# Supplementary material for: A deep learning approach for lower back-pain risk prediction during manual lifting
Source: PLoS One. 2021 Feb 19;16(2):e0247162. doi: 10.1371/journal.pone.0247162 (PMC7894914; doi:10.1371/journal.pone.0247162)
Supplement: S1 Data — (ZIP) [file pone.0247162.s001.zip › source-used/Subject_02_P2_Zone02_T3.csv]

Side_A_x	Side_A_y	Side_A_z	Side_G_x	Side_G_y	Side_G_z	LtWt_A_x	LtWt_A_y	LtWt_A_z	LtWt_G_x	LtWt_G_y	LtWt_G_z	RtWt_A_x	RtWt_A_y	RtWt_A_z	RtWt_G_x	RtWt_G_y	RtWt_G_z	Back_A_x	Back_A_y	Back_A_z	Back_G_x	Back_G_y	Back_G_z	UArm_A_x	UArm_A_y	UArm_A_z	UArm_G_x	UArm_G_y	UArm_G_z	Thig_A_x	Thig_A_y	Thig_A_z	Thig_G_x	Thig_G_y	Thig_G_z	Time_stp
-9.171948380000002	-0.46655273560000005	-3.9393798920000007	-0.061035156	-0.061035156	0	2.6665283540000004	-8.84057608	-0.417504892	-0.061035156	0	-0.12207031	3.7683105040000004	9.753344748	0.24763183900000002	-0.12207031	0.061035156	0	-9.015234620000001	-0.5634521466	3.4237792540000007	-0.061035156	0	-0.061035156	-1.561157248	9.669604532000001	2.27893071	-0.12207031	0	0	2.080346646	9.68515625	0.42229003600000004	-0.061035156	-0.061035156	-0.061035156	1549640280.01
-9.157592752000001	-0.41152344240000005	-3.9214355040000006	-0.061035156	0	0	2.692846646	-8.85493161	-0.423486322	-0.061035156	0	-0.061035156	3.7384033540000003	9.760522660000001	0.25480957460000003	-0.061035156	0.061035156	0	-9.00327176	-0.57421875	3.3986572480000006	-0.061035156	0	-0.061035156	-1.5707275360000001	9.682763580000001	2.287304712	-0.12207031	0	0	2.13776857	9.67558606	0.41271972840000004	0	-0.061035156	0	1549640280.05
-9.171948380000002	-0.40434570680000004	-3.9621094240000003	-0.061035156	-0.061035156	-0.061035156	2.692846646	-8.85493161	-0.423486322	-0.061035156	0	0	3.7180663940000005	9.759326080000001	0.269165036	-0.061035156	0	0	-9.00686052	-0.5790038940000001	3.39506839	-0.061035156	0.061035156	-0.061035156	-1.588671924	9.666015380000001	2.2813232820000002	-0.12207031	0	-0.061035156	2.1162353240000003	9.68515625	0.3935791034	-0.061035156	-0.12207031	0	1549640280.09
-9.157592752000001	-0.41271972840000004	-3.9525389400000006	-0.061035156	-0.061035156	0	2.719165036	-8.858520468	-0.423486322	-0.061035156	0	0	3.696533246	9.755737320000001	0.287109375	-0.061035156	0	0	-8.992504892	-0.5778076080000001	3.3771241	0	0.061035156	-0.061035156	-1.64011232	9.646875000000001	2.2669677520000002	-0.061035156	-0.061035156	-0.061035156	2.080346646	9.69233426	0.40434570680000004	0	-0.12207031	-0.061035156	1549640280.13
-9.165966754000001	-0.3672607428	-3.9405760800000005	-0.061035156	-0.061035156	0	2.746679712	-8.85732428	-0.4342529254	-0.061035156	-0.061035156	0	3.6905516200000004	9.755737320000001	0.3158203076	-0.061035156	0	0	-8.978149460000001	-0.57421875	3.3531983800000003	0	0	-0.061035156	-1.6269530760000002	9.640893570000001	2.296875	-0.061035156	-0.061035156	-0.061035156	2.1700683900000004	9.66242662	0.3959716754	-0.061035156	-0.061035156	0	1549640280.17
-9.16118161	-0.339746106	-3.9322021760000005	-0.061035156	-0.061035156	0	2.7729980040000006	-8.83698732	-0.419897464	-0.061035156	0	0	3.6821777160000004	9.753344748	0.324194339	-0.061035156	-0.061035156	-0.061035156	-8.991308606	-0.6041259784	3.34841304	0	0	-0.061035156	-1.5731201080000001	9.631323380000001	2.3351562500000003	-0.061035156	-0.061035156	-0.061035156	2.2203125000000004	9.650463760000001	0.4486083966	0	0	0	1549640280.21
-9.176733426	-0.3517089856000001	-3.9477538940000003	-0.061035156	-0.061035156	-0.061035156	2.7885498200000005	-8.823827880000001	-0.423486322	-0.061035156	-0.061035156	0	3.70131839	9.758129892000001	0.3672607428	-0.061035156	0	-0.061035156	-8.99728984	-0.61848143	3.393872104	0	0.12207031	-0.061035156	-1.56354982	9.667211960000001	2.356689496	-0.061035156	0	-0.12207031	2.1700683900000004	9.6636232	0.3911865216	0	-0.061035156	0	1549640280.25
-9.1791259	-0.31701660340000004	-3.9573242800000004	0	-0.061035156	0	2.82922374	-8.845361420000001	-0.41271972840000004	-0.061035156	0	0	3.7360108800000003	9.73659694	0.417504892	-0.061035156	0	-0.12207031	-8.94465306	-0.6244628600000001	3.301757788	-0.061035156	-0.061035156	-0.061035156	-1.599438498	9.610986420000001	2.32319339	-0.061035156	0	-0.12207031	2.14973143	9.689941394000002	0.36845702880000003	0	-0.061035156	0	1549640280.29
-9.13725589	-0.3349609424	-3.9501464660000005	-0.061035156	-0.061035156	0	2.83879393	-8.850146760000001	-0.40554199280000003	0	-0.061035156	-0.061035156	3.77189946	9.71147464	0.40314941100000007	-0.061035156	0	-0.12207031	-8.968579074	-0.6268554712000001	3.2874023560000003	0	-0.061035156	-0.061035156	-1.60183107	9.581079074	2.3255859620000003	-0.061035156	-0.061035156	-0.061035156	2.180834964	9.688745108	0.37084961060000005	-0.061035156	0	0	1549640280.33
-9.154003894	-0.3505126800000001	-3.9429687500000004	0	-0.061035156	0	2.8447753600000003	-8.819042932	-0.40793457460000004	0	-0.061035156	-0.061035156	3.8376952880000004	9.7150634	0.37204589660000004	-0.12207031	-0.061035156	-0.12207031	-8.9745607	-0.6220702880000001	3.3065429320000006	0	-0.061035156	-0.061035156	-1.57551268	9.625341754	2.3483153960000003	-0.061035156	0	0	2.173657248	9.648071580000002	0.41870117800000006	0	-0.061035156	0	1549640280.37
-9.157592752000001	-0.3505126800000001	-3.923828076	-0.061035156	-0.061035156	0	2.8352050720000004	-8.827417032000001	-0.45578614200000006	0	-0.061035156	-0.12207031	3.8628173920000006	9.713867212	0.3289794928	-0.061035156	-0.061035156	-0.061035156	-8.991308606	-0.6268554712000001	3.3352538940000005	0	-0.061035156	-0.061035156	-1.5970459260000003	9.615771760000001	2.34113768	-0.061035156	0	0	2.198779254	9.66242662	0.34931639400000003	0	-0.061035156	0	1549640280.41
-9.14682608	-0.34453125	-3.9022949280000003	0	0	0	2.7885498200000005	-8.826220746	-0.477319339	-0.061035156	0	-0.061035156	3.8759764400000005	9.689941394000002	0.31701660340000004	-0.061035156	-0.061035156	-0.061035156	-8.979345746000002	-0.6400146760000001	3.3268798920000004	0	-0.061035156	-0.061035156	-1.6149902160000003	9.584667932	2.3387451080000004	-0.061035156	-0.061035156	0	2.195190396	9.668408246	0.3804199280000001	0	-0.061035156	0	1549640280.45
-9.16716304	-0.3373535144	-3.9417724640000005	0	0	0	2.77419429	-8.807080072	-0.47014160340000005	-0.061035156	0	-0.061035156	3.8508545320000005	9.667211960000001	0.287109375	-0.061035156	-0.061035156	0	-8.9829348	-0.6220702880000001	3.3508057100000004	0	-0.061035156	0	-1.5910644960000002	9.596630890000002	2.35549321	-0.061035156	-0.061035156	0	2.177246106	9.656445288	0.3756347644	0	-0.061035156	0	1549640280.49
-9.175537140000001	-0.3541015576	-3.9429687500000004	0	0	0	2.767016574	-8.823827880000001	-0.4713378894	-0.061035156	-0.061035156	-0.061035156	3.813769568	9.701904254	0.2775390576	0	-0.061035156	0.061035156	-8.968579074	-0.6316406250000001	3.354394568	0	-0.12207031	0	-1.5587646760000002	9.62055661	2.368652356	-0.061035156	-0.061035156	0	2.142553714	9.667211960000001	0.34453125	-0.061035156	-0.061035156	0	1549640280.53
-9.173144568	-0.33017577880000004	-3.9250244600000004	0	0	0	2.7586425720000003	-8.833398560000001	-0.461767572	-0.061035156	0	-0.061035156	3.8018066100000003	9.719848740000002	0.32060547120000005	0	-0.061035156	0.061035156	-8.97336412	-0.6340332068000001	3.3759277160000005	0	-0.061035156	0	-1.585082968	9.62294928	2.356689496	0	-0.061035156	0	2.1796386780000003	9.673193390000002	0.37443847840000005	-0.061035156	-0.061035156	0	1549640280.57
-9.170751800000001	-0.32778320680000006	-3.9214355040000006	0	0	0	2.7550537140000007	-8.850146760000001	-0.419897464	-0.061035156	0	-0.061035156	3.7814697480000006	9.733007788	0.37802735600000004	0	-0.061035156	0.061035156	-8.9661866	-0.6244628600000001	3.4046385800000003	0	-0.12207031	0	-1.57551268	9.62653804	2.366259784	0	-0.061035156	0	2.19638678	9.67917482	0.3600830072	-0.061035156	0	0	1549640280.61
-9.164770468	-0.343334964	-3.94895018	0	-0.061035156	0	2.7586425720000003	-8.85732428	-0.38999023560000007	-0.061035156	-0.061035156	0	3.762329074	9.733007788	0.41870117800000006	0	-0.061035156	0.061035156	-8.955419928000001	-0.6340332068000001	3.417797824	0	-0.12207031	0	-1.561157248	9.62773462	2.3626709260000003	0	-0.061035156	0	2.1569091460000003	9.676782248	0.3541015576	-0.061035156	-0.061035156	0	1549640280.65
-9.15161142	-0.3672607428	-3.9094726440000005	0	0	0	2.77419429	-8.84177266	-0.37802735600000004	-0.061035156	-0.061035156	0	3.749169928	9.74736322	0.419897464	0	-0.061035156	0.061035156	-8.954223740000002	-0.6400146760000001	3.428564496	0	-0.12207031	0	-1.5276611420000001	9.644482428000002	2.3531005400000002	0	-0.061035156	0	2.192797824	9.65405252	0.3600830072	0	0	0	1549640280.69
-9.165966754000001	-0.32778320680000006	-3.9154540740000003	0	0	0	2.7729980040000006	-8.834594748	-0.3911865216	-0.061035156	0	0	3.749169928	9.746167032	0.4103271466	0	-0.061035156	0	-8.957812500000001	-0.6160888580000001	3.4548827880000004	0	-0.12207031	0	-1.52526857	9.657641574000001	2.331567392	0	0	0	2.233471646	9.636108426000002	0.385205072	0	-0.061035156	0	1549640280.73
-9.191088760000001	-0.3158203076	-3.946557608	0	-0.061035156	-0.061035156	2.7729980040000006	-8.84177266	-0.40554199280000003	0	-0.061035156	0	3.7886474640000007	9.73659694	0.387597644	-0.061035156	-0.12207031	-0.061035156	-8.93388678	-0.594555661	3.446508786	0	-0.12207031	0	-1.5719238220000002	9.646875000000001	2.30883786	0	0	0	2.2250976440000003	9.65883786	0.36367187500000003	-0.061035156	-0.061035156	0	1549640280.77
-9.192285340000002	-0.34094239200000004	-3.9525389400000006	0	-0.061035156	-0.061035156	2.7933349640000005	-8.823827880000001	-0.462963858	0	-0.061035156	0	3.8041992800000006	9.749755890000001	0.35888672120000004	-0.061035156	-0.12207031	-0.061035156	-8.931494110000001	-0.594555661	3.4620605040000005	0	-0.18310547	0	-1.5743163940000002	9.6552491	2.310034146	0	-0.061035156	0	2.173657248	9.66242662	0.3505126800000001	0	0	0	1549640280.809
-9.1623777	-0.3911865216	-3.8915283540000005	0	-0.061035156	-0.061035156	2.787353534	-8.813061600000001	-0.5084228534	-0.061035156	-0.061035156	0	3.817358426	9.750951980000002	0.3146240216	-0.061035156	-0.12207031	0	-8.95063498	-0.5981445288	3.50991214	0	-0.12207031	0	-1.52526857	9.68515625	2.332763678	0.061035156	-0.061035156	0	2.173657248	9.66242662	0.3505126800000001	0	0	0	1549640280.849
-9.180322480000001	-0.40075683900000003	-3.8975097840000004	0.061035156	0.061035156	-0.061035156	2.8041014400000006	-8.823827880000001	-0.5443115216000001	-0.061035156	-0.061035156	0	3.8376952880000004	9.73061502	0.30744628600000007	0	-0.12207031	-0.061035156	-8.95063498	-0.5897705072	3.5422119600000004	0	-0.061035156	0	-1.4738280760000002	9.70310054	2.34113768	0.061035156	-0.061035156	0	2.173657248	9.66242662	0.3505126800000001	0	0	0	1549640280.889
-9.201855432	-0.35888672120000004	-3.9573242800000004	0	-0.061035156	-0.061035156	2.816064496	-8.83100589	-0.531152356	-0.12207031	-0.061035156	0.061035156	3.8388915740000003	9.71745607	0.33017577880000004	0	-0.12207031	-0.061035156	-8.923120108	-0.5897705072	3.521875	0	-0.061035156	0	-1.4953613220000002	9.661230432000002	2.3172119600000003	0.061035156	0	-0.061035156	2.173657248	9.66242662	0.3505126800000001	0	0	0	1549640280.929
-9.1623777	-0.3349609424	-3.899902356	0	-0.061035156	0	2.8352050720000004	-8.81066893	-0.5108154254	-0.061035156	0	0	3.8628173920000006	9.734204074	0.3517089856000001	0	-0.061035156	-0.061035156	-8.92551268	-0.592163089	3.544604532	0	-0.061035156	0	-1.5396240020000003	9.6636232	2.2801269960000004	0.061035156	0	0	2.173657248	9.66242662	0.3505126800000001	0	0	0	1549640280.969
-9.176733426	-0.3026611322	-3.905883786	0	-0.061035156	-0.061035156	2.8423827880000005	-8.819042932	-0.47253417540000003	-0.12207031	-0.061035156	0	3.8664062500000003	9.77607428	0.346923822	0	-0.061035156	-0.061035156	-8.923120108	-0.6029296924	3.535034146	0	-0.12207031	0	-1.550390576	9.71027806	2.312426718	0.061035156	0	0	2.173657248	9.66242662	0.3505126800000001	0	0	0	1549640281.009
-9.19348143	-0.3229980432	-3.923828076	0	-0.061035156	-0.061035156	2.8352050720000004	-8.850146760000001	-0.477319339	-0.12207031	0	0	3.86879892	9.788037140000002	0.36845702880000003	0	-0.12207031	0	-8.915942392	-0.611303714	3.5697264400000006	0.061035156	0.061035156	0	-1.542016574	9.721044928000001	2.319604532	0	-0.061035156	-0.061035156	2.173657248	9.66242662	0.3505126800000001	0	0	0	1549640281.049
-9.16118161	-0.3337646466	-3.8987060700000002	0	-0.061035156	0	2.8316162140000003	-8.86809056	-0.4486083966	-0.12207031	0.061035156	0	3.8197509000000003	9.73540036	0.4330566394	0.061035156	-0.061035156	0	-8.88723143	-0.6244628600000001	3.5087158540000005	0	-0.061035156	0	-1.544409146	9.644482428000002	2.292089856	0	-0.061035156	-0.061035156	2.186816394	9.661230432000002	0.34931639400000003	0	0	0	1549640281.089
-9.16835962	-0.34094239200000004	-3.9250244600000004	0	0	0	2.8268310700000003	-8.847753894	-0.41870117800000006	-0.061035156	0.061035156	0	3.7874510800000003	9.734204074	0.41511232	-0.061035156	-0.12207031	-0.061035156	-8.8728759	-0.6125	3.4955566100000004	0	-0.061035156	0	-1.5216797120000003	9.631323380000001	2.277734424	0	-0.061035156	-0.061035156	2.186816394	9.661230432000002	0.34931639400000003	0	0	0	1549640281.129
-9.176733426	-0.34812010800000004	-3.92023912	0	0	0	2.798120108	-8.864501800000001	-0.419897464	0	0	-0.061035156	3.841284146	9.737792932000001	0.34812010800000004	-0.061035156	-0.12207031	-0.061035156	-8.88842752	-0.6089111420000001	3.544604532	0	-0.061035156	0	-1.503735324	9.682763580000001	2.2837158540000004	0	-0.061035156	0	2.27893071	9.64328624	0.36965332460000005	0	0	0	1549640281.169
-9.15639676	-0.32778320680000006	-3.9022949280000003	0	0	0	2.7813721040000003	-8.886035340000001	-0.4450195288	0	0	-0.061035156	3.8783691100000004	9.73061502	0.31223143000000003	-0.061035156	-0.061035156	-0.061035156	-8.886035340000001	-0.5993408246	3.541015576	0	-0.061035156	0	-1.50732428	9.67080072	2.2753417540000003	0	0	0	2.296875	9.651660340000001	0.362475589	0	-0.061035156	0	1549640281.209
-9.181518570000001	-0.34213867800000003	-3.9381836060000004	0	0	0	2.749072284	-8.870483426000002	-0.454589856	0	0	-0.061035156	3.87238768	9.72224092	0.2990722644	0	0	-0.061035156	-8.8896241	-0.5658447284000001	3.56613768	0	-0.061035156	0	-1.509716754	9.67080072	2.24064946	0	0	0	2.3016601440000004	9.637304712	0.3732421924	0	0	0	1549640281.249
-9.18630342	-0.3337646466	-3.92861322	-0.061035156	0	0	2.710791034	-8.848950180000001	-0.47253417540000003	0	0	-0.061035156	3.8783691100000004	9.729418930000001	0.26796875000000003	0	-0.061035156	-0.061035156	-8.914746106	-0.5658447284000001	3.58647464	0	-0.061035156	0	-1.459472644	9.69472644	2.24423822	0	-0.061035156	0	2.292089856	9.6385009	0.34453125	-0.061035156	-0.061035156	0	1549640281.289
-9.191088760000001	-0.34572753600000006	-3.9214355040000006	0	0	-0.061035156	2.710791034	-8.847753894	-0.516796875	0	0	0	3.91066893	9.7485598	0.270361322	0	-0.061035156	-0.061035156	-8.90996106	-0.5646484424	3.599633786	0	0	0	-1.459472644	9.719848740000002	2.241845746	0	0	-0.061035156	2.2801269960000004	9.63371556	0.38999023560000007	0	0	0	1549640281.329
-9.189892572	-0.34572753600000006	-3.9226317900000005	0	-0.061035156	-0.061035156	2.72036142	-8.83698732	-0.5215820288	0	0	0	3.9070800720000003	9.750951980000002	0.2978759784	0	0	-0.061035156	-8.8979982	-0.5514892572000001	3.5924560700000003	0	0	0	-1.4869873200000001	9.70429712	2.2167236420000003	0	0	-0.061035156	2.250219748	9.66481929	0.37084961060000005	0	0	0	1549640281.369
-9.170751800000001	-0.33137207460000007	-3.9381836060000004	-0.061035156	-0.061035156	-0.061035156	2.72395018	-8.84057608	-0.52995607	0	0	0	3.8939209260000003	9.74736322	0.2954833966	0	0	-0.061035156	-8.89919429	-0.538330072	3.5649413940000003	0	-0.061035156	0	-1.4869873200000001	9.683960160000002	2.211938498	0	0	-0.061035156	2.239453076	9.6552491	0.346923822	0	-0.061035156	-0.061035156	1549640281.409
-9.164770468	-0.32060547120000005	-3.935791034	-0.061035156	-0.061035156	-0.061035156	2.728735324	-8.827417032000001	-0.5060302716	-0.061035156	-0.061035156	0	3.8939209260000003	9.74736322	0.2954833966	0	-0.061035156	0	-8.920727340000001	-0.540722644	3.58647464	0	0.061035156	0	-1.4750244600000002	9.700707968000001	2.233471646	0	-0.061035156	-0.061035156	2.2837158540000004	9.636108426000002	0.38400878600000005	0	-0.061035156	0	1549640281.449
-9.16716304	-0.3229980432	-3.91066893	-0.061035156	-0.061035156	-0.061035156	2.7371094240000002	-8.813061600000001	-0.4892822284000001	-0.061035156	0	0	3.8532471040000003	9.744970746000002	0.3182128894	0	0	0	-8.890820288	-0.5610595746000001	3.5745117800000004	-0.061035156	0	0	-1.4929687500000002	9.686352340000001	2.2215087860000002	0	0	-0.061035156	2.368652356	9.62773462	0.401953125	0	0	0	1549640281.489
-9.18869658	-0.339746106	-3.9190429320000004	-0.061035156	0	-0.061035156	2.7359130400000002	-8.81784694	-0.48330077880000005	-0.061035156	0	0	3.829321286	9.760522660000001	0.309838858	0	0	0	-8.87646466	-0.5646484424	3.5625489200000002	-0.061035156	0	0	-1.4929687500000002	9.6983152	2.209545926	0	0	-0.061035156	2.306445288	9.648071580000002	0.34213867800000003	0	0	0	1549640281.529
-9.18869658	-0.343334964	-3.9310058900000002	-0.061035156	-0.061035156	0	2.7586425720000003	-8.850146760000001	-0.4844970746000001	0	-0.061035156	0	3.8269287140000006	9.76291484	0.30505371400000003	0	0	-0.061035156	-8.88723143	-0.5550781250000001	3.575707968	-0.061035156	-0.061035156	0	-1.50732428	9.7066893	2.195190396	0	0	-0.061035156	2.259790036	9.656445288	0.3289794928	-0.061035156	-0.061035156	-0.061035156	1549640281.569
-9.164770468	-0.3289794928	-3.895117212	-0.061035156	0	-0.061035156	2.77180162	-8.871679712	-0.49167482	-0.061035156	-0.061035156	-0.061035156	3.8460692900000004	9.746167032	0.3002685504	0	0	-0.061035156	-8.89680162	-0.54191893	3.5745117800000004	-0.061035156	-0.061035156	0	-1.503735324	9.69592302	2.1880126800000004	0	0	-0.061035156	2.2944824280000002	9.637304712	0.3828125	0	0	0	1549640281.609
-9.18271466	-0.33137207460000007	-3.9250244600000004	-0.061035156	-0.061035156	-0.061035156	2.76223143	-8.83698732	-0.48330077880000005	-0.061035156	-0.061035156	-0.061035156	3.8652099640000004	9.744970746000002	0.29069824280000006	0	0	-0.061035156	-8.89919429	-0.5431152356000001	3.58288588	-0.061035156	0	0	-1.50732428	9.697119110000001	2.19997554	0	0	-0.061035156	2.3052490020000005	9.63491214	0.37443847840000005	0	-0.061035156	0	1549640281.649
-9.1875	-0.37443847840000005	-3.92861322	-0.061035156	-0.061035156	-0.061035156	2.7454834260000003	-8.83220198	-0.46655273560000005	-0.061035156	-0.061035156	0	3.8664062500000003	9.758129892000001	0.27873535340000005	-0.061035156	0	-0.061035156	-8.900390380000001	-0.531152356	3.58049321	-0.061035156	-0.061035156	-0.061035156	-1.526464856	9.70310054	2.1844238220000003	0	0	-0.061035156	2.245434604	9.656445288	0.34453125	-0.061035156	0	-0.061035156	1549640281.689
-9.170751800000001	-0.39836425720000007	-3.9250244600000004	-0.061035156	-0.061035156	-0.061035156	2.76821286	-8.845361420000001	-0.477319339	0	0	0	3.8664062500000003	9.758129892000001	0.27873535340000005	-0.061035156	0	-0.061035156	-8.902783246	-0.5335449280000001	3.58049321	-0.061035156	-0.061035156	-0.061035156	-1.526464856	9.70310054	2.1844238220000003	0	0	-0.061035156	2.268164038	9.645678420000001	0.324194339	0	-0.061035156	-0.061035156	1549640281.729
-9.170751800000001	-0.37204589660000004	-3.8855469240000007	0	0	0	2.7945312500000004	-8.851342752	-0.49406739200000005	-0.061035156	-0.061035156	-0.061035156	3.8604248200000004	9.723437500000001	0.27514648560000005	-0.061035156	0	-0.061035156	-8.8896241	-0.52995607	3.5673339660000005	-0.061035156	0	-0.061035156	-1.509716754	9.683960160000002	2.1975829680000003	-0.061035156	0	-0.061035156	2.296875	9.63969748	0.3732421924	0	0	0	1549640281.769
-9.1875	-0.34213867800000003	-3.9310058900000002	-0.061035156	-0.061035156	-0.061035156	2.7861572480000003	-8.846557608000001	-0.4868896466	-0.061035156	-0.061035156	-0.061035156	3.8245362400000005	9.743774460000001	0.2572021466	0	0	-0.061035156	-8.918335160000002	-0.5467041034000001	3.5900634000000005	-0.061035156	0	-0.061035156	-1.51928714	9.689941394000002	2.201171924	-0.061035156	0	-0.061035156	2.3172119600000003	9.62893071	0.34931639400000003	-0.061035156	0	0	1549640281.809
-9.19348143	-0.387597644	-3.9034912140000007	0	-0.12207031	-0.061035156	2.7658202880000005	-8.838183606000001	-0.4868896466	-0.061035156	0	-0.061035156	3.8245362400000005	9.743774460000001	0.2572021466	-0.061035156	-0.061035156	-0.061035156	-8.895605432000002	-0.569433606	3.5553711060000004	-0.061035156	0	-0.061035156	-1.51928714	9.689941394000002	2.201171924	-0.061035156	-0.061035156	-0.061035156	2.239453076	9.649267572	0.33137207460000007	-0.061035156	-0.061035156	-0.061035156	1549640281.849
-9.152807608000002	-0.33854982	-3.8747802520000003	-0.061035156	0	-0.061035156	2.751464856	-8.858520468	-0.49645996400000003	-0.061035156	0	0	3.7695067900000003	9.734204074	0.2835205072	0	0	-0.061035156	-8.89919429	-0.539526358	3.5386230040000006	-0.061035156	0	-0.061035156	-1.5491942900000002	9.6552491	2.198779254	-0.061035156	0	-0.061035156	2.231079074	9.6636232	0.34094239200000004	0	-0.061035156	-0.061035156	1549640281.889
-9.192285340000002	-0.34572753600000006	-3.958520468	-0.061035156	-0.061035156	-0.061035156	2.74069838	-8.865698380000001	-0.5036376800000001	0	-0.061035156	-0.061035156	3.776684604	9.73659694	0.26318359620000004	0	0	-0.061035156	-8.903979532000001	-0.553881839	3.5601562500000004	0	0	-0.061035156	-1.55158696	9.661230432000002	2.20236821	0	-0.061035156	-0.061035156	2.2849121400000003	9.644482428000002	0.34931639400000003	-0.061035156	-0.061035156	0	1549640281.929
-9.19348143	-0.379223642	-3.9226317900000005	-0.061035156	-0.061035156	-0.061035156	2.739501996	-8.85732428	-0.5251708966	-0.061035156	-0.061035156	0	3.776684604	9.73659694	0.26318359620000004	-0.061035156	-0.061035156	-0.12207031	-8.89321286	-0.5658447284000001	3.5625489200000002	0	0	-0.061035156	-1.5599609620000003	9.67558606	2.2346679320000002	0	-0.061035156	-0.061035156	2.3435302520000003	9.637304712	0.343334964	0	0	0	1549640281.969
-9.170751800000001	-0.42109375000000004	-3.8711913940000002	-0.061035156	0	-0.061035156	2.72036142	-8.851342752	-0.5203857428	-0.061035156	0	0	3.811376996	9.729418930000001	0.2524169928	0	-0.061035156	-0.12207031	-8.901586960000001	-0.5598632788000001	3.58049321	0	0.061035156	-0.061035156	-1.5276611420000001	9.6636232	2.2346679320000002	0	0	-0.061035156	2.3255859620000003	9.650463760000001	0.32778320680000006	0	0	0	1549640282.009
-9.16357428	-0.416308606	-3.8939209260000003	0	0	-0.061035156	2.709594748	-8.850146760000001	-0.5072265576	-0.061035156	0	0	3.8209472840000003	9.723437500000001	0.2619873004	0	-0.061035156	-0.061035156	-8.92910144	-0.5634521466	3.568530252	0	0.061035156	-0.061035156	-1.4977538940000001	9.673193390000002	2.2250976440000003	0	0	-0.061035156	2.271752896	9.64328624	0.34572753600000006	0	0.061035156	0	1549640282.049
-9.175537140000001	-0.36606445680000005	-3.9190429320000004	0	0	-0.061035156	2.7371094240000002	-8.845361420000001	-0.5060302716	-0.061035156	-0.061035156	0	3.8209472840000003	9.723437500000001	0.2619873004	0	0	-0.12207031	-8.914746106	-0.57421875	3.543408246	0	0.12207031	-0.061035156	-1.5360351440000002	9.67438948	2.241845746	0	0	-0.061035156	2.269360324	9.65405252	0.3337646466	-0.061035156	0.061035156	0	1549640282.089
-9.18271466	-0.343334964	-3.93339856	-0.061035156	-0.061035156	-0.061035156	2.74428714	-8.850146760000001	-0.5048339856	-0.061035156	0	0.061035156	3.849658246	9.750951980000002	0.269165036	0	0	-0.061035156	-8.907568390000002	-0.5754150360000001	3.535034146	0	0.12207031	-0.061035156	-1.592260782	9.67080072	2.229882788	0	0	-0.061035156	2.29089357	9.644482428000002	0.31701660340000004	0	0	0	1549640282.128
-9.181518570000001	-0.3541015576	-3.923828076	0	0	-0.061035156	2.7550537140000007	-8.848950180000001	-0.5036376800000001	-0.061035156	0	0.061035156	3.8209472840000003	9.778466754	0.2930908246	0	0	-0.061035156	-8.90517572	-0.571826178	3.5111084260000003	0	0.061035156	-0.061035156	-1.62575679	9.683960160000002	2.195190396	0	-0.061035156	-0.061035156	2.282519568	9.650463760000001	0.3194091754	-0.061035156	-0.061035156	0	1549640282.168
-9.175537140000001	-0.3289794928	-3.90827626	0	0	0	2.789746106	-8.89440944	-0.462963858	-0.061035156	0	0	3.8209472840000003	9.778466754	0.2930908246	0	-0.061035156	-0.061035156	-8.901586960000001	-0.5550781250000001	3.5003417540000004	0	0.061035156	0	-1.599438498	9.689941394000002	2.20236821	0	-0.061035156	-0.061035156	2.3243896760000005	9.636108426000002	0.32060547120000005	-0.061035156	0	0	1549640282.208
-9.175537140000001	-0.32539062500000004	-3.927417032	-0.061035156	-0.061035156	-0.061035156	2.789746106	-8.89440944	-0.462963858	-0.061035156	0	0	3.800610324	9.77368161	0.31342773560000003	0	-0.061035156	-0.061035156	-8.920727340000001	-0.576611322	3.4883788940000002	0	0.061035156	0	-1.5551757200000003	9.689941394000002	2.2107422120000004	0	-0.061035156	-0.061035156	2.3483153960000003	9.637304712	0.3158203076	-0.061035156	-0.061035156	0	1549640282.249
-9.16118161	-0.36845702880000003	-3.8843505400000002	-0.061035156	0	-0.061035156	2.805297824	-8.86091304	-0.424682608	0	0.061035156	0	3.794628894	9.756933606	0.32180175720000004	0	-0.061035156	-0.061035156	-8.936279254	-0.5897705072	3.4728271760000005	0	0.061035156	0	-1.546801718	9.67438948	2.217919928	0	-0.061035156	-0.061035156	2.3542969240000002	9.63491214	0.34094239200000004	-0.061035156	0	0	1549640282.288
-9.16118161	-0.35888672120000004	-3.8963134000000004	-0.061035156	0	0	2.8220459260000004	-8.85732428	-0.4294677716	0	0.061035156	0	3.794628894	9.756933606	0.32180175720000004	-0.061035156	-0.061035156	-0.061035156	-8.914746106	-0.573022464	3.466845746	0	0.061035156	0	-1.5396240020000003	9.68515625	2.2215087860000002	0	-0.061035156	-0.061035156	2.32917482	9.63371556	0.33854982	-0.061035156	0	0	1549640282.328
-9.20065944	-0.346923822	-3.8975097840000004	0	-0.061035156	-0.061035156	2.819653354	-8.858520468	-0.43664550720000006	0	0.061035156	-0.061035156	3.7994139400000004	9.76770018	0.309838858	-0.061035156	0	-0.061035156	-8.91953125	-0.5586669928	3.4620605040000005	0	0	0	-1.5527832460000002	9.677978240000002	2.20236821	-0.061035156	0	-0.061035156	2.3531005400000002	9.60261232	0.37683107	-0.061035156	0	0	1549640282.369
-9.18630342	-0.3373535144	-3.9166503600000007	-0.061035156	0	-0.061035156	2.783764676	-8.85253894	-0.47014160340000005	0.061035156	0	-0.061035156	3.8221435700000006	9.777270468000001	0.27395019960000005	-0.061035156	0	-0.061035156	-8.939868210000002	-0.573022464	3.4632567900000004	0	0	0	-1.5551757200000003	9.700707968000001	2.2107422120000004	-0.061035156	-0.061035156	-0.061035156	2.326782248	9.613378894	0.3576904254	0	-0.061035156	0	1549640282.408
-9.16716304	-0.3756347644	-3.890332068	0	0	-0.061035156	2.7478759000000004	-8.85493161	-0.5096191394	0.061035156	0	-0.061035156	3.8221435700000006	9.777270468000001	0.27395019960000005	-0.061035156	-0.061035156	-0.061035156	-8.954223740000002	-0.569433606	3.475219748	0	0.061035156	-0.061035156	-1.540820288	9.697119110000001	2.2215087860000002	-0.061035156	-0.061035156	-0.061035156	2.3172119600000003	9.646875000000001	0.339746106	-0.061035156	0	-0.061035156	1549640282.448
-9.18630342	-0.385205072	-3.8915283540000005	-0.061035156	0	-0.061035156	2.70839856	-8.81784694	-0.538330072	0	0	-0.061035156	3.8484619600000003	9.754540740000001	0.27395019960000005	-0.061035156	0	-0.061035156	-8.955419928000001	-0.553881839	3.44890126	0	0	-0.061035156	-1.564746106	9.693530252	2.215527356	-0.061035156	0	-0.061035156	2.3495117800000003	9.644482428000002	0.36606445680000005	-0.061035156	-0.061035156	-0.061035156	1549640282.488
-9.19467752	-0.387597644	-3.935791034	-0.061035156	-0.061035156	-0.061035156	2.680883786	-8.813061600000001	-0.5598632788000001	0	0	-0.061035156	3.8424804320000003	9.76291484	0.27155761780000004	-0.061035156	0	-0.061035156	-8.96259784	-0.5873779254	3.4381347840000003	0	0	-0.061035156	-1.5982422120000002	9.697119110000001	2.2167236420000003	-0.061035156	0	-0.061035156	2.3399413940000002	9.62294928	0.37204589660000004	-0.061035156	0	-0.061035156	1549640282.528
-9.18869658	-0.38879393000000007	-3.9010987400000006	0	0	0	2.6976317900000004	-8.839379892	-0.57421875	0	0	0	3.8125733800000003	9.7748777	0.27514648560000005	-0.061035156	-0.061035156	0	-8.95661592	-0.56823732	3.43334964	0	0	-0.061035156	-1.579101538	9.68515625	2.2430420320000004	-0.061035156	-0.061035156	-0.061035156	2.29089357	9.640893570000001	0.364868161	-0.061035156	-0.061035156	-0.061035156	1549640282.568
-9.174340560000001	-0.3612792932	-3.905883786	-0.061035156	0	-0.061035156	2.7251464660000004	-8.845361420000001	-0.5455078076000001	-0.061035156	0	-0.061035156	3.818554712	9.77248552	0.30625	-0.061035156	0	0	-8.984130890000001	-0.5861816394	3.4512939300000003	0	0.061035156	-0.061035156	-1.553979532	9.67558606	2.277734424	-0.061035156	-0.061035156	-0.061035156	2.3160155760000003	9.62893071	0.3600830072	0	-0.061035156	-0.061035156	1549640282.608
-9.18271466	-0.37443847840000005	-3.90827626	0	0	-0.061035156	2.70839856	-8.844164840000001	-0.501245108	-0.061035156	0	-0.061035156	3.7635253600000005	9.777270468000001	0.34572753600000006	-0.061035156	-0.061035156	0	-8.94584964	-0.5861816394	3.387890576	0	0.061035156	-0.061035156	-1.564746106	9.673193390000002	2.25261232	-0.061035156	0	-0.061035156	2.336352536	9.636108426000002	0.33017577880000004	0	-0.061035156	-0.061035156	1549640282.648
-9.16716304	-0.35888672120000004	-3.9345947480000003	-0.061035156	0	0	2.70839856	-8.850146760000001	-0.439038089	-0.061035156	0.061035156	0	3.7635253600000005	9.777270468000001	0.34572753600000006	-0.061035156	0	-0.061035156	-8.939868210000002	-0.5861816394	3.3831054320000007	0	0.061035156	-0.061035156	-1.5934570680000002	9.6636232	2.227490216	-0.061035156	0	-0.061035156	2.295678714	9.651660340000001	0.3337646466	-0.061035156	-0.12207031	-0.061035156	1549640282.688
-9.16357428	-0.3911865216	-3.9453614200000002	-0.061035156	-0.061035156	0	2.75625	-8.89440944	-0.401953125	0	0	0	3.7862548920000005	9.760522660000001	0.34812010800000004	-0.061035156	0	-0.061035156	-8.947045926000001	-0.5885742212	3.3567871400000002	0	0	-0.061035156	-1.5910644960000002	9.666015380000001	2.25261232	-0.061035156	-0.061035156	0	2.2837158540000004	9.65405252	0.33256836060000006	-0.061035156	-0.12207031	-0.12207031	1549640282.728
-9.155200180000001	-0.3959716754	-3.926220746	-0.061035156	-0.12207031	0	2.807690396	-8.859716754	-0.40554199280000003	0	0	-0.061035156	3.79223642	9.718652160000001	0.30625	-0.12207031	-0.061035156	-0.061035156	-8.95063498	-0.593359375	3.3735351440000003	0	0.061035156	-0.061035156	-1.564746106	9.644482428000002	2.274145468	-0.061035156	-0.061035156	0	2.369848642	9.612182608000001	0.3732421924	0	0	-0.061035156	1549640282.768
-9.195874100000001	-0.3828125	-3.91066893	0	-0.18310547	-0.061035156	2.783764676	-8.84057608	-0.41271972840000004	0	0	-0.12207031	3.79223642	9.718652160000001	0.30625	-0.061035156	0	-0.061035156	-8.921923920000001	-0.6340332068000001	3.3783202880000003	-0.061035156	0	0	-1.5300537140000001	9.60261232	2.3052490020000005	-0.061035156	-0.061035156	0	2.387792932	9.603808606000001	0.3756347644	0	0	-0.061035156	1549640282.808
-9.283202880000001	-0.43664550720000006	-3.8759764400000005	0	-0.48828125	-0.18310547	2.807690396	-8.826220746	-0.45100097840000003	0	0	-0.061035156	3.7814697480000006	9.649267572	0.2954833966	-0.061035156	0	-0.061035156	-8.918335160000002	-0.6890625	3.410620108	0	0	0	-1.491772464	9.581079074	2.39138179	-0.061035156	0	0	2.3483153960000003	9.612182608000001	0.423486322	-0.061035156	0	0	1549640282.848
-9.226977340000001	-0.40793457460000004	-3.6080077880000005	0.061035156	-0.30517578	-0.24414062	2.9464599640000007	-8.823827880000001	-0.47373047120000006	0	-0.061035156	-0.12207031	3.7814697480000006	9.649267572	0.2954833966	0	0	-0.061035156	-9.011645468000001	-0.778784146	3.5063233800000004	-0.061035156	0.061035156	0	-1.5204834260000002	9.62055661	2.4906739200000003	0	-0.061035156	-0.061035156	2.418896466	9.59782698	0.47851562500000006	-0.12207031	0.061035156	0.061035156	1549640282.888
-9.35378444	-0.454589856	-3.499145468	-0.061035156	-0.4272461	-0.36621094	3.0313964660000003	-8.80349092	-0.531152356	0.061035156	-0.061035156	-0.18310547	3.7874510800000003	9.7150634	0.33854982	0.061035156	-0.061035156	0	-9.024804712	-0.835009784	3.5386230040000006	0	0.061035156	0	-1.681982428	9.590649460000002	2.573217752	0	-0.061035156	-0.061035156	2.469140576	9.573901260000001	0.613696286	-0.12207031	0.12207031	0.24414062	1549640282.928
-9.297558606	-0.613696286	-3.262280252	0	-0.79345703	-0.36621094	3.084033246	-8.781957968	-0.6340332068000001	0.061035156	0	-0.12207031	3.7096923920000004	9.792822480000002	0.5586669928	0.061035156	-0.24414062	0.12207031	-9.066674820000001	-0.8960205072	3.6151855040000007	0.061035156	0.24414062	-0.061035156	-1.820751996	9.572705072	2.662939496	0	-0.18310547	-0.12207031	2.57082518	9.559545926	0.593359375	-0.18310547	0.061035156	0.24414062	1549640282.968
-8.97695288	-0.6280517572	-2.680883786	0.18310547	-0.48828125	-0.30517578	3.125903354	-8.769995108000002	-0.764428714	0	0	-0.061035156	3.7096923920000004	9.792822480000002	0.5586669928	0.12207031	-0.24414062	0.18310547	-8.955419928000001	-0.9785644568000001	3.570922824	0.24414062	0.24414062	-0.061035156	-1.9391846040000003	9.3489991	2.8017089660000005	0.061035156	-0.4272461	-0.36621094	3.188110324	9.33344748	0.762036142	-0.12207031	0.36621094	0.48828125	1549640283.008
-9.048730432000001	-0.40434570680000004	-2.390185504	0.48828125	0.7324219	-0.12207031	3.1438476440000005	-8.59055162	-0.8266357428000001	0	0.12207031	0	3.5314452880000005	9.66481929	0.6711181610000001	0.061035156	-0.5493164	0.4272461	-8.834594748	-1.123315396	3.46086412	0.36621094	0.30517578	-0.061035156	-2.082739218	9.08342302	2.9045898560000003	0.061035156	-0.4272461	-0.36621094	3.2874023560000003	9.20544429	1.197485324	-0.36621094	1.0375977	0.9765625	1549640283.048
-9.928002700000002	-0.339746106	-2.8986084260000005	0.5493164	0	-0.24414062	3.063696286	-8.411108426	-0.8876464660000001	0	0.24414062	0.12207031	3.2503173920000004	9.66242662	0.6818847840000001	0.061035156	-0.7324219	0.5493164	-8.920727340000001	-1.2333740020000001	3.5541748200000005	0.48828125	0.30517578	-0.061035156	-2.0707763580000003	9.28200679	3.011059604	0.18310547	-0.61035156	-0.4272461	2.6772949280000002	9.149218750000001	1.0072753600000002	0	0.79345703	1.0986328	1549640283.088
-10.1481205	-0.35888672120000004	-2.8268310700000003	0.4272461	-0.91552734	-0.24414062	2.99191893	-8.63601088	-0.955834964	0	0.18310547	0.4272461	3.2503173920000004	9.66242662	0.6818847840000001	0.061035156	-0.91552734	0.4272461	-9.069067392000001	-1.2716552520000002	3.6570557100000003	0.5493164	0.24414062	-0.12207031	-1.9762695680000002	9.6983152	3.0589112400000005	0.48828125	-0.61035156	-0.36621094	1.7884521760000003	9.680371106	0.687866214	0	0	0.5493164	1549640283.128
-9.76291484	-0.27275390380000003	-2.51101088	0.6713867	-0.061035156	-0.24414062	2.969189496	-9.087011780000001	-1.0347900360000002	0.061035156	0.061035156	0.61035156	3.32089856	9.9782473	0.6220702880000001	0.18310547	-0.8544922	0.12207031	-9.164770468	-1.3195067900000002	3.6833741	0.61035156	0.48828125	-0.18310547	-1.885351538	9.916039840000002	3.0206298920000005	0.48828125	-0.61035156	-0.36621094	1.7130859620000003	9.869384980000001	0.835009784	0.24414062	-0.18310547	0.12207031	1549640283.168
-9.712670926000001	-0.10048827880000001	-3.06608876	0.48828125	0.24414062	-0.48828125	3.011059604	-9.212622300000001	-0.893627896	0	0	0.61035156	4.135571286	10.2761232	0.7416992212000001	0.36621094	-0.79345703	0.061035156	-9.149218750000001	-1.318310504	3.61638179	0.48828125	0.30517578	-0.18310547	-1.7489746400000001	10.13017572	2.910571286	0.4272461	-0.48828125	-0.48828125	1.562353534	9.96748004	0.9582275360000001	0.24414062	-0.24414062	-0.36621094	1549640283.208
-8.99609375	-0.01076660144	-3.66303714	0.24414062	-0.061035156	-0.61035156	2.930908246	-9.18630342	-0.718969748	0.12207031	-0.30517578	0.48828125	4.135571286	10.2761232	0.7416992212000001	0.4272461	-0.61035156	0	-8.834594748	-1.274047824	3.5900634000000005	0.12207031	0.5493164	-0.12207031	-1.3470214660000002	10.02609874	2.807690396	0.12207031	-0.12207031	-0.7324219	1.350610324	10.028490920000001	0.6723144568000001	0.48828125	-0.79345703	-1.159668	1549640283.248
-7.986425720000001	-0.3804199280000001	-3.9142577880000005	0.12207031	0.79345703	-0.79345703	2.8555420320000002	-8.819042932	-0.4521972644	0.18310547	-0.48828125	0.24414062	4.667919928	9.919628600000001	0.9390869110000001	0.48828125	-0.18310547	-0.12207031	-8.450586060000001	-0.984545926	3.1306884000000004	-0.4272461	0.36621094	0.061035156	-0.5251708966	9.173144568	2.4930663940000004	0.12207031	-0.12207031	-0.7324219	1.9296142180000002	9.82751448	0.1674804712	0.8544922	-1.4648438	-1.7700195	1549640283.288
-9.32028804	-0.31223143000000003	-4.55786142	0.36621094	0.79345703	-0.48828125	2.7072021760000005	-8.10246556	-0.20217285340000002	0.24414062	-0.8544922	-0.36621094	5.055517572	8.881250000000001	0.5598632788000001	0.36621094	0.18310547	-0.061035156	-9.518872300000002	-0.45339357	3.8556396760000005	-0.6713867	0.18310547	0.36621094	0.3995605432	9.5021241	2.23227536	0.18310547	0.30517578	-1.0375977	3.323291034	9.035571580000001	-0.1363769568	1.2817383	-0.12207031	-1.7089844	1549640283.328
-9.756933606	0.23327636780000002	-5.41679712	-0.6713867	0.36621094	-0.48828125	2.418896466	-8.557055710000002	-0.250024411	0.36621094	-1.3427734	-0.7324219	5.055517572	8.881250000000001	0.5598632788000001	0.061035156	-0.061035156	-0.48828125	-9.197070288	-0.29667969240000003	3.905883786	-0.8544922	0.8544922	0.36621094	0.3541015576	10.89460414	2.140161142	0.18310547	1.3427734	-0.61035156	3.7994139400000004	9.289184800000001	-0.3529052716	1.0375977	0.7324219	-1.0986328	1549640283.368
-9.351391574	0.287109375	-5.20983876	-1.0986328	-0.91552734	-0.48828125	2.256201178	-9.846654860000001	-0.32539062500000004	0.24414062	-1.4648438	-0.30517578	5.617773560000001	9.486572480000001	0.11604003600000001	0	0.6713867	-1.6479492	-8.86809056	-0.22011719240000002	4.215722644	-0.9765625	0.30517578	0.24414062	-0.288305661	10.4292482	2.08752446	0.18310547	1.3427734	-0.61035156	2.229882788	10.14213858	-0.8062988220000001	0.4272461	-1.0375977	-1.4038086	1549640283.408
-8.51638179	-0.050244139400000006	-4.2061523560000005	-0.8544922	-1.0375977	-0.7324219	2.304052716	-9.444701980000001	-0.031103515380000002	-0.12207031	-1.2817383	0.18310547	6.375024460000001	8.34650908	0.0227294928	0.24414062	1.5258789	-1.8920898	-8.303442392000001	0.0825439496	3.721655252	-1.0375977	1.0375977	0.48828125	-0.6555663939999999	9.055908246000001	1.8913329680000002	0.061035156	1.7089844	-0.30517578	2.6497802520000002	9.919628600000001	-1.178344748	0.30517578	-1.2817383	-1.6479492	1549640283.448
-7.68854982	-0.2990722644	-3.39267572	-0.18310547	0.5493164	-0.5493164	2.304052716	-8.266357428000001	0.41152344240000005	-0.24414062	-1.159668	0.30517578	6.375024460000001	8.34650908	0.0227294928	0.4272461	1.4038086	-0.91552734	-7.85722644	0.36845702880000003	3.2228027160000003	-1.0375977	1.0375977	0.48828125	-0.8290283540000001	8.42067842	1.509716754	-0.061035156	1.8310547	-0.30517578	3.01225589	9.500927520000001	-1.079052716	0.36621094	-0.48828125	-1.7089844	1549640283.488
-8.512792932	-0.2380615216	-3.7407959260000005	0.48828125	1.8310547	-0.12207031	2.173657248	-7.594042932000001	0.7129882787999999	-0.061035156	-1.2817383	0.4272461	6.150122300000001	8.021118210000001	0.1064697284	0.24414062	1.159668	-0.18310547	-8.041455072	0.6926513580000001	3.2993652160000004	-0.91552734	0.7324219	0.48828125	-0.92473143	8.64558107	1.15441893	-0.18310547	1.7089844	-0.30517578	2.93330072	9.096582068	-0.4486083966	0.4272461	-0.18310547	-1.5258789	1549640283.527
-9.573901260000001	0.22011719240000002	-4.821044928	-0.061035156	-0.4272461	0	2.109057608	-7.5952391200000005	0.6962402160000001	0	-1.3427734	0.9765625	5.553173920000001	8.827417032000001	-0.34572753600000006	0	1.159668	0.061035156	-8.082128894	0.9905273560000001	3.198876996	-0.7324219	0.48828125	0.36621094	-1.184326178	9.301147660000002	1.0096679712	-0.24414062	1.4038086	0	2.830419928	9.195874100000001	-0.2619873004	0.36621094	-0.24414062	-1.2817383	1549640283.568
-9.423168930000001	0.17465820680000002	-4.691845746	-0.30517578	-0.79345703	-0.18310547	2.2813232820000002	-8.0306884	0.5813964856000001	-0.18310547	-1.0375977	1.7700195	5.553173920000001	8.827417032000001	-0.34572753600000006	-0.24414062	1.0375977	0.12207031	-8.644384980000002	1.052734375	3.5111084260000003	-0.7324219	0.48828125	0.36621094	-1.4822021760000001	10.014135880000001	1.046752896	-0.24414062	1.2207031	0.36621094	2.4846923920000004	9.433935700000001	-0.573022464	0.30517578	-0.4272461	-1.3427734	1549640283.607
-9.28798822	0.1244140625	-4.801904254000001	-0.24414062	-0.36621094	-0.24414062	2.72036142	-8.662329074	0.5802001800000001	-0.30517578	-0.79345703	2.4414062	5.364160340000001	9.56672374	-0.717773462	-0.36621094	0.79345703	0.30517578	-9.304736420000001	0.6974365020000001	3.9046875	-0.24414062	0	-0.12207031	-1.553979532	10.686450180000001	1.2860107820000002	-0.18310547	0.8544922	0.61035156	2.363867212	9.71625998	-0.811083966	0.18310547	-0.18310547	-1.4648438	1549640283.647
-9.34780252	-0.25839844240000004	-5.018432608	-0.12207031	-0.61035156	-0.30517578	3.277832068	-9.273632788	0.6400146760000001	-0.36621094	-0.6713867	2.5024414	4.895214856	10.8288089	-0.9929199280000001	-0.18310547	0.4272461	0.5493164	-9.42197284	0.47014160340000005	4.0661866	-0.24414062	0.18310547	-0.36621094	-1.55158696	11.157788040000002	1.553979532	-0.12207031	0.30517578	0.5493164	2.372241214	9.756933606	-0.898413089	0.061035156	0.8544922	-1.2817383	1549640283.688
-9.6983152	-0.5251708966	-5.1081542540000004	0.4272461	0.12207031	0.18310547	3.782666034	-9.548779254000001	0.659155252	-0.30517578	-0.6713867	2.0751953	4.895214856	10.8288089	-0.9929199280000001	0.18310547	0.12207031	0.79345703	-9.661230432000002	0.641210962	3.9214355040000006	-0.24414062	0.18310547	-0.36621094	-1.81716304	11.153002700000002	1.604223642	-0.061035156	-0.24414062	0	1.043164038	10.291674819999999	-1.129296875	-0.61035156	0.5493164	-1.4038086	1549640283.727
-10.150512680000002	0.2177246106	-5.423974640000001	0.36621094	-0.18310547	0.8544922	4.127197284	-9.69472644	0.5514892572000001	-0.30517578	-0.7324219	1.2817383	4.592553714000001	10.90417482	-0.6089111420000001	0.48828125	0.061035156	0.8544922	-9.8251223	0.7034179712000002	4.074560504000001	-0.12207031	0.24414062	-0.30517578	-1.833911142	11.42216754	1.414013678	-0.36621094	-0.061035156	-0.30517578	1.000097644	10.49624002	-1.2656738220000001	-0.91552734	0.18310547	-1.4648438	1549640283.767
-9.91245108	0.8541503600000001	-5.2576902	-0.5493164	-0.61035156	0.8544922	4.368847644000001	-10.12180162	0.41152344240000005	-0.4272461	-0.5493164	0.6713867	4.135571286	10.997485520000001	0.49167482	0.36621094	0.4272461	0.36621094	-9.481787140000002	0.47373047120000006	3.3651612400000004	-0.30517578	-0.7324219	-0.36621094	-2.3399413940000002	11.07883336	1.4367432100000002	-0.4272461	-0.8544922	-0.4272461	2.239453076	10.71276808	-0.9486572480000001	-1.4648438	0.24414062	-1.0375977	1549640283.807
-9.648071580000002	0.2392578076	-4.82702626	-1.3427734	-0.5493164	0.30517578	4.494457968	-9.865796220000002	0.4438232428	-0.5493164	-0.18310547	0.12207031	4.135571286	10.997485520000001	0.49167482	-0.061035156	0.48828125	-0.061035156	-9.58825679	-0.014355469240000002	2.8627197480000004	-0.061035156	-0.9765625	-0.48828125	-2.578002896	10.32995558	1.6496826080000002	-0.6713867	-1.0375977	-0.12207031	2.983544928	10.865893080000001	-0.1112548822	-2.1362305	0.61035156	-0.7324219	1549640283.847
-9.8179438	-1.06589357	-4.326977536	-1.4648438	-0.6713867	0	4.560253894000001	-9.387280252000002	0.553881839	-0.48828125	0.4272461	-0.5493164	3.9010987400000006	10.453173920000001	0.709399411	-0.4272461	-0.12207031	-0.12207031	-9.73061502	-0.5754150360000001	2.72036142	-0.12207031	-0.91552734	-0.4272461	-2.6222655759999998	9.9100589	1.8793701080000003	-0.6713867	-1.0375977	-0.12207031	3.7503662140000005	10.453173920000001	0.793139676	-3.1738281	0.48828125	0.18310547	1549640283.887
-9.505712860000001	-2.293286142	-3.0230224640000003	-1.7089844	-2.746582	-0.061035156	4.604516574	-9.70429712	0.48808594240000003	-0.12207031	1.0986328	-1.2207031	3.8101807100000005	9.46503894	0.687866214	-0.7324219	-0.18310547	-0.18310547	-9.56552716	-0.7285400360000001	2.3219971040000003	0.061035156	-0.8544922	-0.30517578	-2.5588623200000002	9.10495607	2.183227536	-0.6713867	-0.9765625	-0.061035156	5.54958516	10.1397464	1.698730432	-4.3945312	-0.12207031	2.1362305	1549640283.927
-8.24960962	-2.3028564300000003	-0.838598642	-1.2207031	-1.8310547	0.36621094	4.50522464	-9.777270468000001	0.17465820680000002	0.30517578	1.2207031	-2.319336	3.8101807100000005	9.46503894	0.687866214	-0.91552734	-0.36621094	0	-9.155200180000001	-1.256103534	1.9762695680000002	0.24414062	-0.061035156	-0.36621094	-2.757446286	8.04025908	2.573217752	-0.5493164	-0.30517578	-0.24414062	6.69204074	8.914746106	1.7477783540000003	-2.8076172	0.061035156	5.126953	1549640283.967
-8.15390625	-2.018139676	-0.6005371106	0.6713867	4.3945312	0.30517578	4.230078076	-9.1276857	-0.1770507788	0.4272461	1.0375977	-3.540039	3.658251996	8.65515126	0.5048339856	-0.8544922	-0.48828125	0.48828125	-9.48776857	-1.378125	2.135375998	0.18310547	-0.4272461	0	-2.996704074	8.09528804	2.7861572480000003	-0.5493164	-0.30517578	-0.24414062	5.535229532000001	8.70180661	2.104272464	-1.5869141	-0.12207031	7.1411133	1549640284.007
-11.100365920000002	-1.21901857	-4.134375	0.79345703	-1.7089844	-0.48828125	3.78027356	-9.134863220000002	-0.5981445288	0.7324219	1.4648438	-4.0283203	3.0828369600000003	9.42915036	0.019140625	-0.91552734	-0.7324219	0.6713867	-9.232959260000001	-1.561157248	2.7969239200000002	0.18310547	-0.4272461	0	-2.958422824	9.02241214	2.8830566100000006	-0.24414062	-0.6713867	-0.12207031	2.154516574	12.72492662	0.8960205072	0.61035156	-0.30517578	6.8969727	1549640284.047
-8.948242212	-0.75964357	-2.652172824	-1.0986328	-1.8310547	0	3.2311766200000003	-9.82871106	-1.1304931610000002	1.0375977	1.8920898	-3.540039	3.0828369600000003	9.42915036	0.019140625	-0.79345703	-1.2207031	0.48828125	-8.66352536	-1.7657226440000002	2.48229982	0.30517578	0.79345703	0.12207031	-3.0218260800000003	8.60251448	3.0038817900000003	0.18310547	-0.5493164	0	1.4810058900000003	12.900780760000002	-0.0095703125	-1.2207031	-1.5258789	6.591797	1549640284.087
-8.0139402	-0.21413574280000003	-1.847070288	-0.7324219	0.6713867	-0.12207031	2.7945312500000004	-9.350195288	-1.582690396	1.0375977	1.4038086	-3.112793	3.1845214660000005	8.914746106	0.06459961060000001	-0.36621094	-1.2817383	0.48828125	-8.3620607	-1.35180661	2.6605469240000006	0.48828125	0.61035156	0.12207031	-2.7885498200000005	8.14433606	3.0230224640000003	0.24414062	-0.24414062	-0.061035156	1.8829589660000003	11.564526260000001	1.24294429	1.2207031	0.4272461	5.7373047	1549640284.127
-7.9026857	-0.31342773560000003	-1.7681152160000002	-0.36621094	0.30517578	-0.18310547	2.64140625	-8.63601088	-1.8267334260000003	0.91552734	1.0986328	-2.8686523	3.0900146760000005	8.5582518	0.734521466	-0.061035156	-0.7324219	0.48828125	-8.041455072	-1.373339856	2.775390576	0.48828125	0.61035156	0.12207031	-2.6103027160000005	8.16347644	3.011059604	0.24414062	-0.5493164	-0.12207031	1.4977538940000001	9.796411240000001	1.4750244600000002	2.6855469	2.746582	4.760742	1549640284.167
-8.137158246	-0.27275390380000003	-1.300366214	-0.12207031	1.5258789	0.18310547	2.477514676	-8.250805710000002	-1.8793701080000003	0.6713867	1.0986328	-2.5024414	3.0900146760000005	8.5582518	0.734521466	0	-0.91552734	0.24414062	-8.189794928000001	-1.9020996400000003	2.7347167540000004	0.6713867	-0.12207031	0.12207031	-2.51459964	8.40273462	3.21921376	0.4272461	-0.61035156	-0.061035156	-0.517993161	8.061792032000001	0.45339357	2.9296875	3.540039	2.8076172	1549640284.207
-9.337036240000002	0.424682608	-1.8398925720000001	0.8544922	1.8920898	0.91552734	2.1975829680000003	-7.968481430000001	-1.859033246	0.61035156	0.8544922	-2.0141602	3.101977536	8.74606929	0.9869384980000001	-0.12207031	-1.3427734	-0.061035156	-8.366845746000001	-2.268164038	2.87707518	0.36621094	-0.12207031	0.061035156	-2.387792932	8.978149460000001	3.58647464	0.61035156	-0.8544922	0	-1.2022705072	7.418188400000001	0.16389160340000003	3.112793	0.79345703	0.24414062	1549640284.247
-9.7748777	1.356591754	-3.075659146	-0.30517578	3.2958984	0.12207031	1.9762695680000002	-7.9373777	-1.792041034	0.61035156	0.48828125	-1.2207031	3.5027344240000007	9.122900360000001	1.156811502	0.061035156	-1.0986328	-0.5493164	-9.035571580000001	-2.2669677520000002	3.1103514400000005	0.36621094	-0.12207031	0.061035156	-2.387792932	8.978149460000001	3.58647464	0.6713867	-0.79345703	0.18310547	-0.44621582460000003	6.98513179	1.153222644	2.9907227	0.18310547	-1.0375977	1549640284.287
-12.606494600000001	1.4630615020000002	-4.368847644000001	-1.2817383	-0.36621094	-0.18310547	1.90808107	-8.55585962	-1.7788817900000002	0.6713867	0.061035156	-0.24414062	4.08652356	9.87297374	1.32189946	0.48828125	-0.24414062	-1.0986328	-9.0858152	-2.124609424	3.5721191100000005	-0.061035156	-0.61035156	0.30517578	-2.180834964	10.370629500000001	3.71328125	0.48828125	-0.5493164	0.30517578	5.230175720000001	7.072461060000001	2.7526612400000006	3.9672852	0.24414062	-0.48828125	1549640284.327
-12.259570680000001	0.9378906250000001	-3.813769568	-1.953125	0.30517578	0.36621094	1.9415771760000002	-9.35976538	-1.7812744600000001	0.6713867	-0.4272461	0.7324219	4.677490216000001	10.48188498	1.5898682100000001	0.7324219	0.6713867	-1.2817383	-9.80957068	-2.027709964	3.6367187500000004	-0.36621094	-2.319336	0.24414062	-2.1880126800000004	10.856323380000001	3.4560790740000003	0.36621094	-0.061035156	0.30517578	10.6756839	9.939965560000001	4.10207518	0.7324219	0.7324219	-0.36621094	1549640284.367
-11.04055162	-2.165283246	-4.076953076	-1.8920898	-2.1362305	-0.30517578	2.007373004	-9.766503894000001	-1.723852536	0.4272461	-1.159668	1.2817383	4.958618210000001	11.04533696	1.622167932	0.61035156	0.91552734	-1.2817383	-10.20195288	-1.5085204680000002	4.353295926	-0.36621094	-2.319336	0.24414062	-1.8602295320000002	11.621948380000001	3.152221646	0.30517578	0	0.4272461	8.254394568	9.552368210000001	3.4393310700000006	-1.7700195	-0.4272461	-0.30517578	1549640284.407
-9.88613318	-4.208544928	-3.813769568	1.4038086	-0.5493164	0.30517578	2.2430420320000004	-10.20314946	-1.258496106	0.061035156	-1.4038086	1.7700195	5.337841754	11.550171220000001	1.6544677520000002	0.48828125	1.159668	-1.4038086	-10.865893080000001	-0.949853534	4.08173822	-0.5493164	-0.12207031	0.30517578	-1.8602295320000002	11.621948380000001	3.152221646	0.18310547	0.24414062	0.6713867	-0.4378417932	9.94355432	-0.3289794928	-0.12207031	-1.5258789	-3.2348633	1549640284.447
-8.024707068	-2.6079101440000003	-3.5792969240000003	0.8544922	-1.3427734	0.36621094	2.4344482820000004	-10.085913040000001	-0.7979248200000001	-0.061035156	-1.4648438	1.953125	5.782861420000001	11.468823380000002	1.8028076080000002	0.30517578	1.6479492	-1.2207031	-10.010547120000002	-0.015551758180000002	3.084033246	-0.7324219	1.159668	0.30517578	-1.620971646	10.0560054	1.829125998	-0.24414062	0.9765625	0.79345703	3.9501464660000005	12.452173020000002	0.8290283540000001	-1.2817383	-4.8217773	-2.9296875	1549640284.487
-7.05571286	-2.007373004	-3.29816893	0.8544922	0.7324219	-0.061035156	2.4153076080000004	-8.901586960000001	-0.40434570680000004	-0.12207031	-1.8920898	1.6479492	5.770898560000001	10.20673822	1.7860596040000003	-0.18310547	1.8920898	-0.18310547	-9.149218750000001	0.454589856	2.044457968	-0.7324219	1.159668	0.30517578	-2.0480469240000003	8.78435054	0.9582275360000001	-0.7324219	1.7700195	0.30517578	2.229882788	10.97595198	-0.046655271600000006	0.4272461	-0.91552734	-2.0751953	1549640284.527
-8.798706070000001	-1.9571288940000002	-4.93588858	1.0986328	1.159668	0.12207031	2.4799072480000004	-7.900292932000001	-0.1411621106	-0.36621094	-1.7089844	1.4648438	5.11054712	9.47460962	1.4176025360000002	-0.9765625	1.2817383	1.0375977	-9.615771760000001	0.7285400360000001	2.3076415740000003	-0.4272461	-0.061035156	0.12207031	-2.0480469240000003	8.78435054	0.9582275360000001	-1.3427734	1.6479492	-0.061035156	2.652172824	9.00805661	-1.178344748	0.91552734	-0.36621094	-2.5634766	1549640284.567
-9.4423098	-1.36018071	-5.608202880000001	-0.12207031	-0.8544922	0.36621094	2.409326178	-8.56303714	-0.1124511682	-0.4272461	-1.2207031	1.7700195	4.502832068	10.398144960000002	0.783569339	-1.8310547	0.79345703	1.0375977	-9.310717752	0.5813964856000001	2.9045898560000003	-0.12207031	0.61035156	-0.12207031	-2.566040036	10.59433606	0.773999002	-1.3427734	0.8544922	0.5493164	2.5074219240000004	9.548779254000001	-1.284814496	1.159668	0	-2.2583008	1549640284.607
-8.61567392	-1.129296875	-4.380810504	0.36621094	-1.0375977	0.36621094	2.5026367800000004	-9.56911592	-0.095703125	-0.6713867	-0.91552734	2.380371	4.24323732	10.94245558	-0.0693847644	-2.4414062	-0.18310547	0.91552734	-8.710180710000001	0.6890625	2.7275389400000005	-0.12207031	0.61035156	-0.12207031	-2.593554712	9.49973143	1.2094482428000002	-0.8544922	0.7324219	1.159668	1.38410643	10.11821286	-1.207055661	0.4272461	-1.5869141	-2.5634766	1549640284.647
-7.77109375	-0.647192392	-3.6881591460000003	1.159668	0.36621094	-0.12207031	2.702417032	-8.9661866	-0.019140625	-0.8544922	-0.79345703	2.319336	4.17504892	9.72702626	-0.8433837860000001	-2.2583008	-0.9765625	1.7089844	-8.455371106000001	0.7728027160000001	2.9321045320000003	0.061035156	0.5493164	-0.061035156	-2.3160155760000003	8.509204074000001	1.38410643	-0.79345703	1.0986328	0.91552734	1.697534146	9.74736322	-1.509716754	0.48828125	-2.1972656	-2.6245117	1549640284.687
-7.622753894000001	-0.2918945288	-3.968090854	0.9765625	0.7324219	-0.18310547	2.9321045320000003	-8.24123552	0.23566894960000004	-1.0986328	-0.30517578	2.0141602	4.103271466000001	8.84296875	-1.2453369600000002	-1.4648438	-0.91552734	2.4414062	-8.048632788	0.6316406250000001	2.743090854	0.061035156	0	-0.061035156	-1.757348642	8.35009784	1.403247104	-0.9765625	0.5493164	0.48828125	2.159301718	9.5451902	-1.592260782	0.48828125	-1.8920898	-2.6245117	1549640284.727
-8.022314300000001	0.005981445288000001	-4.05183107	0.48828125	0.6713867	-0.30517578	2.9644042540000006	-8.04384784	0.5634521466	-1.0986328	0	1.8310547	3.813769568	8.39794928	-1.3637695680000002	-0.8544922	-0.30517578	2.319336	-7.921826080000001	0.5132080072	2.795727536	0.061035156	0	-0.061035156	-1.0754638580000002	8.226879892	1.4331542540000002	-0.91552734	-0.061035156	0.36621094	2.78017572	9.016430710000002	-0.9283202880000001	0.12207031	-0.5493164	-2.1972656	1549640284.767
-8.94465306	0.16389160340000003	-4.5171875	0.18310547	0.061035156	-0.48828125	2.9739746400000002	-7.9026857	0.75366214	-0.8544922	-0.12207031	1.5258789	3.4632567900000004	7.944555710000001	-1.3446288940000002	-0.48828125	0.12207031	1.7700195	-8.031884980000001	0.5215820288	3.064892572	0.12207031	0.12207031	-0.12207031	-1.0754638580000002	8.226879892	1.4331542540000002	-0.61035156	0	0.18310547	2.5492920320000003	8.689843750000001	-0.379223642	0.12207031	0.061035156	-1.8310547	1549640284.807
-8.846557608000001	-0.19499511780000003	-4.65834964	0.18310547	-1.0986328	-0.24414062	3.081640576	-8.068969748	0.88046875	-0.6713867	-0.18310547	1.159668	3.2144287140000003	8.00317392	-1.300366214	-0.30517578	-0.061035156	0.9765625	-7.93857428	0.42587889400000006	3.0601074280000002	0.061035156	-0.12207031	-0.18310547	-0.9570312500000001	9.103759980000001	1.667626996	-0.30517578	0.12207031	0.18310547	1.735815396	9.27722194	-0.613696286	0.061035156	-0.30517578	-1.7089844	1549640284.847
-8.77836911	-0.2045654254	-4.130786240000001	0	-0.24414062	0	3.21203624	-8.400341754000001	0.9713867212000001	-0.5493164	0.061035156	0.8544922	3.2527099640000006	8.403930710000001	-1.240551718	0.061035156	-0.061035156	0.12207031	-8.630029254	0.2775390576	3.6917480040000004	0.061035156	-0.12207031	-0.18310547	-1.0958007788	9.60261232	2.021728534	0.12207031	-0.18310547	0.12207031	1.6712158540000002	9.42915036	-0.9343017572	-0.12207031	-0.61035156	-1.8310547	1549640284.887
-9.42077626	0.32658691100000004	-4.8150634000000005	-0.061035156	0.36621094	-0.12207031	3.160595746	-8.63601088	0.9977050720000001	-0.24414062	-0.36621094	0.30517578	3.447705072	8.9745607	-1.1257080072	0.48828125	-0.24414062	-0.5493164	-9.45307608	-0.27395019960000005	4.2061523560000005	-0.24414062	0	-0.36621094	-1.0958007788	9.60261232	2.021728534	0.36621094	-0.7324219	-0.061035156	2.34113768	9.011645468000001	-1.27524411	-0.12207031	-0.5493164	-1.6479492	1549640284.926
-9.53083516	0.534741214	-5.1978759000000005	0.061035156	-0.9765625	0.61035156	3.160595746	-9.0594973	0.83022464	0.061035156	-0.5493164	0	3.6750000000000003	9.90048822	-0.8529540740000001	0.9765625	-0.4272461	-1.159668	-9.14802266	-0.12919922120000002	4.091308606	-0.30517578	0.18310547	-0.5493164	-1.400854532	11.04055162	2.586376996	0.6713867	-1.2207031	-0.48828125	2.1066650360000003	10.05122104	-0.9283202880000001	-0.6713867	-0.061035156	-1.4038086	1549640284.966
-9.548779254000001	0.9905273560000001	-4.82941893	-0.5493164	-0.18310547	1.159668	3.170166034	-9.449487320000001	0.5024413940000001	0.24414062	-0.5493164	-0.061035156	4.191796924	10.465136780000002	-0.0227294928	1.6479492	0.12207031	-1.8310547	-8.999682608	0.287109375	4.15830072	-0.30517578	0.18310547	-0.5493164	-1.915258786	11.1278804	2.433251996	0.30517578	-0.79345703	-0.8544922	2.548095746	10.33713408	-0.879272464	-1.8310547	0.24414062	-1.159668	1549640285.006
-10.57041034	-0.01794433606	-5.00886232	-1.4038086	0	0.79345703	3.2862060700000004	-9.62055661	0.18901367800000002	0.18310547	-0.5493164	-0.30517578	4.584179712	11.080028960000002	0.9773681610000001	1.7089844	1.159668	-2.319336	-9.76291484	-0.05861816394	4.000390576	-0.12207031	-1.4648438	-0.48828125	-1.915258786	11.1278804	2.433251996	-0.061035156	-1.2207031	-0.8544922	3.0708741	10.33115216	-0.8732910340000001	-2.6245117	-0.6713867	-0.79345703	1549640285.046
-10.7606205	-1.61977536	-4.8258300720000005	-1.4038086	-1.953125	-0.061035156	3.6139891200000003	-10.1911866	-0.0095703125	0.12207031	0	-0.30517578	4.587768570000001	11.709277160000001	1.739404254	1.0986328	1.2207031	-2.4414062	-11.025	-0.5754150360000001	4.45617662	0.4272461	-0.24414062	-0.5493164	-2.2430420320000004	11.09199182	2.7502685700000002	0.061035156	-1.5869141	-0.6713867	4.67390126	10.58476538	-0.019140625	-3.6621094	-0.24414062	-0.12207031	1549640285.086
-9.554760880000002	-2.55527356	-2.360278354	-0.36621094	-2.5024414	0.18310547	4.0661866	-10.96877446	-0.287109375	0.18310547	0.6713867	-0.48828125	4.31979982	11.66860324	2.0887207460000004	0.48828125	-0.36621094	-2.0141602	-10.455566100000002	-1.0563232428000002	3.4321533540000004	0.4272461	-0.24414062	-0.5493164	-2.1604980040000004	9.754540740000001	3.0720702880000004	0.12207031	-1.5258789	-0.79345703	6.187207068	10.57280252	2.062402356	-4.272461	0	2.6855469	1549640285.126
-7.963696580000001	-1.3649658540000003	-0.717773462	0.30517578	1.4648438	0.6713867	4.361669928	-10.474707460000001	-0.46774902160000004	0.12207031	1.5258789	-1.3427734	4.574609424	10.33713408	2.2239013580000004	0.12207031	-1.0986328	-1.159668	-9.350195288	-1.2022705072	2.1293945680000004	0.48828125	1.0375977	-0.6713867	-2.1604980040000004	9.754540740000001	3.0720702880000004	0.061035156	-0.5493164	-1.2207031	6.477905252000001	9.362158246000002	1.7441894960000002	-3.3569336	-0.30517578	6.0424805	1549640285.166
-9.80598192	-1.33386232	-2.1437500000000003	0.6713867	4.8217773	0.30517578	4.1236084260000005	-9.268847840000001	-0.49167482	0.12207031	2.1972656	-2.6245117	4.5171875	9.157592752000001	1.9726807100000001	-0.24414062	-0.6713867	-0.24414062	-9.27722194	-1.6712158540000002	2.068383786	0.6713867	0.12207031	0.061035156	-3.3496094240000005	8.424267572	2.76821286	-0.24414062	-0.48828125	-1.159668	3.9405760800000005	10.73430162	1.52526857	-1.8310547	0.36621094	7.1411133	1549640285.206
-11.11232878	-0.794335962	-4.60930162	-0.5493164	-4.9438477	-0.18310547	3.523071286	-9.72224092	-0.659155252	0.61035156	2.5024414	-3.1738281	3.9477538940000003	9.49853534	1.4068359620000002	-0.7324219	-0.79345703	0.18310547	-8.748461960000002	-2.219116214	2.2215087860000002	0.6713867	0.12207031	0.061035156	-2.9847412140000005	9.27961412	3.007470746	-0.12207031	-1.2817383	-0.48828125	1.4199951080000002	13.143627700000001	0.4450195288	-0.7324219	-0.30517578	5.126953	1549640285.246
-8.01513678	-0.3337646466	-1.662841754	-0.79345703	-0.79345703	0.12207031	2.983544928	-10.37421924	-1.106567392	1.159668	1.7089844	-3.4179688	3.5601562500000004	9.73061502	0.84816893	-0.8544922	-1.5869141	0.18310547	-8.577392572	-2.24423822	2.4643554320000005	0.18310547	-0.4272461	-0.30517578	-2.9847412140000005	9.27961412	3.007470746	0.12207031	-0.8544922	-0.18310547	0.9175537140000001	11.26545378	0.062207030760000004	-0.48828125	-2.1362305	4.9438477	1549640285.286
-7.811767572	0.0	-1.6472900360000002	-0.36621094	2.2583008	-0.30517578	2.769409146	-9.53920926	-1.52526857	1.2817383	0.6713867	-3.9672852	3.708496106	9.05351538	0.47373047120000006	-0.36621094	-1.5869141	0.5493164	-8.269946580000001	-1.870996106	2.5803954680000003	0.18310547	-0.4272461	-0.30517578	-2.879467752	8.77597644	3.4046385800000003	0.12207031	-0.61035156	-0.061035156	1.534838858	10.23903804	1.3242920320000002	1.4648438	-0.5493164	4.5166016	1549640285.326
-8.358471940000001	-0.1196289038	-2.5421141200000004	-0.91552734	-0.4272461	-0.5493164	2.634228534	-8.972167932000001	-1.770507788	1.2817383	0.36621094	-4.211426	3.9142577880000005	8.719750900000001	0.569433606	0.24414062	-0.18310547	0.7324219	-7.94934056	-2.1329834260000005	2.7323242800000003	0.18310547	-0.18310547	0	-2.255004892	8.0905027	3.543408246	-0.061035156	-0.61035156	-0.12207031	1.9379882200000003	9.317895468000001	1.0922119110000001	2.8686523	3.2348633	3.7231445	1549640285.366
-7.905077880000001	-0.36965332460000005	-1.7226562500000002	-0.30517578	0.7324219	-0.061035156	2.3949707460000003	-8.5151857	-1.8829589660000003	1.0986328	0.48828125	-3.7841797	3.5135009000000004	8.512792932	0.762036142	0.48828125	0.36621094	0.79345703	-7.795019568000001	-2.32319339	2.8088867800000004	0.061035156	-0.12207031	0	-2.255004892	8.0905027	3.543408246	0	-0.30517578	-0.24414062	0.0454589856	7.964892572	0.594555661	3.6010742	3.4179688	2.2583008	1549640285.406
-8.6599366	0.1614990216	-2.082739218	0.18310547	1.2207031	0.30517578	2.115039038	-7.940966754000001	-1.906884784	0.9765625	0.4272461	-3.0517578	3.1486327880000005	8.234057608	1.0120605432	0.4272461	-0.18310547	0.8544922	-7.795019568000001	-2.32319339	2.8088867800000004	-0.12207031	-0.24414062	0.12207031	-2.159301718	7.7878417540000004	3.619970746	0.18310547	-0.12207031	-0.24414062	0.0980957068	7.958911240000001	1.356591754	2.380371	3.112793	0.79345703	1549640285.446
-8.791528060000001	0.7261474640000001	-2.9117675720000005	-0.36621094	1.0375977	-0.061035156	1.9224365020000003	-7.59165036	-1.930810504	0.8544922	0.30517578	-2.1972656	3.16777356	8.18022464	1.35419928	0.48828125	-0.24414062	0.5493164	-7.968481430000001	-1.8650146760000001	3.220410144	-0.24414062	-0.18310547	0.30517578	-1.680786142	8.083325180000001	3.6283447480000004	0.30517578	-0.18310547	-0.061035156	0.423486322	7.469628894	0.6675292932	1.8310547	-0.4272461	-0.48828125	1549640285.486
-10.158886780000001	0.2045654254	-2.9847412140000005	0.061035156	2.5634766	-0.24414062	1.8028076080000002	-7.42177716	-1.990625	0.61035156	-0.12207031	-1.3427734	3.20366214	8.45896016	1.471435504	0.4272461	-0.12207031	0.061035156	-8.851342752	-1.676000998	4.155908246	-0.061035156	-0.24414062	0.5493164	-1.680786142	8.083325180000001	3.6283447480000004	0.48828125	-0.18310547	0.12207031	3.2096435700000003	7.229174820000001	1.8458740020000002	2.9907227	0.6713867	-0.4272461	1549640285.526
-11.7475589	1.3087402160000001	-3.5302491000000003	0.30517578	0.6713867	0	1.7071045320000002	-7.93618161	-2.050439496	0.30517578	-0.61035156	-0.18310547	3.4536866	9.387280252000002	1.47263179	0.30517578	-0.12207031	-0.5493164	-8.851342752	-1.676000998	4.155908246	-0.061035156	-0.24414062	0.5493164	-1.6269530760000002	9.102563400000001	3.5960449280000004	0.5493164	0.24414062	0.24414062	6.735107428000001	8.866894568000001	4.092504892000001	1.4038086	1.0986328	-0.8544922	1549640285.566
-12.305028960000001	1.320703076	-3.87238768	-1.5869141	-0.30517578	0.12207031	1.859033246	-8.481689300000001	-1.965502896	-0.18310547	-0.91552734	1.2207031	4.047045926	10.36704074	1.300366214	0.18310547	-0.12207031	-0.8544922	-9.459057608	-1.3290771760000002	4.738500900000001	0.061035156	-0.36621094	0.61035156	-2.6760987400000005	11.03935504	3.420190396	0.61035156	0.24414062	0.36621094	10.960400360000001	9.928002700000002	4.792333966	-0.79345703	1.0986328	0.79345703	1549640285.606
-11.003466460000002	-0.9331054712000001	-4.11882338	-0.36621094	-0.4272461	-0.18310547	2.2645751800000005	-8.95063498	-1.528857428	-0.79345703	-0.48828125	2.746582	4.712182608	11.586059800000001	1.03359375	0.12207031	-0.18310547	-0.61035156	-9.7150634	-1.3685547120000001	4.48129892	0.18310547	-1.159668	-0.12207031	-2.6760987400000005	11.03935504	3.420190396	0.5493164	0	0.48828125	6.002978240000001	9.125292932	0.6759033540000001	-1.8920898	0.24414062	-1.159668	1549640285.646
-10.33115216	-2.6916503600000006	-4.34372554	1.2817383	0.061035156	0.18310547	2.787353534	-9.552368210000001	-0.8170653959999999	-1.2207031	0.30517578	4.0893555	5.4490969400000004	12.3433107	1.1328857428	0.36621094	0.24414062	-0.30517578	-9.7150634	-1.3685547120000001	4.48129892	0.18310547	-1.159668	-0.12207031	-3.1079589660000004	12.040649460000001	3.2562989200000003	0.24414062	-0.24414062	0.5493164	-0.47014160340000005	8.9410643	0.2775390576	1.2207031	-0.12207031	-2.5634766	1549640285.686
-9.29277356	-1.867407248	-4.181030252	1.3427734	-1.5869141	0.48828125	3.4812010800000004	-9.8514402	-0.05861816394	-1.2207031	0.30517578	4.0893555	5.7505616	12.149511780000001	1.425976538	0.18310547	0.4272461	0.5493164	-10.387377700000002	-0.132788089	4.51120607	-0.061035156	-1.0375977	-0.12207031	-2.4571777160000003	10.90776358	2.368652356	-0.061035156	-0.48828125	0.4272461	5.635717752000001	12.001172120000001	1.9296142180000002	0.48828125	-4.211426	-1.8920898	1549640285.726
-8.119213760000001	-1.33386232	-3.6702148560000003	0.4272461	-0.061035156	0.18310547	4.317407248	-10.32995558	0.3146240216	-0.4272461	-1.7700195	2.9907227	5.70390625	11.386278960000002	1.51928714	-0.61035156	-0.4272461	1.5869141	-9.149218750000001	-0.42229003600000004	2.25261232	0.24414062	1.4648438	0	-2.4571777160000003	10.90776358	2.368652356	-0.24414062	-0.24414062	0.18310547	4.628442392	10.840771760000003	2.2071533540000003	0.36621094	-0.5493164	-1.2207031	1549640285.766
-8.62045926	-1.7800780760000001	-5.133276260000001	1.159668	-0.18310547	-0.48828125	5.9479492800000004	-9.49733876	0.9689941100000001	-0.18310547	-3.8452148	0.9765625	5.891723740000001	10.05720198	1.464257788	-1.0986328	-0.24414062	2.5024414	-9.149218750000001	-0.42229003600000004	2.25261232	0.061035156	0.30517578	-0.12207031	-2.209545926	9.445898560000002	1.7597412140000002	-0.48828125	0.30517578	-0.12207031	3.1558105040000006	8.741284440000001	-0.5658447284000001	0.8544922	-1.7089844	-1.5258789	1549640285.806
-9.020019568	-1.8985107820000002	-5.02680661	-0.12207031	-1.8310547	-0.18310547	7.9517334260000005	-8.931494110000001	1.4833984620000003	0.24414062	-3.540039	-1.7700195	6.10585962	9.91245108	1.274047824	-1.7089844	0	3.0517578	-9.557153060000001	0.057421875000000004	2.04086911	-0.18310547	0.24414062	0	-2.141357428	9.816748200000001	1.12211911	-0.61035156	0.48828125	-0.061035156	2.851953076	9.578686600000001	-0.794335962	0.9765625	0	-1.5869141	1549640285.846
-8.59294429	-1.153222644	-4.2073487400000005	-0.36621094	0.36621094	0	9.28200679	-9.3920652	1.8075927520000004	0.9765625	-2.746582	-4.272461	6.86430661	10.50700728	0.6926513580000001	-2.5634766	-0.30517578	3.3569336	-9.62055661	-0.0095703125	3.15700679	-0.48828125	-0.79345703	0	-2.141357428	9.816748200000001	1.12211911	-0.36621094	0.79345703	0.36621094	2.40573732	9.792822480000002	-0.26318359620000004	0.30517578	-0.36621094	-1.2817383	1549640285.886
-8.596533246000002	-1.2333740020000001	-4.460961960000001	0.18310547	-0.18310547	-0.36621094	10.082324280000002	-9.591845746	1.717871106	1.3427734	-3.112793	-6.4086914	8.541503894	10.51179164	0.1112548822	-2.5634766	-0.8544922	4.8217773	-9.04753444	0.1997802716	2.6019287140000005	-0.4272461	0.6713867	0.061035156	-2.519384784	9.64328624	1.70471196	-0.30517578	1.0986328	0.6713867	2.2167236420000003	9.609789840000001	-0.8290283540000001	0.61035156	-0.7324219	-1.0986328	1549640285.926
-8.55107428	-1.29558107	-4.265966754000001	0.30517578	-0.8544922	-0.30517578	11.377904860000001	-9.134863220000002	1.6867675720000002	1.3427734	-1.8920898	-8.422852	10.42805162	10.31320836	0.657958966	-1.5869141	-0.8544922	7.1411133	-8.82263179	0.5227783246000001	2.7765869600000004	-0.5493164	-0.36621094	0.061035156	-2.445214856	9.28200679	1.3458251800000003	-0.91552734	1.2817383	0.36621094	2.16408696	9.43632788	-1.3099365020000002	0.6713867	-1.2817383	-1.6479492	1549640285.966
-8.297461060000002	-1.3649658540000003	-3.8400878600000006	0.36621094	0.4272461	0.061035156	12.3433107	-8.838183606000001	1.294384784	1.4038086	-1.3427734	-10.070801	12.063378600000002	10.68046924	1.0443603240000001	-2.6855469	-0.48828125	9.155273	-8.5917482	0.9031982428000002	2.4021484620000004	0.12207031	0.061035156	0	-2.445214856	9.28200679	1.3458251800000003	-1.4648438	0.5493164	0.7324219	2.6665283540000004	9.46145018	-1.193896466	0.8544922	-0.61035156	-1.7700195	1549640286.006
-8.808276260000001	-1.374536142	-4.196582068	0.61035156	0.24414062	0.24414062	14.058788940000001	-8.358471940000001	0.833813498	1.159668	-0.6713867	-11.84082	13.26445288	10.503417540000001	1.5300537140000001	-3.7231445	-1.2817383	11.291504	-8.5917482	0.9031982428000002	2.4021484620000004	0.12207031	0.061035156	0	-2.11743161	9.27961412	1.3266846040000002	-1.953125	-0.24414062	1.6479492	2.7729980040000006	9.25927716	-0.9438721040000001	0.5493164	-0.48828125	-1.5869141	1549640286.046
-8.947045926000001	-1.5982422120000002	-4.44421376	1.0986328	0.5493164	0.5493164	15.209619600000002	-7.315307608000001	0.458178714	0.5493164	0.91552734	-13.122559	14.1903804	10.05720198	1.0551269568000001	-3.4179688	-2.0141602	12.939453	-8.740087860000001	1.393676718	2.251416034	0.7324219	0.30517578	-0.12207031	-1.8267334260000003	10.3359375	2.0899170320000002	-2.1972656	-1.4038086	2.8686523	3.4728271760000005	9.1193116	-0.5897705072	0.36621094	-0.30517578	-0.9765625	1549640286.086
-9.024804712	-1.3661621400000001	-4.663134784	1.2817383	0.7324219	0.6713867	14.818433	-6.29367662	-0.5275634784000001	-0.36621094	0.36621094	-13.916016	14.677270860000002	9.14204074	-0.0765625	-3.112793	-1.8310547	13.793945	-8.787939300000001	1.358984424	2.77419429	1.5258789	-0.18310547	-0.4272461	-1.8267334260000003	10.3359375	2.0899170320000002	-3.2958984	-2.746582	4.5776367	3.5697264400000006	9.3573732	-0.534741214	-0.061035156	-0.061035156	-0.30517578	1549640286.126
-9.290380890000002	-1.1747558900000001	-4.645190396	1.2817383	0.48828125	0.36621094	13.72382788	-5.242138580000001	-1.2261962860000002	-1.2817383	-0.061035156	-14.160156	13.940356920000001	7.51508786	-0.6543701080000001	-1.953125	-0.36621094	13.73291	-9.165966754000001	0.80988768	2.7706054320000004	1.5258789	-0.18310547	-0.4272461	0.9737792932	10.510596040000001	3.8448730040000005	-3.9672852	-2.9296875	5.7373047	2.8926269959999997	9.74138179	-0.7728027160000001	-0.5493164	-0.48828125	0.061035156	1549640286.166
-9.725830072	-1.183129892	-4.34611821	0.48828125	-0.61035156	0.12207031	11.694922120000001	-4.33535144	-1.7298339660000002	-1.8920898	0.30517578	-13.305664	11.69970746	5.24572734	-0.709399411	-0.18310547	0.91552734	12.451172	-10.009350540000002	-0.154321286	3.69533696	1.5258789	-0.9765625	-0.30517578	2.25859375	10.17683058	4.841381790000001	-4.272461	-2.319336	6.652832	1.629345746	9.85742212	-1.1699707068	-1.0375977	-0.79345703	-0.061035156	1549640286.206
-8.948242212	-1.2668701080000002	-3.98483876	0.48828125	0.18310547	-0.12207031	8.725732428	-3.2407471040000004	-1.4176025360000002	-2.0751953	0.8544922	-11.169434	8.647973740000001	3.255102536	-0.800317392	1.0375977	0.48828125	9.765625	-9.933984620000002	-1.204663089	4.183422824	1.5258789	-0.4272461	-0.36621094	2.25859375	10.17683058	4.841381790000001	-4.1503906	-1.6479492	6.5307617	1.073071286	10.103857820000002	-1.1556152160000002	-0.79345703	-1.0375977	-0.4272461	1549640286.246
-8.533129892	-1.24294429	-3.5673339660000005	0.8544922	0	-0.061035156	6.74946286	-2.1880126800000004	-1.070678714	-2.0141602	0.36621094	-8.178711	6.243432608000001	1.471435504	-0.03349609424	1.159668	-0.061035156	6.713867	-9.933984620000002	-1.204663089	4.183422824	1.2207031	0.91552734	-0.4272461	3.0565185700000006	9.46503894	5.623754892	-3.1738281	-0.5493164	5.493164	0.8673096040000001	10.087109620000001	-0.9295165740000001	-0.6713867	-0.7324219	-0.5493164	1549640286.286
-8.730517572	-0.745288089	-3.1797364200000002	0.7324219	0.18310547	-0.24414062	4.7349121400000005	-0.6316406250000001	-0.4868896466	-2.1362305	0.24414062	-5.7373047	4.539917032	-0.07775878600000001	1.5276611420000001	1.2817383	1.6479492	3.7231445	-8.813061600000001	-0.9343017572	2.6533691100000003	0.4272461	1.2817383	-0.36621094	2.57082518	6.853539840000001	5.671606430000001	-2.9296875	0.79345703	4.4555664	1.7106933900000003	9.39086911	-0.6208740020000001	-0.79345703	-0.79345703	-0.36621094	1549640286.326
-8.948242212	-0.5108154254	-2.98952626	0.24414062	0.36621094	-0.24414062	3.7503662140000005	0.7572509980000001	-0.0346923822	-1.8920898	2.0141602	-3.2958984	3.3675537140000005	-0.501245108	2.454785144	0.9765625	1.8310547	1.0375977	-8.83100589	-0.966601538	2.55288089	0.30517578	0.6713867	-0.061035156	2.57082518	6.853539840000001	5.671606430000001	-2.8076172	1.159668	3.540039	2.0157471040000003	9.58227536	-0.48090820680000007	-0.61035156	-0.24414062	-0.4272461	1549640286.365
-9.613378894	-0.5431152356000001	-3.3854980040000004	-0.061035156	0.30517578	-0.30517578	2.7000244600000003	2.1521240020000003	0.3935791034	-2.4414062	2.5634766	-0.48828125	3.4441162140000006	-0.657958966	2.463159146	0.24414062	0.6713867	-0.7324219	-8.83100589	-0.966601538	2.55288089	0.4272461	0.61035156	0.061035156	2.496655252	6.4934570680000006	5.872582968000001	-2.380371	0.5493164	2.5634766	1.620971646	9.25927716	-0.06699218750000001	-0.4272461	-0.061035156	-0.5493164	1549640286.405
-9.90048822	-0.570629892	-3.672607428	-0.24414062	-0.4272461	-0.36621094	3.21921376	2.94765625	0.61848143	-3.2348633	1.3427734	0.91552734	5.54360324	-0.8314209260000001	2.318408246	0.61035156	0.9765625	-1.7089844	-9.49853534	-1.2513183900000002	2.830419928	0	0.24414062	-0.061035156	2.5588623200000002	5.58547374	6.58916034	-1.8920898	0.5493164	1.4648438	2.121020468	9.286792032000001	0.48090820680000007	-0.30517578	-0.12207031	-0.4272461	1549640286.446
-9.455468750000001	-0.7010253600000002	-3.2658691100000006	-0.4272461	-0.24414062	-0.24414062	4.80310054	3.3041503600000004	0.570629892	-3.3569336	-0.24414062	1.2817383	7.200463760000001	-1.3171142180000002	1.297973642	0.8544922	0.30517578	-0.9765625	-9.226977340000001	-1.0886230432000001	2.7323242800000003	-0.24414062	0.36621094	-0.061035156	2.5588623200000002	5.58547374	6.58916034	-1.2817383	-0.061035156	0.5493164	2.55288089	9.936376800000001	0.8062988220000001	-0.48828125	-0.12207031	-0.18310547	1549640286.485
-9.195874100000001	-0.9594238220000001	-3.210839856	-0.24414062	-0.061035156	-0.061035156	6.61188948	3.716870108	0.5754150360000001	-2.5634766	-0.79345703	0.8544922	8.8214357	-2.5157959260000005	2.0911132200000004	-0.061035156	0.9765625	0.12207031	-9.226977340000001	-1.0886230432000001	2.7323242800000003	-0.24414062	0.48828125	-0.061035156	2.920141574	5.301952880000001	6.893017572	-0.61035156	-0.36621094	-0.24414062	2.020532248	9.88015126	0.2954833966	-0.30517578	-0.12207031	-0.30517578	1549640286.525
-9.045141574	-0.9773681610000001	-3.0589112400000005	-0.18310547	0.18310547	0	7.725634980000001	4.0494384000000005	1.8458740020000002	-0.61035156	0.6713867	-0.12207031	8.979345746000002	-4.129589856	2.7586425720000003	0.8544922	-1.6479492	0.7324219	-8.8561277	-0.8445800720000001	2.35549321	-0.12207031	0.061035156	0	3.7467773560000004	5.74936502	7.30573732	-0.48828125	-0.18310547	0	1.795629892	9.766503894000001	0.26318359620000004	-0.12207031	0	-0.36621094	1549640286.566
-9.30952176	-0.885253894	-3.185717752	-0.061035156	0.36621094	0	7.61557608	4.975365920000001	1.6879638580000003	-0.8544922	-1.3427734	-0.6713867	9.395654254	-4.07336412	3.134277356	-0.7324219	0.48828125	0.30517578	-9.0427491	-0.783569339	2.5337402160000004	-0.061035156	-0.30517578	-0.061035156	3.7467773560000004	5.74936502	7.30573732	-0.5493164	-0.30517578	0.24414062	1.906884784	9.554760880000002	0.45339357	-0.12207031	-0.18310547	-0.36621094	1549640286.605
-9.504516574	-0.6041259784	-3.47402356	-0.24414062	0.12207031	0.12207031	8.022314300000001	5.462255890000001	2.469140576	0.30517578	0.36621094	-0.91552734	9.5021241	-4.29108876	3.0158447480000006	-0.24414062	-0.30517578	0.5493164	-9.098974640000002	-0.869702176	2.830419928	-0.061035156	-0.30517578	-0.061035156	4.075756790000001	5.54958516	7.573706070000001	-0.36621094	-0.12207031	0.18310547	2.0839355040000003	9.540405252000001	0.6926513580000001	-0.061035156	-0.18310547	-0.24414062	1549640286.645
-9.331054712	-0.417504892	-3.514697284	-0.36621094	0.061035156	0.12207031	8.512792932	5.4431150200000005	2.746679712	0.4272461	0.36621094	-1.5869141	10.613476440000001	-4.338940396	1.8781738220000002	-0.24414062	-0.4272461	1.0986328	-8.947045926000001	-0.9271240020000001	2.8734864200000003	-0.061035156	-0.4272461	-0.12207031	3.94895018	5.59265126	7.467236420000001	-0.36621094	-0.12207031	0.30517578	1.888940396	9.67917482	0.5981445288	-0.18310547	-0.48828125	-0.18310547	1549640286.685
-9.3238768	-0.3517089856000001	-3.563745108	-0.48828125	-0.12207031	0.061035156	8.432641574	5.157201980000001	3.1713623200000005	0.6713867	0.4272461	-2.0751953	11.04653354	-4.769604532000001	1.65805661	0	0.18310547	2.0751953	-8.901586960000001	-0.9271240020000001	2.9943116	-0.18310547	-0.79345703	-0.12207031	3.94895018	5.59265126	7.467236420000001	-0.30517578	-0.5493164	0.24414062	1.9989990020000004	9.74257788	0.42109375000000004	-0.061035156	-0.61035156	-0.24414062	1549640286.725
-9.253295926000002	-0.4605712860000001	-3.696533246	-0.48828125	-0.18310547	0.12207031	8.14672824	4.636816394	3.5326415740000003	1.0986328	0.9765625	-2.5024414	10.20314946	-5.1895018	1.39606929	0.4272461	0.4272461	2.6245117	-8.901586960000001	-0.9271240020000001	2.9943116	-0.18310547	-0.79345703	-0.12207031	4.45258786	5.383300720000001	7.564135880000001	-0.18310547	-0.48828125	0.30517578	2.141357428	9.62055661	0.57421875	-0.061035156	-0.12207031	-0.12207031	1549640286.765
-9.07385234	-0.3959716754	-3.721655252	-0.48828125	-0.12207031	0.12207031	7.639501800000001	4.21691893	3.78027356	0.9765625	1.2207031	-2.5024414	9.102563400000001	-5.675195288	1.5396240020000003	1.4038086	0.8544922	2.6855469	-8.7795652	-1.2453369600000002	3.39746106	-0.18310547	-0.91552734	-0.12207031	5.121313400000001	4.684667932000001	7.4780027	-0.12207031	-0.061035156	0.4272461	1.874584964	9.645678420000001	0.38640135800000003	0.12207031	-0.24414062	-0.18310547	1549640286.805
-8.99609375	-0.24045410340000004	-3.6690185700000004	-0.61035156	0.12207031	0.18310547	6.76979982	4.709790036	3.9142577880000005	1.159668	1.6479492	-2.2583008	7.58447284	-6.07714856	1.9391846040000003	2.1972656	0.8544922	2.6245117	-8.742480432	-1.37214357	3.619970746	-0.48828125	-0.91552734	0.061035156	5.121313400000001	4.684667932000001	7.4780027	-0.12207031	0	0.48828125	1.5934570680000002	9.71625998	0.27395019960000005	0.18310547	-0.18310547	-0.061035156	1549640286.845
-9.439917032	-0.056225586060000006	-4.124804712	-0.6713867	0.061035156	0.18310547	5.973071580000001	5.17753894	3.5182862400000006	1.4038086	1.5258789	-1.8920898	6.35109874	-6.183618210000001	2.064794928	2.6855469	-0.061035156	2.4414062	-8.838183606000001	-1.189111322	3.92023912	-0.8544922	-0.91552734	0.18310547	5.297167932000001	4.40473642	7.097582968	-0.18310547	0.61035156	0.6713867	1.5384277160000002	9.657641574000001	0.1303955072	0.24414062	-0.4272461	-0.24414062	1549640286.885
-9.52485324	0.1459472644	-4.426269568	-1.0986328	-0.9765625	0.12207031	5.215820288000001	5.7278320680000006	2.8088867800000004	1.2817383	1.4648438	-1.0375977	5.726635880000001	-5.89052716	2.1760498200000002	3.0517578	-1.0986328	2.0751953	-8.80349092	-0.9307128600000001	4.29108876	-1.0986328	-1.0375977	0.36621094	5.34741214	4.547094748	7.217211960000001	0.24414062	0.48828125	0.8544922	2.241845746	9.77248552	0.15192871400000002	0.24414062	-0.061035156	-0.18310547	1549640286.925
-9.101367212000001	0.2177246106	-4.08413089	-1.2817383	-0.6713867	0.18310547	4.358081070000001	6.69204074	1.9858398560000001	0.79345703	1.0375977	0.12207031	5.41679712	-5.16557608	3.1462402160000003	2.9907227	-2.0751953	1.4038086	-8.80349092	-0.9307128600000001	4.29108876	-1.2817383	-0.9765625	0.48828125	5.34741214	4.547094748	7.217211960000001	0.91552734	0.30517578	0.4272461	2.460766574	9.8251223	0.22968750000000002	0.30517578	0.18310547	-0.18310547	1549640286.965
-8.9661866	0.343334964	-4.035082968	-1.4038086	-0.24414062	-0.061035156	3.4907714660000004	7.524658246	0.849365216	0.5493164	-0.5493164	0.7324219	5.24692392	-4.182226440000001	4.1690673920000005	2.9296875	-3.3569336	0.36621094	-8.49365216	-0.23566894960000004	4.38439946	-1.5869141	-1.3427734	0.48828125	4.11882338	5.502929712	7.261474640000001	1.0986328	0.5493164	-0.061035156	2.6258545320000004	9.575097840000002	0.1268066394	0.24414062	0.4272461	0	1549640287.005
-9.113330072	0.11604003600000001	-3.9417724640000005	-1.3427734	-0.6713867	-0.061035156	3.21203624	7.990014480000001	-0.42827148560000006	-0.24414062	-1.2207031	0.91552734	5.863012680000001	-3.104370108	4.769604532000001	3.0517578	-4.638672	-0.7324219	-8.278320288000002	0.04426269568	4.610498004000001	-1.5258789	-1.2207031	0.4272461	3.48598642	5.87497554	7.104760880000001	0.7324219	-0.18310547	-1.159668	2.628247104	9.548779254000001	0.0	0.061035156	0.9765625	0.24414062	1549640287.045
-9.077441394000001	0.1064697284	-3.660644568	-1.3427734	-0.18310547	0.12207031	3.8987060700000002	8.37761232	-0.12202148560000001	-0.061035156	-0.18310547	1.7089844	6.42407248	-2.086328076	4.419091754000001	2.4414062	-5.7373047	-1.5869141	-8.278320288000002	0.04426269568	4.610498004000001	-1.159668	-1.5258789	0.4272461	3.48598642	5.87497554	7.104760880000001	-0.12207031	-0.5493164	-2.319336	1.9511474640000002	9.6636232	-0.33854982	0	0.91552734	0.061035156	1549640287.085
-9.157592752000001	0.0729736322	-3.6738037140000004	-1.0375977	-0.12207031	0.12207031	2.726342752	9.132470746000001	-0.4761230432	-1.5869141	-3.7841797	2.319336	7.65146466	-2.642602536	4.0960937500000005	1.8310547	-3.6010742	-2.0751953	-8.24243161	-0.1997802716	4.62006839	-1.0986328	-1.4648438	0.30517578	3.7228514400000003	5.807983426000001	6.883447480000001	-0.24414062	-0.4272461	-3.6010742	2.237060504	9.41120607	-0.34812010800000004	0.12207031	0.8544922	0.061035156	1549640287.125
-9.164770468	-0.153125	-3.4823974640000004	-0.7324219	-0.061035156	0.24414062	4.047045926	9.407617212	0.7010253600000002	-0.91552734	-0.91552734	3.0517578	6.9839357	-3.6080077880000005	3.676196286	0.7324219	-4.1503906	-2.6855469	-8.20534694	-0.1268066394	4.837792932	-0.79345703	-1.5258789	0.30517578	3.8640135800000004	5.480200180000001	6.78774411	-0.24414062	-0.48828125	-3.90625	2.021728534	9.746167032	-0.2619873004	0.12207031	0.79345703	0	1549640287.165
-9.171948380000002	-0.34213867800000003	-3.4728271760000005	-0.61035156	-0.24414062	0.36621094	4.026708966	9.10615216	1.9224365020000003	-0.7324219	-2.319336	3.112793	9.9100589	-4.395166034	3.7467773560000004	-0.7324219	-2.319336	-1.6479492	-8.20534694	-0.1268066394	4.837792932	-0.24414062	-1.5869141	0.30517578	3.8640135800000004	5.480200180000001	6.78774411	0.4272461	0.7324219	-3.9672852	1.670019568	9.859814300000002	-0.32658691100000004	-0.12207031	0.061035156	-0.12207031	1549640287.205
-9.16357428	-0.2942871106	-3.1952880400000003	-0.061035156	0.36621094	0.5493164	3.9094726440000005	8.64558107	1.947558606	0.61035156	-4.211426	3.3569336	8.75922824	-5.1380616	3.3759277160000005	-0.30517578	-1.159668	-2.0751953	-8.19697284	-0.19140625	5.3139157400000006	0.18310547	-0.61035156	0.18310547	4.024316394	6.13098143	6.9384764400000005	0.8544922	0.5493164	-3.6621094	2.227490216	9.637304712	0.0095703125	-0.061035156	0.061035156	0	1549640287.245
-9.297558606	-0.23327636780000002	-3.213232428	0	0.7324219	0.30517578	7.0186277	8.140747300000001	2.0743652160000003	0.61035156	-0.30517578	3.479004	9.518872300000002	-5.054321580000001	3.3986572480000006	0.12207031	-0.8544922	-2.5634766	-7.9971923920000005	-0.7728027160000001	6.08671875	0.48828125	-0.8544922	0.18310547	3.3460204680000003	6.957617212000001	7.041357428000001	1.5869141	0.30517578	-3.6010742	1.753759784	9.753344748	0.230883786	-0.18310547	0.061035156	0.24414062	1549640287.285
-9.62653804	0.0035888672120000004	-3.7300292540000006	0.5493164	0.91552734	0.18310547	9.56552716	7.929003894000001	3.3149170320000003	0.36621094	-0.061035156	2.2583008	12.071752700000001	-5.71467302	2.85314946	0.18310547	0.9765625	-1.4038086	-7.9971923920000005	-0.7728027160000001	6.08671875	0.61035156	-2.319336	-0.12207031	3.3460204680000003	6.957617212000001	7.041357428000001	1.4038086	1.3427734	-3.0517578	1.622167932	9.8179438	0.12202148560000001	-0.24414062	-0.061035156	0.18310547	1549640287.325
-9.864599640000002	0.38640135800000003	-4.042260880000001	0.48828125	-0.18310547	0.36621094	9.85622554	7.972070288000001	2.24064946	0.91552734	-1.8920898	1.159668	13.442700180000001	-6.48867212	3.228784146	0.79345703	-1.0375977	-0.18310547	-7.351196580000001	-0.2524169928	5.889331070000001	0.18310547	0.30517578	-0.30517578	2.8758788940000004	8.235253894000001	7.4433107000000005	1.2207031	-0.24414062	-1.8310547	1.4630615020000002	9.87775908	0.33256836060000006	-0.36621094	-0.30517578	0.30517578	1549640287.365
-9.448290740000001	0.8924316100000002	-3.77548822	0.6713867	0.36621094	0.5493164	10.86469748	7.90148912	2.0253173920000003	-0.061035156	-0.24414062	0.12207031	12.442602340000002	-5.86899411	4.358081070000001	0.12207031	0.36621094	0.79345703	-7.539013580000001	-0.2990722644	6.034082068	0.79345703	-1.159668	-0.18310547	2.665332068	7.968481430000001	7.190893570000001	0.18310547	-0.79345703	-0.6713867	1.726245108	10.05361322	0.288305661	-0.5493164	-0.5493164	0.30517578	1549640287.405
-9.1791259	0.9486572480000001	-3.8783691100000004	0.30517578	0.061035156	0.48828125	9.673193390000002	7.1250978400000005	1.9188476440000002	-0.18310547	0.6713867	-0.5493164	9.370532248	-4.6021241	3.6462889400000003	-0.30517578	1.159668	0.24414062	-7.539013580000001	-0.2990722644	6.034082068	0.79345703	0.61035156	-0.30517578	2.665332068	7.968481430000001	7.190893570000001	-0.18310547	-0.91552734	-0.36621094	1.872192392	10.01174272	0.2428466754	-0.30517578	-0.24414062	0.24414062	1549640287.445
-8.7963134	0.6806884980000001	-3.7551512600000003	-0.24414062	0.061035156	0.36621094	6.6394042540000004	7.20883786	0.6244628600000001	0.24414062	0.48828125	-0.30517578	7.379907248	-3.9429687500000004	2.9931152160000005	-0.5493164	0	-0.9765625	-7.3248777	-0.381616214	5.559155252000001	0.48828125	-0.4272461	-0.30517578	2.8352050720000004	7.346411240000001	6.756640380000001	-0.4272461	-0.18310547	-0.6713867	1.9164550720000002	9.80478534	-0.15192871400000002	-0.061035156	-0.61035156	-0.18310547	1549640287.485
-8.947045926000001	0.534741214	-3.9884277160000003	-0.36621094	-0.30517578	0.061035156	4.830615216000001	7.696923920000001	0.709399411	-0.79345703	-0.4272461	1.159668	6.64060054	-3.6104003600000003	2.9057862400000003	-0.61035156	-1.2207031	-2.0141602	-8.07495108	-0.8673096040000001	5.598632788000001	0.4272461	1.5258789	-0.18310547	2.58278804	6.55686052	6.197973740000001	0.18310547	0.36621094	-1.2817383	2.7359130400000002	9.16716304	0.364868161	0.24414062	-0.12207031	0.061035156	1549640287.525
-9.213818390000002	0.3517089856000001	-3.917846646	-0.30517578	-0.36621094	0.061035156	4.769604532000001	6.428857428000001	1.7848632200000003	-0.79345703	-1.0375977	2.380371	6.16447734	-3.34243161	2.971582068	-1.2207031	-1.8920898	-2.746582	-8.07495108	-0.8673096040000001	5.598632788000001	0.18310547	1.953125	-0.061035156	2.58278804	6.55686052	6.197973740000001	0.48828125	0.61035156	-1.6479492	2.304052716	9.449487320000001	0.42229003600000004	-0.061035156	-0.12207031	0.24414062	1549640287.565
-9.284399460000001	0.4689453076	-3.813769568	0.061035156	0.12207031	0	6.369042932000001	5.05791034	1.2285888580000002	-0.061035156	-1.3427734	2.2583008	6.998290740000001	-3.1713623200000005	1.522875998	-1.4648438	-2.4414062	-3.4179688	-8.01274411	-0.8230468750000001	5.52805162	-0.061035156	0.8544922	-0.12207031	2.3997558900000002	6.92292482	6.461157248	0.8544922	0.8544922	-1.7700195	2.377026358	9.463842752000001	0.16987304320000002	-0.12207031	0.24414062	0.48828125	1549640287.605
-9.42077626	0.7369140380000001	-3.9728759000000005	0	-0.18310547	-0.24414062	7.23276358	4.98015126	0.702221646	0.48828125	-1.953125	2.0751953	8.48527806	-3.3149170320000003	1.2321777160000003	-0.8544922	-2.9296875	-3.9672852	-8.041455072	-0.732128894	5.494555710000001	-0.18310547	1.7700195	0	1.9212402160000002	7.694531250000001	7.012646760000001	1.2207031	1.7089844	-2.1972656	1.98464357	9.74138179	-0.04306640576	0	0.18310547	0.48828125	1549640287.645
-9.31669928	0.7680175720000001	-3.7814697480000006	-0.061035156	-0.061035156	-0.5493164	7.032983426	4.987329074000001	1.2178222840000001	0.79345703	-1.6479492	2.6245117	9.687548920000001	-3.124707068	2.920141574	-1.0986328	-2.2583008	-4.1503906	-8.041455072	-0.732128894	5.494555710000001	-0.18310547	1.953125	0.12207031	1.9212402160000002	7.694531250000001	7.012646760000001	1.0375977	2.2583008	-2.0751953	1.874584964	9.942358720000001	0.0490478534	-0.061035156	0.061035156	0.36621094	1549640287.684
-9.38608426	0.7058105432	-3.7587402160000005	-0.061035156	0.061035156	-0.61035156	7.13227536	4.494457968	1.183129892	0.061035156	0.12207031	3.7841797	9.705493210000002	-2.8962158540000003	2.7251464660000004	-1.6479492	-2.1362305	-3.8452148	-8.041455072	-0.732128894	5.494555710000001	-0.18310547	1.953125	0.12207031	1.1639892572000001	7.1478269800000005	6.571215560000001	1.4648438	1.5258789	-1.159668	2.0707763580000003	9.80957068	0.1399658246	0	0.12207031	0.30517578	1549640287.725
-9.354980432000001	0.7476806610000001	-3.658251996	-0.18310547	-0.12207031	-0.61035156	6.4623532400000006	4.471728534	-0.135180661	-0.12207031	-1.2817383	3.7231445	11.09677716	-2.451196286	0.9271240020000001	-2.319336	-2.380371	-3.112793	-8.674292032	-0.5586669928	5.3270751800000005	-0.18310547	1.953125	0.12207031	1.1424560700000002	8.42905252	5.494555710000001	1.4648438	0.79345703	-0.12207031	2.1473388580000004	9.81315944	0.132788089	0.12207031	0.36621094	0.30517578	1549640287.765
-9.522461060000001	1.1328857428	-3.7970214660000003	-0.61035156	-0.36621094	-0.79345703	7.930200180000001	3.88674321	-0.9630126800000001	0.6713867	-3.112793	3.7841797	13.093384080000002	-1.2608886780000002	-0.11723633180000001	-2.2583008	-0.18310547	-1.7700195	-8.674292032	-0.5586669928	5.3270751800000005	-0.4272461	1.4038086	0.30517578	1.1424560700000002	8.42905252	5.494555710000001	1.7700195	0.9765625	0.61035156	2.198779254	9.66242662	0.23327636780000002	0.12207031	0.18310547	0.18310547	1549640287.804
-9.398047120000001	1.107763678	-3.6391114200000003	-0.5493164	-0.48828125	-1.0375977	10.56801718	2.277734424	-0.592163089	1.5869141	-0.4272461	2.6245117	12.65195288	-0.0693847644	-0.2512207068	-2.1362305	-1.2207031	-1.2207031	-8.19816893	-0.758447284	4.52077626	-0.4272461	0.91552734	0.24414062	0.2763427716	8.080932608000001	5.608202880000001	2.2583008	0.8544922	0.48828125	2.633032248	9.594238220000001	0.385205072	0.12207031	0.4272461	0.18310547	1549640287.845
-9.267651260000001	0.9438721040000001	-3.4835937500000003	-0.4272461	-0.18310547	-1.2207031	10.72592752	1.509716754	-0.6459961060000001	1.953125	-2.4414062	1.3427734	12.930688400000001	0.46416014400000005	-0.47492675720000005	-2.380371	0.061035156	-0.36621094	-8.338134980000001	-0.5550781250000001	4.43703624	-0.6713867	0.48828125	0.18310547	0.5598632788000001	9.011645468000001	5.35458966	1.8920898	-0.18310547	0.61035156	2.593554712	9.581079074	0.309838858	0.24414062	0.48828125	0.061035156	1549640287.885
-9.322680710000002	0.5120117212	-3.6367187500000004	-0.48828125	-0.48828125	-1.159668	11.1350589	1.374536142	-0.9713867212000001	1.6479492	-1.7700195	1.3427734	12.56223192	0.15551757200000002	-1.0862304712000002	-1.8310547	0.5493164	-0.36621094	-8.338134980000001	-0.5550781250000001	4.43703624	-0.61035156	1.2817383	0.18310547	0.5598632788000001	9.011645468000001	5.35458966	2.319336	0.18310547	0.30517578	2.5492920320000003	9.644482428000002	0.20935058900000003	0.30517578	0.61035156	-0.12207031	1549640287.924
-9.266455072	0.288305661	-3.4596679320000003	-0.36621094	-0.4272461	-0.9765625	11.19128444	1.114941394	-1.6137939300000002	1.7700195	0.6713867	1.4648438	12.18779254	-0.014355469240000002	-0.6148925720000001	-1.6479492	2.1972656	-0.18310547	-8.484082068000001	-0.423486322	4.139160144000001	-0.61035156	0.30517578	0.18310547	0.5455078076000001	9.49494658	5.123706070000001	1.7089844	0.36621094	0.18310547	2.6509764400000004	9.547582968	0.1626953076	0.4272461	0.6713867	-0.30517578	1549640287.965
-9.21979982	0.17465820680000002	-3.4393310700000006	-0.24414062	-0.18310547	-0.8544922	10.50102536	0.8146728240000001	-1.2297851440000003	1.8920898	0.24414062	1.3427734	10.582373200000001	-0.028710937500000002	0.08015136780000001	-0.9765625	0.5493164	-0.7324219	-8.47451178	-0.3732421924	3.7551512600000003	-0.6713867	0.91552734	0.18310547	0.440234375	9.241332968	4.854541034	1.4038086	1.0375977	0.18310547	2.7119873200000004	9.54160144	0.1040771466	0.48828125	0.61035156	-0.36621094	1549640288.004
-9.2556884	0.06459961060000001	-3.514697284	-0.30517578	-0.30517578	-0.6713867	10.2844973	0.7967285340000001	-1.053930661	1.7700195	-0.7324219	1.4038086	10.101464660000001	0.27873535340000005	-0.002392578076	-0.6713867	0.7324219	-1.159668	-8.47451178	-0.3732421924	3.7551512600000003	-0.61035156	0.7324219	0.24414062	0.440234375	9.241332968	4.854541034	0.9765625	0.8544922	0.061035156	2.6402099640000003	9.505712860000001	0.0478515625	0.5493164	0.4272461	-0.4272461	1549640288.044
-9.145629892	-0.028710937500000002	-3.4548827880000004	-0.4272461	-0.18310547	-0.6713867	10.684058	0.784765625	-1.1651855432	1.3427734	-0.36621094	1.4648438	10.11103534	0.693847644	-0.23208007200000003	-0.12207031	0.7324219	-1.4038086	-8.712573380000002	-0.56823732	3.7455810700000005	-0.61035156	0.36621094	0.18310547	0.05981445288	9.3489991	4.26118161	1.0986328	1.0986328	-0.12207031	2.7634277160000003	9.521264480000001	0.025122070680000004	0.4272461	0.18310547	-0.4272461	1549640288.084
-9.220996106000001	0.05861816394	-3.5565673920000003	-0.4272461	-0.24414062	-0.6713867	10.51777356	0.794335962	-1.5575683900000001	0.8544922	-0.4272461	1.5869141	10.50102536	1.1962890380000002	-0.539526358	0.18310547	0.61035156	-1.3427734	-8.72453624	-0.5837890576	3.6510742800000004	-0.61035156	0.6713867	0.18310547	-0.25480957460000003	9.098974640000002	4.06977536	0.8544922	0.9765625	-0.4272461	2.988330072	9.351391574	0.08015136780000001	0.36621094	0.24414062	-0.24414062	1549640288.124
-9.28200679	-0.028710937500000002	-3.7587402160000005	-0.7324219	-0.5493164	-0.7324219	10.924511780000001	0.49526367800000004	-0.9893310700000001	1.159668	1.8920898	1.4038086	11.008251800000002	1.1101562500000002	0.023925780760000005	0.6713867	0.36621094	-1.4038086	-8.72453624	-0.5837890576	3.6510742800000004	-0.61035156	0.30517578	0.24414062	-0.25480957460000003	9.098974640000002	4.06977536	0.8544922	0.7324219	-0.6713867	2.8926269959999997	9.46264676	0.0837402356	0.36621094	0.24414062	-0.12207031	1549640288.167
-8.846557608000001	-0.32180175720000004	-3.800610324	-1.159668	-0.61035156	-0.9765625	9.840673920000002	0.5287597644	-0.88046875	1.2207031	0.9765625	1.2817383	11.010644960000002	0.44621582460000003	0.24165038940000003	0.9765625	0	-1.3427734	-9.00207518	-0.8720947480000001	3.552978534	-0.6713867	0.61035156	0.30517578	0.8433837860000001	9.33464357	4.2420410340000005	0.79345703	0.5493164	-0.36621094	2.5540771760000003	9.521264480000001	-0.2344726538	0.18310547	-0.061035156	-0.24414062	1549640288.204
-8.76879892	-0.096899411	-3.8257324280000002	-0.7324219	0.61035156	-0.91552734	9.77607428	0.193798822	-0.5550781250000001	1.0986328	-0.91552734	1.2207031	11.5262455	0.07058105432	0.4892822284000001	1.159668	-0.36621094	-1.3427734	-9.572705072	-1.297973642	4.06379393	-0.7324219	0.30517578	0.61035156	1.2309814300000002	9.521264480000001	4.251611420000001	0.61035156	0.8544922	-0.18310547	1.4833984620000003	9.56911592	-0.0346923822	-0.12207031	-1.4648438	-0.36621094	1549640288.244
-9.05231929	0.5490966754000001	-4.171459964	-1.3427734	0.79345703	-1.4648438	10.39934056	-0.5526855432	-0.08732910340000001	1.4038086	-0.30517578	1.2207031	12.072949280000001	0.014355469240000002	0.454589856	1.5869141	-0.48828125	-1.0375977	-9.572705072	-1.297973642	4.06379393	-1.0986328	0.8544922	0.8544922	1.2309814300000002	9.521264480000001	4.251611420000001	0.79345703	1.5869141	-0.18310547	2.27294928	9.595434800000001	-1.337451178	-0.6713867	-1.4038086	-0.36621094	1549640288.284
-9.44350589	0.663940396	-4.227685504000001	-1.7700195	0.30517578	-1.159668	10.322778060000001	-1.1962890380000002	-0.2129394568	1.8920898	-0.7324219	0.79345703	12.332544420000001	-0.21533202880000002	-0.03349609424	2.0751953	0	-0.6713867	-8.749658246000001	-0.26677246400000004	3.2072509000000005	-1.5869141	1.0986328	0.9765625	1.264477536	9.80239218	3.1175292540000004	0.91552734	1.8920898	-0.18310547	1.9367920320000003	9.782055710000002	-1.415209964	0.12207031	-0.6713867	-0.6713867	1549640288.326
-9.46503894	0.907983426	-4.48488768	-2.5634766	0.24414062	-0.91552734	10.457959260000003	-1.582690396	-0.10527343750000001	1.8920898	-0.7324219	0.79345703	12.28229982	-0.4342529254	-0.6340332068000001	2.0751953	0.7324219	-0.4272461	-8.749658246000001	-0.26677246400000004	3.2072509000000005	-2.0141602	0.9765625	1.0375977	1.264477536	9.80239218	3.1175292540000004	0.4272461	2.5634766	0.24414062	2.81726088	9.557153060000001	-0.7512695288	-0.18310547	-0.24414062	-0.6713867	1549640288.364
-8.994897660000001	0.762036142	-4.757641574	-3.1738281	-0.4272461	-1.0375977	10.495044420000001	-1.7609375	0.07775878600000001	2.1972656	-0.4272461	0.24414062	12.35647014	-0.227294928	-1.409228534	2.5634766	0.79345703	0	-8.405126800000001	0.1387695288	2.85913089	-2.319336	0.18310547	0.9765625	1.0120605432	9.91245108	2.5815917540000006	0.061035156	2.6245117	0.79345703	3.476416034	9.58227536	-0.8254394568000001	0	0.6713867	-0.79345703	1549640288.404
-8.60371106	0.3026611322	-4.640405252	-3.479004	0.18310547	-1.0986328	10.26296376	-1.84946286	0.2452392572	3.1738281	-0.18310547	-0.24414062	12.19616664	0.057421875000000004	-1.6305420320000001	2.9296875	1.2817383	0.48828125	-8.42067842	-0.1579101538	3.19768071	-2.8076172	-0.30517578	0.9765625	1.227392572	9.55117212	2.4165038940000003	-0.061035156	2.6855469	0.9765625	3.4453125000000004	9.38608426	-0.8146728240000001	0.36621094	1.4038086	-1.0375977	1549640288.444
-9.058300720000002	-0.02153320288	-5.099780252	-3.4179688	-0.36621094	-1.0375977	10.193578780000001	-1.771704074	0.5825927716	3.6010742	-0.7324219	-0.8544922	11.156591460000001	-0.18901367800000002	-1.47263179	3.479004	0.30517578	0.5493164	-8.42067842	-0.1579101538	3.19768071	-3.2958984	-0.30517578	0.91552734	1.227392572	9.55117212	2.4165038940000003	-0.061035156	3.112793	1.159668	3.7742920320000004	9.21860324	-0.5108154254	0	2.2583008	-0.79345703	1549640288.484
-8.884838760000001	-0.24643554320000002	-5.0698732	-3.540039	-0.36621094	-1.0375977	9.935181200000002	-1.665234424	0.15910644960000003	3.90625	-0.30517578	-1.0986328	11.16496556	-0.2392578076	-1.679589856	4.0283203	0.5493164	0.61035156	-8.323779254	0.1866210962	3.3352538940000005	-3.6621094	-0.30517578	0.9765625	1.5970459260000003	9.43752446	2.3160155760000003	-0.12207031	3.6010742	1.4038086	3.361572284	9.47341304	-0.3194091754	-0.61035156	2.6245117	-0.36621094	1549640288.524
-8.607299820000001	-0.31223143000000003	-5.36535643	-3.479004	-0.061035156	-1.2817383	9.610986420000001	-1.471435504	-0.1806396466	4.272461	0.24414062	-1.159668	11.090796220000001	-0.1196289038	-1.830322284	4.333496	1.159668	0.5493164	-8.488867212	0.5132080072	3.685766574	-3.7231445	-0.5493164	1.0375977	1.726245108	9.548779254000001	2.140161142	-0.24414062	4.0893555	1.6479492	2.045654254	9.77966304	-0.708203125	-0.61035156	2.1972656	-0.48828125	1549640288.564
-8.534326080000001	-0.30744628600000007	-5.88215306	-3.3569336	0.12207031	-1.4038086	9.451879892000001	-1.2513183900000002	-0.07177734424	4.3945312	0.7324219	-0.9765625	11.223584260000003	0.20097655760000002	-1.753759784	4.5776367	1.2207031	0.5493164	-8.761621106	0.7261474640000001	3.98125	-3.8452148	-0.30517578	1.0986328	1.9044922120000003	10.04045378	1.792041034	-0.18310547	4.3945312	1.8920898	1.464257788	9.90527356	-1.0479492212000001	-0.4272461	1.8310547	-0.79345703	1549640288.604
-8.512792932	-0.0813476538	-6.280517572	-3.7841797	-0.6713867	-1.5258789	9.232959260000001	-1.0479492212000001	-0.19140625	4.8217773	0.36621094	-0.6713867	11.25707968	0.500048822	-1.6915527160000003	4.638672	0.91552734	0.7324219	-8.96140126	0.7476806610000001	4.26118161	-3.90625	-0.5493164	1.0375977	1.9044922120000003	10.04045378	1.792041034	-0.061035156	4.4555664	1.7700195	1.930810504	9.8179438	-1.08383786	-0.6713867	1.953125	-0.79345703	1549640288.644
-8.028295926	-0.0657958966	-6.3235842600000005	-3.7231445	-0.30517578	-1.5869141	9.140844748000001	-0.716577176	-0.40314941100000007	4.8828125	-0.61035156	-0.36621094	11.149413940000002	0.678295926	-1.5456054320000001	4.699707	0.4272461	0.7324219	-8.870483426000002	0.9139648560000001	4.43464357	-4.0893555	0.18310547	1.0986328	1.851855432	10.112231920000001	1.667626996	0.061035156	4.5166016	1.6479492	1.7083007200000002	9.76889676	-0.840991214	-0.8544922	3.2348633	-0.48828125	1549640288.684
-7.972070288000001	0.027514648560000004	-6.882250900000001	-3.6010742	-0.6713867	-1.4648438	9.427954074	-0.32778320680000006	-0.49645996400000003	4.8217773	-0.48828125	-0.24414062	10.90178264	0.8529540740000001	-1.3075439300000002	4.699707	0.7324219	0.61035156	-8.76401358	1.1807373200000002	4.23486322	-4.1503906	-0.061035156	1.2207031	1.83151857	9.88613318	1.391284146	-0.061035156	4.638672	1.6479492	1.053930661	10.076342360000002	-1.50732428	-0.91552734	3.479004	-0.79345703	1549640288.724
-7.856030252000001	0.2607910144	-6.977954074	-3.479004	-1.0986328	-1.0375977	9.50930162	0.0813476538	-0.693847644	4.638672	-0.48828125	-0.061035156	10.691235520000001	1.0371826080000002	-1.1269042932	4.5776367	1.159668	0.61035156	-8.38957518	1.443920926	4.148730432000001	-4.333496	0.18310547	1.4038086	1.623364218	9.76889676	1.069482428	-0.24414062	4.638672	1.6479492	1.911669928	9.98901358	-1.282421924	-1.2207031	4.0283203	-0.6713867	1549640288.764
-8.19936502	0.45698242800000005	-7.187304712	-4.699707	-1.159668	-0.9765625	9.547582968	0.35649413939999997	-0.7728027160000001	4.211426	-0.48828125	0.24414062	10.684058	1.2441405760000002	-0.9821533540000001	4.272461	0.79345703	0.61035156	-8.717358426	1.225	4.02192392	-4.211426	-0.61035156	1.6479492	0.9307128600000001	9.770092752000002	1.0742675720000001	-0.18310547	4.333496	1.5869141	2.51101088	9.852636780000001	-0.6962402160000001	-2.0141602	4.699707	-0.12207031	1549640288.804
-8.42067842	-0.0813476538	-6.689648560000001	-5.432129	-2.8686523	-1.0986328	9.874170320000001	0.25480957460000003	-0.802709964	3.7841797	-0.24414062	0.4272461	10.830004500000001	1.3613769960000002	-0.8242431610000001	3.90625	0.4272461	0.6713867	-8.717358426	1.225	4.02192392	-4.1503906	-0.91552734	1.8310547	0.9307128600000001	9.770092752000002	1.0742675720000001	0.061035156	3.479004	1.5258789	2.04086911	10.43522914	-0.9223388580000002	-2.0141602	5.004883	0.12207031	1549640288.844
-8.498437500000001	-1.3458251800000003	-4.6798827880000005	-6.5307617	0.061035156	-0.8544922	10.611084260000002	-0.24165038940000003	-1.3769287140000002	3.7841797	-0.12207031	0.4272461	10.94724092	1.4403320680000002	-0.793139676	3.7841797	0.061035156	0.48828125	-9.554760880000002	0.1495361322	4.188207968	-4.1503906	-0.61035156	1.8310547	1.100585962	10.090698380000001	1.9738769960000002	0.7324219	3.1738281	1.2207031	3.4297608800000003	9.926807100000001	-0.031103515380000002	-2.6245117	5.554199	0.61035156	1549640288.884
-9.96867662	-3.011059604	-3.570922824	-4.5166016	0.36621094	-1.159668	11.09917032	-0.8613281250000001	-1.540820288	3.9672852	0.30517578	0.24414062	11.4078125	1.9930175720000003	-0.288305661	3.90625	0.36621094	0.36621094	-9.42077626	-0.9438721040000001	3.935791034	-4.5166016	-0.6713867	1.6479492	0.762036142	10.3275634	2.9799560700000005	1.4038086	3.540039	1.0375977	4.238452176	9.777270468000001	1.70471196	-3.4179688	6.5307617	2.0751953	1549640288.924
-11.233153960000001	-2.5050292540000005	-3.05053714	-3.9672852	-0.79345703	-1.5258789	11.016625900000001	-1.4415283540000001	-1.4833984620000003	4.272461	1.5869141	0.061035156	11.5106929	2.495458966	0.27514648560000005	4.3945312	0.61035156	0.61035156	-9.547582968	-0.6711181610000001	3.4417237400000005	-4.333496	-0.61035156	1.953125	0.16508788940000002	9.77607428	3.20366214	1.159668	4.0893555	0.9765625	3.9884277160000003	10.5225589	1.3458251800000003	-3.8452148	6.591797	2.9907227	1549640288.964
-9.9447509	-2.064794928	-3.3854980040000004	-4.1503906	-1.5258789	-1.953125	9.916039840000002	-1.6078125	-1.8578369600000002	4.5166016	0.91552734	-0.12207031	11.181713760000001	2.8136719240000003	0.531152356	4.4555664	0.6713867	0.7324219	-10.687646760000002	-0.5275634784000001	3.6690185700000004	-3.9672852	0	2.2583008	-0.08015136780000001	9.76889676	2.9225341460000003	0.61035156	3.7841797	1.159668	2.0336913940000003	10.562036240000001	0.0478515625	-2.380371	5.493164	3.112793	1549640289.004
-8.761621106	-1.676000998	-2.5181884000000005	-4.0893555	-0.12207031	-1.2817383	9.92321736	-1.701123004	-2.4356445680000003	4.638672	0.6713867	0.18310547	11.40422374	3.2909912140000004	0.05502929712000001	4.272461	0.24414062	0.30517578	-9.029589660000001	-0.8637207068000001	2.6725097840000003	-3.8452148	1.5258789	1.8310547	0.053833007200000005	10.97595198	2.8758788940000004	0.48828125	4.638672	0.91552734	2.1102538940000004	9.027197480000002	-1.7441894960000002	0.5493164	3.90625	3.7231445	1549640289.044
-8.69941394	-0.949853534	-3.0876221040000003	-4.0283203	0	-1.5258789	9.911254500000002	-1.7298339660000002	-2.441625998	4.3945312	-0.30517578	0.30517578	11.35158696	3.499145468	0.41152344240000005	4.272461	0.18310547	0.48828125	-9.029589660000001	-0.8637207068000001	2.6725097840000003	-4.0283203	0.7324219	1.4648438	-0.6735107428000001	10.27373004	2.595947284	0.6713867	5.065918	0.6713867	2.501440396	8.661132788000002	-1.05991214	2.8686523	7.507324	4.5166016	1549640289.084
-8.62045926	-1.159204074	-3.521875	-3.9672852	-1.159668	-1.8920898	9.1791259	-1.509716754	-1.738207968	4.333496	-0.91552734	-0.12207031	10.49265126	3.3149170320000003	1.032397464	4.211426	0.5493164	0.7324219	-8.53671875	-0.49885253600000007	2.56245108	-3.90625	0.36621094	1.5258789	-1.238159146	9.2389402	2.172460962	0.12207031	4.1503906	0.8544922	1.833911142	10.179223740000001	0.2619873004	3.7231445	6.1035156	5.7373047	1549640289.123
-8.481689300000001	-1.0922119110000001	-2.783764676	-3.6010742	0.61035156	-1.4648438	8.864501800000001	-1.141259784	-1.8375000000000001	4.3945312	-0.30517578	-0.30517578	10.084716460000001	2.74428714	0.41152344240000005	4.211426	0.48828125	0.6713867	-9.04633786	-0.39238280760000005	2.9703858800000003	-3.7841797	0.30517578	1.4648438	-0.7464843750000001	9.155200180000001	2.195190396	-0.12207031	3.6621094	0.8544922	2.854345746	10.028490920000001	-0.2763427716	5.126953	5.859375	6.652832	1549640289.164
-9.496142572	-0.4761230432	-3.6821777160000004	-3.4179688	1.2817383	-1.8920898	8.9661866	-0.8134765380000001	-2.032495108	4.1503906	-0.48828125	-0.18310547	9.89570288	2.46794429	0.2225097644	3.9672852	0.24414062	0.48828125	-9.04633786	-0.39238280760000005	2.9703858800000003	-3.7231445	0.79345703	1.3427734	0.027514648560000004	9.293969748	2.471533246	0.18310547	3.9672852	0.61035156	2.9775634	11.486767180000001	-0.2607910144	5.859375	6.7749023	5.065918	1549640289.203
-9.76411142	-0.38640135800000003	-4.877270468000001	-4.0893555	-0.91552734	-2.0141602	8.90517572	-0.660351538	-1.51928714	4.0893555	-0.7324219	0.061035156	9.9866214	2.4153076080000004	0.6208740020000001	3.7231445	0.18310547	0.24414062	-9.10974092	-0.250024411	3.0720702880000004	-3.7231445	0.6713867	1.2817383	0.08015136780000001	9.515283246000001	2.41770018	0.48828125	4.333496	0.30517578	2.159301718	11.93059056	0.07775878600000001	5.79834	8.117676	4.8217773	1549640289.243
-9.021215560000002	-1.046752896	-4.167871106000001	-4.4555664	-1.2817383	-1.8920898	9.10974092	-0.569433606	-1.1986816100000002	4.0283203	-0.61035156	0.36621094	10.41967752	2.25261232	0.539526358	3.7841797	0.061035156	0.061035156	-8.967382788	-0.1064697284	3.1641846040000003	-3.7841797	0.7324219	1.159668	-0.38879393000000007	9.83229982	2.378222644	0.5493164	3.7231445	0.24414062	1.2321777160000003	11.923413040000002	-0.5455078076000001	4.333496	6.0424805	4.0283203	1549640289.283
-8.644384980000002	-0.9438721040000001	-3.275439496	-3.9672852	-0.6713867	-1.5258789	9.7150634	-0.6292480432	-1.2082519568	3.90625	-0.5493164	0.5493164	10.8886232	2.03488768	0.5873779254	3.90625	0.12207031	-0.12207031	-8.967382788	-0.1064697284	3.1641846040000003	-3.7841797	0.36621094	1.159668	-0.2260986322	9.96867662	2.489477536	0.4272461	3.3569336	0.18310547	0.3517089856000001	10.906567000000003	0.057421875000000004	3.7841797	5.7373047	2.6245117	1549640289.323
-8.6001223	-0.501245108	-3.3986572480000006	-3.4179688	-0.30517578	-1.159668	10.006958360000002	-0.7273437500000001	-1.143652356	3.6621094	-0.6713867	0.48828125	11.147021760000001	1.7310302520000003	0.8744873200000001	3.8452148	0.30517578	-0.061035156	-8.851342752	0.026318359620000002	3.019433606	-3.6621094	0.36621094	1.0375977	0.1435546875	9.89929164	2.4990478240000003	0.24414062	3.6010742	0.12207031	0.2392578076	9.57749002	0.6364257788	3.6621094	4.638672	1.5869141	1549640289.363
-8.597729532	-0.381616214	-4.008764676	-3.112793	0.18310547	-0.8544922	9.785644568	-0.5634521466	-1.108959964	3.540039	-0.5493164	0.24414062	11.247509980000002	1.431957968	0.8840576080000001	3.8452148	0.4272461	0.12207031	-8.682665740000001	-0.0035888672120000004	2.67370607	-3.540039	0.18310547	0.91552734	0.00478515625	9.57150908	2.3949707460000003	0.12207031	3.6621094	0.24414062	0.49167482	8.57858876	1.204663089	3.479004	2.6855469	0.91552734	1549640289.403
-9.118115020000001	-0.014355469240000002	-4.204956070000001	-3.3569336	0.24414062	-0.7324219	9.625341754	-0.38640135800000003	-1.15441893	3.540039	-0.36621094	0.061035156	11.3491938	1.3577880400000002	0.6531738220000001	3.7231445	0.61035156	0.30517578	-8.492456070000001	0.01076660144	2.43803714	-3.479004	-0.12207031	0.91552734	-0.346923822	9.60141574	2.32917482	-0.12207031	3.4179688	0.7324219	2.383007788	8.21970198	1.129296875	2.9907227	2.0141602	-0.061035156	1549640289.443
-9.54160144	0.6974365020000001	-4.389184604	-3.540039	0.4272461	-0.6713867	9.81315944	-0.5431152356000001	-1.149633786	3.6621094	-0.48828125	0	11.538208360000002	1.4199951080000002	0.5586669928	3.6621094	0.79345703	0.4272461	-8.523559800000001	-0.07058105432	2.6509764400000004	-3.2958984	-0.61035156	0.91552734	-0.3576904254	9.88613318	2.48229982	-0.36621094	3.3569336	1.159668	7.262670926	8.25319838	0.8577392572	2.6245117	2.380371	-0.12207031	1549640289.509
-9.73898912	-1.225	-5.60461412	-3.6010742	-1.2207031	-1.4038086	10.18640126	-0.8194580072000001	-1.0491455072	3.7231445	-0.7324219	-0.12207031	11.65664038	1.532446286	0.40554199280000003	3.6010742	0.8544922	0.61035156	-9.649267572	-0.10168457460000001	3.3831054320000007	-3.2348633	-1.4038086	0.8544922	0.10288086060000001	10.42326628	2.6402099640000003	-0.4272461	3.1738281	1.5258789	5.8737792540000004	8.450586060000001	-0.031103515380000002	1.2207031	3.90625	-0.91552734	1549640289.526
-10.80966754	-3.6833741	-5.25410144	-2.5634766	-1.3427734	-0.9765625	10.510596040000001	-1.0898193390000002	-0.802709964	3.7841797	-0.61035156	-0.24414062	11.7655027	1.550390576	0.17106933900000001	3.6621094	0.8544922	0.61035156	-9.649267572	-0.10168457460000001	3.3831054320000007	-3.0517578	-1.7089844	1.0375977	0.10288086060000001	10.42326628	2.6402099640000003	-0.48828125	2.8686523	1.7089844	1.39606929	9.14682608	-2.201171924	2.380371	3.8452148	-2.8076172	1549640289.563
-8.789135880000002	-1.2668701080000002	-3.9609130400000003	-2.4414062	-1.8920898	-0.30517578	10.603905760000002	-1.4798096040000002	-0.501245108	3.90625	-0.61035156	-0.24414062	11.927001800000001	1.546801718	0.026318359620000002	3.7231445	0.8544922	0.61035156	-10.88383786	0.1124511682	3.63432608	-3.6010742	-0.8544922	1.3427734	0.8577392572	10.74626448	2.537329074	-0.18310547	3.2958984	1.4648438	2.14973143	12.02390126	4.572216754	0.7324219	2.2583008	-1.159668	1549640289.603
-7.498339660000001	-0.309838858	-4.053027356	-4.1503906	2.1972656	-0.9765625	10.49624002	-1.720263678	-0.454589856	3.8452148	-0.79345703	-0.24414062	11.73679164	1.522875998	-0.31342773560000003	3.6621094	0.9765625	0.8544922	-9.861010880000002	0.7572509980000001	2.8220459260000004	-3.2348633	1.159668	1.3427734	1.264477536	10.37302266	1.758544928	-0.30517578	4.0283203	1.159668	4.4489991	10.51298822	0.1399658246	-0.91552734	-0.79345703	-2.4414062	1549640289.643
-9.4686277	-1.41042482	-7.32607428	-3.4179688	-0.48828125	-2.2583008	9.941162140000001	-1.5360351440000002	0.0980957068	3.6010742	-0.6713867	-0.79345703	11.09797374	1.4331542540000002	-0.7955322480000001	3.479004	0.9765625	0.91552734	-9.43273912	0.3289794928	2.286108426	-3.8452148	-0.9765625	0.9765625	0.717773462	9.9698732	1.18671875	-0.4272461	4.638672	1.0986328	3.9621094240000003	8.93867212	-0.9737792932	1.4648438	2.9907227	-1.5258789	1549640289.683
-9.026000900000001	-1.96430661	-6.401342752000001	-5.554199	-3.479004	-1.8920898	9.613378894	-1.801611322	0.32658691100000004	3.7231445	0	-0.9765625	11.158984620000002	1.540820288	-1.3613769960000002	3.6010742	1.159668	0.5493164	-9.760522660000001	0.5993408246	3.0313964660000003	-4.3945312	0	1.0986328	0.22968750000000002	10.86469748	1.0264160340000001	-0.48828125	3.9672852	1.3427734	2.1114501800000003	9.926807100000001	-0.955834964	1.5258789	2.9907227	-2.2583008	1549640289.723
-7.833300720000001	-1.9427734620000003	-4.50522464	-4.699707	0.61035156	-1.4038086	9.6217527	-2.5433105040000004	0.42827148560000006	4.0283203	-0.36621094	-0.61035156	11.36354982	1.485791034	-1.4822021760000001	3.7841797	0.6713867	0.30517578	-9.25688498	1.1041748200000001	3.6008300720000004	-4.3945312	-0.7324219	1.0375977	0.9893310700000001	11.082422120000002	1.3087402160000001	0	3.7231445	0.8544922	1.0993896760000001	10.72951628	-0.5072265576	0.36621094	2.2583008	-2.6245117	1549640289.763
-8.114428420000001	-1.963110324	-5.194287140000001	-3.6010742	-0.4272461	-1.8310547	9.33344748	-2.654565396	0.5467041034000001	4.1503906	-1.0986328	-0.30517578	11.100365920000002	1.1747558900000001	-1.259692392	4.0893555	0.48828125	0.48828125	-9.25688498	1.1041748200000001	3.6008300720000004	-4.3945312	0.8544922	0.8544922	1.331469748	10.20195288	1.3446288940000002	0.18310547	4.5776367	0.36621094	0.94506839	10.35148912	-1.485791034	0.8544922	0.91552734	-2.6855469	1549640289.803
-7.88952626	-1.7657226440000002	-4.917944289999999	-3.2348633	-1.2207031	-1.7089844	8.66472194	-1.888940396	0.762036142	4.211426	-0.7324219	-0.36621094	10.44001448	0.7692138580000001	-1.062304712	4.3945312	0.8544922	0.6713867	-8.424267572	1.732226538	3.293383786	-4.1503906	0.36621094	0.91552734	1.02761232	9.16835962	0.8613281250000001	-0.24414062	4.760742	0.4272461	1.1472412140000001	10.18759784	-1.1125488220000002	0.8544922	0.7324219	-3.2958984	1549640289.843
-7.59763179	-1.4367432100000002	-4.8533447480000005	-2.8686523	-0.48828125	-1.4648438	8.19099092	-1.05991214	0.6627441100000001	4.211426	-0.6713867	-0.30517578	10.02250998	0.6447998200000001	-1.225	4.4555664	1.0375977	0.7324219	-8.03427716	2.0839355040000003	2.802905252	-4.0283203	0.18310547	0.91552734	0.7261474640000001	8.712573380000002	0.43186035340000006	-0.7324219	4.272461	0.79345703	1.274047824	9.553564300000001	-0.6077148560000001	0.91552734	1.4038086	-2.8076172	1549640289.883
-7.562939300000001	-1.069482428	-5.575903060000001	-2.6245117	-0.12207031	-1.159668	8.283105432000001	-0.4713378894	0.5096191394	4.0283203	-0.6713867	-0.24414062	10.05241664	0.8720947480000001	-1.1304931610000002	4.1503906	0.91552734	0.7324219	-8.10366214	2.295678714	3.0672851440000004	-3.6621094	0.48828125	0.79345703	0.7381103240000001	8.81784694	0.23566894960000004	-0.7324219	4.211426	0.91552734	1.8267334260000003	9.413598740000001	-0.346923822	0.4272461	1.8310547	-2.5024414	1549640289.923
-8.206542932000001	-0.7716064300000001	-5.8474610600000005	-2.2583008	-0.4272461	-0.91552734	8.712573380000002	-0.09450683900000001	0.454589856	3.90625	-0.6713867	-0.24414062	10.16247554	1.159204074	-0.8828613220000001	3.6621094	0.79345703	0.79345703	-8.152710160000002	2.5720214660000003	2.9117675720000005	-3.2958984	0	0.6713867	0.40314941100000007	9.055908246000001	0.132788089	-0.4272461	4.0283203	0.91552734	1.7884521760000003	9.100170926	-0.5036376800000001	0.24414062	2.6855469	-2.1362305	1549640289.963
-9.16835962	-0.793139676	-6.102270468	-2.319336	-0.5493164	-0.061035156	9.286792032000001	0.42229003600000004	0.379223642	3.6621094	-0.79345703	-0.24414062	10.16247554	1.159204074	-0.8828613220000001	3.6621094	0.79345703	0.79345703	-8.263964660000001	2.7969239200000002	2.9117675720000005	-2.8076172	0.12207031	0.6713867	-0.17944336060000002	9.449487320000001	0.211743161	-0.24414062	3.2348633	1.0375977	1.216625998	9.60141574	-1.12211911	-0.48828125	2.5024414	-1.953125	1549640290.003
-8.72932158	0.5191894568000001	-6.506615920000001	-1.6479492	0.61035156	0.30517578	9.993798920000001	0.907983426	0.1997802716	3.1738281	-0.61035156	-0.12207031	10.16247554	1.159204074	-0.8828613220000001	3.6621094	0.79345703	0.79345703	-8.74606929	2.377026358	3.243139676	-2.1972656	-0.91552734	0.61035156	-0.3289794928	10.04763228	0.6759033540000001	-0.061035156	2.1362305	1.2207031	1.1903076080000001	10.320385880000002	-0.9055908540000002	-0.30517578	2.1972656	-2.0751953	1549640290.043
-8.920727340000001	0.7572509980000001	-7.206445288	-3.4179688	-0.91552734	-0.24414062	10.676879500000002	1.0240234620000002	0.10168457460000001	2.5634766	-0.30517578	0.061035156	10.97236322	1.7298339660000002	0.52995607	1.8920898	-0.12207031	0.36621094	-8.97336412	1.393676718	3.6295410340000003	-2.5024414	-1.0375977	0.6713867	-0.1626953076	10.467528960000001	1.622167932	0.4272461	1.4648438	0.91552734	2.295678714	10.873071580000001	-0.4426269568000001	-1.7089844	1.3427734	-2.1362305	1549640290.083
-10.21272014	-0.492871106	-6.24941394	-4.0893555	-1.2817383	-0.48828125	11.24272464	0.7883544928000001	-0.03828125	2.1362305	-0.30517578	0.18310547	11.151807100000001	1.4678466460000001	1.256103534	1.7089844	-0.36621094	0	-9.79401857	0.9630126800000001	4.024316394	-2.319336	-2.0751953	0.9765625	0.31342773560000003	10.82522014	2.44401857	0.79345703	1.2207031	0.48828125	3.484790036	10.82641574	-0.729736322	-2.6245117	1.8920898	-1.7700195	1549640290.123
-10.33234874	-2.41770018	-5.042358426000001	-3.90625	-1.2207031	-0.61035156	11.74995108	0.1435546875	-0.6148925720000001	1.7089844	0	0.30517578	11.613574280000002	1.4558837860000002	1.833911142	1.5258789	-0.36621094	-0.4272461	-10.830004500000001	0.0657958966	4.560253894000001	-2.6245117	-0.9765625	1.0986328	0.764428714	11.29057608	3.124707068	0.8544922	1.159668	0	4.5435058900000005	10.5739991	0.4474121106000001	-3.6010742	3.0517578	0.12207031	1549640290.163
-9.797607428000001	-3.379516574	-2.5540771760000003	-2.6855469	-1.8310547	0.061035156	11.705688400000001	-0.42707518000000005	-0.832617212	1.5258789	0.24414062	0.4272461	12.11840854	1.790844748	2.054028354	1.6479492	-0.36621094	-0.30517578	-10.3790036	0.17585449280000004	3.543408246	-2.319336	0.18310547	1.159668	0.1244140625	10.873071580000001	3.2407471040000004	0.61035156	1.5869141	0.061035156	5.498144568	10.49982878	0.36965332460000005	-4.333496	1.6479492	2.2583008	1549640290.203
-9.10974092	-2.263378894	-0.9211425720000002	-2.6245117	1.5869141	-0.36621094	10.70917932	-0.48090820680000007	-1.020434604	1.5258789	0.061035156	0.18310547	11.760717360000001	2.081542932	1.790844748	1.7700195	-0.061035156	0.4272461	-9.95910692	0.153125	2.460766574	-1.6479492	-0.30517578	1.159668	-0.775195288	9.46623552	2.95363768	0.061035156	1.3427734	0.30517578	6.27932158	8.47451178	0.2428466754	-2.8686523	4.0893555	5.6152344	1549640290.243
-9.957910340000002	-2.036083966	-2.4129150360000002	-1.2207031	0.7324219	-0.7324219	9.67917482	-0.3600830072	-1.2261962860000002	1.4648438	0.6713867	-0.12207031	10.959203780000001	2.598339856	1.3422363220000002	1.4038086	0	0.5493164	-10.11940944	-0.5586669928	2.04086911	-1.4648438	-0.24414062	1.0986328	-1.2860107820000002	9.22578125	2.874682608	-0.24414062	1.2817383	0.6713867	3.4788086060000003	10.59672824	1.076660144	-1.6479492	4.1503906	6.3476562	1549640290.283
-9.34541034	-1.449902356	-2.64738768	-1.8310547	-0.24414062	0	9.370532248	-0.5490966754000001	-1.5013427520000002	1.3427734	0.61035156	0	10.682861420000002	3.180932608	1.166381839	1.0375977	-0.30517578	0.30517578	-9.491357428	-0.9199462860000001	2.5134033540000003	-1.6479492	1.2817383	0.7324219	-1.3709472839999999	10.033276260000001	3.1641846040000003	0.30517578	1.7700195	0.5493164	1.195092752	11.377904860000001	-0.1196289038	2.5024414	0.12207031	6.8969727	1549640290.323
-8.80349092	-0.8182617212000002	-2.569628894	-2.1362305	0	-0.36621094	9.32866214	-0.985742212	-1.2919922120000003	1.2817383	-0.061035156	-0.18310547	10.40891124	3.1462402160000003	1.553979532	1.0375977	-0.18310547	0.4272461	-8.6001223	-0.7895507788	2.01096196	-1.7089844	-0.79345703	0.4272461	-1.8937255400000002	9.505712860000001	3.0744628600000006	0.48828125	1.8920898	0.30517578	1.57551268	12.294262680000001	-0.49645996400000003	1.8310547	3.3569336	6.0424805	1549640290.363
-8.23046875	-0.4821044928	-2.54689946	-1.6479492	-0.36621094	-0.8544922	8.924316394	-1.0515380890000001	-1.2513183900000002	1.5258789	-0.061035156	-0.48828125	10.0464357	2.6844726440000004	1.752563498	1.2207031	0.36621094	0.48828125	-8.4386232	-0.44143066100000006	2.414111322	-1.2817383	0.18310547	0.48828125	-1.7693115020000003	9.04155252	3.12351088	-0.061035156	0.8544922	0.48828125	0.965405252	11.923413040000002	0.417504892	0.8544922	2.1972656	6.1035156	1549640290.403
-7.986425720000001	-0.1208251996	-2.377026358	-1.6479492	1.0986328	-0.7324219	8.77238768	-0.687866214	-1.476220746	1.4038086	-0.12207031	-0.5493164	9.8179438	2.215527356	1.868603534	1.159668	0.36621094	0.24414062	-8.303442392000001	-0.5849853534	2.670117212	-1.0375977	-0.36621094	0.24414062	-0.8194580072000001	9.01044928	3.40703125	-0.24414062	0.9765625	0.24414062	1.47263179	10.315600540000002	0.24404297120000001	4.638672	1.3427734	5.065918	1549640290.443
-8.342919928	-0.1040771466	-3.025415036	-1.7700195	0.48828125	-0.79345703	8.53671875	-0.0681884784	-1.3099365020000002	1.0375977	-0.24414062	-0.4272461	9.680371106	1.70471196	2.01096196	0.9765625	-0.061035156	0.18310547	-8.333349640000002	-0.994116214	2.940478534	-1.2207031	0.12207031	0.24414062	-0.31342773560000003	8.717358426	3.5027344240000007	-0.061035156	1.2207031	0	1.1328857428	9.590649460000002	0.45339357	5.1879883	4.5166016	4.333496	1549640290.483
-8.51040036	-0.34453125	-3.027807608	-1.7700195	0.18310547	-0.6713867	8.463745108000001	0.29667969240000003	-1.0922119110000001	1.0375977	-0.24414062	-0.4272461	9.7066893	1.2704589660000003	1.9284179320000001	0.9765625	0.18310547	0.12207031	-8.27353534	-1.068286142	2.928515576	-1.2817383	-0.061035156	0.24414062	-0.1674804712	8.55466304	3.5721191100000005	-0.061035156	1.0986328	0	-1.0180419928000002	9.23774411	0.031103515380000002	3.3569336	3.1738281	1.8920898	1549640290.522
-8.79990216	-0.061010742800000003	-2.6796875	-1.0986328	1.0375977	-0.12207031	8.979345746000002	0.16987304320000002	-0.923535144	0.9765625	0	-0.18310547	9.962695680000001	0.8972167932	1.9188476440000002	1.0986328	0.12207031	-0.061035156	-8.330957068	-1.2895996400000003	3.325683606	-1.2817383	-0.12207031	0.18310547	-0.062207030760000004	8.87766124	3.762329074	0	1.0986328	0.061035156	-0.678295926	7.9936032400000006	1.355395468	4.0283203	1.953125	0.8544922	1549640290.562
-9.614575180000001	0.9175537140000001	-3.749169928	-0.61035156	3.112793	-0.4272461	9.676782248	-0.1363769568	-0.649584964	1.0986328	-0.061035156	-0.18310547	10.608691100000001	0.7010253600000002	1.9547363220000002	1.2207031	0.12207031	-0.061035156	-8.52595198	-1.102978534	3.1641846040000003	-1.3427734	-0.48828125	0.36621094	0.04067382788	9.03796376	3.8149658540000004	0	1.2817383	0.24414062	0.49167482	7.539013580000001	1.102978534	3.9672852	0.36621094	0.12207031	1549640290.602
-11.51667482	1.195092752	-5.361767572	-1.7700195	0.48828125	-0.8544922	10.039258180000001	-0.2835205072	-0.5861816394	1.3427734	-0.4272461	-0.12207031	11.27263228	0.7560547120000001	1.7441894960000002	1.2207031	0.061035156	0.18310547	-8.92910144	-0.9953125	3.8257324280000002	-1.2817383	-0.7324219	0.61035156	0.03349609424	9.2808107	3.905883786	0.061035156	0.9765625	0.5493164	4.0494384000000005	8.712573380000002	2.239453076	3.479004	-1.5258789	-0.4272461	1549640290.642
-12.403125000000001	-0.4378417932	-5.70510234	-2.5024414	-1.5258789	-0.24414062	10.650561600000001	-0.417504892	-0.5969482428	1.5258789	0.12207031	0.12207031	11.67338858	0.773999002	1.5456054320000001	1.3427734	-0.12207031	0.30517578	-9.101367212000001	-1.0646972840000002	4.029101440000001	-1.159668	-1.159668	0.7324219	0.211743161	9.859814300000002	3.8532471040000003	0.24414062	0.91552734	0.61035156	9.58227536	9.7318116	1.6999267180000002	0.91552734	1.7089844	-0.79345703	1549640290.682
-10.27851538	-2.934497104	-4.510009784	-1.953125	-3.0517578	-0.4272461	11.02141124	-0.5802001800000001	-0.2237060504	1.4648438	0.061035156	0.30517578	11.849242720000001	0.7716064300000001	1.2058593750000002	1.4038086	-0.24414062	0	-10.3012455	-0.878076178	4.439428714000001	-1.159668	-1.8310547	0.61035156	0.4821044928	10.64457968	3.7647216460000004	0.48828125	0.8544922	0.6713867	6.184814300000001	10.11821286	0.211743161	-1.0375977	0.79345703	-1.8310547	1549640290.722
-9.09060054	-2.8986084260000005	-3.234765576	0.61035156	0.36621094	0.12207031	11.19726538	-0.699829074	0.16628417539999998	1.6479492	-0.061035156	0.48828125	12.4880616	1.28361821	0.49765625	1.6479492	-0.12207031	-0.36621094	-11.001074280000001	-0.34572753600000006	4.756445288	-1.0375977	0.18310547	0.79345703	0.7680175720000001	11.770288040000002	3.6642334260000005	0.48828125	1.2207031	0.7324219	1.6305420320000001	10.77736772	1.3482177520000003	1.8310547	2.6245117	-2.1362305	1549640290.762
-8.2173098	-1.297973642	-4.2587889400000005	-0.4272461	0.12207031	-0.7324219	11.32526808	-1.0491455072	0.1447509784	1.8310547	-0.061035156	0.5493164	12.66391574	1.8434814300000002	0.71538089	1.953125	0.12207031	0	-10.34191942	-0.007177734620000001	3.6510742800000004	-1.2207031	0.5493164	0.91552734	0.5239746106000001	11.395849640000002	3.0361816100000003	0.18310547	1.8920898	0.4272461	3.2838134000000005	11.59323732	0.211743161	-2.0141602	-3.8452148	-2.9296875	1549640290.802
-8.431445288	-1.4965576080000003	-4.681079074	-0.48828125	-0.36621094	-1.0375977	10.58476538	-1.2656738220000001	0.3947753894	1.7700195	-0.4272461	-0.12207031	11.38747554	1.7441894960000002	1.0575195288	1.8310547	0.30517578	0.36621094	-9.636108426000002	0.050244139400000006	2.633032248	-1.4648438	0.7324219	0.7324219	0.154321286	9.8083741	2.1473388580000004	-0.18310547	2.1972656	0.18310547	2.104272464	10.03686502	-1.7788817900000002	0.12207031	-0.12207031	-2.746582	1549640290.842
-8.73410643	-1.3446288940000002	-4.548291034	-1.4038086	-0.36621094	-0.24414062	9.578686600000001	-1.3087402160000001	0.1268066394	1.6479492	-0.24414062	-0.79345703	10.853931200000002	1.650878894	0.2954833966	1.6479492	0.8544922	0.24414062	-9.30832518	0.5096191394	2.7072021760000005	-1.4648438	0.48828125	0.4272461	-0.3229980432	9.74138179	1.532446286	-0.36621094	2.1362305	0.4272461	2.06120607	9.70429712	-1.106567392	0.8544922	1.159668	-2.9907227	1549640290.882
-8.59055162	-0.9402832068000001	-4.54589856	-1.4038086	0.18310547	0.18310547	9.155200180000001	-1.5767089660000002	-0.1363769568	1.6479492	-0.24414062	-0.79345703	10.9484375	1.967895468	-0.32060547120000005	1.5869141	0.4272461	0.061035156	-8.890820288	0.6806884980000001	2.7945312500000004	-1.6479492	-0.24414062	0.30517578	-0.5861816394	10.16486772	1.5360351440000002	-0.36621094	1.7089844	0.61035156	1.2549072479999999	9.82153354	-1.0898193390000002	0.18310547	-0.9765625	-3.2348633	1549640290.922
-8.181420926000001	-0.8649169928000001	-4.213330072000001	-0.30517578	-0.9765625	-0.48828125	8.82023912	-1.58149411	0.10766601440000001	1.7089844	-0.36621094	-0.30517578	10.654150360000001	1.949951178	-0.028710937500000002	1.7700195	0.12207031	0.36621094	-8.19816893	0.80988768	2.7000244600000003	-1.3427734	0.18310547	0.24414062	-0.643603534	9.48896466	1.7501709260000002	-0.18310547	1.5869141	0.36621094	2.0169433900000002	9.72702626	-1.5587646760000002	0.4272461	-1.7089844	-3.2348633	1549640290.962
-7.47561052	-0.811083966	-3.4788086060000003	-0.12207031	-0.5493164	-0.5493164	8.24960962	-0.9510498200000002	0.42707518000000005	1.7700195	-0.9765625	-0.30517578	9.754540740000001	1.4630615020000002	0.659155252	1.7700195	0.5493164	0.5493164	-7.883544928000001	1.0443603240000001	2.7945312500000004	-1.0986328	0.061035156	0.24414062	-0.3911865216	8.46015625	1.5767089660000002	-0.30517578	1.4648438	0.30517578	2.8268310700000003	9.479394568	-1.1651855432	0.24414062	-1.2817383	-3.2348633	1549640291.002
-7.603613220000001	-0.265576178	-3.8460692900000004	0	1.0375977	-0.24414062	8.1670652	-0.19020996400000004	0.308642572	1.6479492	-0.79345703	-0.48828125	9.24013678	1.114941394	0.5909667932	1.4648438	0.61035156	0.48828125	-7.66342752	1.2034667932	2.537329074	-1.0375977	-0.18310547	0.18310547	-0.10048827880000001	8.022314300000001	1.43435054	-0.5493164	1.2207031	0.48828125	3.6427001800000003	8.823827880000001	-0.4091308606000001	0.18310547	0	-2.746582	1549640291.042
-8.188598740000002	-0.24763183900000002	-5.157201980000001	-0.4272461	-0.18310547	-0.36621094	8.57380342	0.4605712860000001	-0.07416992212000001	1.6479492	-0.79345703	-0.48828125	9.407617212	1.02761232	0.2643798822	1.159668	0.4272461	0.48828125	-7.57849092	1.3254882200000002	2.805297824	-0.6713867	0.061035156	0.12207031	0.1268066394	8.23166484	1.56953125	-0.4272461	1.159668	0.5493164	2.403344748	8.80588408	-0.2225097644	0.4272461	0.7324219	-2.0141602	1549640291.082
-9.000878894000001	-0.793139676	-5.10576178	0	-0.4272461	0.061035156	8.80349092	1.002490216	-0.10288086060000001	0.8544922	-0.48828125	-0.5493164	9.765307608	1.1316894568000002	0.5574707068000001	0.7324219	0.36621094	0.36621094	-7.665820288000001	1.506127896	3.048144568	-0.5493164	-0.30517578	0.061035156	0.0885253894	8.67788089	1.5910644960000002	-0.30517578	1.2207031	0.48828125	0.7560547120000001	9.197070288	-1.2094482428000002	-0.18310547	-0.4272461	-2.6245117	1549640291.122
-8.790332068	-0.2380615216	-5.361767572	0.61035156	0.24414062	0.6713867	9.33464357	1.29558107	0.02033691394	0.79345703	-0.36621094	-0.4272461	10.28808606	1.362573282	0.9881347840000001	0.24414062	0.24414062	0.30517578	-8.20773912	1.6317382200000001	3.3472167540000006	-0.30517578	-0.91552734	0.061035156	-0.18422851440000002	9.1875	1.665234424	-0.24414062	0.5493164	0.61035156	1.39606929	9.591845746	-1.3099365020000002	-0.061035156	0	-2.4414062	1549640291.162
-8.092895468	1.1962890380000002	-5.740990920000001	-0.48828125	0.061035156	0.5493164	10.1241938	1.547998004	-0.08732910340000001	0.5493164	0.061035156	-0.24414062	10.935278060000002	1.6867675720000002	1.27763678	-0.30517578	-0.12207031	0.18310547	-9.06069339	1.046752896	4.16308606	0.18310547	-0.91552734	0.061035156	-0.09450683900000001	10.071558	2.0121582460000003	0	-0.5493164	0.48828125	2.6940429320000003	9.97226538	-0.5646484424	-1.0986328	-0.36621094	-1.953125	1549640291.202
-9.408813400000001	0.11484375000000001	-5.3091308900000005	-1.0375977	-0.61035156	0.8544922	10.66252446	1.5121094240000001	-0.2344726538	-0.12207031	0.12207031	-0.18310547	11.229565200000001	1.5360351440000002	1.465454074	-0.61035156	-0.5493164	0.18310547	-8.91953125	0.3349609424	4.26357428	-0.30517578	-0.24414062	0.061035156	0.2643798822	10.317992720000001	2.560058606	0.30517578	-0.61035156	-0.12207031	3.667822284	9.64328624	-0.8732910340000001	-2.5024414	0.8544922	-1.5258789	1549640291.242
-11.145825180000001	-1.144848642	-4.52316893	-2.0141602	-1.5258789	0.7324219	10.7103759	1.3637695680000002	-0.659155252	-0.61035156	-0.061035156	-0.30517578	11.59204074	1.720263678	1.906884784	-0.79345703	0.12207031	-0.12207031	-9.62055661	0.8828613220000001	4.038671924000001	-0.30517578	-1.5869141	0.12207031	0.0681884784	10.873071580000001	2.7119873200000004	-0.061035156	-1.2207031	-0.36621094	4.395166034	9.942358720000001	0.0813476538	-4.0283203	0.9765625	-0.061035156	1549640291.282
-11.1278804	-2.560058606	-3.1845214660000005	-1.8920898	-0.4272461	0.12207031	11.233153960000001	0.849365216	-0.9881347840000001	-0.79345703	0.7324219	0.18310547	12.34091754	2.644995108	2.2382567900000003	-1.0986328	0	-0.48828125	-11.252295320000002	0.37443847840000005	4.23486322	0.5493164	-1.5869141	-0.12207031	-0.500048822	11.64108876	3.1534179320000004	-0.4272461	-1.2817383	0.061035156	5.782861420000001	10.200757280000001	1.6520751800000002	-5.432129	-0.5493164	1.7700195	1549640291.322
-10.6421875	-2.600732428	-1.5731201080000001	1.0375977	1.3427734	0.91552734	11.715259080000001	-0.12919922120000002	-1.3685547120000001	-1.2207031	0.18310547	0.30517578	12.419873200000001	3.41301268	2.0169433900000002	-1.3427734	-0.6713867	-0.24414062	-11.840869600000001	-1.2860107820000002	4.471728534	0.61035156	1.2207031	-0.36621094	-0.71538089	11.471215560000001	3.976464856	0.30517578	-1.4038086	-0.4272461	5.7649170320000005	9.94953624	0.9977050720000001	-4.333496	-1.159668	4.699707	1549640291.362
-11.377904860000001	-1.4199951080000002	-2.74428714	0.4272461	1.5869141	0.4272461	11.34440944	-0.7668212860000001	-1.6114013580000002	-1.4038086	0.061035156	-0.12207031	11.484375	3.2228027160000003	2.0899170320000002	-1.159668	-0.36621094	0.12207031	-10.4723143	-1.191503894	2.566040036	0.30517578	0.30517578	-0.12207031	-1.3362548920000001	10.11821286	4.201367212	0.36621094	-0.5493164	-0.8544922	4.730126996	11.24272464	1.061108426	-2.0751953	-0.061035156	7.019043	1549640291.402
-10.35148912	-1.39008786	-3.5792969240000003	-0.61035156	-3.0517578	-0.30517578	10.778564300000001	-1.0718750000000001	-1.94636232	-1.159668	0.9765625	-0.30517578	11.03576628	3.198876996	2.0169433900000002	-1.159668	0	-0.12207031	-10.151709260000002	-0.9211425720000002	3.069677716	0.5493164	0.4272461	0.12207031	-1.9942138580000002	10.18999002	3.7563476440000003	-0.061035156	-1.2207031	-0.18310547	1.5587646760000002	14.283691100000002	1.8231445680000002	0.12207031	-1.4648438	6.164551	1549640291.442
-7.66940944	-1.1173339660000001	-1.7310302520000003	-0.5493164	0.061035156	0	10.4543705	-1.37214357	-2.23227536	-1.4038086	0.7324219	-0.18310547	10.8216304	2.9644042540000006	1.982250998	-1.3427734	-0.48828125	0	-8.68745108	-1.387695288	2.3351562500000003	0.6713867	-0.30517578	-0.30517578	-1.5491942900000002	9.721044928000001	3.649877896	0.061035156	-1.0986328	-0.4272461	0.057421875000000004	12.1148188	0.8577392572	-0.12207031	-2.0141602	5.432129	1549640291.482
-7.646679712	-0.8362060700000001	-1.770507788	0.61035156	1.0375977	-0.18310547	9.329858426000001	-1.1041748200000001	-1.51928714	-1.4038086	0.7324219	-0.18310547	9.669604532000001	2.29089357	2.007373004	-1.3427734	-0.48828125	0.30517578	-8.5068116	-1.259692392	2.7347167540000004	0.79345703	0.4272461	-0.12207031	-1.2860107820000002	8.27353534	3.430957068	0.12207031	-1.2207031	-0.6713867	0.5598632788000001	10.97834514	2.63183606	2.0751953	0.36621094	5.2490234	1549640291.522
-7.82133786	-0.7117919928	-1.9595214660000002	0.061035156	0.5493164	-0.18310547	7.96967752	-0.401953125	-1.300366214	-1.5869141	-0.061035156	-0.5493164	9.118115020000001	1.7800780760000001	1.3984619600000001	-1.159668	0.061035156	0.24414062	-8.053417932	-0.955834964	2.241845746	0.8544922	0.061035156	-0.12207031	-0.974975589	7.96967752	3.3089355040000004	0	-1.4038086	-0.4272461	0.7728027160000001	9.91364766	2.381811502	2.6245117	2.0141602	4.333496	1549640291.562
-7.986425720000001	-0.735717752	-1.685571286	0.48828125	1.4038086	0.18310547	7.958911240000001	-0.050244139400000006	-1.373339856	-1.159668	0.8544922	-0.18310547	9.16357428	1.6460937500000001	1.21303714	-1.2207031	-0.4272461	0	-7.967285340000001	-1.280029254	2.6079101440000003	0.8544922	0.24414062	-0.24414062	-0.723754892	8.12160643	3.4572753600000006	0.24414062	-1.0375977	-0.4272461	-0.14235839660000002	8.1670652	1.6329346040000001	2.8076172	1.953125	3.0517578	1549640291.602
-8.257983426000001	-0.21533202880000002	-1.9487548920000002	0.61035156	1.4038086	0.36621094	8.141943390000002	-0.113647464	-1.138867212	-1.2207031	0.4272461	-0.061035156	9.266455072	1.506127896	1.5970459260000003	-1.2207031	-0.61035156	-0.061035156	-7.753149460000001	-1.2537109620000002	2.495458966	0.8544922	0	-0.30517578	-0.7416992212000001	8.080932608000001	3.4393310700000006	0.4272461	-0.7324219	-0.36621094	-1.106567392	8.140747300000001	1.0670898560000002	2.380371	-0.061035156	0.91552734	1549640291.642
-8.46972644	0.7716064300000001	-2.269360324	0.7324219	2.1362305	0.12207031	8.19099092	-0.1997802716	-0.907983426	-0.9765625	0	-0.12207031	9.590649460000002	1.332666034	1.7681152160000002	-1.0375977	-0.18310547	-0.18310547	-8.033081070000001	-1.262084964	3.0900146760000005	0.79345703	0	-0.4272461	-0.69504393	8.466137680000001	3.5876709260000004	0.4272461	-0.91552734	-0.24414062	-0.7763915740000001	7.498339660000001	1.1771484620000001	1.5869141	-1.8920898	-0.12207031	1549640291.682
-9.67080072	0.6890625	-4.002783246	0.7324219	3.3569336	-0.061035156	8.72932158	-0.18901367800000002	-0.8924316100000002	-0.7324219	0.4272461	-0.061035156	10.460351440000002	1.091015625	1.680786142	-0.6713867	-0.30517578	-0.30517578	-8.049829074	-1.429565396	3.15102536	0.6713867	-0.5493164	-0.48828125	-0.30505371400000003	9.285595746	4.00158696	0.30517578	-0.6713867	-0.12207031	1.874584964	6.74108876	0.8146728240000001	3.0517578	-1.3427734	-0.7324219	1549640291.722
-11.0668705	1.081445288	-5.043554712000001	1.0986328	0	0.79345703	9.262865920000001	-0.19020996400000004	-0.8146728240000001	-0.61035156	0.061035156	0.061035156	10.98671924	0.8015136780000001	2.168872104	-0.36621094	-0.24414062	-0.18310547	-8.49963408	-1.579101538	3.734814496	0.48828125	-0.30517578	-0.30517578	0.01076660144	9.28798822	4.194189496	0.12207031	-0.6713867	-0.12207031	3.60441893	8.25319838	0.44621582460000003	2.746582	-4.3945312	-1.159668	1549640291.762
-10.98671924	1.588671924	-4.512402356	-1.4038086	-0.6713867	0.48828125	9.632519568000001	-0.24643554320000002	-0.7763915740000001	-0.18310547	-0.12207031	0.18310547	10.966382280000001	0.4294677716	2.318408246	-0.30517578	-0.061035156	0	-8.39794928	-1.280029254	3.7970214660000003	0.36621094	-0.48828125	0.12207031	0.12202148560000001	9.07146016	3.9094726440000005	0.061035156	-0.8544922	0.061035156	13.220190200000001	9.82871106	4.921533246000001	1.159668	-1.3427734	0.9765625	1549640291.802
-9.723437500000001	-1.168774411	-3.7611327880000003	-0.7324219	-0.79345703	0	10.3790036	-0.2990722644	-0.9307128600000001	0	0.30517578	0.30517578	11.12907698	0.37204589660000004	1.588671924	-0.36621094	0.061035156	-0.12207031	-8.662329074	-1.1627929712000002	4.398754892	0.48828125	-0.91552734	0.061035156	0.33854982	9.666015380000001	3.62236322	-0.061035156	-0.79345703	0.48828125	7.105957068	8.73291034	-2.233471646	-3.7841797	-1.4038086	-0.8544922	1549640291.842
-10.912548920000003	-4.285107428	-5.03278804	3.0517578	0.48828125	0.48828125	10.935278060000002	-0.3505126800000001	-0.385205072	-0.24414062	0.5493164	0.18310547	11.34082068	0.8206542932	1.0240234620000002	-0.36621094	-0.18310547	-0.4272461	-9.688745108	-1.2441405760000002	3.6917480040000004	0.36621094	-2.5024414	-0.18310547	0.5203857428	10.19716754	3.6068116	0.061035156	-0.6713867	0.5493164	-0.6400146760000001	8.66352536	2.987133786	0.48828125	2.5634766	-2.6245117	1549640291.881
-10.390966460000001	-2.38540036	-5.4455077880000005	1.8310547	-3.6621094	0.6713867	10.43403354	-0.32060547120000005	0.3612792932	0.18310547	0.5493164	0.24414062	11.88034694	1.66403804	1.000097644	-0.18310547	0.18310547	-0.61035156	-11.854028060000001	-0.132788089	5.1978759000000005	0.061035156	0.7324219	0.30517578	0.593359375	11.04772914	3.3508057100000004	0.36621094	-0.30517578	0.30517578	7.65983876	11.83847644	-0.22011719240000002	-1.6479492	-4.760742	-2.0751953	1549640291.921
-8.484082068000001	-0.7680175720000001	-3.4417237400000005	0.5493164	0.8544922	0	10.0380616	-0.832617212	-0.1674804712	0.36621094	0.12207031	0.79345703	12.1052491	2.573217752	0.6842773560000001	-0.24414062	0.4272461	-0.4272461	-10.608691100000001	0.8565429712000001	3.6570557100000003	0.7324219	1.6479492	0.24414062	0.06459961060000001	11.25947284	2.5026367800000004	0.30517578	0.30517578	-0.12207031	5.482592752	12.321777160000002	0.8876464660000001	-2.0751953	1.159668	-0.18310547	1549640291.962
-9.439917032	-1.7597412140000002	-5.64169928	1.2207031	-0.24414062	-0.79345703	10.02490216	-1.1735596040000003	-0.07895508180000001	-0.36621094	-0.36621094	0.79345703	11.42695288	3.208447284	0.7225586060000001	-0.48828125	-0.18310547	-0.48828125	-10.40532248	0.4474121106000001	3.027807608	0.61035156	0.30517578	-0.30517578	-0.9905273560000001	10.692432100000001	1.79921875	-0.12207031	0.30517578	-0.36621094	2.74069838	9.555957068	-1.331469748	-0.061035156	0.5493164	-0.48828125	1549640292.001
-9.18630342	-2.185620108	-5.023217752000001	0.6713867	-2.746582	-0.24414062	10.064379500000001	-1.4774170320000002	0.3289794928	-0.4272461	-0.061035156	0.61035156	11.016625900000001	3.5781005400000003	0.5251708966	-0.5493164	0	-0.8544922	-10.091894960000001	0.47971191100000005	2.81726088	0.36621094	1.2817383	-0.48828125	-1.7406005400000002	11.16855432	1.695141574	-0.24414062	-0.36621094	-0.36621094	1.149633786	10.160083360000002	-1.51330571	0.48828125	-0.24414062	-1.3427734	1549640292.041
-8.0905027	-1.6891601440000001	-3.2527099640000006	0.79345703	0.12207031	0.061035156	10.174438400000001	-1.909277356	0.20097655760000002	-0.48828125	0.36621094	0.48828125	10.779760880000001	3.46086412	0.09331054320000001	-0.7324219	-0.12207031	-1.0375977	-9.80598192	0.439038089	3.32807608	0.4272461	1.159668	-0.48828125	-1.287207068	10.923315200000001	2.051635782	0.24414062	-0.7324219	-0.9765625	1.943969748	10.0464357	-1.113745108	-0.36621094	-0.61035156	-1.4648438	1549640292.082
-8.259179712	-1.429565396	-3.8125733800000003	2.0751953	0.48828125	-0.24414062	9.7066893	-1.776489218	0.037084961060000005	-0.61035156	0.18310547	0.4272461	10.20314946	2.7167724640000004	0.33256836060000006	-0.6713867	0.30517578	-1.0375977	-8.814257788	0.43066405760000004	2.3578857820000003	0.48828125	0.61035156	-0.5493164	-1.035986322	9.689941394000002	2.1604980040000004	0.24414062	-0.18310547	-1.4038086	2.3794189300000004	9.326269568	-1.2907959260000001	0.061035156	-0.91552734	-1.3427734	1549640292.121
-8.577392572	-1.2537109620000002	-4.187011780000001	1.8310547	-0.5493164	-0.36621094	9.020019568	-1.100585962	0.1614990216	-0.61035156	0.18310547	0.4272461	9.651660340000001	2.201171924	1.07785643	-0.5493164	0.8544922	-0.9765625	-8.653955072	0.5873779254	2.3746337860000004	0.7324219	1.0375977	-0.48828125	-1.12211911	8.69702176	1.9020996400000003	0	-0.36621094	-1.159668	3.02661142	9.02839357	-1.4678466460000001	0	-1.3427734	-1.4038086	1549640292.161
-8.792724640000001	-1.240551718	-4.099682608	1.5869141	0	-0.061035156	8.808276260000001	-0.7476806610000001	0.23208007200000003	-0.61035156	0.18310547	0.4272461	9.766503894000001	2.292089856	1.1962890380000002	-0.91552734	0.4272461	-0.9765625	-8.706591754	0.669921875	2.3614746400000004	0.91552734	0.7324219	-0.4272461	-1.27763678	8.606103240000001	1.57551268	0.061035156	-0.7324219	-0.91552734	3.6833741	9.0176268	-0.8362060700000001	-0.24414062	-0.79345703	-1.0986328	1549640292.202
-9.134863220000002	-1.1807373200000002	-4.38200679	1.5869141	-0.24414062	0.24414062	9.09060054	-0.8122802520000001	-0.028710937500000002	-1.159668	0.36621094	0.48828125	10.304834260000002	2.55048822	0.898413089	-1.3427734	0.30517578	-0.79345703	-8.716162140000002	0.9139648560000001	2.3243896760000005	1.3427734	1.0375977	-0.48828125	-1.331469748	8.839379892	1.476220746	0.48828125	-0.9765625	-0.91552734	3.7072998200000002	8.96499002	-0.49765625	-0.24414062	-0.24414062	-0.6713867	1549640292.241
-8.942260880000001	-1.378125	-4.368847644000001	2.1362305	-0.24414062	0.24414062	9.671997300000001	-0.893627896	-0.1363769568	-1.159668	0.36621094	0.48828125	10.389770860000002	2.6760987400000005	1.3099365020000002	-1.5258789	0.18310547	-0.7324219	-8.70061052	1.1580077880000001	2.3219971040000003	1.7700195	0.8544922	-0.61035156	-1.564746106	9.11213408	1.332666034	0.48828125	-0.9765625	-0.7324219	3.39506839	9.211425720000001	-0.5203857428	-0.36621094	-1.0375977	-0.4272461	1549640292.281
-8.61447734	-1.567138678	-4.441821286	1.8920898	-0.18310547	0	9.60261232	-0.7883544928000001	0.37443847840000005	-1.4648438	1.3427734	0.36621094	10.294067000000002	2.70600589	1.6999267180000002	-2.0141602	0.12207031	-0.7324219	-8.87646466	1.0503417932	2.4392334260000004	2.0141602	0.4272461	-0.5493164	-1.655664038	9.39326178	1.264477536	0.36621094	-1.5258789	-0.5493164	3.517089856	9.410009980000002	-0.784765625	-0.4272461	-1.159668	-0.36621094	1549640292.321
-8.383593750000001	-2.04086911	-4.143945288	2.0141602	-0.24414062	-0.36621094	9.145629892	-0.5251708966	0.734521466	-2.1972656	1.2817383	0.5493164	10.10983876	2.2753417540000003	1.753759784	-2.2583008	0.24414062	-0.91552734	-9.25688498	0.52995607	2.77419429	2.0751953	1.0375977	-0.4272461	-1.0048827880000002	9.709082068	1.6114013580000002	0.18310547	-1.8920898	-0.48828125	3.5194824280000003	9.305932608	-1.0144531250000002	-0.7324219	-1.0375977	-0.24414062	1549640292.361
-8.81066893	-1.8793701080000003	-3.198876996	1.4648438	-0.61035156	-0.24414062	8.96499002	-0.3959716754	0.33017577880000004	-2.380371	0.4272461	0.79345703	9.220996106000001	1.509716754	2.192797824	-2.0141602	0.18310547	-1.4038086	-9.791625900000001	0.27993163940000004	2.600732428	1.953125	1.0986328	-0.4272461	-0.00837402356	9.264062500000001	2.0755615020000002	0.36621094	-1.159668	-0.7324219	3.93339856	9.1791259	-0.8266357428000001	-1.2817383	-0.79345703	0.4272461	1549640292.401
-8.834594748	-1.44870607	-2.987133786	1.2817383	1.2817383	-0.61035156	8.64558107	-0.2918945288	0.2560058606	-2.5634766	1.0375977	1.159668	8.59294429	1.1699707068	2.068383786	-1.953125	0.18310547	-2.1362305	-10.10864218	-0.17106933900000001	2.4296630400000003	2.1972656	2.380371	-0.48828125	0.5443115216000001	9.286792032000001	2.3925780760000004	0.36621094	-0.6713867	-0.5493164	3.21921376	9.254492212	-0.18303222840000002	-1.8920898	-0.48828125	1.159668	1549640292.441
-9.54638678	-1.8219482820000001	-3.5792969240000003	1.6479492	-0.061035156	-1.2817383	8.09768071	-0.27395019960000005	0.44621582460000003	-2.9907227	0.48828125	1.6479492	8.78554712	1.667626996	2.0372802520000004	-1.8310547	-0.30517578	-2.8076172	-10.039258180000001	-1.33984375	2.185620108	1.7089844	2.5024414	-0.5493164	0.642407248	9.80957068	3.1438476440000005	0.79345703	0.24414062	-0.24414062	2.036083966	9.60859375	-0.7476806610000001	-2.5024414	-0.6713867	1.0986328	1549640292.481
-9.49375	-1.7083007200000002	-2.702417032	1.0375977	-0.36621094	-1.4648438	6.855932608000001	-0.5096191394	0.2763427716	-2.1972656	-0.61035156	2.2583008	8.903979532000001	2.0289062500000004	2.2430420320000004	-0.91552734	-0.12207031	-3.1738281	-9.94953624	-1.848266574	1.818359424	0.9765625	2.9907227	-0.18310547	0.0992919928	9.85742212	3.32807608	0.8544922	1.5258789	-0.18310547	2.5540771760000003	9.60141574	-1.070678714	-1.7700195	-1.4038086	0.48828125	1549640292.521
-9.528442392	-1.7621337860000001	-2.1880126800000004	1.0375977	0.4272461	-1.7089844	7.102368210000001	-1.503735324	0.132788089	-1.4648438	-0.4272461	2.9296875	8.807080072	2.496655252	1.9702880400000002	-0.36621094	-0.4272461	-3.3569336	-9.719848740000002	-1.650878894	1.091015625	0.5493164	3.112793	0	-0.173461911	9.363354532	3.178540036	0.5493164	1.6479492	0	3.0134521760000004	9.677978240000002	0.10168457460000001	-0.7324219	-0.4272461	0.5493164	1549640292.561
-9.88732878	-2.153320288	-2.605517572	0.91552734	-0.7324219	-2.0141602	6.7363034200000005	-2.613891574	-0.37802735600000004	-1.0375977	-0.18310547	3.112793	9.5021241	3.50991214	1.9702880400000002	-0.30517578	-0.061035156	-3.3569336	-9.650463760000001	-1.2477295320000001	0.649584964	0.4272461	2.9907227	0	-0.31701660340000004	8.97695288	2.879467752	0.48828125	2.0751953	0.24414062	2.051635782	9.7485598	0.7393066100000001	-0.5493164	0.18310547	0.061035156	1549640292.601
-9.29157698	-2.2215087860000002	-2.359082068	0.48828125	-0.9765625	-1.8310547	7.0497314300000005	-3.96330571	-0.4067382788	-0.5493164	-1.6479492	3.6621094	9.58586412	4.500439496	2.326782248	-0.30517578	0.24414062	-3.2958984	-9.52485324	-1.37214357	0.16987304320000002	0.12207031	3.479004	0	-0.9570312500000001	9.264062500000001	2.433251996	0.6713867	2.319336	0.30517578	2.2657714660000003	9.673193390000002	0.84816893	-0.36621094	-0.12207031	-0.36621094	1549640292.641
-8.892016574000001	-2.383007788	-2.1616942900000002	0.48828125	-0.4272461	-1.7089844	7.8237304320000005	-5.35458966	-0.38640135800000003	-0.12207031	-2.2583008	3.7231445	9.816748200000001	5.328271760000001	2.460766574	-0.48828125	-0.5493164	-3.2348633	-9.22578125	-1.175952176	-0.5778076080000001	-0.24414062	3.4179688	-0.061035156	-1.3972655760000001	9.4255616	2.02292482	0.5493164	2.4414062	0.36621094	3.4620605040000005	9.343017572	0.925927716	0	-0.7324219	-0.30517578	1549640292.681
-9.102563400000001	-2.5720214660000003	-2.268164038	0.4272461	-0.36621094	-1.6479492	8.265161240000001	-5.97546376	-0.5263671924000001	0.18310547	-2.8076172	3.2958984	9.97585414	6.0651857	2.378222644	-0.48828125	-0.36621094	-2.9907227	-9.045141574	-0.778784146	-1.268066394	-0.12207031	2.746582	-0.061035156	-2.020532248	9.563134980000001	1.693945288	0.4272461	1.953125	0.48828125	4.294677716000001	8.902783246	1.2297851440000003	0.12207031	0.4272461	0	1549640292.721
-9.375317392	-2.86152356	-2.4870849640000006	0.18310547	-0.6713867	-1.5869141	8.8728759	-6.595141574	-0.740502896	0.36621094	-1.159668	3.1738281	9.76889676	6.73271466	2.496655252	-0.48828125	-0.36621094	-2.9907227	-9.121704074	-0.8074951080000001	-1.7310302520000003	-0.12207031	2.380371	0	-2.024121106	9.74736322	1.642504892	0.36621094	1.3427734	0.5493164	4.4166992800000004	8.83579074	0.9773681610000001	-0.18310547	0.48828125	0.12207031	1549640292.761
-9.19348143	-3.3914795320000004	-2.363867212	0.18310547	-0.79345703	-1.4648438	8.61328125	-7.230371106000001	-0.6711181610000001	0.61035156	0	2.8686523	9.46503894	7.23276358	2.31481929	0.061035156	-0.36621094	-2.380371	-9.341821580000001	-0.7859619110000001	-2.042065396	-0.30517578	2.1362305	-0.12207031	-2.024121106	10.033276260000001	1.4965576080000003	0.36621094	1.3427734	0.36621094	3.8975097840000004	9.05231929	0.8708984620000001	-0.061035156	0.36621094	0	1549640292.801
-8.96499002	-3.593652356	-2.180834964	0.18310547	-0.36621094	-1.159668	7.9995851600000005	-7.70888678	-0.641210962	0.79345703	-0.5493164	2.5024414	8.914746106	7.4265625	2.3710449280000003	0.061035156	-0.36621094	-2.380371	-9.337036240000002	-0.49406739200000005	-2.38540036	-0.30517578	2.1972656	-0.12207031	-1.947558606	10.245019960000002	1.33984375	0.12207031	1.0986328	0.24414062	3.749169928	9.132470746000001	1.1173339660000001	0.12207031	0	-0.18310547	1549640292.841
-9.020019568	-3.7695067900000003	-2.27055661	0.12207031	-0.61035156	-1.0375977	7.70888678	-7.585668930000001	-0.4354492212	0.7324219	-0.6713867	2.319336	8.508007788	7.51867662	2.318408246	0.4272461	-0.36621094	-1.953125	-9.24013678	-0.37084961060000005	-2.81726088	-0.18310547	1.7089844	-0.061035156	-1.7752929320000002	9.98542482	1.214233426	0.18310547	1.0375977	0.12207031	3.9322021760000005	9.254492212	1.0120605432	0.061035156	0	0.061035156	1549640292.881
-8.814257788	-4.053027356	-2.319604532	0.12207031	-0.4272461	-0.91552734	7.503125000000001	-7.46245108	-0.6328369110000001	0.48828125	-0.7324219	1.953125	8.400341754000001	7.766308606000001	2.082739218	0.36621094	0.12207031	-1.7089844	-9.189892572	-0.3349609424	-3.1474366000000003	-0.24414062	1.4648438	-0.12207031	-1.670019568	10.005761780000002	1.0240234620000002	0.18310547	1.0375977	0.12207031	3.881957968	9.11452626	0.9522461060000001	0.061035156	-0.061035156	-0.061035156	1549640292.921
-8.69223642	-4.130786240000001	-2.251416034	0.061035156	-0.6713867	-0.79345703	7.4409179320000005	-7.449292032000001	-0.693847644	0.48828125	-0.7324219	1.953125	8.400341754000001	7.766308606000001	2.082739218	0.36621094	0.12207031	-1.7089844	-9.213818390000002	-0.10288086060000001	-3.33645018	-0.12207031	1.2817383	-0.12207031	-1.7310302520000003	10.005761780000002	0.9366943390000001	0.24414062	0.6713867	0.061035156	3.85683606	9.180322480000001	0.9115722840000001	0.24414062	0.12207031	-0.12207031	1549640292.961
-8.512792932	-4.213330072000001	-2.1569091460000003	-0.061035156	-0.30517578	-0.6713867	7.2925778800000005	-7.36555162	-0.6340332068000001	0.4272461	-0.24414062	0.9765625	8.400341754000001	7.766308606000001	2.082739218	0.36621094	0.12207031	-1.7089844	-9.12648912	-0.30744628600000007	-3.6283447480000004	-0.12207031	1.2817383	-0.061035156	-1.6365234620000002	10.000976440000002	0.7895507788	0.36621094	0.48828125	-0.12207031	3.8353027160000006	9.241332968	0.7273437500000001	0.18310547	0.061035156	0	1549640293.001
-8.52236322	-4.417895468	-2.25261232	-0.061035156	-0.24414062	-0.5493164	7.1370607	-7.3667482	-0.6256591459999999	0.061035156	-0.8544922	0.7324219	8.08930661	8.307031250000001	2.16408696	0.061035156	-0.30517578	-0.91552734	-9.051123200000001	-0.2560058606	-3.923828076	-0.18310547	0.7324219	-0.12207031	-1.683178714	10.158886780000001	0.8254394568000001	0.30517578	0.4272461	-0.24414062	3.6917480040000004	9.027197480000002	0.6280517572	0.12207031	0	0	1549640293.041
-8.49484874	-4.459765576	-2.1569091460000003	-0.061035156	-0.18310547	-0.36621094	6.991113220000001	-7.5019284200000005	-0.43186035340000006	0	-0.79345703	0.48828125	7.873974640000001	8.206542932000001	2.251416034	0.061035156	-0.30517578	-0.91552734	-9.07026358	-0.1674804712	-3.992016574	-0.12207031	0.6713867	-0.12207031	-1.79323732	10.246215560000001	0.73332518	0.24414062	0.30517578	-0.36621094	3.7587402160000005	9.133667032	0.5813964856000001	0.12207031	0.12207031	0	1549640293.081
-8.464941394	-4.5435058900000005	-2.1509277160000004	-0.061035156	-0.061035156	-0.30517578	7.09279802	-7.47561052	-0.569433606	0	-0.24414062	0.12207031	7.871582068	8.027099640000001	2.0253173920000003	0.18310547	-0.18310547	-0.7324219	-9.01044928	-0.22490234620000002	-4.148730432000001	-0.12207031	0.36621094	-0.061035156	-1.5958496400000002	10.2342527	0.75964357	0.12207031	0.061035156	-0.30517578	3.8616211060000003	9.14323732	0.36606445680000005	0	0	0	1549640293.121
-8.45776358	-4.612890576	-2.16767572	-0.18310547	-0.12207031	-0.18310547	6.956420926000001	-7.226782248	-0.6125	-0.18310547	-0.30517578	0.12207031	7.801000900000001	7.85722644	1.876977536	0.30517578	0.061035156	-0.61035156	-9.01882338	-0.26677246400000004	-4.212133786	-0.12207031	0.24414062	-0.061035156	-1.5109130400000002	10.088306200000002	0.7763915740000001	0.12207031	0	-0.24414062	3.7300292540000006	9.157592752000001	0.362475589	0.061035156	0.18310547	0	1549640293.161
-8.535522660000002	-4.77319339	-2.162890576	-0.18310547	-0.061035156	-0.061035156	6.690844748	-7.194482428000001	-0.6316406250000001	0.061035156	-0.24414062	0.30517578	7.97565944	7.78544928	1.8913329680000002	0.12207031	-0.12207031	-0.48828125	-9.055908246000001	-0.20935058900000003	-4.222900360000001	-0.18310547	0.061035156	-0.12207031	-1.2513183900000002	10.106250000000001	0.794335962	0.061035156	0.061035156	-0.18310547	3.4979492800000003	9.195874100000001	0.41511232	0.061035156	-0.061035156	-0.061035156	1549640293.201
-8.675488220000002	-4.713378894000001	-2.1509277160000004	-0.061035156	-0.24414062	0.061035156	7.336840560000001	-7.103564300000001	-0.7381103240000001	0.061035156	0.36621094	0.12207031	8.368042032	7.769897660000001	2.045654254	0.18310547	0.061035156	-0.4272461	-9.16716304	-0.17585449280000004	-4.161889676	-0.12207031	0	-0.061035156	-1.2788329680000001	10.200757280000001	0.718969748	0	0.12207031	-0.061035156	3.58288588	9.22578125	0.5060302716	0.061035156	0.12207031	-0.061035156	1549640293.241
-8.58098143	-4.596142572000001	-2.3794189300000004	-0.18310547	-0.30517578	0.12207031	7.06169429	-6.918139480000001	-0.67709964	-0.12207031	0.30517578	0.30517578	8.151513580000001	7.885937500000001	2.0659912140000003	0.12207031	0.061035156	-0.36621094	-9.05351538	-0.10168457460000001	-4.249218750000001	-0.18310547	-0.18310547	-0.061035156	-1.1747558900000001	10.315600540000002	0.7608398560000001	-0.12207031	-0.061035156	0.18310547	3.770703076	9.374121106	0.416308606	-0.12207031	-0.12207031	-0.061035156	1549640293.281
-8.322582968	-4.737304712	-2.680883786	-0.12207031	0	0.24414062	6.96120607	-6.952832068	-0.362475589	0.061035156	0.30517578	0.18310547	7.93378894	8.34172374	2.1341797120000003	0.12207031	0.061035156	-0.36621094	-9.134863220000002	0.10288086060000001	-4.197778354	-0.12207031	-0.36621094	-0.061035156	-1.1771484620000001	10.44121106	0.7608398560000001	-0.30517578	0.24414062	0.18310547	3.5493896760000005	9.354980432000001	0.38999023560000007	-0.18310547	-0.30517578	-0.061035156	1549640293.32
-8.254394568	-4.736108426	-2.837597644	0.18310547	0.18310547	0.4272461	6.843969748	-7.242334260000001	-0.2942871106	0.061035156	0.5493164	0.18310547	7.711279254	9.108544928	2.387792932	0.18310547	0.18310547	-0.30517578	-9.284399460000001	0.33615722840000006	-4.0147461060000005	0	-0.5493164	-0.061035156	-1.4247802520000001	10.668505399999999	0.516796875	-0.30517578	-0.24414062	0.12207031	3.3173096040000005	9.31311052	0.20576172120000003	-0.5493164	-0.24414062	-0.24414062	1549640293.36
-8.0558107	-4.7073974640000005	-3.213232428	0.61035156	0.4272461	0.6713867	6.900195288000001	-7.62993161	-0.34213867800000003	0.30517578	0.6713867	0	7.068872300000001	9.7485598	2.57680661	-0.061035156	0.12207031	-0.24414062	-9.07504892	0.7871582068	-3.917846646	0.18310547	-1.0986328	-0.061035156	-1.963110324	10.759423920000001	0.265576178	-0.5493164	-0.8544922	-0.18310547	3.4931639400000005	9.27961412	0.03349609424	-0.30517578	0.18310547	-0.36621094	1549640293.401
-8.08691394	-4.6798827880000005	-3.6127929320000005	0.6713867	0.6713867	0.8544922	6.94804712	-7.602417032000001	0.02153320288	0.18310547	0.7324219	-0.5493164	6.473120108000001	10.43403354	2.3542969240000002	-0.5493164	0.30517578	0.6713867	-9.177929712000001	1.214233426	-3.631933606	0.61035156	-1.5869141	0.061035156	-2.79213858	10.55007338	-0.1064697284	-0.8544922	-2.1972656	-0.61035156	3.9453614200000002	9.2042482	-0.35649413939999997	-0.061035156	-0.30517578	-0.36621094	1549640293.44
-8.65515126	-5.304345746000001	-3.34841304	1.159668	-0.18310547	1.3427734	7.01623552	-7.7076902	0.2392578076	0.12207031	0.6713867	-1.2817383	5.981445288000001	10.625439300000002	1.9571288940000002	-0.5493164	0.30517578	0.6713867	-8.881250000000001	1.681982428	-3.301757788	1.0375977	-1.4038086	0.061035156	-3.4907714660000004	10.25339308	-0.31223143000000003	-1.0375977	-3.479004	-1.159668	4.0326903960000005	9.1875	-0.5790038940000001	-0.48828125	-0.48828125	-0.24414062	1549640293.48
-8.786743210000001	-5.40483426	-2.3578857820000003	1.4648438	0.061035156	2.0751953	7.40263678	-7.646679712	0.1411621106	-0.18310547	1.953125	-2.4414062	5.356982428000001	10.56801718	1.393676718	-0.9765625	0.5493164	1.0375977	-8.89321286	2.306445288	-3.0804442900000004	2.0751953	-2.1362305	0.061035156	-3.535034146	10.199560700000001	-0.501245108	-1.2207031	-4.4555664	-1.8310547	3.926220746	9.463842752000001	-0.0095703125	-0.8544922	-0.7324219	-0.12207031	1549640293.52
-9.118115020000001	-5.14165036	-1.9978027160000003	3.1738281	0.91552734	1.953125	7.650268570000001	-7.4720217600000005	-0.26677246400000004	-1.5258789	3.112793	-3.540039	5.042358426000001	10.398144960000002	0.8589355432	-0.9765625	0.5493164	1.0375977	-9.56911592	2.177246106	-2.5720214660000003	3.112793	-2.5024414	-0.12207031	-3.275439496	10.486670320000002	-0.3995605432	-1.2817383	-5.493164	-2.319336	3.3914795320000004	9.557153060000001	0.716577176	-1.0986328	-1.3427734	0.24414062	1549640293.56
-9.314306610000001	-3.71088858	-1.534838858	3.479004	0.12207031	1.7700195	7.657446580000001	-7.467236420000001	-0.5861816394	-3.2958984	4.5166016	-3.6621094	5.1464357	10.04045378	0.5359375000000001	-0.61035156	-0.4272461	-0.91552734	-10.120605040000001	1.32189946	-1.391284146	3.9672852	-1.953125	-0.5493164	-2.816064496	11.12907698	0.21533202880000002	-0.79345703	-5.859375	-2.5634766	3.411816394	10.33713408	1.297973642	-1.4648438	-2.0751953	0.30517578	1549640293.6
-9.47460962	-3.109155252	-1.4738280760000002	2.5634766	0.91552734	1.2817383	7.1191159200000005	-6.75305162	-0.8421875000000001	-4.8828125	4.333496	-2.4414062	5.425170926000001	9.136059800000002	0.265576178	-0.12207031	-1.3427734	-2.0141602	-9.76411142	-0.17585449280000004	-1.415209964	4.272461	-1.953125	-0.48828125	-2.333959964	11.05729982	1.0515380890000001	-0.7324219	-5.493164	-2.746582	2.816064496	10.1146241	1.77290036	-1.6479492	-3.0517578	0.24414062	1549640293.64
-10.04404254	-3.9501464660000005	-1.642504892	2.6855469	-0.4272461	1.2817383	6.720751800000001	-5.234961060000001	-0.7464843750000001	-4.8828125	4.333496	-2.4414062	5.8259275200000005	8.408715560000001	0.1268066394	0.4272461	-1.7089844	-2.6855469	-9.87297374	-1.726245108	-0.8182617212000002	4.272461	-3.112793	-0.7324219	-2.1329834260000005	10.1397464	1.923632788	-0.61035156	-5.3710938	-3.0517578	2.5540771760000003	9.6217527	1.5013427520000002	-1.5869141	-2.746582	-0.4272461	1549640293.68
-8.682665740000001	-3.93339856	-0.6017333966	3.540039	0.4272461	2.0751953	6.918139480000001	-4.3150146760000005	-1.102978534	-7.507324	2.5024414	0.8544922	6.06040036	8.0139402	0.27155761780000004	0.24414062	-1.5869141	-3.0517578	-9.9782473	-2.213134784	0.02990722644	3.8452148	-1.5869141	-0.7324219	-2.4308594240000003	9.56552716	2.5026367800000004	-0.30517578	-5.2490234	-3.1738281	1.43076178	10.541699280000001	1.9320067900000002	-1.8920898	-3.540039	-0.9765625	1549640293.72
-7.991211060000001	-3.180932608	-0.339746106	4.638672	1.7089844	2.1972656	6.918139480000001	-4.3150146760000005	-1.102978534	-7.507324	2.5024414	0.8544922	6.05561502	7.54738768	0.6914550720000001	-0.12207031	-2.4414062	-3.0517578	-9.25209964	-1.720263678	-0.1256103534	4.0893555	-1.7700195	-0.61035156	-2.5744139400000003	8.833398560000001	2.483496106	-0.18310547	-5.1879883	-3.0517578	1.50732428	10.079932100000002	2.384204074	-2.0751953	-5.6152344	-0.8544922	1549640293.76
-8.09528804	-2.446411142	-0.8182617212000002	4.211426	1.4648438	1.953125	8.060595746	-3.9166503600000007	-1.61977536	-6.713867	2.6855469	1.7089844	6.00417482	7.21003444	1.111352536	-0.79345703	-3.2958984	-2.746582	-8.63959964	-1.562353534	0.1674804712	4.5166016	-1.953125	-0.4272461	-2.70600589	7.838086060000001	2.2837158540000004	0.18310547	-5.065918	-2.8686523	1.9320067900000002	9.62055661	1.8267334260000003	-3.4179688	-6.4697266	-1.2817383	1549640293.8
-8.15988768	-2.22629393	-0.6220702880000001	4.0283203	1.5258789	1.8920898	8.769995108000002	-3.3866942900000003	-1.2501221040000001	-4.333496	2.0751953	0.9765625	5.731420926	7.11672374	1.234570288	-1.8310547	-4.272461	-2.5024414	-8.498437500000001	-1.81357428	0.47971191100000005	4.8828125	-2.2583008	-0.48828125	-3.1905028960000004	7.335644568	2.1975829680000003	0.48828125	-5.432129	-2.380371	1.96430661	9.575097840000002	1.3075439300000002	-5.554199	-6.1035156	-1.953125	1549640293.84
-8.5151857	-2.21433107	-0.5598632788000001	4.0283203	2.0751953	1.7700195	9.098974640000002	-2.9141601440000002	-1.2321777160000003	-4.0893555	2.5634766	0.48828125	5.324682608000001	7.28659694	1.1508300720000002	-1.8310547	-4.272461	-2.5024414	-8.80947284	-2.318408246	1.0934082068000002	4.8828125	-2.380371	-0.61035156	-3.185717752	7.339233426000001	2.404541034	1.159668	-6.5307617	-1.953125	1.449902356	8.6001223	2.3746337860000004	-5.004883	-5.554199	-1.8310547	1549640293.88
-8.85493161	-2.071972644	-0.6364257788	4.1503906	2.746582	1.7089844	9.087011780000001	-2.566040036	-1.4630615020000002	-4.0893555	2.6245117	0.12207031	5.1751467600000005	7.5772949280000015	1.035986322	-3.112793	-5.554199	-2.2583008	-9.24492212	-2.7909423920000003	1.6496826080000002	4.5776367	-1.8920898	-0.61035156	-2.68327626	7.791430710000001	2.9057862400000003	1.953125	-7.080078	-1.4648438	1.1304931610000002	8.807080072	2.4129150360000002	-4.333496	-6.3476562	-1.7089844	1549640293.92
-9.170751800000001	-1.745385782	-0.839794928	4.0283203	2.9296875	1.7700195	9.472216754	-2.5851807100000004	-1.70471196	-4.0893555	3.6621094	0	5.602221940000001	7.932592752000001	0.8015136780000001	-4.0893555	-7.2021484	-2.6245117	-9.337036240000002	-3.0672851440000004	2.077954074	4.3945312	-1.3427734	-0.61035156	-1.9044922120000003	8.2089357	3.5589599640000005	2.380371	-6.4697266	-1.0986328	1.8446777160000003	9.19348143	1.836303714	-3.7231445	-7.9345703	-1.5258789	1549640293.96
-9.532031250000001	-1.3446288940000002	-1.1651855432	3.8452148	2.6245117	1.6479492	9.889721940000001	-3.10317392	-1.9009033540000002	-4.0283203	4.699707	-0.30517578	6.171655252000001	8.17902806	0.7859619110000001	-4.0893555	-7.2021484	-2.6245117	-9.343017572	-2.95961911	2.384204074	4.1503906	-1.2207031	-0.61035156	-1.42836911	8.49484874	4.24323732	2.0751953	-5.6152344	-0.91552734	2.7478759000000004	8.735302520000001	1.3864990020000003	-2.5634766	-7.9345703	-0.91552734	1549640294.0
-9.555957068	-0.693847644	-1.156811502	3.7841797	1.8920898	1.5258789	10.13615764	-3.9752685700000003	-2.177246106	-3.6010742	4.760742	-0.8544922	6.6752929320000005	8.38120108	1.1711669928000001	-2.1972656	-5.004883	-2.380371	-9.222192392	-2.825634784	2.818457068	4.1503906	-0.6713867	-0.5493164	-1.2453369600000002	8.7795652	4.63801268	1.4648438	-5.004883	-0.79345703	4.146337860000001	8.3201902	1.197485324	-2.1972656	-7.446289	-0.6713867	1549640294.04
-9.87536592	-0.04067382788	-1.0347900360000002	3.479004	2.4414062	1.5869141	9.712670926000001	-4.605712860000001	-2.592358426	-2.746582	4.333496	-1.4038086	6.658544928000001	8.565429712	1.5527832460000002	-1.4038086	-3.479004	-1.953125	-8.93029802	-3.0230224640000003	2.95961911	4.0283203	-0.7324219	-0.5493164	-1.27524411	8.786743210000001	4.885644568	0.91552734	-4.333496	-0.91552734	4.262377896	7.66940944	1.8040038940000003	-0.79345703	-7.1411133	-0.12207031	1549640294.08
-10.747461060000001	0.6340332068000001	-1.2788329680000001	2.746582	1.5869141	1.4648438	8.76879892	-4.840185504000001	-2.8639160340000003	-1.953125	3.7231445	-1.6479492	6.3295652	8.612085160000001	1.7406005400000002	-1.4038086	-3.479004	-1.953125	-8.787939300000001	-3.3268798920000004	3.12351088	3.7841797	-0.5493164	-0.36621094	-1.5934570680000002	8.539111420000001	4.99450679	0.91552734	-3.9672852	-1.0375977	5.16677266	7.667016574000001	1.829125998	-0.24414062	-5.9814453	-0.36621094	1549640294.12
-11.33125	-0.4139160144	-1.7298339660000002	1.4038086	2.0141602	1.0375977	7.729223740000001	-4.8150634000000005	-3.027807608	-1.4648438	2.9296875	-1.4038086	6.08671875	8.871679712	1.7896484620000002	-1.159668	-4.211426	-0.91552734	-8.886035340000001	-3.5362304320000004	3.019433606	3.4179688	-1.3427734	-0.4272461	-1.9762695680000002	8.60371106	4.8916259	1.159668	-3.9672852	-1.0986328	6.665722840000001	7.345214660000001	1.6736084260000001	0.61035156	-3.1738281	-0.48828125	1549640294.16
-11.948535340000001	-2.142553714	-2.50622554	2.9907227	1.4038086	1.5869141	7.266259980000001	-5.12490216	-3.03020018	-1.0986328	2.5634766	-0.8544922	6.396557608000001	9.38967302	1.783667032	-1.0986328	-4.1503906	-0.91552734	-9.591845746	-2.8555420320000002	3.4237792540000007	3.1738281	-0.7324219	-0.79345703	-2.0923096040000004	9.4423098	4.639208966000001	1.4038086	-4.0893555	-0.8544922	5.02441394	8.66352536	0.0490478534	-0.18310547	-2.1972656	-2.0751953	1549640294.2
-10.251000900000001	-1.753759784	-3.6151855040000007	3.90625	0.36621094	2.2583008	6.85234375	-5.41679712	-2.91535643	-0.8544922	2.0141602	-0.36621094	6.86430661	9.82272914	1.7059082460000001	-0.91552734	-3.540039	-0.61035156	-10.05241664	-1.3039550720000002	3.3508057100000004	3.112793	-0.79345703	-1.0986328	-2.215527356	10.145727340000002	4.167871106000001	1.159668	-3.7841797	-0.5493164	8.04384784	8.819042932	3.249121106	0.79345703	-5.3100586	-0.30517578	1549640294.24
-8.466137680000001	-2.3495117800000003	-3.8604248200000004	2.9296875	-0.061035156	1.953125	6.27692842	-5.1691648400000005	-2.656957968	-1.0375977	1.5869141	0.30517578	7.10117212	9.782055710000002	1.6532714660000003	-0.91552734	-2.9907227	0.061035156	-9.09179712	-0.0909179712	3.23955072	3.7841797	-0.24414062	-0.9765625	-2.733520468	10.17683058	3.447705072	1.0375977	-3.9672852	-0.12207031	6.562841754	10.577587860000001	2.107861322	1.4038086	-1.7700195	-0.91552734	1549640294.28
-7.3787110600000005	-3.637915036	-4.6619384	4.1503906	0.7324219	1.8310547	6.093896760000001	-4.838989120000001	-1.697534146	-1.953125	1.8920898	1.159668	6.727929712	9.471020468	1.5934570680000002	-1.3427734	-3.1738281	1.0375977	-9.066674820000001	0.1866210962	2.56484375	3.9672852	-2.1362305	-1.4038086	-2.668920926	9.668408246	2.3052490020000005	0.48828125	-4.0283203	-0.061035156	1.46665036	10.000976440000002	1.6748047120000003	0.7324219	-5.554199	-1.7700195	1549640294.32
-7.84047824	-4.22888179	-5.32109375	5.1879883	1.2207031	2.0141602	6.026904254	-5.02441394	-0.9343017572	-2.6245117	2.380371	1.4648438	6.1106445680000006	9.840673920000002	1.207055661	-2.6855469	-4.211426	1.4038086	-10.37421924	0.8242431610000001	3.61638179	3.9672852	-0.61035156	-1.5258789	-2.227490216	9.535620108000002	1.387695288	0.6713867	-4.3945312	-0.36621094	2.595947284	8.83698732	-0.6232665740000001	1.5869141	-3.3569336	-1.159668	1549640294.36
-8.560644568	-3.081640576	-5.724243210000001	5.79834	1.2207031	2.5024414	6.209936600000001	-6.08671875	-0.423486322	-3.0517578	2.1972656	2.0141602	6.06638179	10.297655760000001	0.4689453076	-3.7841797	-5.2490234	1.2817383	-10.681664840000002	1.0958007788	3.9716797120000003	4.333496	0.4272461	-1.3427734	-1.7752929320000002	10.33474092	1.2668701080000002	1.2817383	-4.272461	-0.36621094	0.2895019568	9.98183606	-1.3051513580000003	1.4038086	-1.8310547	-0.48828125	1549640294.4
-8.358471940000001	-1.89611821	-5.770898560000001	4.760742	0.36621094	2.2583008	6.63701178	-7.21481929	0.37683107	-3.6010742	2.6245117	2.8686523	6.498242212	9.538012680000001	-0.06699218750000001	-3.6010742	-5.065918	1.8310547	-9.35856929	0.923535144	3.363964856	4.699707	1.0375977	-1.3427734	-1.820751996	10.382592360000002	1.488183606	1.2817383	-3.540039	-0.48828125	-0.025122070680000004	10.681664840000002	-1.89611821	0.91552734	-3.112793	-0.9765625	1549640294.44
-8.214917032	-1.437939496	-5.158398560000001	5.432129	0.061035156	1.5869141	6.617871106000001	-7.2590820680000006	1.4738280760000002	-3.90625	3.6010742	2.746582	6.419287140000001	8.683862320000001	-0.173461911	-2.8686523	-4.1503906	2.4414062	-8.7795652	0.9127685700000001	3.32089856	4.8828125	0.4272461	-1.4648438	-2.1293945680000004	9.38010234	1.3817138580000001	0.7324219	-3.7231445	-0.61035156	0.724951178	9.942358720000001	-1.886547824	0.9765625	-4.0893555	-1.2207031	1549640294.48
-8.109643570000001	-1.2501221040000001	-4.639208966000001	5.554199	0.79345703	1.4038086	5.9993894800000005	-6.94086911	2.21433107	-3.6010742	4.211426	2.380371	5.872582968000001	8.307031250000001	-0.31701660340000004	-2.8076172	-3.8452148	2.2583008	-8.374023560000001	0.5502929712000001	3.15461412	4.8217773	0.5493164	-1.4648438	-1.851855432	8.99848642	1.3075439300000002	0.8544922	-4.333496	-0.61035156	2.43205571	9.484179712000001	-1.425976538	0.61035156	-3.6010742	-0.91552734	1549640294.52
-8.70778804	-0.8529540740000001	-4.877270468000001	5.432129	1.2207031	1.4648438	5.14763179	-6.879858426	2.292089856	-2.8686523	3.7841797	2.5634766	5.58308107	8.13955072	-0.3541015576	-2.8076172	-3.8452148	2.2583008	-8.58815944	0.21533202880000002	3.494360324	4.699707	0.5493164	-1.5258789	-1.0371826080000002	9.406420926000001	1.337451178	1.0375977	-4.1503906	-0.8544922	3.208447284	9.191088760000001	-1.0503417932	0.7324219	-2.6855469	-0.48828125	1549640294.56
-9.360961960000001	-0.3756347644	-5.329467752000001	4.8217773	0.18310547	1.3427734	4.9957028800000005	-7.21481929	1.8781738220000002	-2.2583008	3.112793	2.8686523	5.7421875	8.07734375	-0.49167482	-2.9296875	-3.90625	1.6479492	-8.797509980000001	-0.03349609424	3.6151855040000007	4.5776367	0.61035156	-1.7089844	-0.7416992212000001	9.756933606	1.70471196	1.2207031	-3.90625	-1.159668	2.53254393	9.399243210000002	-1.43435054	0.36621094	-2.9296875	-0.12207031	1549640294.6
-9.27722194	-0.19020996400000004	-5.078247300000001	4.333496	-0.36621094	1.0986328	5.1751467600000005	-7.668212860000001	1.3171142180000002	-1.8920898	2.8076172	2.9296875	6.158496106	8.058202880000001	-0.37802735600000004	-2.319336	-3.7231445	0.18310547	-8.953027160000001	-0.35888672120000004	3.867602536	4.333496	0.9765625	-1.7089844	-0.984545926	10.256982820000001	2.032495108	1.2817383	-3.7231445	-1.3427734	2.312426718	9.614575180000001	-1.9918212860000002	0.24414062	-3.4179688	-0.30517578	1549640294.64
-8.93867212	-0.1363769568	-4.70859375	4.1503906	0	1.0986328	5.37492662	-8.027099640000001	0.8876464660000001	-1.7089844	2.8686523	2.8686523	6.554467752000001	7.918237320000001	-0.056225586060000006	-1.8310547	-3.2348633	-0.4272461	-8.815454074	-0.5359375000000001	3.62236322	4.0283203	0.61035156	-1.6479492	-1.081445288	10.40292932	2.217919928	1.0986328	-3.90625	-1.5258789	2.56245108	9.518872300000002	-2.16408696	0.061035156	-3.479004	-0.61035156	1549640294.68
-8.58815944	0.16389160340000003	-4.681079074	3.90625	0.4272461	0.9765625	5.39047824	-8.1239991	0.56823732	-1.3427734	2.8686523	2.5634766	6.766211060000001	7.510302520000001	0.4892822284000001	-1.8310547	-3.2348633	-0.4272461	-8.575000000000001	-0.6854736419999999	3.4692382200000003	3.8452148	0.8544922	-1.5869141	-1.052734375	10.241431200000001	2.3794189300000004	0.91552734	-3.9672852	-1.7089844	2.9775634	9.38967302	-1.8434814300000002	-0.18310547	-3.112793	-0.48828125	1549640294.72
-8.712573380000002	0.154321286	-4.32578125	3.8452148	0.5493164	1.0375977	5.33544928	-7.973266574	0.362475589	-1.159668	2.6855469	2.1362305	6.772192392	7.1585937500000005	1.0826415740000002	-1.2817383	-2.1362305	-1.5869141	-8.334545926	-0.5802001800000001	3.0218260800000003	3.540039	0.24414062	-1.4648438	-1.0646972840000002	9.796411240000001	2.245434604	0.61035156	-3.90625	-1.7089844	3.255102536	9.232959260000001	-1.9595214660000002	-0.61035156	-2.6245117	-0.36621094	1549640294.759
-8.95063498	0.019140625	-4.300659146	2.9907227	0.12207031	1.159668	5.32348642	-7.850048920000001	0.19499511780000003	-1.159668	2.6245117	1.5869141	6.645385880000001	7.2590820680000006	1.1723632788	-1.7089844	-2.5024414	-1.953125	-8.37761232	-0.49645996400000003	2.8232422120000003	3.4179688	0.12207031	-1.2817383	-0.9989013580000001	9.43513179	1.9403808900000001	0.24414062	-4.0893555	-1.6479492	3.0433594240000006	9.098974640000002	-1.832714856	-0.8544922	-2.5024414	-0.18310547	1549640294.799
-8.61328125	-0.5120117212	-4.0494384000000005	2.8686523	0.061035156	1.4648438	5.420385880000001	-7.796215560000001	0.15192871400000002	-1.2817383	2.8686523	0.9765625	6.719555710000001	7.461254892	1.0922119110000001	-2.0751953	-2.5024414	-2.319336	-8.27592752	-0.8074951080000001	2.72395018	3.1738281	-0.12207031	-1.2817383	-1.1651855432	9.43034694	2.058813498	0.061035156	-4.0283203	-1.5258789	2.1329834260000005	9.242529254	-1.698730432	-1.159668	-2.746582	-0.36621094	1549640294.84
-8.637207068	-0.6962402160000001	-4.187011780000001	3.3569336	1.8920898	1.7700195	5.632128894	-7.778271760000001	0.0657958966	-1.3427734	3.2348633	0.12207031	6.64777806	7.946948380000001	1.002490216	-2.2583008	-2.6245117	-2.6245117	-8.53073732	-0.6400146760000001	2.5265625000000003	2.9296875	-1.0986328	-1.4038086	-1.403247104	9.46264676	2.03488768	-0.061035156	-3.90625	-1.3427734	2.548095746	8.92670926	-1.6090087860000002	-1.4038086	-2.380371	-0.24414062	1549640294.879
-10.722338760000001	-1.5025390379999999	-4.371240216	2.1362305	-0.9765625	1.2817383	5.78764676	-8.330957068	-0.17106933900000001	-1.2817383	3.112793	-0.79345703	6.3534909200000005	8.97336412	0.885253894	-2.746582	-3.3569336	-3.112793	-9.515283246000001	-0.424682608	3.3675537140000005	2.8076172	-0.79345703	-1.159668	-1.8817626800000002	9.96030252	2.1305908540000003	-0.12207031	-4.211426	-1.0375977	4.093701080000001	9.18630342	-0.9354980432000001	-2.1972656	-2.380371	0.5493164	1549640294.919
-11.148217360000002	-2.363867212	-3.458471646	1.2817383	-0.79345703	0.91552734	6.148925720000001	-9.343017572	-0.5048339856	-1.4648438	3.2348633	-1.0986328	5.973071580000001	9.908862319999999	0.5802001800000001	-2.746582	-3.3569336	-3.112793	-10.57878444	-0.878076178	3.3101317900000002	3.3569336	-1.953125	-1.2817383	-2.0731689300000005	10.44838858	2.751464856	0.36621094	-4.0893555	-0.6713867	5.086621106	9.87177716	0.9139648560000001	-3.1738281	-2.746582	1.8310547	1549640294.959
-10.503417540000001	-2.2107422120000004	-2.469140576	3.4179688	-1.0986328	0.8544922	6.59035643	-9.928002700000002	-0.8433837860000001	-1.8310547	3.3569336	-1.4648438	5.8354982	10.009350540000002	0.33137207460000007	-2.9296875	-5.3100586	-3.540039	-11.013037140000002	-1.8446777160000003	3.9477538940000003	3.3569336	1.8310547	-1.4038086	-2.05522464	10.25339308	3.8616211060000003	0.7324219	-3.2958984	-0.6713867	5.496948380000001	11.103954680000001	3.1366699280000003	-3.9672852	-2.9296875	4.5776367	1549640294.999
-10.2844973	-1.567138678	-1.617382788	3.479004	0.7324219	0.6713867	6.74108876	-9.49853534	-1.030004892	-2.1362305	3.9672852	-2.2583008	5.83430162	9.782055710000002	0.5191894568000001	-2.0141602	-4.272461	-2.746582	-9.96867662	-1.7896484620000002	2.447607428	3.4179688	0.30517578	-0.91552734	-2.6378173920000005	9.164770468	4.204956070000001	0.6713867	-2.6245117	-0.79345703	3.505126996	12.907959260000002	3.4835937500000003	-4.5166016	-3.7841797	5.9814453	1549640295.039
-11.230761780000002	-2.1760498200000002	-3.14504393	2.8076172	-1.4038086	0.24414062	6.567626800000001	-9.41599092	-1.35419928	-2.1972656	4.699707	-2.8076172	5.498144568	10.1481205	0.8517577880000001	-1.8310547	-3.2958984	-2.1972656	-9.95432158	-2.0731689300000005	2.9249266200000004	3.3569336	0.6713867	-0.5493164	-3.210839856	9.067871106	4.135571286	0.7324219	-3.2348633	-0.79345703	-0.24404297120000001	13.81354982	1.8913329680000002	-4.4555664	-5.432129	4.8217773	1549640295.079
-8.994897660000001	-2.04326178	-1.874584964	2.8686523	-2.2583008	0.79345703	6.21711412	-9.69592302	-1.874584964	-1.7700195	4.211426	-3.1738281	5.0662844400000004	9.80478534	1.073071286	-2.0751953	-4.0893555	-2.0141602	-9.11572284	-2.050439496	2.837597644	3.4179688	0.30517578	-0.79345703	-3.0804442900000004	9.445898560000002	3.77189946	0.9765625	-3.2348633	-0.79345703	-0.7309326080000002	12.875659440000002	1.8159667540000002	-4.1503906	-5.7373047	2.9907227	1549640295.119
-7.300951980000001	-1.181933606	-0.648388678	3.4179688	0.91552734	0.9765625	5.739794928000001	-8.85373552	-2.27294928	-1.5869141	2.8686523	-3.8452148	5.0662844400000004	9.80478534	1.073071286	-2.0751953	-4.0893555	-2.0141602	-8.387182608000002	-1.58388678	2.557666034	3.6010742	0.24414062	-0.8544922	-2.7969239200000002	8.657543930000001	3.5493896760000005	1.0986328	-3.2348633	-0.79345703	0.660351538	10.43164038	1.5958496400000002	-3.112793	-3.8452148	2.2583008	1549640295.159
-7.449292032000001	-0.5873779254	-0.955834964	3.540039	0.79345703	0.48828125	5.2995607	-7.4684326080000005	-2.3028564300000003	-1.953125	2.746582	-4.1503906	5.2744384	8.29506839	1.469042932	-1.8310547	-3.90625	-0.7324219	-8.092895468	-1.681982428	2.42607428	3.6621094	0.4272461	-0.7324219	-2.5791992800000005	7.952929712	3.476416034	0.9765625	-3.6010742	-0.8544922	1.2489257200000001	8.960205072	1.65805661	-2.9296875	-0.4272461	1.5869141	1549640295.199
-8.04384784	-0.4821044928	-0.67709964	3.4179688	1.5869141	0.36621094	4.969384980000001	-6.5245607	-2.3674560700000002	-2.1362305	3.6010742	-3.8452148	4.98972194	8.32617212	1.5372314300000003	-1.4648438	-3.6621094	-0.4272461	-8.083325180000001	-2.19638678	2.51459964	3.4179688	0.18310547	-0.8544922	-2.2107422120000004	8.073754892	3.5745117800000004	0.91552734	-3.540039	-0.8544922	0.9570312500000001	7.369140380000001	0.869702176	-1.8920898	-0.12207031	0.48828125	1549640295.239
-8.953027160000001	-0.57421875	-0.7201660340000001	2.6855469	1.6479492	0.48828125	4.85573732	-5.9993894800000005	-2.454785144	-2.0751953	3.540039	-3.112793	4.8258300720000005	8.62763678	1.676000998	-1.4648438	-3.6621094	-0.4272461	-8.364452880000002	-2.777783246	2.6497802520000002	2.9907227	-0.061035156	-0.9765625	-1.88774411	8.56184056	3.96569838	0.91552734	-3.2958984	-0.91552734	0.5490966754000001	6.842773560000001	0.4521972644	-1.2817383	-0.6713867	-0.18310547	1549640295.279
-9.668408246	-0.37204589660000004	-0.73332518	2.8686523	2.1972656	0.91552734	5.21821286	-5.9706784200000005	-2.43803714	-1.8920898	3.1738281	-2.5024414	5.0603025200000005	8.921923920000001	2.11743161	-0.7324219	-2.9907227	-0.5493164	-8.630029254	-3.202465854	2.9703858800000003	2.6245117	0.12207031	-1.0986328	-1.6915527160000003	9.157592752000001	4.59973143	0.91552734	-2.9296875	-0.91552734	0.659155252	7.067675720000001	0.8062988220000001	-0.5493164	-1.4648438	-1.4038086	1549640295.319
-10.21032698	0.26796875000000003	-1.830322284	2.6245117	2.1972656	0.6713867	5.540014480000001	-6.3654540740000005	-2.4571777160000003	-1.8920898	3.1738281	-2.5024414	5.33544928	9.088207968	2.798120108	-0.12207031	-2.0141602	-0.61035156	-9.07983426	-3.249121106	3.1665771760000005	2.1972656	-0.24414062	-1.0986328	-1.61977536	9.46264676	5.045947480000001	0.7324219	-2.6245117	-0.9765625	1.81118161	7.064086960000001	0.5120117212	0.12207031	-3.90625	-1.6479492	1549640295.359
-11.3145018	0.32180175720000004	-2.100683606	1.7089844	0.6713867	0.24414062	5.5974366	-6.8487548920000005	-2.5313476440000002	-1.4648438	2.6855469	-2.0141602	5.473022660000001	9.3238768	3.514697284	-0.12207031	-2.0141602	-0.61035156	-9.242529254	-2.86152356	3.53742662	2.0141602	0.12207031	-0.91552734	-1.6664307100000002	9.58586412	5.12490216	0.48828125	-2.4414062	-0.91552734	6.5556639400000005	8.51040036	0.75964357	0.12207031	-5.554199	-0.30517578	1549640295.399
-12.1148188	0.32539062500000004	-1.57551268	1.6479492	1.3427734	0.79345703	5.559155252000001	-7.33085962	-2.586376996	-1.0986328	1.7700195	-1.4038086	5.36296376	9.49375	3.8018066100000003	0.18310547	-1.0375977	-0.6713867	-9.11691893	-2.5265625000000003	3.514697284	2.1362305	-0.36621094	-0.8544922	-1.89013678	9.644482428000002	4.894018570000001	0.4272461	-2.319336	-0.79345703	9.853833360000001	8.07136232	3.4883788940000002	-0.24414062	-4.638672	-1.4648438	1549640295.439
-12.32417032	0.8194580072000001	-2.271752896	1.6479492	-0.4272461	0.79345703	5.252905252000001	-7.640698380000001	-2.377026358	-0.9765625	1.0375977	-0.61035156	5.573510880000001	9.753344748	3.696533246	-0.12207031	-1.2207031	-0.6713867	-9.418384080000001	-2.331567392	3.7647216460000004	2.0751953	-0.7324219	-0.8544922	-2.141357428	9.7318116	4.72653804	0.4272461	-2.5634766	-0.48828125	10.05839856	8.72692842	5.17873552	-0.061035156	-0.4272461	0.061035156	1549640295.479
-10.34311502	-0.11005859620000001	-2.3806152160000003	0.8544922	-0.61035156	1.0986328	4.77319339	-7.814160340000001	-1.7094971040000002	-2.0141602	1.2207031	1.2207031	5.573510880000001	9.753344748	3.696533246	-0.36621094	-1.6479492	-0.61035156	-9.07863768	-2.1341797120000003	3.62714856	2.1362305	-0.18310547	-0.79345703	-2.136572284	10.072753600000002	4.591357428	0.36621094	-2.6855469	-0.24414062	5.690747300000001	8.737695288000001	1.5025390379999999	0.7324219	-1.6479492	-1.3427734	1549640295.519
-9.412402160000001	-1.65805661	-2.75983876	1.5258789	0.12207031	0.9765625	4.329370108	-7.9601074280000015	-0.5981445288	-2.2583008	2.0751953	2.1972656	6.464746106000001	9.884936600000001	3.069677716	-0.4272461	-1.4648438	-0.36621094	-9.22338858	-2.2346679320000002	3.5781005400000003	1.8310547	-0.9765625	-1.0375977	-2.062402356	10.18520468	4.304248004000001	0.12207031	-2.5634766	-0.061035156	4.93828125	8.675488220000002	2.51459964	1.2817383	-1.5258789	-0.91552734	1549640295.559
-8.400341754000001	-2.843579074	-3.262280252	1.953125	-0.9765625	1.0986328	3.8915283540000005	-8.21132788	0.6077148560000001	-1.8920898	2.0751953	2.746582	6.70878894	9.594238220000001	2.8483641200000003	-0.48828125	-1.0375977	0.12207031	-9.49494658	-1.6915527160000003	3.1534179320000004	1.4038086	-0.61035156	-1.0375977	-1.8231445680000002	10.1828125	3.8281250000000004	0	-2.380371	0.18310547	3.791040036	9.43273912	1.9104736420000001	0.36621094	-2.1972656	-1.7089844	1549640295.599
-7.649072480000001	-3.535034146	-3.3005616	2.9296875	1.5258789	1.0375977	3.5111084260000003	-8.424267572	1.3362548920000001	-1.159668	0.9765625	3.112793	6.835595746000001	8.791528060000001	2.4978514400000003	-0.7324219	-0.9765625	0.5493164	-9.407617212	-0.910375998	2.46794429	1.3427734	-0.30517578	-0.91552734	-1.425976538	9.518872300000002	3.1641846040000003	-0.12207031	-1.8310547	0.30517578	2.686865216	9.26047374	-0.6711181610000001	1.4038086	-3.6621094	-1.4648438	1549640295.639
-8.528344748	-2.906982428	-4.539917032	3.112793	0.61035156	1.0375977	3.3101317900000002	-8.601318390000001	1.6520751800000002	-0.7324219	-0.4272461	3.2348633	6.841576980000001	8.5498777	1.983447284	-1.0986328	-0.9765625	1.2817383	-9.82272914	-0.02153320288	2.5086182100000003	1.2817383	-0.18310547	-0.6713867	-1.3817138580000001	8.74606929	2.274145468	-0.36621094	-1.2817383	0.36621094	2.39138179	9.78444838	-0.9307128600000001	0.9765625	-1.4038086	-1.4038086	1549640295.679
-9.248510880000001	-1.52526857	-5.045947480000001	2.5024414	0.9765625	1.2207031	3.4788086060000003	-9.30234375	1.75495607	-0.79345703	-0.36621094	3.479004	6.693237320000001	9.04155252	1.0802490020000002	-2.0141602	-0.5493164	1.953125	-10.267749100000001	0.3612792932	2.6019287140000005	1.3427734	0	-0.48828125	-1.4044433900000002	9.118115020000001	1.756152356	-0.30517578	-0.91552734	0.6713867	1.605419928	9.697119110000001	-1.3817138580000001	0.79345703	-1.3427734	-1.5258789	1549640295.719
-9.0858152	-0.805102536	-5.18591304	1.159668	-0.6713867	0.91552734	3.811376996	-10.075146760000003	2.0097655760000004	-1.0986328	0.7324219	3.90625	6.839184800000001	9.064282248	0.2033691394	-2.0141602	-0.5493164	1.953125	-9.278417932000002	0.14833984620000001	2.557666034	1.4648438	0.79345703	-0.48828125	-1.3972655760000001	9.97465854	2.082739218	0	-0.24414062	1.0986328	1.567138678	10.27014128	-2.038476538	0.61035156	-2.5024414	-1.7700195	1549640295.759
-8.680273560000002	-0.6328369110000001	-4.231274460000001	1.2207031	-0.9765625	0.5493164	3.982446286	-9.66003444	2.332763678	-1.0986328	1.4038086	3.6010742	7.048535340000001	8.509204074000001	-0.20097655760000002	-1.8920898	-1.2207031	2.1362305	-8.884838760000001	0.01076660144	2.819653354	1.3427734	-0.36621094	-0.48828125	-1.5396240020000003	9.5703125	2.211938498	-0.061035156	0.18310547	1.2207031	1.6843750000000002	9.709082068	-1.8099853240000001	0.4272461	-2.6245117	-2.1362305	1549640295.799
-8.05222194	-0.4892822284000001	-3.5649413940000003	1.7700195	0.18310547	0.18310547	3.9022949280000003	-8.870483426000002	2.3925780760000004	-0.61035156	0.7324219	2.746582	6.7028076080000005	7.847656250000001	-0.23686523560000003	-0.6713867	-0.8544922	3.2958984	-8.372826980000001	-0.2643798822	2.6665283540000004	1.0986328	0.24414062	-0.36621094	-1.4977538940000001	8.86809056	2.288500998	-0.061035156	-0.061035156	0.9765625	2.46794429	9.27004393	-1.56953125	0.6713867	-2.319336	-2.0141602	1549640295.839
-8.19577626	-0.6101074280000001	-3.5087158540000005	1.5869141	0.61035156	0	3.794628894	-8.283105432000001	2.1521240020000003	-0.12207031	-0.061035156	2.0751953	6.260180710000001	7.261474640000001	-0.13757324280000002	-0.6713867	-0.8544922	3.2958984	-8.279516574	-0.24165038940000003	2.918945288	0.9765625	-0.061035156	-0.24414062	-0.838598642	8.40153804	2.192797824	0.24414062	-0.30517578	0.79345703	2.471533246	9.261669928000002	-1.453491214	0.5493164	-2.0141602	-2.0141602	1549640295.879
-8.68864766	-0.4605712860000001	-3.8855469240000007	1.6479492	0.8544922	0.18310547	3.782666034	-8.025903060000001	1.7872558900000002	0.12207031	-0.4272461	1.5869141	6.0233152	6.919336060000001	0.02153320288	-0.30517578	-0.6713867	3.1738281	-8.39555661	-0.2177246106	3.051733426	0.79345703	0.24414062	-0.18310547	-0.15551757200000002	8.461352340000001	2.2944824280000002	0.5493164	-0.24414062	0.5493164	2.4906739200000003	9.11691893	-1.282421924	0.48828125	-1.7089844	-1.8920898	1549640295.919
-9.026000900000001	-0.015551758180000002	-4.10566394	1.4038086	0.7324219	0.4272461	3.83171376	-8.016332968	1.4989501800000002	0.12207031	-0.18310547	1.4038086	6.14055162	6.893017572	0.45698242800000005	0.18310547	-0.30517578	2.5634766	-8.42067842	-0.02990722644	3.152221646	0.79345703	0.48828125	-0.12207031	0.096899411	8.911157248	2.410522464	0.5493164	0.36621094	0.36621094	2.628247104	9.19348143	-1.211840854	0.18310547	-1.0986328	-1.5258789	1549640295.959
-9.31669928	0.24045410340000004	-4.358081070000001	1.0986328	0.24414062	0.30517578	3.877172824	-8.09169928	1.3458251800000003	0.061035156	0.24414062	1.2817383	6.44321286	7.05690944	0.9175537140000001	0.5493164	0	1.8920898	-8.24841304	0.31223143000000003	3.109155252	0.79345703	0.24414062	-0.12207031	-0.23686523560000003	9.2556884	2.2980712860000003	0.5493164	0.6713867	0.4272461	2.7072021760000005	9.29157698	-1.0922119110000001	-0.061035156	-0.9765625	-1.2207031	1549640295.999
-9.25927716	0.3529052716	-4.353295926	0.6713867	-0.061035156	0.24414062	3.9034912140000007	-8.07016574	1.28122554	0.12207031	0.24414062	0.9765625	6.537719748	7.454076980000001	1.268066394	0.5493164	0.12207031	1.4038086	-8.5666259	0.3026611322	3.338842752	0.8544922	-0.36621094	-0.18310547	-0.67709964	9.557153060000001	2.128198282	0.48828125	0.12207031	0.4272461	2.0121582460000003	9.724634080000001	-1.0754638580000002	-0.48828125	-1.2817383	-1.159668	1549640296.039
-9.449487320000001	0.57421875	-4.386792032000001	0.7324219	0.61035156	0.36621094	4.002783246	-8.311816394000001	1.2692626800000002	0.061035156	0.24414062	0.7324219	6.605908246000001	7.939770468000001	1.526464856	0.36621094	-0.18310547	0.8544922	-9.11691893	-0.2189208966	3.5972412140000003	0.61035156	-0.24414062	-0.24414062	-0.7058105432	10.310815200000002	2.271752896	0.36621094	-0.6713867	0.36621094	1.7980224640000002	9.71147464	-1.31352536	-0.8544922	-1.7700195	-1.0375977	1549640296.078
-9.475805710000001	0.8517577880000001	-4.914355432000001	-0.061035156	-0.18310547	0.7324219	4.12241214	-8.552270468000001	1.179541034	0.061035156	0.24414062	0.48828125	6.7650144800000005	8.145532248	1.8626221040000002	0.30517578	-0.48828125	0.061035156	-9.01044928	-0.33615722840000006	3.7515625000000004	0.36621094	-0.18310547	-0.36621094	-0.4474121106000001	10.846752700000001	2.6665283540000004	0.30517578	-0.79345703	0	2.4296630400000003	10.05122104	-1.0515380890000001	-1.4038086	-1.0375977	-0.9765625	1549640296.118
-9.58825679	0.34453125	-4.8162597840000005	-0.8544922	-0.36621094	0.61035156	4.213330072000001	-8.632422120000001	1.03957518	0.061035156	0.24414062	0.48828125	6.81884784	8.338134980000001	2.384204074	0.36621094	-0.36621094	-0.7324219	-8.953027160000001	-0.37204589660000004	3.7025146760000003	0	-0.9765625	-0.30517578	-0.346923822	11.0668705	2.78017572	-0.12207031	-0.8544922	-0.36621094	2.777783246	9.90647014	-1.32788089	-1.953125	-0.6713867	-0.9765625	1549640296.158
-10.4723143	-1.052734375	-4.640405252	-1.159668	-0.36621094	0.12207031	4.280322284	-8.90517572	0.8122802520000001	0.12207031	-0.30517578	-0.6713867	6.725537140000001	8.848950180000001	2.778979532	0.24414062	0.79345703	-2.380371	-9.753344748	-0.22968750000000002	3.5206787140000007	-0.12207031	-1.4648438	-0.24414062	-0.6029296924	11.167358720000001	2.789746106	-0.79345703	-1.2817383	-0.4272461	3.4596679320000003	9.997387680000001	-0.991723642	-2.5024414	-0.79345703	-0.4272461	1549640296.198
-10.706787140000001	-2.60910643	-4.00517572	-1.2207031	-2.1362305	-0.12207031	4.3162110600000005	-9.80239218	0.43664550720000006	0	-0.5493164	-1.0986328	6.383398560000001	9.414794928000001	2.7502685700000002	0.24414062	0.79345703	-2.380371	-11.397046220000002	-0.576611322	4.044653354	0.18310547	-0.36621094	-0.24414062	-0.7823730432	11.270239120000001	3.02661142	-0.61035156	-1.2817383	-0.12207031	5.348608426	10.383788940000002	0.965405252	-4.0283203	-1.0375977	1.4038086	1549640296.238
-9.43752446	-2.428466754	-1.732226538	0.30517578	-1.0375977	0.91552734	4.44421376	-10.484277160000001	0.19140625	-0.30517578	0	-1.5869141	6.2948732000000005	9.0176268	2.592358426	-0.24414062	0.30517578	-3.2348633	-10.692432100000001	-1.0168457068	2.9500489200000004	0.4272461	1.3427734	-0.4272461	-0.5586669928	10.625439300000002	3.25151358	-0.36621094	0	-0.30517578	6.720751800000001	10.151709260000002	2.5229737400000003	-4.4555664	-0.5493164	4.699707	1549640296.278
-9.152807608000002	-1.035986322	-1.453491214	1.159668	3.479004	0.8544922	4.27553714	-9.56552716	0.07177734424	-0.61035156	0.8544922	-2.5634766	6.160888580000001	8.753247300000002	2.269360324	-0.61035156	-0.36621094	-3.2348633	-9.579882788	-0.7440917932000001	1.868603534	0.4272461	0.30517578	-0.12207031	-1.8279297120000002	8.882446580000002	3.0050780759999998	-0.48828125	0.79345703	-0.30517578	4.8892334260000005	10.96997104	1.459472644	-2.4414062	-0.9765625	6.652832	1549640296.318
-11.248705580000001	-0.9893310700000001	-4.453784146	-0.61035156	-1.7089844	0.12207031	3.89272464	-9.43034694	0.06699218750000001	-0.79345703	1.5869141	-3.2348633	5.67041034	9.589452880000001	1.8231445680000002	-1.0375977	-0.36621094	-2.6245117	-9.35976538	-1.1903076080000001	1.868603534	0.48828125	-0.30517578	0.18310547	-3.0995849640000004	8.825024460000002	2.709594748	-0.36621094	-0.61035156	0.30517578	2.4583741	12.916333360000001	1.2716552520000002	-2.0141602	-0.18310547	6.1035156	1549640296.358
-9.40163588	-0.763232428	-2.9213378600000004	-0.9765625	-3.2958984	0.12207031	3.285009784	-10.35029254	-0.2237060504	-0.36621094	1.0375977	-3.6010742	5.501733426	9.52485324	1.3362548920000001	-1.4038086	-0.79345703	-2.4414062	-8.991308606	-1.6484863220000001	2.424877896	0.24414062	-0.12207031	-0.061035156	-2.4165038940000003	9.71027806	3.0732665740000003	0.12207031	-0.8544922	0.48828125	0.7428955072	12.026294420000001	0.516796875	-2.5634766	-0.36621094	5.065918	1549640296.398
-7.756738220000001	-0.6735107428000001	-1.3805175720000002	-0.79345703	0.36621094	0.12207031	2.928515576	-9.70429712	-0.477319339	-0.12207031	-0.18310547	-4.0893555	5.784057608	8.6001223	1.1304931610000002	-0.79345703	-1.953125	-1.5869141	-8.685058606	-1.6915527160000003	2.386596646	-0.12207031	-0.79345703	-0.061035156	-1.7130859620000003	9.034375	3.499145468	0.30517578	-0.24414062	0.061035156	1.5551757200000003	10.55964308	0.7895507788	-0.48828125	-0.7324219	4.1503906	1549640296.438
-8.12280252	-0.52995607	-2.036083966	-0.7324219	-0.061035156	-0.30517578	2.910571286	-8.87766124	-0.5778076080000001	-0.24414062	-0.4272461	-4.4555664	5.994604532	8.2173098	1.315917932	-0.79345703	-1.953125	-1.5869141	-8.481689300000001	-1.5707275360000001	2.6713134000000003	-0.24414062	0	0.12207031	-1.21901857	8.641992212	3.5266601440000005	0	-0.61035156	-0.18310547	1.8542480040000002	9.60261232	1.2285888580000002	0.91552734	1.6479492	3.8452148	1549640296.478
-8.206542932000001	-0.37084961060000005	-1.757348642	-0.7324219	-0.061035156	-0.4272461	2.72395018	-8.596533246000002	-0.6459961060000001	-0.30517578	-0.18310547	-4.211426	5.581884980000001	8.060595746	1.540820288	-0.12207031	-0.24414062	-1.159668	-8.403930710000001	-1.8422851440000003	2.8471679320000005	-0.48828125	-0.5493164	0.12207031	-0.571826178	8.668310700000001	3.5984375	-0.18310547	-0.30517578	-0.48828125	1.418798822	8.3453125	0.7440917932000001	1.4648438	2.9907227	2.6245117	1549640296.518
-8.83220198	-0.2572021466	-1.629345746	-0.8544922	0.4272461	-0.4272461	2.39138179	-8.1754393	-0.693847644	-0.18310547	-0.18310547	-3.4179688	5.581884980000001	8.060595746	1.540820288	0.18310547	0.18310547	-0.9765625	-8.461352340000001	-2.219116214	3.0708741	-0.79345703	0.061035156	0.30517578	-0.37443847840000005	8.570214660000001	3.8484619600000003	0.12207031	0.061035156	-0.61035156	0.619677716	7.757934800000001	0.6651367212000001	2.2583008	4.211426	1.3427734	1549640296.558
-9.471020468	0.10527343750000001	-1.8793701080000003	-0.9765625	0	-0.18310547	2.2035644960000003	-7.759130890000001	-0.6543701080000001	0.061035156	-0.36621094	-2.2583008	5.457470746	8.094091754	2.101879892	0.30517578	-0.18310547	-0.91552734	-8.589355432000001	-2.306445288	3.1534179320000004	-1.0986328	-0.12207031	0.36621094	-0.42587889400000006	8.643188400000001	4.048242212	0.30517578	0.36621094	-0.5493164	-0.248828125	7.779467752000001	0.6926513580000001	2.0141602	2.8686523	-0.24414062	1549640296.598
-9.644482428000002	0.4844970746000001	-2.1138427520000005	-1.8310547	-0.12207031	-0.24414062	2.128198282	-7.5964357	-0.6519775360000001	0.48828125	-0.6713867	-0.91552734	5.729028060000001	8.49365216	2.427270468	0.6713867	0.12207031	-0.9765625	-8.604907248	-2.2753417540000003	3.24194339	-1.2817383	0	0.48828125	-0.5144042932	8.93388678	4.238452176	0.18310547	0.7324219	-0.30517578	0.36965332460000005	7.78066394	1.353002896	1.7700195	3.0517578	-1.4038086	1549640296.638
-10.003369600000001	0.1387695288	-2.02292482	-2.0751953	0.30517578	-0.5493164	2.2490234620000003	-7.6239501800000005	-0.576611322	0.8544922	-0.91552734	0.5493164	5.93120108	8.91235324	2.710791034	0.9765625	0.9765625	-0.8544922	-8.838183606000001	-2.051635782	3.2730469240000004	-1.4648438	-0.30517578	0.5493164	-0.839794928	9.19946286	4.188207968	0.061035156	1.2207031	-0.12207031	2.496655252	8.53671875	2.5050292540000005	1.6479492	2.0141602	-1.7700195	1549640296.678
-10.51777356	0.10886230040000001	-1.5551757200000003	-1.7089844	0.4272461	0	2.48588858	-7.841674820000001	-0.5275634784000001	1.159668	-1.2817383	1.8310547	5.90727536	9.191088760000001	2.77419429	1.2207031	1.5258789	-0.48828125	-8.82263179	-1.629345746	3.1653808900000002	-1.2207031	0	0.5493164	-1.2895996400000003	9.264062500000001	3.9525389400000006	0	1.2817383	0	8.10844748	9.05471196	4.3329589660000005	0.24414062	1.2817383	-1.8310547	1549640296.718
-10.768994600000001	-0.43664550720000006	-2.107861322	-1.2817383	1.5869141	0.18310547	2.8088867800000004	-8.18022464	-0.540722644	1.2817383	-1.5258789	2.8686523	5.837890380000001	9.97346196	2.6880616	1.159668	1.7089844	0.061035156	-9.175537140000001	-1.36018071	3.369946286	-1.2207031	-0.9765625	0.4272461	-1.6903564300000002	9.625341754	3.7061035340000004	-0.12207031	1.159668	0.30517578	8.6001223	8.66950679	4.371240216	-0.30517578	0.79345703	-0.24414062	1549640296.758
-11.545385880000001	-1.943969748	-4.047045926	-0.5493164	0.79345703	-0.061035156	3.1821288940000003	-9.058300720000002	-0.46774902160000004	1.2817383	-1.2817383	3.9672852	5.837890380000001	9.97346196	2.6880616	1.0375977	2.0141602	0.30517578	-9.57629393	-0.885253894	3.2945800720000005	-1.0986328	-1.0375977	0.30517578	-1.770507788	10.627832460000002	3.4536866	-0.30517578	0.9765625	0.79345703	2.77180162	9.15878894	0.153125	1.5258789	-2.2583008	-1.3427734	1549640296.798
-11.009448380000002	-1.6879638580000003	-4.407128894	0.5493164	-1.953125	-0.18310547	3.4919677520000003	-10.18879442	-0.45100097840000003	1.2817383	-1.3427734	4.8217773	5.74577626	11.1864991	2.306445288	0.79345703	2.0751953	0.48828125	-10.56442842	0.06340332068	4.46933606	-0.79345703	-1.4038086	0.24414062	-1.7681152160000002	11.246313400000002	3.0026855040000004	-0.36621094	0.8544922	1.0375977	2.686865216	10.509399460000001	4.05422374	2.319336	1.0375977	0.24414062	1549640296.838
-8.540307608	-0.984545926	-2.94765625	-0.91552734	0.18310547	0.061035156	3.9369873200000005	-10.81804164	-0.3911865216	0.91552734	-1.4038086	5.126953	5.48618161	10.533325180000002	1.8398925720000001	0.30517578	1.8310547	0.7324219	-9.9782473	0.5251708966	3.803002896	-0.4272461	0.30517578	0.30517578	-1.43076178	11.076440200000002	2.47631839	-0.36621094	0.91552734	1.0375977	3.6283447480000004	11.449683	4.1415527160000005	0.9765625	-2.319336	-1.5869141	1549640296.878
-8.20773912	-1.2537109620000002	-4.194189496	-0.061035156	0.91552734	-0.61035156	4.5243652160000005	-9.87536592	0.0490478534	0.30517578	-1.2817383	4.5166016	5.0280027	9.683960160000002	1.2489257200000001	-0.12207031	1.3427734	1.159668	-9.63491214	0.0490478534	3.6486816100000006	-0.48828125	0.36621094	0.12207031	-1.175952176	10.13615764	2.1712646760000003	-0.48828125	1.0986328	0.61035156	3.185717752	9.54160144	0.5658447284000001	1.7089844	1.3427734	-0.7324219	1549640296.918
-8.66472194	-1.829125998	-5.370141574000001	-0.5493164	-1.2207031	-0.8544922	5.038769568	-8.716162140000002	0.6160888580000001	0	-1.0986328	3.2958984	5.0280027	9.683960160000002	1.2489257200000001	-0.4272461	0.79345703	1.4038086	-9.072656250000001	0.037084961060000005	2.7155760800000004	-0.9765625	0.18310547	0.24414062	-1.000097644	9.603808606000001	1.8697998200000001	-0.61035156	0.91552734	0.36621094	2.299267572	9.1109375	-0.800317392	2.4414062	0.6713867	-1.0375977	1549640296.958
-8.354882788000001	-1.8781738220000002	-4.4059326080000005	-0.48828125	-0.61035156	-0.5493164	5.20026857	-8.34172374	0.8732910340000001	0.061035156	-1.159668	1.7089844	4.330566394000001	8.92551268	0.11604003600000001	-0.4272461	0.7324219	1.159668	-9.10974092	0.35888672120000004	2.7706054320000004	-1.2207031	0.24414062	0.36621094	-0.5825927716	9.57150908	1.6472900360000002	-0.5493164	1.0375977	0.30517578	1.7023192900000002	9.657641574000001	-0.6735107428000001	1.8920898	-0.30517578	-1.159668	1549640296.998
-8.618066394000001	-1.15441893	-4.208544928	-0.48828125	0.8544922	-0.36621094	5.02561052	-8.52954074	0.9725830072	0.061035156	-1.159668	1.7089844	4.330566394000001	8.92551268	0.11604003600000001	-0.4272461	1.0986328	0.5493164	-9.595434800000001	0.7967285340000001	2.981152356	-1.2817383	-0.24414062	0.4272461	-0.42229003600000004	9.693530252	1.349414038	-0.48828125	1.5869141	0.30517578	2.098291034	9.552368210000001	-0.7500732428000001	1.159668	-1.0375977	-1.0375977	1549640297.038
-8.943457068	-0.63881839	-4.896411240000001	-0.7324219	0.61035156	-0.79345703	4.813867212	-9.015234620000001	1.08383786	-0.24414062	-1.6479492	-0.48828125	4.4334472840000005	9.08222644	-0.8625244110000001	-0.36621094	1.4648438	-0.30517578	-9.2042482	0.716577176	2.91535643	-1.0986328	0.91552734	0.4272461	-0.6125	9.998584260000001	1.41042482	-0.30517578	1.8920898	0.48828125	2.872290036	9.372924820000001	-1.2704589660000003	1.2817383	-0.12207031	-0.79345703	1549640297.078
-8.917138580000001	-0.7225586060000001	-5.1045652	-1.5869141	-0.9765625	-1.0375977	4.568627896000001	-8.65036592	1.350610324	-0.36621094	-0.8544922	-0.9765625	4.689453076	8.797509980000001	-1.108959964	-0.061035156	1.5869141	-0.79345703	-9.00207518	0.643603534	2.85913089	-1.0986328	0.30517578	0.5493164	-1.1328857428	9.560742212000001	1.5527832460000002	-0.12207031	2.1362305	0.30517578	2.3806152160000003	9.682763580000001	-1.41640625	1.0375977	-0.12207031	-1.0375977	1549640297.118
-8.36325679	-1.1962890380000002	-4.139160144000001	-1.5258789	-0.24414062	-1.0375977	4.24323732	-8.14792482	1.58747554	-0.36621094	-0.8544922	-0.9765625	4.689453076	8.797509980000001	-1.108959964	0.4272461	1.4038086	-0.48828125	-8.81784694	0.5502929712000001	2.656957968	-1.2207031	0.4272461	0.5493164	-1.565942392	9.16716304	1.5025390379999999	-0.061035156	1.5869141	0	2.2944824280000002	9.42436502	-1.4798096040000002	1.2207031	0.24414062	-1.159668	1549640297.158
-8.7030027	-1.55158696	-4.027905252	-1.0986328	0.48828125	-0.91552734	3.8376952880000004	-8.285498200000001	1.6329346040000001	-0.36621094	0.061035156	-1.7700195	4.797119110000001	8.91235324	-1.08383786	0.91552734	1.2817383	-0.18310547	-8.838183606000001	0.765625	2.5815917540000006	-1.159668	0.18310547	0.61035156	-1.582690396	9.29157698	1.393676718	0.12207031	1.0986328	-0.18310547	2.3542969240000002	9.383691394000001	-1.25729982	1.0986328	0.5493164	-1.0986328	1549640297.198
-9.07385234	-1.6460937500000001	-4.349707068	-1.0375977	-0.18310547	-0.6713867	3.466845746	-8.519970746	1.443920926	-0.24414062	0	-2.0141602	4.512402356	9.069067392000001	-0.5837890576	1.0986328	0.91552734	0	-9.004467752000002	0.9582275360000001	2.633032248	-0.91552734	0.30517578	0.5493164	-1.4977538940000001	9.285595746	1.3290771760000002	0.30517578	0.9765625	-0.30517578	2.62346196	9.38608426	-0.8122802520000001	0.91552734	0.91552734	-0.7324219	1549640297.238
-9.0176268	-1.5491942900000002	-3.9968016200000003	-0.79345703	0	-0.36621094	3.23955072	-8.54389676	1.137670926	-0.24414062	0	-2.0141602	4.5327391200000005	9.249707068000001	-0.309838858	1.159668	0.5493164	-0.061035156	-8.954223740000002	0.9989013580000001	2.5397216460000003	-0.7324219	0.4272461	0.36621094	-1.5300537140000001	9.482983426	1.3446288940000002	0.4272461	0.79345703	-0.24414062	2.3614746400000004	9.500927520000001	-1.040771466	0.6713867	0.9765625	-0.48828125	1549640297.278
-8.99848642	-1.36018071	-4.036279254000001	-0.7324219	0.30517578	-0.24414062	3.034985324	-8.31660144	0.8972167932	-0.7324219	1.2817383	-1.6479492	4.5327391200000005	9.249707068000001	-0.309838858	1.2207031	0.5493164	-0.18310547	-8.859716754	1.008471646	2.422485324	-0.7324219	0.4272461	0.36621094	-1.637719748	9.667211960000001	1.43076178	0.4272461	0.7324219	-0.061035156	2.3076415740000003	9.538012680000001	-1.3649658540000003	0.48828125	0.30517578	-0.36621094	1549640297.318
-9.09060054	-1.3051513580000003	-4.120019568	-0.48828125	0.4272461	-0.061035156	2.4870849640000006	-8.793920926	0.6651367212000001	-0.48828125	0.9765625	-0.79345703	4.5171875	10.17683058	0.9020019568000001	1.0375977	0.18310547	-0.24414062	-9.266455072	0.35529785340000003	2.9165527160000004	-0.18310547	0	0	-1.9511474640000002	10.300048920000002	1.9989990020000004	0.5493164	0.12207031	0.18310547	2.2573974640000003	9.62653804	-1.3446288940000002	0.061035156	0.5493164	-0.18310547	1549640297.407
-8.953027160000001	-1.2058593750000002	-4.023120108	-0.18310547	0.6713867	0	2.63183606	-8.9661866	0.5275634784000001	-0.30517578	0.61035156	-0.30517578	4.579394568	9.74257788	1.28361821	0.9765625	-0.30517578	-0.24414062	-9.051123200000001	0.3158203076	2.8926269959999997	-0.061035156	-0.36621094	0	-1.8398925720000001	10.028490920000001	2.286108426	0.48828125	0.061035156	0.12207031	2.027709964	9.69113768	-1.637719748	0.061035156	0.24414062	-0.18310547	1549640297.437
-9.210229532000001	-1.195092752	-3.96569838	-0.36621094	0.12207031	-0.061035156	2.8962158540000003	-8.80588408	0.41152344240000005	-0.30517578	0.61035156	-0.30517578	4.4166992800000004	9.505712860000001	1.522875998	1.0986328	-0.12207031	-0.061035156	-9.034375	0.2045654254	2.9392822480000005	-0.061035156	-0.36621094	0	-1.665234424	9.540405252000001	2.2980712860000003	0.24414062	-0.30517578	0.061035156	1.600634784	9.82392572	-1.6353271760000003	-0.18310547	-0.48828125	-0.48828125	1549640297.478
-9.121704074	-1.400854532	-3.69892572	-0.24414062	0	0.18310547	2.8962158540000003	-8.80588408	0.41152344240000005	-0.4272461	1.0986328	-0.061035156	4.4166992800000004	9.505712860000001	1.522875998	1.0375977	0.36621094	0	-9.118115020000001	-0.12919922120000002	3.0086670320000004	0.12207031	-0.24414062	0.12207031	-1.1807373200000002	9.478198380000002	2.2657714660000003	0.12207031	-0.24414062	0	2.026513678	9.60261232	-1.2309814300000002	-0.12207031	-0.24414062	-0.48828125	1549640297.518
-9.05351538	-1.2537109620000002	-3.625952176	0	0.4272461	0.30517578	3.0218260800000003	-8.825024460000002	0.33615722840000006	-0.8544922	2.1972656	0.30517578	3.926220746	9.552368210000001	1.335058606	0.6713867	0.4272461	-0.30517578	-9.069067392000001	-0.32658691100000004	3.0565185700000006	0.12207031	-0.30517578	0.061035156	-0.9510498200000002	9.656445288	2.3255859620000003	0.18310547	-0.061035156	0.061035156	2.2239013580000004	9.542798020000001	-0.5514892572000001	-0.12207031	0.18310547	-0.18310547	1549640297.557
-9.217407248	-0.9378906250000001	-3.8269287140000006	0	0.18310547	0.18310547	2.87109375	-8.808276260000001	0.364868161	-0.61035156	1.8310547	0.48828125	4.036279254000001	9.64208966	1.2537109620000002	0.24414062	0.061035156	-0.7324219	-9.095385880000002	-0.3289794928	3.178540036	0.12207031	-0.24414062	0	-0.9989013580000001	9.755737320000001	2.350707968	0.12207031	0.061035156	0.24414062	2.121020468	9.58227536	-0.5957519568	-0.12207031	0.18310547	-0.18310547	1549640297.598
-9.211425720000001	-0.8314209260000001	-3.8353027160000006	-0.061035156	0.12207031	0.12207031	2.9010009000000005	-8.710180710000001	0.41152344240000005	-0.36621094	1.0986328	0.6713867	4.036279254000001	9.64208966	1.2537109620000002	0.12207031	-0.18310547	-0.9765625	-9.095385880000002	-0.3289794928	3.178540036	0.061035156	-0.30517578	0	-1.0551269568000001	9.77607428	2.4392334260000004	0.12207031	0	0.24414062	1.847070288	9.668408246	-0.9689941100000001	-0.24414062	-0.12207031	-0.12207031	1549640297.637
