# Supplementary material for: A deep learning approach for lower back-pain risk prediction during manual lifting
Source: PLoS One. 2021 Feb 19;16(2):e0247162. doi: 10.1371/journal.pone.0247162 (PMC7894914; doi:10.1371/journal.pone.0247162)
Supplement: S1 Data — (ZIP) [file pone.0247162.s001.zip › source-used/Subject_02_P2_Zone03_T1.csv]

Side_A_x	Side_A_y	Side_A_z	Side_G_x	Side_G_y	Side_G_z	LtWt_A_x	LtWt_A_y	LtWt_A_z	LtWt_G_x	LtWt_G_y	LtWt_G_z	RtWt_A_x	RtWt_A_y	RtWt_A_z	RtWt_G_x	RtWt_G_y	RtWt_G_z	Back_A_x	Back_A_y	Back_A_z	Back_G_x	Back_G_y	Back_G_z	UArm_A_x	UArm_A_y	UArm_A_z	UArm_G_x	UArm_G_y	UArm_G_z	Thig_A_x	Thig_A_y	Thig_A_z	Thig_G_x	Thig_G_y	Thig_G_z	Time_stp
-9.19946286	-1.5527832460000002	-3.2945800720000005	0	-0.061035156	-0.061035156	2.728735324	-8.8728759	-0.811083966	-0.061035156	-0.061035156	0.061035156	3.9477538940000003	9.766503894000001	0.7991211060000001	0	-0.061035156	0	-9.064282248	-0.3194091754	3.23356929	-0.061035156	0	0	-0.7728027160000001	9.7401857	2.605517572	0	0	0	1.6317382200000001	9.756933606	-0.2452392572	0.061035156	0	0	1549637424.393
-9.209033246	-1.56953125	-3.32807608	-0.061035156	0	-0.061035156	2.7502685700000002	-8.846557608000001	-0.7871582068	-0.061035156	-0.061035156	0	3.9190429320000004	9.724634080000001	0.8278320288	0	-0.061035156	0	-9.03916034	-0.31342773560000003	3.23596196	0	0.12207031	0	-0.7046142572	9.709082068	2.5947509	0	-0.061035156	-0.061035156	1.4965576080000003	9.77607428	-0.34213867800000003	-0.061035156	-0.061035156	0	1549637424.433
-9.22578125	-1.564746106	-3.359179712	0	-0.061035156	-0.061035156	2.7586425720000003	-8.813061600000001	-0.73332518	-0.061035156	-0.061035156	0	3.8939209260000003	9.666015380000001	0.8529540740000001	-0.061035156	0	-0.061035156	-9.040356430000001	-0.3289794928	3.192895468	-0.061035156	0	0	-0.6842773560000001	9.673193390000002	2.5588623200000002	0	0	-0.061035156	1.540820288	9.76171875	-0.33615722840000006	0	0	-0.061035156	1549637424.473
-9.222192392	-1.599438498	-3.32089856	-0.061035156	-0.061035156	-0.061035156	2.749072284	-8.8046875	-0.734521466	0	-0.061035156	0	3.9166503600000007	9.686352340000001	0.800317392	-0.061035156	0	-0.12207031	-9.036767572	-0.31103514400000004	3.185717752	-0.061035156	-0.061035156	0	-0.732128894	9.71625998	2.551684604	-0.061035156	0	-0.061035156	1.5767089660000002	9.755737320000001	-0.32180175720000004	0	0	-0.061035156	1549637424.513
-9.229370108000001	-1.600634784	-3.3448242800000005	0	0	-0.061035156	2.7550537140000007	-8.829809800000001	-0.800317392	0	-0.12207031	-0.061035156	3.9860351440000006	9.72702626	0.718969748	-0.061035156	0	-0.12207031	-9.057104532	-0.2942871106	3.210839856	-0.061035156	0	0	-0.793139676	9.7485598	2.5636474640000007	-0.061035156	0	0	1.5982422120000002	9.734204074	-0.287109375	0	-0.061035156	0	1549637424.553
-9.22338858	-1.5743163940000002	-3.3352538940000005	-0.061035156	-0.061035156	-0.061035156	2.7251464660000004	-8.82263179	-0.8565429712000001	-0.061035156	-0.061035156	-0.061035156	4.006372104	9.69951178	0.663940396	-0.061035156	0	-0.061035156	-9.05231929	-0.285913089	3.2072509000000005	-0.061035156	-0.061035156	0	-0.793139676	9.71625998	2.54689946	-0.061035156	0	-0.061035156	1.5743163940000002	9.780859620000001	-0.3576904254	-0.12207031	-0.061035156	0	1549637424.593
-9.211425720000001	-1.58747554	-3.3352538940000005	0	0	0	2.6844726440000004	-8.81186502	-0.835009784	-0.061035156	-0.061035156	-0.061035156	3.98723143	9.657641574000001	0.679492212	-0.061035156	0	0	-9.04155252	-0.29069824280000006	3.19768071	-0.061035156	-0.061035156	0	-0.765625	9.67080072	2.5301512600000002	-0.061035156	0	0	1.6078125	9.73540036	-0.31701660340000004	0	-0.061035156	0	1549637424.633
-9.228173920000001	-1.585082968	-3.32807608	0	-0.061035156	0	2.686865216	-8.815454074	-0.8362060700000001	-0.061035156	-0.061035156	-0.061035156	3.96928714	9.631323380000001	0.67709964	-0.061035156	-0.061035156	0	-9.03796376	-0.288305661	3.220410144	-0.061035156	-0.061035156	0	-0.7524658540000001	9.676782248	2.5612548920000004	-0.061035156	0	0	1.5862792540000001	9.77128894	-0.3194091754	0	0	0	1549637424.673
-9.24492212	-1.58149411	-3.3244873200000002	0	-0.061035156	0	2.702417032	-8.828613220000001	-0.8374023560000001	-0.12207031	-0.061035156	-0.061035156	3.9800537140000007	9.66242662	0.6555663939999999	0	-0.061035156	0	-9.05231929	-0.31342773560000003	3.237158246	-0.061035156	-0.061035156	-0.061035156	-0.73332518	9.7150634	2.592358426	-0.061035156	-0.061035156	0	1.5683349640000002	9.77128894	-0.30505371400000003	-0.061035156	-0.061035156	0	1549637424.713
-9.2389402	-1.58149411	-3.31252446	0	0	0	2.6904540740000003	-8.86091304	-0.8122802520000001	-0.061035156	-0.061035156	-0.061035156	3.9788574280000004	9.687548920000001	0.67709964	0	0	0	-9.061889480000001	-0.32180175720000004	3.262280252	-0.061035156	-0.061035156	-0.061035156	-0.7369140380000001	9.71147464	2.5791992800000005	-0.061035156	0	-0.061035156	1.5910644960000002	9.770092752000002	-0.32778320680000006	-0.061035156	-0.061035156	0	1549637424.753
-9.231762680000001	-1.5743163940000002	-3.3412353240000003	0	-0.061035156	0	2.682080072	-8.882446580000002	-0.783569339	-0.061035156	-0.061035156	0	3.9525389400000006	9.681567392	0.7572509980000001	0	0	0	-9.04155252	-0.3182128894	3.237158246	-0.061035156	-0.061035156	-0.061035156	-0.770410144	9.700707968000001	2.56484375	-0.061035156	0	-0.061035156	1.5934570680000002	9.760522660000001	-0.31342773560000003	0	-0.061035156	0	1549637424.793
-9.226977340000001	-1.588671924	-3.3244873200000002	-0.061035156	-0.061035156	-0.061035156	2.7119873200000004	-8.886035340000001	-0.763232428	-0.061035156	-0.061035156	0	3.9310058900000002	9.69951178	0.793139676	0	-0.061035156	0	-9.03916034	-0.3146240216	3.2527099640000006	-0.061035156	-0.061035156	-0.061035156	-0.745288089	9.712670926000001	2.578002896	0	-0.061035156	0	1.567138678	9.765307608	-0.34453125	0	0	-0.061035156	1549637424.833
-9.22458516	-1.5934570680000002	-3.3244873200000002	0	-0.061035156	-0.061035156	2.7359130400000002	-8.900390380000001	-0.735717752	-0.061035156	-0.061035156	0	3.9417724640000005	9.693530252	0.800317392	-0.061035156	-0.061035156	0	-9.04753444	-0.3146240216	3.275439496	-0.061035156	-0.061035156	-0.061035156	-0.7225586060000001	9.69951178	2.5995362400000004	-0.061035156	-0.061035156	-0.061035156	1.542016574	9.777270468000001	-0.32180175720000004	0	-0.061035156	0	1549637424.873
-9.230566394	-1.623364218	-3.31611322	0	-0.061035156	-0.061035156	2.74428714	-8.871679712	-0.734521466	0	-0.061035156	0	3.9345947480000003	9.669604532000001	0.783569339	-0.061035156	-0.061035156	-0.061035156	-9.03796376	-0.33137207460000007	3.2586913940000004	-0.061035156	-0.061035156	0	-0.718969748	9.67438948	2.569628894	-0.061035156	-0.061035156	-0.061035156	1.5563721040000003	9.77368161	-0.32539062500000004	0	-0.061035156	0	1549637424.913
-9.230566394	-1.606616214	-3.29816893	0	-0.061035156	-0.061035156	2.7275389400000005	-8.86091304	-0.7572509980000001	0	-0.061035156	0	3.9166503600000007	9.667211960000001	0.7428955072	-0.061035156	-0.061035156	-0.061035156	-9.035571580000001	-0.32060547120000005	3.2646728240000003	-0.061035156	-0.061035156	0	-0.7309326080000002	9.688745108	2.56484375	-0.061035156	-0.061035156	-0.061035156	1.5683349640000002	9.76411142	-0.343334964	0	-0.061035156	-0.061035156	1549637424.952
-9.23535144	-1.5910644960000002	-3.2885987400000003	-0.061035156	0	-0.061035156	2.7119873200000004	-8.87646466	-0.802709964	0	-0.061035156	0	3.9453614200000002	9.68515625	0.6902587860000001	-0.061035156	-0.061035156	-0.061035156	-9.040356430000001	-0.31223143000000003	3.2634764400000003	-0.061035156	-0.061035156	0	-0.7716064300000001	9.707885880000001	2.5564697480000005	0	-0.061035156	-0.061035156	1.542016574	9.765307608	-0.33256836060000006	0	0	-0.061035156	1549637424.992
-9.24492212	-1.6341308900000002	-3.313720746	0	-0.061035156	-0.061035156	2.7012207459999997	-8.884838760000001	-0.8362060700000001	0	-0.061035156	-0.061035156	3.9477538940000003	9.687548920000001	0.6531738220000001	-0.061035156	-0.061035156	-0.061035156	-9.040356430000001	-0.324194339	3.261083966	0	-0.061035156	0	-0.7859619110000001	9.71147464	2.5540771760000003	0	-0.061035156	-0.061035156	1.561157248	9.76171875	-0.3373535144	0	0	-0.061035156	1549637425.032
-9.230566394	-1.610205072	-3.313720746	0	-0.061035156	-0.061035156	2.6772949280000002	-8.859716754	-0.833813498	-0.061035156	-0.061035156	-0.061035156	3.9597167540000004	9.6636232	0.6400146760000001	0	-0.061035156	-0.061035156	-9.036767572	-0.308642572	3.2718505400000004	-0.061035156	-0.061035156	0	-0.7668212860000001	9.693530252	2.5409179320000006	0	-0.061035156	-0.061035156	1.5707275360000001	9.760522660000001	-0.33854982	0	0	-0.061035156	1549637425.072
-9.228173920000001	-1.610205072	-3.2993652160000004	-0.061035156	0	-0.061035156	2.662939496	-8.84177266	-0.846972644	-0.061035156	-0.061035156	0	3.9429687500000004	9.651660340000001	0.6447998200000001	0	-0.061035156	-0.061035156	-9.035571580000001	-0.30625	3.24433606	-0.061035156	-0.061035156	0	-0.7680175720000001	9.697119110000001	2.55048822	0	-0.061035156	-0.061035156	1.553979532	9.77128894	-0.362475589	0	-0.061035156	-0.061035156	1549637425.112
-9.229370108000001	-1.6460937500000001	-3.3197021760000003	0	-0.061035156	-0.061035156	2.6641358800000003	-8.86809056	-0.8517577880000001	-0.061035156	-0.061035156	0	3.966894568	9.67558606	0.6555663939999999	0	-0.061035156	-0.061035156	-9.031982428000001	-0.30505371400000003	3.249121106	0	0	0	-0.775195288	9.70310054	2.5301512600000002	0	-0.061035156	-0.061035156	1.5575683900000001	9.76411142	-0.33615722840000006	0	0	-0.061035156	1549637425.152
-9.24372554	-1.6341308900000002	-3.3077391200000004	0	-0.061035156	-0.061035156	2.6725097840000003	-8.890820288	-0.84816893	-0.061035156	-0.061035156	0	3.976464856	9.67558606	0.6806884980000001	0	-0.061035156	0	-9.04992662	-0.308642572	3.269457968	-0.061035156	-0.061035156	0	-0.7608398560000001	9.709082068	2.55527356	0	0	-0.061035156	1.544409146	9.777270468000001	-0.3158203076	-0.061035156	0.061035156	0	1549637425.192
-9.21979982	-1.6532714660000003	-3.2945800720000005	0	-0.061035156	-0.061035156	2.6725097840000003	-8.858520468	-0.8182617212000002	-0.061035156	-0.061035156	0	3.9788574280000004	9.67917482	0.7273437500000001	0	-0.061035156	0	-9.026000900000001	-0.308642572	3.2539062500000004	0	0	0	-0.735717752	9.69592302	2.527758786	0	0	-0.061035156	1.522875998	9.76411142	-0.34094239200000004	-0.061035156	0	-0.061035156	1549637425.232
-9.23535144	-1.622167932	-3.2969726440000002	-0.061035156	-0.061035156	-0.061035156	2.6485839660000003	-8.83698732	-0.7775878600000001	0	-0.061035156	0	3.9776612400000007	9.683960160000002	0.7464843750000001	0	0	-0.061035156	-9.011645468000001	-0.29667969240000003	3.2323730040000007	-0.061035156	-0.061035156	0	-0.7955322480000001	9.693530252	2.4906739200000003	0	0	-0.061035156	1.4989501800000002	9.76770018	-0.3529052716	0	-0.061035156	-0.061035156	1549637425.272
-9.248510880000001	-1.655664038	-3.311328076	-0.061035156	-0.12207031	-0.061035156	2.656957968	-8.858520468	-0.8062988220000001	0	-0.061035156	0	3.9728759000000005	9.729418930000001	0.7464843750000001	-0.061035156	-0.061035156	0	-9.00207518	-0.3002685504	3.24433606	-0.061035156	-0.12207031	0	-0.8266357428000001	9.756933606	2.5098144959999997	0	0	0	1.484594748	9.7832518	-0.362475589	-0.061035156	0	-0.061035156	1549637425.312
-9.22458516	-1.7023192900000002	-3.2503173920000004	0	-0.061035156	0	2.686865216	-8.900390380000001	-0.8649169928000001	0	-0.061035156	0	4.00756839	9.75214856	0.716577176	-0.061035156	-0.061035156	0	-9.04155252	-0.2895019568	3.2862060700000004	-0.061035156	-0.061035156	0	-0.79194339	9.756933606	2.5385253600000004	0	-0.061035156	0	1.5432128600000001	9.7748777	-0.35888672120000004	-0.061035156	-0.061035156	-0.061035156	1549637425.352
-9.228173920000001	-1.6520751800000002	-3.25988768	0	-0.061035156	-0.061035156	2.6641358800000003	-8.86210962	-0.8517577880000001	-0.061035156	-0.061035156	-0.061035156	3.9704834260000004	9.705493210000002	0.7129882787999999	-0.061035156	0	0.061035156	-9.026000900000001	-0.27155761780000004	3.3053466460000003	-0.061035156	-0.061035156	0	-0.7692138580000001	9.709082068	2.5217773560000003	-0.061035156	0	0	1.5204834260000002	9.77128894	-0.346923822	-0.061035156	-0.061035156	-0.061035156	1549637425.392
-9.24492212	-1.6484863220000001	-3.282617212	0	-0.061035156	-0.061035156	2.6390135800000003	-8.823827880000001	-0.8278320288	-0.061035156	-0.061035156	0	3.91066893	9.668408246	0.7034179712000002	-0.061035156	-0.061035156	0	-9.021215560000002	-0.29667969240000003	3.3065429320000006	-0.061035156	-0.061035156	0	-0.7560547120000001	9.6983152	2.501440396	-0.061035156	-0.061035156	0	1.5121094240000001	9.7748777	-0.34572753600000006	0	-0.061035156	0	1549637425.432
-9.25209964	-1.655664038	-3.2838134000000005	-0.061035156	-0.061035156	-0.061035156	2.66174321	-8.828613220000001	-0.8529540740000001	-0.061035156	-0.061035156	0	3.9166503600000007	9.69113768	0.6543701080000001	-0.061035156	-0.061035156	0	-9.03916034	-0.2942871106	3.331665036	-0.061035156	-0.061035156	-0.061035156	-0.7811767572	9.724634080000001	2.519384784	-0.061035156	0	0	1.4929687500000002	9.796411240000001	-0.37443847840000005	-0.061035156	0	-0.061035156	1549637425.472
-9.234155252	-1.6783935700000001	-3.23356929	0	-0.061035156	-0.061035156	2.7012207459999997	-8.86928714	-0.8732910340000001	-0.061035156	-0.061035156	0	3.8987060700000002	9.71147464	0.6268554712000001	0	-0.061035156	0	-9.03796376	-0.3026611322	3.3412353240000003	-0.061035156	0	-0.061035156	-0.784765625	9.74257788	2.5337402160000004	-0.061035156	0	0	1.5025390379999999	9.765307608	-0.3349609424	0	0	-0.061035156	1549637425.512
-9.242529254	-1.6712158540000002	-3.2634764400000003	0	-0.061035156	-0.061035156	2.692846646	-8.87407248	-0.8828613220000001	-0.061035156	-0.061035156	-0.061035156	3.8831542540000004	9.69113768	0.642407248	0	0	-0.061035156	-9.020019568	-0.32060547120000005	3.3101317900000002	-0.061035156	0	-0.061035156	-0.7895507788	9.70429712	2.5205810700000004	0	0	-0.061035156	1.485791034	9.7748777	-0.34094239200000004	0	-0.061035156	0	1549637425.552
-9.232959260000001	-1.681982428	-3.255102536	0	-0.061035156	-0.061035156	2.6784912140000006	-8.85732428	-0.8756836060000002	-0.061035156	-0.061035156	-0.061035156	3.8843505400000002	9.67438948	0.668725589	0	0	-0.061035156	-9.00566394	-0.31701660340000004	3.2885987400000003	-0.061035156	-0.061035156	0	-0.808691394	9.681567392	2.5157959260000005	0	0	-0.061035156	1.4953613220000002	9.77248552	-0.34094239200000004	0	-0.061035156	-0.061035156	1549637425.592
-9.232959260000001	-1.6843750000000002	-3.2299804320000005	0	-0.061035156	-0.061035156	2.67370607	-8.875268570000001	-0.8708984620000001	-0.061035156	-0.061035156	-0.061035156	3.92023912	9.686352340000001	0.6854736419999999	0	-0.061035156	-0.061035156	-9.012841754	-0.30625	3.302954074	-0.061035156	-0.061035156	-0.061035156	-0.811083966	9.705493210000002	2.527758786	0	0	-0.061035156	1.488183606	9.77966304	-0.33615722840000006	-0.061035156	0	0	1549637425.632
-9.253295926000002	-1.6891601440000001	-3.2311766200000003	0	-0.061035156	-0.061035156	2.6665283540000004	-8.880053420000001	-0.855346646	-0.061035156	-0.061035156	-0.061035156	3.9549316100000005	9.713867212	0.7129882787999999	0	-0.061035156	-0.061035156	-9.012841754	-0.2990722644	3.3149170320000003	-0.061035156	-0.061035156	-0.061035156	-0.80390625	9.72822284	2.528955072	0	-0.061035156	-0.061035156	1.5013427520000002	9.77248552	-0.34812010800000004	-0.061035156	0	0	1549637425.672
-9.253295926000002	-1.681982428	-3.2479248200000006	0	-0.061035156	-0.061035156	2.665332068	-8.88723143	-0.8517577880000001	-0.061035156	-0.061035156	-0.061035156	3.96569838	9.7066893	0.716577176	0	-0.061035156	-0.061035156	-9.012841754	-0.30505371400000003	3.33046875	0	-0.061035156	-0.061035156	-0.8062988220000001	9.712670926000001	2.5301512600000002	0	-0.061035156	-0.061035156	1.4869873200000001	9.77966304	-0.31103514400000004	-0.061035156	0	0	1549637425.712
-9.2389402	-1.6867675720000002	-3.215625	0	0	-0.061035156	2.668920926	-8.865698380000001	-0.850561502	-0.061035156	0	0	3.964501996	9.700707968000001	0.717773462	-0.061035156	-0.061035156	0	-9.015234620000001	-0.31701660340000004	3.3268798920000004	0	-0.061035156	-0.061035156	-0.764428714	9.7150634	2.53254393	0	-0.061035156	-0.061035156	1.50732428	9.77368161	-0.339746106	-0.061035156	-0.061035156	0	1549637425.752
-9.264062500000001	-1.662841754	-3.201269568	0	0	0	2.6796875	-8.883642572	-0.839794928	-0.061035156	0	0	3.966894568	9.700707968000001	0.7141846040000002	-0.061035156	-0.061035156	-0.061035156	-9.0176268	-0.3182128894	3.325683606	0	0	-0.061035156	-0.7728027160000001	9.71147464	2.527758786	-0.061035156	-0.061035156	0	1.542016574	9.770092752000002	-0.33137207460000007	-0.061035156	0	0	1549637425.792
-9.249707068000001	-1.6616454680000001	-3.2275878600000003	-0.061035156	-0.061035156	-0.061035156	2.69523912	-8.878857428000002	-0.8517577880000001	-0.061035156	0	0	3.9573242800000004	9.693530252	0.6806884980000001	-0.061035156	-0.061035156	0	-9.01044928	-0.31701660340000004	3.31850589	0	0	-0.061035156	-0.8170653959999999	9.71027806	2.5205810700000004	-0.061035156	0	0	1.524072284	9.77607428	-0.33615722840000006	-0.061035156	0	0	1549637425.832
-9.24372554	-1.66044928	-3.2060547120000003	-0.061035156	-0.061035156	0	2.6964355040000005	-8.875268570000001	-0.8577392572	0	0	-0.061035156	3.9561278960000004	9.697119110000001	0.65676268	0	-0.061035156	0	-8.988915740000001	-0.32539062500000004	3.2909912140000004	0	-0.061035156	-0.061035156	-0.8206542932	9.71745607	2.5134033540000003	-0.061035156	-0.061035156	0	1.526464856	9.76770018	-0.2978759784	-0.061035156	0	0	1549637425.872
-9.247314300000001	-1.665234424	-3.202465854	-0.061035156	0	0	2.68566893	-8.86809056	-0.8840576080000001	0	0	-0.061035156	3.94895018	9.697119110000001	0.6507812500000001	-0.061035156	-0.061035156	0	-8.992504892	-0.32539062500000004	3.3077391200000004	0	-0.061035156	-0.061035156	-0.8266357428000001	9.71147464	2.524169928	-0.061035156	-0.061035156	0	1.4738280760000002	9.77248552	-0.3505126800000001	0	-0.061035156	0	1549637425.912
-9.24492212	-1.7106933900000003	-3.198876996	0	0	0	2.6892577880000004	-8.864501800000001	-0.9115722840000001	0	0	-0.061035156	3.946557608	9.697119110000001	0.668725589	0	-0.061035156	0	-8.99848642	-0.33017577880000004	3.302954074	0	-0.061035156	-0.061035156	-0.808691394	9.71625998	2.527758786	0	-0.061035156	0	1.494165036	9.76889676	-0.3349609424	0	-0.061035156	0	1549637425.952
-9.249707068000001	-1.6903564300000002	-3.2180175720000004	0	0	0	2.6772949280000002	-8.871679712	-0.9295165740000001	0	-0.061035156	-0.061035156	3.926220746	9.69233426	0.6818847840000001	0	-0.061035156	0	-9.027197480000002	-0.32778320680000006	3.3472167540000006	-0.061035156	-0.12207031	0	-0.775195288	9.712670926000001	2.5433105040000004	-0.061035156	-0.061035156	0	1.4822021760000001	9.77368161	-0.3158203076	-0.061035156	-0.061035156	0	1549637425.992
-9.241332968	-1.697534146	-3.2144287140000003	0	0	0	2.6581542540000003	-8.86091304	-0.9043945288	-0.061035156	0	-0.061035156	3.91066893	9.681567392	0.6974365020000001	0	-0.061035156	0	-9.012841754	-0.32778320680000006	3.3448242800000005	0	0	0	-0.7141846040000002	9.71745607	2.536132788	-0.061035156	-0.061035156	0	1.4546875000000001	9.78444838	-0.343334964	0	0	-0.061035156	1549637426.032
-9.241332968	-1.6915527160000003	-3.2072509000000005	0	0	0	2.62705072	-8.844164840000001	-0.8924316100000002	0	0	-0.061035156	3.9322021760000005	9.676782248	0.732128894	-0.061035156	0	-0.061035156	-9.004467752000002	-0.3289794928	3.34243161	-0.061035156	-0.061035156	0	-0.7668212860000001	9.7066893	2.5157959260000005	-0.061035156	0	0	1.4810058900000003	9.780859620000001	-0.3146240216	0	-0.061035156	0	1549637426.072
-9.24611821	-1.6664307100000002	-3.2251952880000005	-0.061035156	0	0	2.633032248	-8.866894568000001	-0.8708984620000001	0	0	-0.061035156	3.9441650360000002	9.69951178	0.7010253600000002	-0.061035156	0	-0.061035156	-9.0092527	-0.30625	3.3448242800000005	0	-0.061035156	0	-0.7668212860000001	9.7066893	2.5157959260000005	-0.061035156	0	0	1.5216797120000003	9.76411142	-0.324194339	0	-0.061035156	0	1549637426.112
-9.23654802	-1.6712158540000002	-3.2251952880000005	-0.061035156	0	0	2.656957968	-8.88723143	-0.88046875	-0.061035156	-0.061035156	-0.061035156	3.9968016200000003	9.71027806	0.6627441100000001	-0.061035156	-0.061035156	0	-9.01882338	-0.30385742800000004	3.3759277160000005	0	0	-0.061035156	-0.7955322480000001	9.7318116	2.5229737400000003	-0.061035156	-0.061035156	0	1.5001464660000001	9.76889676	-0.308642572	0	0	0	1549637426.152
-9.232959260000001	-1.6748047120000003	-3.234765576	0	0	0	2.656957968	-8.8728759	-0.869702176	-0.061035156	0	0	3.96330571	9.688745108	0.6663330072	0	-0.061035156	0	-8.993701080000001	-0.30505371400000003	3.3603759000000006	0	-0.061035156	0	-0.778784146	9.700707968000001	2.5098144959999997	-0.061035156	-0.061035156	0	1.491772464	9.77607428	-0.35649413939999997	-0.061035156	-0.061035156	0	1549637426.192
-9.24013678	-1.6724121400000003	-3.2467285340000003	0	0	0	2.66174321	-8.85732428	-0.8589355432	0	0	0	3.9310058900000002	9.66481929	0.6352294928000001	-0.061035156	-0.061035156	-0.061035156	-9.00327176	-0.308642572	3.3412353240000003	0	-0.061035156	0	-0.740502896	9.69592302	2.4930663940000004	-0.061035156	-0.061035156	0	1.4977538940000001	9.7748777	-0.3349609424	0	0	0	1549637426.232
-9.258081070000001	-1.6520751800000002	-3.267065396	-0.061035156	0	0	2.6880616	-8.865698380000001	-0.8732910340000001	0	-0.061035156	0	3.9453614200000002	9.669604532000001	0.6101074280000001	0	-0.061035156	-0.061035156	-8.999682608	-0.30625	3.3651612400000004	0	0	0	-0.7440917932000001	9.718652160000001	2.51101088	0	-0.061035156	0	1.509716754	9.77368161	-0.32658691100000004	-0.061035156	-0.061035156	0	1549637426.272
-9.248510880000001	-1.650878894	-3.275439496	-0.061035156	0	0	2.7155760800000004	-8.859716754	-0.9055908540000002	-0.061035156	0	-0.061035156	3.958520468	9.683960160000002	0.6244628600000001	0	0	-0.061035156	-9.00566394	-0.2990722644	3.3579834260000005	0	0	0	-0.758447284	9.733007788	2.5181884000000005	0	0	0	1.50493161	9.77607428	-0.34453125	-0.061035156	-0.061035156	0	1549637426.312
-9.24013678	-1.6520751800000002	-3.2730469240000004	-0.061035156	0	0	2.6784912140000006	-8.85493161	-0.876879892	-0.061035156	0	0	3.951342752	9.68515625	0.657958966	0	0	-0.061035156	-9.00805661	-0.2978759784	3.359179712	0	0	-0.061035156	-0.758447284	9.733007788	2.5181884000000005	0	-0.061035156	-0.061035156	1.5300537140000001	9.76889676	-0.3505126800000001	-0.061035156	-0.061035156	0	1549637426.352
-9.2556884	-1.6353271760000003	-3.2790283540000003	-0.061035156	0	0	2.6844726440000004	-8.86809056	-0.8457763580000002	0	-0.061035156	0	3.9621094240000003	9.686352340000001	0.6747070288	0	-0.061035156	-0.061035156	-8.994897660000001	-0.30625	3.354394568	0	0	0	-0.754858426	9.71625998	2.51101088	0	0	-0.061035156	1.5180908540000002	9.782055710000002	-0.32180175720000004	-0.061035156	-0.061035156	0	1549637426.391
-9.247314300000001	-1.6149902160000003	-3.28022464	-0.061035156	0	0	2.702417032	-8.86210962	-0.849365216	-0.061035156	-0.061035156	0	3.9788574280000004	9.687548920000001	0.6842773560000001	0	0	-0.061035156	-8.99848642	-0.3026611322	3.3627685700000005	0	0	-0.061035156	-0.7428955072	9.73659694	2.519384784	0	-0.061035156	-0.061035156	1.5396240020000003	9.76291484	-0.34213867800000003	0	-0.061035156	0	1549637426.431
-9.248510880000001	-1.61977536	-3.285009784	-0.061035156	0	0	2.702417032	-8.87407248	-0.849365216	-0.061035156	0	0	3.982446286	9.705493210000002	0.716577176	0	0	-0.061035156	-9.00327176	-0.2918945288	3.3567871400000002	0	0	-0.061035156	-0.7524658540000001	9.734204074	2.516992212	0	0	-0.061035156	1.5707275360000001	9.77128894	-0.33017577880000004	-0.061035156	-0.061035156	0	1549637426.471
-9.24492212	-1.61977536	-3.2885987400000003	-0.061035156	0	0	2.692846646	-8.866894568000001	-0.8314209260000001	-0.061035156	0	0	3.98125	9.70310054	0.7381103240000001	-0.061035156	0	-0.061035156	-9.000878894000001	-0.2823242212	3.34243161	0	0.061035156	-0.061035156	-0.7572509980000001	9.724634080000001	2.5074219240000004	0	0	-0.061035156	1.542016574	9.76770018	-0.33256836060000006	-0.061035156	0.061035156	0	1549637426.511
-9.24492212	-1.6281494600000002	-3.2682617800000004	-0.061035156	0	0	2.719165036	-8.85732428	-0.80988768	0	0	0	3.982446286	9.693530252	0.7225586060000001	-0.061035156	0	-0.061035156	-8.991308606	-0.2918945288	3.3448242800000005	0	0	-0.061035156	-0.7476806610000001	9.72822284	2.501440396	-0.061035156	-0.061035156	0	1.528857428	9.76770018	-0.34094239200000004	0	-0.061035156	0	1549637426.551
-9.25090306	-1.622167932	-3.2945800720000005	-0.061035156	0	0	2.72395018	-8.866894568000001	-0.8158691100000001	0	0	-0.061035156	3.9776612400000007	9.693530252	0.6914550720000001	-0.061035156	0	-0.061035156	-8.999682608	-0.2930908246	3.3472167540000006	0	0	-0.061035156	-0.7440917932000001	9.734204074	2.5134033540000003	-0.061035156	0	0	1.5456054320000001	9.76770018	-0.30744628600000007	-0.061035156	0	0	1549637426.592
-9.25927716	-1.6114013580000002	-3.2742432100000003	-0.061035156	0	0	2.721557608	-8.859716754	-0.832617212	0	0	-0.061035156	3.992016574	9.69951178	0.6842773560000001	-0.061035156	0	-0.061035156	-9.00566394	-0.2930908246	3.3555908540000003	0	0	-0.061035156	-0.7440917932000001	9.737792932000001	2.5205810700000004	-0.061035156	0	0	1.53125	9.76889676	-0.285913089	0	-0.061035156	0	1549637426.631
-9.24013678	-1.60183107	-3.27663588	-0.061035156	0	0	2.7167724640000004	-8.86330571	-0.839794928	0	0	-0.061035156	3.9896241	9.677978240000002	0.6962402160000001	0	0	-0.061035156	-9.0092527	-0.29667969240000003	3.343627896	0	0	-0.061035156	-0.734521466	9.71745607	2.5157959260000005	-0.061035156	-0.061035156	0	1.528857428	9.77368161	-0.33137207460000007	-0.061035156	-0.061035156	0	1549637426.671
-9.2389402	-1.6137939300000002	-3.2993652160000004	-0.061035156	-0.061035156	-0.061035156	2.7048096040000003	-8.84296875	-0.8266357428000001	0	0	-0.061035156	3.982446286	9.680371106	0.687866214	-0.061035156	0	-0.061035156	-9.012841754	-0.2835205072	3.3268798920000004	-0.061035156	0	-0.061035156	-0.754858426	9.7150634	2.5134033540000003	-0.061035156	0	0	1.5204834260000002	9.77607428	-0.3182128894	0	-0.061035156	0	1549637426.711
-9.23535144	-1.6245605040000002	-3.282617212	0	-0.061035156	0	2.7012207459999997	-8.85732428	-0.832617212	0	0	-0.061035156	3.9704834260000004	9.682763580000001	0.6818847840000001	-0.061035156	0	-0.061035156	-9.024804712	-0.2978759784	3.3352538940000005	-0.061035156	0	-0.061035156	-0.724951178	9.71625998	2.527758786	-0.061035156	0	0	1.565942392	9.76291484	-0.32180175720000004	0	0	0	1549637426.751
-9.241332968	-1.5898682100000001	-3.275439496	-0.061035156	0	0	2.6892577880000004	-8.85493161	-0.8206542932	-0.061035156	0	-0.061035156	3.9800537140000007	9.681567392	0.679492212	-0.061035156	0	0	-9.016430710000002	-0.2990722644	3.331665036	-0.061035156	0	-0.061035156	-0.724951178	9.71625998	2.527758786	-0.061035156	0	0	1.5683349640000002	9.77966304	-0.3289794928	-0.061035156	-0.061035156	0	1549637426.791
-9.23654802	-1.5898682100000001	-3.311328076	-0.061035156	0	-0.061035156	2.6605469240000006	-8.86330571	-0.8445800720000001	0	-0.061035156	-0.061035156	3.9441650360000002	9.693530252	0.67709964	-0.061035156	0	0	-9.03916034	-0.3026611322	3.34841304	-0.061035156	0.061035156	-0.061035156	-0.7285400360000001	9.737792932000001	2.5433105040000004	-0.061035156	0	0	1.5384277160000002	9.76770018	-0.33854982	-0.061035156	-0.061035156	0	1549637426.831
-9.230566394	-1.6305420320000001	-3.275439496	0	0	-0.061035156	2.6665283540000004	-8.870483426000002	-0.846972644	-0.061035156	0	0	3.9345947480000003	9.69233426	0.702221646	-0.061035156	0	-0.061035156	-9.01882338	-0.31103514400000004	3.2862060700000004	-0.061035156	0.061035156	-0.061035156	-0.7440917932000001	9.71027806	2.5397216460000003	-0.061035156	0	-0.061035156	1.5683349640000002	9.76411142	-0.32658691100000004	-0.061035156	0	0	1549637426.871
-9.23535144	-1.58747554	-3.29816893	0	0	0	2.6760987400000005	-8.858520468	-0.8278320288	0	0	0	3.9405760800000005	9.65883786	0.7010253600000002	-0.061035156	0	-0.061035156	-9.01403804	-0.3026611322	3.2527099640000006	-0.061035156	0	-0.061035156	-0.763232428	9.677978240000002	2.5229737400000003	-0.061035156	0	-0.061035156	1.5527832460000002	9.76291484	-0.31701660340000004	-0.061035156	0	0	1549637426.911
-9.24013678	-1.620971646	-3.3603759000000006	-0.061035156	0	-0.061035156	2.692846646	-8.858520468	-0.8278320288	0	-0.061035156	-0.061035156	3.9453614200000002	9.688745108	0.6962402160000001	-0.061035156	0	-0.061035156	-9.02241214	-0.30385742800000004	3.2706542540000005	-0.061035156	0	-0.061035156	-0.7680175720000001	9.71147464	2.5253662140000004	-0.061035156	0	0	1.5707275360000001	9.760522660000001	-0.3229980432	0	-0.061035156	0	1549637426.951
-9.261669928000002	-1.622167932	-3.331665036	0	-0.061035156	0	2.6796875	-8.86809056	-0.8445800720000001	-0.061035156	-0.061035156	-0.061035156	3.94895018	9.70310054	0.6723144568000001	-0.061035156	0	-0.061035156	-9.027197480000002	-0.30625	3.282617212	-0.061035156	0	-0.061035156	-0.7811767572	9.73659694	2.5409179320000006	-0.061035156	0	0	1.565942392	9.765307608	-0.3182128894	-0.061035156	0	0	1549637426.991
-9.217407248	-1.61977536	-3.302954074	-0.061035156	0	-0.061035156	2.654565396	-8.884838760000001	-0.8421875000000001	-0.061035156	0	0	3.9477538940000003	9.70310054	0.7046142572	-0.061035156	0	-0.061035156	-9.02839357	-0.3014648462	3.2909912140000004	0	0	-0.061035156	-0.7811767572	9.73659694	2.5409179320000006	-0.061035156	0	0	1.528857428	9.77128894	-0.34572753600000006	-0.061035156	-0.061035156	-0.061035156	1549637427.031
-9.22458516	-1.620971646	-3.29816893	0	0	0	2.6880616	-8.881250000000001	-0.80988768	0	-0.061035156	0	3.9752685700000003	9.66003444	0.7273437500000001	-0.061035156	0	-0.061035156	-9.03916034	-0.31701660340000004	3.2957762600000002	-0.061035156	0	-0.061035156	-0.734521466	9.687548920000001	2.5540771760000003	-0.061035156	0	0	1.5731201080000001	9.754540740000001	-0.32778320680000006	-0.061035156	0	0	1549637427.071
-9.21860324	-1.6245605040000002	-3.2874023560000003	-0.061035156	0	-0.061035156	2.7323242800000003	-8.85493161	-0.808691394	0	-0.061035156	-0.061035156	3.9609130400000003	9.668408246	0.7117919928	-0.061035156	0	0	-9.05231929	-0.3194091754	3.2945800720000005	0	0.061035156	-0.061035156	-0.707006839	9.705493210000002	2.5803954680000003	-0.061035156	-0.061035156	-0.061035156	1.5575683900000001	9.754540740000001	-0.3349609424	0	0	0	1549637427.111
-9.241332968	-1.605419928	-3.325683606	-0.061035156	0	-0.061035156	2.733520468	-8.851342752	-0.808691394	-0.061035156	0	0	3.953735324	9.680371106	0.693847644	-0.061035156	0	-0.061035156	-9.055908246000001	-0.33256836060000006	3.2838134000000005	-0.061035156	0.061035156	-0.061035156	-0.707006839	9.705493210000002	2.5803954680000003	-0.061035156	0	-0.061035156	1.547998004	9.770092752000002	-0.324194339	-0.061035156	0	0	1549637427.151
-9.253295926000002	-1.592260782	-3.33645018	-0.061035156	-0.061035156	-0.061035156	2.7143798920000006	-8.871679712	-0.8146728240000001	0	0	0	3.96569838	9.681567392	0.699829074	0	0	-0.061035156	-9.0427491	-0.324194339	3.257495108	-0.061035156	0.061035156	-0.061035156	-0.754858426	9.705493210000002	2.560058606	-0.061035156	0	-0.061035156	1.58149411	9.77248552	-0.3517089856000001	-0.061035156	-0.061035156	0	1549637427.191
-9.226977340000001	-1.594653354	-3.2909912140000004	-0.061035156	0	-0.061035156	2.733520468	-8.875268570000001	-0.8433837860000001	-0.061035156	0	-0.061035156	3.9561278960000004	9.6983152	0.735717752	-0.061035156	0	-0.061035156	-9.03916034	-0.31223143000000003	3.2539062500000004	-0.061035156	0.061035156	-0.061035156	-0.794335962	9.69233426	2.5349366	-0.061035156	0	-0.061035156	1.592260782	9.77368161	-0.308642572	0	0	-0.061035156	1549637427.231
-9.230566394	-1.605419928	-3.3149170320000003	-0.061035156	0	-0.061035156	2.7131836060000003	-8.850146760000001	-0.8541503600000001	-0.061035156	-0.061035156	-0.061035156	3.953735324	9.687548920000001	0.732128894	-0.061035156	-0.061035156	0	-9.02839357	-0.2990722644	3.23356929	-0.061035156	0.061035156	-0.061035156	-0.794335962	9.69233426	2.5349366	-0.061035156	0	-0.061035156	1.5707275360000001	9.756933606	-0.29667969240000003	0	-0.061035156	0	1549637427.271
-9.2556884	-1.6114013580000002	-3.3268798920000004	-0.061035156	-0.061035156	-0.061035156	2.6784912140000006	-8.83698732	-0.8218505890000001	-0.061035156	0	0	3.9381836060000004	9.681567392	0.75366214	-0.061035156	-0.061035156	0	-9.05351538	-0.30625	3.2096435700000003	0	0.061035156	-0.061035156	-0.783569339	9.69472644	2.56245108	-0.061035156	-0.061035156	-0.061035156	1.5707275360000001	9.76171875	-0.30744628600000007	0	-0.061035156	0	1549637427.311
-9.23774411	-1.6090087860000002	-3.293383786	-0.061035156	-0.061035156	-0.061035156	2.6880616	-8.86330571	-0.8230468750000001	-0.061035156	0	0	3.9441650360000002	9.680371106	0.7668212860000001	-0.061035156	0	-0.061035156	-9.051123200000001	-0.3158203076	3.208447284	-0.061035156	0	-0.061035156	-0.75366214	9.70429712	2.557666034	-0.061035156	0	-0.061035156	1.534838858	9.77607428	-0.37443847840000005	-0.061035156	-0.061035156	-0.061035156	1549637427.351
-9.222192392	-1.62575679	-3.289794928	0	-0.061035156	-0.061035156	2.7000244600000003	-8.858520468	-0.83022464	-0.061035156	-0.061035156	-0.061035156	3.9369873200000005	9.668408246	0.775195288	-0.061035156	-0.061035156	-0.061035156	-9.04155252	-0.31342773560000003	3.2072509000000005	0	0	-0.061035156	-0.75366214	9.70429712	2.557666034	-0.061035156	0	-0.061035156	1.553979532	9.76770018	-0.3373535144	0	-0.061035156	-0.061035156	1549637427.391
-9.228173920000001	-1.6030273560000001	-3.311328076	0	-0.061035156	-0.061035156	2.6892577880000004	-8.84057608	-0.8374023560000001	-0.061035156	-0.061035156	-0.061035156	3.9441650360000002	9.668408246	0.7512695288	-0.061035156	-0.061035156	-0.061035156	-9.04753444	-0.29667969240000003	3.20007338	0	0	0	-0.7716064300000001	9.680371106	2.55048822	-0.061035156	-0.061035156	-0.061035156	1.588671924	9.760522660000001	-0.285913089	-0.061035156	-0.061035156	0	1549637427.431
-9.241332968	-1.604223642	-3.3065429320000006	0	0	-0.061035156	2.65576178	-8.828613220000001	-0.855346646	-0.061035156	0	0	3.9190429320000004	9.666015380000001	0.7369140380000001	-0.061035156	-0.061035156	-0.061035156	-9.055908246000001	-0.30625	3.1940917540000004	0	0	-0.061035156	-0.7871582068	9.686352340000001	2.5612548920000004	-0.061035156	-0.061035156	-0.061035156	1.567138678	9.76411142	-0.3289794928	0	0	-0.061035156	1549637427.471
-9.21979982	-1.61977536	-3.331665036	0	-0.061035156	-0.061035156	2.6605469240000006	-8.83698732	-0.8673096040000001	-0.061035156	0	0	3.9214355040000006	9.681567392	0.6974365020000001	0	-0.061035156	-0.061035156	-9.04633786	-0.31223143000000003	3.1797364200000002	-0.061035156	-0.061035156	-0.061035156	-0.7871582068	9.686352340000001	2.5612548920000004	0	0	-0.061035156	1.516894568	9.77368161	-0.34094239200000004	-0.061035156	0	-0.061035156	1549637427.511
-9.21979982	-1.638916034	-3.313720746	0	-0.12207031	-0.061035156	2.6796875	-8.86330571	-0.8637207068000001	-0.061035156	-0.061035156	0	3.91066893	9.67438948	0.702221646	0	-0.061035156	-0.061035156	-9.04992662	-0.324194339	3.1797364200000002	-0.061035156	-0.061035156	-0.061035156	-0.83022464	9.70310054	2.54689946	0	-0.061035156	-0.061035156	1.5527832460000002	9.7485598	-0.346923822	-0.061035156	0	-0.061035156	1549637427.551
-9.241332968	-1.6903564300000002	-3.2874023560000003	0.061035156	-0.18310547	-0.12207031	2.6796875	-8.851342752	-0.869702176	-0.061035156	-0.061035156	-0.061035156	3.917846646	9.644482428000002	0.7201660340000001	0.061035156	-0.061035156	-0.061035156	-9.0176268	-0.339746106	3.192895468	-0.061035156	-0.061035156	0	-0.783569339	9.646875000000001	2.6019287140000005	0	-0.061035156	-0.061035156	1.665234424	9.7318116	-0.27155761780000004	-0.061035156	0.061035156	0	1549637427.591
-9.29636232	-1.680786142	-3.226391574	0.061035156	-0.24414062	-0.12207031	2.682080072	-8.85373552	-0.8529540740000001	-0.061035156	-0.12207031	-0.061035156	3.8735839660000004	9.667211960000001	0.764428714	0	-0.061035156	-0.061035156	-9.125292932	-0.387597644	3.33046875	-0.061035156	-0.12207031	0	-0.783569339	9.646875000000001	2.6019287140000005	0	0	-0.061035156	1.6030273560000001	9.79401857	-0.18422851440000002	-0.12207031	0.18310547	0.12207031	1549637427.631
-9.258081070000001	-1.7513672120000003	-3.0409667540000003	0.12207031	-0.18310547	-0.18310547	2.70839856	-8.936279254	-0.899609375	0	-0.12207031	-0.061035156	3.8556396760000005	9.69592302	0.7823730432	0.061035156	-0.12207031	-0.061035156	-9.12888179	-0.46416014400000005	3.354394568	-0.061035156	0	0	-0.7034179712000002	9.687548920000001	2.749072284	0	-0.12207031	-0.061035156	1.3577880400000002	9.81315944	-0.2607910144	0	0.061035156	0	1549637427.671
-9.264062500000001	-1.771704074	-2.910571286	0.12207031	-0.12207031	-0.24414062	2.78017572	-8.9326902	-0.954638678	-0.061035156	-0.061035156	0	3.8341064300000003	9.63371556	0.8122802520000001	0.12207031	-0.12207031	-0.061035156	-9.12888179	-0.46416014400000005	3.354394568	-0.061035156	0	0	-0.7668212860000001	9.59782698	2.7813721040000003	0.061035156	0	-0.18310547	1.5001464660000001	9.73898912	-0.1387695288	0	0.12207031	0.061035156	1549637427.71
-9.24372554	-1.714282248	-2.87109375	0.061035156	0	-0.24414062	2.8017089660000005	-8.851342752	-0.9582275360000001	-0.061035156	-0.061035156	0.061035156	3.78027356	9.624145468	0.8206542932	0.12207031	-0.12207031	-0.061035156	-9.12888179	-0.46416014400000005	3.354394568	-0.061035156	0	0	-0.7668212860000001	9.59782698	2.7813721040000003	0.061035156	-0.061035156	-0.18310547	1.579101538	9.72702626	-0.10886230040000001	0	0.18310547	0.061035156	1549637427.75
-9.27602536	-1.6867675720000002	-2.86870108	0.061035156	0.061035156	-0.30517578	2.8136719240000003	-8.80349092	-0.9905273560000001	-0.061035156	0	0.12207031	3.7384033540000003	9.651660340000001	0.794335962	0.18310547	-0.18310547	-0.061035156	-9.122900360000001	-0.613696286	3.2969726440000002	0.061035156	0.24414062	0	-0.953442392	9.599023560000001	2.8495605040000003	0.12207031	-0.061035156	-0.18310547	1.6149902160000003	9.73898912	-0.1818359424	0	0.18310547	0.061035156	1549637427.79
-9.273632788	-1.7346191100000001	-2.9273192900000002	-0.061035156	0.061035156	-0.30517578	2.8041014400000006	-8.797509980000001	-1.0898193390000002	0	0.061035156	0.24414062	3.7384033540000003	9.651660340000001	0.794335962	0.18310547	-0.18310547	-0.061035156	-9.131274460000002	-0.6711181610000001	3.2586913940000004	0.061035156	0.30517578	0.061035156	-1.002490216	9.62773462	2.87707518	0.12207031	-0.061035156	-0.24414062	1.698730432	9.707885880000001	-0.19020996400000004	0.061035156	0.12207031	0	1549637427.83
-9.2556884	-1.8267334260000003	-2.9045898560000003	-0.061035156	0.061035156	-0.24414062	2.834008786	-8.86928714	-1.189111322	-0.061035156	0.12207031	0.24414062	3.696533246	9.688745108	0.7428955072	0.24414062	-0.18310547	0	-9.1276857	-0.679492212	3.1940917540000004	0.061035156	0.36621094	0.12207031	-1.002490216	9.62773462	2.87707518	0.18310547	-0.061035156	-0.30517578	1.7310302520000003	9.707885880000001	-0.10168457460000001	0.12207031	0.12207031	0.061035156	1549637427.87
-9.329858426000001	-1.790844748	-2.87707518	0	0.061035156	-0.18310547	2.85075679	-8.89321286	-1.23696286	-0.061035156	0.061035156	0.18310547	3.5876709260000004	9.616967752	0.7608398560000001	0.30517578	-0.18310547	-0.12207031	-9.0858152	-0.6232665740000001	3.0792480040000005	0.061035156	0.36621094	0.12207031	-1.0575195288	9.54399411	2.721557608	0.24414062	-0.061035156	-0.30517578	1.66403804	9.73659694	-0.16628417539999998	0.18310547	0.12207031	0.061035156	1549637427.91
-9.29277356	-1.7872558900000002	-2.89382338	-0.24414062	-0.36621094	-0.24414062	2.79213858	-8.8979982	-1.193896466	-0.061035156	-0.061035156	0.12207031	3.585278354	9.687548920000001	0.7967285340000001	0.30517578	-0.18310547	-0.24414062	-9.00327176	-0.5622558606000001	3.011059604	0.061035156	0.24414062	0.12207031	-1.2261962860000002	9.61816394	2.66174321	0.24414062	0	-0.30517578	1.71667482	9.667211960000001	-0.2189208966	0.18310547	0.061035156	0	1549637427.95
-9.27004393	-1.847070288	-2.7418945679999998	-0.18310547	-0.24414062	-0.18310547	2.68327626	-8.900390380000001	-1.106567392	0	-0.36621094	0.061035156	3.6773925720000005	9.792822480000002	0.855346646	0.24414062	-0.24414062	-0.18310547	-8.96977536	-0.5060302716	2.975170926	0.12207031	0.12207031	0.061035156	-1.2261962860000002	9.61816394	2.66174321	0.24414062	-0.061035156	-0.24414062	2.064794928	9.559545926	0.10886230040000001	0.24414062	0.61035156	0.18310547	1549637427.99
-9.27722194	-1.9942138580000002	-2.62346196	-0.12207031	-0.36621094	-0.24414062	2.7000244600000003	-8.783154254000001	-1.0120605432	0.061035156	-0.30517578	0.12207031	3.7431884000000006	9.81196286	0.8840576080000001	0.12207031	-0.36621094	-0.061035156	-9.023608426000001	-0.4103271466	3.02421875	0.24414062	0.12207031	0	-1.35180661	9.646875000000001	2.646191394	0.24414062	-0.18310547	-0.18310547	1.9140625000000002	9.66003444	0.10886230040000001	0.12207031	0.6713867	0.24414062	1549637428.03
-9.33344748	-2.159301718	-2.3746337860000004	0	-0.4272461	-0.24414062	2.6784912140000006	-8.698217752000001	-0.9677978240000001	0	-0.12207031	0.18310547	3.737207068	9.862207460000002	0.8924316100000002	0.12207031	-0.4272461	0	-9.031982428000001	-0.39238280760000005	3.0014891200000005	0.36621094	0.12207031	-0.061035156	-1.2513183900000002	9.73659694	2.624658246	0.18310547	-0.30517578	-0.18310547	1.524072284	9.650463760000001	0.05981445288	0.30517578	0.48828125	0.24414062	1549637428.07
-9.370532248	-2.162890576	-2.34113768	0.36621094	0.12207031	-0.24414062	2.6402099640000003	-8.72932158	-0.898413089	0.061035156	-0.061035156	0.30517578	3.6714112400000003	9.95432158	0.8661132788	0	-0.48828125	0	-9.14802266	-0.419897464	3.0983885800000004	0.4272461	0.30517578	-0.18310547	-1.2513183900000002	9.73659694	2.624658246	0.12207031	-0.36621094	-0.18310547	1.1556152160000002	9.838280760000002	-0.113647464	0.18310547	0.18310547	0.18310547	1549637428.11
-9.5021241	-2.013354532	-2.600732428	0.61035156	0.24414062	-0.12207031	2.5947509	-8.7364991	-0.8146728240000001	0.12207031	-0.18310547	0.36621094	3.71926268	10.076342360000002	0.8266357428000001	0	-0.48828125	0	-9.1875	-0.45578614200000006	2.951245108	0.36621094	0.18310547	-0.24414062	-1.225	10.018921220000001	2.6497802520000002	0.12207031	-0.4272461	-0.24414062	0.850561502	9.96030252	-0.4378417932	0.24414062	-0.79345703	-0.24414062	1549637428.15
-9.35258786	-2.00258786	-3.00986322	0.61035156	0.36621094	0	2.6150878600000005	-8.89919429	-0.8206542932	0.24414062	-0.36621094	0.30517578	3.8915283540000005	10.219897659999999	0.8661132788	0	-0.36621094	-0.061035156	-9.241332968	-0.3959716754	2.978759784	0.30517578	0.18310547	-0.30517578	-1.18671875	10.18879442	2.4990478240000003	0.061035156	-0.36621094	-0.24414062	1.349414038	9.920825180000001	-0.702221646	0.48828125	-1.2817383	-0.48828125	1549637428.19
-8.95063498	-1.697534146	-3.158203076	0.7324219	0.5493164	0	2.598339856	-9.131274460000002	-0.8732910340000001	0.30517578	-0.61035156	0.12207031	4.085327176000001	10.127783540000001	0.9343017572	-0.12207031	-0.30517578	-0.061035156	-9.132470746000001	-0.193798822	2.996704074	0.24414062	0.061035156	-0.30517578	-1.18671875	10.18879442	2.4990478240000003	-0.061035156	-0.30517578	-0.12207031	1.6688232820000002	9.54638678	-1.0443603240000001	0.8544922	-0.79345703	-0.61035156	1549637428.23
-8.76521016	-1.5970459260000003	-3.7288329680000003	0.4272461	0.91552734	-0.24414062	2.560058606	-8.936279254	-0.8541503600000001	0.24414062	-0.79345703	-0.061035156	4.282714856	9.77128894	0.8362060700000001	-0.24414062	-0.48828125	0	-9.27124002	-0.14833984620000001	3.0409667540000003	0.12207031	0	-0.18310547	-0.4761230432	9.709082068	2.268164038	-0.12207031	-0.36621094	-0.18310547	1.8650146760000001	9.55117212	-1.2477295320000001	0.5493164	-0.5493164	-0.7324219	1549637428.27
-9.07026358	-1.7884521760000003	-4.3245849640000005	0.30517578	0.61035156	-0.24414062	2.4619628600000003	-8.82263179	-0.7428955072	0.24414062	-1.0375977	-0.24414062	4.4980469240000005	9.584667932	0.501245108	-0.30517578	-0.36621094	-0.12207031	-9.56672374	-0.211743161	3.42497554	-0.061035156	0.5493164	0	0.22490234620000002	9.85742212	2.333959964	-0.12207031	-0.4272461	-0.36621094	2.1030761780000002	9.6983152	-1.588671924	0.5493164	-0.18310547	-0.61035156	1549637428.31
-9.25927716	-1.7621337860000001	-4.42028804	0.24414062	0.12207031	-0.18310547	2.35549321	-9.01044928	-0.660351538	0.30517578	-1.2817383	-0.36621094	4.64399411	9.28200679	0.05861816394	-0.061035156	-0.30517578	-0.4272461	-9.3155027	-0.10288086060000001	3.301757788	-0.36621094	0.7324219	0	0.22490234620000002	9.85742212	2.333959964	0	-0.061035156	-0.5493164	1.923632788	9.85502896	-1.5145019960000001	0.4272461	-0.5493164	-0.61035156	1549637428.35
-9.122900360000001	-1.355395468	-3.966894568	0.061035156	-0.12207031	-0.12207031	2.3806152160000003	-9.066674820000001	-0.5957519568	0.061035156	-1.159668	-0.36621094	5.1081542540000004	8.92910144	-0.11005859620000001	0.18310547	0.61035156	-0.7324219	-9.05471196	0.3935791034	3.0876221040000003	-0.30517578	0.5493164	0.061035156	0.4868896466	9.81435504	2.22629393	0.061035156	0.6713867	-0.6713867	2.13776857	9.575097840000002	-1.43076178	0.4272461	-0.36621094	-0.5493164	1549637428.39
-8.968579074	-1.03957518	-3.85444339	-0.061035156	0.4272461	-0.36621094	2.427270468	-9.040356430000001	-0.3612792932	-0.18310547	-0.61035156	-0.30517578	5.352197480000001	8.948242212	-0.2512207068	0.12207031	1.0375977	-0.6713867	-8.86928714	0.48090820680000007	3.07805162	-0.24414062	0.36621094	0.18310547	-0.4438232428	9.500927520000001	1.58747554	-0.061035156	0.9765625	-0.36621094	2.0121582460000003	9.59782698	-1.355395468	0.4272461	0	-0.7324219	1549637428.43
-8.903979532000001	-1.068286142	-4.008764676	-0.30517578	0.061035156	-0.6713867	2.32917482	-8.886035340000001	-0.037084961060000005	-0.24414062	-0.36621094	-0.12207031	5.34741214	8.97097194	-0.4426269568000001	0.12207031	0.36621094	-0.24414062	-8.808276260000001	0.3505126800000001	3.220410144	-0.36621094	0.36621094	0.18310547	-0.4438232428	9.500927520000001	1.58747554	0	0.7324219	-0.12207031	1.8434814300000002	9.4255616	-1.484594748	0.30517578	0.18310547	-0.79345703	1549637428.47
-8.94584964	-1.400854532	-3.89272464	-0.4272461	0.12207031	-0.61035156	2.215527356	-8.5833741	0.2177246106	-0.12207031	-0.4272461	0.061035156	5.419189300000001	8.81784694	-0.501245108	0.4272461	0.061035156	0.18310547	-8.73171376	0.24165038940000003	3.0086670320000004	-0.5493164	0.36621094	0.18310547	-0.1866210962	9.31191394	1.9176513580000003	0.24414062	0.4272461	-0.18310547	1.8817626800000002	9.47341304	-1.2321777160000003	0.24414062	0.30517578	-0.79345703	1549637428.51
-9.01882338	-1.3673584260000002	-3.7970214660000003	-0.061035156	-0.24414062	-0.48828125	2.146142572	-8.330957068	0.30625	-0.061035156	-0.5493164	0.30517578	5.342626800000001	8.704199280000001	-0.379223642	0.7324219	0.5493164	0.36621094	-8.64558107	0.36367187500000003	3.06848143	-0.5493164	0.7324219	0.18310547	-0.11484375000000001	9.31191394	1.851855432	0.24414062	0.61035156	-0.30517578	1.5551757200000003	9.567919928000002	-1.1400634980000002	0.18310547	-0.12207031	-0.79345703	1549637428.55
-8.992504892	-1.2788329680000001	-3.6139891200000003	-0.12207031	0.18310547	-0.36621094	2.1880126800000004	-8.411108426	0.2177246106	0.061035156	-0.61035156	0.5493164	5.12490216	8.86210962	0.011962890380000002	0.8544922	0.8544922	0.36621094	-8.4135009	0.553881839	2.975170926	-0.61035156	0.18310547	0.12207031	-0.11484375000000001	9.31191394	1.851855432	0.18310547	0.9765625	-0.30517578	1.8255371400000002	9.404028060000002	-1.312329074	0.24414062	-0.36621094	-0.91552734	1549637428.59
-9.335839660000001	-1.063500998	-4.036279254000001	0.061035156	-0.24414062	-0.36621094	2.282519568	-8.502026260000001	0.0861328125	0.061035156	-0.6713867	0.7324219	4.925122300000001	9.16357428	0.3935791034	0.48828125	0.48828125	0.30517578	-8.638403060000002	0.6376221040000001	3.172558606	-0.48828125	0.24414062	0.061035156	-0.6304443390000001	9.630126800000001	1.5958496400000002	0.18310547	0.91552734	-0.12207031	1.9559326080000001	9.682763580000001	-1.2106445288	0.24414062	-0.4272461	-0.91552734	1549637428.63
-9.293969748	-1.19270018	-4.036279254000001	-0.4272461	-0.8544922	-0.30517578	2.40573732	-8.589355432000001	-0.026318359620000002	0	-0.61035156	0.91552734	4.85573732	9.532031250000001	0.592163089	0.24414062	0.30517578	0.24414062	-8.668310700000001	0.67709964	3.116332968	-0.4272461	0.061035156	0	-0.5646484424	10.03686502	1.7094971040000002	0.24414062	0.5493164	0.061035156	1.5216797120000003	9.676782248	-1.585082968	0.24414062	-0.9765625	-1.0986328	1549637428.67
-9.331054712	-1.42836911	-3.8987060700000002	0.12207031	-0.18310547	0.061035156	2.5385253600000004	-8.67070288	-0.03349609424	-0.061035156	-0.61035156	1.159668	4.854541034	9.919628600000001	0.686669928	0.12207031	0.4272461	0.061035156	-8.953027160000001	0.643603534	3.249121106	-0.36621094	-0.12207031	-0.18310547	-0.5646484424	10.03686502	1.7094971040000002	0.12207031	0.4272461	0.18310547	1.829125998	9.90527356	-1.7274413940000002	0	-0.79345703	-1.159668	1549637428.71
-9.451879892000001	-1.1747558900000001	-4.22648912	0.24414062	-0.061035156	0.12207031	2.74428714	-8.907568390000002	-0.06699218750000001	0	-0.7324219	1.2817383	4.804296924000001	10.36345198	0.7979248200000001	0.12207031	0.4272461	0.061035156	-9.11572284	0.7763915740000001	3.4142089660000003	-0.36621094	-0.30517578	-0.24414062	-0.5993408246	10.42565944	1.7884521760000003	-0.18310547	0.48828125	0.18310547	1.7633300720000002	9.9866214	-1.96430661	0	-0.79345703	-1.159668	1549637428.75
-9.874170320000001	-1.1639892572000001	-4.57341304	0.18310547	0.061035156	0.24414062	3.0218260800000003	-9.3238768	-0.1303955072	-0.061035156	-0.7324219	1.2207031	4.59973143	10.629028060000001	0.8720947480000001	-0.30517578	0.4272461	-0.18310547	-9.371728240000001	0.765625	3.5792969240000003	-0.24414062	-0.61035156	-0.30517578	-0.802709964	10.8981929	1.756152356	-0.4272461	0.18310547	0.18310547	1.356591754	10.49384784	-1.9966064300000002	-0.61035156	0	-1.2817383	1549637428.79
-10.309619600000001	-1.0491455072	-5.297167932000001	-0.24414062	-0.48828125	0.30517578	3.3089355040000004	-9.749755890000001	-0.24045410340000004	-0.18310547	-0.7324219	0.9765625	4.38798822	10.88144568	0.8146728240000001	-0.61035156	-0.061035156	-0.4272461	-9.88015126	0.5957519568	4.012353534	-0.30517578	-0.5493164	-0.18310547	-0.802709964	10.8981929	1.756152356	-0.48828125	-0.24414062	0.12207031	1.899707068	10.82522014	-1.9583251800000003	-1.159668	0.18310547	-1.0986328	1549637428.83
-10.014135880000001	-1.022827176	-4.48488768	-0.48828125	-1.0375977	0.61035156	3.6558594240000004	-10.169653060000002	-0.22490234620000002	-0.4272461	-0.36621094	0.7324219	4.3975586060000005	10.796509080000002	0.783569339	-0.8544922	-0.24414062	-0.6713867	-9.554760880000002	0.4904785144	3.5242675720000003	-0.30517578	-0.61035156	-0.18310547	-0.6041259784	11.1948732	1.8422851440000003	-0.61035156	-0.61035156	0.061035156	2.0253173920000003	10.774975540000002	-1.113745108	-1.8310547	0.30517578	-0.7324219	1549637428.87
-9.612182608000001	-1.429565396	-3.859228534	-1.0375977	-0.48828125	0.5493164	3.881957968	-9.8418705	-0.053833007200000005	-0.61035156	0.18310547	0.24414062	4.502832068	10.310815200000002	0.770410144	-0.9765625	-0.12207031	-0.7324219	-9.340625000000001	0.288305661	3.1378662140000007	-0.061035156	-0.8544922	-0.24414062	-1.178344748	10.20554164	1.987036142	-0.7324219	-0.4272461	0	2.710791034	10.49145468	-0.053833007200000005	-2.8076172	0.4272461	0.061035156	1549637428.91
-9.34541034	-2.031298822	-3.7695067900000003	-0.91552734	-0.8544922	0.61035156	3.8783691100000004	-9.351391574	0.22968750000000002	-0.48828125	0.4272461	-0.36621094	4.438232428	10.005761780000002	0.67709964	-0.9765625	-0.12207031	-0.7324219	-9.46623552	-0.1256103534	2.777783246	-0.24414062	-1.0375977	-0.18310547	-1.178344748	10.20554164	1.987036142	-1.0375977	-0.61035156	0.061035156	4.030297824	10.27971196	1.2489257200000001	-4.0893555	0.61035156	1.4648438	1549637428.95
-8.7364991	-2.8675048920000004	-2.805297824	-2.0141602	-2.4414062	0.18310547	3.7862548920000005	-9.206640380000001	0.3672607428	0	0.36621094	-0.91552734	4.264770468	9.697119110000001	0.45100097840000003	-1.159668	-0.36621094	-0.061035156	-9.350195288	-0.5203857428	2.3746337860000004	-0.24414062	-1.0375977	-0.18310547	-1.5910644960000002	9.33464357	2.4978514400000003	-0.9765625	-0.79345703	0.18310547	3.6211670320000002	9.506909440000001	2.068383786	-4.5776367	0.30517578	3.2958984	1549637428.99
-8.31899411	-3.2921875000000003	-1.0240234620000002	-1.2817383	-1.4038086	0.6713867	3.8376952880000004	-8.959009080000001	0.17106933900000001	0.48828125	0.30517578	-1.5258789	4.09848642	9.249707068000001	0.2918945288	-1.0375977	-0.6713867	0.5493164	-9.360961960000001	-1.108959964	2.2286865020000004	-0.12207031	-0.36621094	-0.30517578	-1.88774411	8.827417032000001	3.0433594240000006	-0.91552734	-0.4272461	0.12207031	3.3627685700000005	9.29277356	1.429565396	-2.9907227	-1.2817383	5.065918	1549637429.029
-9.15639676	-2.910571286	-1.0072753600000002	-0.12207031	0.91552734	0.7324219	3.800610324	-8.62524411	-0.30385742800000004	0.79345703	0.4272461	-2.380371	3.9549316100000005	9.1875	0.2763427716	-1.0375977	-0.6713867	0.5493164	-9.329858426000001	-1.534838858	2.0289062500000004	-0.4272461	-0.48828125	-0.30517578	-1.88774411	8.827417032000001	3.0433594240000006	-0.7324219	-0.061035156	0	0.79194339	11.298950180000002	0.8074951080000001	-1.2207031	-0.6713867	5.493164	1549637429.069
-10.51298822	-2.767016574	-2.775390576	0.061035156	-0.79345703	-0.061035156	3.6056152160000003	-9.048730432000001	-0.8900390380000001	0.9765625	0.79345703	-2.746582	3.6893554320000006	9.83110324	0.4378417932	-0.48828125	-0.4272461	1.2817383	-9.744970746000002	-1.4869873200000001	2.5002441100000006	-0.4272461	-0.48828125	-0.30517578	-2.217919928	8.89440944	3.48598642	-0.48828125	0	0.12207031	0.735717752	11.96767572	-0.11484375000000001	-1.2817383	-0.6713867	4.8828125	1549637429.109
-9.414794928000001	-2.5349366	-2.109057608	-0.91552734	-2.2583008	-0.12207031	3.3101317900000002	-10.04284694	-1.665234424	1.2207031	0.7324219	-2.8076172	3.2718505400000004	9.97465854	0.846972644	-0.4272461	-0.30517578	1.0986328	-9.24372554	-1.28361821	2.988330072	-0.18310547	-0.061035156	-0.18310547	-1.8650146760000001	9.387280252000002	3.599633786	-0.4272461	-0.12207031	0.24414062	1.9571288940000002	10.916137680000002	0.248828125	0.5493164	1.2817383	5.2490234	1549637429.149
-8.296264480000001	-1.892529254	-1.069482428	-0.12207031	0.061035156	0.12207031	3.0206298920000005	-9.8	-2.333959964	1.0375977	-0.12207031	-3.0517578	3.0026855040000004	9.057104532	1.296777356	-0.4272461	-0.30517578	1.0986328	-8.716162140000002	-0.9307128600000001	3.09121106	0.061035156	-0.12207031	-0.24414062	-1.8650146760000001	9.387280252000002	3.599633786	-0.24414062	-0.061035156	0.24414062	2.1030761780000002	10.163672120000001	0.5861816394	1.0986328	3.6010742	4.699707	1549637429.189
-8.2089357	-1.5336425720000002	-1.4235839660000003	-0.18310547	0.061035156	-0.12207031	2.91535643	-8.559448380000001	-2.5157959260000005	0.36621094	-0.4272461	-3.4179688	2.68327626	8.378808606	1.567138678	-0.36621094	-0.30517578	1.0375977	-8.321386780000001	-0.7823730432	2.9632079680000003	0.48828125	0	0.061035156	-1.758544928	8.234057608	3.487182608	-0.24414062	-0.18310547	0.12207031	1.74299321	9.03317842	0.8900390380000001	1.2207031	5.554199	3.540039	1549637429.229
-8.30942392	-1.7094971040000002	-1.3482177520000003	-0.18310547	0.12207031	0	2.7586425720000003	-7.887134080000001	-2.366259784	-0.061035156	0.12207031	-3.112793	2.365063498	8.5068116	1.3924804320000002	-0.5493164	-0.8544922	0.61035156	-8.52714856	-1.2417480040000002	3.1713623200000005	0.61035156	0.12207031	0.12207031	-1.293188498	8.34650908	3.6391114200000003	0	-0.5493164	0	-0.03349609424	8.40153804	0.754858426	1.0986328	4.1503906	2.319336	1549637429.269
-8.585766574	-1.3470214660000002	-1.264477536	0.30517578	1.2817383	0.30517578	2.4404297120000003	-7.852441394	-2.18203125	-0.18310547	0.7324219	-2.0751953	2.5612548920000004	9.0594973	1.0742675720000001	-0.5493164	-0.8544922	0.61035156	-8.711376800000002	-1.847070288	3.18332518	0.4272461	0.18310547	0.061035156	-1.293188498	8.34650908	3.6391114200000003	0.36621094	-0.5493164	0	-0.477319339	7.711279254	0.955834964	1.8310547	0.8544922	1.159668	1549637429.309
-9.40163588	-0.6005371106	-1.546801718	0.30517578	1.4038086	0.48828125	2.1712646760000003	-7.8943116	-2.0145507200000004	-0.18310547	0.5493164	-0.91552734	3.1916992800000004	9.19348143	1.0455566100000002	0.24414062	-0.61035156	-0.61035156	-8.451782248	-1.8949219240000001	3.3173096040000005	0.18310547	0.12207031	0.18310547	-1.1711669928000001	9.206640380000001	4.030297824	0.5493164	-0.24414062	0	1.015649411	7.391870108000001	1.4822021760000001	1.953125	-0.061035156	-0.061035156	1549637429.349
-10.18759784	-0.10168457460000001	-1.81357428	-0.061035156	0.91552734	0.5493164	2.304052716	-8.029492212000001	-1.801611322	-0.061035156	0.30517578	0.061035156	3.9226317900000005	9.10974092	1.655664038	0.91552734	0.36621094	-0.7324219	-8.47810054	-1.714282248	3.210839856	0.12207031	-0.7324219	0.24414062	-1.4235839660000003	9.055908246000001	3.98723143	0.48828125	-0.18310547	0.061035156	3.9417724640000005	7.29138179	2.198779254	2.6855469	-1.2817383	-0.24414062	1549637429.389
-10.631421220000002	-0.002392578076	-2.251416034	-0.5493164	1.2817383	-0.061035156	2.5540771760000003	-8.39316394	-1.6520751800000002	0	0.12207031	0.6713867	4.19299321	9.49016124	2.180834964	0.91552734	0.36621094	-0.7324219	-8.984130890000001	-1.516894568	3.7407959260000005	0.12207031	-0.7324219	0.24414062	-1.4235839660000003	9.055908246000001	3.98723143	0.4272461	-0.48828125	0.061035156	6.505419928000001	9.267651260000001	2.5349366	1.7700195	-0.5493164	-0.24414062	1549637429.429
-11.149413940000002	-0.3600830072	-1.94636232	-0.9765625	0.48828125	0.061035156	2.77419429	-9.102563400000001	-1.5216797120000003	-0.061035156	0	1.2207031	4.173852536	10.01772464	2.312426718	0.24414062	-0.6713867	-0.6713867	-8.94584964	-1.5707275360000001	4.064990216	0.18310547	-0.79345703	0.5493164	-1.159204074	9.427954074	3.847265576	0.61035156	-0.8544922	0.061035156	8.194580072	9.60261232	3.402246106	-0.5493164	2.6245117	-0.36621094	1549637429.469
-12.218896760000002	-1.4546875000000001	-2.295678714	-1.159668	0.30517578	0.4272461	3.007470746	-9.480590560000001	-1.178344748	-0.24414062	0.12207031	1.7700195	4.748071286	10.339526260000001	2.3710449280000003	0.18310547	-1.0986328	-0.7324219	-9.23774411	-1.400854532	4.1427491000000005	0.061035156	-1.5258789	0.36621094	-0.5957519568	10.687646760000002	3.7037110600000003	0.7324219	-0.91552734	0.061035156	3.523071286	9.496142572	1.528857428	-0.4272461	-0.91552734	-1.4648438	1549637429.509
-10.49624002	-2.312426718	-2.783764676	-0.6713867	-1.3427734	0.24414062	3.116332968	-9.58227536	-0.8708984620000001	-0.24414062	0.12207031	2.1362305	5.40961911	10.767798020000003	2.363867212	0.18310547	-1.0986328	-0.7324219	-9.4423098	-0.6543701080000001	4.669116214000001	0.061035156	-1.5258789	0.36621094	-0.5957519568	10.687646760000002	3.7037110600000003	0.6713867	-1.0986328	0.24414062	-0.5909667932	9.52604982	1.695141574	0.48828125	-3.540039	-2.8076172	1549637429.549
-9.310717752	-3.867602536	-2.077954074	1.0986328	-0.061035156	0.4272461	3.1869139400000006	-9.3573732	-0.48090820680000007	-0.36621094	0.24414062	2.4414062	5.79003894	11.087207460000002	2.277734424	0.18310547	0.5493164	-0.8544922	-10.012939300000001	-0.41870117800000006	4.111645468	0.18310547	-1.4038086	-0.18310547	-0.2237060504	11.212817000000001	3.5302491000000003	0.24414062	-0.61035156	0.4272461	3.895117212	10.851538040000001	0.6232665740000001	1.159668	-7.019043	-1.8310547	1549637429.589
-8.66472194	-3.1964844240000003	-2.9440673920000004	2.1362305	0.30517578	0.4272461	3.1151367800000003	-9.22338858	-0.3229980432	-0.12207031	-0.12207031	2.5634766	5.9766603400000005	10.97954074	2.310034146	0.061035156	1.0375977	-0.30517578	-9.936376800000001	-0.0418701178	3.7599366	0.24414062	0.8544922	-0.061035156	-0.763232428	10.674487319999999	2.551684604	-0.24414062	-0.12207031	0.5493164	2.9847412140000005	10.338329680000001	-0.40554199280000003	0.7324219	-1.6479492	-1.8310547	1549637429.629
-7.9792482	-2.3052490020000005	-3.446508786	1.7089844	1.159668	0.18310547	3.1306884000000004	-8.641992212	-0.2835205072	0.061035156	-0.79345703	2.319336	5.5998290740000005	10.030884080000002	1.9595214660000002	0.061035156	1.0375977	-0.30517578	-9.297558606	0.37084961060000005	2.879467752	0	-0.30517578	-0.18310547	-0.763232428	10.674487319999999	2.551684604	-0.5493164	0.36621094	0.48828125	3.18332518	9.535620108000002	-1.143652356	1.4648438	-0.4272461	-1.6479492	1549637429.669
-8.52595198	-2.154516574	-4.587768570000001	0.48828125	0.18310547	-0.12207031	3.42736821	-8.03786592	-0.2930908246	0	-0.91552734	1.7089844	4.94785144	9.540405252000001	1.3254882200000002	-1.2207031	0.36621094	1.4038086	-9.25688498	0.6053222644	2.75983876	0.061035156	0.30517578	-0.24414062	-1.0646972840000002	9.439917032	1.8219482820000001	-0.9765625	0.4272461	0.24414062	1.8195557100000002	9.39086911	-0.8876464660000001	1.2207031	-1.0986328	-1.5869141	1549637429.709
-9.273632788	-1.9200439300000003	-4.359277356000001	0.30517578	-0.48828125	0.24414062	3.62475589	-8.432641574	-0.3337646466	-0.18310547	-0.7324219	0.91552734	4.427465854	9.918433	0.5144042932	-1.5869141	-0.18310547	1.0375977	-9.599023560000001	0.5275634784000001	3.084033246	-0.30517578	-0.12207031	-0.36621094	-0.45937500000000003	10.219897659999999	1.592260782	-0.91552734	0.12207031	0.36621094	2.1102538940000004	9.630126800000001	-1.0898193390000002	0.8544922	-2.1362305	-1.3427734	1549637429.749
-9.004467752000002	-1.358984424	-3.953735324	-0.12207031	-0.18310547	0	3.591259784	-9.38847644	-0.3935791034	-0.30517578	-0.79345703	0.12207031	4.547094748	9.95192842	-0.2045654254	-1.5869141	-0.18310547	1.0375977	-8.84057608	0.2512207068	2.9524413940000005	-0.30517578	-0.12207031	-0.36621094	-0.45937500000000003	10.219897659999999	1.592260782	-0.5493164	0.24414062	0.7324219	1.8028076080000002	9.5870607	-1.641308606	0.79345703	-2.319336	-1.6479492	1549637429.789
-8.683862320000001	-1.3266846040000002	-3.354394568	0.7324219	-0.12207031	0	3.3651612400000004	-8.948242212	-0.3158203076	-0.36621094	-0.8544922	-0.7324219	4.795922824	8.94584964	-0.73332518	-1.0375977	0	0.91552734	-8.61926268	0.3349609424	3.2682617800000004	-0.24414062	-0.12207031	-0.36621094	-0.3576904254	10.145727340000002	2.0935058900000003	-0.30517578	1.0986328	0.79345703	2.172460962	9.4423098	-1.8949219240000001	0.9765625	-1.6479492	-1.8920898	1549637429.829
-8.125195288	-0.9689941100000001	-3.1558105040000006	0.6713867	0.79345703	-0.18310547	3.0959961060000003	-8.35009784	-0.1495361322	-0.4272461	-0.7324219	-1.2207031	4.870092752000001	8.39555661	-0.80988768	-0.18310547	0.61035156	1.3427734	-8.13955072	0.2811279254	3.03857428	-0.18310547	0.12207031	-0.36621094	-0.800317392	8.69702176	2.1066650360000003	-0.48828125	1.2207031	0.48828125	2.356689496	9.154003894	-1.5276611420000001	1.0375977	-1.0375977	-2.0751953	1549637429.869
-8.330957068	-0.7058105432	-3.62714856	0.5493164	1.4038086	-0.4272461	2.7861572480000003	-8.138354532000001	-0.0095703125	-0.4272461	-0.36621094	-1.2817383	4.54589856	8.140747300000001	-0.6041259784	-0.18310547	0.61035156	1.3427734	-8.092895468	0.28471679320000004	3.302954074	-0.12207031	0.12207031	-0.24414062	-0.800317392	8.69702176	2.1066650360000003	-0.6713867	0.5493164	0.30517578	2.3495117800000003	9.12648912	-1.238159146	0.79345703	-0.79345703	-1.8310547	1549637429.909
-8.813061600000001	-0.6340332068000001	-4.091308606	0.061035156	-0.36621094	-0.6713867	2.45598143	-8.029492212000001	-0.01315917932	-0.36621094	-0.30517578	-1.0986328	4.268359424000001	7.864404254	-0.2835205072	0.36621094	0.24414062	1.4648438	-8.0558107	0.3612792932	3.31252446	-0.12207031	0.30517578	-0.12207031	-0.461767572	8.34890126	2.1844238220000003	-0.36621094	0.36621094	0.061035156	1.8351074280000002	9.177929712000001	-1.294384784	0.36621094	-1.0375977	-1.6479492	1549637429.949
-8.789135880000002	-0.8816650360000001	-3.6462889400000003	0.061035156	-0.24414062	-0.61035156	2.287304712	-8.0905027	-0.05502929712000001	-0.4272461	-0.18310547	-0.79345703	4.231274460000001	7.85842302	-0.026318359620000002	0.4272461	0.061035156	1.0375977	-8.011548020000001	0.3947753894	3.5206787140000007	0.12207031	0.48828125	-0.18310547	0.07177734424	8.597729532	2.109057608	0	0.4272461	-0.12207031	2.174853534	9.30952176	-1.373339856	0.12207031	-0.9765625	-1.5869141	1549637429.989
-9.020019568	-1.15441893	-3.7276367800000005	0.8544922	0	-0.36621094	2.215527356	-8.23645018	0.03349609424	-0.48828125	0.061035156	-0.30517578	4.32578125	8.078539840000001	0.17465820680000002	0.4272461	0.061035156	1.0375977	-8.29506839	0.462963858	3.4692382200000003	-0.061035156	-0.12207031	-0.061035156	0.07177734424	8.597729532	2.109057608	0.24414062	0.30517578	-0.12207031	2.237060504	9.4686277	-1.540820288	-0.4272461	-0.79345703	-1.5258789	1549637430.029
-9.1791259	-0.6316406250000001	-4.2061523560000005	0.18310547	-0.36621094	-0.4272461	2.1329834260000005	-8.49484874	0.1196289038	-0.4272461	0.061035156	0.18310547	4.480102536	8.720947480000001	0.32539062500000004	0.5493164	-0.061035156	-0.18310547	-8.91235324	-0.04306640576	3.849658246	0	0.18310547	0	0.1208251996	9.065478240000001	2.195190396	0.4272461	0.061035156	0	1.4606689300000002	9.599023560000001	-1.9966064300000002	-0.7324219	-0.9765625	-1.5258789	1549637430.069
-9.55117212	-0.657958966	-4.19897464	-0.12207031	0.30517578	-0.24414062	2.1604980040000004	-9.030786240000001	0.172265625	-0.18310547	-0.18310547	0.61035156	4.783959964000001	9.402832068	0.5526855432	0.8544922	-0.12207031	-0.6713867	-9.030786240000001	-0.5610595746000001	3.8735839660000004	-0.48828125	0.12207031	-0.061035156	0.287109375	10.54409146	2.9440673920000004	0.5493164	-0.061035156	-0.12207031	0.94506839	10.18759784	-2.5433105040000004	-0.6713867	-0.7324219	-1.7700195	1549637430.109
-9.515283246000001	-0.2392578076	-4.65476088	0.30517578	0.18310547	0.36621094	2.368652356	-9.505712860000001	0.0095703125	-0.18310547	-0.18310547	0.61035156	5.328271760000001	9.76889676	1.282421924	0.8544922	-0.12207031	-0.6713867	-8.4733152	0.057421875000000004	3.926220746	-0.48828125	0.12207031	-0.061035156	0.287109375	10.54409146	2.9440673920000004	0.48828125	0.5493164	-0.36621094	1.8004150360000002	10.227075180000002	-1.9224365020000003	-1.2207031	-0.4272461	-1.8310547	1549637430.149
-9.88015126	-0.40793457460000004	-5.045947480000001	-0.79345703	-0.30517578	0.6713867	2.68327626	-9.563134980000001	-0.135180661	0.18310547	-0.8544922	0.48828125	5.494555710000001	10.21032698	2.0923096040000004	0.79345703	1.3427734	-1.2207031	-8.466137680000001	0.702221646	4.147534146	-0.48828125	-1.159668	0.12207031	-0.35888672120000004	10.631421220000002	2.5421141200000004	-0.061035156	0.30517578	-0.30517578	3.5888672120000003	10.51179164	-1.03359375	-2.1972656	-0.061035156	-1.2817383	1549637430.189
-10.44240764	-1.53125	-4.201367212	-0.48828125	-1.2207031	0.6713867	3.01464856	-9.615771760000001	-0.17106933900000001	0	-0.48828125	0.79345703	5.12490216	10.51179164	2.451196286	-0.12207031	0.24414062	-1.0375977	-9.372924820000001	0.925927716	3.8520507200000003	-0.061035156	-1.5869141	0.12207031	-1.2010742212	10.495044420000001	2.0528320680000003	-0.4272461	-0.91552734	0	4.502832068	10.747461060000001	0.8541503600000001	-3.90625	0.36621094	0.30517578	1549637430.229
-10.576391280000001	-2.5397216460000003	-4.030297824	-2.5024414	-1.8920898	-0.12207031	3.3866942900000003	-9.845459260000002	-0.1686767572	-0.061035156	0.12207031	1.4038086	4.768408246	11.327661240000001	2.0193359620000004	-0.12207031	0.24414062	-1.0375977	-11.28220198	0.2237060504	4.347314496	0.7324219	-1.8310547	-0.18310547	-1.2010742212	10.495044420000001	2.0528320680000003	-0.30517578	-1.4648438	0.18310547	3.5194824280000003	11.143433	2.000195288	-5.9814453	-0.9765625	1.7089844	1549637430.269
-9.79401857	-4.248022464000001	-2.5564697480000005	-0.91552734	-1.5869141	-0.061035156	4.05183107	-10.603905760000002	-0.061010742800000003	-0.061035156	0.12207031	1.4038086	4.914355432000001	11.40422374	1.3446288940000002	-1.3427734	-2.1972656	-0.79345703	-11.11950728	-1.33984375	4.07336412	0.5493164	1.8310547	-0.4272461	-0.75964357	11.449683	2.6222655759999998	0.061035156	-1.6479492	0.061035156	4.189404254	10.174438400000001	2.0336913940000003	-3.7841797	-0.8544922	4.638672	1549637430.309
-8.54389676	-3.3197021760000003	-1.081445288	0.9765625	-0.18310547	1.0986328	4.627246106	-9.96867662	-0.0693847644	0.30517578	1.5258789	1.0986328	5.325878894000001	9.427954074	1.1879150360000001	-1.3427734	-2.1972656	-0.79345703	-9.206640380000001	-0.984545926	2.0911132200000004	0.061035156	0.91552734	-0.36621094	-1.8793701080000003	8.89919429	3.2239991	0.061035156	0.24414062	-0.36621094	2.1880126800000004	11.260669420000001	0.9881347840000001	-2.0141602	-0.4272461	5.6762695	1549637430.349
-9.278417932000002	-2.6378173920000005	-1.7848632200000003	0.12207031	-0.24414062	0.61035156	4.337744110000001	-8.315405252000001	-0.4139160144	0.6713867	1.0375977	-1.2207031	4.850952176000001	8.883642572	1.193896466	-0.36621094	-0.6713867	-0.061035156	-9.058300720000002	-0.6507812500000001	1.927221646	0.36621094	-0.4272461	0.12207031	-1.8793701080000003	8.89919429	3.2239991	-0.6713867	0.30517578	-0.4272461	0.1124511682	11.978442000000001	-0.2607910144	-2.380371	0.4272461	5.1879883	1549637430.389
-9.81555162	-2.360278354	-2.3997558900000002	-0.30517578	-2.380371	0.24414062	3.6558594240000004	-8.97695288	-1.0120605432	0.9765625	0.6713867	-2.380371	3.676196286	10.072753600000002	0.9127685700000001	-0.8544922	-0.4272461	0.79345703	-9.35617662	-1.427172824	2.680883786	0.30517578	0.24414062	-0.061035156	-2.49426268	8.58217752	2.72395018	-0.7324219	-0.91552734	-0.061035156	0.6352294928000001	10.539307100000002	0.007177734620000001	-2.380371	0.4272461	5.1879883	1549637430.428
-8.987719748	-1.783667032	-1.373339856	-0.30517578	0.30517578	0.30517578	2.9464599640000007	-9.94714308	-1.7286376800000003	1.2207031	-0.24414062	-2.6245117	3.32807608	9.6552491	0.6735107428000001	-0.8544922	-0.4272461	0.79345703	-9.125292932	-1.771704074	2.6665283540000004	-0.18310547	-0.18310547	-0.4272461	-1.409228534	9.34541034	3.5541748200000005	0.061035156	-0.6713867	0	1.524072284	10.51897014	0.67709964	0.61035156	1.5869141	4.5166016	1549637430.469
-9.034375	-1.3290771760000002	-2.0671875	-0.7324219	-0.24414062	-0.36621094	2.710791034	-9.024804712	-2.2167236420000003	1.0375977	-0.7324219	-2.9907227	3.8149658540000004	8.597729532	0.71538089	-0.8544922	-2.0751953	0.61035156	-8.948242212	-1.297973642	2.7706054320000004	-0.18310547	-0.18310547	-0.4272461	-1.409228534	9.34541034	3.5541748200000005	0.30517578	0.061035156	-0.18310547	1.695141574	10.014135880000001	0.9402832068000001	1.3427734	4.699707	3.7231445	1549637430.509
-8.364452880000002	-1.42836911	-1.4977538940000001	-1.0986328	-0.30517578	-0.12207031	2.6114991	-8.50441893	-2.436840854	0.5493164	-0.18310547	-3.112793	3.9393798920000007	8.464941394	1.0503417932	0.48828125	0.7324219	0.30517578	-8.51159694	-1.2321777160000003	2.7119873200000004	0	0.12207031	0.12207031	-1.179541034	8.575000000000001	3.523071286	0	-0.24414062	-0.24414062	-0.5036376800000001	8.954223740000002	0.7225586060000001	1.3427734	4.699707	3.7231445	1549637430.548
-8.068969748	-1.4044433900000002	-1.0742675720000001	-0.48828125	0.7324219	0.061035156	2.30883786	-8.442211960000002	-2.4655516200000003	0.12207031	0.24414062	-2.8076172	3.390283246	8.533129892	1.2022705072	0.48828125	0.7324219	0.30517578	-8.321386780000001	-1.4630615020000002	2.64140625	-0.18310547	-0.061035156	0.18310547	-1.189111322	8.54628894	3.476416034	-0.061035156	0.18310547	-0.36621094	-0.270361322	7.86560054	1.003686502	1.7089844	2.4414062	1.2817383	1549637430.588
-8.601318390000001	-1.1017822480000001	-1.3458251800000003	-0.48828125	0.5493164	0.061035156	2.0839355040000003	-8.206542932000001	-2.318408246	-0.061035156	0.18310547	-2.4414062	3.3651612400000004	8.682665740000001	1.3685547120000001	0.48828125	0.61035156	-0.061035156	-8.31660144	-1.6281494600000002	2.9955077880000003	-0.18310547	-0.061035156	0.18310547	-1.189111322	8.54628894	3.476416034	0.18310547	0.18310547	-0.30517578	0.24763183900000002	7.2590820680000006	1.0180419928000002	2.319336	1.2207031	0.12207031	1549637430.628
-9.15639676	-0.909179712	-1.516894568	-0.79345703	0.61035156	0	2.013354532	-8.09169928	-2.076757788	-0.12207031	0	-1.8920898	3.96330571	8.955419928000001	1.6305420320000001	0.5493164	0.12207031	-0.48828125	-8.328564300000002	-1.610205072	2.983544928	-0.5493164	-0.5493164	0.12207031	-1.2022705072	8.74606929	3.5565673920000003	0.36621094	0.18310547	-0.24414062	1.123315396	7.68735324	1.73701178	2.319336	1.2207031	0.12207031	1549637430.668
-10.21152356	-1.144848642	-2.0935058900000003	0	1.2207031	-0.18310547	2.098291034	-8.151513580000001	-1.818359424	-0.18310547	-0.18310547	-1.3427734	4.426269568	9.258081070000001	1.963110324	0.5493164	0.12207031	-0.48828125	-8.77358426	-1.3482177520000003	3.3579834260000005	-0.5493164	-0.5493164	0.12207031	-1.2309814300000002	9.289184800000001	3.7156739200000004	0.30517578	0.18310547	-0.30517578	3.160595746	9.248510880000001	2.0564209260000004	2.380371	-1.4648438	-0.5493164	1549637430.708
-10.52016574	-1.191503894	-2.1437500000000003	0.24414062	0.18310547	0.12207031	2.251416034	-8.419482428	-1.655664038	-0.18310547	-0.48828125	-0.79345703	4.702612320000001	9.402832068	2.2801269960000004	0.6713867	0.5493164	-0.5493164	-8.90996106	-0.909179712	3.5242675720000003	-0.4272461	0	0.18310547	-1.2309814300000002	9.289184800000001	3.7156739200000004	0.24414062	0.12207031	-0.24414062	8.57858876	10.107446580000001	3.6690185700000004	0.061035156	0.36621094	0.24414062	1549637430.748
-10.539307100000002	0.22011719240000002	-1.4044433900000002	-0.4272461	0.5493164	0.4272461	2.605517572	-8.63959964	-1.476220746	-0.4272461	-0.36621094	0	4.81147464	9.508105432	2.27893071	0.12207031	-0.18310547	0	-8.665917932000001	-0.7213623200000001	3.6833741	0	-0.30517578	0.48828125	-1.358984424	9.273632788	3.4823974640000004	0.24414062	-0.061035156	-0.18310547	7.1478269800000005	8.8728759	2.064794928	-1.8920898	0.6713867	-0.48828125	1549637430.788
-10.43403354	-0.7369140380000001	-2.2621826080000003	-1.4648438	0.8544922	-0.24414062	3.3089355040000004	-8.719750900000001	-0.974975589	-0.6713867	-0.12207031	0.61035156	5.1440429320000005	10.00217302	2.077954074	0.12207031	-0.18310547	0	-8.86330571	-1.09819339	3.813769568	0	-0.30517578	0.48828125	-1.2513183900000002	10.35507788	3.3771241	0.24414062	-0.36621094	-0.061035156	-1.2202148560000001	8.412304712000001	0.6651367212000001	2.1972656	-0.12207031	-2.319336	1549637430.828
-9.94953624	-2.682080072	-2.45358876	-0.30517578	0.5493164	-0.5493164	4.301855432000001	-9.004467752000002	-0.24404297120000001	-0.36621094	-0.48828125	0.61035156	5.842675720000001	10.49265126	2.060009784	-0.18310547	-0.48828125	0.061035156	-9.408813400000001	-1.3637695680000002	4.11643071	0	-1.5258789	0.18310547	-1.2513183900000002	10.35507788	3.3771241	0.36621094	-0.6713867	0.18310547	3.269457968	10.918529860000001	3.8388915740000003	0.8544922	-0.36621094	-0.4272461	1549637430.868
-10.13854982	-2.8411866	-2.8112792540000004	1.4038086	-0.061035156	0	5.2445312500000005	-9.089404254	0.1124511682	0.48828125	-1.4648438	0	6.7889402	10.5919429	2.3674560700000002	-0.12207031	-0.24414062	0.79345703	-10.18759784	-0.9606201080000001	4.367651260000001	-0.5493164	-0.4272461	0.12207031	-0.7488769568000001	10.96398912	3.6427001800000003	0.24414062	-0.4272461	0.18310547	5.380908246000001	10.5991214	1.8578369600000002	0.8544922	-0.36621094	-0.4272461	1549637430.908
-9.865796220000002	-2.418896466	-3.07805162	0.6713867	0	0	5.98742662	-9.0092527	-0.12202148560000001	0.91552734	-2.380371	-0.6713867	7.594042932000001	10.375414840000001	2.74428714	-0.12207031	-0.24414062	0.79345703	-9.926807100000001	-0.30385742800000004	3.7240478240000003	-0.5493164	-0.4272461	0.12207031	-0.7799804712000001	10.5907473	2.82922374	0.061035156	0.061035156	0	3.523071286	10.054809800000001	0.7440917932000001	-0.36621094	0.18310547	-0.5493164	1549637430.948
-9.230566394	-1.9726807100000001	-3.62236322	0.5493164	0.61035156	-0.4272461	7.169360520000001	-8.75922824	-0.2607910144	0.79345703	-1.953125	-1.4648438	8.104858426	10.25817842	2.971582068	-0.4272461	0.18310547	1.6479492	-9.874170320000001	-0.0490478534	3.6008300720000004	-0.12207031	0.48828125	0.12207031	-0.7799804712000001	10.5907473	2.82922374	-0.36621094	0.4272461	0.061035156	2.1473388580000004	9.701904254	-0.6651367212000001	1.5869141	-0.30517578	-0.9765625	1549637430.988
-8.771191394	-2.32917482	-4.591357428	-0.12207031	-0.48828125	-1.159668	8.23046875	-8.23764676	-0.2189208966	0.9765625	-1.5258789	-3.0517578	8.38239766	10.05959514	2.48229982	-1.8920898	-0.061035156	3.7231445	-9.52485324	0.1208251996	3.00627446	-0.4272461	0.61035156	0.30517578	-0.9594238220000001	10.127783540000001	2.21433107	-0.5493164	0.48828125	0.24414062	2.3889892180000003	10.04523912	-0.3014648462	1.5869141	-0.30517578	-0.9765625	1549637431.028
-8.42905252	-2.9548339660000003	-4.203759784	-0.4272461	-1.8920898	-1.0375977	9.229370108000001	-7.7244384	-0.002392578076	1.0986328	-1.7700195	-4.9438477	9.207836960000002	9.80957068	2.051635782	-1.8920898	-0.061035156	3.7231445	-9.322680710000002	0.4868896466	2.5588623200000002	-0.5493164	0.8544922	0.12207031	-0.593359375	10.127783540000001	1.5767089660000002	-0.36621094	0.79345703	0.18310547	1.732226538	9.491357428	-0.4761230432	1.159668	0.48828125	-0.79345703	1549637431.071
-8.76879892	-3.1378662140000007	-3.40942392	0.18310547	-0.061035156	-0.5493164	10.387377700000002	-7.66940944	0.20217285340000002	0.9765625	-0.6713867	-6.591797	10.01174272	9.96867662	1.4774170320000002	-2.1972656	-0.12207031	4.699707	-9.8179438	0.9175537140000001	2.592358426	-0.5493164	0.8544922	0.12207031	-0.593359375	10.127783540000001	1.5767089660000002	-0.79345703	1.2817383	0.30517578	1.638916034	9.69233426	-0.8900390380000001	0.79345703	-1.2207031	-0.79345703	1549637431.108
-9.11213408	-2.3423339660000004	-3.7467773560000004	0.4272461	0.48828125	-0.30517578	10.4974366	-7.77348642	0.1614990216	0.7324219	-0.79345703	-7.507324	10.390966460000001	9.850244600000002	1.0587158540000001	-2.8686523	0.24414062	6.3476562	-9.228173920000001	0.855346646	2.5134033540000003	-0.30517578	1.4038086	-0.18310547	-0.9031982428000002	10.67807608	1.393676718	-0.91552734	1.159668	0.79345703	2.2490234620000003	9.681567392	-1.3482177520000003	0.6713867	-1.0375977	-0.91552734	1549637431.148
-8.57380342	-1.8422851440000003	-3.708496106	-0.30517578	0.18310547	-0.24414062	11.405420320000001	-6.16208516	0.1686767572	0.24414062	0	-7.9956055	10.74147914	8.714965560000001	1.6437011780000002	-2.8686523	1.2207031	8.239746	-8.638403060000002	0.754858426	2.107861322	-0.061035156	0.6713867	-0.24414062	-1.580297824	9.460253894000001	1.758544928	-1.159668	0.30517578	1.7700195	3.277832068	9.32866214	-0.9893310700000001	0.8544922	0.48828125	-1.0375977	1549637431.23
-8.68864766	-2.239453076	-3.5182862400000006	0.48828125	0.6713867	0	11.26186502	-5.109350539999999	0.0813476538	0.12207031	1.6479492	-8.544922	10.344311600000001	8.246020468000001	2.162890576	-3.7841797	0.36621094	8.850098	-8.462548920000001	1.085034146	2.04924321	0.36621094	0.061035156	-0.18310547	-1.149633786	9.297558606	1.89611821	-1.7089844	-0.12207031	2.2583008	3.045751996	9.438720746000001	-0.5060302716	0.8544922	0.48828125	-1.0375977	1549637431.268
-9.01044928	-2.1844238220000003	-3.7204589660000003	0.7324219	0.48828125	0.5493164	11.7475589	-3.85444339	-0.02033691394	-0.36621094	2.2583008	-8.972168	10.422070680000001	6.6609375	3.0565185700000006	-3.7841797	0.36621094	8.850098	-8.564233426000001	1.21901857	2.0157471040000003	0.36621094	0.061035156	-0.18310547	-0.7728027160000001	9.371728240000001	2.3423339660000004	-1.953125	0.12207031	2.6855469	2.74428714	9.56911592	-0.49406739200000005	0	-0.6713867	-0.48828125	1549637431.308
-9.253295926000002	-1.88774411	-3.7647216460000004	0.91552734	0.61035156	0.79345703	10.959203780000001	-2.5002441100000006	0.014355469240000002	-0.61035156	2.6855469	-8.728027	10.626635880000002	5.1380616	3.4237792540000007	-3.7841797	-0.18310547	8.7890625	-8.60371106	1.293188498	2.1880126800000004	0.6713867	-0.12207031	-0.18310547	-0.56823732	9.54638678	2.47871106	-2.4414062	0	3.4179688	2.7538574280000003	9.528442392	-1.0144531250000002	0	-0.9765625	-0.61035156	1549637431.348
-9.01403804	-1.3829101440000002	-4.176245108	0.5493164	0.9765625	0.61035156	10.35627446	-1.175952176	0.1626953076	-0.4272461	2.4414062	-8.117676	10.28210414	3.2730469240000004	3.4034423920000005	-4.3945312	0.61035156	7.2021484	-8.75444339	0.7775878600000001	2.5744139400000003	1.0986328	-1.159668	-0.4272461	0.3959716754	10.3610598	3.2072509000000005	-3.2348633	-0.9765625	4.272461	2.58278804	9.579882788	-1.0144531250000002	0	-0.9765625	-0.61035156	1549637431.388
-9.360961960000001	-1.6592528960000001	-4.3245849640000005	-0.061035156	-0.79345703	0.061035156	10.20314946	-0.1806396466	0.5048339856	-0.30517578	1.2207031	-7.5683594	10.59553264	1.2082519568	3.6307373200000006	-4.3945312	0.61035156	7.2021484	-9.438720746000001	0.132788089	3.5003417540000004	1.0986328	-1.159668	-0.4272461	1.414013678	10.3275634	4.106860324	-3.6010742	-1.2207031	4.638672	2.68327626	9.693530252	-0.9271240020000001	-0.36621094	-0.9765625	-0.30517578	1549637431.428
-9.026000900000001	-2.082739218	-3.42497554	-0.5493164	-0.4272461	0.18310547	9.758129892000001	1.2441405760000002	0.6244628600000001	0.24414062	0.36621094	-6.7749023	9.68515625	-0.9199462860000001	3.2539062500000004	-3.7841797	0.061035156	6.4086914	-9.6217527	-0.6627441100000001	3.637915036	0.91552734	-0.6713867	-0.36621094	2.68327626	9.649267572	5.1811277	-3.7231445	-1.953125	4.638672	1.8219482820000001	9.79880342	-0.9953125	-0.36621094	-0.91552734	-0.24414062	1549637431.468
-8.8896241	-2.2944824280000002	-2.9141601440000002	0.48828125	0.6713867	0.24414062	8.571411240000002	2.3889892180000003	0.5909667932	0.4272461	-1.4648438	-5.2490234	8.564233426000001	-2.6641358800000003	3.32807608	-1.8920898	-1.159668	3.8452148	-9.5021241	-0.9725830072	3.649877896	0.30517578	0.6713867	-0.4272461	3.85444339	9.00805661	5.98981929	-3.540039	-1.4648438	4.8217773	1.84946286	9.67438948	-1.1627929712000002	-0.36621094	-0.91552734	-0.24414062	1549637431.508
-9.2389402	-1.9320067900000002	-3.0002929320000002	0.48828125	-0.12207031	0.30517578	8.165869110000001	2.988330072	0.540722644	0.30517578	-1.159668	-3.540039	7.32966304	-3.1139403960000003	2.751464856	-1.8920898	-1.159668	3.8452148	-9.3155027	-0.668725589	3.331665036	0.30517578	0.6713867	-0.4272461	4.32578125	8.19936502	6.0998776999999995	-3.6010742	-0.48828125	5.004883	1.5934570680000002	9.631323380000001	-1.100585962	-0.4272461	-0.5493164	-0.24414062	1549637431.548
-9.383691394000001	-1.7465820680000002	-2.9548339660000003	0.12207031	0.12207031	-0.12207031	6.804492212	3.313720746	0.343334964	0.12207031	-0.61035156	-1.7089844	6.297265380000001	-2.8675048920000004	2.2167236420000003	-1.4648438	-2.319336	2.2583008	-9.482983426	-0.6400146760000001	3.5577635800000005	0.36621094	0.61035156	-0.12207031	4.945459260000001	7.5138915740000005	6.20515126	-2.9907227	0.6713867	5.065918	1.4630615020000002	9.791625900000001	-0.6041259784	-0.30517578	-0.8544922	-0.4272461	1549637431.588
-9.289184800000001	-1.8829589660000003	-2.8890380400000004	0.24414062	0.12207031	-0.4272461	5.660839660000001	2.9237304320000006	0.03828125	-0.5493164	-2.8076172	0.24414062	5.9288086060000005	-2.109057608	1.693945288	-1.0375977	-2.6245117	0.6713867	-9.67558606	-0.6926513580000001	3.5697264400000006	0.36621094	1.159668	-0.061035156	5.534033246000001	7.04375	6.274536240000001	-2.1362305	2.4414062	4.272461	1.6365234620000002	9.816748200000001	-0.2954833966	-0.30517578	-0.8544922	-0.4272461	1549637431.628
-9.33464357	-2.060009784	-2.757446286	0.12207031	-0.12207031	-0.5493164	5.879760880000001	2.433251996	0.49765625	-1.0986328	-2.9296875	1.5258789	6.577197480000001	-1.262084964	0.9175537140000001	0	-3.6010742	-1.0375977	-9.80358876	-0.9594238220000001	3.4560790740000003	0.36621094	1.159668	-0.061035156	4.794726440000001	6.20036592	6.595141574	-1.7700195	3.6621094	3.2958984	1.4570800720000001	9.78444838	-0.324194339	-0.12207031	0.061035156	-0.30517578	1549637431.668
-9.340625000000001	-2.064794928	-2.8232422120000003	0.36621094	0.24414062	-0.61035156	6.6358152	1.8219482820000001	0.22968750000000002	-1.0986328	-1.7089844	1.8920898	7.619164840000001	-0.9929199280000001	0.778784146	0.24414062	-3.3569336	-1.7089844	-9.7318116	-1.184326178	3.1103514400000005	0.24414062	1.8920898	-0.12207031	3.75754393	5.037573380000001	6.867895468	-1.6479492	2.5634766	2.380371	1.1316894568000002	9.918433	-0.5562744110000001	0.061035156	-0.24414062	-0.4272461	1549637431.708
-9.286792032000001	-1.9535400360000001	-2.8244384000000005	0.4272461	0.18310547	-0.5493164	6.47910144	1.03957518	-0.6125	-1.0986328	-2.1362305	2.0141602	7.698120108000001	-0.27514648560000005	-0.25480957460000003	1.5258789	-1.0375977	-2.4414062	-9.3920652	-1.0108642572	2.5026367800000004	0	1.6479492	-0.061035156	3.4883788940000002	4.194189496	7.0030760800000005	-1.4648438	2.1362305	1.4648438	1.5145019960000001	9.80358876	-0.32658691100000004	0.061035156	-0.24414062	-0.4272461	1549637431.747
-9.258081070000001	-1.733422824	-2.9739746400000002	0.18310547	0.12207031	-0.48828125	7.122705072	0.60651857	-1.29558107	-1.6479492	-2.746582	1.5258789	8.87766124	-0.611303714	0.03947753894	1.0375977	-1.4648438	-1.4038086	-9.05471196	-0.763232428	1.8733886780000002	0	1.6479492	-0.061035156	2.746679712	4.100878894	7.11672374	-0.91552734	1.8310547	0.8544922	2.000195288	9.70310054	-0.2524169928	-0.061035156	-0.18310547	-0.36621094	1549637431.788
-9.139648560000001	-1.7681152160000002	-2.9093750000000003	0.12207031	-0.12207031	-0.36621094	7.899096940000001	0.6926513580000001	-1.830322284	-1.953125	-1.6479492	0.9765625	9.09060054	-0.576611322	0.346923822	2.1972656	-0.12207031	-1.0375977	-8.761621106	-0.7225586060000001	1.4247802520000001	0.12207031	1.2817383	0	2.313623004	3.9393798920000007	6.916943390000001	-0.36621094	0.8544922	0.36621094	2.03488768	9.555957068	-0.19020996400000004	0	-0.12207031	-0.30517578	1549637431.827
-9.07983426	-1.814770468	-2.884252896	0.12207031	0.12207031	-0.12207031	7.836889480000001	0.9307128600000001	-1.6867675720000002	-1.7089844	-1.3427734	0	10.006958360000002	-0.8158691100000001	1.28122554	2.2583008	-1.5258789	-0.5493164	-8.753247300000002	-0.961816394	1.0946044928	-0.061035156	0.061035156	-0.061035156	2.57680661	4.008764676	7.2052491000000005	0.061035156	0.5493164	0	1.8614257200000002	9.48896466	-0.31103514400000004	0	-0.12207031	-0.30517578	1549637431.867
-9.27004393	-1.911669928	-3.0625	-0.18310547	-0.18310547	-0.061035156	7.93618161	1.886547824	-1.8219482820000001	-1.953125	-2.0751953	-0.61035156	10.339526260000001	-1.4738280760000002	2.0899170320000002	0.5493164	0.24414062	0.4272461	-9.197070288	-0.7799804712000001	1.28361821	-0.061035156	0.061035156	-0.061035156	3.1103514400000005	4.289892572	7.661035340000001	0.30517578	-0.061035156	-0.061035156	2.1293945680000004	9.554760880000002	-0.2512207068	0.12207031	0	-0.24414062	1549637431.908
-9.249707068000001	-1.8985107820000002	-3.06848143	-0.24414062	-0.12207031	-0.12207031	9.283202880000001	2.70600589	-1.7190673920000001	-1.6479492	-1.6479492	-1.159668	10.650561600000001	-1.7944336060000001	1.9535400360000001	0.30517578	0.12207031	0.7324219	-9.444701980000001	-0.6962402160000001	1.4199951080000002	-0.24414062	0.061035156	-0.061035156	3.52785643	4.587768570000001	8.212524460000001	0.18310547	-0.12207031	-0.061035156	2.1162353240000003	9.729418930000001	-0.09331054320000001	-0.12207031	0.30517578	-0.12207031	1549637431.947
-9.197070288	-2.05522464	-3.0158447480000006	-0.4272461	-0.18310547	-0.061035156	9.363354532	3.34841304	-0.41511232	-0.7324219	-1.6479492	-1.0375977	10.650561600000001	-1.7944336060000001	1.9535400360000001	-0.061035156	-0.12207031	0.79345703	-9.346606430000001	-0.5778076080000001	1.46665036	-0.30517578	-0.30517578	-0.061035156	3.6331298920000004	4.818652356	8.359667932	0	-0.4272461	-0.24414062	1.5599609620000003	9.707885880000001	-0.285913089	-0.12207031	0.30517578	-0.12207031	1549637431.987
-9.12888179	-2.268164038	-3.025415036	-0.30517578	-0.12207031	-0.061035156	10.0560054	3.7934326080000003	-0.6914550720000001	-0.6713867	-0.91552734	-0.79345703	11.28698732	-2.7371094240000002	1.715478534	-0.061035156	-0.061035156	0.5493164	-9.38010234	-0.61848143	1.662841754	-0.30517578	-0.30517578	-0.061035156	4.024316394	4.9263183900000005	8.356079074	-0.30517578	-0.30517578	-0.18310547	1.27524411	9.7485598	-0.5586669928	0	0.12207031	-0.24414062	1549637432.027
-9.098974640000002	-2.32917482	-3.0625	-0.12207031	-0.061035156	-0.061035156	10.546484620000001	3.8053954680000004	-1.4786132200000002	-0.61035156	0.12207031	-1.159668	12.04902356	-2.4619628600000003	1.0419677520000001	0.4272461	0.5493164	0.6713867	-9.414794928000001	-0.619677716	1.774096646	-0.24414062	-0.4272461	0	4.048242212	4.760034146000001	8.3201902	-0.5493164	-0.18310547	-0.30517578	1.378125	9.77966304	-0.33137207460000007	0.061035156	0	-0.18310547	1549637432.067
-9.134863220000002	-2.13178714	-3.081640576	-0.061035156	-0.061035156	0	10.71994658	3.7862548920000005	-1.927221646	-0.8544922	0.12207031	-1.953125	12.24641124	-2.313623004	0.9402832068000001	0.61035156	0.18310547	1.7700195	-9.43632788	-0.5335449280000001	1.886547824	-0.24414062	-0.4272461	0	3.8795653960000003	4.374829074	8.1838134	-0.48828125	-0.4272461	-0.36621094	1.509716754	9.74257788	-0.42229003600000004	0.061035156	0	-0.18310547	1549637432.107
-9.242529254	-1.8793701080000003	-3.122314496	-0.12207031	0	-0.061035156	10.82641574	3.8041992800000006	-2.178442392	-0.79345703	0.12207031	-2.9296875	11.66501448	-2.11743161	1.0993896760000001	0.36621094	0.4272461	2.5024414	-9.317895468000001	-0.40793457460000004	1.990625	-0.36621094	-0.36621094	0	3.813769568	4.539917032	8.129980432	-0.6713867	-0.9765625	-0.4272461	1.37214357	9.778466754	-0.5790038940000001	0	-0.12207031	-0.12207031	1549637432.147
-9.28798822	-2.018139676	-3.34841304	-0.18310547	-0.12207031	-0.061035156	10.625439300000002	3.00986322	-1.9212402160000002	-0.79345703	0.79345703	-3.479004	10.873071580000001	-1.6915527160000003	0.98334964	0.36621094	0	2.8686523	-9.2808107	-0.31103514400000004	2.08513179	-0.061035156	-0.7324219	0	3.818554712	4.66672374	8.14672824	-0.8544922	-1.0375977	-0.7324219	1.5982422120000002	9.81196286	-0.46416014400000005	0.061035156	-0.061035156	-0.12207031	1549637432.187
-9.18271466	-1.89611821	-3.0804442900000004	-0.061035156	-0.24414062	0.12207031	9.21501448	3.1498290740000003	-1.4199951080000002	-0.9765625	1.3427734	-3.4179688	10.179223740000001	-1.683178714	1.2297851440000003	0.9765625	-0.12207031	3.479004	-9.25090306	-0.6352294928000001	2.04924321	-0.061035156	-0.7324219	0	3.6558594240000004	4.6619384	8.05222194	-1.0375977	-1.6479492	-1.2207031	1.758544928	9.71027806	-0.40434570680000004	0.061035156	-0.061035156	-0.12207031	1549637432.227
-9.216211060000001	-1.5934570680000002	-3.249121106	-0.24414062	0.12207031	0	7.907470746	3.8376952880000004	-1.118530252	-1.0986328	1.6479492	-3.112793	8.23286142	-2.369848642	1.2656738220000001	1.6479492	1.2817383	3.479004	-9.19946286	-0.31223143000000003	2.3973632200000004	-0.36621094	-1.0375977	0.061035156	3.818554712	4.489672824	8.085717752	-1.2207031	-1.6479492	-2.1972656	1.650878894	9.693530252	-0.6208740020000001	0	0.061035156	-0.12207031	1549637432.267
-9.2724366	-1.975073282	-3.434545926	-0.18310547	-0.18310547	0	6.13815944	3.1330810700000002	-0.7464843750000001	-1.0986328	1.6479492	-3.112793	6.57839357	-2.878271466	1.03957518	1.7089844	1.5869141	2.9296875	-9.159985520000001	-0.3002685504	2.21433107	0	-1.3427734	0.18310547	3.5960449280000004	5.050732428000001	7.67180162	-1.0375977	-2.0141602	-2.1362305	1.494165036	9.85742212	-0.5622558606000001	0.061035156	0.18310547	-0.18310547	1549637432.307
-9.072656250000001	-1.9810547120000002	-3.1187255400000002	-0.30517578	-0.36621094	0.30517578	4.344921924	4.030297824	-0.8218505890000001	-1.0986328	1.159668	-1.7700195	6.2111327880000005	-3.3077391200000004	1.851855432	1.4038086	1.2817383	2.5634766	-9.176733426	-0.6806884980000001	2.5217773560000003	0	-1.3427734	0.18310547	4.111645468	5.0614991	7.493554712000001	-0.36621094	-2.746582	-2.6855469	1.677197284	9.6217527	-0.569433606	0.061035156	0.18310547	-0.18310547	1549637432.347
-9.05471196	-1.642504892	-3.0792480040000005	-0.24414062	0.36621094	0.12207031	4.303051620000001	5.036376800000001	0.053833007200000005	-1.6479492	1.7700195	-0.48828125	6.2111327880000005	-3.3077391200000004	1.851855432	1.953125	2.5634766	1.8920898	-9.33344748	-0.154321286	3.3065429320000006	-0.48828125	-2.0141602	0.061035156	4.292285144	4.652368210000001	7.027001800000001	-0.61035156	-1.8920898	-3.6010742	1.66403804	9.668408246	-0.5036376800000001	0	0	-0.12207031	1549637432.387
-9.305932608	-1.820751996	-3.4979492800000003	-0.24414062	-0.12207031	0.061035156	3.8065917540000007	4.19897464	0.7428955072	-1.159668	1.0375977	0.36621094	3.9573242800000004	-4.789941394	2.454785144	1.2207031	1.8920898	1.0986328	-8.978149460000001	-0.03349609424	2.73830571	-0.36621094	-0.9765625	-0.12207031	3.785058606	5.13686502	6.71716304	0.5493164	-1.953125	-3.540039	1.299169928	9.780859620000001	-0.5490966754000001	-0.061035156	0.12207031	-0.061035156	1549637432.427
-9.171948380000002	-2.00258786	-3.1354737400000006	-0.24414062	-0.6713867	0.30517578	3.03020018	4.966992212	0.7811767572	-0.18310547	-0.30517578	1.4038086	3.9573242800000004	-4.789941394	2.454785144	0.61035156	1.8310547	0	-8.865698380000001	-0.0478515625	3.178540036	0.12207031	-1.4648438	0.061035156	4.355688400000001	5.20266124	6.768603240000001	1.0375977	-2.1362305	-3.8452148	1.235766574	9.65883786	-0.8529540740000001	-0.061035156	0.12207031	-0.061035156	1549637432.467
-9.030786240000001	-1.829125998	-3.15700679	-0.18310547	0.36621094	0.30517578	2.3542969240000002	6.049634080000001	0.1686767572	0.48828125	-1.5869141	3.2348633	4.5327391200000005	-5.293579074	2.8399902160000003	1.3427734	1.0375977	-1.2817383	-9.023608426000001	-0.12321777160000001	4.0960937500000005	0.18310547	-3.2958984	-0.061035156	4.966992212	5.48139676	6.7674072480000005	1.2207031	-0.7324219	-4.4555664	1.464257788	9.701904254	-0.7273437500000001	0.061035156	0.12207031	-0.061035156	1549637432.507
-9.301147660000002	-2.121020468	-3.591259784	0	-0.30517578	0.24414062	3.0565185700000006	5.925219748	0.966601538	1.4648438	-2.5024414	4.638672	3.6570557100000003	-5.457470746	3.5589599640000005	1.7089844	1.3427734	-2.5634766	-8.878857428000002	-0.46416014400000005	4.078149460000001	0.18310547	-2.0751953	-0.18310547	5.087817392	5.51130342	6.336743210000001	2.0751953	-0.18310547	-4.8828125	1.667626996	9.87177716	-0.5467041034000001	0	0.24414062	0.061035156	1549637432.547
-9.19946286	-1.98464357	-3.0864257200000003	0.061035156	-0.12207031	0.36621094	4.67629393	6.486279254	0.94506839	2.5024414	-3.9672852	5.2490234	3.6570557100000003	-5.457470746	3.5589599640000005	1.159668	-0.8544922	-3.6010742	-8.878857428000002	-0.46416014400000005	4.078149460000001	-0.12207031	-1.7700195	-0.18310547	5.206250000000001	5.71586911	6.6944336060000005	2.6855469	0.6713867	-5.1879883	1.667626996	9.87177716	-0.5467041034000001	0	0.24414062	0.061035156	1549637432.587
-9.363354532	-1.8650146760000001	-3.2275878600000003	0	-0.061035156	0.18310547	6.628637680000001	6.5760009	-0.709399411	3.1738281	-3.2348633	5.6152344	4.3975586060000005	-4.768408246	4.300659146	1.2207031	-3.7841797	-5.6152344	-8.76401358	-0.096899411	5.17993161	-0.24414062	-1.5258789	-0.18310547	4.941870108000001	6.4683351600000005	6.440820288	2.746582	2.319336	-5.3100586	1.2010742212	9.94355432	-0.5335449280000001	-0.18310547	-0.24414062	0.12207031	1549637432.627
-9.426757788000002	-1.8422851440000003	-3.1498290740000003	0.12207031	-0.30517578	0.12207031	8.47451178	6.89182158	-1.650878894	2.8076172	-2.0751953	6.286621	6.47910144	-3.343627896	5.465844748	0.6713867	-3.90625	-6.7749023	-8.46015625	-0.539526358	4.52316893	0	0.6713867	0	4.463354532	6.74108876	6.390576080000001	2.9296875	3.112793	-4.9438477	1.5300537140000001	9.839477340000002	-0.5263671924000001	-0.24414062	-0.12207031	0.24414062	1549637432.667
-9.32866214	-1.4977538940000001	-3.04216304	0	0	-0.12207031	10.145727340000002	5.998193390000001	-2.5098144959999997	2.4414062	-2.4414062	5.79834	6.47910144	-3.343627896	5.465844748	-0.61035156	-5.92041	-7.507324	-8.46015625	-0.539526358	4.52316893	-0.12207031	0	0.12207031	2.845971646	6.367846940000001	6.1417482	3.4179688	2.6245117	-4.272461	1.5300537140000001	9.839477340000002	-0.5263671924000001	-0.24414062	-0.12207031	0.24414062	1549637432.707
-9.354980432000001	-1.3793212860000001	-2.9847412140000005	-0.061035156	0.061035156	-0.24414062	11.850439300000001	5.48378894	-2.360278354	2.1362305	0.24414062	4.9438477	10.05122104	-0.7560547120000001	2.004980432	-1.7700195	-6.591797	-7.9345703	-8.755639480000001	-0.67709964	4.925122300000001	-0.18310547	0.4272461	0.12207031	1.068286142	8.18500998	5.270849640000001	3.7231445	0.36621094	-2.8076172	1.506127896	9.8251223	-0.576611322	-0.12207031	0.061035156	0.12207031	1549637432.747
-9.42436502	-1.4606689300000002	-3.161792032	-0.12207031	-0.12207031	-0.36621094	11.777465560000001	4.663134784	-2.733520468	1.8920898	0.9765625	4.760742	12.186596940000001	1.081445288	-1.06589357	-1.8920898	-4.638672	-7.5683594	-8.301049820000001	-0.135180661	4.326977536	-0.30517578	1.7089844	0.061035156	1.2632812500000001	8.662329074	5.1296875	3.6621094	0.12207031	-1.2817383	1.5396240020000003	9.797607428000001	-0.4713378894	-0.12207031	0	0.12207031	1549637432.787
-9.273632788	-1.620971646	-2.899804712	-0.061035156	-0.18310547	-0.18310547	11.96528354	2.9368896760000003	-3.0086670320000004	1.953125	4.638672	4.333496	12.186596940000001	1.081445288	-1.06589357	-1.7700195	-5.9814453	-6.4697266	-8.301049820000001	-0.135180661	4.326977536	0	0.9765625	-0.12207031	1.46665036	9.60739766	5.249316394	3.4179688	1.159668	-0.6713867	1.723852536	9.73898912	-0.40075683900000003	-0.12207031	0	0.12207031	1549637432.827
-9.301147660000002	-1.4223876800000002	-2.8483641200000003	0.12207031	0.24414062	-0.18310547	11.1183107	1.61977536	-1.0958007788	1.2817383	1.953125	3.90625	15.23234874	3.435742212	-0.6148925720000001	-2.1362305	-0.061035156	-5.126953	-8.62404802	-0.693847644	3.9979980040000007	0.18310547	0.79345703	0.4272461	0.6328369110000001	10.2928714	4.702612320000001	2.8076172	1.8310547	-0.12207031	1.8052001800000002	9.69472644	-0.362475589	-0.12207031	0.18310547	0.061035156	1549637432.867
-9.35258786	-1.335058606	-2.9990966460000004	0.061035156	0.18310547	-0.18310547	11.25947284	-0.15671386780000002	-0.458178714	1.2207031	2.9296875	4.0283203	16.11401358	3.849658246	-0.0992919928	-1.5869141	-2.6855469	-4.4555664	-8.564233426000001	-0.45578614200000006	3.8269287140000006	-0.061035156	1.2207031	0.24414062	-0.07416992212000001	10.47590306	4.385595746	2.746582	1.953125	0	1.8375000000000001	9.7066893	-0.40314941100000007	-0.12207031	0	0.061035156	1549637432.907
-9.35617662	-1.4558837860000002	-2.958422824	0.061035156	0.12207031	-0.061035156	10.36464856	-1.638916034	-0.5431152356000001	0.7324219	1.159668	3.9672852	16.11401358	3.849658246	-0.0992919928	-0.7324219	0.6713867	-2.746582	-8.6348143	-0.02033691394	3.776684604	-0.061035156	0.6713867	0.12207031	-0.7034179712000002	10.81804164	3.7934326080000003	2.319336	0.36621094	0.24414062	1.95234375	9.6552491	-0.34094239200000004	-0.12207031	0	0.061035156	1549637432.947
-9.35856929	-1.6437011780000002	-3.0002929320000002	0.18310547	0.18310547	-0.061035156	10.937671220000002	-2.64738768	0.16389160340000003	0.5493164	3.540039	3.6010742	12.982128600000001	4.020727536	0.9989013580000001	-0.7324219	0.61035156	-2.5024414	-8.777173020000001	0.061010742800000003	3.744384784	0.12207031	0.61035156	0.12207031	-0.287109375	10.47709964	3.5111084260000003	1.0986328	0.7324219	0.36621094	2.013354532	9.70429712	-0.17106933900000001	0	0.12207031	0	1549637432.987
-9.29516574	-1.7776855040000001	-2.9057862400000003	0.36621094	0.12207031	0.061035156	10.533325180000002	-3.1558105040000006	0.2607910144	-0.24414062	1.4648438	2.8076172	12.982128600000001	4.020727536	0.9989013580000001	-0.61035156	-0.6713867	-2.319336	-8.725732428	-0.17585449280000004	3.5625489200000002	0.48828125	0.48828125	0	-0.095703125	10.44838858	3.234765576	0.4272461	0.36621094	0.48828125	1.698730432	9.71625998	-0.21054687500000002	0	0.12207031	0	1549637433.027
-9.35856929	-1.58388678	-3.02421875	0.4272461	0.12207031	0.061035156	10.37302266	-3.0565185700000006	0.3014648462	-0.91552734	-1.6479492	2.2583008	12.351684800000001	4.350903354000001	0.6292480432	-0.30517578	1.3427734	-2.0751953	-8.878857428000002	-0.49526367800000004	3.7324219240000005	0.30517578	0	-0.18310547	0.1244140625	10.151709260000002	3.1486327880000005	0.061035156	0.5493164	0.4272461	1.66044928	9.701904254	-0.269165036	-0.061035156	-0.12207031	0.061035156	1549637433.067
-9.39326178	-1.3853027160000002	-3.134277356	0.24414062	0	0	10.778564300000001	-3.2072509000000005	0.36606445680000005	-0.61035156	0.4272461	1.8310547	11.231958360000002	4.621264676	0.32180175720000004	-0.36621094	0.48828125	-1.5869141	-8.8561277	-0.4474121106000001	3.5721191100000005	0.24414062	0.36621094	-0.12207031	-0.08732910340000001	9.758129892000001	2.975170926	0.18310547	0.7324219	0	1.9858398560000001	9.73659694	-0.22968750000000002	-0.061035156	-0.36621094	0	1549637433.107
-9.33464357	-1.358984424	-3.029003894	0.18310547	0	0	10.577587860000001	-3.4883788940000002	0.27873535340000005	-0.61035156	-0.61035156	1.159668	11.231958360000002	4.621264676	0.32180175720000004	-0.24414062	-0.12207031	-1.4038086	-8.882446580000002	-0.2607910144	3.5888672120000003	0.061035156	0.12207031	-0.24414062	-0.34094239200000004	9.7485598	2.7610351440000005	0.061035156	0.061035156	0.061035156	2.0899170320000002	9.6636232	-0.16389160340000003	-0.061035156	-0.18310547	0.061035156	1549637433.147
-9.335839660000001	-1.39008786	-3.0708741	0.061035156	0.12207031	0	10.69003894	-3.568530252	0.3600830072	-0.4272461	-0.24414062	0.7324219	11.05490764	4.55546875	0.26796875000000003	-0.18310547	0.12207031	-1.0986328	-8.8561277	-0.35529785340000003	3.494360324	0.18310547	0.18310547	-0.24414062	-0.05144042932000001	9.680371106	2.82922374	-0.061035156	0	0.061035156	2.000195288	9.687548920000001	-0.2775390576	-0.061035156	-0.18310547	0.061035156	1549637433.186
-9.303539840000001	-1.489379892	-3.1641846040000003	0.061035156	0	0	10.2342527	-3.593652356	0.41511232	-0.24414062	0.18310547	0.5493164	10.40292932	4.691845746	0.33256836060000006	-0.061035156	-0.061035156	-0.91552734	-8.914746106	-0.5479003894	3.507519568	0.18310547	0	-0.18310547	0.06459961060000001	9.56672374	2.89741214	-0.061035156	0.12207031	0.061035156	1.9571288940000002	9.69472644	-0.38400878600000005	0	-0.18310547	-0.061035156	1549637433.227
-9.231762680000001	-1.542016574	-3.1438476440000005	0.061035156	0	0	9.71027806	-3.652270468	0.45339357	-0.12207031	-0.5493164	0.36621094	10.40292932	4.691845746	0.33256836060000006	-0.061035156	-0.18310547	-0.61035156	-8.96259784	-0.5837890576	3.5242675720000003	0.12207031	0	-0.12207031	0.07775878600000001	9.558349640000001	2.94765625	0	-0.061035156	0.061035156	1.933203076	9.689941394000002	-0.36606445680000005	-0.061035156	-0.18310547	-0.061035156	1549637433.267
-9.23774411	-1.5085204680000002	-3.1534179320000004	0.061035156	0.12207031	0.061035156	9.559545926	-3.6714112400000003	0.15910644960000003	-0.061035156	-0.30517578	0.24414062	10.406518080000001	4.743286240000001	0.26796875000000003	0	-0.12207031	-0.30517578	-8.93029802	-0.4342529254	3.46086412	0	0.061035156	-0.061035156	0.1363769568	9.52006839	2.9321045320000003	0.12207031	0	-0.061035156	1.961914038	9.667211960000001	-0.37683107	-0.061035156	-0.18310547	-0.061035156	1549637433.306
-9.293969748	-1.4774170320000002	-3.2323730040000007	0	0.061035156	0	9.189892572	-3.631933606	-0.0418701178	-0.061035156	0	0.18310547	9.937573380000002	4.720556610000001	0.2823242212	0.061035156	-0.18310547	-0.24414062	-8.93029802	-0.4342529254	3.46086412	0	0.061035156	0	0.1674804712	9.589452880000001	2.8914307100000003	0.061035156	-0.061035156	0	1.9487548920000002	9.705493210000002	-0.40075683900000003	0	-0.12207031	-0.061035156	1549637433.347
-9.25688498	-1.53125	-3.23955072	-0.12207031	0.061035156	-0.061035156	9.189892572	-3.631933606	-0.0418701178	-0.061035156	0	0.18310547	9.937573380000002	4.720556610000001	0.2823242212	0	0	-0.30517578	-8.93029802	-0.4342529254	3.46086412	0	0.061035156	0	0.1806396466	9.62055661	2.830419928	0	-0.061035156	0.061035156	1.9487548920000002	9.705493210000002	-0.40075683900000003	0	-0.12207031	-0.061035156	1549637433.386
-9.2556884	-1.62575679	-3.23356929	-0.061035156	0.061035156	-0.061035156	8.802294928000002	-3.5135009000000004	-0.01794433606	0	-0.4272461	0.24414062	9.718652160000001	4.7983153960000005	0.2930908246	-0.061035156	-0.18310547	-0.4272461	-8.93029802	-0.4342529254	3.46086412	0	0.061035156	0	0.265576178	9.624145468	2.7945312500000004	0.12207031	0	0.061035156	1.8422851440000003	9.707885880000001	-0.385205072	-0.061035156	-0.061035156	-0.061035156	1549637433.426
-9.25927716	-1.65805661	-3.243139676	-0.061035156	0	-0.061035156	8.88723143	-3.5553711060000004	-0.1854248004	0	-0.4272461	0.24414062	9.61936052	5.00766574	0.05861816394	0	-0.12207031	-0.4272461	-8.93029802	-0.4342529254	3.46086412	0	0.061035156	0	0.25959472840000003	9.625341754	2.8088867800000004	0.061035156	0	0	1.7860596040000003	9.74138179	-0.3995605432	-0.061035156	-0.061035156	-0.061035156	1549637433.466
-9.26047374	-1.693945288	-3.23955072	0	0	-0.12207031	8.637207068	-3.611596646	-0.1208251996	0	-0.18310547	0.4272461	9.61936052	5.00766574	0.05861816394	0.061035156	-0.061035156	-0.4272461	-9.004467752000002	-0.230883786	3.4441162140000006	0	0.061035156	0	0.20935058900000003	9.667211960000001	2.77419429	0.12207031	0.061035156	-0.12207031	1.8040038940000003	9.766503894000001	-0.33017577880000004	-0.061035156	-0.061035156	-0.061035156	1549637433.506
-9.25209964	-1.6664307100000002	-3.210839856	-0.061035156	-0.061035156	-0.061035156	8.68864766	-3.6833741	-0.16628417539999998	0	-0.36621094	0.4272461	9.603808606000001	5.067480432000001	0.28471679320000004	0.061035156	-0.12207031	-0.48828125	-8.97575679	-0.2225097644	3.354394568	-0.061035156	0.18310547	0	0.19140625	9.6636232	2.6916503600000006	0.12207031	0.061035156	-0.061035156	1.71667482	9.73061502	-0.36845702880000003	-0.061035156	-0.061035156	-0.061035156	1549637433.546
-9.2389402	-1.7130859620000003	-3.22160643	0	0.061035156	-0.061035156	9.026000900000001	-3.7467773560000004	-0.3349609424	-0.12207031	0	0.30517578	9.925610520000001	5.310326980000001	0.211743161	0	0	-0.4272461	-9.011645468000001	-0.2189208966	3.338842752	0	0.18310547	0	0.050244139400000006	9.651660340000001	2.670117212	0.12207031	0.061035156	-0.12207031	1.720263678	9.737792932000001	-0.43664550720000006	-0.061035156	0	-0.061035156	1549637433.586
-9.230566394	-1.7645263580000001	-3.2562989200000003	0.061035156	0.061035156	-0.12207031	9.026000900000001	-3.7467773560000004	-0.3349609424	-0.12207031	0	0.30517578	9.925610520000001	5.310326980000001	0.211743161	0	-0.12207031	-0.30517578	-9.011645468000001	-0.2189208966	3.338842752	0	0.12207031	-0.061035156	-0.02990722644	9.7748777	2.616284146	0.061035156	-0.061035156	-0.12207031	1.7489746400000001	9.754540740000001	-0.401953125	-0.061035156	-0.061035156	-0.061035156	1549637433.626
-9.23774411	-1.7513672120000003	-3.24194339	0.061035156	0.061035156	-0.061035156	9.00327176	-3.8460692900000004	-0.30505371400000003	-0.12207031	0.061035156	0.18310547	9.9949955	5.361767572	0.34812010800000004	0	-0.12207031	-0.18310547	-9.021215560000002	-0.23327636780000002	3.267065396	0	0.12207031	-0.061035156	-0.027514648560000004	9.801196580000001	2.61867662	0.061035156	-0.12207031	-0.18310547	1.73701178	9.72702626	-0.38400878600000005	-0.061035156	-0.061035156	-0.061035156	1549637433.666
-9.213818390000002	-1.720263678	-3.2706542540000005	0.061035156	0.061035156	-0.061035156	9.04633786	-3.9046875	-0.24045410340000004	-0.061035156	-0.061035156	0.061035156	9.90647014	5.199072480000001	0.2512207068	-0.061035156	0	-0.12207031	-9.04155252	-0.2823242212	3.2239991	0	0.12207031	-0.061035156	0.04067382788	9.76889676	2.6485839660000003	0	-0.12207031	-0.12207031	1.7094971040000002	9.73898912	-0.440234375	-0.061035156	-0.12207031	-0.061035156	1549637433.706
-9.21979982	-1.7118896760000002	-3.2885987400000003	0	0.12207031	-0.061035156	9.061889480000001	-3.8640135800000004	-0.33137207460000007	-0.12207031	0.061035156	0	9.90647014	5.199072480000001	0.2512207068	-0.061035156	0.061035156	-0.061035156	-9.04155252	-0.2823242212	3.2239991	0	0.12207031	-0.061035156	0.10288086060000001	9.71147464	2.6378173920000005	-0.061035156	-0.061035156	-0.061035156	1.7094971040000002	9.73898912	-0.440234375	-0.061035156	-0.12207031	-0.061035156	1549637433.746
-9.234155252	-1.7106933900000003	-3.31611322	0	0	-0.061035156	8.781957968	-3.8257324280000002	-0.22849121400000003	-0.12207031	0	-0.061035156	9.780859620000001	5.194287140000001	0.19499511780000003	-0.061035156	0	0	-9.066674820000001	-0.3014648462	3.208447284	0	0.061035156	-0.061035156	0.07416992212000001	9.70429712	2.63183606	-0.061035156	-0.061035156	-0.061035156	1.745385782	9.755737320000001	-0.41152344240000005	0	-0.12207031	-0.061035156	1549637433.786
-9.210229532000001	-1.7023192900000002	-3.302954074	0	0	-0.12207031	8.781957968	-3.8257324280000002	-0.22849121400000003	-0.061035156	-0.061035156	-0.061035156	9.613378894	5.240942392	0.1626953076	-0.061035156	0	-0.061035156	-9.065478240000001	-0.3182128894	3.180932608	0	0.12207031	-0.061035156	0.057421875000000004	9.70429712	2.62705072	-0.061035156	-0.061035156	-0.061035156	1.695141574	9.724634080000001	-0.41152344240000005	0	0	-0.061035156	1549637433.826
-9.21501448	-1.733422824	-3.3220947480000005	0	-0.061035156	-0.12207031	8.774780252000001	-3.8915283540000005	-0.2512207068	-0.061035156	-0.12207031	-0.061035156	9.613378894	5.240942392	0.1626953076	-0.061035156	0.061035156	-0.061035156	-9.065478240000001	-0.3182128894	3.180932608	0	0.12207031	-0.061035156	0.052636719240000004	9.636108426000002	2.624658246	-0.061035156	0	-0.061035156	1.7489746400000001	9.72702626	-0.346923822	0	0	-0.061035156	1549637433.866
-9.22338858	-1.720263678	-3.31252446	-0.061035156	-0.061035156	-0.061035156	8.741284440000001	-3.9154540740000003	-0.24643554320000002	-0.061035156	-0.061035156	-0.061035156	9.52006839	5.2828125	0.15073241820000002	-0.061035156	0	-0.061035156	-9.03796376	-0.3182128894	3.14504393	0	0.12207031	-0.061035156	-0.00837402356	9.666015380000001	2.64140625	0	0	-0.061035156	1.8004150360000002	9.729418930000001	-0.3804199280000001	0	0	-0.061035156	1549637433.906
-9.209033246	-1.753759784	-3.3041503600000004	-0.061035156	-0.061035156	-0.12207031	8.640795926000001	-3.992016574	-0.27993163940000004	-0.061035156	-0.061035156	0	9.523657248000001	5.336645468	0.172265625	-0.061035156	0	-0.12207031	-9.077441394000001	-0.28471679320000004	3.134277356	-0.061035156	0.061035156	-0.061035156	-0.04306640576	9.67080072	2.6390135800000003	-0.061035156	0	-0.061035156	1.8255371400000002	9.74138179	-0.3732421924	0	-0.12207031	0	1549637433.946
-9.191088760000001	-1.7848632200000003	-3.2144287140000003	0	-0.061035156	-0.061035156	8.6766848	-4.01953125	-0.3026611322	-0.061035156	0	0	9.523657248000001	5.336645468	0.172265625	0	0	-0.12207031	-9.077441394000001	-0.28471679320000004	3.134277356	0	0.061035156	-0.061035156	-0.07895508180000001	9.657641574000001	2.60671376	-0.061035156	0.061035156	-0.061035156	1.8626221040000002	9.729418930000001	-0.35888672120000004	-0.061035156	0.061035156	0.061035156	1549637433.986
-9.213818390000002	-1.74299321	-3.2060547120000003	0	-0.061035156	0	8.64558107	-3.98723143	-0.3935791034	-0.061035156	-0.061035156	0	9.56552716	5.359375	0.12800292540000002	-0.061035156	-0.061035156	-0.061035156	-9.03796376	-0.343334964	3.0589112400000005	-0.061035156	0.061035156	-0.061035156	-0.1040771466	9.636108426000002	2.61867662	0	0	-0.061035156	1.6879638580000003	9.7066893	-0.40075683900000003	-0.061035156	0.061035156	0.061035156	1549637434.026
-9.24372554	-1.795629892	-3.24194339	-0.061035156	-0.061035156	-0.061035156	8.69103984	-3.9597167540000004	-0.3732421924	-0.061035156	0	0	9.59782698	5.3270751800000005	0.27275390380000003	-0.061035156	-0.061035156	-0.061035156	-9.061889480000001	-0.36845702880000003	3.0565185700000006	-0.061035156	0	-0.061035156	-0.1244140625	9.66242662	2.656957968	0	0	-0.061035156	1.7465820680000002	9.73898912	-0.4091308606000001	-0.061035156	-0.061035156	0	1549637434.066
-9.209033246	-1.8422851440000003	-3.180932608	-0.061035156	-0.061035156	0	8.706591754	-3.966894568	-0.288305661	-0.061035156	0	0	9.59782698	5.3270751800000005	0.27275390380000003	-0.061035156	-0.061035156	-0.061035156	-9.061889480000001	-0.36845702880000003	3.0565185700000006	-0.061035156	-0.061035156	-0.061035156	-0.113647464	9.689941394000002	2.652172824	0	0	-0.061035156	1.832714856	9.723437500000001	-0.2835205072	-0.12207031	0	0.061035156	1549637434.106
-9.229370108000001	-1.8351074280000002	-3.14504393	-0.061035156	-0.12207031	-0.061035156	8.717358426	-3.9704834260000004	-0.343334964	0	-0.061035156	0	9.615771760000001	5.328271760000001	0.265576178	-0.061035156	-0.061035156	0	-9.1109375	-0.401953125	3.08881839	0	0	-0.061035156	-0.07416992212000001	9.701904254	2.6497802520000002	0	0	0	1.7286376800000003	9.729418930000001	-0.24643554320000002	-0.12207031	0	0.061035156	1549637434.146
-9.2556884	-1.923632788	-3.10317392	-0.061035156	-0.18310547	-0.061035156	8.675488220000002	-3.9417724640000005	-0.33137207460000007	0	-0.061035156	-0.061035156	9.6983152	5.268457068	0.27275390380000003	0	0	0	-9.121704074	-0.42109375000000004	3.048144568	-0.061035156	-0.061035156	-0.061035156	-0.07416992212000001	9.669604532000001	2.746679712	-0.061035156	0	-0.061035156	1.757348642	9.744970746000002	-0.1997802716	-0.12207031	-0.061035156	0.061035156	1549637434.186
-9.27124002	-1.945166034	-3.03020018	-0.061035156	-0.24414062	-0.061035156	8.6515625	-3.992016574	-0.26318359620000004	0.061035156	-0.12207031	-0.061035156	9.6983152	5.268457068	0.27275390380000003	0.061035156	0.061035156	0	-9.121704074	-0.42109375000000004	3.048144568	0	0	-0.061035156	-0.037084961060000005	9.668408246	2.7299316100000004	-0.061035156	0.12207031	0	1.8506591460000001	9.73898912	-0.1435546875	-0.061035156	0	0.18310547	1549637434.226
-9.262865920000001	-1.9200439300000003	-2.9632079680000003	0	-0.4272461	-0.12207031	8.618066394000001	-4.0506347840000005	-0.27873535340000005	0.12207031	-0.18310547	-0.061035156	9.838280760000002	5.2146241	0.2560058606	0.061035156	0.061035156	0.061035156	-9.12648912	-0.6555663939999999	2.9955077880000003	-0.061035156	0.061035156	-0.061035156	-0.0227294928	9.689941394000002	2.81486821	-0.061035156	0.24414062	0.061035156	1.96430661	9.63491214	-0.050244139400000006	-0.061035156	-0.061035156	0.24414062	1549637434.266
-9.43513179	-1.8351074280000002	-2.8495605040000003	-0.18310547	-0.8544922	-0.061035156	8.565429712	-4.1786376800000005	-0.2428466754	0.18310547	-0.30517578	-0.061035156	9.997387680000001	5.077050720000001	0.1459472644	0.24414062	0.30517578	0.12207031	-9.149218750000001	-0.9426757788	2.93569339	0	0.12207031	-0.061035156	0.096899411	9.615771760000001	3.03020018	-0.24414062	0.4272461	0.12207031	1.6125976440000003	9.65285643	-0.1447509784	-0.061035156	-0.061035156	0.36621094	1549637434.306
-9.268847840000001	-1.6712158540000002	-2.902197284	-0.24414062	-1.159668	-0.18310547	8.476904254	-4.440625000000001	-0.05861816394	0.5493164	-0.61035156	-0.12207031	10.16127896	4.856933606	0.1866210962	0.5493164	0.48828125	0.24414062	-9.149218750000001	-0.9426757788	2.93569339	-0.12207031	0.12207031	0.061035156	0.24165038940000003	9.54399411	3.2072509000000005	-0.24414062	0.7324219	0.18310547	1.1209228240000002	9.766503894000001	-0.14235839660000002	-0.061035156	-0.48828125	0.12207031	1549637434.346
-9.065478240000001	-1.485791034	-2.85075679	-0.6713867	-1.2207031	-0.7324219	8.451782248	-4.84975589	0.04067382788	0.91552734	-0.9765625	-0.18310547	10.380200180000001	4.649975540000001	0.014355469240000002	0.8544922	0.7324219	0.36621094	-9.636108426000002	-1.7094971040000002	3.3962646760000004	-0.4272461	0	0.24414062	0.6077148560000001	9.5619384	3.4931639400000005	-0.24414062	0.91552734	0.18310547	0.1208251996	9.86699182	-0.423486322	-0.061035156	-0.48828125	0.12207031	1549637434.386
-9.22578125	-0.9606201080000001	-3.0983885800000004	-0.48828125	0.8544922	-1.159668	8.52595198	-5.421582068	0.1315917932	0.91552734	-0.9765625	-0.18310547	10.484277160000001	4.510009784	-0.3828125	1.2817383	0.7324219	0.4272461	-9.636108426000002	-1.7094971040000002	3.3962646760000004	-0.9765625	0.061035156	0.4272461	1.0419677520000001	9.82153354	3.65944838	0	1.2207031	0.12207031	0.1208251996	9.86699182	-0.423486322	0.30517578	-2.0141602	-0.12207031	1549637434.426
-9.10615216	-0.669921875	-4.21452626	-1.953125	0.4272461	-1.8310547	8.41708966	-5.849853240000001	0.13398437500000002	1.4038086	-1.0986328	-0.24414062	10.576391280000001	4.367651260000001	-0.778784146	1.8310547	1.0986328	0.36621094	-9.90647014	-1.752563498	3.8245362400000005	-1.7089844	0.61035156	0.7324219	1.6137939300000002	9.96389128	3.61638179	0.12207031	1.7700195	-0.18310547	2.06120607	9.81315944	-1.9044922120000003	0.8544922	0.4272461	-1.0986328	1549637434.465
-9.354980432000001	-1.0934082068000002	-4.08413089	-2.5634766	-0.18310547	-1.4038086	8.04025908	-5.74816893	0.2978759784	2.319336	-1.5869141	-0.30517578	10.41010782	3.9298096040000003	-0.8828613220000001	2.380371	1.6479492	0.4272461	-9.354980432000001	-0.26796875000000003	3.1845214660000005	-2.380371	1.0986328	1.0375977	1.9978027160000003	9.62773462	2.9524413940000005	0.18310547	2.5634766	-0.48828125	3.0744628600000006	9.59782698	-0.9725830072	0.8544922	0.4272461	-1.0986328	1549637434.505
-9.749755890000001	-0.4761230432	-3.8795653960000003	-2.9907227	-0.061035156	-0.9765625	7.828515380000001	-5.66921376	0.439038089	2.5634766	-1.7700195	-0.24414062	10.28688948	3.6104003600000003	-1.2477295320000001	2.6245117	1.4648438	0.30517578	-8.47451178	0.265576178	2.3495117800000003	-2.746582	1.4038086	1.2207031	1.7406005400000002	9.7401857	1.9427734620000003	0.061035156	3.1738281	-0.30517578	2.879467752	9.536816394	-0.954638678	0.4272461	1.4038086	-0.5493164	1549637434.545
-9.170751800000001	-0.00837402356	-4.29946286	-4.0893555	-0.12207031	-1.0986328	7.887134080000001	-5.541211060000001	0.500048822	2.6855469	-1.7089844	-0.24414062	10.698413040000002	3.782666034	-1.90808107	2.8076172	1.953125	0.30517578	-8.47451178	0.265576178	2.3495117800000003	-3.112793	0.6713867	1.0375977	1.076660144	10.033276260000001	1.2285888580000002	-0.12207031	3.2958984	0.061035156	3.430957068	9.325073380000001	-1.282421924	0.5493164	1.0986328	-0.7324219	1549637434.585
-8.77597644	-0.3182128894	-4.85573732	-4.5166016	-0.061035156	-1.4038086	7.751952880000001	-5.20266124	0.9797607428000001	2.6855469	-1.7089844	-0.24414062	10.693627700000002	3.9896241	-2.268164038	3.112793	1.953125	0.4272461	-8.14792482	0.26318359620000004	2.3674560700000002	-3.6010742	-0.24414062	0.8544922	0.6914550720000001	9.9710688	1.1041748200000001	-0.18310547	3.1738281	0.36621094	3.430957068	9.325073380000001	-1.282421924	0.7324219	1.3427734	-1.159668	1549637434.625
-8.911157248	-0.9462646760000001	-5.50771466	-4.8217773	-0.91552734	-1.4038086	7.583276260000001	-5.094995108000001	1.073071286	3.7841797	-2.319336	-0.79345703	10.52136232	3.99919429	-2.20236821	3.540039	1.8920898	0.61035156	-8.431445288	0.2978759784	3.0050780759999998	-4.272461	-0.48828125	0.8544922	1.0192382788	9.87775908	1.29558107	-0.18310547	3.479004	0.4272461	3.5386230040000006	9.451879892000001	-1.362573282	0.5493164	2.5634766	-1.0986328	1549637434.665
-8.73291034	-1.362573282	-5.9706784200000005	-5.065918	-1.4648438	-1.5258789	7.675390380000001	-5.297167932000001	0.5048339856	4.272461	-2.319336	-1.0375977	10.48786592	3.7156739200000004	-2.3160155760000003	4.1503906	2.4414062	0.79345703	-8.431445288	0.2978759784	3.0050780759999998	-4.8217773	-0.6713867	0.9765625	1.41640625	9.861010880000002	1.318310504	-0.30517578	4.0283203	0.48828125	2.336352536	9.624145468	-2.0289062500000004	-0.12207031	4.0283203	-0.9765625	1549637434.705
-8.24482428	-1.693945288	-5.914452880000001	-4.760742	-1.3427734	-1.7089844	7.829711960000001	-5.394067392	0.057421875000000004	4.638672	-2.5024414	-1.0375977	10.418481920000001	3.4034423920000005	-2.30883786	4.5776367	2.8076172	0.7324219	-8.762817392	0.9570312500000001	3.7695067900000003	-5.065918	-0.61035156	1.0986328	1.6688232820000002	9.733007788	1.081445288	-0.61035156	4.5776367	0.7324219	1.3793212860000001	9.81914038	-2.3674560700000002	-0.12207031	4.0283203	-0.9765625	1549637434.745
-8.064184800000001	-1.752563498	-5.98981929	-4.5166016	-1.5258789	-1.8310547	8.11083966	-4.9957028800000005	-0.2260986322	4.8217773	-2.746582	-0.8544922	10.31320836	3.262280252	-2.2167236420000003	4.760742	2.6855469	0.7324219	-8.774780252000001	1.1053711060000002	3.9118652160000003	-5.065918	-0.5493164	1.2817383	1.6090087860000002	9.560742212000001	0.765625	-0.61035156	4.8828125	0.9765625	0.7895507788	9.758129892000001	-2.295678714	-0.5493164	3.9672852	-1.0986328	1549637434.785
-8.1670652	-1.6712158540000002	-6.1477295320000005	-4.3945312	-1.4038086	-1.7700195	8.11083966	-4.9957028800000005	-0.2260986322	4.8217773	-2.746582	-0.8544922	10.21032698	3.3149170320000003	-2.3710449280000003	4.760742	2.6855469	0.79345703	-8.774780252000001	1.1053711060000002	3.9118652160000003	-5.004883	-0.5493164	1.5258789	1.469042932	9.517675720000002	0.54191893	-0.5493164	4.8828125	1.2207031	0.7895507788	9.758129892000001	-2.295678714	-0.91552734	3.3569336	-0.9765625	1549637434.825
-8.15390625	-1.667626996	-6.34870607	-4.272461	-1.159668	-1.7700195	8.758032248000001	-3.8616211060000003	-0.663940396	4.8828125	-2.5024414	-0.61035156	9.95432158	3.6104003600000003	-2.46794429	4.8217773	2.6855469	0.7324219	-8.753247300000002	1.5970459260000003	4.238452176	-5.004883	-0.18310547	1.5869141	1.3290771760000002	9.82751448	0.3194091754	-0.5493164	5.065918	1.3427734	0.802709964	9.90527356	-2.5313476440000002	-0.8544922	3.6010742	-0.9765625	1549637434.865
-8.00197734	-1.6341308900000002	-6.66811502	-3.8452148	-1.0986328	-1.5869141	9.10495607	-3.293383786	-0.7560547120000001	4.699707	-2.1362305	-0.61035156	9.780859620000001	4.0877197480000005	-2.337548822	4.699707	2.380371	0.5493164	-8.753247300000002	1.5970459260000003	4.238452176	-4.9438477	-0.4272461	1.5258789	0.898413089	10.005761780000002	0.17944336060000002	-0.4272461	4.9438477	1.4038086	1.414013678	10.06796924	-2.365063498	-1.159668	3.7841797	-1.159668	1549637434.905
-8.222094748	-1.3266846040000002	-6.40732428	-3.6010742	-2.1972656	-1.0986328	9.07504892	-2.9057862400000003	-0.6830810700000001	4.3945312	-2.0141602	-0.61035156	9.67438948	4.556665036	-2.013354532	4.211426	1.953125	0.48828125	-8.62285144	2.0468505400000003	4.330566394000001	-4.5776367	-0.24414062	1.7089844	0.492871106	10.054809800000001	0.08732910340000001	-0.24414062	4.4555664	1.3427734	2.31481929	10.1660643	-1.6161865020000004	-2.0751953	4.1503906	-1.0986328	1549637434.945
-8.612085160000001	-0.6663330072	-6.453979532000001	-5.2490234	-3.1738281	-0.9765625	9.11452626	-2.6772949280000002	-1.052734375	4.272461	-1.953125	-0.61035156	9.677978240000002	4.810278354	-1.4618652160000003	3.9672852	1.6479492	0.61035156	-9.65883786	1.3087402160000001	3.953735324	-4.4555664	-0.7324219	1.8310547	0.1459472644	9.777270468000001	0.1112548822	-0.36621094	3.8452148	1.0375977	2.682080072	10.381396760000001	-0.8374023560000001	-3.0517578	4.9438477	-0.5493164	1549637434.985
-9.174340560000001	-0.9331054712000001	-5.6058107	-7.019043	-3.1738281	-1.0375977	9.14802266	-2.8651123200000006	-1.374536142	3.90625	-1.4038086	-0.30517578	9.406420926000001	5.02202176	-0.9462646760000001	3.7841797	1.4038086	0.5493164	-9.65883786	1.3087402160000001	3.953735324	-4.0283203	-0.7324219	2.1362305	-0.1459472644	9.957910340000002	1.062304712	-0.12207031	3.112793	0.9765625	2.428466754	10.51179164	0.3959716754	-3.8452148	5.004883	0.12207031	1549637435.025
-9.157592752000001	-3.6929442900000002	-4.124804712	-6.652832	-1.2207031	-0.91552734	9.62773462	-3.5577635800000005	-1.757348642	3.90625	-1.4648438	0	9.314306610000001	5.36655252	-0.9020019568000001	3.4179688	0.8544922	-0.061035156	-9.449487320000001	-0.5634521466	3.87238768	-4.1503906	0.061035156	1.8310547	-0.15910644960000003	10.946045320000001	2.47631839	0.6713867	3.540039	0.91552734	3.917846646	10.528539840000002	0.773999002	-4.211426	5.004883	0.8544922	1549637435.065
-10.05839856	-5.13686502	-2.721557608	-3.8452148	-2.4414062	-0.79345703	9.8083741	-4.011157248000001	-2.0911132200000004	3.90625	-1.0986328	-0.061035156	9.9949955	5.590259080000001	-0.9139648560000001	3.6010742	0.61035156	-0.4272461	-9.011645468000001	-1.0958007788	3.4393310700000006	-4.8217773	-0.8544922	1.8310547	-0.4294677716	10.396948380000001	2.9739746400000002	0.48828125	4.333496	0.8544922	3.905883786	9.305932608	-0.0454589856	-4.638672	4.699707	2.0751953	1549637435.105
-9.759326080000001	-4.700219748	-1.6688232820000002	-4.5776367	-2.8686523	-1.3427734	8.6766848	-4.15231929	-2.021728534	3.9672852	-1.0986328	-0.24414062	10.19836412	5.49335962	-0.17944336060000002	3.7841797	1.5258789	0.12207031	-9.883740020000001	-0.24643554320000002	3.4680420320000005	-4.333496	-0.6713867	2.1972656	-0.754858426	9.43513179	2.6533691100000003	0.18310547	3.6621094	0.79345703	3.2275878600000003	8.82023912	-1.03957518	-2.319336	6.652832	2.9296875	1549637435.145
-8.984130890000001	-3.440527356	-1.274047824	-3.112793	-0.7324219	-0.8544922	8.042651260000001	-4.586572284	-2.3387451080000004	4.0283203	-1.159668	0	9.713867212	5.76013179	0.1112548822	3.7841797	1.5258789	0	-10.992700180000002	-0.5443115216000001	3.98125	-3.8452148	0.91552734	2.0141602	-0.477319339	10.321582460000002	2.7119873200000004	0.4272461	3.90625	0.7324219	3.2275878600000003	8.82023912	-1.03957518	0.061035156	5.493164	3.6621094	1549637435.185
-8.978149460000001	-2.0911132200000004	-1.5013427520000002	-3.7231445	-0.5493164	-0.12207031	8.157495108	-4.526757788	-2.930908246	3.9672852	-1.5258789	0.36621094	10.13376448	6.171655252000001	-0.592163089	3.7841797	1.2817383	-0.061035156	-8.742480432	-0.931909146	2.384204074	-3.7841797	1.6479492	1.5258789	-0.7381103240000001	10.4459964	2.7155760800000004	0.5493164	5.3100586	0.36621094	1.606616214	12.12438948	-2.0336913940000003	4.333496	8.7890625	4.9438477	1549637435.225
-8.52595198	-1.425976538	-3.1079589660000004	-4.699707	-0.48828125	-1.2817383	7.98044429	-4.064990216	-2.5253662140000004	3.90625	-1.8920898	0.24414062	10.170849640000002	5.992211960000001	-0.54191893	3.8452148	1.8920898	0.36621094	-8.742480432	-0.931909146	2.384204074	-3.90625	0.91552734	1.4038086	-1.820751996	9.480590560000001	2.255004892	0	5.004883	0.61035156	1.1747558900000001	12.068163940000002	-0.9271240020000001	2.2583008	9.460449	6.286621	1549637435.265
-8.850146760000001	-1.293188498	-2.9033935700000004	-4.638672	-1.4038086	-1.2817383	7.729223740000001	-4.182226440000001	-2.27893071	4.0893555	-2.319336	0	9.37890625	5.768505890000001	0.019140625	3.90625	1.953125	0.48828125	-8.487670926	-0.8194580072000001	2.153320288	-4.0893555	0.18310547	1.4648438	-1.6437011780000002	9.283202880000001	2.0935058900000003	-0.12207031	3.9672852	0.91552734	1.564746106	11.7403804	-1.0922119110000001	4.3945312	6.286621	6.591797	1549637435.305
-8.911157248	-1.11613768	-2.427270468	-4.3945312	0	-1.5869141	8.17304712	-4.465747104	-2.50622554	4.0893555	-2.319336	0	9.164770468	5.66442842	-0.1674804712	4.0283203	2.0141602	0.36621094	-8.85732428	-0.909179712	2.8268310700000003	-4.333496	0.18310547	1.3427734	-0.763232428	9.596630890000002	2.3435302520000003	0.12207031	4.1503906	0.6713867	1.564746106	11.7403804	-1.0922119110000001	5.065918	7.507324	6.286621	1549637435.345
-9.53920926	-1.580297824	-3.7001221040000005	-4.760742	-0.24414062	-1.5258789	8.421875	-4.445410144	-2.7072021760000005	4.1503906	-2.0751953	-0.24414062	9.387280252000002	5.45148912	-0.5897705072	4.0893555	2.380371	0.30517578	-8.74367662	-0.7608398560000001	3.0947998200000004	-4.5776367	0.30517578	1.4038086	-0.36965332460000005	9.80358876	2.3794189300000004	0.12207031	4.5776367	0.30517578	-0.849365216	10.7354982	-0.9881347840000001	4.3945312	9.82666	4.4555664	1549637435.385
-9.506909440000001	-2.24663089	-4.2336670320000005	-5.6762695	-2.8076172	-1.2207031	8.431445288	-4.103271466000001	-2.4392334260000004	4.0283203	-2.2583008	-0.12207031	9.39326178	4.965795926	-0.40314941100000007	4.0893555	2.4414062	0.18310547	-8.714965560000001	-0.5132080072	3.2718505400000004	-4.638672	0.061035156	1.5258789	-0.308642572	9.69233426	2.135375998	0	4.333496	0.30517578	-2.1293945680000004	9.319091754	-0.03947753894	3.112793	9.70459	2.8686523	1549637435.425
-8.488867212	-2.384204074	-2.191601538	-4.699707	-2.319336	-0.61035156	8.5833741	-3.8221435700000006	-1.943969748	4.0283203	-2.0141602	0.061035156	9.512890380000002	4.502832068	0.07177734424	4.0283203	2.319336	0	-8.54628894	0.15551757200000002	3.161792032	-4.5166016	0	1.4038086	-0.3971679712	9.682763580000001	1.830322284	-0.061035156	4.0893555	0.61035156	-0.6818847840000001	8.43503444	1.561157248	3.1738281	6.5307617	1.0375977	1549637435.465
-8.787939300000001	-2.2837158540000004	-2.112646466	-3.112793	0.30517578	-0.61035156	8.76042482	-3.4512939300000003	-1.8566405760000002	3.9672852	-2.0141602	0	9.917236420000002	4.358081070000001	-0.052636719240000004	4.1503906	2.319336	0	-8.54628894	0.15551757200000002	3.161792032	-4.272461	-0.61035156	1.4038086	-0.458178714	9.460253894000001	1.829125998	-0.12207031	3.7841797	0.8544922	2.2837158540000004	9.52604982	1.8267334260000003	3.2348633	5.432129	0.18310547	1549637435.505
-9.423168930000001	-1.8805663940000001	-2.8220459260000004	-3.540039	-1.0986328	-0.30517578	8.67070288	-3.220410144	-1.947558606	3.9672852	-2.0141602	0	10.169653060000002	4.46933606	-0.462963858	4.211426	2.6855469	0.36621094	-8.83100589	0.24404297120000001	3.435742212	-3.90625	0.12207031	1.4038086	-0.539526358	9.57150908	1.9260253600000001	-0.18310547	3.90625	1.0375977	6.209936600000001	9.209033246	0.8242431610000001	2.5634766	2.5024414	-0.12207031	1549637435.545
-9.286792032000001	-0.7428955072	-2.04924321	-4.0283203	-0.5493164	0.24414062	8.755639480000001	-3.5266601440000005	-2.04924321	4.0283203	-2.0141602	-0.18310547	10.34790036	4.618872104	-0.3505126800000001	4.1503906	2.5634766	0.5493164	-8.39555661	0.364868161	3.064892572	-3.6010742	-0.30517578	1.159668	-0.7058105432	9.67080072	1.8063964660000003	-0.36621094	4.1503906	1.2817383	6.209936600000001	9.209033246	0.8242431610000001	0.79345703	2.4414062	0.24414062	1549637435.585
-8.710180710000001	-1.885351538	-3.03020018	-4.333496	0.79345703	-0.9765625	8.717358426	-3.8221435700000006	-1.677197284	3.9672852	-2.2583008	-0.48828125	10.50222194	4.748071286	-0.15192871400000002	3.9672852	2.6245117	0.8544922	-8.058202880000001	0.3014648462	2.9010009000000005	-3.2958984	-1.2207031	0.9765625	-0.9905273560000001	9.67080072	1.820751996	-0.48828125	3.7841797	1.7700195	-2.23227536	9.01882338	-0.6555663939999999	0.24414062	1.7089844	-0.61035156	1549637435.625
-10.3359375	-4.9992920320000005	-4.148730432000001	-0.6713867	-0.24414062	-2.1362305	8.8896241	-4.173852536	-1.580297824	4.211426	-2.380371	-0.61035156	10.64697284	4.98852536	-0.423486322	4.0283203	2.9296875	0.79345703	-9.609789840000001	-0.33854982	3.619970746	-3.4179688	-1.7089844	0.9765625	-0.1878173822	10.684058	2.378222644	-0.36621094	3.3569336	1.953125	2.6497802520000002	13.60659146	2.634228534	2.380371	4.333496	-2.5634766	1549637435.665
-10.5991214	-3.2311766200000003	-4.974169928000001	-1.8920898	-2.6855469	-0.8544922	9.088207968	-4.77319339	-1.758544928	4.5776367	-2.2583008	-0.48828125	10.624242720000002	5.239746106	-0.9570312500000001	4.4555664	2.6245117	0.48828125	-10.40532248	0.9366943390000001	4.042260880000001	-4.272461	-0.24414062	1.4038086	1.259692392	11.385083360000001	2.47631839	-0.12207031	4.211426	1.3427734	2.3889892180000003	10.9735598	0.04426269568	-0.91552734	-1.5869141	-2.0751953	1549637435.705
-8.68864766	-1.7824707460000002	-3.6750000000000003	-4.333496	0.6713867	-0.18310547	9.122900360000001	-5.264868210000001	-1.79921875	4.5166016	-2.746582	-0.36621094	10.68046924	5.2050534200000005	-0.709399411	4.5776367	2.380371	0.36621094	-10.40532248	0.9366943390000001	4.042260880000001	-3.7841797	2.0141602	1.8310547	1.425976538	11.12309604	1.418798822	-0.36621094	5.432129	0.6713867	2.496655252	9.997387680000001	-0.7692138580000001	1.2817383	1.6479492	-1.5258789	1549637435.745
-9.21501448	-1.076660144	-5.329467752000001	-3.6010742	1.159668	-1.2817383	9.05351538	-5.072265380000001	-1.31352536	4.0283203	-2.6245117	-0.5493164	10.64577626	4.9765625	-0.5132080072	4.211426	2.6245117	0.4272461	-9.90048822	1.03957518	2.8112792540000004	-4.0893555	-0.061035156	1.0986328	0.38640135800000003	10.674487319999999	0.3026611322	-0.61035156	5.92041	0.7324219	2.496655252	9.997387680000001	-0.7692138580000001	1.5258789	2.1362305	-1.8920898	1549637435.785
-9.590649460000002	-1.102978534	-6.44680162	-5.6762695	-2.746582	-1.7700195	8.955419928000001	-4.93828125	-0.9869384980000001	3.6621094	-1.953125	-0.48828125	10.5835688	5.151220746000001	-0.9773681610000001	3.8452148	2.319336	0.30517578	-9.542798020000001	1.39008786	3.2311766200000003	-3.90625	0.79345703	1.0986328	-0.6890625	11.013037140000002	-0.154321286	-0.61035156	4.333496	1.2207031	1.9989990020000004	10.37182608	-0.773999002	1.5258789	0.7324219	-2.4414062	1549637435.824
-7.7423827880000005	-2.1066650360000003	-3.9716797120000003	-5.3710938	-0.18310547	-1.2207031	8.825024460000002	-4.744482428	-0.7273437500000001	3.540039	-1.953125	-0.48828125	10.611084260000002	5.12490216	-1.7501709260000002	3.7231445	1.7700195	0.36621094	-8.866894568000001	1.159204074	3.5063233800000004	-4.0893555	-0.18310547	1.0375977	-0.34094239200000004	10.540502700000001	0.5084228534	-0.24414062	3.479004	1.159668	2.10546875	9.52006839	-0.9929199280000001	1.6479492	1.4038086	-2.6855469	1549637435.864
-7.314111420000001	-2.4081298920000003	-3.52785643	-3.2348633	1.0375977	-1.0986328	8.18620607	-3.9597167540000004	-0.17824707460000003	3.6621094	-2.1972656	-0.8544922	10.018921220000001	4.38439946	-1.4750244600000002	3.8452148	1.7089844	0.79345703	-7.9995851600000005	1.1604003600000001	3.0361816100000003	-4.3945312	-0.30517578	0.91552734	0.3517089856000001	9.11691893	0.763232428	-0.12207031	4.333496	0.6713867	2.10546875	9.52006839	-0.9929199280000001	1.7700195	1.953125	-2.5634766	1549637435.905
-7.54858426	-1.9487548920000002	-4.636816394	-3.1738281	-1.0375977	-1.2207031	7.689746106	-3.2060547120000003	-0.13757324280000002	3.7841797	-2.0141602	-1.0986328	9.131274460000002	3.54580072	-0.9977050720000001	3.9672852	1.953125	0.91552734	-7.710082968000001	1.8733886780000002	3.10676268	-4.0893555	0.18310547	1.0986328	0.6364257788	8.347705072	0.30625	-0.4272461	4.272461	0.79345703	1.88774411	8.807080072	-1.259692392	1.5258789	1.8310547	-2.319336	1549637435.944
-7.82133786	-1.7633300720000002	-4.870092752000001	-2.8686523	-0.30517578	-1.159668	8.017529254000001	-2.9057862400000003	-0.27873535340000005	3.7841797	-2.0141602	-1.0986328	8.89321286	3.301757788	-1.2106445288	3.90625	2.0751953	0.6713867	-7.572509980000001	2.086328076	2.996704074	-3.8452148	-0.48828125	1.0375977	0.61848143	8.51398912	0.2392578076	-0.61035156	3.7841797	1.0375977	1.374536142	9.49494658	-1.528857428	1.8920898	1.8920898	-2.1972656	1549637435.984
-8.56782248	-1.733422824	-5.884545926	-2.5024414	-0.12207031	-1.2817383	8.271142572	-2.70600589	-0.2560058606	3.3569336	-2.0141602	-1.159668	9.015234620000001	3.452490216	-1.350610324	3.6010742	2.0141602	0.61035156	-8.129980432	2.1102538940000004	3.434545926	-3.7231445	0	1.0375977	0.7393066100000001	8.86928714	0.42229003600000004	-0.36621094	4.0893555	1.0375977	1.2010742212	9.863403060000001	-1.58747554	1.4648438	2.5634766	-1.953125	1549637436.025
-8.985326980000002	-1.8028076080000002	-5.885742212	-2.8076172	-1.5869141	-1.0986328	8.632422120000001	-2.670117212	-0.45339357	3.2348633	-1.8920898	-0.91552734	9.35856929	3.7288329680000003	-1.013256839	3.2958984	1.8310547	0.4272461	-8.334545926	2.53254393	3.714477536	-3.2958984	0.12207031	1.0375977	0.7309326080000002	9.58347194	0.36606445680000005	-0.18310547	4.0893555	0.9765625	0.9821533540000001	9.902880399999999	-1.7669189300000003	0.61035156	2.1362305	-1.8310547	1549637436.064
-9.00566394	-1.2285888580000002	-5.232568390000001	-2.9907227	-1.4648438	-0.91552734	8.632422120000001	-2.670117212	-0.45339357	3.2348633	-1.8920898	-0.91552734	9.956713760000001	4.05183107	-0.65676268	2.8076172	1.4648438	0.24414062	-8.65515126	2.48229982	3.93339856	-2.8076172	-0.30517578	0.91552734	0.35529785340000003	9.953125	0.3158203076	-0.12207031	3.3569336	0.91552734	0.9821533540000001	9.902880399999999	-1.7669189300000003	0.12207031	2.2583008	-1.7089844	1549637436.104
-9.0858152	-1.1101562500000002	-5.5208741	-2.6855469	-0.79345703	-0.9765625	9.724634080000001	-2.3423339660000004	-0.29667969240000003	2.380371	-1.0986328	-0.61035156	10.35148912	4.337744110000001	-0.659155252	2.1362305	0.91552734	0.36621094	-8.99728984	2.1975829680000003	4.197778354	-2.6245117	-0.48828125	0.6713867	0.24165038940000003	10.35148912	0.668725589	0.12207031	2.2583008	0.79345703	1.1400634980000002	10.323974640000001	-1.9260253600000001	-0.6713867	1.7700195	-1.7700195	1549637436.144
-9.335839660000001	-1.5109130400000002	-5.927612320000001	-2.8686523	-1.3427734	-0.61035156	9.883740020000001	-2.300463858	-0.23208007200000003	2.1972656	-1.0986328	-0.5493164	10.612279860000001	4.568627896000001	-0.6101074280000001	1.8920898	0.6713867	0.12207031	-9.165966754000001	1.8159667540000002	4.423876996	-2.6855469	-0.48828125	0.5493164	0.6364257788	11.10275908	1.356591754	0.36621094	2.0141602	0.48828125	1.6030273560000001	10.396948380000001	-1.888940396	-1.3427734	1.4038086	-1.8920898	1549637436.184
-9.89929164	-1.638916034	-5.668017572	-3.0517578	-1.6479492	-0.36621094	9.91484424	-2.6772949280000002	-0.3911865216	2.1362305	-0.9765625	-0.48828125	10.676879500000002	4.6786866	-0.27155761780000004	1.8920898	0.61035156	-0.30517578	-9.69113768	1.53125	4.608105432	-2.8686523	-1.0375977	0.61035156	0.879272464	11.532226440000002	2.0253173920000003	0.18310547	1.953125	0.18310547	1.758544928	10.911352340000002	-1.459472644	-1.7089844	2.5024414	-1.5258789	1549637436.224
-10.27373004	-2.144946286	-4.932299820000001	-3.6010742	-1.5258789	-0.48828125	9.993798920000001	-3.289794928	-0.9055908540000002	2.0751953	-0.7324219	-0.12207031	10.796509080000002	4.812670926	0.3517089856000001	2.0141602	0.8544922	-0.6713867	-10.388574280000002	1.025219748	4.580590854	-2.8076172	-0.30517578	0.79345703	0.770410144	11.519067000000001	2.4906739200000003	0	1.8920898	-0.061035156	2.071972644	11.33483876	-0.03588867212	-2.6855469	2.9907227	-0.91552734	1549637436.264
-9.8	-3.0672851440000004	-4.06379393	-2.5634766	-0.36621094	-0.30517578	10.25578624	-3.830517572	-1.4606689300000002	1.8310547	-0.5493164	0.36621094	10.727124100000001	5.0890135800000005	0.8744873200000001	2.0141602	1.0986328	-0.9765625	-10.459154860000002	0.5562744110000001	4.354492212	-2.1362305	0.30517578	0.61035156	0.0885253894	11.26425818	2.636621106	-0.24414062	1.7089844	0.061035156	4.55546875	10.50461412	0.9127685700000001	-3.9672852	1.6479492	0.18310547	1549637436.304
-8.90876448	-3.1821288940000003	-2.82084964	-2.746582	-2.1362305	-0.18310547	10.082324280000002	-3.917846646	-1.5085204680000002	1.8310547	-0.5493164	0.36621094	10.711572480000001	5.301952880000001	1.362573282	1.8920898	0.7324219	-0.8544922	-9.648071580000002	0.37084961060000005	2.906982428	-2.1362305	-0.12207031	0.79345703	-0.909179712	9.94833966	2.287304712	-0.36621094	1.8920898	0.24414062	5.6405027	8.90996106	0.8888427520000001	-4.4555664	1.4648438	2.380371	1549637436.344
-8.31301268	-2.9225341460000003	-1.181933606	-3.2348633	-1.0375977	0	9.198266574	-3.5493896760000005	-1.546801718	1.3427734	-0.30517578	0.18310547	10.096679320000002	5.312719748	1.5360351440000002	1.5258789	0.4272461	0	-9.170751800000001	-0.01076660144	2.11982428	-1.5258789	0	0.9765625	-1.698730432	8.44938948	2.204760782	-0.36621094	1.2817383	0.30517578	5.6405027	8.90996106	0.8888427520000001	-3.3569336	3.6010742	4.699707	1549637436.384
-9.418384080000001	-3.1893066100000005	-1.93439946	-2.0141602	-0.18310547	-0.30517578	8.706591754	-3.393872104	-1.9188476440000002	1.4038086	0.18310547	-0.24414062	9.262865920000001	5.36655252	1.0288086060000001	1.4648438	0.61035156	0.5493164	-9.16118161	-0.8242431610000001	1.75495607	-1.5869141	-0.30517578	0.9765625	-2.0193359620000004	8.31660144	2.7167724640000004	0.24414062	1.2817383	0.5493164	1.96669928	11.394653060000001	-2.0253173920000003	-1.7089844	3.90625	5.3710938	1549637436.424
-9.31191394	-2.7861572480000003	-2.2837158540000004	-1.5258789	-0.6713867	0.30517578	8.609692392	-3.640307608	-2.0887207460000004	1.4648438	0.24414062	-0.30517578	8.96140126	5.86899411	0.517993161	1.2817383	0.30517578	0.48828125	-9.43632788	-0.8613281250000001	2.670117212	-1.7700195	0.5493164	0.8544922	-1.4522949280000002	9.506909440000001	3.052929712	0.4272461	1.6479492	0.48828125	1.443920926	11.93178714	-0.9175537140000001	0.7324219	2.1972656	6.225586	1549637436.464
-9.0092527	-2.154516574	-2.213134784	-2.4414062	-0.6713867	0.061035156	8.781957968	-3.8484619600000003	-2.00258786	1.5869141	-0.48828125	-0.48828125	9.354980432000001	6.091503894000001	0.47253417540000003	1.2207031	0.24414062	0.48828125	-8.771191394	-0.8661132788	1.9487548920000002	-1.953125	-1.0986328	0.6713867	-1.528857428	9.73659694	3.23596196	0.4272461	1.953125	0.36621094	1.0347900360000002	11.554955580000001	-0.21652832460000004	0.91552734	4.760742	6.3476562	1549637436.504
-9.00805661	-1.7274413940000002	-2.2478271760000004	-2.5024414	-0.79345703	-0.48828125	8.444604532000001	-3.741992212	-1.888940396	1.7700195	-0.7324219	-0.5493164	9.305932608	5.91325679	1.1424560700000002	1.3427734	0.48828125	0.48828125	-9.045141574	-0.6890625	2.8914307100000003	-1.5869141	0.24414062	0.7324219	-1.5396240020000003	9.610986420000001	3.1282959260000003	0.18310547	1.2207031	0.36621094	0.30744628600000007	10.246215560000001	-0.287109375	1.3427734	4.333496	5.9814453	1549637436.544
-8.628832968000001	-1.9571288940000002	-2.036083966	-2.6245117	-0.30517578	-0.61035156	8.333349640000002	-3.452490216	-1.9966064300000002	1.5869141	-0.5493164	-0.5493164	9.206640380000001	5.581884980000001	1.7130859620000003	1.4648438	0.61035156	0.36621094	-8.851342752	-0.7010253600000002	2.743090854	-1.6479492	-0.48828125	0.5493164	-1.0240234620000002	9.52006839	3.262280252	0.18310547	1.3427734	0.30517578	-0.5562744110000001	10.11821286	-0.10168457460000001	2.9296875	5.1879883	5.126953	1549637436.584
-8.20773912	-2.366259784	-1.9702880400000002	-2.2583008	-0.12207031	-0.36621094	8.55466304	-3.0361816100000003	-1.8219482820000001	1.2207031	-0.5493164	-0.61035156	9.35258786	5.152417032000001	1.753759784	1.2207031	0.6713867	0.36621094	-8.630029254	-0.762036142	2.9799560700000005	-1.5258789	0	0.48828125	-0.8278320288	9.20305162	3.2539062500000004	0.12207031	1.4648438	0.24414062	-1.698730432	8.97695288	1.214233426	2.6855469	5.554199	3.540039	1549637436.624
-8.03427716	-2.3255859620000003	-1.6137939300000002	-1.6479492	0	-0.12207031	8.4386232	-2.674902356	-1.7884521760000003	1.0375977	-0.5493164	-0.48828125	9.30234375	4.657153354	1.698730432	1.159668	0.7324219	0.4272461	-8.18620607	-0.649584964	2.8734864200000003	-1.4038086	-0.4272461	0.4272461	-0.729736322	8.93747554	3.201269568	-0.061035156	1.2817383	0.36621094	-1.698730432	8.97695288	1.214233426	2.0751953	4.1503906	2.1362305	1549637436.664
-8.50441893	-1.81118161	-1.3805175720000002	-0.79345703	0.4272461	-0.18310547	8.3536866	-2.3028564300000003	-1.714282248	1.159668	-0.36621094	-0.4272461	9.23774411	4.30783696	1.6999267180000002	1.2817383	0.8544922	0.4272461	-8.254394568	-0.5203857428	3.134277356	-1.3427734	-0.48828125	0.4272461	-0.5514892572000001	8.69582518	3.111547824	-0.18310547	1.0986328	0.48828125	0.227294928	7.958911240000001	1.320703076	2.8686523	2.2583008	1.4038086	1549637436.704
-9.10734874	-1.199877896	-1.623364218	-0.5493164	1.2207031	-0.36621094	8.58696286	-2.11982428	-1.6472900360000002	1.0986328	-0.6713867	-0.4272461	9.33464357	4.2336670320000005	1.5970459260000003	1.0375977	0.8544922	0.48828125	-8.403930710000001	-0.41152344240000005	3.4776123200000004	-0.91552734	-0.5493164	0.36621094	-0.39836425720000007	8.797509980000001	3.1187255400000002	-0.061035156	1.0375977	0.5493164	0.227294928	7.958911240000001	1.320703076	2.9296875	0.6713867	0.79345703	1549637436.744
-9.9698732	-0.976171875	-2.5744139400000003	-0.4272461	1.7089844	-0.48828125	9.004467752000002	-2.0671875	-1.662841754	1.0375977	-0.91552734	-0.30517578	9.58586412	4.386792032000001	1.3386474640000001	0.79345703	0.30517578	0.48828125	-8.7448732	-0.6328369110000001	3.8711913940000002	-0.8544922	-0.48828125	0.24414062	-0.2392578076	9.305932608	3.3771241	0.18310547	1.0375977	0.5493164	5.93957518	9.21979982	1.3984619600000001	3.2958984	-1.7700195	0.30517578	1549637436.784
-11.458057100000001	-0.4904785144	-2.8854492800000004	-0.36621094	0.12207031	0.18310547	9.314306610000001	-2.183227536	-1.5432128600000001	0.9765625	-0.48828125	-0.061035156	9.9698732	4.521972644000001	1.443920926	0.79345703	0.30517578	0.36621094	-8.89321286	-0.7560547120000001	4.139160144000001	-0.7324219	0.18310547	0.30517578	-0.0909179712	9.72822284	3.6427001800000003	0.18310547	1.0375977	0.4272461	7.342822480000001	9.43034694	1.7489746400000001	1.7089844	-1.8310547	0.12207031	1549637436.824
-11.26545378	-0.309838858	-3.5517822480000003	-1.7700195	-0.24414062	0.061035156	9.552368210000001	-2.575610324	-1.264477536	1.0375977	-0.48828125	0	10.13735324	4.368847644000001	1.7645263580000001	0.8544922	0.30517578	0.36621094	-8.70778804	-0.702221646	3.9322021760000005	-0.6713867	-0.4272461	0.4272461	-0.09211425720000001	9.680371106	3.6008300720000004	0.12207031	0.8544922	0.48828125	3.50393071	8.980542032	-0.2260986322	0.5493164	1.5258789	-0.30517578	1549637436.864
-9.73540036	-1.8973144960000001	-3.5972412140000003	-2.4414062	-0.4272461	-0.6713867	9.87058058	-3.2718505400000004	-1.284814496	1.0986328	-0.4272461	0.12207031	10.297655760000001	4.3425292540000004	1.81118161	1.0375977	0.4272461	0.24414062	-9.266455072	-0.73332518	4.383203076	-0.61035156	-0.61035156	0.5493164	0.0837402356	10.200757280000001	3.4632567900000004	0.061035156	0.4272461	0.6713867	2.987133786	10.009350540000002	0.6208740020000001	0.79345703	-0.61035156	-1.953125	1549637436.904
-10.193578780000001	-3.9549316100000005	-3.791040036	0.18310547	0.79345703	-0.61035156	10.1828125	-3.9369873200000005	-1.4606689300000002	1.159668	-0.18310547	0.18310547	10.58835414	4.5255616000000005	1.18671875	1.2817383	0.48828125	-0.061035156	-10.252197480000001	-1.3458251800000003	4.09011232	-0.79345703	-1.0375977	0.48828125	0.663940396	10.949634080000001	3.7886474640000007	0.24414062	0.61035156	0.48828125	4.257592752	12.330151260000001	1.6353271760000003	1.4648438	-0.12207031	-1.8310547	1549637436.944
-9.480590560000001	-3.1893066100000005	-3.9094726440000005	-0.24414062	-1.2817383	-0.24414062	10.1828125	-3.9369873200000005	-1.4606689300000002	1.159668	-0.18310547	0.18310547	10.996288940000001	4.8258300720000005	0.647192392	1.4038086	0.30517578	-0.36621094	-11.090796220000001	-0.900805661	4.580590854	-1.4038086	1.4038086	0.9765625	0.910375998	11.26186502	3.4979492800000003	0.36621094	1.4648438	0.30517578	4.257592752	12.330151260000001	1.6353271760000003	-0.6713867	-2.0141602	-1.8920898	1549637436.984
-8.34890126	-2.0528320680000003	-3.20007338	-1.0986328	0.30517578	-0.18310547	9.596630890000002	-4.608105432	-1.24294429	1.2207031	-0.4272461	-0.061035156	11.16616214	4.8258300720000005	0.5359375000000001	1.5258789	0.8544922	-0.061035156	-9.62773462	0.230883786	2.65935054	-1.0375977	0.79345703	0.9765625	0.16508788940000002	10.151709260000002	2.3483153960000003	-0.061035156	2.0751953	0.18310547	2.154516574	9.234155252	-1.6329346040000001	0	-0.18310547	-1.4648438	1549637437.024
-8.96499002	-2.76223143	-4.070971646	-0.5493164	-1.159668	-0.12207031	8.540307608	-3.73122554	-0.285913089	1.2207031	-0.30517578	-0.7324219	10.106250000000001	4.97177716	0.15073241820000002	1.0986328	0.9765625	0.48828125	-9.201855432	1.161596646	2.709594748	-1.2207031	-0.30517578	0.4272461	-1.193896466	9.89689946	0.931909146	-0.4272461	1.2817383	0.7324219	1.697534146	9.650463760000001	-0.9307128600000001	1.0375977	0.7324219	-1.953125	1549637437.11
-8.69702176	-2.3734375	-3.3376464660000003	-0.5493164	0.18310547	0.48828125	8.571411240000002	-3.73122554	-0.534741214	1.159668	-0.61035156	-0.6713867	10.251000900000001	5.343823380000001	-0.7309326080000002	0.8544922	0.61035156	0.4272461	-9.201855432	1.161596646	2.709594748	-1.159668	-0.36621094	0.18310547	-0.9893310700000001	10.540502700000001	1.294384784	-0.061035156	0.8544922	0.79345703	1.4223876800000002	9.5451902	-1.7118896760000002	0.79345703	-0.5493164	-1.8310547	1549637437.144
-8.332153060000001	-1.7621337860000001	-3.3472167540000006	0.36621094	0.8544922	0.24414062	8.607299820000001	-3.2957762600000002	-0.5443115216000001	1.159668	-0.6713867	-0.4272461	10.19238318	5.3450195680000006	-0.6029296924	0.8544922	0.36621094	0.48828125	-8.705395468	1.195092752	2.8447753600000003	-0.7324219	-0.12207031	-0.061035156	-0.553881839	10.1325679	1.9032959260000002	-0.061035156	1.2817383	0.48828125	1.8937255400000002	9.3322509	-1.6317382200000001	1.0986328	-2.1362305	-2.0751953	1549637437.184
-8.222094748	-1.4367432100000002	-3.6929442900000002	0.12207031	0.24414062	-0.24414062	8.39555661	-2.62705072	-0.22490234620000002	0.9765625	-0.91552734	-0.48828125	9.382495108	4.768408246	0.44143066100000006	0.8544922	0.36621094	0.5493164	-8.47451178	1.0180419928000002	3.152221646	-0.5493164	-0.24414062	-0.061035156	-0.35529785340000003	9.24013678	1.899707068	-0.30517578	1.0375977	0.30517578	1.801611322	9.23774411	-1.522875998	1.0375977	-1.5258789	-2.1972656	1549637437.224
-8.29506839	-1.471435504	-3.749169928	0.24414062	0.4272461	-0.36621094	8.323779254	-2.23227536	-0.38879393000000007	0.79345703	-0.91552734	-0.6713867	8.72692842	4.124804712	1.068286142	0.7324219	0.5493164	0.36621094	-8.21132788	0.7046142572	3.104370108	-0.61035156	-0.18310547	-0.12207031	0.09211425720000001	8.69702176	2.0301025360000002	-0.36621094	0.48828125	0.24414062	1.9559326080000001	9.27124002	-1.3422363220000002	1.0375977	-0.9765625	-2.1362305	1549637437.263
-8.408715560000001	-1.1747558900000001	-3.8652099640000004	0.18310547	0	-0.4272461	8.481689300000001	-1.9595214660000002	-0.8708984620000001	0.79345703	-0.91552734	-0.6713867	8.710180710000001	3.6773925720000005	0.8517577880000001	0.7324219	0.5493164	0.12207031	-8.17185054	0.7608398560000001	3.39267572	-0.5493164	0.18310547	-0.061035156	0.6316406250000001	8.57380342	2.192797824	-0.24414062	0.79345703	0.061035156	1.9559326080000001	9.27124002	-1.3422363220000002	0.8544922	-0.91552734	-1.953125	1549637437.303
-8.848950180000001	-0.8266357428000001	-3.8065917540000007	0.18310547	0.061035156	-0.18310547	8.564233426000001	-1.7848632200000003	-0.90678714	0.24414062	-0.5493164	-0.61035156	9.040356430000001	3.4692382200000003	0.5813964856000001	0.61035156	0.48828125	0.12207031	-8.04504393	1.020434604	3.4058349640000003	-0.30517578	0.24414062	-0.061035156	0.7716064300000001	8.54270018	2.104272464	-0.30517578	0.9765625	-0.061035156	2.16408696	9.15041484	-1.1747558900000001	0.36621094	-0.7324219	-1.6479492	1549637437.344
-9.304736420000001	-0.8218505890000001	-4.28151857	0.18310547	-0.12207031	-0.061035156	8.704199280000001	-1.717871106	-0.6292480432	0.24414062	-0.5493164	-0.61035156	9.25927716	3.5302491000000003	0.611303714	0.18310547	0.30517578	0.18310547	-8.022314300000001	1.085034146	3.47402356	-0.061035156	0.30517578	-0.12207031	0.3971679712	8.83100589	1.888940396	-0.18310547	0.6713867	0	1.7860596040000003	9.840673920000002	-1.465454074	0.061035156	-0.18310547	-1.4038086	1549637437.383
-9.36455072	-1.114941394	-4.426269568	0.36621094	-0.8544922	-0.061035156	8.96259784	-1.7788817900000002	-0.5885742212	0.18310547	-0.4272461	-0.48828125	9.596630890000002	3.7360108800000003	0.573022464	-0.061035156	0.061035156	0.061035156	-8.09528804	1.032397464	3.420190396	-0.12207031	-0.36621094	-0.12207031	0.1196289038	9.242529254	1.8841552520000002	0	0	0.12207031	1.4965576080000003	9.749755890000001	-1.106567392	-0.4272461	-0.24414062	-1.5869141	1549637437.423
-9.07504892	-0.5431152356000001	-4.127197284	-0.24414062	-0.79345703	0.061035156	9.394457968000001	-1.987036142	-0.660351538	0	-0.12207031	-0.18310547	10.04045378	4.080542032	0.6125	-0.24414062	-0.12207031	0	-8.653955072	0.6914550720000001	3.923828076	0	-0.4272461	-0.18310547	0.33615722840000006	9.90647014	2.19638678	0.061035156	-0.48828125	0.061035156	1.03957518	9.93039586	-1.685571286	-0.9765625	-0.24414062	-1.2817383	1549637437.463
-9.25927716	-0.6507812500000001	-4.21452626	0.12207031	-0.18310547	0.48828125	9.743774460000001	-2.1569091460000003	-0.7213623200000001	-0.24414062	-0.18310547	-0.24414062	10.2844973	4.146337860000001	0.699829074	-0.36621094	-0.36621094	-0.061035156	-8.878857428000002	0.26796875000000003	4.038671924000001	-0.30517578	-0.5493164	-0.30517578	0.7105957068000001	10.300048920000002	2.586376996	0.18310547	-0.30517578	-0.24414062	1.03957518	9.93039586	-1.685571286	-1.3427734	-0.9765625	-1.2817383	1549637437.503
-10.13735324	-0.9594238220000001	-4.608105432	-0.061035156	-0.9765625	1.2817383	9.862207460000002	-2.094702176	-0.8445800720000001	-0.24414062	-0.18310547	-0.24414062	10.614673020000001	4.041064496	1.0503417932	-0.36621094	-0.12207031	-0.24414062	-8.61567392	0.75964357	3.86879892	-0.24414062	-0.5493164	-0.36621094	0.5861816394	10.57878444	2.665332068	0	-0.36621094	-0.18310547	2.076757788	10.03686502	-1.6748047120000003	-2.0751953	0.18310547	-1.159668	1549637437.543
-10.51179164	-1.516894568	-3.9477538940000003	-1.2817383	-1.7089844	0.7324219	10.0631839	-2.062402356	-1.1257080072	-0.48828125	0.061035156	-0.061035156	11.051317899999999	4.385595746	1.3709472839999999	-0.36621094	0.061035156	-0.48828125	-9.20065944	0.770410144	4.2073487400000005	0	-1.2207031	-0.36621094	0.06699218750000001	10.949634080000001	2.58278804	-0.6713867	-1.0986328	0.12207031	3.9477538940000003	10.2091304	-0.45100097840000003	-2.9907227	0.5493164	-0.36621094	1549637437.583
-10.43642572	-2.7155760800000004	-3.3807128600000005	-2.1362305	-0.48828125	-0.30517578	10.4543705	-2.383007788	-1.667626996	-0.4272461	0	0.30517578	11.17094748	5.2911866000000005	1.141259784	-0.61035156	-0.061035156	-0.61035156	-11.107544420000002	-0.0729736322	4.605712860000001	0.4272461	-2.0751953	-0.5493164	-0.007177734620000001	11.50590854	3.0553222840000003	-0.4272461	-1.6479492	0.12207031	3.505126996	11.320483720000002	2.1329834260000005	-4.8828125	-0.30517578	1.159668	1549637437.623
-10.480688400000002	-3.785058606	-1.9726807100000001	0.30517578	-0.36621094	0.48828125	11.017822480000001	-3.185717752	-2.3985596040000003	-0.5493164	0.24414062	0.48828125	10.78334964	5.848657248	1.284814496	-0.6713867	-0.5493164	-0.79345703	-11.59921924	-1.656860324	4.69423822	0.18310547	1.2207031	-0.5493164	0.14714355040000002	11.34560504	4.079345746	0.12207031	-0.61035156	-0.4272461	3.21203624	11.442504500000002	1.2656738220000001	-5.493164	-1.159668	3.3569336	1549637437.663
-9.575097840000002	-2.64140625	-1.24294429	0	-0.48828125	0.9765625	10.382592360000002	-3.447705072	-2.3387451080000004	-0.79345703	0.5493164	0.061035156	10.33474092	5.455077880000001	1.911669928	-0.7324219	-0.7324219	-0.36621094	-9.88254442	-1.2860107820000002	2.9045898560000003	0	1.0375977	-0.36621094	-0.668725589	9.264062500000001	3.867602536	0.18310547	0.30517578	-0.6713867	3.21203624	11.442504500000002	1.2656738220000001	-2.8686523	-1.3427734	5.1879883	1549637437.703
-9.485375900000001	-2.57082518	-1.905688498	-0.4272461	-0.79345703	0.061035156	9.16118161	-3.23596196	-2.295678714	-0.79345703	0.5493164	0.061035156	9.613378894	5.06867662	2.404541034	-0.6713867	-0.12207031	0.061035156	-8.984130890000001	-0.8278320288	2.3387451080000004	0.6713867	0	0.061035156	-1.7693115020000003	8.38239766	3.084033246	-0.30517578	-0.61035156	0	0.659155252	11.996386780000002	0.4486083966	-1.5258789	-0.061035156	5.3710938	1549637437.743
-8.81066893	-2.121020468	-1.5396240020000003	-0.061035156	-0.9765625	0	9.16118161	-3.23596196	-2.295678714	-0.7324219	0.8544922	-0.061035156	9.407617212	5.50771466	1.7274413940000002	-0.6713867	-0.30517578	0.12207031	-9.234155252	-1.2608886780000002	3.02661142	0.61035156	0.061035156	0	-1.3709472839999999	9.325073380000001	3.3376464660000003	0.061035156	-0.91552734	0.12207031	0.462963858	11.252295320000002	0.1447509784	-0.5493164	-0.5493164	4.9438477	1549637437.783
-8.644384980000002	-1.7645263580000001	-1.284814496	0.12207031	0.7324219	0.061035156	9.057104532	-3.14504393	-2.6725097840000003	-0.91552734	0.5493164	0.12207031	9.49853534	5.67878444	1.1340820288	-0.91552734	-0.8544922	0.18310547	-8.923120108	-1.820751996	2.5875733800000003	0.30517578	-0.18310547	-0.12207031	-1.0551269568000001	9.460253894000001	3.782666034	0.48828125	-0.30517578	-0.24414062	1.032397464	10.20195288	0.708203125	0.4272461	1.4038086	4.5776367	1549637437.823
-8.61447734	-1.6090087860000002	-1.783667032	-0.48828125	-0.12207031	-0.18310547	8.55585962	-2.8411866	-2.2657714660000003	-0.7324219	0.4272461	-0.12207031	9.051123200000001	5.267260880000001	1.6688232820000002	-0.91552734	-0.91552734	0.30517578	-8.668310700000001	-1.414013678	2.7861572480000003	0.48828125	0.6713867	0	-1.1556152160000002	8.87766124	3.5302491000000003	0.30517578	-0.5493164	-0.24414062	-0.3911865216	8.63122554	1.1173339660000001	0.9765625	2.9907227	3.6621094	1549637437.863
-8.113232428000002	-1.899707068	-0.9713867212000001	-0.48828125	0.61035156	0	8.104858426	-2.5875733800000003	-2.255004892	-0.7324219	0.4272461	-0.12207031	8.81066893	4.85214856	2.16767572	-0.7324219	-0.48828125	0.30517578	-8.380004892	-1.268066394	2.5971435700000005	0.5493164	0	-0.12207031	-1.0371826080000002	8.548681610000001	3.447705072	0.12207031	-0.6713867	-0.18310547	-1.2261962860000002	8.34172374	1.341040036	1.7700195	3.7841797	2.380371	1549637437.903
-8.25319838	-2.1712646760000003	-0.90678714	0.7324219	1.4038086	0.18310547	8.37163089	-2.4129150360000002	-2.46794429	-0.8544922	0.5493164	-0.12207031	8.829809800000001	4.810278354	1.930810504	-0.79345703	-0.4272461	0.30517578	-8.32617212	-1.312329074	2.5744139400000003	0.61035156	0.18310547	-0.12207031	-0.9271240020000001	8.713769568	3.4788086060000003	0.12207031	-0.61035156	-0.12207031	-1.2261962860000002	8.34172374	1.341040036	1.2817383	2.0141602	1.2207031	1549637437.943
-8.756836060000001	-1.665234424	-1.6305420320000001	0.91552734	1.4648438	0.24414062	8.741284440000001	-2.3519042540000004	-2.312426718	-0.91552734	0.30517578	-0.18310547	8.980542032	4.737304712	1.7286376800000003	-0.91552734	-0.5493164	0.18310547	-8.299853240000001	-1.3709472839999999	2.8220459260000004	0.61035156	0.061035156	-0.12207031	-0.7979248200000001	9.00686052	3.585278354	0.061035156	-0.48828125	-0.061035156	-0.30385742800000004	7.963696580000001	1.83151857	1.5258789	-0.061035156	0.36621094	1549637437.983
-9.645678420000001	-1.143652356	-1.7621337860000001	0.61035156	1.2207031	0.18310547	8.7795652	-2.3985596040000003	-2.12341304	-0.79345703	0.24414062	-0.24414062	9.169555710000001	4.572216754	1.9798584260000003	-0.8544922	-0.48828125	0.061035156	-8.42067842	-1.3254882200000002	3.063696286	0.61035156	-0.12207031	-0.18310547	-0.6902587860000001	8.97336412	3.6283447480000004	0.061035156	-0.61035156	-0.061035156	2.3973632200000004	8.38957518	1.9104736420000001	2.5634766	-1.7089844	-0.12207031	1549637438.023
-9.681567392	-0.6830810700000001	-2.2286865020000004	1.0375977	1.2817383	0.18310547	8.7448732	-2.3949707460000003	-2.1162353240000003	-0.7324219	0.36621094	-0.24414062	9.515283246000001	4.4489991	1.870996106	-0.8544922	-0.4272461	0.18310547	-8.42067842	-1.3254882200000002	3.063696286	0.61035156	-0.12207031	-0.18310547	-0.492871106	9.14802266	3.737207068	0.061035156	-0.7324219	0	2.3973632200000004	8.38957518	1.9104736420000001	2.9907227	-3.0517578	-0.12207031	1549637438.063
-9.792822480000002	-0.6531738220000001	-2.519384784	0.4272461	1.7700195	0.18310547	9.021215560000002	-2.451196286	-2.0145507200000004	-0.79345703	0.36621094	-0.12207031	9.993798920000001	4.350903354000001	1.7441894960000002	-0.79345703	-0.36621094	0.24414062	-8.42067842	-1.3254882200000002	3.063696286	0.61035156	-0.12207031	-0.18310547	-0.32658691100000004	9.304736420000001	3.84367662	0.061035156	-0.8544922	0	4.197778354	8.93747554	1.189111322	2.6245117	-4.1503906	0	1549637438.103
-10.65654254	-0.11604003600000001	-2.70600589	0.36621094	0.48828125	0.12207031	9.21979982	-2.5313476440000002	-1.6783935700000001	-0.6713867	0.24414062	0.061035156	10.02250998	4.203759784	1.795629892	-0.7324219	-0.30517578	0.24414062	-8.83100589	-1.4522949280000002	3.9752685700000003	0.6713867	-0.24414062	0	-0.062207030760000004	9.45427266	3.905883786	0.12207031	-1.0375977	-0.061035156	4.256396466	8.963793930000001	1.6185790740000001	0.12207031	-0.36621094	0.12207031	1549637438.143
-10.706787140000001	-0.6962402160000001	-2.739501996	-0.24414062	0.6713867	-0.30517578	9.325073380000001	-2.56484375	-1.526464856	-0.61035156	0.30517578	0.18310547	10.04165036	3.869995108	1.81118161	-0.5493164	-0.12207031	0.18310547	-8.65634784	-1.4558837860000002	3.8807617800000003	0.5493164	-0.48828125	0.12207031	0.23686523560000003	9.43632788	3.8843505400000002	0.24414062	-1.0986328	-0.12207031	4.256396466	8.963793930000001	1.6185790740000001	-1.4648438	0.7324219	-0.8544922	1549637438.183
-9.945947480000001	-1.7645263580000001	-3.06608876	0.4272461	0.24414062	0.18310547	9.37890625	-2.6103027160000005	-1.378125	-0.5493164	0.48828125	0.24414062	10.155298020000002	3.625952176	1.697534146	-0.36621094	0.18310547	0.18310547	-8.93029802	-1.156811502	4.2193116	0.5493164	-0.24414062	0.12207031	0.458178714	9.60739766	3.69892572	0.18310547	-1.159668	-0.061035156	1.8255371400000002	9.131274460000002	0.9020019568000001	2.0751953	-2.1362305	-2.2583008	1549637438.223
-10.382592360000002	-2.098291034	-3.4166014400000004	1.7089844	0.18310547	0.61035156	9.37890625	-2.6103027160000005	-1.378125	-0.5493164	0.48828125	0.24414062	10.21272014	3.6618408540000003	1.3063476440000001	-0.24414062	-0.12207031	-0.061035156	-9.578686600000001	-1.0503417932	4.01713858	0.4272461	-0.4272461	0.12207031	0.6256591459999999	10.015332460000002	3.65944838	0.24414062	-0.91552734	0	6.2147219400000004	10.82522014	1.5707275360000001	0.24414062	-3.3569336	-1.4648438	1549637438.263
-9.790429712	-1.315917932	-3.7527587860000002	0.6713867	0.061035156	0.30517578	9.317895468000001	-3.2228027160000003	-1.0886230432000001	-0.061035156	0.18310547	0.5493164	10.50102536	3.98125	0.9187500000000001	0.061035156	-0.4272461	-0.30517578	-9.74736322	-0.5526855432	3.968090854	0.48828125	0.36621094	0.30517578	0.40314941100000007	10.42565944	3.42736821	0.36621094	-0.5493164	0.061035156	6.2147219400000004	10.82522014	1.5707275360000001	-0.30517578	-1.7089844	-0.7324219	1549637438.303
-9.63491214	-1.833911142	-3.762329074	0.6713867	0	0.30517578	9.31669928	-3.5745117800000004	-1.13647464	0.061035156	0.061035156	0.7324219	10.74985324	4.3425292540000004	1.05991214	0.24414062	-0.18310547	-0.24414062	-9.540405252000001	-0.346923822	3.4512939300000003	0.6713867	-0.36621094	0.24414062	-0.06340332068	10.21391574	2.879467752	0.18310547	-0.36621094	0.12207031	2.7658202880000005	9.644482428000002	-1.509716754	-0.48828125	-1.159668	-0.61035156	1549637438.343
-8.957812500000001	-2.287304712	-4.04584964	0.5493164	-0.18310547	0.061035156	9.23654802	-3.611596646	-1.05991214	0	-0.12207031	0.6713867	10.71755342	4.684667932000001	1.068286142	-0.061035156	-0.24414062	-0.061035156	-9.637304712	-0.22131347840000004	3.44890126	0.61035156	0.18310547	0.18310547	-0.33854982	10.18640126	2.409326178	0.36621094	-0.61035156	0.18310547	2.062402356	9.737792932000001	-1.302758786	0.4272461	-1.2207031	-1.0375977	1549637438.383
-8.408715560000001	-2.5971435700000005	-4.002783246	0.79345703	-0.4272461	-0.30517578	9.36455072	-3.476416034	-1.13647464	0	0	0.48828125	10.48188498	4.768408246	0.6962402160000001	0	-0.30517578	0	-9.363354532	0.053833007200000005	3.0672851440000004	0.30517578	0.061035156	0.24414062	0.011962890380000002	10.163672120000001	2.2645751800000005	0.24414062	-0.61035156	-0.061035156	2.062402356	9.737792932000001	-1.302758786	0.7324219	-0.61035156	-1.4648438	1549637438.423
-8.28190944	-2.757446286	-3.927417032	0.61035156	-0.24414062	-0.4272461	8.9745607	-3.2586913940000004	-0.7141846040000002	0	0.12207031	0.061035156	9.888525360000001	4.486083966000001	0.576611322	0.12207031	0.061035156	-0.061035156	-9.24611821	0.47851562500000006	2.7610351440000005	0.18310547	0.12207031	0.18310547	0.011962890380000002	10.163672120000001	2.2645751800000005	0.24414062	-0.61035156	-0.061035156	1.4223876800000002	9.535620108000002	-0.985742212	0.7324219	0.061035156	-1.2817383	1549637438.463
-8.693432608	-2.874682608	-3.93339856	1.0986328	-0.12207031	-0.24414062	8.45417482	-3.1952880400000003	-0.5036376800000001	0	0.12207031	0.061035156	9.412402160000001	4.42028804	0.4521972644	0.061035156	0.12207031	-0.4272461	-9.455468750000001	0.915161142	2.7119873200000004	0.18310547	0.48828125	-0.061035156	0.011962890380000002	10.163672120000001	2.2645751800000005	0.24414062	-0.61035156	-0.061035156	1.74299321	9.66481929	-1.2919922120000003	0.6713867	-0.91552734	-0.9765625	1549637438.503
-8.90876448	-2.30883786	-3.9860351440000006	0.9765625	0.18310547	-0.061035156	8.51159694	-3.458471646	-0.778784146	0	0.061035156	0	9.7485598	4.813867212	-0.09331054320000001	-0.18310547	-0.061035156	-0.6713867	-9.62773462	1.0180419928000002	3.1534179320000004	0.30517578	0.9765625	-0.18310547	-0.23566894960000004	10.3610598	1.4977538940000001	0.061035156	0.12207031	-0.30517578	1.74299321	9.66481929	-1.2919922120000003	0.12207031	-1.3427734	-0.6713867	1549637438.543
-8.87646466	-1.988232428	-4.0506347840000005	1.0986328	0.12207031	-0.061035156	8.76879892	-3.60202626	-0.8242431610000001	-0.30517578	-0.061035156	0.36621094	10.17204622	5.1440429320000005	-0.0980957068	-0.18310547	-0.30517578	-0.5493164	-9.031982428000001	1.0515380890000001	2.445214856	0.30517578	0.24414062	-0.30517578	-0.7010253600000002	10.02011682	1.56953125	0.12207031	0.36621094	-0.48828125	2.1102538940000004	9.463842752000001	-1.681982428	0.24414062	-1.3427734	-0.61035156	1549637438.583
-8.76042482	-1.9930175720000003	-4.072167932	0.9765625	0	-0.30517578	8.552270468000001	-3.42497554	-0.4426269568000001	-0.36621094	-0.18310547	0.4272461	9.89929164	5.090210160000001	0.5514892572000001	-0.36621094	-0.24414062	-0.30517578	-9.027197480000002	1.0515380890000001	2.6222655759999998	0.5493164	0.7324219	-0.36621094	-1.1580077880000001	9.62294928	1.408032248	0	-0.12207031	-0.4272461	2.1329834260000005	9.49494658	-1.6712158540000002	0.24414062	-0.9765625	-0.61035156	1549637438.622
-8.847753894	-2.2837158540000004	-4.029101440000001	1.2207031	0.18310547	-0.18310547	8.643188400000001	-3.4656494600000003	-0.717773462	-0.48828125	0.12207031	0.4272461	9.66003444	5.132080072	0.5885742212	-0.4272461	-0.24414062	-0.4272461	-8.999682608	1.0670898560000002	2.5564697480000005	0.5493164	0.18310547	-0.4272461	-1.0551269568000001	9.835888579999999	1.43076178	-0.061035156	-0.6713867	-0.24414062	2.1329834260000005	9.49494658	-1.6712158540000002	0.30517578	-0.61035156	-0.61035156	1549637438.662
-8.948242212	-2.263378894	-3.96330571	1.159668	-0.12207031	0.18310547	8.935082968000001	-3.512304712	-1.0240234620000002	-0.79345703	0.12207031	0.30517578	9.7401857	5.20983876	0.269165036	-0.5493164	-0.30517578	-0.4272461	-8.96259784	1.2094482428000002	2.5803954680000003	0.8544922	0.48828125	-0.48828125	-0.8254394568000001	9.88015126	1.50493161	-0.12207031	-0.6713867	-0.36621094	1.8195557100000002	9.5619384	-1.4116211060000001	0.12207031	-0.61035156	-0.61035156	1549637438.703
-8.86210962	-2.10546875	-3.9034912140000007	1.4648438	0.36621094	0.61035156	8.78435054	-3.243139676	-0.7895507788	-0.91552734	0.12207031	0.24414062	9.60141574	4.97177716	0.43186035340000006	-0.7324219	-0.24414062	-0.36621094	-8.718554712000001	1.320703076	2.256201178	1.159668	0.4272461	-0.61035156	-0.8374023560000001	9.60859375	1.33386232	-0.24414062	-0.5493164	-0.36621094	2.436840854	9.532031250000001	-1.5970459260000003	-0.12207031	-0.9765625	-0.5493164	1549637438.742
-9.015234620000001	-1.9810547120000002	-4.245629892	1.4648438	0.061035156	0.48828125	8.7364991	-3.1139403960000003	-0.79194339	-1.0986328	0.24414062	0.18310547	9.600219748	4.93947734	0.5490966754000001	-1.0375977	-0.24414062	-0.36621094	-8.604907248	1.3577880400000002	2.050439496	1.2207031	-0.12207031	-0.7324219	-1.1639892572000001	9.52006839	1.0419677520000001	-0.24414062	-0.8544922	-0.061035156	2.436840854	9.532031250000001	-1.5970459260000003	-0.24414062	-1.0375977	-0.48828125	1549637438.782
-8.802294928000002	-1.9224365020000003	-4.269555710000001	1.3427734	0	0.24414062	8.7364991	-3.1139403960000003	-0.79194339	-1.0986328	0.24414062	0.18310547	9.87536592	5.22419429	0.2512207068	-1.3427734	-0.4272461	-0.30517578	-8.875268570000001	1.1053711060000002	2.3937744600000004	1.3427734	-0.5493164	-0.7324219	-1.069482428	9.843066100000001	1.181933606	-0.30517578	-1.5258789	0.12207031	2.568432608	9.527246106	-1.6114013580000002	-0.30517578	-0.6713867	-0.30517578	1549637438.822
-8.90876448	-2.0911132200000004	-3.9860351440000006	1.0986328	-0.24414062	0.48828125	9.1623777	-3.794628894	-0.9522461060000001	-1.3427734	0.30517578	0.061035156	9.795214660000001	5.203857428000001	0.2536132788	-1.4038086	-0.6713867	-0.24414062	-9.07983426	0.5825927716	2.5098144959999997	1.2207031	-0.48828125	-0.79345703	-0.576611322	9.90048822	1.6460937500000001	-0.18310547	-1.5258789	-0.12207031	2.094702176	9.60141574	-1.5563721040000003	-0.7324219	-0.7324219	-0.18310547	1549637438.862
-9.1623777	-1.7848632200000003	-3.5601562500000004	1.159668	0	0.79345703	9.02241214	-3.881957968	-0.9175537140000001	-1.3427734	0.30517578	0.061035156	9.60261232	4.856933606	0.6005371106	-1.3427734	-0.6713867	-0.30517578	-9.33344748	0.2763427716	2.83640126	1.2207031	-0.061035156	-0.6713867	-0.2452392572	9.7318116	2.038476538	-0.12207031	-1.4038086	-0.18310547	2.094702176	9.60141574	-1.5563721040000003	-1.0375977	-1.4038086	0.061035156	1549637438.902
-9.138451980000001	-1.5204834260000002	-3.4297608800000003	0.5493164	0.12207031	0.5493164	8.960205072	-4.048242212	-1.350610324	-1.2817383	0.61035156	0.12207031	9.734204074	4.757641574	0.617285144	-1.3427734	-0.5493164	-0.48828125	-9.29277356	-0.056225586060000006	2.8675048920000004	1.0986328	-0.6713867	-0.61035156	-0.19738769960000002	9.888525360000001	2.30883786	-0.12207031	-1.3427734	-0.061035156	2.396167032	9.555957068	-1.1627929712000002	-1.0986328	-1.5258789	0.12207031	1549637438.942
-9.13725589	-1.6305420320000001	-2.886645468	0.4272461	-0.18310547	0.48828125	9.10495607	-4.148730432000001	-1.4044433900000002	-1.3427734	0.79345703	0.24414062	9.936376800000001	4.878466754000001	0.8374023560000001	-1.2817383	-0.61035156	-0.4272461	-9.293969748	-0.424682608	3.03020018	1.0375977	-0.48828125	-0.48828125	-0.17944336060000002	9.82153354	2.595947284	-0.061035156	-1.3427734	-0.061035156	1.8040038940000003	9.469824280000001	-0.833813498	-1.3427734	-0.79345703	0.12207031	1549637438.982
-9.22578125	-1.851855432	-2.5612548920000004	0.4272461	0.061035156	0.24414062	8.728125	-3.859228534	-1.035986322	-1.0375977	0.48828125	0.12207031	9.88015126	4.813867212	1.2261962860000002	-1.3427734	-0.8544922	-0.18310547	-9.16118161	-0.764428714	2.9979003600000005	0.8544922	-0.36621094	-0.4272461	-0.14714355040000002	9.4004393	2.7969239200000002	0.12207031	-1.2207031	-0.24414062	1.8040038940000003	9.469824280000001	-0.833813498	-1.3427734	0.12207031	0.24414062	1549637439.022
-9.460253894000001	-2.058813498	-2.7359130400000002	0.4272461	-0.061035156	0.061035156	8.653955072	-3.6558594240000004	-1.4391357820000001	-1.0375977	0.48828125	0.12207031	9.859814300000002	4.69663089	1.06589357	-1.159668	-0.61035156	-0.12207031	-9.27722194	-0.8948242212000002	3.092407248	0.61035156	-0.48828125	-0.30517578	0.027514648560000004	9.53083516	3.0026855040000004	0.061035156	-1.2207031	-0.18310547	0.891235324	9.82392572	-0.5455078076000001	-0.8544922	-0.18310547	-0.18310547	1549637439.062
-9.377710160000001	-2.1329834260000005	-2.592358426	0.36621094	-0.061035156	0.061035156	8.859716754	-3.8939209260000003	-1.46665036	-0.8544922	0.4272461	0	9.955517180000001	4.7995117800000004	1.006079074	-0.91552734	-0.48828125	-0.24414062	-9.407617212	-0.9869384980000001	3.2921875000000003	0.4272461	-0.18310547	-0.30517578	0.33256836060000006	9.9100589	3.2072509000000005	0	-0.8544922	-0.30517578	0.891235324	9.82392572	-0.5455078076000001	-0.48828125	-0.4272461	-0.36621094	1549637439.102
-9.3155027	-1.892529254	-2.400952176	0.5493164	0	0.061035156	8.882446580000002	-4.074560504000001	-1.3613769960000002	-0.8544922	0.4272461	0	10.029687500000001	4.83540036	1.302758786	-0.6713867	-0.36621094	-0.24414062	-9.307128894	-0.955834964	3.282617212	0.30517578	0.18310547	-0.30517578	0.1674804712	9.8933107	3.213232428	0	-0.4272461	-0.4272461	1.107763678	9.85502896	-0.0095703125	-0.48828125	-0.30517578	-0.30517578	1549637439.142
-9.382495108	-1.6460937500000001	-2.636621106	0.36621094	0.12207031	0.061035156	8.706591754	-3.98125	-1.3637695680000002	-0.48828125	0	-0.12207031	10.09907248	4.769604532000001	1.4463134979999999	-0.48828125	-0.18310547	-0.061035156	-9.133667032	-0.8421875000000001	3.1498290740000003	0.24414062	0	-0.24414062	-0.22490234620000002	9.682763580000001	3.011059604	-0.061035156	-0.4272461	-0.30517578	1.50493161	9.724634080000001	-0.1854248004	-0.48828125	-0.5493164	-0.24414062	1549637439.182
-9.523657248000001	-1.5767089660000002	-2.819653354	0.18310547	-0.061035156	0	8.649169928000001	-3.9166503600000007	-1.3769287140000002	-0.48828125	0	-0.12207031	10.09309056	4.742089856000001	1.3805175720000002	-0.4272461	-0.061035156	0	-9.03796376	-0.80390625	3.125903354	0.18310547	-0.12207031	-0.24414062	-0.3337646466	9.701904254	2.9368896760000003	-0.18310547	-0.5493164	-0.18310547	1.50493161	9.724634080000001	-0.1854248004	-0.18310547	-0.4272461	-0.30517578	1549637439.222
-9.374121106	-1.5910644960000002	-2.76223143	0	-0.061035156	-0.061035156	8.681469748	-3.782666034	-1.435546924	-0.30517578	-0.12207031	0	10.0895018	4.71457518	1.246533246	-0.24414062	0	0	-9.063086060000002	-0.7010253600000002	3.23356929	0.12207031	0	-0.24414062	-0.135180661	9.7401857	2.951245108	-0.24414062	-0.30517578	-0.12207031	1.600634784	9.76411142	0.0454589856	-0.061035156	-0.12207031	-0.30517578	1549637439.262
-9.3155027	-1.6472900360000002	-2.7131836060000003	0	0	-0.061035156	8.685058606	-3.62236322	-1.3817138580000001	-0.18310547	-0.18310547	0	9.92919928	4.652368210000001	1.3171142180000002	-0.18310547	0.061035156	0.061035156	-9.023608426000001	-0.6747070288	3.267065396	0.061035156	-0.061035156	-0.18310547	-0.0992919928	9.61936052	2.8986084260000005	-0.18310547	-0.18310547	-0.12207031	1.47263179	9.77128894	-0.028710937500000002	0	-0.30517578	-0.36621094	1549637439.302
-9.28798822	-1.723852536	-2.8244384000000005	0.061035156	-0.12207031	-0.12207031	8.738891574	-3.517089856	-1.403247104	-0.18310547	-0.18310547	0	9.7150634	4.54111322	1.341040036	-0.18310547	0	0	-8.978149460000001	-0.6352294928000001	3.302954074	-0.061035156	-0.061035156	-0.18310547	-0.08732910340000001	9.560742212000001	2.825634784	-0.18310547	-0.18310547	-0.12207031	1.509716754	9.687548920000001	-0.07058105432	-0.061035156	-0.18310547	-0.30517578	1549637439.342
-9.35617662	-1.676000998	-2.9117675720000005	0.061035156	0	-0.061035156	8.914746106	-3.44890126	-1.39606929	-0.061035156	-0.18310547	-0.061035156	9.712670926000001	4.463354532	1.2417480040000002	-0.12207031	0.061035156	-0.061035156	-9.01044928	-0.5622558606000001	3.4321533540000004	-0.12207031	0	-0.12207031	0.10048827880000001	9.60620108	2.87109375	-0.12207031	0	-0.12207031	1.509716754	9.687548920000001	-0.07058105432	0.18310547	-0.30517578	-0.36621094	1549637439.382
-9.340625000000001	-1.5551757200000003	-3.0050780759999998	0	-0.18310547	-0.12207031	8.93867212	-3.359179712	-1.3458251800000003	-0.061035156	-0.24414062	0	9.765307608	4.47292482	1.2333740020000001	-0.061035156	0.061035156	-0.12207031	-9.021215560000002	-0.4474121106000001	3.475219748	-0.12207031	0	-0.12207031	0.09450683900000001	9.644482428000002	2.8627197480000004	-0.12207031	0.18310547	-0.12207031	1.55158696	9.786840560000002	-0.1303955072	0.061035156	-0.12207031	-0.24414062	1549637439.422
-9.28798822	-1.506127896	-3.02421875	-0.061035156	-0.12207031	-0.12207031	9.000878894000001	-3.2730469240000004	-1.3099365020000002	0	-0.24414062	0	9.8765625	4.49086911	1.3254882200000002	-0.061035156	0.12207031	-0.12207031	-9.000878894000001	-0.4067382788	3.55058606	-0.12207031	0.061035156	-0.061035156	0.002392578076	9.62055661	2.7933349640000005	-0.12207031	0.12207031	-0.061035156	1.7693115020000003	9.71625998	-0.20935058900000003	0.061035156	-0.24414062	-0.30517578	1549637439.462
-9.314306610000001	-1.5491942900000002	-3.085229532	-0.061035156	0	-0.24414062	9.067871106	-3.202465854	-1.258496106	0	-0.18310547	0	9.931591460000002	4.49326178	1.35180661	-0.061035156	0.061035156	-0.061035156	-8.992504892	-0.38879393000000007	3.5792969240000003	-0.12207031	0.061035156	-0.061035156	0.015551758180000002	9.575097840000002	2.76821286	-0.061035156	0.12207031	-0.12207031	1.7693115020000003	9.71625998	-0.20935058900000003	0.12207031	0.061035156	-0.18310547	1549637439.502
-9.33942842	-1.5599609620000003	-3.0469483800000003	-0.061035156	-0.12207031	-0.24414062	9.096582068	-3.192895468	-1.282421924	0	-0.18310547	0	9.93039586	4.44421376	1.3290771760000002	0	0.061035156	-0.061035156	-8.988915740000001	-0.3182128894	3.5721191100000005	-0.12207031	0.12207031	-0.061035156	0.0992919928	9.60620108	2.78017572	-0.12207031	0.18310547	-0.12207031	1.9128662140000001	9.749755890000001	-0.12800292540000002	0	0.061035156	-0.061035156	1549637439.542
-9.34421376	-1.58388678	-2.9727783540000003	-0.061035156	-0.061035156	-0.24414062	9.11572284	-3.215625	-1.2537109620000002	0	-0.12207031	0	9.918433	4.460961960000001	1.3063476440000001	-0.061035156	0	-0.061035156	-8.999682608	-0.33615722840000006	3.593652356	-0.12207031	0.24414062	0	0.056225586060000006	9.5870607	2.74069838	-0.061035156	0.24414062	-0.12207031	1.6125976440000003	9.765307608	-0.2392578076	-0.12207031	0.24414062	0	1549637439.582
-9.341821580000001	-1.553979532	-3.0038817900000003	-0.061035156	0	-0.24414062	9.11452626	-3.18332518	-1.287207068	0	-0.12207031	0	9.91245108	4.486083966000001	1.29558107	-0.061035156	-0.061035156	0	-8.96499002	-0.36965332460000005	3.543408246	-0.12207031	0.24414062	0	-0.07775878600000001	9.578686600000001	2.7299316100000004	0	0.18310547	-0.12207031	1.6125976440000003	9.765307608	-0.2392578076	0	0.061035156	0	1549637439.622
-9.31311052	-1.5731201080000001	-2.983544928	-0.061035156	0	-0.18310547	9.132470746000001	-3.116332968	-1.3302734620000003	0	-0.061035156	0	9.89809604	4.5159912140000005	1.258496106	0	0	-0.061035156	-8.918335160000002	-0.2895019568	3.440527356	-0.061035156	0.24414062	0	-0.10168457460000001	9.681567392	2.733520468	0	0.12207031	-0.12207031	1.7071045320000002	9.744970746000002	-0.3002685504	0	0	0	1549637439.662
-9.30234375	-1.5934570680000002	-2.95363768	-0.061035156	0	-0.18310547	9.098974640000002	-3.069677716	-1.299169928	0	-0.061035156	0	9.8514402	4.542309604000001	1.3470214660000002	0	0	-0.061035156	-8.942260880000001	-0.265576178	3.4189941100000003	-0.061035156	0.24414062	0	-0.07895508180000001	9.666015380000001	2.739501996	-0.061035156	0.18310547	-0.061035156	1.7226562500000002	9.70429712	-0.2225097644	-0.061035156	0.12207031	0	1549637439.702
-9.314306610000001	-1.656860324	-2.983544928	0	0	-0.12207031	9.057104532	-3.0720702880000004	-1.35419928	0	0	-0.061035156	9.81315944	4.556665036	1.4367432100000002	0	0	-0.061035156	-8.93388678	-0.230883786	3.343627896	-0.061035156	0.18310547	-0.061035156	-0.1495361322	9.62294928	2.6964355040000005	-0.061035156	0.18310547	-0.061035156	1.7226562500000002	9.70429712	-0.2225097644	0	0.061035156	0	1549637439.742
-9.325073380000001	-1.756152356	-3.00986322	-0.061035156	-0.18310547	-0.12207031	9.02241214	-3.048144568	-1.4367432100000002	-0.061035156	0	0	9.816748200000001	4.53513179	1.391284146	-0.061035156	0	-0.061035156	-8.97336412	-0.2380615216	3.352001996	0	0.24414062	-0.061035156	-0.10886230040000001	9.707885880000001	2.7179687500000003	-0.061035156	0.18310547	-0.061035156	1.6879638580000003	9.756933606	-0.24643554320000002	0	0	0	1549637439.782
-9.3155027	-1.9212402160000002	-3.06608876	-0.12207031	-0.4272461	-0.12207031	8.89680162	-2.978759784	-1.3266846040000002	-0.061035156	0	0	9.789233426000001	4.377221646000001	1.4977538940000001	0	0.12207031	-0.24414062	-9.05351538	-0.2177246106	3.3866942900000003	0	0.24414062	-0.061035156	0.1244140625	9.766503894000001	2.78017572	-0.12207031	0.30517578	0	1.6879638580000003	9.756933606	-0.24643554320000002	-0.061035156	0	0.061035156	1549637439.822
-9.174340560000001	-1.971484424	-2.8806639400000003	0	-0.30517578	-0.18310547	8.76879892	-2.895019568	-1.31352536	0	0.12207031	0.18310547	9.737792932000001	4.187011780000001	1.617382788	0	0.18310547	-0.36621094	-9.177929712000001	-0.288305661	3.408227536	0	0.36621094	-0.12207031	0.3959716754	9.668408246	2.8232422120000003	-0.24414062	0.4272461	-0.061035156	1.6915527160000003	9.73540036	-0.1806396466	-0.061035156	-0.061035156	0.18310547	1549637439.862
-9.171948380000002	-1.888940396	-2.8579346040000004	0.061035156	-0.12207031	-0.30517578	8.616870108	-2.828027356	-1.3649658540000003	-0.061035156	0.5493164	0.24414062	9.61936052	4.056616214000001	1.373339856	-0.12207031	0.12207031	-0.48828125	-9.305932608	-0.364868161	3.44890126	-0.061035156	0.7324219	-0.12207031	0.501245108	9.554760880000002	2.87707518	-0.061035156	0.7324219	-0.061035156	1.6688232820000002	9.7318116	-0.1447509784	-0.12207031	0	0.30517578	1549637439.902
-9.30832518	-1.93439946	-3.017041034	0	-0.30517578	-0.5493164	8.42666034	-2.8806639400000003	-1.240551718	0	0.8544922	0.36621094	9.39086911	3.9716797120000003	1.3254882200000002	-0.061035156	0.18310547	-0.6713867	-9.31311052	-0.3289794928	3.343627896	-0.12207031	0.91552734	-0.061035156	0.5263671924000001	9.485375900000001	2.895019568	-0.061035156	1.0375977	0	1.44870607	9.80957068	-0.3756347644	-0.18310547	0.061035156	0.36621094	1549637439.941
-9.283202880000001	-2.0659912140000003	-3.04216304	0	-0.48828125	-0.6713867	8.30942392	-3.045751996	-0.9378906250000001	0.12207031	0.48828125	0.61035156	9.35258786	4.1260009	1.4235839660000003	0	0.18310547	-0.8544922	-9.368139480000002	-0.2763427716	3.267065396	-0.12207031	1.0986328	-0.061035156	0.48330077880000005	9.325073380000001	2.8758788940000004	0	1.2207031	0.061035156	1.44870607	9.80957068	-0.3756347644	-0.24414062	0.24414062	0.36621094	1549637439.981
-9.14204074	-2.112646466	-2.757446286	0.061035156	-0.30517578	-0.7324219	8.65036592	-3.34243161	-0.9211425720000002	0.18310547	0.8544922	0.7324219	9.399243210000002	4.45617662	1.2632812500000001	0	0.12207031	-0.8544922	-9.43752446	-0.3612792932	3.198876996	-0.061035156	1.5258789	0.061035156	0.3337646466	9.382495108	2.8555420320000002	0.18310547	1.3427734	-0.061035156	1.650878894	9.785644568	-0.2237060504	-0.18310547	0.18310547	0.30517578	1549637440.022
-9.120507788000001	-2.098291034	-2.777783246	0.24414062	0.061035156	-0.91552734	8.713769568	-3.4931639400000005	-0.773999002	0.12207031	1.2817383	0.79345703	9.366943390000001	4.743286240000001	1.184326178	0	0	-0.91552734	-9.469824280000001	-0.36965332460000005	3.0026855040000004	-0.18310547	1.8920898	0	0.05144042932000001	9.45307608	2.777783246	0.30517578	1.3427734	-0.24414062	1.7106933900000003	9.80239218	-0.25839844240000004	-0.18310547	0.4272461	0.36621094	1549637440.061
-9.170751800000001	-2.237060504	-2.956030252	0.18310547	-0.30517578	-1.0375977	8.42785643	-3.39267572	-0.5120117212	0.12207031	1.0986328	0.9765625	9.0858152	4.842578076	1.300366214	-0.061035156	-0.18310547	-1.0375977	-9.46743161	-0.2189208966	2.624658246	-0.12207031	2.0751953	0.061035156	-0.07775878600000001	9.445898560000002	2.62705072	0.4272461	1.4038086	-0.24414062	1.7106933900000003	9.80239218	-0.25839844240000004	-0.24414062	0.24414062	0.30517578	1549637440.101
-9.024804712	-2.396167032	-2.8112792540000004	0.12207031	-0.36621094	-0.91552734	8.412304712000001	-3.2634764400000003	-0.49765625	0.12207031	1.5869141	1.0986328	8.927905252	4.85214856	1.2034667932	-0.12207031	-0.30517578	-1.2207031	-9.419580072	-0.23208007200000003	2.2071533540000003	-0.061035156	2.1362305	0.12207031	-0.12202148560000001	9.25688498	2.58278804	0.48828125	1.4038086	-0.24414062	2.363867212	9.60620108	0.0227294928	-0.36621094	0.48828125	0.36621094	1549637440.141
-8.939868210000002	-2.4978514400000003	-2.6904540740000003	0.18310547	-0.18310547	-0.8544922	7.986425720000001	-3.109155252	-0.33256836060000006	0.12207031	1.8310547	1.4038086	8.70898462	4.953832968	1.211840854	-0.24414062	-0.36621094	-1.2207031	-9.42197284	-0.24404297120000001	1.8243408540000001	-0.061035156	2.2583008	0.18310547	-0.31342773560000003	9.094189300000002	2.414111322	0.61035156	1.5869141	-0.18310547	2.259790036	9.54997554	0.0418701178	-0.4272461	0.30517578	0.5493164	1549637440.181
-8.86210962	-2.64738768	-2.6509764400000004	0.12207031	-0.12207031	-1.0986328	8.023510880000002	-3.1845214660000005	-0.21652832460000004	0.12207031	1.8310547	1.4038086	8.462548920000001	5.054321580000001	1.28122554	-0.4272461	-0.24414062	-1.4038086	-9.427954074	-0.2380615216	1.46665036	0.061035156	2.380371	0.24414062	-0.2237060504	9.25927716	2.3734375	0.7324219	1.5869141	-0.061035156	2.259790036	9.54997554	0.0418701178	-0.18310547	0.36621094	0.6713867	1549637440.221
-8.89680162	-2.87707518	-2.6641358800000003	0.18310547	-0.18310547	-1.3427734	8.023510880000002	-3.1845214660000005	-0.21652832460000004	0.061035156	1.4648438	1.8310547	8.322582968	5.26367212	1.435546924	-0.5493164	-0.6713867	-1.8310547	-9.42197284	-0.14714355040000002	1.159204074	-0.061035156	2.5024414	0.18310547	-0.32658691100000004	9.258081070000001	2.289697284	0.7324219	1.8920898	0.061035156	2.299267572	9.733007788	-0.2572021466	-0.91552734	1.0986328	0.61035156	1549637440.261
-8.875268570000001	-3.0565185700000006	-2.427270468	0.36621094	-0.5493164	-1.5258789	7.946948380000001	-4.2240966460000005	0.4354492212	-0.36621094	1.2817383	1.8920898	8.533129892	5.541211060000001	1.5719238220000002	-0.61035156	-0.5493164	-1.8310547	-9.46623552	-0.0813476538	0.8517577880000001	0.061035156	2.5634766	0.24414062	-0.37443847840000005	9.293969748	2.1509277160000004	0.7324219	1.6479492	0.12207031	2.042065396	9.661230432000002	0.1447509784	-0.7324219	0.8544922	0.91552734	1549637440.301
-8.920727340000001	-3.2503173920000004	-2.436840854	0.61035156	-0.5493164	-1.5869141	7.845263580000001	-4.822241214000001	0.4294677716	-0.12207031	-0.61035156	2.319336	8.56901857	5.920434800000001	1.355395468	-0.5493164	-0.36621094	-1.8310547	-9.50930162	-0.135180661	0.3756347644	-0.061035156	2.6855469	0.30517578	-0.5048339856	9.335839660000001	2.0169433900000002	0.7324219	1.5258789	0.12207031	2.042065396	9.661230432000002	0.1447509784	-0.4272461	0.48828125	0.79345703	1549637440.341
-8.968579074	-3.4225829680000004	-2.24663089	0.5493164	-0.4272461	-1.4648438	7.806982428000001	-5.3139157400000006	0.38999023560000007	-0.24414062	-1.0375977	2.2583008	8.72214357	6.261376800000001	1.0288086060000001	-0.48828125	-0.18310547	-1.8920898	-9.506909440000001	0.015551758180000002	-0.10766601440000001	0	2.6855469	0.30517578	-0.5275634784000001	9.55117212	1.8351074280000002	0.5493164	1.5869141	0.18310547	2.3016601440000004	9.73540036	0.193798822	-0.61035156	0.48828125	0.6713867	1549637440.381
-9.058300720000002	-3.417797824	-2.268164038	0.48828125	-0.24414062	-1.4648438	7.78305661	-5.729028060000001	0.40314941100000007	-0.24414062	-1.0375977	2.2583008	8.8728759	6.735107428000001	1.403247104	-0.48828125	0.18310547	-1.6479492	-9.46145018	0.05144042932000001	-0.5610595746000001	0	2.5024414	0.18310547	-0.7046142572	9.65405252	1.656860324	0.61035156	1.5869141	0.18310547	2.60910643	9.59782698	0.6890625	-0.48828125	0.4272461	0.7324219	1549637440.421
-9.055908246000001	-3.53742662	-2.24064946	0.36621094	-0.24414062	-1.5869141	7.869189300000001	-6.14294429	0.2990722644	-0.18310547	0.12207031	1.8310547	9.064282248	7.192089660000001	1.3230957460000001	-0.48828125	-0.18310547	-1.2817383	-9.46623552	-0.03229980432	-1.068286142	0	2.4414062	0.18310547	-0.953442392	9.852636780000001	1.5707275360000001	0.6713867	1.2817383	0.12207031	2.702417032	9.536816394	0.5215820288	-0.24414062	0.4272461	0.61035156	1549637440.461
-9.20305162	-3.782666034	-2.1880126800000004	0.36621094	-0.30517578	-1.4648438	7.469628894	-6.6752929320000005	0.39836425720000007	0	-0.24414062	1.4648438	9.22338858	7.536621106	1.655664038	-0.36621094	-0.12207031	-1.0375977	-9.49375	0.025122070680000004	-1.579101538	-0.061035156	2.2583008	0.18310547	-1.27763678	10.13854982	1.4678466460000001	0.5493164	0.9765625	0.12207031	2.948852536	9.567919928000002	0.4844970746000001	-0.30517578	0.4272461	0.48828125	1549637440.501
-9.159985520000001	-4.06140126	-2.2167236420000003	0.18310547	-0.30517578	-1.2207031	7.298559800000001	-7.048535340000001	0.424682608	0	-0.24414062	1.4648438	8.94465306	7.728027160000001	1.886547824	-0.18310547	-0.12207031	-0.79345703	-9.49375	0.154321286	-2.032495108	-0.061035156	1.8920898	0.12207031	-1.2022705072	10.319189300000001	1.294384784	0.4272461	0.79345703	0	3.1916992800000004	9.377710160000001	0.9522461060000001	0	0.4272461	0.36621094	1549637440.541
-8.947045926000001	-4.252807608	-2.0157471040000003	0.12207031	-0.30517578	-0.8544922	7.3212889400000005	-7.243530252000001	0.096899411	-0.061035156	-0.18310547	1.2817383	8.714965560000001	7.905077880000001	1.670019568	-0.12207031	0.24414062	-0.79345703	-9.45307608	0.20576172120000003	-2.4081298920000003	0	1.5869141	0.12207031	-1.1604003600000001	10.52614766	1.24294429	0.24414062	0.61035156	0.061035156	3.1916992800000004	9.377710160000001	0.9522461060000001	0.061035156	0.24414062	0.18310547	1549637440.581
-8.750854532	-4.338940396	-1.9978027160000003	0.061035156	0	-0.79345703	7.382299820000001	-7.29138179	-0.027514648560000004	-0.061035156	-0.18310547	0.61035156	8.37641574	7.8548342600000005	1.8566405760000002	-0.12207031	0.12207031	-0.7324219	-9.407617212	0.2942871106	-2.6784912140000006	0	1.3427734	0	-1.0515380890000001	10.4543705	1.272851538	0.18310547	0.61035156	0.061035156	3.3962646760000004	9.32148462	1.0096679712	0.18310547	0.5493164	0.12207031	1549637440.621
-8.604907248	-4.403540036	-1.9032959260000002	0	-0.36621094	-0.6713867	7.0030760800000005	-7.17055661	-0.002392578076	0	-0.30517578	0.4272461	8.299853240000001	7.763915740000001	1.9320067900000002	0.061035156	-0.12207031	-0.5493164	-9.27961412	0.15910644960000003	-2.878271466	0.061035156	1.0986328	0	-1.08383786	10.20434604	1.259692392	0.12207031	0.4272461	-0.061035156	3.399853534	9.24611821	0.9043945288	0	0.12207031	0.061035156	1549637440.661
-8.59055162	-4.62604982	-1.8351074280000002	0	-0.24414062	-0.61035156	6.747070288000001	-7.028198380000001	-0.037084961060000005	-0.061035156	-0.18310547	0.48828125	8.058202880000001	7.689746106	1.8913329680000002	0.24414062	0.061035156	-0.36621094	-9.289184800000001	-0.06699218750000001	-3.1498290740000003	-0.061035156	0.8544922	0	-1.114941394	9.961499100000001	1.1735596040000003	0.12207031	0.30517578	-0.12207031	3.399853534	9.24611821	0.9043945288	0	0.12207031	0.061035156	1549637440.701
-8.523559800000001	-4.801904254000001	-1.745385782	0	-0.061035156	-0.4272461	6.70878894	-7.025805710000001	-0.1985839856	-0.061035156	-0.061035156	0.36621094	7.809375	7.828515380000001	1.667626996	0.18310547	0.12207031	-0.4272461	-9.354980432000001	0.0729736322	-3.23596196	-0.12207031	0.7324219	0	-0.961816394	10.169653060000002	1.1484375	0	0.24414062	-0.061035156	3.39267572	9.264062500000001	0.8170653959999999	0.12207031	0.30517578	0.061035156	1549637440.741
-8.528344748	-4.80310054	-1.8351074280000002	0	0.061035156	-0.36621094	6.654956070000001	-7.062890380000001	-0.2237060504	-0.12207031	0	0.30517578	7.85722644	7.905077880000001	1.464257788	0.12207031	-0.12207031	-0.4272461	-9.350195288	0.17465820680000002	-3.352001996	-0.061035156	0.5493164	-0.061035156	-1.0288086060000001	10.223486420000002	1.214233426	0.12207031	0.12207031	-0.12207031	3.213232428	9.38847644	0.976171875	-0.12207031	0.12207031	0	1549637440.781
-8.59055162	-4.94067392	-1.9367920320000003	-0.061035156	-0.48828125	-0.36621094	6.510205072	-7.065283246000001	-0.1435546875	0	-0.4272461	0.24414062	7.743579074	7.799804712	1.6125976440000003	0.12207031	0	-0.36621094	-9.329858426000001	0.1124511682	-3.411816394	-0.061035156	0.4272461	-0.061035156	-0.9869384980000001	10.112231920000001	1.1604003600000001	0.061035156	0.12207031	-0.061035156	3.213232428	9.38847644	0.976171875	0	0.18310547	0	1549637440.821
-8.27592752	-5.011254892	-1.7083007200000002	0	-0.24414062	-0.24414062	6.542504892	-6.9420652	-0.172265625	0	-0.061035156	0.36621094	7.658642572	7.75075679	1.4953613220000002	0.12207031	0.061035156	-0.36621094	-9.322680710000002	0.06459961060000001	-3.4429199280000002	-0.061035156	0.4272461	0	-0.88645018	10.005761780000002	1.191503894	0.061035156	0.12207031	-0.12207031	3.0553222840000003	9.412402160000001	0.8433837860000001	0.061035156	0.12207031	-0.12207031	1549637440.861
-8.2173098	-4.9957028800000005	-1.677197284	0.061035156	0	-0.18310547	6.5760009	-6.9097653800000005	-0.1626953076	-0.061035156	-0.12207031	0.24414062	7.58686502	7.734009080000001	1.447509784	0	0	-0.4272461	-9.2556884	0.0885253894	-3.484790036	-0.061035156	0.30517578	-0.061035156	-0.86850589	10.008153960000001	1.2297851440000003	0.061035156	0.12207031	-0.061035156	3.275439496	9.346606430000001	0.931909146	0	0.12207031	-0.12207031	1549637440.901
-8.315405252000001	-4.9311032400000006	-1.8159667540000002	0.061035156	-0.061035156	-0.18310547	6.452783246000001	-6.96599092	-0.0897216754	-0.061035156	-0.12207031	0.24414062	7.492358426000001	7.73161592	1.5527832460000002	-0.24414062	-0.18310547	-0.4272461	-9.21979982	0.20217285340000002	-3.4536866	0.061035156	0.24414062	-0.061035156	-0.8637207068000001	9.918433	1.1735596040000003	0.18310547	0.12207031	-0.061035156	3.275439496	9.346606430000001	0.931909146	0	0	-0.061035156	1549637440.941
-8.254394568	-5.011254892	-1.830322284	-0.12207031	-0.18310547	-0.18310547	6.31521016	-6.986327880000001	0.019140625	0.12207031	0	0.18310547	7.638305710000001	7.62753894	1.61977536	-0.061035156	0.061035156	-0.24414062	-9.206640380000001	0.095703125	-3.5027344240000007	0	0.18310547	-0.061035156	-0.86850589	9.843066100000001	1.1855224640000002	0.061035156	0.12207031	-0.061035156	3.2646728240000003	9.305932608	0.9127685700000001	0	-0.24414062	-0.061035156	1549637440.981
-8.19936502	-5.08063948	-1.7441894960000002	0	-0.12207031	-0.18310547	6.186010880000001	-7.1717527	-0.1040771466	0.12207031	0	0.18310547	7.6526612400000005	7.59165036	1.637719748	0	0	-0.12207031	-9.211425720000001	0.1040771466	-3.4919677520000003	-0.061035156	0.18310547	-0.061035156	-0.869702176	9.79880342	1.227392572	0.12207031	0.061035156	-0.18310547	3.15102536	9.36455072	0.8876464660000001	0.061035156	-0.12207031	0	1549637441.021
-8.24960962	-5.090210160000001	-1.7621337860000001	-0.12207031	-0.12207031	-0.18310547	6.02929712	-7.086816394	-0.0095703125	0.12207031	0	0.30517578	7.692138580000001	7.6167726600000005	1.5731201080000001	0	0.061035156	-0.12207031	-9.20305162	0.05144042932000001	-3.6068116	-0.061035156	0.12207031	0	-0.805102536	9.89091754	1.2154297120000002	0	0.061035156	-0.12207031	3.15102536	9.36455072	0.8876464660000001	0	-0.12207031	0	1549637441.061
-8.291479532	-5.11652806	-1.70471196	-0.061035156	-0.12207031	-0.12207031	5.97785643	-7.311718750000001	0.09211425720000001	0.12207031	0	0.30517578	7.570117212	7.7399900200000005	1.5156982820000002	0.061035156	0.18310547	-0.12207031	-9.258081070000001	0.11843261780000001	-3.6283447480000004	-0.061035156	0.061035156	0	-0.8637207068000001	9.9710688	1.1855224640000002	0	0	-0.061035156	3.160595746	9.404028060000002	0.8744873200000001	0.061035156	-0.12207031	0	1549637441.101
-8.303442392000001	-5.019628894	-1.64011232	-0.12207031	0.061035156	0	6.40014676	-7.40024411	0.173461911	0.18310547	0.061035156	0.36621094	7.696923920000001	7.952929712	1.5719238220000002	0.24414062	0.4272461	-0.18310547	-9.211425720000001	0.001196289038	-3.7742920320000004	-0.061035156	-0.061035156	0	-0.9965087860000001	10.09907248	1.06589357	0	0.12207031	-0.12207031	3.41301268	9.32028804	0.9031982428000002	0.24414062	-0.36621094	0.061035156	1549637441.141
-8.43503444	-4.959814300000001	-1.7298339660000002	-0.24414062	0.061035156	0.18310547	6.75305162	-7.451684800000001	0.2560058606	0.18310547	-0.061035156	0.12207031	7.814160340000001	8.206542932000001	1.7848632200000003	0.24414062	0.24414062	-0.30517578	-9.125292932	-0.002392578076	-3.9800537140000007	-0.061035156	-0.36621094	0	-1.312329074	10.319189300000001	0.9426757788	-0.061035156	0	0.061035156	3.41301268	9.32028804	0.9031982428000002	0.4272461	-0.4272461	0.12207031	1549637441.181
-8.55107428	-4.990917932	-1.6317382200000001	-0.30517578	0.12207031	0.4272461	6.81286592	-7.766308606000001	0.17824707460000003	0.36621094	0.24414062	0.18310547	7.918237320000001	8.612085160000001	1.888940396	0.4272461	0.61035156	-0.24414062	-9.087011780000001	0.00837402356	-4.120019568	0	-0.7324219	0.061035156	-1.6245605040000002	10.51657698	0.8254394568000001	-0.061035156	-0.4272461	0.24414062	3.4800048920000006	9.286792032000001	0.8661132788	0.24414062	0	0.18310547	1549637441.221
-8.72453624	-5.0531250000000005	-1.580297824	-0.5493164	0.12207031	0.48828125	6.779370108000001	-8.24123552	0.32778320680000006	0.36621094	0.24414062	0.18310547	7.6167726600000005	9.28798822	1.9810547120000002	0.30517578	0.36621094	-0.061035156	-9.11452626	-0.056225586060000006	-4.171459964	0.18310547	-1.159668	0.061035156	-2.0935058900000003	10.697216460000002	0.7907471040000001	-0.30517578	-0.8544922	0.24414062	3.5469971040000003	9.335839660000001	0.8194580072000001	-0.12207031	0.061035156	0.061035156	1549637441.26
-8.935082968000001	-5.45388179	-1.676000998	-0.061035156	-0.12207031	0.79345703	6.528149460000001	-9.1875	0.5275634784000001	0.36621094	0.36621094	-0.61035156	7.207641574	9.962695680000001	1.9559326080000001	0.061035156	0.061035156	0.4272461	-9.24611821	0.10048827880000001	-3.9704834260000004	0.36621094	-1.7089844	0.061035156	-2.828027356	10.96877446	0.75366214	-0.4272461	-1.8310547	0.18310547	3.3412353240000003	9.30952176	0.440234375	-0.061035156	-0.4272461	-0.061035156	1549637441.3
-8.69223642	-5.87138678	-1.8578369600000002	0.8544922	-0.18310547	1.4038086	6.145336960000001	-9.4004393	0.8445800720000001	0.7324219	0.7324219	-1.0986328	6.956420926000001	10.35986322	1.7860596040000003	0.24414062	0.30517578	0.9765625	-9.319091754	0.3337646466	-3.86879892	0.4272461	-2.0751953	0	-3.0876221040000003	11.2798098	0.687866214	-0.61035156	-2.9296875	0.061035156	2.7371094240000002	9.646875000000001	0.4713378894	-0.48828125	-0.24414062	-0.30517578	1549637441.34
-7.90148912	-5.78166484	-2.4571777160000003	1.159668	0.30517578	1.6479492	5.981445288000001	-8.749658246000001	0.45937500000000003	0.7324219	0.7324219	-1.0986328	6.572412140000001	10.40771466	1.95234375	0.61035156	0.48828125	1.159668	-9.1623777	1.4044433900000002	-3.180932608	0.6713867	-2.6245117	-0.18310547	-2.818457068	11.41259784	0.230883786	-1.0986328	-3.540039	-0.30517578	1.771704074	9.753344748	0.21413574280000003	-0.12207031	-0.91552734	-0.9765625	1549637441.38
-7.21003444	-6.21711412	-2.5002441100000006	1.5869141	0.8544922	1.7700195	6.268554712	-7.340429712000001	-0.16628417539999998	1.0375977	0.061035156	-1.7700195	6.07714856	9.70429712	2.0564209260000004	0.12207031	0.48828125	1.0375977	-8.895605432000002	2.222705072	-2.451196286	1.3427734	-3.0517578	-0.48828125	-2.064794928	10.706787140000001	-0.2811279254	-1.3427734	-3.7231445	-0.91552734	1.758544928	9.57150908	0.4091308606000001	0.36621094	-2.1972656	-1.0375977	1549637441.42
-7.696923920000001	-6.24941394	-3.0959961060000003	2.8686523	1.4648438	1.6479492	6.451586960000001	-5.938378894	-0.679492212	0.12207031	0.6713867	-2.4414062	5.305542032000001	8.992504892	1.6616454680000001	-0.18310547	0.61035156	0.61035156	-9.645678420000001	2.5349366	-1.6353271760000003	1.5869141	-3.7841797	-0.8544922	-1.580297824	9.89809604	-0.4342529254	-1.4038086	-4.638672	-1.5869141	2.8352050720000004	9.7832518	-0.47971191100000005	-0.061035156	-2.1362305	-0.4272461	1549637441.46
-8.24841304	-5.79960962	-3.6773925720000005	3.479004	1.4038086	1.3427734	6.451586960000001	-5.938378894	-0.679492212	-1.8310547	3.112793	-3.112793	4.66433107	9.103759980000001	1.0670898560000002	-0.12207031	0.61035156	-0.48828125	-10.17683058	2.7179687500000003	0.24045410340000004	2.8686523	-1.8920898	-1.0375977	-1.5121094240000001	10.18999002	-0.30505371400000003	-1.4648438	-5.6152344	-2.0141602	1.5396240020000003	10.44240764	-0.860131839	-0.48828125	-2.746582	-0.061035156	1549637441.5
-7.540210160000001	-5.018432608	-3.2407471040000004	3.540039	0.7324219	1.2207031	5.708691394000001	-4.55307608	-0.8421875000000001	-5.92041	1.8920898	-1.0986328	4.422680710000001	8.980542032	0.4103271466	-0.24414062	-0.48828125	-1.5869141	-9.284399460000001	3.02661142	-0.0765625	4.0283203	-1.0986328	-0.9765625	-1.204663089	9.89570288	-0.40554199280000003	-1.8310547	-5.2490234	-2.5024414	1.7681152160000002	10.42326628	-0.6830810700000001	-0.4272461	-3.8452148	-0.24414062	1549637441.54
-7.4325439300000005	-4.495654254000001	-2.289697284	4.4555664	1.4648438	1.2817383	5.925219748	-3.68098143	-1.221411142	-5.92041	1.8920898	-1.0986328	4.5518798920000005	8.37761232	0.0346923822	-0.7324219	-0.9765625	-2.0751953	-9.004467752000002	2.21433107	-0.02153320288	5.493164	-1.2817383	-1.0986328	-1.5216797120000003	8.64558107	-0.3600830072	-1.6479492	-4.760742	-3.0517578	2.6760987400000005	10.008153960000001	-0.22490234620000002	-0.9765625	-2.9907227	0.48828125	1549637441.58
-8.915942392	-3.4776123200000004	-1.387695288	3.9672852	-0.18310547	0.61035156	5.925219748	-3.68098143	-1.221411142	-7.6293945	1.8310547	0.48828125	4.53752446	8.297461060000002	-0.41511232	-1.7089844	-1.8920898	-2.5024414	-9.449487320000001	0.6842773560000001	0.192602536	5.859375	-1.4038086	-0.79345703	-2.41770018	8.170654254	0.36367187500000003	-0.6713867	-5.3710938	-3.1738281	3.417797824	9.686352340000001	0.46535643000000004	-1.953125	-3.4179688	1.159668	1549637441.62
-10.28928264	-4.10207518	-1.4211913940000003	4.272461	1.953125	0.30517578	7.2698487400000005	-4.273144568	-1.2668701080000002	-7.507324	2.6245117	2.746582	4.519580072	8.6001223	-0.9785644568000001	-2.9907227	-4.3945312	-3.112793	-10.23784146	-1.8817626800000002	0.37443847840000005	5.6762695	-1.4038086	-0.61035156	-2.604321286	9.00686052	1.494165036	0.7324219	-6.8359375	-2.9907227	3.649877896	10.096679320000002	1.141259784	-2.2583008	-3.2348633	1.5869141	1549637441.66
-10.09309056	-4.80310054	-1.606616214	3.7231445	0.5493164	1.2817383	9.08222644	-5.626147660000001	-1.642504892	-7.507324	2.6245117	2.746582	5.482592752	8.94465306	-1.1328857428	-3.6010742	-6.0424805	-3.7841797	-10.619458360000001	-3.1713623200000005	1.111352536	4.5776367	-0.7324219	-0.6713867	-2.2621826080000003	9.95910692	2.190405252	1.2207031	-7.1411133	-2.5024414	2.40573732	11.294164840000002	1.488183606	-2.319336	-2.6855469	1.0375977	1549637441.7
-8.25319838	-4.00158696	-0.32180175720000004	4.8828125	2.5024414	2.4414062	11.28220198	-6.695629892	-2.146142572	-6.225586	2.6855469	2.746582	6.786548020000001	8.86330571	-0.9809570288	-3.3569336	-5.554199	-3.8452148	-9.65405252	-2.180834964	0.8828613220000001	4.638672	-1.0375977	-0.48828125	-1.680786142	9.88015126	2.537329074	1.5258789	-6.5307617	-2.1972656	-0.2978759784	10.727124100000001	1.238159146	-3.112793	-3.2958984	-0.061035156	1549637441.74
-7.6789795320000005	-2.5839844240000005	-0.37084961060000005	6.0424805	2.8686523	2.319336	10.917334260000002	-6.651367212	-1.9702880400000002	-5.79834	4.3945312	-0.12207031	7.420581070000001	8.52714856	-0.6316406250000001	-2.746582	-4.699707	-3.479004	-8.717358426	-1.464257788	1.031201178	5.126953	-1.5869141	-0.30517578	-1.7681152160000002	9.49853534	2.68566893	0.91552734	-6.0424805	-1.7089844	-0.773999002	9.512890380000002	1.795629892	-4.0283203	-6.286621	-1.0375977	1549637441.78
-7.987622300000001	-1.58388678	-1.175952176	5.493164	2.1972656	1.7089844	9.38129892	-5.778076080000001	-1.553979532	-6.164551	5.1879883	-0.7324219	7.43972194	8.094091754	-0.07177734424	-2.1362305	-4.4555664	-2.8076172	-8.354882788000001	-1.4822021760000001	1.43076178	5.3100586	-2.6245117	-0.24414062	-2.054028354	8.63959964	2.4404297120000003	0.4272461	-5.9814453	-1.5258789	1.293188498	8.80109874	1.297973642	-4.1503906	-8.178711	-1.3427734	1549637441.82
-8.246020468000001	-1.739404254	-0.9115722840000001	4.211426	2.0751953	1.6479492	7.85722644	-4.824633786	-0.8194580072000001	-6.164551	5.1879883	-0.7324219	6.79013678	7.856030252000001	0.401953125	-2.1362305	-4.9438477	-2.0141602	-8.425463760000001	-1.6532714660000003	2.112646466	5.3710938	-2.380371	-0.48828125	-2.09948732	8.1838134	2.213134784	0.30517578	-6.591797	-1.4038086	2.333959964	8.68745108	0.33017577880000004	-4.5776367	-6.8359375	-1.8310547	1549637441.86
-8.621655252000002	-2.387792932	-0.387597644	4.272461	3.4179688	2.0751953	7.275830072	-4.22888179	-0.8445800720000001	-3.90625	4.9438477	-0.48828125	5.89052716	7.934985520000001	0.3672607428	-2.6245117	-6.225586	-1.5258789	-8.720947480000001	-1.9989990020000004	2.709594748	5.126953	-2.1972656	-0.7324219	-1.792041034	8.19099092	2.3973632200000004	0.9765625	-7.1411133	-1.2817383	1.8040038940000003	8.595336960000001	0.309838858	-4.333496	-5.859375	-1.7089844	1549637441.9
-9.01044928	-2.460766574	-0.6914550720000001	4.3945312	3.1738281	1.8920898	7.639501800000001	-3.9549316100000005	-1.4869873200000001	-2.2583008	5.065918	-0.18310547	5.468237320000001	8.24960962	0.0813476538	-3.479004	-7.2631836	-1.4038086	-9.023608426000001	-2.135375998	3.31850589	5.065918	-1.953125	-0.8544922	-1.09819339	8.735302520000001	2.7048096040000003	1.5869141	-7.385254	-1.159668	1.4606689300000002	8.846557608000001	0.25959472840000003	-3.540039	-6.0424805	-1.5869141	1549637441.94
-9.210229532000001	-2.29089357	-0.7285400360000001	4.9438477	2.8076172	1.5258789	8.328564300000002	-4.208544928	-2.56245108	-1.2817383	4.8217773	-0.061035156	5.75773912	8.28190944	-0.01674804712	-3.6010742	-7.1411133	-1.4648438	-9.095385880000002	-2.211938498	3.7611327880000003	4.8828125	-1.3427734	-0.9765625	-0.45339357	8.994897660000001	3.352001996	1.7700195	-6.713867	-1.159668	5.0016848000000005	8.608496106	0.516796875	-2.5634766	-7.8125	-1.2207031	1549637441.98
-9.700707968000001	-1.5719238220000002	-1.262084964	4.8217773	2.9296875	1.0986328	8.918335160000002	-4.530346646	-3.5242675720000003	-1.0375977	4.333496	-0.48828125	6.165673920000001	8.27592752	0.1447509784	-2.6855469	-6.1035156	-1.4648438	-9.351391574	-2.14973143	4.1260009	4.699707	-1.4648438	-0.9765625	-0.0657958966	9.24372554	3.77189946	1.4648438	-6.225586	-1.3427734	5.0016848000000005	8.608496106	0.516796875	-2.1362305	-8.117676	-0.7324219	1549637442.02
-10.692432100000001	-1.1400634980000002	-1.107763678	3.8452148	1.953125	0.79345703	8.758032248000001	-4.77080072	-3.9979980040000007	-1.0375977	4.333496	-0.48828125	6.30922824	8.6001223	0.41511232	-2.6855469	-6.1035156	-1.4648438	-9.31669928	-2.359082068	4.660742212000001	4.638672	-0.36621094	-0.79345703	0.0909179712	9.76770018	4.245629892	1.0986328	-5.554199	-1.4648438	6.312817392	8.279516574	1.5156982820000002	-1.8920898	-5.859375	-0.48828125	1549637442.06
-11.270239120000001	-1.197485324	-0.686669928	3.112793	2.319336	0.79345703	7.8488523400000005	-4.959814300000001	-4.245629892	-1.2817383	4.1503906	-0.7324219	6.32836911	9.07026358	0.6854736419999999	-1.0986328	-4.333496	-1.8310547	-9.18869658	-2.69523912	4.572216754	4.333496	-0.79345703	-0.91552734	-0.026318359620000002	10.11103534	4.40473642	0.91552734	-4.8217773	-1.6479492	5.930004892	7.838086060000001	2.447607428	-0.9765625	-3.7231445	-0.5493164	1549637442.1
-11.163769960000002	-1.6281494600000002	-1.374536142	1.2207031	1.4038086	0.48828125	6.760229532	-5.099780252	-3.8089844240000006	-1.7089844	2.746582	0.24414062	6.3714357	9.394457968000001	0.8074951080000001	-0.8544922	-4.1503906	-1.8310547	-9.058300720000002	-2.87707518	4.356884784	3.9672852	-0.18310547	-1.0375977	-0.5802001800000001	10.18999002	4.5159912140000005	1.0986328	-4.3945312	-1.7089844	3.867602536	7.905077880000001	2.656957968	-0.61035156	-4.9438477	-1.5258789	1549637442.14
-10.05361322	-3.640307608	-1.465454074	3.2348633	1.0375977	1.2817383	5.55078125	-5.417993210000001	-3.1665771760000005	-1.7089844	2.746582	0.24414062	6.46953125	9.85742212	0.7716064300000001	-0.48828125	-4.0893555	-1.8310547	-9.3573732	-2.588769568	4.5171875	3.6010742	0.30517578	-1.5258789	-1.0371826080000002	10.676879500000002	4.407128894	1.0375977	-4.272461	-1.5258789	2.180834964	7.82253444	1.4116211060000001	2.1362305	-6.4697266	-2.6855469	1549637442.18
-9.19946286	-3.122314496	-1.7788817900000002	5.9814453	3.0517578	2.8686523	4.712182608	-5.93239766	-2.512207068	-1.7700195	3.0517578	1.0986328	6.802099640000001	9.697119110000001	1.199877896	0.12207031	-3.4179688	-1.5869141	-9.305932608	-1.2285888580000002	2.9632079680000003	3.479004	-0.79345703	-1.953125	-1.6484863220000001	10.298852340000002	3.8245362400000005	0.7324219	-3.6621094	-1.2817383	8.88723143	9.62055661	3.3292724640000007	0.91552734	-5.126953	-0.12207031	1549637442.22
-8.261572480000002	-2.4846923920000004	-4.7995117800000004	3.8452148	2.8686523	2.0751953	4.32817392	-6.570019568	-1.79921875	-1.8920898	3.3569336	2.8686523	6.773388580000001	9.47460962	1.7513672120000003	-0.18310547	-3.2958984	-0.8544922	-8.846557608000001	0.5598632788000001	3.301757788	3.90625	0.4272461	-1.5258789	-2.8878417540000005	9.482983426	2.201171924	0.7324219	-3.7231445	-0.79345703	6.267358426	10.4388179	1.159204074	-0.18310547	-0.48828125	-0.6713867	1549637442.26
-8.42666034	-5.504125900000001	-5.914452880000001	3.6010742	0.36621094	1.8310547	4.02551268	-7.107153060000001	-0.9965087860000001	-1.8920898	3.3569336	2.8686523	6.260180710000001	9.36455072	1.4331542540000002	-1.7089844	-4.3945312	0.18310547	-8.939868210000002	1.03957518	2.1162353240000003	4.0283203	-2.319336	-1.8310547	-2.7765869600000004	9.207836960000002	0.954638678	0.6713867	-5.004883	-0.30517578	1.8063964660000003	9.192285340000002	0.71538089	1.4648438	-5.2490234	-1.3427734	1549637442.3
-7.75075679	-5.11054712	-5.014843750000001	5.126953	0.30517578	2.2583008	3.59484874	-8.19697284	-0.3026611322	-2.9907227	3.0517578	4.0283203	6.24103984	9.82990764	0.800317392	-3.1738281	-4.9438477	0.36621094	-11.089599640000001	1.108959964	4.177441394000001	4.1503906	0	-2.1362305	-1.58149411	9.96867662	0.7369140380000001	0.8544922	-4.760742	-0.12207031	-0.925927716	10.79292032	-2.295678714	1.5258789	-1.8310547	-0.30517578	1549637442.34
-7.63591304	-3.1665771760000005	-4.919140380000001	6.164551	2.8686523	2.319336	3.5063233800000004	-9.33344748	0.1399658246	-2.9907227	3.0517578	4.0283203	6.567626800000001	10.389770860000002	-0.15671386780000002	-3.8452148	-4.638672	0.36621094	-9.96508786	1.1699707068	3.5601562500000004	4.699707	2.0751953	-1.7700195	-1.149633786	10.8898188	1.299169928	0.9765625	-3.1738281	0	-0.925927716	10.79292032	-2.295678714	1.2817383	-5.2490234	-0.61035156	1549637442.38
-7.955322480000001	-2.124609424	-5.8833496400000005	4.699707	1.2207031	1.953125	3.5063233800000004	-9.33344748	0.1399658246	-3.1738281	2.746582	5.1879883	6.528149460000001	9.341821580000001	-0.4378417932	-3.0517578	-4.5776367	1.6479492	-8.24243161	0.991723642	2.441625998	4.760742	-0.6713867	-1.7700195	-2.312426718	9.688745108	1.3829101440000002	0.18310547	-2.8686523	0	1.564746106	9.87536592	-2.4667480040000003	1.2207031	-4.760742	-0.5493164	1549637442.42
-8.07734375	-2.168872104	-5.12490216	4.4555664	0	1.2207031	4.1415527160000005	-9.198266574	0.8541503600000001	-3.1738281	2.746582	5.1879883	5.906079074	8.892016574000001	-0.265576178	-2.1972656	-4.699707	2.6245117	-8.564233426000001	0.3672607428	3.275439496	4.760742	0.12207031	-1.8920898	-2.7119873200000004	8.748461960000002	1.1484375	0.18310547	-4.5166016	0	2.9644042540000006	9.12888179	-2.180834964	0.9765625	-3.2958984	-0.18310547	1549637442.46
-8.072558606000001	-2.427270468	-4.047045926	5.554199	1.4648438	1.2207031	4.4166992800000004	-8.968579074	1.3230957460000001	-3.6010742	3.8452148	5.7373047	5.303149460000001	9.098974640000002	-0.3756347644	-2.6855469	-4.760742	2.6855469	-8.758032248000001	0.1268066394	3.46086412	4.638672	0.18310547	-1.953125	-1.4546875000000001	9.185107428000002	1.274047824	0.8544922	-4.760742	-0.18310547	2.668920926	9.29516574	-1.55158696	0.61035156	-3.0517578	0.061035156	1549637442.5
-8.679076980000001	-2.04326178	-4.57819838	5.6762695	2.5024414	1.6479492	4.029101440000001	-9.441113220000002	1.184326178	-2.5634766	4.272461	4.0893555	5.05671376	8.84177266	-0.47373047120000006	-2.8076172	-4.5166016	2.1362305	-8.8561277	0.001196289038	3.8963134000000004	4.699707	0.5493164	-1.953125	-0.4354492212	9.71147464	1.795629892	1.159668	-3.90625	-0.4272461	2.255004892	9.459057608	-1.5204834260000002	0.12207031	-4.1503906	0.4272461	1549637442.54
-9.213818390000002	-1.2285888580000002	-5.234961060000001	4.638672	1.2207031	1.5869141	3.6845702880000006	-9.559545926	0.37683107	-0.8544922	1.4038086	2.380371	5.1631836060000005	8.432641574	-0.42827148560000006	-2.1362305	-4.0283203	1.4038086	-8.911157248	-0.47492675720000005	3.9214355040000006	4.638672	0.7324219	-1.8920898	-0.27514648560000005	9.95432158	2.277734424	1.0375977	-3.540039	-0.7324219	2.789746106	9.298754892	-2.3208007200000003	-0.30517578	-4.3945312	0.4272461	1549637442.58
-9.174340560000001	-0.6340332068000001	-4.586572284	4.760742	1.2817383	1.4038086	4.02551268	-9.351391574	0.1854248004	-0.8544922	1.4038086	2.380371	5.501733426	8.158691394	0.057421875000000004	-1.2207031	-3.1738281	0.6713867	-8.845361420000001	-0.9462646760000001	3.7659179320000007	4.3945312	0.91552734	-1.7089844	-0.3505126800000001	9.931591460000002	2.537329074	0.79345703	-3.2958984	-0.91552734	2.789746106	9.298754892	-2.3208007200000003	-0.18310547	-4.8217773	0.18310547	1549637442.62
-8.880053420000001	0.09211425720000001	-4.463354532	4.3945312	2.8076172	1.159668	4.240844748000001	-9.298754892	0.12321777160000001	-0.9765625	4.272461	1.3427734	5.811572480000001	8.023510880000002	0.6974365020000001	-0.79345703	-2.0141602	0.061035156	-8.51040036	-1.19270018	3.4154052520000002	3.90625	0.5493164	-1.4038086	-0.5646484424	9.76889676	2.6760987400000005	0.6713867	-3.3569336	-0.9765625	3.6869628600000004	9.343017572	-2.186816394	-0.24414062	-4.760742	0.061035156	1549637442.66
-9.370532248	0.046655271600000006	-4.969384980000001	2.8686523	0.48828125	0.79345703	3.7742920320000004	-9.108544928	-0.052636719240000004	-0.9765625	4.272461	1.3427734	5.785253894	7.811767572	1.353002896	-0.79345703	-1.8310547	-0.36621094	-8.38598642	-1.179541034	3.188110324	3.540039	0.30517578	-1.0375977	-0.7213623200000001	9.350195288	2.44401857	0.48828125	-3.6010742	-1.0986328	3.081640576	9.122900360000001	-2.039672824	-0.6713867	-3.8452148	-0.061035156	1549637442.7
-9.242529254	-0.693847644	-4.34372554	1.8920898	-0.79345703	0.4272461	3.3077391200000004	-9.07863768	-0.15910644960000003	-0.61035156	4.211426	0.36621094	5.59624002	7.6526612400000005	1.4798096040000002	-1.3427734	-2.746582	-0.79345703	-8.450586060000001	-1.300366214	3.0337889400000004	3.112793	0	-0.8544922	-0.54191893	9.24013678	2.25261232	0.6713867	-3.9672852	-1.0986328	3.081640576	9.122900360000001	-2.039672824	-0.48828125	-3.8452148	-0.5493164	1549637442.739
-8.838183606000001	-0.8744873200000001	-3.3268798920000004	2.380371	0.24414062	0.8544922	3.12351088	-9.023608426000001	-0.3612792932	0.30517578	2.319336	-1.4038086	5.8737792540000004	7.622753894000001	1.350610324	-1.7700195	-2.8076172	-1.5258789	-8.541503894	-1.2321777160000003	2.8675048920000004	2.5024414	-0.30517578	-0.7324219	-0.1315917932	9.547582968	2.2753417540000003	0.4272461	-3.6010742	-0.9765625	3.2658691100000006	9.16118161	-1.37214357	-0.12207031	-3.4179688	-0.5493164	1549637442.779
-8.959009080000001	-0.7883544928000001	-3.5242675720000003	1.6479492	-0.061035156	1.0375977	3.019433606	-8.76521016	-0.619677716	0.30517578	2.319336	-1.4038086	6.165673920000001	7.71247554	0.9414794928000001	-1.7700195	-2.6855469	-2.0751953	-8.47929712	-0.9797607428000001	3.029003894	2.1972656	-0.24414062	-0.6713867	0.172265625	9.593042032000001	2.4906739200000003	0.18310547	-3.3569336	-1.0986328	2.136572284	8.903979532000001	-2.60910643	-0.61035156	-2.8076172	-0.18310547	1549637442.82
-9.210229532000001	-1.771704074	-3.794628894	1.3427734	0.79345703	0.79345703	3.2299804320000005	-8.753247300000002	-0.860131839	0.4272461	1.8920898	-2.1362305	6.59035643	8.26875	0.649584964	-1.4038086	-2.1972656	-2.5024414	-8.683862320000001	-0.954638678	3.063696286	1.7089844	-1.2207031	-0.79345703	-0.36965332460000005	10.05361322	2.8041014400000006	0.061035156	-2.6855469	-0.79345703	2.136572284	8.903979532000001	-2.60910643	-0.48828125	-2.8686523	-0.91552734	1549637442.859
-10.32636682	-3.0900146760000005	-4.17026358	1.8920898	0.61035156	0.91552734	3.6893554320000006	-9.154003894	-1.2094482428000002	0.24414062	1.7700195	-2.8686523	6.828417932000001	9.264062500000001	0.6842773560000001	-1.0375977	-1.8920898	-2.746582	-9.58586412	-0.7692138580000001	3.3496094240000005	1.6479492	-0.91552734	-0.8544922	-0.745288089	10.608691100000001	2.8890380400000004	-0.61035156	-3.0517578	-0.8544922	2.65576178	9.49375	-2.0887207460000004	-0.6713867	-2.8686523	-0.61035156	1549637442.899
-10.95322284	-3.52785643	-4.492065396	1.0986328	-1.8920898	0.61035156	4.23486322	-9.563134980000001	-1.89611821	0.24414062	1.7700195	-2.8686523	6.562841754	10.02729532	0.6735107428000001	-1.159668	-2.4414062	-2.6245117	-11.150610520000003	0.04306640576	4.0506347840000005	1.8920898	-0.5493164	-0.7324219	-1.4989501800000002	10.5919429	2.8328125	-0.061035156	-2.5634766	-0.7324219	5.687158246000001	12.3863768	2.127001996	-2.2583008	-1.6479492	1.2207031	1549637442.939
-9.8418705	-3.5984375	-2.593554712	2.1972656	-2.746582	1.0375977	4.98972194	-9.7066893	-2.537329074	0.061035156	1.7700195	-2.746582	6.339135880000001	10.40053714	0.6663330072	-1.5258789	-2.8686523	-2.2583008	-10.34311502	-0.03947753894	3.4835937500000003	3.0517578	2.1972656	-1.0375977	-2.112646466	10.65654254	2.8316162140000003	0.18310547	-2.1362305	-0.61035156	5.687158246000001	12.3863768	2.127001996	-4.638672	-0.48828125	3.479004	1549637442.979
-9.023608426000001	-3.0983885800000004	-1.412817392	3.2348633	-0.18310547	1.2207031	5.58547374	-8.539111420000001	-2.3758300720000003	-1.6479492	3.7231445	-2.8686523	6.078344748	9.49973143	0.7799804712000001	-1.5869141	-2.8686523	-1.159668	-10.34311502	-0.03947753894	3.4835937500000003	3.0517578	2.1972656	-1.0375977	-3.3819091460000004	9.020019568	2.6210692900000003	-0.18310547	-1.8310547	-0.4272461	4.120019568	12.385181200000002	3.8424804320000003	-4.5776367	-1.4038086	5.3100586	1549637443.019
-9.77128894	-2.8017089660000005	-2.3399413940000002	3.112793	-0.91552734	0.61035156	5.656054712	-8.431445288	-2.350707968	-1.6479492	3.7231445	-2.8686523	5.28999002	9.599023560000001	0.7261474640000001	-1.953125	-3.6010742	0	-10.34311502	-0.03947753894	3.4835937500000003	3.0517578	2.1972656	-1.0375977	-3.90827626	8.59892572	2.7299316100000004	0.36621094	-3.6621094	-0.12207031	-2.07915036	12.0538089	0.32658691100000004	-4.9438477	-3.540039	5.1879883	1549637443.059
-9.575097840000002	-2.9033935700000004	-2.086328076	3.540039	-0.9765625	0.6713867	5.395263580000001	-9.34780252	-2.64379892	-2.0751953	4.699707	-3.479004	4.920336960000001	10.467528960000001	0.7692138580000001	-2.5024414	-4.272461	0	-9.554760880000002	-1.714282248	2.9440673920000004	2.6245117	-0.5493164	-1.0375977	-2.5385253600000004	10.180420320000001	3.2251952880000005	0.79345703	-3.6621094	-0.12207031	-2.07915036	12.0538089	0.32658691100000004	-5.432129	-4.9438477	3.6010742	1549637443.099
-8.1323732	-1.9571288940000002	-1.2034667932	2.8076172	-0.48828125	0.8544922	5.29477536	-9.00566394	-2.9165527160000004	-1.2207031	2.8686523	-3.6621094	5.039965560000001	9.350195288	1.349414038	-2.2583008	-3.8452148	0	-8.716162140000002	-1.3266846040000002	2.8639160340000003	2.9296875	-0.18310547	-1.0986328	-1.776489218	9.609789840000001	3.4560790740000003	0.61035156	-2.8686523	-0.30517578	0.7883544928000001	10.922119600000002	-0.0897216754	-5.1879883	-3.112793	2.6855469	1549637443.139
-7.59763179	-1.415209964	-0.80988768	2.380371	0.5493164	0.79345703	5.188305710000001	-7.945751800000001	-2.9368896760000003	-1.2207031	2.8686523	-3.6621094	4.98015126	8.21611322	1.89013678	-1.5258789	-2.9907227	0.36621094	-8.43981929	-1.287207068	3.0397704680000004	3.1738281	0.061035156	-0.9765625	-1.629345746	8.330957068	3.4955566100000004	0.24414062	-3.2958984	-0.4272461	2.1892089660000003	8.7364991	-0.22968750000000002	-3.8452148	0.7324219	1.7089844	1549637443.179
-7.963696580000001	-1.6496826080000002	-0.3529052716	2.5024414	0.7324219	0.61035156	4.975365920000001	-7.344018570000001	-2.85314946	-1.6479492	2.5634766	-4.1503906	4.66433107	8.08691394	2.174853534	-1.5258789	-2.9907227	0.36621094	-7.9625	-1.8075927520000004	2.616284146	2.8686523	-0.24414062	-0.8544922	-1.3446288940000002	8.155102340000001	3.5541748200000005	0.12207031	-3.0517578	-0.48828125	1.4953613220000002	7.25310054	-0.23327636780000002	-2.6855469	2.1972656	0.4272461	1549637443.219
-8.411108426	-1.567138678	-0.285913089	2.380371	1.2817383	0.5493164	4.865307608	-7.0892092600000005	-2.749072284	-2.1362305	2.9907227	-3.7841797	4.334155252	8.25678714	2.204760782	-1.7089844	-2.5024414	0.12207031	-8.25678714	-2.19399411	3.0134521760000004	2.5024414	-0.4272461	-0.91552734	-1.197485324	8.365649460000002	3.6211670320000002	0.36621094	-2.9296875	-0.4272461	0.25839844240000004	6.763818390000001	0.31701660340000004	-1.159668	1.7089844	-0.5493164	1549637443.259
-9.043945288000002	-1.3075439300000002	-0.057421875000000004	2.0141602	1.0986328	0.7324219	4.76721196	-7.028198380000001	-2.6880616	-1.7700195	2.6245117	-2.9907227	4.376025360000001	8.539111420000001	2.1102538940000004	-1.7089844	-2.9907227	-0.18310547	-8.298657248	-2.386596646	3.4572753600000006	2.319336	-0.18310547	-0.9765625	-0.9594238220000001	8.886035340000001	4.08652356	0.48828125	-2.746582	-0.5493164	1.35180661	6.810473740000001	0.8816650360000001	0.36621094	-0.61035156	-1.3427734	1549637443.299
-9.68515625	-0.8720947480000001	-0.7034179712000002	2.0751953	1.5869141	0.4272461	4.652368210000001	-6.9839357	-2.575610324	-1.7700195	2.6245117	-2.9907227	4.921533246000001	8.787939300000001	2.1880126800000004	-1.7089844	-2.9907227	-0.18310547	-8.771191394	-2.7909423920000003	3.6558594240000004	1.8310547	-0.7324219	-1.0986328	-0.707006839	9.42915036	4.7253417540000004	0.36621094	-2.5024414	-0.6713867	1.35180661	6.810473740000001	0.8816650360000001	1.7700195	-2.4414062	-1.5258789	1549637443.339
-11.09797374	-0.94506839	-1.197485324	1.8920898	1.3427734	-0.061035156	4.374829074	-7.1286866	-2.387792932	-1.5869141	1.8920898	-2.5634766	5.351000900000001	8.900390380000001	2.4727295320000002	-0.4272461	-1.4648438	-0.79345703	-9.413598740000001	-2.8328125	4.11882338	1.5869141	0.4272461	-0.79345703	-0.5239746106000001	9.71147464	5.05671376	0.30517578	-2.1972656	-0.8544922	5.482592752	8.441015380000001	3.275439496	1.953125	-5.554199	-0.6713867	1549637443.379
-12.43422824	-0.516796875	-0.60651857	0.91552734	0.7324219	0.24414062	4.374829074	-7.1286866	-2.387792932	-1.4038086	1.2207031	-1.7700195	5.598632788000001	9.07146016	2.78017572	-0.061035156	-0.7324219	-1.0375977	-9.350195288	-2.5588623200000002	3.9345947480000003	1.2817383	-0.24414062	-0.48828125	-0.754858426	9.837085159999999	4.94067392	0.18310547	-1.8310547	-0.7324219	10.076342360000002	10.21152356	5.89650908	-1.159668	-0.24414062	-0.061035156	1549637443.419
-12.441405760000002	-0.9594238220000001	-1.4822021760000001	0.18310547	0.30517578	0.5493164	3.98483876	-8.03786592	-1.9260253600000001	-1.0986328	0.61035156	-0.5493164	5.891723740000001	9.61816394	2.884252896	-0.12207031	-0.6713867	-1.2207031	-9.54638678	-2.0659912140000003	4.3784179320000005	1.4038086	0.18310547	-0.61035156	-1.1340820288	10.302441100000001	4.453784146	0.18310547	-1.8310547	-0.48828125	7.041357428000001	9.447094748	4.536328076	-1.4648438	0.24414062	-0.24414062	1549637443.459
-10.413696580000002	-2.6378173920000005	-1.509716754	0.61035156	-0.48828125	0.79345703	4.011157248000001	-8.12280252	-1.302758786	-0.9765625	0.061035156	0.7324219	6.60231929	10.100268080000001	2.7729980040000006	-0.12207031	-0.30517578	-1.159668	-9.14682608	-1.561157248	3.48957518	1.5258789	-1.0375977	-0.91552734	-1.435546924	10.771386780000002	4.093701080000001	0.12207031	-1.7089844	-0.12207031	1.146044928	8.414697480000001	1.949951178	-0.6713867	-6.0424805	-2.2583008	1549637443.499
-9.2556884	-3.7635253600000005	-2.396167032	2.5634766	1.0986328	0.7324219	4.164282248	-8.321386780000001	-0.135180661	-1.7089844	1.159668	2.8076172	7.2052491000000005	10.57280252	2.6019287140000005	0.061035156	0.30517578	-0.7324219	-10.199560700000001	-1.12211911	3.9298096040000003	1.2817383	-0.79345703	-0.9765625	-1.5216797120000003	11.347998200000001	3.7395996400000002	-0.30517578	-1.7700195	0.24414062	3.1665771760000005	11.16855432	1.1604003600000001	0.18310547	-1.8310547	-1.6479492	1549637443.548
-8.761621106	-3.6821777160000004	-3.18332518	2.746582	0.18310547	0.91552734	3.71328125	-8.825024460000002	0.5909667932	-1.3427734	1.7700195	3.540039	7.237548920000001	10.41489218	2.7131836060000003	-0.12207031	-0.061035156	-0.061035156	-10.34311502	-0.5514892572000001	3.541015576	1.0375977	0.061035156	-0.8544922	-1.2477295320000001	11.04533696	3.23596196	-0.36621094	-1.3427734	0.18310547	3.1665771760000005	11.16855432	1.1604003600000001	0.18310547	-1.8310547	-1.6479492	1549637443.58
-7.7495607	-3.084033246	-3.5601562500000004	2.1362305	1.6479492	0.8544922	3.134277356	-8.825024460000002	0.840991214	-0.91552734	0.24414062	4.1503906	6.837988220000001	9.2556884	2.4392334260000004	-1.0375977	-0.79345703	0.9765625	-9.532031250000001	-0.16628417539999998	2.7119873200000004	1.0375977	0.7324219	-0.6713867	-1.079052716	9.671997300000001	2.5265625000000003	-0.4272461	-0.79345703	-0.12207031	1.9104736420000001	9.73061502	-0.5802001800000001	2.0751953	-3.0517578	-1.5258789	1549637443.619
-8.570214660000001	-2.680883786	-4.69064946	2.319336	0.7324219	0.5493164	3.1689697480000003	-8.865698380000001	0.955834964	-0.91552734	0.24414062	4.1503906	6.3630616	8.48527806	1.96669928	-1.5258789	-0.30517578	1.2817383	-9.5703125	0.32060547120000005	2.191601538	0.9765625	0	-0.79345703	-1.2058593750000002	8.851342752	1.756152356	-0.79345703	-0.4272461	0.061035156	0.9402832068000001	9.9016848	-1.320703076	1.7700195	-2.8686523	-1.7089844	1549637443.659
-8.808276260000001	-1.7645263580000001	-4.705004892000001	1.2207031	0.12207031	0.30517578	3.591259784	-10.11701628	0.9582275360000001	-0.91552734	-0.5493164	4.4555664	5.878564300000001	8.917138580000001	1.138867212	-1.8920898	0.061035156	0.8544922	-9.60620108	0.6280517572	2.810082968	0.91552734	0.36621094	-0.5493164	-1.3111327879999999	9.438720746000001	1.43435054	-0.7324219	-0.61035156	0.7324219	1.7896484620000002	9.81315944	-1.4403320680000002	1.7089844	-3.479004	-1.7089844	1549637443.699
-8.58098143	-1.565942392	-3.75754393	1.4648438	0.9765625	0.18310547	3.926220746	-10.35986322	1.1424560700000002	-0.91552734	0.36621094	4.8217773	5.579492212	8.882446580000002	0.1770507788	-2.0141602	-0.91552734	0.91552734	-8.838183606000001	0.4689453076	2.350707968	0.9765625	-0.061035156	-0.30517578	-1.09819339	9.53442392	2.026513678	-0.24414062	-0.24414062	0.91552734	2.27893071	9.697119110000001	-1.7860596040000003	1.3427734	-3.4179688	-1.4038086	1549637443.739
-8.63959964	-1.2656738220000001	-3.9130616000000003	1.5258789	1.8310547	0.061035156	3.926220746	-10.35986322	1.1424560700000002	-0.91552734	0.9765625	4.5166016	5.5519773400000005	8.202954074	-0.3529052716	-1.5869141	-1.3427734	1.4648438	-8.762817392	0.0837402356	2.837597644	0.9765625	0.7324219	-0.12207031	-1.159204074	8.85253894	2.16767572	-0.12207031	0.061035156	0.48828125	2.646191394	9.719848740000002	-1.990625	0.9765625	-3.3569336	-1.4648438	1549637443.779
-8.607299820000001	-1.13647464	-4.298266574	0.91552734	0.48828125	-0.24414062	3.8424804320000003	-9.11452626	1.0551269568000001	-0.79345703	0.61035156	3.4179688	5.41560054	7.8512451080000005	-0.569433606	-0.79345703	-0.5493164	1.3427734	-8.4733152	0.011962890380000002	2.516992212	0.36621094	-0.061035156	0	-0.9630126800000001	8.680273560000002	2.007373004	0	-0.5493164	0.36621094	2.6641358800000003	9.521264480000001	-1.7501709260000002	0.61035156	-2.380371	-1.5258789	1549637443.819
-8.65874002	-1.02761232	-4.131982428000001	0.36621094	-0.061035156	-0.36621094	3.791040036	-8.787939300000001	0.9606201080000001	-0.61035156	0	2.380371	5.2146241	7.68735324	-0.6818847840000001	-0.12207031	0.12207031	0.7324219	-8.595336960000001	0.0813476538	2.7227538940000002	0.18310547	0.30517578	0.12207031	-0.16628417539999998	9.02839357	2.098291034	0.18310547	-0.12207031	0.24414062	2.767016574	9.169555710000001	-1.801611322	0.5493164	-1.7089844	-1.4648438	1549637443.859
-8.814257788	-0.9366943390000001	-3.8616211060000003	-0.12207031	-0.24414062	-0.30517578	3.5960449280000004	-8.466137680000001	0.840991214	-0.36621094	-0.24414062	1.5869141	5.3270751800000005	7.5114991	-0.573022464	-0.12207031	0.12207031	0.7324219	-8.364452880000002	0.2452392572	2.70600589	0	0.36621094	0.061035156	0.01315917932	9.14682608	2.097094748	0.18310547	0.6713867	0.061035156	2.5002441100000006	9.0594973	-1.83151857	0.4272461	-0.8544922	-1.4038086	1549637443.899
-8.895605432000002	-1.0826415740000002	-3.86879892	-0.061035156	0.061035156	-0.12207031	3.4429199280000002	-8.005566394	0.7883544928000001	-0.061035156	-0.91552734	0.4272461	5.671606430000001	7.544995108000001	-0.193798822	0.79345703	0.6713867	0	-8.188598740000002	0.49526367800000004	2.6976317900000004	-0.12207031	0.061035156	0	-0.32539062500000004	9.02839357	1.9547363220000002	0.24414062	0.8544922	0.061035156	2.433251996	9.100170926	-1.9176513580000003	0.30517578	-0.48828125	-1.4648438	1549637443.939
-8.99848642	-1.3015625000000002	-4.0685790740000005	0.061035156	-0.36621094	-0.30517578	3.33046875	-7.78186052	0.6974365020000001	0	-0.7324219	0.12207031	5.94316394	7.872778060000001	0.2643798822	1.0375977	0.8544922	-0.18310547	-8.383593750000001	0.515600589	2.8914307100000003	-0.30517578	-0.061035156	0	-0.4821044928	9.230566394	1.9487548920000002	0.36621094	0.36621094	0.061035156	2.2083496400000002	9.38488768	-1.98464357	0.30517578	0.24414062	-1.4648438	1549637443.979
-9.19467752	-1.4977538940000001	-3.9525389400000006	0.061035156	-0.24414062	-0.30517578	3.1366699280000003	-8.19099092	0.4904785144	0.12207031	-0.6713867	0.12207031	6.01254892	8.358471940000001	0.8015136780000001	1.159668	0.61035156	-0.36621094	-8.52954074	0.40554199280000003	3.20007338	-0.36621094	-0.30517578	0	-0.33137207460000007	9.770092752000002	2.1796386780000003	0.24414062	0.061035156	-0.061035156	1.043164038	9.94355432	-1.002490216	-0.18310547	-0.24414062	-1.4038086	1549637444.019
-9.27722194	-1.264477536	-3.9046875	-0.061035156	-1.159668	-0.061035156	3.085229532	-8.5498777	0.23327636780000002	0.12207031	-0.6713867	0.12207031	6.04724092	8.73171376	1.33386232	1.159668	0.18310547	-0.48828125	-8.992504892	0.343334964	3.5314452880000005	-0.48828125	-0.30517578	-0.061035156	-0.3576904254	10.004565200000002	2.365063498	0.30517578	0.12207031	-0.18310547	1.043164038	9.94355432	-1.002490216	-0.79345703	-0.7324219	-1.0375977	1549637444.058
-9.095385880000002	-0.8972167932	-3.60202626	0	-0.18310547	0.36621094	3.21921376	-8.638403060000002	0.0837402356	0	-0.79345703	0.24414062	6.075951980000001	9.152807608000002	1.7059082460000001	0.9765625	0.24414062	-0.7324219	-8.886035340000001	0.40314941100000007	3.78027356	-0.30517578	0.061035156	-0.12207031	-0.379223642	10.3610598	2.3806152160000003	-0.061035156	-0.18310547	-0.30517578	1.629345746	9.61936052	-1.8099853240000001	-1.2817383	-0.6713867	-0.9765625	1549637444.098
-9.351391574	-0.7895507788	-4.536328076	-0.36621094	0.24414062	0.30517578	3.4189941100000003	-8.65874002	0.06699218750000001	-0.18310547	-0.4272461	0.18310547	5.889331070000001	9.532031250000001	1.9930175720000003	0.91552734	0.5493164	-0.9765625	-8.88842752	0.1985839856	3.609204074	-0.61035156	-0.79345703	-0.12207031	-0.3971679712	10.533325180000002	2.6940429320000003	-0.36621094	-0.24414062	-0.48828125	2.2035644960000003	9.677978240000002	-1.685571286	-1.6479492	0	-0.79345703	1549637444.139
-10.27373004	-2.06120607	-4.52316893	-1.0986328	-1.8920898	0.30517578	3.4189941100000003	-8.65874002	0.06699218750000001	-0.18310547	-0.4272461	0.18310547	5.51369658	9.788037140000002	2.327978534	0.8544922	0.5493164	-1.2207031	-9.35378444	0.12202148560000001	3.5493896760000005	-0.61035156	-0.61035156	0	-0.9977050720000001	10.600317000000002	2.9081787140000004	-0.61035156	-0.30517578	-0.30517578	3.1498290740000003	10.035669420000001	-1.256103534	-2.5634766	0.4272461	-0.36621094	1549637444.178
-10.158886780000001	-2.9129637600000002	-3.6056152160000003	-2.0751953	-2.0141602	0	3.5290527160000003	-9.03317842	-0.015551758180000002	-0.12207031	-0.4272461	0	5.084228240000001	10.34790036	2.454785144	0.24414062	0.061035156	-1.5869141	-10.857519960000001	0.2428466754	3.8628173920000006	-0.18310547	-0.8544922	-0.12207031	-1.107763678	10.635009980000001	2.64140625	-0.61035156	-0.4272461	-0.30517578	4.173852536	10.5058107	0.7428955072	-4.0283203	1.2817383	1.0986328	1549637444.218
-9.874170320000001	-4.21452626	-2.454785144	-0.91552734	-0.79345703	0.12207031	4.164282248	-10.728320680000001	-0.4091308606000001	-0.061035156	-0.5493164	-0.12207031	4.776782248000001	10.800097840000001	2.2035644960000003	-0.61035156	-0.8544922	-1.953125	-11.36235324	-0.54191893	3.517089856	0.061035156	0.79345703	-0.36621094	-1.374536142	10.938866820000001	2.987133786	0.12207031	-0.061035156	-0.12207031	3.782666034	10.97116664	1.524072284	-4.638672	-0.18310547	2.6855469	1549637444.259
-9.3920652	-3.393872104	-1.7083007200000002	0.48828125	-0.5493164	0.79345703	4.245629892	-10.13615764	-0.46535643000000004	-0.30517578	0.24414062	-0.36621094	4.88205571	10.003369600000001	1.8542480040000002	-0.7324219	-1.4648438	-1.5258789	-9.928002700000002	-0.5108154254	2.3674560700000002	0.18310547	1.0375977	-0.18310547	-2.095898462	9.941162140000001	3.2275878600000003	-0.12207031	0.7324219	-0.18310547	4.269555710000001	11.172143080000001	0.7105957068000001	-2.4414062	0.30517578	4.760742	1549637444.298
-9.4255616	-2.99191893	-2.190405252	0.30517578	-0.18310547	0.061035156	3.830517572	-9.377710160000001	-0.5634521466	-0.4272461	1.159668	-1.2817383	5.03278804	9.408813400000001	1.617382788	-0.61035156	-0.61035156	-0.61035156	-9.573901260000001	-0.47253417540000003	1.8697998200000001	0.24414062	-0.12207031	0.18310547	-2.85075679	8.750854532	2.9990966460000004	-0.24414062	-0.18310547	-0.12207031	2.051635782	12.19736322	-0.48330077880000005	-0.79345703	2.5634766	5.7373047	1549637444.338
-9.387280252000002	-2.469140576	-2.1664795320000003	-0.61035156	-1.7700195	-0.36621094	2.9727783540000003	-9.96389128	-0.9737792932	-0.36621094	1.4038086	-2.4414062	4.4705322480000005	9.82033696	1.1879150360000001	-0.61035156	-0.61035156	-0.61035156	-9.651660340000001	-0.9881347840000001	2.463159146	0.30517578	1.0375977	0.18310547	-2.3542969240000002	9.382495108	3.007470746	0	-0.48828125	-0.18310547	0.22849121400000003	12.142334260000002	-0.6148925720000001	-1.8310547	1.3427734	4.638672	1549637444.378
-8.73171376	-2.0480469240000003	-1.36018071	-0.61035156	-0.30517578	-0.061035156	2.3937744600000004	-9.590649460000002	-1.2106445288	-0.18310547	0.79345703	-3.0517578	4.135571286	9.3920652	0.86850589	-0.6713867	-0.8544922	-0.4272461	-9.10734874	-1.274047824	1.79921875	-0.12207031	0	-0.061035156	-1.7441894960000002	9.459057608	3.161792032	0.18310547	0.4272461	-0.24414062	0.28471679320000004	10.380200180000001	-0.4868896466	-0.18310547	1.7700195	4.1503906	1549637444.418
-8.70180661	-1.7023192900000002	-1.701123004	-1.0375977	0.061035156	-0.30517578	2.10546875	-8.81665036	-1.33386232	-0.061035156	0.061035156	-3.2348633	4.31142572	8.870483426000002	0.7799804712000001	-0.18310547	-0.4272461	-0.36621094	-8.9410643	-1.350610324	2.0695800720000004	-0.18310547	0.7324219	0.061035156	-1.8793701080000003	9.00327176	3.2646728240000003	0.12207031	0.24414062	-0.18310547	0.5622558606000001	9.649267572	-0.7524658540000001	0.7324219	3.112793	2.9296875	1549637444.458
-8.492456070000001	-1.50493161	-1.414013678	-0.9765625	-0.24414062	-0.061035156	1.74299321	-8.59414038	-1.4869873200000001	0.061035156	0	-3.2348633	4.480102536	8.880053420000001	0.909179712	0.36621094	0.48828125	-0.24414062	-8.67070288	-1.300366214	1.8063964660000003	-0.5493164	-0.061035156	0.12207031	-1.642504892	8.988915740000001	3.2993652160000004	0	0.30517578	-0.18310547	-0.03349609424	8.431445288	-0.2380615216	1.7089844	4.211426	1.5258789	1549637444.498
-8.6264402	-1.524072284	-1.1807373200000002	-1.2817383	-0.12207031	-0.061035156	1.5001464660000001	-8.296264480000001	-1.4786132200000002	0.24414062	-0.30517578	-2.1972656	4.385595746	8.86091304	1.123315396	0.61035156	0.7324219	0	-8.576196580000001	-1.459472644	1.915258786	-0.79345703	0.18310547	0.12207031	-1.758544928	8.92910144	3.3651612400000004	-0.061035156	0.61035156	-0.24414062	-0.9881347840000001	7.907470746	0.30385742800000004	1.7700195	2.8076172	0.12207031	1549637444.538
-8.8214357	-1.6496826080000002	-1.524072284	-1.5869141	0.4272461	-0.18310547	1.412817392	-8.28669429	-1.4176025360000002	0.48828125	-0.6713867	-1.4038086	4.37961412	9.027197480000002	1.4738280760000002	0.7324219	0.91552734	0.061035156	-8.534326080000001	-1.5156982820000002	2.0289062500000004	-0.9765625	-0.5493164	0.061035156	-1.8219482820000001	9.04992662	3.3627685700000005	-0.12207031	0.61035156	-0.12207031	-0.023925780760000005	7.476806610000001	1.1041748200000001	2.8076172	1.7700195	-1.0375977	1549637444.578
-9.743774460000001	-2.30883786	-2.0564209260000004	-1.159668	0.36621094	-0.36621094	1.5719238220000002	-8.365649460000002	-1.400854532	0.48828125	-0.6713867	-1.4038086	4.410717752	9.20305162	1.8159667540000002	0.79345703	1.0986328	0.061035156	-9.094189300000002	-1.4977538940000001	2.3674560700000002	-1.2207031	-0.36621094	0.061035156	-1.5779052520000003	9.247314300000001	3.5338378600000007	0	0.5493164	0	0.9881347840000001	8.557055710000002	0.7991211060000001	2.9296875	1.2817383	-1.3427734	1549637444.618
-9.49016124	-2.381811502	-1.7250488220000002	-0.5493164	0.5493164	-0.061035156	1.8578369600000002	-8.56184056	-1.4451172120000002	0.6713867	-1.2207031	0.12207031	4.5088134	9.317895468000001	2.080346646	0.7324219	1.0986328	0.18310547	-9.351391574	-1.2441405760000002	2.668920926	-1.159668	0.12207031	0.18310547	-1.4630615020000002	9.314306610000001	3.716870108	-0.061035156	0.8544922	0.061035156	1.818359424	9.936376800000001	1.848266574	2.2583008	1.0986328	-1.5869141	1549637444.658
-10.28210414	-1.642504892	-2.1102538940000004	-0.91552734	0.7324219	0	2.094702176	-8.95661592	-1.4702392180000001	0.6713867	-1.2207031	0.12207031	4.691845746	9.56552716	2.2621826080000003	0.7324219	1.5258789	0.24414062	-9.463842752000001	-1.0192382788	2.56484375	-1.159668	-0.61035156	0.4272461	-1.6891601440000001	9.402832068	3.541015576	-0.18310547	0.9765625	0.18310547	6.687255890000001	10.266552520000001	2.726342752	0.061035156	-0.79345703	0	1549637444.698
-10.412500000000001	-2.293286142	-2.702417032	-1.4648438	0.6713867	-0.4272461	2.3758300720000003	-9.414794928000001	-1.3482177520000003	0.61035156	-1.0986328	0.9765625	4.651171924000001	9.98542482	2.2250976440000003	0.7324219	1.5258789	0.24414062	-9.366943390000001	-0.7716064300000001	2.77180162	-0.6713867	-0.30517578	0.4272461	-2.01096196	9.801196580000001	3.28022464	-0.24414062	0.7324219	0.48828125	2.3423339660000004	10.028490920000001	-0.3804199280000001	0.6713867	-1.0986328	-1.5869141	1549637444.738
-10.0213134	-2.447607428	-2.345922824	-0.6713867	-0.12207031	-0.18310547	2.7143798920000006	-9.47341304	-1.076660144	0.36621094	-0.8544922	2.5634766	4.586572284	10.252197480000001	1.95234375	0.061035156	0.7324219	0.4272461	-9.955517180000001	-0.6232665740000001	3.2682617800000004	-0.7324219	-0.5493164	0.30517578	-1.9140625000000002	10.09907248	3.124707068	-0.12207031	0.61035156	0.5493164	2.2813232820000002	10.28928264	2.3387451080000004	1.4648438	2.0751953	-0.18310547	1549637444.778
-9.331054712	-1.9690917540000001	-2.6258545320000004	-0.8544922	0.36621094	-0.24414062	2.948852536	-9.299951080000001	-0.7428955072	0.36621094	-0.8544922	2.5634766	4.8796630400000005	10.23903804	1.5575683900000001	-0.12207031	0.5493164	0.5493164	-9.723437500000001	-0.47971191100000005	2.9081787140000004	-0.7324219	-0.24414062	0.30517578	-1.733422824	10.256982820000001	3.1103514400000005	0	0.6713867	0.5493164	3.185717752	10.34790036	1.3230957460000001	0.5493164	-1.159668	-1.0375977	1549637444.818
-8.798706070000001	-2.178442392	-2.805297824	-0.91552734	0.48828125	-0.24414062	3.1306884000000004	-9.030786240000001	-0.5084228534	0.30517578	-0.7324219	2.9296875	5.118920926	9.8083741	1.2082519568	-0.12207031	0.5493164	0.5493164	-9.27004393	-0.693847644	2.566040036	-0.6713867	-0.061035156	0.12207031	-1.6149902160000003	10.075146760000003	3.06848143	-0.18310547	0.79345703	0.48828125	2.495458966	9.508105432	0.248828125	1.2817383	0.36621094	-0.61035156	1549637444.858
-8.900390380000001	-2.4523925720000004	-3.4776123200000004	-0.36621094	0.5493164	-0.18310547	3.3854980040000004	-8.813061600000001	-0.45698242800000005	0.79345703	-1.4038086	2.5634766	5.0447509	9.3920652	1.015649411	0.4272461	1.5869141	0.8544922	-9.176733426	-0.5909667932	2.4799072480000004	-1.0375977	-0.30517578	0.12207031	-1.50732428	9.680371106	2.85673822	-0.4272461	0.9765625	0.5493164	2.25261232	9.5104982	-0.439038089	1.3427734	0.30517578	-0.8544922	1549637444.898
-8.693432608	-2.4165038940000003	-3.7659179320000007	-0.4272461	-0.30517578	-0.061035156	3.6415038940000004	-8.86210962	-0.5813964856000001	0.79345703	-1.4038086	2.5634766	4.777978534	9.122900360000001	0.994116214	0.24414062	1.4038086	0.8544922	-8.9410643	0.0227294928	2.1616942900000002	-1.0375977	-0.48828125	0.24414062	-1.4929687500000002	9.39326178	2.3303711060000003	-0.48828125	0.9765625	0.7324219	1.7035155760000003	9.67080072	-0.4378417932	1.2207031	-0.4272461	-0.9765625	1549637444.938
-8.63959964	-2.344726538	-3.8891358800000004	-0.18310547	0.91552734	0	3.8939209260000003	-8.86210962	-0.663940396	0.5493164	-1.5869141	1.159668	4.623657248000001	8.8728759	0.8816650360000001	-0.30517578	0.8544922	0.8544922	-9.081030252000001	0.42109375000000004	2.433251996	-0.8544922	-0.36621094	0.30517578	-1.6090087860000002	9.031982428000001	1.81357428	-0.30517578	0.9765625	0.8544922	2.121020468	9.548779254000001	-0.5861816394	1.159668	-0.061035156	-0.7324219	1549637444.978
-8.846557608000001	-2.4344482820000004	-4.54111322	-0.30517578	-0.061035156	-0.30517578	4.0147461060000005	-8.847753894	-0.5144042932	0.5493164	-1.5869141	1.159668	4.556665036	8.907568390000002	0.5502929712000001	-0.6713867	0.4272461	0.79345703	-9.065478240000001	0.9295165740000001	2.4404297120000003	-0.7324219	-0.79345703	0.36621094	-1.6137939300000002	9.00686052	1.47263179	-0.18310547	0.79345703	0.9765625	2.0121582460000003	9.70429712	-1.23696286	0.9765625	0	-0.79345703	1549637445.018
-8.901586960000001	-2.54689946	-4.347314496	-0.36621094	-0.30517578	-0.18310547	4.0494384000000005	-8.87646466	-0.19140625	-0.12207031	-1.2817383	-0.30517578	4.458569290000001	9.32028804	-0.019140625	-0.8544922	0	0.48828125	-9.58227536	1.1651855432	3.0014891200000005	-0.30517578	-0.6713867	0.4272461	-1.3470214660000002	9.471020468	1.44870607	0.12207031	0.48828125	1.0375977	1.606616214	9.6983152	-1.4833984620000003	0.91552734	-0.061035156	-0.61035156	1549637445.058
-8.73410643	-2.142553714	-4.02192392	-0.18310547	0.6713867	-0.18310547	4.0494384000000005	-8.87646466	-0.19140625	-0.12207031	-1.2817383	-0.30517578	4.556665036	9.5104982	-0.54191893	-0.8544922	0	0.48828125	-9.39326178	0.6304443390000001	3.19768071	-0.12207031	0.12207031	0.24414062	-0.965405252	10.145727340000002	1.8817626800000002	0.4272461	0.61035156	0.8544922	1.375732428	9.80478534	-1.5001464660000001	0.79345703	-0.8544922	-0.5493164	1549637445.098
-8.64558107	-1.8662109620000003	-4.280322284	0	0.5493164	-0.24414062	3.811376996	-8.51638179	0.5562744110000001	-0.48828125	0.5493164	-0.61035156	4.801904254000001	9.07504892	-0.6854736419999999	0.061035156	0.061035156	0.30517578	-9.108544928	0.7141846040000002	3.063696286	-0.24414062	-0.12207031	0.30517578	-0.878076178	9.850244600000002	2.018139676	0.24414062	0.9765625	0.48828125	1.7059082460000001	9.707885880000001	-1.715478534	0.79345703	-0.9765625	-0.48828125	1549637445.138
-8.737695288000001	-1.9810547120000002	-4.329370108	0	0.48828125	-0.18310547	3.58647464	-8.218505890000001	0.775195288	-0.48828125	0.5493164	-0.61035156	4.763623004	8.89440944	-0.5215820288	0.7324219	0.7324219	0.36621094	-8.90996106	0.7775878600000001	2.8399902160000003	-0.18310547	0.18310547	0.30517578	-1.068286142	9.46623552	1.8566405760000002	0	0.48828125	0.18310547	1.9511474640000002	9.5451902	-1.886547824	0.6713867	-0.24414062	-0.5493164	1549637445.178
-9.04633786	-2.271752896	-4.425073380000001	0.18310547	-0.061035156	-0.12207031	3.33046875	-8.535522660000002	0.699829074	-0.30517578	0.8544922	-1.0986328	4.5159912140000005	8.984130890000001	-0.1770507788	0.7324219	0.7324219	0.36621094	-8.67070288	1.1053711060000002	2.6174804320000002	0	0	0.36621094	-1.235766574	9.43034694	1.5934570680000002	-0.061035156	0.5493164	0.18310547	2.0157471040000003	9.591845746	-1.770507788	0.6713867	-0.12207031	-0.48828125	1549637445.218
-9.20065944	-2.1712646760000003	-4.059008786	0.24414062	-0.30517578	0.12207031	3.180932608	-8.791528060000001	0.570629892	-0.30517578	0.8544922	-1.0986328	4.3425292540000004	8.97097194	0.154321286	0.61035156	0.5493164	-0.061035156	-8.78554712	1.276440396	2.59116214	0.24414062	-0.36621094	0.30517578	-1.3242920320000002	9.31191394	1.293188498	0.12207031	0.24414062	0.30517578	2.062402356	9.79401857	-1.1675781250000001	0.12207031	0.4272461	-0.12207031	1549637445.258
-9.152807608000002	-1.81357428	-3.7683105040000004	-0.30517578	-0.12207031	0.061035156	3.0900146760000005	-8.859716754	0.46655273560000005	-0.5493164	1.5258789	-1.3427734	4.222900360000001	9.25209964	0.32778320680000006	0.61035156	0.5493164	-0.061035156	-9.030786240000001	1.035986322	2.854345746	0.4272461	-0.36621094	0.18310547	-1.3242920320000002	9.475805710000001	1.3015625000000002	0.4272461	-0.18310547	0.36621094	1.9786621400000002	9.87177716	-1.119726538	-0.18310547	0	0	1549637445.298
-9.08342302	-1.9774658540000003	-3.974072284	-0.36621094	-0.48828125	0.12207031	2.78496106	-8.994897660000001	0.37204589660000004	-0.5493164	1.5258789	-1.3427734	4.309033246	9.77248552	0.2643798822	-0.061035156	-1.2817383	-0.61035156	-9.480590560000001	0.5108154254	3.3101317900000002	0.4272461	-0.30517578	0	-0.8732910340000001	10.11582068	1.6903564300000002	0.91552734	-0.4272461	0.30517578	1.739404254	9.701904254	-1.7477783540000003	-0.061035156	-0.18310547	-0.24414062	1549637445.338
