# Supplementary material for: A deep learning approach for lower back-pain risk prediction during manual lifting
Source: PLoS One. 2021 Feb 19;16(2):e0247162. doi: 10.1371/journal.pone.0247162 (PMC7894914; doi:10.1371/journal.pone.0247162)
Supplement: S1 Data — (ZIP) [file pone.0247162.s001.zip › source-used/Subject_02_P2_Zone03_T2.csv]

Side_A_x	Side_A_y	Side_A_z	Side_G_x	Side_G_y	Side_G_z	LtWt_A_x	LtWt_A_y	LtWt_A_z	LtWt_G_x	LtWt_G_y	LtWt_G_z	RtWt_A_x	RtWt_A_y	RtWt_A_z	RtWt_G_x	RtWt_G_y	RtWt_G_z	Back_A_x	Back_A_y	Back_A_z	Back_G_x	Back_G_y	Back_G_z	UArm_A_x	UArm_A_y	UArm_A_z	UArm_G_x	UArm_G_y	UArm_G_z	Thig_A_x	Thig_A_y	Thig_A_z	Thig_G_x	Thig_G_y	Thig_G_z	Time_stp
-9.195874100000001	-0.40314941100000007	-3.7515625000000004	-0.061035156	-0.061035156	-0.061035156	2.805297824	-8.85493161	-0.5024413940000001	-0.061035156	0	0	3.6714112400000003	9.795214660000001	0.1447509784	0	0	-0.061035156	-8.97097194	-0.5993408246	3.3400389400000003	0	0.061035156	0	-1.035986322	9.645678420000001	2.67370607	0	0	-0.061035156	2.027709964	9.721044928000001	0.1997802716	-0.061035156	0	-0.061035156	1549640205.823
-9.18869658	-0.424682608	-3.7467773560000004	0	0	-0.061035156	2.810082968	-8.80947284	-0.47253417540000003	-0.061035156	0	0	3.696533246	9.777270468000001	0.1818359424	0	0	-0.061035156	-8.968579074	-0.5957519568	3.311328076	0	0.061035156	0	-1.032397464	9.62773462	2.668920926	0	0	-0.061035156	2.026513678	9.69592302	0.1806396466	-0.061035156	-0.061035156	-0.061035156	1549640205.863
-9.22458516	-0.39238280760000005	-3.7862548920000005	-0.061035156	0	-0.061035156	2.777783246	-8.797509980000001	-0.4426269568000001	0	0	0	3.6833741	9.777270468000001	0.1854248004	0	0	0	-8.968579074	-0.5957519568	3.311328076	0	0.061035156	0	-1.0443603240000001	9.624145468	2.6402099640000003	0	0	0	2.0576172120000003	9.680371106	0.1985839856	-0.061035156	-0.061035156	-0.061035156	1549640205.903
-9.232959260000001	-0.385205072	-3.79223642	-0.061035156	-0.061035156	-0.061035156	2.78017572	-8.808276260000001	-0.45100097840000003	0	0	0	3.6690185700000004	9.797607428000001	0.17585449280000004	0	0	0	-9.016430710000002	-0.6077148560000001	3.32089856	0	0.061035156	0	-1.05991214	9.65285643	2.642602536	0	0	0	2.02292482	9.69951178	0.23327636780000002	-0.061035156	0.061035156	0	1549640205.943
-9.19946286	-0.40554199280000003	-3.77189946	-0.061035156	0	-0.061035156	2.798120108	-8.845361420000001	-0.4521972644	-0.061035156	0	0	3.62475589	9.816748200000001	0.1818359424	0	0	0	-9.016430710000002	-0.6077148560000001	3.32089856	0	0	0	-1.05991214	9.669604532000001	2.665332068	-0.061035156	0	-0.061035156	2.0576172120000003	9.693530252	0.1674804712	-0.061035156	0	0	1549640205.983
-9.207836960000002	-0.39836425720000007	-3.79223642	0	0	0	2.7993163940000003	-8.829809800000001	-0.46416014400000005	-0.061035156	0	0	3.59484874	9.81555162	0.19140625	0	0	0	-8.98173822	-0.592163089	3.29816893	0	0.061035156	0	-1.063500998	9.636108426000002	2.6390135800000003	-0.061035156	0	0	2.0576172120000003	9.70429712	0.1985839856	-0.12207031	-0.061035156	0	1549640206.023
-9.23774411	-0.33017577880000004	-3.785058606	-0.12207031	-0.061035156	0	2.8041014400000006	-8.834594748	-0.42229003600000004	0	0	0	3.568530252	9.77966304	0.211743161	-0.061035156	0	-0.061035156	-8.9745607	-0.5837890576	3.262280252	0	0	0	-1.0898193390000002	9.60739766	2.628247104	-0.061035156	0	0	2.0743652160000003	9.67558606	0.2512207068	-0.061035156	0.061035156	0	1549640206.063
-9.25209964	-0.3672607428	-3.78027356	-0.12207031	-0.061035156	0	2.8124755400000003	-8.825024460000002	-0.39836425720000007	0	0	0	3.58288588	9.80239218	0.20097655760000002	-0.061035156	0	-0.061035156	-8.9745607	-0.5837890576	3.262280252	0	-0.061035156	0	-1.091015625	9.666015380000001	2.634228534	-0.061035156	0	0	2.064794928	9.67080072	0.2524169928	-0.12207031	0.061035156	0.061035156	1549640206.103
-9.24372554	-0.401953125	-3.7934326080000003	-0.061035156	-0.061035156	0	2.83879393	-8.838183606000001	-0.4091308606000001	0	0	-0.061035156	3.66303714	9.864599640000002	0.19140625	-0.061035156	0	0	-8.984130890000001	-0.5957519568	3.277832068	0	-0.061035156	-0.061035156	-1.137670926	9.71147464	2.65935054	-0.061035156	0	0	1.9786621400000002	9.7150634	0.18901367800000002	-0.061035156	-0.061035156	0	1549640206.143
-9.213818390000002	-0.417504892	-3.7611327880000003	-0.061035156	0	0	2.851953076	-8.83579074	-0.423486322	0.061035156	0	-0.061035156	3.667822284	9.858617720000002	0.2069580072	-0.061035156	0	0.061035156	-8.985326980000002	-0.593359375	3.29816893	0	-0.061035156	0	-1.1053711060000002	9.67917482	2.652172824	-0.061035156	-0.061035156	0.061035156	1.9762695680000002	9.723437500000001	0.23208007200000003	0	0	0	1549640206.183
-9.195874100000001	-0.4354492212	-3.737207068	-0.061035156	0.061035156	0	2.851953076	-8.792724640000001	-0.439038089	0.061035156	-0.061035156	-0.061035156	3.640307608	9.79880342	0.24404297120000001	-0.12207031	-0.061035156	0	-9.00566394	-0.5885742212	3.33046875	-0.061035156	-0.061035156	-0.061035156	-0.9881347840000001	9.60620108	2.65935054	-0.061035156	-0.061035156	0	1.967895468	9.712670926000001	0.2045654254	-0.061035156	0	-0.061035156	1549640206.223
-9.24492212	-0.44980469240000004	-3.791040036	0	0	0	2.8734864200000003	-8.74606929	-0.48569336060000007	0.061035156	-0.061035156	-0.061035156	3.62714856	9.75214856	0.2045654254	-0.12207031	0	0	-9.000878894000001	-0.5969482428	3.343627896	0	-0.12207031	0	-0.9725830072	9.616967752	2.670117212	-0.061035156	0	0	1.9200439300000003	9.723437500000001	0.20935058900000003	-0.061035156	-0.061035156	-0.061035156	1549640206.263
-9.242529254	-0.3828125	-3.7934326080000003	-0.061035156	-0.061035156	0	2.87707518	-8.758032248000001	-0.54191893	0	0	-0.061035156	3.6187744600000005	9.790429712	0.1399658246	-0.061035156	0	0	-9.011645468000001	-0.5790038940000001	3.354394568	0	-0.061035156	0	-1.0180419928000002	9.657641574000001	2.6784912140000006	-0.061035156	0	0	1.9690917540000001	9.7066893	0.250024411	-0.061035156	-0.061035156	-0.061035156	1549640206.303
-9.22338858	-0.37802735600000004	-3.77788089	0	0	0	2.86152356	-8.815454074	-0.54191893	-0.061035156	0	-0.12207031	3.62714856	9.78444838	0.0992919928	-0.061035156	0	0	-9.011645468000001	-0.5790038940000001	3.354394568	0	-0.061035156	0	-1.068286142	9.64208966	2.662939496	-0.061035156	0	0	1.96430661	9.71147464	0.2452392572	-0.061035156	-0.061035156	0	1549640206.343
-9.206640380000001	-0.38999023560000007	-3.7659179320000007	-0.061035156	0	0	2.851953076	-8.83100589	-0.5120117212	-0.061035156	0	-0.12207031	3.6151855040000007	9.77128894	0.11484375000000001	-0.061035156	-0.061035156	0	-8.99728984	-0.5837890576	3.3400389400000003	0	-0.12207031	0	-1.061108426	9.61816394	2.656957968	0	-0.061035156	0	1.9690917540000001	9.712670926000001	0.269165036	-0.061035156	-0.061035156	-0.061035156	1549640206.383
-9.21979982	-0.424682608	-3.8065917540000007	0	-0.061035156	0	2.816064496	-8.819042932	-0.46535643000000004	-0.061035156	0	-0.12207031	3.5876709260000004	9.756933606	0.10886230040000001	0	-0.061035156	0	-9.00805661	-0.6017333966	3.37233876	0	-0.061035156	0	-0.9989013580000001	9.613378894	2.680883786	0	-0.061035156	0	1.9547363220000002	9.70310054	0.24763183900000002	0	-0.061035156	0	1549640206.423
-9.212622300000001	-0.3947753894	-3.78984375	0	-0.061035156	0	2.79213858	-8.829809800000001	-0.3935791034	-0.061035156	0	-0.061035156	3.5888672120000003	9.76770018	0.12919922120000002	0	0	-0.061035156	-9.00805661	-0.6017333966	3.37233876	0	-0.061035156	0	-0.9869384980000001	9.636108426000002	2.674902356	0	0	0	1.9942138580000002	9.701904254	0.21533202880000002	0	-0.061035156	0	1549640206.463
-9.22578125	-0.37443847840000005	-3.8089844240000006	0	0	0	2.777783246	-8.850146760000001	-0.3995605432	0	0	-0.061035156	3.6080077880000005	9.785644568	0.20217285340000002	0	-0.061035156	-0.061035156	-8.979345746000002	-0.592163089	3.39267572	0	-0.061035156	0	-1.035986322	9.62893071	2.6641358800000003	0	-0.061035156	-0.061035156	1.9595214660000002	9.712670926000001	0.17106933900000001	-0.061035156	-0.061035156	0	1549640206.547
-9.21979982	-0.34931639400000003	-3.7934326080000003	0	0	0	2.7634277160000003	-8.851342752	-0.3947753894	0	0	0	3.6211670320000002	9.791625900000001	0.22011719240000002	0	-0.061035156	-0.061035156	-8.979345746000002	-0.592163089	3.39267572	0	-0.061035156	0	-1.0120605432	9.64208966	2.670117212	0	-0.061035156	-0.061035156	2.038476538	9.689941394000002	0.24165038940000003	-0.061035156	0	0	1549640206.583
-9.24492212	-0.35888672120000004	-3.80778804	0	0	0	2.7634277160000003	-8.83698732	-0.3971679712	0	0	0.061035156	3.643896466	9.8083741	0.21413574280000003	0	-0.061035156	-0.061035156	-8.96977536	-0.6029296924	3.417797824	0	-0.061035156	0	-1.025219748	9.65883786	2.674902356	0	-0.061035156	-0.061035156	2.01096196	9.693530252	0.2380615216	-0.061035156	0	0	1549640206.623
-9.222192392	-0.346923822	-3.79223642	0	0	0	2.802905252	-8.82263179	-0.416308606	0	0	0.061035156	3.65944838	9.816748200000001	0.2081542932	0	-0.061035156	-0.061035156	-8.9661866	-0.5873779254	3.4441162140000006	0	-0.061035156	0	-1.0120605432	9.67438948	2.668920926	0	-0.061035156	-0.061035156	1.987036142	9.709082068	0.2524169928	-0.061035156	-0.061035156	0.061035156	1549640206.663
-9.23654802	-0.3229980432	-3.803002896	0	0	0	2.8411866	-8.82263179	-0.4378417932	0	0	0.061035156	3.66303714	9.82153354	0.20217285340000002	0	-0.061035156	-0.061035156	-8.9661866	-0.5873779254	3.4441162140000006	0	-0.061035156	0	-0.9953125	9.686352340000001	2.6760987400000005	0	-0.061035156	-0.061035156	2.0564209260000004	9.677978240000002	0.27993163940000004	0	0	0.061035156	1549640206.703
-9.23535144	-0.34572753600000006	-3.79582518	0	0	0	2.8890380400000004	-8.798706070000001	-0.46774902160000004	0	0	0.061035156	3.6785887600000002	9.816748200000001	0.22849121400000003	0	-0.061035156	-0.061035156	-8.954223740000002	-0.593359375	3.4572753600000006	0	-0.061035156	-0.061035156	-1.000097644	9.67438948	2.6605469240000006	0	-0.061035156	-0.061035156	2.0121582460000003	9.70429712	0.24643554320000002	0	0	0	1549640206.743
-9.210229532000001	-0.31103514400000004	-3.7814697480000006	0	0	0	2.930908246	-8.786743210000001	-0.4486083966	-0.061035156	0	0	3.69892572	9.82272914	0.22849121400000003	-0.061035156	-0.061035156	-0.061035156	-8.9326902	-0.5778076080000001	3.4596679320000003	0	-0.061035156	0	-0.994116214	9.666015380000001	2.6581542540000003	-0.061035156	-0.061035156	-0.061035156	2.0097655760000004	9.713867212	0.2572021466	0	-0.061035156	0	1549640206.783
-9.21501448	-0.3026611322	-3.782666034	0	0	-0.061035156	2.956030252	-8.802294928000002	-0.4521972644	-0.061035156	-0.061035156	0	3.6821777160000004	9.83110324	0.2225097644	-0.061035156	-0.12207031	-0.061035156	-8.9745607	-0.5861816394	3.507519568	0	-0.061035156	-0.061035156	-0.9486572480000001	9.70429712	2.6964355040000005	-0.061035156	-0.061035156	-0.061035156	2.062402356	9.686352340000001	0.250024411	-0.061035156	-0.12207031	0	1549640206.823
-9.197070288	-0.31103514400000004	-3.776684604	0	0	-0.061035156	2.9703858800000003	-8.77836911	-0.41870117800000006	-0.061035156	0	-0.061035156	3.70131839	9.8083741	0.23686523560000003	-0.061035156	-0.061035156	-0.061035156	-8.94465306	-0.5993408246	3.4560790740000003	0	-0.061035156	-0.061035156	-0.9402832068000001	9.673193390000002	2.67370607	-0.061035156	0	-0.061035156	2.08513179	9.69233426	0.27155761780000004	0	-0.061035156	0	1549640206.863
-9.24611821	-0.2930908246	-3.829321286	0	-0.061035156	0	2.969189496	-8.78076178	-0.419897464	-0.061035156	0	-0.061035156	3.7025146760000003	9.778466754	0.2643798822	-0.061035156	0	-0.061035156	-8.93029802	-0.594555661	3.4560790740000003	0	-0.061035156	-0.061035156	-0.984545926	9.62653804	2.646191394	-0.061035156	-0.061035156	-0.061035156	2.11743161	9.66003444	0.2643798822	0.061035156	-0.061035156	0	1549640206.903
-9.241332968	-0.2823242212	-3.800610324	0	-0.061035156	0	2.93569339	-8.78076178	-0.42229003600000004	0	-0.061035156	-0.061035156	3.7001221040000005	9.7832518	0.22968750000000002	-0.12207031	-0.061035156	-0.061035156	-8.93029802	-0.594555661	3.4560790740000003	0	-0.061035156	-0.061035156	-1.006079074	9.661230432000002	2.652172824	-0.061035156	-0.061035156	0	2.1162353240000003	9.688745108	0.22968750000000002	-0.061035156	-0.061035156	0	1549640206.943
-9.2389402	-0.2918945288	-3.7982177520000002	-0.061035156	-0.061035156	0	2.9081787140000004	-8.790332068	-0.47373047120000006	-0.061035156	-0.061035156	-0.12207031	3.7395996400000002	9.82272914	0.1686767572	-0.061035156	-0.061035156	-0.061035156	-8.91235324	-0.5754150360000001	3.4620605040000005	0	-0.12207031	-0.061035156	-1.02163089	9.700707968000001	2.662939496	-0.061035156	-0.061035156	0	2.1509277160000004	9.688745108	0.23566894960000004	0	0	0	1549640206.982
-9.20065944	-0.3194091754	-3.8101807100000005	0	-0.12207031	0	2.851953076	-8.81186502	-0.4868896466	-0.061035156	0	-0.12207031	3.7276367800000005	9.81435504	0.16987304320000002	-0.061035156	-0.061035156	0	-8.923120108	-0.5849853534	3.4931639400000005	0	-0.061035156	-0.061035156	-0.994116214	9.680371106	2.6641358800000003	-0.061035156	-0.061035156	0	2.097094748	9.701904254	0.21054687500000002	0	-0.12207031	-0.061035156	1549640207.022
-9.175537140000001	-0.3158203076	-3.773095746	-0.061035156	0	0	2.82922374	-8.79990216	-0.4294677716	-0.061035156	0	-0.061035156	3.70131839	9.778466754	0.21054687500000002	-0.061035156	-0.061035156	0	-8.923120108	-0.5849853534	3.50991214	0	-0.061035156	-0.061035156	-0.9366943390000001	9.62893071	2.6796875	-0.061035156	-0.061035156	0	2.13178714	9.67558606	0.2177246106	0	-0.061035156	-0.061035156	1549640207.062
-9.226977340000001	-0.288305661	-3.8089844240000006	0	-0.061035156	0	-1.732226538	-2.081542932	25.708251800000003	-448.05908	-20.568848	-1212.2803	3.672607428	9.749755890000001	0.227294928	-0.061035156	-0.061035156	-0.061035156	-8.92910144	-0.5981445288	3.523071286	0	-0.061035156	-0.061035156	-0.8816650360000001	9.64208966	2.7012207459999997	-0.061035156	-0.061035156	-0.061035156	2.1329834260000005	9.668408246	0.20935058900000003	0	-0.061035156	0	1549640207.102
-9.234155252	-0.288305661	-3.818554712	-0.061035156	-0.061035156	-0.061035156	2.83640126	-8.82023912	-0.3947753894	-0.061035156	0	-0.061035156	3.6797851440000002	9.77248552	0.24165038940000003	-0.061035156	0	-0.061035156	-8.924316394	-0.594555661	3.52785643	0	0	-0.061035156	-0.9175537140000001	9.63969748	2.6976317900000004	-0.061035156	0	-0.061035156	2.1521240020000003	9.669604532000001	0.20217285340000002	0	0	0	1549640207.142
-9.2389402	-0.2835205072	-3.794628894	-0.061035156	-0.12207031	0	2.8675048920000004	-8.845361420000001	-0.38879393000000007	-0.061035156	0	0	3.6905516200000004	9.797607428000001	0.24404297120000001	-0.061035156	0	-0.061035156	-8.91235324	-0.6017333966	3.5194824280000003	0	0	-0.061035156	-0.9953125	9.649267572	2.668920926	-0.061035156	-0.061035156	-0.061035156	2.1305908540000003	9.682763580000001	0.19140625	0	0	0	1549640207.182
-9.22458516	-0.2990722644	-3.776684604	-0.061035156	-0.061035156	0	2.8914307100000003	-8.83579074	-0.38879393000000007	0	-0.061035156	-0.061035156	3.7049072480000005	9.778466754	0.2177246106	-0.061035156	-0.061035156	-0.061035156	-8.906372300000001	-0.60651857	3.5027344240000007	0	-0.061035156	-0.061035156	-0.985742212	9.63371556	2.686865216	-0.061035156	-0.061035156	0	2.086328076	9.68515625	0.20097655760000002	-0.061035156	-0.061035156	0	1549640207.222
-9.230566394	-0.3002685504	-3.77548822	-0.061035156	-0.12207031	0	2.886645468	-8.828613220000001	-0.4139160144	0	-0.061035156	-0.061035156	3.7001221040000005	9.765307608	0.19619140380000002	-0.061035156	0	-0.061035156	-8.906372300000001	-0.6101074280000001	3.5111084260000003	-0.061035156	-0.061035156	0	-0.9378906250000001	9.63491214	2.6964355040000005	-0.061035156	0	0	2.1162353240000003	9.687548920000001	0.173461911	0	0	0	1549640207.262
-9.180322480000001	-0.285913089	-3.7180663940000005	-0.061035156	-0.061035156	0	2.8890380400000004	-8.78554712	-0.4294677716	0	-0.061035156	-0.061035156	3.70131839	9.744970746000002	0.18901367800000002	-0.061035156	0	-0.061035156	-8.8896241	-0.6077148560000001	3.517089856	-0.061035156	-0.061035156	0	-0.9438721040000001	9.61936052	2.69523912	-0.061035156	0	0	2.127001996	9.668408246	0.1854248004	0	-0.061035156	0	1549640207.302
-9.232959260000001	-0.265576178	-3.7599366	-0.061035156	0.061035156	-0.061035156	2.8854492800000004	-8.77836911	-0.4474121106000001	0	-0.061035156	0	3.7240478240000003	9.7401857	0.19140625	0	0	-0.061035156	-8.903979532000001	-0.60651857	3.541015576	-0.061035156	-0.061035156	0	-0.9486572480000001	9.609789840000001	2.7000244600000003	0	0	0	2.177246106	9.61936052	0.2237060504	0	0.061035156	0	1549640207.342
-9.29516574	-0.25959472840000003	-3.7862548920000005	-0.061035156	-0.12207031	-0.061035156	2.8902344240000004	-8.807080072	-0.477319339	0	-0.061035156	0	3.7204589660000003	9.765307608	0.1997802716	0	0	0	-8.91354982	-0.6316406250000001	3.5541748200000005	-0.061035156	0	0	-0.949853534	9.646875000000001	2.7311278960000003	0	0	-0.061035156	2.185620108	9.649267572	0.2129394568	0	0.061035156	0.061035156	1549640207.382
-9.286792032000001	-0.3194091754	-3.7204589660000003	-0.061035156	-0.061035156	-0.061035156	2.8962158540000003	-8.80349092	-0.49645996400000003	-0.061035156	-0.061035156	0	3.7180663940000005	9.746167032	0.21413574280000003	0	-0.061035156	0	-8.903979532000001	-0.63881839	3.568530252	-0.061035156	-0.061035156	0	-0.9295165740000001	9.63969748	2.72036142	0	0	-0.061035156	2.0911132200000004	9.707885880000001	0.154321286	0	0	0	1549640207.422
-9.231762680000001	-0.339746106	-3.7336182100000004	0	-0.061035156	-0.061035156	2.9129637600000002	-8.81784694	-0.4821044928	-0.061035156	-0.061035156	0	3.6917480040000004	9.77248552	0.24763183900000002	0	0	-0.061035156	-8.917138580000001	-0.6268554712000001	3.5876709260000004	-0.061035156	-0.061035156	0	-0.8900390380000001	9.6636232	2.7131836060000003	0	0	-0.061035156	2.0755615020000002	9.7150634	0.1806396466	0	0	-0.061035156	1549640207.462
-9.20544429	-0.27873535340000005	-3.744384784	0	0	0	2.9177491	-8.78076178	-0.458178714	-0.061035156	-0.061035156	-0.061035156	3.7120849640000007	9.78444838	0.2607910144	0	0	-0.061035156	-8.90996106	-0.617285144	3.5721191100000005	-0.061035156	0	0	-0.9295165740000001	9.6552491	2.70600589	0	0.061035156	-0.061035156	2.11982428	9.688745108	0.22849121400000003	-0.061035156	-0.061035156	-0.061035156	1549640207.502
-9.24492212	-0.2643798822	-3.78027356	-0.061035156	-0.061035156	0	2.9141601440000002	-8.758032248000001	-0.4521972644	-0.061035156	-0.061035156	-0.061035156	3.7360108800000003	9.788037140000002	0.2823242212	0	0	-0.061035156	-8.878857428000002	-0.5981445288	3.5386230040000006	-0.061035156	0	0	-0.9989013580000001	9.651660340000001	2.686865216	0	0	0	2.153320288	9.67080072	0.15671386780000002	0	-0.061035156	-0.061035156	1549640207.542
-9.220996106000001	-0.288305661	-3.776684604	-0.061035156	0	0	2.9464599640000007	-8.77836911	-0.4354492212	-0.061035156	0	0	3.714477536	9.80957068	0.27395019960000005	-0.061035156	-0.061035156	0	-8.881250000000001	-0.5778076080000001	3.5338378600000007	0	0	0	-1.0144531250000002	9.650463760000001	2.6713134000000003	0	-0.061035156	0	2.1521240020000003	9.6636232	0.173461911	-0.061035156	-0.061035156	0	1549640207.582
-9.22458516	-0.27993163940000004	-3.7683105040000004	-0.061035156	0	0	2.9739746400000002	-8.815454074	-0.4450195288	-0.061035156	-0.061035156	0	3.6833741	9.8083741	0.24045410340000004	-0.061035156	-0.061035156	0	-8.900390380000001	-0.5790038940000001	3.541015576	0	-0.061035156	0	-0.98334964	9.65883786	2.6605469240000006	-0.061035156	-0.061035156	0	2.173657248	9.6636232	0.1818359424	0	0	-0.061035156	1549640207.622
-9.232959260000001	-0.3194091754	-3.7814697480000006	0	0	0	2.9739746400000002	-8.793920926	-0.4103271466	-0.061035156	-0.061035156	0	3.6474853240000003	9.801196580000001	0.2129394568	-0.061035156	-0.061035156	0	-8.900390380000001	-0.5981445288	3.5792969240000003	0	0	0	-0.9343017572	9.667211960000001	2.68566893	0	0	-0.061035156	2.1293945680000004	9.668408246	0.16389160340000003	0	0	-0.061035156	1549640207.662
-9.21860324	-0.3026611322	-3.782666034	-0.061035156	0	0	2.9548339660000003	-8.78076178	-0.417504892	0	0	-0.061035156	3.625952176	9.756933606	0.2129394568	-0.061035156	0	-0.061035156	-8.895605432000002	-0.594555661	3.5362304320000004	0	-0.061035156	0	-0.9414794928000001	9.62653804	2.668920926	-0.061035156	0	0	2.12341304	9.669604532000001	0.1806396466	0	-0.061035156	-0.061035156	1549640207.702
-9.24492212	-0.2823242212	-3.79582518	-0.061035156	0	0	2.928515576	-8.808276260000001	-0.4438232428	0	-0.061035156	-0.061035156	3.625952176	9.746167032	0.20217285340000002	-0.061035156	0	-0.061035156	-8.88842752	-0.5849853534	3.5003417540000004	0	-0.061035156	0	-0.98334964	9.636108426000002	2.62944339	0	0	0	2.154516574	9.666015380000001	0.1818359424	-0.061035156	-0.061035156	-0.061035156	1549640207.742
-9.229370108000001	-0.2930908246	-3.7982177520000002	-0.061035156	-0.061035156	0	2.9129637600000002	-8.81665036	-0.46655273560000005	-0.061035156	0	-0.12207031	3.69533696	9.795214660000001	0.1495361322	-0.061035156	-0.061035156	-0.061035156	-8.911157248	-0.5957519568	3.5314452880000005	0	0	0	-0.9977050720000001	9.68515625	2.64140625	0	-0.061035156	0	2.1258057100000003	9.667211960000001	0.1770507788	0	0	0	1549640207.782
-9.20544429	-0.33137207460000007	-3.762329074	-0.061035156	-0.061035156	0	2.8579346040000004	-8.78435054	-0.46655273560000005	-0.061035156	0	-0.12207031	3.737207068	9.796411240000001	0.14833984620000001	0	-0.061035156	0	-8.906372300000001	-0.5957519568	3.53742662	0	-0.061035156	-0.061035156	-0.9977050720000001	9.682763580000001	2.656957968	-0.061035156	-0.061035156	-0.061035156	2.109057608	9.687548920000001	0.1303955072	0	0	-0.061035156	1549640207.822
-9.22458516	-0.343334964	-3.7695067900000003	0	-0.061035156	0	2.8399902160000003	-8.77597644	-0.45578614200000006	-0.061035156	0	-0.061035156	3.7180663940000005	9.76889676	0.1806396466	0	-0.061035156	0	-8.90996106	-0.6041259784	3.5541748200000005	0	-0.061035156	-0.061035156	-0.9438721040000001	9.6385009	2.64738768	0	-0.061035156	-0.061035156	2.1114501800000003	9.67917482	0.1686767572	-0.061035156	-0.061035156	-0.061035156	1549640207.862
-9.2389402	-0.32778320680000006	-3.7838623200000003	0	0	0	2.85075679	-8.790332068	-0.4904785144	-0.061035156	0	-0.061035156	3.696533246	9.7401857	0.21054687500000002	0	-0.061035156	-0.061035156	-8.914746106	-0.5957519568	3.5649413940000003	0	0	0	-0.910375998	9.630126800000001	2.6665283540000004	0	0	-0.061035156	2.104272464	9.673193390000002	0.1806396466	-0.061035156	0	0	1549640207.902
-9.25209964	-0.29667969240000003	-3.77548822	0	0	0	2.8495605040000003	-8.8214357	-0.47253417540000003	-0.061035156	0	0	3.694140576	9.77966304	0.22011719240000002	0	0	-0.061035156	-8.90996106	-0.592163089	3.56613768	0	0	0	-0.9331054712000001	9.65883786	2.6641358800000003	0	0	-0.061035156	2.09948732	9.683960160000002	0.17465820680000002	-0.061035156	-0.061035156	0	1549640207.942
-9.24611821	-0.27873535340000005	-3.77548822	-0.061035156	-0.061035156	-0.061035156	2.85314946	-8.833398560000001	-0.47014160340000005	-0.061035156	0	0	3.694140576	9.797607428000001	0.2189208966	0	-0.061035156	-0.061035156	-8.90876448	-0.5981445288	3.5697264400000006	0	0	0	-0.98334964	9.66481929	2.642602536	0	-0.061035156	-0.061035156	2.104272464	9.67558606	0.17585449280000004	-0.061035156	-0.061035156	0	1549640207.982
-9.21860324	-0.28471679320000004	-3.7527587860000002	0	-0.061035156	-0.061035156	2.8806639400000003	-8.83698732	-0.4378417932	-0.061035156	0	0	3.685766574	9.80358876	0.2081542932	0	-0.061035156	0	-8.900390380000001	-0.5993408246	3.561352536	0	0	0	-0.9809570288	9.668408246	2.6665283540000004	0	-0.061035156	-0.061035156	2.0671875	9.697119110000001	0.1770507788	-0.061035156	0	0	1549640208.022
-9.217407248	-0.288305661	-3.7551512600000003	0	0	-0.061035156	2.906982428	-8.82263179	-0.42109375000000004	-0.061035156	0	0	3.6881591460000003	9.791625900000001	0.1985839856	0	-0.061035156	-0.061035156	-8.8979982	-0.6101074280000001	3.5673339660000005	0	0	0	-0.9474609620000001	9.65405252	2.6725097840000003	0	-0.061035156	-0.061035156	2.1258057100000003	9.671997300000001	0.17465820680000002	-0.061035156	-0.061035156	0	1549640208.062
-9.24492212	-0.288305661	-3.7587402160000005	0	0	-0.061035156	2.920141574	-8.80349092	-0.4330566394	0	-0.061035156	0	3.685766574	9.76770018	0.20097655760000002	0	-0.061035156	-0.061035156	-8.8979982	-0.613696286	3.5553711060000004	0	0	0	-0.9606201080000001	9.63969748	2.665332068	0	0	-0.061035156	2.1473388580000004	9.67558606	0.17824707460000003	0	0	0	1549640208.102
-9.25209964	-0.2835205072	-3.7742920320000004	-0.061035156	-0.061035156	-0.061035156	2.9225341460000003	-8.80588408	-0.4438232428	0	0	0	3.6869628600000004	9.7748777	0.2045654254	0	-0.061035156	-0.061035156	-8.8979982	-0.6244628600000001	3.5493896760000005	0	0	0	-0.970190396	9.65405252	2.665332068	0	-0.061035156	-0.061035156	2.1102538940000004	9.680371106	0.1674804712	-0.061035156	0	0	1549640208.142
-9.228173920000001	-0.2918945288	-3.7467773560000004	0	-0.061035156	-0.061035156	2.9368896760000003	-8.80947284	-0.49645996400000003	0	0	0	3.7072998200000002	9.79401857	0.21533202880000002	0	-0.061035156	-0.061035156	-8.907568390000002	-0.613696286	3.5553711060000004	0	0	0	-0.961816394	9.669604532000001	2.67370607	0	0	-0.061035156	2.1114501800000003	9.682763580000001	0.17465820680000002	-0.061035156	-0.061035156	-0.061035156	1549640208.182
-9.23654802	-0.285913089	-3.7563476440000003	0	0	-0.061035156	2.93808606	-8.791528060000001	-0.49885253600000007	-0.061035156	0	-0.061035156	3.7096923920000004	9.792822480000002	0.193798822	0	-0.061035156	-0.061035156	-8.90517572	-0.6160888580000001	3.5649413940000003	0	0	0	-0.9677978240000001	9.673193390000002	2.665332068	0	0	-0.061035156	2.1293945680000004	9.67438948	0.19140625	-0.061035156	-0.061035156	0	1549640208.222
-9.23535144	-0.2930908246	-3.7671141200000005	0	-0.061035156	-0.061035156	2.9237304320000006	-8.78076178	-0.5036376800000001	-0.061035156	0	-0.061035156	3.6977295320000003	9.791625900000001	0.1985839856	0	0	-0.061035156	-8.8979982	-0.617285144	3.55058606	0	0	0	-0.9797607428000001	9.66242662	2.66174321	-0.061035156	0	-0.061035156	2.109057608	9.686352340000001	0.172265625	-0.061035156	-0.061035156	0	1549640208.262
-9.232959260000001	-0.3014648462	-3.7671141200000005	0	-0.061035156	-0.061035156	2.9321045320000003	-8.783154254000001	-0.492871106	-0.061035156	0	0	3.6797851440000002	9.791625900000001	0.19020996400000004	0	-0.061035156	-0.061035156	-8.923120108	-0.6280517572	3.552978534	0	0	-0.061035156	-0.9725830072	9.656445288	2.6665283540000004	0	0	-0.061035156	2.124609424	9.676782248	0.20935058900000003	-0.061035156	-0.061035156	-0.061035156	1549640208.302
-9.230566394	-0.308642572	-3.7563476440000003	0	0	-0.061035156	2.918945288	-8.79990216	-0.4868896466	-0.061035156	0	-0.061035156	3.69533696	9.790429712	0.18303222840000002	0	0	-0.061035156	-8.90517572	-0.6041259784	3.5266601440000005	0	0	-0.061035156	-0.976171875	9.661230432000002	2.6605469240000006	-0.061035156	0	-0.061035156	2.13776857	9.666015380000001	0.1854248004	0	-0.061035156	0	1549640208.342
-9.248510880000001	-0.308642572	-3.773095746	0	-0.061035156	-0.061035156	2.906982428	-8.80947284	-0.4868896466	-0.061035156	0	-0.061035156	3.665429712	9.790429712	0.2045654254	0	-0.061035156	-0.061035156	-8.91235324	-0.613696286	3.5481933900000002	0	0.061035156	-0.061035156	-0.9965087860000001	9.636108426000002	2.6725097840000003	0	0	-0.061035156	2.11743161	9.676782248	0.17106933900000001	-0.061035156	-0.061035156	0	1549640208.381
-9.231762680000001	-0.3182128894	-3.7599366	0	-0.061035156	-0.061035156	2.9010009000000005	-8.826220746	-0.46774902160000004	-0.061035156	0	-0.061035156	3.665429712	9.79401857	0.19499511780000003	0	-0.061035156	-0.061035156	-8.911157248	-0.611303714	3.5517822480000003	0	0.061035156	-0.061035156	-0.976171875	9.656445288	2.665332068	0	-0.061035156	-0.061035156	2.0899170320000002	9.687548920000001	0.1686767572	-0.061035156	-0.061035156	-0.061035156	1549640208.421
-9.22338858	-0.3002685504	-3.73122554	0	0	-0.061035156	2.874682608	-8.813061600000001	-0.47014160340000005	-0.061035156	0	-0.061035156	3.667822284	9.795214660000001	0.19619140380000002	0	0	-0.061035156	-8.92910144	-0.619677716	3.5625489200000002	0	0	0	-0.9354980432000001	9.66003444	2.6916503600000006	-0.061035156	-0.061035156	-0.061035156	2.135375998	9.676782248	0.1854248004	0	-0.061035156	-0.061035156	1549640208.461
-9.26047374	-0.2978759784	-3.7527587860000002	0	-0.061035156	-0.061035156	2.85075679	-8.807080072	-0.46774902160000004	-0.061035156	0	0	3.6474853240000003	9.780859620000001	0.1866210962	0	-0.061035156	-0.061035156	-8.923120108	-0.6316406250000001	3.543408246	0	0.12207031	-0.061035156	-0.92473143	9.657641574000001	2.680883786	0	0	-0.12207031	2.13776857	9.67080072	0.2045654254	-0.061035156	-0.061035156	0	1549640208.501
-9.25688498	-0.287109375	-3.75754393	-0.061035156	-0.061035156	-0.061035156	2.8555420320000002	-8.838183606000001	-0.45937500000000003	0	0	0	3.6462889400000003	9.77966304	0.1985839856	0	0	-0.12207031	-8.911157248	-0.6244628600000001	3.521875	0	0.061035156	0	-0.9953125	9.62653804	2.652172824	0	0	-0.061035156	2.1114501800000003	9.69472644	0.17824707460000003	-0.061035156	-0.061035156	-0.061035156	1549640208.541
-9.25209964	-0.31103514400000004	-3.7599366	-0.061035156	-0.12207031	-0.061035156	2.879467752	-8.83698732	-0.46774902160000004	0	0	0	3.6486816100000006	9.780859620000001	0.17824707460000003	0	-0.061035156	-0.12207031	-8.91354982	-0.613696286	3.5027344240000007	0	0	0	-1.022827176	9.649267572	2.6533691100000003	0	0	-0.061035156	2.141357428	9.666015380000001	0.22131347840000004	0	-0.061035156	0	1549640208.581
-9.209033246	-0.30744628600000007	-3.7204589660000003	-0.061035156	0	-0.061035156	2.87707518	-8.81784694	-0.4892822284000001	0	0	0	3.6977295320000003	9.792822480000002	0.16628417539999998	0	0	-0.061035156	-8.918335160000002	-0.6280517572	3.4955566100000004	0	0.061035156	0	-1.02761232	9.65883786	2.67370607	0	0	-0.061035156	2.190405252	9.67438948	0.16987304320000002	-0.061035156	0	0	1549640208.621
-9.24492212	-0.30625	-3.734814496	-0.061035156	0	-0.061035156	2.8399902160000003	-8.790332068	-0.500048822	0	0	0.061035156	3.6773925720000005	9.786840560000002	0.172265625	0	0	-0.061035156	-8.918335160000002	-0.6232665740000001	3.466845746	0	0.061035156	0	-1.015649411	9.650463760000001	2.654565396	0	0	-0.061035156	2.135375998	9.67558606	0.2033691394	-0.061035156	0	0	1549640208.661
-9.23774411	-0.2918945288	-3.7563476440000003	-0.061035156	-0.061035156	-0.061035156	2.8806639400000003	-8.781957968	-0.500048822	0	0	0.061035156	3.6785887600000002	9.790429712	0.20576172120000003	0	0	-0.061035156	-8.914746106	-0.6148925720000001	3.4560790740000003	0	0.061035156	0	-1.025219748	9.6385009	2.6258545320000004	0	-0.061035156	-0.061035156	2.12341304	9.673193390000002	0.17585449280000004	-0.061035156	0	0	1549640208.701
-9.248510880000001	-0.30505371400000003	-3.7324219240000005	-0.061035156	-0.061035156	-0.061035156	2.9392822480000005	-8.80588408	-0.5048339856	0	0	0.061035156	3.6917480040000004	9.81315944	0.21054687500000002	0	0	-0.061035156	-8.936279254	-0.611303714	3.4572753600000006	0	0.061035156	-0.061035156	-1.008471646	9.6636232	2.646191394	0	0	-0.061035156	2.158105432	9.67438948	0.19140625	-0.061035156	0	-0.061035156	1549640208.741
-9.23774411	-0.309838858	-3.721655252	-0.061035156	-0.061035156	-0.061035156	2.96560054	-8.7963134	-0.4904785144	-0.061035156	0	0	3.694140576	9.81555162	0.211743161	0	0	0	-8.921923920000001	-0.6232665740000001	3.434545926	0	0	0	-1.0096679712	9.673193390000002	2.66772464	-0.061035156	0	0	2.158105432	9.66481929	0.2344726538	0	-0.061035156	-0.061035156	1549640208.781
-9.21860324	-0.3158203076	-3.71328125	-0.061035156	-0.061035156	-0.061035156	2.940478534	-8.786743210000001	-0.45937500000000003	0	0	-0.061035156	3.6486816100000006	9.792822480000002	0.23686523560000003	-0.061035156	0	-0.061035156	-8.93747554	-0.6280517572	3.44890126	0	0	-0.061035156	-0.9905273560000001	9.649267572	2.65935054	-0.061035156	0	0	2.141357428	9.66242662	0.22968750000000002	0	-0.061035156	-0.061035156	1549640208.821
-9.231762680000001	-0.32060547120000005	-3.6929442900000002	-0.061035156	0	-0.061035156	2.9261230040000004	-8.769995108000002	-0.4689453076	0	0	-0.061035156	3.6427001800000003	9.791625900000001	0.227294928	-0.061035156	-0.061035156	-0.061035156	-8.936279254	-0.6400146760000001	3.4441162140000006	0	0	-0.061035156	-0.9953125	9.636108426000002	2.680883786	-0.061035156	0	-0.061035156	2.1569091460000003	9.661230432000002	0.19140625	0	0	-0.061035156	1549640208.861
-9.30234375	-0.3337646466	-3.714477536	-0.061035156	-0.12207031	-0.12207031	2.9057862400000003	-8.786743210000001	-0.5191894568000001	0	0	-0.061035156	3.6391114200000003	9.7748777	0.2033691394	0	0	-0.061035156	-8.94465306	-0.6615478240000001	3.4321533540000004	0	0	-0.061035156	-1.0096679712	9.636108426000002	2.7143798920000006	-0.061035156	0	-0.061035156	2.18203125	9.646875000000001	0.2452392572	-0.061035156	0	0	1549640208.901
-9.27722194	-0.32539062500000004	-3.6773925720000005	-0.061035156	-0.18310547	-0.12207031	2.884252896	-8.83100589	-0.52995607	0	0	0	3.60202626	9.81435504	0.19738769960000002	0	0	-0.061035156	-8.985326980000002	-0.6854736419999999	3.4823974640000004	0	0.12207031	-0.061035156	-1.0168457068	9.65285643	2.7299316100000004	0	0	-0.061035156	2.162890576	9.66003444	0.27155761780000004	-0.061035156	0.061035156	0	1549640208.941
-9.258081070000001	-0.33854982	-3.5577635800000005	0	-0.12207031	-0.12207031	2.860327176	-8.80109874	-0.5443115216000001	0	0	0	3.5900634000000005	9.77128894	0.20097655760000002	0	-0.061035156	-0.061035156	-8.972167932000001	-0.7201660340000001	3.4835937500000003	0	0.061035156	-0.061035156	-1.00129393	9.594238220000001	2.75983876	0	0	-0.061035156	2.0755615020000002	9.69113768	0.25480957460000003	-0.061035156	0	0	1549640208.981
-9.29516574	-0.3194091754	-3.561352536	0	-0.061035156	-0.18310547	2.834008786	-8.81665036	-0.5658447284000001	-0.061035156	-0.061035156	0.061035156	3.5517822480000003	9.737792932000001	0.2045654254	0.061035156	-0.061035156	-0.061035156	-8.98652356	-0.7393066100000001	3.4883788940000002	0	0.12207031	0	-0.970190396	9.56911592	2.805297824	0	0	-0.12207031	2.2250976440000003	9.6385009	0.3002685504	-0.061035156	0.061035156	0	1549640209.021
-9.335839660000001	-0.2811279254	-3.58288588	-0.061035156	-0.12207031	-0.18310547	2.8639160340000003	-8.839379892	-0.5873779254	-0.061035156	-0.061035156	0.061035156	3.5206787140000007	9.72224092	0.19499511780000003	0.061035156	-0.061035156	-0.12207031	-9.016430710000002	-0.783569339	3.4823974640000004	0	0.12207031	0	-0.9953125	9.563134980000001	2.83640126	0.061035156	0	-0.12207031	2.19399411	9.65405252	0.30505371400000003	0	0.061035156	0.061035156	1549640209.061
-9.293969748	-0.32539062500000004	-3.46086412	-0.12207031	-0.12207031	-0.24414062	2.8914307100000003	-8.850146760000001	-0.613696286	-0.061035156	0	0.12207031	3.5182862400000006	9.759326080000001	0.1686767572	0.12207031	-0.061035156	-0.12207031	-9.020019568	-0.8433837860000001	3.4788086060000003	0	0.24414062	0	-1.00129393	9.60261232	2.8818603240000003	0.12207031	0.061035156	-0.18310547	2.122216754	9.697119110000001	0.265576178	0	0.061035156	0	1549640209.101
-9.2556884	-0.39836425720000007	-3.393872104	-0.061035156	0	-0.30517578	2.8854492800000004	-8.829809800000001	-0.63881839	0	-0.061035156	0.12207031	3.50393071	9.76770018	0.21054687500000002	0.18310547	-0.061035156	-0.12207031	-9.012841754	-0.8732910340000001	3.4369384000000003	0	0.24414062	0	-1.0575195288	9.572705072	2.8890380400000004	0.12207031	0.061035156	-0.18310547	2.2346679320000002	9.646875000000001	0.31342773560000003	0.061035156	0.12207031	0	1549640209.141
-9.2724366	-0.3995605432	-3.3819091460000004	-0.061035156	0.12207031	-0.30517578	2.866308606	-8.808276260000001	-0.668725589	0	-0.061035156	0.12207031	3.47402356	9.729418930000001	0.265576178	0.18310547	-0.061035156	-0.12207031	-8.991308606	-0.9127685700000001	3.3831054320000007	-0.061035156	0.24414062	0.061035156	-1.0874267572	9.516479532	2.895019568	0.12207031	0.061035156	-0.24414062	2.2944824280000002	9.612182608000001	0.38640135800000003	0	0.18310547	0.061035156	1549640209.181
-9.372924820000001	-0.43664550720000006	-3.4393310700000006	-0.12207031	0	-0.36621094	2.8447753600000003	-8.83220198	-0.7105957068000001	-0.061035156	-0.061035156	0.18310547	3.4620605040000005	9.734204074	0.287109375	0.24414062	-0.061035156	-0.18310547	-8.992504892	-0.900805661	3.3651612400000004	-0.061035156	0.24414062	0.061035156	-1.102978534	9.53442392	2.9117675720000005	0.18310547	0.061035156	-0.24414062	2.231079074	9.600219748	0.40075683900000003	0.061035156	0.24414062	0.061035156	1549640209.221
-9.31191394	-0.4904785144	-3.33046875	-0.12207031	-0.18310547	-0.4272461	2.8112792540000004	-8.848950180000001	-0.7476806610000001	0	-0.12207031	0.24414062	3.4393310700000006	9.789233426000001	0.2954833966	0.24414062	-0.061035156	-0.18310547	-9.02241214	-0.900805661	3.379516574	-0.061035156	0.24414062	0.12207031	-1.1580077880000001	9.547582968	2.9141601440000002	0.18310547	0.061035156	-0.24414062	2.3949707460000003	9.558349640000001	0.43066405760000004	0.061035156	0.24414062	0.12207031	1549640209.261
-9.254492212	-0.657958966	-3.16298822	0	-0.12207031	-0.48828125	2.81486821	-8.80349092	-0.7225586060000001	-0.061035156	-0.061035156	0.30517578	3.402246106	9.796411240000001	0.285913089	0.24414062	-0.12207031	-0.12207031	-9.016430710000002	-0.909179712	3.40942392	0	0.4272461	0.12207031	-1.191503894	9.528442392	2.9392822480000005	0.18310547	0.061035156	-0.30517578	2.5134033540000003	9.532031250000001	0.5526855432	0.061035156	0.18310547	0.24414062	1549640209.301
-9.249707068000001	-0.718969748	-2.9679932100000004	0.12207031	-0.36621094	-0.36621094	2.7909423920000003	-8.66950679	-0.686669928	0	-0.061035156	0.36621094	3.37233876	9.70429712	0.29667969240000003	0.24414062	-0.12207031	-0.12207031	-8.972167932000001	-0.9020019568000001	3.338842752	0.061035156	0.36621094	0.12207031	-1.264477536	9.38129892	2.8830566100000006	0.18310547	0	-0.36621094	2.7311278960000003	9.46264676	0.593359375	-0.12207031	0.30517578	0.30517578	1549640209.341
-9.18271466	-0.6292480432	-2.674902356	0.12207031	-0.5493164	-0.30517578	2.7275389400000005	-8.49365216	-0.7046142572	0	-0.12207031	0.4272461	3.2539062500000004	9.636108426000002	0.2811279254	0.24414062	-0.24414062	-0.061035156	-8.90876448	-0.8828613220000001	3.2407471040000004	0.12207031	0.48828125	0	-1.299169928	9.32746556	2.878271466	0.24414062	0	-0.4272461	2.9249266200000004	9.30234375	0.9438721040000001	-0.12207031	0.8544922	0.61035156	1549640209.381
-9.503320288000001	-0.287109375	-2.616284146	0.4272461	0.18310547	-0.12207031	2.65576178	-8.60371106	-0.65676268	0.061035156	-0.4272461	0.36621094	3.201269568	9.786840560000002	0.1985839856	0.24414062	-0.30517578	-0.12207031	-8.93867212	-0.9606201080000001	3.12111821	0.18310547	0.5493164	-0.12207031	-1.47263179	9.548779254000001	2.93808606	0.24414062	0	-0.36621094	2.557666034	9.177929712000001	1.00129393	0.12207031	0.61035156	0.91552734	1549640209.421
-10.304834260000002	-0.023925780760000005	-3.363964856	0.24414062	-0.61035156	-0.12207031	2.6497802520000002	-8.9326902	-0.5909667932	0.061035156	-0.4272461	0.36621094	3.2874023560000003	10.175634980000002	0.18422851440000002	0.30517578	-0.24414062	-0.12207031	-9.064282248	-1.0718750000000001	3.111547824	0.24414062	0.5493164	-0.24414062	-1.7513672120000003	9.917236420000002	3.0493408540000004	0.24414062	-0.061035156	-0.36621094	1.7812744600000001	9.615771760000001	0.37683107	0.061035156	0.24414062	0.61035156	1549640209.461
-9.0176268	0.1854248004	-3.3244873200000002	-0.18310547	-0.18310547	-0.61035156	2.8399902160000003	-9.14682608	-0.5670410144	0.5493164	-1.2207031	0.12207031	3.6415038940000004	10.59553264	0.775195288	0.24414062	0	0	-8.777173020000001	-1.046752896	3.0804442900000004	-0.061035156	-0.24414062	-0.18310547	-1.6161865020000004	10.120605040000001	2.82084964	-0.061035156	-0.4272461	-0.12207031	1.50732428	10.03686502	0.269165036	0.61035156	-0.48828125	-0.9765625	1549640209.547
-8.120410340000001	-0.5060302716	-3.8053954680000004	0.12207031	1.0986328	-0.6713867	2.860327176	-8.49365216	-0.44143066100000006	0.5493164	-1.3427734	-0.30517578	3.7587402160000005	9.8765625	1.003686502	0.12207031	0.36621094	-0.061035156	-8.643188400000001	-0.9307128600000001	2.9859375000000004	-0.36621094	-0.61035156	-0.12207031	-0.4378417932	9.49733876	2.710791034	-0.30517578	-0.24414062	-0.36621094	1.81357428	9.843066100000001	-0.06459961060000001	0.91552734	-0.8544922	-1.8310547	1549640209.581
-9.515283246000001	-0.5072265576	-4.53752446	0.061035156	0.61035156	-0.24414062	2.656957968	-8.8214357	-0.4450195288	0.5493164	-1.3427734	-0.30517578	3.753955072	9.517675720000002	0.832617212	0	0.4272461	-0.48828125	-9.64208966	-0.84816893	4.020727536	-0.6713867	-0.36621094	0.12207031	0.724951178	9.656445288	2.72395018	-0.18310547	0.24414062	-0.5493164	3.4297608800000003	9.232959260000001	-0.6663330072	1.0375977	0.36621094	-1.4038086	1549640209.621
-9.64208966	0.08732910340000001	-4.919140380000001	-0.7324219	-0.24414062	-0.24414062	2.54689946	-9.480590560000001	-0.4892822284000001	0.4272461	-1.953125	-0.48828125	4.2240966460000005	9.725830072	0.617285144	-0.12207031	0.7324219	-1.4038086	-9.101367212000001	-0.5873779254	3.794628894	-0.8544922	0.61035156	0.18310547	0.8756836060000002	10.19716754	2.64738768	0	1.3427734	-0.4272461	2.604321286	9.791625900000001	-0.6675292932	0.79345703	-0.30517578	-1.0986328	1549640209.661
-9.2808107	0.4330566394	-4.6882567900000005	-1.0986328	-0.8544922	-0.61035156	2.67370607	-9.4686277	-0.2930908246	0.12207031	-1.5258789	-0.24414062	5.072265380000001	9.8	0.3971679712	-0.12207031	1.0986328	-1.7700195	-9.094189300000002	-0.32060547120000005	4.458569290000001	-0.8544922	0.061035156	0.36621094	0.19738769960000002	10.12897914	2.404541034	-0.18310547	1.4038086	-0.12207031	2.6031250000000004	9.862207460000002	-1.0862304712000002	0.12207031	-1.2207031	-1.4648438	1549640209.701
-8.391967752000001	0.0825439496	-3.7742920320000004	-0.7324219	-0.79345703	-0.79345703	2.65576178	-8.585766574	0.2560058606	-0.18310547	-1.159668	0	5.79960962	9.273632788	0.3517089856000001	-0.18310547	1.4038086	-1.159668	-8.328564300000002	-0.1818359424	3.7551512600000003	-0.9765625	0.12207031	0.4272461	-0.30625	9.24492212	2.2980712860000003	-0.24414062	1.3427734	-0.24414062	3.1665771760000005	9.439917032	-1.18671875	0.61035156	-0.12207031	-1.2817383	1549640209.741
-8.140747300000001	-0.40434570680000004	-3.18332518	-0.61035156	0.6713867	-0.5493164	2.5492920320000003	-7.7902346200000006	0.6818847840000001	-0.061035156	-1.2207031	0.061035156	5.74936502	8.4733152	0.2572021466	-0.18310547	0.6713867	0	-8.2089357	0.14714355040000002	3.77788089	-0.8544922	0.4272461	0.5493164	-0.3804199280000001	8.4733152	1.990625	-0.30517578	1.0375977	-0.18310547	2.5540771760000003	9.423168930000001	-0.860131839	0.36621094	0.30517578	-1.4038086	1549640209.78
-8.99848642	-0.708203125	-3.5888672120000003	0.24414062	0.79345703	-0.18310547	2.451196286	-7.73640126	0.83022464	0	-1.0986328	0.4272461	5.608202880000001	8.333349640000002	0.0885253894	-0.30517578	0.48828125	0.4272461	-8.169457968	0.3995605432	3.5135009000000004	-0.7324219	0.24414062	0.48828125	-0.1303955072	8.60371106	1.717871106	-0.30517578	0.9765625	0.061035156	2.213134784	9.33464357	-0.5191894568000001	0.5493164	-0.061035156	-1.3427734	1549640209.82
-9.58586412	-0.3732421924	-4.103271466000001	0.36621094	0.18310547	0.061035156	2.4619628600000003	-8.155102340000001	0.835009784	0.061035156	-1.0986328	1.0375977	5.4275634	8.77836911	-0.308642572	-0.48828125	0.6713867	0.4272461	-8.405126800000001	0.5825927716	3.6510742800000004	-0.5493164	0.5493164	0.30517578	-0.14235839660000002	9.35856929	1.66044928	-0.18310547	1.0986328	0.48828125	2.3710449280000003	9.376513580000001	-0.4713378894	0.36621094	-0.30517578	-1.2817383	1549640209.86
-9.719848740000002	-0.11604003600000001	-4.39277356	0.30517578	0	0.061035156	2.70600589	-8.60371106	0.718969748	0	-0.9765625	1.5869141	5.336645468	9.44350589	-0.7416992212000001	-0.48828125	0.7324219	0.48828125	-8.716162140000002	0.7775878600000001	3.776684604	-0.30517578	0.24414062	0.061035156	-0.5790038940000001	10.05122104	1.7884521760000003	0.061035156	0.9765625	0.6713867	2.4296630400000003	9.656445288	-0.594555661	0.36621094	-0.48828125	-1.0986328	1549640209.9
-9.491357428	0.12919922120000002	-4.5901612400000005	0.12207031	-0.5493164	0.061035156	3.0158447480000006	-8.9745607	0.6543701080000001	-0.061035156	-0.7324219	1.953125	5.2170165740000005	10.076342360000002	-0.9965087860000001	-0.18310547	0.36621094	0.9765625	-9.08461911	0.5825927716	3.9728759000000005	-0.061035156	0.48828125	-0.061035156	-0.9797607428000001	10.5225589	2.0372802520000004	-0.061035156	0.61035156	0.5493164	1.9176513580000003	10.173241820000001	-0.8314209260000001	-0.12207031	-0.24414062	-1.159668	1549640209.94
-9.180322480000001	-0.10288086060000001	-4.46933606	0.4272461	0.48828125	-0.12207031	3.3173096040000005	-9.266455072	0.594555661	-0.12207031	-0.48828125	2.0751953	4.929907248	10.51897014	-1.0455566100000002	0.18310547	0.12207031	1.5258789	-9.131274460000002	0.27514648560000005	3.9836425720000004	-0.061035156	0.18310547	-0.24414062	-1.280029254	10.73908696	2.332763678	-0.061035156	0.24414062	0.36621094	1.0993896760000001	10.146923920000003	-1.035986322	-0.30517578	-0.24414062	-1.2817383	1549640209.98
-9.62294928	-0.39238280760000005	-5.1691648400000005	1.0986328	0.7324219	0.12207031	3.70131839	-9.595434800000001	0.5108154254	-0.12207031	-0.36621094	1.8920898	4.489672824	10.763012680000001	-0.8206542932	0.5493164	0.12207031	1.7700195	-9.31191394	0.3229980432	4.131982428000001	0	0	-0.30517578	-1.178344748	10.790527160000002	2.3495117800000003	-0.12207031	-0.24414062	0	0.9020019568000001	10.230663940000001	-1.5575683900000001	-0.5493164	-0.18310547	-1.5869141	1549640210.02
-9.676782248	0.08493652160000001	-5.234961060000001	0.79345703	-0.4272461	0.5493164	4.057812500000001	-9.908862319999999	0.3026611322	-0.30517578	-0.24414062	1.4038086	4.000390576	10.800097840000001	-0.3828125	0.6713867	0.18310547	1.5869141	-9.42197284	0.5502929712000001	4.23725589	0.12207031	0.061035156	-0.18310547	-0.9953125	10.747461060000001	2.233471646	-0.12207031	-0.61035156	-0.30517578	1.5085204680000002	10.562036240000001	-1.415209964	-0.8544922	0.18310547	-1.5258789	1549640210.06
-9.286792032000001	0.45100097840000003	-4.6703125000000005	0.61035156	0.61035156	0.7324219	4.376025360000001	-9.713867212	0.324194339	-0.61035156	0.12207031	0.7324219	3.5517822480000003	10.484277160000001	0.1447509784	0.48828125	0.24414062	1.0986328	-9.189892572	0.5287597644	4.11044928	0.36621094	0.24414062	-0.12207031	-1.032397464	10.4208741	2.0695800720000004	-0.24414062	-0.8544922	-0.48828125	2.185620108	10.3012455	-1.000097644	-1.4648438	0.18310547	-1.0375977	1549640210.1
-9.671997300000001	0.230883786	-4.580590854	0	-0.61035156	0.5493164	4.574609424	-9.04633786	0.5873779254	-0.79345703	1.0986328	0.12207031	3.21921376	9.945947480000001	0.6447998200000001	0.061035156	-0.061035156	0.5493164	-8.795117212000001	0.5790038940000001	3.2048584260000004	0.36621094	-0.5493164	0	-1.297973642	9.7748777	1.885351538	-0.48828125	-1.0986328	-0.4272461	2.5744139400000003	10.49384784	-0.1040771466	-2.1972656	0.12207031	-0.7324219	1549640210.14
-9.591845746	-0.2978759784	-4.056616214000001	-0.9765625	-0.48828125	0.48828125	4.5518798920000005	-8.78435054	0.8314209260000001	-0.6713867	1.953125	-0.36621094	2.975170926	9.73659694	0.949853534	-0.5493164	-0.7324219	0.12207031	-9.08222644	0.3804199280000001	2.7251464660000004	0.7324219	-0.7324219	-0.12207031	-1.7477783540000003	9.573901260000001	1.886547824	-0.36621094	-1.5258789	-0.061035156	3.446508786	10.01652806	1.07785643	-3.2348633	-0.61035156	0.24414062	1549640210.18
-9.612182608000001	-1.679589856	-3.4835937500000003	-1.5258789	-1.4038086	-0.061035156	4.584179712	-9.21860324	0.8374023560000001	-0.6713867	1.953125	-0.36621094	2.86152356	10.241431200000001	0.7763915740000001	-1.3427734	-1.5258789	-0.48828125	-9.90048822	-0.6089111420000001	2.783764676	0.61035156	-0.6713867	-0.24414062	-1.6137939300000002	10.11342752	2.372241214	0.061035156	-1.5869141	0.18310547	5.0626952880000005	9.65883786	2.32319339	-4.4555664	-0.61035156	1.953125	1549640210.22
-9.370532248	-2.0121582460000003	-2.0372802520000004	-0.9765625	-1.8920898	0.4272461	4.587768570000001	-9.368139480000002	0.4821044928	0.5493164	2.5634766	-1.8310547	3.1641846040000003	10.236645860000001	0.3911865216	-1.5258789	-2.0751953	-0.79345703	-9.786840560000002	-1.3685547120000001	2.0935058900000003	0.36621094	-0.24414062	-0.36621094	-1.6664307100000002	9.843066100000001	3.0002929320000002	-0.061035156	-0.5493164	0.12207031	5.7385987400000005	9.07863768	2.810082968	-4.1503906	-0.79345703	4.5166016	1549640210.26
-8.865698380000001	-1.57551268	-1.161596646	-0.12207031	1.5258789	0.79345703	4.2875000000000005	-9.08222644	-0.046655271600000006	0.5493164	2.5634766	-1.8310547	3.7599366	9.58825679	0.1985839856	-0.9765625	-1.0375977	-0.61035156	-9.41599092	-1.5599609620000003	1.757348642	0.24414062	0	-0.4272461	-2.190405252	9.069067392000001	3.3651612400000004	-0.4272461	-0.18310547	0.061035156	5.109350539999999	9.32028804	1.812377896	-2.5634766	-1.0986328	6.4086914	1549640210.3
-10.25339308	-1.6843750000000002	-2.7371094240000002	0.4272461	1.2207031	0.12207031	3.9573242800000004	-9.753344748	-0.7058105432	1.5258789	2.1362305	-3.7841797	3.83171376	9.77607428	0.12919922120000002	-0.5493164	0.24414062	-0.4272461	-9.16835962	-1.4223876800000002	1.8949219240000001	0.12207031	-0.5493164	-0.12207031	-2.595947284	9.25927716	3.3675537140000005	-0.61035156	-0.48828125	0.12207031	1.96669928	12.370825180000002	1.542016574	-0.61035156	-2.1972656	5.92041	1549640210.34
-10.241431200000001	-1.03359375	-3.237158246	-0.7324219	-3.3569336	0.24414062	3.338842752	-10.533325180000002	-1.4247802520000001	1.8310547	1.6479492	-3.90625	3.3376464660000003	10.19597194	0.1124511682	-0.48828125	-0.12207031	-0.18310547	-9.33464357	-1.5204834260000002	2.5720214660000003	0.061035156	-0.6713867	-0.18310547	-2.50622554	9.589452880000001	3.2407471040000004	-0.4272461	-0.5493164	-0.061035156	0.29667969240000003	12.28110324	0.98334964	-1.3427734	-1.2817383	5.2490234	1549640210.38
-8.09169928	-0.7668212860000001	-1.7406005400000002	-0.7324219	0	0.36621094	2.830419928	-9.97585414	-1.847070288	1.7700195	0.18310547	-4.1503906	3.1713623200000005	9.70310054	0.2572021466	-0.48828125	-0.8544922	0.061035156	-8.95063498	-1.41640625	2.6880616	0.12207031	-0.48828125	-0.36621094	-2.2430420320000004	8.99848642	3.3173096040000005	-0.18310547	-0.6713867	-0.18310547	2.201171924	10.871875000000001	0.8661132788	0.91552734	-0.91552734	5.1879883	1549640210.42
-8.10844748	-0.679492212	-1.9583251800000003	-0.12207031	0.48828125	-0.18310547	2.5636474640000007	-8.95063498	-1.9894287140000002	1.4038086	-0.61035156	-4.333496	3.1940917540000004	8.959009080000001	0.43664550720000006	-0.4272461	-0.91552734	0.30517578	-8.57978534	-1.032397464	3.02661142	0.48828125	0.12207031	-0.24414062	-1.8805663940000001	8.301049820000001	3.3448242800000005	-0.12207031	-0.91552734	-0.30517578	1.7645263580000001	10.144530760000002	1.503735324	2.1972656	1.953125	4.760742	1549640210.46
-8.22089856	-0.611303714	-1.8398925720000001	-0.18310547	-0.12207031	-0.18310547	2.3746337860000004	-8.24482428	-1.988232428	0.91552734	-0.36621094	-3.9672852	3.0708741	8.503222840000001	0.5586669928	-0.30517578	-1.0375977	0.30517578	-8.255590560000002	-1.111352536	3.0553222840000003	0.6713867	-0.30517578	-0.12207031	-1.509716754	7.9995851600000005	3.3854980040000004	0.12207031	-1.159668	-0.4272461	1.183129892	8.83220198	1.272851538	2.8076172	3.6621094	3.6621094	1549640210.5
-8.182617212	-0.5873779254	-1.5491942900000002	0.36621094	1.5258789	0	2.0899170320000002	-7.835693390000001	-1.8913329680000002	0.4272461	0.30517578	-3.0517578	2.87707518	8.47451178	0.5993408246	-0.24414062	-1.3427734	0.061035156	-8.315405252000001	-1.594653354	3.2814209260000005	0.61035156	0.061035156	-0.12207031	-1.1340820288	8.25678714	3.6714112400000003	0.36621094	-1.0986328	-0.5493164	0.00837402356	8.30822734	1.459472644	2.8076172	3.6010742	1.8920898	1549640210.54
-9.222192392	0.023925780760000005	-2.251416034	1.0375977	1.4038086	0.24414062	1.7226562500000002	-7.694531250000001	-1.8004150360000002	0.18310547	0.24414062	-1.8920898	2.9081787140000004	8.72692842	0.6089111420000001	-0.061035156	-1.4648438	-0.4272461	-8.60251448	-1.9583251800000003	3.5027344240000007	0.48828125	0.12207031	-0.12207031	-0.9522461060000001	8.748461960000002	4.0147461060000005	0.6713867	-0.79345703	-0.48828125	-0.9582275360000001	8.060595746	0.758447284	2.1362305	-0.79345703	-0.12207031	1549640210.58
-9.73540036	0.9510498200000002	-3.0613037140000006	0.12207031	1.7700195	-0.12207031	1.638916034	-7.995996106000001	-1.585082968	0	0.12207031	-0.36621094	3.198876996	9.23774411	0.702221646	0.30517578	-1.0986328	-1.0375977	-8.798706070000001	-2.0289062500000004	3.5649413940000003	0.36621094	-0.061035156	0	-0.9797607428000001	9.314306610000001	4.222900360000001	0.61035156	-0.6713867	-0.36621094	1.4678466460000001	7.16577176	2.345922824	2.1362305	-0.79345703	-0.12207031	1549640210.62
-11.252295320000002	1.297973642	-3.5015380400000002	0	1.6479492	-0.24414062	1.7633300720000002	-8.48647464	-1.3637695680000002	-0.24414062	0	1.159668	3.5087158540000005	9.687548920000001	0.974975589	0.61035156	-0.5493164	-1.4038086	-9.175537140000001	-1.983447284	3.813769568	0.18310547	0.18310547	0.24414062	-1.070678714	9.505712860000001	4.19538588	0.61035156	-0.36621094	-0.4272461	5.589062500000001	7.844067392	1.990625	2.6245117	-1.5258789	-0.18310547	1549640210.66
-11.43772014	1.400854532	-3.3759277160000005	-1.2817383	0.061035156	-0.061035156	2.045654254	-9.096582068	-1.0168457068	-0.5493164	0.12207031	2.4414062	3.7156739200000004	10.160083360000002	1.2788329680000001	0.7324219	-0.24414062	-1.5258789	-9.00686052	-1.8219482820000001	3.716870108	0.18310547	-0.18310547	0.4272461	-1.4044433900000002	9.849048020000001	3.9752685700000003	0.61035156	-0.36621094	-0.30517578	7.992407248	9.70429712	3.58049321	0.4272461	-1.0375977	-0.6713867	1549640210.7
-11.753539840000002	-0.03349609424	-3.9118652160000003	-0.5493164	0.061035156	0.24414062	2.38540036	-9.95432158	-0.49167482	-0.7324219	0.18310547	3.4179688	3.8209472840000003	10.917334260000002	1.447509784	0.48828125	-0.30517578	-1.6479492	-9.447094748	-1.8279297120000002	3.737207068	0.12207031	-1.159668	0.36621094	-1.4750244600000002	10.606298920000002	3.7395996400000002	0.61035156	-0.5493164	0	8.597729532	8.80947284	3.02421875	-1.159668	0.61035156	-0.48828125	1549640210.74
-10.461548020000002	-1.9367920320000003	-3.5493896760000005	-0.5493164	-1.5258789	0.36621094	2.7251464660000004	-10.41489218	-0.04426269568	-0.7324219	-0.18310547	3.90625	4.134375	11.58247104	1.5707275360000001	0.24414062	-0.5493164	-1.7700195	-9.82990764	-1.3709472839999999	4.181030252	-0.061035156	-0.061035156	0.18310547	-1.341040036	11.19248004	3.5745117800000004	0.61035156	-0.30517578	0.24414062	2.8651123200000006	9.624145468	-0.39836425720000007	-0.061035156	-3.0517578	-2.1972656	1549640210.78
-9.43034694	-2.503832968	-3.4393310700000006	1.4038086	-0.18310547	0.5493164	3.0708741	-10.35507788	0.2811279254	-0.7324219	-0.5493164	3.90625	4.754052716	11.93178714	1.681982428	0.061035156	-0.12207031	-1.5869141	-10.1481205	-0.764428714	3.714477536	-0.061035156	-1.159668	0	-1.50493161	11.41857878	3.1821288940000003	0.24414062	0.061035156	0.5493164	3.2048584260000004	10.1241938	2.851953076	0.5493164	-0.6713867	-1.7089844	1549640210.82
-8.443408246	-2.03488768	-3.685766574	1.0375977	-0.6713867	0.4272461	3.33645018	-9.632519568000001	0.48330077880000005	-0.7324219	-0.5493164	3.90625	5.32348642	11.566919420000001	1.9032959260000002	-0.24414062	0.6713867	-0.8544922	-9.834692000000002	-0.1686767572	3.134277356	0	0.48828125	0.061035156	-1.757348642	10.66491664	2.5086182100000003	-0.24414062	0.30517578	0.6713867	4.070971646	10.21272014	0.6519775360000001	0.6713867	-3.4179688	-2.6245117	1549640210.86
-7.8177491	-1.739404254	-3.895117212	0.91552734	0.12207031	0	3.5781005400000003	-8.502026260000001	0.6651367212000001	-0.4272461	-1.0375977	2.5634766	5.00766574	10.297655760000001	1.642504892	-0.8544922	0.6713867	0.61035156	-9.226977340000001	0.0992919928	2.372241214	-0.12207031	-0.061035156	-0.061035156	-1.717871106	9.331054712	1.83151857	-0.8544922	0.36621094	0.4272461	3.52785643	9.591845746	-0.3373535144	0.48828125	-0.6713867	-2.1972656	1549640210.9
-8.683862320000001	-1.641308606	-4.3233885800000005	0.5493164	-0.18310547	0.30517578	3.665429712	-8.212524460000001	0.699829074	-0.24414062	-1.2207031	1.6479492	4.353295926	9.62773462	1.069482428	-1.5869141	0.24414062	1.5869141	-9.285595746	0.2524169928	2.07915036	-0.12207031	0	-0.12207031	-1.3470214660000002	8.924316394	1.2860107820000002	-1.0375977	0.4272461	0.4272461	2.56245108	9.241332968	-0.657958966	0.8544922	0.061035156	-2.1972656	1549640210.94
-9.317895468000001	-0.949853534	-4.474121106	0.18310547	-0.30517578	0.7324219	3.7407959260000005	-8.9326902	0.668725589	-0.18310547	-1.4038086	1.0375977	3.7970214660000003	10.241431200000001	0.33137207460000007	-2.0751953	-0.12207031	1.2207031	-9.463842752000001	0.3672607428	2.344726538	-0.24414062	-0.061035156	-0.24414062	-1.052734375	9.98422824	1.28122554	-0.8544922	0.61035156	1.0986328	2.3949707460000003	9.555957068	-0.07058105432	0.36621094	-0.8544922	-1.953125	1549640210.98
-9.087011780000001	-0.539526358	-4.267163040000001	-0.12207031	-0.9765625	0.61035156	3.7671141200000005	-8.947045926000001	0.6304443390000001	0	-1.4038086	0.36621094	3.8520507200000003	10.52016574	-0.4294677716	-2.2583008	-0.18310547	0.6713867	-8.75922824	0.1244140625	2.66174321	-0.12207031	0.30517578	-0.36621094	-0.9343017572	10.322778060000001	1.818359424	-0.61035156	1.0986328	1.4648438	2.0169433900000002	9.66003444	-0.6830810700000001	0.061035156	-2.0141602	-2.0751953	1549640211.02
-8.57858876	-0.22131347840000004	-3.96330571	0.24414062	-1.0375977	-0.061035156	3.5781005400000003	-8.201757788	0.56823732	0	-1.5869141	-0.4272461	4.012353534	9.542798020000001	-1.08383786	-1.7089844	0	1.159668	-8.540307608	0.13757324280000002	2.91535643	-0.36621094	-0.6713867	-0.36621094	-1.0946044928	9.39086911	2.122216754	-0.8544922	1.4038086	1.159668	2.2382567900000003	9.532031250000001	-1.2285888580000002	0.7324219	-1.7700195	-2.319336	1549640211.06
-7.9936032400000006	-0.2129394568	-3.5362304320000004	0.30517578	-0.4272461	-0.24414062	3.3735351440000003	-8.033081070000001	0.663940396	-0.12207031	-1.2207031	-0.8544922	4.031494110000001	8.9410643	-1.2417480040000002	-0.8544922	0.61035156	1.7700195	-8.37163089	0.0681884784	3.1055663940000002	-0.36621094	0.24414062	-0.36621094	-1.1017822480000001	8.850146760000001	2.1796386780000003	-1.0375977	0.79345703	0.7324219	2.0372802520000004	9.439917032	-1.05991214	0.79345703	-1.5258789	-2.4414062	1549640211.099
-7.808178420000001	-0.01076660144	-3.5386230040000006	0.5493164	1.2207031	-0.18310547	2.978759784	-8.151513580000001	0.617285144	0.12207031	-1.4648438	-1.159668	3.6080077880000005	8.67070288	-1.191503894	-0.24414062	0.79345703	1.953125	-8.28430162	0.22849121400000003	3.3292724640000007	-0.36621094	-0.24414062	-0.30517578	-0.735717752	8.56782248	2.13178714	-0.6713867	0.5493164	0.30517578	2.313623004	9.248510880000001	-0.699829074	0.5493164	-0.91552734	-2.380371	1549640211.14
-8.604907248	0.172265625	-4.129589856	0.5493164	0.7324219	-0.061035156	2.686865216	-8.23046875	0.5239746106000001	0.12207031	-1.4648438	-1.159668	3.134277356	8.34890126	-1.022827176	0	0.4272461	1.7700195	-8.3620607	0.35888672120000004	3.39506839	-0.18310547	0.5493164	-0.18310547	-0.500048822	8.359667932	2.05522464	-0.36621094	0.4272461	0.12207031	2.377026358	9.27004393	-0.6101074280000001	0.36621094	-0.48828125	-2.0141602	1549640211.179
-8.792724640000001	0.172265625	-4.238452176	0.4272461	0.7324219	0	2.6258545320000004	-8.224487320000001	0.5096191394	-0.18310547	-1.0375977	-0.8544922	2.9045898560000003	8.261572480000002	-0.7991211060000001	0.12207031	0	1.2817383	-8.067773560000001	0.4868896466	3.476416034	0.12207031	0.48828125	-0.18310547	-0.4426269568000001	8.498437500000001	1.9607177520000003	-0.061035156	0.18310547	0.12207031	2.274145468	9.22338858	-0.793139676	0	-0.36621094	-1.8310547	1549640211.219
-8.943457068	-0.06699218750000001	-4.486083966000001	0.91552734	0.18310547	-0.18310547	2.60910643	-8.2436277	0.6555663939999999	-0.48828125	0.18310547	-0.18310547	2.845971646	8.466137680000001	-0.6328369110000001	0.18310547	-0.061035156	0.61035156	-8.07495108	0.516796875	3.237158246	0.18310547	-0.30517578	-0.12207031	-0.538330072	8.79990216	1.975073282	0.18310547	-0.4272461	0.12207031	2.44401857	9.43034694	-0.9354980432000001	-0.4272461	-0.24414062	-1.6479492	1549640211.259
-8.987719748	0.38640135800000003	-4.667919928	-0.12207031	-0.24414062	-0.18310547	2.39138179	-8.49365216	0.839794928	-0.4272461	0.36621094	0.36621094	2.7729980040000006	9.035571580000001	-0.5885742212	0.36621094	-0.48828125	0	-8.939868210000002	0.18422851440000002	3.9477538940000003	0.36621094	-0.061035156	-0.061035156	-0.32180175720000004	9.449487320000001	2.3423339660000004	0.48828125	-0.8544922	-0.18310547	2.142553714	9.477001800000002	-0.7692138580000001	-0.9765625	0.061035156	-1.4038086	1549640211.299
-9.24492212	0.5108154254	-5.06867662	0.6713867	0.9765625	0.4272461	2.3997558900000002	-8.8561277	0.909179712	-0.4272461	0.36621094	0.36621094	2.843579074	9.766503894000001	-0.5287597644	0.6713867	-0.8544922	-0.5493164	-9.21501448	-0.39836425720000007	4.044653354	0.061035156	0.5493164	-0.18310547	-0.173461911	10.30722644	2.81486821	0.6713867	-0.4272461	-0.7324219	1.6544677520000002	9.6217527	-0.900805661	-1.2817383	-0.12207031	-1.159668	1549640211.339
-10.174438400000001	1.1316894568000002	-5.813964660000001	-0.48828125	-0.8544922	0.61035156	2.616284146	-9.42436502	0.8577392572	0	-0.30517578	1.0375977	3.2862060700000004	10.538110520000002	-0.023925780760000005	1.159668	-0.24414062	-1.4038086	-9.132470746000001	0.0837402356	3.9070800720000003	-0.24414062	0	0	-0.45578614200000006	11.04653354	2.7359130400000002	0.24414062	-0.48828125	-0.91552734	2.2621826080000003	10.383788940000002	-0.699829074	-2.0141602	0.48828125	-0.8544922	1549640211.379
-10.63620558	0.40793457460000004	-4.716967752	-1.4648438	-0.91552734	0.24414062	2.9907226440000003	-10.18520468	0.7775878600000001	0.061035156	-0.24414062	1.2207031	3.7587402160000005	11.452075180000001	0.805102536	1.2817383	1.0375977	-2.1972656	-9.563134980000001	0.22131347840000004	3.6905516200000004	-0.061035156	-0.91552734	0	-1.2261962860000002	11.486767180000001	2.6390135800000003	0.061035156	-0.8544922	-0.6713867	3.6833741	10.43164038	-0.440234375	-2.8076172	-0.36621094	-0.79345703	1549640211.419
-10.92810054	-1.3099365020000002	-4.495654254000001	-1.6479492	-0.9765625	-0.5493164	3.4596679320000003	-10.97714856	0.660351538	0.18310547	0	1.2817383	3.741992212	12.233251800000001	1.3171142180000002	0.79345703	0.8544922	-2.380371	-10.90896016	-0.439038089	4.008764676	0.30517578	-0.91552734	-0.24414062	-1.3972655760000001	11.7391848	2.948852536	0.24414062	-1.159668	-0.61035156	5.34023462	10.40771466	1.1245117212000002	-3.7841797	-0.4272461	0.79345703	1549640211.459
-10.26894568	-2.668920926	-2.948852536	-0.61035156	-3.0517578	-0.12207031	4.08413089	-10.697216460000002	0.42827148560000006	0.36621094	0.48828125	0.7324219	3.7862548920000005	11.95690944	1.6185790740000001	0.36621094	-0.7324219	-1.7700195	-10.987914840000002	-1.2082519568	3.62236322	0.24414062	0.61035156	-0.36621094	-1.4869873200000001	11.04414038	3.4441162140000006	0.18310547	-0.4272461	-0.91552734	5.71467302	10.629028060000001	2.6581542540000003	-4.4555664	-0.30517578	3.1738281	1549640211.499
-8.23046875	-1.847070288	-0.8457763580000002	0.24414062	0	0.48828125	4.353295926	-9.02839357	0.09211425720000001	0.36621094	1.3427734	-0.7324219	4.391577176	10.200757280000001	1.9320067900000002	0.36621094	-0.79345703	-0.7324219	-9.649267572	-1.204663089	2.337548822	0.4272461	0.8544922	-0.36621094	-2.038476538	9.045141574	3.361572284	-0.24414062	-0.24414062	-1.0986328	4.76242662	9.729418930000001	1.756152356	-2.9296875	-1.2207031	5.6152344	1549640211.539
-8.911157248	-1.6137939300000002	-1.4199951080000002	1.2207031	3.7231445	0.24414062	4.027905252	-8.50561502	-0.248828125	0.4272461	1.8310547	-1.7089844	4.3784179320000005	9.283202880000001	1.89013678	0	0.24414062	0.24414062	-9.07983426	-1.2261962860000002	1.7310302520000003	0.4272461	0.061035156	0	-2.5995362400000004	8.224487320000001	2.928515576	-0.5493164	-0.91552734	-0.7324219	2.172460962	11.26784694	1.5970459260000003	-0.9765625	-0.48828125	6.1035156	1549640211.579
-10.73190944	-0.9115722840000001	-3.847265576	-0.4272461	-3.6621094	-0.12207031	3.3986572480000006	-9.10974092	-0.770410144	0.4272461	1.8310547	-1.7089844	3.5481933900000002	9.73659694	1.4989501800000002	-0.6713867	-0.4272461	0.6713867	-9.1109375	-1.412817392	1.9200439300000003	0.48828125	0	0.061035156	-2.404541034	8.97695288	2.9057862400000003	-0.18310547	-0.91552734	-0.24414062	1.13647464	12.04782698	0.783569339	-1.7089844	-1.4038086	4.9438477	1549640211.619
-8.263964660000001	-0.5526855432	-1.89013678	-0.30517578	-0.36621094	0	3.170166034	-8.948242212	-1.2489257200000001	0.91552734	0.61035156	-2.2583008	3.1797364200000002	9.683960160000002	0.9737792932	-0.9765625	-1.7089844	0.79345703	-8.93029802	-1.8566405760000002	2.241845746	0.4272461	0.061035156	-0.24414062	-2.094702176	9.064282248	3.3675537140000005	0.18310547	-0.48828125	0	1.5001464660000001	10.34909694	0.8888427520000001	-0.12207031	-1.2817383	4.5776367	1549640211.659
-8.372826980000001	-0.2512207068	-2.0121582460000003	-0.18310547	1.0986328	-0.36621094	3.2562989200000003	-8.463745108000001	-1.6281494600000002	0.91552734	0.61035156	-2.2583008	3.458471646	9.11452626	0.6256591459999999	-0.5493164	-1.5258789	1.0986328	-8.720947480000001	-1.7059082460000001	2.3255859620000003	0.30517578	0.061035156	-0.061035156	-1.9296142180000002	8.585766574	3.617578076	0.061035156	-0.4272461	0	2.09948732	9.743774460000001	1.867407248	1.953125	1.2817383	4.211426	1549640211.699
-8.59892572	-0.33256836060000006	-2.1892089660000003	-0.4272461	-0.4272461	-0.30517578	3.2096435700000003	-8.62763678	-1.8530517180000001	0.7324219	0.61035156	-2.5634766	3.6415038940000004	8.93029802	0.6089111420000001	0	-0.18310547	1.2207031	-8.4733152	-1.753759784	2.40573732	0.30517578	0.061035156	0.061035156	-1.7872558900000002	8.444604532000001	3.652270468	-0.061035156	-0.30517578	-0.061035156	1.1017822480000001	9.16835962	1.32788089	2.1362305	3.2348633	3.1738281	1549640211.739
-8.342919928	-0.34213867800000003	-1.6903564300000002	0.061035156	1.3427734	0.24414062	3.0050780759999998	-8.685058606	-2.0157471040000003	0.48828125	0.91552734	-2.8076172	3.25151358	8.858520468	0.6352294928000001	0.18310547	0.18310547	1.2207031	-8.26875	-1.9140625000000002	2.5134033540000003	0.12207031	-0.061035156	0.061035156	-1.7298339660000002	8.40273462	3.696533246	0.061035156	-0.18310547	-0.061035156	0.693847644	8.176635880000001	1.320703076	2.6245117	2.6855469	1.8920898	1549640211.779
-9.19467752	0.308642572	-2.366259784	0	0.9765625	0.48828125	3.00986322	-8.548681610000001	-2.01096196	-0.061035156	0.5493164	-2.9907227	2.9703858800000003	8.76401358	0.860131839	0.24414062	-0.18310547	1.0986328	-8.34411592	-1.965502896	2.60671376	0	-0.24414062	0.24414062	-1.701123004	8.31301268	3.7204589660000003	0.30517578	-0.12207031	0.061035156	0.285913089	8.04504393	0.7895507788	1.6479492	-0.6713867	0	1549640211.819
-9.189892572	0.869702176	-2.7000244600000003	-0.7324219	0.79345703	0.18310547	3.0541259000000003	-8.644384980000002	-1.8757812500000002	-0.24414062	0.36621094	-2.9907227	3.0565185700000006	8.921923920000001	1.123315396	0.18310547	-0.48828125	0.8544922	-8.370434800000002	-1.909277356	2.7131836060000003	-0.12207031	-0.30517578	0.36621094	-1.561157248	8.58217752	3.68098143	0.48828125	-0.18310547	0.18310547	2.43205571	7.199267572	2.306445288	2.0751953	0.48828125	-0.24414062	1549640211.859
-10.16127896	0.8170653959999999	-2.680883786	-0.5493164	1.7700195	0.061035156	3.140258786	-8.77597644	-1.726245108	-0.36621094	-0.18310547	-2.8686523	3.5601562500000004	9.375317392	1.252514676	0.24414062	-0.18310547	0.5493164	-8.552270468000001	-1.7286376800000003	3.15102536	-0.12207031	-0.79345703	0.36621094	-1.46665036	9.130077880000002	3.78027356	0.48828125	-0.061035156	0.30517578	5.34023462	7.93378894	2.1485351440000002	1.7700195	0.91552734	-0.12207031	1549640211.899
-10.852734620000001	0.679492212	-2.98952626	-0.91552734	0.4272461	-0.12207031	3.3412353240000003	-8.693432608	-1.4810058900000003	-0.61035156	-0.4272461	-2.5024414	4.288696286	9.90647014	1.5109130400000002	0.48828125	0.4272461	0.48828125	-8.771191394	-1.5456054320000001	3.48957518	-0.18310547	-0.9765625	0.36621094	-1.4678466460000001	9.64328624	3.8101807100000005	0.36621094	0.061035156	0.18310547	5.041162140000001	8.798706070000001	2.818457068	1.2817383	0	-0.9765625	1549640211.939
-11.038159440000001	0.4892822284000001	-2.7012207459999997	-0.8544922	0.61035156	0.18310547	3.8018066100000003	-8.445800720000001	-0.88046875	-0.8544922	-0.36621094	-2.0141602	4.932299820000001	10.460351440000002	1.753759784	0.18310547	0.12207031	0.91552734	-9.021215560000002	-1.39008786	3.9154540740000003	-0.18310547	-1.159668	0.30517578	-1.58149411	10.13376448	3.71926268	0.4272461	-0.18310547	0.061035156	5.54958516	9.072656250000001	2.987133786	0.12207031	-0.4272461	-1.2207031	1549640211.979
-11.10275908	-0.7058105432	-3.563745108	-0.61035156	-0.30517578	-0.18310547	4.32817392	-8.364452880000002	-0.34572753600000006	-0.61035156	-0.79345703	-1.5258789	5.67041034	11.02141124	1.9176513580000003	-0.12207031	-0.61035156	1.4038086	-9.53920926	-1.4020507200000003	4.289892572	-0.18310547	-1.4038086	0	-1.449902356	10.996288940000001	3.716870108	0.30517578	-0.5493164	0.18310547	5.06508786	9.140844748000001	2.366259784	0.061035156	-0.30517578	-1.7089844	1549640212.019
-10.5919429	-1.6353271760000003	-3.7431884000000006	0.36621094	-0.24414062	0.061035156	5.220605432000001	-8.119213760000001	0.09211425720000001	-0.30517578	-1.2817383	-1.159668	6.657348740000001	11.13745108	2.42607428	-0.18310547	-0.18310547	1.5869141	-9.94714308	-1.156811502	4.362866214	-0.30517578	-0.6713867	-0.18310547	-1.02761232	11.156591460000001	3.7240478240000003	0.12207031	-0.18310547	0.24414062	3.81616214	9.98063948	0.8314209260000001	0.61035156	-1.2817383	-2.319336	1549640212.059
-9.56911592	-1.1352783540000002	-3.3328614200000004	0.4272461	-1.4648438	0.36621094	6.336743210000001	-7.82492662	0.4868896466	-0.12207031	-1.2207031	-1.0986328	7.525854532	10.984326079999999	2.85075679	-0.6713867	0.4272461	2.1972656	-10.005761780000002	-0.6926513580000001	4.383203076	-0.18310547	0.061035156	-0.12207031	-0.9366943390000001	10.87905252	3.408227536	-0.24414062	0.30517578	0.48828125	6.10107428	11.02978534	3.3328614200000004	0.24414062	-0.7324219	-0.61035156	1549640212.099
-8.57380342	-1.191503894	-3.1905028960000004	0.24414062	-0.7324219	0.30517578	7.39904802	-7.308129892	0.9594238220000001	0.4272461	-1.3427734	-1.6479492	8.492456070000001	10.73789038	3.4321533540000004	-1.4038086	1.3427734	3.112793	-9.20544429	-0.5084228534	3.38908696	0.18310547	0	-0.30517578	-1.280029254	10.224683	2.9799560700000005	-0.7324219	0.7324219	0.79345703	3.2251952880000005	9.49494658	1.9224365020000003	0.5493164	-0.8544922	-1.159668	1549640212.139
-8.156298920000001	-1.715478534	-4.3329589660000005	1.159668	0.8544922	-0.30517578	8.519970746	-6.476709260000001	1.312329074	1.0375977	-1.953125	-2.6855469	8.88723143	10.24023462	3.2993652160000004	-2.319336	1.0375977	4.272461	-9.08461911	-0.7967285340000001	2.987133786	-0.061035156	0.061035156	-0.30517578	-1.0969971040000002	9.67438948	2.644995108	-1.0986328	0.61035156	1.159668	2.109057608	9.121704074	-0.846972644	0.9765625	-1.7700195	-1.4648438	1549640212.179
-8.95183107	-1.732226538	-5.140454074	0.8544922	-1.159668	-0.5493164	10.40891124	-5.904882788000001	1.8638183900000003	1.2817383	-1.6479492	-3.9672852	9.693530252	9.8263179	3.180932608	-2.8076172	1.2207031	5.2490234	-9.3238768	-0.4426269568000001	2.85913089	-0.48828125	0.24414062	0.061035156	-0.1064697284	9.536816394	2.56245108	-1.4648438	1.0986328	1.4648438	3.0959961060000003	9.613378894	-0.38640135800000003	1.4038086	0.48828125	-1.2817383	1549640212.219
-8.921923920000001	-1.81716304	-4.38200679	-0.36621094	-1.2207031	-0.24414062	12.58735324	-6.2661621400000005	1.8279297120000002	2.0141602	-1.4648438	-5.79834	10.704394960000002	9.469824280000001	2.6725097840000003	-3.4179688	1.5869141	6.286621	-9.55117212	0.17824707460000003	2.7167724640000004	-0.30517578	0.4272461	0.18310547	0.6041259784	9.94714308	2.404541034	-2.0141602	2.2583008	1.7700195	2.282519568	9.70310054	-0.015551758180000002	0.8544922	0.4272461	-1.2207031	1549640212.259
-9.174340560000001	-1.358984424	-4.187011780000001	0.24414062	0.79345703	-0.061035156	14.899779860000002	-6.278125	1.93439946	2.0141602	-1.0986328	-7.385254	12.08132338	9.43273912	2.383007788	-3.90625	1.159668	7.2631836	-10.13496106	0.540722644	3.02421875	-0.18310547	0.48828125	0	0.07775878600000001	11.014233720000002	2.4799072480000004	-2.6245117	2.6855469	1.953125	1.9966064300000002	9.687548920000001	-0.592163089	0.79345703	-0.4272461	-0.8544922	1549640212.299
-9.303539840000001	-0.9977050720000001	-4.60930162	0.36621094	-0.8544922	-0.30517578	16.122387680000003	-5.74816893	1.848266574	1.4648438	1.0375977	-9.033203	13.41398912	9.131274460000002	2.2215087860000002	-4.211426	-0.12207031	8.483887	-9.4171875	0.270361322	2.795727536	-0.061035156	1.5258789	-0.061035156	-1.189111322	10.72592752	2.545703076	-3.112793	0.48828125	2.9907227	1.9224365020000003	10.034472840000001	-1.043164038	0.061035156	-1.7089844	-1.0375977	1549640212.339
-8.68745108	-0.663940396	-4.2073487400000005	-0.30517578	-1.5869141	-0.36621094	15.368725540000002	-4.67390126	1.4367432100000002	1.2207031	0.6713867	-10.253906	13.692724640000002	8.04504393	1.7298339660000002	-3.8452148	-1.5258789	10.192871	-8.920727340000001	0.2823242212	2.4165038940000003	0.061035156	0.36621094	-0.061035156	-0.6304443390000001	9.859814300000002	2.9632079680000003	-3.6010742	-1.0986328	4.5776367	2.095898462	9.76411142	-1.3386474640000001	0.30517578	-1.5258789	-1.2817383	1549640212.379
-7.832104532000001	-1.0419677520000001	-3.282617212	0.5493164	0.8544922	-0.12207031	14.48466754	-3.584082068	0.855346646	1.159668	0	-10.803223	13.380492720000001	6.87148462	1.3829101440000002	-3.1738281	-1.159668	10.681152	-8.682665740000001	0.27514648560000005	2.2645751800000005	-0.18310547	1.0375977	-0.061035156	0.8146728240000001	9.52963858	3.6869628600000004	-4.0283203	-1.3427734	5.6152344	2.527758786	9.331054712	-1.296777356	0.61035156	-0.91552734	-1.4038086	1549640212.419
-8.902783246	-0.9677978240000001	-3.8388915740000003	0.6713867	1.8310547	0.061035156	13.4666259	-2.805297824	0.3935791034	0.8544922	-0.18310547	-10.620117	12.40192842	5.79243161	0.6711181610000001	-2.5634766	-1.2817383	10.375977	-8.80588408	0.5431152356000001	2.241845746	0.061035156	0.4272461	0	1.9559326080000001	9.572705072	4.185815396000001	-3.7841797	-1.2207031	6.4086914	2.96560054	9.253295926000002	-0.8517577880000001	0.30517578	-0.12207031	-1.0986328	1549640212.459
-9.790429712	-0.8266357428000001	-4.806689496	0.24414062	-0.36621094	0	11.73798822	-2.2083496400000002	-0.7285400360000001	0.5493164	-1.2207031	-9.70459	11.130273560000001	4.468139676000001	-0.15671386780000002	-1.953125	-1.8920898	9.338379	-9.08342302	0.6854736419999999	2.6605469240000006	0.30517578	0.61035156	-0.18310547	2.6964355040000005	9.67438948	4.721752896	-3.479004	-0.61035156	6.5307617	3.1127441100000004	9.35856929	-0.35888672120000004	0.30517578	0.24414062	-0.5493164	1549640212.499
-9.174340560000001	-1.02761232	-4.487280252000001	0.36621094	-0.79345703	0.061035156	9.5703125	-1.1484375	-1.3637695680000002	0.5493164	-1.2207031	-9.70459	9.16118161	2.6641358800000003	-0.250024411	-0.91552734	-2.4414062	7.080078	-9.249707068000001	0.8649169928000001	2.860327176	0.4272461	1.159668	-0.48828125	3.7647216460000004	9.560742212000001	5.06508786	-3.4179688	0.24414062	6.286621	2.7347167540000004	9.71745607	-0.5646484424	-0.24414062	-0.30517578	-0.4272461	1549640212.538
-8.906372300000001	-1.1053711060000002	-4.05422374	0.8544922	0.8544922	0.12207031	6.3822019800000005	-0.477319339	-1.4020507200000003	-1.4038086	-2.0141602	-4.699707	7.01623552	1.4750244600000002	0.23566894960000004	-0.12207031	-2.8686523	4.0283203	-9.319091754	0.5443115216000001	2.6605469240000006	0.6713867	1.2817383	-0.4272461	4.721752896	8.994897660000001	5.48498552	-2.9296875	2.380371	5.2490234	2.878271466	9.563134980000001	-1.153222644	-0.4272461	-0.91552734	-0.36621094	1549640212.578
-9.76411142	-0.7476806610000001	-4.265966754000001	0.4272461	-0.4272461	0.061035156	4.3162110600000005	-0.2823242212	-0.9486572480000001	-1.7700195	-0.7324219	-1.5258789	5.957519568	1.0718750000000001	0.8888427520000001	-0.061035156	-1.7089844	1.7089844	-9.66242662	-0.0729736322	2.6306396760000004	0.61035156	1.2207031	-0.48828125	4.587768570000001	7.946948380000001	5.614184800000001	-2.380371	3.8452148	3.6621094	2.75983876	9.786840560000002	-0.7117919928	-0.7324219	0.30517578	0.12207031	1549640212.618
-9.340625000000001	-0.36965332460000005	-3.9788574280000004	-0.36621094	-1.2207031	-0.12207031	3.890332068	-0.12919922120000002	-0.6735107428000001	-1.953125	-0.79345703	0.61035156	5.4455077880000005	1.1723632788	1.0898193390000002	-0.8544922	-1.7700195	0.30517578	-9.908862319999999	-0.5479003894	2.44401857	0.48828125	1.5258789	-0.36621094	3.255102536	6.486279254	5.98383786	-1.8920898	3.6010742	2.6245117	2.135375998	9.8263179	-0.5957519568	-0.61035156	0.061035156	0.12207031	1549640212.658
-8.781957968	-0.793139676	-3.2562989200000003	0.24414062	0.36621094	-0.4272461	4.23964856	-0.1459472644	-0.5467041034000001	-2.319336	-1.4648438	1.6479492	5.922826980000001	0.966601538	0.7967285340000001	-0.48828125	-0.8544922	-1.0986328	-9.90048822	-0.84816893	2.1329834260000005	0.24414062	1.4038086	-0.36621094	2.1616942900000002	5.17873552	6.4204834260000005	-1.6479492	1.953125	2.0141602	1.9415771760000002	9.60859375	-0.6627441100000001	-0.7324219	-0.24414062	0	1549640212.698
-9.697119110000001	-0.7058105432	-3.440527356	0.061035156	-0.18310547	-0.48828125	4.9729737400000005	-0.17106933900000001	-0.970190396	-2.0141602	-1.7700195	1.6479492	6.735107428000001	0.7464843750000001	0.6148925720000001	0.5493164	-0.18310547	-1.4038086	-9.689941394000002	-0.9642089660000001	1.6927490020000002	0.12207031	1.159668	-0.061035156	2.0253173920000003	4.354492212	6.784155252000001	-1.2207031	1.2207031	0.91552734	2.241845746	9.64328624	-0.6902587860000001	-0.6713867	0.061035156	-0.061035156	1549640212.738
-9.3238768	-0.9989013580000001	-3.24433606	-0.24414062	-0.48828125	-0.4272461	6.197973740000001	-0.02033691394	-1.216625998	-2.0751953	-1.8920898	0.9765625	7.46364766	0.4892822284000001	0.39238280760000005	0.24414062	0.12207031	-0.91552734	-9.518872300000002	-0.954638678	1.3242920320000002	0.24414062	0.5493164	-0.061035156	2.0121582460000003	4.111645468	7.07485324	-0.7324219	0.91552734	0.061035156	1.8219482820000001	9.92919928	-0.3935791034	-0.5493164	0.30517578	-0.061035156	1549640212.778
-8.93388678	-1.272851538	-2.816064496	0.24414062	0.12207031	-0.12207031	7.194482428000001	0.424682608	-1.562353534	-2.0141602	-1.7700195	0.5493164	8.38957518	-0.015551758180000002	0.9725830072	0.5493164	0.30517578	-0.61035156	-9.19348143	-0.9905273560000001	1.166381839	0.36621094	0.61035156	0.061035156	2.0480469240000003	4.26118161	7.31889676	-0.4272461	0.30517578	-0.24414062	1.6341308900000002	9.816748200000001	-0.1686767572	-0.36621094	0.061035156	-0.4272461	1549640212.818
-8.83220198	-1.1041748200000001	-2.7347167540000004	0.5493164	0.36621094	0.12207031	7.9708741000000005	1.1711669928000001	-1.585082968	-2.319336	-2.1362305	-0.061035156	9.48896466	-0.6830810700000001	1.013256839	0.8544922	0	0	-8.737695288000001	-1.1041748200000001	0.7369140380000001	0.24414062	0.061035156	0	2.13178714	4.29946286	7.711279254	-0.24414062	-0.48828125	-0.48828125	1.9296142180000002	9.514086960000002	0.05861816394	-0.30517578	-0.061035156	-0.36621094	1549640212.858
-9.064282248	-0.7117919928	-2.85075679	0.18310547	0.61035156	0	8.948242212	2.269360324	-2.098291034	-2.4414062	-1.5258789	-0.61035156	10.316797120000002	-1.000097644	1.2034667932	0.18310547	0.91552734	0.4272461	-9.023608426000001	-1.153222644	0.8374023560000001	0.18310547	-0.30517578	0	2.878271466	4.766015576	7.921826080000001	-0.36621094	-0.6713867	-0.6713867	2.2657714660000003	9.3322509	0.250024411	-0.5493164	-0.30517578	-0.24414062	1549640212.898
-9.399243210000002	-0.8134765380000001	-3.116332968	0.12207031	0.24414062	0.061035156	9.192285340000002	2.8914307100000003	-0.94506839	-2.4414062	-1.5258789	-0.61035156	10.36464856	-1.8159667540000002	1.7286376800000003	-0.48828125	1.0375977	0.48828125	-9.23535144	-1.106567392	1.020434604	0.24414062	-0.12207031	-0.061035156	3.366357428	4.94067392	8.451782248	-0.36621094	-0.48828125	-0.6713867	2.18203125	9.23535144	0.3373535144	-0.48828125	-0.48828125	-0.24414062	1549640212.938
-9.614575180000001	-0.855346646	-3.0218260800000003	-0.061035156	0.36621094	0.12207031	9.285595746	3.6702148560000003	-0.36606445680000005	-0.8544922	-0.9765625	-1.3427734	11.25707968	-2.3160155760000003	1.79323732	-0.8544922	0.6713867	0.8544922	-9.402832068	-1.32788089	1.181933606	0.12207031	-0.48828125	-0.061035156	3.4907714660000004	4.894018570000001	8.612085160000001	-0.61035156	-0.36621094	-0.61035156	2.11982428	9.447094748	0.346923822	-0.36621094	-0.4272461	-0.24414062	1549640212.978
-9.725830072	-0.8613281250000001	-3.2455322480000004	0.12207031	0.12207031	-0.061035156	10.325171220000001	4.153515576	-1.264477536	-0.61035156	0.24414062	-1.4648438	12.42585414	-2.746679712	1.60183107	-0.30517578	0.9765625	1.3427734	-9.69472644	-1.1735596040000003	1.5743163940000002	0.18310547	-0.36621094	-0.061035156	3.6139891200000003	4.7528564300000005	8.7448732	-0.5493164	-0.7324219	-0.5493164	2.09948732	9.73659694	0.5263671924000001	-0.36621094	-0.30517578	-0.30517578	1549640213.018
-9.552368210000001	-0.8194580072000001	-3.2228027160000003	0.12207031	-0.12207031	0.061035156	10.534521760000002	4.3520996400000005	-1.3111327879999999	-0.8544922	-0.12207031	-2.319336	12.923510880000002	-2.928515576	1.07785643	0.4272461	2.1362305	1.8310547	-9.625341754	-1.2297851440000003	1.6544677520000002	0.12207031	-0.36621094	-0.061035156	3.652270468	4.79113768	8.797509980000001	-0.8544922	-0.61035156	-0.6713867	2.0253173920000003	9.88613318	0.6747070288	-0.18310547	-0.18310547	-0.24414062	1549640213.058
-9.423168930000001	-0.6232665740000001	-3.1893066100000005	0.061035156	0.061035156	0	10.7103759	3.968090854	-1.391284146	-0.91552734	-0.36621094	-3.2348633	12.2416259	-2.5720214660000003	1.4786132200000002	0.5493164	2.1362305	2.380371	-9.46145018	-1.2034667932	1.74299321	0.061035156	-0.4272461	-0.061035156	3.5206787140000007	4.647582968	8.6515625	-1.0375977	-0.61035156	-0.79345703	2.044457968	9.79880342	0.6148925720000001	-0.12207031	-0.36621094	-0.24414062	1549640213.098
-9.3920652	-0.702221646	-3.3555908540000003	0	-0.18310547	0	10.245019960000002	3.552978534	-0.850561502	-0.6713867	0.6713867	-3.8452148	11.11232878	-2.186816394	1.7226562500000002	0.4272461	1.4038086	2.9296875	-9.38488768	-1.08383786	1.7501709260000002	0.061035156	-0.5493164	-0.061035156	3.1641846040000003	4.458569290000001	8.5068116	-1.0375977	-1.0375977	-1.0375977	2.0169433900000002	9.74138179	0.5849853534	-0.061035156	-0.18310547	-0.24414062	1549640213.138
-9.21979982	-0.8613281250000001	-3.2048584260000004	0.12207031	-0.12207031	0.12207031	8.875268570000001	3.9501464660000005	-0.8254394568000001	-0.61035156	1.5258789	-3.6621094	10.076342360000002	-2.5612548920000004	2.2083496400000002	0.24414062	2.0141602	2.8686523	-9.284399460000001	-1.09819339	1.8028076080000002	0.061035156	-0.7324219	-0.061035156	3.2909912140000004	4.3054442900000005	8.411108426	-1.0986328	-1.5258789	-1.159668	1.9858398560000001	9.71027806	0.517993161	0	-0.24414062	-0.30517578	1549640213.178
-9.14204074	-0.6818847840000001	-3.1893066100000005	0.36621094	0.48828125	0.24414062	7.166967752000001	3.6474853240000003	-0.7608398560000001	-0.7324219	1.8310547	-3.4179688	8.878857428000002	-2.7359130400000002	2.2944824280000002	0.6713867	1.7089844	2.6855469	-9.293969748	-1.0742675720000001	1.949951178	0.12207031	-0.7324219	-0.061035156	3.5266601440000005	4.354492212	8.335742212000001	-1.159668	-1.4648438	-1.2207031	2.178442392	9.600219748	0.5359375000000001	-0.061035156	-0.18310547	-0.24414062	1549640213.218
-9.374121106	-0.3947753894	-3.52785643	0.12207031	0.4272461	0.30517578	5.87138678	3.9070800720000003	-0.7883544928000001	-0.7324219	2.1972656	-2.8686523	7.991211060000001	-2.8316162140000003	2.0372802520000004	1.0986328	1.8310547	2.5024414	-9.192285340000002	-1.1903076080000001	1.971484424	0	-1.0375977	0.12207031	3.5517822480000003	4.11643071	8.152710160000002	-0.8544922	-1.4648438	-1.7089844	2.186816394	9.666015380000001	0.5287597644	-0.12207031	-0.30517578	-0.12207031	1549640213.258
-9.35378444	-0.47014160340000005	-3.71926268	-0.061035156	-0.061035156	0.12207031	4.598535144	4.08173822	-0.516796875	-0.7324219	2.1972656	-2.8686523	6.74467752	-3.161792032	1.8757812500000002	1.159668	1.8310547	2.1362305	-9.301147660000002	-0.9809570288	2.3219971040000003	0.061035156	-1.0986328	0.061035156	3.552978534	4.164282248	7.920629892	-0.5493164	-1.8310547	-1.8920898	2.024121106	9.67558606	0.285913089	0	-0.30517578	-0.24414062	1549640213.298
-9.089404254	-0.5239746106000001	-3.3914795320000004	0.061035156	0.4272461	0.30517578	3.8640135800000004	4.866503894	-0.6842773560000001	-0.30517578	-0.061035156	-1.4648438	5.63452176	-3.6295410340000003	2.01096196	1.7700195	1.159668	1.5869141	-9.206640380000001	-0.9582275360000001	2.41770018	0.061035156	-0.9765625	0.18310547	3.9393798920000007	4.041064496	7.59165036	-0.18310547	-1.7700195	-2.2583008	1.9978027160000003	9.709082068	0.2835205072	0.18310547	0.061035156	-0.30517578	1549640213.338
-9.28798822	-0.4474121106000001	-3.7360108800000003	-0.30517578	0.4272461	0.061035156	4.166674820000001	5.48139676	0.07058105432	-0.24414062	0.18310547	-0.7324219	5.260082968000001	-3.841284146	2.43205571	2.0751953	0.9765625	0.91552734	-9.211425720000001	-1.006079074	2.4906739200000003	-0.30517578	-1.7089844	0.061035156	4.303051620000001	3.976464856	7.418188400000001	0.36621094	-1.7089844	-2.5634766	1.7980224640000002	9.719848740000002	0.29069824280000006	0.061035156	-0.061035156	-0.30517578	1549640213.378
-9.293969748	-0.699829074	-3.8018066100000003	0	-0.12207031	0.061035156	3.9226317900000005	6.331957968	0.643603534	0.36621094	0	0.24414062	4.99211412	-3.9968016200000003	2.8818603240000003	1.8310547	1.953125	0.4272461	-9.433935700000001	-0.5263671924000001	3.4225829680000004	0.12207031	-0.91552734	0.18310547	4.08173822	4.462158246	7.104760880000001	1.159668	-1.2817383	-3.0517578	1.77290036	9.71745607	0.439038089	0.30517578	-0.12207031	-0.30517578	1549640213.418
-9.226977340000001	-0.593359375	-3.6785887600000002	-0.12207031	0.12207031	0.18310547	3.9836425720000004	7.2590820680000006	0.764428714	1.0986328	-0.91552734	1.159668	4.22888179	-4.23486322	3.1821288940000003	1.7700195	1.159668	-0.24414062	-9.095385880000002	-0.6842773560000001	3.0625	-0.12207031	-0.9765625	0.12207031	4.19538588	4.6619384	6.687255890000001	1.7700195	-1.3427734	-3.479004	1.6879638580000003	9.73540036	0.38999023560000007	0.30517578	-0.18310547	-0.24414062	1549640213.458
-9.174340560000001	-0.48330077880000005	-3.7994139400000004	-0.18310547	-0.30517578	0	4.256396466	7.473217752000001	0.6711181610000001	1.8310547	-0.30517578	1.953125	3.8424804320000003	-4.527954074	3.7025146760000003	1.5869141	-0.061035156	-1.2817383	-9.063086060000002	-0.5754150360000001	3.3687500000000004	0	-2.0141602	0.061035156	4.30783696	4.96459964	6.586767572	2.319336	-0.5493164	-3.6621094	1.7226562500000002	9.636108426000002	0.26318359620000004	0.36621094	0.061035156	-0.18310547	1549640213.498
-9.261669928000002	-0.46535643000000004	-3.830517572	-0.24414062	-0.30517578	-0.061035156	3.8520507200000003	8.120410340000001	-0.0693847644	2.0751953	-2.2583008	2.8686523	3.5733153960000004	-4.4059326080000005	3.96330571	1.0375977	-2.0141602	-2.5024414	-9.1109375	-0.7285400360000001	3.625952176	0	-1.4648438	0	4.514794928000001	5.697924820000001	6.63701178	3.112793	-0.4272461	-4.1503906	1.8973144960000001	9.612182608000001	0.24643554320000002	0.24414062	0.061035156	-0.18310547	1549640213.538
-9.207836960000002	-0.46416014400000005	-3.7096923920000004	-0.24414062	-0.30517578	-0.12207031	3.8520507200000003	8.120410340000001	-0.0693847644	2.0751953	-2.2583008	2.8686523	4.702612320000001	-4.40234375	4.618872104	0.79345703	-2.5634766	-3.7231445	-9.076245108	-0.6053222644	3.96330571	-0.061035156	-1.2817383	-0.12207031	4.667919928	5.88215306	6.74348143	3.4179688	1.0986328	-4.9438477	2.403344748	9.56911592	0.339746106	0.12207031	0.48828125	0.12207031	1549640213.578
-9.368139480000002	-0.2572021466	-3.7288329680000003	-0.36621094	-0.18310547	-0.18310547	6.577197480000001	7.875170926000001	0.3026611322	1.4648438	-1.0375977	4.5776367	5.63332518	-4.4789062500000005	5.18591304	0.24414062	-3.1738281	-4.8217773	-8.98173822	-0.8254394568000001	4.32578125	-0.061035156	-0.4272461	-0.12207031	3.5422119600000004	6.9492432100000014	6.535326980000001	3.4179688	1.5869141	-4.211426	2.427270468	9.673193390000002	0.26796875000000003	0	0.7324219	0.36621094	1549640213.618
-9.360961960000001	-0.31223143000000003	-3.6833741	-0.36621094	-0.18310547	-0.24414062	6.577197480000001	7.875170926000001	0.3026611322	1.4648438	-1.0375977	4.5776367	7.155004892	-3.753955072	4.87607428	0	-5.6152344	-5.554199	-8.725732428	-0.647192392	4.276733426000001	-0.24414062	-0.061035156	-0.061035156	2.81726088	7.7041014400000005	6.688451980000001	3.0517578	0.24414062	-3.7841797	2.054028354	9.797607428000001	0.05981445288	-0.061035156	0.4272461	0.30517578	1549640213.658
-9.340625000000001	-0.4605712860000001	-3.7049072480000005	-0.24414062	-0.30517578	-0.24414062	8.988915740000001	7.43374002	-1.349414038	1.3427734	-1.3427734	5.493164	10.753442000000001	-2.7885498200000005	5.158398560000001	-0.12207031	-3.0517578	-5.6152344	-8.610888580000001	-0.679492212	4.220507788000001	-0.12207031	-0.12207031	0.12207031	2.7825683900000002	7.7399900200000005	6.44680162	3.0517578	0.18310547	-3.7231445	1.8063964660000003	9.859814300000002	-0.053833007200000005	-0.061035156	0.12207031	0.12207031	1549640213.698
-9.19467752	-0.39836425720000007	-3.494360324	-0.12207031	-0.12207031	-0.18310547	10.09309056	6.31401358	-1.5982422120000002	0.5493164	-0.12207031	4.8828125	10.24023462	-2.454785144	3.9704834260000004	-1.5869141	-5.493164	-5.065918	-8.610888580000001	-0.679492212	4.220507788000001	-0.12207031	-0.12207031	0.12207031	2.174853534	8.834594748	5.840283246000001	3.4179688	-0.061035156	-2.8076172	1.9559326080000001	9.80239218	0.0837402356	-0.061035156	0.12207031	0.061035156	1549640213.738
-9.273632788	-0.346923822	-3.4800048920000006	0.061035156	0.24414062	-0.18310547	10.14333516	5.480200180000001	-2.7729980040000006	0.48828125	-2.1362305	4.5166016	12.839770860000002	-1.812377896	3.202465854	-1.8920898	-5.126953	-4.3945312	-8.610888580000001	-0.679492212	4.220507788000001	-0.12207031	-0.12207031	0.12207031	1.3829101440000002	8.86928714	5.586669928000001	2.9907227	-0.61035156	-2.0141602	2.104272464	9.724634080000001	0.192602536	-0.061035156	0.061035156	0.12207031	1549640213.778
-9.34541034	-0.33854982	-3.643896466	0.12207031	0.18310547	-0.18310547	10.959203780000001	4.691845746	-2.874682608	0.18310547	-0.9765625	4.0283203	13.955908540000001	-1.106567392	1.867407248	-2.0141602	-3.479004	-3.540039	-8.552270468000001	-0.2895019568	4.182226440000001	0.12207031	0.5493164	0.12207031	2.0695800720000004	9.505712860000001	5.126098740000001	3.0517578	0.18310547	-1.4648438	2.185620108	9.71027806	0.1303955072	-0.12207031	0.12207031	0.12207031	1549640213.818
-9.340625000000001	-0.42587889400000006	-3.6797851440000002	0.061035156	-0.061035156	-0.12207031	11.142236420000001	3.62714856	-2.6150878600000005	0.061035156	-1.3427734	3.2348633	14.2669429	-0.5909667932	1.5779052520000003	-2.1362305	-3.112793	-2.6245117	-8.60371106	-0.5634521466	4.0602050720000005	0.24414062	0.48828125	0.24414062	1.51928714	9.9698732	4.8318116	2.8076172	0.7324219	-1.4648438	2.118627896	9.74257788	0.07536621106000001	-0.12207031	-0.061035156	0.061035156	1549640213.858
-9.191088760000001	-0.4139160144	-3.55058606	0.30517578	0.12207031	0	11.487963760000001	2.8902344240000004	-2.7454834260000003	0.4272461	-1.4648438	2.319336	14.765796220000002	-0.24404297120000001	1.3254882200000002	-1.4648438	-1.4648438	-1.8310547	-8.675488220000002	-0.5263671924000001	4.055419928	0.18310547	0.4272461	0.061035156	0.65676268	10.146923920000003	4.34611821	2.1972656	-0.12207031	-0.79345703	2.1102538940000004	9.687548920000001	0.16389160340000003	-0.12207031	-0.18310547	0	1549640213.898
-9.22338858	-0.2895019568	-3.6008300720000004	0.30517578	0.24414062	0	11.632714660000001	2.44401857	-3.3866942900000003	0.48828125	-1.2207031	1.4648438	14.42126448	-0.0095703125	0.6507812500000001	-0.79345703	-0.9765625	-1.2817383	-8.698217752000001	-0.4450195288	3.923828076	0.12207031	0.61035156	-0.061035156	0.6316406250000001	10.4304438	3.9573242800000004	1.0986328	-0.5493164	-0.61035156	2.204760782	9.649267572	0.23208007200000003	-0.12207031	-0.24414062	0	1549640213.937
-9.363354532	-0.24404297120000001	-3.776684604	0.30517578	0.12207031	0	11.51667482	2.094702176	-3.33046875	0.36621094	-0.24414062	0.8544922	14.073144960000002	0.2189208966	0.6735107428000001	-0.30517578	0.30517578	-0.91552734	-8.7364991	-0.44621582460000003	3.8388915740000003	0.12207031	0.18310547	-0.061035156	0.5849853534	10.41010782	3.6929442900000002	0.30517578	-0.12207031	-0.48828125	2.178442392	9.6636232	0.1315917932	-0.18310547	-0.36621094	-0.061035156	1549640213.977
-9.30832518	-0.2225097644	-3.77189946	0.18310547	-0.12207031	-0.061035156	11.1266848	1.715478534	-2.9500489200000004	0.30517578	-0.061035156	0.36621094	13.26086412	0.3947753894	0.80988768	-0.061035156	0.6713867	-0.30517578	-8.741284440000001	-0.516796875	3.7431884000000006	0.12207031	0.18310547	-0.12207031	0.22490234620000002	9.94953624	3.313720746	-0.061035156	-0.061035156	-0.30517578	2.2286865020000004	9.680371106	0.1411621106	-0.12207031	-0.36621094	-0.12207031	1549640214.017
-9.220996106000001	-0.265576178	-3.6642334260000005	0.12207031	-0.061035156	0	10.523754500000003	1.55158696	-2.976367212	0.30517578	-0.061035156	0.36621094	12.441405760000002	0.40075683900000003	0.7416992212000001	0.061035156	0.061035156	0.061035156	-8.740087860000001	-0.5191894568000001	3.7324219240000005	0.061035156	0.18310547	-0.18310547	0.12321777160000001	9.644482428000002	3.18332518	-0.24414062	-0.4272461	-0.12207031	2.3794189300000004	9.63371556	0.23566894960000004	-0.061035156	-0.30517578	-0.061035156	1549640214.057
-9.262865920000001	-0.3014648462	-3.708496106	0.12207031	-0.061035156	0.061035156	10.070361420000001	1.524072284	-3.0959961060000003	-0.061035156	-0.061035156	-0.18310547	12.05859424	0.3182128894	0.5598632788000001	0.061035156	0.61035156	0.36621094	-8.72692842	-0.5096191394	3.625952176	0.12207031	-0.061035156	-0.18310547	0.35529785340000003	9.482983426	3.192895468	-0.36621094	-0.30517578	0	2.3542969240000002	9.584667932	0.2895019568	-0.061035156	-0.18310547	-0.061035156	1549640214.097
-9.262865920000001	-0.343334964	-3.7599366	0.061035156	-0.12207031	0.061035156	9.91245108	1.5025390379999999	-3.180932608	-0.061035156	-0.061035156	-0.18310547	11.44370108	0.27873535340000005	0.7034179712000002	0	0.8544922	0.5493164	-8.7963134	-0.6053222644	3.6546630400000004	0.12207031	0.061035156	-0.18310547	0.381616214	9.395654254	3.215625	-0.30517578	-0.18310547	0	2.2490234620000003	9.648071580000002	0.172265625	-0.12207031	-0.18310547	-0.12207031	1549640214.137
-9.2556884	-0.35529785340000003	-3.7336182100000004	0.061035156	-0.18310547	0	9.62773462	1.544409146	-3.0959961060000003	0	0	-0.30517578	10.97714856	0.32658691100000004	0.7428955072	0	0.36621094	0.48828125	-8.825024460000002	-0.647192392	3.6666259000000005	0.061035156	0	-0.18310547	0.364868161	9.4686277	3.311328076	-0.24414062	-0.24414062	0.061035156	2.268164038	9.6636232	0.1770507788	-0.061035156	-0.12207031	-0.12207031	1549640214.177
-9.25209964	-0.3576904254	-3.7001221040000005	0	-0.12207031	-0.061035156	9.82033696	1.51330571	-3.33046875	0.061035156	-0.061035156	-0.36621094	11.231958360000002	0.540722644	0.707006839	0	0.48828125	0.4272461	-8.864501800000001	-0.687866214	3.71088858	-0.061035156	-0.061035156	-0.12207031	0.362475589	9.57150908	3.387890576	-0.24414062	0	-0.061035156	2.2609863220000004	9.6385009	0.2763427716	-0.061035156	0	-0.061035156	1549640214.217
-9.242529254	-0.38879393000000007	-3.6917480040000004	0	-0.12207031	-0.061035156	9.8263179	1.4738280760000002	-3.1689697480000003	-0.061035156	0.061035156	-0.48828125	11.178125000000001	0.5443115216000001	0.9354980432000001	0	0.61035156	0.5493164	-8.884838760000001	-0.6854736419999999	3.69892572	-0.061035156	0	-0.12207031	0.1112548822	9.56552716	3.4812010800000004	-0.30517578	-0.24414062	-0.12207031	2.173657248	9.689941394000002	0.11843261780000001	-0.061035156	-0.061035156	-0.12207031	1549640214.257
-9.254492212	-0.42827148560000006	-3.676196286	-0.061035156	-0.061035156	-0.061035156	9.503320288000001	1.51928714	-2.988330072	-0.12207031	-0.061035156	-0.48828125	10.853931200000002	0.424682608	1.1903076080000001	-0.061035156	0.24414062	0.48828125	-8.84296875	-0.6651367212000001	3.617578076	-0.061035156	-0.061035156	-0.12207031	0.1806396466	9.43752446	3.484790036	-0.30517578	-0.24414062	-0.12207031	2.1569091460000003	9.68515625	0.17824707460000003	-0.061035156	0.061035156	-0.061035156	1549640214.297
-9.206640380000001	-0.5359375000000001	-3.62714856	-0.061035156	-0.12207031	-0.061035156	9.63969748	1.641308606	-3.2467285340000003	-0.18310547	0.12207031	-0.4272461	11.223584260000003	0.3373535144	1.0802490020000002	0.061035156	0.30517578	0.48828125	-8.871679712	-0.6818847840000001	3.6211670320000002	-0.061035156	-0.061035156	-0.061035156	0.1614990216	9.451879892000001	3.50991214	-0.30517578	-0.18310547	-0.12207031	2.1102538940000004	9.69233426	0.1686767572	-0.12207031	0	-0.12207031	1549640214.337
-9.230566394	-0.5610595746000001	-3.56613768	0	0.061035156	-0.061035156	9.32746556	1.771704074	-3.084033246	-0.24414062	0.12207031	-0.48828125	10.97595198	0.154321286	1.02163089	-0.061035156	0.4272461	0.61035156	-8.89440944	-0.7225586060000001	3.603222644	-0.061035156	0	-0.061035156	0.13757324280000002	9.413598740000001	3.53981929	-0.30517578	-0.36621094	-0.061035156	2.0923096040000004	9.640893570000001	0.19499511780000003	-0.061035156	0.061035156	-0.12207031	1549640214.377
-9.29636232	-0.5981445288	-3.645092752	-0.061035156	-0.061035156	-0.12207031	8.87766124	1.8231445680000002	-2.886645468	-0.18310547	0.061035156	-0.36621094	10.383788940000002	-0.04067382788	1.2034667932	-0.061035156	0.30517578	0.5493164	-8.88842752	-0.7058105432	3.543408246	-0.061035156	-0.061035156	-0.061035156	0.2643798822	9.284399460000001	3.5541748200000005	-0.30517578	-0.24414062	-0.061035156	2.0097655760000004	9.70429712	0.21533202880000002	-0.061035156	0.12207031	-0.061035156	1549640214.417
-9.28200679	-0.6507812500000001	-3.593652356	0	-0.061035156	-0.061035156	8.76879892	1.885351538	-2.8495605040000003	-0.12207031	-0.061035156	-0.24414062	10.070361420000001	-0.15671386780000002	1.13647464	-0.12207031	0.24414062	0.36621094	-8.915942392	-0.678295926	3.5673339660000005	0	0.12207031	0	0.2643798822	9.27124002	3.5745117800000004	-0.18310547	-0.12207031	-0.061035156	1.9427734620000003	9.71745607	0.21054687500000002	-0.12207031	0.061035156	-0.12207031	1549640214.457
-9.265259080000002	-0.6818847840000001	-3.5565673920000003	0	-0.061035156	-0.061035156	8.892016574000001	1.870996106	-2.9548339660000003	-0.12207031	-0.061035156	-0.24414062	9.96867662	-0.17465820680000002	1.085034146	-0.12207031	0.061035156	0.061035156	-8.89321286	-0.6651367212000001	3.5242675720000003	0	0	0	0.20576172120000003	9.36933606	3.5625489200000002	-0.12207031	0	0.061035156	1.88774411	9.76770018	0.2619873004	-0.061035156	0.061035156	-0.12207031	1549640214.497
-9.29636232	-0.6974365020000001	-3.6187744600000005	0.061035156	-0.061035156	-0.061035156	9.040356430000001	1.85544429	-3.0050780759999998	0	-0.061035156	0	10.103857820000002	-0.007177734620000001	1.0922119110000001	-0.061035156	0	-0.24414062	-8.9326902	-0.63881839	3.5876709260000004	0	0.061035156	-0.061035156	0.18901367800000002	9.346606430000001	3.60441893	-0.061035156	0.061035156	0	1.832714856	9.73061502	0.2512207068	-0.061035156	-0.061035156	-0.12207031	1549640214.537
-9.264062500000001	-0.69504393	-3.640307608	0.061035156	-0.12207031	-0.061035156	9.122900360000001	1.8052001800000002	-2.91535643	0	-0.061035156	0.061035156	10.33115216	0.17824707460000003	1.0886230432000001	-0.12207031	-0.18310547	-0.36621094	-8.942260880000001	-0.668725589	3.5673339660000005	0	0.12207031	-0.061035156	0.1040771466	9.370532248	3.593652356	0.12207031	0.12207031	-0.18310547	1.8434814300000002	9.743774460000001	0.27395019960000005	-0.12207031	-0.12207031	-0.12207031	1549640214.577
-9.258081070000001	-0.6663330072	-3.6187744600000005	0.061035156	-0.12207031	-0.061035156	9.171948380000002	1.7226562500000002	-2.9979003600000005	0	-0.061035156	0.18310547	10.705590560000001	0.2572021466	1.052734375	-0.12207031	-0.24414062	-0.36621094	-8.9410643	-0.594555661	3.5697264400000006	0.061035156	0.12207031	-0.061035156	-0.05144042932000001	9.43632788	3.5601562500000004	0.12207031	0	-0.24414062	1.885351538	9.76889676	0.25839844240000004	-0.12207031	-0.12207031	-0.12207031	1549640214.617
-9.21860324	-0.717773462	-3.6690185700000004	0.18310547	0	-0.061035156	9.301147660000002	1.7094971040000002	-3.04216304	0	-0.061035156	0.18310547	10.9053714	0.2918945288	1.123315396	-0.12207031	-0.18310547	-0.30517578	-8.9410643	-0.5132080072	3.5111084260000003	0.12207031	0.061035156	-0.061035156	-0.0765625	9.471020468	3.514697284	0.061035156	-0.12207031	-0.24414062	1.9020996400000003	9.734204074	0.2452392572	-0.24414062	-0.12207031	-0.12207031	1549640214.657
-9.22338858	-0.758447284	-3.721655252	0.12207031	-0.12207031	-0.061035156	9.4255616	1.7788817900000002	-3.0038817900000003	-0.18310547	-0.061035156	0.18310547	10.97834514	0.27993163940000004	1.2632812500000001	-0.18310547	-0.18310547	-0.30517578	-8.963793930000001	-0.49406739200000005	3.5027344240000007	0.12207031	0.12207031	-0.061035156	-0.07895508180000001	9.471020468	3.4560790740000003	0.061035156	-0.18310547	-0.24414062	1.987036142	9.743774460000001	0.33137207460000007	-0.24414062	-0.12207031	-0.12207031	1549640214.697
-9.159985520000001	-0.80988768	-3.7001221040000005	0.24414062	0.061035156	-0.061035156	9.47460962	1.870996106	-3.1127441100000004	-0.18310547	-0.061035156	0.18310547	10.95202626	0.21413574280000003	1.2178222840000001	-0.24414062	-0.18310547	-0.30517578	-8.96140126	-0.48090820680000007	3.4548827880000004	0.18310547	0.12207031	-0.061035156	-0.03947753894	9.469824280000001	3.39506839	0.061035156	-0.24414062	-0.24414062	1.9547363220000002	9.709082068	0.2536132788	-0.24414062	0	-0.061035156	1549640214.737
-9.206640380000001	-0.8637207068000001	-3.7300292540000006	0.24414062	-0.12207031	-0.12207031	9.449487320000001	1.9164550720000002	-3.0720702880000004	-0.30517578	0	0.12207031	10.922119600000002	0.15551757200000002	1.0718750000000001	-0.36621094	-0.18310547	-0.30517578	-8.931494110000001	-0.3995605432	3.411816394	0.18310547	0.12207031	-0.061035156	-0.01315917932	9.43273912	3.3448242800000005	0.061035156	-0.24414062	-0.24414062	1.790844748	9.765307608	0.3541015576	-0.24414062	0	-0.061035156	1549640214.777
-9.195874100000001	-0.9127685700000001	-3.6905516200000004	0.30517578	-0.12207031	-0.061035156	9.3657473	1.9200439300000003	-2.9632079680000003	-0.36621094	-0.061035156	0.12207031	10.9819339	0.15192871400000002	1.107763678	-0.4272461	-0.12207031	-0.18310547	-8.9661866	-0.3337646466	3.4046385800000003	0.30517578	0.12207031	-0.061035156	-0.0346923822	9.412402160000001	3.249121106	0.061035156	-0.24414062	-0.18310547	1.81357428	9.719848740000002	0.2918945288	-0.24414062	-0.18310547	0	1549640214.817
-9.18630342	-0.9378906250000001	-3.665429712	0.36621094	-0.12207031	0	9.30952176	1.876977536	-2.94765625	-0.4272461	-0.061035156	0.18310547	11.02021466	0.19499511780000003	0.994116214	-0.5493164	-0.18310547	-0.061035156	-9.00327176	-0.3289794928	3.4142089660000003	0.36621094	0.18310547	-0.12207031	-0.06340332068	9.426757788000002	3.237158246	0.061035156	-0.36621094	-0.18310547	2.038476538	9.69592302	0.3804199280000001	-0.30517578	-0.061035156	0.12207031	1549640214.857
-9.331054712	-0.9929199280000001	-3.59484874	0.30517578	-0.4272461	-0.061035156	9.284399460000001	1.899707068	-3.0218260800000003	-0.48828125	-0.061035156	0.24414062	11.01542932	0.29069824280000006	1.0108642572	-0.61035156	-0.061035156	0	-8.99609375	-0.32658691100000004	3.369946286	0.4272461	0.24414062	-0.12207031	-0.10766601440000001	9.521264480000001	3.24433606	0.061035156	-0.4272461	-0.18310547	2.2813232820000002	9.650463760000001	0.5479003894	-0.4272461	0	0.24414062	1549640214.897
-9.953125	-1.41042482	-3.4596679320000003	0.18310547	-1.2817383	-0.24414062	9.242529254	2.0336913940000003	-3.111547824	-0.61035156	-0.061035156	0.18310547	11.03935504	0.4689453076	1.3446288940000002	-0.6713867	0.061035156	-0.061035156	-8.99848642	-0.3146240216	3.3651612400000004	0.4272461	0.12207031	-0.24414062	-0.2392578076	9.73659694	3.1916992800000004	-0.30517578	-0.48828125	-0.30517578	2.469140576	9.600219748	0.784765625	-0.61035156	0.12207031	0.48828125	1549640214.937
-10.1325679	-1.771704074	-2.9907226440000003	0.4272461	-2.6245117	-0.36621094	8.94584964	2.5026367800000004	-3.5087158540000005	-0.61035156	-0.061035156	0.18310547	11.02858876	0.8577392572	1.642504892	-0.91552734	0.18310547	-0.18310547	-9.3238768	-0.17585449280000004	3.48598642	0.6713867	-0.18310547	-0.5493164	-0.32539062500000004	10.0380616	3.3854980040000004	-0.5493164	-0.8544922	-0.5493164	2.674902356	9.795214660000001	1.1807373200000002	-0.7324219	0.36621094	1.0375977	1549640214.977
-9.49494658	-1.509716754	-1.983447284	1.0375977	-1.8920898	-0.30517578	8.665917932000001	2.987133786	-3.8556396760000005	-1.2817383	-0.24414062	0.4272461	11.11232878	1.3829101440000002	2.0707763580000003	-1.2817383	0.24414062	-0.4272461	-9.32148462	-0.3373535144	3.714477536	0.91552734	0.91552734	-0.79345703	-0.686669928	10.03207968	3.785058606	-0.48828125	-0.9765625	-0.8544922	2.101879892	10.030884080000002	1.756152356	-1.159668	0.30517578	1.5258789	1549640215.017
-9.90048822	-1.5563721040000003	-2.0839355040000003	1.953125	0	-0.48828125	8.369238220000002	3.2144287140000003	-4.027905252	-1.2817383	-0.24414062	0.4272461	11.002270860000001	1.8805663940000001	2.6306396760000004	-1.7089844	0.24414062	-0.48828125	-9.27722194	-0.6890625	3.4058349640000003	0.9765625	0.5493164	-0.79345703	-1.2285888580000002	9.73898912	4.0326903960000005	-0.5493164	-1.2207031	-1.159668	1.874584964	10.075146760000003	2.15571286	-1.2817383	-0.61035156	1.6479492	1549640215.057
-10.087109620000001	-1.752563498	-2.32319339	1.3427734	-2.1972656	-0.30517578	8.467334260000001	3.1940917540000004	-4.77080072	-2.0141602	-0.5493164	0.8544922	10.837183	2.2107422120000004	2.7299316100000004	-2.0751953	0.36621094	-0.61035156	-8.96259784	-0.717773462	3.17495108	1.3427734	0.7324219	-0.9765625	-1.8075927520000004	9.564331070000001	4.079345746	-0.61035156	-1.8310547	-1.2207031	0.05981445288	11.321679320000001	2.62944339	-2.0751953	-1.8310547	0.8544922	1549640215.097
-8.936279254	-1.9738769960000002	-1.1173339660000001	2.1362305	-0.6713867	0.12207031	8.93029802	2.78496106	-5.292382788	-2.6855469	-0.36621094	0.91552734	10.66132788	2.524169928	2.787353534	-2.5634766	0.36621094	-0.6713867	-8.747265380000002	-0.71538089	3.0218260800000003	1.8920898	0.36621094	-1.0986328	-1.89611821	9.069067392000001	3.9932128600000003	-0.6713867	-2.5024414	-1.4038086	-0.3002685504	10.3610598	2.45598143	-1.8310547	-4.0893555	0.24414062	1549640215.137
-8.875268570000001	-1.9032959260000002	-1.0240234620000002	2.9296875	0.18310547	0.24414062	8.62404802	2.6760987400000005	-5.1045652	-3.2348633	-0.24414062	0.9765625	10.243823380000002	2.66174321	2.636621106	-3.1738281	0.18310547	-0.6713867	-8.75444339	-0.8517577880000001	2.9572264400000003	2.380371	0.6713867	-1.159668	-2.021728534	8.750854532	4.0506347840000005	-0.48828125	-2.8686523	-1.5869141	0.32180175720000004	9.928002700000002	2.0097655760000004	-2.8686523	-3.90625	-0.61035156	1549640215.177
-9.22578125	-1.808789038	-1.335058606	3.1738281	0.12207031	0.36621094	8.31779802	2.680883786	-5.031591754	-3.540039	-0.24414062	1.2207031	10.179223740000001	2.62346196	2.1329834260000005	-3.540039	0.30517578	-0.7324219	-8.65036592	-1.123315396	2.872290036	2.8076172	0.30517578	-1.2817383	-2.16408696	8.99848642	4.17265625	-0.30517578	-3.2958984	-1.6479492	0.833813498	9.547582968	2.0336913940000003	-2.746582	-2.8076172	-0.91552734	1549640215.217
-9.21979982	-1.8733886780000002	-1.516894568	3.4179688	0.4272461	0.61035156	8.46015625	2.5349366	-5.112939300000001	-3.540039	-0.24414062	1.2207031	10.36704074	2.566040036	1.832714856	-3.8452148	0.18310547	-0.9765625	-8.610888580000001	-1.315917932	2.978759784	3.112793	-0.061035156	-1.5258789	-2.16408696	9.307128894	4.273144568	-0.24414062	-3.7231445	-1.5869141	0.79194339	9.518872300000002	1.85544429	-2.746582	-2.8076172	-0.91552734	1549640215.257
-8.777173020000001	-1.79323732	-1.425976538	3.8452148	0.9765625	0.8544922	8.653955072	2.332763678	-5.306738220000001	-3.7841797	-0.12207031	1.4038086	10.72951628	2.4117187500000004	1.790844748	-4.0283203	-0.061035156	-1.2207031	-8.540307608	-1.2895996400000003	3.2790283540000003	3.6621094	-0.18310547	-1.7089844	-1.848266574	9.29516574	4.220507788000001	-0.24414062	-4.0283203	-1.5258789	1.314721646	9.852636780000001	1.8028076080000002	-3.4179688	-4.0283203	-1.3427734	1549640215.297
-8.50561502	-1.547998004	-1.3015625000000002	4.333496	1.953125	0.9765625	8.62524411	2.13776857	-5.1631836060000005	-4.272461	-0.4272461	1.4648438	10.81923822	2.2203125000000004	2.0157471040000003	-4.211426	0	-0.9765625	-8.517577880000001	-1.465454074	3.541015576	4.0283203	-0.24414062	-1.7089844	-1.427172824	8.69103984	4.221704074	-0.30517578	-4.3945312	-1.7089844	1.90808107	9.49853534	2.3746337860000004	-3.6010742	-5.6152344	-0.9765625	1549640215.337
-9.503320288000001	-1.068286142	-1.888940396	4.699707	1.8920898	1.2207031	8.610888580000001	2.0923096040000004	-5.739794928000001	-4.638672	-0.61035156	1.6479492	10.25817842	1.6460937500000001	1.8829589660000003	-4.699707	-0.12207031	-0.7324219	-8.517577880000001	-2.1844238220000003	4.05422374	4.4555664	0.12207031	-1.5258789	-0.7955322480000001	8.430249100000001	4.289892572	0.18310547	-4.760742	-1.7089844	1.6317382200000001	8.828613220000001	1.5336425720000002	-3.7841797	-10.253906	-0.8544922	1549640215.427
-9.648071580000002	-0.3517089856000001	-1.8542480040000002	4.638672	2.1362305	1.2817383	9.15161142	1.949951178	-5.84626448	-4.638672	-0.61035156	1.6479492	10.339526260000001	1.53125	1.8805663940000001	-5.065918	-0.48828125	-0.7324219	-8.464941394	-2.4165038940000003	4.256396466	4.5776367	-0.12207031	-1.5258789	-0.5825927716	8.595336960000001	4.5064209260000005	0.48828125	-4.8217773	-1.7700195	3.4453125000000004	8.60251448	0.3995605432	-2.6855469	-9.216309	-0.4272461	1549640215.456
-10.11103534	0.3732421924	-1.8650146760000001	4.0893555	1.953125	0.9765625	9.267651260000001	1.792041034	-5.4443116	-4.8217773	-0.12207031	1.7089844	10.413696580000002	1.4415283540000001	1.943969748	-5.126953	-0.8544922	-0.79345703	-8.59055162	-2.7945312500000004	4.568627896000001	4.5776367	-0.061035156	-1.4648438	-0.35649413939999997	8.846557608000001	4.76481929	0.8544922	-4.9438477	-1.8310547	5.841479532	7.845263580000001	0.976171875	-2.0141602	-6.164551	-0.18310547	1549640215.496
-10.396948380000001	0.6675292932	-1.6532714660000003	3.6010742	1.2817383	0.91552734	9.319091754	1.745385782	-5.33305661	-4.8217773	-0.12207031	1.7089844	10.606298920000002	1.2788329680000001	1.8434814300000002	-4.8828125	-0.5493164	-0.79345703	-8.503222840000001	-3.216821286	4.640405252	4.3945312	0.4272461	-1.4038086	-0.07895508180000001	9.07504892	5.1081542540000004	0.79345703	-4.9438477	-1.953125	6.65974092	7.306933606	1.9128662140000001	-0.48828125	-4.4555664	0.18310547	1549640215.536
-10.344311600000001	0.6615478240000001	-1.64011232	2.8076172	2.0141602	0.79345703	9.1791259	1.58149411	-5.324682608000001	-4.760742	0.12207031	1.7089844	10.763012680000001	1.0180419928000002	1.6748047120000003	-4.638672	-0.4272461	-0.79345703	-8.37163089	-3.4919677520000003	4.2875000000000005	4.0283203	0	-1.2817383	0.19140625	9.102563400000001	5.33305661	0.7324219	-4.638672	-2.0751953	6.40732428	7.04494658	1.930810504	0.4272461	-1.2817383	0	1549640215.576
-10.7618161	-0.2524169928	-2.173657248	2.1362305	1.7700195	0.5493164	9.230566394	1.320703076	-5.17873552	-4.638672	0.36621094	1.6479492	10.8969973	0.6818847840000001	1.6353271760000003	-4.4555664	-0.48828125	-0.79345703	-8.638403060000002	-3.5206787140000007	4.556665036	3.540039	0.6713867	-1.0986328	0.2619873004	9.500927520000001	5.25051268	0.6713867	-4.211426	-2.0141602	5.011254892	8.10246556	1.178344748	0.7324219	-0.9765625	-1.159668	1549640215.616
-11.8241214	-1.3577880400000002	-2.548095746	3.3569336	1.0375977	1.3427734	9.254492212	0.9438721040000001	-5.077050720000001	-4.1503906	0.5493164	1.2817383	11.369530760000002	0.461767572	1.287207068	-4.272461	-0.61035156	-0.79345703	-9.152807608000002	-3.0014891200000005	4.188207968	3.2348633	-0.18310547	-1.2207031	0.19499511780000003	9.883740020000001	4.9729737400000005	0.6713867	-3.8452148	-2.0141602	5.170361420000001	9.16835962	3.8891358800000004	-1.0986328	-2.1972656	-0.91552734	1549640215.656
-10.28928264	-0.9606201080000001	-3.2706542540000005	3.112793	-0.91552734	1.6479492	9.159985520000001	0.569433606	-4.743286240000001	-4.1503906	0.5493164	1.2817383	11.767895860000001	0.37084961060000005	0.6519775360000001	-3.9672852	-0.61035156	-0.8544922	-8.81186502	-1.6317382200000001	4.059008786	3.2958984	1.2207031	-1.159668	-0.3935791034	10.140942000000003	4.24323732	0.6713867	-3.4179688	-1.7700195	7.82731929	8.67189946	2.72395018	0.7324219	-4.5166016	-1.5869141	1549640215.696
-7.93857428	-1.85544429	-3.4788086060000003	2.6245117	0.7324219	1.7089844	9.449487320000001	0.2536132788	-3.794628894	-3.479004	-0.18310547	0.79345703	12.017920320000002	0.47253417540000003	0.6101074280000001	-3.8452148	-0.36621094	-0.6713867	-8.285498200000001	-0.67709964	3.0337889400000004	3.6010742	-0.91552734	-1.4038086	-0.9713867212000001	9.92441394	3.1151367800000003	0.18310547	-3.2958984	-1.2817383	4.8150634000000005	8.756836060000001	3.2311766200000003	1.6479492	-1.8920898	-1.5258789	1549640215.736
-7.63710962	-3.877172824	-4.7157714660000005	4.4555664	1.6479492	1.4648438	9.326269568	0.05502929712000001	-2.8926269959999997	-3.6621094	-0.24414062	0.48828125	11.830102340000002	0.571826178	0.458178714	-3.8452148	-0.12207031	-0.36621094	-9.14204074	-0.1806396466	3.15700679	3.3569336	-0.4272461	-1.5258789	-1.035986322	9.563134980000001	2.24663089	-0.061035156	-3.7841797	-0.9765625	2.642602536	8.900390380000001	1.369750998	1.8920898	-2.746582	-1.8310547	1549640215.776
-8.36325679	-4.094897464000001	-5.7421875	4.5166016	0	1.8310547	9.063086060000002	-0.05861816394	-2.920141574	-3.7231445	-0.36621094	0.36621094	11.405420320000001	0.6053222644	-0.30385742800000004	-4.0283203	0.12207031	-0.36621094	-10.450780760000002	0.784765625	3.741992212	3.3569336	-0.36621094	-1.5258789	-0.642407248	10.127783540000001	1.8566405760000002	0	-3.90625	-0.9765625	2.76821286	9.70310054	-0.01794433606	1.6479492	-1.4648438	-1.0375977	1549640215.816
-8.847753894	-2.6198730040000004	-5.44191893	5.1879883	1.159668	2.2583008	9.399243210000002	-0.43186035340000006	-3.28022464	-3.7231445	-0.36621094	0.36621094	11.4413089	0.8948242212000002	-0.9893310700000001	-4.0893555	0	-0.7324219	-10.235449280000001	0.879272464	4.078149460000001	3.7841797	1.953125	-1.5258789	-0.5610595746000001	10.820434800000001	2.263378894	0.24414062	-3.2348633	-1.0986328	0.27275390380000003	10.6421875	-0.6089111420000001	1.6479492	-1.4648438	-1.0375977	1549640215.856
-9.048730432000001	-1.2537109620000002	-6.062792932000001	4.272461	-0.7324219	2.0141602	9.89570288	-0.6986327880000001	-2.8017089660000005	-3.6010742	-0.6713867	1.159668	11.72841754	1.435546924	-0.67709964	-4.0283203	-0.12207031	-0.4272461	-8.96140126	0.8218505890000001	3.10317392	3.9672852	0.30517578	-1.5258789	-1.282421924	9.729418930000001	2.097094748	0.30517578	-2.8076172	-1.0986328	0.0	10.86469748	-1.400854532	0.61035156	-4.699707	-1.5258789	1549640215.896
-8.56901857	-0.5634521466	-5.199072480000001	3.9672852	-1.8310547	1.2817383	9.89570288	-0.6986327880000001	-2.8017089660000005	-3.6010742	-0.6713867	1.159668	10.990308	1.534838858	-0.1806396466	-3.90625	-0.18310547	0	-8.357275360000001	0.401953125	3.275439496	4.1503906	0.9765625	-1.5869141	-1.6712158540000002	8.9410643	1.905688498	0.30517578	-2.8076172	-1.0986328	2.8220459260000004	9.765307608	-1.159204074	0.91552734	-3.1738281	-1.4038086	1549640215.936
-7.847656250000001	-0.8314209260000001	-3.58647464	4.699707	0.30517578	1.0375977	9.49494658	0.0346923822	-2.2286865020000004	-4.0893555	0.24414062	0.9765625	10.241431200000001	1.293188498	-0.48090820680000007	-3.7841797	0.12207031	0.061035156	-8.025903060000001	0.0897216754	3.0337889400000004	3.9672852	-0.18310547	-1.5869141	-1.2704589660000003	8.943457068	2.026513678	0	-3.9672852	-0.6713867	3.255102536	9.25090306	-0.8756836060000002	0.79345703	-2.2583008	-1.0986328	1549640215.976
-8.53671875	-0.898413089	-4.1511230040000004	4.760742	1.4648438	1.159668	9.07146016	0.39836425720000007	-2.8064941100000005	-3.9672852	0.36621094	0.79345703	9.9866214	0.9127685700000001	-0.67709964	-3.7231445	0.4272461	-0.061035156	-8.37641574	-0.0765625	3.6893554320000006	3.90625	0.36621094	-1.5869141	-0.41271972840000004	9.136059800000002	2.45	0.24414062	-3.7231445	-0.91552734	3.0469483800000003	9.387280252000002	-0.8074951080000001	0.6713867	-2.8686523	-1.0375977	1549640216.016
-9.30832518	-0.659155252	-4.71098642	4.4555664	0.061035156	1.2207031	8.80109874	0.5622558606000001	-2.8890380400000004	-3.9672852	0.36621094	0.79345703	10.126586960000001	0.5371337860000001	-0.3337646466	-3.6621094	0.061035156	-0.30517578	-8.48049321	-0.18422851440000002	3.9417724640000005	3.9672852	0.24414062	-1.7089844	0.002392578076	9.43273912	2.767016574	0.4272461	-3.2348633	-1.2207031	2.8244384000000005	9.410009980000002	-0.764428714	0.30517578	-3.6621094	-0.9765625	1549640216.056
-8.920727340000001	0.1459472644	-4.204956070000001	4.5166016	0.36621094	1.2207031	8.864501800000001	0.65676268	-2.70361322	-3.479004	0.18310547	0.6713867	10.474707460000001	0.3541015576	0.17944336060000002	-3.6621094	0	-0.5493164	-8.492456070000001	-0.2380615216	4.218115216	3.90625	0.61035156	-1.6479492	-0.15073241820000002	9.63371556	2.8758788940000004	0.5493164	-3.3569336	-1.2817383	3.1869139400000006	9.322680710000002	-0.965405252	-0.24414062	-3.4179688	-0.6713867	1549640216.096
-8.892016574000001	0.7058105432	-4.17504892	4.1503906	1.159668	1.159668	8.76879892	0.7823730432	-2.8232422120000003	-3.479004	-0.12207031	0.79345703	10.71875	0.3002685504	0.5598632788000001	-3.540039	0.061035156	-0.61035156	-8.238842752000002	-0.3612792932	4.131982428000001	3.8452148	0.4272461	-1.6479492	-0.2619873004	9.6983152	3.0086670320000004	0.48828125	-3.6621094	-1.2817383	3.052929712	9.331054712	-1.2692626800000002	0	-3.2348633	-0.61035156	1549640216.136
-9.118115020000001	0.34213867800000003	-4.526757788	3.8452148	0.5493164	1.0375977	8.76879892	0.7823730432	-2.8232422120000003	-3.479004	-0.12207031	0.79345703	10.88264128	0.17824707460000003	0.850561502	-3.4179688	0.12207031	-0.6713867	-8.120410340000001	-0.5323486420000001	3.9621094240000003	3.7231445	0	-1.6479492	-0.270361322	9.743774460000001	3.03857428	0.24414062	-3.7841797	-1.2207031	2.8651123200000006	9.469824280000001	-1.3111327879999999	-0.12207031	-3.112793	-1.0375977	1549640216.176
-8.761621106	-0.07058105432	-4.350903354000001	3.7231445	0	1.2817383	8.97695288	0.8374023560000001	-2.8878417540000005	-3.479004	-0.12207031	0.79345703	10.804883180000001	0.113647464	0.9127685700000001	-3.3569336	0.18310547	-0.7324219	-8.28789038	-0.659155252	3.9453614200000002	3.540039	-0.061035156	-1.4648438	-0.023925780760000005	9.66481929	2.9572264400000003	-0.061035156	-4.0893555	-1.2207031	3.40942392	9.283202880000001	-1.3195067900000002	-0.12207031	-3.112793	-1.0375977	1549640216.216
-8.11203624	0.1363769568	-4.01713858	3.540039	0.7324219	1.6479492	9.4171875	1.1723632788	-2.9524413940000005	-3.6010742	-0.12207031	0.91552734	10.576391280000001	0.0885253894	0.8314209260000001	-3.3569336	0.061035156	-0.7324219	-8.12280252	-0.7273437500000001	3.62714856	3.2348633	0.24414062	-1.2817383	0.10288086060000001	9.31311052	2.9321045320000003	-0.12207031	-3.7231445	-1.4648438	3.7276367800000005	9.098974640000002	-1.234570288	-0.91552734	-2.4414062	-0.5493164	1549640216.256
-8.08930661	-0.052636719240000004	-4.2599853240000005	3.2348633	1.4648438	2.0141602	9.368139480000002	1.4618652160000003	-2.9057862400000003	-3.7231445	0.12207031	0.7324219	10.457959260000003	0.31223143000000003	0.9211425720000002	-3.479004	0.18310547	-0.6713867	-7.753149460000001	-0.5036376800000001	3.0995849640000004	3.2348633	-0.4272461	-1.3427734	-0.401953125	9.004467752000002	2.5026367800000004	-0.48828125	-4.1503906	-1.5258789	3.507519568	8.844164840000001	-1.166381839	-1.6479492	-2.1362305	-0.30517578	1549640216.296
-10.389770860000002	-1.0742675720000001	-3.9010987400000006	2.746582	1.5869141	1.6479492	9.22458516	1.637719748	-3.289794928	-3.7231445	0.12207031	0.7324219	10.63740216	0.8206542932	1.216625998	-3.6621094	0.24414062	-0.5493164	-8.866894568000001	-0.0681884784	3.47163089	3.2958984	-1.7089844	-1.3427734	-1.1484375	9.12648912	2.56484375	-0.48828125	-4.1503906	-1.5258789	4.127197284	8.8561277	-0.4139160144	-2.5634766	-1.953125	0.24414062	1549640216.336
-12.915136780000001	-2.24423822	-4.562646466	1.159668	-3.0517578	0.6713867	9.753344748	1.4798096040000002	-4.145141574	-3.90625	-0.4272461	0.9765625	12.26076628	2.25261232	0.9929199280000001	-4.5166016	-0.18310547	-0.79345703	-10.844360520000002	-2.1102538940000004	5.079443390000001	4.0283203	-1.8920898	-1.5869141	-1.106567392	10.686450180000001	3.24194339	0.6713867	-4.699707	-1.2207031	5.37731929	9.864599640000002	1.15441893	-3.2958984	-3.2348633	2.0141602	1549640216.406
-10.635009980000001	-2.153320288	-2.1485351440000002	3.6621094	-2.9907227	0.79345703	9.753344748	1.4798096040000002	-4.145141574	-3.90625	-0.4272461	0.9765625	12.26076628	2.25261232	0.9929199280000001	-5.065918	-1.3427734	-1.2207031	-10.844360520000002	-2.1102538940000004	5.079443390000001	3.8452148	3.7231445	-1.7700195	-0.900805661	11.1278804	4.86411142	1.5869141	-3.2348633	-2.0751953	7.381103240000001	10.82761232	4.567431610000001	-3.2958984	-3.2348633	2.0141602	1549640216.416
-9.00805661	-1.447509784	-0.8816650360000001	4.8828125	3.9672852	0.8544922	10.81923822	1.0072753600000002	-5.08063948	-4.272461	-0.5493164	1.5258789	12.08251996	2.032495108	1.9547363220000002	-5.065918	-1.3427734	-1.2207031	-9.865796220000002	-2.21433107	3.05053714	3.2348633	-0.6713867	-1.3427734	-2.1616942900000002	9.683960160000002	4.921533246000001	1.0986328	-3.479004	-1.7700195	1.7800780760000001	13.43073732	4.8318116	-3.7841797	-5.1879883	6.4086914	1549640216.456
-12.1052491	-1.580297824	-3.9322021760000005	3.1738281	-1.5869141	0.30517578	10.375414840000001	0.73332518	-4.57341304	-4.0893555	0.48828125	1.4038086	11.559740920000001	1.7944336060000001	2.5791992800000005	-3.8452148	0.061035156	-0.8544922	-9.408813400000001	-1.8219482820000001	3.6104003600000003	3.7841797	1.159668	-1.159668	-2.287304712	10.13615764	4.409521466	0.24414062	-4.4555664	-1.0375977	-2.312426718	15.070849640000002	2.3519042540000004	-5.6152344	-8.239746	3.7841797	1549640216.496
-8.9661866	-1.693945288	-1.98464357	3.2958984	-2.8076172	0.9765625	9.98901358	0.6029296924	-5.39885234	-4.211426	-0.061035156	0.9765625	11.319287140000002	1.6843750000000002	2.02292482	-3.7841797	-0.12207031	-0.8544922	-8.4386232	-1.9559326080000001	3.234765576	3.8452148	-0.61035156	-1.5869141	-1.287207068	9.340625000000001	4.306640576	0.24414062	-3.9672852	-1.2817383	-1.204663089	11.42216754	2.122216754	-3.7231445	-8.544922	2.0141602	1549640216.536
-6.73391124	-0.592163089	-0.7763915740000001	4.211426	2.1972656	0.91552734	8.644384980000002	0.8146728240000001	-4.974169928000001	-4.3945312	0.30517578	0.5493164	10.55126996	1.2919922120000003	1.9571288940000002	-3.7841797	-0.12207031	-0.8544922	-8.174243210000002	-2.080346646	3.1845214660000005	3.7841797	0.6713867	-1.2817383	-1.2477295320000001	8.11682158	4.00756839	0.30517578	-3.7231445	-1.2207031	1.8052001800000002	9.154003894	1.489379892	-2.5634766	-3.8452148	1.953125	1549640216.576
-7.921826080000001	0.0346923822	-1.5372314300000003	3.7231445	1.5258789	0.6713867	7.495947480000001	1.1041748200000001	-4.398754892	-4.0893555	0.30517578	0.5493164	9.998584260000001	0.860131839	1.868603534	-4.0893555	0	-0.061035156	-7.8261232000000005	-2.27653804	3.029003894	3.7231445	0.12207031	-1.159668	-1.061108426	7.7328125000000005	3.96330571	0.4272461	-3.90625	-0.79345703	2.359082068	8.09648462	1.0288086060000001	-1.8310547	0	1.3427734	1549640216.616
-8.686254892000001	-0.26677246400000004	-1.459472644	2.746582	1.4648438	0.6713867	7.774682608000001	1.06589357	-4.569824280000001	-3.7841797	0.061035156	0.48828125	9.89689946	0.6232665740000001	1.8075927520000004	-3.9672852	-0.12207031	0.12207031	-7.63710962	-2.7347167540000004	3.064892572	3.3569336	-0.061035156	-1.159668	-0.5873779254	7.754345746000001	4.301855432000001	0.5493164	-3.479004	-0.6713867	1.64011232	6.804492212	0.4821044928	-0.9765625	-0.24414062	0.79345703	1549640216.656
-8.99609375	-0.4486083966	-1.114941394	2.6245117	0.7324219	0.7324219	8.271142572	0.69504393	-4.398754892	-3.7841797	0.061035156	0.48828125	9.681567392	0.2942871106	2.263378894	-3.9672852	-0.12207031	0.12207031	-7.9780516200000005	-2.8579346040000004	3.625952176	3.2348633	0.18310547	-1.2207031	-0.20097655760000002	8.113232428000002	4.594946286	0.6713867	-3.0517578	-0.61035156	2.0755615020000002	7.16816394	1.39008786	-0.36621094	-0.7324219	0.12207031	1549640216.696
-8.826220746	-0.13757324280000002	-1.353002896	3.2958984	1.7089844	0.79345703	8.335742212000001	0.6029296924	-4.276733426000001	-3.1738281	-0.18310547	0	9.98303264	-0.16508788940000002	2.422485324	-3.479004	0	-0.061035156	-8.26276857	-2.8447753600000003	3.7647216460000004	2.8686523	0	-1.159668	0.1459472644	8.735302520000001	5.148827880000001	0.4272461	-2.746582	-0.48828125	1.5970459260000003	7.065283246000001	0.8218505890000001	-0.36621094	-4.211426	-1.159668	1549640216.736
-9.463842752000001	0.46655273560000005	-2.2813232820000002	3.2348633	2.0141602	0.5493164	8.335742212000001	0.6029296924	-4.276733426000001	-3.1738281	-0.18310547	0	10.624242720000002	-0.40434570680000004	2.3794189300000004	-2.8076172	0.24414062	-0.12207031	-8.59055162	-2.9775634	4.202563400000001	2.6245117	0.12207031	-0.8544922	0.3959716754	9.092993210000001	5.589062500000001	0.12207031	-2.380371	-0.48828125	4.377221646000001	7.07485324	0.3935791034	0.9765625	-5.79834	-0.61035156	1549640216.776
-11.10275908	0.8673096040000001	-2.60910643	2.8076172	2.0751953	0.79345703	8.61328125	0.6519775360000001	-3.905883786	-2.6855469	-0.18310547	0.061035156	10.943652160000001	-0.6089111420000001	2.356689496	-2.8076172	0.24414062	-0.12207031	-8.7030027	-2.9249266200000004	4.40473642	2.4414062	0.30517578	-0.5493164	0.10886230040000001	9.15878894	5.501733426	0.12207031	-2.2583008	-0.4272461	7.3667482	7.58447284	0.8756836060000002	0.9765625	-5.79834	-0.61035156	1549640216.816
-12.351684800000001	1.7190673920000001	-2.7706054320000004	1.7089844	1.8310547	0.91552734	9.293969748	0.5969482428	-3.58647464	-1.7089844	-0.61035156	0.7324219	11.070459260000002	-0.61848143	2.127001996	-2.1362305	-0.18310547	0.061035156	-8.829809800000001	-2.422485324	4.3520996400000005	2.319336	-0.30517578	-0.36621094	-0.2069580072	9.28798822	5.13686502	0.12207031	-2.2583008	-0.4272461	9.164770468	8.327368210000001	3.7695067900000003	-0.48828125	-1.8310547	-0.48828125	1549640216.856
-12.2763179	0.735717752	-3.3244873200000002	1.159668	-1.0986328	1.0375977	9.95073282	0.7488769568000001	-3.535034146	-1.4038086	-0.7324219	1.159668	11.21042482	-0.424682608	1.7848632200000003	-2.0751953	-0.4272461	-0.12207031	-9.24611821	-2.054028354	4.63801268	2.380371	-0.48828125	-0.48828125	-0.2619873004	10.256982820000001	4.856933606	0.4272461	-2.2583008	0.061035156	7.5138915740000005	8.8728759	2.0336913940000003	-1.159668	-3.4179688	-1.0375977	1549640216.896
-10.50102536	-1.3853027160000002	-3.0983885800000004	1.953125	0.18310547	1.3427734	10.780957460000002	0.8194580072000001	-2.96560054	-1.4038086	-0.5493164	1.159668	11.586059800000001	-0.1806396466	1.47263179	-2.0751953	-0.4272461	-0.12207031	-9.758129892000001	-1.8542480040000002	4.44660643	2.0751953	-0.91552734	-0.7324219	-0.2607910144	10.995092360000001	4.663134784	0.7324219	-2.1362305	-0.061035156	5.58427716	8.517577880000001	0.1866210962	-0.91552734	-3.4179688	-1.8920898	1549640216.936
-9.2389402	-1.9547363220000002	-3.5601562500000004	1.7700195	-1.5258789	1.0986328	10.89580072	0.775195288	-2.551684604	-1.2207031	-0.12207031	0.91552734	12.175829680000001	0.04426269568	1.2309814300000002	-1.3427734	-0.36621094	-0.6713867	-9.63371556	-1.27763678	4.091308606	1.7089844	0.18310547	-0.6713867	-0.18303222840000002	11.141039840000001	4.23486322	0.48828125	-1.8310547	-0.24414062	6.489868210000001	10.469922120000001	1.39008786	-0.8544922	-0.9765625	-1.5258789	1549640216.976
-8.07495108	-2.78496106	-3.2239991	2.1362305	-0.30517578	0.8544922	10.18161592	0.647192392	-2.4344482820000004	-1.2207031	-0.12207031	0.4272461	11.94135782	0.07058105432	1.053930661	-0.91552734	0.12207031	-0.24414062	-9.14204074	-0.5215820288	2.6390135800000003	1.4648438	-0.6713867	-0.7324219	-0.19020996400000004	9.9016848	3.3555908540000003	-0.18310547	-1.4038086	-0.36621094	1.94636232	9.540405252000001	1.51330571	0.61035156	-2.380371	-1.8310547	1549640217.015
-8.125195288	-2.866308606	-3.7874510800000003	3.112793	0.9765625	1.0375977	9.36455072	0.5502929712000001	-2.2801269960000004	-1.2817383	0.12207031	-0.061035156	11.04772914	0.056225586060000006	1.1245117212000002	-0.91552734	0.12207031	-0.24414062	-9.835888579999999	0.18422851440000002	2.9392822480000005	1.5258789	0.48828125	-0.8544922	-0.38640135800000003	9.27124002	2.4930663940000004	-0.7324219	-1.159668	-0.18310547	2.501440396	9.48776857	-1.0551269568000001	0.4272461	-3.112793	-2.380371	1549640217.056
-9.189892572	-1.7884521760000003	-4.571020468	3.112793	1.4038086	1.2817383	9.021215560000002	0.32060547120000005	-2.7478759000000004	-1.2817383	-0.12207031	-0.12207031	10.877856920000001	0.32778320680000006	0.5861816394	-1.2817383	0.7324219	-0.18310547	-9.83229982	0.5754150360000001	3.0182373200000003	1.4648438	0.24414062	-0.8544922	-0.678295926	10.010547120000002	2.24663089	-0.5493164	-0.9765625	0	3.2467285340000003	9.532031250000001	-1.03957518	0.6713867	-1.0986328	-1.5869141	1549640217.095
-9.668408246	-0.707006839	-5.16677266	1.3427734	-1.0986328	1.2817383	9.7832518	-0.135180661	-3.1653808900000002	-1.2817383	-0.12207031	-0.12207031	11.255884080000001	0.6806884980000001	0.2643798822	-1.6479492	0.061035156	-0.36621094	-8.924316394	0.35529785340000003	2.8926269959999997	1.6479492	0.30517578	-0.9765625	-0.9953125	10.231860520000001	2.410522464	0	-0.9765625	-0.12207031	1.9774658540000003	10.11582068	-0.9594238220000001	0.18310547	-2.1362305	-2.0141602	1549640217.135
-8.786743210000001	-0.3935791034	-4.398754892	1.2817383	-1.7089844	0.61035156	9.87536592	-0.2177246106	-2.360278354	-1.2207031	-0.5493164	0.061035156	10.789330580000001	0.6029296924	0.8900390380000001	-1.6479492	0.061035156	-0.36621094	-8.673095746000001	0.0729736322	3.393872104	1.6479492	-0.061035156	-1.0375977	-0.9139648560000001	9.174340560000001	2.5815917540000006	0.061035156	-1.2207031	-0.24414062	1.963110324	9.517675720000002	-1.3948730040000001	0.30517578	-2.6855469	-2.2583008	1549640217.175
-7.675390380000001	-0.540722644	-3.3089355040000004	2.380371	-0.12207031	0.12207031	9.191088760000001	0.23208007200000003	-1.7346191100000001	-1.2817383	-0.061035156	0.061035156	10.006958360000002	0.173461911	0.8649169928000001	-1.2207031	0.18310547	-0.12207031	-8.1838134	-0.1208251996	3.0828369600000003	1.4038086	0	-0.8544922	-0.32539062500000004	8.69223642	2.8220459260000004	-0.24414062	-1.5258789	-0.18310547	2.5265625000000003	9.38967302	-1.5300537140000001	0.48828125	-2.5024414	-2.319336	1549640217.215
-7.845263580000001	-0.5323486420000001	-3.1952880400000003	2.5634766	1.5869141	0.36621094	8.756836060000001	0.6316406250000001	-1.923632788	-1.3427734	0.24414062	0.12207031	9.74257788	-0.2775390576	0.5646484424	-0.91552734	0.36621094	-0.12207031	-8.19577626	-0.2177246106	3.408227536	1.3427734	0.12207031	-0.7324219	0.40434570680000004	8.4733152	3.1139403960000003	-0.30517578	-1.2207031	-0.24414062	2.670117212	9.19946286	-1.156811502	0.30517578	-2.0141602	-2.2583008	1549640217.255
-8.942260880000001	0.270361322	-4.011157248000001	2.380371	1.5258789	0.4272461	8.66472194	0.7524658540000001	-1.867407248	-1.0986328	0.12207031	0.24414062	9.61816394	-0.5227783246000001	0.8625244110000001	-0.91552734	0.36621094	-0.12207031	-8.2089357	-0.09450683900000001	3.5876709260000004	1.2817383	0.48828125	-0.61035156	0.5790038940000001	8.43742662	3.027807608	-0.30517578	-0.7324219	-0.36621094	3.1378662140000007	9.088207968	-0.805102536	0.18310547	-1.8920898	-1.8310547	1549640217.295
-9.249707068000001	0.7488769568000001	-4.527954074	1.4648438	-0.36621094	0.12207031	8.646777160000001	0.9510498200000002	-1.8829589660000003	-0.91552734	-0.12207031	0.4272461	9.86699182	-0.5574707068000001	0.9354980432000001	-0.8544922	0.12207031	-0.30517578	-8.0905027	0.10288086060000001	3.52785643	1.4648438	0.36621094	-0.5493164	0.4139160144	8.607299820000001	2.810082968	-0.12207031	-0.79345703	-0.24414062	2.802905252	9.377710160000001	-0.9893310700000001	0.061035156	-1.6479492	-1.6479492	1549640217.335
-8.77836911	0.1459472644	-4.196582068	1.2817383	0.12207031	0.12207031	8.9410643	1.2417480040000002	-2.0564209260000004	-0.8544922	-0.18310547	0.48828125	10.34311502	-0.5048339856	0.966601538	-0.91552734	0	-0.24414062	-8.031884980000001	0.02033691394	3.575707968	1.4038086	0.30517578	-0.5493164	0.24404297120000001	9.07026358	2.878271466	0.061035156	-0.9765625	-0.18310547	2.6354248200000003	9.31311052	-1.2154297120000002	-0.18310547	-1.5258789	-1.7700195	1549640217.375
-8.88842752	-0.27993163940000004	-4.148730432000001	1.7089844	0.36621094	0.30517578	9.217407248	1.429565396	-2.1880126800000004	-0.8544922	-0.36621094	0.4272461	10.80966754	-0.34453125	1.1627929712000002	-0.91552734	0	-0.24414062	-8.48527806	-0.037084961060000005	3.581689496	1.0986328	-0.48828125	-0.5493164	0.27514648560000005	9.491357428	2.9703858800000003	0.061035156	-1.0375977	-0.24414062	2.83640126	9.346606430000001	-1.108959964	-0.4272461	-0.91552734	-1.4648438	1549640217.415
-9.51169429	0.031103515380000002	-4.204956070000001	1.0375977	0.18310547	0.5493164	9.6636232	1.5121094240000001	-2.263378894	-0.91552734	-0.36621094	0.24414062	11.09917032	-0.211743161	1.564746106	-1.0986328	0	-0.24414062	-8.92551268	-0.265576178	3.81616214	0.91552734	0.24414062	-0.48828125	0.2954833966	10.00217302	3.2096435700000003	0.061035156	-1.0375977	-0.48828125	2.292089856	9.463842752000001	-0.9785644568000001	-0.79345703	-0.9765625	-1.0986328	1549640217.455
-9.42077626	0.5550781250000001	-4.7612304320000005	1.3427734	0.5493164	1.2817383	9.6636232	1.5121094240000001	-2.263378894	-0.91552734	-0.36621094	0.24414062	11.47480432	-0.1112548822	1.81716304	-1.2207031	0.12207031	-0.36621094	-8.77597644	-0.05144042932000001	3.563745108	0.5493164	-0.5493164	-0.7324219	-0.057421875000000004	10.42685504	3.2311766200000003	-0.18310547	-0.91552734	-0.4272461	1.599438498	9.80358876	-1.0993896760000001	-1.2817383	-0.8544922	-0.9765625	1549640217.495
-10.070361420000001	0.61848143	-5.199072480000001	0.30517578	-0.18310547	1.0375977	9.6636232	1.5121094240000001	-2.263378894	-0.91552734	-0.36621094	0.24414062	12.086108720000002	0.193798822	1.9224365020000003	-1.2207031	0.12207031	-0.36621094	-8.848950180000001	0.27873535340000005	3.8376952880000004	0.6713867	-0.8544922	-0.7324219	-0.594555661	10.9819339	3.323291034	-0.61035156	-1.6479492	-0.18310547	2.519384784	10.267749100000001	-0.9677978240000001	-2.1362305	-0.7324219	-0.79345703	1549640217.535
-10.863500900000002	-0.41152344240000005	-4.766015576	-0.4272461	-1.159668	0.61035156	9.6636232	1.5121094240000001	-2.263378894	-0.91552734	-0.36621094	0.24414062	12.447387680000002	0.732128894	2.0743652160000003	-1.4648438	0.24414062	-0.30517578	-10.158886780000001	0.0227294928	3.9884277160000003	1.0375977	-2.6245117	-0.7324219	-0.657958966	11.04892572	3.575707968	-0.6713867	-2.0751953	-0.18310547	4.49086911	10.227075180000002	-0.11484375000000001	-2.9907227	-0.6713867	-0.061035156	1549640217.575
-10.8036866	-1.832714856	-4.027905252	-0.91552734	-1.7700195	0.18310547	9.6636232	1.5121094240000001	-2.263378894	-0.91552734	-0.36621094	0.24414062	12.17463408	1.1903076080000001	2.288500998	-1.7700195	0.061035156	-0.48828125	-11.23674272	-1.274047824	4.76721196	1.0375977	0.24414062	-0.79345703	-0.540722644	11.076440200000002	4.041064496	-0.24414062	-1.953125	-0.6713867	6.7063967600000005	10.21272014	1.833911142	-4.0893555	-0.48828125	2.380371	1549640217.615
-9.83110324	-2.100683606	-2.2980712860000003	0.8544922	-2.1362305	0.9765625	9.6636232	1.5121094240000001	-2.263378894	-0.91552734	-0.36621094	0.24414062	11.66022914	1.3266846040000002	2.1604980040000004	-1.7700195	0.061035156	-0.48828125	-9.801196580000001	-1.38410643	3.213232428	0.8544922	1.0986328	-0.8544922	-1.025219748	9.6552491	4.1499266200000005	0.18310547	-1.2817383	-0.91552734	5.598632788000001	10.9998777	2.743090854	-4.5166016	-1.953125	4.9438477	1549640217.655
-8.589355432000001	-1.274047824	-1.0874267572	1.0375977	0.91552734	0.91552734	9.6636232	1.5121094240000001	-2.263378894	-0.91552734	-0.36621094	0.24414062	10.655346940000001	1.2608886780000002	2.295678714	-1.6479492	0.24414062	0.18310547	-8.878857428000002	-0.8218505890000001	2.331567392	1.159668	-0.8544922	-0.61035156	-1.7800780760000001	8.129980432	3.6821777160000004	-0.36621094	-1.7700195	-0.30517578	3.37473143	11.106347840000002	2.2215087860000002	-2.1972656	-3.7841797	6.3476562	1549640217.695
-10.091894960000001	-1.70471196	-2.3997558900000002	1.4038086	2.0751953	0.48828125	9.6636232	1.5121094240000001	-2.263378894	-0.91552734	-0.36621094	0.24414062	10.015332460000002	1.2285888580000002	1.9020996400000003	-1.6479492	0.24414062	0.18310547	-9.25209964	-1.2692626800000002	3.02421875	1.3427734	-0.48828125	-0.36621094	-1.5336425720000002	8.828613220000001	3.8843505400000002	-0.4272461	-1.8920898	0.18310547	1.9726807100000001	12.480884080000001	1.06589357	-2.4414062	-2.5024414	5.79834	1549640217.735
-9.661230432000002	-1.1340820288	-3.2072509000000005	0.6713867	-3.2348633	0.36621094	9.9961911	1.4116211060000001	-2.5564697480000005	-1.0986328	-0.18310547	0.061035156	10.3610598	1.296777356	1.4546875000000001	-1.6479492	0.36621094	0.12207031	-8.596533246000002	-1.714282248	3.0493408540000004	1.2207031	-0.12207031	-0.61035156	-0.850561502	9.089404254	4.2109375	0.30517578	-1.3427734	-0.24414062	0.8517577880000001	11.35397914	0.976171875	-2.4414062	-2.5024414	5.79834	1549640217.775
-7.873974640000001	-0.45937500000000003	-1.5396240020000003	0.61035156	0.36621094	0.36621094	9.31669928	0.576611322	-4.2240966460000005	-1.7700195	0.24414062	0.061035156	10.04763228	0.915161142	1.9726807100000001	-1.8310547	-0.18310547	-0.18310547	-8.535522660000002	-1.585082968	3.5589599640000005	1.2207031	-0.12207031	-0.61035156	-0.7692138580000001	8.274731430000001	4.187011780000001	0.30517578	-1.4648438	-0.36621094	1.8004150360000002	10.1911866	1.665234424	0.18310547	-0.24414062	4.3945312	1549640217.815
-7.8620117800000004	-0.20217285340000002	-1.738207968	0.24414062	0.4272461	-0.24414062	9.31669928	0.576611322	-4.2240966460000005	-1.7700195	0.24414062	0.061035156	9.60141574	0.3146240216	2.2837158540000004	-1.6479492	-0.4272461	0.061035156	-8.059399460000002	-1.553979532	3.210839856	1.2817383	0.061035156	-0.4272461	-0.309838858	8.106054712	4.201367212	0	-1.4038086	-0.24414062	1.4929687500000002	9.301147660000002	1.119726538	0.79345703	2.0141602	3.479004	1549640217.855
-7.850048920000001	-0.4761230432	-1.2453369600000002	0.48828125	0.61035156	-0.12207031	7.963696580000001	0.5574707068000001	-2.94765625	-1.7700195	0.24414062	0.061035156	9.688745108	-0.02033691394	2.1114501800000003	-1.2817383	0.12207031	0.12207031	-7.9792482	-1.9020996400000003	3.4800048920000006	1.2207031	0.30517578	-0.4272461	0.11604003600000001	8.10366214	4.4513915740000005	-0.061035156	-1.0986328	-0.30517578	0.025122070680000004	7.893115020000001	0.6675292932	1.6479492	2.6855469	1.8920898	1549640217.895
-8.517577880000001	-0.458178714	-1.284814496	1.159668	1.8920898	0.12207031	8.053417932	1.0922119110000001	-3.3376464660000003	-1.2207031	0.061035156	0.061035156	9.686352340000001	-0.26318359620000004	2.3243896760000005	-1.0986328	-0.24414062	0.061035156	-7.9936032400000006	-2.3112304320000003	3.5900634000000005	1.2207031	0.30517578	-0.4272461	0.211743161	8.26276857	4.72893071	0.12207031	-0.6713867	-0.30517578	-0.7871582068	7.370336960000001	0.27275390380000003	1.953125	-0.24414062	0	1549640217.935
-9.557153060000001	0.5526855432	-2.27294928	1.3427734	1.8310547	0.12207031	8.053417932	1.0922119110000001	-3.3376464660000003	-1.159668	0.12207031	0.061035156	9.88254442	-0.48808594240000003	2.528955072	-1.0986328	-0.24414062	0.061035156	-8.42067842	-2.421289038	3.770703076	0.5493164	-0.061035156	-0.24414062	0.20097655760000002	8.761621106	5.038769568	0.18310547	-0.5493164	-0.12207031	0.381616214	7.552173020000001	1.204663089	1.6479492	-1.3427734	-0.9765625	1549640217.975
-10.7606205	1.284814496	-3.1821288940000003	0.48828125	2.0141602	-0.18310547	8.39555661	1.061108426	-3.1366699280000003	-0.8544922	0.18310547	0.12207031	10.47111772	-0.5670410144	2.3973632200000004	-0.79345703	-0.18310547	-0.12207031	-8.88723143	-2.34113768	4.225292932	0.24414062	0.30517578	0.061035156	0.37683107	9.20544429	5.25888678	0.12207031	-0.36621094	-0.12207031	3.8628173920000006	7.56054712	1.814770468	3.0517578	0.061035156	-0.79345703	1549640218.015
-11.78583966	1.561157248	-3.476416034	-0.061035156	-0.061035156	0.061035156	9.7748777	0.641210962	-3.6881591460000003	0.061035156	-0.061035156	0.36621094	11.1266848	-0.571826178	2.406933606	-0.36621094	-0.12207031	-0.24414062	-8.65515126	-1.8913329680000002	4.1415527160000005	0.24414062	0.30517578	0.061035156	0.153125	9.419580072	4.99450679	0.12207031	-0.12207031	0	7.065283246000001	8.9829348	1.8578369600000002	2.2583008	-2.4414062	-1.159668	1549640218.055
-11.470019960000002	1.2058593750000002	-3.4835937500000003	-1.7089844	-0.36621094	0.30517578	10.20195288	0.5562744110000001	-3.5158935700000002	0.18310547	-0.24414062	0.36621094	11.41020468	-0.5060302716	2.4523925720000004	-0.061035156	-0.18310547	-0.12207031	-8.92670926	-1.69633786	4.02192392	0.24414062	-1.4038086	0.24414062	-0.15671386780000002	9.8179438	4.55307608	0.061035156	-0.4272461	0.36621094	9.993798920000001	9.38847644	3.726440396	-0.61035156	0.79345703	-0.8544922	1549640218.095
-10.233057100000002	-1.66403804	-3.4728271760000005	-1.0375977	-1.4038086	-0.061035156	10.530933	0.67709964	-2.9703858800000003	0.12207031	0.061035156	0.4272461	11.73559604	-0.44621582460000003	2.04326178	0.061035156	-0.30517578	-0.18310547	-9.4171875	-1.6161865020000004	4.22888179	0.12207031	-0.36621094	0.061035156	0.1674804712	10.619458360000001	4.530346646	0.24414062	-0.30517578	0.36621094	4.161889676	8.923120108	-1.39606929	0.061035156	-3.540039	-2.1362305	1549640218.137
-9.999779860000002	-3.2527099640000006	-3.5158935700000002	2.1972656	0.5493164	0.48828125	10.462744600000002	0.7381103240000001	-2.6772949280000002	0.12207031	0.061035156	0.4272461	12.233251800000001	-0.2619873004	1.259692392	0.48828125	-0.12207031	-0.36621094	-10.4974366	-0.869702176	4.463354532	0.12207031	-0.36621094	0.061035156	0.34812010800000004	11.094384980000001	4.292285144	0.18310547	0.12207031	0.36621094	2.76821286	10.075146760000003	4.655957068	1.3427734	2.5634766	-1.159668	1549640218.175
-9.092993210000001	-1.6185790740000001	-3.99919429	1.2817383	-1.0986328	0.48828125	10.085913040000001	0.5203857428	-2.42607428	0.79345703	-0.36621094	0.061035156	12.40551718	0.31223143000000003	1.31352536	0.48828125	-0.12207031	-0.36621094	-9.77607428	0.2524169928	3.5027344240000007	-0.12207031	0.8544922	0.18310547	0.12800292540000002	10.59792482	3.369946286	-0.5493164	0.6713867	0.18310547	4.221704074	11.145825180000001	0.6854736419999999	-0.4272461	-4.699707	-2.5634766	1549640218.215
-8.061792032000001	-1.062304712	-3.9034912140000007	0.18310547	0.5493164	0.061035156	9.77248552	0.3804199280000001	-2.2609863220000004	0.79345703	-0.36621094	0.061035156	11.50351538	0.570629892	1.4678466460000001	0.91552734	0.4272461	-0.12207031	-9.21979982	0.48808594240000003	2.551684604	-0.061035156	0.061035156	-0.061035156	-0.3756347644	9.46503894	2.38540036	-0.6713867	0.91552734	0.12207031	3.21921376	9.834692000000002	-1.23696286	-0.18310547	-1.0986328	-2.1362305	1549640218.255
-9.30952176	-1.3577880400000002	-4.872485324	0.4272461	-0.12207031	0.18310547	9.54638678	0.3804199280000001	-2.5995362400000004	0.6713867	-0.4272461	-0.30517578	10.763012680000001	0.5969482428	0.8230468750000001	0.12207031	0.5493164	0.12207031	-9.4255616	0.5658447284000001	2.86870108	-0.061035156	0.061035156	-0.061035156	-0.8194580072000001	9.780859620000001	1.9774658540000003	-0.5493164	0.4272461	0.4272461	2.692846646	9.337036240000002	-1.073071286	1.159668	0.61035156	-2.0141602	1549640218.295
-9.44350589	-0.849365216	-4.850952176000001	-0.61035156	-2.1362305	0.36621094	9.86699182	0.1878173822	-2.6402099640000003	0	-0.12207031	-0.4272461	10.893408540000001	0.7991211060000001	0.4378417932	0.12207031	0.5493164	0.12207031	-8.827417032000001	0.33854982	3.2742432100000003	-0.12207031	0.30517578	-0.4272461	-0.7129882787999999	10.27492662	2.409326178	-0.18310547	0.24414062	0.36621094	1.8422851440000003	9.859814300000002	-0.641210962	0.18310547	-0.9765625	-2.0751953	1549640218.334
-8.30463858	-0.79194339	-3.5900634000000005	0.061035156	-1.5258789	0.24414062	9.712670926000001	0.0095703125	-1.758544928	0	-0.12207031	-0.4272461	10.71635782	0.7213623200000001	0.7500732428000001	-0.12207031	0.12207031	-0.12207031	-8.35249002	0.36845702880000003	3.04455571	-0.36621094	-0.6713867	-0.4272461	-0.47373047120000006	9.12888179	2.7454834260000003	-0.061035156	0.30517578	0	2.186816394	9.43513179	-1.1711669928000001	0.48828125	-1.953125	-2.1362305	1549640218.375
-7.94934056	-0.5048339856	-2.9859375000000004	1.0375977	0.36621094	0.061035156	8.685058606	0.3911865216	-1.528857428	0.30517578	-0.12207031	-0.5493164	9.955517180000001	0.1878173822	0.8756836060000002	0.5493164	0.5493164	0.18310547	-8.162280252	0.461767572	3.311328076	-0.36621094	-0.6713867	-0.4272461	-0.1495361322	8.66472194	2.7072021760000005	-0.5493164	0.18310547	0.12207031	2.414111322	9.265259080000002	-1.3637695680000002	0.61035156	-1.7700195	-2.1362305	1549640218.415
-8.17185054	-0.26796875000000003	-3.5553711060000004	0.5493164	0.30517578	0.061035156	8.464941394	0.8960205072	-1.9511474640000002	0.24414062	-0.061035156	-0.36621094	9.650463760000001	-0.13398437500000002	0.8445800720000001	0.5493164	0.5493164	0.18310547	-8.01992212	0.35529785340000003	3.22160643	-0.061035156	-0.48828125	-0.36621094	0.32539062500000004	8.49484874	2.8328125	-0.7324219	0.24414062	0.18310547	2.2107422120000004	9.22458516	-0.9055908540000002	0.5493164	-1.159668	-2.0751953	1549640218.454
-8.604907248	0.0861328125	-4.109252896	0.48828125	0.6713867	0.061035156	8.576196580000001	1.1269042932	-1.96669928	0.18310547	-0.12207031	-0.24414062	9.61936052	-0.1854248004	1.2010742212	0.5493164	0.5493164	0.061035156	-8.35009784	0.2129394568	3.6917480040000004	0	0.5493164	-0.24414062	0.43664550720000006	8.534326080000001	2.906982428	-0.36621094	0.48828125	0.061035156	2.4523925720000004	8.95661592	-0.8314209260000001	0.4272461	-0.61035156	-1.8920898	1549640218.494
-9.03317842	0.37443847840000005	-4.200170926	0.061035156	0.061035156	-0.061035156	8.6001223	1.2907959260000001	-2.0935058900000003	0.18310547	-0.48828125	0	10.018921220000001	-0.16508788940000002	1.3984619600000001	0.30517578	0.12207031	-0.061035156	-8.07016574	0.30385742800000004	3.5290527160000003	0	0.5493164	-0.24414062	0.22131347840000004	8.813061600000001	2.8220459260000004	-0.12207031	0.4272461	0.061035156	2.277734424	9.362158246000002	-0.966601538	0.12207031	-0.30517578	-1.5869141	1549640218.534
-8.954223740000002	0.01674804712	-4.0661866	0.18310547	0	0	9.05231929	1.3637695680000002	-2.222705072	0.18310547	-0.48828125	0	10.547681200000001	-0.10527343750000001	1.562353534	0.061035156	0.18310547	-0.12207031	-8.182617212	0.32060547120000005	3.603222644	0.18310547	-0.30517578	-0.24414062	0.05144042932000001	8.972167932000001	2.9033935700000004	-0.18310547	0	0.18310547	2.3028564300000003	9.535620108000002	-0.970190396	-0.18310547	-0.61035156	-1.5258789	1549640218.574
-9.026000900000001	-0.031103515380000002	-4.03747554	-0.061035156	-0.18310547	0	9.610986420000001	1.3817138580000001	-2.2346679320000002	-0.061035156	-0.24414062	0	10.547681200000001	-0.10527343750000001	1.562353534	-0.061035156	0.12207031	0	-8.65874002	-0.061010742800000003	3.9621094240000003	0.12207031	-0.24414062	-0.24414062	0.265576178	9.48776857	3.2144287140000003	-0.18310547	-0.24414062	0.12207031	2.1341797120000003	9.4423098	-1.118530252	-0.6713867	-0.7324219	-1.5258789	1549640218.614
-9.157592752000001	0.0897216754	-4.191796924	0.4272461	0.7324219	0.24414062	9.997387680000001	1.373339856	-2.3949707460000003	-0.061035156	-0.24414062	-0.18310547	11.076440200000002	-0.10168457460000001	1.5491942900000002	-0.12207031	0.12207031	-0.061035156	-8.848950180000001	-0.2954833966	4.167871106000001	0.12207031	-0.24414062	-0.24414062	0.43664550720000006	9.937573380000002	3.56613768	-0.061035156	-0.061035156	-0.061035156	1.9786621400000002	9.370532248	-1.118530252	-0.91552734	-0.5493164	-1.159668	1549640218.654
-9.536816394	0.4330566394	-4.754052716	0.4272461	0	0.5493164	9.997387680000001	1.373339856	-2.3949707460000003	-0.061035156	-0.24414062	-0.18310547	11.25827626	-0.1244140625	1.7346191100000001	-0.12207031	0.12207031	-0.061035156	-8.936279254	0.1806396466	4.215722644	-0.24414062	-0.61035156	-0.24414062	0.24643554320000002	10.174438400000001	3.5984375	-0.24414062	-0.18310547	0	2.668920926	9.82272914	-0.8972167932	-1.5258789	-0.061035156	-0.79345703	1549640218.694
-10.106250000000001	0.30744628600000007	-4.487280252000001	-0.24414062	0.18310547	0.48828125	9.916039840000002	1.29558107	-2.6844726440000004	-0.061035156	-0.24414062	-0.24414062	11.464038040000002	0.0813476538	1.906884784	-0.061035156	0.24414062	-0.12207031	-9.624145468	0.0813476538	4.422680710000001	0.24414062	-0.8544922	-0.24414062	0.07058105432	10.42805162	3.6845702880000006	-0.4272461	-0.61035156	0.061035156	3.5972412140000003	9.9100589	-0.477319339	-1.5258789	-0.061035156	-0.79345703	1549640218.734
-10.834789840000001	-0.6543701080000001	-4.60930162	-1.4648438	-1.2817383	-0.30517578	9.916039840000002	1.29558107	-2.6844726440000004	0	-0.30517578	-0.061035156	11.58247104	0.5443115216000001	1.9200439300000003	-0.24414062	0	-0.4272461	-10.639795320000001	-0.7692138580000001	4.689453076	0.24414062	-0.8544922	-0.24414062	0.1626953076	10.64697284	4.00996106	-0.061035156	-0.8544922	-0.12207031	5.64648462	10.169653060000002	0.7823730432	-3.8452148	0.12207031	1.2207031	1549640218.774
-10.31201178	-1.81118161	-3.0864257200000003	-0.61035156	-2.4414062	-0.24414062	10.004565200000002	1.24294429	-3.243139676	0	-0.48828125	0.36621094	11.308520860000002	0.915161142	2.219116214	-0.24414062	0	-0.4272461	-10.18879442	-1.4176025360000002	3.8197509000000003	0.061035156	0.9765625	-0.24414062	0.014355469240000002	10.070361420000001	4.22888179	-0.061035156	-0.8544922	-0.12207031	5.769701980000001	10.462744600000002	2.9117675720000005	-4.638672	-0.4272461	3.6621094	1549640218.814
-9.185107428000002	-1.287207068	-1.3386474640000001	-0.12207031	-0.9765625	0.30517578	10.467528960000001	0.09211425720000001	-3.440527356	-0.4272461	0.12207031	0.4272461	10.56921376	1.030004892	2.3052490020000005	-0.4272461	-0.36621094	-0.5493164	-9.439917032	-1.3793212860000001	2.7634277160000003	0	0.7324219	-0.18310547	-0.7046142572	8.851342752	4.070971646	0.30517578	-0.061035156	-0.5493164	4.245629892	10.619458360000001	2.381811502	-4.638672	-0.4272461	3.6621094	1549640218.854
-9.410009980000002	-1.1556152160000002	-1.6185790740000001	0.061035156	2.319336	-0.36621094	9.67080072	-0.0227294928	-3.4907714660000004	-0.36621094	0.6713867	0.18310547	10.18520468	1.2106445288	1.790844748	-0.36621094	-0.4272461	-0.30517578	-9.504516574	-1.8063964660000003	2.6892577880000004	0	0.7324219	-0.18310547	-1.015649411	9.1109375	4.358081070000001	0.12207031	0	-0.12207031	1.81118161	11.089599640000001	1.4463134979999999	-2.319336	-1.159668	5.065918	1549640218.895
-11.3396241	-0.898413089	-3.8245362400000005	-0.24414062	-3.1738281	-0.5493164	9.557153060000001	-0.2990722644	-3.98125	-0.36621094	0.6713867	0.18310547	10.649365020000001	1.3709472839999999	1.53125	-0.12207031	-0.12207031	-0.36621094	-9.35258786	-2.162890576	3.04216304	-0.4272461	0.91552734	0.18310547	-0.7524658540000001	9.683960160000002	4.54589856	0.30517578	0.61035156	-0.36621094	0.8314209260000001	12.113623200000001	1.2884033540000002	-1.7089844	-1.7089844	4.333496	1549640218.934
-8.758032248000001	-0.41870117800000006	-1.847070288	-1.4038086	-1.6479492	-0.24414062	9.45666484	-0.593359375	-3.9716797120000003	0.061035156	0.48828125	0.12207031	10.71994658	1.11613768	2.02292482	0.18310547	-0.24414062	-0.61035156	-8.82263179	-1.9738769960000002	2.674902356	-0.6713867	0	0.12207031	-0.8206542932	8.886035340000001	4.376025360000001	0.36621094	0.61035156	-0.48828125	1.94636232	10.58117662	0.6914550720000001	-1.2207031	-0.6713867	3.1738281	1549640218.974
-8.1323732	-0.07416992212000001	-1.238159146	-0.7324219	1.3427734	-0.48828125	8.665917932000001	-0.47851562500000006	-3.6127929320000005	0.6713867	0.061035156	-0.18310547	10.41010782	0.869702176	2.365063498	0.4272461	-0.48828125	-0.36621094	-8.451782248	-1.65805661	2.47392572	-0.6713867	0	0.12207031	-0.8649169928000001	8.456567392	4.13796376	0.36621094	0.61035156	-0.48828125	2.213134784	9.49733876	1.4546875000000001	0.5493164	1.3427734	3.1738281	1549640219.014
-9.00686052	0.025122070680000004	-2.1030761780000002	-1.2207031	-0.48828125	-0.7324219	8.665917932000001	-0.47851562500000006	-3.6127929320000005	0.6713867	0.061035156	-0.18310547	10.35507788	0.8661132788	2.21433107	0.5493164	-0.12207031	-0.18310547	-8.368042032	-1.905688498	2.6760987400000005	-0.6713867	0	0.48828125	-0.73332518	8.548681610000001	4.17026358	0.12207031	0.5493164	-0.12207031	1.851855432	8.58696286	1.3470214660000002	1.4038086	3.8452148	2.0141602	1549640219.054
-9.05351538	-0.192602536	-1.5456054320000001	-1.4038086	0	-0.48828125	8.333349640000002	-0.1818359424	-3.6211670320000002	0.6713867	0.18310547	0	10.259375	0.8948242212000002	2.18203125	0.6713867	-0.061035156	-0.061035156	-8.46015625	-2.3746337860000004	2.767016574	-1.159668	-0.12207031	0.48828125	-0.6160888580000001	8.641992212	4.40473642	0.24414062	0.79345703	0	0.7225586060000001	7.832104532000001	1.3948730040000001	1.4038086	3.8452148	2.0141602	1549640219.094
-9.77607428	-0.19140625	-1.5025390379999999	-1.4038086	0	-0.24414062	8.90996106	0.2129394568	-3.5625489200000002	1.0986328	0.18310547	-0.061035156	10.259375	0.8948242212000002	2.18203125	0.7324219	-0.30517578	0	-8.60371106	-2.442822284	2.910571286	-1.159668	-0.12207031	0.48828125	-0.6017333966	8.84296875	4.55786142	0.24414062	0.79345703	0	1.12211911	8.094091754	1.9427734620000003	2.1362305	4.8828125	-0.61035156	1549640219.134
-9.88732878	0.1244140625	-1.9571288940000002	-2.0141602	-0.5493164	-0.4272461	9.00805661	0.2129394568	-3.6534667540000005	1.2817383	0.18310547	-0.18310547	10.510596040000001	0.909179712	2.178442392	0.9765625	-0.30517578	-0.12207031	-8.741284440000001	-2.304052716	2.96560054	-1.7089844	-0.48828125	0.61035156	-0.6220702880000001	9.101367212000001	4.677490216000001	0.30517578	0.9765625	0.061035156	0.7117919928	8.421875	2.35549321	1.5869141	3.4179688	-1.5869141	1549640219.174
-9.853833360000001	-0.2045654254	-1.7477783540000003	-2.1362305	-0.18310547	-0.79345703	9.337036240000002	0.132788089	-3.708496106	1.2817383	0.18310547	-0.18310547	10.912548920000003	1.0479492212000001	2.365063498	1.2817383	-0.12207031	-0.12207031	-8.907568390000002	-2.118627896	3.2658691100000006	-1.7089844	-0.24414062	0.7324219	-0.6447998200000001	9.310717752	4.672705072	0.12207031	1.4038086	0.24414062	3.7587402160000005	9.125292932	3.791040036	1.5869141	3.4179688	-1.5869141	1549640219.214
-10.21391574	-0.54191893	-1.388891574	-2.319336	-0.6713867	-0.48828125	9.31669928	0.12800292540000002	-3.8125733800000003	1.5258789	0.18310547	-0.36621094	10.912548920000003	1.0479492212000001	2.365063498	1.4038086	-0.12207031	-0.061035156	-8.991308606	-2.000195288	3.3651612400000004	-1.7089844	-0.24414062	0.7324219	-0.6902587860000001	9.38129892	4.527954074	0.12207031	1.4038086	0.24414062	5.280419928000001	8.84177266	5.055517572	1.0986328	4.0283203	-1.2817383	1549640219.254
-9.782055710000002	-0.7967285340000001	-1.214233426	-2.1972656	1.7700195	-0.5493164	9.14204074	0.25480957460000003	-3.56613768	1.8310547	0.18310547	-0.30517578	11.162573380000001	1.0443603240000001	2.24663089	1.5869141	0	0.12207031	-9.139648560000001	-1.876977536	3.210839856	-1.8920898	-0.6713867	0.6713867	-0.724951178	9.47460962	4.42028804	0	1.6479492	0.48828125	5.266064300000001	8.44938948	4.22888179	0.7324219	0.8544922	-0.8544922	1549640219.294
-10.34191942	-1.1675781250000001	-2.537329074	-1.4038086	0.6713867	-0.7324219	9.14204074	0.25480957460000003	-3.56613768	1.8310547	0.18310547	-0.30517578	11.234350540000001	1.276440396	1.949951178	1.7089844	0.12207031	0.24414062	-9.4004393	-1.60183107	3.39267572	-1.8920898	-0.6713867	0.6713867	-0.7883544928000001	10.028490920000001	4.2587889400000005	0	1.6479492	0.48828125	3.6558594240000004	9.130077880000002	2.733520468	0.7324219	0.8544922	-0.8544922	1549640219.334
-10.19597194	-1.4558837860000002	-2.6665283540000004	-1.8310547	-1.159668	-0.30517578	9.508105432	0.26677246400000004	-3.53981929	2.1362305	0.4272461	-0.24414062	11.234350540000001	1.276440396	1.949951178	1.8310547	0.18310547	0.061035156	-9.004467752000002	-1.268066394	3.10676268	-1.8310547	0	0.6713867	-0.925927716	10.034472840000001	3.951342752	-0.12207031	1.7700195	0.61035156	0.16389160340000003	10.230663940000001	0.3804199280000001	3.1738281	-1.159668	-1.953125	1549640219.374
-8.86210962	-1.5336425720000002	-2.4870849640000006	-1.2207031	0.79345703	-0.36621094	9.508105432	0.26677246400000004	-3.53981929	2.1362305	0.4272461	-0.24414062	11.051317899999999	1.756152356	1.69633786	1.953125	0.30517578	0.061035156	-9.360961960000001	-0.7763915740000001	3.2957762600000002	-1.6479492	-0.18310547	0.48828125	-1.025219748	9.60859375	3.5015380400000002	-0.24414062	1.8310547	0.6713867	1.667626996	9.616967752	3.672607428	1.5869141	0.36621094	-0.91552734	1549640219.414
-8.741284440000001	-1.337451178	-3.7503662140000005	-0.79345703	0.12207031	-0.91552734	9.444701980000001	-0.05502929712000001	-2.9261230040000004	2.1362305	0.30517578	-0.5493164	10.79292032	1.8530517180000001	1.3649658540000003	1.8310547	0.36621094	0.18310547	-9.254492212	-0.2763427716	3.075659146	-1.6479492	-0.18310547	0.48828125	-0.966601538	9.486572480000001	2.9464599640000007	-0.48828125	1.6479492	0.61035156	4.292285144	9.591845746	1.0347900360000002	1.5869141	0.36621094	-0.91552734	1549640219.454
-8.518774460000001	-1.7023192900000002	-4.011157248000001	-1.4038086	-0.24414062	-0.8544922	9.57150908	-0.12321777160000001	-2.8447753600000003	2.0141602	0.5493164	-0.4272461	10.79292032	1.8530517180000001	1.3649658540000003	1.8310547	0.5493164	0.24414062	-9.27004393	-0.2189208966	3.0792480040000005	-1.4648438	-0.061035156	0.61035156	-0.8194580072000001	9.40163588	2.62705072	-0.48828125	1.6479492	0.61035156	0.773999002	10.02011682	0.65676268	2.0141602	1.5869141	-0.7324219	1549640219.494
-8.6766848	-1.820751996	-4.374829074	-0.6713867	1.4038086	-0.5493164	9.666015380000001	-0.16628417539999998	-2.3746337860000004	1.5869141	0.48828125	-0.30517578	10.485473740000002	1.73701178	0.643603534	1.5869141	0.30517578	0.24414062	-9.402832068	0.227294928	3.20007338	-1.5258789	0.24414062	0.6713867	-0.8146728240000001	9.460253894000001	2.3243896760000005	-0.24414062	1.6479492	0.36621094	1.2907959260000001	9.36933606	0.0227294928	1.3427734	0.30517578	-1.0375977	1549640219.534
-8.992504892	-1.287207068	-5.023217752000001	-0.8544922	0	-0.6713867	9.719848740000002	-0.3146240216	-1.783667032	1.4038086	0.5493164	0	10.62304712	1.667626996	0.5754150360000001	1.3427734	0.061035156	0.12207031	-9.15041484	0.8924316100000002	3.1175292540000004	-1.5258789	0.24414062	0.6713867	-0.9115722840000001	9.5703125	1.971484424	0.18310547	1.4038086	0.12207031	2.359082068	9.97465854	-0.762036142	1.3427734	0.30517578	-1.0375977	1549640219.574
-9.012841754	-1.079052716	-4.659545926000001	-1.159668	0.12207031	-0.61035156	9.724634080000001	-0.33137207460000007	-1.4786132200000002	1.2207031	0.48828125	0.36621094	10.62304712	1.667626996	0.5754150360000001	1.2207031	0	0.12207031	-9.22338858	1.1699707068	3.1916992800000004	-1.2817383	0.24414062	0.79345703	-0.9462646760000001	9.54160144	1.7621337860000001	0.18310547	1.4038086	0.12207031	2.682080072	9.62653804	-0.4713378894	1.159668	1.3427734	-0.48828125	1549640219.613
-9.16357428	-1.0742675720000001	-4.628442392	-1.159668	0.24414062	-0.5493164	9.759326080000001	-0.1315917932	-1.141259784	0.9765625	0.8544922	0.61035156	10.563232820000001	1.447509784	0.15910644960000003	1.0986328	-0.12207031	0.12207031	-9.2808107	0.9797607428000001	3.3328614200000004	-0.79345703	0.30517578	0.61035156	-0.8589355432	9.894507280000001	1.7800780760000001	0.30517578	1.0375977	0	2.25261232	9.82751448	-0.5981445288	1.0375977	0.79345703	-0.36621094	1549640219.654
-8.99728984	-1.252514676	-4.681079074	-1.0986328	0.12207031	-0.7324219	9.86699182	0.10288086060000001	-0.900805661	0.7324219	0.8544922	0.7324219	10.66252446	1.39008786	0.21652832460000004	0.91552734	-0.30517578	0	-9.043945288000002	0.835009784	3.1390625	-0.79345703	0.30517578	0.61035156	-0.7381103240000001	10.04882788	2.007373004	0.61035156	0.7324219	-0.30517578	1.9224365020000003	9.88015126	-0.8074951080000001	1.0375977	0.79345703	-0.36621094	1549640219.693
-8.866894568000001	-1.7501709260000002	-4.62006839	-0.8544922	-0.4272461	-0.7324219	10.070361420000001	0.16508788940000002	-0.7668212860000001	0.61035156	0.91552734	0.5493164	10.66252446	1.39008786	0.21652832460000004	0.79345703	-0.4272461	-0.24414062	-9.03916034	0.7692138580000001	3.1653808900000002	-0.79345703	0	0.5493164	-0.6519775360000001	9.849048020000001	2.115039038	0.61035156	0.7324219	-0.30517578	1.847070288	9.8251223	-1.0180419928000002	0.7324219	0.18310547	-0.61035156	1549640219.733
-8.70180661	-1.8506591460000001	-4.187011780000001	-0.12207031	0.24414062	-0.4272461	9.888525360000001	0.172265625	-1.022827176	0.48828125	0.8544922	0.48828125	10.778564300000001	1.166381839	0.8828613220000001	0.79345703	-0.4272461	-0.30517578	-8.96140126	1.0670898560000002	2.9931152160000005	-0.7324219	0.24414062	0.36621094	-0.734521466	9.645678420000001	1.9930175720000003	0.61035156	0.6713867	-0.4272461	1.8805663940000001	9.649267572	-0.9295165740000001	0.61035156	0.4272461	-0.4272461	1549640219.773
-8.968579074	-1.449902356	-4.124804712	-0.061035156	0.48828125	-0.30517578	9.693530252	0.27873535340000005	-1.425976538	0.30517578	0.79345703	0.48828125	10.80727536	1.193896466	1.0479492212000001	0.6713867	-0.24414062	-0.30517578	-8.7448732	1.3075439300000002	2.8316162140000003	-0.7324219	0.24414062	0.36621094	-0.994116214	9.45786142	1.84946286	0.30517578	0.36621094	-0.30517578	1.872192392	9.746167032	-0.7799804712000001	0.61035156	0.4272461	-0.4272461	1549640219.813
-9.08342302	-1.119726538	-4.197778354	-0.12207031	0.36621094	-0.36621094	9.593042032000001	0.362475589	-1.2884033540000002	-0.12207031	1.3427734	0.5493164	10.80727536	1.193896466	1.0479492212000001	0.36621094	-0.12207031	-0.18310547	-8.6766848	1.1017822480000001	2.7155760800000004	-0.30517578	0.36621094	0.36621094	-1.302758786	9.268847840000001	1.7477783540000003	0.30517578	0.36621094	-0.30517578	2.1616942900000002	9.72224092	-0.401953125	0.24414062	-0.061035156	-0.12207031	1549640219.853
-9.2724366	-1.068286142	-4.0661866	-0.24414062	-0.5493164	-0.24414062	9.234155252	0.32539062500000004	-0.9881347840000001	-0.30517578	1.4648438	0.5493164	10.65773912	1.4953613220000002	1.100585962	0.061035156	-0.12207031	-0.061035156	-9.220996106000001	0.6818847840000001	2.8734864200000003	0.12207031	-0.18310547	0.12207031	-1.3039550720000002	9.522461060000001	1.963110324	0.12207031	0.18310547	-0.12207031	2.906982428	9.60739766	-0.15910644960000003	-0.061035156	0.12207031	0.30517578	1549640219.893
-9.278417932000002	-1.1651855432	-3.8759764400000005	-0.4272461	0.6713867	-0.061035156	9.374121106	0.096899411	-0.878076178	-0.30517578	0.9765625	0.5493164	10.937671220000002	1.5360351440000002	0.88645018	-0.36621094	-0.24414062	-0.12207031	-9.53083516	-0.14833984620000001	3.2814209260000005	0.12207031	-0.18310547	0.12207031	-1.0168457068	10.35866664	2.7538574280000003	0.48828125	-0.12207031	-0.18310547	2.837597644	9.540405252000001	-0.36367187500000003	-0.061035156	0.12207031	0.30517578	1549640219.933
-9.508105432	-1.223803714	-4.2336670320000005	-0.061035156	-0.12207031	-0.18310547	10.126586960000001	-0.34931639400000003	-1.0934082068000002	0	0.8544922	0.61035156	10.937671220000002	1.5360351440000002	0.88645018	-0.36621094	-0.061035156	-0.36621094	-9.31311052	-0.4844970746000001	3.2455322480000004	0.12207031	0.30517578	0	-0.84816893	10.388574280000002	3.2562989200000003	0.48828125	-0.12207031	-0.18310547	2.128198282	9.916039840000002	-0.898413089	-0.18310547	0.30517578	0.36621094	1549640219.973
-9.04633786	-1.3111327879999999	-3.6714112400000003	-0.061035156	-0.30517578	-0.18310547	10.4388179	-0.763232428	-0.8230468750000001	0.12207031	1.0375977	0.24414062	11.212817000000001	1.221411142	1.7609375	0	0	-0.4272461	-9.171948380000002	-0.270361322	3.1593994600000004	-0.061035156	0.24414062	0.061035156	-0.916357428	9.750951980000002	3.1055663940000002	0.61035156	0.18310547	-0.4272461	1.697534146	9.94355432	-1.0718750000000001	-0.061035156	-0.12207031	0	1549640220.013
-8.93747554	-1.3230957460000001	-3.20007338	0.4272461	0.6713867	-0.18310547	9.733007788	-0.794335962	-0.417504892	0.061035156	0.48828125	0	10.929297120000001	1.069482428	1.963110324	0.12207031	-0.061035156	-0.30517578	-9.113330072	-0.06340332068	3.02421875	-0.061035156	0.24414062	0.061035156	-0.833813498	9.477001800000002	2.8316162140000003	-0.12207031	-0.12207031	-0.18310547	1.732226538	9.76411142	-0.5778076080000001	-0.061035156	-0.12207031	0	1549640220.053
-9.29636232	-1.0419677520000001	-3.5182862400000006	0.36621094	0.61035156	-0.12207031	9.399243210000002	-0.619677716	-0.7883544928000001	-0.12207031	0.24414062	0.061035156	10.929297120000001	1.069482428	1.963110324	0	0	-0.30517578	-9.206640380000001	-0.23208007200000003	3.10676268	0.12207031	0.12207031	0.061035156	-0.898413089	9.554760880000002	2.789746106	-0.12207031	-0.12207031	-0.18310547	2.250219748	9.60739766	-0.03229980432	-0.18310547	-0.12207031	-0.061035156	1549640220.093
-9.460253894000001	-0.7967285340000001	-3.83171376	-0.061035156	-0.12207031	-0.12207031	9.343017572	-0.42587889400000006	-0.7955322480000001	-0.18310547	0.36621094	0.24414062	11.05490764	1.412817392	1.412817392	-0.12207031	-0.061035156	-0.12207031	-9.15639676	-0.48808594240000003	3.0086670320000004	0.24414062	0.4272461	-0.061035156	-1.0479492212000001	9.63491214	2.8758788940000004	-0.061035156	-0.12207031	-0.18310547	2.404541034	9.609789840000001	-0.11843261780000001	-0.24414062	-0.24414062	0	1549640220.133
-9.285595746	-0.9725830072	-3.6821777160000004	0	-0.24414062	-0.12207031	9.46623552	-0.42587889400000006	-0.385205072	-0.12207031	0.12207031	0.24414062	10.779760880000001	1.4522949280000002	1.6305420320000001	-0.24414062	-0.12207031	0	-9.11572284	-0.576611322	2.8495605040000003	0.24414062	0.4272461	-0.061035156	-1.1675781250000001	9.680371106	2.9572264400000003	0.24414062	-0.18310547	-0.24414062	2.442822284	9.610986420000001	-0.25480957460000003	-0.24414062	-0.24414062	0	1549640220.173
-9.19467752	-1.0479492212000001	-3.5111084260000003	0.12207031	0	0	9.73061502	-0.5873779254	-0.5371337860000001	-0.061035156	-0.061035156	0.18310547	10.779760880000001	1.4522949280000002	1.6305420320000001	-0.24414062	-0.30517578	-0.061035156	-9.07026358	-0.500048822	2.8064941100000005	0.12207031	0.24414062	-0.061035156	-1.1675781250000001	9.680371106	2.9572264400000003	0.24414062	-0.18310547	-0.24414062	2.536132788	9.614575180000001	-0.1303955072	-0.18310547	-0.24414062	-0.18310547	1549640220.213
-9.18391124	-0.974975589	-3.5326415740000003	0.061035156	0.061035156	0	9.89211412	-0.7213623200000001	-0.8122802520000001	-0.061035156	-0.061035156	0.18310547	10.674487319999999	1.3817138580000001	1.7118896760000002	-0.12207031	-0.12207031	-0.24414062	-9.122900360000001	-0.4605712860000001	2.8316162140000003	0.061035156	0.18310547	-0.061035156	-1.0371826080000002	9.65883786	3.085229532	0.12207031	-0.18310547	-0.18310547	2.5815917540000006	9.58825679	-0.056225586060000006	-0.18310547	-0.24414062	-0.18310547	1549640220.253
-9.232959260000001	-1.0048827880000002	-3.584082068	0	-0.061035156	-0.061035156	9.719848740000002	-0.6208740020000001	-0.7692138580000001	-0.12207031	0.18310547	0.061035156	10.707983720000001	1.41042482	1.8159667540000002	-0.061035156	0.061035156	-0.24414062	-9.180322480000001	-0.5873779254	2.879467752	0.12207031	0.061035156	-0.061035156	-1.06589357	9.553564300000001	3.0589112400000005	-0.061035156	-0.061035156	-0.18310547	2.445214856	9.527246106	-0.0813476538	-0.18310547	-0.12207031	-0.12207031	1549640220.293
-9.24013678	-1.0670898560000002	-3.494360324	0	-0.061035156	-0.12207031	9.719848740000002	-0.6208740020000001	-0.7692138580000001	-0.12207031	0.18310547	0.061035156	10.707983720000001	1.41042482	1.8159667540000002	-0.12207031	0	-0.24414062	-9.180322480000001	-0.5873779254	2.879467752	0.12207031	0.12207031	-0.061035156	-1.06589357	9.553564300000001	3.0589112400000005	-0.061035156	-0.061035156	-0.18310547	2.445214856	9.527246106	-0.0813476538	-0.061035156	-0.24414062	-0.12207031	1549640220.333
-9.2724366	-1.1304931610000002	-3.484790036	0	-0.12207031	-0.12207031	9.72822284	-0.5096191394	-0.5837890576	-0.18310547	0.30517578	0.061035156	10.691235520000001	1.337451178	1.561157248	-0.18310547	-0.061035156	-0.24414062	-9.230566394	-0.6148925720000001	2.82922374	0.061035156	0.18310547	-0.061035156	-0.976171875	9.548779254000001	3.111547824	0	-0.12207031	-0.18310547	2.3626709260000003	9.613378894	0.01794433606	-0.12207031	-0.061035156	-0.061035156	1549640220.373
-9.249707068000001	-1.197485324	-3.53742662	0	-0.18310547	-0.18310547	9.60859375	-0.5837890576	-0.454589856	-0.061035156	0.36621094	0.12207031	10.48786592	1.3422363220000002	1.5779052520000003	-0.12207031	0	-0.24414062	-9.230566394	-0.6148925720000001	2.82922374	0.061035156	0.18310547	-0.061035156	-0.966601538	9.5619384	3.085229532	0	0.061035156	-0.18310547	2.27653804	9.630126800000001	-0.05981445288	-0.12207031	-0.061035156	-0.061035156	1549640220.413
-9.23535144	-1.2704589660000003	-3.4823974640000004	0	-0.36621094	-0.18310547	9.91364766	-0.3732421924	-0.3947753894	-0.061035156	2.1972656	0.30517578	10.48786592	1.3422363220000002	1.5779052520000003	-0.12207031	0.12207031	-0.36621094	-9.305932608	-0.613696286	2.7167724640000004	0	0.24414062	-0.061035156	-0.9785644568000001	9.536816394	3.05053714	0	0.061035156	-0.18310547	2.326782248	9.63969748	0.05144042932000001	-0.061035156	0	-0.061035156	1549640220.453
-9.192285340000002	-1.280029254	-3.3843016200000005	-0.12207031	-0.4272461	-0.18310547	9.15041484	0.062207030760000004	-0.0693847644	-0.18310547	3.6621094	0.7324219	9.21501448	1.1580077880000001	1.5683349640000002	-0.18310547	0.24414062	-0.5493164	-9.31669928	-0.73332518	2.57082518	0	0.36621094	0	-0.8242431610000001	9.423168930000001	3.0589112400000005	0	0.061035156	-0.18310547	2.49426268	9.58586412	0.11604003600000001	-0.12207031	-0.061035156	0	1549640220.493
-9.124096940000001	-1.3446288940000002	-3.3448242800000005	-0.18310547	-0.5493164	-0.12207031	7.344018570000001	0.5790038940000001	0.4294677716	-0.24414062	2.9907227	1.4648438	9.21501448	1.1580077880000001	1.5683349640000002	-0.18310547	0.36621094	-0.9765625	-9.31669928	-0.73332518	2.57082518	-0.12207031	0.5493164	0	-0.569433606	9.149218750000001	3.007470746	0.061035156	0.61035156	0.12207031	2.662939496	9.49016124	0.15073241820000002	-0.12207031	-0.061035156	0	1549640220.533
-9.02241214	-1.312329074	-3.262280252	-0.30517578	-0.36621094	-0.061035156	5.918042032000001	0.9737792932	0.23566894960000004	0	2.319336	2.4414062	8.011548020000001	0.953442392	1.5587646760000002	-0.12207031	0.5493164	-1.8920898	-9.31669928	-0.73332518	2.57082518	-0.12207031	0.5493164	0	-0.1626953076	8.892016574000001	3.029003894	0.061035156	0.61035156	0.12207031	2.6605469240000006	9.47341304	0.308642572	-0.30517578	0.36621094	0.48828125	1549640220.573
-9.0092527	-1.4044433900000002	-3.2969726440000002	-0.30517578	0	-0.18310547	6.670507788000001	0.052636719240000004	0.10048827880000001	0	2.319336	2.4414062	7.5952391200000005	1.4056396760000003	1.113745108	0.18310547	0.61035156	-2.9296875	-9.49973143	-0.770410144	2.1473388580000004	-0.12207031	0.5493164	0	0.24404297120000001	8.777173020000001	3.0613037140000006	0.30517578	1.5258789	0.48828125	2.491870108	9.49016124	0.11604003600000001	-0.48828125	0.30517578	0.48828125	1549640220.613
-9.094189300000002	-1.6281494600000002	-3.387890576	-0.4272461	-0.4272461	-0.36621094	7.1406494600000014	-0.90678714	0.46655273560000005	-0.18310547	2.4414062	3.2348633	7.5952391200000005	1.4056396760000003	1.113745108	0.36621094	0.7324219	-3.6621094	-9.49973143	-0.770410144	2.1473388580000004	-0.36621094	1.5258789	0.18310547	0.417504892	8.85732428	2.70839856	0.4272461	2.6245117	0.9765625	2.5217773560000003	9.536816394	0.16628417539999998	-0.48828125	0.30517578	0.48828125	1549640220.653
-8.85493161	-1.814770468	-3.24433606	-0.24414062	-0.5493164	-0.61035156	7.9134519800000005	-2.319604532	0.8840576080000001	-0.7324219	-1.4648438	3.7841797	8.411108426	2.3208007200000003	1.5563721040000003	0.061035156	-0.7324219	-4.5166016	-9.43273912	-0.4844970746000001	2.042065396	-0.36621094	1.953125	0.18310547	0.417504892	8.85732428	2.70839856	0.8544922	3.6010742	1.159668	2.595947284	9.46503894	0.34931639400000003	-0.4272461	0.48828125	0.91552734	1549640220.693
-8.649169928000001	-1.8279297120000002	-2.9261230040000004	0.18310547	-0.061035156	-0.91552734	9.319091754	-3.6235596040000004	1.1986816100000002	-0.7324219	-1.4648438	3.7841797	10.529736420000003	4.419091754000001	2.31481929	-0.5493164	-0.7324219	-4.211426	-9.413598740000001	-0.4091308606000001	1.814770468	-0.36621094	2.1362305	0.24414062	-0.5861816394	9.514086960000002	2.2573974640000003	0.79345703	3.6010742	1.2817383	2.85075679	9.27722194	0.6759033540000001	-0.5493164	0.61035156	1.2817383	1549640220.733
-8.967382788	-1.723852536	-3.02661142	0.24414062	0.12207031	-1.0986328	9.46264676	-4.48129892	1.5719238220000002	-0.6713867	-1.8920898	3.8452148	10.529736420000003	4.419091754000001	2.31481929	-0.5493164	-0.24414062	-3.8452148	-9.413598740000001	-0.4091308606000001	1.814770468	-0.30517578	2.1362305	0.30517578	-0.8673096040000001	9.46145018	2.2609863220000004	0.61035156	3.4179688	1.2817383	2.8758788940000004	9.278417932000002	0.7393066100000001	-0.5493164	0.61035156	1.2817383	1549640220.773
-9.22458516	-1.697534146	-3.170166034	0.30517578	0.061035156	-1.159668	9.3920652	-4.981347840000001	1.272851538	-0.24414062	-0.8544922	3.7231445	10.778564300000001	5.152417032000001	2.038476538	-0.61035156	-2.9907227	-3.8452148	-9.538012680000001	-0.3600830072	0.94506839	-0.18310547	2.2583008	0.24414062	-1.15441893	9.55117212	2.08752446	0.48828125	2.9907227	1.159668	2.8758788940000004	9.278417932000002	0.7393066100000001	-0.5493164	0.48828125	1.6479492	1549640220.813
-9.54997554	-1.886547824	-3.202465854	0.36621094	-0.061035156	-1.0375977	8.766406250000001	-5.74338408	0.879272464	-0.24414062	-0.8544922	3.7231445	11.233153960000001	5.845068390000001	1.77290036	-0.61035156	-1.4648438	-3.2958984	-9.538012680000001	-0.3600830072	0.94506839	-0.12207031	2.380371	0.36621094	-1.268066394	9.82392572	1.8446777160000003	0.5493164	2.5024414	0.9765625	2.8758788940000004	9.278417932000002	0.7393066100000001	-0.5493164	0.48828125	1.6479492	1549640220.853
-9.666015380000001	-2.112646466	-3.160595746	0.30517578	-0.12207031	-0.9765625	8.43981929	-6.491064300000001	0.6723144568000001	-0.12207031	-1.5258789	3.6010742	10.19238318	6.48747554	1.4403320680000002	-0.5493164	-1.0986328	-2.8686523	-9.790429712	0.11723633180000001	0.11723633180000001	-0.18310547	2.1972656	0.30517578	-1.2058593750000002	10.030884080000002	1.73701178	0.36621094	1.8310547	0.79345703	2.8758788940000004	9.278417932000002	0.7393066100000001	-0.5493164	0.48828125	1.6479492	1549640220.893
-9.5619384	-2.337548822	-3.1486327880000005	0.61035156	-0.18310547	-0.79345703	8.23645018	-7.0951902	0.34931639400000003	0.24414062	0	2.8686523	9.656445288	6.98513179	1.4223876800000002	-0.5493164	-0.5493164	-2.5634766	-9.790429712	0.11723633180000001	0.11723633180000001	0.061035156	2.4414062	0.18310547	-1.068286142	10.112231920000001	1.6341308900000002	0.36621094	1.8310547	0.79345703	2.8758788940000004	9.278417932000002	0.7393066100000001	-0.5493164	0.48828125	1.6479492	1549640220.932
-9.45427266	-2.2849121400000003	-3.075659146	0.7324219	-0.061035156	-0.79345703	7.97446286	-7.07963858	0.22968750000000002	0.24414062	0	2.8686523	9.24492212	7.420581070000001	1.2333740020000001	-0.5493164	-0.5493164	-2.319336	-9.8083741	0.1806396466	-0.24763183900000002	0.30517578	2.0751953	0.18310547	-0.9402832068000001	10.35029254	1.739404254	0.30517578	1.4648438	0.61035156	2.8758788940000004	9.278417932000002	0.7393066100000001	-0.5493164	0.48828125	1.6479492	1549640220.972
-9.508105432	-2.198779254	-3.0995849640000004	0.6713867	-0.24414062	-0.91552734	7.327270468000001	-7.129882788000001	0.2835205072	0.061035156	-0.6713867	1.8920898	9.034375	7.71367212	1.1651855432	-0.5493164	-0.4272461	-2.1972656	-9.85622554	-0.16987304320000002	-0.9630126800000001	0.36621094	1.953125	0.18310547	-0.793139676	10.28688948	1.6915527160000003	0.24414062	0.9765625	0.30517578	2.8758788940000004	9.278417932000002	0.7393066100000001	-0.5493164	0.48828125	1.6479492	1549640221.012
-9.42077626	-2.312426718	-3.0230224640000003	0.61035156	-0.18310547	-0.91552734	7.20883786	-6.998290740000001	0.45100097840000003	0.061035156	-0.79345703	1.4038086	8.665917932000001	7.86679712	1.4463134979999999	-0.5493164	0.12207031	-2.0141602	-9.759326080000001	-0.03229980432	-1.3015625000000002	0.18310547	1.8920898	0.061035156	-0.5909667932	10.35148912	1.79921875	0.24414062	0.9765625	0.30517578	2.8758788940000004	9.278417932000002	0.7393066100000001	-0.5493164	0.48828125	1.6479492	1549640221.052
-9.25090306	-2.4117187500000004	-3.0206298920000005	0.5493164	-0.48828125	-0.91552734	7.028198380000001	-7.029394568	0.20935058900000003	0	-0.61035156	1.3427734	8.713769568	7.71367212	1.7023192900000002	-0.36621094	-0.6713867	-2.0141602	-9.759326080000001	-0.03229980432	-1.3015625000000002	0.24414062	1.7700195	-0.061035156	-0.5275634784000001	10.000976440000002	1.770507788	0.18310547	0.91552734	0.18310547	2.2813232820000002	9.63371556	0.172265625	-0.5493164	-0.18310547	1.7089844	1549640221.092
-9.19946286	-2.4978514400000003	-2.866308606	0.30517578	-0.36621094	-0.91552734	6.902587860000001	-7.175341754000001	0.36965332460000005	-0.061035156	-0.24414062	0.91552734	8.713769568	7.71367212	1.7023192900000002	-0.24414062	-0.061035156	-1.4648438	-9.563134980000001	-0.42109375000000004	-1.9403808900000001	0.18310547	1.5258789	-0.12207031	-0.5335449280000001	9.935181200000002	1.6496826080000002	0.24414062	0.7324219	-0.12207031	4.236059604	9.020019568	0.8828613220000001	-0.18310547	-0.18310547	0.12207031	1549640221.132
-9.222192392	-2.70839856	-2.8220459260000004	0.36621094	-0.30517578	-0.91552734	6.642993210000001	-7.46364766	0.47014160340000005	-0.24414062	-0.12207031	0.61035156	8.412304712000001	7.726831070000001	1.6592528960000001	-0.24414062	-0.12207031	-1.2817383	-9.536816394	-0.23208007200000003	-2.177246106	0.061035156	1.4648438	-0.12207031	-0.642407248	10.03686502	1.66403804	0.24414062	0.7324219	-0.12207031	4.27553714	8.97575679	0.9199462860000001	-0.18310547	-0.18310547	0.12207031	1549640221.172
-9.1791259	-2.8017089660000005	-2.787353534	0.30517578	-0.48828125	-0.8544922	6.51379393	-7.45766574	0.6041259784	-0.12207031	0.061035156	0.5493164	8.12758786	8.07016574	1.378125	-0.12207031	-0.12207031	-1.159668	-9.536816394	-0.23208007200000003	-2.177246106	0.061035156	1.159668	-0.12207031	-0.57421875	10.05002446	1.610205072	0.12207031	0.36621094	-0.12207031	4.398754892	8.95183107	0.8421875000000001	0.18310547	-0.061035156	0	1549640221.212
-9.097778060000001	-2.971582068	-2.709594748	0.18310547	-0.4272461	-0.79345703	6.227880890000001	-7.5079103400000005	0.5443115216000001	0.061035156	0.30517578	0.4272461	8.12758786	8.07016574	1.378125	0	0.4272461	-0.79345703	-9.514086960000002	-0.32539062500000004	-2.446411142	-0.061035156	0.9765625	-0.12207031	-0.7560547120000001	10.13376448	1.553979532	0.18310547	0.5493164	-0.24414062	4.282714856	8.948242212	0.9510498200000002	0.18310547	-0.061035156	0	1549640221.252
-9.077441394000001	-3.0541259000000003	-2.5720214660000003	0.061035156	-0.4272461	-0.61035156	6.321191394	-7.546191394000001	0.5586669928	0.30517578	1.159668	0.30517578	8.24243161	8.14672824	0.976171875	0.61035156	0.48828125	-0.36621094	-9.32746556	-0.324194339	-2.8962158540000003	-0.12207031	0.91552734	-0.12207031	-0.9378906250000001	10.10505342	1.43076178	0.061035156	0.4272461	-0.36621094	4.29348143	8.92551268	0.9211425720000002	0.061035156	-0.12207031	-0.18310547	1549640221.292
-8.95063498	-3.1139403960000003	-2.503832968	-0.061035156	-0.18310547	-0.4272461	6.243432608000001	-7.50671376	0.6077148560000001	0	1.4648438	0.12207031	7.4684326080000005	8.41828624	1.393676718	0.5493164	0.30517578	-0.12207031	-9.32746556	-0.324194339	-2.8962158540000003	-0.12207031	0.6713867	-0.18310547	-0.8732910340000001	10.146923920000003	1.1855224640000002	0.061035156	0.30517578	-0.5493164	4.51120607	8.793920926	0.8254394568000001	0.18310547	-0.30517578	-0.24414062	1549640221.332
-9.02241214	-3.12709964	-2.4870849640000006	-0.12207031	-0.18310547	-0.18310547	6.203955072	-7.698120108000001	0.40554199280000003	-0.30517578	1.6479492	0.18310547	7.4684326080000005	8.41828624	1.393676718	0.5493164	0.6713867	-0.061035156	-9.15639676	-0.25839844240000004	-3.3807128600000005	-0.12207031	0.36621094	-0.18310547	-1.031201178	10.3012455	1.0874267572	0.061035156	0.12207031	-0.24414062	4.763623004	8.712573380000002	0.762036142	0.18310547	-0.30517578	-0.24414062	1549640221.372
-9.140844748000001	-3.075659146	-2.43803714	-0.36621094	-0.061035156	0.061035156	6.184814300000001	-7.8883300720000005	0.324194339	-0.24414062	0.91552734	0.12207031	7.347607428000001	8.468530252	1.564746106	0.7324219	0.61035156	-0.30517578	-9.174340560000001	-0.3529052716	-3.4369384000000003	-0.12207031	0	-0.18310547	-1.1747558900000001	10.42326628	1.0886230432000001	0.061035156	0.12207031	-0.24414062	4.805493210000001	8.66472194	0.907983426	0.12207031	-0.30517578	-0.18310547	1549640221.412
-9.102563400000001	-3.0397704680000004	-2.45358876	-0.48828125	0.061035156	0.18310547	5.9635009000000005	-8.14433606	0.611303714	-0.061035156	0.36621094	0	7.5330322480000005	8.994897660000001	1.4235839660000003	1.0986328	0.5493164	-0.48828125	-9.174340560000001	-0.3529052716	-3.4369384000000003	-0.12207031	-0.30517578	-0.18310547	-1.238159146	10.5058107	1.191503894	-0.061035156	-0.061035156	-0.12207031	4.789941394	8.7030027	0.8314209260000001	0.12207031	-0.36621094	-0.24414062	1549640221.452
-9.0176268	-2.9667969240000005	-2.414111322	-0.61035156	0.12207031	0.36621094	4.93828125	-8.7030027	1.564746106	-0.061035156	0.36621094	0	7.5330322480000005	8.994897660000001	1.4235839660000003	0.5493164	0.91552734	-0.12207031	-9.23654802	-0.5490966754000001	-3.1964844240000003	-0.18310547	-0.7324219	-0.30517578	-1.5121094240000001	10.540502700000001	1.27524411	-0.30517578	-0.61035156	-0.18310547	4.544702176	8.748461960000002	0.83022464	0.12207031	-0.36621094	-0.24414062	1549640221.492
-9.19946286	-2.845971646	-2.50622554	-0.6713867	0.24414062	0.48828125	4.053027356	-9.733007788	1.911669928	0.36621094	-0.9765625	-0.61035156	8.16826178	9.304736420000001	1.447509784	0.4272461	1.3427734	0.79345703	-9.25688498	-0.876879892	-3.011059604	-0.24414062	-1.0986328	-0.36621094	-2.136572284	10.224683	1.408032248	-0.30517578	-0.61035156	-0.18310547	4.2420410340000005	8.749658246000001	1.0192382788	0.12207031	-0.4272461	-0.30517578	1549640221.532
-9.034375	-2.5433105040000004	-2.8268310700000003	-0.91552734	0.30517578	0.7324219	2.5636474640000007	-10.96398912	1.567138678	0.91552734	-1.159668	-0.9765625	9.81914038	8.92670926	1.61977536	0.24414062	3.2348633	2.380371	-9.25688498	-0.876879892	-3.011059604	-0.36621094	-1.4038086	-0.24414062	-1.905688498	10.16845746	1.665234424	-0.4272461	-1.5258789	-0.4272461	4.11882338	8.828613220000001	0.9797607428000001	-0.36621094	-0.79345703	-0.48828125	1549640221.572
-9.10615216	-2.0839355040000003	-3.017041034	-1.4648438	1.4648438	0.61035156	0.193798822	-12.001172120000001	0.1579101538	0.79345703	-1.2207031	0	9.81914038	8.92670926	1.61977536	0	6.591797	4.1503906	-9.87177716	-1.656860324	-2.2250976440000003	-0.79345703	-2.1972656	-0.061035156	-0.9977050720000001	10.151709260000002	2.213134784	0.061035156	-2.2583008	-0.7324219	3.3962646760000004	8.924316394	1.1101562500000002	-0.36621094	-0.79345703	-0.48828125	1549640221.612
-9.92919928	-1.5180908540000002	-4.176245108	-2.380371	1.2207031	0	-1.373339856	-11.917432100000003	-0.84816893	0.79345703	-1.2207031	0	10.173241820000001	8.47451178	1.7130859620000003	0.30517578	6.652832	5.7373047	-10.50820288	-1.9690917540000001	-1.353002896	-1.4038086	-2.6855469	0.36621094	-0.2954833966	10.252197480000001	2.312426718	0.061035156	-2.2583008	-0.7324219	3.1378662140000007	9.445898560000002	0.0980957068	-0.79345703	-1.5869141	-1.4038086	1549640221.652
-9.97346196	-1.161596646	-5.132080072	-3.479004	-0.36621094	-0.7324219	-0.7285400360000001	-11.10874002	-0.879272464	0.61035156	-1.4648438	2.1972656	10.1313723	6.310424820000001	1.567138678	0.48828125	5.1879883	6.4697266	-10.50820288	-1.9690917540000001	-1.353002896	-2.380371	-2.8686523	0.61035156	1.25729982	10.9735598	2.1892089660000003	0.4272461	-2.1362305	-1.4038086	3.6056152160000003	9.962695680000001	-1.522875998	-0.36621094	-1.4648438	-2.0751953	1549640221.692
-8.96259784	-1.350610324	-5.037573380000001	-4.5776367	-1.2817383	-0.8544922	0.855346646	-10.395751800000001	-1.246533246	0.5493164	-4.211426	6.5307617	10.1313723	6.310424820000001	1.567138678	1.5258789	2.9907227	5.6762695	-9.366943390000001	-0.38879393000000007	-0.3529052716	-3.6010742	-1.5258789	0.61035156	2.128198282	10.577587860000001	1.930810504	-0.18310547	0.36621094	-2.0751953	4.6416014400000005	9.744970746000002	-1.90808107	-0.36621094	-1.4648438	-2.0751953	1549640221.732
-7.8775634000000005	-1.90808107	-4.806689496	-5.004883	-1.4038086	-0.9765625	2.491870108	-9.849048020000001	-1.6149902160000003	0.5493164	-4.211426	6.5307617	9.49853534	4.504028354000001	1.485791034	3.3569336	1.8310547	4.8217773	-8.927905252	0.6160888580000001	0.0992919928	-4.4555664	-1.4648438	0.30517578	2.01096196	10.03686502	1.3637695680000002	-0.18310547	0.36621094	-2.0751953	4.127197284	9.368139480000002	-1.175952176	1.4648438	1.7089844	-2.319336	1549640221.772
-7.835693390000001	-2.2215087860000002	-4.645190396	-4.272461	-0.48828125	-0.91552734	3.226391574	-9.91245108	-2.304052716	0.8544922	-4.211426	7.080078	8.060595746	2.4906739200000003	0.10527343750000001	5.79834	1.7700195	3.540039	-8.927905252	0.6160888580000001	0.0992919928	-4.638672	-2.1362305	0.24414062	1.141259784	9.72224092	1.0144531250000002	-0.91552734	1.5869141	-2.0141602	3.721655252	9.15878894	-0.6531738220000001	1.4038086	2.4414062	-2.1362305	1549640221.812
-8.098876800000001	-2.118627896	-5.397656250000001	-4.638672	-1.2817383	-0.79345703	3.1175292540000004	-9.77607428	-3.21921376	0.8544922	-4.211426	7.080078	8.060595746	2.4906739200000003	0.10527343750000001	7.6904297	1.7700195	2.319336	-8.653955072	1.5276611420000001	0.7428955072	-4.8217773	-1.7089844	0.12207031	0.8673096040000001	9.35378444	0.6268554712000001	-2.0751953	2.746582	-1.2207031	3.216821286	9.20544429	-0.265576178	1.4038086	2.4414062	-2.1362305	1549640221.852
-8.11682158	-2.359082068	-5.79482428	-4.638672	-1.0986328	-0.7324219	3.15461412	-9.61816394	-3.652270468	2.1362305	-4.8828125	5.9814453	7.9601074280000015	2.61867662	-0.43186035340000006	8.239746	2.380371	1.5869141	-9.122900360000001	1.494165036	1.222607428	-4.638672	-2.380371	0.12207031	0.8673096040000001	9.35378444	0.6268554712000001	-2.8686523	3.3569336	-0.4272461	3.01225589	9.258081070000001	-0.42229003600000004	0.6713867	2.5634766	-1.8310547	1549640221.892
-8.279516574	-2.410522464	-6.165673920000001	-4.3945312	-1.2817383	-0.61035156	3.234765576	-9.30952176	-3.7647216460000004	2.8076172	-6.3476562	5.1879883	8.366845746000001	3.0601074280000002	-0.12202148560000001	8.300781	3.9672852	1.159668	-9.122900360000001	1.494165036	1.222607428	-4.699707	-2.0141602	0.12207031	0.16508788940000002	9.48896466	0.4354492212	-3.112793	4.211426	0.18310547	2.802905252	9.503320288000001	-0.6053222644	0.4272461	3.3569336	-1.2207031	1549640221.932
-8.114428420000001	-2.217919928	-5.9288086060000005	-4.211426	-1.2817383	-0.5493164	3.452490216	-9.132470746000001	-3.79223642	2.6855469	-7.6293945	4.5776367	8.72932158	3.5697264400000006	0.8960205072	7.751465	4.4555664	0.8544922	-9.377710160000001	1.425976538	1.745385782	-4.760742	-1.4648438	0.18310547	-0.7105957068000001	9.426757788000002	0.18901367800000002	-2.5634766	5.3710938	0.5493164	2.3172119600000003	9.657641574000001	-0.729736322	0.4272461	3.3569336	-1.2207031	1549640221.972
-7.86679712	-2.0911132200000004	-5.914452880000001	-3.7841797	-0.5493164	-0.6713867	4.02551268	-8.833398560000001	-3.4572753600000006	2.1362305	-8.483887	4.0283203	9.01403804	4.10805661	1.35419928	5.859375	3.4179688	0.6713867	-9.22338858	1.9044922120000003	2.3303711060000003	-4.638672	-1.4038086	0.18310547	-1.4451172120000002	9.326269568	0.17824707460000003	-1.5258789	5.432129	0.9765625	1.264477536	9.82990764	-1.3075439300000002	-0.24414062	3.2348633	-0.79345703	1549640222.012
-7.917040740000001	-1.9702880400000002	-6.17045926	-3.3569336	-0.7324219	-0.7324219	4.580590854	-8.597729532	-2.834008786	0.4272461	-7.507324	2.6245117	9.74736322	4.417895468	1.638916034	4.1503906	2.8686523	0.8544922	-9.22338858	1.9044922120000003	2.3303711060000003	-4.333496	-1.6479492	0.18310547	-1.5743163940000002	9.469824280000001	0.4067382788	-1.2207031	4.211426	1.5258789	0.9043945288	9.87775908	-1.335058606	-0.4272461	3.112793	-0.8544922	1549640222.052
-7.946948380000001	-1.546801718	-6.29008786	-2.8686523	-0.48828125	-0.48828125	5.04714357	-8.399145468	-2.159301718	0.4272461	-7.507324	2.6245117	10.51897014	4.771997104	2.058813498	3.479004	3.112793	1.159668	-9.350195288	2.337548822	3.034985324	-3.7841797	-1.5258789	0.24414062	-1.427172824	9.88134784	0.6041259784	-0.8544922	3.112793	1.953125	0.869702176	9.96389128	-1.429565396	-0.4272461	3.112793	-0.8544922	1549640222.092
-7.893115020000001	-0.961816394	-6.77817392	-2.9907227	-0.36621094	-0.30517578	5.352197480000001	-8.323779254	-1.418798822	-0.5493164	-6.4697266	1.8310547	10.36584514	5.13088408	1.9571288940000002	2.8076172	2.4414062	1.4038086	-9.304736420000001	2.359082068	3.1139403960000003	-3.4179688	-1.3427734	0.30517578	-1.191503894	10.151709260000002	0.765625	-0.8544922	3.112793	1.953125	1.3793212860000001	9.8514402	-1.38410643	-1.4648438	3.6621094	-0.48828125	1549640222.132
-8.24482428	-0.7010253600000002	-6.9803469400000004	-2.8076172	-0.5493164	-0.061035156	5.5806884000000005	-8.27233876	-0.40434570680000004	-2.8076172	-3.4179688	0.61035156	10.36584514	5.13088408	1.9571288940000002	2.8076172	2.4414062	1.4038086	-9.304736420000001	2.359082068	3.1139403960000003	-3.112793	-1.0986328	0.36621094	-0.9630126800000001	10.199560700000001	0.8589355432	-0.6713867	2.8686523	1.7700195	1.62575679	10.11821286	-1.610205072	-2.0141602	3.9672852	-0.36621094	1549640222.172
-8.712573380000002	-0.03588867212	-7.56054712	-3.7231445	-1.0986328	-0.30517578	5.763720746000001	-8.881250000000001	0.5634521466	-3.4179688	-1.8310547	-0.4272461	10.36584514	5.13088408	1.9571288940000002	2.8076172	2.4414062	1.4038086	-9.48776857	1.9320067900000002	3.160595746	-3.112793	-1.8310547	0.6713867	-0.4450195288	10.58596196	1.2501221040000001	-0.7324219	2.5024414	1.5869141	2.5851807100000004	10.67927266	-0.784765625	-2.0141602	3.9672852	-0.36621094	1549640222.212
-8.51159694	-0.3756347644	-6.610693390000001	-5.493164	-2.9296875	-0.6713867	5.708691394000001	-9.581079074	1.585082968	-3.4179688	-1.8310547	-0.4272461	8.323779254	5.193090560000001	1.594653354	1.6479492	1.6479492	0.18310547	-9.65883786	0.931909146	3.5481933900000002	-3.4179688	-1.2207031	1.0986328	-0.17824707460000003	10.387377700000002	2.350707968	-0.91552734	1.159668	1.0986328	3.770703076	10.453173920000001	0.5072265576	-3.4179688	5.554199	0.79345703	1549640222.252
-8.931494110000001	-2.5205810700000004	-3.9968016200000003	-5.79834	-1.953125	-0.5493164	5.002880890000001	-10.155298020000002	2.2849121400000003	-3.540039	-0.79345703	-1.953125	8.033081070000001	5.1631836060000005	1.662841754	1.8920898	1.6479492	-0.6713867	-9.599023560000001	-0.20935058900000003	3.1689697480000003	-3.7841797	-1.0375977	1.0986328	-0.61848143	9.98303264	3.084033246	-0.4272461	2.0141602	0.79345703	4.1140380400000005	10.12180162	1.184326178	-3.4179688	5.554199	0.79345703	1549640222.291
-10.393359620000002	-2.78496106	-2.112646466	-3.7231445	-0.36621094	-0.79345703	4.0877197480000005	-10.582373200000001	2.359082068	-2.746582	-1.3427734	-4.1503906	7.779467752000001	5.15600589	1.7489746400000001	2.5024414	1.6479492	-1.0986328	-9.846654860000001	-1.07785643	2.568432608	-4.1503906	-0.9765625	1.0375977	-1.2010742212	9.46623552	3.3735351440000003	-0.8544922	3.2348633	1.5258789	4.657153354	9.65285643	1.239355432	-4.333496	5.065918	1.953125	1549640222.331
-11.19008786	-2.204760782	-2.66174321	-4.5166016	-1.5869141	-1.6479492	4.0877197480000005	-10.582373200000001	2.359082068	-1.0375977	-3.112793	-5.9814453	7.778271760000001	5.71586911	2.24064946	3.4179688	2.1972656	-1.5869141	-9.846654860000001	-1.07785643	2.568432608	-4.211426	-2.0751953	1.2207031	-1.2010742212	9.46623552	3.3735351440000003	-0.8544922	3.2348633	1.5258789	4.657153354	9.65285643	1.239355432	-4.1503906	5.7373047	3.1738281	1549640222.372
-9.512890380000002	-2.43803714	-2.9033935700000004	-4.0283203	-1.8310547	-1.3427734	2.566040036	-12.040649460000001	0.8146728240000001	0.91552734	-4.272461	-6.164551	7.74477536	7.220800720000001	2.598339856	3.90625	2.8686523	-2.1972656	-11.57888228	-1.553979532	3.696533246	-3.90625	-0.48828125	1.2817383	-1.073071286	10.96997104	3.813769568	-0.48828125	3.8452148	1.6479492	2.568432608	9.319091754	-1.1125488220000002	0.12207031	3.6621094	3.540039	1549640222.411
-8.364452880000002	-1.81118161	-2.0528320680000003	-4.0893555	-0.24414062	-0.5493164	2.427270468	-11.106347840000002	-0.007177734620000001	0.91552734	-3.90625	-5.9814453	7.358374100000001	8.45896016	2.674902356	3.9672852	2.5024414	-2.8686523	-8.55466304	-1.1209228240000002	2.0372802520000004	-4.272461	2.2583008	0.91552734	-2.3112304320000003	9.242529254	3.0589112400000005	-0.5493164	5.92041	1.2817383	3.23356929	8.32497554	-1.820751996	0.12207031	3.6621094	3.540039	1549640222.451
-8.369238220000002	-0.876879892	-2.6031250000000004	-4.1503906	0	-0.91552734	2.384204074	-10.266552520000001	-0.3576904254	0.91552734	-3.90625	-5.9814453	7.604809800000001	8.524755890000002	3.085229532	3.9672852	3.6010742	-2.319336	-8.55466304	-1.1209228240000002	2.0372802520000004	-4.0283203	0.061035156	0.91552734	-3.3986572480000006	8.00795926	2.4344482820000004	-1.159668	6.652832	1.3427734	2.100683606	10.3610598	-0.21533202880000002	4.1503906	6.1035156	6.4086914	1549640222.492
-8.535522660000002	-0.5813964856000001	-2.9823487400000004	-4.211426	-0.4272461	-1.2207031	1.836303714	-10.01174272	-0.5993408246	0.79345703	-2.6245117	-6.1035156	6.8032959260000005	8.4386232	2.6916503600000006	3.0517578	4.0893555	-1.2207031	-8.30463858	-0.80390625	2.128198282	-3.7231445	-0.18310547	1.2817383	-2.987133786	8.441015380000001	2.5217773560000003	-1.159668	4.3945312	1.4038086	2.595947284	10.536913940000002	-0.113647464	5.126953	5.493164	6.7749023	1549640222.531
-9.100170926	-0.19499511780000003	-3.20366214	-3.7841797	1.3427734	-1.4648438	1.562353534	-9.60261232	-0.7668212860000001	1.7700195	-2.8076172	-4.5166016	5.671606430000001	8.59414038	2.19399411	1.8310547	2.4414062	-0.9765625	-9.125292932	-1.509716754	3.04216304	-3.7231445	-0.6713867	1.2207031	-1.715478534	9.299951080000001	2.9057862400000003	-0.5493164	2.9907227	1.3427734	3.111547824	11.531029860000002	0.0813476538	5.126953	5.493164	6.7749023	1549640222.571
-9.96389128	0.014355469240000002	-4.547094748	-5.126953	-0.18310547	-1.7089844	1.562353534	-9.60261232	-0.7668212860000001	1.7700195	-2.8076172	-4.5166016	5.56274411	8.8214357	1.8063964660000003	1.2207031	1.2207031	-1.5258789	-9.125292932	-1.509716754	3.04216304	-3.9672852	0.12207031	1.2207031	-1.715478534	9.299951080000001	2.9057862400000003	0	3.2958984	0.91552734	3.111547824	11.531029860000002	0.0813476538	6.591797	5.493164	5.2490234	1549640222.611
-9.46623552	-0.5598632788000001	-4.42028804	-5.9814453	-1.8310547	-1.8920898	2.386596646	-8.174243210000002	-0.9283202880000001	2.0751953	-2.6855469	-2.8076172	6.0795407400000006	8.73171376	1.300366214	1.2817383	1.5869141	-1.5869141	-9.043945288000002	-1.4989501800000002	3.2323730040000007	-4.211426	-0.30517578	1.3427734	-1.35180661	9.527246106	3.3759277160000005	0.24414062	3.540039	0.6713867	1.022827176	11.684154860000001	-0.29667969240000003	4.9438477	5.9814453	3.479004	1549640222.651
-8.59414038	-1.156811502	-3.213232428	-5.3710938	-1.4648438	-1.159668	2.8328125	-7.644287140000001	-0.9582275360000001	2.6855469	-2.2583008	-0.36621094	6.278125	8.5498777	1.108959964	2.0751953	2.1972656	-1.159668	-8.67189946	-1.189111322	3.3101317900000002	-4.3945312	-0.30517578	1.4038086	-0.838598642	9.579882788	3.371142572	-0.4272461	3.540039	0.18310547	0.571826178	10.06557608	-0.05861816394	4.9438477	5.9814453	3.479004	1549640222.691
-8.42067842	-0.966601538	-3.226391574	-4.211426	0.79345703	-0.8544922	3.1366699280000003	-7.500732428000001	-0.953442392	2.6855469	-2.2583008	-0.36621094	6.46953125	8.488867212	1.51928714	3.1738281	2.9907227	-0.91552734	-8.67189946	-1.189111322	3.3101317900000002	-4.4555664	-0.061035156	1.4038086	-0.8266357428000001	9.431542932000001	2.9907226440000003	-0.4272461	3.540039	0.18310547	1.3661621400000001	9.230566394	0.5897705072	4.1503906	5.6762695	1.8920898	1549640222.731
-9.433935700000001	-0.4868896466	-4.232470746	-4.0893555	-0.61035156	-0.79345703	3.466845746	-7.495947480000001	-1.3075439300000002	3.1738281	-2.9296875	0.61035156	6.4683351600000005	8.6001223	2.1616942900000002	3.2958984	3.7231445	-0.6713867	-8.6766848	-0.9211425720000002	3.249121106	-4.5776367	-0.30517578	1.4648438	-1.3948730040000001	9.30952176	2.6079101440000003	-0.7324219	4.0893555	0.18310547	2.23227536	9.088207968	1.2895996400000003	4.0283203	4.9438477	0.79345703	1549640222.771
-9.35378444	-0.48090820680000007	-4.04584964	-5.065918	-0.9765625	-1.0375977	4.000390576	-7.8428711060000005	-1.8279297120000002	3.8452148	-4.0283203	1.159668	6.43842752	8.82263179	2.58278804	2.5024414	3.6010742	-0.4272461	-8.548681610000001	-0.23566894960000004	3.3101317900000002	-4.3945312	-0.48828125	1.4648438	-1.9128662140000001	9.573901260000001	2.43205571	-0.5493164	3.540039	0.9765625	4.26118161	8.81665036	0.8445800720000001	4.0283203	4.9438477	0.79345703	1549640222.811
-8.797509980000001	-0.33615722840000006	-3.25151358	-4.699707	-0.61035156	-0.9765625	4.28151857	-7.7495607	-2.122216754	4.0283203	-4.333496	1.953125	6.67888179	9.121704074	2.8112792540000004	1.6479492	3.479004	-0.30517578	-8.548681610000001	-0.23566894960000004	3.3101317900000002	-4.0893555	-0.91552734	1.2817383	-1.848266574	9.687548920000001	2.642602536	-0.5493164	3.540039	0.9765625	4.26118161	8.81665036	0.8445800720000001	2.4414062	3.8452148	0.061035156	1549640222.851
-8.589355432000001	-1.6114013580000002	-3.5721191100000005	-3.9672852	0.7324219	-1.159668	4.28151857	-7.7495607	-2.122216754	3.540039	-4.272461	2.6855469	7.0030760800000005	9.1791259	2.6114991	1.159668	3.3569336	0.30517578	-8.23645018	-0.22011719240000002	3.4835937500000003	-3.7231445	-1.159668	1.0375977	-1.415209964	9.760522660000001	2.9931152160000005	-0.5493164	3.112793	1.2817383	1.550390576	8.49125998	-1.4750244600000002	2.4414062	5.1879883	-1.0986328	1549640222.891
-10.05839856	-3.9441650360000002	-4.766015576	-1.8920898	0.18310547	-1.7089844	3.89272464	-7.8847409200000005	-2.5086182100000003	3.1738281	-4.211426	3.0517578	7.041357428000001	9.136059800000002	2.2167236420000003	0.9765625	3.2348633	0.91552734	-8.774780252000001	-0.4713378894	3.59484874	-3.7231445	-2.0141602	1.0375977	-0.723754892	10.16845746	2.95363768	-0.7324219	2.9907227	1.3427734	-1.9176513580000003	10.18640126	1.0288086060000001	2.4414062	5.1879883	-1.0986328	1549640222.931
-10.48188498	-2.8914307100000003	-4.794726440000001	-0.79345703	-2.4414062	-0.91552734	3.5601562500000004	-8.8728759	-2.9464599640000007	3.2348633	-4.211426	3.540039	7.146630890000001	9.13725589	1.965502896	1.2207031	3.90625	0.91552734	-10.11342752	-0.0418701178	3.946557608	-3.8452148	-0.7324219	1.2207031	-0.37802735600000004	10.30602986	2.1569091460000003	-1.0375977	3.2348633	1.4648438	4.167871106000001	12.223682100000001	3.1462402160000003	1.2207031	1.4038086	-3.2958984	1549640222.971
-8.12160643	-0.14833984620000001	-3.7431884000000006	-4.0283203	0.6713867	-0.79345703	3.5781005400000003	-9.479394568	-3.0218260800000003	2.2583008	-5.065918	4.638672	7.298559800000001	9.1875	1.427172824	1.159668	4.760742	0.91552734	-10.63620558	1.2094482428000002	4.03986821	-3.3569336	1.0375977	1.7089844	-0.6316406250000001	10.546484620000001	1.37214357	-1.0986328	3.9672852	1.5258789	5.2229982	10.149316100000002	0.2835205072	0.5493164	2.746582	-1.2207031	1549640223.011
-9.031982428000001	-0.37802735600000004	-6.073559800000001	-3.2348633	3.3569336	-2.0141602	3.5781005400000003	-9.479394568	-3.0218260800000003	2.2583008	-5.065918	4.638672	7.394262680000001	9.35258786	0.5455078076000001	0.91552734	5.1879883	1.0375977	-10.107446580000001	0.7273437500000001	2.551684604	-3.2348633	0.36621094	1.2207031	-1.3924804320000002	11.25349092	1.2154297120000002	-1.2817383	4.760742	1.5258789	3.2562989200000003	9.48776857	-1.123315396	0.5493164	2.746582	-1.2207031	1549640223.051
-10.19238318	-0.7464843750000001	-8.23764676	-5.6762695	-4.638672	-2.9296875	4.00517572	-10.619458360000001	-1.3386474640000001	0.8544922	-4.0893555	4.272461	7.634716754	9.790429712	-0.4091308606000001	0.79345703	4.9438477	0.91552734	-10.070361420000001	0.037084961060000005	3.0900146760000005	-3.9672852	0.18310547	1.2207031	-1.3924804320000002	11.25349092	1.2154297120000002	-1.2207031	4.8828125	1.8310547	2.292089856	10.6589357	-0.419897464	1.7089844	1.7089844	-1.2817383	1549640223.091
-7.8608152	-1.4582763580000002	-5.023217752000001	-6.4697266	-1.5869141	-2.1362305	3.785058606	-10.41010782	-0.869702176	1.159668	-5.126953	0.91552734	7.94216304	9.581079074	-1.2716552520000002	1.0375977	4.0283203	1.2207031	-9.98183606	-0.027514648560000004	3.21203624	-4.638672	-0.4272461	1.3427734	-0.014355469240000002	10.6589357	1.580297824	-0.79345703	4.1503906	1.7700195	2.1892089660000003	10.259375	-0.8649169928000001	0.6713867	2.319336	-2.380371	1549640223.131
-7.36196286	-2.215527356	-4.748071286	-5.065918	0.6713867	-2.0751953	3.5781005400000003	-8.866894568000001	-0.2081542932	0.61035156	-5.7373047	-0.4272461	8.310620108	8.3201902	-1.6484863220000001	1.7700195	3.6621094	1.8920898	-8.42905252	0.8565429712000001	2.9727783540000003	-5.065918	1.0375977	1.3427734	0.501245108	9.322680710000002	0.9881347840000001	-0.5493164	4.699707	1.159668	1.8279297120000002	9.961499100000001	-1.1771484620000001	0.6713867	2.319336	-2.380371	1549640223.171
-7.852441394	-2.3937744600000004	-5.45388179	-4.333496	-1.8920898	-2.0751953	3.40942392	-7.814160340000001	0.37802735600000004	0.61035156	-5.7373047	-0.4272461	8.388378894	7.029394568	-1.403247104	2.6855469	5.126953	2.319336	-8.42905252	0.8565429712000001	2.9727783540000003	-5.3100586	0.30517578	1.2817383	0.05144042932000001	8.65515126	-0.0657958966	-0.8544922	6.0424805	0.8544922	1.701123004	9.70310054	-0.39238280760000005	1.4038086	2.0751953	-2.746582	1549640223.211
-7.504321580000001	-2.327978534	-4.73132338	-3.4179688	-0.6713867	-1.5258789	3.051733426	-7.647875900000001	0.6507812500000001	0.9765625	-4.272461	-1.159668	8.388378894	7.029394568	-1.403247104	2.6855469	5.126953	2.319336	-8.092895468	1.8195557100000002	2.68566893	-5.065918	0.48828125	1.2817383	-0.8158691100000001	8.795117212000001	-0.7010253600000002	-1.0986328	6.4086914	1.2207031	1.70471196	9.21501448	-0.3612792932	1.0986328	2.5024414	-2.5634766	1549640223.251
-7.608398560000001	-1.961914038	-5.6572509	-3.2958984	-0.061035156	-1.2817383	2.72036142	-7.717260880000001	0.88046875	0.91552734	-3.7231445	-0.48828125	8.388378894	7.029394568	-1.403247104	2.6855469	5.126953	2.319336	-8.301049820000001	3.2060547120000003	2.670117212	-4.5166016	0.18310547	1.159668	-0.8158691100000001	8.795117212000001	-0.7010253600000002	-0.8544922	5.9814453	1.7700195	1.4702392180000001	9.40163588	-0.6364257788	1.0986328	2.5024414	-2.5634766	1549640223.291
-8.467334260000001	-2.050439496	-5.86660144	-2.6245117	-0.061035156	-0.9765625	2.60910643	-7.93618161	1.1101562500000002	0.91552734	-3.7231445	-0.48828125	7.923022660000001	8.005566394	-0.9630126800000001	1.0375977	3.90625	2.746582	-8.301049820000001	3.2060547120000003	2.670117212	-3.7231445	-0.30517578	1.0375977	-2.1138427520000005	9.997387680000001	-0.6244628600000001	-0.7324219	5.1879883	2.1972656	1.516894568	9.57150908	-0.73332518	0.91552734	2.5634766	-1.8920898	1549640223.331
-9.407617212	-1.8063964660000003	-6.06638179	-1.8920898	-0.48828125	-0.24414062	2.9703858800000003	-8.359667932	1.528857428	0.48828125	-3.6010742	0.61035156	7.963696580000001	8.790332068	-1.1041748200000001	0.48828125	2.8076172	2.9907227	-8.892016574000001	3.3244873200000002	2.845971646	-2.8686523	-0.18310547	0.79345703	-2.068383786	10.72592752	-0.09450683900000001	-0.4272461	3.9672852	2.4414062	1.36018071	10.09548372	-0.461767572	-0.48828125	2.5024414	-1.4648438	1549640223.371
-8.748461960000002	-0.63881839	-6.35827626	-1.5258789	0.061035156	0.36621094	3.4823974640000004	-9.05471196	2.063598642	-0.24414062	-1.4038086	2.5634766	7.796215560000001	9.53083516	-1.256103534	0.30517578	2.0751953	3.0517578	-9.171948380000002	2.080346646	3.2072509000000005	-2.0141602	-0.48828125	0.5493164	-2.068383786	10.72592752	-0.09450683900000001	-0.12207031	2.8076172	2.319336	1.6927490020000002	10.7450679	-0.1854248004	-0.48828125	2.5024414	-1.4648438	1549640223.411
-8.52714856	0.172265625	-6.920532248	-2.1972656	-0.48828125	0.36621094	3.9800537140000007	-9.69113768	2.32319339	-0.24414062	-1.4038086	2.5634766	7.294970746000001	9.85742212	-1.2082519568	0.48828125	1.2817383	2.9907227	-9.171948380000002	2.080346646	3.2072509000000005	-2.0141602	-1.0375977	0.61035156	-1.7800780760000001	11.02858876	0.893627896	0.18310547	1.7089844	1.7700195	2.299267572	10.702001800000001	-0.840991214	-1.2817383	1.5258789	-1.5258789	1549640223.451
-9.680371106	0.3349609424	-6.48029802	-3.3569336	-1.4648438	0.061035156	4.422680710000001	-10.4388179	2.174853534	0.12207031	-0.9765625	1.5258789	6.536523560000001	9.449487320000001	-0.805102536	1.0375977	0.7324219	2.746582	-9.482983426	1.214233426	3.3149170320000003	-2.0751953	-1.4648438	0.79345703	-0.9331054712000001	10.552465560000002	2.3806152160000003	0.18310547	1.5869141	1.4038086	3.6331298920000004	10.67329074	-1.07785643	-2.8686523	2.1362305	-0.9765625	1549640223.491
-9.88254442	-0.9271240020000001	-4.8916259	-3.9672852	-1.3427734	-0.12207031	4.7062010800000005	-10.911352340000002	1.670019568	0.5493164	-1.0375977	0.12207031	5.644091754	8.903979532000001	0.1112548822	1.6479492	0.24414062	2.1362305	-9.859814300000002	-0.6376221040000001	3.4512939300000003	-2.0751953	-1.3427734	1.0375977	-0.9331054712000001	10.552465560000002	2.3806152160000003	0.24414062	0.79345703	0.61035156	4.048242212	10.723535340000002	0.2823242212	-2.8686523	2.1362305	-0.9765625	1549640223.531
-9.354980432000001	-2.3806152160000003	-3.1641846040000003	-3.6621094	-0.12207031	-0.4272461	4.62246106	-10.303637680000001	1.2094482428000002	0.5493164	-1.0375977	0.12207031	5.215820288000001	8.52954074	1.268066394	2.0141602	0.24414062	1.0986328	-9.859814300000002	-0.6376221040000001	3.4512939300000003	-2.0751953	-0.9765625	1.0375977	-1.0120605432	9.669604532000001	3.5745117800000004	0.4272461	1.0986328	0.4272461	4.391577176	9.852636780000001	0.6292480432	-3.8452148	3.2958984	0.12207031	1549640223.571
-9.80717752	-2.8232422120000003	-1.7310302520000003	-3.2958984	-0.6713867	-0.5493164	4.197778354	-9.207836960000002	0.6735107428000001	1.3427734	-1.2817383	-2.4414062	5.05671376	8.16108426	2.282519568	2.1362305	0.7324219	0.30517578	-9.676782248	-0.8960205072	2.67370607	-2.1972656	-1.5258789	1.2817383	-0.811083966	8.980542032	3.859228534	0.36621094	1.2207031	0.5493164	4.3150146760000005	8.766406250000001	0.8565429712000001	-3.3569336	3.2348633	4.0893555	1549640223.611
-9.749755890000001	-2.477514676	-1.3242920320000002	-2.5634766	0.36621094	-0.5493164	3.652270468	-9.064282248	-0.1579101538	1.3427734	-1.2817383	-2.4414062	4.6786866	8.14792482	2.834008786	1.8920898	0.6713867	-0.18310547	-10.145727340000002	-1.129296875	2.739501996	-2.0141602	-0.18310547	1.4038086	-0.811083966	8.980542032	3.859228534	0.24414062	1.5869141	0.36621094	2.7993163940000003	9.338232428000001	1.7477783540000003	-3.3569336	3.2348633	4.0893555	1549640223.651
-9.447094748	-2.404541034	-1.7812744600000001	-1.8920898	-0.61035156	-0.4272461	3.313720746	-9.2042482	-0.7955322480000001	1.6479492	-1.5869141	-3.1738281	4.55786142	8.9410643	2.9667969240000005	1.4648438	0.5493164	-1.159668	-10.145727340000002	-1.129296875	2.739501996	-2.0141602	-0.18310547	1.4038086	-1.89611821	10.069164840000001	3.81616214	0.24414062	2.319336	0.24414062	1.655664038	9.38488768	0.424682608	-1.8920898	3.6010742	5.1879883	1549640223.691
-9.375317392	-1.641308606	-1.9020996400000003	-2.5024414	0.30517578	-0.5493164	3.075659146	-8.6001223	-1.1699707068	1.5258789	-1.159668	-3.2348633	5.176342752000001	9.591845746	3.0983885800000004	1.2817383	1.159668	-1.953125	-10.145727340000002	-1.129296875	2.739501996	-2.0141602	-0.18310547	1.4038086	-2.7048096040000003	9.366943390000001	3.652270468	0.12207031	2.8076172	0.4272461	1.5563721040000003	10.43283696	0.31223143000000003	3.540039	2.319336	5.9814453	1549640223.731
-9.229370108000001	-1.1472412140000001	-2.2944824280000002	-2.1972656	-0.61035156	-1.2207031	2.930908246	-8.31779802	-1.5527832460000002	1.3427734	-0.8544922	-3.112793	5.459863220000001	9.66481929	2.9010009000000005	1.0986328	1.3427734	-1.5258789	-9.125292932	-1.0575195288	2.78496106	-1.7700195	0.12207031	0.79345703	-2.7048096040000003	9.366943390000001	3.652270468	-0.18310547	1.953125	0.30517578	1.528857428	11.313306200000001	1.100585962	3.540039	2.319336	5.9814453	1549640223.77
-8.683862320000001	-1.3099365020000002	-2.104272464	-1.953125	-0.24414062	-1.0986328	2.9045898560000003	-8.11682158	-1.7980224640000002	1.3427734	-0.8544922	-3.112793	5.2720459260000005	9.564331070000001	2.59116214	0.79345703	0.8544922	-1.2207031	-8.834594748	-0.8900390380000001	2.6725097840000003	-1.5869141	0	0.48828125	-2.165283246	9.0427491	3.5565673920000003	-0.18310547	1.159668	-0.12207031	2.0372802520000004	11.16496556	1.081445288	2.9907227	2.746582	5.9814453	1549640223.811
-8.76521016	-1.0802490020000002	-1.990625	-1.2817383	1.159668	-0.6713867	2.9045898560000003	-8.11682158	-1.7980224640000002	0.9765625	-1.0986328	-2.9907227	5.06508786	9.095385880000002	2.331567392	0.61035156	0.4272461	-1.159668	-8.75922824	-0.9271240020000001	2.94526358	-1.3427734	0.48828125	0.30517578	-2.165283246	9.0427491	3.5565673920000003	-0.24414062	1.2817383	-0.4272461	2.0372802520000004	11.16496556	1.081445288	5.6762695	1.953125	5.126953	1549640223.85
-8.88842752	-0.40434570680000004	-2.80051268	-1.5869141	0.30517578	-0.5493164	2.825634784	-7.7244384	-1.723852536	0	-0.61035156	-2.0141602	4.9622070680000006	8.575000000000001	2.198779254	0.48828125	0.30517578	-1.0986328	-8.47451178	-0.869702176	2.8136719240000003	-1.159668	0.36621094	0.30517578	-2.0372802520000004	8.66472194	3.5541748200000005	-0.18310547	0.8544922	-0.5493164	0.6830810700000001	10.721142180000001	1.32189946	6.225586	4.9438477	5.1879883	1549640223.89
-8.3620607	-0.49167482	-2.634228534	-1.6479492	-0.18310547	-0.48828125	2.825634784	-7.7244384	-1.723852536	0	-0.61035156	-2.0141602	4.8533447480000005	8.26755342	2.19638678	0.36621094	-0.12207031	-1.159668	-8.441015380000001	-1.12211911	2.769409146	-1.0375977	0.36621094	0.4272461	-1.8386962860000002	8.47092302	3.649877896	0	0.5493164	-0.61035156	-1.1352783540000002	9.54399411	1.5575683900000001	4.5166016	6.1035156	3.3569336	1549640223.93
-8.369238220000002	-0.6711181610000001	-2.08513179	-0.79345703	1.159668	0.18310547	3.03020018	-7.900292932000001	-0.910375998	-0.061035156	-0.79345703	-0.61035156	5.151220746000001	8.13117662	2.251416034	0.24414062	-0.18310547	-1.2207031	-7.9708741000000005	-1.3039550720000002	2.633032248	-0.91552734	0	0.4272461	-1.717871106	8.6515625	3.6797851440000002	0.18310547	0.4272461	-0.4272461	-0.6543701080000001	7.93618161	2.3399413940000002	3.112793	1.2207031	0.4272461	1549640223.97
-9.98303264	-0.1495361322	-2.9129637600000002	0	2.746582	0.18310547	3.198876996	-8.26276857	-0.6615478240000001	0.061035156	-1.2817383	-0.12207031	5.532836960000001	8.24841304	2.287304712	0.30517578	0.061035156	-1.159668	-8.500830072	-1.225	2.7227538940000002	-0.91552734	-0.91552734	0.4272461	-1.717871106	8.6515625	3.6797851440000002	0.18310547	0.061035156	-0.12207031	1.9427734620000003	7.7902346200000006	3.0086670320000004	3.112793	1.2207031	0.4272461	1549640224.01
-11.16855432	0.5251708966	-3.992016574	-0.9765625	0.9765625	-0.24414062	3.5087158540000005	-8.881250000000001	-0.35888672120000004	0.061035156	-1.2817383	-0.12207031	5.79841304	8.76042482	2.27294928	0.36621094	0	-1.159668	-8.985326980000002	-0.8948242212000002	3.4034423920000005	-0.6713867	-0.8544922	0.48828125	-1.3685547120000001	10.10864218	3.92861322	0.18310547	0	0.061035156	6.3235842600000005	9.523657248000001	2.680883786	2.9296875	-0.24414062	-0.18310547	1549640224.05
-12.4114991	-0.19140625	-4.407128894	-1.2817383	0.36621094	0	3.7647216460000004	-9.34541034	-0.0035888672120000004	-0.18310547	-1.0986328	0.7324219	6.20036592	9.504516574	2.2849121400000003	0.36621094	-0.12207031	-1.2817383	-9.27602536	-1.002490216	3.7838623200000003	-0.5493164	-1.5258789	0.4272461	-1.15441893	10.90058606	4.02551268	0.36621094	-0.061035156	0.30517578	8.064184800000001	9.370532248	1.3793212860000001	-0.7324219	0.48828125	-0.61035156	1549640224.09
-10.620653960000002	-1.31352536	-4.129589856	-1.2817383	-2.2583008	0	3.8987060700000002	-9.65883786	0.2560058606	-0.4272461	0.18310547	2.4414062	6.603515380000001	10.16726088	2.2980712860000003	0.48828125	-0.12207031	-1.159668	-10.05122104	-1.0718750000000001	4.6164795320000005	-0.48828125	-1.6479492	0.12207031	-1.031201178	11.31091304	4.036279254000001	0.36621094	-0.18310547	0.36621094	2.24663089	10.58117662	-1.0096679712	-0.7324219	0.48828125	-0.61035156	1549640224.131
-9.305932608	-2.5564697480000005	-2.910571286	0.5493164	0.8544922	0.36621094	3.8987060700000002	-9.65883786	0.2560058606	-0.4272461	0.18310547	2.4414062	6.904980432	10.462744600000002	2.4117187500000004	0.7324219	0.30517578	-0.91552734	-10.039258180000001	-0.773999002	4.3784179320000005	-0.4272461	-0.18310547	0.18310547	-1.1962890380000002	11.145825180000001	3.7455810700000005	0.18310547	0.12207031	0.4272461	2.6784912140000006	10.14333516	2.11743161	-0.18310547	-1.5258789	-2.380371	1549640224.171
-9.21501448	-2.14973143	-4.17026358	0.61035156	-0.79345703	0.61035156	3.823339856	-9.149218750000001	0.5969482428	-0.5493164	0.79345703	2.9296875	6.902587860000001	10.36345198	2.64738768	0.91552734	0.8544922	-0.61035156	-10.073950180000002	-0.5873779254	4.085327176000001	-0.36621094	-0.5493164	0.12207031	-1.35419928	10.1241938	3.0947998200000004	-0.18310547	0.36621094	0.5493164	4.104467752000001	10.42565944	0.71538089	0.4272461	-2.8076172	-2.9907227	1549640224.21
-8.04624002	-1.526464856	-3.994409146	0.18310547	-0.5493164	0.48828125	3.6415038940000004	-8.476904254	0.6256591459999999	-0.36621094	0.5493164	2.8076172	6.535326980000001	9.70310054	2.721557608	0.5493164	1.159668	0	-9.49255342	-0.26796875000000003	3.124707068	-0.4272461	0.24414062	0.061035156	-1.35419928	10.1241938	3.0947998200000004	-0.36621094	0.6713867	0.61035156	4.064990216	9.484179712000001	-0.764428714	0.4272461	-2.8076172	-2.9907227	1549640224.25
-7.766308606000001	-1.650878894	-3.9836425720000004	0.5493164	1.0986328	0.12207031	3.6295410340000003	-8.029492212000001	0.500048822	0	-0.48828125	2.1972656	5.941967752000001	8.86210962	2.3016601440000004	-0.24414062	1.0986328	0.61035156	-8.694628894000001	-0.01794433606	2.4404297120000003	-0.4272461	0.18310547	0	-1.715478534	8.463745108000001	1.732226538	-0.48828125	0.7324219	0.61035156	2.9249266200000004	9.262865920000001	-0.8972167932	0.24414062	-0.9765625	-2.380371	1549640224.29
-9.057104532	-1.374536142	-4.7552491	0.12207031	-0.18310547	0.061035156	3.5649413940000003	-8.24243161	0.3194091754	0.18310547	-1.5258789	0.61035156	5.380908246000001	8.47211911	1.6137939300000002	-0.8544922	0.8544922	0.91552734	-8.47211911	0.38999023560000007	2.1341797120000003	-0.4272461	-1.159668	0	-1.29558107	8.943457068	1.5216797120000003	-0.7324219	0.48828125	0.8544922	2.72395018	9.594238220000001	-0.1854248004	0.36621094	-0.12207031	-2.1972656	1549640224.33
-9.175537140000001	-1.2202148560000001	-4.71457518	-0.5493164	-0.9765625	0.18310547	3.5266601440000005	-8.94584964	0.20576172120000003	0.18310547	-1.5258789	0.61035156	5.048339660000001	8.90996106	0.709399411	-1.2817383	0.4272461	0.61035156	-9.36933606	0.6926513580000001	2.9847412140000005	-0.36621094	-1.0375977	0.061035156	-1.29558107	8.943457068	1.5216797120000003	-0.4272461	0.12207031	1.159668	1.6484863220000001	9.657641574000001	-0.891235324	0.36621094	-0.12207031	-2.1972656	1549640224.37
-8.58098143	-1.476220746	-4.120019568	0.30517578	-0.30517578	0.061035156	3.4572753600000006	-8.51159694	0.27395019960000005	0	-1.3427734	0.30517578	5.158398560000001	9.157592752000001	-0.0861328125	-1.4038086	-0.12207031	0.36621094	-8.871679712	0.3517089856000001	3.3771241	-0.061035156	0.6713867	-0.12207031	-0.8517577880000001	9.479394568	2.1341797120000003	0.18310547	0.61035156	1.159668	1.6484863220000001	9.657641574000001	-0.891235324	0.061035156	-1.159668	-2.0751953	1549640224.41
-8.49963408	-1.178344748	-4.0877197480000005	0.36621094	-0.61035156	-0.061035156	3.334057608	-7.791430710000001	0.531152356	-0.18310547	-0.79345703	0.12207031	5.3844973000000005	8.728125	-0.4139160144	-0.8544922	-0.36621094	0.79345703	-8.737695288000001	0.6101074280000001	3.4369384000000003	-0.061035156	-0.4272461	-0.12207031	-1.079052716	9.08222644	1.9355957460000002	0.061035156	1.2817383	0.8544922	2.209545926	9.572705072	-1.076660144	0.4272461	-0.79345703	-2.0751953	1549640224.45
-8.1072509	-0.80390625	-3.9932128600000003	0.6713867	-0.12207031	0.061035156	3.1940917540000004	-7.645483426000001	0.7428955072	-0.36621094	-0.18310547	-0.12207031	5.297167932000001	8.498437500000001	-0.27514648560000005	-0.18310547	-0.24414062	1.159668	-8.43383786	0.7692138580000001	3.12709964	0.061035156	0.4272461	-0.18310547	-1.079052716	9.08222644	1.9355957460000002	-0.18310547	0.5493164	0.48828125	2.11982428	9.372924820000001	-0.8457763580000002	0.4272461	-0.79345703	-2.0751953	1549640224.49
-7.93378894	-0.7428955072	-4.183422824	0.8544922	0.7324219	0.24414062	3.1940917540000004	-7.645483426000001	0.7428955072	-0.36621094	-0.18310547	-0.12207031	4.987329074000001	8.521167032000001	0.1244140625	-0.061035156	-0.061035156	1.0375977	-8.137158246	0.8421875000000001	3.1534179320000004	0.36621094	0.18310547	-0.36621094	-1.000097644	9.102563400000001	1.7477783540000003	-0.18310547	0.36621094	0.36621094	2.11982428	9.372924820000001	-0.8457763580000002	0.4272461	-0.36621094	-1.7089844	1549640224.53
-8.54748552	-0.9295165740000001	-4.722949280000001	1.3427734	1.0375977	0.36621094	3.0397704680000004	-8.042651260000001	0.8625244110000001	-0.30517578	-0.061035156	-0.30517578	4.987329074000001	8.521167032000001	0.1244140625	-0.061035156	-0.061035156	1.0375977	-8.041455072	1.02761232	3.1761474640000005	0.5493164	-0.12207031	-0.4272461	-1.2417480040000002	8.93867212	1.927221646	-0.24414062	-0.061035156	0.061035156	1.3458251800000003	9.362158246000002	-1.031201178	-0.18310547	-0.6713867	-1.6479492	1549640224.57
-9.0594973	-0.8433837860000001	-5.190698380000001	2.0141602	-0.4272461	0.5493164	3.01225589	-8.674292032	0.916357428	-0.5493164	0.8544922	-0.12207031	4.987329074000001	8.521167032000001	0.1244140625	-0.061035156	-0.061035156	1.0375977	-8.134765380000001	0.961816394	3.60441893	0.79345703	0.24414062	-0.36621094	-1.2417480040000002	8.93867212	1.927221646	0	-0.6713867	0	1.720263678	9.351391574	-0.717773462	-0.18310547	-0.6713867	-1.6479492	1549640224.61
-8.43981929	0.03947753894	-5.21223143	1.2817383	-0.30517578	0.6713867	3.01225589	-8.674292032	0.916357428	-0.5493164	0.8544922	-0.12207031	4.184619110000001	8.777173020000001	0.7775878600000001	-0.61035156	-1.4648438	0.24414062	-8.72692842	0.849365216	3.85683606	0.8544922	-0.6713867	-0.18310547	-0.835009784	9.2389402	1.9894287140000002	0.12207031	-1.3427734	-0.18310547	1.720263678	9.351391574	-0.717773462	-0.61035156	-1.0375977	-1.2207031	1549640224.65
-8.752050720000002	0.5144042932	-5.002880890000001	1.2207031	1.3427734	0.9765625	3.17495108	-9.567919928000002	1.040771466	-0.5493164	1.2207031	0.18310547	4.08173822	9.10974092	0.669921875	-0.61035156	-1.7700195	-0.61035156	-9.283202880000001	0.379223642	4.43703624	0.9765625	0.61035156	-0.12207031	-0.1208251996	10.52016574	2.588769568	0.24414062	-1.7089844	-0.61035156	2.366259784	9.640893570000001	-1.485791034	-1.2817383	-1.0375977	-1.0986328	1549640224.69
-10.50102536	0.6340332068000001	-6.1441403800000005	0	-0.6713867	0.7324219	3.61638179	-10.13615764	1.020434604	-0.5493164	1.5869141	0.48828125	4.197778354	9.491357428	0.6818847840000001	-0.4272461	-1.8310547	-1.6479492	-9.10974092	0.31701660340000004	3.9190429320000004	0.91552734	-0.30517578	-0.24414062	-0.1208251996	10.52016574	2.588769568	0.24414062	-1.0986328	-0.7324219	3.0206298920000005	10.103857820000002	-1.178344748	-2.0141602	-0.61035156	-0.91552734	1549640224.73
-10.7450679	-0.6125	-4.659545926000001	-1.2207031	-2.1362305	0.12207031	3.8364991	-10.67329074	0.8661132788	-0.5493164	2.1972656	0.48828125	4.67390126	10.392163040000002	1.0491455072	-0.24414062	-1.4038086	-2.5634766	-9.707885880000001	0.4342529254	4.145141574	1.0986328	-0.91552734	-0.12207031	-0.7058105432	11.0931884	2.50622554	0.061035156	-1.6479492	-0.48828125	4.166674820000001	10.157690200000001	0.1447509784	-2.380371	0.30517578	-0.5493164	1549640224.77
-10.1241938	-2.27893071	-2.445214856	-0.30517578	-1.0375977	-0.18310547	3.8364991	-10.67329074	0.8661132788	-0.36621094	2.746582	0.4272461	4.94904802	10.916137680000002	1.387695288	-0.48828125	-1.8920898	-2.6855469	-10.267749100000001	-0.2225097644	4.411913940000001	1.2817383	-0.24414062	-0.24414062	-1.1879150360000001	10.465136780000002	3.4034423920000005	0.24414062	-2.0751953	-0.48828125	4.959814300000001	9.933984620000002	2.0097655760000004	-4.0283203	-0.9765625	2.2583008	1549640224.81
-9.85622554	-2.783764676	-1.2441405760000002	0.6713867	-1.0986328	0.24414062	3.68098143	-9.242529254	0.1985839856	0.48828125	1.7089844	-0.36621094	5.0531250000000005	10.618261780000001	1.3769287140000002	-0.7324219	-2.9907227	-2.1362305	-10.58715854	-0.8816650360000001	4.309033246	1.3427734	0.36621094	-0.4272461	-1.1879150360000001	10.465136780000002	3.4034423920000005	0.4272461	-1.7700195	-0.9765625	3.665429712	9.846654860000001	1.7501709260000002	-4.0283203	-0.9765625	2.2583008	1549640224.85
-9.54160144	-2.3925780760000004	-1.1639892572000001	1.7089844	1.2817383	0.24414062	3.5027344240000007	-8.400341754000001	-0.49526367800000004	0.48828125	1.7089844	-0.36621094	5.40722644	9.82153354	1.5551757200000003	-0.36621094	-2.5634766	-1.5869141	-9.36455072	-1.1604003600000001	2.7729980040000006	1.5258789	1.6479492	-0.61035156	-1.988232428	9.340625000000001	3.6881591460000003	0.30517578	-1.4648438	-1.2207031	1.425976538	10.479491820000002	2.85673822	-3.0517578	-2.380371	4.211426	1549640224.89
-10.320385880000002	-1.9786621400000002	-2.628247104	2.0751953	-1.8920898	-0.4272461	3.0601074280000002	-8.859716754	-1.449902356	0.61035156	2.1362305	-0.7324219	5.44072284	9.707885880000001	1.829125998	-0.12207031	-1.2817383	-0.9765625	-9.7150634	-1.1747558900000001	2.860327176	1.5258789	-0.4272461	-0.7324219	-2.250219748	9.76411142	3.62236322	0	-1.4648438	-1.0375977	0.03828125	12.36245108	2.414111322	-1.2207031	-2.9907227	3.90625	1549640224.93
-8.518774460000001	-1.4798096040000002	-1.3805175720000002	1.7089844	0.061035156	0.24414062	2.686865216	-8.717358426	-2.1066650360000003	0.4272461	2.1972656	-0.4272461	5.03398462	10.081127700000001	2.036083966	-0.48828125	-1.5869141	-0.61035156	-9.098974640000002	-1.23696286	2.702417032	1.8310547	1.5258789	-0.9765625	-2.250219748	9.76411142	3.62236322	0.18310547	-1.5258789	-0.79345703	0.265576178	10.41489218	1.680786142	-1.2207031	-2.9907227	3.90625	1549640224.97
-8.6599366	-0.7871582068	-1.62575679	2.1362305	0.9765625	0.24414062	2.5253662140000004	-7.948144568	-2.4356445680000003	0.4272461	2.1972656	-0.4272461	4.8533447480000005	9.36455072	2.136572284	-0.7324219	-2.380371	0.30517578	-9.098974640000002	-1.23696286	2.702417032	1.8310547	1.5258789	-0.9765625	-2.569628894	8.451782248	3.53981929	0.24414062	-1.5869141	-0.7324219	0.8314209260000001	9.7401857	1.7274413940000002	-0.061035156	-2.746582	3.8452148	1549640225.01
-8.8979982	-0.44143066100000006	-1.899707068	1.7089844	0.61035156	0.24414062	2.5253662140000004	-7.948144568	-2.4356445680000003	0.18310547	1.8920898	-0.4272461	4.70859375	8.92551268	2.19997554	-0.7324219	-2.0751953	0.9765625	-9.098974640000002	-1.23696286	2.702417032	1.8310547	1.5258789	-0.9765625	-1.9607177520000003	8.456567392	3.5733153960000004	0.12207031	-2.319336	-0.6713867	0.8074951080000001	8.55107428	1.8231445680000002	2.319336	0.24414062	2.0141602	1549640225.05
-8.77358426	-0.4521972644	-1.6712158540000002	1.8920898	1.4038086	0.8544922	2.5086182100000003	-7.948144568	-2.445214856	-0.12207031	2.1362305	-0.24414062	4.265966754000001	8.865698380000001	2.0839355040000003	-0.8544922	-1.953125	1.2207031	-8.34650908	-1.7226562500000002	2.5313476440000002	2.1972656	0.24414062	-0.91552734	-1.9607177520000003	8.456567392	3.5733153960000004	0.12207031	-2.319336	-0.7324219	0.8074951080000001	8.55107428	1.8231445680000002	2.319336	0.24414062	2.0141602	1549640225.09
-8.859716754	0.25480957460000003	-2.1975829680000003	1.8310547	1.4648438	0.9765625	2.5229737400000003	-8.283105432000001	-2.250219748	-0.36621094	2.319336	-0.061035156	3.9728759000000005	8.711376800000002	1.9427734620000003	-0.79345703	-1.953125	0.9765625	-8.152710160000002	-2.2203125000000004	2.3483153960000003	1.953125	0.24414062	-0.8544922	-1.656860324	8.630029254	3.794628894	0.24414062	-2.0751953	-0.61035156	1.3613769960000002	7.93139676	1.314721646	1.2817383	-0.12207031	0.5493164	1549640225.13
-9.65285643	0.4450195288	-2.89382338	1.2207031	1.7700195	0.5493164	2.5229737400000003	-8.283105432000001	-2.250219748	-0.30517578	1.8920898	-0.12207031	4.015942392	8.78435054	2.0145507200000004	-0.61035156	-1.5869141	0.5493164	-8.524755890000002	-2.312426718	2.767016574	1.5869141	-0.5493164	-0.6713867	-0.976171875	9.25688498	4.070971646	0.24414062	-2.0141602	-0.30517578	5.077050720000001	7.6418945680000006	1.491772464	2.2583008	-1.2207031	0	1549640225.169
-10.49384784	0.1459472644	-3.0732665740000003	0.4272461	-0.061035156	0.6713867	2.5971435700000005	-8.96259784	-2.06120607	-0.18310547	1.2207031	-0.36621094	4.31381839	8.881250000000001	2.205957068	-0.36621094	-1.0986328	0.061035156	-8.63122554	-2.2944824280000002	2.8902344240000004	1.2817383	-0.48828125	-0.5493164	-0.976171875	9.25688498	4.070971646	0.24414062	-1.7700195	-0.18310547	5.077050720000001	7.6418945680000006	1.491772464	2.2583008	-1.2207031	0	1549640225.209
-9.88254442	0.06699218750000001	-2.23227536	0.24414062	0.91552734	0.6713867	2.6485839660000003	-9.351391574	-1.90808107	-0.24414062	0.30517578	-0.79345703	4.8150634000000005	8.95661592	2.4296630400000003	-0.24414062	-0.5493164	-0.18310547	-8.8728759	-2.06120607	3.31611322	1.0986328	-0.79345703	-0.48828125	-0.75366214	9.701904254	4.035082968	0.18310547	-1.4648438	-0.12207031	5.164379892	9.094189300000002	2.6126952880000003	0.7324219	-0.6713867	-0.7324219	1549640225.25
-10.789330580000001	0.050244139400000006	-2.74069838	0.36621094	0.9765625	0.7324219	2.7143798920000006	-9.4171875	-1.66403804	-0.5493164	-0.24414062	-1.2207031	5.29477536	9.35378444	2.548095746	-0.24414062	-0.36621094	-0.36621094	-9.015234620000001	-1.8985107820000002	3.5721191100000005	0.8544922	-0.8544922	-0.4272461	-0.6160888580000001	10.31320836	4.139160144000001	0.12207031	-1.4648438	-0.061035156	4.713378894000001	9.021215560000002	1.335058606	-0.5493164	-1.7700195	-0.5493164	1549640225.289
-10.85871556	-0.6543701080000001	-3.818554712	0.61035156	0.24414062	0.4272461	2.5839844240000005	-9.780859620000001	-0.7823730432	-0.91552734	0.24414062	-1.2817383	5.71826178	9.8	2.5050292540000005	-0.30517578	-0.5493164	-0.4272461	-9.43632788	-2.0564209260000004	3.923828076	0.48828125	-1.2817383	-0.61035156	-0.6160888580000001	10.31320836	4.139160144000001	0.18310547	-1.2207031	-0.061035156	4.713378894000001	9.021215560000002	1.335058606	-0.5493164	-1.7700195	-0.5493164	1549640225.329
-10.556054320000001	-0.362475589	-3.817358426	0	-1.8310547	0.5493164	2.5839844240000005	-9.780859620000001	-0.7823730432	-0.91552734	0.6713867	-1.2207031	6.272143570000001	10.00217302	2.548095746	-0.12207031	-0.12207031	-0.5493164	-9.816748200000001	-1.6867675720000002	4.23486322	0.24414062	-0.4272461	-0.5493164	-0.36965332460000005	10.532128600000002	4.0661866	0.12207031	-0.91552734	0.18310547	5.8546385800000005	10.457959260000003	1.6843750000000002	0.30517578	-3.3569336	-2.0141602	1549640225.37
-9.067871106	-0.63881839	-3.134277356	-0.8544922	-2.0751953	0.48828125	2.2837158540000004	-9.74736322	-0.4139160144	-0.8544922	0.5493164	-0.91552734	6.579589660000001	9.60141574	2.6725097840000003	0.12207031	0.4272461	-0.24414062	-9.43752446	-1.656860324	3.958520468	0.30517578	-0.30517578	-0.5493164	-0.36965332460000005	10.532128600000002	4.0661866	-0.12207031	-0.4272461	0.24414062	5.8546385800000005	10.457959260000003	1.6843750000000002	-0.30517578	0.12207031	-0.61035156	1549640225.409
-7.92541484	-1.3948730040000001	-2.85673822	0.24414062	-0.61035156	0.36621094	1.9989990020000004	-8.25319838	0.339746106	-0.48828125	-0.061035156	-0.30517578	6.43125	8.84057608	2.7993163940000003	0	0.5493164	0.4272461	-8.62404802	-1.771704074	3.3005616	0.12207031	0	-0.5493164	-0.6735107428000001	9.54160144	3.770703076	-0.30517578	-0.061035156	0.18310547	1.967895468	9.09179712	0.6077148560000001	0.36621094	-0.061035156	-1.3427734	1549640225.449
-8.00197734	-1.489379892	-3.2467285340000003	1.159668	0.6713867	0.24414062	1.9989990020000004	-8.25319838	0.339746106	-0.48828125	-0.061035156	-0.30517578	5.98742662	8.155102340000001	2.6713134000000003	-0.36621094	0.61035156	0.91552734	-8.42666034	-1.44870607	2.8112792540000004	-0.18310547	-0.79345703	-0.36621094	-0.840991214	8.56184056	3.2383545320000002	-0.5493164	-0.12207031	0.30517578	1.967895468	9.09179712	0.6077148560000001	0.6713867	0.36621094	-1.2207031	1549640225.489
-8.83220198	-1.035986322	-3.8795653960000003	0.9765625	0.7324219	-0.061035156	1.924829074	-8.036669928	0.43186035340000006	-0.48828125	-0.061035156	-0.30517578	5.397656250000001	7.972070288000001	2.1616942900000002	-0.6713867	0.5493164	0.8544922	-8.86928714	-0.7991211060000001	3.08881839	-0.24414062	0	0	-0.10886230040000001	8.72932158	2.441625998	-0.6713867	-0.12207031	0.48828125	3.823339856	9.258081070000001	-0.0825439496	0.30517578	0.36621094	-0.91552734	1549640225.529
-9.346606430000001	-0.849365216	-4.38200679	0.61035156	0.5493164	-0.4272461	2.251416034	-9.254492212	0.0729736322	0.061035156	-0.6713867	0.4272461	5.031591754	8.2771241	1.388891574	-0.8544922	0.4272461	0.4272461	-9.174340560000001	-0.2930908246	3.3675537140000005	-0.24414062	0.12207031	0.18310547	-0.10886230040000001	8.72932158	2.441625998	-0.5493164	0.36621094	0.5493164	3.3783202880000003	9.43513179	-0.20217285340000002	0.30517578	0.36621094	-0.91552734	1549640225.569
-9.8418705	-0.9977050720000001	-4.591357428	0.061035156	-0.8544922	-0.4272461	2.251416034	-9.254492212	0.0729736322	0.061035156	-0.6713867	0.4272461	4.9442626800000005	8.737695288000001	0.576611322	-0.91552734	0.36621094	-0.061035156	-9.31669928	0.052636719240000004	3.458471646	-0.061035156	0.24414062	0.24414062	-0.5479003894	9.98183606	2.1138427520000005	-0.24414062	0.8544922	0.61035156	2.168872104	9.843066100000001	-0.5634521466	0.61035156	1.0375977	-0.36621094	1549640225.609
-9.478198380000002	-0.778784146	-4.147534146	0.18310547	-0.91552734	-0.18310547	2.56484375	-9.426757788000002	0.1387695288	-0.36621094	0	0.61035156	4.872485324	9.303539840000001	-0.2452392572	-0.79345703	-0.061035156	-0.5493164	-9.648071580000002	-0.0861328125	4.055419928	-0.061035156	0.61035156	0.18310547	-0.898413089	10.28210414	2.5337402160000004	0	0.9765625	0.5493164	2.306445288	9.74257788	-0.923535144	-0.12207031	-0.5493164	-0.18310547	1549640225.649
-8.883642572	-0.364868161	-3.867602536	0.36621094	-0.18310547	-0.18310547	2.6378173920000005	-8.7364991	0.5861816394	-0.5493164	0.79345703	0.79345703	4.959814300000001	9.278417932000002	-0.7046142572	-0.18310547	-0.5493164	-0.61035156	-8.939868210000002	-0.19140625	3.2862060700000004	-0.24414062	0.36621094	0.061035156	-0.898413089	10.28210414	2.5337402160000004	0.30517578	1.0375977	0.4272461	2.4811035340000003	9.64328624	-1.1173339660000001	-0.12207031	-0.5493164	-0.18310547	1549640225.689
-8.718554712000001	-0.308642572	-4.018334964	0.4272461	0.36621094	-0.18310547	2.6378173920000005	-8.7364991	0.5861816394	-0.5493164	0.79345703	0.79345703	5.014843750000001	8.900390380000001	-0.5634521466	0.61035156	-0.5493164	-0.36621094	-8.827417032000001	-0.0729736322	3.352001996	-0.061035156	0.4272461	0.12207031	-1.18671875	9.69472644	2.5385253600000004	0.24414062	0.9765625	0.18310547	2.4811035340000003	9.64328624	-1.1173339660000001	-0.12207031	-0.4272461	-0.36621094	1549640225.729
-8.870483426000002	-0.3612792932	-4.120019568	0.5493164	0.6713867	0.12207031	2.5815917540000006	-8.62045926	0.324194339	-0.30517578	0.36621094	0.91552734	4.82941893	8.827417032000001	-0.2512207068	0.91552734	-0.4272461	-0.30517578	-8.70778804	0.007177734620000001	3.0313964660000003	-0.061035156	0.18310547	0.061035156	-1.11613768	9.32148462	2.0301025360000002	0.4272461	0.4272461	0.061035156	3.23596196	9.34780252	-0.9869384980000001	-0.061035156	-0.48828125	-0.5493164	1549640225.769
-9.19467752	-0.2990722644	-4.15830072	0.12207031	0.6713867	0.18310547	2.9141601440000002	-8.878857428000002	0.19140625	-0.18310547	-0.061035156	1.0986328	4.565038940000001	8.882446580000002	0.17106933900000001	0.9765625	-0.61035156	-0.5493164	-8.679076980000001	0.34213867800000003	3.045751996	0.18310547	0.12207031	0.18310547	-1.11613768	9.32148462	2.0301025360000002	0.61035156	0.36621094	0.12207031	3.4393310700000006	9.394457968000001	-0.794335962	-0.18310547	-0.24414062	-0.5493164	1549640225.809
-9.181518570000001	-0.381616214	-4.31979982	0.18310547	0.36621094	0.18310547	3.3412353240000003	-8.99848642	0.26677246400000004	-0.30517578	0.12207031	1.0986328	4.376025360000001	8.906372300000001	0.3935791034	0.91552734	-1.4648438	-0.79345703	-8.606103240000001	0.40554199280000003	3.00986322	0.48828125	-0.24414062	0.18310547	-0.9929199280000001	9.43632788	1.79921875	0.7324219	0.12207031	0.18310547	3.293383786	9.441113220000002	-0.5562744110000001	-0.30517578	-0.4272461	-0.48828125	1549640225.849
-8.89440944	-0.4438232428	-4.38798822	0.30517578	0.48828125	0.18310547	3.3412353240000003	-8.99848642	0.26677246400000004	-0.5493164	0.8544922	0.8544922	4.429858426	9.18271466	0.4330566394	0.6713867	-1.8310547	-0.91552734	-8.70778804	0.0909179712	3.3603759000000006	0.4272461	-0.36621094	0.18310547	-0.9929199280000001	9.43632788	1.79921875	0.79345703	-0.30517578	0.24414062	3.293383786	9.441113220000002	-0.5562744110000001	-0.24414062	-0.4272461	-0.30517578	1549640225.889
-9.05471196	-0.46774902160000004	-4.530346646	0.36621094	0.5493164	0.18310547	3.2383545320000002	-9.131274460000002	0.5634521466	-0.61035156	1.2817383	0.18310547	4.633227536	9.354980432000001	0.4892822284000001	0.61035156	-1.5869141	-1.0986328	-8.7448732	0.028710937500000002	3.3687500000000004	0.30517578	-0.7324219	0.24414062	-0.5275634784000001	9.697119110000001	2.026513678	0.79345703	-0.48828125	0.18310547	2.9548339660000003	9.460253894000001	-0.8374023560000001	-0.4272461	-0.36621094	-0.24414062	1549640225.929
-9.35258786	-0.2954833966	-4.425073380000001	-0.36621094	-0.48828125	0.18310547	3.2383545320000002	-9.131274460000002	0.5634521466	-0.48828125	1.0375977	-0.36621094	4.797119110000001	9.42915036	0.569433606	0.7324219	-0.91552734	-1.2817383	-9.036767572	0.007177734620000001	3.8269287140000006	0.30517578	-0.12207031	0.4272461	-0.07536621106000001	9.81196286	2.1712646760000003	0.7324219	-0.48828125	0	2.9548339660000003	9.460253894000001	-0.8374023560000001	-0.48828125	-0.12207031	-0.24414062	1549640225.969
-9.120507788000001	-0.2177246106	-3.794628894	-0.79345703	0.4272461	0.24414062	2.830419928	-9.113330072	0.5467041034000001	-0.30517578	0.7324219	-0.61035156	4.9	9.718652160000001	0.6759033540000001	0.79345703	-0.24414062	-1.5869141	-9.228173920000001	-0.17106933900000001	3.89272464	0.18310547	-0.24414062	0.30517578	0.007177734620000001	10.3790036	2.115039038	0.6713867	-0.18310547	-0.18310547	2.8878417540000005	9.43273912	-0.41870117800000006	-0.5493164	-0.30517578	0.12207031	1549640226.009
-9.191088760000001	-0.458178714	-4.020727536	-0.36621094	0.30517578	-0.12207031	2.6916503600000006	-8.705395468	0.38400878600000005	-0.061035156	1.0375977	-0.48828125	4.986132788000001	10.127783540000001	0.8290283540000001	0.6713867	0.061035156	-1.7700195	-8.978149460000001	-0.34094239200000004	3.7503662140000005	0	0.061035156	0.18310547	0.007177734620000001	10.3790036	2.115039038	0.48828125	0.12207031	-0.18310547	2.41770018	9.640893570000001	-0.5443115216000001	-0.5493164	-0.30517578	0.12207031	1549640226.049
-9.1875	-0.80988768	-3.9154540740000003	-0.36621094	-0.4272461	-0.18310547	2.6916503600000006	-8.705395468	0.38400878600000005	-0.061035156	1.0375977	-0.48828125	5.084228240000001	10.1146241	0.9510498200000002	0.5493164	-0.36621094	-1.4038086	-8.813061600000001	-0.2452392572	3.6068116	-0.12207031	-0.30517578	0.18310547	-0.5622558606000001	10.24980432	2.144946286	0.30517578	-0.061035156	-0.18310547	2.41770018	9.640893570000001	-0.5443115216000001	-0.61035156	-0.061035156	-0.061035156	1549640226.089
-9.23774411	-0.9331054712000001	-3.3627685700000005	-0.24414062	0.061035156	0	2.277734424	-8.637207068	-0.2763427716	0.061035156	0.9765625	-0.48828125	5.111743210000001	10.0631839	0.9594238220000001	0.30517578	-0.4272461	-0.5493164	-9.02241214	-0.1854248004	3.75754393	-0.24414062	-0.061035156	0.12207031	-0.57421875	10.13854982	2.192797824	0.061035156	-0.36621094	-0.36621094	2.4117187500000004	9.515283246000001	-0.20935058900000003	-0.18310547	0.48828125	-0.061035156	1549640226.129
-9.376513580000001	-0.7309326080000002	-3.4512939300000003	0.12207031	0.4272461	0.12207031	2.2573974640000003	-8.884838760000001	-0.5670410144	0.18310547	0.36621094	-0.4272461	4.970581070000001	10.23903804	0.9797607428000001	0	-0.12207031	-0.12207031	-9.00566394	-0.1399658246	3.841284146	-0.12207031	0	-0.061035156	-0.57421875	10.13854982	2.192797824	-0.24414062	-0.48828125	-0.48828125	2.0576172120000003	9.62893071	0.173461911	-0.18310547	0.48828125	-0.061035156	1549640226.169
-9.441113220000002	-0.3959716754	-3.749169928	0.18310547	-0.24414062	-0.061035156	2.403344748	-8.78554712	-0.6723144568000001	0.12207031	-0.061035156	-0.24414062	4.721752896	10.120605040000001	0.9426757788	-0.12207031	-0.061035156	-0.061035156	-8.89440944	-0.15073241820000002	3.8759764400000005	0	0.061035156	-0.18310547	-0.44621582460000003	10.26057158	2.3531005400000002	-0.30517578	-0.24414062	-0.4272461	2.0935058900000003	9.680371106	0.270361322	-0.4272461	0.24414062	-0.061035156	1549640226.209
-9.39685054	-0.30505371400000003	-3.6510742800000004	0.18310547	-0.24414062	-0.24414062	2.403344748	-8.78554712	-0.6723144568000001	0	-0.12207031	-0.061035156	4.559057608	9.843066100000001	0.9366943390000001	-0.12207031	0.061035156	0	-8.81066893	-0.3229980432	3.803002896	0	-0.18310547	-0.18310547	-0.593359375	9.96748004	2.384204074	-0.48828125	-0.18310547	-0.24414062	2.0935058900000003	9.680371106	0.270361322	-0.4272461	-0.12207031	-0.061035156	1549640226.249
-9.406420926000001	-0.37084961060000005	-3.5541748200000005	0.061035156	-0.36621094	-0.18310547	2.6222655759999998	-8.84057608	-0.6507812500000001	-0.061035156	0.12207031	0.12207031	4.27553714	9.77966304	0.8314209260000001	-0.24414062	-0.061035156	0.12207031	-8.9410643	-0.592163089	3.9968016200000003	0.061035156	0.061035156	-0.18310547	-0.593359375	9.76411142	2.5445067900000002	-0.48828125	-0.4272461	-0.18310547	2.410522464	9.681567392	0.3911865216	-0.30517578	-0.30517578	-0.18310547	1549640226.289
-9.253295926000002	-0.3349609424	-3.4237792540000007	0	-0.24414062	-0.18310547	2.6222655759999998	-8.84057608	-0.6507812500000001	-0.12207031	0.18310547	0.30517578	4.094897464000001	9.725830072	0.723754892	-0.30517578	-0.061035156	0	-8.92910144	-0.717773462	3.9968016200000003	0	0.061035156	-0.24414062	-0.3517089856000001	9.76770018	2.7227538940000002	-0.30517578	-0.24414062	-0.18310547	2.27893071	9.651660340000001	0.439038089	-0.24414062	0	-0.18310547	1549640226.329
-9.24013678	-0.24165038940000003	-3.523071286	0.12207031	-0.18310547	-0.18310547	2.830419928	-8.815454074	-0.6089111420000001	-0.12207031	0	0.4272461	4.00996106	9.52604982	0.5670410144	-0.12207031	0.18310547	-0.12207031	-8.86330571	-0.7716064300000001	3.926220746	0	0.24414062	-0.18310547	-0.3995605432	9.532031250000001	2.819653354	-0.24414062	0	-0.18310547	2.2980712860000003	9.610986420000001	0.417504892	-0.18310547	0.061035156	-0.18310547	1549640226.369
-9.278417932000002	-0.2129394568	-3.58049321	0	-0.24414062	-0.18310547	2.9464599640000007	-8.846557608000001	-0.54191893	-0.12207031	-0.061035156	0.36621094	3.98125	9.46623552	0.48330077880000005	0.12207031	0.48828125	-0.24414062	-8.797509980000001	-0.802709964	3.8245362400000005	-0.061035156	0.24414062	-0.12207031	-0.3995605432	9.532031250000001	2.819653354	-0.24414062	0.061035156	-0.18310547	2.45	9.605004892	0.29069824280000006	-0.12207031	-0.24414062	-0.24414062	1549640226.409
