# Supplementary material for: A deep learning approach for lower back-pain risk prediction during manual lifting
Source: PLoS One. 2021 Feb 19;16(2):e0247162. doi: 10.1371/journal.pone.0247162 (PMC7894914; doi:10.1371/journal.pone.0247162)
Supplement: S1 Data — (ZIP) [file pone.0247162.s001.zip › source-used/Subject_02_P2_Zone03_T3.csv]

Side_A_x	Side_A_y	Side_A_z	Side_G_x	Side_G_y	Side_G_z	LtWt_A_x	LtWt_A_y	LtWt_A_z	LtWt_G_x	LtWt_G_y	LtWt_G_z	RtWt_A_x	RtWt_A_y	RtWt_A_z	RtWt_G_x	RtWt_G_y	RtWt_G_z	Back_A_x	Back_A_y	Back_A_z	Back_G_x	Back_G_y	Back_G_z	UArm_A_x	UArm_A_y	UArm_A_z	UArm_G_x	UArm_G_y	UArm_G_z	Thig_A_x	Thig_A_y	Thig_A_z	Thig_G_x	Thig_G_y	Thig_G_z	Time_stp
-9.33942842	-1.2082519568	-3.21921376	0	-0.061035156	0	2.743090854	-8.791528060000001	-0.708203125	-0.061035156	0	-0.061035156	3.7395996400000002	9.76889676	0.06699218750000001	-0.061035156	0	0	-8.99848642	-0.248828125	3.402246106	-0.061035156	-0.061035156	-0.061035156	-1.836303714	9.644482428000002	2.1796386780000003	-0.061035156	-0.061035156	0	1.987036142	9.6983152	-0.1614990216	0	0	0	1549638475.863
-9.326269568	-1.1879150360000001	-3.1964844240000003	0	-0.061035156	0	2.778979532	-8.81665036	-0.7058105432	-0.061035156	-0.061035156	0	3.741992212	9.770092752000002	0.057421875000000004	-0.061035156	0	-0.061035156	-8.987719748	-0.2428466754	3.40703125	-0.061035156	-0.061035156	-0.061035156	-1.832714856	9.65285643	2.186816394	-0.061035156	0	0	1.987036142	9.6983152	-0.1614990216	0	-0.061035156	0	1549638475.903
-9.346606430000001	-1.1807373200000002	-3.2311766200000003	-0.061035156	-0.061035156	-0.061035156	2.79213858	-8.829809800000001	-0.6723144568000001	-0.061035156	-0.061035156	-0.061035156	3.7455810700000005	9.78444838	0.0418701178	-0.061035156	0	-0.061035156	-8.993701080000001	-0.250024411	3.39506839	0	-0.061035156	-0.061035156	-1.876977536	9.661230432000002	2.1664795320000003	-0.061035156	-0.061035156	0	1.9702880400000002	9.700707968000001	-0.1997802716	-0.061035156	-0.061035156	0	1549638475.944
-9.33464357	-1.18671875	-3.213232428	-0.061035156	-0.061035156	-0.061035156	2.798120108	-8.844164840000001	-0.6400146760000001	-0.061035156	-0.061035156	0	3.741992212	9.780859620000001	0.0454589856	-0.061035156	-0.061035156	0	-8.99848642	-0.2452392572	3.387890576	-0.061035156	-0.061035156	-0.061035156	-1.89611821	9.669604532000001	2.1664795320000003	-0.061035156	-0.061035156	0	2.003784146	9.69951178	-0.1674804712	-0.061035156	0	-0.061035156	1549638475.983
-9.319091754	-1.195092752	-3.185717752	-0.061035156	-0.061035156	0	2.82084964	-8.865698380000001	-0.6352294928000001	-0.061035156	-0.061035156	0	3.741992212	9.743774460000001	0.046655271600000006	-0.061035156	0	0	-8.9829348	-0.25480957460000003	3.371142572	0	-0.061035156	-0.061035156	-1.874584964	9.624145468	2.174853534	-0.061035156	-0.061035156	-0.061035156	2.003784146	9.69951178	-0.1674804712	0	0	0	1549638476.023
-9.331054712	-1.19270018	-3.17495108	0	0	0	2.845971646	-8.83220198	-0.6304443390000001	-0.061035156	-0.061035156	-0.061035156	3.7300292540000006	9.743774460000001	0.046655271600000006	-0.061035156	0	0	-8.9829348	-0.2607910144	3.3579834260000005	0	-0.061035156	-0.061035156	-1.870996106	9.616967752	2.162890576	-0.061035156	-0.061035156	0	2.007373004	9.707885880000001	-0.17465820680000002	0	-0.061035156	0	1549638476.063
-9.360961960000001	-1.1735596040000003	-3.2311766200000003	-0.061035156	-0.061035156	0	2.834008786	-8.83579074	-0.6268554712000001	0	-0.061035156	-0.061035156	3.7479737400000004	9.765307608	0.0478515625	-0.061035156	-0.061035156	-0.061035156	-8.988915740000001	-0.2643798822	3.3603759000000006	0	-0.061035156	-0.061035156	-1.886547824	9.64328624	2.1712646760000003	-0.061035156	-0.061035156	0	1.965502896	9.7150634	-0.18901367800000002	0	0	0	1549638476.103
-9.338232428000001	-1.2022705072	-3.202465854	-0.061035156	-0.061035156	0	2.8088867800000004	-8.83579074	-0.663940396	0	-0.061035156	-0.061035156	3.770703076	9.7748777	0.057421875000000004	0	0	0	-8.98652356	-0.265576178	3.3819091460000004	0	-0.061035156	-0.061035156	-1.8781738220000002	9.66242662	2.190405252	-0.061035156	-0.061035156	0	1.965502896	9.7150634	-0.18901367800000002	-0.061035156	-0.061035156	0	1549638476.143
-9.326269568	-1.195092752	-3.20007338	0	-0.061035156	0	2.825634784	-8.83100589	-0.6962402160000001	0	0	-0.061035156	3.753955072	9.77607428	0.0861328125	-0.061035156	-0.061035156	0	-8.987719748	-0.26796875000000003	3.3819091460000004	0	-0.061035156	-0.061035156	-1.874584964	9.64328624	2.2035644960000003	-0.061035156	-0.061035156	-0.061035156	1.965502896	9.70310054	-0.1818359424	-0.061035156	0	-0.061035156	1549638476.183
-9.335839660000001	-1.193896466	-3.2072509000000005	-0.061035156	-0.061035156	0	2.810082968	-8.80947284	-0.6902587860000001	0	-0.061035156	-0.061035156	3.7503662140000005	9.77248552	0.0980957068	-0.061035156	-0.061035156	0	-8.985326980000002	-0.2607910144	3.402246106	0	-0.061035156	-0.061035156	-1.872192392	9.63969748	2.190405252	-0.061035156	-0.061035156	0	1.9559326080000001	9.700707968000001	-0.19619140380000002	-0.061035156	0	0	1549638476.223
-9.331054712	-1.211840854	-3.198876996	0	-0.061035156	0	2.8017089660000005	-8.813061600000001	-0.686669928	-0.061035156	-0.061035156	-0.061035156	3.7551512600000003	9.79401857	0.10527343750000001	-0.061035156	0	0	-8.988915740000001	-0.25959472840000003	3.4034423920000005	0	-0.061035156	-0.061035156	-1.859033246	9.65883786	2.1880126800000004	-0.061035156	-0.061035156	0	1.9559326080000001	9.700707968000001	-0.19619140380000002	0	-0.061035156	0	1549638476.263
-9.325073380000001	-1.2058593750000002	-3.202465854	0	-0.061035156	0	2.805297824	-8.833398560000001	-0.6854736419999999	-0.061035156	0	-0.061035156	3.7587402160000005	9.801196580000001	0.10288086060000001	-0.061035156	-0.061035156	0	-8.993701080000001	-0.25959472840000003	3.4142089660000003	0	0	-0.061035156	-1.8805663940000001	9.671997300000001	2.205957068	-0.061035156	-0.061035156	0	1.9571288940000002	9.71745607	-0.2045654254	-0.061035156	-0.061035156	-0.061035156	1549638476.303
-9.33344748	-1.18671875	-3.20007338	-0.061035156	-0.061035156	0	2.82922374	-8.83579074	-0.687866214	-0.061035156	0	-0.061035156	3.7407959260000005	9.77368161	0.0980957068	-0.061035156	-0.061035156	0	-8.9829348	-0.2643798822	3.37473143	0	-0.061035156	-0.061035156	-1.8805663940000001	9.650463760000001	2.1975829680000003	-0.061035156	-0.061035156	0	1.9583251800000003	9.69472644	-0.16628417539999998	-0.061035156	0	0	1549638476.343
-9.331054712	-1.181933606	-3.2275878600000003	0	-0.061035156	-0.061035156	2.8411866	-8.823827880000001	-0.6555663939999999	-0.061035156	0	-0.061035156	3.7061035340000004	9.76770018	0.07536621106000001	-0.061035156	-0.061035156	0	-8.979345746000002	-0.2823242212	3.371142572	0	-0.061035156	-0.061035156	-1.851855432	9.631323380000001	2.191601538	-0.061035156	-0.061035156	0	1.9583251800000003	9.69472644	-0.16628417539999998	0	-0.061035156	0	1549638476.383
-9.340625000000001	-1.1879150360000001	-3.2275878600000003	0	-0.061035156	-0.061035156	2.82922374	-8.829809800000001	-0.65676268	0	-0.061035156	-0.061035156	3.71088858	9.788037140000002	0.053833007200000005	-0.061035156	-0.061035156	-0.061035156	-9.012841754	-0.28471679320000004	3.4213867800000006	0	0	-0.061035156	-1.8351074280000002	9.67438948	2.241845746	-0.061035156	-0.061035156	-0.061035156	1.963110324	9.688745108	-0.17944336060000002	0	-0.061035156	0	1549638476.423
-9.322680710000002	-1.168774411	-3.1905028960000004	0	0	-0.061035156	2.828027356	-8.84296875	-0.6555663939999999	-0.061035156	0	-0.061035156	3.714477536	9.75214856	0.09211425720000001	-0.061035156	-0.061035156	-0.061035156	-8.994897660000001	-0.285913089	3.39746106	-0.061035156	-0.061035156	-0.061035156	-1.8530517180000001	9.640893570000001	2.231079074	-0.061035156	0	-0.061035156	1.9894287140000002	9.7066893	-0.1770507788	-0.061035156	-0.061035156	0	1549638476.463
-9.350195288	-1.168774411	-3.243139676	-0.061035156	-0.061035156	-0.061035156	2.8064941100000005	-8.827417032000001	-0.6615478240000001	0	0	-0.061035156	3.716870108	9.765307608	0.0813476538	-0.061035156	-0.061035156	-0.061035156	-8.9745607	-0.285913089	3.3651612400000004	0	-0.061035156	-0.061035156	-1.885351538	9.62055661	2.195190396	0	-0.061035156	-0.061035156	1.9607177520000003	9.70310054	-0.17106933900000001	-0.061035156	0	-0.061035156	1549638476.503
-9.326269568	-1.2094482428000002	-3.1893066100000005	-0.061035156	-0.061035156	-0.061035156	2.802905252	-8.828613220000001	-0.6555663939999999	0	0	0	3.773095746	9.786840560000002	0.07058105432	0	0	-0.061035156	-8.99609375	-0.2763427716	3.40703125	0	0	-0.061035156	-1.872192392	9.677978240000002	2.211938498	0	-0.061035156	-0.061035156	1.9786621400000002	9.70310054	-0.192602536	0	0	-0.061035156	1549638476.543
-9.314306610000001	-1.214233426	-3.160595746	0	0	0	2.8124755400000003	-8.839379892	-0.7046142572	0	-0.061035156	-0.061035156	3.78027356	9.77248552	0.08732910340000001	0	0	-0.061035156	-8.991308606	-0.2823242212	3.3914795320000004	0	0	-0.061035156	-1.872192392	9.666015380000001	2.2382567900000003	-0.061035156	0	-0.061035156	1.982250998	9.700707968000001	-0.173461911	-0.061035156	0	-0.061035156	1549638476.583
-9.32746556	-1.197485324	-3.2096435700000003	0	-0.061035156	-0.061035156	2.7933349640000005	-8.81784694	-0.7105957068000001	-0.061035156	0	0	3.7563476440000003	9.756933606	0.15551757200000002	0	0	-0.061035156	-8.97575679	-0.2811279254	3.3783202880000003	0	0	-0.061035156	-1.8781738220000002	9.636108426000002	2.198779254	-0.061035156	-0.061035156	-0.061035156	1.982250998	9.700707968000001	-0.173461911	-0.061035156	0	-0.061035156	1549638476.623
-9.34780252	-1.211840854	-3.2180175720000004	0	-0.061035156	-0.061035156	2.7885498200000005	-8.7963134	-0.6818847840000001	-0.061035156	0	0	3.7611327880000003	9.77128894	0.1303955072	-0.061035156	-0.061035156	-0.061035156	-8.991308606	-0.27275390380000003	3.399853534	0	0	-0.061035156	-1.84946286	9.636108426000002	2.2167236420000003	-0.061035156	-0.061035156	-0.061035156	1.9607177520000003	9.69592302	-0.1770507788	-0.061035156	0	-0.061035156	1549638476.663
-9.32148462	-1.1962890380000002	-3.1893066100000005	0	-0.061035156	0	2.8399902160000003	-8.825024460000002	-0.6890625	-0.061035156	0	0	3.75754393	9.789233426000001	0.10288086060000001	0	0	-0.061035156	-8.992504892	-0.27993163940000004	3.3866942900000003	0	0	-0.061035156	-1.836303714	9.67438948	2.25261232	-0.061035156	0	-0.061035156	1.9954101440000003	9.69592302	-0.16030273560000002	0	-0.061035156	0	1549638476.703
-9.33344748	-1.1855224640000002	-3.180932608	0	0	-0.061035156	2.85314946	-8.839379892	-0.6818847840000001	-0.061035156	0	0	3.75754393	9.789233426000001	0.10288086060000001	0	0	-0.061035156	-8.988915740000001	-0.2918945288	3.371142572	0	0.061035156	-0.061035156	-1.8626221040000002	9.668408246	2.24423822	-0.061035156	0	-0.061035156	1.9954101440000003	9.69592302	-0.16030273560000002	0	-0.061035156	0	1549638476.743
-9.360961960000001	-1.191503894	-3.2144287140000003	0	-0.061035156	-0.061035156	2.8471679320000005	-8.83579074	-0.6340332068000001	-0.061035156	0	0	3.7384033540000003	9.777270468000001	0.1040771466	-0.061035156	-0.061035156	-0.061035156	-8.9829348	-0.287109375	3.369946286	0	0	-0.061035156	-1.8793701080000003	9.661230432000002	2.2203125000000004	-0.061035156	-0.061035156	-0.061035156	1.9798584260000003	9.6983152	-0.1770507788	-0.061035156	0	0	1549638476.783
-9.338232428000001	-1.1855224640000002	-3.20366214	-0.061035156	-0.061035156	-0.061035156	2.8316162140000003	-8.850146760000001	-0.6292480432	0	0	0	3.7431884000000006	9.770092752000002	0.0980957068	-0.061035156	0	-0.061035156	-8.98652356	-0.3002685504	3.3567871400000002	0	0	-0.061035156	-1.8626221040000002	9.651660340000001	2.239453076	-0.061035156	-0.061035156	-0.061035156	2.013354532	9.69472644	-0.1674804712	0	-0.061035156	0	1549638476.823
-9.34421376	-1.189111322	-3.1821288940000003	-0.061035156	-0.061035156	-0.061035156	2.85673822	-8.84177266	-0.6280517572	-0.061035156	0	0	3.7563476440000003	9.760522660000001	0.10766601440000001	-0.061035156	0	-0.061035156	-8.988915740000001	-0.2978759784	3.33645018	0	0.061035156	-0.061035156	-1.8638183900000003	9.645678420000001	2.239453076	-0.061035156	0	-0.061035156	2.013354532	9.69472644	-0.1674804712	0	-0.061035156	0	1549638476.862
-9.35258786	-1.183129892	-3.188110324	-0.061035156	-0.061035156	-0.061035156	2.83640126	-8.84057608	-0.617285144	-0.061035156	0	-0.061035156	3.7563476440000003	9.778466754	0.1124511682	0	0	-0.061035156	-9.000878894000001	-0.2835205072	3.3460204680000003	0	0	-0.061035156	-1.8841552520000002	9.649267572	2.235864218	-0.061035156	-0.061035156	-0.061035156	2.001391574	9.69113768	-0.16508788940000002	0	0	0	1549638476.902
-9.33942842	-1.18671875	-3.1821288940000003	-0.061035156	-0.061035156	-0.061035156	2.834008786	-8.844164840000001	-0.6256591459999999	0	0	-0.061035156	3.762329074	9.76411142	0.1244140625	-0.061035156	0	0	-9.000878894000001	-0.2930908246	3.331665036	0	0	-0.061035156	-1.8937255400000002	9.631323380000001	2.245434604	-0.061035156	0	-0.061035156	2.024121106	9.69592302	-0.16030273560000002	0	-0.061035156	0	1549638476.942
-9.34421376	-1.18671875	-3.1653808900000002	-0.061035156	-0.061035156	0	2.825634784	-8.834594748	-0.63881839	0	0	-0.061035156	3.7515625000000004	9.76411142	0.1447509784	-0.061035156	0	0	-8.990112320000001	-0.287109375	3.3149170320000003	0	0	0	-1.8841552520000002	9.6217527	2.233471646	-0.061035156	0	0	2.024121106	9.69592302	-0.16030273560000002	-0.061035156	0	0	1549638476.982
-9.3322509	-1.1879150360000001	-3.1797364200000002	-0.061035156	0	0	2.8232422120000003	-8.828613220000001	-0.657958966	0	0	-0.061035156	3.7431884000000006	9.77966304	0.11843261780000001	-0.061035156	0	0	-8.99848642	-0.2942871106	3.3053466460000003	0	0	0	-1.9044922120000003	9.646875000000001	2.2490234620000003	-0.061035156	-0.061035156	0	2.0121582460000003	9.70429712	-0.17106933900000001	-0.061035156	-0.061035156	0	1549638477.022
-9.337036240000002	-1.221411142	-3.18332518	-0.061035156	0	0	2.819653354	-8.833398560000001	-0.678295926	0	0	-0.061035156	3.7647216460000004	9.77607428	0.1208251996	-0.061035156	0	0	-8.99848642	-0.2942871106	3.3053466460000003	0	0	0	-1.8913329680000002	9.648071580000002	2.256201178	-0.061035156	-0.061035156	0	1.9966064300000002	9.6983152	-0.192602536	0	0	0	1549638477.064
-9.335839660000001	-1.221411142	-3.19768071	-0.061035156	-0.061035156	0	2.8112792540000004	-8.827417032000001	-0.6854736419999999	0	0	-0.061035156	3.7384033540000003	9.766503894000001	0.11604003600000001	-0.061035156	0	0	-8.99848642	-0.2942871106	3.3053466460000003	0	0	0	-1.8781738220000002	9.6385009	2.25261232	-0.061035156	-0.061035156	0	1.9966064300000002	9.6983152	-0.192602536	0	-0.061035156	-0.061035156	1549638477.102
-9.32866214	-1.2094482428000002	-3.20007338	-0.061035156	0	0	2.81726088	-8.82263179	-0.6890625	0	0	-0.061035156	3.7324219240000005	9.753344748	0.132788089	-0.061035156	0	0	-9.0092527	-0.28471679320000004	3.3041503600000004	0	0	0	-1.8542480040000002	9.624145468	2.24423822	-0.061035156	0	0	2.018139676	9.707885880000001	-0.2045654254	-0.061035156	0	0	1549638477.142
-9.32746556	-1.2022705072	-3.198876996	-0.061035156	-0.061035156	-0.061035156	2.8268310700000003	-8.814257788	-0.643603534	0	0	-0.061035156	3.7180663940000005	9.78444838	0.10766601440000001	-0.061035156	-0.061035156	0	-9.034375	-0.287109375	3.32089856	-0.061035156	-0.061035156	0	-1.8506591460000001	9.632519568000001	2.251416034	-0.061035156	-0.061035156	0	1.9762695680000002	9.69951178	-0.17944336060000002	-0.061035156	0	0	1549638477.182
-9.35378444	-1.225	-3.188110324	0	-0.061035156	-0.061035156	2.8041014400000006	-8.82263179	-0.6543701080000001	0	-0.061035156	-0.061035156	3.71926268	9.795214660000001	0.1064697284	-0.061035156	-0.061035156	0	-9.023608426000001	-0.285913089	3.3197021760000003	0	0.061035156	0	-1.8638183900000003	9.66481929	2.2621826080000003	-0.061035156	0	-0.061035156	1.9762695680000002	9.69951178	-0.17944336060000002	0	-0.061035156	-0.061035156	1549638477.222
-9.34541034	-1.195092752	-3.198876996	-0.061035156	-0.061035156	-0.061035156	2.7885498200000005	-8.81784694	-0.6543701080000001	-0.061035156	0	-0.061035156	3.708496106	9.77607428	0.1244140625	-0.061035156	0	-0.061035156	-9.011645468000001	-0.27275390380000003	3.3041503600000004	-0.061035156	-0.061035156	0	-1.8757812500000002	9.63371556	2.2215087860000002	-0.061035156	0	-0.061035156	1.9511474640000002	9.71027806	-0.19499511780000003	0	-0.061035156	-0.061035156	1549638477.262
-9.325073380000001	-1.21303714	-3.1737548920000003	0	-0.061035156	-0.061035156	2.7969239200000002	-8.808276260000001	-0.6663330072	0	-0.061035156	-0.061035156	3.708496106	9.7748777	0.0897216754	-0.061035156	0	-0.061035156	-9.01044928	-0.2619873004	3.282617212	-0.061035156	-0.061035156	-0.061035156	-1.8841552520000002	9.630126800000001	2.222705072	0	-0.061035156	0	1.9595214660000002	9.700707968000001	-0.17944336060000002	-0.061035156	-0.061035156	-0.061035156	1549638477.303
-9.329858426000001	-1.222607428	-3.178540036	0	0	0	2.8136719240000003	-8.793920926	-0.6974365020000001	0	-0.061035156	-0.061035156	3.7252441100000007	9.77128894	0.07416992212000001	-0.061035156	-0.061035156	-0.061035156	-9.01882338	-0.2643798822	3.2814209260000005	0	-0.061035156	-0.061035156	-1.885351538	9.625341754	2.24064946	-0.061035156	0	-0.061035156	2.026513678	9.689941394000002	-0.16628417539999998	-0.061035156	-0.061035156	-0.061035156	1549638477.342
-9.35856929	-1.211840854	-3.201269568	0	-0.061035156	0	2.789746106	-8.793920926	-0.7201660340000001	-0.061035156	-0.061035156	-0.061035156	3.6917480040000004	9.759326080000001	0.057421875000000004	0	0	0	-9.024804712	-0.2811279254	3.28022464	0	0	-0.061035156	-1.8973144960000001	9.62893071	2.233471646	-0.061035156	0	-0.061035156	2.0253173920000003	9.682763580000001	-0.1579101538	0	0	0	1549638477.382
-9.3322509	-1.195092752	-3.1964844240000003	0	-0.061035156	0	2.80051268	-8.802294928000002	-0.708203125	-0.061035156	0	0	3.6929442900000002	9.74257788	0.07536621106000001	0	-0.061035156	-0.061035156	-9.015234620000001	-0.2918945288	3.2682617800000004	-0.061035156	-0.061035156	-0.061035156	-1.9020996400000003	9.60739766	2.231079074	0	-0.061035156	-0.061035156	1.971484424	9.700707968000001	-0.15910644960000003	-0.061035156	0	0	1549638477.422
-9.331054712	-1.21303714	-3.188110324	0	-0.061035156	0	2.8124755400000003	-8.81665036	-0.686669928	-0.061035156	-0.061035156	-0.061035156	3.7001221040000005	9.770092752000002	0.08015136780000001	0	-0.061035156	-0.061035156	-9.00207518	-0.2930908246	3.27663588	-0.061035156	-0.061035156	-0.061035156	-1.9020996400000003	9.62773462	2.253808606	0	-0.061035156	-0.061035156	1.971484424	9.700707968000001	-0.15910644960000003	-0.061035156	-0.061035156	0	1549638477.462
-9.33942842	-1.1903076080000001	-3.2072509000000005	0	-0.061035156	0	2.818457068	-8.823827880000001	-0.6651367212000001	-0.061035156	-0.12207031	-0.061035156	3.714477536	9.77128894	0.11843261780000001	0	-0.061035156	-0.061035156	-9.020019568	-0.3026611322	3.2993652160000004	-0.061035156	-0.061035156	0	-1.8829589660000003	9.637304712	2.259790036	0	-0.061035156	-0.061035156	1.990625	9.69113768	-0.173461911	0	-0.12207031	0	1549638477.502
-9.343017572	-1.189111322	-3.2048584260000004	-0.061035156	-0.061035156	-0.061035156	2.783764676	-8.83220198	-0.643603534	-0.061035156	-0.061035156	-0.061035156	3.7360108800000003	9.77128894	0.1447509784	0	-0.061035156	-0.061035156	-9.02241214	-0.30385742800000004	3.2993652160000004	-0.061035156	-0.061035156	0	-1.885351538	9.62294928	2.250219748	0	0	-0.061035156	1.9391846040000003	9.7066893	-0.193798822	-0.061035156	-0.061035156	0	1549638477.542
-9.34421376	-1.2417480040000002	-3.201269568	-0.061035156	-0.061035156	-0.061035156	2.7765869600000004	-8.84057608	-0.6160888580000001	-0.061035156	-0.061035156	0	3.7455810700000005	9.77607428	0.15192871400000002	0	-0.061035156	-0.061035156	-9.02241214	-0.309838858	3.3089355040000004	-0.061035156	-0.061035156	0	-1.8985107820000002	9.63491214	2.2621826080000003	0	-0.061035156	-0.061035156	1.9391846040000003	9.7066893	-0.193798822	-0.061035156	0	-0.061035156	1549638477.582
-9.32148462	-1.23696286	-3.1797364200000002	0	-0.061035156	0	2.787353534	-8.848950180000001	-0.61848143	-0.061035156	-0.061035156	0	3.7455810700000005	9.77607428	0.15192871400000002	0	-0.061035156	-0.061035156	-9.020019568	-0.2990722644	3.32089856	-0.061035156	-0.061035156	0	-1.876977536	9.64328624	2.255004892	0	0	0	1.9690917540000001	9.707885880000001	-0.211743161	0	-0.061035156	-0.061035156	1549638477.622
-9.33464357	-1.2010742212	-3.1773437500000004	0	0	-0.061035156	2.805297824	-8.86330571	-0.6304443390000001	-0.061035156	-0.061035156	0	3.7587402160000005	9.77607428	0.12321777160000001	-0.061035156	-0.061035156	0	-9.02241214	-0.2823242212	3.34243161	-0.061035156	-0.061035156	0	-1.870996106	9.6385009	2.2490234620000003	0	0	-0.061035156	1.947558606	9.700707968000001	-0.1806396466	-0.061035156	0	0	1549638477.662
-9.335839660000001	-1.2094482428000002	-3.21203624	-0.061035156	-0.061035156	-0.061035156	2.80051268	-8.84177266	-0.6400146760000001	0	-0.061035156	0	3.7551512600000003	9.76889676	0.07775878600000001	-0.061035156	-0.061035156	0	-9.023608426000001	-0.2811279254	3.3173096040000005	-0.061035156	-0.061035156	0	-1.8829589660000003	9.64208966	2.2286865020000004	0	0	0	1.947558606	9.700707968000001	-0.1806396466	-0.061035156	-0.061035156	-0.061035156	1549638477.702
-9.325073380000001	-1.221411142	-3.180932608	0	-0.061035156	-0.061035156	2.805297824	-8.81665036	-0.6316406250000001	-0.061035156	-0.061035156	0	3.7455810700000005	9.77248552	0.06340332068	-0.061035156	-0.061035156	0	-9.0176268	-0.2643798822	3.343627896	0	-0.061035156	0	-1.876977536	9.64328624	2.222705072	0	-0.061035156	0	1.9607177520000003	9.71027806	-0.19619140380000002	-0.061035156	0	-0.061035156	1549638477.742
-9.337036240000002	-1.2106445288	-3.1665771760000005	0	-0.061035156	0	2.816064496	-8.81665036	-0.647192392	0	-0.061035156	0	3.7300292540000006	9.77368161	0.06699218750000001	0	-0.061035156	0	-9.00207518	-0.27993163940000004	3.3460204680000003	-0.061035156	-0.061035156	0	-1.899707068	9.63969748	2.217919928	0	0	0	1.9978027160000003	9.689941394000002	-0.14833984620000001	-0.061035156	0	-0.061035156	1549638477.782
-9.350195288	-1.1903076080000001	-3.1713623200000005	0	-0.061035156	0	2.83879393	-8.81066893	-0.657958966	0	-0.061035156	0	3.7180663940000005	9.77607428	0.0813476538	0	-0.061035156	0	-8.999682608	-0.2775390576	3.3376464660000003	0	0	0	-1.905688498	9.63491214	2.2107422120000004	0	-0.061035156	0	1.9978027160000003	9.689941394000002	-0.14833984620000001	-0.061035156	-0.061035156	0	1549638477.822
-9.346606430000001	-1.19270018	-3.1821288940000003	0	-0.061035156	0	2.83640126	-8.813061600000001	-0.693847644	-0.061035156	-0.061035156	0	3.7025146760000003	9.785644568	0.08493652160000001	0	-0.061035156	0	-8.999682608	-0.2572021466	3.34243161	-0.061035156	-0.061035156	0	-1.90808107	9.649267572	2.204760782	0	-0.061035156	0	2.0157471040000003	9.69951178	-0.1674804712	-0.061035156	0	0	1549638477.862
-9.34421376	-1.2082519568	-3.1498290740000003	0	-0.061035156	0	2.82922374	-8.802294928000002	-0.6842773560000001	-0.061035156	0	0	3.716870108	9.7832518	0.10288086060000001	0	-0.061035156	0	-8.992504892	-0.2823242212	3.34243161	-0.061035156	-0.061035156	-0.061035156	-1.888940396	9.671997300000001	2.205957068	0	-0.061035156	0	1.9989990020000004	9.701904254	-0.135180661	-0.061035156	0	-0.061035156	1549638477.902
-9.34780252	-1.1771484620000001	-3.170166034	0	-0.061035156	0	2.854345746	-8.82263179	-0.6806884980000001	-0.061035156	-0.061035156	-0.061035156	3.7001221040000005	9.788037140000002	0.11723633180000001	0	-0.061035156	0	-8.992504892	-0.27395019960000005	3.3448242800000005	0	-0.061035156	0	-1.8781738220000002	9.648071580000002	2.2083496400000002	0	-0.061035156	0	1.9989990020000004	9.701904254	-0.135180661	-0.061035156	-0.061035156	0	1549638477.942
-9.350195288	-1.168774411	-3.160595746	-0.061035156	-0.061035156	-0.061035156	2.8639160340000003	-8.829809800000001	-0.6615478240000001	-0.061035156	-0.061035156	-0.061035156	3.714477536	9.80717752	0.113647464	0	-0.061035156	0	-9.0176268	-0.27993163940000004	3.387890576	0	-0.061035156	0	-1.859033246	9.66242662	2.2382567900000003	0	-0.061035156	-0.061035156	2.04326178	9.69592302	-0.15671386780000002	0	-0.061035156	0	1549638477.982
-9.340625000000001	-1.2309814300000002	-3.1558105040000006	0	-0.061035156	0	2.83640126	-8.82023912	-0.647192392	-0.061035156	0	-0.061035156	3.7407959260000005	9.791625900000001	0.1208251996	0	0	-0.061035156	-8.9829348	-0.288305661	3.34243161	-0.061035156	-0.061035156	-0.061035156	-1.8422851440000003	9.667211960000001	2.237060504	0	0	-0.061035156	1.9726807100000001	9.701904254	-0.17944336060000002	0	-0.061035156	-0.061035156	1549638478.022
-9.351391574	-1.189111322	-3.16298822	0	-0.061035156	0	2.8017089660000005	-8.82263179	-0.6304443390000001	0	-0.061035156	-0.061035156	3.7407959260000005	9.791625900000001	0.1208251996	0	0	-0.061035156	-8.988915740000001	-0.2763427716	3.3579834260000005	0	-0.061035156	-0.061035156	-1.8985107820000002	9.63491214	2.192797824	0	0	0	1.9726807100000001	9.701904254	-0.17944336060000002	-0.061035156	-0.061035156	-0.061035156	1549638478.062
-9.360961960000001	-1.211840854	-3.17495108	-0.061035156	-0.12207031	-0.061035156	2.8220459260000004	-8.823827880000001	-0.6304443390000001	0	-0.061035156	-0.061035156	3.79582518	9.782055710000002	0.10048827880000001	-0.061035156	-0.061035156	-0.061035156	-8.98652356	-0.265576178	3.3735351440000003	0	-0.12207031	-0.061035156	-1.8973144960000001	9.64328624	2.204760782	0	-0.061035156	0	2.001391574	9.70310054	-0.16628417539999998	-0.061035156	0	0	1549638478.102
-9.329858426000001	-1.234570288	-3.1330810700000002	0	-0.061035156	0	2.83640126	-8.83220198	-0.67709964	0	-0.061035156	-0.061035156	3.79582518	9.76291484	0.04426269568	-0.061035156	-0.061035156	0	-8.999682608	-0.26318359620000004	3.3914795320000004	0	-0.061035156	-0.061035156	-1.868603534	9.673193390000002	2.215527356	0	-0.061035156	0	1.987036142	9.69233426	-0.1579101538	-0.061035156	-0.061035156	-0.061035156	1549638478.142
-9.331054712	-1.1986816100000002	-3.1486327880000005	0	-0.061035156	0	2.7885498200000005	-8.814257788	-0.6914550720000001	-0.061035156	0	-0.061035156	3.744384784	9.73898912	0.031103515380000002	-0.061035156	-0.061035156	0	-8.991308606	-0.27155761780000004	3.4046385800000003	0	-0.061035156	-0.061035156	-1.8781738220000002	9.644482428000002	2.21433107	0	-0.061035156	-0.061035156	1.987036142	9.69233426	-0.1579101538	-0.061035156	-0.061035156	0	1549638478.182
-9.34780252	-1.195092752	-3.1306884000000004	0	-0.061035156	-0.061035156	2.7634277160000003	-8.77836911	-0.7105957068000001	-0.061035156	0	0	3.7061035340000004	9.737792932000001	0.023925780760000005	0	-0.061035156	0	-8.985326980000002	-0.27155761780000004	3.3866942900000003	0	-0.061035156	-0.061035156	-1.8530517180000001	9.61936052	2.205957068	0	-0.061035156	-0.061035156	1.949951178	9.7066893	-0.15551757200000002	-0.061035156	0	0	1549638478.221
-9.382495108	-1.184326178	-3.1641846040000003	0	-0.061035156	-0.061035156	2.795727536	-8.793920926	-0.732128894	-0.061035156	0	0	3.694140576	9.77607428	0.02153320288	0	-0.061035156	0	-8.99728984	-0.288305661	3.39746106	0	0	-0.061035156	-1.84946286	9.648071580000002	2.21433107	0	-0.061035156	-0.061035156	2.000195288	9.7066893	-0.1459472644	-0.061035156	-0.061035156	0	1549638478.262
-9.38010234	-1.184326178	-3.17495108	0	-0.061035156	-0.061035156	2.82084964	-8.828613220000001	-0.7369140380000001	-0.12207031	-0.061035156	0	3.6929442900000002	9.791625900000001	0.050244139400000006	0	-0.061035156	-0.061035156	-8.99848642	-0.2942871106	3.39506839	0	0	-0.061035156	-1.876977536	9.676782248	2.213134784	0	-0.061035156	-0.061035156	2.000195288	9.7066893	-0.1459472644	-0.061035156	0	0	1549638478.301
-9.338232428000001	-1.178344748	-3.1474366000000003	0	-0.061035156	-0.061035156	2.8136719240000003	-8.848950180000001	-0.718969748	-0.061035156	-0.061035156	-0.061035156	3.70131839	9.785644568	0.1112548822	0	-0.061035156	-0.061035156	-8.994897660000001	-0.3026611322	3.39506839	0	0	-0.061035156	-1.874584964	9.666015380000001	2.215527356	0	-0.061035156	-0.061035156	1.9403808900000001	9.71625998	-0.173461911	-0.061035156	-0.061035156	-0.061035156	1549638478.341
-9.34541034	-1.1627929712000002	-3.15700679	0	-0.061035156	-0.061035156	2.8220459260000004	-8.833398560000001	-0.6711181610000001	-0.061035156	-0.061035156	0	3.7120849640000007	9.78444838	0.16030273560000002	0	-0.061035156	-0.061035156	-8.98173822	-0.287109375	3.38908696	0	0	-0.061035156	-1.870996106	9.649267572	2.201171924	0	-0.061035156	-0.061035156	2.04326178	9.681567392	-0.1495361322	0	-0.061035156	0	1549638478.381
-9.35378444	-1.1771484620000001	-3.1366699280000003	-0.061035156	-0.061035156	-0.061035156	2.81486821	-8.83220198	-0.649584964	-0.061035156	-0.061035156	0	3.7503662140000005	9.80239218	0.17465820680000002	0	-0.061035156	-0.12207031	-8.972167932000001	-0.3014648462	3.3854980040000004	0	0	-0.061035156	-1.892529254	9.66003444	2.2167236420000003	0	-0.061035156	-0.061035156	2.04326178	9.681567392	-0.1495361322	0	0	0	1549638478.421
-9.354980432000001	-1.207055661	-3.122314496	0	-0.061035156	-0.061035156	2.807690396	-8.84057608	-0.6447998200000001	-0.061035156	0	0	3.773095746	9.795214660000001	0.153125	-0.061035156	-0.061035156	-0.061035156	-8.97695288	-0.2954833966	3.3807128600000005	0	0	-0.061035156	-1.88774411	9.661230432000002	2.205957068	0	-0.061035156	-0.061035156	2.004980432	9.70429712	-0.192602536	-0.061035156	-0.061035156	-0.061035156	1549638478.461
-9.350195288	-1.18671875	-3.12709964	0	-0.061035156	-0.061035156	2.8328125	-8.866894568000001	-0.648388678	-0.061035156	-0.061035156	0	3.77788089	9.759326080000001	0.1112548822	-0.061035156	-0.061035156	-0.061035156	-8.9661866	-0.2895019568	3.3460204680000003	-0.061035156	-0.061035156	-0.061035156	-1.8985107820000002	9.640893570000001	2.201171924	0	-0.061035156	-0.061035156	2.026513678	9.69113768	-0.1459472644	0	-0.061035156	-0.061035156	1549638478.501
-9.34780252	-1.199877896	-3.111547824	0	0	-0.061035156	2.8495605040000003	-8.850146760000001	-0.6543701080000001	0	-0.061035156	0	3.800610324	9.7485598	0.06340332068	-0.061035156	-0.061035156	-0.061035156	-8.97575679	-0.2954833966	3.3555908540000003	0	0	-0.061035156	-1.8757812500000002	9.62893071	2.178442392	0	-0.061035156	-0.061035156	2.026513678	9.69113768	-0.1459472644	0	0	0	1549638478.541
-9.3657473	-1.197485324	-3.1282959260000003	0	-0.061035156	0	2.837597644	-8.847753894	-0.669921875	0	0	0	3.8053954680000004	9.746167032	0.023925780760000005	-0.061035156	-0.061035156	-0.061035156	-8.9829348	-0.3146240216	3.3735351440000003	-0.061035156	-0.061035156	0	-1.8841552520000002	9.640893570000001	2.195190396	0	-0.061035156	0	1.9930175720000003	9.70310054	-0.2069580072	0	-0.061035156	-0.061035156	1549638478.581
-9.340625000000001	-1.2178222840000001	-3.0983885800000004	-0.061035156	-0.061035156	0	2.83640126	-8.848950180000001	-0.699829074	0	0	0	3.78984375	9.73659694	0.02033691394	-0.061035156	-0.061035156	0	-8.97336412	-0.30505371400000003	3.3531983800000003	0	0	0	-1.8697998200000001	9.63371556	2.198779254	0	0	0	1.9762695680000002	9.68515625	-0.1854248004	0	0	-0.061035156	1549638478.621
-9.338232428000001	-1.199877896	-3.1151367800000003	0	0	-0.061035156	2.8483641200000003	-8.825024460000002	-0.729736322	0	-0.061035156	-0.061035156	3.7503662140000005	9.74138179	0.037084961060000005	0	0	0	-8.97695288	-0.3002685504	3.3651612400000004	0	-0.061035156	0	-1.8805663940000001	9.630126800000001	2.1892089660000003	0	-0.061035156	0	1.9762695680000002	9.68515625	-0.1854248004	0	-0.061035156	-0.061035156	1549638478.661
-9.35976538	-1.193896466	-3.1498290740000003	-0.061035156	-0.061035156	-0.061035156	2.818457068	-8.82023912	-0.7273437500000001	0	-0.061035156	-0.061035156	3.7407959260000005	9.76291484	0.046655271600000006	0	0	0	-8.991308606	-0.285913089	3.3771241	-0.061035156	-0.061035156	0	-1.89013678	9.63491214	2.192797824	0	-0.061035156	0	1.9762695680000002	9.69472644	-0.1626953076	-0.061035156	0	-0.061035156	1549638478.701
-9.3573732	-1.2082519568	-3.1330810700000002	-0.061035156	-0.061035156	-0.061035156	2.810082968	-8.825024460000002	-0.740502896	-0.061035156	-0.061035156	-0.061035156	3.7072998200000002	9.77607428	0.05144042932000001	0	-0.061035156	0	-9.000878894000001	-0.287109375	3.39746106	0	-0.061035156	0	-1.888940396	9.637304712	2.2035644960000003	0	-0.061035156	0	1.98464357	9.69472644	-0.1674804712	-0.061035156	0	-0.061035156	1549638478.741
-9.3489991	-1.2309814300000002	-3.12351088	-0.061035156	0	-0.061035156	2.7909423920000003	-8.83579074	-0.7500732428000001	-0.061035156	-0.061035156	-0.061035156	3.7072998200000002	9.77607428	0.05144042932000001	0	-0.061035156	0	-9.027197480000002	-0.2990722644	3.434545926	0	0.061035156	0	-1.8638183900000003	9.67558606	2.21433107	0	-0.061035156	-0.061035156	1.98464357	9.69951178	-0.15551757200000002	0	-0.061035156	-0.061035156	1549638478.781
-9.351391574	-1.2321777160000003	-3.125903354	0	-0.061035156	-0.061035156	2.77180162	-8.838183606000001	-0.717773462	-0.061035156	0	-0.061035156	3.7072998200000002	9.77607428	0.05144042932000001	0	-0.061035156	0	-9.00805661	-0.3014648462	3.393872104	-0.061035156	0	0	-1.867407248	9.6636232	2.198779254	0	0	-0.061035156	1.96669928	9.71027806	-0.1878173822	0	-0.061035156	-0.061035156	1549638478.821
-9.35976538	-1.227392572	-3.134277356	-0.061035156	-0.061035156	-0.061035156	2.75983876	-8.83220198	-0.7046142572	0	-0.061035156	0	3.660644568	9.80478534	0.10886230040000001	-0.061035156	-0.061035156	-0.061035156	-8.980542032	-0.288305661	3.3771241	-0.061035156	0	0	-1.9128662140000001	9.637304712	2.16408696	0	0	-0.061035156	1.9762695680000002	9.69951178	-0.19140625	-0.061035156	0	-0.061035156	1549638478.868
-9.350195288	-1.2309814300000002	-3.109155252	0	-0.061035156	-0.061035156	2.76821286	-8.84177266	-0.7046142572	-0.061035156	-0.061035156	0	3.721655252	9.8179438	0.0657958966	-0.061035156	-0.061035156	-0.061035156	-8.99609375	-0.2619873004	3.3866942900000003	0	0	0	-1.933203076	9.666015380000001	2.1664795320000003	0	0	-0.061035156	1.9762695680000002	9.69951178	-0.19140625	-0.061035156	0	-0.061035156	1549638478.905
-9.33464357	-1.2477295320000001	-3.1151367800000003	-0.061035156	-0.061035156	-0.061035156	2.789746106	-8.85373552	-0.73332518	-0.061035156	-0.061035156	0	3.7252441100000007	9.788037140000002	0.04067382788	-0.061035156	-0.061035156	-0.061035156	-8.991308606	-0.27993163940000004	3.371142572	0	0	0	-1.947558606	9.661230432000002	2.173657248	0	0	-0.061035156	1.9930175720000003	9.69951178	-0.1363769568	0	0	-0.061035156	1549638478.941
-9.335839660000001	-1.2919922120000003	-3.16298822	0	-0.12207031	-0.061035156	2.767016574	-8.808276260000001	-0.7201660340000001	-0.061035156	-0.061035156	0	3.7001221040000005	9.743774460000001	0.04067382788	0	-0.061035156	-0.061035156	-8.978149460000001	-0.27873535340000005	3.366357428	-0.061035156	0	-0.061035156	-1.9032959260000002	9.62773462	2.16408696	0	-0.061035156	-0.061035156	1.9726807100000001	9.688745108	-0.1878173822	0	-0.061035156	-0.061035156	1549638478.981
-9.314306610000001	-1.427172824	-3.0804442900000004	0.061035156	-0.24414062	-0.24414062	2.7729980040000006	-8.795117212000001	-0.7058105432	-0.061035156	-0.061035156	0.061035156	3.71328125	9.755737320000001	0.0418701178	0	-0.061035156	-0.061035156	-8.9410643	-0.31701660340000004	3.3866942900000003	0	0	-0.061035156	-1.885351538	9.624145468	2.213134784	0	-0.061035156	-0.061035156	1.9726807100000001	9.688745108	-0.1878173822	0	-0.061035156	-0.061035156	1549638479.021
-9.32148462	-1.4606689300000002	-2.956030252	0.30517578	-0.061035156	-0.30517578	2.8555420320000002	-8.814257788	-0.7105957068000001	-0.061035156	-0.061035156	0	3.6797851440000002	9.81315944	0.095703125	0	-0.061035156	-0.061035156	-9.03317842	-0.3756347644	3.4656494600000003	0	0	-0.061035156	-1.8793701080000003	9.651660340000001	2.289697284	0	-0.061035156	-0.12207031	2.1473388580000004	9.599023560000001	-0.05861816394	-0.061035156	0.18310547	0.061035156	1549638479.061
-9.354980432000001	-1.50732428	-2.8651123200000006	0.24414062	-0.36621094	-0.36621094	2.9225341460000003	-8.87766124	-0.7524658540000001	-0.061035156	-0.061035156	0	3.5900634000000005	9.786840560000002	0.1806396466	0.061035156	-0.061035156	0	-9.02839357	-0.44621582460000003	3.4812010800000004	0	0.061035156	0	-2.0193359620000004	9.61816394	2.406933606	0	-0.12207031	-0.18310547	2.000195288	9.693530252	0.08015136780000001	-0.12207031	0.30517578	0.30517578	1549638479.101
-9.267651260000001	-1.5563721040000003	-2.59116214	0.24414062	-0.061035156	-0.36621094	3.037377896	-8.881250000000001	-0.717773462	0	0	0.061035156	3.5015380400000002	9.701904254	0.2189208966	0.061035156	-0.18310547	0	-9.063086060000002	-0.5251708966	3.50393071	0.12207031	0.18310547	0	-2.0731689300000005	9.472216754	2.4727295320000002	0.061035156	-0.18310547	-0.18310547	1.818359424	9.65405252	0.04067382788	-0.18310547	0.12207031	0.24414062	1549638479.141
-9.258081070000001	-1.58747554	-2.409326178	0.30517578	-0.12207031	-0.30517578	3.16777356	-8.777173020000001	-0.734521466	0.061035156	0.061035156	-0.061035156	3.366357428	9.729418930000001	0.25839844240000004	0.061035156	-0.30517578	0.061035156	-9.064282248	-0.5443115216000001	3.53981929	0.24414062	0.36621094	-0.061035156	-2.183227536	9.366943390000001	2.5253662140000004	0.12207031	-0.36621094	-0.30517578	2.24663089	9.595434800000001	0.1806396466	-0.18310547	0	0.36621094	1549638479.181
-9.197070288	-1.5025390379999999	-2.1975829680000003	0.36621094	0	-0.30517578	3.201269568	-8.738891574	-0.8374023560000001	0.061035156	0.12207031	-0.061035156	3.366357428	9.729418930000001	0.25839844240000004	0.061035156	-0.5493164	0.18310547	-9.004467752000002	-0.649584964	3.5314452880000005	0.4272461	0.48828125	-0.061035156	-2.366259784	9.285595746	2.6019287140000005	0.24414062	-0.4272461	-0.4272461	2.698828076	9.439917032	0.5084228534	-0.24414062	0.48828125	0.6713867	1549638479.221
-9.508105432	-1.374536142	-2.0695800720000004	0.4272461	0.061035156	-0.24414062	3.160595746	-8.65634784	-0.9725830072	0.061035156	0.18310547	0.061035156	3.188110324	9.689941394000002	0.2775390576	0	-0.9765625	0.30517578	-8.97695288	-0.7859619110000001	3.458471646	0.48828125	0.5493164	-0.061035156	-2.4655516200000003	9.207836960000002	2.6892577880000004	0.4272461	-0.5493164	-0.48828125	2.501440396	9.427954074	0.48808594240000003	-0.36621094	0.30517578	0.8544922	1549638479.261
-9.810766280000001	-1.4582763580000002	-2.235864218	0.30517578	-0.12207031	-0.36621094	3.1187255400000002	-8.54389676	-1.0192382788	0.061035156	0.30517578	0.24414062	3.170166034	9.868188400000001	0.23208007200000003	0	-1.0986328	0.36621094	-9.057104532	-0.8924316100000002	3.4823974640000004	0.61035156	0.5493164	-0.12207031	-2.45	9.406420926000001	2.81486821	0.48828125	-0.7324219	-0.48828125	1.9774658540000003	9.5870607	0.40075683900000003	-0.18310547	0.36621094	0.7324219	1549638479.301
-9.942358720000001	-1.503735324	-2.080346646	0.4272461	-0.36621094	-0.4272461	3.06608876	-8.673095746000001	-1.085034146	0.061035156	0.30517578	0.48828125	3.1964844240000003	10.05361322	0.2930908246	0.18310547	-0.9765625	0.18310547	-9.10974092	-0.9223388580000002	3.4800048920000006	0.61035156	0.5493164	-0.12207031	-2.365063498	9.7485598	2.87109375	0.4272461	-0.6713867	-0.48828125	1.8279297120000002	9.79880342	0.2942871106	-0.061035156	-0.18310547	0.36621094	1549638479.341
-9.88015126	-1.37214357	-2.063598642	0.5493164	-0.061035156	-0.4272461	3.0720702880000004	-8.98652356	-1.12211911	0.061035156	0.061035156	0.61035156	3.2562989200000003	10.2079348	0.454589856	0.30517578	-0.7324219	-0.18310547	-9.23535144	-0.9354980432000001	3.4536866	0.6713867	0.61035156	-0.18310547	-2.251416034	9.87536592	2.82084964	0.4272461	-0.61035156	-0.48828125	1.610205072	9.86699182	0.19619140380000002	0	-0.18310547	-0.061035156	1549638479.381
-9.651660340000001	-1.1328857428	-2.366259784	0.6713867	0.30517578	-0.4272461	3.0876221040000003	-9.11691893	-1.022827176	0.061035156	-0.12207031	0.48828125	3.2562989200000003	10.2079348	0.454589856	0.36621094	-0.6713867	-0.48828125	-9.20305162	-0.88645018	3.257495108	0.5493164	0.4272461	-0.18310547	-2.19638678	10.069164840000001	2.6485839660000003	0.36621094	-0.36621094	-0.48828125	1.51928714	9.94355432	0.24045410340000004	0.18310547	-0.36621094	-0.6713867	1549638479.421
-8.959009080000001	-0.775195288	-2.910571286	0.24414062	0.61035156	-0.5493164	2.981152356	-9.248510880000001	-0.876879892	0.18310547	-0.36621094	0.30517578	4.09011232	10.1146241	0.7117919928	0.30517578	-0.6713867	-0.7324219	-8.883642572	-0.8134765380000001	3.2275878600000003	0.24414062	0.36621094	-0.18310547	-1.9762695680000002	10.1313723	2.4978514400000003	0.061035156	-0.061035156	-0.48828125	1.66044928	9.746167032	0.1064697284	0.61035156	-1.3427734	-1.159668	1549638479.461
-8.31899411	-0.899609375	-3.4225829680000004	-0.061035156	0.6713867	-0.91552734	2.8244384000000005	-8.959009080000001	-0.6627441100000001	0.24414062	-0.5493164	0	4.519580072	9.338232428000001	0.7608398560000001	0.36621094	-0.24414062	-0.8544922	-8.737695288000001	-0.643603534	2.988330072	-0.24414062	0.30517578	0	-1.204663089	9.439917032	2.451196286	0.12207031	0.18310547	-0.79345703	2.5803954680000003	9.33942842	-0.4378417932	0.8544922	-0.91552734	-1.3427734	1549638479.501
-9.3238768	-1.27524411	-3.9310058900000002	0.12207031	0.36621094	-0.8544922	2.64738768	-8.335742212000001	-0.4904785144	0.30517578	-0.79345703	-0.48828125	4.519580072	9.338232428000001	0.7608398560000001	0.30517578	0.061035156	-0.8544922	-9.317895468000001	-0.5084228534	3.8269287140000006	-0.6713867	1.0375977	0.24414062	-0.18901367800000002	9.423168930000001	2.327978534	0.18310547	0.48828125	-1.0375977	3.8041992800000006	8.959009080000001	-0.40314941100000007	1.0986328	0.5493164	-0.9765625	1549638479.541
-9.945947480000001	-1.08383786	-4.4059326080000005	-0.30517578	0.30517578	-0.5493164	2.336352536	-8.584570288	-0.4713378894	0.4272461	-1.2207031	-0.7324219	5.2995607	9.329858426000001	0.11604003600000001	0.061035156	0	-1.159668	-9.076245108	-0.02153320288	3.2682617800000004	-1.0986328	0.061035156	0.24414062	0.132788089	9.9961911	2.0839355040000003	0.18310547	1.5869141	-0.8544922	3.101977536	9.532031250000001	-0.49885253600000007	0.9765625	1.0375977	-0.6713867	1549638479.58
-9.81315944	-0.40793457460000004	-4.474121106	-0.9765625	-0.36621094	-0.48828125	2.0707763580000003	-9.185107428000002	-0.5837890576	0.30517578	-1.6479492	-0.5493164	5.96589357	9.43034694	-0.0478515625	0	0.61035156	-1.8920898	-9.1623777	0.20576172120000003	4.06140126	-0.6713867	1.3427734	0.48828125	-0.24643554320000002	10.411303420000001	1.8351074280000002	0	1.7089844	-0.30517578	2.1437500000000003	9.88015126	-0.9295165740000001	0.61035156	-0.79345703	-0.9765625	1549638479.62
-8.979345746000002	-0.36845702880000003	-3.5900634000000005	-0.91552734	-0.36621094	-0.6713867	2.0887207460000004	-9.39086911	-0.4761230432	-0.061035156	-1.4648438	0.12207031	5.96589357	9.43034694	-0.0478515625	0	1.6479492	-2.1972656	-8.407519568	0.308642572	3.4166014400000004	-1.0986328	0.18310547	0.4272461	-0.9642089660000001	9.60859375	1.7035155760000003	0	1.953125	-0.12207031	3.2407471040000004	9.572705072	-1.2656738220000001	0.6713867	-0.30517578	-1.0375977	1549638479.66
-8.51398912	-0.8744873200000001	-3.0038817900000003	-0.91552734	-0.12207031	-0.6713867	2.0899170320000002	-8.47810054	-0.015551758180000002	-0.36621094	-1.2207031	0.5493164	6.031689300000001	8.637207068	-0.2069580072	0	1.3427734	-1.3427734	-8.078539840000001	0.5873779254	3.1187255400000002	-0.9765625	0.91552734	0.48828125	-1.299169928	8.87407248	1.43076178	-0.24414062	1.7089844	-0.061035156	3.0828369600000003	9.46264676	-1.003686502	0.79345703	0.061035156	-1.2817383	1549638479.701
-8.9326902	-1.4427246400000002	-3.125903354	-0.18310547	-0.061035156	-0.30517578	2.1162353240000003	-7.753149460000001	0.42229003600000004	-0.18310547	-1.3427734	0.79345703	5.6405027	8.992504892	-0.38999023560000007	0	1.2207031	-0.30517578	-8.137158246	0.832617212	3.0134521760000004	-0.9765625	0.12207031	0.30517578	-1.4582763580000002	8.98652356	1.189111322	-0.4272461	1.4038086	0	2.616284146	9.20305162	-0.6340332068000001	1.0986328	-0.48828125	-1.4038086	1549638479.74
-9.584667932	-1.3613769960000002	-3.52785643	0.48828125	0	0	2.2346679320000002	-7.778271760000001	0.5658447284000001	-0.061035156	-1.4648438	1.159668	5.6405027	8.992504892	-0.38999023560000007	-0.12207031	1.2817383	0.30517578	-8.368042032	1.046752896	3.19768071	-0.7324219	0.36621094	0.18310547	-1.6712158540000002	9.547582968	1.0826415740000002	-0.4272461	1.0375977	0.24414062	2.5002441100000006	9.337036240000002	-0.5778076080000001	0.79345703	-0.8544922	-1.2817383	1549638479.78
-9.778466754	-0.9630126800000001	-3.958520468	0.061035156	-0.6713867	0	2.5074219240000004	-8.27233876	0.4821044928	-0.061035156	-1.3427734	1.5869141	4.6786866	10.070361420000001	-0.7907471040000001	-0.24414062	0.91552734	0.6713867	-8.72214357	1.1962890380000002	3.2718505400000004	-0.61035156	0.061035156	0.061035156	-1.9930175720000003	9.953125	1.11613768	-0.4272461	0.5493164	0.36621094	2.2753417540000003	9.719848740000002	-1.0898193390000002	0.5493164	-1.2817383	-1.2207031	1549638479.82
-9.5104982	-0.893627896	-3.9597167540000004	-0.24414062	-0.12207031	0.12207031	2.8962158540000003	-8.77836911	0.40793457460000004	-0.18310547	-1.0986328	1.953125	4.4489991	10.704394960000002	-0.80988768	-0.30517578	0.36621094	1.0375977	-9.152807608000002	1.0455566100000002	3.6139891200000003	-0.18310547	0.061035156	-0.24414062	-2.287304712	10.479491820000002	1.2501221040000001	-0.4272461	0	0.5493164	1.6927490020000002	9.889721940000001	-1.6185790740000001	0.36621094	-1.3427734	-1.5869141	1549638479.86
-9.538012680000001	-1.022827176	-3.8664062500000003	0.5493164	0.24414062	0.18310547	3.3376464660000003	-9.217407248	0.3349609424	-0.24414062	-0.91552734	2.0751953	4.4489991	10.704394960000002	-0.80988768	-0.24414062	0.18310547	1.2817383	-9.247314300000001	0.9594238220000001	3.66303714	-0.12207031	-0.24414062	-0.48828125	-2.42607428	10.857519960000001	1.4427246400000002	-0.4272461	-0.4272461	0.4272461	1.733422824	9.865796220000002	-1.9403808900000001	0.12207031	-0.8544922	-1.7700195	1549638479.9
-9.97346196	-0.6830810700000001	-4.48488768	0.91552734	0.6713867	0.6713867	3.7659179320000007	-9.44350589	0.32060547120000005	-0.30517578	-0.61035156	1.953125	3.7934326080000003	10.96757788	-0.5096191394	-0.18310547	-0.061035156	1.4648438	-9.491357428	1.106567392	3.9022949280000003	0.061035156	-0.4272461	-0.4272461	-2.47871106	10.747461060000001	1.6245605040000002	-0.48828125	-0.7324219	0.18310547	2.20236821	10.04763228	-1.930810504	-0.36621094	-0.4272461	-1.6479492	1549638479.94
-10.35986322	-0.30505371400000003	-4.795922824	0	-0.12207031	0.91552734	4.056616214000001	-9.605004892	0.2452392572	-0.36621094	-0.4272461	1.6479492	3.7934326080000003	10.96757788	-0.5096191394	0	-0.30517578	1.5869141	-9.43034694	1.03359375	3.8269287140000006	0.30517578	-0.6713867	-0.4272461	-2.204760782	10.702001800000001	1.524072284	-0.61035156	-1.0375977	0	2.32319339	10.6421875	-1.7023192900000002	-1.0375977	-0.4272461	-1.5258789	1549638479.98
-10.180420320000001	-0.339746106	-4.48129892	-0.61035156	-0.5493164	0.91552734	4.3700439300000005	-9.861010880000002	0.3014648462	-0.36621094	-0.4272461	1.6479492	3.48598642	10.838378600000002	-0.16030273560000002	-0.12207031	-0.18310547	1.159668	-9.362158246000002	0.6220702880000001	3.4560790740000003	0.30517578	-0.9765625	-0.36621094	-2.0659912140000003	10.461548020000002	1.534838858	-0.48828125	-1.2817383	0	2.7634277160000003	10.625439300000002	-1.3482177520000003	-1.7089844	-0.061035156	-1.2817383	1549638480.02
-10.085913040000001	-1.256103534	-4.1606933900000005	-1.5258789	-1.0375977	0.36621094	4.76481929	-9.77607428	0.5502929712000001	-0.61035156	0.4272461	0.61035156	3.158203076	10.418481920000001	0.07058105432	-0.5493164	-0.30517578	0.5493164	-9.90647014	-0.0729736322	3.2072509000000005	0.24414062	-1.2207031	-0.30517578	-2.0564209260000004	10.21032698	1.876977536	-0.36621094	-1.7089844	0.18310547	3.2527099640000006	10.609887680000002	-0.1997802716	-2.380371	0.6713867	-0.7324219	1549638480.06
-9.504516574	-2.6306396760000004	-3.568530252	-1.5258789	-0.79345703	0.18310547	4.91196286	-9.7318116	0.75366214	-0.36621094	0.9765625	-0.30517578	2.9416748200000002	10.27373004	0.07775878600000001	-0.79345703	-1.0375977	-0.061035156	-10.291674819999999	-0.8756836060000002	3.027807608	0.061035156	-0.24414062	-0.24414062	-1.9140625000000002	10.242626800000002	2.365063498	-0.061035156	-1.2817383	0.18310547	3.6427001800000003	10.64338408	0.838598642	-4.1503906	0.4272461	0.48828125	1549638480.1
-8.7963134	-3.3508057100000004	-2.024121106	-0.9765625	-1.3427734	0.36621094	4.850952176000001	-10.0560054	0.7285400360000001	0.24414062	1.0375977	-1.3427734	3.2180175720000004	10.126586960000001	0.0693847644	-0.7324219	-0.9765625	-0.48828125	-9.801196580000001	-0.898413089	2.044457968	-0.18310547	-0.48828125	-0.12207031	-2.0301025360000002	9.418384080000001	2.60671376	-0.30517578	-0.12207031	-0.061035156	4.273144568	10.178027160000001	2.177246106	-5.3710938	0.24414062	2.4414062	1549638480.14
-8.484082068000001	-2.851953076	-0.8206542932	-0.24414062	-0.8544922	0.61035156	4.621264676	-9.651660340000001	0.33854982	0.79345703	0.8544922	-2.6855469	3.62236322	9.274829074000001	0.17465820680000002	-0.36621094	0	-0.4272461	-9.27961412	-0.9977050720000001	1.7190673920000001	0.12207031	0.24414062	-0.061035156	-2.72036142	8.356079074	2.636621106	-0.5493164	0.30517578	-0.24414062	4.99450679	9.01882338	1.8243408540000001	-4.272461	-0.48828125	5.126953	1549638480.18
-9.173144568	-2.6378173920000005	-1.5180908540000002	0.36621094	0.36621094	0	4.277929712	-9.034375	-0.20935058900000003	1.0375977	0.9765625	-3.9672852	3.5517822480000003	8.920727340000001	0.26796875000000003	-0.18310547	0.7324219	-0.061035156	-9.177929712000001	-1.1580077880000001	1.7872558900000002	-0.18310547	-0.48828125	0.061035156	-3.4548827880000004	8.409912140000001	2.62705072	-0.30517578	-0.061035156	0	2.5815917540000006	10.27851538	2.081542932	-2.380371	-0.79345703	6.652832	1549638480.22
-10.27492662	-2.433251996	-2.9237304320000006	0.12207031	-1.5869141	-0.24414062	3.800610324	-9.268847840000001	-0.8828613220000001	1.2817383	1.0986328	-4.5776367	3.0553222840000003	9.542798020000001	0.13757324280000002	-0.36621094	0	0.24414062	-9.558349640000001	-1.222607428	2.702417032	-0.24414062	0	0.061035156	-3.402246106	9.274829074000001	2.67370607	0.061035156	-0.48828125	0.12207031	0.9199462860000001	12.43542482	0.7883544928000001	-2.0751953	-1.4648438	5.92041	1549638480.26
-8.674292032	-1.8793701080000003	-1.7441894960000002	-0.79345703	-1.0375977	0.12207031	3.2814209260000005	-9.94953624	-1.637719748	1.4648438	1.0375977	-4.333496	3.064892572	9.469824280000001	0.24045410340000004	-0.4272461	-0.9765625	0.30517578	-9.03916034	-1.2022705072	2.390185504	-0.30517578	-0.4272461	-0.18310547	-3.10676268	9.159985520000001	2.9093750000000003	0.18310547	-0.18310547	0	1.214233426	11.539403960000001	0.32539062500000004	0.24414062	-2.1972656	5.554199	1549638480.3
-8.00795926	-1.4451172120000002	-1.2704589660000003	-0.18310547	0.79345703	-0.36621094	2.93808606	-9.687548920000001	-2.16767572	1.3427734	0.4272461	-4.0893555	3.064892572	9.469824280000001	0.24045410340000004	-0.12207031	-0.9765625	0.4272461	-8.69941394	-0.8840576080000001	2.74069838	0.30517578	0.6713867	0	-2.8854492800000004	8.45776358	2.9907226440000003	0.061035156	-0.30517578	-0.12207031	2.2621826080000003	10.8981929	0.900805661	1.2817383	1.953125	5.3710938	1549638480.34
-8.29506839	-1.546801718	-1.485791034	-0.36621094	0.24414062	-0.36621094	2.89741214	-8.91354982	-2.418896466	0.91552734	0.18310547	-3.9672852	3.109155252	8.878857428000002	0.6316406250000001	0.061035156	-0.4272461	0.4272461	-8.327368210000001	-0.898413089	2.739501996	0.4272461	-0.061035156	0.061035156	-2.5564697480000005	8.07016574	2.9273192900000002	0.24414062	-0.4272461	-0.18310547	1.6532714660000003	9.755737320000001	0.763232428	1.0375977	4.3945312	4.4555664	1549638480.38
-8.222094748	-1.4056396760000003	-1.0886230432000001	0.18310547	0.48828125	0.18310547	2.777783246	-8.28669429	-2.4129150360000002	0.4272461	0.5493164	-3.6010742	2.6174804320000002	8.641992212	0.8517577880000001	-0.061035156	-0.48828125	0.30517578	-8.13955072	-1.296777356	2.64140625	0.4272461	0.18310547	0.061035156	-2.45358876	8.07495108	3.0230224640000003	0.36621094	-0.36621094	-0.18310547	-0.15551757200000002	8.28430162	0.573022464	1.5869141	4.5166016	2.746582	1549638480.42
-9.1193116	-0.9295165740000001	-0.8924316100000002	0.61035156	0.7324219	0.4272461	2.5002441100000006	-7.77109375	-2.27055661	0.061035156	0.79345703	-2.8686523	2.89382338	9.031982428000001	0.7512695288	-0.18310547	-0.9765625	0.061035156	-8.330957068	-1.544409146	2.843579074	0.36621094	-0.12207031	0.061035156	-2.4619628600000003	8.44819339	3.2407471040000004	0.48828125	-0.5493164	-0.061035156	-1.0969971040000002	7.517480432000001	0.24404297120000001	1.6479492	0.79345703	1.0375977	1549638480.46
-9.884936600000001	-0.0729736322	-1.7477783540000003	0.4272461	1.3427734	0.18310547	2.215527356	-7.461254892	-2.0899170320000002	-0.18310547	0.7324219	-1.953125	2.89382338	9.031982428000001	0.7512695288	-0.061035156	-0.91552734	-0.36621094	-8.915942392	-1.7944336060000001	2.816064496	0.12207031	-0.4272461	0.12207031	-2.428466754	9.195874100000001	3.52546376	0.48828125	-0.5493164	0.061035156	0.3971679712	6.77697734	1.79921875	3.0517578	2.2583008	-0.061035156	1549638480.5
-11.080028960000002	-0.5048339856	-2.2071533540000003	-0.91552734	2.0141602	-0.5493164	2.0145507200000004	-7.61557608	-1.933203076	-0.18310547	0.36621094	-0.79345703	3.2969726440000002	9.756933606	0.7512695288	0.30517578	-0.48828125	-0.7324219	-9.46145018	-1.735815396	3.499145468	-0.061035156	0.061035156	0.24414062	-2.5157959260000005	9.933984620000002	3.6139891200000003	0.4272461	-0.30517578	0	3.643896466	7.09279802	2.327978534	3.3569336	-0.18310547	-0.6713867	1549638480.54
-13.3398188	-2.0564209260000004	-2.3973632200000004	-1.0986328	-0.4272461	0.12207031	2.004980432	-8.22089856	-1.796826178	-0.061035156	-0.24414062	0.5493164	3.9968016200000003	11.41259784	1.02761232	0.48828125	0	-0.9765625	-9.743774460000001	-1.451098642	3.210839856	-0.061035156	-1.3427734	0.061035156	-2.636621106	10.65295378	3.3914795320000004	0.36621094	-0.4272461	0.12207031	7.261474640000001	9.888525360000001	4.082934604	0.91552734	-0.7324219	-1.0375977	1549638480.58
-12.26076628	-2.43803714	-3.293383786	-0.12207031	-1.953125	0.24414062	2.192797824	-8.96259784	-1.667626996	-0.061035156	-0.7324219	1.953125	3.9968016200000003	11.41259784	1.02761232	0.5493164	0.48828125	-1.159668	-10.759423920000001	-1.000097644	4.514794928000001	-0.24414062	-0.24414062	-0.12207031	-2.4595702880000005	11.760717360000001	3.10317392	0.30517578	-0.30517578	0.24414062	7.200463760000001	10.390966460000001	4.092504892000001	-1.4038086	0.12207031	-0.5493164	1549638480.62
-10.10864218	-3.410620108	-2.8041014400000006	0.30517578	-1.5869141	0.24414062	2.4392334260000004	-9.91245108	-1.546801718	-0.30517578	-1.2817383	3.0517578	4.878466754000001	12.496435700000001	1.1747558900000001	0.36621094	0.61035156	-1.4038086	-10.78574182	-0.440234375	3.61638179	-0.12207031	-1.159668	-0.30517578	-2.595947284	12.238037140000001	2.828027356	0	0.18310547	0.5493164	1.152026358	10.083520860000002	1.356591754	-0.9765625	-4.1503906	-2.1362305	1549638480.66
-8.628832968000001	-3.0720702880000004	-3.170166034	1.159668	0	0.36621094	2.9261230040000004	-10.4723143	-1.0168457068	-0.7324219	-1.0375977	3.90625	5.207446580000001	11.2798098	1.3769287140000002	0.18310547	1.0986328	-1.2817383	-10.3526857	-0.440234375	3.2180175720000004	0.061035156	0.9765625	-0.36621094	-2.6641358800000003	11.57170378	2.35549321	-0.48828125	0.5493164	0.30517578	3.4058349640000003	10.536913940000002	0.4091308606000001	1.4038086	-6.8359375	-2.8076172	1549638480.7
-7.109545926000001	-2.2573974640000003	-3.3400389400000003	0.61035156	-0.18310547	0.12207031	3.371142572	-10.150512680000002	-0.3995605432	-0.8544922	-0.30517578	4.0893555	5.207446580000001	11.2798098	1.3769287140000002	0.24414062	1.8920898	-0.4272461	-8.87407248	-0.015551758180000002	1.9547363220000002	-0.36621094	0.30517578	-0.36621094	-2.4308594240000003	9.399243210000002	1.801611322	-1.0375977	0.9765625	-0.24414062	3.075659146	10.386182100000001	-0.8661132788	1.7700195	-1.0986328	-2.5024414	1549638480.74
-7.316503894	-2.2849121400000003	-3.16298822	0.6713867	0.12207031	0.18310547	3.4620605040000005	-8.576196580000001	0.1579101538	-0.91552734	-0.30517578	3.112793	4.649975540000001	9.343017572	1.32788089	-0.24414062	1.4648438	0.91552734	-8.535522660000002	0.538330072	1.3613769960000002	-0.4272461	-0.4272461	-0.30517578	-2.0468505400000003	7.914648560000001	0.9797607428000001	-1.4648438	1.0375977	-0.4272461	3.180932608	9.154003894	-0.8445800720000001	1.8310547	0.061035156	-2.5024414	1549638480.78
-9.39685054	-1.6341308900000002	-3.890332068	0.79345703	0.4272461	0.4272461	3.29816893	-7.958911240000001	0.3026611322	-0.61035156	-0.8544922	1.8310547	4.00158696	8.73291034	1.0503417932	-1.2207031	1.0986328	1.2817383	-9.14323732	0.793139676	2.313623004	-0.36621094	0	-0.18310547	-2.0372802520000004	8.755639480000001	0.5658447284000001	-1.2207031	0.30517578	0.36621094	3.249121106	9.173144568	-0.40793457460000004	1.5869141	-0.6713867	-2.0141602	1549638480.82
-9.640893570000001	-1.4415283540000001	-4.25520018	-0.24414062	-0.9765625	0.36621094	3.122314496	-9.09179712	0.12919922120000002	-0.30517578	-1.4038086	1.3427734	3.3496094240000005	9.686352340000001	0.32778320680000006	-2.2583008	0.18310547	0.61035156	-8.3536866	0.6531738220000001	1.7848632200000003	-0.36621094	-0.79345703	-0.24414062	-2.14973143	9.578686600000001	0.7488769568000001	-0.6713867	0.8544922	0.9765625	2.021728534	9.661230432000002	-0.6352294928000001	1.2207031	-3.0517578	-1.953125	1549638480.86
-8.661132788000002	-1.262084964	-3.289794928	0.061035156	-0.30517578	0.4272461	3.2539062500000004	-9.395654254	0.11723633180000001	-0.48828125	-1.0986328	1.4038086	3.3807128600000005	9.591845746	-0.4868896466	-2.746582	-1.0375977	0.24414062	-8.714965560000001	0.617285144	2.872290036	0.061035156	-0.24414062	-0.18310547	-2.180834964	8.980542032	1.2513183900000002	-0.61035156	0.61035156	1.2207031	2.662939496	9.438720746000001	-1.6736084260000001	1.3427734	-2.2583008	-2.1972656	1549638480.9
-7.9062744600000014	-1.05991214	-2.942871106	0.18310547	0.9765625	0.061035156	3.338842752	-8.560644568	0.1447509784	-0.5493164	-0.7324219	1.159668	3.770703076	9.11572284	-1.335058606	-2.5024414	-1.5869141	0.79345703	-8.38957518	0.385205072	2.7275389400000005	-0.24414062	-0.7324219	-0.24414062	-2.20236821	8.901586960000001	1.6114013580000002	-0.6713867	0.061035156	0.91552734	2.32319339	9.368139480000002	-2.1437500000000003	1.4038086	-1.159668	-2.380371	1549638480.939
-7.757934800000001	-1.0347900360000002	-3.4381347840000003	0.4272461	0.91552734	-0.36621094	3.3531983800000003	-8.0905027	0.3672607428	-0.5493164	-0.36621094	0.8544922	4.1140380400000005	9.00686052	-1.7094971040000002	-1.4038086	-0.9765625	1.2817383	-8.224487320000001	0.379223642	3.0409667540000003	-0.18310547	-0.36621094	-0.18310547	-1.8375000000000001	8.9494384	1.8626221040000002	-0.6713867	0.061035156	0.5493164	1.7286376800000003	9.29277356	-2.1844238220000003	1.0986328	-0.6713867	-2.5024414	1549638480.979
-8.500830072	-1.12211911	-3.6104003600000003	0.18310547	-0.12207031	-0.24414062	3.2993652160000004	-7.923022660000001	0.44621582460000003	-0.4272461	-0.30517578	0.61035156	4.074560504000001	8.661132788000002	-1.73701178	-0.36621094	0	1.4038086	-8.2173098	0.48808594240000003	3.23596196	-0.18310547	-0.12207031	-0.18310547	-1.3099365020000002	8.62763678	1.89013678	-0.6713867	0.24414062	0.061035156	1.4822021760000001	8.993701080000001	-1.6496826080000002	0.79345703	-0.5493164	-2.319336	1549638481.02
-8.963793930000001	-1.1340820288	-3.301757788	0.4272461	-0.061035156	0.30517578	3.1797364200000002	-7.907470746	0.39836425720000007	-0.24414062	-0.6713867	0.24414062	3.6929442900000002	8.269946580000001	-1.43435054	0.18310547	0.36621094	1.3427734	-8.193384080000001	0.80390625	3.21203624	0.12207031	0.061035156	-0.24414062	-1.1807373200000002	8.46015625	1.5934570680000002	-0.36621094	0	-0.24414062	1.77290036	9.0176268	-1.3446288940000002	0.24414062	-1.0986328	-1.953125	1549638481.059
-9.71745607	-0.9295165740000001	-3.4500976440000004	1.4038086	0.30517578	0.6713867	3.215625	-8.047436600000001	0.343334964	-0.30517578	-0.5493164	0.061035156	3.3567871400000002	8.359667932	-1.0096679712	0.30517578	0.12207031	1.0986328	-8.498437500000001	0.925927716	3.4572753600000006	0.36621094	-0.36621094	-0.18310547	-1.698730432	8.845361420000001	1.532446286	0	-0.61035156	-0.061035156	2.3016601440000004	9.44350589	-0.9211425720000002	-0.30517578	-1.159668	-1.5258789	1549638481.099
-9.9447509	0.25839844240000004	-4.2958741	0.7324219	-0.12207031	0.8544922	3.32089856	-8.518774460000001	0.33017577880000004	-0.4272461	0.18310547	0.18310547	3.1378662140000007	9.12648912	-0.740502896	0.061035156	-0.48828125	0.61035156	-8.668310700000001	0.43186035340000006	3.7814697480000006	0.48828125	-0.4272461	-0.18310547	-1.9798584260000003	9.82272914	1.683178714	0.4272461	-1.5258789	0.30517578	2.6174804320000002	9.9698732	-0.832617212	-1.0986328	-1.0375977	-1.2817383	1549638481.139
-9.683960160000002	0.5897705072	-4.265966754000001	-0.061035156	-0.30517578	1.0986328	3.4441162140000006	-9.267651260000001	0.34931639400000003	-0.48828125	0.9765625	0.48828125	3.12351088	9.88613318	-0.48808594240000003	-0.061035156	-1.2817383	0.061035156	-8.75922824	0.05861816394	3.93339856	0.24414062	-1.0375977	-0.30517578	-2.13178714	10.248608720000002	2.158105432	0.48828125	-1.8310547	0.30517578	2.4523925720000004	10.018921220000001	-0.891235324	-2.1972656	-1.2817383	-1.0375977	1549638481.179
-10.668505399999999	-0.30625	-4.563842752	-0.9765625	-0.4272461	0.7324219	3.5302491000000003	-9.45666484	0.36367187500000003	-0.4272461	1.159668	0.36621094	3.4189941100000003	10.173241820000001	-0.053833007200000005	0.12207031	-1.8310547	-0.30517578	-8.75922824	0.05861816394	3.93339856	0.24414062	-1.0375977	-0.30517578	-2.13178714	10.248608720000002	2.158105432	0.48828125	-1.8310547	0.30517578	3.667822284	9.868188400000001	-1.28122554	-3.2348633	0.12207031	-0.5493164	1549638481.219
-11.28459514	-2.1521240020000003	-4.54111322	-2.4414062	-2.319336	-0.12207031	3.696533246	-10.04763228	0.25480957460000003	-0.061035156	1.2207031	0.061035156	3.9597167540000004	10.95082968	0.6005371106	0.18310547	-1.2207031	-0.91552734	-8.75922824	0.05861816394	3.93339856	0.24414062	-1.0375977	-0.30517578	-2.13178714	10.248608720000002	2.158105432	0.48828125	-1.8310547	0.30517578	4.860522464000001	10.552465560000002	-0.2763427716	-4.4555664	0.48828125	0.30517578	1549638481.259
-9.540405252000001	-3.7790771760000004	-1.95234375	-0.9765625	-1.5869141	0.061035156	3.9788574280000004	-11.28698732	-0.027514648560000004	0.30517578	1.3427734	-0.061035156	4.285107428	11.66860324	1.0946044928	0.061035156	-0.8544922	-1.4648438	-11.04772914	-1.259692392	4.38200679	0.9765625	1.4038086	-0.36621094	-1.5085204680000002	11.29177266	3.39746106	0.48828125	-0.5493164	-0.24414062	5.17395018	10.83120108	2.146142572	-5.9814453	-0.24414062	2.5634766	1549638481.299
-9.134863220000002	-3.234765576	0.26677246400000004	2.1972656	0.48828125	1.5258789	4.277929712	-11.234350540000001	-0.26796875000000003	0.48828125	1.5869141	-0.6713867	4.754052716	10.774975540000002	1.642504892	0.24414062	-0.61035156	-1.0986328	-9.760522660000001	-0.925927716	2.5301512600000002	0.6713867	0.48828125	-0.18310547	-2.5002441100000006	9.360961960000001	3.3005616	0.061035156	0.18310547	-0.5493164	4.201367212	10.04045378	2.153320288	-5.3100586	-1.8920898	5.3710938	1549638481.339
-10.145727340000002	-1.9786621400000002	-1.5216797120000003	0.7324219	0.8544922	0.48828125	4.076953076	-9.69592302	-0.4103271466	0.7324219	1.6479492	-2.1362305	4.981347840000001	9.555957068	2.004980432	0.4272461	0	0	-9.661230432000002	-0.6340332068000001	2.64140625	0.9765625	-0.061035156	0.36621094	-3.24433606	8.714965560000001	2.644995108	0	-1.0986328	-0.24414062	2.241845746	12.17224092	1.276440396	-2.5024414	-1.5258789	6.164551	1549638481.379
-10.3622554	-1.378125	-2.83879393	-0.48828125	-2.2583008	0	3.570922824	-9.677978240000002	-0.709399411	1.159668	1.8310547	-2.8686523	4.396362320000001	10.13017572	1.6999267180000002	-0.30517578	0	0.79345703	-8.959009080000001	-1.1556152160000002	2.6150878600000005	1.0986328	0.12207031	0	-3.03857428	9.835888579999999	2.489477536	0.24414062	-1.0986328	0.061035156	0.8529540740000001	13.095776260000001	0.832617212	-1.8310547	-1.3427734	5.1879883	1549638481.419
-8.49125998	-1.100585962	-1.035986322	-0.8544922	-1.0375977	0.24414062	2.9440673920000004	-10.2844973	-1.2537109620000002	1.5869141	1.4038086	-2.8686523	3.6510742800000004	10.36345198	1.227392572	-0.61035156	-1.4038086	0.9765625	-8.766406250000001	-1.655664038	2.8316162140000003	0.7324219	-0.24414062	-0.36621094	-2.6641358800000003	9.42915036	2.8698974640000006	0.18310547	-0.8544922	0.061035156	1.0862304712000002	10.455566100000002	1.179541034	0	-1.5258789	4.8217773	1549638481.459
-8.19099092	-0.966601538	-0.8242431610000001	-0.5493164	0.7324219	-0.24414062	2.642602536	-9.19348143	-1.629345746	1.4648438	0.61035156	-3.112793	3.658251996	9.371728240000001	0.8254394568000001	-0.4272461	-1.8920898	1.2207031	-8.43503444	-1.4546875000000001	2.8124755400000003	0.48828125	0	-0.12207031	-2.18203125	8.795117212000001	3.2311766200000003	0.061035156	-1.0986328	-0.061035156	1.3817138580000001	9.750951980000002	1.489379892	1.0375977	1.7089844	4.211426	1549638481.499
-8.408715560000001	-0.9426757788	-0.970190396	-0.36621094	0.12207031	-0.061035156	2.6114991	-8.298657248	-1.8662109620000003	1.3427734	0.48828125	-3.4179688	3.9070800720000003	8.95183107	0.88046875	0.061035156	-0.6713867	1.159668	-8.22089856	-1.676000998	2.9177491	0.24414062	-0.18310547	-0.12207031	-1.753759784	8.76879892	3.354394568	0	-0.61035156	-0.24414062	0.770410144	8.789135880000002	1.128100589	1.4648438	2.8686523	3.2348633	1549638481.539
-8.62285144	-1.0946044928	-0.71538089	0.18310547	0.48828125	0.36621094	2.548095746	-8.16826178	-2.0121582460000003	1.2207031	0.6713867	-3.2958984	3.708496106	8.883642572	1.138867212	0.30517578	0.12207031	0.91552734	-8.202954074	-2.039672824	2.7634277160000003	-0.24414062	-0.24414062	-0.12207031	-1.7669189300000003	8.535522660000002	3.46086412	0	-0.30517578	-0.4272461	-0.462963858	7.929003894000001	1.4235839660000003	2.1362305	3.4179688	1.3427734	1549638481.579
-9.14323732	-0.33615722840000006	-1.0503417932	0.6713867	0.7324219	0.30517578	2.3794189300000004	-7.976855432000001	-2.19638678	1.0986328	0.24414062	-2.9296875	3.617578076	8.730517572	1.447509784	0.24414062	-0.18310547	0.79345703	-8.30822734	-1.7872558900000002	3.172558606	-0.36621094	-0.24414062	0.061035156	-1.8841552520000002	8.575000000000001	3.5182862400000006	0.12207031	-0.30517578	-0.36621094	-1.0503417932	7.7842527	1.3362548920000001	1.2207031	0.61035156	-0.061035156	1549638481.619
-9.847851440000001	0.0825439496	-1.4678466460000001	-0.8544922	0.8544922	-0.24414062	2.409326178	-7.96967752	-2.410522464	0.9765625	-0.24414062	-2.5634766	3.9070800720000003	8.98652356	1.7489746400000001	0.18310547	-0.061035156	0.5493164	-8.37641574	-1.5456054320000001	3.4321533540000004	-0.4272461	-0.8544922	0.18310547	-1.9320067900000002	9.097778060000001	3.53742662	0.12207031	-0.18310547	-0.18310547	2.177246106	7.4409179320000005	2.10546875	2.6855469	1.159668	-0.79345703	1549638481.659
-10.873071580000001	-0.7560547120000001	-1.638916034	-0.61035156	0.5493164	0.061035156	2.5564697480000005	-8.263964660000001	-2.55288089	0.6713867	-0.79345703	-2.0751953	4.294677716000001	9.32148462	1.9391846040000003	0.18310547	0.18310547	0.24414062	-8.80349092	-1.391284146	3.9441650360000002	-0.24414062	-1.0375977	0.061035156	-1.9595214660000002	9.4255616	3.5553711060000004	0.18310547	-0.061035156	-0.061035156	4.0960937500000005	8.57978534	1.758544928	2.380371	-0.91552734	-1.2207031	1549638481.699
-10.3622554	-0.8637207068000001	-1.0898193390000002	0	0.9765625	0.24414062	2.757446286	-8.347705072	-2.5851807100000004	0.18310547	-1.4038086	-1.5258789	4.660742212000001	9.557153060000001	1.905688498	0	-0.061035156	0.18310547	-9.04753444	-1.0922119110000001	4.645190396	0	-0.4272461	0.18310547	-1.9571288940000002	9.77368161	3.54580072	0.18310547	-0.24414062	0.061035156	3.6738037140000004	9.66481929	3.3831054320000007	1.4038086	-0.18310547	-1.5869141	1549638481.739
-11.0429438	-0.3373535144	-1.5085204680000002	0.36621094	1.2817383	0.24414062	3.092407248	-8.257983426000001	-2.356689496	-0.4272461	-1.6479492	-0.8544922	5.055517572	9.81315944	1.752563498	-0.18310547	-0.24414062	0.24414062	-9.1623777	-1.1328857428	4.513598740000001	0.061035156	-0.8544922	0.18310547	-2.0193359620000004	10.009350540000002	3.5589599640000005	0.18310547	-0.30517578	0.12207031	6.86311052	9.69951178	4.146337860000001	0.24414062	0.7324219	-0.4272461	1549638481.779
-11.148217360000002	-0.717773462	-2.318408246	-0.18310547	0.48828125	-0.12207031	3.5242675720000003	-8.174243210000002	-1.85544429	-0.8544922	-0.7324219	0.24414062	5.28161592	9.911254500000002	1.522875998	-0.18310547	-0.30517578	0.30517578	-9.07863768	-0.909179712	4.813867212	0.18310547	-0.12207031	0.30517578	-1.9690917540000001	10.12539038	3.31611322	0.12207031	-0.36621094	0.18310547	6.203955072	9.480590560000001	1.720263678	-0.12207031	-1.4648438	-1.0375977	1549638481.819
-10.58715854	-1.3458251800000003	-2.3255859620000003	0	-0.24414062	0.24414062	3.79223642	-8.20773912	-1.1807373200000002	-1.0375977	-0.4272461	1.3427734	5.43474092	9.849048020000001	1.331469748	-0.18310547	-0.24414062	0.36621094	-9.03796376	-0.6735107428000001	4.423876996	0.18310547	-0.79345703	0.061035156	-1.8602295320000002	10.0631839	3.05053714	0.061035156	-0.4272461	0.24414062	2.551684604	10.291674819999999	2.350707968	0	-0.4272461	-2.1362305	1549638481.859
-9.612182608000001	-1.4223876800000002	-2.410522464	0.36621094	-0.24414062	0.30517578	4.215722644	-8.21970198	-0.5323486420000001	-0.8544922	-0.48828125	1.8310547	5.53044429	9.760522660000001	1.0491455072	-0.24414062	-0.12207031	0.4272461	-9.0176268	-0.4354492212	4.441821286	0.36621094	0.18310547	0	-1.820751996	10.178027160000001	2.81726088	0	-0.4272461	0.30517578	4.804296924000001	10.04165036	2.81726088	0.7324219	-0.91552734	-0.79345703	1549638481.899
-8.819042932	-1.564746106	-2.702417032	0.79345703	0.12207031	0.18310547	4.651171924000001	-8.28789038	-0.01076660144	-0.7324219	-0.5493164	2.1362305	5.668017572	9.79401857	0.729736322	-0.12207031	0.18310547	0.4272461	-8.93747554	-0.33256836060000006	4.038671924000001	0.24414062	-0.4272461	-0.18310547	-1.830322284	10.21511232	2.5791992800000005	-0.18310547	-0.24414062	0.30517578	3.2467285340000003	9.560742212000001	1.6736084260000001	1.0986328	0.12207031	-1.159668	1549638481.939
-8.509204074000001	-1.676000998	-3.261083966	1.2207031	0.36621094	0	5.18710962	-8.302246106	0.47253417540000003	-0.6713867	0	2.319336	5.950341754	9.749755890000001	0.6806884980000001	0	0.24414062	0.61035156	-8.89919429	-0.3014648462	3.75754393	0.061035156	0.18310547	-0.12207031	-1.872192392	9.7401857	2.312426718	-0.18310547	0.12207031	0.061035156	2.495458966	9.21979982	0.0992919928	1.2207031	-1.6479492	-1.159668	1549638481.979
-8.58098143	-1.6185790740000001	-4.003979532000001	1.0375977	0.5493164	-0.36621094	5.87617212	-8.13955072	0.9797607428000001	-0.18310547	-0.48828125	1.5258789	6.532934800000001	9.46145018	0.7201660340000001	-0.061035156	0.30517578	1.3427734	-8.988915740000001	0.17944336060000002	3.585278354	-0.18310547	0.18310547	0.12207031	-1.503735324	9.45307608	1.9942138580000002	-0.12207031	0.5493164	0	2.19399411	9.289184800000001	-0.5490966754000001	1.4038086	-0.48828125	-1.0986328	1549638482.019
-9.25090306	-1.64011232	-4.547094748	0.12207031	-0.6713867	-0.36621094	7.152612320000001	-8.080932608000001	1.161596646	0.48828125	-2.1362305	-0.4272461	7.251904254	9.14204074	0.9366943390000001	-0.24414062	0.61035156	2.0751953	-9.063086060000002	0.669921875	3.434545926	-0.18310547	0.12207031	0.18310547	-0.8541503600000001	9.72224092	1.594653354	-0.4272461	1.0986328	0	2.76821286	9.542798020000001	-0.5455078076000001	1.2817383	-0.4272461	-1.2207031	1549638482.059
-9.4255616	-1.491772464	-3.8807617800000003	-0.061035156	-0.48828125	-0.18310547	9.285595746	-8.368042032	1.847070288	0.5493164	-2.746582	-2.6245117	8.45417482	9.12888179	1.19270018	-0.61035156	0.91552734	2.5024414	-9.77248552	0.8254394568000001	3.6642334260000005	-0.12207031	-0.18310547	-0.12207031	-0.6292480432	10.43283696	1.506127896	-0.5493164	1.5869141	0.36621094	2.3255859620000003	9.43752446	-0.5084228534	1.0986328	-0.12207031	-0.8544922	1549638482.099
-9.54399411	-0.9773681610000001	-4.00996106	-0.18310547	0.4272461	-0.36621094	11.181713760000001	-8.705395468	2.2215087860000002	1.3427734	-1.8310547	-4.9438477	10.169653060000002	9.366943390000001	1.0371826080000002	-1.4648438	1.4038086	3.4179688	-9.21501448	0.576611322	3.8843505400000002	0.061035156	1.4038086	-0.12207031	-0.970190396	10.88144568	1.8949219240000001	-0.8544922	1.7700195	0.79345703	2.2621826080000003	9.5451902	-1.1245117212000002	0.7324219	-0.8544922	-0.48828125	1549638482.139
-9.210229532000001	-1.1173339660000001	-4.222900360000001	-0.36621094	-0.5493164	-0.48828125	12.85651808	-8.442211960000002	2.23227536	2.0141602	-1.2207031	-6.958008	11.97126448	9.181518570000001	1.4558837860000002	-1.5869141	1.4038086	5.065918	-8.83579074	0.4521972644	3.363964856	-0.30517578	0	-0.061035156	-1.1340820288	10.322778060000001	2.185620108	-1.6479492	2.0141602	1.0986328	1.9296142180000002	9.9016848	-1.51928714	0.79345703	-1.2817383	-0.8544922	1549638482.179
-8.35009784	-1.2285888580000002	-3.31252446	-0.12207031	-0.061035156	-0.24414062	13.65205072	-7.7687010800000005	1.7872558900000002	2.2583008	0.9765625	-8.7890625	13.150806200000002	8.771191394	2.180834964	-1.6479492	1.8310547	7.019043	-8.680273560000002	0.492871106	3.160595746	-0.36621094	1.3427734	0	-1.1316894568000002	9.636108426000002	2.1569091460000003	-2.2583008	1.2817383	1.5869141	2.4404297120000003	9.560742212000001	-1.75495607	0.91552734	-0.61035156	-1.159668	1549638482.219
-8.737695288000001	-1.28122554	-3.23596196	0.18310547	0.61035156	0.061035156	13.519262680000002	-7.048535340000001	1.179541034	2.0751953	0.36621094	-10.437012	13.439111420000001	8.539111420000001	2.7167724640000004	-2.5634766	2.1972656	8.422852	-8.43981929	0.9689941100000001	2.6581542540000003	-0.18310547	0.7324219	0.061035156	-0.8972167932	9.46264676	2.239453076	-2.746582	0.5493164	2.8076172	2.9057862400000003	9.31191394	-1.3470214660000002	0.7324219	-0.18310547	-0.91552734	1549638482.259
-9.363354532	-1.3039550720000002	-3.8915283540000005	0.12207031	0.061035156	0.18310547	13.48815944	-5.94555661	0.7058105432	1.7089844	0.8544922	-11.230469	13.43552266	8.11083966	2.975170926	-3.479004	0.6713867	9.765625	-8.502026260000001	1.2668701080000002	2.6306396760000004	0.24414062	0.36621094	0.061035156	-0.7979248200000001	9.701904254	2.451196286	-3.540039	-0.7324219	4.272461	3.01225589	9.376513580000001	-1.006079074	0.4272461	-0.12207031	-0.61035156	1549638482.298
-8.993701080000001	-1.091015625	-3.7276367800000005	0.4272461	0.6713867	0.18310547	13.135253600000002	-4.895214856	0.732128894	0.9765625	0.9765625	-11.352539	13.780053420000002	7.33085962	2.8471679320000005	-3.8452148	-0.6713867	10.559082	-8.668310700000001	1.2333740020000001	2.8483641200000003	0.48828125	0.12207031	-0.18310547	0.27395019960000005	10.223486420000002	3.10676268	-3.90625	-1.7089844	5.9814453	2.9081787140000004	9.523657248000001	-0.84816893	0	-0.4272461	-0.30517578	1549638482.339
-9.021215560000002	-1.1472412140000001	-3.98125	0.36621094	0.8544922	-0.12207031	12.7512455	-3.6738037140000004	0.5885742212	1.2207031	0.061035156	-11.230469	13.58147014	6.48388678	1.9930175720000003	-4.5166016	-0.79345703	10.803223	-9.004467752000002	0.71538089	3.2921875000000003	0.4272461	-0.30517578	-0.12207031	1.6664307100000002	10.44360324	4.19060054	-3.90625	-1.7089844	5.9814453	2.77180162	9.486572480000001	-1.400854532	-0.24414062	-0.12207031	-0.12207031	1549638482.379
-9.666015380000001	-1.4176025360000002	-4.413110324	-0.18310547	0.061035156	-0.79345703	12.258374100000001	-2.2849121400000003	0.8732910340000001	1.2817383	-0.18310547	-10.253906	13.059887680000001	4.925122300000001	1.5456054320000001	-3.7231445	0.12207031	10.253906	-9.590649460000002	0.30744628600000007	4.06379393	0.18310547	0.6713867	-0.12207031	3.1007812500000003	9.932788040000002	5.11652806	-3.90625	-1.5869141	6.8969727	2.146142572	9.64328624	-1.414013678	-0.48828125	-0.12207031	-0.12207031	1549638482.418
-9.412402160000001	-1.7226562500000002	-3.9429687500000004	-0.24414062	-0.61035156	-0.79345703	11.013037140000002	-1.465454074	0.3935791034	1.159668	-1.7700195	-9.094238	10.74626448	2.948852536	1.2704589660000003	-2.9296875	-1.0375977	8.911133	-9.939965560000001	0.12800292540000002	4.30783696	0.18310547	1.7700195	-0.18310547	4.612890576	9.657641574000001	5.522070288000001	-3.4179688	0	6.591797	1.4869873200000001	9.888525360000001	-1.4546875000000001	-0.36621094	0.12207031	-0.24414062	1549638482.459
-9.15041484	-1.7214599640000001	-3.0947998200000004	0.48828125	0.24414062	-0.79345703	9.377710160000001	-0.6280517572	-0.10527343750000001	0.48828125	-2.5634766	-6.8359375	8.194580072	1.353002896	1.199877896	-2.6855469	-3.2958984	6.164551	-9.760522660000001	-0.0657958966	3.881957968	0.12207031	2.8076172	-0.18310547	4.833007788000001	9.048730432000001	5.776879892	-2.9296875	2.0141602	5.859375	1.490576178	9.839477340000002	-1.0969971040000002	-0.36621094	0.061035156	-0.12207031	1549638482.498
-9.61816394	-1.1269042932	-3.31850589	0.6713867	0.061035156	-0.7324219	7.09279802	-0.153125	-0.6268554712000001	-0.91552734	-1.7700195	-3.8452148	6.463549820000001	0.8589355432	1.3111327879999999	-1.7089844	-2.8076172	3.2348633	-9.486572480000001	-0.2380615216	2.95363768	-0.18310547	2.319336	0	4.048242212	8.25319838	5.804394568	-1.953125	2.8686523	4.5166016	1.6748047120000003	9.846654860000001	-1.0718750000000001	-0.8544922	-0.061035156	-0.061035156	1549638482.538
-9.575097840000002	-0.976171875	-3.4034423920000005	-0.12207031	-0.24414062	-0.79345703	4.687060504000001	0.1208251996	-0.4438232428	-1.4648438	-1.0375977	-1.159668	5.522070288000001	1.259692392	1.040771466	-1.2817383	-1.7089844	1.3427734	-9.3322509	-0.27514648560000005	2.427270468	-0.30517578	2.0141602	-0.12207031	2.6509764400000004	7.2961670320000005	5.85822734	-1.8310547	2.9296875	3.4179688	1.683178714	9.79401857	-1.2501221040000001	-0.24414062	-0.18310547	-0.30517578	1549638482.579
-9.274829074000001	-1.235766574	-2.940478534	-0.061035156	-0.24414062	-0.6713867	4.079345746	-0.154321286	-0.3971679712	-2.0751953	-0.7324219	0.8544922	5.48618161	1.5384277160000002	0.8517577880000001	-0.36621094	-1.0375977	-0.5493164	-9.036767572	0.12800292540000002	1.8949219240000001	0.12207031	1.4648438	-0.12207031	2.04326178	6.202759080000001	5.897705072	-1.7700195	1.8310547	2.2583008	1.8650146760000001	9.705493210000002	-1.102978534	0.061035156	-0.18310547	-0.61035156	1549638482.618
-9.102563400000001	-1.443920926	-2.7299316100000004	0	0.24414062	-0.48828125	4.32578125	-0.23686523560000003	-0.45100097840000003	-2.1972656	-0.79345703	1.5258789	6.31401358	1.4869873200000001	0.67709964	0.8544922	-1.159668	-1.0375977	-9.016430710000002	-0.135180661	1.5013427520000002	0.12207031	0.8544922	-0.18310547	1.924829074	5.236157248	6.123803420000001	-1.3427734	1.6479492	1.0375977	2.4153076080000004	9.528442392	-0.47253417540000003	0.12207031	0	-0.61035156	1549638482.658
-9.138451980000001	-1.7465820680000002	-2.7454834260000003	0.18310547	0.061035156	-0.36621094	5.37731929	-0.0346923822	-0.500048822	-2.2583008	-1.4648438	1.4038086	7.190893570000001	0.7476806610000001	0.3194091754	1.0986328	-0.12207031	-0.91552734	-9.031982428000001	-0.362475589	1.2788329680000001	0.30517578	0.36621094	-0.18310547	2.195190396	4.841381790000001	6.62265625	-1.0375977	0.7324219	0.36621094	2.4667480040000003	9.51169429	-0.2954833966	0	-0.18310547	-0.48828125	1549638482.699
-9.217407248	-1.906884784	-2.8244384000000005	0.24414062	0.18310547	-0.061035156	6.5843750000000005	0.708203125	-1.1316894568000002	-2.380371	-1.4648438	0.8544922	8.01513678	-0.43066405760000004	0.477319339	2.0751953	0.24414062	-0.91552734	-9.19348143	-0.6280517572	1.252514676	0.18310547	0.18310547	-0.18310547	2.8399902160000003	4.600927716	7.064086960000001	-0.91552734	0.61035156	-0.24414062	2.3483153960000003	9.45786142	-0.3947753894	-0.061035156	-0.18310547	-0.4272461	1549638482.738
-9.2808107	-1.7465820680000002	-2.9093750000000003	0.30517578	0.12207031	0	7.767504892	1.4570800720000001	-1.128100589	-2.2583008	-0.9765625	0.12207031	8.988915740000001	-1.227392572	0.5670410144	1.7700195	-0.061035156	-0.5493164	-9.249707068000001	-0.702221646	1.2501221040000001	0.12207031	0.18310547	-0.18310547	3.25988768	4.582983426	7.364355432000001	-0.4272461	0.36621094	-0.30517578	2.27055661	9.523657248000001	-0.26677246400000004	-0.061035156	-0.061035156	-0.24414062	1549638482.778
-9.354980432000001	-1.5156982820000002	-2.969189496	0.061035156	-0.36621094	0	8.630029254	1.9810547120000002	-0.931909146	-2.0751953	-1.2207031	-0.61035156	9.99021016	-1.930810504	0.6447998200000001	1.4648438	-0.6713867	0.30517578	-9.297558606	-0.7979248200000001	1.2608886780000002	-0.061035156	0	-0.12207031	3.2885987400000003	4.538720746	7.6311277	-0.30517578	0.061035156	-0.24414062	2.1844238220000003	9.630126800000001	-0.287109375	-0.18310547	-0.12207031	-0.18310547	1549638482.818
-9.362158246000002	-1.485791034	-2.81726088	-0.12207031	0	0.061035156	8.78554712	2.971582068	-0.37443847840000005	-1.2207031	-0.6713867	-0.8544922	11.252295320000002	-2.038476538	0.15192871400000002	1.3427734	-0.061035156	0.9765625	-9.325073380000001	-0.6854736419999999	1.25729982	-0.061035156	-0.18310547	-0.061035156	3.3412353240000003	4.886840854000001	7.9373777	-0.24414062	-0.30517578	-0.061035156	2.0887207460000004	9.58586412	-0.23686523560000003	-0.12207031	-0.24414062	-0.12207031	1549638482.858
-9.500927520000001	-1.604223642	-3.085229532	-0.30517578	-0.18310547	0.061035156	8.85493161	3.6618408540000003	-1.073071286	-1.3427734	-0.24414062	-0.8544922	10.707983720000001	-2.409326178	2.383007788	-0.36621094	1.2817383	0.8544922	-9.46145018	-0.693847644	1.4367432100000002	-0.061035156	-0.30517578	-0.061035156	3.71926268	5.037573380000001	8.31899411	-0.24414062	-0.18310547	0	2.245434604	9.62294928	-0.2380615216	-0.12207031	-0.061035156	-0.061035156	1549638482.898
-9.278417932000002	-1.665234424	-2.825634784	-0.4272461	-0.30517578	0	9.140844748000001	3.96569838	-0.32658691100000004	-0.5493164	0.7324219	-1.159668	11.27861322	-2.5026367800000004	1.84946286	-0.12207031	0.12207031	0.9765625	-9.479394568	-0.8362060700000001	1.6329346040000001	-0.18310547	-0.36621094	-0.061035156	3.3819091460000004	4.9	8.463745108000001	-0.48828125	-0.61035156	-0.12207031	2.1030761780000002	9.70429712	-0.19499511780000003	-0.12207031	0.18310547	-0.061035156	1549638482.938
-9.144433606	-1.770507788	-2.6964355040000005	-0.24414062	0.061035156	-0.12207031	10.083520860000002	3.7455810700000005	0.0837402356	0.18310547	-0.061035156	-1.7089844	11.630322480000002	-2.940478534	0.907983426	0.30517578	1.3427734	0.91552734	-9.43513179	-0.8374023560000001	1.6783935700000001	-0.18310547	-0.4272461	-0.061035156	3.7180663940000005	4.781567392	8.330957068	-0.6713867	-0.5493164	-0.24414062	1.756152356	9.632519568000001	-0.381616214	-0.18310547	-0.12207031	-0.061035156	1549638482.978
-9.27124002	-1.81118161	-2.7251464660000004	-0.061035156	0.12207031	0	9.991405760000001	3.5158935700000002	0.2619873004	-0.36621094	0.79345703	-2.1362305	11.1960688	-2.6880616	1.138867212	0.5493164	1.8920898	1.8920898	-9.49853534	-0.88046875	1.7872558900000002	-0.24414062	-0.48828125	0.061035156	3.5876709260000004	4.2599853240000005	8.1670652	-0.4272461	-0.24414062	-0.7324219	1.7106933900000003	9.66481929	-0.37443847840000005	-0.061035156	0.061035156	-0.061035156	1549638483.018
-9.293969748	-1.3302734620000003	-2.7885498200000005	-0.4272461	0.18310547	-0.12207031	8.924316394	3.081640576	0.3505126800000001	-0.12207031	-0.12207031	-3.4179688	10.13376448	-2.6772949280000002	0.9366943390000001	0.9765625	0.79345703	3.4179688	-9.366943390000001	-0.9283202880000001	1.9810547120000002	-0.4272461	-0.5493164	0.061035156	3.5003417540000004	4.22888179	7.919433606	0	-1.4038086	-0.7324219	1.7417969240000002	9.600219748	-0.1866210962	-0.12207031	-0.12207031	0.061035156	1549638483.1
-9.5703125	-1.355395468	-2.9739746400000002	-0.4272461	-0.30517578	0	8.250805710000002	2.62705072	0.492871106	0.12207031	0.12207031	-3.3569336	8.846557608000001	-3.371142572	1.0862304712000002	1.7700195	0	3.540039	-9.298754892	-1.1627929712000002	1.8757812500000002	-0.7324219	-0.8544922	0.12207031	4.08413089	4.209741214	7.754345746000001	0.061035156	-1.5258789	-0.79345703	1.7501709260000002	9.631323380000001	-0.36845702880000003	0	-0.24414062	-0.061035156	1549638483.138
-9.46145018	-1.1340820288	-2.8902344240000004	-0.7324219	-0.30517578	0.061035156	7.174145468000001	3.4142089660000003	0.5215820288	0.7324219	-0.4272461	-3.2958984	7.47561052	-3.8963134000000004	0.8457763580000002	2.380371	-0.18310547	3.2958984	-9.382495108	-0.9893310700000001	2.27653804	-0.79345703	-0.9765625	0.12207031	4.427465854	4.39038089	7.71247554	0.30517578	-0.9765625	-0.9765625	1.892529254	9.666015380000001	-0.1411621106	0.12207031	0.061035156	-0.061035156	1549638483.178
-9.460253894000001	-0.994116214	-3.051733426	-0.91552734	-0.12207031	-0.18310547	6.189599640000001	3.1737548920000003	0.88645018	1.4038086	0.30517578	-2.380371	6.186010880000001	-4.064990216	0.9043945288	2.8076172	0.061035156	2.5634766	-9.2556884	-1.156811502	2.293286142	-1.0986328	-0.91552734	0.4272461	4.389184604	4.414306610000001	7.5055175720000005	1.0375977	-0.79345703	-1.159668	1.9379882200000003	9.700707968000001	-0.45578614200000006	0.24414062	-0.24414062	-0.18310547	1549638483.218
-9.383691394000001	-1.03957518	-3.39506839	-1.4038086	-0.6713867	-0.4272461	5.458667032	3.8735839660000004	1.1723632788	1.7089844	-0.48828125	-1.4038086	4.792333966	-4.104467752000001	1.09819339	2.8076172	-0.7324219	1.5258789	-9.45307608	-0.9809570288	2.652172824	-1.5869141	-1.7089844	0.24414062	4.922729532	4.40832518	7.283007788000001	1.4038086	-0.30517578	-1.6479492	1.81357428	9.73659694	-0.7369140380000001	0.48828125	-0.061035156	-0.4272461	1549638483.258
-9.322680710000002	-1.449902356	-3.52546376	-1.3427734	-0.48828125	-0.48828125	4.841381790000001	4.48129892	0.25839844240000004	2.380371	-0.6713867	-0.061035156	4.2791259	-4.155908246	1.178344748	3.112793	-1.4038086	0.48828125	-9.53322734	-0.9211425720000002	3.2180175720000004	-1.6479492	-0.5493164	0.5493164	4.874877896	4.355688400000001	7.151415740000001	1.8920898	0.4272461	-2.1972656	2.082739218	9.60620108	-0.594555661	0.61035156	0.36621094	-0.4272461	1549638483.298
-9.23535144	-1.25729982	-3.2838134000000005	-1.3427734	-0.6713867	-0.4272461	4.585375900000001	4.099682608	-0.7763915740000001	2.746582	0.12207031	1.0375977	4.54111322	-4.020727536	1.47263179	3.7841797	-1.0375977	-0.6713867	-9.2724366	-0.984545926	3.1330810700000002	-2.2583008	-1.159668	0.7324219	4.459765576	4.96459964	6.658544928000001	2.380371	0.79345703	-2.380371	2.158105432	9.759326080000001	-0.5526855432	0.5493164	0.48828125	-0.36621094	1549638483.338
-9.016430710000002	-0.8960205072	-3.5649413940000003	-1.5869141	-0.24414062	-0.79345703	4.556665036	4.31142572	-1.485791034	3.4179688	0.18310547	2.319336	4.53513179	-3.4692382200000003	2.101879892	3.4179688	-0.91552734	-1.3427734	-9.19467752	-0.22490234620000002	3.430957068	-2.1972656	-0.18310547	0.7324219	4.603320288000001	5.094995108000001	6.605908246000001	3.479004	1.159668	-3.112793	2.09948732	9.640893570000001	-0.778784146	0.4272461	0.48828125	-0.30517578	1549638483.378
-8.95183107	-1.31352536	-3.8628173920000006	-1.7700195	-0.24414062	-1.0986328	4.9765625	3.9250244600000004	-2.032495108	3.8452148	-0.79345703	3.540039	4.959814300000001	-3.7467773560000004	2.82084964	3.6010742	-1.953125	-2.380371	-9.159985520000001	0.07895508180000001	3.637915036	-1.5869141	-1.159668	0.7324219	4.31381839	5.659643570000001	6.48388678	3.6621094	2.6245117	-3.3569336	1.9009033540000002	9.57749002	-0.8062988220000001	0.61035156	0.5493164	-0.36621094	1549638483.418
-9.057104532	-1.031201178	-3.982446286	-1.5869141	0.061035156	-1.2207031	5.480200180000001	4.19897464	-2.4081298920000003	4.5776367	-0.9765625	4.9438477	6.450390380000001	-3.8424804320000003	2.7000244600000003	2.6855469	-0.24414062	-2.4414062	-9.481787140000002	-0.454589856	3.8448730040000005	-1.953125	-0.48828125	1.0375977	4.567431610000001	6.726733426000001	6.318798920000001	4.5166016	2.380371	-3.1738281	1.0718750000000001	9.88015126	-0.7476806610000001	0	-0.6713867	-0.30517578	1549638483.458
-9.125292932	-0.8613281250000001	-4.4166992800000004	-2.6245117	-0.48828125	-1.4648438	5.766113220000001	4.3520996400000005	-4.59733876	6.0424805	-2.0751953	5.9814453	6.686059800000001	-3.94895018	2.528955072	4.0283203	-3.4179688	-4.0283203	-9.27602536	-0.4904785144	4.1260009	-2.6245117	0.91552734	1.3427734	4.66433107	7.424169928000001	6.25061052	4.211426	3.1738281	-2.9296875	1.874584964	9.651660340000001	-1.868603534	0.061035156	-0.30517578	-0.30517578	1549638483.498
-9.24611821	-0.732128894	-3.8843505400000002	-2.1972656	-0.36621094	-1.2207031	9.076245108	4.326977536	-5.225390380000001	6.652832	0.61035156	5.9814453	11.389867720000002	-4.184619110000001	3.9429687500000004	4.272461	1.159668	-1.2207031	-8.967382788	-0.4892822284000001	4.22648912	-3.3569336	0.6713867	1.5869141	3.77548822	8.531933606	5.495751800000001	4.272461	4.0283203	-3.1738281	1.93439946	9.60261232	-2.233471646	0.18310547	0.4272461	-0.4272461	1549638483.538
-9.5703125	0.6986327880000001	-4.702612320000001	-3.6010742	0.24414062	-1.5869141	13.519262680000002	5.17753894	-5.232568390000001	7.2021484	-0.18310547	3.479004	16.55185504	-4.527954074	6.0747558900000005	2.6855469	-1.4648438	-0.24414062	-8.271142572	0.2918945288	3.694140576	-3.8452148	0.7324219	1.2207031	2.1293945680000004	10.010547120000002	4.833007788000001	3.6621094	2.380371	-2.5634766	2.190405252	9.512890380000002	-1.847070288	0.18310547	1.0986328	-0.48828125	1549638483.578
-9.32028804	0.1806396466	-5.602221940000001	-4.8217773	-1.4038086	-2.1362305	14.917724640000001	4.196582068	-5.423974640000001	5.7373047	0.18310547	2.8686523	15.17492662	-5.08063948	6.750659440000001	1.953125	-5.126953	-1.0986328	-8.51159694	1.129296875	3.5924560700000003	-3.4179688	-0.30517578	0.91552734	1.425976538	10.57998004	4.474121106	2.6245117	1.5869141	-1.3427734	3.00627446	9.599023560000001	-1.6748047120000003	0.061035156	1.4648438	-0.6713867	1549638483.618
-8.58815944	-1.540820288	-4.6427978240000005	-4.272461	-0.18310547	-1.3427734	13.3900634	2.87707518	-6.890625000000001	4.272461	0.48828125	2.5024414	12.40671376	-5.111743210000001	5.1296875	2.319336	-1.4038086	-0.8544922	-8.26755342	1.152026358	3.369946286	-3.2348633	0.061035156	0.9765625	2.292089856	10.32636682	4.454980432	1.2207031	1.5869141	-0.5493164	3.1653808900000002	9.450683606	-1.8506591460000001	0	2.0751953	-0.7324219	1549638483.658
-8.606103240000001	-1.885351538	-4.896411240000001	-3.4179688	0.30517578	-0.91552734	11.58007788	2.136572284	-4.560253894000001	4.333496	-0.9765625	1.7700195	10.422070680000001	-5.02082518	2.9739746400000002	3.112793	-1.953125	-1.159668	-8.37641574	0.6986327880000001	3.2299804320000005	-3.8452148	-0.91552734	1.2817383	2.951245108	9.869384980000001	4.15231929	0.6713867	3.112793	0.061035156	2.67370607	9.459057608	-1.923632788	-0.30517578	2.1972656	-0.61035156	1549638483.698
-8.57978534	-1.246533246	-5.29477536	-3.3569336	-0.61035156	-1.159668	11.03098192	1.8231445680000002	-2.5026367800000004	5.126953	2.2583008	0.6713867	8.99848642	-4.225292932	1.5432128600000001	4.333496	-2.4414062	-1.5869141	-8.689843750000001	0.0897216754	3.8018066100000003	-4.211426	-0.12207031	1.3427734	2.9775634	9.45307608	3.4381347840000003	0.6713867	4.211426	0.24414062	2.112646466	9.54399411	-2.1700683900000004	-0.6713867	2.319336	-0.6713867	1549638483.737
-8.424267572	-0.6926513580000001	-5.470629892	-3.7231445	-0.4272461	-1.5258789	9.7401857	1.6030273560000001	-2.4595702880000005	6.3476562	-0.4272461	0.18310547	9.24611821	-3.323291034	1.3422363220000002	4.8217773	-1.953125	-1.7089844	-8.64558107	0.362475589	4.1786376800000005	-4.638672	0.30517578	1.2817383	2.35549321	9.175537140000001	2.5421141200000004	0.61035156	4.8217773	0.7324219	1.8434814300000002	9.53920926	-2.138964856	-0.7324219	2.5024414	-0.7324219	1549638483.778
-8.502026260000001	-0.6352294928000001	-6.102270468	-4.211426	-1.159668	-1.7089844	9.433935700000001	0.876879892	-3.15102536	6.286621	-0.30517578	0.18310547	9.484179712000001	-2.825634784	1.9989990020000004	4.699707	-1.7089844	-2.0141602	-8.52595198	1.2417480040000002	4.139160144000001	-4.5166016	0.48828125	1.3427734	1.752563498	9.314306610000001	1.7848632200000003	1.159668	4.760742	1.4648438	1.6999267180000002	9.61816394	-1.8817626800000002	-0.7324219	3.0517578	-0.8544922	1549638483.817
-8.42785643	-0.678295926	-6.3295652	-4.0893555	-1.5869141	-1.5869141	9.210229532000001	0.4378417932	-4.559057608	5.92041	-0.061035156	0.12207031	10.396948380000001	-1.975073282	1.7417969240000002	4.5166016	-1.5869141	-2.2583008	-8.42067842	1.553979532	4.17504892	-4.3945312	0.30517578	1.5258789	1.5085204680000002	9.749755890000001	1.592260782	0.9765625	4.5166016	1.5869141	1.7489746400000001	9.74736322	-1.8662109620000003	-1.0986328	3.6621094	-0.91552734	1549638483.857
-8.321386780000001	-0.539526358	-6.48867212	-3.7841797	-1.5258789	-1.2817383	9.043945288000002	0.4438232428	-4.42866214	5.1879883	-1.159668	0.30517578	11.3145018	-0.92473143	1.37214357	4.0283203	-1.159668	-1.8310547	-8.20415036	1.4833984620000003	4.104467752000001	-4.5166016	0.36621094	1.5869141	0.9295165740000001	10.054809800000001	1.2907959260000001	1.0375977	4.699707	1.2817383	2.396167032	9.7066893	-1.745385782	-1.4038086	4.760742	-0.8544922	1549638483.898
-8.496044928000002	-0.3026611322	-6.568823380000001	-4.4555664	-2.5024414	-0.8544922	9.449487320000001	0.24763183900000002	-3.631933606	4.760742	-0.48828125	0.24414062	12.108837860000001	-0.18303222840000002	0.7775878600000001	3.9672852	-1.6479492	-1.8920898	-8.3536866	1.8063964660000003	3.81616214	-4.4555664	-0.48828125	1.6479492	0.37204589660000004	10.10983876	1.076660144	0.5493164	3.8452148	1.3427734	2.312426718	9.94833966	-1.83151857	-2.0141602	5.004883	-0.61035156	1549638483.937
-9.362158246000002	0.01076660144	-6.784155252000001	-5.79834	-3.0517578	-0.8544922	9.630126800000001	-0.1459472644	-3.4548827880000004	4.211426	-2.5634766	0.061035156	12.24042932	0.3732421924	0.308642572	3.6621094	-0.6713867	-1.5258789	-9.547582968	1.21303714	4.14035643	-4.4555664	-0.48828125	1.6479492	0.458178714	10.5488768	1.3266846040000002	0.4272461	3.2348633	1.3427734	2.66174321	10.05241664	-1.927221646	-2.380371	5.432129	-0.30517578	1549638483.977
-9.42197284	-0.915161142	-6.46713858	-7.2631836	-3.479004	-1.3427734	9.83110324	-0.6101074280000001	-3.6845702880000006	4.0893555	-2.1972656	-0.12207031	11.90307608	0.6974365020000001	0.27514648560000005	3.7231445	-1.159668	-1.5258789	-9.632519568000001	-0.501245108	4.215722644	-4.333496	0.5493164	1.5258789	0.7261474640000001	11.008251800000002	2.292089856	1.0986328	3.479004	1.0375977	3.4500976440000004	10.474707460000001	-1.069482428	-2.9907227	6.4086914	0.18310547	1549638484.018
-8.753247300000002	-3.8209472840000003	-4.074560504000001	-6.225586	-2.8076172	-0.91552734	10.075146760000003	-1.35419928	-3.817358426	4.1503906	-1.2817383	-0.18310547	12.12797824	1.21303714	0.11723633180000001	3.540039	-1.159668	-1.5869141	-8.94584964	-0.832617212	3.23955072	-5.004883	-0.5493164	1.5258789	0.4904785144	10.50461412	2.816064496	1.0375977	4.211426	1.159668	4.05422374	10.474707460000001	0.9187500000000001	-3.6010742	6.652832	1.2207031	1549638484.057
-9.298754892	-4.048242212	-1.315917932	-4.1503906	-1.5869141	-0.5493164	10.251000900000001	-2.1569091460000003	-4.334155252	4.0283203	-1.159668	-0.6713867	12.533520860000001	1.9188476440000002	-0.0418701178	4.0893555	0.061035156	-1.2207031	-9.666015380000001	-0.534741214	2.934497104	-5.004883	-0.5493164	1.5258789	0.07058105432	9.362158246000002	2.6114991	0.36621094	4.5166016	1.2817383	4.280322284	10.21152356	0.9390869110000001	-4.5166016	6.4086914	2.5024414	1549638484.097
-10.02609874	-2.6892577880000004	-2.48828125	-5.004883	-0.61035156	-1.7089844	9.52485324	-2.9632079680000003	-4.998095746000001	4.1503906	-0.79345703	-0.91552734	12.09089308	2.6258545320000004	0.32180175720000004	4.333496	0.36621094	-0.5493164	-11.12548822	-1.3087402160000001	3.9310058900000002	-4.638672	-1.2207031	1.8920898	-0.4761230432	10.393359620000002	2.477514676	0.36621094	4.5166016	1.2817383	3.16298822	10.05361322	-0.42229003600000004	-2.8076172	6.286621	3.0517578	1549638484.137
-9.363354532	-2.496655252	-3.02421875	-4.760742	-2.0141602	-1.3427734	9.048730432000001	-3.8197509000000003	-5.42995607	4.0283203	-0.7324219	-1.0375977	12.04423822	3.599633786	0.6125	4.0893555	1.4648438	-0.6713867	-9.590649460000002	-1.388891574	2.8411866	-4.4555664	0.61035156	2.0141602	-0.1112548822	11.1960688	2.807690396	0.24414062	5.554199	1.2207031	2.828027356	9.589452880000001	-1.801611322	-0.8544922	5.554199	3.479004	1549638484.177
-8.04025908	-1.911669928	-2.1760498200000002	-5.2490234	-0.79345703	-0.91552734	9.1276857	-4.480102536	-5.5938478400000005	3.9672852	-0.79345703	-1.2207031	11.944946580000002	4.2970702880000005	0.0825439496	4.0893555	1.159668	-0.36621094	-8.633618210000002	-1.2285888580000002	2.3985596040000003	-4.760742	1.2817383	1.4648438	-0.8374023560000001	9.749755890000001	2.4643554320000005	0	6.3476562	0.79345703	3.4417237400000005	8.753247300000002	-2.365063498	2.0141602	7.751465	4.3945312	1549638484.217
-8.247216754	-1.4546875000000001	-2.7275389400000005	-5.859375	-1.2207031	-1.4038086	8.537914840000001	-4.209741214	-5.33903804	3.8452148	-1.0375977	-1.7700195	11.59084514	4.277929712	0.24165038940000003	4.638672	1.3427734	0.61035156	-8.383593750000001	-1.1651855432	2.3255859620000003	-5.065918	0.18310547	1.6479492	-1.7274413940000002	8.875268570000001	1.726245108	-0.4272461	5.1879883	0.9765625	2.39138179	10.18879442	-0.949853534	2.8076172	7.5683594	5.432129	1549638484.257
-8.571411240000002	-1.6341308900000002	-2.7143798920000006	-5.3710938	-1.0986328	-1.5258789	7.6311277	-3.7659179320000007	-4.805493210000001	3.90625	-0.79345703	-2.1972656	10.36584514	3.9046875	0.43186035340000006	4.699707	1.7089844	0.9765625	-8.80349092	-1.0563232428000002	2.709594748	-5.065918	0.18310547	1.6479492	-1.32788089	9.055908246000001	1.8434814300000002	-0.36621094	4.4555664	1.2207031	2.306445288	9.928002700000002	-0.7058105432	3.9672852	6.286621	5.79834	1549638484.297
-9.045141574	-1.851855432	-2.646191394	-4.638672	0.4272461	-1.5869141	7.39067392	-3.561352536	-4.9514401999999995	3.90625	-0.4272461	-2.1972656	9.89929164	3.7683105040000004	0.12800292540000002	4.5776367	1.4038086	0.79345703	-9.094189300000002	-0.8720947480000001	3.0959961060000003	-5.1879883	-0.18310547	1.5258789	-0.5096191394	9.58586412	2.310034146	0.12207031	4.699707	0.9765625	2.674902356	10.82402356	-1.1340820288	5.554199	7.385254	5.126953	1549638484.337
-9.86699182	-1.9188476440000002	-3.8329101440000004	-5.493164	-0.061035156	-1.4648438	7.78066394	-3.476416034	-5.2229982	4.0283203	-0.9765625	-2.1972656	9.99021016	3.8388915740000003	-0.053833007200000005	4.4555664	1.0375977	0.61035156	-9.174340560000001	-0.7716064300000001	3.354394568	-5.126953	0.18310547	1.6479492	-0.33854982	9.846654860000001	2.3303711060000003	0.36621094	5.126953	0.61035156	1.771704074	11.50471196	-1.3171142180000002	5.3710938	9.399414	4.5166016	1549638484.377
-9.62055661	-2.082739218	-4.012353534	-5.79834	-1.8310547	-1.4038086	8.04624002	-3.2969726440000002	-5.373730432	4.272461	-1.3427734	-2.0751953	10.224683	3.7671141200000005	0.015551758180000002	4.333496	0.8544922	0.5493164	-9.0092527	-0.5610595746000001	3.435742212	-5.126953	0.061035156	1.7089844	-0.7141846040000002	9.941162140000001	2.1138427520000005	0.30517578	4.638672	0.61035156	0.5191894568000001	11.7224366	-1.484594748	4.0283203	8.117676	3.7231445	1549638484.417
-8.65036592	-2.0899170320000002	-2.981152356	-5.493164	-1.3427734	-1.2207031	8.2005616	-2.8268310700000003	-5.17993161	4.272461	-1.3427734	-2.0751953	10.36464856	3.5769042540000004	0.416308606	4.3945312	0.8544922	0.36621094	-8.643188400000001	-0.1674804712	3.393872104	-5.126953	0.061035156	1.7089844	-0.7105957068000001	9.795214660000001	1.9403808900000001	0.18310547	4.0893555	0.6713867	-0.07536621106000001	10.80727536	-0.6352294928000001	3.7841797	7.2631836	2.8686523	1549638484.457
-8.935082968000001	-1.776489218	-2.642602536	-4.760742	-1.4038086	-0.7324219	8.27353534	-2.292089856	-4.844970746	4.272461	-1.159668	-1.8310547	10.44958516	3.343627896	0.907983426	4.272461	0.91552734	0.4272461	-8.43383786	0.1399658246	3.3328614200000004	-4.5776367	-0.36621094	1.5258789	-0.7309326080000002	9.5451902	1.9320067900000002	0.12207031	4.0283203	0.7324219	0.0837402356	9.7401857	0.1244140625	3.479004	5.7373047	1.8310547	1549638484.497
-8.714965560000001	-1.488183606	-2.8483641200000003	-4.0893555	-0.61035156	-0.36621094	8.09169928	-1.74299321	-4.480102536	4.0283203	-1.2817383	-1.5258789	10.625439300000002	3.02661142	1.052734375	3.9672852	1.0986328	0.61035156	-8.21970198	0.40314941100000007	3.275439496	-4.1503906	-0.48828125	1.2817383	-0.8565429712000001	9.439917032	1.923632788	0.061035156	3.8452148	0.9765625	0.34931639400000003	8.47810054	0.5431152356000001	4.0283203	3.0517578	0.9765625	1549638484.537
-9.247314300000001	-1.7083007200000002	-2.9057862400000003	-3.112793	-0.30517578	-0.24414062	8.017529254000001	-1.1986816100000002	-4.414306610000001	3.7231445	-1.2817383	-1.4648438	10.75463858	2.7945312500000004	0.7010253600000002	3.90625	1.3427734	0.7324219	-8.263964660000001	0.6711181610000001	3.2527099640000006	-4.1503906	-0.48828125	1.2817383	-0.8876464660000001	9.542798020000001	2.021728534	-0.30517578	3.6621094	1.4648438	2.198779254	8.358471940000001	-0.025122070680000004	4.272461	3.8452148	0.30517578	1549638484.577
-10.005761780000002	-1.1556152160000002	-2.886645468	-2.9907227	-0.061035156	-0.12207031	8.047436600000001	-0.994116214	-4.43464357	3.7841797	-0.9765625	-1.3427734	10.798901260000001	2.8124755400000003	0.6340332068000001	3.7841797	1.4648438	0.79345703	-8.484082068000001	0.88645018	3.5111084260000003	-2.9907227	-1.0986328	1.0986328	-0.7763915740000001	9.667211960000001	2.071972644	-0.5493164	3.4179688	1.7700195	5.918042032000001	9.299951080000001	0.7871582068	2.746582	3.9672852	0	1549638484.617
-9.667211960000001	-2.4595702880000005	-4.159497104000001	-3.479004	-0.48828125	-0.91552734	8.137158246	-1.1771484620000001	-4.26357428	3.8452148	-1.2207031	-1.0986328	10.844360520000002	2.9081787140000004	0.7117919928	3.6010742	1.4648438	0.79345703	-9.340625000000001	0.6842773560000001	3.9322021760000005	-2.746582	-1.7700195	1.0375977	-0.454589856	10.150512680000002	2.112646466	-0.48828125	2.9907227	1.953125	6.52575679	9.67438948	0.44621582460000003	0.24414062	4.8217773	-0.18310547	1549638484.657
-10.57519568	-4.566235324	-3.8221435700000006	-0.9765625	-1.4038086	-0.79345703	8.431445288	-1.6748047120000003	-4.196582068	3.7841797	-1.5258789	-0.9765625	11.130273560000001	3.0732665740000003	0.2918945288	3.540039	1.2817383	0.5493164	-10.5907473	0.34812010800000004	4.365258786	-2.746582	-1.7700195	1.0375977	0.4330566394	10.88383786	2.409326178	-0.24414062	2.9296875	1.6479492	-0.3541015576	10.13735324	-1.0264160340000001	1.6479492	4.9438477	-2.1362305	1549638484.697
-9.040356430000001	-2.0097655760000004	-3.152221646	-1.0986328	-1.8920898	0	9.034375	-2.3172119600000003	-4.080542032	3.7841797	-1.5258789	-0.9765625	11.380298020000001	3.158203076	-0.0837402356	3.6010742	1.2207031	0.48828125	-9.89809604	0.9307128600000001	3.47402356	-2.5024414	1.2817383	1.2817383	1.035986322	10.682861420000002	2.04086911	-0.061035156	3.479004	0.9765625	-0.5120117212	12.25717752	2.77419429	-1.0375977	-1.6479492	-1.7089844	1549638484.737
-7.8967040740000005	-0.39238280760000005	-3.3041503600000004	-2.6245117	2.5634766	-0.4272461	9.542798020000001	-2.789746106	-3.782666034	3.7231445	-1.4648438	-0.79345703	10.987914840000002	3.045751996	0.011962890380000002	3.6010742	1.3427734	0.61035156	-9.797607428000001	0.6340332068000001	2.5971435700000005	-3.2348633	-0.36621094	0.91552734	0.764428714	10.25817842	1.4056396760000003	-0.30517578	4.333496	0.6713867	3.6797851440000002	9.64328624	-0.39836425720000007	1.7089844	0.9765625	-1.2207031	1549638484.777
-10.16127896	-0.6208740020000001	-6.616674820000001	-3.2958984	1.2207031	-1.7089844	9.46264676	-2.692846646	-3.0337889400000004	3.2958984	-1.6479492	-1.159668	10.706787140000001	2.9775634	-0.0490478534	3.4179688	1.2817383	0.36621094	-9.749755890000001	0.37443847840000005	3.111547824	-3.2348633	-0.36621094	0.91552734	-0.0980957068	11.167358720000001	1.0802490020000002	-0.30517578	3.9672852	1.0375977	4.360473740000001	9.394457968000001	-1.476220746	1.6479492	2.380371	-1.5258789	1549638484.817
-10.705590560000001	-1.7130859620000003	-7.21003444	-6.286621	-4.699707	-1.5258789	9.69592302	-3.0541259000000003	-3.048144568	2.9907227	-1.2817383	-1.2817383	11.12429164	3.2862060700000004	-0.647192392	3.3569336	0.91552734	-0.061035156	-9.991405760000001	0.46416014400000005	3.8484619600000003	-4.0893555	-1.0375977	0.91552734	0.28471679320000004	11.367138579999999	1.4738280760000002	0.061035156	2.9907227	0.6713867	2.2944824280000002	9.96508786	-1.0288086060000001	1.7700195	2.1972656	-2.1362305	1549638484.858
-8.297461060000002	-2.356689496	-3.8795653960000003	-5.065918	-1.2207031	-1.0375977	10.09548372	-3.9896241	-3.4620605040000005	3.112793	-1.2817383	-1.2817383	11.29177266	3.1773437500000004	-0.8194580072000001	3.479004	0.4272461	-0.061035156	-9.11452626	0.80988768	3.6785887600000002	-3.90625	1.0986328	1.0375977	0.961816394	10.34670378	1.6592528960000001	0.36621094	3.6621094	0.061035156	1.3805175720000002	10.49145468	-1.146044928	1.4038086	0.8544922	-2.5634766	1549638484.897
-7.452880890000001	-2.4488037140000003	-3.111547824	-2.9296875	0.5493164	-1.0375977	9.579882788	-3.98723143	-2.9823487400000004	3.1738281	-1.3427734	-1.5258789	10.702001800000001	2.5074219240000004	-0.4103271466	3.6621094	0.7324219	0.18310547	-8.246020468000001	1.681982428	3.2144287140000003	-3.90625	1.0986328	1.0375977	0.839794928	8.999682608	0.974975589	0.061035156	4.1503906	0.061035156	1.5862792540000001	10.155298020000002	-1.4367432100000002	1.6479492	0.4272461	-2.746582	1549638484.937
-7.54379892	-1.9379882200000003	-3.976464856	-2.8686523	-0.7324219	-1.0986328	8.52595198	-3.0900146760000005	-2.310034146	3.1738281	-0.79345703	-1.7089844	10.13854982	1.930810504	-0.250024411	3.90625	1.2207031	0.36621094	-7.702905252000001	2.115039038	2.72395018	-3.479004	0.12207031	1.0375977	0.1818359424	8.46972644	0.2643798822	-0.61035156	3.8452148	0.5493164	1.949951178	9.8418705	-1.1328857428	1.4648438	1.0986328	-2.746582	1549638484.977
-7.710082968000001	-1.5216797120000003	-4.240844748000001	-2.5024414	-0.4272461	-1.0986328	7.841674820000001	-2.3016601440000004	-2.185620108	3.0517578	-0.5493164	-1.6479492	9.997387680000001	1.9020996400000003	-0.47253417540000003	3.8452148	1.5869141	0.5493164	-8.049829074	2.0659912140000003	2.9955077880000003	-3.479004	0.12207031	1.0375977	0.10168457460000001	8.66950679	0.19140625	-0.61035156	3.8452148	0.5493164	1.7812744600000001	9.045141574	-1.102978534	1.3427734	1.8920898	-2.5024414	1549638485.017
-8.58217752	-1.129296875	-4.895214856	-2.6245117	-0.36621094	-1.0375977	7.930200180000001	-1.680786142	-2.0731689300000005	2.9907227	-0.91552734	-1.5258789	10.193578780000001	2.192797824	-0.7716064300000001	3.4179688	1.3427734	0.6713867	-8.11203624	2.31481929	3.1354737400000006	-3.2348633	0	0.91552734	-0.0454589856	9.191088760000001	0.32778320680000006	-0.36621094	3.3569336	0.79345703	1.5204834260000002	9.198266574	-1.2178222840000001	0.7324219	2.319336	-2.1972656	1549638485.057
-9.29636232	-1.4367432100000002	-5.139257788	-2.9907227	-0.5493164	-0.61035156	8.42785643	-1.2907959260000001	-2.2490234620000003	2.9296875	-1.2207031	-1.4648438	10.41489218	2.5086182100000003	-0.709399411	2.9296875	1.2207031	0.6713867	-8.2520018	2.600732428	3.1916992800000004	-2.9907227	0.18310547	0.7324219	-0.3756347644	9.792822480000002	0.38640135800000003	-0.24414062	3.0517578	0.9765625	1.2058593750000002	9.4004393	-1.5491942900000002	0.5493164	1.4648438	-2.0751953	1549638485.097
-9.67438948	-1.3984619600000001	-4.98852536	-2.0141602	-0.7324219	-0.24414062	9.177929712000001	-1.2501221040000001	-2.746679712	2.8076172	-1.3427734	-1.4648438	10.612279860000001	2.8399902160000003	-0.34453125	2.4414062	0.8544922	0.61035156	-8.858520468	2.2286865020000004	3.71088858	-2.1362305	-0.79345703	0.48828125	-0.48090820680000007	10.180420320000001	0.660351538	-0.18310547	2.0751953	1.0375977	1.035986322	9.920825180000001	-1.7214599640000001	0.18310547	1.6479492	-2.319336	1549638485.137
-9.22578125	-0.538330072	-4.830615216000001	-1.5869141	-0.5493164	0.061035156	9.65405252	-1.1855224640000002	-2.8423827880000005	2.380371	-0.8544922	-1.3427734	10.74267572	3.051733426	0.16389160340000003	1.8310547	0.48828125	0.48828125	-9.048730432000001	1.662841754	3.9393798920000007	-2.1362305	-0.79345703	0.48828125	-0.10527343750000001	10.540502700000001	1.2549072479999999	0.30517578	1.5258789	0.6713867	1.697534146	10.3275634	-0.619677716	-0.5493164	1.4648438	-2.0751953	1549638485.176
-9.303539840000001	-0.1459472644	-5.0662844400000004	-2.1362305	-0.12207031	0.4272461	10.010547120000002	-1.0886230432000001	-2.920141574	1.953125	-0.61035156	-1.159668	10.97954074	2.95363768	0.553881839	1.5869141	0.18310547	0.30517578	-9.508105432	1.3422363220000002	3.992016574	-2.1972656	-0.79345703	0.4272461	0.23686523560000003	10.81325728	1.8650146760000001	0.48828125	1.4038086	0.4272461	2.32917482	10.49982878	-0.878076178	-1.7089844	1.2817383	-1.8310547	1549638485.217
-10.88742662	-0.4868896466	-5.885742212	-3.7841797	-1.0375977	-0.12207031	10.21272014	-1.063500998	-2.93808606	1.7089844	-0.6713867	-1.0986328	11.17094748	2.8268310700000003	0.6316406250000001	1.4038086	0	0	-10.43642572	0.15073241820000002	4.4513915740000005	-2.0751953	-1.3427734	0.6713867	0.6077148560000001	11.3826902	2.6258545320000004	0.24414062	1.2207031	0.30517578	2.775390576	10.51777356	-1.299169928	-2.5024414	1.953125	-1.4038086	1549638485.257
-10.9568116	-2.0193359620000004	-5.193090560000001	-4.3945312	-3.2958984	-0.61035156	10.3012455	-1.296777356	-3.338842752	1.7700195	-0.48828125	-0.79345703	11.611182100000002	3.04455571	0.8816650360000001	1.6479492	-0.12207031	-0.30517578	-10.418481920000001	-0.686669928	4.208544928	-2.0751953	-1.3427734	0.6713867	0.52995607	11.535815200000002	3.3460204680000003	-0.18310547	0.9765625	-0.18310547	3.0768554320000003	10.97116664	-0.7105957068000001	-3.3569336	2.8686523	-0.7324219	1549638485.296
-8.80588408	-3.714477536	-2.5301512600000002	-2.6245117	-0.8544922	-0.24414062	10.539307100000002	-2.007373004	-4.09848642	1.8920898	-0.24414062	-0.48828125	11.79421376	3.4883788940000002	1.66403804	1.8310547	0	-0.24414062	-9.89689946	-0.113647464	3.3651612400000004	-2.0751953	-0.061035156	0.61035156	-0.7572509980000001	10.000976440000002	3.158203076	-0.36621094	1.5258789	0.24414062	3.188110324	10.92810054	0.734521466	-4.211426	1.8310547	1.0375977	1549638485.337
-8.40273462	-3.1199219240000007	-0.657958966	-1.8310547	-0.5493164	0	10.18640126	-2.48229982	-4.19060054	1.5258789	0.061035156	-0.30517578	11.33603534	3.609204074	2.496655252	1.5869141	0.36621094	0.4272461	-9.165966754000001	0.01076660144	2.2849121400000003	-1.159668	0.061035156	1.0986328	-1.5779052520000003	8.28071286	2.82084964	-0.36621094	1.0375977	0.4272461	4.868896466000001	9.139648560000001	0.248828125	-4.0893555	2.1362305	3.7841797	1549638485.376
-8.923120108	-2.7143798920000006	-0.7907471040000001	-2.746582	0.061035156	-0.24414062	9.2389402	-2.2944824280000002	-4.161889676	0.9765625	0.12207031	-0.48828125	10.180420320000001	3.6558594240000004	2.08752446	1.3427734	0.5493164	1.0375977	-9.73540036	-0.775195288	2.269360324	-1.159668	0.061035156	1.0986328	-1.6843750000000002	8.354882788000001	3.027807608	-0.36621094	1.0375977	0.4272461	4.221704074	9.341821580000001	0.7428955072	-2.5024414	4.211426	5.7373047	1549638485.416
-9.770092752000002	-2.692846646	-2.0169433900000002	-0.91552734	0.7324219	-0.48828125	8.302246106	-1.8351074280000002	-4.344921924	0.9765625	0.12207031	-0.48828125	9.49016124	4.103271466000001	1.1747558900000001	0.91552734	0.30517578	0.79345703	-9.18271466	-1.2202148560000001	2.516992212	-1.159668	-0.48828125	1.0375977	-1.408032248	9.637304712	3.4800048920000006	0.36621094	1.5258789	0.5493164	1.0587158540000001	11.02858876	0.6962402160000001	-0.9765625	3.6010742	5.7373047	1549638485.456
-9.407617212	-2.271752896	-2.1664795320000003	-1.4648438	-0.5493164	0.18310547	8.24960962	-1.943969748	-4.705004892000001	0.8544922	0.4272461	-0.5493164	9.688745108	4.5064209260000005	0.8888427520000001	0.5493164	-0.30517578	0.4272461	-8.808276260000001	-1.0551269568000001	2.60910643	-1.159668	0.8544922	0.79345703	-1.6114013580000002	9.53442392	3.5960449280000004	0.6713867	1.7089844	0.24414062	1.4678466460000001	10.97834514	-1.2022705072	0.36621094	1.159668	5.859375	1549638485.496
-8.70778804	-1.638916034	-1.847070288	-2.0751953	-0.4272461	-0.30517578	8.388378894	-2.25261232	-4.54589856	0.9765625	0.18310547	-0.6713867	9.72224092	4.3520996400000005	1.547998004	0.5493164	-0.36621094	0.36621094	-8.51398912	-0.617285144	2.7729980040000006	-1.4648438	-0.48828125	0.61035156	-1.6891601440000001	9.11572284	3.3508057100000004	0.6713867	1.7089844	0.24414062	1.374536142	11.49992662	0.10048827880000001	2.1362305	2.5634766	5.859375	1549638485.536
-8.182617212	-1.3613769960000002	-1.580297824	-1.6479492	0.12207031	-0.8544922	8.00197734	-2.237060504	-4.053027356	0.91552734	0	-0.79345703	9.53442392	3.9130616000000003	2.250219748	0.79345703	0.18310547	0.36621094	-8.51040036	-0.6125	2.9213378600000004	-1.159668	0.12207031	0.61035156	-1.0958007788	8.990112320000001	3.4429199280000002	0.18310547	0.7324219	0.061035156	1.355395468	10.838378600000002	0.4139160144	2.6245117	3.0517578	5.6152344	1549638485.576
-8.332153060000001	-1.425976538	-1.4989501800000002	-1.3427734	1.0986328	-0.7324219	7.725634980000001	-1.9918212860000002	-3.8759764400000005	0.8544922	0	-0.79345703	9.514086960000002	3.4548827880000004	2.158105432	0.79345703	0.24414062	0.30517578	-8.528344748	-0.8206542932	3.1916992800000004	-0.91552734	-0.12207031	0.4272461	-0.65676268	9.00805661	3.4931639400000005	0.18310547	0.8544922	-0.061035156	1.3039550720000002	9.681567392	0.98334964	3.9672852	5.6152344	4.9438477	1549638485.616
-8.815454074	-1.3853027160000002	-2.0564209260000004	-1.0375977	0.9765625	-0.30517578	7.747167932000001	-1.489379892	-3.7886474640000007	0.8544922	0	-0.79345703	9.63371556	2.9703858800000003	1.7477783540000003	0.79345703	0.18310547	0.12207031	-8.271142572	-0.8756836060000002	2.9931152160000005	-0.91552734	0.36621094	0.48828125	-0.419897464	9.045141574	3.561352536	0.18310547	0.8544922	-0.061035156	-0.462963858	9.765307608	0.43186035340000006	2.8686523	4.272461	3.0517578	1549638485.656
-8.914746106	-1.153222644	-2.1138427520000005	-0.9765625	0.36621094	-0.12207031	8.06538089	-1.1424560700000002	-3.6869628600000004	0.61035156	-0.18310547	-0.30517578	9.89809604	2.600732428	1.752563498	0.8544922	0.24414062	0.061035156	-8.181420926000001	-0.8732910340000001	3.1821288940000003	-0.91552734	0	0.36621094	-0.516796875	8.907568390000002	3.4596679320000003	0	0.79345703	0.12207031	-0.907983426	8.58696286	1.2285888580000002	2.4414062	1.159668	1.8310547	1549638485.696
-9.33942842	-0.7811767572	-1.8949219240000001	-0.5493164	0.4272461	0.061035156	8.51040036	-1.113745108	-3.58647464	0.7324219	-0.18310547	-0.24414062	10.26296376	2.400952176	2.0468505400000003	0.8544922	0.24414062	0.24414062	-8.374023560000001	-0.8433837860000001	3.269457968	-0.79345703	-0.12207031	0.36621094	-0.39836425720000007	8.740087860000001	3.4572753600000006	0.12207031	0.5493164	0.18310547	0.9402832068000001	7.562939300000001	1.6353271760000003	3.7841797	0.12207031	1.159668	1549638485.736
-9.700707968000001	-0.24763183900000002	-2.1760498200000002	-0.36621094	1.953125	-0.12207031	8.972167932000001	-1.1807373200000002	-3.4596679320000003	0.61035156	-0.12207031	-0.30517578	10.63859874	2.19997554	1.9810547120000002	0.7324219	0.12207031	0.48828125	-8.795117212000001	-0.9402832068000001	3.665429712	-0.7324219	-0.36621094	0.4272461	-0.2775390576	9.16357428	3.6187744600000005	0.12207031	0.5493164	0.18310547	2.045654254	7.694531250000001	1.4929687500000002	3.2348633	-0.61035156	0.36621094	1549638485.776
-11.31569838	0.0418701178	-2.9620117800000005	-0.61035156	2.0751953	-0.18310547	9.267651260000001	-1.296777356	-3.645092752	0.6713867	-0.061035156	-0.4272461	10.966382280000001	2.19638678	1.6783935700000001	0.7324219	0.061035156	0.5493164	-8.96977536	-0.9354980432000001	4.17504892	-0.8544922	-0.61035156	0.5493164	-0.025122070680000004	10.085913040000001	3.7742920320000004	0.30517578	0.36621094	0.48828125	5.571118210000001	8.76879892	1.23696286	2.4414062	-2.0751953	-0.18310547	1549638485.816
-13.08022464	-0.9402832068000001	-4.34611821	-2.1972656	-1.2207031	0.24414062	9.650463760000001	-1.55158696	-3.81616214	0.91552734	0.061035156	-0.24414062	11.322875900000001	2.204760782	1.6616454680000001	0.8544922	-0.12207031	0.4272461	-9.66481929	-0.9295165740000001	4.257592752	-0.6713867	-0.79345703	0.61035156	0.18901367800000002	10.562036240000001	3.8125733800000003	0.4272461	0.24414062	0.5493164	7.517480432000001	9.455468750000001	1.369750998	0.6713867	0.61035156	-0.8544922	1549638485.856
-10.90058606	-2.25859375	-4.31381839	-1.953125	-3.3569336	0	10.1325679	-1.833911142	-3.4512939300000003	0.9765625	-0.061035156	-0.061035156	11.49753444	2.20236821	1.717871106	0.9765625	-0.061035156	0.18310547	-10.34790036	-0.6830810700000001	4.8150634000000005	-0.6713867	-1.7700195	0.4272461	0.5227783246000001	11.26784694	3.77548822	0.4272461	0.24414062	0.5493164	4.732519568	9.81435504	0.910375998	0	-0.4272461	-2.1972656	1549638485.896
-8.892016574000001	-3.7360108800000003	-2.2346679320000002	0.48828125	0.61035156	0.30517578	10.21511232	-2.051635782	-3.22160643	1.0986328	-0.24414062	0	11.748754500000002	2.4571777160000003	1.18671875	1.4038086	0.061035156	-0.24414062	-10.3359375	-0.2536132788	4.13796376	-0.6713867	-0.12207031	0.4272461	0.5562744110000001	11.58366664	3.6307373200000006	0	0.79345703	0.61035156	3.50393071	10.309619600000001	-0.36965332460000005	0.8544922	1.0375977	-2.1362305	1549638485.936
-8.97097194	-2.5134033540000003	-3.4261719240000006	0.7324219	0.061035156	0.24414062	10.033276260000001	-2.287304712	-3.363964856	1.3427734	-0.18310547	0.061035156	12.216503600000001	2.9620117800000005	0.9199462860000001	1.7700195	0.30517578	-0.30517578	-9.564331070000001	0.2918945288	3.1354737400000006	-0.91552734	-0.061035156	0.48828125	0.06699218750000001	10.691235520000001	2.7933349640000005	-0.61035156	1.3427734	0.5493164	3.7695067900000003	11.724828780000001	1.89013678	-0.79345703	-2.6245117	-2.1972656	1549638485.976
-8.036669928	-1.717871106	-3.6080077880000005	-0.18310547	0	-0.24414062	9.721044928000001	-2.4978514400000003	-3.027807608	1.3427734	-0.12207031	-0.12207031	11.686548020000002	3.1665771760000005	1.4247802520000001	1.8310547	0.9765625	0.24414062	-9.211425720000001	0.570629892	2.568432608	-0.6713867	0.5493164	0.5493164	-0.5024413940000001	9.3657473	1.909277356	-0.61035156	1.3427734	0.5493164	2.54689946	10.12897914	-0.5754150360000001	0.7324219	-1.4648438	-2.0751953	1549638486.016
-8.83698732	-1.876977536	-3.9094726440000005	-0.18310547	0.12207031	-0.30517578	8.96140126	-2.390185504	-2.5421141200000004	1.159668	-0.4272461	-0.61035156	10.553662140000002	2.981152356	1.31352536	1.4648438	1.0375977	0.61035156	-9.051123200000001	0.8254394568000001	2.66772464	-0.79345703	0	0.30517578	-1.0874267572	9.326269568	1.414013678	-0.6713867	1.0986328	0.5493164	2.8698974640000006	9.32746556	-1.400854532	1.0986328	0.30517578	-2.319336	1549638486.056
-9.578686600000001	-1.7106933900000003	-4.3245849640000005	-0.79345703	-0.61035156	0.12207031	8.44938948	-2.34711911	-2.9093750000000003	0.8544922	-0.48828125	-0.8544922	10.291674819999999	2.9739746400000002	0.364868161	1.0375977	0.8544922	0.36621094	-9.03916034	0.764428714	3.2969726440000002	-0.79345703	0.24414062	0.18310547	-0.8158691100000001	10.04165036	1.606616214	-0.30517578	0.5493164	0.6713867	2.0743652160000003	9.67558606	-0.8457763580000002	0.79345703	-0.7324219	-2.319336	1549638486.096
-8.87766124	-1.29558107	-3.5900634000000005	-0.79345703	-0.6713867	0.061035156	8.718554712000001	-2.4846923920000004	-3.1414550720000003	0.7324219	-0.24414062	-0.6713867	10.413696580000002	3.1306884000000004	-0.269165036	0.5493164	0.18310547	0.24414062	-8.42905252	0.647192392	2.8818603240000003	-0.79345703	-0.24414062	0.061035156	-0.40434570680000004	9.686352340000001	2.2071533540000003	-0.30517578	0.5493164	0.6713867	2.1892089660000003	9.57629393	-1.1484375	0.61035156	-1.7089844	-2.1362305	1549638486.136
-8.140747300000001	-1.161596646	-2.8926269959999997	0.12207031	0	-0.24414062	8.9661866	-2.269360324	-2.710791034	0.79345703	-0.36621094	-0.61035156	10.2079348	2.830419928	0.27275390380000003	0.6713867	0.12207031	0.36621094	-8.17304712	0.878076178	3.2539062500000004	-0.79345703	-0.30517578	-0.12207031	-0.36845702880000003	8.84177266	2.021728534	0	1.0375977	0.12207031	2.00856929	9.469824280000001	-1.6748047120000003	0.79345703	-1.6479492	-2.1972656	1549638486.176
-7.93857428	-1.102978534	-2.948852536	0.30517578	0.48828125	-0.18310547	8.76401358	-1.6114013580000002	-1.96669928	0.91552734	-0.5493164	-0.79345703	9.680371106	2.331567392	1.006079074	0.79345703	0.48828125	0.4272461	-7.78186052	0.838598642	2.9979003600000005	-0.48828125	0.24414062	-0.12207031	-0.18901367800000002	8.5582518	2.021728534	-0.30517578	0.5493164	0.30517578	2.135375998	9.170751800000001	-1.6664307100000002	0.9765625	-0.9765625	-2.4414062	1549638486.216
-8.369238220000002	-0.8290283540000001	-3.7479737400000004	0.36621094	0.36621094	-0.30517578	8.712573380000002	-1.022827176	-2.0695800720000004	0.7324219	-0.5493164	-0.8544922	9.705493210000002	2.000195288	0.9307128600000001	0.7324219	0.36621094	0.48828125	-7.911059800000001	0.88046875	3.4704346040000003	-0.5493164	-0.48828125	-0.18310547	0.2033691394	8.5666259	2.192797824	-0.30517578	0.5493164	0.30517578	1.9535400360000001	9.108544928	-1.358984424	0.7324219	-0.30517578	-2.2583008	1549638486.256
-8.76042482	-0.702221646	-3.9908202880000005	0.4272461	0	-0.18310547	8.845361420000001	-0.617285144	-2.47631839	0.7324219	-0.5493164	-0.8544922	9.810766280000001	1.885351538	0.9989013580000001	0.4272461	0.36621094	0.48828125	-8.004370108000002	1.1304931610000002	3.6068116	-0.30517578	0.12207031	-0.12207031	0.3337646466	8.77238768	2.0564209260000004	-0.30517578	0.61035156	0.24414062	1.90808107	9.124096940000001	-1.259692392	0.48828125	-0.18310547	-2.1362305	1549638486.296
-9.10734874	-0.8529540740000001	-3.9728759000000005	0.4272461	0.12207031	0.18310547	8.88723143	-0.3229980432	-2.7227538940000002	0.061035156	-0.18310547	-0.7324219	9.859814300000002	1.8267334260000003	1.1101562500000002	0	0.30517578	0.36621094	-8.068969748	1.32189946	3.6474853240000003	-0.18310547	-0.12207031	-0.12207031	0.06340332068	9.020019568	1.909277356	-0.24414062	0.24414062	0.36621094	2.082739218	9.278417932000002	-1.3386474640000001	0.061035156	-0.61035156	-1.8310547	1549638486.336
-9.01044928	-0.5060302716	-4.5159912140000005	0.61035156	-0.18310547	0.4272461	9.09060054	-0.23566894960000004	-2.854345746	-0.18310547	-0.061035156	-0.5493164	10.100268080000001	1.9595214660000002	1.1245117212000002	-0.48828125	0.061035156	0.30517578	-8.661132788000002	0.891235324	4.0147461060000005	0.12207031	-0.30517578	-0.12207031	0.028710937500000002	9.410009980000002	2.0121582460000003	-0.24414062	0.24414062	0.36621094	2.1664795320000003	9.58227536	-1.235766574	-0.61035156	-0.7324219	-1.5869141	1549638486.376
-8.57858876	0.3182128894	-4.458569290000001	0	-0.24414062	0.6713867	9.448290740000001	-0.34213867800000003	-2.7969239200000002	-0.48828125	0.061035156	-0.4272461	10.3526857	2.2801269960000004	1.022827176	-0.8544922	-0.24414062	0.18310547	-8.70778804	0.113647464	4.02551268	0.48828125	-0.36621094	-0.12207031	0.30505371400000003	9.838280760000002	2.54689946	-0.061035156	-0.36621094	0.4272461	2.4751221040000004	9.410009980000002	-1.56354982	-1.2207031	-0.36621094	-1.4038086	1549638486.415
-9.91245108	-0.2225097644	-4.462158246	0.24414062	0.24414062	1.0375977	9.67438948	-0.423486322	-2.7131836060000003	-0.48828125	0.061035156	-0.4272461	10.541699280000001	2.45	0.954638678	-0.9765625	-0.48828125	0.12207031	-8.70778804	0.113647464	4.02551268	0	-0.061035156	-0.12207031	0.03229980432	10.437622300000001	2.767016574	0.18310547	-0.5493164	0	2.76223143	9.395654254	-1.95234375	-2.1362305	0.36621094	-1.0986328	1549638486.455
-12.34091754	-0.9797607428000001	-5.26367212	-1.8920898	-1.5258789	0.36621094	9.590649460000002	-0.6029296924	-2.9033935700000004	-0.61035156	0.18310547	-0.24414062	11.009448380000002	2.767016574	1.1855224640000002	-0.9765625	-0.24414062	-0.36621094	-10.87905252	0.4892822284000001	4.858129892000001	-0.24414062	-1.2817383	-0.12207031	-0.096899411	11.635107820000002	2.8244384000000005	0.12207031	-0.61035156	-0.18310547	3.71926268	10.51657698	-0.5957519568	-3.2348633	0.91552734	-0.30517578	1549638486.495
-11.54897464	-2.78496106	-3.8388915740000003	-2.4414062	-2.9296875	-0.4272461	9.908862319999999	-1.1484375	-3.7695067900000003	-0.36621094	0.30517578	0.4272461	11.803784440000001	3.652270468	1.5527832460000002	-1.0986328	-0.36621094	-0.8544922	-11.33364218	-0.5837890576	4.82702626	0.48828125	-1.4648438	-0.061035156	-0.2225097644	11.802587860000001	3.7120849640000007	0.12207031	-1.2817383	-0.48828125	5.17873552	10.868286240000002	1.3864990020000003	-5.004883	0.7324219	1.159668	1549638486.535
-9.52485324	-3.4213867800000006	-0.0490478534	0.48828125	-1.953125	0.18310547	10.649365020000001	-1.9403808900000001	-4.554272464	-0.7324219	0.12207031	1.0986328	11.783447480000001	4.11643071	2.165283246	-1.5258789	-0.8544922	-0.79345703	-9.77607428	-0.898413089	3.4512939300000003	0.7324219	0.4272461	-0.30517578	-0.5239746106000001	10.247412140000002	4.0877197480000005	0.36621094	-0.79345703	-1.0986328	5.34023462	10.851538040000001	2.9321045320000003	-5.6152344	-0.8544922	4.0283203	1549638486.575
-8.50561502	-2.588769568	0.248828125	1.4648438	1.2207031	0.24414062	10.2163089	-2.038476538	-4.157104532	-1.5869141	0.4272461	1.0375977	10.78215306	3.811376996	2.60910643	-1.4038086	-0.7324219	-0.4272461	-9.610986420000001	-0.9953125	2.7251464660000004	0.8544922	1.3427734	-0.4272461	-1.451098642	8.881250000000001	3.8628173920000006	0.36621094	-0.79345703	-1.0986328	3.069677716	10.7366938	3.1414550720000003	-3.112793	-2.5024414	6.1035156	1549638486.616
-10.150512680000002	-2.4404297120000003	-2.042065396	1.2207031	0.48828125	-0.61035156	8.7963134	-1.4977538940000001	-3.9022949280000003	-1.7089844	0.9765625	0.7324219	10.0464357	3.7647216460000004	2.2657714660000003	-1.0986328	-0.18310547	-0.4272461	-9.043945288000002	-1.020434604	3.1127441100000004	0.48828125	-0.36621094	-0.12207031	-1.427172824	9.62773462	3.8556396760000005	0.12207031	-0.9765625	-0.79345703	-0.2189208966	13.765698380000002	1.123315396	-3.0517578	-1.4648438	5.432129	1549638486.655
-9.1276857	-2.004980432	-1.7501709260000002	0.36621094	-1.4038086	0.18310547	8.52714856	-1.650878894	-4.2875000000000005	-1.3427734	0.8544922	0.6713867	10.31320836	3.994409146	1.676000998	-1.159668	-0.36621094	-0.61035156	-9.043945288000002	-1.020434604	3.1127441100000004	1.159668	1.2207031	-0.24414062	-1.353002896	9.387280252000002	3.926220746	-0.12207031	-1.2817383	-0.48828125	0.1686767572	11.28579074	0.5275634784000001	-1.0986328	-3.2958984	4.9438477	1549638486.695
-7.8608152	-1.11613768	-0.8625244110000001	1.0375977	1.0375977	0.12207031	8.80588408	-2.045654254	-4.471728534	-1.2817383	0.061035156	0.48828125	10.12897914	3.7587402160000005	1.9690917540000001	-1.4038086	-0.6713867	-0.30517578	-8.16467302	-1.1627929712000002	2.6725097840000003	0.79345703	-0.48828125	-0.6713867	-1.588671924	8.334545926	3.63432608	0.12207031	-1.0375977	-0.7324219	1.091015625	9.92321736	1.1340820288	0.18310547	-0.18310547	4.5166016	1549638486.735
-8.212524460000001	-0.9295165740000001	-1.1723632788	0.61035156	0.6713867	0.12207031	8.16467302	-1.7513672120000003	-4.047045926	-1.4038086	-0.18310547	0.24414062	9.46264676	3.3101317900000002	2.312426718	-1.4648438	-0.48828125	0	-7.84047824	-1.3661621400000001	2.56484375	1.159668	0.6713867	-0.36621094	-1.258496106	8.0905027	3.625952176	0.24414062	-1.5869141	-0.4272461	1.349414038	8.924316394	0.778784146	0.7324219	1.953125	3.479004	1549638486.775
-8.126391574000001	-1.0886230432000001	-0.9295165740000001	0.8544922	0.9765625	0.6713867	7.6789795320000005	-1.469042932	-3.91066893	-1.4648438	0.18310547	0.18310547	9.33344748	2.928515576	2.077954074	-1.4038086	-0.4272461	0	-7.68735324	-1.4774170320000002	2.5875733800000003	1.2207031	-0.12207031	-0.4272461	-0.8732910340000001	8.061792032000001	3.7395996400000002	0.18310547	-1.4648438	-0.30517578	0.4844970746000001	7.2052491000000005	0.716577176	1.953125	2.746582	2.1362305	1549638486.815
-8.70061052	-1.2010742212	-0.9295165740000001	1.4648438	1.159668	0.9765625	7.97446286	-1.3661621400000001	-4.02551268	-1.7089844	0.36621094	0.24414062	9.50930162	2.7526612400000006	2.104272464	-1.5869141	-0.5493164	0.18310547	-8.10366214	-1.594653354	3.1199219240000007	1.2207031	-0.18310547	-0.4272461	-0.729736322	8.24123552	3.8257324280000002	0.18310547	-1.4648438	-0.30517578	-0.269165036	7.314111420000001	1.1556152160000002	1.5258789	1.159668	0.61035156	1549638486.855
-9.444701980000001	-0.22011719240000002	-1.471435504	1.5258789	1.4038086	0.7324219	8.42666034	-1.25729982	-3.7683105040000004	-2.1972656	1.0375977	0.12207031	9.668408246	2.613891574	2.1760498200000002	-1.6479492	-0.61035156	0.061035156	-8.10366214	-1.594653354	3.1199219240000007	1.159668	-0.61035156	-0.36621094	-0.39836425720000007	9.1623777	3.9477538940000003	0.4272461	-1.3427734	0	0.36845702880000003	7.1585937500000005	2.144946286	1.7089844	-0.12207031	-0.4272461	1549638486.895
-10.460351440000002	-0.0897216754	-2.080346646	1.2207031	2.2583008	0.36621094	8.661132788000002	-1.29558107	-4.074560504000001	-1.7700195	0.6713867	0.061035156	10.310815200000002	2.433251996	1.95234375	-1.4038086	-0.5493164	-0.12207031	-8.49484874	-1.7441894960000002	3.575707968	0.9765625	-0.79345703	-0.4272461	0.172265625	9.49016124	4.232470746	0.4272461	-1.3427734	0	3.323291034	7.4014402	1.6329346040000001	2.9296875	-1.8920898	-0.48828125	1549638486.935
-10.966382280000001	-0.05861816394	-2.79213858	0.48828125	0.48828125	0.30517578	9.124096940000001	-1.400854532	-4.19897464	-1.4648438	0.30517578	0.061035156	10.310815200000002	2.433251996	1.95234375	-1.4038086	-0.5493164	-0.12207031	-8.939868210000002	-1.431957968	4.445410144	0.8544922	-0.61035156	-0.24414062	0.4426269568000001	9.43273912	4.134375	0.24414062	-1.3427734	0	4.88444838	9.53920926	2.428466754	2.1362305	-4.1503906	-1.2207031	1549638486.975
-11.05251448	0.2572021466	-1.783667032	-0.061035156	0.30517578	0.5493164	9.2808107	-1.469042932	-3.9932128600000003	-1.2207031	0.4272461	0	10.310815200000002	2.433251996	1.95234375	-1.4038086	-0.5493164	-0.12207031	-8.939868210000002	-1.431957968	4.445410144	0.91552734	-0.24414062	0.061035156	0.4868896466	9.795214660000001	3.976464856	0.18310547	-1.0375977	0	7.107153060000001	10.009350540000002	3.7970214660000003	0.24414062	-2.6855469	-0.61035156	1549638487.015
-11.391064300000002	-0.2643798822	-2.61867662	0	0.061035156	0.36621094	9.5703125	-1.503735324	-3.6666259000000005	-0.9765625	0.48828125	0.24414062	11.252295320000002	1.8913329680000002	1.808789038	-0.79345703	-0.4272461	0.061035156	-9.02839357	-1.3446288940000002	4.812670926	0.8544922	-0.91552734	0	0.5490966754000001	10.32995558	3.881957968	0.24414062	-1.0375977	0.12207031	7.454076980000001	9.28200679	2.09948732	-0.30517578	-0.5493164	-0.36621094	1549638487.055
-10.25817842	-1.2895996400000003	-2.5815917540000006	0.6713867	-0.18310547	0.30517578	9.65285643	-1.5683349640000002	-3.4512939300000003	-0.7324219	0.30517578	0.4272461	11.458057100000001	1.9140625000000002	1.4678466460000001	-0.48828125	-0.36621094	0	-9.03796376	-0.763232428	4.421484424000001	0.61035156	0.12207031	-0.12207031	0.4892822284000001	10.490259080000001	3.7156739200000004	0.24414062	-1.0375977	0.12207031	3.7455810700000005	9.07983426	-0.01076660144	0.36621094	-3.1738281	-2.0751953	1549638487.095
-9.96867662	-2.04086911	-2.866308606	1.0986328	-0.061035156	0.18310547	9.58227536	-1.55158696	-3.1534179320000004	-0.48828125	0.30517578	0.36621094	11.522655760000001	2.142553714	1.0347900360000002	-0.12207031	-0.18310547	-0.12207031	-9.03796376	-0.763232428	4.421484424000001	0.48828125	-1.159668	-0.24414062	0.47253417540000003	10.853931200000002	3.3914795320000004	0.18310547	-0.9765625	0.18310547	4.4334472840000005	10.2091304	2.128198282	0.18310547	1.4038086	-0.91552734	1549638487.135
-10.02011682	-2.144946286	-3.3268798920000004	1.2817383	-1.6479492	0.24414062	9.23654802	-1.6149902160000003	-2.9548339660000003	-0.061035156	0.061035156	0.30517578	11.58964856	2.573217752	0.707006839	0.18310547	0.12207031	-0.30517578	-9.39685054	-0.10048827880000001	3.9908202880000005	0.48828125	-0.24414062	-0.18310547	0.3349609424	10.80847194	3.0601074280000002	-0.4272461	-0.36621094	0.18310547	4.51120607	10.302441100000001	1.7812744600000001	-0.61035156	-1.7089844	-1.5258789	1549638487.175
-8.774780252000001	-1.7130859620000003	-3.2239991	1.5258789	0.18310547	0.18310547	9.22458516	-1.9427734620000003	-2.6258545320000004	0.24414062	0.061035156	0.36621094	11.550171220000001	2.9416748200000002	0.8840576080000001	0.24414062	0.30517578	-0.24414062	-9.42915036	0.0	3.79582518	0.5493164	-0.12207031	-0.36621094	-0.07536621106000001	10.150512680000002	2.5540771760000003	-0.4272461	-0.36621094	0.18310547	2.7945312500000004	9.705493210000002	0.534741214	0.24414062	-1.3427734	-1.0986328	1549638487.215
-8.597729532	-1.5982422120000002	-4.13796376	0.8544922	-0.24414062	-0.61035156	9.118115020000001	-2.186816394	-2.378222644	0.24414062	-0.48828125	0.24414062	10.83239766	3.1007812500000003	1.0754638580000002	0.12207031	0.4272461	-0.061035156	-9.42915036	0.0	3.79582518	0.30517578	0.30517578	-0.36621094	-0.41271972840000004	9.649267572	2.0911132200000004	-0.5493164	-0.18310547	-0.24414062	3.1845214660000005	9.625341754	-0.9630126800000001	0.79345703	-0.36621094	-1.2207031	1549638487.255
-9.01403804	-2.127001996	-4.329370108	0.24414062	-1.0986328	-0.6713867	9.055908246000001	-2.263378894	-2.592358426	0.061035156	-0.36621094	0	10.078735520000002	3.063696286	0.800317392	0.061035156	0.30517578	-0.12207031	-9.56911592	0.5287597644	3.27663588	0.12207031	0.24414062	-0.36621094	-0.3732421924	9.651660340000001	1.93439946	-0.4272461	-0.18310547	-0.36621094	3.10317392	9.395654254	-0.4426269568000001	0.7324219	0.7324219	-1.159668	1549638487.295
-9.426757788000002	-2.118627896	-3.6283447480000004	0.48828125	-0.61035156	-0.36621094	9.04155252	-2.48229982	-3.0002929320000002	0.061035156	-0.36621094	0	9.863403060000001	3.12111821	0.419897464	-0.24414062	0.12207031	-0.4272461	-9.56911592	0.5287597644	3.27663588	0.061035156	0.30517578	-0.4272461	-0.30625	10.18640126	2.0468505400000003	-0.4272461	-0.18310547	-0.36621094	2.3255859620000003	9.719848740000002	-0.5036376800000001	0.36621094	0.18310547	-0.6713867	1549638487.335
-9.18391124	-1.8398925720000001	-3.3831054320000007	0.7324219	0.24414062	-0.24414062	9.177929712000001	-2.6940429320000003	-3.2407471040000004	-0.24414062	-0.18310547	0.061035156	10.18640126	3.38908696	0.1614990216	-0.5493164	-0.24414062	-0.8544922	-9.62893071	0.5993408246	3.8963134000000004	0.30517578	1.2817383	-0.48828125	-0.758447284	10.04404254	2.201171924	-0.12207031	0.12207031	-0.5493164	1.546801718	9.770092752000002	-1.193896466	0.18310547	-1.3427734	-0.6713867	1549638487.375
-9.0176268	-1.5109130400000002	-3.611596646	1.0986328	-0.12207031	-0.4272461	9.28798822	-2.604321286	-3.02421875	-0.36621094	0.18310547	0.30517578	10.393359620000002	3.53742662	0.401953125	-0.61035156	-0.4272461	-0.79345703	-8.808276260000001	0.5885742212	3.32807608	0.18310547	0.061035156	-0.5493164	-1.246533246	9.481787140000002	2.1162353240000003	0	-0.24414062	-0.7324219	1.9547363220000002	9.63969748	-1.665234424	0.24414062	-1.7089844	-1.159668	1549638487.415
-8.61567392	-1.3470214660000002	-3.4453125000000004	0.79345703	-0.12207031	-0.4272461	8.9745607	-2.146142572	-2.5815917540000006	-0.24414062	0.36621094	0.4272461	10.180420320000001	3.435742212	0.7811767572	-0.61035156	-0.30517578	-0.61035156	-8.533129892	0.6902587860000001	2.942871106	0.4272461	1.0375977	-0.4272461	-1.216625998	9.241332968	2.0121582460000003	0	-0.24414062	-0.7324219	3.1330810700000002	9.413598740000001	-1.33984375	0.48828125	-0.36621094	-1.0375977	1549638487.455
-8.8561277	-1.4463134979999999	-3.2228027160000003	1.159668	0.18310547	-0.061035156	8.674292032	-1.8937255400000002	-2.418896466	-0.30517578	0.6713867	0.48828125	10.100268080000001	3.2479248200000006	0.6854736419999999	-0.7324219	-0.18310547	-0.5493164	-8.533129892	0.6902587860000001	2.942871106	0.4272461	0.4272461	-0.48828125	-1.0898193390000002	9.05351538	1.9571288940000002	-0.12207031	-0.6713867	-0.61035156	3.0397704680000004	9.32028804	-1.002490216	0.18310547	-0.061035156	-0.8544922	1549638487.495
-9.317895468000001	-1.484594748	-3.53742662	0.9765625	0.18310547	0.30517578	8.62404802	-1.812377896	-2.519384784	-0.5493164	1.159668	0.61035156	10.00217302	3.1199219240000007	0.6244628600000001	-0.8544922	-0.12207031	-0.48828125	-8.431445288	1.079052716	2.845971646	0.8544922	0.79345703	-0.4272461	-1.2907959260000001	9.064282248	1.6353271760000003	-0.12207031	-0.6713867	-0.61035156	3.03020018	9.338232428000001	-0.775195288	0.061035156	-0.5493164	-0.61035156	1549638487.535
-9.44350589	-1.3709472839999999	-3.5422119600000004	1.5258789	-0.061035156	0.5493164	8.694628894000001	-1.847070288	-2.519384784	-0.79345703	1.159668	0.61035156	10.19716754	3.213232428	0.538330072	-1.159668	0	-0.48828125	-8.52236322	0.9175537140000001	2.7000244600000003	1.159668	0.36621094	-0.5493164	-1.50732428	9.293969748	1.494165036	-0.18310547	-0.61035156	-0.30517578	3.045751996	9.39685054	-0.5287597644	-0.24414062	-1.2207031	-0.4272461	1549638487.575
-9.24492212	-1.114941394	-3.658251996	1.2817383	0.18310547	0.30517578	9.136059800000002	-2.080346646	-2.2286865020000004	-0.8544922	1.7700195	0.5493164	10.5058107	3.507519568	0.3935791034	-1.4648438	-0.30517578	-0.36621094	-8.52236322	0.9175537140000001	2.7000244600000003	1.2817383	-0.48828125	-0.6713867	-1.1556152160000002	9.81315944	2.004980432	-0.18310547	-1.0375977	0	3.293383786	9.475805710000001	-0.808691394	-0.48828125	-1.4038086	-0.24414062	1549638487.615
-9.792822480000002	-1.56953125	-3.3807128600000005	0.5493164	-0.5493164	0.18310547	9.368139480000002	-2.4811035340000003	-1.8829589660000003	-0.91552734	1.953125	0.4272461	10.535717360000001	3.617578076	0.45698242800000005	-1.5258789	-0.61035156	-0.36621094	-9.49016124	-0.6400146760000001	3.48957518	1.159668	-0.4272461	-0.5493164	-0.46774902160000004	10.112231920000001	2.78496106	0.48828125	-1.4038086	-0.5493164	2.9727783540000003	9.62294928	-1.1604003600000001	-0.5493164	-1.5869141	-0.30517578	1549638487.655
-9.159985520000001	-1.4367432100000002	-2.680883786	0.24414062	0.18310547	0.5493164	9.69951178	-2.9321045320000003	-1.9140625000000002	-0.91552734	1.953125	0.4272461	10.576391280000001	3.3567871400000002	0.7117919928	-1.3427734	-0.61035156	-0.48828125	-9.49016124	-0.6400146760000001	3.48957518	1.0375977	0.30517578	-0.61035156	-0.46774902160000004	10.112231920000001	2.78496106	0.48828125	-1.4038086	-0.5493164	2.56484375	9.701904254	-0.92473143	-0.79345703	-1.2817383	-0.12207031	1549638487.695
-8.90996106	-1.3362548920000001	-2.245434604	0.9765625	0.61035156	0.30517578	9.82990764	-3.0900146760000005	-1.756152356	-0.91552734	1.159668	0.36621094	10.759423920000001	3.213232428	1.113745108	-1.0375977	-0.5493164	-0.48828125	-9.286792032000001	-0.802709964	3.2969726440000002	0.79345703	0.061035156	-0.61035156	-0.5778076080000001	9.552368210000001	3.2814209260000005	0.12207031	-0.91552734	-0.36621094	2.5086182100000003	9.58586412	-0.5969482428	-1.2207031	-1.4038086	0.061035156	1549638487.735
-9.338232428000001	-1.28122554	-2.231079074	0.5493164	-0.12207031	0.24414062	9.480590560000001	-2.872290036	-1.403247104	-0.9765625	0.79345703	0.24414062	10.7103759	3.1737548920000003	1.623364218	-0.6713867	-0.24414062	-0.12207031	-8.865698380000001	-0.7895507788	2.9990966460000004	0.7324219	0.061035156	-0.30517578	-0.7500732428000001	9.15041484	3.2407471040000004	-0.12207031	-0.9765625	-0.24414062	2.6796875	9.41599092	-0.832617212	-1.2207031	-0.61035156	-0.061035156	1549638487.775
-9.632519568000001	-1.32189946	-2.0576172120000003	0.36621094	0.30517578	0.18310547	9.03317842	-2.605517572	-1.6030273560000001	-0.79345703	0.061035156	0.12207031	10.42685504	3.0720702880000004	1.6891601440000001	-0.5493164	-0.061035156	0	-9.063086060000002	-1.238159146	3.1761474640000005	0.61035156	-0.24414062	-0.18310547	-0.571826178	9.406420926000001	3.2885987400000003	-0.12207031	-0.9765625	-0.24414062	2.2573974640000003	9.394457968000001	-0.458178714	-1.0986328	-0.36621094	-0.12207031	1549638487.815
-9.88732878	-1.2297851440000003	-2.213134784	0.30517578	0.12207031	0.061035156	9.043945288000002	-2.62944339	-2.032495108	-0.7324219	0.061035156	0.061035156	10.49384784	3.1773437500000004	1.32788089	-0.7324219	-0.30517578	-0.12207031	-9.063086060000002	-1.238159146	3.1761474640000005	0.48828125	-0.12207031	-0.24414062	-0.36845702880000003	9.725830072	3.4800048920000006	0.12207031	-0.5493164	-0.12207031	1.770507788	9.540405252000001	-0.052636719240000004	-0.6713867	-0.24414062	-0.18310547	1549638487.855
-9.636108426000002	-1.3015625000000002	-2.2382567900000003	-0.061035156	-0.24414062	-0.18310547	9.254492212	-2.670117212	-2.4165038940000003	-0.6713867	0.18310547	0.061035156	10.556054320000001	3.23955072	1.4822021760000001	-0.6713867	-0.30517578	-0.12207031	-9.18391124	-1.235766574	3.420190396	0.36621094	-0.12207031	-0.24414062	-0.362475589	9.70429712	3.5697264400000006	0.12207031	-0.30517578	-0.18310547	1.6305420320000001	9.786840560000002	-0.08732910340000001	-0.36621094	-0.24414062	-0.4272461	1549638487.895
-9.297558606	-1.51330571	-2.15571286	0.12207031	0.061035156	-0.30517578	9.177929712000001	-2.624658246	-2.14973143	-0.36621094	0	0.061035156	10.43283696	3.267065396	1.7406005400000002	-0.5493164	-0.18310547	-0.12207031	-9.247314300000001	-1.3087402160000001	3.5745117800000004	0.24414062	0.061035156	-0.18310547	-0.2643798822	9.724634080000001	3.6474853240000003	0.12207031	-0.30517578	-0.18310547	1.642504892	9.701904254	0.005981445288000001	-0.12207031	-0.18310547	-0.5493164	1549638487.934
-9.42197284	-1.5575683900000001	-2.295678714	0.24414062	0.12207031	-0.4272461	9.064282248	-2.4727295320000002	-1.963110324	-0.24414062	-0.18310547	0	10.323974640000001	3.228784146	1.641308606	-0.24414062	-0.061035156	-0.24414062	-9.247314300000001	-1.3087402160000001	3.5745117800000004	0	0.24414062	-0.12207031	-0.095703125	9.74736322	3.694140576	-0.12207031	-0.061035156	-0.36621094	1.7657226440000002	9.677978240000002	0.24045410340000004	0	-0.061035156	-0.48828125	1549638487.975
-9.553564300000001	-1.4810058900000003	-2.4643554320000005	0.18310547	-0.061035156	-0.36621094	9.140844748000001	-2.441625998	-2.095898462	-0.061035156	-0.061035156	0.061035156	10.24980432	3.140258786	1.66044928	-0.061035156	0.061035156	-0.36621094	-9.206640380000001	-1.15441893	3.50393071	-0.12207031	0.36621094	-0.061035156	-0.23327636780000002	9.63969748	3.447705072	-0.12207031	-0.061035156	-0.36621094	1.7800780760000001	9.754540740000001	0.24643554320000002	-0.18310547	-0.36621094	-0.4272461	1549638488.014
-9.5021241	-1.414013678	-2.4583741	0	-0.061035156	-0.36621094	9.088207968	-2.4129150360000002	-2.004980432	0.061035156	0.061035156	0.12207031	10.272534440000001	3.1306884000000004	1.650878894	-0.12207031	0	-0.4272461	-9.092993210000001	-0.79194339	3.3675537140000005	-0.061035156	0.5493164	-0.061035156	-0.4892822284000001	9.455468750000001	3.1713623200000005	-0.18310547	0.24414062	-0.36621094	2.02292482	9.676782248	0.12202148560000001	-0.061035156	-0.48828125	-0.4272461	1549638488.054
-9.44350589	-1.4020507200000003	-2.5217773560000003	0	-0.12207031	-0.48828125	9.100170926	-2.381811502	-2.020532248	0.18310547	0.12207031	0.18310547	10.243823380000002	3.1474366000000003	1.4403320680000002	-0.24414062	0	-0.4272461	-9.092993210000001	-0.79194339	3.3675537140000005	-0.12207031	0.48828125	0	-0.5036376800000001	9.455468750000001	3.06608876	-0.12207031	0.24414062	-0.30517578	2.185620108	9.65285643	0.2081542932	0	-0.24414062	-0.30517578	1549638488.095
-9.40163588	-1.5910644960000002	-2.634228534	-0.24414062	-0.30517578	-0.6713867	9.03796376	-2.2430420320000004	-1.9607177520000003	0.36621094	0.79345703	0.24414062	10.09907248	3.05053714	1.1903076080000001	-0.30517578	0	-0.5493164	-9.15639676	-0.7141846040000002	3.33645018	-0.12207031	0.61035156	0	-0.2225097644	9.532031250000001	3.216821286	-0.061035156	0.4272461	-0.24414062	2.2083496400000002	9.62773462	0.3756347644	0.061035156	0.12207031	-0.18310547	1549638488.134
-9.285595746	-1.905688498	-2.6354248200000003	-0.18310547	-0.30517578	-0.6713867	9.03317842	-1.965502896	-1.7465820680000002	0.36621094	1.5258789	0.30517578	9.89929164	2.92971196	1.41042482	-0.24414062	0	-0.6713867	-9.27124002	-0.735717752	3.201269568	-0.061035156	0.79345703	0.061035156	-0.1495361322	9.351391574	3.1534179320000004	-0.12207031	0.6713867	-0.30517578	1.9690917540000001	9.65405252	0.10048827880000001	0	0.061035156	-0.18310547	1549638488.174
-9.16835962	-1.94636232	-2.516992212	0.061035156	-0.18310547	-0.6713867	9.01044928	-1.783667032	-1.2895996400000003	0.18310547	1.3427734	0.4272461	9.723437500000001	2.851953076	1.65805661	-0.30517578	0.12207031	-0.79345703	-9.27124002	-0.735717752	3.201269568	-0.18310547	0.9765625	0.061035156	-0.20576172120000003	9.210229532000001	3.0541259000000003	0	0.91552734	-0.30517578	2.0121582460000003	9.671997300000001	0.03588867212	0	0	0	1549638488.214
-9.24492212	-1.93439946	-2.56245108	0.061035156	0.061035156	-0.8544922	8.58815944	-1.5396240020000003	-0.8242431610000001	-0.061035156	1.2817383	0.6713867	9.4686277	2.77419429	1.435546924	-0.30517578	0.061035156	-1.0375977	-9.343017572	-0.5981445288	3.0732665740000003	-0.18310547	1.2207031	0.12207031	-0.21413574280000003	9.16118161	2.9799560700000005	0.18310547	1.4038086	-0.061035156	1.9989990020000004	9.69472644	0.09450683900000001	0	0.24414062	0.12207031	1549638488.254
-9.383691394000001	-2.122216754	-2.719165036	0.12207031	-0.18310547	-1.0375977	8.28190944	-1.6592528960000001	-0.8314209260000001	-0.18310547	0.91552734	1.0375977	9.274829074000001	2.9129637600000002	1.2884033540000002	0	0	-1.2817383	-9.43752446	-0.32060547120000005	2.834008786	-0.18310547	1.4038086	0.18310547	-0.2524169928	9.21979982	2.8639160340000003	0.18310547	1.4038086	-0.061035156	1.8446777160000003	9.76770018	0.015551758180000002	-0.061035156	0.36621094	0.18310547	1549638488.294
-9.265259080000002	-2.293286142	-2.68327626	0.24414062	-0.18310547	-1.0375977	8.274731430000001	-1.8781738220000002	-0.515600589	-0.12207031	1.4038086	1.4038086	9.043945288000002	3.129492212	1.235766574	0.061035156	0	-1.5869141	-9.43752446	-0.32060547120000005	2.834008786	-0.12207031	1.5869141	0.18310547	-0.2560058606	9.33464357	2.7119873200000004	0.24414062	1.8310547	0.12207031	1.7597412140000002	9.756933606	-0.0885253894	-0.061035156	0.18310547	0.18310547	1549638488.334
-9.222192392	-2.2849121400000003	-2.652172824	0.18310547	-0.4272461	-1.0986328	8.157495108	-2.1162353240000003	-0.1315917932	-0.18310547	1.5258789	1.953125	8.807080072	3.1869139400000006	1.1711669928000001	0	0.061035156	-1.953125	-9.548779254000001	-0.32658691100000004	2.6533691100000003	-0.12207031	2.1362305	0.24414062	-0.027514648560000004	9.13725589	2.5588623200000002	0.4272461	2.0751953	0.18310547	1.851855432	9.76171875	-0.1124511682	-0.061035156	0.12207031	0.24414062	1549638488.374
-8.97336412	-2.3614746400000004	-2.4667480040000003	0.18310547	-0.12207031	-1.3427734	8.39077176	-2.4655516200000003	-0.17106933900000001	-0.18310547	0.79345703	2.319336	8.73410643	3.4560790740000003	1.040771466	0	-0.18310547	-2.380371	-9.514086960000002	-0.2344726538	2.3351562500000003	-0.12207031	2.319336	0.24414062	-0.019140625	9.0594973	2.433251996	0.48828125	2.380371	0.36621094	2.04924321	9.65883786	0.01794433606	0.061035156	0.48828125	0.36621094	1549638488.415
-9.05231929	-2.45598143	-2.5205810700000004	0.30517578	-0.12207031	-1.5258789	8.49125998	-2.7000244600000003	-0.08493652160000001	-0.12207031	0.5493164	2.5024414	9.10495607	4.042260880000001	1.29558107	-0.18310547	0	-2.5024414	-9.521264480000001	-0.26318359620000004	2.0839355040000003	-0.12207031	2.5634766	0.18310547	-0.2260986322	9.2389402	2.2250976440000003	0.6713867	2.8076172	0.4272461	2.2167236420000003	9.62893071	0.10766601440000001	-0.061035156	0.7324219	0.4272461	1549638488.454
-9.191088760000001	-2.4404297120000003	-2.6198730040000004	0.24414062	-0.12207031	-1.6479492	8.31301268	-2.9739746400000002	0.06459961060000001	-0.18310547	0.061035156	2.8686523	9.377710160000001	4.786352536	1.374536142	-0.48828125	-0.48828125	-2.6855469	-9.423168930000001	-0.18303222840000002	1.6281494600000002	-0.12207031	2.8686523	0.18310547	-0.6447998200000001	9.616967752	2.0480469240000003	0.8544922	2.9907227	0.5493164	2.293286142	9.667211960000001	0.132788089	-0.061035156	1.0375977	0.61035156	1549638488.494
-9.213818390000002	-2.6844726440000004	-2.6892577880000004	0	-0.36621094	-1.5258789	8.042651260000001	-3.5206787140000007	-0.08732910340000001	-0.12207031	-0.8544922	3.2348633	9.80478534	5.348608426	1.207055661	-0.61035156	-0.24414062	-2.746582	-9.4004393	-0.17585449280000004	1.175952176	-0.24414062	2.6855469	0.18310547	-0.762036142	9.86699182	1.982250998	0.8544922	2.9907227	0.5493164	2.1329834260000005	9.6636232	-0.0478515625	-0.24414062	0.6713867	0.61035156	1549638488.534
-9.102563400000001	-2.9679932100000004	-2.483496106	0.18310547	-0.24414062	-1.4038086	8.18500998	-4.262377896	-0.3505126800000001	-0.18310547	-1.2817383	3.1738281	9.754540740000001	5.83430162	1.522875998	-0.6713867	-0.061035156	-2.6855469	-9.4004393	-0.0095703125	0.7058105432	-0.24414062	2.8686523	0.12207031	-0.7859619110000001	9.749755890000001	1.868603534	0.5493164	2.4414062	0.6713867	2.8232422120000003	9.505712860000001	0.005981445288000001	-0.12207031	0.7324219	0.4272461	1549638488.574
-8.94584964	-3.0218260800000003	-2.381811502	0.36621094	0.061035156	-1.2817383	8.65036592	-5.018432608	0.062207030760000004	-0.061035156	-0.61035156	2.6855469	9.39086911	6.37023912	1.534838858	-0.79345703	-0.24414062	-2.6245117	-9.423168930000001	0.20935058900000003	0.3158203076	-0.12207031	2.6855469	0	-1.11613768	9.78444838	1.685571286	0.4272461	2.4414062	0.5493164	3.354394568	9.496142572	0.25480957460000003	-0.12207031	0.9765625	0.6713867	1549638488.614
-8.90517572	-3.092407248	-2.390185504	0.36621094	0.18310547	-1.3427734	8.34890126	-5.70629892	-0.2189208966	0	-0.8544922	2.5024414	9.47341304	6.901391574000001	1.3661621400000001	-0.61035156	0.061035156	-2.380371	-9.398047120000001	0.113647464	-0.2129394568	0	2.6245117	0.061035156	-1.4403320680000002	9.7748777	1.6460937500000001	0.48828125	2.1362305	0.5493164	2.9213378600000004	9.535620108000002	0.3756347644	-0.24414062	1.0375977	0.7324219	1549638488.654
-9.18630342	-3.2562989200000003	-2.516992212	0.24414062	-0.061035156	-1.2817383	7.94934056	-6.47192392	-0.6651367212000001	0.24414062	-0.48828125	2.1362305	9.036767572	7.306933606	1.5145019960000001	-0.48828125	-0.30517578	-2.0751953	-9.441113220000002	-0.05502929712000001	-0.7141846040000002	-0.061035156	2.1972656	0.12207031	-1.4020507200000003	9.89570288	1.5767089660000002	0.4272461	1.7089844	0.36621094	2.942871106	9.410009980000002	0.15192871400000002	-0.24414062	0.24414062	0.5493164	1549638488.694
-9.140844748000001	-3.58647464	-2.4667480040000003	0.18310547	-0.12207031	-1.0986328	7.762719748	-6.735107428000001	-0.193798822	0.30517578	0.061035156	1.6479492	8.931494110000001	7.48398462	1.655664038	-0.30517578	-0.24414062	-1.5869141	-9.516479532	-0.06340332068	-1.062304712	-0.061035156	2.319336	0.12207031	-1.3111327879999999	9.85742212	1.544409146	0.48828125	1.2817383	-0.061035156	3.24194339	9.43513179	0.2619873004	-0.30517578	0	0.30517578	1549638488.734
-8.95183107	-3.88674321	-2.42368161	0.24414062	-0.061035156	-0.91552734	7.23515625	-7.030590560000001	-0.1447509784	0.24414062	-0.48828125	1.5258789	8.6348143	7.546191394000001	1.7286376800000003	-0.18310547	0.061035156	-1.159668	-9.383691394000001	0.07895508180000001	-1.5599609620000003	-0.12207031	1.953125	0.061035156	-1.3769287140000002	9.9782473	1.225	0.48828125	1.2817383	-0.061035156	3.430957068	9.34780252	0.2990722644	-0.12207031	0.30517578	0.24414062	1549638488.774
-8.864501800000001	-3.9932128600000003	-2.3674560700000002	0.24414062	-0.4272461	-0.79345703	6.714770468	-7.28659694	-0.27155761780000004	0.48828125	-0.91552734	1.4648438	8.462548920000001	7.70649411	1.638916034	-0.18310547	0.12207031	-1.0375977	-9.372924820000001	0.1459472644	-1.9164550720000002	0.061035156	1.6479492	0.061035156	-1.2716552520000002	10.09428714	1.3075439300000002	0.36621094	0.9765625	-0.061035156	3.16777356	9.45786142	0.43664550720000006	-0.12207031	0.18310547	0.36621094	1549638488.814
-8.758032248000001	-3.96330571	-2.2286865020000004	0.30517578	-0.061035156	-0.8544922	6.62504892	-7.360766574	-0.47851562500000006	0.36621094	-0.4272461	1.0986328	8.296264480000001	7.8512451080000005	1.7310302520000003	-0.30517578	0.12207031	-0.7324219	-9.45666484	0.11604003600000001	-2.209545926	0.12207031	1.2817383	0	-1.1962890380000002	10.103857820000002	1.358984424	0.36621094	0.48828125	0	3.2383545320000002	9.298754892	0.6101074280000001	-0.061035156	-0.24414062	0.36621094	1549638488.854
-8.766406250000001	-4.099682608	-2.44401857	0.24414062	-0.30517578	-0.8544922	6.79492212	-7.370336960000001	-0.69504393	0.48828125	-0.6713867	0.61035156	7.988818390000001	7.7902346200000006	1.9391846040000003	-0.30517578	0.4272461	-0.61035156	-9.47341304	0.0095703125	-2.384204074	0.061035156	1.4038086	0	-0.9462646760000001	10.170849640000002	1.412817392	0.48828125	0.30517578	-0.12207031	3.4572753600000006	9.343017572	0.5658447284000001	0.12207031	-0.24414062	0.30517578	1549638488.894
-8.616870108	-4.29348143	-2.235864218	0.12207031	-0.48828125	-0.61035156	6.79492212	-7.163378894000001	-0.6759033540000001	0.4272461	-0.79345703	0.30517578	7.792626800000001	7.747167932000001	2.036083966	-0.18310547	0.30517578	-0.7324219	-9.35258786	-0.053833007200000005	-2.75983876	0	1.159668	-0.061035156	-1.0646972840000002	10.12897914	1.314721646	0.30517578	0.48828125	-0.30517578	3.4632567900000004	9.317895468000001	0.49406739200000005	0	0.18310547	0.12207031	1549638488.934
-8.408715560000001	-4.26118161	-2.0731689300000005	0.061035156	0.12207031	-0.61035156	6.75544429	-7.105957068	-0.5586669928	0.24414062	-0.30517578	0.12207031	7.778271760000001	7.7041014400000005	2.097094748	0.061035156	0.48828125	-0.6713867	-9.29157698	-0.07058105432	-2.92971196	0	0.9765625	-0.061035156	-1.221411142	9.999779860000002	1.204663089	0.24414062	0.4272461	-0.30517578	3.7096923920000004	9.22338858	0.5263671924000001	0.12207031	0.24414062	0.30517578	1549638488.974
-8.517577880000001	-4.4789062500000005	-2.239453076	-0.061035156	-0.18310547	-0.61035156	6.84995108	-7.097582968	-0.7201660340000001	0.12207031	-0.18310547	0.061035156	7.649072480000001	7.793823380000001	2.158105432	0	1.0375977	-0.5493164	-9.278417932000002	-0.1256103534	-3.122314496	-0.12207031	0.79345703	-0.061035156	-1.1424560700000002	9.9949955	1.189111322	0.18310547	0.30517578	-0.30517578	3.52546376	9.20544429	0.4342529254	0	0	0.24414062	1549638489.014
-8.468530252	-4.6882567900000005	-2.104272464	-0.061035156	-0.24414062	-0.4272461	6.522167932	-7.180126800000001	-0.47373047120000006	0.30517578	-0.5493164	-0.061035156	7.734009080000001	7.760326980000001	1.8434814300000002	0.24414062	0.6713867	-0.36621094	-9.229370108000001	-0.061010742800000003	-3.2730469240000004	-0.12207031	0.6713867	-0.061035156	-1.225	9.922021760000002	1.13647464	0.12207031	0.30517578	-0.30517578	3.5972412140000003	9.189892572	0.6555663939999999	0.18310547	-0.12207031	0.30517578	1549638489.054
-8.48049321	-4.636816394	-2.0743652160000003	-0.061035156	-0.30517578	-0.30517578	6.621460160000001	-7.041357428000001	-0.36965332460000005	0.30517578	0.12207031	0.18310547	7.78544928	7.8237304320000005	1.8040038940000003	0.24414062	0.30517578	-0.061035156	-9.230566394	-0.14833984620000001	-3.3627685700000005	-0.061035156	0.61035156	-0.061035156	-1.2668701080000002	9.95192842	1.05991214	0.12207031	0.24414062	-0.36621094	3.517089856	9.241332968	0.48808594240000003	-0.18310547	0.4272461	0.30517578	1549638489.094
-8.48049321	-4.721752896	-2.172460962	-0.12207031	0	-0.18310547	7.062890380000001	-7.086816394	-0.1997802716	0.36621094	0.18310547	-0.12207031	8.43503444	8.011548020000001	1.9487548920000002	0.36621094	0.4272461	0.36621094	-9.192285340000002	-0.2069580072	-3.652270468	-0.12207031	0.4272461	-0.061035156	-1.8075927520000004	10.224683	0.910375998	0.18310547	0.12207031	-0.36621094	3.6833741	9.15878894	0.592163089	0	0.12207031	0.30517578	1549638489.134
-8.74367662	-4.69423822	-2.0671875	-0.18310547	-0.061035156	0.12207031	7.175341754000001	-7.256689300000001	-0.16389160340000003	0.12207031	0.18310547	0	7.8512451080000005	8.30463858	2.295678714	0.4272461	0.36621094	0.18310547	-9.264062500000001	-0.1268066394	-3.877172824	-0.061035156	0.12207031	0	-1.9367920320000003	10.7438723	0.8529540740000001	0.24414062	0	-0.36621094	3.94895018	9.195874100000001	0.6818847840000001	0.061035156	0.061035156	0.36621094	1549638489.174
-8.871679712	-4.677490216000001	-2.144946286	-0.4272461	0.12207031	0.30517578	7.316503894	-7.729223740000001	-0.1495361322	0.30517578	0.4272461	0.18310547	7.966088760000001	8.762817392	2.503832968	0.6713867	0.30517578	-0.061035156	-9.197070288	-0.18303222840000002	-4.188207968	0.061035156	-0.4272461	0.12207031	-2.365063498	10.93049272	0.784765625	0.061035156	-0.79345703	0.24414062	4.111645468	9.18391124	0.500048822	0.12207031	-0.36621094	0.4272461	1549638489.213
-8.902783246	-4.874877896	-2.204760782	-0.12207031	-0.30517578	0.79345703	7.54260234	-8.28669429	-0.38879393000000007	0.48828125	0.8544922	0.18310547	7.833300720000001	9.3489991	2.7012207459999997	0.6713867	0.061035156	-0.12207031	-9.19946286	-0.1997802716	-4.23964856	0.18310547	-0.8544922	0.12207031	-2.8962158540000003	11.07165486	0.6208740020000001	0.061035156	-0.79345703	0.24414062	3.543408246	9.198266574	0.28471679320000004	-0.4272461	0.18310547	0.061035156	1549638489.253
-8.665917932000001	-4.892822284	-2.2753417540000003	0.61035156	0.12207031	1.3427734	7.46364766	-8.6599366	0.265576178	0.4272461	0.7324219	0.12207031	7.454076980000001	9.92919928	2.7371094240000002	0.6713867	-0.30517578	0.061035156	-9.121704074	-0.056225586060000006	-4.413110324	0.12207031	-1.5258789	0.12207031	-3.2646728240000003	11.3575679	0.4474121106000001	-0.48828125	-1.3427734	0.24414062	3.4441162140000006	9.29277356	0.05981445288	-0.5493164	-0.12207031	-0.24414062	1549638489.294
-8.8046875	-5.02441394	-2.8579346040000004	0.8544922	0.4272461	1.2817383	6.986327880000001	-9.134863220000002	0.73332518	0.91552734	-0.79345703	-0.9765625	7.0892092600000005	10.4388179	2.446411142	0.48828125	0.24414062	0.48828125	-9.098974640000002	0.6759033540000001	-3.9214355040000006	0.24414062	-2.319336	0.12207031	-2.787353534	11.52146016	0.153125	-1.2207031	-3.2958984	-0.061035156	2.9727783540000003	9.155200180000001	0.037084961060000005	-0.61035156	-0.61035156	-0.91552734	1549638489.333
-8.882446580000002	-5.37253444	-3.44890126	1.0375977	-0.4272461	1.3427734	7.0581054320000005	-8.931494110000001	0.4689453076	0.48828125	-0.18310547	-2.1972656	6.544897660000001	10.18759784	2.0336913940000003	0.30517578	1.0986328	0.79345703	-9.340625000000001	1.66044928	-3.017041034	0.48828125	-3.1738281	-0.061035156	-2.042065396	10.9735598	-0.07895508180000001	-1.2207031	-3.2958984	-0.061035156	2.6581542540000003	9.630126800000001	0.18303222840000002	0.18310547	-1.5258789	-1.0986328	1549638489.373
-8.444604532000001	-5.36057158	-3.34243161	1.3427734	-0.30517578	1.5869141	6.546093750000001	-8.05102536	-0.0095703125	-0.79345703	1.0375977	-3.0517578	5.6967282400000006	9.56552716	1.4833984620000003	0.4272461	1.4648438	0.48828125	-9.723437500000001	2.318408246	-1.89611821	1.0986328	-3.3569336	-0.4272461	-1.369750998	10.489062500000001	0.13757324280000002	-1.4648438	-3.7231445	-0.79345703	2.9129637600000002	10.014135880000001	-0.3158203076	0.12207031	-1.5869141	-1.159668	1549638489.414
-7.9158447480000005	-4.922729532	-3.3854980040000004	1.953125	0.6713867	1.3427734	5.918042032000001	-7.199267572	-0.3505126800000001	-2.380371	2.380371	-3.540039	5.030395468	9.030786240000001	1.100585962	0.61035156	0.79345703	-0.36621094	-10.030884080000002	2.101879892	-0.642407248	1.5258789	-3.0517578	-0.7324219	-0.8876464660000001	10.163672120000001	0.3146240216	-1.4648438	-4.211426	-1.5869141	2.537329074	9.8933107	-0.8589355432	-0.061035156	-1.7089844	-0.9765625	1549638489.453
-7.62753894	-5.112939300000001	-3.446508786	2.1972656	0.30517578	0.8544922	5.5459961060000005	-6.39416484	-0.500048822	-2.380371	2.380371	-3.540039	4.79113768	8.298657248	1.040771466	0.6713867	-1.0375977	-1.4038086	-9.593042032000001	1.8650146760000001	-0.0657958966	2.0141602	-1.4038086	-0.79345703	-0.8816650360000001	9.029589660000001	0.12321777160000001	-1.5258789	-4.3945312	-2.1972656	2.528955072	9.92321736	-0.9426757788	-0.18310547	-2.0751953	-0.9765625	1549638489.493
-7.21003444	-5.207446580000001	-2.63183606	3.4179688	0.36621094	0.91552734	5.285205072	-5.01364766	-0.230883786	-5.79834	2.9296875	-1.4648438	5.06508786	7.524658246	0.8015136780000001	0.18310547	-1.8310547	-2.0141602	-8.96140126	2.219116214	-0.24643554320000002	2.9296875	-1.5258789	-0.9765625	-1.74299321	7.84646016	0.031103515380000002	-1.4038086	-4.0893555	-2.746582	2.733520468	9.81914038	-0.3289794928	-0.79345703	-2.0751953	-0.30517578	1549638489.533
-7.552173020000001	-4.2061523560000005	-0.439038089	3.7231445	-0.4272461	0.79345703	5.127294928000001	-3.7563476440000003	-0.2392578076	-7.446289	1.953125	0.18310547	5.148827880000001	7.3212889400000005	0.2452392572	-0.79345703	-1.7089844	-1.8920898	-8.80588408	2.0121582460000003	-0.01315917932	4.1503906	-0.8544922	-0.8544922	-1.74299321	7.84646016	0.031103515380000002	-0.9765625	-4.5776367	-2.9296875	3.58288588	9.834692000000002	1.18671875	-1.159668	-2.8076172	0.79345703	1549638489.573
-8.641992212	-2.96560054	-0.14235839660000002	3.2958984	2.1362305	-0.24414062	5.4526857	-3.46086412	-1.031201178	-7.8125	1.5869141	1.6479492	5.02202176	8.12280252	-0.49406739200000005	-2.2583008	-2.5634766	-1.953125	-9.67558606	0.15551757200000002	-0.03828125	5.065918	-1.7089844	-0.4272461	-1.74299321	7.84646016	0.031103515380000002	-0.9765625	-4.5776367	-2.9296875	5.397656250000001	9.9016848	2.1329834260000005	-2.319336	-2.6855469	2.4414062	1549638489.613
-11.492749100000001	-4.582983426	-2.154516574	2.9296875	3.112793	-0.18310547	7.108349640000001	-4.00996106	-1.43435054	-7.8125	1.5869141	1.6479492	4.95622554	9.11691893	-0.9331054712000001	-3.2348633	-4.333496	-2.5634766	-10.929297120000001	-2.5791992800000005	0.49167482	4.4555664	-1.0986328	-0.4272461	-1.74299321	7.84646016	0.031103515380000002	-0.9765625	-4.5776367	-2.9296875	3.12111821	10.66611322	1.3709472839999999	-3.0517578	-3.540039	1.7089844	1549638489.653
-11.04533696	-4.77558606	-2.0061767180000003	2.9296875	-1.2207031	1.8920898	9.52485324	-4.7253417540000004	-1.191503894	-5.3710938	2.0141602	3.7231445	5.89411592	9.472216754	-0.855346646	-2.8686523	-5.065918	-3.479004	-10.9053714	-3.301757788	0.94506839	3.2958984	0.061035156	-0.5493164	-1.74299321	7.84646016	0.031103515380000002	-0.9765625	-4.5776367	-2.9296875	-0.5514892572000001	11.47958966	1.685571286	-1.7700195	-3.6621094	0.91552734	1549638489.693
-8.028295926	-3.1007812500000003	0.0813476538	4.211426	1.5869141	2.1362305	11.833691100000001	-5.3761232	-1.107763678	-5.3710938	2.0141602	3.7231445	6.8989991	8.88723143	-0.24643554320000002	-1.5869141	-3.90625	-3.2958984	-9.72822284	-2.141357428	0.6842773560000001	3.479004	-0.8544922	-0.61035156	-2.5301512600000002	9.232959260000001	3.5541748200000005	-0.9765625	-4.5776367	-2.9296875	-0.7369140380000001	10.624242720000002	1.642504892	-4.272461	-4.272461	-0.36621094	1549638489.733
-7.310522660000001	-1.610205072	0.0490478534	4.8217773	2.6245117	1.4648438	11.986816100000002	-4.8258300720000005	-1.1352783540000002	-3.6010742	2.2583008	0.4272461	7.0892092600000005	8.37641574	0.4354492212	-0.61035156	-2.8076172	-2.6245117	-8.752050720000002	-1.235766574	0.6663330072	4.0283203	-1.159668	-0.24414062	-2.6940429320000003	8.23286142	3.0409667540000003	0.4272461	-4.8217773	-1.7700195	2.8627197480000004	9.07983426	1.0180419928000002	-3.90625	-5.7373047	-0.7324219	1549638489.773
-8.235253894000001	-1.451098642	-0.5646484424	3.3569336	2.1972656	1.0986328	10.4388179	-3.946557608	-1.1101562500000002	-3.2958984	2.8076172	-0.61035156	6.42407248	8.16467302	0.7034179712000002	-0.7324219	-2.9907227	-2.0141602	-8.24841304	-1.3242920320000002	0.8457763580000002	4.3945312	-1.7700195	-0.18310547	-2.733520468	8.05102536	2.86870108	0.061035156	-4.760742	-1.7700195	3.8975097840000004	7.991211060000001	1.0862304712000002	-4.0893555	-3.112793	-1.4038086	1549638489.813
-9.21860324	-2.3746337860000004	-1.128100589	2.9296875	2.1972656	1.4648438	8.92670926	-3.4166014400000004	-1.4403320680000002	-3.112793	3.112793	-0.91552734	5.707495108000001	8.291479532	0.569433606	-1.5869141	-4.211426	-1.7089844	-8.576196580000001	-1.94636232	1.4522949280000002	4.1503906	-2.1972656	-0.61035156	-2.3937744600000004	8.51398912	2.9799560700000005	0.48828125	-5.065918	-1.7089844	3.5721191100000005	8.03547374	1.6437011780000002	-3.6010742	-2.1362305	-1.2817383	1549638489.853
-9.20544429	-3.064892572	-1.0240234620000002	3.0517578	1.4038086	2.1362305	8.358471940000001	-3.2383545320000002	-1.9176513580000003	-2.9907227	3.90625	-0.9765625	5.510107428000001	8.43981929	0.49406739200000005	-2.2583008	-5.3100586	-1.6479492	-8.793920926	-2.135375998	2.124609424	3.9672852	-1.3427734	-0.79345703	-1.915258786	8.737695288000001	3.3914795320000004	0.91552734	-5.7373047	-1.5258789	2.2035644960000003	8.368042032	2.213134784	-3.0517578	-3.6621094	-1.2817383	1549638489.893
-8.424267572	-2.948852536	-0.5144042932	3.8452148	2.0751953	1.8920898	8.100073380000001	-3.4166014400000004	-2.55527356	-2.8686523	4.5166016	-0.79345703	5.6548584260000005	8.356079074	0.613696286	-2.2583008	-5.432129	-1.5258789	-8.851342752	-2.0061767180000003	2.410522464	3.9672852	-1.7700195	-0.8544922	-1.6927490020000002	8.585766574	3.6714112400000003	1.159668	-5.6762695	-1.4038086	1.8231445680000002	8.403930710000001	2.0935058900000003	-3.2348633	-7.446289	-1.7089844	1549638489.933
-8.38120108	-2.55527356	-0.647192392	4.638672	2.746582	1.6479492	7.841674820000001	-3.6881591460000003	-3.261083966	-2.8686523	4.5166016	-0.79345703	5.766113220000001	8.365649460000002	0.75366214	-2.0141602	-5.1879883	-1.3427734	-9.00566394	-1.62575679	2.8399902160000003	4.0893555	-1.7700195	-0.9765625	-1.4582763580000002	8.632422120000001	3.859228534	1.159668	-5.432129	-1.3427734	2.682080072	8.769995108000002	1.832714856	-2.9296875	-8.483887	-1.0986328	1549638489.973
-8.9326902	-1.9989990020000004	-0.9642089660000001	4.699707	3.1738281	1.6479492	7.944555710000001	-3.9130616000000003	-3.6821777160000004	-2.380371	3.6621094	-0.61035156	5.731420926	8.576196580000001	0.8565429712000001	-1.8920898	-4.8217773	-1.2207031	-9.098974640000002	-1.6269530760000002	3.544604532	4.5166016	-1.159668	-0.9765625	-1.431957968	8.84296875	4.117626996	1.0986328	-5.2490234	-1.3427734	3.7551512600000003	8.45896016	1.50493161	-2.9907227	-8.911133	-0.48828125	1549638490.013
-10.26176718	-1.7477783540000003	-1.39606929	4.333496	2.8076172	1.5258789	7.872778060000001	-4.053027356	-4.0602050720000005	-2.380371	3.112793	-0.30517578	5.608202880000001	8.787939300000001	0.923535144	-1.8310547	-5.004883	-1.0375977	-9.087011780000001	-2.0911132200000004	3.81616214	4.699707	-1.0375977	-1.0375977	-1.431957968	8.84296875	4.117626996	1.0986328	-5.1879883	-1.3427734	3.9226317900000005	8.104858426	1.0575195288	-2.8076172	-8.300781	-0.48828125	1549638490.053
-11.246313400000002	-1.153222644	-1.3996582460000002	3.9672852	1.5869141	1.5869141	7.683764480000001	-4.094897464000001	-4.202563400000001	-2.380371	3.112793	-0.30517578	5.46345198	8.99848642	0.923535144	-1.8310547	-5.004883	-1.0375977	-9.298754892	-2.47033696	4.146337860000001	4.5776367	-0.8544922	-0.9765625	-1.403247104	8.943457068	4.294677716000001	1.2817383	-5.1879883	-1.4038086	4.7349121400000005	7.93618161	0.7105957068000001	-1.8920898	-6.8969727	-0.61035156	1549638490.093
-10.843163940000002	-0.8158691100000001	-1.331469748	2.319336	1.3427734	0.91552734	7.500732428000001	-4.294677716000001	-3.9932128600000003	-2.8686523	2.9296875	0.79345703	5.467040740000001	9.125292932	0.8146728240000001	-1.7700195	-5.554199	-0.8544922	-9.155200180000001	-2.7251464660000004	4.29946286	4.3945312	-0.30517578	-0.91552734	-1.32189946	9.441113220000002	4.548291034	1.5258789	-5.1879883	-1.4038086	6.341528060000001	7.450488220000001	0.9905273560000001	-0.5493164	-3.7841797	-1.0375977	1549638490.133
-11.296558	-2.2657714660000003	-1.4953613220000002	2.5024414	1.4038086	0.8544922	7.0604982000000005	-4.482495108	-3.4046385800000003	-2.9296875	3.1738281	1.4648438	5.62853984	9.593042032000001	0.5203857428	-1.4038086	-5.126953	-0.9765625	-9.371728240000001	-3.0361816100000003	3.8460692900000004	4.0893555	-1.5258789	-1.159668	-1.3242920320000002	10.251000900000001	4.61767572	1.5869141	-5.065918	-1.4038086	5.359375	7.932592752000001	1.1627929712000002	-0.24414062	-2.8076172	-2.0751953	1549638490.173
-10.919726440000002	-3.220410144	-1.7465820680000002	5.004883	1.2817383	2.2583008	6.541308606	-5.264868210000001	-2.64140625	-2.746582	3.7231445	2.2583008	6.05561502	9.92919928	0.419897464	-0.79345703	-4.0893555	-1.2817383	-9.94833966	-2.5445067900000002	3.9130616000000003	3.9672852	0.36621094	-1.2817383	-1.677197284	10.455566100000002	4.249218750000001	1.4038086	-4.5776367	-1.4038086	6.3199951080000005	8.98173822	3.085229532	-0.18310547	-5.3100586	-1.8920898	1549638490.213
-9.69951178	-2.3806152160000003	-3.210839856	3.7841797	1.0986328	2.319336	5.8319094400000004	-6.0568116000000005	-1.9738769960000002	-2.319336	3.6010742	3.112793	6.43483876	9.97705072	0.6101074280000001	-0.24414062	-3.1738281	-1.2207031	-9.852636780000001	-1.3075439300000002	3.6618408540000003	3.7231445	0.12207031	-1.3427734	-2.6880616	10.19477536	3.2323730040000007	1.2817383	-3.7841797	-1.159668	9.89570288	9.925610520000001	0.949853534	1.0375977	-4.211426	-1.159668	1549638490.253
-7.7495607	-3.3914795320000004	-4.439428714000001	2.9296875	0.91552734	2.0141602	5.14763179	-6.739892572	-1.358984424	-2.319336	3.6010742	3.112793	6.63701178	9.7748777	1.043164038	-0.61035156	-3.0517578	-0.36621094	-8.616870108	-0.33854982	2.5803954680000003	4.1503906	-0.12207031	-1.4038086	-2.6880616	10.19477536	3.2323730040000007	1.0375977	-3.6010742	-0.61035156	2.6150878600000005	9.522461060000001	1.7190673920000001	0.5493164	-3.4179688	-1.4038086	1549638490.293
-7.26865216	-4.8318116	-4.383203076	4.4555664	1.2207031	1.8310547	4.812670926	-7.47561052	-0.6663330072	-1.8310547	2.9907227	3.7841797	6.2087400200000005	9.43513179	0.994116214	-1.7089844	-4.1503906	0.7324219	-9.076245108	0.10168457460000001	2.40573732	3.7841797	-1.7700195	-1.7700195	-2.483496106	9.108544928	1.102978534	0.7324219	-4.211426	-0.30517578	2.807690396	9.22578125	-0.27514648560000005	2.0751953	-4.333496	-1.5869141	1549638490.333
-8.09169928	-4.6164795320000005	-4.83540036	6.1035156	1.2207031	2.2583008	4.727734424	-8.182617212	-0.16030273560000002	-1.5258789	3.4179688	4.272461	5.839086960000001	9.677978240000002	0.32180175720000004	-2.9907227	-5.004883	1.159668	-10.26176718	1.003686502	3.21921376	4.272461	0.061035156	-1.6479492	-1.5587646760000002	10.100268080000001	1.12211911	1.0375977	-4.8217773	-0.36621094	2.109057608	9.9794429	-0.840991214	1.4038086	-2.1972656	-0.5493164	1549638490.373
-8.57380342	-2.6605469240000006	-5.438330072	5.7373047	1.7700195	2.2583008	4.457373004000001	-9.395654254	0.1495361322	-1.5258789	3.4179688	4.272461	5.833105432000001	10.1660643	-0.48330077880000005	-2.9907227	-5.004883	1.159668	-10.20314946	1.022827176	3.640307608	4.5776367	0.7324219	-1.5869141	-1.5587646760000002	10.100268080000001	1.12211911	1.159668	-4.0283203	-0.24414062	0.4342529254	10.50222194	-1.836303714	0.6713867	-4.3945312	-0.61035156	1549638490.413
-8.52714856	-1.299169928	-5.575903060000001	4.638672	0.79345703	1.7700195	4.62604982	-9.9949955	0.46655273560000005	-1.7089844	3.0517578	4.5166016	5.7936277	9.395654254	-0.8517577880000001	-3.479004	-5.065918	1.0375977	-8.967382788	0.5443115216000001	2.6760987400000005	4.3945312	0	-1.5869141	-2.2813232820000002	9.368139480000002	1.6125976440000003	0.8544922	-3.1738281	-0.18310547	1.6365234620000002	9.9016848	-2.2645751800000005	0.8544922	-4.8828125	-0.7324219	1549638490.453
-8.23286142	-1.178344748	-4.548291034	4.333496	0.30517578	1.0375977	4.777978534	-9.024804712	0.9642089660000001	-2.0141602	4.4555664	4.0283203	5.325878894000001	8.792724640000001	-0.708203125	-1.8310547	-4.0893555	2.1362305	-8.65036592	0.23327636780000002	3.2311766200000003	4.638672	0.61035156	-1.5869141	-1.9044922120000003	8.92670926	1.7609375	0.36621094	-3.6010742	-0.30517578	3.435742212	9.2808107	-1.9954101440000003	0.91552734	-2.9296875	-0.6713867	1549638490.493
-8.37761232	-1.491772464	-4.029101440000001	4.5776367	1.0986328	0.91552734	4.413110324	-8.484082068000001	1.1017822480000001	-1.7700195	4.9438477	3.2958984	4.691845746	8.69941394	-0.6244628600000001	-1.8920898	-3.90625	1.8310547	-8.49484874	-0.1399658246	3.1773437500000004	4.211426	-0.24414062	-1.5258789	-0.8374023560000001	9.25090306	1.8913329680000002	0.5493164	-4.333496	-0.48828125	3.201269568	9.24013678	-1.522875998	0.7324219	-1.953125	-0.48828125	1549638490.533
-9.066674820000001	-1.3613769960000002	-4.200170926	4.638672	0.7324219	0.9765625	4.08413089	-8.716162140000002	0.9989013580000001	-0.91552734	3.8452148	2.6855469	4.347314496	8.47451178	-0.6340332068000001	-2.1362305	-4.0893555	1.0375977	-8.78554712	-0.34453125	3.6391114200000003	4.0893555	0.61035156	-1.4648438	-0.5658447284000001	9.47460962	2.201171924	0.79345703	-3.9672852	-0.8544922	2.4978514400000003	9.375317392	-1.240551718	0.30517578	-2.746582	-0.24414062	1549638490.573
-9.38847644	-0.47014160340000005	-3.9226317900000005	4.4555664	0.7324219	1.159668	4.06977536	-8.895605432000002	0.716577176	-0.91552734	3.8452148	2.6855469	4.477709964000001	8.1754393	-0.649584964	-1.8920898	-3.7841797	0.12207031	-8.72932158	-0.4354492212	3.6618408540000003	4.0893555	0.7324219	-1.4648438	-0.649584964	9.593042032000001	2.40573732	1.159668	-3.4179688	-1.0375977	2.55288089	9.433935700000001	-1.42836911	-0.12207031	-3.6621094	-0.061035156	1549638490.613
-9.32028804	0.0825439496	-4.085327176000001	3.7231445	1.0986328	1.159668	4.380810504	-8.76521016	0.531152356	-0.061035156	2.380371	1.3427734	4.896411240000001	8.238842752000002	-0.4761230432	-1.8920898	-3.7841797	0.12207031	-8.61447734	-0.6328369110000001	3.484790036	3.8452148	0.61035156	-1.3427734	-0.649584964	9.593042032000001	2.40573732	1.0375977	-3.2958984	-1.0375977	3.069677716	9.289184800000001	-1.888940396	-0.18310547	-3.9672852	-0.18310547	1549638490.652
-9.375317392	-0.12800292540000002	-4.27553714	2.9296875	0.61035156	0.8544922	4.720556610000001	-8.675488220000002	0.362475589	-0.061035156	2.380371	1.3427734	5.359375	8.601318390000001	-0.2380615216	-0.9765625	-2.8076172	-1.4038086	-8.43383786	-0.9737792932	3.3005616	3.479004	0.18310547	-1.2207031	-1.030004892	9.96748004	2.6533691100000003	0.91552734	-3.2348633	-1.0375977	3.96569838	9.07385234	-2.1485351440000002	-0.061035156	-3.479004	-0.5493164	1549638490.692
-9.340625000000001	-0.5144042932	-4.146337860000001	2.4414062	-0.30517578	0.79345703	4.700219748	-8.781957968	0.1040771466	-0.12207031	3.479004	-0.5493164	5.77329074	8.70778804	0.15073241820000002	-0.7324219	-2.319336	-1.7700195	-8.75922824	-1.046752896	3.257495108	2.9296875	-0.30517578	-1.0986328	-0.8960205072	9.919628600000001	2.633032248	0.79345703	-3.3569336	-0.9765625	3.4776123200000004	9.262865920000001	-1.9367920320000003	-0.30517578	-2.9907227	-0.5493164	1549638490.733
-8.5068116	-1.0826415740000002	-3.5888672120000003	2.1362305	0.48828125	1.0375977	4.37961412	-8.83100589	-0.19619140380000002	0.061035156	2.5024414	-1.4648438	5.961108426000001	8.738891574	0.46416014400000005	-0.7324219	-2.2583008	-1.953125	-8.69941394	-0.9785644568000001	3.1737548920000003	2.6855469	0	-1.0375977	-0.965405252	9.600219748	2.5337402160000004	0.7324219	-3.4179688	-1.0375977	3.23596196	9.24013678	-1.885351538	-0.7324219	-3.1738281	-0.4272461	1549638490.772
-8.533129892	-1.693945288	-3.6558594240000004	2.8076172	0.24414062	1.4038086	4.23964856	-8.61447734	-0.44980469240000004	0.061035156	2.5024414	-1.4648438	5.98742662	8.572607428000001	0.83022464	-0.8544922	-2.1972656	-1.8920898	-8.441015380000001	-0.5108154254	2.70839856	2.5024414	-0.5493164	-0.9765625	-1.6437011780000002	9.094189300000002	2.031298822	0.4272461	-2.9907227	-1.0986328	3.8711913940000002	8.85373552	-1.7465820680000002	-1.4648438	-2.6855469	-0.12207031	1549638490.812
-9.478198380000002	-2.67370607	-3.5194824280000003	1.7700195	-0.4272461	0.9765625	4.34372554	-8.370434800000002	-0.7955322480000001	-0.24414062	1.953125	-2.8686523	5.6572509	9.01044928	0.9271240020000001	-1.4648438	-2.6245117	-1.7089844	-8.78076178	0.09211425720000001	2.77180162	2.8076172	-0.5493164	-1.0375977	-2.38540036	9.34780252	1.9355957460000002	-0.12207031	-3.2958984	-0.9765625	4.15231929	9.004467752000002	-0.7823730432	-2.6245117	-2.1362305	0.8544922	1549638490.852
-10.944848740000001	-4.029101440000001	-3.4381347840000003	2.8686523	-0.18310547	0.61035156	4.49326178	-8.74367662	-1.32189946	-0.79345703	2.319336	-3.112793	5.10576178	10.377808	0.5335449280000001	-2.4414062	-4.1503906	-1.7089844	-10.218701079999999	0.2129394568	3.017041034	3.112793	-1.5258789	-1.159668	-2.299267572	10.457959260000003	2.66174321	0.12207031	-3.7231445	-0.48828125	3.847265576	9.6217527	0.37443847840000005	-4.0283203	-1.7089844	1.953125	1549638490.892
-10.156494600000002	-3.8341064300000003	-1.8398925720000001	4.0283203	-1.7089844	0.5493164	5.09260234	-9.6636232	-1.8446777160000003	-0.79345703	2.319336	-3.112793	5.126098740000001	10.835986420000001	0.06459961060000001	-2.746582	-5.126953	-1.2817383	-10.55126996	-0.492871106	3.71328125	3.9672852	1.7089844	-1.2207031	-2.7658202880000005	10.04045378	3.2862060700000004	0.79345703	-3.479004	-0.30517578	4.671508786	11.89829074	3.269457968	-4.760742	-0.91552734	4.211426	1549638490.932
-9.500927520000001	-2.548095746	-1.002490216	4.211426	0	0.4272461	5.5459961060000005	-9.4171875	-2.3531005400000002	-2.0141602	4.272461	-2.8076172	5.114135880000001	10.4459964	0.005981445288000001	-2.0141602	-5.065918	-0.12207031	-10.05959514	-0.9965087860000001	2.930908246	3.90625	-0.061035156	-1.2207031	-3.3771241	9.80598192	3.8711913940000002	0.7324219	-2.8076172	-0.61035156	2.141357428	13.055102340000001	4.5435058900000005	-4.760742	-3.6621094	5.3710938	1549638490.972
-10.2342527	-2.5720214660000003	-2.3889892180000003	4.760742	1.2207031	-0.36621094	5.63332518	-8.959009080000001	-2.3949707460000003	-2.5634766	4.8217773	-3.2348633	4.91315944	10.55126996	0.5084228534	-1.5258789	-4.272461	0.36621094	-9.999779860000002	-1.83151857	3.1330810700000002	3.7841797	1.2207031	-0.9765625	-2.899804712	9.937573380000002	3.543408246	0.6713867	-3.540039	-0.8544922	-1.4116211060000001	13.9427491	1.1651855432	-5.3710938	-4.0283203	4.0893555	1549638491.012
-9.661230432000002	-2.263378894	-2.6665283540000004	3.112793	-1.953125	0.30517578	5.505322480000001	-9.2724366	-2.7275389400000005	-2.5634766	4.8217773	-3.2348633	4.562646466	9.57150908	1.221411142	-1.5258789	-4.272461	0.36621094	-9.0176268	-1.6712158540000002	2.818457068	3.6621094	0.36621094	-0.91552734	-2.899804712	9.937573380000002	3.543408246	0.6713867	-3.8452148	-0.9765625	-0.8960205072	12.5060054	1.0180419928000002	-5.004883	-5.79834	2.2583008	1549638491.055
-7.42177716	-1.7023192900000002	-0.4438232428	3.540039	0.6713867	0.91552734	5.09858426	-8.807080072	-3.0720702880000004	-2.0751953	3.90625	-3.3569336	4.19897464	8.462548920000001	1.693945288	-1.8310547	-3.6621094	0.4272461	-8.45896016	-1.6341308900000002	2.7969239200000002	3.7841797	0.24414062	-1.0986328	-1.8386962860000002	7.966088760000001	3.3268798920000004	0.79345703	-3.7841797	-0.91552734	1.0587158540000001	9.668408246	0.4330566394	-4.1503906	-3.540039	1.7089844	1549638491.093
-7.420581070000001	-0.984545926	-0.16987304320000002	4.3945312	1.8920898	0.79345703	4.84975589	-7.8703858800000015	-3.0613037140000006	-2.2583008	3.1738281	-3.7231445	3.976464856	8.07734375	1.8075927520000004	-2.0751953	-4.211426	0.36621094	-8.14313948	-1.723852536	2.578002896	3.8452148	0.4272461	-0.8544922	-1.588671924	7.966088760000001	3.40942392	0.79345703	-3.6621094	-0.91552734	2.7347167540000004	8.09768071	0.308642572	-3.7231445	-0.36621094	0.91552734	1549638491.132
-8.3620607	-0.40075683900000003	-0.7117919928	3.1738281	2.6245117	0.36621094	4.691845746	-7.24711911	-2.9907226440000003	-2.380371	3.4179688	-3.479004	4.070971646	8.327368210000001	1.732226538	-2.0751953	-4.0893555	0	-8.28908696	-2.121020468	2.70839856	3.6010742	0	-0.6713867	-1.3254882200000002	8.70898462	3.8783691100000004	0.91552734	-3.7841797	-0.79345703	2.854345746	6.63342302	-0.2260986322	-2.5634766	0.79345703	0.12207031	1549638491.172
-10.05959514	-0.7261474640000001	-0.90678714	2.2583008	1.7700195	0.4272461	4.65476088	-7.13227536	-3.0230224640000003	-2.319336	3.6621094	-2.746582	4.34611821	8.846557608000001	1.6125976440000003	-1.7089844	-3.6621094	-0.5493164	-8.503222840000001	-2.7969239200000002	2.9823487400000004	3.112793	-0.24414062	-0.6713867	-1.013256839	9.491357428	4.502832068	1.0375977	-3.479004	-0.6713867	1.8255371400000002	6.33554712	0.6747070288	-1.5869141	1.0986328	-0.79345703	1549638491.212
-10.727124100000001	-0.6376221040000001	-0.763232428	1.8310547	0.5493164	0.79345703	4.823437500000001	-7.43374002	-2.9859375000000004	-2.319336	3.6621094	-2.746582	4.844970746	9.088207968	1.7286376800000003	-1.7089844	-3.6621094	-0.5493164	-8.78435054	-3.129492212	3.2909912140000004	2.6245117	-0.30517578	-0.79345703	-1.013256839	9.491357428	4.502832068	0.91552734	-3.112793	-0.7324219	1.1101562500000002	6.512597840000001	0.9426757788	-0.4272461	-0.61035156	-2.1972656	1549638491.252
-10.06198732	-0.63881839	-0.659155252	1.3427734	2.1362305	0.36621094	4.961010880000001	-7.645483426000001	-2.7323242800000003	-2.1972656	2.9907227	-2.2583008	5.356982428000001	9.216211060000001	2.08513179	-1.0986328	-2.9907227	-0.9765625	-9.301147660000002	-3.237158246	3.39267572	1.953125	-0.18310547	-0.6713867	-0.783569339	9.87058058	4.94904802	0.79345703	-2.8686523	-0.8544922	2.628247104	7.121509080000001	1.280029254	0.91552734	-3.6010742	-1.8920898	1549638491.292
-11.88513228	-0.8062988220000001	-0.287109375	1.3427734	1.5869141	0.48828125	4.862915036	-7.90388179	-2.43803714	-1.4648438	1.2207031	-1.7089844	5.837890380000001	9.43513179	2.5588623200000002	-0.12207031	-0.9765625	-1.7700195	-9.399243210000002	-2.8579346040000004	3.52785643	1.5869141	0.061035156	-0.48828125	-1.146044928	10.242626800000002	4.742089856000001	0.61035156	-2.2583008	-0.91552734	8.23645018	8.612085160000001	4.78276358	0.36621094	-7.446289	-1.4648438	1549638491.332
-13.303931200000001	-1.0898193390000002	-1.4367432100000002	0.36621094	0.18310547	0.91552734	4.60930162	-8.104858426	-2.205957068	-1.4648438	1.2207031	-1.7089844	6.281713760000001	9.957910340000002	2.778979532	-0.12207031	-0.5493164	-1.7700195	-9.201855432	-2.4296630400000003	3.226391574	1.2817383	-1.0986328	-0.7324219	-1.146044928	10.242626800000002	4.742089856000001	0.36621094	-1.8920898	-0.48828125	10.413696580000002	8.441015380000001	7.040161240000001	-0.6713867	0	-0.5493164	1549638491.372
-11.2810054	-1.9942138580000002	-2.4392334260000004	0.91552734	-2.6245117	1.159668	4.421484424000001	-8.09768071	-1.6903564300000002	-1.4648438	0.30517578	-0.061035156	6.847558606000001	10.484277160000001	2.7143798920000006	-0.18310547	-0.48828125	-1.3427734	-9.553564300000001	-1.69633786	3.7671141200000005	1.4648438	-0.36621094	-0.91552734	-1.801611322	10.98073732	4.104467752000001	0.24414062	-2.1362305	0	4.4980469240000005	8.212524460000001	2.406933606	0.79345703	-2.1972656	-1.3427734	1549638491.412
-8.49484874	-3.0900146760000005	-1.7752929320000002	2.5024414	1.2207031	1.0375977	4.31381839	-8.04624002	-0.778784146	-1.4648438	0.61035156	0.6713867	7.261474640000001	10.625439300000002	2.536132788	0	0.30517578	-0.6713867	-9.5703125	-1.2297851440000003	3.2539062500000004	1.3427734	-1.4648438	-1.2207031	-1.8028076080000002	10.96159694	3.5182862400000006	-0.061035156	-1.953125	0.30517578	4.027905252	8.766406250000001	2.9225341460000003	1.4038086	-3.9672852	-1.4038086	1549638491.452
-8.826220746	-3.4237792540000007	-3.5063233800000004	2.5024414	0.79345703	0.48828125	4.173852536	-7.9062744600000014	0.346923822	-1.2817383	1.2817383	1.4038086	6.99470198	10.450780760000002	2.4846923920000004	-0.18310547	0.36621094	0.18310547	-10.087109620000001	-0.6017333966	3.4955566100000004	1.0986328	-0.6713867	-0.91552734	-1.8028076080000002	10.96159694	3.5182862400000006	-0.5493164	-1.8920898	0.5493164	5.02919928	10.32995558	2.445214856	1.4038086	-1.8920898	-1.7089844	1549638491.492
-8.298657248	-3.5015380400000002	-4.109252896	1.5869141	-0.79345703	1.0375977	3.7384033540000003	-8.113232428000002	0.974975589	-1.2817383	1.2817383	1.4038086	6.3307617800000004	9.46743161	2.04326178	-1.2207031	-0.7324219	1.2207031	-9.792822480000002	-0.1866210962	2.7131836060000003	1.0375977	-0.36621094	-0.79345703	-1.0491455072	9.076245108	2.00258786	-0.6713867	-1.4648438	0.48828125	1.8410888580000002	9.95073282	0.416308606	1.5869141	-3.2958984	-1.6479492	1549638491.532
-7.65146466	-2.860327176	-3.8125733800000003	2.0141602	0.8544922	0.7324219	3.447705072	-8.04624002	1.4068359620000002	-0.79345703	0	3.2348633	5.897705072	8.774780252000001	1.4558837860000002	-1.8310547	-1.0986328	1.6479492	-9.8418705	0.1256103534	2.4870849640000006	1.0375977	0.24414062	-0.91552734	-1.1424560700000002	8.8561277	1.471435504	-0.61035156	-0.8544922	0.18310547	2.48828125	9.60859375	-0.9474609620000001	1.5869141	-1.4038086	-1.2817383	1549638491.572
-8.97097194	-1.9774658540000003	-4.431054712	2.0141602	0.79345703	0.48828125	3.59484874	-8.32497554	1.7083007200000002	-0.79345703	-0.061035156	3.7231445	5.6919433900000005	9.131274460000002	0.6101074280000001	-2.0141602	-0.4272461	1.4038086	-9.88134784	0.678295926	2.282519568	0.91552734	0.12207031	-0.6713867	-1.1424560700000002	8.8561277	1.471435504	-0.6713867	-0.36621094	0.4272461	1.594653354	9.73061502	-1.256103534	1.4648438	-1.8920898	-1.3427734	1549638491.612
-9.159985520000001	-1.5384277160000002	-4.62006839	0.5493164	0.061035156	0.48828125	3.7970214660000003	-9.47460962	1.8075927520000004	-0.7324219	0.79345703	4.211426	5.465844748	9.20305162	-0.27514648560000005	-2.0141602	-0.48828125	1.3427734	-9.15639676	0.6459961060000001	2.4356445680000003	1.0375977	0.5493164	-0.48828125	-1.0958007788	9.646875000000001	1.52526857	-0.5493164	-0.061035156	1.0375977	2.180834964	9.8179438	-1.300366214	1.3427734	-2.380371	-1.4038086	1549638491.652
-8.69582518	-1.3613769960000002	-3.5625489200000002	1.0375977	0.36621094	0.4272461	3.9034912140000007	-9.67438948	1.7489746400000001	-0.7324219	0.9765625	4.0893555	5.34741214	8.657543930000001	-0.7560547120000001	-2.0141602	-0.48828125	1.3427734	-8.8728759	0.45698242800000005	2.55527356	0.8544922	-0.36621094	-0.48828125	-1.4798096040000002	8.967382788	2.0097655760000004	-0.36621094	0.30517578	1.0986328	1.7788817900000002	9.58347194	-1.532446286	1.2817383	-3.0517578	-1.5258789	1549638491.692
-8.24960962	-1.159204074	-2.9667969240000005	1.7700195	1.3427734	0.30517578	3.9226317900000005	-9.14802266	1.4869873200000001	-0.5493164	0.61035156	3.2958984	5.2828125	8.405126800000001	-0.8122802520000001	-1.5258789	-0.9765625	1.8310547	-8.58098143	0.2380615216	2.605517572	0.79345703	0.24414062	-0.4272461	-1.4798096040000002	8.967382788	2.0097655760000004	-0.30517578	-0.061035156	0.91552734	2.469140576	9.43513179	-1.698730432	1.5258789	-2.9907227	-1.7089844	1549638491.732
-8.680273560000002	-1.1627929712000002	-3.75754393	1.5258789	1.0986328	0.12207031	3.9573242800000004	-8.756836060000001	1.238159146	-0.4272461	0.12207031	2.5024414	4.955029254	8.126391574000001	-0.642407248	-0.4272461	-0.9765625	2.0141602	-8.388378894	0.23327636780000002	2.74069838	0.61035156	-0.061035156	-0.24414062	-0.643603534	8.679076980000001	2.001391574	-0.061035156	-0.4272461	0.7324219	2.767016574	9.36933606	-1.770507788	1.2207031	-2.2583008	-1.5869141	1549638491.772
-9.10495607	-0.8613281250000001	-4.09848642	1.0986328	0.18310547	0.12207031	3.98723143	-8.50561502	0.9606201080000001	-0.30517578	-0.12207031	1.6479492	4.865307608	7.8847409200000005	-0.439038089	-0.30517578	-0.8544922	1.5869141	-8.5151857	0.33137207460000007	2.8399902160000003	0.48828125	0	-0.12207031	-0.24165038940000003	8.829809800000001	1.9559326080000001	0.24414062	-0.36621094	0.4272461	2.9524413940000005	9.433935700000001	-1.4929687500000002	0.79345703	-1.953125	-1.4648438	1549638491.813
-9.138451980000001	-0.6519775360000001	-4.002783246	0.36621094	-0.18310547	0.12207031	3.8257324280000002	-8.302246106	0.709399411	-0.4272461	-0.24414062	1.0986328	4.933496106000001	7.779467752000001	-0.28471679320000004	0.12207031	-0.30517578	0.8544922	-8.4900634	0.477319339	2.9847412140000005	0.5493164	0.36621094	-0.061035156	-0.24165038940000003	8.829809800000001	1.9559326080000001	0.48828125	-0.18310547	0.24414062	2.8818603240000003	9.3657473	-1.1209228240000002	0.30517578	-1.5258789	-1.0375977	1549638491.852
-8.77238768	-0.9343017572	-3.667822284	0.4272461	-0.48828125	0.12207031	3.785058606	-8.05102536	0.7871582068	-0.4272461	-0.24414062	1.0986328	5.28759784	7.7244384	0.18422851440000002	0.6713867	0	0.30517578	-8.049829074	0.40314941100000007	2.76821286	0.4272461	0	-0.061035156	-0.113647464	9.267651260000001	2.1712646760000003	0.48828125	0.061035156	0.18310547	1.8422851440000003	9.60261232	-1.43435054	-0.36621094	-2.1972656	-1.159668	1549638491.892
-8.633618210000002	-0.98334964	-3.3328614200000004	0.48828125	-0.18310547	0.30517578	3.5625489200000002	-7.805786240000001	0.878076178	-0.6713867	0.12207031	0.7324219	5.863012680000001	8.092895468	0.735717752	0.6713867	0	0.30517578	-8.28430162	0.3337646466	3.0625	0.30517578	-0.30517578	-0.18310547	-0.35649413939999997	9.6552491	2.1616942900000002	0.24414062	0.4272461	0.12207031	1.9296142180000002	9.027197480000002	-1.892529254	-0.36621094	-1.5869141	-1.2207031	1549638491.932
-9.234155252	-0.805102536	-3.3197021760000003	1.0986328	0.061035156	0.30517578	3.43334964	-7.829711960000001	0.907983426	-0.30517578	-0.36621094	0.5493164	6.178832968	8.685058606	1.1627929712000002	0.4272461	0.30517578	-0.36621094	-8.62763678	0.288305661	3.3783202880000003	0.24414062	-0.4272461	-0.36621094	-0.35649413939999997	9.6552491	2.1616942900000002	0.30517578	-0.061035156	0.18310547	1.89013678	8.99728984	-1.6915527160000003	-0.48828125	-1.4648438	-1.0375977	1549638491.972
-9.79880342	-0.132788089	-3.794628894	0.8544922	-0.061035156	0.61035156	3.43334964	-7.829711960000001	0.907983426	-0.30517578	-0.36621094	0.5493164	6.450390380000001	9.1193116	1.5372314300000003	0.30517578	-0.18310547	-0.48828125	-9.051123200000001	0.270361322	3.7671141200000005	0.12207031	-0.48828125	-0.36621094	-0.1459472644	10.706787140000001	2.592358426	0.30517578	-0.36621094	0.18310547	2.209545926	9.58347194	-1.66403804	-0.91552734	-0.6713867	-0.8544922	1549638492.012
-9.5451902	0.5120117212	-3.7180663940000005	0.36621094	0.4272461	1.0375977	3.734814496	-8.73171376	0.6854736419999999	-0.12207031	-0.18310547	0.8544922	6.74108876	9.305932608	1.9009033540000002	0.30517578	-0.18310547	-0.48828125	-8.900390380000001	0.0227294928	3.9716797120000003	0.30517578	-0.18310547	-0.48828125	-0.23566894960000004	10.79172374	2.70361322	0.12207031	-0.5493164	-0.061035156	1.949951178	9.666015380000001	-1.7346191100000001	-1.5258789	-0.5493164	-0.91552734	1549638492.051
-9.76171875	0.21413574280000003	-4.565038940000001	-0.9765625	0.9765625	0.5493164	3.9788574280000004	-8.829809800000001	0.6328369110000001	-0.24414062	0	0.79345703	6.6693116	9.49255342	2.081542932	0.24414062	0.30517578	-0.8544922	-8.839379892	-0.22131347840000004	3.9429687500000004	-0.061035156	-1.0986328	-0.48828125	-0.23566894960000004	10.79172374	2.70361322	-0.30517578	-0.8544922	-0.24414062	2.2382567900000003	9.839477340000002	-1.89013678	-1.7700195	-0.5493164	-1.2817383	1549638492.092
-11.33483876	-1.437939496	-5.152417032000001	-1.0375977	-0.91552734	0.12207031	4.238452176	-9.173144568	0.52995607	-0.24414062	0	0.79345703	6.421679712	9.82153354	2.235864218	0.12207031	0.24414062	-1.159668	-9.49733876	-0.45578614200000006	4.02551268	-0.4272461	-1.6479492	-0.30517578	0.011962890380000002	11.065673920000002	2.879467752	-0.61035156	-1.2817383	-0.061035156	3.226391574	10.40292932	-1.2895996400000003	-2.319336	0.18310547	-0.9765625	1549638492.132
-10.90896016	-2.519384784	-4.604516574	-2.1972656	-2.746582	-0.24414062	4.238452176	-9.173144568	0.52995607	-0.061035156	0.061035156	0.4272461	6.421679712	9.82153354	2.235864218	0.12207031	0.24414062	-1.159668	-11.13266574	-0.34094239200000004	4.5159912140000005	-0.30517578	-1.4648438	-0.12207031	0.011962890380000002	11.065673920000002	2.879467752	-0.8544922	-1.4038086	-0.24414062	4.675097644	11.347998200000001	0.985742212	-4.1503906	0.5493164	0.79345703	1549638492.171
-9.305932608	-3.603222644	-2.05522464	-0.8544922	-1.5869141	0.12207031	4.836596646	-11.0931884	-0.13757324280000002	0	-0.4272461	-0.7324219	5.985034440000001	9.49016124	2.0145507200000004	-0.30517578	0.061035156	-1.5258789	-11.13984424	-0.5467041034000001	4.01953125	0.36621094	1.0986328	-0.18310547	-0.0490478534	10.914941100000002	3.0720702880000004	-0.48828125	-0.5493164	-0.24414062	5.48618161	10.846752700000001	2.5612548920000004	-5.493164	0.36621094	3.3569336	1549638492.211
-8.571411240000002	-2.48588858	-0.9582275360000001	0.48828125	0	0.8544922	4.99450679	-10.150512680000002	-0.062207030760000004	0	-0.4272461	-0.7324219	5.9012939300000005	8.496044928000002	1.644897464	-0.61035156	0.12207031	-0.79345703	-9.7748777	-0.5981445288	2.312426718	0.24414062	0.91552734	-0.061035156	-2.0899170320000002	8.3536866	2.7012207459999997	-0.4272461	0.5493164	-0.30517578	4.209741214	10.650561600000001	1.320703076	-3.6010742	0.36621094	5.554199	1549638492.251
-9.25090306	-2.31481929	-2.15571286	-0.061035156	0.61035156	0.061035156	4.374829074	-8.992504892	-0.0227294928	-0.61035156	1.3427734	-3.2958984	5.450292932000001	8.813061600000001	1.1556152160000002	-0.61035156	0.12207031	-0.79345703	-9.152807608000002	-0.5909667932	1.98464357	0.18310547	0.18310547	0.30517578	-2.47033696	8.985326980000002	2.692846646	-0.5493164	0.4272461	-0.12207031	2.410522464	12.2679438	0.6711181610000001	-2.380371	1.4038086	5.859375	1549638492.291
-10.308423020000001	-1.8817626800000002	-3.0589112400000005	-0.61035156	-2.1362305	-0.061035156	3.4154052520000002	-9.535620108000002	-0.30625	-0.18310547	1.0375977	-3.90625	4.986132788000001	9.553564300000001	0.660351538	-0.7324219	0	-0.18310547	-9.31191394	-1.06589357	2.3243896760000005	-0.18310547	-0.30517578	0.30517578	-2.47033696	8.985326980000002	2.692846646	-0.12207031	-0.48828125	0.36621094	-0.053833007200000005	11.89111322	0.46774902160000004	-2.2583008	0.48828125	4.8217773	1549638492.331
-8.798706070000001	-1.3362548920000001	-1.808789038	-1.5258789	-1.159668	0	2.674902356	-9.90527356	-0.708203125	-0.18310547	1.0375977	-3.90625	4.94785144	8.97336412	0.49885253600000007	-0.79345703	-0.8544922	-0.12207031	-8.8728759	-1.302758786	2.306445288	-0.24414062	-0.24414062	0	-1.564746106	9.788037140000002	3.1127441100000004	0.18310547	0	0.30517578	1.015649411	10.30602986	0.5275634784000001	-0.5493164	-0.24414062	4.3945312	1549638492.371
-8.365649460000002	-1.113745108	-1.4977538940000001	-1.0986328	-0.12207031	-0.5493164	2.3219971040000003	-9.023608426000001	-0.92473143	0.24414062	-0.18310547	-3.7841797	4.98852536	8.50561502	0.7608398560000001	-0.4272461	-1.159668	0.18310547	-8.900390380000001	-1.1771484620000001	2.798120108	-0.24414062	0.36621094	0.12207031	-1.2285888580000002	8.882446580000002	3.3244873200000002	0.18310547	0.4272461	-0.061035156	1.44870607	9.785644568	0.7201660340000001	0.4272461	1.953125	3.8452148	1549638492.411
-8.38478984	-1.378125	-1.5707275360000001	-1.2207031	-0.48828125	-0.5493164	2.0659912140000003	-8.524755890000002	-1.043164038	0.30517578	-0.12207031	-3.3569336	4.9167482	8.503222840000001	1.287207068	0.61035156	0.30517578	0.36621094	-8.5068116	-1.221411142	2.6126952880000003	-0.5493164	-0.24414062	0.12207031	-1.2285888580000002	8.882446580000002	3.3244873200000002	0.061035156	0.18310547	-0.12207031	1.0288086060000001	8.777173020000001	0.2954833966	1.5258789	3.4179688	2.5024414	1549638492.451
-8.378808606	-1.693945288	-1.159204074	-0.8544922	0.18310547	-0.36621094	1.9128662140000001	-8.225683606	-1.0886230432000001	0.30517578	-0.12207031	-2.5634766	4.691845746	8.432641574	1.6592528960000001	0.61035156	0.4272461	0.24414062	-8.365649460000002	-1.4570800720000001	2.728735324	-0.6713867	0	0.12207031	-0.7680175720000001	8.786743210000001	3.6750000000000003	0	0.30517578	-0.18310547	-0.0693847644	8.03427716	0.4486083966	1.7700195	3.3569336	1.3427734	1549638492.491
-9.21979982	-1.489379892	-1.41042482	-0.36621094	0.4272461	-0.24414062	1.930810504	-7.9242187500000005	-1.1651855432	0.30517578	-0.18310547	-1.7700195	4.579394568	8.564233426000001	1.9786621400000002	0.61035156	0.4272461	0.24414062	-8.766406250000001	-1.5563721040000003	3.1665771760000005	-0.8544922	0.061035156	0.18310547	-0.6400146760000001	9.072656250000001	3.8460692900000004	0.061035156	0.36621094	-0.30517578	0.27514648560000005	7.830908246000001	1.1962890380000002	1.8310547	2.6855469	0.30517578	1549638492.531
-9.89570288	-0.9582275360000001	-1.7130859620000003	-0.6713867	-0.24414062	-0.24414062	1.9978027160000003	-7.9708741000000005	-1.204663089	0.4272461	-0.5493164	-0.79345703	4.687060504000001	8.90517572	2.27294928	0.79345703	0.91552734	-0.4272461	-8.807080072	-1.4056396760000003	3.2838134000000005	-1.0375977	0.18310547	0.30517578	-0.6400146760000001	9.072656250000001	3.8460692900000004	0.061035156	0.6713867	-0.30517578	1.5970459260000003	8.18500998	1.7776855040000001	1.953125	3.2348633	-0.30517578	1549638492.571
-10.029687500000001	-0.838598642	-1.6269530760000002	-1.0986328	-0.12207031	-0.48828125	2.253808606	-8.151513580000001	-1.211840854	0.48828125	-0.8544922	0.4272461	4.805493210000001	9.12888179	2.424877896	0.7324219	0.9765625	-0.5493164	-8.815454074	-1.3111327879999999	3.4812010800000004	-0.8544922	-0.061035156	0.36621094	-1.1424560700000002	9.34780252	3.869995108	0	0.7324219	-0.18310547	2.783764676	8.425463760000001	1.738207968	2.319336	1.159668	-0.8544922	1549638492.611
-9.69951178	-0.991723642	-1.5707275360000001	-1.4648438	-0.18310547	-0.6713867	2.8268310700000003	-8.2520018	-1.239355432	0.48828125	-0.8544922	1.3427734	4.840185504000001	9.222192392	2.427270468	0.7324219	0.9765625	-0.5493164	-8.960205072	-1.3171142180000002	3.6558594240000004	-0.7324219	0.18310547	0.36621094	-1.25729982	9.261669928000002	3.8855469240000007	0	0.61035156	-0.18310547	3.2682617800000004	9.266455072	2.9739746400000002	2.0141602	0.36621094	-1.3427734	1549638492.651
-9.7832518	-1.0347900360000002	-0.8278320288	-0.7324219	0.12207031	-0.24414062	3.3292724640000007	-8.269946580000001	-1.1747558900000001	0.30517578	-0.61035156	1.953125	4.844970746	9.021215560000002	2.2801269960000004	0.48828125	0.4272461	-0.30517578	-8.93747554	-1.3195067900000002	3.4166014400000004	-0.7324219	0.24414062	0.4272461	-1.25729982	9.261669928000002	3.8855469240000007	0.061035156	0.4272461	-0.30517578	5.118920926	9.226977340000001	3.7862548920000005	1.0986328	1.0986328	-1.0986328	1549638492.691
-10.087109620000001	-0.7883544928000001	-1.262084964	-1.4038086	0.91552734	-0.30517578	3.658251996	-8.22089856	-0.9797607428000001	0.24414062	-0.48828125	2.380371	4.8617187500000005	9.01882338	2.0193359620000004	0.48828125	0.61035156	-0.36621094	-8.823827880000001	-1.27524411	3.158203076	-0.7324219	0.18310547	0.5493164	-1.3422363220000002	9.38608426	3.6367187500000004	0.061035156	0.48828125	-0.36621094	7.17653804	8.96140126	3.03857428	-0.12207031	-0.30517578	-0.24414062	1549638492.731
-10.635009980000001	-1.8985107820000002	-2.2573974640000003	-1.159668	0.6713867	-0.36621094	3.800610324	-8.45297824	-0.7871582068	0.36621094	-0.48828125	2.6855469	5.077050720000001	9.749755890000001	1.7059082460000001	0.48828125	0.61035156	-0.36621094	-9.043945288000002	-1.183129892	3.29816893	-0.79345703	-0.12207031	0.4272461	-1.449902356	10.36464856	3.4704346040000003	0.061035156	0.4272461	-0.18310547	2.57082518	8.756836060000001	1.314721646	1.7700195	2.6245117	-1.4648438	1549638492.771
-11.032177520000001	-3.23955072	-2.545703076	0.4272461	0.30517578	0.061035156	3.8460692900000004	-9.16835962	-0.7225586060000001	0.6713867	-0.91552734	3.0517578	5.459863220000001	10.455566100000002	1.429565396	0.5493164	0.9765625	-0.6713867	-9.6983152	-0.891235324	2.987133786	-0.8544922	-1.0375977	0.18310547	-1.449902356	10.36464856	3.4704346040000003	0	0.4272461	0.12207031	1.4977538940000001	10.25339308	2.300463858	0.91552734	0.8544922	-0.5493164	1549638492.811
-10.229467360000001	-1.983447284	-3.0325927520000002	0.24414062	-0.18310547	0.30517578	4.0147461060000005	-9.71745607	-0.7476806610000001	0.6713867	-0.91552734	3.0517578	5.885742212	10.871875000000001	1.2895996400000003	0.6713867	1.6479492	-0.6713867	-10.473510880000001	0.09211425720000001	3.7874510800000003	-0.5493164	0.30517578	0.24414062	-1.7645263580000001	11.1278804	2.70361322	-0.061035156	0.5493164	0.36621094	3.7479737400000004	11.19248004	3.7360108800000003	0.9765625	-2.2583008	-1.4038086	1549638492.851
-9.048730432000001	-1.5719238220000002	-3.226391574	-0.5493164	0.12207031	0.18310547	4.3975586060000005	-10.082324280000002	-0.63881839	0.48828125	-1.3427734	2.8076172	5.921630890000001	10.298852340000002	1.1472412140000001	0.6713867	1.6479492	-0.6713867	-9.552368210000001	0.42109375000000004	2.78496106	-0.30517578	-0.24414062	0.061035156	-2.0671875	10.17683058	2.277734424	-0.18310547	0.7324219	0.48828125	3.41301268	10.039258180000001	1.374536142	0.91552734	-0.24414062	-0.48828125	1549638492.891
-8.38478984	-1.8530517180000001	-3.8783691100000004	-0.12207031	0.5493164	-0.18310547	4.695434604000001	-9.157592752000001	-0.17944336060000002	0	-0.9765625	1.8920898	5.406030252000001	9.594238220000001	0.9283202880000001	0.12207031	1.0986328	0.7324219	-9.310717752	0.08732910340000001	2.633032248	-0.48828125	-0.18310547	-0.061035156	-2.0671875	10.17683058	2.277734424	-0.48828125	0.6713867	0.36621094	2.54689946	9.42077626	-0.2775390576	1.7089844	-0.5493164	-0.8544922	1549638492.931
-8.706591754	-2.25261232	-4.304248004000001	-0.18310547	0.061035156	-0.18310547	4.665527356	-8.27233876	0.32778320680000006	-0.12207031	-0.6713867	0.7324219	4.854541034	9.209033246	0.6148925720000001	-0.30517578	0.30517578	0.79345703	-9.15041484	0.308642572	2.2813232820000002	-0.8544922	-0.5493164	0.12207031	-1.2178222840000001	9.337036240000002	1.6030273560000001	-0.48828125	0.12207031	0.30517578	1.8733886780000002	9.500927520000001	-1.0455566100000002	2.0751953	-0.61035156	-0.9765625	1549638492.971
-8.75922824	-2.0839355040000003	-4.361669928	-1.0375977	-0.48828125	-0.18310547	4.29946286	-8.328564300000002	0.5526855432	0.061035156	-1.2207031	-0.18310547	4.854541034	9.209033246	0.6148925720000001	-0.30517578	0.30517578	0.79345703	-9.124096940000001	0.6902587860000001	2.4727295320000002	-0.79345703	-0.061035156	0.30517578	-0.687866214	9.298754892	1.3972655760000001	-0.30517578	0.18310547	0.36621094	2.537329074	9.770092752000002	-0.54191893	1.5258789	-0.36621094	-1.0986328	1549638493.011
-8.89919429	-1.8841552520000002	-3.7970214660000003	-0.61035156	-0.061035156	-0.18310547	4.0661866	-8.58217752	0.643603534	0.061035156	-1.2207031	-0.18310547	4.865307608	8.92670926	-0.343334964	-0.48828125	0.36621094	0.48828125	-9.451879892000001	0.9343017572	2.6126952880000003	-0.79345703	-0.7324219	0.24414062	-0.687866214	9.298754892	1.3972655760000001	-0.24414062	0.6713867	0.36621094	2.198779254	9.449487320000001	-0.9366943390000001	1.4648438	-0.061035156	-0.6713867	1549638493.051
-8.769995108000002	-1.546801718	-3.8616211060000003	-0.61035156	0.48828125	-0.36621094	4.0661866	-8.58217752	0.643603534	0.061035156	-1.5258789	-0.79345703	4.865307608	8.92670926	-0.343334964	-0.48828125	0.91552734	0.061035156	-9.191088760000001	0.679492212	2.9392822480000005	-0.5493164	0.48828125	0.24414062	-0.6962402160000001	9.683960160000002	1.5156982820000002	-0.061035156	1.0986328	0.5493164	2.1473388580000004	9.60620108	-1.2453369600000002	1.2817383	-0.7324219	-0.61035156	1549638493.091
-8.72692842	-1.516894568	-4.1152344240000005	-0.9765625	-0.30517578	-0.5493164	3.7742920320000004	-8.704199280000001	1.0419677520000001	-0.24414062	-0.9765625	-1.2207031	4.9622070680000006	9.063086060000002	-0.910375998	-0.30517578	0.7324219	-0.12207031	-8.88842752	0.6842773560000001	2.85314946	-0.79345703	-0.4272461	0.36621094	-1.415209964	9.254492212	1.7417969240000002	-0.061035156	1.2207031	0.48828125	2.3028564300000003	9.399243210000002	-1.50493161	1.0375977	-0.4272461	-0.79345703	1549638493.131
-8.81186502	-1.8985107820000002	-3.8604248200000004	-0.8544922	-0.24414062	-0.4272461	3.3328614200000004	-8.310620108	1.0969971040000002	-0.36621094	-0.061035156	-1.4038086	4.98015126	8.883642572	-1.1735596040000003	0.7324219	0.7324219	0.5493164	-8.97336412	0.6148925720000001	2.85075679	-0.8544922	0	0.30517578	-1.415209964	9.254492212	1.7417969240000002	-0.061035156	0.8544922	0.24414062	2.5074219240000004	9.4004393	-1.3769287140000002	1.159668	0.36621094	-0.61035156	1549638493.171
-9.165966754000001	-2.180834964	-3.5972412140000003	-0.4272461	-0.18310547	-0.12207031	2.930908246	-8.35129393	0.9020019568000001	0	-0.24414062	-1.4038086	4.60930162	9.144433606	-1.107763678	0.7324219	0.7324219	0.5493164	-8.96499002	0.9211425720000002	2.8890380400000004	-0.61035156	0.061035156	0.30517578	-1.5707275360000001	9.517675720000002	1.542016574	0.061035156	0.7324219	0	1.9547363220000002	9.548779254000001	-1.358984424	0.91552734	0.48828125	-0.5493164	1549638493.211
-9.2724366	-2.021728534	-3.6008300720000004	-0.18310547	0	0.12207031	2.816064496	-8.481689300000001	0.5813964856000001	0	-0.24414062	-1.4038086	4.4489991	9.19946286	-0.802709964	0.8544922	0.4272461	0.5493164	-8.875268570000001	1.211840854	2.7251464660000004	-0.36621094	-0.24414062	0.24414062	-2.0169433900000002	9.522461060000001	1.3948730040000001	0.12207031	0.7324219	0	1.739404254	9.64328624	-1.4235839660000003	0.8544922	-0.30517578	-0.5493164	1549638493.251
-9.066674820000001	-1.753759784	-3.60441893	-0.061035156	0.061035156	0.24414062	2.866308606	-8.365649460000002	0.43066405760000004	-0.36621094	0.91552734	-0.36621094	4.373632788	9.419580072	-0.48090820680000007	0.91552734	0.12207031	0.4272461	-8.9745607	1.1962890380000002	2.845971646	0.061035156	-0.18310547	0.061035156	-2.0169433900000002	9.522461060000001	1.3948730040000001	0.36621094	0.4272461	0.24414062	1.9954101440000003	9.73061502	-1.3015625000000002	0.5493164	-0.61035156	-0.4272461	1549638493.291
-8.9829348	-1.7214599640000001	-3.541015576	0.24414062	0.36621094	0.30517578	2.7526612400000006	-8.36325679	0.34931639400000003	-0.36621094	0.91552734	-0.36621094	4.373632788	9.419580072	-0.48090820680000007	0.8544922	-0.18310547	0.24414062	-8.936279254	0.9965087860000001	2.9739746400000002	0.24414062	-0.36621094	-0.061035156	-1.885351538	9.69472644	1.58149411	0.48828125	0	0.36621094	2.2382567900000003	9.505712860000001	-1.836303714	0.30517578	-0.24414062	-0.24414062	1549638493.33
-9.06069339	-1.5432128600000001	-3.8089844240000006	0.48828125	0.7324219	0.36621094	2.8878417540000005	-8.58217752	0.3612792932	-0.4272461	0.8544922	-0.061035156	4.468139676000001	9.62653804	0.3026611322	0.7324219	-0.61035156	0.18310547	-8.947045926000001	0.7058105432	3.3005616	0.36621094	-0.18310547	-0.12207031	-1.2788329680000001	9.89809604	2.068383786	0.61035156	-0.12207031	0.30517578	1.9212402160000002	9.5870607	-1.723852536	0.12207031	-0.24414062	-0.24414062	1549638493.37
-9.16716304	-1.287207068	-4.0326903960000005	0.36621094	0.30517578	0.24414062	3.101977536	-8.923120108	0.2895019568	-0.30517578	1.0375977	0.24414062	4.5518798920000005	9.52485324	0.6830810700000001	0.6713867	-0.24414062	-0.36621094	-9.012841754	0.6352294928000001	3.3687500000000004	0.24414062	-0.7324219	-0.061035156	-1.2788329680000001	9.89809604	2.068383786	0.5493164	-0.30517578	0.24414062	1.720263678	9.644482428000002	-2.0301025360000002	-0.061035156	-0.36621094	-0.30517578	1549638493.411
-9.448290740000001	-1.314721646	-3.829321286	-0.061035156	-0.061035156	0	3.1940917540000004	-9.03796376	0.30744628600000007	-0.6713867	1.4038086	0.12207031	4.42866214	9.481787140000002	0.80390625	0.6713867	-0.24414062	-0.36621094	-9.171948380000002	0.492871106	3.609204074	0.4272461	-0.061035156	0.061035156	-0.4486083966	9.82153354	2.0097655760000004	0.48828125	-0.48828125	0.24414062	2.03488768	9.6636232	-1.967895468	-0.12207031	-0.30517578	-0.24414062	1549638493.45
-9.34541034	-1.4223876800000002	-3.552978534	-0.24414062	-0.061035156	0.061035156	3.0828369600000003	-9.154003894	0.416308606	-0.91552734	1.4038086	0.18310547	4.37961412	9.5021241	0.7261474640000001	0.36621094	-0.24414062	-0.6713867	-9.185107428000002	0.285913089	3.5876709260000004	0.48828125	-0.18310547	0.12207031	-0.387597644	9.936376800000001	2.0253173920000003	0.48828125	-0.30517578	0.061035156	2.097094748	9.63491214	-1.5432128600000001	-0.12207031	0.12207031	-0.12207031	1549638493.49
-9.051123200000001	-1.3984619600000001	-3.1869139400000006	0.12207031	0.12207031	0.061035156	2.9955077880000003	-9.023608426000001	0.5323486420000001	-0.7324219	1.159668	0.24414062	4.563842752	9.53442392	0.613696286	-0.061035156	-0.5493164	-1.4038086	-8.990112320000001	0.014355469240000002	3.494360324	0.30517578	0.12207031	0	-0.387597644	9.936376800000001	2.0253173920000003	0.4272461	-0.12207031	0	1.832714856	9.62773462	-1.143652356	-0.36621094	0	-0.061035156	1549638493.53
-9.155200180000001	-1.2010742212	-3.198876996	0.12207031	-0.12207031	-0.061035156	2.981152356	-8.612085160000001	0.5610595746000001	-0.48828125	1.0986328	0.30517578	4.70859375	9.504516574	0.534741214	-0.061035156	-0.5493164	-1.4038086	-8.88842752	-0.08493652160000001	3.3149170320000003	0.12207031	-0.24414062	0.061035156	-0.7058105432	9.7318116	2.241845746	0.24414062	-0.061035156	-0.061035156	1.7896484620000002	9.53920926	-1.197485324	-0.5493164	-0.18310547	0.061035156	1549638493.57
-9.480590560000001	-1.294384784	-3.2503173920000004	-0.18310547	-0.061035156	-0.061035156	2.9117675720000005	-8.431445288	0.3529052716	-0.30517578	1.0986328	0.36621094	4.786352536	9.788037140000002	0.4904785144	0	-0.36621094	-1.3427734	-9.027197480000002	-0.19499511780000003	3.4680420320000005	0	0.12207031	0.061035156	-0.6459961060000001	10.04404254	2.3219971040000003	0.18310547	-0.12207031	-0.12207031	2.0576172120000003	9.5703125	-1.459472644	-0.36621094	0	-0.061035156	1549638493.61
-9.491357428	-1.409228534	-3.07805162	-0.12207031	-0.12207031	0	2.830419928	-8.682665740000001	0.05981445288	-0.18310547	0.9765625	0.48828125	4.862915036	9.987817000000001	0.5096191394	0	-0.24414062	-1.2207031	-9.065478240000001	-0.2524169928	3.5135009000000004	-0.12207031	-0.061035156	-0.061035156	-0.6459961060000001	10.04404254	2.3219971040000003	0.12207031	-0.061035156	-0.18310547	1.94636232	9.590649460000002	-1.0180419928000002	-0.30517578	0.36621094	0	1549638493.65
-9.38010234	-1.276440396	-2.9117675720000005	0.061035156	0.12207031	-0.061035156	2.807690396	-8.851342752	-0.211743161	-0.061035156	0.6713867	0.61035156	4.902392572	9.91364766	0.5610595746000001	0	-0.061035156	-1.159668	-8.988915740000001	-0.1626953076	3.50991214	-0.12207031	0	-0.061035156	-0.898413089	9.96508786	2.3614746400000004	0	0.061035156	-0.18310547	1.9020996400000003	9.676782248	-0.9127685700000001	-0.4272461	0.18310547	0	1549638493.69
-9.407617212	-1.3661621400000001	-3.07805162	0	-0.061035156	-0.12207031	2.7945312500000004	-8.752050720000002	-0.4139160144	-0.061035156	0.6713867	0.61035156	4.81984874	9.795214660000001	0.5813964856000001	0.061035156	0.061035156	-0.91552734	-8.939868210000002	-0.09331054320000001	3.544604532	-0.12207031	-0.061035156	-0.061035156	-0.899609375	9.81555162	2.319604532	-0.12207031	0	-0.18310547	1.629345746	9.75214856	-1.146044928	-0.24414062	-0.061035156	-0.061035156	1549638493.73
-9.402832068	-1.38410643	-3.063696286	0.061035156	-0.061035156	-0.061035156	2.85913089	-8.653955072	-0.5467041034000001	0.18310547	-0.30517578	0.48828125	4.640405252	9.79880342	0.5323486420000001	-0.12207031	-0.061035156	-0.24414062	-8.955419928000001	-0.153125	3.5733153960000004	-0.12207031	-0.061035156	-0.12207031	-0.899609375	9.81555162	2.319604532	-0.18310547	-0.12207031	-0.18310547	1.585082968	9.66003444	-1.081445288	-0.12207031	-0.24414062	-0.18310547	1549638493.77
