# Supplementary material for: A deep learning approach for lower back-pain risk prediction during manual lifting
Source: PLoS One. 2021 Feb 19;16(2):e0247162. doi: 10.1371/journal.pone.0247162 (PMC7894914; doi:10.1371/journal.pone.0247162)
Supplement: S1 Data — (ZIP) [file pone.0247162.s001.zip › source-used/Subject_02_P2_Zone04_T1.csv]

Side_A_x	Side_A_y	Side_A_z	Side_G_x	Side_G_y	Side_G_z	LtWt_A_x	LtWt_A_y	LtWt_A_z	LtWt_G_x	LtWt_G_y	LtWt_G_z	RtWt_A_x	RtWt_A_y	RtWt_A_z	RtWt_G_x	RtWt_G_y	RtWt_G_z	Back_A_x	Back_A_y	Back_A_z	Back_G_x	Back_G_y	Back_G_z	UArm_A_x	UArm_A_y	UArm_A_z	UArm_G_x	UArm_G_y	UArm_G_z	Thig_A_x	Thig_A_y	Thig_A_z	Thig_G_x	Thig_G_y	Thig_G_z	Time_stp
-9.241332968	-1.4929687500000002	-3.411816394	-0.061035156	0	0	2.7969239200000002	-8.844164840000001	-0.8242431610000001	-0.061035156	0	-0.061035156	3.9597167540000004	9.648071580000002	0.439038089	0	0	-0.12207031	-8.985326980000002	-0.192602536	3.2957762600000002	0	0	0	-0.6675292932	9.718652160000001	2.1760498200000002	0.061035156	0	0	1.532446286	9.746167032	-0.46535643000000004	-0.061035156	0	-0.061035156	1549637188.487
-9.22458516	-1.5372314300000003	-3.411816394	0	0	0	2.82922374	-8.884838760000001	-0.8158691100000001	-0.061035156	0	-0.061035156	4.01953125	9.707885880000001	0.4342529254	0	-0.061035156	-0.061035156	-8.9829348	-0.19738769960000002	3.2945800720000005	0	-0.12207031	0	-0.708203125	9.76889676	2.1616942900000002	0.061035156	-0.061035156	0	1.5372314300000003	9.77368161	-0.4426269568000001	0	-0.061035156	-0.061035156	1549637188.527
-9.213818390000002	-1.5372314300000003	-3.3866942900000003	0	0	0	2.7969239200000002	-8.881250000000001	-0.8062988220000001	-0.061035156	0	-0.061035156	4.07336412	9.73659694	0.45578614200000006	0	-0.061035156	0	-8.991308606	-0.1818359424	3.32807608	0	-0.12207031	0	-0.7034179712000002	9.80957068	2.1700683900000004	0	-0.061035156	0	1.522875998	9.760522660000001	-0.43066405760000004	-0.061035156	0	0	1549637188.567
-9.21979982	-1.5180908540000002	-3.3843016200000005	0	0	0	2.7885498200000005	-8.83220198	-0.8015136780000001	0	0	-0.061035156	4.059008786	9.70310054	0.52995607	0.061035156	-0.061035156	0.061035156	-8.99728984	-0.19140625	3.3412353240000003	0	-0.061035156	0	-0.6615478240000001	9.778466754	2.177246106	0	-0.061035156	0	1.5085204680000002	9.76889676	-0.40554199280000003	-0.061035156	-0.061035156	0	1549637188.607
-9.23535144	-1.5109130400000002	-3.4142089660000003	-0.061035156	-0.061035156	0	2.7945312500000004	-8.826220746	-0.8122802520000001	0	0	-0.061035156	4.00517572	9.68515625	0.5897705072	0	-0.061035156	0.061035156	-8.991308606	-0.17824707460000003	3.3412353240000003	0	-0.12207031	0	-0.6244628600000001	9.7401857	2.16408696	0	-0.061035156	0	1.5156982820000002	9.766503894000001	-0.44143066100000006	-0.061035156	0	0	1549637188.647
-9.220996106000001	-1.532446286	-3.379516574	0	-0.061035156	0	2.8017089660000005	-8.84296875	-0.8290283540000001	0	0	-0.061035156	3.9776612400000007	9.707885880000001	0.5837890576	-0.061035156	-0.061035156	0.061035156	-9.00327176	-0.17944336060000002	3.3651612400000004	0	-0.061035156	0	-0.5993408246	9.77368161	2.1664795320000003	0	-0.12207031	0.061035156	1.532446286	9.770092752000002	-0.41152344240000005	0	0	0	1549637188.687
-9.216211060000001	-1.5180908540000002	-3.354394568	0	0	0	2.802905252	-8.82263179	-0.850561502	0	0	-0.061035156	3.974072284	9.70310054	0.5455078076000001	-0.061035156	-0.061035156	0.061035156	-9.00805661	-0.19140625	3.369946286	0	-0.061035156	0	-0.57421875	9.78444838	2.190405252	0	-0.061035156	0	1.5025390379999999	9.766503894000001	-0.40554199280000003	-0.061035156	-0.061035156	0	1549637188.727
-9.264062500000001	-1.4833984620000003	-3.3807128600000005	0	0	0	2.77180162	-8.83698732	-0.88046875	0	0	-0.061035156	3.9226317900000005	9.697119110000001	0.5191894568000001	0	-0.061035156	0.061035156	-8.994897660000001	-0.1997802716	3.3651612400000004	0	-0.061035156	0	-0.61848143	9.77128894	2.183227536	0	-0.061035156	0	1.4869873200000001	9.765307608	-0.419897464	-0.061035156	-0.061035156	0	1549637188.767
-9.2556884	-1.4810058900000003	-3.411816394	-0.061035156	-0.061035156	0	2.75625	-8.8561277	-0.8816650360000001	0	0	-0.061035156	3.9022949280000003	9.721044928000001	0.515600589	-0.061035156	-0.061035156	0	-8.993701080000001	-0.19140625	3.39506839	0	-0.061035156	0	-0.6280517572	9.792822480000002	2.16408696	0	-0.061035156	0	1.5300537140000001	9.77368161	-0.439038089	0	-0.061035156	0	1549637188.807
-9.22578125	-1.4810058900000003	-3.3603759000000006	0	0	0	2.7538574280000003	-8.819042932	-0.8577392572	0	0	-0.061035156	3.9142577880000005	9.71027806	0.5084228534	-0.061035156	-0.061035156	0	-8.99728984	-0.17465820680000002	3.41301268	0	-0.061035156	0	-0.6256591459999999	9.790429712	2.1892089660000003	0	-0.061035156	0	1.5491942900000002	9.780859620000001	-0.41271972840000004	-0.061035156	-0.061035156	0	1549637188.847
-9.22458516	-1.46665036	-3.338842752	0	0	0	2.7538574280000003	-8.819042932	-0.8577392572	0	0.061035156	-0.061035156	3.9130616000000003	9.697119110000001	0.5072265576	0	-0.061035156	0	-8.979345746000002	-0.17944336060000002	3.411816394	0	-0.061035156	0	-0.6160888580000001	9.780859620000001	2.174853534	0	-0.061035156	0	1.546801718	9.755737320000001	-0.3804199280000001	-0.061035156	-0.061035156	0	1549637188.887
-9.232959260000001	-1.4582763580000002	-3.3854980040000004	0	0	0	2.8124755400000003	-8.823827880000001	-0.8134765380000001	0	0	0	3.93339856	9.689941394000002	0.5096191394	-0.061035156	-0.061035156	-0.061035156	-8.97575679	-0.1806396466	3.41301268	0	-0.061035156	0	-0.5802001800000001	9.76889676	2.1760498200000002	0	-0.061035156	0	1.5204834260000002	9.76411142	-0.42229003600000004	0	-0.061035156	0	1549637188.929
-9.23774411	-1.465454074	-3.3783202880000003	0	0	0	2.8423827880000005	-8.844164840000001	-0.811083966	0	0	0	3.968090854	9.69592302	0.531152356	-0.061035156	-0.061035156	-0.061035156	-8.96499002	-0.172265625	3.4261719240000006	0	-0.061035156	0	-0.5754150360000001	9.7832518	2.1760498200000002	0	-0.061035156	0	1.5527832460000002	9.759326080000001	-0.40434570680000004	0	-0.12207031	0	1549637188.966
-9.242529254	-1.4463134979999999	-3.3567871400000002	0	0	0	2.8854492800000004	-8.81186502	-0.784765625	0.061035156	0	-0.12207031	4.018334964	9.71027806	0.534741214	-0.061035156	-0.061035156	-0.061035156	-8.96977536	-0.172265625	3.4441162140000006	0	-0.061035156	-0.061035156	-0.5778076080000001	9.786840560000002	2.162890576	0	-0.12207031	0	1.579101538	9.755737320000001	-0.38400878600000005	-0.061035156	0	0	1549637189.007
-9.25209964	-1.3972655760000001	-3.3771241	0	0	0	2.8914307100000003	-8.786743210000001	-0.7608398560000001	0.061035156	0.061035156	-0.18310547	4.048242212	9.6983152	0.5502929712000001	-0.061035156	-0.061035156	0	-8.95661592	-0.1579101538	3.42497554	0	-0.12207031	-0.061035156	-0.5802001800000001	9.77368161	2.165283246	0	-0.061035156	0	1.5563721040000003	9.765307608	-0.42109375000000004	-0.12207031	-0.061035156	0	1549637189.046
-9.254492212	-1.4116211060000001	-3.3962646760000004	0	0	0	2.930908246	-8.792724640000001	-0.7572509980000001	0.12207031	0.061035156	-0.18310547	4.06379393	9.69951178	0.5514892572000001	-0.061035156	-0.061035156	0	-8.948242212	-0.1854248004	3.4512939300000003	0	-0.061035156	-0.061035156	-0.5646484424	9.796411240000001	2.1616942900000002	-0.061035156	-0.061035156	0	1.5156982820000002	9.746167032	-0.417504892	0	0	0	1549637189.086
-9.232959260000001	-1.4415283540000001	-3.40942392	0	0	0	2.930908246	-8.792724640000001	-0.7572509980000001	0.061035156	0.061035156	-0.12207031	4.093701080000001	9.70310054	0.5490966754000001	-0.12207031	-0.061035156	0	-8.953027160000001	-0.17585449280000004	3.464453076	0	-0.12207031	-0.061035156	-0.5371337860000001	9.80239218	2.1509277160000004	-0.061035156	-0.061035156	0	1.561157248	9.76770018	-0.4091308606000001	0	-0.061035156	-0.061035156	1549637189.127
-9.228173920000001	-1.427172824	-3.38908696	0	0	0	2.9213378600000004	-8.766406250000001	-0.75366214	0	0	-0.12207031	4.075756790000001	9.688745108	0.5550781250000001	-0.061035156	-0.061035156	0.061035156	-8.987719748	-0.17585449280000004	3.52785643	0	-0.061035156	-0.061035156	-0.515600589	9.8083741	2.18203125	-0.061035156	-0.12207031	0	1.6472900360000002	9.760522660000001	-0.3612792932	0	0	0	1549637189.167
-9.23535144	-1.3793212860000001	-3.379516574	0	0	0	2.8579346040000004	-8.7364991	-0.7428955072	-0.061035156	0	-0.12207031	4.06140126	9.646875000000001	0.6005371106	-0.061035156	-0.061035156	0	-8.957812500000001	-0.1806396466	3.50393071	0	0	-0.061035156	-0.42707518000000005	9.7832518	2.215527356	-0.061035156	-0.061035156	-0.061035156	1.638916034	9.755737320000001	-0.3576904254	-0.061035156	0	0	1549637189.206
-9.268847840000001	-1.3685547120000001	-3.42497554	-0.061035156	0	0	2.854345746	-8.774780252000001	-0.732128894	-0.061035156	0	-0.061035156	4.043457068	9.615771760000001	0.5837890576	-0.061035156	0	-0.061035156	-8.91953125	-0.1770507788	3.4835937500000003	0	0	-0.061035156	-0.461767572	9.723437500000001	2.180834964	-0.061035156	0	0	1.5767089660000002	9.755737320000001	-0.42109375000000004	0	0	0	1549637189.246
-9.247314300000001	-1.4068359620000002	-3.4034423920000005	0	-0.061035156	0	2.910571286	-8.833398560000001	-0.745288089	-0.061035156	0	-0.061035156	4.06379393	9.70310054	0.539526358	-0.061035156	-0.061035156	-0.061035156	-8.92551268	-0.18422851440000002	3.5063233800000004	-0.061035156	-0.061035156	-0.061035156	-0.570629892	9.790429712	2.1616942900000002	-0.061035156	-0.061035156	0	1.6185790740000001	9.76291484	-0.401953125	0	-0.061035156	0	1549637189.286
-9.226977340000001	-1.400854532	-3.3759277160000005	0	0	0	2.899804712	-8.819042932	-0.716577176	-0.061035156	-0.061035156	-0.061035156	4.106860324	9.70429712	0.5359375000000001	0	-0.061035156	0	-8.92910144	-0.20217285340000002	3.494360324	-0.061035156	-0.061035156	-0.061035156	-0.57421875	9.8251223	2.201171924	-0.061035156	-0.061035156	0	1.6149902160000003	9.760522660000001	-0.387597644	0	0	0	1549637189.326
-9.241332968	-1.3613769960000002	-3.39267572	0	0	0	2.8675048920000004	-8.792724640000001	-0.6759033540000001	-0.061035156	-0.061035156	-0.061035156	4.06977536	9.644482428000002	0.5825927716	0	0	0	-8.92551268	-0.193798822	3.5087158540000005	0	-0.061035156	-0.061035156	-0.5203857428	9.76171875	2.2239013580000004	-0.061035156	-0.061035156	0	1.6125976440000003	9.759326080000001	-0.4330566394	-0.061035156	0	0	1549637189.366
-9.25090306	-1.3685547120000001	-3.4166014400000004	-0.061035156	0	0	2.8675048920000004	-8.792724640000001	-0.6759033540000001	-0.061035156	0	0	4.018334964	9.630126800000001	0.6017333966	-0.061035156	0	-0.061035156	-8.927905252	-0.1866210962	3.517089856	-0.061035156	-0.061035156	-0.061035156	-0.477319339	9.71745607	2.201171924	-0.061035156	-0.061035156	0	1.5934570680000002	9.743774460000001	-0.4294677716	0	-0.061035156	0	1549637189.406
-9.24492212	-1.3805175720000002	-3.402246106	-0.061035156	0	0	2.9081787140000004	-8.797509980000001	-0.6663330072	-0.061035156	0	0	4.0506347840000005	9.676782248	0.5837890576	-0.061035156	0	-0.061035156	-8.939868210000002	-0.1854248004	3.5314452880000005	-0.061035156	0	-0.061035156	-0.47253417540000003	9.759326080000001	2.20236821	-0.061035156	-0.061035156	0	1.604223642	9.75214856	-0.41271972840000004	0	0	0	1549637189.446
-9.25090306	-1.369750998	-3.4189941100000003	-0.061035156	0	0	2.981152356	-8.815454074	-0.660351538	0	-0.061035156	-0.061035156	4.080542032	9.6983152	0.5550781250000001	0	0	0	-8.93388678	-0.1878173822	3.5338378600000007	-0.061035156	-0.061035156	-0.061035156	-0.49765625	9.79880342	2.2215087860000002	-0.061035156	0	0	1.599438498	9.756933606	-0.38640135800000003	0	-0.061035156	0	1549637189.486
-9.23774411	-1.358984424	-3.430957068	-0.061035156	0	0	2.93808606	-8.790332068	-0.6723144568000001	0	-0.061035156	-0.061035156	4.053027356	9.676782248	0.5825927716	0	0	0	-8.939868210000002	-0.19619140380000002	3.541015576	-0.061035156	0	-0.061035156	-0.49167482	9.77607428	2.217919928	-0.061035156	0	0	1.57551268	9.743774460000001	-0.43066405760000004	0	0	0	1549637189.526
-9.23535144	-1.373339856	-3.4441162140000006	-0.061035156	0	0	2.934497104	-8.758032248000001	-0.699829074	0	0	0	4.041064496	9.666015380000001	0.576611322	-0.061035156	0	-0.061035156	-8.947045926000001	-0.1866210962	3.5553711060000004	-0.061035156	0	-0.061035156	-0.4713378894	9.7748777	2.19997554	-0.061035156	0	0	1.5743163940000002	9.760522660000001	-0.4426269568000001	0	0	-0.061035156	1549637189.566
-9.229370108000001	-1.400854532	-3.4213867800000006	-0.061035156	0	0	2.951245108	-8.77597644	-0.7464843750000001	0	0	0	4.05183107	9.69472644	0.570629892	-0.061035156	0	-0.061035156	-8.94465306	-0.1806396466	3.5290527160000003	-0.061035156	0	-0.061035156	-0.48569336060000007	9.795214660000001	2.222705072	-0.061035156	0	0	1.605419928	9.766503894000001	-0.3995605432	0	0	0	1549637189.606
-9.24492212	-1.373339856	-3.42736821	-0.061035156	0	0	2.975170926	-8.77836911	-0.765625	0	0	0	4.0602050720000005	9.705493210000002	0.5885742212	-0.061035156	0	0	-8.93867212	-0.172265625	3.52546376	-0.061035156	0	-0.061035156	-0.5132080072	9.80239218	2.2250976440000003	-0.061035156	0	-0.061035156	1.6329346040000001	9.758129892000001	-0.42827148560000006	0	0	0	1549637189.646
-9.25688498	-1.3637695680000002	-3.4381347840000003	-0.061035156	-0.061035156	-0.061035156	2.975170926	-8.77836911	-0.765625	-0.061035156	-0.061035156	-0.061035156	4.030297824	9.680371106	0.6053222644	-0.061035156	0	0	-8.939868210000002	-0.1674804712	3.5266601440000005	-0.061035156	0.061035156	-0.061035156	-0.517993161	9.77248552	2.2286865020000004	-0.061035156	-0.061035156	-0.061035156	1.58747554	9.76889676	-0.42229003600000004	0	0	0	1549637189.686
-9.23654802	-1.375732428	-3.44890126	-0.061035156	-0.061035156	-0.061035156	2.948852536	-8.771191394	-0.729736322	-0.061035156	-0.061035156	-0.061035156	4.00756839	9.6636232	0.6029296924	-0.061035156	0	-0.061035156	-8.939868210000002	-0.1854248004	3.5135009000000004	-0.061035156	0	-0.061035156	-0.4868896466	9.76291484	2.231079074	-0.061035156	-0.061035156	0	1.56354982	9.77368161	-0.45578614200000006	0	-0.061035156	-0.061035156	1549637189.726
-9.229370108000001	-1.378125	-3.40703125	0	0	-0.061035156	2.956030252	-8.786743210000001	-0.7273437500000001	-0.061035156	-0.061035156	-0.061035156	4.02551268	9.673193390000002	0.57421875	-0.061035156	0	-0.061035156	-8.95661592	-0.19619140380000002	3.5111084260000003	-0.061035156	0	-0.061035156	-0.4904785144	9.770092752000002	2.231079074	-0.061035156	0	-0.061035156	1.585082968	9.77248552	-0.42587889400000006	-0.061035156	0	0	1549637189.766
-9.247314300000001	-1.355395468	-3.420190396	0	0	-0.061035156	2.951245108	-8.787939300000001	-0.707006839	-0.061035156	-0.061035156	-0.061035156	4.013549820000001	9.657641574000001	0.569433606	-0.061035156	0	-0.061035156	-8.93867212	-0.1854248004	3.5015380400000002	0	0	-0.061035156	-0.5144042932	9.75214856	2.23227536	-0.061035156	0	-0.061035156	1.6245605040000002	9.760522660000001	-0.3995605432	-0.061035156	0	0	1549637189.806
-9.261669928000002	-1.358984424	-3.410620108	-0.061035156	0	-0.061035156	2.94526358	-8.825024460000002	-0.678295926	-0.061035156	0	-0.061035156	4.008764676	9.661230432000002	0.569433606	-0.061035156	0	-0.061035156	-8.95063498	-0.1997802716	3.4907714660000004	0	0	-0.061035156	-0.516796875	9.7485598	2.227490216	-0.061035156	-0.061035156	-0.061035156	1.6149902160000003	9.758129892000001	-0.387597644	0	0	0	1549637189.846
-9.247314300000001	-1.350610324	-3.39267572	0	0	0	2.951245108	-8.833398560000001	-0.657958966	-0.061035156	0	0	4.023120108	9.651660340000001	0.5610595746000001	-0.061035156	0	-0.061035156	-8.95063498	-0.193798822	3.47163089	0	0.061035156	-0.061035156	-0.515600589	9.746167032	2.250219748	-0.061035156	-0.061035156	-0.061035156	1.6137939300000002	9.758129892000001	-0.3995605432	-0.061035156	0	0	1549637189.886
-9.24492212	-1.3482177520000003	-3.410620108	-0.061035156	0	-0.061035156	2.960815396	-8.819042932	-0.6555663939999999	0	0	0	4.018334964	9.64328624	0.569433606	0	-0.061035156	0	-8.96140126	-0.2189208966	3.464453076	0	0	0	-0.5371337860000001	9.72224092	2.2621826080000003	-0.061035156	-0.061035156	-0.061035156	1.5862792540000001	9.75214856	-0.4139160144	0	0	0	1549637189.926
-9.23535144	-1.387695288	-3.417797824	0	0	0	2.960815396	-8.819042932	-0.6555663939999999	0	0	-0.061035156	4.00756839	9.656445288	0.6089111420000001	0	0	-0.061035156	-8.959009080000001	-0.24643554320000002	3.4656494600000003	0	0.061035156	-0.061035156	-0.49885253600000007	9.758129892000001	2.277734424	-0.061035156	-0.061035156	-0.061035156	1.6030273560000001	9.765307608	-0.40075683900000003	0	-0.061035156	0	1549637189.966
-9.24013678	-1.3577880400000002	-3.43334964	-0.061035156	0	0	2.9416748200000002	-8.797509980000001	-0.7141846040000002	0	0	0	4.008764676	9.650463760000001	0.6447998200000001	0	0	-0.061035156	-8.9494384	-0.22131347840000004	3.4261719240000006	-0.061035156	0	0	-0.501245108	9.74736322	2.25261232	0	0	0	1.620971646	9.7485598	-0.3959716754	0	-0.061035156	0	1549637190.006
-9.23535144	-1.374536142	-3.4512939300000003	-0.061035156	0	-0.061035156	2.951245108	-8.777173020000001	-0.7692138580000001	0	0	-0.061035156	4.043457068	9.67917482	0.6555663939999999	-0.061035156	0	-0.061035156	-8.9494384	-0.22131347840000004	3.4261719240000006	-0.061035156	0	0	-0.5598632788000001	9.737792932000001	2.233471646	-0.061035156	0	0	1.6149902160000003	9.746167032	-0.43066405760000004	0	-0.061035156	0	1549637190.046
-9.229370108000001	-1.4056396760000003	-3.4261719240000006	0	0	-0.061035156	2.9213378600000004	-8.762817392	-0.7763915740000001	0	0	-0.061035156	4.064990216	9.7066893	0.6328369110000001	-0.061035156	-0.061035156	0	-8.9494384	-0.22131347840000004	3.4261719240000006	-0.061035156	0	0	-0.5670410144	9.77607428	2.245434604	-0.061035156	-0.061035156	0	1.579101538	9.765307608	-0.44143066100000006	0	0	0	1549637190.086
-9.228173920000001	-1.3996582460000002	-3.42497554	0	0	-0.061035156	2.8830566100000006	-8.74367662	-0.7799804712000001	0	0	-0.061035156	4.047045926	9.689941394000002	0.6125	-0.061035156	0	0	-8.978149460000001	-0.19738769960000002	3.447705072	-0.061035156	0	0	-0.5287597644	9.78444838	2.2657714660000003	-0.061035156	-0.061035156	0	1.5491942900000002	9.758129892000001	-0.41271972840000004	0	0	0	1549637190.126
-9.23654802	-1.3948730040000001	-3.4321533540000004	0	-0.061035156	-0.061035156	2.9321045320000003	-8.750854532	-0.783569339	-0.061035156	0	0	3.9956054320000005	9.66003444	0.6160888580000001	-0.061035156	0	0	-8.979345746000002	-0.1997802716	3.4381347840000003	-0.061035156	0	0	-0.48090820680000007	9.75214856	2.2382567900000003	-0.061035156	-0.061035156	0	1.547998004	9.754540740000001	-0.423486322	0	0	-0.061035156	1549637190.166
-9.230566394	-1.3709472839999999	-3.4166014400000004	0	0	-0.061035156	2.9321045320000003	-8.750854532	-0.783569339	-0.061035156	0	0	3.992016574	9.657641574000001	0.5861816394	-0.061035156	-0.061035156	-0.061035156	-8.985326980000002	-0.1997802716	3.446508786	-0.061035156	0	-0.061035156	-0.4821044928	9.73540036	2.229882788	-0.061035156	0	0	1.5551757200000003	9.760522660000001	-0.41152344240000005	0	0	-0.061035156	1549637190.206
-9.248510880000001	-1.35419928	-3.4321533540000004	0	-0.061035156	-0.061035156	2.9368896760000003	-8.766406250000001	-0.740502896	-0.061035156	0	-0.061035156	4.006372104	9.680371106	0.5550781250000001	0	0	-0.061035156	-8.979345746000002	-0.18422851440000002	3.464453076	0	0	0	-0.5144042932	9.77248552	2.250219748	0	0	-0.061035156	1.580297824	9.759326080000001	-0.40434570680000004	0	0	0	1549637190.246
-9.234155252	-1.3661621400000001	-3.4429199280000002	-0.061035156	0	-0.061035156	2.9237304320000006	-8.77836911	-0.6723144568000001	-0.061035156	0	0	3.9728759000000005	9.66481929	0.5455078076000001	0	-0.061035156	0	-8.959009080000001	-0.1985839856	3.440527356	-0.061035156	0	-0.061035156	-0.52995607	9.756933606	2.255004892	0	0	-0.061035156	1.6114013580000002	9.754540740000001	-0.4330566394	0	0	-0.061035156	1549637190.286
-9.230566394	-1.369750998	-3.42736821	0	-0.061035156	-0.061035156	2.9237304320000006	-8.77836911	-0.6723144568000001	-0.061035156	0	0	3.9609130400000003	9.66003444	0.569433606	0	-0.061035156	-0.061035156	-8.96977536	-0.20576172120000003	3.435742212	0	0	0	-0.5251708966	9.765307608	2.2490234620000003	0	-0.061035156	-0.061035156	1.6664307100000002	9.753344748	-0.43066405760000004	0	0	0	1549637190.325
-9.248510880000001	-1.362573282	-3.4189941100000003	-0.061035156	-0.061035156	0	2.9524413940000005	-8.789135880000002	-0.678295926	-0.061035156	0	0	3.9800537140000007	9.656445288	0.6053222644	0	0	-0.061035156	-8.95661592	-0.19619140380000002	3.408227536	-0.061035156	-0.061035156	-0.061035156	-0.5191894568000001	9.744970746000002	2.256201178	0	0	-0.061035156	1.623364218	9.750951980000002	-0.424682608	0	0	0	1549637190.365
-9.22338858	-1.3673584260000002	-3.4297608800000003	-0.061035156	-0.061035156	0	2.93569339	-8.791528060000001	-0.679492212	0	-0.061035156	0	3.98483876	9.669604532000001	0.6304443390000001	0	-0.061035156	-0.061035156	-8.955419928000001	-0.21054687500000002	3.4213867800000006	0	-0.061035156	0	-0.52995607	9.737792932000001	2.250219748	0	0	-0.061035156	1.6114013580000002	9.76171875	-0.42109375000000004	0	-0.061035156	-0.061035156	1549637190.405
-9.234155252	-1.388891574	-3.428564496	-0.061035156	-0.061035156	0	2.9321045320000003	-8.78076178	-0.7105957068000001	0	-0.061035156	0	4.018334964	9.680371106	0.6280517572	-0.061035156	-0.061035156	-0.061035156	-8.978149460000001	-0.2129394568	3.430957068	0	-0.061035156	-0.061035156	-0.5215820288	9.749755890000001	2.25859375	0	-0.061035156	-0.061035156	1.6269530760000002	9.758129892000001	-0.424682608	-0.061035156	0	0	1549637190.445
-9.2389402	-1.38410643	-3.40703125	0	-0.061035156	0	2.948852536	-8.783154254000001	-0.729736322	0	0	0	4.031494110000001	9.67438948	0.6232665740000001	0	-0.061035156	-0.061035156	-8.97575679	-0.1985839856	3.435742212	-0.061035156	-0.061035156	0	-0.5096191394	9.76291484	2.2801269960000004	0	-0.061035156	-0.061035156	1.58388678	9.755737320000001	-0.41271972840000004	0	0	0	1549637190.485
-9.21501448	-1.4044433900000002	-3.41301268	0	-0.061035156	0	2.9392822480000005	-8.7963134	-0.758447284	-0.061035156	-0.061035156	0	4.041064496	9.673193390000002	0.6364257788	0	-0.061035156	-0.061035156	-8.97336412	-0.211743161	3.4417237400000005	0	-0.061035156	-0.061035156	-0.5203857428	9.753344748	2.25859375	0	-0.061035156	-0.061035156	1.5575683900000001	9.760522660000001	-0.4378417932	0	-0.061035156	0	1549637190.525
-9.24013678	-1.374536142	-3.411816394	0	-0.061035156	-0.061035156	2.9392822480000005	-8.7963134	-0.758447284	-0.061035156	-0.061035156	0	4.035082968	9.668408246	0.6400146760000001	-0.061035156	-0.061035156	-0.061035156	-8.972167932000001	-0.1985839856	3.40942392	-0.061035156	-0.061035156	-0.061035156	-0.5215820288	9.750951980000002	2.251416034	0	0	-0.061035156	1.622167932	9.76291484	-0.41511232	-0.061035156	0	0	1549637190.565
-9.24013678	-1.3972655760000001	-3.4046385800000003	-0.061035156	-0.061035156	-0.061035156	2.934497104	-8.78076178	-0.732128894	-0.061035156	-0.061035156	0	4.048242212	9.676782248	0.6005371106	-0.061035156	-0.061035156	0	-8.972167932000001	-0.2129394568	3.435742212	0	-0.061035156	0	-0.5467041034000001	9.755737320000001	2.253808606	0	-0.061035156	0	1.5743163940000002	9.756933606	-0.44621582460000003	0	0	-0.061035156	1549637190.605
-9.249707068000001	-1.400854532	-3.390283246	0	-0.061035156	0	2.9464599640000007	-8.80349092	-0.7058105432	-0.061035156	-0.061035156	-0.061035156	4.047045926	9.67917482	0.5646484424	0	-0.061035156	0	-8.9661866	-0.21533202880000002	3.4369384000000003	0	-0.061035156	-0.061035156	-0.5359375000000001	9.755737320000001	2.25859375	0	-0.061035156	0	1.5898682100000001	9.76171875	-0.416308606	0	0	0	1549637190.645
-9.25090306	-1.3649658540000003	-3.4034423920000005	-0.061035156	-0.061035156	-0.061035156	2.930908246	-8.80109874	-0.718969748	-0.061035156	-0.061035156	-0.061035156	3.994409146	9.671997300000001	0.5778076080000001	0	0	0	-8.972167932000001	-0.21054687500000002	3.4369384000000003	-0.061035156	-0.061035156	0	-0.5120117212	9.754540740000001	2.245434604	0	0	-0.061035156	1.6269530760000002	9.760522660000001	-0.38999023560000007	-0.061035156	-0.061035156	0	1549637190.685
-9.25209964	-1.378125	-3.393872104	-0.061035156	-0.061035156	-0.061035156	2.9141601440000002	-8.78435054	-0.7201660340000001	-0.061035156	-0.061035156	-0.061035156	3.974072284	9.6636232	0.570629892	0	0	-0.061035156	-8.980542032	-0.211743161	3.4572753600000006	0	0.061035156	0	-0.4892822284000001	9.765307608	2.259790036	0	0	-0.061035156	1.605419928	9.766503894000001	-0.39238280760000005	-0.061035156	-0.061035156	0	1549637190.725
-9.266455072	-1.3709472839999999	-3.4046385800000003	-0.061035156	-0.061035156	0	2.8986084260000005	-8.802294928000002	-0.7213623200000001	-0.061035156	0	0	3.9728759000000005	9.673193390000002	0.592163089	0	0	-0.061035156	-8.967382788	-0.2081542932	3.4225829680000004	-0.061035156	0	-0.061035156	-0.5215820288	9.758129892000001	2.23227536	0	0	-0.061035156	1.58388678	9.77248552	-0.4330566394	-0.061035156	0	0	1549637190.765
-9.264062500000001	-1.41042482	-3.4369384000000003	-0.061035156	-0.12207031	-0.061035156	2.9057862400000003	-8.815454074	-0.75964357	-0.061035156	0	0	3.966894568	9.712670926000001	0.6005371106	0	-0.061035156	-0.061035156	-8.9494384	-0.2081542932	3.4058349640000003	-0.061035156	-0.061035156	-0.061035156	-0.5993408246	9.77368161	2.219116214	0	0	-0.061035156	1.542016574	9.782055710000002	-0.440234375	0	0	-0.061035156	1549637190.805
-9.22578125	-1.425976538	-3.352001996	0	-0.061035156	0	2.8926269959999997	-8.802294928000002	-0.770410144	0	-0.061035156	-0.061035156	4.00517572	9.73061502	0.5909667932	0	0	-0.061035156	-8.960205072	-0.193798822	3.42736821	-0.061035156	-0.061035156	-0.061035156	-0.5909667932	9.8083741	2.2430420320000004	-0.061035156	0	-0.061035156	1.5767089660000002	9.770092752000002	-0.42827148560000006	0	0	-0.061035156	1549637190.845
-9.241332968	-1.378125	-3.3986572480000006	0	0	-0.061035156	2.872290036	-8.761621106	-0.778784146	-0.061035156	-0.061035156	0	4.000390576	9.69233426	0.6280517572	-0.061035156	-0.061035156	0	-8.96259784	-0.1818359424	3.440527356	-0.061035156	-0.061035156	-0.061035156	-0.57421875	9.7748777	2.24064946	-0.061035156	0	-0.061035156	1.594653354	9.76291484	-0.4294677716	0	0	0	1549637190.885
-9.25927716	-1.3864990020000003	-3.42497554	0	-0.061035156	-0.061035156	2.8854492800000004	-8.787939300000001	-0.764428714	-0.061035156	-0.061035156	0	3.98483876	9.67080072	0.61848143	-0.061035156	-0.061035156	-0.061035156	-8.97575679	-0.19140625	3.44890126	-0.061035156	-0.061035156	-0.061035156	-0.5562744110000001	9.744970746000002	2.231079074	-0.061035156	-0.061035156	-0.061035156	1.56953125	9.76291484	-0.4521972644	0	0	-0.061035156	1549637190.925
-9.241332968	-1.3972655760000001	-3.3914795320000004	-0.061035156	-0.061035156	-0.061035156	2.9548339660000003	-8.81066893	-0.7428955072	-0.061035156	0	0	3.98723143	9.6983152	0.576611322	-0.061035156	-0.061035156	-0.061035156	-8.988915740000001	-0.18422851440000002	3.4704346040000003	-0.061035156	-0.061035156	-0.061035156	-0.5359375000000001	9.777270468000001	2.241845746	-0.061035156	-0.061035156	0	1.6114013580000002	9.76889676	-0.423486322	0	0	0	1549637190.965
-9.23774411	-1.3864990020000003	-3.3735351440000003	0	0	-0.061035156	2.9955077880000003	-8.802294928000002	-0.716577176	-0.061035156	0	0	3.9860351440000006	9.69113768	0.5646484424	-0.061035156	-0.061035156	-0.061035156	-8.97336412	-0.19619140380000002	3.458471646	-0.061035156	0	-0.061035156	-0.538330072	9.789233426000001	2.239453076	-0.061035156	-0.061035156	-0.061035156	1.5982422120000002	9.760522660000001	-0.4426269568000001	-0.061035156	-0.061035156	0	1549637191.005
-9.253295926000002	-1.37214357	-3.4046385800000003	0	-0.061035156	-0.061035156	2.96560054	-8.819042932	-0.6675292932	-0.061035156	-0.061035156	-0.061035156	3.9860351440000006	9.645678420000001	0.5502929712000001	-0.061035156	-0.061035156	-0.061035156	-8.95661592	-0.21652832460000004	3.452490216	-0.061035156	-0.061035156	-0.061035156	-0.569433606	9.737792932000001	2.231079074	-0.061035156	-0.061035156	-0.061035156	1.5970459260000003	9.76171875	-0.44621582460000003	0	0	-0.061035156	1549637191.045
-9.248510880000001	-1.3649658540000003	-3.3783202880000003	-0.061035156	-0.12207031	0	2.9548339660000003	-8.823827880000001	-0.6830810700000001	-0.061035156	-0.061035156	-0.061035156	3.9932128600000003	9.644482428000002	0.5371337860000001	-0.061035156	-0.061035156	-0.061035156	-8.9494384	-0.20097655760000002	3.4536866	-0.061035156	-0.061035156	0	-0.5490966754000001	9.73659694	2.22629393	0	-0.061035156	0	1.6305420320000001	9.74736322	-0.39836425720000007	0	0	0	1549637191.085
-9.25090306	-1.373339856	-3.3531983800000003	-0.061035156	0	0	2.9548339660000003	-8.82263179	-0.693847644	0	0	-0.061035156	4.020727536	9.644482428000002	0.5323486420000001	0	-0.061035156	-0.061035156	-8.94465306	-0.1985839856	3.4656494600000003	0	-0.061035156	0	-0.5490966754000001	9.73659694	2.23227536	0	-0.061035156	0	1.5958496400000002	9.749755890000001	-0.4342529254	0	-0.061035156	0	1549637191.125
-9.261669928000002	-1.3805175720000002	-3.3831054320000007	-0.061035156	0	0	2.94526358	-8.815454074	-0.7141846040000002	0	0	-0.061035156	4.036279254000001	9.65883786	0.540722644	0	-0.061035156	0	-8.93867212	-0.2069580072	3.466845746	0	-0.061035156	0	-0.5574707068000001	9.75214856	2.2382567900000003	0	0	0	1.604223642	9.758129892000001	-0.4486083966	-0.061035156	0	0	1549637191.165
-9.264062500000001	-1.374536142	-3.3675537140000005	-0.061035156	-0.061035156	0	2.9249266200000004	-8.808276260000001	-0.7428955072	0	-0.061035156	-0.061035156	4.03747554	9.666015380000001	0.5634521466	0	-0.061035156	0	-8.948242212	-0.1997802716	3.466845746	0	-0.061035156	0	-0.5562744110000001	9.750951980000002	2.211938498	0	-0.061035156	0	1.6245605040000002	9.753344748	-0.42229003600000004	0	0	0	1549637191.205
-9.249707068000001	-1.3805175720000002	-3.3352538940000005	0	0	-0.061035156	2.8986084260000005	-8.789135880000002	-0.762036142	0	-0.061035156	-0.061035156	4.043457068	9.669604532000001	0.6029296924	0	-0.061035156	0	-8.936279254	-0.20097655760000002	3.4835937500000003	0	-0.061035156	0	-0.5431152356000001	9.756933606	2.2203125000000004	0	-0.061035156	0	1.580297824	9.760522660000001	-0.4378417932	0	0	0	1549637191.245
-9.253295926000002	-1.37214357	-3.354394568	0	-0.061035156	0	2.8878417540000005	-8.77836911	-0.7716064300000001	0	0	-0.061035156	4.02551268	9.680371106	0.6244628600000001	0	-0.061035156	0	-8.943457068	-0.2045654254	3.514697284	0	-0.061035156	0	-0.5096191394	9.756933606	2.2430420320000004	0	-0.061035156	0	1.600634784	9.750951980000002	-0.47971191100000005	0	-0.061035156	-0.061035156	1549637191.285
-9.262865920000001	-1.369750998	-3.334057608	0	-0.061035156	0	2.9045898560000003	-8.76401358	-0.7692138580000001	0	0	0	4.02192392	9.69113768	0.6292480432	0	-0.061035156	0	-8.94584964	-0.19499511780000003	3.5063233800000004	0	0	-0.061035156	-0.500048822	9.765307608	2.235864218	0	-0.061035156	0	1.610205072	9.750951980000002	-0.4103271466	0	0	0	1549637191.325
-9.27602536	-1.3458251800000003	-3.359179712	-0.061035156	0	0	2.930908246	-8.774780252000001	-0.778784146	-0.061035156	0	0	4.015942392	9.700707968000001	0.6101074280000001	-0.061035156	-0.061035156	0	-8.936279254	-0.1878173822	3.4979492800000003	0	-0.061035156	-0.061035156	-0.5227783246000001	9.780859620000001	2.2250976440000003	0	-0.061035156	0	1.605419928	9.760522660000001	-0.423486322	-0.061035156	0	0	1549637191.365
-9.27602536	-1.35180661	-3.3627685700000005	-0.061035156	-0.061035156	-0.061035156	2.930908246	-8.774780252000001	-0.778784146	0	-0.061035156	0	4.011157248000001	9.701904254	0.5981445288	-0.061035156	-0.061035156	0	-8.93747554	-0.20576172120000003	3.5063233800000004	0	-0.061035156	-0.061035156	-0.5574707068000001	9.79401857	2.231079074	0	-0.061035156	0	1.6149902160000003	9.74257788	-0.3971679712	0	0	0	1549637191.405
-9.267651260000001	-1.37214357	-3.352001996	0	-0.061035156	-0.061035156	2.9524413940000005	-8.769995108000002	-0.75366214	-0.061035156	0	0	3.99919429	9.682763580000001	0.5969482428	0	-0.061035156	0	-8.936279254	-0.1997802716	3.517089856	-0.061035156	-0.061035156	-0.061035156	-0.531152356	9.766503894000001	2.219116214	-0.061035156	-0.061035156	0	1.60183107	9.75214856	-0.40554199280000003	0	0	-0.061035156	1549637191.445
-9.247314300000001	-1.4044433900000002	-3.334057608	-0.061035156	-0.061035156	-0.061035156	2.94526358	-8.747265380000002	-0.735717752	-0.061035156	-0.061035156	0	3.9609130400000003	9.67080072	0.5813964856000001	-0.061035156	-0.061035156	-0.061035156	-8.953027160000001	-0.2189208966	3.5781005400000003	0	0	-0.061035156	-0.4844970746000001	9.76291484	2.259790036	-0.061035156	-0.061035156	-0.061035156	1.6185790740000001	9.737792932000001	-0.4103271466	0	0	0	1549637191.485
-9.247314300000001	-1.412817392	-3.2969726440000002	0	-0.061035156	-0.061035156	2.942871106	-8.761621106	-0.7393066100000001	-0.061035156	-0.061035156	0	3.9752685700000003	9.66003444	0.6041259784	0	0	-0.061035156	-8.9326902	-0.230883786	3.5290527160000003	-0.061035156	-0.061035156	-0.061035156	-0.43664550720000006	9.76770018	2.2609863220000004	0	0	-0.061035156	1.5551757200000003	9.755737320000001	-0.3804199280000001	0	-0.061035156	0	1549637191.525
-9.25688498	-1.4199951080000002	-3.2874023560000003	0.061035156	-0.12207031	-0.12207031	2.958422824	-8.77238768	-0.778784146	0	-0.061035156	-0.061035156	3.98125	9.644482428000002	0.619677716	0	-0.061035156	-0.061035156	-8.90996106	-0.23208007200000003	3.52785643	-0.061035156	0	-0.061035156	-0.5227783246000001	9.72822284	2.25859375	0	0	-0.061035156	1.5001464660000001	9.7485598	-0.3804199280000001	0	-0.061035156	0	1549637191.565
-9.220996106000001	-1.4558837860000002	-3.1653808900000002	0.061035156	-0.18310547	-0.18310547	3.0002929320000002	-8.777173020000001	-0.8074951080000001	-0.061035156	-0.12207031	0	4.026708966	9.67917482	0.5909667932	0	-0.061035156	-0.061035156	-8.918335160000002	-0.26796875000000003	3.631933606	-0.061035156	0	-0.061035156	-0.5251708966	9.76291484	2.3016601440000004	0	-0.061035156	-0.061035156	1.71667482	9.673193390000002	-0.385205072	0	0	0.061035156	1549637191.605
-9.329858426000001	-1.3996582460000002	-3.0002929320000002	0.12207031	-0.12207031	-0.18310547	3.0433594240000006	-8.716162140000002	-0.800317392	-0.061035156	-0.12207031	0	4.00756839	9.609789840000001	0.5861816394	0.061035156	-0.061035156	-0.061035156	-8.9326902	-0.35649413939999997	3.66303714	0	0	-0.061035156	-0.477319339	9.729418930000001	2.410522464	0	-0.061035156	-0.12207031	1.8231445680000002	9.65285643	-0.23566894960000004	-0.061035156	0.30517578	0.18310547	1549637191.644
-9.42436502	-1.353002896	-2.9990966460000004	0.061035156	-0.12207031	-0.24414062	3.0433594240000006	-8.716162140000002	-0.800317392	-0.061035156	-0.12207031	0	3.9142577880000005	9.56672374	0.6280517572	0.12207031	-0.12207031	-0.061035156	-8.97695288	-0.4342529254	3.7096923920000004	0	0.12207031	-0.061035156	-0.47373047120000006	9.63969748	2.496655252	0.061035156	-0.061035156	-0.18310547	1.6496826080000002	9.77128894	-0.2428466754	-0.061035156	0.24414062	0.12207031	1549637191.684
-9.395654254	-1.415209964	-2.9045898560000003	0.061035156	-0.12207031	-0.30517578	3.15461412	-8.815454074	-0.9893310700000001	-0.061035156	0	0.18310547	3.881957968	9.709082068	0.669921875	0.12207031	-0.12207031	-0.12207031	-8.9829348	-0.4821044928	3.753955072	0.061035156	0.24414062	-0.061035156	-0.4892822284000001	9.750951980000002	2.519384784	0.061035156	-0.061035156	-0.18310547	1.6496826080000002	9.755737320000001	-0.2619873004	0.12207031	0.30517578	0.061035156	1549637191.724
-9.286792032000001	-1.465454074	-2.7502685700000002	0.061035156	-0.12207031	-0.36621094	3.2658691100000006	-8.68864766	-1.035986322	-0.061035156	0	0.18310547	3.8783691100000004	9.796411240000001	0.7608398560000001	0.18310547	-0.24414062	-0.061035156	-8.921923920000001	-0.5323486420000001	3.7790771760000004	0.12207031	0.18310547	-0.12207031	-0.67709964	9.8263179	2.6150878600000005	0.061035156	-0.12207031	-0.24414062	1.8841552520000002	9.68515625	-0.07775878600000001	0.061035156	0.4272461	0.18310547	1549637191.764
-9.28200679	-1.582690396	-2.6103027160000005	0.12207031	-0.24414062	-0.36621094	3.2790283540000003	-8.518774460000001	-1.046752896	-0.12207031	0	0.18310547	3.84367662	9.700707968000001	0.92473143	0.18310547	-0.36621094	0.12207031	-8.8561277	-0.5562744110000001	3.7049072480000005	0.18310547	0.24414062	-0.12207031	-0.850561502	9.681567392	2.66772464	0.061035156	-0.24414062	-0.30517578	2.0157471040000003	9.632519568000001	0.0657958966	0.061035156	0.4272461	0.24414062	1549637191.804
-9.262865920000001	-1.71667482	-2.418896466	0.12207031	-0.4272461	-0.36621094	3.2251952880000005	-8.46972644	-1.123315396	-0.12207031	0.12207031	0.36621094	3.6929442900000002	9.600219748	0.9821533540000001	0.12207031	-0.4272461	0.18310547	-8.823827880000001	-0.5371337860000001	3.6785887600000002	0.30517578	0.30517578	-0.12207031	-0.8840576080000001	9.515283246000001	2.6533691100000003	0.061035156	-0.4272461	-0.36621094	2.1258057100000003	9.564331070000001	0.1806396466	0.18310547	0.5493164	0.36621094	1549637191.844
-9.42915036	-1.680786142	-2.215527356	0.36621094	-0.30517578	-0.30517578	3.2479248200000006	-8.55585962	-1.128100589	-0.12207031	0.12207031	0.36621094	3.541015576	9.66003444	0.9462646760000001	0.061035156	-0.5493164	0	-8.82263179	-0.6041259784	3.6415038940000004	0.48828125	0.4272461	-0.24414062	-0.833813498	9.558349640000001	2.698828076	0.12207031	-0.48828125	-0.30517578	1.7501709260000002	9.56552716	0.135180661	-0.061035156	0.79345703	0.5493164	1549637191.884
-9.847851440000001	-1.4965576080000003	-2.3949707460000003	0.61035156	-0.61035156	-0.24414062	3.23955072	-8.850146760000001	-1.046752896	-0.18310547	0.18310547	0.48828125	3.667822284	9.864599640000002	0.9199462860000001	0.12207031	-0.61035156	0	-8.93747554	-0.709399411	3.561352536	0.61035156	0.36621094	-0.36621094	-0.9223388580000002	9.70429712	2.7729980040000006	0.18310547	-0.48828125	-0.30517578	1.238159146	9.778466754	-0.18303222840000002	0.12207031	0.12207031	0.18310547	1549637191.924
-9.59782698	-1.4403320680000002	-2.4488037140000003	0.48828125	-0.061035156	-0.4272461	3.2742432100000003	-8.98173822	-0.8972167932	-0.061035156	-0.18310547	0.4272461	4.023120108	10.184009080000001	0.9594238220000001	0.12207031	-0.7324219	0.30517578	-9.094189300000002	-0.8421875000000001	3.6295410340000003	0.6713867	0.5493164	-0.30517578	-1.1639892572000001	9.938769960000002	2.85075679	0.18310547	-0.48828125	-0.4272461	0.7393066100000001	9.920825180000001	-0.4294677716	0.48828125	-1.0986328	-0.48828125	1549637191.964
-8.769995108000002	-1.2919922120000003	-2.575610324	0.48828125	1.0986328	-0.4272461	3.25151358	-8.907568390000002	-0.7201660340000001	0.12207031	-0.30517578	0.30517578	4.368847644000001	10.156494600000002	1.1400634980000002	0.24414062	-0.61035156	0.48828125	-8.793920926	-0.9929199280000001	3.3220947480000005	0.36621094	0.36621094	-0.24414062	-1.0742675720000001	10.21272014	2.8232422120000003	-0.12207031	-0.4272461	-0.4272461	1.161596646	9.77128894	-0.339746106	0.5493164	-1.0986328	-0.79345703	1549637192.005
-8.633618210000002	-1.262084964	-3.2682617800000004	0.79345703	1.3427734	-0.24414062	3.0792480040000005	-8.444604532000001	-0.500048822	0.36621094	-0.61035156	0	4.769604532000001	9.448290740000001	1.453491214	0.18310547	-0.18310547	0.4272461	-8.518774460000001	-0.67709964	3.1665771760000005	0.12207031	0.18310547	-0.18310547	-0.49167482	9.72822284	2.58278804	-0.24414062	-0.48828125	-0.48828125	2.326782248	9.268847840000001	-0.5754150360000001	0.6713867	-0.18310547	-0.79345703	1549637192.044
-9.52963858	-1.1735596040000003	-4.38200679	0.5493164	0.48828125	-0.18310547	2.951245108	-8.741284440000001	-0.49645996400000003	0.61035156	-1.3427734	-0.61035156	5.10576178	9.0594973	1.2417480040000002	-0.18310547	-0.12207031	0.4272461	-9.299951080000001	-0.40434570680000004	3.7695067900000003	-0.24414062	0.18310547	0.061035156	0.27873535340000005	9.170751800000001	2.319604532	-0.12207031	-0.4272461	-0.6713867	3.045751996	9.57150908	-1.282421924	0.61035156	0.48828125	-0.61035156	1549637192.084
-9.796411240000001	-0.8314209260000001	-4.600927716	0.061035156	0.18310547	0.061035156	2.802905252	-9.368139480000002	-0.5431152356000001	0.61035156	-1.4648438	-0.91552734	5.3844973000000005	9.04155252	0.8362060700000001	-0.30517578	-0.24414062	-0.061035156	-8.985326980000002	-0.0909179712	3.7037110600000003	-0.30517578	0.79345703	0.24414062	1.068286142	9.79401857	2.256201178	0	0.061035156	-0.6713867	2.136572284	9.911254500000002	-1.100585962	0.36621094	-0.7324219	-0.61035156	1549637192.124
-9.61816394	-0.17106933900000001	-4.33176268	-0.7324219	-0.30517578	-0.061035156	2.7706054320000004	-9.406420926000001	-0.3194091754	0.30517578	-1.0986328	-0.6713867	5.995800720000001	9.087011780000001	0.40075683900000003	-0.30517578	0	-0.6713867	-9.12648912	0.10168457460000001	4.310229532	-0.36621094	0	0.24414062	1.137670926	10.320385880000002	2.038476538	-0.061035156	0.61035156	-0.24414062	2.7072021760000005	9.80358876	-1.5121094240000001	0.48828125	-0.8544922	-0.79345703	1549637192.164
-8.847753894	-0.4330566394	-3.78027356	-0.5493164	0.18310547	-0.61035156	2.7275389400000005	-8.5833741	0.1878173822	0	-0.6713867	-0.24414062	6.532934800000001	8.67189946	0.2524169928	-0.18310547	0.5493164	-0.5493164	-8.496044928000002	0.05502929712000001	3.8616211060000003	-0.61035156	0.061035156	0.18310547	0.838598642	10.04045378	2.100683606	0	0.79345703	0	2.5002441100000006	9.668408246	-1.6520751800000002	0.79345703	-0.4272461	-1.0986328	1549637192.204
-8.712573380000002	-1.1604003600000001	-3.5900634000000005	-0.30517578	-0.30517578	-0.7324219	2.54689946	-7.919433606	0.40793457460000004	0	-0.4272461	-0.061035156	6.501831070000001	8.21013179	0.1818359424	-0.061035156	0.24414062	0	-8.476904254	0.31701660340000004	4.167871106000001	-0.5493164	0.48828125	0.36621094	0.6459961060000001	9.254492212	2.058813498	0	0.79345703	0	2.0839355040000003	9.402832068	-1.37214357	0.8544922	0.12207031	-1.2817383	1549637192.244
-8.846557608000001	-1.476220746	-3.563745108	0.18310547	0.061035156	-0.4272461	2.60671376	-7.8153564300000005	0.419897464	0.18310547	-0.91552734	0.12207031	6.304443390000001	8.109643570000001	0.1256103534	0.061035156	0.36621094	0.24414062	-8.32617212	0.43186035340000006	3.93339856	-0.6713867	0.36621094	0.24414062	0.811083966	8.99609375	1.963110324	0	0.79345703	-0.12207031	1.7083007200000002	9.427954074	-1.061108426	0.79345703	-0.24414062	-1.2207031	1549637192.284
-9.19946286	-1.1556152160000002	-3.6127929320000005	0.6713867	0	-0.24414062	2.702417032	-8.11083966	0.339746106	0	-0.61035156	0.91552734	6.000586060000001	8.35009784	0.031103515380000002	0.12207031	0.7324219	0.12207031	-8.366845746000001	0.6818847840000001	3.9776612400000007	-0.5493164	0.79345703	0.12207031	0.8637207068000001	9.216211060000001	1.847070288	0.061035156	1.159668	-0.12207031	1.8004150360000002	9.469824280000001	-1.1340820288	0.5493164	-0.6713867	-1.159668	1549637192.324
-9.449487320000001	-0.6842773560000001	-3.7563476440000003	0.36621094	-0.48828125	-0.48828125	2.895019568	-8.4135009	0.26796875000000003	0	-0.61035156	0.91552734	5.75534694	8.828613220000001	-0.002392578076	0.18310547	0.6713867	0.061035156	-8.365649460000002	1.031201178	3.951342752	-0.36621094	0.5493164	0	0.3804199280000001	9.610986420000001	1.6496826080000002	0.061035156	1.2207031	0	1.6149902160000003	9.640893570000001	-1.312329074	0.30517578	-0.91552734	-1.159668	1549637192.364
-9.36933606	-0.5778076080000001	-4.011157248000001	-0.12207031	-0.48828125	-0.48828125	3.22160643	-8.59414038	0.22849121400000003	-0.12207031	-0.61035156	1.3427734	5.586669928000001	9.431542932000001	0.007177734620000001	0.061035156	0.4272461	0.18310547	-8.56184056	1.1125488220000002	3.899902356	-0.12207031	0.24414062	-0.18310547	-0.2344726538	10.02011682	1.4774170320000002	0	0.8544922	0.12207031	1.2501221040000001	9.72822284	-1.5180908540000002	0.24414062	-1.159668	-1.4038086	1549637192.404
-9.226977340000001	-0.9283202880000001	-4.189404254	0	-0.18310547	-0.36621094	3.5517822480000003	-8.802294928000002	0.192602536	-0.18310547	-0.5493164	1.7700195	5.310326980000001	9.987817000000001	0.001196289038	0	0.12207031	0.24414062	-8.906372300000001	0.6962402160000001	3.9932128600000003	-0.061035156	0.24414062	-0.36621094	-0.4821044928	10.48188498	1.61977536	-0.061035156	0.24414062	0.12207031	1.965502896	9.7401857	-1.9164550720000002	0.061035156	-0.91552734	-1.5258789	1549637192.444
-9.439917032	-1.063500998	-4.29348143	0.12207031	0.24414062	0.12207031	3.5517822480000003	-8.802294928000002	0.192602536	-0.18310547	-0.5493164	1.7700195	4.9765625	10.180420320000001	0.0657958966	0.24414062	-0.12207031	0.18310547	-9.124096940000001	0.3576904254	3.96569838	-0.24414062	0.48828125	-0.36621094	-0.32539062500000004	10.795312500000001	1.9942138580000002	-0.12207031	-0.061035156	-0.18310547	2.332763678	9.754540740000001	-2.2944824280000002	-0.18310547	-0.12207031	-1.4038086	1549637192.484
-10.43403354	-0.6675292932	-5.02680661	0.30517578	0.48828125	0.61035156	4.28151857	-9.46623552	-0.07895508180000001	-0.18310547	-0.5493164	1.6479492	4.822241214000001	10.13615764	0.41870117800000006	0.4272461	0.30517578	-0.12207031	-9.38129892	0.38640135800000003	3.7455810700000005	-0.4272461	0.36621094	-0.24414062	-0.29667969240000003	10.73789038	2.14973143	-0.30517578	0	-0.48828125	2.2035644960000003	10.554858720000002	-2.159301718	-0.7324219	-0.061035156	-1.159668	1549637192.524
-10.674487319999999	-0.48569336060000007	-5.017236420000001	-0.91552734	-1.5869141	0.4272461	4.571020468	-9.9016848	-0.230883786	-0.48828125	0	0.48828125	4.628442392	10.229467360000001	0.8457763580000002	0.18310547	0.91552734	-0.5493164	-9.229370108000001	0.7488769568000001	3.2503173920000004	-0.30517578	-0.12207031	-0.061035156	-0.6376221040000001	10.654150360000001	1.732226538	-0.61035156	-0.30517578	-0.4272461	2.9057862400000003	11.025	-1.1017822480000001	-1.8310547	0	-0.5493164	1549637192.564
-10.456762680000002	-1.503735324	-3.791040036	-1.7089844	-1.4038086	0.48828125	4.739697284	-10.144530760000002	-0.056225586060000006	-0.48828125	0	0.48828125	4.31979982	10.36464856	0.949853534	-0.48828125	0.4272461	-0.79345703	-9.63969748	0.641210962	2.783764676	0.061035156	-0.91552734	-0.12207031	-1.337451178	10.480688400000002	1.4786132200000002	-0.7324219	-0.7324219	-0.12207031	4.055419928	10.97714856	0.33256836060000006	-3.3569336	0.30517578	0.48828125	1549637192.604
-9.62294928	-2.8651123200000006	-3.1916992800000004	-1.8310547	-1.159668	0.30517578	4.749267572000001	-10.05361322	0.2560058606	-0.6713867	0.61035156	-0.12207031	4.15231929	10.64816942	0.763232428	-1.0375977	-0.6713867	-0.7324219	-10.05839856	-0.20935058900000003	2.7131836060000003	0.12207031	-0.7324219	-0.12207031	-1.8375000000000001	10.490259080000001	1.6783935700000001	-0.48828125	-1.0375977	0.18310547	4.836596646	10.914941100000002	1.886547824	-4.638672	1.159668	2.1362305	1549637192.644
-8.93388678	-3.4381347840000003	-1.6736084260000001	-0.8544922	-1.8310547	0.4272461	4.374829074	-9.210229532000001	0.27155761780000004	-0.36621094	0.9765625	-0.8544922	4.185815396000001	10.19836412	0.6292480432	-1.159668	-1.5869141	-0.12207031	-9.754540740000001	-0.7524658540000001	2.209545926	-0.18310547	-0.8544922	-0.12207031	-1.9128662140000001	10.18759784	2.4021484620000004	-0.24414062	-0.6713867	0.18310547	3.8125733800000003	10.459154860000002	2.34113768	-4.760742	-0.30517578	4.333496	1549637192.684
-8.698217752000001	-3.0613037140000006	-0.7440917932000001	-0.18310547	-0.12207031	0.79345703	4.374829074	-9.210229532000001	0.27155761780000004	0.24414062	0.6713867	-1.8920898	4.3640625	9.43752446	0.6806884980000001	-1.0375977	-1.5869141	0.61035156	-9.310717752	-1.1304931610000002	2.0121582460000003	-0.061035156	-0.36621094	-0.18310547	-2.080346646	9.254492212	2.86152356	-0.30517578	-0.61035156	-0.061035156	1.774096646	10.97236322	1.36018071	-1.953125	-1.7700195	6.0424805	1549637192.724
-9.89689946	-2.8806639400000003	-1.8913329680000002	0.061035156	-0.4272461	-0.061035156	3.4381347840000003	-8.82023912	-0.7871582068	0.7324219	0.48828125	-2.8076172	4.26118161	9.472216754	0.811083966	-0.8544922	-0.7324219	0.91552734	-9.38010234	-1.369750998	2.1569091460000003	-0.24414062	-0.61035156	-0.12207031	-2.004980432	9.00327176	3.1330810700000002	-0.4272461	-0.8544922	-0.061035156	0.4450195288	11.831298920000002	-0.33256836060000006	-2.6245117	-1.159668	5.1879883	1549637192.764
-9.285595746	-2.548095746	-2.031298822	-0.12207031	-2.0751953	-0.061035156	3.0541259000000003	-9.447094748	-1.55158696	0.9765625	0.6713867	-2.9296875	3.9417724640000005	9.926807100000001	0.9139648560000001	-0.61035156	-0.36621094	0.6713867	-9.600219748	-1.314721646	2.9620117800000005	-0.30517578	-0.12207031	-0.12207031	-1.6317382200000001	9.68515625	3.32089856	-0.36621094	-0.5493164	-0.061035156	0.9893310700000001	11.324072480000002	-0.15671386780000002	-1.0375977	-0.7324219	5.126953	1549637192.804
-8.47092302	-1.911669928	-1.0503417932	0.30517578	0.18310547	0.18310547	2.9249266200000004	-8.942260880000001	-2.0707763580000003	1.0986328	0.5493164	-2.6245117	3.8364991	9.38967302	1.1352783540000002	-0.36621094	-0.061035156	0.6713867	-8.77597644	-1.207055661	2.51101088	-0.18310547	-0.48828125	-0.36621094	-1.6472900360000002	9.518872300000002	3.4058349640000003	-0.36621094	-0.18310547	-0.061035156	1.8446777160000003	10.34670378	0.005981445288000001	0	3.1738281	5.065918	1549637192.844
-8.394360520000001	-1.3458251800000003	-1.6137939300000002	-0.18310547	-0.30517578	-0.36621094	2.8698974640000006	-8.169457968	-2.2849121400000003	0.91552734	0.061035156	-2.5634766	3.6283447480000004	8.61567392	1.3470214660000002	-0.4272461	-0.12207031	0.9765625	-8.575000000000001	-0.974975589	3.0625	0.36621094	0.36621094	-0.18310547	-1.8614257200000002	8.421875	3.2969726440000002	-0.4272461	-0.48828125	-0.18310547	1.7645263580000001	9.11452626	0.44621582460000003	0.79345703	4.0893555	3.8452148	1549637192.884
-7.957714660000001	-1.662841754	-1.032397464	-0.4272461	0.061035156	-0.24414062	2.8698974640000006	-8.169457968	-2.2849121400000003	0.48828125	0.18310547	-2.6245117	3.1916992800000004	8.2520018	1.337451178	-0.48828125	-0.7324219	0.91552734	-8.20773912	-1.0754638580000002	2.9213378600000004	0.48828125	-0.24414062	-0.061035156	-1.693945288	7.864404254	3.2467285340000003	-0.12207031	-0.91552734	-0.30517578	0.7476806610000001	8.137158246	0.30385742800000004	1.4038086	5.1879883	2.319336	1549637192.924
-7.92661142	-1.6245605040000002	-0.778784146	0.12207031	0.9765625	0.061035156	2.3542969240000002	-7.683764480000001	-2.239453076	0.12207031	0.4272461	-2.2583008	2.930908246	8.14672824	1.1101562500000002	-0.4272461	-1.2817383	0.4272461	-8.39794928	-1.5121094240000001	3.1893066100000005	0.61035156	0.24414062	0	-1.113745108	8.05102536	3.4237792540000007	0.18310547	-0.91552734	-0.36621094	-0.6244628600000001	7.608398560000001	0.7201660340000001	1.4648438	3.3569336	1.2207031	1549637192.964
-9.130077880000002	-1.149633786	-0.9606201080000001	0.61035156	1.159668	0.30517578	2.2813232820000002	-7.759130890000001	-2.1521240020000003	0	0.36621094	-1.5258789	3.1007812500000003	8.31779802	0.9582275360000001	-0.12207031	-1.159668	-0.36621094	-8.450586060000001	-1.9355957460000002	3.302954074	0.4272461	0.36621094	0	-0.7201660340000001	8.58098143	3.8759764400000005	0.48828125	-0.48828125	-0.4272461	-0.17944336060000002	7.012646760000001	1.32788089	2.5634766	1.0375977	0.24414062	1549637193.003
-10.267749100000001	-0.26318359620000004	-1.8386962860000002	0.5493164	1.4038086	0.36621094	2.4404297120000003	-8.2520018	-1.990625	-0.12207031	0.4272461	0.4272461	3.7360108800000003	8.60251448	1.223803714	0.48828125	-0.4272461	-1.0375977	-8.647973740000001	-2.08752446	3.1366699280000003	0.24414062	0	0.18310547	-0.7979248200000001	9.01044928	4.079345746	0.5493164	-0.12207031	-0.24414062	2.45	7.07963858	2.3746337860000004	3.1738281	-0.9765625	-0.12207031	1549637193.043
-10.834789840000001	-0.1112548822	-2.03488768	0	1.2207031	0.061035156	2.4404297120000003	-8.2520018	-1.990625	-0.12207031	0.4272461	0.4272461	4.46933606	9.061889480000001	1.732226538	0.7324219	0.12207031	-1.159668	-8.834594748	-1.7896484620000002	3.31252446	0.18310547	-0.061035156	0.48828125	-1.240551718	9.0858152	3.974072284	0.61035156	-0.18310547	-0.061035156	5.93120108	9.157592752000001	3.125903354	1.8920898	-1.6479492	-0.30517578	1549637193.083
-11.901879500000001	-0.2643798822	-1.55158696	-1.3427734	-0.30517578	0	2.9045898560000003	-9.557153060000001	-1.7023192900000002	0	0.12207031	1.0986328	4.95263678	9.74257788	2.001391574	0.4272461	-0.061035156	-0.8544922	-8.85732428	-1.4977538940000001	3.4967528960000003	0.24414062	-0.91552734	0.7324219	-1.5276611420000001	9.42915036	3.6881591460000003	0.6713867	-0.5493164	0.061035156	8.442211960000002	9.709082068	3.60202626	-0.24414062	1.2817383	-0.24414062	1549637193.123
-12.403125000000001	-1.42836911	-2.545703076	-0.79345703	0.79345703	0.30517578	3.1773437500000004	-9.96628444	-1.358984424	-0.12207031	-0.18310547	1.5869141	5.249316394	10.558447480000002	1.967895468	0.24414062	-0.91552734	-0.7324219	-9.540405252000001	-1.4068359620000002	3.7886474640000007	0.18310547	-1.6479492	0.48828125	-1.4020507200000003	10.3610598	3.47163089	0.8544922	-0.91552734	0.18310547	5.039965560000001	9.62055661	2.2382567900000003	-0.8544922	-0.061035156	-1.3427734	1549637193.165
-9.1276857	-3.823339856	-2.327978534	1.2817383	0.6713867	0.4272461	3.5087158540000005	-9.600219748	-0.39238280760000005	-0.30517578	-0.18310547	2.0141602	6.497045926	11.545385880000001	1.8195557100000002	0.36621094	0.61035156	-0.91552734	-10.56442842	-0.6459961060000001	4.10805661	0	-1.2817383	-0.061035156	-0.5144042932	11.74636232	2.9213378600000004	0.4272461	-0.24414062	0.5493164	3.0792480040000005	10.914941100000002	0.9486572480000001	1.4038086	-6.1035156	-2.0141602	1549637193.25
-8.223290740000001	-3.1414550720000003	-2.76821286	1.2817383	0.30517578	0.61035156	3.4656494600000003	-8.90996106	-0.10288086060000001	-0.061035156	-0.7324219	1.6479492	6.816455072	11.04414038	2.018139676	0.5493164	1.7700195	-0.30517578	-9.96389128	-0.29069824280000006	3.4907714660000004	0	0.91552734	-0.061035156	-0.5144042932	11.74636232	2.9213378600000004	-0.061035156	0.61035156	0.5493164	1.9810547120000002	10.26176718	-0.833813498	0.91552734	-2.0141602	-2.0751953	1549637193.283
-7.832104532000001	-2.337548822	-3.428564496	1.5258789	1.4038086	0.24414062	3.4656494600000003	-8.90996106	-0.10288086060000001	-0.061035156	-0.7324219	1.6479492	6.267358426	9.77128894	1.988232428	0.061035156	1.5869141	0.9765625	-9.19946286	0.1878173822	2.5421141200000004	-0.36621094	-0.5493164	-0.18310547	-1.0862304712000002	10.082324280000002	2.097094748	-0.61035156	1.0375977	0.48828125	2.976367212	9.522461060000001	-1.4068359620000002	2.0141602	-0.9765625	-1.953125	1549637193.323
-8.52595198	-2.122216754	-4.32817392	0.48828125	-0.12207031	-0.12207031	3.5362304320000004	-7.991211060000001	0.0657958966	0	-1.0986328	0.91552734	5.48139676	9.102563400000001	1.52526857	-0.9765625	0.6713867	1.7700195	-9.016430710000002	0.71538089	2.3578857820000003	-0.12207031	0.36621094	-0.061035156	-1.33386232	8.748461960000002	1.1580077880000001	-0.9765625	0.6713867	0.4272461	2.2167236420000003	9.447094748	-1.0575195288	1.7700195	-0.30517578	-2.0141602	1549637193.363
-9.217407248	-1.7106933900000003	-4.34851088	-0.24414062	-0.48828125	0.12207031	3.3962646760000004	-8.93029802	-0.02033691394	-0.061035156	-0.9765625	0	5.48139676	9.102563400000001	1.52526857	-0.9765625	0.6713867	1.7700195	-9.42436502	0.954638678	2.59116214	-0.24414062	-0.6713867	-0.12207031	-0.9020019568000001	8.96499002	0.740502896	-0.8544922	0.30517578	0.79345703	1.7848632200000003	9.547582968	-0.9797607428000001	1.2207031	-1.5258789	-1.8310547	1549637193.403
-8.75922824	-1.6090087860000002	-3.420190396	-0.18310547	-0.18310547	0.061035156	3.3197021760000003	-8.884838760000001	0.0681884784	-0.061035156	-0.9765625	0	4.90358876	9.35856929	0.6675292932	-1.5869141	-0.061035156	1.5258789	-8.84296875	0.4605712860000001	3.1869139400000006	0.18310547	1.0375977	-0.24414062	-0.1770507788	9.987817000000001	1.2309814300000002	-0.36621094	0.5493164	1.159668	1.77290036	9.554760880000002	-1.246533246	1.0375977	-2.319336	-1.7700195	1549637193.443
-8.456567392	-1.4463134979999999	-3.0744628600000006	0.9765625	0.6713867	-0.12207031	3.1007812500000003	-8.031884980000001	0.26318359620000004	-0.18310547	-0.5493164	-0.18310547	5.054321580000001	8.65036592	-1.02761232	-1.0986328	-0.061035156	1.3427734	-8.463745108000001	0.5443115216000001	3.17495108	-0.36621094	-0.30517578	-0.12207031	-0.14833984620000001	9.56911592	1.812377896	-0.18310547	1.4648438	0.8544922	2.185620108	9.612182608000001	-1.695141574	0.79345703	-1.5869141	-1.8920898	1549637193.483
-8.333349640000002	-1.0575195288	-3.37233876	0.9765625	0.6713867	-0.24414062	3.1007812500000003	-8.031884980000001	0.26318359620000004	-0.24414062	-0.61035156	-0.61035156	5.126098740000001	8.19577626	-1.1771484620000001	-0.24414062	0.5493164	1.6479492	-8.05102536	0.6053222644	2.9859375000000004	-0.18310547	0.61035156	-0.18310547	-0.5371337860000001	8.906372300000001	1.8004150360000002	-0.5493164	1.3427734	0.5493164	2.239453076	9.2724366	-1.5276611420000001	0.9765625	-1.3427734	-1.8310547	1549637193.523
-8.39077176	-0.5586669928	-3.61638179	0.8544922	0.4272461	-0.24414062	2.604321286	-7.729223740000001	0.3002685504	-0.061035156	-0.48828125	-0.48828125	4.774389676	8.141943390000002	-1.0168457068	0.24414062	0.8544922	1.7089844	-7.93857428	0.716577176	3.201269568	-0.24414062	0	-0.18310547	-0.6029296924	8.682665740000001	1.52526857	-0.61035156	0.61035156	0.30517578	2.433251996	9.138451980000001	-1.3302734620000003	0.79345703	-1.0375977	-1.7700195	1549637193.563
-8.92670926	-0.4378417932	-3.8520507200000003	0.24414062	-0.061035156	-0.12207031	2.604321286	-7.729223740000001	0.3002685504	-0.061035156	-0.48828125	-0.48828125	4.3054442900000005	8.100073380000001	-0.7416992212000001	0.24414062	0.30517578	1.5258789	-7.944555710000001	0.9414794928000001	3.198876996	-0.061035156	0.36621094	-0.18310547	-0.48569336060000007	8.610888580000001	1.4678466460000001	-0.36621094	0.30517578	0.12207031	1.9176513580000003	9.165966754000001	-1.476220746	0.24414062	-0.8544922	-1.5869141	1549637193.603
-9.38129892	-1.2489257200000001	-3.7072998200000002	-0.061035156	-0.7324219	-0.12207031	2.65935054	-7.82253444	0.2512207068	-0.18310547	-0.4272461	-0.061035156	4.173852536	8.20415036	-0.43664550720000006	0.12207031	-0.30517578	1.159668	-7.820141574000001	1.144848642	3.1127441100000004	0.36621094	0.24414062	-0.30517578	-0.4713378894	8.762817392	1.2884033540000002	-0.12207031	-0.061035156	-0.061035156	1.41640625	9.480590560000001	-1.629345746	0.061035156	-1.6479492	-1.8310547	1549637193.643
-9.08461911	-1.2261962860000002	-3.6295410340000003	0.6713867	-0.18310547	0.48828125	2.9237304320000006	-8.34890126	0.3026611322	-0.36621094	0.12207031	0.48828125	4.203759784	8.747265380000002	-0.22011719240000002	-0.061035156	-0.61035156	0.61035156	-8.455371106000001	1.0587158540000001	3.4225829680000004	0.30517578	-0.7324219	-0.4272461	-0.7225586060000001	9.201855432	1.287207068	0.061035156	-0.48828125	0.061035156	2.0336913940000003	9.558349640000001	-1.469042932	-0.36621094	-1.3427734	-1.5869141	1549637193.683
-9.229370108000001	-0.38640135800000003	-4.0338867800000004	1.3427734	1.0375977	0.9765625	3.2311766200000003	-9.057104532	0.27275390380000003	-0.36621094	0.4272461	0.79345703	4.31142572	9.527246106	-0.0346923822	0	-0.8544922	-0.12207031	-9.023608426000001	0.3026611322	3.71088858	0.24414062	-0.5493164	-0.5493164	-0.4450195288	10.224683	1.8099853240000001	0.24414062	-1.4038086	0	2.6402099640000003	9.581079074	-1.9403808900000001	-1.0986328	-0.91552734	-1.159668	1549637193.723
-10.3012455	0.14235839660000002	-5.300756789999999	0.61035156	0	0.91552734	3.2311766200000003	-9.057104532	0.27275390380000003	-0.18310547	0.24414062	0.91552734	4.592553714000001	9.863403060000001	0.41271972840000004	0.30517578	-1.0375977	-0.6713867	-8.920727340000001	0.19140625	3.9621094240000003	-0.061035156	-0.61035156	-0.4272461	-0.2643798822	10.863500900000002	2.501440396	0.36621094	-0.9765625	-0.30517578	2.6784912140000006	10.4208741	-2.01096196	-2.0141602	-0.30517578	-1.0375977	1549637193.763
-11.007056200000001	-0.3229980432	-4.958618210000001	-1.7089844	-1.5258789	0.7324219	4.49326178	-10.344311600000001	-0.1626953076	-0.18310547	0.4272461	0.36621094	5.096191394000001	10.184009080000001	1.3924804320000002	0.4272461	-0.30517578	-1.2817383	-9.370532248	0.3971679712	4.288696286	0.18310547	-1.4648438	-0.24414062	-0.40434570680000004	11.017822480000001	2.516992212	0.061035156	-1.3427734	-0.4272461	3.8711913940000002	10.5907473	-0.9737792932	-3.0517578	0.5493164	-0.30517578	1549637193.803
-10.50222194	-1.753759784	-3.881957968	-2.0141602	-1.2817383	-0.24414062	4.49326178	-10.344311600000001	-0.1626953076	-0.18310547	0.4272461	0.36621094	5.038769568	10.686450180000001	1.9200439300000003	-0.24414062	-0.24414062	-1.8920898	-10.563232820000001	-0.025122070680000004	4.349707068	0.30517578	-1.5869141	-0.12207031	-0.4486083966	11.109936600000001	2.368652356	-0.12207031	-1.8920898	-0.30517578	4.709790036	11.2044429	0.899609375	-4.3945312	0.6713867	1.3427734	1549637193.843
-9.81315944	-3.776684604	-2.60910643	-1.6479492	-1.7700195	-0.36621094	5.468237320000001	-10.49863318	-0.3600830072	-0.24414062	0.91552734	-0.12207031	4.858129892000001	10.59553264	1.8255371400000002	-0.7324219	-1.5258789	-2.1972656	-11.05610324	-0.994116214	4.487280252000001	0.48828125	0.061035156	-0.061035156	0.01076660144	11.160181200000002	2.8986084260000005	0.18310547	-1.5869141	-0.4272461	3.7025146760000003	10.92690396	1.7776855040000001	-4.8828125	-0.7324219	3.3569336	1549637193.883
-8.716162140000002	-3.818554712	-0.501245108	0.79345703	-0.61035156	0.91552734	5.267260880000001	-8.923120108	-0.419897464	-0.18310547	1.2207031	-0.91552734	5.280419928000001	9.363354532	1.70471196	-0.4272461	-1.159668	-1.953125	-9.645678420000001	-1.1328857428	3.220410144	0.48828125	0.91552734	-0.24414062	-0.17585449280000004	10.06079074	3.3771241	0.12207031	-0.24414062	-0.79345703	2.568432608	10.406518080000001	1.223803714	-1.5258789	-1.7089844	5.554199	1549637193.923
-9.39326178	-2.9727783540000003	-1.623364218	0.9765625	0.8544922	0.061035156	5.267260880000001	-8.923120108	-0.419897464	0.061035156	1.2817383	-2.380371	5.268457068	8.81066893	1.4738280760000002	-0.24414062	0.061035156	-1.5258789	-9.630126800000001	-0.7369140380000001	2.8220459260000004	0.30517578	-0.4272461	0.12207031	-1.0874267572	8.61567392	3.0732665740000003	-0.24414062	-0.30517578	-0.7324219	1.107763678	12.236840560000001	-0.3672607428	-1.8920898	0.5493164	5.6762695	1549637193.963
-9.35258786	-1.9224365020000003	-2.2753417540000003	0.79345703	-1.3427734	-0.30517578	3.98125	-9.16357428	-1.2082519568	0.30517578	1.2817383	-3.0517578	4.63801268	9.58227536	1.1304931610000002	-0.4272461	-0.24414062	-1.4648438	-9.372924820000001	-0.8888427520000001	3.363964856	0.8544922	1.5869141	0.30517578	-1.3637695680000002	9.226977340000001	2.906982428	-0.12207031	-0.7324219	-0.36621094	1.043164038	11.449683	-0.67709964	-0.6713867	-0.91552734	5.554199	1549637194.003
-8.83698732	-1.008471646	-1.256103534	0.4272461	0.4272461	-0.061035156	3.98125	-9.16357428	-1.2082519568	0.5493164	1.3427734	-2.6245117	4.527954074	9.351391574	0.7991211060000001	-0.4272461	-1.0986328	-1.0375977	-8.675488220000002	-1.284814496	2.6892577880000004	0.36621094	-0.30517578	-0.12207031	-1.3039550720000002	9.514086960000002	3.0553222840000003	0.36621094	0.061035156	-0.36621094	1.534838858	10.44838858	0.0765625	0.36621094	2.746582	4.9438477	1549637194.043
-8.86928714	-0.15671386780000002	-1.9786621400000002	-0.8544922	0.5493164	-0.5493164	3.3508057100000004	-8.03547374	-1.8578369600000002	0.48828125	1.159668	-2.4414062	4.64399411	8.65515126	0.6077148560000001	-0.12207031	-1.0986328	-0.24414062	-8.56782248	-1.05991214	3.0601074280000002	0.7324219	1.2817383	0.18310547	-1.81357428	8.67788089	2.9931152160000005	0.36621094	-0.4272461	-0.4272461	1.2860107820000002	9.399243210000002	0.07177734424	1.0375977	4.8828125	3.2958984	1549637194.083
-8.430249100000001	-0.5036376800000001	-1.6245605040000002	-0.9765625	0.48828125	-0.18310547	3.04216304	-7.792626800000001	-1.9607177520000003	0.4272461	0.9765625	-2.4414062	4.4334472840000005	8.63601088	0.6125	0.30517578	-0.8544922	0.12207031	-8.06657698	-0.955834964	2.82922374	0.61035156	0.18310547	0.18310547	-1.4415283540000001	8.59055162	2.94765625	0.30517578	-0.79345703	-0.48828125	-0.41152344240000005	7.859619110000001	-0.07058105432	1.953125	4.0283203	1.5869141	1549637194.123
-8.62404802	-1.119726538	-1.031201178	-0.48828125	0.12207031	0.061035156	2.75983876	-7.5772949280000015	-1.9044922120000003	0.24414062	0.8544922	-2.2583008	4.262377896	8.72214357	0.775195288	0.48828125	-0.6713867	0.18310547	-7.7878417540000004	-1.3051513580000003	2.807690396	0.36621094	0.24414062	0.12207031	-1.0587158540000001	8.839379892	2.9799560700000005	0.30517578	-0.5493164	-0.5493164	-0.9175537140000001	7.0892092600000005	0.6244628600000001	2.4414062	1.7700195	0.12207031	1549637194.163
-8.94465306	-0.45578614200000006	-1.1735596040000003	-0.12207031	0.30517578	0	2.421289038	-7.510302520000001	-1.876977536	0.12207031	0.79345703	-1.8920898	4.231274460000001	8.98652356	1.11613768	0.61035156	-0.5493164	0.061035156	-8.036669928	-1.453491214	2.9823487400000004	0	-0.5493164	0	-1.0240234620000002	9.05351538	3.051733426	0.30517578	-0.61035156	-0.4272461	1.509716754	6.79372554	1.46665036	3.4179688	1.4648438	-0.6713867	1549637194.203
-9.8418705	-0.754858426	-1.9894287140000002	-0.5493164	1.2207031	-0.4272461	2.421289038	-7.510302520000001	-1.876977536	0.18310547	0.30517578	-1.4038086	4.477709964000001	9.42197284	1.4582763580000002	0.7324219	-0.18310547	-0.12207031	-8.72214357	-1.4558837860000002	3.3352538940000005	-0.36621094	-0.061035156	0	-0.657958966	9.480590560000001	3.3412353240000003	0.4272461	-0.5493164	-0.36621094	2.560058606	8.575000000000001	1.7083007200000002	2.8686523	-0.36621094	-0.79345703	1549637194.243
-10.562036240000001	-1.05991214	-1.6544677520000002	0	0.5493164	0.24414062	2.215527356	-7.767504892	-1.801611322	0.12207031	-0.24414062	-0.6713867	4.925122300000001	9.777270468000001	1.848266574	0.91552734	0.61035156	-0.12207031	-8.653955072	-1.2417480040000002	3.3472167540000006	-0.36621094	-0.061035156	-0.061035156	-0.5897705072	9.94833966	3.52785643	0.24414062	0	-0.36621094	5.1978759000000005	10.090698380000001	3.04455571	0.48828125	0.30517578	-0.61035156	1549637194.283
-11.55854532	-0.718969748	-2.5050292540000005	-0.91552734	0.61035156	0.61035156	2.174853534	-8.16826178	-1.7106933900000003	0.061035156	-0.4272461	0.12207031	5.17993161	9.998584260000001	2.101879892	0.9765625	1.2207031	0.061035156	-8.84057608	-1.11613768	3.3460204680000003	-0.4272461	-0.9765625	0.061035156	-1.022827176	9.96867662	3.458471646	-0.061035156	0	-0.12207031	7.0963867800000004	9.614575180000001	2.2753417540000003	-1.0375977	-1.4648438	0	1549637194.322
-11.19846196	-2.5851807100000004	-3.3962646760000004	-1.0375977	-0.5493164	-0.18310547	2.2203125000000004	-9.667211960000001	-1.36018071	-0.061035156	-0.5493164	1.0375977	5.15361322	10.711572480000001	2.13178714	0.9765625	1.2207031	0.061035156	-9.62055661	-0.8649169928000001	3.953735324	-0.36621094	-0.6713867	0.061035156	-1.0969971040000002	10.530933	3.1893066100000005	-0.30517578	-0.24414062	0.24414062	1.2178222840000001	9.72224092	0.0418701178	0.8544922	-3.4179688	-2.0141602	1549637194.362
-10.21032698	-3.4572753600000006	-2.6976317900000004	1.2207031	-0.36621094	0.4272461	2.3997558900000002	-10.321582460000002	-1.0455566100000002	-0.12207031	-0.6713867	2.1362305	5.293579074	11.324072480000002	1.933203076	0.12207031	1.159668	-0.24414062	-10.56442842	-0.4294677716	3.9728759000000005	-0.4272461	-1.5258789	-0.18310547	-0.8732910340000001	11.34082068	2.8447753600000003	-0.18310547	0.12207031	0.61035156	4.671508786	11.943750000000001	1.51330571	0.18310547	-1.8920898	-0.7324219	1549637194.403
-8.52954074	-2.013354532	-3.0014891200000005	0.61035156	0.5493164	0.24414062	2.7909423920000003	-9.517675720000002	-0.5467041034000001	-0.18310547	-1.0375977	2.9907227	5.719457968	10.985522659999999	1.6090087860000002	-0.24414062	1.159668	0	-10.323974640000001	0.16628417539999998	4.10566394	-0.12207031	0.8544922	0	-0.7871582068	11.33842752	2.454785144	-0.18310547	0.48828125	0.79345703	2.1066650360000003	10.483080580000001	-0.1208251996	0.7324219	0.48828125	-1.0986328	1549637194.442
-8.39077176	-2.1030761780000002	-4.075756790000001	0.36621094	0.8544922	-0.4272461	3.255102536	-8.464941394	-0.037084961060000005	-0.24414062	-1.3427734	3.112793	5.609399460000001	9.834692000000002	1.0347900360000002	-0.4272461	1.0375977	1.159668	-9.27004393	0.061010742800000003	2.795727536	-0.5493164	-0.30517578	-0.061035156	-0.9677978240000001	10.103857820000002	2.1569091460000003	-0.61035156	0.8544922	0.36621094	2.5134033540000003	9.4686277	-1.1711669928000001	1.2817383	-0.36621094	-1.4648438	1549637194.482
-9.01403804	-2.318408246	-4.63801268	-0.061035156	-1.4038086	-0.5493164	3.255102536	-8.464941394	-0.037084961060000005	-0.36621094	-0.9765625	2.746582	5.000488220000001	9.5021241	0.41511232	-0.61035156	0.7324219	1.5869141	-9.479394568	0.22849121400000003	2.99191893	-0.6713867	0.30517578	0	-1.1209228240000002	9.27602536	1.58388678	-1.0986328	0.48828125	0	2.1509277160000004	9.560742212000001	-1.030004892	1.3427734	0.24414062	-1.3427734	1549637194.522
-9.24611821	-1.9379882200000003	-3.79223642	-0.18310547	-0.61035156	0	3.5003417540000004	-9.849048020000001	0.031103515380000002	-0.24414062	-0.9765625	2.319336	4.563842752	10.035669420000001	-0.26796875000000003	-0.9765625	0.48828125	0.9765625	-9.7066893	0.7201660340000001	2.942871106	-0.7324219	-0.18310547	-0.18310547	-0.92473143	9.95432158	1.2333740020000001	-0.91552734	0.30517578	0.24414062	1.7310302520000003	9.725830072	-0.910375998	0.61035156	-1.0986328	-1.0986328	1549637194.562
-9.04753444	-1.369750998	-3.417797824	0	0.4272461	-0.061035156	3.5003417540000004	-9.849048020000001	0.031103515380000002	-0.30517578	-1.159668	2.0141602	4.6069091460000005	9.780859620000001	-0.9127685700000001	-1.159668	0.24414062	0.61035156	-8.954223740000002	0.6220702880000001	3.3771241	-0.24414062	1.159668	-0.18310547	-0.7273437500000001	10.59553264	1.469042932	-0.30517578	0.91552734	0.48828125	1.491772464	9.57150908	-1.6520751800000002	0.6713867	-2.319336	-1.4648438	1549637194.602
-8.738891574	-1.156811502	-3.637915036	0.30517578	0	-0.4272461	3.7120849640000007	-8.497240920000001	0.2380615216	-0.30517578	-0.91552734	1.5869141	4.67629393	8.717358426	-1.2333740020000001	-0.5493164	-0.061035156	1.159668	-8.488867212	0.5897705072	3.15102536	-0.6713867	-0.79345703	-0.18310547	-1.28361821	9.485375900000001	1.7214599640000001	-0.36621094	1.2207031	0.24414062	2.4356445680000003	9.419580072	-1.8841552520000002	0.9765625	-1.7089844	-1.7089844	1549637194.642
-8.24960962	-1.33386232	-3.2299804320000005	0.18310547	0.061035156	-0.4272461	3.6008300720000004	-8.08691394	0.2954833966	-0.30517578	-1.0986328	0.8544922	4.647582968	8.33933107	-1.015649411	0.061035156	-0.061035156	1.4648438	-8.26875	0.534741214	3.20007338	-0.30517578	0.5493164	-0.18310547	-1.42836911	8.738891574	1.7489746400000001	-0.48828125	0.061035156	0.061035156	2.7969239200000002	9.2042482	-1.32189946	0.6713867	-0.30517578	-1.5258789	1549637194.682
-8.40273462	-1.168774411	-3.5111084260000003	0.5493164	0.61035156	-0.36621094	3.4213867800000006	-7.919433606	0.21413574280000003	-0.24414062	-0.9765625	0.5493164	4.39995108	8.1072509	-0.6555663939999999	0.061035156	-0.30517578	1.3427734	-8.229272660000001	0.6304443390000001	3.34841304	-0.24414062	0.36621094	-0.12207031	-1.42836911	8.738891574	1.7489746400000001	-0.48828125	0.061035156	0.061035156	2.7646241	9.15041484	-0.9510498200000002	0.30517578	-0.061035156	-1.2207031	1549637194.722
-9.14682608	-1.238159146	-3.89272464	0.6713867	-0.12207031	-0.18310547	3.4034423920000005	-7.94934056	0.2045654254	-0.18310547	-0.79345703	0.48828125	4.350903354000001	7.820141574000001	-0.27514648560000005	-0.061035156	-0.4272461	1.0375977	-8.14313948	1.03957518	3.1199219240000007	0.12207031	0.6713867	-0.061035156	-1.42836911	8.738891574	1.7489746400000001	-0.48828125	0.061035156	0.061035156	2.286108426	9.2724366	-1.035986322	0	-0.91552734	-1.0375977	1549637194.762
-9.5870607	-1.491772464	-3.7647216460000004	0.79345703	-0.79345703	0.24414062	3.611596646	-8.44938948	0.2990722644	-0.4272461	-0.18310547	0.6713867	4.531542932000001	8.021118210000001	0.025122070680000004	-0.12207031	-0.24414062	0.48828125	-8.028295926	1.141259784	2.9907226440000003	0.5493164	0.5493164	0	-0.900805661	8.621655252000002	1.459472644	0	-0.061035156	-0.061035156	2.5229737400000003	9.63969748	-1.337451178	-0.24414062	-1.6479492	-0.9765625	1549637194.802
-8.808276260000001	-0.7967285340000001	-3.6235596040000004	0.61035156	-0.48828125	0.24414062	3.7288329680000003	-8.90876448	0.42827148560000006	-0.48828125	0.5493164	0.79345703	4.689453076	8.766406250000001	0.08732910340000001	-0.48828125	-0.4272461	0	-8.66472194	0.8948242212000002	3.152221646	0.5493164	-0.8544922	-0.061035156	-1.0072753600000002	9.213818390000002	1.4235839660000003	0	-0.5493164	0.24414062	2.5421141200000004	9.553564300000001	-1.2919922120000003	-0.61035156	-1.0986328	-0.9765625	1549637194.842
-8.425463760000001	-0.5622558606000001	-3.7695067900000003	-0.061035156	0.30517578	0	3.7288329680000003	-8.90876448	0.42827148560000006	-0.4272461	0.79345703	0.48828125	4.86770018	9.53442392	-0.03947753894	-0.6713867	-1.3427734	-0.24414062	-9.212622300000001	0.03229980432	3.6702148560000003	0.48828125	0.24414062	-0.12207031	-0.7201660340000001	10.11701628	1.967895468	0.4272461	-0.6713867	0.061035156	2.0887207460000004	9.07863768	-2.3531005400000002	-0.79345703	-0.79345703	-1.0986328	1549637194.882
-9.19348143	-1.302758786	-4.155908246	0.4272461	0.061035156	0.36621094	3.734814496	-9.089404254	0.4605712860000001	-0.18310547	0.61035156	-0.061035156	5.47541484	9.610986420000001	0.0980957068	-0.6713867	-1.3427734	-0.24414062	-8.931494110000001	-0.18901367800000002	3.323291034	0	-0.36621094	-0.30517578	-0.648388678	10.605102340000002	2.48828125	0.4272461	-0.24414062	-0.30517578	1.833911142	9.195874100000001	-2.7179687500000003	-0.9765625	-0.30517578	-1.2207031	1549637194.922
-10.14333516	-1.6520751800000002	-4.166674820000001	0.18310547	-0.12207031	0.79345703	3.47402356	-9.49016124	-0.211743161	0.061035156	0.24414062	-0.79345703	5.986230432000001	9.689941394000002	0.7512695288	0.18310547	-0.30517578	-0.5493164	-9.16835962	0.4354492212	3.4429199280000002	0.18310547	-0.36621094	-0.18310547	-1.020434604	10.5907473	2.3794189300000004	-0.12207031	-0.7324219	-0.30517578	2.6844726440000004	9.928002700000002	-1.8697998200000001	-1.5258789	-0.061035156	-0.79345703	1549637194.962
-10.35627446	-2.24064946	-3.637915036	-0.91552734	-1.2207031	0	3.47402356	-9.49016124	-0.211743161	0.12207031	0.12207031	-1.2207031	5.959912140000001	10.20314946	1.447509784	-0.48828125	-0.5493164	-0.30517578	-9.95910692	0.8242431610000001	3.5697264400000006	0.4272461	-1.159668	-0.061035156	-1.1879150360000001	10.48188498	1.9571288940000002	-0.30517578	-1.0375977	-0.18310547	4.6703125000000005	10.38498552	0.40434570680000004	-2.8686523	0.61035156	0.61035156	1549637195.002
-9.937573380000002	-3.17495108	-2.0301025360000002	-0.61035156	-1.4038086	-0.12207031	3.5601562500000004	-10.19716754	-0.6830810700000001	-0.12207031	0.4272461	-1.2817383	5.770898560000001	10.49624002	1.5563721040000003	-1.6479492	-2.319336	0.12207031	-10.73310504	-0.03828125	3.749169928	0.9765625	0.12207031	-0.30517578	-1.4176025360000002	10.554858720000002	2.02292482	0	-1.3427734	-0.30517578	4.468139676000001	10.309619600000001	2.442822284	-3.7841797	0.9765625	2.6245117	1549637195.042
-9.52006839	-3.0230224640000003	-1.032397464	0.48828125	-0.4272461	0.18310547	4.0494384000000005	-9.445898560000002	-0.840991214	-0.36621094	0.9765625	-1.5869141	6.000586060000001	10.05241664	1.5013427520000002	-1.7089844	-2.8076172	0.7324219	-10.252197480000001	-0.931909146	3.343627896	0.9765625	1.0986328	-0.48828125	-1.393676718	10.37182608	2.9010009000000005	0.30517578	-1.0375977	-0.61035156	2.7251464660000004	11.19128444	1.7406005400000002	-2.746582	-0.6713867	4.211426	1549637195.082
-10.173241820000001	-2.3172119600000003	-1.491772464	0.7324219	0.24414062	0	4.0494384000000005	-9.445898560000002	-0.840991214	-0.12207031	1.2817383	-2.380371	6.163281250000001	9.553564300000001	1.64011232	-1.2207031	-1.8920898	1.2207031	-9.515283246000001	-1.362573282	2.190405252	0.48828125	0.12207031	-0.36621094	-1.7848632200000003	9.80598192	3.487182608	0	-0.5493164	-0.7324219	0.802709964	11.78105432	-0.1399658246	-2.6245117	-0.18310547	3.6621094	1549637195.122
-10.25339308	-2.256201178	-2.326782248	-0.12207031	-1.3427734	-0.5493164	3.9956054320000005	-9.118115020000001	-1.0264160340000001	0.30517578	1.0986328	-3.2348633	5.930004892	9.9100589	2.013354532	-1.2817383	-1.2817383	1.3427734	-9.792822480000002	-1.58747554	2.7885498200000005	0.24414062	0.61035156	-0.18310547	-2.144946286	9.89689946	3.4596679320000003	-0.36621094	-0.79345703	-0.61035156	-0.21652832460000004	11.43652356	0.0909179712	-1.5258789	-0.61035156	2.8686523	1549637195.166
-9.103759980000001	-2.2239013580000004	-0.793139676	-0.18310547	-0.79345703	0	3.9609130400000003	-9.65285643	-1.506127896	0.79345703	0.24414062	-3.7841797	5.93957518	9.73540036	2.3937744600000004	-1.5869141	-1.3427734	1.4038086	-9.087011780000001	-1.5982422120000002	2.345922824	0.061035156	-0.061035156	-0.5493164	-1.9559326080000001	10.05241664	3.4800048920000006	-0.061035156	-0.5493164	-0.5493164	0.7500732428000001	9.536816394	0.0837402356	0.061035156	-0.4272461	2.5634766	1549637195.202
-9.076245108	-1.56953125	-1.0551269568000001	0.30517578	0.6713867	-0.30517578	4.742089856000001	-9.051123200000001	-2.3016601440000004	0.8544922	-0.61035156	-4.333496	6.5042237400000005	9.210229532000001	2.613891574	-1.6479492	-1.159668	1.8920898	-9.1109375	-1.4044433900000002	2.743090854	0.18310547	0.61035156	-0.4272461	-2.0061767180000003	9.354980432000001	3.543408246	-0.12207031	-0.48828125	-0.6713867	1.3769287140000002	9.305932608	0.3002685504	1.0375977	2.1972656	1.5258789	1549637195.242
-9.253295926000002	-1.4522949280000002	-1.57551268	-0.61035156	-0.4272461	-0.6713867	5.231372300000001	-8.892016574000001	-2.51459964	0.7324219	-0.91552734	-5.1879883	7.09997554	9.066674820000001	2.8124755400000003	-1.8920898	-0.91552734	2.6855469	-9.034375	-1.4223876800000002	2.5636474640000007	0.18310547	0.30517578	-0.12207031	-1.9583251800000003	9.012841754	3.5493896760000005	-0.30517578	-0.91552734	-0.8544922	0.47492675720000005	8.790332068	1.0168457068	1.953125	2.8686523	0.30517578	1549637195.282
-8.9829348	-2.0301025360000002	-1.085034146	-0.4272461	0.12207031	-0.12207031	5.993408246	-8.747265380000002	-2.5217773560000003	0.5493164	-0.79345703	-5.3710938	7.601220746000001	8.72932158	2.404541034	-2.319336	-1.2207031	3.2958984	-8.95661592	-1.93439946	2.43803714	0.12207031	0.48828125	-0.12207031	-1.9978027160000003	9.027197480000002	3.593652356	-0.061035156	-0.8544922	-0.9765625	-0.0681884784	8.67189946	1.2441405760000002	1.4038086	0.24414062	-0.5493164	1549637195.322
-8.907568390000002	-1.8219482820000001	-1.178344748	-0.12207031	0.4272461	0.18310547	6.41210962	-8.310620108	-2.4200927520000004	0.24414062	-0.4272461	-5.6762695	8.356079074	8.06657698	2.1616942900000002	-1.7700195	-0.7324219	3.7841797	-8.75922824	-2.0289062500000004	2.24423822	-0.30517578	0.24414062	-0.12207031	-2.082739218	9.21979982	3.81616214	-0.30517578	-1.0986328	-0.7324219	2.269360324	8.47451178	1.2058593750000002	2.2583008	0.7324219	-0.6713867	1549637195.362
-9.24611821	-1.547998004	-1.4367432100000002	-0.24414062	0.5493164	-0.12207031	6.580786240000001	-7.607201980000001	-2.013354532	0.12207031	-0.61035156	-6.0424805	8.851342752	7.4947509000000005	1.6305420320000001	-1.4648438	-0.4272461	4.5166016	-8.80109874	-1.8662109620000003	2.22629393	-0.4272461	0.061035156	0.061035156	-2.003784146	8.90517572	3.9250244600000004	-0.30517578	-1.0375977	-0.5493164	2.902197284	9.102563400000001	1.1328857428	1.3427734	0.6713867	-0.6713867	1549637195.402
-9.66481929	-1.771704074	-1.35419928	-0.4272461	0.12207031	-0.12207031	6.4575683900000005	-6.910961960000001	-1.967895468	0.18310547	-0.24414062	-5.79834	9.171948380000002	6.964794928000001	1.4810058900000003	-1.159668	-0.061035156	5.004883	-8.69582518	-1.6592528960000001	2.404541034	-0.18310547	-0.36621094	0.061035156	-1.9774658540000003	8.92551268	3.7994139400000004	-0.48828125	-0.9765625	-0.36621094	2.4296630400000003	9.220996106000001	1.378125	0.61035156	0	-0.79345703	1549637195.442
-10.097875900000002	-2.1138427520000005	-1.469042932	0.30517578	0.9765625	-0.12207031	6.4575683900000005	-6.910961960000001	-1.967895468	0.30517578	-0.24414062	-5.1879883	9.03916034	6.47192392	1.580297824	-0.4272461	0.18310547	4.8217773	-9.191088760000001	-1.296777356	2.7526612400000006	0	-0.91552734	0	-2.0372802520000004	9.065478240000001	3.79582518	-0.4272461	-1.159668	0.061035156	2.49426268	9.402832068	1.637719748	0.24414062	-1.0375977	-0.6713867	1549637195.482
-10.02609874	-2.191601538	-2.08513179	0.30517578	0.8544922	-0.48828125	6.70998552	-6.114233426	-1.774096646	0.18310547	-0.30517578	-4.5776367	8.56303714	6.030493210000001	1.1472412140000001	-0.4272461	0.18310547	4.8217773	-9.67917482	-1.0168457068	3.5386230040000006	0.24414062	0.36621094	0.18310547	-1.491772464	9.38129892	3.8807617800000003	-0.061035156	-1.0375977	0.18310547	2.4811035340000003	10.31201178	0.29667969240000003	1.4038086	-1.3427734	-1.0375977	1549637195.522
-9.472216754	-2.18203125	-1.9786621400000002	0.12207031	0	-0.12207031	7.153808606	-5.414404254	-1.3948730040000001	0.18310547	0.24414062	-3.6621094	8.444604532000001	5.234961060000001	0.80390625	0.48828125	-0.4272461	4.1503906	-9.362158246000002	-1.11613768	3.111547824	0.24414062	0.12207031	0.24414062	-1.238159146	9.371728240000001	3.8329101440000004	0	-0.4272461	0	1.9379882200000003	10.437622300000001	1.262084964	0.18310547	-1.0986328	-1.2207031	1549637195.562
-8.918335160000002	-1.8614257200000002	-1.905688498	0.18310547	0.7324219	0.12207031	7.488769568	-4.71816394	-0.8122802520000001	0.24414062	0.48828125	-2.8686523	8.55585962	4.584179712	0.619677716	1.0986328	0.48828125	3.6010742	-9.176733426	-1.118530252	2.8675048920000004	0.30517578	0.5493164	0.18310547	-1.300366214	9.15041484	3.62475589	0	-0.24414062	-0.061035156	2.445214856	9.475805710000001	0.573022464	0.79345703	-1.3427734	-1.0986328	1549637195.602
-8.7795652	-1.546801718	-2.60910643	0.48828125	1.4648438	-0.12207031	7.93378894	-3.552978534	0.364868161	0.5493164	0.4272461	-2.5634766	8.40273462	4.085327176000001	0.45339357	1.7700195	0.18310547	2.9296875	-9.01882338	-1.025219748	2.48828125	0	0.061035156	0.18310547	-1.350610324	9.303539840000001	3.4512939300000003	0.12207031	0.18310547	0	2.769409146	9.18869658	-0.7285400360000001	1.2207031	-1.0986328	-0.9765625	1549637195.642
-8.90996106	-1.8052001800000002	-3.8508545320000005	0.12207031	1.0375977	-0.48828125	8.119213760000001	-3.1737548920000003	0.846972644	0.9765625	0.4272461	-2.1972656	8.823827880000001	3.71088858	0.7524658540000001	2.0141602	0.6713867	2.1972656	-8.98652356	-0.7560547120000001	2.5720214660000003	-0.4272461	0.24414062	0.24414062	-1.403247104	9.414794928000001	3.064892572	0.061035156	0.30517578	0	3.1558105040000006	9.506909440000001	-0.38640135800000003	0.8544922	-0.12207031	-0.91552734	1549637195.681
-9.366943390000001	-2.185620108	-4.252807608	0.061035156	-0.061035156	-0.36621094	7.964892572	-2.7155760800000004	0.592163089	1.0375977	0.6713867	-1.953125	8.77836911	3.3220947480000005	1.1699707068	1.6479492	1.0375977	1.8310547	-9.32148462	-0.0837402356	2.68327626	-0.6713867	0.12207031	0.4272461	-0.9713867212000001	9.285595746	2.545703076	0.061035156	0.48828125	-0.24414062	3.261083966	9.67558606	-0.668725589	0.6713867	0.61035156	-0.48828125	1549637195.722
-9.600219748	-2.138964856	-4.45617662	-0.61035156	0.061035156	-0.18310547	8.27353534	-2.186816394	0.531152356	1.5258789	-0.061035156	-1.6479492	8.789135880000002	2.87109375	1.3051513580000003	1.4038086	0.061035156	0.9765625	-9.7066893	0.6256591459999999	2.7454834260000003	-0.5493164	0.36621094	0.4272461	-0.966601538	9.8251223	2.2346679320000002	0.18310547	0.8544922	-0.30517578	2.2203125000000004	9.90048822	-0.8661132788	0.61035156	-0.061035156	-0.30517578	1549637195.762
-9.478198380000002	-2.045654254	-4.318603534	-0.5493164	0	-0.061035156	8.27353534	-2.186816394	0.531152356	1.2207031	-0.061035156	-0.79345703	9.77966304	2.942871106	1.356591754	1.5869141	0.061035156	0.061035156	-9.78444838	0.9199462860000001	3.00627446	-0.4272461	0.61035156	0.48828125	-1.28122554	10.52136232	1.9810547120000002	0.061035156	0.9765625	-0.18310547	2.3016601440000004	10.005761780000002	-1.4415283540000001	0.5493164	-0.48828125	-0.30517578	1549637195.801
-8.82023912	-1.7776855040000001	-4.301855432000001	-0.4272461	0.48828125	-0.24414062	9.120507788000001	-1.680786142	0.173461911	0.36621094	0.12207031	0.12207031	10.4292482	3.1282959260000003	1.2082519568	1.4648438	0.30517578	0.061035156	-9.4004393	0.7500732428000001	2.6880616	-0.5493164	0.61035156	0.4272461	-1.6616454680000001	10.26416034	2.054028354	0.12207031	1.0375977	-0.18310547	2.098291034	9.93039586	-1.812377896	0.61035156	-0.12207031	-0.4272461	1549637195.841
-8.372826980000001	-2.0301025360000002	-4.075756790000001	-0.4272461	0.36621094	-0.36621094	9.35378444	-1.6748047120000003	0.6077148560000001	-0.12207031	0.4272461	0.061035156	10.52734424	3.1199219240000007	1.4451172120000002	1.4038086	0.5493164	0.18310547	-8.92670926	0.805102536	2.4200927520000004	-0.61035156	0.91552734	0.4272461	-1.851855432	9.637304712	1.9786621400000002	-0.12207031	0.61035156	-0.30517578	2.0336913940000003	9.593042032000001	-1.9044922120000003	0.5493164	0.4272461	-0.61035156	1549637195.881
-8.647973740000001	-2.3255859620000003	-3.8735839660000004	0.18310547	0.5493164	-0.24414062	9.35378444	-1.6748047120000003	0.6077148560000001	-0.48828125	1.0375977	-0.061035156	10.230663940000001	3.08881839	1.7298339660000002	1.0986328	0.8544922	0.24414062	-8.7795652	0.9677978240000001	2.024121106	-0.5493164	0.5493164	0.48828125	-1.9128662140000001	9.18630342	1.9104736420000001	-0.18310547	0.4272461	-0.30517578	1.8793701080000003	9.39086911	-1.5156982820000002	0.36621094	0.61035156	-0.5493164	1549637195.921
-9.18391124	-1.848266574	-4.166674820000001	-0.18310547	0.061035156	-0.18310547	9.14802266	-1.606616214	0.5455078076000001	-0.4272461	0.5493164	-0.36621094	9.9949955	3.202465854	1.8829589660000003	1.0986328	0.8544922	0.24414062	-9.36455072	0.98334964	2.250219748	-0.48828125	0.5493164	0.4272461	-1.9044922120000003	9.419580072	1.8781738220000002	-0.36621094	0.24414062	-0.4272461	2.2346679320000002	9.719848740000002	-1.062304712	-0.061035156	0.48828125	-0.24414062	1549637195.961
-9.07146016	-1.4415283540000001	-4.31979982	-0.6713867	0.48828125	-0.12207031	9.29277356	-1.2106445288	-0.0837402356	-0.7324219	0.36621094	-0.30517578	10.18879442	3.4596679320000003	1.81357428	0.5493164	0.6713867	-0.36621094	-9.718652160000001	0.9020019568000001	2.165283246	-0.36621094	0.6713867	0.24414062	-2.215527356	9.95432158	2.0695800720000004	-0.18310547	0.36621094	-0.4272461	2.19399411	9.630126800000001	-1.2058593750000002	-0.12207031	-0.18310547	-0.24414062	1549637196.001
-9.144433606	-1.562353534	-4.645190396	-0.91552734	-0.12207031	-0.36621094	9.29277356	-1.2106445288	-0.0837402356	-1.2817383	0.7324219	-0.061035156	10.4292482	3.6235596040000004	1.745385782	0.30517578	0.30517578	-0.48828125	-9.729418930000001	0.6926513580000001	2.2430420320000004	-0.48828125	0.9765625	0.12207031	-2.51459964	10.3526857	2.3387451080000004	-0.12207031	0.36621094	-0.4272461	2.9141601440000002	9.57749002	-1.6903564300000002	-0.18310547	0.6713867	-0.30517578	1549637196.041
-9.057104532	-2.39138179	-4.252807608	-0.8544922	-1.3427734	-0.30517578	9.43632788	-1.3673584260000002	0.1244140625	-1.5869141	0.91552734	0.12207031	10.466333360000002	3.4883788940000002	2.000195288	0.30517578	0.30517578	-0.48828125	-8.99728984	0.663940396	1.6078125	-0.4272461	0.6713867	0.061035156	-2.6713134000000003	9.89211412	2.5337402160000004	-0.30517578	0.061035156	-0.4272461	3.20007338	9.646875000000001	-0.805102536	-0.61035156	1.4648438	0.18310547	1549637196.081
-8.85373552	-3.20366214	-3.3149170320000003	-0.4272461	-1.5869141	-0.30517578	9.496142572	-1.5767089660000002	0.362475589	-1.6479492	0.6713867	-0.12207031	10.36584514	3.3460204680000003	2.231079074	0.061035156	0.61035156	-0.24414062	-8.97695288	0.6818847840000001	1.7071045320000002	-0.24414062	-0.12207031	0	-2.7227538940000002	9.09060054	2.64379892	-0.4272461	-0.18310547	-0.30517578	3.869995108	9.76171875	0.24643554320000002	-0.91552734	1.2817383	1.0986328	1549637196.121
-8.4135009	-2.53254393	-1.1627929712000002	1.0986328	-1.4648438	0.36621094	9.496142572	-1.5767089660000002	0.362475589	-1.0986328	0.6713867	-0.5493164	10.06079074	3.2993652160000004	2.174853534	-0.061035156	0.4272461	0.061035156	-8.870483426000002	0.44143066100000006	1.911669928	0.4272461	0.18310547	-0.061035156	-2.68327626	8.72692842	2.8316162140000003	-0.24414062	-0.6713867	-0.061035156	4.218115216	9.801196580000001	0.1447509784	-1.3427734	1.7700195	2.5634766	1549637196.161
-9.53442392	-0.10766601440000001	-0.6316406250000001	0.9765625	1.8920898	0.5493164	8.8214357	-1.32189946	0.32539062500000004	-0.8544922	0.48828125	-0.6713867	9.6636232	3.03020018	1.9774658540000003	-0.061035156	0.4272461	0.061035156	-9.413598740000001	-0.6400146760000001	1.5683349640000002	0.36621094	-0.48828125	0.12207031	-2.09948732	8.19099092	3.484790036	0	-0.6713867	-0.24414062	1.274047824	9.325073380000001	-0.4605712860000001	-1.953125	2.8076172	2.746582	1549637196.201
-10.450780760000002	-1.0946044928	-3.4381347840000003	-0.24414062	0.4272461	-0.7324219	9.01403804	-1.1041748200000001	0.44621582460000003	-0.91552734	-0.30517578	-0.6713867	9.37890625	2.64738768	1.9020996400000003	-0.061035156	-0.30517578	0	-10.078735520000002	-1.770507788	2.5720214660000003	0	0.6713867	0.061035156	-1.9942138580000002	9.216211060000001	4.146337860000001	0.4272461	0.30517578	-0.24414062	-3.2646728240000003	9.27602536	-2.2849121400000003	0.36621094	-3.0517578	-1.4038086	1549637196.241
-10.50102536	-2.4021484620000004	-3.92023912	-0.4272461	-0.30517578	0.24414062	9.01403804	-1.1041748200000001	0.44621582460000003	-0.79345703	0.061035156	0.12207031	10.14333516	2.9093750000000003	2.11982428	-0.061035156	-0.30517578	0	-9.8263179	-1.7346191100000001	1.7824707460000002	-1.0375977	-1.3427734	-0.4272461	-2.400952176	10.9053714	4.376025360000001	0.48828125	0.36621094	0.18310547	2.013354532	10.966382280000001	-0.19619140380000002	1.0375977	-0.061035156	-1.2817383	1549637196.281
-9.174340560000001	-2.00856929	-2.245434604	-1.0375977	-1.8310547	0.30517578	9.399243210000002	-1.588671924	-0.1208251996	-0.36621094	-0.36621094	0.48828125	12.068163940000002	3.093603534	2.778979532	0.12207031	-2.4414062	-0.18310547	-9.596630890000002	-0.1040771466	2.49426268	-0.12207031	0.61035156	-0.061035156	-2.217919928	9.91245108	3.92861322	0.30517578	0.36621094	0.18310547	2.6114991	10.28090854	1.0862304712000002	0.24414062	-0.79345703	-1.0375977	1549637196.321
-8.083325180000001	-1.6161865020000004	-1.594653354	0.9765625	2.319336	0.5493164	10.2773188	-1.5551757200000003	0.8900390380000001	-0.36621094	-2.5634766	0	11.13745108	2.8328125	3.05053714	-0.24414062	0.7324219	0.9765625	-8.85253894	0.2954833966	1.9535400360000001	0.061035156	-1.0375977	-0.12207031	-1.8052001800000002	9.229370108000001	3.10317392	0	0.061035156	0.12207031	3.277832068	9.108544928	-0.45698242800000005	0.79345703	-0.7324219	-0.7324219	1549637196.361
-9.285595746	-1.6496826080000002	-4.03986821	0.24414062	0.9765625	-0.30517578	10.2773188	-1.5551757200000003	0.8900390380000001	0.12207031	-0.24414062	-0.6713867	10.649365020000001	2.46794429	1.8219482820000001	0.9765625	-0.5493164	0.7324219	-9.32866214	-0.046655271600000006	2.19638678	-0.061035156	-0.5493164	-0.12207031	-1.9020996400000003	9.27124002	3.08881839	-0.18310547	-0.24414062	0.30517578	3.3197021760000003	9.439917032	-0.309838858	0.7324219	0.12207031	-0.7324219	1549637196.401
-9.496142572	-1.9415771760000002	-4.262377896	-0.7324219	-1.4038086	-0.24414062	10.04882788	-0.6962402160000001	0.00478515625	-0.12207031	-0.48828125	-0.9765625	10.25458966	2.5744139400000003	1.7023192900000002	0.9765625	-0.5493164	0.7324219	-9.6385009	-0.33017577880000004	2.410522464	-0.18310547	0.061035156	-0.12207031	-1.4810058900000003	9.87058058	3.24433606	-0.24414062	0.18310547	0.24414062	2.5433105040000004	9.80478534	-0.02033691394	0.18310547	0.4272461	-0.48828125	1549637196.441
-8.921923920000001	-2.038476538	-2.98952626	-0.61035156	0.30517578	0.18310547	9.839477340000002	-1.1986816100000002	0.7285400360000001	-0.12207031	-0.30517578	-0.79345703	10.437622300000001	2.9213378600000004	2.851953076	-0.061035156	-0.061035156	0.061035156	-9.479394568	-0.05502929712000001	2.3937744600000004	-0.30517578	0.061035156	-0.24414062	-1.453491214	9.41599092	3.0469483800000003	-0.18310547	0.91552734	-0.061035156	1.8650146760000001	9.74736322	-0.5144042932	0.24414062	-0.5493164	-0.30517578	1549637196.481
-8.911157248	-1.95234375	-3.23596196	0.12207031	0.6713867	0	9.839477340000002	-1.1986816100000002	0.7285400360000001	0.061035156	-0.4272461	-0.61035156	10.608691100000001	2.9440673920000004	2.4990478240000003	0	0.12207031	0	-9.222192392	0.2560058606	2.2239013580000004	-0.061035156	-0.061035156	-0.061035156	-2.300463858	9.04633786	2.7359130400000002	-0.061035156	0.30517578	0	2.140161142	9.671997300000001	-0.7488769568000001	0.24414062	-0.36621094	-0.30517578	1549637196.521
-9.06069339	-1.7633300720000002	-3.694140576	0	-0.24414062	-0.18310547	9.88732878	-1.119726538	0.07416992212000001	0.30517578	-0.9765625	-0.30517578	10.33354532	2.837597644	1.8195557100000002	0	0.12207031	0	-9.372924820000001	0.19020996400000004	2.3028564300000003	0.061035156	-0.061035156	-0.061035156	-2.319604532	9.426757788000002	2.8064941100000005	-0.18310547	-0.30517578	0.18310547	2.4165038940000003	9.596630890000002	-0.3911865216	0	0.12207031	-0.061035156	1549637196.561
-9.1193116	-1.6748047120000003	-3.3986572480000006	-0.061035156	0	0.061035156	10.09548372	-0.9414794928000001	-0.025122070680000004	0.24414062	-0.36621094	-0.48828125	10.229467360000001	2.86870108	1.8602295320000002	-0.12207031	-0.30517578	-0.061035156	-9.481787140000002	-0.03588867212	2.3806152160000003	0.061035156	0.12207031	-0.12207031	-1.832714856	9.426757788000002	3.017041034	-0.18310547	0.061035156	-0.12207031	2.403344748	9.60141574	-0.47851562500000006	-0.061035156	0.18310547	0.12207031	1549637196.601
-9.226977340000001	-1.6078125	-3.393872104	0	0.5493164	0.12207031	10.09548372	-0.9414794928000001	-0.025122070680000004	0.24414062	-0.61035156	-0.61035156	10.74028354	2.8555420320000002	1.8829589660000003	-0.12207031	-0.61035156	0.30517578	-9.34780252	-0.1040771466	2.222705072	0.12207031	0.18310547	-0.061035156	-2.174853534	9.335839660000001	3.0158447480000006	0	0.061035156	-0.18310547	1.8446777160000003	9.63491214	-0.8158691100000001	-0.12207031	-0.061035156	-0.061035156	1549637196.641
-9.209033246	-1.676000998	-3.5781005400000003	0	0.24414062	0	10.486670320000002	-0.832617212	-0.17824707460000003	0.4272461	-0.61035156	-0.9765625	11.29296924	2.74428714	1.924829074	-0.12207031	-0.61035156	0.30517578	-9.36933606	-0.1208251996	2.24423822	0.12207031	0	-0.061035156	-2.174853534	9.335839660000001	3.0158447480000006	0	0.061035156	-0.18310547	2.0576172120000003	9.688745108	-0.648388678	0	-0.12207031	-0.061035156	1549637196.681
-9.18391124	-1.6341308900000002	-3.476416034	-0.061035156	-0.12207031	0	10.539307100000002	-0.534741214	-0.24165038940000003	0.30517578	0	-1.2817383	10.841967360000002	2.433251996	1.949951178	-0.30517578	-0.061035156	0.5493164	-9.27961412	-0.135180661	2.195190396	0.12207031	-0.12207031	-0.12207031	-2.174853534	9.335839660000001	3.0158447480000006	0	0.061035156	-0.18310547	2.153320288	9.67080072	-0.4474121106000001	-0.12207031	0.061035156	0	1549637196.721
-9.206640380000001	-1.588671924	-3.4142089660000003	0.12207031	0.061035156	0.061035156	9.766503894000001	-0.3146240216	-0.19140625	0.24414062	-0.12207031	-1.2207031	10.44958516	2.1604980040000004	1.88774411	-0.24414062	-0.36621094	0.6713867	-9.297558606	-0.16987304320000002	2.24423822	0.12207031	-0.061035156	-0.061035156	-1.9032959260000002	9.414794928000001	3.152221646	-0.061035156	-0.30517578	0.061035156	1.96669928	9.67080072	-0.5586669928	-0.12207031	-0.061035156	0	1549637196.761
-9.23774411	-1.6078125	-3.5541748200000005	0	0	-0.061035156	9.04633786	-0.18303222840000002	-0.324194339	0.061035156	-0.30517578	-0.8544922	10.229467360000001	2.060009784	1.8542480040000002	-0.24414062	-0.36621094	0.6713867	-9.319091754	-0.22968750000000002	2.30883786	0.12207031	-0.24414062	-0.061035156	-1.7872558900000002	9.548779254000001	3.1761474640000005	-0.12207031	-0.36621094	0.12207031	1.905688498	9.67080072	-0.6125	0	-0.30517578	-0.12207031	1549637196.801
-9.19467752	-1.6365234620000002	-3.447705072	0.061035156	-0.12207031	0	8.78435054	-0.1435546875	-0.3804199280000001	0.12207031	-0.12207031	-0.61035156	10.00217302	2.0193359620000004	1.770507788	-0.24414062	0.061035156	0.4272461	-9.368139480000002	-0.21652832460000004	2.3985596040000003	0.12207031	-0.12207031	-0.12207031	-1.774096646	9.60141574	3.2455322480000004	-0.12207031	-0.18310547	0.18310547	2.1102538940000004	9.67438948	-0.5215820288	0	-0.061035156	-0.061035156	1549637196.841
-9.175537140000001	-1.592260782	-3.34243161	0.18310547	0	0.061035156	8.7448732	-0.05981445288	-0.4378417932	0.061035156	-0.061035156	-0.18310547	10.069164840000001	1.9415771760000002	1.7083007200000002	-0.061035156	0.061035156	0	-9.2808107	-0.2177246106	2.3746337860000004	0.061035156	-0.18310547	-0.12207031	-1.6748047120000003	9.504516574	3.25988768	-0.12207031	0	0.18310547	2.1760498200000002	9.668408246	-0.3995605432	0	-0.12207031	0	1549637196.881
-9.25209964	-1.418798822	-3.435742212	0	0	0	8.8561277	-0.0693847644	-0.69504393	0	-0.48828125	0	10.309619600000001	2.003784146	1.8949219240000001	-0.061035156	0.061035156	0	-9.25688498	-0.2225097644	2.38540036	0.061035156	-0.24414062	-0.12207031	-1.7274413940000002	9.286792032000001	3.1845214660000005	-0.12207031	0.061035156	0.18310547	2.0899170320000002	9.65883786	-0.516796875	-0.12207031	-0.12207031	0	1549637196.921
-9.24492212	-1.5156982820000002	-3.430957068	-0.061035156	-0.12207031	-0.061035156	9.43632788	-0.1435546875	-0.573022464	0.061035156	-0.12207031	-0.061035156	10.565625	2.063598642	1.8697998200000001	-0.12207031	0.12207031	0.12207031	-9.265259080000002	-0.2512207068	2.43803714	0.061035156	-0.4272461	-0.12207031	-1.8434814300000002	9.293969748	3.125903354	0	-0.061035156	0.24414062	2.06120607	9.651660340000001	-0.49765625	-0.061035156	-0.18310547	-0.061035156	1549637196.961
-9.21979982	-1.6329346040000001	-3.3735351440000003	0	-0.12207031	0	9.862207460000002	-0.12321777160000001	-0.6089111420000001	0.061035156	-0.12207031	-0.12207031	10.698413040000002	2.044457968	1.7118896760000002	-0.24414062	-0.061035156	0.18310547	-9.346606430000001	-0.31701660340000004	2.53254393	0	-0.4272461	-0.12207031	-1.7406005400000002	9.46264676	3.2060547120000003	0.12207031	-0.061035156	0.30517578	2.136572284	9.67438948	-0.42587889400000006	-0.061035156	0	-0.061035156	1549637197.001
-9.206640380000001	-1.565942392	-3.3328614200000004	0	0	0.061035156	9.89211412	-0.011962890380000002	-0.6507812500000001	0.061035156	-0.18310547	-0.061035156	10.51179164	2.0061767180000003	1.8829589660000003	-0.24414062	-0.061035156	0.18310547	-9.366943390000001	-0.385205072	2.573217752	0	-0.24414062	-0.061035156	-1.5432128600000001	9.547582968	3.3197021760000003	0.12207031	0	0.12207031	2.09948732	9.67438948	-0.492871106	-0.061035156	-0.12207031	-0.061035156	1549637197.041
-9.207836960000002	-1.58149411	-3.4453125000000004	-0.061035156	0	0	9.7748777	0.026318359620000002	-0.5108154254	0.061035156	-0.18310547	0	10.546484620000001	1.95234375	1.9164550720000002	-0.12207031	-0.18310547	0.12207031	-9.372924820000001	-0.33017577880000004	2.65576178	0	-0.061035156	-0.061035156	-1.5491942900000002	9.563134980000001	3.3651612400000004	-0.061035156	0	0.061035156	2.039672824	9.671997300000001	-0.47373047120000006	-0.061035156	-0.12207031	-0.061035156	1549637197.08
-9.18271466	-1.61977536	-3.4189941100000003	-0.061035156	-0.12207031	0	9.894507280000001	0.04067382788	-0.5646484424	0.061035156	-0.12207031	0	10.64099092	1.988232428	1.9427734620000003	0.061035156	0.061035156	0	-9.28798822	-0.31342773560000003	2.593554712	-0.061035156	-0.18310547	0	-1.592260782	9.573901260000001	3.3101317900000002	-0.12207031	0	0.061035156	1.9918212860000002	9.701904254	-0.5467041034000001	-0.061035156	-0.061035156	-0.061035156	1549637197.12
-9.18869658	-1.6592528960000001	-3.390283246	-0.061035156	-0.061035156	-0.061035156	9.998584260000001	0.02033691394	-0.5479003894	0	-0.061035156	-0.061035156	10.64099092	1.988232428	1.9427734620000003	0.061035156	0.061035156	0	-9.27124002	-0.2895019568	2.6198730040000004	-0.061035156	-0.18310547	0	-1.6724121400000003	9.5104982	3.2275878600000003	-0.12207031	0	0.061035156	1.9702880400000002	9.650463760000001	-0.5526855432	0	-0.18310547	-0.061035156	1549637197.16
-9.20544429	-1.65805661	-3.4154052520000002	0	-0.061035156	-0.061035156	9.845459260000002	0.10766601440000001	-0.6292480432	-0.061035156	0	-0.061035156	10.54528804	2.024121106	1.7980224640000002	0	0	-0.061035156	-9.340625000000001	-0.2607910144	2.665332068	-0.061035156	-0.12207031	-0.061035156	-1.6460937500000001	9.521264480000001	3.210839856	-0.061035156	-0.061035156	0.061035156	1.9942138580000002	9.69951178	-0.534741214	0	-0.061035156	-0.061035156	1549637197.203
-9.174340560000001	-1.656860324	-3.3986572480000006	-0.061035156	-0.061035156	-0.061035156	9.729418930000001	0.17106933900000001	-0.6914550720000001	0	-0.061035156	-0.061035156	10.539307100000002	2.0480469240000003	1.870996106	0	0	-0.061035156	-9.319091754	-0.269165036	2.6605469240000006	-0.061035156	0	-0.061035156	-1.6030273560000001	9.503320288000001	3.21921376	-0.061035156	0	-0.061035156	1.9020996400000003	9.689941394000002	-0.5610595746000001	0	0	-0.061035156	1549637197.24
-9.169555710000001	-1.745385782	-3.417797824	0	-0.061035156	-0.061035156	9.7401857	0.14235839660000002	-0.65676268	0	-0.12207031	-0.061035156	10.58955072	2.05522464	1.8793701080000003	0	0	-0.061035156	-9.25927716	-0.25839844240000004	2.62346196	-0.061035156	-0.061035156	-0.061035156	-1.6891601440000001	9.459057608	3.180932608	0	0	-0.061035156	1.8781738220000002	9.700707968000001	-0.5813964856000001	0	-0.061035156	-0.061035156	1549637197.28
-9.1875	-1.6867675720000002	-3.3831054320000007	0.061035156	-0.061035156	0	9.77368161	0.04306640576	-0.643603534	0	-0.12207031	-0.061035156	10.6170652	2.044457968	1.8446777160000003	-0.061035156	0	-0.061035156	-9.264062500000001	-0.192602536	2.6222655759999998	0	-0.12207031	-0.061035156	-1.745385782	9.482983426	3.1593994600000004	0	-0.061035156	0	1.9738769960000002	9.69113768	-0.5024413940000001	-0.061035156	0	-0.061035156	1549637197.32
-9.19348143	-1.6269530760000002	-3.41301268	0	0.061035156	-0.061035156	9.77368161	0.04306640576	-0.643603534	0	-0.061035156	-0.061035156	10.6589357	2.0097655760000004	1.836303714	-0.061035156	0.061035156	-0.061035156	-9.27602536	-0.22131347840000004	2.64379892	0	-0.061035156	-0.061035156	-1.6437011780000002	9.49973143	3.1713623200000005	-0.061035156	-0.061035156	0	1.9583251800000003	9.67917482	-0.5754150360000001	-0.061035156	0	0	1549637197.36
-9.198266574	-1.683178714	-3.4704346040000003	0	0	-0.061035156	9.82033696	0.053833007200000005	-0.6316406250000001	-0.061035156	-0.12207031	-0.061035156	10.65654254	1.9858398560000001	1.874584964	-0.061035156	0.061035156	-0.061035156	-9.268847840000001	-0.26677246400000004	2.646191394	0	-0.061035156	-0.061035156	-1.641308606	9.53083516	3.1773437500000004	-0.061035156	0	0	1.930810504	9.705493210000002	-0.5981445288	0	-0.061035156	-0.061035156	1549637197.4
-9.22338858	-1.6460937500000001	-3.4297608800000003	0	-0.12207031	0	9.797607428000001	0.046655271600000006	-0.5634521466	-0.061035156	-0.061035156	-0.061035156	10.66970198	1.9535400360000001	1.9212402160000002	0	0.061035156	-0.061035156	-9.253295926000002	-0.2560058606	2.668920926	0	-0.061035156	-0.061035156	-1.622167932	9.505712860000001	3.172558606	-0.061035156	-0.061035156	0	1.9894287140000002	9.71027806	-0.5479003894	-0.061035156	-0.061035156	0	1549637197.44
-9.192285340000002	-1.5683349640000002	-3.3687500000000004	0	0.061035156	0	9.797607428000001	0.046655271600000006	-0.5634521466	0	-0.061035156	-0.061035156	10.699609620000002	1.96430661	1.867407248	0	0.061035156	-0.061035156	-9.24013678	-0.2560058606	2.670117212	0	-0.061035156	-0.061035156	-1.58149411	9.472216754	3.1761474640000005	-0.061035156	-0.061035156	0	2.03488768	9.69472644	-0.5443115216000001	-0.061035156	-0.061035156	0	1549637197.48
-9.228173920000001	-1.550390576	-3.446508786	-0.061035156	-0.061035156	-0.061035156	9.753344748	0.07416992212000001	-0.6256591459999999	-0.061035156	0	-0.061035156	10.5919429	1.965502896	1.859033246	-0.061035156	0.061035156	0	-9.247314300000001	-0.2895019568	2.6976317900000004	0	-0.061035156	0	-1.642504892	9.469824280000001	3.1797364200000002	-0.061035156	-0.061035156	0	1.9930175720000003	9.682763580000001	-0.5215820288	-0.061035156	0.061035156	0	1549637197.52
-9.1791259	-1.642504892	-3.420190396	-0.12207031	-0.061035156	-0.061035156	9.697119110000001	0.08015136780000001	-0.65676268	-0.061035156	0	0	10.529736420000003	1.975073282	1.9391846040000003	-0.061035156	0	0	-9.24013678	-0.32658691100000004	2.6976317900000004	-0.061035156	-0.12207031	-0.061035156	-1.6114013580000002	9.49375	3.210839856	0	-0.061035156	0	1.975073282	9.6636232	-0.5885742212	0	0	-0.061035156	1549637197.56
-9.1875	-1.6496826080000002	-3.338842752	0	-0.061035156	0	9.746167032	0.0346923822	-0.659155252	0	0	0	10.56442842	1.9559326080000001	1.98464357	-0.061035156	-0.061035156	0	-9.2389402	-0.2990722644	2.7251464660000004	-0.061035156	-0.061035156	0	-1.57551268	9.49733876	3.2239991	0	-0.061035156	0	1.9762695680000002	9.65285643	-0.5873779254	0	0	0	1549637197.6
-9.22458516	-1.6137939300000002	-3.3807128600000005	-0.061035156	-0.061035156	-0.061035156	9.79880342	0.06340332068	-0.6914550720000001	0	-0.061035156	0	10.59433606	1.9140625000000002	1.90808107	-0.061035156	0	-0.061035156	-9.230566394	-0.3002685504	2.7299316100000004	-0.061035156	-0.12207031	0	-1.5432128600000001	9.52006839	3.23356929	0	0	0	1.9296142180000002	9.677978240000002	-0.571826178	-0.061035156	0.061035156	-0.061035156	1549637197.64
-9.232959260000001	-1.662841754	-3.39506839	-0.061035156	-0.061035156	-0.061035156	9.79401857	0.13398437500000002	-0.6806884980000001	0	-0.061035156	0	10.67089856	1.892529254	1.8697998200000001	-0.061035156	-0.061035156	-0.061035156	-9.247314300000001	-0.2560058606	2.75625	-0.061035156	-0.061035156	0	-1.528857428	9.53920926	3.2072509000000005	-0.061035156	0	0	1.9535400360000001	9.689941394000002	-0.49765625	0	0	-0.061035156	1549637197.68
-9.2042482	-1.6496826080000002	-3.354394568	-0.061035156	-0.12207031	-0.061035156	9.780859620000001	0.17106933900000001	-0.6352294928000001	0	-0.061035156	-0.061035156	10.684058	1.9367920320000003	1.9200439300000003	0	0	-0.061035156	-9.23774411	-0.2643798822	2.7969239200000002	-0.061035156	-0.12207031	-0.061035156	-1.494165036	9.505712860000001	3.1665771760000005	-0.061035156	0	0	1.988232428	9.69592302	-0.48808594240000003	0	-0.061035156	0	1549637197.72
-9.209033246	-1.622167932	-3.3651612400000004	0	-0.061035156	-0.061035156	9.79880342	0.1268066394	-0.6041259784	0	-0.061035156	-0.061035156	10.58835414	1.9774658540000003	1.924829074	0	0	0	-9.258081070000001	-0.27395019960000005	2.8268310700000003	0	0.061035156	-0.061035156	-1.522875998	9.52485324	3.1964844240000003	-0.061035156	0	-0.061035156	1.963110324	9.70429712	-0.515600589	0	0	-0.061035156	1549637197.76
-9.20544429	-1.6460937500000001	-3.3819091460000004	0	-0.061035156	-0.061035156	9.765307608	0.11005859620000001	-0.6830810700000001	0	-0.061035156	0	10.58715854	1.9786621400000002	1.927221646	0	0	-0.061035156	-9.21979982	-0.28471679320000004	2.767016574	-0.061035156	-0.061035156	-0.061035156	-1.5575683900000001	9.517675720000002	3.2251952880000005	0	0	-0.061035156	1.927221646	9.69233426	-0.531152356	0	-0.061035156	-0.061035156	1549637197.8
-9.21501448	-1.599438498	-3.3771241	0	0	0	9.765307608	0.11005859620000001	-0.6830810700000001	0	-0.061035156	0	10.602710159999999	2.020532248	1.9786621400000002	0	0	-0.061035156	-9.2042482	-0.27275390380000003	2.7311278960000003	-0.061035156	-0.061035156	-0.061035156	-1.6149902160000003	9.49733876	3.21203624	-0.061035156	0	-0.061035156	2.021728534	9.67438948	-0.500048822	0	-0.12207031	0	1549637197.84
-9.207836960000002	-1.5970459260000003	-3.3807128600000005	-0.061035156	0	-0.061035156	9.810766280000001	0.09211425720000001	-0.6675292932	-0.061035156	-0.061035156	-0.061035156	10.600317000000002	2.026513678	1.943969748	0	-0.061035156	-0.061035156	-9.21979982	-0.26318359620000004	2.7610351440000005	-0.061035156	-0.061035156	-0.061035156	-1.6329346040000001	9.49016124	3.201269568	-0.061035156	-0.061035156	0	2.0253173920000003	9.677978240000002	-0.5335449280000001	0	0	0	1549637197.88
-9.170751800000001	-1.667626996	-3.393872104	0	0.061035156	-0.061035156	9.782055710000002	0.1411621106	-0.6986327880000001	-0.061035156	0	0	10.5835688	2.00258786	1.9032959260000002	-0.061035156	-0.061035156	-0.061035156	-9.230566394	-0.2954833966	2.76223143	0	-0.061035156	0	-1.622167932	9.505712860000001	3.226391574	0	-0.061035156	-0.061035156	2.04326178	9.69951178	-0.5849853534	0	0	0	1549637197.92
-9.197070288	-1.6915527160000003	-3.359179712	0	0.061035156	0	9.782055710000002	0.1411621106	-0.6986327880000001	-0.061035156	-0.061035156	0	10.58715854	1.949951178	1.9200439300000003	-0.061035156	-0.061035156	-0.061035156	-9.220996106000001	-0.31342773560000003	2.7706054320000004	0	-0.061035156	0	-1.5683349640000002	9.46145018	3.2180175720000004	0	-0.061035156	-0.061035156	1.9810547120000002	9.6636232	-0.5610595746000001	0	-0.061035156	0	1549637197.96
-9.21501448	-1.62575679	-3.3627685700000005	0	0.061035156	0	9.88613318	0.1315917932	-0.6292480432	0	0	-0.061035156	10.601513579999999	1.9224365020000003	1.923632788	-0.061035156	-0.061035156	-0.061035156	-9.22578125	-0.309838858	2.7418945679999998	0	-0.061035156	0	-1.56354982	9.43513179	3.1964844240000003	0	-0.061035156	0	2.007373004	9.673193390000002	-0.5431152356000001	-0.061035156	-0.12207031	0	1549637198.0
-9.24013678	-1.6090087860000002	-3.3866942900000003	-0.12207031	0	-0.061035156	9.786840560000002	0.07775878600000001	-0.679492212	0	0	-0.061035156	10.608691100000001	1.9415771760000002	1.8602295320000002	-0.061035156	-0.12207031	0	-9.23535144	-0.32778320680000006	2.778979532	0	-0.061035156	0	-1.553979532	9.479394568	3.2228027160000003	0	-0.061035156	0	1.9296142180000002	9.67558606	-0.5227783246000001	0	0	0	1549637198.04
-9.195874100000001	-1.7023192900000002	-3.3914795320000004	-0.061035156	0	-0.061035156	9.786840560000002	0.07775878600000001	-0.679492212	-0.061035156	0	-0.061035156	10.603905760000002	1.967895468	1.93439946	-0.061035156	-0.12207031	0	-9.25209964	-0.3337646466	2.787353534	-0.061035156	-0.061035156	0	-1.532446286	9.517675720000002	3.2562989200000003	0	0	0	1.9128662140000001	9.693530252	-0.5610595746000001	-0.061035156	0.061035156	-0.061035156	1549637198.08
-9.174340560000001	-1.7106933900000003	-3.3496094240000005	-0.061035156	0	0	9.750951980000002	0.028710937500000002	-0.592163089	0	0	0	10.58715854	1.9547363220000002	1.8949219240000001	0	-0.061035156	-0.061035156	-9.232959260000001	-0.33854982	2.77419429	-0.061035156	0	0	-1.51928714	9.505712860000001	3.23356929	0	0	-0.061035156	1.967895468	9.693530252	-0.47014160340000005	-0.061035156	0.061035156	0	1549637198.12
-9.18391124	-1.655664038	-3.3496094240000005	-0.061035156	0.061035156	-0.061035156	9.721044928000001	0.002392578076	-0.6806884980000001	0	0	0	10.630224640000002	1.9571288940000002	1.870996106	0	-0.061035156	-0.061035156	-9.232959260000001	-0.33854982	2.77419429	-0.061035156	0	0	-1.53125	9.49973143	3.2323730040000007	0	0	-0.061035156	1.965502896	9.66481929	-0.570629892	-0.061035156	-0.061035156	0	1549637198.16
-9.22578125	-1.6125976440000003	-3.4225829680000004	-0.061035156	0	-0.061035156	9.75214856	-0.001196289038	-0.763232428	0	0	0	10.619458360000001	1.987036142	1.9774658540000003	0.061035156	-0.061035156	0	-9.249707068000001	-0.31223143000000003	2.7586425720000003	-0.061035156	0	0	-1.58388678	9.532031250000001	3.2072509000000005	0	0	0	1.9942138580000002	9.683960160000002	-0.4844970746000001	-0.061035156	0.061035156	0	1549637198.2
-9.226977340000001	-1.6365234620000002	-3.40703125	-0.18310547	-0.12207031	-0.061035156	9.71745607	0.05502929712000001	-0.6986327880000001	0.061035156	-0.061035156	0	10.627832460000002	1.9726807100000001	1.9224365020000003	0	-0.061035156	-0.061035156	-9.230566394	-0.33615722840000006	2.7526612400000006	-0.061035156	0	0	-1.5767089660000002	9.5104982	3.21203624	0	0	-0.061035156	1.9176513580000003	9.701904254	-0.4844970746000001	0	0.061035156	0	1549637198.24
-9.176733426	-1.6999267180000002	-3.34841304	-0.12207031	0	-0.061035156	9.78444838	0.0909179712	-0.709399411	0.061035156	-0.061035156	0	10.699609620000002	1.93439946	1.8243408540000001	0.061035156	-0.061035156	-0.061035156	-9.24492212	-0.32658691100000004	2.749072284	-0.12207031	0.061035156	0	-1.550390576	9.552368210000001	3.2646728240000003	0	0.061035156	0	1.9989990020000004	9.689941394000002	-0.5251708966	0.061035156	0.061035156	0	1549637198.28
-9.207836960000002	-1.62575679	-3.33645018	-0.12207031	0	-0.061035156	9.78444838	0.0909179712	-0.709399411	0.12207031	-0.061035156	0	10.702001800000001	1.9427734620000003	1.9535400360000001	0.061035156	-0.061035156	-0.061035156	-9.222192392	-0.30625	2.721557608	-0.12207031	0.061035156	0	-1.50732428	9.518872300000002	3.23955072	-0.061035156	0.12207031	-0.061035156	2.04086911	9.68515625	-0.41870117800000006	-0.061035156	0.12207031	0.061035156	1549637198.32
-9.228173920000001	-1.650878894	-3.3831054320000007	-0.18310547	0	-0.12207031	9.729418930000001	0.07177734424	-0.668725589	0.12207031	-0.061035156	0	10.66491664	1.9188476440000002	1.9260253600000001	0.061035156	0	0	-9.216211060000001	-0.34213867800000003	2.709594748	-0.12207031	0.061035156	0	-1.5779052520000003	9.46623552	3.2048584260000004	0	0.061035156	0	1.9355957460000002	9.668408246	-0.5622558606000001	0.061035156	0	0	1549637198.36
-9.209033246	-1.8004150360000002	-3.446508786	-0.18310547	-0.12207031	-0.12207031	9.80957068	0.031103515380000002	-0.6400146760000001	0.061035156	0	0	10.66970198	1.9128662140000001	1.830322284	0.061035156	-0.061035156	0.061035156	-9.265259080000002	-0.32778320680000006	2.7347167540000004	-0.12207031	0.061035156	0	-1.5456054320000001	9.52604982	3.22160643	0	0.061035156	0.061035156	2.05522464	9.71625998	-0.4354492212	0.061035156	0.061035156	0	1549637198.399
-9.154003894	-1.7310302520000003	-3.2299804320000005	-0.24414062	-0.24414062	-0.12207031	9.8765625	-0.002392578076	-0.6663330072	0.12207031	-0.061035156	-0.061035156	10.554858720000002	1.8542480040000002	1.870996106	0.12207031	0	0	-9.28200679	-0.3732421924	2.70600589	-0.12207031	0.12207031	0	-1.4451172120000002	9.508105432	3.2742432100000003	-0.061035156	0.18310547	0	2.204760782	9.65285643	-0.2189208966	-0.061035156	0.061035156	0.18310547	1549637198.439
-9.15878894	-1.677197284	-3.178540036	-0.12207031	0	-0.24414062	9.758129892000001	-0.03229980432	-0.6459961060000001	0.18310547	-0.061035156	0	10.684058	1.7752929320000002	1.8614257200000002	0.24414062	-0.061035156	0	-9.273632788	-0.40314941100000007	2.6497802520000002	-0.061035156	0.24414062	0.061035156	-1.4331542540000002	9.47460962	3.3496094240000005	-0.061035156	0.36621094	0	2.319604532	9.656445288	-0.2572021466	-0.18310547	0	0.30517578	1549637198.479
-9.33344748	-1.65805661	-3.19768071	-0.18310547	-0.4272461	-0.36621094	9.6636232	-0.0837402356	-0.611303714	0.18310547	0	0.061035156	10.711572480000001	1.717871106	1.770507788	0.36621094	0.061035156	0	-9.265259080000002	-0.63881839	2.56723642	-0.061035156	0.24414062	0.061035156	-1.429565396	9.4004393	3.420190396	-0.12207031	0.4272461	0.061035156	2.287304712	9.596630890000002	-0.25480957460000003	-0.30517578	0.36621094	0.4272461	1549637198.519
-9.363354532	-1.5216797120000003	-3.1593994600000004	-0.36621094	-0.7324219	-0.24414062	9.676782248	-0.16389160340000003	-0.49167482	0.30517578	0	0.061035156	10.71276808	1.5156982820000002	1.5372314300000003	0.48828125	0	0.12207031	-9.38129892	-0.9725830072	2.4571777160000003	-0.36621094	0.18310547	0.18310547	-1.299169928	9.408813400000001	3.591259784	-0.061035156	0.61035156	0.12207031	1.7274413940000002	9.584667932	-0.2512207068	-0.18310547	0.18310547	0.36621094	1549637198.559
-9.319091754	-1.622167932	-3.109155252	-0.61035156	-0.91552734	-0.36621094	9.724634080000001	-0.3194091754	-0.49645996400000003	0.61035156	-0.24414062	0.061035156	10.925708360000002	1.374536142	1.4558837860000002	0.79345703	0	0.12207031	-9.596630890000002	-1.2549072479999999	2.6126952880000003	-0.7324219	0.30517578	0.30517578	-0.9354980432000001	9.579882788	3.8018066100000003	-0.12207031	0.9765625	0.12207031	1.274047824	9.689941394000002	-0.7225586060000001	0.12207031	-0.36621094	-0.12207031	1549637198.599
-8.963793930000001	-1.4582763580000002	-3.1498290740000003	-0.8544922	-0.6713867	-0.6713867	10.004565200000002	-0.7476806610000001	-0.49885253600000007	0.9765625	-0.48828125	-0.061035156	11.20205072	1.28361821	1.3948730040000001	1.2207031	0.18310547	0.12207031	-9.579882788	-1.294384784	2.6916503600000006	-0.7324219	0.30517578	0.30517578	-0.7464843750000001	9.705493210000002	3.7635253600000005	-0.12207031	1.4038086	0.061035156	1.079052716	9.76171875	-0.5108154254	0.48828125	-0.30517578	-0.24414062	1549637198.639
-8.90996106	-1.076660144	-3.301757788	-1.0375977	0.4272461	-0.91552734	10.29047824	-1.28122554	-0.29069824280000006	1.4648438	-0.24414062	-0.24414062	11.24272464	1.193896466	1.259692392	1.5869141	0.30517578	0.30517578	-9.589452880000001	-1.1508300720000002	2.6880616	-1.7700195	0.4272461	0.61035156	-0.7285400360000001	9.782055710000002	3.575707968	-0.18310547	1.5869141	0	1.81357428	9.480590560000001	-1.09819339	0.61035156	-0.4272461	-0.5493164	1549637198.679
-9.089404254	-0.793139676	-4.08413089	-1.6479492	0.5493164	-1.3427734	10.11582068	-1.524072284	-0.28471679320000004	1.8920898	-0.12207031	-0.30517578	11.260669420000001	1.0479492212000001	0.7895507788	1.953125	0.18310547	0.36621094	-9.48776857	-0.6818847840000001	2.593554712	-2.1362305	0.61035156	0.79345703	-0.6148925720000001	9.861010880000002	3.2479248200000006	-0.30517578	1.8920898	-0.061035156	2.67370607	9.518872300000002	-1.4630615020000002	0.48828125	0.6713867	-0.7324219	1549637198.719
-9.241332968	-1.161596646	-4.58178714	-2.5024414	-0.36621094	-1.4038086	9.67438948	-1.25729982	-0.20935058900000003	2.2583008	0	-0.30517578	11.260669420000001	1.0479492212000001	0.7895507788	2.380371	0.4272461	0.5493164	-9.319091754	-0.08493652160000001	2.414111322	-2.4414062	0.48828125	0.8544922	-0.5514892572000001	9.835888579999999	2.816064496	-0.5493164	2.319336	-0.061035156	2.646191394	9.677978240000002	-1.28361821	0.48828125	0.79345703	-0.79345703	1549637198.759
-9.38847644	-1.3709472839999999	-4.225292932	-2.8076172	-0.48828125	-0.91552734	9.67438948	-1.25729982	-0.20935058900000003	2.4414062	-0.30517578	-0.30517578	11.239135880000001	1.350610324	0.9139648560000001	2.6855469	0.6713867	0.6713867	-9.27961412	0.2918945288	2.53254393	-2.6245117	0.48828125	0.8544922	-0.7895507788	9.99021016	2.1880126800000004	-0.79345703	2.380371	-0.18310547	2.9440673920000004	9.64208966	-1.1304931610000002	0.36621094	1.2817383	-0.61035156	1549637198.799
-9.23654802	-0.9331054712000001	-4.289892572	-2.9907227	0.061035156	-0.9765625	9.991405760000001	-1.0886230432000001	0.03588867212	2.6855469	-0.24414062	-0.30517578	11.28339856	1.293188498	0.5754150360000001	2.6855469	0.5493164	0.7324219	-9.00686052	0.5502929712000001	2.400952176	-2.8686523	0	0.79345703	-1.435546924	9.98063948	2.024121106	-0.5493164	2.5024414	-0.061035156	2.8232422120000003	9.693530252	-1.214233426	0.36621094	1.4038086	-0.6713867	1549637198.839
-8.67070288	-0.955834964	-4.736108426	-3.479004	0.18310547	-1.4038086	9.85622554	-0.6986327880000001	-0.04306640576	2.6245117	-0.36621094	-0.4272461	11.28339856	1.293188498	0.5754150360000001	2.5634766	0.12207031	0.91552734	-8.884838760000001	0.6005371106	2.3614746400000004	-2.9907227	-0.18310547	0.7324219	-1.683178714	9.97346196	2.064794928	-0.5493164	2.5024414	0.48828125	2.4799072480000004	9.60859375	-1.2453369600000002	0.48828125	1.4648438	-0.8544922	1549637198.879
-8.56184056	-1.503735324	-4.843774460000001	-3.112793	0.36621094	-1.3427734	9.85622554	-0.6986327880000001	-0.04306640576	2.8076172	0	-0.48828125	11.33483876	0.2619873004	0.7859619110000001	2.6855469	0.36621094	1.159668	-8.858520468	0.6675292932	2.49426268	-3.112793	-0.18310547	0.79345703	-1.0515380890000001	9.693530252	2.10546875	-0.7324219	2.746582	0.7324219	2.16767572	9.594238220000001	-1.453491214	0.30517578	1.4648438	-0.8544922	1549637198.919
-8.500830072	-1.600634784	-4.95024411	-2.6855469	0.36621094	-1.0986328	9.515283246000001	-0.6256591459999999	0.17585449280000004	3.2958984	0.061035156	-0.61035156	11.33483876	0.2619873004	0.7859619110000001	2.9907227	0.5493164	1.4038086	-8.69702176	0.783569339	2.4296630400000003	-3.112793	-0.18310547	0.79345703	-0.83022464	9.49733876	2.0253173920000003	-0.8544922	3.112793	1.159668	2.2944824280000002	9.589452880000001	-1.5551757200000003	0.18310547	1.5258789	-0.6713867	1549637198.959
-8.49365216	-1.37214357	-5.461059800000001	-3.0517578	-0.12207031	-1.2817383	9.374121106	-0.6125	-0.1674804712	3.479004	-0.061035156	-0.7324219	11.082422120000002	-0.18422851440000002	0.7775878600000001	3.2958984	0.7324219	1.5258789	-8.67070288	0.9211425720000002	2.528955072	-3.3569336	-0.48828125	1.0986328	-0.6268554712000001	9.521264480000001	1.8279297120000002	-1.0375977	3.2958984	1.6479492	2.3614746400000004	9.62773462	-1.51330571	-0.18310547	1.7089844	-0.7324219	1549637198.999
-8.66352536	-1.2501221040000001	-5.70390625	-3.2348633	-0.7324219	-1.4038086	9.374121106	-0.6125	-0.1674804712	3.7231445	-0.061035156	-0.79345703	10.80847194	-0.36965332460000005	-0.05502929712000001	3.479004	0.91552734	1.5869141	-8.683862320000001	0.9390869110000001	2.76223143	-3.479004	-0.5493164	1.0986328	-0.4713378894	9.600219748	1.6532714660000003	-1.0986328	3.6010742	2.0751953	2.332763678	9.689941394000002	-1.3302734620000003	-0.4272461	1.7700195	-0.61035156	1549637199.039
-8.45776358	-1.189111322	-6.13098143	-3.8452148	-1.3427734	-1.5869141	9.486572480000001	-0.6340332068000001	-0.1435546875	3.7841797	-0.061035156	-0.7324219	11.109936600000001	-0.12800292540000002	-0.5479003894	3.6010742	0.9765625	1.4038086	-8.737695288000001	1.022827176	3.025415036	-3.7231445	-0.79345703	1.0375977	-0.32658691100000004	9.957910340000002	1.4810058900000003	-1.0375977	3.8452148	2.319336	1.906884784	9.680371106	-1.4582763580000002	-0.5493164	2.0751953	-0.7324219	1549637199.079
-8.182617212	-1.4020507200000003	-6.13815944	-3.7231445	-1.4038086	-1.7089844	9.15639676	-0.32060547120000005	0.288305661	4.3945312	-0.12207031	-0.5493164	10.780957460000002	0.0837402356	-0.5203857428	4.272461	0.6713867	1.159668	-8.923120108	1.183129892	3.7683105040000004	-4.272461	-0.61035156	1.0375977	0.007177734620000001	10.271337860000001	1.4247802520000001	-0.9765625	4.272461	2.0141602	2.27893071	9.70310054	-1.833911142	-0.91552734	3.2348633	-0.7324219	1549637199.17
-8.156298920000001	-1.2477295320000001	-6.537719748	-3.90625	-1.6479492	-1.5869141	9.15639676	-0.32060547120000005	0.288305661	4.5776367	-0.12207031	-0.4272461	10.395751800000001	0.113647464	-0.5502929712000001	4.272461	0.6713867	1.159668	-8.95183107	1.5767089660000002	3.7635253600000005	-4.3945312	-0.18310547	1.0375977	0.11484375000000001	10.26296376	1.246533246	-0.91552734	4.333496	1.8310547	2.288500998	9.791625900000001	-2.0731689300000005	-1.4648438	4.272461	-0.79345703	1549637199.199
-8.334545926	-1.524072284	-7.0963867800000004	-4.4555664	-2.380371	-1.5258789	9.21501448	-0.057421875000000004	-0.01794433606	4.4555664	-0.18310547	-0.4272461	10.395751800000001	0.113647464	-0.5502929712000001	4.272461	0.6713867	0.79345703	-9.192285340000002	1.836303714	3.8484619600000003	-4.3945312	-0.18310547	1.0375977	0.1387695288	10.303637680000001	1.062304712	-0.91552734	4.4555664	1.7700195	1.605419928	10.106250000000001	-2.03488768	-1.8920898	4.272461	-0.7324219	1549637199.239
-8.484082068000001	-1.685571286	-6.681274460000001	-4.760742	-3.4179688	-1.3427734	9.90647014	0.2572021466	-0.2763427716	4.3945312	-0.24414062	-0.36621094	10.877856920000001	0.9594238220000001	-0.3194091754	4.272461	0.5493164	0.4272461	-9.610986420000001	1.5276611420000001	3.9752685700000003	-4.5166016	-0.4272461	1.2207031	-0.2045654254	10.63620558	1.141259784	-0.6713867	4.333496	1.5258789	1.637719748	10.152904860000001	-1.7214599640000001	-2.4414062	4.0283203	-0.4272461	1549637199.279
-8.777173020000001	-1.4391357820000001	-6.111840560000001	-4.4555664	-2.8076172	-1.0986328	9.90647014	0.2572021466	-0.2763427716	4.4555664	-0.30517578	-0.12207031	10.5739991	1.152026358	0.05861816394	4.333496	0.24414062	0.30517578	-9.81435504	0.617285144	4.267163040000001	-4.5776367	0.48828125	1.3427734	-0.36606445680000005	10.546484620000001	1.7274413940000002	-0.24414062	4.1503906	1.159668	2.24663089	10.80966754	-0.6735107428000001	-3.112793	5.1879883	0.18310547	1549637199.319
-8.01035144	-1.6748047120000003	-5.215820288000001	-5.1879883	-2.5634766	-0.6713867	10.43642572	0.25839844240000004	-0.793139676	4.638672	-0.24414062	0.061035156	10.5739991	1.152026358	0.05861816394	4.333496	-0.18310547	0.12207031	-8.51638179	0.1411621106	3.2862060700000004	-4.5776367	0.48828125	1.3427734	-0.5359375000000001	10.151709260000002	2.1844238220000003	-0.061035156	4.4555664	0.91552734	3.4512939300000003	10.4208741	0.8254394568000001	-3.9672852	5.6762695	0.9765625	1549637199.359
-8.46972644	-3.3759277160000005	-2.557666034	-5.493164	-2.5634766	-0.61035156	10.676879500000002	0.2536132788	-1.4211913940000003	4.211426	0.24414062	0	10.55126996	1.9595214660000002	1.1053711060000002	4.272461	0.061035156	-0.061035156	-8.03427716	-0.06340332068	2.3483153960000003	-4.638672	0.48828125	1.2207031	-1.4463134979999999	8.755639480000001	2.4200927520000004	-0.4272461	4.3945312	1.4038086	3.9142577880000005	10.073950180000002	1.4116211060000001	-4.760742	5.859375	1.8310547	1549637199.399
-10.74626448	-3.523071286	-1.6317382200000001	-4.699707	-2.319336	-1.2207031	10.304834260000002	0.1614990216	-1.4965576080000003	3.90625	0.9765625	-0.24414062	10.40053714	2.503832968	1.211840854	4.272461	0.30517578	0.48828125	-10.390966460000001	-0.5646484424	3.3579834260000005	-3.9672852	-1.8310547	1.7700195	-1.945166034	8.202954074	2.698828076	-0.4272461	3.7841797	1.8920898	2.7275389400000005	9.335839660000001	0.16389160340000003	-2.6855469	4.1503906	2.6245117	1549637199.439
-10.58476538	-3.6905516200000004	-2.424877896	-3.479004	-1.2817383	-1.7700195	9.77368161	-0.1806396466	-2.777783246	4.1503906	1.3427734	-0.061035156	10.40053714	2.503832968	1.211840854	4.0283203	0.24414062	0.79345703	-11.2881839	-1.2537109620000002	4.310229532	-3.90625	1.0375977	1.4038086	-1.5551757200000003	10.163672120000001	3.487182608	0.79345703	3.8452148	1.6479492	1.553979532	9.159985520000001	-1.258496106	0.18310547	2.2583008	2.9907227	1549637199.479
-9.2042482	-3.2706542540000005	-2.165283246	-3.112793	-1.5258789	-0.6713867	9.77368161	-0.1806396466	-2.777783246	4.4555664	0.48828125	0.61035156	11.1948732	3.6690185700000004	0.573022464	3.6621094	-0.30517578	0.12207031	-9.758129892000001	-1.3996582460000002	3.2383545320000002	-4.0283203	1.159668	1.2207031	-1.5551757200000003	10.163672120000001	3.487182608	0.79345703	3.8452148	1.6479492	3.94895018	8.145532248	-1.594653354	2.8076172	6.0424805	3.6010742	1549637199.519
-8.07614766	-1.886547824	-1.9128662140000001	-4.1503906	-0.6713867	-0.5493164	9.94355432	-0.309838858	-3.1653808900000002	4.3945312	-0.4272461	0.61035156	10.770190200000002	3.6821777160000004	2.04924321	3.7841797	-0.61035156	-0.061035156	-8.5833741	-1.02163089	2.4523925720000004	-4.0283203	1.159668	1.2207031	-1.5551757200000003	10.163672120000001	3.487182608	0.79345703	3.8452148	1.6479492	3.8329101440000004	10.44479982	-1.294384784	4.211426	8.972168	4.333496	1549637199.559
-8.01872554	-1.119726538	-2.3806152160000003	-4.3945312	-1.4038086	-1.2817383	9.505712860000001	-0.2225097644	-2.337548822	4.699707	-0.5493164	0.30517578	10.770190200000002	3.6821777160000004	2.04924321	4.0893555	-0.12207031	0.36621094	-8.450586060000001	-0.7668212860000001	2.2107422120000004	-3.9672852	0.9765625	1.4038086	-2.251416034	8.388378894	2.8399902160000003	-0.061035156	4.1503906	0.9765625	2.778979532	10.80727536	-1.234570288	4.0283203	8.056641	5.554199	1549637199.599
-8.730517572	-0.879272464	-2.233471646	-4.333496	-0.5493164	-1.4648438	9.12888179	-0.2237060504	-2.237060504	4.3945312	-0.18310547	0.30517578	10.2163089	3.3771241	1.193896466	3.9672852	0.36621094	0.30517578	-8.89321286	-1.085034146	2.7885498200000005	-3.8452148	0.30517578	1.4648438	-1.685571286	8.9745607	2.9045898560000003	-0.12207031	3.9672852	0.9765625	2.245434604	11.308520860000002	-1.079052716	5.554199	9.460449	5.554199	1549637199.639
-9.505712860000001	-1.274047824	-3.0050780759999998	-4.1503906	0.18310547	-1.6479492	9.30234375	-0.32778320680000006	-2.9033935700000004	3.8452148	0.48828125	0.30517578	10.383788940000002	3.185717752	0.7010253600000002	3.7231445	0.9765625	0.12207031	-9.02839357	-1.149633786	3.0625	-3.8452148	0.30517578	1.4648438	-1.29558107	9.73540036	2.9679932100000004	0.18310547	4.4555664	0.48828125	0.6244628600000001	11.405420320000001	-1.314721646	5.2490234	8.544922	4.4555664	1549637199.679
-9.957910340000002	-1.7693115020000003	-4.254003894	-5.432129	-0.9765625	-1.159668	9.42915036	-0.4474121106000001	-2.55048822	3.7841797	0.4272461	0.5493164	10.383788940000002	3.185717752	0.7010253600000002	3.7231445	0.18310547	-0.061035156	-8.992504892	-0.9486572480000001	3.152221646	-4.211426	0.4272461	1.5258789	-1.221411142	9.941162140000001	2.834008786	0.18310547	4.333496	0.24414062	-0.1985839856	11.04414038	-1.2704589660000003	3.90625	7.9345703	3.1738281	1549637199.719
-9.410009980000002	-1.874584964	-3.3783202880000003	-5.7373047	-2.746582	-0.7324219	9.610986420000001	-0.668725589	-1.6664307100000002	4.0893555	-0.30517578	0.7324219	11.221191100000002	2.378222644	0.9522461060000001	3.8452148	0.18310547	-0.12207031	-8.683862320000001	-0.6304443390000001	3.00627446	-4.5166016	0.061035156	1.5869141	-1.2094482428000002	9.868188400000001	2.5540771760000003	0.061035156	4.0893555	0.30517578	-0.27873535340000005	9.756933606	-0.57421875	3.8452148	6.8969727	1.4648438	1549637199.759
-8.42307158	-1.656860324	-2.3985596040000003	-4.760742	-1.0986328	-0.5493164	9.73540036	-0.8637207068000001	-1.1580077880000001	4.333496	-0.24414062	0.79345703	11.57409694	2.0480469240000003	0.6160888580000001	4.1503906	0.5493164	0.061035156	-8.56782248	-0.270361322	2.787353534	-4.5166016	0.061035156	1.5869141	-1.0503417932	9.765307608	2.410522464	-0.30517578	3.9672852	0.48828125	0.5060302716	8.924316394	0.8625244110000001	3.6010742	7.019043	0.5493164	1549637199.799
-8.865698380000001	-1.8781738220000002	-2.85673822	-4.3945312	-0.5493164	-0.7324219	9.9100589	-0.8828613220000001	-1.15441893	4.3945312	-0.12207031	0.6713867	11.57409694	2.0480469240000003	0.6160888580000001	4.3945312	0.91552734	0.4272461	-8.48647464	-0.1268066394	2.8758788940000004	-4.4555664	-0.36621094	1.5258789	-0.994116214	9.693530252	2.2215087860000002	-0.61035156	4.1503906	0.8544922	2.007373004	9.1276857	0.954638678	2.6245117	4.5166016	-0.12207031	1549637199.839
-9.24013678	-1.5372314300000003	-2.82922374	-4.638672	-0.48828125	-0.36621094	9.9100589	-0.8828613220000001	-1.15441893	4.5166016	-0.30517578	0.48828125	11.66979982	1.9379882200000003	0.39238280760000005	4.5776367	1.159668	0.7324219	-8.28071286	-0.07177734424	2.9010009000000005	-4.4555664	-0.91552734	1.3427734	-1.1017822480000001	9.76770018	2.024121106	-0.7324219	4.211426	1.2817383	4.227685504000001	9.33344748	1.0455566100000002	0.8544922	3.2958984	0	1549637199.879
-9.362158246000002	-1.44870607	-2.930908246	-5.2490234	-0.061035156	-0.61035156	10.014135880000001	-0.8182617212000002	-1.123315396	4.699707	-0.30517578	0.24414062	11.69970746	2.04086911	0.1244140625	4.5776367	1.0986328	1.0375977	-8.571411240000002	-0.09211425720000001	3.037377896	-4.4555664	-0.91552734	1.3427734	-1.1041748200000001	9.765307608	2.0372802520000004	-0.79345703	4.1503906	1.7089844	2.00258786	8.36086412	-1.714282248	0.61035156	3.1738281	-1.0986328	1549637199.918
-9.689941394000002	-3.6893554320000006	-3.899902356	-3.479004	-0.12207031	-1.7700195	9.95073282	-0.7273437500000001	-1.141259784	4.9438477	-0.36621094	0	11.69970746	2.04086911	0.1244140625	4.638672	1.2207031	1.2817383	-9.656445288	-0.30744628600000007	4.0877197480000005	-4.272461	-2.0141602	1.2207031	-0.8589355432	10.4292482	2.24663089	-0.79345703	4.1503906	2.0751953	-1.975073282	9.766503894000001	-0.5239746106000001	2.4414062	3.6621094	-2.746582	1549637199.958
-10.3275634	-4.075756790000001	-4.5435058900000005	-1.5869141	-2.0141602	-1.4038086	10.173241820000001	-0.893627896	-1.214233426	5.126953	-0.5493164	-0.12207031	12.0801268	2.51101088	-0.1985839856	4.5776367	1.3427734	1.3427734	-9.656445288	-0.30744628600000007	4.0877197480000005	-4.333496	-1.7700195	1.159668	-0.27395019960000005	10.90178264	2.3052490020000005	-0.36621094	4.5166016	1.8920898	2.5002441100000006	13.01323282	1.7884521760000003	-0.30517578	-0.5493164	-2.6245117	1549637199.999
-8.774780252000001	-2.192797824	-3.6702148560000003	-3.6621094	-0.9765625	-0.79345703	10.24980432	-1.1101562500000002	-1.4606689300000002	5.3100586	-0.9765625	-0.061035156	12.0801268	2.51101088	-0.1985839856	4.760742	1.2817383	1.3427734	-9.656445288	-0.30744628600000007	4.0877197480000005	-4.333496	-1.7700195	1.159668	0.113647464	10.8886232	1.62575679	-0.5493164	4.9438477	1.4648438	3.0900146760000005	10.5141848	-0.1435546875	1.2817383	3.7231445	-1.8920898	1549637200.038
-8.41828624	-1.6078125	-4.042260880000001	-3.7841797	1.5258789	-1.0375977	10.21152356	-1.294384784	-1.24294429	5.2490234	-1.3427734	-0.061035156	11.619556200000002	2.6940429320000003	-0.22849121400000003	4.8217773	1.4648438	1.4038086	-9.293969748	1.1699707068	3.27663588	-4.333496	-1.7700195	1.159668	-0.27873535340000005	10.50222194	0.9354980432000001	-1.0375977	5.3100586	1.159668	1.9020996400000003	9.88015126	-0.754858426	1.5869141	2.9296875	-1.8920898	1549637200.078
-9.040356430000001	-1.341040036	-5.733813400000001	-4.0283203	-0.61035156	-1.8310547	10.11103534	-1.1328857428	-0.642407248	4.8828125	-1.159668	-0.30517578	10.461548020000002	2.5744139400000003	-0.6854736419999999	4.760742	1.5869141	1.2817383	-8.827417032000001	1.2034667932	3.3627685700000005	-4.0893555	0.5493164	1.2207031	-0.923535144	10.344311600000001	0.4844970746000001	-1.159668	5.126953	1.3427734	2.050439496	9.83229982	-0.611303714	1.4648438	1.5258789	-2.0141602	1549637200.119
-8.900390380000001	-1.5862792540000001	-5.280419928000001	-5.004883	-2.1362305	-1.8310547	9.9447509	-1.0479492212000001	-0.4294677716	4.5166016	-0.5493164	-0.4272461	10.461548020000002	2.5744139400000003	-0.6854736419999999	4.638672	1.5258789	0.9765625	-8.827417032000001	1.2034667932	3.3627685700000005	-4.0893555	0.5493164	1.2207031	-0.985742212	10.21032698	0.45100097840000003	-0.9765625	4.333496	1.4038086	2.0659912140000003	9.661230432000002	-0.6292480432	1.3427734	1.2817383	-2.0141602	1549637200.158
-8.229272660000001	-1.8697998200000001	-3.9752685700000003	-4.4555664	-0.4272461	-1.3427734	9.32746556	-1.1053711060000002	-0.1459472644	4.211426	-0.48828125	-0.30517578	10.247412140000002	2.4344482820000004	-0.8960205072	4.3945312	1.2207031	0.7324219	-8.41828624	1.3039550720000002	3.410620108	-4.211426	0.18310547	1.0986328	-0.4868896466	9.86699182	0.7046142572	-0.5493164	4.1503906	1.159668	2.25859375	9.640893570000001	-1.0479492212000001	1.2207031	1.2817383	-1.8920898	1549637200.198
-8.07614766	-1.738207968	-4.310229532	-3.479004	0.36621094	-1.4038086	9.32746556	-1.1053711060000002	-0.1459472644	4.272461	-0.5493164	-0.30517578	9.95910692	1.9367920320000003	-1.0144531250000002	4.211426	0.91552734	0.7324219	-8.39316394	1.522875998	3.694140576	-4.0893555	0.24414062	1.0986328	-0.211743161	9.441113220000002	0.7680175720000001	-0.30517578	4.4555664	0.8544922	2.215527356	9.450683606	-1.1125488220000002	1.2207031	2.319336	-1.953125	1549637200.238
-8.109643570000001	-1.58388678	-5.14763179	-3.7231445	-0.7324219	-1.5869141	9.027197480000002	-0.8182617212000002	-0.014355469240000002	4.3945312	-0.7324219	-0.4272461	9.95910692	1.9367920320000003	-1.0144531250000002	4.211426	0.6713867	0.7324219	-8.13356929	1.6532714660000003	3.411816394	-4.0893555	0.24414062	1.0986328	-0.16628417539999998	9.376513580000001	0.67709964	-0.30517578	4.1503906	0.79345703	1.58149411	9.212622300000001	-1.6688232820000002	1.4648438	2.6245117	-2.0141602	1549637200.278
-8.113232428000002	-1.8949219240000001	-5.336645468	-3.4179688	-0.6713867	-1.6479492	8.848950180000001	-0.553881839	0.0885253894	4.3945312	-0.6713867	-0.4272461	9.955517180000001	1.7621337860000001	-0.778784146	4.211426	0.7324219	0.5493164	-8.260375900000001	1.8913329680000002	3.617578076	-3.90625	0.061035156	0.91552734	-0.173461911	9.407617212	0.75366214	-0.30517578	4.0893555	0.79345703	1.318310504	9.484179712000001	-1.7896484620000002	1.2817383	2.8686523	-1.8920898	1549637200.318
-8.451782248	-1.9726807100000001	-5.395263580000001	-2.5634766	-0.61035156	-1.5869141	9.0092527	-0.2237060504	0.1997802716	4.211426	-0.48828125	-0.36621094	10.49982878	1.8279297120000002	0.056225586060000006	4.0893555	0.7324219	0.48828125	-8.38120108	2.277734424	3.6750000000000003	-3.6010742	0.061035156	0.9765625	-0.24165038940000003	9.444701980000001	0.6926513580000001	-0.30517578	4.0283203	0.79345703	1.7860596040000003	9.661230432000002	-1.6891601440000001	0.79345703	2.9296875	-1.8310547	1549637200.358
-8.8979982	-2.00258786	-5.383300720000001	-2.8076172	-1.5258789	-1.4038086	9.0092527	-0.2237060504	0.1997802716	4.211426	-0.48828125	-0.36621094	10.49982878	1.8279297120000002	0.056225586060000006	3.7841797	0.61035156	0.5493164	-8.38120108	2.277734424	3.6750000000000003	-3.6010742	0.061035156	0.9765625	-0.3612792932	9.599023560000001	0.5144042932	-0.30517578	3.6621094	0.79345703	0.8924316100000002	9.81196286	-1.9595214660000002	0.18310547	2.2583008	-1.7700195	1549637200.398
-9.338232428000001	-2.16767572	-5.017236420000001	-2.5024414	-1.3427734	-0.8544922	9.719848740000002	0.31223143000000003	0.1363769568	3.479004	-0.48828125	-0.18310547	10.834789840000001	1.851855432	0.1818359424	3.2958984	0.5493164	0.5493164	-8.882446580000002	2.287304712	3.7874510800000003	-2.5634766	-0.18310547	0.7324219	-0.48569336060000007	10.012939300000001	0.5873779254	-0.24414062	3.112793	0.79345703	0.04426269568	10.20554164	-1.64011232	-0.12207031	1.7089844	-1.8920898	1549637200.438
-9.0858152	-1.6891601440000001	-5.438330072	-2.0751953	-0.7324219	-0.61035156	10.0464357	0.773999002	0.1854248004	2.9907227	-0.30517578	-0.12207031	11.11232878	1.9942138580000002	0.2225097644	2.746582	0.4272461	0.48828125	-9.25090306	1.8650146760000001	3.926220746	-2.5634766	-0.18310547	0.7324219	-0.7512695288	10.451977340000001	0.9606201080000001	0	2.746582	0.79345703	0.3911865216	10.704394960000002	-1.5336425720000002	-0.8544922	1.0986328	-1.8920898	1549637200.478
-9.49733876	-1.7286376800000003	-5.5806884000000005	-2.319336	-1.0375977	-0.061035156	10.310815200000002	1.043164038	0.379223642	2.6855469	-0.30517578	-0.061035156	11.36115764	2.2167236420000003	0.538330072	2.319336	0.12207031	0.4272461	-9.925610520000001	1.287207068	4.131982428000001	-2.6245117	-0.30517578	0.6713867	-0.8637207068000001	10.94724092	1.4798096040000002	0.24414062	2.1972656	0.7324219	1.9535400360000001	10.30602986	-1.9762695680000002	-1.4648438	1.8920898	-1.4038086	1549637200.518
-10.619458360000001	-1.56953125	-5.506518570000001	-3.112793	-1.6479492	0	10.7438723	0.915161142	0.20935058900000003	2.5634766	-0.24414062	-0.061035156	11.570508180000001	2.368652356	0.860131839	1.953125	-0.24414062	0.18310547	-10.340722840000002	0.6352294928000001	4.185815396000001	-2.5634766	-0.91552734	0.6713867	-0.6555663939999999	11.492749100000001	2.27055661	0.48828125	1.8310547	0.48828125	2.441625998	10.9735598	-1.50732428	-2.319336	2.746582	-0.6713867	1549637200.558
-10.009350540000002	-2.4906739200000003	-4.26357428	-2.6245117	-1.2817383	0.12207031	11.306127700000001	0.5359375000000001	-0.5646484424	2.380371	-0.30517578	0.061035156	11.849242720000001	2.4129150360000002	1.108959964	1.8920898	-0.36621094	0	-9.884936600000001	0.6902587860000001	3.4453125000000004	-2.4414062	0.18310547	0.6713867	-0.9606201080000001	11.45566394	2.5875733800000003	0.061035156	2.0141602	0.12207031	2.7299316100000004	11.4329348	-0.1040771466	-3.7231445	1.159668	0.4272461	1549637200.598
-8.807080072	-2.843579074	-3.0995849640000004	-2.746582	-1.0986328	0	11.519067000000001	0.1818359424	-1.06589357	2.0141602	-0.5493164	0.061035156	11.9856205	2.878271466	2.0935058900000003	1.953125	0.12207031	0	-9.884936600000001	0.6902587860000001	3.4453125000000004	-1.953125	-0.061035156	0.48828125	-1.7657226440000002	10.173241820000001	2.396167032	-0.7324219	1.5258789	0.36621094	5.05671376	9.682763580000001	0.5586669928	-3.9672852	2.1972656	2.6245117	1549637200.638
-8.375219748000001	-3.064892572	-1.4044433900000002	-3.1738281	-1.8310547	0	11.155395860000002	0.1387695288	-0.783569339	1.4038086	0.18310547	-0.061035156	11.34082068	3.3735351440000003	3.0038817900000003	1.5869141	0.36621094	0.4272461	-8.85253894	-0.13398437500000002	1.7657226440000002	-1.4648438	-0.4272461	0.7324219	-2.6784912140000006	8.661132788000002	2.5217773560000003	-0.5493164	0.7324219	0.79345703	4.653564496	8.914746106	1.225	-2.5634766	3.7231445	4.5166016	1549637200.678
-9.189892572	-3.800610324	-1.4558837860000002	-2.746582	-0.48828125	-0.30517578	10.219897659999999	0.34931639400000003	-1.235766574	0.79345703	0.8544922	-0.5493164	9.648071580000002	3.447705072	1.6341308900000002	1.0986328	0.36621094	0.91552734	-10.015332460000002	-1.006079074	2.2250976440000003	-1.2817383	-0.79345703	0.6713867	-2.1102538940000004	8.425463760000001	2.948852536	-0.24414062	0.79345703	0.6713867	1.076660144	10.721142180000001	0.4486083966	-1.0375977	3.6621094	5.065918	1549637200.718
-9.56552716	-3.5888672120000003	-1.96669928	-0.48828125	-0.7324219	0.18310547	9.36933606	0.49406739200000005	-1.9571288940000002	0.5493164	1.0375977	-0.6713867	9.648071580000002	3.447705072	1.6341308900000002	0.6713867	0.24414062	0.8544922	-9.594238220000001	-0.985742212	2.751464856	-1.2817383	-0.79345703	0.6713867	-1.899707068	9.7832518	3.363964856	0.30517578	1.3427734	0.4272461	2.593554712	11.088403060000001	-2.5385253600000004	0.6713867	0.36621094	5.9814453	1549637200.758
-8.78076178	-2.428466754	-1.75495607	-1.0986328	0.36621094	0.30517578	9.42197284	0.07775878600000001	-2.1975829680000003	0.61035156	0.7324219	-0.4272461	9.83229982	3.4919677520000003	1.41042482	0.24414062	-0.12207031	0.30517578	-8.781957968	-0.6615478240000001	2.32917482	-1.2207031	-0.7324219	0.36621094	-2.098291034	9.67558606	3.5302491000000003	0.48828125	1.6479492	0.24414062	1.36018071	12.272729140000001	-0.7895507788	0.61035156	4.5776367	6.1035156	1549637200.798
-8.884838760000001	-1.485791034	-2.201171924	-1.3427734	-0.4272461	-0.30517578	9.45307608	-0.3959716754	-1.5743163940000002	0.91552734	-0.18310547	-0.6713867	10.18879442	2.8316162140000003	2.39138179	0.36621094	-0.4272461	0.4272461	-8.681469748	-0.33017577880000004	2.6509764400000004	-0.6713867	0.24414062	0.4272461	-2.2107422120000004	8.84296875	3.3496094240000005	0	0.7324219	0.4272461	1.1855224640000002	11.35039038	0.38999023560000007	1.0375977	4.333496	5.9814453	1549637200.838
-8.43742662	-1.138867212	-1.9044922120000003	-2.0141602	-0.24414062	-0.48828125	9.04753444	-0.3732421924	-1.0288086060000001	1.3427734	-0.61035156	-0.7324219	10.18879442	2.8316162140000003	2.39138179	0.7324219	0	0.48828125	-8.681469748	-0.33017577880000004	2.6509764400000004	-0.6713867	0.24414062	0.4272461	-1.425976538	8.94465306	3.3783202880000003	-0.12207031	0.48828125	0.30517578	0.8421875000000001	9.734204074	0.12321777160000001	2.1362305	5.554199	4.8828125	1549637200.878
-8.1670652	-1.6460937500000001	-1.7669189300000003	-1.6479492	0.6713867	-0.5493164	8.75922824	0.03349609424	-1.2608886780000002	1.0375977	-0.36621094	-0.5493164	9.80598192	2.4583741	2.128198282	0.61035156	0.18310547	0.36621094	-8.604907248	-1.2261962860000002	3.0720702880000004	-0.61035156	-0.30517578	0.24414062	-0.88645018	8.97695288	3.54580072	0.061035156	0.8544922	0	-0.1997802716	9.174340560000001	0.113647464	1.953125	5.6152344	3.1738281	1549637200.918
-8.5666259	-2.0528320680000003	-1.874584964	-1.2817383	0.24414062	-0.12207031	8.85493161	0.4103271466	-1.3793212860000001	0.48828125	0	-0.30517578	9.894507280000001	2.0755615020000002	2.198779254	0.4272461	0.061035156	0.30517578	-8.23645018	-1.246533246	2.8220459260000004	-0.7324219	0.4272461	0.24414062	-0.9295165740000001	8.864501800000001	3.6534667540000005	0.24414062	0.8544922	-0.061035156	-1.8530517180000001	8.174243210000002	0.3505126800000001	1.8310547	2.8686523	1.6479492	1549637200.958
-8.693432608	-1.526464856	-1.435546924	-0.7324219	0.30517578	0.48828125	9.1623777	0.500048822	-0.9821533540000001	0.36621094	0.12207031	-0.24414062	10.096679320000002	1.610205072	2.496655252	0.48828125	-0.18310547	0.30517578	-8.30822734	-0.9510498200000002	3.0768554320000003	-0.8544922	-0.24414062	0.18310547	-0.9139648560000001	8.814257788	3.645092752	0.061035156	0.48828125	0.12207031	-0.454589856	6.950439300000001	0.8637207068000001	3.7841797	0.4272461	0.7324219	1549637200.998
-9.482983426	-0.80988768	-1.6532714660000003	-0.18310547	1.4648438	0.30517578	9.382495108	0.5263671924000001	-0.709399411	0.48828125	0.30517578	-0.18310547	10.422070680000001	1.1962890380000002	2.4619628600000003	0.6713867	0.061035156	0.36621094	-8.577392572	-0.893627896	2.9667969240000005	-0.7324219	-0.061035156	0.30517578	-0.7273437500000001	8.95063498	3.694140576	-0.061035156	0.4272461	0.48828125	1.28122554	7.3571775200000005	1.41042482	3.4179688	0.6713867	-0.24414062	1549637201.038
-10.602710159999999	-0.2942871106	-2.7933349640000005	0.24414062	2.380371	-0.061035156	9.610986420000001	0.5574707068000001	-0.9139648560000001	0.6713867	0.24414062	-0.12207031	11.04533696	1.2477295320000001	1.990625	0.7324219	0.18310547	0.61035156	-8.994897660000001	-0.9821533540000001	3.5517822480000003	-0.61035156	-0.79345703	0.36621094	-0.75964357	9.283202880000001	3.7635253600000005	-0.061035156	0.5493164	0.79345703	7.633520468	10.20554164	3.027807608	1.8920898	-2.380371	0.36621094	1549637201.078
-12.50002446	0.3971679712	-3.31850589	-2.1362305	-0.9765625	0.4272461	10.014135880000001	0.5144042932	-1.05991214	0.79345703	0.061035156	0.061035156	11.04533696	1.2477295320000001	1.990625	0.6713867	0	0.79345703	-8.994897660000001	-0.9821533540000001	3.5517822480000003	-0.5493164	-0.5493164	0.5493164	-0.793139676	9.72822284	3.708496106	0.18310547	0.36621094	0.91552734	8.59294429	9.590649460000002	2.3937744600000004	-1.159668	1.159668	0.24414062	1549637201.117
-10.780957460000002	-1.128100589	-3.881957968	-2.6245117	-0.24414062	0.24414062	10.6589357	0.22490234620000002	-0.7393066100000001	0.8544922	0	0.18310547	11.157788040000002	1.314721646	2.1293945680000004	0.61035156	-0.30517578	0.79345703	-9.284399460000001	-0.8374023560000001	4.5171875	-0.48828125	-1.5869141	0.6713867	-0.531152356	10.2773188	3.5984375	0.30517578	0.12207031	1.0986328	0.057421875000000004	8.061792032000001	-1.4056396760000003	0.7324219	-2.6245117	-2.9296875	1549637201.157
-9.625341754	-4.22648912	-2.8088867800000004	-0.91552734	-0.91552734	0.12207031	10.847949280000002	-0.11843261780000001	-0.1878173822	0.91552734	-0.12207031	0.18310547	11.531029860000002	0.9486572480000001	1.3661621400000001	0.6713867	-0.4272461	0.61035156	-10.603905760000002	-1.08383786	4.34611821	-0.48828125	-1.6479492	0.48828125	0.16628417539999998	10.943652160000001	3.7982177520000002	0.30517578	0.12207031	0.9765625	3.1821288940000003	10.838378600000002	1.4606689300000002	2.0751953	-0.24414062	-1.7700195	1549637201.198
-9.33942842	-3.611596646	-3.5182862400000006	1.6479492	0.48828125	0.12207031	10.847949280000002	-0.11843261780000001	-0.1878173822	1.0986328	0	0.061035156	11.531029860000002	0.9486572480000001	1.3661621400000001	1.0986328	-0.48828125	0.24414062	-10.727124100000001	-0.053833007200000005	4.419091754000001	-0.9765625	-1.6479492	0.48828125	0.740502896	11.16616214	3.714477536	0.4272461	1.0375977	0.5493164	3.4823974640000004	12.062183	0.984545926	0.061035156	-0.18310547	-2.1362305	1549637201.237
-8.78435054	-2.424877896	-3.6845702880000006	0.061035156	0	0	10.44360324	-0.25959472840000003	-0.27873535340000005	1.4038086	0.18310547	0.12207031	11.9616938	1.1053711060000002	1.239355432	1.4038086	0	0.12207031	-9.600219748	0.6651367212000001	2.70600589	-0.91552734	1.4038086	0.8544922	0.34213867800000003	10.42326628	2.674902356	0	1.6479492	0.4272461	3.3400389400000003	10.126586960000001	0.04306640576	0.61035156	-0.6713867	-1.7089844	1549637201.277
-8.638403060000002	-2.020532248	-4.34372554	-0.6713867	0.30517578	-0.12207031	9.992602340000001	-0.5275634784000001	-0.27155761780000004	1.3427734	-0.12207031	-0.061035156	11.13984424	1.8410888580000002	1.02761232	1.4648438	0.30517578	0.4272461	-9.398047120000001	0.84816893	2.7969239200000002	-0.7324219	-0.061035156	0.7324219	-0.5132080072	9.778466754	1.665234424	-0.61035156	1.7089844	0.48828125	1.8446777160000003	9.62653804	-1.3075439300000002	1.3427734	0.12207031	-1.7700195	1549637201.318
-8.97336412	-2.227490216	-4.37961412	-0.9765625	-0.8544922	0	9.689941394000002	-0.5897705072	-0.07536621106000001	1.2817383	-0.18310547	-0.36621094	11.13984424	1.8410888580000002	1.02761232	1.159668	0.61035156	0.48828125	-9.181518570000001	0.961816394	2.656957968	-0.61035156	0.30517578	0.4272461	-1.123315396	10.100268080000001	1.239355432	-0.5493164	1.159668	0.7324219	1.3470214660000002	9.62653804	-1.235766574	0.91552734	-0.9765625	-1.8920898	1549637201.357
-8.653955072	-1.9415771760000002	-3.77788089	-0.30517578	0.24414062	0.24414062	9.62773462	-0.5598632788000001	-0.0657958966	0.9765625	0.24414062	-0.48828125	10.834789840000001	2.0755615020000002	0.32060547120000005	0.79345703	0.36621094	0.24414062	-8.69941394	0.9797607428000001	3.34841304	-0.91552734	-0.61035156	0.12207031	-1.08383786	10.42805162	1.588671924	-0.12207031	0.7324219	0.7324219	1.752563498	9.724634080000001	-1.4822021760000001	0.91552734	-1.2817383	-1.8920898	1549637201.397
-8.234057608	-1.6030273560000001	-3.2562989200000003	0.6713867	0.61035156	0.18310547	9.542798020000001	-0.48569336060000007	-0.01794433606	0.9765625	0.18310547	-0.4272461	10.89101538	2.0935058900000003	0.09450683900000001	0.7324219	0.061035156	0.24414062	-8.24243161	1.0874267572	3.2275878600000003	-0.61035156	0.5493164	0	-0.6902587860000001	9.517675720000002	1.947558606	0.12207031	1.0375977	0.36621094	1.7059082460000001	9.310717752	-1.8052001800000002	1.3427734	-2.1972656	-2.0751953	1549637201.438
-8.053417932	-1.1101562500000002	-3.50393071	0.48828125	0.4272461	-0.30517578	9.15161142	-0.06459961060000001	0.424682608	1.0986328	-0.48828125	-0.48828125	10.375414840000001	1.66403804	0.5837890576	0.8544922	0	0.4272461	-8.00676268	1.0491455072	3.24433606	-0.7324219	-0.6713867	0.061035156	-0.23686523560000003	8.689843750000001	1.847070288	-0.30517578	0.6713867	0.30517578	1.693945288	9.21979982	-1.8446777160000003	1.159668	-1.2817383	-2.1972656	1549637201.477
-8.138354532000001	-1.1053711060000002	-3.78027356	0.36621094	0.7324219	-0.48828125	8.808276260000001	0.4605712860000001	0.48569336060000007	0.9765625	-0.18310547	-0.5493164	9.666015380000001	1.1400634980000002	0.8421875000000001	0.79345703	0.36621094	0.4272461	-8.023510880000002	0.9402832068000001	3.4907714660000004	-0.36621094	0.18310547	0.061035156	0.192602536	8.47810054	1.9535400360000001	-0.48828125	0.61035156	0.30517578	1.9164550720000002	8.987719748	-1.5432128600000001	0.9765625	-0.8544922	-2.0751953	1549637201.517
-8.78554712	-0.9905273560000001	-4.338940396	0.30517578	-0.36621094	-0.61035156	8.468530252	0.8206542932	0.193798822	0.6713867	0	-0.48828125	9.38488768	0.9031982428000002	0.7213623200000001	0.6713867	0.4272461	0.24414062	-8.27592752	1.0922119110000001	3.7551512600000003	-0.36621094	-0.12207031	0	0.42827148560000006	8.56303714	1.9894287140000002	-0.18310547	0.79345703	0.061035156	2.198779254	9.301147660000002	-1.425976538	0.4272461	-0.61035156	-1.7089844	1549637201.558
-8.936279254	-0.718969748	-4.064990216	0.24414062	-0.48828125	-0.36621094	8.328564300000002	1.003686502	0.1495361322	0.4272461	-0.12207031	-0.30517578	9.481787140000002	0.8960205072	0.7763915740000001	0.48828125	0.18310547	0.12207031	-7.9936032400000006	1.28122554	3.7790771760000004	-0.30517578	0.5493164	0	0.34572753600000006	8.97097194	1.820751996	0	0.6713867	-0.12207031	2.19638678	9.377710160000001	-1.3769287140000002	-0.061035156	-0.4272461	-1.4648438	1549637201.597
-8.9410643	-0.707006839	-3.770703076	0.48828125	-0.24414062	-0.18310547	8.633618210000002	1.15441893	0.33615722840000006	0.36621094	-0.24414062	0.061035156	9.87297374	0.88645018	0.9426757788	0.18310547	-0.061035156	-0.061035156	-8.00676268	1.195092752	3.521875	-0.12207031	-0.24414062	-0.18310547	0.13757324280000002	9.149218750000001	1.909277356	0.061035156	0.4272461	-0.18310547	1.8566405760000002	9.449487320000001	-1.374536142	-0.48828125	-0.91552734	-1.2817383	1549637201.637
-9.066674820000001	-0.4342529254	-4.238452176	0	-0.5493164	-0.18310547	9.057104532	1.403247104	0.36965332460000005	0.30517578	-0.36621094	0.061035156	10.35148912	0.8529540740000001	1.081445288	0.061035156	-0.061035156	-0.12207031	-8.53671875	0.5622558606000001	3.7934326080000003	-0.12207031	-0.24414062	-0.18310547	0.05144042932000001	9.640893570000001	2.1066650360000003	-0.061035156	-0.061035156	-0.061035156	1.580297824	9.398047120000001	-2.001391574	-0.5493164	-0.6713867	-1.4648438	1549637201.677
-9.41599092	-0.454589856	-4.519580072	0.061035156	0	-0.12207031	9.564331070000001	1.6114013580000002	0.33017577880000004	0.061035156	-0.48828125	-0.061035156	10.767798020000003	0.9630126800000001	1.293188498	-0.12207031	-0.12207031	-0.24414062	-8.993701080000001	0.0693847644	4.218115216	-0.061035156	-0.18310547	-0.24414062	0.32180175720000004	10.418481920000001	2.557666034	0.12207031	-0.061035156	-0.24414062	1.387695288	9.88254442	-2.350707968	-0.7324219	-0.48828125	-1.5869141	1549637201.717
-9.79401857	-0.2607910144	-4.6021241	0.36621094	-0.5493164	0.79345703	10.345508180000001	1.476220746	0.0729736322	0	-0.24414062	-0.24414062	11.416186600000001	0.94506839	1.4427246400000002	-0.18310547	-0.24414062	-0.30517578	-8.61567392	0.8254394568000001	3.946557608	-0.61035156	-0.61035156	-0.4272461	0.1878173822	10.7606205	2.710791034	0.061035156	0	-0.36621094	2.3925780760000004	10.088306200000002	-1.715478534	-1.3427734	0.30517578	-1.159668	1549637201.757
-10.152904860000001	-0.3576904254	-4.639208966000001	-0.8544922	-0.8544922	0.9765625	10.7606205	1.1209228240000002	-0.28471679320000004	-0.18310547	-0.4272461	-0.48828125	12.065771760000002	0.7907471040000001	1.774096646	-0.18310547	0.30517578	-0.30517578	-8.97097194	1.0922119110000001	4.24323732	-0.61035156	-0.61035156	-0.4272461	-0.1315917932	10.798901260000001	2.4811035340000003	-0.8544922	-0.79345703	-0.061035156	3.782666034	10.474707460000001	-0.8170653959999999	-2.746582	0.18310547	-0.7324219	1549637201.797
-10.6421875	-1.532446286	-4.23725589	-1.5258789	-1.5258789	0	10.774975540000002	1.13647464	-0.18422851440000002	-0.4272461	-0.36621094	-0.5493164	12.34809604	1.1580077880000001	2.1700683900000004	-0.30517578	0.4272461	-0.18310547	-10.7522464	0.16628417539999998	4.560253894000001	0.12207031	-1.2817383	-0.4272461	-0.3672607428	10.7618161	2.7586425720000003	-0.61035156	-1.2207031	0.061035156	4.98972194	10.80607878	0.7799804712000001	-4.638672	0.36621094	0.79345703	1549637201.837
-10.469922120000001	-2.948852536	-3.15102536	-1.8310547	-1.3427734	-0.36621094	10.922119600000002	1.318310504	-0.500048822	-0.61035156	-0.12207031	-0.18310547	12.1985598	1.8219482820000001	1.81118161	-0.6713867	0.18310547	-0.12207031	-11.33005342	-1.3482177520000003	4.86411142	0.24414062	-2.1362305	-0.30517578	-0.33017577880000004	11.25707968	3.39746106	-0.18310547	-1.4038086	-0.24414062	4.738500900000001	10.877856920000001	2.360278354	-5.126953	-0.48828125	3.4179688	1549637201.877
-9.9016848	-3.04216304	-1.2094482428000002	0.12207031	-0.18310547	0.79345703	11.48198282	0.8457763580000002	-1.2692626800000002	-0.91552734	0.12207031	0.12207031	11.705688400000001	2.2609863220000004	1.471435504	-0.9765625	-0.30517578	-0.24414062	-9.7150634	-1.1771484620000001	3.0313964660000003	0.12207031	1.4648438	-0.4272461	-0.39238280760000005	10.256982820000001	3.9429687500000004	0.36621094	-0.24414062	-0.91552734	3.44890126	11.28698732	0.9031982428000002	-2.5024414	-0.8544922	5.2490234	1549637201.917
-9.573901260000001	-2.27055661	-1.6664307100000002	-0.18310547	0.30517578	0.4272461	11.090796220000001	0.23686523560000003	-1.031201178	-0.9765625	0.12207031	-0.18310547	10.87546376	2.159301718	2.153320288	-0.91552734	-0.4272461	0.061035156	-9.7150634	-1.1771484620000001	3.0313964660000003	-0.12207031	0.7324219	-0.4272461	-1.4618652160000003	8.7448732	3.52546376	0.061035156	-0.30517578	-0.48828125	1.4403320680000002	12.712963760000001	-0.647192392	-1.5258789	0.9765625	5.493164	1549637201.957
-9.26047374	-2.4571777160000003	-2.477514676	-0.061035156	-0.9765625	-0.48828125	10.233057100000002	0.14235839660000002	-0.900805661	-0.7324219	0.36621094	-0.36621094	10.1325679	2.003784146	2.29089357	-0.6713867	0.061035156	0.12207031	-8.96259784	-1.106567392	3.15102536	0.30517578	0.24414062	0	-1.5336425720000002	8.942260880000001	3.4189941100000003	-0.30517578	-0.9765625	0.061035156	0.6268554712000001	11.391064300000002	-0.4342529254	-0.61035156	0.30517578	5.2490234	1549637201.997
-8.255590560000002	-1.7681152160000002	-1.43435054	-0.12207031	-1.2207031	-0.061035156	9.61816394	0.026318359620000002	-1.7274413940000002	-0.79345703	0.48828125	-0.18310547	9.917236420000002	2.0468505400000003	1.6843750000000002	-0.5493164	0.061035156	-0.18310547	-8.45297824	-1.373339856	2.87109375	0.12207031	-0.36621094	0	-0.84816893	8.99728984	3.6427001800000003	0.12207031	-0.4272461	-0.30517578	1.833911142	10.180420320000001	-0.15671386780000002	0.48828125	1.7700195	5.3710938	1549637202.037
-8.12758786	-1.1699707068	-1.227392572	0.30517578	1.2817383	0	9.11572284	0.03588867212	-1.7094971040000002	-0.8544922	0.18310547	-0.061035156	9.76291484	1.9726807100000001	1.717871106	-0.79345703	-0.061035156	-0.061035156	-8.432641574	-1.28122554	3.109155252	0.30517578	0.18310547	-0.12207031	-0.9414794928000001	8.388378894	3.66303714	0.4272461	-0.36621094	-0.48828125	1.3984619600000001	9.76889676	0.08015136780000001	0.61035156	4.272461	4.272461	1549637202.077
-8.589355432000001	-0.9115722840000001	-2.3208007200000003	-0.8544922	0.4272461	-0.48828125	8.81066893	0.3158203076	-1.240551718	-0.61035156	0	0	9.48776857	1.69633786	2.001391574	-0.8544922	-0.61035156	0	-8.16347644	-1.39606929	2.9368896760000003	0.48828125	0.61035156	0.061035156	-1.0144531250000002	8.46015625	3.599633786	0.36621094	-0.5493164	-0.24414062	-0.20935058900000003	8.31660144	0.05981445288	1.4648438	4.0893555	2.380371	1549637202.117
-8.224487320000001	-1.74299321	-1.6879638580000003	-0.5493164	0.36621094	-0.18310547	8.89321286	0.4426269568000001	-1.2692626800000002	-0.79345703	0.18310547	0.30517578	9.599023560000001	1.526464856	2.054028354	-0.7324219	-0.36621094	-0.18310547	-8.126391574000001	-1.4798096040000002	3.0828369600000003	0.36621094	-0.12207031	0	-1.0144531250000002	8.46015625	3.599633786	0.36621094	-0.5493164	-0.24414062	-1.356591754	7.940966754000001	0.21652832460000004	1.5869141	2.0141602	0.9765625	1549637202.157
-8.28669429	-1.820751996	-1.106567392	0.5493164	1.0986328	0.4272461	8.99728984	0.4892822284000001	-1.3302734620000003	-0.7324219	0.30517578	0.30517578	9.785644568	1.4451172120000002	2.245434604	-0.61035156	-0.48828125	-0.18310547	-8.036669928	-1.3075439300000002	3.12111821	0.36621094	0.12207031	0.061035156	-1.0144531250000002	8.46015625	3.599633786	0.36621094	-0.5493164	-0.24414062	-0.8218505890000001	7.4265625	1.106567392	2.2583008	-0.30517578	0.061035156	1549637202.197
-9.103759980000001	-0.643603534	-1.3290771760000002	1.2817383	2.0141602	0.6713867	9.136059800000002	0.5825927716	-1.19270018	-0.61035156	0.18310547	0.061035156	10.13496106	1.19270018	2.213134784	-0.48828125	-0.4272461	-0.061035156	-8.176635880000001	-1.1316894568000002	3.208447284	0.48828125	0	0.12207031	-0.7309326080000002	8.633618210000002	3.6570557100000003	0.30517578	-0.4272461	0	2.306445288	7.320092752000001	1.599438498	3.112793	-1.0375977	-0.4272461	1549637202.237
-10.1911866	0.11843261780000001	-2.5720214660000003	0.61035156	2.0141602	0.12207031	9.297558606	0.7476806610000001	-0.985742212	-0.48828125	0.4272461	0.061035156	10.490259080000001	1.0503417932	2.19399411	-0.4272461	-0.24414062	0.12207031	-8.49484874	-1.2907959260000001	3.603222644	0.48828125	-0.24414062	0.24414062	-0.613696286	8.845361420000001	3.676196286	0.30517578	-0.48828125	0.24414062	4.08413089	8.548681610000001	1.6149902160000003	2.9296875	-1.7089844	-0.48828125	1549637202.277
-10.914941100000002	-0.10168457460000001	-2.975170926	0.24414062	1.159668	0	9.554760880000002	0.8374023560000001	-0.9522461060000001	-0.36621094	0.36621094	0.061035156	10.8802491	1.0742675720000001	2.115039038	-0.4272461	-0.4272461	0.36621094	-8.49484874	-1.2907959260000001	3.603222644	0.48828125	-0.5493164	0.24414062	-0.57421875	9.53920926	3.7025146760000003	0.4272461	-0.48828125	0.30517578	6.999487320000001	10.082324280000002	2.4619628600000003	0.48828125	-0.8544922	-0.5493164	1549637202.317
-11.978442000000001	0.07536621106000001	-3.1498290740000003	-1.0986328	0.061035156	0.36621094	10.13854982	0.7524658540000001	-0.8948242212000002	-0.24414062	0.36621094	0.12207031	11.218798920000001	1.0718750000000001	2.0755615020000002	-0.4272461	-0.5493164	0.36621094	-9.081030252000001	-1.141259784	4.2599853240000005	0.36621094	-0.48828125	0.30517578	-0.3505126800000001	10.05002446	3.741992212	0.4272461	-0.7324219	0.36621094	7.86560054	10.06198732	2.50622554	-1.2817383	0.61035156	-0.48828125	1549637202.357
-10.534521760000002	-1.4522949280000002	-3.4225829680000004	-1.159668	-0.36621094	-0.061035156	10.605102340000002	0.6615478240000001	-0.659155252	-0.12207031	0.24414062	0.12207031	11.379101440000001	0.907983426	2.060009784	-0.24414062	-0.5493164	0.24414062	-9.59782698	-1.09819339	4.450195288000001	0.24414062	-1.4038086	0.36621094	0.1064697284	10.66252446	3.7563476440000003	0.36621094	-0.5493164	0.36621094	1.641308606	9.157592752000001	-0.7440917932000001	0.061035156	-3.7841797	-2.1362305	1549637202.397
-10.321582460000002	-3.59484874	-3.4213867800000006	0.79345703	0.18310547	0.24414062	10.96877446	0.454589856	-0.37802735600000004	-0.061035156	0.30517578	0.061035156	11.44489766	0.7058105432	1.949951178	0	-0.30517578	-0.061035156	-10.530933	-0.8816650360000001	4.64399411	0.12207031	-0.7324219	0.30517578	0.3947753894	11.1015625	3.6869628600000004	0.36621094	-0.18310547	0.24414062	3.741992212	11.275024460000001	1.43076178	0.8544922	-2.746582	-1.2207031	1549637202.437
-9.60859375	-3.0026855040000004	-3.9034912140000007	1.0986328	-0.6713867	0.36621094	10.89460414	0.17106933900000001	-0.24643554320000002	0.061035156	0.30517578	0	11.688940200000001	0.783569339	1.4367432100000002	0.18310547	-0.48828125	-0.36621094	-10.530933	-0.8816650360000001	4.64399411	-0.24414062	-0.30517578	0.36621094	0.31103514400000004	11.33125	3.25988768	0.18310547	0.24414062	0.18310547	3.1378662140000007	11.34440944	0.765625	-0.30517578	-0.8544922	-1.3427734	1549637202.476
-8.43981929	-1.8697998200000001	-3.53742662	0.30517578	0.18310547	0	10.49384784	-0.3349609424	-0.20935058900000003	0.18310547	0.12207031	0.061035156	12.305028960000001	1.3422363220000002	0.9977050720000001	0.48828125	0	-0.36621094	-9.304736420000001	0.43664550720000006	2.983544928	-0.18310547	0.8544922	0.4272461	-0.20576172120000003	10.5488768	2.424877896	-0.24414062	0.48828125	-0.061035156	2.8041014400000006	9.538012680000001	-0.991723642	0.91552734	-1.3427734	-1.2817383	1549637202.517
-8.6348143	-2.251416034	-4.556665036	0.36621094	0.36621094	-0.4272461	9.71027806	-0.6208740020000001	0.27395019960000005	0.18310547	0.12207031	0.061035156	11.85761682	1.783667032	1.046752896	0.61035156	0.30517578	0.12207031	-9.304736420000001	0.43664550720000006	2.983544928	-0.24414062	0.5493164	0.24414062	-0.8529540740000001	9.82990764	1.6437011780000002	-0.61035156	0.48828125	-0.061035156	2.1329834260000005	9.62294928	-1.6137939300000002	1.0986328	-0.5493164	-1.4648438	1549637202.556
-9.069067392000001	-2.7179687500000003	-4.941870108000001	0.24414062	-1.5869141	-0.24414062	9.103759980000001	-0.570629892	0.2452392572	0.30517578	-0.18310547	-0.24414062	11.12189946	1.8913329680000002	0.617285144	0.36621094	0.5493164	0.12207031	-9.376513580000001	0.8708984620000001	2.75625	-0.36621094	0.12207031	0	-1.239355432	10.251000900000001	1.252514676	-0.61035156	0.12207031	0.18310547	1.7274413940000002	10.008153960000001	-1.0587158540000001	0.61035156	-0.7324219	-1.3427734	1549637202.596
-8.705395468	-2.519384784	-3.7072998200000002	0.36621094	0	0.5493164	9.335839660000001	-0.6148925720000001	-0.27155761780000004	0	0	0.061035156	11.016625900000001	2.185620108	-0.046655271600000006	0	0.36621094	-0.12207031	-9.505712860000001	1.337451178	2.74069838	-0.12207031	-0.12207031	-0.12207031	-1.28122554	10.447192000000001	1.437939496	-0.24414062	0.061035156	0.18310547	1.302758786	9.759326080000001	-1.665234424	0.6713867	-2.6245117	-1.3427734	1549637202.637
-8.27233876	-1.8351074280000002	-3.6307373200000006	1.5869141	1.159668	0.5493164	9.760522660000001	-0.784765625	0.193798822	-0.12207031	-0.18310547	0.24414062	11.05729982	2.4571777160000003	0.07536621106000001	-0.24414062	-0.12207031	0	-8.354882788000001	1.318310504	2.807690396	0.18310547	0.79345703	-0.30517578	-1.51928714	9.547582968	1.5970459260000003	0.061035156	0.24414062	0	1.7752929320000002	9.45786142	-2.287304712	0.7324219	-2.6245117	-1.4648438	1549637202.676
-8.18620607	-1.4798096040000002	-3.964501996	1.2817383	0.24414062	0.12207031	9.48896466	-0.3756347644	0.794335962	0	-0.48828125	0.12207031	10.4974366	2.2107422120000004	0.41271972840000004	-0.18310547	-0.12207031	0.18310547	-8.354882788000001	1.318310504	2.807690396	0.36621094	-0.36621094	-0.30517578	-1.3613769960000002	8.942260880000001	1.5204834260000002	-0.30517578	-0.6713867	0.18310547	2.442822284	9.124096940000001	-1.975073282	0.7324219	-1.8920898	-1.4038086	1549637202.716
-8.33933107	-1.4570800720000001	-4.085327176000001	1.6479492	0.5493164	0.18310547	9.124096940000001	0.2811279254	0.663940396	-0.18310547	0	0.12207031	9.797607428000001	1.8243408540000001	0.35888672120000004	-0.061035156	0.24414062	0.061035156	-8.27592752	1.2285888580000002	2.8878417540000005	0.6713867	-0.12207031	-0.30517578	-0.7823730432	8.953027160000001	1.69633786	-0.30517578	-0.6713867	0.18310547	2.828027356	9.191088760000001	-1.4702392180000001	0.36621094	-0.6713867	-1.0986328	1549637202.757
-8.628832968000001	-1.18671875	-4.282714856	0.9765625	0.24414062	0.12207031	8.936279254	0.6328369110000001	0.19619140380000002	-0.5493164	0.24414062	0.18310547	9.71745607	1.676000998	0.31103514400000004	-0.30517578	0.18310547	-0.061035156	-8.383593750000001	1.3242920320000002	3.3077391200000004	0.79345703	-0.12207031	-0.36621094	-0.42229003600000004	9.00686052	1.7226562500000002	-0.061035156	-0.36621094	-0.061035156	2.286108426	9.159985520000001	-1.35180661	-0.061035156	-0.7324219	-0.79345703	1549637202.796
-8.72333966	-1.2297851440000003	-4.268359424000001	0.8544922	0	0.12207031	9.02241214	0.617285144	0.24643554320000002	-0.7324219	0	0.24414062	9.92441394	1.5910644960000002	0.6352294928000001	-0.61035156	-0.18310547	-0.061035156	-8.383593750000001	1.3242920320000002	3.3077391200000004	0.9765625	-0.061035156	-0.36621094	-0.379223642	9.07026358	1.592260782	0	-0.6713867	-0.12207031	1.833911142	9.37890625	-1.3793212860000001	-0.36621094	-0.8544922	-0.6713867	1549637202.836
-8.847753894	-1.0874267572	-3.8616211060000003	1.2817383	-0.24414062	0.36621094	9.14682608	0.515600589	0.39238280760000005	-0.79345703	-0.061035156	0.18310547	10.012939300000001	1.2704589660000003	0.7105957068000001	-0.8544922	-0.24414062	-0.18310547	-8.150317392	0.961816394	3.2658691100000006	1.2207031	0.4272461	-0.4272461	-0.1244140625	9.220996106000001	1.73701178	0	-0.79345703	-0.12207031	1.8578369600000002	9.192285340000002	-1.3829101440000002	-0.6713867	-1.0375977	-0.5493164	1549637202.876
-8.90996106	-0.8314209260000001	-4.285107428	1.0986328	-0.24414062	0.18310547	9.303539840000001	0.49526367800000004	0.3182128894	-0.9765625	-0.12207031	0.061035156	10.23784146	0.965405252	0.539526358	-0.8544922	-0.061035156	-0.36621094	-8.47810054	0.6962402160000001	3.7336182100000004	1.0375977	-0.30517578	-0.48828125	0.2129394568	9.552368210000001	2.00856929	-0.12207031	-0.79345703	-0.12207031	2.082739218	9.29277356	-1.965502896	-0.4272461	-0.91552734	-0.8544922	1549637202.916
-9.28200679	-1.0958007788	-4.684667932000001	0.9765625	-0.36621094	0.061035156	9.53322734	0.3971679712	0.61848143	-0.91552734	0	-0.061035156	10.59672824	0.83022464	0.5957519568	-0.79345703	0	-0.5493164	-8.47810054	0.6962402160000001	3.7336182100000004	0.91552734	-0.24414062	-0.48828125	0.5885742212	10.120605040000001	2.3519042540000004	-0.12207031	-0.7324219	-0.24414062	2.195190396	9.614575180000001	-1.7023192900000002	-0.5493164	-0.9765625	-0.7324219	1549637202.956
-9.406420926000001	-0.9378906250000001	-4.538720746	1.0986328	-0.79345703	0.4272461	9.8334964	0.248828125	0.660351538	-0.6713867	-0.18310547	-0.061035156	11.150610520000003	0.73332518	0.7859619110000001	-0.61035156	-0.061035156	-0.61035156	-9.1276857	0.458178714	4.349707068	0.48828125	-0.12207031	-0.48828125	0.8182617212000002	10.267749100000001	2.512207068	0	-0.6713867	-0.48828125	2.31481929	10.004565200000002	-1.6927490020000002	-1.0375977	-0.8544922	-0.4272461	1549637202.996
-8.749658246000001	-0.54191893	-4.15471196	0.79345703	0.061035156	0.5493164	10.154101440000002	0.10527343750000001	0.47253417540000003	-0.61035156	-0.36621094	-0.061035156	11.5011232	0.5658447284000001	1.0288086060000001	-0.61035156	-0.12207031	-0.5493164	-8.608496106	0.840991214	4.153515576	0.36621094	0.61035156	-0.4272461	0.699829074	10.070361420000001	2.409326178	-0.061035156	-0.5493164	-0.4272461	1.60183107	9.69951178	-2.5217773560000003	-1.2817383	-0.9765625	-0.91552734	1549637203.036
-8.994897660000001	-0.40793457460000004	-4.30783696	0.7324219	-0.30517578	0.5493164	10.224683	0.14714355040000002	0.42587889400000006	-0.8544922	-0.18310547	-0.061035156	11.554955580000001	0.5514892572000001	1.222607428	-0.7324219	0	-0.30517578	-8.608496106	0.840991214	4.153515576	0.4272461	0.24414062	-0.4272461	0.3529052716	9.73061502	2.158105432	-0.24414062	-0.79345703	-0.18310547	1.89611821	9.35258786	-2.5253662140000004	-1.2207031	-0.8544922	-1.0375977	1549637203.076
-9.75214856	-0.6842773560000001	-4.2073487400000005	0.4272461	-0.61035156	0.30517578	10.04284694	0.48569336060000007	0.5514892572000001	-0.9765625	0	0	11.450878600000001	0.723754892	1.189111322	-0.91552734	0	-0.12207031	-9.500927520000001	0.7416992212000001	4.1331787140000005	0.5493164	-0.48828125	-0.30517578	0.16628417539999998	9.936376800000001	2.177246106	-0.24414062	-1.2207031	0	2.3794189300000004	9.95432158	-1.656860324	-1.4648438	-0.36621094	-0.91552734	1549637203.116
-10.466333360000002	-0.73332518	-4.202563400000001	-0.24414062	-0.4272461	0.18310547	10.20554164	0.678295926	0.34812010800000004	-0.9765625	0.18310547	0.12207031	11.35876448	1.1041748200000001	1.106567392	-1.0375977	-0.18310547	-0.12207031	-10.097875900000002	0.24763183900000002	4.419091754000001	0.5493164	-0.61035156	-0.24414062	0.288305661	10.510596040000001	2.47392572	0.12207031	-1.2207031	-0.12207031	2.74069838	10.5141848	-0.061010742800000003	-2.1362305	-0.061035156	-0.30517578	1549637203.156
-10.317992720000001	-1.58388678	-3.8245362400000005	-0.8544922	-0.9765625	-0.12207031	10.5739991	0.3971679712	-0.3194091754	-1.0375977	-0.12207031	0.30517578	11.32526808	1.656860324	1.030004892	-1.2817383	-0.48828125	-0.24414062	-10.097875900000002	0.24763183900000002	4.419091754000001	0.7324219	0.4272461	-0.24414062	0.12800292540000002	10.7366938	2.828027356	0.24414062	-0.9765625	-0.5493164	2.1569091460000003	10.80847194	-0.40793457460000004	-2.5024414	0.12207031	-0.061035156	1549637203.196
-9.97585414	-2.709594748	-2.698828076	-0.18310547	-1.6479492	-0.18310547	10.97834514	-0.1579101538	-0.35649413939999997	-1.0986328	0	0.18310547	11.083617720000001	1.93439946	1.3422363220000002	-1.2207031	-0.61035156	-0.4272461	-9.4004393	0.440234375	3.257495108	0.36621094	0.4272461	-0.24414062	-0.37204589660000004	10.13376448	2.76223143	0.12207031	-0.7324219	-0.61035156	2.682080072	10.3694339	0.4689453076	-2.1362305	1.2207031	1.0986328	1549637203.236
-9.057104532	-2.9129637600000002	-1.676000998	-0.18310547	-1.3427734	-0.24414062	10.3790036	-0.36845702880000003	-0.1387695288	-0.9765625	-0.12207031	-0.061035156	10.877856920000001	1.923632788	1.6030273560000001	-0.91552734	-0.24414062	-0.4272461	-9.264062500000001	0.22849121400000003	3.00986322	0.48828125	0.12207031	-0.12207031	-0.6244628600000001	9.65883786	2.5397216460000003	-0.30517578	-1.2817383	-0.48828125	2.6390135800000003	9.9710688	1.58388678	-2.1362305	1.0375977	2.2583008	1549637203.276
-8.354882788000001	-2.6509764400000004	-0.38640135800000003	0.9765625	-0.5493164	-0.18310547	9.71027806	-0.30625	-0.48330077880000005	-1.0986328	0.12207031	-0.12207031	10.784546220000001	2.1305908540000003	1.207055661	-0.91552734	0.12207031	-0.36621094	-9.264062500000001	0.22849121400000003	3.00986322	1.0375977	0.61035156	-0.30517578	-0.8828613220000001	9.471020468	3.0182373200000003	-0.18310547	-0.6713867	-0.48828125	1.550390576	9.301147660000002	1.726245108	-1.6479492	0.12207031	3.4179688	1549637203.316
-9.23535144	-2.097094748	-0.9953125	1.4648438	0.5493164	-0.5493164	8.741284440000001	-0.31223143000000003	-0.6842773560000001	-1.2207031	0.30517578	-0.18310547	10.64338408	2.3710449280000003	1.114941394	-1.0375977	-0.061035156	-0.24414062	-9.527246106	-1.2716552520000002	2.536132788	0.9765625	0.18310547	-0.6713867	-1.23696286	9.338232428000001	3.430957068	0	-0.30517578	-0.4272461	-0.4438232428	10.566821580000001	0.800317392	-1.4038086	-0.5493164	3.112793	1549637203.356
-10.36823732	-2.2657714660000003	-2.516992212	0.7324219	-0.6713867	-1.159668	8.741284440000001	-0.31223143000000003	-0.6842773560000001	-0.91552734	0.18310547	-0.18310547	10.456762680000002	2.48588858	1.3769287140000002	-0.91552734	-0.24414062	-0.24414062	-9.5870607	-1.156811502	2.9703858800000003	0.5493164	0.30517578	-0.61035156	-1.32788089	9.9100589	3.66303714	0.061035156	-0.30517578	-0.4272461	-1.1316894568000002	10.89460414	0.570629892	-1.0375977	-1.2207031	1.953125	1549637203.396
-9.46264676	-2.31481929	-1.222607428	0.12207031	-0.30517578	-0.48828125	8.992504892	-0.6759033540000001	-1.256103534	-0.5493164	-0.12207031	0.12207031	10.58715854	2.5409179320000006	1.403247104	-0.7324219	-0.061035156	-0.5493164	-9.5870607	-1.156811502	2.9703858800000003	0.5493164	0.8544922	-0.6713867	-1.1352783540000002	10.05241664	3.80778804	0	-0.18310547	-0.48828125	0.31103514400000004	9.55117212	0.5371337860000001	0.48828125	-0.18310547	1.3427734	1549637203.436
-8.931494110000001	-1.74299321	-1.035986322	0.6713867	0.48828125	-0.36621094	9.58586412	-1.1508300720000002	-1.644897464	-0.4272461	-0.61035156	0.24414062	10.557250900000001	2.4392334260000004	1.726245108	-0.48828125	0.061035156	-0.7324219	-9.07026358	-1.1017822480000001	2.710791034	0.4272461	0.48828125	-0.7324219	-1.152026358	9.181518570000001	3.6869628600000004	-0.24414062	0.061035156	-0.5493164	0.23566894960000004	9.1109375	0.88046875	1.2817383	1.8920898	0.30517578	1549637203.476
-8.802294928000002	-1.650878894	-1.353002896	0.4272461	0.18310547	-0.30517578	9.455468750000001	-1.006079074	-1.2441405760000002	-0.36621094	-0.8544922	0.12207031	10.22109424	2.215527356	2.081542932	-0.36621094	0.061035156	-0.5493164	-8.7030027	-1.4750244600000002	2.1664795320000003	0.5493164	0.6713867	-0.48828125	-1.2297851440000003	8.740087860000001	3.514697284	-0.36621094	-0.12207031	-0.36621094	-0.5227783246000001	8.67788089	0.8362060700000001	1.5869141	-0.4272461	-0.7324219	1549637203.516
-9.10974092	-1.7788817900000002	-1.3577880400000002	0.4272461	0.6713867	-0.18310547	9.197070288	-0.754858426	-1.1041748200000001	-0.36621094	-0.36621094	0.24414062	10.079932100000002	2.12341304	1.8458740020000002	-0.30517578	0.24414062	-0.5493164	-8.7030027	-1.4750244600000002	2.1664795320000003	0.36621094	0.061035156	-0.4272461	-1.3254882200000002	8.942260880000001	3.56613768	-0.12207031	-0.12207031	-0.18310547	1.0993896760000001	8.73171376	1.153222644	1.7700195	-1.0986328	-1.159668	1549637203.556
-9.636108426000002	-1.820751996	-1.66044928	0.24414062	0.6713867	0	9.404028060000002	-0.802709964	-1.1986816100000002	-0.48828125	0	0.4272461	10.338329680000001	2.295678714	1.6305420320000001	-0.36621094	0.061035156	-0.4272461	-8.936279254	-1.733422824	2.27653804	0.061035156	0.061035156	-0.36621094	-1.373339856	9.15041484	3.6702148560000003	0.18310547	0	-0.18310547	2.56484375	9.478198380000002	1.137670926	1.2207031	-0.9765625	-0.9765625	1549637203.596
-9.90647014	-1.53125	-1.89013678	-0.12207031	0.30517578	0.061035156	9.85502896	-0.965405252	-1.3099365020000002	-0.18310547	-0.24414062	0.4272461	10.771386780000002	2.433251996	1.60183107	-0.24414062	-0.30517578	-0.24414062	-9.16716304	-1.239355432	2.5074219240000004	-0.061035156	0	-0.24414062	-1.5156982820000002	9.382495108	3.5649413940000003	0.18310547	-0.18310547	-0.061035156	2.293286142	9.928002700000002	1.1101562500000002	-0.12207031	-0.36621094	-1.0375977	1549637203.636
-9.992602340000001	-1.987036142	-2.142553714	-0.61035156	-0.061035156	-0.30517578	10.04284694	-0.9354980432000001	-1.262084964	0.18310547	-0.4272461	0.36621094	10.924511780000001	2.51101088	1.629345746	0.061035156	-0.12207031	-0.12207031	-9.16716304	-1.239355432	2.5074219240000004	-0.12207031	-0.48828125	-0.12207031	-1.362573282	9.777270468000001	3.4620605040000005	0	-0.30517578	0	1.4546875000000001	9.74138179	0.8673096040000001	0.91552734	-2.746582	-1.5258789	1549637203.676
-9.45307608	-2.327978534	-2.1975829680000003	-0.18310547	0.4272461	-0.18310547	10.072753600000002	-0.8122802520000001	-1.1125488220000002	0.36621094	-0.48828125	0.36621094	10.845557100000002	2.59116214	1.726245108	0.12207031	0.061035156	-0.24414062	-9.445898560000002	-0.9965087860000001	3.0469483800000003	-0.18310547	-0.48828125	-0.12207031	-0.9905273560000001	10.03686502	3.42497554	0	-0.24414062	-0.18310547	2.3626709260000003	10.308423020000001	-0.07895508180000001	1.4648438	-0.30517578	-1.2207031	1549637203.716
-8.99728984	-2.172460962	-2.304052716	-0.30517578	0.18310547	-0.24414062	10.028490920000001	-0.642407248	-1.0240234620000002	0.24414062	-0.4272461	0.30517578	10.73310504	2.496655252	1.677197284	0.18310547	0.061035156	-0.30517578	-9.124096940000001	-0.7883544928000001	2.8627197480000004	-0.30517578	0	-0.12207031	-0.7823730432	9.79880342	3.28022464	0.061035156	0	-0.4272461	2.0935058900000003	10.05241664	0.6818847840000001	0.30517578	-0.12207031	-1.2817383	1549637203.756
-8.91235324	-2.271752896	-2.43205571	-0.12207031	0.36621094	-0.18310547	9.90407698	-0.47851562500000006	-0.8972167932	0.12207031	-0.30517578	0.18310547	10.627832460000002	2.177246106	1.6329346040000001	0.24414062	0	-0.36621094	-9.124096940000001	-0.7883544928000001	2.8627197480000004	-0.36621094	0.061035156	-0.061035156	-0.7692138580000001	9.43513179	3.0409667540000003	-0.12207031	0.12207031	-0.36621094	2.1066650360000003	9.632519568000001	0.33615722840000006	0.7324219	-0.4272461	-0.79345703	1549637203.796
-9.213818390000002	-2.300463858	-2.767016574	0.12207031	0.30517578	-0.061035156	9.66003444	-0.45100097840000003	-0.839794928	0.12207031	-0.18310547	0.12207031	10.576391280000001	1.9798584260000003	1.465454074	0.36621094	0.18310547	-0.30517578	-9.01044928	-0.5467041034000001	2.7323242800000003	-0.4272461	0	-0.12207031	-0.8828613220000001	9.283202880000001	2.79213858	-0.24414062	0.12207031	-0.18310547	2.0193359620000004	9.74257788	-0.1435546875	0.4272461	-0.36621094	-0.4272461	1549637203.835
-9.445898560000002	-2.22629393	-2.9368896760000003	0	0.12207031	-0.061035156	9.555957068	-0.539526358	-0.7010253600000002	0.18310547	-0.18310547	0.061035156	10.55964308	2.0336913940000003	1.4223876800000002	0.30517578	0.18310547	-0.18310547	-9.18630342	-0.19619140380000002	2.9955077880000003	-0.30517578	0	-0.061035156	-0.9020019568000001	9.38608426	2.58278804	-0.12207031	0.12207031	-0.12207031	1.870996106	9.86699182	-0.1040771466	0.18310547	-0.30517578	-0.30517578	1549637203.875
-9.387280252000002	-2.02292482	-3.0026855040000004	0.061035156	0.30517578	0.061035156	9.74257788	-0.6340332068000001	-0.8290283540000001	0.18310547	-0.24414062	0.18310547	10.630224640000002	2.1616942900000002	1.063500998	0.061035156	0	-0.18310547	-9.18630342	-0.19619140380000002	2.9955077880000003	-0.18310547	0.12207031	0	-1.006079074	9.5619384	2.528955072	0.061035156	0.18310547	-0.061035156	1.656860324	9.922021760000002	-0.4844970746000001	0.18310547	-0.12207031	-0.18310547	1549637203.915
-9.2808107	-1.923632788	-3.0601074280000002	0	0.061035156	0	9.92321736	-0.71538089	-0.7608398560000001	0.12207031	-0.24414062	0.18310547	10.71516124	2.29089357	1.0144531250000002	0.061035156	-0.061035156	-0.061035156	-9.11691893	-0.12919922120000002	2.98952626	-0.061035156	0	-0.061035156	-1.113745108	9.53083516	2.496655252	0.061035156	0	0	1.4116211060000001	9.863403060000001	-0.6447998200000001	0.30517578	-0.24414062	-0.30517578	1549637203.955
-9.229370108000001	-2.004980432	-3.1139403960000003	0	0.061035156	0	9.938769960000002	-0.660351538	-0.33854982	0.24414062	-0.18310547	0.12207031	10.6170652	2.3172119600000003	1.08383786	0.12207031	-0.12207031	-0.061035156	-9.04633786	-0.09211425720000001	2.9847412140000005	0	0	0	-0.9809570288	9.60141574	2.545703076	0.061035156	0	0	1.4786132200000002	9.765307608	-0.758447284	0.30517578	-0.4272461	-0.30517578	1549637203.995
-9.27004393	-1.9511474640000002	-3.1498290740000003	0.12207031	0.12207031	0.061035156	9.925610520000001	-0.5371337860000001	-0.36965332460000005	0.18310547	0	0.12207031	10.618261780000001	2.205957068	0.9689941100000001	0.18310547	0	-0.061035156	-9.08222644	-0.15910644960000003	3.0086670320000004	0	-0.12207031	0	-0.8242431610000001	9.681567392	2.595947284	0	0.12207031	-0.061035156	1.8052001800000002	9.8179438	-0.571826178	0.061035156	-0.061035156	-0.061035156	1549637204.035
-9.201855432	-1.757348642	-3.0708741	-0.061035156	0.061035156	0.061035156	9.884936600000001	-0.47851562500000006	-0.517993161	0.12207031	0.061035156	0.12207031	10.69482428	2.1664795320000003	1.0718750000000001	0.18310547	0	-0.12207031	-9.072656250000001	-0.15910644960000003	3.0565185700000006	-0.061035156	0.061035156	0	-0.8278320288	9.668408246	2.55288089	0.061035156	0.061035156	0	1.7669189300000003	9.754540740000001	-0.6292480432	-0.061035156	-0.061035156	0	1549637204.075
-9.27961412	-1.6724121400000003	-3.1354737400000006	-0.061035156	0.30517578	0	9.90527356	-0.4844970746000001	-0.5203857428	0.061035156	0.061035156	0.12207031	10.753442000000001	2.2083496400000002	1.2106445288	0.12207031	-0.12207031	-0.061035156	-9.072656250000001	-0.15910644960000003	3.0565185700000006	0	0	0	-0.9043945288	9.67438948	2.5492920320000003	0.061035156	0	0	1.503735324	9.7401857	-0.8625244110000001	-0.061035156	0	0	1549637204.115
-9.375317392	-1.7489746400000001	-3.282617212	-0.24414062	-0.061035156	-0.061035156	9.862207460000002	-0.5084228534	-0.571826178	0.061035156	0.061035156	0	10.79292032	2.2239013580000004	1.2656738220000001	0.061035156	-0.061035156	0	-9.029589660000001	-0.23208007200000003	3.0541259000000003	-0.061035156	-0.061035156	0	-0.8828613220000001	9.721044928000001	2.5899658540000003	0.061035156	-0.061035156	0.061035156	1.3302734620000003	9.777270468000001	-0.9295165740000001	0.061035156	-0.061035156	-0.12207031	1549637204.156
-9.19946286	-1.88774411	-3.160595746	-0.30517578	-0.061035156	-0.12207031	9.88613318	-0.5323486420000001	-0.6986327880000001	0.061035156	0.061035156	-0.061035156	10.8120607	2.213134784	1.239355432	0.061035156	0	0	-9.11691893	-0.265576178	3.24433606	-0.12207031	-0.24414062	0.061035156	-0.7428955072	9.754540740000001	2.65935054	0.061035156	-0.061035156	0	1.3673584260000002	9.759326080000001	-0.8541503600000001	0.18310547	0	-0.18310547	1549637204.196
-9.069067392000001	-1.9200439300000003	-3.0158447480000006	-0.12207031	0.24414062	-0.12207031	9.87536592	-0.5670410144	-0.7141846040000002	0	0	-0.061035156	10.838378600000002	2.19997554	1.3386474640000001	0	-0.061035156	0	-9.11691893	-0.265576178	3.24433606	-0.12207031	-0.061035156	0.061035156	-0.708203125	9.69233426	2.6892577880000004	0.061035156	0	-0.061035156	1.4522949280000002	9.733007788	-0.723754892	0	0.24414062	-0.061035156	1549637204.235
-9.228173920000001	-1.8985107820000002	-3.1199219240000007	0	0.30517578	-0.18310547	9.73061502	-0.515600589	-0.6447998200000001	0.061035156	0	-0.12207031	10.6756839	2.141357428	1.3470214660000002	0	-0.12207031	0.061035156	-9.09179712	-0.24643554320000002	3.243139676	-0.12207031	0	0.061035156	-0.7058105432	9.6217527	2.6892577880000004	0.061035156	-0.061035156	-0.061035156	1.4403320680000002	9.77128894	-0.773999002	-0.061035156	0.12207031	0	1549637204.275
-9.374121106	-1.886547824	-3.216821286	-0.12207031	-0.061035156	-0.12207031	9.63491214	-0.440234375	-0.647192392	0	0.061035156	-0.061035156	10.54528804	2.097094748	1.2716552520000002	0	0	0	-9.1109375	-0.269165036	3.2790283540000003	-0.061035156	0.061035156	0.061035156	-0.7034179712000002	9.689941394000002	2.6880616	0.061035156	0.061035156	-0.061035156	1.282421924	9.791625900000001	-0.7775878600000001	0	0.061035156	-0.061035156	1549637204.315
-9.231762680000001	-1.924829074	-3.0828369600000003	-0.061035156	0.061035156	-0.061035156	9.6385009	-0.46774902160000004	-0.663940396	-0.061035156	0.061035156	0	10.582373200000001	2.1521240020000003	1.223803714	-0.061035156	-0.061035156	-0.12207031	-9.1109375	-0.269165036	3.2790283540000003	-0.061035156	0	0.061035156	-0.7692138580000001	9.725830072	2.7072021760000005	0.061035156	0.061035156	-0.061035156	1.4463134979999999	9.7748777	-0.7285400360000001	0	-0.061035156	-0.061035156	1549637204.355
-9.258081070000001	-1.8231445680000002	-3.0792480040000005	0.061035156	0.12207031	-0.061035156	9.67080072	-0.5036376800000001	-0.6316406250000001	0	0	0.061035156	10.68884236	2.1796386780000003	1.2202148560000001	0	-0.18310547	-0.12207031	-9.102563400000001	-0.26796875000000003	3.2885987400000003	0	0.12207031	0	-0.8158691100000001	9.69592302	2.709594748	0.061035156	0	-0.12207031	1.564746106	9.79401857	-0.663940396	0	0	0.061035156	1549637204.395
-9.310717752	-1.758544928	-3.152221646	0	0.061035156	-0.061035156	9.667211960000001	-0.46655273560000005	-0.6160888580000001	0	0	0.061035156	10.721142180000001	2.138964856	1.272851538	0	-0.12207031	-0.061035156	-9.06069339	-0.25480957460000003	3.237158246	0	0.12207031	0.061035156	-0.7823730432	9.676782248	2.7048096040000003	0.061035156	0	-0.061035156	1.50493161	9.789233426000001	-0.7560547120000001	-0.061035156	-0.061035156	0	1549637204.435
-9.317895468000001	-1.74299321	-3.1414550720000003	-0.061035156	0	-0.061035156	9.69472644	-0.458178714	-0.611303714	-0.061035156	0	0.061035156	10.69602086	2.122216754	1.3230957460000001	-0.061035156	-0.061035156	-0.061035156	-9.03916034	-0.2823242212	3.170166034	0	0.061035156	0	-0.8170653959999999	9.71625998	2.6940429320000003	0.061035156	0	-0.061035156	1.4702392180000001	9.759326080000001	-0.718969748	0	-0.12207031	0	1549637204.475
-9.284399460000001	-1.745385782	-3.1055663940000002	-0.061035156	0.061035156	0	9.797607428000001	-0.49406739200000005	-0.6352294928000001	-0.061035156	0.061035156	0.061035156	10.7869384	2.1509277160000004	1.314721646	-0.061035156	-0.12207031	-0.061035156	-9.02839357	-0.308642572	3.1689697480000003	0	0	0	-0.8290283540000001	9.721044928000001	2.7000244600000003	0.061035156	-0.061035156	0	1.5204834260000002	9.7748777	-0.6747070288	0	-0.061035156	-0.061035156	1549637204.515
-9.262865920000001	-1.7621337860000001	-3.129492212	0	0	-0.061035156	9.850244600000002	-0.5443115216000001	-0.6651367212000001	-0.061035156	0	0	10.830004500000001	2.173657248	1.262084964	0	-0.12207031	0	-9.094189300000002	-0.32539062500000004	3.2383545320000002	0	0	0	-0.775195288	9.72224092	2.702417032	0	0	-0.061035156	1.547998004	9.749755890000001	-0.7560547120000001	0.061035156	-0.12207031	-0.061035156	1549637204.555
-9.266455072	-1.783667032	-3.16777356	-0.061035156	0	-0.061035156	9.749755890000001	-0.539526358	-0.5873779254	0	0	0	10.682861420000002	2.098291034	1.276440396	0	-0.061035156	-0.061035156	-9.094189300000002	-0.32539062500000004	3.2383545320000002	0	0	0	-0.7105957068000001	9.73061502	2.7371094240000002	0	0	-0.061035156	1.4678466460000001	9.770092752000002	-0.7440917932000001	0	0	-0.061035156	1549637204.595
-9.216211060000001	-1.8375000000000001	-3.1366699280000003	-0.12207031	-0.061035156	-0.061035156	9.72822284	-0.5514892572000001	-0.5598632788000001	0	0	0	10.7103759	2.0887207460000004	1.2716552520000002	0	0	-0.061035156	-9.08342302	-0.309838858	3.2144287140000003	-0.061035156	0	0.061035156	-0.659155252	9.680371106	2.6976317900000004	0	0.061035156	-0.061035156	1.4702392180000001	9.734204074	-0.71538089	0	0	-0.061035156	1549637204.635
-9.241332968	-1.8195557100000002	-3.1845214660000005	-0.061035156	0	-0.061035156	9.74257788	-0.5562744110000001	-0.6077148560000001	0	0	0	10.73310504	2.077954074	1.24294429	0	-0.12207031	-0.061035156	-9.09179712	-0.2811279254	3.15700679	-0.061035156	0.12207031	0	-0.7201660340000001	9.689941394000002	2.6760987400000005	0	0.061035156	-0.061035156	1.5551757200000003	9.737792932000001	-0.7141846040000002	0.061035156	0.061035156	-0.061035156	1549637204.675
-9.254492212	-1.8040038940000003	-3.2144287140000003	-0.12207031	-0.061035156	-0.061035156	9.713867212	-0.5550781250000001	-0.6125	0	0	0	10.75463858	2.0671875	1.1807373200000002	0	-0.061035156	-0.061035156	-9.09179712	-0.2811279254	3.15700679	-0.061035156	0.061035156	0.061035156	-0.7381103240000001	9.69233426	2.6581542540000003	0	0.061035156	0	1.491772464	9.77368161	-0.7213623200000001	0	0.061035156	-0.061035156	1549637204.715
-9.23535144	-1.81716304	-3.1845214660000005	-0.12207031	0	-0.061035156	9.701904254	-0.611303714	-0.5754150360000001	0	-0.061035156	0	10.78574182	2.1604980040000004	1.216625998	0	0	0	-9.103759980000001	-0.24643554320000002	3.1534179320000004	-0.061035156	0.12207031	0.061035156	-0.8122802520000001	9.734204074	2.633032248	0	0.061035156	-0.061035156	1.435546924	9.7401857	-0.783569339	0	0	-0.061035156	1549637204.755
-9.23535144	-1.85544429	-3.2455322480000004	-0.12207031	0	-0.061035156	9.729418930000001	-0.61848143	-0.48808594240000003	0.061035156	0	0	10.77736772	2.22629393	1.1962890380000002	0.061035156	-0.061035156	0	-9.10495607	-0.2033691394	3.0864257200000003	-0.061035156	0.12207031	0.061035156	-0.8589355432	9.780859620000001	2.592358426	0	0	-0.061035156	1.4965576080000003	9.77128894	-0.7716064300000001	0	0.061035156	-0.061035156	1549637204.795
-9.175537140000001	-1.8351074280000002	-3.188110324	-0.12207031	-0.061035156	-0.061035156	9.76770018	-0.6053222644	-0.57421875	0	0	0	10.758227340000001	2.21433107	1.18671875	0.061035156	0	0	-9.10495607	-0.2033691394	3.0864257200000003	-0.12207031	0.061035156	0	-0.811083966	9.72224092	2.605517572	-0.061035156	0.061035156	-0.061035156	1.3673584260000002	9.75214856	-0.754858426	0	0.12207031	0	1549637204.835
-9.16835962	-1.90808107	-3.1797364200000002	-0.12207031	0.061035156	-0.061035156	9.737792932000001	-0.576611322	-0.570629892	0	0	0	10.6756839	2.168872104	1.234570288	0	0	0	-9.09179712	-0.192602536	3.06608876	-0.061035156	0.12207031	0	-0.800317392	9.67080072	2.56723642	-0.061035156	0.061035156	-0.061035156	1.296777356	9.72224092	-0.765625	0	-0.12207031	-0.061035156	1549637204.875
-9.228173920000001	-1.930810504	-3.257495108	0	-0.061035156	-0.061035156	9.70310054	-0.5634521466	-0.5981445288	-0.061035156	0	0	10.67927266	2.1509277160000004	1.152026358	0	0	-0.061035156	-9.13725589	-0.15551757200000002	3.06608876	-0.061035156	0.061035156	0	-0.8266357428000001	9.68515625	2.5803954680000003	-0.061035156	0.061035156	-0.061035156	1.491772464	9.76171875	-0.7488769568000001	0	0.061035156	-0.061035156	1549637204.915
-9.217407248	-1.832714856	-3.1952880400000003	-0.061035156	-0.061035156	-0.061035156	9.70429712	-0.56823732	-0.539526358	0	-0.061035156	-0.061035156	10.69602086	2.177246106	1.159204074	0	0	0	-9.13725589	-0.15551757200000002	3.06608876	-0.061035156	0.061035156	0	-0.839794928	9.68515625	2.5791992800000005	0	0	0	1.4546875000000001	9.76411142	-0.708203125	-0.061035156	0.061035156	0	1549637204.955
-9.19348143	-1.8231445680000002	-3.1653808900000002	-0.061035156	0.12207031	-0.061035156	9.67438948	-0.54191893	-0.5813964856000001	0	-0.061035156	0	10.7103759	2.209545926	1.1771484620000001	0	0	0	-9.113330072	-0.16030273560000002	3.0397704680000004	0	0.12207031	0	-0.879272464	9.697119110000001	2.5947509	0	0	-0.061035156	1.374536142	9.753344748	-0.7680175720000001	0	0	-0.061035156	1549637204.995
-9.232959260000001	-1.8530517180000001	-3.2503173920000004	-0.061035156	0.061035156	-0.061035156	9.71625998	-0.5574707068000001	-0.5550781250000001	-0.061035156	0	0	10.6756839	2.2203125000000004	1.2549072479999999	-0.061035156	-0.061035156	0	-9.11213408	-0.17824707460000003	3.0313964660000003	0	0.061035156	0	-0.876879892	9.73061502	2.6031250000000004	-0.061035156	0	0	1.4989501800000002	9.756933606	-0.724951178	-0.061035156	0	-0.061035156	1549637205.035
-9.206640380000001	-1.8410888580000002	-3.234765576	-0.061035156	0	-0.061035156	9.71625998	-0.571826178	-0.539526358	-0.061035156	0	0	10.64577626	2.2250976440000003	1.25729982	0	0	-0.061035156	-9.10974092	-0.1614990216	3.007470746	0	0.061035156	0	-0.8218505890000001	9.743774460000001	2.628247104	-0.061035156	0	-0.061035156	1.522875998	9.73898912	-0.707006839	-0.061035156	0	0	1549637205.075
-9.2042482	-1.8614257200000002	-3.1761474640000005	0	0	-0.061035156	9.69233426	-0.5431152356000001	-0.5658447284000001	-0.061035156	0	0	10.64099092	2.178442392	1.235766574	0	0.061035156	-0.12207031	-9.138451980000001	-0.18901367800000002	3.0493408540000004	0	0.061035156	-0.061035156	-0.762036142	9.70429712	2.656957968	-0.061035156	0	-0.061035156	1.391284146	9.73540036	-0.7225586060000001	-0.061035156	-0.061035156	0	1549637205.115
-9.249707068000001	-1.9212402160000002	-3.269457968	0	0	-0.061035156	9.625341754	-0.517993161	-0.5658447284000001	-0.061035156	-0.061035156	0.061035156	10.619458360000001	2.115039038	1.2321777160000003	0	0	-0.12207031	-9.191088760000001	-0.2129394568	3.0589112400000005	0	0.061035156	-0.061035156	-0.7369140380000001	9.673193390000002	2.656957968	-0.061035156	0	-0.061035156	1.4020507200000003	9.77128894	-0.734521466	-0.061035156	-0.061035156	0	1549637205.155
-9.241332968	-1.9583251800000003	-3.2814209260000005	-0.061035156	-0.24414062	-0.061035156	9.56552716	-0.5323486420000001	-0.5526855432	-0.061035156	0	0.12207031	10.528539840000002	2.06120607	1.31352536	0	0	-0.18310547	-9.191088760000001	-0.2129394568	3.0589112400000005	0	0.12207031	-0.061035156	-0.686669928	9.667211960000001	2.6533691100000003	-0.061035156	0.061035156	0	1.4463134979999999	9.77607428	-0.709399411	-0.061035156	-0.061035156	0	1549637205.195
-9.16716304	-1.9989990020000004	-3.172558606	0	-0.12207031	-0.12207031	9.52485324	-0.5490966754000001	-0.49885253600000007	-0.061035156	0.12207031	0.18310547	10.42446286	1.990625	1.32788089	0	0.061035156	-0.30517578	-9.24013678	-0.1854248004	3.05053714	0.061035156	0.18310547	-0.061035156	-0.570629892	9.66242662	2.72395018	-0.061035156	0.18310547	0	1.414013678	9.777270468000001	-0.6962402160000001	-0.061035156	-0.061035156	0.061035156	1549637205.234
-9.15878894	-2.044457968	-3.170166034	0.061035156	-0.061035156	-0.12207031	9.5104982	-0.5897705072	-0.46774902160000004	-0.12207031	0.18310547	0.30517578	10.28330072	1.9583251800000003	1.32189946	0.061035156	0.061035156	-0.4272461	-9.37890625	-0.26796875000000003	3.037377896	0.061035156	0.30517578	-0.061035156	-0.570629892	9.66242662	2.72395018	-0.061035156	0.18310547	0	1.37214357	9.785644568	-0.669921875	-0.061035156	-0.061035156	0.061035156	1549637205.275
-9.13725589	-2.081542932	-3.1952880400000003	0.12207031	-0.12207031	-0.18310547	9.35378444	-0.576611322	-0.4139160144	-0.12207031	0.18310547	0.48828125	10.028490920000001	1.967895468	1.28122554	0.12207031	0	-0.61035156	-9.37890625	-0.26796875000000003	3.037377896	0.061035156	0.48828125	-0.061035156	-0.570629892	9.66242662	2.72395018	-0.061035156	0.18310547	0	1.353002896	9.790429712	-0.7273437500000001	-0.12207031	-0.061035156	0.12207031	1549637205.314
-9.134863220000002	-2.05522464	-3.178540036	0.12207031	-0.24414062	-0.24414062	9.230566394	-0.6615478240000001	-0.2918945288	-0.18310547	0.4272461	0.6713867	9.759326080000001	1.96669928	1.28122554	0.18310547	0.061035156	-0.8544922	-9.414794928000001	-0.34094239200000004	2.983544928	0	0.7324219	0	-0.33017577880000004	9.407617212	2.8124755400000003	0.061035156	0.79345703	-0.061035156	1.294384784	9.743774460000001	-0.7369140380000001	-0.061035156	-0.12207031	0.12207031	1549637205.354
-9.125292932	-2.077954074	-3.1151367800000003	0.12207031	-0.18310547	-0.30517578	9.152807608000002	-0.7129882787999999	-0.2954833966	-0.12207031	0.61035156	0.91552734	9.785644568	2.080346646	1.222607428	0.4272461	0.061035156	-1.0986328	-9.515283246000001	-0.3505126800000001	2.816064496	-0.061035156	0.9765625	0.061035156	-0.2524169928	9.407617212	2.795727536	0.18310547	1.0986328	-0.18310547	1.415209964	9.74138179	-0.7369140380000001	-0.12207031	-0.12207031	0.12207031	1549637205.395
-9.16835962	-1.9726807100000001	-3.1127441100000004	0.12207031	-0.061035156	-0.36621094	9.207836960000002	-0.7428955072	-0.16508788940000002	-0.4272461	0.48828125	1.4648438	9.687548920000001	2.229882788	1.2178222840000001	0.36621094	0.061035156	-1.3427734	-9.515283246000001	-0.3505126800000001	2.816064496	-0.12207031	1.2817383	0.061035156	-0.38999023560000007	9.47460962	2.6796875	0.30517578	1.2207031	-0.18310547	1.5109130400000002	9.77966304	-0.6041259784	-0.18310547	0	0.24414062	1549637205.434
-9.229370108000001	-1.9810547120000002	-3.14265126	0.061035156	-0.12207031	-0.4272461	8.95183107	-0.7895507788	-0.16987304320000002	-0.5493164	0.4272461	1.8920898	9.60620108	2.3483153960000003	1.214233426	0.30517578	0.24414062	-1.6479492	-9.52006839	-0.29667969240000003	2.592358426	-0.18310547	1.5869141	0.12207031	-0.41152344240000005	9.5104982	2.62346196	0.30517578	1.4648438	-0.12207031	1.564746106	9.7748777	-0.642407248	-0.18310547	-0.061035156	0.18310547	1549637205.474
-9.25090306	-2.0301025360000002	-3.1737548920000003	0	-0.18310547	-0.4272461	8.92551268	-0.9175537140000001	-0.3229980432	-0.8544922	1.2207031	2.0751953	9.575097840000002	2.4978514400000003	1.1484375	0.48828125	0.48828125	-2.0751953	-9.47341304	-0.2643798822	2.319604532	-0.18310547	1.7700195	0.18310547	-0.5108154254	9.584667932	2.5313476440000002	0.30517578	1.5258789	0.061035156	1.5970459260000003	9.724634080000001	-0.6615478240000001	-0.12207031	0	0.18310547	1549637205.515
-9.274829074000001	-2.0372802520000004	-3.1905028960000004	-0.061035156	-0.30517578	-0.5493164	8.713769568	-0.9797607428000001	-0.38400878600000005	-0.9765625	0.9765625	2.319336	9.77368161	2.940478534	0.9115722840000001	0.4272461	0.18310547	-2.380371	-9.35258786	-0.17465820680000002	2.00258786	-0.18310547	1.4038086	0.12207031	-0.4713378894	9.646875000000001	2.4727295320000002	0.30517578	1.8920898	0.18310547	1.756152356	9.7401857	-0.6316406250000001	-0.12207031	0.18310547	0.18310547	1549637205.554
-9.092993210000001	-2.11743161	-3.075659146	-0.18310547	-0.36621094	-0.6713867	8.70778804	-1.272851538	-0.3517089856000001	-0.91552734	0.79345703	2.5634766	10.291674819999999	3.428564496	1.03957518	0.48828125	0.7324219	-2.2583008	-9.49973143	-0.25839844240000004	1.905688498	-0.18310547	1.4648438	0.18310547	-0.708203125	9.67917482	2.2753417540000003	0.36621094	1.953125	0.24414062	1.808789038	9.744970746000002	-0.5502929712000001	-0.12207031	0.24414062	0.18310547	1549637205.594
-8.98652356	-2.23227536	-2.9057862400000003	-0.12207031	-0.24414062	-0.7324219	9.004467752000002	-1.874584964	-0.153125	-0.48828125	2.5024414	2.5634766	10.100268080000001	3.770703076	1.2537109620000002	0.4272461	0.61035156	-2.2583008	-9.480590560000001	-0.230883786	1.5910644960000002	-0.36621094	1.3427734	0.18310547	-0.891235324	9.697119110000001	2.1604980040000004	0.36621094	1.8310547	0.36621094	1.8626221040000002	9.64208966	-0.49885253600000007	-0.18310547	0.18310547	0.24414062	1549637205.634
-9.058300720000002	-2.396167032	-2.987133786	-0.061035156	-0.18310547	-0.79345703	8.67070288	-2.5349366	0.3541015576	-0.30517578	2.0751953	2.4414062	9.76889676	4.131982428000001	1.5934570680000002	0.24414062	0.4272461	-2.319336	-9.56911592	-0.052636719240000004	1.409228534	-0.36621094	1.4038086	0.18310547	-0.7225586060000001	9.58825679	2.1604980040000004	0.36621094	1.8310547	0.36621094	1.95234375	9.668408246	-0.539526358	-0.12207031	0.36621094	0.24414062	1549637205.674
-9.036767572	-2.598339856	-3.029003894	-0.12207031	-0.36621094	-0.8544922	8.16108426	-3.0541259000000003	0.8972167932	-0.12207031	1.159668	2.6245117	9.632519568000001	4.608105432	1.7106933900000003	0.18310547	0.36621094	-2.319336	-9.58825679	0.057421875000000004	1.1711669928000001	-0.24414062	1.4038086	0.18310547	-0.7225586060000001	9.58825679	2.1604980040000004	0.36621094	1.8920898	0.5493164	1.830322284	9.719848740000002	-0.500048822	-0.30517578	0.48828125	0.24414062	1549637205.714
-8.9661866	-2.80051268	-2.81486821	0	-0.30517578	-0.91552734	7.836889480000001	-3.4835937500000003	0.729736322	0	0.36621094	2.6855469	9.744970746000002	4.9957028800000005	1.4750244600000002	0.30517578	-0.061035156	-2.319336	-9.688745108	-0.07177734424	0.9809570288	-0.30517578	1.6479492	0.24414062	-0.7225586060000001	9.58825679	2.1604980040000004	0.36621094	1.8920898	0.5493164	1.905688498	9.7150634	-0.34094239200000004	-0.24414062	0.61035156	0.36621094	1549637205.754
-8.858520468	-2.8244384000000005	-2.75625	0.12207031	-0.12207031	-0.91552734	8.5917482	-4.200170926	0.69504393	-0.24414062	0	2.6855469	9.797607428000001	5.3821045320000005	1.622167932	0.18310547	0.5493164	-2.1362305	-9.676782248	0.08015136780000001	0.7285400360000001	-0.24414062	1.8920898	0.30517578	-0.860131839	9.439917032	1.8781738220000002	0.36621094	1.6479492	0.5493164	1.8231445680000002	9.754540740000001	-0.3756347644	-0.24414062	0.6713867	0.48828125	1549637205.794
-8.92551268	-2.918945288	-2.8423827880000005	0.12207031	-0.4272461	-1.0986328	8.365649460000002	-4.709790036	1.040771466	-0.18310547	0.48828125	2.6855469	9.230566394	5.79123552	1.790844748	-0.061035156	-0.12207031	-1.953125	-9.58586412	0.14833984620000001	0.387597644	-0.12207031	1.8310547	0.30517578	-0.9737792932	9.50930162	1.75495607	0.4272461	1.5258789	0.5493164	1.888940396	9.701904254	-0.36606445680000005	-0.48828125	0.36621094	0.4272461	1549637205.834
-8.921923920000001	-3.158203076	-2.76821286	0.12207031	-0.4272461	-1.0986328	7.948144568	-5.030395468	1.246533246	-0.18310547	-0.061035156	2.6855469	8.97695288	6.150122300000001	1.644897464	0	-0.12207031	-2.0141602	-9.56552716	0.08493652160000001	0.037084961060000005	-0.18310547	1.8310547	0.30517578	-1.0922119110000001	9.631323380000001	1.7226562500000002	0.30517578	1.2817383	0.5493164	2.387792932	9.6983152	-0.1495361322	-0.4272461	0.7324219	0.61035156	1549637205.874
-8.808276260000001	-3.208447284	-2.4488037140000003	0.24414062	-0.18310547	-1.0375977	8.017529254000001	-5.51967752	0.9737792932	-0.12207031	-0.061035156	2.5634766	8.901586960000001	6.629834260000001	1.4391357820000001	0.12207031	0.61035156	-1.8920898	-9.5104982	0.25480957460000003	-0.2763427716	-0.12207031	1.8310547	0.24414062	-0.9965087860000001	9.657641574000001	1.637719748	0.36621094	1.0986328	0.4272461	2.3160155760000003	9.75214856	-0.1064697284	-0.5493164	1.159668	0.79345703	1549637205.914
-8.90876448	-3.2311766200000003	-2.427270468	0.36621094	-0.061035156	-1.0986328	8.059399460000002	-5.9993894800000005	1.0551269568000001	-0.12207031	-0.36621094	2.2583008	8.657543930000001	7.000683606000001	1.408032248	-0.061035156	-0.12207031	-1.5869141	-9.508105432	0.23208007200000003	-0.6017333966	0	1.8310547	0.24414062	-1.0862304712000002	9.8	1.43076178	0.4272461	0.9765625	0.30517578	1.7071045320000002	9.573901260000001	-0.2823242212	-0.36621094	0.061035156	0.48828125	1549637205.954
-9.229370108000001	-3.50393071	-2.76821286	0.24414062	-0.36621094	-1.0986328	7.845263580000001	-6.35827626	1.2010742212	-0.061035156	-0.7324219	1.7700195	8.70180661	7.182519568	1.5204834260000002	-0.061035156	-0.24414062	-1.4648438	-9.54160144	0.1686767572	-1.0371826080000002	-0.061035156	1.6479492	0.18310547	-1.1257080072	9.863403060000001	1.4463134979999999	0.48828125	0.8544922	0.24414062	2.186816394	9.666015380000001	-0.2392578076	-0.18310547	-0.061035156	0.30517578	1549637205.994
-9.088207968	-3.6462889400000003	-2.5791992800000005	0.12207031	-0.48828125	-0.8544922	7.684961060000001	-6.71835962	1.195092752	0.18310547	-0.4272461	1.5869141	8.521167032000001	7.40024411	1.58149411	0.12207031	-0.24414062	-1.2817383	-9.637304712	0.1770507788	-1.3254882200000002	-0.12207031	1.5869141	0.12207031	-1.0072753600000002	10.078735520000002	1.3924804320000002	0.48828125	0.8544922	0.24414062	2.7706054320000004	9.713867212	0.10766601440000001	-0.12207031	0.48828125	0.36621094	1549637206.034
-8.9494384	-3.60202626	-2.40573732	0.061035156	-0.30517578	-0.7324219	7.452880890000001	-6.8655027	1.02163089	0.18310547	-0.30517578	1.4648438	8.553466754	7.580884080000001	1.6532714660000003	0.061035156	0	-1.159668	-9.527246106	0.2524169928	-1.697534146	-0.061035156	1.4648438	0.12207031	-1.025219748	10.033276260000001	1.3230957460000001	0.36621094	0.6713867	0.061035156	2.6509764400000004	9.567919928000002	0.0837402356	-0.18310547	0.5493164	0.24414062	1549637206.074
-8.88842752	-3.7407959260000005	-2.50622554	0	-0.18310547	-0.7324219	7.027001800000001	-6.877465560000001	1.069482428	0.061035156	-0.36621094	1.2207031	8.3620607	7.743579074	1.776489218	-0.061035156	-0.18310547	-0.91552734	-9.557153060000001	0.27275390380000003	-1.945166034	-0.061035156	1.159668	0.12207031	-1.13647464	10.156494600000002	1.1580077880000001	0.30517578	0.4272461	0.061035156	2.5612548920000004	9.527246106	0.061010742800000003	0	0.18310547	0.12207031	1549637206.114
-8.807080072	-3.9549316100000005	-2.5026367800000004	0.061035156	-0.24414062	-0.7324219	6.97077626	-7.062890380000001	0.8661132788	0.12207031	0	1.159668	8.35129393	7.863207968	1.6616454680000001	0.061035156	-0.12207031	-0.79345703	-9.57150908	0.3804199280000001	-2.112646466	-0.061035156	1.0375977	0.061035156	-0.9797607428000001	10.323974640000001	1.2441405760000002	0.30517578	0.4272461	0.061035156	2.7012207459999997	9.58825679	0.154321286	0	0.30517578	0.061035156	1549637206.154
-8.7030027	-4.12241214	-2.4117187500000004	0	-0.24414062	-0.5493164	6.90617662	-7.198071580000001	0.7811767572	-0.061035156	-0.36621094	0.91552734	8.14672824	7.830908246000001	1.7094971040000002	0	0	-0.7324219	-9.53920926	0.37084961060000005	-2.286108426	-0.12207031	0.91552734	0.061035156	-0.8900390380000001	10.11821286	1.1352783540000002	0.18310547	0.48828125	-0.12207031	2.7502685700000002	9.54638678	0.0980957068	0	0.4272461	0.061035156	1549637206.194
-8.673095746000001	-4.29348143	-2.378222644	0.12207031	-0.061035156	-0.48828125	6.608300720000001	-7.139452880000001	0.778784146	0	0.061035156	0.6713867	8.104858426	7.78903804	1.579101538	-0.061035156	-0.18310547	-0.6713867	-9.47460962	0.458178714	-2.460766574	-0.061035156	0.79345703	0.061035156	-0.915161142	10.083520860000002	1.09819339	0.18310547	0.30517578	-0.12207031	2.6198730040000004	9.56552716	0.10886230040000001	-0.12207031	0.12207031	0	1549637206.234
-8.710180710000001	-4.3784179320000005	-2.4344482820000004	0.12207031	-0.18310547	-0.4272461	6.452783246000001	-7.156201080000001	0.8074951080000001	-0.061035156	-0.061035156	0.61035156	8.03427716	7.8177491	1.5551757200000003	0	-0.12207031	-0.48828125	-9.46503894	0.501245108	-2.5540771760000003	-0.061035156	0.61035156	0.061035156	-1.031201178	10.091894960000001	0.9378906250000001	0.12207031	0	-0.12207031	2.6904540740000003	9.591845746	0.1866210962	-0.061035156	0	0.061035156	1549637206.274
-8.59055162	-4.46455072	-2.372241214	0.12207031	-0.18310547	-0.36621094	6.268554712	-7.200463760000001	0.8134765380000001	0.061035156	-0.24414062	0.61035156	7.786645468000001	7.75075679	1.4965576080000003	0	0.061035156	-0.5493164	-9.504516574	0.659155252	-2.575610324	0.061035156	0.6713867	0	-0.8015136780000001	10.091894960000001	1.008471646	0.061035156	0	-0.061035156	2.7825683900000002	9.6385009	0.1303955072	-0.061035156	0.061035156	0.12207031	1549637206.314
-8.475707968	-4.462158246	-2.24663089	0.18310547	-0.18310547	-0.30517578	6.2015625000000005	-7.146630890000001	0.7955322480000001	-0.12207031	0	0.4272461	7.56054712	7.7041014400000005	1.6149902160000003	-0.061035156	-0.18310547	-0.5493164	-9.427954074	0.573022464	-2.7000244600000003	0.18310547	0.48828125	0	-0.8529540740000001	9.864599640000002	0.9929199280000001	0.12207031	0	-0.061035156	2.491870108	9.5619384	0.1614990216	0	0.18310547	0.061035156	1549637206.354
-8.488867212	-4.542309604000001	-2.25859375	0.24414062	-0.12207031	-0.36621094	6.014941394000001	-7.04494658	0.839794928	-0.30517578	0	0.4272461	7.576098740000001	7.726831070000001	1.488183606	-0.18310547	-0.12207031	-0.5493164	-9.39685054	0.4378417932	-2.7813721040000003	0.18310547	0.48828125	0	-0.8637207068000001	9.868188400000001	1.0347900360000002	0.12207031	0	-0.061035156	2.445214856	9.53920926	0.14833984620000001	0.061035156	0.12207031	0	1549637206.394
-8.436230432	-4.5171875	-2.2430420320000004	0.18310547	-0.18310547	-0.30517578	6.050830072	-7.073657248	0.707006839	-0.30517578	0.12207031	0.5493164	7.5019284200000005	7.656250000000001	1.44870607	-0.061035156	-0.061035156	-0.48828125	-9.38010234	0.4091308606000001	-2.879467752	0.18310547	0.48828125	0	-0.717773462	9.85622554	1.123315396	0.061035156	0	-0.12207031	2.512207068	9.594238220000001	0.16987304320000002	0	-0.12207031	0.061035156	1549637206.434
-8.330957068	-4.46694339	-2.086328076	0.12207031	0	-0.30517578	6.020923020000001	-7.04494658	0.643603534	-0.30517578	-0.061035156	0.48828125	7.315307608000001	7.646679712	1.567138678	-0.18310547	-0.18310547	-0.61035156	-9.34421376	0.3373535144	-2.93330072	0.18310547	0.5493164	0	-0.7285400360000001	9.8263179	1.091015625	0	0.061035156	0	2.7885498200000005	9.449487320000001	0.20097655760000002	-0.061035156	-0.061035156	0.061035156	1549637206.474
-8.41708966	-4.54111322	-2.178442392	0.061035156	-0.12207031	-0.36621094	6.1441403800000005	-7.2136232	0.8242431610000001	-0.30517578	-0.18310547	0.18310547	7.40263678	7.73759784	1.4558837860000002	-0.18310547	-0.061035156	-0.61035156	-9.27602536	0.2978759784	-3.092407248	0.18310547	0.4272461	0	-0.84816893	9.76171875	1.1245117212000002	0.061035156	0	0	2.8830566100000006	9.460253894000001	0.2045654254	0	0	0.12207031	1549637206.514
-8.42666034	-4.628442392	-2.0289062500000004	0.061035156	-0.061035156	-0.30517578	5.8833496400000005	-7.4791992800000004	0.686669928	-0.12207031	0	0.12207031	7.384692392	7.93378894	1.476220746	0.061035156	0	-0.48828125	-9.376513580000001	0.1303955072	-3.2742432100000003	0.061035156	0.36621094	0.061035156	-0.879272464	10.04763228	1.1245117212000002	0.12207031	0	-0.061035156	2.7418945679999998	9.532031250000001	0.2954833966	0	0.4272461	0.24414062	1549637206.579
-8.50561502	-4.691845746	-2.1258057100000003	0.061035156	0.061035156	-0.24414062	5.8833496400000005	-7.4791992800000004	0.686669928	-0.12207031	0	0.12207031	7.384692392	7.93378894	1.476220746	0.061035156	0	-0.48828125	-9.376513580000001	0.1303955072	-3.2742432100000003	0.061035156	0.36621094	0.061035156	-0.879272464	10.04763228	1.1245117212000002	0.061035156	0.061035156	0	2.7418945679999998	9.532031250000001	0.2954833966	0	0.18310547	0.18310547	1549637206.594
-8.565429712	-4.703808606	-2.09948732	-0.061035156	-0.12207031	-0.18310547	5.7385987400000005	-7.640698380000001	0.7572509980000001	-0.12207031	-0.061035156	0.24414062	7.27941893	8.09528804	1.5767089660000002	0.18310547	0	-0.6713867	-9.375317392	0.211743161	-3.402246106	0.061035156	0.24414062	0.12207031	-0.961816394	10.17204622	1.020434604	0.061035156	0.061035156	0.12207031	2.795727536	9.536816394	0.19499511780000003	-0.061035156	-0.12207031	0.12207031	1549637206.633
-8.5498777	-4.69423822	-1.967895468	0.24414062	0.30517578	0.12207031	5.950341754	-7.808178420000001	0.8074951080000001	-0.12207031	0.12207031	0.36621094	7.4720217600000005	8.359667932	1.58747554	0.12207031	-0.18310547	-0.48828125	-9.27722194	0.19020996400000004	-3.568530252	0.061035156	0.12207031	0.12207031	-1.0826415740000002	10.24980432	0.92473143	0	0	0.18310547	2.9859375000000004	9.410009980000002	0.07177734424	0.061035156	-0.061035156	0.18310547	1549637206.673
-8.657543930000001	-4.600927716	-2.27653804	0.30517578	0.24414062	0.24414062	6.159692392	-7.7459719400000004	0.8625244110000001	-0.12207031	0.24414062	0.36621094	7.590454074	8.45776358	1.5156982820000002	0.30517578	0.061035156	-0.48828125	-9.24372554	0.29069824280000006	-3.6714112400000003	0.061035156	-0.18310547	0.12207031	-1.076660144	10.381396760000001	0.7991211060000001	-0.12207031	-0.061035156	0.30517578	2.501440396	9.481787140000002	0.13398437500000002	-0.24414062	0.12207031	-0.061035156	1549637206.714
-8.819042932	-4.810278354	-2.5588623200000002	0	-0.4272461	0.18310547	5.90847194	-7.863207968	0.916357428	-0.12207031	0.24414062	0.36621094	7.6167726600000005	8.69582518	1.622167932	0.24414062	-0.18310547	-0.4272461	-9.326269568	0.5215820288	-3.6893554320000006	0.061035156	-0.48828125	0.18310547	-0.8960205072	10.490259080000001	0.669921875	-0.12207031	-0.061035156	0.30517578	2.4811035340000003	9.475805710000001	-0.07416992212000001	0.24414062	-0.91552734	-0.36621094	1549637206.753
-8.552270468000001	-4.98852536	-2.5134033540000003	0.12207031	-0.18310547	0.4272461	6.248217752000001	-8.14672824	0.8290283540000001	-0.18310547	0.18310547	0.24414062	7.684961060000001	9.266455072	1.605419928	0	-0.18310547	0	-9.485375900000001	0.7381103240000001	-3.4704346040000003	0.061035156	-0.6713867	0.12207031	-1.0288086060000001	10.660132280000001	0.47014160340000005	-0.18310547	-0.6713867	0.12207031	2.9129637600000002	9.668408246	-0.36367187500000003	0.36621094	-0.36621094	-0.36621094	1549637206.793
-8.285498200000001	-4.93947734	-2.7550537140000007	0.36621094	0.24414062	0.7324219	6.18122554	-8.03547374	0.8876464660000001	-0.24414062	0	-0.18310547	7.098779254	9.426757788000002	1.5396240020000003	0.18310547	-0.30517578	0.12207031	-9.32148462	1.2453369600000002	-3.325683606	0.18310547	-0.7324219	0	-1.276440396	10.49624002	0.25959472840000003	-0.61035156	-1.159668	-0.24414062	2.7502685700000002	9.697119110000001	-0.20097655760000002	0.12207031	0.061035156	-0.36621094	1549637206.833
-7.963696580000001	-5.1811277	-3.0086670320000004	0.61035156	-0.18310547	0.91552734	5.956323380000001	-7.458862320000001	1.0240234620000002	-0.5493164	-0.12207031	-0.48828125	6.2924804320000005	9.48776857	1.6125976440000003	-0.36621094	-0.4272461	0.4272461	-8.9745607	1.715478534	-3.2072509000000005	0.4272461	-1.0375977	-0.061035156	-1.5121094240000001	10.26416034	-0.001196289038	-0.79345703	-1.8310547	-0.48828125	2.60671376	9.553564300000001	-0.0980957068	0	-0.6713867	-0.24414062	1549637206.873
-7.58447284	-5.28999002	-2.53254393	1.6479492	0.5493164	1.2207031	6.0855226600000005	-7.38828125	0.9785644568000001	-0.12207031	0.30517578	-1.2817383	5.90847194	10.04523912	1.4044433900000002	-1.0986328	-0.36621094	0.7324219	-8.920727340000001	2.031298822	-2.8352050720000004	0.9765625	-1.5869141	-0.24414062	-1.9810547120000002	10.389770860000002	-0.18422851440000002	-0.7324219	-3.4179688	-0.9765625	2.9847412140000005	9.512890380000002	-0.1579101538	-0.5493164	-1.3427734	0.24414062	1549637206.913
-8.482885880000001	-4.519580072	-2.600732428	2.380371	0.8544922	1.0375977	6.209936600000001	-7.495947480000001	0.7464843750000001	0.4272461	0.36621094	-2.0751953	5.419189300000001	10.248608720000002	1.2417480040000002	-0.91552734	-0.4272461	0.91552734	-9.10615216	2.098291034	-2.3112304320000003	1.5869141	-1.4648438	-0.18310547	-2.8017089660000005	10.29646016	-0.057421875000000004	-0.9765625	-4.333496	-1.4038086	3.2311766200000003	9.810766280000001	-0.34213867800000003	-0.91552734	-1.0375977	0.6713867	1549637206.953
-9.3238768	-4.60930162	-2.64738768	1.0986328	-0.48828125	0.5493164	6.571215560000001	-7.302148560000001	0.2918945288	0.061035156	0.61035156	-2.6245117	5.0818360600000005	10.463940200000001	1.3290771760000002	-0.7324219	-0.24414062	0.9765625	-9.122900360000001	2.304052716	-2.2286865020000004	2.319336	-1.953125	-0.12207031	-2.8914307100000003	10.35148912	-0.2392578076	-1.5258789	-5.004883	-2.1972656	2.4667480040000003	9.884936600000001	-0.00837402356	-0.7324219	-0.7324219	0.48828125	1549637206.993
-9.01403804	-5.3139157400000006	-2.068383786	2.0141602	0.91552734	0.6713867	8.113232428000002	-7.193286240000001	-0.5526855432	-0.8544922	2.380371	-3.6621094	4.740893570000001	11.01901808	1.159204074	-1.2817383	-0.061035156	0.61035156	-9.942358720000001	1.945166034	-1.670019568	3.2348633	-2.5634766	-0.48828125	-3.03020018	10.80727536	0.37443847840000005	-0.9765625	-5.6152344	-2.746582	1.7788817900000002	10.684058	0.56823732	-0.79345703	-1.7089844	0.36621094	1549637207.033
-8.81665036	-5.775683606	-1.1651855432	3.540039	0.61035156	1.5869141	8.847753894	-7.391870108000001	-0.648388678	-1.7700195	2.6245117	-4.699707	4.627246106	10.990308	0.6125	-1.8920898	-0.79345703	-0.24414062	-10.05839856	1.0958007788	-1.062304712	3.6010742	-1.4038086	-0.8544922	-3.1737548920000003	10.990308	0.8122802520000001	-0.91552734	-5.493164	-2.746582	1.52526857	10.26057158	0.462963858	-0.79345703	-3.2348633	0.24414062	1549637207.073
-8.528344748	-5.43234874	-1.032397464	4.272461	2.1362305	1.7089844	8.378808606	-6.93967302	-0.8374023560000001	-1.7700195	2.6245117	-4.699707	4.96459964	9.865796220000002	0.3911865216	-1.7089844	-1.5869141	-0.9765625	-9.579882788	0.7416992212000001	-1.1400634980000002	4.5776367	-2.0751953	-0.7324219	-3.10676268	10.003369600000001	1.0443603240000001	-0.79345703	-6.1035156	-2.746582	1.5276611420000001	10.20195288	0.6292480432	-1.0375977	-2.8686523	0.18310547	1549637207.113
-8.366845746000001	-4.72653804	-1.644897464	4.638672	2.0141602	1.3427734	7.517480432000001	-5.6058107	-0.8708984620000001	-4.638672	2.0141602	-2.8686523	5.341430710000001	8.97097194	0.20217285340000002	-1.7089844	-1.8310547	-1.4648438	-9.868188400000001	0.10048827880000001	-0.36367187500000003	5.126953	-2.8686523	-0.7324219	-2.7610351440000005	9.657641574000001	1.246533246	-0.30517578	-6.713867	-2.6245117	0.343334964	10.71396466	1.2154297120000002	-2.1362305	-4.272461	-0.30517578	1549637207.153
-7.907470746	-4.183422824	-1.1484375	5.6762695	2.0751953	1.8310547	7.004272660000001	-4.11882338	-0.3529052716	-6.1035156	2.1362305	-1.2817383	5.5878659200000005	8.498437500000001	0.12800292540000002	-2.1362305	-2.6245117	-2.1362305	-9.796411240000001	-0.7034179712000002	0.553881839	5.7373047	-1.6479492	-0.61035156	-2.5313476440000002	9.412402160000001	1.293188498	-0.24414062	-6.652832	-2.5024414	-0.7500732428000001	10.180420320000001	1.5982422120000002	-2.8076172	-7.6293945	-0.4272461	1549637207.193
-8.0390625	-3.20007338	-0.955834964	6.225586	2.9907227	2.4414062	6.94685054	-3.440527356	-0.8170653959999999	-6.164551	1.5869141	0	5.961108426000001	8.061792032000001	0.1614990216	-2.746582	-3.9672852	-2.2583008	-9.00686052	-1.108959964	0.702221646	5.92041	-1.8310547	-0.6713867	-2.5349366	8.512792932	1.2453369600000002	-0.24414062	-6.652832	-2.5024414	1.258496106	9.27722194	0.37084961060000005	-3.6010742	-9.94873	-0.24414062	1549637207.233
-8.56184056	-1.9918212860000002	-1.4929687500000002	5.6152344	2.5634766	2.319336	7.690942392	-3.111547824	-1.252514676	-5.3710938	2.4414062	0.48828125	6.148925720000001	7.620361420000001	0.05502929712000001	-3.540039	-5.004883	-1.8310547	-8.69941394	-1.272851538	1.0288086060000001	5.9814453	-2.2583008	-0.61035156	-2.3531005400000002	8.01872554	1.264477536	0.79345703	-7.6293945	-2.380371	3.069677716	9.03317842	0.0729736322	-3.8452148	-7.2631836	-0.36621094	1549637207.273
-8.88723143	-1.4558837860000002	-1.2261962860000002	4.4555664	1.7700195	1.7700195	8.303442392000001	-2.5421141200000004	-0.88645018	-5.432129	3.3569336	0.4272461	6.10107428	7.4265625	-0.2344726538	-4.3945312	-5.6152344	-1.6479492	-8.750854532	-1.6125976440000003	1.6879638580000003	5.9814453	-2.2583008	-0.6713867	-1.790844748	8.39794928	1.4331542540000002	1.0986328	-8.300781	-2.319336	3.1438476440000005	8.55107428	-0.11843261780000001	-3.6010742	-4.638672	-0.7324219	1549637207.313
-9.322680710000002	-1.7190673920000001	-1.0503417932	4.0283203	2.2583008	1.3427734	8.93029802	-2.372241214	-1.111352536	-5.3100586	3.1738281	0.30517578	6.04125998	7.300951980000001	-0.5802001800000001	-4.8217773	-6.1035156	-2.0141602	-9.04633786	-2.1844238220000003	2.1664795320000003	5.6762695	-2.4414062	-0.8544922	-1.1257080072	8.97575679	2.013354532	1.0986328	-8.300781	-2.319336	2.524169928	8.994897660000001	0.5335449280000001	-3.1738281	-4.3945312	-0.9765625	1549637207.353
-9.52604982	-2.1975829680000003	-1.12211911	3.8452148	2.0751953	1.3427734	9.9949955	-2.5995362400000004	-1.580297824	-4.8217773	3.6621094	-0.36621094	6.318798920000001	7.149023560000001	-0.9139648560000001	-4.760742	-6.3476562	-2.5634766	-9.298754892	-2.6485839660000003	2.828027356	5.065918	-1.8920898	-1.0375977	-0.3194091754	9.439917032	2.6784912140000006	1.8310547	-7.9345703	-1.8920898	2.6103027160000005	9.095385880000002	1.199877896	-2.6245117	-6.1035156	-0.79345703	1549637207.393
-9.07983426	-2.0695800720000004	-0.9043945288	3.7231445	2.1972656	1.5258789	10.8036866	-3.09121106	-1.9583251800000003	-4.5166016	4.5166016	-1.2207031	7.139452880000001	6.957617212000001	-0.764428714	-4.0283203	-6.1035156	-2.9296875	-9.25209964	-2.80051268	3.10676268	4.5166016	-1.5258789	-0.9765625	0.3935791034	9.29277356	3.4166014400000004	1.7700195	-6.713867	-2.0141602	3.2718505400000004	8.61926268	1.3302734620000003	-2.1362305	-6.4086914	-0.24414062	1549637207.433
-9.11452626	-1.565942392	-0.6806884980000001	3.6621094	2.1972656	1.2817383	10.784546220000001	-3.68098143	-2.024121106	-4.4555664	4.5776367	-2.1972656	7.899096940000001	6.74348143	-0.45698242800000005	-3.112793	-5.6152344	-2.8076172	-9.155200180000001	-2.77419429	3.1893066100000005	4.0283203	-1.4038086	-0.91552734	0.5467041034000001	9.21501448	3.9298096040000003	1.7700195	-6.713867	-2.0141602	4.252807608	8.51398912	1.50493161	-2.319336	-5.9814453	0.12207031	1549637207.473
-10.20554164	-1.23696286	-0.808691394	3.0517578	1.7700195	0.91552734	9.991405760000001	-4.112841754000001	-1.8075927520000004	-3.8452148	4.4555664	-2.8076172	8.5068116	6.773388580000001	0.1387695288	-2.1972656	-4.699707	-2.6855469	-9.177929712000001	-2.7813721040000003	3.5182862400000006	3.7231445	-0.9765625	-0.7324219	0.2380615216	9.382495108	4.22648912	1.2207031	-4.638672	-1.953125	4.630834964000001	8.16108426	1.5898682100000001	-1.5869141	-5.432129	-0.061035156	1549637207.513
-10.93288588	-1.2668701080000002	-0.7141846040000002	2.380371	1.7089844	0.91552734	8.798706070000001	-4.4489991	-1.847070288	-2.8686523	3.6010742	-2.6855469	8.694628894000001	7.027001800000001	0.7524658540000001	-1.4648438	-4.0283203	-2.5634766	-9.329858426000001	-2.7179687500000003	3.694140576	3.540039	-0.8544922	-0.79345703	-0.3337646466	9.644482428000002	4.458569290000001	1.2817383	-4.1503906	-1.5258789	4.760034146000001	7.809375	1.714282248	-0.30517578	-3.2348633	-0.48828125	1549637207.553
-11.1948732	-2.277734424	-1.2489257200000001	1.7089844	1.7089844	1.0986328	7.622753894000001	-4.684667932000001	-1.9415771760000002	-2.0141602	2.1362305	-2.0141602	8.70778804	7.481591754	1.0670898560000002	-1.0986328	-3.540039	-2.380371	-9.211425720000001	-2.778979532	3.42497554	3.2348633	-0.61035156	-0.91552734	-0.8314209260000001	9.92321736	4.5889648560000005	1.2207031	-3.90625	-0.9765625	3.24194339	8.432641574	1.8829589660000003	0.12207031	-5.7373047	-1.7700195	1549637207.593
-10.73071286	-3.494360324	-1.2919922120000003	3.0517578	0.30517578	1.953125	6.817651260000001	-4.98374002	-1.9296142180000002	-1.7089844	1.6479492	-1.0375977	8.81066893	7.932592752000001	1.5001464660000001	-0.48828125	-3.1738281	-2.1362305	-9.383691394000001	-2.3219971040000003	3.563745108	3.2348633	-0.36621094	-1.2207031	-1.4044433900000002	9.89689946	4.33176268	0.8544922	-3.3569336	-0.5493164	6.262573380000001	8.99728984	2.2657714660000003	1.2817383	-5.2490234	-0.79345703	1549637207.637
-9.49494658	-2.93569339	-1.963110324	3.7231445	1.5258789	2.319336	5.898901260000001	-5.16796875	-1.832714856	-1.7700195	1.7089844	0.12207031	8.813061600000001	8.57858876	2.1604980040000004	-0.061035156	-2.2583008	-1.4648438	-9.57749002	-1.332666034	3.334057608	3.2958984	-0.79345703	-1.5258789	-2.3016601440000004	9.749755890000001	3.5481933900000002	0.7324219	-3.2958984	-0.12207031	5.031591754	9.991405760000001	1.2285888580000002	0.9765625	-1.4648438	-0.79345703	1549637207.673
-8.16826178	-3.1055663940000002	-3.4620605040000005	3.2958984	1.3427734	2.0751953	5.300756789999999	-5.324682608000001	-1.5156982820000002	-2.1362305	2.0141602	1.4038086	8.315405252000001	9.180322480000001	2.209545926	-0.8544922	-2.5634766	-0.36621094	-9.122900360000001	-0.417504892	2.988330072	3.7231445	-0.36621094	-1.5258789	-2.9620117800000005	9.463842752000001	2.5612548920000004	0.9765625	-3.6621094	0.30517578	2.327978534	9.669604532000001	0.5658447284000001	1.8310547	-4.4555664	-0.91552734	1549637207.713
-7.601220746000001	-4.360473740000001	-4.44660643	4.0893555	1.7700195	1.8310547	5.243335160000001	-5.697924820000001	-1.052734375	-2.6245117	2.319336	2.319336	7.811767572	9.445898560000002	2.1341797120000003	-1.953125	-3.479004	0.7324219	-9.113330072	-0.028710937500000002	2.8902344240000004	3.7841797	-1.3427734	-1.8310547	-2.7526612400000006	9.42915036	1.774096646	0.7324219	-4.211426	0.30517578	1.431957968	9.839477340000002	-0.7967285340000001	1.5869141	-2.746582	-0.79345703	1549637207.753
-7.747167932000001	-4.66672374	-5.04953624	5.1879883	1.2207031	1.8310547	4.919140380000001	-6.03527806	-0.40793457460000004	-3.1738281	2.319336	3.0517578	7.08801268	9.615771760000001	1.6149902160000003	-2.6855469	-4.0893555	1.4648438	-9.8179438	0.5275634784000001	3.3101317900000002	4.0283203	-0.7324219	-1.8310547	-2.094702176	9.8179438	1.509716754	0.8544922	-4.333496	0.18310547	0.2775390576	10.18640126	-1.8099853240000001	1.2817383	-3.2348633	-0.36621094	1549637207.793
-8.299853240000001	-3.29816893	-5.140454074	6.3476562	2.1362305	1.953125	4.336547824	-6.730322480000001	0.2572021466	-3.6621094	2.0141602	4.272461	6.546093750000001	9.788037140000002	0.8170653959999999	-3.112793	-4.1503906	1.4648438	-10.702001800000001	0.6089111420000001	3.9956054320000005	4.211426	-0.48828125	-1.7700195	-1.3817138580000001	10.43283696	1.7310302520000003	0.9765625	-3.7231445	0	0.362475589	10.26416034	-3.15102536	0.8544922	-4.8217773	-0.30517578	1549637207.833
-8.394360520000001	-2.1066650360000003	-5.642895468000001	5.065918	1.953125	1.5258789	4.33176268	-7.900292932000001	0.7512695288	-3.7231445	2.1362305	5.859375	6.3845947480000005	9.15639676	0.270361322	-2.9296875	-3.6621094	1.4648438	-9.62653804	0.32658691100000004	3.7479737400000004	4.8217773	1.8310547	-1.4648438	-1.3362548920000001	9.70429712	1.7489746400000001	0.9765625	-3.7231445	0	1.9798584260000003	9.753344748	-2.8447753600000003	0.8544922	-3.6010742	-0.4272461	1549637207.873
-8.618066394000001	-2.00258786	-5.297167932000001	4.5166016	0.24414062	0.91552734	4.9167482	-8.45417482	1.726245108	-3.9672852	3.112793	6.7749023	6.002978240000001	8.21132788	0.0992919928	-2.4414062	-3.2348633	1.5869141	-9.05231929	0.16628417539999998	3.42497554	4.5776367	0.18310547	-1.4648438	-1.314721646	8.98652356	1.6078125	0.61035156	-3.2958984	-0.36621094	2.3806152160000003	9.527246106	-2.064794928	0.7324219	-2.9907227	-0.36621094	1549637207.913
-8.415893570000001	-2.180834964	-4.337744110000001	4.8828125	0.5493164	0.61035156	5.111743210000001	-8.960205072	2.378222644	-3.90625	4.0893555	6.652832	5.4909667540000004	7.829711960000001	0.0478515625	-2.4414062	-3.112793	1.159668	-8.847753894	-0.17944336060000002	3.3771241	4.5776367	1.159668	-1.4038086	-0.8577392572	9.12648912	1.6114013580000002	0.7324219	-3.2958984	-0.5493164	1.8446777160000003	9.600219748	-1.9774658540000003	0.30517578	-3.90625	-0.12207031	1549637207.953
-8.7030027	-1.9511474640000002	-4.202563400000001	5.6762695	1.7700195	0.79345703	4.7995117800000004	-9.69472644	2.4129150360000002	-3.112793	3.6621094	6.0424805	5.220605432000001	7.791430710000001	-0.12800292540000002	-2.6245117	-3.6621094	0.48828125	-8.8046875	-0.4689453076	3.5745117800000004	4.3945312	1.0375977	-1.4038086	-0.723754892	9.43034694	1.909277356	1.0986328	-3.0517578	-0.8544922	2.616284146	9.46743161	-1.945166034	-0.12207031	-4.0893555	0.18310547	1549637207.992
-9.232959260000001	-1.053930661	-4.627246106	5.1879883	1.4648438	0.7324219	4.914355432000001	-10.243823380000002	2.3399413940000002	-2.0751953	3.1738281	5.126953	5.495751800000001	7.85722644	-0.248828125	-2.5024414	-3.8452148	-0.061035156	-8.72453624	-0.576611322	3.5972412140000003	4.272461	1.2817383	-1.4038086	-1.02761232	9.616967752	2.11743161	1.3427734	-2.9907227	-0.9765625	2.9727783540000003	9.383691394000001	-2.045654254	-0.36621094	-3.90625	0.18310547	1549637208.033
-9.477001800000002	-0.36965332460000005	-4.539917032	4.5776367	0.79345703	0.79345703	5.18232428	-10.05361322	1.9894287140000002	-1.4038086	3.0517578	3.7841797	5.8737792540000004	7.914648560000001	-0.23208007200000003	-2.0141602	-3.6010742	-0.48828125	-8.564233426000001	-0.6029296924	3.2455322480000004	4.211426	1.0986328	-1.2817383	-1.28122554	9.70310054	2.122216754	1.159668	-3.2348633	-1.0375977	3.6235596040000004	9.35976538	-1.812377896	-0.36621094	-3.8452148	0.12207031	1549637208.072
-9.24492212	-0.3349609424	-4.29108876	3.540039	0.7324219	0.91552734	5.379711960000001	-9.554760880000002	1.4678466460000001	-1.2207031	2.8076172	2.1972656	6.16208516	7.986425720000001	0.0346923822	-1.5869141	-3.1738281	-0.91552734	-8.333349640000002	-0.718969748	2.976367212	4.211426	1.2817383	-1.0986328	-1.55158696	9.7066893	1.892529254	0.8544922	-3.4179688	-1.0986328	4.5064209260000005	9.1109375	-1.2154297120000002	-0.24414062	-3.2958984	0.18310547	1549637208.112
-9.094189300000002	-0.39238280760000005	-3.7455810700000005	3.9672852	0.12207031	1.3427734	5.385693390000001	-8.7448732	1.141259784	-1.2207031	3.3569336	1.0375977	6.31521016	7.90148912	0.44621582460000003	-1.5258789	-2.9296875	-1.0986328	-8.0390625	-0.73332518	2.02292482	3.8452148	0.30517578	-0.9765625	-1.9894287140000002	9.307128894	1.447509784	0.6713867	-3.7231445	-0.9765625	3.6187744600000005	9.212622300000001	-1.061108426	-1.159668	-3.2348633	0.61035156	1549637208.152
-9.026000900000001	-0.770410144	-3.7551512600000003	2.746582	1.4038086	1.2207031	5.28999002	-7.93139676	0.83022464	-0.9765625	4.211426	0.30517578	6.36665036	7.97565944	0.764428714	-1.8920898	-3.0517578	-1.159668	-7.914648560000001	-0.65676268	1.899707068	3.540039	-0.12207031	-0.91552734	-2.318408246	9.18391124	1.1472412140000001	0.6713867	-3.7231445	-0.9765625	2.778979532	9.29516574	-1.60183107	-1.4648438	-4.0893555	-0.12207031	1549637208.192
-9.39685054	-2.7586425720000003	-4.189404254	2.4414062	-1.6479492	1.159668	5.3342526999999995	-7.70888678	0.4103271466	-0.61035156	4.211426	-0.61035156	6.37263179	8.37163089	0.8266357428000001	-2.5024414	-3.479004	-1.2207031	-8.21611322	-0.24763183900000002	1.9690917540000001	3.3569336	-1.5258789	-0.8544922	-1.81357428	9.7485598	1.11613768	0.12207031	-5.126953	-0.7324219	4.403540036	9.229370108000001	-0.56823732	-2.4414062	-4.1503906	0.8544922	1549637208.232
-9.71147464	-3.84367662	-2.277734424	2.4414062	-1.3427734	1.4038086	5.473022660000001	-8.498437500000001	-0.27155761780000004	-0.24414062	3.3569336	-1.5258789	6.476709260000001	8.96259784	0.954638678	-2.8076172	-3.6621094	-1.4648438	-9.496142572	-0.2536132788	2.7945312500000004	3.7231445	-1.159668	-1.0986328	-1.6305420320000001	10.376611420000001	1.94636232	0.12207031	-5.126953	-0.7324219	4.2970702880000005	10.091894960000001	1.343432608	-3.9672852	-2.380371	2.9296875	1549637208.272
-10.69482428	-3.7072998200000002	-1.9260253600000001	3.6010742	0.5493164	0.9765625	5.75534694	-9.527246106	-1.020434604	-0.18310547	2.5024414	-2.2583008	6.32238768	9.861010880000002	0.735717752	-3.2348633	-4.3945312	-1.8920898	-11.50830072	-1.2716552520000002	3.7240478240000003	3.540039	-2.1362305	-1.4648438	-1.1747558900000001	11.462841460000002	3.3735351440000003	1.0375977	-3.9672852	-0.6713867	4.69423822	13.0335688	2.5205810700000004	-4.4555664	-2.6855469	4.4555664	1549637208.312
-10.087109620000001	-2.64379892	-1.412817392	4.638672	-0.30517578	0.9765625	6.299658246000001	-10.1481205	-1.7250488220000002	-0.24414062	2.6245117	-2.746582	6.5915525200000005	9.81315944	0.832617212	-3.0517578	-4.638672	-2.0141602	-10.66611322	-1.9487548920000002	3.7659179320000007	3.9672852	3.540039	-0.9765625	-1.933203076	10.381396760000001	3.6618408540000003	0.7324219	-2.6245117	-0.61035156	1.268066394	13.378100540000002	0.9414794928000001	-4.699707	-2.9907227	4.638672	1549637208.352
-9.71147464	-1.9571288940000002	-1.8159667540000002	2.9296875	0.36621094	0.36621094	6.7650144800000005	-9.77368161	-2.1712646760000003	-0.5493164	4.638672	-3.479004	6.78535144	8.987719748	1.5683349640000002	-2.319336	-3.4179688	-1.2817383	-9.247314300000001	-1.9367920320000003	2.269360324	3.2348633	-1.5869141	-0.8544922	-2.7765869600000004	9.136059800000002	3.262280252	0.30517578	-3.9672852	-0.36621094	-0.22849121400000003	11.613574280000002	0.49526367800000004	-4.4555664	-4.0893555	3.2958984	1549637208.392
-9.097778060000001	-2.3076415740000003	-1.6317382200000001	2.8076172	-1.0375977	0.24414062	6.2565917540000004	-9.676782248	-2.64140625	-0.79345703	5.126953	-4.333496	6.369042932000001	9.012841754	2.060009784	-2.5024414	-2.8076172	-0.91552734	-9.08222644	-1.96669928	2.94765625	3.479004	0.61035156	-0.7324219	-2.094702176	9.09060054	2.9500489200000004	0.30517578	-3.9672852	-0.36621094	0.7285400360000001	10.012939300000001	0.740502896	-4.272461	-2.5634766	2.2583008	1549637208.432
-7.94216304	-2.04086911	-0.3804199280000001	3.4179688	0.4272461	0.5493164	5.56992212	-9.506909440000001	-3.1390625	-0.6713867	3.8452148	-4.8217773	5.74338408	8.56901857	1.88774411	-3.112793	-4.0893555	-0.79345703	-8.54270018	-1.6484863220000001	2.874682608	3.4179688	-0.79345703	-0.79345703	-1.6329346040000001	8.825024460000002	3.0337889400000004	0.7324219	-3.8452148	-0.5493164	1.9858398560000001	8.69103984	0.48808594240000003	-3.540039	-0.24414062	1.4038086	1549637208.472
-8.25678714	-1.522875998	-0.5263671924000001	3.7841797	0.9765625	0.36621094	5.34741214	-8.70061052	-3.2790283540000003	-0.7324219	3.0517578	-5.1879883	5.842675720000001	8.00197734	1.732226538	-2.9907227	-4.272461	-0.61035156	-8.51159694	-1.735815396	3.0720702880000004	3.540039	0.24414062	-0.7324219	-1.227392572	8.601318390000001	3.18332518	0.7324219	-3.8452148	-0.5493164	1.9738769960000002	7.833300720000001	0.40554199280000003	-2.9907227	0.48828125	0.12207031	1549637208.512
-8.575000000000001	-1.0072753600000002	-0.7369140380000001	2.9907227	1.4648438	0.24414062	5.05791034	-8.036669928	-3.408227536	-0.9765625	3.1738281	-5.126953	5.949145468	7.80458966	1.6185790740000001	-2.5634766	-3.7231445	-0.61035156	-8.49484874	-1.83151857	3.289794928	3.2958984	0.061035156	-0.61035156	-0.8900390380000001	8.79990216	3.3531983800000003	0.7324219	-3.8452148	-0.5493164	1.6090087860000002	7.1310790740000005	0.5203857428	-2.0141602	0.5493164	-0.79345703	1549637208.552
-8.693432608	-1.181933606	-0.31701660340000004	2.380371	1.8310547	0.4272461	4.7157714660000005	-7.589257788	-3.5481933900000002	-1.4038086	3.0517578	-4.638672	5.9012939300000005	7.716064300000001	1.5300537140000001	-2.1972656	-3.479004	-0.6713867	-8.3201902	-2.0899170320000002	3.1653808900000002	2.9907227	-0.12207031	-0.61035156	-0.7967285340000001	8.939868210000002	3.6235596040000004	0.7324219	-3.2348633	-0.6713867	1.0144531250000002	6.739892572	1.3709472839999999	-1.0375977	0.061035156	-1.6479492	1549637208.592
-9.58227536	-1.18671875	0.19020996400000004	2.380371	1.4038086	0.6713867	4.59973143	-7.257885880000001	-3.435742212	-1.8310547	2.9907227	-3.9672852	6.09868161	7.8620117800000004	1.6245605040000002	-1.7700195	-3.1738281	-0.7324219	-8.35009784	-2.372241214	3.5290527160000003	2.8076172	0	-0.6713867	-0.8445800720000001	9.34421376	3.923828076	0.7324219	-3.112793	-0.7324219	1.7071045320000002	6.426464660000001	1.490576178	0.79345703	-1.7700195	-1.7700195	1549637208.632
-10.485473740000002	-0.8218505890000001	-0.57421875	2.4414062	2.1362305	0.30517578	4.48488768	-7.07963858	-3.1773437500000004	-2.0141602	2.6245117	-3.1738281	6.385790740000001	8.23764676	1.79323732	-1.2207031	-2.8076172	-0.8544922	-8.847753894	-2.5050292540000005	3.5290527160000003	2.380371	-0.8544922	-0.79345703	-0.709399411	10.010547120000002	4.215722644	0.7324219	-2.9296875	-0.8544922	4.774389676	8.09648462	2.6402099640000003	1.6479492	-5.554199	-1.2207031	1549637208.672
-11.44370108	-1.293188498	-1.000097644	1.7089844	1.0986328	-0.12207031	4.23964856	-6.97077626	-2.87109375	-2.0751953	1.8920898	-2.2583008	6.786548020000001	8.644384980000002	2.0564209260000004	-0.6713867	-2.319336	-1.0986328	-9.65405252	-2.463159146	4.17265625	1.8920898	0.48828125	-0.6713867	-0.6926513580000001	10.4974366	4.330566394000001	0.6713867	-2.380371	-0.91552734	7.921826080000001	9.8179438	4.842578076	0	-3.2348633	-1.159668	1549637208.712
-12.60290486	-2.0480469240000003	-0.47253417540000003	1.4648438	1.0986328	0.4272461	4.00158696	-7.11672374	-2.5851807100000004	-1.953125	1.159668	-0.9765625	7.338037140000001	8.999682608	2.5313476440000002	-0.24414062	-1.4038086	-1.0986328	-9.505712860000001	-1.9690917540000001	3.7324219240000005	1.8310547	-0.30517578	-0.79345703	-1.3470214660000002	10.892211960000001	4.02551268	0.6713867	-2.380371	-0.91552734	8.1323732	10.64697284	5.958715560000001	-2.0141602	-1.4648438	0.061035156	1549637208.752
-12.613672120000002	-1.6544677520000002	-1.161596646	1.5869141	-0.91552734	1.0375977	3.9022949280000003	-7.467236420000001	-2.14973143	-2.1362305	0.8544922	0.5493164	7.78305661	9.801196580000001	2.8352050720000004	-0.24414062	-0.8544922	-1.0986328	-9.96389128	-1.409228534	4.518383786	2.0751953	0.24414062	-1.0375977	-1.8458740020000002	11.468823380000002	3.68098143	0.24414062	-2.4414062	-0.24414062	3.234765576	8.69103984	2.7909423920000003	-0.7324219	-4.8828125	-1.2817383	1549637208.792
-10.087109620000001	-1.9415771760000002	-1.0587158540000001	1.4038086	0.30517578	1.159668	3.8628173920000006	-7.84646016	-1.358984424	-2.4414062	0.8544922	2.0751953	8.20773912	10.04045378	2.8902344240000004	-0.061035156	-0.79345703	-0.5493164	-9.314306610000001	-1.239355432	3.331665036	2.1972656	-1.0375977	-1.2817383	-2.192797824	11.3491938	3.5673339660000005	0.061035156	-2.4414062	-0.061035156	4.471728534	8.58217752	1.814770468	2.5634766	-4.0893555	-1.159668	1549637208.832
-8.705395468	-2.6760987400000005	-2.233471646	2.0141602	1.2207031	0.6713867	4.01713858	-8.06657698	0.0980957068	-2.6855469	2.0751953	3.112793	8.193384080000001	10.009350540000002	2.996704074	-0.18310547	-0.9765625	0.18310547	-9.77368161	-1.391284146	3.716870108	2.1362305	-0.5493164	-1.5258789	-2.097094748	11.20205072	3.1151367800000003	0.061035156	-2.4414062	-0.061035156	3.19768071	9.33464357	0.2763427716	1.4648438	-3.6010742	-1.4038086	1549637208.872
-8.330957068	-3.8735839660000004	-2.719165036	2.380371	1.2207031	0.91552734	3.676196286	-8.49963408	1.197485324	-2.319336	2.8076172	3.8452148	8.109643570000001	9.60261232	2.978759784	-0.48828125	-0.6713867	0.6713867	-9.649267572	-1.216625998	3.1187255400000002	1.5869141	-0.5493164	-1.5869141	-1.415209964	10.51897014	2.636621106	-0.18310547	-2.6245117	0.18310547	2.101879892	9.79880342	0.2978759784	1.6479492	-3.1738281	-1.3427734	1549637208.912
-7.6143798920000005	-4.011157248000001	-3.5111084260000003	2.6245117	1.8920898	1.0986328	3.034985324	-8.994897660000001	1.55158696	-1.5258789	0.79345703	4.4555664	7.638305710000001	8.609692392	2.746679712	-0.7324219	-0.24414062	1.2817383	-9.445898560000002	-0.702221646	2.7119873200000004	1.4038086	-0.36621094	-1.5258789	-1.030004892	9.23654802	2.081542932	-0.9765625	-1.8310547	0.061035156	1.425976538	9.82751448	-1.1723632788	1.7700195	-3.4179688	-1.5258789	1549637208.952
-8.025903060000001	-3.31850589	-3.87238768	3.3569336	1.159668	0.9765625	3.2060547120000003	-9.24492212	1.6999267180000002	-1.0375977	-0.6713867	4.638672	6.810473740000001	7.838086060000001	2.296875	-1.2207031	-0.24414062	1.5869141	-9.387280252000002	-0.07775878600000001	2.4392334260000004	1.5258789	0	-1.2817383	-0.8960205072	8.461352340000001	1.66044928	-0.9765625	-1.8310547	0.061035156	2.09948732	9.637304712	-1.5204834260000002	1.4648438	-2.8686523	-1.3427734	1549637208.992
-8.8728759	-1.975073282	-4.721752896	2.5634766	0.8544922	0.5493164	3.7156739200000004	-9.625341754	1.6030273560000001	-0.91552734	0	4.4555664	6.220702880000001	7.755542032000001	1.4798096040000002	-1.953125	-0.6713867	1.4648438	-9.83229982	0.03947753894	2.64140625	1.4038086	-0.061035156	-1.0375977	-0.9402832068000001	8.80947284	1.564746106	-1.0375977	-1.3427734	0.061035156	2.333959964	9.939965560000001	-1.7023192900000002	1.159668	-3.1738281	-1.3427734	1549637209.032
-8.83698732	-1.8434814300000002	-4.492065396	1.5258789	0.30517578	0.30517578	4.10805661	-10.285692899999999	1.6712158540000002	-1.0375977	1.0986328	4.1503906	6.148925720000001	7.798608426	0.5036376800000001	-2.1972656	-0.9765625	1.2817383	-9.01403804	-0.031103515380000002	2.3423339660000004	1.5869141	1.2817383	-0.7324219	-1.2154297120000002	8.93388678	1.739404254	-0.24414062	-0.4272461	0.4272461	2.1975829680000003	9.591845746	-1.400854532	0.9765625	-3.7231445	-1.4038086	1549637209.072
-8.935082968000001	-1.7059082460000001	-3.9046875	1.7700195	0.4272461	0.48828125	4.2420410340000005	-9.92321736	1.6305420320000001	-0.91552734	1.0986328	3.112793	6.26496556	7.492358426000001	-0.23686523560000003	-1.7700195	-1.159668	1.4038086	-8.834594748	-0.1268066394	2.3423339660000004	1.4648438	-0.18310547	-0.5493164	-1.484594748	8.7030027	1.93439946	-0.24414062	-0.4272461	0.4272461	2.569628894	9.60261232	-1.851855432	0.6713867	-3.9672852	-1.2817383	1549637209.112
-8.51398912	-1.239355432	-3.5733153960000004	1.5869141	0.4272461	0.18310547	4.268359424000001	-9.274829074000001	1.5013427520000002	-0.61035156	0.6713867	1.7700195	6.2924804320000005	7.2231933900000005	-0.5048339856	-1.0986328	-0.79345703	1.3427734	-8.653955072	-0.37683107	2.313623004	1.2817383	0.48828125	-0.30517578	-1.15441893	8.725732428	2.0911132200000004	0.12207031	-0.61035156	0.4272461	2.7179687500000003	9.211425720000001	-2.195190396	0.79345703	-2.9296875	-1.5258789	1549637209.152
-8.34052716	-1.32788089	-3.4572753600000006	1.3427734	0.36621094	0	4.076953076	-8.80109874	1.4044433900000002	-0.4272461	0.30517578	0.7324219	6.305639480000001	6.989917032	-0.379223642	-0.48828125	-0.61035156	1.0986328	-8.43981929	-0.60651857	2.4930663940000004	0.9765625	0.12207031	-0.18310547	-0.5526855432	8.83100589	2.2657714660000003	0.24414062	-0.24414062	0.18310547	2.5540771760000003	8.9494384	-2.165283246	0.79345703	-1.7700195	-1.5258789	1549637209.192
-8.610888580000001	-1.3075439300000002	-3.5422119600000004	1.159668	0.6713867	0.12207031	3.7934326080000003	-8.388378894	1.256103534	-0.12207031	0	-0.18310547	6.491064300000001	6.799707068	-0.0729736322	-0.18310547	-0.5493164	0.8544922	-8.425463760000001	-0.6854736419999999	2.503832968	0.61035156	0.24414062	-0.18310547	-0.5969482428	8.90876448	2.2490234620000003	0.24414062	-0.24414062	0.18310547	2.332763678	9.03916034	-1.8697998200000001	0.48828125	-1.4648438	-1.4038086	1549637209.232
-9.07863768	-0.8589355432	-3.6510742800000004	1.0375977	0.61035156	0.30517578	3.4034423920000005	-8.201757788	0.9821533540000001	0.061035156	-0.36621094	-0.7324219	6.85234375	6.621460160000001	0.36965332460000005	0.24414062	-0.12207031	0.5493164	-8.28789038	-0.3672607428	2.592358426	0.4272461	0.36621094	-0.12207031	-0.699829074	9.101367212000001	2.222705072	0.4272461	0.18310547	0.30517578	2.310034146	9.139648560000001	-1.5491942900000002	0.24414062	-1.4648438	-1.2207031	1549637209.272
-9.01044928	-0.716577176	-3.926220746	0.8544922	-0.30517578	0.061035156	3.069677716	-8.223290740000001	0.732128894	0.061035156	-0.48828125	-0.9765625	7.338037140000001	6.55327176	1.052734375	0.6713867	0.36621094	0.36621094	-7.94216304	0.07775878600000001	2.5851807100000004	0.4272461	-0.30517578	-0.061035156	-0.531152356	9.063086060000002	2.3531005400000002	0.12207031	0	0.48828125	1.58149411	9.45666484	-1.6748047120000003	-0.12207031	-1.7089844	-1.4648438	1549637209.311
-8.76042482	-1.3577880400000002	-3.5266601440000005	0.4272461	-0.5493164	-0.18310547	2.769409146	-8.21611322	0.3672607428	0.24414062	-0.91552734	-1.0986328	7.696923920000001	6.70998552	1.6281494600000002	0.7324219	0.4272461	0.4272461	-8.261572480000002	-0.1064697284	3.0469483800000003	0.48828125	-0.7324219	0	-0.270361322	9.28798822	2.5229737400000003	0.12207031	0	0.48828125	1.293188498	9.29636232	-2.05522464	-0.24414062	-1.4038086	-1.6479492	1549637209.351
-9.076245108	-1.2178222840000001	-3.2874023560000003	0.91552734	0.48828125	0.30517578	2.575610324	-8.254394568	0.11723633180000001	0.12207031	-0.9765625	-0.79345703	7.919433606	6.989917032	2.0097655760000004	0.5493164	0.7324219	0.36621094	-8.774780252000001	-0.538330072	3.390283246	0.18310547	-0.6713867	0	0.0729736322	9.780859620000001	2.6713134000000003	0.061035156	-0.18310547	0.36621094	1.4618652160000003	9.54638678	-2.2944824280000002	-0.61035156	-1.2207031	-1.4038086	1549637209.392
-9.625341754	-0.492871106	-3.9142577880000005	0.48828125	0.5493164	0.48828125	2.48828125	-8.4386232	-0.00478515625	0	-0.6713867	-0.24414062	7.78186052	7.391870108000001	2.118627896	0.4272461	0.24414062	0.061035156	-9.201855432	-0.7058105432	4.100878894	-0.12207031	-0.24414062	0.12207031	0.27155761780000004	10.41010782	2.8495605040000003	-0.061035156	-0.4272461	0	1.876977536	9.9447509	-2.003784146	-0.91552734	-0.5493164	-1.5258789	1549637209.431
-10.417285340000001	-0.4689453076	-4.6248535340000005	-0.6713867	0.30517578	0.5493164	2.47631839	-8.565429712	-0.09211425720000001	-0.061035156	-0.6713867	0.4272461	7.791430710000001	7.698120108000001	2.2813232820000002	0.36621094	0	-0.24414062	-9.1276857	-0.46774902160000004	3.8628173920000006	-0.36621094	-0.79345703	0.061035156	-0.14833984620000001	10.721142180000001	2.8854492800000004	-0.061035156	-0.4272461	0	2.48229982	10.40292932	-1.4068359620000002	-1.8310547	-1.0375977	-1.159668	1549637209.471
-11.397046220000002	-1.85544429	-4.435839856	-1.2817383	-1.2817383	0.12207031	2.68566893	-8.749658246000001	-0.03349609424	-0.24414062	-0.4272461	1.2817383	7.927807608000001	8.238842752000002	2.4356445680000003	0.18310547	0.36621094	-0.7324219	-9.451879892000001	-0.1411621106	4.2061523560000005	-0.36621094	-0.79345703	0.12207031	-0.5455078076000001	11.28698732	2.55048822	-0.48828125	-0.8544922	0.30517578	3.785058606	11.318090560000002	-0.2978759784	-3.2348633	-0.36621094	-0.061035156	1549637209.511
-11.298950180000002	-2.884252896	-3.96330571	-1.953125	-2.5634766	-0.061035156	3.069677716	-9.512890380000002	0.0454589856	-0.30517578	-0.18310547	2.1362305	7.757934800000001	9.289184800000001	2.263378894	-0.18310547	0.12207031	-1.159668	-11.151807100000001	0.387597644	4.129589856	-0.18310547	-1.6479492	0.12207031	-0.5837890576	11.873169420000002	2.6880616	-0.24414062	-0.79345703	0.30517578	4.422680710000001	11.66142572	1.6544677520000002	-4.8217773	0.36621094	1.7700195	1549637209.551
-10.16726088	-4.092504892000001	-2.4200927520000004	-0.91552734	-1.2817383	0.30517578	3.9010987400000006	-10.59672824	0.1686767572	-0.30517578	-0.18310547	2.1362305	7.670605432000001	9.98422824	1.8506591460000001	-0.48828125	-0.36621094	-1.4648438	-11.9856205	-0.724951178	4.336547824	0.6713867	1.8310547	-0.18310547	-1.152026358	11.711670320000001	3.0768554320000003	-0.24414062	-0.79345703	0.30517578	4.58178714	11.43652356	1.5934570680000002	-4.0893555	-0.18310547	4.0893555	1549637209.591
-9.051123200000001	-3.2096435700000003	-1.542016574	0.91552734	-0.91552734	1.2817383	4.8796630400000005	-10.28210414	0.16389160340000003	-0.4272461	0.18310547	2.6245117	7.661035340000001	9.133667032	1.8793701080000003	-0.12207031	0	-0.6713867	-9.96389128	-0.647192392	2.1664795320000003	-0.12207031	1.5869141	-0.18310547	-2.686865216	9.55117212	2.5265625000000003	-0.61035156	0.91552734	-0.12207031	2.8914307100000003	11.90427266	0.5837890576	-2.6855469	0.91552734	5.432129	1549637209.631
-8.683862320000001	-2.9644042540000006	-1.84946286	-0.24414062	-0.9765625	0.61035156	5.02919928	-8.783154254000001	0.07775878600000001	-0.7324219	1.4648438	-0.61035156	7.102368210000001	8.58696286	2.0887207460000004	-0.4272461	0.61035156	0.30517578	-8.250805710000002	0.0227294928	1.069482428	0.36621094	-0.18310547	-0.12207031	-3.5481933900000002	8.61926268	2.0468505400000003	-0.6713867	-0.79345703	0.4272461	-0.15073241820000002	11.49992662	0.2536132788	-2.6245117	0.61035156	5.004883	1549637209.671
-9.26047374	-2.9129637600000002	-1.9104736420000001	0.61035156	-1.3427734	0.4272461	4.135571286	-8.7795652	-0.26318359620000004	-0.5493164	0.7324219	-2.5024414	6.1333741	9.045141574	1.885351538	-1.159668	-0.4272461	0.24414062	-9.175537140000001	-0.8146728240000001	1.8159667540000002	0.24414062	-1.7089844	-0.12207031	-2.424877896	9.66242662	2.548095746	-0.6713867	-0.79345703	0.4272461	0.031103515380000002	11.04772914	-0.132788089	-2.2583008	-0.91552734	4.5776367	1549637209.711
-8.766406250000001	-2.241845746	-1.3195067900000002	0.24414062	-0.79345703	0.5493164	3.2790283540000003	-9.55117212	-0.7967285340000001	-0.12207031	-0.12207031	-3.0517578	6.116625900000001	8.52714856	1.7417969240000002	-1.2207031	-1.159668	0.30517578	-8.992504892	-1.19270018	2.095898462	0.18310547	0.18310547	-0.36621094	-1.429565396	9.198266574	3.0026855040000004	0.12207031	-0.18310547	0.18310547	0.9582275360000001	10.235449280000001	0.41152344240000005	-1.0986328	0.9765625	4.3945312	1549637209.751
-8.503222840000001	-1.408032248	-1.5707275360000001	-0.4272461	-0.36621094	0.36621094	2.68327626	-8.86809056	-1.252514676	-0.12207031	-0.79345703	-3.4179688	6.299658246000001	7.657446580000001	1.6783935700000001	-0.91552734	-0.30517578	0.48828125	-9.05351538	-0.9295165740000001	2.5217773560000003	0.30517578	-0.24414062	-0.24414062	-1.1747558900000001	8.728125	3.0433594240000006	-0.24414062	-0.48828125	0.12207031	1.776489218	9.535620108000002	0.539526358	-0.6713867	3.479004	3.6010742	1549637209.791
-8.194580072	-1.35419928	-1.4415283540000001	-0.91552734	-0.61035156	0.061035156	2.442822284	-8.442211960000002	-1.435546924	-0.12207031	-0.79345703	-3.4179688	6.006567392	7.626342752000001	1.642504892	-0.5493164	0.24414062	0.24414062	-8.662329074	-1.373339856	2.27055661	0.12207031	-0.24414062	-0.24414062	-0.805102536	9.01882338	3.33046875	-0.24414062	-0.48828125	0.12207031	0.501245108	8.30822734	0.03828125	0.12207031	3.90625	2.5634766	1549637209.831
-8.201757788	-1.3195067900000002	-0.9977050720000001	-0.7324219	-0.36621094	-0.12207031	2.1760498200000002	-8.492456070000001	-1.453491214	-0.6713867	0.5493164	-2.8686523	5.877368210000001	7.670605432000001	1.753759784	-0.4272461	0.36621094	0.061035156	-8.576196580000001	-1.848266574	2.634228534	-0.18310547	-0.061035156	-0.18310547	-0.9426757788	8.895605432000002	3.6068116	-0.18310547	-0.12207031	-0.36621094	0.31701660340000004	7.620361420000001	0.381616214	1.0375977	3.2958984	1.4648438	1549637209.871
-8.4733152	-0.907983426	-1.079052716	-1.0986328	-0.12207031	-0.061035156	1.9726807100000001	-8.177832068	-1.3254882200000002	-0.48828125	0.18310547	-2.380371	5.72185054	7.40622554	1.812377896	0	0.24414062	0.061035156	-8.517577880000001	-2.1796386780000003	2.692846646	-0.7324219	-0.30517578	0	-0.869702176	8.694628894000001	3.905883786	-0.12207031	-0.24414062	-0.5493164	0.2930908246	7.373925720000001	0.423486322	1.4038086	2.5634766	0.5493164	1549637209.911
-9.12888179	-0.7512695288	-1.2333740020000001	-1.5258789	-0.12207031	-0.30517578	1.899707068	-8.029492212000001	-1.374536142	0.061035156	-0.30517578	-1.8310547	5.67758786	7.26865216	2.121020468	0.61035156	0.48828125	-0.30517578	-8.537914840000001	-2.356689496	3.029003894	-1.0986328	-0.061035156	0.061035156	-0.42109375000000004	8.881250000000001	4.117626996	-0.12207031	-0.24414062	-0.5493164	0.840991214	7.308129892	0.9570312500000001	1.953125	1.4038086	-0.36621094	1549637209.951
-9.661230432000002	-1.0969971040000002	-1.3039550720000002	-1.7089844	-0.30517578	-0.18310547	2.115039038	-8.279516574	-1.3254882200000002	0.48828125	-0.79345703	-1.0986328	5.8354982	7.225586060000001	2.496655252	0.61035156	0.48828125	-0.30517578	-8.502026260000001	-2.1305908540000003	3.172558606	-1.3427734	0	0.12207031	-0.43066405760000004	8.86809056	4.053027356	-0.12207031	0.061035156	-0.7324219	2.642602536	8.761621106	2.245434604	1.7700195	1.5869141	-1.3427734	1549637209.991
-9.578686600000001	-1.331469748	-0.8924316100000002	-2.1972656	0	-0.36621094	2.2753417540000003	-8.42666034	-1.3637695680000002	0.6713867	-1.0986328	-0.5493164	6.0998776999999995	7.39067392	2.9045898560000003	1.0375977	1.0986328	-0.91552734	-8.748461960000002	-1.7190673920000001	3.4931639400000005	-1.0986328	-0.18310547	0.18310547	-0.7871582068	8.980542032	3.9345947480000003	-0.12207031	0.4272461	-0.6713867	5.9551268	9.370532248	3.53742662	0.12207031	1.0986328	-1.0375977	1549637210.031
-10.4304438	-0.732128894	-0.33256836060000006	-0.8544922	-0.12207031	-0.061035156	2.47033696	-8.560644568	-1.358984424	0.6713867	-1.0986328	0.12207031	6.275732428000001	7.755542032000001	3.025415036	0.8544922	0.61035156	-1.0375977	-9.131274460000002	-1.485791034	3.8209472840000003	-1.0375977	0.30517578	0.24414062	-0.84816893	9.15639676	3.9322021760000005	-0.12207031	0.4272461	-0.6713867	7.104760880000001	9.41599092	3.823339856	-1.7700195	-0.061035156	-0.8544922	1549637210.071
-9.67080072	-0.2619873004	-0.5455078076000001	-2.4414062	0.91552734	-0.61035156	2.6485839660000003	-8.694628894000001	-1.238159146	0.5493164	-0.6713867	1.0375977	6.715966754	7.934985520000001	2.874682608	0.8544922	0.36621094	-0.9765625	-8.749658246000001	-1.431957968	3.8747802520000003	-0.8544922	0.36621094	0.36621094	-1.0371826080000002	9.419580072	4.00517572	0.24414062	0.61035156	-0.6713867	1.33386232	7.2231933900000005	2.4153076080000004	0.6713867	5.7373047	-0.7324219	1549637210.111
-10.71276808	-3.017041034	-1.9044922120000003	-1.6479492	2.319336	-1.0986328	2.8651123200000006	-8.777173020000001	-0.891235324	0.5493164	-0.18310547	1.7700195	7.076049820000001	8.18022464	2.7131836060000003	1.2207031	0.79345703	-0.91552734	-8.455371106000001	-1.9702880400000002	3.0864257200000003	-0.9765625	-0.7324219	0.24414062	-1.108959964	9.9961911	3.8711913940000002	-0.061035156	0.36621094	-0.36621094	-1.56354982	9.680371106	2.104272464	2.5024414	-1.5869141	-2.0751953	1549637210.151
-11.59204074	-4.750463760000001	-3.4680420320000005	1.8920898	-0.18310547	-0.91552734	2.728735324	-9.38967302	-0.925927716	0.91552734	-0.6713867	2.0141602	7.310522660000001	8.84296875	2.5540771760000003	1.2207031	0.7324219	-1.0986328	-10.684058	-1.52526857	3.9250244600000004	-1.3427734	-0.5493164	0.24414062	-0.80390625	10.784546220000001	3.33046875	-0.061035156	0.36621094	-0.36621094	3.4560790740000003	12.667504500000001	4.0338867800000004	0.7324219	-2.4414062	-0.6713867	1549637210.191
-10.41010782	-3.0601074280000002	-2.976367212	1.5258789	-0.24414062	-0.061035156	2.6533691100000003	-10.82641574	-1.246533246	1.0375977	-1.7700195	2.2583008	7.932592752000001	9.5870607	2.332763678	1.2207031	0.7324219	-1.0986328	-11.64707068	0.2823242212	3.98723143	-0.79345703	1.7700195	0.79345703	-1.152026358	11.254687500000001	2.477514676	0.12207031	0.4272461	-0.24414062	4.48488768	11.34680162	1.362573282	0.9765625	-0.61035156	-0.12207031	1549637210.231
-9.918433	-2.13776857	-4.187011780000001	-0.061035156	1.5869141	-0.061035156	2.9165527160000004	-11.34560504	-1.388891574	0.5493164	-1.5869141	2.4414062	8.575000000000001	9.79401857	1.8973144960000001	0.4272461	0.91552734	-0.4272461	-10.97236322	0.5108154254	2.69523912	-0.36621094	1.2207031	0.6713867	-2.4727295320000002	10.95322284	1.5731201080000001	-0.061035156	2.0141602	0.12207031	2.327978534	10.631421220000002	0.1686767572	1.5258789	0.6713867	-0.4272461	1549637210.271
-9.134863220000002	-2.377026358	-5.15361322	-1.0986328	-0.36621094	-0.24414062	3.363964856	-10.23784146	-0.5897705072	-0.4272461	-0.4272461	2.380371	8.41828624	9.572705072	1.5384277160000002	-0.061035156	0.79345703	0.61035156	-9.64328624	0.6053222644	1.610205072	-0.5493164	0.91552734	0.4272461	-2.4727295320000002	10.95322284	1.5731201080000001	-0.061035156	2.0141602	0.12207031	1.5491942900000002	9.928002700000002	-0.44980469240000004	1.953125	-1.159668	-0.8544922	1549637210.311
-7.56652806	-2.2478271760000004	-3.5553711060000004	-0.8544922	-1.3427734	0.061035156	3.52546376	-9.021215560000002	0.4330566394	-0.61035156	0.5493164	1.7700195	7.571313400000001	8.988915740000001	0.9785644568000001	-0.79345703	-0.12207031	1.3427734	-8.75444339	1.106567392	1.4403320680000002	-0.48828125	-0.30517578	0.30517578	-2.99191893	9.441113220000002	0.6352294928000001	-0.36621094	-0.061035156	0.6713867	3.034985324	9.021215560000002	-0.32658691100000004	1.5869141	0.36621094	-0.61035156	1549637210.351
-7.644287140000001	-2.378222644	-2.85075679	0.30517578	0.79345703	-0.18310547	3.158203076	-7.986425720000001	0.9199462860000001	-0.18310547	-0.30517578	1.0375977	6.64777806	8.21970198	0.1435546875	-0.9765625	-0.91552734	1.7089844	-8.40153804	1.0515380890000001	1.358984424	-0.4272461	-0.36621094	0.18310547	-1.9690917540000001	8.92670926	0.9797607428000001	-0.30517578	-0.12207031	0.5493164	3.446508786	8.89680162	-0.7823730432	1.6479492	0.18310547	-0.30517578	1549637210.391
-9.368139480000002	-2.293286142	-4.187011780000001	0.61035156	0.79345703	-0.48828125	3.0828369600000003	-7.680175720000001	1.1484375	-0.12207031	-0.91552734	0.7324219	6.050830072	8.11203624	-0.5670410144	-0.7324219	-0.61035156	1.2817383	-9.486572480000001	0.970190396	2.2083496400000002	-0.6713867	-0.79345703	0.24414062	-1.0874267572	9.646875000000001	1.1855224640000002	-0.30517578	-0.12207031	0.5493164	2.64140625	9.95910692	-0.6747070288	1.159668	0.79345703	-0.24414062	1549637210.431
-9.44350589	-2.356689496	-4.596142572000001	-1.0375977	-0.6713867	-0.6713867	3.277832068	-8.58098143	1.1879150360000001	-0.061035156	-0.18310547	0.9765625	5.9993894800000005	8.425463760000001	-0.88046875	-0.12207031	0	0.61035156	-9.593042032000001	0.9307128600000001	2.255004892	-0.48828125	0.4272461	0.24414062	-0.9725830072	10.20554164	1.268066394	-0.061035156	0.36621094	0.4272461	1.50493161	9.89211412	-0.5957519568	1.0986328	-0.12207031	-0.61035156	1549637210.471
-8.758032248000001	-2.477514676	-3.8987060700000002	-1.4038086	-0.48828125	-0.5493164	3.302954074	-9.18630342	1.030004892	0.061035156	-0.36621094	0.7324219	6.134570288000001	8.48647464	-0.9462646760000001	0.18310547	-0.12207031	0.36621094	-9.80957068	0.8637207068000001	2.7143798920000006	-0.48828125	0.30517578	0.12207031	-1.427172824	9.96508786	1.2788329680000001	0.24414062	1.0375977	-0.18310547	1.7406005400000002	9.673193390000002	-0.8972167932	0.91552734	0.24414062	-0.61035156	1549637210.511
-8.51398912	-2.5564697480000005	-3.3400389400000003	-0.24414062	0.18310547	-0.5493164	3.4632567900000004	-8.95063498	0.9390869110000001	-0.061035156	-0.4272461	-0.18310547	6.299658246000001	8.271142572	-0.7213623200000001	0.61035156	0.061035156	0.24414062	-9.38608426	0.734521466	2.2645751800000005	-0.6713867	0.61035156	0.061035156	-1.7118896760000002	9.70310054	1.3685547120000001	0.24414062	1.0375977	-0.18310547	1.8159667540000002	9.590649460000002	-1.0802490020000002	1.0375977	-0.24414062	-0.6713867	1549637210.551
-8.8728759	-2.332763678	-3.5960449280000004	0.24414062	0.24414062	-0.4272461	3.3041503600000004	-8.694628894000001	0.7225586060000001	-0.061035156	-0.061035156	-1.0375977	6.308032248	8.0390625	-0.24045410340000004	0.61035156	0.061035156	0.24414062	-8.93867212	1.0898193390000002	1.9188476440000002	-0.48828125	0.6713867	0.061035156	-1.967895468	9.33942842	1.0575195288	0.24414062	0.8544922	-0.36621094	2.251416034	9.615771760000001	-0.849365216	0.7324219	-0.4272461	-0.7324219	1549637210.591
-9.134863220000002	-2.5217773560000003	-3.7515625000000004	-0.18310547	-0.48828125	-0.4272461	2.854345746	-8.539111420000001	0.387597644	-0.24414062	0.061035156	-1.5258789	6.02810054	8.11682158	0.31701660340000004	0.7324219	0.24414062	0	-8.827417032000001	1.3039550720000002	1.683178714	-0.24414062	0	0	-2.215527356	9.195874100000001	0.833813498	0.12207031	0.24414062	-0.18310547	2.48588858	9.61936052	-0.6148925720000001	0.5493164	0	-0.5493164	1549637210.63
-9.23535144	-2.356689496	-3.5182862400000006	-0.061035156	0.12207031	-0.061035156	2.4488037140000003	-8.63959964	0.2129394568	-0.36621094	0.18310547	-1.5258789	5.865405252	8.35249002	0.52995607	0.12207031	-0.36621094	-0.24414062	-9.217407248	1.063500998	1.8829589660000003	0	0.18310547	-0.061035156	-2.2849121400000003	9.52963858	1.030004892	0.12207031	0.24414062	-0.18310547	2.0289062500000004	9.756933606	-0.6304443390000001	0.61035156	-0.6713867	-0.4272461	1549637210.67
-8.95063498	-2.2621826080000003	-3.83171376	0.36621094	0.30517578	0.061035156	2.159301718	-8.61567392	0.0837402356	-0.4272461	0.18310547	-1.159668	5.98742662	8.406323380000002	0.5969482428	0.061035156	-0.4272461	-0.5493164	-8.96140126	1.003686502	1.681982428	0.18310547	0.061035156	-0.12207031	-2.274145468	9.697119110000001	1.2860107820000002	0.24414062	-0.061035156	0.12207031	2.292089856	9.666015380000001	-0.8122802520000001	0.4272461	-0.9765625	-0.30517578	1549637210.71
-9.220996106000001	-2.3937744600000004	-3.6690185700000004	0.30517578	-0.48828125	0.18310547	2.138964856	-8.49963408	0.1112548822	-0.61035156	0.7324219	-0.5493164	6.0747558900000005	8.52954074	0.770410144	0.18310547	-0.24414062	-0.79345703	-9.05231929	0.8194580072000001	1.701123004	0.36621094	-0.61035156	-0.061035156	-2.2645751800000005	9.770092752000002	1.5013427520000002	0.061035156	-0.4272461	0.30517578	3.50393071	9.746167032	-1.0646972840000002	-0.18310547	0.24414062	0	1549637210.75
-9.267651260000001	-1.93439946	-3.0720702880000004	-0.4272461	-0.18310547	0.18310547	2.154516574	-8.84177266	0.025122070680000004	-0.61035156	0.7324219	-0.5493164	5.9036866	8.76760234	0.891235324	0.061035156	-0.36621094	-1.0986328	-9.54399411	0.31223143000000003	2.1616942900000002	0.4272461	-0.7324219	0	-1.96669928	9.96628444	1.8662109620000003	0.061035156	-0.4272461	0.30517578	2.5947509	9.80598192	-1.102978534	-0.4272461	0.30517578	0.24414062	1549637210.79
-8.985326980000002	-2.209545926	-2.78496106	-0.24414062	0.36621094	0.18310547	2.154516574	-8.84177266	0.025122070680000004	-0.6713867	1.2207031	0	5.64169928	8.63122554	0.965405252	0.12207031	-0.6713867	-1.4648438	-9.283202880000001	-0.3026611322	2.107861322	0.36621094	-0.61035156	0	-1.720263678	9.689941394000002	2.19997554	0.24414062	-0.30517578	0.30517578	1.378125	9.6552491	-0.7680175720000001	-0.24414062	-0.061035156	-0.061035156	1549637210.83
-9.10734874	-2.6126952880000003	-2.592358426	-0.24414062	-0.4272461	0.18310547	2.5397216460000003	-8.846557608000001	-0.19020996400000004	-0.6713867	1.5869141	0.48828125	5.39167482	8.41708966	1.102978534	0.30517578	-0.6713867	-1.7700195	-9.149218750000001	-0.5802001800000001	2.201171924	0.18310547	-0.8544922	0.061035156	-1.5743163940000002	9.3573732	2.366259784	0.18310547	-0.36621094	0.36621094	1.3577880400000002	9.5703125	-0.5251708966	-0.18310547	-0.30517578	-0.30517578	1549637210.87
-8.99728984	-2.5217773560000003	-2.0061767180000003	-0.12207031	-0.24414062	0.24414062	2.65935054	-8.720947480000001	-0.36965332460000005	-0.5493164	2.5024414	0.7324219	5.0531250000000005	8.537914840000001	1.1855224640000002	0.48828125	-0.48828125	-2.319336	-9.1791259	-0.6316406250000001	2.27055661	0.12207031	-0.79345703	0.061035156	-1.3254882200000002	9.45786142	2.410522464	0.18310547	-0.36621094	0.36621094	1.7669189300000003	9.560742212000001	-0.4844970746000001	0	-0.18310547	-0.12207031	1549637210.91
