# Supplementary material for: A deep learning approach for lower back-pain risk prediction during manual lifting
Source: PLoS One. 2021 Feb 19;16(2):e0247162. doi: 10.1371/journal.pone.0247162 (PMC7894914; doi:10.1371/journal.pone.0247162)
Supplement: S1 Data — (ZIP) [file pone.0247162.s001.zip › source-used/Subject_02_P2_Zone04_T2.csv]

Side_A_x	Side_A_y	Side_A_z	Side_G_x	Side_G_y	Side_G_z	LtWt_A_x	LtWt_A_y	LtWt_A_z	LtWt_G_x	LtWt_G_y	LtWt_G_z	RtWt_A_x	RtWt_A_y	RtWt_A_z	RtWt_G_x	RtWt_G_y	RtWt_G_z	Back_A_x	Back_A_y	Back_A_z	Back_G_x	Back_G_y	Back_G_z	UArm_A_x	UArm_A_y	UArm_A_z	UArm_G_x	UArm_G_y	UArm_G_z	Thig_A_x	Thig_A_y	Thig_A_z	Thig_G_x	Thig_G_y	Thig_G_z	Time_stp
-9.343017572	-1.1580077880000001	-3.2228027160000003	-0.061035156	-0.061035156	0	2.9548339660000003	-8.791528060000001	-0.8565429712000001	0	-0.061035156	-0.061035156	3.8795653960000003	9.73659694	0.48090820680000007	-0.061035156	-0.061035156	0	-8.972167932000001	-0.40554199280000003	3.47402356	-0.061035156	-0.12207031	0	-0.5455078076000001	9.71625998	2.6390135800000003	-0.061035156	-0.061035156	0	1.5970459260000003	9.77368161	-0.26677246400000004	0	-0.061035156	-0.061035156	1549638043.778
-9.340625000000001	-1.1484375	-3.213232428	0	-0.061035156	0	2.93569339	-8.77836911	-0.86850589	-0.061035156	-0.061035156	-0.061035156	3.87238768	9.74257788	0.47971191100000005	0	-0.061035156	0	-8.96259784	-0.39836425720000007	3.4979492800000003	0	0	0	-0.5048339856	9.719848740000002	2.6509764400000004	0	0	-0.061035156	1.582690396	9.760522660000001	-0.25959472840000003	0	0	0	1549638043.818
-9.351391574	-1.152026358	-3.24194339	-0.061035156	-0.061035156	-0.061035156	2.8914307100000003	-8.76042482	-0.8732910340000001	-0.061035156	-0.061035156	-0.061035156	3.877172824	9.71147464	0.49167482	-0.061035156	0	-0.061035156	-8.93388678	-0.38879393000000007	3.4512939300000003	-0.061035156	-0.061035156	-0.061035156	-0.5526855432	9.682763580000001	2.604321286	-0.061035156	0	0	1.599438498	9.77607428	-0.26318359620000004	0	-0.061035156	-0.061035156	1549638043.858
-9.340625000000001	-1.1962890380000002	-3.2455322480000004	-0.061035156	-0.061035156	-0.061035156	2.899804712	-8.771191394	-0.8589355432	-0.061035156	-0.061035156	-0.061035156	3.8747802520000003	9.74257788	0.47971191100000005	-0.061035156	-0.061035156	-0.061035156	-8.93388678	-0.38879393000000007	3.4512939300000003	-0.061035156	-0.12207031	-0.061035156	-0.5909667932	9.724634080000001	2.5971435700000005	0	-0.061035156	0	1.599438498	9.77607428	-0.26318359620000004	-0.061035156	0	-0.061035156	1549638043.898
-9.319091754	-1.1986816100000002	-3.1916992800000004	0	-0.061035156	0	2.93569339	-8.789135880000002	-0.8900390380000001	-0.061035156	-0.061035156	-0.061035156	3.9441650360000002	9.749755890000001	0.454589856	-0.061035156	-0.061035156	0	-8.95183107	-0.401953125	3.4883788940000002	0	-0.061035156	-0.061035156	-0.5490966754000001	9.73540036	2.628247104	-0.061035156	-0.061035156	-0.061035156	1.617382788	9.770092752000002	-0.23327636780000002	-0.061035156	0	-0.061035156	1549638043.938
-9.32148462	-1.1711669928000001	-3.213232428	0	-0.061035156	0	2.9165527160000004	-8.77597644	-0.879272464	-0.061035156	-0.061035156	-0.061035156	3.9310058900000002	9.71745607	0.46774902160000004	0	-0.061035156	0	-8.9326902	-0.40434570680000004	3.48957518	0	-0.061035156	-0.061035156	-0.5263671924000001	9.6983152	2.633032248	-0.061035156	-0.061035156	-0.061035156	1.5456054320000001	9.756933606	-0.2619873004	-0.061035156	-0.061035156	0	1549638043.978
-9.33942842	-1.161596646	-3.2407471040000004	0	-0.061035156	0	2.89382338	-8.762817392	-0.8529540740000001	-0.061035156	-0.061035156	0	3.8939209260000003	9.697119110000001	0.5048339856	-0.061035156	-0.061035156	-0.061035156	-8.9326902	-0.40434570680000004	3.48957518	0	-0.061035156	-0.061035156	-0.5120117212	9.66481929	2.613891574	-0.061035156	-0.061035156	0	1.5456054320000001	9.756933606	-0.2619873004	-0.061035156	-0.061035156	0	1549638044.018
-9.33942842	-1.153222644	-3.2275878600000003	0	-0.061035156	0	2.934497104	-8.787939300000001	-0.860131839	-0.061035156	0	0	3.917846646	9.6983152	0.4713378894	-0.061035156	-0.061035156	-0.061035156	-8.947045926000001	-0.41152344240000005	3.4955566100000004	0	-0.061035156	-0.061035156	-0.5275634784000001	9.689941394000002	2.6390135800000003	-0.061035156	-0.061035156	0	1.5575683900000001	9.760522660000001	-0.23566894960000004	0	-0.061035156	0	1549638044.058
-9.32746556	-1.152026358	-3.215625	0	0	0	2.956030252	-8.813061600000001	-0.8589355432	-0.061035156	0	-0.061035156	3.917846646	9.724634080000001	0.45100097840000003	-0.061035156	-0.061035156	-0.061035156	-8.93388678	-0.4294677716	3.523071286	0	-0.061035156	-0.061035156	-0.516796875	9.712670926000001	2.65576178	-0.061035156	-0.061035156	-0.061035156	1.592260782	9.77248552	-0.27993163940000004	0	0	0	1549638044.098
-9.341821580000001	-1.149633786	-3.2239991	0	-0.061035156	-0.061035156	2.951245108	-8.7963134	-0.855346646	-0.061035156	0	-0.061035156	3.9298096040000003	9.697119110000001	0.45578614200000006	-0.061035156	-0.061035156	-0.061035156	-8.93388678	-0.4294677716	3.523071286	0	-0.061035156	-0.061035156	-0.5144042932	9.682763580000001	2.6390135800000003	-0.061035156	-0.061035156	-0.061035156	1.592260782	9.77248552	-0.27993163940000004	-0.061035156	0	0	1549638044.138
-9.343017572	-1.152026358	-3.2144287140000003	-0.061035156	-0.061035156	0	2.94765625	-8.797509980000001	-0.8565429712000001	-0.061035156	-0.061035156	-0.061035156	3.9226317900000005	9.680371106	0.4474121106000001	-0.061035156	-0.061035156	-0.061035156	-8.92551268	-0.439038089	3.494360324	0	0	-0.061035156	-0.5239746106000001	9.66481929	2.628247104	0	-0.061035156	-0.061035156	1.6341308900000002	9.743774460000001	-0.22968750000000002	0	-0.061035156	0	1549638044.178
-9.341821580000001	-1.1352783540000002	-3.18332518	0	-0.061035156	0	2.9548339660000003	-8.797509980000001	-0.876879892	-0.061035156	0	-0.061035156	3.9298096040000003	9.68515625	0.44143066100000006	0	0	-0.061035156	-8.927905252	-0.44143066100000006	3.494360324	0	0	-0.061035156	-0.5215820288	9.677978240000002	2.633032248	0	0	-0.061035156	1.6185790740000001	9.76411142	-0.25839844240000004	0	0	0	1549638044.218
-9.34541034	-1.146044928	-3.20366214	-0.061035156	-0.061035156	0	2.920141574	-8.8214357	-0.879272464	-0.061035156	-0.061035156	-0.061035156	3.926220746	9.701904254	0.4450195288	0	0	0	-8.920727340000001	-0.43664550720000006	3.5087158540000005	-0.061035156	-0.061035156	0	-0.5443115216000001	9.69233426	2.642602536	0	0	0	1.61977536	9.76411142	-0.2560058606	-0.061035156	0	0	1549638044.258
-9.340625000000001	-1.1328857428	-3.220410144	-0.061035156	-0.061035156	0	2.8878417540000005	-8.80947284	-0.869702176	-0.061035156	-0.061035156	-0.061035156	3.93339856	9.70310054	0.4605712860000001	0	0	0	-8.91354982	-0.42707518000000005	3.5027344240000007	-0.061035156	-0.061035156	-0.061035156	-0.5455078076000001	9.69233426	2.6210692900000003	0	0	0	1.6114013580000002	9.76291484	-0.250024411	-0.061035156	-0.061035156	0	1549638044.298
-9.335839660000001	-1.143652356	-3.198876996	-0.061035156	-0.061035156	0	2.878271466	-8.80349092	-0.8577392572	-0.061035156	-0.061035156	-0.061035156	3.94895018	9.721044928000001	0.47492675720000005	0	0	0	-8.923120108	-0.424682608	3.514697284	-0.061035156	-0.061035156	0	-0.5479003894	9.693530252	2.624658246	0	0	0	1.6114013580000002	9.74736322	-0.2081542932	-0.061035156	0	0	1549638044.338
-9.34421376	-1.13647464	-3.1940917540000004	-0.061035156	-0.061035156	0	2.8962158540000003	-8.802294928000002	-0.8637207068000001	0	-0.061035156	0	3.946557608	9.721044928000001	0.516796875	0	-0.061035156	0	-8.923120108	-0.424682608	3.514697284	-0.061035156	-0.061035156	0	-0.5275634784000001	9.70429712	2.644995108	0	0	0	1.6114013580000002	9.74736322	-0.2081542932	0	-0.061035156	0	1549638044.378
-9.343017572	-1.1508300720000002	-3.2180175720000004	-0.061035156	-0.061035156	0	2.9045898560000003	-8.807080072	-0.8517577880000001	0	-0.061035156	0	3.951342752	9.713867212	0.5132080072	-0.061035156	0	0	-8.920727340000001	-0.424682608	3.5111084260000003	-0.061035156	-0.061035156	0	-0.5263671924000001	9.688745108	2.61867662	-0.061035156	0	0	1.592260782	9.76411142	-0.2512207068	-0.061035156	0	0	1549638044.418
-9.32866214	-1.18671875	-3.21921376	-0.061035156	-0.061035156	0	2.92971196	-8.793920926	-0.846972644	0	-0.061035156	0	3.93339856	9.72224092	0.5048339856	-0.061035156	0	0	-8.924316394	-0.41511232	3.5194824280000003	-0.061035156	-0.061035156	0	-0.5263671924000001	9.701904254	2.62705072	-0.061035156	0	0	1.58149411	9.753344748	-0.2260986322	-0.061035156	0	0	1549638044.458
-9.35258786	-1.1580077880000001	-3.1964844240000003	0	-0.061035156	0	2.956030252	-8.7963134	-0.8732910340000001	0	-0.061035156	-0.061035156	3.9381836060000004	9.734204074	0.48090820680000007	-0.061035156	0	0	-8.924316394	-0.41511232	3.5194824280000003	-0.061035156	-0.061035156	0	-0.531152356	9.709082068	2.6222655759999998	-0.061035156	0	0	1.58149411	9.753344748	-0.2260986322	0	-0.061035156	0	1549638044.498
-9.354980432000001	-1.1209228240000002	-3.1905028960000004	-0.061035156	-0.061035156	0	2.96560054	-8.78076178	-0.9139648560000001	0	-0.061035156	-0.061035156	3.93339856	9.71745607	0.4689453076	-0.061035156	0	0	-8.92551268	-0.41271972840000004	3.5206787140000007	-0.061035156	-0.061035156	0	-0.539526358	9.687548920000001	2.61867662	-0.061035156	-0.061035156	0	1.58149411	9.76411142	-0.230883786	-0.061035156	0	0	1549638044.538
-9.338232428000001	-1.1604003600000001	-3.2251952880000005	-0.061035156	0	-0.061035156	2.9667969240000005	-8.766406250000001	-0.9055908540000002	-0.061035156	-0.061035156	-0.061035156	3.9166503600000007	9.697119110000001	0.45698242800000005	-0.061035156	-0.061035156	0	-8.90517572	-0.41271972840000004	3.5362304320000004	0	-0.061035156	0	-0.5335449280000001	9.68515625	2.60910643	-0.061035156	-0.061035156	0	1.58149411	9.76411142	-0.230883786	0	0	0	1549638044.578
-9.350195288	-1.1855224640000002	-3.1952880400000003	0	-0.061035156	0	2.9632079680000003	-8.774780252000001	-0.8816650360000001	0	-0.061035156	-0.061035156	3.8963134000000004	9.719848740000002	0.43664550720000006	-0.061035156	-0.061035156	0	-8.943457068	-0.42707518000000005	3.5888672120000003	-0.061035156	-0.061035156	-0.061035156	-0.4904785144	9.7318116	2.633032248	-0.061035156	-0.061035156	0	1.5982422120000002	9.759326080000001	-0.2823242212	0	-0.061035156	-0.061035156	1549638044.618
-9.33942842	-1.143652356	-3.158203076	0	0	0	2.9955077880000003	-8.771191394	-0.8840576080000001	-0.061035156	0	-0.061035156	3.9070800720000003	9.71027806	0.47492675720000005	0	0	0	-8.911157248	-0.42229003600000004	3.5314452880000005	-0.061035156	0	-0.061035156	-0.477319339	9.686352340000001	2.6258545320000004	-0.061035156	0	-0.061035156	1.64011232	9.76411142	-0.22490234620000002	-0.061035156	0	0	1549638044.658
-9.382495108	-1.129296875	-3.21921376	-0.061035156	0	0	2.96560054	-8.750854532	-0.885253894	0	0	-0.061035156	3.8807617800000003	9.677978240000002	0.49526367800000004	-0.061035156	0	-0.061035156	-8.918335160000002	-0.401953125	3.535034146	0	0	0	-0.540722644	9.646875000000001	2.60910643	-0.061035156	0	0	1.5743163940000002	9.76770018	-0.227294928	-0.061035156	0	0	1549638044.698
-9.351391574	-1.1639892572000001	-3.2180175720000004	-0.061035156	-0.061035156	0	2.9440673920000004	-8.77597644	-0.9043945288	0	-0.061035156	-0.061035156	3.9034912140000007	9.734204074	0.47492675720000005	-0.061035156	-0.061035156	-0.061035156	-8.918335160000002	-0.401953125	3.535034146	0	-0.061035156	-0.061035156	-0.54191893	9.7150634	2.60671376	0	-0.061035156	0	1.5743163940000002	9.76770018	-0.227294928	0	0	0	1549638044.737
-9.326269568	-1.1675781250000001	-3.19768071	0	0	0	2.9464599640000007	-8.80588408	-0.915161142	-0.061035156	-0.061035156	-0.061035156	3.9716797120000003	9.7485598	0.45100097840000003	0	0	0	-8.920727340000001	-0.40434570680000004	3.5362304320000004	0	-0.061035156	-0.061035156	-0.5431152356000001	9.73898912	2.636621106	-0.061035156	0	0	1.600634784	9.77248552	-0.265576178	-0.061035156	0	0	1549638044.778
-9.338232428000001	-1.1352783540000002	-3.2048584260000004	0	0	0	2.9117675720000005	-8.77597644	-0.8948242212000002	-0.061035156	0	-0.061035156	3.9477538940000003	9.713867212	0.49167482	0	-0.061035156	0	-8.920727340000001	-0.40434570680000004	3.5362304320000004	0	-0.061035156	-0.061035156	-0.5215820288	9.687548920000001	2.61867662	-0.061035156	-0.061035156	0	1.6090087860000002	9.756933606	-0.2260986322	-0.061035156	0	0	1549638044.817
-9.362158246000002	-1.1352783540000002	-3.2275878600000003	0	0	0	2.8962158540000003	-8.753247300000002	-0.86850589	-0.061035156	0	-0.061035156	3.9190429320000004	9.687548920000001	0.49167482	-0.061035156	-0.061035156	0	-8.920727340000001	-0.40434570680000004	3.5362304320000004	0	-0.061035156	-0.061035156	-0.46655273560000005	9.687548920000001	2.613891574	-0.061035156	-0.061035156	0	1.58747554	9.756933606	-0.2392578076	-0.061035156	-0.061035156	0	1549638044.857
-9.3238768	-1.138867212	-3.2228027160000003	-0.061035156	0	0	2.9165527160000004	-8.78435054	-0.8708984620000001	-0.061035156	0	0	3.935791034	9.72822284	0.477319339	-0.061035156	0	-0.061035156	-8.939868210000002	-0.41870117800000006	3.581689496	0	0	-0.061035156	-0.461767572	9.7401857	2.6354248200000003	-0.061035156	0	0	1.650878894	9.76171875	-0.24045410340000004	-0.061035156	0	0	1549638044.898
-9.319091754	-1.128100589	-3.201269568	0	0	0	2.93808606	-8.79990216	-0.8924316100000002	-0.061035156	0	-0.061035156	3.9453614200000002	9.718652160000001	0.48330077880000005	0	0	-0.061035156	-8.907568390000002	-0.42707518000000005	3.5422119600000004	0	0	-0.061035156	-0.49167482	9.71625998	2.644995108	-0.061035156	0	-0.061035156	1.60183107	9.759326080000001	-0.23208007200000003	-0.061035156	-0.061035156	0	1549638044.937
-9.33942842	-1.0742675720000001	-3.2048584260000004	-0.061035156	-0.061035156	0	2.951245108	-8.789135880000002	-0.8529540740000001	-0.061035156	-0.061035156	-0.061035156	3.927417032	9.693530252	0.517993161	-0.061035156	0	-0.061035156	-8.907568390000002	-0.42707518000000005	3.5422119600000004	0	0	-0.061035156	-0.47373047120000006	9.66481929	2.62944339	-0.061035156	0	-0.061035156	1.60183107	9.759326080000001	-0.23208007200000003	-0.061035156	-0.061035156	0	1549638044.977
-9.362158246000002	-1.0479492212000001	-3.210839856	-0.061035156	-0.061035156	0	2.942871106	-8.7795652	-0.839794928	0	-0.061035156	0	3.9441650360000002	9.67080072	0.515600589	-0.061035156	0	-0.061035156	-8.90996106	-0.4294677716	3.5577635800000005	0	0	-0.061035156	-0.462963858	9.668408246	2.656957968	-0.061035156	0	0	1.6879638580000003	9.737792932000001	-0.22849121400000003	-0.061035156	0.061035156	0.061035156	1549638045.017
-9.36455072	-1.032397464	-3.1964844240000003	-0.061035156	0	0	2.9524413940000005	-8.77597644	-0.860131839	-0.061035156	0	0	3.9716797120000003	9.69592302	0.48330077880000005	0	0	-0.061035156	-8.89321286	-0.461767572	3.5625489200000002	0	0	-0.061035156	-0.5060302716	9.69472644	2.65576178	-0.061035156	0	-0.061035156	1.6999267180000002	9.765307608	-0.21413574280000003	-0.061035156	0	0.061035156	1549638045.057
-9.371728240000001	-1.0419677520000001	-3.1821288940000003	-0.061035156	-0.061035156	0	2.9727783540000003	-8.7963134	-0.8744873200000001	0	-0.061035156	0	3.9704834260000004	9.705493210000002	0.47851562500000006	0	0	-0.061035156	-8.89321286	-0.461767572	3.5625489200000002	-0.061035156	0	-0.061035156	-0.5072265576	9.693530252	2.6533691100000003	-0.061035156	0	-0.061035156	1.6999267180000002	9.765307608	-0.21413574280000003	-0.061035156	0	0	1549638045.097
-9.350195288	-1.0754638580000002	-3.208447284	-0.061035156	-0.061035156	0	2.981152356	-8.790332068	-0.8876464660000001	0	-0.061035156	-0.061035156	3.966894568	9.688745108	0.5227783246000001	0	0	-0.061035156	-8.901586960000001	-0.4713378894	3.5697264400000006	-0.061035156	0	-0.061035156	-0.47014160340000005	9.68515625	2.67370607	-0.061035156	0	0	1.71667482	9.746167032	-0.1997802716	-0.061035156	0	0	1549638045.137
-9.33464357	-1.0934082068000002	-3.208447284	-0.061035156	-0.061035156	0	2.9943116	-8.790332068	-0.8972167932	0	-0.061035156	0	3.976464856	9.700707968000001	0.5622558606000001	0	0	-0.061035156	-8.907568390000002	-0.46774902160000004	3.5697264400000006	-0.061035156	0	0	-0.45698242800000005	9.697119110000001	2.68566893	-0.061035156	0	0	1.7059082460000001	9.7401857	-0.2033691394	0	-0.061035156	0	1549638045.177
-9.331054712	-1.043164038	-3.185717752	-0.061035156	0	0	3.00986322	-8.793920926	-0.8637207068000001	0	-0.061035156	0	3.9908202880000005	9.688745108	0.6029296924	-0.061035156	0	0	-8.89680162	-0.4689453076	3.563745108	-0.061035156	0	0	-0.48090820680000007	9.66242662	2.670117212	-0.061035156	0	0	1.7059082460000001	9.7401857	-0.2033691394	-0.061035156	0	0	1549638045.217
-9.360961960000001	-1.0587158540000001	-3.23955072	-0.061035156	-0.061035156	0	3.0206298920000005	-8.777173020000001	-0.8457763580000002	0	-0.061035156	-0.061035156	3.992016574	9.693530252	0.5658447284000001	-0.061035156	0	0	-8.91354982	-0.46535643000000004	3.570922824	-0.061035156	0	0	-0.462963858	9.666015380000001	2.68327626	-0.061035156	0	0	1.676000998	9.744970746000002	-0.2189208966	-0.061035156	0	0	1549638045.257
-9.350195288	-1.079052716	-3.2299804320000005	-0.061035156	-0.061035156	0	3.0325927520000002	-8.78554712	-0.8457763580000002	0	-0.061035156	0	4.008764676	9.712670926000001	0.5371337860000001	-0.061035156	0	0	-8.92670926	-0.4521972644	3.56613768	0	0	0	-0.45100097840000003	9.705493210000002	2.686865216	-0.061035156	0	0	1.6879638580000003	9.754540740000001	-0.2045654254	0	-0.061035156	0	1549638045.297
-9.32148462	-1.0742675720000001	-3.1845214660000005	-0.061035156	0	-0.061035156	3.051733426	-8.80588408	-0.8577392572	0	0	0	3.9956054320000005	9.709082068	0.5191894568000001	-0.061035156	0	0	-8.93747554	-0.44980469240000004	3.575707968	0	0.061035156	0	-0.47373047120000006	9.686352340000001	2.68566893	-0.061035156	0	0	1.6879638580000003	9.754540740000001	-0.2045654254	0	-0.061035156	0	1549638045.337
-9.343017572	-1.076660144	-3.2048584260000004	-0.061035156	0	-0.061035156	3.0589112400000005	-8.78076178	-0.838598642	0	-0.061035156	-0.061035156	3.9393798920000007	9.671997300000001	0.5060302716	-0.061035156	0	0.061035156	-8.918335160000002	-0.4486083966	3.5589599640000005	-0.061035156	0	0	-0.46535643000000004	9.651660340000001	2.66772464	-0.061035156	0	0	1.6472900360000002	9.755737320000001	-0.1985839856	-0.061035156	0	0	1549638045.377
-9.34780252	-1.05991214	-3.2048584260000004	0	0	-0.061035156	3.02661142	-8.758032248000001	-0.84816893	0	0	-0.061035156	3.8783691100000004	9.66242662	0.46655273560000005	0	0	0	-8.936279254	-0.4426269568000001	3.56613768	-0.061035156	0.061035156	0	-0.416308606	9.656445288	2.6772949280000002	-0.061035156	0	0	1.680786142	9.744970746000002	-0.18901367800000002	-0.061035156	0	0	1549638045.417
-9.351391574	-1.053930661	-3.210839856	0	0	-0.061035156	2.9727783540000003	-8.771191394	-0.876879892	0	0	-0.061035156	3.8616211060000003	9.686352340000001	0.458178714	0	0	-0.061035156	-8.954223740000002	-0.42587889400000006	3.609204074	0	0.18310547	0	-0.419897464	9.68515625	2.6904540740000003	0	0.061035156	-0.061035156	1.6903564300000002	9.75214856	-0.1770507788	-0.061035156	0	0	1549638045.457
-9.32746556	-1.038378894	-3.2251952880000005	-0.061035156	0	-0.061035156	2.93808606	-8.77836911	-0.8708984620000001	0	0	0	3.877172824	9.69472644	0.47971191100000005	0	0	-0.061035156	-8.9326902	-0.416308606	3.5338378600000007	-0.061035156	0.061035156	0	-0.5144042932	9.67438948	2.665332068	0	0.061035156	-0.061035156	1.7083007200000002	9.74138179	-0.21533202880000002	0	0	0	1549638045.497
-9.340625000000001	-1.0826415740000002	-3.262280252	-0.061035156	-0.061035156	-0.061035156	2.928515576	-8.75922824	-0.8613281250000001	0	-0.061035156	0	3.8795653960000003	9.7066893	0.5072265576	0	-0.061035156	-0.061035156	-8.931494110000001	-0.4067382788	3.4979492800000003	0	0.061035156	0	-0.5610595746000001	9.676782248	2.65576178	0	-0.061035156	-0.061035156	1.7441894960000002	9.743774460000001	-0.16030273560000002	0	0	-0.061035156	1549638045.537
-9.34780252	-1.0742675720000001	-3.2311766200000003	0	-0.061035156	-0.061035156	2.9141601440000002	-8.740087860000001	-0.879272464	0	-0.061035156	0	3.9154540740000003	9.73061502	0.5048339856	0	-0.061035156	-0.061035156	-8.93388678	-0.4103271466	3.50991214	0	0.061035156	0	-0.5036376800000001	9.71027806	2.680883786	0	-0.061035156	-0.061035156	1.7441894960000002	9.743774460000001	-0.16030273560000002	0	0	0	1549638045.577
-9.35258786	-1.0646972840000002	-3.237158246	0	0	-0.061035156	2.9129637600000002	-8.756836060000001	-0.8840576080000001	-0.061035156	0	0.061035156	3.9094726440000005	9.733007788	0.5467041034000001	0	0	-0.061035156	-8.953027160000001	-0.4067382788	3.4931639400000005	0	0.061035156	0	-0.46774902160000004	9.7066893	2.6772949280000002	0	0	-0.061035156	1.7118896760000002	9.754540740000001	-0.15192871400000002	-0.061035156	0	0	1549638045.617
-9.346606430000001	-1.073071286	-3.2562989200000003	0	-0.061035156	-0.061035156	2.9620117800000005	-8.78554712	-0.850561502	-0.061035156	0	0.061035156	3.9094726440000005	9.71745607	0.5790038940000001	0	-0.061035156	-0.12207031	-8.95183107	-0.41870117800000006	3.4800048920000006	0	0.061035156	0	-0.45937500000000003	9.676782248	2.6641358800000003	0	-0.061035156	-0.061035156	1.6712158540000002	9.76291484	-0.2177246106	0	-0.061035156	-0.061035156	1549638045.657
-9.31669928	-1.081445288	-3.2311766200000003	0	0	-0.061035156	3.02661142	-8.77597644	-0.8206542932	-0.061035156	0	0	3.9405760800000005	9.707885880000001	0.573022464	-0.061035156	-0.061035156	-0.12207031	-8.954223740000002	-0.416308606	3.4536866	0	0.061035156	0	-0.4330566394	9.69592302	2.670117212	0	0	-0.061035156	1.7118896760000002	9.76291484	-0.17465820680000002	0	0	0	1549638045.697
-9.351391574	-1.038378894	-3.2706542540000005	0	0	-0.061035156	3.027807608	-8.76042482	-0.7967285340000001	-0.061035156	-0.061035156	0	3.976464856	9.71625998	0.5467041034000001	0	0	-0.12207031	-8.96140126	-0.40554199280000003	3.446508786	0	0.061035156	0	-0.4486083966	9.700707968000001	2.670117212	-0.061035156	0	-0.061035156	1.7477783540000003	9.7485598	-0.193798822	0	0	0	1549638045.737
-9.32746556	-1.0503417932	-3.25151358	-0.061035156	0	-0.061035156	3.0134521760000004	-8.756836060000001	-0.778784146	-0.061035156	0	0	3.9788574280000004	9.69951178	0.5084228534	-0.061035156	-0.061035156	-0.061035156	-8.957812500000001	-0.3935791034	3.408227536	0	0.061035156	0	-0.5036376800000001	9.667211960000001	2.6378173920000005	0	0	-0.061035156	1.7489746400000001	9.73898912	-0.1997802716	0	0	0	1549638045.777
-9.341821580000001	-1.081445288	-3.2539062500000004	0	0	-0.061035156	3.019433606	-8.76401358	-0.811083966	0	0	0	3.9956054320000005	9.689941394000002	0.47253417540000003	0	-0.061035156	-0.061035156	-8.96140126	-0.39836425720000007	3.390283246	0	0.061035156	0	-0.515600589	9.67438948	2.636621106	0	-0.061035156	-0.061035156	1.7489746400000001	9.73898912	-0.1997802716	-0.061035156	-0.061035156	0	1549638045.817
-9.35617662	-1.1041748200000001	-3.269457968	-0.061035156	-0.061035156	-0.061035156	3.0038817900000003	-8.78076178	-0.83022464	-0.061035156	0	0	3.9788574280000004	9.680371106	0.424682608	0	-0.061035156	0	-8.957812500000001	-0.38640135800000003	3.39267572	0	0.061035156	0	-0.5227783246000001	9.680371106	2.6402099640000003	0	0	-0.061035156	1.693945288	9.74736322	-0.2129394568	0	0	0	1549638045.857
-9.343017572	-1.1053711060000002	-3.25988768	0	-0.061035156	-0.061035156	2.9679932100000004	-8.774780252000001	-0.835009784	-0.061035156	0	-0.061035156	3.953735324	9.677978240000002	0.4426269568000001	0	-0.061035156	0	-8.960205072	-0.379223642	3.359179712	0	0	0	-0.515600589	9.682763580000001	2.613891574	0	-0.061035156	-0.061035156	1.7669189300000003	9.7401857	-0.19499511780000003	0	-0.061035156	-0.061035156	1549638045.897
-9.303539840000001	-1.0898193390000002	-3.23596196	0	0	0	2.9416748200000002	-8.766406250000001	-0.838598642	-0.061035156	0	-0.061035156	3.94895018	9.683960160000002	0.45100097840000003	0	0	0	-8.992504892	-0.38879393000000007	3.3783202880000003	0	0.061035156	0	-0.49526367800000004	9.677978240000002	2.624658246	0	0	-0.061035156	1.7669189300000003	9.7401857	-0.19499511780000003	0.061035156	0	-0.061035156	1549638045.937
-9.32028804	-1.1125488220000002	-3.2658691100000006	0	0	0	2.91535643	-8.750854532	-0.8445800720000001	-0.061035156	0	-0.061035156	3.927417032	9.67080072	0.45339357	0	0	0	-8.957812500000001	-0.38999023560000007	3.3197021760000003	0	0	0	-0.5467041034000001	9.65883786	2.624658246	0	0	-0.061035156	1.7106933900000003	9.73061502	-0.2536132788	-0.061035156	-0.061035156	-0.061035156	1549638045.977
-9.351391574	-1.1017822480000001	-3.2814209260000005	0	-0.061035156	0	2.8818603240000003	-8.748461960000002	-0.8517577880000001	-0.061035156	0	-0.061035156	3.88674321	9.7066893	0.46535643000000004	0	0	0	-8.95063498	-0.3947753894	3.28022464	-0.061035156	-0.061035156	0	-0.6005371106	9.681567392	2.5839844240000005	0	0	0	1.774096646	9.73061502	-0.1806396466	-0.061035156	-0.12207031	-0.061035156	1549638046.017
-9.343017572	-1.0886230432000001	-3.255102536	-0.061035156	0	0	2.85913089	-8.798706070000001	-0.8565429712000001	-0.061035156	-0.061035156	-0.061035156	3.8616211060000003	9.743774460000001	0.4844970746000001	0	-0.061035156	0	-8.991308606	-0.37802735600000004	3.3244873200000002	0	-0.061035156	0	-0.5885742212	9.71027806	2.598339856	0	-0.061035156	0	1.774096646	9.73061502	-0.1806396466	-0.061035156	0	0	1549638046.057
-9.325073380000001	-1.156811502	-3.289794928	-0.061035156	-0.061035156	-0.061035156	2.85075679	-8.81665036	-0.8577392572	-0.061035156	-0.061035156	-0.061035156	3.8711913940000002	9.7485598	0.48569336060000007	0	-0.061035156	0	-8.993701080000001	-0.37204589660000004	3.32089856	0	-0.061035156	0	-0.5849853534	9.71745607	2.6103027160000005	0	-0.061035156	0	1.6437011780000002	9.76171875	-0.2512207068	0	0.061035156	-0.061035156	1549638046.097
-9.310717752	-1.183129892	-3.261083966	0	0	0	2.8555420320000002	-8.808276260000001	-0.80390625	-0.061035156	-0.061035156	-0.061035156	3.8460692900000004	9.750951980000002	0.48330077880000005	-0.061035156	-0.061035156	0	-8.99728984	-0.3947753894	3.3496094240000005	-0.061035156	-0.061035156	0	-0.5526855432	9.718652160000001	2.6150878600000005	0	-0.061035156	0	1.580297824	9.78444838	-0.2930908246	-0.061035156	-0.12207031	-0.12207031	1549638046.137
-9.325073380000001	-1.1400634980000002	-3.2539062500000004	-0.061035156	-0.061035156	0	2.8579346040000004	-8.81186502	-0.8015136780000001	0	-0.061035156	0	3.8532471040000003	9.734204074	0.47253417540000003	-0.061035156	-0.061035156	-0.061035156	-8.994897660000001	-0.37084961060000005	3.37473143	-0.061035156	-0.061035156	0	-0.5108154254	9.70429712	2.613891574	0	0	0	1.6736084260000001	9.750951980000002	-0.19020996400000004	0	-0.061035156	-0.061035156	1549638046.176
-9.335839660000001	-1.11613768	-3.2646728240000003	-0.061035156	-0.061035156	-0.061035156	2.8818603240000003	-8.802294928000002	-0.8170653959999999	0	-0.061035156	-0.061035156	3.8843505400000002	9.709082068	0.4474121106000001	-0.061035156	0	-0.061035156	-8.99609375	-0.37683107	3.352001996	-0.061035156	-0.12207031	0	-0.538330072	9.681567392	2.604321286	-0.061035156	0	-0.061035156	1.6664307100000002	9.749755890000001	-0.21533202880000002	-0.061035156	0	-0.061035156	1549638046.217
-9.329858426000001	-1.1735596040000003	-3.267065396	-0.061035156	-0.061035156	-0.061035156	2.86152356	-8.790332068	-0.8433837860000001	0	-0.061035156	0	3.8939209260000003	9.73540036	0.41870117800000006	-0.061035156	-0.061035156	-0.061035156	-9.000878894000001	-0.3732421924	3.4142089660000003	0	0	0	-0.5323486420000001	9.72702626	2.616284146	-0.061035156	0	-0.061035156	1.6090087860000002	9.76770018	-0.22011719240000002	0	0.061035156	-0.061035156	1549638046.257
-9.326269568	-1.1711669928000001	-3.2311766200000003	0	-0.061035156	-0.061035156	2.874682608	-8.793920926	-0.8589355432	0	-0.061035156	0	3.92023912	9.723437500000001	0.41152344240000005	0	0	-0.061035156	-8.99728984	-0.379223642	3.37473143	-0.061035156	-0.061035156	0	-0.5431152356000001	9.70429712	2.600732428	0	0	-0.061035156	1.622167932	9.77248552	-0.230883786	0	-0.061035156	-0.061035156	1549638046.296
-9.33344748	-1.1735596040000003	-3.2527099640000006	-0.061035156	-0.061035156	-0.061035156	2.8914307100000003	-8.802294928000002	-0.8649169928000001	0	-0.061035156	0	3.9298096040000003	9.7066893	0.417504892	0	-0.061035156	-0.061035156	-8.978149460000001	-0.38999023560000007	3.363964856	-0.061035156	-0.061035156	-0.061035156	-0.573022464	9.68515625	2.598339856	0	0	0	1.599438498	9.76291484	-0.2189208966	-0.061035156	0	-0.061035156	1549638046.336
-9.335839660000001	-1.1735596040000003	-3.2383545320000002	0	-0.061035156	0	2.920141574	-8.78554712	-0.8876464660000001	-0.061035156	-0.12207031	-0.061035156	3.9549316100000005	9.718652160000001	0.3947753894	0	0	0	-8.991308606	-0.37802735600000004	3.379516574	-0.061035156	-0.061035156	-0.061035156	-0.5873779254	9.71147464	2.5851807100000004	0	0	0	1.6329346040000001	9.753344748	-0.20935058900000003	0	0	-0.061035156	1549638046.377
-9.3322509	-1.156811502	-3.22160643	0	-0.061035156	0	2.9225341460000003	-8.78554712	-0.893627896	-0.061035156	-0.12207031	-0.061035156	3.9477538940000003	9.734204074	0.41870117800000006	0	0	0	-8.97695288	-0.37443847840000005	3.3675537140000005	-0.061035156	-0.12207031	-0.061035156	-0.613696286	9.709082068	2.588769568	0	-0.061035156	0	1.6329346040000001	9.753344748	-0.20935058900000003	0	-0.061035156	-0.061035156	1549638046.416
-9.322680710000002	-1.166381839	-3.21921376	-0.061035156	-0.061035156	0	2.9141601440000002	-8.783154254000001	-0.88645018	-0.061035156	-0.061035156	0	3.9118652160000003	9.719848740000002	0.4521972644	0	-0.061035156	0.061035156	-8.9661866	-0.3756347644	3.3986572480000006	0	-0.061035156	-0.061035156	-0.5778076080000001	9.682763580000001	2.593554712	0	-0.061035156	0	1.6185790740000001	9.777270468000001	-0.24404297120000001	-0.12207031	0	-0.061035156	1549638046.456
-9.33942842	-1.1604003600000001	-3.2479248200000006	0	-0.061035156	0	2.9440673920000004	-8.77836911	-0.8756836060000002	-0.061035156	-0.061035156	0	3.8759764400000005	9.723437500000001	0.46774902160000004	-0.061035156	-0.061035156	0	-8.97097194	-0.38879393000000007	3.39267572	0	-0.061035156	-0.061035156	-0.5467041034000001	9.705493210000002	2.6103027160000005	-0.061035156	-0.061035156	0	1.642504892	9.74138179	-0.173461911	-0.061035156	0	-0.061035156	1549638046.496
-9.3489991	-1.146044928	-3.21921376	-0.061035156	-0.061035156	0	2.9620117800000005	-8.781957968	-0.8457763580000002	-0.061035156	0	-0.061035156	3.8424804320000003	9.7401857	0.46774902160000004	-0.061035156	0	0	-8.963793930000001	-0.39238280760000005	3.4189941100000003	0	-0.061035156	-0.061035156	-0.5622558606000001	9.707885880000001	2.60910643	-0.061035156	0	0	1.642504892	9.74138179	-0.173461911	-0.061035156	0	0	1549638046.536
-9.35378444	-1.15441893	-3.21921376	-0.061035156	-0.061035156	0	2.948852536	-8.791528060000001	-0.838598642	-0.061035156	-0.061035156	-0.061035156	3.847265576	9.743774460000001	0.4821044928	-0.061035156	-0.061035156	0	-8.960205072	-0.3971679712	3.420190396	-0.061035156	-0.061035156	-0.061035156	-0.5849853534	9.71027806	2.6103027160000005	-0.061035156	-0.061035156	0	1.605419928	9.770092752000002	-0.23208007200000003	0	-0.061035156	0	1549638046.576
-9.346606430000001	-1.1651855432	-3.2311766200000003	-0.061035156	-0.061035156	0	2.958422824	-8.808276260000001	-0.8457763580000002	-0.061035156	-0.061035156	-0.061035156	3.84367662	9.765307608	0.46655273560000005	-0.061035156	-0.061035156	0	-8.96977536	-0.39238280760000005	3.4225829680000004	-0.061035156	-0.12207031	-0.061035156	-0.571826178	9.721044928000001	2.604321286	-0.061035156	-0.061035156	0	1.60183107	9.786840560000002	-0.2260986322	0	-0.061035156	-0.061035156	1549638046.616
-9.331054712	-1.179541034	-3.20366214	-0.061035156	-0.061035156	0	2.93808606	-8.82023912	-0.850561502	-0.061035156	-0.061035156	-0.061035156	3.869995108	9.7401857	0.45937500000000003	-0.061035156	-0.061035156	-0.061035156	-8.968579074	-0.3971679712	3.434545926	0	-0.061035156	-0.061035156	-0.5526855432	9.701904254	2.6198730040000004	-0.061035156	-0.061035156	0	1.60183107	9.786840560000002	-0.2260986322	-0.061035156	0	-0.061035156	1549638046.656
-9.326269568	-1.15441893	-3.1916992800000004	0	-0.061035156	0	2.9213378600000004	-8.79990216	-0.8565429712000001	-0.061035156	-0.061035156	-0.12207031	3.8843505400000002	9.705493210000002	0.4426269568000001	-0.061035156	-0.061035156	-0.061035156	-8.96499002	-0.38879393000000007	3.4429199280000002	0	-0.061035156	-0.061035156	-0.5431152356000001	9.680371106	2.60910643	-0.061035156	-0.061035156	0	1.5910644960000002	9.76291484	-0.2045654254	-0.061035156	0	-0.061035156	1549638046.696
-9.346606430000001	-1.156811502	-3.208447284	0	-0.061035156	0	2.902197284	-8.78076178	-0.88046875	0	-0.061035156	-0.061035156	3.9034912140000007	9.697119110000001	0.4438232428	-0.061035156	-0.061035156	-0.061035156	-8.96140126	-0.39836425720000007	3.446508786	0	-0.061035156	-0.061035156	-0.553881839	9.681567392	2.598339856	-0.061035156	-0.061035156	0	1.5862792540000001	9.76411142	-0.2260986322	0	-0.061035156	0	1549638046.736
-9.340625000000001	-1.1604003600000001	-3.2060547120000003	0	-0.061035156	0	2.884252896	-8.783154254000001	-0.8924316100000002	-0.061035156	0	-0.061035156	3.9310058900000002	9.71625998	0.4091308606000001	-0.061035156	-0.061035156	0	-8.959009080000001	-0.4067382788	3.475219748	0	-0.061035156	-0.061035156	-0.5574707068000001	9.723437500000001	2.604321286	-0.061035156	-0.061035156	0	1.5862792540000001	9.76411142	-0.2260986322	0	-0.061035156	-0.061035156	1549638046.776
-9.34421376	-1.146044928	-3.188110324	0	-0.061035156	0	2.8806639400000003	-8.81066893	-0.9127685700000001	-0.061035156	0	-0.061035156	3.9393798920000007	9.72224092	0.4103271466	0	-0.061035156	0	-8.957812500000001	-0.41271972840000004	3.47402356	0	-0.061035156	-0.061035156	-0.56823732	9.71027806	2.6079101440000003	-0.061035156	-0.061035156	0	1.5743163940000002	9.770092752000002	-0.21533202880000002	0	-0.061035156	-0.061035156	1549638046.816
-9.3322509	-1.146044928	-3.1773437500000004	0	0	0	2.8926269959999997	-8.79990216	-0.9020019568000001	-0.061035156	-0.061035156	-0.061035156	3.9214355040000006	9.6983152	0.417504892	0	-0.061035156	0	-8.94584964	-0.41152344240000005	3.4728271760000005	0	-0.061035156	-0.061035156	-0.553881839	9.680371106	2.6031250000000004	-0.061035156	-0.061035156	0	1.5743163940000002	9.770092752000002	-0.21533202880000002	-0.061035156	0	0	1549638046.856
-9.35258786	-1.143652356	-3.226391574	0	-0.061035156	0	2.899804712	-8.781957968	-0.88046875	-0.061035156	0	0	3.9094726440000005	9.69951178	0.46416014400000005	0	-0.061035156	0	-8.943457068	-0.423486322	3.458471646	0	-0.061035156	-0.061035156	-0.5215820288	9.69233426	2.6150878600000005	0	-0.061035156	0	1.579101538	9.75214856	-0.22011719240000002	0	0	0	1549638046.896
-9.34780252	-1.1472412140000001	-3.20366214	0	-0.061035156	0	2.9141601440000002	-8.78076178	-0.8708984620000001	-0.061035156	0	0	3.9010987400000006	9.718652160000001	0.462963858	0	-0.061035156	0	-8.939868210000002	-0.419897464	3.47402356	0	-0.061035156	-0.061035156	-0.5215820288	9.7066893	2.62346196	-0.061035156	-0.061035156	0	1.582690396	9.77966304	-0.2045654254	0	-0.061035156	-0.061035156	1549638046.936
-9.329858426000001	-1.144848642	-3.180932608	-0.061035156	-0.061035156	-0.061035156	2.9548339660000003	-8.795117212000001	-0.8732910340000001	-0.061035156	-0.061035156	-0.061035156	3.90827626	9.7150634	0.47851562500000006	0	-0.061035156	0	-8.936279254	-0.42229003600000004	3.47402356	0	-0.061035156	-0.061035156	-0.5275634784000001	9.693530252	2.628247104	-0.061035156	-0.061035156	0	1.5551757200000003	9.7748777	-0.24165038940000003	0	0	0	1549638046.976
-9.340625000000001	-1.1472412140000001	-3.202465854	0	-0.061035156	-0.061035156	2.969189496	-8.79990216	-0.8649169928000001	0	-0.061035156	-0.061035156	3.887939496	9.69951178	0.477319339	-0.061035156	-0.061035156	0	-8.957812500000001	-0.42109375000000004	3.512304712	-0.061035156	-0.061035156	-0.061035156	-0.5108154254	9.669604532000001	2.6210692900000003	-0.061035156	-0.061035156	0	1.5551757200000003	9.7748777	-0.24165038940000003	0	-0.061035156	-0.061035156	1549638047.016
-9.310717752	-1.195092752	-3.152221646	0	-0.12207031	-0.061035156	2.94526358	-8.7795652	-0.8816650360000001	0	-0.061035156	-0.061035156	3.8891358800000004	9.6983152	0.46416014400000005	0	-0.061035156	-0.061035156	-8.942260880000001	-0.44143066100000006	3.544604532	0	0	0	-0.47851562500000006	9.697119110000001	2.6485839660000003	0	0	-0.061035156	1.6125976440000003	9.76411142	-0.2129394568	0	0	0	1549638047.056
-9.335839660000001	-1.166381839	-3.134277356	0	-0.061035156	-0.061035156	2.9273192900000002	-8.771191394	-0.9020019568000001	0	-0.061035156	-0.061035156	3.9022949280000003	9.68515625	0.4605712860000001	0	0	-0.061035156	-8.92910144	-0.4605712860000001	3.52546376	-0.061035156	-0.061035156	0	-0.5144042932	9.657641574000001	2.6533691100000003	0	0	-0.061035156	1.57551268	9.74257788	-0.16508788940000002	-0.061035156	0	0	1549638047.096
-9.37890625	-1.146044928	-3.1330810700000002	0	-0.061035156	-0.061035156	2.9237304320000006	-8.78076178	-0.9343017572	0	-0.061035156	0	3.8891358800000004	9.67558606	0.43664550720000006	0	-0.061035156	-0.061035156	-8.917138580000001	-0.45937500000000003	3.5194824280000003	0	0	0	-0.576611322	9.64328624	2.6533691100000003	0	-0.061035156	-0.061035156	1.57551268	9.74257788	-0.16508788940000002	-0.061035156	0	0	1549638047.136
-9.362158246000002	-1.106567392	-3.06608876	0	0	-0.061035156	2.948852536	-8.797509980000001	-0.9689941100000001	-0.061035156	-0.061035156	0	3.9142577880000005	9.69233426	0.401953125	0	-0.061035156	0	-8.93867212	-0.4761230432	3.5649413940000003	0	0	0	-0.5479003894	9.673193390000002	2.6880616	0	-0.061035156	-0.061035156	1.680786142	9.76889676	-0.1244140625	-0.061035156	0	0	1549638047.176
-9.38488768	-1.1269042932	-3.0900146760000005	0	0	-0.061035156	2.9739746400000002	-8.802294928000002	-0.9594238220000001	-0.061035156	-0.061035156	0	3.895117212	9.668408246	0.439038089	0.061035156	-0.061035156	0	-8.907568390000002	-0.5263671924000001	3.5481933900000002	0	0	0	-0.5634521466	9.640893570000001	2.7143798920000006	0.061035156	-0.061035156	-0.061035156	1.6317382200000001	9.759326080000001	-0.17944336060000002	-0.061035156	0	0.061035156	1549638047.216
-9.35617662	-1.1269042932	-3.0768554320000003	0	0	-0.12207031	2.9931152160000005	-8.783154254000001	-0.910375998	-0.061035156	0	0.061035156	3.84367662	9.66481929	0.5060302716	0.061035156	-0.061035156	0	-8.91354982	-0.54191893	3.5553711060000004	0	0	0	-0.538330072	9.631323380000001	2.70839856	0.061035156	-0.061035156	-0.061035156	1.6317382200000001	9.759326080000001	-0.17944336060000002	0	-0.061035156	0	1549638047.256
-9.374121106	-1.1125488220000002	-3.019433606	0	0	-0.12207031	3.04216304	-8.82263179	-0.907983426	0	-0.061035156	0	3.8508545320000005	9.67080072	0.540722644	0.061035156	-0.061035156	-0.061035156	-8.918335160000002	-0.5574707068000001	3.5649413940000003	0	0	0.061035156	-0.5048339856	9.63491214	2.7454834260000003	0.061035156	0	-0.061035156	1.7441894960000002	9.72822284	-0.10048827880000001	0	0.061035156	0	1549638047.296
-9.36933606	-1.0993896760000001	-3.0182373200000003	-0.061035156	0	-0.12207031	3.09121106	-8.83100589	-0.925927716	0	-0.061035156	0	3.877172824	9.66481929	0.5646484424	0.12207031	-0.061035156	-0.061035156	-8.91235324	-0.5790038940000001	3.54580072	0	0	0.061035156	-0.5371337860000001	9.6217527	2.76821286	0.061035156	0	-0.061035156	1.6903564300000002	9.712670926000001	-0.1196289038	0	0	0	1549638047.336
-9.383691394000001	-1.168774411	-3.017041034	-0.061035156	0	-0.12207031	3.1103514400000005	-8.8214357	-0.9211425720000002	0	-0.061035156	-0.061035156	3.8759764400000005	9.67558606	0.5813964856000001	0.12207031	-0.061035156	-0.061035156	-8.915942392	-0.5981445288	3.5266601440000005	0	0	0.061035156	-0.5634521466	9.624145468	2.7646241	0.061035156	0	-0.061035156	1.6903564300000002	9.712670926000001	-0.1196289038	0.061035156	-0.061035156	0	1549638047.376
-9.346606430000001	-1.25729982	-2.930908246	-0.12207031	-0.061035156	-0.24414062	3.10317392	-8.81665036	-0.9426757788	0.061035156	-0.061035156	-0.061035156	3.8843505400000002	9.69951178	0.5598632788000001	0.061035156	-0.061035156	0	-8.917138580000001	-0.5849853534	3.552978534	0	0	0.061035156	-0.5646484424	9.65405252	2.7610351440000005	0.061035156	-0.061035156	-0.061035156	1.8075927520000004	9.707885880000001	-0.0992919928	0.061035156	0.061035156	0.061035156	1549638047.416
-9.28798822	-1.4199951080000002	-2.843579074	-0.061035156	0	-0.30517578	3.081640576	-8.76760234	-0.98334964	0.061035156	-0.061035156	-0.061035156	3.8891358800000004	9.71147464	0.571826178	0.12207031	-0.061035156	0	-8.93029802	-0.5670410144	3.6008300720000004	0	0	0.061035156	-0.5897705072	9.66481929	2.7933349640000005	0.061035156	-0.061035156	-0.061035156	2.142553714	9.58347194	0.17106933900000001	0.061035156	0.18310547	0.12207031	1549638047.456
-9.192285340000002	-1.582690396	-2.710791034	-0.061035156	-0.18310547	-0.30517578	3.0409667540000003	-8.69941394	-1.022827176	0.061035156	-0.061035156	-0.061035156	3.8197509000000003	9.693530252	0.5849853534	0.12207031	-0.18310547	0.061035156	-8.907568390000002	-0.569433606	3.660644568	0.12207031	0.12207031	0	-0.6101074280000001	9.61816394	2.8244384000000005	0.061035156	-0.061035156	-0.12207031	2.142553714	9.58347194	0.17106933900000001	0.061035156	0.24414062	0.30517578	1549638047.495
-9.14204074	-1.701123004	-2.3973632200000004	0.12207031	-0.4272461	-0.24414062	2.969189496	-8.576196580000001	-1.0802490020000002	0.061035156	0	0	3.7096923920000004	9.657641574000001	0.5957519568	0.12207031	-0.24414062	0.061035156	-8.850146760000001	-0.5610595746000001	3.6833741	0.24414062	0.18310547	-0.061035156	-0.668725589	9.54160144	2.854345746	0.12207031	-0.12207031	-0.18310547	2.2753417540000003	9.47341304	0.3935791034	-0.061035156	0.7324219	0.6713867	1549638047.535
-9.33464357	-1.412817392	-1.9894287140000002	0.4272461	-0.18310547	-0.061035156	2.884252896	-8.41708966	-1.123315396	0	0.061035156	0.24414062	3.6367187500000004	9.6217527	0.659155252	0.061035156	-0.48828125	0.12207031	-8.827417032000001	-0.6148925720000001	3.631933606	0.36621094	0.48828125	-0.18310547	-0.7895507788	9.42915036	2.9273192900000002	0.12207031	-0.18310547	-0.24414062	2.5445067900000002	9.35617662	0.5658447284000001	-0.18310547	0.9765625	1.0375977	1549638047.575
-10.217504500000002	-1.091015625	-2.2813232820000002	0.61035156	-0.4272461	-0.18310547	2.851953076	-8.278320288000002	-1.143652356	0	0.12207031	0.48828125	3.7072998200000002	9.777270468000001	0.6890625	0.061035156	-0.79345703	0.4272461	-8.957812500000001	-0.8015136780000001	3.561352536	0.4272461	0.4272461	-0.24414062	-1.013256839	9.53442392	3.1007812500000003	0.18310547	-0.4272461	-0.36621094	1.1340820288	9.650463760000001	0.5227783246000001	-0.36621094	0.91552734	1.0986328	1549638047.615
-10.5919429	-1.03359375	-2.86152356	0.48828125	-0.91552734	-0.36621094	2.899804712	-8.570214660000001	-1.156811502	0	0.12207031	0.61035156	3.917846646	10.339526260000001	0.6400146760000001	0.18310547	-0.6713867	0.48828125	-9.253295926000002	-0.9139648560000001	3.6797851440000002	0.48828125	0.5493164	-0.24414062	-0.9977050720000001	10.26416034	3.23596196	0.12207031	-0.30517578	-0.36621094	0.1854248004	10.25339308	-0.5359375000000001	-0.4272461	-0.24414062	0	1549638047.655
-9.57629393	-0.8565429712000001	-2.489477536	0.48828125	-0.061035156	-0.4272461	2.960815396	-9.44350589	-1.1556152160000002	0.18310547	-0.30517578	0.5493164	4.166674820000001	10.71875	0.850561502	0.4272461	-0.24414062	0.18310547	-9.16357428	-0.991723642	3.652270468	0.36621094	0.24414062	-0.30517578	-0.7010253600000002	10.771386780000002	3.23596196	-0.12207031	0	-0.18310547	1.297973642	10.023705580000001	-0.33854982	0.30517578	-1.3427734	-1.0986328	1549638047.695
-7.914648560000001	-0.5275634784000001	-2.5803954680000003	0.24414062	2.5634766	-0.5493164	3.093603534	-9.73659694	-1.0993896760000001	0.30517578	-0.5493164	0.4272461	4.630834964000001	10.17683058	1.272851538	0.36621094	0.30517578	0.061035156	-8.86091304	-0.9271240020000001	3.6797851440000002	0.12207031	0.061035156	-0.24414062	-0.10048827880000001	10.150512680000002	3.048144568	-0.24414062	-0.18310547	-0.24414062	1.297973642	10.023705580000001	-0.33854982	1.0375977	-0.79345703	-1.4038086	1549638047.735
-8.70778804	-1.013256839	-4.182226440000001	0.36621094	1.4038086	-0.6713867	3.0553222840000003	-8.866894568000001	-0.7823730432	0.30517578	-0.9765625	0	4.7349121400000005	9.061889480000001	1.3051513580000003	0.12207031	0.24414062	0.12207031	-8.943457068	-0.8529540740000001	3.408227536	-0.4272461	-0.061035156	0	0.7799804712000001	9.07385234	2.7634277160000003	-0.18310547	0	-0.61035156	2.2944824280000002	9.35378444	-0.732128894	1.2207031	-0.4272461	-1.6479492	1549638047.775
-9.60859375	-0.7416992212000001	-4.9	-0.061035156	-0.6713867	-0.4272461	2.825634784	-8.17185054	-0.48330077880000005	0.48828125	-1.5258789	-0.61035156	4.805493210000001	8.58098143	0.8708984620000001	-0.061035156	0.12207031	-0.24414062	-9.398047120000001	-0.6615478240000001	4.47292482	-0.7324219	1.5869141	0.36621094	1.74299321	9.118115020000001	2.6485839660000003	0.061035156	0.48828125	-0.91552734	3.4261719240000006	9.265259080000002	-1.143652356	1.0375977	0.8544922	-1.0375977	1549638047.815
-9.503320288000001	-0.24165038940000003	-4.5327391200000005	-0.8544922	0.4272461	-0.5493164	2.61867662	-8.907568390000002	-0.47971191100000005	0.6713867	-2.0141602	-0.91552734	5.2744384	8.73291034	0.3995605432	0.12207031	0.36621094	-1.159668	-8.741284440000001	-0.17106933900000001	3.8269287140000006	-1.159668	-0.12207031	0.36621094	1.9044922120000003	9.7832518	2.384204074	0.12207031	1.4648438	-0.6713867	2.142553714	9.788037140000002	-0.909179712	0.5493164	-0.36621094	-0.91552734	1549638047.855
-9.177929712000001	0.028710937500000002	-4.188207968	-0.79345703	-0.12207031	-0.79345703	2.5313476440000002	-9.636108426000002	-0.46535643000000004	0.5493164	-1.953125	-0.6713867	6.0400634	8.914746106	0.10886230040000001	0.061035156	1.3427734	-1.5869141	-8.858520468	0.005981445288000001	4.580590854	-0.91552734	1.4038086	0.61035156	1.199877896	9.869384980000001	2.213134784	0.12207031	1.6479492	-0.30517578	2.7347167540000004	9.74257788	-1.33386232	0.4272461	-0.61035156	-1.0375977	1549638047.895
-8.65036592	-0.37802735600000004	-3.714477536	-0.91552734	-0.18310547	-1.0375977	2.47033696	-9.27602536	-0.05502929712000001	0.18310547	-1.4038086	-0.18310547	6.297265380000001	8.436230432	-0.05502929712000001	0.24414062	1.0986328	-0.9765625	-8.858520468	0.005981445288000001	4.580590854	-0.91552734	1.4038086	0.61035156	0.5275634784000001	9.124096940000001	2.158105432	0.24414062	1.4648438	-0.30517578	2.2239013580000004	9.35617662	-0.9953125	0.61035156	0.18310547	-1.159668	1549638047.935
-8.740087860000001	-0.9426757788	-3.4512939300000003	-0.5493164	-0.18310547	-0.79345703	2.3076415740000003	-8.269946580000001	0.42587889400000006	0.12207031	-1.4648438	0.30517578	6.324780252000001	8.114428420000001	0.011962890380000002	0.36621094	0.61035156	-0.18310547	-8.858520468	0.005981445288000001	4.580590854	-0.91552734	1.4038086	0.61035156	0.27275390380000003	8.644384980000002	1.9009033540000002	0.12207031	1.2207031	-0.36621094	2.2239013580000004	9.35617662	-0.9953125	0.6713867	0.4272461	-1.3427734	1549638047.975
-9.07146016	-0.9211425720000002	-3.2969726440000002	0.18310547	-0.30517578	-0.30517578	2.251416034	-7.6143798920000005	0.7225586060000001	0.24414062	-1.4038086	0.9765625	6.093896760000001	8.206542932000001	0.014355469240000002	0.30517578	0.79345703	0.18310547	-7.945751800000001	0.869702176	3.6486816100000006	-0.79345703	0.6713867	0.48828125	0.2835205072	8.742480432	1.6915527160000003	0.061035156	1.159668	-0.18310547	2.1258057100000003	9.33464357	-0.6555663939999999	0.48828125	-0.12207031	-1.159668	1549638048.015
-9.412402160000001	-0.24643554320000002	-3.354394568	0.18310547	-0.18310547	-0.24414062	2.424877896	-7.657446580000001	0.7225586060000001	0.30517578	-1.0986328	1.8310547	5.659643570000001	8.646777160000001	-0.113647464	0.18310547	0.6713867	0.24414062	-8.03786592	1.1424560700000002	3.6211670320000002	-0.48828125	0.91552734	0.36621094	0.04426269568	9.24013678	1.5599609620000003	0.061035156	1.0986328	0.061035156	1.4630615020000002	9.7485598	-1.153222644	0.30517578	-0.30517578	-0.91552734	1549638048.055
-9.713867212	-0.4521972644	-3.9130616000000003	0	-0.24414062	-0.48828125	2.7646241	-8.12758786	0.619677716	0.24414062	-0.8544922	2.5634766	5.394067392	9.4171875	-0.2572021466	0.061035156	0.36621094	0.4272461	-8.370434800000002	1.276440396	3.6929442900000002	-0.12207031	0.30517578	0.061035156	-0.41511232	9.96508786	1.5372314300000003	0.12207031	0.7324219	0.24414062	1.4630615020000002	9.7485598	-1.153222644	0.30517578	-0.9765625	-1.3427734	1549638048.095
-9.603808606000001	-0.7823730432	-4.409521466	0.18310547	0	-0.36621094	3.237158246	-8.76401358	0.5323486420000001	0.24414062	-0.6713867	2.9907227	5.1811277	10.34670378	-0.324194339	0	0.12207031	0.48828125	-8.81186502	1.02761232	3.923828076	0.12207031	0.12207031	-0.24414062	-0.6364257788	10.837183	1.7489746400000001	0.12207031	0.12207031	0.30517578	1.09819339	9.87058058	-1.427172824	0.30517578	-1.4648438	-1.7700195	1549638048.135
-9.482983426	-0.7811767572	-4.39995108	0.7324219	0	-0.061035156	3.7838623200000003	-9.34780252	0.4521972644	0.18310547	-0.6713867	2.9907227	4.914355432000001	10.7103759	-0.285913089	0.12207031	-0.18310547	0.5493164	-9.232959260000001	0.775195288	4.064990216	-0.061035156	-0.18310547	-0.36621094	-0.5120117212	11.151807100000001	2.138964856	0	-0.18310547	0.12207031	1.911669928	10.169653060000002	-1.7441894960000002	-0.12207031	-1.4038086	-1.7089844	1549638048.175
-9.864599640000002	-0.6519775360000001	-4.730126996	0.48828125	0.9765625	0.30517578	4.355688400000001	-9.481787140000002	0.23566894960000004	0.18310547	-0.61035156	2.319336	4.660742212000001	10.450780760000002	0.0454589856	0.36621094	-0.061035156	0.48828125	-9.24372554	0.907983426	3.98723143	0.12207031	0.12207031	-0.36621094	-0.1854248004	10.845557100000002	2.138964856	-0.30517578	-0.30517578	-0.30517578	1.911669928	10.169653060000002	-1.7441894960000002	-0.6713867	-0.7324219	-1.4648438	1549638048.215
-10.85991214	-0.879272464	-5.75773912	0.061035156	-0.61035156	0.36621094	4.730126996	-9.42077626	0.026318359620000002	0.18310547	-0.61035156	2.319336	4.29108876	10.59553264	0.41870117800000006	0.18310547	0.24414062	-0.061035156	-9.816748200000001	0.9127685700000001	4.202563400000001	0.061035156	0.061035156	-0.24414062	-0.07536621106000001	10.96398912	1.85544429	-0.4272461	-0.7324219	-0.4272461	1.35180661	11.075244600000001	-2.211938498	-1.2207031	-0.79345703	-1.5869141	1549638048.255
-10.693627700000002	-0.8661132788	-4.663134784	-0.61035156	-1.7700195	0.7324219	4.99450679	-9.88254442	-0.015551758180000002	-0.48828125	0	0.61035156	3.964501996	10.87905252	0.657958966	-0.36621094	0.061035156	-0.79345703	-9.74138179	0.878076178	3.2562989200000003	-0.061035156	-0.30517578	-0.12207031	-0.2428466754	11.17573282	1.623364218	-0.61035156	-0.79345703	-0.4272461	2.5421141200000004	11.111133180000001	-1.3685547120000001	-2.0141602	0.4272461	-1.0375977	1549638048.295
-10.05720198	-1.3039550720000002	-3.8628173920000006	-1.4648438	-0.61035156	0.5493164	5.036376800000001	-9.920825180000001	0.1040771466	-0.48828125	0	0.61035156	3.9621094240000003	10.80847194	0.6759033540000001	-0.8544922	-0.5493164	-1.0375977	-10.231860520000001	0.5431152356000001	2.9907226440000003	0.36621094	-0.4272461	-0.30517578	-1.239355432	10.8036866	1.8757812500000002	-0.6713867	-0.8544922	-0.18310547	4.015942392	11.150610520000003	0.4904785144	-3.479004	0.5493164	0.4272461	1549638048.335
-9.122900360000001	-2.6126952880000003	-2.9273192900000002	-1.8310547	-1.4648438	-0.12207031	5.02919928	-9.71625998	0.33017577880000004	-0.61035156	0.91552734	-1.0986328	4.194189496	10.844360520000002	0.5371337860000001	-1.0986328	-0.48828125	-0.91552734	-9.79880342	-0.173461911	2.331567392	0.24414062	-0.18310547	-0.36621094	-1.9164550720000002	10.51897014	2.25859375	-0.7324219	-0.9765625	0.12207031	6.04724092	10.773778960000001	2.293286142	-5.493164	0.91552734	2.380371	1549638048.375
-8.661132788000002	-3.12709964	-1.0072753600000002	-1.4648438	-1.8310547	0.24414062	4.81147464	-9.503320288000001	0.424682608	-0.30517578	1.4648438	-2.0141602	4.157104532	10.006958360000002	0.2895019568	-0.9765625	-0.6713867	-0.12207031	-9.433935700000001	-0.9642089660000001	1.5575683900000001	0	-1.0375977	-0.36621094	-2.1975829680000003	9.451879892000001	2.98952626	-0.7324219	-0.79345703	-0.061035156	5.693139480000001	9.289184800000001	2.109057608	-4.5776367	0.18310547	5.004883	1549638048.415
-9.408813400000001	-3.338842752	-1.2082519568	-0.18310547	0.36621094	0.18310547	4.349707068	-8.963793930000001	0.1447509784	-0.30517578	1.4648438	-2.0141602	3.923828076	9.32148462	0.1674804712	-0.61035156	-0.6713867	0.7324219	-9.637304712	-1.7346191100000001	1.7633300720000002	-0.12207031	-0.061035156	-0.36621094	-2.118627896	8.77358426	3.53981929	-0.61035156	-0.7324219	-0.30517578	2.519384784	10.09907248	2.6940429320000003	-0.18310547	-1.0375977	6.591797	1549638048.455
-9.578686600000001	-3.3603759000000006	-2.406933606	0.61035156	-1.5869141	-0.18310547	3.8616211060000003	-9.189892572	-0.4821044928	0.61035156	1.7700195	-3.8452148	3.5481933900000002	9.578686600000001	0.29069824280000006	-0.4272461	-0.7324219	0.8544922	-9.8083741	-1.4391357820000001	2.1329834260000005	-0.48828125	-0.36621094	-0.12207031	-1.7872558900000002	9.152807608000002	3.4883788940000002	-0.4272461	-0.5493164	-0.24414062	0.15671386780000002	13.00964308	-0.35649413939999997	-2.6855469	-1.8310547	4.9438477	1549638048.495
-7.94934056	-2.304052716	-1.21303714	0	-0.6713867	0.4272461	3.301757788	-10.1911866	-1.353002896	0.91552734	1.5869141	-3.90625	3.390283246	9.159985520000001	0.642407248	-0.4272461	-0.79345703	0.7324219	-8.88842752	-1.0587158540000001	2.165283246	0.061035156	0.18310547	-0.30517578	-1.7071045320000002	8.79990216	3.4010498200000003	-0.18310547	-0.24414062	-0.12207031	2.080346646	10.693627700000002	0.2643798822	0.61035156	-1.8310547	5.92041	1549638048.535
-7.735205072	-1.3637695680000002	-1.0419677520000001	0.30517578	0.18310547	0.12207031	2.8316162140000003	-9.78444838	-1.9989990020000004	0.8544922	0.91552734	-3.9672852	3.3555908540000003	8.3453125	0.9905273560000001	-0.48828125	-0.91552734	0.9765625	-8.48049321	-0.8565429712000001	2.4296630400000003	0.5493164	0.30517578	-0.30517578	-1.888940396	7.762719748	3.2945800720000005	-0.12207031	-0.4272461	-0.061035156	2.080346646	10.693627700000002	0.2643798822	1.159668	1.8310547	5.6762695	1549638048.575
-8.083325180000001	-1.32189946	-1.528857428	0.061035156	0.8544922	-0.12207031	2.5875733800000003	-8.769995108000002	-2.245434604	0.4272461	0.8544922	-3.9672852	3.1916992800000004	8.2520018	1.0898193390000002	-0.6713867	-0.9765625	1.0986328	-8.193384080000001	-0.7823730432	2.253808606	0.8544922	0.061035156	0	-1.833911142	7.621557608000001	3.3089355040000004	0.12207031	-0.8544922	0.061035156	1.3458251800000003	9.283202880000001	0.5455078076000001	1.5258789	4.3945312	4.8217773	1549638048.615
-8.595336960000001	-1.565942392	-1.296777356	0.12207031	0.8544922	0.18310547	2.287304712	-8.322582968	-2.2430420320000004	0.061035156	1.4038086	-3.3569336	2.9093750000000003	8.606103240000001	0.8182617212000002	-0.6713867	-1.4648438	0.91552734	-8.436230432	-1.447509784	2.680883786	1.0375977	0.24414062	-0.061035156	-1.4678466460000001	8.278320288000002	3.7096923920000004	0.4272461	-0.8544922	0.061035156	0.08493652160000001	8.150317392	0.3911865216	2.0751953	4.8217773	3.0517578	1549638048.655
-9.5021241	-0.8122802520000001	-1.0934082068000002	0.6713867	0.7324219	0.61035156	1.9260253600000001	-8.19577626	-2.1664795320000003	0	1.5258789	-2.380371	3.027807608	8.884838760000001	0.663940396	-0.24414062	-1.4648438	0.4272461	-8.62524411	-2.018139676	2.7706054320000004	0.61035156	0	-0.061035156	-1.189111322	8.884838760000001	4.093701080000001	0.48828125	-0.61035156	0	-1.03957518	7.8488523400000005	0.35888672120000004	1.953125	2.5634766	1.5258789	1549638048.695
-9.98183606	0.3995605432	-1.387695288	0.18310547	1.0986328	0.6713867	1.656860324	-8.21970198	-2.1329834260000005	0.061035156	1.159668	-1.2207031	3.487182608	9.034375	0.965405252	0.36621094	-0.7324219	-0.061035156	-8.647973740000001	-2.038476538	2.70839856	0.5493164	-0.061035156	0.061035156	-1.0563232428000002	9.134863220000002	4.202563400000001	0.48828125	-0.48828125	-0.061035156	0.515600589	7.009057608000001	1.2058593750000002	2.6855469	1.4648438	0.61035156	1549638048.735
-11.462841460000002	0.4892822284000001	-2.231079074	-0.6713867	2.1362305	0.061035156	1.685571286	-8.315405252000001	-2.018139676	0.061035156	0.7324219	-0.30517578	3.9956054320000005	9.480590560000001	1.4403320680000002	0.48828125	0.12207031	-0.48828125	-9.201855432	-1.9379882200000003	2.976367212	0.12207031	-0.4272461	0.24414062	-1.0587158540000001	9.45666484	4.1690673920000005	0.48828125	-0.30517578	0.061035156	7.1717527	9.63371556	2.7969239200000002	3.8452148	-0.5493164	0.48828125	1549638048.775
-12.539501800000002	0.2045654254	-2.18203125	-1.5258789	-1.159668	0.7324219	1.833911142	-8.9410643	-1.9284179320000001	0.061035156	0.30517578	0.48828125	4.51120607	10.251000900000001	1.7884521760000003	0.4272461	0.24414062	-0.79345703	-8.77836911	-1.77290036	3.12351088	0.12207031	-0.9765625	0.24414062	-1.318310504	10.302441100000001	4.0147461060000005	0.5493164	-0.36621094	0.36621094	7.1717527	9.63371556	2.7969239200000002	1.5869141	-1.0375977	-0.6713867	1549638048.814
-11.614770860000002	-1.211840854	-2.899804712	-2.319336	-0.6713867	0.79345703	2.06120607	-9.835888579999999	-1.71667482	0	0	1.0986328	5.2828125	10.66491664	1.945166034	0.4272461	-0.061035156	-0.6713867	-9.092993210000001	-1.8279297120000002	3.23596196	-0.12207031	-2.6855469	0	-1.129296875	10.7522464	3.9704834260000004	0.5493164	-0.91552734	0.6713867	7.747167932000001	9.3322509	3.800610324	-0.9765625	0.12207031	-0.6713867	1549638048.854
-9.58586412	-4.909570288	-3.03857428	-0.91552734	-0.30517578	-0.18310547	2.1485351440000002	-9.724634080000001	-1.315917932	-0.18310547	-0.79345703	1.2207031	6.01972644	11.154199280000002	1.8195557100000002	0.4272461	0.48828125	-0.5493164	-10.32636682	-1.753759784	4.257592752	-0.30517578	-1.159668	-0.061035156	-0.0825439496	11.523852340000001	4.053027356	0.30517578	-0.79345703	0.61035156	3.125903354	12.1985598	2.255004892	0.18310547	-5.6152344	-2.8686523	1549638048.895
-9.42197284	-4.386792032000001	-3.434545926	3.6621094	1.0375977	0.6713867	2.2645751800000005	-9.770092752000002	-0.8421875000000001	-0.18310547	-0.79345703	1.2207031	6.542504892	11.462841460000002	1.8566405760000002	0.6713867	1.8310547	-0.7324219	-11.30971646	-0.9271240020000001	3.7838623200000003	-0.9765625	-1.4648438	0	0.5957519568	11.938964660000002	3.54580072	-0.24414062	0.61035156	0.7324219	3.125903354	12.1985598	2.255004892	1.2817383	0.24414062	-1.4648438	1549638048.934
-8.165869110000001	-2.421289038	-3.78027356	0.24414062	-1.0986328	0.30517578	2.319604532	-9.928002700000002	-0.6759033540000001	-0.12207031	-1.4648438	1.4648438	6.43125	10.3359375	2.031298822	0.24414062	2.380371	-0.12207031	-10.18999002	0.49526367800000004	3.0541259000000003	-0.4272461	1.3427734	0.48828125	-0.135180661	10.2928714	2.269360324	-0.79345703	1.5869141	0.61035156	1.8279297120000002	12.0454348	1.020434604	0.48828125	-1.4648438	-2.2583008	1549638048.975
-7.93139676	-2.180834964	-3.6773925720000005	0.12207031	0.48828125	0.061035156	2.5839844240000005	-8.693432608	-0.5658447284000001	0	-2.1362305	2.0141602	5.58427716	9.254492212	1.5982422120000002	-0.9765625	1.4038086	1.0986328	-9.418384080000001	0.84816893	1.94636232	-0.36621094	-1.2207031	0	-1.1340820288	8.753247300000002	1.073071286	-1.159668	1.7089844	0.5493164	1.670019568	9.335839660000001	-1.412817392	1.5869141	-0.91552734	-2.319336	1549638049.014
-9.00327176	-2.080346646	-4.340136780000001	0.48828125	0.18310547	0.24414062	2.9368896760000003	-8.156298920000001	-0.3804199280000001	-0.4272461	-1.4038086	2.0141602	5.58427716	9.254492212	1.5982422120000002	-0.9765625	1.4038086	1.0986328	-9.53083516	0.6711181610000001	2.4583741	-0.12207031	0.30517578	-0.18310547	-1.8028076080000002	9.49733876	0.75366214	-1.0375977	0.48828125	1.2817383	1.670019568	9.335839660000001	-1.412817392	1.4038086	-0.8544922	-1.8310547	1549638049.054
-8.713769568	-1.3673584260000002	-3.75754393	0.4272461	-0.061035156	0.36621094	3.1558105040000006	-8.911157248	-0.09211425720000001	-0.61035156	-0.8544922	2.0141602	5.58427716	9.254492212	1.5982422120000002	-0.9765625	1.4038086	1.0986328	-8.749658246000001	0.6077148560000001	2.810082968	-0.24414062	-0.30517578	-0.24414062	-1.214233426	10.272534440000001	1.6341308900000002	-0.4272461	0.12207031	1.7089844	1.3446288940000002	9.724634080000001	-1.31352536	1.159668	-2.8686523	-2.0751953	1549638049.094
-8.098876800000001	-0.9797607428000001	-3.160595746	0.8544922	0.8544922	0.24414062	3.2275878600000003	-8.895605432000002	0.1435546875	-0.61035156	-0.8544922	2.0141602	4.716967752	9.18271466	-1.143652356	-1.7700195	-1.2817383	2.0141602	-8.399145468	0.571826178	2.851953076	-0.12207031	-0.5493164	-0.24414062	-0.8517577880000001	9.27961412	2.2801269960000004	-0.48828125	0.8544922	1.0375977	2.3794189300000004	9.253295926000002	-2.3531005400000002	1.3427734	-2.9907227	-2.2583008	1549638049.134
-8.104858426	-0.9199462860000001	-3.3962646760000004	1.2207031	1.0375977	-0.12207031	3.201269568	-8.176635880000001	0.1435546875	-0.36621094	-1.159668	1.2817383	4.70859375	8.49484874	-1.362573282	-0.6713867	-0.61035156	2.5024414	-8.31899411	0.3576904254	3.192895468	0	0.24414062	-0.24414062	-0.7512695288	8.644384980000002	2.168872104	-0.8544922	0.36621094	0.48828125	2.3794189300000004	9.253295926000002	-2.3531005400000002	1.2817383	-1.953125	-2.5634766	1549638049.174
-8.42666034	-0.69504393	-4.1140380400000005	0.61035156	0.5493164	-0.18310547	3.3675537140000005	-7.994799820000001	0.2811279254	-0.4272461	-0.9765625	1.159668	4.252807608	8.27353534	-1.235766574	-0.061035156	0.5493164	2.1972656	-8.016332968	0.4103271466	3.202465854	-0.18310547	-0.4272461	-0.18310547	-0.33854982	8.51159694	2.094702176	-0.61035156	0.061035156	0.18310547	2.0372802520000004	9.145629892	-1.693945288	0.79345703	-1.159668	-2.5634766	1549638049.214
-8.84296875	-0.46416014400000005	-4.19538588	0.18310547	-0.8544922	-0.24414062	3.4812010800000004	-8.094091754	0.3517089856000001	-0.30517578	-0.5493164	1.0375977	3.507519568	7.873974640000001	-1.031201178	0.061035156	0.24414062	1.5869141	-8.18022464	0.4844970746000001	3.5469971040000003	0.12207031	0.4272461	-0.061035156	0.11484375000000001	8.40153804	2.144946286	-0.24414062	0.061035156	-0.061035156	1.924829074	9.2724366	-1.4116211060000001	0.36621094	-1.0375977	-2.1972656	1549638049.254
-8.68864766	-0.46535643000000004	-3.6068116	0.24414062	-0.7324219	-0.18310547	3.4692382200000003	-8.08811052	0.3612792932	-0.30517578	-0.5493164	0.8544922	3.237158246	7.63232428	-0.7500732428000001	0.18310547	-0.36621094	0.8544922	-7.93857428	0.5969482428	3.466845746	0.18310547	0.30517578	-0.12207031	0.1878173822	8.378808606	1.96430661	0.061035156	0	-0.30517578	1.924829074	9.2724366	-1.4116211060000001	-0.12207031	-0.91552734	-1.8310547	1549638049.294
-8.758032248000001	-0.6077148560000001	-3.1940917540000004	0.61035156	-0.36621094	0.12207031	3.6642334260000005	-8.08691394	0.5287597644	-0.4272461	-0.061035156	0.79345703	3.39746106	7.90148912	-0.40793457460000004	0.18310547	-0.4272461	-0.061035156	-7.927807608000001	0.6376221040000001	3.249121106	0.24414062	-0.12207031	-0.18310547	-0.1208251996	8.713769568	1.9176513580000003	0.24414062	-0.48828125	-0.30517578	1.7693115020000003	9.265259080000002	-1.58149411	-0.61035156	-1.4648438	-1.7700195	1549638049.334
-9.242529254	-0.046655271600000006	-4.01713858	0.18310547	0.6713867	0.24414062	3.6929442900000002	-8.206542932000001	0.6675292932	-0.30517578	0.30517578	0.5493164	3.5601562500000004	8.918335160000002	-0.193798822	0.061035156	-0.7324219	-0.91552734	-7.927807608000001	0.6376221040000001	3.249121106	0.24414062	-0.12207031	-0.18310547	-0.1495361322	9.70310054	2.30883786	0.48828125	-1.2207031	-0.36621094	2.233471646	9.725830072	-1.867407248	-0.4272461	-0.9765625	-1.7089844	1549638049.374
-10.13735324	-0.037084961060000005	-4.837792932	0.6713867	0.30517578	0.5493164	3.6642334260000005	-8.680273560000002	0.6220702880000001	-0.30517578	0.30517578	0.5493164	3.8616211060000003	9.998584260000001	0.03588867212	0.18310547	-1.2207031	-1.7089844	-7.927807608000001	0.6376221040000001	3.249121106	0.24414062	-0.12207031	-0.18310547	-0.154321286	10.847949280000002	3.0744628600000006	0.6713867	-1.0375977	-0.61035156	2.233471646	9.725830072	-1.867407248	-1.2207031	-0.061035156	-1.5258789	1549638049.414
-11.087207460000002	-0.35888672120000004	-5.236157248	-1.0375977	-0.91552734	0.5493164	3.9010987400000006	-9.423168930000001	0.21652832460000004	0.061035156	0.12207031	0.30517578	4.585375900000001	10.703198380000002	0.7859619110000001	0.6713867	-0.61035156	-2.4414062	-9.377710160000001	0.050244139400000006	4.2958741	-0.36621094	-1.0375977	-0.18310547	-0.10048827880000001	11.36115764	3.213232428	0.30517578	-0.91552734	-0.6713867	2.588769568	10.412500000000001	-1.720263678	-2.1972656	0.30517578	-1.2817383	1549638049.454
-11.094384980000001	-1.5731201080000001	-4.6882567900000005	-1.5869141	-0.79345703	-0.061035156	4.4489991	-10.223486420000002	-0.3529052716	0.30517578	0.061035156	-0.5493164	4.986132788000001	11.417383180000002	1.4833984620000003	0.5493164	0.24414062	-2.9907227	-10.605102340000002	0.007177734620000001	4.425073380000001	0.12207031	-2.0141602	-0.18310547	-0.3002685504	11.525048920000001	3.057714856	0.061035156	-1.2207031	-0.61035156	4.251611420000001	11.04653354	-0.3158203076	-3.7231445	0.18310547	-0.061035156	1549638049.494
-9.69592302	-3.15461412	-3.6187744600000005	-1.5258789	-1.8310547	-0.5493164	4.96459964	-11.20803264	-0.840991214	0	0.6713867	-1.0986328	5.02561052	11.5262455	1.8159667540000002	0.12207031	0	-3.112793	-11.19128444	-0.4474121106000001	4.763623004	0.61035156	0.91552734	0.061035156	-0.1387695288	11.254687500000001	3.21203624	0.12207031	-0.79345703	-0.61035156	6.119018570000001	11.550171220000001	2.253808606	-5.3710938	0.5493164	2.319336	1549638049.534
-8.462548920000001	-3.21921376	-0.617285144	0.48828125	-1.6479492	1.0375977	5.240942392	-11.0417482	-0.931909146	-0.30517578	1.4648438	-1.7089844	5.1380616	10.02490216	1.8757812500000002	-0.061035156	-0.7324219	-2.319336	-9.69233426	-0.5849853534	3.178540036	0.9765625	1.3427734	-0.18310547	-0.724951178	9.46743161	3.2228027160000003	0	0.061035156	-0.91552734	4.9	10.43164038	2.548095746	-5.1879883	-1.5869141	4.9438477	1549638049.574
-9.362158246000002	-2.195190396	-0.8589355432	0.61035156	1.5258789	0.6713867	5.01364766	-9.171948380000002	-0.6723144568000001	-0.48828125	2.1362305	-2.9296875	5.26965306	9.04992662	1.676000998	-0.36621094	-0.4272461	-1.159668	-9.121704074	-0.4904785144	1.93439946	0.79345703	-0.24414062	-0.061035156	-2.1700683900000004	8.19577626	2.654565396	-0.30517578	-0.4272461	-0.6713867	2.4165038940000003	10.81564946	1.4570800720000001	-1.4038086	-0.79345703	6.7749023	1549638049.614
-10.65295378	-1.971484424	-3.31611322	1.4038086	-0.6713867	-0.24414062	4.409521466	-8.5498777	-0.5813964856000001	-0.48828125	2.1362305	-2.9296875	4.749267572000001	10.17204622	1.0419677520000001	-0.8544922	-0.9765625	-0.48828125	-9.686352340000001	-0.7799804712000001	2.996704074	0.79345703	0.79345703	0.36621094	-2.3495117800000003	9.54638678	2.70839856	0.061035156	-1.6479492	-0.061035156	1.5216797120000003	13.49055162	-0.991723642	-2.9296875	-0.4272461	5.554199	1549638049.654
-9.198266574	-1.32189946	-2.3112304320000003	-0.6713867	-1.7089844	0.30517578	3.791040036	-9.71745607	-0.9199462860000001	0.48828125	2.380371	-3.3569336	4.480102536	10.339526260000001	0.4844970746000001	-0.7324219	-2.1972656	0.18310547	-8.58696286	-1.415209964	2.3219971040000003	0.36621094	-0.61035156	-0.24414062	-1.534838858	10.236645860000001	3.2909912140000004	0.4272461	-0.79345703	-0.12207031	1.0718750000000001	11.64826628	-0.985742212	0	-2.1972656	5.3710938	1549638049.694
-8.2436277	-0.5957519568	-1.2549072479999999	-0.6713867	0.36621094	0	3.435742212	-9.584667932	-1.415209964	0.79345703	1.3427734	-3.2958984	4.648779254000001	9.11691893	0.3517089856000001	-0.12207031	-1.953125	1.0375977	-8.740087860000001	-1.144848642	3.208447284	0.79345703	0.6713867	-0.30517578	-1.451098642	9.089404254	3.354394568	0.061035156	-0.8544922	-0.36621094	1.4211913940000003	10.58117662	-0.1268066394	0.8544922	1.5258789	4.699707	1549638049.734
-7.89191893	-0.52995607	-1.3039550720000002	-0.5493164	0.6713867	-0.6713867	3.34841304	-8.54748552	-1.74299321	0.61035156	0.9765625	-3.6010742	4.563842752	8.73171376	0.660351538	0.36621094	-0.48828125	1.3427734	-8.01872554	-0.740502896	2.8124755400000003	0.61035156	-0.24414062	-0.18310547	-1.05991214	8.59055162	3.2180175720000004	-0.12207031	-1.2207031	-0.36621094	1.073071286	9.057104532	-0.230883786	1.7089844	4.9438477	3.1738281	1549638049.774
-8.064184800000001	-1.0946044928	-1.27763678	-0.48828125	0.48828125	-0.4272461	3.0601074280000002	-8.07495108	-1.8195557100000002	0.36621094	0.9765625	-3.479004	3.8664062500000003	8.698217752000001	0.94506839	0.36621094	-0.36621094	1.3427734	-8.084521760000001	-1.2321777160000003	3.16777356	0.61035156	0.12207031	-0.18310547	-0.5431152356000001	8.488867212	3.2790283540000003	0	-0.9765625	-0.61035156	-1.4582763580000002	7.458862320000001	0.019140625	2.9907227	3.6010742	1.2207031	1549638049.814
-8.93747554	-1.42836911	-1.052734375	0.8544922	1.0986328	0.30517578	2.6114991	-7.658642572	-1.81357428	0.36621094	0.9765625	-3.479004	3.4237792540000007	8.545092752	1.0862304712000002	0.24414062	-0.9765625	1.0375977	-8.149121106	-1.8219482820000001	3.2239991	0.24414062	0.24414062	-0.24414062	-0.26796875000000003	8.560644568	3.6869628600000004	0.24414062	-0.7324219	-0.6713867	-1.9355957460000002	7.382299820000001	0.6447998200000001	2.0751953	1.159668	0	1549638049.854
-9.49853534	-0.15073241820000002	-1.758544928	0.7324219	1.0375977	0.18310547	2.177246106	-7.31889676	-1.7884521760000003	0.24414062	0.8544922	-3.0517578	3.5769042540000004	8.76521016	1.3254882200000002	0.5493164	-0.36621094	0.24414062	-8.311816394000001	-1.7693115020000003	3.2874023560000003	-0.061035156	-0.061035156	-0.18310547	0.02153320288	9.03916034	3.8628173920000006	0.24414062	-0.36621094	-0.48828125	0.4067382788	7.422973740000001	2.501440396	3.1738281	2.0751953	-0.91552734	1549638049.894
-11.01901808	0.538330072	-2.6103027160000005	0.5493164	1.953125	-0.12207031	1.96430661	-7.54858426	-1.8075927520000004	0.30517578	-0.061035156	-1.2817383	3.917846646	9.350195288	1.594653354	0.79345703	0.79345703	-0.61035156	-8.850146760000001	-1.5216797120000003	3.7551512600000003	-0.24414062	0	-0.061035156	-0.056225586060000006	9.56911592	3.9932128600000003	0.061035156	0.12207031	-0.24414062	4.681079074	7.806982428000001	1.258496106	3.3569336	-2.5024414	-0.18310547	1549638049.934
-12.449779860000001	0.7967285340000001	-3.363964856	-1.7089844	-1.3427734	-0.12207031	1.905688498	-8.120410340000001	-1.830322284	0.24414062	-0.36621094	-0.061035156	4.208544928	9.862207460000002	1.8231445680000002	0.8544922	1.159668	-0.79345703	-8.706591754	-1.37214357	3.6905516200000004	-0.24414062	-0.36621094	0.12207031	-0.687866214	9.795214660000001	3.9190429320000004	0	0.18310547	-0.12207031	7.972070288000001	10.34670378	3.354394568	0.61035156	-1.159668	-0.36621094	1549638049.974
-11.468823380000002	-1.13647464	-3.125903354	-2.1972656	-1.0375977	-0.061035156	1.9164550720000002	-8.646777160000001	-1.7681152160000002	0.24414062	-0.36621094	-0.061035156	4.42028804	10.699609620000002	1.8434814300000002	0.5493164	0.91552734	-0.8544922	-9.258081070000001	-1.3924804320000002	4.185815396000001	-0.36621094	-1.0986328	0.061035156	-0.9725830072	10.546484620000001	3.7336182100000004	-0.061035156	-0.24414062	0.061035156	6.798510880000001	9.645678420000001	1.2261962860000002	-1.159668	0.24414062	-1.2817383	1549638050.014
-9.8765625	-3.359179712	-2.3889892180000003	0.061035156	-0.8544922	0.12207031	2.07915036	-9.40163588	-1.484594748	-0.30517578	-0.6713867	2.6245117	4.700219748	11.229565200000001	1.738207968	0.30517578	0.5493164	-0.9765625	-9.91364766	-1.297973642	4.103271466000001	-0.48828125	-0.91552734	-0.18310547	-0.6077148560000001	11.19248004	3.6415038940000004	0.061035156	0	0.12207031	2.512207068	9.70310054	0.132788089	-0.18310547	-1.8310547	-2.8076172	1549638050.054
-9.08342302	-3.1007812500000003	-2.5971435700000005	1.5258789	0.5493164	0.4272461	2.300463858	-9.656445288	-0.9594238220000001	-0.4272461	-0.8544922	3.479004	5.231372300000001	11.25947284	1.642504892	0.12207031	0.8544922	-1.0375977	-10.510596040000001	-0.678295926	4.173852536	-0.5493164	0.18310547	-0.061035156	-0.5574707068000001	11.239135880000001	3.387890576	-0.12207031	0.48828125	0.30517578	4.304248004000001	11.42934604	1.4056396760000003	-0.7324219	-0.79345703	-1.2817383	1549638050.094
-8.621655252000002	-1.9690917540000001	-3.3687500000000004	1.2817383	0.4272461	0.24414062	2.537329074	-9.785644568	-0.5754150360000001	-0.24414062	-1.0986328	3.90625	5.64528804	10.58955072	1.550390576	0	1.6479492	-0.5493164	-9.596630890000002	-0.05861816394	3.037377896	-0.5493164	0.24414062	0	-0.907983426	10.380200180000001	2.72395018	-0.61035156	0.91552734	0.30517578	2.2167236420000003	10.603905760000002	0.724951178	0.30517578	-2.319336	-1.5869141	1549638050.134
-8.601318390000001	-1.418798822	-4.19538588	0.061035156	-0.18310547	-0.18310547	2.787353534	-9.28798822	-0.33854982	-0.18310547	-1.4648438	3.9672852	5.293579074	9.60261232	1.1328857428	-0.48828125	1.7700195	0.5493164	-8.957812500000001	0.0490478534	2.424877896	-0.61035156	0.061035156	0	-1.3446288940000002	9.180322480000001	2.027709964	-1.159668	0.91552734	0.12207031	3.8640135800000004	9.2724366	-1.3984619600000001	1.3427734	-0.79345703	-1.4648438	1549638050.174
-9.42077626	-1.8578369600000002	-4.5339355040000004	-0.7324219	-1.5869141	-0.4272461	3.161792032	-8.728125	-0.2512207068	-0.18310547	-1.4648438	3.9672852	4.59973143	9.595434800000001	0.540722644	-1.0986328	1.0375977	0.9765625	-9.31191394	0.2811279254	2.528955072	-0.7324219	-0.36621094	-0.12207031	-1.5958496400000002	9.201855432	1.506127896	-1.0986328	0.5493164	0.24414062	3.158203076	9.266455072	-1.276440396	1.2817383	1.0375977	-1.2207031	1549638050.214
-9.209033246	-1.971484424	-3.785058606	-0.7324219	-0.4272461	-0.061035156	3.505126996	-9.317895468000001	-0.33854982	-0.24414062	-1.4038086	3.0517578	4.231274460000001	10.54528804	-0.27155761780000004	-1.6479492	0	0.5493164	-9.80358876	0.36965332460000005	3.257495108	-0.79345703	0.12207031	-0.18310547	-1.318310504	10.459154860000002	1.62575679	-0.5493164	0.48828125	0.79345703	1.7597412140000002	9.843066100000001	-0.8637207068000001	0.8544922	-0.36621094	-1.2817383	1549638050.253
-8.61447734	-1.9379882200000003	-2.960815396	0.36621094	0.36621094	0.18310547	3.87238768	-10.259375	-0.379223642	-0.36621094	-1.4038086	2.5634766	4.453784146	10.005761780000002	-0.9438721040000001	-1.5869141	-0.48828125	0.7324219	-8.99609375	-0.011962890380000002	2.8555420320000002	-0.61035156	0.12207031	-0.30517578	-1.1675781250000001	10.193578780000001	2.3614746400000004	-0.30517578	1.2207031	0.5493164	1.6496826080000002	9.719848740000002	-1.3924804320000002	0.6713867	-1.5869141	-1.3427734	1549638050.293
-8.59892572	-1.2106445288	-3.3077391200000004	0.79345703	0.36621094	-0.24414062	4.10207518	-9.377710160000001	-0.27275390380000003	-0.36621094	-1.4038086	2.5634766	4.62006839	8.89321286	-1.193896466	-0.6713867	-0.18310547	1.5869141	-8.80109874	0.18303222840000002	3.134277356	-0.5493164	0.30517578	-0.12207031	-1.542016574	8.994897660000001	2.3710449280000003	-0.6713867	0.9765625	0.30517578	1.8602295320000002	9.50930162	-1.9164550720000002	0.79345703	-1.4038086	-1.4648438	1549638050.333
-8.436230432	-1.314721646	-3.60202626	0.18310547	0.30517578	-0.36621094	4.092504892000001	-8.492456070000001	-0.0729736322	-0.48828125	-1.3427734	0.61035156	4.468139676000001	8.70061052	-0.931909146	0	0.48828125	1.7700195	-8.285498200000001	0.3804199280000001	2.81486821	-0.48828125	0.12207031	-0.12207031	-1.5587646760000002	8.717358426	2.1892089660000003	-0.61035156	0.18310547	0.18310547	1.4774170320000002	9.408813400000001	-2.003784146	0.91552734	-1.3427734	-1.7700195	1549638050.373
-8.991308606	-1.46665036	-3.847265576	0.6713867	0.12207031	0.24414062	3.8532471040000003	-8.431445288	0.12800292540000002	-0.48828125	-1.3427734	0.61035156	4.041064496	8.609692392	-0.5610595746000001	-0.12207031	0.30517578	1.7089844	-8.441015380000001	0.4821044928	2.85314946	-0.18310547	0.12207031	-0.061035156	-1.166381839	8.640795926000001	2.080346646	-0.48828125	0.36621094	0.12207031	2.227490216	9.154003894	-1.509716754	0.79345703	-0.61035156	-1.5869141	1549638050.413
-9.25209964	-1.221411142	-3.62236322	0.6713867	-1.159668	0.5493164	3.6127929320000005	-8.358471940000001	0.2225097644	-0.4272461	-1.0375977	0.30517578	3.9190429320000004	8.375219748000001	-0.2452392572	-0.4272461	-0.061035156	1.5258789	-8.32617212	0.9390869110000001	2.9500489200000004	0.36621094	0.91552734	0.061035156	-1.335058606	8.42307158	1.9367920320000003	-0.12207031	0.24414062	0.24414062	2.387792932	9.39326178	-1.0072753600000002	0.24414062	-0.9765625	-1.0375977	1549638050.453
-8.84296875	-1.003686502	-2.9823487400000004	1.2817383	0.36621094	0.61035156	3.6618408540000003	-8.425463760000001	0.3947753894	-0.5493164	-0.12207031	0.18310547	4.013549820000001	8.56782248	-0.16030273560000002	-0.5493164	-0.36621094	1.2817383	-8.058202880000001	1.0192382788	2.6725097840000003	0.79345703	-0.61035156	0	-1.6090087860000002	8.6766848	1.8841552520000002	0.061035156	-0.24414062	0.61035156	2.04326178	9.581079074	-0.9438721040000001	-0.5493164	-1.7089844	-0.91552734	1549638050.493
-8.935082968000001	-0.401953125	-3.640307608	1.5258789	-0.18310547	0.36621094	3.811376996	-8.76401358	0.687866214	-0.61035156	1.159668	0.30517578	4.202563400000001	9.035571580000001	-0.230883786	-0.61035156	-0.79345703	1.0986328	-8.54389676	0.47253417540000003	3.3687500000000004	0.91552734	-0.61035156	-0.12207031	-1.353002896	9.285595746	2.1616942900000002	0.30517578	-0.91552734	0.7324219	1.796826178	9.506909440000001	-1.6532714660000003	-1.2207031	-2.0141602	-1.0375977	1549638050.533
-9.120507788000001	-0.03229980432	-4.294677716000001	0.36621094	-0.18310547	0.12207031	3.6295410340000003	-9.04633786	0.92473143	-0.36621094	1.2817383	-0.061035156	4.330566394000001	9.22578125	-0.38400878600000005	-0.36621094	-1.2817383	0.8544922	-9.01403804	-0.22968750000000002	3.87238768	0.61035156	-0.61035156	0	-0.5455078076000001	9.839477340000002	2.79213858	0.5493164	-1.0375977	0.24414062	1.9942138580000002	9.067871106	-2.3626709260000003	-0.9765625	-1.2207031	-0.9765625	1549638050.573
-9.094189300000002	-0.25480957460000003	-4.222900360000001	-0.24414062	-0.12207031	0.24414062	3.4237792540000007	-9.25090306	0.898413089	0.12207031	0.7324219	-0.61035156	4.610498004000001	9.00207518	-0.172265625	0.24414062	-1.0986328	0.24414062	-8.906372300000001	-0.5120117212	3.9345947480000003	0.24414062	-0.12207031	0.061035156	0.20217285340000002	10.151709260000002	3.064892572	0.4272461	-0.79345703	-0.18310547	1.644897464	9.5451902	-2.45598143	-0.91552734	-0.5493164	-1.2207031	1549638050.613
-9.52604982	-0.702221646	-3.71926268	-0.6713867	-0.48828125	0.4272461	3.2407471040000004	-9.362158246000002	0.5598632788000001	0.48828125	0.24414062	-1.159668	4.90478534	8.918335160000002	0.501245108	0.6713867	-0.5493164	-0.5493164	-9.144433606	-0.1985839856	4.06140126	0.061035156	-0.5493164	0.12207031	0.49526367800000004	10.180420320000001	2.86152356	0.24414062	-0.6713867	-0.24414062	2.112646466	9.3489991	-2.2478271760000004	-1.2817383	-0.48828125	-1.159668	1549638050.653
-10.381396760000001	-1.7693115020000003	-3.331665036	-0.91552734	-0.5493164	0.061035156	3.2407471040000004	-9.362158246000002	0.5598632788000001	0.48828125	0.24414062	-1.159668	5.249316394	9.322680710000002	1.4869873200000001	0.30517578	-0.48828125	-1.0986328	-9.69592302	0.07058105432	4.038671924000001	0.18310547	-0.18310547	0.12207031	0.3995605432	10.12539038	2.6976317900000004	0.30517578	-0.24414062	-0.30517578	3.69892572	9.612182608000001	-1.191503894	-2.0751953	0.24414062	-0.4272461	1549638050.693
-10.88503444	-3.2048584260000004	-3.048144568	-1.159668	-1.159668	-0.48828125	2.9907226440000003	-9.8	-0.5323486420000001	0.61035156	0.061035156	-1.4038086	5.7421875	10.451977340000001	2.12341304	-0.8544922	-1.953125	-0.79345703	-10.73908696	-0.0897216754	4.23486322	0.36621094	0.12207031	0.12207031	-0.3804199280000001	10.484277160000001	2.710791034	0.6713867	-0.12207031	-0.4272461	4.586572284	10.375414840000001	1.0742675720000001	-3.479004	1.2207031	1.159668	1549638050.733
-9.65285643	-3.3962646760000004	-1.1328857428	0.36621094	-1.7089844	-0.24414062	3.5302491000000003	-10.37421924	-0.9773681610000001	0.4272461	-0.061035156	-1.4648438	6.94804712	11.1697509	2.44401857	-1.8310547	-3.90625	0.61035156	-10.66491664	-0.41511232	3.7742920320000004	0.7324219	1.7700195	0	-1.225	10.72951628	3.2455322480000004	0.61035156	-0.18310547	-0.8544922	4.684667932000001	10.794115920000001	2.1880126800000004	-3.7841797	1.3427734	3.2958984	1549638050.773
-9.581079074	-2.501440396	-0.19619140380000002	1.2207031	1.0375977	-0.061035156	4.2193116	-10.11103534	-1.3470214660000002	0.4272461	0.24414062	-1.7089844	8.14792482	10.924511780000001	2.7933349640000005	-1.8310547	-3.9672852	2.8686523	-9.94833966	-0.8015136780000001	2.7825683900000002	1.0375977	1.4648438	-0.18310547	-2.2944824280000002	10.06198732	3.5984375	0.18310547	-0.6713867	-1.5258789	2.433251996	10.74267572	1.9762695680000002	-1.5258789	0.6713867	4.9438477	1549638050.813
-11.063280760000001	-1.8614257200000002	-2.7155760800000004	0.9765625	-0.12207031	-1.0986328	4.80310054	-9.6217527	-1.299169928	0.061035156	0.24414062	-4.1503906	8.55585962	11.442504500000002	2.87707518	-2.0141602	-3.7841797	4.4555664	-10.303637680000001	-1.332666034	2.6126952880000003	0.30517578	1.5258789	0.061035156	-2.910571286	10.57519568	3.581689496	-0.12207031	-1.4038086	-1.5258789	-0.4438232428	12.57060504	-0.2572021466	-1.5258789	1.3427734	4.3945312	1549638050.853
-9.861010880000002	-1.720263678	-1.526464856	-0.12207031	-0.9765625	-0.24414062	5.29597194	-10.57998004	-1.9535400360000001	0.79345703	-0.36621094	-5.3710938	9.18391124	11.58007788	2.8244384000000005	-2.4414062	-3.112793	5.554199	-9.83229982	-1.287207068	2.40573732	0.4272461	1.7700195	-0.061035156	-2.5181884000000005	10.59313948	3.7527587860000002	-0.18310547	-1.6479492	-1.6479492	-0.8015136780000001	11.490356920000002	-0.4689453076	-0.4272461	-1.6479492	2.5024414	1549638050.893
-9.07983426	-0.794335962	-0.954638678	-0.18310547	0.79345703	0.061035156	6.48867212	-10.96877446	-2.536132788	1.2207031	-0.8544922	-6.8969727	9.60739766	10.04045378	2.1975829680000003	-2.0751953	-3.6621094	7.080078	-9.176733426	-1.320703076	1.832714856	0.24414062	1.6479492	-0.061035156	-2.4811035340000003	9.286792032000001	3.753955072	-0.4272461	-2.0141602	-1.7700195	-0.005981445288000001	9.73659694	-0.22011719240000002	1.2817383	0.91552734	1.5258789	1549638050.933
-8.445800720000001	-0.7225586060000001	-1.4558837860000002	-1.159668	0.36621094	-0.5493164	6.48867212	-10.96877446	-2.536132788	1.2207031	-0.8544922	-6.8969727	9.76411142	8.612085160000001	1.2501221040000001	-1.0375977	-2.5024414	7.507324	-8.55466304	-1.199877896	1.387695288	0.36621094	1.2817383	0.12207031	-1.9511474640000002	8.91354982	3.6367187500000004	-0.6713867	-2.6855469	-1.4648438	0.401953125	9.229370108000001	0.4294677716	1.6479492	3.112793	0.12207031	1549638050.973
-8.61567392	-1.5109130400000002	-1.33984375	-0.79345703	-0.4272461	-0.7324219	8.76401358	-9.43513179	-2.082739218	0.30517578	1.159668	-9.765625	8.89321286	7.0581054320000005	0.1495361322	0.30517578	-0.6713867	6.7749023	-8.52954074	-1.814770468	0.9115722840000001	-0.4272461	0.36621094	0	-1.053930661	9.304736420000001	3.974072284	-1.2817383	-1.7700195	-1.0375977	-0.1256103534	8.104858426	0.679492212	1.7700195	1.159668	-0.7324219	1549638051.013
-8.871679712	-1.7681152160000002	-1.3230957460000001	-0.61035156	0.18310547	-0.61035156	7.230371106000001	-7.7495607	-1.644897464	-0.9765625	2.380371	-8.850098	7.633520468	5.3785153800000005	-0.5203857428	1.3427734	0.7324219	5.3100586	-8.802294928000002	-1.9918212860000002	1.0886230432000001	-0.8544922	0.24414062	0	-1.246533246	9.22338858	4.26357428	-1.5869141	-0.6713867	-0.5493164	1.276440396	8.380004892	1.23696286	1.6479492	0.48828125	-0.9765625	1549638051.053
-9.991405760000001	-2.13178714	-1.6903564300000002	-0.4272461	0.18310547	-0.48828125	5.53642572	-6.263769568	-1.8255371400000002	-1.3427734	0.5493164	-7.8125	6.719555710000001	4.2599853240000005	-0.7476806610000001	1.4038086	2.6245117	3.1738281	-9.04753444	-1.3769287140000002	1.312329074	-1.0375977	-0.12207031	-0.061035156	-1.3230957460000001	9.065478240000001	4.078149460000001	-1.6479492	-0.30517578	0.061035156	0.9055908540000002	9.081030252000001	1.350610324	0.79345703	-0.4272461	-1.2207031	1549638051.093
-10.64457968	-2.19399411	-2.4751221040000004	0.36621094	0	-0.36621094	4.774389676	-4.975365920000001	-1.7884521760000003	-1.4648438	0.5493164	-6.164551	6.432446580000001	3.9501464660000005	-0.6077148560000001	1.953125	2.9907227	1.5258789	-9.76291484	-0.754858426	1.642504892	-1.159668	-0.6713867	-0.18310547	-1.5910644960000002	8.98173822	3.9609130400000003	-1.4648438	0.48828125	0.30517578	1.000097644	9.419580072	1.2261962860000002	0.9765625	-2.2583008	-1.5869141	1549638051.133
-9.341821580000001	-1.1472412140000001	-1.8985107820000002	0.12207031	-0.18310547	0.12207031	4.49924321	-3.890332068	-1.62575679	-1.4648438	0.6713867	-4.0893555	6.9384764400000005	4.475317392000001	-0.8146728240000001	1.953125	2.319336	0.61035156	-9.572705072	-0.031103515380000002	2.064794928	-0.48828125	0.24414062	-0.24414062	-2.41770018	8.99728984	3.7599366	-0.7324219	0.7324219	0.4272461	4.40473642	10.919726440000002	0.540722644	0.61035156	-0.4272461	-0.91552734	1549638051.173
-8.827417032000001	-0.6148925720000001	-1.89611821	-0.4272461	1.2207031	-0.061035156	5.10217302	-3.210839856	-1.5001464660000001	-1.4648438	0.6713867	-4.0893555	7.677783246000001	4.737304712	-0.6053222644	1.7089844	2.0141602	0.18310547	-8.93388678	-0.06459961060000001	1.9511474640000002	-0.24414062	-0.6713867	-0.4272461	-2.85314946	8.576196580000001	3.71926268	-0.30517578	0.36621094	0.4272461	3.9561278960000004	9.38129892	0.79194339	0.24414062	0.6713867	-0.7324219	1549638051.213
-9.426757788000002	-1.2010742212	-3.0971923920000006	-0.24414062	0.4272461	-0.48828125	6.17524411	-2.566040036	-0.976171875	-1.5258789	-0.91552734	-0.91552734	8.141943390000002	4.574609424	-0.1303955072	1.8310547	2.319336	0.18310547	-8.895605432000002	-0.31103514400000004	1.9942138580000002	-0.061035156	-0.48828125	-0.24414062	-2.5540771760000003	8.177832068	3.9070800720000003	-0.12207031	0.12207031	0.18310547	3.2874023560000003	9.19467752	0.34453125	0.61035156	-0.4272461	-0.8544922	1549638051.253
-9.53083516	-1.81118161	-3.0134521760000004	-0.5493164	-0.30517578	-0.24414062	7.381103240000001	-2.190405252	-0.440234375	-1.3427734	-0.30517578	-0.7324219	8.6766848	4.220507788000001	0.7955322480000001	1.8920898	2.0751953	0	-9.229370108000001	-0.5455078076000001	2.332763678	-0.12207031	-0.79345703	-0.18310547	-1.9894287140000002	8.28789038	3.849658246	0.24414062	0.18310547	-0.061035156	3.0983885800000004	9.45786142	0.20217285340000002	0.6713867	-0.12207031	-0.6713867	1549638051.293
-9.341821580000001	-1.905688498	-2.6641358800000003	-0.18310547	0.6713867	0.18310547	7.967285340000001	-1.9200439300000003	0.00478515625	-1.3427734	-0.30517578	-0.7324219	8.97336412	3.8616211060000003	1.2106445288	1.4648438	1.0375977	0.12207031	-9.438720746000001	-0.6747070288	2.47033696	-0.12207031	-0.36621094	0	-1.524072284	8.66472194	3.7874510800000003	0.8544922	0.061035156	-0.12207031	2.8447753600000003	9.7066893	0.11604003600000001	0.18310547	0.12207031	-0.48828125	1549638051.333
-9.319091754	-1.715478534	-2.93808606	0.061035156	0.6713867	0.12207031	8.83100589	-1.9020996400000003	0.28471679320000004	-0.48828125	-0.5493164	0.24414062	8.73171376	3.7204589660000003	1.0969971040000002	0.7324219	-2.1972656	1.159668	-9.38010234	-0.4605712860000001	2.628247104	0	-0.30517578	0.18310547	-1.28122554	9.072656250000001	3.9549316100000005	0.8544922	0.24414062	-0.30517578	2.383007788	9.8083741	0.0837402356	0.36621094	0.061035156	-0.36621094	1549638051.373
-9.354980432000001	-1.503735324	-3.0768554320000003	0.12207031	0.30517578	0.12207031	9.45666484	-1.8697998200000001	0.2560058606	0.24414062	-0.48828125	0	10.846752700000001	3.7611327880000003	1.9798584260000003	0.24414062	-2.380371	1.2207031	-9.27004393	-0.3002685504	2.624658246	0.061035156	-0.18310547	0.30517578	-1.443920926	9.14323732	3.741992212	0.7324219	0.5493164	-0.36621094	2.142553714	9.8263179	-0.16508788940000002	0.18310547	-0.48828125	-0.36621094	1549638051.413
-9.34541034	-1.3853027160000002	-3.1462402160000003	-0.30517578	0.30517578	0	9.52963858	-1.927221646	0.7967285340000001	1.159668	-1.7089844	-0.061035156	10.83120108	3.887939496	3.057714856	-0.91552734	-0.8544922	1.5869141	-9.27004393	-0.339746106	2.6581542540000003	0	-0.061035156	0.30517578	-1.56953125	9.21860324	3.4548827880000004	0.91552734	0.18310547	-0.30517578	2.4799072480000004	9.66003444	-0.31342773560000003	0.061035156	-0.5493164	-0.24414062	1549638051.453
-9.35617662	-1.5109130400000002	-3.192895468	-0.36621094	0.24414062	-0.18310547	9.82751448	-1.509716754	0.6974365020000001	0.79345703	-3.0517578	0	11.342016280000001	3.325683606	1.2285888580000002	0.36621094	-2.0141602	1.2817383	-9.35378444	-0.20097655760000002	2.60671376	0	-0.12207031	0.30517578	-1.71667482	9.46503894	3.71088858	0.7324219	-0.18310547	-0.12207031	2.55288089	9.6385009	-0.22849121400000003	0.24414062	-0.36621094	-0.18310547	1549638051.493
-9.395654254	-1.7286376800000003	-3.14504393	-0.30517578	0.36621094	-0.24414062	10.993896760000002	-1.2788329680000001	-0.8756836060000002	-0.061035156	-0.48828125	-0.36621094	10.37421924	3.2323730040000007	1.282421924	-0.48828125	0.7324219	0.5493164	-9.630126800000001	-0.2428466754	2.76223143	0	0.18310547	0.30517578	-1.3793212860000001	10.217504500000002	3.8711913940000002	0.18310547	0.30517578	-0.24414062	2.3710449280000003	9.666015380000001	-0.17465820680000002	0.24414062	0.18310547	-0.061035156	1549638051.533
-9.222192392	-1.7693115020000003	-3.1665771760000005	-0.24414062	0.48828125	-0.24414062	11.12189946	-0.8074951080000001	-1.8279297120000002	-0.061035156	-0.48828125	-0.36621094	10.849145860000002	3.2742432100000003	1.5743163940000002	0.5493164	-0.12207031	0.18310547	-9.612182608000001	-0.36845702880000003	2.74428714	-0.24414062	0.5493164	0.18310547	-1.56354982	9.67558606	3.609204074	0.12207031	0.9765625	-0.4272461	1.6891601440000001	9.82392572	-0.4450195288	0.24414062	0.061035156	-0.061035156	1549638051.572
-9.1875	-1.8578369600000002	-3.313720746	-0.061035156	0.061035156	-0.24414062	10.81086412	-0.879272464	-1.874584964	-0.8544922	1.2817383	-0.61035156	11.43054164	2.9931152160000005	1.579101538	-0.061035156	-0.61035156	0.6713867	-9.31311052	-0.2428466754	2.337548822	-0.18310547	0.36621094	0.24414062	-2.1473388580000004	9.718652160000001	3.3149170320000003	0	0.36621094	-0.24414062	1.3817138580000001	9.788037140000002	-0.7117919928	0.18310547	-0.24414062	-0.24414062	1549638051.612
-9.21501448	-1.79921875	-3.172558606	0.12207031	0	-0.061035156	10.36704074	-1.189111322	-0.54191893	-0.12207031	0.061035156	-1.0986328	11.978442000000001	2.775390576	1.2202148560000001	-0.36621094	-0.4272461	1.5258789	-9.382495108	0.08015136780000001	2.390185504	-0.12207031	0.4272461	0.18310547	-1.8697998200000001	9.485375900000001	3.192895468	-0.30517578	-0.12207031	-0.061035156	1.9427734620000003	9.7150634	-0.5467041034000001	0.18310547	-0.061035156	-0.24414062	1549638051.653
-9.268847840000001	-1.5180908540000002	-3.09121106	0.061035156	0.30517578	0	11.26545378	-0.8374023560000001	-0.83022464	-0.12207031	0.061035156	-1.0986328	12.0286866	2.65576178	1.2477295320000001	-0.5493164	-0.9765625	1.8310547	-9.325073380000001	0.037084961060000005	2.256201178	0	0.30517578	0.18310547	-2.042065396	9.59782698	3.2527099640000006	-0.4272461	0.061035156	-0.12207031	2.217919928	9.67917482	-0.30385742800000004	-0.061035156	0.061035156	0	1549638051.692
-9.375317392	-1.3470214660000002	-3.37233876	-0.061035156	0.30517578	-0.12207031	11.26545378	-0.8374023560000001	-0.83022464	0.12207031	-0.8544922	-1.8310547	11.78583966	2.528955072	1.1556152160000002	-0.5493164	0.061035156	1.8920898	-9.207836960000002	-0.062207030760000004	2.165283246	0	0.24414062	0.12207031	-2.4200927520000004	9.36933606	3.285009784	-0.30517578	-0.24414062	0.18310547	2.044457968	9.673193390000002	-0.385205072	0	0.12207031	0.061035156	1549638051.732
-9.319091754	-1.393676718	-3.354394568	-0.12207031	-0.18310547	-0.18310547	11.26545378	-0.8374023560000001	-0.83022464	0.12207031	-0.8544922	-1.8310547	11.103954680000001	2.205957068	0.7871582068	-0.36621094	0.61035156	1.8920898	-9.155200180000001	-0.03947753894	2.19399411	0	-0.061035156	0.061035156	-2.3028564300000003	9.30234375	3.3687500000000004	-0.18310547	-0.48828125	0.36621094	1.8757812500000002	9.700707968000001	-0.5670410144	0.061035156	-0.061035156	-0.12207031	1549638051.772
-9.264062500000001	-1.4738280760000002	-3.12709964	0	0	-0.061035156	11.26545378	-0.8374023560000001	-0.83022464	0.12207031	-0.8544922	-1.8310547	10.219897659999999	1.7513672120000003	0.26796875000000003	-0.24414062	0.12207031	1.6479492	-9.18869658	-0.011962890380000002	2.231079074	0.061035156	-0.24414062	0	-1.965502896	9.408813400000001	3.4812010800000004	-0.24414062	-0.36621094	0.4272461	2.1030761780000002	9.637304712	-0.3971679712	0	0.18310547	-0.12207031	1549638051.812
-9.350195288	-1.4223876800000002	-3.1713623200000005	0.12207031	0.061035156	0.061035156	11.26545378	-0.8374023560000001	-0.83022464	0.12207031	-0.8544922	-1.8310547	9.87775908	1.42836911	0.1674804712	-0.18310547	0.5493164	1.3427734	-9.174340560000001	-0.0681884784	2.299267572	0.061035156	-0.4272461	-0.061035156	-1.7884521760000003	9.31191394	3.499145468	-0.18310547	-0.18310547	0.4272461	2.204760782	9.596630890000002	-0.30625	0.061035156	0.12207031	-0.061035156	1549638051.852
-9.374121106	-1.27524411	-3.3472167540000006	0	-0.061035156	0.061035156	11.26545378	-0.8374023560000001	-0.83022464	0.12207031	-0.8544922	-1.8310547	9.399243210000002	1.144848642	0.4892822284000001	0	0.4272461	0.91552734	-9.210229532000001	-0.1866210962	2.48229982	0	-0.4272461	-0.12207031	-1.717871106	9.23774411	3.4919677520000003	-0.061035156	-0.061035156	0.48828125	2.20236821	9.650463760000001	-0.46655273560000005	0	0.061035156	-0.061035156	1549638051.897
-9.31669928	-1.33984375	-3.3041503600000004	-0.061035156	0	0	11.26545378	-0.8374023560000001	-0.83022464	0.12207031	-0.8544922	-1.8310547	8.960205072	0.909179712	0.6268554712000001	-0.061035156	0.12207031	0.24414062	-9.201855432	-0.1626953076	2.569628894	-0.061035156	-0.5493164	-0.18310547	-1.5360351440000002	9.319091754	3.5182862400000006	0.18310547	0	0.5493164	2.24423822	9.668408246	-0.42587889400000006	0.061035156	-0.061035156	-0.12207031	1549638051.933
-9.29636232	-1.353002896	-3.24194339	-0.061035156	-0.061035156	0.12207031	11.26545378	-0.8374023560000001	-0.83022464	0.12207031	-0.8544922	-1.8310547	9.45307608	0.8840576080000001	0.647192392	0.12207031	0.061035156	-0.12207031	-9.174340560000001	-0.13757324280000002	2.686865216	-0.12207031	-0.61035156	-0.18310547	-1.262084964	9.24611821	3.52785643	0.18310547	0.30517578	0.4272461	2.295678714	9.676782248	-0.3600830072	-0.061035156	-0.061035156	-0.18310547	1549638051.972
-9.3155027	-1.32189946	-3.262280252	-0.12207031	-0.061035156	0.12207031	10.840771760000003	-0.6818847840000001	-0.8146728240000001	0.6713867	1.7700195	-2.2583008	10.16127896	1.003686502	0.7117919928	0.061035156	-0.24414062	-0.30517578	-9.18271466	-0.192602536	2.8041014400000006	-0.061035156	-0.6713867	-0.12207031	-1.262084964	9.26047374	3.5984375	0.18310547	0.36621094	0.30517578	2.32917482	9.651660340000001	-0.4139160144	-0.061035156	-0.061035156	-0.061035156	1549638052.012
-9.27722194	-1.235766574	-3.28022464	-0.18310547	-0.12207031	0	10.840771760000003	-0.6818847840000001	-0.8146728240000001	0.6713867	1.7700195	-2.2583008	10.853931200000002	1.0993896760000001	1.2010742212	0	-0.30517578	-0.24414062	-9.20544429	-0.2572021466	2.9117675720000005	-0.12207031	-0.7324219	-0.061035156	-1.3769287140000002	9.383691394000001	3.563745108	0.24414062	0.36621094	0.18310547	2.327978534	9.62893071	-0.3576904254	-0.061035156	0	-0.061035156	1549638052.052
-9.30832518	-1.293188498	-3.2503173920000004	-0.30517578	-0.18310547	-0.061035156	9.102563400000001	0.9881347840000001	-0.9378906250000001	0.48828125	-0.7324219	0.24414062	11.088403060000001	1.0563232428000002	1.18671875	-0.12207031	-0.61035156	-0.18310547	-9.14323732	-0.20935058900000003	3.063696286	-0.061035156	-0.61035156	-0.12207031	-1.3362548920000001	9.450683606	3.5493896760000005	0.30517578	0.061035156	0.24414062	2.2083496400000002	9.615771760000001	-0.3026611322	0	0.061035156	-0.061035156	1549638052.092
-9.29277356	-1.4451172120000002	-3.2323730040000007	-0.18310547	0	-0.061035156	10.0560054	1.1962890380000002	-0.6854736419999999	0	-0.12207031	0.24414062	11.289379500000003	0.9438721040000001	0.90678714	-0.061035156	-0.48828125	-0.061035156	-9.169555710000001	-0.24404297120000001	3.1641846040000003	-0.12207031	-0.61035156	-0.12207031	-1.161596646	9.5703125	3.5972412140000003	0.30517578	0.061035156	0.18310547	2.0576172120000003	9.661230432000002	-0.4103271466	0.061035156	0.18310547	-0.061035156	1549638052.132
-9.27124002	-1.4678466460000001	-3.213232428	-0.061035156	-0.061035156	-0.061035156	9.96030252	1.33386232	-0.9211425720000002	0	-0.12207031	0.24414062	11.18889128	0.8649169928000001	0.765625	0	-0.30517578	-0.061035156	-9.20544429	-0.27514648560000005	3.343627896	-0.061035156	-0.12207031	-0.061035156	-1.02761232	9.640893570000001	3.5266601440000005	0.24414062	0.12207031	0.061035156	2.081542932	9.693530252	-0.5024413940000001	0	0.12207031	-0.12207031	1549638052.172
-9.285595746	-1.4702392180000001	-3.2311766200000003	-0.061035156	0	-0.061035156	9.96030252	1.33386232	-0.9211425720000002	0	-0.12207031	0.18310547	11.04414038	0.9043945288	0.8673096040000001	-0.061035156	-0.24414062	-0.061035156	-9.201855432	-0.1997802716	3.3555908540000003	-0.061035156	0	-0.061035156	-1.0874267572	9.60859375	3.387890576	0.12207031	0.12207031	0.061035156	1.9942138580000002	9.673193390000002	-0.4294677716	-0.061035156	0	-0.061035156	1549638052.212
-9.284399460000001	-1.4678466460000001	-3.216821286	0.061035156	0	-0.12207031	10.078735520000002	1.129296875	-1.05991214	0.12207031	-0.24414062	0.061035156	10.98671924	1.035986322	0.8708984620000001	-0.12207031	-0.18310547	0	-9.108544928	-0.17465820680000002	3.2467285340000003	0	0.061035156	-0.061035156	-1.1986816100000002	9.49494658	3.3065429320000006	0.12207031	0	0.061035156	2.1138427520000005	9.683960160000002	-0.3194091754	0.061035156	-0.12207031	-0.061035156	1549638052.252
-9.338232428000001	-1.41640625	-3.220410144	0.061035156	0	-0.061035156	9.858617720000002	1.0575195288	-1.1328857428	0.12207031	-0.24414062	0.061035156	10.877856920000001	1.08383786	0.716577176	-0.18310547	-0.12207031	-0.061035156	-9.139648560000001	-0.22849121400000003	3.24194339	0.061035156	0.12207031	-0.061035156	-1.252514676	9.53083516	3.3089355040000004	0.18310547	0	0	2.100683606	9.66481929	-0.24643554320000002	0.061035156	-0.18310547	0	1549638052.292
-9.285595746	-1.4247802520000001	-3.255102536	0	0.061035156	-0.061035156	9.650463760000001	1.0587158540000001	-1.1400634980000002	-0.061035156	-0.12207031	0.12207031	10.80607878	1.11613768	0.6244628600000001	-0.12207031	-0.24414062	-0.12207031	-9.133667032	-0.22968750000000002	3.1845214660000005	0.061035156	0.12207031	-0.061035156	-1.2489257200000001	9.593042032000001	3.33046875	0.061035156	0	-0.061035156	2.0253173920000003	9.71745607	-0.4761230432	0.061035156	-0.18310547	0	1549638052.332
-9.253295926000002	-1.4869873200000001	-3.249121106	0.18310547	0.12207031	-0.061035156	9.743774460000001	0.9737792932	-1.0551269568000001	-0.061035156	-0.12207031	0.12207031	10.844360520000002	1.153222644	0.6459961060000001	-0.061035156	-0.061035156	-0.24414062	-9.103759980000001	-0.172265625	3.125903354	0.061035156	0.12207031	-0.061035156	-1.3242920320000002	9.66003444	3.2730469240000004	0	0	-0.061035156	1.9702880400000002	9.68515625	-0.5802001800000001	0.061035156	-0.36621094	-0.061035156	1549638052.372
-9.30234375	-1.356591754	-3.3065429320000006	0.061035156	-0.061035156	-0.061035156	9.801196580000001	0.907983426	-0.9522461060000001	-0.061035156	-0.12207031	0.18310547	10.946045320000001	1.19270018	0.540722644	0	0	-0.30517578	-9.095385880000002	-0.1770507788	3.12111821	0.12207031	0.12207031	-0.12207031	-1.302758786	9.651660340000001	3.2562989200000003	-0.12207031	-0.061035156	-0.061035156	2.0564209260000004	9.66242662	-0.46774902160000004	-0.061035156	-0.12207031	0	1549638052.412
-9.25688498	-1.39008786	-3.2957762600000002	0.061035156	0.061035156	-0.12207031	9.801196580000001	0.907983426	-0.9522461060000001	-0.061035156	-0.12207031	0.18310547	10.946045320000001	1.19270018	0.540722644	0	0	-0.30517578	-9.134863220000002	-0.27155761780000004	3.0744628600000006	0	0.12207031	-0.12207031	-1.2884033540000002	9.58586412	3.2646728240000003	-0.12207031	-0.061035156	-0.12207031	2.0480469240000003	9.62893071	-0.5443115216000001	-0.061035156	-0.061035156	0	1549638052.452
-9.286792032000001	-1.4235839660000003	-3.33645018	0	-0.061035156	-0.061035156	9.80717752	0.8673096040000001	-1.0515380890000001	-0.12207031	-0.12207031	0.12207031	10.946045320000001	1.19270018	0.540722644	0	0	-0.30517578	-9.144433606	-0.270361322	3.064892572	0	0.18310547	-0.12207031	-1.3099365020000002	9.521264480000001	3.2072509000000005	-0.061035156	-0.12207031	-0.18310547	1.9894287140000002	9.680371106	-0.5670410144	0	-0.061035156	-0.061035156	1549638052.492
-9.26047374	-1.3829101440000002	-3.2921875000000003	0	-0.061035156	-0.061035156	9.889721940000001	0.835009784	-1.1053711060000002	-0.12207031	-0.12207031	0.12207031	10.946045320000001	1.19270018	0.540722644	0	0	-0.30517578	-9.102563400000001	-0.2607910144	3.0134521760000004	0	0.12207031	-0.12207031	-1.274047824	9.506909440000001	3.21203624	-0.061035156	-0.18310547	-0.12207031	2.0743652160000003	9.6552491	-0.5239746106000001	-0.12207031	-0.061035156	-0.061035156	1549638052.532
-9.293969748	-1.3793212860000001	-3.313720746	0	-0.12207031	-0.061035156	9.888525360000001	0.783569339	-1.2261962860000002	-0.18310547	-0.12207031	0	10.946045320000001	1.19270018	0.540722644	0	0	-0.30517578	-9.131274460000002	-0.27155761780000004	3.0086670320000004	-0.061035156	0.061035156	-0.061035156	-1.204663089	9.49255342	3.2527099640000006	-0.061035156	-0.061035156	-0.12207031	2.101879892	9.62893071	-0.46535643000000004	-0.12207031	0.061035156	0	1549638052.572
-9.354980432000001	-1.3829101440000002	-3.34243161	0	-0.061035156	0	9.849048020000001	0.7680175720000001	-1.1125488220000002	-0.061035156	-0.12207031	-0.061035156	10.946045320000001	1.19270018	0.540722644	0	0	-0.30517578	-9.133667032	-0.24165038940000003	3.017041034	0	0.18310547	-0.061035156	-1.2453369600000002	9.528442392	3.249121106	-0.061035156	-0.061035156	-0.061035156	2.16767572	9.67080072	-0.462963858	-0.12207031	-0.061035156	-0.061035156	1549638052.612
-9.341821580000001	-1.409228534	-3.3783202880000003	-0.18310547	-0.30517578	-0.061035156	9.82990764	0.7895507788	-1.02163089	-0.12207031	-0.061035156	0	10.946045320000001	1.19270018	0.540722644	0	0	-0.30517578	-9.102563400000001	-0.2512207068	2.9847412140000005	-0.061035156	0	-0.061035156	-1.2297851440000003	9.540405252000001	3.262280252	-0.12207031	-0.061035156	0	2.04086911	9.707885880000001	-0.4904785144	-0.12207031	-0.061035156	-0.061035156	1549638052.652
-9.18271466	-1.5360351440000002	-3.27663588	0	-0.12207031	-0.061035156	9.85742212	0.808691394	-1.062304712	-0.12207031	-0.061035156	0	11.02739218	1.21303714	0.5455078076000001	0	0	-0.30517578	-9.136059800000002	-0.23327636780000002	3.00986322	-0.061035156	0	-0.061035156	-1.211840854	9.52963858	3.2407471040000004	-0.12207031	0	0	2.071972644	9.66242662	-0.5275634784000001	0	-0.18310547	-0.12207031	1549638052.692
-9.241332968	-1.524072284	-3.2479248200000006	0.061035156	-0.30517578	0	9.85742212	0.808691394	-1.062304712	-0.12207031	-0.12207031	-0.061035156	11.02739218	1.21303714	0.5455078076000001	0.061035156	0.061035156	-0.24414062	-9.15161142	-0.1985839856	3.03857428	-0.061035156	0.12207031	-0.061035156	-1.2441405760000002	9.49733876	3.2228027160000003	-0.061035156	0	-0.061035156	2.1293945680000004	9.682763580000001	-0.423486322	-0.12207031	-0.061035156	-0.061035156	1549638052.732
-9.301147660000002	-1.5970459260000003	-3.3496094240000005	-0.12207031	-0.5493164	-0.12207031	9.746167032	0.8445800720000001	-0.965405252	-0.061035156	-0.061035156	-0.061035156	10.96279254	1.153222644	0.52995607	-0.061035156	0.061035156	-0.061035156	-9.14802266	-0.13757324280000002	2.960815396	0	0.061035156	-0.061035156	-1.33386232	9.455468750000001	3.1689697480000003	-0.12207031	-0.12207031	-0.061035156	2.2071533540000003	9.610986420000001	-0.33854982	-0.12207031	-0.061035156	0	1549638052.772
-9.35617662	-2.100683606	-3.53742662	0.12207031	-0.48828125	-0.18310547	9.725830072	0.84816893	-1.1173339660000001	-0.12207031	-0.061035156	-0.061035156	10.917334260000002	1.222607428	0.5132080072	-0.061035156	0	0	-9.32028804	-0.03349609424	2.9847412140000005	0	0.061035156	-0.061035156	-1.353002896	9.62294928	3.1438476440000005	-0.30517578	-0.36621094	-0.24414062	2.0923096040000004	9.72702626	-0.32539062500000004	-0.18310547	0	0.061035156	1549638052.812
-9.19946286	-2.3423339660000004	-3.56613768	0.61035156	-0.5493164	-0.061035156	9.8334964	0.8242431610000001	-1.299169928	-0.12207031	-0.061035156	-0.061035156	10.83239766	1.4738280760000002	0.6029296924	-0.12207031	-0.061035156	-0.12207031	-9.43513179	0.2978759784	3.101977536	0.18310547	0.30517578	-0.061035156	-1.644897464	9.651660340000001	3.0744628600000006	-0.18310547	-0.12207031	-0.30517578	1.9690917540000001	9.9710688	-0.5443115216000001	-0.24414062	-0.30517578	0.12207031	1549638052.852
-8.870483426000002	-2.4296630400000003	-3.331665036	0.9765625	-0.18310547	0.12207031	9.894507280000001	0.8206542932	-1.4606689300000002	-0.4272461	-0.18310547	0.061035156	10.88742662	1.7800780760000001	0.764428714	-0.30517578	0	-0.18310547	-9.23774411	0.6651367212000001	2.85913089	0.48828125	0.24414062	-0.12207031	-2.031298822	9.50930162	2.783764676	-0.24414062	-0.6713867	-0.36621094	1.28122554	9.94714308	-0.69504393	-0.30517578	-0.61035156	0.061035156	1549638052.892
-8.91354982	-2.4200927520000004	-3.38908696	1.4648438	-0.12207031	0.12207031	9.88015126	0.92473143	-1.61977536	-0.91552734	-0.24414062	0.061035156	10.95322284	2.138964856	0.763232428	-0.61035156	0	-0.12207031	-9.159985520000001	1.0491455072	2.7861572480000003	0.9765625	0.24414062	-0.24414062	-2.29089357	9.354980432000001	2.548095746	-0.18310547	-1.0375977	-0.5493164	1.6724121400000003	9.785644568	-0.735717752	-0.36621094	-1.0375977	0.18310547	1549638052.931
-9.230566394	-2.816064496	-3.4919677520000003	1.3427734	-0.5493164	-0.061035156	9.931591460000002	1.195092752	-1.7059082460000001	-1.4648438	-0.24414062	0	10.90297824	2.51459964	0.8637207068000001	-1.0986328	-0.061035156	0	-9.12648912	1.2716552520000002	2.7550537140000007	1.4648438	0.30517578	-0.36621094	-2.7072021760000005	9.418384080000001	2.383007788	-0.18310547	-1.5258789	-0.6713867	2.4021484620000004	9.636108426000002	-0.38640135800000003	-0.5493164	-0.79345703	0.5493164	1549638052.971
-9.077441394000001	-3.1390625	-2.86870108	2.0751953	-0.48828125	0.061035156	9.931591460000002	1.195092752	-1.7059082460000001	-1.4648438	-0.24414062	0	10.87067842	2.878271466	1.035986322	-1.5258789	0	0.061035156	-9.18271466	1.23696286	2.816064496	2.0141602	0.5493164	-0.6713867	-2.9703858800000003	9.335839660000001	2.471533246	0	-2.0751953	-0.79345703	2.899804712	9.894507280000001	-0.00837402356	-1.0375977	0	1.2817383	1549638053.011
-8.936279254	-2.3937744600000004	-1.5384277160000002	3.0517578	-0.18310547	0.4272461	10.081127700000001	1.8530517180000001	-1.540820288	-2.6855469	0	-0.4272461	10.837183	3.178540036	1.1508300720000002	-2.1362305	-0.061035156	0.18310547	-9.04753444	0.8876464660000001	2.686865216	2.6245117	0.91552734	-0.9765625	-2.7861572480000003	9.120507788000001	2.8316162140000003	0.30517578	-2.4414062	-1.0375977	2.6605469240000006	10.243823380000002	0.8972167932	-1.8310547	0.061035156	2.1362305	1549638053.051
-10.004565200000002	-1.7094971040000002	-1.680786142	3.2348633	0.36621094	0.18310547	9.48896466	2.2167236420000003	-1.5910644960000002	-3.2348633	-0.18310547	-0.48828125	10.639795320000001	3.069677716	1.061108426	-2.6245117	-0.5493164	0.30517578	-9.341821580000001	-0.0765625	2.46794429	2.746582	0.24414062	-0.9765625	-2.600732428	9.164770468	3.5182862400000006	0.30517578	-2.5634766	-1.0375977	2.32319339	10.039258180000001	1.0886230432000001	-2.319336	-0.5493164	2.380371	1549638053.091
-11.05729982	-1.6783935700000001	-2.83640126	2.380371	-0.6713867	-0.061035156	9.226977340000001	2.4906739200000003	-2.11982428	-3.6621094	-0.18310547	-0.36621094	10.416088760000001	2.6306396760000004	0.8637207068000001	-2.9296875	-0.6713867	0.36621094	-9.65405252	-0.94506839	2.9416748200000002	2.6855469	0.5493164	-0.9765625	-2.41770018	10.13496106	4.026708966	0.36621094	-2.746582	-0.91552734	1.114941394	10.82641574	0.8577392572	-2.5634766	-1.2817383	1.2817383	1549638053.131
-9.70429712	-1.833911142	-1.8841552520000002	2.319336	-0.5493164	0.30517578	9.6552491	2.42607428	-2.404541034	-3.6621094	-0.18310547	-0.36621094	10.465136780000002	2.31481929	0.9869384980000001	-3.2348633	-0.8544922	-0.18310547	-9.3489991	-1.3254882200000002	2.8890380400000004	2.5024414	-0.061035156	-1.159668	-2.04326178	10.24980432	4.221704074	0.4272461	-2.8076172	-1.0375977	0.2225097644	10.259375	1.0072753600000002	-2.319336	-2.8076172	0.30517578	1549638053.171
-8.758032248000001	-1.6843750000000002	-1.2907959260000001	2.9296875	0.18310547	0.4272461	10.09309056	2.0289062500000004	-2.312426718	-3.7841797	-0.5493164	-0.061035156	10.92690396	2.1844238220000003	0.9055908540000002	-3.540039	-0.8544922	-0.61035156	-8.825024460000002	-1.118530252	2.62944339	2.5024414	0.061035156	-0.9765625	-1.758544928	9.370532248	4.09848642	0.18310547	-3.0517578	-1.159668	0.4330566394	10.003369600000001	0.802709964	-1.7700195	-2.9296875	-0.4272461	1549638053.211
-8.537914840000001	-1.4522949280000002	-1.178344748	2.6855469	0.24414062	0.48828125	9.835888579999999	1.8662109620000003	-2.447607428	-3.540039	-0.8544922	-0.24414062	11.013037140000002	1.851855432	0.6735107428000001	-3.3569336	-1.159668	-0.48828125	-8.408715560000001	-1.0742675720000001	2.2980712860000003	2.6855469	-0.5493164	-0.91552734	-1.74299321	8.845361420000001	3.9130616000000003	-0.36621094	-3.112793	-1.159668	0.5622558606000001	9.284399460000001	1.1556152160000002	-2.5634766	-2.8686523	-1.4648438	1549638053.251
-9.253295926000002	-1.693945288	-1.451098642	2.5634766	0.5493164	0.24414062	9.5870607	2.027709964	-2.433251996	-3.540039	-0.8544922	-0.24414062	10.847949280000002	1.62575679	0.7285400360000001	-3.112793	-0.30517578	-0.36621094	-8.756836060000001	-1.3015625000000002	2.5074219240000004	2.5024414	-0.9765625	-0.9765625	-1.990625	8.74606929	3.890332068	-0.24414062	-3.2348633	-0.91552734	1.4678466460000001	8.571411240000002	1.3649658540000003	-2.380371	-3.540039	-1.8310547	1549638053.291
-9.90527356	-2.24663089	-1.4020507200000003	2.4414062	0.12207031	0.4272461	9.368139480000002	2.454785144	-2.3399413940000002	-3.8452148	-0.12207031	-0.48828125	10.650561600000001	1.89611821	0.84816893	-3.479004	0.18310547	-0.30517578	-8.955419928000001	-1.51330571	2.51459964	2.6245117	-0.91552734	-1.0375977	-2.235864218	8.68864766	4.023120108	0.24414062	-3.4179688	-0.8544922	1.294384784	9.63491214	1.562353534	-2.8686523	-4.1503906	-2.1972656	1549638053.331
-9.625341754	-2.57082518	-0.784765625	2.8076172	0.6713867	0.9765625	9.3920652	2.6940429320000003	-2.616284146	-4.0283203	0	-0.061035156	10.5153804	2.185620108	0.5969482428	-3.90625	-0.91552734	-0.061035156	-9.00327176	-1.331469748	2.807690396	2.8686523	-0.9765625	-1.0986328	-2.5181884000000005	8.601318390000001	4.112841754000001	0.61035156	-3.6010742	-0.61035156	1.2919922120000003	10.155298020000002	1.61977536	-3.2348633	-5.9814453	-2.1362305	1549638053.371
-9.145629892	-2.7658202880000005	-0.5837890576	3.2348633	1.0375977	1.0986328	9.73061502	2.6605469240000006	-3.172558606	-4.0283203	0	-0.061035156	11.13864766	2.295678714	0.5610595746000001	-4.1503906	-0.9765625	0.36621094	-8.827417032000001	-0.879272464	2.8423827880000005	3.479004	-1.2817383	-1.159668	-2.5217773560000003	8.455371106000001	4.076953076	0.6713867	-3.9672852	-0.36621094	2.222705072	10.054809800000001	1.4822021760000001	-2.6245117	-6.5307617	-2.0141602	1549638053.411
-8.68864766	-2.983544928	-0.6148925720000001	3.540039	1.2817383	0.91552734	9.547582968	2.6174804320000002	-3.188110324	-4.3945312	0.4272461	0.24414062	11.2116214	2.4021484620000004	0.898413089	-4.272461	-0.61035156	0.7324219	-8.628832968000001	-0.9797607428000001	3.3448242800000005	4.0283203	-1.159668	-1.2207031	-2.312426718	8.512792932	4.078149460000001	0.6713867	-4.272461	-0.18310547	2.9093750000000003	9.5703125	1.6353271760000003	-2.746582	-5.92041	-1.8920898	1549638053.451
-8.51159694	-3.1414550720000003	-0.6077148560000001	4.0893555	1.7700195	0.91552734	9.2042482	2.6485839660000003	-2.830419928	-4.3945312	0.4272461	0.24414062	10.8551268	2.495458966	1.1041748200000001	-4.5166016	-0.24414062	0.91552734	-8.630029254	-1.3482177520000003	3.6139891200000003	4.272461	-1.4648438	-1.4648438	-1.7980224640000002	8.69582518	4.10207518	0.61035156	-4.5776367	-0.36621094	2.686865216	9.051123200000001	2.4643554320000005	-2.319336	-5.065918	-1.5869141	1549638053.491
-8.653955072	-2.9644042540000006	-0.42229003600000004	4.8217773	2.0751953	1.0986328	8.984130890000001	2.6940429320000003	-2.9464599640000007	-4.638672	0.30517578	0.48828125	10.576391280000001	2.5074219240000004	1.05991214	-4.699707	0.18310547	0.8544922	-8.77597644	-1.5934570680000002	4.213330072000001	4.4555664	-0.48828125	-1.6479492	-1.3709472839999999	8.88842752	4.288696286	0.61035156	-4.4555664	-0.6713867	1.967895468	8.77597644	3.6235596040000004	-2.380371	-6.286621	-0.4272461	1549638053.531
-9.477001800000002	-2.25859375	-0.6711181610000001	4.699707	1.953125	0.9765625	8.48527806	2.7275389400000005	-3.4453125000000004	-5.126953	0.6713867	0.6713867	10.28688948	2.209545926	1.025219748	-4.8217773	0.30517578	0.6713867	-8.5666259	-1.679589856	4.282714856	4.5776367	-0.24414062	-1.8310547	-1.2608886780000002	8.979345746000002	4.4155028960000005	0.48828125	-4.333496	-0.6713867	2.5433105040000004	8.436230432	2.6114991	-2.2583008	-7.2631836	0.5493164	1549638053.574
-10.071558	-1.770507788	-0.910375998	4.333496	1.5869141	0.79345703	8.48527806	2.7275389400000005	-3.4453125000000004	-5.126953	0.6713867	0.6713867	10.26535692	1.81357428	0.9462646760000001	-4.8217773	0.61035156	0.4272461	-8.57380342	-1.888940396	4.494457968	4.699707	-0.36621094	-2.1362305	-0.9821533540000001	9.351391574	4.450195288000001	0.30517578	-4.4555664	-0.6713867	3.6139891200000003	7.67419429	2.1892089660000003	-1.5258789	-5.9814453	0.61035156	1549638053.611
-10.316797120000002	-1.7860596040000003	-1.453491214	4.760742	1.8920898	0.79345703	8.467334260000001	2.372241214	-3.289794928	-5.004883	0.30517578	0.5493164	10.1911866	1.544409146	0.8146728240000001	-4.8217773	0.61035156	0	-8.80588408	-1.9355957460000002	5.039965560000001	4.5776367	0.12207031	-2.1972656	-0.5610595746000001	9.76770018	4.445410144	0.24414062	-4.211426	-1.0375977	4.062597644	7.67419429	2.146142572	-0.5493164	-4.3945312	0	1549638053.651
-10.96159694	-2.4727295320000002	-2.1664795320000003	4.699707	1.4038086	0.91552734	8.560644568	1.9032959260000002	-3.09121106	-4.760742	0.18310547	0.61035156	10.325171220000001	1.400854532	0.8457763580000002	-4.638672	0.61035156	-0.48828125	-8.661132788000002	-1.714282248	4.542309604000001	4.638672	0.61035156	-2.1362305	-0.4761230432	9.9710688	4.161889676	0.24414062	-4.0283203	-1.159668	4.892822284	8.521167032000001	3.075659146	-0.18310547	-2.6245117	0.18310547	1549638053.691
-9.81435504	-2.2837158540000004	-3.649877896	5.065918	1.8310547	1.3427734	8.990112320000001	0.9582275360000001	-2.9416748200000002	-4.3945312	-0.48828125	0.7324219	10.310815200000002	0.9354980432000001	0.3002685504	-4.4555664	0.18310547	-0.9765625	-9.061889480000001	-0.910375998	4.705004892000001	4.760742	0.30517578	-2.1972656	-0.34812010800000004	10.34670378	3.4632567900000004	-0.12207031	-4.333496	-0.9765625	5.2050534200000005	9.012841754	1.349414038	1.4648438	-3.7231445	-0.24414062	1549638053.731
-7.62993161	-4.030297824	-4.9622070680000006	5.1879883	2.0141602	1.0986328	9.447094748	0.1268066394	-2.3734375	-3.7231445	-0.18310547	1.0986328	10.81445288	0.702221646	-0.5562744110000001	-4.333496	0.8544922	-1.2817383	-9.6636232	-0.46774902160000004	4.350903354000001	4.3945312	0.24414062	-2.0751953	0.011962890380000002	10.90896016	2.874682608	-0.24414062	-3.90625	-1.0986328	1.469042932	9.477001800000002	0.33615722840000006	2.0141602	-4.0893555	-0.91552734	1549638053.771
-9.459057608	-4.454980432	-5.87138678	6.286621	0.5493164	2.0141602	10.04763228	-0.723754892	-1.43076178	-3.6010742	-0.7324219	1.3427734	11.400634980000001	0.7034179712000002	-0.7524658540000001	-4.1503906	2.380371	-1.7089844	-10.674487319999999	0.45100097840000003	4.28391124	4.333496	0.36621094	-1.953125	0.05981445288	10.82282698	2.1162353240000003	0.4272461	-3.2958984	-1.4648438	1.698730432	10.338329680000001	-0.9737792932	1.5258789	-4.699707	-1.0986328	1549638053.811
-9.707885880000001	-3.1940917540000004	-5.848657248	5.7373047	2.319336	2.6855469	10.59553264	-1.4618652160000003	-0.7309326080000002	-3.1738281	-0.9765625	1.2817383	11.163769960000002	0.762036142	-0.7201660340000001	-3.8452148	-0.12207031	-2.0751953	-10.44479982	1.3805175720000002	4.047045926	4.760742	0.8544922	-2.0751953	-0.4521972644	10.95441942	1.656860324	0.6713867	-3.540039	-1.3427734	1.6616454680000001	10.759423920000001	-1.9954101440000003	1.8920898	-4.760742	-0.91552734	1549638053.851
-8.68745108	-1.7824707460000002	-5.770898560000001	5.004883	2.2583008	2.5024414	11.04533696	-1.7681152160000002	-0.7416992212000001	-3.1738281	-1.4038086	1.3427734	11.98083516	1.1711669928000001	-1.0144531250000002	-4.1503906	-1.2207031	-1.953125	-9.262865920000001	1.4774170320000002	3.98723143	5.126953	0.79345703	-2.1362305	-1.0419677520000001	10.906567000000003	1.415209964	0.5493164	-3.4179688	-1.0986328	2.427270468	10.991503600000001	-2.1509277160000004	1.8920898	-3.90625	-1.0375977	1549638053.891
-7.7974121400000005	-1.1675781250000001	-4.746875	5.3710938	0.5493164	1.7089844	11.4760009	-1.6078125	-0.6842773560000001	-3.540039	-0.36621094	1.4038086	12.236840560000001	1.930810504	-1.107763678	-4.272461	-0.8544922	-1.7700195	-7.873974640000001	0.8649169928000001	3.2874023560000003	5.126953	0.18310547	-2.1362305	-1.3362548920000001	9.669604532000001	1.3266846040000002	0.36621094	-3.9672852	-1.0986328	2.5397216460000003	10.04763228	-2.058813498	1.7700195	-3.7231445	-1.2817383	1549638053.931
-7.24472644	-1.0347900360000002	-3.7874510800000003	5.6152344	1.7700195	1.5258789	11.4760009	-1.6078125	-0.6842773560000001	-3.540039	-0.36621094	1.4038086	11.40183058	2.3219971040000003	-0.7979248200000001	-4.272461	-1.2817383	-1.3427734	-7.54379892	0.192602536	3.3460204680000003	5.004883	0.18310547	-2.2583008	-1.068286142	8.630029254	1.4833984620000003	0.18310547	-4.699707	-1.159668	3.23596196	9.189892572	-1.60183107	1.8920898	-3.7231445	-1.2207031	1549638053.971
-8.073754892	-1.1173339660000001	-4.31142572	6.1035156	2.8076172	1.6479492	9.387280252000002	-0.2835205072	0.027514648560000004	-4.4555664	0.8544922	0.48828125	10.789330580000001	2.231079074	-0.32658691100000004	-4.1503906	-0.79345703	-0.8544922	-7.78305661	-0.07058105432	3.6104003600000003	4.699707	0	-2.1362305	-0.3505126800000001	8.65874002	1.795629892	0.36621094	-4.8217773	-1.2817383	3.267065396	9.08342302	-1.239355432	1.159668	-4.4555664	-1.0375977	1549638054.011
-8.795117212000001	-0.3947753894	-5.1691648400000005	5.6152344	1.5258789	1.6479492	8.82023912	0.13757324280000002	-0.7488769568000001	-4.4555664	0.8544922	0.48828125	10.375414840000001	1.975073282	-0.44980469240000004	-4.1503906	-0.24414062	-0.6713867	-8.07136232	-0.211743161	4.03747554	4.699707	-0.061035156	-2.0141602	0.03588867212	9.2556884	2.1604980040000004	0.36621094	-4.5776367	-1.4648438	3.785058606	9.012841754	-1.3649658540000003	0.48828125	-5.554199	-0.6713867	1549638054.051
-9.25090306	0.45698242800000005	-4.97775908	4.5776367	1.4038086	1.7089844	8.82023912	0.13757324280000002	-0.7488769568000001	-4.8217773	0.61035156	0.48828125	10.19836412	1.6879638580000003	-0.3804199280000001	-4.1503906	-0.36621094	-0.8544922	-8.20773912	-0.35649413939999997	4.4059326080000005	4.5166016	0.061035156	-1.8310547	0.3026611322	9.482983426	2.3985596040000003	0.24414062	-4.638672	-1.5258789	4.998095746000001	8.923120108	-1.2094482428000002	0.061035156	-3.9672852	0	1549638054.091
-9.32148462	0.735717752	-4.805493210000001	3.3569336	0.7324219	1.2207031	9.273632788	-0.17585449280000004	-1.3290771760000002	-4.8217773	1.0986328	0.61035156	10.344311600000001	1.3948730040000001	-0.0729736322	-4.0283203	-0.7324219	-0.9765625	-8.16467302	-0.754858426	4.34372554	4.272461	0.18310547	-1.5258789	0.643603534	9.402832068	2.633032248	0.24414062	-4.699707	-1.5869141	4.038671924000001	9.102563400000001	-1.7812744600000001	-0.30517578	-3.8452148	-0.24414062	1549638054.131
-9.206640380000001	0.07775878600000001	-4.651171924000001	3.112793	0.4272461	0.91552734	9.666015380000001	-0.2344726538	-1.3266846040000002	-4.211426	-0.24414062	0.48828125	10.422070680000001	1.032397464	0.14833984620000001	-4.0283203	-0.91552734	-1.0375977	-8.228076080000001	-1.2513183900000002	4.0877197480000005	3.6621094	-0.24414062	-1.4038086	0.9725830072	9.503320288000001	2.805297824	0.4272461	-4.272461	-1.5869141	3.643896466	9.15639676	-2.173657248	-0.061035156	-3.8452148	-0.7324219	1549638054.171
-9.326269568	-0.379223642	-4.280322284	2.8076172	-0.79345703	0.9765625	10.0631839	-0.33615722840000006	-1.0898193390000002	-4.211426	-0.24414062	0.48828125	10.480688400000002	0.6543701080000001	0.31103514400000004	-4.1503906	-1.159668	-1.159668	-8.412304712000001	-1.1580077880000001	4.055419928	3.0517578	0.061035156	-1.159668	1.108959964	9.53442392	2.854345746	0.61035156	-4.0283203	-1.4648438	3.1737548920000003	9.3657473	-1.8063964660000003	-0.18310547	-4.211426	-0.79345703	1549638054.211
-8.86330571	-0.693847644	-3.6570557100000003	2.6245117	0.24414062	1.2817383	10.072753600000002	-0.501245108	-0.8816650360000001	-4.0893555	0.18310547	0.24414062	10.850341460000001	0.3947753894	0.21413574280000003	-4.0893555	-1.159668	-1.0986328	-8.235253894000001	-0.6723144568000001	3.899902356	2.8076172	0	-1.0986328	0.954638678	9.578686600000001	2.89382338	0.48828125	-3.6621094	-1.2817383	2.89382338	9.38010234	-1.6915527160000003	-0.24414062	-3.4179688	-0.79345703	1549638054.251
-8.496044928000002	-0.9020019568000001	-3.83171376	3.2348633	0.91552734	1.7089844	10.090698380000001	-0.5586669928	-0.709399411	-3.479004	0	-0.36621094	11.473608720000001	0.5084228534	0.17465820680000002	-3.7841797	-1.0375977	-0.79345703	-8.00317392	-0.248828125	3.749169928	2.746582	-0.36621094	-1.159668	0.41511232	9.60261232	2.7502685700000002	0.30517578	-3.4179688	-1.0986328	2.6904540740000003	9.22578125	-2.071972644	-0.7324219	-2.9907227	-1.0375977	1549638054.291
-9.374121106	-1.362573282	-4.2420410340000005	2.8076172	0.48828125	1.953125	10.20554164	-0.25959472840000003	-0.6747070288	-3.2958984	0	-0.6713867	11.846850540000002	0.8972167932	0.4067382788	-3.540039	-0.6713867	-0.36621094	-8.59294429	0.0681884784	3.877172824	2.746582	-0.7324219	-1.3427734	-0.3804199280000001	9.66003444	2.537329074	-0.061035156	-3.7231445	-0.7324219	3.5733153960000004	9.00327176	-1.610205072	-1.5258789	-2.746582	-0.24414062	1549638054.331
-10.857519960000001	-1.949951178	-4.0877197480000005	2.1972656	-0.79345703	1.2817383	9.94714308	0.03588867212	-0.669921875	-3.2958984	0	-0.6713867	11.88991664	1.356591754	0.619677716	-3.540039	-0.5493164	-0.061035156	-9.97465854	0.619677716	3.8245362400000005	2.9907227	-1.0375977	-1.2817383	-0.6711181610000001	10.081127700000001	2.43803714	-0.12207031	-3.90625	-0.4272461	4.256396466	9.681567392	-0.86850589	-2.8076172	-2.9907227	1.0375977	1549638054.37
-10.856323380000001	-2.3985596040000003	-3.48598642	0.9765625	-1.4038086	0.7324219	10.14213858	0.24643554320000002	-1.3996582460000002	-3.6010742	0.48828125	-0.4272461	11.978442000000001	2.051635782	0.7763915740000001	-3.7231445	-0.36621094	0.24414062	-11.17094748	-0.3600830072	4.894018570000001	3.9672852	1.0375977	-1.5869141	-0.783569339	11.400634980000001	3.1127441100000004	0.24414062	-3.540039	-0.61035156	6.21711412	10.784546220000001	3.267065396	-4.760742	-2.0751953	3.3569336	1549638054.41
-9.955517180000001	-2.2669677520000002	-1.5719238220000002	3.4179688	0.12207031	1.3427734	10.918529860000001	-0.050244139400000006	-2.3112304320000003	-3.9672852	0.7324219	0.061035156	12.20334514	3.152221646	0.539526358	-4.211426	-0.48828125	-0.061035156	-9.786840560000002	-1.868603534	3.1940917540000004	3.2958984	1.4648438	-1.7089844	-1.655664038	10.724731920000002	4.129589856	0.7324219	-2.4414062	-1.0375977	5.348608426	12.108837860000001	3.992016574	-4.5166016	-3.8452148	5.554199	1549638054.45
-11.182910340000001	-1.867407248	-2.65935054	3.0517578	-0.4272461	0	10.995092360000001	-0.5837890576	-1.983447284	-3.9672852	0.7324219	0.061035156	11.89111322	3.6773925720000005	0.916357428	-4.3945312	-1.4038086	0.12207031	-9.869384980000001	-1.8542480040000002	3.1438476440000005	2.746582	-0.7324219	-1.2207031	-2.138964856	9.605004892	4.047045926	0.36621094	-3.2348633	-0.5493164	0.49765625	13.753735520000001	1.7023192900000002	-3.8452148	-4.4555664	6.3476562	1549638054.49
-10.413696580000002	-2.365063498	-2.7478759000000004	2.1972656	-1.8310547	0.061035156	10.468725540000001	-0.6376221040000001	-1.8949219240000001	-3.9672852	0.6713867	-0.18310547	11.3145018	3.23955072	2.0576172120000003	-3.7841797	-1.0986328	0.4272461	-9.42077626	-1.50732428	3.6486816100000006	3.0517578	0.7324219	-1.159668	-1.2333740020000001	10.36823732	3.974072284	-0.18310547	-3.540039	-0.36621094	0.5550781250000001	13.978637680000002	-0.037084961060000005	-3.6621094	-4.699707	4.272461	1549638054.53
-7.9062744600000014	-1.6724121400000003	-0.9869384980000001	3.4179688	0.061035156	0.8544922	10.251000900000001	-0.7285400360000001	-3.017041034	-3.9672852	0.6713867	-0.18310547	11.02858876	2.749072284	1.7441894960000002	-3.2958984	0.12207031	-0.18310547	-8.414697480000001	-1.3673584260000002	3.410620108	3.0517578	-0.18310547	-1.3427734	-0.6101074280000001	9.370532248	3.9968016200000003	-0.18310547	-2.6855469	-0.6713867	0.1399658246	11.162573380000001	0.46655273560000005	-2.1972656	-4.0893555	3.7231445	1549638054.571
-6.84995108	-0.48808594240000003	-1.400854532	2.8686523	0.9765625	0.30517578	9.62055661	-0.8828613220000001	-3.131884784	-3.540039	-0.30517578	-0.18310547	10.55126996	2.3578857820000003	1.50493161	-3.2348633	0	-0.24414062	-7.774682608000001	-1.465454074	3.2048584260000004	3.2348633	0.91552734	-0.9765625	-0.6651367212000001	7.677783246000001	3.637915036	-0.24414062	-3.1738281	-0.7324219	1.739404254	9.066674820000001	0.33615722840000006	-1.6479492	-0.7324219	2.746582	1549638054.61
-7.163378894000001	-0.641210962	-1.0240234620000002	1.8920898	0.7324219	0.061035156	8.49963408	-0.492871106	-2.4906739200000003	-3.2348633	-0.36621094	-0.48828125	9.835888579999999	1.851855432	1.93439946	-3.3569336	-0.48828125	0.30517578	-7.47441394	-2.020532248	2.7000244600000003	2.9907227	0.061035156	-1.0375977	-0.41152344240000005	7.163378894000001	3.7156739200000004	-0.061035156	-2.9907227	-0.48828125	1.4630615020000002	6.98273912	-0.19738769960000002	-1.159668	1.4038086	1.159668	1549638054.65
-8.225683606	-1.2668701080000002	-0.745288089	2.319336	1.7700195	0.24414062	7.8237304320000005	-0.04426269568	-2.6641358800000003	-3.112793	-0.24414062	-0.5493164	9.216211060000001	1.3242920320000002	1.8937255400000002	-3.4179688	-0.4272461	0.4272461	-8.11083966	-2.5301512600000002	3.064892572	2.6245117	0.30517578	-0.9765625	0.005981445288000001	7.54379892	4.197778354	0.24414062	-2.5024414	-0.36621094	1.046752896	6.117822480000001	0.21413574280000003	-0.5493164	1.7089844	0.61035156	1549638054.69
-9.43513179	-1.4798096040000002	-1.207055661	3.0517578	1.953125	0.91552734	8.1323732	0.1244140625	-2.76821286	-2.9907227	0.061035156	-0.36621094	9.211425720000001	1.0072753600000002	1.7944336060000001	-3.3569336	-0.61035156	0.24414062	-8.30822734	-2.569628894	3.4788086060000003	2.380371	0.5493164	-0.79345703	0.15671386780000002	8.5151857	4.87607428	0.48828125	-1.8310547	-0.24414062	0.3505126800000001	6.5939452880000005	0.3158203076	0.24414062	-0.9765625	-0.24414062	1549638054.73
-10.152904860000001	-0.5443115216000001	-1.6736084260000001	3.112793	1.4038086	1.159668	9.094189300000002	-0.0980957068	-2.64140625	-2.5634766	-0.061035156	-0.36621094	9.5104982	0.8015136780000001	1.7214599640000001	-3.479004	-1.0986328	0.18310547	-8.58815944	-2.372241214	3.5541748200000005	2.1972656	-0.7324219	-0.7324219	-0.12202148560000001	9.211425720000001	5.20026857	0.30517578	-1.7089844	0.061035156	1.8028076080000002	6.86669928	0.32658691100000004	1.4648438	-2.746582	-0.8544922	1549638054.77
-11.40661592	0.3911865216	-1.9942138580000002	2.380371	1.7089844	0.5493164	9.9949955	-0.38400878600000005	-2.418896466	-1.953125	-0.4272461	-0.36621094	10.66611322	0.6555663939999999	1.8937255400000002	-2.9907227	-0.91552734	0.12207031	-9.27602536	-1.9918212860000002	4.250415036	2.380371	0.36621094	-0.4272461	-0.1686767572	9.49255342	5.019628894	0.061035156	-2.0141602	0.24414062	5.62853984	7.600024460000001	0.669921875	1.5869141	-4.5166016	-0.18310547	1549638054.81
-12.62922374	0.833813498	-1.792041034	1.4648438	0.91552734	0.5493164	10.199560700000001	-0.41511232	-1.9989990020000004	-1.953125	-0.4272461	-0.36621094	11.55375998	0.7464843750000001	2.23227536	-2.319336	0	0.18310547	-9.289184800000001	-2.001391574	4.383203076	2.319336	-0.4272461	-0.36621094	-0.1303955072	9.865796220000002	4.963403060000001	0.18310547	-2.2583008	0.24414062	9.5021241	9.482983426	3.2562989200000003	0.24414062	-4.333496	-0.5493164	1549638054.85
-12.709375000000001	0.011962890380000002	-2.634228534	0.36621094	0.12207031	0.79345703	10.300048920000002	-0.2512207068	-1.6688232820000002	-1.5869141	-0.12207031	0.30517578	11.529834260000001	0.8194580072000001	1.7872558900000002	-2.1362305	-0.12207031	0.24414062	-9.705493210000002	-2.19997554	4.458569290000001	1.953125	-0.79345703	-0.36621094	0.153125	10.73071286	5.0447509	0.24414062	-1.953125	0.24414062	9.325073380000001	9.754540740000001	3.7467773560000004	-1.0375977	-0.79345703	-0.4272461	1549638054.89
-10.233057100000002	-1.8578369600000002	-2.828027356	-0.4272461	-0.61035156	0.5493164	10.863500900000002	-0.096899411	-1.565942392	-1.6479492	-0.061035156	0.61035156	11.546582460000002	0.808691394	1.1699707068	-1.953125	-0.5493164	0.12207031	-9.9100589	-2.3542969240000002	3.96569838	1.3427734	-0.4272461	-0.4272461	0.35649413939999997	10.960400360000001	5.023217752000001	0.30517578	-1.5869141	-0.061035156	4.693042032	9.08222644	-0.16987304320000002	-0.61035156	-5.554199	-2.0141602	1549638054.93
-8.858520468	-3.44890126	-2.646191394	2.319336	0.5493164	0.91552734	11.367138579999999	-0.1854248004	-0.9977050720000001	-1.4648438	0.18310547	0.4272461	11.759521760000002	0.6017333966	1.113745108	-1.4648438	-0.30517578	-0.18310547	-10.175634980000002	-1.7669189300000003	3.53981929	0.79345703	0.12207031	-0.36621094	0.32778320680000006	10.845557100000002	4.62246106	0.12207031	-1.159668	0	3.7982177520000002	10.12539038	0.835009784	-0.48828125	-0.36621094	-1.953125	1549638054.97
-8.476904254	-3.543408246	-3.22160643	2.319336	0.4272461	0.79345703	11.038159440000001	-0.5036376800000001	-0.9414794928000001	-0.8544922	0	0.12207031	11.803784440000001	0.5622558606000001	1.2549072479999999	-0.91552734	-0.061035156	-0.36621094	-9.631323380000001	-0.42587889400000006	2.477514676	0.8544922	0	-0.30517578	-0.01794433606	10.1241938	3.617578076	-0.36621094	-0.6713867	0.12207031	2.366259784	9.705493210000002	-0.03349609424	0.4272461	-3.9672852	-2.319336	1549638055.01
-8.162280252	-2.7729980040000006	-3.59484874	2.6245117	1.0375977	0.8544922	10.323974640000001	-0.784765625	-1.211840854	-0.6713867	-0.18310547	-0.24414062	12.055004500000003	0.9354980432000001	0.8074951080000001	-0.5493164	0.24414062	-0.061035156	-9.477001800000002	0.5574707068000001	2.19997554	1.159668	-0.12207031	-0.30517578	-0.500048822	9.24013678	2.4308594240000003	-0.7324219	-0.6713867	0.24414062	3.2072509000000005	10.09907248	-0.67709964	0.6713867	-2.2583008	-2.1362305	1549638055.05
-8.73171376	-1.9260253600000001	-3.9345947480000003	2.2583008	1.0986328	0.91552734	9.482983426	-0.808691394	-0.9582275360000001	-0.6713867	-0.061035156	-0.4272461	11.49155252	1.4630615020000002	0.6818847840000001	-0.7324219	0.5493164	0.48828125	-9.477001800000002	0.5574707068000001	2.19997554	1.159668	-0.12207031	-0.30517578	-0.7979248200000001	9.3238768	1.8913329680000002	-0.5493164	-0.79345703	0.24414062	2.4799072480000004	9.553564300000001	-1.2441405760000002	0.79345703	-1.8920898	-1.7700195	1549638055.09
-8.91235324	-1.0874267572	-4.4334472840000005	1.159668	0.7324219	0.6713867	9.144433606	-0.516796875	-0.811083966	-0.79345703	-0.12207031	-0.24414062	10.489062500000001	1.8375000000000001	0.1447509784	-1.0986328	0.18310547	0.48828125	-9.477001800000002	0.5574707068000001	2.19997554	1.159668	-0.12207031	-0.30517578	-0.8433837860000001	9.76171875	2.09948732	-0.12207031	-1.2817383	0.12207031	2.1138427520000005	9.591845746	-1.550390576	0.79345703	-2.8076172	-2.0141602	1549638055.13
-8.4900634	-1.1879150360000001	-3.9226317900000005	1.0986328	0.061035156	0.24414062	9.382495108	-0.38999023560000007	-0.7716064300000001	-0.9765625	-0.061035156	-0.12207031	10.088306200000002	1.965502896	-0.16389160340000003	-1.2207031	-0.18310547	0.12207031	-9.477001800000002	0.5574707068000001	2.19997554	1.159668	-0.12207031	-0.30517578	-0.5060302716	9.171948380000002	2.4930663940000004	0.12207031	-0.8544922	-0.18310547	2.16408696	9.407617212	-1.7645263580000001	1.0375977	-2.8076172	-2.1362305	1549638055.17
-8.192187500000001	-1.2537109620000002	-3.3197021760000003	1.7089844	0.30517578	0.30517578	9.154003894	-0.40554199280000003	-0.3732421924	-1.0986328	-0.061035156	-0.18310547	9.89689946	1.6592528960000001	0.250024411	-1.2817383	-0.36621094	0	-9.477001800000002	0.5574707068000001	2.19997554	1.159668	-0.12207031	-0.30517578	0.007177734620000001	8.7963134	2.7119873200000004	0.061035156	-1.159668	-0.36621094	2.345922824	9.267651260000001	-1.679589856	0.9765625	-2.6245117	-2.2583008	1549638055.21
-8.22089856	-0.9594238220000001	-3.5781005400000003	2.1362305	1.159668	0.30517578	8.712573380000002	-0.35649413939999997	-0.34931639400000003	-1.0986328	-0.061035156	-0.18310547	9.646875000000001	1.09819339	0.45937500000000003	-1.0375977	-0.18310547	-0.12207031	-9.477001800000002	0.5574707068000001	2.19997554	1.159668	-0.12207031	-0.30517578	0.3517089856000001	8.7030027	2.8639160340000003	-0.24414062	-1.0375977	-0.48828125	2.5492920320000003	9.180322480000001	-1.5934570680000002	0.8544922	-2.2583008	-2.0751953	1549638055.25
-8.927905252	-0.4067382788	-4.264770468	1.4038086	0.12207031	0.24414062	8.39555661	-0.1878173822	-0.5825927716	-1.0375977	0.12207031	-0.061035156	9.669604532000001	0.6507812500000001	0.38640135800000003	-0.7324219	0.18310547	-0.30517578	-9.477001800000002	0.5574707068000001	2.19997554	1.159668	-0.12207031	-0.30517578	0.516796875	8.61447734	2.828027356	-0.24414062	-0.8544922	-0.5493164	2.4799072480000004	9.01403804	-1.6616454680000001	0.6713867	-2.0141602	-2.0141602	1549638055.29
-8.95063498	-0.14833984620000001	-4.294677716000001	0.9765625	-0.7324219	0.18310547	8.39555661	-0.1878173822	-0.5825927716	-1.0375977	0.12207031	-0.061035156	9.746167032	0.40554199280000003	0.4761230432	-0.7324219	0.12207031	-0.36621094	-7.968481430000001	0.4091308606000001	3.2634764400000003	1.0375977	0	-0.5493164	0.3576904254	8.740087860000001	2.6605469240000006	-0.12207031	-0.8544922	-0.48828125	2.383007788	9.363354532	-1.4678466460000001	0.24414062	-1.7700195	-1.7089844	1549638055.33
-8.7030027	-0.2823242212	-3.62236322	1.0986328	-0.6713867	0.24414062	8.62524411	0.2775390576	-0.49526367800000004	-0.8544922	-0.4272461	0.24414062	9.931591460000002	0.343334964	0.43066405760000004	-0.7324219	0	-0.4272461	-7.875170926000001	0.385205072	3.261083966	0.91552734	-0.4272461	-0.5493164	0.3576904254	8.740087860000001	2.6605469240000006	-0.12207031	-0.8544922	-0.48828125	2.7945312500000004	9.209033246	-1.37214357	-0.24414062	-1.3427734	-1.5258789	1549638055.37
-9.02241214	-0.539526358	-3.543408246	0.8544922	-0.24414062	0.30517578	9.15639676	0.458178714	-0.500048822	-0.8544922	-0.36621094	0.24414062	10.223486420000002	0.439038089	0.4904785144	-0.79345703	0	-0.4272461	-8.38957518	0.2536132788	3.50991214	0.9765625	-1.2817383	-0.61035156	0.3576904254	8.740087860000001	2.6605469240000006	-0.12207031	-0.8544922	-0.48828125	1.949951178	9.092993210000001	-1.6688232820000002	-0.79345703	-1.7700195	-1.3427734	1549638055.41
-9.91484424	-0.2895019568	-4.17265625	1.0375977	0.061035156	0.61035156	9.57150908	0.6400146760000001	-0.4378417932	-0.8544922	-0.36621094	0.24414062	10.4304438	0.57421875	0.7680175720000001	-0.91552734	-0.12207031	-0.4272461	-9.132470746000001	-0.3576904254	4.31142572	0.4272461	-0.36621094	-0.61035156	0.7369140380000001	10.02729532	3.18332518	0.18310547	-1.4038086	-0.5493164	1.119726538	9.60261232	-2.0121582460000003	-0.79345703	-1.953125	-1.4648438	1549638055.45
-10.241431200000001	-0.07536621106000001	-4.59733876	0.7324219	-0.30517578	1.0986328	10.180420320000001	0.7967285340000001	-0.6340332068000001	-1.0375977	-0.061035156	0.12207031	10.778564300000001	0.6400146760000001	0.811083966	-0.9765625	-0.36621094	-0.7324219	-9.03317842	-0.2978759784	4.05422374	0.061035156	-0.91552734	-0.61035156	0.5203857428	10.66970198	3.4835937500000003	0.24414062	-1.159668	-0.6713867	2.4081298920000003	10.20314946	-1.6161865020000004	-1.7700195	-0.5493164	-1.2817383	1549638055.49
-11.276221040000001	-0.7058105432	-4.635620108	-0.7324219	-0.9765625	0.79345703	10.682861420000002	0.7285400360000001	-1.0288086060000001	-1.0375977	-0.061035156	0.12207031	11.678173920000003	0.8433837860000001	1.025219748	-0.91552734	-0.12207031	-0.91552734	-9.863403060000001	-0.0227294928	4.519580072	0.18310547	-1.7089844	-0.61035156	0.0035888672120000004	11.19367662	3.5027344240000007	-0.061035156	-1.6479492	-0.48828125	3.776684604	10.4723143	-1.0168457068	-2.746582	-0.12207031	-0.5493164	1549638055.53
-11.032177520000001	-2.195190396	-4.57341304	-1.4648438	-1.3427734	-0.18310547	10.804883180000001	0.6543701080000001	-1.4176025360000002	-0.9765625	-0.18310547	0.061035156	12.33374002	1.350610324	1.2537109620000002	-0.91552734	-0.24414062	-0.9765625	-11.35996106	-0.25480957460000003	4.934692392	0.79345703	-1.4648438	-0.7324219	-0.31103514400000004	11.942553420000001	3.5972412140000003	-0.24414062	-2.0751953	-0.5493164	5.833105432000001	11.270239120000001	1.2034667932	-4.8828125	0.18310547	1.3427734	1549638055.57
-9.935181200000002	-3.5924560700000003	-2.1341797120000003	0.18310547	-2.5634766	0.5493164	11.365942000000002	0.3505126800000001	-1.629345746	-0.9765625	0.18310547	0.7324219	12.64357878	2.186816394	1.28361821	-1.2207031	-0.6713867	-1.2207031	-10.619458360000001	-0.8876464660000001	4.454980432	0.79345703	-1.4648438	-0.7324219	-0.46416014400000005	11.11950728	3.9429687500000004	0.061035156	-1.4038086	-0.9765625	6.007763580000001	11.3731205	3.48957518	-6.652832	-1.5258789	4.1503906	1549638055.61
-9.13725589	-2.537329074	-0.6364257788	1.8920898	0.61035156	1.4648438	11.462841460000002	-0.07775878600000001	-1.6915527160000003	-0.9765625	0.18310547	0.7324219	12.55983876	2.6760987400000005	1.449902356	-1.2207031	-0.7324219	-0.9765625	-9.1875	-0.6125	2.5134033540000003	0.8544922	-0.4272461	-0.6713867	-1.3769287140000002	8.728125	3.7061035340000004	0.061035156	-0.9765625	-0.91552734	3.4512939300000003	11.48557158	1.876977536	-2.6245117	-3.3569336	6.5307617	1549638055.65
-9.85502896	-2.3746337860000004	-2.368652356	0.48828125	-0.36621094	-0.061035156	10.43403354	0.13398437500000002	-1.5934570680000002	-1.4648438	-0.18310547	0.30517578	11.62553714	2.4990478240000003	1.8386962860000002	-1.2207031	-0.36621094	-0.061035156	-9.13725589	-0.7859619110000001	3.0002929320000002	1.4038086	0.12207031	-0.24414062	-1.6484863220000001	8.685058606	3.2730469240000004	-0.4272461	-1.8310547	0.061035156	1.6281494600000002	13.544384980000002	0.17944336060000002	-2.4414062	-0.18310547	6.5307617	1549638055.69
-9.230566394	-2.138964856	-2.350707968	0.9765625	-2.380371	-0.061035156	9.9866214	0.24763183900000002	-2.0935058900000003	-1.7089844	1.0375977	0.36621094	10.52016574	2.403344748	1.606616214	-1.3427734	-0.12207031	0	-8.564233426000001	-1.5180908540000002	3.10676268	1.4038086	0.12207031	-0.24414062	-1.03957518	9.278417932000002	3.6929442900000002	0.061035156	-1.3427734	-0.12207031	0.04067382788	12.0466304	0.2380615216	-0.7324219	-2.6855469	5.432129	1549638055.729
-7.516284440000001	-1.37214357	-0.976171875	0.7324219	0.061035156	0.12207031	10.077538940000002	-0.27155761780000004	-2.3746337860000004	-1.8310547	0.6713867	0.30517578	10.44240764	2.5217773560000003	1.111352536	-1.5869141	-0.4272461	-0.12207031	-8.400341754000001	-1.4558837860000002	3.3101317900000002	1.2817383	0.36621094	-0.5493164	-0.7560547120000001	8.39316394	3.830517572	0.30517578	-1.159668	-0.4272461	1.2022705072	10.87426718	-0.014355469240000002	-0.12207031	0.061035156	4.9438477	1549638055.77
-7.293774460000001	-0.7393066100000001	-1.0958007788	0.4272461	0.7324219	-0.18310547	9.58347194	-0.3612792932	-2.05522464	-1.4038086	0.061035156	-0.18310547	10.16486772	2.251416034	1.152026358	-1.5258789	-0.79345703	0.24414062	-7.917040740000001	-1.599438498	3.02421875	1.2207031	0.6713867	-0.36621094	-0.5215820288	8.029492212000001	3.923828076	0.061035156	-1.0986328	-0.36621094	0.5227783246000001	9.02839357	-0.16389160340000003	0.5493164	3.7231445	3.6010742	1549638055.809
-7.455273560000001	-0.7201660340000001	-0.898413089	0.7324219	1.159668	0.12207031	8.61328125	-0.227294928	-1.8375000000000001	-1.159668	0.36621094	-0.36621094	9.79401857	1.667626996	1.547998004	-1.2207031	-0.30517578	0.36621094	-7.564135880000001	-1.990625	2.7945312500000004	1.2207031	0.6713867	-0.36621094	-0.4605712860000001	7.7902346200000006	4.092504892000001	0.12207031	-0.8544922	-0.18310547	-1.284814496	7.0892092600000005	-0.907983426	1.5258789	3.112793	1.7700195	1549638055.849
-8.90876448	-0.8708984620000001	-0.56823732	1.159668	1.4038086	0.8544922	8.34411592	-0.24763183900000002	-1.9966064300000002	-1.0986328	0.4272461	-0.36621094	9.700707968000001	1.332666034	1.756152356	-1.0375977	0.18310547	0.4272461	-7.619164840000001	-2.253808606	2.8124755400000003	0.79345703	-0.24414062	-0.12207031	-0.439038089	7.847656250000001	4.277929712	0.12207031	-0.7324219	0.18310547	-2.0911132200000004	6.476709260000001	-0.26318359620000004	1.7700195	1.4648438	0	1549638055.889
-9.94833966	0.47373047120000006	-1.5958496400000002	1.2207031	2.0751953	0.61035156	8.8046875	-0.36845702880000003	-2.1305908540000003	-1.0986328	0.4272461	-0.36621094	9.797607428000001	0.9785644568000001	1.5862792540000001	-0.8544922	-0.061035156	0.5493164	-8.182617212	-2.0528320680000003	3.363964856	0.61035156	-0.79345703	0	-0.11723633180000001	8.54628894	4.42866214	0	-0.5493164	0.5493164	-0.7273437500000001	6.723144568	1.524072284	2.5024414	1.3427734	-1.2207031	1549638055.929
-11.5274411	0.4450195288	-2.14973143	0	1.7700195	-0.30517578	9.3238768	-0.5790038940000001	-2.101879892	-0.5493164	0.18310547	-0.48828125	10.303637680000001	0.860131839	1.5779052520000003	-0.6713867	0.12207031	0.48828125	-8.84296875	-1.9379882200000003	4.187011780000001	0.61035156	-0.79345703	0	0.1447509784	9.65883786	4.628442392	0.061035156	-0.24414062	0.61035156	4.82702626	7.981640380000001	1.906884784	3.540039	-1.3427734	-0.8544922	1549638055.969
-13.302734620000003	0.7428955072	-2.274145468	-0.48828125	-1.0375977	0.4272461	9.81555162	-0.7608398560000001	-1.927221646	-0.5493164	0.18310547	-0.48828125	10.94245558	0.9438721040000001	1.418798822	-0.4272461	0.061035156	0.30517578	-8.798706070000001	-1.752563498	4.33535144	0.4272461	-0.79345703	0.12207031	0.1208251996	9.933984620000002	4.52316893	0.24414062	-0.36621094	0.61035156	11.80139128	11.23674272	6.621460160000001	-0.6713867	-0.24414062	0.18310547	1549638056.009
-11.20205072	-0.974975589	-3.051733426	-2.380371	-1.0986328	0.30517578	10.18520468	-0.8230468750000001	-1.503735324	0.24414062	-0.24414062	-0.061035156	11.651855040000001	0.9989013580000001	1.393676718	-0.12207031	0.061035156	0.4272461	-9.2556884	-1.599438498	5.02441394	0.24414062	-1.3427734	0	0.3971679712	10.73190944	4.396362320000001	0.12207031	-0.5493164	0.6713867	11.80139128	11.23674272	6.621460160000001	-0.6713867	-0.24414062	0.18310547	1549638056.049
-10.16726088	-4.914355432000001	-2.662939496	0.91552734	0.12207031	-0.061035156	10.41967752	-0.5646484424	-1.053930661	0.4272461	-0.24414062	0.18310547	11.90546924	0.885253894	1.373339856	0.12207031	-0.24414062	0.24414062	-10.6074955	-1.451098642	4.61767572	0.24414062	-1.3427734	0	0.949853534	11.607592360000002	4.39277356	0.12207031	-0.061035156	0.61035156	11.80139128	11.23674272	6.621460160000001	-0.6713867	-0.24414062	0.18310547	1549638056.089
-9.35856929	-3.59484874	-3.5733153960000004	2.8686523	-0.18310547	0.18310547	10.67329074	-0.379223642	-0.8457763580000002	0.4272461	-0.24414062	0.18310547	12.20573732	0.763232428	0.669921875	0.48828125	-0.12207031	-0.24414062	-10.949634080000001	-0.07536621106000001	5.58427716	-0.24414062	1.7700195	0.4272461	1.3230957460000001	11.69851088	3.7790771760000004	-0.30517578	0.61035156	0.36621094	11.80139128	11.23674272	6.621460160000001	-0.6713867	-0.24414062	0.18310547	1549638056.129
-7.97446286	-2.1521240020000003	-3.3496094240000005	0.8544922	0.18310547	0.12207031	10.654150360000001	-0.5108154254	-0.6842773560000001	0.8544922	-0.36621094	0.24414062	12.692626800000001	1.19270018	0.6818847840000001	0.9765625	0.5493164	-0.4272461	-9.265259080000002	0.69504393	3.152221646	0.18310547	1.2817383	0.18310547	0.775195288	10.10983876	2.6892577880000004	-0.61035156	1.6479492	-0.061035156	11.80139128	11.23674272	6.621460160000001	-0.6713867	-0.24414062	0.18310547	1549638056.169
-8.548681610000001	-2.0145507200000004	-4.155908246	1.0375977	1.4648438	0.12207031	10.303637680000001	-0.5885742212	-0.309838858	0.79345703	-0.61035156	-0.12207031	12.078931200000001	1.443920926	0.8529540740000001	1.0375977	0.61035156	0.12207031	-9.2724366	0.802709964	3.0433594240000006	0.18310547	1.2817383	0.18310547	-0.18303222840000002	9.426757788000002	1.733422824	-0.8544922	1.4648438	0.24414062	11.80139128	11.23674272	6.621460160000001	-0.6713867	-0.24414062	0.18310547	1549638056.209
-9.18630342	-1.582690396	-4.872485324	0.30517578	-0.18310547	-0.061035156	9.80478534	-0.40793457460000004	-0.32180175720000004	0.79345703	-0.61035156	-0.12207031	11.068066100000001	1.4977538940000001	0.4139160144	0.6713867	0.8544922	0.36621094	-8.81784694	0.7309326080000002	3.0589112400000005	-0.061035156	0.79345703	-0.4272461	-0.7680175720000001	10.035669420000001	1.637719748	-0.7324219	0.91552734	0.6713867	11.80139128	11.23674272	6.621460160000001	-0.6713867	-0.24414062	0.18310547	1549638056.249
-8.585766574	-1.362573282	-3.7156739200000004	1.0375977	-0.4272461	0	9.578686600000001	-0.47253417540000003	-0.4605712860000001	0.4272461	-0.061035156	-0.48828125	10.59433606	1.848266574	-0.3612792932	0.4272461	0.6713867	0.12207031	-8.432641574	0.9055908540000002	2.9632079680000003	-0.24414062	0.12207031	-0.4272461	-0.8708984620000001	9.657641574000001	1.9403808900000001	-0.4272461	0.6713867	0.61035156	5.419189300000001	9.089404254	1.58388678	-0.6713867	-0.24414062	0.18310547	1549638056.289
-8.24123552	-1.1400634980000002	-3.0361816100000003	1.2817383	1.0986328	0	9.469824280000001	-0.657958966	-0.362475589	0.24414062	0.30517578	-0.4272461	10.29646016	2.004980432	-0.07895508180000001	0.30517578	0.18310547	0.12207031	-8.24243161	1.0455566100000002	3.1414550720000003	-0.24414062	0.12207031	-0.4272461	-0.34094239200000004	8.646777160000001	2.0289062500000004	-0.36621094	0.6713867	0.48828125	5.419189300000001	9.089404254	1.58388678	-0.8544922	-2.9907227	-0.8544922	1549638056.329
-8.27353534	-1.0898193390000002	-3.753955072	1.2207031	1.0986328	-0.061035156	9.069067392000001	-0.4426269568000001	-0.32060547120000005	0.36621094	-0.36621094	-0.5493164	9.920825180000001	1.963110324	0.3182128894	0.24414062	0.4272461	0.18310547	-7.99838858	0.6304443390000001	3.052929712	0.18310547	0.12207031	-0.36621094	0.04306640576	8.55466304	2.2346679320000002	-0.4272461	0.61035156	0.18310547	2.205957068	9.34421376	-2.064794928	-0.8544922	-2.9907227	-0.8544922	1549638056.369
-8.45417482	-0.763232428	-4.40234375	0.91552734	0.061035156	-0.12207031	8.769995108000002	-0.14833984620000001	-0.5802001800000001	0.061035156	-0.061035156	-0.36621094	9.49255342	1.81357428	0.17106933900000001	0.12207031	0.4272461	0.18310547	-7.967285340000001	0.30505371400000003	3.21203624	0.12207031	0.4272461	-0.30517578	-0.08015136780000001	8.5917482	2.436840854	-0.30517578	0.36621094	0	2.077954074	8.984130890000001	-1.9140625000000002	0.6713867	-1.2207031	-2.0141602	1549638056.409
-8.64558107	-0.30385742800000004	-4.215722644	0.30517578	-0.48828125	-0.24414062	8.87766124	-0.09211425720000001	-0.3995605432	-0.12207031	0.12207031	-0.36621094	9.609789840000001	1.6664307100000002	0.3995605432	0.061035156	0.24414062	0.061035156	-7.7399900200000005	0.42229003600000004	3.220410144	0.12207031	0.4272461	-0.30517578	0.02033691394	8.534326080000001	2.560058606	-0.18310547	0.12207031	-0.12207031	2.183227536	8.918335160000002	-1.3769287140000002	0.30517578	-0.79345703	-1.5258789	1549638056.449
-8.537914840000001	-0.45578614200000006	-3.7479737400000004	0.36621094	-0.12207031	-0.24414062	8.943457068	0.12202148560000001	-0.40075683900000003	-0.12207031	-0.18310547	-0.36621094	9.795214660000001	1.4223876800000002	0.6711181610000001	0.061035156	0.12207031	0.12207031	-7.734009080000001	0.44143066100000006	3.2527099640000006	0.18310547	-0.30517578	-0.24414062	0.12800292540000002	8.609692392	2.674902356	-0.30517578	-0.18310547	-0.12207031	2.076757788	9.18271466	-1.35419928	-0.12207031	-1.4038086	-1.3427734	1549638056.489
-9.149218750000001	-0.7273437500000001	-3.818554712	0.5493164	-0.48828125	-0.061035156	9.16835962	0.346923822	-0.5658447284000001	-0.12207031	-0.18310547	-0.36621094	10.084716460000001	1.2154297120000002	0.8924316100000002	-0.061035156	0.30517578	0.24414062	-8.50561502	0.19020996400000004	3.7742920320000004	0.18310547	-0.36621094	-0.12207031	0.36965332460000005	8.94465306	2.8639160340000003	-0.18310547	-0.61035156	-0.12207031	2.215527356	9.11572284	-1.6484863220000001	-0.5493164	-1.4648438	-1.2817383	1549638056.529
-9.593042032000001	-0.47373047120000006	-4.026708966	-0.061035156	-0.91552734	0.061035156	9.16835962	0.346923822	-0.5658447284000001	-0.24414062	0	-0.36621094	10.169653060000002	1.079052716	1.053930661	-0.24414062	0.12207031	0.18310547	-8.814257788	-0.1256103534	4.12241214	0.18310547	-0.36621094	-0.12207031	0.729736322	9.686352340000001	3.1689697480000003	0.12207031	-0.7324219	-0.30517578	2.118627896	9.55117212	-0.9426757788	-1.2207031	-1.4648438	-0.7324219	1549638056.569
-9.35617662	-0.5191894568000001	-3.81616214	0.12207031	-0.30517578	0.7324219	9.65883786	0.7393066100000001	-0.6759033540000001	-0.4272461	0.12207031	-0.24414062	10.43642572	0.925927716	0.915161142	-0.4272461	-0.24414062	-0.12207031	-8.79990216	-0.005981445288000001	4.0506347840000005	-0.18310547	-0.48828125	-0.4272461	0.75964357	10.19477536	3.4728271760000005	0.12207031	-0.7324219	-0.30517578	2.45358876	9.666015380000001	-1.534838858	-1.953125	-0.4272461	-0.6713867	1549638056.609
-10.3790036	-0.699829074	-4.165478534	-0.12207031	-0.48828125	0.91552734	9.81435504	0.9139648560000001	-0.6507812500000001	-0.4272461	0.12207031	-0.24414062	10.9316893	0.8589355432	1.0371826080000002	-0.4272461	-0.18310547	-0.30517578	-9.319091754	0.14833984620000001	4.139160144000001	-0.18310547	-0.48828125	-0.4272461	0.4713378894	10.59672824	3.581689496	-0.061035156	-0.7324219	-0.36621094	3.0589112400000005	9.649267572	-1.403247104	-2.6855469	0	-0.24414062	1549638056.649
-11.173339660000002	-1.74299321	-4.878466754000001	-1.7700195	-1.4648438	-0.18310547	9.85622554	0.961816394	-0.660351538	-0.36621094	-0.18310547	-0.18310547	11.42336412	1.1627929712000002	1.4235839660000003	-0.4272461	-0.18310547	-0.4272461	-11.27741664	-0.2643798822	4.886840854000001	-0.12207031	-0.61035156	-0.36621094	0.269165036	11.42695288	3.71926268	0	-1.159668	-0.36621094	3.992016574	10.844360520000002	-0.1040771466	-4.0893555	-0.6713867	0.48828125	1549638056.689
-10.266552520000001	-3.269457968	-3.3579834260000005	-1.0986328	-2.380371	-0.4272461	10.25578624	0.7811767572	-1.081445288	-0.30517578	-0.24414062	0.36621094	12.1303714	1.8985107820000002	1.414013678	-0.5493164	-0.12207031	-0.7324219	-11.44489766	-1.1101562500000002	4.527954074	0	2.2583008	-0.4272461	0.19619140380000002	11.651855040000001	3.9298096040000003	0.18310547	-0.5493164	-0.9765625	5.428759980000001	11.69851088	1.89013678	-5.79834	0.24414062	2.6855469	1549638056.729
-9.301147660000002	-2.586376996	-1.1017822480000001	0.9765625	-0.4272461	0.8544922	11.399438400000001	-0.028710937500000002	-1.5336425720000002	-0.30517578	-0.24414062	0.36621094	12.565820680000002	2.4021484620000004	1.2321777160000003	-0.6713867	-0.36621094	-0.91552734	-9.71745607	-0.49645996400000003	2.5971435700000005	-0.18310547	1.159668	-0.24414062	-0.5514892572000001	9.71147464	3.62475589	0.061035156	0.061035156	-1.159668	5.925219748	10.863500900000002	2.365063498	-3.2348633	0.12207031	5.554199	1549638056.769
-9.603808606000001	-2.038476538	-1.9966064300000002	-0.6713867	-0.79345703	-0.061035156	11.399438400000001	-0.028710937500000002	-1.5336425720000002	-0.4272461	0.18310547	0.7324219	11.833691100000001	2.153320288	1.7752929320000002	-0.61035156	-0.30517578	-0.36621094	-9.33464357	-0.477319339	2.0755615020000002	-0.18310547	1.159668	-0.24414062	-1.175952176	8.706591754	3.129492212	-0.30517578	-0.48828125	-0.4272461	2.5791992800000005	12.327759080000002	0.879272464	-2.0751953	1.159668	5.92041	1549638056.809
-10.468725540000001	-2.13776857	-2.746679712	-0.18310547	-1.5258789	-0.6713867	10.13376448	-0.8876464660000001	-1.0072753600000002	-0.8544922	0.36621094	0.30517578	10.69602086	2.064794928	1.6664307100000002	-0.6713867	0.18310547	-0.12207031	-9.883740020000001	-1.620971646	2.988330072	0.18310547	1.0375977	0.061035156	-1.073071286	9.89091754	3.39506839	-0.18310547	-0.5493164	-0.18310547	-0.2619873004	12.594530760000001	-0.3182128894	-2.6855469	-0.12207031	4.272461	1549638056.849
-8.93029802	-1.6185790740000001	-1.534838858	-1.0986328	-0.79345703	-0.36621094	10.223486420000002	-1.2178222840000001	-1.524072284	-0.8544922	0.36621094	0.30517578	10.480688400000002	2.3208007200000003	0.34094239200000004	-0.5493164	-0.12207031	-0.5493164	-8.95183107	-1.714282248	2.080346646	-0.61035156	0.12207031	-0.18310547	-0.8433837860000001	9.47341304	3.8125733800000003	0.5493164	0.18310547	-0.6713867	0.3182128894	11.3396241	-0.643603534	-1.0375977	-1.6479492	4.0893555	1549638056.889
-8.30463858	-1.0874267572	-1.356591754	-0.79345703	0	-0.4272461	9.99021016	-1.56354982	-1.447509784	-0.7324219	1.0375977	0.61035156	10.565625	2.27653804	0.2260986322	-0.18310547	-0.4272461	-0.48828125	-8.609692392	-1.33386232	2.263378894	-0.61035156	0.12207031	-0.18310547	-0.855346646	8.65874002	3.6869628600000004	0.36621094	0.18310547	-0.61035156	1.161596646	9.87177716	-0.172265625	0.18310547	2.0141602	2.9907227	1549638056.929
-7.9625	-0.6735107428000001	-1.2058593750000002	-0.9765625	-0.30517578	-0.18310547	9.262865920000001	-1.4044433900000002	-0.784765625	0.061035156	-0.24414062	0.18310547	10.20554164	1.9128662140000001	1.143652356	0.061035156	-0.4272461	-0.36621094	-8.00197734	-1.41640625	1.795629892	-0.5493164	-0.12207031	0.12207031	-1.000097644	8.564233426000001	3.5517822480000003	-0.061035156	0.12207031	-0.30517578	0.5873779254	8.20415036	-0.6352294928000001	1.3427734	4.211426	1.5258789	1549638056.969
-8.69103984	-0.8649169928000001	-0.991723642	-1.4038086	-0.18310547	-0.061035156	8.717358426	-1.1855224640000002	-1.006079074	0.18310547	0.18310547	0.24414062	10.180420320000001	1.7860596040000003	1.1855224640000002	0.36621094	0.30517578	-0.30517578	-8.176635880000001	-1.8063964660000003	1.899707068	-0.79345703	-0.5493164	0.24414062	-1.1245117212000002	8.44938948	3.800610324	-0.12207031	0.061035156	-0.12207031	-0.613696286	6.8140625	0.2260986322	2.0141602	5.3100586	-0.18310547	1549638057.009
-10.04523912	-0.9785644568000001	-1.4415283540000001	-1.4038086	-0.7324219	0.36621094	8.717358426	-1.1855224640000002	-1.006079074	0.18310547	0.18310547	0.24414062	10.396948380000001	1.909277356	1.102978534	0.61035156	0.36621094	0.061035156	-8.552270468000001	-2.16767572	2.24663089	-0.79345703	-0.5493164	0.24414062	-0.9366943390000001	8.881250000000001	4.00996106	0.061035156	0.4272461	0	-1.032397464	6.988720746000001	1.1484375	2.1362305	3.1738281	-1.7700195	1549638057.049
-9.46623552	-1.2261962860000002	-1.526464856	-2.2583008	0.48828125	-0.18310547	9.444701980000001	-0.9271240020000001	-1.451098642	0.30517578	0.18310547	0.12207031	10.5835688	1.8949219240000001	1.302758786	0.7324219	0.36621094	0.12207031	-8.993701080000001	-2.044457968	2.698828076	-1.0375977	-0.4272461	0.24414062	-0.8254394568000001	9.485375900000001	4.203759784	0.061035156	0.4272461	0	1.8566405760000002	8.290283246000001	2.4571777160000003	2.1972656	3.4179688	-2.0141602	1549638057.09
-10.479491820000002	-1.6329346040000001	-1.3230957460000001	-1.3427734	-0.36621094	-0.12207031	9.785644568	-1.032397464	-1.465454074	1.0375977	-0.061035156	-0.18310547	10.784546220000001	1.851855432	1.5156982820000002	0.91552734	0.18310547	-0.061035156	-9.264062500000001	-1.585082968	3.05053714	-1.4648438	-1.0375977	0.30517578	-0.593359375	9.49255342	4.265966754000001	-0.061035156	0.6713867	0.24414062	4.836596646	10.44360324	3.992016574	2.0751953	3.6621094	-1.0375977	1549638057.129
-9.666015380000001	-1.03957518	-0.6053222644	-1.7700195	0.5493164	0	9.8514402	-1.1017822480000001	-1.5982422120000002	1.0375977	-0.061035156	-0.18310547	11.04414038	1.8243408540000001	1.790844748	1.2207031	0.4272461	0.061035156	-8.85732428	-1.350610324	3.2299804320000005	-1.3427734	-0.5493164	0.4272461	-0.5215820288	9.343017572	4.082934604	-0.18310547	0.9765625	0.30517578	5.154809800000001	9.92919928	3.331665036	0.5493164	0.36621094	-0.9765625	1549638057.169
-9.918433	-0.8924316100000002	-0.9307128600000001	-2.0141602	0.6713867	-0.12207031	9.701904254	-0.9139648560000001	-1.5121094240000001	1.3427734	-0.18310547	-0.061035156	11.0501223	1.7776855040000001	1.906884784	1.2817383	0.7324219	0.18310547	-8.78435054	-1.685571286	3.007470746	-1.3427734	-1.5258789	0.36621094	-0.699829074	9.362158246000002	3.992016574	-0.24414062	0.91552734	0.5493164	3.4213867800000006	8.783154254000001	2.57680661	0.6713867	-1.5869141	-0.5493164	1549638057.209
-10.44240764	-2.2346679320000002	-2.454785144	-1.5258789	0.7324219	-0.79345703	9.564331070000001	-0.5072265576	-1.246533246	1.3427734	-0.18310547	-0.061035156	10.80847194	1.8040038940000003	1.6317382200000001	1.3427734	0.4272461	0.18310547	-9.522461060000001	-1.623364218	3.499145468	-1.3427734	-1.5258789	0.36621094	-0.47014160340000005	9.889721940000001	4.079345746	-0.18310547	0.9765625	0.61035156	0.1112548822	9.24492212	-0.30505371400000003	3.7841797	-0.61035156	-1.5869141	1549638057.248
-10.602710159999999	-2.9165527160000004	-2.96560054	-0.30517578	-0.8544922	-0.61035156	9.564331070000001	-0.5072265576	-1.246533246	1.2817383	0.12207031	0	10.80847194	1.8040038940000003	1.6317382200000001	1.3427734	0.4272461	0.18310547	-9.522461060000001	-1.623364218	3.499145468	-1.5258789	-0.8544922	0.4272461	-0.47014160340000005	9.889721940000001	4.079345746	-0.18310547	0.9765625	0.61035156	2.3746337860000004	11.62434056	5.240942392	0.6713867	3.2958984	-0.4272461	1549638057.288
-8.716162140000002	-1.617382788	-2.327978534	-1.0375977	0.61035156	-0.36621094	9.693530252	-0.649584964	-0.8421875000000001	1.4648438	0.061035156	0.12207031	10.69482428	2.172460962	1.063500998	1.7700195	0.30517578	-0.36621094	-9.73659694	-0.4521972644	3.8616211060000003	-1.159668	0.6713867	0.48828125	0.0418701178	10.170849640000002	3.334057608	-0.12207031	1.8310547	0.061035156	5.02441394	10.542895860000002	2.001391574	0.6713867	-0.61035156	-0.61035156	1549638057.328
-8.228076080000001	-1.6879638580000003	-2.9979003600000005	-1.2817383	1.3427734	-0.8544922	9.9100589	-0.8421875000000001	-0.6376221040000001	1.7700195	-0.24414062	0.4272461	10.893408540000001	2.3925780760000004	0.953442392	1.7700195	0.36621094	-0.48828125	-9.210229532000001	-0.5574707068000001	3.1713623200000005	-1.159668	0.6713867	0.48828125	-0.461767572	9.49733876	2.886645468	-0.12207031	2.0141602	-0.12207031	0.20097655760000002	9.49255342	-0.43066405760000004	2.0751953	1.8310547	0.061035156	1549638057.368
-8.8561277	-2.058813498	-4.640405252	-0.30517578	0.61035156	-1.0375977	9.916039840000002	-0.5754150360000001	-0.23208007200000003	1.8920898	-0.61035156	0.5493164	10.7522464	2.48828125	0.63881839	1.6479492	0.4272461	-0.18310547	-9.015234620000001	-0.002392578076	2.79213858	-1.4038086	0.61035156	0.48828125	-0.9127685700000001	9.382495108	2.3734375	-0.24414062	1.7700195	0	0.846972644	9.49016124	-0.678295926	1.953125	-0.8544922	-0.8544922	1549638057.408
-8.93029802	-2.1102538940000004	-4.6427978240000005	-0.8544922	-0.8544922	-0.7324219	9.916039840000002	-0.5754150360000001	-0.23208007200000003	1.5258789	-0.36621094	0.4272461	10.41010782	2.5301512600000002	0.47971191100000005	1.5869141	0.4272461	-0.18310547	-9.012841754	0.9570312500000001	2.9416748200000002	-1.4038086	0.4272461	0.6713867	-0.9378906250000001	9.371728240000001	1.8602295320000002	-0.24414062	1.7089844	0.061035156	2.269360324	9.77248552	-0.6854736419999999	1.5869141	1.3427734	-0.61035156	1549638057.448
-8.95661592	-1.9032959260000002	-4.000390576	-0.9765625	0.18310547	-0.48828125	10.09548372	-1.0551269568000001	-0.011962890380000002	1.3427734	0.36621094	0.24414062	10.27971196	2.6210692900000003	0.3289794928	1.4648438	0.4272461	-0.18310547	-9.44350589	1.553979532	2.96560054	-1.4038086	0.4272461	0.6713867	-1.1017822480000001	9.337036240000002	1.3422363220000002	0	1.6479492	0	2.241845746	9.60859375	-0.800317392	1.2817383	1.3427734	-0.30517578	1549638057.488
-9.305932608	-1.5575683900000001	-4.15830072	-0.8544922	0.48828125	-0.48828125	9.785644568	-1.221411142	0.2392578076	0.9765625	0.61035156	0.4272461	10.321582460000002	2.686865216	0.1878173822	1.0375977	0.30517578	-0.12207031	-9.23654802	1.0096679712	3.0720702880000004	-0.8544922	-0.061035156	0.79345703	-1.4570800720000001	9.791625900000001	1.2608886780000002	0.30517578	1.0375977	0.12207031	1.600634784	9.77966304	-1.2716552520000002	1.0375977	-0.061035156	-0.4272461	1549638057.528
-8.884838760000001	-1.46665036	-4.5064209260000005	-0.9765625	0.48828125	-0.61035156	9.69233426	-1.091015625	0.22131347840000004	0.9765625	0.61035156	0.4272461	10.58955072	2.87109375	-0.2572021466	0.6713867	-0.18310547	-0.24414062	-8.947045926000001	0.9510498200000002	2.8411866	-0.6713867	-0.18310547	0.61035156	-1.6999267180000002	9.810766280000001	1.5300537140000001	0.6713867	0.61035156	0.061035156	1.641308606	9.96628444	-1.447509784	0.79345703	-0.18310547	-0.7324219	1549638057.568
-8.80947284	-2.001391574	-4.4968505400000005	-1.159668	-0.36621094	-0.61035156	9.81435504	-1.0240234620000002	0.5191894568000001	0.5493164	0.061035156	0.6713867	10.83239766	3.0541259000000003	-0.27155761780000004	0.4272461	-0.61035156	-0.12207031	-8.859716754	1.046752896	2.7526612400000006	-0.6713867	-0.18310547	0.61035156	-1.3948730040000001	9.517675720000002	1.644897464	0.7324219	0.30517578	-0.061035156	2.21433107	9.673193390000002	-1.4223876800000002	0.79345703	0.6713867	-0.8544922	1549638057.608
-9.00686052	-2.469140576	-3.749169928	-0.061035156	0.061035156	-0.18310547	9.307128894	-1.063500998	1.008471646	0.4272461	0.24414062	0.6713867	10.55964308	2.895019568	0.501245108	0.30517578	-0.5493164	0	-8.72214357	1.4116211060000001	2.568432608	-0.61035156	0.12207031	0.5493164	-1.2656738220000001	9.515283246000001	1.58747554	0.5493164	0.24414062	0	1.9164550720000002	9.596630890000002	-1.5599609620000003	0.8544922	0.61035156	-0.7324219	1549638057.648
-9.140844748000001	-1.988232428	-3.87238768	0	0.30517578	0.12207031	9.283202880000001	-1.153222644	0.5263671924000001	0.4272461	0.24414062	0.6713867	10.51657698	2.674902356	0.3349609424	0.30517578	-0.061035156	0.061035156	-8.545092752	1.5958496400000002	2.5337402160000004	0.12207031	-0.12207031	0.4272461	-1.3482177520000003	9.53083516	1.4044433900000002	0.18310547	0.061035156	0.18310547	1.579101538	9.919628600000001	-0.839794928	0.61035156	-0.4272461	-0.5493164	1549638057.688
-9.11213408	-1.8410888580000002	-3.8975097840000004	-0.12207031	-0.61035156	0	9.573901260000001	-1.21901857	0.1686767572	0.24414062	0.4272461	0.6713867	10.66372104	2.7311278960000003	0.24045410340000004	0.18310547	0	0.12207031	-8.886035340000001	1.223803714	2.4870849640000006	0.12207031	-0.12207031	0.4272461	-1.3805175720000002	9.49973143	1.3817138580000001	0.061035156	-0.18310547	0.24414062	2.2944824280000002	9.8251223	-0.49167482	0.4272461	-0.8544922	-0.24414062	1549638057.728
-9.197070288	-1.770507788	-3.63432608	-0.4272461	-0.5493164	0.12207031	9.477001800000002	-1.195092752	0.45698242800000005	-0.18310547	0.30517578	0.30517578	10.536913940000002	2.8352050720000004	0.5502929712000001	-0.18310547	-0.061035156	0.18310547	-9.632519568000001	0.3971679712	3.334057608	0.12207031	-0.79345703	0.30517578	-1.214233426	10.145727340000002	1.8614257200000002	0.36621094	-0.61035156	0.18310547	2.575610324	9.65285643	-0.778784146	-0.061035156	0	0	1549638057.768
-9.197070288	-1.8829589660000003	-3.2539062500000004	0	1.0375977	0.36621094	9.73898912	-1.3482177520000003	0.38879393000000007	-0.18310547	0.30517578	0.30517578	10.58835414	2.9129637600000002	0.4426269568000001	-0.4272461	-0.4272461	-0.12207031	-9.2556884	-0.21533202880000002	3.14504393	-0.12207031	-0.36621094	0	-1.0096679712	10.67807608	2.6390135800000003	0.6713867	-0.30517578	0	1.9798584260000003	9.58227536	-1.0802490020000002	-0.061035156	0.30517578	0.30517578	1549638057.808
-9.228173920000001	-1.592260782	-3.476416034	-0.12207031	-0.12207031	0.24414062	10.13376448	-1.565942392	0.061010742800000003	-0.24414062	0.5493164	0.30517578	11.100365920000002	2.9667969240000005	0.4294677716	-0.36621094	-0.5493164	-0.30517578	-9.0176268	-0.0909179712	3.1952880400000003	-0.12207031	-0.36621094	0	-0.8649169928000001	9.9949955	2.92971196	0.4272461	-0.12207031	-0.12207031	1.2549072479999999	9.94714308	-1.435546924	-0.48828125	-0.36621094	0	1549638057.848
-9.0176268	-1.62575679	-2.8316162140000003	-0.30517578	-0.18310547	0.18310547	9.92919928	-1.5970459260000003	0.2129394568	-0.24414062	0.061035156	0	11.06088858	2.6103027160000005	1.191503894	-0.18310547	-0.5493164	-0.061035156	-8.979345746000002	-0.061010742800000003	3.198876996	0	-0.18310547	0.12207031	-0.679492212	9.50930162	2.76821286	-0.061035156	-0.30517578	0	1.331469748	9.6217527	-1.1735596040000003	-0.18310547	-0.4272461	-0.18310547	1549638057.888
-9.261669928000002	-1.6185790740000001	-2.6079101440000003	0.061035156	0.4272461	0.061035156	9.441113220000002	-1.4810058900000003	0.287109375	-0.24414062	0.061035156	0	10.67807608	2.205957068	1.605419928	0	0.18310547	-0.12207031	-9.102563400000001	-0.2225097644	3.3687500000000004	0.061035156	-0.36621094	0.061035156	-0.4844970746000001	9.62294928	2.7729980040000006	-0.24414062	-0.24414062	0.12207031	1.892529254	9.56552716	-0.660351538	-0.18310547	0.24414062	-0.12207031	1549638057.928
-9.593042032000001	-1.418798822	-3.101977536	-0.30517578	0.12207031	0	9.4004393	-1.3470214660000002	-0.3349609424	-0.24414062	0.30517578	0	10.72592752	2.25261232	1.1604003600000001	0	0.30517578	-0.061035156	-9.24013678	-0.42827148560000006	3.6367187500000004	0.061035156	-0.36621094	0.061035156	-0.48090820680000007	9.73061502	2.8675048920000004	0.061035156	-0.061035156	-0.061035156	1.9930175720000003	9.682763580000001	-0.26677246400000004	-0.30517578	0.48828125	0.061035156	1549638057.968
-9.522461060000001	-1.58747554	-3.0361816100000003	-0.30517578	-0.18310547	-0.12207031	9.631323380000001	-1.3853027160000002	-0.28471679320000004	-0.30517578	0.24414062	0	10.9316893	2.418896466	1.022827176	-0.30517578	-0.24414062	0	-9.155200180000001	-0.5263671924000001	3.6391114200000003	0.061035156	0.061035156	0.061035156	-0.6160888580000001	9.843066100000001	2.9081787140000004	0.18310547	-0.12207031	-0.12207031	1.4391357820000001	9.786840560000002	-0.5849853534	-0.24414062	-0.061035156	-0.061035156	1549638058.008
-9.326269568	-1.5862792540000001	-2.7658202880000005	0	0	-0.061035156	9.651660340000001	-1.4116211060000001	0.0227294928	-0.30517578	0.24414062	0	10.93049272	2.45598143	1.24294429	-0.30517578	-0.36621094	0	-8.990112320000001	-0.39238280760000005	3.5553711060000004	-0.12207031	0	0	-0.6304443390000001	9.843066100000001	3.0182373200000003	0.12207031	-0.18310547	-0.12207031	1.55158696	9.7832518	-0.5467041034000001	0	-0.061035156	-0.061035156	1549638058.048
-9.33464357	-1.3972655760000001	-2.8088867800000004	-0.061035156	-0.061035156	-0.061035156	9.701904254	-1.343432608	0.0346923822	-0.061035156	-0.12207031	0	10.87426718	2.3889892180000003	1.2333740020000001	-0.12207031	-0.061035156	0	-8.93867212	-0.27155761780000004	3.561352536	-0.12207031	0	0	-0.5287597644	9.72702626	3.04216304	-0.061035156	-0.061035156	-0.12207031	1.6460937500000001	9.755737320000001	-0.417504892	-0.12207031	0	-0.12207031	1549638058.088
-9.426757788000002	-1.3817138580000001	-2.8986084260000005	0	-0.061035156	-0.061035156	9.593042032000001	-1.2417480040000002	0.03947753894	0.061035156	-0.18310547	-0.061035156	10.763012680000001	2.34711911	1.4044433900000002	-0.061035156	0.061035156	0	-8.931494110000001	-0.2895019568	3.5553711060000004	-0.061035156	0.061035156	0	-0.553881839	9.70310054	2.906982428	-0.061035156	0.061035156	-0.12207031	1.70471196	9.669604532000001	-0.3529052716	-0.061035156	-0.12207031	-0.12207031	1549638058.128
-9.471020468	-1.39008786	-2.9632079680000003	0	-0.12207031	-0.061035156	9.564331070000001	-1.129296875	0.0418701178	0	-0.061035156	-0.12207031	10.768994600000001	2.27653804	1.3087402160000001	-0.061035156	0.061035156	-0.061035156	-8.935082968000001	-0.23686523560000003	3.544604532	0	0.061035156	-0.061035156	-0.5849853534	9.743774460000001	2.874682608	-0.12207031	-0.061035156	-0.061035156	1.8231445680000002	9.718652160000001	-0.3373535144	-0.061035156	0	-0.12207031	1549638058.168
-9.4171875	-1.378125	-2.9368896760000003	0	-0.061035156	-0.061035156	9.636108426000002	-1.0754638580000002	0.0035888672120000004	-0.18310547	-0.061035156	0	10.75463858	2.263378894	1.152026358	-0.061035156	0	-0.061035156	-8.954223740000002	-0.20935058900000003	3.58288588	0	0.061035156	-0.061035156	-0.569433606	9.71745607	2.825634784	-0.12207031	0	-0.061035156	1.792041034	9.760522660000001	-0.32060547120000005	-0.061035156	-0.061035156	-0.12207031	1549638058.208
-9.383691394000001	-1.3266846040000002	-2.951245108	0.061035156	-0.061035156	-0.061035156	9.605004892	-1.15441893	0.13398437500000002	-0.18310547	-0.061035156	0	10.7103759	2.318408246	1.2297851440000003	-0.12207031	0	-0.061035156	-8.911157248	-0.248828125	3.5182862400000006	0	0.12207031	-0.12207031	-0.6280517572	9.637304712	2.8041014400000006	-0.061035156	-0.061035156	-0.061035156	1.8075927520000004	9.73898912	-0.285913089	-0.061035156	-0.18310547	-0.12207031	1549638058.248
-9.34780252	-1.3171142180000002	-3.011059604	0.061035156	-0.12207031	-0.061035156	9.651660340000001	-1.204663089	0.12202148560000001	-0.12207031	-0.12207031	0	10.6589357	2.332763678	1.0886230432000001	-0.12207031	-0.061035156	-0.061035156	-8.931494110000001	-0.2428466754	3.5577635800000005	0.061035156	0.18310547	-0.12207031	-0.57421875	9.666015380000001	2.8758788940000004	-0.12207031	-0.061035156	-0.12207031	1.874584964	9.707885880000001	-0.32539062500000004	0.061035156	-0.24414062	-0.061035156	1549638058.288
-9.32746556	-1.282421924	-2.976367212	0.061035156	-0.12207031	-0.061035156	9.61936052	-1.183129892	0.0825439496	-0.061035156	-0.061035156	-0.061035156	10.59792482	2.2573974640000003	1.08383786	-0.061035156	0.061035156	-0.061035156	-8.906372300000001	-0.22011719240000002	3.4154052520000002	0.061035156	0.18310547	-0.12207031	-0.48569336060000007	9.6552491	2.87707518	-0.12207031	0.12207031	-0.061035156	2.0301025360000002	9.669604532000001	-0.3337646466	0	-0.18310547	-0.061035156	1549638058.328
-9.42197284	-1.2309814300000002	-3.03020018	-0.12207031	-0.30517578	-0.061035156	9.505712860000001	-1.166381839	0.23327636780000002	-0.061035156	-0.061035156	-0.061035156	10.552465560000002	2.1975829680000003	1.1723632788	-0.061035156	0.061035156	-0.061035156	-8.92670926	-0.26318359620000004	3.361572284	0	0.061035156	-0.12207031	-0.540722644	9.631323380000001	2.8411866	-0.12207031	0.12207031	-0.061035156	2.0899170320000002	9.6552491	-0.29667969240000003	-0.061035156	0	0.061035156	1549638058.368
-9.41120607	-1.3817138580000001	-3.0493408540000004	-0.24414062	-0.4272461	-0.061035156	9.331054712	-1.129296875	0.22011719240000002	-0.061035156	-0.061035156	-0.061035156	10.523754500000003	2.15571286	1.1053711060000002	0.061035156	0.18310547	-0.24414062	-9.00207518	-0.2775390576	3.411816394	0	0.12207031	-0.18310547	-0.540722644	9.67558606	2.802905252	-0.18310547	0.18310547	0.061035156	1.9786621400000002	9.680371106	-0.3959716754	0	0.061035156	0.061035156	1549638058.408
-9.304736420000001	-1.6544677520000002	-2.96560054	-0.18310547	-0.48828125	0	9.343017572	-1.1639892572000001	0.3014648462	-0.12207031	0.4272461	0.18310547	10.338329680000001	2.11743161	1.002490216	0.12207031	0.24414062	-0.4272461	-9.102563400000001	-0.27993163940000004	3.3831054320000007	0	0.12207031	-0.18310547	-0.285913089	9.689941394000002	2.89382338	-0.18310547	0.4272461	0.12207031	2.0576172120000003	9.67080072	-0.40793457460000004	-0.061035156	0.12207031	0.061035156	1549638058.448
-9.310717752	-1.6544677520000002	-2.7658202880000005	0	-0.5493164	0	9.072656250000001	-1.091015625	0.539526358	-0.24414062	1.8920898	0.61035156	9.721044928000001	1.8937255400000002	1.128100589	0.24414062	0.36621094	-0.79345703	-9.22578125	-0.324194339	3.42736821	-0.061035156	0.24414062	-0.18310547	0.0813476538	9.548779254000001	2.988330072	-0.36621094	0.6713867	0.24414062	2.172460962	9.644482428000002	-0.18901367800000002	-0.12207031	0.30517578	0.36621094	1549638058.487
-9.32746556	-1.61977536	-2.79213858	-0.12207031	-0.4272461	-0.12207031	8.2771241	-0.7680175720000001	0.648388678	-0.24414062	1.8920898	0.61035156	8.80109874	1.5862792540000001	1.302758786	0.36621094	1.4038086	-1.4038086	-9.22578125	-0.324194339	3.42736821	-0.12207031	0.5493164	-0.12207031	0.6507812500000001	9.261669928000002	3.10317392	-0.18310547	1.4038086	0.48828125	1.6783935700000001	9.73659694	-0.29069824280000006	-0.18310547	0.12207031	0.36621094	1549638058.527
-9.212622300000001	-1.679589856	-2.7813721040000003	0	-0.36621094	-0.36621094	7.684961060000001	-0.6723144568000001	0.381616214	-0.7324219	2.6855469	2.0751953	8.247216754	1.66044928	0.899609375	0.61035156	0.8544922	-2.2583008	-9.377710160000001	-0.4844970746000001	3.609204074	-0.24414062	0.79345703	-0.12207031	0.9390869110000001	9.21979982	3.2239991	-0.061035156	2.2583008	0.4272461	1.6688232820000002	9.7318116	-0.419897464	-0.12207031	-0.061035156	0.30517578	1549638058.568
-9.19946286	-1.5779052520000003	-2.7143798920000006	0.061035156	-0.36621094	-0.5493164	7.684961060000001	-0.6723144568000001	0.381616214	-0.7324219	2.6855469	2.0751953	8.70180661	2.076757788	1.1508300720000002	1.0375977	1.2207031	-2.746582	-9.46145018	-0.5479003894	3.5135009000000004	-0.24414062	1.4038086	-0.061035156	0.668725589	9.067871106	3.0625	0.4272461	3.112793	0.36621094	1.9918212860000002	9.616967752	-0.30744628600000007	-0.18310547	0	0.48828125	1549638058.607
-9.31191394	-1.550390576	-2.67370607	-0.061035156	-0.36621094	-0.79345703	7.39785144	-0.7105957068000001	0.3014648462	-0.7324219	2.6855469	2.0751953	9.304736420000001	2.70361322	1.268066394	1.159668	0.7324219	-3.112793	-9.382495108	-0.4904785144	3.1534179320000004	-0.24414062	1.8920898	0.061035156	0.3995605432	9.195874100000001	2.918945288	0.4272461	2.9296875	0.36621094	1.9391846040000003	9.734204074	-0.22968750000000002	-0.5493164	0.30517578	0.61035156	1549638058.648
-9.375317392	-1.58149411	-2.6258545320000004	-0.061035156	-0.12207031	-1.0375977	7.531836060000001	-1.0563232428000002	0.5885742212	-0.9765625	1.8310547	3.112793	9.883740020000001	3.39267572	1.4798096040000002	0.91552734	0.6713867	-2.9907227	-9.399243210000002	-0.362475589	2.9081787140000004	-0.30517578	2.0751953	0.18310547	-0.12202148560000001	9.278417932000002	2.728735324	0.5493164	3.0517578	0.4272461	2.0301025360000002	9.69233426	-0.2895019568	-0.48828125	0.48828125	0.6713867	1549638058.688
-9.410009980000002	-1.7298339660000002	-2.7454834260000003	-0.061035156	-0.24414062	-1.2207031	8.12758786	-2.70361322	1.81118161	-1.159668	1.6479492	3.540039	9.96748004	4.208544928	1.9296142180000002	0.5493164	0.7324219	-2.9296875	-9.42077626	-0.36965332460000005	2.4846923920000004	-0.24414062	2.1972656	0.18310547	-0.5096191394	9.53322734	2.442822284	0.7324219	2.6245117	0.5493164	1.8075927520000004	9.782055710000002	-0.3672607428	-0.24414062	0.48828125	0.48828125	1549638058.727
-9.267651260000001	-1.9260253600000001	-2.62705072	0.061035156	-0.36621094	-1.2817383	8.644384980000002	-3.6821777160000004	1.96430661	-1.0986328	-0.12207031	3.540039	9.759326080000001	4.85573732	2.00856929	0.36621094	-0.18310547	-2.9907227	-9.447094748	-0.24165038940000003	2.07915036	-0.24414062	2.319336	0.24414062	-0.5371337860000001	9.603808606000001	2.5050292540000005	0.6713867	2.5024414	0.5493164	1.9583251800000003	9.7748777	-0.2619873004	-0.30517578	0.30517578	0.4272461	1549638058.767
-9.18391124	-2.062402356	-2.41770018	0.12207031	-0.18310547	-1.159668	9.463842752000001	-4.6990235600000005	1.885351538	-0.6713867	-0.48828125	3.3569336	9.931591460000002	5.44191893	1.848266574	0.48828125	0.5493164	-2.9907227	-9.372924820000001	0.08493652160000001	1.6472900360000002	-0.30517578	2.4414062	0.24414062	-0.7285400360000001	9.535620108000002	2.299267572	0.5493164	2.4414062	0.5493164	2.3483153960000003	9.721044928000001	-0.11843261780000001	-0.48828125	0.5493164	0.4272461	1549638058.807
-9.24013678	-2.1712646760000003	-2.4643554320000005	0.24414062	0	-1.159668	9.3322509	-5.26247554	1.836303714	-0.6713867	-0.48828125	3.3569336	8.954223740000002	6.067577880000001	2.1473388580000004	0.18310547	-0.18310547	-2.9296875	-9.46145018	0.02990722644	1.128100589	-0.12207031	2.380371	0.24414062	-0.9175537140000001	9.65405252	2.1162353240000003	0.5493164	2.4414062	0.5493164	2.495458966	9.536816394	-0.2225097644	-0.12207031	0.6713867	0.4272461	1549638058.847
-9.34780252	-2.3519042540000004	-2.6198730040000004	0.30517578	-0.12207031	-1.2207031	8.742480432	-5.2995607	1.70471196	-0.30517578	-0.61035156	2.6855469	9.087011780000001	6.763818390000001	2.058813498	-0.30517578	-0.30517578	-2.6245117	-9.548779254000001	-0.05861816394	0.83022464	0	2.1972656	0.18310547	-1.2453369600000002	9.676782248	1.971484424	0.61035156	1.6479492	0.48828125	2.7478759000000004	9.505712860000001	-0.173461911	-0.24414062	0.5493164	0.48828125	1549638058.887
-9.19348143	-2.5157959260000005	-2.4990478240000003	0.18310547	-0.24414062	-1.2817383	8.119213760000001	-5.665625	1.491772464	-0.5493164	0	2.4414062	8.895605432000002	7.13825679	1.8949219240000001	-0.36621094	-0.7324219	-2.5634766	-9.5703125	0.09211425720000001	0.500048822	-0.12207031	2.1972656	0.18310547	-1.0563232428000002	9.840673920000002	2.036083966	0.4272461	1.0986328	0.30517578	2.6964355040000005	9.64328624	-0.10527343750000001	-0.4272461	0.5493164	0.4272461	1549638058.927
-9.096582068	-2.81486821	-2.384204074	0.24414062	-0.061035156	-1.3427734	7.352392572	-6.166870108	1.526464856	-0.5493164	0	2.4414062	8.67070288	7.352392572	2.036083966	-0.36621094	-0.7324219	-2.5634766	-9.5703125	0.09211425720000001	0.500048822	0	2.319336	0.18310547	-0.9486572480000001	9.65405252	1.9571288940000002	0.4272461	1.0986328	0.30517578	2.61867662	9.58227536	-0.00478515625	-0.18310547	0.24414062	0.30517578	1549638058.967
-9.066674820000001	-3.051733426	-2.251416034	0.5493164	0	-1.2817383	6.92292482	-6.4683351600000005	1.4630615020000002	-0.24414062	0	2.0141602	8.43503444	7.4791992800000004	1.868603534	-0.18310547	-0.8544922	-2.0141602	-9.609789840000001	0.15910644960000003	0.1112548822	0.12207031	2.2583008	0.12207031	-0.9965087860000001	9.789233426000001	1.7513672120000003	0.48828125	1.0986328	0.061035156	2.802905252	9.528442392	0.07416992212000001	-0.18310547	0.18310547	0.36621094	1549638059.007
-9.124096940000001	-3.17495108	-2.268164038	0.79345703	-0.061035156	-1.2207031	6.87148462	-6.762622300000001	1.337451178	-0.061035156	-0.12207031	1.953125	8.484082068000001	7.65146466	1.387695288	-0.18310547	-0.48828125	-1.7700195	-9.47341304	0.2081542932	-0.7428955072	0.18310547	2.2583008	0.12207031	-1.062304712	9.760522660000001	1.7190673920000001	0.36621094	0.48828125	-0.061035156	2.787353534	9.56552716	0.2918945288	-0.36621094	0.18310547	0.30517578	1549638059.047
-9.18869658	-3.2060547120000003	-2.327978534	0.6713867	-0.36621094	-1.2207031	6.671704074	-7.134667932000001	1.32788089	-0.36621094	-0.18310547	1.8920898	8.254394568	7.81057158	1.4977538940000001	-0.30517578	-0.48828125	-1.4648438	-9.472216754	0.023925780760000005	-1.1328857428	0.24414062	2.0141602	0.12207031	-0.9570312500000001	9.753344748	1.56953125	0.36621094	0.48828125	-0.061035156	2.7538574280000003	9.559545926	0.16030273560000002	-0.4272461	-0.4272461	0.18310547	1549638059.087
-9.14682608	-3.2742432100000003	-2.363867212	0.61035156	-0.12207031	-1.0986328	6.318798920000001	-7.30454074	1.443920926	-0.36621094	0.18310547	1.4038086	7.934985520000001	7.89191893	1.3948730040000001	-0.18310547	-0.5493164	-1.159668	-9.472216754	0.023925780760000005	-1.1328857428	0.24414062	1.8310547	0.12207031	-0.8374023560000001	9.88134784	1.5958496400000002	0.4272461	0.36621094	-0.30517578	3.21203624	9.431542932000001	0.2823242212	0	-0.12207031	0.18310547	1549638059.127
-9.232959260000001	-3.4429199280000002	-2.3351562500000003	0.18310547	-0.36621094	-0.91552734	6.189599640000001	-7.336840560000001	1.221411142	-0.36621094	0.061035156	1.2207031	7.808178420000001	7.950537140000001	1.451098642	0.12207031	-0.061035156	-1.0375977	-9.564331070000001	0.026318359620000002	-1.987036142	0.12207031	1.5869141	0.12207031	-0.879272464	10.088306200000002	1.47263179	0.48828125	0.4272461	-0.36621094	2.8890380400000004	9.447094748	0.4378417932	-0.18310547	-0.12207031	0.12207031	1549638059.167
-9.258081070000001	-3.5027344240000007	-2.25261232	0.18310547	-0.12207031	-0.6713867	6.081933606000001	-7.58686502	1.27763678	-0.36621094	0.061035156	1.2207031	7.48398462	8.43981929	1.4977538940000001	-0.18310547	-0.30517578	-0.9765625	-9.567919928000002	0.2189208966	-2.140161142	0	1.3427734	0.061035156	-1.020434604	10.547681200000001	1.293188498	0.48828125	0.4272461	-0.36621094	3.4225829680000004	9.304736420000001	0.2918945288	-0.061035156	0.061035156	-0.061035156	1549638059.207
-9.15161142	-3.5111084260000003	-2.299267572	0	-0.12207031	-0.5493164	6.13696286	-7.808178420000001	0.974975589	-0.4272461	-0.061035156	0.9765625	7.5772949280000015	8.716162140000002	1.605419928	-0.18310547	-0.30517578	-0.91552734	-9.567919928000002	0.2189208966	-2.140161142	0.061035156	1.159668	0	-1.184326178	10.538110520000002	1.272851538	0.4272461	0.30517578	-0.36621094	3.7384033540000003	9.314306610000001	0.1112548822	0.12207031	0.30517578	-0.061035156	1549638059.247
-8.96259784	-3.749169928	-2.22629393	-0.24414062	-0.24414062	-0.4272461	6.10107428	-7.75075679	1.0048827880000002	-0.48828125	-0.061035156	0.5493164	7.476806610000001	8.63959964	1.6544677520000002	-0.18310547	0.18310547	-0.91552734	-9.395654254	0.10527343750000001	-2.6019287140000005	0	0.79345703	-0.061035156	-1.085034146	10.33234874	1.3446288940000002	0.18310547	0.24414062	-0.36621094	3.7742920320000004	9.289184800000001	0.3349609424	0.12207031	0.61035156	-0.061035156	1549638059.287
-8.74367662	-4.053027356	-2.032495108	-0.24414062	-0.12207031	-0.30517578	6.10107428	-7.75075679	1.0048827880000002	-0.48828125	-0.061035156	0.5493164	7.476806610000001	8.63959964	1.6544677520000002	-0.18310547	0.18310547	-0.91552734	-9.395654254	0.10527343750000001	-2.6019287140000005	0	0.5493164	-0.061035156	-1.085034146	10.33234874	1.3446288940000002	0.18310547	0.24414062	-0.36621094	3.5206787140000007	9.27961412	0.37802735600000004	0.12207031	0.6713867	-0.12207031	1549638059.327
-8.62763678	-4.188207968	-1.923632788	-0.061035156	-0.12207031	-0.18310547	6.02810054	-7.670605432000001	1.1986816100000002	-0.30517578	-0.30517578	0.48828125	7.16816394	8.28908696	1.567138678	-0.061035156	-0.061035156	-0.79345703	-9.408813400000001	-0.0765625	-2.674902356	0	0.4272461	-0.061035156	-1.1675781250000001	9.80598192	1.274047824	0.12207031	0	-0.18310547	3.2993652160000004	9.3322509	0.38640135800000003	0.12207031	0.61035156	-0.061035156	1549638059.367
-8.719750900000001	-4.203759784	-1.874584964	0	0	-0.12207031	5.889331070000001	-7.448095746000001	1.063500998	-0.5493164	-0.30517578	0.30517578	7.262670926	8.12280252	1.592260782	-0.36621094	0.12207031	-0.61035156	-9.44350589	0.03588867212	-2.7000244600000003	0	0.30517578	-0.061035156	-1.1879150360000001	9.801196580000001	1.3230957460000001	0	0	-0.12207031	3.1462402160000003	9.38010234	0.52995607	0.12207031	0.36621094	0	1549638059.407
-9.00207518	-4.227685504000001	-1.88774411	-0.18310547	-0.4272461	-0.18310547	5.82473143	-7.561743210000001	0.8924316100000002	-0.4272461	-0.12207031	0.18310547	7.12629393	8.19099092	1.851855432	-0.4272461	-0.061035156	-0.61035156	-9.521264480000001	-0.0813476538	-2.682080072	0	0.18310547	0	-1.1747558900000001	10.06796924	1.3996582460000002	0	0	-0.12207031	3.0134521760000004	9.38847644	0.6376221040000001	0.061035156	0.18310547	-0.061035156	1549638059.447
-9.26047374	-4.411913940000001	-1.735815396	-0.30517578	-0.79345703	-0.12207031	5.768505890000001	-7.871582068	0.745288089	-0.4272461	-0.12207031	0.18310547	7.394262680000001	8.38957518	1.8231445680000002	-0.12207031	0.18310547	-0.4272461	-9.521264480000001	-0.0813476538	-2.682080072	0.061035156	0.18310547	0	-1.2154297120000002	10.09548372	1.592260782	-0.061035156	0	-0.12207031	3.2993652160000004	9.486572480000001	0.6208740020000001	0.24414062	0.12207031	0.061035156	1549638059.487
-8.86210962	-4.395166034	-1.33984375	-0.30517578	-0.79345703	0	5.610595746	-7.576098740000001	0.8158691100000001	-0.30517578	0.4272461	0.6713867	7.250707968	8.406323380000002	1.701123004	0.36621094	0.24414062	-0.5493164	-9.383691394000001	-0.38879393000000007	-2.928515576	-0.061035156	0.061035156	-0.061035156	-1.356591754	10.18759784	1.56354982	-0.24414062	0.18310547	0	3.96330571	9.584667932	0.5610595746000001	0.5493164	0.18310547	0.24414062	1549638059.527
-8.633618210000002	-3.7455810700000005	-0.3146240216	0.061035156	-0.12207031	0.36621094	5.400048920000001	-7.6239501800000005	1.062304712	-0.18310547	-0.061035156	0.61035156	7.09160144	8.6001223	1.927221646	0.48828125	0.061035156	-0.5493164	-9.140844748000001	-0.802709964	-2.98952626	0.061035156	0	-0.12207031	-1.7633300720000002	9.868188400000001	1.5013427520000002	-0.24414062	0.18310547	0	4.425073380000001	9.6385009	0.808691394	0.61035156	1.0986328	0.7324219	1549638059.567
-8.935082968000001	-2.5409179320000006	-0.417504892	-0.24414062	-0.30517578	0.61035156	5.400048920000001	-7.6239501800000005	1.062304712	-0.18310547	-0.061035156	0.61035156	7.108349640000001	8.72932158	1.801611322	0.18310547	0.18310547	-0.30517578	-9.140844748000001	-0.802709964	-2.98952626	0.061035156	-0.12207031	-0.18310547	-2.0564209260000004	9.49733876	1.7083007200000002	-0.12207031	-0.30517578	-0.12207031	3.41301268	9.102563400000001	1.0862304712000002	-0.30517578	0.48828125	0.6713867	1549638059.607
-8.407519568	-2.624658246	-1.4463134979999999	-2.0141602	1.3427734	-0.48828125	4.878466754000001	-8.357275360000001	1.0575195288	0.24414062	-0.91552734	-0.7324219	7.04494658	8.77358426	1.516894568	-0.18310547	0.18310547	0.5493164	-9.274829074000001	-2.138964856	-2.899804712	-0.48828125	-0.7324219	-0.12207031	-1.9379882200000003	9.38967302	2.058813498	-0.061035156	-0.48828125	-0.4272461	5.351000900000001	6.989917032	-0.44621582460000003	2.380371	1.3427734	0.36621094	1549638059.647
-9.21860324	-4.000390576	-1.8410888580000002	-1.5258789	-1.0375977	-0.061035156	4.878466754000001	-8.357275360000001	1.0575195288	0.24414062	-0.91552734	-0.7324219	7.04494658	8.77358426	1.516894568	-0.18310547	0.18310547	0.5493164	-9.274829074000001	-2.138964856	-2.899804712	-1.3427734	-0.79345703	-0.12207031	-1.9379882200000003	9.38967302	2.058813498	-0.061035156	-0.48828125	-0.4272461	0.7895507788	10.035669420000001	-1.24294429	1.2207031	5.126953	-0.30517578	1549638059.687
-9.057104532	-3.958520468	-1.3242920320000002	-1.5258789	0.24414062	0.5493164	3.331665036	-10.38498552	0.885253894	0.91552734	-1.7700195	-1.2817383	8.222094748	9.1875	1.5109130400000002	-0.24414062	3.2348633	3.2958984	-9.448290740000001	-2.1521240020000003	-2.8675048920000004	-2.1972656	-0.79345703	-0.18310547	-2.3028564300000003	9.936376800000001	2.027709964	0.061035156	-0.5493164	-0.7324219	0.0885253894	9.304736420000001	2.8112792540000004	-0.79345703	-2.0751953	-0.30517578	1549638059.727
-9.283202880000001	-2.906982428	-2.271752896	-1.5258789	-0.36621094	0.7324219	2.313623004	-10.89580072	0.4438232428	1.5258789	-2.1972656	-0.9765625	9.08222644	9.27961412	1.776489218	-0.36621094	4.760742	5.2490234	-9.108544928	-0.324194339	-2.628247104	-2.6855469	-0.9765625	0.12207031	-2.1341797120000003	10.601513579999999	1.4116211060000001	0.18310547	-1.2207031	-1.0375977	2.5445067900000002	9.673193390000002	1.81716304	-0.4272461	-0.48828125	-0.7324219	1549638059.767
-9.481787140000002	-2.15571286	-3.063696286	-2.2583008	0.5493164	0.4272461	2.313623004	-10.89580072	0.4438232428	1.5258789	-2.1972656	-0.9765625	9.08222644	9.27961412	1.776489218	-0.36621094	4.760742	5.2490234	-9.108544928	-0.324194339	-2.628247104	-2.4414062	-2.2583008	0.30517578	-2.1341797120000003	10.601513579999999	1.4116211060000001	0.18310547	-1.2207031	-1.0375977	4.041064496	8.815454074	0.16389160340000003	0.48828125	-0.4272461	-0.61035156	1549638059.807
-10.16127896	-1.732226538	-4.445410144	-4.0283203	0.12207031	-0.4272461	1.644897464	-10.87546376	0.05861816394	1.159668	-2.0141602	-0.18310547	10.27014128	7.94335962	0.9438721040000001	2.319336	4.211426	6.4086914	-9.8514402	-0.3349609424	-1.9224365020000003	-3.2958984	-3.3569336	0.36621094	-0.05502929712000001	11.676977340000002	1.7812744600000001	-0.24414062	-1.4648438	-0.8544922	4.677490216000001	9.5021241	-0.41511232	0.24414062	0.9765625	-1.0375977	1549638059.847
-10.303637680000001	-2.686865216	-5.293579074	-5.126953	-1.5869141	-0.6713867	1.400854532	-9.88732878	-0.477319339	0.8544922	-2.0141602	1.0986328	9.34541034	6.9492432100000014	0.3995605432	4.760742	3.2348633	5.3710938	-10.86110872	-0.07536621106000001	0.2990722644	-3.8452148	-2.9296875	0.24414062	1.4965576080000003	12.05859424	1.9487548920000002	-1.2207031	0.79345703	-1.2207031	3.3603759000000006	10.09548372	-0.9043945288	1.0986328	0.48828125	-1.2817383	1549638059.887
-9.232959260000001	-3.1653808900000002	-4.746875	-5.3710938	-1.4038086	-0.30517578	1.988232428	-10.300048920000002	-1.47263179	1.8310547	-3.3569336	4.211426	8.162280252	5.421582068	0.41870117800000006	7.9345703	2.1972656	3.112793	-10.25339308	0.2237060504	0.8074951080000001	-4.5776367	-1.8920898	0.12207031	2.11982428	11.224779860000002	1.8195557100000002	-1.2207031	0.79345703	-1.2207031	2.8818603240000003	10.19597194	-1.738207968	1.2207031	0.8544922	-1.7089844	1549638059.927
-8.399145468	-2.789746106	-4.099682608	-4.5776367	-0.79345703	-0.24414062	2.652172824	-10.003369600000001	-1.8434814300000002	1.8310547	-3.3569336	4.211426	7.413403060000001	4.4059326080000005	-0.1268066394	10.192871	1.5869141	0.61035156	-10.25339308	0.2237060504	0.8074951080000001	-5.004883	-1.4648438	0.061035156	1.5491942900000002	10.02490216	1.4056396760000003	-1.8310547	5.065918	-0.91552734	2.8041014400000006	10.0631839	-2.0097655760000004	1.5258789	1.5258789	-2.0751953	1549638059.966
-7.70888678	-1.715478534	-4.39038089	-5.065918	-0.79345703	-0.12207031	2.9847412140000005	-9.52485324	-1.93439946	2.6855469	-4.699707	5.432129	7.334448380000001	3.994409146	0.285913089	11.047363	0.91552734	-0.61035156	-8.28908696	0.994116214	1.013256839	-5.3710938	-1.2817383	0.12207031	0.6304443390000001	8.711376800000002	0.660351538	-1.8920898	6.225586	-0.61035156	2.767016574	9.43273912	-1.7872558900000002	2.0751953	2.1362305	-2.319336	1549638060.007
-7.32966304	-1.4582763580000002	-4.794726440000001	-5.3100586	-0.7324219	-0.5493164	2.9847412140000005	-9.52485324	-1.93439946	2.6855469	-4.699707	5.432129	7.334448380000001	3.994409146	0.285913089	11.047363	0.91552734	-0.61035156	-8.28908696	0.994116214	1.013256839	-5.493164	-1.5258789	0.12207031	0.6304443390000001	8.711376800000002	0.660351538	-1.8920898	6.225586	-0.61035156	2.9177491	8.858520468	-1.670019568	1.953125	2.6855469	-2.5024414	1549638060.047
-7.945751800000001	-1.8614257200000002	-5.9479492800000004	-5.2490234	-1.3427734	-1.2207031	2.9955077880000003	-8.75444339	-3.04216304	3.112793	-6.5307617	5.1879883	8.16826178	4.94785144	0.153125	9.58252	3.2958984	-0.5493164	-8.254394568	1.1053711060000002	1.189111322	-5.6762695	-1.8920898	0.24414062	-0.850561502	8.823827880000001	0.1244140625	-2.319336	4.8828125	0.9765625	3.0050780759999998	9.15041484	-1.280029254	1.2817383	4.272461	-2.1972656	1549638060.086
-8.675488220000002	-2.6916503600000006	-6.3463134000000005	-5.2490234	-2.0141602	-0.9765625	2.767016574	-8.98173822	-3.8448730040000005	3.7231445	-7.446289	4.5776367	8.064184800000001	4.94904802	0.8720947480000001	6.4086914	4.333496	-0.18310547	-8.774780252000001	1.27524411	1.84946286	-5.6762695	-1.953125	0.5493164	-0.716577176	9.21979982	0.0681884784	-1.8920898	4.9438477	1.4038086	2.233471646	9.593042032000001	-1.358984424	0.79345703	3.4179688	-1.8310547	1549638060.126
-8.476904254	-2.60671376	-5.891723740000001	-4.9438477	-1.2207031	-0.61035156	2.767016574	-8.98173822	-3.8448730040000005	4.1503906	-7.873535	4.3945312	8.064184800000001	4.94904802	0.8720947480000001	5.004883	4.333496	-0.4272461	-9.28200679	1.528857428	2.5971435700000005	-5.554199	-1.3427734	0.7324219	-0.716577176	9.21979982	0.0681884784	-1.8920898	4.9438477	1.4038086	2.08752446	9.916039840000002	-1.7190673920000001	0	3.1738281	-1.159668	1549638060.166
-8.085717752	-2.09948732	-5.8319094400000004	-4.8217773	-0.9765625	-0.8544922	2.7538574280000003	-9.540405252000001	-4.2193116	3.7231445	-8.117676	4.8828125	10.015332460000002	5.675195288	0.763232428	2.9296875	3.540039	-0.36621094	-9.21979982	1.820751996	2.879467752	-5.3710938	-1.0375977	0.91552734	-0.9043945288	9.60141574	-0.001196289038	-1.2817383	5.004883	1.6479492	1.0802490020000002	9.778466754	-2.331567392	-0.4272461	2.746582	-1.0375977	1549638060.206
-7.9026857	-1.945166034	-5.877368210000001	-4.638672	-1.2817383	-1.2207031	3.7862548920000005	-9.49733876	-3.8652099640000004	2.746582	-8.483887	5.1879883	11.082422120000002	5.725439300000001	0.21054687500000002	2.1362305	3.540039	0.48828125	-9.0176268	2.195190396	3.1438476440000005	-5.126953	-1.2207031	0.9765625	-0.9043945288	9.60141574	-0.001196289038	-1.2817383	5.004883	1.6479492	0.663940396	9.581079074	-2.537329074	-0.6713867	2.8686523	-1.159668	1549638060.246
-8.11083966	-2.101879892	-5.70151358	-4.0893555	-0.91552734	-1.2207031	4.2970702880000005	-9.065478240000001	-2.930908246	1.4038086	-7.9956055	4.8217773	11.223584260000003	5.437134080000001	-0.2380615216	2.1362305	3.479004	1.0375977	-9.0176268	2.195190396	3.1438476440000005	-5.126953	-1.2207031	0.9765625	-0.915161142	10.170849640000002	0.2918945288	-1.2817383	5.004883	1.6479492	0.5191894568000001	9.63969748	-2.477514676	-1.159668	3.2348633	-1.0986328	1549638060.286
-8.41708966	-1.783667032	-6.05561502	-3.540039	-0.61035156	-0.9765625	4.52077626	-8.882446580000002	-2.013354532	0.18310547	-6.7749023	3.90625	10.892211960000001	5.34741214	-0.7692138580000001	2.1972656	3.7841797	1.3427734	-9.0176268	2.195190396	3.1438476440000005	-5.126953	-1.2207031	0.9765625	-0.56823732	10.44360324	0.34213867800000003	-1.7089844	3.8452148	2.0751953	0.8924316100000002	9.76291484	-2.2167236420000003	-1.6479492	3.4179688	-0.8544922	1549638060.326
-8.665917932000001	-1.302758786	-6.609497300000001	-3.479004	-1.4038086	-0.7324219	4.566235324	-8.771191394	-1.296777356	-0.5493164	-5.9814453	3.112793	10.20434604	5.479003894000001	-1.1675781250000001	2.0751953	3.6621094	1.2817383	-9.0176268	2.66772464	3.8089844240000006	-4.211426	-0.7324219	0.8544922	-0.5802001800000001	10.63620558	0.24643554320000002	-1.5869141	3.540039	1.8310547	0.7034179712000002	10.1146241	-2.250219748	-2.0751953	3.6621094	-0.8544922	1549638060.366
-9.145629892	-0.6232665740000001	-6.855932608000001	-3.2348633	-1.4038086	-0.12207031	4.81147464	-8.712573380000002	-0.6268554712000001	-0.91552734	-5.7373047	2.746582	9.595434800000001	5.6823732	-1.3230957460000001	1.953125	3.2348633	0.9765625	-9.0176268	2.66772464	3.8089844240000006	-4.0283203	-0.7324219	0.9765625	-0.6986327880000001	10.6589357	0.33256836060000006	-1.5869141	3.540039	1.8310547	1.1424560700000002	10.510596040000001	-2.253808606	-2.6855469	4.0283203	-0.8544922	1549638060.406
-9.303539840000001	0.2428466754	-7.473217752000001	-5.493164	-2.5024414	-0.4272461	5.191894568	-8.740087860000001	0.2081542932	-1.4038086	-5.493164	2.319336	8.979345746000002	5.971875000000001	-1.4068359620000002	1.8920898	2.6245117	0.6713867	-9.11452626	2.42368161	3.94895018	-4.211426	-1.5258789	1.159668	-1.1340820288	10.58715854	0.8972167932	-1.0375977	2.5024414	1.4648438	2.4583741	10.96398912	-1.373339856	-3.4179688	4.699707	-0.5493164	1549638060.446
-8.890820288	-0.75366214	-6.008960160000001	-7.446289	-4.760742	-0.8544922	5.191894568	-8.740087860000001	0.2081542932	-2.0751953	-4.8828125	1.7089844	8.595336960000001	6.15610324	-1.3051513580000003	1.8920898	2.1362305	0.12207031	-8.91953125	0.095703125	3.4046385800000003	-4.1503906	-0.91552734	1.4648438	-0.6220702880000001	10.069164840000001	1.7609375	-0.61035156	2.1972656	0.91552734	3.94895018	10.398144960000002	-0.1411621106	-4.0893555	5.6762695	0.36621094	1549638060.486
-8.000781250000001	-3.31611322	-3.1797364200000002	-6.652832	-2.1972656	-0.7324219	5.8953125	-8.497240920000001	2.0576172120000003	-2.319336	-3.6010742	-0.6713867	8.13356929	5.981445288000001	-1.020434604	2.1972656	1.7089844	0.12207031	-8.91953125	0.095703125	3.4046385800000003	-4.5166016	-1.3427734	1.2207031	-0.9630126800000001	9.32148462	2.68566893	-0.61035156	2.1972656	0.91552734	4.188207968	10.02729532	1.3470214660000002	-4.9438477	6.164551	1.8310547	1549638060.526
-9.3155027	-3.9322021760000005	-1.391284146	-4.0283203	-0.4272461	-0.91552734	5.508911240000001	-8.771191394	2.2801269960000004	-2.319336	-3.6010742	-0.6713867	7.899096940000001	5.816357428000001	-0.5251708966	2.8076172	1.7089844	-0.12207031	-8.81186502	-0.5969482428	3.10676268	-4.8217773	-1.2207031	1.159668	-1.081445288	9.455468750000001	3.161792032	-0.24414062	3.540039	1.2207031	3.8604248200000004	9.7485598	0.43186035340000006	-4.760742	5.554199	2.9907227	1549638060.566
-10.919726440000002	-3.1534179320000004	-2.76821286	-5.065918	-1.2207031	-2.1362305	4.713378894000001	-9.632519568000001	1.8602295320000002	-0.24414062	-4.8217773	-4.333496	7.728027160000001	6.331957968	0.01076660144	3.4179688	1.8920898	-0.61035156	-11.906664840000001	-1.3051513580000003	5.121313400000001	-4.699707	-2.6855469	1.4648438	-0.4821044928	10.603905760000002	3.5673339660000005	0.24414062	4.3945312	1.2207031	1.745385782	9.945947480000001	-1.07785643	-2.6245117	5.004883	3.4179688	1549638060.606
-10.09548372	-3.5649413940000003	-3.4680420320000005	-5.004883	-1.7089844	-1.7089844	4.04584964	-11.34680162	1.2501221040000001	-0.24414062	-4.8217773	-4.333496	7.5306394800000005	7.534228240000001	0.2619873004	3.6010742	2.0141602	-1.5258789	-11.906664840000001	-1.3051513580000003	5.121313400000001	-4.3945312	0.48828125	1.7089844	-0.5215820288	10.985522659999999	3.5697264400000006	0.24414062	4.3945312	1.2207031	1.7669189300000003	9.74736322	-1.911669928	-0.24414062	4.760742	4.333496	1549638060.646
-8.140747300000001	-2.76821286	-2.3399413940000002	-4.638672	-1.3427734	-0.8544922	3.476416034	-11.59084514	0.6986327880000001	0.30517578	-4.5166016	-4.760742	8.07973642	8.322582968	0.7201660340000001	3.90625	3.3569336	-2.0751953	-9.85622554	-1.4929687500000002	3.575707968	-4.638672	2.9907227	1.5258789	-1.8781738220000002	9.289184800000001	2.7478759000000004	-1.2207031	7.1411133	0.79345703	2.83879393	9.12888179	-1.4582763580000002	2.9907227	7.9956055	5.2490234	1549638060.686
-7.621557608000001	-1.4822021760000001	-2.24064946	-5.6762695	-1.4038086	-1.2207031	3.0768554320000003	-10.29526358	0.4486083966	0.24414062	-3.6621094	-5.6762695	8.009155252000001	8.118017572	1.3015625000000002	4.211426	5.1879883	-1.2207031	-8.106054712	-0.0897216754	2.674902356	-4.8217773	0.30517578	1.4038086	-2.978759784	7.923022660000001	1.8375000000000001	-1.2817383	5.126953	0.91552734	2.128198282	10.495044420000001	-1.335058606	3.6010742	6.958008	6.4697266	1549638060.726
-8.07734375	-1.5707275360000001	-2.30883786	-4.699707	-1.2817383	-1.4038086	2.89382338	-9.6385009	0.45937500000000003	0.24414062	-3.6621094	-5.6762695	6.71118161	7.917040740000001	1.4678466460000001	3.6621094	4.8828125	-0.48828125	-8.106054712	-0.0897216754	2.674902356	-4.272461	0.79345703	1.8920898	-2.7227538940000002	8.28789038	1.7501709260000002	-1.2817383	5.126953	0.91552734	2.6892577880000004	10.608691100000001	-1.471435504	5.432129	6.164551	5.9814453	1549638060.766
-9.25090306	-1.771704074	-2.4392334260000004	-4.211426	-0.4272461	-1.2817383	2.4643554320000005	-9.935181200000002	0.4892822284000001	0.4272461	-2.8686523	-6.1035156	5.395263580000001	8.12280252	1.2285888580000002	2.319336	2.8686523	-0.7324219	-8.5068116	-0.45100097840000003	2.866308606	-4.3945312	0.36621094	1.6479492	-2.2203125000000004	9.14802266	2.04326178	-0.12207031	4.4555664	0.8544922	2.920141574	11.704491820000001	-1.65805661	6.225586	9.94873	5.6762695	1549638060.806
-9.90407698	-1.6915527160000003	-3.343627896	-4.4555664	0	-0.91552734	1.9786621400000002	-9.644482428000002	0.2524169928	0.8544922	-2.1362305	-5.7373047	5.46345198	8.47092302	0.7763915740000001	1.4038086	2.0141602	-1.2817383	-8.972167932000001	-0.37802735600000004	3.52785643	-4.272461	0.4272461	1.4648438	-2.384204074	9.705493210000002	2.454785144	0.061035156	4.333496	0.6713867	0.9139648560000001	12.289477340000001	-2.0528320680000003	4.760742	9.643555	4.9438477	1549638060.846
-9.56911592	-1.650878894	-3.8388915740000003	-5.1879883	-1.5258789	-1.0375977	1.8793701080000003	-8.850146760000001	0.29667969240000003	1.2817383	-2.380371	-4.699707	5.8701902	8.81186502	0.2344726538	1.4038086	1.8920898	-1.5869141	-8.972167932000001	-0.37802735600000004	3.52785643	-4.211426	0.48828125	1.4038086	-2.5492920320000003	9.99021016	2.6019287140000005	0.061035156	4.333496	0.6713867	-0.3529052716	11.779858720000002	-1.4965576080000003	3.7841797	7.8125	3.9672852	1549638060.886
-8.901586960000001	-1.8542480040000002	-2.5074219240000004	-4.760742	-1.7700195	-0.7324219	1.987036142	-8.265161240000001	0.36965332460000005	1.3427734	-2.1972656	-3.1738281	6.474316394000001	9.0427491	0.3947753894	2.2583008	2.4414062	-1.6479492	-8.59294429	0.027514648560000004	3.3866942900000003	-3.9672852	0	1.2817383	-2.548095746	9.673193390000002	2.55048822	-0.30517578	3.7231445	0.6713867	-1.0934082068000002	10.451977340000001	-0.135180661	3.4179688	7.080078	2.380371	1549638060.926
-8.786743210000001	-1.629345746	-1.5898682100000001	-3.479004	-0.9765625	0	2.153320288	-7.7076902	0.41870117800000006	1.6479492	-2.0141602	-1.3427734	6.842773560000001	9.07146016	0.92473143	2.6855469	2.9907227	-1.2207031	-8.48647464	0.30505371400000003	3.0995849640000004	-3.6010742	-0.12207031	1.159668	-2.6497802520000002	9.29277356	2.4811035340000003	-0.61035156	2.8686523	0.36621094	-1.1125488220000002	8.728125	1.0754638580000002	3.2958984	4.3945312	1.159668	1549638060.966
-9.00566394	-1.2907959260000001	-2.319604532	-2.8076172	0.8544922	-0.24414062	2.3483153960000003	-7.335644568	0.2763427716	1.8920898	-2.2583008	0.12207031	6.954028060000001	9.057104532	1.4678466460000001	2.0751953	3.112793	-0.61035156	-8.48647464	0.30505371400000003	3.0995849640000004	-3.4179688	-0.48828125	1.0375977	-2.674902356	9.31311052	2.5181884000000005	-0.61035156	2.8686523	0.36621094	0.8433837860000001	8.140747300000001	1.580297824	4.0283203	2.8686523	0.8544922	1549638061.006
-9.87297374	-0.5275634784000001	-2.9321045320000003	-2.6855469	0.24414062	0.18310547	2.665332068	-7.5545652	0.015551758180000002	2.1972656	-2.8686523	1.2207031	6.9073732	9.023608426000001	1.7776855040000001	1.2207031	2.2583008	-0.24414062	-8.58217752	0.31223143000000003	3.31850589	-2.8686523	-0.30517578	0.8544922	-2.4906739200000003	9.71625998	2.7861572480000003	-0.36621094	1.7089844	0.8544922	5.811572480000001	9.38488768	1.6437011780000002	1.953125	1.7700195	0.4272461	1549638061.046
-10.24980432	-0.3289794928	-3.2311766200000003	-4.4555664	-1.2207031	0.4272461	2.733520468	-8.509204074000001	-0.5371337860000001	2.4414062	-2.8686523	2.4414062	7.4409179320000005	8.927905252	1.9260253600000001	0.91552734	1.8920898	0.18310547	-8.04624002	-0.2512207068	3.1079589660000004	-2.8076172	-1.159668	0.79345703	-2.08752446	9.632519568000001	3.1354737400000006	-0.5493164	1.4648438	1.2207031	6.58916034	8.682665740000001	0.3182128894	0.061035156	1.7700195	0.12207031	1549638061.086
-9.036767572	-2.777783246	-3.6977295320000003	-3.8452148	0.061035156	-0.5493164	2.733520468	-8.509204074000001	-0.5371337860000001	2.6245117	-3.1738281	3.6010742	7.94934056	8.512792932	1.7824707460000002	0.91552734	2.319336	0.7324219	-8.04624002	-0.2512207068	3.1079589660000004	-2.6855469	-2.0141602	0.79345703	-1.2417480040000002	9.933984620000002	3.2718505400000004	-0.5493164	1.4648438	1.2207031	-0.7728027160000001	7.702905252000001	-3.499145468	2.0751953	1.3427734	-2.319336	1549638061.126
-10.076342360000002	-5.096191394000001	-3.343627896	1.3427734	0.61035156	-0.6713867	3.131884784	-9.54160144	-1.141259784	2.5024414	-3.6010742	4.4555664	8.048632788	8.38478984	1.431957968	1.0375977	2.6855469	0.91552734	-9.307128894	-0.45339357	3.7288329680000003	-2.8076172	-2.6855469	0.7324219	0.05144042932000001	10.509399460000001	3.0230224640000003	-0.8544922	1.953125	1.5869141	0.991723642	11.20563948	3.25988768	0.5493164	3.2348633	-1.2207031	1549638061.165
-9.87297374	-1.642504892	-4.549487320000001	-0.9765625	-1.5258789	-0.30517578	3.131884784	-9.54160144	-1.141259784	2.5024414	-3.2958984	4.9438477	8.338134980000001	8.49365216	1.0371826080000002	1.3427734	3.479004	0.61035156	-10.566821580000001	1.6748047120000003	4.135571286	-3.2348633	-1.0375977	1.4038086	0.6232665740000001	10.721142180000001	2.05522464	-0.91552734	3.4179688	1.2207031	4.82702626	12.685449280000002	3.160595746	-0.61035156	0.30517578	-1.7700195	1549638061.205
-8.834594748	-1.246533246	-4.44660643	-4.333496	0.8544922	-0.61035156	2.9979003600000005	-10.542895860000002	-1.6269530760000002	2.6855469	-3.8452148	5.065918	8.54628894	8.4386232	0.41511232	1.3427734	3.9672852	0.6713867	-10.566821580000001	1.6748047120000003	4.135571286	-2.1362305	1.8920898	1.7089844	-0.1196289038	10.74267572	1.491772464	-0.91552734	3.4179688	1.2207031	2.4667480040000003	8.963793930000001	-1.070678714	1.3427734	1.5258789	-1.0986328	1549638061.245
-10.00217302	-1.7083007200000002	-6.367846940000001	-3.0517578	-0.061035156	-1.953125	3.8616211060000003	-10.06557608	-1.38410643	2.319336	-5.065918	4.9438477	8.60371106	8.557055710000002	-0.3337646466	1.159668	3.8452148	0.8544922	-10.328759980000001	0.2775390576	3.4441162140000006	-3.112793	-0.6713867	0.8544922	-1.0862304712000002	11.40900908	1.33386232	-0.61035156	4.333496	1.5258789	1.259692392	10.5919429	-1.655664038	1.7089844	2.0141602	-1.953125	1549638061.285
-9.472216754	-1.965502896	-5.64169928	-4.760742	-2.9296875	-1.4648438	4.155908246	-10.085913040000001	-1.00129393	1.0375977	-4.699707	4.211426	8.845361420000001	8.8979982	-0.9677978240000001	1.159668	3.540039	0.79345703	-9.16835962	0.9881347840000001	4.070971646	-3.6010742	0.8544922	1.0375977	-0.879272464	11.036962860000001	1.4977538940000001	-0.61035156	4.333496	1.5258789	-0.005981445288000001	10.758227340000001	-1.1627929712000002	1.159668	0.5493164	-2.8076172	1549638061.325
-7.78186052	-1.9320067900000002	-2.810082968	-3.2348633	0.9765625	-0.9765625	4.002783246	-9.87536592	-0.8756836060000002	0.5493164	-4.0283203	2.5634766	8.83220198	8.332153060000001	-1.358984424	1.4648438	2.9907227	1.4648438	-9.16835962	0.9881347840000001	4.070971646	-3.4179688	0.30517578	1.159668	-0.5861816394	9.555957068	1.4798096040000002	-0.30517578	3.90625	1.4648438	1.3015625000000002	10.26057158	-1.282421924	1.5258789	0.48828125	-3.112793	1549638061.365
-7.728027160000001	-1.6736084260000001	-3.5314452880000005	-2.4414062	0.6713867	-1.4038086	3.8448730040000005	-8.541503894	-0.46774902160000004	0.7324219	-4.9438477	0.79345703	8.27233876	7.239941394000001	-1.2632812500000001	2.1362305	3.2958984	2.2583008	-8.30583516	1.166381839	3.4453125000000004	-3.7231445	0.91552734	1.159668	-0.5646484424	8.59414038	0.6818847840000001	-0.91552734	4.699707	1.0375977	1.332666034	10.10505342	-0.8888427520000001	1.7700195	-0.48828125	-3.1738281	1549638061.405
-7.839282248	-1.50732428	-4.318603534	-2.5634766	-0.36621094	-1.4038086	3.726440396	-7.467236420000001	0.16030273560000002	0.18310547	-5.3100586	-0.24414062	7.369140380000001	6.652563400000001	-1.0347900360000002	2.319336	4.0893555	2.1362305	-7.873974640000001	2.2430420320000004	2.996704074	-3.3569336	0.4272461	1.159668	-0.6747070288	8.560644568	0.2260986322	-0.91552734	4.699707	1.0375977	2.299267572	9.438720746000001	-0.593359375	1.4648438	0.36621094	-3.0517578	1549638061.445
-8.35249002	-1.227392572	-4.700219748	-2.380371	-0.61035156	-1.159668	3.4034423920000005	-7.174145468000001	0.8146728240000001	-0.30517578	-4.211426	-0.6713867	6.686059800000001	6.6693116	-0.9785644568000001	1.8310547	3.8452148	1.7089844	-7.873974640000001	2.2430420320000004	2.996704074	-2.9296875	0.48828125	0.91552734	-0.9211425720000002	8.881250000000001	0.1997802716	-0.91552734	4.4555664	1.4038086	2.93330072	9.024804712	-1.003686502	1.0986328	1.5869141	-2.380371	1549638061.485
-8.13356929	-1.08383786	-5.18232428	-2.5634766	0	-0.91552734	3.116332968	-7.25429712	1.2501221040000001	-0.24414062	-3.2348633	-0.7324219	6.5975344400000004	6.9384764400000005	-0.965405252	1.2817383	3.0517578	1.4648438	-7.80458966	2.3208007200000003	2.9440673920000004	-2.6855469	0.6713867	0.79345703	-1.2441405760000002	9.19348143	0.153125	-0.24414062	3.7841797	1.7089844	1.9535400360000001	9.413598740000001	-0.849365216	0.5493164	2.380371	-1.953125	1549638061.525
-9.100170926	-1.6305420320000001	-5.2337644800000005	-2.2583008	-1.2207031	-0.61035156	3.116332968	-7.25429712	1.2501221040000001	-0.12207031	-2.8686523	-0.5493164	6.83200679	7.335644568	-1.0371826080000002	0.9765625	2.4414062	1.3427734	-7.878759980000001	2.5313476440000002	2.9859375000000004	-2.319336	-0.061035156	0.61035156	-1.2441405760000002	9.19348143	0.153125	-0.24414062	3.7841797	1.7089844	1.1675781250000001	9.515283246000001	-1.3649658540000003	0.12207031	2.0751953	-2.0141602	1549638061.565
-9.346606430000001	-1.2919922120000003	-5.34741214	-1.7089844	-0.9765625	-0.18310547	3.08881839	-7.485180710000001	1.7621337860000001	-0.4272461	-2.5634766	-0.18310547	6.83200679	7.335644568	-1.0371826080000002	0.9765625	2.4414062	1.3427734	-8.43981929	2.503832968	3.1821288940000003	-2.1362305	-0.48828125	0.61035156	-1.3254882200000002	9.709082068	0.2763427716	-0.12207031	2.8686523	1.7089844	1.0168457068	10.156494600000002	-1.476220746	-0.36621094	1.8310547	-2.1362305	1549638061.605
-8.847753894	-0.32539062500000004	-5.280419928000001	-1.7089844	-0.30517578	0	3.3843016200000005	-8.86809056	2.686865216	-0.5493164	-1.8920898	0.061035156	6.937280252000001	8.572607428000001	-0.949853534	0.79345703	1.2207031	0.79345703	-9.029589660000001	1.9284179320000001	3.734814496	-1.8310547	-0.5493164	0.48828125	-1.149633786	10.8288089	1.4247802520000001	0.36621094	1.2817383	0.79345703	1.178344748	10.338329680000001	-0.869702176	-1.0375977	1.159668	-1.8920898	1549638061.645
-9.50930162	-0.16508788940000002	-5.665625	-2.0751953	-0.7324219	0.4272461	3.428564496	-9.171948380000002	2.778979532	-0.36621094	-1.3427734	0.30517578	6.62265625	8.8979982	-0.6400146760000001	0.91552734	0.24414062	0.48828125	-9.076245108	1.4869873200000001	3.8065917540000007	-2.0751953	-0.79345703	0.4272461	-1.1651855432	10.98671924	1.96669928	0.36621094	1.2817383	0.79345703	1.848266574	10.412500000000001	-1.550390576	-2.2583008	1.0375977	-1.6479492	1549638061.685
-10.6074955	-0.5263671924000001	-5.6967282400000006	-3.6010742	-1.7089844	0.24414062	3.77548822	-9.51169429	2.495458966	-0.061035156	-1.5258789	0.30517578	6.25898462	8.99609375	0.05861816394	1.159668	0.061035156	-0.12207031	-9.3322509	1.1651855432	4.136767572	-1.8920898	-0.79345703	0.6713867	-0.985742212	10.90417482	2.604321286	0.12207031	1.0375977	0.4272461	2.78017572	10.82282698	-1.388891574	-2.9907227	1.7700195	-1.0986328	1549638061.725
-10.58596196	-2.0923096040000004	-4.59733876	-4.0893555	-1.7089844	-0.36621094	4.435839856	-9.95073282	1.783667032	0.24414062	-1.4648438	0.18310547	5.693139480000001	9.08342302	0.9773681610000001	1.4648438	-0.061035156	-0.8544922	-9.97346196	0.3229980432	4.047045926	-2.0751953	-1.7700195	0.79345703	-0.9115722840000001	11.00585962	3.1940917540000004	0.24414062	0.36621094	0.18310547	3.7563476440000003	11.022607820000001	-0.0095703125	-4.272461	2.0141602	0.12207031	1549638061.765
-9.625341754	-3.55058606	-2.7586425720000003	-2.9907227	-1.6479492	-0.18310547	5.06867662	-10.776172120000002	1.031201178	0.36621094	-0.4272461	0.061035156	5.33186052	9.469824280000001	1.8602295320000002	1.4038086	-0.18310547	-1.7700195	-10.5907473	-0.36845702880000003	4.355688400000001	-1.7089844	-0.7324219	0.91552734	-0.98334964	10.13496106	3.523071286	0.24414062	0.36621094	0.18310547	4.953832968	10.11821286	0.4821044928	-4.333496	2.0141602	2.6855469	1549638061.805
-8.194580072	-3.6415038940000004	-0.33615722840000006	-2.1362305	-0.4272461	0.061035156	5.06867662	-10.776172120000002	1.031201178	0.36621094	0.61035156	-0.36621094	5.3091308900000005	9.00805661	2.7478759000000004	1.4038086	-0.18310547	-1.7700195	-9.6636232	-0.06699218750000001	3.323291034	-1.5869141	0.18310547	0.8544922	-1.5025390379999999	8.466137680000001	3.3328614200000004	0.061035156	1.2817383	0.18310547	4.98852536	8.807080072	1.0969971040000002	-2.9296875	3.7841797	5.6762695	1549638061.845
-9.278417932000002	-3.3400389400000003	-0.5526855432	-1.7089844	0.36621094	-0.30517578	4.843774460000001	-9.096582068	0.3959716754	0.4272461	0.24414062	-1.5869141	4.943066394000001	8.792724640000001	2.7933349640000005	0.7324219	0.61035156	-2.1362305	-9.49016124	-0.06340332068	2.85673822	-0.8544922	-0.48828125	0.9765625	-2.2239013580000004	8.886035340000001	3.4656494600000003	-0.18310547	1.6479492	-0.061035156	1.2907959260000001	10.771386780000002	1.81118161	-2.0141602	3.479004	5.92041	1549638061.885
-9.600219748	-3.08881839	-1.592260782	-0.48828125	-0.24414062	-0.18310547	4.604516574	-8.890820288	0.12800292540000002	0.6713867	-0.48828125	-3.1738281	4.262377896	9.7748777	2.274145468	0.12207031	-0.061035156	-2.380371	-9.9016848	-0.7046142572	3.3197021760000003	-0.8544922	0.91552734	0.8544922	-2.263378894	9.90647014	3.599633786	0.18310547	0.8544922	-0.061035156	0.7907471040000001	10.94245558	-1.3039550720000002	1.6479492	-0.8544922	6.4086914	1549638061.925
-8.935082968000001	-2.332763678	-1.7071045320000002	-0.9765625	0.24414062	-0.18310547	4.604516574	-8.890820288	0.12800292540000002	0.6713867	0.18310547	-3.7231445	4.350903354000001	10.19597194	1.8398925720000001	0.12207031	-0.061035156	-2.380371	-8.762817392	-1.1962890380000002	2.1509277160000004	-0.9765625	0.061035156	0.36621094	-2.7418945679999998	9.273632788	3.5158935700000002	0.30517578	1.3427734	0.061035156	1.2656738220000001	12.2069339	-0.11723633180000001	1.0986328	2.8076172	6.4697266	1549638061.965
-8.73171376	-1.683178714	-1.776489218	-1.159668	0.12207031	-0.48828125	3.79582518	-8.51638179	-0.538330072	0.7324219	1.4038086	-3.540039	4.917944289999999	9.71625998	1.592260782	0.24414062	-0.30517578	-2.1362305	-8.882446580000002	-0.6854736419999999	3.051733426	-0.5493164	0.6713867	0.36621094	-2.682080072	8.850146760000001	3.4572753600000006	0.061035156	0.24414062	-0.30517578	0.6854736419999999	11.997583360000002	0.770410144	2.380371	1.953125	6.164551	1549638062.005
-8.51638179	-1.4570800720000001	-1.252514676	-0.91552734	0.48828125	-0.36621094	3.47163089	-8.19936502	-0.8278320288	1.0986328	0.6713867	-3.7841797	5.0662844400000004	9.477001800000002	1.509716754	0.36621094	0.30517578	-1.3427734	-8.42067842	-0.3995605432	2.628247104	-0.4272461	-0.061035156	0.18310547	-2.30883786	8.777173020000001	3.33645018	0.061035156	0.24414062	-0.30517578	-0.22968750000000002	10.04882788	0.5837890576	3.540039	3.4179688	5.3100586	1549638062.045
-8.468530252	-1.09819339	-1.3242920320000002	-0.30517578	1.7700195	0.18310547	3.47163089	-8.19936502	-0.8278320288	1.3427734	-0.30517578	-3.7231445	4.787548920000001	9.170751800000001	1.43076178	0.36621094	0.30517578	-1.3427734	-8.430249100000001	-0.54191893	2.9500489200000004	0	0.6713867	0.12207031	-2.1437500000000003	8.686254892000001	3.361572284	0.061035156	0.12207031	-0.5493164	-0.619677716	9.065478240000001	0.6089111420000001	3.9672852	3.9672852	3.112793	1549638062.085
-8.859716754	-0.931909146	-1.9930175720000003	-0.4272461	0.9765625	0.18310547	3.255102536	-7.5952391200000005	-0.984545926	1.159668	-0.7324219	-3.2958984	4.671508786	8.906372300000001	1.350610324	0.24414062	-0.36621094	-0.5493164	-8.235253894000001	-0.6902587860000001	2.89382338	-0.061035156	0.12207031	0.12207031	-1.90808107	8.86210962	3.4548827880000004	0.12207031	-0.18310547	-0.5493164	-2.02292482	8.47929712	0.8290283540000001	2.9296875	2.0141602	1.0986328	1549638062.125
-9.554760880000002	-0.641210962	-2.14973143	-0.30517578	0.61035156	0.12207031	3.275439496	-7.522265380000001	-0.923535144	0.8544922	-0.6713867	-2.6855469	4.7073974640000005	8.95183107	1.4056396760000003	0.30517578	-0.48828125	-0.4272461	-8.1670652	-1.0371826080000002	2.99191893	0.061035156	-0.4272461	0	-1.393676718	9.216211060000001	3.6486816100000006	0.18310547	-0.48828125	-0.4272461	-0.571826178	7.18969748	1.7884521760000003	3.9672852	-0.30517578	0.36621094	1549638062.165
-9.920825180000001	-0.362475589	-2.7251464660000004	0.12207031	2.6245117	-0.24414062	3.267065396	-7.562939300000001	-0.7763915740000001	0.6713867	-0.5493164	-1.953125	4.848559604	9.081030252000001	1.4738280760000002	0.4272461	-0.48828125	-0.48828125	-8.858520468	-1.3577880400000002	3.2562989200000003	-0.30517578	-0.61035156	0	-1.144848642	9.515283246000001	3.8532471040000003	0.24414062	-0.6713867	-0.36621094	2.4799072480000004	8.476904254	1.6269530760000002	4.333496	-2.9907227	0.12207031	1549638062.205
-11.25947284	-0.23208007200000003	-3.3292724640000007	-0.8544922	0.5493164	-0.061035156	3.267065396	-7.562939300000001	-0.7763915740000001	0.4272461	-0.4272461	-1.0375977	5.078247300000001	9.34541034	1.58388678	0.6713867	-0.24414062	-0.5493164	-9.027197480000002	-1.0419677520000001	3.77788089	-0.36621094	-0.30517578	0.24414062	-1.02761232	9.863403060000001	3.7407959260000005	0.30517578	-0.48828125	-0.30517578	7.856030252000001	10.4459964	1.5779052520000003	1.159668	-0.12207031	-0.48828125	1549638062.245
-11.633911240000002	-1.081445288	-3.8556396760000005	-1.8920898	-0.79345703	0.24414062	3.2874023560000003	-8.37641574	-0.37084961060000005	0.12207031	-0.30517578	0	5.33186052	9.506909440000001	1.758544928	0.8544922	0.30517578	-0.61035156	-8.72692842	-0.8134765380000001	3.7025146760000003	-0.18310547	-0.9765625	0.24414062	-1.0288086060000001	9.945947480000001	3.5565673920000003	0.061035156	-0.36621094	-0.061035156	6.90378444	9.7318116	1.715478534	-1.5258789	-1.0986328	-0.91552734	1549638062.285
-9.53920926	-2.8962158540000003	-2.787353534	-1.4038086	-2.0751953	0.12207031	3.2909912140000004	-8.466137680000001	0.07775878600000001	-0.12207031	0	1.2207031	5.420385880000001	9.701904254	1.8219482820000001	0.8544922	0.61035156	-0.61035156	-9.07146016	-0.6316406250000001	4.28391124	-0.18310547	-0.79345703	0.061035156	-1.025219748	10.227075180000002	3.42736821	0	-0.30517578	0.061035156	0.7991211060000001	9.155200180000001	-0.42109375000000004	-0.8544922	-3.0517578	-2.380371	1549638062.325
-9.648071580000002	-4.270751996	-2.45	2.5634766	1.3427734	0.48828125	3.2909912140000004	-8.466137680000001	0.07775878600000001	-0.4272461	0	2.0751953	5.538818390000001	10.22109424	1.77290036	0.61035156	0.5493164	-0.61035156	-9.73898912	-0.4844970746000001	3.7360108800000003	-0.24414062	-1.5258789	-0.12207031	-1.0587158540000001	10.8886232	3.311328076	0.061035156	-0.30517578	0.30517578	4.285107428	10.27492662	-0.709399411	0.8544922	-2.1972656	-1.6479492	1549638062.365
-9.73659694	-2.93330072	-4.136767572	1.5258789	-1.0986328	0.4272461	3.363964856	-9.253295926000002	0.73332518	-0.4272461	0.18310547	2.8076172	5.93239766	10.869482820000002	1.6927490020000002	0.36621094	0.5493164	-0.4272461	-10.767798020000003	0.046655271600000006	4.510009784	0.061035156	0.48828125	0	-1.542016574	10.8036866	2.8651123200000006	0.12207031	0.061035156	0.48828125	4.58178714	11.783447480000001	0.909179712	-0.36621094	1.2207031	-1.4648438	1549638062.405
-8.28430162	-1.915258786	-3.5888672120000003	0.6713867	0.36621094	-0.061035156	3.33645018	-9.449487320000001	0.8433837860000001	-0.36621094	0.4272461	3.540039	6.260180710000001	10.7522464	1.6460937500000001	0	0.91552734	0.48828125	-9.8334964	0.385205072	3.19768071	0	0.061035156	-0.18310547	-2.3172119600000003	9.77128894	2.3160155760000003	-0.061035156	0.7324219	0.5493164	2.78496106	10.006958360000002	-0.534741214	0.36621094	-0.30517578	-1.4038086	1549638062.445
-8.662329074	-2.356689496	-4.120019568	0.6713867	0.061035156	-0.36621094	3.428564496	-8.85493161	0.88645018	-0.4272461	0.18310547	3.8452148	5.589062500000001	10.16726088	1.1328857428	-0.6713867	-0.12207031	2.0141602	-9.4004393	0.2237060504	2.7658202880000005	0.24414062	0.48828125	-0.30517578	-2.686865216	9.412402160000001	2.000195288	-0.5493164	-0.30517578	0	1.641308606	9.680371106	-1.1472412140000001	0.36621094	-0.7324219	-1.6479492	1549638062.485
-9.040356430000001	-2.460766574	-4.04584964	0.8544922	-0.8544922	0.12207031	3.7599366	-8.91354982	0.898413089	-0.30517578	-0.48828125	3.479004	4.86411142	10.140942000000003	0.659155252	-1.0986328	-0.8544922	2.5634766	-9.3155027	0.2978759784	2.6760987400000005	0.24414062	0.30517578	-0.36621094	-2.219116214	9.746167032	2.031298822	-0.5493164	-0.30517578	0	2.11743161	9.64328624	-0.75366214	0.12207031	-1.0375977	-1.4038086	1549638062.524
-8.82023912	-2.0935058900000003	-3.354394568	1.2207031	0.36621094	0.5493164	3.7599366	-8.91354982	0.898413089	-0.12207031	-0.30517578	2.8076172	4.425073380000001	10.11940944	0.04306640576	-1.0986328	-0.8544922	2.5634766	-9.15639676	0.45339357	3.034985324	0.30517578	0.18310547	-0.4272461	-2.062402356	9.547582968	2.289697284	-0.24414062	-0.4272461	0.18310547	2.239453076	9.6217527	-1.043164038	0.12207031	-1.0986328	-1.3427734	1549638062.564
-8.67189946	-1.606616214	-3.50393071	1.8310547	0.61035156	0.30517578	3.89272464	-9.340625000000001	0.8146728240000001	-0.12207031	-0.30517578	2.8076172	4.421484424000001	9.387280252000002	-0.37443847840000005	-1.0375977	-0.48828125	2.2583008	-8.54748552	0.592163089	2.682080072	0.4272461	-0.12207031	-0.4272461	-2.29089357	8.920727340000001	2.05522464	-0.24414062	-0.061035156	0.12207031	2.2753417540000003	9.433935700000001	-1.644897464	0.61035156	-1.6479492	-1.4648438	1549638062.604
-8.694628894000001	-1.6114013580000002	-3.8795653960000003	1.2817383	-0.36621094	-0.061035156	3.70131839	-8.524755890000002	0.7572509980000001	-0.24414062	-0.36621094	1.2817383	4.2061523560000005	8.892016574000001	-0.47851562500000006	-0.61035156	-0.30517578	2.2583008	-8.5068116	0.8266357428000001	3.111547824	0.8544922	0.061035156	-0.4272461	-2.29089357	8.920727340000001	2.05522464	-0.36621094	-0.5493164	0.061035156	2.64379892	9.360961960000001	-1.28122554	0.48828125	-1.159668	-1.4648438	1549638062.644
-8.742480432	-1.872192392	-3.611596646	1.7700195	-0.4272461	0.30517578	3.5769042540000004	-8.229272660000001	0.869702176	-0.36621094	-0.30517578	0.6713867	3.9956054320000005	8.665917932000001	-0.4474121106000001	-0.61035156	-0.30517578	2.2583008	-8.4900634	0.7883544928000001	3.15700679	1.0375977	-0.061035156	-0.5493164	-1.5384277160000002	8.814257788	1.96669928	-0.12207031	-1.159668	-0.061035156	2.463159146	9.322680710000002	-0.8170653959999999	0.12207031	-1.5258789	-1.0986328	1549638062.685
-8.769995108000002	-1.717871106	-3.5027344240000007	2.1362305	0.12207031	0.8544922	3.5769042540000004	-8.229272660000001	0.869702176	-0.48828125	0.18310547	0.48828125	4.124804712	8.266357428000001	-0.3505126800000001	-0.6713867	-0.79345703	1.953125	-8.405126800000001	0.8613281250000001	3.14265126	1.4648438	0.6713867	-0.5493164	-1.6532714660000003	8.706591754	1.720263678	0.18310547	-0.9765625	-0.24414062	2.107861322	9.481787140000002	-0.8625244110000001	-0.36621094	-1.8310547	-0.79345703	1549638062.724
-8.985326980000002	-1.8829589660000003	-3.4560790740000003	3.0517578	0	1.0986328	3.38908696	-7.78066394	1.053930661	-0.6713867	0.79345703	0.48828125	4.550683606000001	7.908667032	-0.1770507788	-0.79345703	-0.79345703	0.91552734	-8.05102536	1.2537109620000002	2.8352050720000004	1.7089844	0.5493164	-0.5493164	-1.90808107	8.798706070000001	1.4786132200000002	0.18310547	-0.91552734	-0.12207031	2.192797824	9.479394568	-1.4618652160000003	-0.79345703	-2.5024414	-0.79345703	1549638062.764
-8.738891574	-1.1269042932	-3.9022949280000003	2.9907227	0.18310547	0.8544922	3.38908696	-7.78066394	1.053930661	-0.91552734	1.5869141	0.4272461	4.804296924000001	8.134765380000001	-0.08493652160000001	-0.79345703	-0.79345703	0.91552734	-8.177832068	1.3470214660000002	2.9955077880000003	1.8920898	-0.4272461	-0.5493164	-1.6090087860000002	9.518872300000002	1.5719238220000002	0.24414062	-1.5869141	0.18310547	2.25859375	9.644482428000002	-1.1400634980000002	-1.159668	-2.1362305	-0.6713867	1549638062.804
-8.858520468	-0.6148925720000001	-4.07336412	2.1972656	-0.48828125	0.24414062	3.226391574	-8.85493161	1.2513183900000002	-1.0986328	2.6245117	0.48828125	5.084228240000001	8.577392572	-0.09211425720000001	-1.2207031	-1.7089844	-0.061035156	-8.679076980000001	0.775195288	3.4823974640000004	2.0141602	-0.4272461	-0.61035156	-0.717773462	10.081127700000001	1.98464357	0.48828125	-2.0751953	0.4272461	1.4020507200000003	9.23774411	-1.6149902160000003	-1.6479492	-2.0751953	-0.8544922	1549638062.844
-9.12888179	-0.69504393	-4.618872104	2.1972656	0	0.61035156	3.226391574	-8.85493161	1.2513183900000002	-1.0986328	2.746582	0.30517578	5.084228240000001	8.577392572	-0.09211425720000001	-1.2207031	-1.7089844	-0.061035156	-9.138451980000001	0.19738769960000002	3.9070800720000003	1.6479492	-0.30517578	-0.6713867	-0.717773462	10.081127700000001	1.98464357	0.6713867	-1.953125	0.12207031	1.6903564300000002	9.538012680000001	-2.001391574	-1.5258789	-1.4038086	-1.0375977	1549638062.884
-9.54399411	-0.52995607	-4.39277356	1.2817383	-0.9765625	1.0986328	3.01464856	-8.955419928000001	0.9642089660000001	-0.91552734	2.319336	-0.18310547	6.030493210000001	8.261572480000002	0.0346923822	-1.159668	-2.1362305	-0.61035156	-8.963793930000001	0.2978759784	3.6080077880000005	1.5869141	0.24414062	-0.61035156	0.227294928	10.510596040000001	2.0671875	0.6713867	-1.5869141	-0.24414062	2.16408696	9.625341754	-1.490576178	-2.1972656	-1.8920898	-1.0375977	1549638062.924
-10.58835414	-0.40434570680000004	-3.1653808900000002	-0.24414062	-1.0986328	0.6713867	3.01464856	-8.955419928000001	0.9642089660000001	-0.7324219	2.1972656	-0.7324219	6.4755126800000005	8.758032248000001	0.6005371106	-0.48828125	-1.159668	-1.8310547	-9.69113768	0.32180175720000004	4.029101440000001	1.4038086	-0.24414062	-0.4272461	-0.03947753894	10.960400360000001	2.5385253600000004	0.36621094	-1.5258789	-0.30517578	3.34841304	9.770092752000002	-1.7130859620000003	-2.1972656	-1.4038086	-0.7324219	1549638062.964
-11.33364218	-1.6341308900000002	-2.85673822	-0.9765625	-0.24414062	-0.061035156	2.7526612400000006	-9.2556884	0.5825927716	-0.79345703	2.0141602	-0.9765625	6.495849640000001	9.81435504	0.83022464	-0.48828125	-1.159668	-1.8310547	-10.65295378	-0.65676268	3.7611327880000003	1.0375977	-0.61035156	-0.4272461	-0.8625244110000001	11.448486420000002	3.4788086060000003	0.36621094	-1.2817383	-0.36621094	3.9094726440000005	10.44360324	-0.01794433606	-2.6855469	-1.0375977	0.12207031	1549638063.004
-10.1397464	-2.7478759000000004	-1.8530517180000001	0.061035156	0	-0.18310547	2.5588623200000002	-10.451977340000001	-0.309838858	-0.4272461	2.1362305	-0.48828125	6.543701080000001	10.219897659999999	1.143652356	-0.79345703	-1.4648438	-2.319336	-10.36823732	-1.65805661	3.447705072	0.7324219	0.61035156	-0.48828125	-1.240551718	10.259375	3.6187744600000005	0.48828125	-0.7324219	-0.061035156	3.9932128600000003	11.149413940000002	1.812377896	-2.8076172	0.4272461	1.5258789	1549638063.044
-8.83100589	-2.4643554320000005	-0.38879393000000007	-0.12207031	-1.2817383	-0.18310547	2.4200927520000004	-9.60141574	-0.9271240020000001	-0.4272461	2.1362305	-0.48828125	6.721948380000001	9.382495108	1.7884521760000003	-0.061035156	-1.5869141	-1.4038086	-9.528442392	-1.0168457068	3.0720702880000004	0.5493164	0.36621094	-0.30517578	-1.4546875000000001	8.97336412	3.4154052520000002	0.18310547	-0.48828125	-0.24414062	2.14973143	10.74865764	2.312426718	-2.6245117	-0.18310547	2.9296875	1549638063.084
-8.414697480000001	-2.118627896	0.416308606	0.61035156	-0.18310547	-0.36621094	2.0923096040000004	-8.64558107	-1.5085204680000002	-0.061035156	2.0751953	-0.91552734	6.458764480000001	8.847753894	2.2813232820000002	-0.061035156	-1.5869141	-1.4038086	-8.76042482	-0.879272464	2.4165038940000003	0.79345703	0.8544922	-0.24414062	-1.4546875000000001	8.97336412	3.4154052520000002	-0.18310547	-0.4272461	-0.4272461	0.05502929712000001	9.49733876	1.1903076080000001	-1.7700195	-2.6245117	3.0517578	1549638063.124
-9.438720746000001	-2.2753417540000003	-0.716577176	1.0986328	0.7324219	-0.61035156	2.0923096040000004	-8.64558107	-1.5085204680000002	-0.18310547	1.4648438	-1.5258789	5.59624002	9.124096940000001	2.1569091460000003	-0.061035156	-0.24414062	-0.6713867	-8.75922824	-1.4774170320000002	2.1138427520000005	0.61035156	-0.36621094	-0.4272461	-1.9918212860000002	9.39326178	3.6666259000000005	-0.36621094	-0.30517578	-0.30517578	-0.4139160144	9.19946286	0.833813498	-0.91552734	-2.1972656	2.2583008	1549638063.164
-10.411303420000001	-2.41770018	-1.579101538	0.79345703	-0.5493164	-0.36621094	1.6149902160000003	-8.749658246000001	-2.121020468	-0.48828125	1.4648438	-1.6479492	5.1177246400000005	9.705493210000002	1.7788817900000002	-0.79345703	-1.0375977	-0.24414062	-9.60261232	-1.8398925720000001	2.8627197480000004	0.4272461	0.48828125	-0.4272461	-1.9415771760000002	9.92919928	4.09011232	-0.12207031	-0.5493164	-0.12207031	-0.381616214	9.71625998	1.138867212	0.36621094	-1.4038086	1.159668	1549638063.204
-9.69592302	-1.84946286	-0.8134765380000001	0.5493164	0.5493164	0	1.62575679	-9.07863768	-2.286108426	-0.30517578	1.2207031	-1.2207031	5.17753894	9.72822284	1.5767089660000002	-0.79345703	-1.0375977	-0.24414062	-9.34541034	-1.847070288	2.63183606	0.36621094	0.18310547	-0.48828125	-2.00258786	9.512890380000002	3.982446286	-0.061035156	-0.30517578	0	1.03359375	9.438720746000001	0.9414794928000001	1.5258789	-0.36621094	0.91552734	1549638063.244
-9.264062500000001	-1.3577880400000002	-0.8134765380000001	0.36621094	0.9765625	-0.18310547	1.89013678	-8.943457068	-2.245434604	-0.18310547	0.8544922	-0.48828125	5.1691648400000005	9.253295926000002	1.6437011780000002	-0.30517578	-0.6713867	-0.12207031	-9.22578125	-1.4020507200000003	2.680883786	0.61035156	0.48828125	-0.36621094	-2.104272464	8.91953125	3.599633786	-0.30517578	0	-0.061035156	1.1352783540000002	9.737792932000001	1.391284146	1.8920898	2.319336	0.12207031	1549638063.284
-9.155200180000001	-1.6724121400000003	-1.0587158540000001	0.12207031	0.36621094	-0.18310547	2.300463858	-8.7795652	-1.949951178	-0.30517578	0.61035156	-0.061035156	4.703808606	9.034375	1.6125976440000003	0.061035156	0.4272461	0.48828125	-8.939868210000002	-1.3386474640000001	2.409326178	0.7324219	0.12207031	-0.30517578	-1.8422851440000003	8.81186502	3.512304712	-0.30517578	-0.30517578	0	-0.0861328125	9.32148462	1.183129892	1.8310547	0.7324219	-0.8544922	1549638063.324
-9.286792032000001	-1.98464357	-1.2082519568	0.24414062	0.4272461	0	2.4978514400000003	-8.73171376	-1.5563721040000003	-0.5493164	0.91552734	0.12207031	4.221704074	8.920727340000001	1.403247104	0.061035156	0.4272461	0.48828125	-9.015234620000001	-1.7489746400000001	2.383007788	0.48828125	0.30517578	-0.24414062	-1.5216797120000003	8.992504892	3.6821777160000004	-0.12207031	-0.4272461	-0.061035156	1.4750244600000002	8.99728984	1.7274413940000002	1.8920898	-0.8544922	-1.2817383	1549638063.364
-9.45427266	-1.8255371400000002	-1.3422363220000002	0.30517578	0.79345703	-0.061035156	2.5744139400000003	-8.73291034	-1.1711669928000001	-0.61035156	1.0986328	0.061035156	4.164282248	8.881250000000001	1.184326178	-0.12207031	-0.18310547	0.48828125	-9.00566394	-2.0301025360000002	2.3303711060000003	0.12207031	0.30517578	-0.18310547	-1.2309814300000002	9.35856929	3.71926268	0.12207031	-0.24414062	-0.061035156	1.885351538	9.756933606	2.6784912140000006	1.0986328	-0.61035156	-0.79345703	1549638063.404
-9.997387680000001	-1.7477783540000003	-1.9164550720000002	-0.24414062	0.12207031	-0.12207031	2.58278804	-8.963793930000001	-0.9331054712000001	-0.4272461	0.8544922	-0.061035156	4.445410144	9.077441394000001	1.119726538	0.48828125	0.5493164	-0.30517578	-9.122900360000001	-1.7513672120000003	2.4117187500000004	-0.30517578	-0.061035156	-0.12207031	-1.264477536	9.758129892000001	3.561352536	0.061035156	0.18310547	0	0.611303714	9.791625900000001	1.0646972840000002	0.61035156	-2.380371	-1.3427734	1549638063.444
-9.992602340000001	-1.69633786	-2.333959964	0.61035156	1.4038086	0.30517578	2.568432608	-9.297558606	-0.8888427520000001	-0.12207031	0.4272461	-0.18310547	4.586572284	9.53322734	1.1903076080000001	0.48828125	0.5493164	-0.30517578	-9.49733876	-1.2321777160000003	2.646191394	-0.36621094	-0.4272461	-0.18310547	-1.4810058900000003	10.175634980000002	3.257495108	-0.061035156	0.48828125	0	2.5540771760000003	10.02250998	0.2177246106	1.159668	-1.8920898	-1.4648438	1549638063.484
-9.584667932	-0.9031982428000002	-2.9548339660000003	-0.36621094	0.5493164	0.12207031	2.665332068	-9.646875000000001	-0.9809570288	0.18310547	-0.30517578	-0.24414062	4.687060504000001	9.816748200000001	1.29558107	0.7324219	1.0986328	-0.6713867	-9.293969748	-0.5514892572000001	2.9141601440000002	-0.12207031	0.30517578	-0.061035156	-1.546801718	9.82272914	2.89741214	-0.12207031	0.48828125	0.24414062	3.8125733800000003	10.303637680000001	0.34094239200000004	0.7324219	0.4272461	-1.159668	1549638063.524
-8.96499002	-1.2608886780000002	-2.8878417540000005	-0.9765625	0.18310547	-0.061035156	2.665332068	-9.646875000000001	-0.9809570288	0.18310547	-0.6713867	-0.24414062	4.793530252	9.418384080000001	1.2608886780000002	0.6713867	1.0986328	-0.9765625	-8.833398560000001	-0.42587889400000006	2.70600589	-0.061035156	-0.7324219	-0.061035156	-1.469042932	9.18391124	2.7012207459999997	-0.12207031	0.36621094	0.36621094	2.245434604	9.69592302	0.21652832460000004	0.79345703	-0.48828125	-1.159668	1549638063.564
-9.000878894000001	-1.73701178	-2.9799560700000005	-0.36621094	0.48828125	0.061035156	2.8675048920000004	-9.304736420000001	-0.9139648560000001	-0.18310547	-0.18310547	-0.30517578	4.793530252	9.418384080000001	1.2608886780000002	0.48828125	0.9765625	-0.91552734	-8.931494110000001	-0.611303714	2.8352050720000004	-0.18310547	-0.36621094	0	-1.469042932	9.18391124	2.7012207459999997	-0.18310547	0.061035156	0.30517578	2.05522464	9.431542932000001	-0.7273437500000001	1.159668	-0.6713867	-0.9765625	1549638063.604
-9.27004393	-1.8650146760000001	-3.4369384000000003	-0.24414062	0.18310547	0.18310547	2.642602536	-8.57858876	-0.4342529254	-0.5493164	0.30517578	-0.36621094	4.39277356	8.870483426000002	0.9211425720000002	0.30517578	0.7324219	-0.6713867	-9.05351538	-0.37084961060000005	3.052929712	-0.30517578	-0.36621094	0.18310547	-0.38400878600000005	9.293969748	2.5337402160000004	0	-0.061035156	0.18310547	2.0564209260000004	9.849048020000001	-0.419897464	0.61035156	-0.36621094	-1.0375977	1549638063.644
-9.267651260000001	-1.56354982	-3.4213867800000006	-0.36621094	0.061035156	0.12207031	2.642602536	-8.57858876	-0.4342529254	-0.5493164	0.18310547	-0.48828125	4.289892572	8.99609375	0.7440917932000001	0.18310547	0.18310547	-0.8544922	-9.171948380000002	-0.1268066394	3.23955072	-0.24414062	-0.30517578	0.24414062	-0.32778320680000006	9.555957068	2.3483153960000003	0.18310547	0.12207031	0.18310547	2.4571777160000003	9.661230432000002	-0.25959472840000003	0.30517578	0.18310547	-0.48828125	1549638063.684
-9.28200679	-1.2860107820000002	-3.220410144	-0.18310547	0.18310547	0	2.48588858	-8.790332068	-0.34812010800000004	-0.36621094	-0.18310547	-0.36621094	4.289892572	8.99609375	0.7440917932000001	0	-0.4272461	-1.3427734	-9.2389402	-0.07775878600000001	3.3962646760000004	-0.12207031	0	0.24414062	-0.32778320680000006	9.555957068	2.3483153960000003	0.36621094	0.36621094	0.24414062	2.3255859620000003	9.734204074	-0.461767572	0	0.24414062	-0.061035156	1549638063.724
-9.3238768	-1.2309814300000002	-3.393872104	-0.48828125	0.18310547	0	2.652172824	-8.968579074	-0.03588867212	-0.36621094	-0.18310547	-0.12207031	4.727734424	9.518872300000002	0.3971679712	-0.18310547	-0.5493164	-1.7700195	-9.063086060000002	-0.0418701178	3.3292724640000007	-0.18310547	-0.12207031	0.18310547	-0.6914550720000001	9.7318116	2.43205571	0.48828125	0.36621094	0.36621094	1.4558837860000002	9.797607428000001	-0.7871582068	-0.12207031	0.24414062	-0.061035156	1549638063.764
-9.30234375	-1.3685547120000001	-3.3854980040000004	-0.4272461	-0.061035156	-0.061035156	2.652172824	-8.968579074	-0.03588867212	-0.48828125	0.18310547	0.12207031	4.877270468000001	9.67917482	0.3026611322	-0.18310547	-0.30517578	-1.8920898	-8.97097194	-0.053833007200000005	3.3819091460000004	-0.18310547	-0.061035156	0.24414062	-0.7668212860000001	9.835888579999999	2.38540036	0.4272461	0.36621094	0.24414062	1.280029254	9.71625998	-0.9869384980000001	0.12207031	0	-0.24414062	1549638063.804
-9.264062500000001	-1.356591754	-3.152221646	-0.12207031	0	0	2.680883786	-8.79990216	0.2930908246	-0.4272461	0.48828125	0.30517578	4.858129892000001	9.786840560000002	0.32060547120000005	0.061035156	-0.061035156	-1.5869141	-8.99728984	-0.015551758180000002	3.452490216	-0.24414062	-0.24414062	0.18310547	-0.708203125	9.931591460000002	2.34113768	0.30517578	0.24414062	0	1.8410888580000002	9.69113768	-0.6675292932	-0.061035156	0.30517578	-0.061035156	1549638063.844
-9.412402160000001	-1.166381839	-3.1641846040000003	-0.061035156	0.12207031	0	2.6306396760000004	-8.786743210000001	0.30625	-0.24414062	0.48828125	0.4272461	4.72893071	9.82392572	0.439038089	0.36621094	0.12207031	-1.0375977	-9.030786240000001	0.0813476538	3.55058606	-0.18310547	-0.061035156	0.18310547	-0.6818847840000001	9.902880399999999	2.2250976440000003	0.18310547	0.061035156	-0.18310547	1.859033246	9.73659694	-0.642407248	-0.18310547	0.48828125	0.18310547	1549638063.884
-9.52485324	-1.193896466	-3.34841304	-0.30517578	-0.12207031	-0.061035156	2.6892577880000004	-8.786743210000001	0.23327636780000002	-0.061035156	0.061035156	0.48828125	4.542309604000001	9.837085159999999	0.5371337860000001	0.24414062	-0.48828125	-0.18310547	-8.99609375	0.07177734424	3.5422119600000004	-0.18310547	-0.061035156	0.12207031	-0.7309326080000002	9.845459260000002	2.204760782	0.18310547	-0.061035156	-0.30517578	1.3972655760000001	9.801196580000001	-0.8374023560000001	-0.12207031	0.24414062	0.061035156	1549638063.923
-9.374121106	-1.353002896	-3.2299804320000005	-0.12207031	-0.061035156	-0.061035156	2.6892577880000004	-8.786743210000001	0.23327636780000002	0.18310547	-0.4272461	0.61035156	4.542309604000001	9.8083741	0.6711181610000001	0.24414062	-0.48828125	-0.18310547	-8.978149460000001	-0.001196289038	3.541015576	-0.12207031	-0.061035156	0	-0.538330072	9.928002700000002	2.31481929	0.18310547	-0.24414062	-0.24414062	1.39008786	9.8	-0.7799804712000001	0	0.061035156	0	1549638063.963
-9.22578125	-1.3099365020000002	-3.12111821	0.061035156	0.12207031	-0.061035156	2.8651123200000006	-8.78554712	0.1064697284	0.30517578	-0.48828125	0.7324219	4.510009784	9.786840560000002	0.723754892	0	-0.5493164	0.061035156	-8.957812500000001	-0.00837402356	3.521875	-0.061035156	-0.061035156	0	-0.5132080072	9.852636780000001	2.43205571	0.061035156	-0.36621094	-0.24414062	1.5731201080000001	9.7485598	-0.6902587860000001	-0.061035156	0.061035156	0.061035156	1549638064.003
