# Supplementary material for: A deep learning approach for lower back-pain risk prediction during manual lifting
Source: PLoS One. 2021 Feb 19;16(2):e0247162. doi: 10.1371/journal.pone.0247162 (PMC7894914; doi:10.1371/journal.pone.0247162)
Supplement: S1 Data — (ZIP) [file pone.0247162.s001.zip › source-used/Subject_02_P2_Zone04_T3.csv]

Side_A_x	Side_A_y	Side_A_z	Side_G_x	Side_G_y	Side_G_z	LtWt_A_x	LtWt_A_y	LtWt_A_z	LtWt_G_x	LtWt_G_y	LtWt_G_z	RtWt_A_x	RtWt_A_y	RtWt_A_z	RtWt_G_x	RtWt_G_y	RtWt_G_z	Back_A_x	Back_A_y	Back_A_z	Back_G_x	Back_G_y	Back_G_z	UArm_A_x	UArm_A_y	UArm_A_z	UArm_G_x	UArm_G_y	UArm_G_z	Thig_A_x	Thig_A_y	Thig_A_z	Thig_G_x	Thig_G_y	Thig_G_z	Time_stp
-9.278417932000002	-0.6555663939999999	-3.4704346040000003	0	0	0	2.87707518	-8.792724640000001	-0.571826178	0	0	-0.061035156	3.8364991	9.756933606	0.5120117212	-0.061035156	-0.061035156	-0.061035156	-8.991308606	-0.5837890576	3.3352538940000005	0	0	0	-0.48090820680000007	9.6636232	2.7909423920000003	-0.061035156	-0.061035156	0	2.1258057100000003	9.67438948	0.576611322	-0.061035156	0	0	1549639841.442
-9.310717752	-0.6627441100000001	-3.4979492800000003	0	0	0	2.8734864200000003	-8.781957968	-0.5586669928	0	0.061035156	0	3.823339856	9.734204074	0.5275634784000001	-0.061035156	0	-0.061035156	-9.00207518	-0.5778076080000001	3.3089355040000004	0	0	0	-0.46416014400000005	9.645678420000001	2.7969239200000002	-0.061035156	-0.061035156	0	2.09948732	9.671997300000001	0.5670410144	0	0	0	1549639841.482
-9.317895468000001	-0.657958966	-3.4967528960000003	0	-0.061035156	0	2.8854492800000004	-8.77238768	-0.5885742212	0	0	0	3.8281250000000004	9.707885880000001	0.49885253600000007	-0.061035156	0	-0.061035156	-9.00207518	-0.5778076080000001	3.3089355040000004	0	0	0	-0.4486083966	9.62294928	2.787353534	-0.061035156	-0.061035156	0	2.045654254	9.69233426	0.54191893	0	-0.061035156	-0.061035156	1549639841.522
-9.28798822	-0.6711181610000001	-3.47402356	0	0	0	2.8926269959999997	-8.77358426	-0.6089111420000001	0	0	0	3.84367662	9.705493210000002	0.46416014400000005	-0.061035156	-0.061035156	-0.061035156	-9.02241214	-0.5790038940000001	3.31850589	0	0	0	-0.423486322	9.637304712	2.78496106	-0.061035156	0	0	2.09948732	9.67917482	0.5825927716	0	-0.061035156	-0.061035156	1549639841.562
-9.314306610000001	-0.649584964	-3.5242675720000003	0	0	0	2.8651123200000006	-8.77597644	-0.6160888580000001	0	0	-0.061035156	3.849658246	9.71027806	0.45100097840000003	0	0	-0.061035156	-9.011645468000001	-0.5778076080000001	3.3065429320000006	0	0.061035156	0	-0.4521972644	9.644482428000002	2.798120108	-0.061035156	0	-0.061035156	2.097094748	9.686352340000001	0.5502929712000001	0	-0.061035156	-0.061035156	1549639841.602
-9.33464357	-0.6364257788	-3.552978534	-0.061035156	-0.12207031	0	2.85314946	-8.78435054	-0.6256591459999999	0	0	0	3.8520507200000003	9.71027806	0.454589856	0	0	-0.061035156	-9.011645468000001	-0.5778076080000001	3.3065429320000006	0	0	0	-0.47253417540000003	9.636108426000002	2.78017572	0	0	-0.061035156	2.076757788	9.689941394000002	0.5598632788000001	-0.061035156	-0.061035156	-0.061035156	1549639841.642
-9.27004393	-0.6400146760000001	-3.505126996	0	0	0	2.8675048920000004	-8.7795652	-0.6005371106	-0.061035156	0	0	3.8532471040000003	9.70310054	0.461767572	0	0	-0.061035156	-9.027197480000002	-0.576611322	3.323291034	0	0	0	-0.458178714	9.636108426000002	2.789746106	0	0	-0.061035156	2.1138427520000005	9.67917482	0.5646484424	0	-0.061035156	-0.061035156	1549639841.682
-9.29516574	-0.647192392	-3.499145468	0	0	0	2.85075679	-8.76879892	-0.5754150360000001	-0.061035156	0	0	3.83171376	9.69472644	0.46774902160000004	0	-0.061035156	0	-9.00686052	-0.57421875	3.2969726440000002	0	0	0	-0.45100097840000003	9.612182608000001	2.787353534	0	0	-0.061035156	2.112646466	9.687548920000001	0.5502929712000001	0	-0.061035156	-0.061035156	1549639841.722
-9.30234375	-0.643603534	-3.5015380400000002	0	0	0	2.8495605040000003	-8.78435054	-0.5502929712000001	-0.061035156	-0.061035156	0	3.823339856	9.70310054	0.477319339	0	-0.061035156	0	-9.00686052	-0.57421875	3.2969726440000002	0	0	0	-0.4486083966	9.62055661	2.7969239200000002	0	0	-0.061035156	2.122216754	9.676782248	0.5467041034000001	0	0	-0.061035156	1549639841.762
-9.303539840000001	-0.643603534	-3.5015380400000002	0	0	0	2.8698974640000006	-8.807080072	-0.539526358	-0.061035156	-0.061035156	0	3.8065917540000007	9.725830072	0.4868896466	0	0	-0.061035156	-9.015234620000001	-0.570629892	3.28022464	-0.061035156	0	0	-0.46416014400000005	9.625341754	2.78496106	0	0	-0.061035156	2.118627896	9.67558606	0.5550781250000001	-0.061035156	-0.061035156	-0.061035156	1549639841.802
-9.301147660000002	-0.6555663939999999	-3.5194824280000003	0	0	0	2.8830566100000006	-8.807080072	-0.531152356	-0.061035156	-0.061035156	0	3.8089844240000006	9.733007788	0.4868896466	0	-0.061035156	-0.061035156	-9.015234620000001	-0.5670410144	3.267065396	-0.061035156	0	0	-0.492871106	9.63969748	2.7813721040000003	0	0	-0.061035156	2.13178714	9.67438948	0.5490966754000001	0	0	-0.061035156	1549639841.842
-9.319091754	-0.65676268	-3.4955566100000004	0	-0.061035156	0	2.8818603240000003	-8.80588408	-0.49765625	-0.061035156	-0.061035156	0	3.80778804	9.749755890000001	0.5144042932	0	-0.061035156	-0.061035156	-9.015234620000001	-0.5670410144	3.267065396	0	-0.061035156	0	-0.492871106	9.656445288	2.789746106	0	0	-0.061035156	2.11982428	9.67080072	0.5622558606000001	0	0	-0.061035156	1549639841.881
-9.299951080000001	-0.6747070288	-3.5063233800000004	0	-0.061035156	0	2.8986084260000005	-8.80109874	-0.49885253600000007	-0.061035156	-0.061035156	0	3.811376996	9.74138179	0.52995607	0	-0.061035156	-0.061035156	-9.024804712	-0.570629892	3.2838134000000005	0	-0.061035156	0	-0.48808594240000003	9.64328624	2.778979532	0	0	-0.061035156	2.112646466	9.69592302	0.5371337860000001	-0.061035156	-0.061035156	-0.061035156	1549639841.922
-9.29516574	-0.679492212	-3.50991214	0	0	0	2.9010009000000005	-8.813061600000001	-0.5467041034000001	0	-0.061035156	0	3.817358426	9.733007788	0.5203857428	0	-0.061035156	-0.061035156	-9.01882338	-0.5598632788000001	3.2885987400000003	-0.061035156	-0.061035156	0	-0.48569336060000007	9.649267572	2.76821286	0	0	-0.061035156	2.104272464	9.67438948	0.573022464	0	0	-0.061035156	1549639841.961
-9.31191394	-0.657958966	-3.5087158540000005	0	-0.061035156	0	2.9165527160000004	-8.80109874	-0.57421875	0	-0.061035156	0	3.830517572	9.74736322	0.500048822	0	-0.061035156	-0.061035156	-9.01882338	-0.5598632788000001	3.2885987400000003	0	-0.061035156	0	-0.49406739200000005	9.6552491	2.76821286	0	0	-0.061035156	2.115039038	9.687548920000001	0.5562744110000001	-0.061035156	0	-0.061035156	1549639842.001
-9.299951080000001	-0.6711181610000001	-3.512304712	0	0	0	2.9321045320000003	-8.808276260000001	-0.5813964856000001	0	-0.061035156	0	3.8424804320000003	9.73898912	0.47253417540000003	0	-0.061035156	-0.061035156	-9.01403804	-0.5634521466	3.2969726440000002	0	-0.061035156	0	-0.5048339856	9.646875000000001	2.7729980040000006	0	0	-0.061035156	2.1102538940000004	9.673193390000002	0.5574707068000001	-0.061035156	0	-0.061035156	1549639842.041
-9.290380890000002	-0.679492212	-3.50991214	0	0	0	2.902197284	-8.808276260000001	-0.570629892	-0.061035156	-0.061035156	-0.061035156	3.800610324	9.724634080000001	0.4486083966	0	-0.061035156	0	-9.036767572	-0.56823732	3.323291034	0	-0.061035156	0	-0.5144042932	9.63969748	2.75625	0	-0.061035156	-0.061035156	2.094702176	9.68515625	0.5634521466	-0.061035156	0	-0.061035156	1549639842.081
-9.30832518	-0.67709964	-3.4728271760000005	0	0	0	2.9141601440000002	-8.808276260000001	-0.5562744110000001	-0.061035156	0	0	3.79582518	9.72702626	0.4342529254	0	-0.061035156	0	-9.036767572	-0.56823732	3.323291034	0	0	0	-0.47492675720000005	9.651660340000001	2.777783246	0	-0.061035156	-0.061035156	2.127001996	9.673193390000002	0.5670410144	-0.061035156	0	-0.061035156	1549639842.121
-9.30234375	-0.6747070288	-3.4967528960000003	0	0	0	2.899804712	-8.83220198	-0.5323486420000001	0	0	0	3.7886474640000007	9.749755890000001	0.44980469240000004	0	0	-0.061035156	-9.00686052	-0.57421875	3.2646728240000003	0	-0.061035156	0	-0.5144042932	9.65405252	2.7550537140000007	0	0	-0.061035156	2.062402356	9.67917482	0.6017333966	-0.061035156	-0.061035156	-0.061035156	1549639842.161
-9.329858426000001	-0.6806884980000001	-3.53742662	0	-0.061035156	0	2.9141601440000002	-8.83698732	-0.5562744110000001	0	-0.061035156	-0.061035156	3.7874510800000003	9.77128894	0.4713378894	-0.061035156	-0.12207031	-0.061035156	-9.00686052	-0.5622558606000001	3.302954074	0	-0.061035156	0	-0.5670410144	9.667211960000001	2.7478759000000004	0	-0.061035156	0	2.0743652160000003	9.680371106	0.5514892572000001	-0.061035156	0	-0.061035156	1549639842.201
-9.284399460000001	-0.7117919928	-3.48598642	0	-0.061035156	0	2.8986084260000005	-8.80588408	-0.573022464	0	0	-0.061035156	3.8388915740000003	9.77248552	0.47971191100000005	-0.061035156	-0.12207031	-0.061035156	-9.00686052	-0.5622558606000001	3.302954074	0	-0.061035156	0	-0.531152356	9.689941394000002	2.7550537140000007	0	-0.061035156	-0.061035156	2.098291034	9.682763580000001	0.5598632788000001	0	0	-0.061035156	1549639842.241
-9.2808107	-0.6986327880000001	-3.4800048920000006	0.061035156	0.061035156	0	2.872290036	-8.774780252000001	-0.570629892	0	0	-0.061035156	3.8197509000000003	9.758129892000001	0.5132080072	0	-0.061035156	0	-8.992504892	-0.5526855432	3.2909912140000004	0	-0.061035156	-0.061035156	-0.5287597644	9.66481929	2.7634277160000003	0	-0.061035156	0	2.0923096040000004	9.67917482	0.5790038940000001	0	-0.061035156	-0.061035156	1549639842.281
-9.310717752	-0.6854736419999999	-3.5266601440000005	0	0	0	2.879467752	-8.786743210000001	-0.5969482428	0	0	0	3.803002896	9.770092752000002	0.515600589	-0.061035156	-0.061035156	0	-8.99609375	-0.5455078076000001	3.3053466460000003	0	-0.061035156	-0.061035156	-0.5263671924000001	9.65405252	2.746679712	0	-0.061035156	0	2.0911132200000004	9.680371106	0.5562744110000001	-0.061035156	-0.061035156	-0.061035156	1549639842.321
-9.322680710000002	-0.678295926	-3.5158935700000002	0	-0.061035156	0	2.8902344240000004	-8.80109874	-0.6005371106	0	0	0	3.8089844240000006	9.77128894	0.500048822	-0.061035156	-0.061035156	0	-8.99848642	-0.54191893	3.3292724640000007	0	-0.061035156	-0.061035156	-0.5084228534	9.683960160000002	2.7550537140000007	-0.061035156	-0.061035156	0	2.1138427520000005	9.67558606	0.5909667932	-0.061035156	-0.061035156	-0.061035156	1549639842.361
-9.31311052	-0.6842773560000001	-3.4931639400000005	0	0	0	2.884252896	-8.79990216	-0.5861816394	-0.061035156	0	-0.061035156	3.8041992800000006	9.765307608	0.47253417540000003	-0.061035156	-0.061035156	0	-9.01882338	-0.553881839	3.3496094240000005	0	-0.061035156	-0.061035156	-0.492871106	9.687548920000001	2.77419429	-0.061035156	-0.061035156	-0.061035156	2.100683606	9.677978240000002	0.5790038940000001	-0.061035156	0	0	1549639842.401
-9.310717752	-0.6711181610000001	-3.487182608	0	-0.061035156	0	2.8914307100000003	-8.802294928000002	-0.5837890576	-0.061035156	0	-0.061035156	3.7886474640000007	9.737792932000001	0.47971191100000005	-0.061035156	-0.061035156	-0.061035156	-8.992504892	-0.576611322	3.3508057100000004	0	-0.061035156	-0.061035156	-0.48808594240000003	9.666015380000001	2.7610351440000005	-0.061035156	-0.061035156	0	2.077954074	9.697119110000001	0.569433606	0	-0.061035156	-0.061035156	1549639842.441
-9.299951080000001	-0.6735107428000001	-3.494360324	0	-0.061035156	0	2.8854492800000004	-8.808276260000001	-0.5993408246	-0.061035156	-0.061035156	-0.061035156	3.8053954680000004	9.71745607	0.458178714	-0.061035156	-0.061035156	-0.061035156	-8.979345746000002	-0.5802001800000001	3.361572284	0	-0.061035156	-0.061035156	-0.48090820680000007	9.646875000000001	2.75983876	-0.061035156	-0.061035156	0	2.062402356	9.681567392	0.5598632788000001	-0.061035156	-0.061035156	-0.061035156	1549639842.481
-9.29277356	-0.6615478240000001	-3.512304712	0	0	0	2.8698974640000006	-8.802294928000002	-0.6029296924	-0.061035156	-0.061035156	-0.061035156	3.8245362400000005	9.713867212	0.440234375	-0.061035156	-0.061035156	-0.061035156	-8.992504892	-0.571826178	3.3819091460000004	0	-0.061035156	-0.061035156	-0.48569336060000007	9.64328624	2.7729980040000006	-0.061035156	-0.061035156	-0.061035156	2.06120607	9.67438948	0.570629892	0	-0.061035156	-0.061035156	1549639842.521
-9.298754892	-0.6711181610000001	-3.512304712	-0.061035156	-0.061035156	0	2.8411866	-8.798706070000001	-0.593359375	-0.061035156	0	-0.061035156	3.849658246	9.72702626	0.416308606	-0.061035156	-0.061035156	-0.061035156	-8.985326980000002	-0.571826178	3.366357428	0	-0.061035156	-0.061035156	-0.49167482	9.65405252	2.77419429	-0.061035156	-0.061035156	0	2.11982428	9.683960160000002	0.5754150360000001	0	0	0	1549639842.561
-9.30832518	-0.6854736419999999	-3.5003417540000004	0	-0.061035156	0	2.8483641200000003	-8.81784694	-0.5790038940000001	-0.061035156	-0.061035156	-0.061035156	3.8664062500000003	9.734204074	0.4294677716	-0.061035156	-0.061035156	-0.061035156	-8.9745607	-0.576611322	3.3783202880000003	0	-0.061035156	-0.061035156	-0.48330077880000005	9.66481929	2.767016574	-0.061035156	-0.061035156	0	2.095898462	9.68515625	0.5586669928	0	-0.061035156	-0.061035156	1549639842.601
-9.304736420000001	-0.6747070288	-3.50991214	0	-0.061035156	0	2.8483641200000003	-8.825024460000002	-0.594555661	-0.061035156	-0.061035156	-0.061035156	3.859228534	9.72224092	0.47253417540000003	-0.061035156	-0.061035156	-0.061035156	-8.987719748	-0.5837890576	3.3986572480000006	0	-0.061035156	-0.061035156	-0.47971191100000005	9.65405252	2.769409146	-0.061035156	-0.061035156	0	2.097094748	9.687548920000001	0.5526855432	0	-0.061035156	-0.061035156	1549639842.641
-9.29277356	-0.6747070288	-3.5135009000000004	0	-0.061035156	0	2.85075679	-8.81186502	-0.5873779254	-0.061035156	-0.061035156	-0.061035156	3.858032248	9.725830072	0.48808594240000003	0	-0.061035156	0	-8.96977536	-0.5813964856000001	3.393872104	0	-0.061035156	-0.061035156	-0.47253417540000003	9.645678420000001	2.7658202880000005	-0.061035156	-0.061035156	0	2.080346646	9.693530252	0.5658447284000001	0	0	-0.061035156	1549639842.681
-9.29277356	-0.65676268	-3.512304712	0	-0.061035156	0	2.85913089	-8.797509980000001	-0.57421875	0	-0.061035156	0	3.8484619600000003	9.72224092	0.500048822	0	-0.061035156	0	-8.972167932000001	-0.5778076080000001	3.40703125	0	-0.061035156	-0.061035156	-0.4486083966	9.63969748	2.76821286	0	-0.061035156	0	2.0755615020000002	9.687548920000001	0.5467041034000001	0	-0.061035156	-0.061035156	1549639842.721
-9.289184800000001	-0.669921875	-3.47402356	0	0	0	2.8806639400000003	-8.786743210000001	-0.5993408246	-0.061035156	-0.061035156	0	3.8376952880000004	9.7401857	0.4892822284000001	-0.061035156	-0.061035156	0	-8.978149460000001	-0.5825927716	3.4393310700000006	0	-0.061035156	0	-0.4521972644	9.648071580000002	2.77419429	0	0	0	2.10546875	9.680371106	0.5479003894	-0.061035156	0	-0.061035156	1549639842.761
-9.30952176	-0.6723144568000001	-3.5003417540000004	0	0	0	2.9010009000000005	-8.80588408	-0.5981445288	-0.061035156	0	0	3.8125733800000003	9.744970746000002	0.46655273560000005	-0.061035156	-0.061035156	0	-8.963793930000001	-0.5802001800000001	3.4142089660000003	0	-0.061035156	0	-0.4844970746000001	9.667211960000001	2.76223143	0	-0.061035156	0	2.101879892	9.668408246	0.54191893	0	0	0	1549639842.801
-9.322680710000002	-0.6914550720000001	-3.5027344240000007	0	-0.061035156	-0.061035156	2.934497104	-8.8046875	-0.5885742212	-0.061035156	-0.061035156	0	3.8018066100000003	9.729418930000001	0.46535643000000004	-0.061035156	-0.061035156	0	-8.96499002	-0.57421875	3.4441162140000006	0	-0.061035156	-0.061035156	-0.4713378894	9.669604532000001	2.7706054320000004	0	-0.061035156	-0.061035156	2.0899170320000002	9.671997300000001	0.5670410144	0	0	0	1549639842.841
-9.31669928	-0.687866214	-3.484790036	0	-0.061035156	-0.061035156	2.9440673920000004	-8.8046875	-0.5861816394	-0.061035156	-0.061035156	0	3.794628894	9.724634080000001	0.461767572	0	-0.061035156	0	-8.96259784	-0.569433606	3.4500976440000004	0	-0.061035156	-0.061035156	-0.4605712860000001	9.648071580000002	2.7706054320000004	-0.061035156	-0.061035156	-0.061035156	2.0659912140000003	9.69113768	0.5514892572000001	0	0	-0.061035156	1549639842.881
-9.30952176	-0.6675292932	-3.4620605040000005	0	-0.061035156	-0.061035156	2.9464599640000007	-8.78076178	-0.5610595746000001	-0.061035156	0	0	3.776684604	9.74138179	0.46416014400000005	0	-0.061035156	-0.061035156	-8.985326980000002	-0.573022464	3.4680420320000005	0	-0.061035156	-0.061035156	-0.4342529254	9.66003444	2.7861572480000003	0	-0.061035156	-0.061035156	2.080346646	9.688745108	0.5670410144	0	0	0	1549639842.921
-9.31311052	-0.6531738220000001	-3.46086412	0	0	-0.061035156	2.9237304320000006	-8.790332068	-0.5479003894	-0.061035156	0	0	3.8269287140000006	9.75214856	0.4904785144	0	-0.061035156	-0.061035156	-8.967382788	-0.5813964856000001	3.44890126	0	0.061035156	-0.061035156	-0.45698242800000005	9.65883786	2.783764676	0	0	-0.061035156	2.11743161	9.683960160000002	0.569433606	0	0	0	1549639842.961
-9.335839660000001	-0.649584964	-3.499145468	0	-0.061035156	-0.061035156	2.9440673920000004	-8.80588408	-0.5359375000000001	-0.061035156	0	0	3.823339856	9.76411142	0.5239746106000001	0	0	-0.061035156	-8.955419928000001	-0.571826178	3.4369384000000003	0	0	-0.061035156	-0.515600589	9.651660340000001	2.75625	0	-0.061035156	-0.061035156	2.09948732	9.687548920000001	0.5586669928	0	-0.061035156	0	1549639843.001
-9.3155027	-0.663940396	-3.4979492800000003	-0.061035156	-0.12207031	-0.061035156	2.9644042540000006	-8.797509980000001	-0.56823732	-0.061035156	0	0	3.823339856	9.76411142	0.5239746106000001	-0.061035156	-0.061035156	-0.061035156	-8.942260880000001	-0.569433606	3.428564496	0	-0.061035156	-0.061035156	-0.5144042932	9.676782248	2.767016574	-0.061035156	-0.061035156	-0.061035156	2.1162353240000003	9.69233426	0.5323486420000001	0	-0.061035156	-0.061035156	1549639843.041
-9.284399460000001	-0.6830810700000001	-3.458471646	0	0	-0.061035156	2.9416748200000002	-8.77836911	-0.5957519568	-0.061035156	0	-0.061035156	3.8652099640000004	9.74138179	0.5239746106000001	-0.061035156	-0.061035156	-0.061035156	-8.954223740000002	-0.5658447284000001	3.42497554	0	-0.061035156	-0.061035156	-0.49167482	9.65883786	2.7729980040000006	-0.061035156	-0.061035156	-0.061035156	2.154516574	9.67080072	0.5443115216000001	0	0	-0.061035156	1549639843.081
-9.31191394	-0.668725589	-3.4500976440000004	0	0	0	2.930908246	-8.76401358	-0.6017333966	-0.061035156	0	0	3.8556396760000005	9.712670926000001	0.52995607	-0.061035156	-0.061035156	-0.061035156	-8.942260880000001	-0.5885742212	3.435742212	0	0	-0.061035156	-0.47253417540000003	9.6385009	2.76821286	-0.061035156	-0.061035156	-0.061035156	2.142553714	9.673193390000002	0.5514892572000001	0	-0.061035156	-0.061035156	1549639843.121
-9.329858426000001	-0.6519775360000001	-3.4680420320000005	0	-0.061035156	0	2.9440673920000004	-8.78435054	-0.6376221040000001	-0.061035156	0	-0.061035156	3.8747802520000003	9.712670926000001	0.4904785144	-0.061035156	-0.061035156	-0.061035156	-8.94584964	-0.594555661	3.4393310700000006	0	0	-0.061035156	-0.44980469240000004	9.6385009	2.78017572	-0.061035156	-0.061035156	-0.061035156	2.128198282	9.677978240000002	0.5227783246000001	-0.061035156	-0.061035156	-0.061035156	1549639843.161
-9.325073380000001	-0.660351538	-3.4656494600000003	0	-0.061035156	0	2.9416748200000002	-8.807080072	-0.6328369110000001	-0.061035156	0	-0.061035156	3.8711913940000002	9.73540036	0.4689453076	-0.061035156	-0.061035156	-0.061035156	-8.959009080000001	-0.6005371106	3.4261719240000006	0	0	-0.061035156	-0.47492675720000005	9.66481929	2.7861572480000003	-0.061035156	0	-0.061035156	2.115039038	9.681567392	0.5431152356000001	-0.061035156	-0.061035156	-0.061035156	1549639843.201
-9.30952176	-0.648388678	-3.458471646	-0.061035156	-0.061035156	-0.061035156	2.9057862400000003	-8.795117212000001	-0.594555661	-0.061035156	0	-0.061035156	3.859228534	9.724634080000001	0.46416014400000005	-0.061035156	-0.061035156	-0.061035156	-8.942260880000001	-0.6041259784	3.4154052520000002	0	0	-0.061035156	-0.5036376800000001	9.649267572	2.7729980040000006	-0.061035156	-0.061035156	-0.061035156	2.1485351440000002	9.677978240000002	0.553881839	-0.061035156	-0.061035156	-0.061035156	1549639843.241
-9.322680710000002	-0.65676268	-3.4656494600000003	-0.061035156	-0.061035156	-0.061035156	2.899804712	-8.81665036	-0.5802001800000001	-0.061035156	0	-0.061035156	3.859228534	9.724634080000001	0.46416014400000005	-0.061035156	-0.061035156	0	-8.94465306	-0.6101074280000001	3.4046385800000003	0	0	-0.061035156	-0.47492675720000005	9.645678420000001	2.795727536	-0.061035156	-0.061035156	0	2.128198282	9.683960160000002	0.538330072	-0.061035156	-0.061035156	-0.061035156	1549639843.281
-9.30832518	-0.663940396	-3.44890126	-0.061035156	-0.061035156	0	2.902197284	-8.833398560000001	-0.5790038940000001	0	0	-0.061035156	3.8604248200000004	9.73659694	0.5132080072	-0.061035156	-0.061035156	-0.061035156	-8.9410643	-0.6292480432	3.430957068	0	-0.061035156	-0.061035156	-0.46655273560000005	9.648071580000002	2.81726088	-0.061035156	0	0	2.101879892	9.667211960000001	0.52995607	-0.061035156	-0.061035156	-0.061035156	1549639843.321
-9.31311052	-0.6723144568000001	-3.466845746	-0.061035156	0	-0.061035156	2.902197284	-8.823827880000001	-0.52995607	0	0	-0.061035156	3.847265576	9.7401857	0.5443115216000001	0	0	-0.061035156	-8.95183107	-0.6268554712000001	3.440527356	0	0	-0.061035156	-0.48330077880000005	9.64328624	2.805297824	-0.061035156	0	0	2.13178714	9.676782248	0.5598632788000001	-0.061035156	-0.061035156	-0.061035156	1549639843.36
-9.3238768	-0.693847644	-3.4680420320000005	-0.061035156	-0.061035156	-0.061035156	2.9010009000000005	-8.81066893	-0.5455078076000001	0	0	-0.061035156	3.847265576	9.7401857	0.5443115216000001	-0.061035156	0	0	-8.953027160000001	-0.6280517572	3.4381347840000003	0	0	0	-0.4761230432	9.62893071	2.798120108	-0.061035156	0	0	2.0899170320000002	9.683960160000002	0.538330072	-0.061035156	0	-0.061035156	1549639843.4
-9.3238768	-0.6854736419999999	-3.4500976440000004	-0.061035156	-0.061035156	-0.061035156	2.8962158540000003	-8.808276260000001	-0.6005371106	0	-0.061035156	0	3.823339856	9.719848740000002	0.5191894568000001	-0.061035156	0	0	-8.947045926000001	-0.6160888580000001	3.4166014400000004	0	0	-0.061035156	-0.461767572	9.630126800000001	2.8064941100000005	-0.061035156	0	0	2.086328076	9.669604532000001	0.5526855432	0	-0.061035156	-0.061035156	1549639843.441
-9.32028804	-0.6986327880000001	-3.447705072	-0.061035156	0	-0.061035156	2.895019568	-8.781957968	-0.63881839	0	0	0	3.8257324280000002	9.71745607	0.47971191100000005	-0.061035156	0	-0.061035156	-8.957812500000001	-0.617285144	3.4417237400000005	0	0	0	-0.4844970746000001	9.62893071	2.819653354	-0.061035156	0	0	2.0935058900000003	9.680371106	0.538330072	0	-0.061035156	-0.061035156	1549639843.48
-9.322680710000002	-0.6962402160000001	-3.46086412	-0.061035156	-0.061035156	-0.061035156	2.8806639400000003	-8.777173020000001	-0.6627441100000001	0	0	0	3.8257324280000002	9.71745607	0.47971191100000005	-0.061035156	0	-0.061035156	-8.96499002	-0.6208740020000001	3.440527356	0	0	0	-0.5024413940000001	9.631323380000001	2.8088867800000004	-0.061035156	0	0	2.095898462	9.682763580000001	0.5455078076000001	-0.061035156	0	-0.061035156	1549639843.52
-9.303539840000001	-0.6974365020000001	-3.4381347840000003	-0.061035156	0	-0.061035156	2.8914307100000003	-8.7795652	-0.65676268	0	-0.061035156	0	3.7982177520000002	9.7150634	0.43664550720000006	-0.061035156	0	0	-8.95661592	-0.6220702880000001	3.4321533540000004	0	0	0	-0.4892822284000001	9.632519568000001	2.8112792540000004	0	0	-0.061035156	2.098291034	9.67438948	0.569433606	-0.061035156	0	-0.061035156	1549639843.56
-9.303539840000001	-0.7058105432	-3.4453125000000004	0	0	-0.061035156	2.9141601440000002	-8.781957968	-0.6555663939999999	-0.061035156	-0.061035156	0	3.7862548920000005	9.719848740000002	0.458178714	0	0	-0.061035156	-8.96140126	-0.6256591459999999	3.428564496	0	0	0	-0.5072265576	9.630126800000001	2.8017089660000005	0	0	-0.061035156	2.0839355040000003	9.67917482	0.553881839	0	0	-0.061035156	1549639843.6
-9.329858426000001	-0.69504393	-3.4512939300000003	-0.061035156	0	-0.061035156	2.9392822480000005	-8.78435054	-0.6244628600000001	-0.061035156	-0.061035156	0	3.7862548920000005	9.719848740000002	0.458178714	0	0	-0.061035156	-8.96977536	-0.6208740020000001	3.4393310700000006	0	0	0	-0.516796875	9.616967752	2.81486821	0	0	-0.061035156	2.0935058900000003	9.67917482	0.5490966754000001	-0.061035156	0	-0.061035156	1549639843.64
-9.3238768	-0.709399411	-3.447705072	-0.061035156	0	-0.061035156	2.95961911	-8.814257788	-0.5790038940000001	-0.061035156	0	0	3.803002896	9.74138179	0.5120117212	0	0	-0.061035156	-8.968579074	-0.6232665740000001	3.42497554	0	0	0	-0.5108154254	9.6385009	2.8088867800000004	0	0	-0.061035156	2.071972644	9.689941394000002	0.57421875	-0.061035156	0	-0.061035156	1549639843.68
-9.3238768	-0.7369140380000001	-3.4560790740000003	-0.061035156	-0.061035156	-0.061035156	2.9548339660000003	-8.813061600000001	-0.5526855432	0	-0.061035156	0	3.785058606	9.753344748	0.5215820288	0	0	-0.061035156	-8.9745607	-0.6220702880000001	3.4189941100000003	0	0	0	-0.47851562500000006	9.651660340000001	2.8244384000000005	0	0	-0.061035156	2.054028354	9.69472644	0.5431152356000001	0	0.061035156	-0.061035156	1549639843.72
-9.304736420000001	-0.734521466	-3.452490216	0	0	-0.061035156	2.942871106	-8.80588408	-0.5287597644	0	0	0	3.800610324	9.760522660000001	0.570629892	0	0	-0.061035156	-8.979345746000002	-0.6160888580000001	3.4536866	0	0.061035156	0	-0.462963858	9.667211960000001	2.8232422120000003	0	0.061035156	-0.061035156	2.0528320680000003	9.693530252	0.569433606	0	-0.061035156	-0.061035156	1549639843.76
-9.325073380000001	-0.702221646	-3.4536866	-0.061035156	0	-0.061035156	2.93330072	-8.80109874	-0.5443115216000001	0.061035156	0	0	3.8125733800000003	9.75214856	0.5790038940000001	0	0	-0.061035156	-8.953027160000001	-0.6089111420000001	3.363964856	-0.061035156	0	0	-0.5263671924000001	9.62773462	2.7813721040000003	-0.061035156	0	0	2.051635782	9.683960160000002	0.5849853534	0	0	-0.061035156	1549639843.8
-9.32866214	-0.7213623200000001	-3.48598642	-0.061035156	-0.061035156	-0.061035156	2.9392822480000005	-8.8046875	-0.5873779254	0.061035156	0	0	3.8448730040000005	9.77607428	0.540722644	-0.061035156	0	-0.061035156	-8.948242212	-0.5981445288	3.3412353240000003	0	0	0	-0.5574707068000001	9.646875000000001	2.76821286	-0.061035156	-0.061035156	0	2.0193359620000004	9.693530252	0.592163089	0	0	-0.061035156	1549639843.84
-9.2808107	-0.7369140380000001	-3.42497554	-0.061035156	-0.061035156	-0.061035156	2.934497104	-8.795117212000001	-0.6220702880000001	0	-0.061035156	-0.061035156	3.8448730040000005	9.77607428	0.540722644	-0.061035156	-0.061035156	-0.061035156	-8.98173822	-0.594555661	3.3687500000000004	0	0	0	-0.5132080072	9.669604532000001	2.8017089660000005	-0.061035156	-0.061035156	0	2.071972644	9.688745108	0.5490966754000001	0	0	-0.061035156	1549639843.88
-9.289184800000001	-0.7369140380000001	-3.4429199280000002	-0.061035156	0	-0.061035156	2.9045898560000003	-8.761621106	-0.6232665740000001	0	0	-0.061035156	3.830517572	9.721044928000001	0.4844970746000001	-0.061035156	0	0	-8.98173822	-0.594555661	3.3687500000000004	0	0	0	-0.5132080072	9.645678420000001	2.8088867800000004	-0.061035156	0	0	2.0923096040000004	9.67438948	0.570629892	0	0	-0.061035156	1549639843.92
-9.33344748	-0.7261474640000001	-3.487182608	0	0	-0.061035156	2.9237304320000006	-8.769995108000002	-0.60651857	0	0	-0.061035156	3.80778804	9.719848740000002	0.47971191100000005	-0.061035156	0	0	-8.98173822	-0.594555661	3.3687500000000004	0	0	0	-0.49645996400000003	9.62773462	2.7646241	-0.061035156	-0.061035156	0	2.031298822	9.687548920000001	0.54191893	0	-0.061035156	-0.061035156	1549639843.96
-9.331054712	-0.7285400360000001	-3.4812010800000004	-0.061035156	-0.061035156	-0.061035156	2.9667969240000005	-8.783154254000001	-0.5861816394	0	0	-0.061035156	3.80778804	9.74138179	0.45937500000000003	-0.061035156	0	0	-8.99848642	-0.5981445288	3.371142572	0	0	0	-0.4689453076	9.656445288	2.7885498200000005	-0.061035156	0	0	2.0564209260000004	9.686352340000001	0.5323486420000001	-0.061035156	0	-0.061035156	1549639844.0
-9.27722194	-0.7201660340000001	-3.4189941100000003	0	0	-0.061035156	2.9644042540000006	-8.7795652	-0.576611322	0	0	-0.061035156	3.8041992800000006	9.733007788	0.462963858	0	0	0	-9.00207518	-0.60651857	3.369946286	0	0.061035156	0	-0.4844970746000001	9.648071580000002	2.805297824	-0.061035156	0	-0.061035156	2.042065396	9.69472644	0.5634521466	0	0	-0.061035156	1549639844.04
-9.29277356	-0.7010253600000002	-3.4548827880000004	-0.061035156	0.061035156	-0.061035156	2.9321045320000003	-8.781957968	-0.5670410144	0	0	-0.061035156	3.7659179320000007	9.725830072	0.48808594240000003	0	0	-0.061035156	-8.980542032	-0.6005371106	3.34243161	0	0.061035156	0	-0.5084228534	9.62773462	2.78496106	0	0	-0.061035156	2.026513678	9.680371106	0.56823732	0	0	-0.061035156	1549639844.08
-9.337036240000002	-0.73332518	-3.507519568	-0.061035156	0	-0.061035156	2.91535643	-8.7963134	-0.569433606	0	0	-0.061035156	3.7659179320000007	9.725830072	0.48808594240000003	0	0	-0.061035156	-8.988915740000001	-0.5909667932	3.323291034	0	0.061035156	0	-0.5120117212	9.63371556	2.775390576	0	0	-0.061035156	2.063598642	9.697119110000001	0.5490966754000001	-0.061035156	0	-0.061035156	1549639844.12
-9.34421376	-0.7476806610000001	-3.4967528960000003	-0.061035156	-0.061035156	-0.061035156	2.9213378600000004	-8.815454074	-0.531152356	-0.061035156	0	0	3.7886474640000007	9.76411142	0.49526367800000004	-0.061035156	0	-0.061035156	-8.991308606	-0.5861816394	3.3149170320000003	0	0	0	-0.5084228534	9.667211960000001	2.795727536	-0.061035156	0	-0.061035156	2.0887207460000004	9.67558606	0.534741214	-0.061035156	0	-0.061035156	1549639844.16
-9.29636232	-0.7500732428000001	-3.440527356	-0.061035156	-0.061035156	-0.061035156	2.9213378600000004	-8.815454074	-0.531152356	-0.061035156	0	0	3.7874510800000003	9.759326080000001	0.5060302716	0	0	-0.061035156	-8.991308606	-0.5861816394	3.3149170320000003	0	0	0	-0.5048339856	9.67080072	2.81726088	-0.061035156	0	-0.061035156	2.05522464	9.681567392	0.56823732	0	0	0	1549639844.2
-9.293969748	-0.7560547120000001	-3.4632567900000004	-0.061035156	0	-0.061035156	2.9129637600000002	-8.813061600000001	-0.4904785144	0	0	-0.061035156	3.7874510800000003	9.759326080000001	0.5060302716	0	0	-0.061035156	-8.991308606	-0.5861816394	3.3149170320000003	0	0	0	-0.47851562500000006	9.64328624	2.818457068	-0.061035156	0	-0.061035156	2.0121582460000003	9.69113768	0.5754150360000001	-0.061035156	0	0	1549639844.24
-9.32028804	-0.732128894	-3.4835937500000003	-0.061035156	-0.061035156	0	2.918945288	-8.792724640000001	-0.4904785144	0	0	0	3.8329101440000004	9.755737320000001	0.5191894568000001	-0.061035156	0	-0.061035156	-9.01882338	-0.5754150360000001	3.3089355040000004	0	0.061035156	0	-0.48808594240000003	9.650463760000001	2.8112792540000004	-0.061035156	0	-0.061035156	2.0564209260000004	9.687548920000001	0.5526855432	-0.061035156	0	0	1549639844.28
-9.31311052	-0.716577176	-3.499145468	-0.061035156	-0.061035156	-0.061035156	2.940478534	-8.787939300000001	-0.5227783246000001	0	0	0	3.8329101440000004	9.755737320000001	0.5191894568000001	-0.061035156	0	-0.061035156	-9.03317842	-0.5825927716	3.29816893	0	0.061035156	0	-0.5060302716	9.666015380000001	2.7909423920000003	-0.061035156	0	0	2.0336913940000003	9.69113768	0.5622558606000001	-0.061035156	0	0	1549639844.32
-9.27124002	-0.7680175720000001	-3.47402356	-0.061035156	0	-0.061035156	2.9739746400000002	-8.75922824	-0.5849853534	0	0	-0.061035156	3.8448730040000005	9.71027806	0.49406739200000005	-0.061035156	0	-0.061035156	-9.012841754	-0.5957519568	3.27663588	0	0.061035156	0	-0.517993161	9.625341754	2.7885498200000005	-0.061035156	0	0	1.987036142	9.705493210000002	0.5502929712000001	0	0	0	1549639844.36
-9.28798822	-0.7728027160000001	-3.4728271760000005	0	0	0	2.96560054	-8.755639480000001	-0.6244628600000001	0	0	-0.061035156	3.8197509000000003	9.67438948	0.4689453076	-0.061035156	0	0	-9.015234620000001	-0.57421875	3.24433606	0	0.061035156	0	-0.49167482	9.58825679	2.7765869600000004	-0.061035156	0	0	1.9978027160000003	9.70310054	0.534741214	0	-0.061035156	-0.061035156	1549639844.4
-9.3155027	-0.707006839	-3.476416034	-0.061035156	-0.061035156	0	2.96560054	-8.755639480000001	-0.6244628600000001	0	0	-0.061035156	3.8197509000000003	9.67438948	0.4689453076	-0.061035156	0	0	-9.00566394	-0.569433606	3.2467285340000003	0	0	0	-0.49167482	9.58825679	2.7765869600000004	-0.061035156	0	0	2.04086911	9.686352340000001	0.5526855432	0	0	0	1549639844.44
-9.293969748	-0.699829074	-3.41301268	-0.061035156	0.061035156	0	2.9823487400000004	-8.77358426	-0.6316406250000001	-0.061035156	0	-0.12207031	3.8221435700000006	9.71147464	0.3971679712	-0.061035156	0	0	-8.992504892	-0.5754150360000001	3.2503173920000004	0	-0.061035156	0	-0.49167482	9.58825679	2.7765869600000004	-0.061035156	0	0	2.0169433900000002	9.668408246	0.5993408246	0	-0.061035156	0	1549639844.48
-9.343017572	-0.693847644	-3.4620605040000005	0	0	-0.061035156	2.9990966460000004	-8.7795652	-0.57421875	-0.061035156	0	-0.12207031	3.77548822	9.6983152	0.3911865216	0	-0.061035156	0	-9.026000900000001	-0.5837890576	3.2957762600000002	0	-0.061035156	0	-0.49167482	9.6217527	2.8136719240000003	0	-0.061035156	-0.061035156	2.0671875	9.67080072	0.5455078076000001	-0.061035156	-0.12207031	0	1549639844.52
-9.297558606	-0.7141846040000002	-3.428564496	0	0	-0.061035156	2.98952626	-8.777173020000001	-0.5084228534	-0.061035156	0	-0.12207031	3.77548822	9.6983152	0.3911865216	0.061035156	-0.061035156	0.061035156	-9.048730432000001	-0.6029296924	3.3412353240000003	0	0.061035156	0	-0.4438232428	9.625341754	2.818457068	0	0	-0.061035156	2.128198282	9.686352340000001	0.569433606	0	0	0	1549639844.56
-9.297558606	-0.6974365020000001	-3.464453076	0	0	-0.061035156	2.9931152160000005	-8.78554712	-0.46416014400000005	0	0	-0.061035156	3.7072998200000002	9.6983152	0.5263671924000001	0.061035156	-0.061035156	0	-9.004467752000002	-0.6125	3.2874023560000003	0	-0.061035156	0	-0.4868896466	9.589452880000001	2.7945312500000004	0.061035156	0	-0.061035156	2.021728534	9.69592302	0.5610595746000001	0	-0.12207031	-0.061035156	1549639844.6
-9.326269568	-0.7141846040000002	-3.466845746	0	-0.12207031	-0.061035156	3.0469483800000003	-8.77836911	-0.4868896466	0	-0.061035156	-0.12207031	3.749169928	9.73898912	0.5514892572000001	0.061035156	-0.061035156	-0.061035156	-8.98173822	-0.6029296924	3.2706542540000005	0	-0.061035156	0	-0.5359375000000001	9.600219748	2.825634784	0.061035156	-0.061035156	-0.061035156	2.0755615020000002	9.67558606	0.57421875	0	-0.12207031	-0.061035156	1549639844.64
-9.3322509	-0.800317392	-3.4297608800000003	0	-0.18310547	-0.12207031	3.104370108	-8.781957968	-0.5084228534	0	-0.061035156	-0.12207031	3.749169928	9.73898912	0.5514892572000001	0	-0.12207031	-0.061035156	-9.00327176	-0.6160888580000001	3.3089355040000004	0	-0.061035156	0	-0.5251708966	9.650463760000001	2.8651123200000006	0	-0.061035156	-0.061035156	2.141357428	9.648071580000002	0.6160888580000001	0	0	0	1549639844.679
-9.317895468000001	-0.8625244110000001	-3.31850589	0.061035156	-0.30517578	-0.18310547	3.104370108	-8.781957968	-0.5084228534	0	0	-0.12207031	3.770703076	9.77248552	0.5586669928	0.061035156	-0.12207031	0	-9.016430710000002	-0.6735107428000001	3.3448242800000005	0	-0.061035156	0	-0.5024413940000001	9.636108426000002	2.9165527160000004	0	-0.061035156	-0.061035156	2.127001996	9.66003444	0.593359375	0	-0.061035156	0.061035156	1549639844.72
-9.370532248	-0.8720947480000001	-3.1462402160000003	0.12207031	-0.30517578	-0.24414062	3.1952880400000003	-8.74367662	-0.6555663939999999	0.061035156	-0.061035156	-0.12207031	3.6546630400000004	9.705493210000002	0.657958966	0.061035156	-0.12207031	0	-9.03317842	-0.717773462	3.3914795320000004	0	0	0	-0.5550781250000001	9.527246106	2.987133786	0.061035156	-0.12207031	-0.18310547	2.154516574	9.614575180000001	0.716577176	-0.061035156	-0.061035156	0.12207031	1549639844.759
-9.427954074	-1.020434604	-2.9955077880000003	0	-0.61035156	-0.36621094	3.2467285340000003	-8.69582518	-0.7680175720000001	0.061035156	-0.061035156	-0.12207031	3.6546630400000004	9.705493210000002	0.657958966	0.061035156	-0.18310547	0	-9.05471196	-0.7464843750000001	3.4656494600000003	0.061035156	0.061035156	0	-0.63881839	9.518872300000002	3.0553222840000003	0	-0.18310547	-0.24414062	2.263378894	9.56911592	0.716577176	-0.061035156	0	0.24414062	1549639844.799
-9.18391124	-1.3266846040000002	-2.665332068	0.18310547	-0.8544922	-0.48828125	3.2072509000000005	-8.539111420000001	-0.8421875000000001	0	0	0	3.4058349640000003	9.744970746000002	0.717773462	0.061035156	-0.36621094	0.061035156	-9.08461911	-0.802709964	3.5745117800000004	0.18310547	0.061035156	-0.061035156	-0.7680175720000001	9.472216754	3.1641846040000003	0.12207031	-0.36621094	-0.36621094	2.51101088	9.441113220000002	0.763232428	0.061035156	0.18310547	0.4272461	1549639844.84
-8.85373552	-1.2489257200000001	-2.026513678	0.5493164	-0.36621094	-0.48828125	3.1103514400000005	-8.22089856	-0.9115722840000001	0	0.12207031	0.18310547	3.331665036	9.53442392	0.763232428	0	-0.8544922	0.18310547	-9.066674820000001	-0.878076178	3.62475589	0.36621094	0.5493164	-0.18310547	-0.88645018	9.23535144	3.267065396	0.12207031	-0.36621094	-0.36621094	3.2383545320000002	9.152807608000002	1.063500998	0.061035156	0.48828125	0.91552734	1549639844.879
-9.11691893	-0.8517577880000001	-1.695141574	0.9765625	0.4272461	-0.30517578	3.0409667540000003	-8.01872554	-0.9295165740000001	0	0.12207031	0.18310547	3.331665036	9.53442392	0.763232428	-0.061035156	-1.2207031	0.30517578	-8.881250000000001	-1.0048827880000002	3.4560790740000003	0.5493164	0.79345703	-0.24414062	-1.0575195288	9.05351538	3.402246106	0.30517578	-0.5493164	-0.61035156	3.27663588	9.064282248	1.393676718	-0.18310547	1.4648438	1.6479492	1549639844.919
-10.328759980000001	-0.718969748	-2.209545926	1.0986328	0.61035156	-0.36621094	3.111547824	-8.565429712	-0.954638678	0.061035156	0.12207031	0.8544922	3.408227536	9.98303264	0.6555663939999999	0.061035156	-1.159668	0.36621094	-8.984130890000001	-1.168774411	3.25151358	0.61035156	0.6713867	-0.24414062	-1.1771484620000001	9.414794928000001	3.5314452880000005	0.36621094	-0.6713867	-0.6713867	1.701123004	9.38129892	1.4977538940000001	-0.18310547	0.91552734	1.6479492	1549639844.959
-11.09558058	-0.5455078076000001	-3.011059604	0.8544922	-0.30517578	-0.36621094	3.23955072	-9.600219748	-0.9689941100000001	0.12207031	0	1.0986328	3.6307373200000006	10.80847194	0.57421875	0.18310547	-0.9765625	0.36621094	-9.41599092	-1.27763678	3.4883788940000002	0.7324219	0.79345703	-0.24414062	-1.259692392	10.4459964	3.52785643	0.4272461	-0.6713867	-0.6713867	0.8230468750000001	10.193578780000001	0.8900390380000001	0.061035156	-0.61035156	0.61035156	1549639844.999
-10.4543705	-0.3349609424	-3.1821288940000003	0.6713867	-0.48828125	-0.48828125	3.4154052520000002	-10.010547120000002	-0.835009784	0.12207031	0	1.0986328	3.6307373200000006	10.80847194	0.57421875	0.24414062	-0.91552734	0.24414062	-9.44350589	-1.1903076080000001	3.43334964	0.6713867	0.48828125	-0.30517578	-1.166381839	10.95082968	3.2838134000000005	0.18310547	-0.6713867	-0.48828125	0.8577392572	10.603905760000002	0.6017333966	-0.18310547	-0.9765625	-0.6713867	1549639845.039
-9.247314300000001	-0.2811279254	-3.3651612400000004	0.12207031	-0.5493164	-0.6713867	3.3759277160000005	-9.297558606	-0.43664550720000006	0.24414062	-0.18310547	0.9765625	4.59733876	10.11701628	1.294384784	0.4272461	-0.61035156	0	-9.19467752	-0.9905273560000001	3.40942392	0.5493164	0.30517578	-0.24414062	-0.4892822284000001	10.375414840000001	3.045751996	-0.061035156	-0.79345703	-0.5493164	1.714282248	10.453173920000001	0.7775878600000001	0.8544922	-0.7324219	-1.3427734	1549639845.079
-7.722045926000001	-0.9929199280000001	-3.58288588	0	0.061035156	-0.8544922	3.3759277160000005	-9.297558606	-0.43664550720000006	0.36621094	-0.61035156	0.36621094	4.59733876	10.11701628	1.294384784	0.36621094	-0.18310547	-0.061035156	-8.70061052	-1.0144531250000002	3.14265126	0.12207031	0.24414062	-0.18310547	-0.4892822284000001	10.375414840000001	3.045751996	-0.061035156	-0.79345703	-0.5493164	2.3172119600000003	9.91245108	0.2643798822	0.9765625	-0.79345703	-2.0141602	1549639845.119
-8.408715560000001	-1.1771484620000001	-3.6534667540000005	0.6713867	1.2817383	-0.4272461	3.1414550720000003	-8.19816893	-0.04426269568	0.48828125	-0.8544922	-0.36621094	4.9	8.963793930000001	1.489379892	0.061035156	-0.12207031	0	-9.266455072	-0.8314209260000001	3.064892572	-0.5493164	-0.12207031	0	1.4211913940000003	8.97097194	2.633032248	0.061035156	-0.12207031	-1.0375977	3.60202626	8.886035340000001	-0.4342529254	1.0986328	-0.48828125	-1.7089844	1549639845.159
-9.66481929	-0.36845702880000003	-4.645190396	-0.12207031	0.9765625	-0.30517578	2.3423339660000004	-8.978149460000001	-0.2081542932	0.61035156	-1.159668	-0.79345703	5.183520468	8.55585962	1.0515380890000001	-0.30517578	0.24414062	-0.5493164	-9.211425720000001	-0.49645996400000003	3.75754393	-0.6713867	1.953125	0.30517578	1.836303714	9.64328624	2.5002441100000006	0.061035156	0.9765625	-0.7324219	4.201367212	9.027197480000002	-0.33854982	0.8544922	0.61035156	-0.91552734	1549639845.199
-9.74736322	0.0418701178	-4.91196286	-0.6713867	-0.61035156	-0.61035156	2.1760498200000002	-9.140844748000001	-0.07177734424	0.30517578	-1.5258789	-0.24414062	6.33554712	8.668310700000001	0.1770507788	-0.12207031	0.9765625	-1.4648438	-8.833398560000001	-0.061010742800000003	3.6534667540000005	-0.79345703	-0.12207031	0.24414062	1.2094482428000002	9.77368161	2.25859375	-0.061035156	1.4648438	-0.30517578	2.85314946	9.63491214	-0.46655273560000005	0.36621094	-0.61035156	-1.0375977	1549639845.239
-9.02241214	-0.019140625	-4.00517572	-0.91552734	-1.159668	-0.79345703	2.2071533540000003	-8.421875	0.381616214	0.30517578	-1.5258789	-0.24414062	6.33554712	8.668310700000001	0.1770507788	-0.061035156	1.2817383	-1.5258789	-8.77836911	0.10766601440000001	3.7874510800000003	-0.8544922	1.2207031	0.4272461	0.4868896466	9.3155027	2.07915036	-0.061035156	1.4648438	-0.30517578	3.323291034	9.6217527	-0.6256591459999999	0.18310547	-0.48828125	-1.0986328	1549639845.279
-8.40273462	-0.37443847840000005	-3.1916992800000004	-0.5493164	0.30517578	-0.5493164	2.245434604	-7.7244384	0.83022464	-0.30517578	-1.0375977	0.61035156	6.50900908	8.291479532	-0.19619140380000002	0	0.8544922	-0.79345703	-8.26755342	0.18901367800000002	3.3783202880000003	-0.91552734	0.7324219	0.36621094	0.13398437500000002	8.9745607	1.9427734620000003	0.061035156	1.2207031	-0.24414062	3.3687500000000004	9.31191394	-0.41152344240000005	0.36621094	0.30517578	-1.0375977	1549639845.319
-8.918335160000002	-0.5790038940000001	-3.5386230040000006	-0.12207031	0.24414062	-0.30517578	2.2239013580000004	-7.603613220000001	1.032397464	-0.24414062	-0.9765625	1.0986328	6.17763678	8.468530252	-0.2942871106	0.18310547	0.61035156	-0.12207031	-8.106054712	0.40434570680000004	3.1462402160000003	-0.9765625	0.5493164	0.30517578	0.1040771466	9.08342302	1.7824707460000002	-0.12207031	1.0986328	-0.12207031	2.751464856	9.278417932000002	-0.3026611322	0.61035156	0.061035156	-1.2817383	1549639845.359
-9.370532248	-0.41152344240000005	-3.9322021760000005	0	-0.12207031	-0.061035156	2.32917482	-8.08811052	0.984545926	-0.24414062	-0.9765625	1.0986328	6.17763678	8.468530252	-0.2942871106	0.30517578	0.8544922	0.18310547	-8.322582968	0.619677716	3.0732665740000003	-0.8544922	0.4272461	0.18310547	-0.04306640576	9.535620108000002	1.739404254	-0.061035156	1.159668	0.12207031	2.9033935700000004	9.191088760000001	-0.2177246106	0.6713867	-0.4272461	-1.3427734	1549639845.399
-9.616967752	-0.1315917932	-4.03986821	-0.12207031	-0.4272461	0	2.719165036	-8.681469748	0.7979248200000001	-0.18310547	-1.0986328	2.1362305	5.508911240000001	9.686352340000001	-0.31223143000000003	0.24414062	0.91552734	0.24414062	-8.6264402	0.723754892	3.1845214660000005	-0.6713867	0.24414062	0	-0.44621582460000003	10.107446580000001	1.7848632200000003	-0.061035156	0.9765625	0.30517578	2.9703858800000003	9.43632788	-0.13757324280000002	0.4272461	-0.30517578	-1.159668	1549639845.439
-9.441113220000002	-0.288305661	-4.3329589660000005	-0.48828125	-0.48828125	0.061035156	3.257495108	-9.136059800000002	0.7010253600000002	-0.30517578	-0.8544922	2.1972656	5.231372300000001	10.26296376	-0.2237060504	0.24414062	0.7324219	0.4272461	-8.890820288	0.708203125	3.277832068	-0.4272461	-0.18310547	-0.18310547	-0.7955322480000001	10.57878444	1.98464357	-0.12207031	0.61035156	0.36621094	2.3997558900000002	9.766503894000001	-0.38400878600000005	0.36621094	-0.79345703	-1.4038086	1549639845.479
-9.16357428	-0.8876464660000001	-4.48847644	0	0	0	3.721655252	-9.43273912	0.5969482428	-0.30517578	-0.8544922	2.1972656	5.231372300000001	10.26296376	-0.2237060504	0.30517578	0.48828125	0.5493164	-9.07863768	0.4486083966	3.52546376	-0.36621094	-0.30517578	-0.4272461	-0.849365216	10.7438723	2.327978534	-0.18310547	0.18310547	0.24414062	1.732226538	9.942358720000001	-1.152026358	0.18310547	-0.5493164	-1.7700195	1549639845.519
-9.20065944	-0.860131839	-4.612890576	0.4272461	0	0.061035156	3.9956054320000005	-9.505712860000001	0.4354492212	-0.24414062	-0.79345703	1.159668	4.450195288000001	10.18161592	0.35649413939999997	0.4272461	0.30517578	0.7324219	-9.274829074000001	0.440234375	3.7120849640000007	-0.4272461	-0.4272461	-0.30517578	-0.5790038940000001	10.4292482	2.337548822	-0.36621094	-0.18310547	-0.061035156	1.7788817900000002	10.0560054	-1.431957968	-0.24414062	-0.12207031	-1.953125	1549639845.559
-10.033276260000001	-0.34572753600000006	-4.7887451080000005	0.36621094	0.79345703	0.5493164	4.201367212	-9.85742212	0.3014648462	-0.4272461	-0.6713867	0.6713867	4.450195288000001	10.18161592	0.35649413939999997	0.48828125	0.30517578	0.6713867	-9.81555162	0.516796875	3.637915036	-0.36621094	-0.61035156	-0.061035156	-0.27395019960000005	10.463940200000001	2.10546875	-0.36621094	-0.18310547	-0.061035156	2.168872104	10.04284694	-1.2489257200000001	-0.79345703	0.30517578	-1.6479492	1549639845.599
-10.609887680000002	0.028710937500000002	-5.127294928000001	-0.7324219	-0.79345703	0.61035156	4.201367212	-9.85742212	0.3014648462	-0.4272461	-0.6713867	0.6713867	4.044653354	10.294067000000002	0.657958966	0.18310547	0.5493164	0.061035156	-9.67080072	0.458178714	3.2945800720000005	-0.24414062	0	0.061035156	-0.6101074280000001	10.59792482	1.9260253600000001	-0.61035156	-0.30517578	-0.12207031	2.72036142	10.67329074	-0.6962402160000001	-1.4038086	0.36621094	-1.0375977	1549639845.639
-10.28210414	-0.5526855432	-4.28391124	-1.6479492	-1.159668	0.48828125	4.6619384	-9.76291484	0.832617212	-0.61035156	0	0.24414062	3.7563476440000003	10.381396760000001	0.8218505890000001	-0.36621094	0.30517578	-0.61035156	-9.59782698	0.2189208966	2.8495605040000003	0	-0.79345703	0.061035156	-1.4044433900000002	10.34670378	2.16408696	-0.6713867	-0.5493164	0.18310547	2.988330072	10.847949280000002	0.1459472644	-2.319336	0.7324219	-0.7324219	1549639845.679
-9.850244600000002	-1.5575683900000001	-3.6869628600000004	-1.5258789	-0.9765625	0.30517578	4.62006839	-9.82990764	1.0192382788	-0.061035156	1.2207031	-1.2207031	3.716870108	10.459154860000002	0.8457763580000002	-0.8544922	-0.30517578	-0.8544922	-9.91364766	-0.49526367800000004	2.524169928	-0.12207031	-0.91552734	-0.061035156	-1.8004150360000002	10.29526358	2.557666034	-0.6713867	-0.5493164	0.18310547	3.9118652160000003	10.4459964	1.195092752	-3.4179688	0.5493164	0.4272461	1549639845.719
-9.46623552	-2.55288089	-2.3746337860000004	-1.4038086	-2.0751953	0.18310547	4.62006839	-9.82990764	1.0192382788	-0.061035156	1.2207031	-1.2207031	3.849658246	10.5835688	0.7428955072	-1.159668	-0.61035156	-0.7324219	-9.5870607	-0.7369140380000001	2.058813498	-0.18310547	-0.79345703	0.061035156	-2.039672824	9.65405252	2.8399902160000003	-0.5493164	-0.6713867	0.4272461	5.4431150200000005	10.11342752	2.592358426	-4.8217773	0.24414062	2.4414062	1549639845.759
-8.69103984	-2.483496106	-0.663940396	-1.0375977	-1.0986328	0.61035156	4.165478534	-9.077441394000001	0.3026611322	0.61035156	0.91552734	-2.2583008	4.038671924000001	10.02490216	0.6854736419999999	-1.0986328	-0.48828125	-0.24414062	-9.39685054	-0.840991214	1.868603534	0.12207031	-0.7324219	-0.061035156	-2.3973632200000004	8.711376800000002	3.1845214660000005	-0.6713867	-0.5493164	0.24414062	5.55078125	9.3238768	2.726342752	-4.4555664	-0.4272461	4.760742	1549639845.799
-9.095385880000002	-2.4308594240000003	-0.80390625	0.24414062	1.6479492	0.30517578	4.165478534	-9.077441394000001	0.3026611322	1.0375977	0.61035156	-3.3569336	3.86879892	9.448290740000001	0.5132080072	-1.0375977	-0.4272461	0.5493164	-9.43632788	-1.2154297120000002	1.8542480040000002	0.12207031	-0.79345703	-0.061035156	-2.3973632200000004	8.711376800000002	3.1845214660000005	-0.6713867	-0.5493164	0.24414062	4.094897464000001	9.687548920000001	2.872290036	-2.5024414	-2.2583008	6.3476562	1549639845.839
-10.71994658	-2.2801269960000004	-2.7227538940000002	0.6713867	-0.8544922	0.18310547	3.4656494600000003	-9.77966304	-1.073071286	1.159668	1.0375977	-3.6621094	3.420190396	9.80598192	0.25959472840000003	-1.0375977	-0.9765625	0.91552734	-9.83110324	-1.3482177520000003	2.327978534	0.12207031	-0.8544922	0	-2.122216754	9.681567392	3.5625489200000002	-0.061035156	-0.79345703	0.30517578	1.5001464660000001	12.77277806	1.0898193390000002	-2.2583008	-1.0986328	6.4086914	1549639845.879
-8.96140126	-1.592260782	-1.8446777160000003	-0.4272461	-1.5258789	0.48828125	3.1761474640000005	-9.383691394000001	-1.64011232	1.4038086	1.2207031	-3.2958984	3.28022464	10.0895018	0.23686523560000003	-0.8544922	-1.3427734	0.91552734	-9.132470746000001	-1.28122554	2.67370607	0.4272461	0.061035156	-0.24414062	-1.96669928	9.14204074	3.6104003600000003	-0.061035156	-0.6713867	0.24414062	1.3805175720000002	11.82172824	1.4403320680000002	-0.061035156	-2.0141602	5.92041	1549639845.919
-7.818945288000001	-0.9486572480000001	-1.008471646	0	0.79345703	0.18310547	3.104370108	-8.291479532	-1.9296142180000002	0.8544922	0.79345703	-2.9296875	3.354394568	9.329858426000001	0.458178714	-0.48828125	-1.2207031	1.0986328	-8.728125	-0.9474609620000001	2.872290036	0.7324219	-0.30517578	-0.24414062	-1.8159667540000002	8.14313948	3.523071286	-0.061035156	-0.6713867	0.24414062	2.16408696	10.757030760000001	1.4833984620000003	1.0986328	-0.24414062	5.493164	1549639845.959
-8.01992212	-0.86850589	-1.2022705072	0	0.8544922	-0.12207031	2.9548339660000003	-7.7041014400000005	-1.982250998	0.8544922	0.79345703	-2.9296875	3.3173096040000005	8.65036592	0.8134765380000001	-0.36621094	-0.9765625	1.4038086	-8.279516574	-0.9271240020000001	2.698828076	1.0375977	-0.18310547	-0.12207031	-1.489379892	7.89790036	3.476416034	0.12207031	-1.2817383	-0.24414062	1.7346191100000001	9.394457968000001	1.459472644	1.7700195	2.5024414	4.8217773	1549639845.999
-8.45896016	-0.9187500000000001	-1.1556152160000002	0.18310547	1.0375977	0.061035156	2.6150878600000005	-7.445702880000001	-1.9702880400000002	0.061035156	1.4648438	-1.8920898	2.9500489200000004	8.51040036	1.0108642572	-0.4272461	-1.2817383	1.3427734	-8.292675720000002	-1.4630615020000002	3.0134521760000004	1.0986328	0.061035156	-0.18310547	-1.0455566100000002	8.19577626	3.714477536	0.36621094	-1.2207031	-0.36621094	0.5275634784000001	8.129980432	1.1986816100000002	2.8076172	3.7841797	3.1738281	1549639846.039
-9.267651260000001	-0.3732421924	-1.41042482	0.8544922	0.7324219	0.4272461	2.32917482	-7.35478534	-1.9367920320000003	-0.061035156	1.2817383	-1.0375977	2.7311278960000003	8.502026260000001	1.08383786	-0.48828125	-1.8310547	0.91552734	-8.487670926	-1.949951178	3.0313964660000003	0.8544922	0.061035156	-0.30517578	-0.7046142572	8.56782248	4.0685790740000005	0.36621094	-1.2207031	-0.36621094	-0.8290283540000001	7.82492662	0.9043945288	2.5024414	1.5869141	1.2207031	1549639846.079
-9.535620108000002	0.48569336060000007	-2.04326178	-0.061035156	1.159668	0.061035156	2.19638678	-7.832104532000001	-1.8973144960000001	-0.061035156	1.2817383	-1.0375977	3.0864257200000003	8.6766848	1.159204074	-0.24414062	-1.7700195	0.24414062	-8.548681610000001	-2.0336913940000003	3.285009784	0.6713867	-0.12207031	-0.18310547	-0.5526855432	9.408813400000001	4.44660643	0.61035156	-0.8544922	-0.48828125	0.062207030760000004	7.23515625	2.04086911	2.8076172	0.5493164	-0.30517578	1549639846.119
-11.160181200000002	0.028710937500000002	-2.7131836060000003	0.24414062	2.319336	-0.4272461	2.2107422120000004	-8.795117212000001	-1.9020996400000003	-0.18310547	0.8544922	-0.061035156	3.88674321	9.41120607	1.2860107820000002	0.12207031	-0.8544922	-0.4272461	-9.159985520000001	-2.122216754	3.7647216460000004	0.4272461	-0.36621094	-0.12207031	-0.571826178	10.17204622	4.614086960000001	0.4272461	-0.61035156	-0.48828125	3.4596679320000003	6.6752929320000005	2.1509277160000004	3.6621094	-0.9765625	-0.36621094	1549639846.159
-11.82651358	1.51330571	-2.5181884000000005	0.061035156	-0.6713867	0.36621094	2.3519042540000004	-9.505712860000001	-1.7083007200000002	-0.61035156	-0.12207031	1.5258789	4.730126996	9.97346196	1.6437011780000002	0.61035156	-0.061035156	-0.79345703	-9.267651260000001	-1.9224365020000003	4.027905252	0.30517578	-0.12207031	0	-0.571826178	10.17204622	4.614086960000001	0.4272461	-0.61035156	-0.48828125	7.918237320000001	9.527246106	4.46694339	1.4038086	-2.5024414	-0.61035156	1549639846.199
-11.66142572	0.94506839	-2.7933349640000005	-1.4038086	0.8544922	0.91552734	2.5875733800000003	-9.7485598	-1.240551718	-0.61035156	-0.12207031	1.5258789	5.25649411	10.04882788	2.050439496	0.5493164	0.12207031	-0.79345703	-8.93867212	-1.8614257200000002	3.9142577880000005	0.36621094	-0.79345703	0.12207031	-0.569433606	10.418481920000001	4.2193116	0.5493164	-1.0375977	0	9.53083516	9.23535144	4.310229532	-0.8544922	-0.61035156	0.5493164	1549639846.238
-10.35388228	-2.0576172120000003	-3.5960449280000004	-1.7089844	-2.4414062	-0.18310547	2.6497802520000002	-9.850244600000002	-0.6914550720000001	-1.2817383	0.061035156	2.5024414	5.56274411	10.152904860000001	2.2478271760000004	0.24414062	-0.30517578	-0.8544922	-9.24492212	-2.0911132200000004	4.230078076	0.12207031	-0.61035156	-0.061035156	0.01076660144	10.770190200000002	4.131982428000001	0.5493164	-0.6713867	0.48828125	3.7527587860000002	7.699316394	-0.1579101538	-0.30517578	-3.0517578	-2.0751953	1549639846.279
-9.42436502	-4.166674820000001	-2.8878417540000005	2.5024414	1.5869141	0.24414062	2.5803954680000003	-9.942358720000001	-0.3505126800000001	-0.79345703	-0.48828125	2.4414062	6.139355432	10.19836412	2.201171924	0.24414062	0.24414062	-1.2817383	-10.106250000000001	-1.8422851440000003	3.46086412	-0.48828125	-1.7700195	-0.061035156	0.6029296924	10.89460414	3.552978534	0.5493164	-0.6713867	0.48828125	1.5121094240000001	8.94584964	1.987036142	0.61035156	1.8310547	-3.7841797	1549639846.318
-9.139648560000001	-2.843579074	-3.4919677520000003	0.7324219	-1.7700195	0.061035156	2.6031250000000004	-9.591845746	-0.1495361322	-0.79345703	-0.48828125	2.4414062	6.727929712	10.34670378	2.174853534	0.36621094	1.4648438	-1.3427734	-10.6170652	-0.40434570680000004	3.78027356	-0.5493164	1.159668	0.48828125	0.08493652160000001	10.10983876	2.604321286	-0.5493164	1.5869141	0.6713867	7.5689209260000005	11.73439946	1.8279297120000002	-0.36621094	-2.9296875	-2.5634766	1549639846.358
-8.228076080000001	-2.64379892	-3.2323730040000007	0.8544922	0.7324219	0.18310547	2.969189496	-8.802294928000002	0.0837402356	-0.30517578	-1.4648438	2.2583008	6.714770468	9.90766574	2.024121106	-0.18310547	2.0141602	-0.48828125	-9.575097840000002	0.2189208966	1.8410888580000002	-0.24414062	-0.24414062	0.36621094	-1.0455566100000002	9.24611821	1.55158696	-0.5493164	1.5869141	0.6713867	2.9261230040000004	10.66372104	1.0108642572	-0.12207031	-0.8544922	-1.8310547	1549639846.398
-9.192285340000002	-2.122216754	-4.041064496	0.91552734	0.5493164	0.24414062	3.3687500000000004	-9.3489991	0.287109375	-0.5493164	-1.0986328	1.3427734	5.94436052	9.788037140000002	1.3290771760000002	-1.0986328	1.0986328	0.79345703	-10.243823380000002	0.3014648462	2.81726088	-0.18310547	0.5493164	0.12207031	-1.83151857	10.235449280000001	1.061108426	-0.79345703	1.7700195	0.48828125	2.7909423920000003	9.54399411	-1.1017822480000001	1.0986328	-0.4272461	-2.0751953	1549639846.438
-9.548779254000001	-1.21901857	-4.431054712	0.12207031	-0.7324219	0.24414062	3.3687500000000004	-9.3489991	0.287109375	-0.5493164	-1.0986328	1.3427734	5.5806884000000005	10.82761232	0.4689453076	-1.7700195	0.61035156	0.8544922	-9.5703125	0.417504892	2.6641358800000003	-0.24414062	0.18310547	-0.12207031	-1.51330571	10.82522014	1.7980224640000002	-0.30517578	0.5493164	1.4038086	1.7776855040000001	9.840673920000002	-0.287109375	0.61035156	-0.5493164	-1.953125	1549639846.478
-8.49963408	-0.80390625	-3.5649413940000003	0.30517578	-0.6713867	0.061035156	3.1558105040000006	-8.54270018	0.6711181610000001	-0.36621094	-0.5493164	0.24414062	5.3557862400000005	10.58596196	-0.56823732	-1.8310547	-0.18310547	1.3427734	-8.539111420000001	0.3672607428	2.55527356	0	0.24414062	-0.12207031	-1.431957968	9.42077626	2.3973632200000004	-0.48828125	0.91552734	0.91552734	1.892529254	9.67558606	-0.6555663939999999	0.36621094	-1.7089844	-2.2583008	1549639846.518
-7.763915740000001	-0.5646484424	-2.624658246	1.159668	0.9765625	-0.18310547	2.976367212	-7.7687010800000005	0.7488769568000001	-0.18310547	-0.61035156	-0.12207031	5.039965560000001	8.914746106	-1.02761232	-0.91552734	-0.4272461	2.5634766	-8.22089856	0.31701660340000004	2.721557608	0	-0.061035156	-0.12207031	-1.211840854	8.16108426	2.122216754	-0.48828125	0.91552734	0.91552734	2.256201178	9.42197284	-1.108959964	0.6713867	-1.7700195	-2.5024414	1549639846.558
-8.162280252	-0.43186035340000006	-3.04455571	1.0375977	0.91552734	-0.061035156	2.976367212	-7.7687010800000005	0.7488769568000001	-0.18310547	-0.61035156	-0.12207031	4.549487320000001	8.13117662	-0.9713867212000001	-0.061035156	-0.061035156	2.9907227	-7.934985520000001	0.38879393000000007	2.6964355040000005	0	0.12207031	-0.061035156	-0.517993161	8.042651260000001	1.8793701080000003	-0.48828125	-0.4272461	0.30517578	2.8088867800000004	9.326269568	-0.7476806610000001	0.79345703	-1.7089844	-2.6245117	1549639846.598
-8.758032248000001	0.08732910340000001	-3.6845702880000006	0.4272461	0.6713867	0	2.8088867800000004	-7.756738220000001	0.6459961060000001	-0.061035156	-0.36621094	0	3.946557608	7.985229532000001	-0.808691394	0.061035156	0.48828125	2.4414062	-8.016332968	0.492871106	3.0206298920000005	0.24414062	-0.061035156	-0.061035156	0.13757324280000002	8.31420926	1.9379882200000003	-0.48828125	-0.4272461	0.30517578	3.152221646	8.979345746000002	-0.2560058606	0.61035156	-1.2207031	-2.5024414	1549639846.638
-9.077441394000001	0.10886230040000001	-4.135571286	0	0.12207031	-0.12207031	2.62944339	-7.914648560000001	0.41870117800000006	-0.061035156	-0.36621094	0	3.39267572	7.82133786	-0.762036142	0	0.12207031	1.6479492	-8.058202880000001	0.48569336060000007	3.201269568	0.30517578	0.24414062	-0.12207031	0.16628417539999998	8.68864766	2.0336913940000003	0.061035156	-0.12207031	0.12207031	3.0876221040000003	9.026000900000001	-0.230883786	0.5493164	-0.8544922	-2.0751953	1549639846.678
-9.192285340000002	-0.5754150360000001	-4.12241214	0.12207031	-0.4272461	-0.12207031	2.6784912140000006	-7.93139676	0.3995605432	0	-0.36621094	0	3.34243161	7.803393570000001	-0.678295926	0.12207031	-0.4272461	0.7324219	-8.022314300000001	0.4294677716	3.19768071	0.24414062	-0.12207031	-0.12207031	0.1256103534	9.03317842	2.1760498200000002	0.4272461	-0.48828125	-0.18310547	2.6222655759999998	9.351391574	-0.576611322	0.30517578	-0.8544922	-2.0751953	1549639846.718
-9.108544928	-0.5909667932	-4.0877197480000005	0	-1.0375977	0.12207031	2.682080072	-8.521167032000001	0.37802735600000004	-0.24414062	0.30517578	0.18310547	3.61638179	8.100073380000001	-0.5096191394	0.4272461	-0.61035156	-0.061035156	-8.6766848	0.2045654254	3.5792969240000003	0.18310547	-0.4272461	-0.12207031	0.2775390576	9.858617720000002	2.4870849640000006	0.48828125	-0.8544922	-0.48828125	2.746679712	9.42197284	-0.794335962	-0.12207031	-0.61035156	-1.953125	1549639846.758
-8.828613220000001	0.01674804712	-3.599633786	-0.061035156	0.061035156	0.30517578	2.8136719240000003	-8.8561277	0.309838858	0.12207031	-0.30517578	0.12207031	3.92861322	8.924316394	-0.24763183900000002	0.6713867	-0.5493164	-0.9765625	-9.1109375	-0.24643554320000002	3.7360108800000003	-0.061035156	0.12207031	-0.30517578	0.4330566394	10.552465560000002	2.9141601440000002	0.48828125	-0.8544922	-0.48828125	3.051733426	9.18271466	-0.7285400360000001	-0.6713867	-0.24414062	-1.4038086	1549639846.798
-9.09060054	0.33854982	-4.477709964000001	0.91552734	1.8920898	0.91552734	3.1306884000000004	-8.91354982	0.0980957068	0.12207031	-0.30517578	0.12207031	4.37961412	9.63371556	0.2835205072	0.91552734	-0.12207031	-1.8310547	-8.713769568	-0.135180661	3.7395996400000002	-0.24414062	0.061035156	-0.4272461	-0.23686523560000003	10.73190944	2.9117675720000005	-0.12207031	-0.12207031	-0.9765625	1.874584964	9.304736420000001	-1.287207068	-1.0986328	0	-1.0375977	1549639846.838
-10.146923920000003	0.5885742212	-5.769701980000001	-0.48828125	0	0.9765625	3.523071286	-9.49494658	-0.026318359620000002	0.18310547	-0.30517578	-0.24414062	4.746875	10.28090854	1.3063476440000001	0.91552734	0.48828125	-2.380371	-8.70778804	0.42587889400000006	3.9142577880000005	-0.18310547	-0.9765625	-0.30517578	-0.923535144	10.92810054	2.668920926	-0.36621094	-1.2817383	-0.5493164	1.5982422120000002	10.42805162	-1.343432608	-1.5258789	0.18310547	-1.4648438	1549639846.878
-10.78813498	-0.27275390380000003	-4.618872104	-1.2207031	-0.7324219	0.36621094	3.9836425720000004	-10.20434604	-0.16987304320000002	-0.061035156	0.24414062	-0.24414062	4.72893071	10.937671220000002	2.1569091460000003	0.18310547	0.24414062	-2.8686523	-9.43034694	0.3194091754	3.9034912140000007	0.061035156	-2.0751953	-0.18310547	-0.663940396	10.918529860000001	2.70600589	-0.36621094	-1.2817383	-0.5493164	3.484790036	10.32995558	-0.679492212	-2.380371	0.18310547	-1.159668	1549639846.918
-10.80249002	-1.7226562500000002	-4.29348143	-1.8920898	-1.5258789	-0.4272461	4.62006839	-10.79172374	-0.2129394568	-0.061035156	0.24414062	-0.24414062	4.4705322480000005	11.35039038	2.3949707460000003	-0.61035156	-1.3427734	-2.9907227	-11.034570680000002	-0.346923822	4.80310054	0.36621094	-0.9765625	-0.12207031	-0.10766601440000001	10.89101538	3.249121106	-0.061035156	-1.4648438	-0.61035156	5.632128894	10.259375	1.015649411	-3.9672852	0.7324219	0.5493164	1549639846.958
-9.724634080000001	-2.874682608	-2.384204074	-0.61035156	-2.5634766	-0.12207031	4.62006839	-10.79172374	-0.2129394568	-0.24414062	1.0375977	-0.12207031	4.712182608	11.29057608	2.098291034	-1.0986328	-2.5024414	-2.9296875	-10.7103759	-0.985742212	4.23486322	0.30517578	1.0986328	-0.18310547	-0.1363769568	9.81914038	3.544604532	-0.061035156	-1.4648438	-0.61035156	6.2948732000000005	10.316797120000002	3.1665771760000005	-4.8217773	0.61035156	3.2348633	1549639846.998
-7.9026857	-2.0061767180000003	-0.5323486420000001	0.18310547	0.36621094	0.30517578	5.2337644800000005	-10.158886780000001	-0.10048827880000001	-0.48828125	2.1362305	-0.8544922	5.3557862400000005	9.889721940000001	1.89611821	-0.8544922	-1.7700195	-2.5024414	-9.130077880000002	-0.8146728240000001	2.5181884000000005	0.48828125	0.8544922	-0.18310547	-0.1363769568	9.81914038	3.544604532	-0.12207031	-0.36621094	-0.7324219	4.7612304320000005	9.85502896	2.27055661	-3.540039	-1.5258789	5.3710938	1549639847.041
-9.284399460000001	-2.158105432	-1.7190673920000001	1.7089844	4.0283203	-0.30517578	4.023120108	-9.07026358	-0.33256836060000006	-0.36621094	2.746582	-2.4414062	5.303149460000001	8.882446580000002	1.3422363220000002	-0.91552734	-0.48828125	-1.5258789	-9.744970746000002	-0.953442392	2.733520468	0.61035156	-0.24414062	0.24414062	-1.94636232	8.791528060000001	3.216821286	-0.30517578	-0.9765625	-0.30517578	2.65576178	10.81564946	1.582690396	-0.30517578	-0.61035156	6.652832	1549639847.078
-11.09917032	-1.4020507200000003	-3.8041992800000006	0.18310547	-2.746582	-0.061035156	3.3460204680000003	-9.80717752	-0.7046142572	0.18310547	2.746582	-2.746582	4.572216754	9.8251223	0.6089111420000001	-1.0375977	-1.159668	-0.79345703	-9.228173920000001	-1.33386232	2.851953076	0.61035156	1.2817383	0.12207031	-1.4403320680000002	9.816748200000001	3.53981929	0.36621094	-0.5493164	-0.12207031	2.058813498	13.32067842	-0.06699218750000001	-2.1362305	-0.79345703	5.6152344	1549639847.118
-8.461352340000001	-0.3014648462	-2.1114501800000003	-0.24414062	-0.12207031	0	3.125903354	-8.758032248000001	-1.0886230432000001	0.7324219	1.8920898	-2.1972656	4.410717752	9.82392572	0.132788089	-0.6713867	-1.8920898	-0.30517578	-8.75922824	-1.320703076	2.8136719240000003	0.5493164	-0.30517578	-0.12207031	-1.695141574	8.844164840000001	3.5386230040000006	0.36621094	-0.5493164	-0.12207031	1.677197284	10.996288940000001	0.643603534	0.6713867	-0.91552734	5.6762695	1549639847.158
-8.10246556	0.02033691394	-1.81716304	-0.061035156	1.0986328	-0.6713867	3.06608876	-7.921826080000001	-1.3254882200000002	0.9765625	0.79345703	-2.319336	4.46694339	8.657543930000001	-0.17106933900000001	-0.061035156	-1.5258789	0.79345703	-8.38957518	-1.0108642572	2.845971646	0.79345703	0.8544922	0.061035156	-1.4463134979999999	8.23046875	3.446508786	0.18310547	-0.9765625	-0.4272461	2.42368161	10.47829622	1.2907959260000001	1.5869141	2.746582	5.004883	1549639847.198
-8.375219748000001	-0.32658691100000004	-2.032495108	-0.061035156	0.5493164	-0.48828125	2.8830566100000006	-7.7495607	-1.4702392180000001	0.91552734	0.48828125	-2.5024414	4.171459964	8.403930710000001	-0.07177734424	0.6713867	-0.8544922	1.3427734	-8.005566394	-1.156811502	2.878271466	0.79345703	0.24414062	0.061035156	-1.032397464	8.40273462	3.379516574	0.36621094	-0.79345703	-0.48828125	0.5467041034000001	8.96977536	1.3458251800000003	2.1972656	4.1503906	3.2958984	1549639847.238
-8.596533246000002	-0.4438232428	-1.77290036	0.12207031	0.91552734	0.061035156	2.5815917540000006	-7.528247300000001	-1.5384277160000002	0.4272461	0.8544922	-1.5869141	3.7061035340000004	8.576196580000001	0.24045410340000004	0.9765625	-0.79345703	1.4648438	-7.973266574	-1.5779052520000003	2.8411866	0.48828125	0	0	-0.7117919928	8.5151857	3.543408246	0.36621094	-0.79345703	-0.48828125	-0.5036376800000001	7.973266574	1.4199951080000002	2.1972656	1.6479492	1.3427734	1549639847.278
-9.35378444	0.33017577880000004	-2.2167236420000003	0.48828125	1.4648438	0.18310547	2.5815917540000006	-7.528247300000001	-1.5384277160000002	0.4272461	0.8544922	-1.5869141	3.4429199280000002	8.720947480000001	0.6029296924	0.9765625	-0.8544922	1.159668	-8.31301268	-1.7645263580000001	3.15102536	0.30517578	0.24414062	-0.061035156	-0.339746106	9.051123200000001	3.811376996	0.7324219	-0.4272461	-0.4272461	-0.47253417540000003	7.20166034	1.491772464	1.8920898	-1.2207031	-0.61035156	1549639847.318
-10.100268080000001	0.5837890576	-3.2945800720000005	-0.30517578	2.0141602	-0.24414062	2.1258057100000003	-8.189794928000001	-1.6078125	0.4272461	-0.24414062	-0.24414062	3.50393071	9.20065944	1.0670898560000002	1.159668	-0.4272461	0.4272461	-8.783154254000001	-1.733422824	3.2383545320000002	-0.12207031	-0.36621094	0	-0.2835205072	9.77607428	4.0661866	0.48828125	0	-0.18310547	2.268164038	6.860717752000001	2.604321286	3.0517578	1.0375977	-0.9765625	1549639847.358
-11.442504500000002	0.833813498	-3.4812010800000004	-0.8544922	-0.48828125	0.18310547	2.146142572	-8.6766848	-1.6161865020000004	0.4272461	-0.24414062	-0.24414062	3.86879892	9.9016848	1.6114013580000002	1.4648438	0.6713867	-0.30517578	-8.75922824	-1.522875998	3.4572753600000006	-0.24414062	0.24414062	0.061035156	-0.669921875	10.015332460000002	4.106860324	0.48828125	0	-0.18310547	5.8546385800000005	8.391967752000001	1.9978027160000003	2.0141602	-2.4414062	-1.4038086	1549639847.398
-11.3731205	0.014355469240000002	-3.5649413940000003	-1.5869141	0.061035156	0.48828125	2.2203125000000004	-9.11691893	-1.50493161	0.30517578	-0.61035156	0.5493164	4.21452626	10.40053714	2.101879892	1.5258789	1.8310547	-0.5493164	-8.939868210000002	-1.4678466460000001	3.2969726440000002	-0.30517578	-1.4648438	0.061035156	-1.0192382788	10.635009980000001	3.8628173920000006	-0.061035156	0	0.12207031	9.154003894	8.98173822	4.091308606	-0.4272461	0.7324219	-0.61035156	1549639847.438
-10.73789038	-2.527758786	-3.94895018	-0.7324219	-2.4414062	0.18310547	2.337548822	-9.532031250000001	-1.146044928	-0.36621094	-0.8544922	1.7089844	4.24682608	11.276221040000001	2.3112304320000003	1.159668	2.0141602	-0.6713867	-9.681567392	-1.179541034	3.9166503600000007	-0.36621094	-0.48828125	-0.12207031	-0.832617212	11.3826902	3.6151855040000007	-0.18310547	0.30517578	0.4272461	5.446704074	8.95183107	0.3612792932	-1.0375977	-2.1972656	-1.8920898	1549639847.478
-9.759326080000001	-3.343627896	-3.440527356	1.953125	0.4272461	0.61035156	2.38540036	-9.73659694	-0.7883544928000001	-0.36621094	-1.159668	2.0751953	4.4513915740000005	11.81455072	2.32917482	0.61035156	1.6479492	-0.91552734	-10.558447480000002	-0.734521466	3.7037110600000003	-0.6713867	-1.5869141	-0.30517578	-0.80390625	11.33723192	3.06608876	-0.18310547	0.30517578	0.4272461	2.269360324	9.496142572	3.185717752	0.6713867	0.9765625	-1.8920898	1549639847.518
-9.226977340000001	-1.599438498	-3.9621094240000003	0.5493164	-2.2583008	0.36621094	2.4643554320000005	-9.20305162	-0.492871106	-0.36621094	-1.159668	2.0751953	4.97177716	11.631518080000001	2.20236821	-0.061035156	1.5869141	-0.7324219	-10.3275634	0.21413574280000003	3.58049321	-0.48828125	0.8544922	-0.061035156	-1.1209228240000002	10.3610598	2.2837158540000004	-0.91552734	0.9765625	0.4272461	5.797216754	11.528637680000001	2.136572284	-0.7324219	-3.6621094	-2.1362305	1549639847.558
-7.751952880000001	-1.447509784	-3.6773925720000005	-0.18310547	0.30517578	-0.061035156	2.749072284	-8.375219748000001	-0.1674804712	-0.4272461	-1.6479492	2.1362305	4.9957028800000005	10.654150360000001	1.774096646	-0.79345703	1.4038086	0.30517578	-9.25927716	0.3505126800000001	2.288500998	-0.4272461	-0.30517578	-0.12207031	-1.6317382200000001	9.284399460000001	1.70471196	-0.91552734	0.9765625	0.4272461	3.6080077880000005	10.09309056	0.2033691394	0.061035156	0.061035156	-1.159668	1549639847.598
-9.406420926000001	-1.911669928	-4.640405252	0.24414062	0.18310547	0	2.956030252	-8.985326980000002	0.07775878600000001	-0.79345703	-1.3427734	2.0751953	4.360473740000001	10.04763228	1.0192382788	-1.6479492	0.48828125	1.2817383	-9.631323380000001	0.2129394568	2.604321286	-0.48828125	0	-0.24414062	-1.949951178	9.87297374	1.412817392	-1.3427734	0.6713867	0.061035156	3.03857428	9.069067392000001	-0.891235324	1.3427734	0.61035156	-1.2817383	1549639847.637
-9.758129892000001	-1.490576178	-4.737304712	-0.61035156	-1.953125	0.36621094	3.116332968	-10.01652806	0.32180175720000004	-0.8544922	-0.79345703	2.0751953	3.8831542540000004	10.8036866	0.2392578076	-2.380371	-0.48828125	1.0986328	-9.687548920000001	0.47253417540000003	2.9093750000000003	-0.61035156	-0.36621094	-0.30517578	-1.516894568	10.674487319999999	1.8351074280000002	-0.4272461	0.061035156	0.8544922	1.74299321	10.088306200000002	-0.1614990216	0.61035156	-0.8544922	-1.6479492	1549639847.677
-8.4135009	-1.199877896	-3.4788086060000003	0.12207031	-0.4272461	0.36621094	3.2239991	-9.286792032000001	0.42109375000000004	-0.7324219	-0.79345703	2.0141602	4.268359424000001	10.794115920000001	-0.5909667932	-2.6855469	-0.8544922	0.6713867	-8.83100589	0.4091308606000001	2.7143798920000006	-0.30517578	-0.24414062	-0.36621094	-1.5216797120000003	9.60739766	2.378222644	-0.4272461	0.061035156	0.8544922	2.1473388580000004	9.79880342	-0.613696286	0.4272461	-1.4648438	-1.7089844	1549639847.717
-8.078539840000001	-0.916357428	-3.3053466460000003	0.61035156	0.36621094	-0.24414062	3.4058349640000003	-8.5582518	0.5610595746000001	-0.5493164	-1.0986328	0.6713867	4.648779254000001	9.377710160000001	-1.264477536	-2.0141602	-0.36621094	1.6479492	-8.761621106	0.2942871106	3.234765576	-0.18310547	-0.24414062	-0.24414062	-1.562353534	8.815454074	2.3746337860000004	-0.5493164	0.48828125	0.48828125	2.054028354	9.584667932	-1.53125	0.36621094	-1.5258789	-2.1362305	1549639847.757
-7.976855432000001	-0.754858426	-3.4261719240000006	0.79345703	0.36621094	-0.30517578	3.4058349640000003	-8.5582518	0.5610595746000001	-0.5493164	-1.0986328	0.6713867	4.57580571	8.77238768	-1.21901857	-0.8544922	-0.48828125	2.380371	-8.359667932	0.27395019960000005	3.0433594240000006	-0.18310547	-0.12207031	-0.24414062	-1.0192382788	8.577392572	2.263378894	-0.5493164	-0.5493164	-0.061035156	2.27653804	9.413598740000001	-1.184326178	0.91552734	-1.2817383	-2.2583008	1549639847.797
-8.323779254	-0.416308606	-3.4596679320000003	0.61035156	1.0375977	-0.12207031	3.3627685700000005	-8.400341754000001	0.699829074	-0.5493164	-0.61035156	0.48828125	4.47292482	8.415893570000001	-0.9115722840000001	-0.61035156	-0.79345703	2.380371	-8.218505890000001	0.2918945288	3.20366214	-0.061035156	0.12207031	-0.12207031	-0.5215820288	8.23645018	2.045654254	-0.5493164	-0.5493164	-0.061035156	2.4129150360000002	9.133667032	-0.37802735600000004	0.36621094	-0.79345703	-2.0141602	1549639847.837
-9.217407248	-0.07177734424	-3.85683606	0.18310547	0.30517578	-0.12207031	3.111547824	-8.21013179	0.7967285340000001	-0.36621094	-0.48828125	0.36621094	4.531542932000001	7.8512451080000005	-0.6017333966	-0.79345703	-0.6713867	2.1972656	-8.19816893	0.539526358	3.3687500000000004	0.18310547	0.18310547	-0.18310547	-0.32180175720000004	8.274731430000001	1.9535400360000001	-0.24414062	-0.4272461	-0.18310547	3.1869139400000006	9.023608426000001	-0.12202148560000001	-0.061035156	-0.36621094	-1.4038086	1549639847.877
-9.478198380000002	-0.23327636780000002	-4.027905252	0	-0.61035156	0.18310547	3.111547824	-8.21013179	0.7967285340000001	-0.36621094	-0.30517578	0.36621094	4.671508786	7.63710962	-0.47253417540000003	-0.7324219	-0.48828125	1.7089844	-7.98044429	0.5646484424	3.226391574	0.36621094	0.18310547	-0.18310547	-0.32180175720000004	8.274731430000001	1.9535400360000001	0.061035156	-0.4272461	-0.18310547	3.1462402160000003	9.05351538	0.17106933900000001	-0.24414062	-0.48828125	-0.9765625	1549639847.917
-9.210229532000001	-0.477319339	-4.248022464000001	0.30517578	-0.36621094	0.24414062	3.16777356	-8.28190944	0.8840576080000001	-0.36621094	0.18310547	0.36621094	4.923925720000001	7.7842527	-0.4605712860000001	-0.36621094	-0.5493164	1.159668	-8.419482428	0.2524169928	3.5649413940000003	0.36621094	-0.7324219	-0.24414062	0.026318359620000002	9.756933606	2.5744139400000003	0.24414062	-0.4272461	0	2.331567392	9.444701980000001	-0.61848143	-0.36621094	-1.0375977	-1.2207031	1549639847.957
-8.96259784	-0.3804199280000001	-4.605712860000001	0.18310547	-0.36621094	0.18310547	3.057714856	-9.262865920000001	0.6723144568000001	0.24414062	-0.061035156	-0.061035156	5.25170926	8.3967527	-0.3517089856000001	-0.061035156	-0.5493164	0.48828125	-9.02241214	-0.5526855432	4.05183107	-0.061035156	-0.061035156	-0.24414062	0.2129394568	10.401733720000001	3.14504393	0.24414062	-0.48828125	0.061035156	2.67370607	9.58347194	-1.013256839	-0.24414062	-0.61035156	-1.4038086	1549639847.997
-8.62524411	-0.269165036	-4.171459964	0.6713867	0.061035156	0.7324219	3.172558606	-9.28798822	0.2237060504	0.24414062	-0.061035156	-0.061035156	5.602221940000001	8.795117212000001	0.35649413939999997	0.4272461	-0.79345703	0	-8.883642572	-0.553881839	4.085327176000001	-0.24414062	0.24414062	-0.18310547	-0.19619140380000002	9.90766574	2.987133786	0.061035156	0.18310547	-0.4272461	2.9667969240000005	9.6636232	-1.0969971040000002	-0.8544922	-0.24414062	-1.0986328	1549639848.037
-9.097778060000001	0.0454589856	-4.075756790000001	-0.30517578	0.8544922	0.7324219	3.484790036	-9.407617212	-0.2189208966	0.5493164	-0.6713867	-0.61035156	5.935986420000001	8.70778804	1.3063476440000001	0.4272461	-0.9765625	0.12207031	-8.7364991	0.1614990216	3.9298096040000003	-0.061035156	-0.18310547	0.061035156	-1.0072753600000002	9.554760880000002	2.6796875	0.061035156	0.18310547	-0.4272461	2.996704074	9.555957068	-0.7428955072	-1.8920898	0.24414062	-0.48828125	1549639848.077
-10.73430162	-1.1855224640000002	-4.2958741	-0.30517578	0.6713867	-0.061035156	3.9525389400000006	-10.23903804	-0.54191893	0.30517578	-0.48828125	-1.0986328	6.24702176	9.149218750000001	2.4595702880000005	-0.30517578	-0.8544922	0.24414062	-9.43273912	0.41870117800000006	3.5386230040000006	0.24414062	-1.4648438	0.061035156	-1.0958007788	10.155298020000002	2.6378173920000005	-0.12207031	-0.6713867	-0.18310547	2.1114501800000003	9.942358720000001	-1.222607428	-2.0751953	-0.48828125	-0.79345703	1549639848.117
-11.88034694	-2.70361322	-4.14035643	-0.9765625	-3.3569336	-0.7324219	4.554272464	-11.473608720000001	-0.7273437500000001	0.12207031	0.061035156	-1.4648438	6.476709260000001	10.66372104	2.89382338	-2.0141602	-1.8310547	0.36621094	-11.31689496	-0.29069824280000006	4.837792932	0.79345703	-0.6713867	0.061035156	-1.0240234620000002	11.513086060000001	3.447705072	0.79345703	-0.8544922	-0.36621094	4.518383786	9.89091754	0.2811279254	-2.9296875	0.61035156	0.5493164	1549639848.157
-9.81914038	-3.08881839	-1.6460937500000001	0.12207031	-3.540039	-0.24414062	5.385693390000001	-10.49384784	-0.7572509980000001	0.4272461	-0.30517578	-2.0141602	7.525854532	11.49514128	2.7526612400000006	-3.2348633	-3.1738281	1.159668	-10.78813498	-1.0419677520000001	4.411913940000001	0.8544922	2.1972656	-0.18310547	-1.7214599640000001	10.35866664	4.048242212	0.79345703	-0.8544922	-0.36621094	5.925219748	9.999779860000002	2.445214856	-3.2348633	1.8920898	3.0517578	1549639848.197
-7.811767572	-2.04086911	0.0454589856	1.4038086	1.8310547	-0.18310547	5.72185054	-9.189892572	-0.613696286	0.5493164	-0.5493164	-3.3569336	8.75922824	9.955517180000001	2.586376996	-2.746582	-3.6621094	3.2348633	-9.4686277	-1.100585962	2.636621106	1.0375977	1.159668	-0.12207031	-2.4978514400000003	9.00327176	3.9453614200000002	0.4272461	-0.24414062	-1.0375977	3.8795653960000003	10.339526260000001	2.363867212	-2.0751953	0.36621094	5.1879883	1549639848.237
-10.179223740000001	-1.52526857	-1.9690917540000001	2.1362305	3.2348633	-1.3427734	5.9407717600000005	-9.98901358	-0.9486572480000001	0.5493164	-0.18310547	-5.065918	9.36455072	9.49375	2.48828125	-2.1362305	-2.6855469	5.004883	-10.090698380000001	-1.4451172120000002	2.65935054	0.8544922	0.7324219	0.24414062	-2.345922824	10.04882788	3.8376952880000004	-0.061035156	-1.6479492	-1.2207031	0.8708984620000001	11.67338858	1.9702880400000002	-1.2207031	0.48828125	5.432129	1549639848.277
-10.68884236	-1.412817392	-2.8579346040000004	0	-2.9296875	-0.9765625	6.570019568	-10.456762680000002	-2.154516574	1.2817383	0.061035156	-5.859375	9.305932608	9.87177716	1.8733886780000002	-2.380371	-2.5024414	5.493164	-9.412402160000001	-1.7645263580000001	2.406933606	0.79345703	1.6479492	-0.12207031	-2.27055661	9.90527356	3.8735839660000004	-0.061035156	-1.6479492	-1.2207031	-0.517993161	12.563427520000001	0.2344726538	-1.5869141	-2.8686523	2.9907227	1549639848.317
-8.87407248	-0.9223388580000002	-1.0862304712000002	0.30517578	0.79345703	-0.48828125	7.561743210000001	-9.43273912	-2.8220459260000004	1.0986328	-4.333496	-9.033203	9.290380890000002	8.5833741	1.189111322	-1.0986328	-4.333496	6.4086914	-9.000878894000001	-1.638916034	2.27055661	0.6713867	1.0986328	-0.24414062	-2.031298822	8.815454074	3.8125733800000003	0	-1.2817383	-1.159668	0.8074951080000001	9.579882788	0.840991214	1.2207031	-0.30517578	2.6245117	1549639848.357
-8.924316394	-0.5191894568000001	-1.5767089660000002	-0.061035156	0.24414062	-0.61035156	8.068969748	-8.67189946	-2.8352050720000004	1.0986328	-4.333496	-9.033203	9.612182608000001	7.093994110000001	0.6232665740000001	0.6713867	-3.479004	6.652832	-8.756836060000001	-1.415209964	1.8530517180000001	0.48828125	1.4038086	0	-1.41640625	9.065478240000001	3.8364991	-0.4272461	-1.4648438	-1.0375977	1.2895996400000003	9.230566394	1.4223876800000002	2.4414062	3.540039	1.8310547	1549639848.397
-8.777173020000001	-0.773999002	-1.7310302520000003	0	0	-0.4272461	8.068969748	-8.67189946	-2.8352050720000004	-0.30517578	-1.4648438	-9.155273	9.36455072	6.171655252000001	0.17465820680000002	1.2817383	0.79345703	5.493164	-8.640795926000001	-1.924829074	1.5025390379999999	0.18310547	0.61035156	-0.18310547	-1.358984424	9.22458516	4.1606933900000005	-0.4272461	-1.4648438	-1.0375977	0.30625	8.94584964	1.2513183900000002	1.6479492	1.8920898	0.18310547	1549639848.437
-9.404028060000002	-1.0503417932	-1.9355957460000002	-0.24414062	0.4272461	-0.36621094	6.02810054	-6.517382788000001	-2.795727536	-2.1972656	-0.18310547	-7.8125	8.106054712	5.1631836060000005	-0.2225097644	2.1972656	1.0986328	4.0893555	-8.8979982	-2.1485351440000002	1.6137939300000002	-0.4272461	0.5493164	-0.061035156	-1.6736084260000001	9.18630342	4.201367212	-0.79345703	-0.48828125	-0.79345703	1.4223876800000002	7.622753894000001	1.56953125	2.0141602	0.8544922	-0.5493164	1549639848.477
-9.95910692	-1.1424560700000002	-2.16767572	-0.7324219	0	-0.24414062	6.02810054	-6.517382788000001	-2.795727536	-2.1972656	-0.18310547	-7.8125	7.796215560000001	4.527954074	0.031103515380000002	2.8686523	1.8310547	2.8076172	-8.97575679	-1.745385782	1.670019568	-0.6713867	0.061035156	0.061035156	-1.6736084260000001	9.18630342	4.201367212	-1.0986328	-0.24414062	-0.6713867	3.46086412	8.753247300000002	2.118627896	1.5258789	1.2817383	-0.8544922	1549639848.517
-9.92321736	-1.3422363220000002	-2.30883786	-0.61035156	0.24414062	-0.30517578	5.501733426	-5.4455077880000005	-2.65935054	-2.1972656	-0.18310547	-7.8125	7.102368210000001	3.9956054320000005	0.5957519568	3.2958984	2.0141602	1.4648438	-9.216211060000001	-1.320703076	1.9415771760000002	-0.7324219	-0.18310547	0	-1.7884521760000003	9.144433606	4.09848642	-0.9765625	0.061035156	-0.36621094	3.269457968	9.15161142	3.1558105040000006	0.5493164	1.159668	-0.79345703	1549639848.557
-10.163672120000001	-1.7274413940000002	-2.69523912	0	0.30517578	-0.4272461	4.9442626800000005	-4.245629892	-1.9320067900000002	-3.2958984	0.18310547	-3.540039	7.408618210000001	4.0602050720000005	0.8074951080000001	2.8076172	0.9765625	0.5493164	-9.67080072	-0.9175537140000001	2.363867212	-0.6713867	-0.18310547	0	-2.2645751800000005	9.16716304	3.964501996	-0.7324219	0.24414062	-0.24414062	2.3710449280000003	9.372924820000001	1.0240234620000002	0.24414062	-2.0141602	-1.4648438	1549639848.597
-9.760522660000001	-1.41042482	-2.5301512600000002	-0.79345703	-0.8544922	-0.18310547	6.150122300000001	-2.8818603240000003	-1.3661621400000001	-2.319336	0.61035156	-1.3427734	8.150317392	4.103271466000001	0.7213623200000001	1.8920898	0.5493164	0.18310547	-9.49494658	-0.5502929712000001	2.3255859620000003	-0.4272461	0.24414062	0	-2.2669677520000002	9.10495607	3.847265576	-0.18310547	0.18310547	-0.48828125	3.2874023560000003	10.16247554	2.775390576	0.12207031	0.12207031	-1.4038086	1549639848.637
-8.720947480000001	-1.3242920320000002	-2.2167236420000003	-0.48828125	0.61035156	-0.30517578	6.704003894	-2.6079101440000003	-1.108959964	-1.7700195	1.5258789	0.061035156	9.04992662	4.042260880000001	0.73332518	1.5258789	0.36621094	0.061035156	-9.25090306	-0.5371337860000001	2.2657714660000003	-0.18310547	0.24414062	-0.12207031	-2.441625998	8.79990216	3.9621094240000003	-0.18310547	0.18310547	-0.48828125	4.635620108	9.53442392	1.2692626800000002	0.24414062	-0.48828125	-1.0986328	1549639848.677
-9.11691893	-1.592260782	-2.6916503600000006	-0.36621094	0.48828125	-0.5493164	7.8428711060000005	-2.3997558900000002	-0.745288089	-0.9765625	-1.2817383	-0.24414062	10.1325679	3.992016574	0.6818847840000001	1.5869141	0.61035156	-0.12207031	-9.18271466	-0.850561502	2.124609424	-0.18310547	0.18310547	-0.12207031	-2.3519042540000004	8.783154254000001	4.0506347840000005	-0.12207031	0.18310547	-0.61035156	3.8341064300000003	8.960205072	1.489379892	0.61035156	-0.12207031	-0.79345703	1549639848.717
-9.503320288000001	-1.62575679	-2.9416748200000002	-0.6713867	-0.48828125	-0.4272461	7.8428711060000005	-2.3997558900000002	-0.745288089	-0.9765625	-1.2817383	-0.24414062	10.3012455	3.5733153960000004	0.5036376800000001	1.5258789	0.61035156	0	-9.319091754	-1.159204074	2.0731689300000005	-0.36621094	0.36621094	-0.061035156	-1.943969748	8.97336412	4.2193116	0	0.18310547	-0.6713867	3.9549316100000005	9.08342302	0.8816650360000001	0.36621094	-0.36621094	-0.5493164	1549639848.757
-9.30952176	-1.3302734620000003	-2.56484375	-0.8544922	-0.30517578	-0.12207031	9.065478240000001	-1.868603534	-1.0587158540000001	0.12207031	-1.159668	-0.061035156	10.18640126	3.22160643	0.8445800720000001	0.36621094	0.6713867	0.12207031	-9.372924820000001	-1.2907959260000001	2.021728534	-0.5493164	0.4272461	0.061035156	-1.4786132200000002	9.061889480000001	4.245629892	0	0.18310547	-0.6713867	3.7001221040000005	9.19946286	1.113745108	0.18310547	-0.24414062	-0.30517578	1549639848.797
-9.191088760000001	-1.0180419928000002	-2.7227538940000002	-1.0375977	0.18310547	-0.12207031	9.7748777	-1.9009033540000002	-1.2082519568	0.9765625	-1.8310547	-0.12207031	10.97236322	2.9225341460000003	1.4582763580000002	0.30517578	1.4038086	0.4272461	-9.31191394	-1.4702392180000001	1.8697998200000001	-0.8544922	0.36621094	0.18310547	-1.6544677520000002	9.144433606	4.320996106	-0.18310547	0.79345703	-0.61035156	3.4536866	9.016430710000002	1.193896466	0.18310547	-0.12207031	0	1549639848.837
-9.503320288000001	-1.030004892	-3.2706542540000005	-1.3427734	-0.12207031	-0.48828125	10.80847194	-2.3519042540000004	-1.5121094240000001	0.79345703	-3.3569336	-0.5493164	11.07165486	2.6940429320000003	1.544409146	0.9765625	1.5258789	0.18310547	-9.394457968000001	-1.5599609620000003	1.8733886780000002	-1.2207031	0.061035156	0.30517578	-1.6137939300000002	9.712670926000001	4.368847644000001	-0.30517578	1.0986328	-0.4272461	2.9955077880000003	9.14204074	0.5897705072	0.36621094	-0.24414062	-0.24414062	1549639848.877
-9.578686600000001	-1.015649411	-3.34841304	-1.8920898	-0.6713867	-0.8544922	10.98671924	-2.636621106	-1.318310504	1.4038086	-3.2348633	-1.3427734	11.05490764	2.4751221040000004	1.2513183900000002	1.953125	0.48828125	0.9765625	-9.680371106	-1.55158696	2.2203125000000004	-1.7089844	0.4272461	0.48828125	-1.2417480040000002	9.74257788	4.395166034	-0.61035156	0.9765625	-0.24414062	3.1773437500000004	9.46503894	0.5060302716	0.30517578	0.7324219	-0.30517578	1549639848.917
-9.284399460000001	-0.991723642	-3.21203624	-2.0141602	-0.48828125	-1.0986328	10.320385880000002	-3.0589112400000005	-1.15441893	2.4414062	-2.9296875	-1.953125	11.54897464	2.2071533540000003	1.2919922120000003	2.4414062	0.7324219	1.3427734	-9.62893071	-1.526464856	2.1138427520000005	-2.1362305	0.61035156	0.61035156	-1.246533246	9.455468750000001	4.127197284	-0.91552734	1.6479492	-0.4272461	2.942871106	9.54160144	0.4426269568000001	0.61035156	0.8544922	-0.36621094	1549639848.957
-8.94584964	-1.03957518	-3.5111084260000003	-2.380371	-0.48828125	-1.4038086	10.320385880000002	-3.0589112400000005	-1.15441893	2.319336	-1.3427734	-1.8310547	11.06208516	1.4929687500000002	0.7500732428000001	3.4179688	0.8544922	1.2817383	-9.599023560000001	-1.35419928	2.0671875	-2.6245117	0.61035156	0.7324219	-1.274047824	9.485375900000001	3.9968016200000003	-1.2817383	2.380371	0.12207031	2.57680661	9.63491214	0.32778320680000006	0.91552734	0.7324219	-0.61035156	1549639848.996
-8.689843750000001	-1.214233426	-3.7407959260000005	-2.5024414	0	-1.6479492	9.625341754	-3.129492212	-1.8075927520000004	2.746582	-0.9765625	-1.7089844	10.4723143	1.0144531250000002	-0.5060302716	4.3945312	0.91552734	1.0986328	-9.419580072	-1.1340820288	1.94636232	-2.9907227	0.5493164	0.8544922	-1.274047824	9.485375900000001	3.9968016200000003	-1.2817383	2.380371	0.12207031	2.255004892	9.61936052	0.02153320288	1.0375977	0.7324219	-1.159668	1549639849.036
-8.990112320000001	-1.2907959260000001	-4.23486322	-2.9296875	-0.061035156	-1.6479492	8.553466754	-2.7885498200000005	-2.277734424	3.4179688	-0.24414062	-1.7700195	10.33234874	1.002490216	-0.5861816394	5.3100586	1.0375977	0.91552734	-9.471020468	-0.9127685700000001	2.0372802520000004	-3.4179688	0.30517578	0.91552734	-1.216625998	9.33344748	3.0947998200000004	-1.6479492	3.6010742	0.36621094	2.9500489200000004	9.438720746000001	-0.0346923822	0.6713867	1.2207031	-1.159668	1549639849.076
-9.4686277	-1.032397464	-4.547094748	-3.2348633	-0.12207031	-1.4648438	8.158691394	-2.45598143	-2.6892577880000004	4.272461	-0.4272461	-1.8310547	10.304834260000002	1.1508300720000002	-0.42827148560000006	5.493164	0.91552734	0.9765625	-9.472216754	-0.34931639400000003	2.198779254	-3.6621094	0.30517578	0.9765625	-2.00856929	9.38129892	2.5050292540000005	-1.2817383	4.760742	1.0986328	3.6462889400000003	9.460253894000001	-0.31223143000000003	0.5493164	1.5869141	-0.91552734	1549639849.116
-9.48776857	-0.592163089	-4.7983153960000005	-4.0283203	-0.6713867	-1.4648438	8.488867212	-2.213134784	-3.4429199280000002	4.272461	-0.12207031	-1.4648438	10.7438723	1.2884033540000002	-0.11604003600000001	4.9438477	0.6713867	1.3427734	-9.35378444	0.2930908246	2.313623004	-3.7231445	-0.12207031	1.0375977	-2.5205810700000004	9.41120607	2.153320288	-1.2817383	4.760742	1.0986328	3.3376464660000003	9.71745607	-0.2344726538	0.5493164	1.6479492	-0.6713867	1549639849.156
-8.890820288	-0.717773462	-4.768408246	-4.5166016	-1.0375977	-1.6479492	8.705395468	-1.8040038940000003	-4.187011780000001	4.3945312	0.4272461	-1.159668	10.987914840000002	1.21901857	0.3349609424	4.1503906	0.4272461	1.5258789	-8.96499002	0.461767572	2.081542932	-3.8452148	-0.061035156	0.91552734	-2.5349366	9.247314300000001	1.98464357	-1.0986328	4.638672	1.7089844	3.3962646760000004	9.69472644	-0.43186035340000006	0.36621094	1.6479492	-0.91552734	1549639849.196
-8.430249100000001	-1.331469748	-4.450195288000001	-3.9672852	-0.18310547	-1.159668	8.870483426000002	-1.451098642	-3.637915036	4.699707	0	-1.5258789	10.987914840000002	1.21901857	0.3349609424	4.1503906	0.4272461	1.5258789	-8.668310700000001	0.4844970746000001	2.021728534	-3.8452148	-0.30517578	0.79345703	-2.3614746400000004	9.3322509	1.961914038	-0.8544922	4.638672	2.319336	3.5601562500000004	9.44350589	0.028710937500000002	0.36621094	2.4414062	-0.79345703	1549639849.236
-8.559448380000001	-1.282421924	-4.684667932000001	-3.3569336	0.30517578	-0.79345703	8.552270468000001	-1.374536142	-3.1689697480000003	4.638672	0.30517578	-1.8310547	10.987914840000002	1.21901857	0.3349609424	4.1503906	0.4272461	1.5258789	-8.406323380000002	0.6735107428000001	2.00856929	-4.0283203	-0.79345703	0.8544922	-2.24064946	9.30952176	1.905688498	-0.8544922	4.699707	2.8076172	3.617578076	9.3489991	0.07536621106000001	0.12207031	1.8310547	-0.6713867	1549639849.276
-8.69941394	-0.669921875	-5.358178420000001	-3.7841797	0.061035156	-0.8544922	8.42067842	-1.128100589	-3.2299804320000005	4.8217773	0.36621094	-2.0141602	10.987914840000002	1.21901857	0.3349609424	4.1503906	0.4272461	1.5258789	-8.3967527	0.838598642	2.2215087860000002	-4.0283203	-1.2207031	1.0375977	-1.88774411	9.640893570000001	1.7872558900000002	-1.0986328	4.5776367	3.1738281	3.50393071	9.383691394000001	-0.1770507788	0.061035156	1.4038086	-0.48828125	1549639849.316
-8.728125	-0.5550781250000001	-6.225488220000001	-4.4555664	-0.30517578	-1.159668	8.72214357	-0.7440917932000001	-3.03857428	5.1879883	-0.12207031	-2.1362305	10.987914840000002	1.21901857	0.3349609424	4.1503906	0.4272461	1.5258789	-8.5917482	0.6663330072	2.47631839	-4.211426	-1.7089844	1.0986328	-1.393676718	10.091894960000001	1.8219482820000001	-1.4648438	4.333496	3.6010742	3.129492212	9.558349640000001	-0.6041259784	-0.061035156	1.2817383	-0.7324219	1549639849.356
-8.698217752000001	-0.47373047120000006	-6.607104532	-4.9438477	-1.2207031	-1.4038086	8.72214357	-0.7440917932000001	-3.03857428	5.126953	-0.12207031	-2.1362305	10.987914840000002	1.21901857	0.3349609424	4.1503906	0.4272461	1.5258789	-8.972167932000001	0.5024413940000001	3.1641846040000003	-4.5776367	-1.4648438	1.0986328	-0.783569339	10.48188498	1.909277356	-1.4648438	4.333496	3.6010742	3.40703125	9.70429712	-0.8170653959999999	-0.7324219	1.2817383	-0.79345703	1549639849.396
-8.27592752	-0.740502896	-6.786548020000001	-5.493164	-1.4038086	-1.5258789	9.23654802	-0.5957519568	-2.3806152160000003	5.004883	0.6713867	-2.0141602	10.987914840000002	1.21901857	0.3349609424	4.1503906	0.4272461	1.5258789	-8.994897660000001	0.643603534	3.452490216	-5.065918	-1.4648438	1.159668	-0.362475589	10.59792482	1.7812744600000001	-1.4038086	4.5166016	3.4179688	3.234765576	9.656445288	-0.9773681610000001	-0.79345703	3.112793	-0.48828125	1549639849.436
-8.053417932	-1.1771484620000001	-7.162182608000001	-5.493164	-1.6479492	-1.4648438	9.25090306	-0.5562744110000001	-1.8375000000000001	5.004883	0.91552734	-1.953125	11.13864766	0.9486572480000001	0.2129394568	4.0283203	0.12207031	1.6479492	-9.12888179	0.9199462860000001	3.9034912140000007	-5.3710938	-1.2817383	1.2817383	-0.3014648462	10.615869600000002	1.488183606	-1.3427734	4.8828125	2.9296875	1.7896484620000002	9.920825180000001	-1.790844748	-0.79345703	3.7841797	-0.8544922	1549639849.476
-7.878759980000001	-1.1807373200000002	-7.104760880000001	-5.2490234	-2.1362305	-0.9765625	9.427954074	-0.43186035340000006	-1.606616214	4.9438477	0.6713867	-1.7089844	11.13864766	0.9486572480000001	0.2129394568	4.0283203	0.12207031	1.6479492	-8.948242212	1.259692392	4.11044928	-5.493164	-0.9765625	1.3427734	-0.454589856	10.4459964	1.314721646	-1.2817383	5.065918	2.5024414	1.6999267180000002	9.98542482	-1.88774411	-0.6713867	4.8828125	-0.9765625	1549639849.516
-7.872778060000001	-0.75964357	-6.951635880000001	-5.1879883	-0.9765625	-0.4272461	9.427954074	-0.43186035340000006	-1.606616214	4.9438477	0.6713867	-1.4038086	10.42446286	0.309838858	-1.2178222840000001	4.0283203	0.12207031	1.6479492	-8.814257788	1.447509784	4.0602050720000005	-5.554199	-1.5258789	1.5258789	-0.7524658540000001	10.23784146	1.3649658540000003	-1.3427734	4.8828125	2.319336	1.9810547120000002	9.953125	-1.5372314300000003	-1.2817383	5.7373047	-0.6713867	1549639849.556
-8.895605432000002	-0.43186035340000006	-7.4349366	-5.9814453	-1.8310547	-0.48828125	9.66242662	-0.30744628600000007	-2.0935058900000003	5.004883	0.9765625	-1.0375977	11.270239120000001	0.7285400360000001	-1.0993896760000001	4.8828125	1.2207031	0.18310547	-9.201855432	1.119726538	3.8831542540000004	-5.493164	-1.7700195	1.7089844	-0.8900390380000001	10.120605040000001	1.670019568	-1.2207031	4.638672	2.319336	2.557666034	10.222289840000002	-0.778784146	-1.8920898	5.6762695	-0.12207031	1549639849.596
-9.5451902	-1.565942392	-6.13815944	-7.446289	-4.1503906	-0.6713867	9.922021760000002	-0.439038089	-2.433251996	4.8828125	1.8310547	-0.48828125	11.35158696	1.069482428	-0.6364257788	4.760742	2.0751953	0.18310547	-9.189892572	0.31223143000000003	4.38439946	-4.9438477	-0.5493164	1.5869141	-1.111352536	10.06079074	2.4200927520000004	-1.159668	4.4555664	2.4414062	4.300659146	10.52614766	0.47971191100000005	-2.9907227	6.4086914	0.6713867	1549639849.636
-9.265259080000002	-3.4034423920000005	-3.363964856	-6.164551	-1.6479492	-0.91552734	9.922021760000002	-0.439038089	-2.433251996	4.8217773	0.79345703	-0.24414062	11.35158696	1.069482428	-0.6364257788	4.5166016	2.746582	0.4272461	-9.081030252000001	-0.5658447284000001	3.6080077880000005	-5.004883	-2.6855469	1.5258789	-1.111352536	10.06079074	2.4200927520000004	-0.6713867	4.638672	2.380371	5.40363768	10.014135880000001	2.0731689300000005	-3.9672852	6.8359375	2.1362305	1549639849.676
-10.315600540000002	-2.778979532	-1.9954101440000003	-5.004883	-0.5493164	-1.3427734	10.463940200000001	-0.7560547120000001	-2.239453076	5.004883	0.30517578	-0.30517578	11.33483876	2.43205571	1.0969971040000002	4.3945312	1.8310547	0.8544922	-10.26535692	-1.6843750000000002	4.4489991	-5.004883	-1.0375977	2.0141602	-1.2309814300000002	9.49494658	4.3054442900000005	-0.18310547	4.333496	2.5634766	5.24572734	10.459154860000002	1.5958496400000002	-4.5166016	7.019043	3.6621094	1549639849.716
-10.52614766	-2.902197284	-3.3735351440000003	-5.554199	-1.2207031	-2.0141602	10.50461412	-0.8732910340000001	-2.421289038	5.432129	0.9765625	-0.24414062	11.33483876	2.43205571	1.0969971040000002	4.5776367	0.7324219	1.2817383	-10.911352340000002	-2.127001996	4.65476088	-5.1879883	-0.4272461	2.0751953	-1.2309814300000002	9.49494658	4.3054442900000005	0.061035156	4.638672	2.6245117	1.7621337860000001	10.95800818	0.2572021466	-2.5634766	4.9438477	4.333496	1549639849.756
-8.68745108	-2.976367212	-2.7311278960000003	-5.004883	-2.9907227	-1.2817383	10.20314946	-1.020434604	-3.575707968	5.79834	0.8544922	-0.061035156	10.80249002	2.777783246	1.193896466	5.004883	0.61035156	1.2817383	-10.000976440000002	-1.874584964	4.251611420000001	-5.1879883	1.4648438	1.8310547	-0.37204589660000004	10.635009980000001	4.4513915740000005	0.24414062	5.6762695	2.0751953	0.891235324	10.034472840000001	-1.7645263580000001	-0.30517578	4.3945312	4.211426	1549639849.796
-7.601220746000001	-0.9737792932	-1.565942392	-4.5166016	0.91552734	-0.91552734	9.402832068	-0.955834964	-3.8783691100000004	5.859375	-0.24414062	-0.18310547	10.8981929	4.1140380400000005	1.138867212	5.2490234	1.5869141	0.7324219	-8.5582518	-1.27763678	3.2527099640000006	-4.9438477	0.48828125	1.953125	-2.22629393	8.668310700000001	2.9249266200000004	-0.18310547	7.3242188	1.5258789	3.79582518	7.611987320000001	-2.80051268	3.90625	5.9814453	5.554199	1549639849.836
-8.58217752	-0.0813476538	-2.9165527160000004	-5.7373047	-0.30517578	-1.7700195	8.6348143	-0.7141846040000002	-3.5541748200000005	5.859375	-0.061035156	-0.24414062	10.16486772	4.5255616000000005	2.1712646760000003	5.6152344	1.8920898	0.91552734	-8.036669928	-1.0240234620000002	2.8124755400000003	-4.699707	-0.061035156	2.319336	-2.7048096040000003	8.225683606	2.288500998	-0.79345703	6.713867	1.7700195	3.1964844240000003	10.991503600000001	-1.350610324	4.8217773	8.422852	7.019043	1549639849.876
-8.979345746000002	-0.80390625	-3.4596679320000003	-5.554199	-0.12207031	-1.6479492	8.6348143	-0.7141846040000002	-3.5541748200000005	5.554199	-0.24414062	-0.12207031	10.16486772	4.5255616000000005	2.1712646760000003	5.432129	1.7700195	1.5258789	-8.34411592	-1.320703076	3.1893066100000005	-4.699707	-0.061035156	2.2583008	-2.7048096040000003	8.225683606	2.288500998	-0.79345703	5.126953	1.953125	2.845971646	11.43891574	-1.043164038	5.554199	6.7749023	6.958008	1549639849.916
-9.363354532	-1.113745108	-3.440527356	-5.7373047	0.36621094	-1.6479492	9.175537140000001	-0.2930908246	-3.887939496	5.065918	-0.48828125	0.061035156	9.80478534	4.06140126	1.6161865020000004	5.004883	0.91552734	1.4648438	-8.509204074000001	-1.159204074	3.4823974640000004	-4.8217773	0.18310547	2.1972656	-1.990625	9.362158246000002	2.834008786	-0.18310547	4.3945312	1.7700195	1.829125998	11.833691100000001	-0.641210962	6.958008	7.080078	5.554199	1549639849.956
-9.4171875	-1.733422824	-3.9322021760000005	-5.554199	0.061035156	-1.5258789	9.290380890000002	-0.2177246106	-3.12351088	4.699707	-0.36621094	0.18310547	10.09428714	3.847265576	1.4056396760000003	4.4555664	0.30517578	1.159668	-8.66352536	-0.839794928	3.603222644	-4.8217773	-0.24414062	2.1362305	-1.7477783540000003	9.682763580000001	2.98952626	0.4272461	4.211426	1.2817383	1.2668701080000002	11.917432100000003	0.03349609424	6.286621	7.751465	4.9438477	1549639849.996
-9.066674820000001	-2.0061767180000003	-3.53981929	-5.1879883	-1.7700195	-1.4038086	9.303539840000001	-0.1303955072	-2.58278804	4.699707	-0.36621094	0.24414062	10.09428714	3.847265576	1.4056396760000003	3.9672852	0.24414062	0.9765625	-8.48049321	-0.5048339856	3.71088858	-4.638672	-0.061035156	1.953125	-1.830322284	9.75214856	2.802905252	0.5493164	4.699707	0.91552734	0.611303714	11.42814946	0.42587889400000006	5.6152344	6.8969727	4.0893555	1549639850.036
-7.940966754000001	-1.5300537140000001	-2.5971435700000005	-4.272461	-0.24414062	-0.61035156	9.354980432000001	0.0861328125	-2.178442392	4.760742	-0.8544922	0.24414062	10.81086412	3.24194339	2.259790036	3.8452148	0.12207031	0.79345703	-8.13117662	-0.025122070680000004	3.3531983800000003	-4.333496	-0.5493164	1.7089844	-1.859033246	9.44350589	2.78017572	0.24414062	4.211426	0.91552734	0.40075683900000003	10.49982878	0.4330566394	4.638672	6.8969727	2.9296875	1549639850.076
-8.156298920000001	-1.111352536	-2.958422824	-3.2958984	1.6479492	-0.5493164	9.38608426	0.42707518000000005	-1.9966064300000002	4.5166016	-0.9765625	0.061035156	10.893408540000001	3.01225589	2.503832968	3.9672852	0.4272461	0.8544922	-8.024707068	0.33854982	3.363964856	-3.8452148	-0.48828125	1.6479492	-1.888940396	9.25090306	2.68327626	-0.24414062	3.7841797	1.0375977	1.02761232	8.921923920000001	0.6555663939999999	3.9672852	4.0893555	2.380371	1549639850.116
-9.3657473	-0.9510498200000002	-3.8735839660000004	-3.2348633	0.8544922	-0.6713867	9.76770018	0.6364257788	-2.0743652160000003	4.1503906	-0.91552734	-0.061035156	10.893408540000001	3.01225589	2.503832968	3.8452148	0.6713867	1.159668	-7.96130342	0.5072265576	3.331665036	-3.4179688	-1.159668	1.5258789	-1.9284179320000001	9.283202880000001	2.569628894	-0.61035156	3.6621094	1.4038086	2.14973143	8.62285144	0.7955322480000001	4.333496	2.8076172	1.5869141	1549639850.156
-10.27971196	-0.8828613220000001	-3.926220746	-3.2348633	0.5493164	-0.7324219	10.2342527	0.660351538	-2.112646466	3.7231445	-0.6713867	-0.18310547	10.984326079999999	2.6079101440000003	2.501440396	3.6010742	0.7324219	1.4038086	-8.38239766	0.5957519568	3.8269287140000006	-2.8076172	-2.0751953	1.2817383	-1.629345746	9.661230432000002	2.6497802520000002	-0.8544922	3.0517578	1.7700195	4.2791259	8.6264402	1.1699707068	2.8076172	2.380371	0.7324219	1549639850.196
-10.552465560000002	-0.6089111420000001	-3.69892572	-2.6245117	-0.4272461	-0.4272461	10.154101440000002	0.6340332068000001	-1.8650146760000001	3.4179688	-0.36621094	-0.30517578	10.8551268	2.383007788	2.447607428	3.2348633	0.9765625	1.5869141	-8.93029802	0.6077148560000001	4.76481929	-2.319336	-1.2817383	1.159668	-0.9187500000000001	9.859814300000002	3.093603534	-0.7324219	2.5024414	2.0141602	6.24223642	9.177929712000001	1.7406005400000002	1.953125	3.6010742	0.7324219	1549639850.236
-10.0213134	-1.58747554	-4.521972644000001	-2.1362305	0.6713867	-0.48828125	10.320385880000002	0.44621582460000003	-1.580297824	3.112793	-0.36621094	-0.4272461	10.8551268	2.383007788	2.447607428	2.6245117	0.5493164	1.5869141	-9.593042032000001	0.22011719240000002	4.917944289999999	-2.1362305	-0.8544922	1.0986328	-0.4521972644	10.6074955	3.5242675720000003	-0.30517578	2.2583008	1.8310547	4.043457068	8.994897660000001	0.005981445288000001	2.1362305	3.8452148	-0.061035156	1549639850.276
-10.81445288	-3.0337889400000004	-4.95622554	-1.6479492	-0.9765625	-0.79345703	10.784546220000001	-0.2835205072	-1.7106933900000003	3.0517578	0.061035156	-0.18310547	11.27382788	2.0061767180000003	1.95234375	2.380371	0.24414062	1.4648438	-10.462744600000002	-0.24165038940000003	5.261279254	-2.319336	-0.36621094	1.159668	-0.2895019568	11.54777806	3.7395996400000002	0.12207031	2.5024414	1.7089844	1.967895468	9.69592302	-0.793139676	1.2207031	2.0751953	-1.8310547	1549639850.316
-10.072753600000002	-2.077954074	-4.1511230040000004	-1.5258789	-1.953125	-0.24414062	11.300146760000002	-1.2668701080000002	-1.7035155760000003	3.1738281	-0.061035156	0.061035156	11.88632788	2.213134784	1.7812744600000001	2.380371	0.4272461	1.0986328	-10.706787140000001	-0.113647464	4.968188400000001	-2.380371	0.4272461	1.2207031	-0.2607910144	11.566919420000001	3.4261719240000006	0.30517578	2.6855469	1.4038086	2.3806152160000003	11.66022914	3.5386230040000006	-0.12207031	3.1738281	-2.0141602	1549639850.356
-7.956518570000001	-0.953442392	-3.776684604	-2.1362305	-0.91552734	-0.61035156	10.67807608	-1.685571286	-0.9486572480000001	3.2348633	-0.79345703	0	11.88632788	2.213134784	1.7812744600000001	2.5024414	0.24414062	0.7324219	-9.2556884	0.1435546875	3.7025146760000003	-2.4414062	1.7089844	1.2207031	-0.416308606	10.163672120000001	2.7550537140000007	0.12207031	3.112793	0.9765625	3.255102536	10.576391280000001	1.33386232	0.061035156	-1.0375977	-2.6245117	1549639850.396
-7.809375	-0.9354980432000001	-4.146337860000001	-2.0141602	1.0375977	-1.159668	9.447094748	-1.5491942900000002	-0.57421875	3.112793	-0.7324219	-0.48828125	10.767798020000003	2.241845746	1.9726807100000001	2.6245117	0.5493164	0.7324219	-8.795117212000001	0.15671386780000002	2.471533246	-2.9907227	-0.4272461	1.0986328	-0.6232665740000001	9.640893570000001	2.027709964	-0.5493164	3.4179688	0.6713867	3.7970214660000003	9.13725589	-0.31701660340000004	0.9765625	0.48828125	-2.6245117	1549639850.436
-8.848950180000001	-0.5060302716	-5.017236420000001	-3.479004	-0.6713867	-1.2207031	9.19946286	-1.656860324	-0.735717752	3.0517578	-0.24414062	-0.9765625	10.285692899999999	1.6090087860000002	1.1651855432	2.9907227	0.7324219	1.0375977	-8.70061052	0.35649413939999997	2.9093750000000003	-3.2348633	0.8544922	1.0375977	-0.7381103240000001	9.933984620000002	1.6879638580000003	-1.0375977	3.6010742	0.79345703	3.974072284	9.20065944	-0.230883786	1.3427734	2.6855469	-2.5024414	1549639850.476
-9.1193116	-1.0670898560000002	-5.161987320000001	-4.1503906	-0.5493164	-1.2817383	9.19946286	-1.656860324	-0.735717752	2.9907227	0.36621094	-0.91552734	10.285692899999999	1.6090087860000002	1.1651855432	3.1738281	1.0986328	0.79345703	-8.9745607	0.5957519568	3.1438476440000005	-3.540039	-1.4038086	0.91552734	-0.7381103240000001	9.933984620000002	1.6879638580000003	-1.0375977	3.2348633	1.0375977	3.6080077880000005	9.176733426	-0.1124511682	1.2817383	2.2583008	-2.5024414	1549639850.515
-9.284399460000001	-1.7094971040000002	-5.063891574	-3.9672852	-2.0141602	-1.2207031	9.087011780000001	-1.927221646	-0.27155761780000004	3.0517578	-0.061035156	-0.7324219	10.834789840000001	1.6927490020000002	0.248828125	3.112793	1.0986328	0.6713867	-8.84177266	0.6723144568000001	3.81616214	-3.4179688	0.9765625	0.91552734	-0.5981445288	9.616967752	1.833911142	-0.79345703	3.0517578	0.9765625	2.6964355040000005	9.66242662	-0.10288086060000001	1.159668	1.5258789	-2.5634766	1549639850.555
-8.291479532	-2.024121106	-4.1236084260000005	-3.479004	-1.7089844	-1.0986328	9.087011780000001	-1.927221646	-0.27155761780000004	3.4179688	-0.8544922	-0.61035156	10.834789840000001	1.6927490020000002	0.248828125	2.9907227	0.7324219	0.61035156	-8.466137680000001	1.106567392	3.62475589	-3.4179688	-0.48828125	0.79345703	-0.5981445288	9.616967752	1.833911142	-0.24414062	3.479004	0.6713867	2.086328076	9.8418705	-0.0681884784	1.2207031	1.2817383	-2.9296875	1549639850.595
-7.54260234	-1.6664307100000002	-3.6331298920000004	-2.380371	-0.30517578	-1.0986328	8.990112320000001	-1.58747554	-0.05981445288	3.4179688	-0.8544922	-0.61035156	10.605102340000002	1.6999267180000002	0.5909667932	3.0517578	0.5493164	0.7324219	-8.18620607	1.489379892	3.484790036	-3.1738281	0.48828125	0.8544922	-0.40793457460000004	8.90876448	1.4977538940000001	-0.36621094	3.1738281	0.61035156	1.5527832460000002	9.79401857	-0.173461911	1.3427734	0.79345703	-2.9296875	1549639850.635
-7.625146760000001	-1.32189946	-4.21452626	-2.319336	-0.061035156	-1.159668	8.777173020000001	-0.9677978240000001	-0.027514648560000004	3.1738281	-0.48828125	-0.48828125	10.0895018	1.431957968	0.734521466	3.0517578	0.36621094	0.8544922	-8.00197734	1.66403804	3.2874023560000003	-2.9296875	-0.061035156	0.7324219	-0.49406739200000005	8.80588408	1.412817392	-0.5493164	3.0517578	0.6713867	1.469042932	9.612182608000001	-0.2225097644	1.0986328	0.7324219	-2.8076172	1549639850.675
-8.327368210000001	-1.331469748	-4.828222644	-1.7089844	0.7324219	-0.7324219	8.87407248	-0.05981445288	0.07177734424	2.8076172	-0.30517578	-0.48828125	10.06796924	1.318310504	0.729736322	2.9907227	0.48828125	0.79345703	-8.137158246	1.899707068	3.3567871400000002	-2.6245117	0.24414062	0.6713867	-0.949853534	9.139648560000001	1.3051513580000003	-0.6713867	3.112793	0.6713867	1.4786132200000002	9.30832518	-0.49406739200000005	0.61035156	1.159668	-2.6245117	1549639850.715
-9.632519568000001	-1.189111322	-5.406030252000001	-1.159668	0.36621094	-0.061035156	9.45307608	0.19499511780000003	-0.2775390576	2.6855469	-0.7324219	-0.36621094	10.06796924	1.318310504	0.729736322	2.8686523	0.6713867	0.91552734	-8.17902806	2.3937744600000004	3.4213867800000006	-2.0751953	-0.061035156	0.61035156	-1.3637695680000002	9.677978240000002	1.294384784	-0.61035156	2.8686523	0.8544922	1.447509784	9.680371106	-0.7692138580000001	0.12207031	1.5258789	-2.319336	1549639850.755
-9.593042032000001	-0.052636719240000004	-5.9012939300000005	-1.7089844	-0.7324219	0.36621094	9.45307608	0.19499511780000003	-0.2775390576	2.6855469	-0.7324219	-0.36621094	10.987914840000002	1.732226538	1.068286142	2.5634766	0.5493164	0.91552734	-8.846557608000001	2.1760498200000002	3.8915283540000005	-1.4038086	-1.0375977	0.5493164	-1.36018071	10.26416034	1.6915527160000003	-0.5493164	2.1972656	1.0986328	1.906884784	10.160083360000002	-0.4438232428	-0.30517578	1.6479492	-2.0751953	1549639850.795
-8.644384980000002	0.891235324	-5.751757788000001	-1.953125	0.48828125	0.061035156	10.320385880000002	0.41152344240000005	-0.4091308606000001	2.1362305	-0.61035156	-0.24414062	11.247509980000002	2.100683606	1.3972655760000001	2.0141602	0.5493164	0.7324219	-9.133667032	0.846972644	4.12839357	-1.6479492	-0.6713867	0.6713867	-1.2417480040000002	10.34670378	2.48828125	-0.24414062	1.2207031	1.159668	2.73830571	10.459154860000002	-0.2643798822	-1.2207031	1.5258789	-1.8310547	1549639850.835
-9.90407698	0.03828125	-6.001782248	-3.479004	0.18310547	-0.18310547	11.154199280000002	0.5096191394	-0.34213867800000003	1.7700195	-0.24414062	-0.18310547	11.247509980000002	2.100683606	1.3972655760000001	1.3427734	0.18310547	0.61035156	-9.644482428000002	0.17824707460000003	4.134375	-1.8920898	-1.6479492	0.8544922	-0.7799804712000001	10.66970198	3.1175292540000004	0.4272461	0.91552734	0.7324219	3.88674321	10.43403354	-0.265576178	-2.319336	2.4414062	-1.3427734	1549639850.875
-11.389867720000002	-1.58149411	-5.49934056	-3.9672852	-1.7700195	-0.4272461	11.52146016	0.32060547120000005	-0.5658447284000001	1.5869141	-0.12207031	-0.24414062	11.03576628	2.0911132200000004	1.792041034	0.91552734	-0.5493164	0.5493164	-10.609887680000002	-0.385205072	4.768408246	-1.8920898	-0.61035156	0.9765625	-0.5670410144	11.326464660000001	3.770703076	0.8544922	0.36621094	0.36621094	4.188207968	10.67089856	0.33017577880000004	-3.7231445	2.6855469	-0.12207031	1549639850.915
-10.06557608	-2.9273192900000002	-3.5206787140000007	-3.112793	-2.9296875	-0.36621094	12.084912140000002	-0.17944336060000002	-1.353002896	1.4038086	0.18310547	0	11.05610324	1.923632788	2.1521240020000003	0.8544922	-0.6713867	0.12207031	-10.18879442	-0.265576178	3.5326415740000003	-1.7700195	-0.4272461	0.9765625	-0.5670410144	11.326464660000001	3.770703076	0.6713867	0.5493164	-0.12207031	5.16557608	10.50102536	1.114941394	-4.5166016	1.5869141	1.953125	1549639850.955
-8.229272660000001	-2.674902356	-0.4294677716	-2.5634766	-0.79345703	0.061035156	10.083520860000002	-0.663940396	-1.079052716	1.0375977	0.61035156	-0.061035156	11.49873004	2.3243896760000005	2.442822284	0.91552734	-0.79345703	-0.12207031	-9.394457968000001	-0.2643798822	2.6904540740000003	-1.2207031	0.18310547	1.0375977	-2.0887207460000004	8.612085160000001	3.55058606	0.24414062	1.4038086	0.12207031	6.512597840000001	9.03317842	0.24165038940000003	-3.2958984	1.4648438	4.9438477	1549639850.995
-8.7364991	-2.5540771760000003	-0.8206542932	-1.7089844	3.9672852	-0.30517578	8.935082968000001	-0.44143066100000006	-1.5180908540000002	0.8544922	0.91552734	-0.36621094	10.243823380000002	2.828027356	2.843579074	1.0986328	-0.18310547	0.30517578	-9.83110324	-0.6818847840000001	2.4200927520000004	-1.0986328	-0.7324219	1.0375977	-2.292089856	9.1875	3.744384784	-0.30517578	0.9765625	0.36621094	4.657153354	9.636108426000002	1.2489257200000001	-1.4648438	2.9907227	6.652832	1549639851.035
-10.64338408	-1.9942138580000002	-3.52546376	-0.79345703	-0.91552734	-0.24414062	8.9829348	-0.8074951080000001	-2.027709964	0.79345703	1.4648438	-0.30517578	10.228271760000002	3.1641846040000003	1.9702880400000002	1.2817383	0.18310547	0.6713867	-9.34421376	-1.0072753600000002	3.075659146	-1.0986328	1.4038086	0.79345703	-2.286108426	9.733007788	3.8281250000000004	-0.12207031	1.0375977	0.7324219	1.374536142	12.564624100000001	0.2895019568	0.30517578	1.8310547	6.4697266	1549639851.075
-8.97575679	-1.312329074	-2.445214856	-2.4414062	-1.0986328	-0.061035156	8.9829348	-0.8074951080000001	-2.027709964	0.8544922	1.2817383	0.061035156	10.228271760000002	3.1641846040000003	1.9702880400000002	1.159668	0.12207031	0.36621094	-8.411108426	-0.9725830072	2.47392572	-1.2207031	-0.91552734	0.48828125	-2.42607428	8.742480432	3.5015380400000002	0.30517578	1.4038086	0.4272461	1.81118161	11.790625	0.007177734620000001	0.4272461	0.91552734	6.652832	1549639851.115
-8.26875	-0.846972644	-1.8446777160000003	-1.7700195	-0.61035156	-0.6713867	8.235253894000001	-0.974975589	-1.4211913940000003	0.8544922	0.061035156	-0.12207031	9.86699182	3.0995849640000004	2.46794429	0.79345703	-0.36621094	0.24414062	-8.35009784	-0.553881839	3.0086670320000004	-0.79345703	0.7324219	0.4272461	-1.8542480040000002	8.57380342	3.4572753600000006	0.18310547	1.0986328	0.30517578	1.1879150360000001	11.470019960000002	1.3266846040000002	2.319336	1.5869141	6.225586	1549639851.155
-8.05222194	-0.9594238220000001	-1.8566405760000002	-1.7700195	-0.5493164	-0.7324219	8.059399460000002	-0.48569336060000007	-1.5551757200000003	1.159668	-0.24414062	-0.24414062	9.413598740000001	2.4811035340000003	2.5265625000000003	0.6713867	-0.18310547	0.4272461	-8.12878444	-0.6902587860000001	2.8088867800000004	-0.7324219	-0.12207031	0.18310547	-1.193896466	8.553466754	3.8197509000000003	0.061035156	0.61035156	0.30517578	0.7895507788	9.939965560000001	1.29558107	3.540039	2.8686523	5.554199	1549639851.195
-8.43742662	-1.2907959260000001	-1.5934570680000002	-0.5493164	1.0986328	-0.18310547	8.059399460000002	-0.48569336060000007	-1.5551757200000003	1.0986328	-0.4272461	-0.30517578	9.413598740000001	2.4811035340000003	2.5265625000000003	0.8544922	-0.18310547	0.18310547	-8.206542932000001	-1.0718750000000001	3.262280252	-0.7324219	-0.12207031	0.18310547	-1.1257080072	8.77597644	3.953735324	-0.061035156	0.91552734	0.18310547	0.381616214	8.927905252	1.207055661	4.333496	3.3569336	3.7841797	1549639851.235
-9.26047374	-0.4342529254	-2.51459964	-0.36621094	0.30517578	-0.36621094	8.943457068	0.0837402356	-1.3709472839999999	1.0986328	-0.4272461	-0.30517578	9.956713760000001	1.949951178	2.5421141200000004	0.8544922	0.061035156	0.24414062	-8.51159694	-1.195092752	3.5362304320000004	-0.9765625	-0.12207031	0.12207031	-0.9055908540000002	9.14802266	4.112841754000001	-0.061035156	1.0375977	0.18310547	-0.6220702880000001	9.092993210000001	1.933203076	2.319336	2.8076172	2.0751953	1549639851.275
-9.55117212	0.1579101538	-2.5026367800000004	-1.0375977	0.36621094	-0.5493164	8.943457068	0.0837402356	-1.3709472839999999	1.0986328	-0.5493164	-0.12207031	10.193578780000001	1.7118896760000002	2.8220459260000004	0.79345703	0.12207031	0.24414062	-8.6264402	-1.175952176	3.7096923920000004	-0.91552734	0.24414062	0.18310547	-0.7117919928	9.14204074	4.21452626	0	0.8544922	0.18310547	1.0347900360000002	7.8548342600000005	1.5958496400000002	3.6621094	0	1.159668	1549639851.315
-9.961499100000001	0.40314941100000007	-2.656957968	-0.61035156	0.91552734	-0.61035156	9.687548920000001	-0.01794433606	-1.3685547120000001	0.9765625	-0.4272461	-0.061035156	10.193578780000001	1.7118896760000002	2.8220459260000004	0.79345703	0	0.12207031	-8.717358426	-1.195092752	3.75754393	-0.79345703	-0.061035156	0.24414062	-0.805102536	9.10615216	4.222900360000001	0	0.91552734	0.12207031	1.637719748	8.033081070000001	1.4618652160000003	3.6010742	-0.18310547	-0.18310547	1549639851.355
-10.40053714	0.9426757788	-2.93808606	-1.159668	1.159668	-0.36621094	10.29646016	-0.20097655760000002	-1.3470214660000002	0.91552734	-0.24414062	-0.061035156	10.620653960000002	1.562353534	3.0313964660000003	0.79345703	0.12207031	0.18310547	-8.827417032000001	-1.3039550720000002	4.01953125	-0.8544922	-0.12207031	0.48828125	-0.88645018	9.45427266	4.2336670320000005	-0.12207031	0.79345703	0.18310547	3.2969726440000002	8.870483426000002	2.5445067900000002	2.1362305	-1.159668	-1.2817383	1549639851.395
-11.657836960000001	-0.0861328125	-3.5314452880000005	-2.0141602	1.4648438	-0.30517578	10.29646016	-0.20097655760000002	-1.3470214660000002	0.9765625	-0.061035156	0.061035156	10.847949280000002	1.5013427520000002	2.743090854	0.8544922	0.061035156	0.36621094	-9.03796376	-1.373339856	3.86879892	-0.91552734	-1.4038086	0.5493164	-0.7309326080000002	9.97585414	4.221704074	0	0.61035156	0.36621094	9.254492212	8.6766848	2.424877896	0.9765625	0.79345703	-0.7324219	1549639851.435
-10.8886232	-1.6520751800000002	-3.9453614200000002	-1.2207031	-2.5024414	-0.24414062	10.699609620000002	-0.43066405760000004	-1.3063476440000001	0.9765625	0.18310547	0.24414062	10.847949280000002	1.5013427520000002	2.743090854	0.8544922	-0.061035156	0.36621094	-9.712670926000001	-1.0898193390000002	4.366455072	-0.91552734	-1.4038086	0.5493164	-0.7309326080000002	9.97585414	4.221704074	0.18310547	0.61035156	0.4272461	5.123706070000001	9.3489991	0.2033691394	-0.12207031	-0.8544922	-2.319336	1549639851.475
-9.39326178	-2.8806639400000003	-2.605517572	0.48828125	0.91552734	0.18310547	10.676879500000002	-0.9426757788	-0.8960205072	1.0986328	0.30517578	0.24414062	11.41140126	1.544409146	2.026513678	0.8544922	-0.12207031	0.18310547	-10.19597194	-0.7763915740000001	4.036279254000001	-0.8544922	-0.48828125	0.48828125	-0.8529540740000001	10.89580072	3.9968016200000003	0.30517578	0.7324219	0.4272461	2.378222644	9.797607428000001	2.32917482	0	1.5869141	-2.4414062	1549639851.515
-9.840673920000002	-1.6305420320000001	-4.182226440000001	0.7324219	-0.18310547	-0.12207031	10.530933	-1.4678466460000001	-0.840991214	1.3427734	0.24414062	0.18310547	12.22128894	2.0755615020000002	1.8638183900000003	0.9765625	-0.30517578	0.061035156	-10.11821286	-0.3289794928	3.62236322	-0.91552734	0.30517578	0.61035156	-1.318310504	10.453173920000001	3.21921376	0.18310547	1.159668	0.48828125	6.35109874	10.28688948	0.8948242212000002	0.061035156	-3.0517578	-2.5024414	1549639851.555
-8.38120108	-1.43076178	-4.14035643	-1.0375977	-1.0986328	-0.61035156	10.530933	-1.4678466460000001	-0.840991214	1.5869141	0.12207031	0.061035156	12.22128894	2.0755615020000002	1.8638183900000003	1.2817383	0.12207031	0	-9.18630342	-0.10886230040000001	2.47631839	-0.91552734	0.30517578	0.61035156	-1.318310504	10.453173920000001	3.21921376	-0.18310547	1.2817383	0.48828125	4.057812500000001	10.624242720000002	-0.343334964	0.061035156	0.5493164	-1.8920898	1549639851.595
-8.46015625	-2.021728534	-3.62475589	-0.4272461	0.48828125	-0.24414062	10.04045378	-1.720263678	-0.6160888580000001	1.4648438	-0.36621094	-0.48828125	10.850341460000001	2.1844238220000003	2.031298822	1.3427734	0.36621094	0.5493164	-9.477001800000002	0.2260986322	2.777783246	-1.0375977	-0.12207031	0.48828125	-1.373339856	9.58586412	2.1329834260000005	-0.48828125	1.2207031	0.36621094	2.5181884000000005	9.427954074	-0.593359375	0.8544922	0.79345703	-2.5634766	1549639851.635
-9.20065944	-1.642504892	-4.218115216	-0.79345703	0.18310547	0.12207031	9.418384080000001	-1.5013427520000002	-0.492871106	1.159668	0.24414062	-0.6713867	10.509399460000001	1.9164550720000002	1.031201178	1.0375977	0.4272461	0.79345703	-9.21979982	0.5550781250000001	2.72036142	-1.0375977	-0.30517578	0.30517578	-1.4044433900000002	10.0631839	2.235864218	-0.48828125	1.0986328	0.5493164	1.9762695680000002	9.688745108	-0.458178714	0.8544922	-0.30517578	-2.5634766	1549639851.675
-9.241332968	-1.3793212860000001	-4.19060054	-0.48828125	-0.6713867	0.18310547	9.28200679	-1.3446288940000002	-0.44621582460000003	1.159668	0.24414062	-0.6713867	10.509399460000001	1.9164550720000002	1.031201178	0.91552734	0.4272461	0.48828125	-8.753247300000002	0.5813964856000001	3.38908696	-0.8544922	0.24414062	0.24414062	-1.592260782	9.53442392	2.3542969240000002	-0.36621094	1.0375977	0.5493164	2.201171924	9.729418930000001	-0.7823730432	0.61035156	-1.4038086	-2.6855469	1549639851.715
-8.269946580000001	-0.8756836060000002	-3.507519568	-0.18310547	-1.0375977	-0.18310547	8.84296875	-0.5514892572000001	0.8134765380000001	1.0986328	-0.061035156	0	10.6074955	2.04326178	0.7393066100000001	0.8544922	0.18310547	0.30517578	-8.07016574	0.734521466	2.934497104	-0.79345703	-0.61035156	0.18310547	-1.592260782	9.53442392	2.3542969240000002	-0.061035156	0.9765625	0.4272461	2.45	9.661230432000002	-0.925927716	0.8544922	-1.6479492	-2.746582	1549639851.755
-7.455273560000001	-0.8242431610000001	-2.9129637600000002	0	0.6713867	-0.36621094	8.66950679	0.0095703125	0.7608398560000001	1.0986328	-0.61035156	-0.061035156	9.57150908	1.638916034	1.152026358	0.91552734	0.12207031	0.5493164	-8.03786592	0.7775878600000001	3.289794928	-0.61035156	0.18310547	0.12207031	-0.668725589	8.357275360000001	2.229882788	-0.18310547	0.61035156	0.36621094	2.313623004	9.29636232	-0.88645018	0.8544922	-0.7324219	-2.8076172	1549639851.795
-8.192187500000001	-0.8278320288	-3.7204589660000003	0.24414062	1.2207031	-0.5493164	8.66950679	0.0095703125	0.7608398560000001	0.9765625	-0.12207031	-0.12207031	9.57150908	1.638916034	1.152026358	0.91552734	0.18310547	0.6713867	-8.017529254000001	0.8182617212000002	3.3771241	-0.61035156	0.18310547	0.12207031	-0.668725589	8.357275360000001	2.229882788	-0.30517578	0.36621094	0.30517578	2.204760782	9.16357428	-0.6256591459999999	0.79345703	-0.061035156	-2.6245117	1549639851.834
-8.968579074	-0.592163089	-4.54111322	-0.061035156	-0.7324219	-0.48828125	8.632422120000001	0.5048339856	0.3182128894	0.79345703	0	-0.12207031	9.07385234	1.2608886780000002	0.9307128600000001	0.9765625	0.12207031	0.48828125	-8.150317392	0.840991214	3.62475589	-0.48828125	-0.18310547	0.061035156	-0.27993163940000004	8.60371106	2.3351562500000003	-0.12207031	0.6713867	0.12207031	2.08752446	9.25688498	-0.517993161	0.4272461	0.36621094	-2.2583008	1549639851.875
-8.720947480000001	-0.6244628600000001	-4.01953125	-0.18310547	-0.4272461	-0.061035156	9.097778060000001	0.8218505890000001	0.364868161	0.61035156	-0.24414062	0	9.63969748	1.0993896760000001	1.2513183900000002	0.79345703	0.12207031	0.18310547	-8.016332968	1.038378894	3.631933606	-0.12207031	0.24414062	-0.061035156	-0.7488769568000001	9.132470746000001	2.0839355040000003	-0.061035156	0.8544922	-0.12207031	1.7489746400000001	9.1276857	-0.41152344240000005	0.061035156	0.30517578	-1.8310547	1549639851.914
-9.125292932	-0.8744873200000001	-3.867602536	0.7324219	0.5493164	0.24414062	9.097778060000001	0.8218505890000001	0.364868161	0.36621094	-0.24414062	0	9.63969748	1.0993896760000001	1.2513183900000002	0.4272461	0.061035156	0	-8.201757788	1.2656738220000001	3.4919677520000003	0	-0.4272461	-0.24414062	-1.03359375	9.58586412	2.1700683900000004	-0.061035156	0.5493164	-0.061035156	1.425976538	9.42197284	-0.773999002	-0.24414062	-0.30517578	-1.8310547	1549639851.954
-9.30952176	0.02990722644	-4.9729737400000005	0.5493164	0.36621094	0.48828125	9.27124002	0.8218505890000001	0.2895019568	0.061035156	-0.12207031	-0.12207031	10.04882788	1.2202148560000001	1.665234424	0.061035156	-0.061035156	-0.18310547	-8.97575679	0.678295926	4.04584964	0	-0.4272461	-0.24414062	-1.03359375	9.58586412	2.1700683900000004	0	-0.18310547	0.12207031	1.677197284	9.7318116	-0.8517577880000001	-0.5493164	-0.30517578	-1.7089844	1549639851.995
-9.19348143	0.49167482	-5.150024460000001	0.48828125	0	0.9765625	9.777270468000001	0.6830810700000001	-0.01794433606	-0.18310547	0	0	11.458057100000001	1.876977536	1.599438498	-0.30517578	-0.12207031	-0.36621094	-8.612085160000001	0.1854248004	4.0326903960000005	-0.061035156	-0.12207031	-0.4272461	-1.128100589	10.59672824	3.0708741	0.18310547	-0.4272461	0	2.5409179320000006	10.035669420000001	-0.770410144	-1.4038086	-0.30517578	-1.4038086	1549639852.034
-9.884936600000001	0.5586669928	-5.035180710000001	-0.48828125	-0.12207031	1.3427734	10.90776358	-0.03588867212	-0.34812010800000004	-0.30517578	-0.18310547	-0.061035156	11.458057100000001	1.876977536	1.599438498	-0.5493164	-0.30517578	-0.4272461	-8.740087860000001	0.6101074280000001	4.131982428000001	0	-1.7700195	-0.4272461	-1.4020507200000003	10.619458360000001	2.8962158540000003	0.24414062	-0.24414062	-0.36621094	3.6462889400000003	10.0631839	-0.20097655760000002	-2.9296875	0.36621094	-0.61035156	1549639852.074
-10.886230040000001	-0.8290283540000001	-4.277929712	-2.0751953	-0.9765625	0.061035156	10.90776358	-0.03588867212	-0.34812010800000004	-0.61035156	-0.30517578	-0.12207031	11.7475589	1.8398925720000001	2.366259784	-0.6713867	-0.061035156	-0.30517578	-10.091894960000001	0.1626953076	4.477709964000001	0.79345703	-2.2583008	-0.4272461	-1.4020507200000003	10.619458360000001	2.8962158540000003	-0.36621094	-1.3427734	-0.061035156	5.252905252000001	9.99021016	0.80390625	-4.1503906	-0.061035156	0.4272461	1549639852.114
-11.269042540000001	-2.899804712	-3.3244873200000002	-1.2207031	-2.5634766	-0.48828125	11.342016280000001	-0.03229980432	-0.5825927716	-0.7324219	-0.18310547	0.061035156	11.51428264	1.876977536	2.9907226440000003	-0.91552734	-0.061035156	-0.4272461	-11.48557158	-1.489379892	4.94904802	0.79345703	-0.91552734	-0.61035156	-0.9474609620000001	10.965185700000001	3.447705072	-0.5493164	-2.1972656	-0.12207031	5.712280252000001	10.252197480000001	2.2035644960000003	-5.92041	-1.159668	2.1362305	1549639852.154
-9.77368161	-2.51459964	-0.9043945288	0.36621094	-1.2207031	0.30517578	11.7475589	-0.1674804712	-1.107763678	-1.0375977	0.4272461	0.30517578	11.560937500000001	2.12341304	2.560058606	-1.0986328	-0.4272461	-0.6713867	-10.56442842	-1.9810547120000002	4.145141574	0.30517578	2.4414062	-0.5493164	-1.0969971040000002	9.38608426	4.781567392	0.24414062	-1.0375977	-0.61035156	5.9802491	9.560742212000001	2.1258057100000003	-4.0283203	-1.2207031	5.6152344	1549639852.194
-9.438720746000001	-1.9176513580000003	-0.9283202880000001	0.7324219	3.3569336	0.12207031	9.9447509	-0.954638678	-1.2513183900000002	-1.2817383	1.4038086	0.24414062	10.266552520000001	2.9703858800000003	2.3614746400000004	-0.91552734	-0.24414062	-0.79345703	-9.840673920000002	-1.469042932	3.1366699280000003	0.36621094	0.061035156	0	-1.0969971040000002	9.38608426	4.781567392	0.24414062	0.18310547	-0.9765625	3.694140576	11.5178714	2.253808606	-0.9765625	-0.9765625	7.019043	1549639852.234
-11.014233720000002	-1.2106445288	-3.60441893	0.48828125	-2.1972656	-0.7324219	9.9447509	-0.954638678	-1.2513183900000002	-1.2207031	1.6479492	0.18310547	10.266552520000001	2.9703858800000003	2.3614746400000004	-0.8544922	-0.24414062	-0.61035156	-9.02241214	-1.415209964	3.42736821	0.7324219	1.4648438	0.061035156	-2.2286865020000004	9.05471196	4.251611420000001	0.061035156	-0.36621094	-0.48828125	1.526464856	14.216699280000002	1.262084964	-1.8920898	-1.7089844	6.1035156	1549639852.274
-8.302246106	-0.8433837860000001	-2.081542932	-0.6713867	-2.1972656	-0.36621094	10.000976440000002	-1.3817138580000001	-1.629345746	-1.0986328	1.8920898	0.4272461	10.16845746	3.301757788	2.7610351440000005	-0.79345703	-0.4272461	-0.79345703	-8.158691394	-1.610205072	2.76223143	0.6713867	-0.18310547	-0.18310547	-2.1305908540000003	8.058202880000001	3.8711913940000002	0.30517578	-0.7324219	-0.61035156	1.3362548920000001	11.86120558	1.085034146	0.24414062	-2.380371	5.6152344	1549639852.314
-6.927710160000001	-0.7058105432	-0.98334964	0.24414062	1.2207031	-0.36621094	9.375317392	-1.4558837860000002	-1.7346191100000001	-1.2207031	0.9765625	0.24414062	10.35627446	3.410620108	2.5385253600000004	-0.8544922	-0.61035156	-0.5493164	-7.809375	-1.2094482428000002	2.830419928	0.91552734	1.159668	0.12207031	-2.1305908540000003	8.058202880000001	3.8711913940000002	0.36621094	-0.79345703	-0.8544922	1.9774658540000003	10.457959260000003	2.190405252	1.8310547	1.7089844	5.1879883	1549639852.354
-7.4349366	-0.802709964	-1.32788089	0.4272461	1.5258789	-0.36621094	8.24482428	-1.069482428	-1.2441405760000002	-1.3427734	0.7324219	0.12207031	9.46743161	2.9524413940000005	2.670117212	-1.159668	-0.6713867	-0.24414062	-7.63710962	-1.369750998	2.7646241	0.9765625	0.12207031	0.061035156	-1.801611322	7.54260234	3.617578076	0.36621094	-1.0375977	-0.79345703	0.8876464660000001	8.74606929	1.465454074	1.8920898	2.5634766	4.0283203	1549639852.394
-8.234057608	-0.9043945288	-1.60183107	0.79345703	1.5258789	-0.061035156	7.7495607	-0.5802001800000001	-0.9402832068000001	-1.2207031	1.4038086	0.24414062	8.640795926000001	2.3495117800000003	2.55527356	-1.159668	-0.6713867	-0.36621094	-7.765112320000001	-1.7693115020000003	2.9033935700000004	0.9765625	0.12207031	0.061035156	-1.4522949280000002	7.741186600000001	3.7384033540000003	0.5493164	-1.0375977	-0.61035156	-0.007177734620000001	7.42775908	1.5384277160000002	2.5634766	2.8686523	2.4414062	1549639852.434
-8.918335160000002	-0.41152344240000005	-1.7597412140000002	1.0375977	1.4038086	0.30517578	7.990014480000001	-0.37802735600000004	-0.9031982428000002	-1.159668	0.6713867	0.36621094	8.947045926000001	2.0061767180000003	2.013354532	-1.0986328	-0.61035156	-0.48828125	-8.0390625	-1.7441894960000002	3.21921376	0.6713867	0.12207031	0	-1.183129892	8.151513580000001	4.030297824	0.6713867	-0.61035156	-0.48828125	-0.709399411	7.445702880000001	0.9175537140000001	2.0141602	-0.18310547	0.5493164	1549639852.474
-9.433935700000001	0.6759033540000001	-2.32319339	0.6713867	2.1972656	0.18310547	8.87407248	-0.592163089	-0.3672607428	-0.79345703	0.18310547	0.48828125	9.65883786	1.7872558900000002	1.9559326080000001	-1.0986328	-0.7324219	-0.4272461	-8.257983426000001	-1.662841754	3.42736821	0.6713867	0.12207031	0	-1.153222644	8.58815944	4.181030252	0.79345703	-0.48828125	-0.36621094	0.9677978240000001	6.75544429	1.906884784	1.7700195	-0.6713867	-0.48828125	1549639852.514
-10.67209514	0.8206542932	-3.411816394	0.12207031	2.2583008	-0.18310547	9.479394568	-0.876879892	0.0418701178	-0.36621094	0.12207031	0.4272461	10.319189300000001	1.638916034	2.436840854	-0.91552734	-0.7324219	-0.4272461	-8.559448380000001	-1.665234424	3.6929442900000002	0.5493164	-0.18310547	0.18310547	-0.899609375	9.30832518	4.32817392	0.6713867	-0.61035156	-0.12207031	4.383203076	7.11672374	2.062402356	2.4414062	-0.91552734	-0.91552734	1549639852.554
-11.600414840000001	0.9175537140000001	-3.1390625	0	0.36621094	0.36621094	9.87058058	-1.02163089	0.0980957068	-0.12207031	0	0.30517578	10.796509080000002	1.656860324	2.6210692900000003	-0.6713867	-0.61035156	-0.24414062	-8.54270018	-1.5109130400000002	3.6427001800000003	0.4272461	0.061035156	0.36621094	-0.899609375	9.30832518	4.32817392	0.5493164	-0.5493164	-0.061035156	6.8989991	8.321386780000001	2.996704074	1.0375977	-3.2958984	-1.4648438	1549639852.594
-11.684154860000001	-0.6232665740000001	-3.867602536	-1.3427734	-0.30517578	0.36621094	10.83120108	-1.235766574	0.362475589	-0.12207031	0.30517578	0.30517578	11.248705580000001	1.4391357820000001	2.592358426	-0.36621094	-0.4272461	0.061035156	-9.49494658	-1.43076178	4.023120108	0.30517578	-1.159668	0.30517578	-0.839794928	10.59792482	3.9154540740000003	0.4272461	-0.4272461	0.12207031	11.034570680000002	8.814257788	5.10336911	-1.0375977	-0.5493164	-0.48828125	1549639852.634
-10.698413040000002	-3.9932128600000003	-4.0326903960000005	0.48828125	-1.2207031	0.061035156	10.83120108	-1.235766574	0.362475589	-0.18310547	0.9765625	0.4272461	11.248705580000001	1.4391357820000001	2.592358426	-0.24414062	-0.18310547	0.12207031	-10.69003894	-1.193896466	3.9621094240000003	0.12207031	-0.4272461	0	-0.949853534	11.64228534	3.9010987400000006	0.30517578	-0.24414062	0.48828125	4.458569290000001	8.69702176	-1.0551269568000001	-0.6713867	-3.2958984	-2.6855469	1549639852.674
-10.103857820000002	-4.236059604	-4.173852536	2.8686523	1.5258789	0.79345703	10.95082968	-1.594653354	0.6400146760000001	-0.12207031	1.4648438	0.48828125	11.88034694	1.6460937500000001	2.146142572	-0.18310547	0.061035156	-0.12207031	-11.88991664	-0.16389160340000003	4.29946286	-0.12207031	0.8544922	0.30517578	-0.949853534	11.64228534	3.9010987400000006	0.30517578	0.061035156	0.4272461	4.356884784	10.34191942	3.3555908540000003	1.5258789	1.8920898	-0.5493164	1549639852.714
-9.46264676	-1.74299321	-4.277929712	0.7324219	-2.6855469	0.12207031	10.035669420000001	-2.64738768	1.2010742212	0.24414062	1.0986328	0.7324219	12.756029860000002	3.3962646760000004	1.567138678	0	0.18310547	-0.24414062	-10.20314946	0.6531738220000001	2.6485839660000003	0.30517578	2.5634766	0.4272461	-1.553979532	11.937768080000001	3.3651612400000004	0.12207031	0.4272461	0.24414062	5.24572734	12.11840854	3.70131839	-0.91552734	-2.0141602	-1.3427734	1549639852.754
-7.832104532000001	-2.1569091460000003	-3.94895018	0.48828125	1.4038086	-0.12207031	10.035669420000001	-2.64738768	1.2010742212	0.061035156	0.7324219	0.6713867	12.756029860000002	3.3962646760000004	1.567138678	0.30517578	0.9765625	0.061035156	-9.65405252	0.5658447284000001	1.4678466460000001	0.18310547	-0.4272461	-0.18310547	-2.7048096040000003	9.74257788	1.5587646760000002	-0.5493164	0.61035156	-0.061035156	2.65576178	9.594238220000001	0.4342529254	-0.24414062	-1.3427734	-1.0375977	1549639852.794
-9.043945288000002	-2.80051268	-5.078247300000001	0.91552734	-0.79345703	-0.30517578	9.159985520000001	-2.6150878600000005	1.7226562500000002	-0.30517578	1.7700195	0.36621094	10.26416034	3.6151855040000007	1.0192382788	0.24414062	1.6479492	0.30517578	-9.82751448	0.764428714	1.738207968	0.24414062	1.0375977	-0.24414062	-2.7048096040000003	9.74257788	1.5587646760000002	-0.8544922	0.36621094	0.061035156	2.951245108	9.325073380000001	-0.991723642	0.8544922	0.061035156	-1.0375977	1549639852.834
-9.029589660000001	-2.369848642	-4.519580072	0.30517578	-1.5258789	-0.24414062	8.892016574000001	-2.8064941100000005	1.375732428	-0.9765625	2.0751953	0.5493164	9.89689946	3.726440396	0.44621582460000003	0	1.953125	0	-9.7832518	0.7500732428000001	2.3483153960000003	0.24414062	0.61035156	-0.12207031	-2.843579074	10.083520860000002	1.600634784	-0.4272461	-0.061035156	0.18310547	2.74428714	9.6636232	-0.001196289038	0	-0.6713867	-1.2207031	1549639852.874
-8.39316394	-2.396167032	-3.6642334260000005	1.0986328	-0.36621094	-0.30517578	8.892016574000001	-2.8064941100000005	1.375732428	-1.159668	1.953125	1.0986328	9.89689946	3.726440396	0.44621582460000003	-0.18310547	1.4648438	-0.36621094	-9.32148462	0.8158691100000001	1.8458740020000002	0.4272461	0.79345703	-0.18310547	-1.983447284	8.9410643	1.867407248	0.18310547	-0.12207031	-0.24414062	2.6581542540000003	9.74138179	-0.2524169928	-0.12207031	-0.79345703	-1.2207031	1549639852.914
-8.38478984	-2.5851807100000004	-3.8508545320000005	1.2207031	-0.30517578	-0.36621094	7.517480432000001	-1.9930175720000003	2.0899170320000002	-0.9765625	1.7700195	1.0986328	9.650463760000001	3.4058349640000003	0.2452392572	-0.12207031	0.18310547	-0.61035156	-9.265259080000002	1.05991214	1.949951178	0.6713867	1.2817383	-0.24414062	-1.983447284	8.9410643	1.867407248	0.36621094	0.36621094	-0.61035156	2.7371094240000002	9.414794928000001	-0.71538089	0.4272461	-1.0375977	-1.3427734	1549639852.954
-8.266357428000001	-2.91535643	-3.8281250000000004	1.7700195	-0.18310547	-0.18310547	7.517480432000001	-1.9930175720000003	2.0899170320000002	-0.79345703	0.9765625	1.0375977	8.444604532000001	2.3483153960000003	1.128100589	0	0.061035156	-0.7324219	-9.121704074	1.2285888580000002	1.5216797120000003	0.91552734	1.0375977	-0.24414062	-1.8028076080000002	8.878857428000002	1.5180908540000002	0.30517578	0.4272461	-0.36621094	2.971582068	9.43513179	-0.42827148560000006	0.30517578	-0.91552734	-1.4038086	1549639852.994
-8.5917482	-2.76821286	-3.8975097840000004	2.0141602	0.30517578	-0.12207031	7.3667482	-1.5085204680000002	2.11982428	-1.0986328	0.8544922	1.3427734	8.444604532000001	2.3483153960000003	1.128100589	0	-0.24414062	-1.2207031	-9.283202880000001	1.3422363220000002	1.6245605040000002	1.2817383	1.2817383	-0.24414062	-1.7776855040000001	8.758032248000001	1.4558837860000002	0.4272461	0.36621094	-0.061035156	3.1486327880000005	9.283202880000001	-0.32180175720000004	0	-0.5493164	-1.0375977	1549639853.034
-8.7364991	-2.854345746	-4.056616214000001	2.0141602	0.061035156	-0.18310547	6.4826902	-1.5683349640000002	1.9738769960000002	-1.2817383	1.6479492	1.4648438	8.518774460000001	2.5313476440000002	1.1580077880000001	-0.24414062	-0.8544922	-1.7700195	-9.32866214	1.592260782	1.553979532	1.6479492	1.5869141	-0.36621094	-1.7776855040000001	8.758032248000001	1.4558837860000002	0.61035156	0.6713867	0.18310547	3.017041034	9.46743161	-0.34812010800000004	-0.12207031	-0.7324219	-0.6713867	1549639853.074
-8.5917482	-3.0732665740000003	-3.9979980040000007	2.380371	-0.18310547	-0.36621094	5.915649460000001	-1.923632788	1.832714856	-1.6479492	1.2207031	1.6479492	8.39555661	2.8124755400000003	1.314721646	-0.48828125	-0.48828125	-1.8920898	-9.377710160000001	1.617382788	1.4833984620000003	2.0141602	1.8920898	-0.4272461	-1.64011232	8.97695288	1.141259784	0.79345703	1.159668	0.24414062	2.7646241	9.558349640000001	-0.19499511780000003	-0.30517578	-1.4038086	-0.5493164	1549639853.114
-8.347705072	-2.9273192900000002	-3.9800537140000007	2.2583008	0.12207031	-0.61035156	5.915649460000001	-1.923632788	1.832714856	-1.8310547	-0.061035156	1.953125	8.39555661	2.8124755400000003	1.314721646	-0.7324219	-1.159668	-2.380371	-9.486572480000001	1.111352536	1.4558837860000002	2.1972656	2.0141602	-0.4272461	-1.137670926	9.329858426000001	1.2489257200000001	0.6713867	0.79345703	0.61035156	2.9990966460000004	9.518872300000002	-0.3995605432	-0.91552734	-1.4038086	-0.30517578	1549639853.154
-8.5666259	-3.1378662140000007	-3.6666259000000005	2.319336	-0.18310547	-1.159668	6.456372300000001	-2.6665283540000004	1.5982422120000002	-2.0141602	-0.9765625	2.1972656	8.533129892	3.210839856	1.4618652160000003	-0.91552734	-1.7089844	-2.746582	-9.77128894	0.6507812500000001	1.2094482428000002	2.0141602	2.4414062	-0.4272461	-1.137670926	9.329858426000001	1.2489257200000001	0.91552734	0.6713867	0.61035156	2.818457068	9.522461060000001	-0.4067382788	-1.0375977	-0.9765625	0.061035156	1549639853.194
-9.00566394	-2.56245108	-3.1462402160000003	1.6479492	-0.9765625	-1.159668	7.146630890000001	-4.454980432	0.8732910340000001	-2.319336	-1.8920898	2.2583008	9.30234375	4.5327391200000005	1.28122554	-1.159668	-1.8310547	-3.2348633	-9.838280760000002	0.00478515625	0.9737792932	2.0141602	3.6010742	-0.48828125	-0.8146728240000001	9.38847644	1.5121094240000001	0.9765625	0.8544922	0.36621094	3.152221646	9.4171875	-0.2572021466	-1.2207031	-0.36621094	0.61035156	1549639853.234
-8.777173020000001	-2.2621826080000003	-2.55288089	1.7700195	0.5493164	-1.4648438	7.146630890000001	-4.454980432	0.8732910340000001	-2.319336	-2.0141602	2.319336	9.30234375	4.5327391200000005	1.28122554	-1.5258789	-2.6855469	-3.6621094	-9.666015380000001	-1.143652356	0.0825439496	1.4648438	3.4179688	-0.5493164	-1.37214357	9.66242662	2.076757788	0.9765625	1.0986328	0.061035156	3.160595746	9.34541034	0.43186035340000006	-1.4038086	-0.48828125	1.3427734	1549639853.274
-9.512890380000002	-2.204760782	-2.751464856	0.91552734	-0.5493164	-1.7700195	7.481591754	-5.5723143	0.8074951080000001	-2.1972656	-0.36621094	2.746582	9.575097840000002	4.9765625	1.5767089660000002	-1.4038086	-1.8310547	-3.540039	-9.743774460000001	-1.522875998	-0.553881839	1.4648438	3.4179688	-0.5493164	-1.37214357	9.66242662	2.076757788	1.0375977	1.2817383	0.18310547	3.5087158540000005	9.57629393	-0.061010742800000003	-1.3427734	0.24414062	1.2207031	1549639853.314
-9.557153060000001	-2.7945312500000004	-2.19399411	0.61035156	-0.5493164	-1.953125	6.920532248	-7.360766574	0.1244140625	-1.5869141	-0.6713867	2.6245117	9.4686277	6.40253894	1.1101562500000002	-1.2817383	-2.5024414	-3.7231445	-9.792822480000002	-1.8458740020000002	-0.9905273560000001	0.36621094	3.2958984	-0.30517578	-1.681982428	9.9698732	2.2573974640000003	0.7324219	1.0375977	0.30517578	2.70839856	9.471020468	-0.3505126800000001	-1.2207031	0.12207031	0.61035156	1549639853.354
-9.58227536	-3.3651612400000004	-2.0372802520000004	0.6713867	-0.61035156	-1.6479492	6.920532248	-7.360766574	0.1244140625	-1.5258789	-0.61035156	2.9296875	9.4686277	6.40253894	1.1101562500000002	-1.2817383	-2.380371	-3.7231445	-9.567919928000002	-1.7812744600000001	-1.715478534	0.36621094	3.2958984	-0.30517578	-1.522875998	9.932788040000002	2.331567392	0.6713867	0.9765625	0.24414062	2.854345746	9.3322509	0.3517089856000001	-0.30517578	0.61035156	0.24414062	1549639853.393
-9.220996106000001	-3.371142572	-1.665234424	0.48828125	-0.91552734	-1.2817383	6.927710160000001	-8.2436277	0.1686767572	-0.9765625	-0.4272461	3.2958984	9.07385234	6.889428420000001	0.976171875	-0.91552734	-2.319336	-3.6621094	-9.174340560000001	-1.11613768	-2.27653804	-0.30517578	2.9296875	0.061035156	-1.6341308900000002	9.589452880000001	1.8697998200000001	0.5493164	1.7089844	0.24414062	3.1761474640000005	9.64328624	1.387695288	-0.18310547	0.7324219	-0.061035156	1549639853.434
-8.927905252	-3.21203624	-1.64011232	0.5493164	-0.18310547	-1.159668	6.92172824	-8.412304712000001	-0.3505126800000001	-0.9765625	-0.5493164	3.112793	9.04992662	8.106054712	0.79194339	-0.9765625	-2.8686523	-3.4179688	-8.94584964	-0.5120117212	-2.7167724640000004	0.061035156	1.7700195	-0.061035156	-2.1293945680000004	9.667211960000001	1.223803714	0.5493164	1.4648438	0.24414062	3.3268798920000004	9.0594973	1.5587646760000002	-0.18310547	-0.061035156	-0.36621094	1549639853.474
-9.174340560000001	-3.323291034	-1.8733886780000002	0.24414062	-0.48828125	-1.2207031	6.92172824	-8.412304712000001	-0.3505126800000001	-0.79345703	-1.3427734	2.9296875	9.04992662	8.106054712	0.79194339	-1.159668	-1.7089844	-3.2348633	-9.088207968	-0.5622558606000001	-2.8483641200000003	0.12207031	1.6479492	-0.12207031	-2.45	10.0895018	1.0742675720000001	0.36621094	0.9765625	0.5493164	4.22888179	8.819042932	1.6712158540000002	-0.12207031	-0.061035156	-0.36621094	1549639853.513
-9.102563400000001	-3.7072998200000002	-1.74299321	0.061035156	-0.79345703	-1.0986328	6.63701178	-8.59414038	0.15671386780000002	-0.18310547	-1.3427734	2.1972656	8.96977536	8.716162140000002	0.3026611322	-0.7324219	-0.4272461	-2.5024414	-9.283202880000001	-0.8206542932	-3.03857428	0	1.5258789	-0.18310547	-2.45	10.0895018	1.0742675720000001	0.30517578	0.36621094	0.24414062	4.32817392	8.875268570000001	1.5001464660000001	-0.12207031	-0.12207031	-0.36621094	1549639853.553
-8.895605432000002	-4.06977536	-1.6090087860000002	0.12207031	-0.36621094	-0.8544922	6.367846940000001	-8.58696286	0.0992919928	0	-0.8544922	1.4038086	8.28669429	8.892016574000001	0.8122802520000001	-0.61035156	-0.6713867	-1.5258789	-9.234155252	-0.805102536	-3.261083966	-0.12207031	1.4038086	-0.18310547	-2.101879892	10.16486772	1.06589357	0.24414062	0.48828125	-0.30517578	4.24682608	8.936279254	1.5527832460000002	-0.12207031	0.36621094	-0.36621094	1549639853.594
-8.827417032000001	-4.221704074	-1.77290036	0.18310547	-0.61035156	-0.6713867	6.367846940000001	-8.58696286	0.0992919928	-0.24414062	-0.91552734	0.91552734	8.28669429	8.892016574000001	0.8122802520000001	-0.48828125	-0.6713867	-1.159668	-9.159985520000001	-0.6208740020000001	-3.5135009000000004	-0.12207031	1.0986328	-0.24414062	-1.8446777160000003	10.075146760000003	1.0347900360000002	0.24414062	0.18310547	-0.36621094	4.05183107	8.968579074	1.57551268	0	0.30517578	-0.36621094	1549639853.633
-8.589355432000001	-4.10805661	-1.5934570680000002	0.061035156	-0.4272461	-0.5493164	6.030493210000001	-8.462548920000001	-0.001196289038	-0.36621094	-0.36621094	0.5493164	7.908667032	8.5833741	0.716577176	-0.12207031	-0.18310547	-1.0375977	-9.036767572	-0.61848143	-3.7252441100000007	-0.12207031	1.0986328	-0.24414062	-1.8446777160000003	10.075146760000003	1.0347900360000002	0.12207031	0.24414062	-0.48828125	4.03747554	8.9745607	1.73701178	0.12207031	-0.061035156	-0.36621094	1549639853.673
-8.70180661	-4.109252896	-1.71667482	-0.12207031	-0.24414062	-0.5493164	6.014941394000001	-8.048632788	-0.5239746106000001	-0.18310547	-0.18310547	0.36621094	7.525854532	8.412304712000001	0.37802735600000004	-0.061035156	0.24414062	-0.79345703	-9.05471196	-0.619677716	-3.77548822	-0.18310547	0.61035156	-0.12207031	-1.7023192900000002	9.9698732	0.850561502	0.12207031	0.36621094	-0.48828125	4.200170926	8.878857428000002	1.53125	0.061035156	-0.30517578	-0.24414062	1549639853.714
-8.73291034	-4.355688400000001	-1.8410888580000002	-0.30517578	-0.7324219	-0.48828125	6.014941394000001	-8.048632788	-0.5239746106000001	-0.18310547	-0.18310547	-0.061035156	7.525854532	8.412304712000001	0.37802735600000004	0	0.24414062	-0.61035156	-9.063086060000002	-0.5754150360000001	-3.8221435700000006	-0.18310547	0.61035156	-0.12207031	-1.7465820680000002	9.85742212	0.75964357	0.24414062	0.18310547	-0.48828125	4.19538588	8.99848642	1.2106445288	-0.061035156	0	-0.24414062	1549639853.753
-8.446997300000001	-4.681079074	-1.6724121400000003	-0.30517578	-0.48828125	-0.36621094	5.880957068	-7.779467752000001	-0.3541015576	-0.24414062	-0.5493164	-0.24414062	7.262670926	8.2938723	0.379223642	-0.24414062	-0.12207031	-0.48828125	-9.051123200000001	-0.45339357	-3.9704834260000004	-0.24414062	0.5493164	-0.12207031	-1.6532714660000003	9.718652160000001	0.6926513580000001	0.30517578	0.12207031	-0.4272461	4.06977536	8.993701080000001	1.235766574	0.061035156	0.24414062	-0.24414062	1549639853.793
-8.456567392	-4.669116214000001	-1.6724121400000003	-0.061035156	-0.30517578	-0.24414062	6.134570288000001	-7.8153564300000005	-0.23566894960000004	-0.18310547	-0.12207031	-0.18310547	7.814160340000001	8.34411592	0.67709964	-0.36621094	-0.4272461	-0.24414062	-9.069067392000001	-0.30385742800000004	-4.048242212	-0.30517578	0.24414062	-0.061035156	-1.7250488220000002	9.96030252	0.7034179712000002	0.30517578	-0.061035156	-0.48828125	3.86879892	9.08342302	1.341040036	-0.18310547	0.36621094	-0.12207031	1549639853.833
-8.545092752	-4.61169429	-1.911669928	-0.18310547	-0.24414062	-0.061035156	6.134570288000001	-7.8153564300000005	-0.23566894960000004	-0.24414062	0	-0.24414062	7.814160340000001	8.34411592	0.67709964	-0.30517578	-0.24414062	-0.18310547	-8.967382788	-0.2177246106	-4.2061523560000005	-0.30517578	0.24414062	-0.061035156	-1.7501709260000002	10.21152356	0.6364257788	0.12207031	-0.061035156	-0.36621094	3.7886474640000007	9.14682608	1.3111327879999999	-0.12207031	-0.24414062	-0.12207031	1549639853.873
-8.442211960000002	-4.8988037140000005	-2.1329834260000005	-0.18310547	-0.30517578	0.061035156	5.86899411	-7.766308606000001	-0.40314941100000007	-0.30517578	-0.061035156	-0.061035156	7.504321580000001	8.374023560000001	0.8433837860000001	-0.061035156	0.30517578	-0.24414062	-9.029589660000001	-0.052636719240000004	-4.2958741	-0.24414062	-0.061035156	-0.061035156	-1.74299321	10.325171220000001	0.539526358	-0.061035156	0.061035156	-0.30517578	3.8245362400000005	9.040356430000001	1.18671875	-0.061035156	-0.12207031	-0.12207031	1549639853.913
-8.218505890000001	-5.002880890000001	-2.1258057100000003	0.061035156	0	0.4272461	5.950341754	-8.101269568000001	-0.4103271466	-0.30517578	0.18310547	-0.061035156	7.491162140000001	9.149218750000001	0.931909146	0.061035156	0.79345703	-0.18310547	-8.953027160000001	0.24763183900000002	-4.355688400000001	0	-0.5493164	-0.061035156	-2.140161142	10.34790036	0.2572021466	-0.061035156	-0.18310547	-0.30517578	3.966894568	9.159985520000001	1.156811502	-0.061035156	0.24414062	0	1549639853.953
-8.138354532000001	-4.923925720000001	-2.231079074	0.36621094	0.5493164	0.79345703	5.950341754	-8.101269568000001	-0.4103271466	-0.12207031	-0.12207031	-0.061035156	7.491162140000001	9.149218750000001	0.931909146	0	0.4272461	-0.18310547	-8.920727340000001	0.534741214	-4.3162110600000005	0.24414062	-1.2817383	0.061035156	-3.4321533540000004	10.862304320000002	-0.5132080072	-0.12207031	-1.2207031	-0.30517578	4.099682608	9.198266574	0.9271240020000001	-0.4272461	-0.12207031	0.061035156	1549639853.993
-8.445800720000001	-4.917944289999999	-2.616284146	0.48828125	0.5493164	0.91552734	6.145336960000001	-8.4900634	-0.050244139400000006	0.12207031	-0.30517578	-0.12207031	7.182519568	9.8263179	1.100585962	0.061035156	0.5493164	-0.18310547	-9.051123200000001	0.9127685700000001	-4.03986821	0.24414062	-1.2817383	0.061035156	-3.4321533540000004	10.862304320000002	-0.5132080072	-0.79345703	-2.380371	-0.4272461	4.008764676	9.06069339	0.7871582068	-0.7324219	-0.48828125	0.12207031	1549639854.033
-8.9829348	-5.28759784	-2.6258545320000004	0.6713867	0.30517578	1.0375977	7.3571775200000005	-9.029589660000001	-0.0909179712	-0.061035156	0.30517578	-0.8544922	5.9766603400000005	11.69372554	1.1723632788	0.061035156	1.0986328	0.18310547	-9.303539840000001	1.276440396	-3.721655252	0.79345703	-1.7089844	0.18310547	-4.77080072	10.82402356	-0.6280517572	-1.2817383	-3.3569336	-0.7324219	3.770703076	9.247314300000001	0.7213623200000001	-0.79345703	-0.48828125	0.061035156	1549639854.073
-9.27004393	-6.073559800000001	-2.256201178	1.3427734	0.18310547	1.2817383	7.3571775200000005	-9.029589660000001	-0.0909179712	0	1.7089844	-1.8310547	5.9766603400000005	11.69372554	1.1723632788	-0.18310547	1.159668	0.7324219	-9.69233426	1.677197284	-3.19768071	2.4414062	-2.6245117	0.18310547	-4.6248535340000005	10.69602086	-0.019140625	-1.2207031	-4.699707	-1.2207031	3.39267572	9.677978240000002	1.0946044928	-1.159668	-0.61035156	-0.061035156	1549639854.113
-9.04753444	-5.9826415740000005	-1.491772464	2.8686523	0.7324219	1.7089844	8.029492212000001	-8.968579074	-0.439038089	0.24414062	4.272461	-2.6855469	4.98015126	11.848047120000002	0.7428955072	-0.4272461	0.4272461	0.9765625	-10.146923920000003	1.698730432	-2.332763678	2.4414062	-2.6245117	0.18310547	-4.6248535340000005	10.69602086	-0.019140625	-1.0375977	-5.3100586	-2.0141602	2.82922374	10.179223740000001	1.091015625	-1.0986328	-1.2207031	-0.30517578	1549639854.153
-8.67788089	-4.483691394	-0.6747070288	3.3569336	0.6713867	2.0141602	7.725634980000001	-7.3858885800000005	-0.643603534	-0.30517578	5.859375	-3.2348633	4.179833966	10.3275634	0.172265625	-0.61035156	0.36621094	0.4272461	-9.46743161	0.9055908540000002	-1.564746106	4.3945312	-1.7089844	-0.12207031	-3.7742920320000004	10.886230040000001	0.05502929712000001	-0.91552734	-5.6152344	-2.319336	2.14973143	10.78574182	1.3482177520000003	-1.159668	-2.0141602	-0.6713867	1549639854.193
-8.72932158	-3.9441650360000002	-0.61848143	3.1738281	1.3427734	1.6479492	7.725634980000001	-7.3858885800000005	-0.643603534	-1.8310547	5.6762695	-3.1738281	4.179833966	10.3275634	0.172265625	-0.7324219	0.061035156	-0.8544922	-9.021215560000002	-0.3971679712	-1.47263179	4.638672	-2.9907227	-0.24414062	-2.709594748	9.1276857	1.08383786	-0.5493164	-5.3710938	-2.2583008	2.1030761780000002	9.681567392	1.9966064300000002	-1.4038086	-2.5024414	-0.9765625	1549639854.233
-9.08461911	-3.8855469240000007	-0.8146728240000001	3.540039	0.61035156	1.8310547	7.690942392	-6.005371106	-0.6447998200000001	-3.0517578	4.8217773	-3.1738281	4.4980469240000005	8.918335160000002	0.11005859620000001	-0.61035156	-0.8544922	-1.8920898	-9.31311052	-1.4235839660000003	-0.538330072	4.638672	-2.9907227	-0.24414062	-2.709594748	9.1276857	1.08383786	-0.30517578	-5.3100586	-2.380371	2.428466754	9.540405252000001	2.5157959260000005	-1.0986328	-2.5024414	-1.2207031	1549639854.273
-8.21132788	-3.5087158540000005	-0.35888672120000004	4.1503906	1.159668	2.1362305	7.607201980000001	-4.560253894000001	-0.35888672120000004	-4.1503906	4.0283203	-2.8076172	4.870092752000001	7.98044429	-0.01794433606	-0.61035156	-1.8310547	-2.4414062	-9.072656250000001	-1.9391846040000003	-0.02153320288	4.638672	-2.746582	-0.5493164	-2.7072021760000005	8.851342752	1.6149902160000003	-0.061035156	-5.92041	-2.1972656	1.8004150360000002	9.540405252000001	3.01225589	-1.8310547	-4.1503906	-1.2207031	1549639854.313
-7.8620117800000004	-2.7454834260000003	-0.24045410340000004	4.272461	1.7700195	2.0751953	7.200463760000001	-3.122314496	-0.10527343750000001	-5.79834	3.2958984	-1.7700195	5.24572734	7.692138580000001	-0.308642572	-0.8544922	-2.380371	-2.8686523	-8.62285144	-1.9296142180000002	0.08493652160000001	4.272461	-2.8686523	-0.4272461	-2.24423822	8.174243210000002	2.255004892	0.18310547	-6.225586	-1.8310547	2.0372802520000004	9.289184800000001	3.2144287140000003	-1.7700195	-7.080078	-1.2207031	1549639854.353
-8.488867212	-2.3435302520000003	-0.4689453076	3.90625	2.319336	1.953125	7.01503894	-2.060009784	-1.1962890380000002	-7.446289	1.4038086	-0.7324219	5.54958516	7.574902160000001	-0.37204589660000004	-1.2207031	-3.0517578	-2.9907227	-8.815454074	-2.0755615020000002	0.6663330072	4.272461	-2.8686523	-0.4272461	-2.24423822	8.174243210000002	2.255004892	0.30517578	-5.859375	-1.6479492	0.6711181610000001	9.11691893	3.48957518	-3.6621094	-8.483887	-1.953125	1549639854.393
-9.14323732	-2.058813498	-0.784765625	3.6010742	1.8920898	1.7089844	7.01503894	-2.060009784	-1.1962890380000002	-7.2021484	1.2207031	-0.48828125	5.730224640000001	7.408618210000001	-0.1244140625	-1.5869141	-3.479004	-2.6855469	-9.27124002	-2.3255859620000003	1.6783935700000001	4.333496	-3.540039	-0.5493164	-2.3160155760000003	7.77228984	2.51459964	0.5493164	-5.7373047	-1.5258789	0.6340332068000001	9.377710160000001	2.287304712	-4.760742	-7.446289	-2.319336	1549639854.433
-9.145629892	-1.96669928	-0.7201660340000001	3.2348633	1.5258789	1.5258789	8.519970746	-2.4200927520000004	-1.490576178	-5.6152344	2.9907227	-0.6713867	5.510107428000001	7.488769568	-0.00837402356	-2.1362305	-4.1503906	-2.1972656	-9.363354532	-2.491870108	2.19997554	4.211426	-2.8686523	-0.7324219	-2.2849121400000003	7.944555710000001	2.8962158540000003	1.159668	-6.286621	-1.2817383	1.8829589660000003	9.518872300000002	1.3673584260000002	-4.638672	-7.3242188	-2.1972656	1549639854.473
-8.968579074	-2.109057608	-0.592163089	3.1738281	2.0141602	1.2817383	11.19965854	-2.795727536	-1.2297851440000003	-4.211426	2.9296875	-1.0986328	5.234961060000001	7.73759784	0.061010742800000003	-2.6245117	-5.3100586	-2.1362305	-9.286792032000001	-2.5636474640000007	2.42368161	3.9672852	-1.6479492	-0.7324219	-1.7657226440000002	8.28071286	3.3531983800000003	1.4648438	-6.164551	-1.0375977	2.427270468	9.185107428000002	1.6891601440000001	-3.9672852	-7.2021484	-1.953125	1549639854.513
-9.07385234	-1.9140625000000002	-0.648388678	3.6010742	2.2583008	1.159668	10.910155760000002	-3.07805162	-1.3673584260000002	-3.6621094	4.1503906	-2.1972656	5.58427716	8.08930661	0.47014160340000005	-2.6855469	-6.0424805	-2.2583008	-9.285595746	-2.662939496	2.8017089660000005	3.90625	-1.6479492	-0.7324219	-1.35180661	8.334545926	3.92861322	1.5258789	-5.432129	-0.8544922	3.2874023560000003	8.86809056	2.068383786	-3.1738281	-6.4697266	-1.2817383	1549639854.553
-9.34541034	-1.1771484620000001	-0.669921875	3.4179688	2.0751953	1.159668	10.910155760000002	-3.07805162	-1.3673584260000002	-3.3569336	3.90625	-3.0517578	5.58427716	8.08930661	0.47014160340000005	-2.319336	-5.6152344	-2.2583008	-9.11691893	-2.8495605040000003	2.942871106	3.540039	-0.8544922	-0.4272461	-1.1041748200000001	8.601318390000001	4.72653804	1.2817383	-4.8217773	-0.91552734	3.8424804320000003	8.378808606	2.094702176	-2.746582	-6.4697266	-0.7324219	1549639854.593
-10.19716754	-0.48569336060000007	-0.5215820288	2.9296875	2.380371	1.2207031	10.035669420000001	-3.4596679320000003	-1.58388678	-2.8076172	3.7841797	-3.2348633	5.969482428000001	8.414697480000001	0.8242431610000001	-1.6479492	-4.5166016	-2.2583008	-9.133667032	-2.9632079680000003	3.029003894	3.540039	-0.8544922	-0.4272461	-1.1041748200000001	8.601318390000001	4.72653804	0.9765625	-4.1503906	-0.91552734	4.201367212	8.023510880000002	2.390185504	-2.2583008	-7.1411133	-0.4272461	1549639854.633
-11.3491938	-0.1459472644	-0.5359375000000001	1.7700195	0.91552734	1.0986328	8.814257788	-3.7934326080000003	-1.698730432	-2.4414062	3.479004	-2.8686523	6.05202626	8.740087860000001	1.18671875	-0.91552734	-3.6010742	-2.0751953	-9.08342302	-3.0397704680000004	3.255102536	3.4179688	-0.8544922	-0.36621094	-1.650878894	8.762817392	4.786352536	0.79345703	-3.7231445	-0.8544922	5.462255890000001	7.573706070000001	2.557666034	-1.0375977	-5.79834	-0.30517578	1549639854.673
-11.319287140000002	-1.1269042932	-0.6842773560000001	1.0375977	1.2817383	1.0986328	7.46245108	-4.055419928	-1.6736084260000001	-2.319336	2.1362305	-1.8920898	5.842675720000001	9.18869658	1.414013678	-0.6713867	-3.540039	-1.6479492	-9.14682608	-3.01464856	3.228784146	3.112793	-0.61035156	-0.4272461	-1.9786621400000002	9.145629892	4.830615216000001	0.9765625	-3.7841797	-0.7324219	6.054418930000001	7.26865216	2.404541034	-0.30517578	-2.5634766	-0.5493164	1549639854.712
-11.58366664	-3.202465854	-1.274047824	2.9907227	1.0375977	1.4648438	6.626245108000001	-4.3700439300000005	-1.484594748	-2.2583008	1.5869141	-0.6713867	5.81755342	9.78444838	1.41042482	-0.79345703	-3.8452148	-1.0986328	-9.82751448	-1.9032959260000002	3.33645018	2.8076172	-1.0986328	-0.91552734	-2.1258057100000003	9.693530252	4.805493210000001	1.0375977	-3.6010742	-0.61035156	4.963403060000001	8.04025908	2.404541034	1.0375977	-1.5869141	-1.4648438	1549639854.753
-10.2079348	-2.6665283540000004	-2.16408696	3.7841797	-0.30517578	1.8920898	5.297167932000001	-4.919140380000001	-1.214233426	-2.0141602	1.2817383	0.4272461	6.345117212	10.51657698	1.604223642	-0.7324219	-3.7231445	-0.6713867	-9.20544429	-0.43664550720000006	3.6474853240000003	3.2958984	-0.12207031	-1.4648438	-2.231079074	10.169653060000002	4.1786376800000005	0.5493164	-3.540039	-0.4272461	6.687255890000001	8.512792932	4.355688400000001	1.4648438	-4.1503906	-0.9765625	1549639854.793
-8.068969748	-2.7945312500000004	-2.9141601440000002	3.4179688	-0.061035156	1.7089844	5.297167932000001	-4.919140380000001	-1.214233426	-1.8310547	0.8544922	1.5258789	6.345117212	10.51657698	1.604223642	-0.5493164	-2.8686523	-0.30517578	-8.737695288000001	-0.09331054320000001	3.025415036	3.7231445	-1.7700195	-1.8310547	-2.3519042540000004	9.74257788	2.66174321	0.36621094	-3.7841797	-0.061035156	4.3329589660000005	9.801196580000001	3.9979980040000007	0.5493164	-1.159668	-0.6713867	1549639854.832
-7.048535340000001	-3.62475589	-3.7862548920000005	4.760742	1.4648438	1.3427734	5.12849092	-4.996899460000001	-0.3959716754	-2.2583008	0.9765625	2.8686523	6.33435054	10.3790036	1.4582763580000002	-0.79345703	-2.1362305	0.30517578	-9.54638678	0.01674804712	3.584082068	3.7231445	-1.7700195	-1.8310547	-2.3519042540000004	9.74257788	2.66174321	0	-4.1503906	0	1.3446288940000002	9.615771760000001	1.8973144960000001	1.0986328	-5.554199	-1.8920898	1549639854.872
-8.19099092	-4.000390576	-5.1751467600000005	5.126953	2.2583008	1.5869141	4.457373004000001	-7.08083516	0.1997802716	-2.6245117	1.7700195	3.90625	5.89052716	9.926807100000001	1.2082519568	-1.3427734	-2.4414062	1.2817383	-10.79770468	0.3505126800000001	4.0960937500000005	3.7231445	-0.7324219	-1.8920898	-1.6090087860000002	9.399243210000002	2.0193359620000004	0.061035156	-4.333496	-0.36621094	1.6748047120000003	9.25688498	-0.17944336060000002	1.5258789	-4.211426	-1.3427734	1549639854.912
-9.82871106	-2.86870108	-5.7613278800000005	5.554199	1.2817383	1.8920898	4.457373004000001	-7.08083516	0.1997802716	-2.6245117	1.5258789	5.2490234	5.310326980000001	9.932788040000002	0.6890625	-2.1972656	-3.6010742	1.7089844	-10.40532248	0.1770507788	4.98254393	3.9672852	2.4414062	-1.5869141	-0.765625	10.796509080000002	2.2286865020000004	0.6713867	-3.90625	-0.4272461	1.1651855432	10.173241820000001	-1.1125488220000002	1.4648438	-2.6855469	-0.6713867	1549639854.952
-9.310717752	-1.471435504	-5.75415036	3.90625	-0.18310547	1.5258789	4.677490216000001	-9.376513580000001	0.24045410340000004	-2.9296875	1.0375977	6.8359375	5.317504892	10.483080580000001	0.027514648560000004	-3.112793	-4.333496	1.2817383	-9.05231929	0.4091308606000001	3.4189941100000003	3.9672852	2.4414062	-1.5869141	-0.765625	10.796509080000002	2.2286865020000004	1.0375977	-2.9907227	-0.48828125	0.740502896	10.9747554	-1.2333740020000001	1.159668	-2.5024414	-0.91552734	1549639854.992
-8.19936502	-1.207055661	-4.548291034	4.1503906	-0.12207031	0.79345703	5.2445312500000005	-9.80598192	1.580297824	-3.7841797	1.8310547	7.2631836	5.79482428	8.403930710000001	-0.6615478240000001	-3.112793	-4.211426	1.4038086	-8.405126800000001	0.248828125	3.4453125000000004	4.1503906	0.4272461	-1.4038086	-1.373339856	9.41599092	2.054028354	0.61035156	-2.746582	-0.61035156	1.617382788	10.1481205	-1.32189946	1.5869141	-2.2583008	-1.2817383	1549639855.032
-7.92661142	-1.561157248	-3.50991214	5.065918	0.79345703	0.6713867	5.2445312500000005	-9.80598192	1.580297824	-4.0283203	3.540039	6.713867	5.79482428	8.403930710000001	-0.6615478240000001	-2.2583008	-3.7231445	2.2583008	-8.085717752	-0.04426269568	2.98952626	4.0283203	0.061035156	-1.3427734	-1.1639892572000001	8.67788089	1.7800780760000001	0.30517578	-3.479004	-0.6713867	2.038476538	9.71625998	-0.8649169928000001	1.2207031	-3.112793	-1.3427734	1549639855.072
-8.632422120000001	-1.6867675720000002	-3.81616214	5.493164	1.5258789	0.9765625	4.777978534	-9.65883786	1.756152356	-2.9907227	4.211426	5.7373047	5.40363768	8.027099640000001	-0.576611322	-1.7089844	-3.2348633	2.2583008	-8.45297824	-0.135180661	3.5876709260000004	4.0283203	0.061035156	-1.3427734	-1.1639892572000001	8.67788089	1.7800780760000001	0.61035156	-3.6010742	-0.79345703	3.0589112400000005	9.423168930000001	-0.539526358	0.9765625	-3.2958984	-1.0986328	1549639855.112
-9.32746556	-1.0969971040000002	-4.530346646	5.432129	1.159668	1.2207031	4.202563400000001	-9.754540740000001	1.4822021760000001	-2.0141602	3.112793	4.8828125	4.922729532	8.119213760000001	-0.8577392572	-2.0141602	-3.479004	1.7700195	-8.55107428	-0.13398437500000002	3.6008300720000004	4.0893555	1.0375977	-1.2817383	-0.9606201080000001	9.08222644	1.9559326080000001	1.159668	-3.6010742	-0.91552734	3.27663588	9.404028060000002	-0.4378417932	0.7324219	-3.6621094	-0.7324219	1549639855.152
-9.43752446	0.095703125	-4.587768570000001	4.760742	0.7324219	1.0986328	4.202563400000001	-9.754540740000001	1.4822021760000001	-1.4038086	1.8920898	4.1503906	4.922729532	8.119213760000001	-0.8577392572	-2.2583008	-3.7841797	1.2817383	-8.610888580000001	-0.2177246106	3.65944838	4.1503906	0.61035156	-1.2817383	-1.02761232	9.46743161	2.09948732	1.3427734	-3.540039	-1.0375977	3.361572284	9.398047120000001	-0.92473143	0.18310547	-3.7231445	-0.4272461	1549639855.192
-9.34541034	0.2452392572	-4.368847644000001	3.8452148	0.36621094	0.91552734	4.468139676000001	-9.637304712	1.2668701080000002	-1.159668	1.4038086	3.479004	5.240942392	8.118017572	-0.802709964	-1.8310547	-3.90625	0.7324219	-8.4733152	-0.309838858	3.5242675720000003	4.211426	0.91552734	-1.2817383	-1.1627929712000002	9.791625900000001	2.19399411	1.2207031	-3.7841797	-1.2207031	3.0828369600000003	9.523657248000001	-1.3302734620000003	0.061035156	-3.90625	-0.4272461	1549639855.232
-8.95661592	-0.41152344240000005	-4.067382788000001	3.9672852	0.61035156	1.0375977	5.234961060000001	-8.95183107	1.234570288	-0.9765625	2.5024414	2.746582	5.86660144	8.214917032	-0.135180661	-1.3427734	-3.479004	0.12207031	-8.45776358	-0.5359375000000001	3.323291034	4.211426	0.48828125	-1.3427734	-1.299169928	9.928002700000002	2.293286142	1.159668	-4.0283203	-1.159668	3.14504393	9.57749002	-1.335058606	-0.36621094	-3.479004	-0.7324219	1549639855.272
-8.93747554	-0.41271972840000004	-3.7683105040000004	4.0283203	0.61035156	1.4038086	5.234961060000001	-8.95183107	1.234570288	-0.6713867	3.6621094	1.8920898	5.86660144	8.214917032	-0.135180661	-1.2207031	-3.0517578	-0.4272461	-8.492456070000001	-0.5443115216000001	3.17495108	3.9672852	0.30517578	-1.2817383	-1.129296875	9.94355432	2.198779254	0.91552734	-4.211426	-1.2207031	3.552978534	9.346606430000001	-1.375732428	-0.6713867	-2.6855469	-0.48828125	1549639855.312
-9.05471196	-0.47014160340000005	-3.6833741	3.112793	0.79345703	1.5258789	5.20026857	-8.67070288	1.0922119110000001	-0.36621094	3.8452148	0.79345703	6.000586060000001	8.181420926000001	0.37683107	-1.0986328	-2.8686523	-0.91552734	-8.406323380000002	-0.6017333966	2.9524413940000005	3.7841797	0.12207031	-1.0986328	-0.9677978240000001	9.718652160000001	2.1341797120000003	0.6713867	-4.211426	-1.2817383	2.91535643	9.35378444	-0.900805661	-1.2207031	-2.6245117	-0.18310547	1549639855.352
-9.341821580000001	-0.885253894	-3.9046875	3.7231445	0.79345703	1.8310547	5.207446580000001	-8.464941394	0.9307128600000001	0	3.7231445	-0.24414062	5.973071580000001	8.177832068	0.6256591459999999	-1.2207031	-2.9296875	-1.3427734	-8.51638179	-0.287109375	2.920141574	3.6010742	-0.18310547	-1.0986328	-0.931909146	9.749755890000001	2.0695800720000004	0.36621094	-4.1503906	-1.2207031	2.3387451080000004	9.46264676	-1.3817138580000001	-1.4648438	-2.5024414	-0.5493164	1549639855.392
-10.44360324	-1.680786142	-3.665429712	3.3569336	0.7324219	1.7700195	5.036376800000001	-8.518774460000001	0.439038089	0.4272461	3.479004	-1.159668	5.981445288000001	8.36086412	0.702221646	-1.5869141	-2.9296875	-1.8310547	-9.538012680000001	0.38400878600000005	3.42497554	3.479004	-0.7324219	-1.2207031	-1.166381839	10.04523912	1.8434814300000002	0.061035156	-4.1503906	-0.9765625	3.282617212	9.49494658	-0.4892822284000001	-2.0141602	-2.5024414	0.12207031	1549639855.432
-11.870776260000001	-1.98464357	-3.714477536	1.2817383	-1.8920898	1.0375977	4.83540036	-9.231762680000001	-0.36367187500000003	0.6713867	3.0517578	-1.7700195	5.892919928000001	8.98652356	0.6651367212000001	-2.0141602	-3.0517578	-2.4414062	-11.080028960000002	-0.10527343750000001	4.439428714000001	3.540039	-1.3427734	-1.3427734	-1.52526857	10.72951628	1.6030273560000001	-0.18310547	-4.638672	-0.48828125	5.085424820000001	10.0213134	1.435546924	-3.3569336	-2.6855469	1.2207031	1549639855.472
-10.322778060000001	-3.0361816100000003	-2.180834964	3.3569336	-1.4648438	0.7324219	4.892822284	-10.42685504	-1.1041748200000001	0.5493164	2.9296875	-2.0751953	5.49335962	10.370629500000001	0.46535643000000004	-2.8686523	-4.211426	-2.9907227	-10.29047824	-1.5898682100000001	3.6151855040000007	4.211426	-0.79345703	-1.6479492	-1.3972655760000001	11.473608720000001	2.2837158540000004	0.36621094	-4.638672	-0.36621094	5.63332518	10.21032698	3.3735351440000003	-4.272461	-2.746582	3.540039	1549639855.512
-8.870483426000002	-2.360278354	-1.137670926	4.333496	0	0.79345703	5.09738768	-10.26057158	-1.7609375	0.5493164	3.112793	-2.6245117	5.3844973000000005	11.51428264	-0.057421875000000004	-3.90625	-5.9814453	-3.112793	-9.644482428000002	-1.681982428	2.69523912	4.0283203	1.8920898	-1.953125	-2.899804712	9.398047120000001	3.652270468	0.61035156	-3.1738281	-0.79345703	3.8257324280000002	11.9353759	4.23486322	-4.4555664	-3.479004	5.3710938	1549639855.552
-9.688745108	-2.4081298920000003	-1.892529254	3.8452148	0.8544922	0.24414062	4.95742212	-9.567919928000002	-2.3076415740000003	0.30517578	4.0283203	-3.6621094	5.494555710000001	10.68884236	-0.3337646466	-3.6621094	-6.5307617	-2.0751953	-9.413598740000001	-1.9212402160000002	2.895019568	3.7841797	-0.24414062	-1.5869141	-2.899804712	9.398047120000001	3.652270468	0.061035156	-4.272461	-0.9765625	-0.876879892	13.135253600000002	3.5781005400000003	-4.4555664	-6.3476562	4.3945312	1549639855.592
-10.193578780000001	-2.682080072	-2.34113768	4.333496	-1.953125	0.48828125	4.200170926	-9.88613318	-3.994409146	0.30517578	4.4555664	-4.0283203	5.270849640000001	10.145727340000002	0.339746106	-2.380371	-5.3710938	-1.159668	-8.589355432000001	-1.7752929320000002	3.0409667540000003	3.8452148	0.24414062	-1.3427734	-2.433251996	9.76171875	3.6151855040000007	0	-4.638672	-1.0375977	-2.0755615020000002	12.613672120000002	2.70839856	-4.9438477	-7.507324	2.5634766	1549639855.632
-7.717260880000001	-1.697534146	-1.0443603240000001	4.333496	-0.5493164	0.6713867	4.200170926	-9.88613318	-3.994409146	0.18310547	4.211426	-4.0283203	5.270849640000001	10.145727340000002	0.339746106	-1.8920898	-3.479004	-1.2207031	-8.42067842	-1.6161865020000004	3.0768554320000003	3.9672852	0.24414062	-1.4648438	-1.888940396	7.766308606000001	3.1893066100000005	0	-4.0283203	-1.2207031	-0.07775878600000001	10.463940200000001	1.867407248	-3.9672852	-6.1035156	1.7700195	1549639855.672
-7.339233426000001	-0.909179712	-0.47492675720000005	4.4555664	1.6479492	0.36621094	3.968090854	-8.46972644	-4.112841754000001	-0.4272461	3.7231445	-4.3945312	4.560253894000001	8.84177266	0.5144042932	-2.1362305	-3.7841797	-0.7324219	-8.528344748	-1.983447284	3.0768554320000003	4.1503906	0.061035156	-1.4648438	-1.888940396	7.766308606000001	3.1893066100000005	0.36621094	-4.5166016	-1.2817383	1.89013678	8.92670926	1.3087402160000001	-2.8686523	-2.1362305	1.8310547	1549639855.712
-8.365649460000002	-0.48330077880000005	-0.6232665740000001	3.90625	2.5634766	0.18310547	3.7228514400000003	-7.833300720000001	-4.130786240000001	-1.159668	3.6010742	-4.272461	4.187011780000001	8.104858426	0.5622558606000001	-2.5024414	-5.3100586	-0.18310547	-8.610888580000001	-2.7179687500000003	3.14504393	4.333496	0.79345703	-1.2207031	-1.3948730040000001	7.658642572	3.31850589	0.8544922	-4.5166016	-1.3427734	2.78017572	7.728027160000001	1.053930661	-1.953125	-0.36621094	1.4648438	1549639855.752
-9.712670926000001	-0.364868161	-1.1125488220000002	3.479004	2.380371	0.4272461	3.6750000000000003	-7.779467752000001	-4.197778354	-1.4648438	3.8452148	-3.2958984	4.337744110000001	8.225683606	0.47014160340000005	-2.6245117	-5.432129	-0.12207031	-8.610888580000001	-2.7179687500000003	3.14504393	4.0893555	0.7324219	-1.159668	-1.081445288	8.40273462	3.9369873200000005	1.2207031	-4.0283203	-1.2817383	2.1712646760000003	7.535424820000001	0.9881347840000001	-1.4648438	0.30517578	0.6713867	1549639855.792
-10.48188498	0.4438232428	-1.41640625	2.746582	0.6713867	0.8544922	3.791040036	-7.7495607	-4.08173822	-1.8310547	3.90625	-2.380371	4.562646466	8.540307608	0.27395019960000005	-2.1362305	-4.8217773	-0.36621094	-8.680273560000002	-3.685766574	3.0947998200000004	3.6010742	0.48828125	-1.0986328	-1.128100589	9.121704074	4.6619384	1.2207031	-3.479004	-1.2207031	1.0563232428000002	7.49714357	0.7859619110000001	-0.91552734	-2.0141602	-0.8544922	1549639855.832
-9.557153060000001	1.0347900360000002	-1.1627929712000002	1.7700195	1.4038086	0.7324219	4.008764676	-8.036669928	-3.77788089	-1.8310547	3.90625	-2.380371	5.32348642	8.643188400000001	1.1986816100000002	-1.0986328	-4.0283203	-0.61035156	-8.5917482	-3.6080077880000005	3.0433594240000006	2.9907227	0.36621094	-0.8544922	-1.02761232	9.375317392	4.969384980000001	0.9765625	-3.112793	-1.159668	2.6402099640000003	6.799707068	0.994116214	-0.061035156	-3.90625	-1.7089844	1549639855.872
-10.35388228	0.4354492212	-0.893627896	1.5869141	2.6245117	0.48828125	4.179833966	-8.464941394	-3.3041503600000004	-1.953125	3.6621094	-1.7700195	5.32348642	8.643188400000001	1.1986816100000002	0.061035156	-2.8076172	-0.8544922	-8.5917482	-3.6080077880000005	3.0433594240000006	2.380371	-0.12207031	-0.6713867	-1.015649411	9.310717752	4.95263678	0.79345703	-2.746582	-1.0375977	6.476709260000001	6.64060054	1.488183606	1.159668	-5.6762695	-1.4038086	1549639855.912
-11.8671875	0.30385742800000004	-1.189111322	1.159668	1.159668	0.6713867	4.026708966	-8.85373552	-2.95961911	-1.8920898	3.2348633	-1.4038086	5.66921376	8.758032248000001	2.0923096040000004	0.4272461	-1.5869141	-0.9765625	-8.747265380000002	-2.442822284	3.2527099640000006	2.1362305	-0.48828125	-0.5493164	-1.1340820288	9.2724366	4.59973143	0.6713867	-2.6245117	-0.7324219	9.00207518	7.556957968000001	3.255102536	0.36621094	-2.5634766	-1.5258789	1549639855.952
-11.73679164	0.11484375000000001	-1.8650146760000001	0.9765625	-0.30517578	1.0986328	3.603222644	-8.923120108	-1.66403804	-1.6479492	1.0375977	-1.2817383	5.8474610600000005	9.648071580000002	2.73830571	0.24414062	-1.159668	-1.0375977	-9.273632788	-2.25859375	4.03747554	2.0141602	-1.3427734	-0.5493164	-1.1508300720000002	9.34421376	4.29348143	0.79345703	-2.8076172	-0.4272461	9.35856929	8.412304712000001	4.40234375	-0.79345703	-0.48828125	-0.36621094	1549639855.992
-10.81923822	-1.868603534	-1.851855432	1.3427734	0.12207031	1.159668	3.603222644	-8.923120108	-1.66403804	-2.0751953	0.6713867	-0.8544922	5.8474610600000005	9.648071580000002	2.73830571	-0.36621094	-2.0751953	-0.9765625	-9.504516574	-2.058813498	3.46086412	1.7700195	-0.30517578	-0.6713867	-1.21901857	11.24272464	4.338940396	0.61035156	-2.4414062	-0.12207031	4.1786376800000005	8.060595746	1.5575683900000001	0.5493164	-4.9438477	-2.4414062	1549639856.032
-10.19716754	-2.3052490020000005	-3.0672851440000004	2.2583008	0.12207031	1.0375977	3.5673339660000005	-9.072656250000001	-0.6902587860000001	-2.1362305	1.2207031	0	6.548486420000001	10.52016574	2.575610324	-0.4272461	-1.7089844	-0.91552734	-10.103857820000002	-1.356591754	4.03747554	1.5869141	-1.5869141	-0.91552734	-1.21901857	11.24272464	4.338940396	0.24414062	-2.0141602	0.30517578	5.13686502	9.15161142	4.104467752000001	1.7700195	-2.6245117	-1.6479492	1549639856.072
-8.999682608	-2.6126952880000003	-3.1079589660000004	1.159668	-2.0751953	0.8544922	3.2874023560000003	-9.07504892	0.26677246400000004	-1.8920898	1.4648438	0.7324219	7.180126800000001	10.917334260000002	2.41770018	0.061035156	-0.30517578	-0.6713867	-9.253295926000002	-0.925927716	2.82084964	1.4038086	-0.5493164	-0.91552734	-1.284814496	11.25947284	3.7862548920000005	-0.30517578	-1.7089844	0.5493164	5.510107428000001	10.462744600000002	1.933203076	0.61035156	-2.9907227	-1.6479492	1549639856.112
-7.451684800000001	-3.6929442900000002	-2.9010009000000005	2.4414062	0.5493164	0.6713867	3.081640576	-8.487670926	1.156811502	-1.8310547	1.0986328	1.2817383	7.17773462	10.562036240000001	2.569628894	0.061035156	0.30517578	0.18310547	-9.253295926000002	-0.925927716	2.82084964	1.4038086	-0.18310547	-0.9765625	-1.412817392	9.834692000000002	2.981152356	-0.61035156	-1.2207031	0.24414062	1.720263678	9.290380890000002	0.6543701080000001	0.30517578	-2.319336	-1.7700195	1549639856.152
-7.987622300000001	-3.4788086060000003	-3.475219748	3.6010742	1.3427734	0.79345703	2.89741214	-7.90388179	1.56953125	-1.5869141	0.48828125	1.5258789	6.263769568	9.43513179	2.288500998	-0.8544922	-0.91552734	1.5869141	-9.97346196	0.37802735600000004	2.5971435700000005	1.4038086	-0.48828125	-1.0375977	-1.6269530760000002	8.59892572	1.9966064300000002	-0.6713867	-1.5258789	0.12207031	1.9104736420000001	9.578686600000001	-0.9187500000000001	1.5258789	-2.1972656	-1.7700195	1549639856.191
-9.337036240000002	-2.2215087860000002	-4.306640576	3.2348633	1.5258789	1.0986328	2.9775634	-8.5151857	1.70471196	-1.4648438	0.6713867	2.0751953	5.64169928	9.131274460000002	1.739404254	-2.0141602	-1.5258789	2.1362305	-9.6552491	0.6208740020000001	3.15461412	1.4648438	0.36621094	-0.9765625	-1.415209964	9.004467752000002	1.565942392	-0.48828125	-1.5258789	0.48828125	1.9511474640000002	9.90048822	-0.8230468750000001	0.8544922	-2.0751953	-1.5258789	1549639856.232
-9.439917032	-1.3637695680000002	-4.749267572000001	2.2583008	0.24414062	0.9765625	3.1199219240000007	-9.688745108	1.808789038	-1.5869141	1.3427734	2.9907227	5.325878894000001	9.73898912	0.7859619110000001	-2.6855469	-1.5869141	1.7700195	-8.96977536	0.416308606	2.600732428	1.953125	0.8544922	-0.7324219	-1.2453369600000002	9.889721940000001	1.8434814300000002	-0.18310547	-0.9765625	0.8544922	2.1509277160000004	10.102661240000002	-0.9438721040000001	0.61035156	-2.8686523	-1.5869141	1549639856.271
-8.991308606	-1.0443603240000001	-4.12241214	2.4414062	0.24414062	0.4272461	3.331665036	-9.63969748	1.9355957460000002	-1.5258789	1.7700195	3.2348633	5.395263580000001	9.60141574	-0.2811279254	-2.746582	-1.7700195	1.8310547	-8.89440944	0.0825439496	3.1869139400000006	2.0751953	-0.24414062	-0.79345703	-1.62575679	9.50930162	2.107861322	-0.18310547	-0.61035156	0.79345703	1.8446777160000003	9.724634080000001	-1.21901857	0.5493164	-3.3569336	-1.7089844	1549639856.311
-8.36086412	-0.9283202880000001	-3.5745117800000004	2.6855469	0.36621094	0.24414062	3.5135009000000004	-9.125292932	1.967895468	-1.2817383	1.953125	2.9296875	5.28999002	8.98652356	-0.7799804712000001	-1.953125	-1.8920898	2.4414062	-8.89440944	0.0825439496	3.1869139400000006	2.1972656	0.7324219	-0.7324219	-1.58388678	9.0858152	2.19638678	-0.18310547	-1.2817383	0.61035156	2.436840854	9.649267572	-1.3853027160000002	0.48828125	-3.4179688	-1.7700195	1549639856.352
-8.531933606	-0.7979248200000001	-3.435742212	2.6245117	0.9765625	0.30517578	3.5111084260000003	-8.748461960000002	1.7621337860000001	-0.91552734	1.8310547	2.4414062	5.139257788	8.56782248	-0.88645018	-1.0986328	-1.7089844	2.5024414	-8.44819339	-0.16030273560000002	2.971582068	1.8920898	0	-0.61035156	-0.8445800720000001	8.83220198	2.269360324	0.24414062	-1.5869141	0.24414062	2.879467752	9.30952176	-1.314721646	0.4272461	-2.8686523	-1.6479492	1549639856.391
-9.25209964	-0.27395019960000005	-3.91066893	2.0751953	0	0.24414062	3.41301268	-8.47211911	1.240551718	-0.6713867	1.2817383	1.953125	4.9263183900000005	7.93378894	-0.7763915740000001	-0.61035156	-1.3427734	2.1362305	-8.39077176	-0.3517089856000001	3.14504393	1.7700195	0.61035156	-0.4272461	-0.03349609424	8.711376800000002	2.414111322	0.36621094	-1.159668	-0.18310547	2.9081787140000004	9.317895468000001	-1.079052716	0.24414062	-2.0141602	-1.4038086	1549639856.431
-9.0858152	-0.07536621106000001	-3.7659179320000007	1.7700195	-0.24414062	0.30517578	3.3555908540000003	-8.335742212000001	0.8565429712000001	-0.7324219	0.9765625	1.5869141	4.82702626	7.345214660000001	-0.461767572	-0.18310547	-0.9765625	1.4038086	-8.299853240000001	-0.15910644960000003	3.1641846040000003	1.4648438	0.5493164	-0.4272461	0.308642572	8.844164840000001	2.3997558900000002	0.4272461	-0.6713867	-0.4272461	2.6713134000000003	9.377710160000001	-0.8589355432	-0.061035156	-1.8310547	-1.3427734	1549639856.472
-8.84057608	0.2237060504	-3.625952176	1.5869141	0.18310547	0.4272461	3.0900146760000005	-8.299853240000001	0.37802735600000004	-0.5493164	0.36621094	1.0986328	5.02202176	7.153808606	-0.1064697284	0.12207031	-0.61035156	0.4272461	-8.165869110000001	-0.2954833966	3.1558105040000006	1.4038086	0.4272461	-0.4272461	0.2512207068	9.20544429	2.436840854	0.48828125	-0.5493164	-0.24414062	3.092407248	9.1623777	-0.8290283540000001	-0.30517578	-1.7089844	-1.159668	1549639856.511
-9.045141574	0.037084961060000005	-3.803002896	1.3427734	0.12207031	0.24414062	3.07805162	-8.06657698	0.11604003600000001	-0.36621094	0.12207031	0.79345703	5.469433606	7.256689300000001	0.343334964	0.30517578	-0.30517578	-0.48828125	-8.338134980000001	-0.4450195288	3.3244873200000002	1.2207031	0.18310547	-0.36621094	0.1495361322	9.35258786	2.6210692900000003	0.5493164	-0.5493164	-0.12207031	2.818457068	9.372924820000001	-0.8122802520000001	-0.5493164	-1.2817383	-0.79345703	1549639856.551
-9.496142572	-0.15192871400000002	-3.6869628600000004	1.0986328	-0.48828125	0.30517578	3.0804442900000004	-8.03427716	0.0346923822	-0.4272461	0.30517578	0.7324219	5.9802491	7.486376800000001	0.846972644	0.36621094	-0.24414062	-0.91552734	-8.769995108000002	-0.5526855432	3.6139891200000003	0.91552734	-0.12207031	-0.30517578	0.13757324280000002	9.496142572	2.7538574280000003	0.48828125	-0.61035156	-0.12207031	2.2083496400000002	9.5619384	-1.1340820288	-0.8544922	-1.2817383	-1.159668	1549639856.591
-9.21979982	0.38879393000000007	-3.14265126	0.7324219	0.12207031	0.48828125	3.1199219240000007	-8.28789038	-0.09450683900000001	-0.30517578	0	0.7324219	6.40493161	7.895507788000001	1.3649658540000003	0.36621094	-0.36621094	-1.2207031	-8.918335160000002	-0.699829074	3.9166503600000007	0.61035156	-0.12207031	-0.30517578	0.2835205072	9.80598192	2.789746106	0.36621094	-0.79345703	-0.30517578	1.8375000000000001	9.49494658	-0.910375998	-1.0986328	-1.5258789	-0.91552734	1549639856.631
-9.22458516	0.8445800720000001	-3.52546376	0.61035156	0.7324219	0.5493164	3.33046875	-8.53073732	-0.11005859620000001	-0.4272461	0	0.61035156	6.66213408	8.41708966	1.623364218	0.18310547	-0.5493164	-1.4648438	-8.39316394	-0.83022464	3.7527587860000002	0.4272461	0.12207031	-0.36621094	0.42109375000000004	10.314403960000002	2.9907226440000003	0.24414062	-0.8544922	-0.48828125	2.138964856	9.625341754	-1.0455566100000002	-1.3427734	-1.0375977	-0.9765625	1549639856.671
-9.651660340000001	0.516796875	-4.1236084260000005	-0.061035156	0.18310547	0.48828125	3.4835937500000003	-8.518774460000001	0.005981445288000001	-0.48828125	0.12207031	0.36621094	6.7889402	8.77597644	1.7681152160000002	0.061035156	-0.61035156	-1.7089844	-8.476904254	-0.6089111420000001	3.8376952880000004	0.061035156	-0.061035156	-0.4272461	0.30744628600000007	10.5835688	3.14265126	-0.12207031	-0.6713867	-0.5493164	1.7417969240000002	9.80239218	-1.2058593750000002	-1.5258789	-0.9765625	-1.5258789	1549639856.711
-10.8120607	-0.531152356	-3.9728759000000005	-0.24414062	0.12207031	0.18310547	3.517089856	-8.65634784	0.0490478534	-0.36621094	-0.30517578	-0.061035156	6.81884784	9.125292932	1.93439946	0.061035156	-0.12207031	-2.0751953	-9.756933606	-0.1387695288	3.77548822	-0.30517578	-1.3427734	-0.48828125	-0.01794433606	10.88144568	2.969189496	-0.79345703	-1.0986328	-0.36621094	2.3674560700000002	9.957910340000002	-0.592163089	-1.8920898	-1.5258789	-1.5258789	1549639856.751
-11.982030760000002	-1.8530517180000001	-4.377221646000001	-1.8920898	-1.8920898	-0.48828125	3.7156739200000004	-9.5021241	-0.0681884784	-0.18310547	-0.48828125	-0.18310547	6.5664307100000014	9.792822480000002	2.054028354	-0.061035156	0.30517578	-2.4414062	-9.756933606	-0.1387695288	3.77548822	-0.30517578	-2.1362305	-0.36621094	-0.5323486420000001	10.984326079999999	2.93330072	-0.91552734	-1.3427734	-0.061035156	4.645190396	10.41967752	0.679492212	-3.1738281	-1.2207031	-0.36621094	1549639856.791
-10.93049272	-3.1534179320000004	-3.2299804320000005	-0.8544922	-2.4414062	-0.24414062	4.148730432000001	-11.088403060000001	-0.2811279254	-0.30517578	-0.12207031	0.061035156	5.995800720000001	10.892211960000001	1.8028076080000002	-0.48828125	0	-2.8076172	-11.531029860000002	-1.623364218	3.696533246	0.48828125	-1.4038086	-0.61035156	-0.27395019960000005	11.732007280000001	3.2455322480000004	-0.4272461	-0.9765625	0	7.278222840000001	10.246215560000001	2.512207068	-4.4555664	0.061035156	2.8686523	1549639856.831
-9.066674820000001	-2.08513179	-1.53125	0.79345703	0.30517578	0.8544922	4.91196286	-11.397046220000002	-0.23566894960000004	-0.48828125	1.5869141	-0.24414062	5.67280252	11.35397914	1.3661621400000001	-0.91552734	-0.7324219	-2.9907227	-9.234155252	-0.6232665740000001	1.3829101440000002	0.30517578	3.479004	-0.5493164	-1.0192382788	10.71516124	3.5589599640000005	-0.36621094	1.2817383	-0.30517578	6.84995108	10.7869384	1.945166034	-2.9296875	1.5258789	5.79834	1549639856.871
-9.248510880000001	-1.971484424	-2.050439496	-0.18310547	1.5869141	0.18310547	4.627246106	-10.01772464	-0.25959472840000003	-0.4272461	2.2583008	-2.1972656	5.811572480000001	9.87895468	1.2549072479999999	-0.48828125	-0.36621094	-2.0751953	-8.935082968000001	-0.46655273560000005	1.4176025360000002	0.061035156	0.061035156	-0.12207031	-3.04216304	8.69702176	2.6581542540000003	-0.8544922	0.7324219	0	3.6690185700000004	12.89838858	2.48828125	-1.7089844	0.5493164	6.5307617	1549639856.911
-10.314403960000002	-1.8028076080000002	-3.011059604	-0.5493164	-2.4414062	0.4272461	3.7838623200000003	-10.02011682	-0.39238280760000005	0	1.2817383	-3.8452148	5.373730432	9.354980432000001	1.0563232428000002	-0.5493164	0.48828125	-0.6713867	-8.935082968000001	-0.46655273560000005	1.4176025360000002	0.61035156	-1.0986328	0.4272461	-3.3197021760000003	8.58098143	2.30883786	-0.4272461	-1.3427734	0.4272461	0.7046142572	13.01203624	1.4869873200000001	-2.9907227	-0.4272461	5.3710938	1549639856.951
-8.18500998	-1.43076178	-1.5121094240000001	-0.6713867	-1.4038086	0.48828125	3.02661142	-10.219897659999999	-0.669921875	0.24414062	0.48828125	-4.5166016	4.27553714	9.701904254	0.702221646	-1.2207031	-0.9765625	0.061035156	-8.652759080000001	-1.494165036	2.245434604	0.48828125	0	0.061035156	-1.9858398560000001	9.102563400000001	2.6916503600000006	0.12207031	-0.8544922	0.24414062	0.6543701080000001	10.838378600000002	1.2309814300000002	-1.5258789	-1.3427734	4.8217773	1549639856.991
-7.914648560000001	-0.9582275360000001	-1.11613768	-0.48828125	0.5493164	0.12207031	2.5217773560000003	-9.04753444	-0.7859619110000001	0.12207031	0.4272461	-4.638672	3.9932128600000003	9.04633786	0.5371337860000001	-1.4038086	-2.5634766	0.30517578	-8.730517572	-1.50732428	2.5815917540000006	0.18310547	-0.9765625	-0.18310547	-1.234570288	8.652759080000001	2.98952626	0.4272461	-0.7324219	0.12207031	1.683178714	9.64328624	1.2417480040000002	-0.12207031	0.6713867	4.3945312	1549639857.031
-8.51159694	-0.7811767572	-1.945166034	-0.91552734	-0.30517578	-0.061035156	1.5396240020000003	-8.291479532	-1.2058593750000002	0.36621094	0.5493164	-4.272461	4.385595746	8.644384980000002	0.3672607428	-1.0986328	-2.380371	0.5493164	-8.730517572	-1.50732428	2.5815917540000006	0	0.12207031	0	-0.8445800720000001	8.8561277	3.4692382200000003	0.24414062	-0.7324219	0.061035156	1.680786142	8.819042932	0.4426269568000001	0.61035156	2.0751953	3.2958984	1549639857.071
-8.58098143	-0.8062988220000001	-1.5743163940000002	-1.0375977	-0.5493164	-0.12207031	1.5396240020000003	-8.291479532	-1.2058593750000002	0.61035156	0.18310547	-3.3569336	4.88205571	8.78435054	0.6053222644	-0.24414062	-0.48828125	0.5493164	-8.52954074	-2.421289038	2.9045898560000003	-0.36621094	-0.30517578	-0.061035156	-0.517993161	9.102563400000001	3.9776612400000007	-0.061035156	0.12207031	-0.24414062	0.660351538	8.18620607	0.594555661	1.3427734	2.8076172	2.2583008	1549639857.111
-9.095385880000002	-0.3995605432	-1.3470214660000002	-1.0375977	-0.12207031	-0.061035156	1.312329074	-7.93857428	-1.332666034	0.79345703	-0.30517578	-2.319336	4.72653804	8.679076980000001	0.9893310700000001	0.6713867	0.61035156	0.6713867	-8.482885880000001	-2.5229737400000003	3.104370108	-0.79345703	-0.12207031	0	-0.6818847840000001	8.802294928000002	4.232470746	-0.12207031	0.4272461	-0.48828125	0.24643554320000002	7.68854982	1.2895996400000003	1.159668	2.9907227	0.9765625	1549639857.151
-9.13725589	0.014355469240000002	-1.56953125	-2.0141602	-0.61035156	-0.24414062	1.2501221040000001	-7.995996106000001	-1.4953613220000002	1.0375977	-0.6713867	-1.0986328	4.46694339	8.63122554	1.5396240020000003	0.91552734	1.0375977	0.7324219	-8.482885880000001	-2.5229737400000003	3.104370108	-1.159668	0.18310547	0.24414062	-0.5586669928	8.742480432	4.184619110000001	-0.061035156	0.48828125	-0.48828125	1.272851538	7.44450679	1.6472900360000002	1.7700195	2.8076172	0.061035156	1549639857.191
-9.383691394000001	-0.20217285340000002	-1.5013427520000002	-1.7700195	0.5493164	-0.30517578	1.3649658540000003	-8.11203624	-1.5025390379999999	1.0375977	-0.91552734	0.18310547	4.336547824	8.647973740000001	2.07915036	0.9765625	1.3427734	0.4272461	-8.584570288	-2.159301718	3.39267572	-1.3427734	-0.4272461	0.30517578	-0.4892822284000001	8.783154254000001	4.249218750000001	-0.061035156	0.8544922	-0.30517578	2.64738768	7.741186600000001	1.580297824	1.5869141	1.6479492	-0.6713867	1549639857.231
-10.00217302	-0.46535643000000004	-1.262084964	-1.3427734	0.6713867	-0.18310547	1.567138678	-8.399145468	-1.52526857	1.0986328	-1.159668	1.2817383	4.269555710000001	8.694628894000001	2.337548822	0.9765625	1.4648438	0.18310547	-8.584570288	-2.159301718	3.39267572	-1.3427734	0	0.4272461	-0.7213623200000001	8.859716754	4.212133786	-0.12207031	1.159668	-0.12207031	4.459765576	8.66711412	4.427465854	0.9765625	3.0517578	-0.8544922	1549639857.271
-10.453173920000001	0.6962402160000001	-1.0718750000000001	-1.8920898	0.48828125	-0.061035156	2.215527356	-9.09060054	-1.143652356	1.0375977	-1.0986328	2.2583008	4.431054712	8.871679712	2.4344482820000004	0.91552734	1.4038086	0	-8.6766848	-1.6532714660000003	3.4225829680000004	-1.2207031	-0.36621094	0.61035156	-1.118530252	8.8728759	4.020727536	-0.061035156	1.0986328	0.18310547	8.859716754	8.366845746000001	4.317407248	0	1.953125	-0.4272461	1549639857.311
-10.774975540000002	-1.3254882200000002	-1.8973144960000001	-2.1972656	2.5024414	-0.7324219	2.215527356	-9.09060054	-1.143652356	0.91552734	-0.9765625	3.0517578	4.61169429	9.19946286	2.222705072	0.6713867	1.4648438	0	-8.81784694	-1.6030273560000001	3.7025146760000003	-1.0375977	-0.5493164	0.7324219	-1.24294429	9.35856929	4.01953125	0	0.79345703	0.24414062	6.043652160000001	7.719653060000001	2.692846646	-2.0141602	0.48828125	-2.380371	1549639857.351
-11.638696580000001	-3.96928714	-3.7659179320000007	0.79345703	1.953125	-0.79345703	2.48588858	-10.028490920000001	-0.9905273560000001	0.91552734	-1.0375977	3.90625	4.57819838	10.0631839	1.7118896760000002	0.61035156	1.2207031	0	-11.12070288	-0.784765625	4.435839856	-1.0986328	-0.6713867	0.48828125	-1.0515380890000001	10.64697284	3.8939209260000003	0.061035156	0.79345703	0.30517578	-0.9283202880000001	8.3620607	2.00258786	3.2958984	5.6762695	-0.36621094	1549639857.391
-11.416186600000001	-2.512207068	-4.227685504000001	1.0375977	-1.5869141	-0.24414062	2.7909423920000003	-11.075244600000001	-1.0670898560000002	0.9765625	-1.8310547	4.272461	4.8988037140000005	10.86469748	1.3793212860000001	0.79345703	1.3427734	-0.48828125	-11.12070288	-0.784765625	4.435839856	-1.3427734	-0.61035156	0.48828125	-0.846972644	11.42934604	3.417797824	0.061035156	1.0375977	0.30517578	2.516992212	12.379199280000002	5.037573380000001	1.5258789	-5.92041	-2.2583008	1549639857.431
-9.00686052	-1.0264160340000001	-3.726440396	-1.0986328	-1.159668	-0.12207031	3.446508786	-11.28339856	-1.168774411	0.5493164	-2.0751953	4.0283203	5.324682608000001	11.12189946	1.0946044928	0.79345703	1.8310547	-0.79345703	-9.4255616	0.3529052716	2.396167032	-0.61035156	2.0141602	0.79345703	-1.00129393	11.297753600000002	2.566040036	-0.12207031	1.5869141	0.36621094	4.732519568	11.070459260000002	4.86770018	1.2817383	0.18310547	-0.8544922	1549639857.471
-7.6239501800000005	-1.9367920320000003	-4.06379393	-0.4272461	1.6479492	-0.79345703	3.93339856	-9.816748200000001	-0.573022464	-0.4272461	-1.6479492	3.2958984	5.52565944	10.6170652	0.8314209260000001	0.5493164	2.380371	-0.4272461	-9.138451980000001	0.21533202880000002	2.159301718	-0.6713867	0.18310547	0.4272461	-1.610205072	10.2928714	1.8063964660000003	-0.61035156	1.953125	0.12207031	2.810082968	9.0594973	0.2524169928	2.380371	-0.30517578	-0.91552734	1549639857.511
-8.979345746000002	-2.445214856	-5.358178420000001	-0.18310547	-1.2817383	-0.8544922	3.91066893	-8.31420926	0.3732421924	-0.8544922	-1.5258789	2.1972656	5.054321580000001	9.846654860000001	0.461767572	0.12207031	1.953125	0.30517578	-9.138451980000001	0.21533202880000002	2.159301718	-1.0375977	0.4272461	0.36621094	-2.1114501800000003	9.60620108	1.264477536	-0.61035156	1.159668	0.12207031	1.81357428	9.766503894000001	0.42109375000000004	2.0751953	-0.18310547	-1.2817383	1549639857.551
-8.610888580000001	-2.268164038	-4.398754892	-0.8544922	-1.2817383	-0.30517578	3.6821777160000004	-8.92910144	0.46774902160000004	-0.48828125	-1.5258789	1.0986328	4.547094748	9.589452880000001	0.0909179712	-0.30517578	0.91552734	0.4272461	-9.578686600000001	1.006079074	2.5875733800000003	-1.2207031	0	0.48828125	-1.6891601440000001	9.651660340000001	1.0180419928000002	-0.36621094	0.5493164	0.30517578	2.5397216460000003	9.56911592	0.4103271466	1.5258789	-1.3427734	-1.159668	1549639857.591
-8.297461060000002	-1.665234424	-3.7467773560000004	-0.48828125	1.0375977	-0.36621094	3.6821777160000004	-8.92910144	0.46774902160000004	-0.30517578	-1.8920898	0.30517578	4.43464357	9.49973143	-0.41870117800000006	-0.7324219	0.12207031	0.18310547	-9.19467752	0.9462646760000001	2.3531005400000002	-1.0986328	0	0.48828125	-1.0491455072	9.845459260000002	1.128100589	-0.12207031	1.0375977	0.30517578	3.1964844240000003	9.4255616	-0.27155761780000004	1.2817383	-0.24414062	-0.79345703	1549639857.63
-8.924316394	-1.349414038	-4.621264676	-0.79345703	-0.30517578	-0.7324219	3.6797851440000002	-9.012841754	0.7381103240000001	-0.5493164	-1.7700195	-0.12207031	4.640405252	9.25688498	-0.9115722840000001	-0.79345703	0.18310547	0.061035156	-9.19467752	0.9462646760000001	2.3531005400000002	-1.0375977	0.4272461	0.48828125	-1.1986816100000002	9.600219748	1.3817138580000001	0	1.5258789	0.24414062	2.652172824	9.548779254000001	-0.5957519568	1.3427734	-0.8544922	-0.91552734	1549639857.671
-8.63122554	-1.726245108	-4.22648912	-1.3427734	-0.9765625	-0.6713867	3.7407959260000005	-8.521167032000001	1.178344748	-0.79345703	-0.6713867	-0.48828125	4.745678714	8.902783246	-1.299169928	-0.36621094	0.48828125	0.18310547	-8.957812500000001	0.7991211060000001	2.3423339660000004	-0.79345703	0.4272461	0.48828125	-1.5384277160000002	9.32028804	1.337451178	-0.18310547	1.0375977	0.24414062	2.390185504	9.572705072	-0.54191893	1.2817383	-0.6713867	-1.2207031	1549639857.71
-8.35129393	-1.990625	-3.645092752	-0.7324219	0.5493164	-0.61035156	3.5876709260000004	-8.408715560000001	1.4810058900000003	-0.61035156	0.4272461	-0.79345703	4.660742212000001	8.865698380000001	-1.4522949280000002	0.24414062	0.6713867	0.30517578	-9.01882338	0.876879892	2.3925780760000004	-0.8544922	0.061035156	0.4272461	-1.490576178	9.394457968000001	1.4451172120000002	0	0.79345703	0.12207031	2.918945288	9.32028804	-0.5036376800000001	1.2207031	0	-1.159668	1549639857.75
-9.149218750000001	-1.9595214660000002	-4.023120108	-0.5493164	0	-0.4272461	3.0947998200000004	-8.714965560000001	1.3972655760000001	-0.18310547	0.4272461	-1.2207031	4.42866214	9.07026358	-1.4427246400000002	0.48828125	0.5493164	0.24414062	-9.01882338	0.876879892	2.3925780760000004	-0.8544922	0.36621094	0.4272461	-1.2632812500000001	9.54160144	1.4738280760000002	0.061035156	0.91552734	-0.12207031	3.0708741	9.405224640000002	-0.154321286	1.0986328	0.61035156	-0.6713867	1549639857.79
-9.09179712	-1.8817626800000002	-3.98723143	-0.6713867	-0.48828125	-0.12207031	2.6641358800000003	-8.9661866	1.1747558900000001	0.12207031	-0.36621094	-1.6479492	4.288696286	9.124096940000001	-1.262084964	0.7324219	0.48828125	0.18310547	-8.93747554	1.21901857	2.1569091460000003	-0.61035156	0.36621094	0.36621094	-1.70471196	9.49853534	1.3446288940000002	0.12207031	0.91552734	-0.061035156	2.6103027160000005	9.599023560000001	-0.113647464	0.8544922	0.24414062	-0.36621094	1549639857.83
-8.76760234	-1.8542480040000002	-3.8065917540000007	-0.12207031	0.4272461	0.24414062	2.59116214	-8.859716754	0.9785644568000001	0.061035156	-0.30517578	-1.8920898	4.221704074	9.262865920000001	-0.985742212	0.8544922	0.5493164	0	-8.906372300000001	1.184326178	2.231079074	-0.36621094	0.12207031	0.12207031	-1.867407248	9.61816394	1.2895996400000003	0.18310547	0.61035156	0.061035156	2.4523925720000004	9.578686600000001	-0.6459961060000001	0.5493164	-0.24414062	-0.48828125	1549639857.87
-8.903979532000001	-1.4965576080000003	-4.035082968	0.18310547	0.91552734	0.18310547	2.41770018	-8.653955072	0.724951178	0	0.24414062	-1.7089844	4.197778354	9.548779254000001	-0.7608398560000001	0.79345703	0.4272461	-0.061035156	-8.906372300000001	1.184326178	2.231079074	-0.12207031	-0.12207031	0	-2.0707763580000003	9.83229982	1.4391357820000001	0.24414062	0.30517578	0.24414062	2.85673822	9.49853534	-0.878076178	0.61035156	-0.18310547	-0.48828125	1549639857.91
-9.10495607	-1.3362548920000001	-4.377221646000001	-0.30517578	0.36621094	0	2.14973143	-8.5582518	0.40075683900000003	0.061035156	0.36621094	-1.2207031	4.306640576	9.77248552	-0.49406739200000005	0.79345703	0.24414062	-0.12207031	-9.154003894	0.88046875	2.5253662140000004	0	-0.61035156	-0.061035156	-2.104272464	9.90048822	1.5743163940000002	0.18310547	-0.18310547	0.30517578	2.566040036	9.64328624	-0.8649169928000001	0.48828125	0.5493164	-0.30517578	1549639857.95
-9.25688498	-1.592260782	-4.270751996	-0.61035156	-0.061035156	-0.12207031	2.0576172120000003	-8.49125998	0.18901367800000002	-0.12207031	0.4272461	-0.61035156	4.356884784	9.77607428	-0.19619140380000002	0.79345703	0	0	-9.552368210000001	0.47253417540000003	3.0732665740000003	0.12207031	-0.79345703	0	-1.6472900360000002	9.858617720000002	1.73701178	0.18310547	-0.5493164	0.18310547	1.9726807100000001	9.743774460000001	-0.9486572480000001	0.30517578	0.30517578	-0.48828125	1549639857.99
-9.029589660000001	-1.818359424	-3.982446286	-0.5493164	0.18310547	0	2.135375998	-8.747265380000002	0.08732910340000001	-0.24414062	0.6713867	-0.061035156	4.231274460000001	9.80478534	0.03349609424	0.7324219	-0.30517578	-0.061035156	-9.552368210000001	0.47253417540000003	3.0732665740000003	0.12207031	-0.36621094	-0.061035156	-0.9893310700000001	10.035669420000001	1.971484424	0.24414062	-0.48828125	-0.061035156	2.0336913940000003	9.713867212	-0.9570312500000001	0.24414062	0.48828125	-0.48828125	1549639858.03
-9.036767572	-1.676000998	-3.98125	-0.24414062	0.12207031	0.12207031	2.195190396	-8.81066893	-0.001196289038	-0.24414062	0.48828125	0.30517578	4.2240966460000005	9.782055710000002	0.19738769960000002	0.5493164	-0.30517578	-0.4272461	-9.38488768	0.2069580072	2.9931152160000005	-0.061035156	-0.24414062	-0.061035156	-0.6352294928000001	10.088306200000002	2.177246106	0.24414062	0	-0.12207031	1.933203076	9.760522660000001	-0.642407248	-0.061035156	-0.061035156	-0.30517578	1549639858.07
-9.140844748000001	-1.506127896	-3.78984375	-0.4272461	-0.48828125	0.18310547	2.3997558900000002	-8.601318390000001	-0.05981445288	-0.24414062	0.5493164	0.5493164	4.365258786	9.515283246000001	0.362475589	0.48828125	0.12207031	-0.91552734	-8.980542032	0.17824707460000003	2.802905252	-0.18310547	-0.24414062	-0.061035156	-0.7010253600000002	9.795214660000001	2.153320288	0	0.12207031	0	2.00258786	9.723437500000001	-0.7416992212000001	-0.30517578	0.12207031	-0.24414062	1549639858.11
-9.066674820000001	-1.388891574	-3.4189941100000003	-0.24414062	0.12207031	0.24414062	2.62705072	-8.47810054	-0.1806396466	-0.36621094	0.8544922	0.6713867	4.445410144	9.335839660000001	0.5048339856	0.48828125	0.5493164	-1.2207031	-8.980542032	0.17824707460000003	2.802905252	-0.18310547	-0.4272461	-0.12207031	-0.811083966	9.591845746	2.1473388580000004	-0.12207031	0.18310547	0.061035156	2.256201178	9.51169429	-0.594555661	-0.18310547	0.4272461	-0.12207031	1549639858.15
-9.4004393	-1.2178222840000001	-3.59484874	-0.30517578	-0.12207031	0.18310547	2.8483641200000003	-8.584570288	-0.28471679320000004	-0.5493164	1.3427734	0.61035156	4.4059326080000005	9.53083516	0.5861816394	0.36621094	0.5493164	-1.3427734	-9.07983426	0.06459961060000001	2.93808606	-0.18310547	-0.4272461	-0.18310547	-1.035986322	9.64328624	2.19997554	-0.12207031	0.24414062	0.18310547	2.2167236420000003	9.640893570000001	-0.419897464	-0.24414062	0.5493164	0	1549639858.19
-9.310717752	-1.2441405760000002	-3.5541748200000005	-0.5493164	-0.4272461	0.12207031	2.976367212	-8.91354982	-0.3828125	-0.61035156	1.7089844	0.48828125	4.338940396	9.883740020000001	0.5144042932	0	0.18310547	-1.2817383	-9.1109375	-0.2524169928	3.2311766200000003	-0.061035156	-0.30517578	-0.18310547	-1.3302734620000003	9.82272914	2.3495117800000003	-0.061035156	0.12207031	0.24414062	1.927221646	9.671997300000001	-0.46655273560000005	-0.18310547	0.30517578	-0.12207031	1549639858.23
-9.15878894	-1.3063476440000001	-3.32807608	-0.24414062	-0.30517578	0	2.851953076	-9.181518570000001	-0.34094239200000004	-0.48828125	1.4648438	0.18310547	4.336547824	10.06198732	0.38400878600000005	-0.24414062	-0.18310547	-0.91552734	-9.1109375	-0.2524169928	3.2311766200000003	-0.061035156	-0.30517578	-0.30517578	-1.3948730040000001	9.834692000000002	2.5839844240000005	-0.061035156	-0.061035156	0.18310547	2.081542932	9.648071580000002	-0.42827148560000006	-0.12207031	0.30517578	-0.18310547	1549639858.27
-9.140844748000001	-1.4199951080000002	-3.23356929	-0.18310547	-0.061035156	0	2.851953076	-9.181518570000001	-0.34094239200000004	-0.30517578	0.61035156	-0.24414062	4.39277356	9.956713760000001	0.31103514400000004	-0.24414062	-0.24414062	-0.4272461	-9.064282248	-0.42707518000000005	3.2885987400000003	-0.061035156	-0.24414062	-0.24414062	-1.314721646	9.68515625	2.7155760800000004	-0.12207031	-0.12207031	0.061035156	2.020532248	9.632519568000001	-0.30744628600000007	-0.18310547	0.48828125	-0.061035156	1549639858.31
-9.362158246000002	-1.374536142	-3.2885987400000003	0.061035156	0.12207031	0.061035156	2.8698974640000006	-9.18869658	-0.40075683900000003	-0.061035156	-0.18310547	-0.61035156	4.3329589660000005	9.80478534	0.3373535144	-0.12207031	-0.061035156	-0.061035156	-9.092993210000001	-0.6352294928000001	3.4560790740000003	-0.061035156	-0.30517578	-0.18310547	-1.09819339	9.63969748	2.798120108	-0.18310547	-0.18310547	-0.061035156	1.911669928	9.713867212	-0.13398437500000002	-0.18310547	0.4272461	-0.061035156	1549639858.35
-9.4423098	-1.138867212	-3.261083966	0.061035156	-0.18310547	0.12207031	2.9081787140000004	-9.212622300000001	-0.477319339	0	0	-0.7324219	4.1152344240000005	9.76171875	0.36606445680000005	-0.12207031	-0.12207031	0.12207031	-9.092993210000001	-0.6352294928000001	3.4560790740000003	0	-0.24414062	-0.18310547	-1.025219748	9.65405252	2.834008786	-0.18310547	-0.12207031	-0.061035156	1.7465820680000002	9.846654860000001	0.046655271600000006	-0.36621094	0	-0.061035156	1549639858.39
-9.33464357	-1.0288086060000001	-3.170166034	0.061035156	-0.061035156	0.12207031	2.8064941100000005	-9.113330072	-0.5479003894	-0.12207031	0.18310547	-0.61035156	3.9884277160000003	9.697119110000001	0.4486083966	-0.12207031	-0.18310547	0.12207031	-8.993701080000001	-0.5670410144	3.4369384000000003	0.061035156	-0.30517578	-0.12207031	-0.966601538	9.56552716	2.77180162	-0.12207031	-0.061035156	0.061035156	1.876977536	9.780859620000001	0.1208251996	-0.30517578	-0.18310547	-0.061035156	1549639858.43
-9.351391574	-1.0587158540000001	-3.1139403960000003	0.18310547	-0.061035156	0.12207031	2.709594748	-8.85732428	-0.5108154254	-0.18310547	0.4272461	-0.36621094	3.9716797120000003	9.6217527	0.5120117212	-0.18310547	-0.12207031	0.12207031	-8.93388678	-0.5849853534	3.4979492800000003	0.18310547	-0.18310547	-0.18310547	-1.0240234620000002	9.47460962	2.78496106	-0.061035156	-0.12207031	0.12207031	2.07915036	9.721044928000001	0.2081542932	-0.30517578	-0.18310547	-0.061035156	1549639858.47
-9.35617662	-1.006079074	-3.025415036	0.24414062	-0.061035156	0.12207031	2.62346196	-8.704199280000001	-0.461767572	-0.18310547	0.48828125	-0.061035156	3.8831542540000004	9.65883786	0.5323486420000001	-0.18310547	-0.24414062	0.24414062	-8.907568390000002	-0.642407248	3.535034146	0.24414062	-0.24414062	-0.12207031	-1.070678714	9.506909440000001	2.851953076	0	-0.24414062	0.12207031	2.211938498	9.6552491	0.324194339	-0.36621094	0	0.061035156	1549639858.51
-9.394457968000001	-0.8900390380000001	-2.9859375000000004	0.24414062	-0.061035156	0.12207031	2.634228534	-8.686254892000001	-0.461767572	-0.12207031	0.4272461	0.30517578	3.817358426	9.755737320000001	0.5431152356000001	-0.18310547	-0.36621094	0.30517578	-8.954223740000002	-0.7524658540000001	3.6462889400000003	0.24414062	-0.12207031	-0.12207031	-0.9881347840000001	9.593042032000001	2.9644042540000006	-0.061035156	-0.30517578	0.061035156	2.118627896	9.676782248	0.308642572	-0.36621094	0	0.12207031	1549639858.55
