# Supplementary material for: A deep learning approach for lower back-pain risk prediction during manual lifting
Source: PLoS One. 2021 Feb 19;16(2):e0247162. doi: 10.1371/journal.pone.0247162 (PMC7894914; doi:10.1371/journal.pone.0247162)
Supplement: S1 Data — (ZIP) [file pone.0247162.s001.zip › source-used/Subject_02_P2_Zone05_T1.csv]

Side_A_x	Side_A_y	Side_A_z	Side_G_x	Side_G_y	Side_G_z	LtWt_A_x	LtWt_A_y	LtWt_A_z	LtWt_G_x	LtWt_G_y	LtWt_G_z	RtWt_A_x	RtWt_A_y	RtWt_A_z	RtWt_G_x	RtWt_G_y	RtWt_G_z	Back_A_x	Back_A_y	Back_A_z	Back_G_x	Back_G_y	Back_G_z	UArm_A_x	UArm_A_y	UArm_A_z	UArm_G_x	UArm_G_y	UArm_G_z	Thig_A_x	Thig_A_y	Thig_A_z	Thig_G_x	Thig_G_y	Thig_G_z	Time_stp
-9.120507788000001	-0.308642572	-4.0147461060000005	-0.061035156	0	0	3.1175292540000004	-8.750854532	-0.227294928	-0.12207031	-0.061035156	0	3.9549316100000005	9.65285643	0.7440917932000001	0	0	-0.061035156	-8.846557608000001	-0.5873779254	3.58647464	0	0	0	-0.92473143	9.58347194	2.6378173920000005	0	0	-0.061035156	2.050439496	9.6552491	-0.31342773560000003	-0.061035156	0	0	1549640420.629
-9.1623777	-0.34812010800000004	-4.0494384000000005	-0.061035156	-0.061035156	0	3.0792480040000005	-8.740087860000001	-0.22131347840000004	-0.061035156	-0.061035156	-0.061035156	3.968090854	9.707885880000001	0.7285400360000001	0	-0.061035156	0	-8.851342752	-0.5646484424	3.6068116	0	-0.061035156	0	-0.9725830072	9.63371556	2.64738768	0	-0.061035156	0	2.021728534	9.680371106	-0.3146240216	0	0	0	1549640420.669
-9.113330072	-0.37802735600000004	-4.008764676	-0.061035156	0	0	3.0792480040000005	-8.740087860000001	-0.22131347840000004	-0.061035156	-0.061035156	-0.061035156	3.96569838	9.72224092	0.7129882787999999	0	-0.061035156	0	-8.859716754	-0.5837890576	3.6307373200000006	0	-0.061035156	0	-0.9390869110000001	9.677978240000002	2.665332068	0	-0.061035156	0	1.9954101440000003	9.689941394000002	-0.30385742800000004	-0.061035156	0	-0.061035156	1549640420.709
-9.11213408	-0.3828125	-4.002783246	0	0	0	3.07805162	-8.80349092	-0.19020996400000004	-0.061035156	-0.061035156	-0.061035156	3.9310058900000002	9.69951178	0.765625	0	-0.061035156	0	-8.859716754	-0.5837890576	3.6307373200000006	0	-0.061035156	0	-0.915161142	9.67438948	2.6581542540000003	0	-0.061035156	0	2.032495108	9.667211960000001	-0.25480957460000003	0	0	0	1549640420.749
-9.125292932	-0.346923822	-4.0494384000000005	-0.061035156	0	0	3.07805162	-8.80349092	-0.19020996400000004	0	-0.061035156	-0.061035156	3.9310058900000002	9.69951178	0.765625	0	-0.061035156	0.061035156	-8.864501800000001	-0.5837890576	3.6068116	0	-0.061035156	0	-0.8948242212000002	9.640893570000001	2.6402099640000003	0	-0.061035156	0	2.0121582460000003	9.680371106	-0.2918945288	-0.061035156	0	0	1549640420.789
-9.15161142	-0.343334964	-4.043457068	-0.061035156	0	-0.061035156	3.0768554320000003	-8.753247300000002	-0.1806396466	0	-0.061035156	0	3.9070800720000003	9.682763580000001	0.7823730432	-0.061035156	-0.061035156	0	-8.866894568000001	-0.571826178	3.6187744600000005	0	-0.061035156	0	-0.893627896	9.657641574000001	2.6533691100000003	0	-0.061035156	0	1.971484424	9.69472644	-0.2942871106	0	0	0	1549640420.828
-9.152807608000002	-0.387597644	-4.036279254000001	-0.061035156	-0.061035156	-0.061035156	3.0864257200000003	-8.753247300000002	-0.2069580072	0	0	0	3.9022949280000003	9.73061502	0.7285400360000001	-0.061035156	-0.061035156	0	-8.86928714	-0.576611322	3.649877896	0	-0.061035156	0	-0.8924316100000002	9.697119110000001	2.6485839660000003	0	-0.061035156	0	1.933203076	9.71147464	-0.308642572	-0.061035156	0	-0.061035156	1549640420.869
-9.12888179	-0.40434570680000004	-4.013549820000001	-0.061035156	-0.061035156	0	3.1055663940000002	-8.76521016	-0.2512207068	0	0	0	3.88674321	9.69472644	0.717773462	-0.061035156	-0.061035156	0	-8.870483426000002	-0.5562744110000001	3.6570557100000003	0	-0.061035156	0	-0.9055908540000002	9.67558606	2.6390135800000003	0	-0.061035156	0	2.00258786	9.681567392	-0.27514648560000005	-0.061035156	-0.061035156	-0.061035156	1549640420.908
-9.11691893	-0.38400878600000005	-3.992016574	-0.061035156	0	0	3.1103514400000005	-8.741284440000001	-0.2835205072	0	0	-0.061035156	3.8711913940000002	9.671997300000001	0.6747070288	-0.061035156	-0.061035156	0	-8.870483426000002	-0.5562744110000001	3.6570557100000003	0	-0.061035156	0	-0.860131839	9.6552491	2.62944339	0	-0.061035156	0	2.000195288	9.68515625	-0.22968750000000002	-0.061035156	0	0	1549640420.948
-9.155200180000001	-0.3600830072	-4.027905252	-0.061035156	0	-0.061035156	3.0828369600000003	-8.706591754	-0.3158203076	0	0	-0.061035156	3.89272464	9.697119110000001	0.660351538	-0.061035156	-0.061035156	-0.061035156	-8.86330571	-0.5514892572000001	3.652270468	0	0	0	-0.839794928	9.66242662	2.63183606	0	0	-0.061035156	1.96669928	9.69951178	-0.2775390576	-0.061035156	0	0	1549640420.988
-9.159985520000001	-0.362475589	-4.043457068	-0.061035156	-0.061035156	-0.061035156	3.051733426	-8.689843750000001	-0.33137207460000007	-0.061035156	0	-0.061035156	3.935791034	9.733007788	0.6759033540000001	0	-0.061035156	-0.061035156	-8.87407248	-0.5490966754000001	3.649877896	0	0	0	-0.8948242212000002	9.69472644	2.6222655759999998	0	0	-0.061035156	1.971484424	9.6983152	-0.26796875000000003	-0.061035156	0	0	1549640421.028
-9.13725589	-0.39836425720000007	-4.015942392	-0.061035156	-0.061035156	-0.061035156	3.0469483800000003	-8.73171376	-0.32658691100000004	-0.061035156	0	0	3.9310058900000002	9.71745607	0.702221646	0	-0.061035156	-0.061035156	-8.87407248	-0.5490966754000001	3.649877896	0	0	-0.061035156	-0.9283202880000001	9.693530252	2.633032248	0	-0.061035156	-0.061035156	1.96430661	9.6983152	-0.26677246400000004	-0.061035156	-0.061035156	-0.061035156	1549640421.068
-9.130077880000002	-0.3828125	-4.00158696	0	-0.061035156	0	3.051733426	-8.749658246000001	-0.3158203076	-0.061035156	-0.061035156	0	3.9310058900000002	9.71745607	0.702221646	0	-0.061035156	-0.061035156	-8.866894568000001	-0.5526855432	3.6534667540000005	0	0	-0.061035156	-0.900805661	9.677978240000002	2.6258545320000004	0	-0.061035156	-0.061035156	2.0157471040000003	9.682763580000001	-0.24763183900000002	-0.061035156	0.061035156	0	1549640421.108
-9.14323732	-0.35649413939999997	-4.00517572	-0.061035156	-0.061035156	-0.061035156	3.048144568	-8.737695288000001	-0.29069824280000006	-0.061035156	0	0	3.9010987400000006	9.681567392	0.735717752	-0.061035156	-0.061035156	-0.061035156	-8.86210962	-0.5586669928	3.652270468	0	0	-0.061035156	-0.876879892	9.651660340000001	2.6222655759999998	0	-0.061035156	-0.061035156	1.9774658540000003	9.69592302	-0.2560058606	-0.061035156	0	0	1549640421.148
-9.145629892	-0.385205072	-4.02192392	0	-0.061035156	-0.061035156	3.048144568	-8.735302520000001	-0.24045410340000004	-0.061035156	0	0	3.9010987400000006	9.681567392	0.735717752	-0.061035156	-0.061035156	-0.061035156	-8.86210962	-0.5586669928	3.652270468	0	0	-0.061035156	-0.891235324	9.65883786	2.62346196	0	0	-0.061035156	1.9798584260000003	9.688745108	-0.2942871106	-0.061035156	-0.061035156	-0.061035156	1549640421.188
-9.1276857	-0.381616214	-4.0147461060000005	0	-0.061035156	-0.061035156	3.0565185700000006	-8.762817392	-0.23208007200000003	-0.061035156	0	0	3.9250244600000004	9.7066893	0.7010253600000002	-0.061035156	-0.061035156	-0.061035156	-8.8561277	-0.5598632788000001	3.6307373200000006	0	0	-0.061035156	-0.923535144	9.67438948	2.62346196	0	-0.061035156	-0.061035156	2.001391574	9.67917482	-0.2380615216	0	-0.061035156	-0.061035156	1549640421.228
-9.1109375	-0.35888672120000004	-4.002783246	0	0	-0.061035156	3.0804442900000004	-8.78076178	-0.24045410340000004	-0.061035156	0	0	3.9310058900000002	9.67438948	0.6830810700000001	-0.061035156	-0.061035156	-0.061035156	-8.851342752	-0.573022464	3.6355224640000006	0	0	-0.061035156	-0.9055908540000002	9.661230432000002	2.64140625	0	-0.061035156	-0.061035156	1.9978027160000003	9.688745108	-0.265576178	-0.061035156	0	0	1549640421.268
-9.124096940000001	-0.34572753600000006	-4.020727536	-0.061035156	0	-0.061035156	3.084033246	-8.75444339	-0.24404297120000001	-0.061035156	0	0	3.9250244600000004	9.656445288	0.679492212	-0.061035156	-0.061035156	-0.061035156	-8.851342752	-0.573022464	3.6355224640000006	0	0	-0.061035156	-0.907983426	9.631323380000001	2.63183606	0	0	-0.061035156	1.9810547120000002	9.688745108	-0.2775390576	-0.061035156	-0.061035156	-0.061035156	1549640421.308
-9.14204074	-0.37802735600000004	-4.024316394	-0.061035156	0	-0.061035156	3.0732665740000003	-8.752050720000002	-0.24763183900000002	0	0	0	3.9322021760000005	9.681567392	0.669921875	-0.061035156	-0.061035156	-0.061035156	-8.8561277	-0.5873779254	3.6391114200000003	0	0	0	-0.9115722840000001	9.646875000000001	2.64140625	0	-0.061035156	-0.061035156	2.0121582460000003	9.67917482	-0.2775390576	-0.061035156	-0.061035156	-0.061035156	1549640421.348
-9.121704074	-0.39238280760000005	-4.00158696	0	0	0	3.069677716	-8.76760234	-0.26677246400000004	0	0	0	3.9573242800000004	9.67558606	0.6914550720000001	0	-0.061035156	-0.061035156	-8.864501800000001	-0.5825927716	3.6187744600000005	0	0.061035156	0	-0.8840576080000001	9.67080072	2.656957968	0	0	-0.061035156	2.0336913940000003	9.680371106	-0.248828125	0	0	0	1549640421.388
-9.136059800000002	-0.346923822	-4.01713858	0	0.061035156	-0.061035156	3.09121106	-8.761621106	-0.2811279254	0	0	0	3.951342752	9.689941394000002	0.7213623200000001	0	0	-0.061035156	-8.864501800000001	-0.5825927716	3.6187744600000005	0	0	0	-0.9414794928000001	9.6552491	2.61867662	0	0	-0.061035156	2.0253173920000003	9.677978240000002	-0.250024411	-0.061035156	0	0	1549640421.428
-9.15041484	-0.36965332460000005	-4.0326903960000005	-0.061035156	-0.061035156	-0.061035156	3.06608876	-8.758032248000001	-0.2895019568	0	0	0	3.9752685700000003	9.7066893	0.69504393	-0.061035156	-0.061035156	-0.061035156	-8.85373552	-0.5646484424	3.584082068	0	-0.061035156	0	-0.966601538	9.648071580000002	2.5995362400000004	0	-0.061035156	0	1.9954101440000003	9.67438948	-0.269165036	0	-0.061035156	-0.061035156	1549640421.468
-9.121704074	-0.401953125	-4.020727536	-0.061035156	0	-0.061035156	3.0900146760000005	-8.7364991	-0.3014648462	0	0	-0.061035156	3.9752685700000003	9.718652160000001	0.6830810700000001	-0.061035156	-0.061035156	0	-8.87407248	-0.5849853534	3.61638179	0	0	0	-0.9295165740000001	9.676782248	2.644995108	0	-0.061035156	0	1.9738769960000002	9.69113768	-0.2560058606	0	0	-0.061035156	1549640421.508
-9.10495607	-0.416308606	-4.013549820000001	0	0	-0.061035156	3.0768554320000003	-8.737695288000001	-0.2954833966	-0.061035156	0	-0.061035156	3.9250244600000004	9.709082068	0.7034179712000002	0	0	0	-8.87407248	-0.5849853534	3.61638179	0	0	0	-0.915161142	9.67438948	2.6390135800000003	0	-0.061035156	0	1.990625	9.67558606	-0.265576178	-0.061035156	-0.061035156	-0.061035156	1549640421.548
-9.11691893	-0.38400878600000005	-4.057812500000001	0	0	-0.061035156	3.0613037140000006	-8.75444339	-0.27873535340000005	0	0	0	3.8975097840000004	9.686352340000001	0.7046142572	0	-0.061035156	0	-8.87766124	-0.5778076080000001	3.6187744600000005	0	0	0	-0.8876464660000001	9.645678420000001	2.616284146	0	0	0	2.036083966	9.666015380000001	-0.24763183900000002	-0.061035156	0	0	1549640421.588
-9.133667032	-0.379223642	-4.05422374	-0.061035156	0	-0.061035156	3.06608876	-8.750854532	-0.287109375	0	0	-0.061035156	3.8759764400000005	9.71027806	0.687866214	0	0	0	-8.8896241	-0.5586669928	3.61638179	0	0	0	-0.8828613220000001	9.66481929	2.6114991	0	0	-0.061035156	1.988232428	9.688745108	-0.27993163940000004	-0.12207031	0	-0.061035156	1549640421.628
-9.154003894	-0.385205072	-4.0602050720000005	-0.061035156	0	-0.061035156	3.04455571	-8.747265380000002	-0.2811279254	-0.061035156	0	-0.061035156	3.8807617800000003	9.743774460000001	0.6806884980000001	0	0	-0.061035156	-8.8896241	-0.5586669928	3.61638179	0	0	0	-0.9283202880000001	9.69113768	2.60910643	-0.061035156	0	-0.061035156	1.98464357	9.6983152	-0.24165038940000003	0	0	0	1549640421.668
-9.140844748000001	-0.4139160144	-4.0494384000000005	-0.061035156	-0.061035156	-0.061035156	3.029003894	-8.755639480000001	-0.2811279254	0	0	0	3.8807617800000003	9.72822284	0.709399411	0	0	-0.061035156	-8.8979982	-0.5658447284000001	3.63432608	0	0	0	-0.9402832068000001	9.7066893	2.6198730040000004	-0.061035156	0	-0.061035156	1.9355957460000002	9.705493210000002	-0.24643554320000002	-0.061035156	-0.061035156	-0.061035156	1549640421.708
-9.10615216	-0.439038089	-4.031494110000001	0	0	-0.061035156	3.0433594240000006	-8.76521016	-0.26677246400000004	-0.061035156	0	0	3.869995108	9.712670926000001	0.724951178	0	0	-0.061035156	-8.883642572	-0.5490966754000001	3.585278354	0	0	0	-0.9366943390000001	9.68515625	2.60910643	-0.061035156	0	-0.061035156	1.95234375	9.67558606	-0.22968750000000002	-0.061035156	-0.061035156	-0.061035156	1549640421.748
-9.124096940000001	-0.4139160144	-4.05183107	0	0	-0.061035156	3.0337889400000004	-8.76401358	-0.250024411	-0.061035156	0	0	3.8604248200000004	9.71027806	0.708203125	-0.061035156	0	-0.061035156	-8.883642572	-0.5490966754000001	3.585278354	0	0	0	-0.9378906250000001	9.645678420000001	2.61867662	-0.061035156	0	-0.061035156	1.9607177520000003	9.67558606	-0.2045654254	0	-0.061035156	0	1549640421.788
-9.130077880000002	-0.423486322	-4.0685790740000005	0	-0.061035156	-0.061035156	3.0313964660000003	-8.748461960000002	-0.22968750000000002	0	0	0	3.87238768	9.725830072	0.69504393	-0.061035156	0	-0.061035156	-8.883642572	-0.5455078076000001	3.599633786	0	0.061035156	0	-0.9414794928000001	9.657641574000001	2.62705072	-0.061035156	0	-0.061035156	1.9391846040000003	9.701904254	-0.2428466754	-0.061035156	-0.061035156	-0.061035156	1549640421.828
-9.11691893	-0.41152344240000005	-4.05422374	0	0	-0.061035156	3.0409667540000003	-8.752050720000002	-0.22968750000000002	0	0	0	3.8855469240000007	9.724634080000001	0.6723144568000001	-0.061035156	0	-0.061035156	-8.900390380000001	-0.5514892572000001	3.58647464	0	0	0	-0.9486572480000001	9.688745108	2.62346196	-0.061035156	0	-0.061035156	1.982250998	9.701904254	-0.248828125	0	-0.061035156	-0.061035156	1549640421.868
-9.1109375	-0.423486322	-4.06140126	0	0	-0.061035156	3.052929712	-8.76879892	-0.26318359620000004	0	0	0	3.877172824	9.70429712	0.6663330072	-0.061035156	-0.061035156	-0.061035156	-8.900390380000001	-0.5514892572000001	3.58647464	0	0.061035156	-0.061035156	-0.9642089660000001	9.66481929	2.6114991	-0.061035156	-0.061035156	-0.061035156	1.95234375	9.705493210000002	-0.27155761780000004	-0.061035156	0	-0.061035156	1549640421.908
-9.125292932	-0.419897464	-4.0685790740000005	-0.061035156	-0.061035156	-0.061035156	3.0672851440000004	-8.771191394	-0.265576178	0	0	0	3.877172824	9.70429712	0.6663330072	-0.061035156	-0.061035156	-0.061035156	-8.89919429	-0.5586669928	3.5792969240000003	0	0.061035156	-0.061035156	-0.9283202880000001	9.657641574000001	2.6222655759999998	-0.061035156	-0.061035156	-0.061035156	1.963110324	9.69233426	-0.24643554320000002	-0.061035156	-0.061035156	-0.061035156	1549640421.948
-9.132470746000001	-0.41152344240000005	-4.0506347840000005	0	0	-0.061035156	3.0625	-8.7448732	-0.2619873004	0	0	0	3.8987060700000002	9.70310054	0.6651367212000001	-0.061035156	0	-0.061035156	-8.911157248	-0.5431152356000001	3.5422119600000004	0	0.061035156	-0.061035156	-0.909179712	9.65883786	2.634228534	0	0	-0.061035156	2.0097655760000004	9.688745108	-0.22490234620000002	0	0	0	1549640421.988
-9.1623777	-0.4294677716	-4.080542032	-0.061035156	-0.061035156	-0.061035156	3.0720702880000004	-8.74606929	-0.27873535340000005	0	0	0	3.9190429320000004	9.734204074	0.6830810700000001	0	0	-0.061035156	-8.911157248	-0.5431152356000001	3.5422119600000004	0	0.061035156	0	-0.9438721040000001	9.673193390000002	2.634228534	-0.061035156	0	-0.061035156	1.9978027160000003	9.71027806	-0.25959472840000003	0	0	-0.061035156	1549640422.028
-9.134863220000002	-0.45937500000000003	-4.070971646	-0.061035156	-0.12207031	-0.061035156	3.0744628600000006	-8.769995108000002	-0.287109375	-0.061035156	0	0	3.923828076	9.72822284	0.7034179712000002	0	0	-0.061035156	-8.93388678	-0.5502929712000001	3.5493896760000005	0	0.061035156	-0.061035156	-0.9821533540000001	9.682763580000001	2.6354248200000003	-0.061035156	-0.061035156	-0.061035156	1.8949219240000001	9.73659694	-0.270361322	-0.061035156	-0.061035156	-0.061035156	1549640422.068
-9.076245108	-0.47014160340000005	-4.059008786	-0.061035156	-0.061035156	-0.061035156	3.06848143	-8.777173020000001	-0.2560058606	-0.061035156	0	-0.061035156	3.905883786	9.6983152	0.7201660340000001	0	-0.061035156	-0.061035156	-8.91354982	-0.534741214	3.4907714660000004	0	0.061035156	-0.061035156	-0.9642089660000001	9.67558606	2.633032248	-0.061035156	0	-0.061035156	1.9009033540000002	9.71027806	-0.26796875000000003	0	-0.12207031	-0.061035156	1549640422.108
-9.069067392000001	-0.4426269568000001	-4.04584964	0	0	-0.061035156	3.0565185700000006	-8.76401358	-0.211743161	-0.061035156	0	-0.061035156	3.905883786	9.6983152	0.7201660340000001	-0.061035156	0	-0.061035156	-8.91354982	-0.534741214	3.4907714660000004	0	0.061035156	-0.061035156	-0.9378906250000001	9.648071580000002	2.62944339	-0.061035156	-0.061035156	-0.061035156	2.000195288	9.6636232	-0.1985839856	-0.061035156	-0.061035156	-0.061035156	1549640422.148
-9.118115020000001	-0.42827148560000006	-4.055419928	0	-0.061035156	-0.061035156	3.0218260800000003	-8.749658246000001	-0.19140625	0	0	-0.061035156	3.877172824	9.69592302	0.707006839	-0.061035156	-0.061035156	-0.061035156	-8.92910144	-0.540722644	3.505126996	0	0.18310547	0	-0.9331054712000001	9.645678420000001	2.636621106	-0.061035156	0	-0.061035156	1.9583251800000003	9.69592302	-0.2990722644	-0.061035156	-0.061035156	-0.061035156	1549640422.188
-9.14682608	-0.41271972840000004	-4.085327176000001	-0.061035156	-0.061035156	0	3.01225589	-8.755639480000001	-0.17465820680000002	-0.061035156	0.061035156	-0.061035156	3.867602536	9.719848740000002	0.69504393	-0.061035156	0	-0.061035156	-8.91235324	-0.54191893	3.4189941100000003	0	0.061035156	0	-0.9989013580000001	9.63491214	2.60910643	-0.061035156	0	0	1.9284179320000001	9.707885880000001	-0.269165036	-0.061035156	0	-0.061035156	1549640422.228
-9.1193116	-0.48090820680000007	-4.059008786	-0.061035156	-0.061035156	0	2.9955077880000003	-8.78435054	-0.1878173822	0	0.061035156	0	3.867602536	9.719848740000002	0.69504393	-0.061035156	0	-0.061035156	-8.915942392	-0.5574707068000001	3.408227536	0	0.061035156	0	-1.035986322	9.667211960000001	2.6103027160000005	-0.061035156	-0.061035156	0	1.9200439300000003	9.713867212	-0.29667969240000003	-0.061035156	-0.061035156	-0.061035156	1549640422.267
-9.07863768	-0.48090820680000007	-4.013549820000001	0	0.061035156	0.061035156	3.0086670320000004	-8.802294928000002	-0.2189208966	0	0	-0.061035156	3.8807617800000003	9.744970746000002	0.6459961060000001	-0.061035156	0	-0.061035156	-8.948242212	-0.5479003894	3.434545926	0	0.061035156	-0.061035156	-0.9989013580000001	9.681567392	2.6402099640000003	-0.061035156	-0.061035156	0	1.9894287140000002	9.680371106	-0.2177246106	-0.061035156	-0.061035156	0	1549640422.307
-9.108544928	-0.4139160144	-4.02551268	0	-0.061035156	0.061035156	3.01225589	-8.797509980000001	-0.2344726538	0	0	-0.061035156	3.8807617800000003	9.744970746000002	0.6459961060000001	-0.061035156	0	-0.061035156	-8.936279254	-0.5455078076000001	3.40942392	0	0	0	-0.9929199280000001	9.637304712	2.636621106	-0.061035156	0	0	1.93439946	9.666015380000001	-0.20217285340000002	-0.061035156	0	0	1549640422.347
-9.10974092	-0.417504892	-4.03986821	-0.061035156	0	0	2.969189496	-8.7448732	-0.230883786	0	0	-0.061035156	3.85683606	9.693530252	0.6962402160000001	-0.061035156	0	-0.061035156	-8.943457068	-0.5323486420000001	3.4010498200000003	0	0.061035156	0	-0.9797607428000001	9.60620108	2.6174804320000002	-0.061035156	-0.061035156	0	1.8805663940000001	9.687548920000001	-0.2344726538	-0.061035156	-0.061035156	0	1549640422.387
-9.122900360000001	-0.44980469240000004	-4.03986821	-0.061035156	0	0	2.9644042540000006	-8.72333966	-0.22849121400000003	0	0.061035156	0	3.8628173920000006	9.734204074	0.6926513580000001	-0.061035156	0	0	-8.95661592	-0.5550781250000001	3.411816394	0	0	-0.061035156	-0.966601538	9.656445288	2.65576178	-0.061035156	-0.061035156	0	1.9140625000000002	9.693530252	-0.23208007200000003	-0.061035156	-0.061035156	0	1549640422.427
-9.122900360000001	-0.44980469240000004	-4.0506347840000005	-0.061035156	0	0	3.00627446	-8.749658246000001	-0.25959472840000003	0	0.061035156	-0.061035156	3.8532471040000003	9.72224092	0.723754892	-0.061035156	0	0	-8.97336412	-0.5562744110000001	3.4046385800000003	0	0	-0.061035156	-0.955834964	9.70310054	2.662939496	-0.061035156	0	0	1.927221646	9.707885880000001	-0.2069580072	-0.061035156	-0.061035156	0	1549640422.467
-9.1276857	-0.3947753894	-4.0602050720000005	-0.061035156	-0.061035156	0	3.0230224640000003	-8.777173020000001	-0.27395019960000005	0	0	-0.061035156	3.83171376	9.69233426	0.732128894	0	0	0	-8.972167932000001	-0.5586669928	3.4166014400000004	0	0	-0.061035156	-0.9594238220000001	9.65285643	2.66174321	-0.061035156	0	0	1.905688498	9.70429712	-0.23327636780000002	-0.061035156	-0.061035156	0	1549640422.507
-9.134863220000002	-0.4091308606000001	-4.0506347840000005	-0.061035156	0	0	3.01464856	-8.76042482	-0.24045410340000004	0	0	-0.061035156	3.8424804320000003	9.707885880000001	0.7416992212000001	-0.061035156	0	0	-8.957812500000001	-0.5455078076000001	3.39506839	0	0	0	-0.9522461060000001	9.62773462	2.6665283540000004	-0.061035156	-0.061035156	0	1.905688498	9.71147464	-0.27873535340000005	-0.061035156	-0.061035156	-0.061035156	1549640422.547
-9.15041484	-0.4103271466	-4.0661866	-0.061035156	-0.061035156	0	3.00986322	-8.73291034	-0.21652832460000004	0	0	-0.061035156	3.859228534	9.72224092	0.716577176	-0.061035156	0	-0.061035156	-8.990112320000001	-0.5467041034000001	3.3986572480000006	0	0	0	-0.9283202880000001	9.66481929	2.6784912140000006	-0.061035156	-0.061035156	0	1.9200439300000003	9.707885880000001	-0.19619140380000002	-0.061035156	0.061035156	0	1549640422.587
-9.1276857	-0.4330566394	-4.0147461060000005	-0.061035156	-0.061035156	0	3.03020018	-8.748461960000002	-0.21413574280000003	0	0	-0.061035156	3.8747802520000003	9.70429712	0.7201660340000001	-0.061035156	0	-0.061035156	-8.98173822	-0.5526855432	3.410620108	0	0	-0.061035156	-0.9295165740000001	9.677978240000002	2.670117212	-0.061035156	0	0	1.923632788	9.712670926000001	-0.2225097644	-0.061035156	0	0	1549640422.627
-9.131274460000002	-0.4067382788	-4.05422374	-0.061035156	-0.061035156	0	3.03857428	-8.738891574	-0.22131347840000004	0	0	-0.061035156	3.86879892	9.676782248	0.716577176	-0.061035156	0	-0.061035156	-8.98173822	-0.5562744110000001	3.39267572	0	0	-0.061035156	-0.9331054712000001	9.6385009	2.662939496	-0.061035156	0	0	1.933203076	9.69472644	-0.2045654254	-0.061035156	0	0	1549640422.667
-9.125292932	-0.3911865216	-4.029101440000001	-0.061035156	-0.061035156	0	3.0337889400000004	-8.725732428	-0.2392578076	0	-0.061035156	-0.061035156	3.8759764400000005	9.686352340000001	0.6974365020000001	-0.061035156	0	-0.061035156	-8.9745607	-0.5502929712000001	3.3807128600000005	0	-0.061035156	-0.061035156	-0.9426757788	9.62773462	2.656957968	-0.061035156	0	0	1.8973144960000001	9.71745607	-0.24404297120000001	-0.061035156	-0.061035156	0	1549640422.707
-9.133667032	-0.3959716754	-4.0338867800000004	0	-0.061035156	0	3.00986322	-8.698217752000001	-0.265576178	-0.061035156	-0.061035156	-0.061035156	3.8759764400000005	9.686352340000001	0.6974365020000001	-0.061035156	0	-0.061035156	-8.9745607	-0.5598632788000001	3.3759277160000005	0	-0.061035156	-0.061035156	-0.9582275360000001	9.64328624	2.682080072	0	0	0	1.9320067900000002	9.701904254	-0.2177246106	0	-0.061035156	0	1549640422.747
-9.1276857	-0.38879393000000007	-4.03986821	-0.061035156	-0.061035156	0	3.0014891200000005	-8.72692842	-0.28471679320000004	-0.061035156	0	0	3.8747802520000003	9.713867212	0.6926513580000001	0	-0.061035156	0	-8.9745607	-0.5598632788000001	3.3819091460000004	0	-0.061035156	-0.061035156	-0.976171875	9.656445288	2.68566893	-0.061035156	0	-0.061035156	1.9379882200000003	9.709082068	-0.2081542932	-0.061035156	0	0	1549640422.787
-9.12648912	-0.38999023560000007	-4.047045926	0	0	0	3.02661142	-8.740087860000001	-0.26677246400000004	-0.061035156	0	0	3.8448730040000005	9.6983152	0.7692138580000001	0	-0.061035156	0	-8.967382788	-0.5670410144	3.363964856	0	-0.061035156	-0.061035156	-0.954638678	9.64208966	2.67370607	-0.061035156	-0.061035156	0	1.965502896	9.705493210000002	-0.2452392572	-0.061035156	-0.061035156	0	1549640422.827
-9.12648912	-0.385205072	-4.03747554	-0.061035156	-0.061035156	0	3.052929712	-8.7448732	-0.211743161	-0.061035156	-0.061035156	0	3.83171376	9.705493210000002	0.7668212860000001	-0.061035156	-0.061035156	0	-8.967382788	-0.5646484424	3.3759277160000005	0	-0.061035156	-0.061035156	-0.9474609620000001	9.62294928	2.6844726440000004	0	-0.061035156	0	1.9367920320000003	9.697119110000001	-0.20935058900000003	0	0	0	1549640422.867
-9.11691893	-0.3804199280000001	-4.02551268	0	0	0	3.063696286	-8.75444339	-0.18303222840000002	-0.061035156	-0.061035156	-0.061035156	3.83171376	9.705493210000002	0.7668212860000001	-0.061035156	-0.061035156	0	-8.9661866	-0.56823732	3.3843016200000005	0	-0.12207031	-0.061035156	-0.9354980432000001	9.63371556	2.6904540740000003	-0.061035156	-0.061035156	0	1.9403808900000001	9.69113768	-0.2344726538	0	-0.061035156	0	1549640422.907
-9.12648912	-0.3612792932	-4.044653354	0	0	0	3.075659146	-8.761621106	-0.15671386780000002	-0.061035156	0	-0.061035156	3.8556396760000005	9.712670926000001	0.778784146	-0.061035156	0	-0.061035156	-8.960205072	-0.5754150360000001	3.387890576	0	-0.12207031	-0.061035156	-0.9414794928000001	9.63969748	2.674902356	-0.061035156	-0.061035156	0	1.9415771760000002	9.700707968000001	-0.21054687500000002	-0.12207031	0	0	1549640422.947
-9.122900360000001	-0.381616214	-4.038671924000001	0	0	0	3.0625	-8.76879892	-0.15192871400000002	0	-0.061035156	-0.061035156	3.8388915740000003	9.7066893	0.7524658540000001	-0.061035156	-0.061035156	-0.061035156	-8.992504892	-0.5658447284000001	3.464453076	0	0	0	-0.907983426	9.649267572	2.7012207459999997	-0.061035156	-0.061035156	-0.061035156	1.9391846040000003	9.700707968000001	-0.21533202880000002	-0.061035156	0	0	1549640422.987
-9.118115020000001	-0.36965332460000005	-4.047045926	0	0	0	3.063696286	-8.762817392	-0.13757324280000002	-0.061035156	0	-0.061035156	3.8652099640000004	9.686352340000001	0.7524658540000001	-0.061035156	-0.061035156	-0.061035156	-8.954223740000002	-0.573022464	3.41301268	0	-0.12207031	0	-0.9115722840000001	9.62653804	2.6976317900000004	-0.061035156	0	-0.061035156	1.947558606	9.697119110000001	-0.20097655760000002	-0.061035156	-0.061035156	0	1549640423.027
-9.12648912	-0.37084961060000005	-4.04584964	-0.061035156	-0.061035156	0	3.064892572	-8.771191394	-0.154321286	0	0	0	3.917846646	9.682763580000001	0.724951178	-0.061035156	-0.061035156	-0.061035156	-8.9326902	-0.56823732	3.4142089660000003	0	-0.061035156	0	-0.9426757788	9.614575180000001	2.6641358800000003	0	-0.061035156	0	1.9535400360000001	9.69472644	-0.2189208966	-0.061035156	0	0	1549640423.067
-9.10734874	-0.38999023560000007	-4.015942392	0	0	0	3.064892572	-8.755639480000001	-0.19499511780000003	0	-0.061035156	-0.061035156	3.953735324	9.69113768	0.693847644	-0.061035156	-0.061035156	-0.061035156	-8.9410643	-0.569433606	3.4453125000000004	0	-0.061035156	0	-0.9343017572	9.649267572	2.6796875	0	-0.061035156	0	1.9595214660000002	9.67917482	-0.211743161	0	-0.061035156	0	1549640423.107
-9.144433606	-0.33017577880000004	-4.041064496	0	0	0	3.0732665740000003	-8.74606929	-0.24404297120000001	0	0	-0.061035156	3.953735324	9.69113768	0.693847644	0	-0.061035156	0	-8.93747554	-0.571826178	3.447705072	0	-0.12207031	0	-0.9402832068000001	9.645678420000001	2.702417032	0	-0.061035156	0	2.004980432	9.718652160000001	-0.24165038940000003	-0.061035156	0	0	1549640423.147
-9.144433606	-0.31342773560000003	-4.05422374	-0.061035156	0	0	3.0397704680000004	-8.73410643	-0.25480957460000003	0	0	0	3.9298096040000003	9.688745108	0.764428714	0	-0.061035156	0	-8.94465306	-0.573022464	3.4776123200000004	0	-0.061035156	0	-0.9139648560000001	9.630126800000001	2.6940429320000003	0	-0.061035156	0	1.96430661	9.70429712	-0.26318359620000004	0	-0.061035156	-0.061035156	1549640423.187
-9.12888179	-0.35649413939999997	-4.062597644	-0.061035156	-0.061035156	0	3.064892572	-8.742480432	-0.26318359620000004	0	0	0	3.9381836060000004	9.707885880000001	0.7763915740000001	0	-0.061035156	0	-8.9326902	-0.569433606	3.5003417540000004	0	-0.12207031	0	-0.88046875	9.657641574000001	2.7143798920000006	0	-0.061035156	0	1.971484424	9.6983152	-0.21533202880000002	0	-0.12207031	-0.061035156	1549640423.227
-9.10734874	-0.3349609424	-4.024316394	0	0	0	3.0983885800000004	-8.747265380000002	-0.2619873004	-0.061035156	0	0	3.9381836060000004	9.707885880000001	0.7763915740000001	0	-0.061035156	0	-8.936279254	-0.5790038940000001	3.521875	0	-0.061035156	0	-0.8589355432	9.6636232	2.7048096040000003	0	-0.061035156	0	2.001391574	9.69592302	-0.20576172120000003	-0.061035156	0	0	1549640423.267
-9.1109375	-0.3182128894	-4.042260880000001	-0.061035156	0	0	3.10676268	-8.735302520000001	-0.2344726538	-0.061035156	-0.061035156	-0.061035156	3.9214355040000006	9.69592302	0.8146728240000001	0	-0.061035156	0	-8.92551268	-0.5802001800000001	3.517089856	0	-0.061035156	0	-0.8457763580000002	9.636108426000002	2.7048096040000003	0	0	0	2.0157471040000003	9.65883786	-0.172265625	0	-0.061035156	0	1549640423.307
-9.11452626	-0.324194339	-4.036279254000001	-0.061035156	-0.061035156	0	3.104370108	-8.725732428	-0.19140625	0	-0.061035156	-0.061035156	3.927417032	9.677978240000002	0.7955322480000001	0	-0.061035156	0	-8.918335160000002	-0.573022464	3.5362304320000004	0	-0.061035156	0	-0.840991214	9.63491214	2.7072021760000005	0	0	0	2.0707763580000003	9.6552491	-0.19499511780000003	-0.061035156	0	0	1549640423.347
-9.113330072	-0.2895019568	-4.01713858	-0.061035156	0	0	3.0983885800000004	-8.73410643	-0.17106933900000001	0	-0.061035156	-0.061035156	3.9142577880000005	9.683960160000002	0.7775878600000001	-0.061035156	-0.061035156	0	-8.91354982	-0.5658447284000001	3.5314452880000005	0	-0.061035156	0	-0.849365216	9.640893570000001	2.6880616	0	0	0	2.0695800720000004	9.66003444	-0.18303222840000002	-0.061035156	0.061035156	0.061035156	1549640423.387
-9.136059800000002	-0.287109375	-4.012353534	-0.061035156	-0.061035156	0	3.0971923920000006	-8.730517572	-0.15073241820000002	0	-0.061035156	-0.061035156	3.9501464660000005	9.669604532000001	0.7416992212000001	-0.061035156	0	0	-8.8979982	-0.5586669928	3.512304712	0	-0.061035156	0	-0.86850589	9.6385009	2.6880616	0	0	0	2.000195288	9.677978240000002	-0.1854248004	-0.061035156	0	0	1549640423.427
-9.12888179	-0.3529052716	-4.024316394	-0.12207031	-0.24414062	-0.061035156	3.0864257200000003	-8.70778804	-0.16987304320000002	0	-0.061035156	-0.061035156	3.9477538940000003	9.68515625	0.7428955072	0	0	0	-8.87407248	-0.5837890576	3.5302491000000003	-0.061035156	-0.12207031	0	-0.8649169928000001	9.661230432000002	2.709594748	0	0	0	2.0695800720000004	9.656445288	-0.16987304320000002	0	-0.061035156	0	1549640423.467
-9.07863768	-0.419897464	-3.92861322	0	-0.18310547	-0.12207031	3.0720702880000004	-8.69941394	-0.19738769960000002	0	-0.061035156	-0.061035156	3.9477538940000003	9.68515625	0.7428955072	0	0	0	-8.85373552	-0.611303714	3.585278354	-0.061035156	-0.18310547	-0.061035156	-0.860131839	9.656445288	2.74069838	0	0	0	2.2083496400000002	9.555957068	-0.02153320288	-0.061035156	0	0.18310547	1549640423.507
-9.229370108000001	-0.32658691100000004	-3.8329101440000004	0	-0.24414062	-0.18310547	3.0768554320000003	-8.693432608	-0.2428466754	0	-0.061035156	-0.061035156	3.9322021760000005	9.68515625	0.778784146	0	-0.061035156	0	-8.911157248	-0.657958966	3.6642334260000005	-0.061035156	-0.12207031	0	-0.794335962	9.644482428000002	2.7993163940000003	0	-0.061035156	-0.061035156	2.1162353240000003	9.610986420000001	-0.03229980432	-0.12207031	0.061035156	0.24414062	1549640423.547
-9.35976538	-0.387597644	-3.744384784	0	-0.36621094	-0.30517578	3.10676268	-8.680273560000002	-0.2930908246	0	-0.18310547	-0.061035156	3.8508545320000005	9.701904254	0.8720947480000001	0.061035156	-0.061035156	0	-8.931494110000001	-0.7428955072	3.71088858	-0.061035156	-0.061035156	-0.061035156	-0.7572509980000001	9.636108426000002	2.879467752	0	0	-0.12207031	2.2346679320000002	9.605004892	-0.05981445288	0	0.18310547	0.30517578	1549640423.587
-9.2556884	-0.515600589	-3.5266601440000005	0.061035156	-0.5493164	-0.36621094	3.15700679	-8.662329074	-0.35888672120000004	0	-0.18310547	-0.061035156	3.8508545320000005	9.701904254	0.8720947480000001	0.061035156	-0.061035156	0	-8.96499002	-0.800317392	3.7671141200000005	-0.061035156	0	-0.061035156	-0.8828613220000001	9.65285643	2.958422824	-0.061035156	0	-0.18310547	2.586376996	9.53083516	0.13398437500000002	-0.061035156	0.4272461	0.48828125	1549640423.626
-9.15041484	-0.5670410144	-3.220410144	0.12207031	-0.30517578	-0.36621094	3.208447284	-8.680273560000002	-0.45100097840000003	0	-0.12207031	0.061035156	3.66303714	9.80239218	0.976171875	0.061035156	-0.18310547	0.061035156	-9.00327176	-0.8708984620000001	3.8400878600000006	0	0.18310547	-0.061035156	-1.025219748	9.65405252	3.075659146	-0.061035156	-0.18310547	-0.36621094	2.605517572	9.503320288000001	0.3146240216	-0.18310547	0.5493164	0.7324219	1549640423.667
-9.181518570000001	-0.5981445288	-3.069677716	0.24414062	-0.18310547	-0.4272461	3.1797364200000002	-8.675488220000002	-0.5550781250000001	-0.061035156	-0.12207031	0.12207031	3.50991214	9.686352340000001	1.05991214	0.12207031	-0.36621094	0.18310547	-8.920727340000001	-0.9953125	3.7994139400000004	0.061035156	0.30517578	-0.12207031	-1.2094482428000002	9.49016124	3.234765576	-0.061035156	-0.24414062	-0.5493164	2.5947509	9.43273912	0.40314941100000007	-0.061035156	0.61035156	0.8544922	1549640423.706
-9.29277356	-0.45698242800000005	-2.7993163940000003	0.48828125	-0.12207031	-0.24414062	3.1187255400000002	-8.61567392	-0.6555663939999999	-0.061035156	-0.061035156	0.24414062	3.50991214	9.686352340000001	1.05991214	0.12207031	-0.4272461	0.24414062	-8.89440944	-1.043164038	3.8257324280000002	0.24414062	0.48828125	-0.18310547	-1.299169928	9.29636232	3.3065429320000006	0.061035156	-0.36621094	-0.61035156	2.383007788	9.46743161	0.346923822	0	1.0375977	0.91552734	1549640423.746
-9.8251223	-0.47373047120000006	-2.8926269959999997	0.48828125	-0.36621094	-0.4272461	3.0708741	-8.517577880000001	-0.7512695288	-0.12207031	0.061035156	0.48828125	3.354394568	9.596630890000002	1.0491455072	0.12207031	-0.61035156	0.24414062	-8.920727340000001	-1.1879150360000001	3.753955072	0.36621094	0.5493164	-0.18310547	-1.337451178	9.28798822	3.4142089660000003	0.24414062	-0.4272461	-0.7324219	1.698730432	9.753344748	0.27155761780000004	0.12207031	0.12207031	0.5493164	1549640423.786
-9.961499100000001	-0.38400878600000005	-3.134277356	0.6713867	-0.8544922	-0.36621094	3.085229532	-8.521167032000001	-0.849365216	-0.24414062	0.24414062	0.8544922	3.2539062500000004	9.95192842	1.0096679712	0.18310547	-0.79345703	0.061035156	-9.101367212000001	-1.296777356	3.7982177520000002	0.4272461	0.8544922	-0.18310547	-1.369750998	9.56552716	3.4728271760000005	0.30517578	-0.48828125	-0.7324219	1.3984619600000001	10.04045378	0.1208251996	0.4272461	-0.12207031	0.12207031	1549640423.826
-9.80478534	-0.046655271600000006	-3.03020018	0.7324219	0.36621094	-0.24414062	3.2383545320000002	-8.84057608	-0.84816893	-0.18310547	0.4272461	1.0375977	3.2539062500000004	9.95192842	1.0096679712	0.30517578	-0.6713867	-0.24414062	-9.134863220000002	-1.378125	3.6486816100000006	0.4272461	0.8544922	-0.18310547	-1.3577880400000002	9.8263179	3.4620605040000005	0.36621094	-0.4272461	-0.6713867	0.9426757788	10.298852340000002	-0.19499511780000003	0.18310547	-0.7324219	-0.79345703	1549640423.866
-9.60739766	0.12800292540000002	-3.6307373200000006	0.24414062	-0.18310547	-0.61035156	3.4788086060000003	-9.154003894	-0.745288089	-0.12207031	0.24414062	0.9765625	3.3448242800000005	10.0631839	1.108959964	0.36621094	-0.5493164	-0.5493164	-8.97097194	-1.3422363220000002	3.361572284	0.30517578	0.61035156	-0.12207031	-1.393676718	9.932788040000002	3.255102536	0.30517578	-0.36621094	-0.61035156	1.4116211060000001	10.2079348	-0.648388678	0.91552734	-1.6479492	-1.7700195	1549640423.906
-8.254394568	-0.2560058606	-3.8711913940000002	0	-0.061035156	-0.6713867	3.676196286	-9.24611821	-0.40554199280000003	0.12207031	-0.24414062	0.5493164	4.026708966	9.554760880000002	1.526464856	0.30517578	-0.36621094	-0.79345703	-8.54270018	-1.1580077880000001	3.249121106	0.061035156	0.4272461	-0.061035156	-1.1711669928000001	9.790429712	2.9033935700000004	0.12207031	-0.30517578	-0.61035156	3.2407471040000004	9.24372554	-0.0980957068	1.0986328	-0.061035156	-1.7089844	1549640423.946
-8.24960962	-0.45578614200000006	-3.9525389400000006	0.48828125	0.8544922	-0.4272461	3.734814496	-8.94584964	-0.07895508180000001	0.61035156	-1.2207031	-0.30517578	4.026708966	9.554760880000002	1.526464856	0.12207031	-0.36621094	-0.79345703	-8.407519568	-0.7201660340000001	2.8399902160000003	-0.30517578	-0.30517578	0.061035156	-0.5144042932	9.136059800000002	2.4846923920000004	-0.061035156	-0.18310547	-0.8544922	3.976464856	8.825024460000002	-0.7476806610000001	0.7324219	0.5493164	-0.9765625	1549640423.986
-9.3238768	0.00478515625	-4.83540036	0.18310547	1.0375977	-0.12207031	3.38908696	-8.206542932000001	0.2560058606	0.79345703	-1.8310547	-1.2817383	4.460961960000001	9.32028804	1.302758786	-0.24414062	-0.30517578	-0.79345703	-9.24013678	-0.3349609424	4.031494110000001	-0.48828125	0.6713867	0.18310547	0.10527343750000001	9.70429712	2.333959964	-0.061035156	-0.061035156	-0.91552734	3.07805162	9.42077626	-1.2154297120000002	0.48828125	-0.4272461	-0.7324219	1549640424.026
-9.69233426	0.22011719240000002	-5.40363768	-0.48828125	0.061035156	-0.12207031	3.075659146	-8.8046875	0.41870117800000006	0.6713867	-1.8310547	-1.5258789	4.9514401999999995	9.80358876	0.8134765380000001	-0.36621094	-0.18310547	-1.4648438	-8.895605432000002	-0.153125	3.6869628600000004	-0.7324219	-0.24414062	0.18310547	0.1806396466	10.650561600000001	2.369848642	0	0.5493164	-0.48828125	3.06848143	9.743774460000001	-1.5731201080000001	0.18310547	-0.36621094	-1.0375977	1549640424.066
-9.130077880000002	0.35649413939999997	-4.90358876	-0.8544922	-0.4272461	-0.36621094	2.74428714	-9.60141574	0.5490966754000001	0.48828125	-1.0986328	-1.0986328	5.9479492800000004	10.02729532	0.38879393000000007	-0.36621094	0.36621094	-1.6479492	-9.00207518	-0.12202148560000001	4.60930162	-0.5493164	0	0.18310547	-0.1363769568	10.48786592	2.433251996	-0.061035156	0.48828125	-0.24414062	2.598339856	9.6552491	-1.5982422120000002	0.36621094	0	-1.159668	1549640424.106
-8.394360520000001	-0.1686767572	-4.072167932	-0.48828125	-0.61035156	-0.7324219	2.45358876	-9.310717752	0.8577392572	0.24414062	-0.7324219	-0.30517578	6.517382788000001	9.299951080000001	0.25480957460000003	-0.12207031	0.5493164	-0.91552734	-8.400341754000001	-0.0729736322	4.13796376	-0.61035156	0.12207031	0.18310547	-0.1579101538	9.44350589	2.454785144	-0.061035156	0.5493164	-0.36621094	2.2645751800000005	9.371728240000001	-1.204663089	0.36621094	-0.12207031	-1.3427734	1549640424.146
-8.14433606	-0.461767572	-3.652270468	0.061035156	0.61035156	-0.48828125	2.318408246	-8.20415036	1.159204074	0.24414062	-0.91552734	0.18310547	6.518579074000001	8.43742662	0.23686523560000003	0.061035156	0.24414062	0.061035156	-8.246020468000001	0.1124511682	4.011157248000001	-0.61035156	0.4272461	0.30517578	0.031103515380000002	8.683862320000001	2.191601538	-0.12207031	0.5493164	-0.36621094	2.2071533540000003	9.2556884	-0.7775878600000001	0.30517578	-0.24414062	-1.2817383	1549640424.186
-8.902783246	-0.2823242212	-4.14035643	0.4272461	0.30517578	-0.24414062	2.336352536	-7.4325439300000005	1.225	0.4272461	-0.9765625	0.61035156	6.22907698	8.004370108000002	0.25480957460000003	0.12207031	0.5493164	0.4272461	-8.118017572	0.32180175720000004	3.7599366	-0.5493164	0.61035156	0.24414062	0.2835205072	8.56303714	1.975073282	-0.061035156	0.8544922	-0.18310547	2.337548822	9.331054712	-0.9462646760000001	0.18310547	-0.6713867	-1.2817383	1549640424.226
-9.253295926000002	0.173461911	-4.438232428	0.4272461	-0.12207031	-0.12207031	2.406933606	-7.4349366	1.0347900360000002	0.4272461	-0.7324219	1.159668	5.833105432000001	8.13117662	0.1495361322	0.061035156	0.7324219	0.4272461	-8.176635880000001	0.5335449280000001	3.7874510800000003	-0.4272461	0.7324219	0.12207031	0.050244139400000006	8.994897660000001	1.745385782	0.061035156	1.2207031	0.24414062	2.828027356	9.3920652	-0.8266357428000001	0.18310547	-0.6713867	-1.159668	1549640424.266
-9.27124002	0.6148925720000001	-4.633227536	-0.12207031	-0.4272461	-0.24414062	2.56723642	-7.887134080000001	0.7763915740000001	0.24414062	-0.61035156	1.7089844	5.598632788000001	8.758032248000001	-0.04306640576	-0.061035156	0.61035156	0.36621094	-8.36086412	0.6926513580000001	3.8329101440000004	-0.18310547	0.36621094	0.061035156	-0.44143066100000006	9.700707968000001	1.7059082460000001	0.18310547	1.0986328	0.61035156	2.4308594240000003	9.651660340000001	-1.085034146	0.18310547	-0.61035156	-1.159668	1549640424.306
-9.31669928	0.265576178	-4.96459964	-0.4272461	-0.48828125	-0.30517578	2.83879393	-8.45417482	0.643603534	0	-0.61035156	2.1972656	5.522070288000001	9.53920926	-0.227294928	-0.061035156	0.4272461	0.5493164	-8.758032248000001	0.3828125	3.9860351440000006	-0.061035156	0.12207031	-0.18310547	-0.7608398560000001	10.35627446	1.947558606	0.12207031	0.61035156	0.5493164	1.489379892	9.993798920000001	-1.836303714	0.24414062	-0.79345703	-1.6479492	1549640424.346
-9.226977340000001	-0.4330566394	-5.170361420000001	0.18310547	-0.61035156	-0.12207031	3.249121106	-8.771191394	0.5550781250000001	-0.24414062	-0.5493164	2.2583008	5.36296376	10.246215560000001	-0.3182128894	0.24414062	0.18310547	0.9765625	-9.000878894000001	-0.0897216754	4.079345746	-0.24414062	0.24414062	-0.36621094	-0.9295165740000001	10.845557100000002	2.363867212	0	0.5493164	0.24414062	1.544409146	10.06557608	-1.975073282	-0.36621094	-0.30517578	-1.8920898	1549640424.386
-9.092993210000001	-0.32658691100000004	-4.94904802	0.48828125	0.18310547	0.4272461	3.726440396	-9.064282248	0.4342529254	-0.30517578	-0.48828125	2.0141602	5.139257788	10.635009980000001	-0.096899411	0.6713867	0.30517578	1.2817383	-9.108544928	0.14833984620000001	4.078149460000001	-0.4272461	0.12207031	-0.30517578	-1.002490216	10.929297120000001	2.259790036	-0.48828125	0.30517578	-0.061035156	1.665234424	9.9961911	-1.9200439300000003	-0.5493164	-0.12207031	-1.4038086	1549640424.426
-9.723437500000001	0.43186035340000006	-5.64648462	0.36621094	0.6713867	0.7324219	4.074560504000001	-9.38847644	0.3146240216	-0.36621094	-0.7324219	1.4038086	4.84975589	10.533325180000002	0.47492675720000005	0.79345703	0.91552734	1.2207031	-9.26047374	0.5586669928	3.776684604	-0.24414062	-0.30517578	-0.18310547	-1.108959964	10.50700728	1.9978027160000003	-0.5493164	-0.061035156	-0.18310547	2.2430420320000004	10.758227340000001	-1.723852536	-1.4038086	-0.18310547	-1.2207031	1549640424.466
-10.17683058	0.8290283540000001	-5.855835160000001	-0.24414062	-1.2207031	0.79345703	4.268359424000001	-9.45307608	0.24404297120000001	-0.5493164	-0.91552734	0.6713867	4.280322284	10.619458360000001	0.9187500000000001	0.30517578	1.0986328	0.8544922	-9.39685054	0.515600589	4.092504892000001	-0.061035156	0.30517578	-0.061035156	-1.2692626800000002	10.763012680000001	1.8351074280000002	-0.61035156	-0.36621094	-0.061035156	3.1438476440000005	10.7366938	-0.835009784	-1.953125	0.7324219	-0.79345703	1549640424.506
-9.80957068	0.43066405760000004	-4.6248535340000005	-1.4648438	-1.2207031	0.8544922	4.411913940000001	-9.650463760000001	0.401953125	-0.8544922	-0.5493164	0.36621094	3.8257324280000002	10.56921376	1.1962890380000002	-0.36621094	0.4272461	0.30517578	-8.915942392	0.49645996400000003	3.0613037140000006	-0.12207031	-1.5869141	-0.12207031	-1.7298339660000002	10.51179164	1.7633300720000002	-0.7324219	-0.7324219	0.24414062	3.9094726440000005	10.456762680000002	0.56823732	-2.8076172	0.5493164	0.12207031	1549640424.546
-9.697119110000001	-0.7823730432	-4.212133786	-1.7089844	-0.24414062	0.48828125	4.62963858	-9.299951080000001	0.770410144	-1.0375977	0.36621094	0.061035156	3.829321286	10.398144960000002	1.300366214	-0.91552734	-0.30517578	0	-9.45427266	-0.01076660144	3.15102536	0.30517578	-1.4648438	-0.36621094	-2.136572284	10.218701079999999	2.2107422120000004	-0.7324219	-1.159668	0.5493164	5.358178420000001	10.20314946	1.6281494600000002	-4.5166016	-0.4272461	2.0751953	1549640424.586
-9.42436502	-2.32319339	-3.3866942900000003	-1.4648438	-1.5869141	0	4.79113768	-9.181518570000001	1.1747558900000001	-0.91552734	1.0375977	-0.4272461	3.8747802520000003	10.633813400000001	1.1903076080000001	-1.4038086	-0.61035156	-0.12207031	-9.737792932000001	-0.8445800720000001	3.313720746	0.12207031	-1.0986328	-0.36621094	-1.7657226440000002	10.241431200000001	2.87707518	-0.61035156	-1.0375977	0.48828125	5.660839660000001	9.612182608000001	2.4643554320000005	-4.699707	-0.9765625	4.8217773	1549640424.626
-8.77836911	-2.173657248	-1.1173339660000001	-1.0986328	-1.7089844	0.4272461	4.837792932	-9.42197284	1.350610324	-0.4272461	1.2207031	-1.0375977	3.9441650360000002	10.1146241	1.0479492212000001	-1.3427734	-0.91552734	0.061035156	-9.646875000000001	-1.2106445288	2.85913089	0.061035156	-0.6713867	-0.30517578	-1.565942392	9.213818390000002	3.2957762600000002	-0.7324219	-0.48828125	0	5.0818360600000005	8.95063498	1.299169928	-2.746582	-1.5869141	6.8969727	1549640424.666
-8.719750900000001	-1.679589856	-0.5096191394	0.061035156	3.540039	0.36621094	4.610498004000001	-8.907568390000002	1.032397464	0.30517578	0.79345703	-2.0751953	3.9800537140000007	9.18869658	0.925927716	-1.0986328	-0.4272461	0.48828125	-9.552368210000001	-1.733422824	2.57680661	0	0.12207031	-0.36621094	-1.8075927520000004	8.487670926	3.7395996400000002	-0.79345703	-0.24414062	-0.30517578	1.0575195288	12.564624100000001	0.9175537140000001	-0.8544922	-1.2207031	6.591797	1549640424.706
-11.6793705	-1.51330571	-3.9860351440000006	0.30517578	-1.2817383	-0.48828125	4.28391124	-8.488867212	0.49167482	0.6713867	0.91552734	-2.9296875	3.5541748200000005	9.41120607	0.649584964	-0.8544922	-0.18310547	0.61035156	-9.770092752000002	-2.095898462	2.783764676	-0.30517578	0	-0.061035156	-2.045654254	9.293969748	3.935791034	-0.48828125	-0.18310547	-0.30517578	0.6340332068000001	12.3863768	0.24643554320000002	-0.8544922	-1.6479492	5.6762695	1549640424.746
-9.399243210000002	-1.0718750000000001	-2.719165036	-1.2817383	-3.8452148	-0.36621094	3.96569838	-9.4171875	-0.24404297120000001	0.9765625	1.5869141	-2.8686523	3.2527099640000006	10.028490920000001	0.48090820680000007	-0.61035156	-0.30517578	0.24414062	-9.23535144	-2.15571286	3.07805162	-0.30517578	0.5493164	-0.24414062	-2.229882788	9.624145468	4.05183107	-0.30517578	0.061035156	-0.30517578	1.553979532	10.773778960000001	0.34812010800000004	2.4414062	-0.30517578	5.1879883	1549640424.786
-7.078442392	-0.73332518	-1.214233426	-0.8544922	0.7324219	-0.30517578	3.5924560700000003	-10.179223740000001	-1.0288086060000001	1.2817383	1.5869141	-2.6855469	3.3460204680000003	9.273632788	0.6723144568000001	0	-0.061035156	0.18310547	-8.5666259	-1.9367920320000003	2.8758788940000004	-0.18310547	0.18310547	-0.4272461	-2.3399413940000002	8.34650908	4.059008786	-0.36621094	0	-0.48828125	1.297973642	9.8418705	0.12321777160000001	3.3569336	2.8686523	4.272461	1549640424.826
-7.621557608000001	-0.7955322480000001	-1.783667032	-0.12207031	0.79345703	-0.48828125	3.25988768	-9.289184800000001	-1.582690396	1.2207031	0.30517578	-3.112793	3.32807608	8.32976088	1.1328857428	0.24414062	0.12207031	0.48828125	-8.029492212000001	-1.5396240020000003	2.719165036	0.18310547	0.8544922	-0.061035156	-2.2849121400000003	7.32966304	3.8269287140000006	-0.18310547	-0.36621094	-0.6713867	0.7500732428000001	8.263964660000001	0.08732910340000001	3.90625	4.3945312	3.0517578	1549640424.866
-7.852441394	-1.0180419928000002	-1.6460937500000001	0.4272461	0.4272461	-0.061035156	3.09121106	-8.48049321	-1.7896484620000002	0.8544922	-0.12207031	-3.540039	3.0565185700000006	7.883544928000001	1.5336425720000002	0.061035156	-0.24414062	0.5493164	-7.6311277	-1.534838858	2.70600589	0.48828125	0.36621094	0	-2.1114501800000003	7.11672374	3.62714856	0.18310547	-0.6713867	-0.61035156	0.07416992212000001	8.19816893	0.9869384980000001	2.5634766	4.5776367	1.5258789	1549640424.906
-8.60251448	-0.5263671924000001	-1.610205072	1.2207031	2.380371	0.6713867	2.8232422120000003	-8.14433606	-1.90808107	0.48828125	0	-3.4179688	2.769409146	7.74477536	1.5898682100000001	-0.30517578	-1.159668	0.30517578	-8.08691394	-1.7800780760000001	2.7586425720000003	0.6713867	0	0.12207031	-1.7860596040000003	7.469628894	3.813769568	0.6713867	-0.79345703	-0.4272461	-0.24404297120000001	7.686157248	0.34812010800000004	1.3427734	-0.061035156	0.24414062	1549640424.946
-9.743774460000001	0.7955322480000001	-2.948852536	1.2817383	2.2583008	0.6713867	2.47871106	-7.994799820000001	-2.0097655760000004	0.24414062	0.12207031	-2.8076172	2.7454834260000003	8.21013179	1.3817138580000001	-0.4272461	-1.7700195	-0.36621094	-8.405126800000001	-1.9559326080000001	3.2909912140000004	0.7324219	0.6713867	0.18310547	-1.6736084260000001	8.606103240000001	4.185815396000001	0.91552734	-0.5493164	0	3.611596646	7.13227536	2.039672824	3.2958984	0.18310547	0.48828125	1549640424.986
-11.302538940000002	1.885351538	-3.9226317900000005	-0.12207031	1.8920898	-0.18310547	2.239453076	-8.30463858	-2.042065396	0.061035156	0	-1.5869141	3.25988768	9.113330072	1.3195067900000002	-0.18310547	-1.5869141	-1.2207031	-8.96140126	-1.9954101440000003	3.3603759000000006	0.7324219	-0.79345703	0.30517578	-1.7597412140000002	9.43513179	4.383203076	0.9765625	-0.7324219	0.24414062	7.275830072	8.752050720000002	2.7550537140000007	1.953125	-0.30517578	-0.30517578	1549640425.025
-11.97246106	1.77290036	-3.4154052520000002	-1.159668	-0.18310547	-0.36621094	2.2669677520000002	-8.62763678	-1.930810504	-0.12207031	-0.12207031	-0.24414062	4.042260880000001	9.9794429	1.437939496	0.36621094	-1.0986328	-1.5258789	-9.43034694	-2.0899170320000002	3.9788574280000004	0.7324219	0.18310547	0.5493164	-1.735815396	10.010547120000002	4.51120607	0.91552734	-0.6713867	0	7.8967040740000005	9.656445288	3.4620605040000005	-0.30517578	-0.18310547	-0.5493164	1549640425.066
-11.919824280000002	0.723754892	-2.9990966460000004	-1.7089844	1.3427734	0.24414062	2.519384784	-8.99609375	-1.739404254	-0.30517578	0.12207031	0.9765625	4.635620108	10.66611322	1.6341308900000002	0.61035156	-0.7324219	-1.4038086	-9.31191394	-2.3112304320000003	4.11044928	0.5493164	-0.79345703	0.48828125	-1.665234424	10.71755342	4.5255616000000005	0.91552734	-0.79345703	-0.18310547	5.579492212	8.98652356	1.2704589660000003	-0.79345703	-1.0375977	-1.5258789	1549640425.105
-11.24152806	-1.0515380890000001	-4.171459964	-0.6713867	-2.2583008	0.061035156	2.906982428	-9.3573732	-1.1173339660000001	-0.6713867	0.36621094	1.8920898	4.963403060000001	11.20803264	1.8458740020000002	0.79345703	-0.5493164	-1.4648438	-9.77966304	-2.3435302520000003	4.355688400000001	0.061035156	-0.7324219	0.18310547	-1.216625998	11.467626800000001	4.3150146760000005	0.6713867	-0.8544922	-0.12207031	1.58149411	9.43632788	0.04067382788	-0.48828125	-3.8452148	-2.9907227	1549640425.145
-9.567919928000002	-2.733520468	-3.3244873200000002	0.5493164	-0.61035156	0.5493164	3.134277356	-9.760522660000001	-0.48090820680000007	-0.61035156	0.24414062	2.319336	5.465844748	11.26425818	2.19997554	0.9765625	0.061035156	-1.8310547	-9.846654860000001	-1.550390576	3.6283447480000004	-0.24414062	-1.159668	0.12207031	-0.8242431610000001	11.400634980000001	3.9908202880000005	0.4272461	-0.24414062	0.24414062	4.771997104	11.28220198	-0.11604003600000001	-0.30517578	-2.9907227	-2.1972656	1549640425.186
-7.7974121400000005	-2.121020468	-3.8448730040000005	1.2207031	0.5493164	0	3.1665771760000005	-9.173144568	0.1040771466	0	-0.9765625	2.1362305	6.17763678	10.480688400000002	2.739501996	0.36621094	1.953125	-0.91552734	-9.371728240000001	-0.1770507788	2.2167236420000003	-0.30517578	-0.12207031	0	-1.400854532	9.54997554	2.368652356	-0.48828125	1.0375977	0.4272461	3.4213867800000006	9.25927716	-1.7094971040000002	1.2207031	-0.36621094	-2.6855469	1549640425.267
-8.47929712	-1.9595214660000002	-4.70859375	0.5493164	-0.30517578	0.18310547	3.2503173920000004	-8.226879892	0.17585449280000004	-0.061035156	-1.0986328	1.8920898	5.64528804	9.609789840000001	2.293286142	-0.61035156	1.4038086	0.4272461	-9.532031250000001	0.3194091754	2.326782248	-0.061035156	0.36621094	0	-1.70471196	8.96977536	1.4247802520000001	-0.9765625	0.91552734	0.48828125	2.186816394	9.486572480000001	-1.356591754	0.91552734	0.18310547	-2.4414062	1549640425.305
-8.781957968	-1.3470214660000002	-4.5255616000000005	0.48828125	0.18310547	0.5493164	3.3053466460000003	-8.053417932	0.21413574280000003	-0.18310547	-0.7324219	1.7089844	5.64528804	9.609789840000001	2.293286142	-0.61035156	1.4038086	0.4272461	-9.505712860000001	0.5586669928	2.3435302520000003	-0.12207031	-0.061035156	-0.12207031	-1.5862792540000001	9.80598192	1.221411142	-0.91552734	0.7324219	1.0375977	1.7118896760000002	9.614575180000001	-1.6137939300000002	0.24414062	-1.6479492	-2.380371	1549640425.345
-8.643188400000001	-0.7201660340000001	-4.55786142	0.30517578	-0.18310547	0.30517578	3.289794928	-8.833398560000001	0.3146240216	-0.36621094	-0.5493164	1.5869141	5.64528804	9.609789840000001	2.293286142	-0.61035156	1.4038086	0.4272461	-9.177929712000001	0.27275390380000003	3.01225589	0	0.6713867	-0.24414062	-1.443920926	10.193578780000001	1.81716304	-0.48828125	0.9765625	1.4038086	1.66044928	9.54997554	-2.00258786	0.48828125	-2.1972656	-2.6245117	1549640425.385
-8.34052716	-0.38879393000000007	-4.036279254000001	0.61035156	-0.61035156	0	3.37233876	-9.058300720000002	0.5502929712000001	-0.4272461	-0.4272461	1.4038086	4.833007788000001	9.777270468000001	-0.23566894960000004	-2.1972656	-0.61035156	1.4038086	-8.38239766	0.230883786	2.6665283540000004	-0.12207031	-0.18310547	-0.18310547	-1.544409146	9.15639676	2.0935058900000003	-0.48828125	1.0986328	1.0986328	1.9930175720000003	9.31311052	-1.8602295320000002	0.7324219	-1.953125	-2.6245117	1549640425.425
-7.918237320000001	-0.2895019568	-3.619970746	0.79345703	0.30517578	-0.24414062	3.261083966	-8.259179712	0.7105957068000001	-0.30517578	-0.61035156	0.8544922	4.76242662	8.72333966	-0.765625	-1.3427734	-0.6713867	2.5024414	-8.109643570000001	0.21054687500000002	2.9057862400000003	-0.061035156	0.4272461	-0.18310547	-1.3446288940000002	8.408715560000001	2.021728534	-0.79345703	0.36621094	0.7324219	2.3519042540000004	9.220996106000001	-1.33984375	0.48828125	-1.159668	-2.6245117	1549640425.465
-8.009155252000001	-0.03229980432	-4.04584964	0.8544922	0.7324219	-0.30517578	3.1641846040000003	-7.74836412	0.879272464	-0.18310547	-0.79345703	0.5493164	4.462158246	8.38120108	-0.9199462860000001	-0.61035156	-0.061035156	2.6855469	-7.966088760000001	0.33256836060000006	2.9129637600000002	-0.061035156	0	-0.18310547	-0.73332518	8.358471940000001	1.9595214660000002	-0.6713867	0.12207031	0.4272461	2.92971196	8.918335160000002	-1.0886230432000001	0.36621094	-0.48828125	-2.2583008	1549640425.505
-8.481689300000001	0.3229980432	-4.454980432	0.48828125	0.061035156	-0.18310547	3.0541259000000003	-7.698120108000001	0.909179712	-0.061035156	-0.61035156	0.4272461	3.9477538940000003	8.26276857	-0.9630126800000001	-0.30517578	0.36621094	2.380371	-8.165869110000001	0.5574707068000001	3.0409667540000003	0.061035156	0.24414062	-0.12207031	-0.34453125	8.487670926	1.89611821	-0.36621094	0.24414062	0.18310547	2.73830571	9.0176268	-1.1771484620000001	0.24414062	-0.24414062	-1.8310547	1549640425.545
-9.103759980000001	0.2344726538	-4.48129892	0.30517578	0.12207031	0.061035156	2.9632079680000003	-7.859619110000001	0.8625244110000001	-0.061035156	-0.48828125	0.5493164	3.475219748	8.228076080000001	-0.8960205072	-0.12207031	-0.061035156	1.8310547	-8.114428420000001	0.718969748	3.2455322480000004	0.36621094	0.5493164	-0.18310547	-0.571826178	8.716162140000002	1.7884521760000003	-0.061035156	0.18310547	0.18310547	2.1138427520000005	9.548779254000001	-1.2094482428000002	-0.12207031	-1.0375977	-1.5869141	1549640425.585
-9.031982428000001	0.00478515625	-4.703808606	0.61035156	-0.36621094	0.48828125	2.9632079680000003	-7.859619110000001	0.8625244110000001	-0.061035156	-0.48828125	0.5493164	3.40942392	8.372826980000001	-0.73332518	0	-0.4272461	1.159668	-7.946948380000001	0.6735107428000001	2.78017572	0.4272461	-0.61035156	-0.24414062	-1.05991214	9.076245108	1.7896484620000002	-0.061035156	0.18310547	0.18310547	1.990625	9.532031250000001	-1.195092752	-0.12207031	-1.0375977	-1.5869141	1549640425.627
-8.69223642	0.838598642	-4.959814300000001	0.24414062	0.6713867	0.5493164	3.323291034	-8.14792482	1.0455566100000002	-0.30517578	0.36621094	0.91552734	3.4441162140000006	9.03796376	-0.5646484424	0.12207031	-0.7324219	0.5493164	-8.948242212	0.027514648560000004	3.4512939300000003	0.36621094	-0.8544922	-0.24414062	-1.0288086060000001	9.849048020000001	2.259790036	0.36621094	-1.2817383	0.12207031	2.834008786	9.66003444	-1.4056396760000003	-1.5869141	-0.9765625	-1.0986328	1549640425.665
-9.644482428000002	0.745288089	-5.6548584260000005	0.18310547	0.30517578	0.91552734	3.5541748200000005	-8.596533246000002	1.0455566100000002	-0.061035156	0.4272461	0.7324219	3.4800048920000006	9.88613318	-0.2954833966	0.4272461	-1.0986328	0	-9.102563400000001	-0.4486083966	3.794628894	0	-0.30517578	-0.36621094	-1.008471646	10.78574182	2.9129637600000002	0.4272461	-0.9765625	-0.30517578	3.4046385800000003	10.0631839	-1.268066394	-2.9296875	0.30517578	-0.48828125	1549640425.705
-10.63740216	0.531152356	-5.495751800000001	-1.4648438	-1.8920898	0.79345703	3.8041992800000006	-9.22578125	0.7428955072	0.24414062	0	0.30517578	3.8460692900000004	10.44360324	0.540722644	0.8544922	-0.79345703	-0.79345703	-9.485375900000001	-0.00478515625	4.00756839	-0.061035156	-1.2817383	-0.18310547	-0.954638678	11.19846196	2.9955077880000003	0.18310547	-1.159668	-0.36621094	4.955029254	10.33713408	-0.230883786	-3.90625	-0.5493164	0.48828125	1549640425.745
-10.386182100000001	-1.4056396760000003	-4.4334472840000005	-1.5258789	-0.4272461	-0.061035156	4.349707068	-10.003369600000001	0.35649413939999997	0.18310547	-0.24414062	-0.24414062	4.31381839	10.96877446	1.726245108	0.8544922	0.30517578	-1.7089844	-10.52136232	-0.381616214	4.222900360000001	0.18310547	-1.2207031	-0.18310547	-1.0120605432	11.33842752	3.129492212	0.30517578	-1.3427734	-0.24414062	6.73271466	10.68046924	1.592260782	-4.4555664	-0.79345703	3.2348633	1549640425.785
-10.03686502	-2.910571286	-2.8986084260000005	-0.18310547	-2.746582	0.12207031	4.95622554	-10.69482428	0.01076660144	0.18310547	-0.24414062	-0.24414062	4.304248004000001	11.230761780000002	2.4643554320000005	0.12207031	0	-2.1972656	-10.845557100000002	-0.9462646760000001	3.7659179320000007	0.36621094	-0.61035156	-0.18310547	-0.9175537140000001	10.763012680000001	3.430957068	0.30517578	-0.8544922	-0.30517578	6.0998776999999995	9.52006839	0.4426269568000001	-2.9296875	-0.91552734	6.164551	1549640425.825
-8.372826980000001	-2.077954074	-0.7309326080000002	0.91552734	1.5869141	1.0375977	5.2828125	-10.619458360000001	-0.192602536	-0.18310547	1.159668	-1.5258789	4.43703624	10.271337860000001	2.805297824	-0.30517578	-1.3427734	-1.8920898	-10.006958360000002	-1.0946044928	3.0720702880000004	0.7324219	0.91552734	-0.30517578	-1.2321777160000003	9.23774411	3.6833741	0.12207031	-0.30517578	-0.6713867	3.2562989200000003	11.0931884	0.25959472840000003	0.36621094	1.4038086	7.751465	1549640425.865
-10.71396466	-1.343432608	-3.215625	1.953125	2.8076172	0	4.987329074000001	-9.31669928	-0.3014648462	-0.24414062	1.7089844	-2.6245117	4.854541034	9.53083516	2.6844726440000004	-0.48828125	-0.91552734	-1.2207031	-10.14333516	-1.053930661	3.0014891200000005	0.7324219	0	0	-1.8817626800000002	8.991308606	3.430957068	-0.061035156	-0.6713867	-0.4272461	1.5898682100000001	14.35307608	-1.297973642	-2.6855469	-1.3427734	5.3100586	1549640425.905
-10.005761780000002	-0.5431152356000001	-4.34611821	-0.4272461	-4.211426	-0.061035156	4.23964856	-9.1193116	-0.5120117212	-0.061035156	1.8310547	-3.0517578	4.67629393	10.01174272	2.2107422120000004	-0.79345703	-0.48828125	-0.9765625	-8.95063498	-0.984545926	2.78496106	1.0986328	1.2817383	0.12207031	-1.9547363220000002	9.516479532	3.3244873200000002	0.061035156	-0.7324219	-0.18310547	0.36606445680000005	11.416186600000001	0.06340332068	-0.12207031	-1.8920898	5.3100586	1549640425.945
-7.680175720000001	0.1208251996	-1.435546924	-0.061035156	0.8544922	0.30517578	3.6534667540000005	-9.503320288000001	-0.7883544928000001	0.18310547	2.0751953	-2.5634766	4.24682608	9.4171875	1.579101538	-0.8544922	-1.3427734	-0.4272461	-8.41828624	-1.4798096040000002	2.66772464	1.0375977	-0.30517578	-0.12207031	-1.975073282	8.706591754	3.1893066100000005	0.061035156	-0.6713867	-0.24414062	1.33984375	10.20195288	0.515600589	1.8310547	1.2817383	3.8452148	1549640425.985
-7.8620117800000004	0.5467041034000001	-2.031298822	-0.12207031	1.0375977	-0.18310547	3.192895468	-8.69223642	-1.0898193390000002	0.24414062	1.6479492	-2.5024414	4.088916034	8.608496106	1.1316894568000002	-0.79345703	-1.953125	0.18310547	-8.129980432	-1.36018071	2.769409146	1.0375977	0.61035156	-0.061035156	-1.6281494600000002	8.257983426000001	3.1653808900000002	0.24414062	-1.3427734	-0.36621094	-0.1626953076	8.12160643	-0.32180175720000004	2.2583008	3.6621094	2.380371	1549640426.025
-7.895507788000001	0.7105957068000001	-2.173657248	0	0.6713867	-0.12207031	2.960815396	-7.93857428	-1.21901857	0.12207031	1.5258789	-2.5024414	3.98483876	8.52595198	0.7979248200000001	-0.61035156	-1.7089844	0.30517578	-7.873974640000001	-1.393676718	2.9416748200000002	0.91552734	0	-0.061035156	-1.0874267572	8.57978534	3.32089856	0.24414062	-1.3427734	-0.36621094	-1.57551268	7.335644568	-0.49765625	3.0517578	-0.7324219	-0.12207031	1549640426.065
-8.865698380000001	0.227294928	-1.848266574	0.36621094	1.5258789	0.8544922	2.6916503600000006	-7.8775634000000005	-1.2058593750000002	0.061035156	1.5258789	-2.319336	3.8963134000000004	8.45297824	0.6806884980000001	-0.18310547	-1.3427734	0.24414062	-7.82731929	-2.0157471040000003	2.8017089660000005	0.4272461	-0.12207031	-0.12207031	-0.9115722840000001	8.6001223	3.6845702880000006	0.30517578	-0.91552734	-0.5493164	-0.805102536	7.2818116	1.924829074	2.1362305	0.12207031	-0.9765625	1549640426.105
-9.34780252	1.4020507200000003	-2.739501996	-0.24414062	2.1362305	0	2.304052716	-7.723242212000001	-1.2202148560000001	0.24414062	0.9765625	-2.0141602	3.9250244600000004	8.461352340000001	0.7775878600000001	0.48828125	-0.79345703	0.061035156	-8.18022464	-2.2753417540000003	3.1127441100000004	0.12207031	-0.18310547	-0.18310547	-0.7440917932000001	8.991308606	3.9094726440000005	0.18310547	-0.61035156	-0.61035156	4.659545926000001	7.156201080000001	1.8410888580000002	4.0283203	-0.12207031	-0.12207031	1549640426.145
-11.070459260000002	1.8817626800000002	-4.45258786	0	1.7089844	-0.12207031	2.001391574	-7.828515380000001	-1.2608886780000002	0.4272461	0.30517578	-1.5869141	4.1415527160000005	9.21501448	1.223803714	0.91552734	0.18310547	-0.48828125	-8.665917932000001	-2.064794928	3.4154052520000002	-0.36621094	-0.61035156	-0.061035156	-0.65676268	9.790429712	4.023120108	0.18310547	-0.24414062	-0.36621094	9.87775908	9.789233426000001	1.1173339660000001	0.6713867	-1.3427734	-0.7324219	1549640426.185
-11.944946580000002	1.58388678	-4.482495108	-2.746582	-1.5258789	-0.24414062	1.8410888580000002	-8.758032248000001	-1.3482177520000003	0.61035156	-0.4272461	-0.8544922	4.450195288000001	9.686352340000001	1.79921875	1.159668	0.91552734	-0.79345703	-8.75444339	-1.872192392	3.5972412140000003	-0.5493164	-1.0986328	0.12207031	-0.773999002	9.92919928	3.9956054320000005	0.24414062	-0.12207031	-0.18310547	6.927710160000001	9.63969748	1.522875998	-1.8310547	0.61035156	-1.2207031	1549640426.225
-10.996288940000001	-1.0862304712000002	-4.203759784	-1.5869141	-1.8310547	-0.4272461	1.8410888580000002	-9.33942842	-1.4451172120000002	0.61035156	-1.0986328	-0.18310547	4.7349121400000005	10.28928264	2.1066650360000003	1.0986328	1.0375977	-0.8544922	-9.785644568	-1.9032959260000002	4.250415036	-0.61035156	-1.7089844	0.12207031	-0.6041259784	10.7366938	3.951342752	0.061035156	-0.061035156	0	1.4582763580000002	10.029687500000001	-0.758447284	1.2207031	-1.4038086	-2.2583008	1549640426.265
-10.19238318	-2.9237304320000006	-3.7360108800000003	0.6713867	-0.61035156	0.36621094	1.945166034	-9.955517180000001	-1.427172824	0.30517578	-1.2207031	0.61035156	5.14165036	10.989111420000002	2.386596646	1.0986328	1.5258789	-1.0986328	-10.35866664	-1.6317382200000001	4.127197284	-0.9765625	-0.61035156	0.12207031	-0.31103514400000004	11.2810054	3.8065917540000007	0	0.8544922	0.12207031	5.324682608000001	12.28588858	0.740502896	-1.6479492	-1.4038086	-1.3427734	1549640426.305
-8.988915740000001	-1.5958496400000002	-3.8939209260000003	0.5493164	-1.4038086	0.18310547	2.178442392	-10.05122104	-0.9821533540000001	-0.18310547	-0.9765625	1.4648438	5.5806884000000005	11.1278804	2.528955072	0.91552734	2.1362305	-1.0986328	-10.468725540000001	-0.647192392	4.1690673920000005	-0.9765625	0.24414062	0.30517578	-0.6842773560000001	10.88383786	3.14504393	-0.30517578	1.4648438	0.30517578	2.237060504	10.456762680000002	-0.808691394	0.79345703	-0.18310547	-1.4648438	1549640426.345
-7.70888678	-1.07785643	-3.890332068	-0.061035156	0.061035156	-0.36621094	2.277734424	-9.528442392	-0.5024413940000001	-0.18310547	-0.91552734	1.8310547	5.725439300000001	10.395751800000001	2.4727295320000002	0.48828125	2.4414062	-0.4272461	-9.258081070000001	0.0	2.934497104	-0.91552734	0.30517578	0.30517578	-1.262084964	9.66242662	2.3172119600000003	-0.79345703	1.7089844	0.24414062	3.3735351440000003	8.886035340000001	-1.756152356	0.8544922	0.6713867	-2.0751953	1549640426.385
-9.11572284	-1.4606689300000002	-4.987329074000001	0	-0.061035156	-0.4272461	2.2944824280000002	-8.375219748000001	-0.08493652160000001	-0.24414062	-1.2817383	1.8920898	5.2050534200000005	9.71027806	1.982250998	-0.36621094	1.8920898	0.6713867	-9.521264480000001	0.1256103534	2.89382338	-0.8544922	-0.24414062	0.12207031	-1.6472900360000002	9.3238768	1.524072284	-1.0986328	1.3427734	0.24414062	2.8328125	9.615771760000001	-1.343432608	0.8544922	0.79345703	-1.7089844	1549640426.424
-9.42197284	-1.443920926	-4.860522464000001	-0.4272461	-1.2817383	-0.061035156	2.436840854	-8.24003894	0.12800292540000002	-0.24414062	-1.4648438	2.1362305	4.669116214000001	10.40771466	1.3685547120000001	-1.3427734	1.0986328	0.79345703	-9.845459260000002	0.47492675720000005	2.9524413940000005	-0.79345703	0.18310547	0	-1.75495607	10.416088760000001	1.3254882200000002	-0.91552734	0.91552734	0.7324219	1.9104736420000001	9.844262680000002	-1.3817138580000001	0.24414062	-0.30517578	-1.6479492	1549640426.464
-8.710180710000001	-1.287207068	-3.9226317900000005	0.12207031	0.061035156	0	2.7371094240000002	-9.372924820000001	0.2775390576	-0.36621094	-1.2207031	2.8076172	4.49086911	11.070459260000002	0.47851562500000006	-2.0141602	-0.061035156	0.7324219	-9.371728240000001	0.46535643000000004	3.512304712	-0.4272461	0.6713867	-0.061035156	-1.9415771760000002	10.534521760000002	1.8662109620000003	-0.4272461	1.0375977	0.8544922	2.0659912140000003	9.54997554	-1.665234424	0.48828125	-1.159668	-1.6479492	1549640426.505
-8.62524411	-0.7668212860000001	-3.9549316100000005	0.91552734	0	-0.4272461	3.338842752	-9.81914038	0.4868896466	-0.36621094	-1.2207031	2.9296875	4.526757788	10.082324280000002	-0.3373535144	-1.953125	-0.79345703	1.6479492	-8.753247300000002	0.5048339856	2.958422824	-0.48828125	-0.12207031	0	-2.241845746	9.289184800000001	1.975073282	-0.6713867	0.91552734	0.4272461	1.9583251800000003	9.584667932	-1.836303714	0.30517578	-1.3427734	-1.5869141	1549640426.544
-8.356079074	-0.39238280760000005	-4.011157248000001	0.4272461	-0.30517578	-0.4272461	3.9776612400000007	-8.93029802	0.778784146	-0.4272461	-1.159668	2.1362305	4.27553714	9.20305162	-0.7608398560000001	-1.159668	-0.91552734	2.5634766	-8.55585962	0.5670410144	2.960815396	-0.24414062	0.7324219	0.061035156	-2.021728534	8.77836911	1.8267334260000003	-0.6713867	0	0.18310547	1.9009033540000002	9.234155252	-1.720263678	0.36621094	-1.0375977	-1.8310547	1549640426.584
-8.39794928	-0.49645996400000003	-4.1786376800000005	0.48828125	0.4272461	0.061035156	4.34851088	-8.57858876	1.119726538	-0.4272461	-0.7324219	1.4038086	3.958520468	9.0092527	-0.707006839	-0.7324219	-0.7324219	2.5634766	-8.34890126	0.5275634784000001	2.5851807100000004	-0.12207031	0.30517578	-0.061035156	-1.5587646760000002	8.77238768	1.679589856	-0.48828125	0.061035156	0.12207031	2.3578857820000003	9.103759980000001	-1.5121094240000001	0.12207031	-0.36621094	-1.6479492	1549640426.625
-8.917138580000001	-0.5251708966	-4.4513915740000005	0.4272461	-0.12207031	0.30517578	4.4789062500000005	-8.42785643	1.258496106	-0.30517578	-0.5493164	0.7324219	3.7515625000000004	8.72692842	-0.42827148560000006	-0.91552734	-0.91552734	2.319336	-8.28908696	0.898413089	2.53254393	0.24414062	0.48828125	-0.061035156	-1.7130859620000003	8.58217752	1.4199951080000002	-0.18310547	0.30517578	0.30517578	2.6103027160000005	9.02241214	-1.1556152160000002	0.12207031	-0.24414062	-1.159668	1549640426.664
-8.924316394	-0.346923822	-4.187011780000001	0.8544922	0	0.5493164	4.76481929	-8.254394568	1.29558107	-0.24414062	-0.24414062	0	3.9956054320000005	8.7364991	-0.12919922120000002	-1.2817383	-1.3427734	2.0751953	-8.21611322	0.976171875	2.4296630400000003	0.61035156	-0.4272461	-0.18310547	-2.0564209260000004	8.65874002	1.3290771760000002	0.18310547	-0.5493164	0.61035156	2.318408246	9.455468750000001	-1.55158696	-0.5493164	-0.79345703	-0.9765625	1549640426.704
-8.431445288	0.26318359620000004	-4.320996106	0.30517578	0.48828125	0.30517578	5.094995108000001	-8.424267572	1.403247104	-0.24414062	0.30517578	-0.7324219	4.550683606000001	9.16716304	-0.1315917932	-1.4648438	-2.0751953	2.1362305	-8.644384980000002	0.47492675720000005	3.0828369600000003	0.7324219	-0.61035156	-0.12207031	-1.7477783540000003	9.305932608	1.7609375	0.7324219	-1.159668	0.61035156	1.9009033540000002	9.289184800000001	-1.8829589660000003	-0.7324219	-1.3427734	-1.2207031	1549640426.744
-8.54628894	0.17465820680000002	-4.746875	0.18310547	0.61035156	-0.061035156	5.2050534200000005	-8.719750900000001	1.388891574	0	0.48828125	-1.5258789	5.25170926	9.362158246000002	0.1256103534	-1.159668	-2.9907227	2.5024414	-8.67788089	-0.2428466754	3.2658691100000006	0.30517578	-0.61035156	-0.18310547	-1.175952176	9.729418930000001	2.350707968	0.8544922	-0.9765625	0.061035156	2.16767572	9.198266574	-2.1341797120000003	-1.0375977	-0.5493164	-1.2817383	1549640426.784
-9.503320288000001	-0.3146240216	-4.8892334260000005	-0.6713867	-1.0986328	0.12207031	5.24572734	-8.63959964	1.18671875	0.24414062	0.24414062	-2.4414062	6.14294429	9.11572284	0.5562744110000001	-1.2207031	-3.4179688	2.8076172	-9.303539840000001	-0.25959472840000003	3.7025146760000003	0.061035156	-0.9765625	0	-0.5060302716	10.064379500000001	2.4906739200000003	0.9765625	-1.159668	-0.24414062	2.3423339660000004	9.438720746000001	-1.892529254	-1.0375977	0.18310547	-1.0375977	1549640426.824
-9.859814300000002	-0.876879892	-4.16308606	-1.0986328	0.30517578	0.18310547	5.307934800000001	-8.871679712	0.6962402160000001	0.4272461	0.18310547	-3.2348633	7.117919928000001	8.99728984	1.4068359620000002	-1.159668	-2.5634766	2.319336	-10.150512680000002	-0.36965332460000005	4.166674820000001	0.061035156	-0.5493164	-0.12207031	0.10288086060000001	11.02739218	2.6306396760000004	0.79345703	-0.8544922	-0.24414062	2.4978514400000003	10.05241664	-1.143652356	-1.8310547	0.24414062	-0.5493164	1549640426.864
-10.170849640000002	-1.8638183900000003	-4.350903354000001	0.36621094	-0.18310547	-0.30517578	5.52805162	-9.697119110000001	0.02990722644	0.4272461	-0.061035156	-3.6010742	8.28669429	9.036767572	2.1030761780000002	-1.4648438	-2.0751953	1.953125	-9.834692000000002	-0.5490966754000001	3.817358426	-0.061035156	0	-0.12207031	-0.43066405760000004	10.9053714	2.9572264400000003	0.36621094	0.18310547	-0.12207031	3.50393071	10.582373200000001	0.2045654254	-2.9907227	0.30517578	0.6713867	1549640426.904
-9.560742212000001	-1.9930175720000003	-3.075659146	0.18310547	-1.7089844	-0.24414062	6.232665740000001	-9.8418705	-0.6376221040000001	0.18310547	-0.30517578	-4.333496	9.542798020000001	8.44938948	2.686865216	-1.7700195	-2.0751953	3.1738281	-9.645678420000001	-0.1112548822	3.6738037140000004	0.24414062	0.30517578	0.18310547	-1.2178222840000001	9.53322734	2.6198730040000004	0.36621094	0.18310547	-0.12207031	3.90827626	9.83229982	1.7094971040000002	-3.540039	0.9765625	2.319336	1549640426.944
-8.90996106	-1.7310302520000003	-1.293188498	0.24414062	-0.7324219	-0.12207031	6.9384764400000005	-9.28200679	-1.222607428	0.18310547	-0.30517578	-4.333496	9.835888579999999	7.85722644	2.854345746	-2.0751953	-2.4414062	4.333496	-9.25209964	-0.25480957460000003	3.0337889400000004	0.7324219	0.79345703	0.061035156	-1.149633786	9.07385234	2.519384784	0	-1.0375977	0.061035156	2.8890380400000004	9.375317392	1.9702880400000002	-2.746582	0.61035156	3.6621094	1549640426.984
-9.5104982	-1.1639892572000001	-1.506127896	0.79345703	0.7324219	-0.36621094	7.561743210000001	-8.575000000000001	-1.528857428	-0.5493164	-0.48828125	-6.286621	9.49375	7.4875733800000015	2.2490234620000003	-2.380371	-3.112793	5.004883	-9.3155027	-0.8744873200000001	2.83879393	0.9765625	0.6713867	-0.24414062	-1.0120605432	9.35856929	3.0014891200000005	-0.061035156	-0.79345703	0.30517578	0.9414794928000001	9.97705072	1.83151857	-1.6479492	-0.061035156	3.8452148	1549640427.024
-11.20922824	-1.0503417932	-3.4261719240000006	1.2207031	-0.12207031	-0.7324219	8.315405252000001	-7.872778060000001	-1.7035155760000003	-0.8544922	0.36621094	-6.958008	9.346606430000001	7.110742212000001	1.28361821	-2.380371	-4.3945312	5.432129	-9.849048020000001	-1.7130859620000003	2.987133786	0.79345703	0.9765625	-0.36621094	-1.222607428	10.29047824	3.7204589660000003	-0.24414062	-0.36621094	0.5493164	-0.778784146	12.19616664	0.30744628600000007	-1.5258789	-0.8544922	2.5024414	1549640427.064
-10.35627446	-0.8756836060000002	-2.8902344240000004	0.30517578	-2.5634766	-0.61035156	8.62404802	-7.261474640000001	-2.1305908540000003	-0.6713867	-0.61035156	-7.507324	10.1146241	6.4396241000000005	1.349414038	-1.2817383	-3.6621094	4.9438477	-9.766503894000001	-1.909277356	3.1713623200000005	0.36621094	1.3427734	-0.30517578	-0.9283202880000001	10.66132788	3.964501996	-0.5493164	0.12207031	0.8544922	0.00837402356	10.849145860000002	0.011962890380000002	-0.18310547	-1.8920898	1.2817383	1549640427.104
-8.7364991	-0.339746106	-1.2010742212	0.4272461	0.12207031	-0.24414062	9.012841754	-6.5245607	-2.271752896	-0.7324219	-0.36621094	-7.2631836	10.231860520000001	5.29597194	1.280029254	-0.30517578	-2.5634766	4.272461	-9.035571580000001	-1.6520751800000002	2.592358426	0.36621094	1.0986328	-0.30517578	-0.75964357	9.869384980000001	3.8556396760000005	-0.8544922	0.8544922	1.0375977	0.8613281250000001	9.286792032000001	0.3194091754	1.2817383	-0.36621094	0.36621094	1549640427.144
-9.048730432000001	-0.2392578076	-1.57551268	0.30517578	0.12207031	-0.36621094	8.310620108	-5.5519773400000005	-2.57680661	-0.7324219	-0.36621094	-7.2631836	9.925610520000001	3.99919429	0.965405252	0.30517578	-1.0375977	3.9672852	-8.682665740000001	-1.3254882200000002	2.296875	0.48828125	1.0986328	-0.30517578	-0.657958966	8.99609375	3.773095746	-1.4648438	0.6713867	1.2817383	1.605419928	8.70898462	1.343432608	1.7089844	2.5634766	-0.30517578	1549640427.184
-9.05231929	-0.385205072	-1.847070288	0.18310547	0.4272461	0	7.2315673920000005	-4.46455072	-2.274145468	-1.0986328	-0.4272461	-6.1035156	9.102563400000001	3.3268798920000004	0.462963858	0.79345703	0.36621094	3.112793	-8.64558107	-1.369750998	1.967895468	0.79345703	0.5493164	-0.36621094	-0.5981445288	8.99728984	3.8269287140000006	-1.5258789	0.5493164	1.6479492	2.2657714660000003	8.42785643	0.909179712	1.4648438	1.6479492	-0.4272461	1549640427.224
-9.14323732	-0.4139160144	-2.3016601440000004	0	0.9765625	-0.12207031	6.145336960000001	-3.6534667540000005	-2.153320288	-1.2207031	-0.061035156	-4.699707	8.21013179	3.0433594240000006	-0.135180661	1.5869141	-0.061035156	1.5869141	-9.05351538	-2.211938498	1.9989990020000004	0.30517578	0.48828125	-0.4272461	-0.35888672120000004	9.482983426	4.202563400000001	-1.4038086	0.61035156	1.8310547	3.43334964	9.00805661	1.197485324	1.8920898	1.2817383	-0.4272461	1549640427.264
-9.87297374	-0.4139160144	-2.70600589	-0.36621094	0.12207031	-0.36621094	5.744580072	-3.3376464660000003	-1.8063964660000003	-1.3427734	0.24414062	-2.9296875	7.948144568	3.0433594240000006	-0.3505126800000001	2.1362305	-0.36621094	0.24414062	-9.15041484	-2.51101088	2.14973143	-0.24414062	0.61035156	-0.18310547	-0.02033691394	9.40163588	4.413110324	-1.159668	1.3427734	1.7700195	3.01225589	9.636108426000002	1.9415771760000002	0.48828125	1.0375977	-0.5493164	1549640427.304
-9.87895468	-0.6806884980000001	-2.634228534	-0.36621094	0.6713867	-0.24414062	5.603417932000001	-3.215625	-1.629345746	-1.2207031	-0.061035156	-1.0986328	8.40153804	3.19768071	-0.20576172120000003	2.1362305	0.7324219	-0.9765625	-9.232959260000001	-2.138964856	2.1293945680000004	-0.5493164	0.061035156	0	0.19619140380000002	9.209033246	4.310229532	-0.91552734	1.953125	1.6479492	0.642407248	10.004565200000002	0.9965087860000001	0.6713867	-3.4179688	-1.2207031	1549640427.344
-9.835888579999999	-1.113745108	-2.6892577880000004	-0.48828125	-0.18310547	-0.12207031	6.476709260000001	-3.6367187500000004	-1.532446286	-0.9765625	0.61035156	0.48828125	8.752050720000002	3.65944838	-0.2512207068	1.8920898	1.8920898	-1.2817383	-9.122900360000001	-1.388891574	2.3052490020000005	-0.48828125	-0.061035156	0.12207031	0.03229980432	8.931494110000001	4.000390576	-0.7324219	1.8310547	1.4648438	2.04086911	10.039258180000001	0.9378906250000001	-0.48828125	-0.79345703	-1.2817383	1549640427.384
-9.262865920000001	-1.138867212	-2.6605469240000006	0	0.36621094	0.061035156	7.335644568	-4.166674820000001	-1.4223876800000002	-0.7324219	0	1.159668	9.36933606	4.218115216	-0.5096191394	1.6479492	0.9765625	-0.5493164	-9.27722194	-0.832617212	2.4799072480000004	-0.12207031	0	0.061035156	0.03229980432	8.931494110000001	4.000390576	-0.7324219	1.8310547	1.4648438	4.076953076	9.38010234	0.37204589660000004	1.2207031	-0.36621094	-1.0375977	1549640427.424
-9.00566394	-0.9354980432000001	-3.1390625	0	0.5493164	-0.18310547	8.24960962	-4.358081070000001	-1.030004892	-0.7324219	0	1.159668	10.01772464	4.37961412	-0.732128894	1.8310547	0.6713867	-0.24414062	-9.284399460000001	-0.6926513580000001	2.5540771760000003	0	0.18310547	0.061035156	0.03229980432	8.931494110000001	4.000390576	-0.7324219	1.8310547	1.4648438	3.262280252	9.407617212	0.5981445288	0.79345703	0.4272461	-0.7324219	1549640427.464
-9.15878894	-0.8972167932	-3.568530252	0.061035156	0.24414062	-0.24414062	9.036767572	-3.9573242800000004	-0.9474609620000001	-0.24414062	0.061035156	0.4272461	10.705590560000001	4.844970746	0.0454589856	0.61035156	2.5634766	-0.12207031	-9.30234375	-0.770410144	2.41770018	-0.061035156	0.061035156	0.061035156	0.29069824280000006	9.1623777	3.8616211060000003	0.18310547	1.0375977	0.36621094	2.8483641200000003	9.532031250000001	0.5263671924000001	0.30517578	0	-0.36621094	1549640427.504
-9.212622300000001	-0.7500732428000001	-3.521875	-0.12207031	0.4272461	-0.061035156	9.67438948	-3.15461412	-0.8445800720000001	-0.5493164	0.18310547	0.061035156	10.21391574	4.691845746	0.63881839	0.79345703	1.2817383	0.5493164	-9.23774411	-0.7416992212000001	2.3255859620000003	-0.18310547	0.061035156	0.12207031	0.0227294928	9.185107428000002	3.8783691100000004	0.24414062	0.61035156	0	2.74069838	9.475805710000001	0.2572021466	0.30517578	-0.61035156	-0.18310547	1549640427.544
-9.30234375	-0.679492212	-3.6415038940000004	-0.061035156	0.5493164	0	9.38608426	-3.025415036	0.0478515625	1.3427734	0.4272461	-0.6713867	10.18999002	4.3054442900000005	0.9869384980000001	0.24414062	-0.30517578	0.9765625	-9.232959260000001	-0.5024413940000001	2.29089357	-0.12207031	-0.12207031	0.12207031	0.12202148560000001	9.3238768	3.867602536	0	-0.18310547	-0.061035156	2.828027356	9.54160144	-0.30385742800000004	0.36621094	-0.18310547	-0.24414062	1549640427.584
-9.402832068	-0.762036142	-3.951342752	-0.12207031	0.18310547	0	9.9794429	-2.6354248200000003	0.08732910340000001	0.79345703	0.18310547	-0.8544922	10.62185054	3.6714112400000003	0.1686767572	1.7089844	-0.8544922	0.24414062	-9.230566394	-0.2930908246	2.387792932	0.061035156	-0.30517578	0.18310547	0.770410144	9.445898560000002	3.881957968	-0.12207031	-0.061035156	-0.061035156	2.588769568	9.668408246	-0.4067382788	0.36621094	0.12207031	-0.36621094	1549640427.624
-9.261669928000002	-0.8158691100000001	-3.958520468	-0.18310547	0.18310547	0	10.64577626	-2.269360324	-1.268066394	0.48828125	0.61035156	-1.3427734	11.93417932	3.50991214	0.46655273560000005	0.4272461	5.126953	0.79345703	-9.26047374	-0.4354492212	2.489477536	0	-0.36621094	0.18310547	0.907983426	9.05351538	3.7874510800000003	0.061035156	0.12207031	-0.18310547	2.3028564300000003	9.75214856	-0.3804199280000001	0.36621094	0.12207031	-0.36621094	1549640427.664
-9.035571580000001	-0.6759033540000001	-3.887939496	-0.24414062	0.12207031	-0.061035156	10.12897914	-1.565942392	-1.429565396	0.18310547	0.6713867	-1.2207031	12.108837860000001	3.9561278960000004	0.5215820288	0.6713867	2.380371	1.6479492	-9.28200679	-0.440234375	2.69523912	-0.12207031	-0.36621094	0.24414062	0.25839844240000004	8.9829348	3.5781005400000003	0.30517578	-0.4272461	-0.48828125	2.3806152160000003	9.65405252	-0.34213867800000003	0.24414062	-0.12207031	-0.36621094	1549640427.704
-9.027197480000002	-0.6340332068000001	-3.8939209260000003	-0.12207031	0.4272461	-0.18310547	10.73430162	-2.19638678	-0.462963858	0.4272461	0.9765625	-1.953125	12.332544420000001	4.201367212	1.588671924	0.30517578	0.6713867	2.5634766	-9.247314300000001	-0.1447509784	2.834008786	-0.061035156	-0.24414062	0.24414062	-0.0765625	9.35378444	3.3376464660000003	0.61035156	-2.1362305	-0.7324219	2.60910643	9.517675720000002	-0.40434570680000004	0.24414062	0	-0.18310547	1549640427.744
-9.226977340000001	-0.718969748	-4.135571286	-0.061035156	0.24414062	-0.18310547	10.865893080000001	-2.4595702880000005	0.062207030760000004	0.79345703	0.061035156	-3.1738281	11.64707068	3.6558594240000004	1.2549072479999999	0.6713867	0.12207031	3.1738281	-9.191088760000001	-0.0418701178	2.8268310700000003	0	-0.5493164	0.12207031	0.2823242212	9.560742212000001	3.568530252	0.48828125	-2.5634766	-1.0986328	2.528955072	9.599023560000001	-0.534741214	0.061035156	0.30517578	-0.12207031	1549640427.783
-9.12648912	-0.8421875000000001	-4.0338867800000004	-0.061035156	0	-0.061035156	9.9949955	-2.2382567900000003	0.22011719240000002	0.79345703	0.061035156	-3.1738281	10.577587860000001	2.8112792540000004	1.1556152160000002	0.6713867	1.4648438	3.112793	-9.173144568	-0.0478515625	2.93569339	0	-0.4272461	0.12207031	0.7680175720000001	9.778466754	3.5541748200000005	0.30517578	-2.380371	-1.4648438	2.0731689300000005	9.6552491	-0.5467041034000001	0.18310547	0.18310547	-0.12207031	1549640427.823
-9.076245108	-0.8613281250000001	-3.994409146	0.061035156	0.36621094	-0.061035156	9.38967302	-1.5563721040000003	0.23208007200000003	1.0375977	-1.8310547	-3.112793	9.304736420000001	1.79323732	0.8218505890000001	0.4272461	0.8544922	2.6855469	-9.14682608	-0.1435546875	2.948852536	0	-0.36621094	0.061035156	1.1472412140000001	9.646875000000001	3.3986572480000006	0.24414062	-2.0751953	-1.7700195	2.11743161	9.616967752	-0.538330072	0.18310547	0	-0.18310547	1549640427.864
-9.1623777	-0.7680175720000001	-4.148730432000001	-0.061035156	0	-0.061035156	9.14682608	-0.2045654254	-0.27155761780000004	0.61035156	-1.0986328	-2.319336	8.466137680000001	0.8720947480000001	0.92473143	0.18310547	0.61035156	1.8310547	-9.181518570000001	-0.2895019568	2.988330072	-0.12207031	-0.48828125	0.061035156	1.05991214	9.52485324	3.31850589	0.4272461	-1.8920898	-1.8920898	2.3937744600000004	9.649267572	-0.43664550720000006	0	-0.061035156	-0.12207031	1549640427.903
-9.108544928	-0.6364257788	-4.00996106	-0.12207031	0.12207031	0	8.468530252	0.657958966	-0.6962402160000001	0.061035156	-3.2348633	-1.2817383	7.82731929	0.095703125	1.1723632788	0	-0.30517578	1.0375977	-9.18869658	-0.193798822	3.081640576	-0.12207031	-0.24414062	0	1.046752896	9.504516574	3.185717752	0.61035156	-1.5869141	-1.8920898	2.5385253600000004	9.593042032000001	-0.37443847840000005	0.061035156	0.18310547	0	1549640427.944
-9.145629892	-0.49885253600000007	-4.075756790000001	-0.30517578	-0.12207031	-0.061035156	8.833398560000001	1.6185790740000001	-1.2704589660000003	-0.12207031	-1.953125	-0.79345703	8.468530252	-0.24404297120000001	1.02163089	0.24414062	-0.7324219	0.18310547	-9.164770468	-0.3026611322	3.0971923920000006	-0.12207031	-0.24414062	0	0.9606201080000001	9.363354532	3.16298822	0.7324219	-1.159668	-2.0141602	2.5098144959999997	9.559545926	-0.4103271466	0.061035156	0.36621094	0	1549640427.983
-9.07504892	-0.5790038940000001	-4.00517572	-0.36621094	-0.12207031	-0.18310547	7.585668930000001	2.195190396	-2.2621826080000003	-0.5493164	-1.4038086	0.12207031	9.103759980000001	-0.3828125	1.5025390379999999	-0.061035156	-1.0375977	-0.36621094	-9.124096940000001	-0.40075683900000003	3.15461412	-0.24414062	0	0	0.7213623200000001	9.370532248	3.0768554320000003	0.9765625	-0.61035156	-2.0141602	2.5875733800000003	9.5021241	-0.44980469240000004	0	0.4272461	0.061035156	1549640428.024
-9.121704074	-0.7476806610000001	-3.974072284	-0.18310547	0	-0.18310547	7.77228984	2.1880126800000004	-2.128198282	-0.91552734	-0.061035156	0.8544922	9.7066893	-0.45937500000000003	1.7298339660000002	-0.12207031	-1.7700195	-0.79345703	-9.07863768	-0.18422851440000002	3.1653808900000002	-0.18310547	-0.061035156	0	0.3600830072	9.729418930000001	3.0469483800000003	1.0375977	-0.48828125	-1.8310547	2.5229737400000003	9.589452880000001	-0.4378417932	-0.061035156	0.5493164	0.12207031	1549640428.063
-9.28200679	-0.79194339	-4.013549820000001	-0.18310547	0	-0.18310547	9.206640380000001	1.982250998	-1.7417969240000002	-0.79345703	0.9765625	0.91552734	10.5991214	-0.36845702880000003	2.289697284	-0.24414062	-0.9765625	-1.2207031	-9.12888179	-0.2225097644	3.21921376	-0.18310547	-0.061035156	-0.061035156	0.05144042932000001	9.77128894	3.0732665740000003	0.9765625	-0.24414062	-1.6479492	2.213134784	9.700707968000001	-0.5120117212	0	0.30517578	0.061035156	1549640428.103
-9.16835962	-0.88645018	-3.96330571	0	-0.12207031	-0.12207031	8.51398912	1.943969748	-1.258496106	-0.79345703	0.9765625	0.91552734	11.103954680000001	-0.4426269568000001	1.8267334260000003	-0.12207031	-0.9765625	-1.159668	-9.100170926	-0.32060547120000005	3.2323730040000007	-0.061035156	0	-0.061035156	-0.16987304320000002	9.847851440000001	3.0876221040000003	0.48828125	-0.48828125	-1.2207031	2.109057608	9.69592302	-0.5275634784000001	0	-0.061035156	0	1549640428.143
-9.11691893	-0.8015136780000001	-3.8640135800000004	0.12207031	0.12207031	-0.061035156	8.4386232	2.031298822	-1.025219748	0.061035156	-0.48828125	1.0375977	11.834887680000001	-0.3600830072	1.567138678	-0.12207031	-0.18310547	-1.0375977	-9.015234620000001	-0.3756347644	3.1558105040000006	-0.061035156	-0.12207031	-0.061035156	-0.17465820680000002	9.80717752	3.034985324	0.12207031	-0.24414062	-0.91552734	2.3052490020000005	9.681567392	-0.3828125	-0.061035156	-0.12207031	0	1549640428.183
-9.180322480000001	-0.6160888580000001	-3.8257324280000002	0.12207031	0.061035156	-0.061035156	9.8251223	1.961914038	-1.3649658540000003	0.061035156	-0.48828125	1.0375977	11.8073732	-0.2560058606	1.540820288	-0.061035156	0	-0.7324219	-9.036767572	-0.37084961060000005	3.2467285340000003	0.061035156	0	-0.061035156	-0.5239746106000001	9.478198380000002	2.8124755400000003	0.18310547	-0.12207031	-0.61035156	2.422485324	9.595434800000001	-0.31103514400000004	-0.12207031	-0.12207031	0.061035156	1549640428.223
-9.18869658	-0.5897705072	-3.84367662	0.12207031	0.061035156	0	10.178027160000001	1.7083007200000002	-1.6365234620000002	0.36621094	-0.12207031	0.4272461	11.607592360000002	-0.053833007200000005	1.4247802520000001	-0.24414062	-0.4272461	-0.48828125	-8.9829348	-0.35649413939999997	3.216821286	0.12207031	-0.12207031	-0.12207031	-0.7991211060000001	9.362158246000002	2.6641358800000003	0.12207031	-0.36621094	-0.18310547	2.433251996	9.578686600000001	-0.416308606	-0.12207031	-0.18310547	0	1549640428.263
-9.211425720000001	-0.6268554712000001	-3.9046875	0.12207031	-0.061035156	0	10.52495108	1.4786132200000002	-1.299169928	0.36621094	-0.12207031	0.4272461	11.607592360000002	0.23327636780000002	1.393676718	-0.30517578	-0.12207031	-0.18310547	-9.0176268	-0.439038089	3.289794928	0.24414062	-0.12207031	-0.12207031	-0.783569339	9.47341304	2.7658202880000005	0	-0.30517578	0	2.551684604	9.564331070000001	-0.2775390576	-0.061035156	-0.18310547	0	1549640428.303
-9.124096940000001	-0.6148925720000001	-3.8556396760000005	0.18310547	0	0	10.5058107	1.256103534	-1.085034146	0	0.12207031	0.061035156	11.57648912	0.5120117212	1.2034667932	-0.18310547	-0.061035156	0	-9.0092527	-0.5837890576	3.33046875	0.24414062	0	-0.061035156	-0.8266357428000001	9.62773462	2.899804712	0	-0.18310547	0.061035156	2.5050292540000005	9.58586412	-0.27873535340000005	-0.061035156	-0.18310547	0	1549640428.343
-9.152807608000002	-0.5634521466	-3.8963134000000004	0.18310547	0.12207031	0	10.174438400000001	0.965405252	-1.2632812500000001	-0.18310547	-0.12207031	0	11.324072480000002	0.6806884980000001	1.0993896760000001	-0.061035156	-0.061035156	0.061035156	-8.999682608	-0.6125	3.2921875000000003	0.18310547	-0.061035156	-0.061035156	-0.878076178	9.66003444	2.8986084260000005	-0.061035156	-0.18310547	0.061035156	2.5445067900000002	9.542798020000001	-0.27873535340000005	0	-0.18310547	0.061035156	1549640428.383
-9.175537140000001	-0.6125	-3.9501464660000005	0.12207031	-0.12207031	0	10.101464660000001	0.7285400360000001	-1.431957968	-0.18310547	0	0	11.01901808	0.775195288	1.040771466	0	0.061035156	0.061035156	-9.02241214	-0.6053222644	3.2909912140000004	0.18310547	0.061035156	-0.061035156	-0.8720947480000001	9.6636232	2.86152356	-0.12207031	-0.061035156	0.12207031	2.57680661	9.563134980000001	-0.36965332460000005	-0.061035156	-0.30517578	0	1549640428.423
-9.11572284	-0.5275634784000001	-3.81616214	0.12207031	0	0.061035156	9.789233426000001	0.6077148560000001	-1.5779052520000003	-0.12207031	0.061035156	0.061035156	10.922119600000002	0.8816650360000001	1.0108642572	0	0.18310547	0.061035156	-9.012841754	-0.647192392	3.3041503600000004	0.12207031	0	-0.061035156	-0.8888427520000001	9.615771760000001	2.886645468	-0.061035156	-0.061035156	0.061035156	2.477514676	9.552368210000001	-0.33137207460000007	-0.18310547	-0.24414062	0.061035156	1549640428.463
-9.19946286	-0.49526367800000004	-3.8532471040000003	0.061035156	0.12207031	0	9.705493210000002	0.5096191394	-1.776489218	-0.12207031	0	0.061035156	10.79292032	0.9582275360000001	1.168774411	0	0.12207031	0.061035156	-8.9661866	-0.6328369110000001	3.255102536	0.12207031	0	-0.061035156	-0.9737792932	9.581079074	2.8579346040000004	0	-0.12207031	0	2.5253662140000004	9.516479532	-0.3600830072	-0.061035156	-0.18310547	0	1549640428.503
-9.297558606	-0.648388678	-4.000390576	0	0	-0.18310547	9.666015380000001	0.4103271466	-1.801611322	-0.061035156	0.061035156	0.061035156	10.655346940000001	0.955834964	1.1807373200000002	-0.061035156	-0.12207031	-0.061035156	-9.063086060000002	-0.5957519568	3.285009784	0.061035156	-0.061035156	0	-0.9486572480000001	9.7150634	2.8734864200000003	0	-0.12207031	0	2.50622554	9.6385009	-0.38999023560000007	0.061035156	-0.12207031	-0.12207031	1549640428.543
-9.226977340000001	-0.732128894	-3.9728759000000005	-0.061035156	-0.24414062	-0.18310547	9.610986420000001	0.4091308606000001	-1.7621337860000001	-0.12207031	0	0.061035156	10.770190200000002	0.909179712	1.079052716	0	-0.061035156	-0.18310547	-9.152807608000002	-0.5670410144	3.3460204680000003	0.061035156	-0.061035156	0	-0.838598642	9.85742212	2.91535643	-0.061035156	-0.061035156	-0.061035156	2.38540036	9.66481929	-0.35529785340000003	0	-0.24414062	-0.12207031	1549640428.583
-9.020019568	-0.8230468750000001	-3.8364991	-0.061035156	0	-0.12207031	9.62294928	0.36965332460000005	-1.6843750000000002	-0.061035156	0	0.12207031	10.8886232	0.876879892	1.107763678	0.061035156	0	-0.24414062	-9.10495607	-0.5837890576	3.282617212	0	0.12207031	-0.061035156	-0.8122802520000001	9.701904254	2.872290036	0	0	-0.18310547	2.47392572	9.58825679	-0.3612792932	0	-0.18310547	-0.12207031	1549640428.623
-9.05351538	-0.8816650360000001	-3.8843505400000002	0	-0.061035156	-0.061035156	9.66481929	0.30744628600000007	-1.623364218	0	-0.12207031	0.12207031	10.96997104	0.835009784	1.006079074	0.061035156	-0.061035156	-0.18310547	-9.04155252	-0.5084228534	3.125903354	-0.061035156	0.061035156	0	-0.9055908540000002	9.535620108000002	2.7861572480000003	-0.061035156	0	-0.12207031	2.633032248	9.518872300000002	-0.29069824280000006	-0.061035156	-0.12207031	0	1549640428.663
-9.118115020000001	-0.8828613220000001	-3.847265576	-0.12207031	-0.18310547	-0.061035156	9.72822284	0.2930908246	-1.617382788	-0.061035156	-0.061035156	0.061035156	10.96398912	0.835009784	0.9677978240000001	0.061035156	0.061035156	-0.061035156	-9.043945288000002	-0.48808594240000003	3.05053714	0	0.061035156	0	-0.9642089660000001	9.49494658	2.7323242800000003	-0.12207031	0	-0.061035156	2.7765869600000004	9.484179712000001	-0.192602536	-0.12207031	0	0.12207031	1549640428.703
-9.134863220000002	-0.8888427520000001	-3.6570557100000003	-0.12207031	-0.061035156	-0.061035156	9.76889676	0.3026611322	-1.5456054320000001	0	0	0.061035156	10.95561502	0.9055908540000002	0.9031982428000002	0.061035156	0	0	-9.076245108	-0.540722644	3.02421875	0	0.12207031	-0.061035156	-1.0419677520000001	9.517675720000002	2.739501996	-0.061035156	0.061035156	0	2.8232422120000003	9.46503894	-0.03229980432	-0.24414062	0.24414062	0.36621094	1549640428.743
-9.24372554	-0.740502896	-3.5924560700000003	-0.12207031	-0.18310547	-0.061035156	9.838280760000002	0.26318359620000004	-1.46665036	0	0	0	10.993896760000002	0.832617212	0.8062988220000001	0.18310547	0	0.061035156	-9.034375	-0.5981445288	2.8890380400000004	0.061035156	0.12207031	-0.061035156	-0.955834964	9.5619384	2.9261230040000004	-0.18310547	0.36621094	0.12207031	2.6533691100000003	9.572705072	0.12919922120000002	-0.36621094	0	0.5493164	1549640428.783
-9.46145018	-0.5622558606000001	-3.5135009000000004	-0.5493164	-0.4272461	-0.18310547	9.82272914	0.2189208966	-1.4235839660000003	0.12207031	0.061035156	-0.061035156	11.20563948	0.617285144	0.8146728240000001	0.48828125	0.30517578	0.12207031	-9.04753444	-0.7895507788	2.934497104	0	0.061035156	0	-0.7464843750000001	9.657641574000001	3.1103514400000005	-0.48828125	0.5493164	0.30517578	2.07915036	9.536816394	-0.10766601440000001	-0.36621094	-0.36621094	0.4272461	1549640428.823
-9.475805710000001	-0.458178714	-3.6127929320000005	-0.48828125	-0.6713867	-0.12207031	9.865796220000002	0.019140625	-1.284814496	0.30517578	0.12207031	-0.18310547	11.41857878	0.3517089856000001	0.9343017572	0.79345703	0.30517578	0.24414062	-9.120507788000001	-1.1771484620000001	2.9416748200000002	-0.24414062	-0.061035156	0.061035156	-0.38640135800000003	9.789233426000001	3.366357428	-0.61035156	0.8544922	0.48828125	1.6532714660000003	9.637304712	-0.1208251996	0	-0.5493164	0.18310547	1549640428.863
-9.377710160000001	-0.34213867800000003	-3.5625489200000002	-0.5493164	-0.61035156	-0.12207031	9.939965560000001	-0.381616214	-1.091015625	0.5493164	0.12207031	-0.24414062	11.727221940000002	-0.007177734620000001	0.569433606	1.159668	0.4272461	0.4272461	-9.29157698	-1.58388678	3.1378662140000007	-0.6713867	0.061035156	0.12207031	-0.026318359620000002	9.8933107	3.637915036	-0.6713867	1.2207031	0.5493164	1.8937255400000002	9.77966304	-0.3349609424	0	-0.61035156	-0.12207031	1549640428.903
-9.290380890000002	-0.0346923822	-3.694140576	-0.79345703	-0.48828125	-0.61035156	9.97705072	-0.7692138580000001	-0.9211425720000002	0.8544922	0.12207031	-0.36621094	11.81215854	-0.516796875	0.1686767572	1.8310547	0.48828125	0.61035156	-9.278417932000002	-1.644897464	3.2503173920000004	-1.0986328	0.061035156	0.24414062	0.4474121106000001	9.95432158	3.7527587860000002	-0.91552734	1.6479492	0.7324219	1.2154297120000002	9.961499100000001	-0.7799804712000001	0	-1.0375977	-0.6713867	1549640428.943
-8.994897660000001	0.0897216754	-4.286303714000001	-1.3427734	-0.12207031	-1.2817383	10.140942000000003	-1.287207068	-0.6711181610000001	1.5258789	0.24414062	-0.4272461	11.613574280000002	-0.8541503600000001	-0.0418701178	2.6245117	0.61035156	0.79345703	-9.376513580000001	-1.7812744600000001	3.487182608	-1.6479492	-0.18310547	0.5493164	1.0958007788	9.883740020000001	3.8197509000000003	-0.9765625	2.380371	0.8544922	1.65805661	9.89091754	-1.129296875	0.24414062	-1.159668	-1.4038086	1549640428.983
-8.72333966	0.309838858	-4.742089856000001	-2.1362305	0.061035156	-1.6479492	10.034472840000001	-1.872192392	-0.41870117800000006	2.4414062	0.18310547	-0.5493164	11.307324280000001	-1.1352783540000002	-0.4438232428	3.2958984	0.4272461	0.91552734	-9.475805710000001	-1.8279297120000002	3.7587402160000005	-2.4414062	0.36621094	0.91552734	1.6114013580000002	9.785644568	3.5111084260000003	-0.79345703	3.112793	0.79345703	3.5027344240000007	9.374121106	-1.211840854	0.61035156	0.48828125	-1.2817383	1549640429.023
-8.892016574000001	0.5108154254	-4.7803711060000005	-3.0517578	0.24414062	-1.7700195	9.85622554	-2.201171924	-0.4438232428	3.2348633	0.061035156	-0.48828125	10.92810054	-1.3637695680000002	-0.8146728240000001	3.8452148	0.36621094	1.0986328	-9.27602536	-1.2297851440000003	3.6750000000000003	-3.1738281	0.8544922	1.0986328	1.8949219240000001	9.503320288000001	2.89382338	-0.61035156	3.9672852	0.79345703	3.23356929	9.4004393	-1.1639892572000001	0.61035156	1.3427734	-0.91552734	1549640429.063
-9.164770468	0.879272464	-5.240942392	-4.0283203	-0.12207031	-1.7089844	9.603808606000001	-2.2107422120000004	-0.343334964	3.90625	0	-0.48828125	10.619458360000001	-1.3685547120000001	-1.02761232	4.3945312	0.5493164	1.0986328	-8.83220198	-0.613696286	3.41301268	-3.7231445	0.79345703	1.2817383	1.62575679	9.632519568000001	2.159301718	-0.48828125	4.760742	1.0375977	3.21921376	9.53322734	-1.32788089	0.4272461	1.0375977	-1.159668	1549640429.103
-8.6515625	0.88645018	-5.60700679	-4.9438477	-0.30517578	-2.0141602	9.33464357	-2.098291034	-0.21413574280000003	4.5166016	0.061035156	-0.36621094	10.462744600000002	-1.106567392	-1.3793212860000001	4.8828125	0.24414062	0.9765625	-8.359667932	-0.3612792932	3.3759277160000005	-4.272461	0.24414062	1.3427734	1.246533246	9.753344748	1.667626996	-0.4272461	4.8828125	1.2817383	3.8364991	9.30234375	-1.414013678	0.48828125	1.7089844	-1.2817383	1549640429.143
-8.17185054	0.44621582460000003	-5.71347644	-5.3100586	-0.12207031	-2.1972656	9.24013678	-2.001391574	-0.30744628600000007	4.5166016	0.061035156	-0.36621094	10.387377700000002	-0.775195288	-1.51928714	5.432129	-0.061035156	0.8544922	-8.226879892	-0.33017577880000004	3.3783202880000003	-4.9438477	-0.18310547	1.4648438	1.141259784	9.64208966	1.5109130400000002	-0.30517578	5.126953	1.4038086	3.9525389400000006	9.124096940000001	-1.4247802520000001	0.36621094	2.5024414	-1.0986328	1549640429.182
-8.42785643	0.08493652160000001	-6.049634080000001	-5.432129	-0.18310547	-2.1972656	9.229370108000001	-1.9583251800000003	-0.723754892	5.493164	-0.30517578	-0.36621094	10.231860520000001	-0.534741214	-1.375732428	5.79834	0.061035156	0.7324219	-8.13356929	-0.053833007200000005	3.5194824280000003	-5.493164	0	1.5258789	1.2321777160000003	9.613378894	1.2656738220000001	-0.24414062	5.79834	1.4648438	3.458471646	9.299951080000001	-1.262084964	-0.18310547	3.2958984	-0.79345703	1549640429.222
-8.51638179	-0.3505126800000001	-6.4683351600000005	-5.554199	-1.0986328	-2.1362305	9.181518570000001	-1.8662109620000003	-1.2321777160000003	5.79834	-0.24414062	-0.61035156	10.193578780000001	-0.37683107	-1.2034667932	5.9814453	0.12207031	0.5493164	-8.16108426	0.48569336060000007	3.7300292540000006	-5.79834	-0.48828125	1.5258789	1.02163089	9.81196286	0.840991214	-0.36621094	6.0424805	1.6479492	2.7969239200000002	9.48776857	-1.5360351440000002	-0.48828125	3.8452148	-0.8544922	1549640429.262
-8.369238220000002	-0.7273437500000001	-6.6693116	-5.3710938	-1.3427734	-2.1362305	8.98652356	-1.60183107	-1.8159667540000002	5.79834	-0.24414062	-0.61035156	10.562036240000001	-0.16628417539999998	-1.299169928	5.9814453	0.30517578	0.36621094	-8.461352340000001	0.923535144	4.05183107	-5.92041	-0.6713867	1.5258789	0.8062988220000001	10.152904860000001	0.6089111420000001	-0.5493164	5.859375	1.7700195	2.447607428	9.687548920000001	-1.9702880400000002	-0.61035156	4.4555664	-0.91552734	1549640429.302
-8.12160643	-0.617285144	-6.8403808900000005	-5.2490234	-1.4648438	-2.0751953	8.917138580000001	-0.9474609620000001	-2.310034146	6.0424805	-0.24414062	-0.5493164	10.949634080000001	0.2045654254	-1.256103534	5.9814453	0.48828125	0.30517578	-8.742480432	1.178344748	4.411913940000001	-5.79834	-0.79345703	1.5258789	0.6747070288	10.396948380000001	0.6543701080000001	-0.61035156	5.6762695	1.6479492	1.7645263580000001	9.60141574	-2.058813498	-0.5493164	4.8217773	-0.5493164	1549640429.342
-7.93618161	-0.5634521466	-7.1861084260000005	-5.3710938	-1.3427734	-2.0751953	8.9494384	-0.2619873004	-2.0887207460000004	5.9814453	-0.36621094	-0.30517578	10.97236322	0.5455078076000001	-1.031201178	5.859375	0.30517578	0.18310547	-9.03317842	1.41042482	4.766015576	-5.6762695	-0.4272461	1.5258789	0.5981445288	10.600317000000002	0.6890625	-0.48828125	5.554199	1.4648438	0.40075683900000003	10.0380616	-2.628247104	-0.8544922	4.760742	-0.91552734	1549640429.382
-7.8548342600000005	-0.6148925720000001	-7.39067392	-5.1879883	-1.5258789	-1.7700195	9.284399460000001	0.5108154254	-1.899707068	5.9814453	-0.36621094	-0.30517578	11.081225540000002	0.846972644	-1.000097644	5.6152344	0.48828125	0	-8.955419928000001	1.5587646760000002	4.71098642	-5.554199	-0.36621094	1.5258789	0.38640135800000003	10.66491664	0.67709964	-0.61035156	5.3710938	1.2207031	1.32189946	9.97585414	-2.53254393	-1.159668	4.5166016	-1.159668	1549640429.422
-7.88234874	-0.24165038940000003	-7.200463760000001	-4.5166016	-0.4272461	-1.4648438	9.846654860000001	0.955834964	-2.0121582460000003	5.6762695	-0.7324219	-0.12207031	11.163769960000002	1.09819339	-0.648388678	5.3100586	1.0986328	-0.061035156	-8.838183606000001	1.9320067900000002	4.572216754	-5.3100586	-0.4272461	1.5869141	0.0454589856	10.44958516	0.617285144	-0.61035156	4.9438477	1.0375977	2.5636474640000007	10.144530760000002	-1.872192392	-1.6479492	5.432129	-0.48828125	1549640429.462
-8.738891574	0.39836425720000007	-7.878759980000001	-5.3100586	-2.0141602	-1.5869141	10.10864218	1.1424560700000002	-1.7094971040000002	5.3100586	-0.5493164	-0.24414062	11.03098192	1.207055661	-0.21413574280000003	4.8828125	0.9765625	-0.12207031	-8.901586960000001	1.6460937500000001	4.6248535340000005	-4.8828125	-0.24414062	1.8310547	-0.22011719240000002	10.42446286	0.716577176	-0.4272461	4.333496	0.9765625	3.6785887600000002	10.479491820000002	-0.7775878600000001	-2.6245117	5.79834	0.061035156	1549640429.502
-8.296264480000001	-0.21054687500000002	-6.78535144	-6.3476562	-3.2348633	-1.5258789	10.300048920000002	1.102978534	-1.5121094240000001	4.9438477	-0.061035156	-0.061035156	11.13386232	1.2919922120000003	0.14235839660000002	4.5166016	0.91552734	-0.061035156	-8.540307608	0.954638678	3.794628894	-4.9438477	-0.6713867	1.7700195	-0.477319339	10.1146241	0.9869384980000001	-0.12207031	4.1503906	0.79345703	4.027905252	10.416088760000001	0.339746106	-3.540039	6.164551	0.9765625	1549640429.542
-8.28430162	-2.42607428	-4.921533246000001	-6.225586	-2.1362305	-0.91552734	10.54528804	0.708203125	-1.7645263580000001	4.4555664	0.36621094	0.061035156	11.03576628	1.39008786	0.5479003894	4.1503906	0.79345703	0.12207031	-8.365649460000002	0.20097655760000002	3.466845746	-4.638672	-1.159668	1.5869141	-0.9115722840000001	9.58825679	1.503735324	-0.12207031	3.8452148	0.91552734	5.195483426000001	9.785644568	0.8625244110000001	-4.5776367	6.591797	2.6245117	1549640429.582
-9.101367212000001	-3.3041503600000004	-2.7909423920000003	-4.638672	-0.8544922	-0.9765625	10.340722840000002	0.1303955072	-1.8733886780000002	3.9672852	0.9765625	0	11.02619658	1.6484863220000001	0.83022464	3.90625	0.12207031	0.36621094	-9.265259080000002	-0.6926513580000001	3.3220947480000005	-4.638672	-1.5869141	1.6479492	-1.332666034	9.433935700000001	2.3889892180000003	-0.24414062	3.6010742	1.2207031	3.7874510800000003	9.87895468	-1.280029254	-3.2958984	6.4697266	3.7231445	1549640429.622
-10.682861420000002	-2.8041014400000006	-3.0792480040000005	-5.3100586	-0.30517578	-1.8920898	10.13735324	-0.454589856	-2.0564209260000004	3.9672852	0.9765625	0	11.26784694	1.9762695680000002	0.966601538	3.90625	0.24414062	0.61035156	-10.835986420000001	-1.4211913940000003	3.782666034	-4.5776367	-0.8544922	1.7700195	-1.0072753600000002	9.92919928	3.3627685700000005	0.18310547	3.7841797	1.159668	1.8973144960000001	10.606298920000002	-2.384204074	-1.2817383	5.859375	3.2348633	1549640429.662
-9.444701980000001	-3.1713623200000005	-3.899902356	-3.7841797	-2.0141602	-1.5869141	9.865796220000002	-1.0096679712	-2.060009784	3.8452148	1.7089844	0.30517578	11.332446580000001	2.4296630400000003	0.7811767572	4.1503906	-0.061035156	0.30517578	-11.25827626	-1.4211913940000003	4.076953076	-4.4555664	1.6479492	1.7089844	-0.754858426	10.992700180000002	3.61638179	0.061035156	5.1879883	0.9765625	4.093701080000001	7.881152160000001	-5.073461960000001	3.3569336	6.713867	4.4555664	1549640429.702
-8.1072509	-1.867407248	-1.868603534	-3.9672852	0.48828125	-0.5493164	9.78444838	-1.6185790740000001	-2.5301512600000002	4.5166016	0.5493164	0.61035156	11.88273912	3.019433606	0.5658447284000001	4.5776367	0.061035156	0.24414062	-9.00805661	-0.8972167932	2.3949707460000003	-4.272461	1.2207031	1.5258789	-1.6712158540000002	9.868188400000001	3.02421875	-0.30517578	5.859375	0.8544922	3.430957068	10.603905760000002	-2.884252896	4.8828125	10.681152	5.004883	1549640429.742
-8.683862320000001	-0.379223642	-2.8830566100000006	-4.4555664	0.8544922	-1.159668	9.926807100000001	-1.9367920320000003	-2.918945288	4.9438477	-0.8544922	0.4272461	11.458057100000001	3.34243161	1.0563232428000002	4.699707	0.91552734	0.91552734	-8.23764676	-0.611303714	2.174853534	-3.8452148	-0.18310547	1.7089844	-2.76821286	8.43383786	1.9978027160000003	-1.0375977	4.8828125	1.4038086	1.28361821	11.07285144	-1.7657226440000002	4.4555664	8.483887	6.164551	1549640429.782
-8.902783246	-0.6962402160000001	-4.171459964	-4.333496	-0.4272461	-1.7700195	9.686352340000001	-1.7980224640000002	-2.2980712860000003	4.9438477	-0.8544922	0.4272461	10.229467360000001	3.399853534	1.318310504	4.3945312	0.7324219	1.0986328	-8.476904254	-0.8756836060000002	2.3925780760000004	-3.8452148	-0.48828125	1.7089844	-2.798120108	8.58696286	1.7896484620000002	-1.0375977	3.540039	1.7700195	2.1102538940000004	11.300146760000002	-1.1508300720000002	4.8828125	7.8125	5.493164	1549640429.822
-9.18869658	-1.0096679712	-3.570922824	-4.5166016	-0.12207031	-1.7700195	9.264062500000001	-1.5216797120000003	-2.1664795320000003	4.5776367	-0.79345703	-0.061035156	9.95073282	3.27663588	0.500048822	3.9672852	0.4272461	0.91552734	-8.960205072	-1.1400634980000002	3.063696286	-3.9672852	-0.12207031	1.5869141	-1.6305420320000001	9.267651260000001	2.537329074	-0.12207031	3.4179688	1.2207031	1.5204834260000002	11.88273912	-1.06589357	5.859375	7.385254	4.211426	1549640429.862
-9.274829074000001	-1.1962890380000002	-3.890332068	-4.5776367	0.36621094	-1.7700195	9.448290740000001	-1.1807373200000002	-2.5134033540000003	4.272461	-0.6713867	-0.061035156	9.931591460000002	2.902197284	0.346923822	3.7841797	0	0.6713867	-9.154003894	-0.9977050720000001	3.40942392	-4.0893555	0.36621094	1.6479492	-0.7775878600000001	9.581079074	2.9273192900000002	0.61035156	4.333496	0.4272461	0.2380615216	12.011938400000002	-1.111352536	3.6621094	6.4086914	3.7231445	1549640429.902
-9.08222644	-1.3673584260000002	-4.02192392	-4.3945312	-1.159668	-1.6479492	9.49853534	-0.8589355432	-2.032495108	4.211426	-0.24414062	-0.061035156	10.03686502	2.3542969240000002	0.8565429712000001	3.7231445	-0.24414062	0.30517578	-8.936279254	-0.7967285340000001	3.363964856	-4.1503906	0.36621094	1.5258789	-0.9115722840000001	9.770092752000002	2.686865216	0.5493164	4.272461	0.30517578	0.025122070680000004	10.73908696	-0.4713378894	3.7841797	5.79834	2.6855469	1549640429.942
-8.301049820000001	-1.2704589660000003	-3.4010498200000003	-4.5166016	-0.9765625	-1.5869141	9.414794928000001	-0.7201660340000001	-1.38410643	4.211426	-0.24414062	-0.061035156	10.532128600000002	1.982250998	1.05991214	3.9672852	0.061035156	0	-8.66711412	-0.48808594240000003	3.323291034	-4.1503906	0.30517578	1.4038086	-1.1245117212000002	9.777270468000001	2.636621106	0.061035156	3.7231445	0.4272461	-0.45339357	9.750951980000002	-0.19619140380000002	3.479004	4.9438477	1.3427734	1549640429.982
-8.30583516	-0.7955322480000001	-2.7502685700000002	-3.479004	-0.7324219	-0.8544922	9.57629393	-0.6663330072	-1.3386474640000001	4.1503906	-0.91552734	0.18310547	10.97714856	1.7776855040000001	1.0898193390000002	4.211426	0.4272461	0.061035156	-8.27592752	-0.07058105432	3.081640576	-3.90625	0.12207031	1.3427734	-1.0192382788	9.645678420000001	2.55288089	-0.30517578	3.9672852	0.61035156	-0.4426269568000001	8.201757788	0.4330566394	3.2958984	2.6245117	0.48828125	1549640430.022
-8.548681610000001	-0.08732910340000001	-3.15700679	-3.2348633	1.8310547	-0.61035156	9.640893570000001	-0.517993161	-1.4223876800000002	3.9672852	-0.5493164	0.061035156	11.383886780000001	1.6185790740000001	1.1735596040000003	4.0283203	0.5493164	0.36621094	-8.292675720000002	-0.03229980432	2.8579346040000004	-3.540039	-0.61035156	1.0375977	-1.2704589660000003	9.5021241	2.350707968	-0.61035156	3.90625	0.9765625	3.011059604	7.5234619600000014	1.408032248	3.6010742	0.79345703	0.5493164	1549640430.062
-10.2844973	-0.1040771466	-5.0447509	-2.9907227	0.18310547	-0.9765625	9.28200679	-0.22849121400000003	-1.280029254	3.7841797	-0.4272461	0	11.672192000000003	1.4606689300000002	1.0993896760000001	3.8452148	0.7324219	0.7324219	-8.76521016	-0.05861816394	3.0947998200000004	-3.2958984	-0.24414062	1.0375977	-1.4451172120000002	9.613378894	2.436840854	-0.79345703	3.6010742	1.5869141	7.32966304	9.27722194	-0.324194339	2.8686523	3.1738281	-0.061035156	1549640430.102
-10.624242720000002	0.16987304320000002	-4.48129892	-3.479004	-0.18310547	-0.30517578	9.229370108000001	-0.07177734424	-1.3362548920000001	3.8452148	-0.36621094	0	11.88273912	1.3984619600000001	0.8589355432	3.7841797	1.0375977	1.0375977	-8.948242212	-0.0897216754	3.17495108	-2.9907227	-1.0375977	1.0375977	-1.1328857428	9.997387680000001	2.682080072	-0.79345703	3.4179688	2.0141602	8.30822734	9.164770468	-0.08732910340000001	0.5493164	4.8828125	-0.36621094	1549640430.142
-10.05839856	-1.153222644	-5.4526857	-3.3569336	-0.79345703	-1.2207031	9.816748200000001	-0.5957519568	-1.2716552520000002	3.9672852	-0.30517578	0.24414062	11.97365764	1.5180908540000002	0.63881839	3.7841797	0.9765625	1.0986328	-9.791625900000001	-0.1268066394	3.6080077880000005	-2.9296875	-1.5869141	1.3427734	-0.7608398560000001	10.532128600000002	2.7478759000000004	-0.7324219	3.3569336	2.319336	1.0443603240000001	10.152904860000001	-2.56723642	3.3569336	3.1738281	-2.6855469	1549640430.182
-10.58715854	-3.5015380400000002	-4.76242662	-2.5024414	-2.746582	-0.7324219	9.816748200000001	-0.5957519568	-1.2716552520000002	3.9672852	-0.30517578	0.24414062	12.12678264	1.6867675720000002	0.22131347840000004	3.8452148	1.0375977	0.9765625	-10.56442842	-0.339746106	3.7599366	-3.0517578	-1.0375977	1.3427734	-0.16987304320000002	11.3647464	2.802905252	-0.48828125	3.4179688	2.1972656	-1.876977536	12.43303264	3.04216304	-1.159668	-0.5493164	-1.953125	1549640430.222
-8.266357428000001	-1.886547824	-4.225292932	-2.380371	0.6713867	-0.5493164	11.13864766	-2.0301025360000002	-0.8218505890000001	4.1503906	-0.79345703	0.18310547	12.258374100000001	1.9367920320000003	-0.22131347840000004	4.0893555	0.7324219	0.79345703	-10.771386780000002	-0.12202148560000001	3.75754393	-3.540039	0.36621094	1.4648438	0.26796875000000003	11.41379442	2.45	-0.4272461	4.0283203	1.6479492	4.15830072	9.307128894	-2.2203125000000004	3.8452148	-2.319336	-2.0141602	1549640430.262
-8.923120108	-1.1723632788	-5.6967282400000006	-2.746582	0	-1.7089844	11.01901808	-2.3219971040000003	-0.362475589	4.4555664	-1.0375977	-0.061035156	11.93178714	2.122216754	-0.309838858	4.3945312	1.0375977	1.0375977	-9.925610520000001	0.42587889400000006	2.7227538940000002	-4.0893555	-0.30517578	1.4038086	0.1770507788	10.5907473	1.771704074	-0.7324219	4.5166016	1.2207031	2.987133786	11.35278354	-1.3063476440000001	-1.0375977	2.380371	-3.7231445	1549640430.302
-8.571411240000002	-1.5934570680000002	-5.884545926	-5.3710938	-1.8310547	-1.8310547	10.320385880000002	-2.292089856	0.07058105432	4.3945312	-0.9765625	-0.5493164	11.05610324	1.9858398560000001	-0.31342773560000003	4.4555664	1.2207031	0.9765625	-9.77368161	0.8888427520000001	2.7478759000000004	-3.9672852	0.12207031	1.2817383	-0.0813476538	10.42685504	0.9307128600000001	-0.9765625	4.638672	1.2207031	1.485791034	9.515283246000001	-1.44870607	1.8310547	2.4414062	-2.4414062	1549640430.342
-8.05700679	-1.96669928	-5.042358426000001	-4.0283203	0.36621094	-1.953125	9.82871106	-2.3208007200000003	0.13398437500000002	4.3945312	-0.9765625	-0.5493164	10.705590560000001	1.8530517180000001	-0.770410144	4.211426	1.0375977	0.6713867	-9.7748777	0.88046875	3.1905028960000004	-4.272461	-0.18310547	1.159668	-0.34572753600000006	10.42565944	0.794335962	-0.6713867	4.211426	1.0986328	1.061108426	10.35388228	-1.465454074	0.6713867	0.61035156	-2.9296875	1549640430.382
-8.335742212000001	-1.876977536	-5.24572734	-4.0283203	-0.48828125	-1.8310547	9.625341754	-2.38540036	-0.14235839660000002	3.90625	-0.61035156	-0.6713867	10.699609620000002	1.9212402160000002	-1.141259784	3.9672852	0.61035156	0.61035156	-8.8214357	1.258496106	2.87109375	-4.211426	0.6713867	1.2207031	-0.4892822284000001	9.786840560000002	0.885253894	-0.18310547	4.0893555	0.91552734	1.5216797120000003	9.791625900000001	-1.418798822	0.6713867	1.0375977	-2.6855469	1549640430.422
-8.098876800000001	-1.792041034	-4.7995117800000004	-3.6010742	-0.5493164	-1.5258789	9.413598740000001	-2.1437500000000003	-0.346923822	4.0283203	-0.6713867	-0.5493164	10.2773188	1.7884521760000003	-0.6902587860000001	3.8452148	0.36621094	0.79345703	-8.35129393	1.7513672120000003	2.7550537140000007	-4.0283203	0.24414062	1.2207031	-0.42587889400000006	8.790332068	0.48569336060000007	-0.12207031	4.3945312	0.79345703	1.119726538	9.81315944	-1.3924804320000002	1.159668	1.5258789	-2.9296875	1549640430.462
-7.634716754	-1.550390576	-4.6990235600000005	-3.1738281	-0.61035156	-1.3427734	8.65874002	-1.715478534	0.01674804712	3.90625	-0.79345703	-0.5493164	9.669604532000001	1.526464856	-0.40314941100000007	3.479004	0.36621094	0.79345703	-7.919433606	2.135375998	2.598339856	-3.6621094	0.24414062	1.0986328	-0.61848143	8.716162140000002	0.10886230040000001	-0.18310547	3.8452148	0.9765625	1.546801718	9.249707068000001	-1.3266846040000002	0.6713867	1.8310547	-2.9907227	1549640430.502
-7.250707968	-1.2058593750000002	-4.98972194	-2.8076172	0	-1.0986328	8.13356929	-1.1651855432	0.193798822	3.90625	-0.79345703	-0.5493164	9.8933107	1.5025390379999999	-0.9390869110000001	3.2348633	0.30517578	0.7324219	-7.7148682100000014	2.183227536	2.501440396	-3.2958984	-0.24414062	0.8544922	-0.850561502	9.05351538	0.34453125	-0.24414062	3.2348633	1.0986328	2.237060504	8.80349092	-1.0646972840000002	0.8544922	2.6855469	-2.5024414	1549640430.541
-7.82133786	-0.8122802520000001	-5.693139480000001	-2.6245117	-0.18310547	-1.159668	8.13356929	-1.1651855432	0.193798822	3.6010742	-0.6713867	-0.48828125	10.252197480000001	1.56953125	-0.879272464	3.112793	0.24414062	0.8544922	-7.9026857	2.39138179	2.8136719240000003	-2.9907227	-0.12207031	0.7324219	-0.6902587860000001	9.066674820000001	0.647192392	-0.18310547	3.2348633	0.9765625	1.8757812500000002	9.09179712	-1.415209964	0.48828125	2.8076172	-2.0141602	1549640430.581
-8.8046875	-1.114941394	-5.642895468000001	-2.746582	-0.91552734	-1.0986328	8.502026260000001	-0.10288086060000001	0.6029296924	3.3569336	-0.48828125	-0.5493164	10.28928264	1.488183606	-0.346923822	2.9296875	0.30517578	0.79345703	-7.990014480000001	2.6641358800000003	2.7526612400000006	-2.6245117	-0.5493164	0.61035156	-0.5574707068000001	9.522461060000001	0.6723144568000001	-0.30517578	2.9907227	0.9765625	1.030004892	9.79880342	-1.355395468	0.12207031	1.953125	-2.0751953	1549640430.621
-8.92910144	-1.2106445288	-5.70151358	-2.1972656	-0.12207031	-0.4272461	8.84177266	0.3014648462	0.838598642	3.2348633	-0.91552734	-0.5493164	10.483080580000001	1.414013678	-0.12800292540000002	2.5024414	0.48828125	0.5493164	-8.91354982	2.3519042540000004	3.5158935700000002	-2.1362305	-1.0375977	0.4272461	-0.540722644	10.316797120000002	0.8541503600000001	-0.4272461	2.0751953	0.9765625	1.235766574	10.3790036	-0.6890625	-0.6713867	1.159668	-1.953125	1549640430.661
-8.9326902	-0.46774902160000004	-6.129785340000001	-1.953125	0	0	9.554760880000002	0.54191893	0.647192392	2.746582	-0.7324219	-0.5493164	10.798901260000001	1.546801718	0.16987304320000002	2.0751953	0.24414062	0.18310547	-9.515283246000001	1.547998004	3.899902356	-2.4414062	-0.79345703	0.36621094	-0.2524169928	10.92810054	1.5683349640000002	0.061035156	1.5869141	0.61035156	2.934497104	10.21391574	-0.974975589	-1.6479492	1.6479492	-1.6479492	1549640430.701
-9.632519568000001	-0.07895508180000001	-6.65974092	-2.319336	-0.5493164	0.36621094	10.11342752	0.5813964856000001	0.3505126800000001	2.380371	-0.48828125	-0.4272461	11.35278354	1.56953125	0.5323486420000001	1.6479492	-0.18310547	-0.24414062	-9.801196580000001	1.238159146	4.181030252	-2.5024414	-0.9765625	0.36621094	-0.11604003600000001	11.3647464	2.2609863220000004	0.5493164	1.7700195	0.12207031	3.7072998200000002	10.609887680000002	-1.0240234620000002	-2.5634766	2.8686523	-0.5493164	1549640430.741
-10.27373004	-0.5885742212	-6.238647660000001	-3.3569336	-1.3427734	0	10.4388179	0.424682608	0.09450683900000001	2.0751953	-0.61035156	-0.36621094	12.0466304	1.5336425720000002	0.9773681610000001	1.5869141	-0.12207031	-0.5493164	-10.3012455	0.8122802520000001	4.257592752	-2.2583008	-1.5869141	0.4272461	-0.33615722840000006	11.72841754	2.795727536	0.30517578	1.4038086	0.061035156	3.976464856	11.04772914	-0.0897216754	-4.8217773	1.4038086	0.79345703	1549640430.781
-9.7832518	-1.832714856	-5.017236420000001	-3.4179688	-1.4648438	-0.4272461	10.966382280000001	-0.02033691394	-0.2930908246	1.953125	-0.5493164	0.061035156	12.0466304	1.5336425720000002	0.9773681610000001	1.5869141	-0.12207031	-0.5493164	-10.106250000000001	0.11604003600000001	4.064990216	-2.0751953	-0.061035156	0.48828125	-0.7716064300000001	11.34082068	3.0026855040000004	-0.18310547	0.9765625	0.061035156	4.9933107	10.294067000000002	-0.1399658246	-4.8217773	0.6713867	2.9907227	1549640430.821
-8.73410643	-2.5564697480000005	-2.378222644	-2.319336	-1.6479492	0.12207031	11.392260880000002	-0.5443115216000001	-0.7991211060000001	1.7089844	-0.5493164	0.36621094	12.0466304	1.5336425720000002	0.9773681610000001	1.5869141	-0.12207031	-0.5493164	-9.573901260000001	0.01794433606	2.8830566100000006	-1.6479492	-0.7324219	0.4272461	-1.05991214	9.52604982	2.9057862400000003	-0.48828125	0.79345703	0	6.111840560000001	7.8907228400000005	-0.6041259784	-2.0751953	3.479004	5.6762695	1549640430.861
-8.55107428	-1.4630615020000002	-1.0443603240000001	-2.4414062	1.953125	-0.18310547	11.03098192	-0.7476806610000001	-0.7979248200000001	1.159668	-0.12207031	0.18310547	11.03576628	2.051635782	2.127001996	1.4648438	0.30517578	0.5493164	-9.491357428	-0.416308606	2.4344482820000004	-1.3427734	-0.30517578	0.61035156	-1.542016574	8.34052716	2.93808606	-0.8544922	0.8544922	0.4272461	3.58049321	10.64577626	-0.501245108	-1.4038086	5.1879883	5.859375	1549640430.901
-10.259375	-2.08752446	-3.56613768	-1.4038086	1.0986328	-0.79345703	10.0380616	-0.573022464	-0.9606201080000001	1.0986328	0.5493164	-0.24414062	10.1397464	2.3435302520000003	1.4546875000000001	1.4648438	0.6713867	0.61035156	-9.920825180000001	-1.195092752	2.605517572	-1.5258789	-0.4272461	0.61035156	-1.7214599640000001	9.00805661	3.387890576	-0.8544922	0.8544922	0.4272461	0.9271240020000001	11.59682608	-2.390185504	3.7231445	1.7700195	5.3710938	1549640430.941
-9.724634080000001	-1.65805661	-3.7061035340000004	-1.8310547	-1.7700195	-0.061035156	9.681567392	-0.5239746106000001	-1.5121094240000001	1.159668	0.79345703	-0.36621094	10.075146760000003	2.8758788940000004	1.2094482428000002	1.159668	0.24414062	0.24414062	-9.023608426000001	-1.542016574	2.5313476440000002	-1.5869141	0.36621094	0.4272461	-1.667626996	9.52604982	3.7300292540000006	0.18310547	1.5869141	0.30517578	2.10546875	11.5776857	-1.296777356	1.159668	4.9438477	5.554199	1549640430.981
-8.49125998	-1.106567392	-2.369848642	-2.319336	0.61035156	-0.24414062	9.681567392	-0.5239746106000001	-1.5121094240000001	1.159668	0.79345703	-0.36621094	10.1241938	2.9237304320000006	1.790844748	0.91552734	-0.24414062	0.30517578	-8.834594748	-1.118530252	2.978759784	-1.5258789	-0.24414062	0.5493164	-1.8375000000000001	8.7030027	3.5182862400000006	0.30517578	1.4038086	0.18310547	1.119726538	11.855224640000001	-0.439038089	3.0517578	3.4179688	5.2490234	1549640431.021
-8.575000000000001	-0.735717752	-2.7993163940000003	-1.8920898	-0.79345703	-1.0986328	9.450683606	-1.184326178	-1.6137939300000002	1.3427734	-0.5493164	-0.61035156	9.743774460000001	2.5157959260000005	2.2813232820000002	1.0375977	-0.12207031	0.36621094	-8.49963408	-0.7811767572	2.7072021760000005	-1.2817383	-0.061035156	0.5493164	-1.5025390379999999	8.540307608	3.42736821	0.30517578	1.4038086	0.18310547	1.0455566100000002	10.304834260000002	0.3971679712	3.9672852	4.5166016	4.699707	1549640431.061
-8.342919928	-1.015649411	-2.769409146	-1.7700195	-0.24414062	-0.9765625	8.737695288000001	-0.9677978240000001	-1.528857428	1.4648438	-0.4272461	-0.5493164	9.63371556	2.11743161	1.927221646	1.0986328	0.18310547	0.24414062	-8.62524411	-1.13647464	3.092407248	-1.0986328	0.18310547	0.48828125	-0.991723642	8.704199280000001	3.7120849640000007	-0.061035156	1.2207031	0.061035156	0.387597644	10.064379500000001	0.3517089856000001	3.7841797	4.8828125	3.2958984	1549640431.101
-8.356079074	-1.1723632788	-2.7000244600000003	-1.2207031	0.30517578	-0.48828125	8.65036592	-0.44143066100000006	-1.623364218	1.2817383	-0.12207031	-0.36621094	9.791625900000001	1.8697998200000001	1.8506591460000001	1.0986328	0.061035156	0.061035156	-8.5068116	-1.239355432	3.1390625	-1.2207031	0.24414062	0.5493164	-0.9031982428000002	8.793920926	3.800610324	0.061035156	1.3427734	0	-1.43435054	9.7832518	-0.03947753894	1.7700195	1.4038086	1.5869141	1549640431.141
-8.681469748	-0.5467041034000001	-2.5492920320000003	-0.9765625	0.4272461	-0.24414062	8.963793930000001	-0.00837402356	-1.373339856	1.159668	-0.24414062	-0.24414062	9.94714308	1.6592528960000001	1.9894287140000002	1.0375977	-0.18310547	-0.061035156	-8.32617212	-1.1424560700000002	3.1641846040000003	-1.0986328	-0.12207031	0.61035156	-1.1041748200000001	8.847753894	3.7324219240000005	0.18310547	1.159668	0.12207031	-0.1447509784	7.956518570000001	1.5767089660000002	3.0517578	0.12207031	0.79345703	1549640431.181
-9.261669928000002	0.40314941100000007	-2.680883786	-0.6713867	1.4648438	-0.24414062	9.346606430000001	0.113647464	-1.2178222840000001	1.0375977	-0.24414062	-0.061035156	10.267749100000001	1.532446286	2.142553714	0.9765625	-0.12207031	0	-8.57978534	-0.961816394	3.4883788940000002	-0.91552734	-0.061035156	0.5493164	-1.03359375	8.86091304	3.6295410340000003	0.12207031	0.9765625	0.30517578	1.874584964	7.88952626	0.5754150360000001	2.9907227	-0.9765625	0.061035156	1549640431.221
-9.850244600000002	0.41870117800000006	-3.6905516200000004	-0.91552734	1.4648438	-0.9765625	9.6552491	0.10168457460000001	-1.114941394	0.9765625	-0.061035156	0	10.66970198	1.4965576080000003	1.990625	0.91552734	-0.12207031	0.12207031	-8.88723143	-0.925927716	3.58647464	-0.79345703	-0.30517578	0.61035156	-0.8254394568000001	9.169555710000001	3.7599366	0.18310547	0.9765625	0.30517578	3.895117212	8.91235324	0.9797607428000001	2.8076172	-1.0986328	-0.48828125	1549640431.261
-10.37182608	0.5335449280000001	-3.935791034	-1.3427734	0.4272461	-0.61035156	9.93039586	0.1770507788	-1.100585962	0.9765625	0.18310547	0	11.111133180000001	1.4582763580000002	1.8542480040000002	0.8544922	-0.24414062	0.18310547	-8.987719748	-1.168774411	3.9130616000000003	-0.7324219	-0.061035156	0.61035156	-0.764428714	9.765307608	3.881957968	0.36621094	0.8544922	0.30517578	9.444701980000001	9.1875	1.5276611420000001	0.9765625	1.4648438	-0.12207031	1549640431.301
-10.557250900000001	1.350610324	-3.7276367800000005	-2.0751953	0.4272461	-0.061035156	10.175634980000002	0.24045410340000004	-0.9630126800000001	0.9765625	0.24414062	0.12207031	11.416186600000001	1.3864990020000003	1.8817626800000002	0.91552734	-0.30517578	0.30517578	-8.606103240000001	-1.264477536	3.69533696	-0.91552734	-0.30517578	0.6713867	-0.660351538	9.869384980000001	3.958520468	0.4272461	0.7324219	0.30517578	5.359375	8.274731430000001	-0.21652832460000004	-0.4272461	0.18310547	-1.5258789	1549640431.341
-10.018921220000001	-0.5036376800000001	-4.463354532	-1.7089844	-1.7089844	-0.6713867	10.34670378	0.07775878600000001	-0.770410144	1.0375977	0.12207031	0.12207031	11.466431200000002	1.1675781250000001	1.8602295320000002	1.0986328	-0.18310547	0.36621094	-8.990112320000001	-1.3075439300000002	3.9573242800000004	-1.0375977	-1.0375977	0.61035156	-0.5634521466	10.225878600000001	3.8855469240000007	0.18310547	0.6713867	0.5493164	-0.3935791034	8.954223740000002	-1.476220746	0.9765625	-2.0751953	-3.7841797	1549640431.381
-9.95910692	-3.637915036	-4.002783246	-0.18310547	1.0986328	-0.061035156	10.4292482	-0.12919922120000002	-0.7728027160000001	1.159668	0.12207031	0	11.58964856	1.0993896760000001	1.681982428	1.2817383	0.12207031	0.12207031	-10.16486772	-1.1651855432	3.7025146760000003	-1.3427734	-1.4038086	0.48828125	-0.343334964	11.02739218	3.91066893	-0.12207031	0.8544922	0.7324219	6.90856929	11.529834260000001	-0.8242431610000001	0.79345703	-1.4038086	-1.4038086	1549640431.421
-10.558447480000002	-2.5337402160000004	-5.21821286	0.5493164	-1.7089844	0.12207031	10.534521760000002	-0.6280517572	-0.898413089	1.2817383	0.24414062	0	12.217700180000001	1.5767089660000002	1.3685547120000001	1.4038086	0.18310547	-0.18310547	-10.996288940000001	0.09331054320000001	4.32817392	-1.2207031	0.79345703	0.9765625	-0.25839844240000004	11.31091304	3.428564496	-0.12207031	1.4038086	0.7324219	3.9908202880000005	11.922216460000001	1.193896466	-0.24414062	0.48828125	-1.7700195	1549640431.461
-8.254394568	-0.7524658540000001	-3.741992212	-1.2207031	-0.5493164	-0.18310547	10.42446286	-1.181933606	-0.8708984620000001	1.4038086	-0.061035156	0.18310547	12.385181200000002	2.2250976440000003	1.2489257200000001	1.4038086	0.4272461	0.061035156	-9.58227536	0.5861816394	2.7646241	-0.91552734	0.7324219	0.8544922	-0.7692138580000001	10.35029254	2.409326178	-0.48828125	1.8310547	0.36621094	2.5588623200000002	9.210229532000001	-1.681982428	1.159668	0.18310547	-2.380371	1549640431.501
-8.0306884	-1.57551268	-4.264770468	-0.61035156	1.3427734	-0.6713867	10.081127700000001	-1.561157248	-0.49765625	1.3427734	-0.48828125	0.30517578	11.246313400000002	2.2813232820000002	0.9426757788	1.3427734	0.4272461	0.4272461	-9.265259080000002	0.3002685504	2.4523925720000004	-1.159668	-0.061035156	0.4272461	-1.4451172120000002	9.500927520000001	1.629345746	-0.7324219	1.5258789	0.30517578	1.2333740020000001	9.595434800000001	-1.685571286	0.8544922	0.24414062	-2.746582	1549640431.541
-9.06069339	-1.814770468	-5.22180162	-0.8544922	-1.5258789	-0.36621094	9.5451902	-1.437939496	0.052636719240000004	1.0375977	-0.4272461	-0.12207031	10.453173920000001	2.104272464	0.046655271600000006	1.159668	0.5493164	0.24414062	-9.07026358	0.6017333966	2.372241214	-1.2817383	-0.12207031	0.24414062	-1.61977536	9.786840560000002	1.5372314300000003	-0.6713867	0.91552734	0.61035156	1.905688498	9.765307608	-1.4367432100000002	0.18310547	-0.36621094	-2.8076172	1549640431.581
-8.41828624	-1.534838858	-4.11882338	-0.9765625	-0.4272461	0.24414062	9.20544429	-1.3386474640000001	0.08732910340000001	0.79345703	0	-0.30517578	10.59672824	2.141357428	-0.576611322	1.0375977	0.30517578	0.12207031	-8.870483426000002	0.8374023560000001	3.261083966	-1.0375977	0.4272461	0.18310547	-1.108959964	9.933984620000002	1.9786621400000002	-0.18310547	0.8544922	0.36621094	2.2203125000000004	9.3920652	-1.9200439300000003	0.36621094	-1.0375977	-2.1972656	1549640431.621
-8.17304712	-1.073071286	-3.7037110600000003	0.18310547	0.4272461	0	9.23774411	-1.425976538	0.1196289038	1.0375977	-0.061035156	-0.18310547	10.50820288	1.982250998	-0.248828125	1.159668	0	0.30517578	-8.39316394	0.9486572480000001	2.8328125	-1.0375977	-0.48828125	0.12207031	-0.8625244110000001	8.988915740000001	2.001391574	0.12207031	1.4648438	0.061035156	2.178442392	9.39086911	-1.564746106	0.18310547	-0.8544922	-2.6245117	1549640431.661
-8.3201902	-0.32180175720000004	-3.9417724640000005	-0.061035156	-0.36621094	-0.36621094	8.96259784	-1.0455566100000002	0.462963858	1.3427734	-0.6713867	-0.24414062	9.85742212	1.494165036	0.32060547120000005	1.159668	0.18310547	0.36621094	-8.07016574	0.976171875	2.8651123200000006	-0.6713867	0.5493164	0.061035156	-0.7907471040000001	8.55107428	1.752563498	-0.24414062	0.9765625	0.18310547	1.588671924	9.07146016	-1.3039550720000002	0.4272461	-0.5493164	-2.4414062	1549640431.701
-8.169457968	-0.24045410340000004	-4.292285144	-0.61035156	0	-0.4272461	8.647973740000001	-0.324194339	0.5802001800000001	1.3427734	-0.6713867	-0.24414062	9.540405252000001	1.107763678	0.40554199280000003	1.0375977	0.36621094	0.24414062	-7.836889480000001	0.8146728240000001	2.8483641200000003	-0.6713867	-0.36621094	-0.061035156	-0.5024413940000001	8.58217752	1.8913329680000002	-0.36621094	0.79345703	0.30517578	1.567138678	9.170751800000001	-1.3362548920000001	0.5493164	-0.24414062	-2.5634766	1549640431.741
-8.278320288000002	-0.440234375	-4.84736322	-0.30517578	-0.4272461	-0.5493164	8.95183107	0.14833984620000001	0.2392578076	0.9765625	-0.18310547	-0.36621094	9.82033696	1.0072753600000002	0.516796875	0.91552734	0.30517578	0.18310547	-8.048632788	0.8625244110000001	3.1653808900000002	-0.6713867	0	-0.12207031	-0.2452392572	8.81784694	2.063598642	-0.18310547	1.0986328	0.30517578	2.11982428	9.131274460000002	-1.1986816100000002	0	0.30517578	-2.1972656	1549640431.781
-8.40273462	-0.36845702880000003	-4.78515625	-0.18310547	-0.18310547	-0.18310547	9.11213408	0.41271972840000004	0.13757324280000002	0.79345703	-0.061035156	-0.5493164	10.35747104	1.03957518	0.8613281250000001	0.6713867	0.30517578	0.18310547	-8.158691394	0.985742212	3.430957068	-0.48828125	0.061035156	-0.12207031	-0.3229980432	9.24372554	2.020532248	-0.24414062	0.9765625	0.24414062	2.22629393	9.130077880000002	-1.4247802520000001	0.24414062	0.4272461	-1.7089844	1549640431.821
-9.170751800000001	-0.531152356	-4.660742212000001	-0.30517578	-0.5493164	0.061035156	9.286792032000001	0.5813964856000001	0.1985839856	0.7324219	-0.36621094	-0.5493164	10.78813498	1.030004892	1.081445288	0.4272461	0.30517578	0.36621094	-8.39077176	1.1747558900000001	3.3173096040000005	-0.4272461	-0.7324219	-0.12207031	-0.5586669928	9.293969748	2.036083966	-0.30517578	0.4272461	0.36621094	1.4546875000000001	9.792822480000002	-1.51330571	-0.5493164	-0.5493164	-1.5869141	1549640431.861
-8.74367662	0.113647464	-5.20983876	-0.061035156	0.4272461	0.12207031	9.62653804	0.6627441100000001	0.07177734424	0.7324219	-0.36621094	-0.5493164	10.998682100000002	1.1257080072	1.1651855432	0.061035156	0.24414062	0.36621094	-9.154003894	0.5849853534	3.9094726440000005	-0.24414062	-0.24414062	-0.12207031	-0.4713378894	10.0213134	2.32917482	-0.30517578	0	0.4272461	2.039672824	10.008153960000001	-1.74299321	-1.3427734	-0.5493164	-1.4648438	1549640431.901
-8.921923920000001	0.5598632788000001	-5.470629892	-0.12207031	0.18310547	0.5493164	9.89570288	0.686669928	-0.00837402356	0.18310547	0.061035156	-0.48828125	11.254687500000001	1.3637695680000002	1.1400634980000002	-0.18310547	0.061035156	0.18310547	-9.14204074	0.1387695288	4.2587889400000005	-0.48828125	-0.18310547	-0.12207031	-0.32539062500000004	10.627832460000002	2.8220459260000004	-0.18310547	-0.061035156	0.061035156	2.8639160340000003	9.863403060000001	-1.7023192900000002	-2.1972656	0.7324219	-0.91552734	1549640431.94
-10.13735324	0.6735107428000001	-5.79003894	-1.2207031	-0.61035156	0.91552734	10.340722840000002	0.5467041034000001	-0.2512207068	0.061035156	0	-0.36621094	11.459252700000002	1.35419928	1.4176025360000002	-0.30517578	0.061035156	0	-9.372924820000001	0.35529785340000003	4.232470746	-0.48828125	-0.18310547	-0.12207031	-0.6089111420000001	10.8551268	2.95363768	-0.18310547	-0.4272461	0	4.396362320000001	10.370629500000001	-0.61848143	-3.479004	0.6713867	-0.12207031	1549640431.98
-10.65654254	-0.1626953076	-5.0531250000000005	-2.0751953	-0.30517578	0.24414062	10.71396466	0.37443847840000005	-0.45100097840000003	-0.12207031	-0.12207031	-0.24414062	11.6207518	1.6114013580000002	1.79323732	-0.36621094	0.061035156	-0.30517578	-10.42685504	-0.2129394568	4.651171924000001	-0.12207031	-1.3427734	0.061035156	-0.6663330072	11.16496556	3.3866942900000003	-0.48828125	-1.0375977	0	6.00417482	10.66611322	0.5849853534	-4.699707	0.30517578	1.7700195	1549640432.02
-10.2844973	-2.0528320680000003	-4.05183107	-1.7700195	-1.7089844	-0.4272461	11.16616214	0.2823242212	-0.8924316100000002	-0.24414062	0.18310547	0.12207031	11.8324955	2.146142572	2.13178714	-0.5493164	-0.12207031	-0.4272461	-10.5141848	-0.754858426	3.9118652160000003	-0.12207031	-0.24414062	0.12207031	-0.88046875	10.42446286	3.7970214660000003	0	-0.61035156	-0.18310547	6.14294429	10.103857820000002	0.8074951080000001	-4.211426	-0.061035156	4.8217773	1549640432.06
-8.991308606	-2.0839355040000003	-1.108959964	-0.8544922	-1.4648438	0.48828125	11.43054164	-0.015551758180000002	-1.1651855432	-0.5493164	0.18310547	0.36621094	11.111133180000001	2.2837158540000004	2.4129150360000002	-0.79345703	-0.5493164	-0.061035156	-9.87297374	-0.9737792932	3.4907714660000004	0.30517578	1.3427734	0.061035156	-0.9378906250000001	8.91953125	3.80778804	0.061035156	-0.4272461	-0.5493164	4.917944289999999	9.407617212	0.687866214	-1.8920898	0.12207031	6.225586	1549640432.1
-9.03916034	-1.506127896	-0.57421875	0.061035156	4.333496	0.48828125	10.916137680000002	-0.29069824280000006	-1.0934082068000002	-0.8544922	0.24414062	0.061035156	10.17683058	2.1616942900000002	2.0301025360000002	-0.79345703	-0.24414062	0.30517578	-9.48776857	-1.287207068	2.306445288	0.12207031	-0.30517578	0.24414062	-1.55158696	8.330957068	3.9441650360000002	0.18310547	-0.30517578	-0.18310547	1.1400634980000002	13.35896016	0.1244140625	-0.7324219	1.0986328	5.859375	1549640432.14
-11.869579680000001	-1.642504892	-4.518383786	0.8544922	-1.0986328	-0.18310547	9.72822284	-0.11604003600000001	-1.2202148560000001	-0.91552734	0.91552734	-0.36621094	10.144530760000002	2.5337402160000004	1.3769287140000002	-0.7324219	-0.12207031	0.061035156	-9.777270468000001	-1.582690396	3.3041503600000004	0.18310547	1.0375977	0.24414062	-1.8255371400000002	9.8263179	4.2193116	0.36621094	-0.061035156	0.061035156	0.6675292932	12.09926718	-0.5036376800000001	0.18310547	-1.0986328	5.6762695	1549640432.18
-9.469824280000001	-1.046752896	-2.85673822	-1.159668	-3.1738281	-0.24414062	9.56552716	-0.24763183900000002	-1.770507788	-0.61035156	1.0986328	-0.061035156	11.033374100000001	2.96560054	1.7214599640000001	-0.8544922	-0.61035156	-0.24414062	-8.943457068	-1.655664038	2.7167724640000004	0	-0.36621094	-0.12207031	-1.9607177520000003	9.788037140000002	4.189404254	0.6713867	0.12207031	-0.30517578	1.284814496	11.327661240000001	1.0826415740000002	1.8310547	0.24414062	5.004883	1549640432.22
-7.68735324	-0.7488769568000001	-1.3015625000000002	-0.30517578	0.6713867	-0.30517578	10.05002446	-0.8816650360000001	-1.5527832460000002	-0.61035156	0.5493164	0.12207031	10.83359424	2.604321286	2.446411142	-0.79345703	-0.8544922	0.12207031	-8.572607428000001	-1.0503417932	3.03857428	0.36621094	0.9765625	-0.061035156	-1.9571288940000002	8.76521016	3.88674321	0.4272461	-0.61035156	-0.30517578	1.0096679712	10.225878600000001	1.214233426	2.8076172	1.6479492	3.9672852	1549640432.26
-7.6789795320000005	-0.659155252	-1.7693115020000003	0.30517578	0.61035156	-0.48828125	9.54997554	-0.9785644568000001	-1.2261962860000002	-0.48828125	-0.48828125	-0.24414062	10.004565200000002	2.039672824	2.3710449280000003	-0.48828125	-0.12207031	0.30517578	-7.927807608000001	-0.850561502	2.6485839660000003	0.6713867	0	-0.18310547	-1.3853027160000002	8.2520018	3.8245362400000005	-0.061035156	-0.79345703	-0.18310547	0.13757324280000002	8.225683606	1.1627929712000002	3.0517578	3.2958984	2.9907227	1549640432.3
-7.952929712	-0.6148925720000001	-1.7035155760000003	0.6713867	1.0986328	-0.18310547	8.557055710000002	-0.47851562500000006	-1.6317382200000001	-0.36621094	-0.061035156	-0.4272461	9.514086960000002	1.7406005400000002	2.060009784	-0.48828125	0.18310547	0.36621094	-7.917040740000001	-1.331469748	2.837597644	0.7324219	0.36621094	-0.18310547	-1.0587158540000001	7.99838858	3.823339856	-0.061035156	-0.48828125	-0.24414062	-0.33854982	8.01035144	0.7955322480000001	2.8686523	0.7324219	1.159668	1549640432.34
-8.16108426	-0.056225586060000006	-1.906884784	0.91552734	1.7089844	0.12207031	8.084521760000001	0.06699218750000001	-1.582690396	-0.6713867	0.4272461	-0.30517578	9.35258786	1.490576178	2.0743652160000003	-0.7324219	-0.36621094	0.18310547	-7.914648560000001	-1.55158696	2.8926269959999997	0.6713867	0.24414062	-0.18310547	-1.0419677520000001	8.11682158	3.8652099640000004	0.30517578	-0.4272461	-0.24414062	-0.8242431610000001	7.5964357	0.43186035340000006	1.8920898	-2.0751953	-0.36621094	1549640432.38
-8.646777160000001	1.0419677520000001	-2.43205571	1.159668	2.5634766	0.30517578	8.301049820000001	0.3337646466	-1.3637695680000002	-0.6713867	0.061035156	-0.12207031	9.612182608000001	1.2716552520000002	1.9104736420000001	-0.6713867	-0.4272461	0	-8.00795926	-1.726245108	3.0625	0.5493164	-0.30517578	-0.24414062	-1.0419677520000001	8.601318390000001	4.0494384000000005	0.4272461	-0.5493164	-0.061035156	2.0695800720000004	6.912158246000001	0.9020019568000001	2.6245117	-0.8544922	-0.6713867	1549640432.42
-10.00217302	1.35419928	-3.8963134000000004	0.12207031	2.9907227	0.061035156	8.972167932000001	0.21413574280000003	-1.41640625	-0.61035156	-0.24414062	-0.12207031	10.012939300000001	1.1855224640000002	2.0695800720000004	-0.5493164	-0.36621094	-0.12207031	-8.31899411	-1.814770468	3.2969726440000002	0.5493164	-0.30517578	-0.24414062	-0.8421875000000001	9.121704074	4.3162110600000005	0.4272461	-0.48828125	0	4.306640576	8.07016574	0.8756836060000002	2.9907227	-4.1503906	-1.0986328	1549640432.46
-11.448486420000002	1.5456054320000001	-4.66672374	0.18310547	0.48828125	0.061035156	9.5703125	-0.019140625	-1.2537109620000002	-0.36621094	0	-0.12207031	10.798901260000001	1.08383786	2.2490234620000003	-0.30517578	-0.24414062	-0.12207031	-8.604907248	-1.623364218	3.9142577880000005	0.24414062	-0.91552734	0.061035156	-0.7369140380000001	9.609789840000001	4.3162110600000005	0.36621094	-0.6713867	0.061035156	11.539403960000001	9.96867662	3.37473143	-0.061035156	-0.91552734	-0.36621094	1549640432.5
-11.62434056	1.4738280760000002	-4.4489991	-1.8920898	-0.79345703	0.30517578	10.01652806	-0.135180661	-1.195092752	-0.12207031	-0.061035156	-0.061035156	11.33723192	0.8374023560000001	2.2083496400000002	-0.18310547	-0.24414062	-0.061035156	-8.866894568000001	-1.6114013580000002	3.982446286	0.24414062	-0.91552734	0.061035156	-0.40793457460000004	10.029687500000001	4.240844748000001	0.24414062	-0.9765625	0.18310547	6.224292032	8.881250000000001	-1.6437011780000002	-1.159668	-2.380371	-1.7700195	1549640432.54
-10.1481205	-1.091015625	-3.8520507200000003	-0.91552734	-1.159668	0.36621094	10.36823732	-0.11005859620000001	-0.9773681610000001	-0.18310547	0.12207031	0.18310547	11.562134080000002	0.5825927716	1.753759784	0	-0.30517578	-0.30517578	-9.248510880000001	-1.5527832460000002	4.48847644	0.12207031	-0.79345703	-0.061035156	0.0765625	10.74147914	4.26357428	0.12207031	-0.6713867	0.24414062	2.4583741	9.676782248	2.396167032	-0.18310547	2.1362305	-2.380371	1549640432.581
-10.58715854	-3.951342752	-4.386792032000001	1.953125	0.79345703	0.48828125	10.52016574	-0.05502929712000001	-0.538330072	-0.18310547	0.30517578	0.36621094	11.83727986	0.740502896	1.3673584260000002	0.4272461	-0.12207031	-0.5493164	-10.67089856	-1.0862304712000002	4.269555710000001	0.12207031	-0.79345703	-0.061035156	0.21652832460000004	11.033374100000001	4.117626996	-0.12207031	0	0.24414062	7.77348642	11.922216460000001	-1.28361821	-0.5493164	-4.5776367	-1.7700195	1549640432.62
-10.1146241	-2.5791992800000005	-4.99211412	1.2817383	-3.7841797	0.79345703	10.381396760000001	-0.1674804712	-0.19738769960000002	0.12207031	0.12207031	0.30517578	12.34091754	1.35419928	1.3637695680000002	0.5493164	0.30517578	-0.48828125	-10.536913940000002	0.08732910340000001	4.393969748000001	-0.30517578	-1.5258789	0	-0.35529785340000003	10.865893080000001	3.237158246	-0.12207031	0.36621094	0.18310547	2.816064496	11.420971940000001	-0.3026611322	-1.4038086	0.36621094	-0.91552734	1549640432.66
-7.419384980000001	-1.258496106	-3.093603534	0.61035156	0.061035156	0.48828125	10.317992720000001	-0.52995607	-0.4821044928	0.4272461	-0.061035156	0.48828125	12.19616664	1.983447284	1.3817138580000001	0.30517578	0.30517578	0	-9.37890625	0.5251708966	2.451196286	-0.061035156	1.5869141	0.18310547	-1.18671875	9.640893570000001	2.141357428	-0.12207031	0.36621094	0.18310547	3.025415036	8.89321286	-1.9140625000000002	0.30517578	0.18310547	-1.3427734	1549640432.7
-8.76042482	-1.259692392	-4.52316893	1.2817383	1.6479492	0.24414062	10.23784146	-0.8888427520000001	-0.5275634784000001	0.4272461	-0.061035156	0.48828125	11.19008786	2.300463858	1.214233426	-0.061035156	0.48828125	0.30517578	-9.71625998	0.38999023560000007	3.1905028960000004	0.4272461	0.7324219	-0.4272461	-1.9212402160000002	9.71745607	1.6879638580000003	-0.79345703	-0.12207031	0.30517578	2.0336913940000003	9.5870607	-1.35419928	0.18310547	0.12207031	-1.2207031	1549640432.74
-9.791625900000001	-1.1903076080000001	-5.6572509	0.4272461	-1.8920898	0.48828125	9.648071580000002	-0.6926513580000001	-0.3146240216	-0.061035156	-0.24414062	-0.12207031	11.014233720000002	2.6940429320000003	0.3002685504	-0.36621094	0.48828125	-0.12207031	-9.181518570000001	0.2560058606	3.134277356	0.4272461	0.7324219	-0.4272461	-1.8973144960000001	10.911352340000002	2.153320288	-0.4272461	-0.4272461	0.48828125	1.73701178	9.712670926000001	-1.437939496	-0.48828125	-1.6479492	-1.4038086	1549640432.78
-8.630029254	-1.0958007788	-4.136767572	0.61035156	-1.0375977	0.9765625	9.918433	-0.6232665740000001	-0.570629892	-0.18310547	0.12207031	-0.061035156	11.157788040000002	2.958422824	0.34094239200000004	-0.5493164	-0.061035156	-0.18310547	-8.7364991	0.24165038940000003	3.2407471040000004	0.30517578	-0.24414062	-0.6713867	-1.5599609620000003	9.98422824	2.628247104	0.061035156	-0.061035156	-0.18310547	2.222705072	9.34541034	-2.018139676	-0.061035156	-1.5869141	-1.7700195	1549640432.82
-8.100073380000001	-0.7859619110000001	-3.3759277160000005	1.8920898	0.24414062	0.36621094	10.05002446	-0.876879892	-0.2572021466	-0.4272461	-0.30517578	-0.24414062	10.180420320000001	2.418896466	1.1855224640000002	-0.5493164	-0.12207031	0	-8.56184056	0.57421875	3.5206787140000007	0.6713867	0.12207031	-0.61035156	-1.403247104	8.91953125	2.256201178	-0.12207031	-0.6713867	-0.24414062	2.186816394	9.322680710000002	-1.888940396	0.24414062	-1.5869141	-1.953125	1549640432.86
-8.303442392000001	-0.7668212860000001	-3.8628173920000006	1.8920898	0.24414062	0.30517578	9.198266574	-0.6029296924	0.0346923822	-0.4272461	-0.6713867	-0.24414062	9.56672374	1.8386962860000002	1.0096679712	-0.48828125	0.36621094	-0.18310547	-8.261572480000002	0.718969748	3.3831054320000007	0.6713867	0.12207031	-0.61035156	-0.9211425720000002	8.710180710000001	2.2083496400000002	-0.5493164	-1.159668	-0.061035156	2.185620108	9.15041484	-1.3984619600000001	0.12207031	-1.2207031	-1.8920898	1549640432.9
-8.646777160000001	-0.7907471040000001	-4.310229532	2.0141602	0.36621094	0.8544922	8.98173822	-0.011962890380000002	-0.5658447284000001	-0.61035156	-0.061035156	0	9.56672374	1.594653354	0.7309326080000002	-0.8544922	0.12207031	-0.30517578	-8.30463858	0.6376221040000001	3.464453076	1.3427734	0.30517578	-0.6713867	-0.49885253600000007	8.62285144	2.299267572	-0.30517578	-0.7324219	-0.18310547	2.2669677520000002	9.22578125	-1.2321777160000003	-0.36621094	-1.4038086	-1.4038086	1549640432.94
-8.846557608000001	-0.401953125	-4.733715854000001	1.7700195	-0.24414062	0.91552734	9.077441394000001	0.2990722644	-0.6711181610000001	-1.159668	0.061035156	0.12207031	9.756933606	1.637719748	1.0718750000000001	-1.2817383	-0.12207031	-0.36621094	-8.13117662	0.8541503600000001	3.4728271760000005	1.7089844	0.48828125	-0.7324219	-0.8074951080000001	8.644384980000002	2.0301025360000002	-0.061035156	-0.79345703	-0.18310547	2.4392334260000004	9.278417932000002	-1.3864990020000003	-0.7324219	-1.5869141	-0.9765625	1549640432.98
-8.637207068	-0.07775878600000001	-4.475317392000001	2.4414062	0.36621094	0.7324219	8.94584964	0.42707518000000005	-0.265576178	-1.159668	0.061035156	0.12207031	10.035669420000001	1.8398925720000001	0.90678714	-1.6479492	-0.24414062	-0.30517578	-8.30822734	0.6220702880000001	3.6474853240000003	1.7089844	0.48828125	-0.7324219	-1.1903076080000001	8.991308606	1.9690917540000001	0.061035156	-1.7089844	0	2.48588858	9.341821580000001	-1.610205072	-0.9765625	-1.7089844	-0.8544922	1549640433.02
-8.56303714	0.1686767572	-5.111743210000001	1.5869141	-0.18310547	0.24414062	9.12888179	0.37683107	-0.21413574280000003	-1.5869141	0.30517578	0.4272461	10.396948380000001	2.0899170320000002	0.7859619110000001	-1.8920898	-0.48828125	-0.30517578	-8.839379892	0.03588867212	4.106860324	1.7089844	-0.18310547	-0.48828125	-0.641210962	9.536816394	2.289697284	0.30517578	-2.1972656	-0.30517578	2.6114991	9.175537140000001	-2.104272464	-1.3427734	-1.2207031	-0.91552734	1549640433.06
-8.158691394	-0.1614990216	-5.063891574	1.159668	-0.18310547	0.5493164	9.669604532000001	0.03588867212	-0.38879393000000007	-1.7089844	0.5493164	0.61035156	10.184009080000001	1.965502896	0.900805661	-2.1972656	-0.9765625	-0.48828125	-9.023608426000001	-0.24165038940000003	3.96330571	1.3427734	0.4272461	-0.48828125	0.01674804712	9.680371106	2.61867662	0.79345703	-1.8920898	-0.91552734	3.0541259000000003	9.14323732	-1.6149902160000003	-2.0141602	-0.36621094	-0.4272461	1549640433.1
-9.08342302	-0.27275390380000003	-4.431054712	0.9765625	0.18310547	0.79345703	10.16845746	-0.4067382788	-0.57421875	-2.0141602	0.36621094	0.36621094	10.154101440000002	1.7083007200000002	1.0802490020000002	-2.2583008	-0.7324219	-0.79345703	-9.42915036	0.06459961060000001	4.0661866	1.3427734	0.4272461	-0.48828125	0.0346923822	9.998584260000001	2.548095746	0.5493164	-1.7700195	-1.0375977	2.9368896760000003	9.54399411	-1.282421924	-2.5024414	-0.4272461	0	1549640433.14
-10.23784146	-0.0861328125	-4.042260880000001	0.30517578	-0.18310547	0.6713867	10.028490920000001	-0.6615478240000001	-0.39238280760000005	-2.0141602	0.36621094	0.36621094	11.148217360000002	1.9726807100000001	1.0144531250000002	-2.0751953	-0.48828125	-0.9765625	-9.38129892	0.0095703125	3.2706542540000005	1.4648438	-0.24414062	-0.36621094	-0.6125	10.3790036	2.644995108	0.30517578	-1.6479492	-0.91552734	2.633032248	10.05002446	-0.3349609424	-3.0517578	-1.0986328	0.24414062	1549640433.18
-10.728320680000001	-0.8457763580000002	-3.9393798920000007	0.4272461	-0.24414062	-0.061035156	10.169653060000002	-1.052734375	-0.458178714	-1.953125	1.2817383	0.36621094	12.017920320000002	2.4488037140000003	0.8457763580000002	-1.953125	-0.36621094	-0.7324219	-10.33354532	-0.778784146	3.964501996	1.4038086	0.24414062	-0.4272461	-1.337451178	10.83239766	3.0744628600000006	0.30517578	-1.953125	-0.61035156	3.4213867800000006	10.58476538	0.454589856	-3.112793	-2.1362305	1.3427734	1549640433.22
-10.615869600000002	-1.3673584260000002	-3.02421875	1.0375977	-1.5258789	-0.061035156	10.5153804	-1.6329346040000001	-0.663940396	-1.8920898	1.0375977	0.36621094	12.1052491	2.9093750000000003	1.299169928	-1.953125	-0.36621094	-0.7324219	-9.591845746	-1.159204074	3.1761474640000005	1.4038086	0.24414062	-0.4272461	-1.123315396	10.8036866	3.60202626	0.36621094	-1.5258789	-0.8544922	3.847265576	10.468725540000001	2.050439496	-2.5024414	0.30517578	2.6855469	1549640433.26
-9.340625000000001	-0.773999002	-1.453491214	0.61035156	-1.8920898	0.061035156	10.483080580000001	-2.0899170320000002	-0.7273437500000001	-1.8310547	0.61035156	0.36621094	11.629125900000002	2.767016574	1.8817626800000002	-1.6479492	-0.48828125	-0.36621094	-8.9410643	-1.0874267572	2.951245108	1.159668	0.61035156	-0.5493164	-1.300366214	9.45786142	3.5649413940000003	0.18310547	-1.2817383	-1.0375977	1.9415771760000002	9.89689946	2.0289062500000004	-1.8920898	0	3.112793	1549640433.3
-9.254492212	-0.47492675720000005	-1.052734375	0.6713867	-0.12207031	-0.4272461	10.09548372	-2.1664795320000003	-0.740502896	-1.8310547	0.61035156	0.36621094	10.852734620000001	2.3710449280000003	1.8351074280000002	-1.4038086	0	-0.12207031	-8.86330571	-1.66403804	2.67370607	0.9765625	-0.12207031	-0.6713867	-1.5180908540000002	9.177929712000001	3.7120849640000007	-0.30517578	-1.5869141	-0.5493164	-0.6340332068000001	9.88254442	1.567138678	-1.159668	-1.0986328	2.6245117	1549640433.339
-10.35507788	-1.070678714	-2.47871106	1.0986328	-1.0375977	-0.91552734	9.081030252000001	-1.655664038	-0.88645018	-1.7089844	0.24414062	-0.36621094	10.66132788	2.45	1.431957968	-1.159668	0.18310547	-0.30517578	-9.4255616	-2.159301718	3.2467285340000003	0.9765625	-0.12207031	-0.6713867	-1.1352783540000002	9.85502896	4.227685504000001	-0.24414062	-1.159668	-0.48828125	-1.3386474640000001	10.7522464	1.0993896760000001	-0.8544922	-2.6855469	0.91552734	1549640433.38
-9.766503894000001	-1.2417480040000002	-1.620971646	1.0986328	-1.2817383	-0.24414062	9.09179712	-1.393676718	-1.3051513580000003	-1.7089844	0.24414062	-0.36621094	10.69003894	2.55527356	1.5862792540000001	-1.0375977	-0.12207031	-0.5493164	-9.293969748	-2.086328076	3.2885987400000003	0.48828125	0.5493164	-0.7324219	-0.991723642	9.785644568	4.417895468	0	-0.6713867	-0.79345703	-0.1818359424	9.737792932000001	1.061108426	0	-2.9907227	0.061035156	1549640433.419
-9.096582068	-0.5359375000000001	-1.1962890380000002	0.8544922	0.6713867	-0.12207031	9.09179712	-1.393676718	-1.3051513580000003	-1.3427734	0.24414062	-0.12207031	10.321582460000002	2.365063498	2.098291034	-0.8544922	-0.12207031	-0.61035156	-9.05231929	-1.848266574	3.02421875	0.5493164	0.91552734	-0.61035156	-1.195092752	9.1193116	4.2587889400000005	-0.061035156	-0.48828125	-0.79345703	1.465454074	9.267651260000001	1.0575195288	0.7324219	-1.2817383	-0.48828125	1549640433.459
-9.1791259	-0.2643798822	-1.644897464	0.8544922	0.12207031	-0.4272461	9.09179712	-1.393676718	-1.3051513580000003	-1.3427734	0.24414062	-0.12207031	10.073950180000002	2.227490216	2.19399411	-0.48828125	0.24414062	-0.61035156	-8.576196580000001	-1.7980224640000002	2.636621106	0.5493164	0.91552734	-0.61035156	-1.4810058900000003	8.7030027	4.026708966	-0.30517578	-0.4272461	-0.48828125	1.5575683900000001	8.91953125	1.0862304712000002	1.0986328	0.48828125	-1.0986328	1549640433.499
-8.972167932000001	-0.6328369110000001	-1.6688232820000002	0.7324219	0.6713867	-0.18310547	9.53083516	-1.5958496400000002	-1.393676718	-1.3427734	0.24414062	-0.12207031	10.16127896	2.350707968	2.04924321	-0.4272461	0.18310547	-0.4272461	-8.570214660000001	-2.13178714	2.5134033540000003	0.61035156	0.18310547	-0.48828125	-1.697534146	8.595336960000001	3.9597167540000004	-0.24414062	-0.4272461	-0.36621094	1.341040036	8.960205072	0.9271240020000001	1.0986328	-0.30517578	-1.4038086	1549640433.539
-9.38608426	-0.7440917932000001	-1.9571288940000002	0.5493164	0.4272461	-0.12207031	9.554760880000002	-1.723852536	-1.1807373200000002	-0.7324219	-0.61035156	-0.061035156	10.18999002	2.377026358	1.8375000000000001	-0.48828125	-0.24414062	-0.24414062	-8.766406250000001	-2.27294928	2.5313476440000002	0.61035156	0.18310547	-0.48828125	-1.62575679	8.712573380000002	4.0661866	-0.24414062	-0.4272461	-0.36621094	1.771704074	9.285595746	1.4247802520000001	1.159668	-2.0141602	-1.5869141	1549640433.579
-10.05720198	-1.040771466	-2.1975829680000003	0.8544922	0.61035156	-0.061035156	9.34541034	-1.662841754	-1.1580077880000001	-0.6713867	-0.30517578	-0.061035156	10.29047824	2.3112304320000003	1.7597412140000002	-0.30517578	-0.18310547	-0.24414062	-9.368139480000002	-2.0061767180000003	2.769409146	0.36621094	0.24414062	-0.36621094	-1.41640625	9.181518570000001	4.091308606	0.24414062	-0.061035156	-0.12207031	3.00986322	9.7748777	0.9331054712000001	0.61035156	-3.1738281	-1.159668	1549640433.619
-10.297655760000001	-1.040771466	-3.092407248	0.91552734	0.48828125	-0.18310547	9.45666484	-1.27763678	-1.063500998	-0.5493164	0.061035156	0.061035156	10.624242720000002	2.43803714	1.81357428	-0.061035156	0	-0.4272461	-9.58227536	-1.3386474640000001	3.10676268	0.18310547	0.48828125	-0.061035156	-1.391284146	9.780859620000001	3.829321286	0.12207031	0.061035156	-0.061035156	3.363964856	10.90896016	1.27763678	1.159668	-1.5869141	-1.5869141	1549640433.659
-9.505712860000001	-0.6555663939999999	-2.7526612400000006	0.24414062	-0.79345703	0	9.66003444	-1.5109130400000002	-0.878076178	-0.24414062	0.061035156	0.18310547	10.97236322	2.5409179320000006	1.771704074	0.061035156	-0.061035156	-0.36621094	-9.089404254	-0.9414794928000001	2.85913089	0.4272461	0.36621094	-0.12207031	-1.3924804320000002	9.600219748	3.440527356	0	0.12207031	-0.12207031	3.98125	9.463842752000001	0.8230468750000001	0.30517578	0.5493164	-0.9765625	1549640433.699
-8.575000000000001	-0.5825927716	-2.27294928	0.24414062	1.0375977	-0.12207031	9.88613318	-1.57551268	-0.7201660340000001	0.061035156	-0.36621094	0.5493164	10.81923822	2.368652356	1.7860596040000003	0.061035156	-0.061035156	-0.061035156	-8.83220198	-0.984545926	2.65576178	0.4272461	0.36621094	-0.12207031	-1.3996582460000002	9.036767572	3.124707068	-0.12207031	0.061035156	-0.12207031	2.807690396	9.189892572	0.34094239200000004	0.8544922	-0.24414062	-0.6713867	1549640433.739
-9.23535144	-0.7811767572	-3.152221646	0.36621094	0.61035156	-0.24414062	9.74138179	-1.240551718	-0.501245108	-0.12207031	-0.24414062	0.36621094	10.381396760000001	2.204760782	1.6520751800000002	0	0.061035156	0.061035156	-8.9410643	-1.091015625	2.652172824	0.24414062	0.12207031	-0.061035156	-1.3302734620000003	9.07146016	3.057714856	-0.12207031	-0.12207031	0	2.77180162	9.395654254	0.3612792932	0.4272461	-0.79345703	-0.4272461	1549640433.779
-9.62055661	-0.8744873200000001	-3.561352536	0.12207031	0.061035156	-0.12207031	9.515283246000001	-0.805102536	-0.419897464	-0.18310547	0.18310547	0.24414062	10.386182100000001	2.2167236420000003	1.356591754	-0.061035156	0	-0.12207031	-9.20065944	-1.1017822480000001	2.899804712	0	0.24414062	0	-1.1017822480000001	9.610986420000001	3.1952880400000003	0.061035156	0.061035156	0	2.810082968	9.624145468	0.1315917932	0.061035156	-0.24414062	-0.18310547	1549640433.819
-9.382495108	-0.723754892	-3.2993652160000004	0.061035156	0.36621094	0	9.770092752000002	-0.83022464	-0.454589856	-0.12207031	0.30517578	0.18310547	10.692432100000001	2.229882788	1.400854532	0	-0.12207031	-0.24414062	-9.124096940000001	-0.75964357	2.9237304320000006	0	0.24414062	0	-0.9474609620000001	9.723437500000001	3.1916992800000004	0.18310547	0.4272461	-0.061035156	2.8758788940000004	9.63491214	-0.172265625	0	-0.061035156	0	1549640433.859
-9.350195288	-0.501245108	-3.3555908540000003	0	0.36621094	-0.061035156	10.10505342	-1.1771484620000001	-0.38879393000000007	-0.12207031	0.30517578	0.18310547	10.841967360000002	2.16767572	1.5180908540000002	0.061035156	-0.12207031	-0.12207031	-9.067871106	-0.5502929712000001	2.93330072	0.061035156	0.12207031	0.12207031	-1.149633786	9.480590560000001	2.9847412140000005	0.061035156	0.24414062	-0.061035156	2.293286142	9.69233426	-0.25839844240000004	0.12207031	0.061035156	0	1549640433.899
-9.35617662	-0.6711181610000001	-3.521875	-0.24414062	0.12207031	-0.12207031	9.94355432	-1.2453369600000002	-0.2177246106	0.12207031	-0.24414062	0.061035156	10.801294420000001	2.1604980040000004	1.5456054320000001	0.061035156	0.061035156	0	-9.118115020000001	-0.6842773560000001	2.9416748200000002	0	0	0.12207031	-1.184326178	9.52006839	2.879467752	-0.061035156	0	0.061035156	2.082739218	9.63371556	-0.2763427716	0.18310547	-0.061035156	-0.061035156	1549640433.939
-9.322680710000002	-0.8362060700000001	-3.5541748200000005	-0.18310547	0.061035156	-0.061035156	9.94355432	-1.2453369600000002	-0.2177246106	0.12207031	-0.24414062	0.061035156	10.776172120000002	2.1760498200000002	1.3446288940000002	0	-0.061035156	0	-9.14682608	-0.6902587860000001	2.9943116	0	0	0.12207031	-1.025219748	9.666015380000001	2.9500489200000004	-0.061035156	0	0.061035156	2.360278354	9.64328624	-0.3026611322	0.12207031	0	0	1549640433.979
-9.27124002	-0.717773462	-3.5362304320000004	-0.18310547	0.12207031	-0.061035156	9.754540740000001	-1.003686502	-0.15551757200000002	-0.061035156	0.18310547	0.061035156	10.63261682	2.10546875	1.350610324	0.061035156	-0.12207031	-0.061035156	-9.14323732	-0.5060302716	2.9931152160000005	-0.12207031	0.12207031	0.061035156	-0.9522461060000001	9.648071580000002	2.934497104	0.061035156	0.18310547	-0.061035156	2.3542969240000002	9.637304712	-0.4103271466	-0.061035156	0.18310547	0.061035156	1549640434.019
-9.350195288	-0.783569339	-3.603222644	-0.30517578	0	-0.18310547	9.719848740000002	-0.9438721040000001	-0.11484375000000001	-0.061035156	0.18310547	0.061035156	10.483080580000001	1.9894287140000002	1.4223876800000002	0.061035156	-0.12207031	-0.061035156	-9.155200180000001	-0.48090820680000007	3.00627446	-0.12207031	0.12207031	0.061035156	-0.9211425720000002	9.593042032000001	2.9177491	0.061035156	0.18310547	-0.061035156	1.9044922120000003	9.69951178	-0.5251708966	-0.061035156	0.18310547	0.061035156	1549640434.059
-9.341821580000001	-1.0969971040000002	-3.568530252	-0.24414062	-0.18310547	-0.18310547	9.62055661	-0.8122802520000001	-0.08732910340000001	0	0.12207031	0.061035156	10.44838858	1.892529254	1.56354982	0.061035156	0.18310547	-0.18310547	-9.25688498	-0.4904785144	3.063696286	-0.12207031	0.12207031	0.12207031	-0.7273437500000001	9.55117212	2.95363768	0	0.30517578	0.061035156	1.9224365020000003	9.687548920000001	-0.46416014400000005	0.12207031	0.18310547	0	1549640434.099
-9.27004393	-1.2321777160000003	-3.544604532	-0.12207031	-0.12207031	-0.30517578	9.729418930000001	-0.6842773560000001	-0.052636719240000004	-0.061035156	1.3427734	0.18310547	10.463940200000001	1.7980224640000002	1.6592528960000001	-0.061035156	0.12207031	-0.24414062	-9.39685054	-0.4486083966	3.1653808900000002	-0.12207031	0.4272461	0.061035156	-0.576611322	9.56672374	2.956030252	0.061035156	0.48828125	0	2.0145507200000004	9.733007788	-0.2775390576	0.061035156	0.36621094	0.12207031	1549640434.139
-9.2389402	-1.2608886780000002	-3.494360324	-0.061035156	-0.30517578	-0.36621094	9.93039586	-0.6974365020000001	-0.09331054320000001	0.30517578	1.8310547	0.30517578	10.463940200000001	1.7980224640000002	1.6592528960000001	-0.061035156	0.12207031	-0.24414062	-9.433935700000001	-0.42109375000000004	3.06848143	-0.12207031	0.4272461	0.061035156	-0.41870117800000006	9.612182608000001	2.9500489200000004	0.061035156	0.6713867	0.12207031	1.8614257200000002	9.718652160000001	-0.32060547120000005	-0.061035156	0.18310547	0.24414062	1549640434.179
-9.26047374	-1.335058606	-3.4656494600000003	-0.12207031	-0.48828125	-0.4272461	9.796411240000001	-0.21413574280000003	0.458178714	-0.18310547	3.1738281	0.6713867	10.463940200000001	1.7980224640000002	1.6592528960000001	-0.061035156	0.12207031	-0.24414062	-9.538012680000001	-0.4378417932	2.9727783540000003	-0.061035156	0.79345703	0.12207031	-0.41870117800000006	9.612182608000001	2.9500489200000004	0.061035156	0.6713867	0.12207031	1.9367920320000003	9.69233426	-0.42587889400000006	-0.061035156	0.18310547	0.30517578	1549640434.219
-9.29277356	-1.50732428	-3.3843016200000005	-0.18310547	-0.6713867	-0.4272461	8.552270468000001	-0.025122070680000004	0.802709964	-0.4272461	1.159668	1.159668	10.463940200000001	1.7980224640000002	1.6592528960000001	-0.061035156	0.12207031	-0.24414062	-9.734204074	-0.37443847840000005	2.960815396	0	1.4648438	0	-0.41870117800000006	9.612182608000001	2.9500489200000004	0.061035156	0.6713867	0.12207031	2.1473388580000004	9.671997300000001	-0.40793457460000004	0	0.24414062	0.36621094	1549640434.259
-9.138451980000001	-1.7597412140000002	-3.361572284	-0.30517578	-0.79345703	-0.5493164	7.262670926	0.23566894960000004	0.63881839	-0.4272461	1.159668	1.159668	10.463940200000001	1.7980224640000002	1.6592528960000001	-0.061035156	0.12207031	-0.24414062	-9.920825180000001	-0.477319339	2.8902344240000004	0	1.4648438	0	0.63881839	8.93867212	2.7885498200000005	0.36621094	2.380371	0.48828125	2.428466754	9.548779254000001	-0.2045654254	0	0.6713867	0.6713867	1549640434.299
-8.870483426000002	-2.0169433900000002	-3.12709964	-0.18310547	-0.79345703	-1.0986328	5.93957518	0.46774902160000004	0.6507812500000001	-0.30517578	1.2817383	1.2817383	10.463940200000001	1.7980224640000002	1.6592528960000001	-0.061035156	0.12207031	-0.24414062	-9.705493210000002	-0.663940396	2.76223143	-0.061035156	2.1972656	0	0.765625	8.711376800000002	2.7933349640000005	0.6713867	2.9907227	0.36621094	2.5995362400000004	9.39685054	0.04306640576	0	0.6713867	0.6713867	1549640434.339
-8.570214660000001	-1.8028076080000002	-2.646191394	0.4272461	0.061035156	-1.8310547	5.653662140000001	0.05144042932000001	0.29069824280000006	-0.48828125	0.8544922	3.112793	10.463940200000001	1.7980224640000002	1.6592528960000001	-0.061035156	0.12207031	-0.24414062	-9.30832518	-0.5467041034000001	2.378222644	-0.4272461	3.479004	0.061035156	0.48569336060000007	8.69103984	2.5875733800000003	0.6713867	2.9907227	0.36621094	2.319604532	9.460253894000001	0.47492675720000005	-0.48828125	0.9765625	1.8920898	1549640434.379
-8.89919429	-1.3864990020000003	-3.075659146	0.5493164	-0.30517578	-2.319336	6.485082968	-1.356591754	0.44621582460000003	-0.61035156	0.9765625	3.479004	10.36584514	1.562353534	1.5300537140000001	-0.061035156	0.12207031	-0.24414062	-9.069067392000001	-0.6029296924	1.8566405760000002	-0.4272461	3.479004	0.061035156	-0.09450683900000001	8.85493161	2.337548822	0.9765625	3.6010742	0.5493164	1.644897464	9.791625900000001	-0.09450683900000001	-0.79345703	0.5493164	1.4648438	1549640434.419
-9.16357428	-1.509716754	-3.15700679	0.36621094	-0.5493164	-2.319336	7.464843750000001	-2.5157959260000005	0.75964357	-0.6713867	-0.4272461	3.7841797	10.36584514	1.562353534	1.5300537140000001	0.061035156	0.61035156	-0.24414062	-9.030786240000001	-0.477319339	0.878076178	-0.48828125	4.0893555	0.18310547	-0.7105957068000001	8.492456070000001	2.077954074	0.9765625	3.7841797	0.6713867	3.0086670320000004	9.35258786	-0.4713378894	-0.79345703	0.5493164	1.4648438	1549640434.459
-9.482983426	-1.927221646	-3.0493408540000004	0.5493164	-0.30517578	-1.953125	7.464843750000001	-2.5157959260000005	0.75964357	-0.6713867	-0.4272461	3.7841797	9.031982428000001	3.68098143	2.186816394	0.061035156	0.61035156	-0.24414062	-9.283202880000001	-0.07058105432	0.2524169928	-0.18310547	3.6010742	0.18310547	-1.3482177520000003	9.268847840000001	1.585082968	0.9765625	3.7841797	0.6713867	4.0877197480000005	9.35258786	-0.3995605432	0.18310547	1.8920898	1.3427734	1549640434.499
-9.644482428000002	-1.836303714	-3.075659146	0.24414062	-0.12207031	-1.6479492	8.749658246000001	-4.794726440000001	1.5958496400000002	0.30517578	-0.5493164	3.540039	9.96867662	5.12849092	2.43803714	-0.48828125	0.12207031	-3.112793	-9.46503894	-0.30625	-0.4689453076	-0.18310547	3.6010742	0.18310547	-2.004980432	10.2928714	1.3817138580000001	0.6713867	1.7700195	0.7324219	3.0469483800000003	9.76171875	-0.663940396	-0.24414062	0.8544922	1.159668	1549640434.539
-9.55117212	-1.89611821	-3.125903354	0.24414062	-0.30517578	-1.6479492	8.73410643	-6.135766574000001	1.9858398560000001	0.24414062	-0.61035156	3.1738281	10.36345198	6.233862320000001	2.721557608	-0.6713867	0.91552734	-2.6855469	-9.395654254	-0.4091308606000001	-1.318310504	-0.18310547	3.2958984	0.061035156	-1.9942138580000002	10.605102340000002	1.5599609620000003	0.61035156	1.4648438	0.48828125	3.4620605040000005	9.290380890000002	-0.3373535144	-0.24414062	0.8544922	1.159668	1549640434.579
-9.579882788	-2.256201178	-2.9990966460000004	0.30517578	-0.5493164	-1.3427734	9.35976538	-7.17773462	2.1437500000000003	0.24414062	-0.61035156	3.1738281	10.20673822	7.66940944	2.95961911	-0.6713867	0.91552734	-2.6855469	-9.42197284	-0.30744628600000007	-1.9690917540000001	-0.24414062	2.8686523	0.12207031	-2.19638678	10.554858720000002	1.2297851440000003	0.61035156	1.4648438	0.48828125	4.628442392	8.99609375	-0.007177734620000001	0.061035156	0.6713867	0.48828125	1549640434.619
-9.50930162	-2.6019287140000005	-2.8220459260000004	0.18310547	-0.30517578	-0.91552734	9.81914038	-7.4791992800000004	2.109057608	0.48828125	-0.91552734	2.1362305	9.919628600000001	7.702905252000001	2.9667969240000005	-0.061035156	-0.24414062	-1.8310547	-9.301147660000002	-0.2560058606	-2.47033696	-0.24414062	2.2583008	0.061035156	-2.11982428	10.58955072	1.0264160340000001	0.36621094	0.79345703	0.12207031	4.2109375	9.000878894000001	-0.15192871400000002	0.12207031	0.24414062	0.30517578	1549640434.658
-9.284399460000001	-2.8926269959999997	-2.83640126	0.12207031	-0.48828125	-0.6713867	9.077441394000001	-7.344018570000001	1.8219482820000001	0.48828125	-0.91552734	2.1362305	9.407617212	7.498339660000001	3.1845214660000005	0.061035156	-0.5493164	-1.5869141	-9.31669928	-0.28471679320000004	-2.789746106	-0.061035156	1.6479492	0.12207031	-1.8985107820000002	10.461548020000002	1.114941394	0.36621094	0.4272461	0.061035156	4.27194838	8.9745607	0.046655271600000006	0.12207031	0.24414062	0.30517578	1549640434.698
-9.08222644	-3.0565185700000006	-2.6198730040000004	0.061035156	-0.24414062	-0.48828125	8.022314300000001	-7.046142572	1.7489746400000001	0	-0.4272461	1.6479492	8.987719748	7.28898912	3.2814209260000005	0.061035156	-0.12207031	-1.2207031	-9.419580072	-0.2452392572	-2.8555420320000002	0	0.91552734	0.061035156	-1.4965576080000003	10.27971196	1.1053711060000002	0.36621094	0.4272461	0.061035156	4.376025360000001	9.01044928	0.1399658246	0.061035156	0.4272461	0.18310547	1549640434.739
-9.012841754	-3.2251952880000005	-2.6019287140000005	0.061035156	-0.12207031	-0.5493164	7.469628894	-6.841576980000001	1.465454074	0.061035156	-0.4272461	1.5258789	8.848950180000001	7.216015380000001	2.976367212	0	-0.12207031	-1.0986328	-9.419580072	-0.25480957460000003	-2.978759784	0	0.91552734	0.061035156	-1.355395468	10.36704074	1.23696286	0.24414062	0.061035156	-0.061035156	4.10207518	9.03317842	0.07775878600000001	-0.061035156	0.061035156	0	1549640434.778
-8.999682608	-3.5135009000000004	-2.6258545320000004	0.061035156	-0.24414062	-0.48828125	7.302148560000001	-6.642993210000001	0.9594238220000001	0	-0.7324219	1.4038086	8.61447734	7.093994110000001	3.1893066100000005	-0.061035156	-0.24414062	-0.9765625	-9.45786142	-0.2033691394	-3.03020018	0.061035156	0.6713867	0.061035156	-1.1807373200000002	10.21391574	1.2082519568	0.24414062	0.061035156	-0.12207031	4.044653354	9.05351538	-0.00837402356	-0.061035156	0.061035156	0	1549640434.818
-8.844164840000001	-3.7395996400000002	-2.47392572	0.18310547	-0.12207031	-0.4272461	7.21481929	-6.56044928	0.94506839	0.061035156	-0.8544922	1.0986328	8.38239766	7.047338760000001	3.1127441100000004	-0.30517578	-0.36621094	-0.9765625	-9.410009980000002	-0.21533202880000002	-3.1366699280000003	0.061035156	0.5493164	0	-1.129296875	10.175634980000002	1.222607428	0.24414062	0.061035156	-0.12207031	3.98125	9.14682608	-0.026318359620000002	0.12207031	0.12207031	-0.12207031	1549640434.859
-8.766406250000001	-3.8460692900000004	-2.460766574	0.24414062	-0.12207031	-0.36621094	7.102368210000001	-6.54728984	0.9881347840000001	0	-1.0986328	0.7324219	8.21132788	6.93488768	2.971582068	-0.24414062	-0.24414062	-0.9765625	-9.329858426000001	-0.193798822	-3.170166034	0.061035156	0.5493164	0	-1.031201178	10.10505342	1.2513183900000002	0	-0.061035156	-0.061035156	3.841284146	9.131274460000002	0.0813476538	-0.061035156	0	-0.061035156	1549640434.898
-8.720947480000001	-3.867602536	-2.4296630400000003	0.24414062	-0.18310547	-0.30517578	7.0030760800000005	-6.609497300000001	0.9582275360000001	-0.24414062	-0.91552734	0.7324219	8.20415036	6.857128894000001	2.9799560700000005	-0.12207031	-0.24414062	-0.91552734	-9.21860324	-0.2428466754	-3.2562989200000003	0.12207031	0.48828125	0	-1.0264160340000001	9.85502896	1.2034667932	-0.061035156	0.061035156	-0.061035156	3.9094726440000005	9.089404254	0.07058105432	-0.061035156	-0.061035156	-0.061035156	1549640434.938
-8.6766848	-3.8209472840000003	-2.34711911	0.24414062	-0.12207031	-0.24414062	6.8140625	-6.554467752000001	1.030004892	-0.30517578	-0.6713867	0.7324219	8.09648462	6.952832068	2.874682608	-0.061035156	0.12207031	-0.6713867	-9.181518570000001	-0.2512207068	-3.32807608	0.18310547	0.30517578	0	-1.1903076080000001	9.700707968000001	1.0898193390000002	-0.061035156	0.061035156	-0.061035156	4.1140380400000005	9.020019568	0.1495361322	0	0.061035156	0	1549640434.978
-8.735302520000001	-3.8221435700000006	-2.333959964	0.30517578	0.12207031	-0.12207031	6.792529254000001	-6.59035643	0.90678714	-0.30517578	-0.5493164	0.5493164	7.85363768	7.23515625	2.749072284	0	0.061035156	-0.48828125	-9.248510880000001	-0.27155761780000004	-3.399853534	0.18310547	0.30517578	0	-1.24294429	9.8334964	1.0646972840000002	0	-0.24414062	-0.061035156	4.09011232	8.980542032	0.11723633180000001	-0.061035156	-0.061035156	0.061035156	1549640435.018
-8.886035340000001	-3.78984375	-2.3985596040000003	0.24414062	-0.061035156	-0.12207031	6.8989991	-6.75544429	0.723754892	-0.4272461	0	0.36621094	7.799804712	7.3667482	2.76223143	0	0.061035156	-0.48828125	-9.305932608	-0.36606445680000005	-3.4417237400000005	0.18310547	0.24414062	0.061035156	-1.1041748200000001	9.9866214	1.118530252	0	-0.18310547	-0.12207031	4.036279254000001	9.08461911	0.03828125	-0.18310547	0.061035156	0.061035156	1549640435.058
-8.864501800000001	-3.7742920320000004	-2.318408246	0.18310547	0.061035156	-0.061035156	7.0604982000000005	-6.950439300000001	0.5957519568	-0.36621094	0.12207031	0.24414062	7.722045926000001	7.396655252000001	2.5815917540000006	0.24414062	-0.18310547	-0.6713867	-9.32028804	-0.43066405760000004	-3.5063233800000004	0.12207031	0.12207031	0.061035156	-1.02761232	10.04882788	1.1675781250000001	0	-0.18310547	-0.12207031	4.1152344240000005	9.034375	0.15192871400000002	-0.061035156	0.061035156	0.061035156	1549640435.098
-8.9410643	-3.776684604	-2.3614746400000004	0.12207031	0.061035156	-0.061035156	7.117919928000001	-6.89780252	0.5861816394	-0.30517578	0.12207031	0.12207031	7.8261232000000005	7.493554712000001	2.483496106	0	-0.4272461	-0.4272461	-9.32028804	-0.38879393000000007	-3.494360324	0.12207031	0.12207031	0.061035156	-1.013256839	9.9782473	1.161596646	0.061035156	-0.12207031	-0.061035156	4.029101440000001	9.08461911	0.10886230040000001	0	-0.12207031	-0.061035156	1549640435.138
-8.84296875	-3.813769568	-2.3016601440000004	0	-0.12207031	0	7.0963867800000004	-6.912158246000001	0.4821044928	-0.061035156	0.30517578	0	8.1323732	7.3787110600000005	2.5791992800000005	0	-0.4272461	-0.4272461	-9.30952176	-0.3194091754	-3.4536866	0.061035156	0	0.061035156	-1.102978534	9.941162140000001	1.091015625	0.061035156	-0.24414062	-0.061035156	4.111645468	9.066674820000001	0.15551757200000002	0	-0.061035156	-0.061035156	1549640435.178
-8.769995108000002	-3.8747802520000003	-2.299267572	0	0.061035156	0	6.987524460000001	-6.869091754	0.4438232428	-0.061035156	0.18310547	0.061035156	7.873974640000001	7.263867212	2.624658246	0.061035156	-0.36621094	-0.18310547	-9.264062500000001	-0.27155761780000004	-3.4429199280000002	0.061035156	-0.12207031	0.061035156	-0.8708984620000001	10.02729532	1.2106445288	0.061035156	-0.24414062	-0.061035156	4.14035643	9.065478240000001	0.2189208966	-0.12207031	0.061035156	-0.061035156	1549640435.218
-8.72333966	-3.9381836060000004	-2.4296630400000003	0	-0.12207031	0	6.352294928000001	-6.804492212	0.648388678	0	0.18310547	0.12207031	7.786645468000001	7.224389480000001	2.74428714	0.12207031	-0.24414062	-0.24414062	-9.2389402	-0.2392578076	-3.42736821	0.061035156	-0.12207031	0.061035156	-0.7716064300000001	9.96508786	1.2477295320000001	-0.061035156	-0.061035156	0.061035156	4.09011232	9.08461911	0.15073241820000002	-0.30517578	-0.12207031	-0.061035156	1549640435.258
-8.607299820000001	-3.99919429	-2.39138179	0.061035156	0.12207031	0.18310547	6.188403060000001	-6.820043930000001	0.7775878600000001	-0.061035156	0.30517578	0.12207031	7.656250000000001	7.371533246000001	2.89382338	0.12207031	-0.24414062	-0.24414062	-9.18391124	-0.17824707460000003	-3.4835937500000003	0.061035156	-0.12207031	0.061035156	-0.9905273560000001	9.9961911	1.0993896760000001	-0.18310547	0	0.061035156	4.1140380400000005	9.0092527	0.22968750000000002	-0.18310547	0.061035156	0	1549640435.298
-8.58217752	-4.041064496	-2.5947509	0.18310547	-0.061035156	0.30517578	6.4659423920000005	-6.88583966	0.60651857	-0.18310547	0.36621094	0	7.4325439300000005	7.94335962	3.12111821	0.5493164	0	-0.36621094	-9.176733426	0.007177734620000001	-3.521875	0.12207031	-0.4272461	0.061035156	-1.280029254	10.13376448	0.8649169928000001	-0.18310547	0	0.061035156	4.1499266200000005	8.99728984	-0.0035888672120000004	-0.30517578	-0.18310547	0.061035156	1549640435.338
-8.62285144	-4.079345746	-2.7371094240000002	0.4272461	0.36621094	0.61035156	6.714770468	-7.067675720000001	0.4139160144	-0.24414062	0.7324219	-0.30517578	7.261474640000001	9.100170926	3.311328076	0	-0.061035156	0.18310547	-9.212622300000001	0.31103514400000004	-3.5362304320000004	0.12207031	-0.4272461	0.061035156	-2.000195288	10.460351440000002	0.4713378894	-0.18310547	-1.3427734	-0.36621094	4.238452176	8.99609375	-0.04426269568	-0.36621094	-0.30517578	0.18310547	1549640435.378
-8.957812500000001	-4.043457068	-3.0218260800000003	0.6713867	0.24414062	0.79345703	6.82722194	-7.450488220000001	0.5634521466	0.36621094	0.18310547	-0.36621094	6.916943390000001	10.540502700000001	3.721655252	0	-0.061035156	0.18310547	-9.38847644	0.885253894	-3.4788086060000003	0.30517578	-0.79345703	0.12207031	-3.716870108	10.80847194	-0.10886230040000001	-0.79345703	-2.8076172	-0.9765625	4.232470746	9.125292932	-0.16628417539999998	-0.36621094	-0.30517578	0.18310547	1549640435.418
-9.81315944	-4.630834964000001	-3.16298822	0.9765625	0.12207031	1.0375977	7.263867212	-7.8177491	0.955834964	0.6713867	-0.061035156	-0.79345703	6.260180710000001	11.777465560000001	3.4596679320000003	-0.91552734	-0.12207031	1.2817383	-9.725830072	1.6137939300000002	-3.3448242800000005	0.7324219	-1.2207031	0.18310547	-4.95263678	11.154199280000002	-0.22011719240000002	-0.79345703	-2.8076172	-0.9765625	3.99919429	9.697119110000001	-0.1387695288	-0.6713867	-0.7324219	0	1549640435.458
-10.200757280000001	-5.695532248	-2.8555420320000002	1.8310547	-0.9765625	1.2207031	7.774682608000001	-8.059399460000002	1.414013678	0.7324219	0.12207031	-1.953125	5.5268554320000005	12.217700180000001	2.767016574	-1.0375977	0	1.0986328	-10.224683	2.094702176	-2.8854492800000004	1.5869141	-1.8920898	0.061035156	-4.568627896000001	11.8073732	-0.0980957068	-0.8544922	-6.1035156	-2.319336	3.31850589	10.625439300000002	-0.21533202880000002	-0.48828125	-1.2817383	-0.18310547	1549640435.498
-9.32746556	-5.785253894	-2.0695800720000004	3.479004	0.12207031	1.5869141	8.59055162	-8.04624002	0.9570312500000001	0.12207031	1.6479492	-2.9907227	4.90717752	11.6458741	1.9487548920000002	-1.0375977	0	1.0986328	-10.4041259	1.8793701080000003	-1.9547363220000002	2.6855469	-2.1972656	-0.18310547	-3.6690185700000004	12.086108720000002	0.02033691394	-1.0986328	-6.164551	-2.8686523	2.08752446	11.40302716	0.592163089	-1.2817383	-2.8686523	-0.61035156	1549640435.538
-8.30822734	-3.9573242800000004	-1.332666034	3.9672852	0.48828125	1.7089844	8.91354982	-7.564135880000001	0.248828125	-1.8310547	3.0517578	-4.0283203	4.8162597840000005	10.219897659999999	1.4044433900000002	-0.61035156	-0.6713867	-1.5869141	-10.4041259	1.8793701080000003	-1.9547363220000002	3.90625	-2.2583008	-0.48828125	-2.819653354	11.1864991	0.4067382788	-1.0986328	-6.164551	-2.8686523	2.719165036	9.845459260000002	1.332666034	-1.8310547	-3.9672852	-0.61035156	1549640435.578
-8.657543930000001	-3.3986572480000006	-1.2537109620000002	4.211426	1.953125	1.5258789	8.5917482	-7.129882788000001	-0.5873779254	-4.0283203	3.7841797	-3.90625	5.115332068	8.38120108	0.9402832068000001	0.061035156	-1.6479492	-2.5024414	-8.96259784	-0.686669928	-1.118530252	4.8828125	-1.4038086	-0.5493164	-2.24663089	9.26047374	0.9725830072	-0.79345703	-5.493164	-3.2348633	3.3065429320000006	9.753344748	2.501440396	-2.0751953	-2.746582	-0.48828125	1549640435.618
-8.82023912	-2.568432608	-1.3769287140000002	3.9672852	0.18310547	1.4648438	7.7459719400000004	-5.547192392	-0.663940396	-6.958008	4.211426	-3.0517578	5.540014480000001	7.34880342	0.5443115216000001	0.061035156	-1.6479492	-2.5024414	-8.999682608	-1.812377896	0.0227294928	5.126953	-2.8076172	-0.4272461	-2.259790036	8.403930710000001	1.3661621400000001	-0.30517578	-5.859375	-3.2958984	2.3303711060000003	9.180322480000001	1.870996106	-1.8310547	-5.065918	0	1549640435.658
-7.966088760000001	-2.2083496400000002	-0.6208740020000001	4.211426	2.1972656	1.8310547	6.900195288000001	-4.225292932	-1.4822021760000001	-6.958008	4.211426	-3.0517578	5.626147660000001	6.93608426	0.230883786	-0.30517578	-2.5024414	-3.479004	-8.999682608	-1.812377896	0.0227294928	5.004883	-2.0141602	-0.36621094	-1.988232428	8.299853240000001	1.6843750000000002	-0.30517578	-5.859375	-3.2958984	1.5360351440000002	9.222192392	1.0646972840000002	-3.0517578	-6.4086914	-0.6713867	1549640435.698
-8.375219748000001	-1.61977536	-0.916357428	3.7841797	1.5869141	1.7089844	6.900195288000001	-4.225292932	-1.4822021760000001	-8.850098	4.0893555	-1.8920898	5.74338408	6.7123777	0.11005859620000001	-1.2817383	-3.7841797	-3.4179688	-8.719750900000001	-2.634228534	0.26318359620000004	4.4555664	-2.0751953	-0.30517578	-1.9128662140000001	7.984033246000001	1.9978027160000003	0.7324219	-5.92041	-2.9296875	1.3661621400000001	8.89440944	1.350610324	-4.5776367	-7.9956055	-1.2817383	1549640435.738
-8.6766848	-1.2895996400000003	-0.805102536	3.1738281	2.1972656	1.7700195	6.751855432000001	-3.1653808900000002	-1.1245117212000002	-7.751465	2.0141602	0.36621094	6.15610324	6.544897660000001	0.1256103534	-1.2817383	-3.7841797	-3.4179688	-8.89680162	-2.8627197480000004	0.5263671924000001	4.272461	-2.0751953	-0.18310547	-2.124609424	7.653857428000001	2.410522464	1.3427734	-5.79834	-2.5024414	3.04216304	8.69702176	0.9199462860000001	-4.4555664	-6.8359375	-0.91552734	1549640435.778
-8.943457068	-1.1735596040000003	-1.0264160340000001	2.746582	2.1362305	1.6479492	8.00197734	-2.9093750000000003	-0.8960205072	-7.751465	2.0141602	0.36621094	6.40014676	6.456372300000001	0.21413574280000003	-2.6245117	-5.493164	-3.1738281	-9.000878894000001	-3.1474366000000003	1.0874267572	4.0283203	-2.4414062	-0.18310547	-2.11743161	7.805786240000001	2.8854492800000004	1.3427734	-5.79834	-2.5024414	3.23356929	8.92670926	0.4821044928	-4.0283203	-5.3710938	-0.4272461	1549640435.818
-9.021215560000002	-1.252514676	-0.9689941100000001	2.2583008	2.0751953	1.5869141	9.242529254	-2.7275389400000005	-0.961816394	-4.699707	2.0751953	-0.36621094	6.531738220000001	6.500634980000001	0.3995605432	-2.5634766	-5.7373047	-3.2958984	-8.992504892	-3.215625	1.1986816100000002	3.6010742	-1.8920898	-0.061035156	-1.715478534	8.083325180000001	3.435742212	2.1972656	-6.164551	-1.159668	2.6581542540000003	8.719750900000001	0.6160888580000001	-3.8452148	-5.554199	-0.30517578	1549640435.858
-9.076245108	-1.391284146	-0.92473143	2.4414062	2.4414062	1.5258789	9.94953624	-2.7550537140000007	-0.9139648560000001	-4.3945312	2.5634766	-1.159668	6.66213408	6.682470746000001	0.8457763580000002	-2.5634766	-5.7373047	-3.2958984	-9.103759980000001	-2.9165527160000004	1.7824707460000002	3.2348633	-2.2583008	-0.061035156	-1.1604003600000001	8.20773912	4.09848642	2.0141602	-5.126953	-0.6713867	3.4213867800000006	8.545092752	-0.13757324280000002	-3.479004	-7.9345703	-0.61035156	1549640435.898
-9.35976538	-1.353002896	-0.9809570288	2.5634766	2.5634766	1.5869141	10.14213858	-2.9799560700000005	-0.953442392	-4.0283203	3.1738281	-1.7700195	6.920532248	7.134667932000001	1.4822021760000001	-1.2817383	-4.699707	-3.3569336	-9.201855432	-2.6964355040000005	2.198779254	3.0517578	-2.1362305	-0.061035156	-0.9630126800000001	8.299853240000001	4.59375	2.0141602	-5.126953	-0.6713867	5.10336911	8.129980432	0.775195288	-2.380371	-7.9956055	-0.36621094	1549640435.938
-10.09548372	-0.9977050720000001	-0.9809570288	2.380371	2.380371	1.3427734	9.82153354	-3.331665036	-0.9677978240000001	-4.0283203	3.1738281	-1.7700195	7.073657248	7.8703858800000015	2.2083496400000002	-0.61035156	-3.540039	-3.112793	-9.299951080000001	-2.613891574	2.721557608	2.9907227	-1.7700195	0	-1.223803714	8.56303714	4.81745607	1.2207031	-3.3569336	0	6.60231929	7.77228984	1.745385782	-1.6479492	-5.6762695	-0.18310547	1549640435.978
-11.02739218	-0.7440917932000001	-0.985742212	2.1972656	1.5869141	1.2817383	9.82153354	-3.331665036	-0.9677978240000001	-3.4179688	2.9907227	-2.0751953	6.843969748	8.83579074	2.6892577880000004	-0.61035156	-3.540039	-3.112793	-9.45427266	-2.7048096040000003	3.16777356	3.0517578	-1.7089844	0	-1.7298339660000002	8.988915740000001	4.958618210000001	1.0375977	-3.1738281	0.061035156	6.158496106	7.445702880000001	1.830322284	-0.24414062	-2.9907227	-0.48828125	1549640436.018
-11.225976440000002	-1.106567392	-1.2668701080000002	1.7089844	1.7089844	1.3427734	8.46015625	-3.7659179320000007	-1.2082519568	-2.0751953	2.5024414	-1.6479492	6.40493161	9.796411240000001	2.7538574280000003	-0.36621094	-3.4179688	-2.1362305	-9.45427266	-2.7048096040000003	3.16777356	2.9907227	-1.0986328	-0.12207031	-2.104272464	9.486572480000001	4.886840854000001	1.0375977	-3.1738281	0.061035156	5.675195288	7.96967752	0.885253894	0.61035156	-1.159668	-0.9765625	1549640436.058
-11.296558	-1.756152356	-1.8375000000000001	2.2583008	1.5869141	1.3427734	7.492358426000001	-3.696533246	-1.2010742212	-1.953125	2.4414062	-0.8544922	6.1931884	10.577587860000001	2.55527356	-0.6713867	-3.90625	-1.4038086	-9.65285643	-1.9415771760000002	3.234765576	2.8686523	-0.8544922	-0.36621094	-2.69523912	10.071558	4.6619384	0.8544922	-3.2958984	-0.061035156	7.1119384000000005	8.653955072	1.84946286	0.9765625	-2.0751953	-0.4272461	1549640436.098
-11.395849640000002	-1.4068359620000002	-3.1462402160000003	2.9907227	0.6713867	1.8310547	6.235058606	-3.6917480040000004	-1.0587158540000001	-1.7700195	2.1362305	0.36621094	6.32717302	10.81564946	2.3255859620000003	-0.6713867	-3.90625	-1.4038086	-9.668408246	-0.9043945288	3.084033246	2.9296875	-0.7324219	-0.7324219	-3.0971923920000006	10.242626800000002	3.9022949280000003	0.7324219	-3.540039	-0.061035156	6.456372300000001	10.17683058	2.96560054	1.4648438	-0.18310547	-0.79345703	1549640436.138
-9.30952176	-2.288500998	-3.96569838	2.5024414	-1.8920898	1.6479492	5.48857428	-3.958520468	-0.898413089	-1.4648438	1.8310547	2.0141602	6.153711060000001	10.711572480000001	1.9379882200000003	-0.6713867	-2.5024414	0.36621094	-9.668408246	-0.9043945288	3.084033246	2.9907227	-0.91552734	-1.0375977	-3.1390625	10.294067000000002	2.6940429320000003	0.7324219	-3.540039	-0.061035156	2.0193359620000004	9.953125	2.2239013580000004	1.0375977	-3.90625	-1.5258789	1549640436.178
-7.316503894	-3.640307608	-3.7228514400000003	3.3569336	0.7324219	2.0751953	5.48857428	-3.958520468	-0.898413089	-1.4648438	1.8310547	2.0141602	5.651269568	10.412500000000001	1.6137939300000002	-1.4038086	-2.9907227	1.159668	-9.46743161	0.6364257788	2.7131836060000003	3.4179688	-0.5493164	-1.2817383	-2.74428714	9.97585414	1.6592528960000001	0.18310547	-4.0893555	0.061035156	2.7909423920000003	9.16835962	-0.49526367800000004	1.7700195	-3.3569336	-1.0375977	1549640436.218
-7.315307608000001	-4.2587889400000005	-5.261279254	4.699707	2.0141602	2.0751953	5.8103759	-5.4443116	0.019140625	-1.7089844	2.2583008	3.6621094	5.20266124	10.300048920000002	0.9486572480000001	-1.4038086	-2.9907227	1.159668	-10.633813400000001	0.9510498200000002	3.4369384000000003	3.479004	-1.5258789	-1.6479492	-1.9918212860000002	9.93039586	1.063500998	0.61035156	-4.3945312	-0.12207031	0.716577176	9.858617720000002	-1.5563721040000003	1.0986328	-0.5493164	-0.12207031	1549640436.258
-8.5582518	-3.8448730040000005	-6.07714856	5.2490234	0.79345703	2.4414062	5.077050720000001	-6.331957968	0.4354492212	-1.8920898	1.8310547	4.333496	5.26965306	10.467528960000001	0.19738769960000002	-3.4179688	-4.8828125	1.4648438	-10.633813400000001	0.9510498200000002	3.4369384000000003	3.6621094	-0.24414062	-1.4648438	-1.9918212860000002	9.93039586	1.063500998	0.61035156	-4.3945312	-0.12207031	-1.144848642	10.941259980000002	-2.4153076080000004	0.8544922	-3.2348633	-0.61035156	1549640436.298
-8.365649460000002	-2.287304712	-6.25180661	4.3945312	0.30517578	2.5634766	4.894018570000001	-8.085717752	0.5574707068000001	-1.7089844	1.5258789	5.2490234	5.79243161	9.8334964	-0.2392578076	-3.4179688	-4.8828125	1.4648438	-9.267651260000001	1.3111327879999999	2.72395018	3.8452148	0.91552734	-1.5869141	-1.4678466460000001	10.29526358	1.2788329680000001	0.36621094	-2.6855469	0.061035156	0.5024413940000001	10.06079074	-2.6222655759999998	1.0986328	-4.333496	-1.159668	1549640436.337
-7.907470746	-1.6281494600000002	-5.6739991000000005	4.9438477	0.30517578	2.0751953	5.0603025200000005	-9.2724366	0.9139648560000001	-2.1362305	1.7089844	6.0424805	5.77329074	8.92670926	-0.32060547120000005	-3.1738281	-4.0283203	1.4038086	-8.755639480000001	1.1627929712000002	2.930908246	4.0893555	0.24414062	-1.4648438	-1.95234375	9.096582068	1.1807373200000002	-0.12207031	-3.1738281	-0.061035156	2.46794429	9.5619384	-2.007373004	0.8544922	-3.6010742	-0.91552734	1549640436.377
-8.13955072	-1.3853027160000002	-5.112939300000001	5.004883	0	1.5258789	5.228979532	-9.18391124	1.4582763580000002	-2.9296875	2.9296875	5.92041	5.4526857	8.585766574	-0.2763427716	-2.380371	-3.4179688	2.5634766	-8.755639480000001	1.1627929712000002	2.930908246	4.3945312	0.4272461	-1.3427734	-1.81118161	8.62763678	1.1472412140000001	-0.12207031	-3.1738281	-0.061035156	2.9237304320000006	9.21860324	-1.5587646760000002	0.91552734	-2.319336	-0.61035156	1549640436.417
-8.15390625	-1.4570800720000001	-4.804296924000001	5.3100586	0.9765625	1.4038086	5.00766574	-8.99609375	1.93439946	-2.9907227	4.1503906	5.2490234	5.05671376	8.468530252	-0.31223143000000003	-2.380371	-3.4179688	2.5634766	-8.76760234	0.5514892572000001	3.31611322	4.3945312	0.18310547	-1.3427734	-1.1209228240000002	8.935082968000001	1.235766574	0.61035156	-3.7841797	-0.30517578	2.2944824280000002	9.374121106	-1.488183606	0.79345703	-2.9296875	-0.24414062	1549640436.457
-8.7364991	-1.35419928	-5.170361420000001	5.1879883	0.61035156	1.2817383	4.445410144	-9.004467752000002	1.9547363220000002	-2.9907227	4.1503906	5.2490234	4.850952176000001	8.443408246	-0.3971679712	-2.6245117	-3.540039	2.319336	-8.83220198	0.36965332460000005	3.5135009000000004	4.4555664	0.48828125	-1.4038086	-0.5909667932	9.486572480000001	1.476220746	0.91552734	-3.7841797	-0.6713867	2.192797824	9.387280252000002	-1.683178714	0.061035156	-3.7841797	0.061035156	1549640436.497
-8.89919429	-0.7213623200000001	-5.073461960000001	5.3100586	0.24414062	1.4648438	4.300659146	-9.131274460000002	1.701123004	-2.380371	3.6621094	4.699707	4.922729532	8.431445288	-0.46774902160000004	-2.6245117	-3.8452148	1.7089844	-8.83220198	0.36965332460000005	3.5135009000000004	4.5776367	0.5493164	-1.4648438	-0.5909667932	9.486572480000001	1.476220746	0.91552734	-3.7841797	-0.6713867	2.628247104	9.25090306	-2.140161142	0.061035156	-3.7841797	0.061035156	1549640436.537
-8.87766124	0.37683107	-4.86411142	5.004883	1.0375977	1.5258789	4.779174820000001	-9.170751800000001	1.489379892	-1.159668	2.380371	3.3569336	5.1691648400000005	8.39555661	-0.37204589660000004	-2.5024414	-4.1503906	1.0375977	-8.69223642	-0.1579101538	3.5589599640000005	4.4555664	0.79345703	-1.5258789	-0.8457763580000002	10.090698380000001	2.1114501800000003	0.9765625	-3.7841797	-1.0986328	3.0553222840000003	9.23654802	-2.205957068	-0.4272461	-3.2958984	0.18310547	1549640436.577
-9.034375	1.08383786	-5.0626952880000005	4.0893555	0.7324219	1.2207031	5.157201980000001	-8.9410643	1.315917932	-1.2207031	3.0517578	2.4414062	5.349804712	8.296264480000001	-0.053833007200000005	-2.1362305	-3.90625	0.30517578	-8.388378894	-0.534741214	3.3041503600000004	4.4555664	0.8544922	-1.4648438	-0.9223388580000002	10.184009080000001	2.217919928	0.7324219	-3.90625	-1.2817383	2.9847412140000005	9.120507788000001	-2.45	-0.48828125	-2.9296875	-0.24414062	1549640436.617
-8.741284440000001	0.976171875	-4.99450679	3.4179688	0.30517578	0.91552734	5.380908246000001	-8.58217752	1.37214357	-1.2817383	4.0893555	1.6479492	5.457470746	8.19936502	0.4067382788	-1.3427734	-2.8076172	-1.4038086	-8.388378894	-0.534741214	3.3041503600000004	4.0893555	0.18310547	-1.5258789	-0.8529540740000001	10.008153960000001	2.27893071	0.7324219	-3.90625	-1.2817383	3.0397704680000004	9.06069339	-2.5086182100000003	-0.61035156	-3.4179688	-0.6713867	1549640436.657
-8.83579074	0.46416014400000005	-4.675097644	3.1738281	0.61035156	1.0986328	5.3821045320000005	-8.399145468	1.29558107	-0.8544922	4.3945312	0.7324219	5.462255890000001	8.138354532000001	0.7476806610000001	-1.3427734	-2.8076172	-1.4038086	-8.535522660000002	-1.05991214	3.2527099640000006	3.6010742	-0.061035156	-1.3427734	-0.4091308606000001	9.920825180000001	2.3076415740000003	0.6713867	-4.333496	-1.6479492	3.66303714	9.015234620000001	-2.16408696	-0.79345703	-2.8686523	-0.61035156	1549640436.697
-8.39077176	0.3002685504	-4.614086960000001	2.6245117	0.4272461	1.4038086	5.208642572	-8.415893570000001	1.114941394	-0.18310547	3.3569336	-0.4272461	5.589062500000001	8.0390625	0.923535144	-1.3427734	-2.6855469	-2.1972656	-8.134765380000001	-0.7775878600000001	2.845971646	3.112793	0	-1.159668	-0.153125	9.676782248	2.24064946	0.24414062	-4.0283203	-1.7700195	4.059008786	8.662329074	-1.961914038	-1.159668	-2.5024414	-0.4272461	1549640436.737
-8.192187500000001	-0.34213867800000003	-4.425073380000001	2.1362305	0.36621094	1.3427734	5.2229982	-8.399145468	0.778784146	0.30517578	2.5634766	-1.4648438	5.744580072	7.946948380000001	1.0144531250000002	-1.6479492	-2.4414062	-3.479004	-8.134765380000001	-0.7775878600000001	2.845971646	2.746582	-0.36621094	-1.0375977	-0.718969748	9.0858152	1.9559326080000001	0.24414062	-4.0283203	-1.7700195	4.610498004000001	8.488867212	-1.1723632788	-2.0141602	-2.0751953	0.36621094	1549640436.777
-9.521264480000001	-2.0911132200000004	-3.5015380400000002	1.7700195	-0.5493164	1.0375977	5.2337644800000005	-8.322582968	0.227294928	0.48828125	2.319336	-2.5634766	5.6058107	8.69582518	0.833813498	-1.6479492	-2.4414062	-3.479004	-9.98542482	0.25959472840000003	2.5086182100000003	2.8076172	-1.159668	-1.0375977	-1.464257788	9.13725589	1.623364218	-0.48828125	-4.5776367	-1.2817383	4.756445288	9.133667032	0.38640135800000003	-3.2348633	-0.9765625	1.7089844	1549640436.817
-11.802587860000001	-3.7982177520000002	-3.6068116	1.953125	0.61035156	0.9765625	5.18710962	-8.823827880000001	-0.5120117212	0.24414062	2.4414062	-3.2958984	5.33186052	10.57041034	0.0454589856	-2.1972656	-2.9907227	-3.7841797	-12.1303714	-0.4821044928	4.5159912140000005	3.2958984	-1.6479492	-1.0375977	-1.51928714	10.51179164	2.3949707460000003	-0.48828125	-4.5776367	-1.2817383	5.5519773400000005	11.79660692	1.7848632200000003	-3.1738281	-3.540039	5.004883	1549640436.857
-11.75234424	-3.7324219240000005	-3.3460204680000003	3.8452148	-1.7700195	1.159668	5.234961060000001	-10.175634980000002	-1.375732428	-0.24414062	3.4179688	-3.4179688	5.7613278800000005	11.95571286	-0.7799804712000001	-3.3569336	-6.225586	-4.211426	-12.1303714	-0.4821044928	4.5159912140000005	4.0283203	0.36621094	-1.6479492	-2.180834964	11.35397914	3.5422119600000004	0.91552734	-4.5166016	-0.9765625	2.7885498200000005	14.076733720000002	3.0720702880000004	-4.0893555	-2.319336	5.7373047	1549640436.897
-10.65175818	-2.6485839660000003	-2.5445067900000002	4.760742	0.12207031	0.9765625	5.307934800000001	-10.9484375	-2.229882788	-0.79345703	4.272461	-2.9907227	6.50900908	11.239135880000001	-0.538330072	-3.3569336	-6.225586	-4.211426	-9.94953624	-1.035986322	2.282519568	4.0283203	2.6245117	-1.3427734	-4.340136780000001	10.344311600000001	3.581689496	0.4272461	-2.8686523	-0.8544922	-1.8602295320000002	14.94404254	2.6103027160000005	-4.333496	-5.92041	4.4555664	1549640436.937
-10.58955072	-2.4643554320000005	-3.9070800720000003	4.0893555	-2.6245117	0.4272461	5.380908246000001	-10.27014128	-2.6174804320000002	-1.5869141	5.493164	-3.112793	6.29367662	10.67089856	0.458178714	-1.953125	-5.3100586	-2.8076172	-9.94953624	-1.035986322	2.282519568	4.1503906	-0.061035156	-1.2207031	-4.647582968	9.62294928	2.8220459260000004	0.61035156	-5.1879883	-1.0986328	-2.4200927520000004	12.95820288	1.8458740020000002	-4.3945312	-8.483887	2.746582	1549640436.977
-7.803393570000001	-2.27294928	-1.676000998	4.5166016	-0.79345703	1.2207031	5.0280027	-10.014135880000001	-3.051733426	-1.7700195	5.6762695	-3.7231445	5.2229982	10.034472840000001	0.7393066100000001	-1.2817383	-4.5776367	0.30517578	-9.49255342	-1.061108426	2.7993163940000003	4.638672	0.30517578	-1.2207031	-3.18332518	9.248510880000001	2.7371094240000002	0.61035156	-5.1879883	-1.0986328	-0.2978759784	10.35388228	1.161596646	-4.5776367	-5.065918	2.1972656	1549640437.017
-7.224389480000001	-1.23696286	-1.4367432100000002	5.2490234	1.2207031	1.4038086	4.34611821	-9.30832518	-3.5206787140000007	-1.4038086	3.7841797	-3.90625	4.60930162	8.425463760000001	1.181933606	-1.2817383	-4.5776367	0.30517578	-8.082128894	-1.83151857	2.213134784	4.8217773	0.61035156	-1.4038086	-2.22629393	8.082128894	2.726342752	1.0375977	-4.638672	-1.2817383	1.1101562500000002	8.85732428	0.717773462	-4.0283203	-2.380371	1.3427734	1549640437.057
-7.93139676	-0.29667969240000003	-1.848266574	4.699707	0.7324219	1.0986328	4.249218750000001	-7.7399900200000005	-3.6917480040000004	-1.7700195	2.9907227	-3.8452148	4.66433107	7.583276260000001	1.6843750000000002	-1.953125	-5.6762695	0.61035156	-8.082128894	-1.83151857	2.213134784	4.699707	0.48828125	-1.159668	-1.77290036	7.6239501800000005	2.9165527160000004	1.0375977	-4.638672	-1.2817383	1.776489218	7.529443390000001	-0.41271972840000004	-4.0283203	-2.380371	1.3427734	1549640437.097
-8.140747300000001	-0.192602536	-1.3290771760000002	3.8452148	1.5258789	0.91552734	4.48488768	-6.857128894000001	-3.645092752	-1.7700195	2.9907227	-3.8452148	4.651171924000001	7.900292932000001	1.9140625000000002	-1.953125	-4.0893555	0.4272461	-7.9625	-2.3243896760000005	2.190405252	4.4555664	0.061035156	-1.0375977	-1.21901857	8.224487320000001	3.3555908540000003	1.0375977	-4.8217773	-0.8544922	1.1651855432	7.346411240000001	-0.05502929712000001	-2.4414062	-1.159668	-0.061035156	1549640437.137
-8.56303714	-0.1363769568	-0.8888427520000001	3.2958984	1.6479492	1.0375977	4.48488768	-6.857128894000001	-3.645092752	-2.2583008	4.333496	-3.6621094	4.651171924000001	7.900292932000001	1.9140625000000002	-1.953125	-4.0893555	0.4272461	-8.098876800000001	-2.83879393	2.4727295320000002	4.0283203	-0.24414062	-1.0375977	-0.909179712	8.834594748	3.976464856	1.0986328	-4.3945312	-0.6713867	1.114941394	7.01743161	0.113647464	-1.8310547	-2.6245117	-1.0986328	1549640437.177
-9.13725589	0.3194091754	-0.8457763580000002	3.0517578	2.1972656	1.2207031	4.648779254000001	-6.986327880000001	-3.458471646	-2.2583008	3.479004	-2.746582	5.23735324	8.62045926	2.081542932	-1.8310547	-3.9672852	0.18310547	-8.468530252	-3.051733426	2.77180162	3.6010742	-0.36621094	-1.0986328	-0.8756836060000002	9.402832068	4.59733876	1.0986328	-3.7231445	-0.7324219	3.00986322	6.470727340000001	-0.1040771466	-0.24414062	-3.7231445	-0.48828125	1549640437.217
-9.92919928	0.5275634784000001	-1.8410888580000002	3.0517578	2.746582	0.91552734	4.92871106	-7.13825679	-3.08881839	-2.1362305	3.0517578	-2.380371	5.86899411	8.972167932000001	2.5421141200000004	-1.2207031	-3.7231445	0.061035156	-8.84177266	-3.3472167540000006	3.14504393	2.9907227	0	-1.0986328	-1.0192382788	9.91484424	4.841381790000001	0.91552734	-3.2958984	-0.91552734	7.19567842	7.71247554	-0.13398437500000002	-0.61035156	-5.554199	-0.5493164	1549640437.257
-11.44489766	0.8314209260000001	-2.27893071	2.1972656	0.91552734	0.6713867	4.9442626800000005	-7.567724640000001	-2.726342752	-2.0141602	2.6855469	-1.953125	6.345117212	9.098974640000002	3.2503173920000004	-0.5493164	-2.1362305	-0.18310547	-8.81665036	-2.6892577880000004	3.487182608	2.380371	-0.12207031	-1.0375977	-1.400854532	9.9100589	4.71457518	0.24414062	-2.8686523	-0.7324219	9.29157698	7.621557608000001	3.4046385800000003	-0.8544922	-4.8217773	-0.79345703	1549640437.297
-12.54667932	1.107763678	-1.8351074280000002	1.4648438	1.159668	0.7324219	4.737304712	-8.10246556	-2.4021484620000004	-1.8310547	2.0751953	-1.2817383	6.2374510800000005	9.217407248	3.4548827880000004	-0.18310547	-0.61035156	-0.18310547	-8.81665036	-2.6892577880000004	3.487182608	2.380371	-0.7324219	-0.8544922	-1.489379892	9.83229982	4.495654254000001	0.24414062	-2.8686523	-0.7324219	8.752050720000002	8.77358426	4.00756839	0	-1.0986328	-0.4272461	1549640437.337
-12.95341754	0.37683107	-2.70839856	1.4648438	-0.9765625	0.7324219	4.4322509000000005	-8.407519568	-2.0157471040000003	-1.8310547	1.5258789	-0.4272461	6.425268570000001	9.8	3.1952880400000003	-0.91552734	-2.0751953	-0.18310547	-9.4423098	-2.5313476440000002	3.708496106	2.1972656	-1.2817383	-0.91552734	-1.2884033540000002	10.79292032	4.366455072	0.36621094	-3.112793	-0.61035156	4.59733876	9.04753444	1.1556152160000002	0.061035156	-4.4555664	-2.0141602	1549640437.377
-10.35029254	-1.1304931610000002	-2.910571286	1.4038086	-1.0375977	1.4038086	4.0602050720000005	-8.798706070000001	-1.4522949280000002	-2.0141602	1.159668	0.5493164	7.134667932000001	10.17204622	2.851953076	-0.91552734	-2.0751953	-0.18310547	-9.89091754	-2.032495108	3.6283447480000004	2.1972656	-0.061035156	-1.0375977	-1.2860107820000002	11.380298020000001	4.28151857	0.30517578	-3.112793	-0.30517578	7.004272660000001	9.688745108	1.6305420320000001	0.9765625	-2.9296875	-1.8310547	1549640437.417
-8.9829348	-1.9942138580000002	-3.4620605040000005	1.8920898	0	1.159668	3.8735839660000004	-8.88842752	-0.49526367800000004	-2.2583008	1.4038086	1.5869141	7.525854532	9.894507280000001	2.7072021760000005	-0.6713867	-1.4038086	-0.30517578	-9.89091754	-2.032495108	3.6283447480000004	1.8920898	-1.0986328	-1.2207031	-1.47263179	10.89460414	3.8245362400000005	-0.061035156	-2.5634766	0	2.5815917540000006	9.834692000000002	0.6376221040000001	1.2207031	-3.90625	-1.6479492	1549640437.457
-7.952929712	-3.3472167540000006	-3.652270468	1.8920898	-1.2207031	1.0375977	3.7659179320000007	-8.59294429	0.5849853534	-2.0141602	1.8920898	2.2583008	7.250707968	9.000878894000001	2.733520468	-0.30517578	-0.12207031	0.12207031	-9.542798020000001	-1.5707275360000001	3.0947998200000004	1.5258789	0	-1.159668	-1.46665036	9.445898560000002	2.810082968	-0.4272461	-2.1972656	0.18310547	2.442822284	9.21501448	-0.832617212	0.5493164	-3.479004	-1.6479492	1549640437.497
-7.5772949280000015	-3.6367187500000004	-3.813769568	3.479004	0.5493164	1.3427734	3.452490216	-8.297461060000002	1.3063476440000001	-1.2817383	1.5258789	2.4414062	6.6752929320000005	8.38120108	2.34113768	-0.5493164	0.061035156	0.91552734	-10.01174272	0.29667969240000003	2.3925780760000004	1.4648438	-1.0986328	-1.2207031	-1.5707275360000001	8.508007788	1.715478534	-0.79345703	-1.5869141	0.12207031	2.94526358	9.404028060000002	-1.988232428	1.159668	-1.8920898	-1.159668	1549640437.537
-8.45896016	-2.5875733800000003	-4.52077626	3.7231445	1.7089844	1.5869141	3.160595746	-8.32976088	1.50493161	-0.7324219	0	2.380371	6.324780252000001	8.661132788000002	1.516894568	-1.5869141	-0.61035156	1.5869141	-10.01174272	0.29667969240000003	2.3925780760000004	1.5258789	0.18310547	-1.0375977	-1.5970459260000003	9.07504892	1.25729982	-0.79345703	-1.5869141	0.12207031	2.135375998	9.79880342	-1.9200439300000003	1.159668	-1.8920898	-1.159668	1549640437.577
-9.448290740000001	-1.1101562500000002	-5.656054712	2.2583008	0.30517578	1.5258789	3.289794928	-9.228173920000001	1.5432128600000001	-0.91552734	-0.24414062	2.746582	6.442016574	9.157592752000001	0.3804199280000001	-2.5024414	-1.0375977	1.5869141	-10.13376448	0.8649169928000001	2.548095746	1.7089844	-0.18310547	-0.8544922	-1.6030273560000001	9.937573380000002	1.6783935700000001	-0.48828125	-1.5258789	0.61035156	1.546801718	9.945947480000001	-2.08752446	0.18310547	-2.6855469	-1.4648438	1549640437.617
-9.064282248	-0.6747070288	-5.02680661	1.5258789	-0.9765625	1.2207031	3.721655252	-10.112231920000001	1.8434814300000002	-0.91552734	-0.24414062	2.746582	6.78176268	8.713769568	-0.308642572	-3.0517578	-1.8310547	1.4648438	-9.03317842	0.16030273560000002	3.109155252	2.1362305	0.18310547	-0.79345703	-1.617382788	9.471020468	1.9918212860000002	-0.061035156	-0.9765625	1.159668	1.8662109620000003	9.449487320000001	-2.24064946	0.4272461	-2.6855469	-1.7089844	1549640437.656
-8.303442392000001	-0.6447998200000001	-3.9130616000000003	2.0751953	-0.18310547	0.6713867	3.927417032	-9.61816394	2.21433107	-1.5258789	2.1972656	3.1738281	6.699218750000001	8.115625000000001	-0.5622558606000001	-2.5634766	-2.319336	2.0141602	-9.03317842	0.16030273560000002	3.109155252	2.1972656	-0.12207031	-0.8544922	-1.4582763580000002	8.959009080000001	2.229882788	0	-0.7324219	0.9765625	2.11743161	9.363354532	-2.097094748	0.4272461	-2.6855469	-1.7089844	1549640437.696
-7.946948380000001	-0.6830810700000001	-3.637915036	2.5634766	0.91552734	0.4272461	3.8640135800000004	-8.86330571	2.32319339	-1.2207031	2.0141602	2.4414062	6.699218750000001	8.115625000000001	-0.5622558606000001	-1.7089844	-2.0751953	2.5634766	-8.50441893	-0.2452392572	2.93808606	1.8310547	-0.12207031	-0.7324219	-0.6125	8.738891574	2.319604532	0.18310547	-1.2817383	0.61035156	2.5397216460000003	9.07863768	-1.830322284	0.61035156	-2.5024414	-1.7089844	1549640437.736
-8.419482428	-0.36367187500000003	-3.9118652160000003	2.6245117	1.2817383	0.48828125	3.721655252	-8.436230432	2.146142572	-1.2207031	2.0141602	2.4414062	5.94436052	6.918139480000001	-0.24643554320000002	-0.9765625	-1.4648438	2.4414062	-8.47451178	-0.25959472840000003	3.3555908540000003	1.7089844	0.061035156	-0.5493164	0.10048827880000001	8.646777160000001	2.4488037140000003	0.4272461	-1.159668	-0.061035156	3.1079589660000004	9.01044928	-1.524072284	0.30517578	-1.8920898	-1.3427734	1549640437.776
-9.133667032	0.46774902160000004	-4.269555710000001	2.0141602	0.4272461	0.48828125	3.6355224640000006	-8.20534694	1.7980224640000002	-0.7324219	1.2817383	1.7700195	5.9993894800000005	6.62504892	0.16987304320000002	-0.36621094	-1.0986328	1.953125	-8.47451178	-0.25959472840000003	3.3555908540000003	1.5869141	0.30517578	-0.5493164	0.2428466754	8.859716754	2.403344748	0.4272461	-1.159668	-0.061035156	2.851953076	9.20305162	-1.540820288	0.30517578	-1.8920898	-1.3427734	1549640437.816
-9.023608426000001	0.6890625	-4.322192392000001	1.159668	0.18310547	0.24414062	3.6307373200000006	-8.135961960000001	1.5360351440000002	-0.30517578	0.7324219	1.3427734	5.9993894800000005	6.62504892	0.16987304320000002	0	-0.79345703	1.2817383	-8.39077176	-0.17465820680000002	3.25151358	1.4648438	0.48828125	-0.4272461	0.19499511780000003	9.232959260000001	2.410522464	0.48828125	-0.48828125	-0.24414062	2.6306396760000004	9.18391124	-2.0743652160000003	0	-1.5258789	-1.4038086	1549640437.857
-9.25927716	0.12919922120000002	-4.4322509000000005	1.159668	-0.18310547	-0.12207031	3.7276367800000005	-8.048632788	1.425976538	-0.30517578	0.91552734	1.0375977	6.997094748	6.695629892	1.0742675720000001	0.18310547	-0.61035156	0.61035156	-8.374023560000001	-0.23566894960000004	3.3687500000000004	1.4648438	0.36621094	-0.4272461	0.0478515625	9.596630890000002	2.496655252	0.48828125	-0.61035156	-0.24414062	2.573217752	9.383691394000001	-1.7824707460000002	-0.5493164	-1.2207031	-1.0375977	1549640437.896
-9.12888179	0.062207030760000004	-4.254003894	0.9765625	-0.91552734	0	3.69533696	-8.062988220000001	1.37214357	-0.12207031	0.91552734	0.6713867	7.54858426	6.916943390000001	1.599438498	0.4272461	-0.48828125	0.061035156	-8.374023560000001	-0.23566894960000004	3.3687500000000004	1.0375977	-0.30517578	-0.4272461	0.0478515625	9.596630890000002	2.496655252	0.48828125	-0.61035156	-0.24414062	2.4081298920000003	9.268847840000001	-1.387695288	-0.5493164	-1.2207031	-1.0375977	1549640437.936
-8.86928714	0.21652832460000004	-3.776684604	0.5493164	-0.4272461	0.061035156	3.5900634000000005	-8.2089357	1.193896466	0.12207031	0.24414062	0.18310547	7.54858426	6.916943390000001	1.599438498	0.36621094	-0.5493164	-0.24414062	-8.802294928000002	-0.42109375000000004	3.6893554320000006	0.79345703	0.061035156	-0.4272461	0.424682608	10.05361322	2.7311278960000003	0.4272461	-0.91552734	-0.36621094	1.753759784	9.36933606	-2.020532248	-1.0986328	-0.6713867	-0.91552734	1549640437.976
-8.85493161	0.339746106	-4.076953076	0.91552734	0.36621094	0.5493164	3.494360324	-8.18500998	0.9115722840000001	0.18310547	-0.24414062	-0.12207031	7.90148912	7.0951902	1.9176513580000003	0.18310547	-0.5493164	-0.48828125	-8.895605432000002	-0.6077148560000001	3.6881591460000003	0.48828125	0.24414062	-0.5493164	0.416308606	10.34191942	2.83879393	0.4272461	-0.79345703	-0.61035156	1.4415283540000001	9.523657248000001	-1.739404254	-1.0986328	-1.0986328	-0.9765625	1549640438.016
-9.267651260000001	1.09819339	-4.716967752	0.4272461	0	0.7324219	3.4369384000000003	-8.11203624	0.6914550720000001	0.18310547	-0.24414062	-0.12207031	8.380004892	7.4325439300000005	2.295678714	0.24414062	-0.061035156	-0.8544922	-8.606103240000001	-0.47373047120000006	3.3962646760000004	0.12207031	0.18310547	-0.5493164	-0.0681884784	10.576391280000001	2.628247104	0	-0.30517578	-0.6713867	1.546801718	9.90527356	-2.215527356	-1.0986328	-1.0986328	-0.9765625	1549640438.056
-10.084716460000001	0.6555663939999999	-4.779174820000001	-0.6713867	0.061035156	0.48828125	3.289794928	-8.333349640000002	0.42109375000000004	0.061035156	-0.18310547	-0.4272461	8.380004892	7.4325439300000005	2.295678714	0.30517578	0.48828125	-1.0986328	-8.63601088	-0.2512207068	3.575707968	0	-0.48828125	-0.48828125	-0.611303714	11.013037140000002	2.6581542540000003	-0.6713867	-0.61035156	-0.5493164	3.2706542540000005	10.29047824	-1.909277356	-1.8310547	-1.2207031	-1.159668	1549640438.096
-11.535815200000002	-0.7476806610000001	-5.20983876	-1.0986328	-0.18310547	0.12207031	3.172558606	-9.05231929	0.2452392572	-0.24414062	-0.12207031	-0.61035156	8.37163089	8.228076080000001	2.519384784	0.061035156	0.61035156	-1.3427734	-9.62653804	-0.48808594240000003	3.4417237400000005	-0.12207031	-1.953125	-0.4272461	-1.195092752	11.6626223	3.1187255400000002	-1.2817383	-1.159668	-0.36621094	6.690844748	10.96757788	0.3002685504	-3.2958984	-0.12207031	1.4038086	1549640438.136
-11.300146760000002	-2.227490216	-4.69423822	-0.9765625	-2.0141602	0.061035156	3.2658691100000006	-10.466333360000002	0.037084961060000005	-0.24414062	-0.4272461	-0.18310547	7.7902346200000006	9.790429712	2.1341797120000003	-0.5493164	0.12207031	-1.6479492	-11.595629500000001	-1.085034146	4.504028354000001	-0.061035156	-1.2817383	-0.4272461	-1.195092752	11.6626223	3.1187255400000002	-0.7324219	-1.4648438	-0.061035156	6.416894568	11.3396241	1.9702880400000002	-3.2958984	-0.12207031	1.4038086	1549640438.176
-9.2389402	-2.2573974640000003	-2.13178714	-0.061035156	-2.0141602	0.6713867	3.69533696	-11.464038040000002	-0.0837402356	-0.36621094	-0.30517578	0	7.7902346200000006	9.790429712	2.1341797120000003	-0.8544922	-0.48828125	-1.953125	-11.017822480000001	-1.00129393	3.9609130400000003	0.24414062	1.3427734	-0.4272461	-2.018139676	9.11452626	3.15102536	-0.4272461	-0.61035156	-0.12207031	3.561352536	10.88503444	0.8577392572	-3.2348633	-0.79345703	5.859375	1549640438.216
-7.8620117800000004	-1.3015625000000002	-0.6280517572	-0.061035156	1.8310547	0.6713867	4.080542032	-9.8933107	0.12202148560000001	-0.8544922	0.7324219	-0.8544922	6.549682608000001	7.86560054	1.665234424	-0.7324219	-0.30517578	-1.0375977	-8.825024460000002	-0.8230468750000001	1.7489746400000001	0.48828125	0.4272461	-0.30517578	-3.0792480040000005	7.529443390000001	2.6222655759999998	-0.79345703	0.24414062	-0.4272461	1.25729982	11.33842752	1.6484863220000001	-2.6855469	-0.61035156	5.493164	1549640438.256
-10.160083360000002	-2.04086911	-2.613891574	0.4272461	0.9765625	-0.18310547	3.8269287140000006	-8.26276857	0.40434570680000004	-0.8544922	0.7324219	-0.8544922	5.380908246000001	8.524755890000002	1.1735596040000003	-1.0375977	-0.24414062	-0.061035156	-8.825024460000002	-0.8230468750000001	1.7489746400000001	0.8544922	-0.5493164	-0.061035156	-2.6784912140000006	8.87646466	2.9979003600000005	-0.5493164	-0.91552734	-0.24414062	-0.03588867212	11.637500000000001	-0.15671386780000002	-2.6855469	-0.61035156	5.493164	1549640438.296
-10.26894568	-1.7310302520000003	-3.410620108	0.79345703	-3.540039	0.24414062	3.18332518	-8.875268570000001	0.4342529254	-0.6713867	1.8310547	-2.1362305	5.380908246000001	8.524755890000002	1.1735596040000003	-1.5258789	-1.2207031	-0.18310547	-9.24492212	-1.697534146	2.3937744600000004	0.48828125	-0.18310547	-0.12207031	-1.8004150360000002	9.506909440000001	3.5745117800000004	0.18310547	-1.8310547	0.12207031	1.5898682100000001	10.44838858	0.15551757200000002	-0.30517578	-1.3427734	4.760742	1549640438.336
-8.193384080000001	-0.7476806610000001	-1.33386232	-0.18310547	0	0.36621094	2.604321286	-9.49255342	0.007177734620000001	0.061035156	0.61035156	-1.8310547	5.83669429	7.9792482	1.168774411	-1.4648438	-1.7089844	-0.6713867	-8.83579074	-1.7812744600000001	2.5265625000000003	0.5493164	-0.24414062	-0.48828125	-1.70471196	8.557055710000002	3.7814697480000006	0.36621094	-0.61035156	0	2.8627197480000004	9.76171875	0.6723144568000001	1.2817383	1.953125	4.1503906	1549640438.376
-8.067773560000001	-0.0813476538	-1.6915527160000003	0.061035156	0.24414062	-0.30517578	2.4870849640000006	-8.47211911	-0.3505126800000001	0.12207031	0.12207031	-1.7700195	5.70629892	7.68735324	1.6365234620000002	-0.6713867	-1.0375977	-0.36621094	-8.747265380000002	-1.4774170320000002	2.818457068	0.61035156	0.61035156	-0.24414062	-1.4798096040000002	8.250805710000002	3.7025146760000003	0.24414062	-0.61035156	-0.30517578	2.2203125000000004	8.463745108000001	0.0657958966	1.2817383	1.953125	4.1503906	1549640438.416
-7.964892572	-0.005981445288000001	-1.783667032	-0.12207031	-0.30517578	-0.30517578	2.4667480040000003	-7.9026857	-0.6029296924	-0.12207031	0.6713867	-1.5258789	5.70629892	7.68735324	1.6365234620000002	-0.18310547	-0.18310547	-0.18310547	-8.1670652	-1.6903564300000002	2.387792932	0.48828125	0	-0.12207031	-1.264477536	8.29506839	3.785058606	0	-0.79345703	-0.48828125	1.4618652160000003	7.649072480000001	0.2380615216	2.319336	4.4555664	2.1362305	1549640438.456
-8.033081070000001	0.11484375000000001	-1.4618652160000003	0.061035156	0.91552734	0.12207031	2.3710449280000003	-7.7687010800000005	-0.71538089	-0.12207031	0.9765625	-1.0986328	5.279223740000001	7.603613220000001	1.9954101440000003	-0.12207031	-0.12207031	-0.4272461	-7.982836960000001	-2.217919928	2.7454834260000003	0.24414062	0.4272461	-0.12207031	-1.2010742212	8.26276857	4.076953076	0	-0.61035156	-0.61035156	0.592163089	7.54260234	-0.08732910340000001	1.5258789	1.8310547	1.0375977	1549640438.496
-8.89919429	0.9737792932	-2.138964856	-0.4272461	0.48828125	0.18310547	2.350707968	-7.611987320000001	-0.7955322480000001	0.12207031	0.48828125	-0.7324219	5.459863220000001	7.643090560000001	2.318408246	-0.18310547	-0.48828125	-0.6713867	-8.01035144	-2.568432608	2.719165036	-0.24414062	-0.36621094	0	-0.9606201080000001	8.644384980000002	4.31979982	0.18310547	-0.48828125	-0.7324219	1.726245108	6.74946286	0.9175537140000001	1.5258789	1.8310547	1.0375977	1549640438.536
-9.35378444	1.6090087860000002	-2.326782248	-1.6479492	0	0	2.5433105040000004	-7.94335962	-0.92473143	0.48828125	0	-0.30517578	5.459863220000001	7.643090560000001	2.318408246	0.061035156	-0.48828125	-0.9765625	-8.30942392	-2.644995108	3.34243161	-0.61035156	0.061035156	0.24414062	-0.6914550720000001	9.15639676	4.5088134	0.30517578	-0.4272461	-0.7324219	3.599633786	7.216015380000001	1.8075927520000004	1.4648438	2.9296875	-0.5493164	1549640438.576
-9.67438948	0.965405252	-2.6198730040000004	-2.9296875	0.9765625	-0.5493164	2.8555420320000002	-8.432641574	-1.053930661	0.61035156	-0.36621094	0.061035156	6.82602536	7.968481430000001	3.027807608	0.48828125	0.061035156	-1.2207031	-8.19697284	-2.58278804	3.3328614200000004	-0.8544922	-0.61035156	0.18310547	-0.6507812500000001	9.207836960000002	4.655957068	0.18310547	-0.061035156	-0.6713867	7.6311277	8.502026260000001	3.561352536	-0.6713867	1.8310547	-0.5493164	1549640438.616
-11.151807100000001	0.2643798822	-2.4404297120000003	-1.7089844	0.48828125	-0.36621094	3.0804442900000004	-8.56303714	-1.0563232428000002	0.5493164	-0.7324219	0.061035156	7.17653804	7.9936032400000006	3.3567871400000002	0.61035156	0.5493164	-1.0986328	-8.61328125	-2.588769568	3.8089844240000006	-1.0375977	-0.48828125	0.18310547	-0.717773462	9.33942842	4.49924321	0.061035156	0.24414062	-0.7324219	11.0417482	9.278417932000002	4.15830072	-0.6713867	1.8310547	-0.5493164	1549640438.656
-11.45566394	1.7776855040000001	-1.906884784	-1.3427734	-0.061035156	0.24414062	3.160595746	-8.97097194	-0.9797607428000001	0.4272461	-0.8544922	-0.061035156	7.17653804	7.9936032400000006	3.3567871400000002	0.6713867	0.48828125	-0.91552734	-9.043945288000002	-2.0911132200000004	3.9752685700000003	-1.2207031	-0.18310547	0.48828125	-0.7105957068000001	9.651660340000001	4.367651260000001	0	0.24414062	-0.48828125	5.590259080000001	8.09648462	1.7214599640000001	-1.4648438	1.953125	-2.0751953	1549640438.696
-10.65773912	1.189111322	-2.0564209260000004	-3.540039	0.7324219	-0.18310547	3.027807608	-9.581079074	-0.8290283540000001	0.4272461	-0.8544922	-0.061035156	7.909863220000001	8.39794928	3.202465854	0.5493164	0.7324219	-0.8544922	-8.75444339	-1.833911142	4.29946286	-1.0375977	-0.18310547	0.5493164	-0.8314209260000001	10.084716460000001	4.46694339	0	0.48828125	-0.12207031	-0.65676268	6.47910144	0.35649413939999997	4.3945312	4.1503906	-1.8310547	1549640438.736
-11.24152806	-2.5612548920000004	-3.8664062500000003	-0.91552734	0.48828125	-1.0375977	2.94526358	-9.426757788000002	-0.4450195288	0.36621094	-1.0986328	0.5493164	8.335742212000001	8.99609375	2.910571286	0.5493164	0.91552734	-0.61035156	-8.557055710000002	-2.60910643	3.676196286	-1.4038086	-1.953125	0.4272461	-0.708203125	10.89101538	4.164282248	-0.061035156	0.6713867	0.36621094	4.62604982	12.288280760000001	3.6068116	4.3945312	4.1503906	-1.8310547	1549640438.776
-11.50471196	-3.9070800720000003	-4.42866214	1.7700195	-1.0375977	-0.36621094	2.94526358	-9.426757788000002	-0.4450195288	0.36621094	-1.0986328	0.5493164	8.335742212000001	8.99609375	2.910571286	0.8544922	1.5869141	-0.5493164	-10.450780760000002	-1.7669189300000003	4.385595746	-1.4038086	-1.5258789	0.18310547	-0.708203125	10.89101538	4.164282248	-0.4272461	0.7324219	0.8544922	4.62604982	12.288280760000001	3.6068116	1.953125	-1.6479492	-0.36621094	1549640438.816
-9.32866214	-1.642504892	-3.4010498200000003	0.36621094	-1.0375977	0.24414062	2.633032248	-10.12539038	-0.288305661	0.91552734	-2.6245117	1.2817383	8.11682158	10.21032698	2.018139676	0.91552734	2.2583008	-0.4272461	-11.855224640000001	-0.0454589856	5.373730432	-1.159668	0.61035156	0.61035156	-1.0048827880000002	11.371923920000002	2.7275389400000005	-0.36621094	1.4038086	1.0986328	0.8158691100000001	9.305932608	-1.606616214	1.2207031	-2.8076172	-0.79345703	1549640438.856
-8.461352340000001	-1.3171142180000002	-3.7431884000000006	-0.6713867	2.0751953	-0.061035156	2.82084964	-10.558447480000002	-0.4450195288	0.61035156	-2.5024414	2.0141602	7.413403060000001	9.709082068	1.262084964	0.48828125	2.1362305	0.061035156	-10.38498552	0.001196289038	3.411816394	-0.7324219	1.953125	0.61035156	-2.3794189300000004	10.20673822	1.9726807100000001	-0.48828125	2.6855469	0.9765625	1.701123004	10.006958360000002	-1.299169928	1.2207031	-2.8076172	-0.79345703	1549640438.896
-9.301147660000002	-1.790844748	-6.43125	0.91552734	-1.159668	-1.159668	3.226391574	-9.33942842	0.00478515625	-0.24414062	-1.2817383	2.1362305	7.413403060000001	9.709082068	1.262084964	0.18310547	1.953125	1.0375977	-9.486572480000001	-0.47373047120000006	2.45	-1.2207031	0	0.30517578	-2.8124755400000003	9.48896466	1.2716552520000002	-0.9765625	2.6245117	0.91552734	2.6880616	9.95910692	-0.9283202880000001	1.4038086	-0.18310547	-1.4648438	1549640438.936
-8.302246106	-1.4176025360000002	-4.709790036	-1.4648438	-3.0517578	-0.6713867	3.3496094240000005	-8.570214660000001	0.717773462	-0.24414062	-1.2817383	2.1362305	5.2995607	9.242529254	-0.30505371400000003	0.12207031	1.7089844	1.5869141	-9.299951080000001	0.4103271466	2.268164038	-1.3427734	0.48828125	0.5493164	-2.104272464	9.517675720000002	1.1723632788	-1.0375977	1.4648438	0.91552734	3.458471646	9.192285340000002	-1.2453369600000002	1.159668	0.24414062	-1.2207031	1549640438.976
-7.646679712	-1.053930661	-3.3843016200000005	-0.7324219	2.4414062	-0.4272461	3.0014891200000005	-8.761621106	1.0347900360000002	-0.12207031	-0.79345703	1.0986328	4.7552491	9.14802266	-1.1340820288	-0.24414062	1.159668	1.4038086	-9.667211960000001	0.6926513580000001	2.4488037140000003	-1.3427734	-0.4272461	0.48828125	-1.6736084260000001	9.785644568	1.56953125	-0.6713867	1.2207031	0.91552734	3.1079589660000004	9.173144568	-1.924829074	1.159668	0.24414062	-1.2207031	1549640439.016
-8.875268570000001	-0.6986327880000001	-5.248120108000001	-0.79345703	0.18310547	-1.0375977	3.0014891200000005	-8.761621106	1.0347900360000002	-0.12207031	-0.79345703	1.0986328	4.7552491	9.14802266	-1.1340820288	-0.24414062	0.5493164	0.8544922	-9.11691893	0.285913089	2.235864218	-1.2817383	0.79345703	0.5493164	-1.6736084260000001	9.785644568	1.56953125	-0.18310547	1.7700195	0.7324219	3.1079589660000004	9.173144568	-1.924829074	0.9765625	-0.79345703	-1.2817383	1549640439.056
-8.815454074	-0.619677716	-4.77319339	-1.7700195	-1.5258789	-1.0986328	2.9500489200000004	-9.03796376	1.1627929712000002	-0.061035156	-2.0751953	0.8544922	4.579394568	8.528344748	-1.5862792540000001	0.4272461	0.5493164	0.79345703	-8.883642572	0.2560058606	2.400952176	-1.2817383	0.4272461	0.7324219	-1.8398925720000001	9.118115020000001	1.656860324	-0.18310547	1.8920898	0.24414062	3.4046385800000003	9.15041484	-1.5156982820000002	0.79345703	-0.7324219	-1.3427734	1549640439.095
-8.26875	-0.976171875	-3.8616211060000003	-1.953125	0.18310547	-0.8544922	3.2838134000000005	-8.036669928	1.5432128600000001	-0.18310547	-1.159668	0.7324219	4.32817392	8.228076080000001	-1.6544677520000002	1.2207031	1.0986328	0.4272461	-8.69582518	0.2990722644	2.174853534	-1.5258789	0.24414062	0.7324219	-1.5001464660000001	9.14682608	1.4463134979999999	0	1.2817383	0	3.3843016200000005	8.92910144	-1.19270018	1.0375977	0.48828125	-1.4038086	1549640439.135
-8.886035340000001	-1.3817138580000001	-4.53752446	-1.8310547	0	-0.79345703	3.12709964	-8.263964660000001	1.5491942900000002	0.061035156	-0.8544922	-0.12207031	4.04584964	8.31301268	-1.276440396	1.6479492	1.2207031	-0.36621094	-8.83100589	0.5849853534	2.09948732	-1.4648438	0	0.7324219	-1.745385782	9.35976538	1.400854532	0	1.4648438	-0.12207031	3.1127441100000004	9.144433606	-1.272851538	1.0986328	1.4038086	-1.0986328	1549640439.175
-8.907568390000002	-1.7106933900000003	-4.477709964000001	-1.3427734	-0.061035156	-0.5493164	3.0469483800000003	-8.518774460000001	1.35180661	0.24414062	-1.4038086	-0.61035156	4.681079074	9.020019568	-0.22490234620000002	1.6479492	0.8544922	-1.159668	-9.095385880000002	0.6459961060000001	2.2813232820000002	-1.3427734	0.12207031	0.5493164	-1.745385782	9.35976538	1.400854532	0.36621094	1.7089844	0	2.686865216	9.449487320000001	-1.6915527160000003	0.6713867	0.9765625	-0.91552734	1549640439.215
-8.83698732	-1.44870607	-4.43464357	-1.4038086	-0.061035156	-0.4272461	3.0565185700000006	-8.570214660000001	1.1101562500000002	0.24414062	-1.4038086	-0.61035156	4.681079074	9.020019568	-0.22490234620000002	1.3427734	0.79345703	-1.5869141	-9.036767572	0.794335962	2.299267572	-1.2817383	-0.24414062	0.5493164	-1.745385782	9.35976538	1.400854532	0.36621094	1.7089844	0	1.9966064300000002	9.491357428	-1.8195557100000002	0.6713867	0.9765625	-0.91552734	1549640439.255
-8.644384980000002	-1.4463134979999999	-4.46455072	-1.3427734	0.36621094	-0.48828125	2.9799560700000005	-8.657543930000001	0.899609375	-0.18310547	-0.18310547	-0.91552734	5.21342752	9.266455072	0.26796875000000003	1.2817383	0.79345703	-1.6479492	-9.035571580000001	0.7967285340000001	2.3578857820000003	-1.0375977	-0.36621094	0.5493164	-1.983447284	9.66242662	1.8602295320000002	0.36621094	1.7089844	0	2.0839355040000003	9.54638678	-1.726245108	0.4272461	0.30517578	-0.9765625	1549640439.295
-8.76760234	-1.5145019960000001	-4.476513580000001	-1.0375977	0.4272461	-0.48828125	2.7658202880000005	-8.70180661	0.708203125	-0.30517578	0.12207031	-0.9765625	5.260082968000001	9.4004393	0.9271240020000001	1.2817383	0.6713867	-1.4648438	-9.169555710000001	0.5598632788000001	2.636621106	-0.9765625	-0.24414062	0.48828125	-1.8578369600000002	9.572705072	1.8578369600000002	0.30517578	1.0986328	0.24414062	2.45	9.557153060000001	-1.3482177520000003	0.061035156	0.8544922	-0.6713867	1549640439.335
-9.1193116	-1.4247802520000001	-4.203759784	-1.0375977	0.30517578	-0.30517578	2.613891574	-8.704199280000001	0.5790038940000001	-0.4272461	0.30517578	-0.91552734	5.260082968000001	9.4004393	0.9271240020000001	0.9765625	0.36621094	-1.4648438	-9.0858152	0.594555661	2.5791992800000005	-0.79345703	-0.36621094	0.5493164	-1.680786142	9.547582968	1.776489218	0.36621094	0.8544922	0.24414062	2.158105432	9.677978240000002	-1.4558837860000002	0.061035156	0.8544922	-0.6713867	1549640439.375
-9.289184800000001	-1.4415283540000001	-4.129589856	-1.159668	0.12207031	-0.30517578	2.5875733800000003	-8.685058606	0.45698242800000005	-0.5493164	0.6713867	-0.6713867	5.074658246	9.377710160000001	0.9522461060000001	0.6713867	0.18310547	-1.5258789	-9.267651260000001	0.46535643000000004	2.72395018	-0.6713867	-0.30517578	0.61035156	-1.6269530760000002	9.770092752000002	1.9894287140000002	0.24414062	0.6713867	0.36621094	1.9487548920000002	9.778466754	-1.276440396	-0.24414062	0	-0.5493164	1549640439.415
-9.094189300000002	-1.51928714	-3.6929442900000002	-1.0375977	-0.24414062	-0.12207031	2.686865216	-8.892016574000001	0.37084961060000005	-0.79345703	1.3427734	-0.30517578	4.86411142	9.79401857	0.6459961060000001	0.4272461	0.061035156	-1.5869141	-9.258081070000001	0.0729736322	2.702417032	-0.5493164	-0.18310547	0.48828125	-1.79921875	9.80957068	2.310034146	0.18310547	0.7324219	0.4272461	2.0468505400000003	9.522461060000001	-0.515600589	-0.4272461	0.24414062	-0.12207031	1549640439.455
-8.959009080000001	-1.488183606	-3.1845214660000005	-0.8544922	0.36621094	0.061035156	2.807690396	-9.021215560000002	0.37683107	-0.91552734	1.953125	0	4.86411142	9.79401857	0.6459961060000001	0.4272461	0.18310547	-1.5258789	-9.094189300000002	-0.22968750000000002	2.613891574	-0.48828125	-0.30517578	0.36621094	-2.050439496	9.58227536	2.551684604	0.18310547	0.8544922	0.48828125	1.6329346040000001	9.593042032000001	-1.00129393	-0.4272461	0.24414062	-0.12207031	1549640439.495
-9.30832518	-1.506127896	-3.366357428	-0.4272461	0.5493164	0.061035156	2.8112792540000004	-8.85493161	0.40434570680000004	-0.91552734	2.0141602	0	4.850952176000001	9.754540740000001	0.6232665740000001	0.61035156	0.48828125	-1.0375977	-9.10615216	-0.3756347644	2.6880616	-0.48828125	-0.4272461	0.36621094	-2.050439496	9.58227536	2.551684604	0.061035156	0.7324219	0.4272461	1.199877896	9.765307608	-1.1735596040000003	-0.4272461	0.24414062	-0.24414062	1549640439.535
-9.36455072	-1.4618652160000003	-3.5888672120000003	-0.48828125	-0.18310547	0.12207031	2.5815917540000006	-8.93388678	0.27514648560000005	-0.91552734	2.0141602	0	4.6798827880000005	9.992602340000001	0.6280517572	0.6713867	0.61035156	-0.4272461	-9.231762680000001	-0.43664550720000006	2.8220459260000004	-0.36621094	-0.5493164	0.24414062	-2.231079074	9.69472644	2.65935054	0	0.4272461	0.4272461	1.199877896	9.765307608	-1.1735596040000003	-0.12207031	0.061035156	-0.48828125	1549640439.579
-9.12888179	-1.355395468	-3.3807128600000005	-0.12207031	0.30517578	0.24414062	2.4021484620000004	-9.15878894	-0.014355469240000002	-0.61035156	1.2817383	-0.12207031	4.49326178	10.252197480000001	0.686669928	0.48828125	0.48828125	0.061035156	-9.210229532000001	-0.440234375	2.9045898560000003	-0.24414062	-0.48828125	0.12207031	-2.2107422120000004	9.74257788	2.6772949280000002	-0.061035156	0.30517578	0.36621094	1.41042482	9.755737320000001	-0.44143066100000006	-0.24414062	-0.36621094	-0.5493164	1549640439.615
-9.1623777	-1.238159146	-3.4058349640000003	-0.061035156	0.24414062	0.24414062	2.3937744600000004	-9.021215560000002	-0.3002685504	-0.12207031	0.36621094	-0.12207031	4.31142572	10.05839856	0.775195288	0.36621094	0.30517578	0.5493164	-9.05351538	-0.34453125	2.9237304320000006	-0.12207031	-0.4272461	0.061035156	-2.007373004	9.413598740000001	2.586376996	-0.061035156	0.061035156	0.36621094	1.435546924	9.599023560000001	-0.423486322	0	-0.30517578	-0.30517578	1549640439.655
-9.149218750000001	-1.1962890380000002	-3.4788086060000003	0	0.18310547	0.24414062	2.3937744600000004	-9.021215560000002	-0.3002685504	0.30517578	-0.36621094	0.061035156	3.7659179320000007	9.64208966	0.9139648560000001	0.24414062	0.24414062	0.8544922	-8.942260880000001	-0.27993163940000004	2.98952626	0.12207031	-0.6713867	0	-1.5898682100000001	9.329858426000001	2.5349366	-0.12207031	-0.18310547	0.36621094	1.276440396	9.6217527	-0.47014160340000005	0.12207031	-0.30517578	-0.30517578	1549640439.695
-9.201855432	-1.2154297120000002	-3.5792969240000003	0.12207031	0.30517578	0.30517578	2.557666034	-8.41708966	-0.6292480432	0.4272461	-0.61035156	0.18310547	3.7659179320000007	9.64208966	0.9139648560000001	0	0.061035156	0.8544922	-9.031982428000001	-0.37802735600000004	3.1773437500000004	0.24414062	-0.61035156	-0.12207031	-1.1424560700000002	9.60261232	2.6533691100000003	0	-0.36621094	0.4272461	1.152026358	9.756933606	-0.5490966754000001	0.12207031	-0.30517578	-0.30517578	1549640439.735
-9.38967302	-1.113745108	-3.8041992800000006	0.30517578	0.12207031	0.36621094	2.7538574280000003	-8.44938948	-0.686669928	0.4272461	-0.48828125	0.36621094	3.5900634000000005	9.77966304	0.8015136780000001	-0.24414062	-0.18310547	0.61035156	-9.207836960000002	-0.4821044928	3.4692382200000003	0.24414062	-0.30517578	-0.12207031	-0.9977050720000001	9.908862319999999	2.77180162	0.061035156	-0.24414062	0.4272461	0.955834964	9.911254500000002	-0.6268554712000001	0.12207031	-0.6713867	-0.18310547	1549640439.775
-9.29636232	-0.954638678	-3.847265576	0.30517578	-0.18310547	0.30517578	2.895019568	-8.685058606	-0.7034179712000002	0.36621094	-0.18310547	0.48828125	3.762329074	9.82751448	0.6986327880000001	-0.18310547	0	0.24414062	-9.05471196	-0.4713378894	3.5135009000000004	0.18310547	-0.30517578	-0.18310547	-1.03359375	9.83110324	2.77180162	0.061035156	-0.061035156	0.4272461	1.0802490020000002	9.839477340000002	-0.7979248200000001	0.12207031	-0.9765625	-0.24414062	1549640439.815
-9.18391124	-0.8158691100000001	-3.8281250000000004	0.36621094	0	0.24414062	3.111547824	-8.761621106	-0.7105957068000001	0.24414062	-0.061035156	0.61035156	3.762329074	9.82751448	0.6986327880000001	0	0.24414062	0	-9.045141574	-0.41511232	3.6642334260000005	0.24414062	-0.30517578	-0.18310547	-0.955834964	9.77607428	2.68566893	-0.061035156	-0.061035156	0.36621094	1.469042932	9.71147464	-0.6818847840000001	0.12207031	-0.9765625	-0.24414062	1549640439.855
-9.10734874	-0.657958966	-3.87238768	0.48828125	0.061035156	0.12207031	3.228784146	-8.791528060000001	-0.7046142572	0.12207031	0	0.5493164	3.749169928	9.80478534	0.7381103240000001	-0.12207031	0.061035156	-0.12207031	-9.040356430000001	-0.43186035340000006	3.818554712	0.30517578	-0.12207031	-0.24414062	-0.83022464	9.73659694	2.6641358800000003	-0.061035156	-0.12207031	0.18310547	1.5599609620000003	9.719848740000002	-0.8074951080000001	0.18310547	-0.4272461	-0.12207031	1549640439.895
-9.118115020000001	-0.5359375000000001	-3.9166503600000007	0.48828125	0.18310547	0.061035156	3.2658691100000006	-8.792724640000001	-0.669921875	-0.12207031	-0.24414062	-0.061035156	3.8520507200000003	9.599023560000001	0.729736322	-0.30517578	-0.30517578	-0.30517578	-8.979345746000002	-0.4450195288	3.8915283540000005	0.24414062	0	-0.24414062	-0.709399411	9.671997300000001	2.6713134000000003	0.061035156	-0.18310547	0.061035156	1.7609375	9.661230432000002	-0.7464843750000001	0.24414062	-0.24414062	-0.061035156	1549640439.935
-9.14323732	-0.4091308606000001	-4.080542032	0.30517578	-0.12207031	0	3.2251952880000005	-8.693432608	-0.5897705072	-0.12207031	-0.24414062	-0.061035156	3.8520507200000003	9.599023560000001	0.729736322	-0.30517578	-0.4272461	-0.48828125	-8.957812500000001	-0.4486083966	3.905883786	0.24414062	0	-0.18310547	-0.709399411	9.671997300000001	2.6713134000000003	0.061035156	-0.24414062	-0.061035156	1.859033246	9.62653804	-0.8924316100000002	0.24414062	-0.24414062	-0.061035156	1549640439.975
-9.136059800000002	-0.32539062500000004	-4.02192392	0.30517578	0.061035156	0	3.1593994600000004	-8.65036592	-0.47971191100000005	-0.4272461	0.061035156	-0.061035156	3.992016574	9.5870607	0.660351538	-0.24414062	-0.30517578	-0.6713867	-8.967382788	-0.48808594240000003	3.935791034	0.24414062	0.24414062	-0.18310547	-0.477319339	9.719848740000002	2.74069838	0.061035156	-0.18310547	-0.18310547	1.9774658540000003	9.67917482	-1.0503417932	0	-0.061035156	0.061035156	1549640440.015
-9.206640380000001	-0.2045654254	-4.11044928	0.24414062	-0.061035156	0	3.1414550720000003	-8.711376800000002	-0.3505126800000001	-0.48828125	0.30517578	0.061035156	4.252807608	9.514086960000002	0.641210962	-0.18310547	-0.24414062	-0.79345703	-8.86809056	-0.5060302716	3.890332068	0.18310547	0.24414062	-0.18310547	-0.52995607	9.68515625	2.686865216	0.12207031	-0.061035156	-0.30517578	1.947558606	9.63969748	-1.0347900360000002	0	-0.061035156	0.061035156	1549640440.055
-9.155200180000001	-0.19020996400000004	-4.07336412	0.12207031	-0.061035156	-0.061035156	3.158203076	-8.813061600000001	-0.19499511780000003	-0.48828125	0.36621094	0.061035156	4.252807608	9.514086960000002	0.641210962	-0.061035156	-0.18310547	-0.8544922	-8.79990216	-0.49526367800000004	3.8508545320000005	0.18310547	0.18310547	-0.12207031	-0.5969482428	9.661230432000002	2.598339856	0.12207031	0	-0.30517578	1.9403808900000001	9.637304712	-1.0886230432000001	0	-0.061035156	0.061035156	1549640440.095
