# Supplementary material for: A deep learning approach for lower back-pain risk prediction during manual lifting
Source: PLoS One. 2021 Feb 19;16(2):e0247162. doi: 10.1371/journal.pone.0247162 (PMC7894914; doi:10.1371/journal.pone.0247162)
Supplement: S1 Data — (ZIP) [file pone.0247162.s001.zip › source-used/Subject_02_P2_Zone05_T2.csv]

Side_A_x	Side_A_y	Side_A_z	Side_G_x	Side_G_y	Side_G_z	LtWt_A_x	LtWt_A_y	LtWt_A_z	LtWt_G_x	LtWt_G_y	LtWt_G_z	RtWt_A_x	RtWt_A_y	RtWt_A_z	RtWt_G_x	RtWt_G_y	RtWt_G_z	Back_A_x	Back_A_y	Back_A_z	Back_G_x	Back_G_y	Back_G_z	UArm_A_x	UArm_A_y	UArm_A_z	UArm_G_x	UArm_G_y	UArm_G_z	Thig_A_x	Thig_A_y	Thig_A_z	Thig_G_x	Thig_G_y	Thig_G_z	Time_stp
-9.157592752000001	-0.5885742212	-3.9118652160000003	0	0	-0.061035156	2.6605469240000006	-8.8979982	-0.5550781250000001	0	-0.061035156	0	3.581689496	9.82871106	0.48569336060000007	0	-0.061035156	-0.061035156	-9.094189300000002	-0.3517089856000001	3.1390625	0	-0.061035156	0	-1.0874267572	9.6636232	2.6402099640000003	0	-0.061035156	-0.061035156	0.9462646760000001	9.785644568	-0.7225586060000001	-0.061035156	-0.061035156	-0.061035156	1549641351.151
-9.1623777	-0.6005371106	-3.9118652160000003	0	0	-0.061035156	2.6665283540000004	-8.880053420000001	-0.576611322	-0.061035156	0	0	3.603222644	9.82990764	0.492871106	0	-0.061035156	-0.061035156	-9.089404254	-0.34572753600000006	3.1498290740000003	0	-0.061035156	0	-1.073071286	9.66481929	2.6509764400000004	0	-0.061035156	-0.061035156	0.9462646760000001	9.785644568	-0.7225586060000001	0	0	0	1549641351.191
-9.16716304	-0.594555661	-3.9166503600000007	0	-0.061035156	0	2.6509764400000004	-8.87766124	-0.5897705072	-0.061035156	0	0	3.6056152160000003	9.8263179	0.501245108	-0.061035156	-0.061035156	-0.061035156	-9.081030252000001	-0.3529052716	3.15102536	0	-0.061035156	0	-1.085034146	9.6636232	2.62346196	0	-0.061035156	-0.061035156	0.966601538	9.782055710000002	-0.7034179712000002	-0.061035156	-0.061035156	-0.061035156	1549641351.231
-9.16118161	-0.5981445288	-3.8975097840000004	0	0	0	2.654565396	-8.871679712	-0.5969482428	-0.061035156	0	-0.061035156	3.6283447480000004	9.81555162	0.4821044928	-0.061035156	-0.061035156	-0.061035156	-9.065478240000001	-0.34094239200000004	3.1390625	0	-0.061035156	-0.061035156	-1.0862304712000002	9.66003444	2.61867662	0	-0.061035156	-0.061035156	0.9354980432000001	9.782055710000002	-0.7381103240000001	-0.061035156	0	0	1549641351.271
-9.171948380000002	-0.592163089	-3.9166503600000007	0	-0.061035156	0	2.628247104	-8.866894568000001	-0.5957519568	-0.061035156	0	-0.061035156	3.6474853240000003	9.81196286	0.44980469240000004	-0.061035156	-0.061035156	-0.061035156	-9.067871106	-0.34453125	3.1558105040000006	0	-0.061035156	-0.061035156	-1.100585962	9.66242662	2.60671376	0	-0.061035156	-0.061035156	0.9354980432000001	9.782055710000002	-0.7381103240000001	-0.061035156	0	-0.061035156	1549641351.311
-9.152807608000002	-0.5957519568	-3.8975097840000004	0	0	0	2.6210692900000003	-8.86809056	-0.6077148560000001	-0.061035156	-0.061035156	-0.061035156	3.652270468	9.80358876	0.4354492212	-0.061035156	-0.061035156	0	-9.077441394000001	-0.34812010800000004	3.1498290740000003	0	-0.061035156	-0.061035156	-1.0969971040000002	9.66481929	2.6079101440000003	0	-0.061035156	0	0.9630126800000001	9.786840560000002	-0.718969748	0	-0.061035156	0	1549641351.351
-9.15878894	-0.5969482428	-3.89272464	0	0	0	2.6126952880000003	-8.881250000000001	-0.6029296924	-0.061035156	0	-0.061035156	3.637915036	9.786840560000002	0.42827148560000006	-0.061035156	-0.061035156	0	-9.076245108	-0.3373535144	3.161792032	0	-0.12207031	-0.061035156	-1.0934082068000002	9.64328624	2.62346196	-0.061035156	-0.061035156	0	0.9737792932	9.780859620000001	-0.7309326080000002	-0.061035156	0	-0.061035156	1549641351.391
-9.177929712000001	-0.5897705072	-3.9010987400000006	0	0	-0.061035156	2.578002896	-8.882446580000002	-0.6089111420000001	-0.061035156	-0.061035156	-0.061035156	3.603222644	9.7832518	0.416308606	-0.061035156	-0.061035156	0	-9.07863768	-0.35529785340000003	3.21203624	0	0	-0.061035156	-1.0563232428000002	9.6552491	2.6354248200000003	-0.061035156	-0.061035156	-0.061035156	0.94506839	9.786840560000002	-0.7105957068000001	-0.061035156	-0.061035156	-0.061035156	1549641351.431
-9.16716304	-0.6077148560000001	-3.9094726440000005	0	-0.061035156	0	2.560058606	-8.883642572	-0.5897705072	-0.061035156	0	-0.061035156	3.5984375	9.782055710000002	0.440234375	0	-0.061035156	0	-9.055908246000001	-0.3672607428	3.178540036	0	-0.061035156	-0.061035156	-1.05991214	9.65285643	2.6210692900000003	-0.061035156	0	-0.061035156	0.9414794928000001	9.785644568	-0.7201660340000001	-0.061035156	0	-0.061035156	1549641351.471
-9.16357428	-0.60651857	-3.9250244600000004	0	-0.061035156	0	2.5720214660000003	-8.900390380000001	-0.5885742212	-0.061035156	0	0	3.5972412140000003	9.80478534	0.4713378894	-0.061035156	-0.061035156	0	-9.043945288000002	-0.3529052716	3.1713623200000005	0	-0.061035156	-0.061035156	-1.119726538	9.63371556	2.605517572	0	-0.061035156	0	0.9522461060000001	9.780859620000001	-0.723754892	0	-0.061035156	-0.061035156	1549641351.511
-9.14802266	-0.61848143	-3.91066893	0	-0.061035156	0	2.588769568	-8.90996106	-0.594555661	-0.061035156	-0.061035156	-0.061035156	3.6127929320000005	9.81435504	0.45937500000000003	-0.061035156	-0.061035156	0	-9.065478240000001	-0.37084961060000005	3.1964844240000003	-0.061035156	-0.061035156	-0.061035156	-1.0934082068000002	9.646875000000001	2.6198730040000004	0	-0.061035156	0	0.9642089660000001	9.790429712	-0.7201660340000001	0	-0.061035156	-0.061035156	1549641351.551
-9.145629892	-0.6053222644	-3.8975097840000004	0	0	0	2.5947509	-8.906372300000001	-0.6148925720000001	0	-0.061035156	-0.061035156	3.6139891200000003	9.80598192	0.44621582460000003	0	-0.061035156	0	-9.05231929	-0.364868161	3.2180175720000004	-0.061035156	-0.061035156	-0.061035156	-1.070678714	9.651660340000001	2.6378173920000005	0	-0.061035156	0	0.9474609620000001	9.786840560000002	-0.6962402160000001	-0.061035156	0	-0.061035156	1549641351.591
-9.152807608000002	-0.6125	-3.9226317900000005	0	-0.061035156	0	2.5839844240000005	-8.882446580000002	-0.6148925720000001	-0.061035156	-0.061035156	0	3.5984375	9.790429712	0.454589856	-0.061035156	-0.061035156	0	-9.051123200000001	-0.36606445680000005	3.2180175720000004	-0.061035156	-0.061035156	0	-1.0754638580000002	9.63969748	2.6126952880000003	0	-0.061035156	0	0.9462646760000001	9.77966304	-0.708203125	-0.061035156	-0.061035156	-0.061035156	1549641351.631
-9.140844748000001	-0.6017333966	-3.9130616000000003	0	0	0	2.58278804	-8.883642572	-0.613696286	0	-0.061035156	0	3.6080077880000005	9.78444838	0.44980469240000004	-0.061035156	-0.061035156	0	-9.05351538	-0.3612792932	3.2275878600000003	-0.061035156	-0.061035156	0	-1.073071286	9.644482428000002	2.62346196	0	0	0	0.985742212	9.782055710000002	-0.6986327880000001	0	-0.061035156	-0.061035156	1549641351.671
-9.15041484	-0.613696286	-3.899902356	-0.061035156	-0.061035156	-0.061035156	2.61867662	-8.89321286	-0.6364257788	0	-0.061035156	-0.061035156	3.617578076	9.80239218	0.42229003600000004	0	-0.061035156	0	-9.05351538	-0.35888672120000004	3.2239991	-0.061035156	-0.061035156	0	-1.076660144	9.657641574000001	2.62944339	-0.061035156	0	0	0.976171875	9.77966304	-0.7010253600000002	-0.061035156	0	-0.061035156	1549641351.711
-9.159985520000001	-0.617285144	-3.895117212	0	0	0	2.61867662	-8.892016574000001	-0.647192392	-0.061035156	-0.061035156	-0.061035156	3.6187744600000005	9.795214660000001	0.4330566394	0	-0.061035156	0	-9.051123200000001	-0.37084961060000005	3.21203624	-0.061035156	-0.061035156	0	-1.108959964	9.651660340000001	2.624658246	-0.061035156	0	0	0.9510498200000002	9.777270468000001	-0.6806884980000001	-0.061035156	-0.061035156	0	1549641351.751
-9.1875	-0.6029296924	-3.8975097840000004	-0.061035156	0	-0.061035156	2.6150878600000005	-8.87766124	-0.6268554712000001	-0.061035156	-0.061035156	0	3.611596646	9.77607428	0.440234375	-0.061035156	-0.061035156	0	-9.057104532	-0.362475589	3.220410144	-0.061035156	-0.061035156	0	-1.111352536	9.625341754	2.60910643	0	-0.061035156	0	0.9331054712000001	9.797607428000001	-0.732128894	-0.061035156	0	0	1549641351.791
-9.170751800000001	-0.6352294928000001	-3.895117212	-0.061035156	-0.061035156	-0.061035156	2.6126952880000003	-8.892016574000001	-0.619677716	-0.061035156	-0.061035156	0	3.6068116	9.789233426000001	0.43066405760000004	0	-0.061035156	0	-9.04753444	-0.364868161	3.228784146	-0.061035156	-0.061035156	0	-1.0826415740000002	9.657641574000001	2.6114991	0	-0.061035156	0	0.9031982428000002	9.786840560000002	-0.735717752	-0.061035156	-0.061035156	0	1549641351.831
-9.157592752000001	-0.6364257788	-3.8759764400000005	0	0	0	2.6354248200000003	-8.914746106	-0.6148925720000001	0	-0.061035156	0	3.6235596040000004	9.801196580000001	0.4474121106000001	0	0	0	-9.04753444	-0.36845702880000003	3.2407471040000004	-0.061035156	-0.061035156	0	-1.091015625	9.66003444	2.63183606	0	-0.061035156	0	0.953442392	9.796411240000001	-0.6962402160000001	0	-0.061035156	-0.061035156	1549641351.871
-9.165966754000001	-0.6280517572	-3.88674321	0	0	0	2.6390135800000003	-8.89321286	-0.6017333966	0	-0.061035156	-0.061035156	3.6139891200000003	9.7832518	0.439038089	0	-0.061035156	0	-9.04155252	-0.36845702880000003	3.23356929	-0.061035156	-0.061035156	0	-1.0922119110000001	9.640893570000001	2.62705072	0	-0.061035156	0	0.949853534	9.7832518	-0.717773462	-0.061035156	0	-0.061035156	1549641351.911
-9.169555710000001	-0.6220702880000001	-3.90827626	-0.061035156	-0.061035156	-0.061035156	2.6150878600000005	-8.875268570000001	-0.5969482428	0	-0.061035156	-0.061035156	3.6139891200000003	9.791625900000001	0.454589856	-0.061035156	-0.061035156	0	-9.04633786	-0.3541015576	3.2527099640000006	-0.061035156	-0.061035156	0	-1.0802490020000002	9.648071580000002	2.6079101440000003	0	-0.061035156	0	0.9187500000000001	9.7832518	-0.7034179712000002	-0.061035156	-0.061035156	-0.061035156	1549641351.95
-9.155200180000001	-0.6232665740000001	-3.887939496	0	0	-0.061035156	2.6174804320000002	-8.88723143	-0.6220702880000001	0	0	0	3.62236322	9.810766280000001	0.44621582460000003	-0.061035156	-0.061035156	0	-9.04633786	-0.3505126800000001	3.234765576	-0.061035156	-0.061035156	0	-1.0934082068000002	9.67080072	2.613891574	0	0	0	0.9223388580000002	9.78444838	-0.7261474640000001	0	-0.061035156	0	1549641351.99
-9.16357428	-0.6328369110000001	-3.877172824	0	-0.061035156	-0.061035156	2.63183606	-8.882446580000002	-0.659155252	0	0	-0.061035156	3.625952176	9.8	0.42229003600000004	-0.061035156	-0.061035156	0	-9.04155252	-0.35529785340000003	3.24433606	0	-0.061035156	0	-1.11613768	9.65285643	2.6174804320000002	0	-0.061035156	0	0.9295165740000001	9.78444838	-0.6986327880000001	0	0	-0.061035156	1549641352.03
-9.15639676	-0.63881839	-3.8987060700000002	0	-0.061035156	0	2.62944339	-8.878857428000002	-0.6723144568000001	0	-0.061035156	-0.061035156	3.6056152160000003	9.792822480000002	0.42827148560000006	0	-0.061035156	0	-9.036767572	-0.3541015576	3.2562989200000003	0	-0.061035156	-0.061035156	-1.07785643	9.65285643	2.6031250000000004	0	-0.061035156	0	0.9402832068000001	9.778466754	-0.7046142572	0	-0.061035156	-0.061035156	1549641352.07
-9.171948380000002	-0.6292480432	-3.9118652160000003	-0.061035156	0	-0.061035156	2.60910643	-8.87646466	-0.660351538	-0.061035156	-0.061035156	-0.061035156	3.5876709260000004	9.80358876	0.416308606	-0.061035156	-0.061035156	-0.061035156	-9.02839357	-0.35649413939999997	3.2706542540000005	0	-0.061035156	-0.061035156	-1.0862304712000002	9.667211960000001	2.6031250000000004	0	-0.061035156	0	0.9343017572	9.786840560000002	-0.7058105432	-0.061035156	-0.061035156	-0.061035156	1549641352.11
-9.155200180000001	-0.61848143	-3.899902356	-0.061035156	0	0	2.6019287140000005	-8.884838760000001	-0.6459961060000001	-0.061035156	0	-0.061035156	3.6056152160000003	9.8179438	0.44143066100000006	0	-0.061035156	0	-9.035571580000001	-0.35649413939999997	3.2682617800000004	0	-0.061035156	-0.061035156	-1.0934082068000002	9.666015380000001	2.6019287140000005	0	-0.061035156	0	0.9366943390000001	9.788037140000002	-0.6830810700000001	-0.061035156	0	-0.061035156	1549641352.15
-9.139648560000001	-0.6304443390000001	-3.88674321	-0.061035156	0	-0.061035156	2.6079101440000003	-8.890820288	-0.6029296924	-0.061035156	0	-0.061035156	3.6080077880000005	9.80239218	0.4486083966	0	-0.061035156	0	-9.031982428000001	-0.35649413939999997	3.2682617800000004	0	-0.061035156	-0.061035156	-1.0946044928	9.648071580000002	2.5971435700000005	-0.061035156	-0.061035156	-0.061035156	0.893627896	9.780859620000001	-0.7428955072	-0.061035156	0	-0.061035156	1549641352.19
-9.14682608	-0.6627441100000001	-3.8795653960000003	0	0	-0.061035156	2.6222655759999998	-8.89680162	-0.570629892	0	-0.061035156	-0.061035156	3.609204074	9.82392572	0.4605712860000001	-0.061035156	-0.061035156	-0.061035156	-9.0427491	-0.36965332460000005	3.289794928	0	0	-0.061035156	-1.043164038	9.69113768	2.6150878600000005	-0.061035156	0	-0.061035156	0.9055908540000002	9.790429712	-0.718969748	0	-0.061035156	-0.061035156	1549641352.23
-9.159985520000001	-0.6400146760000001	-3.8652099640000004	0	0	-0.061035156	2.628247104	-8.886035340000001	-0.571826178	0	-0.061035156	-0.061035156	3.6391114200000003	9.8251223	0.49167482	-0.061035156	0	-0.061035156	-9.024804712	-0.35529785340000003	3.2562989200000003	-0.061035156	-0.061035156	-0.061035156	-1.0515380890000001	9.67558606	2.5851807100000004	-0.061035156	0	0	0.909179712	9.786840560000002	-0.6974365020000001	0	-0.061035156	-0.061035156	1549641352.27
-9.20305162	-0.6148925720000001	-3.9142577880000005	-0.061035156	0	-0.061035156	2.624658246	-8.86928714	-0.592163089	0	-0.061035156	-0.061035156	3.649877896	9.8179438	0.4821044928	-0.061035156	-0.061035156	-0.061035156	-9.012841754	-0.3349609424	3.23356929	-0.061035156	-0.061035156	-0.061035156	-1.119726538	9.656445288	2.5744139400000003	-0.061035156	-0.061035156	0	0.909179712	9.780859620000001	-0.7225586060000001	-0.061035156	0	-0.061035156	1549641352.31
-9.1791259	-0.6447998200000001	-3.9226317900000005	-0.061035156	-0.061035156	-0.061035156	2.6306396760000004	-8.866894568000001	-0.6543701080000001	0	-0.061035156	-0.061035156	3.6893554320000006	9.844262680000002	0.462963858	-0.061035156	-0.061035156	0	-9.040356430000001	-0.33854982	3.2862060700000004	-0.061035156	-0.061035156	-0.061035156	-1.0886230432000001	9.713867212	2.586376996	-0.061035156	-0.061035156	0	0.9271240020000001	9.78444838	-0.7393066100000001	0	-0.061035156	-0.061035156	1549641352.35
-9.15041484	-0.6627441100000001	-3.887939496	-0.061035156	0	0	2.6605469240000006	-8.878857428000002	-0.6854736419999999	-0.061035156	-0.061035156	-0.061035156	3.6797851440000002	9.8263179	0.45100097840000003	-0.061035156	0	0	-9.021215560000002	-0.346923822	3.2706542540000005	-0.061035156	-0.061035156	-0.061035156	-1.0826415740000002	9.69113768	2.5971435700000005	-0.061035156	-0.061035156	0	0.9331054712000001	9.785644568	-0.6974365020000001	0	0	-0.061035156	1549641352.39
-9.149218750000001	-0.6459961060000001	-3.8963134000000004	0	0	0	2.634228534	-8.847753894	-0.6854736419999999	-0.061035156	-0.061035156	-0.061035156	3.6355224640000006	9.770092752000002	0.45100097840000003	-0.061035156	-0.061035156	0	-9.020019568	-0.3756347644	3.2742432100000003	-0.061035156	-0.061035156	-0.061035156	-1.061108426	9.62893071	2.58278804	-0.061035156	-0.061035156	0	0.9055908540000002	9.7748777	-0.69504393	0	0	-0.061035156	1549641352.43
-9.175537140000001	-0.6208740020000001	-3.9166503600000007	0	0	0	2.634228534	-8.847753894	-0.6854736419999999	-0.061035156	-0.061035156	-0.061035156	3.6295410340000003	9.76889676	0.439038089	-0.12207031	0	0	-9.020019568	-0.37802735600000004	3.2862060700000004	-0.061035156	-0.061035156	-0.061035156	-1.03359375	9.6385009	2.613891574	-0.061035156	-0.061035156	0	0.9510498200000002	9.78444838	-0.735717752	0	-0.061035156	-0.061035156	1549641352.47
-9.201855432	-0.6268554712000001	-3.9322021760000005	-0.061035156	-0.061035156	0	2.634228534	-8.847753894	-0.6854736419999999	-0.061035156	-0.061035156	-0.061035156	3.6355224640000006	9.80358876	0.41870117800000006	-0.061035156	0	-0.061035156	-9.048730432000001	-0.3828125	3.3173096040000005	-0.061035156	-0.061035156	-0.061035156	-1.02761232	9.689941394000002	2.633032248	-0.061035156	0	0	0.90678714	9.80239218	-0.723754892	0	0	-0.061035156	1549641352.51
-9.169555710000001	-0.6519775360000001	-3.91066893	-0.061035156	-0.061035156	0	2.634228534	-8.847753894	-0.6854736419999999	-0.061035156	-0.061035156	-0.061035156	3.6295410340000003	9.80358876	0.4426269568000001	-0.061035156	0	0	-9.040356430000001	-0.3911865216	3.2945800720000005	-0.061035156	-0.061035156	-0.061035156	-1.07785643	9.67080072	2.624658246	-0.061035156	0	0	0.879272464	9.80358876	-0.7464843750000001	0	-0.061035156	-0.061035156	1549641352.55
-9.132470746000001	-0.6447998200000001	-3.92023912	-0.061035156	-0.061035156	0	2.634228534	-8.847753894	-0.6854736419999999	-0.061035156	-0.061035156	-0.061035156	3.6104003600000003	9.77128894	0.4605712860000001	-0.061035156	0	0	-9.026000900000001	-0.38879393000000007	3.3041503600000004	-0.061035156	0	-0.061035156	-1.052734375	9.6217527	2.60671376	-0.061035156	0	0	0.899609375	9.789233426000001	-0.7488769568000001	0	-0.061035156	-0.061035156	1549641352.59
-9.11452626	-0.659155252	-3.8891358800000004	-0.061035156	0	0	2.634228534	-8.847753894	-0.6854736419999999	-0.061035156	-0.061035156	-0.061035156	3.609204074	9.743774460000001	0.45698242800000005	-0.061035156	0.061035156	-0.061035156	-9.023608426000001	-0.39836425720000007	3.285009784	-0.061035156	0	-0.061035156	-1.000097644	9.60261232	2.62705072	-0.061035156	0	0	0.916357428	9.77128894	-0.729736322	0	-0.061035156	-0.061035156	1549641352.63
-9.15041484	-0.6507812500000001	-3.8939209260000003	-0.061035156	0	0	2.634228534	-8.847753894	-0.6854736419999999	-0.061035156	-0.061035156	-0.061035156	3.6211670320000002	9.76171875	0.4342529254	-0.061035156	0.061035156	-0.061035156	-9.024804712	-0.41152344240000005	3.2945800720000005	-0.061035156	0	-0.061035156	-1.043164038	9.616967752	2.633032248	-0.061035156	0.061035156	0	0.909179712	9.759326080000001	-0.716577176	0	-0.061035156	-0.061035156	1549641352.67
-9.155200180000001	-0.6507812500000001	-3.90827626	-0.061035156	0	0	2.634228534	-8.847753894	-0.6854736419999999	-0.061035156	-0.061035156	-0.061035156	3.637915036	9.788037140000002	0.4139160144	-0.061035156	0	0	-9.026000900000001	-0.40314941100000007	3.3065429320000006	-0.061035156	0	-0.061035156	-1.1125488220000002	9.645678420000001	2.64379892	-0.061035156	0	0	0.8661132788	9.77607428	-0.7440917932000001	-0.061035156	0	0	1549641352.71
-9.14682608	-0.6459961060000001	-3.927417032	-0.061035156	-0.061035156	0	2.6258545320000004	-8.813061600000001	-0.668725589	-0.061035156	-0.061035156	-0.12207031	3.6355224640000006	9.77966304	0.39836425720000007	0	0	0	-9.024804712	-0.4139160144	3.2790283540000003	-0.061035156	0	0	-1.1041748200000001	9.64328624	2.6485839660000003	-0.061035156	0	0	0.8661132788	9.77607428	-0.7440917932000001	0	0	-0.061035156	1549641352.75
-9.131274460000002	-0.65676268	-3.8975097840000004	-0.061035156	0	0	2.6150878600000005	-8.90876448	-0.647192392	-0.061035156	-0.061035156	-0.12207031	3.62236322	9.753344748	0.45339357	0	0	0	-9.031982428000001	-0.40434570680000004	3.277832068	-0.061035156	0	0	-1.070678714	9.616967752	2.6402099640000003	-0.061035156	0	0	0.910375998	9.788037140000002	-0.7799804712000001	-0.061035156	0	-0.061035156	1549641352.79
-9.139648560000001	-0.6292480432	-3.905883786	-0.061035156	0	0	2.62346196	-8.88723143	-0.6376221040000001	0	-0.061035156	0	3.603222644	9.755737320000001	0.4761230432	0	0	0	-9.03796376	-0.4139160144	3.2790283540000003	-0.061035156	0	0	-1.068286142	9.60739766	2.642602536	-0.061035156	0	0	0.907983426	9.770092752000002	-0.7105957068000001	-0.061035156	-0.061035156	0	1549641352.83
-9.152807608000002	-0.6244628600000001	-3.9310058900000002	-0.061035156	0	0	2.66174321	-8.884838760000001	-0.6280517572	0	-0.061035156	0	3.593652356	9.77607428	0.4713378894	0	0	0	-9.024804712	-0.40075683900000003	3.2562989200000003	-0.061035156	0	0	-1.070678714	9.62653804	2.6509764400000004	0	0	0	0.88645018	9.777270468000001	-0.7416992212000001	-0.061035156	0	0	1549641352.87
-9.157592752000001	-0.6089111420000001	-3.9190429320000004	-0.061035156	0	0	2.69523912	-8.907568390000002	-0.6041259784	0	-0.061035156	0	3.5972412140000003	9.795214660000001	0.4713378894	0	0	0	-9.0176268	-0.40434570680000004	3.2718505400000004	-0.061035156	0	0	-1.085034146	9.646875000000001	2.6533691100000003	0	0	0	0.8924316100000002	9.788037140000002	-0.75366214	0	0	0	1549641352.91
-9.165966754000001	-0.617285144	-3.9010987400000006	-0.061035156	0	0	2.70839856	-8.91235324	-0.5861816394	0	-0.061035156	0	3.603222644	9.796411240000001	0.47851562500000006	0	0	0	-9.021215560000002	-0.3911865216	3.2682617800000004	-0.061035156	-0.061035156	0	-1.081445288	9.636108426000002	2.6390135800000003	0	0	0	0.8828613220000001	9.780859620000001	-0.765625	-0.061035156	-0.061035156	0	1549641352.95
-9.1623777	-0.619677716	-3.88674321	-0.061035156	-0.061035156	-0.061035156	2.7143798920000006	-8.89919429	-0.5574707068000001	0	0	0	3.60441893	9.788037140000002	0.46655273560000005	0	0	0	-9.07146016	-0.38879393000000007	3.2874023560000003	0	0	0	-1.0515380890000001	9.631323380000001	2.6402099640000003	0	0	0	0.8960205072	9.786840560000002	-0.702221646	-0.061035156	0	0	1549641352.99
-9.177929712000001	-0.649584964	-3.881957968	0	0	-0.061035156	2.6976317900000004	-8.871679712	-0.56823732	0.061035156	-0.061035156	0	3.599633786	9.80598192	0.47851562500000006	0	0	-0.061035156	-9.069067392000001	-0.385205072	3.311328076	0	0.12207031	0	-1.0072753600000002	9.6636232	2.662939496	0	0	-0.061035156	0.9127685700000001	9.795214660000001	-0.71538089	0	0	0	1549641353.03
-9.177929712000001	-0.6244628600000001	-3.9130616000000003	0	-0.061035156	0	2.7012207459999997	-8.85732428	-0.570629892	0	0.061035156	0	3.617578076	9.8083741	0.49167482	0	0	-0.061035156	-9.040356430000001	-0.381616214	3.2586913940000004	-0.061035156	0	0	-1.035986322	9.668408246	2.64738768	0	0	0	0.876879892	9.790429712	-0.740502896	0	0	0	1549641353.07
-9.176733426	-0.611303714	-3.9381836060000004	-0.061035156	-0.061035156	0	2.698828076	-8.870483426000002	-0.5861816394	0.061035156	0	0	3.6355224640000006	9.81914038	0.5251708966	-0.061035156	0	-0.061035156	-9.03317842	-0.37204589660000004	3.234765576	0	0	0	-1.0886230432000001	9.65883786	2.6306396760000004	0	0	0	0.8900390380000001	9.79401857	-0.7141846040000002	-0.061035156	-0.061035156	0	1549641353.11
-9.15161142	-0.6244628600000001	-3.9010987400000006	-0.061035156	-0.061035156	-0.061035156	2.710791034	-8.85732428	-0.6232665740000001	0	0	-0.061035156	3.6881591460000003	9.82990764	0.49885253600000007	-0.061035156	0	0	-9.072656250000001	-0.36606445680000005	3.2407471040000004	0	0.061035156	0	-1.0862304712000002	9.67438948	2.6533691100000003	0	-0.061035156	0	0.9187500000000001	9.801196580000001	-0.7058105432	-0.061035156	-0.061035156	0	1549641353.15
-9.14204074	-0.6041259784	-3.9022949280000003	0	0	0	2.692846646	-8.833398560000001	-0.6627441100000001	0	0	-0.061035156	3.6510742800000004	9.810766280000001	0.47492675720000005	-0.061035156	0	0	-9.05471196	-0.35888672120000004	3.228784146	0	0.061035156	-0.061035156	-1.0670898560000002	9.667211960000001	2.646191394	-0.061035156	0	0	0.915161142	9.796411240000001	-0.7105957068000001	0	-0.061035156	0	1549641353.19
-9.1623777	-0.5849853534	-3.9010987400000006	-0.061035156	-0.061035156	0	2.6485839660000003	-8.80947284	-0.6627441100000001	0	0.061035156	0	3.591259784	9.788037140000002	0.4868896466	-0.061035156	-0.061035156	0	-9.04753444	-0.35529785340000003	3.21203624	0	0	-0.061035156	-1.06589357	9.64208966	2.6150878600000005	-0.061035156	-0.061035156	0	0.910375998	9.7748777	-0.7225586060000001	-0.061035156	0	0	1549641353.23
-9.14323732	-0.592163089	-3.9010987400000006	0	0	0	2.6485839660000003	-8.8214357	-0.6555663939999999	-0.061035156	0	0	3.5984375	9.80957068	0.46416014400000005	-0.061035156	0	-0.061035156	-9.064282248	-0.37084961060000005	3.220410144	0	0.061035156	-0.061035156	-1.0455566100000002	9.668408246	2.6222655759999998	-0.061035156	-0.061035156	0	0.94506839	9.790429712	-0.7105957068000001	0	-0.061035156	0	1549641353.27
-9.149218750000001	-0.6053222644	-3.8987060700000002	0	0	0	2.680883786	-8.84177266	-0.6400146760000001	-0.061035156	0	-0.061035156	3.5888672120000003	9.797607428000001	0.44980469240000004	-0.061035156	0	-0.061035156	-9.061889480000001	-0.387597644	3.20366214	0	0.061035156	-0.061035156	-1.046752896	9.6636232	2.66772464	-0.061035156	0	-0.061035156	0.923535144	9.78444838	-0.709399411	-0.061035156	-0.061035156	0	1549641353.309
-9.2042482	-0.5849853534	-3.9609130400000003	-0.061035156	-0.061035156	0	2.6497802520000002	-8.847753894	-0.6101074280000001	-0.061035156	0	-0.061035156	3.5649413940000003	9.780859620000001	0.46774902160000004	0	0	-0.061035156	-9.064282248	-0.39836425720000007	3.1821288940000003	0	0.061035156	-0.061035156	-1.0575195288	9.64208966	2.682080072	-0.061035156	0	-0.061035156	0.923535144	9.78444838	-0.709399411	0	-0.061035156	0	1549641353.35
-9.16835962	-0.569433606	-3.9010987400000006	-0.061035156	-0.061035156	0	2.61867662	-8.890820288	-0.571826178	-0.061035156	0	-0.061035156	3.575707968	9.81315944	0.5215820288	0	0	-0.12207031	-9.065478240000001	-0.3935791034	3.192895468	0	0.061035156	-0.061035156	-1.03359375	9.66481929	2.6725097840000003	-0.061035156	0	-0.061035156	0.9390869110000001	9.7832518	-0.708203125	-0.061035156	-0.061035156	0	1549641353.389
-9.15639676	-0.5790038940000001	-3.9034912140000007	-0.061035156	0	0	2.6174804320000002	-8.942260880000001	-0.5263671924000001	-0.061035156	0	0	3.61638179	9.838280760000002	0.576611322	-0.061035156	0	-0.12207031	-9.067871106	-0.3959716754	3.16777356	0	0.061035156	-0.061035156	-1.068286142	9.677978240000002	2.686865216	-0.061035156	0	-0.061035156	0.955834964	9.790429712	-0.699829074	-0.061035156	-0.061035156	0	1549641353.429
-9.173144568	-0.5323486420000001	-3.9345947480000003	-0.061035156	-0.061035156	0	2.64140625	-8.93867212	-0.45698242800000005	0	0	0	3.6666259000000005	9.83229982	0.6148925720000001	-0.061035156	0	-0.061035156	-9.07385234	-0.3971679712	3.14265126	0	0.061035156	-0.061035156	-1.062304712	9.66242662	2.68566893	-0.061035156	-0.061035156	-0.061035156	0.9402832068000001	9.778466754	-0.699829074	0	-0.061035156	0	1549641353.469
-9.149218750000001	-0.5526855432	-3.9094726440000005	-0.061035156	-0.061035156	0	2.64738768	-8.90876448	-0.416308606	0	0	0	3.6618408540000003	9.797607428000001	0.6041259784	-0.12207031	0	-0.061035156	-9.09179712	-0.3911865216	3.1354737400000006	0	0.061035156	-0.061035156	-1.0180419928000002	9.646875000000001	2.6940429320000003	-0.12207031	-0.061035156	-0.061035156	0.9486572480000001	9.765307608	-0.6890625	-0.061035156	-0.061035156	0	1549641353.509
-9.14682608	-0.5598632788000001	-3.905883786	-0.061035156	0	0	2.674902356	-8.8979982	-0.43066405760000004	0.061035156	0	0	3.6738037140000004	9.788037140000002	0.576611322	-0.12207031	0	-0.061035156	-9.09179712	-0.3995605432	3.12351088	-0.061035156	0.061035156	-0.061035156	-0.9953125	9.648071580000002	2.7012207459999997	-0.12207031	0	0	0.9582275360000001	9.77128894	-0.693847644	0	-0.061035156	0	1549641353.549
-9.164770468	-0.538330072	-3.9154540740000003	-0.061035156	-0.061035156	0	2.7072021760000005	-8.880053420000001	-0.49167482	0.061035156	0	0	3.69892572	9.76770018	0.5263671924000001	-0.12207031	0	-0.061035156	-9.07863768	-0.401953125	3.111547824	-0.061035156	0.061035156	-0.061035156	-1.0180419928000002	9.6217527	2.7012207459999997	-0.061035156	0	0	0.9462646760000001	9.785644568	-0.7261474640000001	0	0	0	1549641353.589
-9.134863220000002	-0.516796875	-3.899902356	-0.061035156	-0.061035156	0	2.7143798920000006	-8.83579074	-0.5634521466	0.061035156	-0.061035156	-0.061035156	3.6845702880000006	9.72822284	0.462963858	-0.12207031	0	0	-9.07146016	-0.387597644	3.0971923920000006	-0.061035156	0	0	-1.0503417932	9.59782698	2.68327626	-0.061035156	0	0	0.955834964	9.777270468000001	-0.7046142572	-0.061035156	-0.061035156	0	1549641353.629
-9.14323732	-0.5275634784000001	-3.8939209260000003	-0.061035156	0	0	2.6892577880000004	-8.79990216	-0.6507812500000001	0.061035156	0	-0.061035156	3.6666259000000005	9.71027806	0.3959716754	-0.061035156	0	0	-9.067871106	-0.381616214	3.085229532	-0.061035156	0	0	-1.0563232428000002	9.581079074	2.6760987400000005	-0.061035156	0	0	0.9869384980000001	9.7832518	-0.7213623200000001	0	0	0	1549641353.669
-9.155200180000001	-0.5287597644	-3.9118652160000003	0	-0.061035156	-0.061035156	2.654565396	-8.795117212000001	-0.729736322	0	-0.061035156	-0.061035156	3.640307608	9.697119110000001	0.35888672120000004	-0.061035156	0	0.061035156	-9.077441394000001	-0.3911865216	3.0995849640000004	-0.061035156	-0.061035156	0	-1.068286142	9.57749002	2.6784912140000006	0	0	0	0.9869384980000001	9.7832518	-0.7213623200000001	0	0	0	1549641353.709
-9.14323732	-0.538330072	-3.895117212	0	0	-0.061035156	2.633032248	-8.80349092	-0.7512695288	-0.061035156	-0.061035156	-0.061035156	3.6139891200000003	9.7066893	0.3505126800000001	0	0	0.061035156	-9.081030252000001	-0.3935791034	3.0959961060000003	-0.061035156	-0.061035156	0	-1.073071286	9.593042032000001	2.6892577880000004	0	0	0	0.953442392	9.791625900000001	-0.699829074	0	0	0	1549641353.749
-9.15041484	-0.5550781250000001	-3.9070800720000003	0	0	-0.061035156	2.6198730040000004	-8.828613220000001	-0.723754892	-0.12207031	-0.061035156	-0.061035156	3.53981929	9.734204074	0.37802735600000004	0.061035156	-0.061035156	0.061035156	-9.12888179	-0.39836425720000007	3.15461412	-0.061035156	0	0	-1.043164038	9.60620108	2.70361322	0	-0.061035156	-0.061035156	0.9689941100000001	9.7748777	-0.73332518	-0.061035156	0	-0.061035156	1549641353.789
-9.152807608000002	-0.54191893	-3.905883786	0	0	-0.061035156	2.598339856	-8.84296875	-0.6268554712000001	-0.12207031	-0.061035156	-0.061035156	3.5158935700000002	9.766503894000001	0.47851562500000006	0.061035156	0	0	-9.092993210000001	-0.38879393000000007	3.0732665740000003	-0.061035156	-0.061035156	0	-1.038378894	9.624145468	2.7167724640000004	0	0	-0.061035156	0.9689941100000001	9.7748777	-0.73332518	-0.061035156	-0.061035156	-0.061035156	1549641353.829
-9.155200180000001	-0.5371337860000001	-3.9226317900000005	-0.061035156	-0.061035156	-0.061035156	2.598339856	-8.88842752	-0.5323486420000001	-0.12207031	-0.061035156	0	3.5338378600000007	9.77368161	0.5598632788000001	0.061035156	0	-0.061035156	-9.08342302	-0.39238280760000005	3.084033246	-0.061035156	-0.061035156	0	-1.070678714	9.599023560000001	2.6976317900000004	0.061035156	0	-0.061035156	0.9402832068000001	9.777270468000001	-0.7129882787999999	0	-0.061035156	0	1549641353.869
-9.139648560000001	-0.5813964856000001	-3.8963134000000004	0	0	-0.061035156	2.6079101440000003	-8.906372300000001	-0.439038089	-0.061035156	-0.061035156	0	3.5386230040000006	9.8179438	0.5969482428	0	-0.061035156	-0.061035156	-9.095385880000002	-0.38999023560000007	3.1127441100000004	-0.061035156	-0.061035156	0	-1.070678714	9.62294928	2.702417032	0.061035156	-0.061035156	-0.061035156	0.9893310700000001	9.7832518	-0.7117919928	-0.061035156	-0.061035156	-0.061035156	1549641353.909
-9.171948380000002	-0.5670410144	-3.92023912	0	0	-0.061035156	2.6402099640000003	-8.935082968000001	-0.42587889400000006	-0.061035156	-0.12207031	0	3.591259784	9.837085159999999	0.5837890576	0	-0.061035156	-0.061035156	-9.097778060000001	-0.38400878600000005	3.1103514400000005	-0.061035156	-0.061035156	0	-1.063500998	9.657641574000001	2.702417032	0	0	-0.061035156	0.9893310700000001	9.7832518	-0.7117919928	0	-0.061035156	-0.061035156	1549641353.949
-9.16835962	-0.5969482428	-3.9322021760000005	0	-0.061035156	-0.061035156	2.644995108	-8.93867212	-0.4438232428	0	0	0.061035156	3.593652356	9.80598192	0.56823732	0	-0.061035156	-0.061035156	-9.09060054	-0.37204589660000004	3.125903354	0	-0.061035156	0	-1.0670898560000002	9.649267572	2.6844726440000004	0	0	-0.061035156	0.9175537140000001	9.791625900000001	-0.724951178	0	0	-0.061035156	1549641353.989
-9.15161142	-0.5861816394	-3.92861322	0	0	-0.061035156	2.6581542540000003	-8.900390380000001	-0.46655273560000005	0	-0.061035156	0.061035156	3.6068116	9.778466754	0.5072265576	-0.061035156	-0.061035156	-0.061035156	-9.095385880000002	-0.35529785340000003	3.1306884000000004	0	-0.061035156	0	-1.052734375	9.62893071	2.662939496	0	-0.061035156	-0.061035156	0.9570312500000001	9.77128894	-0.7010253600000002	-0.061035156	-0.061035156	-0.061035156	1549641354.029
-9.154003894	-0.594555661	-3.9369873200000005	0	0	-0.061035156	2.6892577880000004	-8.878857428000002	-0.49526367800000004	0	0	0.061035156	3.62714856	9.78444838	0.461767572	-0.061035156	-0.061035156	-0.061035156	-9.102563400000001	-0.35888672120000004	3.1558105040000006	0	-0.061035156	0	-1.02761232	9.63491214	2.6533691100000003	0	-0.061035156	-0.061035156	0.9570312500000001	9.77128894	-0.7010253600000002	0	0	-0.061035156	1549641354.069
-9.102563400000001	-0.594555661	-3.9310058900000002	0	-0.061035156	-0.061035156	2.69523912	-8.864501800000001	-0.5598632788000001	0	-0.061035156	0	3.6427001800000003	9.760522660000001	0.424682608	-0.061035156	-0.061035156	-0.061035156	-9.058300720000002	-0.3576904254	3.14504393	0	0	0	-1.0479492212000001	9.630126800000001	2.6665283540000004	0	0	-0.061035156	0.94506839	9.76291484	-0.729736322	0	0	-0.061035156	1549641354.109
-9.125292932	-0.6316406250000001	-3.927417032	0.061035156	-0.12207031	-0.12207031	2.6844726440000004	-8.83100589	-0.6125	0	0	0	3.640307608	9.7150634	0.417504892	0	-0.061035156	0	-9.023608426000001	-0.385205072	3.1462402160000003	0	-0.12207031	0	-1.0754638580000002	9.57150908	2.65576178	0	-0.061035156	-0.061035156	1.0946044928	9.7066893	-0.693847644	-0.061035156	-0.061035156	-0.061035156	1549641354.149
-9.207836960000002	-0.6914550720000001	-3.89272464	0.18310547	-0.24414062	-0.18310547	2.680883786	-8.80109874	-0.6316406250000001	0	-0.061035156	0	3.6080077880000005	9.759326080000001	0.42229003600000004	0.061035156	-0.12207031	0	-9.098974640000002	-0.4438232428	3.2455322480000004	0	-0.12207031	0	-1.0491455072	9.613378894	2.7048096040000003	0.061035156	-0.12207031	-0.061035156	1.0946044928	9.7066893	-0.693847644	0	0	0	1549641354.189
-9.207836960000002	-0.6747070288	-3.6127929320000005	0.18310547	-0.36621094	-0.18310547	2.7359130400000002	-8.89680162	-0.6555663939999999	0	-0.061035156	0	3.6080077880000005	9.759326080000001	0.42229003600000004	0.061035156	-0.12207031	0	-9.08342302	-0.5191894568000001	3.293383786	0	-0.12207031	0	-1.015649411	9.58227536	2.834008786	0.061035156	-0.12207031	-0.061035156	1.1017822480000001	9.7401857	-0.5802001800000001	-0.061035156	0	0.061035156	1549641354.231
-9.217407248	-0.6148925720000001	-3.4560790740000003	0.18310547	0	-0.18310547	2.8136719240000003	-8.880053420000001	-0.679492212	-0.061035156	0	0	3.5135009000000004	9.649267572	0.5275634784000001	0.18310547	-0.12207031	0	-9.095385880000002	-0.56823732	3.3149170320000003	0.061035156	0.061035156	0	-1.000097644	9.45786142	2.8962158540000003	0.12207031	-0.061035156	-0.18310547	1.043164038	9.721044928000001	-0.5323486420000001	-0.061035156	-0.061035156	0.12207031	1549641354.269
-9.32866214	-0.6400146760000001	-3.44890126	0.24414062	-0.12207031	-0.30517578	2.884252896	-8.81186502	-0.6806884980000001	-0.061035156	0.061035156	-0.061035156	3.42736821	9.79880342	0.5813964856000001	0.18310547	-0.24414062	0.061035156	-9.1276857	-0.6376221040000001	3.366357428	0.12207031	0.24414062	0	-1.1711669928000001	9.54638678	2.940478534	0.12207031	-0.12207031	-0.24414062	1.043164038	9.721044928000001	-0.5323486420000001	0	0	0.12207031	1549641354.309
-9.261669928000002	-0.7261474640000001	-3.25988768	0.18310547	-0.18310547	-0.24414062	2.886645468	-8.84177266	-0.7225586060000001	-0.061035156	0.061035156	0.061035156	3.3328614200000004	9.87058058	0.6053222644	0.18310547	-0.24414062	0.061035156	-9.087011780000001	-0.708203125	3.352001996	0.18310547	0.18310547	0	-1.3853027160000002	9.590649460000002	3.02421875	0.18310547	-0.30517578	-0.30517578	1.23696286	9.766503894000001	-0.45100097840000003	0.061035156	0.24414062	0.12207031	1549641354.349
-9.181518570000001	-0.794335962	-3.0086670320000004	0.30517578	0.061035156	-0.30517578	2.878271466	-8.76521016	-0.8218505890000001	0	0.061035156	0.18310547	3.25988768	9.789233426000001	0.6543701080000001	0.24414062	-0.48828125	0.12207031	-9.06069339	-0.7512695288	3.3496094240000005	0.24414062	0.36621094	-0.061035156	-1.3446288940000002	9.482983426	3.084033246	0.24414062	-0.36621094	-0.36621094	1.488183606	9.567919928000002	-0.265576178	0	0	0.12207031	1549641354.389
-9.340625000000001	-0.7488769568000001	-2.956030252	0.48828125	-0.061035156	-0.18310547	2.845971646	-8.606103240000001	-0.953442392	-0.061035156	0.12207031	0.36621094	3.1653808900000002	9.72702626	0.71538089	0.24414062	-0.5493164	0.12207031	-9.063086060000002	-0.770410144	3.3173096040000005	0.36621094	0.4272461	-0.12207031	-1.362573282	9.375317392	3.124707068	0.24414062	-0.36621094	-0.48828125	1.488183606	9.567919928000002	-0.265576178	0.24414062	0.18310547	0.24414062	1549641354.429
-9.630126800000001	-0.7416992212000001	-3.0230224640000003	0.4272461	-0.79345703	-0.24414062	2.8268310700000003	-8.531933606	-1.0479492212000001	-0.18310547	0.30517578	0.5493164	3.093603534	9.82751448	0.745288089	0.24414062	-0.5493164	0.12207031	-9.087011780000001	-0.846972644	3.2874023560000003	0.4272461	0.5493164	-0.12207031	-1.485791034	9.4423098	3.1593994600000004	0.30517578	-0.4272461	-0.48828125	0.9869384980000001	9.66481929	-0.26677246400000004	0.12207031	0.24414062	0.30517578	1549641354.469
-9.616967752	-0.538330072	-2.85314946	0.61035156	-0.5493164	-0.12207031	2.751464856	-8.7963134	-1.031201178	-0.18310547	0.12207031	0.61035156	3.085229532	10.04523912	0.794335962	0.24414062	-0.79345703	-0.12207031	-9.121704074	-0.893627896	3.24433606	0.5493164	0.48828125	-0.24414062	-1.5767089660000002	9.681567392	3.215625	0.30517578	-0.5493164	-0.48828125	0.569433606	9.71625998	-0.3947753894	0.30517578	0	0.24414062	1549641354.509
-9.610986420000001	-0.23686523560000003	-3.12111821	0.6713867	0.12207031	-0.30517578	2.670117212	-9.23654802	-0.88645018	-0.18310547	0.12207031	0.61035156	3.2299804320000005	10.224683	0.8720947480000001	0.24414062	-0.8544922	-0.18310547	-9.12648912	-0.955834964	3.249121106	0.61035156	0.48828125	-0.24414062	-1.56354982	9.82153354	3.2180175720000004	0.30517578	-0.61035156	-0.48828125	0.569433606	9.71625998	-0.3947753894	0.4272461	0.18310547	0.12207031	1549641354.549
-9.450683606	-0.11005859620000001	-3.6510742800000004	0.6713867	0.30517578	-0.7324219	2.7119873200000004	-9.395654254	-0.7524658540000001	0.18310547	-0.7324219	0.4272461	3.609204074	10.33234874	0.9606201080000001	0.24414062	-0.8544922	-0.18310547	-9.023608426000001	-1.031201178	3.24194339	0.24414062	0	-0.061035156	-1.332666034	10.0895018	3.1175292540000004	0.18310547	-0.24414062	-0.4272461	-0.2225097644	10.070361420000001	-1.0862304712000002	0.12207031	-0.061035156	-0.4272461	1549641354.589
-8.35129393	-0.48330077880000005	-4.256396466	0.18310547	0.18310547	-1.0375977	2.70361322	-9.32028804	-0.5981445288	0.18310547	-0.5493164	0.30517578	4.187011780000001	9.80598192	1.2297851440000003	0.30517578	-0.30517578	-0.4272461	-8.665917932000001	-0.8708984620000001	3.216821286	-0.12207031	0.4272461	0.061035156	-0.5586669928	9.786840560000002	2.9057862400000003	0.061035156	-0.24414062	-0.61035156	1.0969971040000002	9.688745108	-1.0048827880000002	0.4272461	-0.61035156	-1.0375977	1549641354.629
-8.618066394000001	-1.0347900360000002	-4.33535144	0.61035156	0.4272461	-0.6713867	2.491870108	-8.69702176	-0.37683107	0.30517578	-0.9765625	-0.30517578	4.54111322	9.07504892	1.108959964	0.061035156	-0.36621094	-0.48828125	-9.49016124	-0.3182128894	3.3448242800000005	-0.7324219	-0.30517578	0.24414062	0.6400146760000001	9.136059800000002	2.4799072480000004	0.12207031	0.061035156	-1.0375977	1.0969971040000002	9.688745108	-1.0048827880000002	0.61035156	-0.24414062	-1.4038086	1549641354.668
-9.38847644	-0.3828125	-4.890429712	0.061035156	0.8544922	-0.4272461	2.229882788	-8.61328125	-0.2930908246	0.36621094	-1.5869141	-0.9765625	5.14523912	9.35378444	0.617285144	0.061035156	-0.36621094	-0.48828125	-9.45666484	0.12919922120000002	4.013549820000001	-0.61035156	1.953125	0.36621094	1.28361821	9.97705072	2.306445288	0.12207031	0.91552734	-0.91552734	2.381811502	9.41599092	-1.4678466460000001	0.61035156	0.91552734	-0.91552734	1549641354.709
-9.649267572	0.09331054320000001	-5.473022660000001	-0.48828125	-0.18310547	-0.5493164	2.013354532	-9.506909440000001	-0.3756347644	0.30517578	-1.5869141	-0.8544922	6.013745108000001	9.76770018	0.11005859620000001	-0.18310547	1.5258789	-2.0141602	-9.21860324	0.24643554320000002	3.982446286	-0.9765625	-0.24414062	0.30517578	0.8888427520000001	10.724731920000002	2.127001996	0.061035156	1.5258789	-0.36621094	1.4367432100000002	10.04523912	-1.975073282	0.48828125	-0.30517578	-0.7324219	1549641354.749
-9.000878894000001	0.28471679320000004	-4.968188400000001	-1.159668	-0.79345703	-0.6713867	1.830322284	-9.697119110000001	-0.32060547120000005	-0.061035156	-1.3427734	-0.12207031	6.437231430000001	9.31669928	-0.11723633180000001	0	1.6479492	-1.5258789	-8.78076178	0.15192871400000002	3.89272464	-0.9765625	1.2207031	0.36621094	0.23327636780000002	10.10983876	2.1030761780000002	0.12207031	1.6479492	-0.30517578	1.4367432100000002	10.04523912	-1.975073282	0.24414062	-0.91552734	-0.9765625	1549641354.788
-8.23645018	-0.27993163940000004	-3.98125	-0.6713867	-0.79345703	-0.79345703	1.701123004	-8.682665740000001	0.05981445288	-0.24414062	-1.2207031	0.48828125	6.46953125	8.6001223	-0.037084961060000005	0	1.6479492	-1.5258789	-8.174243210000002	0.4354492212	3.387890576	-1.0375977	0.6713867	0.30517578	-0.250024411	9.1276857	1.982250998	-0.061035156	1.6479492	-0.36621094	1.600634784	9.71147464	-2.241845746	0.4272461	0.18310547	-1.2207031	1549641354.828
-8.141943390000002	-0.770410144	-3.6283447480000004	-0.18310547	0.18310547	-0.4272461	1.7130859620000003	-7.716064300000001	0.44621582460000003	-0.12207031	-1.4648438	0.79345703	6.337939300000001	8.311816394000001	0.154321286	0.24414062	0.9765625	-0.18310547	-7.952929712	0.8433837860000001	3.064892572	-1.0375977	0.6713867	0.30517578	-0.32658691100000004	8.646777160000001	1.6496826080000002	-0.24414062	1.4648438	-0.24414062	1.752563498	9.18630342	-1.274047824	0.4272461	0.18310547	-1.4648438	1549641354.868
-8.761621106	-0.5335449280000001	-3.982446286	0.61035156	0.12207031	0.24414062	1.7884521760000003	-7.525854532	0.5048339856	0	-1.5869141	1.2817383	5.93957518	8.468530252	0.2524169928	0	1.2817383	0.79345703	-7.964892572	1.0670898560000002	3.0792480040000005	-0.7324219	0.79345703	0.12207031	-0.38879393000000007	8.761621106	1.4678466460000001	-0.24414062	1.4038086	0.12207031	1.752563498	9.18630342	-1.274047824	0.36621094	-0.061035156	-1.2817383	1549641354.908
-9.061889480000001	0.35529785340000003	-4.1140380400000005	0.61035156	0.061035156	0.24414062	1.9583251800000003	-7.899096940000001	0.379223642	0	-1.5869141	1.8920898	5.553173920000001	8.994897660000001	0.135180661	0	1.2817383	0.79345703	-8.16108426	1.358984424	3.0971923920000006	-0.36621094	0.24414062	0	-0.7572509980000001	9.1875	1.337451178	-0.30517578	1.2817383	0.4272461	1.272851538	9.48896466	-1.387695288	0.18310547	-0.24414062	-1.0986328	1549641354.948
-9.444701980000001	0.763232428	-4.823437500000001	0	0.18310547	-0.061035156	2.27653804	-8.446997300000001	0.270361322	-0.12207031	-1.4648438	2.5024414	5.553173920000001	8.994897660000001	0.135180661	-0.30517578	1.159668	1.0986328	-8.80947284	1.2106445288	3.48598642	0.061035156	-0.12207031	-0.18310547	-1.111352536	10.06079074	1.41640625	-0.36621094	0.48828125	0.7324219	0.8661132788	9.86699182	-1.7860596040000003	0.18310547	-0.5493164	-1.159668	1549641354.988
-9.49733876	-0.12919922120000002	-5.598632788000001	-0.48828125	-0.8544922	-0.36621094	2.7072021760000005	-9.267651260000001	0.2930908246	-0.24414062	-1.2207031	2.9907227	5.553173920000001	8.994897660000001	0.135180661	-0.30517578	1.159668	1.0986328	-9.34541034	0.5550781250000001	3.7982177520000002	-0.061035156	-0.61035156	-0.4272461	-1.207055661	11.05490764	1.9176513580000003	-0.12207031	-0.18310547	0.7324219	0.8661132788	9.86699182	-1.7860596040000003	0.24414062	-0.6713867	-1.4038086	1549641355.028
-9.32866214	-0.9211425720000002	-5.203857428000001	0.36621094	0.061035156	0.36621094	3.285009784	-10.064379500000001	0.36367187500000003	-0.24414062	-0.9765625	2.9907227	4.6021241	10.9819339	-0.5227783246000001	-0.30517578	1.159668	1.0986328	-9.80478534	0.4426269568000001	4.27553714	-0.24414062	-0.30517578	-0.36621094	-0.8972167932	11.35517572	2.3531005400000002	-0.24414062	-0.36621094	0.24414062	1.3111327879999999	10.1241938	-2.313623004	0.061035156	-0.6713867	-1.8310547	1549641355.068
-10.27373004	-0.10048827880000001	-5.918042032000001	0.61035156	0.5493164	0.4272461	3.84367662	-10.44240764	0.32539062500000004	-0.18310547	-0.9765625	2.1362305	4.3054442900000005	10.78215306	-0.250024411	0.48828125	0.061035156	1.159668	-10.23903804	0.802709964	4.131982428000001	-0.4272461	-0.30517578	-0.061035156	-0.4761230432	11.12907698	2.222705072	-0.48828125	-0.4272461	-0.4272461	0.9773681610000001	11.47480432	-2.1138427520000005	-0.36621094	-0.30517578	-1.5869141	1549641355.108
-10.541699280000001	0.026318359620000002	-5.766113220000001	-0.48828125	-1.4038086	0.4272461	4.248022464000001	-10.67089856	0.1806396466	-0.36621094	-1.0986328	0.9765625	4.0685790740000005	10.935278060000002	0.35529785340000003	0.36621094	0.8544922	0.4272461	-9.80957068	0.9677978240000001	3.32807608	-0.061035156	-0.12207031	0.061035156	-0.8673096040000001	11.24392122	1.9487548920000002	-0.8544922	-0.4272461	-0.6713867	0.9773681610000001	11.47480432	-2.1138427520000005	-1.0986328	-0.61035156	-1.2817383	1549641355.148
-10.245019960000002	-0.5825927716	-4.373632788	-0.8544922	-0.061035156	0.61035156	4.548291034	-10.565625	0.32180175720000004	-0.61035156	-0.24414062	0.18310547	3.708496106	10.75463858	0.7524658540000001	0.36621094	0.8544922	0.4272461	-9.987817000000001	0.63881839	2.674902356	0.12207031	-0.9765625	-0.18310547	-1.7669189300000003	10.75104982	1.8386962860000002	-0.8544922	-0.48828125	-0.48828125	3.4369384000000003	11.12309604	-0.1674804712	-1.5869141	-0.61035156	-1.159668	1549641355.188
-10.27373004	-1.0371826080000002	-4.100878894	-1.3427734	-1.0375977	0.18310547	4.665527356	-9.846654860000001	0.5610595746000001	-0.61035156	0.79345703	-0.6713867	3.3914795320000004	10.838378600000002	0.79194339	-0.7324219	0.061035156	-0.24414062	-10.103857820000002	0.10886230040000001	2.3806152160000003	0.18310547	-0.48828125	-0.24414062	-2.830419928	10.413696580000002	2.098291034	-0.79345703	-1.159668	-0.12207031	6.244628894000001	11.4413089	1.387695288	-2.4414062	-0.48828125	0.12207031	1549641355.228
-9.46743161	-1.6437011780000002	-2.3985596040000003	-2.319336	-2.6855469	-0.12207031	4.667919928	-9.590649460000002	0.6400146760000001	-0.30517578	1.8920898	-1.3427734	3.3735351440000003	10.31320836	0.6316406250000001	-0.7324219	0.061035156	-0.24414062	-9.599023560000001	-0.7034179712000002	1.524072284	0.18310547	-0.48828125	-0.24414062	-2.9823487400000004	9.649267572	2.686865216	-0.61035156	-1.159668	-0.12207031	6.244628894000001	11.4413089	1.387695288	-3.7841797	-0.36621094	2.0751953	1549641355.268
-8.716162140000002	-2.6222655759999998	-1.369750998	-2.0751953	-0.30517578	-0.12207031	4.5614501800000005	-9.131274460000002	0.40314941100000007	0.24414062	2.1362305	-2.319336	3.2969726440000002	9.43034694	0.4438232428	-0.91552734	-0.48828125	0	-9.624145468	-1.579101538	1.488183606	0.18310547	-0.36621094	-0.48828125	-3.02661142	8.630029254	3.4907714660000004	-0.7324219	-0.79345703	-0.36621094	0.9893310700000001	10.5919429	0.48808594240000003	-3.2348633	-0.48828125	4.272461	1549641355.308
-9.9782473	-3.665429712	-2.516992212	0.48828125	-0.36621094	-0.12207031	4.365258786	-8.942260880000001	-0.2978759784	0.91552734	2.0751953	-3.6010742	2.93330072	9.53322734	0.6077148560000001	-0.48828125	-0.30517578	0.4272461	-9.942358720000001	-1.29558107	2.11982428	0.061035156	-0.30517578	-0.18310547	-2.825634784	8.67788089	3.593652356	-0.5493164	-1.0375977	-0.30517578	-0.833813498	13.213012680000002	-1.108959964	-0.18310547	-1.3427734	6.286621	1549641355.348
-7.564135880000001	-1.2537109620000002	-0.6148925720000001	0.79345703	1.3427734	0.91552734	3.599633786	-9.96030252	-2.062402356	1.2207031	1.3427734	-4.3945312	2.495458966	8.48527806	1.085034146	-1.0375977	-1.5869141	0.24414062	-8.553466754	-0.811083966	2.3255859620000003	1.0986328	0.4272461	-0.12207031	-2.62705072	7.656250000000001	3.3496094240000005	0.12207031	-0.8544922	-0.18310547	0.17465820680000002	10.375414840000001	-0.5431152356000001	0.91552734	-0.91552734	6.225586	1549641355.437
-8.358471940000001	0.07775878600000001	-1.8159667540000002	0.4272461	0.8544922	0.18310547	3.2706542540000005	-8.999682608	-2.4571777160000003	0.9765625	1.0986328	-4.5776367	2.441625998	8.279516574	0.9677978240000001	-1.2207031	-2.0751953	0.061035156	-8.265161240000001	-0.9378906250000001	2.032495108	1.2207031	0	0	-2.344726538	7.450488220000001	3.3328614200000004	0.5493164	-1.3427734	-0.12207031	-0.285913089	8.90876448	-1.159204074	1.4648438	3.112793	4.8828125	1549641355.468
-8.027099640000001	0.3337646466	-2.2645751800000005	-0.79345703	0.061035156	0.061035156	2.996704074	-8.334545926	-2.4619628600000003	0.48828125	1.7700195	-4.0893555	2.441625998	8.279516574	0.9677978240000001	-1.2207031	-2.0751953	0.061035156	-8.322582968	-1.9284179320000001	2.365063498	1.2207031	0	0	-1.9403808900000001	8.017529254000001	3.7407959260000005	0.8544922	-1.0986328	-0.18310547	-0.285913089	8.90876448	-1.159204074	1.4038086	5.859375	3.479004	1549641355.508
-7.967285340000001	-0.09211425720000001	-1.18671875	-0.12207031	1.5258789	0.79345703	2.70600589	-7.986425720000001	-2.3519042540000004	0.12207031	2.5024414	-3.1738281	3.0469483800000003	8.69223642	0.47014160340000005	-1.0986328	-2.4414062	-0.30517578	-8.114428420000001	-2.5744139400000003	2.0336913940000003	1.0986328	0.5493164	0	-2.036083966	8.608496106	4.249218750000001	0.61035156	-0.6713867	-0.18310547	-2.9524413940000005	7.166967752000001	0.7488769568000001	1.0375977	3.540039	1.953125	1549641355.548
-9.253295926000002	0.7046142572	-1.720263678	-0.061035156	2.380371	1.2207031	2.43205571	-8.082128894	-2.1114501800000003	0.24414062	2.8686523	-2.0751953	3.7228514400000003	8.924316394	1.0515380890000001	0.61035156	-0.24414062	-1.159668	-8.222094748	-2.3028564300000003	2.312426718	0.18310547	-0.79345703	-0.061035156	-1.9571288940000002	8.819042932	4.344921924	0.24414062	-0.79345703	-0.12207031	-0.1614990216	5.855835160000001	1.431957968	1.5869141	3.112793	1.0375977	1549641355.588
-10.629028060000001	0.7668212860000001	-3.4369384000000003	-0.061035156	2.6245117	-0.061035156	2.158105432	-8.575000000000001	-1.89611821	0.61035156	2.0751953	-1.4038086	3.7228514400000003	8.924316394	1.0515380890000001	0.61035156	-0.24414062	-1.159668	-9.02241214	-1.9415771760000002	2.942871106	0.18310547	-0.79345703	-0.061035156	-1.685571286	9.1193116	4.427465854	0.24414062	-0.6713867	0	-0.1614990216	5.855835160000001	1.431957968	3.3569336	1.4038086	0.48828125	1549641355.628
-12.375610520000002	1.41640625	-3.2838134000000005	-0.91552734	-0.30517578	0.061035156	1.8231445680000002	-9.374121106	-1.9224365020000003	0.9765625	0.36621094	-1.0375977	4.1606933900000005	10.160083360000002	2.2215087860000002	0.6713867	0.61035156	-1.2817383	-9.286792032000001	-1.680786142	3.5266601440000005	-0.12207031	-1.2817383	0.12207031	-1.5779052520000003	9.72822284	4.30783696	0.48828125	-0.7324219	0.18310547	9.788037140000002	11.0931884	3.1905028960000004	1.4038086	-2.1972656	0.061035156	1549641355.668
-11.90307608	-0.1244140625	-3.9094726440000005	-1.8310547	0.30517578	0.30517578	1.758544928	-10.1241938	-1.9583251800000003	0.91552734	-1.0375977	-0.6713867	4.549487320000001	10.892211960000001	2.2430420320000004	0.061035156	-1.159668	-1.4038086	-10.26296376	-1.7083007200000002	4.003979532000001	-0.12207031	-2.4414062	0.18310547	-1.3362548920000001	10.654150360000001	4.2193116	0.7324219	-0.9765625	0.61035156	2.2430420320000004	9.486572480000001	-0.8362060700000001	0.061035156	0.4272461	0.61035156	1549641355.708
-11.111133180000001	-3.34243161	-3.9704834260000004	-0.18310547	-1.0986328	0.12207031	1.7872558900000002	-10.316797120000002	-2.018139676	0.48828125	-1.5258789	-0.061035156	5.514892572	11.456860520000001	2.071972644	0.061035156	-1.159668	-1.4038086	-10.767798020000003	-1.102978534	4.044653354	-0.18310547	-0.6713867	0.24414062	-0.794335962	11.453271760000002	4.092504892000001	0.7324219	-0.30517578	1.0375977	2.2430420320000004	9.486572480000001	-0.8362060700000001	-1.2207031	-2.6245117	-1.5258789	1549641355.748
-9.555957068	-3.4429199280000002	-3.91066893	2.0141602	-0.61035156	0.6713867	1.9140625000000002	-9.95073282	-1.561157248	-0.24414062	-1.0375977	0.91552734	6.36066893	11.726025360000001	1.988232428	0.061035156	-0.5493164	-1.5869141	-10.989111420000002	0.015551758180000002	3.98125	-0.18310547	-0.6713867	0.24414062	-0.6459961060000001	11.682959260000002	3.282617212	0.24414062	0.7324219	1.2207031	1.6843750000000002	12.062183	0.0095703125	-0.18310547	-0.61035156	-1.7089844	1549641355.788
-8.09768071	-1.8697998200000001	-3.672607428	0.9765625	-0.4272461	0.48828125	1.9104736420000001	-9.459057608	-0.9510498200000002	-0.61035156	-0.6713867	1.8310547	6.38698732	10.565625	1.808789038	-0.30517578	1.3427734	0.18310547	-9.56672374	0.7488769568000001	2.344726538	-0.24414062	-0.36621094	0.30517578	-1.3458251800000003	10.315600540000002	2.2346679320000002	-0.24414062	1.159668	0.91552734	0.966601538	10.004565200000002	-2.0157471040000003	-0.4272461	-3.7841797	-2.5634766	1549641355.828
-7.863207968	-1.7094971040000002	-4.2791259	1.0375977	0.8544922	0.18310547	1.9296142180000002	-8.16826178	-0.26796875000000003	-0.79345703	-0.8544922	2.1362305	5.45148912	9.94953624	1.15441893	-0.30517578	1.3427734	0.18310547	-9.517675720000002	0.9366943390000001	2.3985596040000003	0	-0.48828125	0.061035156	-1.7788817900000002	9.229370108000001	1.2788329680000001	-0.7324219	0.79345703	0.6713867	0.966601538	10.004565200000002	-2.0157471040000003	0.61035156	-2.6245117	-2.4414062	1549641355.868
-8.59892572	-1.418798822	-4.970581070000001	0.5493164	-0.18310547	0.24414062	1.9966064300000002	-7.945751800000001	0.0825439496	-0.7324219	-1.0986328	2.319336	4.866503894	10.52734424	0.47971191100000005	-1.0986328	0.30517578	1.953125	-9.423168930000001	0.8122802520000001	2.636621106	0	-0.48828125	0.061035156	-1.801611322	9.8	0.985742212	-0.79345703	0.18310547	1.0375977	1.113745108	9.448290740000001	-1.604223642	1.0375977	0.36621094	-2.5024414	1549641355.908
-8.5068116	-0.9426757788	-4.58178714	0.061035156	-0.30517578	0.24414062	2.16767572	-8.90876448	0.31103514400000004	-0.7324219	-1.0375977	2.746582	4.71098642	10.145727340000002	-0.3373535144	-1.5258789	-0.5493164	2.1362305	-8.67189946	0.6244628600000001	2.8124755400000003	-0.12207031	-0.18310547	-0.24414062	-1.1304931610000002	10.149316100000002	1.6437011780000002	-0.24414062	0.4272461	1.3427734	0.613696286	9.48896466	-2.0707763580000003	0.36621094	-0.061035156	-2.2583008	1549641355.948
-8.330957068	-0.6459961060000001	-4.012353534	0.6713867	-0.12207031	0.12207031	2.3925780760000004	-9.081030252000001	0.5467041034000001	-0.7324219	-0.9765625	2.9296875	4.651171924000001	8.859716754	-0.840991214	-1.5258789	-0.5493164	2.1362305	-8.406323380000002	0.7608398560000001	3.0828369600000003	-0.12207031	-0.12207031	-0.18310547	-0.6244628600000001	9.092993210000001	1.9212402160000002	-0.48828125	0.9765625	0.91552734	0.613696286	9.48896466	-2.0707763580000003	0.5493164	-2.1362305	-2.2583008	1549641355.988
-8.206542932000001	-0.22968750000000002	-3.8520507200000003	0.7324219	-0.30517578	-0.061035156	2.5229737400000003	-8.661132788000002	0.5957519568	-0.5493164	-1.3427734	2.5634766	4.554272464	8.28430162	-0.802709964	-0.8544922	-0.24414062	2.746582	-8.113232428000002	0.7811767572	2.9679932100000004	-0.12207031	-0.12207031	-0.18310547	-0.35529785340000003	8.380004892	1.7800780760000001	-0.8544922	0.79345703	0.4272461	1.5336425720000002	9.310717752	-1.8614257200000002	0.61035156	-2.0141602	-2.1972656	1549641356.028
-8.085717752	-0.15192871400000002	-4.015942392	0.48828125	0.30517578	-0.24414062	2.7131836060000003	-8.37761232	0.7309326080000002	-0.5493164	-1.3427734	2.5634766	4.269555710000001	8.28071286	-0.7560547120000001	0	0.9765625	2.4414062	-8.09648462	0.7034179712000002	3.075659146	-0.12207031	0.61035156	-0.18310547	0.011962890380000002	8.462548920000001	1.7274413940000002	-0.61035156	0.79345703	0.18310547	1.5025390379999999	9.228173920000001	-1.314721646	0.5493164	-1.0375977	-2.319336	1549641356.068
-8.49365216	-0.132788089	-4.813867212	0.36621094	-0.12207031	-0.4272461	2.884252896	-8.34650908	0.778784146	-0.4272461	-1.2207031	2.2583008	3.9070800720000003	8.20534694	-0.679492212	0	0.9765625	2.4414062	-8.158691394	0.839794928	3.1007812500000003	-0.12207031	0.5493164	-0.18310547	-0.0765625	8.76521016	1.7083007200000002	-0.18310547	0.8544922	0.12207031	1.5025390379999999	9.228173920000001	-1.314721646	0.5493164	-0.30517578	-2.2583008	1549641356.107
-8.75444339	-0.007177734620000001	-4.649975540000001	0.30517578	-0.30517578	-0.18310547	2.902197284	-8.50561502	0.7668212860000001	-0.30517578	-1.0986328	2.1972656	3.958520468	8.19697284	-0.5455078076000001	-0.061035156	0.61035156	1.8310547	-8.053417932	1.1209228240000002	3.261083966	-0.12207031	0.5493164	-0.18310547	-0.3002685504	9.00566394	1.5563721040000003	-0.061035156	0.4272461	0.18310547	1.0922119110000001	9.503320288000001	-1.391284146	0.4272461	-0.18310547	-1.953125	1549641356.147
-9.04753444	-0.23208007200000003	-4.310229532	0.48828125	-0.12207031	0.30517578	3.0206298920000005	-8.640795926000001	0.7428955072	-0.30517578	-1.0986328	2.1972656	4.1511230040000004	8.557055710000002	-0.362475589	0.12207031	-0.061035156	0.7324219	-8.31899411	1.28122554	2.874682608	0.061035156	0.5493164	-0.24414062	-0.5825927716	9.230566394	1.564746106	-0.061035156	0.4272461	0.18310547	0.47373047120000006	9.612182608000001	-1.6532714660000003	-0.12207031	-0.7324219	-1.6479492	1549641356.188
-8.914746106	0.7201660340000001	-4.897607428000001	0.36621094	0.061035156	0.7324219	3.3783202880000003	-8.711376800000002	0.808691394	-0.24414062	-1.3427734	2.0141602	4.220507788000001	9.431542932000001	-0.2918945288	0.12207031	-0.061035156	0.7324219	-9.0176268	0.571826178	3.552978534	0.30517578	0.18310547	-0.36621094	-0.7273437500000001	10.09548372	1.885351538	0.061035156	-0.79345703	0.061035156	0.47373047120000006	9.612182608000001	-1.6532714660000003	-0.5493164	-1.4648438	-1.6479492	1549641356.227
-8.79990216	1.05991214	-5.33305661	0.12207031	0.061035156	0.91552734	3.87238768	-8.968579074	0.8828613220000001	-0.24414062	-0.91552734	1.8310547	4.423876996	9.9016848	-0.002392578076	0.061035156	-0.4272461	0.18310547	-8.64558107	0.2045654254	3.1689697480000003	0.30517578	0.18310547	-0.36621094	-1.129296875	10.770190200000002	2.3973632200000004	0	-0.61035156	-0.12207031	3.3268798920000004	10.009350540000002	-1.152026358	-1.0375977	-1.7089844	-1.5258789	1549641356.267
-9.993798920000001	0.462963858	-5.1045652	-1.2207031	-1.3427734	0.7324219	4.22648912	-8.97097194	0.754858426	-0.18310547	-0.12207031	1.6479492	4.79113768	10.20195288	0.8577392572	0.6713867	0	-0.7324219	-9.15041484	0.687866214	3.4919677520000003	-0.24414062	-0.91552734	-0.48828125	-1.3075439300000002	10.80847194	2.519384784	-0.4272461	-1.2817383	-0.18310547	4.02551268	10.42565944	-0.9689941100000001	-2.0141602	-1.159668	-1.0986328	1549641356.307
-10.67209514	-1.5384277160000002	-3.667822284	-2.6245117	-1.4648438	0	4.571020468	-9.52963858	0.47373047120000006	0.12207031	0.12207031	-0.18310547	4.71457518	11.03935504	1.5336425720000002	0.6713867	0	-0.7324219	-11.376709260000002	-0.00837402356	3.63432608	0.4272461	-2.5024414	-0.48828125	-1.21901857	11.0429438	2.67370607	-0.24414062	-1.8920898	-0.18310547	4.02551268	10.42565944	-0.9689941100000001	-2.4414062	-1.3427734	-0.24414062	1549641356.347
-10.33713408	-2.920141574	-2.40573732	-0.91552734	-0.4272461	0.36621094	4.933496106000001	-10.886230040000001	-0.007177734620000001	0.24414062	0.36621094	-1.0375977	4.38200679	11.3826902	1.4810058900000003	0.061035156	0.24414062	-1.2817383	-12.141137680000002	-2.10546875	4.386792032000001	0.4272461	-2.5024414	-0.48828125	-0.5622558606000001	11.659033540000001	3.917846646	0.24414062	-1.0375977	-0.48828125	4.6990235600000005	10.248608720000002	-0.3672607428	-3.0517578	-0.6713867	1.8920898	1549641356.387
-10.17204622	-2.47631839	-2.19638678	1.5258789	2.9907227	0.8544922	5.33186052	-11.269042540000001	-0.38640135800000003	0.30517578	1.4038086	-1.953125	4.919140380000001	10.13376448	1.8099853240000001	0.30517578	-0.61035156	-1.2817383	-10.321582460000002	-1.5396240020000003	1.945166034	0.30517578	2.1362305	-0.79345703	-1.4331542540000002	10.224683	4.4155028960000005	-0.24414062	0.91552734	-0.79345703	0.9893310700000001	12.709375000000001	-1.1747558900000001	-2.5024414	-0.79345703	4.699707	1549641356.427
-10.996288940000001	-1.522875998	-4.23725589	0.91552734	-1.8920898	-0.24414062	5.1691648400000005	-10.325171220000001	-0.7823730432	0.30517578	1.4038086	-1.953125	5.045947480000001	9.845459260000002	2.05522464	0.30517578	-0.61035156	-1.2817383	-9.572705072	-0.44143066100000006	2.87707518	0.48828125	0.8544922	0.36621094	-2.537329074	9.1193116	3.435742212	-0.61035156	-0.61035156	-0.48828125	0.9893310700000001	12.709375000000001	-1.1747558900000001	0.4272461	-0.36621094	5.859375	1549641356.467
-8.534326080000001	-0.5813964856000001	-2.136572284	-0.5493164	-1.2817383	0.30517578	5.1691648400000005	-10.325171220000001	-0.7823730432	0.4272461	2.746582	-3.2958984	3.926220746	9.377710160000001	1.796826178	0.4272461	1.2817383	-0.8544922	-8.27233876	-0.8134765380000001	1.7752929320000002	0.48828125	0.8544922	0.36621094	-2.4930663940000004	8.644384980000002	2.942871106	-0.36621094	-0.7324219	-0.4272461	-0.22131347840000004	10.845557100000002	-0.11005859620000001	-1.7700195	-1.0375977	4.8828125	1549641356.507
-7.81057158	0.24045410340000004	-1.435546924	-0.18310547	1.3427734	0.18310547	3.5493896760000005	-10.49145468	-1.683178714	0.7324219	2.1362305	-4.8828125	3.1773437500000004	8.4386232	1.276440396	-0.4272461	0.5493164	-0.36621094	-8.43742662	-1.025219748	2.7418945679999998	0.6713867	-0.91552734	-0.12207031	-2.0707763580000003	7.839282248	2.843579074	-0.36621094	-0.7324219	-0.4272461	-0.22131347840000004	10.845557100000002	-0.11005859620000001	0.30517578	-0.12207031	4.760742	1549641356.547
-8.524755890000002	0.2225097644	-2.82922374	-0.30517578	0	-0.48828125	3.122314496	-9.33464357	-1.7633300720000002	0.6713867	0.9765625	-5.432129	3.1869139400000006	8.193384080000001	0.687866214	-0.9765625	-1.6479492	0.061035156	-7.984033246000001	-1.1424560700000002	2.414111322	0.7324219	-0.24414062	0.061035156	-1.680786142	7.909863220000001	3.0971923920000006	0.4272461	-1.5869141	-0.36621094	0.5371337860000001	9.615771760000001	0.27993163940000004	1.2817383	2.8686523	3.9672852	1549641356.587
-8.098876800000001	-0.16030273560000002	-2.3028564300000003	-0.7324219	0.061035156	-0.061035156	2.9775634	-8.83100589	-1.7465820680000002	0.5493164	1.3427734	-5.2490234	3.5721191100000005	8.42067842	0.381616214	-1.0375977	-2.4414062	-0.12207031	-8.19697284	-1.9224365020000003	2.7550537140000007	0.7324219	-0.24414062	0.061035156	-1.06589357	8.56184056	3.5900634000000005	0.5493164	-1.2207031	-0.48828125	-1.119726538	8.387182608000002	-0.20935058900000003	1.6479492	5.1879883	2.9296875	1549641356.627
-8.2771241	-0.0861328125	-1.947558606	0	1.2817383	0.4272461	2.613891574	-8.570214660000001	-1.8052001800000002	0.5493164	1.8310547	-4.4555664	3.9932128600000003	8.45896016	0.41271972840000004	0.4272461	-0.61035156	-1.0375977	-8.2005616	-2.115039038	2.9093750000000003	0.4272461	-0.061035156	0	-0.9127685700000001	8.802294928000002	4.00517572	0.5493164	-1.2207031	-0.48828125	-0.754858426	7.87995607	-0.2225097644	1.0986328	3.0517578	2.0751953	1549641356.667
-8.902783246	0.8457763580000002	-2.5744139400000003	0.24414062	1.159668	0.36621094	2.13178714	-8.152710160000002	-1.8985107820000002	0.61035156	1.3427734	-3.6010742	4.254003894	8.552270468000001	0.9953125	0.4272461	-0.61035156	-1.0375977	-7.9936032400000006	-1.676000998	3.075659146	-0.18310547	-0.30517578	0.061035156	-0.893627896	8.752050720000002	4.0877197480000005	0.12207031	-0.30517578	-0.7324219	-0.754858426	7.87995607	-0.2225097644	1.4038086	0.48828125	1.5869141	1549641356.707
-9.58586412	1.207055661	-3.2527099640000006	-0.30517578	0.5493164	0	1.8937255400000002	-7.856030252000001	-1.927221646	0.61035156	0.48828125	-2.8076172	4.356884784	8.762817392	1.8159667540000002	1.0986328	0.30517578	-1.159668	-8.118017572	-1.4678466460000001	3.3496094240000005	-0.18310547	-0.30517578	0.061035156	-1.106567392	8.52954074	3.926220746	0.18310547	-0.30517578	-0.6713867	2.795727536	8.20534694	0.41511232	2.2583008	0.8544922	0.79345703	1549641356.747
-10.04882788	0.6220702880000001	-3.338842752	-0.79345703	0.12207031	-0.18310547	1.7489746400000001	-7.747167932000001	-1.7776855040000001	0.48828125	-0.24414062	-1.953125	4.264770468	9.131274460000002	2.239453076	1.0986328	0.61035156	-1.159668	-8.597729532	-1.246533246	3.8556396760000005	-0.18310547	-0.91552734	0.12207031	-1.156811502	8.75444339	3.7647216460000004	0.48828125	-0.79345703	-0.4272461	4.608105432	9.528442392	1.61977536	1.6479492	1.4038086	-0.12207031	1549641356.787
-10.461548020000002	0.8828613220000001	-2.709594748	0.18310547	0.8544922	0.36621094	1.6724121400000003	-7.958911240000001	-1.638916034	0.4272461	-0.9765625	-0.9765625	4.605712860000001	9.496142572	2.3542969240000002	0.48828125	-0.30517578	-0.9765625	-9.03317842	-1.032397464	4.08413089	0.24414062	-0.9765625	0.30517578	-0.8074951080000001	9.27961412	3.8376952880000004	0.6713867	-0.79345703	-0.12207031	4.608105432	9.528442392	1.61977536	1.2207031	-0.18310547	0.061035156	1549641356.827
-11.42695288	0.835009784	-3.434545926	-0.6713867	0.7324219	0.12207031	1.7693115020000003	-8.1323732	-1.5025390379999999	0.061035156	-0.9765625	0.4272461	5.1751467600000005	9.97465854	2.135375998	0.12207031	-1.0986328	-1.0375977	-9.3322509	-1.0048827880000002	4.463354532	0.24414062	-0.9765625	0.30517578	-0.6017333966	9.911254500000002	3.953735324	0.6713867	-0.61035156	0.18310547	5.44072284	9.14323732	0.1411621106	-0.24414062	0.48828125	-0.12207031	1549641356.867
-11.153002700000002	-1.1735596040000003	-4.5327391200000005	0.6713867	-1.0375977	-0.30517578	2.03488768	-8.45297824	-1.0646972840000002	-0.48828125	-0.30517578	2.1362305	5.735009980000001	10.840771760000003	1.9140625000000002	0.12207031	-0.91552734	-1.0986328	-9.7066893	-0.6986327880000001	4.594946286	0.24414062	-0.5493164	0.4272461	-0.7273437500000001	10.82522014	3.7061035340000004	0.4272461	-0.24414062	0.5493164	-0.0897216754	9.70310054	-0.31701660340000004	-1.3427734	0.61035156	-1.8310547	1549641356.907
-10.009350540000002	-2.78496106	-3.7551512600000003	1.7089844	-0.61035156	0.4272461	2.3435302520000003	-9.310717752	-0.43066405760000004	-0.48828125	-0.30517578	2.1362305	6.090307608000001	11.484375	1.6185790740000001	0.12207031	-0.24414062	-1.0986328	-10.5919429	0.001196289038	4.368847644000001	0.36621094	-0.6713867	0.24414062	-1.108959964	11.294164840000002	3.2048584260000004	0.36621094	-0.18310547	0.8544922	-0.0897216754	9.70310054	-0.31701660340000004	0.79345703	-0.9765625	-2.0141602	1549641356.947
-9.449487320000001	-1.565942392	-3.66303714	2.0751953	-0.061035156	0.7324219	2.568432608	-9.94355432	-0.12919922120000002	-0.7324219	0.24414062	5.126953	6.09748552	11.59682608	1.3290771760000002	-0.061035156	0.24414062	-0.7324219	-10.523754500000003	0.7213623200000001	4.298266574	0.4272461	-1.0375977	0.061035156	-1.415209964	11.24272464	2.56245108	0.24414062	0.12207031	0.7324219	3.4632567900000004	11.297753600000002	0.8457763580000002	-0.5493164	-2.5024414	-0.7324219	1549641356.987
-8.902783246	-0.6292480432	-4.088916034	1.0986328	0.48828125	0.18310547	3.1845214660000005	-10.10983876	0.36606445680000005	-0.7324219	0.24414062	5.126953	6.013745108000001	11.02858876	0.878076178	-0.4272461	-0.30517578	0.48828125	-9.4171875	0.67709964	2.537329074	0.8544922	1.5869141	0.30517578	-1.9260253600000001	10.50461412	1.756152356	0	0.18310547	0.36621094	1.8398925720000001	9.267651260000001	-1.7346191100000001	0	-1.4648438	-0.36621094	1549641357.027
-9.180322480000001	-1.1723632788	-5.48498552	0.7324219	-0.7324219	-0.48828125	4.326977536	-9.796411240000001	1.03359375	-0.5493164	-1.4038086	4.638672	5.996997300000001	10.844360520000002	0.3971679712	-0.91552734	-1.0986328	2.2583008	-9.52485324	0.3517089856000001	2.4906739200000003	0.79345703	0.4272461	0	-1.982250998	10.1313723	1.221411142	-0.36621094	-0.24414062	0.24414062	1.8398925720000001	9.267651260000001	-1.7346191100000001	0.6713867	-1.2817383	-0.9765625	1549641357.067
-8.880053420000001	-1.5156982820000002	-4.548291034	0.12207031	-1.4038086	-0.24414062	6.2841064300000005	-9.56672374	1.403247104	0.12207031	-1.8920898	2.1972656	6.401342752000001	11.2199955	-0.15671386780000002	-1.159668	-1.5869141	3.479004	-10.02490216	0.4354492212	2.4344482820000004	0.12207031	0.12207031	-0.24414062	-1.4929687500000002	10.489062500000001	1.189111322	-0.24414062	0.18310547	0.18310547	1.665234424	9.609789840000001	-1.143652356	0.30517578	-0.30517578	-1.2207031	1549641357.107
-8.813061600000001	-0.949853534	-4.07336412	-0.18310547	0.6713867	-0.36621094	7.39067392	-9.918433	1.5001464660000001	0.4272461	-2.6245117	-0.9765625	7.2901857	10.82282698	-0.5227783246000001	-1.5258789	-0.9765625	4.0893555	-9.6552491	0.22011719240000002	2.6904540740000003	-0.48828125	-0.8544922	-0.24414062	-0.8732910340000001	11.016625900000001	1.774096646	-0.061035156	0.8544922	0.18310547	1.1807373200000002	9.766503894000001	-1.6891601440000001	0.18310547	-0.48828125	-1.0986328	1549641357.147
-9.21860324	-1.038378894	-4.981347840000001	-0.18310547	-0.5493164	-0.48828125	8.2520018	-9.96628444	1.459472644	1.2817383	-4.0283203	-4.0893555	8.425463760000001	9.94953624	-0.1854248004	-1.3427734	-1.0986328	4.699707	-9.407617212	0.417504892	2.8316162140000003	-0.61035156	1.0375977	-0.24414062	-0.678295926	10.2091304	1.8052001800000002	-0.30517578	1.6479492	-0.12207031	1.1807373200000002	9.766503894000001	-1.6891601440000001	0.24414062	-1.0986328	-1.2207031	1549641357.187
-8.769995108000002	-1.046752896	-4.7073974640000005	-0.5493164	-1.3427734	-0.48828125	9.412402160000001	-9.350195288	1.013256839	2.0141602	-3.479004	-6.713867	9.486572480000001	9.427954074	0.00478515625	-0.6713867	-0.9765625	5.92041	-9.004467752000002	0.5610595746000001	2.56484375	-0.8544922	-0.24414062	-0.24414062	-0.8876464660000001	9.57150908	1.532446286	-0.30517578	1.6479492	-0.12207031	1.8949219240000001	9.70429712	-2.0061767180000003	0.36621094	-1.0375977	-1.5258789	1549641357.227
-8.16108426	-1.111352536	-3.818554712	-0.24414062	-0.061035156	-0.18310547	9.98303264	-8.74367662	0.723754892	1.8310547	-2.8686523	-8.483887	9.87058058	8.65515126	0.20217285340000002	-1.2817383	-1.159668	7.2021484	-8.58217752	1.0646972840000002	2.2430420320000004	-0.9765625	0.7324219	-0.12207031	-0.955834964	9.07863768	1.2333740020000001	-0.48828125	0.91552734	0.6713867	2.09948732	9.410009980000002	-1.676000998	0.4272461	-0.061035156	-1.6479492	1549641357.267
-8.720947480000001	-1.02163089	-4.2336670320000005	-0.12207031	0.4272461	0.12207031	10.23903804	-8.067773560000001	0.3517089856000001	1.4648438	-2.5024414	-9.58252	9.554760880000002	7.73161592	-0.2524169928	-1.5869141	-1.4038086	8.117676	-8.403930710000001	1.685571286	1.96669928	-0.7324219	0.30517578	-0.061035156	-0.9031982428000002	8.807080072	0.961816394	-0.61035156	0.30517578	1.5869141	2.09948732	9.410009980000002	-1.676000998	0.4272461	0.18310547	-1.6479492	1549641357.307
-8.95661592	-1.4630615020000002	-4.559057608	0.30517578	-0.18310547	0.4272461	9.89929164	-7.04255342	0.2069580072	0.91552734	-2.0141602	-10.009766	9.24492212	7.08083516	-0.416308606	-1.6479492	-2.2583008	8.7890625	-8.394360520000001	1.9020996400000003	1.8913329680000002	-0.24414062	0.7324219	-0.061035156	-0.7512695288	9.133667032	0.9977050720000001	-0.61035156	0.30517578	1.5869141	2.097094748	9.455468750000001	-1.3853027160000002	0.36621094	-0.24414062	-1.2817383	1549641357.347
-8.6348143	-1.2549072479999999	-4.286303714000001	0.6713867	0.30517578	0.7324219	9.101367212000001	-6.0484375	-0.02033691394	0	-1.7700195	-9.460449	9.24492212	7.08083516	-0.416308606	-1.7089844	-0.8544922	8.239746	-8.58815944	1.5527832460000002	2.404541034	0.36621094	-0.4272461	-0.30517578	-0.4450195288	9.932788040000002	1.374536142	-1.7700195	0.91552734	3.540039	1.9930175720000003	9.584667932	-1.6149902160000003	0.30517578	-0.79345703	-1.0375977	1549641357.387
-8.839379892	-0.740502896	-4.200170926	0.36621094	0.79345703	0.5493164	8.189794928000001	-5.389282248	-0.13757324280000002	-0.61035156	-0.7324219	-8.178711	7.36555162	5.79243161	-0.27873535340000005	-1.5869141	0.30517578	6.8359375	-9.05231929	1.0575195288	2.6976317900000004	0.79345703	-0.4272461	-0.30517578	-0.22968750000000002	9.71027806	1.868603534	-1.7700195	0.91552734	3.540039	1.9930175720000003	9.584667932	-1.6149902160000003	-0.30517578	-0.18310547	-0.9765625	1549641357.427
-9.39086911	-0.47014160340000005	-4.648779254000001	0	-0.18310547	0.061035156	7.013842752000001	-4.77558606	-0.0765625	-1.0986328	0.48828125	-6.652832	6.5664307100000014	5.388086060000001	0.11005859620000001	-0.4272461	0.79345703	5.004883	-9.69472644	0.343334964	3.24433606	0.7324219	-1.0375977	-0.4272461	0.3576904254	10.11103534	2.47631839	-1.4648438	0.6713867	2.8686523	1.2919922120000003	9.5021241	-1.662841754	-0.5493164	-0.9765625	-0.7324219	1549641357.466
-9.3573732	-0.6711181610000001	-4.584179712	-0.8544922	-0.4272461	-0.30517578	5.90727536	-4.50522464	-0.17465820680000002	-1.2207031	-0.12207031	-4.699707	6.5664307100000014	5.388086060000001	0.11005859620000001	-0.61035156	0.9765625	2.8076172	-9.939965560000001	-0.570629892	3.5338378600000007	0.7324219	-0.12207031	-0.36621094	1.1424560700000002	10.48786592	3.2096435700000003	-0.9765625	1.5869141	2.0751953	1.138867212	10.04763228	-1.3039550720000002	-0.48828125	-0.48828125	-0.79345703	1549641357.506
-9.19946286	-1.3793212860000001	-4.092504892000001	-0.8544922	-0.91552734	-0.6713867	5.671606430000001	-4.3054442900000005	-0.5060302716	-1.2207031	-0.12207031	-4.699707	6.453979532000001	4.828222644	1.4750244600000002	-0.4272461	0.9765625	0.24414062	-9.70310054	-0.9354980432000001	3.3292724640000007	0.18310547	0.18310547	-0.30517578	0.835009784	9.81435504	3.7467773560000004	-0.79345703	1.8310547	1.2207031	1.138867212	10.04763228	-1.3039550720000002	-0.6713867	-0.30517578	-0.79345703	1549641357.547
-9.05231929	-1.6460937500000001	-3.0613037140000006	-0.18310547	-1.0986328	-0.4272461	6.425268570000001	-4.0960937500000005	-0.4091308606000001	-1.8310547	0.5493164	0	7.653857428000001	4.9933107	1.8040038940000003	0	0.61035156	-1.4648438	-9.40163588	-0.6651367212000001	3.0744628600000006	-0.30517578	0.5493164	-0.30517578	0.07895508180000001	8.679076980000001	3.6355224640000006	-0.6713867	0.9765625	0.48828125	1.534838858	9.918433	-0.90678714	-1.0375977	-0.4272461	-0.24414062	1549641357.586
-8.963793930000001	-1.315917932	-1.9044922120000003	-0.12207031	-1.0986328	-0.36621094	6.163281250000001	-3.8281250000000004	-1.138867212	-2.319336	1.4038086	1.4648438	7.653857428000001	4.9933107	1.8040038940000003	-0.30517578	0.7324219	-1.5869141	-8.95063498	-0.6364257788	2.654565396	-0.4272461	0.9765625	-0.12207031	-0.42587889400000006	8.17902806	3.8221435700000006	-0.12207031	0.36621094	-0.24414062	2.04326178	9.362158246000002	0.38879393000000007	-1.159668	-0.061035156	0.4272461	1549641357.626
-9.15041484	-0.7955322480000001	-1.57551268	0.18310547	0	-0.48828125	6.798510880000001	-3.9860351440000006	-1.43435054	-2.6855469	0.8544922	1.0375977	9.413598740000001	4.886840854000001	1.7346191100000001	0.18310547	1.159668	-0.7324219	-9.27961412	-1.144848642	2.5588623200000002	-0.061035156	0.8544922	0	-0.729736322	8.468530252	4.373632788	-0.061035156	-0.24414062	-0.8544922	2.04326178	9.362158246000002	0.38879393000000007	-1.2207031	0.30517578	0.79345703	1549641357.667
-10.547681200000001	-0.5287597644	-2.6665283540000004	0.18310547	0.24414062	-0.79345703	7.88952626	-3.926220746	-1.1257080072	-1.5869141	1.0986328	0.24414062	9.247314300000001	4.681079074	1.650878894	1.159668	1.159668	-0.48828125	-9.87177716	-1.872192392	2.783764676	0.18310547	0.48828125	0	-0.3505126800000001	9.130077880000002	4.763623004	0.30517578	-0.48828125	-1.0986328	0.48090820680000007	9.262865920000001	0.22011719240000002	-0.48828125	0	1.3427734	1549641357.706
-10.14333516	-0.7775878600000001	-2.5074219240000004	-0.36621094	-1.5869141	-0.61035156	8.748461960000002	-3.3149170320000003	-0.5132080072	-1.0375977	0	-0.061035156	9.247314300000001	4.681079074	1.650878894	1.2207031	-0.30517578	-0.24414062	-9.371728240000001	-1.8446777160000003	2.289697284	-0.12207031	0.8544922	0	-0.18901367800000002	9.869384980000001	4.9	0.5493164	-0.30517578	-1.0986328	-0.793139676	10.16726088	-1.175952176	-0.79345703	-1.5258789	0.61035156	1549641357.746
-8.85732428	-0.569433606	-1.2489257200000001	-0.30517578	0.61035156	0	9.673193390000002	-2.6725097840000003	-1.0503417932	0.12207031	-0.91552734	-0.5493164	11.308520860000002	3.5182862400000006	2.421289038	0.36621094	-0.18310547	-0.18310547	-8.78554712	-1.5013427520000002	1.8040038940000003	-0.30517578	0.8544922	-0.12207031	-0.0657958966	9.24611821	4.719360324	0.12207031	-0.061035156	-0.8544922	-0.793139676	10.16726088	-1.175952176	-0.4272461	-1.5869141	-0.48828125	1549641357.787
-9.1791259	-0.324194339	-2.369848642	0.18310547	1.2207031	-0.30517578	10.867089660000001	-1.753759784	-2.04086911	-0.4272461	-0.8544922	-1.0375977	11.757128600000001	3.6486816100000006	2.6533691100000003	0.61035156	-0.061035156	0.36621094	-8.786743210000001	-1.294384784	1.874584964	-0.18310547	0.30517578	-0.18310547	-0.22131347840000004	8.927905252	4.49086911	-0.061035156	-0.48828125	-0.5493164	1.1962890380000002	9.098974640000002	-0.32180175720000004	0.4272461	1.159668	-0.48828125	1549641357.826
-9.449487320000001	-0.9486572480000001	-3.12709964	-0.4272461	-0.8544922	-0.61035156	10.35986322	-1.7130859620000003	-0.907983426	-0.4272461	-0.8544922	-1.0375977	11.757128600000001	3.6486816100000006	2.6533691100000003	0.6713867	1.2207031	0.6713867	-9.0427491	-1.1209228240000002	2.4344482820000004	-0.30517578	-0.4272461	0	0.0035888672120000004	9.144433606	4.38439946	-0.18310547	-0.6713867	-0.5493164	-0.2129394568	9.862207460000002	0.7763915740000001	0.5493164	0.36621094	-0.5493164	1549641357.866
-9.3238768	-1.55158696	-2.4667480040000003	-0.12207031	0.48828125	-0.24414062	11.25349092	-2.47392572	0.05144042932000001	-0.12207031	-0.91552734	-2.1972656	12.594530760000001	4.500439496	2.45	0.12207031	-0.7324219	1.6479492	-9.41599092	-1.0826415740000002	2.8878417540000005	-0.24414062	-0.5493164	-0.061035156	-0.40434570680000004	9.254492212	4.19538588	0.061035156	-1.3427734	-1.0986328	-0.2129394568	9.862207460000002	0.7763915740000001	-0.24414062	-0.9765625	-0.9765625	1549641357.907
-9.681567392	-1.216625998	-3.2383545320000002	0.5493164	0.9765625	-0.18310547	12.532324280000001	-2.519384784	-0.41152344240000005	-0.7324219	-1.4038086	-3.1738281	12.718945680000001	3.7384033540000003	2.00856929	0.5493164	-1.953125	2.746582	-9.53442392	-0.5981445288	2.819653354	-0.30517578	-0.24414062	-0.061035156	-0.27395019960000005	9.631323380000001	4.189404254	-0.18310547	-2.0751953	-1.2817383	1.9786621400000002	10.17683058	-0.5215820288	0.36621094	-0.24414062	-0.8544922	1549641357.947
-9.374121106	-0.6507812500000001	-3.5158935700000002	0.061035156	-0.061035156	-0.36621094	11.59084514	-1.801611322	-0.5861816394	0	1.4648438	-3.6621094	12.718945680000001	3.7384033540000003	2.00856929	0.61035156	0.36621094	3.2348633	-9.169555710000001	-0.2260986322	2.7359130400000002	-0.36621094	-0.18310547	0.061035156	0.36606445680000005	9.725830072	4.10207518	-0.6713867	-1.953125	-1.3427734	1.7465820680000002	10.10983876	0.0980957068	0.61035156	0	-0.4272461	1549641357.986
-9.23654802	-0.7907471040000001	-3.2993652160000004	-0.24414062	0.36621094	-0.30517578	9.96628444	-0.732128894	-0.7728027160000001	-0.18310547	1.159668	-3.3569336	11.44011232	2.6844726440000004	1.600634784	0.9765625	0.5493164	3.2348633	-9.169555710000001	-0.2260986322	2.7359130400000002	0	0.061035156	0.18310547	0.6101074280000001	9.44350589	3.951342752	-0.6713867	-1.953125	-1.3427734	1.7465820680000002	10.10983876	0.0980957068	0.24414062	0.30517578	-0.4272461	1549641358.026
-9.41120607	-0.9223388580000002	-3.517089856	0	0.18310547	-0.18310547	9.96628444	-0.732128894	-0.7728027160000001	-0.18310547	1.159668	-3.3569336	10.34670378	1.697534146	1.4427246400000002	1.0375977	0.8544922	2.9907227	-9.015234620000001	-0.3935791034	2.6103027160000005	0	-0.30517578	0.12207031	0.6101074280000001	9.44350589	3.951342752	-0.79345703	-1.5869141	-1.4038086	0.7608398560000001	9.73898912	-0.285913089	0.12207031	-0.18310547	-0.24414062	1549641358.066
-9.368139480000002	-0.98334964	-3.5924560700000003	-0.061035156	0.12207031	0	7.151415740000001	1.4546875000000001	-0.8577392572	0.18310547	1.4648438	-1.8920898	8.61447734	0.6735107428000001	1.222607428	0.8544922	0.7324219	2.1972656	-9.177929712000001	-0.2895019568	2.8806639400000003	-0.12207031	-0.4272461	0.061035156	0.707006839	9.092993210000001	3.6558594240000004	0	-1.159668	-0.8544922	0.717773462	9.74257788	-0.898413089	0.4272461	-0.24414062	-0.30517578	1549641358.106
-9.242529254	-0.8577392572	-3.5900634000000005	0	0.30517578	0.061035156	6.396557608000001	2.312426718	-0.7692138580000001	0.18310547	0.12207031	-0.8544922	7.08801268	-0.4713378894	1.32788089	0.36621094	0.48828125	0.9765625	-9.061889480000001	-0.21652832460000004	2.9823487400000004	-0.12207031	-0.5493164	0	0.8900390380000001	8.954223740000002	3.6702148560000003	0	-1.159668	-0.8544922	0.9881347840000001	9.862207460000002	-0.8517577880000001	0.48828125	-0.12207031	-0.4272461	1549641358.147
-9.169555710000001	-0.734521466	-3.6415038940000004	0	0.12207031	0.061035156	6.396557608000001	2.312426718	-0.7692138580000001	0.18310547	0.12207031	-0.8544922	7.08801268	-0.4713378894	1.32788089	0	-0.061035156	0	-9.061889480000001	-0.21652832460000004	2.9823487400000004	-0.061035156	-0.18310547	0	0.8900390380000001	8.954223740000002	3.6702148560000003	0.36621094	-0.5493164	-0.7324219	1.3853027160000002	9.837085159999999	-0.6053222644	0.24414062	0.061035156	-0.36621094	1549641358.186
-9.177929712000001	-0.8242431610000001	-3.6367187500000004	-0.061035156	0.36621094	0.12207031	7.31889676	2.82084964	0.04306640576	0.5493164	0.061035156	0.4272461	9.136059800000002	-0.23566894960000004	1.90808107	-0.12207031	0.36621094	-0.6713867	-9.020019568	-0.19738769960000002	3.12709964	0	-0.4272461	-0.12207031	0.6256591459999999	9.03317842	3.7252441100000007	0.6713867	0.12207031	-0.18310547	1.3482177520000003	9.782055710000002	-0.7201660340000001	0.061035156	0.18310547	-0.18310547	1549641358.227
-9.33942842	-0.763232428	-3.8400878600000006	-0.12207031	0.12207031	0.24414062	8.21611322	3.075659146	0.2536132788	0.5493164	0.061035156	0.4272461	11.233153960000001	0.33137207460000007	1.9559326080000001	0	-0.36621094	-0.9765625	-9.118115020000001	-0.38400878600000005	3.3843016200000005	0	-0.30517578	-0.061035156	0.571826178	9.341821580000001	3.9573242800000004	0.5493164	0.12207031	-0.36621094	1.3482177520000003	9.782055710000002	-0.7201660340000001	0	-0.061035156	-0.12207031	1549641358.267
-9.22338858	-0.56823732	-3.87238768	-0.12207031	0	0.12207031	10.0631839	2.7813721040000003	0.2990722644	0.4272461	-0.7324219	0.79345703	11.233153960000001	0.33137207460000007	1.9559326080000001	0.12207031	-0.79345703	-0.7324219	-9.012841754	-0.34931639400000003	3.4776123200000004	-0.061035156	-0.30517578	-0.061035156	0.3373535144	9.72822284	3.9776612400000007	0.4272461	0.18310547	-0.4272461	1.1125488220000002	9.80358876	-0.793139676	0	-0.24414062	0	1549641358.307
-9.18271466	-0.6160888580000001	-3.859228534	-0.061035156	0.12207031	0	10.966382280000001	2.3674560700000002	0.3182128894	0.18310547	-0.36621094	0.4272461	12.208129500000002	0.539526358	2.331567392	0.061035156	-0.4272461	-0.36621094	-9.012841754	-0.34931639400000003	3.4776123200000004	-0.061035156	0	-0.061035156	0.2452392572	9.724634080000001	3.869995108	0.12207031	-0.18310547	-0.24414062	0.9295165740000001	9.8	-0.949853534	0	-0.061035156	0	1549641358.346
-9.230566394	-0.6759033540000001	-3.9154540740000003	-0.12207031	0.061035156	0.061035156	10.925708360000002	2.25261232	0.250024411	0.061035156	-0.18310547	0	11.64707068	0.1411621106	2.16408696	0	-0.4272461	-0.061035156	-8.980542032	-0.2763427716	3.420190396	-0.061035156	-0.18310547	-0.061035156	0.48569336060000007	9.579882788	3.8018066100000003	-0.12207031	-0.24414062	0	0.9295165740000001	9.8	-0.949853534	0	-0.061035156	0	1549641358.387
-9.144433606	-0.663940396	-3.8604248200000004	-0.12207031	0	0.12207031	10.395751800000001	2.277734424	-0.23566894960000004	-0.061035156	0.24414062	-0.18310547	11.64707068	0.1411621106	2.16408696	0	-0.061035156	0.061035156	-9.035571580000001	-0.32778320680000006	3.4955566100000004	0	-0.12207031	-0.061035156	0.6029296924	9.42915036	3.773095746	-0.18310547	-0.061035156	0.061035156	0.9307128600000001	9.753344748	-0.9343017572	0.061035156	-0.12207031	0	1549641358.426
-9.152807608000002	-0.5861816394	-3.8221435700000006	-0.061035156	0.061035156	0.061035156	9.82033696	2.1138427520000005	-0.454589856	-0.12207031	0.12207031	-0.24414062	11.249902160000001	0.16987304320000002	1.886547824	-0.12207031	0.12207031	0.12207031	-9.035571580000001	-0.32778320680000006	3.4955566100000004	0	0	-0.061035156	0.4378417932	9.293969748	3.6618408540000003	-0.12207031	0	0.12207031	1.0240234620000002	9.758129892000001	-0.9055908540000002	0	0	0	1549641358.466
-9.24492212	-0.56823732	-3.8855469240000007	-0.12207031	-0.12207031	0	9.478198380000002	1.7872558900000002	-0.2978759784	-0.061035156	-0.061035156	-0.18310547	10.69602086	0.5598632788000001	1.681982428	-0.12207031	-0.12207031	0.12207031	-9.0176268	-0.34453125	3.5063233800000004	0	0	-0.061035156	0.27873535340000005	9.31191394	3.66303714	-0.12207031	0	0.12207031	1.0240234620000002	9.758129892000001	-0.9055908540000002	-0.061035156	0.12207031	0	1549641358.506
-9.209033246	-0.5957519568	-3.85444339	-0.061035156	-0.061035156	0.061035156	9.366943390000001	1.5898682100000001	-0.227294928	0	-0.12207031	-0.061035156	10.69602086	0.5598632788000001	1.681982428	-0.18310547	-0.12207031	0.12207031	-8.994897660000001	-0.3959716754	3.464453076	0	0.061035156	-0.061035156	0.2344726538	9.395654254	3.73122554	0	0	0	0.8876464660000001	9.777270468000001	-0.9606201080000001	-0.12207031	-0.061035156	0	1549641358.546
-9.198266574	-0.576611322	-3.8400878600000006	-0.061035156	-0.12207031	0.061035156	9.39326178	1.5180908540000002	-0.25959472840000003	0	-0.18310547	0.061035156	10.5919429	0.6041259784	1.637719748	-0.12207031	-0.061035156	0.061035156	-8.993701080000001	-0.36606445680000005	3.440527356	-0.061035156	0	-0.061035156	0.1985839856	9.41599092	3.7240478240000003	-0.061035156	0	-0.061035156	0.9175537140000001	9.753344748	-0.8720947480000001	-0.18310547	-0.061035156	0	1549641358.588
-9.21501448	-0.5239746106000001	-3.8400878600000006	-0.12207031	-0.12207031	0	9.57749002	1.51928714	-0.2536132788	-0.12207031	-0.12207031	0.12207031	10.5141848	0.5634521466	1.6544677520000002	-0.061035156	0	-0.061035156	-8.9745607	-0.3337646466	3.4297608800000003	-0.12207031	0	-0.061035156	0.265576178	9.427954074	3.71926268	-0.061035156	0	-0.061035156	0.9175537140000001	9.753344748	-0.8720947480000001	-0.061035156	0	0	1549641358.626
-9.28200679	-0.5993408246	-3.8759764400000005	-0.12207031	-0.61035156	-0.061035156	9.668408246	1.6125976440000003	-0.20097655760000002	-0.18310547	-0.12207031	0.12207031	10.5141848	0.5634521466	1.6544677520000002	-0.061035156	-0.061035156	-0.24414062	-8.991308606	-0.34213867800000003	3.4034423920000005	-0.12207031	0.061035156	-0.061035156	0.22849121400000003	9.43273912	3.6905516200000004	-0.061035156	0.061035156	-0.18310547	0.8445800720000001	9.778466754	-0.899609375	-0.12207031	0	0	1549641358.666
-9.173144568	-0.67709964	-3.794628894	0	-0.36621094	0	9.65883786	1.726245108	-0.18901367800000002	-0.18310547	-0.061035156	0.18310547	10.705590560000001	0.5969482428	1.623364218	0	0	-0.30517578	-8.991308606	-0.34213867800000003	3.4034423920000005	-0.12207031	0	-0.061035156	0.16389160340000003	9.4004393	3.6474853240000003	-0.061035156	-0.061035156	-0.18310547	0.9043945288	9.744970746000002	-0.9115722840000001	-0.12207031	-0.12207031	-0.061035156	1549641358.706
-9.319091754	-0.8015136780000001	-3.92023912	-0.061035156	-0.8544922	-0.12207031	9.63969748	1.7812744600000001	-0.2260986322	-0.12207031	-0.18310547	0.12207031	10.770190200000002	0.7692138580000001	1.620971646	0	0	-0.24414062	-9.07026358	-0.12800292540000002	3.393872104	-0.12207031	0.061035156	-0.061035156	0.1435546875	9.441113220000002	3.563745108	-0.061035156	-0.061035156	-0.18310547	1.240551718	9.777270468000001	-0.7775878600000001	-0.12207031	-0.061035156	0	1549641358.746
-9.273632788	-1.4211913940000003	-3.8400878600000006	-0.061035156	-1.0986328	-0.24414062	9.8179438	1.961914038	-0.37204589660000004	-0.12207031	-0.18310547	0.12207031	10.770190200000002	0.7692138580000001	1.620971646	-0.061035156	0.061035156	-0.18310547	-9.2042482	0.15192871400000002	3.5469971040000003	-0.061035156	-0.061035156	-0.12207031	0.023925780760000005	9.596630890000002	3.4166014400000004	-0.18310547	-0.12207031	-0.36621094	1.0048827880000002	9.88254442	-0.8637207068000001	-0.18310547	-0.061035156	0	1549641358.786
-9.4004393	-2.422485324	-3.5386230040000006	0.4272461	-1.3427734	-0.36621094	10.012939300000001	2.2813232820000002	-0.6005371106	-0.4272461	-0.18310547	0	10.776172120000002	1.0958007788	1.911669928	-0.36621094	0	-0.24414062	-9.2042482	0.15192871400000002	3.5469971040000003	0.061035156	0.24414062	-0.24414062	-0.20935058900000003	9.713867212	3.226391574	-0.24414062	-0.61035156	-0.7324219	1.1771484620000001	9.755737320000001	-0.8625244110000001	-0.12207031	0.061035156	0.12207031	1549641358.825
-9.506909440000001	-2.86870108	-2.9679932100000004	1.4038086	-1.159668	-0.30517578	10.11103534	2.9213378600000004	-0.9402832068000001	-0.4272461	-0.18310547	0	10.941259980000002	1.7190673920000001	2.253808606	-0.7324219	-0.12207031	-0.24414062	-9.362158246000002	0.5754150360000001	3.6295410340000003	0.4272461	0.36621094	-0.4272461	-0.6459961060000001	9.76770018	3.23356929	-0.24414062	-0.61035156	-0.7324219	1.485791034	9.8179438	-0.5287597644	-0.24414062	0	0.61035156	1549641358.866
-9.615771760000001	-2.5217773560000003	-2.299267572	2.1362305	-0.9765625	-0.4272461	10.11103534	2.9213378600000004	-0.9402832068000001	-0.8544922	-0.24414062	-0.18310547	10.92690396	2.4392334260000004	2.710791034	-1.3427734	-0.061035156	-0.24414062	-9.564331070000001	0.976171875	3.5924560700000003	1.0986328	0.91552734	-0.7324219	-0.6459961060000001	9.76770018	3.23356929	-0.24414062	-0.9765625	-1.2817383	1.100585962	10.029687500000001	-0.02990722644	-0.30517578	0.18310547	1.3427734	1549641358.906
-9.71745607	-1.8099853240000001	-2.390185504	3.479004	-0.6713867	0	10.156494600000002	4.1511230040000004	-1.3793212860000001	-1.5258789	-0.30517578	-0.4272461	10.892211960000001	3.101977536	3.01464856	-2.1362305	0.061035156	-0.18310547	-9.27722194	0.8876464660000001	3.499145468	1.953125	2.0141602	-1.0375977	-2.3351562500000003	9.19348143	3.69533696	-0.12207031	-2.1362305	-1.5258789	-0.6292480432	10.416088760000001	0.0478515625	-0.48828125	-0.48828125	1.4038086	1549641358.945
-10.088306200000002	-1.6736084260000001	-2.65576178	3.479004	-0.9765625	0.061035156	9.754540740000001	4.310229532	-1.8985107820000002	-2.319336	0.12207031	-0.7324219	10.702001800000001	3.5493896760000005	3.0409667540000003	-2.8686523	-0.24414062	0.061035156	-9.120507788000001	-0.5359375000000001	2.9572264400000003	2.6855469	0.91552734	-1.159668	-2.75983876	9.407617212	4.0147461060000005	-0.12207031	-2.1362305	-1.5258789	-1.166381839	10.834789840000001	0.417504892	-0.9765625	-2.0141602	1.2817383	1549641358.986
-9.265259080000002	-1.5862792540000001	-2.04326178	3.8452148	-0.061035156	0.5493164	9.849048020000001	4.09011232	-2.6713134000000003	-3.479004	-0.24414062	-0.91552734	10.702001800000001	3.5493896760000005	3.0409667540000003	-3.540039	-0.30517578	0.061035156	-8.7364991	-0.8362060700000001	2.64379892	3.2348633	1.2207031	-1.2817383	-2.7825683900000002	9.477001800000002	4.153515576	0.061035156	-3.540039	-1.5869141	-1.1723632788	10.844360520000002	0.39836425720000007	-1.2817383	-2.6245117	0.91552734	1549641359.025
-9.102563400000001	-1.227392572	-2.1473388580000004	4.4555664	0.30517578	0.79345703	9.849048020000001	4.09011232	-2.6713134000000003	-3.479004	-0.24414062	-0.91552734	10.796509080000002	3.39506839	2.988330072	-4.0893555	-0.24414062	-0.18310547	-8.7364991	-0.8362060700000001	2.64379892	3.6621094	0.36621094	-1.3427734	-2.5349366	9.066674820000001	3.9752685700000003	-0.12207031	-4.333496	-1.5869141	-1.128100589	10.178027160000001	-0.0454589856	-1.159668	-4.0283203	0.8544922	1549641359.065
-9.101367212000001	-1.032397464	-1.9786621400000002	4.3945312	0.18310547	0.79345703	9.78444838	3.101977536	-3.3508057100000004	-4.5776367	-0.5493164	-1.159668	10.486670320000002	3.064892572	3.06608876	-4.3945312	-0.18310547	-0.24414062	-8.482885880000001	-0.84816893	2.668920926	4.211426	0.18310547	-1.2207031	-2.039672824	8.839379892	3.71088858	-0.12207031	-4.333496	-1.5869141	-0.6280517572	10.235449280000001	0.41870117800000006	-2.0751953	-5.6152344	0.36621094	1549641359.105
-9.102563400000001	-1.0563232428000002	-1.6460937500000001	4.5166016	0.79345703	0.9765625	9.14802266	2.7359130400000002	-3.2228027160000003	-5.065918	-0.4272461	-1.0986328	9.99021016	2.6713134000000003	2.6713134000000003	-4.8217773	-0.30517578	-0.30517578	-8.616870108	-1.33984375	3.15102536	4.5776367	-0.24414062	-1.2817383	-1.564746106	8.85373552	3.625952176	-0.12207031	-5.126953	-1.5869141	0.250024411	10.006958360000002	0.2978759784	-2.8076172	-5.432129	0.061035156	1549641359.145
-9.16835962	-1.107763678	-1.617382788	4.638672	1.2207031	1.2207031	8.5068116	2.58278804	-3.1869139400000006	-5.432129	-0.30517578	-0.6713867	9.846654860000001	2.2669677520000002	1.9571288940000002	-5.1879883	-0.24414062	-0.48828125	-8.616870108	-1.33984375	3.15102536	4.8828125	-0.36621094	-1.4038086	-1.146044928	8.94465306	3.7515625000000004	0.12207031	-5.3100586	-1.5258789	0.5514892572000001	9.89570288	0.24643554320000002	-3.2348633	-5.004883	-0.12207031	1549641359.185
-8.903979532000001	-0.916357428	-1.723852536	4.9438477	1.6479492	1.2817383	8.20773912	2.5839844240000005	-2.895019568	-5.6152344	-0.61035156	0	9.81315944	1.594653354	1.3661621400000001	-5.554199	-0.18310547	-0.79345703	-8.54270018	-1.98464357	3.543408246	5.065918	-0.30517578	-1.4038086	-0.7775878600000001	8.847753894	3.88674321	0.12207031	-5.3100586	-1.5258789	0.9725830072	9.76171875	0.49167482	-3.112793	-5.493164	0.24414062	1549641359.225
-8.69103984	-0.7716064300000001	-1.7693115020000003	4.699707	1.6479492	1.0986328	8.18620607	2.45	-2.365063498	-5.6152344	-0.61035156	0	9.81315944	1.594653354	1.3661621400000001	-5.6152344	-0.61035156	-1.0375977	-8.481689300000001	-2.3531005400000002	3.7790771760000004	5.126953	-0.5493164	-1.3427734	-0.35529785340000003	8.66472194	4.167871106000001	0.4272461	-5.432129	-1.4648438	1.2178222840000001	9.405224640000002	0.3971679712	-2.6855469	-6.713867	0.5493164	1549641359.265
-8.192187500000001	-0.539526358	-1.6520751800000002	4.699707	2.5634766	1.0986328	8.57858876	2.2250976440000003	-2.2286865020000004	-5.6152344	-0.91552734	1.0986328	9.9949955	1.2202148560000001	1.3242920320000002	-5.3710938	-0.79345703	-1.0986328	-8.481689300000001	-2.3531005400000002	3.7790771760000004	5.065918	-0.7324219	-1.2817383	0.33256836060000006	8.65874002	4.500439496	0.36621094	-5.1879883	-1.5258789	1.070678714	9.1109375	0.06699218750000001	-2.380371	-7.6293945	0.79345703	1549641359.305
-8.90876448	-0.38400878600000005	-1.808789038	4.8828125	2.8686523	1.159668	8.850146760000001	2.256201178	-2.5205810700000004	-5.6152344	-0.91552734	1.0986328	9.746167032	0.60651857	1.37214357	-5.126953	-0.48828125	-1.2207031	-8.531933606	-2.8088867800000004	4.0326903960000005	4.760742	-0.5493164	-1.2207031	0.9797607428000001	8.400341754000001	4.929907248	0.36621094	-5.1879883	-1.5258789	1.7621337860000001	8.518774460000001	-0.3600830072	-2.2583008	-9.094238	1.159668	1549641359.345
-10.394556200000002	0.0454589856	-2.2382567900000003	4.4555664	1.953125	1.159668	8.850146760000001	2.256201178	-2.5205810700000004	-5.432129	-0.6713867	1.3427734	9.65883786	-0.1268066394	1.73701178	-4.8217773	-0.12207031	-1.4038086	-8.844164840000001	-2.72395018	4.200170926	4.5776367	-0.36621094	-1.0375977	1.2285888580000002	8.094091754	5.05192842	0.30517578	-4.3945312	-1.159668	1.8219482820000001	8.466137680000001	-0.29069824280000006	-1.8310547	-10.253906	1.5258789	1549641359.385
-11.21042482	0.765625	-2.0659912140000003	3.7841797	1.6479492	0.9765625	9.596630890000002	1.7872558900000002	-2.3985596040000003	-5.1879883	-0.36621094	1.4648438	10.030884080000002	-0.248828125	2.13178714	-4.760742	0.18310547	-1.4648438	-8.844164840000001	-2.72395018	4.200170926	4.4555664	-0.5493164	-0.79345703	1.1723632788	8.456567392	5.086621106	0.61035156	-4.211426	-1.159668	3.0792480040000005	8.370434800000002	-0.47014160340000005	-1.2207031	-9.643555	1.3427734	1549641359.425
-11.40183058	0.3935791034	-2.1844238220000003	2.5024414	1.2207031	0.18310547	9.920825180000001	1.2309814300000002	-2.121020468	-4.9438477	-0.18310547	1.4648438	10.43164038	0.23327636780000002	1.814770468	-4.760742	-0.48828125	-1.3427734	-9.39086911	-2.4655516200000003	4.7612304320000005	4.211426	0.12207031	-0.5493164	0.7440917932000001	9.43273912	5.099780252	0.61035156	-4.211426	-1.159668	7.0497314300000005	8.011548020000001	-0.2954833966	-0.18310547	-5.004883	0.79345703	1549641359.465
-12.514379500000002	0.027514648560000004	-1.655664038	3.6010742	1.4038086	0.61035156	10.418481920000001	0.5993408246	-1.7441894960000002	-4.4555664	0	1.4648438	11.17094748	0.79194339	1.1855224640000002	-4.638672	-1.2207031	-1.2207031	-9.25090306	-2.0193359620000004	4.030297824	4.0283203	1.4038086	-0.5493164	0.1208251996	10.259375	4.789941394	1.4038086	-3.3569336	-1.4648438	7.668212860000001	8.86091304	0.08015136780000001	-0.6713867	-0.91552734	-0.36621094	1549641359.505
-9.83229982	-0.01076660144	-3.8341064300000003	2.0141602	-0.24414062	1.0986328	10.796509080000002	0.17944336060000002	-1.12211911	-4.211426	0.48828125	1.2817383	12.135155760000002	0.931909146	0.808691394	-4.333496	-0.4272461	-1.159668	-9.25090306	-2.0193359620000004	4.030297824	3.6010742	0.7324219	-0.8544922	-0.3672607428	10.97116664	4.129589856	0.8544922	-3.540039	-0.9765625	8.061792032000001	8.618066394000001	1.488183606	-0.18310547	-3.6621094	-0.5493164	1549641359.545
-8.564233426000001	-2.674902356	-3.96330571	3.2348633	0.61035156	1.3427734	11.002270860000001	-0.132788089	-0.16628417539999998	-3.7841797	0.9765625	0.7324219	12.558642180000001	0.8529540740000001	0.7034179712000002	-3.90625	0.24414062	-1.159668	-9.258081070000001	0.03229980432	2.680883786	3.2348633	0.061035156	-0.91552734	-0.2177246106	11.380298020000001	3.17495108	0.8544922	-3.540039	-0.9765625	2.8902344240000004	8.86330571	0.2763427716	1.5258789	-1.2817383	-1.6479492	1549641359.585
-7.510302520000001	-3.776684604	-4.621264676	3.2348633	0.30517578	1.5869141	10.840771760000003	-0.7572509980000001	0.477319339	-3.2958984	0.79345703	-0.061035156	12.708178420000001	0.994116214	0.12321777160000001	-3.6010742	-0.18310547	-1.2207031	-9.258081070000001	0.03229980432	2.680883786	2.8686523	-1.0375977	-1.4038086	0.057421875000000004	10.81445288	2.1329834260000005	0	-3.2958984	-0.6713867	3.8664062500000003	9.234155252	-0.01794433606	2.380371	-2.746582	-2.0751953	1549641359.625
-8.34411592	-4.201367212	-4.88444838	5.2490234	2.380371	2.4414062	10.200757280000001	-1.337451178	1.0443603240000001	-2.8686523	0.9765625	-0.79345703	12.88642572	1.299169928	-0.1040771466	-3.2958984	-0.18310547	-0.8544922	-9.90407698	1.350610324	2.4870849640000006	2.746582	-0.61035156	-1.3427734	-0.23686523560000003	10.830004500000001	1.5372314300000003	-0.18310547	-2.8686523	-1.0375977	2.7526612400000006	9.73659694	-0.716577176	1.5869141	-0.79345703	-1.159668	1549641359.665
-8.955419928000001	-2.6354248200000003	-6.026904254	4.3945312	0.91552734	2.380371	9.581079074	-1.6532714660000003	1.4223876800000002	-2.8686523	0.9765625	-0.79345703	12.57778354	1.489379892	-0.36965332460000005	-3.4179688	0.12207031	-0.5493164	-10.778564300000001	1.9044922120000003	3.4835937500000003	3.1738281	0.5493164	-1.4648438	-0.7512695288	10.705590560000001	1.178344748	-0.18310547	-2.8686523	-1.0375977	-0.876879892	10.35507788	-1.88774411	1.5869141	-2.380371	-1.159668	1549641359.705
-8.415893570000001	-1.7130859620000003	-5.540014480000001	3.8452148	-0.18310547	2.319336	9.38847644	-1.697534146	1.3805175720000002	-2.8076172	0.9765625	-0.4272461	12.17463408	1.7752929320000002	-0.686669928	-3.479004	-0.4272461	-0.36621094	-8.621655252000002	1.801611322	2.8579346040000004	3.6621094	0	-1.5869141	-0.9295165740000001	9.65285643	1.0670898560000002	-0.12207031	-3.479004	-0.79345703	-1.179541034	10.303637680000001	-2.6904540740000003	1.8920898	-4.1503906	-1.4648438	1549641359.745
-7.839282248	-1.8075927520000004	-4.566235324	4.3945312	0	1.8920898	9.522461060000001	-1.2010742212	2.064794928	-3.540039	-0.36621094	0.061035156	11.09199182	1.7800780760000001	-0.462963858	-3.3569336	-0.5493164	-0.12207031	-8.621655252000002	1.801611322	2.8579346040000004	4.1503906	0.18310547	-1.7089844	-0.765625	8.979345746000002	1.240551718	-0.30517578	-3.7841797	-0.6713867	1.490576178	10.156494600000002	-2.032495108	1.2817383	-2.1362305	-1.4648438	1549641359.785
-7.670605432000001	-1.8219482820000001	-4.188207968	5.7373047	1.3427734	1.953125	9.043945288000002	-0.42707518000000005	2.245434604	-3.540039	-0.36621094	0.061035156	9.9782473	1.447509784	-0.770410144	-3.2958984	-0.12207031	-0.12207031	-8.0558107	1.1125488220000002	2.5265625000000003	3.9672852	-0.36621094	-1.8310547	-0.1997802716	8.777173020000001	1.69633786	-0.30517578	-3.7841797	-0.6713867	1.490576178	10.156494600000002	-2.032495108	1.2817383	-2.1362305	-1.4648438	1549641359.825
-8.498437500000001	-1.062304712	-5.151220746000001	5.3100586	1.4648438	2.1362305	8.76760234	-0.04306640576	1.56953125	-3.4179688	-0.24414062	-0.30517578	9.527246106	1.12211911	-0.7428955072	-3.0517578	0.79345703	-0.24414062	-8.271142572	0.7476806610000001	3.069677716	3.90625	0.061035156	-1.8920898	0.1985839856	8.906372300000001	2.042065396	-0.24414062	-3.6010742	-0.6713867	1.490576178	10.156494600000002	-2.032495108	1.2817383	-2.1362305	-1.4648438	1549641359.865
-8.9410643	-0.2452392572	-5.60461412	4.699707	0.12207031	2.0751953	8.86210962	-0.027514648560000004	0.86850589	-3.0517578	-0.061035156	-0.24414062	9.51169429	0.8649169928000001	-0.41870117800000006	-2.8686523	0.30517578	-0.61035156	-8.42666034	0.5885742212	3.3292724640000007	3.9672852	-0.061035156	-1.8920898	0.3576904254	9.20305162	2.27893071	0	-3.1738281	-0.91552734	1.490576178	10.156494600000002	-2.032495108	1.2817383	-2.1362305	-1.4648438	1549641359.905
-8.680273560000002	0.269165036	-5.176342752000001	4.272461	0.61035156	1.6479492	9.055908246000001	0.0980957068	0.4868896466	-2.8686523	-0.12207031	0.061035156	10.02729532	0.7859619110000001	0.27993163940000004	-2.8686523	-0.30517578	-0.8544922	-8.58815944	0.4713378894	3.7156739200000004	4.1503906	0.18310547	-1.8310547	0.424682608	9.503320288000001	2.47871106	0	-3.1738281	-0.91552734	1.490576178	10.156494600000002	-2.032495108	1.2817383	-2.1362305	-1.4648438	1549641359.945
-8.82023912	0.1818359424	-5.2995607	3.8452148	0.4272461	1.4648438	9.49853534	0.43066405760000004	0.22490234620000002	-2.8686523	-0.5493164	0.24414062	10.459154860000002	0.8433837860000001	0.9582275360000001	-3.0517578	-0.61035156	-0.9765625	-8.66950679	0.03349609424	3.9022949280000003	4.1503906	0.12207031	-1.7089844	0.2930908246	9.80957068	2.670117212	0.12207031	-3.2348633	-1.0375977	1.490576178	10.156494600000002	-2.032495108	1.2817383	-2.1362305	-1.4648438	1549641359.985
-8.641992212	0.113647464	-5.121313400000001	3.7841797	0.18310547	1.4648438	10.09428714	0.5323486420000001	0.02033691394	-3.2958984	-0.61035156	0.24414062	10.765404860000002	0.8840576080000001	1.1747558900000001	-3.3569336	-0.7324219	-1.0986328	-8.54270018	-0.42707518000000005	3.80778804	3.7841797	-0.061035156	-1.5869141	0.23208007200000003	9.713867212	2.64738768	0.18310547	-3.7841797	-1.0986328	1.490576178	10.156494600000002	-2.032495108	1.2817383	-2.1362305	-1.4648438	1549641360.025
-8.291479532	0.3995605432	-4.554272464	3.6621094	0.4272461	1.5869141	10.560839660000001	0.4821044928	0.052636719240000004	-3.540039	-0.12207031	-0.18310547	11.13147014	0.9043945288	1.66403804	-3.479004	-0.61035156	-0.9765625	-8.42666034	-0.22011719240000002	3.6546630400000004	3.540039	-0.18310547	-1.4038086	0.48090820680000007	9.285595746	2.4643554320000005	0.18310547	-3.7841797	-1.0986328	1.18671875	9.584667932	-1.64011232	1.2817383	-2.1362305	-1.4648438	1549641360.065
-8.22089856	0.5885742212	-4.65476088	2.9296875	1.159668	1.5869141	10.560839660000001	0.4821044928	0.052636719240000004	-3.540039	-0.12207031	-0.18310547	11.080028960000002	0.839794928	1.642504892	-3.6010742	-0.48828125	-0.6713867	-8.31660144	-0.19020996400000004	3.4429199280000002	3.6621094	-0.061035156	-1.2207031	0.6364257788	9.145629892	2.5313476440000002	-0.061035156	-3.9672852	-1.0986328	1.18671875	9.584667932	-1.64011232	0.9765625	-2.1362305	-0.9765625	1549641360.105
-8.509204074000001	0.45339357	-5.226586960000001	3.2348633	1.0375977	1.953125	10.541699280000001	0.7488769568000001	0.04306640576	-3.6621094	0	-0.61035156	11.002270860000001	0.707006839	1.256103534	-3.7841797	-0.30517578	-0.48828125	-8.11203624	-0.707006839	3.170166034	3.112793	-0.4272461	-1.0986328	0.41511232	9.228173920000001	2.4906739200000003	-0.061035156	-3.479004	-0.79345703	0.80390625	9.16357428	-2.536132788	0.9765625	-2.1362305	-0.9765625	1549641360.145
-9.9710688	-0.2237060504	-5.20146466	2.0751953	-0.12207031	1.5869141	10.243823380000002	0.8266357428000001	-0.2033691394	-3.90625	0.4272461	-1.3427734	11.162573380000001	0.740502896	1.2453369600000002	-3.9672852	-0.24414062	-0.24414062	-8.05222194	-0.36845702880000003	3.0828369600000003	2.6245117	-0.9765625	-1.0375977	-0.057421875000000004	9.521264480000001	2.233471646	-0.061035156	-3.479004	-0.79345703	1.2704589660000003	9.189892572	-2.5074219240000004	-1.2207031	-3.540039	-0.4272461	1549641360.185
-10.851538040000001	-1.189111322	-3.7407959260000005	0.91552734	-1.6479492	1.2817383	10.243823380000002	0.8266357428000001	-0.2033691394	-3.90625	0.4272461	-1.3427734	11.631518080000001	1.2309814300000002	1.3482177520000003	-4.272461	-0.30517578	0.061035156	-9.145629892	0.4761230432	3.8341064300000003	2.8686523	-1.5869141	-0.8544922	-0.057421875000000004	9.521264480000001	2.233471646	-0.12207031	-4.211426	-0.48828125	3.1665771760000005	10.077538940000002	-1.3984619600000001	-1.8920898	-3.4179688	0	1549641360.225
-11.094384980000001	-2.2430420320000004	-2.940478534	0.91552734	-0.9765625	0.9765625	10.64697284	-0.1686767572	-1.1723632788	-4.0283203	0.4272461	-0.79345703	11.833691100000001	2.00258786	1.3195067900000002	-4.699707	-0.61035156	0.12207031	-11.07285144	0.1064697284	4.33176268	3.479004	-1.4038086	-1.0986328	0.12919922120000002	11.29296924	3.5625489200000002	0.30517578	-4.638672	-1.0986328	4.998095746000001	10.49624002	0.7285400360000001	-2.380371	-3.2348633	1.8920898	1549641360.264
-10.65295378	-2.127001996	-2.76223143	3.4179688	-0.12207031	1.0375977	10.7103759	-0.5048339856	-0.970190396	-4.333496	0.18310547	-0.48828125	11.63630342	2.680883786	1.1269042932	-4.9438477	-1.2207031	-0.18310547	-11.539403960000001	-1.7417969240000002	4.768408246	3.479004	2.1362305	-1.6479492	-0.5467041034000001	11.064477340000002	4.585375900000001	0.30517578	-4.638672	-1.0986328	4.17265625	11.66979982	0.7799804712000001	-2.319336	-2.8686523	4.333496	1549641360.305
-10.75583516	-1.9535400360000001	-3.2838134000000005	3.112793	-0.24414062	0.30517578	10.7103759	-0.5048339856	-0.970190396	-4.333496	0.18310547	-0.48828125	11.564526260000001	2.7813721040000003	1.3422363220000002	-4.3945312	-1.159668	-0.36621094	-10.039258180000001	-1.698730432	3.017041034	2.746582	0.61035156	-1.3427734	-0.5467041034000001	11.064477340000002	4.585375900000001	0.9765625	-3.1738281	-1.5869141	0.9271240020000001	12.97016574	1.391284146	-1.0986328	-3.540039	5.432129	1549641360.345
-9.778466754	-2.27294928	-2.9620117800000005	2.746582	-3.3569336	0.36621094	10.43522914	-0.687866214	-1.0240234620000002	-4.0283203	0.36621094	-0.18310547	11.492749100000001	2.59116214	1.6592528960000001	-3.6010742	-0.24414062	-0.48828125	-9.76291484	-1.193896466	3.2718505400000004	2.8686523	-0.12207031	-1.0375977	-1.4247802520000001	9.632519568000001	3.3866942900000003	-0.7324219	-4.1503906	-0.8544922	-3.609204074	13.842260880000001	1.225	-2.5024414	-4.4555664	4.333496	1549641360.384
-7.539013580000001	-1.792041034	-0.8876464660000001	3.90625	0.18310547	1.159668	10.21391574	-0.839794928	-1.833911142	-3.90625	-0.30517578	-0.36621094	10.95441942	2.331567392	1.868603534	-3.3569336	0.36621094	-0.48828125	-8.766406250000001	-0.849365216	2.7885498200000005	3.6010742	0.18310547	-1.2817383	-0.7572509980000001	8.372826980000001	3.2790283540000003	-0.7324219	-4.1503906	-0.8544922	-2.6904540740000003	11.324072480000002	0.7955322480000001	-1.8310547	-5.432129	3.90625	1549641360.425
-7.5545652	-0.702221646	-1.550390576	4.9438477	1.7089844	0.9765625	9.120507788000001	-0.30625	-1.9894287140000002	-4.0283203	-0.36621094	-0.5493164	9.97346196	2.0839355040000003	1.7130859620000003	-3.7841797	0	-0.30517578	-8.509204074000001	-0.893627896	3.1199219240000007	4.0893555	0.7324219	-1.2817383	-0.6220702880000001	7.9062744600000014	3.3603759000000006	-0.18310547	-3.6010742	-1.0375977	-1.070678714	10.04165036	0.9582275360000001	-1.7089844	-3.3569336	3.0517578	1549641360.464
-8.307031250000001	0.2536132788	-2.11982428	3.540039	0.91552734	0.5493164	8.21970198	0.41511232	-1.9140625000000002	-4.0283203	0.24414062	-0.36621094	9.413598740000001	1.8781738220000002	1.335058606	-4.0893555	-0.18310547	-0.18310547	-8.182617212	-1.476220746	2.85673822	4.0893555	0.5493164	-1.159668	-0.7524658540000001	8.041455072	3.6056152160000003	0.12207031	-3.540039	-0.91552734	-0.17824707460000003	8.497240920000001	0.4761230432	-1.4038086	-1.8920898	2.0751953	1549641360.504
-8.65036592	0.18422851440000002	-1.795629892	2.9907227	1.159668	0.36621094	8.39077176	0.570629892	-1.5121094240000001	-4.0283203	0.24414062	-0.36621094	9.303539840000001	1.670019568	1.4774170320000002	-4.0283203	-0.24414062	-0.30517578	-8.2173098	-2.18203125	2.9548339660000003	3.8452148	0.36621094	-1.2207031	-0.416308606	8.36325679	4.0494384000000005	0.12207031	-3.540039	-0.91552734	0.5239746106000001	8.000781250000001	0.439038089	-1.4038086	-0.7324219	1.5869141	1549641360.544
-8.8728759	0.03947753894	-1.2549072479999999	3.112793	1.2207031	0.6713867	8.935082968000001	0.30505371400000003	-1.225	-3.90625	0.18310547	-0.061035156	9.445898560000002	1.3446288940000002	1.792041034	-3.90625	-0.5493164	-0.48828125	-8.238842752000002	-2.31481929	3.0828369600000003	3.6010742	0.48828125	-1.2207031	0.095703125	8.790332068	4.6248535340000005	0.18310547	-3.112793	-1.0375977	0.46774902160000004	7.793823380000001	-0.20097655760000002	-0.79345703	-1.4038086	1.0375977	1549641360.584
-9.723437500000001	0.4067382788	-1.4810058900000003	3.479004	2.1972656	0.79345703	9.636108426000002	0.023925780760000005	-1.415209964	-3.6621094	0.061035156	-0.24414062	10.05839856	0.8170653959999999	1.9391846040000003	-3.479004	-0.36621094	-0.61035156	-8.414697480000001	-2.496655252	3.390283246	3.3569336	0.18310547	-1.159668	0.362475589	9.283202880000001	5.036376800000001	0.18310547	-3.112793	-1.0375977	1.081445288	7.224389480000001	-0.7273437500000001	0.18310547	-3.6010742	0.8544922	1549641360.624
-11.2379393	1.12211911	-2.64738768	2.746582	1.2207031	0.48828125	10.030884080000002	-0.1985839856	-1.216625998	-3.3569336	0.30517578	-0.30517578	10.765404860000002	0.42707518000000005	2.192797824	-3.112793	-0.061035156	-0.6713867	-9.034375	-2.7550537140000007	3.6690185700000004	2.8686523	0.061035156	-0.91552734	0.5203857428	9.666015380000001	5.16677266	0.061035156	-2.9296875	-1.0375977	3.672607428	7.382299820000001	-0.7129882787999999	1.4038086	-3.540039	0.91552734	1549641360.664
-11.627929320000002	1.695141574	-2.6940429320000003	1.7700195	0.61035156	0.48828125	10.073950180000002	-0.3517089856000001	-0.9977050720000001	-2.8076172	0	-0.12207031	11.395849640000002	0.15551757200000002	2.1760498200000002	-2.746582	-0.30517578	-0.6713867	-9.376513580000001	-2.686865216	3.9429687500000004	2.5634766	0.36621094	-0.79345703	0.2990722644	10.126586960000001	5.14763179	0.24414062	-2.5634766	-0.9765625	5.392871106	8.67189946	-0.30505371400000003	1.4648438	-2.1972656	0.18310547	1549641360.704
-11.7140625	1.4068359620000002	-2.798120108	0.8544922	0.7324219	0.9765625	10.40532248	-0.4821044928	-0.7488769568000001	-2.8076172	0	-0.12207031	11.75234424	-0.113647464	2.077954074	-2.380371	-0.18310547	-0.61035156	-9.131274460000002	-2.47033696	3.803002896	2.2583008	0.12207031	-0.7324219	0.06340332068	10.459154860000002	4.9933107	0.061035156	-2.4414062	-0.48828125	7.107153060000001	9.858617720000002	1.4774170320000002	-0.24414062	-2.9296875	-0.36621094	1549641360.744
-10.382592360000002	-0.961816394	-3.417797824	0.5493164	-1.0375977	0.6713867	10.73789038	-0.5203857428	-0.34812010800000004	-2.380371	-0.12207031	0.12207031	11.88872104	-0.22968750000000002	2.004980432	-1.953125	-0.061035156	-0.7324219	-9.394457968000001	-2.366259784	3.4213867800000006	1.8310547	-1.2817383	-0.7324219	0.1878173822	10.8886232	4.895214856	0.061035156	-2.4414062	-0.48828125	6.51499002	9.60261232	1.356591754	-0.61035156	-3.112793	-0.7324219	1549641360.784
-9.398047120000001	-2.76821286	-3.2862060700000004	2.8686523	0.9765625	1.2817383	11.014233720000002	-0.7046142572	0.27395019960000005	-1.7089844	-0.18310547	0.12207031	12.11242662	0.1435546875	1.680786142	-1.5869141	-0.12207031	-0.91552734	-10.073950180000002	-2.2478271760000004	3.134277356	1.4038086	-1.4038086	-0.79345703	0.0765625	10.929297120000001	4.462158246	-0.12207031	-1.5258789	-0.12207031	2.5803954680000003	9.253295926000002	-0.12321777160000001	-1.159668	-3.6010742	-1.7700195	1549641360.824
-8.571411240000002	-1.9140625000000002	-3.9393798920000007	2.0751953	-0.061035156	1.2207031	11.007056200000001	-1.0120605432	0.592163089	-1.2207031	-0.4272461	0	12.631615920000002	0.794335962	1.610205072	-1.159668	0.12207031	-0.7324219	-10.382592360000002	-1.2788329680000001	3.2060547120000003	1.0986328	0.30517578	-0.61035156	-0.5251708966	9.69113768	3.1438476440000005	-0.24414062	-1.2207031	-0.061035156	4.257592752	11.002270860000001	-1.353002896	-0.5493164	-4.3945312	-1.0986328	1549641360.864
-7.9995851600000005	-2.0707763580000003	-3.923828076	2.1972656	1.2207031	1.0986328	11.007056200000001	-1.0120605432	0.592163089	-1.2207031	-0.4272461	0	12.307422120000002	1.141259784	1.314721646	-0.91552734	0.061035156	0.061035156	-9.19467752	-0.10766601440000001	1.5982422120000002	1.2817383	-0.5493164	-0.4272461	-0.910375998	8.698217752000001	2.1844238220000003	-0.24414062	-1.2207031	-0.061035156	1.967895468	9.744970746000002	-1.943969748	-0.061035156	-2.746582	-1.2817383	1549641360.904
-8.82023912	-1.5360351440000002	-4.568627896000001	2.4414062	1.4648438	1.2817383	11.007056200000001	-1.0120605432	0.592163089	-1.2207031	-0.4272461	0	11.13386232	1.2106445288	0.9773681610000001	-1.0986328	0.4272461	0.5493164	-9.46264676	0.48090820680000007	1.982250998	1.5258789	-0.6713867	-0.48828125	-0.8445800720000001	8.987719748	1.859033246	-0.8544922	-1.5258789	0.7324219	1.924829074	9.341821580000001	-2.396167032	0.24414062	-1.5869141	-1.6479492	1549641360.944
-9.00327176	-0.7967285340000001	-4.859326080000001	1.4038086	0.30517578	1.2207031	9.90048822	-1.0120605432	0.3002685504	-1.0375977	-0.24414062	-0.6713867	10.42805162	1.39008786	0.3959716754	-1.4038086	0.48828125	0.4272461	-9.362158246000002	0.6244628600000001	2.414111322	1.5869141	-0.4272461	-0.4272461	-0.569433606	9.350195288	2.153320288	-0.24414062	-1.4038086	0.5493164	1.129296875	9.575097840000002	-2.3016601440000004	0	-2.1362305	-1.5869141	1549641360.984
-8.560644568	-0.7991211060000001	-4.439428714000001	1.2817383	0.061035156	1.0986328	9.955517180000001	-0.8900390380000001	0.7895507788	-1.4038086	0.36621094	-0.36621094	10.380200180000001	1.4678466460000001	0.18422851440000002	-1.5258789	-0.18310547	0.30517578	-8.601318390000001	0.5670410144	2.383007788	1.5869141	-0.8544922	-0.4272461	-0.417504892	8.8561277	2.299267572	-0.24414062	-1.4038086	0.5493164	0.916357428	9.52604982	-2.537329074	0.061035156	-2.6245117	-1.7700195	1549641361.024
-8.120410340000001	-0.953442392	-4.011157248000001	2.1362305	0.6713867	0.8544922	9.955517180000001	-0.8900390380000001	0.7895507788	-1.4038086	0.36621094	-0.36621094	9.90766574	1.1580077880000001	0.417504892	-1.4038086	-0.30517578	0.36621094	-8.56303714	0.49167482	3.029003894	1.6479492	-0.5493164	-0.48828125	-0.417504892	8.8561277	2.299267572	0.061035156	-1.4648438	0.4272461	1.240551718	9.31191394	-2.769409146	0.4272461	-2.319336	-1.8920898	1549641361.064
-8.01274411	-0.8840576080000001	-4.1690673920000005	2.319336	0.91552734	0.91552734	8.864501800000001	-0.2081542932	1.4570800720000001	-1.159668	0.61035156	-0.48828125	9.49494658	0.7500732428000001	0.3289794928	-1.0986328	0	0.24414062	-8.32976088	0.36965332460000005	3.104370108	1.4038086	-0.7324219	-0.4272461	1.032397464	8.673095746000001	2.8483641200000003	-0.12207031	-1.2817383	-0.061035156	1.3661621400000001	9.31669928	-2.636621106	0.6713867	-1.5869141	-2.0751953	1549641361.104
-8.621655252000002	-0.3541015576	-4.67629393	1.8920898	0.24414062	0.6713867	8.57858876	0.10288086060000001	1.0551269568000001	-1.159668	0.61035156	-0.4272461	9.504516574	0.3289794928	0.339746106	-0.91552734	-0.061035156	0.061035156	-8.49365216	0.38640135800000003	3.5362304320000004	1.2817383	-0.30517578	-0.36621094	1.44870607	8.69223642	2.9045898560000003	-0.12207031	-1.2817383	-0.061035156	1.2668701080000002	9.268847840000001	-2.250219748	0.61035156	-1.2207031	-1.953125	1549641361.144
-8.62404802	0.0035888672120000004	-4.730126996	1.8920898	-0.24414062	0.48828125	8.57858876	0.10288086060000001	1.0551269568000001	-1.159668	0.61035156	-0.4272461	9.759326080000001	-0.04426269568	0.7907471040000001	-0.91552734	-0.18310547	-0.12207031	-8.44819339	0.4868896466	3.791040036	1.3427734	0.4272461	-0.36621094	1.44870607	8.69223642	2.9045898560000003	0	-0.79345703	-0.30517578	0.9809570288	9.331054712	-1.680786142	0.24414062	-1.4038086	-1.5869141	1549641361.184
-8.31660144	0.31342773560000003	-4.69423822	1.7700195	0.24414062	0.24414062	8.19816893	0.3600830072	0.9127685700000001	-1.0986328	0.18310547	-0.30517578	10.24980432	-0.2380615216	1.197485324	-0.91552734	-0.12207031	-0.061035156	-8.223290740000001	0.5072265576	3.8149658540000004	1.2817383	0.24414062	-0.4272461	1.0922119110000001	8.990112320000001	2.886645468	0.061035156	-0.8544922	-0.24414062	0.9211425720000002	9.337036240000002	-1.6269530760000002	-0.18310547	-1.7089844	-1.4038086	1549641361.224
-8.749658246000001	0.09211425720000001	-4.838989120000001	1.7700195	0	-0.061035156	8.509204074000001	0.477319339	0.9055908540000002	-1.0986328	0.12207031	0	10.64099092	-0.2619873004	1.3063476440000001	-0.91552734	-0.18310547	0	-8.113232428000002	0.5275634784000001	3.8460692900000004	1.2207031	0.36621094	-0.4272461	1.0922119110000001	8.990112320000001	2.886645468	0.061035156	-0.8544922	-0.24414062	1.184326178	9.18271466	-2.0121582460000003	-0.5493164	-1.6479492	-1.3427734	1549641361.264
-9.669604532000001	0.538330072	-4.96459964	1.4038086	-0.61035156	0.30517578	9.076245108	0.6926513580000001	0.9438721040000001	-0.8544922	-0.18310547	0.061035156	10.852734620000001	-0.17944336060000002	1.373339856	-0.91552734	-0.12207031	0	-8.608496106	0.5060302716	3.9752685700000003	1.0986328	-0.12207031	-0.36621094	1.320703076	10.0560054	3.1330810700000002	-0.061035156	-1.159668	-0.30517578	0.6663330072	9.198266574	-2.30883786	-0.5493164	-1.7700195	-1.3427734	1549641361.304
-9.35856929	1.013256839	-4.781567392	0.36621094	-0.91552734	0.6713867	9.66481929	0.92473143	0.916357428	-0.8544922	-0.61035156	0	11.01901808	-0.025122070680000004	1.565942392	-1.0986328	0	-0.24414062	-9.04633786	0.211743161	4.10207518	0.79345703	0.30517578	-0.5493164	1.0264160340000001	10.774975540000002	3.208447284	-0.18310547	-0.8544922	-0.61035156	0.33256836060000006	10.05122104	-1.7788817900000002	-0.7324219	-2.2583008	-1.2817383	1549641361.344
-9.61936052	0.5024413940000001	-4.88444838	0.30517578	0.18310547	0.7324219	10.323974640000001	1.008471646	0.8756836060000002	-1.0375977	-0.6713867	-0.24414062	11.400634980000001	0.16987304320000002	1.5013427520000002	-1.2207031	0	-0.61035156	-8.91235324	0.2428466754	3.7970214660000003	0.4272461	-0.48828125	-0.8544922	0.517993161	11.20683606	3.50393071	-0.18310547	-0.8544922	-0.61035156	1.8063964660000003	9.95432158	-1.717871106	-1.0986328	-1.3427734	-1.3427734	1549641361.384
-11.18889128	-0.5084228534	-5.316308606000001	-0.12207031	-1.2817383	0.36621094	10.633813400000001	0.90678714	0.855346646	-1.0375977	-0.5493164	-0.36621094	12.074145860000002	0.5873779254	1.738207968	-1.159668	0.30517578	-0.8544922	-9.33344748	0.4342529254	3.9716797120000003	0.12207031	-0.61035156	-0.7324219	0.15551757200000002	11.38867212	3.6833741	-0.36621094	-1.159668	-0.5493164	3.2467285340000003	10.291674819999999	-1.4822021760000001	-1.6479492	-1.5869141	-0.6713867	1549641361.424
-11.20922824	-1.726245108	-4.1606933900000005	-1.8310547	-2.319336	-0.061035156	10.784546220000001	0.7034179712000002	0.4091308606000001	-1.0375977	-0.5493164	-0.36621094	12.60290486	1.3422363220000002	2.141357428	-1.0986328	0.36621094	-0.8544922	-11.1864991	0.2536132788	3.9752685700000003	0.61035156	-1.8310547	-0.79345703	-0.0478515625	11.71645468	4.029101440000001	-0.79345703	-1.4038086	-0.61035156	4.689453076	11.55854532	0.43664550720000006	-2.8686523	-1.7700195	0.8544922	1549641361.464
-9.8083741	-1.9260253600000001	-2.345922824	0.4272461	-0.24414062	0.6713867	11.88513228	0.00478515625	-0.46416014400000005	-1.2817383	-0.79345703	0.24414062	12.601709260000002	2.227490216	1.9511474640000002	-1.5258789	-0.24414062	-0.91552734	-11.89829074	-1.3039550720000002	4.2073487400000005	0.91552734	1.8920898	-1.159668	-0.9486572480000001	10.2844973	4.204956070000001	-0.4272461	-1.5869141	-0.91552734	5.170361420000001	11.793017180000001	1.5910644960000002	-3.90625	-1.953125	3.3569336	1549641361.504
-9.777270468000001	-1.28361821	-2.586376996	0.91552734	0.18310547	0.36621094	11.78942842	-0.5084228534	-0.729736322	-1.7089844	-0.79345703	-0.30517578	11.871972840000002	2.51459964	2.04086911	-1.4648438	-0.61035156	-0.48828125	-9.835888579999999	-1.1245117212000002	2.104272464	0.18310547	1.2817383	-1.0986328	-2.20236821	8.77238768	3.552978534	0	-0.61035156	-1.3427734	3.9836425720000004	12.062183	-0.4713378894	-2.1972656	-0.9765625	5.92041	1549641361.544
-9.93039586	-2.003784146	-3.4812010800000004	-0.12207031	-2.1362305	0.12207031	11.78942842	-0.5084228534	-0.729736322	-1.7089844	-0.79345703	-0.30517578	10.85991214	2.477514676	2.396167032	-1.4038086	0	-0.061035156	-8.673095746000001	-0.3289794928	1.600634784	0.79345703	-0.30517578	-0.61035156	-1.8817626800000002	8.65515126	3.354394568	-0.7324219	-2.0141602	-0.061035156	0.15073241820000002	13.360155760000001	-0.19738769960000002	-1.7089844	-0.91552734	5.493164	1549641361.584
-8.47929712	-1.667626996	-1.7896484620000002	0.061035156	-1.7700195	0.5493164	10.315600540000002	-0.6459961060000001	-1.156811502	-1.6479492	0.30517578	-0.8544922	10.27014128	2.409326178	1.9607177520000003	-1.5258789	0.18310547	-0.061035156	-8.954223740000002	-0.7895507788	2.30883786	1.0375977	-0.61035156	-0.5493164	-1.0754638580000002	8.609692392	3.6642334260000005	-0.7324219	-2.0141602	-0.061035156	-2.0887207460000004	11.73320288	-0.2978759784	-1.6479492	-1.8310547	5.2490234	1549641361.623
-8.041455072	-1.181933606	-1.58747554	0.7324219	0.48828125	0.24414062	10.315600540000002	-0.6459961060000001	-1.156811502	-1.6479492	0.30517578	-0.8544922	9.88254442	2.1892089660000003	1.427172824	-1.7700195	-0.36621094	0	-8.8214357	-1.459472644	2.406933606	0.8544922	-0.18310547	-0.8544922	-1.0754638580000002	8.609692392	3.6642334260000005	-0.12207031	-1.3427734	-0.48828125	-1.0108642572	10.483080580000001	-0.11843261780000001	-0.18310547	-0.12207031	4.760742	1549641361.663
-7.955322480000001	-0.9438721040000001	-2.310034146	0.61035156	-0.7324219	-0.18310547	8.91354982	-0.1806396466	-1.0862304712000002	-1.4648438	-0.30517578	-0.79345703	9.54638678	1.665234424	1.459472644	-1.5869141	-0.79345703	0	-8.59055162	-1.3853027160000002	2.595947284	1.0375977	0.4272461	-0.5493164	-0.679492212	8.0558107	4.1499266200000005	0.12207031	-1.4038086	-0.6713867	-1.07785643	9.82033696	-0.0346923822	0.061035156	1.2207031	3.6621094	1549641361.704
-7.461254892	-1.161596646	-1.3195067900000002	0.79345703	0.48828125	0.24414062	8.334545926	0.08732910340000001	-0.6651367212000001	-1.2207031	-0.12207031	-0.61035156	9.612182608000001	1.149633786	1.8410888580000002	-1.159668	-0.30517578	-0.061035156	-8.115625000000001	-1.5432128600000001	2.4667480040000003	1.0986328	0.061035156	-0.61035156	-0.5263671924000001	7.847656250000001	4.353295926	0.061035156	-1.2207031	-0.48828125	-1.211840854	8.335742212000001	-0.33256836060000006	0.4272461	2.5024414	2.2583008	1549641361.743
-8.072558606000001	-0.9199462860000001	-1.302758786	1.8310547	1.5258789	0.5493164	8.334545926	0.08732910340000001	-0.6651367212000001	-1.2207031	-0.12207031	-0.61035156	9.724634080000001	0.9510498200000002	1.9547363220000002	-1.0375977	0.061035156	0.18310547	-8.000781250000001	-1.7118896760000002	2.5433105040000004	1.0375977	0.061035156	-0.48828125	-0.5263671924000001	7.847656250000001	4.353295926	0	-1.0375977	-0.24414062	-1.6688232820000002	7.4433107000000005	-0.454589856	0.8544922	1.4038086	1.4038086	1549641361.783
-8.78554712	0.14235839660000002	-1.8937255400000002	1.7089844	1.8310547	0.4272461	8.716162140000002	0.6830810700000001	-1.1424560700000002	-0.8544922	-0.36621094	-0.4272461	10.06557608	0.8314209260000001	1.94636232	-0.9765625	-0.12207031	0.4272461	-8.158691394	-1.6783935700000001	2.76821286	1.2207031	0.061035156	-0.36621094	-0.250024411	8.12160643	4.48488768	-0.061035156	-0.9765625	-0.061035156	-0.7285400360000001	7.45766574	-0.32778320680000006	1.3427734	0.30517578	0.6713867	1549641361.823
-9.902880399999999	1.02163089	-2.5791992800000005	1.4038086	1.8310547	0.12207031	9.195874100000001	0.8278320288	-1.350610324	-0.6713867	0	-0.4272461	10.06557608	0.8314209260000001	1.94636232	-0.9765625	-0.12207031	0.4272461	-8.59414038	-1.79921875	3.180932608	1.2207031	0	-0.30517578	0.019140625	8.68864766	4.760034146000001	0	-0.9765625	0.061035156	2.27893071	7.6239501800000005	0.3947753894	2.6855469	0	0.7324219	1549641361.863
-10.771386780000002	1.4331542540000002	-3.428564496	0.6713867	1.5258789	0.18310547	9.759326080000001	0.9139648560000001	-1.1651855432	-0.5493164	0	-0.24414062	10.06557608	0.8314209260000001	1.94636232	-0.9765625	-0.12207031	0.4272461	-8.80109874	-2.172460962	3.4429199280000002	1.0375977	0.12207031	-0.12207031	-0.02153320288	8.980542032	4.923925720000001	0.18310547	-0.6713867	0.061035156	2.5564697480000005	8.409912140000001	0.38640135800000003	1.6479492	0	-0.36621094	1549641361.903
-11.19367662	1.7788817900000002	-3.3412353240000003	-0.24414062	0.36621094	0.24414062	10.248608720000002	0.8254394568000001	-0.949853534	-0.30517578	-0.18310547	-0.18310547	10.94245558	0.33854982	2.3255859620000003	-0.6713867	-0.36621094	0.48828125	-8.81186502	-2.16408696	3.6139891200000003	0.7324219	-0.061035156	0.18310547	-0.02153320288	8.980542032	4.923925720000001	0.48828125	-0.6713867	0.061035156	3.5481933900000002	9.087011780000001	0.783569339	1.7700195	-2.6855469	-0.4272461	1549641361.943
-11.643481920000001	0.0825439496	-4.1236084260000005	-0.8544922	-0.30517578	-0.061035156	10.82402356	0.63881839	-0.7440917932000001	-0.24414062	-0.30517578	-0.18310547	11.20683606	0.06699218750000001	2.209545926	-0.4272461	-0.5493164	0.61035156	-8.93029802	-1.8913329680000002	3.5422119600000004	0.61035156	-1.0375977	0.36621094	0.461767572	10.328759980000001	4.709790036	0.4272461	-0.91552734	0.24414062	6.99470198	9.88613318	1.5862792540000001	0.79345703	-1.8920898	-0.8544922	1549641361.983
-11.014233720000002	-2.624658246	-3.964501996	0.8544922	-0.7324219	0.18310547	11.24152806	0.3935791034	-0.31701660340000004	-0.24414062	-0.30517578	-0.18310547	11.630322480000002	-0.08015136780000001	1.9583251800000003	-0.30517578	-0.4272461	0.36621094	-10.169653060000002	-1.58149411	4.27553714	0.36621094	-1.3427734	0.24414062	0.693847644	11.565722840000001	4.526757788	0.36621094	-0.8544922	0.4272461	4.554272464	10.012939300000001	-1.264477536	-0.24414062	-2.6855469	-2.2583008	1549641362.023
-9.724634080000001	-2.174853534	-3.5781005400000003	1.5258789	-0.24414062	0.7324219	11.43173822	0.287109375	-0.15671386780000002	-0.061035156	-0.24414062	0	12.10046376	-0.1064697284	1.21901857	-0.061035156	-0.48828125	-0.18310547	-11.30971646	-0.9127685700000001	4.605712860000001	0.18310547	-0.24414062	0.18310547	0.693847644	11.565722840000001	4.526757788	0.5493164	-0.5493164	0.30517578	4.547094748	12.05859424	0.6447998200000001	0.61035156	1.0375977	-0.8544922	1549641362.063
-8.476904254	-0.931909146	-3.487182608	0.8544922	0.30517578	0.48828125	11.31689496	0.4294677716	-0.34812010800000004	-0.061035156	-0.24414062	0	12.764403960000001	0.43066405760000004	0.423486322	0.36621094	0.061035156	-0.36621094	-10.231860520000001	-0.0454589856	3.5541748200000005	0.4272461	1.0375977	0.36621094	0.31223143000000003	10.2091304	3.0026855040000004	0.30517578	-0.24414062	0.24414062	1.8530517180000001	11.40422374	0.21652832460000004	-1.0986328	-2.9296875	-1.953125	1549641362.103
-8.18022464	-1.107763678	-4.460961960000001	0.6713867	0.6713867	-0.12207031	10.71516124	0.5490966754000001	0.1256103534	0.24414062	0.12207031	-0.5493164	12.34091754	0.7763915740000001	0.716577176	0.61035156	0.30517578	0.30517578	-8.880053420000001	-0.03588867212	2.1569091460000003	0.12207031	0.12207031	0.061035156	-0.07895508180000001	8.987719748	2.118627896	-0.30517578	0.18310547	0.061035156	0.838598642	9.59782698	-2.142553714	0.48828125	-2.380371	-2.0141602	1549641362.143
-8.787939300000001	-1.4068359620000002	-4.862915036	0.18310547	-0.91552734	-0.12207031	10.71516124	0.5490966754000001	0.1256103534	0.24414062	0.12207031	-0.5493164	10.88144568	0.5790038940000001	0.7201660340000001	0.18310547	0.24414062	0.6713867	-8.903979532000001	0.3959716754	2.1114501800000003	-0.24414062	-0.30517578	0	-0.07895508180000001	8.987719748	2.118627896	-0.5493164	0.24414062	0.12207031	1.961914038	9.16835962	-2.424877896	0.61035156	-0.30517578	-2.380371	1549641362.183
-8.72692842	-1.062304712	-4.358081070000001	-0.30517578	-0.24414062	0.061035156	8.90996106	0.46655273560000005	-0.06699218750000001	0.061035156	-0.061035156	-1.159668	10.28808606	0.458178714	-0.21652832460000004	-0.061035156	-0.061035156	0.4272461	-9.299951080000001	0.7500732428000001	2.9249266200000004	-0.30517578	0	0	0.3911865216	9.96030252	2.32319339	-0.48828125	-0.12207031	0.36621094	1.447509784	9.532031250000001	-1.7023192900000002	0.18310547	-0.061035156	-2.1362305	1549641362.223
-8.597729532	-1.1651855432	-4.1690673920000005	0.061035156	0	0.061035156	8.90996106	0.46655273560000005	-0.06699218750000001	0.061035156	-0.061035156	-1.159668	10.484277160000001	0.3517089856000001	-0.38999023560000007	0.061035156	0.36621094	0.061035156	-8.86330571	0.65676268	2.775390576	-0.36621094	-0.18310547	-0.12207031	0.3911865216	9.96030252	2.32319339	-0.12207031	0.36621094	0.061035156	0.30505371400000003	9.46743161	-2.097094748	0.4272461	-1.4648438	-1.953125	1549641362.263
-8.24003894	-0.970190396	-3.968090854	0.61035156	-0.4272461	-0.12207031	8.74606929	0.3194091754	0.5371337860000001	0.48828125	0.061035156	-0.30517578	10.319189300000001	0.132788089	0.43664550720000006	0.48828125	0.30517578	0.061035156	-8.682665740000001	0.778784146	3.1653808900000002	-0.061035156	0.79345703	-0.12207031	0.5514892572000001	8.97575679	2.5564697480000005	-0.12207031	0.6713867	-0.061035156	0.7440917932000001	9.477001800000002	-2.5349366	0.6713867	-1.4038086	-2.0751953	1549641362.303
-7.70051268	-0.43066405760000004	-3.8520507200000003	0.6713867	0.6713867	-0.30517578	8.3201902	0.5502929712000001	0.7560547120000001	0.36621094	-0.18310547	-0.18310547	10.12180162	-0.0765625	0.6507812500000001	0.7324219	0.12207031	0	-8.06538089	0.67709964	2.7359130400000002	-0.30517578	-0.061035156	-0.12207031	0.5335449280000001	8.665917932000001	2.60671376	-0.6713867	0.5493164	-0.061035156	1.0670898560000002	9.2042482	-2.12341304	0.6713867	-0.91552734	-2.0751953	1549641362.343
-8.327368210000001	0.10766601440000001	-4.568627896000001	0.30517578	0.24414062	-0.48828125	8.3201902	0.5502929712000001	0.7560547120000001	0.36621094	-0.18310547	-0.18310547	10.11821286	-0.193798822	0.5072265576	0.79345703	0.7324219	0.12207031	-8.073754892	0.6651367212000001	2.91535643	-0.36621094	0.4272461	-0.061035156	0.5335449280000001	8.665917932000001	2.60671376	-0.7324219	0.5493164	-0.061035156	1.6532714660000003	9.05351538	-1.7465820680000002	0.4272461	-0.24414062	-1.8920898	1549641362.383
-8.838183606000001	0.1579101538	-4.71816394	-0.061035156	-0.30517578	-0.24414062	8.25678714	0.9893310700000001	0.5144042932	0.12207031	0.18310547	-0.061035156	10.03207968	-0.31223143000000003	0.3576904254	0.7324219	0.79345703	0.24414062	-7.994799820000001	0.800317392	2.9057862400000003	-0.30517578	0.36621094	0	0.6280517572	8.533129892	2.536132788	-0.7324219	0.6713867	0	1.4367432100000002	9.10734874	-1.6616454680000001	0.061035156	-0.24414062	-1.5869141	1549641362.423
-8.900390380000001	-0.050244139400000006	-4.39995108	0.061035156	-0.4272461	0.061035156	8.66711412	1.3613769960000002	0.4713378894	0.4272461	-0.30517578	0.061035156	10.297655760000001	-0.3229980432	0.5443115216000001	0.6713867	0.61035156	0.24414062	-7.75075679	0.9020019568000001	2.810082968	-0.18310547	-0.18310547	-0.12207031	0.1997802716	9.024804712	2.446411142	-0.7324219	0.6713867	0.061035156	1.6078125	9.297558606	-1.387695288	-0.24414062	-0.4272461	-1.3427734	1549641362.463
-8.69702176	0.27873535340000005	-4.304248004000001	-0.18310547	0.18310547	0.18310547	8.66711412	1.3613769960000002	0.4713378894	0.4272461	-0.30517578	0.061035156	10.36345198	-0.17465820680000002	0.7608398560000001	0.36621094	0.4272461	0.30517578	-8.3201902	0.8840576080000001	3.2562989200000003	-0.061035156	-0.79345703	-0.18310547	0.1997802716	9.024804712	2.446411142	-0.5493164	0.24414062	0.4272461	1.3948730040000001	9.38010234	-1.408032248	-0.6713867	-0.9765625	-1.2207031	1549641362.503
-9.366943390000001	0.4761230432	-5.036376800000001	-0.48828125	-0.18310547	0.18310547	9.53322734	1.93439946	0.46774902160000004	0.48828125	-0.5493164	-0.061035156	10.344311600000001	-0.1064697284	0.98334964	0.061035156	0.18310547	0.12207031	-9.035571580000001	0.096899411	3.708496106	-0.36621094	-0.48828125	-0.30517578	0.5562744110000001	9.521264480000001	2.8878417540000005	-0.30517578	-0.36621094	0.30517578	1.143652356	9.4423098	-1.8829589660000003	-0.9765625	-1.2207031	-1.2207031	1549641362.543
-10.003369600000001	-0.05861816394	-5.26247554	-0.91552734	-0.91552734	0.4272461	10.04404254	1.9427734620000003	0.230883786	0.4272461	-0.4272461	-0.30517578	10.539307100000002	-0.27873535340000005	1.030004892	-0.061035156	-0.061035156	-0.24414062	-9.26047374	-0.02990722644	3.9190429320000004	-0.91552734	-0.48828125	-0.30517578	0.669921875	10.81684604	3.917846646	0.12207031	0.061035156	0	1.6592528960000001	9.97226538	-1.7118896760000002	-1.3427734	-0.9765625	-1.0375977	1549641362.583
-10.8120607	-0.7500732428000001	-4.8258300720000005	-1.5258789	-0.8544922	0.18310547	10.04404254	1.9427734620000003	0.230883786	0.4272461	-0.4272461	-0.30517578	11.27861322	-0.2225097644	1.44870607	0.18310547	-0.061035156	-0.6713867	-9.90766574	0.3756347644	4.28391124	-0.79345703	-0.6713867	-0.30517578	0.669921875	10.81684604	3.917846646	-0.061035156	0.12207031	0	2.709594748	10.377808	-1.522875998	-1.953125	-0.4272461	-0.61035156	1549641362.623
-10.81086412	-2.0695800720000004	-4.4513915740000005	-1.7700195	-1.4648438	-0.36621094	10.78574182	1.5216797120000003	-0.230883786	0.5493164	-0.48828125	-0.24414062	11.993994600000002	0.49765625	1.967895468	0.18310547	0.18310547	-0.79345703	-11.247509980000002	0.26796875000000003	4.292285144	-0.12207031	-0.91552734	-0.36621094	0.16389160340000003	11.10874002	4.22648912	-0.36621094	-0.30517578	0	3.982446286	11.33005342	-0.31701660340000004	-2.6855469	-0.30517578	0.91552734	1549641362.663
-9.72224092	-1.9966064300000002	-2.4308594240000003	-0.61035156	-2.5634766	0.5493164	11.4760009	1.06589357	-0.6806884980000001	0.24414062	-0.061035156	0.6713867	11.90307608	1.1639892572000001	1.7094971040000002	-0.061035156	-0.5493164	-0.79345703	-11.2199955	-1.0826415740000002	3.9836425720000004	-0.24414062	1.7700195	-0.30517578	-0.501245108	9.40163588	4.112841754000001	0.12207031	-0.30517578	-0.30517578	5.158398560000001	11.982030760000002	0.893627896	-3.2958984	0.36621094	3.112793	1549641362.703
-8.920727340000001	-1.833911142	-1.756152356	-0.6713867	1.8310547	0.12207031	11.12070288	0.5323486420000001	-1.0120605432	-0.061035156	-0.30517578	0.24414062	11.467626800000001	1.3015625000000002	1.5575683900000001	0.12207031	-0.24414062	-0.30517578	-9.517675720000002	-1.100585962	1.7477783540000003	-0.4272461	0.5493164	-0.30517578	-1.175952176	8.572607428000001	3.7551512600000003	0.24414062	0.7324219	-0.48828125	2.588769568	10.8551268	-1.008471646	-2.5634766	-0.12207031	4.3945312	1549641362.743
-10.09428714	-2.0193359620000004	-3.458471646	-0.18310547	-2.2583008	-0.061035156	10.406518080000001	0.34812010800000004	-0.7967285340000001	-0.061035156	-0.30517578	0.24414062	10.633813400000001	1.6365234620000002	1.7513672120000003	0.12207031	-0.12207031	-0.12207031	-9.49973143	-0.802709964	2.201171924	-0.24414062	0.061035156	0.18310547	-1.175952176	8.572607428000001	3.7551512600000003	-0.18310547	0.30517578	0.18310547	-0.9570312500000001	12.22009236	-0.8529540740000001	-1.5258789	0	4.0893555	1549641362.783
-8.884838760000001	-1.1209228240000002	-1.77290036	-0.5493164	-0.36621094	0.30517578	10.406518080000001	0.0418701178	-1.1879150360000001	0	0.61035156	0.18310547	10.90058606	2.000195288	1.08383786	0.061035156	-0.12207031	-0.24414062	-9.25209964	-1.282421924	1.9571288940000002	-0.24414062	-0.48828125	0	-1.09819339	9.16357428	4.055419928	0.061035156	0.30517578	0.4272461	-1.6712158540000002	10.6421875	-0.8673096040000001	-1.3427734	-0.8544922	3.9672852	1549641362.823
-8.838183606000001	-0.5060302716	-2.08752446	-0.48828125	0.36621094	-0.18310547	10.406518080000001	0.0418701178	-1.1879150360000001	0	0.61035156	0.18310547	10.852734620000001	1.847070288	1.159204074	0.30517578	-0.4272461	0	-9.176733426	-1.443920926	2.45	-0.24414062	0.79345703	0	-0.67709964	8.758032248000001	4.124804712	0.36621094	0.4272461	0	-0.6220702880000001	10.174438400000001	-0.6244628600000001	0	1.2207031	3.112793	1549641362.862
-8.673095746000001	-0.2643798822	-2.127001996	-1.159668	-0.6713867	-0.4272461	9.38847644	0.2643798822	-1.003686502	0.30517578	0	0	10.36584514	1.39606929	1.641308606	0.61035156	-0.24414062	0.061035156	-8.748461960000002	-1.3422363220000002	2.2239013580000004	-0.36621094	-0.061035156	0.18310547	-0.67709964	8.758032248000001	4.124804712	0.12207031	0.4272461	0	-1.0180419928000002	9.508105432	-0.36606445680000005	0.61035156	3.0517578	1.7700195	1549641362.903
-8.880053420000001	-0.270361322	-1.6664307100000002	-0.9765625	0.48828125	-0.18310547	9.076245108	0.4294677716	-1.181933606	0.61035156	0.18310547	-0.061035156	10.25339308	1.2261962860000002	1.8351074280000002	0.6713867	0.12207031	-0.061035156	-8.70898462	-1.830322284	2.21433107	-0.5493164	0.12207031	0.12207031	-0.339746106	8.6599366	4.40234375	-0.061035156	0.6713867	0.061035156	-0.9426757788	8.531933606	-0.3959716754	1.159668	2.5634766	0.91552734	1549641362.942
-9.88254442	0.135180661	-2.13178714	-0.91552734	-0.24414062	0	9.089404254	0.42827148560000006	-1.5276611420000001	0.61035156	0.18310547	-0.061035156	10.26894568	1.1604003600000001	1.745385782	0.7324219	-0.12207031	0	-8.84057608	-2.1664795320000003	2.3399413940000002	-1.0375977	0.18310547	0.24414062	-0.3971679712	8.9829348	4.4513915740000005	0.061035156	0.91552734	0	-0.6244628600000001	8.67070288	0.592163089	1.4038086	3.9672852	0.12207031	1549641362.982
-9.575097840000002	0.6711181610000001	-2.3949707460000003	-2.1362305	-0.6713867	-0.24414062	9.451879892000001	0.211743161	-1.485791034	0.7324219	0.12207031	0.061035156	10.451977340000001	1.123315396	1.7944336060000001	0.8544922	-0.061035156	-0.12207031	-8.85732428	-2.04086911	2.4930663940000004	-1.2817383	-0.061035156	0.36621094	-0.36367187500000003	9.21501448	4.5889648560000005	0.12207031	1.0375977	0.061035156	1.0072753600000002	8.901586960000001	0.811083966	1.6479492	3.4179688	-0.24414062	1549641363.022
-9.42077626	0.265576178	-2.27653804	-2.4414062	-0.48828125	-0.6713867	9.451879892000001	0.211743161	-1.485791034	0.7324219	0.12207031	0.061035156	10.81923822	1.1328857428	1.886547824	1.159668	0	-0.18310547	-8.865698380000001	-2.1616942900000002	2.6581542540000003	-1.6479492	-0.36621094	0.4272461	-0.36367187500000003	9.21501448	4.5889648560000005	0	1.2207031	0.12207031	1.9020996400000003	9.05231929	-0.2177246106	1.7089844	3.4179688	-0.9765625	1549641363.062
-9.132470746000001	-0.16508788940000002	-1.8793701080000003	-2.5634766	0	-0.7324219	9.8418705	0.03349609424	-1.355395468	1.0986328	0.12207031	0	11.111133180000001	1.0264160340000001	1.9284179320000001	1.4648438	0.18310547	0	-8.72932158	-2.044457968	2.830419928	-1.7089844	-0.48828125	0.48828125	-0.36367187500000003	9.21501448	4.5889648560000005	0	1.2207031	0.12207031	2.0899170320000002	9.599023560000001	1.0898193390000002	0.91552734	4.3945312	-1.5869141	1549641363.102
-9.27124002	-0.594555661	-1.51928714	-2.1972656	1.0986328	-0.7324219	9.689941394000002	0.29069824280000006	-1.4786132200000002	1.5258789	0.18310547	0	11.077636780000002	0.9223388580000002	1.9188476440000002	1.5258789	0.12207031	0.30517578	-8.740087860000001	-1.9511474640000002	2.996704074	-1.8310547	-0.79345703	0.5493164	-0.36367187500000003	9.21501448	4.5889648560000005	0	1.2207031	0.12207031	2.097094748	9.37890625	1.28122554	-0.12207031	3.3569336	-1.0375977	1549641363.142
-10.3610598	-1.588671924	-2.74069838	-1.4038086	1.4648438	-0.91552734	9.564331070000001	0.571826178	-1.3793212860000001	1.5258789	0.18310547	0	10.74865764	0.9582275360000001	1.868603534	1.5869141	-0.061035156	0.4272461	-9.121704074	-1.8757812500000002	3.1653808900000002	-2.0141602	-0.8544922	0.6713867	-0.36367187500000003	9.21501448	4.5889648560000005	0	1.2207031	0.12207031	0.9343017572	9.000878894000001	-0.03349609424	0.9765625	0.6713867	-0.9765625	1549641363.182
-11.04653354	-1.820751996	-3.71088858	-0.8544922	-1.159668	-0.9765625	9.69233426	0.7117919928	-1.2309814300000002	1.8310547	0.48828125	0.12207031	10.697216460000002	1.0993896760000001	1.6544677520000002	1.6479492	0	0.30517578	-9.98183606	-1.335058606	3.4967528960000003	-2.1362305	-0.5493164	0.9765625	-0.1435546875	9.90048822	4.121215854000001	0	1.2207031	0.12207031	-0.08732910340000001	10.18161592	0.028710937500000002	2.1362305	0.5493164	-1.2817383	1549641363.222
-9.07026358	-0.6842773560000001	-1.98464357	-1.3427734	0.061035156	-0.48828125	10.13376448	0.6280517572	-1.1735596040000003	1.8310547	0.48828125	0.12207031	11.13266574	1.412817392	1.2082519568	1.5869141	-0.061035156	0	-9.70429712	-0.46416014400000005	3.8053954680000004	-1.4038086	0.61035156	0.91552734	-0.5024413940000001	9.859814300000002	3.640307608	0.30517578	1.5869141	0.4272461	3.029003894	11.82651358	2.310034146	0.9765625	-0.061035156	-0.30517578	1549641363.262
-8.61567392	-0.8254394568000001	-3.03020018	-1.159668	2.380371	-1.0375977	10.27851538	0.6806884980000001	-0.5622558606000001	1.8920898	-0.36621094	0.30517578	11.35397914	1.771704074	0.9785644568000001	1.6479492	-0.24414062	0.12207031	-9.131274460000002	-0.34453125	2.978759784	-1.159668	-0.18310547	0.6713867	-0.778784146	9.486572480000001	3.188110324	0.24414062	1.7089844	0.24414062	2.2083496400000002	9.782055710000002	0.8015136780000001	0.48828125	1.0375977	-0.61035156	1549641363.302
-9.76770018	-1.89611821	-5.23735324	-0.7324219	-1.3427734	-1.2817383	10.27851538	0.6806884980000001	-0.5622558606000001	1.8920898	-0.36621094	0.30517578	10.95441942	1.70471196	0.953442392	1.7089844	-0.12207031	0.30517578	-9.337036240000002	-0.3349609424	2.9368896760000003	-1.4038086	0.48828125	0.79345703	-0.778784146	9.486572480000001	3.188110324	0.061035156	1.4038086	0.18310547	-0.454589856	9.687548920000001	-1.5276611420000001	1.4648438	0.48828125	-0.36621094	1549641363.342
-8.66950679	-2.1138427520000005	-4.334155252	-1.0375977	-0.48828125	-0.61035156	9.991405760000001	0.9965087860000001	0.15073241820000002	1.5869141	0.30517578	0	10.97714856	1.4786132200000002	0.5335449280000001	1.5258789	0.4272461	0.24414062	-9.350195288	0.2895019568	2.6581542540000003	-1.6479492	0	0.7324219	-0.500048822	9.889721940000001	2.27055661	0	1.4648438	0.18310547	0.050244139400000006	9.89211412	-0.6962402160000001	1.2817383	0.061035156	-1.0375977	1549641363.382
-8.42666034	-1.8733886780000002	-4.208544928	-0.5493164	1.2207031	-0.5493164	10.156494600000002	0.5969482428	0.027514648560000004	1.2207031	0.36621094	-0.061035156	11.100365920000002	1.427172824	0.20935058900000003	1.2817383	0.4272461	0.24414062	-9.37890625	1.2537109620000002	2.702417032	-1.3427734	0.24414062	0.61035156	-0.500048822	9.889721940000001	2.27055661	-0.061035156	1.5258789	0.061035156	1.0551269568000001	9.894507280000001	-1.431957968	1.0986328	1.0986328	-0.7324219	1549641363.422
-9.173144568	-1.4451172120000002	-4.941870108000001	-0.6713867	0.061035156	-0.6713867	10.156494600000002	0.5969482428	0.027514648560000004	1.2207031	0.36621094	-0.061035156	10.984326079999999	1.540820288	0.2344726538	0.9765625	0.061035156	0.30517578	-9.49016124	1.7465820680000002	2.68327626	-0.8544922	0.18310547	0.61035156	-0.965405252	9.920825180000001	1.594653354	-0.12207031	1.2207031	0	0.7871582068	9.7485598	-1.5934570680000002	0.8544922	0.36621094	-0.5493164	1549641363.462
-9.069067392000001	-1.2632812500000001	-5.02082518	-1.0986328	0.12207031	-0.6713867	9.97346196	0.41511232	0.5096191394	1.0986328	0.24414062	0	10.789330580000001	1.5372314300000003	-0.21413574280000003	0.5493164	-0.36621094	0.18310547	-9.52485324	1.214233426	2.834008786	-0.7324219	0.48828125	0.4272461	-0.965405252	9.920825180000001	1.594653354	0.18310547	0.7324219	-0.061035156	0.4821044928	9.709082068	-2.021728534	0.8544922	0.061035156	-0.5493164	1549641363.502
-8.646777160000001	-1.489379892	-4.917944289999999	-0.91552734	-0.36621094	-0.61035156	9.7401857	0.5802001800000001	0.8206542932	0.8544922	0.24414062	0.18310547	10.660132280000001	1.447509784	-0.2895019568	0.48828125	-0.30517578	0.12207031	-9.088207968	1.1735596040000003	2.471533246	-0.79345703	0.12207031	0.30517578	-0.994116214	9.71745607	1.924829074	0.48828125	0.61035156	-0.18310547	0.381616214	9.90647014	-2.1521240020000003	0.7324219	0.18310547	-0.7324219	1549641363.542
-8.61447734	-1.7633300720000002	-4.286303714000001	-0.24414062	0	-0.36621094	9.4255616	0.49406739200000005	0.9929199280000001	0.5493164	0.36621094	0.12207031	10.48786592	1.3230957460000001	0.08015136780000001	0.48828125	-0.061035156	0	-8.84296875	1.3099365020000002	2.3626709260000003	-0.61035156	0.36621094	0.30517578	-1.06589357	9.46145018	1.836303714	0.4272461	0.5493164	-0.24414062	0.6507812500000001	9.651660340000001	-2.0336913940000003	0.61035156	0.61035156	-0.91552734	1549641363.582
-8.917138580000001	-1.58149411	-4.250415036	-0.12207031	0.24414062	-0.36621094	9.241332968	0.40434570680000004	0.8194580072000001	0.4272461	0.24414062	0.061035156	10.40053714	1.225	0.248828125	0.4272461	-0.061035156	-0.061035156	-8.59892572	1.449902356	2.118627896	-0.48828125	-0.12207031	0.24414062	-1.0240234620000002	9.285595746	1.66403804	0.18310547	0.36621094	-0.18310547	0.9020019568000001	9.547582968	-2.0564209260000004	0.6713867	0.7324219	-0.6713867	1549641363.622
-8.960205072	-1.7035155760000003	-4.49086911	-0.61035156	-0.9765625	-0.4272461	9.210229532000001	0.569433606	0.4378417932	0.18310547	0.61035156	0.061035156	10.49982878	1.2441405760000002	0.3804199280000001	0.24414062	0.18310547	-0.061035156	-8.64558107	1.4678466460000001	2.18203125	-0.18310547	-0.24414062	0.18310547	-0.8637207068000001	9.34780252	1.808789038	-0.061035156	0.18310547	0	0.898413089	9.73898912	-1.509716754	0.36621094	0.24414062	-0.6713867	1549641363.662
-8.79990216	-1.8817626800000002	-3.645092752	-0.4272461	-0.5493164	0	9.145629892	0.6854736419999999	0.4139160144	0.18310547	0.61035156	0.061035156	10.418481920000001	1.2022705072	0.5431152356000001	-0.12207031	-0.061035156	-0.12207031	-9.32028804	0.9187500000000001	2.424877896	-0.12207031	-0.4272461	0	-0.75366214	9.846654860000001	2.40573732	-0.061035156	-0.12207031	-0.12207031	1.246533246	9.5619384	-0.9797607428000001	0.18310547	0.24414062	-0.30517578	1549641363.702
-9.121704074	-1.355395468	-3.7587402160000005	0.12207031	1.2817383	0.12207031	9.21860324	0.6519775360000001	0.5251708966	-0.12207031	0.6713867	0.061035156	10.613476440000001	1.0898193390000002	0.707006839	-0.36621094	-0.30517578	-0.36621094	-9.883740020000001	0.20217285340000002	3.0337889400000004	-0.12207031	0.61035156	-0.18310547	-0.669921875	10.51777356	3.2251952880000005	0.24414062	-0.12207031	-0.30517578	1.983447284	9.46743161	-1.025219748	-0.12207031	0.12207031	0.36621094	1549641363.742
-9.527246106	-1.0587158540000001	-4.526757788	-0.18310547	-0.5493164	-0.12207031	9.705493210000002	0.686669928	0.3911865216	-0.24414062	0.5493164	0.48828125	11.235547120000001	1.0958007788	0.734521466	-0.18310547	-0.24414062	-0.61035156	-9.49853534	-0.13757324280000002	2.9368896760000003	-0.24414062	0.18310547	-0.12207031	-0.669921875	10.51777356	3.2251952880000005	0.48828125	0.12207031	-0.36621094	0.9031982428000002	9.85742212	-1.927221646	-0.30517578	0.12207031	0.4272461	1549641363.782
-9.08461911	-1.143652356	-3.6821777160000004	-0.36621094	-0.7324219	-0.12207031	10.17683058	0.4892822284000001	0.4605712860000001	-0.24414062	0.5493164	0.48828125	11.519067000000001	1.0826415740000002	1.4546875000000001	0.18310547	0.12207031	-0.5493164	-9.268847840000001	-0.2643798822	2.86152356	-0.18310547	0.12207031	-0.061035156	-0.8589355432	9.49733876	3.361572284	0.18310547	0.30517578	-0.36621094	-0.05502929712000001	9.862207460000002	-2.536132788	-0.12207031	-0.4272461	0	1549641363.822
-8.88723143	-1.3171142180000002	-2.948852536	0.12207031	0.48828125	0.061035156	9.9100589	0.5227783246000001	0.46655273560000005	0.061035156	-0.12207031	0.18310547	11.080028960000002	0.9474609620000001	1.9009033540000002	0.18310547	0.4272461	-0.36621094	-9.15161142	-0.20217285340000002	2.767016574	-0.061035156	0.061035156	0	-0.6208740020000001	9.09060054	3.1797364200000002	-0.24414062	0.061035156	-0.24414062	0.7201660340000001	9.709082068	-1.676000998	-0.18310547	-0.12207031	-0.12207031	1549641363.862
-9.254492212	-1.183129892	-3.399853534	-0.061035156	0.30517578	-0.12207031	9.9100589	0.5227783246000001	0.46655273560000005	0.061035156	-0.12207031	0.18310547	10.81086412	0.9965087860000001	1.56953125	-0.061035156	0.4272461	-0.18310547	-9.27722194	-0.270361322	2.93330072	0.12207031	0.12207031	0.12207031	-0.6208740020000001	9.09060054	3.1797364200000002	-0.30517578	-0.18310547	0	1.3685547120000001	9.650463760000001	-0.955834964	-0.24414062	0.36621094	0	1549641363.902
-9.45666484	-1.25729982	-3.5900634000000005	-0.18310547	-0.18310547	-0.36621094	9.673193390000002	0.954638678	0.0454589856	-0.30517578	0.5493164	0.30517578	10.314403960000002	1.03359375	1.509716754	-0.4272461	0.12207031	-0.12207031	-9.46743161	-0.6519775360000001	3.017041034	0.12207031	0.5493164	0.18310547	-0.47492675720000005	9.26047374	3.4417237400000005	0.061035156	0	-0.18310547	0.9187500000000001	9.700707968000001	-1.129296875	-0.30517578	0.12207031	0.12207031	1549641363.942
-9.34421376	-1.465454074	-3.359179712	-0.061035156	-0.24414062	-0.24414062	9.289184800000001	0.885253894	0.5969482428	-0.48828125	1.2817383	0.4272461	9.88254442	0.88046875	1.5156982820000002	-0.4272461	0	-0.48828125	-9.50930162	-0.707006839	2.99191893	0	0.7324219	0.12207031	-0.47492675720000005	9.26047374	3.4417237400000005	0.4272461	0.18310547	-0.24414062	0.6627441100000001	9.77966304	-1.294384784	-0.18310547	-0.30517578	0.12207031	1549641363.982
-9.12648912	-1.4247802520000001	-3.1151367800000003	-0.061035156	-0.061035156	-0.18310547	8.903979532000001	0.7907471040000001	1.0347900360000002	-0.5493164	1.5258789	1.2207031	9.408813400000001	0.660351538	1.715478534	-0.12207031	0.7324219	-0.8544922	-9.512890380000002	-0.49645996400000003	2.940478534	0	0.91552734	0.12207031	-0.39238280760000005	9.485375900000001	3.5326415740000003	0.36621094	0.36621094	-0.24414062	0.8673096040000001	9.82990764	-1.0587158540000001	-0.18310547	-0.18310547	0.12207031	1549641364.022
-9.241332968	-1.33984375	-3.249121106	0	0.061035156	-0.36621094	8.903979532000001	0.7907471040000001	1.0347900360000002	-0.5493164	1.5258789	1.2207031	8.528344748	0.419897464	1.7406005400000002	0.24414062	1.4648438	-1.4648438	-9.515283246000001	-0.4892822284000001	2.743090854	0.061035156	1.3427734	0.18310547	0.308642572	9.122900360000001	3.6211670320000002	0.18310547	0.6713867	-0.24414062	0.994116214	9.71745607	-0.832617212	-0.12207031	0.061035156	0.18310547	1549641364.062
-9.2724366	-1.485791034	-3.434545926	-0.061035156	-0.5493164	-0.5493164	6.756640380000001	1.2034667932	0.34931639400000003	-0.5493164	2.0751953	2.319336	8.129980432	0.287109375	1.27763678	0.79345703	1.7700195	-2.1972656	-9.589452880000001	-0.5993408246	2.578002896	0	1.6479492	0.24414062	0.5108154254	8.870483426000002	3.4560790740000003	0.12207031	1.159668	0.061035156	1.0455566100000002	9.73659694	-0.954638678	-0.24414062	-0.24414062	0.24414062	1549641364.102
-9.09060054	-1.606616214	-3.14265126	-0.24414062	-0.12207031	-0.6713867	6.756640380000001	1.2034667932	0.34931639400000003	-1.159668	1.7089844	3.4179688	7.670605432000001	0.4354492212	1.753759784	0.79345703	2.9296875	-3.0517578	-9.673193390000002	-0.679492212	2.433251996	-0.18310547	2.1362305	0.24414062	0.5108154254	8.870483426000002	3.4560790740000003	0.48828125	2.1972656	0.18310547	1.052734375	9.724634080000001	-0.8290283540000001	-0.18310547	-0.24414062	0.30517578	1549641364.142
-9.087011780000001	-1.6496826080000002	-3.1199219240000007	-0.061035156	0	-1.0375977	6.24702176	0.79194339	0.19738769960000002	-1.2207031	1.2207031	3.8452148	7.4145996400000005	1.204663089	1.5575683900000001	1.0375977	-0.4272461	-4.0283203	-9.63371556	-0.5981445288	2.162890576	-0.30517578	2.380371	0.30517578	0.3517089856000001	9.01403804	3.1534179320000004	0.7324219	2.8686523	0.48828125	1.144848642	9.6983152	-0.765625	-0.18310547	0.18310547	0.4272461	1549641364.182
-9.139648560000001	-1.579101538	-3.092407248	0.061035156	-0.18310547	-1.4648438	7.369140380000001	-1.063500998	1.0240234620000002	-1.4648438	1.7700195	4.4555664	8.789135880000002	2.2239013580000004	1.8530517180000001	0.5493164	1.8310547	-4.1503906	-9.69472644	-0.7010253600000002	2.004980432	-0.36621094	2.8076172	0.36621094	0.3505126800000001	9.201855432	2.767016574	1.0986328	3.2958984	0.5493164	0.9223388580000002	9.721044928000001	-0.7716064300000001	-0.12207031	0.24414062	0.48828125	1549641364.222
-9.261669928000002	-1.622167932	-3.2096435700000003	0.18310547	-0.24414062	-1.7089844	8.17304712	-2.18203125	1.2692626800000002	-1.0986328	-0.24414062	4.3945312	8.76879892	3.371142572	1.9296142180000002	0.7324219	0.061035156	-4.8828125	-9.625341754	-0.5610595746000001	1.522875998	-0.5493164	3.3569336	0.30517578	-0.24165038940000003	9.340625000000001	2.414111322	1.2207031	3.90625	0.79345703	0.7058105432	9.737792932000001	-0.9773681610000001	-0.24414062	-0.18310547	0.48828125	1549641364.262
-9.310717752	-1.847070288	-3.24194339	0.18310547	-0.4272461	-1.6479492	9.27722194	-3.2539062500000004	1.7860596040000003	-1.0986328	-0.24414062	4.3945312	10.02729532	4.837792932	2.19997554	0.48828125	-0.79345703	-4.5776367	-9.58825679	-0.33017577880000004	0.8720947480000001	-0.61035156	3.0517578	0.30517578	-1.1304931610000002	9.405224640000002	1.9260253600000001	1.0986328	4.638672	0.8544922	1.08383786	9.81435504	-1.0264160340000001	-0.18310547	-0.36621094	0.48828125	1549641364.301
-9.24611821	-1.9547363220000002	-3.048144568	0.18310547	-0.12207031	-1.5258789	9.10734874	-4.471728534	2.4488037140000003	-0.61035156	-0.12207031	4.1503906	10.546484620000001	6.005371106	2.566040036	-0.18310547	-0.7324219	-4.272461	-9.439917032	-0.037084961060000005	0.2918945288	-0.48828125	3.3569336	0.30517578	-1.1304931610000002	9.405224640000002	1.9260253600000001	1.0375977	3.7841797	1.0375977	1.7609375	9.76171875	-0.793139676	0.12207031	0.36621094	0.48828125	1549641364.342
-9.174340560000001	-2.068383786	-3.1354737400000006	0.36621094	-0.4272461	-1.4038086	9.067871106	-5.796020468	2.61867662	-0.79345703	0.12207031	3.9672852	10.70917932	6.992309800000001	2.9572264400000003	-0.5493164	-2.0751953	-3.9672852	-9.285595746	0.2512207068	-0.419897464	-0.30517578	2.746582	0.30517578	-1.8422851440000003	10.090698380000001	1.4678466460000001	1.0375977	2.9296875	1.159668	1.6149902160000003	9.76291484	-1.06589357	0	0.8544922	0.4272461	1549641364.382
-9.25209964	-2.292089856	-3.131884784	0.30517578	-0.30517578	-1.3427734	8.57380342	-6.64777806	2.43803714	-0.61035156	0.6713867	3.540039	10.768994600000001	7.620361420000001	2.746679712	-0.6713867	-0.7324219	-3.1738281	-9.41120607	0.15073241820000002	-0.8960205072	-0.24414062	2.5024414	0.30517578	-1.66403804	10.2928714	1.4798096040000002	0.8544922	1.7700195	1.0986328	1.6281494600000002	9.680371106	-0.991723642	0	-0.061035156	0.4272461	1549641364.421
-9.28798822	-2.4667480040000003	-3.0732665740000003	0.30517578	-0.48828125	-1.0986328	7.766308606000001	-7.107153060000001	2.326782248	-0.61035156	0.6713867	3.540039	10.05361322	8.01872554	2.7502685700000002	-0.18310547	-0.48828125	-2.5634766	-9.36933606	0.2990722644	-1.443920926	-0.24414062	2.319336	0.12207031	-1.66403804	10.2928714	1.4798096040000002	0.61035156	1.159668	0.9765625	2.0899170320000002	9.673193390000002	-0.8577392572	0	0.4272461	0.36621094	1549641364.461
-9.18271466	-2.6114991	-2.9703858800000003	0.30517578	-0.18310547	-0.8544922	7.766308606000001	-7.107153060000001	2.326782248	-0.48828125	-0.061035156	3.540039	9.406420926000001	8.292675720000002	2.6306396760000004	-0.30517578	-0.30517578	-1.8310547	-9.310717752	0.46774902160000004	-1.905688498	-0.061035156	2.0141602	0.12207031	-1.4798096040000002	10.36704074	1.2895996400000003	0.36621094	1.0986328	0.48828125	2.21433107	9.612182608000001	-0.7117919928	0.061035156	0.6713867	0.36621094	1549641364.502
-9.24372554	-2.8399902160000003	-3.063696286	0.36621094	-0.4272461	-0.79345703	7.338037140000001	-7.798608426	2.12341304	-0.12207031	0	1.7700195	9.06069339	8.27353534	2.2609863220000004	-0.24414062	-0.12207031	-1.4648438	-9.335839660000001	0.5514892572000001	-2.300463858	0.12207031	1.5869141	0	-1.35180661	10.393359620000002	1.1879150360000001	0.36621094	0.91552734	0.24414062	2.2215087860000002	9.58586412	-0.955834964	0.12207031	0.48828125	0.24414062	1549641364.541
-9.122900360000001	-3.0732665740000003	-2.8806639400000003	0.30517578	-0.4272461	-0.61035156	7.115527160000001	-7.832104532000001	2.021728534	-0.12207031	-0.18310547	1.2817383	8.4733152	8.15988768	2.365063498	0.061035156	-0.24414062	-1.2817383	-9.38847644	0.30385742800000004	-2.6222655759999998	0.12207031	1.2817383	0	-1.35180661	10.393359620000002	1.1879150360000001	0.30517578	0.4272461	0.061035156	2.186816394	9.61816394	-0.8433837860000001	0	0.061035156	0.12207031	1549641364.581
-9.00207518	-3.1761474640000005	-2.783764676	0.4272461	-0.18310547	-0.4272461	6.762622300000001	-7.696923920000001	2.062402356	-0.12207031	-0.18310547	1.2817383	8.028295926	8.13117662	2.3925780760000004	0.18310547	-0.4272461	-1.2207031	-9.394457968000001	0.09450683900000001	-2.872290036	0.061035156	1.0375977	-0.061035156	-0.9570312500000001	10.4388179	1.2333740020000001	0.30517578	0.4272461	-0.061035156	2.04924321	9.613378894	-0.7871582068	0.061035156	0.12207031	0.12207031	1549641364.622
-8.93747554	-3.125903354	-2.77419429	0.24414062	-0.18310547	-0.36621094	6.580786240000001	-7.486376800000001	1.8626221040000002	-0.12207031	-0.18310547	0.7324219	7.895507788000001	7.9625	2.2203125000000004	0.24414062	-0.5493164	-1.0986328	-9.325073380000001	0.11005859620000001	-2.9979003600000005	0.12207031	0.8544922	-0.12207031	-0.9211425720000002	10.090698380000001	1.2513183900000002	0.24414062	0.4272461	-0.12207031	2.19399411	9.6217527	-0.802709964	0	0.12207031	0	1549641364.661
-8.839379892	-3.2180175720000004	-2.7646241	0.12207031	-0.061035156	-0.4272461	6.492260880000001	-7.27702626	1.7621337860000001	-0.12207031	-0.18310547	0.7324219	7.86560054	7.767504892	2.0671875	0.18310547	-0.4272461	-0.9765625	-9.278417932000002	0.062207030760000004	-3.1390625	0.12207031	0.5493164	-0.12207031	-0.9211425720000002	10.090698380000001	1.2513183900000002	0.18310547	0.24414062	-0.12207031	2.3794189300000004	9.521264480000001	-0.8900390380000001	-0.061035156	0.30517578	0	1549641364.701
-8.783154254000001	-3.4166014400000004	-2.633032248	0.12207031	-0.12207031	-0.36621094	6.316406250000001	-7.207641574	1.680786142	-0.18310547	-0.36621094	0.36621094	7.7076902	7.668212860000001	2.172460962	0.061035156	-0.4272461	-0.8544922	-9.266455072	0.023925780760000005	-3.1653808900000002	0.12207031	0.5493164	-0.061035156	-0.7967285340000001	9.911254500000002	1.262084964	0.18310547	0.12207031	-0.061035156	2.446411142	9.548779254000001	-0.9725830072	-0.061035156	0.12207031	-0.061035156	1549641364.741
-8.741284440000001	-3.52546376	-2.5875733800000003	0.12207031	0.12207031	-0.30517578	6.1214112400000005	-7.16457518	1.70471196	-0.24414062	-0.12207031	0.36621094	7.757934800000001	7.655053420000001	2.253808606	-0.24414062	-0.7324219	-0.61035156	-9.24611821	-0.12321777160000001	-3.2467285340000003	0	0.48828125	0	-0.7034179712000002	9.792822480000002	1.35419928	0.12207031	0.12207031	-0.061035156	2.368652356	9.49016124	-0.80988768	0	-0.12207031	0.061035156	1549641364.781
-8.903979532000001	-3.6080077880000005	-2.616284146	0.12207031	-0.061035156	-0.24414062	6.119018570000001	-7.104760880000001	1.641308606	-0.24414062	-0.12207031	0.36621094	8.029492212000001	7.580884080000001	2.2203125000000004	0.061035156	-0.061035156	-0.4272461	-9.28200679	-0.0490478534	-3.3292724640000007	0	0.36621094	0	-0.7034179712000002	9.792822480000002	1.35419928	0.061035156	0.12207031	-0.061035156	2.2753417540000003	9.540405252000001	-0.765625	-0.061035156	-0.061035156	0.12207031	1549641364.821
-8.918335160000002	-3.7072998200000002	-2.5815917540000006	0.061035156	-0.12207031	-0.18310547	5.849853240000001	-7.05571286	1.667626996	-0.061035156	-0.24414062	0.61035156	7.722045926000001	7.716064300000001	2.1030761780000002	0.18310547	0.30517578	-0.48828125	-9.261669928000002	0.0454589856	-3.354394568	0.061035156	0.36621094	0	-0.5562744110000001	10.00217302	1.362573282	-0.061035156	0.061035156	0	2.097094748	9.57749002	-0.79194339	-0.12207031	0.061035156	0.12207031	1549641364.861
-8.947045926000001	-3.7300292540000006	-2.604321286	0.18310547	0	-0.18310547	5.849853240000001	-7.05571286	1.667626996	-0.061035156	-0.24414062	0.61035156	7.564135880000001	8.023510880000002	2.10546875	-0.18310547	-0.48828125	-0.24414062	-9.363354532	0.0657958966	-3.4166014400000004	0.061035156	0.24414062	0	-0.855346646	10.169653060000002	1.144848642	-0.061035156	0.30517578	0	2.1664795320000003	9.625341754	-0.8972167932	-0.12207031	-0.24414062	0.061035156	1549641364.901
-8.833398560000001	-3.7551512600000003	-2.5445067900000002	0.18310547	0	-0.12207031	6.381005890000001	-7.43972194	1.6915527160000003	0	-0.18310547	0	7.75075679	8.04384784	1.9738769960000002	0.30517578	0.061035156	-0.30517578	-9.36455072	0.0909179712	-3.48598642	0.12207031	0.24414062	-0.061035156	-0.855346646	10.169653060000002	1.144848642	-0.12207031	0.061035156	0	2.007373004	9.650463760000001	-0.805102536	-0.061035156	0	0.061035156	1549641364.941
-8.77597644	-3.721655252	-2.566040036	0.18310547	-0.061035156	0	5.579492212	-7.293774460000001	1.7190673920000001	0	-0.18310547	0	7.115527160000001	8.025903060000001	2.205957068	0.36621094	0.24414062	-0.4272461	-9.207836960000002	0.0813476538	-3.5888672120000003	0.12207031	0.061035156	-0.061035156	-0.6148925720000001	10.05720198	1.362573282	-0.12207031	-0.18310547	0.061035156	2.06120607	9.609789840000001	-0.764428714	0	-0.12207031	0	1549641364.981
-8.774780252000001	-3.6869628600000004	-2.512207068	0.18310547	0.12207031	0.061035156	5.950341754	-7.24711911	1.7693115020000003	0.18310547	-0.48828125	0.18310547	7.352392572	8.181420926000001	2.121020468	0.4272461	0.61035156	-0.36621094	-9.2556884	0.015551758180000002	-3.60441893	0.12207031	0	-0.061035156	-0.8589355432	10.10983876	1.268066394	-0.24414062	0.12207031	0	2.1138427520000005	9.57150908	-0.7464843750000001	-0.061035156	-0.12207031	0	1549641365.021
-8.866894568000001	-3.631933606	-2.55288089	0.12207031	0.12207031	0.061035156	6.123803420000001	-7.2590820680000006	1.6030273560000001	0.12207031	-0.061035156	0.18310547	7.320092752000001	8.18500998	1.9224365020000003	0.7324219	0.5493164	-0.4272461	-9.19348143	0.04426269568	-3.5900634000000005	0.18310547	-0.061035156	-0.061035156	-0.8589355432	10.10983876	1.268066394	-0.24414062	-0.12207031	0.061035156	2.3519042540000004	9.572705072	-0.8948242212000002	0.061035156	-0.48828125	0	1549641365.061
-8.85373552	-3.6797851440000002	-2.536132788	0	0	0.12207031	6.123803420000001	-7.2590820680000006	1.6030273560000001	0.12207031	-0.061035156	0.18310547	7.19567842	8.2520018	1.947558606	0.5493164	0.36621094	0	-9.22338858	0.04306640576	-3.568530252	0.18310547	-0.18310547	-0.12207031	-0.6747070288	10.04523912	1.3290771760000002	-0.30517578	-0.12207031	0.061035156	2.403344748	9.573901260000001	-0.860131839	-0.061035156	-0.18310547	0.061035156	1549641365.101
-8.83220198	-3.543408246	-2.3925780760000004	0.061035156	0.48828125	0.24414062	5.64648462	-7.394262680000001	1.6915527160000003	0.24414062	-0.4272461	-0.061035156	7.302148560000001	8.48647464	1.8602295320000002	0.48828125	0.61035156	0.12207031	-9.264062500000001	0.0095703125	-3.5733153960000004	0.18310547	-0.24414062	-0.12207031	-0.9953125	10.144530760000002	1.2010742212	-0.24414062	-0.18310547	-0.061035156	2.300463858	9.612182608000001	-0.7464843750000001	-0.061035156	-0.24414062	0	1549641365.141
-8.920727340000001	-3.2383545320000002	-2.3806152160000003	-0.061035156	0.5493164	0.18310547	5.41201178	-7.9026857	1.89611821	0.24414062	-0.4272461	-0.061035156	7.540210160000001	9.065478240000001	1.814770468	-0.061035156	1.5258789	0.48828125	-9.103759980000001	0.06340332068	-3.665429712	0.30517578	-0.48828125	-0.24414062	-0.9953125	10.144530760000002	1.2010742212	-0.24414062	-0.4272461	-0.18310547	2.2382567900000003	9.666015380000001	-0.49765625	-0.12207031	-0.5493164	0.061035156	1549641365.181
-9.12648912	-2.845971646	-2.32917482	-0.12207031	0.61035156	0.24414062	4.7552491	-9.478198380000002	2.222705072	0.79345703	-1.3427734	-1.159668	8.391967752000001	9.485375900000001	2.144946286	-1.0986328	2.0141602	2.1362305	-9.130077880000002	-0.2954833966	-3.585278354	0.24414062	-0.8544922	-0.18310547	-1.924829074	9.917236420000002	1.1771484620000001	-0.24414062	-0.6713867	-0.30517578	2.47871106	9.58227536	-0.2607910144	-0.24414062	-0.91552734	0.061035156	1549641365.221
-8.78076178	-2.0145507200000004	-2.692846646	-0.48828125	0.79345703	0.5493164	3.4010498200000003	-10.55964308	2.527758786	1.2817383	-1.953125	-1.6479492	9.6636232	9.293969748	2.044457968	-1.5869141	5.004883	4.3945312	-8.968579074	-0.9414794928000001	-3.744384784	-0.18310547	-1.3427734	-0.18310547	-1.7812744600000001	10.069164840000001	2.007373004	-0.12207031	-1.5258789	-0.6713867	2.47033696	9.54638678	-0.03828125	-0.30517578	-1.2207031	0.12207031	1549641365.261
-9.4423098	-1.53125	-3.4154052520000002	-1.4648438	1.5258789	0.4272461	1.5456054320000001	-11.307324280000001	2.3028564300000003	1.2817383	-1.953125	-1.6479492	9.95910692	8.595336960000001	1.6724121400000003	-0.6713867	4.272461	5.79834	-9.125292932	-1.8530517180000001	-3.4931639400000005	-1.159668	-2.319336	0.061035156	-1.7812744600000001	10.069164840000001	2.007373004	0.12207031	-2.8076172	-0.8544922	1.9894287140000002	9.176733426	-0.2069580072	-0.91552734	-1.0375977	0.18310547	1549641365.301
-10.456762680000002	-1.100585962	-4.860522464000001	-3.2958984	-0.4272461	-0.6713867	0.29069824280000006	-11.59802266	1.665234424	1.4038086	-1.8310547	0.6713867	10.140942000000003	7.415795926	1.31352536	2.0141602	3.6621094	5.6762695	-9.90527356	-2.332763678	-2.9033935700000004	-2.4414062	-2.8076172	0.30517578	1.204663089	10.97116664	2.9464599640000007	-0.12207031	-2.319336	-1.4038086	1.7250488220000002	9.350195288	-0.6747070288	-0.91552734	-1.2817383	-0.12207031	1549641365.341
-9.73540036	-1.400854532	-5.264868210000001	-4.4555664	-1.0986328	-1.0986328	0.5239746106000001	-11.227173020000002	1.146044928	0.9765625	-2.319336	3.0517578	9.19946286	6.25061052	0.88046875	4.8217773	3.8452148	4.9438477	-10.486670320000002	-2.24423822	-1.6903564300000002	-3.7231445	-2.5634766	0.30517578	2.32319339	11.48198282	2.593554712	-0.48828125	-1.159668	-1.7700195	2.271752896	9.9794429	-2.43205571	-0.30517578	-1.159668	-1.159668	1549641365.381
-8.612085160000001	-2.03488768	-5.2050534200000005	-5.2490234	-1.2817383	-0.8544922	0.5239746106000001	-11.227173020000002	1.146044928	0.9765625	-2.319336	3.0517578	7.946948380000001	5.02680661	0.33137207460000007	8.178711	2.746582	2.6855469	-9.953125	-1.052734375	-0.8613281250000001	-4.760742	-1.4648438	0.12207031	2.32319339	11.48198282	2.593554712	-1.159668	0.8544922	-1.953125	3.09121106	9.85742212	-2.9931152160000005	0.4272461	1.0375977	-1.7700195	1549641365.421
-8.145532248	-2.3973632200000004	-5.161987320000001	-5.065918	-1.2207031	-0.7324219	2.7825683900000002	-9.725830072	-0.531152356	0.91552734	-3.8452148	4.9438477	6.738696580000001	4.218115216	-0.0418701178	10.192871	1.0375977	0.36621094	-9.30234375	0.462963858	-0.6447998200000001	-5.3100586	-2.319336	0	1.848266574	10.012939300000001	0.9307128600000001	-1.6479492	3.0517578	-2.2583008	3.2539062500000004	9.506909440000001	-2.350707968	0.91552734	2.2583008	-1.953125	1549641365.461
-8.064184800000001	-2.2035644960000003	-5.364160340000001	-4.8217773	-1.3427734	-0.5493164	2.7825683900000002	-9.725830072	-0.531152356	0.91552734	-3.8452148	4.9438477	6.324780252000001	4.270751996	0.16987304320000002	10.437012	-0.18310547	-0.6713867	-8.80109874	1.28122554	0.1579101538	-5.2490234	-1.8920898	-0.18310547	1.848266574	10.012939300000001	0.9307128600000001	-1.8920898	5.126953	-1.7700195	2.451196286	9.3920652	-2.2107422120000004	0.79345703	2.2583008	-2.0751953	1549641365.501
-7.82492662	-1.9320067900000002	-5.6572509	-5.2490234	-1.159668	-0.48828125	3.5745117800000004	-8.444604532000001	-1.15441893	2.1362305	-3.540039	4.760742	7.452880890000001	5.29597194	0.1614990216	8.239746	1.4038086	-1.0986328	-8.5917482	1.874584964	0.34572753600000006	-5.126953	-2.746582	-0.18310547	0.659155252	9.371728240000001	0.1495361322	-1.7089844	5.6152344	-1.3427734	2.557666034	9.231762680000001	-1.5982422120000002	0.4272461	2.5634766	-2.1972656	1549641365.541
-7.845263580000001	-2.01096196	-6.113037140000001	-5.004883	-1.0375977	-0.6713867	3.0983885800000004	-7.808178420000001	-1.5013427520000002	2.1362305	-3.540039	4.760742	8.333349640000002	5.863012680000001	0.9689941100000001	5.7373047	3.7841797	-1.4648438	-8.847753894	1.7848632200000003	0.8900390380000001	-5.065918	-2.746582	-0.24414062	-1.8398925720000001	8.646777160000001	-0.1268066394	-1.6479492	4.9438477	-0.6713867	2.56245108	9.326269568	-1.51928714	0.18310547	3.112793	-1.8310547	1549641365.581
-7.93618161	-2.1892089660000003	-6.605908246000001	-5.126953	-1.6479492	-0.79345703	2.9010009000000005	-8.067773560000001	-2.04086911	3.1738281	-7.507324	5.004883	8.01872554	5.98981929	1.792041034	4.0893555	3.0517578	-1.5869141	-9.096582068	1.8040038940000003	1.579101538	-5.065918	-1.953125	-0.24414062	-2.050439496	8.886035340000001	-0.07177734424	-1.2207031	3.8452148	0.061035156	2.5002441100000006	9.431542932000001	-1.8805663940000001	-0.18310547	3.4179688	-1.5869141	1549641365.621
-7.753149460000001	-2.636621106	-6.658544928000001	-4.699707	-1.7089844	-0.7324219	2.9010009000000005	-8.067773560000001	-2.04086911	3.1738281	-7.507324	5.004883	8.463745108000001	6.333154254	1.4989501800000002	2.2583008	1.4648438	-1.2207031	-9.061889480000001	2.162890576	1.7226562500000002	-4.760742	-2.0751953	-0.12207031	-2.050439496	8.886035340000001	-0.07177734424	-0.4272461	2.1972656	0.79345703	1.108959964	9.579882788	-2.274145468	-0.18310547	3.6621094	-1.3427734	1549641365.66
-7.653857428000001	-2.721557608	-6.522167932	-3.90625	-1.2207031	-0.7324219	3.063696286	-8.972167932000001	-3.5158935700000002	3.3569336	-8.911133	5.004883	9.573901260000001	6.506615920000001	0.94506839	1.2207031	1.5258789	-0.6713867	-9.19348143	2.27653804	2.20236821	-4.3945312	-2.380371	0.061035156	-1.7286376800000003	9.38608426	0.56823732	-0.48828125	1.4038086	1.159668	-0.1770507788	9.649267572	-2.516992212	-0.48828125	3.3569336	-1.2207031	1549641365.701
-7.634716754	-2.4870849640000006	-6.642993210000001	-3.3569336	-0.79345703	-0.79345703	3.593652356	-9.268847840000001	-3.2730469240000004	1.8920898	-7.507324	5.2490234	10.224683	6.40732428	0.5562744110000001	1.2207031	1.953125	-0.30517578	-9.449487320000001	2.51459964	2.8734864200000003	-4.0283203	-1.7700195	0.24414062	-0.4713378894	10.077538940000002	0.9893310700000001	-0.9765625	2.2583008	1.2207031	-0.570629892	9.701904254	-2.6760987400000005	-0.9765625	3.3569336	-1.0375977	1549641365.74
-7.686157248	-2.20236821	-6.79492212	-2.8686523	-0.7324219	-0.5493164	3.593652356	-9.268847840000001	-3.2730469240000004	1.8920898	-7.507324	5.2490234	10.26535692	6.190795926000001	0.24404297120000001	1.7089844	2.8686523	0	-9.66003444	2.886645468	3.249121106	-3.4179688	-1.2207031	0.36621094	-0.4713378894	10.077538940000002	0.9893310700000001	-1.5258789	3.2348633	1.0986328	-0.7907471040000001	9.868188400000001	-2.604321286	-1.3427734	3.479004	-1.0986328	1549641365.78
-8.3453125	-1.7896484620000002	-6.57839357	-2.1972656	-0.9765625	-0.18310547	4.429858426	-9.724634080000001	-1.9487548920000002	-1.0986328	-4.0283203	4.760742	9.9949955	6.12858876	-0.135180661	1.8310547	3.4179688	-0.061035156	-9.718652160000001	2.851953076	3.34243161	-2.9907227	-0.61035156	0.4272461	-0.717773462	10.247412140000002	0.43066405760000004	-1.953125	3.1738281	1.2207031	-0.679492212	9.888525360000001	-2.263378894	-1.8920898	3.2958984	-0.79345703	1549641365.821
-8.76879892	-0.9594238220000001	-6.9384764400000005	-2.8686523	-1.8310547	-0.24414062	4.88444838	-9.584667932	-1.100585962	-1.0986328	-4.0283203	4.760742	9.406420926000001	6.3116211060000005	-0.38999023560000007	1.4038086	3.112793	-0.061035156	-9.765307608	2.400952176	3.23596196	-2.8686523	-0.79345703	0.6713867	-0.754858426	10.4208741	0.6244628600000001	-2.0751953	2.6245117	1.2817383	0.5287597644	10.4041259	-1.8578369600000002	-2.5024414	3.540039	-0.48828125	1549641365.86
-8.1670652	-0.3373535144	-5.676391574	-3.9672852	-1.8920898	-0.36621094	5.383300720000001	-9.624145468	-0.0346923822	-3.112793	-2.1972656	2.9296875	8.920727340000001	6.82961412	-0.6101074280000001	0.79345703	2.0751953	-0.061035156	-9.90766574	1.02163089	2.9943116	-3.112793	-0.4272461	1.0986328	-0.754858426	10.4208741	0.6244628600000001	-1.6479492	2.0751953	0.9765625	1.774096646	10.81564946	-0.7979248200000001	-3.3569336	3.6010742	-0.30517578	1549641365.9
-8.77238768	-1.7800780760000001	-3.8125733800000003	-5.126953	-1.159668	-0.61035156	5.697924820000001	-9.2724366	1.0575195288	-3.2958984	-1.6479492	1.2817383	8.521167032000001	6.859521760000001	-0.7572509980000001	0.5493164	1.2207031	0.18310547	-9.09060054	-0.5670410144	2.383007788	-3.4179688	-0.36621094	0.79345703	-2.310034146	9.28200679	2.49426268	-1.0375977	2.319336	0.8544922	2.19638678	10.528539840000002	-0.03828125	-3.9672852	3.479004	0.36621094	1549641365.94
-10.200757280000001	-2.9440673920000004	-2.43205571	-3.540039	-1.4648438	-0.36621094	5.356982428000001	-8.82263179	1.7346191100000001	-3.2958984	-1.6479492	1.2817383	8.400341754000001	6.853539840000001	-0.657958966	1.159668	1.4648438	0.5493164	-9.043945288000002	-0.7668212860000001	1.655664038	-3.9672852	-1.2207031	0.8544922	-2.310034146	9.28200679	2.49426268	-0.6713867	2.746582	1.2817383	2.662939496	10.52136232	-0.1770507788	-4.211426	2.5634766	1.0375977	1549641365.98
-10.929297120000001	-2.5409179320000006	-1.923632788	-3.479004	-1.159668	-0.61035156	4.475317392000001	-8.907568390000002	1.4702392180000001	-0.8544922	-3.6621094	-3.112793	8.36086412	7.469628894	-0.6005371106	1.953125	2.8686523	0.79345703	-10.413696580000002	-0.1387695288	2.0253173920000003	-3.2348633	-1.4648438	0.9765625	-2.47871106	8.814257788	2.91535643	-0.79345703	2.6855469	1.6479492	3.3508057100000004	9.139648560000001	-1.3266846040000002	-2.8686523	4.272461	1.5258789	1549641366.02
-10.11701628	-2.054028354	-2.6916503600000006	-2.6245117	-0.91552734	-0.61035156	4.043457068	-10.18520468	1.1269042932	0.12207031	-3.7841797	-3.8452148	7.919433606	8.902783246	-0.764428714	2.1972656	3.112793	0.5493164	-11.26186502	-0.910375998	2.746679712	-3.2958984	0.30517578	0.79345703	-2.3746337860000004	9.884936600000001	3.48598642	-0.5493164	3.1738281	1.8310547	1.8602295320000002	9.22338858	-2.0707763580000003	-0.7324219	4.9438477	1.2207031	1549641366.06
-8.985326980000002	-1.637719748	-2.255004892	-3.3569336	-0.9765625	-0.12207031	3.7587402160000005	-10.796509080000002	0.699829074	0.12207031	-3.7841797	-3.8452148	8.34052716	9.650463760000001	-0.2189208966	2.380371	3.6010742	0.6713867	-9.6983152	-1.0455566100000002	1.7776855040000001	-3.1738281	0.36621094	0.48828125	-3.9405760800000005	9.4004393	3.1761474640000005	-0.5493164	4.699707	1.5258789	2.3937744600000004	8.34890126	-3.011059604	2.2583008	6.8359375	1.953125	1549641366.1
-8.637207068	-0.80390625	-2.551684604	-3.7231445	0.48828125	-0.48828125	3.343627896	-10.003369600000001	0.5263671924000001	0.24414062	-2.9907227	-4.0283203	7.572509980000001	9.05471196	0.308642572	2.380371	3.540039	2.0751953	-8.97336412	-0.8218505890000001	1.851855432	-3.0517578	-0.4272461	0.61035156	-3.9405760800000005	9.4004393	3.1761474640000005	-1.0375977	4.5166016	1.2817383	1.4391357820000001	10.180420320000001	-1.408032248	1.953125	8.728027	3.2958984	1549641366.14
-8.57858876	-0.9055908540000002	-3.1151367800000003	-4.4555664	-1.0375977	-1.2207031	3.343627896	-10.003369600000001	0.5263671924000001	-0.12207031	-2.319336	-5.126953	6.095092752000001	8.255590560000002	0.663940396	1.8310547	2.1362305	2.319336	-8.750854532	-0.7105957068000001	1.8578369600000002	-2.9296875	-0.7324219	0.79345703	-2.215527356	8.56901857	2.9907226440000003	-0.6713867	2.0141602	1.4038086	0.7369140380000001	10.13496106	-0.7010253600000002	2.9296875	6.0424805	4.638672	1549641366.18
-8.70898462	-1.197485324	-2.537329074	-3.7231445	0.30517578	-0.9765625	2.146142572	-10.800097840000001	0.05144042932000001	0.9765625	-2.4414062	-6.8359375	5.517285340000001	7.766308606000001	0.5802001800000001	1.2817383	1.4038086	1.4648438	-9.103759980000001	-1.1316894568000002	2.45598143	-3.0517578	-0.24414062	0.6713867	-2.215527356	8.56901857	2.9907226440000003	-0.30517578	2.0751953	1.159668	0.9510498200000002	11.05490764	-0.31342773560000003	3.7841797	5.3100586	4.211426	1549641366.22
-9.5021241	-0.7967285340000001	-3.10317392	-3.6621094	0.36621094	-0.79345703	2.146142572	-10.800097840000001	0.05144042932000001	0.9765625	-2.4414062	-6.8359375	5.8354982	7.35598143	0.32778320680000006	1.2207031	1.8920898	0.61035156	-9.102563400000001	-1.3685547120000001	2.6772949280000002	-3.4179688	-0.18310547	0.79345703	-1.335058606	9.089404254	3.3041503600000004	-0.18310547	3.2348633	0.7324219	-0.07177734424	11.07165486	-0.1399658246	3.6621094	6.164551	4.272461	1549641366.26
-9.527246106	-0.3995605432	-3.52546376	-4.211426	-0.5493164	-0.8544922	1.4463134979999999	-9.87297374	-0.08732910340000001	1.159668	-2.8686523	-6.4086914	6.36186502	7.2315673920000005	0.4294677716	2.1362305	1.953125	0.061035156	-8.980542032	-1.191503894	2.9117675720000005	-3.6010742	-0.24414062	0.8544922	-1.546801718	9.22578125	3.4931639400000005	-0.24414062	3.2348633	0.61035156	-0.154321286	11.09797374	-0.75964357	4.211426	5.6762695	3.2958984	1549641366.3
-9.07385234	-0.308642572	-3.1893066100000005	-4.3945312	-0.5493164	-0.91552734	1.259692392	-8.714965560000001	0.21054687500000002	1.3427734	-2.2583008	-5.3100586	7.067675720000001	7.5079103400000005	0.6160888580000001	2.4414062	2.0751953	-0.061035156	-8.84296875	-1.062304712	3.116332968	-3.6010742	-0.7324219	0.8544922	-1.594653354	9.382495108	3.41301268	-0.36621094	3.0517578	0.36621094	-0.47253417540000003	10.33115216	-1.5145019960000001	3.2958984	5.493164	2.319336	1549641366.34
-9.15639676	-0.2990722644	-3.2323730040000007	-4.0893555	-0.48828125	-1.2207031	1.299169928	-7.791430710000001	0.33137207460000007	1.5258789	-1.5258789	-3.6010742	7.777075180000001	7.647875900000001	1.0886230432000001	2.380371	2.1972656	-0.12207031	-8.92670926	-0.84816893	3.4225829680000004	-3.6010742	-0.61035156	0.79345703	-1.7441894960000002	9.594238220000001	3.2969726440000002	-0.4272461	2.9296875	0.24414062	0.7428955072	9.58227536	-1.494165036	3.4179688	6.7749023	1.5869141	1549641366.38
-9.231762680000001	-0.5490966754000001	-3.4237792540000007	-3.479004	-0.7324219	-1.0375977	1.53125	-7.698120108000001	0.3289794928	1.6479492	-1.7089844	-1.7089844	8.24243161	7.59763179	1.58149411	2.2583008	2.0141602	0	-8.968579074	-0.570629892	3.6211670320000002	-3.479004	-0.4272461	0.7324219	-1.7035155760000003	9.469824280000001	3.234765576	-0.4272461	2.6245117	0.061035156	-0.2237060504	9.412402160000001	-1.701123004	2.8076172	6.958008	0.30517578	1549641366.42
-9.402832068	-0.7572509980000001	-3.544604532	-3.2958984	-0.18310547	-1.0986328	1.905688498	-7.754345746000001	0.0825439496	1.7700195	-2.5024414	-0.12207031	8.408715560000001	7.35478534	1.905688498	1.953125	1.7089844	0.24414062	-8.990112320000001	-0.45578614200000006	3.7252441100000007	-3.2348633	-0.24414062	0.7324219	-1.7035155760000003	9.469824280000001	3.234765576	-0.36621094	2.380371	0	0.0992919928	8.88842752	-0.8266357428000001	2.9296875	4.699707	-0.18310547	1549641366.46
-9.144433606	-0.22849121400000003	-3.5015380400000002	-3.2958984	-0.48828125	-0.79345703	2.287304712	-8.476904254	-0.173461911	2.0751953	-3.2348633	2.319336	8.54270018	7.05092752	2.0564209260000004	1.7089844	1.7089844	0.30517578	-8.980542032	-0.5335449280000001	3.59484874	-2.9296875	-0.12207031	0.79345703	-1.4750244600000002	9.463842752000001	3.3005616	-0.48828125	2.1362305	0.061035156	2.460766574	9.957910340000002	0.25839844240000004	1.953125	3.8452148	-0.91552734	1549641366.5
-9.03796376	0.34572753600000006	-2.87707518	-3.0517578	0.5493164	-0.5493164	2.384204074	-9.118115020000001	-0.619677716	2.0751953	-3.6010742	3.3569336	8.790332068	6.714770468	1.9188476440000002	1.5869141	2.0751953	0.30517578	-8.497240920000001	-0.802709964	3.591259784	-2.8686523	-0.36621094	0.8544922	-1.3864990020000003	9.581079074	3.5027344240000007	-0.48828125	2.319336	0.24414062	4.094897464000001	9.555957068	-0.02990722644	0.9765625	3.2958984	-0.8544922	1549641366.54
-9.189892572	-0.9594238220000001	-4.245629892	-2.9296875	0.36621094	-1.4648438	2.454785144	-9.560742212000001	-1.020434604	2.0751953	-3.7841797	4.211426	9.10974092	6.37023912	1.580297824	1.7700195	2.1362305	0.4272461	-8.557055710000002	-1.091015625	3.50991214	-2.8686523	-1.4648438	0.8544922	-0.90678714	9.850244600000002	3.5266601440000005	-0.61035156	2.319336	0.79345703	-0.42587889400000006	9.637304712	-1.5587646760000002	0.6713867	2.6855469	-2.0751953	1549641366.587
-10.75583516	-3.2969726440000002	-5.0614991	-1.4648438	-1.3427734	-1.2207031	2.642602536	-9.94355432	-1.337451178	2.1362305	-3.6010742	4.760742	9.624145468	5.9993894800000005	1.1209228240000002	2.1972656	2.4414062	0.4272461	-9.53083516	-1.12211911	3.5469971040000003	-3.2348633	-1.2207031	1.159668	-0.1399658246	9.796411240000001	3.1187255400000002	-0.8544922	2.4414062	1.2207031	-0.42587889400000006	9.637304712	-1.5587646760000002	1.0986328	3.7841797	-3.0517578	1549641366.624
-8.915942392	-1.4798096040000002	-4.0147461060000005	-1.8310547	-1.8310547	-0.36621094	2.743090854	-10.43283696	-1.693945288	2.1972656	-3.6010742	5.065918	10.02250998	5.656054712	0.24045410340000004	2.6855469	3.2348633	0.5493164	-10.285692899999999	-0.053833007200000005	3.817358426	-3.2348633	0.8544922	1.7089844	-0.1399658246	9.796411240000001	3.1187255400000002	-0.8544922	3.112793	1.4038086	2.3172119600000003	12.64357878	2.13776857	-1.4038086	0.24414062	-2.0141602	1549641366.66
-7.97565944	-0.362475589	-3.7360108800000003	-3.4179688	3.7841797	-1.159668	2.743090854	-10.43283696	-1.693945288	2.1972656	-3.6010742	5.065918	9.953125	5.52805162	-0.6747070288	3.1738281	4.0893555	0.6713867	-9.591845746	0.270361322	2.282519568	-3.3569336	0.5493164	1.7700195	0.2177246106	9.801196580000001	2.07915036	-1.159668	4.1503906	1.4038086	3.1593994600000004	9.645678420000001	-1.369750998	1.5258789	2.380371	-1.159668	1549641366.7
-10.55126996	-1.118530252	-7.917040740000001	-3.6010742	0.6713867	-2.8076172	3.4800048920000006	-9.8418705	-1.5982422120000002	1.953125	-4.3945312	4.8217773	9.625341754	6.067577880000001	-1.738207968	3.2958984	4.0283203	0.4272461	-10.528539840000002	-0.4330566394	3.085229532	-4.3945312	-0.91552734	1.7089844	-0.06699218750000001	10.29047824	1.3195067900000002	-1.2817383	5.004883	1.5258789	1.3709472839999999	9.90048822	-2.269360324	-0.061035156	1.953125	-2.0751953	1549641366.74
-9.96030252	-1.28122554	-7.657446580000001	-6.591797	-5.065918	-2.5024414	3.4800048920000006	-9.8418705	-1.5982422120000002	1.2207031	-4.3945312	3.90625	10.1241938	7.05571286	-2.65576178	3.2958984	3.6621094	-0.061035156	-10.66970198	0.005981445288000001	3.7862548920000005	-5.065918	0.12207031	1.6479492	-0.7309326080000002	11.83727986	1.0168457068	-0.7324219	5.3100586	1.8920898	-0.10766601440000001	11.00466304	-2.097094748	-0.24414062	2.319336	-2.2583008	1549641366.78
-7.3248777	-1.3685547120000001	-4.27553714	-5.6152344	-0.24414062	-2.0141602	3.8532471040000003	-10.9735598	-1.4044433900000002	1.0375977	-4.8217773	2.0751953	10.38498552	7.0604982000000005	-2.8399902160000003	4.0283203	3.2958984	0.6713867	-9.57150908	0.4868896466	3.905883786	-5.2490234	0.9765625	1.6479492	-0.7309326080000002	11.83727986	1.0168457068	-0.18310547	5.554199	1.4648438	-0.26677246400000004	10.3359375	-2.75983876	0.5493164	1.8920898	-2.4414062	1549641366.82
-7.084423920000001	-1.6341308900000002	-4.429858426	-4.8828125	0.30517578	-2.4414062	3.5326415740000003	-8.56782248	-0.12919922120000002	0.30517578	-6.652832	-1.5869141	9.45786142	6.238647660000001	-2.274145468	4.5776367	3.4179688	1.4038086	-8.1072509	1.2441405760000002	3.2299804320000005	-5.493164	0.79345703	1.6479492	-0.7393066100000001	10.14333516	0.619677716	-0.4272461	6.286621	0.91552734	0.2524169928	9.942358720000001	-2.7299316100000004	0.4272461	2.1362305	-2.9907227	1549641366.86
-7.122705072	-1.9786621400000002	-5.37253444	-4.638672	-1.5869141	-2.319336	3.3053466460000003	-7.129882788000001	0.570629892	0.7324219	-5.6152344	-1.953125	8.06657698	5.504125900000001	-1.4929687500000002	4.4555664	4.1503906	1.2207031	-7.45766574	2.10546875	2.595947284	-5.3710938	0.36621094	1.5258789	-0.764428714	8.49963408	-1.00129393	-0.91552734	5.9814453	0.91552734	0.860131839	9.32148462	-1.4415283540000001	0.24414062	2.746582	-3.2348633	1549641366.9
-7.262670926	-2.3985596040000003	-5.3198976600000005	-3.8452148	-0.36621094	-2.0141602	2.960815396	-6.63701178	1.197485324	0.7324219	-5.6152344	-1.953125	7.4074221200000006	5.4443116	-1.193896466	3.6010742	4.333496	0.6713867	-7.613183606000001	2.85314946	2.4906739200000003	-4.9438477	0.24414062	1.2817383	-0.764428714	8.49963408	-1.00129393	-1.2207031	5.7373047	1.2817383	1.223803714	8.834594748	-0.7476806610000001	0.36621094	2.746582	-2.6855469	1549641366.94
-8.58696286	-2.336352536	-6.163281250000001	-2.8686523	-0.30517578	-1.2817383	2.501440396	-7.098779254	1.459472644	0.6713867	-3.8452148	-0.9765625	7.7842527	6.0747558900000005	-1.300366214	2.5634766	4.0283203	0.30517578	-8.2938723	3.5242675720000003	2.8471679320000005	-4.211426	0.18310547	1.159668	-1.2453369600000002	8.99848642	-1.2453369600000002	-1.0986328	5.493164	1.7089844	1.418798822	9.232959260000001	-1.128100589	-0.12207031	2.9907227	-2.1362305	1549641366.98
-9.06069339	-2.081542932	-6.38698732	-2.4414062	-0.48828125	-0.79345703	2.350707968	-8.149121106	1.7346191100000001	0.24414062	-3.540039	0	9.1623777	7.1286866	-1.542016574	1.953125	4.0893555	0.30517578	-8.7795652	3.8101807100000005	3.0134521760000004	-3.4179688	-0.30517578	0.91552734	-2.245434604	10.90896016	-0.69504393	-1.0986328	5.065918	1.953125	0.5802001800000001	9.673193390000002	-1.7896484620000002	-0.6713867	3.112793	-1.6479492	1549641367.02
-8.69223642	-0.9785644568000001	-6.683667032000001	-2.319336	-0.6713867	-0.6713867	2.56245108	-8.833398560000001	2.24423822	0.24414062	-3.540039	0	9.438720746000001	7.945751800000001	-1.693945288	1.7089844	2.6855469	0.79345703	-9.58347194	2.895019568	3.411816394	-2.8076172	-0.18310547	0.91552734	-2.245434604	10.90896016	-0.69504393	-0.9765625	3.8452148	1.7700195	-0.027514648560000004	10.447192000000001	-1.5551757200000003	-1.0375977	2.319336	-1.5869141	1549641367.059
-8.403930710000001	-0.21413574280000003	-6.805688400000001	-3.0517578	-0.9765625	-0.4272461	2.75625	-8.99728984	2.63183606	-0.24414062	-2.746582	1.2207031	9.07504892	8.16467302	-1.3063476440000001	1.4648438	1.4648438	1.0986328	-9.305932608	1.9320067900000002	3.25988768	-2.9296875	0	0.8544922	-2.19997554	11.11711412	0.135180661	-0.79345703	2.4414062	1.0375977	0.440234375	10.778564300000001	-2.245434604	-1.8310547	1.8920898	-1.6479492	1549641367.1
-9.031982428000001	-0.678295926	-6.32836911	-3.90625	-1.4648438	-0.12207031	3.045751996	-9.175537140000001	2.8220459260000004	-0.30517578	-1.5258789	2.4414062	8.32976088	7.9601074280000015	-0.6926513580000001	1.3427734	1.3427734	0.8544922	-9.036767572	1.7298339660000002	3.0002929320000002	-2.8686523	-0.79345703	0.8544922	-2.3387451080000004	10.47829622	1.391284146	-0.5493164	2.2583008	0.6713867	1.680786142	10.66611322	-2.02292482	-2.4414062	2.5024414	-1.4038086	1549641367.14
-9.6385009	-1.924829074	-4.920336960000001	-3.9672852	-2.380371	0.12207031	3.3675537140000005	-9.743774460000001	2.634228534	-0.30517578	-1.5258789	2.4414062	7.7244384	7.829711960000001	0.037084961060000005	1.4038086	1.159668	0.48828125	-9.36933606	1.2333740020000001	2.5947509	-2.6245117	-1.6479492	0.91552734	-2.3387451080000004	10.47829622	1.391284146	-0.4272461	1.2817383	0.79345703	2.5181884000000005	10.67089856	-1.1651855432	-3.2348633	2.8686523	-0.8544922	1549641367.179
-9.21501448	-2.5588623200000002	-2.4404297120000003	-3.90625	-0.36621094	0.12207031	3.87238768	-10.26894568	2.0839355040000003	0.7324219	-2.0141602	1.4648438	7.44450679	7.82492662	0.5646484424	1.2817383	1.0986328	0.18310547	-9.917236420000002	-0.24165038940000003	2.7933349640000005	-2.1972656	-1.0375977	0.8544922	-2.146142572	10.16845746	2.38540036	-0.12207031	0.91552734	0.6713867	4.386792032000001	9.916039840000002	-0.9414794928000001	-3.4179688	1.8310547	0.6713867	1549641367.219
-10.20314946	-2.668920926	-2.186816394	-3.3569336	0.5493164	-0.5493164	4.361669928	-10.054809800000001	1.449902356	1.3427734	-2.0141602	0.18310547	7.02341304	7.832104532000001	1.076660144	1.4648438	0.9765625	0.061035156	-10.34670378	-1.375732428	2.48588858	-2.6245117	-1.4648438	0.9765625	-2.1892089660000003	9.73540036	3.5589599640000005	0	1.4038086	0.6713867	4.0147461060000005	10.1229982	-0.24165038940000003	-3.112793	3.2958984	2.5024414	1549641367.259
-10.480688400000002	-2.3028564300000003	-2.702417032	-2.746582	-0.12207031	-0.6713867	4.427465854	-9.82272914	0.63881839	1.3427734	-2.0141602	0.18310547	6.409716754	8.01035144	1.5360351440000002	1.5869141	0.79345703	-0.30517578	-10.83239766	-1.3577880400000002	2.93569339	-2.6245117	0.30517578	1.2207031	-1.9200439300000003	9.47460962	4.130786240000001	-0.061035156	1.8310547	0.36621094	2.021728534	10.11940944	-1.052734375	-1.8920898	2.8686523	3.2958984	1549641367.299
-9.262865920000001	-2.076757788	-2.104272464	-3.0517578	-1.0986328	-0.24414062	4.427465854	-9.82272914	0.63881839	1.7700195	-1.8920898	-1.2207031	5.994604532	8.23645018	2.004980432	1.6479492	1.0986328	-1.0986328	-9.515283246000001	-0.9187500000000001	2.7048096040000003	-2.4414062	0.36621094	1.0375977	-2.045654254	9.778466754	4.011157248000001	-0.12207031	2.319336	0.30517578	0.8122802520000001	10.33234874	-1.5336425720000002	0.61035156	2.5634766	3.7231445	1549641367.339
-8.42785643	-1.656860324	-1.733422824	-3.0517578	0.5493164	-0.18310547	3.9429687500000004	-9.07385234	-0.4821044928	1.6479492	-1.4648438	-2.6245117	5.8187500000000005	8.10366214	2.289697284	1.4648438	1.5258789	-1.5869141	-8.482885880000001	-0.7213623200000001	1.9607177520000003	-2.2583008	-0.79345703	0.91552734	-2.503832968	9.22578125	3.640307608	-0.48828125	2.5634766	0.5493164	0.8541503600000001	9.70310054	-2.6940429320000003	1.6479492	5.065918	4.699707	1549641367.379
-8.412304712000001	-1.4630615020000002	-2.4930663940000004	-2.5024414	0.061035156	-0.7324219	3.4369384000000003	-8.222094748	-0.7967285340000001	1.6479492	-1.4648438	-2.6245117	5.44790036	8.11682158	2.159301718	0.91552734	1.0986328	-1.5869141	-8.83579074	-0.613696286	2.795727536	-1.8920898	0.18310547	0.9765625	-2.7048096040000003	8.291479532	3.39746106	-0.5493164	1.8310547	0.4272461	-0.0490478534	10.770190200000002	-0.9462646760000001	2.1362305	4.9438477	4.760742	1549641367.419
-8.53073732	-1.314721646	-2.5050292540000005	-2.319336	0.30517578	-0.61035156	3.1282959260000003	-8.155102340000001	-0.9295165740000001	1.4038086	-1.7700195	-3.4179688	5.191894568	8.2520018	1.833911142	0.5493164	0.4272461	-1.953125	-8.84296875	-0.724951178	2.7586425720000003	-1.8310547	-0.18310547	0.6713867	-2.38540036	8.518774460000001	3.447705072	-0.18310547	1.4648438	0.24414062	-0.25839844240000004	10.42326628	-1.113745108	3.6621094	3.90625	4.699707	1549641367.459
-8.86210962	-0.8661132788	-2.68566893	-2.1362305	1.2817383	-0.5493164	2.798120108	-8.01513678	-1.08383786	1.0986328	-1.8920898	-2.9296875	5.18232428	8.18620607	1.57551268	0.48828125	0.18310547	-2.380371	-8.86091304	-0.6089111420000001	3.0625	-1.6479492	0.7324219	0.6713867	-2.03488768	8.828613220000001	3.5158935700000002	-0.061035156	1.6479492	0.061035156	0.758447284	10.838378600000002	-0.6316406250000001	4.333496	6.286621	3.9672852	1549641367.499
-8.935082968000001	-0.617285144	-3.3531983800000003	-2.2583008	-0.061035156	-0.5493164	2.798120108	-8.01513678	-1.08383786	1.0986328	-1.8920898	-2.9296875	5.0698732	8.11203624	1.4810058900000003	0.6713867	0.24414062	-2.6855469	-8.548681610000001	-0.3959716754	2.9093750000000003	-1.4648438	0.18310547	0.6713867	-2.04326178	8.6264402	3.5565673920000003	-0.061035156	1.5869141	-0.061035156	-1.4786132200000002	10.867089660000001	-0.6256591459999999	3.1738281	5.79834	3.112793	1549641367.539
-8.748461960000002	-0.5837890576	-2.4200927520000004	-1.7089844	0.48828125	0	2.6581542540000003	-7.80458966	-1.020434604	0.6713867	-1.8920898	-2.319336	5.010058606	8.35009784	1.526464856	0.6713867	0.24414062	-3.1738281	-8.285498200000001	-0.401953125	2.89741214	-1.159668	0.12207031	0.6713867	-2.09948732	8.65036592	3.475219748	0	1.2207031	0.061035156	-2.1293945680000004	9.667211960000001	0.6854736419999999	2.5024414	3.3569336	2.1362305	1549641367.579
-9.54160144	-0.135180661	-2.5409179320000006	-0.9765625	1.7700195	0.4272461	2.8651123200000006	-8.064184800000001	-0.5263671924000001	0.36621094	-1.7089844	-1.5869141	5.28640126	8.7448732	1.6496826080000002	0.5493164	0.24414062	-3.4179688	-8.38598642	-0.617285144	2.8316162140000003	-1.0375977	-0.36621094	0.5493164	-2.00856929	8.755639480000001	3.4417237400000005	0.061035156	1.0375977	0.24414062	-1.008471646	8.408715560000001	1.11613768	3.0517578	3.112793	1.0986328	1549641367.619
-9.70310054	0.88046875	-3.570922824	-0.91552734	2.0141602	-0.36621094	2.9931152160000005	-8.260375900000001	-0.014355469240000002	-0.12207031	-1.0375977	-0.91552734	5.538818390000001	9.314306610000001	1.534838858	0.36621094	-0.12207031	-3.2348633	-8.8896241	-0.49645996400000003	3.261083966	-0.91552734	-0.6713867	0.61035156	-2.1138427520000005	8.808276260000001	3.5087158540000005	0.24414062	0.79345703	0.30517578	0.7716064300000001	8.68745108	1.2441405760000002	3.2958984	0.24414062	1.0986328	1549641367.659
-10.639795320000001	1.332666034	-4.189404254	-1.8920898	0.24414062	-0.36621094	2.9679932100000004	-8.97336412	0.571826178	-0.48828125	0.061035156	0.30517578	5.697924820000001	10.05959514	1.331469748	0.4272461	-0.7324219	-3.112793	-9.081030252000001	-0.7010253600000002	3.5972412140000003	-0.91552734	-0.79345703	0.6713867	-2.0755615020000002	9.558349640000001	3.71328125	0.5493164	0.30517578	0.4272461	4.3520996400000005	9.746167032	0.492871106	2.746582	-0.6713867	0.61035156	1549641367.699
-11.167358720000001	-0.1435546875	-4.447802716000001	-2.4414062	-0.48828125	-0.12207031	2.886645468	-9.448290740000001	0.9989013580000001	-0.48828125	0.061035156	0.30517578	6.034082068	10.34191942	1.23696286	0.8544922	-0.48828125	-3.0517578	-9.177929712000001	-1.312329074	3.6738037140000004	-1.2207031	-1.2817383	0.5493164	-1.21303714	10.764209260000001	4.074560504000001	0.61035156	0.30517578	0.48828125	4.98015126	9.683960160000002	-0.06459961060000001	-0.12207031	0.79345703	-0.91552734	1549641367.739
-10.267749100000001	-2.7119873200000004	-4.700219748	-1.4648438	-1.8920898	-0.36621094	2.942871106	-9.593042032000001	1.318310504	-0.24414062	-0.36621094	0.9765625	6.37023912	10.697216460000002	1.2716552520000002	1.2817383	0.48828125	-2.9907227	-9.868188400000001	-0.965405252	3.98723143	-1.5869141	-1.0986328	0.4272461	-1.21303714	10.764209260000001	4.074560504000001	0.48828125	0.48828125	0.6713867	0.668725589	9.3657473	-1.622167932	-1.3427734	0.24414062	-2.9296875	1549641367.779
-9.98183606	-3.1952880400000003	-4.091308606	0.79345703	-0.30517578	0.30517578	2.8902344240000004	-9.686352340000001	1.282421924	0.12207031	-0.8544922	1.4038086	6.977954074	11.01542932	1.5360351440000002	1.5869141	2.1972656	-2.9296875	-10.698413040000002	0.21413574280000003	3.5721191100000005	-1.5258789	-1.2207031	0.5493164	-0.800317392	11.02858876	3.6845702880000006	0.24414062	1.3427734	0.91552734	0.9606201080000001	11.376709260000002	-0.1040771466	2.380371	-0.061035156	-1.4648438	1549641367.819
-8.89440944	-1.2058593750000002	-4.19538588	-0.6713867	-0.7324219	-0.30517578	2.87109375	-9.6636232	0.8266357428000001	1.0375977	-2.380371	1.8920898	7.109545926000001	11.064477340000002	1.697534146	1.3427734	3.4179688	-1.8920898	-10.44001448	1.114941394	3.5290527160000003	-1.2207031	0.8544922	0.6713867	-1.0419677520000001	10.8981929	2.665332068	-0.12207031	1.953125	0.9765625	3.0313964660000003	11.992798020000002	-0.4474121106000001	0.9765625	-0.9765625	-2.5024414	1549641367.859
-8.43981929	-1.8255371400000002	-4.4489991	-1.159668	0.061035156	-0.5493164	3.15461412	-8.802294928000002	0.6806884980000001	1.0375977	-2.380371	1.8920898	6.299658246000001	10.68046924	1.2704589660000003	0.24414062	2.8076172	0.061035156	-9.746167032	0.976171875	2.286108426	-1.159668	-0.7324219	0.24414062	-1.5934570680000002	10.229467360000001	1.7681152160000002	-0.48828125	2.1362305	0.7324219	1.451098642	10.28210414	-1.5491942900000002	0	0.5493164	-2.6855469	1549641367.899
-8.752050720000002	-2.16767572	-5.039965560000001	-0.91552734	-0.79345703	-0.36621094	3.4500976440000004	-8.356079074	0.732128894	0.61035156	-2.2583008	1.953125	5.438330072	10.886230040000001	0.8457763580000002	-0.91552734	1.2817383	1.5258789	-9.789233426000001	0.92473143	2.9129637600000002	-1.0375977	0.6713867	0	-2.3208007200000003	9.9782473	1.387695288	-0.7324219	1.8310547	0.6713867	0.12919922120000002	9.865796220000002	-2.4117187500000004	0.61035156	0.79345703	-2.6855469	1549641367.939
-8.47092302	-1.792041034	-4.232470746	-0.8544922	-0.5493164	0.24414062	3.4237792540000007	-8.795117212000001	0.800317392	0.36621094	-1.3427734	1.0375977	4.9083741000000005	11.010644960000002	0.3289794928	-1.4648438	0.30517578	2.0751953	-9.21979982	1.1340820288	3.007470746	-1.0986328	-0.12207031	0	-2.38540036	10.37182608	1.3864990020000003	-0.61035156	1.2817383	0.9765625	-0.6340332068000001	9.91484424	-2.0301025360000002	0.4272461	-0.79345703	-2.5634766	1549641367.979
-8.009155252000001	-1.091015625	-3.7001221040000005	0.18310547	0.18310547	0.18310547	3.2790283540000003	-8.49365216	0.778784146	0.36621094	-1.3427734	1.0375977	4.623657248000001	9.76171875	-0.19619140380000002	-1.2207031	0	2.8076172	-8.28669429	0.9977050720000001	2.42607428	-1.0375977	0.061035156	-0.061035156	-2.039672824	10.009350540000002	1.8231445680000002	-0.5493164	1.0986328	1.0986328	0.419897464	9.69113768	-2.5397216460000003	0.61035156	-1.8920898	-2.2583008	1549641368.019
-8.18500998	-0.43186035340000006	-4.01713858	0.4272461	0.36621094	-0.36621094	3.1797364200000002	-7.55576178	0.835009784	0.36621094	-1.8920898	0.61035156	4.326977536	8.902783246	-0.517993161	-0.8544922	0.5493164	3.2958984	-8.2089357	1.2082519568	2.702417032	-0.7324219	-0.061035156	0	-1.7812744600000001	8.694628894000001	1.714282248	-1.0375977	1.0986328	0.8544922	1.832714856	9.362158246000002	-2.251416034	0.6713867	-1.0375977	-2.1972656	1549641368.059
-8.415893570000001	-0.16987304320000002	-4.4705322480000005	-0.12207031	-0.061035156	-0.4272461	3.215625	-7.308129892	1.008471646	0.24414062	-1.8310547	-0.12207031	3.7659179320000007	8.895605432000002	-0.7309326080000002	-0.8544922	0.91552734	3.112793	-8.078539840000001	1.2860107820000002	2.662939496	-0.5493164	-0.061035156	0	-1.469042932	8.2173098	1.5204834260000002	-0.9765625	0.48828125	0.6713867	1.8279297120000002	9.368139480000002	-1.4822021760000001	0.18310547	0.18310547	-2.0141602	1549641368.099
-8.292675720000002	-0.18303222840000002	-4.953832968	-0.7324219	-0.061035156	-0.4272461	3.14504393	-7.5545652	1.1711669928000001	0.24414062	-1.8310547	-0.12207031	3.255102536	8.783154254000001	-0.949853534	-0.9765625	0.4272461	2.5024414	-8.104858426	1.2058593750000002	2.93808606	-0.4272461	0.24414062	-0.061035156	-1.081445288	8.604907248	1.50493161	-0.6713867	0.5493164	0.5493164	1.5121094240000001	9.175537140000001	-1.28122554	0.12207031	0.4272461	-1.7089844	1549641368.139
-8.335742212000001	-0.5287597644	-4.965795926	-0.4272461	-0.12207031	-0.24414062	3.109155252	-7.63591304	1.3613769960000002	0.061035156	-1.2817383	0	3.21921376	8.540307608	-1.0347900360000002	-0.8544922	0	1.8310547	-8.07973642	1.4068359620000002	2.9392822480000005	-0.30517578	-0.061035156	-0.12207031	-0.961816394	8.791528060000001	1.4558837860000002	-0.4272461	0.5493164	0.48828125	1.0264160340000001	9.195874100000001	-1.585082968	-0.24414062	0.61035156	-1.5869141	1549641368.179
-8.859716754	-0.8828613220000001	-4.471728534	0.36621094	-0.061035156	0.061035156	3.28022464	-7.70888678	1.677197284	-0.24414062	-0.61035156	0.12207031	3.379516574	8.47929712	-1.12211911	-0.61035156	-0.12207031	1.159668	-8.120410340000001	1.604223642	2.9727783540000003	-0.12207031	-0.30517578	-0.061035156	-0.974975589	8.878857428000002	1.4558837860000002	-0.30517578	0.18310547	0.36621094	0.740502896	9.284399460000001	-1.9020996400000003	-0.36621094	0.5493164	-1.4038086	1549641368.219
-8.424267572	-0.2823242212	-5.16079074	0.61035156	0.12207031	0.30517578	3.4632567900000004	-8.246020468000001	1.8805663940000001	-0.24414062	-0.61035156	0.12207031	3.46086412	8.97336412	-1.2285888580000002	-0.48828125	-0.36621094	0.36621094	-8.84177266	1.315917932	3.59484874	0.061035156	-0.6713867	0	-1.006079074	9.290380890000002	1.5587646760000002	-0.18310547	-0.18310547	0.24414062	0.3373535144	9.439917032	-1.7776855040000001	-0.6713867	-0.48828125	-1.4038086	1549641368.259
-8.935082968000001	0.1626953076	-5.207446580000001	0.24414062	0.12207031	0.7324219	3.599633786	-8.870483426000002	1.949951178	-0.36621094	0	0.12207031	3.708496106	9.398047120000001	-1.2321777160000003	-0.061035156	-0.61035156	-0.5493164	-9.261669928000002	0.617285144	3.79223642	-0.24414062	-0.7324219	-0.18310547	-0.811083966	10.146923920000003	2.0193359620000004	0.18310547	-0.4272461	0.18310547	0.7464843750000001	9.718652160000001	-1.7214599640000001	-1.2817383	-0.61035156	-1.2207031	1549641368.299
-10.173241820000001	0.24165038940000003	-5.726635880000001	-0.91552734	-0.7324219	0.61035156	3.599633786	-8.870483426000002	1.949951178	-0.30517578	0.18310547	0	4.11044928	9.76171875	-0.7728027160000001	0.61035156	-0.5493164	-1.2817383	-9.744970746000002	0.5502929712000001	4.147534146	-0.36621094	-0.61035156	-0.12207031	-0.5802001800000001	10.6756839	2.5086182100000003	0.24414062	0	-0.24414062	1.7896484620000002	9.98901358	-2.128198282	-1.8310547	0.061035156	-0.91552734	1549641368.338
-10.85871556	-0.5467041034000001	-4.584179712	-2.1972656	-1.2817383	0.18310547	4.092504892000001	-10.21032698	1.3853027160000002	-0.24414062	0.18310547	-0.24414062	4.598535144	10.692432100000001	0.07058105432	0.8544922	-0.48828125	-1.953125	-10.49384784	0.0765625	4.4489991	-0.24414062	-1.3427734	-0.061035156	-0.925927716	11.11352536	2.8399902160000003	0.30517578	-0.36621094	-0.30517578	2.01096196	10.64338408	-1.2489257200000001	-2.319336	-0.061035156	-0.5493164	1549641368.378
-10.63261682	-2.13776857	-3.5003417540000004	-0.9765625	-1.0986328	-0.4272461	4.285107428	-11.04653354	1.0048827880000002	-0.36621094	1.2207031	-0.24414062	5.26247554	10.9819339	1.2656738220000001	0.91552734	-0.12207031	-2.1362305	-10.50222194	-0.5790038940000001	4.19897464	-0.24414062	-0.061035156	-0.12207031	-1.1257080072	11.50351538	3.38908696	0.5493164	-0.48828125	-0.36621094	2.6079101440000003	10.8981929	-0.10168457460000001	-3.0517578	-1.159668	0.48828125	1549641368.418
-9.938769960000002	-2.81726088	-1.6281494600000002	-0.061035156	-1.953125	0.12207031	4.121215854000001	-10.3359375	0.6316406250000001	-0.18310547	0.79345703	-0.7324219	5.422778060000001	10.21391574	2.241845746	0.91552734	0.061035156	-1.4648438	-10.160083360000002	-0.3517089856000001	3.88674321	0.36621094	0.6713867	-0.18310547	-1.540820288	10.44121106	3.6618408540000003	0.4272461	-0.061035156	-0.5493164	2.828027356	10.619458360000001	0.1064697284	-2.8076172	-0.79345703	2.1362305	1549641368.458
-8.978149460000001	-2.0145507200000004	-0.0729736322	0.79345703	1.0375977	0.6713867	3.8400878600000006	-8.85373552	0.40554199280000003	-0.18310547	0.79345703	-0.7324219	5.084228240000001	9.637304712	2.7478759000000004	0.48828125	-0.36621094	-0.36621094	-9.480590560000001	-0.5622558606000001	2.7167724640000004	0.91552734	0.48828125	-0.30517578	-1.96430661	9.076245108	3.7695067900000003	0.24414062	-0.48828125	-0.8544922	2.1485351440000002	10.241431200000001	-0.007177734620000001	-1.8920898	0.36621094	4.1503906	1549641368.498
-10.26176718	-1.7059082460000001	-2.174853534	1.3427734	0.7324219	-0.48828125	3.5697264400000006	-8.257983426000001	0.13398437500000002	-0.12207031	0.5493164	-1.2817383	4.67629393	10.170849640000002	2.726342752	-0.36621094	-0.79345703	0.30517578	-9.734204074	-1.214233426	2.93808606	0.91552734	0.8544922	-0.24414062	-2.34113768	8.7448732	3.9118652160000003	0.12207031	-0.48828125	-0.79345703	-0.75964357	11.016625900000001	0.6280517572	-1.2817383	0.18310547	4.1503906	1549641368.538
-9.58586412	-1.7250488220000002	-2.3925780760000004	0.8544922	-1.953125	-0.61035156	3.3819091460000004	-8.742480432	-0.265576178	-0.061035156	1.2207031	-1.0986328	4.337744110000001	10.457959260000003	2.646191394	-0.8544922	-1.2207031	0.61035156	-8.83220198	-1.546801718	2.47392572	1.0986328	0.6713867	-0.48828125	-2.8064941100000005	9.540405252000001	3.9453614200000002	0.12207031	-0.6713867	-0.61035156	-2.6354248200000003	11.248705580000001	0.031103515380000002	-0.91552734	-1.8920898	3.7231445	1549641368.578
-8.76521016	-1.3649658540000003	-1.375732428	1.2207031	0.48828125	0.12207031	3.1737548920000003	-8.612085160000001	-0.800317392	0.18310547	2.2583008	-0.30517578	4.148730432000001	9.7066893	2.5229737400000003	-0.79345703	-1.5258789	1.0986328	-8.797509980000001	-1.431957968	2.769409146	1.2207031	0.48828125	-0.61035156	-3.0983885800000004	9.268847840000001	3.976464856	0.12207031	-0.91552734	-0.4272461	-1.2034667932	9.849048020000001	0.67709964	0.8544922	-1.3427734	3.2958984	1549641368.618
-8.747265380000002	-1.144848642	-1.503735324	1.5869141	0.18310547	-0.061035156	3.08881839	-8.21970198	-1.3422363220000002	0.30517578	1.953125	0.061035156	3.85683606	9.222192392	2.2980712860000003	-1.0986328	-1.4648438	1.4648438	-8.500830072	-0.898413089	2.5744139400000003	1.5869141	0.61035156	-0.5493164	-2.7418945679999998	8.45896016	3.8221435700000006	-0.061035156	-1.4648438	-0.5493164	-1.656860324	9.749755890000001	0.8732910340000001	1.4038086	-0.7324219	2.8076172	1549641368.658
-8.679076980000001	-0.718969748	-1.5121094240000001	2.1972656	1.4038086	0.24414062	3.140258786	-8.106054712	-1.600634784	0.4272461	1.2817383	-0.18310547	3.4512939300000003	9.048730432000001	1.95234375	-1.4038086	-1.7089844	1.3427734	-8.488867212	-1.0934082068000002	2.682080072	1.953125	0.48828125	-0.5493164	-2.3997558900000002	8.31779802	3.6618408540000003	0	-1.5869141	-0.61035156	-0.44621582460000003	8.878857428000002	1.264477536	2.0141602	0.18310547	2.1362305	1549641368.698
-9.176733426	-0.5263671924000001	-2.1569091460000003	1.953125	1.6479492	0.36621094	3.0230224640000003	-8.025903060000001	-1.7406005400000002	0.18310547	1.2817383	-0.36621094	3.23955072	8.936279254	1.64011232	-1.5258789	-2.0751953	0.91552734	-8.503222840000001	-1.561157248	2.6725097840000003	1.8920898	0.36621094	-0.61035156	-2.253808606	8.487670926	3.6008300720000004	0.24414062	-1.7089844	-0.48828125	-0.4474121106000001	9.2556884	0.7692138580000001	1.7700195	0.061035156	1.159668	1549641368.738
-9.307128894	-0.046655271600000006	-2.5217773560000003	1.8920898	1.159668	0.4272461	2.9979003600000005	-8.036669928	-1.735815396	-0.36621094	1.8920898	0.12207031	3.293383786	8.9410643	1.400854532	-1.3427734	-2.380371	0.36621094	-8.54748552	-1.71667482	2.830419928	1.7700195	0.12207031	-0.5493164	-2.172460962	8.76401358	3.8041992800000006	0.4272461	-1.7700195	-0.4272461	-0.3026611322	8.94584964	0.6364257788	1.5258789	-1.4648438	0.79345703	1549641368.778
-9.559545926	0.270361322	-2.837597644	1.7089844	1.6479492	0.4272461	3.011059604	-8.30822734	-1.720263678	-0.36621094	1.8920898	0.12207031	3.7384033540000003	8.931494110000001	1.414013678	-0.91552734	-1.953125	-0.30517578	-8.69223642	-1.783667032	2.978759784	1.5869141	-0.24414062	-0.5493164	-1.9487548920000002	9.097778060000001	3.9776612400000007	0.4272461	-1.8920898	-0.36621094	2.306445288	8.378808606	0.211743161	2.6855469	-2.2583008	0.4272461	1549641368.818
-9.93039586	0.42587889400000006	-3.025415036	1.3427734	0.30517578	0.5493164	3.011059604	-8.30822734	-1.720263678	-0.4272461	1.7700195	0.24414062	4.072167932	8.771191394	1.565942392	-0.48828125	-1.4648438	-0.7324219	-8.77597644	-1.5910644960000002	3.2228027160000003	1.5258789	0.18310547	-0.36621094	-1.6329346040000001	9.07983426	4.036279254000001	0.36621094	-1.8310547	-0.48828125	2.8124755400000003	9.66481929	0.416308606	2.0141602	-1.7089844	0.24414062	1549641368.859
-9.67558606	0.5981445288	-2.6665283540000004	0.8544922	0.9765625	0.48828125	3.15102536	-8.826220746	-1.610205072	-0.5493164	1.2817383	0.12207031	4.221704074	8.795117212000001	1.6616454680000001	-0.4272461	-1.5869141	-1.0986328	-8.753247300000002	-1.5204834260000002	3.2957762600000002	1.4648438	-0.36621094	-0.24414062	-1.488183606	8.994897660000001	3.992016574	0.4272461	-1.7700195	-0.61035156	4.19538588	9.73540036	1.0144531250000002	0.48828125	-2.319336	0.18310547	1549641368.898
-10.79172374	-0.027514648560000004	-3.1462402160000003	0.6713867	0.30517578	0.30517578	3.1641846040000003	-9.0858152	-1.2202148560000001	-0.8544922	1.0375977	-0.061035156	4.5889648560000005	9.1875	1.6161865020000004	-0.48828125	-1.8310547	-1.5869141	-9.11452626	-1.66403804	3.5111084260000003	1.2817383	-0.6713867	-0.24414062	-1.3039550720000002	9.3155027	3.859228534	0.5493164	-1.953125	-0.5493164	4.727734424	9.535620108000002	0.36367187500000003	-0.61035156	-1.8310547	-0.36621094	1549641368.938
-10.552465560000002	-0.83022464	-3.0744628600000006	0.7324219	-0.30517578	0.30517578	3.1641846040000003	-9.0858152	-1.2202148560000001	-1.159668	1.0375977	-0.18310547	5.21223143	9.689941394000002	1.52526857	-0.36621094	-1.7089844	-2.0751953	-9.589452880000001	-1.60183107	3.762329074	1.0375977	-0.24414062	-0.36621094	-0.9713867212000001	10.02729532	3.887939496	0.61035156	-1.8920898	-0.48828125	2.1293945680000004	9.51169429	-0.8218505890000001	-0.30517578	-0.30517578	-1.0986328	1549641368.978
-9.721044928000001	-0.6759033540000001	-2.8830566100000006	1.0375977	0	0.4272461	2.928515576	-9.506909440000001	-0.2954833966	-1.2207031	0.91552734	-0.18310547	6.01135234	10.16127896	1.427172824	0	-0.91552734	-2.2583008	-9.80957068	-1.2106445288	3.8891358800000004	0.91552734	-0.061035156	-0.48828125	-0.8517577880000001	10.603905760000002	4.029101440000001	0.5493164	-1.4038086	-0.4272461	3.1641846040000003	10.422070680000001	0.17465820680000002	0.061035156	-1.7089844	-0.4272461	1549641369.018
-9.284399460000001	-0.65676268	-3.0720702880000004	0.8544922	0.18310547	0.36621094	2.8675048920000004	-9.406420926000001	0.1387695288	-1.2207031	0.91552734	-0.18310547	6.63701178	10.084716460000001	1.5432128600000001	0.6713867	0.48828125	-1.953125	-9.254492212	-1.1245117212000002	3.2957762600000002	0.91552734	-0.12207031	-0.5493164	-1.100585962	10.753442000000001	4.0506347840000005	0.18310547	-1.0375977	-0.36621094	3.2586913940000004	10.012939300000001	-1.015649411	-0.36621094	-0.6713867	-0.91552734	1549641369.058
-8.758032248000001	-1.4822021760000001	-3.4883788940000002	1.2207031	-0.061035156	0.48828125	2.82922374	-9.00327176	0.539526358	-1.2207031	0.9765625	-0.061035156	6.476709260000001	9.648071580000002	1.783667032	0.9765625	1.0375977	-1.0986328	-8.927905252	-1.1041748200000001	2.940478534	0.79345703	-0.12207031	-0.6713867	-1.534838858	10.11821286	3.8065917540000007	-0.24414062	-0.8544922	-0.36621094	1.544409146	9.632519568000001	-0.75964357	-0.18310547	-0.61035156	-0.9765625	1549641369.098
-8.618066394000001	-1.888940396	-3.7156739200000004	2.0141602	0.6713867	0.4272461	2.634228534	-8.628832968000001	0.716577176	-1.0986328	1.0986328	-0.061035156	5.845068390000001	9.27004393	1.8398925720000001	0.48828125	0.061035156	-0.24414062	-9.072656250000001	-0.6818847840000001	2.6916503600000006	0.5493164	-0.30517578	-0.48828125	-1.7310302520000003	9.35976538	3.23356929	-0.4272461	-0.91552734	-0.36621094	1.091015625	9.372924820000001	-1.753759784	0.18310547	-1.6479492	-1.2817383	1549641369.138
-8.907568390000002	-1.532446286	-4.50522464	1.4648438	0.061035156	0.30517578	2.1880126800000004	-8.58696286	0.7763915740000001	-0.79345703	1.0986328	-0.30517578	5.502929712	8.866894568000001	1.459472644	-0.36621094	-0.61035156	0.18310547	-9.132470746000001	-0.1363769568	2.6390135800000003	0.4272461	0.30517578	-0.30517578	-1.427172824	8.886035340000001	2.55288089	-0.12207031	-0.9765625	-0.18310547	1.738207968	9.743774460000001	-1.5551757200000003	0.061035156	-1.8310547	-1.2817383	1549641369.178
-9.18391124	-1.238159146	-4.6786866	0.9765625	-0.12207031	0.061035156	1.8255371400000002	-8.58098143	0.7428955072	-0.36621094	0.79345703	-0.24414062	5.316308606000001	8.76401358	0.7058105432	-0.61035156	-0.79345703	0.12207031	-9.241332968	0.29069824280000006	2.5134033540000003	0.4272461	-0.18310547	-0.24414062	-0.9821533540000001	8.85732428	2.0911132200000004	0	-0.7324219	0	2.5540771760000003	9.733007788	-1.2919922120000003	-0.12207031	-0.5493164	-0.9765625	1549641369.218
-9.57629393	-1.02163089	-4.794726440000001	0.61035156	-0.12207031	0.061035156	1.868603534	-8.972167932000001	0.611303714	-0.18310547	0.36621094	0.18310547	5.3557862400000005	9.449487320000001	-0.33017577880000004	-0.5493164	-0.30517578	-0.061035156	-9.89570288	0.230883786	3.37233876	0.4272461	0.4272461	-0.30517578	-0.878076178	9.42915036	1.899707068	0	-0.18310547	0.30517578	1.6879638580000003	9.65405252	-1.6090087860000002	-0.061035156	-0.6713867	-0.61035156	1549641369.258
-9.258081070000001	-1.0646972840000002	-4.848559604	0.30517578	-0.7324219	0.12207031	1.868603534	-8.972167932000001	0.611303714	-0.24414062	0.4272461	0.6713867	5.482592752	9.666015380000001	-1.0120605432	0	0.5493164	0.061035156	-9.303539840000001	0.1985839856	2.7371094240000002	0.30517578	-0.061035156	-0.30517578	-1.137670926	10.328759980000001	2.2813232820000002	0.18310547	0.36621094	0.61035156	0.4091308606000001	9.888525360000001	-2.271752896	0	-1.5869141	-0.6713867	1549641369.298
-8.406323380000002	-1.2285888580000002	-4.5889648560000005	0.061035156	-0.79345703	0.12207031	2.406933606	-8.99728984	0.648388678	-0.4272461	1.0375977	1.0375977	5.079443390000001	9.1276857	-1.062304712	0.7324219	0.61035156	0.79345703	-9.16716304	0.22849121400000003	2.6916503600000006	0.36621094	0.6713867	-0.18310547	-1.5432128600000001	9.942358720000001	2.3423339660000004	-0.061035156	0.8544922	0.36621094	0.8613281250000001	9.72702626	-2.624658246	0.18310547	-1.5869141	-0.9765625	1549641369.338
-8.31779802	-1.4989501800000002	-4.013549820000001	1.159668	0.36621094	0.24414062	2.4200927520000004	-8.55107428	0.6244628600000001	-0.36621094	1.0375977	0.36621094	4.550683606000001	8.99728984	-0.6711181610000001	0.7324219	0	1.2207031	-8.802294928000002	0.42229003600000004	2.23227536	0.30517578	0.48828125	-0.24414062	-1.8578369600000002	9.169555710000001	2.018139676	-0.061035156	0.48828125	0.18310547	2.00856929	9.340625000000001	-2.4727295320000002	0.18310547	-0.24414062	-0.79345703	1549641369.378
-8.761621106	-1.4235839660000003	-4.222900360000001	1.0375977	0.24414062	0.12207031	2.4200927520000004	-8.55107428	0.6244628600000001	-0.36621094	1.0375977	0.36621094	4.2599853240000005	9.113330072	-0.2775390576	0.18310547	-0.30517578	1.2817383	-8.637207068	0.8206542932	2.0755615020000002	0.5493164	-0.24414062	-0.18310547	-2.0935058900000003	8.89680162	1.5587646760000002	0.18310547	0.24414062	0.30517578	1.6484863220000001	9.371728240000001	-1.9224365020000003	0.061035156	-0.061035156	-0.61035156	1549641369.418
-8.774780252000001	-1.2417480040000002	-4.608105432	1.2207031	0.18310547	0.12207031	2.3531005400000002	-8.517577880000001	0.5036376800000001	-0.30517578	0.8544922	0	3.98125	9.152807608000002	-0.07536621106000001	-0.18310547	-0.36621094	1.0375977	-8.80349092	0.770410144	2.537329074	0.8544922	0.061035156	-0.18310547	-2.003784146	9.01882338	1.3984619600000001	0.18310547	-0.24414062	0.61035156	1.5384277160000002	9.527246106	-1.4618652160000003	-0.30517578	-0.24414062	-0.30517578	1549641369.458
-9.03317842	-1.0874267572	-4.52316893	1.0375977	0	0.12207031	2.3399413940000002	-8.640795926000001	0.2392578076	-0.4272461	0.91552734	-0.12207031	3.7276367800000005	9.293969748	-0.09450683900000001	-0.30517578	-0.7324219	0.7324219	-9.14682608	0.6029296924	2.8112792540000004	0.8544922	-0.36621094	-0.061035156	-1.6078125	9.14323732	1.6879638580000003	0.4272461	-0.30517578	0.61035156	0.7955322480000001	9.65285643	-1.5958496400000002	-0.91552734	-0.5493164	-0.12207031	1549641369.498
-9.737792932000001	-0.846972644	-4.181030252	0.4272461	-0.61035156	0.30517578	2.5409179320000006	-8.924316394	0.06459961060000001	-0.7324219	1.3427734	-0.061035156	3.7228514400000003	9.49375	0.00837402356	-0.24414062	-0.5493164	0.24414062	-9.285595746	0.31103514400000004	2.795727536	0.8544922	0.24414062	0.061035156	-1.1472412140000001	9.591845746	1.9535400360000001	0.30517578	-0.30517578	0.4272461	1.1340820288	9.596630890000002	-2.068383786	-0.9765625	-1.0375977	0	1549641369.538
-9.33344748	-0.5191894568000001	-3.6785887600000002	-0.4272461	-0.12207031	0.12207031	2.5409179320000006	-8.924316394	0.06459961060000001	-1.0986328	2.2583008	0.24414062	3.6881591460000003	9.8514402	0.12919922120000002	-0.061035156	-0.5493164	-0.4272461	-9.75214856	-0.2811279254	3.12111821	0.91552734	-0.061035156	-0.061035156	-1.046752896	9.95192842	2.237060504	0.4272461	-0.18310547	0.36621094	1.299169928	9.8083741	-1.6544677520000002	-0.7324219	-0.61035156	0.12207031	1549641369.578
-9.2042482	-0.9929199280000001	-3.3759277160000005	0.061035156	0.30517578	-0.061035156	2.4129150360000002	-9.62294928	0.2512207068	-1.2817383	2.9296875	0.24414062	3.8041992800000006	10.34790036	0.379223642	0.061035156	-0.79345703	-1.0375977	-9.60261232	-1.1053711060000002	3.06848143	0.48828125	0.48828125	-0.30517578	-1.0072753600000002	10.577587860000001	2.642602536	0.4272461	-0.12207031	0.36621094	0.899609375	9.862207460000002	-1.315917932	-0.8544922	-0.79345703	-0.061035156	1549641369.618
-8.99609375	-0.9737792932	-3.140258786	0.12207031	-0.18310547	0	2.3160155760000003	-9.413598740000001	0.2775390576	-1.0986328	2.5634766	0.061035156	4.1786376800000005	9.98183606	0.846972644	0.4272461	-0.4272461	-1.159668	-9.1193116	-0.9438721040000001	2.6509764400000004	0.18310547	0.061035156	-0.18310547	-1.2907959260000001	10.41967752	3.129492212	0.36621094	0.18310547	0.18310547	0.991723642	9.8083741	-1.3829101440000002	-0.7324219	-0.48828125	-0.061035156	1549641369.658
-8.948242212	-0.876879892	-2.83879393	0.12207031	0.91552734	0	2.2239013580000004	-8.83220198	0.0885253894	-0.5493164	1.5869141	-0.24414062	4.25520018	9.676782248	1.2692626800000002	0.7324219	0.36621094	-0.91552734	-9.15639676	-0.92473143	2.65576178	0.12207031	0	-0.061035156	-1.5683349640000002	9.564331070000001	3.0900146760000005	0.12207031	-0.18310547	-0.061035156	0.611303714	9.53083516	-1.56354982	-0.5493164	-0.4272461	-0.12207031	1549641369.698
-9.54638678	-0.9797607428000001	-3.3220947480000005	0	0.24414062	-0.061035156	2.159301718	-8.892016574000001	-0.32778320680000006	0	0.5493164	-0.6713867	3.935791034	9.957910340000002	1.3577880400000002	0.36621094	0.30517578	-0.79345703	-9.209033246	-0.833813498	2.719165036	0.12207031	0	-0.12207031	-1.429565396	9.413598740000001	2.9572264400000003	-0.061035156	-0.36621094	-0.30517578	0.6376221040000001	9.573901260000001	-1.1400634980000002	-0.4272461	-0.24414062	-0.24414062	1549641369.738
-9.44350589	-1.061108426	-3.2539062500000004	-0.061035156	-0.061035156	0	2.1485351440000002	-9.122900360000001	-0.7560547120000001	0.24414062	0.12207031	-0.6713867	3.7395996400000002	10.01772464	1.2010742212	-0.061035156	-0.24414062	-0.8544922	-9.23535144	-0.7524658540000001	2.8088867800000004	0.18310547	-0.061035156	-0.12207031	-1.3673584260000002	9.723437500000001	2.93330072	0	-0.30517578	-0.30517578	0.8613281250000001	9.765307608	-0.5610595746000001	-0.4272461	-0.061035156	-0.18310547	1549641369.777
-9.310717752	-1.035986322	-3.2060547120000003	0.12207031	0.18310547	0.061035156	2.2071533540000003	-9.01403804	-1.031201178	0.18310547	0.12207031	-0.30517578	3.9022949280000003	9.87058058	1.069482428	-0.18310547	-0.24414062	-0.9765625	-9.18869658	-0.7416992212000001	2.810082968	0.18310547	0	-0.18310547	-1.3362548920000001	9.754540740000001	2.9081787140000004	0	-0.36621094	-0.18310547	0.6806884980000001	9.791625900000001	-0.3158203076	-0.4272461	-0.4272461	-0.12207031	1549641369.818
-9.325073380000001	-0.9797607428000001	-3.32807608	0.24414062	0.12207031	0.18310547	2.289697284	-8.85732428	-1.0946044928	0.061035156	0.36621094	-0.061035156	3.982446286	9.72822284	0.910375998	-0.18310547	0	-0.9765625	-9.121704074	-0.65676268	2.7861572480000003	0.24414062	-0.061035156	-0.12207031	-1.197485324	9.631323380000001	2.895019568	-0.12207031	-0.30517578	-0.12207031	0.773999002	9.778466754	-0.5969482428	-0.36621094	-0.36621094	-0.12207031	1549641369.857
-9.27004393	-0.7680175720000001	-3.452490216	0.24414062	0.12207031	0.30517578	2.251416034	-8.680273560000002	-1.03359375	-0.061035156	0.6713867	0.12207031	3.8975097840000004	9.74138179	0.7105957068000001	-0.30517578	-0.30517578	-0.8544922	-9.11213408	-0.6268554712000001	2.8352050720000004	0.24414062	-0.12207031	-0.12207031	-1.2441405760000002	9.49733876	2.818457068	-0.12207031	-0.24414062	-0.12207031	0.732128894	9.758129892000001	-0.6256591459999999	-0.12207031	-0.18310547	-0.12207031	1549641369.897
-9.29277356	-0.669921875	-3.5649413940000003	0.18310547	0.18310547	0.24414062	2.251416034	-8.680273560000002	-1.03359375	-0.18310547	0.5493164	0.12207031	3.9298096040000003	9.87297374	0.5227783246000001	-0.4272461	-0.61035156	-0.6713867	-9.1109375	-0.6543701080000001	2.9141601440000002	0.18310547	-0.18310547	-0.18310547	-1.3195067900000002	9.590649460000002	2.7646241	-0.061035156	-0.4272461	-0.12207031	0.7201660340000001	9.7832518	-0.5371337860000001	-0.18310547	-0.24414062	-0.12207031	1549641369.937
-9.293969748	-0.5790038940000001	-3.65944838	0.12207031	0.061035156	0.24414062	2.4296630400000003	-8.901586960000001	-0.7979248200000001	-0.18310547	0.061035156	0.12207031	4.0960937500000005	9.82392572	0.46416014400000005	-0.30517578	-0.5493164	-0.5493164	-9.103759980000001	-0.6747070288	3.017041034	0.12207031	-0.24414062	-0.18310547	-1.1962890380000002	9.759326080000001	2.80051268	-0.061035156	-0.48828125	-0.061035156	0.931909146	9.797607428000001	-0.42229003600000004	-0.18310547	-0.5493164	-0.12207031	1549641369.977
-9.222192392	-0.54191893	-3.6833741	0	0.061035156	0.24414062	2.62346196	-8.883642572	-0.6089111420000001	-0.18310547	-0.061035156	0.24414062	4.182226440000001	9.693530252	0.46774902160000004	-0.061035156	-0.24414062	-0.36621094	-9.1109375	-0.6304443390000001	3.12351088	0.061035156	-0.24414062	-0.12207031	-1.05991214	9.681567392	2.8423827880000005	-0.061035156	-0.48828125	-0.12207031	0.9522461060000001	9.81555162	-0.5239746106000001	-0.18310547	-0.4272461	-0.061035156	1549641370.017
-9.234155252	-0.573022464	-3.7240478240000003	0	0	0.12207031	2.7634277160000003	-8.91235324	-0.4294677716	-0.24414062	-0.12207031	0.18310547	4.035082968	9.66003444	0.4761230432	-0.061035156	-0.36621094	-0.24414062	-9.15041484	-0.6304443390000001	3.2251952880000005	0	-0.24414062	-0.061035156	-0.899609375	9.5870607	2.81486821	-0.061035156	-0.4272461	-0.24414062	1.0108642572	9.73659694	-0.6926513580000001	-0.12207031	-0.12207031	-0.12207031	1549641370.057
-9.262865920000001	-0.5993408246	-3.7479737400000004	0.061035156	0.12207031	0	2.83640126	-8.990112320000001	-0.27275390380000003	-0.30517578	-0.061035156	0.12207031	4.03986821	9.656445288	0.5108154254	-0.12207031	-0.5493164	-0.24414062	-9.120507788000001	-0.5634521466	3.2909912140000004	-0.061035156	-0.12207031	-0.061035156	-0.770410144	9.62893071	2.7371094240000002	0	-0.4272461	-0.24414062	1.0168457068	9.778466754	-0.5215820288	-0.061035156	0.061035156	-0.12207031	1549641370.097
-9.261669928000002	-0.571826178	-3.8400878600000006	0	-0.12207031	0.061035156	2.83640126	-8.990112320000001	-0.27275390380000003	-0.30517578	0	0	4.03986821	9.656445288	0.5108154254	-0.12207031	-0.5493164	-0.24414062	-9.108544928	-0.4605712860000001	3.2969726440000002	-0.061035156	-0.12207031	-0.061035156	-0.6615478240000001	9.61936052	2.6904540740000003	0	-0.36621094	-0.24414062	0.9414794928000001	9.83229982	-0.4904785144	-0.12207031	-0.12207031	-0.12207031	1549641370.137
