# Supplementary material for: A deep learning approach for lower back-pain risk prediction during manual lifting
Source: PLoS One. 2021 Feb 19;16(2):e0247162. doi: 10.1371/journal.pone.0247162 (PMC7894914; doi:10.1371/journal.pone.0247162)
Supplement: S1 Data — (ZIP) [file pone.0247162.s001.zip › source-used/Subject_02_P2_Zone05_T3.csv]

Side_A_x	Side_A_y	Side_A_z	Side_G_x	Side_G_y	Side_G_z	LtWt_A_x	LtWt_A_y	LtWt_A_z	LtWt_G_x	LtWt_G_y	LtWt_G_z	RtWt_A_x	RtWt_A_y	RtWt_A_z	RtWt_G_x	RtWt_G_y	RtWt_G_z	Back_A_x	Back_A_y	Back_A_z	Back_G_x	Back_G_y	Back_G_z	UArm_A_x	UArm_A_y	UArm_A_z	UArm_G_x	UArm_G_y	UArm_G_z	Thig_A_x	Thig_A_y	Thig_A_z	Thig_G_x	Thig_G_y	Thig_G_z	Time_stp
-9.10734874	-0.38879393000000007	-4.104467752000001	0	-0.061035156	-0.061035156	2.6497802520000002	-8.86210962	-0.849365216	0	0	0	3.65944838	9.76889676	0.30625	0	0	-0.061035156	-8.967382788	-0.40314941100000007	3.3831054320000007	0	0.061035156	0	-1.0443603240000001	9.63969748	2.6019287140000005	0	0	-0.061035156	2.142553714	9.67558606	0.0885253894	0	0	-0.061035156	1549640742.715
-9.125292932	-0.36367187500000003	-4.11882338	-0.061035156	-0.061035156	-0.061035156	2.6760987400000005	-8.88723143	-0.84816893	0	0	0	3.6750000000000003	9.76770018	0.309838858	0	0	-0.12207031	-8.960205072	-0.3959716754	3.3651612400000004	0	0.061035156	0	-1.118530252	9.64328624	2.6019287140000005	0	0	-0.061035156	2.159301718	9.680371106	0.0765625	-0.061035156	0	-0.061035156	1549640742.755
-9.098974640000002	-0.40075683900000003	-4.099682608	0	-0.061035156	-0.061035156	2.7072021760000005	-8.886035340000001	-0.8613281250000001	0	0	0	3.71926268	9.801196580000001	0.29069824280000006	0	-0.061035156	-0.061035156	-8.98652356	-0.37802735600000004	3.37473143	0	0.061035156	0	-1.12211911	9.67917482	2.6103027160000005	0	0	-0.061035156	2.201171924	9.673193390000002	0.12800292540000002	0	0	-0.061035156	1549640742.795
-9.076245108	-0.39836425720000007	-4.06379393	0	0	0	2.7012207459999997	-8.875268570000001	-0.8457763580000002	0	0	0	3.7551512600000003	9.795214660000001	0.2918945288	0	0	-0.061035156	-8.9829348	-0.37683107	3.3567871400000002	0	0.061035156	-0.061035156	-1.1245117212000002	9.6552491	2.600732428	0	-0.061035156	-0.061035156	2.165283246	9.661230432000002	0.1268066394	-0.061035156	0	0	1549640742.835
-9.095385880000002	-0.39238280760000005	-4.0960937500000005	-0.061035156	0	0	2.70361322	-8.825024460000002	-0.83022464	0	0.061035156	0	3.721655252	9.756933606	0.30385742800000004	0	-0.061035156	0	-8.97336412	-0.37802735600000004	3.331665036	0	0.061035156	0	-1.113745108	9.62294928	2.5791992800000005	0	-0.061035156	0	2.1162353240000003	9.676782248	0.05861816394	-0.12207031	-0.12207031	-0.061035156	1549640742.875
-9.095385880000002	-0.416308606	-4.08173822	0	0	0	2.749072284	-8.83698732	-0.840991214	0	0	0	3.6929442900000002	9.755737320000001	0.27514648560000005	-0.061035156	-0.061035156	0	-8.999682608	-0.38400878600000005	3.33046875	0	0.061035156	-0.061035156	-1.081445288	9.636108426000002	2.6019287140000005	0	-0.061035156	0	2.1569091460000003	9.668408246	0.11843261780000001	0	-0.061035156	-0.061035156	1549640742.915
-9.096582068	-0.3947753894	-4.124804712	-0.061035156	0	0	2.777783246	-8.86809056	-0.8673096040000001	0	0.061035156	-0.061035156	3.7037110600000003	9.79880342	0.26677246400000004	0	0	0	-8.99728984	-0.38999023560000007	3.323291034	0	0	0	-1.107763678	9.673193390000002	2.6126952880000003	-0.061035156	-0.061035156	0	2.1760498200000002	9.67080072	0.1315917932	-0.061035156	0	-0.061035156	1549640742.955
-9.096582068	-0.37204589660000004	-4.13796376	-0.061035156	0	0	2.7729980040000006	-8.87766124	-0.855346646	0	0	-0.061035156	3.6845702880000006	9.80358876	0.285913089	0	0	0	-8.988915740000001	-0.3971679712	3.3065429320000006	0	0	0	-1.1245117212000002	9.650463760000001	2.59116214	-0.061035156	-0.061035156	0	2.1880126800000004	9.66003444	0.1387695288	-0.061035156	-0.061035156	-0.061035156	1549640742.995
-9.076245108	-0.37683107	-4.0960937500000005	-0.061035156	0	0	2.7359130400000002	-8.838183606000001	-0.849365216	0	0	-0.12207031	3.65944838	9.777270468000001	0.30385742800000004	-0.061035156	0	0	-8.994897660000001	-0.38879393000000007	3.289794928	0	0	0	-1.1209228240000002	9.631323380000001	2.588769568	-0.061035156	-0.061035156	0	2.121020468	9.657641574000001	0.1363769568	-0.061035156	-0.061035156	-0.061035156	1549640743.035
-9.098974640000002	-0.38879393000000007	-4.14035643	-0.061035156	0.061035156	0	2.68566893	-8.83698732	-0.839794928	0	0	-0.12207031	3.6462889400000003	9.791625900000001	0.29069824280000006	-0.061035156	0	0	-9.0092527	-0.381616214	3.2957762600000002	0	0	0	-1.07785643	9.66242662	2.605517572	-0.061035156	-0.061035156	0	2.094702176	9.683960160000002	0.0729736322	-0.061035156	-0.061035156	-0.061035156	1549640743.075
-9.122900360000001	-0.42707518000000005	-4.166674820000001	-0.061035156	-0.061035156	0	2.662939496	-8.86091304	-0.8194580072000001	0	0.061035156	-0.12207031	3.6642334260000005	9.81196286	0.27873535340000005	-0.061035156	0	0	-9.030786240000001	-0.3756347644	3.293383786	-0.061035156	0	0	-1.091015625	9.69472644	2.605517572	-0.061035156	-0.061035156	0	2.077954074	9.71027806	0.095703125	-0.061035156	-0.061035156	-0.061035156	1549640743.115
-9.07983426	-0.41271972840000004	-4.100878894	-0.061035156	0	0	2.644995108	-8.878857428000002	-0.83022464	0	0	-0.12207031	3.6618408540000003	9.82033696	0.287109375	-0.061035156	0	0	-9.02839357	-0.37084961060000005	3.302954074	-0.061035156	0	0	-1.102978534	9.67917482	2.6019287140000005	-0.061035156	-0.061035156	0	2.095898462	9.686352340000001	0.1447509784	-0.061035156	0	-0.061035156	1549640743.155
-9.094189300000002	-0.401953125	-4.12241214	-0.061035156	0	0	2.624658246	-8.86330571	-0.8230468750000001	0	0	-0.12207031	3.658251996	9.79401857	0.3002685504	-0.061035156	0	0	-9.030786240000001	-0.35888672120000004	3.31611322	0	0	0	-1.079052716	9.656445288	2.586376996	-0.061035156	-0.061035156	0	2.0695800720000004	9.68515625	0.11723633180000001	0	-0.061035156	-0.061035156	1549640743.195
-9.08342302	-0.40793457460000004	-4.129589856	-0.061035156	-0.061035156	0	2.604321286	-8.84177266	-0.805102536	0	0	-0.061035156	3.6486816100000006	9.78444838	0.2978759784	-0.061035156	-0.061035156	0	-9.02241214	-0.3612792932	3.31850589	0	-0.061035156	0	-1.0515380890000001	9.651660340000001	2.598339856	-0.061035156	-0.061035156	0	2.0671875	9.687548920000001	0.10766601440000001	-0.061035156	-0.061035156	-0.061035156	1549640743.235
-9.087011780000001	-0.3971679712	-4.124804712	0	0	-0.061035156	2.5899658540000003	-8.847753894	-0.8134765380000001	0	0	0	3.66303714	9.790429712	0.2452392572	-0.061035156	0	-0.061035156	-9.0427491	-0.3612792932	3.313720746	0	0	-0.061035156	-1.031201178	9.671997300000001	2.592358426	-0.061035156	0	-0.061035156	2.104272464	9.676782248	0.14235839660000002	-0.061035156	-0.061035156	-0.061035156	1549640743.275
-9.092993210000001	-0.37084961060000005	-4.124804712	0	-0.061035156	-0.061035156	2.6103027160000005	-8.839379892	-0.846972644	0	0	0	3.6690185700000004	9.79401857	0.22968750000000002	-0.061035156	0	-0.061035156	-9.024804712	-0.36367187500000003	3.3220947480000005	-0.061035156	0	-0.061035156	-1.0587158540000001	9.648071580000002	2.598339856	-0.061035156	0	-0.061035156	2.0743652160000003	9.700707968000001	0.1256103534	-0.061035156	-0.061035156	-0.061035156	1549640743.315
-9.07983426	-0.37084961060000005	-4.139160144000001	0	0	-0.061035156	2.634228534	-8.83100589	-0.8445800720000001	-0.061035156	-0.061035156	0	3.66303714	9.77607428	0.230883786	-0.061035156	-0.061035156	-0.061035156	-9.01044928	-0.362475589	3.3053466460000003	-0.061035156	0	-0.061035156	-1.076660144	9.6385009	2.60910643	-0.061035156	0	-0.061035156	2.100683606	9.681567392	0.15192871400000002	0	0	-0.061035156	1549640743.355
-9.089404254	-0.37443847840000005	-4.143945288	0	-0.061035156	-0.061035156	2.6509764400000004	-8.838183606000001	-0.8720947480000001	-0.061035156	-0.061035156	0	3.6690185700000004	9.76889676	0.22490234620000002	0	0	-0.061035156	-9.016430710000002	-0.3732421924	3.301757788	-0.061035156	-0.061035156	-0.061035156	-1.06589357	9.648071580000002	2.592358426	0	-0.061035156	-0.061035156	2.124609424	9.681567392	0.13398437500000002	0	-0.061035156	-0.061035156	1549640743.395
-9.07983426	-0.37683107	-4.11882338	0	-0.061035156	-0.061035156	2.6713134000000003	-8.850146760000001	-0.885253894	-0.061035156	-0.061035156	0	3.6474853240000003	9.77607428	0.22968750000000002	0	-0.061035156	-0.061035156	-9.055908246000001	-0.381616214	3.343627896	0	0.061035156	-0.061035156	-1.0479492212000001	9.656445288	2.624658246	0	0	-0.061035156	2.1293945680000004	9.681567392	0.1256103534	-0.061035156	-0.061035156	-0.061035156	1549640743.435
-9.092993210000001	-0.401953125	-4.1260009	0	0	-0.061035156	2.7119873200000004	-8.858520468	-0.850561502	-0.061035156	-0.061035156	0	3.6642334260000005	9.780859620000001	0.27395019960000005	0	0	-0.061035156	-9.016430710000002	-0.3935791034	3.277832068	-0.061035156	-0.061035156	0	-1.073071286	9.64328624	2.613891574	0	0	-0.061035156	2.08752446	9.697119110000001	0.10168457460000001	-0.061035156	-0.12207031	-0.061035156	1549640743.474
-9.09060054	-0.38999023560000007	-4.1427491000000005	0	0	0	2.710791034	-8.86809056	-0.794335962	-0.061035156	-0.061035156	0	3.660644568	9.780859620000001	0.3349609424	0	0	-0.061035156	-9.00686052	-0.385205072	3.2467285340000003	-0.061035156	0	0	-1.1053711060000002	9.624145468	2.598339856	0	0	-0.061035156	2.1258057100000003	9.689941394000002	0.11843261780000001	-0.061035156	-0.061035156	-0.061035156	1549640743.515
-9.09179712	-0.3959716754	-4.120019568	-0.061035156	-0.061035156	0	2.7323242800000003	-8.865698380000001	-0.8074951080000001	-0.061035156	-0.061035156	-0.061035156	3.6917480040000004	9.79401857	0.32778320680000006	-0.061035156	-0.061035156	-0.061035156	-9.01403804	-0.379223642	3.25988768	-0.061035156	0	0	-1.1316894568000002	9.6385009	2.5995362400000004	0	0	-0.061035156	2.095898462	9.69592302	0.1112548822	-0.061035156	-0.061035156	-0.061035156	1549640743.555
-9.061889480000001	-0.3911865216	-4.1152344240000005	0	0	0	2.733520468	-8.859716754	-0.80988768	-0.061035156	-0.061035156	-0.061035156	3.7276367800000005	9.80478534	0.2954833966	-0.061035156	0	0	-9.00805661	-0.3828125	3.2718505400000004	-0.061035156	-0.061035156	0	-1.1627929712000002	9.657641574000001	2.6114991	0	0	-0.061035156	2.1329834260000005	9.651660340000001	0.1196289038	-0.061035156	-0.061035156	-0.061035156	1549640743.594
-9.07983426	-0.3804199280000001	-4.1236084260000005	-0.061035156	0	0	2.7048096040000003	-8.866894568000001	-0.8170653959999999	-0.061035156	-0.061035156	0	3.70131839	9.788037140000002	0.2990722644	-0.061035156	-0.061035156	0	-9.00686052	-0.37802735600000004	3.261083966	-0.061035156	-0.061035156	-0.061035156	-1.141259784	9.631323380000001	2.58278804	-0.061035156	-0.061035156	0	2.097094748	9.66242662	0.1447509784	-0.061035156	-0.061035156	0	1549640743.635
-9.103759980000001	-0.3995605432	-4.148730432000001	-0.061035156	0	0	2.719165036	-8.851342752	-0.840991214	0	0	-0.061035156	3.672607428	9.758129892000001	0.2835205072	-0.061035156	-0.061035156	0.061035156	-9.00686052	-0.381616214	3.275439496	0	-0.061035156	0	-1.128100589	9.61816394	2.586376996	-0.061035156	-0.061035156	0	2.0061767180000003	9.693530252	0.1040771466	-0.061035156	-0.061035156	0	1549640743.675
-9.10734874	-0.439038089	-4.136767572	-0.061035156	0	0	2.7072021760000005	-8.86928714	-0.8541503600000001	0	0	-0.061035156	3.6355224640000006	9.777270468000001	0.24643554320000002	-0.061035156	-0.061035156	0	-9.026000900000001	-0.39238280760000005	3.3089355040000004	-0.061035156	-0.061035156	0	-1.07785643	9.6552491	2.6079101440000003	-0.061035156	-0.061035156	0	2.027709964	9.7066893	0.10527343750000001	-0.061035156	-0.061035156	-0.061035156	1549640743.714
-9.095385880000002	-0.42707518000000005	-4.11643071	0	0	0	2.6976317900000004	-8.882446580000002	-0.8649169928000001	-0.061035156	-0.061035156	-0.061035156	3.6235596040000004	9.788037140000002	0.2380615216	0	0	0	-9.02241214	-0.38879393000000007	3.302954074	-0.061035156	-0.061035156	0	-1.100585962	9.650463760000001	2.6114991	0	0	0	2.081542932	9.676782248	0.1806396466	-0.061035156	-0.061035156	-0.061035156	1549640743.754
-9.08461911	-0.3959716754	-4.103271466000001	0	0	0	2.68566893	-8.883642572	-0.8637207068000001	-0.061035156	0	-0.061035156	3.62236322	9.7748777	0.24643554320000002	0	0	0	-9.00327176	-0.37443847840000005	3.2945800720000005	-0.061035156	-0.061035156	0	-1.1269042932	9.631323380000001	2.6031250000000004	0	-0.061035156	0	2.05522464	9.682763580000001	0.16389160340000003	0	-0.061035156	-0.061035156	1549640743.794
-9.089404254	-0.3959716754	-4.1331787140000005	-0.061035156	0	0	2.6665283540000004	-8.871679712	-0.8457763580000002	-0.061035156	-0.061035156	-0.061035156	3.625952176	9.780859620000001	0.265576178	0	-0.061035156	0	-9.00327176	-0.38400878600000005	3.3268798920000004	0	-0.061035156	0	-1.1269042932	9.65285643	2.592358426	0	-0.061035156	0	2.077954074	9.686352340000001	0.1256103534	0	-0.061035156	-0.061035156	1549640743.834
-9.08461911	-0.40554199280000003	-4.1236084260000005	-0.061035156	0	0	2.6533691100000003	-8.881250000000001	-0.8194580072000001	0	-0.061035156	-0.061035156	3.652270468	9.792822480000002	0.265576178	0	-0.061035156	0	-9.00327176	-0.37802735600000004	3.3197021760000003	0	-0.12207031	0	-1.1257080072	9.66003444	2.6103027160000005	0	-0.061035156	0	2.0899170320000002	9.688745108	0.1303955072	-0.061035156	0	0	1549640743.874
-9.087011780000001	-0.3911865216	-4.129589856	0	0	0	2.636621106	-8.870483426000002	-0.80390625	0	0	-0.061035156	3.660644568	9.801196580000001	0.270361322	0	-0.061035156	0	-9.00566394	-0.3804199280000001	3.32807608	0	-0.061035156	0	-1.107763678	9.644482428000002	2.598339856	0	-0.061035156	0	2.0839355040000003	9.686352340000001	0.154321286	-0.061035156	0	0	1549640743.914
-9.081030252000001	-0.40434570680000004	-4.1415527160000005	-0.061035156	0	0	2.642602536	-8.865698380000001	-0.8254394568000001	0	0	-0.061035156	3.649877896	9.7832518	0.29069824280000006	0	-0.061035156	0	-8.99728984	-0.37443847840000005	3.34243161	0	-0.061035156	0	-1.0898193390000002	9.6552491	2.6019287140000005	0	-0.061035156	0	2.051635782	9.69951178	0.1124511682	-0.061035156	-0.061035156	0	1549640743.954
-9.092993210000001	-0.3971679712	-4.146337860000001	0	0	0	2.65935054	-8.858520468	-0.8433837860000001	0	0	0	3.6773925720000005	9.80239218	0.28471679320000004	0	-0.061035156	0	-8.990112320000001	-0.37683107	3.3531983800000003	0	-0.061035156	0	-1.08383786	9.680371106	2.5995362400000004	0	-0.061035156	0	2.062402356	9.700707968000001	0.1315917932	-0.061035156	-0.061035156	0	1549640743.994
-9.096582068	-0.379223642	-4.146337860000001	0	-0.061035156	0	2.6916503600000006	-8.865698380000001	-0.850561502	0	0	0	3.6929442900000002	9.80598192	0.2811279254	0	-0.061035156	0	-8.991308606	-0.35888672120000004	3.363964856	0	-0.061035156	0	-1.08383786	9.673193390000002	2.5899658540000003	0	-0.061035156	0	2.077954074	9.686352340000001	0.1495361322	-0.061035156	-0.061035156	0	1549640744.034
-9.08342302	-0.37683107	-4.117626996	0	0	0	2.70839856	-8.845361420000001	-0.84816893	0	0	0	3.6881591460000003	9.788037140000002	0.2990722644	-0.061035156	-0.061035156	0	-8.98652356	-0.3732421924	3.3579834260000005	0	-0.061035156	0	-1.063500998	9.6552491	2.600732428	0	-0.061035156	0	2.050439496	9.69113768	0.1459472644	0	0	0	1549640744.074
-9.096582068	-0.3959716754	-4.127197284	0	0	0	2.728735324	-8.82023912	-0.8445800720000001	0	0	-0.061035156	3.70131839	9.785644568	0.2835205072	-0.061035156	-0.061035156	0	-8.993701080000001	-0.35649413939999997	3.3627685700000005	0	-0.061035156	0	-1.05991214	9.65883786	2.5839844240000005	0	-0.061035156	0	2.063598642	9.69233426	0.1626953076	-0.061035156	-0.061035156	0	1549640744.114
-9.103759980000001	-0.37084961060000005	-4.1415527160000005	0	-0.061035156	0	2.733520468	-8.83100589	-0.8517577880000001	0	0	-0.061035156	3.7204589660000003	9.795214660000001	0.2763427716	-0.061035156	-0.061035156	0	-8.98173822	-0.3576904254	3.4154052520000002	0	-0.12207031	-0.061035156	-1.061108426	9.671997300000001	2.593554712	0	-0.061035156	0	2.094702176	9.682763580000001	0.1459472644	-0.061035156	-0.061035156	0	1549640744.154
-9.07863768	-0.3612792932	-4.129589856	0	-0.061035156	0	2.7418945679999998	-8.84057608	-0.8625244110000001	-0.061035156	-0.061035156	-0.061035156	3.7204589660000003	9.78444838	0.26318359620000004	-0.061035156	-0.061035156	0	-8.979345746000002	-0.3576904254	3.4381347840000003	0	-0.061035156	-0.061035156	-1.0443603240000001	9.661230432000002	2.5720214660000003	-0.061035156	-0.061035156	0	2.068383786	9.69472644	0.1399658246	-0.061035156	-0.061035156	0	1549640744.194
-9.09179712	-0.34453125	-4.1427491000000005	0	-0.061035156	-0.061035156	2.7143798920000006	-8.83698732	-0.8708984620000001	-0.061035156	-0.061035156	-0.061035156	3.6797851440000002	9.7832518	0.2524169928	-0.061035156	-0.061035156	0	-9.0092527	-0.38640135800000003	3.4812010800000004	0	0	-0.061035156	-1.000097644	9.689941394000002	2.628247104	-0.061035156	-0.061035156	-0.061035156	2.06120607	9.701904254	0.14714355040000002	-0.061035156	-0.061035156	0	1549640744.234
-9.10495607	-0.3612792932	-4.143945288	0	-0.061035156	-0.061035156	2.682080072	-8.827417032000001	-0.8673096040000001	-0.061035156	0	0	3.6917480040000004	9.791625900000001	0.27275390380000003	0	0	-0.061035156	-8.97695288	-0.379223642	3.4225829680000004	-0.061035156	-0.061035156	-0.061035156	-0.9977050720000001	9.680371106	2.6079101440000003	-0.061035156	0	-0.061035156	2.0755615020000002	9.68515625	0.132788089	0	-0.061035156	0	1549640744.274
-9.094189300000002	-0.3373535144	-4.147534146	0	-0.061035156	-0.061035156	2.692846646	-8.851342752	-0.8421875000000001	-0.061035156	0	0	3.694140576	9.79401857	0.3182128894	0	0	-0.061035156	-8.96140126	-0.37204589660000004	3.428564496	-0.061035156	-0.061035156	-0.061035156	-1.073071286	9.649267572	2.5815917540000006	-0.061035156	0	-0.061035156	2.11982428	9.688745108	0.12800292540000002	0	-0.061035156	-0.061035156	1549640744.314
-9.08461911	-0.3529052716	-4.136767572	0	-0.061035156	-0.061035156	2.7119873200000004	-8.859716754	-0.8565429712000001	-0.061035156	-0.061035156	-0.061035156	3.7120849640000007	9.795214660000001	0.3182128894	-0.061035156	-0.061035156	-0.061035156	-8.968579074	-0.36845702880000003	3.434545926	-0.061035156	-0.061035156	-0.061035156	-1.052734375	9.661230432000002	2.59116214	0	-0.061035156	-0.061035156	2.159301718	9.687548920000001	0.1040771466	0	-0.061035156	-0.061035156	1549640744.354
-9.072656250000001	-0.3576904254	-4.093701080000001	0	-0.061035156	-0.061035156	2.709594748	-8.83579074	-0.8673096040000001	-0.061035156	-0.061035156	-0.061035156	3.7455810700000005	9.77966304	0.31223143000000003	0	0	-0.061035156	-8.959009080000001	-0.379223642	3.435742212	-0.061035156	-0.061035156	-0.061035156	-1.0371826080000002	9.66003444	2.624658246	-0.061035156	0	-0.061035156	2.195190396	9.671997300000001	0.09450683900000001	-0.061035156	0	0	1549640744.394
-9.07983426	-0.3229980432	-4.1236084260000005	-0.061035156	0	-0.061035156	2.6844726440000004	-8.828613220000001	-0.8529540740000001	-0.061035156	-0.061035156	0	3.714477536	9.758129892000001	0.3002685504	0	0	-0.061035156	-8.948242212	-0.38640135800000003	3.4297608800000003	-0.061035156	0	0	-1.043164038	9.631323380000001	2.60910643	-0.061035156	0	-0.061035156	2.185620108	9.656445288	0.1208251996	-0.061035156	0	0	1549640744.434
-9.100170926	-0.308642572	-4.134375	-0.061035156	-0.061035156	-0.061035156	2.7167724640000004	-8.844164840000001	-0.8529540740000001	-0.061035156	-0.061035156	0	3.7061035340000004	9.737792932000001	0.2811279254	-0.061035156	-0.061035156	-0.061035156	-8.95063498	-0.3995605432	3.4225829680000004	-0.061035156	0	0	-1.0587158540000001	9.63371556	2.5803954680000003	0	-0.061035156	-0.061035156	2.178442392	9.656445288	0.10766601440000001	-0.061035156	0	0	1549640744.474
-9.100170926	-0.33017577880000004	-4.1260009	-0.061035156	-0.061035156	0	2.726342752	-8.858520468	-0.8433837860000001	-0.061035156	-0.061035156	0	3.7240478240000003	9.76770018	0.2572021466	0	0	-0.061035156	-8.94465306	-0.40314941100000007	3.434545926	-0.061035156	0	0	-1.0587158540000001	9.6636232	2.624658246	0	0	-0.061035156	2.1880126800000004	9.650463760000001	0.14833984620000001	-0.061035156	0	0	1549640744.514
-9.1109375	-0.3337646466	-4.129589856	-0.061035156	0	0	2.7347167540000004	-8.8728759	-0.8242431610000001	-0.061035156	-0.061035156	-0.061035156	3.721655252	9.76171875	0.27155761780000004	0	0	-0.061035156	-8.936279254	-0.3995605432	3.420190396	-0.061035156	-0.061035156	0	-1.0563232428000002	9.645678420000001	2.588769568	0	0	-0.061035156	2.121020468	9.681567392	0.0825439496	0	0	0	1549640744.554
-9.118115020000001	-0.34453125	-4.11882338	-0.061035156	-0.061035156	0	2.7275389400000005	-8.881250000000001	-0.8194580072000001	0	-0.061035156	0	3.7384033540000003	9.76411142	0.309838858	0	0	-0.061035156	-8.948242212	-0.38999023560000007	3.430957068	-0.061035156	-0.061035156	0	-1.05991214	9.644482428000002	2.5791992800000005	0	0	-0.061035156	2.146142572	9.667211960000001	0.1435546875	-0.061035156	0	0	1549640744.595
-9.088207968	-0.33256836060000006	-4.093701080000001	-0.061035156	0	0	2.7371094240000002	-8.858520468	-0.8194580072000001	0	-0.061035156	-0.061035156	3.7647216460000004	9.778466754	0.30505371400000003	0	0	0	-8.942260880000001	-0.379223642	3.435742212	-0.061035156	-0.061035156	0	-1.062304712	9.656445288	2.5899658540000003	0	0	0	2.1258057100000003	9.67438948	0.1208251996	0	0	0	1549640744.634
-9.095385880000002	-0.3541015576	-4.117626996	-0.061035156	-0.061035156	0	2.7359130400000002	-8.871679712	-0.8230468750000001	0	-0.061035156	-0.061035156	3.7695067900000003	9.785644568	0.30505371400000003	0	0	0	-8.9494384	-0.37084961060000005	3.435742212	-0.061035156	-0.061035156	0	-1.0575195288	9.668408246	2.578002896	0	0	0	2.153320288	9.661230432000002	0.14235839660000002	0	0	0	1549640744.674
-9.10495607	-0.36606445680000005	-4.1152344240000005	-0.061035156	0	0	2.733520468	-8.86210962	-0.850561502	0	-0.061035156	-0.061035156	3.7455810700000005	9.788037140000002	0.2954833966	0	0	0	-8.953027160000001	-0.3672607428	3.44890126	-0.061035156	-0.061035156	0	-1.0479492212000001	9.671997300000001	2.5636474640000007	0	0	0	2.141357428	9.677978240000002	0.13398437500000002	0	0	0	1549640744.714
-9.09060054	-0.35888672120000004	-4.129589856	-0.061035156	-0.061035156	0	2.733520468	-8.844164840000001	-0.8613281250000001	0	-0.061035156	-0.061035156	3.7395996400000002	9.8	0.29667969240000003	-0.061035156	0	0	-8.948242212	-0.36965332460000005	3.447705072	-0.061035156	-0.061035156	0	-1.07785643	9.67438948	2.5636474640000007	-0.061035156	0	0	2.1473388580000004	9.67917482	0.096899411	0	-0.061035156	0	1549640744.754
-9.089404254	-0.3612792932	-4.112841754000001	0	0	0	2.73830571	-8.834594748	-0.876879892	0	-0.061035156	-0.061035156	3.714477536	9.785644568	0.2823242212	-0.061035156	0	0	-8.94465306	-0.36845702880000003	3.4632567900000004	-0.061035156	-0.061035156	0	-1.079052716	9.668408246	2.566040036	-0.061035156	0	0	2.1485351440000002	9.676782248	0.14235839660000002	0	-0.061035156	0	1549640744.794
-9.097778060000001	-0.3229980432	-4.12839357	-0.061035156	-0.061035156	0	2.733520468	-8.826220746	-0.878076178	0	-0.061035156	-0.061035156	3.6833741	9.782055710000002	0.2918945288	-0.061035156	0	0	-8.957812500000001	-0.3600830072	3.4560790740000003	-0.061035156	-0.061035156	0	-1.0563232428000002	9.66242662	2.5720214660000003	-0.061035156	-0.061035156	0	2.1329834260000005	9.67558606	0.12800292540000002	0	-0.061035156	0	1549640744.838
-9.081030252000001	-0.34213867800000003	-4.092504892000001	-0.061035156	0	-0.061035156	2.7275389400000005	-8.82263179	-0.8972167932	-0.061035156	-0.061035156	-0.061035156	3.6666259000000005	9.766503894000001	0.2512207068	-0.061035156	-0.061035156	0	-8.96140126	-0.36965332460000005	3.4632567900000004	-0.061035156	-0.061035156	0	-1.03957518	9.661230432000002	2.573217752	-0.061035156	-0.061035156	0	2.1509277160000004	9.67080072	0.1268066394	0	-0.061035156	0	1549640744.873
-9.10615216	-0.3612792932	-4.1331787140000005	0	-0.061035156	-0.061035156	2.7299316100000004	-8.83100589	-0.8840576080000001	-0.061035156	-0.061035156	-0.061035156	3.6738037140000004	9.77368161	0.2428466754	-0.061035156	0	0	-8.95183107	-0.3672607428	3.4931639400000005	-0.061035156	-0.061035156	0	-1.0347900360000002	9.673193390000002	2.5875733800000003	-0.061035156	-0.061035156	0	2.1162353240000003	9.69472644	0.07895508180000001	-0.061035156	-0.061035156	-0.061035156	1549640744.914
-9.108544928	-0.3517089856000001	-4.112841754000001	0	-0.061035156	-0.061035156	2.7119873200000004	-8.848950180000001	-0.88046875	-0.061035156	-0.061035156	-0.061035156	3.6714112400000003	9.778466754	0.24165038940000003	-0.061035156	-0.061035156	-0.061035156	-8.959009080000001	-0.3672607428	3.521875	-0.061035156	-0.061035156	-0.061035156	-1.0180419928000002	9.67917482	2.5839844240000005	-0.061035156	-0.061035156	0	2.135375998	9.686352340000001	0.0765625	-0.061035156	-0.061035156	-0.061035156	1549640744.953
-9.096582068	-0.34572753600000006	-4.092504892000001	-0.061035156	0	-0.061035156	2.7072021760000005	-8.845361420000001	-0.8756836060000002	-0.061035156	-0.061035156	-0.061035156	3.6917480040000004	9.76770018	0.230883786	0	-0.061035156	-0.061035156	-8.942260880000001	-0.36367187500000003	3.5135009000000004	-0.061035156	-0.061035156	0	-1.0240234620000002	9.651660340000001	2.5947509	0	-0.061035156	-0.061035156	2.1329834260000005	9.680371106	0.0861328125	-0.061035156	-0.061035156	-0.061035156	1549640744.993
-9.098974640000002	-0.33615722840000006	-4.120019568	-0.061035156	-0.061035156	-0.061035156	2.686865216	-8.847753894	-0.869702176	-0.061035156	-0.061035156	-0.061035156	3.6845702880000006	9.758129892000001	0.2452392572	0	-0.061035156	-0.061035156	-8.97097194	-0.37204589660000004	3.5493896760000005	-0.061035156	0	0	-1.000097644	9.669604532000001	2.6103027160000005	0	-0.061035156	-0.061035156	2.168872104	9.669604532000001	0.1579101538	0	-0.061035156	0	1549640745.034
-9.10495607	-0.343334964	-4.106860324	0	-0.061035156	-0.061035156	2.6796875	-8.85732428	-0.8445800720000001	-0.061035156	0	0	3.696533246	9.777270468000001	0.2619873004	0	-0.061035156	-0.061035156	-8.954223740000002	-0.3804199280000001	3.5158935700000002	-0.061035156	0	0	-0.9713867212000001	9.676782248	2.6174804320000002	0	-0.061035156	-0.061035156	2.186816394	9.66481929	0.10527343750000001	0	-0.061035156	0	1549640745.073
-9.097778060000001	-0.33615722840000006	-4.10805661	-0.061035156	0	-0.061035156	2.6784912140000006	-8.85373552	-0.839794928	-0.061035156	-0.061035156	0	3.7252441100000007	9.76291484	0.2823242212	0	0	-0.061035156	-8.9326902	-0.3804199280000001	3.48598642	-0.061035156	0	0	-1.043164038	9.651660340000001	2.5815917540000006	0	0	-0.061035156	2.140161142	9.6636232	0.0992919928	0	0	0	1549640745.113
-9.1276857	-0.37802735600000004	-4.143945288	-0.061035156	-0.061035156	-0.061035156	2.7048096040000003	-8.858520468	-0.8421875000000001	0	-0.061035156	0	3.7252441100000007	9.778466754	0.28471679320000004	0	-0.061035156	-0.061035156	-8.92551268	-0.38640135800000003	3.4776123200000004	-0.061035156	0	0	-1.052734375	9.668408246	2.56484375	0	0	-0.061035156	2.1569091460000003	9.673193390000002	0.095703125	-0.061035156	0	-0.061035156	1549640745.153
-9.081030252000001	-0.3828125	-4.085327176000001	0	-0.061035156	-0.061035156	2.726342752	-8.884838760000001	-0.8828613220000001	-0.061035156	-0.061035156	0	3.77548822	9.791625900000001	0.27395019960000005	0	0	-0.061035156	-8.942260880000001	-0.37443847840000005	3.484790036	-0.061035156	0	0	-1.0347900360000002	9.689941394000002	2.578002896	0	-0.061035156	-0.061035156	2.204760782	9.667211960000001	0.10288086060000001	-0.061035156	0	-0.061035156	1549640745.193
-9.07863768	-0.3541015576	-4.0685790740000005	0	0	-0.061035156	2.7155760800000004	-8.84177266	-0.8732910340000001	-0.061035156	-0.061035156	0	3.7527587860000002	9.766503894000001	0.2990722644	0	0	-0.061035156	-8.920727340000001	-0.36845702880000003	3.484790036	-0.061035156	0	0	-1.0575195288	9.640893570000001	2.566040036	0	0	-0.061035156	2.190405252	9.6552491	0.0992919928	-0.061035156	0	0	1549640745.233
-9.1109375	-0.34213867800000003	-4.1140380400000005	0	-0.061035156	-0.061035156	2.7131836060000003	-8.8046875	-0.8625244110000001	-0.061035156	-0.061035156	0	3.726440396	9.743774460000001	0.285913089	0	-0.061035156	-0.061035156	-8.924316394	-0.3756347644	3.4788086060000003	-0.061035156	0	0	-1.046752896	9.64208966	2.5492920320000003	0	0	-0.061035156	2.20236821	9.645678420000001	0.10048827880000001	0	0	0	1549640745.273
-9.102563400000001	-0.34094239200000004	-4.080542032	-0.061035156	-0.061035156	-0.061035156	2.751464856	-8.83698732	-0.8840576080000001	-0.061035156	0	0	3.7276367800000005	9.782055710000002	0.2643798822	0	0	-0.061035156	-8.936279254	-0.37802735600000004	3.47402356	-0.061035156	0	-0.061035156	-1.0503417932	9.682763580000001	2.56484375	0	-0.061035156	-0.061035156	2.192797824	9.6636232	0.1040771466	0	0	0	1549640745.313
-9.095385880000002	-0.3529052716	-4.085327176000001	-0.061035156	0	-0.061035156	2.7706054320000004	-8.8561277	-0.9020019568000001	-0.061035156	-0.061035156	0	3.7025146760000003	9.797607428000001	0.269165036	0	0	-0.061035156	-8.935082968000001	-0.3804199280000001	3.4788086060000003	-0.061035156	0	-0.061035156	-1.0922119110000001	9.68515625	2.5636474640000007	-0.061035156	0	-0.061035156	2.159301718	9.66003444	0.11005859620000001	0	0	0	1549640745.353
-9.10615216	-0.3756347644	-4.0960937500000005	-0.061035156	-0.061035156	-0.061035156	2.77180162	-8.85373552	-0.8960205072	-0.061035156	-0.061035156	-0.061035156	3.6869628600000004	9.796411240000001	0.285913089	-0.061035156	-0.061035156	0	-8.9326902	-0.381616214	3.4620605040000005	-0.061035156	0	-0.061035156	-1.07785643	9.656445288	2.5588623200000002	-0.061035156	0	-0.061035156	2.205957068	9.65405252	0.10527343750000001	-0.061035156	0	0	1549640745.393
-9.098974640000002	-0.343334964	-4.080542032	-0.061035156	0	0	2.7586425720000003	-8.84177266	-0.869702176	-0.061035156	0	-0.061035156	3.6797851440000002	9.77607428	0.2930908246	0	0	-0.061035156	-8.94465306	-0.3672607428	3.4776123200000004	0	0	-0.061035156	-1.0371826080000002	9.656445288	2.5744139400000003	-0.061035156	-0.061035156	-0.061035156	2.1796386780000003	9.673193390000002	0.1112548822	-0.061035156	0	0	1549640745.433
-9.108544928	-0.35649413939999997	-4.100878894	-0.061035156	0	0	2.7646241	-8.845361420000001	-0.8649169928000001	-0.061035156	0	-0.061035156	3.7037110600000003	9.789233426000001	0.288305661	-0.061035156	0	-0.061035156	-8.94584964	-0.3935791034	3.452490216	0	0	-0.061035156	-1.07785643	9.668408246	2.5815917540000006	-0.061035156	0	-0.061035156	2.1521240020000003	9.67558606	0.10168457460000001	-0.061035156	-0.061035156	0	1549640745.473
-9.1109375	-0.36965332460000005	-4.117626996	-0.061035156	-0.061035156	0	2.7550537140000007	-8.865698380000001	-0.8649169928000001	0	0	-0.061035156	3.6977295320000003	9.80717752	0.2823242212	-0.061035156	-0.061035156	-0.061035156	-8.9494384	-0.387597644	3.4620605040000005	0	0	-0.061035156	-1.111352536	9.681567392	2.56723642	-0.061035156	0	-0.061035156	2.198779254	9.6636232	0.0992919928	-0.061035156	0	0	1549640745.513
-9.10615216	-0.36845702880000003	-4.09848642	-0.061035156	0	0	2.726342752	-8.866894568000001	-0.86850589	0	-0.061035156	-0.061035156	3.708496106	9.796411240000001	0.2895019568	-0.061035156	-0.061035156	0	-8.955419928000001	-0.3804199280000001	3.4632567900000004	0	0	-0.061035156	-1.062304712	9.66481929	2.5791992800000005	-0.061035156	-0.061035156	0	2.168872104	9.666015380000001	0.0980957068	-0.061035156	0	0	1549640745.553
-9.096582068	-0.36845702880000003	-4.093701080000001	0	0	0	2.7131836060000003	-8.848950180000001	-0.8888427520000001	0	0	-0.061035156	3.696533246	9.766503894000001	0.2775390576	-0.061035156	0	-0.061035156	-8.955419928000001	-0.38400878600000005	3.46086412	0	0	-0.061035156	-1.046752896	9.649267572	2.575610324	-0.061035156	-0.061035156	0	2.158105432	9.677978240000002	0.0909179712	-0.061035156	0	-0.061035156	1549640745.593
-9.11572284	-0.36965332460000005	-4.10805661	-0.061035156	-0.061035156	0	2.69523912	-8.845361420000001	-0.893627896	0	0	-0.061035156	3.69892572	9.76291484	0.270361322	-0.061035156	0	-0.061035156	-8.953027160000001	-0.387597644	3.47163089	0	0	-0.061035156	-1.0491455072	9.650463760000001	2.569628894	-0.061035156	-0.061035156	0	2.1844238220000003	9.66481929	0.1196289038	-0.061035156	-0.061035156	-0.061035156	1549640745.633
-9.092993210000001	-0.3612792932	-4.088916034	-0.061035156	-0.061035156	0	2.6796875	-8.85253894	-0.8900390380000001	0	0	-0.061035156	3.71328125	9.77128894	0.2512207068	-0.061035156	0	-0.061035156	-8.9661866	-0.3804199280000001	3.466845746	0	0	-0.061035156	-1.0575195288	9.67080072	2.58278804	-0.061035156	0	0	2.1975829680000003	9.65285643	0.1244140625	-0.061035156	-0.061035156	-0.061035156	1549640745.673
-9.09060054	-0.34572753600000006	-4.104467752000001	-0.061035156	0	-0.061035156	2.6784912140000006	-8.827417032000001	-0.8888427520000001	-0.061035156	0	-0.061035156	3.7072998200000002	9.76171875	0.250024411	0	0	-0.061035156	-8.9661866	-0.3804199280000001	3.466845746	0	0	0	-1.0419677520000001	9.657641574000001	2.58278804	-0.061035156	0	-0.061035156	2.19638678	9.65405252	0.1208251996	0	-0.061035156	-0.061035156	1549640745.713
-9.07983426	-0.33017577880000004	-4.10207518	-0.061035156	-0.061035156	-0.061035156	2.68327626	-8.83220198	-0.9223388580000002	0	0	0	3.694140576	9.749755890000001	0.2607910144	0	0	-0.061035156	-8.9661866	-0.3804199280000001	3.466845746	0	0	0	-1.0455566100000002	9.6385009	2.58278804	-0.061035156	0	-0.061035156	2.229882788	9.63371556	0.11484375000000001	-0.061035156	0	0	1549640745.753
-9.10495607	-0.346923822	-4.02192392	0	-0.061035156	-0.12207031	2.7072021760000005	-8.83100589	-0.9055908540000002	-0.061035156	-0.061035156	0	3.7001221040000005	9.734204074	0.2895019568	0	-0.061035156	-0.061035156	-8.9661866	-0.3804199280000001	3.466845746	0	0	0	-1.053930661	9.614575180000001	2.605517572	0	0	-0.061035156	2.433251996	9.54638678	0.2344726538	-0.061035156	0	0	1549640745.793
-9.209033246	-0.309838858	-3.9716797120000003	0.061035156	-0.24414062	-0.18310547	2.7610351440000005	-8.80947284	-0.86850589	-0.061035156	-0.061035156	-0.061035156	3.676196286	9.7318116	0.3182128894	0	-0.061035156	0	-8.9661866	-0.3804199280000001	3.466845746	0	0	0	-0.9977050720000001	9.60620108	2.674902356	0	-0.12207031	-0.061035156	2.336352536	9.60620108	0.24643554320000002	-0.061035156	0.061035156	0.061035156	1549640745.833
-9.346606430000001	-0.36606445680000005	-3.958520468	0	-0.4272461	-0.30517578	2.860327176	-8.8046875	-0.8744873200000001	-0.061035156	-0.061035156	0	3.6295410340000003	9.801196580000001	0.32539062500000004	0.061035156	-0.061035156	-0.061035156	-9.01403804	-0.5790038940000001	3.68098143	0	0.12207031	-0.061035156	-0.8816650360000001	9.724634080000001	2.82922374	0	-0.12207031	-0.061035156	2.217919928	9.712670926000001	0.153125	-0.061035156	0.061035156	0.061035156	1549640745.873
-9.299951080000001	-0.4342529254	-3.79223642	0.12207031	-0.36621094	-0.36621094	3.02421875	-8.878857428000002	-0.8972167932	0	0	0.061035156	3.611596646	9.87536592	0.38640135800000003	0.12207031	-0.061035156	-0.12207031	-9.07983426	-0.7058105432	3.734814496	-0.061035156	0.18310547	-0.061035156	-0.915161142	9.74138179	2.9620117800000005	0	-0.061035156	-0.12207031	2.268164038	9.709082068	0.25839844240000004	-0.061035156	0.061035156	0.061035156	1549640745.913
-9.23654802	-0.46774902160000004	-3.581689496	0.12207031	-0.36621094	-0.4272461	3.1952880400000003	-8.848950180000001	-1.0144531250000002	0	0	0	3.60441893	9.908862319999999	0.5586669928	0.12207031	-0.18310547	-0.12207031	-9.0858152	-0.717773462	3.7838623200000003	0	0.30517578	-0.061035156	-1.032397464	9.676782248	3.0050780759999998	0	-0.12207031	-0.36621094	2.5050292540000005	9.58825679	0.48090820680000007	0	0.061035156	0.12207031	1549640745.953
-9.152807608000002	-0.573022464	-3.3531983800000003	0.24414062	-0.24414062	-0.4272461	3.2658691100000006	-8.72333966	-1.191503894	-0.061035156	0	0	3.5625489200000002	9.869384980000001	0.6651367212000001	0.12207031	-0.24414062	0	-9.01403804	-0.6902587860000001	3.7384033540000003	0.12207031	0.36621094	-0.12207031	-1.2907959260000001	9.54160144	3.1055663940000002	0	-0.12207031	-0.36621094	2.843579074	9.407617212	0.46774902160000004	0.061035156	0.4272461	0.24414062	1549640745.993
-9.092993210000001	-0.5969482428	-3.170166034	0.4272461	-0.12207031	-0.36621094	3.2455322480000004	-8.585766574	-1.3111327879999999	-0.18310547	0.12207031	0.061035156	3.3962646760000004	9.79401857	0.6926513580000001	0.12207031	-0.36621094	0.061035156	-8.95063498	-0.723754892	3.7001221040000005	0.12207031	0.36621094	-0.12207031	-1.358984424	9.418384080000001	3.0900146760000005	0	-0.18310547	-0.4272461	3.00986322	9.29636232	0.5287597644	0.061035156	0.4272461	0.24414062	1549640746.033
-9.16716304	-0.5132080072	-3.064892572	0.48828125	0.061035156	-0.30517578	3.160595746	-8.476904254	-1.3613769960000002	-0.24414062	0.30517578	0.30517578	3.192895468	9.681567392	0.617285144	0.061035156	-0.61035156	0	-8.906372300000001	-0.7512695288	3.6331298920000004	0.48828125	0.61035156	-0.18310547	-1.4403320680000002	9.283202880000001	3.1366699280000003	0.12207031	-0.48828125	-0.5493164	2.805297824	9.3322509	0.49526367800000004	0.12207031	0.48828125	0.4272461	1549640746.073
-9.444701980000001	-0.416308606	-3.109155252	0.48828125	-0.18310547	-0.30517578	3.081640576	-8.48049321	-1.3386474640000001	-0.30517578	0.30517578	0.5493164	3.093603534	9.657641574000001	0.5072265576	0.12207031	-0.79345703	0	-8.89440944	-0.876879892	3.5326415740000003	0.61035156	0.7324219	-0.18310547	-1.56354982	9.2724366	3.237158246	0.12207031	-0.48828125	-0.5493164	2.23227536	9.5104982	0.5981445288	0.36621094	0.79345703	0.61035156	1549640746.113
-9.74138179	-0.44143066100000006	-3.0134521760000004	0.5493164	-0.61035156	-0.36621094	3.0768554320000003	-8.718554712000001	-1.302758786	-0.24414062	0.18310547	0.61035156	3.10676268	9.72224092	0.42707518000000005	0.24414062	-0.8544922	-0.061035156	-9.00686052	-0.985742212	3.487182608	0.61035156	0.7324219	-0.18310547	-1.565942392	9.350195288	3.3065429320000006	0.24414062	-0.61035156	-0.61035156	1.81357428	9.759326080000001	0.5658447284000001	0.36621094	0.79345703	0.61035156	1549640746.153
-9.750951980000002	-0.3026611322	-2.8806639400000003	0.7324219	-0.48828125	-0.30517578	2.9572264400000003	-9.132470746000001	-1.184326178	-0.24414062	0.18310547	0.61035156	3.302954074	9.932788040000002	0.440234375	0.4272461	-0.8544922	-0.061035156	-9.100170926	-1.1340820288	3.3412353240000003	0.79345703	0.79345703	-0.24414062	-1.5743163940000002	9.624145468	3.3077391200000004	0.4272461	-0.5493164	-0.79345703	1.21901857	9.917236420000002	0.25839844240000004	0.4272461	-0.061035156	0.18310547	1549640746.193
-9.719848740000002	0.053833007200000005	-3.1773437500000004	0.7324219	0.24414062	-0.48828125	2.8758788940000004	-9.307128894	-1.0886230432000001	0.061035156	-0.36621094	0.24414062	3.7180663940000005	10.230663940000001	0.44980469240000004	0.4272461	-0.8544922	-0.061035156	-9.15161142	-1.239355432	3.255102536	0.5493164	0.36621094	-0.18310547	-1.5025390379999999	10.126586960000001	3.2144287140000003	0.4272461	-0.5493164	-0.79345703	0.31103514400000004	10.321582460000002	-0.517993161	0.36621094	-1.4038086	-1.4648438	1549640746.233
-9.159985520000001	-0.2033691394	-4.185815396000001	0.18310547	0.24414062	-0.9765625	2.8758788940000004	-9.307128894	-1.0886230432000001	0.061035156	-0.36621094	0.24414062	4.385595746	10.528539840000002	0.7273437500000001	0.61035156	-0.48828125	-0.36621094	-9.145629892	-1.3111327879999999	3.4536866	0.5493164	0.36621094	-0.18310547	-0.9283202880000001	10.48786592	3.201269568	0.30517578	-0.30517578	-0.6713867	2.173657248	9.92321736	-0.729736322	0.36621094	-1.4038086	-1.4648438	1549640746.273
-7.9625	-0.88046875	-4.651171924000001	0.12207031	-0.18310547	-0.9765625	2.7454834260000003	-9.594238220000001	-0.9594238220000001	0.30517578	-0.7324219	-0.061035156	5.01245108	9.61816394	1.0898193390000002	0.6713867	-0.061035156	-0.30517578	-8.771191394	-1.0862304712000002	2.98952626	-0.5493164	0.8544922	0.12207031	0.0693847644	9.30832518	2.956030252	0.061035156	0.18310547	-1.0986328	3.811376996	9.089404254	-0.5191894568000001	0.79345703	-0.91552734	-2.319336	1549640746.313
-9.362158246000002	0.062207030760000004	-5.164379892	-0.12207031	1.4648438	-0.36621094	1.93439946	-9.317895468000001	-0.98334964	0.8544922	-1.8920898	-1.159668	5.261279254	9.140844748000001	0.5203857428	-0.12207031	0.36621094	-0.91552734	-8.914746106	-0.0657958966	3.3268798920000004	-0.79345703	1.5869141	0.4272461	0.6902587860000001	10.35627446	2.09948732	0	1.4648438	-0.48828125	2.902197284	9.83110324	-1.05991214	-0.18310547	-1.5258789	-1.2207031	1549640746.398
-9.52963858	0.515600589	-5.492163039999999	-0.8544922	-1.0986328	-0.30517578	1.924829074	-9.3920652	-0.7524658540000001	0.4272461	-1.4038086	-0.30517578	5.79243161	9.222192392	0.0346923822	-0.24414062	1.0986328	-1.5869141	-8.585766574	0.287109375	3.54580072	-0.9765625	0	0.4272461	-0.12800292540000002	9.96389128	1.9966064300000002	0.061035156	1.6479492	0	3.541015576	9.319091754	-0.9462646760000001	-0.18310547	-1.5258789	-1.2207031	1549640746.432
-8.391967752000001	0.44143066100000006	-4.070971646	-0.7324219	-1.0986328	-0.79345703	1.8829589660000003	-8.073754892	-0.36367187500000003	-0.061035156	-1.0986328	0.30517578	5.9635009000000005	8.608496106	-0.3672607428	-0.24414062	0.91552734	-0.79345703	-8.34650908	0.47014160340000005	3.3328614200000004	-0.91552734	1.0375977	0.36621094	-0.5802001800000001	9.034375	1.8422851440000003	0.061035156	1.6479492	0	2.5157959260000005	9.382495108	-1.1639892572000001	0.18310547	0	-1.3427734	1549640746.472
-8.225683606	-0.4294677716	-3.6211670320000002	-0.24414062	0.7324219	-0.5493164	1.796826178	-7.4720217600000005	0.0	-0.18310547	-1.159668	0.8544922	5.8283202880000005	8.59892572	-0.553881839	0	0.61035156	-0.061035156	-8.2520018	0.6208740020000001	3.2228027160000003	-0.91552734	1.0375977	0.36621094	-0.5562744110000001	9.077441394000001	1.7776855040000001	0	1.2817383	-0.061035156	2.65576178	9.317895468000001	-0.6304443390000001	0.18310547	0	-1.3427734	1549640746.512
-9.06069339	-0.6890625	-4.4155028960000005	0.5493164	-0.24414062	0	1.9044922120000003	-7.644287140000001	0.10886230040000001	-0.12207031	-1.2817383	1.6479492	5.579492212	8.7795652	-0.6615478240000001	0.061035156	0.8544922	0.12207031	-8.265161240000001	0.8816650360000001	3.03020018	-0.7324219	0.7324219	0.12207031	-0.754858426	9.28798822	1.6365234620000002	-0.18310547	1.2817383	0	3.1689697480000003	9.189892572	-0.4139160144	0.12207031	-0.4272461	-1.5869141	1549640746.552
-9.31669928	0.0992919928	-4.396362320000001	0.4272461	-0.18310547	0.30517578	2.201171924	-8.12878444	-0.01076660144	-0.12207031	-1.3427734	2.380371	5.1751467600000005	9.012841754	-0.7213623200000001	0	0.79345703	0.30517578	-8.523559800000001	1.153222644	3.06848143	-0.4272461	0.5493164	0.061035156	-1.1340820288	9.5104982	1.534838858	-0.18310547	1.2817383	0	2.038476538	9.96508786	-1.1328857428	0.061035156	-0.5493164	-1.3427734	1549640746.592
-9.371728240000001	0.30744628600000007	-4.59375	-0.061035156	-0.30517578	0.061035156	2.7478759000000004	-8.89919429	-0.1040771466	-0.36621094	-1.0986328	3.1738281	4.9	9.676782248	-0.754858426	-0.061035156	0.48828125	0.4272461	-8.96140126	1.2094482428000002	3.1641846040000003	-0.4272461	0.5493164	0.061035156	-1.5575683900000001	10.180420320000001	1.465454074	-0.24414062	0.9765625	0.24414062	0.9175537140000001	10.087109620000001	-1.4020507200000003	0.061035156	-0.5493164	-1.3427734	1549640746.632
-9.31669928	-0.27275390380000003	-4.925122300000001	0.18310547	-0.30517578	0	3.464453076	-9.70310054	0.05144042932000001	-0.6713867	-0.61035156	3.479004	4.738500900000001	10.5488768	-0.7464843750000001	-0.18310547	0.24414062	0.48828125	-9.286792032000001	0.8421875000000001	3.42736821	0.24414062	-0.12207031	-0.48828125	-1.7621337860000001	10.839575180000002	1.7346191100000001	-0.12207031	-0.30517578	0.5493164	1.387695288	9.925610520000001	-1.415209964	-0.061035156	-0.61035156	-1.8920898	1549640746.672
-9.33942842	-0.492871106	-5.1177246400000005	0.7324219	0.18310547	0.24414062	3.976464856	-10.008153960000001	0.27155761780000004	-0.6713867	-0.24414062	3.112793	4.426269568	10.757030760000001	-0.6890625	-0.061035156	-0.30517578	0.7324219	-9.555957068	0.8242431610000001	3.665429712	0.24414062	-0.48828125	-0.4272461	-1.6616454680000001	10.7354982	2.1485351440000002	-0.12207031	-0.30517578	0.5493164	1.9164550720000002	10.235449280000001	-1.23696286	-0.61035156	0.12207031	-1.7089844	1549640746.712
-9.687548920000001	0.015551758180000002	-5.63691394	0.9765625	0.24414062	0.36621094	4.230078076	-10.21272014	0.2978759784	-0.5493164	-0.4272461	2.319336	4.06140126	10.534521760000002	-0.46655273560000005	0.24414062	-0.7324219	0.91552734	-9.89091754	0.8816650360000001	3.7814697480000006	0.24414062	-0.48828125	-0.4272461	-1.129296875	10.5919429	2.1341797120000003	-0.12207031	-0.6713867	0.24414062	2.644995108	10.93049272	-0.7823730432	-0.61035156	0.12207031	-1.7089844	1549640746.752
-9.865796220000002	0.500048822	-5.668017572	0.12207031	-0.30517578	0.5493164	4.510009784	-10.630224640000002	0.288305661	-0.61035156	-0.24414062	1.4648438	3.78984375	10.700806200000002	-0.11484375000000001	0.12207031	-0.4272461	0.30517578	-9.788037140000002	0.6328369110000001	3.770703076	0.4272461	0.24414062	-0.12207031	-0.805102536	10.922119600000002	1.905688498	-0.30517578	-1.0375977	-0.5493164	2.8483641200000003	10.80607878	-0.4103271466	-1.4648438	-0.18310547	-1.3427734	1549640746.792
-9.932788040000002	0.17944336060000002	-5.06867662	-0.6713867	-1.0986328	0.4272461	4.783959964000001	-10.228271760000002	0.49885253600000007	-0.61035156	-0.24414062	1.4648438	3.5553711060000004	10.461548020000002	0.211743161	-0.30517578	-0.30517578	-0.48828125	-9.4423098	0.5610595746000001	2.851953076	0.18310547	-0.9765625	-0.061035156	-1.161596646	10.57519568	1.73701178	-0.30517578	-1.0375977	-0.5493164	3.9130616000000003	10.328759980000001	0.8924316100000002	-2.6245117	-0.79345703	0.061035156	1549640746.832
-9.883740020000001	-0.891235324	-4.218115216	-1.159668	-0.7324219	0.30517578	4.783959964000001	-10.228271760000002	0.49885253600000007	-0.79345703	0.6713867	0.61035156	3.5553711060000004	10.461548020000002	0.211743161	-0.30517578	-0.30517578	-0.48828125	-9.4423098	0.5610595746000001	2.851953076	0.18310547	-0.9765625	-0.061035156	-1.161596646	10.57519568	1.73701178	-0.5493164	-1.0986328	-0.5493164	3.9130616000000003	10.328759980000001	0.8924316100000002	-2.6245117	-0.79345703	0.061035156	1549640746.872
-9.36933606	-2.19399411	-3.07805162	-1.2207031	-1.0375977	0.12207031	4.074560504000001	-9.66481929	0.47971191100000005	0.24414062	1.2207031	-1.4038086	3.6642334260000005	10.66252446	0.324194339	-1.0375977	-0.9765625	-0.79345703	-10.298852340000002	-0.6735107428000001	1.9786621400000002	0.36621094	-0.061035156	-0.24414062	-2.2239013580000004	10.21032698	2.616284146	-0.24414062	-1.0375977	-0.12207031	7.238745108000001	8.85493161	1.204663089	-4.211426	-1.8920898	2.380371	1549640746.912
-8.83698732	-2.18203125	-1.2860107820000002	-0.48828125	0.24414062	0.36621094	3.8448730040000005	-9.45427266	-0.1040771466	0.24414062	1.2207031	-1.4038086	3.86879892	10.097875900000002	0.0909179712	-0.8544922	-0.79345703	-0.30517578	-9.93039586	-1.312329074	1.239355432	0.24414062	-0.24414062	-0.4272461	-2.77180162	9.285595746	3.2275878600000003	-0.24414062	-1.0375977	-0.12207031	5.1356689300000005	9.78444838	1.068286142	-1.2817383	-0.6713867	6.1035156	1549640746.952
-10.01772464	-1.9224365020000003	-1.9403808900000001	0.36621094	1.7089844	0.30517578	3.58049321	-9.134863220000002	-1.000097644	1.4038086	1.2817383	-3.479004	3.817358426	9.614575180000001	0.0	-0.30517578	-0.18310547	0.4272461	-9.613378894	-1.3422363220000002	1.1962890380000002	0.24414062	-0.24414062	-0.4272461	-3.3412353240000003	8.77238768	3.3101317900000002	-0.4272461	-0.30517578	-0.24414062	1.358984424	13.8745607	-0.2189208966	-1.2817383	-0.6713867	6.1035156	1549640746.992
-10.4388179	-2.2071533540000003	-3.867602536	-0.18310547	-2.4414062	-0.061035156	3.19768071	-9.69233426	-1.808789038	1.4648438	1.2207031	-4.211426	3.2945800720000005	9.839477340000002	0.15671386780000002	-0.24414062	-0.48828125	0.8544922	-9.35617662	-1.113745108	1.66044928	0.12207031	-0.30517578	0.061035156	-3.2299804320000005	8.987719748	3.00986322	-0.24414062	-0.8544922	-0.12207031	0.2930908246	12.108837860000001	-0.893627896	4.9438477	-2.5634766	6.225586	1549640747.032
-8.0905027	-1.35419928	-1.77290036	-0.4272461	-1.0986328	0.48828125	2.807690396	-9.92441394	-2.410522464	1.5258789	0.8544922	-4.3945312	2.9907226440000003	9.375317392	0.3349609424	-0.5493164	-1.2207031	0.9765625	-8.70061052	-0.9797607428000001	1.5719238220000002	0.30517578	-0.36621094	-0.24414062	-2.73830571	8.484082068000001	2.9045898560000003	-0.24414062	-0.8544922	-0.12207031	1.9511474640000002	10.79770468	0.23686523560000003	1.159668	0.48828125	5.79834	1549640747.072
-7.585668930000001	-0.6543701080000001	-1.35419928	0.24414062	2.1362305	0.36621094	2.5564697480000005	-9.05471196	-2.674902356	1.5258789	0.8544922	-4.3945312	2.93330072	8.70061052	0.424682608	-0.61035156	-1.3427734	1.0375977	-8.609692392	-0.916357428	2.004980432	0.30517578	-0.36621094	-0.24414062	-2.366259784	8.03786592	3.081640576	0.061035156	-0.79345703	-0.061035156	1.599438498	10.05839856	-0.10288086060000001	1.159668	0.48828125	5.79834	1549640747.112
-8.564233426000001	-0.4450195288	-2.89382338	0.061035156	0.48828125	-0.18310547	2.410522464	-8.54389676	-2.6725097840000003	0.61035156	1.0986328	-4.0283203	2.8495605040000003	8.62524411	0.45100097840000003	-0.4272461	-1.159668	0.7324219	-8.497240920000001	-1.1472412140000001	2.0911132200000004	0.6713867	-0.24414062	-0.061035156	-1.94636232	8.226879892	3.361572284	0.30517578	-0.9765625	0	0.25480957460000003	8.72932158	0.2619873004	3.1738281	2.6855469	4.5776367	1549640747.152
-8.24243161	-0.36367187500000003	-2.19638678	-0.5493164	0.48828125	0.12207031	2.14973143	-8.44938948	-2.578002896	0.36621094	1.3427734	-3.2348633	2.8112792540000004	8.740087860000001	0.4605712860000001	-0.18310547	-1.0375977	0.30517578	-8.52954074	-1.7884521760000003	2.3255859620000003	0.6713867	-0.24414062	-0.061035156	-1.65805661	8.537914840000001	3.7563476440000003	0.30517578	-0.9765625	0	-1.982250998	8.33933107	-0.7979248200000001	2.380371	0.12207031	0.30517578	1549640747.192
-8.283105432000001	0.00478515625	-1.888940396	0	1.8310547	0.5493164	1.9702880400000002	-8.285498200000001	-2.45598143	0.36621094	1.3427734	-3.2348633	2.987133786	8.80947284	0.657958966	0.18310547	-0.48828125	-0.18310547	-8.407519568	-1.9284179320000001	2.4727295320000002	0.5493164	0.061035156	-0.12207031	-1.670019568	8.711376800000002	3.9298096040000003	0.36621094	-0.48828125	-0.12207031	-1.2716552520000002	7.238745108000001	1.032397464	2.380371	0.12207031	0.30517578	1549640747.232
-9.11572284	1.1604003600000001	-2.62705072	0	1.6479492	0.7324219	1.911669928	-8.357275360000001	-2.2478271760000004	0.18310547	1.159668	-1.6479492	3.402246106	9.081030252000001	1.100585962	0.4272461	0.18310547	-0.6713867	-8.431445288	-1.7896484620000002	2.32319339	0.061035156	-0.91552734	-0.061035156	-1.7609375	8.972167932000001	3.9130616000000003	0.12207031	-0.30517578	0.18310547	3.435742212	6.0568116000000005	0.8362060700000001	2.380371	-0.79345703	-0.7324219	1549640747.272
-10.772583360000002	1.2907959260000001	-4.167871106000001	-0.7324219	3.1738281	-0.12207031	1.801611322	-8.720947480000001	-2.1485351440000002	0.18310547	1.159668	-1.6479492	3.8556396760000005	9.753344748	1.44870607	0.30517578	0.6713867	-0.91552734	-9.266455072	-1.8662109620000003	3.213232428	0.061035156	-0.91552734	-0.061035156	-1.7896484620000002	9.484179712000001	4.078149460000001	0.12207031	-0.30517578	0.18310547	9.693530252	9.67080072	1.9009033540000002	1.2207031	-1.3427734	-0.6713867	1549640747.312
-12.011938400000002	1.5683349640000002	-4.539917032	-1.4038086	-1.5258789	0.061035156	1.7944336060000001	-9.700707968000001	-2.013354532	0.18310547	-0.18310547	-0.4272461	4.1690673920000005	10.266552520000001	1.6688232820000002	0.18310547	0.061035156	-0.8544922	-9.024804712	-1.808789038	3.131884784	-0.18310547	-0.48828125	0.18310547	-1.6927490020000002	10.039258180000001	4.082934604	0.30517578	-0.36621094	0.24414062	10.5058107	9.471020468	2.121020468	1.2207031	-1.3427734	-0.6713867	1549640747.352
-11.4078125	0.1579101538	-4.048242212	-1.7700195	0.30517578	0.5493164	1.7896484620000002	-10.149316100000002	-1.9164550720000002	0.18310547	-0.79345703	0.12207031	4.70859375	10.70917932	1.752563498	0.12207031	0	-0.91552734	-10.01652806	-1.6748047120000003	3.849658246	-0.5493164	-1.7089844	0.24414062	-1.3254882200000002	10.68884236	3.8640135800000004	0.30517578	-0.36621094	0.61035156	1.5013427520000002	9.448290740000001	-2.87707518	-0.8544922	2.2583008	-0.48828125	1549640747.392
-10.78215306	-3.0947998200000004	-4.5088134	-0.9765625	-2.1972656	-0.12207031	1.8398925720000001	-9.999779860000002	-1.435546924	-0.18310547	-0.91552734	0.91552734	5.32348642	11.229565200000001	1.717871106	-0.061035156	0.7324219	-1.159668	-10.393359620000002	-0.984545926	3.28022464	-0.5493164	-1.7089844	0.24414062	-0.9390869110000001	11.380298020000001	3.5589599640000005	0.30517578	-0.36621094	0.61035156	2.3997558900000002	10.10983876	3.458471646	2.0751953	1.159668	-1.5258789	1549640747.432
-9.926807100000001	-4.00517572	-4.51120607	2.1362305	-0.91552734	0.61035156	1.8638183900000003	-9.766503894000001	-0.9283202880000001	-0.18310547	-0.91552734	0.91552734	5.888134980000001	11.59204074	1.6736084260000001	-0.24414062	1.5869141	-1.159668	-11.347998200000001	0.08015136780000001	3.8353027160000006	-0.5493164	-1.7089844	0.12207031	-0.9725830072	11.36354982	2.749072284	0.18310547	0.18310547	1.0986328	3.9166503600000007	12.26196286	0.9582275360000001	2.0751953	1.159668	-1.5258789	1549640747.472
-8.049829074	-2.081542932	-3.65944838	0.48828125	-1.4038086	0.4272461	1.9176513580000003	-9.088207968	-0.6053222644	-0.24414062	-1.0986328	1.7700195	5.996997300000001	10.80727536	1.4068359620000002	-0.6713867	1.953125	-0.12207031	-10.070361420000001	0.754858426	2.060009784	-0.30517578	-0.12207031	0.18310547	-1.4068359620000002	10.140942000000003	1.9104736420000001	-0.36621094	0.91552734	1.3427734	2.8471679320000005	9.88732878	-2.1485351440000002	-0.18310547	-3.6010742	-2.8076172	1549640747.512
-7.583276260000001	-1.6688232820000002	-3.737207068	0.6713867	1.6479492	0.36621094	2.1604980040000004	-8.338134980000001	-0.3158203076	-0.61035156	-1.3427734	2.6855469	5.310326980000001	10.24980432	0.729736322	-0.6713867	1.953125	-0.12207031	-9.96030252	0.6220702880000001	2.222705072	-0.30517578	-0.12207031	0.18310547	-2.0157471040000003	9.58825679	1.24294429	-0.8544922	1.5258789	0.9765625	1.7441894960000002	9.363354532	-1.714282248	0.79345703	0.36621094	-2.380371	1549640747.552
-9.11452626	-1.2704589660000003	-5.414404254	0.30517578	0	0.5493164	2.503832968	-8.87407248	-0.015551758180000002	-0.61035156	-1.3427734	2.6855469	4.55546875	10.93049272	-0.007177734620000001	-1.4038086	1.4038086	1.3427734	-9.419580072	0.385205072	2.451196286	-0.061035156	0	-0.12207031	-2.0157471040000003	9.58825679	1.24294429	-1.2817383	1.2817383	0.79345703	1.7441894960000002	9.363354532	-1.714282248	0.79345703	0.36621094	-2.380371	1549640747.592
-8.844164840000001	-0.6208740020000001	-4.91555162	-0.18310547	-1.4038086	0.5493164	2.721557608	-9.43513179	0.27395019960000005	-0.5493164	-0.6713867	3.112793	4.099682608	10.463940200000001	-0.707006839	-1.8920898	-0.6713867	2.0751953	-8.466137680000001	0.36367187500000003	2.4356445680000003	-0.24414062	-0.30517578	-0.30517578	-2.43205571	10.4208741	1.378125	-0.9765625	0.48828125	1.3427734	2.2801269960000004	9.573901260000001	-1.62575679	-0.18310547	-0.61035156	-2.5024414	1549640747.632
-7.73161592	-0.3229980432	-3.517089856	0.48828125	-0.061035156	0.24414062	2.767016574	-8.704199280000001	0.211743161	-0.24414062	-1.4038086	2.4414062	3.935791034	8.892016574000001	-1.119726538	-1.8920898	-0.6713867	2.0751953	-8.278320288000002	0.458178714	2.783764676	-0.24414062	-0.30517578	-0.30517578	-1.315917932	8.380004892	2.060009784	-0.6713867	0.48828125	1.3427734	2.2801269960000004	9.573901260000001	-1.62575679	-0.061035156	-1.2207031	-2.9296875	1549640747.672
-7.607201980000001	-0.16508788940000002	-3.4321533540000004	1.0375977	1.2207031	-0.12207031	3.0230224640000003	-8.21970198	0.17585449280000004	-0.24414062	-1.4038086	2.4414062	3.7384033540000003	8.14672824	-1.1556152160000002	-1.2207031	-1.159668	2.9296875	-7.9601074280000015	0.49645996400000003	2.7323242800000003	-0.18310547	-0.30517578	-0.18310547	-0.775195288	7.881152160000001	1.9571288940000002	-0.91552734	0.24414062	0.79345703	2.141357428	9.30234375	-1.3446288940000002	0.48828125	-1.3427734	-2.8686523	1549640747.712
-8.085717752	0.2069580072	-4.487280252000001	0.36621094	0.36621094	-0.30517578	3.2562989200000003	-8.182617212	0.17824707460000003	-0.30517578	-1.0375977	1.7700195	3.285009784	7.86560054	-1.068286142	-0.18310547	0.36621094	2.2583008	-8.01992212	0.5096191394	2.958422824	-0.061035156	-0.12207031	0	-0.17585449280000004	8.036669928	1.95234375	-0.6713867	0.061035156	0.30517578	2.56245108	9.000878894000001	-0.6220702880000001	0.24414062	-0.6713867	-2.9296875	1549640747.752
-8.235253894000001	0.42707518000000005	-4.7612304320000005	-0.061035156	-0.24414062	-0.5493164	3.33645018	-8.21970198	0.08015136780000001	-0.24414062	-0.61035156	1.5258789	2.9010009000000005	7.6729982	-0.955834964	-0.18310547	0.36621094	2.2583008	-8.15390625	0.5526855432	3.1534179320000004	-0.061035156	-0.12207031	0	0.17106933900000001	8.24960962	2.00856929	-0.4272461	0.18310547	0.30517578	2.5791992800000005	8.992504892	-0.5036376800000001	0.12207031	-0.061035156	-2.5634766	1549640747.791
-8.430249100000001	0.2380615216	-4.62246106	0.12207031	0	-0.4272461	3.4381347840000003	-8.32976088	0.2033691394	-0.36621094	-0.30517578	1.2817383	3.0158447480000006	7.738793930000001	-0.86850589	-0.061035156	-0.36621094	0.36621094	-8.072558606000001	0.47851562500000006	3.3508057100000004	0	0.12207031	0.061035156	0.1387695288	8.595336960000001	2.1162353240000003	0.12207031	0.30517578	0.30517578	2.369848642	9.32866214	-0.9031982428000002	-0.061035156	0.061035156	-2.0141602	1549640747.832
-8.9410643	-0.096899411	-4.482495108	0.30517578	-0.48828125	-0.36621094	3.5541748200000005	-8.48049321	0.34094239200000004	-0.36621094	-0.18310547	0.8544922	3.541015576	8.05700679	-0.724951178	0.24414062	-0.36621094	-0.36621094	-8.322582968	0.5790038940000001	3.458471646	-0.12207031	-0.48828125	0.24414062	0.1387695288	8.595336960000001	2.1162353240000003	0.4272461	0.4272461	0.18310547	1.720263678	9.382495108	-1.25729982	-0.61035156	-0.5493164	-1.7089844	1549640747.871
-8.839379892	0.4103271466	-4.8796630400000005	-0.12207031	0.18310547	-0.30517578	3.4931639400000005	-8.86928714	0.38640135800000003	-0.36621094	-0.18310547	0.8544922	3.966894568	9.1276857	-0.6005371106	0.24414062	-0.36621094	-0.36621094	-9.266455072	0.30385742800000004	4.03747554	-0.12207031	-0.48828125	0.24414062	-0.0693847644	10.13735324	2.433251996	0.61035156	0.12207031	0.061035156	1.9164550720000002	9.80478534	-0.90678714	-0.7324219	-0.48828125	-1.8310547	1549640747.911
-9.030786240000001	0.73332518	-5.37731929	-0.36621094	-0.24414062	0	3.4931639400000005	-8.86928714	0.38640135800000003	-0.30517578	-0.18310547	0.30517578	4.356884784	10.14213858	-0.3971679712	0.4272461	-0.36621094	-1.0375977	-9.32866214	-0.026318359620000002	4.518383786	-0.061035156	-0.48828125	0.12207031	0.03349609424	11.04892572	2.8088867800000004	0.6713867	-0.61035156	-0.18310547	2.104272464	10.01652806	-0.961816394	-0.7324219	-0.91552734	-1.7700195	1549640747.952
-9.325073380000001	0.7955322480000001	-5.50771466	-0.18310547	-0.30517578	0.8544922	3.3197021760000003	-9.441113220000002	0.14235839660000002	-0.061035156	-0.24414062	-0.061035156	4.978955072	10.66970198	0.27514648560000005	1.2817383	0.30517578	-2.0141602	-8.9494384	0.4904785144	4.00158696	-0.6713867	-0.61035156	-0.061035156	-0.500048822	11.304932100000002	2.7299316100000004	0.7324219	-0.24414062	-0.7324219	3.363964856	10.36823732	-1.040771466	-1.7089844	0.061035156	-1.5258789	1549640747.991
-10.155298020000002	0.21652832460000004	-5.44191893	-1.2207031	-0.5493164	0.5493164	3.366357428	-9.858617720000002	-0.02990722644	0.061035156	-0.18310547	-0.79345703	5.402441394	11.239135880000001	1.0754638580000002	1.2817383	0.30517578	-2.0141602	-9.49375	0.6854736419999999	3.84367662	-0.6713867	-0.61035156	-0.061035156	-1.447509784	11.255884080000001	2.5540771760000003	0.061035156	-0.18310547	-0.91552734	5.784057608	10.412500000000001	0.27873535340000005	-2.0751953	-0.79345703	-1.0986328	1549640748.031
-10.6421875	-1.299169928	-4.489672824	-1.6479492	-0.9765625	-0.36621094	3.366357428	-9.858617720000002	-0.02990722644	0.061035156	-0.18310547	-0.79345703	5.10217302	11.54777806	1.509716754	0.61035156	0.7324219	-1.6479492	-11.300146760000002	0.2380615216	4.1786376800000005	-0.30517578	-1.4648438	0.12207031	-1.39606929	11.0501223	2.702417032	-0.24414062	-0.91552734	-0.61035156	7.155004892	9.933984620000002	2.1880126800000004	-3.2348633	-1.7700195	0.4272461	1549640748.072
-9.90527356	-2.7969239200000002	-2.5385253600000004	-0.79345703	-1.2817383	0	3.92023912	-11.10275908	-0.5036376800000001	0.12207031	1.159668	-0.91552734	4.722949280000001	11.26425818	1.4606689300000002	0	-1.159668	-0.9765625	-11.35158696	-0.8254394568000001	3.7742920320000004	0.61035156	1.953125	-0.36621094	-1.39606929	11.0501223	2.702417032	0	-1.159668	-0.7324219	6.13217752	9.011645468000001	0.1244140625	-3.540039	-1.2817383	3.7231445	1549640748.111
-8.939868210000002	-1.7657226440000002	-1.2058593750000002	0.79345703	2.746582	0.79345703	4.062597644	-9.94953624	-0.5371337860000001	0.12207031	1.159668	-0.91552734	4.883251996	9.770092752000002	1.375732428	0	-1.159668	-0.9765625	-9.59782698	-0.879272464	1.7597412140000002	0.61035156	1.953125	-0.36621094	-2.336352536	9.011645468000001	3.19768071	0.24414062	-0.30517578	-1.159668	3.5087158540000005	12.787134080000001	1.227392572	-2.0751953	0.9765625	6.8969727	1549640748.151
-10.82522014	-1.2417480040000002	-3.54580072	1.2207031	2.0141602	0.061035156	4.062597644	-9.94953624	-0.5371337860000001	0.061035156	2.1362305	-1.8920898	4.883251996	9.770092752000002	1.375732428	0.061035156	-0.9765625	-0.30517578	-9.59782698	-0.879272464	1.7597412140000002	0.30517578	0.9765625	-0.24414062	-2.336352536	9.011645468000001	3.19768071	0	0.24414062	-0.9765625	3.5087158540000005	12.787134080000001	1.227392572	1.2207031	2.746582	7.446289	1549640748.191
-10.44240764	-0.7010253600000002	-4.256396466	-1.0375977	-4.0893555	-0.061035156	3.31252446	-10.100268080000001	-1.297973642	1.159668	1.6479492	-3.8452148	3.8640135800000004	10.02490216	0.8278320288	-0.30517578	-0.6713867	0.48828125	-8.968579074	-1.4116211060000001	2.031298822	0.4272461	0.061035156	0	-3.0983885800000004	8.76042482	2.843579074	-0.12207031	-1.0375977	-0.24414062	0.5526855432	11.365942000000002	-0.42109375000000004	-0.061035156	-3.112793	5.859375	1549640748.231
-8.05102536	-0.3517089856000001	-1.8279297120000002	-0.6713867	0.5493164	0.18310547	3.0469483800000003	-9.839477340000002	-1.830322284	1.159668	1.6479492	-3.8452148	3.6415038940000004	9.445898560000002	0.5060302716	-0.30517578	-0.6713867	0.48828125	-8.716162140000002	-1.4570800720000001	2.45598143	0.4272461	0.061035156	0	-1.874584964	9.05471196	3.28022464	0.30517578	-0.79345703	0	1.667626996	10.245019960000002	0.5227783246000001	-0.4272461	-2.8076172	5.065918	1549640748.271
-8.16826178	-0.1614990216	-2.7861572480000003	-0.6713867	0.061035156	-0.61035156	3.0469483800000003	-9.839477340000002	-1.830322284	1.3427734	0.61035156	-4.1503906	3.6415038940000004	9.445898560000002	0.5060302716	-0.18310547	-1.2207031	0.61035156	-8.716162140000002	-1.4570800720000001	2.45598143	0.24414062	0	-0.18310547	-1.874584964	9.05471196	3.28022464	0.24414062	-0.12207031	-0.18310547	1.667626996	10.245019960000002	0.5227783246000001	2.319336	2.380371	4.5166016	1549640748.311
-7.8548342600000005	-0.21652832460000004	-2.345922824	-0.36621094	-0.30517578	-0.48828125	2.816064496	-8.05222194	-2.296875	0.8544922	0.24414062	-4.4555664	3.5900634000000005	8.44819339	0.6974365020000001	0.61035156	0.36621094	0.61035156	-8.082128894	-1.300366214	2.588769568	0.061035156	0.18310547	0.12207031	-1.605419928	8.28669429	3.28022464	0.061035156	-0.4272461	-0.24414062	0.500048822	8.048632788	1.1855224640000002	2.9296875	5.432129	3.540039	1549640748.351
-7.8847409200000005	-0.1674804712	-2.044457968	-0.061035156	1.8920898	0	2.445214856	-7.564135880000001	-2.3255859620000003	0.5493164	0.5493164	-3.6621094	3.249121106	8.424267572	0.9570312500000001	0.61035156	0.36621094	0.61035156	-8.165869110000001	-1.540820288	2.7945312500000004	0.061035156	0.18310547	0.12207031	-1.272851538	8.13955072	3.446508786	0	-0.12207031	-0.4272461	-0.1315917932	8.19816893	0.18901367800000002	3.6010742	4.211426	2.380371	1549640748.391
-8.637207068	0.763232428	-2.9679932100000004	0.36621094	1.5869141	0.061035156	2.104272464	-7.217211960000001	-2.3219971040000003	0.24414062	0.48828125	-2.5634766	3.3292724640000007	8.63959964	1.2034667932	0.4272461	-0.061035156	0.4272461	-8.113232428000002	-1.3769287140000002	2.9739746400000002	-0.24414062	0.12207031	0.12207031	-1.41640625	8.45896016	3.48957518	0.30517578	0.12207031	-0.4272461	1.516894568	6.993505890000001	1.349414038	1.0986328	-0.7324219	0.18310547	1549640748.431
-9.67438948	1.0862304712000002	-3.517089856	-0.36621094	1.7089844	-0.061035156	2.0564209260000004	-7.428955072	-2.215527356	0.24414062	0.48828125	-2.5634766	3.8388915740000003	9.20065944	1.4020507200000003	0.24414062	-0.24414062	-0.18310547	-8.451782248	-1.1879150360000001	3.243139676	-0.36621094	-0.61035156	0.36621094	-1.41640625	8.45896016	3.48957518	0.4272461	0	-0.30517578	3.734814496	8.01992212	1.53125	2.8686523	2.319336	-0.24414062	1549640748.471
-10.90178264	0.9271240020000001	-4.201367212	-1.2207031	0.36621094	-0.36621094	2.390185504	-7.986425720000001	-2.098291034	0.12207031	-0.36621094	-0.4272461	4.401147464000001	9.750951980000002	1.579101538	0.24414062	-0.24414062	-0.18310547	-9.03796376	-0.9211425720000002	3.7336182100000004	-0.36621094	-0.61035156	0.36621094	-1.388891574	9.53442392	3.5601562500000004	0.4272461	-0.18310547	-0.061035156	6.510205072	9.02241214	2.7012207459999997	0.9765625	1.7700195	-1.0375977	1549640748.511
-10.58835414	1.006079074	-3.0230224640000003	-0.91552734	-0.5493164	-0.061035156	3.2275878600000003	-8.25319838	-1.61977536	0	-0.91552734	-0.061035156	5.010058606	9.997387680000001	1.65805661	0.18310547	-0.12207031	-0.24414062	-8.77836911	-0.7476806610000001	3.59484874	-0.24414062	-0.24414062	0.36621094	-1.723852536	9.669604532000001	3.4154052520000002	0.4272461	0.061035156	-0.12207031	8.509204074000001	8.719750900000001	1.2549072479999999	0.48828125	-2.6855469	-0.6713867	1549640748.551
-10.03207968	-0.6830810700000001	-3.4297608800000003	-1.4038086	-0.18310547	0.18310547	4.40473642	-8.290283246000001	-0.6615478240000001	0	-0.91552734	-0.061035156	5.86779802	10.558447480000002	1.6149902160000003	-0.5493164	-0.9765625	0.7324219	-9.375317392	-0.9331054712000001	3.741992212	-0.061035156	0.061035156	0.36621094	-1.723852536	9.669604532000001	3.4154052520000002	0.4272461	-0.061035156	-0.18310547	1.4618652160000003	8.545092752	-1.8375000000000001	-0.79345703	-0.4272461	-1.3427734	1549640748.591
-10.322778060000001	-3.24194339	-4.510009784	0.8544922	-0.12207031	-0.061035156	5.879760880000001	-8.72692842	0.49885253600000007	-0.061035156	-1.4648438	0	6.90617662	11.394653060000001	1.676000998	-0.5493164	-0.9765625	0.7324219	-10.48786592	-0.5825927716	3.3412353240000003	-0.061035156	-1.0986328	0	-1.814770468	11.464038040000002	3.1127441100000004	0.36621094	-0.61035156	0.12207031	6.9839357	10.49863318	1.947558606	0.48828125	-2.6855469	-2.9907227	1549640748.631
-10.73071286	-2.9368896760000003	-5.0626952880000005	2.8076172	-1.0375977	0.4272461	7.493554712000001	-9.16835962	0.660351538	0.4272461	-2.1972656	-0.30517578	8.246020468000001	11.9772464	1.5898682100000001	-0.79345703	-0.9765625	1.159668	-11.651855040000001	0.5323486420000001	4.270751996	-0.36621094	-1.0986328	-0.18310547	-1.8458740020000002	11.8157473	2.51459964	0.24414062	-0.4272461	0.36621094	4.859326080000001	11.833691100000001	2.1437500000000003	4.8217773	-0.061035156	0.91552734	1549640748.671
-9.031982428000001	-0.783569339	-4.006372104	0.30517578	-1.0375977	0.30517578	9.766503894000001	-8.774780252000001	0.8158691100000001	2.4414062	-4.272461	-2.380371	9.28798822	11.379101440000001	1.2202148560000001	-2.1362305	-1.7700195	4.333496	-10.13496106	0.8541503600000001	2.190405252	-0.18310547	0.36621094	0.12207031	-1.8458740020000002	11.8157473	2.51459964	0.18310547	0.12207031	0.4272461	2.85913089	9.376513580000001	-1.7752929320000002	-0.9765625	-1.3427734	-0.91552734	1549640748.711
-8.42666034	-1.412817392	-4.946655252000001	0.18310547	1.159668	-0.61035156	11.64946286	-7.046142572	1.318310504	1.8920898	-2.4414062	-4.211426	9.58347194	10.35029254	0.31103514400000004	-2.1362305	-1.7700195	4.333496	-10.17683058	0.24763183900000002	1.9702880400000002	0.30517578	1.3427734	0.12207031	-1.5970459260000003	9.9782473	1.2788329680000001	-0.30517578	0.6713867	0.30517578	3.4393310700000006	9.33942842	-1.4391357820000001	0.4272461	-0.6713867	-1.159668	1549640748.751
-9.418384080000001	-2.4356445680000003	-6.107055710000001	-0.4272461	-2.5024414	-0.91552734	12.228466460000002	-6.267358426	1.4810058900000003	1.8920898	-2.4414062	-4.211426	10.02609874	9.939965560000001	-0.778784146	-2.0141602	-2.380371	6.0424805	-10.44240764	0.30744628600000007	1.6879638580000003	-0.12207031	0.061035156	-0.24414062	-1.1472412140000001	10.462744600000002	1.2477295320000001	-0.7324219	0.6713867	0.36621094	1.610205072	10.5058107	-0.6364257788	1.7089844	1.8920898	-1.2207031	1549640748.791
-8.597729532	-2.09948732	-4.1499266200000005	-0.79345703	-1.4648438	-0.4272461	11.62434056	-6.24702176	1.0934082068000002	1.7700195	-1.7089844	-6.0424805	9.62653804	9.140844748000001	-1.6688232820000002	-2.319336	-1.4038086	7.446289	-10.44240764	0.30744628600000007	1.6879638580000003	-0.7324219	0.12207031	-0.12207031	-1.1472412140000001	10.462744600000002	1.2477295320000001	-0.7324219	0.8544922	1.0375977	1.6532714660000003	9.713867212	-1.239355432	0	0.4272461	-1.2817383	1549640748.831
-8.26276857	-1.9738769960000002	-3.541015576	0.36621094	1.159668	-0.12207031	10.43164038	-5.571118210000001	0.24763183900000002	1.7089844	-1.8920898	-7.019043	9.54399411	7.7328125000000005	-1.758544928	-2.319336	-1.4038086	7.446289	-9.212622300000001	0.6352294928000001	1.5336425720000002	-0.6713867	1.7089844	-0.18310547	-0.9414794928000001	9.209033246	1.4546875000000001	-0.5493164	1.5869141	1.5869141	2.5313476440000002	9.56552716	-1.8004150360000002	-0.061035156	-0.8544922	-1.3427734	1549640748.871
-8.585766574	-1.758544928	-4.653564496	0.4272461	-0.30517578	-0.36621094	10.43164038	-5.571118210000001	0.24763183900000002	1.7089844	-1.8920898	-7.019043	8.8561277	6.853539840000001	-1.60183107	-1.0375977	-2.1972656	7.6904297	-9.043945288000002	1.06589357	1.35419928	-0.6713867	0.5493164	-0.12207031	-1.1472412140000001	8.903979532000001	1.214233426	-0.91552734	2.0751953	1.8920898	3.3149170320000003	9.2724366	-1.1209228240000002	0.12207031	-0.8544922	-1.7089844	1549640748.911
-8.365649460000002	-1.7681152160000002	-4.26118161	0.6713867	-0.4272461	-0.12207031	9.228173920000001	-4.425073380000001	-0.0837402356	0.7324219	-1.0375977	-6.591797	7.594042932000001	6.580786240000001	-1.4606689300000002	-0.061035156	-0.30517578	7.385254	-8.647973740000001	1.620971646	0.900805661	-0.24414062	1.4038086	-0.061035156	-1.1472412140000001	8.903979532000001	1.214233426	-1.3427734	1.7089844	2.8076172	3.109155252	9.14323732	-0.8924316100000002	0.48828125	0.24414062	-1.7089844	1549640748.951
-8.34411592	-1.9044922120000003	-4.011157248000001	0.7324219	1.0375977	0.18310547	7.373925720000001	-3.6151855040000007	-1.1604003600000001	-0.12207031	-0.7324219	-5.554199	6.689648560000001	6.304443390000001	-1.264477536	0.24414062	0.5493164	6.225586	-8.6766848	1.9966064300000002	1.1316894568000002	0	0.5493164	-0.061035156	-1.3984619600000001	9.43273912	1.038378894	-1.6479492	1.953125	3.6010742	2.7048096040000003	9.253295926000002	-0.52995607	0.48828125	0.12207031	-1.4648438	1549640748.991
-8.674292032	-1.963110324	-4.527954074	1.2207031	0.48828125	0.12207031	6.725537140000001	-3.625952176	-1.238159146	-1.2817383	-0.061035156	-3.90625	6.232665740000001	6.127392572	-0.9343017572	0.4272461	-0.18310547	4.699707	-8.94584964	1.7645263580000001	1.4331542540000002	0.91552734	0.12207031	-0.12207031	-0.693847644	9.853833360000001	1.268066394	-1.6479492	1.5869141	4.1503906	2.7048096040000003	9.253295926000002	-0.52995607	0.18310547	-0.24414062	-0.91552734	1549640749.031
-8.64558107	-1.851855432	-4.49086911	1.4648438	0.4272461	0.18310547	5.75534694	-3.81616214	-1.221411142	-1.953125	1.2207031	-0.9765625	6.0855226600000005	6.000586060000001	-0.35529785340000003	0.24414062	-0.12207031	2.9296875	-9.30952176	1.268066394	1.7776855040000001	1.3427734	0	-0.24414062	-0.693847644	9.853833360000001	1.268066394	-1.4038086	1.4648438	4.211426	2.5995362400000004	9.43752446	-0.9881347840000001	-0.12207031	-1.159668	-0.6713867	1549640749.071
-8.712573380000002	-1.471435504	-4.3329589660000005	1.3427734	0.5493164	-0.061035156	5.39646016	-3.89272464	-0.9187500000000001	-1.7089844	0.9765625	0.18310547	6.095092752000001	5.959912140000001	0.19140625	0.61035156	0.18310547	0.6713867	-9.54997554	0.48808594240000003	2.2071533540000003	1.4648438	0.12207031	-0.24414062	0.8421875000000001	9.57629393	2.5265625000000003	-1.2207031	1.4648438	3.4179688	2.85075679	9.23535144	-0.955834964	-0.4272461	-1.0986328	-0.24414062	1549640749.111
-9.262865920000001	-1.33386232	-4.395166034	0.91552734	0.24414062	-0.12207031	6.221899460000001	-4.245629892	-0.7823730432	-1.7089844	0.9765625	0.18310547	7.107153060000001	5.96708966	0.44621582460000003	0.6713867	0.061035156	-0.61035156	-9.846654860000001	-0.18901367800000002	2.0253173920000003	1.3427734	0.79345703	-0.12207031	0.7141846040000002	9.004467752000002	2.976367212	-0.7324219	1.4648438	2.380371	3.0983885800000004	9.64328624	-0.678295926	-0.6713867	-0.61035156	-0.12207031	1549640749.15
-9.24013678	-0.98334964	-4.398754892	0.4272461	-0.7324219	-0.30517578	6.9671875000000005	-4.539917032	-0.3911865216	-1.8920898	2.0141602	1.0986328	8.845361420000001	6.2374510800000005	0.7979248200000001	0.36621094	-0.5493164	-0.9765625	-9.846654860000001	-0.18901367800000002	2.0253173920000003	0.7324219	0.6713867	-0.24414062	0.7141846040000002	9.004467752000002	2.976367212	-0.4272461	1.159668	1.2817383	2.9572264400000003	9.581079074	-0.7273437500000001	-0.5493164	-0.24414062	0.12207031	1549640749.19
-8.771191394	-0.9773681610000001	-3.6642334260000005	0.30517578	-0.061035156	-0.36621094	7.725634980000001	-4.720556610000001	-0.44980469240000004	-2.1362305	0.4272461	0.6713867	8.850146760000001	6.270947480000001	0.849365216	0.12207031	0.91552734	-0.61035156	-9.81196286	-0.5778076080000001	1.7214599640000001	0.6713867	1.2207031	-0.24414062	0.6005371106	9.56552716	3.625952176	0.061035156	0.30517578	0.4272461	2.77180162	9.394457968000001	-0.6663330072	-0.4272461	-0.36621094	0.12207031	1549640749.23
-9.177929712000001	-1.168774411	-3.62475589	0.36621094	0.18310547	-0.36621094	8.730517572	-4.38439946	-0.21054687500000002	-2.1362305	0.4272461	0.6713867	10.11701628	5.368945288000001	1.3422363220000002	-0.24414062	-1.4038086	-0.24414062	-9.485375900000001	-0.48090820680000007	1.1807373200000002	0.36621094	1.0986328	-0.24414062	0.517993161	9.265259080000002	3.829321286	0.4272461	-0.18310547	-0.4272461	2.6641358800000003	9.45427266	-0.8242431610000001	-0.7324219	0.061035156	0.30517578	1549640749.27
-9.47341304	-1.388891574	-3.667822284	0.4272461	-0.18310547	-0.18310547	9.19348143	-3.8963134000000004	0.6447998200000001	-1.0986328	1.4648438	-0.24414062	10.48786592	4.965795926	1.4750244600000002	0.18310547	-1.4648438	0	-9.485375900000001	-0.48090820680000007	1.1807373200000002	0.18310547	0.9765625	-0.24414062	0.517993161	9.265259080000002	3.829321286	0.24414062	-0.30517578	-0.91552734	2.286108426	9.777270468000001	-0.49526367800000004	-0.48828125	0	0.061035156	1549640749.31
-9.273632788	-1.35419928	-3.202465854	0.36621094	0	-0.061035156	9.2724366	-3.4931639400000005	0.42707518000000005	-1.0986328	1.4648438	-0.24414062	9.651660340000001	4.04584964	0.8254394568000001	0.12207031	-1.0375977	0.4272461	-9.469824280000001	-0.31103514400000004	1.0443603240000001	0.24414062	0.30517578	-0.12207031	1.0096679712	9.86699182	3.9525389400000006	0	-1.0375977	-1.0375977	2.253808606	9.5703125	-0.05981445288	-0.4272461	0.18310547	-0.18310547	1549640749.35
-9.283202880000001	-1.2477295320000001	-3.3244873200000002	0.48828125	0.12207031	-0.12207031	9.94355432	-2.14973143	-0.7572509980000001	-1.4648438	-3.0517578	-0.79345703	10.34909694	3.5242675720000003	-1.0144531250000002	-0.12207031	-0.8544922	0.18310547	-9.38010234	-0.4067382788	1.03957518	0.30517578	0.24414062	-0.18310547	1.2656738220000001	9.61816394	4.020727536	-0.24414062	-1.0375977	-0.8544922	2.636621106	9.449487320000001	0.154321286	-0.36621094	-0.48828125	-0.30517578	1549640749.39
-9.206640380000001	-1.153222644	-3.3448242800000005	0.36621094	0.061035156	0	9.479394568	-1.1424560700000002	-0.424682608	-1.4648438	-3.0517578	-0.79345703	10.34909694	3.5242675720000003	-1.0144531250000002	0.8544922	-2.1362305	0.061035156	-9.38010234	-0.4067382788	1.03957518	0.48828125	0	-0.30517578	1.2656738220000001	9.61816394	4.020727536	-0.36621094	-0.5493164	-0.9765625	2.636621106	9.449487320000001	0.154321286	-0.36621094	-0.5493164	-0.30517578	1549640749.43
-9.27961412	-1.2513183900000002	-3.435742212	0.4272461	0.12207031	0	9.920825180000001	-1.5910644960000002	-0.43186035340000006	-0.79345703	1.0986328	-0.36621094	11.25349092	3.1773437500000004	-0.2033691394	-0.061035156	0.91552734	0.12207031	-9.47460962	-0.647192392	1.23696286	0.36621094	-0.061035156	-0.24414062	1.246533246	8.735302520000001	3.905883786	-0.36621094	-0.36621094	-0.61035156	3.019433606	9.49255342	0.1196289038	-0.36621094	-0.4272461	-0.30517578	1549640749.47
-9.34541034	-1.1352783540000002	-3.402246106	0.24414062	-0.12207031	0.061035156	10.23903804	-1.84946286	-0.592163089	-0.79345703	1.0986328	-0.36621094	12.068163940000002	3.1378662140000007	-0.8673096040000001	-0.79345703	-0.061035156	0.8544922	-9.555957068	-0.8194580072000001	1.387695288	0.36621094	-0.12207031	-0.24414062	0.9821533540000001	8.96977536	4.044653354	-0.061035156	-0.4272461	-0.36621094	3.1366699280000003	9.438720746000001	0.2954833966	-0.24414062	-0.36621094	-0.36621094	1549640749.51
-9.343017572	-0.8637207068000001	-3.4237792540000007	0.12207031	0.12207031	0.061035156	10.96279254	-2.082739218	-2.058813498	-1.7700195	-1.4648438	-1.4038086	12.321777160000002	4.027905252	-0.5036376800000001	0	-1.3427734	1.5258789	-9.555957068	-0.8194580072000001	1.387695288	0.36621094	-0.12207031	-0.18310547	0.9821533540000001	8.96977536	4.044653354	0.12207031	-0.91552734	-0.24414062	2.93330072	9.47460962	0.1256103534	-0.18310547	-0.18310547	-0.12207031	1549640749.55
-9.4171875	-0.6615478240000001	-3.5326415740000003	-0.061035156	-0.061035156	-0.061035156	11.28220198	-2.6306396760000004	-1.11613768	-0.48828125	0.061035156	-2.0751953	11.83727986	4.48488768	-0.031103515380000002	-0.24414062	1.8920898	1.0986328	-9.48776857	-0.8445800720000001	1.4965576080000003	0.18310547	-0.12207031	-0.18310547	0.31223143000000003	9.08461911	4.139160144000001	-0.061035156	-1.2817383	-0.48828125	3.0959961060000003	9.496142572	0.1244140625	-0.18310547	-0.61035156	-0.24414062	1549640749.59
-9.31669928	-0.45100097840000003	-3.446508786	-0.5493164	-0.18310547	-0.18310547	11.28220198	-2.6306396760000004	-1.11613768	-0.48828125	0.061035156	-2.0751953	12.80986322	4.632031250000001	-0.2380615216	0.4272461	-0.36621094	2.2583008	-9.471020468	-1.0515380890000001	1.6903564300000002	0.061035156	-0.4272461	-0.12207031	-0.3146240216	9.572705072	3.8041992800000006	0.061035156	-1.5869141	-1.0986328	3.192895468	9.337036240000002	0.1208251996	-0.061035156	-0.36621094	-0.30517578	1549640749.63
-9.248510880000001	-0.3672607428	-3.2885987400000003	-0.6713867	0.18310547	-0.30517578	10.563232820000001	-2.899804712	-0.8924316100000002	0.12207031	-1.7089844	-3.2348633	12.80986322	4.632031250000001	-0.2380615216	0.9765625	-0.18310547	3.1738281	-9.471020468	-1.0515380890000001	1.6903564300000002	-0.18310547	-0.48828125	-0.061035156	-0.3146240216	9.572705072	3.8041992800000006	0.12207031	-2.6855469	-1.4038086	3.192895468	9.337036240000002	0.1208251996	-0.061035156	-0.18310547	-0.30517578	1549640749.67
-9.481787140000002	-0.6352294928000001	-3.5027344240000007	-1.0375977	-0.12207031	-0.48828125	8.20534694	-1.8626221040000002	-1.5300537140000001	-0.24414062	-3.0517578	-3.112793	10.389770860000002	1.490576178	-0.33256836060000006	1.3427734	1.8920898	3.2958984	-9.350195288	-0.8134765380000001	1.6245605040000002	-0.24414062	-0.5493164	-0.12207031	1.582690396	9.547582968	4.185815396000001	-0.061035156	-2.8686523	-1.5258789	2.902197284	9.445898560000002	0.1399658246	0.061035156	-0.24414062	-0.36621094	1549640749.71
-9.38010234	-0.909179712	-3.420190396	-1.3427734	-0.5493164	-0.5493164	7.428955072	-1.0922119110000001	-1.0455566100000002	-0.24414062	-0.8544922	-1.4038086	9.08461911	0.22131347840000004	-0.3600830072	2.0141602	1.159668	2.8686523	-9.518872300000002	-1.4391357820000001	1.8757812500000002	-0.12207031	-1.0986328	-0.12207031	2.3973632200000004	9.39326178	4.248022464000001	-0.30517578	-2.1972656	-1.4648438	2.721557608	9.41599092	0.22490234620000002	0.18310547	-0.12207031	-0.5493164	1549640749.75
-9.14682608	-0.879272464	-3.3448242800000005	-1.5869141	-0.4272461	-0.61035156	7.070068390000001	-0.37683107	-0.2775390576	-0.24414062	-0.8544922	-1.4038086	9.08461911	0.22131347840000004	-0.3600830072	1.159668	0.9765625	2.0141602	-9.518872300000002	-1.4391357820000001	1.8757812500000002	-0.61035156	-0.6713867	0	2.3973632200000004	9.39326178	4.248022464000001	-0.18310547	-1.159668	-1.5258789	2.721557608	9.41599092	0.22490234620000002	0.24414062	0.24414062	-0.48828125	1549640749.79
-8.935082968000001	-0.7034179712000002	-3.6474853240000003	-1.7089844	-0.48828125	-0.7324219	7.328466754	-0.32180175720000004	-0.34453125	1.2817383	-0.9765625	0.18310547	8.412304712000001	-2.20236821	-1.1735596040000003	1.5258789	0.12207031	0.61035156	-9.66242662	-2.0145507200000004	2.2167236420000003	-1.3427734	-0.6713867	-0.061035156	3.081640576	8.56901857	4.5243652160000005	0.12207031	-0.061035156	-1.2817383	2.045654254	9.485375900000001	0.37443847840000005	0.36621094	0.18310547	-0.4272461	1549640749.83
-8.97695288	-0.46774902160000004	-3.8508545320000005	-2.4414062	-0.30517578	-1.2207031	8.802294928000002	-0.8708984620000001	-0.24643554320000002	1.2817383	-0.9765625	0.18310547	9.283202880000001	-2.59116214	-1.4199951080000002	2.5634766	0.61035156	-0.79345703	-9.749755890000001	-2.336352536	2.48828125	-2.0751953	-0.12207031	0.061035156	3.611596646	8.747265380000002	4.77319339	0.24414062	0.9765625	-1.0375977	1.5934570680000002	9.609789840000001	-0.046655271600000006	0.12207031	-0.18310547	-0.4272461	1549640749.87
-9.034375	-0.29667969240000003	-4.896411240000001	-3.112793	0.061035156	-2.0141602	9.883740020000001	-1.55158696	-0.40434570680000004	3.90625	-1.7089844	0.12207031	9.845459260000002	-2.3925780760000004	-1.369750998	3.540039	1.0986328	-0.8544922	-9.749755890000001	-2.336352536	2.48828125	-2.8686523	-0.30517578	0.5493164	3.611596646	8.747265380000002	4.77319339	0.18310547	2.380371	-0.79345703	1.9511474640000002	10.267749100000001	-1.1269042932	0.36621094	-0.8544922	-0.5493164	1549640749.91
-8.628832968000001	-0.06699218750000001	-5.414404254	-3.7841797	-0.9765625	-2.4414062	10.78334964	-1.96669928	-0.7871582068	4.9438477	-0.24414062	-0.061035156	10.56921376	-2.018139676	-1.4977538940000001	4.3945312	-0.6713867	-0.7324219	-9.651660340000001	-2.165283246	3.06608876	-3.9672852	0.36621094	0.9765625	3.643896466	8.979345746000002	3.625952176	0.4272461	3.6621094	-0.6713867	3.27663588	9.31311052	-1.5910644960000002	-0.30517578	-0.4272461	-0.8544922	1549640749.95
-8.28430162	-0.3146240216	-5.288793930000001	-4.760742	0.061035156	-2.5634766	10.52734424	-2.004980432	-1.5180908540000002	4.9438477	-0.24414062	-0.061035156	10.411303420000001	-1.6317382200000001	-2.1305908540000003	5.1879883	-0.18310547	-0.6713867	-9.326269568	-0.9929199280000001	2.969189496	-5.004883	0.9765625	1.3427734	3.178540036	8.992504892	2.4392334260000004	0.7324219	4.638672	-0.4272461	3.42497554	9.463842752000001	-1.534838858	0.61035156	1.2207031	-1.0375977	1549640749.99
-8.882446580000002	-0.19140625	-5.9407717600000005	-5.1879883	-0.4272461	-2.6245117	10.2163089	-1.9726807100000001	-1.8913329680000002	5.92041	0.4272461	-0.18310547	10.18640126	-0.9331054712000001	-2.47631839	5.9814453	0.48828125	-0.48828125	-9.326269568	-0.9929199280000001	2.969189496	-5.493164	0.91552734	1.5869141	3.178540036	8.992504892	2.4392334260000004	0.6713867	5.7373047	0.12207031	3.56613768	9.54997554	-1.25729982	0.48828125	2.0751953	-0.91552734	1549640750.03
-8.640795926000001	-0.15910644960000003	-6.220702880000001	-6.1035156	-1.4038086	-2.6855469	10.489062500000001	-2.23227536	-2.165283246	6.8359375	2.8686523	0.36621094	10.479491820000002	0.019140625	-2.7634277160000003	6.4697266	0.24414062	-0.48828125	-8.57978534	0.573022464	2.524169928	-5.859375	0.4272461	1.8310547	1.70471196	9.71625998	0.5359375000000001	0.48828125	6.591797	0.91552734	3.2228027160000003	9.406420926000001	-1.4558837860000002	0.36621094	2.9296875	-0.8544922	1549640750.07
-8.000781250000001	-0.8062988220000001	-6.227880890000001	-6.4086914	-1.0375977	-2.5634766	10.05241664	-2.3578857820000003	-2.24663089	6.8359375	2.8686523	0.36621094	10.914941100000002	0.984545926	-2.7729980040000006	6.8969727	0.36621094	-0.7324219	-8.57978534	0.573022464	2.524169928	-5.9814453	0.18310547	1.7700195	1.184326178	10.096679320000002	0.10048827880000001	0.18310547	6.652832	1.5258789	3.2228027160000003	9.406420926000001	-1.4558837860000002	0.48828125	3.6010742	-1.0375977	1549640750.11
-8.192187500000001	-1.3853027160000002	-6.450390380000001	-5.79834	-0.79345703	-2.1362305	8.819042932	-2.115039038	-2.024121106	6.958008	3.3569336	0.91552734	10.844360520000002	1.3613769960000002	-2.6605469240000006	6.958008	0.48828125	-0.5493164	-8.517577880000001	0.7105957068000001	2.64738768	-6.164551	-0.24414062	1.5258789	1.184326178	10.096679320000002	0.10048827880000001	0.18310547	6.591797	1.7700195	2.9799560700000005	9.44350589	-1.46665036	0.24414062	3.7231445	-0.8544922	1549640750.15
-8.25319838	-1.3577880400000002	-6.809277160000001	-5.6762695	-0.9765625	-1.8310547	7.952929712	-1.7657226440000002	-1.870996106	6.652832	1.3427734	1.3427734	11.036962860000001	1.745385782	-2.9799560700000005	6.5307617	0.48828125	-0.36621094	-8.539111420000001	1.695141574	2.9225341460000003	-6.4697266	-0.4272461	1.4648438	0.75964357	10.66970198	-0.15671386780000002	0.30517578	6.5307617	2.1362305	2.3423339660000004	9.667211960000001	-1.963110324	-0.24414062	4.3945312	-0.61035156	1549640750.19
-8.027099640000001	-1.238159146	-6.900195288000001	-5.6152344	-1.0375977	-1.7089844	8.134765380000001	-1.58388678	-1.7465820680000002	6.652832	1.3427734	1.3427734	11.036962860000001	1.745385782	-2.9799560700000005	6.286621	0.7324219	-0.61035156	-8.539111420000001	1.695141574	2.9225341460000003	-6.3476562	-0.9765625	1.4038086	0.965405252	10.82522014	-0.12202148560000001	0	6.4086914	2.6245117	1.642504892	9.8418705	-2.0755615020000002	-0.4272461	4.760742	-0.5493164	1549640750.23
-7.6646241	-1.2297851440000003	-7.152612320000001	-5.6762695	-0.91552734	-1.8310547	8.333349640000002	-1.5707275360000001	-1.3685547120000001	6.3476562	-0.7324219	1.7700195	11.255884080000001	2.5421141200000004	-2.86870108	6.164551	1.6479492	-0.5493164	-8.77238768	2.054028354	3.2706542540000005	-6.0424805	-0.9765625	1.2207031	0.965405252	10.82522014	-0.12202148560000001	-0.24414062	6.5307617	2.746582	0.6029296924	10.01174272	-2.05522464	-0.36621094	4.3945312	-0.6713867	1549640750.27
-7.539013580000001	-1.494165036	-7.55576178	-5.493164	-1.0375977	-2.0141602	9.57150908	-1.6879638580000003	-0.6675292932	6.3476562	-0.7324219	1.7700195	11.59921924	3.007470746	-2.58278804	6.0424805	1.2207031	-0.7324219	-9.2556884	1.8351074280000002	3.98125	-5.7373047	-1.0375977	1.0375977	1.362573282	10.40053714	-0.053833007200000005	-0.36621094	6.7749023	2.6855469	0.5335449280000001	10.1229982	-1.8781738220000002	-0.48828125	4.0893555	-0.6713867	1549640750.31
-7.430151260000001	-1.2058593750000002	-7.517480432000001	-5.004883	-1.3427734	-1.8310547	10.87546376	-1.6245605040000002	-0.42109375000000004	6.3476562	-1.4648438	0.61035156	11.83727986	3.32807608	-2.7502685700000002	5.6152344	1.953125	-0.12207031	-8.92910144	1.7944336060000001	4.064990216	-5.79834	-0.7324219	1.0986328	1.4116211060000001	10.04763228	0.19140625	0.24414062	5.859375	1.6479492	1.36018071	9.89809604	-1.5743163940000002	-1.2817383	4.272461	-0.61035156	1549640750.36
-7.1861084260000005	-0.387597644	-7.4325439300000005	-5.004883	-1.2207031	-1.5869141	10.87546376	-1.6245605040000002	-0.42109375000000004	6.3476562	-1.4648438	0.61035156	11.8324955	3.2969726440000002	-2.038476538	5.6152344	1.953125	-0.12207031	-8.92910144	1.7944336060000001	4.064990216	-5.92041	-0.30517578	1.2817383	1.4116211060000001	10.04763228	0.19140625	0.24414062	5.859375	1.6479492	1.9798584260000003	9.82751448	-1.159204074	-1.2817383	4.272461	-0.61035156	1549640750.39
-7.69572734	0.14833984620000001	-7.717260880000001	-5.432129	-1.3427734	-1.4648438	11.088403060000001	-0.7728027160000001	0.8972167932	5.9814453	-1.7089844	-0.061035156	11.452075180000001	2.6378173920000005	-1.3972655760000001	5.493164	1.5869141	0.48828125	-8.596533246000002	1.7633300720000002	3.859228534	-5.79834	-0.48828125	1.5258789	0.808691394	9.79401857	0.153125	0.30517578	5.493164	1.0986328	3.1079589660000004	10.27492662	-0.4450195288	-1.7089844	4.8828125	-0.061035156	1549640750.43
-8.32617212	0.27155761780000004	-7.909863220000001	-5.79834	-2.9907227	-1.4038086	10.79770468	-0.2225097644	0.5335449280000001	5.859375	-0.9765625	-0.4272461	11.452075180000001	2.6378173920000005	-1.3972655760000001	5.3710938	1.4648438	0.91552734	-8.596533246000002	1.7633300720000002	3.859228534	-5.432129	-0.9765625	1.5869141	0.808691394	9.79401857	0.153125	0.30517578	4.5776367	1.159668	5.39646016	10.25458966	0.764428714	-2.1362305	5.1879883	0.30517578	1549640750.47
-8.31779802	-1.605419928	-6.3822019800000005	-7.6904297	-3.0517578	-1.159668	10.74147914	-0.16628417539999998	0.0765625	5.432129	-0.61035156	-0.36621094	11.41379442	2.4846923920000004	-1.102978534	5.2490234	1.2207031	0.9765625	-8.769995108000002	0.8374023560000001	3.3053466460000003	-5.554199	-1.3427734	1.6479492	0.991723642	9.9866214	1.0419677520000001	0.30517578	4.0283203	1.2817383	6.194384980000001	10.40891124	0.5144042932	-2.746582	5.79834	1.4648438	1549640750.51
-9.558349640000001	-3.951342752	-2.951245108	-5.6152344	-1.3427734	-0.61035156	10.4723143	-0.75964357	-0.5861816394	5.432129	-0.61035156	-0.36621094	11.312109620000001	2.82084964	0.21054687500000002	5.065918	0.91552734	1.0986328	-9.88732878	-0.6842773560000001	3.3807128600000005	-5.1879883	-1.5258789	1.5869141	0.15551757200000002	9.729418930000001	2.573217752	0.61035156	4.3945312	1.3427734	4.3425292540000004	9.97705072	-2.6892577880000004	-3.7841797	7.6904297	3.1738281	1549640750.55
-11.69252896	-2.48828125	-2.94765625	-3.90625	0.061035156	-1.4038086	10.02609874	-1.183129892	-1.3577880400000002	5.126953	0.061035156	-0.30517578	11.312109620000001	2.82084964	0.21054687500000002	4.9438477	1.2207031	1.3427734	-9.88732878	-0.6842773560000001	3.3807128600000005	-5.2490234	-1.6479492	1.8310547	0.15551757200000002	9.729418930000001	2.573217752	0.48828125	4.3945312	1.6479492	1.656860324	10.871875000000001	-3.7180663940000005	-1.953125	7.2021484	3.2958984	1549640750.589
-9.66242662	-1.9140625000000002	-4.549487320000001	-4.9438477	-2.5634766	-2.1972656	10.071558	-1.387695288	-2.0755615020000002	4.9438477	0.061035156	0.36621094	10.83359424	4.053027356	0.34812010800000004	4.8217773	0.61035156	1.2207031	-11.44370108	-0.745288089	4.3700439300000005	-4.5776367	-1.3427734	2.0141602	0.250024411	10.553662140000002	2.87707518	0.36621094	4.333496	1.8310547	2.7323242800000003	8.502026260000001	-5.234961060000001	0.061035156	7.9956055	2.5024414	1549640750.63
-7.84646016	-1.990625	-2.5026367800000004	-4.8828125	-0.30517578	-1.2207031	10.169653060000002	-1.6724121400000003	-2.11982428	4.5776367	-0.48828125	0.8544922	10.869482820000002	4.3233885800000005	0.3756347644	4.699707	0.48828125	0.18310547	-9.020019568	-0.778784146	3.017041034	-4.638672	1.6479492	1.7089844	-0.5574707068000001	9.835888579999999	2.5851807100000004	0.30517578	5.6762695	1.3427734	3.1330810700000002	9.835888579999999	-2.866308606	4.4555664	9.216309	3.479004	1549640750.669
-8.259179712	-0.5778076080000001	-2.902197284	-5.065918	0.79345703	-1.5869141	10.169653060000002	-1.6724121400000003	-2.11982428	4.5776367	-0.48828125	0.8544922	10.869482820000002	4.3233885800000005	0.3756347644	4.5776367	0.61035156	0.12207031	-9.020019568	-0.778784146	3.017041034	-4.5776367	0.4272461	1.5869141	-0.5574707068000001	9.835888579999999	2.5851807100000004	0.24414062	6.0424805	1.0375977	3.1330810700000002	9.835888579999999	-2.866308606	4.638672	9.765625	5.3100586	1549640750.709
-8.39316394	-0.660351538	-3.60202626	-5.126953	-0.61035156	-1.8920898	9.19946286	-1.5109130400000002	-1.51928714	4.0893555	-0.61035156	0.79345703	9.145629892	3.499145468	0.30505371400000003	4.272461	0.8544922	0.6713867	-8.298657248	-0.30625	2.5947509	-4.211426	0.36621094	1.8920898	-1.443920926	8.31899411	1.6472900360000002	-0.30517578	4.9438477	1.2817383	2.3746337860000004	12.326562500000001	-3.3149170320000003	7.751465	10.009766	7.2021484	1549640750.749
-8.60371106	-0.86850589	-3.331665036	-5.004883	0.30517578	-2.1972656	9.120507788000001	-1.025219748	-1.50493161	4.0893555	-0.30517578	0.61035156	8.90517572	3.188110324	-0.39238280760000005	4.211426	0.8544922	0.7324219	-8.94584964	-1.0072753600000002	3.28022464	-4.1503906	-0.12207031	1.8310547	0.22849121400000003	8.931494110000001	2.62944339	-0.30517578	3.6010742	1.3427734	0.7440917932000001	12.15429712	-2.205957068	4.9438477	8.911133	5.2490234	1549640750.789
-9.1109375	-1.0993896760000001	-4.121215854000001	-5.004883	0.061035156	-2.1972656	9.177929712000001	-0.9630126800000001	-0.7512695288	4.0893555	0.48828125	0.4272461	8.90517572	3.188110324	-0.39238280760000005	4.0283203	0.4272461	0.4272461	-8.94584964	-1.0072753600000002	3.28022464	-4.272461	0.30517578	1.5869141	0.965405252	9.43752446	2.9093750000000003	0.5493164	3.8452148	0.6713867	0.015551758180000002	12.11123004	-1.8004150360000002	5.9814453	7.3242188	4.8217773	1549640750.829
-9.27124002	-1.175952176	-4.298266574	-4.8828125	-0.8544922	-1.7089844	9.043945288000002	-0.9737792932	-0.1626953076	4.1503906	0	0.4272461	9.89211412	2.192797824	0.32539062500000004	3.8452148	0	-0.061035156	-9.05351538	-1.0479492212000001	3.6283447480000004	-4.638672	0.91552734	1.5869141	0.965405252	9.43752446	2.9093750000000003	1.3427734	4.760742	0	-1.5731201080000001	11.370727340000002	-1.412817392	5.126953	6.8969727	3.4179688	1549640750.869
-8.62763678	-1.100585962	-3.6295410340000003	-4.760742	-1.3427734	-1.5258789	9.069067392000001	-1.002490216	-0.02153320288	4.272461	-0.7324219	0.48828125	11.02021466	1.888940396	0.6220702880000001	3.90625	-0.18310547	-0.5493164	-8.405126800000001	-0.0657958966	3.40942392	-4.8217773	0.5493164	1.5258789	0.6531738220000001	9.612182608000001	2.680883786	1.3427734	4.760742	-0.12207031	-1.1484375	9.191088760000001	0.3971679712	3.6621094	4.333496	1.7089844	1549640750.909
-8.766406250000001	-0.5802001800000001	-2.884252896	-3.90625	-0.48828125	-0.61035156	9.066674820000001	-1.02761232	0.15551757200000002	4.1503906	-0.8544922	0.7324219	11.02021466	1.888940396	0.6220702880000001	4.272461	0	-0.61035156	-8.405126800000001	-0.0657958966	3.40942392	-4.5166016	0.4272461	1.4648438	0.1363769568	9.733007788	2.2167236420000003	0.8544922	4.211426	0.24414062	0.4091308606000001	8.24960962	0.5072265576	4.0283203	5.493164	0.9765625	1549640750.949
-8.97575679	-0.2619873004	-3.672607428	-3.1738281	1.6479492	-0.91552734	9.043945288000002	-0.8158691100000001	0.0418701178	4.0893555	-1.5258789	0.91552734	11.923413040000002	1.8351074280000002	0.63881839	4.3945312	0.4272461	-0.30517578	-8.43383786	0.33017577880000004	2.9907226440000003	-4.1503906	-0.30517578	1.2817383	0.1363769568	9.733007788	2.2167236420000003	0.24414062	4.0893555	0.6713867	4.111645468	9.061889480000001	2.18203125	3.7231445	3.7841797	0.18310547	1549640750.989
-9.552368210000001	0.39238280760000005	-4.317407248	-3.2958984	0.18310547	-0.6713867	9.504516574	-0.573022464	-0.40554199280000003	3.9672852	-2.1972656	1.159668	12.223682100000001	2.27653804	-0.0657958966	4.5166016	0.79345703	0.12207031	-8.462548920000001	0.0693847644	2.95961911	-3.6621094	0.24414062	1.159668	-0.0885253894	9.85742212	2.239453076	-0.061035156	3.8452148	1.159668	8.30822734	8.967382788	-0.3229980432	2.9296875	3.90625	0	1549640751.029
-9.5870607	0.898413089	-4.398754892	-4.333496	0.61035156	-0.30517578	10.35029254	-0.8828613220000001	-0.740502896	3.9672852	-2.1972656	1.159668	12.223682100000001	2.27653804	-0.0657958966	4.638672	0.9765625	0.24414062	-8.462548920000001	0.0693847644	2.95961911	-3.2958984	-0.91552734	1.0375977	-0.09331054320000001	10.546484620000001	2.698828076	-0.24414062	3.6621094	1.5869141	1.695141574	8.23645018	-2.854345746	0.8544922	1.953125	-0.6713867	1549640751.069
-10.26296376	-2.45598143	-5.62136232	-3.2958984	0	-2.2583008	11.179321580000002	-1.476220746	-0.5885742212	4.3945312	-1.4648438	0.48828125	11.843261780000002	2.5002441100000006	-0.43066405760000004	4.638672	0.9765625	0.12207031	-8.90996106	-0.516796875	3.1713623200000005	-3.479004	-1.8310547	1.0986328	-0.09331054320000001	10.546484620000001	2.698828076	-0.30517578	3.2958984	1.8920898	1.137670926	10.67089856	6.90378444	0.91552734	2.9296875	-0.9765625	1549640751.109
-11.12907698	-4.330566394000001	-6.528149460000001	-0.91552734	-3.6621094	-1.4038086	11.51188948	-2.2203125000000004	-0.7799804712000001	4.8828125	-0.8544922	0.061035156	11.65065944	2.7131836060000003	-0.8960205072	4.4555664	1.2817383	0.12207031	-10.93049272	0.8433837860000001	4.43703624	-3.90625	-1.953125	1.2817383	0.8900390380000001	11.01901808	2.8926269959999997	-0.24414062	3.3569336	1.8310547	3.007470746	13.330249100000001	-0.1268066394	0	7.3242188	-1.4648438	1549640751.149
-7.811767572	-1.3111327879999999	-3.7240478240000003	-4.0893555	-2.319336	-0.18310547	11.0668705	-2.5971435700000005	-0.5371337860000001	4.8828125	-0.8544922	0.061035156	11.65065944	2.7131836060000003	-0.8960205072	4.638672	1.4038086	0	-10.93049272	0.8433837860000001	4.43703624	-3.90625	0.61035156	1.7700195	1.9009033540000002	10.218701079999999	0.8589355432	-0.24414062	4.1503906	1.4038086	3.658251996	8.76042482	-2.356689496	-3.4179688	-2.6245117	-3.3569336	1549640751.189
-7.8488523400000005	-1.234570288	-4.008764676	-2.2583008	5.493164	-0.79345703	9.81196286	-2.0468505400000003	0.23208007200000003	4.211426	-0.8544922	-0.7324219	11.33842752	2.5397216460000003	-0.7763915740000001	4.1503906	1.3427734	0.36621094	-10.11103534	1.64011232	2.6222655759999998	-3.7231445	0.30517578	1.2207031	1.9009033540000002	10.218701079999999	0.8589355432	-0.18310547	5.2490234	0.7324219	1.7980224640000002	10.509399460000001	-0.8015136780000001	1.8310547	0.4272461	-1.5869141	1549640751.229
-10.173241820000001	-0.8074951080000001	-8.400341754000001	-3.7841797	-2.5634766	-2.0751953	9.788037140000002	-1.899707068	0.6041259784	3.7231445	-0.5493164	-0.30517578	11.600414840000001	3.0541259000000003	-1.886547824	3.4179688	1.4038086	0.36621094	-9.575097840000002	1.280029254	3.3531983800000003	-3.7231445	0.48828125	1.0375977	-0.05861816394	11.531029860000002	0.6089111420000001	-0.18310547	4.638672	1.159668	0.893627896	10.71875	-0.8708984620000001	1.3427734	2.5024414	-2.6855469	1549640751.269
-8.519970746	-1.2333740020000001	-6.075951980000001	-5.7373047	-4.0283203	-1.5258789	9.859814300000002	-2.2478271760000004	1.168774411	3.7231445	-0.5493164	-0.30517578	11.600414840000001	3.0541259000000003	-1.886547824	3.3569336	0.8544922	0.061035156	-9.575097840000002	1.280029254	3.3531983800000003	-3.90625	-0.61035156	0.8544922	0.6101074280000001	10.05361322	1.341040036	-0.12207031	2.9296875	1.2207031	0.893627896	10.71875	-0.8708984620000001	0.48828125	2.6245117	-3.112793	1549640751.309
-6.780566394000001	-2.0659912140000003	-3.2180175720000004	-3.6621094	-0.18310547	-1.4648438	9.859814300000002	-2.2478271760000004	1.168774411	3.6010742	-0.7324219	0.12207031	11.147021760000001	2.98952626	-1.8231445680000002	3.6621094	0.36621094	0.36621094	-8.712573380000002	1.2058593750000002	3.302954074	-3.8452148	0.4272461	0.61035156	0.6101074280000001	10.05361322	1.341040036	0.36621094	3.3569336	0.4272461	1.9966064300000002	9.55117212	-0.5287597644	0.79345703	1.2207031	-3.2348633	1549640751.349
-7.298559800000001	-2.0372802520000004	-3.458471646	-2.1972656	0.61035156	-1.2207031	7.78305661	-0.8015136780000001	0.9020019568000001	3.9672852	-1.0986328	-0.36621094	8.84296875	1.5121094240000001	-0.7201660340000001	4.0283203	0.91552734	0.61035156	-7.7495607	2.378222644	2.5433105040000004	-3.7841797	0.30517578	0.6713867	0.994116214	8.49125998	1.040771466	-0.12207031	3.9672852	0.36621094	2.003784146	9.242529254	-0.45937500000000003	0.48828125	0.8544922	-3.4179688	1549640751.389
-7.754345746000001	-1.55158696	-4.722949280000001	-2.0751953	-0.6713867	-0.9765625	8.00676268	-0.13757324280000002	0.6890625	3.9672852	-1.0986328	-0.36621094	8.84296875	1.5121094240000001	-0.7201660340000001	4.333496	1.2207031	0.36621094	-7.7495607	2.378222644	2.5433105040000004	-3.2348633	0.18310547	0.6713867	0.802709964	8.52236322	0.5323486420000001	-0.6713867	3.7231445	0.6713867	2.003784146	9.242529254	-0.45937500000000003	0.24414062	1.5258789	-2.8076172	1549640751.429
-8.223290740000001	-1.052734375	-5.368945288000001	-1.6479492	-0.18310547	-0.79345703	8.41828624	0.17944336060000002	0.910375998	3.7841797	-0.4272461	-0.36621094	9.04753444	1.579101538	-0.8589355432	3.8452148	0.7324219	0.18310547	-8.048632788	2.35549321	2.6844726440000004	-2.8686523	0.12207031	0.48828125	0.802709964	8.52236322	0.5323486420000001	-0.7324219	3.8452148	0.79345703	2.036083966	8.77836911	-0.17106933900000001	0.5493164	2.1972656	-2.5024414	1549640751.469
-8.97336412	-0.7883544928000001	-5.6165769800000005	-1.2817383	-0.36621094	-0.4272461	9.122900360000001	0.5969482428	0.5024413940000001	2.9296875	-2.1972656	-0.36621094	10.9484375	2.256201178	-0.5096191394	3.112793	0.79345703	0.18310547	-8.65036592	2.802905252	3.213232428	-2.4414062	0.4272461	0.30517578	0.4904785144	9.232959260000001	0.657958966	-0.5493164	3.6010742	0.79345703	1.4235839660000003	10.00217302	-0.686669928	-0.12207031	1.6479492	-2.0141602	1549640751.509
-9.23774411	-0.15910644960000003	-6.17763678	-1.2207031	0.4272461	-0.061035156	10.097875900000002	0.9390869110000001	0.2942871106	2.9296875	-2.1972656	-0.36621094	10.9484375	2.256201178	-0.5096191394	2.6245117	0.61035156	0.5493164	-8.65036592	2.802905252	3.213232428	-1.7700195	-0.48828125	0.12207031	0.03229980432	10.6074955	1.670019568	-0.48828125	2.6245117	0.79345703	1.4235839660000003	10.00217302	-0.686669928	-0.12207031	1.2207031	-2.0141602	1549640751.549
-9.015234620000001	0.8840576080000001	-7.0222167540000004	-1.5258789	0.24414062	-0.12207031	11.06088858	0.9689941100000001	0.0490478534	1.5869141	-1.2817383	-0.061035156	11.544189300000001	2.4930663940000004	-0.07895508180000001	1.7089844	0.5493164	0.61035156	-9.53322734	1.8159667540000002	3.69533696	-1.3427734	-0.4272461	0.24414062	0.03229980432	10.6074955	1.670019568	-0.24414062	1.2207031	0.7324219	3.366357428	10.723535340000002	-0.8828613220000001	-0.9765625	0.8544922	-2.0751953	1549640751.589
-8.878857428000002	0.773999002	-6.651367212	-2.1362305	-0.4272461	0.061035156	11.828905760000001	0.5455078076000001	-0.1256103534	0.8544922	-1.3427734	-0.24414062	11.395849640000002	2.344726538	0.1674804712	1.0986328	0.061035156	0.30517578	-9.39685054	0.9737792932	3.9525389400000006	-1.5869141	-0.12207031	0.36621094	0.52995607	10.7606205	2.410522464	0.12207031	0.6713867	0.30517578	4.00756839	10.668505399999999	-0.0897216754	-1.5869141	1.3427734	-1.5258789	1549640751.629
-9.60141574	-0.45578614200000006	-5.7098876800000005	-2.8076172	-0.79345703	0.24414062	11.828905760000001	0.5455078076000001	-0.1256103534	0.8544922	-1.3427734	-0.24414062	11.228369600000002	1.8566405760000002	0.778784146	0.61035156	0.061035156	0.12207031	-9.061889480000001	1.2860107820000002	3.5003417540000004	-1.6479492	-1.5258789	0.61035156	0.47971191100000005	9.95432158	2.5839844240000005	0	0.61035156	0.18310547	4.00756839	10.668505399999999	-0.0897216754	-2.6245117	0.8544922	-0.5493164	1549640751.669
-10.149316100000002	-2.1030761780000002	-4.26118161	-3.7841797	-1.7700195	-0.061035156	11.103954680000001	-0.06459961060000001	-0.45100097840000003	0.4272461	-0.4272461	-0.5493164	11.212817000000001	1.7094971040000002	1.0371826080000002	0.4272461	0.18310547	0.061035156	-9.46623552	1.2082519568	3.08881839	-1.2817383	-1.8920898	0.8544922	0.47971191100000005	9.95432158	2.5839844240000005	-0.24414062	-0.30517578	0.36621094	7.163378894000001	8.972167932000001	-0.04306640576	-4.3945312	0.18310547	0.91552734	1549640751.709
-9.600219748	-2.7502685700000002	-1.8219482820000001	-2.2583008	0	0.18310547	11.103954680000001	-0.06459961060000001	-0.45100097840000003	0.4272461	-0.18310547	-0.48828125	11.154199280000002	2.3112304320000003	0.5467041034000001	0.30517578	0.061035156	0.12207031	-11.109936600000001	-0.0837402356	3.708496106	-0.61035156	-1.0375977	0.7324219	0.27514648560000005	10.012939300000001	3.027807608	0	-0.5493164	0.36621094	6.2948732000000005	8.54748552	-0.2560058606	-3.479004	0.5493164	4.0893555	1549640751.748
-10.155298020000002	-1.7346191100000001	-1.4247802520000001	-1.2817383	3.0517578	-0.24414062	10.674487319999999	-0.5048339856	-0.7464843750000001	0.4272461	0	-0.12207031	10.89580072	2.94526358	-0.1579101538	-0.12207031	-0.4272461	0.18310547	-11.11950728	-1.2692626800000002	2.8675048920000004	-1.0375977	0.24414062	0.4272461	-0.84816893	9.894507280000001	4.11044928	0.91552734	0.061035156	-0.061035156	6.2948732000000005	8.54748552	-0.2560058606	-0.8544922	3.90625	6.591797	1549640751.789
-11.179321580000002	-1.606616214	-4.000390576	-1.5869141	-0.7324219	-0.79345703	10.10864218	-1.108959964	-1.195092752	0.48828125	0.5493164	-0.12207031	10.6673098	3.4919677520000003	-0.09331054320000001	0	-0.8544922	0.12207031	-10.49384784	-1.1639892572000001	2.2813232820000002	-1.3427734	0.24414062	0.61035156	-0.84816893	9.894507280000001	4.11044928	1.0375977	0.79345703	-0.12207031	3.0708741	13.522851440000002	-0.0825439496	0.61035156	3.4179688	5.126953	1549640751.829
-8.78435054	-1.268066394	-2.6079101440000003	-2.2583008	-2.0751953	-0.18310547	9.174340560000001	-2.007373004	-1.5779052520000003	0.91552734	0.79345703	-0.18310547	10.64816942	3.8364991	0.7560547120000001	0.4272461	-0.6713867	-0.061035156	-9.366943390000001	-0.8206542932	2.527758786	-1.0986328	0.7324219	0.6713867	-1.3769287140000002	10.01652806	3.7288329680000003	0.61035156	0.8544922	-0.12207031	-0.907983426	12.42226538	-1.792041034	3.9672852	-0.36621094	7.019043	1549640751.868
-7.333251800000001	-1.0670898560000002	-1.43435054	-2.0141602	0.8544922	-0.24414062	8.716162140000002	-1.783667032	-1.7681152160000002	1.0986328	0.30517578	-0.12207031	10.473510880000001	3.476416034	1.3195067900000002	0.6713867	-0.24414062	0.061035156	-7.96967752	-0.8433837860000001	1.644897464	-1.0986328	-0.91552734	0.30517578	-0.8266357428000001	8.283105432000001	3.277832068	0.36621094	0.30517578	-0.24414062	1.144848642	11.608788940000002	-0.6005371106	2.8686523	1.2817383	6.0424805	1549640751.909
-7.8847409200000005	-0.8122802520000001	-2.445214856	-0.7324219	0.4272461	-0.61035156	7.767504892	-0.88645018	-1.7657226440000002	0.6713867	0.061035156	-0.48828125	9.758129892000001	2.837597644	1.42836911	0.48828125	-0.4272461	0.24414062	-8.26875	-0.501245108	2.6258545320000004	-0.6713867	0.24414062	0.4272461	-0.8266357428000001	8.283105432000001	3.277832068	-0.061035156	-0.12207031	-0.12207031	0.230883786	9.51169429	0.41271972840000004	2.5024414	2.8076172	5.6152344	1549640751.948
-8.283105432000001	-0.7500732428000001	-2.557666034	-1.0375977	0.30517578	-0.5493164	7.767504892	-0.88645018	-1.7657226440000002	0.6713867	0.12207031	-0.61035156	9.535620108000002	2.3973632200000004	1.05991214	0.4272461	-0.12207031	0.061035156	-8.149121106	-0.7129882787999999	2.441625998	-0.6713867	-0.24414062	0.18310547	-0.10527343750000001	8.45417482	3.475219748	-0.061035156	0.36621094	-0.30517578	-1.043164038	9.38010234	0.7572509980000001	4.1503906	4.272461	4.211426	1549640751.988
-8.26276857	-0.5514892572000001	-2.496655252	-0.61035156	0.9765625	-0.18310547	8.26276857	0.046655271600000006	-1.183129892	0.6713867	0	-0.36621094	9.68515625	2.15571286	0.723754892	0.36621094	0	-0.12207031	-8.53073732	-0.9725830072	3.051733426	-0.7324219	0.24414062	0.12207031	-0.1435546875	8.58815944	3.625952176	0.18310547	0.5493164	-0.36621094	-1.043164038	9.38010234	0.7572509980000001	4.5166016	3.479004	1.8920898	1549640752.028
-8.531933606	-0.35888672120000004	-2.598339856	-0.061035156	1.7089844	0.12207031	9.33464357	-0.023925780760000005	-1.153222644	1.0375977	-0.30517578	-0.12207031	10.018921220000001	1.9690917540000001	0.805102536	0.4272461	-0.12207031	-0.12207031	-8.261572480000002	-0.916357428	2.98952626	-0.61035156	0.18310547	0.12207031	-0.27395019960000005	8.761621106	3.7156739200000004	0.18310547	0.4272461	-0.24414062	-2.3973632200000004	9.020019568	0.44621582460000003	1.4648438	-1.3427734	0.30517578	1549640752.068
-9.398047120000001	0.660351538	-3.1641846040000003	0.18310547	2.4414062	-0.061035156	10.174438400000001	-0.02990722644	-1.0958007788	1.159668	-0.5493164	-0.12207031	10.58596196	1.848266574	1.1651855432	0.4272461	-0.12207031	-0.12207031	-8.359667932	-0.8900390380000001	3.202465854	-0.30517578	-0.30517578	0.061035156	-0.288305661	8.87407248	3.75754393	0.24414062	0.30517578	-0.061035156	3.1079589660000004	8.126391574000001	-0.4821044928	3.2958984	-0.12207031	0.30517578	1549640752.108
-10.35507788	1.240551718	-4.677490216000001	-0.24414062	1.7089844	-0.4272461	10.4304438	0.21533202880000002	-1.1041748200000001	1.2817383	-0.4272461	-0.4272461	11.02619658	1.7609375	1.388891574	0.30517578	-0.36621094	0.061035156	-8.69103984	-1.0120605432	3.334057608	-0.24414062	-0.36621094	0.18310547	-0.09211425720000001	9.030786240000001	3.8783691100000004	0.24414062	0.061035156	0.12207031	3.1079589660000004	8.126391574000001	-0.4821044928	2.6855469	-4.333496	0	1549640752.148
-11.038159440000001	2.051635782	-4.665527356	-1.0986328	0.48828125	-0.5493164	10.6756839	0.265576178	-1.13647464	0.91552734	-0.18310547	-0.36621094	11.42814946	1.6520751800000002	1.21901857	0.4272461	-0.30517578	0.36621094	-9.00207518	-1.1580077880000001	3.708496106	-0.30517578	-0.61035156	0.4272461	0.16389160340000003	9.29636232	4.0685790740000005	0.30517578	0	0.24414062	9.234155252	9.38129892	1.5001464660000001	1.2207031	-4.1503906	-0.5493164	1549640752.188
-11.29296924	0.88645018	-4.88803714	-2.2583008	-0.24414062	-0.36621094	11.011840560000001	-0.00837402356	-0.9187500000000001	0.5493164	0.48828125	-0.061035156	11.540600540000002	1.4774170320000002	0.910375998	0.48828125	-0.061035156	0.4272461	-9.057104532	-1.302758786	4.104467752000001	-0.30517578	-0.48828125	0.61035156	0.49406739200000005	9.96748004	4.10805661	0.30517578	0	0.30517578	1.9164550720000002	9.521264480000001	-1.9595214660000002	-0.6713867	1.7700195	-1.0986328	1549640752.228
-9.88613318	-1.7693115020000003	-4.651171924000001	-1.6479492	-2.1972656	-0.5493164	11.011840560000001	-0.00837402356	-0.9187500000000001	0.5493164	0.48828125	-0.061035156	11.570508180000001	1.287207068	0.69504393	0.61035156	-0.24414062	0.18310547	-9.518872300000002	-1.3446288940000002	4.204956070000001	-0.5493164	-1.159668	0.4272461	0.7728027160000001	10.612279860000001	4.0960937500000005	0.36621094	0.24414062	0.4272461	1.9164550720000002	9.521264480000001	-1.9595214660000002	0.24414062	0.61035156	-2.746582	1549640752.268
-10.199560700000001	-4.409521466	-4.3233885800000005	1.6479492	1.159668	0.061035156	10.856323380000001	-0.6830810700000001	-0.44980469240000004	1.0986328	0	-0.24414062	11.691333360000002	1.31352536	0.27395019960000005	0.8544922	-0.30517578	-0.12207031	-10.34311502	-1.2333740020000001	3.9417724640000005	-0.91552734	-1.0375977	0.48828125	0.985742212	11.145825180000001	4.112841754000001	0.24414062	0.48828125	0.48828125	5.03398462	12.55266124	0.7273437500000001	0.9765625	1.4038086	-1.6479492	1549640752.308
-9.375317392	-2.21433107	-4.892822284	0.6713867	-2.6245117	0.18310547	10.339526260000001	-1.1508300720000002	-0.6842773560000001	1.2207031	0	-0.18310547	12.1985598	1.8626221040000002	0.02033691394	1.159668	-0.061035156	-0.48828125	-11.20683606	-0.37683107	4.041064496	-1.0375977	0.6713867	0.6713867	0.9462646760000001	11.20803264	3.6415038940000004	0.24414062	1.2207031	0.4272461	3.5517822480000003	10.087109620000001	-0.7213623200000001	-0.6713867	-3.1738281	-2.746582	1549640752.348
-7.68854982	-1.0575195288	-3.32089856	-0.30517578	0.30517578	-0.061035156	9.668408246	-1.4235839660000003	-0.6244628600000001	1.2207031	0	-0.18310547	12.216503600000001	2.516992212	-0.1387695288	0.8544922	0.24414062	-0.12207031	-9.9100589	0.5479003894	2.327978534	-0.7324219	0.9765625	0.61035156	0.21413574280000003	10.2163089	2.4081298920000003	-0.061035156	1.7089844	0.24414062	3.5517822480000003	10.087109620000001	-0.7213623200000001	-0.24414062	0.5493164	-2.0141602	1549640752.388
-8.75444339	-1.113745108	-4.681079074	0.061035156	1.0375977	0.12207031	9.10734874	-1.375732428	-0.2823242212	0.6713867	-0.36621094	-0.4272461	11.44609424	2.7706054320000004	-0.2763427716	0.30517578	0.48828125	0.48828125	-9.53920926	0.718969748	2.112646466	-0.48828125	0.061035156	0.24414062	-0.9283202880000001	9.500927520000001	1.3817138580000001	-0.24414062	1.5869141	0.30517578	1.818359424	9.840673920000002	-1.4798096040000002	0.48828125	0.5493164	-2.1362305	1549640752.428
-9.273632788	-1.1879150360000001	-5.39885234	-0.30517578	-1.2817383	0.48828125	9.10734874	-1.375732428	-0.2823242212	0.6713867	-0.36621094	-0.4272461	10.82282698	3.0469483800000003	-0.6806884980000001	-0.12207031	0.6713867	0.30517578	-8.963793930000001	0.7907471040000001	2.0193359620000004	-0.6713867	-0.12207031	-0.061035156	-1.783667032	10.13376448	1.18671875	-0.5493164	0.6713867	0.8544922	1.818359424	9.840673920000002	-1.4798096040000002	-0.36621094	-0.5493164	-2.5024414	1549640752.468
-8.279516574	-0.7680175720000001	-4.055419928	0.12207031	-1.159668	0.6713867	9.21501448	-1.3087402160000001	-0.22131347840000004	0.61035156	-0.30517578	-0.18310547	10.58835414	3.2993652160000004	-1.3111327879999999	-0.061035156	0.24414062	0.12207031	-8.668310700000001	0.8433837860000001	2.719165036	-0.30517578	-0.30517578	-0.12207031	-1.3661621400000001	10.304834260000002	1.814770468	-0.24414062	0.12207031	0.79345703	2.686865216	9.649267572	-1.565942392	-0.061035156	-0.30517578	-2.5024414	1549640752.508
-7.54858426	-0.540722644	-3.152221646	0.79345703	0.4272461	0.061035156	8.69941394	-0.38400878600000005	-0.001196289038	0.5493164	-0.30517578	-0.061035156	10.230663940000001	2.9572264400000003	-0.916357428	0.18310547	0.061035156	0.36621094	-8.279516574	0.6902587860000001	2.7371094240000002	-0.24414062	-0.61035156	-0.18310547	-0.5802001800000001	9.132470746000001	2.219116214	-0.061035156	0.48828125	0.24414062	1.8446777160000003	9.176733426	-1.2321777160000003	0.18310547	-0.48828125	-2.6245117	1549640752.548
-7.920629892	-0.6029296924	-3.9405760800000005	0.91552734	0.8544922	-0.12207031	8.47810054	0.2344726538	-0.00478515625	0.48828125	-0.48828125	-0.12207031	9.449487320000001	2.2107422120000004	0.11604003600000001	0.30517578	0.36621094	0.5493164	-8.141943390000002	0.7716064300000001	3.05053714	0	0	-0.18310547	-0.14833984620000001	8.31301268	2.0935058900000003	-0.36621094	0.24414062	0.18310547	1.947558606	9.07504892	-0.7034179712000002	0.24414062	-0.7324219	-2.8076172	1549640752.588
-8.238842752000002	-0.3517089856000001	-4.8342040740000005	0.8544922	0.30517578	-0.18310547	8.47810054	0.2344726538	-0.00478515625	0.4272461	-0.4272461	-0.12207031	9.05231929	1.655664038	0.19499511780000003	0.4272461	0.24414062	0.24414062	-7.986425720000001	0.7763915740000001	3.0589112400000005	0.18310547	-0.30517578	-0.24414062	0.24643554320000002	8.247216754	2.142553714	-0.36621094	-0.18310547	0.12207031	1.947558606	9.07504892	-0.7034179712000002	-0.12207031	-0.18310547	-2.380371	1549640752.628
-8.406323380000002	0.01315917932	-4.902392572	0.79345703	-0.18310547	-0.12207031	9.069067392000001	0.8876464660000001	-0.5634521466	-0.24414062	-0.18310547	-0.061035156	9.25090306	1.427172824	-0.288305661	0.30517578	0.12207031	0	-8.158691394	0.850561502	3.3651612400000004	0.24414062	0.30517578	-0.18310547	0.6364257788	8.43742662	2.186816394	-0.18310547	-0.061035156	0	2.239453076	9.18869658	-0.47014160340000005	-0.18310547	0.18310547	-1.7089844	1549640752.668
-8.683862320000001	-0.0681884784	-4.474121106	0.9765625	-0.12207031	0.18310547	9.069067392000001	0.8876464660000001	-0.5634521466	-0.24414062	-0.18310547	-0.061035156	9.595434800000001	1.375732428	-0.16987304320000002	0	0.18310547	0	-7.97565944	1.0048827880000002	3.4429199280000002	0.5493164	0.30517578	-0.12207031	0.6842773560000001	8.673095746000001	2.1162353240000003	-0.12207031	0	-0.12207031	1.723852536	9.42077626	-0.5670410144	-0.48828125	-0.30517578	-1.4038086	1549640752.708
-8.565429712	0.23686523560000003	-4.896411240000001	0.9765625	0.30517578	0.24414062	9.439917032	1.0898193390000002	-0.2978759784	-0.24414062	-0.18310547	-0.061035156	10.03207968	1.44870607	0.47373047120000006	-0.4272461	-0.12207031	0.061035156	-8.064184800000001	0.953442392	3.3460204680000003	0.61035156	-0.61035156	-0.12207031	0.2763427716	8.766406250000001	1.9786621400000002	0.12207031	-0.4272461	-0.061035156	1.723852536	9.42077626	-0.5670410144	-1.159668	-1.2817383	-1.2817383	1549640752.748
-8.685058606	0.9570312500000001	-5.4873777	0.12207031	-0.061035156	0.24414062	10.1229982	1.2261962860000002	-0.5479003894	-0.7324219	-0.061035156	0	10.49982878	1.681982428	0.32658691100000004	-0.91552734	-0.36621094	0.061035156	-9.012841754	0.4844970746000001	3.8065917540000007	0.61035156	-0.6713867	-0.12207031	0.4450195288	9.62055661	2.1341797120000003	0.18310547	-1.2817383	-0.061035156	3.1486327880000005	9.57629393	-0.723754892	-1.5869141	-1.2207031	-1.3427734	1549640752.788
-9.682763580000001	0.56823732	-5.43474092	-0.30517578	-0.8544922	0.8544922	10.1229982	1.2261962860000002	-0.5479003894	-0.7324219	-0.061035156	0	10.910155760000002	1.8219482820000001	-0.22131347840000004	-1.0375977	-0.4272461	-0.18310547	-9.026000900000001	0.00478515625	4.043457068	0.12207031	0.061035156	-0.18310547	1.000097644	10.56442842	2.819653354	0.24414062	-0.9765625	-0.5493164	3.1486327880000005	9.57629393	-0.723754892	-2.2583008	-0.12207031	-0.7324219	1549640752.828
-10.8886232	-0.173461911	-4.90478534	-1.7089844	-2.2583008	0.61035156	10.447192000000001	0.4486083966	-1.179541034	-0.9765625	-0.061035156	-0.18310547	11.38867212	1.94636232	0.29667969240000003	-1.0986328	-0.12207031	-0.48828125	-9.13725589	0.61848143	3.78027356	-0.18310547	-1.2817383	-0.24414062	0.52995607	11.002270860000001	2.8579346040000004	-0.061035156	-0.6713867	-0.6713867	4.480102536	10.05361322	-0.019140625	-2.9296875	-0.91552734	0	1549640752.868
-10.90896016	-2.1138427520000005	-4.05183107	-1.5258789	-0.8544922	-0.18310547	10.74626448	-0.24643554320000002	-1.679589856	-1.7700195	0	0.48828125	11.875561600000001	2.61867662	0.899609375	-1.4038086	-0.061035156	-0.79345703	-10.770190200000002	0.723754892	4.1260009	0.61035156	-2.319336	-0.48828125	-0.1674804712	11.609985520000002	2.726342752	-0.7324219	-1.8310547	-0.4272461	7.720849640000001	10.0631839	1.6496826080000002	-2.8686523	-2.746582	1.5869141	1549640752.908
-10.10983876	-2.636621106	-2.274145468	1.0375977	-1.8920898	0.6713867	11.068066100000001	-0.9773681610000001	-1.723852536	-1.7700195	0	0.48828125	12.3528804	3.603222644	0.5861816394	-1.953125	-0.30517578	-1.0986328	-11.615966460000001	-0.898413089	4.9370851600000005	0.7324219	0.7324219	-0.79345703	-0.3373535144	11.995190200000001	3.6833741	-0.24414062	-1.8920898	-0.6713867	7.720849640000001	10.0631839	1.6496826080000002	-2.2583008	-1.0375977	5.065918	1549640752.948
-9.374121106	-1.39606929	-0.9307128600000001	0.91552734	2.1972656	1.0375977	10.251000900000001	-0.9737792932	-1.7633300720000002	-2.0141602	-0.30517578	0.5493164	11.751147659999999	3.6283447480000004	0.7572509980000001	-1.5869141	-0.48828125	-0.6713867	-9.99021016	-0.9893310700000001	2.8818603240000003	0.79345703	1.5258789	-0.8544922	-0.5790038940000001	9.8933107	4.1260009	0.12207031	-0.6713867	-1.2207031	4.39277356	11.05251448	0.764428714	-0.8544922	0.30517578	6.5307617	1549640752.988
-10.837183	-1.888940396	-3.6211670320000002	1.2207031	-0.5493164	-0.12207031	9.60261232	-1.003686502	-2.0169433900000002	-1.7089844	-0.061035156	0.18310547	10.629028060000001	3.354394568	1.2489257200000001	-1.3427734	-0.061035156	-0.36621094	-9.719848740000002	-0.7273437500000001	2.593554712	1.159668	-0.061035156	-0.30517578	-1.83151857	8.74606929	3.53742662	-0.36621094	-1.159668	-0.48828125	-0.5969482428	11.83847644	0.04306640576	1.2817383	-2.746582	5.065918	1549640753.028
-9.122900360000001	-1.4774170320000002	-2.5839844240000005	0.91552734	-2.1972656	0.24414062	9.91484424	-1.429565396	-2.424877896	-1.7089844	0.9765625	0.61035156	10.453173920000001	3.71328125	0.9378906250000001	-1.4038086	-0.12207031	-0.8544922	-9.241332968	-1.0575195288	2.8041014400000006	1.4648438	0.61035156	-0.4272461	-1.599438498	9.60141574	3.4596679320000003	-0.24414062	-1.5869141	-0.061035156	0.2225097644	10.321582460000002	1.6783935700000001	0.12207031	-3.112793	5.6762695	1549640753.067
-8.4386232	-0.953442392	-1.7059082460000001	1.0375977	0.6713867	0.18310547	9.559545926	-1.494165036	-2.027709964	-1.7089844	0.9765625	0.61035156	10.5835688	3.7671141200000005	0.387597644	-1.5869141	-0.4272461	-0.5493164	-9.00327176	-1.3111327879999999	2.85673822	1.5258789	-0.12207031	-0.61035156	-1.1328857428	8.985326980000002	3.7096923920000004	0.4272461	-1.0375977	-0.5493164	0.2225097644	10.321582460000002	1.6783935700000001	1.8920898	0.61035156	4.211426	1549640753.107
-8.61567392	-0.40434570680000004	-1.9391846040000003	1.7089844	0.6713867	-0.12207031	8.80349092	-1.3793212860000001	-1.534838858	-1.8920898	0.4272461	0.48828125	10.16127896	3.289794928	0.9043945288	-1.7700195	-0.12207031	-0.061035156	-8.72932158	-0.891235324	2.816064496	1.8310547	1.0375977	-0.36621094	-1.025219748	8.50441893	3.4692382200000003	0.24414062	-1.4038086	-0.48828125	0.12202148560000001	10.18161592	0.893627896	1.0375977	2.4414062	3.4179688	1549640753.148
-8.421875	0.2942871106	-1.987036142	1.4038086	1.8310547	0.24414062	8.716162140000002	-1.41640625	-1.3984619600000001	-1.5869141	0.91552734	0.48828125	9.701904254	2.9261230040000004	1.119726538	-1.6479492	0.18310547	-0.24414062	-8.710180710000001	-1.2704589660000003	2.828027356	1.8310547	0.30517578	-0.36621094	-0.67709964	8.539111420000001	3.5469971040000003	0.30517578	-1.5258789	-0.36621094	-3.0601074280000002	8.539111420000001	0.6328369110000001	1.8920898	-1.0375977	0.36621094	1549640753.187
-8.988915740000001	-0.21533202880000002	-2.064794928	1.159668	1.0375977	0.48828125	8.716162140000002	-1.41640625	-1.3984619600000001	-1.6479492	1.3427734	0.48828125	9.668408246	2.8244384000000005	0.6268554712000001	-1.4038086	-0.18310547	-0.18310547	-8.368042032	-1.885351538	2.4523925720000004	1.4648438	1.0986328	-0.24414062	-0.47014160340000005	8.62285144	3.8556396760000005	0.5493164	-1.159668	-0.48828125	-3.0601074280000002	8.539111420000001	0.6328369110000001	0.5493164	-3.4179688	-1.6479492	1549640753.227
-8.827417032000001	0.2033691394	-2.186816394	1.0375977	1.5258789	0.7324219	8.851342752	-1.485791034	-1.2417480040000002	-1.6479492	1.3427734	0.48828125	10.126586960000001	2.680883786	0.6364257788	-1.159668	-0.30517578	-0.18310547	-7.984033246000001	-1.9571288940000002	2.2215087860000002	1.2817383	-0.18310547	-0.30517578	-0.724951178	8.927905252	3.83171376	0.5493164	-0.7324219	-0.30517578	6.339135880000001	8.048632788	-0.6854736419999999	0.24414062	-4.0893555	-1.5869141	1549640753.267
-9.644482428000002	0.83022464	-2.837597644	1.0986328	1.7089844	0.12207031	9.284399460000001	-2.211938498	-0.9055908540000002	-1.2207031	0.6713867	0.18310547	10.7450679	2.7012207459999997	0.9295165740000001	-0.8544922	0.18310547	-0.12207031	-8.60251448	-1.783667032	2.6378173920000005	0.6713867	-0.5493164	-0.30517578	-0.7117919928	9.376513580000001	3.721655252	0.12207031	-1.0375977	0.061035156	6.026904254	9.171948380000002	1.6078125	2.1972656	-3.112793	-1.0375977	1549640753.307
-10.4543705	0.5443115216000001	-3.41301268	-0.48828125	-0.4272461	-0.4272461	9.27004393	-2.0480469240000003	-0.6316406250000001	-0.6713867	0.8544922	-0.061035156	10.9735598	2.66772464	1.152026358	-0.61035156	0.61035156	0	-8.646777160000001	-1.5551757200000003	2.9057862400000003	0.7324219	-0.30517578	-0.30517578	-0.2129394568	9.560742212000001	3.8915283540000005	0.12207031	-0.9765625	-0.061035156	6.026904254	9.171948380000002	1.6078125	0.12207031	-0.4272461	-1.4038086	1549640753.347
-10.323974640000001	-0.6256591459999999	-3.20007338	-0.24414062	-1.2207031	0.4272461	9.69472644	-1.7406005400000002	-0.3828125	-0.30517578	0.61035156	-0.12207031	10.80847194	2.306445288	1.13647464	-0.18310547	0.4272461	0	-9.29516574	-1.756152356	3.2144287140000003	0.4272461	-0.91552734	-0.30517578	0.193798822	9.614575180000001	4.003979532000001	0.061035156	-0.6713867	-0.061035156	1.221411142	9.36455072	-0.1866210962	-0.61035156	-0.4272461	-1.4038086	1549640753.387
-9.935181200000002	-2.702417032	-4.091308606	0.9765625	1.5869141	0.18310547	10.035669420000001	-1.594653354	-0.015551758180000002	-0.061035156	1.2817383	-0.061035156	10.90058606	2.2215087860000002	0.8266357428000001	0.18310547	0.48828125	-0.18310547	-9.69951178	-1.9296142180000002	2.8112792540000004	0.061035156	-0.12207031	-0.30517578	0.4294677716	10.05241664	4.146337860000001	-0.12207031	-0.18310547	-0.061035156	7.267456070000001	12.409106920000001	-0.1997802716	0.6713867	-1.7700195	-1.953125	1549640753.427
-9.89809604	-1.830322284	-5.23735324	1.3427734	-3.112793	-0.7324219	10.035669420000001	-1.594653354	-0.015551758180000002	-0.061035156	1.2817383	-0.061035156	10.871875000000001	2.5337402160000004	0.9115722840000001	0.5493164	0.4272461	-0.30517578	-10.77736772	-1.2094482428000002	3.7156739200000004	-0.5493164	1.2207031	0.30517578	0.5550781250000001	10.033276260000001	3.7659179320000007	-0.12207031	0.4272461	-0.12207031	7.267456070000001	12.409106920000001	-0.1997802716	0.6713867	-2.5024414	-1.5258789	1549640753.467
-8.016332968	-1.488183606	-3.0768554320000003	-0.48828125	-0.061035156	-0.5493164	10.035669420000001	-1.594653354	-0.015551758180000002	0	2.1362305	0.061035156	10.78334964	2.8639160340000003	1.0240234620000002	0.4272461	0.24414062	-0.12207031	-9.869384980000001	-0.12800292540000002	2.5540771760000003	-0.36621094	1.0986328	0.36621094	0.4139160144	9.645678420000001	2.7909423920000003	0.12207031	1.0986328	-0.48828125	2.1712646760000003	9.450683606	-1.52526857	-0.7324219	2.6855469	-0.7324219	1549640753.507
-9.098974640000002	-1.84946286	-4.44421376	1.4648438	2.1362305	-0.7324219	9.922021760000002	-2.1162353240000003	0.707006839	0.36621094	2.0751953	0.24414062	10.697216460000002	2.9033935700000004	0.531152356	0.18310547	0.5493164	0.12207031	-10.05839856	0.5754150360000001	2.4344482820000004	-0.18310547	1.2207031	0.18310547	-0.45578614200000006	9.39326178	1.8458740020000002	0.12207031	1.2207031	-0.5493164	2.1712646760000003	9.450683606	-1.52526857	0.8544922	0.18310547	-0.24414062	1549640753.547
-9.743774460000001	-1.547998004	-5.58308107	0.30517578	-1.7700195	-0.79345703	9.382495108	-1.225	1.7310302520000003	-0.4272461	2.319336	0.24414062	10.55007338	3.23356929	0.10288086060000001	-0.061035156	0.36621094	-0.061035156	-10.20314946	1.069482428	2.312426718	0.061035156	1.0986328	0.24414062	-1.102978534	10.04404254	1.400854532	0	0.6713867	-0.24414062	1.5491942900000002	10.28090854	-1.5456054320000001	-0.30517578	-1.4038086	-1.2207031	1549640753.587
-8.51398912	-1.3948730040000001	-4.026708966	0.4272461	0	-0.5493164	9.382495108	-1.225	1.7310302520000003	-0.8544922	1.8920898	0.7324219	10.576391280000001	3.584082068	-0.25839844240000004	-0.36621094	-0.4272461	-0.4272461	-9.746167032	0.6962402160000001	2.3435302520000003	0.30517578	1.5258789	0.12207031	-1.1173339660000001	10.64697284	1.600634784	0.4272461	0.4272461	-0.30517578	2.8399902160000003	9.478198380000002	-1.5563721040000003	-0.24414062	-0.5493164	-0.91552734	1549640753.627
-8.49365216	-1.3458251800000003	-4.0685790740000005	0.91552734	0.7324219	-0.91552734	8.7795652	-1.0491455072	2.1569091460000003	-1.2207031	0.91552734	1.159668	10.48188498	3.408227536	-0.08732910340000001	-0.5493164	-0.36621094	-0.36621094	-9.274829074000001	0.660351538	1.9391846040000003	0.18310547	1.2207031	0.061035156	-1.2058593750000002	9.661230432000002	1.7681152160000002	0.79345703	0.61035156	-0.61035156	2.8399902160000003	9.478198380000002	-1.5563721040000003	-0.18310547	-0.79345703	-0.8544922	1549640753.667
-8.42905252	-1.94636232	-4.301855432000001	0.9765625	-0.061035156	-0.9765625	7.735205072	-0.8421875000000001	2.064794928	-0.8544922	0.24414062	0.9765625	9.6983152	2.6904540740000003	0.592163089	-0.61035156	0.061035156	-0.48828125	-8.99609375	1.1400634980000002	1.588671924	0.4272461	1.5258789	0.12207031	-0.9343017572	9.026000900000001	1.56953125	0.36621094	0.4272461	-0.30517578	3.170166034	9.299951080000001	-0.8948242212000002	-0.18310547	-0.30517578	-0.7324219	1549640753.707
-8.802294928000002	-2.3925780760000004	-4.273144568	1.2207031	-0.12207031	-0.61035156	7.735205072	-0.8421875000000001	2.064794928	-0.61035156	-0.24414062	1.0375977	8.761621106	2.3160155760000003	0.832617212	-0.61035156	-0.4272461	-1.0986328	-9.08461911	1.356591754	1.355395468	0.6713867	1.0375977	0	-0.41152344240000005	9.061889480000001	1.437939496	0.12207031	0.4272461	-0.061035156	3.17495108	9.39086911	-0.6160888580000001	-0.061035156	-0.12207031	-0.18310547	1549640753.747
-9.061889480000001	-2.427270468	-4.27194838	1.2207031	-0.36621094	-0.61035156	6.8451657400000006	-0.7058105432	1.4427246400000002	-0.79345703	0.24414062	1.2817383	8.307031250000001	2.16767572	0.5849853534	-0.7324219	-0.61035156	-1.6479492	-9.36933606	1.144848642	1.349414038	0.79345703	1.8920898	0	-0.172265625	9.149218750000001	1.353002896	0.36621094	0.8544922	0.12207031	2.192797824	9.746167032	-0.9175537140000001	-0.30517578	0.061035156	0.12207031	1549640753.787
-8.8214357	-2.4571777160000003	-4.2970702880000005	0.91552734	-0.79345703	-0.91552734	6.841576980000001	-1.1400634980000002	1.191503894	-1.159668	0.4272461	1.8310547	8.155102340000001	2.2239013580000004	0.22011719240000002	-0.79345703	-0.79345703	-2.319336	-9.58586412	1.052734375	1.2489257200000001	0.79345703	1.953125	-0.061035156	0.27395019960000005	9.04753444	1.4176025360000002	0.48828125	1.2207031	0.24414062	2.192797824	9.746167032	-0.9175537140000001	-0.48828125	-0.18310547	0.24414062	1549640753.827
-8.798706070000001	-2.751464856	-3.7671141200000005	0.6713867	-1.2207031	-1.5869141	6.89182158	-1.622167932	1.111352536	-1.3427734	-0.4272461	2.2583008	8.347705072	2.6533691100000003	0.2763427716	-0.91552734	-0.79345703	-2.9296875	-10.11103534	0.9055908540000002	1.225	0.79345703	2.380371	-0.12207031	0.5837890576	9.31669928	1.5085204680000002	0.8544922	2.0141602	0.30517578	3.1952880400000003	9.29157698	-0.699829074	-0.61035156	-0.24414062	0.061035156	1549640753.867
-8.523559800000001	-2.489477536	-3.4632567900000004	1.0375977	-0.12207031	-1.8310547	7.4780027	-2.818457068	0.8744873200000001	-1.3427734	-0.8544922	3.6010742	8.70778804	3.33046875	0.4713378894	-0.79345703	-0.79345703	-3.479004	-10.317992720000001	0.17465820680000002	1.4056396760000003	0.79345703	3.540039	-0.24414062	0.7058105432	9.90407698	1.8949219240000001	0.91552734	2.380371	0.12207031	2.386596646	9.883740020000001	-0.5957519568	0	0.24414062	0.7324219	1549640753.907
-8.7030027	-2.27055661	-3.6151855040000007	1.4038086	-0.061035156	-1.7089844	7.8608152	-3.8197509000000003	0.5897705072	-1.3427734	-0.8544922	3.6010742	9.383691394000001	4.292285144	0.3612792932	-0.91552734	-0.8544922	-3.8452148	-9.666015380000001	-0.309838858	0.6352294928000001	0.12207031	4.5166016	-0.30517578	0.30505371400000003	9.796411240000001	2.2203125000000004	0.8544922	2.8076172	0.061035156	2.386596646	9.883740020000001	-0.5957519568	-0.4272461	0.12207031	1.159668	1549640753.947
-9.33344748	-2.263378894	-3.3292724640000007	0.9765625	-0.48828125	-1.5869141	7.8608152	-3.8197509000000003	0.5897705072	-1.0375977	-1.5258789	3.4179688	9.847851440000001	5.1045652	0.678295926	-1.0375977	-0.5493164	-3.540039	-9.207836960000002	-0.01794433606	-0.34931639400000003	0.12207031	3.90625	-0.12207031	-0.613696286	9.27124002	1.89013678	0.6713867	2.8686523	0	2.195190396	9.480590560000001	-1.637719748	-0.5493164	-0.79345703	0.30517578	1549640753.987
-9.34421376	-2.3674560700000002	-3.0720702880000004	0.79345703	-0.4272461	-1.7700195	7.93139676	-4.701416034	0.7823730432	-0.61035156	-0.061035156	3.3569336	9.92321736	5.9371826080000005	0.90678714	-0.9765625	-0.24414062	-3.0517578	-9.261669928000002	0.061010742800000003	-1.1639892572000001	0.18310547	3.112793	-0.12207031	-1.490576178	9.60859375	1.4044433900000002	0.24414062	2.0751953	0.18310547	3.6462889400000003	9.319091754	-1.0754638580000002	-0.24414062	0	0.5493164	1549640754.027
-9.095385880000002	-2.613891574	-2.9775634	0.61035156	-0.91552734	-1.7089844	7.55935054	-5.9036866	0.764428714	-0.4272461	-1.2207031	3.8452148	9.80957068	6.824829074	0.745288089	-0.6713867	-0.48828125	-3.2348633	-9.29157698	-0.2237060504	-1.5779052520000003	0.4272461	2.9296875	-0.18310547	-1.488183606	10.009350540000002	1.3972655760000001	0.061035156	0.9765625	0.4272461	3.4500976440000004	9.57629393	-0.46535643000000004	0.061035156	0.79345703	0.36621094	1549640754.067
-9.004467752000002	-3.198876996	-2.76223143	0.4272461	-1.2817383	-1.4038086	8.118017572	-7.175341754000001	0.5754150360000001	-0.5493164	-2.319336	3.7231445	9.835888579999999	7.340429712000001	0.6507812500000001	-0.79345703	0	-2.746582	-9.094189300000002	-0.4474121106000001	-2.2083496400000002	-0.12207031	3.0517578	-0.18310547	-1.3637695680000002	9.759326080000001	1.562353534	0.4272461	1.0375977	0.18310547	2.802905252	9.305932608	-0.4354492212	-0.4272461	-0.061035156	0.061035156	1549640754.107
-8.756836060000001	-3.39506839	-2.195190396	0.5493164	-0.61035156	-1.0986328	7.93857428	-7.5796875	0.3541015576	0	-0.9765625	2.5024414	9.527246106	7.570117212	0.9366943390000001	-0.5493164	-0.061035156	-2.1362305	-8.91953125	-0.20217285340000002	-2.819653354	0	2.6245117	-0.18310547	-1.3470214660000002	9.734204074	1.296777356	0.36621094	1.4038086	-0.061035156	4.3245849640000005	9.07026358	-0.15192871400000002	0	-0.12207031	0.12207031	1549640754.147
-8.95063498	-3.3352538940000005	-2.2250976440000003	0.61035156	-0.30517578	-1.0375977	7.93857428	-7.5796875	0.3541015576	0	-0.9765625	2.5024414	9.069067392000001	8.033081070000001	1.102978534	-0.4272461	0.18310547	-1.8920898	-8.870483426000002	-0.15910644960000003	-3.458471646	0.061035156	1.8310547	-0.12207031	-1.8829589660000003	10.078735520000002	1.113745108	0.24414062	0.91552734	-0.061035156	4.3245849640000005	9.07026358	-0.15192871400000002	-0.061035156	0.18310547	0.4272461	1549640754.187
-9.230566394	-3.4812010800000004	-2.3985596040000003	0.36621094	-0.5493164	-0.9765625	7.58686502	-8.461352340000001	-0.46655273560000005	-0.061035156	-1.953125	1.8310547	8.572607428000001	8.4900634	1.2010742212	-0.36621094	0	-1.7700195	-9.066674820000001	-0.3672607428	-3.5960449280000004	0.24414062	1.5258789	-0.18310547	-1.9164550720000002	10.416088760000001	1.0874267572	0.24414062	0.36621094	0	3.7994139400000004	8.9745607	-0.1626953076	0.12207031	0.061035156	0.36621094	1549640754.227
-9.040356430000001	-3.90827626	-2.29089357	0.18310547	-0.8544922	-0.8544922	6.945654254	-8.296264480000001	-0.4474121106000001	-0.24414062	-0.79345703	1.0986328	8.327368210000001	8.4900634	1.3111327879999999	-0.36621094	-0.12207031	-1.4648438	-9.098974640000002	-0.5431152356000001	-3.85683606	0.12207031	1.4038086	-0.18310547	-1.756152356	10.246215560000001	1.2788329680000001	0.24414062	0.36621094	-0.30517578	3.8053954680000004	9.15041484	-0.7117919928	0	0.12207031	0.061035156	1549640754.267
-8.59414038	-4.1260009	-1.961914038	0.30517578	-0.30517578	-0.5493164	6.945654254	-8.296264480000001	-0.4474121106000001	-0.30517578	-0.12207031	0.6713867	8.113232428000002	8.271142572	1.6915527160000003	-0.4272461	0.12207031	-1.159668	-8.992504892	-0.5909667932	-4.200170926	0	1.0986328	-0.12207031	-1.5898682100000001	10.075146760000003	1.262084964	0.24414062	0.36621094	-0.4272461	3.964501996	9.18630342	-0.10288086060000001	0.12207031	0.18310547	0.061035156	1549640754.307
-8.628832968000001	-4.093701080000001	-2.045654254	0.24414062	-0.12207031	-0.4272461	6.6202635800000005	-7.89191893	-0.416308606	-0.36621094	-0.61035156	0.5493164	8.00676268	8.18500998	1.585082968	-0.5493164	0.061035156	-0.9765625	-8.85493161	-0.43186035340000006	-4.361669928	0	0.91552734	0	-1.6664307100000002	10.075146760000003	1.063500998	0.12207031	-0.061035156	-0.36621094	3.813769568	8.90517572	-0.48569336060000007	-0.18310547	-0.18310547	0.061035156	1549640754.347
-8.66950679	-4.29946286	-2.256201178	0.061035156	-0.4272461	-0.36621094	6.6202635800000005	-7.89191893	-0.416308606	-0.30517578	0	0.18310547	7.9780516200000005	8.11203624	1.39606929	-0.4272461	0.4272461	-0.8544922	-8.75444339	-0.381616214	-4.5901612400000005	0	0.4272461	0	-1.5156982820000002	10.18520468	1.0802490020000002	0.061035156	-0.36621094	-0.24414062	3.813769568	8.90517572	-0.48569336060000007	-0.12207031	-0.4272461	0.12207031	1549640754.387
-8.488867212	-4.45258786	-2.003784146	0.12207031	-0.12207031	-0.061035156	7.18969748	-7.335644568	-0.16987304320000002	-0.61035156	-0.24414062	0	7.86679712	8.10366214	1.403247104	-0.36621094	0.5493164	-0.8544922	-8.83100589	-0.3600830072	-4.695434604000001	0	0.36621094	0.061035156	-1.3051513580000003	10.230663940000001	1.063500998	-0.061035156	-0.12207031	-0.18310547	4.08413089	9.040356430000001	-0.4521972644	0	0.18310547	0.061035156	1549640754.427
-8.387182608000002	-4.482495108	-2.04326178	0.24414062	0.36621094	0.12207031	7.18969748	-7.335644568	-0.16987304320000002	-0.61035156	-0.24414062	0	7.8703858800000015	8.250805710000002	1.3075439300000002	-0.48828125	-0.061035156	-0.7324219	-8.750854532	-0.22490234620000002	-4.78515625	0	0.12207031	0.061035156	-1.3470214660000002	10.31201178	1.030004892	-0.12207031	-0.061035156	-0.061035156	3.817358426	9.067871106	-0.5574707068000001	-0.48828125	0.18310547	0	1549640754.467
-8.5582518	-4.474121106	-2.2430420320000004	0.18310547	0.12207031	0.24414062	7.384692392	-7.198071580000001	-0.07177734424	-0.24414062	0.4272461	-0.24414062	8.067773560000001	8.441015380000001	1.4427246400000002	-0.48828125	-0.30517578	-0.4272461	-8.75922824	-0.07895508180000001	-4.77319339	0.061035156	-0.18310547	0.18310547	-1.5491942900000002	10.27492662	0.8565429712000001	-0.18310547	-0.18310547	0	4.103271466000001	9.094189300000002	-0.45578614200000006	-0.30517578	0	0.18310547	1549640754.506
-8.597729532	-4.474121106	-2.2382567900000003	0.18310547	0.30517578	0.48828125	6.955224640000001	-7.16098642	0.0454589856	-0.24414062	0.4272461	-0.24414062	8.13117662	8.557055710000002	1.522875998	-0.24414062	0	-0.061035156	-8.825024460000002	0.06699218750000001	-4.742089856000001	0.18310547	-0.48828125	0.18310547	-1.733422824	10.30722644	0.762036142	-0.24414062	-0.48828125	0.061035156	4.103271466000001	9.094189300000002	-0.45578614200000006	-0.48828125	-0.24414062	0.18310547	1549640754.546
-8.633618210000002	-4.5159912140000005	-2.3435302520000003	0.24414062	0.4272461	0.7324219	7.034179712	-7.293774460000001	-0.015551758180000002	0	0.24414062	-0.061035156	7.572509980000001	8.673095746000001	1.7812744600000001	-0.12207031	-0.30517578	-0.24414062	-8.906372300000001	0.1770507788	-4.627246106	0.36621094	-0.7324219	0.24414062	-1.6305420320000001	10.4292482	0.7500732428000001	-0.30517578	-0.8544922	0.18310547	3.9728759000000005	9.067871106	-0.40554199280000003	-0.5493164	0	0.18310547	1549640754.586
-8.81665036	-4.494457968	-2.409326178	0.30517578	0.12207031	0.79345703	7.1478269800000005	-7.626342752000001	-0.10048827880000001	-0.12207031	0.8544922	-0.30517578	7.3787110600000005	9.140844748000001	1.8542480040000002	-0.12207031	-0.4272461	-0.061035156	-9.036767572	0.19619140380000002	-4.474121106	0.48828125	-0.9765625	0.30517578	-1.60183107	10.416088760000001	0.811083966	0.061035156	-1.5258789	0.12207031	3.9010987400000006	9.165966754000001	-0.46655273560000005	-0.5493164	0	0.18310547	1549640754.626
-9.418384080000001	-4.675097644	-2.24423822	0.48828125	0.30517578	0.91552734	7.032983426	-8.18620607	-0.07058105432	0.061035156	0.8544922	-0.6713867	7.271044928000001	10.26176718	2.031298822	-0.4272461	0.4272461	0.61035156	-9.155200180000001	0.4354492212	-4.3150146760000005	0.79345703	-1.4038086	0.30517578	-2.483496106	10.780957460000002	0.5993408246	-0.5493164	-2.0141602	-0.36621094	3.785058606	9.265259080000002	-0.265576178	-0.6713867	-0.30517578	0.12207031	1549640754.666
-10.01652806	-5.37731929	-2.35549321	1.159668	-0.30517578	0.91552734	7.360766574	-8.291479532	-0.0693847644	0.7324219	0.5493164	-1.2207031	6.5975344400000004	11.55136682	1.95234375	-0.48828125	0.30517578	1.4038086	-9.472216754	0.98334964	-4.00158696	1.3427734	-1.953125	0.24414062	-4.070971646	11.05490764	0.2045654254	-0.91552734	-4.0893555	-0.9765625	3.581689496	9.599023560000001	0.06340332068	-0.61035156	-0.4272461	0.061035156	1549640754.706
-10.003369600000001	-5.724243210000001	-1.9415771760000002	2.319336	0.18310547	1.2817383	6.957617212000001	-7.984033246000001	0.20576172120000003	1.2207031	2.2583008	-1.7089844	5.47661142	12.238037140000001	1.58388678	-0.30517578	0.061035156	1.6479492	-10.1146241	1.7310302520000003	-3.5745117800000004	2.380371	-2.4414062	0.061035156	-4.66672374	11.523852340000001	0.25839844240000004	-0.8544922	-5.92041	-1.6479492	3.198876996	10.6170652	0.14235839660000002	-0.48828125	-0.79345703	-0.12207031	1549640754.746
-9.212622300000001	-4.623657248000001	-1.204663089	3.112793	0.12207031	1.5869141	6.957617212000001	-7.984033246000001	0.20576172120000003	-0.18310547	1.5869141	-2.0141602	4.639208966000001	12.34689946	1.05991214	-0.18310547	0.12207031	0.79345703	-10.316797120000002	1.833911142	-2.62346196	3.540039	-2.1362305	-0.36621094	-3.6307373200000006	12.452173020000002	0.33615722840000006	-0.8544922	-6.3476562	-2.746582	1.56953125	11.456860520000001	1.179541034	-1.2817383	-1.5258789	-0.91552734	1549640754.786
-9.2389402	-4.440625000000001	-1.046752896	3.6010742	1.0986328	1.5869141	8.135961960000001	-7.5079103400000005	-1.3853027160000002	-2.0751953	1.4648438	-2.380371	4.39277356	11.1697509	0.7381103240000001	0.18310547	0.061035156	-0.8544922	-9.463842752000001	1.0934082068000002	-2.174853534	4.5166016	-1.8310547	-0.61035156	-2.775390576	12.149511780000001	0.6089111420000001	-1.2207031	-5.493164	-3.3569336	1.28122554	10.36704074	1.6341308900000002	-2.4414062	-2.319336	-1.4648438	1549640754.826
-8.47810054	-3.6750000000000003	-1.3649658540000003	3.6010742	-0.18310547	1.8920898	7.620361420000001	-5.5998290740000005	-1.46665036	-4.4555664	3.112793	-2.4414062	4.374829074	9.41120607	0.5993408246	0.79345703	-0.5493164	-2.319336	-8.901586960000001	0.026318359620000002	-1.5910644960000002	5.065918	-2.8076172	-0.8544922	-2.4870849640000006	10.479491820000002	1.0371826080000002	-1.0986328	-5.065918	-3.8452148	1.990625	10.398144960000002	1.4618652160000003	-2.0751953	-2.9296875	-1.8310547	1549640754.866
-7.0222167540000004	-3.3173096040000005	-0.5861816394	4.8828125	1.7089844	2.380371	6.82124002	-3.8891358800000004	-2.0755615020000002	-6.8969727	3.4179688	-1.6479492	4.514794928000001	8.14672824	0.5502929712000001	0.91552734	-0.9765625	-2.9296875	-8.51040036	-1.240551718	-1.0455566100000002	5.126953	-2.5024414	-0.6713867	-2.6581542540000003	9.1276857	1.4020507200000003	-0.91552734	-5.6152344	-3.8452148	3.5625489200000002	9.24492212	1.076660144	-0.5493164	-5.79834	-0.7324219	1549640754.906
-7.2961670320000005	-2.387792932	-0.7608398560000001	5.004883	1.7700195	2.5024414	6.82124002	-3.8891358800000004	-2.0755615020000002	-8.361816	2.319336	0.12207031	4.860522464000001	7.416992212	0.3026611322	0.36621094	-1.5869141	-3.479004	-8.126391574000001	-2.082739218	-0.5239746106000001	5.126953	-2.8686523	-0.48828125	-2.4619628600000003	8.082128894	1.51330571	-0.48828125	-5.9814453	-3.540039	1.388891574	9.5451902	2.5157959260000005	-4.1503906	-7.6904297	-0.91552734	1549640754.946
-8.01035144	-1.7286376800000003	-0.833813498	4.5776367	2.2583008	2.380371	6.82124002	-3.8891358800000004	-2.0755615020000002	-8.361816	2.319336	0.12207031	5.014843750000001	7.01623552	0.248828125	-0.9765625	-2.6245117	-3.6010742	-8.24123552	-2.55527356	-0.16628417539999998	5.126953	-3.2348633	-0.36621094	-2.1975829680000003	7.263867212	1.81357428	-0.12207031	-5.7373047	-3.4179688	2.0839355040000003	8.756836060000001	0.9354980432000001	-5.6152344	-9.216309	-1.159668	1549640754.986
-8.7963134	-1.3769287140000002	-1.061108426	3.7841797	2.0751953	2.0141602	6.6669189300000005	-2.04326178	-2.383007788	-8.239746	2.5024414	1.5258789	5.01603984	6.802099640000001	0.23686523560000003	-2.2583008	-4.211426	-3.479004	-8.742480432	-2.7502685700000002	0.67709964	4.9438477	-3.3569336	-0.30517578	-2.245434604	6.78774411	2.0899170320000002	0.61035156	-5.493164	-3.1738281	2.0839355040000003	8.756836060000001	0.9354980432000001	-4.699707	-7.6293945	-0.7324219	1549640755.026
-9.076245108	-1.349414038	-1.0120605432	3.2958984	2.0751953	1.7700195	6.6669189300000005	-2.04326178	-2.383007788	-6.958008	2.5634766	2.0141602	5.096191394000001	7.0030760800000005	0.00837402356	-3.6621094	-6.1035156	-3.2958984	-9.29636232	-2.886645468	1.4810058900000003	4.638672	-2.380371	-0.36621094	-2.5851807100000004	7.030590560000001	2.369848642	1.7089844	-6.591797	-2.5634766	2.5086182100000003	9.138451980000001	0.7141846040000002	-4.8217773	-6.8969727	0	1549640755.066
-9.15639676	-1.341040036	-0.764428714	3.1738281	2.1362305	1.5869141	11.380298020000001	-2.441625998	-3.0433594240000006	-3.1738281	3.6010742	0.48828125	5.420385880000001	7.43374002	-0.32658691100000004	-4.638672	-7.751465	-3.2958984	-9.317895468000001	-3.1127441100000004	1.8757812500000002	4.3945312	-1.6479492	-0.18310547	-2.424877896	7.675390380000001	2.634228534	2.6245117	-7.8125	-1.8310547	4.358081070000001	8.34172374	0.6962402160000001	-5.065918	-7.019043	0.30517578	1549640755.106
-9.35378444	-1.262084964	-0.6531738220000001	3.112793	2.2583008	1.2817383	11.380298020000001	-2.441625998	-3.0433594240000006	-3.1738281	3.6010742	0.48828125	5.815161240000001	7.832104532000001	-0.6160888580000001	-4.9438477	-8.911133	-3.1738281	-9.346606430000001	-3.14504393	2.19399411	3.9672852	-1.8310547	-0.18310547	-1.7106933900000003	8.125195288	3.1366699280000003	3.112793	-7.9345703	-1.3427734	4.358081070000001	8.34172374	0.6962402160000001	-3.9672852	-7.6904297	0.24414062	1549640755.146
-9.760522660000001	-1.118530252	-0.6304443390000001	2.9296875	2.2583008	0.91552734	10.86469748	-4.088916034	-3.7025146760000003	-3.6621094	3.6621094	-1.2817383	6.3534909200000005	8.23645018	-0.7141846040000002	-4.3945312	-8.544922	-3.112793	-9.395654254	-3.0672851440000004	2.6916503600000006	3.90625	-1.5258789	-0.18310547	-0.8158691100000001	8.70898462	4.082934604	2.6855469	-7.019043	-1.2817383	4.925122300000001	7.954125900000001	1.1903076080000001	-2.6855469	-6.958008	0.24414062	1549640755.186
-10.557250900000001	-1.0563232428000002	-0.8122802520000001	2.9296875	2.0751953	0.9765625	10.86469748	-4.088916034	-3.7025146760000003	-4.272461	4.333496	-2.1362305	6.79372554	8.557055710000002	-0.5227783246000001	-2.9907227	-6.8969727	-3.2958984	-9.56672374	-3.2957762600000002	3.0828369600000003	3.7841797	-1.2207031	-0.18310547	-0.2380615216	9.27602536	5.1691648400000005	1.953125	-5.2490234	-1.2817383	4.93828125	7.801000900000001	1.39008786	-1.4038086	-5.3710938	-0.12207031	1549640755.226
-10.724731920000002	-0.6830810700000001	-0.5323486420000001	2.8686523	1.3427734	1.0986328	7.32966304	-4.9514401999999995	-3.34841304	-3.90625	4.638672	-2.319336	7.220800720000001	8.741284440000001	0.16508788940000002	-0.8544922	-4.211426	-3.479004	-9.49255342	-3.2742432100000003	3.447705072	3.540039	-0.12207031	-0.18310547	-0.44621582460000003	9.49016124	5.650073380000001	1.159668	-3.6621094	-1.3427734	5.414404254	7.78305661	1.3996582460000002	-0.12207031	-3.90625	-0.4272461	1549640755.266
-11.109936600000001	-0.8122802520000001	-0.8924316100000002	2.1972656	2.5024414	0.61035156	6.09748552	-4.6990235600000005	-2.7706054320000004	-3.1738281	3.6010742	-1.7700195	7.16577176	9.05231929	0.8074951080000001	0.61035156	-2.1362305	-3.0517578	-9.18869658	-3.2407471040000004	2.93569339	3.479004	-0.6713867	-0.30517578	-1.355395468	9.258081070000001	5.537622300000001	0.79345703	-2.9907227	-1.2817383	5.986230432000001	7.027001800000001	1.71667482	1.2207031	-1.5258789	-0.36621094	1549640755.306
-11.929394960000002	-1.6341308900000002	-2.3399413940000002	2.6245117	1.0986328	1.159668	5.3785153800000005	-4.695434604000001	-2.213134784	-2.319336	3.0517578	-0.8544922	6.779370108000001	9.76889676	1.25729982	0.91552734	-1.8310547	-2.1362305	-9.48896466	-2.9225341460000003	3.2718505400000004	3.2348633	0.061035156	-0.6713867	-2.4799072480000004	9.34421376	5.031591754	0.7324219	-2.9296875	-1.2207031	8.181420926000001	9.343017572	2.728735324	-0.24414062	-2.8686523	-1.8920898	1549640755.346
-10.16486772	-2.7012207459999997	-3.87238768	4.272461	0.24414062	1.8920898	5.356982428000001	-5.18232428	-1.923632788	-1.4038086	2.8076172	0.36621094	6.3295652	10.560839660000001	1.4750244600000002	0.48828125	-2.9296875	-1.2207031	-9.917236420000002	-1.6353271760000003	2.6390135800000003	3.112793	-0.8544922	-1.0986328	-3.3149170320000003	9.86699182	4.094897464000001	0.91552734	-3.2348633	-0.9765625	8.181420926000001	9.343017572	2.728735324	1.8310547	-2.2583008	-1.4038086	1549640755.386
-7.52106929	-2.85913089	-4.245629892	3.2958984	0.9765625	2.1362305	5.26247554	-5.865405252	-1.6090087860000002	-0.48828125	2.9296875	1.7089844	6.35827626	10.81564946	1.66044928	-0.18310547	-3.3569336	-0.4272461	-9.36933606	0.2081542932	2.445214856	3.479004	0.18310547	-1.0986328	-3.9214355040000006	10.120605040000001	2.825634784	0.8544922	-3.6010742	-0.5493164	4.45258786	10.24980432	2.5791992800000005	0.9765625	-2.1362305	-1.3427734	1549640755.426
-8.058202880000001	-4.201367212	-5.29836412	4.5166016	1.4648438	2.2583008	4.746875	-6.62504892	-1.2321777160000003	-0.79345703	3.0517578	3.479004	6.114233426	10.297655760000001	1.4403320680000002	-0.9765625	-3.1738281	0.7324219	-9.62653804	1.0108642572	1.774096646	3.7231445	-1.8920898	-1.0986328	-3.6427001800000003	9.6217527	1.8733886780000002	0.79345703	-4.272461	-0.24414062	1.4678466460000001	9.718652160000001	-1.4463134979999999	0.18310547	-4.0893555	-1.4038086	1549640755.466
-8.66950679	-3.7455810700000005	-5.67878444	5.126953	1.2817383	2.5634766	4.4705322480000005	-8.177832068	-0.678295926	-0.79345703	3.0517578	3.479004	5.5005371400000005	10.1828125	0.7979248200000001	-2.0751953	-4.333496	1.3427734	-11.181713760000001	0.965405252	2.8854492800000004	4.0283203	-0.5493164	-1.2207031	-2.775390576	9.816748200000001	1.258496106	1.0375977	-4.211426	-0.061035156	1.4678466460000001	9.718652160000001	-1.4463134979999999	1.2207031	-1.7700195	-0.7324219	1549640755.506
-8.36325679	-2.227490216	-5.87497554	4.5166016	1.0986328	2.5024414	4.634423920000001	-9.460253894000001	0.0227294928	-1.3427734	3.112793	4.4555664	5.6967282400000006	10.602710159999999	0.11843261780000001	-2.9907227	-4.8217773	1.159668	-10.36704074	0.9402832068000001	3.0541259000000003	4.211426	0.9765625	-1.3427734	-2.107861322	10.685253600000001	1.32788089	1.5869141	-3.3569336	0.36621094	-0.949853534	11.456860520000001	-2.094702176	0.5493164	-3.6010742	-1.4038086	1549640755.546
-8.06538089	-1.4176025360000002	-5.5005371400000005	4.1503906	0.24414062	2.319336	4.574609424	-9.122900360000001	0.8218505890000001	-2.0751953	3.6621094	5.7373047	5.91325679	9.719848740000002	-0.63881839	-2.9907227	-4.8217773	1.8920898	-9.021215560000002	1.0419677520000001	2.39138179	4.211426	-0.4272461	-1.159668	-2.3016601440000004	9.87895468	1.4044433900000002	1.159668	-2.8076172	0.4272461	1.3769287140000002	10.1325679	-2.013354532	0.4272461	-2.9296875	-2.0751953	1549640755.586
-7.786645468000001	-1.040771466	-4.6619384	4.4555664	0.18310547	1.5258789	4.458569290000001	-8.575000000000001	1.592260782	-2.5634766	3.7841797	5.7373047	5.650073380000001	8.58815944	-0.740502896	-1.953125	-4.638672	2.9296875	-8.517577880000001	0.46416014400000005	2.633032248	4.211426	0.48828125	-1.0986328	-2.27294928	8.70180661	1.5300537140000001	0.7324219	-3.540039	0.24414062	2.9249266200000004	9.32866214	-1.378125	0.7324219	-1.5869141	-1.4038086	1549640755.626
-8.129980432	-1.2549072479999999	-4.40473642	4.760742	1.0375977	1.159668	4.0661866	-8.69582518	1.604223642	-2.6245117	4.272461	5.126953	5.1631836060000005	8.34052716	-0.73332518	-1.3427734	-3.8452148	2.8686523	-8.48647464	0.0418701178	2.6354248200000003	3.8452148	-0.24414062	-1.0986328	-1.4427246400000002	8.531933606	1.5300537140000001	0.79345703	-3.8452148	-0.061035156	2.7478759000000004	9.273632788	-0.8230468750000001	0.7324219	-1.8920898	-1.2817383	1549640755.666
-9.02839357	-1.2656738220000001	-4.922729532	4.4555664	0.36621094	1.2817383	4.0661866	-8.69582518	1.604223642	-2.1972656	3.6621094	4.699707	4.63801268	8.342919928	-0.8290283540000001	-1.2817383	-3.2348633	2.319336	-8.838183606000001	-0.023925780760000005	3.0995849640000004	3.6621094	0.4272461	-1.0986328	-0.7034179712000002	9.058300720000002	1.8040038940000003	1.0986328	-3.2348633	-0.24414062	2.7658202880000005	9.463842752000001	-0.8362060700000001	0.5493164	-1.953125	-1.159668	1549640755.706
-9.19946286	-0.5335449280000001	-4.98852536	4.211426	0.36621094	1.3427734	4.01713858	-9.455468750000001	1.18671875	-1.4648438	2.380371	4.272461	4.42866214	8.406323380000002	-0.869702176	-1.159668	-3.2348633	1.3427734	-9.04753444	-0.053833007200000005	3.3866942900000003	3.540039	0.30517578	-1.159668	-0.5371337860000001	9.667211960000001	2.026513678	1.3427734	-2.6855469	-0.4272461	2.7658202880000005	9.463842752000001	-0.8362060700000001	0.24414062	-2.5024414	-0.6713867	1549640755.746
-9.144433606	0.0035888672120000004	-4.914355432000001	3.479004	-0.061035156	1.0375977	4.354492212	-9.346606430000001	1.223803714	-1.2817383	2.0751953	3.7841797	4.62006839	8.6348143	-0.7129882787999999	-0.7324219	-3.2958984	0.36621094	-9.088207968	0.037084961060000005	3.541015576	3.479004	0.7324219	-1.159668	-0.729736322	10.085913040000001	2.168872104	1.159668	-2.6855469	-0.79345703	2.6485839660000003	9.535620108000002	-1.3195067900000002	0.4272461	-2.0141602	-0.5493164	1549640755.786
-8.98173822	-0.309838858	-4.7253417540000004	3.3569336	0	0.91552734	4.354492212	-9.346606430000001	1.223803714	-1.4038086	2.6245117	3.2348633	4.9622070680000006	8.83220198	-0.4486083966	-0.24414062	-2.8686523	-0.36621094	-8.98173822	-0.096899411	3.3005616	3.479004	0.5493164	-1.159668	-1.3075439300000002	10.11821286	2.421289038	1.0986328	-2.6855469	-0.8544922	1.9511474640000002	9.74736322	-1.911669928	0.061035156	-2.8686523	-1.159668	1549640755.826
-8.59892572	-0.45698242800000005	-4.425073380000001	3.8452148	0.061035156	1.2207031	4.574609424	-9.04753444	1.374536142	-1.4038086	3.2958984	2.5634766	5.234961060000001	9.05231929	0.03349609424	0.061035156	-1.953125	-0.9765625	-8.67070288	-0.2607910144	3.02661142	3.4179688	0.61035156	-1.2207031	-1.676000998	10.18520468	2.451196286	0.79345703	-2.9907227	-0.9765625	3.34841304	9.372924820000001	-1.256103534	-0.36621094	-2.5024414	-0.7324219	1549640755.866
-8.011548020000001	-0.02033691394	-4.099682608	3.7841797	0.79345703	1.5869141	4.587768570000001	-8.76879892	1.4965576080000003	-1.0986328	3.112793	1.7089844	5.336645468	8.96499002	0.5885742212	0.18310547	-1.3427734	-1.3427734	-8.330957068	-0.1196289038	2.5409179320000006	3.3569336	0.061035156	-1.0986328	-1.9690917540000001	9.713867212	2.24423822	0.5493164	-3.2348633	-0.9765625	4.191796924	8.95183107	-1.035986322	-0.91552734	-2.0141602	0	1549640755.905
-8.0558107	0.18901367800000002	-4.02551268	3.2348633	0.9765625	1.6479492	4.685864120000001	-7.702905252000001	1.4211913940000003	-0.61035156	2.9907227	0.8544922	5.154809800000001	8.630029254	1.100585962	0	-1.4648438	-1.4038086	-7.956518570000001	-0.0837402356	2.286108426	3.4179688	-0.12207031	-1.0375977	-2.0145507200000004	8.9745607	1.9367920320000003	0.36621094	-3.540039	-1.0375977	2.0695800720000004	8.97097194	-1.204663089	-1.3427734	-2.2583008	0.061035156	1549640755.946
-9.48776857	-0.538330072	-4.286303714000001	2.380371	1.4038086	1.4648438	4.78515625	-8.169457968	1.085034146	-0.5493164	3.112793	0.12207031	4.6798827880000005	8.589355432000001	1.221411142	-0.91552734	-2.5634766	-1.3427734	-8.432641574	-0.1124511682	2.051635782	3.4179688	-1.0986328	-0.91552734	-2.107861322	8.649169928000001	1.600634784	0.24414062	-3.8452148	-1.0375977	2.0695800720000004	8.97097194	-1.204663089	-1.8920898	-2.746582	-0.30517578	1549640755.986
-11.42216754	-1.7884521760000003	-4.653564496	1.8310547	-0.9765625	1.2207031	5.067480432000001	-10.008153960000001	0.36606445680000005	-0.36621094	3.479004	-0.48828125	4.338940396	9.72822284	0.9414794928000001	-2.319336	-4.0283203	-1.8310547	-10.179223740000001	-0.385205072	3.338842752	3.3569336	-0.4272461	-1.0375977	-1.965502896	9.92919928	1.516894568	0.5493164	-4.8217773	-0.7324219	3.982446286	9.810766280000001	-0.43664550720000006	-2.746582	-3.7231445	0.61035156	1549640756.025
-11.29177266	-3.0086670320000004	-3.301757788	1.8310547	-1.159668	1.0986328	5.067480432000001	-10.008153960000001	0.36606445680000005	0	3.3569336	-0.91552734	4.386792032000001	11.294164840000002	0.424682608	-3.540039	-5.493164	-2.746582	-11.109936600000001	-0.6232665740000001	3.15102536	3.6010742	-0.8544922	-1.2817383	-1.8434814300000002	11.26545378	2.13178714	0.7324219	-4.1503906	-0.48828125	5.806787140000001	10.267749100000001	2.27055661	-2.746582	-3.9672852	2.4414062	1549640756.066
-11.2714357	-3.1282959260000003	-2.021728534	3.6621094	-0.79345703	1.2207031	5.28640126	-10.41967752	-1.0670898560000002	0.061035156	3.479004	-1.7089844	4.90478534	11.442504500000002	0.05502929712000001	-3.6621094	-6.0424805	-2.6855469	-11.04414038	-0.8972167932	2.5564697480000005	3.90625	1.2207031	-1.2207031	-2.5265625000000003	10.79770468	3.06608876	0.61035156	-3.2348633	-0.4272461	5.0016848000000005	12.186596940000001	3.359179712	-3.2348633	-3.4179688	5.065918	1549640756.106
-10.771386780000002	-2.825634784	-2.6114991	3.90625	-0.30517578	0.36621094	4.749267572000001	-10.62185054	-1.79323732	-0.24414062	4.272461	-2.9296875	5.1177246400000005	11.450878600000001	0.10288086060000001	-2.8076172	-5.3710938	-1.4648438	-10.843163940000002	-1.1580077880000001	2.8124755400000003	4.0283203	0	-1.0986328	-3.6104003600000003	10.154101440000002	3.3448242800000005	0.4272461	-3.6010742	-0.5493164	-0.4521972644	14.141333360000003	3.8209472840000003	-2.8076172	-5.7373047	4.638672	1549640756.145
-9.88134784	-2.7502685700000002	-2.8411866	3.8452148	-2.8686523	0.61035156	4.2061523560000005	-10.602710159999999	-2.656957968	-0.24414062	4.333496	-3.6621094	4.933496106000001	11.993994600000002	-0.046655271600000006	-2.380371	-4.699707	-0.5493164	-9.91484424	-1.6544677520000002	2.5612548920000004	3.90625	0.12207031	-1.159668	-3.6104003600000003	10.154101440000002	3.3448242800000005	0.4272461	-3.6010742	-0.5493164	-3.7671141200000005	14.2489991	2.227490216	-3.6010742	-10.375977	2.8076172	1549640756.185
-7.540210160000001	-1.667626996	-0.5622558606000001	4.5776367	0.18310547	1.159668	4.2061523560000005	-10.602710159999999	-2.656957968	-0.12207031	4.0283203	-3.7231445	4.417895468	10.2761232	0.17824707460000003	-1.953125	-4.638672	0.36621094	-8.959009080000001	-1.494165036	2.3758300720000003	4.211426	0.12207031	-1.3427734	-3.6104003600000003	10.154101440000002	3.3448242800000005	0.4272461	-3.6010742	-0.5493164	-0.7416992212000001	10.8802491	2.1700683900000004	-3.2958984	-7.8125	2.4414062	1549640756.225
-7.601220746000001	-0.7273437500000001	-1.3769287140000002	4.760742	1.159668	0.6713867	3.78027356	-9.12648912	-3.208447284	-0.24414062	3.3569336	-4.0893555	3.9094726440000005	8.798706070000001	0.5203857428	-2.0141602	-5.2490234	1.0375977	-8.528344748	-1.6748047120000003	2.1892089660000003	4.333496	0.4272461	-1.2817383	-2.8399902160000003	8.07136232	2.8316162140000003	0.4272461	-4.8217773	-1.2207031	0.855346646	9.2724366	1.6245605040000002	-2.6245117	-2.0751953	2.1972656	1549640756.265
-7.89790036	-0.47851562500000006	-1.56953125	3.8452148	0.4272461	0.61035156	3.7695067900000003	-7.718457068	-3.7994139400000004	-0.79345703	3.3569336	-4.1503906	3.7384033540000003	8.342919928	0.7512695288	-2.380371	-5.493164	1.0986328	-8.187402160000001	-2.332763678	2.29089357	4.211426	0.36621094	-1.0375977	-2.20236821	7.84646016	2.9775634	0.91552734	-4.760742	-1.0375977	1.1986816100000002	7.120312500000001	0.501245108	-2.8076172	-0.48828125	1.2817383	1549640756.305
-8.126391574000001	-0.570629892	-0.5670410144	3.6621094	1.953125	0.9765625	3.7695067900000003	-7.718457068	-3.7994139400000004	-1.159668	4.1503906	-3.6621094	3.9453614200000002	7.812963760000001	1.19270018	-2.1972656	-4.8828125	0.79345703	-7.9373777	-2.8914307100000003	2.0480469240000003	3.7231445	-0.12207031	-1.0375977	-1.667626996	7.812963760000001	3.417797824	1.0375977	-4.272461	-0.91552734	1.1986816100000002	7.120312500000001	0.501245108	-1.6479492	-2.0751953	0.7324219	1549640756.345
-8.637207068	-0.18901367800000002	-0.9977050720000001	3.1738281	1.8920898	0.8544922	4.1260009	-7.409814300000001	-4.209741214	-1.2207031	4.0893555	-3.2348633	4.209741214	7.6167726600000005	1.5085204680000002	-1.953125	-4.0283203	0.48828125	-8.177832068	-2.8639160340000003	2.519384784	3.540039	0	-0.91552734	-1.2082519568	7.7902346200000006	3.829321286	1.0375977	-3.90625	-0.79345703	1.156811502	7.7902346200000006	1.191503894	-1.5258789	-1.4648438	0.061035156	1549640756.385
-8.985326980000002	0.1268066394	-0.9426757788	3.1738281	2.0751953	0.79345703	4.1260009	-7.409814300000001	-4.209741214	-1.3427734	3.4179688	-3.112793	4.608105432	8.0139402	1.753759784	-1.6479492	-3.1738281	0.061035156	-8.347705072	-2.895019568	2.616284146	3.2348633	-0.18310547	-0.91552734	-0.953442392	8.412304712000001	4.2587889400000005	0.91552734	-3.3569336	-0.79345703	1.6520751800000002	6.9803469400000004	-0.14833984620000001	-0.61035156	-5.126953	-0.4272461	1549640756.425
-10.20195288	0.4474121106000001	-1.701123004	2.9296875	2.1362305	0.61035156	4.298266574	-7.621557608000001	-4.088916034	-1.6479492	2.9296875	-2.8686523	5.01603984	8.425463760000001	1.911669928	-1.2817383	-2.6855469	-0.18310547	-8.828613220000001	-3.052929712	3.111547824	2.8076172	0	-0.7324219	-1.2010742212	8.86210962	4.630834964000001	0.8544922	-2.9296875	-0.8544922	4.11643071	7.61796875	-0.33854982	-0.48828125	-3.9672852	0.24414062	1549640756.465
-11.601611420000001	0.7859619110000001	-2.031298822	2.4414062	1.5869141	0.7324219	4.104467752000001	-8.712573380000002	-3.2969726440000002	-1.8310547	2.8686523	-2.6245117	5.46345198	8.84177266	2.02292482	-0.91552734	-2.5024414	-0.36621094	-9.108544928	-2.9727783540000003	3.262280252	2.5024414	-0.061035156	-0.6713867	-1.4810058900000003	9.419580072	4.841381790000001	0.8544922	-2.9296875	-0.79345703	6.87148462	8.01513678	0.2225097644	-1.0986328	-5.92041	-0.91552734	1549640756.505
-13.55036592	0.5849853534	-2.3112304320000003	0.9765625	1.2817383	0.4272461	4.104467752000001	-8.712573380000002	-3.2969726440000002	-1.6479492	2.1972656	-1.953125	5.9551268	9.222192392	2.2239013580000004	-0.5493164	-2.0751953	-0.48828125	-9.5703125	-2.62705072	3.4907714660000004	2.319336	-0.7324219	-0.5493164	-1.644897464	9.87775908	4.745678714	0.7324219	-2.746582	-0.6713867	11.221191100000002	7.917040740000001	4.26357428	-0.36621094	-2.5024414	-0.5493164	1549640756.545
-12.528735520000001	-0.31342773560000003	-2.7658202880000005	2.0751953	-1.3427734	0.91552734	3.9310058900000002	-9.368139480000002	-2.8399902160000003	-1.5869141	1.3427734	-1.0375977	6.3654540740000005	10.13854982	2.211938498	-0.5493164	-1.8920898	-0.6713867	-10.486670320000002	-2.0564209260000004	4.312622104000001	2.380371	-0.30517578	-0.79345703	-1.6317382200000001	10.8216304	4.38798822	0.79345703	-3.0517578	-0.48828125	7.347607428000001	9.463842752000001	1.6736084260000001	0.30517578	-0.7324219	-1.7700195	1549640756.585
-9.567919928000002	-1.079052716	-2.3303711060000003	2.0141602	0.18310547	1.3427734	4.003979532000001	-9.16357428	-0.6459961060000001	-2.0751953	1.159668	-0.12207031	6.960009980000001	10.74267572	2.020532248	-0.4272461	-1.3427734	-0.8544922	-10.05122104	-1.698730432	3.5469971040000003	2.319336	0	-0.9765625	-1.776489218	11.71645468	4.232470746	0.61035156	-2.319336	-0.30517578	7.084423920000001	8.82263179	1.465454074	0.79345703	-2.9907227	-0.18310547	1549640756.625
-8.13955072	-2.2944824280000002	-3.428564496	1.4648438	-0.48828125	1.0375977	4.0685790740000005	-8.24482428	0.9331054712000001	-2.5634766	1.5258789	0.30517578	7.36196286	10.27971196	2.032495108	0.061035156	-0.4272461	-0.36621094	-9.177929712000001	-1.375732428	2.692846646	1.953125	-0.18310547	-0.9765625	-2.222705072	11.251098740000002	3.6821777160000004	0	-2.319336	-0.061035156	1.4211913940000003	9.04753444	-0.783569339	0.24414062	-1.0375977	-1.953125	1549640756.665
-7.806982428000001	-3.77189946	-3.6977295320000003	3.2348633	0.36621094	1.4038086	3.499145468	-7.82133786	1.7023192900000002	-2.5024414	2.6245117	0.48828125	7.027001800000001	9.289184800000001	2.2753417540000003	0	-0.24414062	0.4272461	-9.16357428	-0.9331054712000001	1.6736084260000001	1.4648438	-1.3427734	-1.0986328	-1.9367920320000003	9.83229982	2.75625	-0.5493164	-2.2583008	-0.061035156	1.4211913940000003	9.04753444	-0.783569339	0.5493164	-5.6152344	-2.380371	1549640756.705
-8.151513580000001	-3.109155252	-4.232470746	3.7231445	1.0986328	1.6479492	3.063696286	-8.299853240000001	1.830322284	-1.8310547	1.8920898	0.4272461	6.40732428	8.6001223	2.1066650360000003	-1.0375977	-0.61035156	0.8544922	-10.087109620000001	0.135180661	2.0576172120000003	1.5258789	0.061035156	-1.0375977	-1.3984619600000001	8.85732428	1.7944336060000001	-0.48828125	-1.953125	-0.12207031	3.2921875000000003	9.758129892000001	-1.378125	0.36621094	-2.1972656	-1.5869141	1549640756.745
-8.954223740000002	-1.5121094240000001	-5.14165036	3.4179688	2.0751953	1.6479492	3.293383786	-9.46264676	2.05522464	-1.3427734	0	0.79345703	6.159692392	8.8561277	1.443920926	-2.0141602	-0.8544922	0.6713867	-10.16845746	1.0168457068	2.1604980040000004	1.7089844	-0.24414062	-0.79345703	-1.3254882200000002	9.293969748	1.293188498	-0.4272461	-1.4648438	0.30517578	2.04326178	9.82392572	-1.435546924	0.48828125	-2.2583008	-1.5258789	1549640756.785
-9.261669928000002	-0.362475589	-5.92641574	1.4038086	-0.4272461	1.2817383	3.5565673920000003	-9.527246106	2.42607428	-1.6479492	0.61035156	1.8310547	6.40732428	9.274829074000001	0.38999023560000007	-2.4414062	-1.0375977	0.61035156	-9.460253894000001	0.7464843750000001	2.383007788	2.1972656	0.36621094	-0.7324219	-1.580297824	10.00217302	1.5336425720000002	-0.18310547	-0.91552734	1.0375977	2.027709964	10.28210414	-2.25261232	-0.061035156	-2.5024414	-2.1362305	1549640756.825
-8.47451178	-0.687866214	-4.502832068	1.5258789	-0.8544922	0.61035156	3.53742662	-8.786743210000001	2.710791034	-1.8310547	2.0141602	2.6855469	6.461157248	8.777173020000001	-0.3947753894	-2.1362305	-1.5869141	1.4648438	-9.01044928	0.30505371400000003	2.6485839660000003	2.0751953	-0.5493164	-0.6713867	-1.7214599640000001	9.413598740000001	1.8255371400000002	-0.24414062	-0.61035156	0.8544922	1.967895468	9.705493210000002	-1.9726807100000001	0.30517578	-1.8310547	-2.2583008	1549640756.865
-7.82492662	-1.03359375	-3.640307608	2.380371	0.79345703	0.4272461	3.4154052520000002	-8.34052716	2.56484375	-1.5258789	2.2583008	2.6855469	6.18122554	8.169457968	-0.679492212	-1.4038086	-1.8310547	2.0141602	-8.607299820000001	-0.05861816394	2.6402099640000003	1.7700195	-0.061035156	-0.61035156	-1.6281494600000002	8.85253894	1.965502896	-0.18310547	-1.4038086	0.48828125	2.5492920320000003	9.25209964	-0.925927716	0.4272461	-1.3427734	-2.0141602	1549640756.905
-8.419482428	-0.75964357	-3.9322021760000005	2.6245117	1.2207031	0.4272461	3.3531983800000003	-8.109643570000001	2.1509277160000004	-0.91552734	1.7089844	2.4414062	5.770898560000001	7.571313400000001	-0.6818847840000001	-0.79345703	-1.4648438	1.8310547	-8.48647464	0.0	2.8639160340000003	1.5869141	0.061035156	-0.48828125	-0.770410144	8.62524411	2.0253173920000003	0.12207031	-1.8310547	0.24414062	2.5492920320000003	9.25209964	-0.925927716	0.12207031	-1.7089844	-1.7700195	1549640756.945
-9.094189300000002	-0.0418701178	-4.40473642	2.2583008	-0.4272461	0.5493164	3.2909912140000004	-8.061792032000001	1.6317382200000001	-0.4272461	1.2207031	2.1362305	5.5125	7.0856201080000005	-0.5263671924000001	-0.36621094	-1.0375977	1.3427734	-8.54628894	0.1626953076	2.906982428	1.4648438	0.24414062	-0.36621094	0.0490478534	8.521167032000001	2.141357428	0.36621094	-1.0986328	0	2.6916503600000006	9.212622300000001	-0.5634521466	0.18310547	-1.6479492	-1.4038086	1549640756.985
-9.021215560000002	0.32658691100000004	-4.225292932	1.5869141	0.061035156	0.5493164	3.3735351440000003	-8.135961960000001	1.3266846040000002	-0.36621094	0.8544922	2.1362305	5.63332518	7.08801268	-0.1878173822	0	-0.6713867	0.6713867	-8.534326080000001	0.20217285340000002	2.9943116	1.4038086	0.4272461	-0.4272461	0.2177246106	8.89680162	2.190405252	0.4272461	-0.48828125	-0.061035156	2.769409146	9.448290740000001	-0.879272464	-0.061035156	-1.6479492	-1.2817383	1549640757.025
-9.094189300000002	0.1447509784	-4.568627896000001	1.6479492	-0.36621094	0.36621094	3.3735351440000003	-8.135961960000001	1.3266846040000002	-0.36621094	0.8544922	2.1972656	6.20036592	7.485180710000001	0.2380615216	0.18310547	-0.18310547	0	-8.35009784	0.1256103534	3.06848143	1.3427734	0.12207031	-0.5493164	-0.06699218750000001	9.49255342	2.24064946	0.5493164	-0.24414062	0.061035156	2.769409146	9.448290740000001	-0.879272464	-0.18310547	-1.0375977	-1.0986328	1549640757.07
-8.980542032	0.1459472644	-4.17504892	1.4038086	-1.2207031	0.36621094	3.50393071	-8.12160643	1.1340820288	-0.24414062	0.8544922	2.1362305	6.855932608000001	7.8428711060000005	0.7273437500000001	0.30517578	-0.18310547	-0.12207031	-8.52236322	0.10886230040000001	3.180932608	1.0986328	-0.24414062	-0.5493164	-0.48090820680000007	9.713867212	2.3710449280000003	0.4272461	-0.4272461	0.12207031	2.51459964	9.35258786	-0.687866214	-0.6713867	-1.0986328	-0.91552734	1549640757.105
-8.828613220000001	0.0490478534	-3.6415038940000004	1.4038086	0.30517578	0.36621094	3.69892572	-8.2938723	0.763232428	-0.24414062	0.5493164	1.8920898	7.344018570000001	8.21013179	1.318310504	0.30517578	-0.4272461	0.061035156	-8.72692842	0.025122070680000004	3.4632567900000004	1.0986328	-0.12207031	-0.6713867	-0.5275634784000001	9.92919928	2.495458966	0.24414062	-0.9765625	-0.061035156	1.733422824	9.32746556	-1.337451178	-0.79345703	-1.4038086	-0.91552734	1549640757.145
-9.382495108	0.7488769568000001	-4.421484424000001	1.5258789	0.36621094	0.6713867	3.69892572	-8.2938723	0.763232428	-0.30517578	0.18310547	1.6479492	7.51508786	8.517577880000001	1.7752929320000002	0.12207031	-0.30517578	0.12207031	-9.10615216	-0.0454589856	3.5469971040000003	0.8544922	-0.36621094	-0.7324219	-0.34812010800000004	10.218701079999999	2.6114991	0.061035156	-1.0986328	-0.24414062	1.60183107	9.80358876	-1.5491942900000002	-1.0375977	-0.6713867	-0.9765625	1549640757.185
-9.24492212	1.509716754	-4.649975540000001	0.4272461	-0.4272461	0.91552734	3.895117212	-8.47092302	0.6089111420000001	-0.30517578	0.30517578	1.3427734	7.3212889400000005	8.705395468	1.9595214660000002	-0.18310547	-0.30517578	-0.12207031	-8.89440944	-0.324194339	3.7096923920000004	0.8544922	0.30517578	-0.6713867	-0.2129394568	10.5919429	2.726342752	-0.30517578	-1.4038086	-0.4272461	2.42368161	10.000976440000002	-0.7668212860000001	-1.5869141	-0.9765625	-1.0375977	1549640757.225
-9.53083516	1.197485324	-4.566235324	-0.48828125	0.061035156	0.6713867	4.024316394	-8.51638179	0.5562744110000001	-0.4272461	0.48828125	1.0375977	7.1585937500000005	8.69702176	2.10546875	-0.18310547	0	-0.48828125	-8.686254892000001	-0.6077148560000001	3.3173096040000005	0.18310547	-1.0986328	-0.61035156	-0.28471679320000004	10.691235520000001	2.86152356	-0.5493164	-1.3427734	-0.5493164	2.2478271760000004	9.939965560000001	-1.252514676	-1.7700195	-1.3427734	-1.3427734	1549640757.265
-11.010644960000002	-0.09331054320000001	-4.69663089	-1.0375977	-0.79345703	0.18310547	4.329370108	-9.596630890000002	0.3158203076	-0.48828125	0.5493164	0.5493164	6.951635880000001	8.86809056	2.135375998	-0.24414062	0.30517578	-0.8544922	-9.331054712	-0.7034179712000002	3.3400389400000003	-0.12207031	-1.7700195	-0.4272461	-0.5371337860000001	10.6589357	3.02421875	-0.9765625	-1.5258789	-0.4272461	3.5015380400000002	10.395751800000001	-0.7560547120000001	-2.0751953	-1.8920898	-0.91552734	1549640757.305
-10.98671924	-1.6688232820000002	-4.27194838	-1.6479492	-1.4648438	-0.061035156	4.600927716	-10.95441942	0.00478515625	-0.18310547	0.061035156	-0.12207031	6.605908246000001	9.43513179	1.9104736420000001	-0.61035156	-0.061035156	-1.3427734	-11.26425818	-0.898413089	4.059008786	0.18310547	-1.953125	-0.36621094	-0.6759033540000001	11.007056200000001	3.14265126	-0.6713867	-1.5869141	-0.18310547	6.355884080000001	10.389770860000002	1.3266846040000002	-2.8686523	-2.1362305	1.4648438	1549640757.344
-9.796411240000001	-2.3734375	-2.483496106	-0.18310547	-1.0375977	0.6713867	4.600927716	-10.95441942	0.00478515625	-0.30517578	-0.48828125	-0.79345703	6.532934800000001	9.609789840000001	1.550390576	-0.91552734	-0.6713867	-1.7089844	-11.28579074	-1.506127896	3.818554712	0.12207031	1.3427734	-0.36621094	-0.515600589	11.022607820000001	3.4704346040000003	-0.30517578	-0.5493164	-0.30517578	4.23486322	11.25947284	0.9881347840000001	-3.1738281	-0.61035156	4.699707	1549640757.385
-9.026000900000001	-1.1855224640000002	-1.662841754	0.061035156	1.4648438	0.7324219	4.27194838	-9.351391574	0.03588867212	-0.7324219	0.48828125	-1.8920898	6.67290036	8.519970746	1.4176025360000002	-0.7324219	-0.5493164	-1.0375977	-9.605004892	-1.035986322	2.0671875	0.061035156	0.4272461	-0.12207031	-1.6879638580000003	9.216211060000001	3.4034423920000005	-0.4272461	0.7324219	-0.36621094	4.23486322	11.25947284	0.9881347840000001	-1.0375977	0.061035156	5.859375	1549640757.425
-10.20554164	-1.3996582460000002	-2.9847412140000005	-0.7324219	-0.4272461	-0.36621094	4.27194838	-9.351391574	0.03588867212	-0.79345703	0.9765625	-3.3569336	6.312817392	8.257983426000001	1.3230957460000001	-0.7324219	-0.12207031	-0.18310547	-9.04753444	-0.7823730432	1.84946286	0.36621094	-0.61035156	0.30517578	-2.8268310700000003	8.07495108	2.798120108	-0.4272461	-0.4272461	0.12207031	1.622167932	12.84096646	0.7476806610000001	0.061035156	-0.79345703	5.004883	1549640757.465
-9.80478534	-1.4786132200000002	-2.830419928	-0.30517578	-2.6855469	0	4.27194838	-9.351391574	0.03588867212	-0.79345703	0.9765625	-3.3569336	5.54838858	8.957812500000001	0.966601538	-1.0986328	-1.0375977	-0.12207031	-9.387280252000002	-1.5145019960000001	2.76223143	0.18310547	-0.36621094	0.18310547	-2.3076415740000003	9.098974640000002	2.9177491	0.24414062	-1.2817383	0.36621094	-1.2884033540000002	11.49514128	0.401953125	-1.7089844	-2.5634766	4.272461	1549640757.504
-8.44819339	-1.061108426	-1.6090087860000002	-0.7324219	-0.5493164	-0.061035156	4.27194838	-9.351391574	0.03588867212	-0.79345703	0.9765625	-3.3569336	5.535229532000001	8.62285144	0.9582275360000001	-0.91552734	-1.5869141	-0.061035156	-8.781957968	-1.503735324	2.372241214	0.061035156	-0.12207031	-0.061035156	-1.641308606	9.226977340000001	3.3496094240000005	0.4272461	0.18310547	0.12207031	0.69504393	10.302441100000001	0.25480957460000003	-0.8544922	-1.7089844	3.7841797	1549640757.544
-8.189794928000001	-0.8374023560000001	-1.6353271760000003	-0.36621094	-0.30517578	-0.30517578	4.27194838	-9.351391574	0.03588867212	-0.79345703	0.9765625	-3.3569336	5.700317392	8.03427716	1.181933606	-0.5493164	-1.159668	0.36621094	-8.718554712000001	-1.2513183900000002	2.6904540740000003	0.12207031	0.5493164	0.18310547	-1.5563721040000003	8.49484874	3.4261719240000006	0.30517578	-0.24414062	0	1.284814496	9.285595746	0.6292480432	1.2207031	2.9907227	3.7231445	1549640757.584
-8.156298920000001	-0.61848143	-1.3195067900000002	-0.12207031	0.18310547	-0.12207031	4.27194838	-9.351391574	0.03588867212	-0.79345703	0.9765625	-3.3569336	5.60461412	7.958911240000001	1.585082968	-0.12207031	-0.30517578	0.4272461	-8.718554712000001	-1.2513183900000002	2.6904540740000003	0.12207031	0.5493164	0.18310547	-1.3362548920000001	8.436230432	3.50991214	0.12207031	-0.12207031	-0.12207031	0.2344726538	8.206542932000001	0.1579101538	1.7089844	4.8217773	2.6245117	1549640757.624
-8.55466304	-0.12800292540000002	-1.3302734620000003	-0.061035156	0.9765625	0	4.27194838	-9.351391574	0.03588867212	-0.79345703	0.9765625	-3.3569336	5.249316394	8.149121106	1.8063964660000003	-0.061035156	-0.12207031	0.36621094	-8.718554712000001	-1.2513183900000002	2.6904540740000003	0.12207031	0.5493164	0.18310547	-1.258496106	8.545092752	3.69892572	0.12207031	0.12207031	-0.24414062	0.2344726538	8.206542932000001	0.1579101538	2.319336	3.4179688	1.0986328	1549640757.664
-9.207836960000002	0.47253417540000003	-2.04326178	-0.30517578	0.061035156	-0.12207031	4.27194838	-9.351391574	0.03588867212	-0.79345703	0.9765625	-3.3569336	4.97775908	8.342919928	1.927221646	0	-0.24414062	0.12207031	-8.399145468	-1.983447284	2.930908246	-0.48828125	0.12207031	0.24414062	-1.4415283540000001	8.858520468	3.958520468	0.18310547	0.18310547	-0.36621094	-0.2392578076	7.9134519800000005	0.2045654254	1.7089844	0.48828125	-0.18310547	1549640757.704
-9.189892572	0.8146728240000001	-2.081542932	-1.2207031	0.061035156	-0.30517578	3.4835937500000003	-9.645678420000001	-0.06699218750000001	-0.79345703	0.9765625	-3.3569336	5.0626952880000005	8.42307158	2.0743652160000003	0.36621094	0.12207031	-0.24414062	-8.24243161	-1.9427734620000003	2.9907226440000003	-0.61035156	-0.18310547	0.30517578	-1.5336425720000002	9.09060054	4.079345746	0.061035156	0.12207031	-0.30517578	3.6797851440000002	8.3453125	3.1940917540000004	1.0986328	2.319336	-0.8544922	1549640757.744
-10.009350540000002	0.516796875	-2.0480469240000003	-1.3427734	1.0986328	-0.48828125	3.4835937500000003	-9.645678420000001	-0.06699218750000001	-0.5493164	0.7324219	-4.0893555	5.1356689300000005	8.43383786	2.2239013580000004	0.6713867	0.5493164	-0.48828125	-8.83100589	-1.8937255400000002	3.3627685700000005	-0.7324219	-0.061035156	0.36621094	-1.378125	9.03317842	4.167871106000001	0	0	-0.4272461	3.6797851440000002	8.3453125	3.1940917540000004	0.12207031	2.1972656	0	1549640757.784
-10.877856920000001	0.8637207068000001	-2.024121106	-1.2817383	0.18310547	0	2.058813498	-8.424267572	-1.3075439300000002	-0.5493164	0.7324219	-4.0893555	5.243335160000001	8.44819339	2.345922824	0.6713867	0.7324219	-0.7324219	-8.979345746000002	-1.4678466460000001	3.237158246	-0.79345703	0.24414062	0.4272461	-1.1723632788	9.04155252	4.05422374	0	0.48828125	-0.5493164	10.796509080000002	8.70061052	3.817358426	0.30517578	3.0517578	-0.9765625	1549640757.824
-10.71635782	0.7883544928000001	-1.9009033540000002	-2.6245117	1.7700195	-0.36621094	2.2980712860000003	-9.087011780000001	-1.6736084260000001	-0.12207031	-0.7324219	2.8686523	5.532836960000001	8.797509980000001	2.2286865020000004	0.5493164	0.9765625	-1.0986328	-8.994897660000001	-1.2608886780000002	3.23356929	-0.6713867	-0.48828125	0.48828125	-1.5013427520000002	9.43513179	3.7862548920000005	0.061035156	0.48828125	-0.24414062	9.71147464	8.05102536	2.211938498	-0.061035156	1.6479492	0	1549640757.864
-11.224779860000002	-1.0862304712000002	-3.5745117800000004	-1.5869141	0.9765625	-0.61035156	2.60671376	-10.389770860000002	-1.175952176	-0.12207031	-0.36621094	2.9296875	6.02451178	9.72822284	1.888940396	0.61035156	1.0375977	-1.5258789	-9.49973143	-1.7896484620000002	3.5302491000000003	-0.91552734	-0.8544922	0.24414062	-1.522875998	10.6074955	3.70131839	0.18310547	0.18310547	0.18310547	1.129296875	9.14204074	-1.418798822	2.5024414	0.7324219	-1.5258789	1549640757.905
-11.560937500000001	-3.2251952880000005	-4.739697284	0.61035156	-0.48828125	-0.36621094	2.60671376	-10.389770860000002	-1.175952176	0	-0.30517578	3.0517578	6.846362320000001	10.51179164	1.6353271760000003	0.9765625	1.5869141	-1.7700195	-10.89460414	-1.35180661	3.85683606	-1.6479492	-1.6479492	0.12207031	-1.2022705072	11.6709964	3.7515625000000004	0	0.7324219	0.36621094	0.7440917932000001	10.626635880000002	4.11882338	1.5258789	1.2207031	0.7324219	1549640757.948
-9.444701980000001	-1.471435504	-3.917846646	-0.24414062	-1.5258789	0.18310547	2.5086182100000003	-10.97595198	-1.0958007788	0.36621094	-1.5258789	2.6855469	7.5234619600000014	10.766601440000002	1.685571286	1.3427734	2.6855469	-1.7089844	-10.9819339	0.287109375	4.145141574	-1.4038086	0.9765625	0.5493164	-0.931909146	11.924609620000002	3.1916992800000004	-0.30517578	1.2817383	0.48828125	4.12839357	12.10405252	3.6068116	-0.36621094	-3.7841797	-2.1972656	1549640757.984
-7.84047824	-1.1017822480000001	-3.7324219240000005	-1.0986328	1.0375977	-0.18310547	3.267065396	-9.10495607	-0.31701660340000004	0.48828125	-2.746582	2.0141602	7.271044928000001	9.85622554	1.665234424	1.159668	2.4414062	-0.7324219	-9.547582968	0.5144042932	2.7275389400000005	-1.159668	0.24414062	0.4272461	-0.98334964	10.608691100000001	2.3794189300000004	-0.6713867	2.0141602	0	1.6903564300000002	9.839477340000002	-1.287207068	1.0375977	0.91552734	-0.91552734	1549640758.024
-8.407519568	-1.77290036	-5.29477536	0	0.30517578	-0.9765625	3.379516574	-8.39794928	0.30385742800000004	-0.24414062	-2.4414062	1.2817383	6.585571580000001	9.051123200000001	1.471435504	0.30517578	1.8920898	0.12207031	-9.16835962	0.5993408246	2.64140625	-1.4038086	0.30517578	0.30517578	-1.6520751800000002	9.39086911	1.3661621400000001	-0.9765625	2.0141602	-0.12207031	2.318408246	9.38967302	-1.022827176	1.8920898	0	-1.953125	1549640758.064
-8.689843750000001	-1.3386474640000001	-5.14165036	-0.9765625	-1.3427734	-0.7324219	3.379516574	-8.39794928	0.30385742800000004	-0.4272461	-1.8310547	0.61035156	6.0484375	8.87646466	0.9594238220000001	-0.48828125	1.5869141	0.061035156	-9.175537140000001	1.2082519568	2.27653804	-1.5869141	-0.61035156	0.36621094	-1.77290036	9.297558606	0.763232428	-0.79345703	0.9765625	0.4272461	2.403344748	9.676782248	-0.1806396466	1.0986328	-0.48828125	-1.5869141	1549640758.104
-8.41708966	-0.8074951080000001	-4.24682608	-1.3427734	0.6713867	-0.61035156	3.192895468	-8.76879892	0.660351538	-0.12207031	-1.5258789	0.24414062	5.837890380000001	8.994897660000001	-0.01315917932	-0.9765625	0.7324219	0	-9.414794928000001	1.040771466	3.10317392	-1.0986328	0.91552734	0.48828125	-1.189111322	9.67917482	1.035986322	-0.30517578	0.8544922	0.79345703	3.5111084260000003	9.351391574	-0.6268554712000001	0.7324219	0.48828125	-1.2207031	1549640758.144
-8.748461960000002	-0.775195288	-4.88803714	-1.2817383	0.061035156	-1.159668	3.01464856	-9.077441394000001	0.8948242212000002	-0.12207031	-1.7700195	0.12207031	5.95273462	8.6599366	-0.860131839	-0.6713867	0.4272461	0.4272461	-8.985326980000002	0.7034179712000002	2.7012207459999997	-1.4648438	-0.24414062	0.48828125	-0.9869384980000001	9.521264480000001	1.610205072	-0.18310547	1.8310547	0.5493164	3.04216304	9.30952176	-1.2034667932	1.2207031	0.36621094	-1.2207031	1549640758.184
-8.67788089	-1.18671875	-4.955029254	-1.6479492	-1.0986328	-1.2207031	3.081640576	-8.662329074	1.091015625	-0.18310547	-1.4648438	-0.061035156	5.8283202880000005	8.400341754000001	-1.3386474640000001	0.24414062	0.91552734	0.79345703	-8.94584964	0.7285400360000001	2.692846646	-1.5869141	0.7324219	0.61035156	-1.191503894	9.23654802	1.52526857	-0.48828125	1.8920898	0.18310547	2.6174804320000002	9.560742212000001	-1.030004892	1.0375977	0.18310547	-1.4648438	1549640758.224
-8.560644568	-1.683178714	-4.250415036	-1.5869141	-0.4272461	-0.8544922	2.8627197480000004	-8.67788089	1.223803714	0.061035156	-0.91552734	-0.4272461	5.3091308900000005	8.523559800000001	-1.58747554	0.8544922	1.4648438	0.6713867	-9.00207518	0.86850589	2.528955072	-1.5869141	0.24414062	0.5493164	-1.2716552520000002	9.322680710000002	1.350610324	-0.36621094	1.6479492	0.18310547	2.1892089660000003	9.41599092	-0.9402832068000001	0.9765625	0.5493164	-1.4648438	1549640758.264
-8.884838760000001	-1.528857428	-4.2420410340000005	-1.0375977	0.12207031	-0.61035156	2.8627197480000004	-8.67788089	1.223803714	0.48828125	-0.9765625	-0.8544922	4.894018570000001	8.693432608	-1.58747554	1.0986328	1.5869141	0.30517578	-9.05231929	1.2034667932	2.5253662140000004	-1.4038086	0.6713867	0.48828125	-1.2297851440000003	9.522461060000001	1.2333740020000001	-0.18310547	2.0141602	0.24414062	2.7227538940000002	9.4171875	-0.8182617212000002	1.0375977	0.7324219	-1.159668	1549640758.304
-8.979345746000002	-1.1651855432	-4.39995108	-0.9765625	-0.061035156	-0.5493164	2.746679712	-8.53073732	0.724951178	0.5493164	-1.2817383	-1.0986328	4.751660144000001	8.815454074	-1.3661621400000001	1.2817383	1.4648438	0.18310547	-8.7795652	1.3362548920000001	2.2346679320000002	-1.159668	0.36621094	0.36621094	-1.592260782	9.45666484	1.015649411	-0.12207031	2.0141602	0.30517578	2.578002896	9.518872300000002	-0.669921875	0.6713867	1.0986328	-0.8544922	1549640758.344
-8.75444339	-0.9522461060000001	-4.385595746	-0.9765625	-0.36621094	-0.36621094	2.746679712	-8.53073732	0.724951178	0.24414062	-0.8544922	-1.159668	4.665527356	9.021215560000002	-0.9797607428000001	1.2817383	1.0986328	0.24414062	-8.698217752000001	1.3254882200000002	2.2083496400000002	-0.91552734	0.12207031	0.30517578	-2.27055661	9.304736420000001	1.0180419928000002	0.061035156	1.7700195	0.48828125	2.3889892180000003	9.71027806	-1.28122554	0.4272461	0.91552734	-0.8544922	1549640758.384
-8.713769568	-0.9821533540000001	-4.386792032000001	-1.0986328	0.4272461	-0.18310547	2.569628894	-8.20773912	0.43066405760000004	0	-0.24414062	-1.159668	4.512402356	9.268847840000001	-0.573022464	1.159668	0.5493164	0.24414062	-8.72214357	0.9893310700000001	2.112646466	-0.91552734	-0.30517578	0.24414062	-2.3208007200000003	9.431542932000001	1.2202148560000001	0.24414062	0.9765625	0.61035156	1.6999267180000002	9.532031250000001	-1.2884033540000002	0.24414062	0.30517578	-0.8544922	1549640758.424
-9.108544928	-1.0718750000000001	-4.792333966	-1.3427734	0.061035156	-0.30517578	2.551684604	-8.790332068	0.19619140380000002	0	-0.12207031	-0.8544922	4.38200679	9.69233426	-0.1866210962	1.0986328	0.061035156	0.12207031	-9.42436502	0.740502896	2.441625998	-0.91552734	-0.61035156	0.24414062	-2.0731689300000005	9.859814300000002	1.5300537140000001	0.24414062	0.6713867	0.5493164	2.8411866	9.463842752000001	-1.2106445288	0.12207031	0.61035156	-0.8544922	1549640758.464
-9.130077880000002	-1.3195067900000002	-4.598535144	-1.3427734	0.061035156	-0.4272461	2.551684604	-8.790332068	0.19619140380000002	-0.12207031	-0.24414062	-0.5493164	4.427465854	10.180420320000001	0.2560058606	1.0375977	0.061035156	-0.30517578	-9.67917482	0.27514648560000005	2.76821286	-0.8544922	0.12207031	0.24414062	-1.6867675720000002	10.43403354	2.0157471040000003	0.30517578	0.61035156	0.4272461	3.180932608	9.553564300000001	-0.9689941100000001	-0.12207031	1.2817383	-0.48828125	1549640758.504
-8.968579074	-1.5934570680000002	-4.465747104	-1.0986328	-0.36621094	-0.30517578	2.7179687500000003	-9.314306610000001	-0.06340332068	-0.12207031	-0.24414062	-0.5493164	4.57580571	9.992602340000001	0.699829074	1.159668	0.79345703	-0.5493164	-9.51169429	0.3289794928	2.77419429	-0.9765625	-0.061035156	0.24414062	-1.526464856	10.252197480000001	2.2801269960000004	0.12207031	1.0986328	0.18310547	3.0995849640000004	9.87177716	-0.6555663939999999	-0.5493164	1.2817383	-0.061035156	1549640758.544
-8.673095746000001	-1.8542480040000002	-3.7970214660000003	-1.0375977	-0.36621094	-0.12207031	2.9823487400000004	-9.212622300000001	-0.248828125	-0.61035156	0.79345703	-0.18310547	4.49924321	9.63491214	1.256103534	1.0986328	1.4038086	-0.5493164	-9.1276857	0.4689453076	2.5612548920000004	-0.79345703	-0.12207031	0.36621094	-1.6245605040000002	9.661230432000002	2.1258057100000003	-0.18310547	0.91552734	0	2.8639160340000003	9.516479532	-0.172265625	-1.0375977	1.5869141	0.48828125	1549640758.584
-9.015234620000001	-1.9583251800000003	-3.3472167540000006	-0.48828125	0.12207031	-0.061035156	2.769409146	-8.8896241	-0.22849121400000003	-0.91552734	1.8310547	-0.36621094	4.14035643	9.366943390000001	1.488183606	0.4272461	0.79345703	-0.5493164	-9.145629892	0.45698242800000005	2.4870849640000006	-0.61035156	-0.24414062	0.4272461	-1.8506591460000001	9.154003894	1.9786621400000002	-0.12207031	0.7324219	0	2.5875733800000003	9.383691394000001	0.17585449280000004	-1.3427734	1.159668	0.9765625	1549640758.624
-9.548779254000001	-1.987036142	-3.4704346040000003	-0.24414062	-0.79345703	-0.061035156	2.769409146	-8.8896241	-0.22849121400000003	-1.0375977	2.0141602	-0.4272461	3.90827626	9.423168930000001	1.314721646	-0.48828125	-0.30517578	-0.6713867	-9.404028060000002	0.37204589660000004	2.6210692900000003	-0.30517578	0.061035156	0.30517578	-1.9284179320000001	9.11213408	1.9487548920000002	0.061035156	0.36621094	0.12207031	2.8352050720000004	9.755737320000001	0.6723144568000001	-1.4038086	0.48828125	1.5258789	1549640758.663
-9.3322509	-1.7226562500000002	-2.6390135800000003	0.061035156	-0.6713867	0.061035156	2.3495117800000003	-9.063086060000002	-0.19499511780000003	-0.9765625	1.7700195	-0.30517578	4.01713858	9.78444838	1.02163089	-0.9765625	-0.91552734	-0.79345703	-9.412402160000001	0.132788089	2.62346196	0	0.061035156	0.18310547	-1.9738769960000002	9.516479532	2.185620108	0.24414062	0.24414062	0.30517578	3.4166014400000004	9.8418705	0.8816650360000001	-1.2817383	0.61035156	2.380371	1549640758.703
-9.317895468000001	-0.869702176	-1.9020996400000003	0.12207031	0.061035156	0.12207031	2.377026358	-8.80349092	-0.270361322	-0.79345703	1.4648438	0.12207031	4.240844748000001	9.865796220000002	0.6806884980000001	-0.91552734	-0.9765625	-0.61035156	-9.253295926000002	-0.3935791034	2.60910643	0.30517578	0.18310547	0.061035156	-2.158105432	9.64208966	2.6904540740000003	0.30517578	0.18310547	0.30517578	3.5589599640000005	9.835888579999999	0.7381103240000001	-1.2817383	1.6479492	2.9907227	1549640758.743
-10.12897914	-0.47492675720000005	-2.4523925720000004	0.30517578	0.79345703	-0.24414062	2.377026358	-8.80349092	-0.270361322	-0.5493164	1.0375977	0.5493164	4.354492212	9.89570288	0.5048339856	-0.4272461	-0.8544922	-0.12207031	-9.53083516	-1.0563232428000002	2.77180162	0.061035156	-0.12207031	0	-2.27294928	9.614575180000001	3.213232428	0.24414062	0	0.061035156	1.5910644960000002	9.82272914	-0.0765625	-0.8544922	2.0751953	2.4414062	1549640758.783
-10.18640126	-0.5993408246	-3.201269568	-0.24414062	-1.4038086	-0.4272461	2.5134033540000003	-8.735302520000001	-0.41271972840000004	-0.12207031	0.7324219	0.79345703	4.385595746	10.272534440000001	0.5622558606000001	0.061035156	-0.4272461	-0.061035156	-9.610986420000001	-1.3290771760000002	2.983544928	-0.061035156	0.36621094	-0.061035156	-2.0731689300000005	10.156494600000002	3.505126996	0.18310547	-0.18310547	-0.12207031	-0.21533202880000002	10.546484620000001	-1.02761232	-0.61035156	-0.24414062	0.48828125	1549640758.823
-9.087011780000001	-0.7500732428000001	-2.0731689300000005	-0.48828125	-0.18310547	-0.12207031	2.668920926	-9.134863220000002	-0.6663330072	0.30517578	0.48828125	1.159668	4.403540036	9.95073282	0.86850589	0.5493164	0.36621094	-0.24414062	-9.11572284	-1.3087402160000001	2.7048096040000003	-0.18310547	0.061035156	-0.12207031	-1.6915527160000003	10.25339308	3.514697284	0.061035156	0.061035156	-0.18310547	0.18303222840000002	9.713867212	-0.6914550720000001	0.061035156	-1.5258789	-1.0986328	1549640758.863
-9.0594973	-0.907983426	-2.04924321	-0.061035156	0.12207031	-0.061035156	2.79213858	-8.963793930000001	-0.953442392	0.7324219	-0.24414062	1.159668	4.40473642	9.159985520000001	1.349414038	0.79345703	0.9765625	-0.18310547	-8.903979532000001	-1.2010742212	2.5851807100000004	-0.18310547	0	-0.12207031	-1.516894568	9.363354532	3.39267572	-0.061035156	0.24414062	-0.18310547	0.876879892	9.12888179	1.6078125	1.159668	1.953125	-1.3427734	1549640758.903
-9.055908246000001	-1.0551269568000001	-2.064794928	0.12207031	0.48828125	0.18310547	2.95363768	-8.518774460000001	-1.239355432	0.8544922	-1.0375977	0.7324219	4.27553714	9.07983426	1.698730432	0.5493164	0.9765625	-0.18310547	-8.798706070000001	-1.0479492212000001	2.489477536	-0.18310547	-0.24414062	-0.12207031	-1.5300537140000001	8.97336412	3.1486327880000005	-0.061035156	0.24414062	-0.061035156	1.9738769960000002	9.048730432000001	1.5767089660000002	1.4038086	1.159668	-1.5869141	1549640758.943
-10.05720198	-1.159204074	-2.78496106	0.7324219	1.4038086	0.30517578	3.1893066100000005	-8.49963408	-1.43435054	0.79345703	-1.2207031	0.36621094	4.21691893	9.5021241	1.739404254	0.12207031	0.36621094	-0.24414062	-9.25927716	-1.0515380890000001	2.586376996	-0.18310547	-0.6713867	-0.18310547	-1.6532714660000003	9.301147660000002	3.092407248	0	0.12207031	0.24414062	2.211938498	9.2389402	1.2261962860000002	1.0375977	-1.2207031	-1.5258789	1549640758.983
-10.370629500000001	-0.5467041034000001	-3.7551512600000003	0.4272461	-0.48828125	0.12207031	3.277832068	-8.756836060000001	-1.56953125	0.6713867	-0.91552734	0.36621094	4.42028804	10.2091304	1.57551268	-0.12207031	0.12207031	-0.30517578	-9.54160144	-0.6818847840000001	3.2957762600000002	-0.061035156	0.061035156	-0.061035156	-1.770507788	10.01174272	3.10317392	0.12207031	0	0.48828125	3.0900146760000005	10.34311502	1.5898682100000001	0.4272461	-2.4414062	-1.0986328	1549640759.023
-9.268847840000001	-0.0992919928	-2.9440673920000004	-0.18310547	-0.12207031	0.24414062	3.2838134000000005	-9.241332968	-1.720263678	0.5493164	-0.91552734	0.48828125	4.636816394	10.1660643	1.3422363220000002	-0.061035156	0.4272461	-0.12207031	-8.9829348	-0.45100097840000003	3.037377896	0.12207031	-0.91552734	-0.18310547	-1.783667032	10.12897914	2.983544928	-0.061035156	0	0.48828125	4.062597644	10.1481205	1.8243408540000001	0.18310547	-1.7700195	-0.7324219	1549640759.063
-8.903979532000001	-0.4378417932	-3.12111821	-0.12207031	0.6713867	0.061035156	3.440527356	-8.92670926	-1.46665036	0.18310547	-0.9765625	0.36621094	4.362866214	9.515283246000001	1.1328857428	0	0.18310547	0.30517578	-8.93388678	-0.501245108	3.12351088	0.24414062	-0.48828125	-0.18310547	-1.735815396	9.4686277	2.775390576	-0.24414062	-0.24414062	0.18310547	3.01225589	9.58347194	0.31342773560000003	0.18310547	0.18310547	-1.2207031	1549640759.103
-8.9494384	-0.9474609620000001	-3.721655252	0.12207031	0.48828125	0.061035156	3.6127929320000005	-8.34650908	-1.128100589	0	-1.159668	-0.12207031	3.8353027160000006	9.27722194	0.8673096040000001	0	-0.7324219	0.36621094	-8.96140126	-0.49167482	3.178540036	0.18310547	-0.5493164	-0.12207031	-1.4056396760000003	9.173144568	2.616284146	-0.24414062	-0.48828125	0.061035156	3.2180175720000004	9.230566394	-0.34572753600000006	1.3427734	0.061035156	-1.159668	1549640759.143
-9.14682608	-1.0072753600000002	-3.8364991	0.12207031	0.36621094	0.18310547	3.8209472840000003	-8.391967752000001	-0.83022464	-0.24414062	-0.30517578	-0.4272461	3.6295410340000003	9.301147660000002	0.573022464	-0.24414062	-1.2817383	0	-9.063086060000002	-0.5215820288	3.277832068	0.061035156	-0.48828125	0	-1.0096679712	9.376513580000001	2.512207068	0.061035156	-0.6713867	0.061035156	2.5540771760000003	9.65405252	0.30385742800000004	0.7324219	-0.5493164	-1.0375977	1549640759.183
-9.0858152	-0.7955322480000001	-3.716870108	0.12207031	0.48828125	0.12207031	3.4656494600000003	-8.96140126	-0.439038089	-0.4272461	0.18310547	-0.61035156	3.7180663940000005	9.185107428000002	0.37802735600000004	-0.12207031	-1.159668	-0.5493164	-9.057104532	-0.27155761780000004	3.343627896	0.12207031	-0.36621094	0.061035156	-0.6208740020000001	9.448290740000001	2.4799072480000004	0.30517578	-0.36621094	0.12207031	2.93808606	9.58347194	0.501245108	0.061035156	-0.5493164	-0.7324219	1549640759.223
-9.094189300000002	-0.7381103240000001	-3.8221435700000006	0.061035156	0.79345703	0.061035156	3.3077391200000004	-8.97097194	-0.18422851440000002	-0.61035156	0.36621094	-0.8544922	3.9393798920000007	9.18630342	0.324194339	0.061035156	-0.7324219	-0.8544922	-8.99848642	-0.0980957068	3.3197021760000003	0.18310547	-0.36621094	0.061035156	-0.5861816394	9.441113220000002	2.3483153960000003	0.30517578	-0.061035156	0.12207031	2.942871106	9.38129892	0.0837402356	0.36621094	-0.12207031	-0.24414062	1549640759.263
-9.301147660000002	-0.6759033540000001	-4.06140126	-0.12207031	0.36621094	0	3.3077391200000004	-8.97097194	-0.18422851440000002	-0.7324219	0.7324219	-1.0375977	4.094897464000001	9.36933606	0.2428466754	0.18310547	-0.6713867	-1.0375977	-9.045141574	-0.0681884784	3.4393310700000006	0.18310547	-0.12207031	0.12207031	-0.7955322480000001	9.4686277	2.19638678	0.4272461	-0.12207031	0.12207031	2.613891574	9.600219748	0.0418701178	0.18310547	-0.12207031	-0.24414062	1549640759.303
-9.209033246	-0.6531738220000001	-3.9453614200000002	-0.18310547	0.061035156	0.061035156	2.64738768	-8.90996106	0.27873535340000005	-0.7324219	0.91552734	-1.0986328	4.238452176	9.613378894	0.15910644960000003	0.24414062	-0.5493164	-1.0986328	-9.00327176	-0.08493652160000001	3.42736821	0.18310547	-0.061035156	0.061035156	-0.7859619110000001	9.69472644	2.1796386780000003	0.48828125	-0.24414062	0.061035156	2.1700683900000004	9.733007788	-0.061010742800000003	0.061035156	-0.18310547	-0.12207031	1549640759.343
-9.067871106	-0.6364257788	-3.9118652160000003	-0.061035156	0.4272461	0.061035156	2.4799072480000004	-8.8561277	0.33256836060000006	-0.5493164	0.91552734	-0.91552734	4.44421376	9.786840560000002	0.1435546875	0.36621094	-0.12207031	-1.0375977	-8.95661592	-0.135180661	3.4536866	0.12207031	-0.061035156	0	-0.758447284	9.9016848	2.2239013580000004	0.4272461	-0.12207031	-0.061035156	2.159301718	9.64328624	-0.10527343750000001	0.12207031	-0.24414062	-0.061035156	1549640759.383
-9.14323732	-0.6256591459999999	-4.08413089	0	0.24414062	0	2.4799072480000004	-8.8561277	0.33256836060000006	-0.36621094	0.91552734	-0.5493164	4.54589856	9.863403060000001	0.21533202880000002	0.48828125	0.24414062	-0.79345703	-8.918335160000002	-0.1387695288	3.4500976440000004	0.061035156	-0.12207031	0	-0.88046875	9.97226538	2.19638678	0.24414062	-0.061035156	-0.12207031	2.259790036	9.60620108	-0.154321286	0.12207031	0	0	1549640759.423
