# Supplementary material for: A deep learning approach for lower back-pain risk prediction during manual lifting
Source: PLoS One. 2021 Feb 19;16(2):e0247162. doi: 10.1371/journal.pone.0247162 (PMC7894914; doi:10.1371/journal.pone.0247162)
Supplement: S1 Data — (ZIP) [file pone.0247162.s001.zip › source-used/Subject_02_P2_Zone06_T1.csv]

Side_A_x	Side_A_y	Side_A_z	Side_G_x	Side_G_y	Side_G_z	LtWt_A_x	LtWt_A_y	LtWt_A_z	LtWt_G_x	LtWt_G_y	LtWt_G_z	RtWt_A_x	RtWt_A_y	RtWt_A_z	RtWt_G_x	RtWt_G_y	RtWt_G_z	Back_A_x	Back_A_y	Back_A_z	Back_G_x	Back_G_y	Back_G_z	UArm_A_x	UArm_A_y	UArm_A_z	UArm_G_x	UArm_G_y	UArm_G_z	Thig_A_x	Thig_A_y	Thig_A_z	Thig_G_x	Thig_G_y	Thig_G_z	Time_stp
-9.144433606	-0.26677246400000004	-3.96928714	-0.061035156	0	-0.061035156	3.0720702880000004	-8.714965560000001	-0.30744628600000007	0	-0.061035156	0	3.9070800720000003	9.667211960000001	0.5885742212	0	-0.061035156	-0.061035156	-8.968579074	-0.6256591459999999	3.3687500000000004	0	-0.061035156	0	-0.7141846040000002	9.60261232	2.783764676	0	0	-0.061035156	2.2645751800000005	9.6385009	-0.1040771466	-0.061035156	0	0	1549640361.711
-9.1623777	-0.31103514400000004	-3.98483876	-0.061035156	0	-0.061035156	3.104370108	-8.72214357	-0.27395019960000005	0	-0.061035156	0	3.9453614200000002	9.689941394000002	0.592163089	0	-0.061035156	0	-8.98173822	-0.6208740020000001	3.393872104	0	-0.061035156	0	-0.6914550720000001	9.646875000000001	2.789746106	0	-0.061035156	0	2.259790036	9.649267572	-0.08732910340000001	-0.061035156	-0.061035156	0	1549640361.751
-9.165966754000001	-0.34812010800000004	-3.982446286	0	0	-0.061035156	3.140258786	-8.74606929	-0.2512207068	0	-0.061035156	0	3.9429687500000004	9.707885880000001	0.6304443390000001	0.061035156	0	0	-8.987719748	-0.6316406250000001	3.4046385800000003	0	-0.061035156	0	-0.65676268	9.648071580000002	2.8232422120000003	0	0	-0.061035156	2.2490234620000003	9.656445288	-0.08732910340000001	-0.061035156	0	0	1549640361.791
-9.1623777	-0.32778320680000006	-3.9776612400000007	0	0	-0.061035156	3.14504393	-8.748461960000002	-0.2380615216	0	-0.061035156	0	3.9214355040000006	9.71147464	0.6364257788	0	-0.061035156	0	-8.99609375	-0.6340332068000001	3.446508786	-0.061035156	-0.061035156	0	-0.6555663939999999	9.657641574000001	2.79213858	0	0	-0.061035156	2.2490234620000003	9.656445288	-0.08732910340000001	-0.061035156	-0.061035156	0	1549640361.831
-9.16835962	-0.27275390380000003	-3.98483876	0	0	-0.12207031	3.116332968	-8.753247300000002	-0.2428466754	0	-0.061035156	0	3.8975097840000004	9.73898912	0.6340332068000001	0	-0.061035156	-0.061035156	-9.03796376	-0.6316406250000001	3.47163089	0	0.061035156	0	-0.5993408246	9.71147464	2.830419928	0	0	-0.061035156	2.1892089660000003	9.66242662	-0.0813476538	-0.061035156	-0.061035156	0	1549640361.871
-9.16835962	-0.2942871106	-3.9956054320000005	-0.061035156	-0.061035156	-0.061035156	3.116332968	-8.753247300000002	-0.2428466754	0	-0.061035156	0	3.926220746	9.754540740000001	0.6459961060000001	0	0	-0.12207031	-8.97575679	-0.6160888580000001	3.3651612400000004	-0.061035156	-0.061035156	0	-0.6890625	9.687548920000001	2.7909423920000003	0	0.061035156	-0.061035156	2.219116214	9.65883786	-0.0885253894	0	0	0	1549640361.911
-9.15161142	-0.2990722644	-3.9932128600000003	-0.061035156	0	-0.061035156	3.1187255400000002	-8.74606929	-0.22968750000000002	0	0	0	3.9310058900000002	9.74138179	0.668725589	0	0	-0.061035156	-8.95183107	-0.5981445288	3.354394568	-0.061035156	0	0	-0.7907471040000001	9.637304712	2.7347167540000004	0	0	-0.061035156	2.219116214	9.65883786	-0.0885253894	0	0	0	1549640361.951
-9.149218750000001	-0.3158203076	-3.9800537140000007	-0.061035156	-0.061035156	-0.061035156	3.1187255400000002	-8.74606929	-0.22968750000000002	0	-0.061035156	0	3.9190429320000004	9.72822284	0.6400146760000001	-0.061035156	-0.061035156	-0.061035156	-8.97097194	-0.592163089	3.3675537140000005	-0.061035156	-0.061035156	0	-0.7428955072	9.640893570000001	2.749072284	0	0	0	2.24423822	9.6385009	-0.1064697284	0	0	-0.061035156	1549640361.991
-9.14682608	-0.33615722840000006	-3.976464856	-0.061035156	0	-0.061035156	3.0971923920000006	-8.70778804	-0.3146240216	0	-0.061035156	-0.061035156	3.9417724640000005	9.719848740000002	0.553881839	-0.061035156	0	-0.061035156	-8.96140126	-0.594555661	3.363964856	-0.061035156	-0.061035156	0	-0.7201660340000001	9.65405252	2.77180162	-0.061035156	0	-0.061035156	2.259790036	9.631323380000001	-0.0729736322	-0.061035156	0.061035156	0	1549640362.031
-9.15639676	-0.3337646466	-3.9788574280000004	0	0	0	3.0744628600000006	-8.69702176	-0.33137207460000007	0	-0.061035156	0	3.899902356	9.7150634	0.54191893	0	0	-0.061035156	-8.957812500000001	-0.5861816394	3.3819091460000004	-0.061035156	-0.061035156	0	-0.7799804712000001	9.62055661	2.7371094240000002	0	0	0	2.259790036	9.631323380000001	-0.0729736322	0	0.061035156	0	1549640362.071
-9.149218750000001	-0.30744628600000007	-3.9704834260000004	-0.061035156	-0.061035156	0	3.0744628600000006	-8.69702176	-0.33137207460000007	0	-0.061035156	0	3.8795653960000003	9.697119110000001	0.501245108	0	-0.061035156	0	-8.953027160000001	-0.57421875	3.371142572	-0.061035156	-0.061035156	0	-0.7859619110000001	9.62653804	2.7347167540000004	0	-0.061035156	0	2.2657714660000003	9.62653804	-0.0693847644	0	-0.061035156	-0.061035156	1549640362.111
-9.154003894	-0.309838858	-3.96569838	0	0	0	3.0792480040000005	-8.710180710000001	-0.3349609424	-0.061035156	-0.061035156	0	3.869995108	9.71625998	0.48808594240000003	0	0	0	-8.963793930000001	-0.5825927716	3.3914795320000004	0	-0.061035156	0	-0.745288089	9.650463760000001	2.74069838	0	0	0	2.300463858	9.637304712	-0.057421875000000004	0	-0.061035156	0	1549640362.151
-9.154003894	-0.30625	-3.9884277160000003	-0.061035156	0	0	3.0864257200000003	-8.720947480000001	-0.30625	-0.061035156	-0.061035156	-0.061035156	3.8616211060000003	9.705493210000002	0.534741214	0	-0.061035156	0	-8.948242212	-0.5790038940000001	3.3759277160000005	0	-0.061035156	-0.061035156	-0.7716064300000001	9.64328624	2.728735324	0	0	0	2.29089357	9.645678420000001	-0.09450683900000001	-0.12207031	0	0	1549640362.191
-9.155200180000001	-0.3289794928	-3.98125	-0.061035156	-0.061035156	0	3.10676268	-8.756836060000001	-0.21054687500000002	-0.061035156	-0.061035156	-0.061035156	3.869995108	9.72822284	0.5909667932	0	-0.061035156	0	-8.95183107	-0.5897705072	3.3962646760000004	0	-0.12207031	0	-0.7811767572	9.651660340000001	2.7323242800000003	0	-0.061035156	0	2.269360324	9.62055661	-0.0454589856	-0.061035156	0	0	1549640362.231
-9.14323732	-0.32180175720000004	-3.9716797120000003	-0.061035156	0	0	3.10676268	-8.756836060000001	-0.21054687500000002	-0.061035156	-0.061035156	0	3.8640135800000004	9.73898912	0.611303714	-0.061035156	-0.061035156	0	-8.953027160000001	-0.5897705072	3.3819091460000004	0	-0.12207031	-0.061035156	-0.740502896	9.649267572	2.7646241	0	-0.061035156	0	2.299267572	9.62294928	-0.05502929712000001	0	-0.061035156	0	1549640362.271
-9.15878894	-0.33615722840000006	-3.98483876	0	0	0	3.131884784	-8.741284440000001	-0.22490234620000002	-0.061035156	-0.061035156	-0.061035156	3.881957968	9.72702626	0.6268554712000001	-0.061035156	-0.061035156	-0.061035156	-8.95661592	-0.592163089	3.410620108	0	-0.061035156	-0.061035156	-0.7225586060000001	9.6552491	2.7634277160000003	-0.061035156	-0.061035156	0	2.287304712	9.63371556	-0.0346923822	0	0	0	1549640362.311
-9.16835962	-0.34572753600000006	-4.00158696	0	-0.061035156	0	3.131884784	-8.741284440000001	-0.22490234620000002	0	0	-0.061035156	3.881957968	9.7318116	0.6053222644	-0.061035156	-0.061035156	-0.061035156	-8.953027160000001	-0.594555661	3.428564496	0	-0.12207031	-0.061035156	-0.7464843750000001	9.656445288	2.746679712	-0.061035156	-0.061035156	0	2.209545926	9.646875000000001	-0.0909179712	-0.061035156	0	-0.061035156	1549640362.351
-9.131274460000002	-0.3373535144	-3.966894568	0	0	0	3.1127441100000004	-8.740087860000001	-0.24643554320000002	0	0	-0.061035156	3.8987060700000002	9.725830072	0.5897705072	-0.061035156	-0.061035156	-0.061035156	-8.959009080000001	-0.5897705072	3.4560790740000003	0	-0.12207031	-0.061035156	-0.7416992212000001	9.6636232	2.75983876	-0.061035156	-0.061035156	0	2.2621826080000003	9.637304712	-0.0693847644	0	-0.061035156	-0.061035156	1549640362.391
-9.15161142	-0.32180175720000004	-3.9884277160000003	0	0	0	3.0947998200000004	-8.728125	-0.31223143000000003	0	0	-0.061035156	3.9298096040000003	9.71745607	0.5443115216000001	-0.061035156	-0.061035156	0	-8.9494384	-0.5813964856000001	3.458471646	0	-0.12207031	-0.061035156	-0.724951178	9.645678420000001	2.7454834260000003	-0.061035156	-0.061035156	0	2.2621826080000003	9.637304712	-0.0693847644	-0.061035156	-0.061035156	-0.061035156	1549640362.431
-9.16118161	-0.3337646466	-4.006372104	0	-0.061035156	0	3.0947998200000004	-8.728125	-0.31223143000000003	-0.061035156	0	-0.061035156	3.9070800720000003	9.689941394000002	0.539526358	-0.061035156	-0.061035156	0	-8.94584964	-0.593359375	3.47402356	0	-0.12207031	-0.061035156	-0.707006839	9.644482428000002	2.7347167540000004	-0.061035156	-0.061035156	0	2.2286865020000004	9.640893570000001	-0.03349609424	0	-0.061035156	0	1549640362.471
-9.15041484	-0.3529052716	-3.992016574	0	-0.061035156	0	3.0983885800000004	-8.735302520000001	-0.2942871106	-0.061035156	0	-0.061035156	3.917846646	9.700707968000001	0.5215820288	-0.061035156	-0.061035156	0	-8.948242212	-0.6005371106	3.4931639400000005	0	-0.061035156	-0.061035156	-0.6926513580000001	9.657641574000001	2.75983876	0	-0.061035156	0	2.237060504	9.649267572	-0.06459961060000001	-0.061035156	-0.061035156	-0.061035156	1549640362.511
-9.139648560000001	-0.3289794928	-3.9968016200000003	0	-0.061035156	0	3.1079589660000004	-8.74367662	-0.2978759784	-0.061035156	0	-0.061035156	3.9190429320000004	9.700707968000001	0.5191894568000001	0	-0.061035156	0	-8.94465306	-0.6160888580000001	3.505126996	0	-0.061035156	-0.061035156	-0.6854736419999999	9.657641574000001	2.7634277160000003	0	-0.061035156	0	2.237060504	9.649267572	-0.06459961060000001	0	-0.061035156	-0.061035156	1549640362.551
-9.152807608000002	-0.30385742800000004	-3.9956054320000005	0	0	0	3.08881839	-8.75444339	-0.2775390576	-0.061035156	0	-0.061035156	3.917846646	9.6983152	0.5526855432	0	-0.061035156	0	-8.931494110000001	-0.613696286	3.5087158540000005	0	-0.061035156	-0.061035156	-0.6986327880000001	9.637304712	2.75983876	0	-0.061035156	-0.061035156	2.2478271760000004	9.644482428000002	-0.05861816394	-0.061035156	-0.061035156	-0.061035156	1549640362.591
-9.15878894	-0.288305661	-4.006372104	-0.061035156	-0.061035156	-0.061035156	3.06608876	-8.750854532	-0.2619873004	-0.061035156	0	-0.061035156	3.9130616000000003	9.70429712	0.576611322	-0.061035156	-0.061035156	-0.061035156	-8.93747554	-0.6089111420000001	3.5063233800000004	0	-0.061035156	-0.061035156	-0.69504393	9.636108426000002	2.75983876	0	-0.061035156	-0.061035156	2.22629393	9.650463760000001	-0.0825439496	0	-0.061035156	0	1549640362.631
-9.152807608000002	-0.31342773560000003	-3.9979980040000007	0	-0.061035156	-0.061035156	3.06608876	-8.750854532	-0.2619873004	-0.061035156	0	-0.061035156	3.895117212	9.71147464	0.576611322	-0.061035156	-0.061035156	-0.061035156	-8.957812500000001	-0.6292480432	3.5481933900000002	0	0.061035156	-0.061035156	-0.6663330072	9.666015380000001	2.8041014400000006	0	-0.061035156	-0.061035156	2.22629393	9.650463760000001	-0.0825439496	0	-0.061035156	-0.061035156	1549640362.671
-9.14323732	-0.2918945288	-3.982446286	0	0	-0.061035156	3.051733426	-8.752050720000002	-0.27993163940000004	-0.061035156	0	-0.061035156	3.91066893	9.724634080000001	0.6017333966	0	-0.061035156	-0.061035156	-8.915942392	-0.6208740020000001	3.4967528960000003	0	-0.061035156	-0.061035156	-0.6711181610000001	9.657641574000001	2.778979532	0	0	-0.061035156	2.24663089	9.656445288	-0.0837402356	-0.061035156	-0.061035156	-0.061035156	1549640362.71
-9.154003894	-0.29667969240000003	-4.002783246	-0.061035156	0	-0.061035156	3.051733426	-8.752050720000002	-0.27993163940000004	-0.061035156	0	0	3.91066893	9.7066893	0.6256591459999999	-0.061035156	0	-0.061035156	-8.900390380000001	-0.613696286	3.476416034	0	-0.061035156	0	-0.718969748	9.630126800000001	2.746679712	0	0	-0.061035156	2.239453076	9.645678420000001	-0.08493652160000001	-0.061035156	-0.061035156	-0.061035156	1549640362.75
-9.140844748000001	-0.3002685504	-3.9956054320000005	0	-0.061035156	-0.061035156	3.0804442900000004	-8.755639480000001	-0.3158203076	0	-0.061035156	0	3.9190429320000004	9.718652160000001	0.6125	-0.061035156	-0.061035156	-0.061035156	-8.92551268	-0.6053222644	3.4931639400000005	0	0	0	-0.7105957068000001	9.646875000000001	2.7550537140000007	0	-0.061035156	0	2.231079074	9.64328624	-0.0980957068	0	-0.061035156	-0.061035156	1549640362.79
-9.130077880000002	-0.30385742800000004	-3.9716797120000003	-0.061035156	0	0	3.0876221040000003	-8.7448732	-0.30385742800000004	-0.061035156	-0.061035156	0	3.96928714	9.721044928000001	0.5873779254	-0.061035156	0	-0.061035156	-8.914746106	-0.6148925720000001	3.505126996	0	-0.061035156	0	-0.718969748	9.6385009	2.76223143	-0.061035156	0	-0.061035156	2.251416034	9.645678420000001	-0.0693847644	-0.061035156	0	-0.061035156	1549640362.83
-9.139648560000001	-0.32060547120000005	-3.9884277160000003	0	-0.061035156	0	3.09121106	-8.714965560000001	-0.27993163940000004	-0.061035156	-0.061035156	0	3.964501996	9.693530252	0.5646484424	-0.061035156	-0.061035156	0	-8.918335160000002	-0.611303714	3.4955566100000004	0	-0.061035156	0	-0.7201660340000001	9.62294928	2.7478759000000004	-0.061035156	-0.061035156	0	2.23227536	9.63969748	-0.10168457460000001	0	0	-0.061035156	1549640362.871
-9.144433606	-0.29667969240000003	-3.98723143	-0.061035156	0	-0.061035156	3.1127441100000004	-8.72453624	-0.2811279254	-0.061035156	-0.061035156	0	3.9369873200000005	9.669604532000001	0.5514892572000001	-0.061035156	-0.061035156	0	-8.920727340000001	-0.6160888580000001	3.5182862400000006	0	-0.061035156	0	-0.669921875	9.6217527	2.7478759000000004	0	-0.061035156	0	2.23227536	9.63969748	-0.10168457460000001	0	-0.061035156	-0.061035156	1549640362.91
-9.149218750000001	-0.32778320680000006	-3.9884277160000003	-0.061035156	-0.061035156	-0.061035156	3.1127441100000004	-8.72453624	-0.2811279254	0	-0.061035156	0	3.9417724640000005	9.686352340000001	0.516796875	0	0	0	-8.921923920000001	-0.6125	3.5266601440000005	0	-0.061035156	0	-0.67709964	9.640893570000001	2.7502685700000002	0	0	-0.061035156	2.2645751800000005	9.631323380000001	-0.07895508180000001	-0.061035156	0	-0.061035156	1549640362.95
-9.14323732	-0.34572753600000006	-3.9908202880000005	0	-0.061035156	-0.061035156	3.1151367800000003	-8.749658246000001	-0.29667969240000003	-0.061035156	0	0	3.92023912	9.697119110000001	0.5191894568000001	0	0	0	-8.923120108	-0.6089111420000001	3.544604532	0	-0.061035156	0	-0.7201660340000001	9.636108426000002	2.7550537140000007	0	0	-0.061035156	2.2167236420000003	9.66003444	-0.11484375000000001	-0.061035156	0	0	1549640362.99
-9.14204074	-0.33256836060000006	-3.9716797120000003	-0.061035156	-0.061035156	-0.061035156	3.1055663940000002	-8.750854532	-0.2942871106	-0.061035156	-0.061035156	0	3.9094726440000005	9.701904254	0.5490966754000001	0	-0.061035156	0	-8.924316394	-0.6017333966	3.5469971040000003	0	-0.061035156	0	-0.7201660340000001	9.636108426000002	2.7502685700000002	0	0	-0.061035156	2.2167236420000003	9.66003444	-0.11484375000000001	-0.061035156	-0.061035156	-0.061035156	1549640363.03
-9.14323732	-0.339746106	-3.9800537140000007	0	0	-0.061035156	3.101977536	-8.742480432	-0.2930908246	-0.061035156	-0.061035156	0	3.8963134000000004	9.705493210000002	0.553881839	0	-0.061035156	0	-8.91953125	-0.6053222644	3.5314452880000005	0	0	0	-0.7046142572	9.637304712	2.74069838	0	0	-0.061035156	2.22629393	9.65285643	-0.09450683900000001	-0.061035156	0	-0.061035156	1549640363.07
-9.15639676	-0.346923822	-3.9860351440000006	-0.061035156	-0.061035156	-0.061035156	3.101977536	-8.742480432	-0.2930908246	-0.061035156	-0.061035156	0	3.890332068	9.71625998	0.5586669928	0	-0.061035156	-0.061035156	-8.91235324	-0.5957519568	3.523071286	0	0	0	-0.7261474640000001	9.637304712	2.7526612400000006	0	0	-0.061035156	2.227490216	9.650463760000001	-0.0825439496	-0.061035156	-0.061035156	-0.061035156	1549640363.11
-9.149218750000001	-0.34812010800000004	-3.98483876	0	0	-0.061035156	3.093603534	-8.738891574	-0.30385742800000004	0	0	0	3.8759764400000005	9.734204074	0.569433606	0	-0.061035156	-0.061035156	-8.92670926	-0.5802001800000001	3.541015576	0	0	0	-0.729736322	9.651660340000001	2.7371094240000002	0	0	-0.061035156	2.1975829680000003	9.646875000000001	-0.0992919928	0	0	-0.061035156	1549640363.15
-9.15041484	-0.33137207460000007	-3.9776612400000007	0	-0.061035156	-0.061035156	3.0971923920000006	-8.73410643	-0.31342773560000003	0	0	0	3.8747802520000003	9.73898912	0.570629892	0	-0.061035156	-0.061035156	-8.907568390000002	-0.5861816394	3.5338378600000007	0	0	0	-0.73332518	9.6552491	2.7418945679999998	0	-0.061035156	-0.061035156	2.209545926	9.6552491	-0.1040771466	-0.061035156	0	-0.061035156	1549640363.19
-9.15878894	-0.3505126800000001	-3.974072284	0	0	-0.061035156	3.0959961060000003	-8.720947480000001	-0.3194091754	-0.061035156	0	0	3.87238768	9.72224092	0.553881839	0	-0.061035156	-0.061035156	-8.911157248	-0.5909667932	3.5362304320000004	0	0	0	-0.729736322	9.65285643	2.74428714	0	-0.061035156	-0.061035156	2.2215087860000002	9.656445288	-0.09211425720000001	0	0	-0.061035156	1549640363.23
-9.171948380000002	-0.33137207460000007	-3.96928714	0	-0.061035156	-0.061035156	3.0959961060000003	-8.735302520000001	-0.30744628600000007	-0.061035156	0	0	3.869995108	9.719848740000002	0.5479003894	0	-0.061035156	-0.061035156	-8.92551268	-0.5885742212	3.53742662	0	0	0	-0.723754892	9.65883786	2.719165036	0	-0.061035156	-0.061035156	2.2215087860000002	9.656445288	-0.09211425720000001	-0.061035156	-0.061035156	-0.061035156	1549640363.27
-9.15639676	-0.3541015576	-3.9716797120000003	0	0	-0.061035156	3.1079589660000004	-8.737695288000001	-0.32658691100000004	-0.061035156	0	0	3.88674321	9.725830072	0.5227783246000001	0	-0.061035156	-0.061035156	-8.91235324	-0.5909667932	3.5194824280000003	0	0	-0.061035156	-0.723754892	9.66242662	2.7179687500000003	0	0	-0.061035156	2.229882788	9.656445288	-0.0861328125	0	0	0	1549640363.31
-9.14682608	-0.3672607428	-3.968090854	0	0	0	3.1079589660000004	-8.737695288000001	-0.32658691100000004	-0.061035156	0	0	3.9094726440000005	9.72224092	0.5120117212	0	-0.061035156	-0.061035156	-8.907568390000002	-0.6005371106	3.514697284	0	0	-0.061035156	-0.754858426	9.65405252	2.7119873200000004	0	-0.061035156	-0.061035156	2.211938498	9.650463760000001	-0.096899411	-0.061035156	-0.061035156	-0.061035156	1549640363.35
-9.152807608000002	-0.34812010800000004	-3.98125	0	-0.061035156	0	3.0983885800000004	-8.73171376	-0.31223143000000003	-0.061035156	0	0	3.9070800720000003	9.723437500000001	0.5203857428	0	-0.061035156	-0.061035156	-8.906372300000001	-0.6041259784	3.48598642	0	0	-0.061035156	-0.762036142	9.64328624	2.6964355040000005	0	-0.061035156	-0.061035156	2.21433107	9.648071580000002	-0.0861328125	-0.061035156	0	0	1549640363.39
-9.152807608000002	-0.343334964	-3.9597167540000004	0	0	0	3.093603534	-8.742480432	-0.3146240216	-0.061035156	0	0	3.923828076	9.71147464	0.52995607	-0.061035156	-0.061035156	-0.061035156	-8.918335160000002	-0.5790038940000001	3.4955566100000004	0	-0.061035156	-0.061035156	-0.7572509980000001	9.649267572	2.6964355040000005	0	-0.061035156	-0.061035156	2.23227536	9.66242662	-0.0861328125	-0.061035156	0	0	1549640363.43
-9.154003894	-0.3612792932	-3.976464856	0	-0.061035156	-0.061035156	3.093603534	-8.742480432	-0.3146240216	-0.061035156	0	0	3.90827626	9.7150634	0.5108154254	-0.061035156	-0.061035156	-0.061035156	-8.92670926	-0.5885742212	3.552978534	0	0.061035156	-0.061035156	-0.734521466	9.683960160000002	2.7179687500000003	-0.061035156	-0.061035156	-0.061035156	2.19997554	9.651660340000001	-0.07416992212000001	-0.061035156	-0.061035156	-0.061035156	1549640363.47
-9.15639676	-0.3804199280000001	-3.968090854	0	-0.061035156	0	3.081640576	-8.74367662	-0.31103514400000004	-0.061035156	0	-0.061035156	3.887939496	9.73061502	0.5490966754000001	0	-0.061035156	-0.061035156	-8.911157248	-0.611303714	3.505126996	0	-0.061035156	-0.061035156	-0.716577176	9.671997300000001	2.70600589	0	-0.061035156	-0.061035156	2.190405252	9.6552491	-0.0490478534	0	-0.061035156	-0.061035156	1549640363.51
-9.15878894	-0.3672607428	-3.9752685700000003	0	0	0	3.0589112400000005	-8.747265380000002	-0.31342773560000003	-0.061035156	0	-0.061035156	3.881957968	9.71745607	0.569433606	-0.061035156	-0.061035156	-0.061035156	-8.907568390000002	-0.6077148560000001	3.4919677520000003	0	0	-0.061035156	-0.7488769568000001	9.651660340000001	2.7012207459999997	0	-0.061035156	-0.061035156	2.204760782	9.6552491	-0.04306640576	0	-0.061035156	-0.061035156	1549640363.55
-9.164770468	-0.37084961060000005	-3.982446286	0	-0.061035156	-0.061035156	3.0589112400000005	-8.747265380000002	-0.31342773560000003	-0.061035156	0	0	3.8963134000000004	9.73061502	0.5490966754000001	-0.061035156	-0.061035156	-0.061035156	-8.92910144	-0.6101074280000001	3.5003417540000004	0	0	-0.061035156	-0.7464843750000001	9.688745108	2.7418945679999998	-0.061035156	-0.061035156	-0.061035156	2.21433107	9.648071580000002	-0.0346923822	-0.061035156	0	-0.061035156	1549640363.59
-9.145629892	-0.362475589	-3.946557608	0	0	0	3.075659146	-8.756836060000001	-0.3576904254	-0.061035156	0	-0.061035156	3.923828076	9.749755890000001	0.5323486420000001	-0.061035156	-0.061035156	-0.061035156	-8.91953125	-0.6160888580000001	3.514697284	0	0	-0.061035156	-0.773999002	9.677978240000002	2.7418945679999998	-0.061035156	-0.061035156	-0.061035156	2.21433107	9.648071580000002	-0.0346923822	0	0	0	1549640363.63
-9.154003894	-0.37084961060000005	-3.98483876	0	-0.061035156	-0.061035156	3.027807608	-8.752050720000002	-0.3529052716	-0.061035156	0	-0.061035156	3.8963134000000004	9.718652160000001	0.539526358	-0.061035156	-0.061035156	-0.061035156	-8.91953125	-0.6244628600000001	3.4955566100000004	0	0	-0.061035156	-0.7716064300000001	9.63969748	2.7167724640000004	-0.061035156	-0.061035156	-0.061035156	2.217919928	9.65883786	-0.0861328125	-0.061035156	0	0	1549640363.67
-9.15639676	-0.381616214	-3.98483876	0	-0.061035156	-0.061035156	3.027807608	-8.752050720000002	-0.3529052716	-0.061035156	0	-0.061035156	3.887939496	9.69472644	0.5371337860000001	-0.061035156	-0.061035156	-0.061035156	-8.9326902	-0.6304443390000001	3.507519568	0	0	-0.061035156	-0.7273437500000001	9.640893570000001	2.7251464660000004	-0.061035156	-0.061035156	-0.061035156	2.209545926	9.650463760000001	-0.05144042932000001	-0.061035156	-0.061035156	0	1549640363.71
-9.15878894	-0.362475589	-3.9501464660000005	0	0	-0.061035156	3.0553222840000003	-8.777173020000001	-0.32778320680000006	-0.061035156	0	0	3.8735839660000004	9.718652160000001	0.5323486420000001	-0.061035156	0	-0.061035156	-8.936279254	-0.6232665740000001	3.507519568	0	0.061035156	-0.061035156	-0.7488769568000001	9.661230432000002	2.74069838	-0.061035156	0	-0.061035156	2.209545926	9.650463760000001	-0.05144042932000001	-0.061035156	-0.061035156	0	1549640363.75
-9.1623777	-0.35888672120000004	-3.968090854	-0.061035156	-0.061035156	-0.061035156	3.05053714	-8.77238768	-0.31701660340000004	-0.061035156	0	0	3.8664062500000003	9.709082068	0.5371337860000001	0	-0.061035156	-0.061035156	-8.927905252	-0.61848143	3.4728271760000005	0	0	-0.061035156	-0.7823730432	9.64328624	2.74428714	-0.061035156	0	-0.061035156	2.2203125000000004	9.66003444	-0.04426269568	0	0	0	1549640363.79
-9.155200180000001	-0.379223642	-3.9788574280000004	-0.061035156	-0.061035156	-0.061035156	3.05053714	-8.77238768	-0.31701660340000004	-0.061035156	0	0	3.8783691100000004	9.70310054	0.5502929712000001	-0.061035156	-0.061035156	-0.061035156	-8.9326902	-0.6280517572	3.4883788940000002	0	0	-0.061035156	-0.7871582068	9.645678420000001	2.7311278960000003	-0.061035156	-0.061035156	-0.061035156	2.16408696	9.668408246	-0.02990722644	-0.061035156	-0.061035156	-0.061035156	1549640363.83
-9.131274460000002	-0.3756347644	-3.9573242800000004	0	0	-0.061035156	3.06848143	-8.789135880000002	-0.309838858	0	0	0	3.87238768	9.721044928000001	0.5323486420000001	-0.061035156	0	-0.061035156	-8.9410643	-0.6340332068000001	3.48957518	0	0.061035156	0	-0.7500732428000001	9.6636232	2.743090854	-0.061035156	0	-0.061035156	2.16408696	9.668408246	-0.02990722644	-0.061035156	-0.061035156	-0.061035156	1549640363.87
-9.149218750000001	-0.34213867800000003	-3.9429687500000004	-0.061035156	0	-0.061035156	3.0708741	-8.76521016	-0.308642572	0	0	0	3.8759764400000005	9.693530252	0.553881839	-0.061035156	0	-0.061035156	-8.936279254	-0.63881839	3.4632567900000004	0	0.061035156	0	-0.75366214	9.6385009	2.74428714	-0.061035156	0	-0.061035156	2.2346679320000002	9.63969748	-0.02153320288	0	0	0	1549640363.939
-9.155200180000001	-0.362475589	-3.9453614200000002	-0.061035156	0	-0.061035156	3.0708741	-8.76521016	-0.308642572	0	0	0	3.8759764400000005	9.693530252	0.553881839	-0.061035156	0	-0.061035156	-8.92551268	-0.643603534	3.4369384000000003	0	0.061035156	0	-0.7668212860000001	9.636108426000002	2.7299316100000004	-0.061035156	0	-0.061035156	2.1796386780000003	9.651660340000001	-0.053833007200000005	0	0	0	1549640363.95
-9.170751800000001	-0.40314941100000007	-3.946557608	-0.061035156	0	-0.061035156	3.063696286	-8.762817392	-0.309838858	0	0	0	3.8795653960000003	9.712670926000001	0.5514892572000001	-0.061035156	0	-0.061035156	-8.943457068	-0.6292480432	3.4572753600000006	0	0.061035156	0	-0.7799804712000001	9.667211960000001	2.7478759000000004	0	0	0	2.1796386780000003	9.651660340000001	-0.053833007200000005	0	0	-0.061035156	1549640363.99
-9.155200180000001	-0.3947753894	-3.964501996	-0.061035156	0	0	3.0768554320000003	-8.762817392	-0.3289794928	0	0	0	3.905883786	9.73540036	0.540722644	0	0	-0.061035156	-8.94465306	-0.6244628600000001	3.4429199280000002	0	0	0	-0.7716064300000001	9.671997300000001	2.7634277160000003	-0.061035156	0	0	2.185620108	9.66242662	-0.03588867212	0	-0.061035156	-0.061035156	1549640364.03
-9.157592752000001	-0.364868161	-3.9621094240000003	-0.061035156	0	-0.061035156	3.0768554320000003	-8.762817392	-0.3289794928	0	0	0	3.895117212	9.725830072	0.5802001800000001	0	0	0	-8.96259784	-0.6220702880000001	3.4548827880000004	0	0.061035156	0	-0.7428955072	9.650463760000001	2.7610351440000005	-0.061035156	-0.061035156	0	2.191601538	9.66003444	-0.027514648560000004	0	0	0	1549640364.07
-9.15161142	-0.3959716754	-3.9453614200000002	-0.061035156	0	-0.061035156	3.08881839	-8.73171376	-0.32060547120000005	0	0	-0.061035156	3.8747802520000003	9.72702626	0.5837890576	-0.061035156	0	-0.061035156	-8.957812500000001	-0.619677716	3.4393310700000006	0	0.12207031	0	-0.724951178	9.650463760000001	2.746679712	-0.061035156	0	0	2.191601538	9.66003444	-0.027514648560000004	0	-0.061035156	0	1549640364.109
-9.152807608000002	-0.39836425720000007	-3.9549316100000005	-0.061035156	0	-0.061035156	3.0792480040000005	-8.72453624	-0.324194339	0	0	-0.061035156	3.87238768	9.729418930000001	0.5778076080000001	-0.061035156	0	-0.061035156	-8.943457068	-0.617285144	3.410620108	0	0.061035156	0	-0.775195288	9.649267572	2.746679712	-0.061035156	0	0	2.15571286	9.677978240000002	-0.062207030760000004	-0.061035156	-0.061035156	-0.061035156	1549640364.149
-9.192285340000002	-0.38999023560000007	-3.966894568	-0.061035156	0	0	3.0792480040000005	-8.72453624	-0.324194339	0	0	-0.061035156	3.8616211060000003	9.721044928000001	0.5562744110000001	-0.061035156	0	0	-8.963793930000001	-0.6148925720000001	3.4010498200000003	0	0.061035156	-0.061035156	-0.7955322480000001	9.650463760000001	2.7538574280000003	-0.061035156	-0.061035156	0	2.19399411	9.650463760000001	-0.0478515625	0	0	0	1549640364.189
-9.1623777	-0.343334964	-3.96569838	-0.061035156	-0.061035156	-0.061035156	3.093603534	-8.77358426	-0.339746106	0	0	-0.061035156	3.84367662	9.75214856	0.5526855432	-0.061035156	0	-0.061035156	-8.97097194	-0.6029296924	3.4189941100000003	0	0.061035156	-0.061035156	-0.740502896	9.671997300000001	2.75625	-0.061035156	0	-0.061035156	2.19399411	9.650463760000001	-0.0478515625	-0.061035156	-0.061035156	-0.061035156	1549640364.229
-9.125292932	-0.34572753600000006	-3.9549316100000005	-0.061035156	-0.061035156	-0.061035156	3.07805162	-8.73171376	-0.3182128894	-0.061035156	0	-0.061035156	3.8329101440000004	9.73659694	0.5574707068000001	-0.061035156	0	-0.061035156	-8.99728984	-0.613696286	3.430957068	0	0.12207031	-0.061035156	-0.7500732428000001	9.64208966	2.7658202880000005	-0.061035156	-0.061035156	-0.061035156	2.20236821	9.669604532000001	0.01076660144	-0.061035156	0	0	1549640364.269
-9.15041484	-0.3947753894	-3.9561278960000004	0	0	-0.061035156	3.07805162	-8.73171376	-0.3182128894	0	0	-0.061035156	3.8257324280000002	9.72224092	0.5490966754000001	0	0	-0.061035156	-8.948242212	-0.619677716	3.334057608	0	0.12207031	-0.061035156	-0.763232428	9.640893570000001	2.76821286	-0.061035156	0	-0.061035156	2.20236821	9.65285643	-0.0346923822	-0.061035156	-0.061035156	-0.061035156	1549640364.31
-9.19348143	-0.3529052716	-4.006372104	-0.12207031	-0.061035156	0	3.0361816100000003	-8.70061052	-0.29069824280000006	0	0.061035156	0	3.8329101440000004	9.721044928000001	0.5586669928	-0.061035156	0	-0.061035156	-8.97575679	-0.617285144	3.3531983800000003	0	0.061035156	-0.061035156	-0.7907471040000001	9.6385009	2.743090854	-0.061035156	0	-0.061035156	2.20236821	9.65285643	-0.0346923822	-0.061035156	-0.061035156	-0.061035156	1549640364.349
-9.173144568	-0.3732421924	-3.9621094240000003	-0.061035156	-0.12207031	0	3.1127441100000004	-8.74606929	-0.324194339	0	0	0	3.8400878600000006	9.759326080000001	0.5778076080000001	-0.061035156	-0.061035156	-0.061035156	-8.987719748	-0.6316406250000001	3.3268798920000004	0	0.061035156	-0.061035156	-0.7979248200000001	9.666015380000001	2.7646241	-0.061035156	-0.061035156	-0.061035156	2.2478271760000004	9.625341754	0.011962890380000002	0	-0.061035156	0	1549640364.389
-9.145629892	-0.37802735600000004	-3.93339856	-0.061035156	-0.061035156	0	3.1127441100000004	-8.74606929	-0.324194339	0	0	0	3.8795653960000003	9.746167032	0.5802001800000001	-0.061035156	0	-0.061035156	-9.000878894000001	-0.6316406250000001	3.3065429320000006	0	0.061035156	-0.061035156	-0.7979248200000001	9.65883786	2.778979532	-0.061035156	0	-0.061035156	2.162890576	9.67438948	-0.02033691394	-0.061035156	-0.061035156	-0.061035156	1549640364.429
-9.14204074	-0.37802735600000004	-3.9381836060000004	-0.061035156	-0.061035156	0	3.0864257200000003	-8.713769568	-0.3289794928	0	0	-0.061035156	3.847265576	9.723437500000001	0.576611322	-0.061035156	0	-0.061035156	-8.98652356	-0.6364257788	3.2814209260000005	0	0.061035156	-0.061035156	-0.7680175720000001	9.615771760000001	2.769409146	-0.061035156	0	-0.061035156	2.162890576	9.67438948	-0.02033691394	0	-0.061035156	-0.061035156	1549640364.469
-9.145629892	-0.3505126800000001	-3.9573242800000004	-0.061035156	-0.061035156	0	3.0589112400000005	-8.70061052	-0.35649413939999997	0	0	-0.061035156	3.8341064300000003	9.683960160000002	0.5813964856000001	-0.061035156	0	-0.061035156	-8.985326980000002	-0.660351538	3.2742432100000003	0	0.061035156	-0.061035156	-0.7716064300000001	9.58347194	2.7825683900000002	-0.061035156	0	-0.061035156	2.173657248	9.666015380000001	-0.046655271600000006	0	0	-0.061035156	1549640364.509
-9.13725589	-0.31701660340000004	-3.9501464660000005	-0.061035156	0	-0.061035156	3.0589112400000005	-8.70061052	-0.35649413939999997	0	0	-0.061035156	3.8400878600000006	9.686352340000001	0.5574707068000001	-0.061035156	0	-0.061035156	-8.9829348	-0.6615478240000001	3.2742432100000003	-0.061035156	0	0	-0.7979248200000001	9.609789840000001	2.789746106	-0.061035156	0	-0.061035156	2.173657248	9.668408246	-0.046655271600000006	-0.061035156	-0.061035156	-0.061035156	1549640364.549
-9.139648560000001	-0.33615722840000006	-3.94895018	0	0	-0.061035156	3.0337889400000004	-8.72932158	-0.36606445680000005	-0.061035156	0	-0.061035156	3.8484619600000003	9.686352340000001	0.5275634784000001	-0.061035156	0	-0.061035156	-8.97695288	-0.657958966	3.277832068	0	-0.061035156	0	-0.8015136780000001	9.591845746	2.78017572	-0.061035156	0	-0.061035156	2.173657248	9.668408246	-0.046655271600000006	-0.061035156	0	-0.061035156	1549640364.589
-9.140844748000001	-0.364868161	-3.94895018	0	0	-0.061035156	3.025415036	-8.728125	-0.34812010800000004	-0.061035156	0	-0.061035156	3.8424804320000003	9.669604532000001	0.5048339856	-0.061035156	-0.061035156	0	-8.988915740000001	-0.643603534	3.285009784	0	-0.061035156	0	-0.7991211060000001	9.593042032000001	2.77419429	0	-0.061035156	-0.061035156	2.15571286	9.649267572	-0.05502929712000001	0	-0.061035156	-0.061035156	1549640364.629
-9.1623777	-0.379223642	-3.9609130400000003	0	0	-0.061035156	3.025415036	-8.728125	-0.34812010800000004	-0.061035156	-0.061035156	-0.061035156	3.8269287140000006	9.683960160000002	0.501245108	0	-0.061035156	-0.061035156	-9.016430710000002	-0.643603534	3.282617212	0	-0.061035156	0	-0.7680175720000001	9.60141574	2.7861572480000003	0	-0.061035156	-0.061035156	2.1892089660000003	9.650463760000001	-0.02033691394	-0.061035156	0	-0.061035156	1549640364.669
-9.171948380000002	-0.38999023560000007	-3.9704834260000004	0	-0.061035156	-0.061035156	3.05053714	-8.777173020000001	-0.25959472840000003	-0.061035156	-0.061035156	0	3.8281250000000004	9.68515625	0.5144042932	0	-0.061035156	-0.061035156	-9.021215560000002	-0.6663330072	3.3173096040000005	0	-0.061035156	0	-0.7692138580000001	9.615771760000001	2.7909423920000003	0	0	-0.061035156	2.1892089660000003	9.650463760000001	-0.02033691394	0	-0.061035156	-0.061035156	1549640364.709
-9.138451980000001	-0.3995605432	-3.9597167540000004	0	0	-0.061035156	3.0792480040000005	-8.808276260000001	-0.24045410340000004	-0.061035156	0	0	3.83171376	9.709082068	0.5526855432	0	-0.061035156	-0.061035156	-9.011645468000001	-0.663940396	3.338842752	0	-0.061035156	0	-0.783569339	9.62773462	2.8041014400000006	0	0	-0.061035156	2.109057608	9.693530252	-0.056225586060000006	-0.061035156	-0.061035156	-0.061035156	1549640364.749
-9.100170926	-0.381616214	-3.887939496	0	0	-0.061035156	3.0792480040000005	-8.808276260000001	-0.24045410340000004	-0.061035156	-0.061035156	0	3.8376952880000004	9.6983152	0.592163089	0.061035156	-0.061035156	-0.061035156	-8.999682608	-0.6723144568000001	3.3268798920000004	0	0	0	-0.7680175720000001	9.600219748	2.816064496	0	-0.061035156	-0.061035156	2.185620108	9.612182608000001	-0.015551758180000002	0	0	-0.061035156	1549640364.789
-9.1623777	-0.30505371400000003	-3.8891358800000004	0	0.061035156	-0.061035156	3.104370108	-8.7795652	-0.2129394568	0	-0.061035156	0	3.8125733800000003	9.66481929	0.6280517572	0	-0.061035156	-0.061035156	-9.000878894000001	-0.6890625	3.31611322	0	0	0	-0.7464843750000001	9.56552716	2.8328125	0.061035156	0	-0.061035156	2.185620108	9.612182608000001	-0.015551758180000002	0	0	0	1549640364.829
-9.234155252	-0.25839844240000004	-3.9728759000000005	-0.061035156	-0.061035156	-0.12207031	3.15102536	-8.747265380000002	-0.2990722644	0	0	0	3.813769568	9.682763580000001	0.5813964856000001	0	-0.12207031	-0.061035156	-8.993701080000001	-0.7213623200000001	3.3555908540000003	0	0	0	-0.7883544928000001	9.612182608000001	2.845971646	0.061035156	0	-0.061035156	2.222705072	9.60859375	-0.001196289038	-0.061035156	0	0	1549640364.869
-9.207836960000002	-0.3349609424	-3.8975097840000004	-0.061035156	-0.12207031	-0.12207031	3.15102536	-8.747265380000002	-0.2990722644	0.061035156	-0.061035156	0	3.830517572	9.723437500000001	0.57421875	0.061035156	-0.061035156	-0.061035156	-8.98652356	-0.762036142	3.3567871400000002	0	-0.061035156	0.061035156	-0.793139676	9.644482428000002	2.895019568	0.061035156	0	-0.061035156	2.2490234620000003	9.657641574000001	-0.04067382788	-0.061035156	0	0	1549640364.909
-9.192285340000002	-0.385205072	-3.8221435700000006	0	-0.061035156	-0.18310547	3.2539062500000004	-8.781957968	-0.40434570680000004	0.061035156	0	0	3.8221435700000006	9.7150634	0.5993408246	0.12207031	-0.061035156	-0.061035156	-8.9829348	-0.80390625	3.3962646760000004	0	0	0.061035156	-0.75366214	9.599023560000001	2.9141601440000002	0.061035156	0	-0.061035156	2.2490234620000003	9.657641574000001	-0.04067382788	0	0	0	1549640364.949
-9.2389402	-0.42707518000000005	-3.7240478240000003	-0.061035156	-0.18310547	-0.24414062	3.3077391200000004	-8.73291034	-0.44621582460000003	0	-0.12207031	-0.061035156	3.8065917540000007	9.66481929	0.6627441100000001	0.12207031	-0.061035156	-0.061035156	-9.00805661	-0.839794928	3.430957068	0	-0.061035156	0.061035156	-0.7261474640000001	9.553564300000001	2.95961911	0.061035156	0	-0.12207031	2.288500998	9.614575180000001	0.07416992212000001	0	0.061035156	0	1549640364.989
-9.23535144	-0.539526358	-3.5673339660000005	0	-0.18310547	-0.30517578	3.3077391200000004	-8.73291034	-0.44621582460000003	0.061035156	-0.061035156	-0.12207031	3.791040036	9.671997300000001	0.7201660340000001	0.12207031	-0.061035156	-0.061035156	-9.035571580000001	-0.860131839	3.47402356	0.061035156	0	0.061035156	-0.8290283540000001	9.52006839	3.0026855040000004	0.061035156	0	-0.12207031	2.414111322	9.5451902	0.13757324280000002	-0.061035156	0.061035156	0.061035156	1549640365.029
-9.174340560000001	-0.6459961060000001	-3.4058349640000003	0.061035156	-0.24414062	-0.36621094	3.24194339	-8.69941394	-0.5479003894	0	-0.061035156	-0.061035156	3.7180663940000005	9.700707968000001	0.7201660340000001	0.12207031	-0.12207031	0	-9.063086060000002	-0.8888427520000001	3.5158935700000002	0.12207031	0.18310547	0.061035156	-0.9020019568000001	9.516479532	3.048144568	0.12207031	-0.061035156	-0.18310547	2.414111322	9.5451902	0.13757324280000002	0	0.12207031	0.12207031	1549640365.069
-9.066674820000001	-0.8206542932	-3.14504393	0.12207031	-0.24414062	-0.36621094	3.160595746	-8.497240920000001	-0.5861816394	0	-0.061035156	0	3.6773925720000005	9.65883786	0.6651367212000001	0.12207031	-0.24414062	0.061035156	-9.000878894000001	-0.9139648560000001	3.41301268	0.18310547	0.24414062	0	-0.991723642	9.418384080000001	3.0708741	0.12207031	-0.12207031	-0.24414062	2.6713134000000003	9.482983426	0.22131347840000004	-0.061035156	0.30517578	0.30517578	1549640365.109
-9.164770468	-0.7488769568000001	-2.8830566100000006	0.4272461	-0.18310547	-0.12207031	3.160595746	-8.497240920000001	-0.5861816394	0	0.061035156	0.12207031	3.56613768	9.600219748	0.5873779254	0.18310547	-0.30517578	0.12207031	-9.000878894000001	-0.9139648560000001	3.41301268	0.18310547	0.24414062	0	-1.1316894568000002	9.3489991	3.116332968	0.18310547	-0.18310547	-0.30517578	2.7418945679999998	9.376513580000001	0.440234375	-0.061035156	0.5493164	0.5493164	1549640365.149
-9.532031250000001	-0.5263671924000001	-2.8758788940000004	0.36621094	-0.30517578	-0.24414062	3.03020018	-8.218505890000001	-0.7991211060000001	0	0.18310547	0.36621094	3.4297608800000003	9.632519568000001	0.6077148560000001	0.24414062	-0.48828125	0.18310547	-8.97097194	-1.0551269568000001	3.3352538940000005	0.30517578	0.4272461	-0.18310547	-1.2261962860000002	9.39326178	3.170166034	0.24414062	-0.24414062	-0.4272461	2.958422824	9.1875	0.8421875000000001	0.12207031	0.8544922	0.91552734	1549640365.189
-10.174438400000001	-0.41152344240000005	-3.1330810700000002	0.5493164	-0.48828125	-0.36621094	3.027807608	-8.523559800000001	-0.88645018	-0.061035156	0.30517578	0.5493164	3.3759277160000005	9.88254442	0.6555663939999999	0.30517578	-0.61035156	0.18310547	-9.2042482	-1.143652356	3.387890576	0.30517578	0.48828125	-0.24414062	-1.3039550720000002	9.69951178	3.2562989200000003	0.30517578	-0.36621094	-0.48828125	1.9954101440000003	9.548779254000001	0.7524658540000001	-0.18310547	0.9765625	1.0986328	1549640365.229
-10.120605040000001	-0.3182128894	-3.3914795320000004	0.48828125	-0.61035156	-0.30517578	3.027807608	-8.523559800000001	-0.88645018	-0.12207031	0.18310547	0.6713867	3.447705072	10.36823732	0.7416992212000001	0.36621094	-0.5493164	0.061035156	-9.30832518	-1.153222644	3.466845746	0.30517578	0.48828125	-0.24414062	-1.315917932	10.20554164	3.3053466460000003	0.30517578	-0.36621094	-0.5493164	1.3290771760000002	9.874170320000001	0.3002685504	0.18310547	-0.30517578	0.4272461	1549640365.269
-9.53442392	-0.14714355040000002	-3.523071286	0.5493164	-0.061035156	-0.5493164	3.04216304	-9.120507788000001	-0.8625244110000001	-0.061035156	-0.061035156	0.6713867	3.7180663940000005	10.626635880000002	0.8708984620000001	0.48828125	-0.48828125	-0.061035156	-9.138451980000001	-1.0646972840000002	3.4453125000000004	0.18310547	0.24414062	-0.24414062	-1.259692392	10.43403354	3.20007338	0.061035156	-0.18310547	-0.48828125	1.0670898560000002	10.35148912	-0.132788089	0.12207031	-0.7324219	-0.36621094	1549640365.309
-8.60251448	-0.13757324280000002	-4.041064496	0.12207031	0.24414062	-0.9765625	3.0768554320000003	-9.210229532000001	-0.44980469240000004	0.12207031	-0.5493164	0.48828125	4.2193116	10.422070680000001	1.195092752	0.4272461	-0.12207031	-0.12207031	-8.8979982	-1.035986322	3.499145468	-0.12207031	0.12207031	-0.18310547	-0.7524658540000001	10.13496106	3.045751996	-0.061035156	-0.4272461	-0.5493164	1.268066394	10.328759980000001	-0.4486083966	0.6713867	-0.7324219	-1.159668	1549640365.349
-8.16826178	-0.7560547120000001	-4.483691394	0.12207031	0.48828125	-1.0375977	3.0768554320000003	-9.210229532000001	-0.44980469240000004	0.30517578	-0.8544922	0.12207031	4.54589856	9.69472644	1.3290771760000002	0.24414062	0	-0.18310547	-9.189892572	-0.9474609620000001	3.3101317900000002	-0.12207031	0.12207031	-0.18310547	0.2942871106	9.4171875	2.884252896	-0.061035156	-0.12207031	-0.91552734	1.610205072	9.96867662	-0.5562744110000001	0.9765625	-0.91552734	-1.8310547	1549640365.389
-9.144433606	-0.7010253600000002	-4.8318116	0	0.12207031	-0.61035156	2.910571286	-8.5582518	-0.09450683900000001	0.48828125	-1.4038086	-0.24414062	4.7612304320000005	8.967382788	1.0491455072	0	0.061035156	-0.36621094	-9.43513179	-0.735717752	4.203759784	-0.79345703	1.7700195	0.36621094	1.28361821	9.335839660000001	2.7706054320000004	0.061035156	0.4272461	-1.0986328	2.958422824	9.19467752	-0.954638678	1.3427734	-0.36621094	-1.7089844	1549640365.428
-9.15639676	-0.0765625	-4.946655252000001	-0.4272461	0.24414062	-0.61035156	2.72395018	-9.206640380000001	-0.0095703125	0.5493164	-1.8920898	-0.61035156	5.0818360600000005	8.730517572	0.592163089	0	0.36621094	-1.2207031	-8.82263179	-0.28471679320000004	3.5206787140000007	-1.0375977	0.061035156	0.36621094	1.4068359620000002	9.687548920000001	2.489477536	0.061035156	1.5258789	-0.79345703	3.4883788940000002	9.3155027	-1.081445288	1.0375977	0.36621094	-1.159668	1549640365.468
-9.01044928	0.22490234620000002	-4.848559604	-0.7324219	-0.6713867	-0.8544922	2.72395018	-9.206640380000001	-0.0095703125	0.4272461	-1.3427734	-0.36621094	5.726635880000001	8.752050720000002	0.19738769960000002	-0.061035156	1.159668	-1.8310547	-8.77597644	-0.08493652160000001	3.7551512600000003	-0.8544922	1.2207031	0.48828125	0.6148925720000001	9.553564300000001	2.185620108	0	1.8310547	-0.30517578	2.436840854	9.778466754	-1.152026358	0.30517578	-0.79345703	-1.159668	1549640365.508
-8.47810054	0.0813476538	-4.094897464000001	-0.61035156	-0.79345703	-0.8544922	2.47392572	-8.557055710000002	0.7859619110000001	0	-0.7324219	0	6.150122300000001	8.51040036	-0.07536621106000001	-0.061035156	1.159668	-1.3427734	-8.297461060000002	0.09211425720000001	3.366357428	-0.8544922	0.79345703	0.5493164	-0.1579101538	8.923120108	1.9930175720000003	0.18310547	1.6479492	-0.18310547	3.282617212	9.44350589	-1.393676718	0.24414062	-0.5493164	-1.0986328	1549640365.548
-8.372826980000001	-0.2512207068	-3.609204074	-0.36621094	0.8544922	-0.48828125	2.383007788	-7.869189300000001	1.1424560700000002	-0.24414062	-0.7324219	0.24414062	6.274536240000001	8.298657248	-0.308642572	0	0.61035156	-0.24414062	-8.125195288	0.30744628600000007	3.07805162	-0.91552734	0.79345703	0.5493164	-0.5096191394	8.693432608	1.7980224640000002	0.12207031	1.4038086	-0.18310547	3.4979492800000003	9.189892572	-1.1472412140000001	0.24414062	0.48828125	-0.9765625	1549640365.588
-9.25688498	-0.5120117212	-4.336547824	0	-0.061035156	-0.12207031	2.383007788	-7.869189300000001	1.1424560700000002	-0.061035156	-1.0986328	0.5493164	6.19558107	8.496044928000002	-0.5036376800000001	0.18310547	0.6713867	0.36621094	-8.2771241	0.5455078076000001	3.07805162	-0.7324219	0.5493164	0.36621094	-0.5646484424	9.145629892	1.6532714660000003	0	1.159668	0.061035156	2.62346196	9.217407248	-0.9331054712000001	0.24414062	0.24414062	-1.0375977	1549640365.628
-9.2389402	-0.20097655760000002	-4.288696286	0.24414062	-0.36621094	0.061035156	2.3925780760000004	-7.78305661	1.259692392	0.061035156	-1.0375977	1.0375977	5.897705072	9.043945288000002	-0.6160888580000001	0.24414062	0.8544922	0.5493164	-8.500830072	0.7381103240000001	3.215625	-0.5493164	0.4272461	0.18310547	-0.6160888580000001	9.72224092	1.6592528960000001	0.061035156	1.0375977	0.36621094	2.5349366	9.350195288	-0.8828613220000001	0.24414062	-0.36621094	-1.2207031	1549640365.668
-9.247314300000001	0.22490234620000002	-4.312622104000001	-0.061035156	-0.24414062	0	2.8447753600000003	-8.51159694	0.9211425720000002	0.18310547	-1.0375977	1.6479492	5.514892572	9.521264480000001	-0.663940396	0.24414062	0.5493164	0.91552734	-8.83100589	0.8134765380000001	3.2838134000000005	-0.24414062	0.12207031	0	-0.8720947480000001	10.06079074	1.73701178	0	0.7324219	0.4272461	2.987133786	9.30832518	-0.8541503600000001	0.24414062	-0.30517578	-1.0375977	1549640365.708
-9.21979982	-0.0909179712	-4.793530252	-0.061035156	-0.24414062	-0.061035156	2.8447753600000003	-8.51159694	0.9211425720000002	0.18310547	-0.91552734	2.1362305	5.18710962	10.0560054	-0.617285144	0.36621094	0.24414062	1.2207031	-9.0858152	0.6268554712000001	3.487182608	0	0.12207031	-0.30517578	-1.0886230432000001	10.536913940000002	1.876977536	-0.12207031	0.36621094	0.36621094	2.2849121400000003	9.693530252	-1.1879150360000001	0.12207031	-0.48828125	-1.159668	1549640365.748
-9.089404254	-0.5754150360000001	-5.084228240000001	0.30517578	-0.061035156	0	3.7407959260000005	-9.159985520000001	0.6531738220000001	0.061035156	-0.7324219	2.380371	4.8988037140000005	10.5835688	-0.4438232428	0.4272461	0.24414062	1.2817383	-9.28798822	0.5263671924000001	3.5924560700000003	-0.061035156	-0.36621094	-0.36621094	-1.0898193390000002	10.834789840000001	2.063598642	-0.18310547	-0.18310547	0.18310547	1.61977536	9.82871106	-1.638916034	0.061035156	-0.5493164	-1.6479492	1549640365.788
-9.310717752	-0.37443847840000005	-5.2576902	0.4272461	0.79345703	0.24414062	4.1499266200000005	-9.438720746000001	0.5227783246000001	0	-0.5493164	2.2583008	4.4789062500000005	10.552465560000002	-0.1854248004	0.5493164	0.18310547	1.2817383	-9.67080072	0.458178714	3.575707968	-0.12207031	-0.48828125	-0.12207031	-0.8708984620000001	10.577587860000001	2.219116214	-0.18310547	-0.4272461	-0.12207031	1.8566405760000002	9.85622554	-1.70471196	-0.48828125	-0.12207031	-1.5258789	1549640365.828
-10.228271760000002	0.14235839660000002	-5.998193390000001	0.36621094	-0.36621094	0.4272461	4.1499266200000005	-9.438720746000001	0.5227783246000001	-0.061035156	-0.5493164	1.7089844	4.003979532000001	10.338329680000001	0.16628417539999998	0.48828125	0.12207031	0.8544922	-9.83110324	0.32060547120000005	3.905883786	-0.12207031	0.6713867	0.061035156	-0.3182128894	10.6421875	2.146142572	-0.18310547	-0.7324219	-0.5493164	2.227490216	9.846654860000001	-1.5910644960000002	-0.8544922	0.30517578	-1.2207031	1549640365.868
-9.83110324	0.33854982	-5.12849092	-0.7324219	-1.159668	0.6713867	4.777978534	-9.98901358	0.45100097840000003	-0.24414062	-0.6713867	0.91552734	3.7288329680000003	10.28808606	0.570629892	0.12207031	0.18310547	-0.12207031	-9.335839660000001	0.6029296924	2.9225341460000003	-0.18310547	-0.79345703	0.12207031	-0.4761230432	10.747461060000001	1.723852536	-0.48828125	-0.4272461	-0.5493164	2.356689496	11.02380342	-1.258496106	-1.6479492	0.061035156	-1.0375977	1549640365.908
-9.92919928	-0.22011719240000002	-4.44660643	-1.4038086	-0.061035156	0.61035156	4.9167482	-9.542798020000001	0.770410144	-0.61035156	-0.18310547	0.061035156	3.6869628600000004	10.23784146	0.84816893	-0.48828125	0.12207031	-0.91552734	-9.689941394000002	0.28471679320000004	2.4930663940000004	0.18310547	-1.0375977	-0.061035156	-1.5491942900000002	10.377808	1.7501709260000002	-0.6713867	-0.7324219	-0.061035156	2.834008786	10.73310504	-0.36367187500000003	-2.5634766	0.061035156	-0.61035156	1549640365.948
-9.729418930000001	-1.528857428	-4.0506347840000005	-1.5869141	-1.5258789	0.061035156	4.9167482	-9.542798020000001	0.770410144	-0.7324219	0.6713867	-0.8544922	3.6893554320000006	10.649365020000001	0.8577392572	-1.159668	-0.36621094	-1.2207031	-9.760522660000001	-0.44143066100000006	2.337548822	0.061035156	-0.6713867	-0.061035156	-2.12341304	10.47590306	2.19399411	-0.48828125	-1.0986328	0.36621094	4.383203076	10.29646016	0.5909667932	-3.540039	-0.061035156	0.61035156	1549640365.988
-9.076245108	-2.09948732	-1.8375000000000001	-1.3427734	-1.953125	0.36621094	4.693042032	-9.283202880000001	0.8673096040000001	-0.5493164	1.4038086	-1.5869141	3.8616211060000003	10.57878444	0.6723144568000001	-1.4648438	-0.91552734	-0.9765625	-9.67917482	-0.98334964	1.808789038	0.061035156	-0.8544922	-0.24414062	-2.20236821	9.77128894	2.8124755400000003	-0.5493164	-0.7324219	0.24414062	6.950439300000001	9.925610520000001	1.81118161	-4.5776367	0.4272461	2.6855469	1549640366.028
-8.48049321	-1.7609375	-0.8625244110000001	-0.9765625	1.8920898	0.61035156	4.440625000000001	-8.65874002	0.458178714	0	1.4038086	-2.380371	4.10207518	9.668408246	0.45937500000000003	-1.159668	-0.7324219	-0.24414062	-9.43273912	-1.5432128600000001	1.528857428	-0.061035156	-0.36621094	-0.30517578	-2.428466754	8.797509980000001	3.3292724640000007	-0.6713867	-0.36621094	-0.061035156	7.009057608000001	8.83698732	1.547998004	-3.6010742	0.24414062	5.493164	1549640366.068
-10.7366938	-2.0731689300000005	-3.1414550720000003	0.18310547	0.48828125	-0.24414062	4.440625000000001	-8.65874002	0.458178714	0.5493164	1.0986328	-3.4179688	3.91066893	9.613378894	0.2536132788	-0.79345703	-0.18310547	0.30517578	-9.760522660000001	-1.542016574	2.0169433900000002	-0.12207031	-0.6713867	-0.061035156	-2.5564697480000005	9.108544928	3.5194824280000003	-0.61035156	-0.61035156	0	4.453784146	10.298852340000002	1.5156982820000002	-1.8920898	-1.2817383	6.286621	1549640366.108
-9.615771760000001	-1.720263678	-3.170166034	-0.8544922	-3.4179688	0.12207031	3.7599366	-9.78444838	-0.9271240020000001	0.91552734	1.4038086	-3.7231445	3.5326415740000003	10.088306200000002	0.14235839660000002	-0.61035156	-0.30517578	0.30517578	-9.12888179	-1.6281494600000002	2.35549321	0	-0.24414062	-0.30517578	-2.32917482	9.66481929	3.5673339660000005	-0.36621094	-0.5493164	0.12207031	0.41511232	13.076635880000001	0.37204589660000004	-0.61035156	0.061035156	5.79834	1549640366.148
-7.54738768	-1.2489257200000001	-1.262084964	-0.24414062	1.2207031	0.4272461	3.4776123200000004	-9.469824280000001	-1.562353534	1.2207031	1.5869141	-3.2958984	3.4536866	9.42436502	0.3002685504	-0.30517578	-0.4272461	0.36621094	-8.59055162	-1.2632812500000001	2.5313476440000002	0.18310547	-0.48828125	-0.36621094	-2.25859375	8.679076980000001	3.5541748200000005	-0.30517578	-0.36621094	0	1.4056396760000003	11.4078125	0.2811279254	0.61035156	-1.4648438	5.493164	1549640366.188
-8.1239991	-0.7129882787999999	-2.1616942900000002	-0.061035156	0.4272461	-0.18310547	3.4776123200000004	-9.469824280000001	-1.562353534	1.2817383	0.5493164	-3.3569336	3.4213867800000006	8.50561502	0.657958966	-0.12207031	-0.5493164	0.91552734	-8.31301268	-0.9139648560000001	2.62346196	0.18310547	-0.48828125	-0.36621094	-2.153320288	7.646679712	3.3831054320000007	-0.24414062	-0.9765625	-0.18310547	1.933203076	10.52614766	0.7440917932000001	2.1972656	0.7324219	5.432129	1549640366.228
-8.09648462	-0.846972644	-1.7752929320000002	-0.12207031	0.12207031	-0.12207031	3.2096435700000003	-8.042651260000001	-1.9978027160000003	0.9765625	-0.18310547	-3.7231445	3.1486327880000005	8.27233876	0.8637207068000001	-0.30517578	-0.91552734	1.0986328	-8.34411592	-1.349414038	2.8890380400000004	0.8544922	0.061035156	-0.061035156	-1.7094971040000002	7.609594748	3.4381347840000003	0.18310547	-1.2207031	-0.30517578	1.7681152160000002	9.34780252	0.8625244110000001	2.4414062	3.1738281	4.4555664	1549640366.268
-8.468530252	-0.6974365020000001	-1.5085204680000002	0.5493164	2.1362305	0.30517578	2.8495605040000003	-7.759130890000001	-2.01096196	0.48828125	0.12207031	-3.6010742	2.866308606	8.364452880000002	0.8529540740000001	-0.36621094	-1.5258789	0.8544922	-8.6001223	-1.8973144960000001	2.9979003600000005	0.7324219	0.18310547	-0.12207031	-1.276440396	8.09528804	3.811376996	0.5493164	-1.0986328	-0.36621094	0.6830810700000001	8.1838134	0.643603534	3.2958984	4.333496	2.8686523	1549640366.308
-9.47460962	0.45100097840000003	-2.5349366	0.91552734	1.4648438	0.5493164	2.8495605040000003	-7.759130890000001	-2.01096196	0.061035156	0.5493164	-2.8686523	2.8818603240000003	8.646777160000001	0.811083966	-0.12207031	-1.6479492	0.24414062	-8.56782248	-1.983447284	3.237158246	0.6713867	0.30517578	0.061035156	-1.1041748200000001	8.790332068	4.196582068	0.6713867	-0.8544922	-0.30517578	-0.49885253600000007	8.218505890000001	0.362475589	2.1362305	1.953125	0.9765625	1549640366.348
-10.05122104	1.4247802520000001	-3.302954074	-0.48828125	1.953125	0.061035156	2.4930663940000004	-7.77109375	-1.870996106	-0.061035156	0.7324219	-1.7089844	3.257495108	9.1623777	1.002490216	0.24414062	-0.9765625	-0.61035156	-8.96977536	-2.118627896	3.29816893	0.4272461	-0.5493164	0.12207031	-1.0886230432000001	9.404028060000002	4.396362320000001	0.61035156	-0.7324219	-0.12207031	0.40554199280000003	7.634716754	1.3111327879999999	2.4414062	0.7324219	-0.24414062	1549640366.388
-11.26545378	1.08383786	-3.71926268	-0.79345703	0.91552734	-0.30517578	2.3937744600000004	-7.99838858	-1.617382788	-0.061035156	0.30517578	-0.4272461	3.8041992800000006	9.80358876	1.2895996400000003	0.61035156	-0.24414062	-1.0986328	-9.18391124	-2.21433107	3.6773925720000005	0.24414062	-0.061035156	0.30517578	-1.0419677520000001	9.85622554	4.51120607	0.61035156	-0.48828125	-0.12207031	3.4034423920000005	7.07485324	1.820751996	3.112793	0.12207031	-0.30517578	1549640366.428
-12.03945288	0.515600589	-3.4417237400000005	-1.159668	1.0986328	0.24414062	2.551684604	-8.51638179	-1.356591754	-0.061035156	0.12207031	0.7324219	3.8041992800000006	9.80358876	1.2895996400000003	0.61035156	-0.24414062	-1.0986328	-9.46264676	-2.253808606	3.7096923920000004	-0.061035156	-1.159668	0.36621094	-1.1209228240000002	10.228271760000002	4.435839856	0.5493164	-0.48828125	-0.12207031	6.699218750000001	8.93388678	2.981152356	1.8310547	-1.8920898	-0.9765625	1549640366.468
-12.4294429	-1.2309814300000002	-4.917944289999999	-0.061035156	-1.8310547	0.18310547	2.9225341460000003	-10.01652806	-0.686669928	-0.12207031	0.061035156	1.6479492	3.8041992800000006	9.80358876	1.2895996400000003	0.61035156	-0.24414062	-1.0986328	-10.36464856	-1.28361821	4.3784179320000005	-0.18310547	-0.061035156	0.36621094	-0.8649169928000001	10.94724092	3.994409146	0.5493164	-0.48828125	0.12207031	9.00566394	9.61816394	3.869995108	-0.5493164	0.36621094	-0.48828125	1549640366.508
-10.02011682	-2.48588858	-3.4393310700000006	0.30517578	-1.8920898	0.7324219	2.9225341460000003	-10.01652806	-0.686669928	-0.18310547	-0.18310547	2.2583008	5.1440429320000005	11.368335159999999	2.000195288	0.24414062	0.12207031	-1.8920898	-10.27492662	-0.2237060504	3.5326415740000003	0.18310547	-1.159668	0.12207031	-0.9462646760000001	11.35039038	3.399853534	0.5493164	0.061035156	0.61035156	4.33535144	10.17683058	0.046655271600000006	-0.91552734	-4.211426	-2.1972656	1549640366.548
-8.39794928	-2.5397216460000003	-3.202465854	1.0375977	-0.48828125	0.61035156	3.0541259000000003	-10.30722644	-0.3337646466	-0.24414062	-0.4272461	2.746582	5.956323380000001	11.605200180000002	1.923632788	-0.18310547	0.7324219	-1.5869141	-10.035669420000001	-0.014355469240000002	3.05053714	0.36621094	0.30517578	-0.061035156	-1.435546924	11.1350589	2.7347167540000004	0	0.30517578	0.91552734	3.8364991	10.5141848	3.029003894	0.5493164	-1.2817383	-1.7700195	1549640366.588
-7.7423827880000005	-2.304052716	-4.0506347840000005	1.5869141	0	0.24414062	3.24433606	-9.792822480000002	0.1399658246	-0.48828125	-0.18310547	3.0517578	6.245825180000001	10.96398912	1.6748047120000003	-0.5493164	0.91552734	-0.18310547	-9.372924820000001	0.1256103534	2.222705072	0.18310547	-0.18310547	-0.18310547	-1.9009033540000002	10.150512680000002	2.204760782	-0.5493164	0.36621094	0.7324219	3.5481933900000002	10.077538940000002	-0.052636719240000004	0.18310547	-3.6010742	-2.5634766	1549640366.628
-7.986425720000001	-2.0659912140000003	-4.477709964000001	1.0986328	-0.61035156	0.30517578	3.3244873200000002	-7.75075679	0.891235324	-0.48828125	0	2.8686523	5.63452176	9.94355432	1.144848642	-1.0375977	0.30517578	1.5869141	-9.31191394	0.34812010800000004	2.058813498	0.12207031	-0.061035156	-0.18310547	-1.720263678	9.152807608000002	1.66403804	-0.9765625	0	0.4272461	2.386596646	9.69472644	-1.2333740020000001	0.5493164	-1.7700195	-2.5634766	1549640366.668
-8.621655252000002	-1.39008786	-4.220507788000001	1.0986328	0.30517578	0.7324219	3.3244873200000002	-7.75075679	0.891235324	-0.24414062	-0.18310547	2.319336	4.8162597840000005	9.74736322	0.5526855432	-1.4648438	-0.24414062	2.0751953	-9.31191394	0.34812010800000004	2.058813498	0.12207031	-0.061035156	-0.18310547	-1.030004892	9.463842752000001	1.4223876800000002	-0.8544922	0.061035156	0.61035156	2.721557608	9.247314300000001	-1.66044928	0.91552734	-0.24414062	-2.4414062	1549640366.708
-9.07863768	-0.7416992212000001	-4.615283246	0.7324219	-0.12207031	0.6713867	3.1653808900000002	-8.1239991	0.8062988220000001	0	-0.9765625	1.8920898	4.48847644	10.13735324	-0.09211425720000001	-1.8310547	-0.30517578	1.5258789	-9.31191394	0.34812010800000004	2.058813498	0.12207031	-0.061035156	-0.18310547	-0.593359375	10.145727340000002	1.720263678	-0.61035156	0.79345703	1.159668	2.190405252	9.4255616	-1.0264160340000001	0.30517578	-1.159668	-2.1972656	1549640366.748
-8.93388678	-0.2763427716	-4.374829074	0.79345703	-0.7324219	0.4272461	3.6127929320000005	-8.565429712	0.6328369110000001	0	-1.0986328	1.8310547	4.512402356	9.463842752000001	-0.6962402160000001	-1.5869141	0.18310547	1.3427734	-8.49963408	0.6316406250000001	2.6079101440000003	0.12207031	-0.061035156	-0.18310547	-0.8266357428000001	9.398047120000001	1.8566405760000002	-0.61035156	1.159668	1.159668	1.847070288	9.743774460000001	-1.4750244600000002	-0.061035156	-2.9296875	-2.380371	1549640366.788
-8.30463858	0.023925780760000005	-3.9417724640000005	0.4272461	-1.4648438	0	3.6127929320000005	-8.565429712	0.6328369110000001	-0.061035156	-0.79345703	1.4038086	4.395166034	8.78554712	-1.119726538	-1.0986328	0.18310547	1.7700195	-8.3620607	0.37802735600000004	2.851953076	0.30517578	0.12207031	-0.48828125	-1.046752896	8.792724640000001	1.9367920320000003	-0.8544922	0.48828125	0.8544922	2.396167032	9.603808606000001	-1.6437011780000002	0.4272461	-3.0517578	-2.5634766	1549640366.828
-7.37751448	0.023925780760000005	-3.6104003600000003	0.6713867	0.79345703	-0.18310547	3.7288329680000003	-8.01513678	0.7034179712000002	-0.24414062	-0.4272461	0.79345703	4.153515576	8.572607428000001	-1.2022705072	-0.4272461	0.061035156	2.0751953	-8.3201902	0.16987304320000002	3.064892572	0.18310547	0	-0.48828125	-0.773999002	8.571411240000002	2.024121106	-0.48828125	-0.061035156	0.36621094	2.5397216460000003	9.317895468000001	-1.425976538	0.12207031	-1.7700195	-2.1972656	1549640366.867
-8.158691394	0.23686523560000003	-4.227685504000001	0.61035156	0.79345703	-0.36621094	3.29816893	-7.73759784	0.6340332068000001	-0.24414062	-0.36621094	0.24414062	3.8089844240000006	8.335742212000001	-1.1257080072	-0.12207031	-0.30517578	2.0751953	-8.214917032	0.16987304320000002	3.0983885800000004	0.18310547	0	-0.48828125	-0.36367187500000003	8.431445288	2.186816394	-0.12207031	-0.24414062	-0.061035156	2.6964355040000005	8.917138580000001	-1.33984375	0.30517578	-0.8544922	-2.5024414	1549640366.907
-8.730517572	0.31103514400000004	-4.386792032000001	0.18310547	-0.18310547	-0.18310547	3.29816893	-7.73759784	0.6340332068000001	-0.18310547	-0.48828125	-0.12207031	3.58647464	8.031884980000001	-0.9689941100000001	0.18310547	-0.48828125	1.6479492	-7.948144568	0.3971679712	3.0469483800000003	0.18310547	0.36621094	-0.30517578	-0.050244139400000006	8.518774460000001	2.1066650360000003	0.061035156	0	-0.30517578	2.66772464	8.923120108	-1.1053711060000002	0.12207031	-0.24414062	-1.953125	1549640366.947
-9.02241214	-0.04426269568	-4.227685504000001	0.6713867	0	0.061035156	3.15102536	-7.8153564300000005	0.5778076080000001	-0.30517578	-0.48828125	-0.30517578	3.62475589	7.968481430000001	-0.6962402160000001	0.48828125	-0.061035156	0.79345703	-8.09169928	0.5514892572000001	2.9703858800000003	0.24414062	-0.5493164	-0.30517578	-0.12321777160000001	8.89919429	1.9738769960000002	0	-0.18310547	-0.24414062	2.0480469240000003	9.076245108	-1.1699707068	-0.12207031	-0.5493164	-1.7089844	1549640366.987
-9.057104532	0.570629892	-4.842578076	0.61035156	0.24414062	0.24414062	3.08881839	-7.939770468000001	0.6208740020000001	-0.4272461	-0.30517578	-0.36621094	3.660644568	8.557055710000002	-0.308642572	0.61035156	0.061035156	-0.12207031	-9.026000900000001	0.1040771466	3.6187744600000005	0.24414062	-0.5493164	-0.30517578	-0.14714355040000002	9.649267572	2.205957068	0.061035156	-1.0986328	-0.36621094	2.080346646	9.362158246000002	-1.2489257200000001	-0.36621094	-0.6713867	-1.7089844	1549640367.027
-9.26047374	0.8948242212000002	-5.37133786	0	-0.24414062	0.36621094	3.045751996	-8.278320288000002	0.71538089	-0.48828125	0.061035156	-0.24414062	3.7742920320000004	9.614575180000001	0.08732910340000001	0.4272461	-0.4272461	-0.91552734	-9.125292932	-0.3505126800000001	3.9345947480000003	0.061035156	0	-0.4272461	-0.25839844240000004	10.58835414	2.83640126	0.30517578	-1.0375977	-0.61035156	2.1485351440000002	9.5703125	-1.1735596040000003	-0.8544922	-1.159668	-1.5258789	1549640367.067
-9.6636232	0.7524658540000001	-5.353393570000001	-0.36621094	-1.159668	0.8544922	3.0804442900000004	-8.93388678	0.7285400360000001	-0.4272461	0.12207031	0.061035156	4.179833966	10.23903804	0.6830810700000001	0.5493164	-0.61035156	-1.6479492	-9.29516574	-0.0035888672120000004	3.887939496	-0.24414062	-0.91552734	-0.30517578	-0.4091308606000001	10.8802491	2.9679932100000004	0.061035156	-0.8544922	-0.7324219	2.588769568	9.874170320000001	-1.3075439300000002	-1.8310547	-0.61035156	-1.4648438	1549640367.107
-10.252197480000001	-0.1387695288	-4.621264676	-1.0986328	-0.36621094	0.61035156	3.716870108	-9.8083741	0.7046142572	-0.24414062	-0.061035156	0.061035156	4.647582968	10.73789038	1.350610324	0.48828125	0	-2.1972656	-10.1660643	0.03349609424	3.660644568	-0.24414062	-0.91552734	-0.30517578	-0.9343017572	11.038159440000001	2.9943116	-0.30517578	-1.3427734	-0.5493164	3.2239991	10.064379500000001	-1.4223876800000002	-2.6855469	0.24414062	-0.91552734	1549640367.147
-10.533325180000002	-1.8566405760000002	-4.2336670320000005	-1.5258789	-0.61035156	-0.18310547	3.716870108	-9.8083741	0.7046142572	-0.18310547	0.12207031	0	4.712182608	11.385083360000001	1.66403804	0	0.18310547	-2.5634766	-11.296558	-0.9055908540000002	3.9597167540000004	0.18310547	-1.3427734	-0.18310547	-0.9438721040000001	11.2199955	3.2455322480000004	-0.18310547	-1.3427734	-0.30517578	5.1296875	10.267749100000001	-0.10168457460000001	-3.90625	-0.30517578	0.24414062	1549640367.187
-9.8	-2.551684604	-2.1604980040000004	0.30517578	-1.5258789	0.48828125	4.358081070000001	-10.722338760000001	0.5969482428	-0.12207031	0.79345703	0.061035156	4.6164795320000005	11.075244600000001	1.61977536	-0.4272461	-0.79345703	-2.319336	-10.64816942	-1.5372314300000003	2.845971646	0.4272461	0.91552734	-0.36621094	-0.9115722840000001	10.2091304	3.62475589	0	-0.30517578	-0.61035156	6.81884784	10.35507788	1.9786621400000002	-4.9438477	-0.36621094	2.9296875	1549640367.227
-8.798706070000001	-1.2441405760000002	-0.9390869110000001	1.0375977	3.3569336	0.9765625	4.933496106000001	-9.600219748	0.27155761780000004	-0.061035156	1.8310547	-0.36621094	4.8796630400000005	9.648071580000002	1.5025390379999999	-0.4272461	-0.9765625	-1.4038086	-9.508105432	-1.1735596040000003	1.9607177520000003	0.4272461	0.91552734	-0.36621094	-1.9188476440000002	8.66950679	3.447705072	0	-0.30517578	-0.61035156	6.018530252000001	9.908862319999999	1.55158696	-3.9672852	-1.4648438	6.225586	1549640367.267
-11.41020468	-0.9809570288	-3.8532471040000003	0.30517578	-0.36621094	0.061035156	4.933496106000001	-9.600219748	0.27155761780000004	0.18310547	1.953125	-1.953125	4.76721196	9.38967302	1.225	-0.61035156	-0.4272461	-0.5493164	-9.455468750000001	-1.2178222840000001	2.292089856	0.5493164	-0.12207031	0.36621094	-2.7526612400000006	8.73291034	3.057714856	-0.12207031	-0.91552734	-0.12207031	3.6283447480000004	11.385083360000001	1.2285888580000002	-2.0751953	-0.79345703	7.2021484	1549640367.307
-9.46264676	-0.5467041034000001	-3.2228027160000003	-1.0986328	-2.9907227	0.12207031	4.5088134	-9.444701980000001	-0.027514648560000004	0.36621094	1.8920898	-3.0517578	4.181030252	10.073950180000002	0.7213623200000001	-0.91552734	-1.159668	-0.12207031	-8.78554712	-1.874584964	2.128198282	0.30517578	-0.12207031	-0.061035156	-2.0755615020000002	9.67917482	3.363964856	0.24414062	-0.91552734	0.061035156	1.7501709260000002	13.373315200000002	-0.5443115216000001	-0.61035156	-0.79345703	6.0424805	1549640367.347
-7.74836412	-0.34094239200000004	-1.7812744600000001	-0.79345703	1.159668	0	3.9836425720000004	-10.0631839	-0.52995607	0.79345703	1.7089844	-3.3569336	4.07336412	9.521264480000001	0.3971679712	-0.5493164	-1.7700195	0.36621094	-8.698217752000001	-1.7824707460000002	2.64140625	0.30517578	-0.12207031	-0.061035156	-1.6137939300000002	9.076245108	3.62236322	0.30517578	-0.36621094	-0.12207031	1.5276611420000001	11.16855432	0.2763427716	-0.12207031	-1.6479492	5.554199	1549640367.387
-8.21132788	-0.4067382788	-2.5445067900000002	-0.48828125	0.061035156	-0.4272461	3.4823974640000004	-9.28798822	-0.974975589	0.9765625	0.6713867	-3.7841797	4.2073487400000005	8.679076980000001	0.419897464	0.12207031	-1.0986328	0.7324219	-8.335742212000001	-1.592260782	2.4846923920000004	0.24414062	0.061035156	-0.061035156	-1.2884033540000002	8.431445288	3.6462889400000003	0.12207031	-0.61035156	-0.24414062	1.35419928	10.386182100000001	0.778784146	2.2583008	1.0375977	4.638672	1549640367.427
-8.18620607	-0.34094239200000004	-2.068383786	-0.18310547	0.36621094	-0.18310547	3.208447284	-8.299853240000001	-1.21901857	0.9765625	0.061035156	-4.0893555	4.078149460000001	8.509204074000001	0.7967285340000001	0.5493164	0.12207031	0.7324219	-8.234057608	-1.7609375	2.73830571	-0.061035156	0.18310547	0.12207031	-0.811083966	8.328564300000002	3.6570557100000003	0.061035156	-0.18310547	-0.4272461	1.315917932	9.57749002	0.643603534	3.0517578	4.0283203	3.540039	1549640367.467
-8.572607428000001	-0.1435546875	-2.100683606	0.12207031	1.6479492	0.30517578	2.7729980040000006	-7.89790036	-1.641308606	0.8544922	0.12207031	-3.7841797	3.660644568	8.523559800000001	1.0874267572	0.48828125	0.061035156	0.61035156	-8.365649460000002	-1.836303714	2.830419928	-0.061035156	0.18310547	0.12207031	-0.8744873200000001	8.327368210000001	3.708496106	0.061035156	-0.18310547	-0.4272461	0.02153320288	8.1754393	1.429565396	3.3569336	4.0283203	2.1972656	1549640367.507
-9.38967302	0.8756836060000002	-2.89741214	0.24414062	1.7700195	0.4272461	2.7729980040000006	-7.89790036	-1.641308606	0.6713867	0	-3.2348633	3.5481933900000002	8.74606929	1.293188498	0.4272461	-0.24414062	0.36621094	-8.49365216	-1.745385782	3.0672851440000004	-0.36621094	0	0.30517578	-0.9989013580000001	8.698217752000001	3.8209472840000003	0.36621094	0.061035156	-0.12207031	-0.8242431610000001	8.3620607	0.5287597644	1.7089844	-0.18310547	0.061035156	1549640367.547
-10.1911866	1.3087402160000001	-3.60202626	-0.5493164	1.5869141	-0.30517578	2.78496106	-7.923022660000001	-1.757348642	0.48828125	-0.4272461	-2.6245117	3.92023912	9.43513179	1.4798096040000002	0.48828125	0.061035156	0.061035156	-8.85253894	-1.6030273560000001	3.50393071	-0.36621094	-0.61035156	0.36621094	-1.0742675720000001	9.404028060000002	3.9142577880000005	0.36621094	0.18310547	0	0.8840576080000001	7.320092752000001	1.64011232	2.5024414	0.79345703	-0.61035156	1549640367.587
-11.038159440000001	1.2022705072	-3.8963134000000004	-0.91552734	-0.24414062	-0.48828125	3.7874510800000003	-8.34411592	-1.4558837860000002	0.24414062	-0.91552734	-1.953125	4.38798822	9.9949955	1.644897464	0.5493164	0.30517578	0.12207031	-8.97097194	-1.388891574	3.8018066100000003	-0.36621094	-0.61035156	0.36621094	-1.19270018	9.7748777	3.9022949280000003	0.30517578	0.18310547	-0.12207031	4.974169928000001	8.134765380000001	1.9774658540000003	2.6855469	-0.061035156	-0.7324219	1549640367.627
-10.798901260000001	0.33854982	-2.975170926	-1.5258789	0.4272461	-0.24414062	3.7874510800000003	-8.34411592	-1.4558837860000002	0.061035156	-1.2817383	-1.4648438	4.73132338	10.314403960000002	1.756152356	0.4272461	-0.061035156	0.4272461	-9.25090306	-1.4546875000000001	3.9561278960000004	-0.36621094	-1.159668	0.30517578	-1.211840854	10.127783540000001	3.8245362400000005	0.36621094	-0.061035156	-0.18310547	6.042456070000001	9.503320288000001	2.83879393	1.2817383	-0.36621094	-1.4648438	1549640367.667
-11.00466304	-0.860131839	-4.036279254000001	0.061035156	-0.7324219	-0.4272461	4.744482428	-8.212524460000001	-0.878076178	-0.24414062	-1.5258789	-1.159668	5.35458966	10.85871556	1.770507788	0.18310547	-0.61035156	0.61035156	-9.87775908	-1.3195067900000002	4.5518798920000005	-0.5493164	-0.12207031	0.061035156	-0.9893310700000001	10.95322284	3.794628894	0.30517578	-0.061035156	-0.061035156	6.64060054	9.021215560000002	2.10546875	-0.36621094	0	-1.4648438	1549640367.707
-10.075146760000003	-1.484594748	-3.8975097840000004	0.30517578	-0.91552734	0	6.5975344400000004	-7.66223143	0.2978759784	-0.24414062	-1.5869141	-0.9765625	6.586767572	11.010644960000002	1.88774411	0.24414062	-0.61035156	0.8544922	-9.95073282	-0.6651367212000001	4.00517572	-0.5493164	-0.12207031	0.061035156	-0.885253894	11.1350589	3.7276367800000005	0.12207031	0.48828125	0.12207031	4.44421376	9.734204074	0.03229980432	0.61035156	-1.4648438	-2.2583008	1549640367.747
-9.18869658	-1.0670898560000002	-3.3376464660000003	0.36621094	-1.4038086	0.061035156	6.5975344400000004	-7.66223143	0.2978759784	0	-1.2207031	-0.7324219	7.940966754000001	10.619458360000001	2.195190396	0.12207031	0.6713867	1.5869141	-9.559545926	-0.35888672120000004	3.56613768	-0.12207031	0.8544922	-0.061035156	-1.040771466	10.52136232	3.226391574	-0.36621094	0.7324219	0.30517578	5.293579074	10.37182608	3.063696286	1.7089844	0.36621094	-0.6713867	1549640367.787
-8.181420926000001	-1.315917932	-3.5924560700000003	0.5493164	-0.12207031	-0.18310547	7.211230432000001	-6.960009980000001	0.440234375	0.4272461	-1.3427734	-0.79345703	8.61926268	10.05122104	2.282519568	-0.48828125	1.0375977	2.746582	-9.092993210000001	-0.40554199280000003	2.6150878600000005	-0.12207031	0.8544922	-0.061035156	-0.966601538	9.677978240000002	2.62705072	-0.5493164	1.0375977	0.7324219	4.476513580000001	10.13735324	1.8530517180000001	-1.159668	-1.5258789	-1.6479492	1549640367.827
-8.444604532000001	-1.96430661	-5.29836412	0.7324219	0.12207031	-0.91552734	9.268847840000001	-5.280419928000001	0.855346646	0.4272461	-1.5869141	-1.159668	9.14204074	9.394457968000001	1.79921875	-1.4038086	1.2207031	4.1503906	-9.65405252	-0.30744628600000007	2.386596646	-0.24414062	0.24414062	-0.18310547	-0.2895019568	9.1193116	2.306445288	-0.7324219	1.6479492	0.91552734	2.845971646	8.8896241	-0.36845702880000003	0.91552734	-0.79345703	-1.3427734	1549640367.867
-9.034375	-2.404541034	-5.25649411	-0.18310547	-2.1972656	-0.9765625	9.268847840000001	-5.280419928000001	0.855346646	0.61035156	-0.48828125	-2.1362305	9.38010234	9.154003894	0.8732910340000001	-2.0751953	-0.18310547	5.6152344	-10.200757280000001	0.1315917932	2.578002896	-0.6713867	1.5258789	0.30517578	0.3337646466	9.54638678	1.924829074	-0.61035156	2.6245117	1.159668	3.6905516200000004	9.140844748000001	-1.002490216	1.2207031	0.36621094	-1.3427734	1549640367.907
-8.97695288	-2.3495117800000003	-4.05422374	0	0.36621094	-0.4272461	10.23784146	-5.248120108000001	1.1352783540000002	1.3427734	-1.0375977	-3.2958984	10.34311502	8.86210962	-0.17585449280000004	-2.4414062	-0.5493164	6.5307617	-10.602710159999999	0.38400878600000005	2.503832968	-0.6713867	1.5258789	0.30517578	0.4904785144	10.199560700000001	1.8195557100000002	-0.5493164	3.479004	1.6479492	2.62705072	9.81315944	-0.1878173822	0.5493164	0.061035156	-1.0986328	1549640367.947
-9.220996106000001	-1.933203076	-4.52316893	0.4272461	0.36621094	-0.5493164	12.47370558	-5.02919928	1.23696286	1.7089844	-2.0141602	-4.4555664	10.820434800000001	8.6264402	-0.718969748	-2.2583008	0.24414062	6.958008	-10.028490920000001	0.36965332460000005	2.27294928	-0.61035156	0.6713867	0.061035156	-0.12800292540000002	10.649365020000001	1.7884521760000003	-0.8544922	3.112793	2.380371	2.0923096040000004	9.85742212	-1.063500998	-0.12207031	-0.5493164	-0.79345703	1549640367.987
-9.0092527	-1.3470214660000002	-4.758837860000001	-0.061035156	-1.6479492	-0.91552734	12.47370558	-5.02919928	1.23696286	1.4648438	-0.48828125	-5.065918	10.422070680000001	8.192187500000001	-0.417504892	-2.0141602	0.30517578	7.3242188	-9.413598740000001	0.5443115216000001	1.56354982	-0.36621094	1.5258789	0.061035156	-0.5849853534	10.009350540000002	1.431957968	-1.4038086	2.5634766	2.9296875	1.7094971040000002	10.199560700000001	-1.756152356	-0.30517578	-2.1362305	-0.8544922	1549640368.027
-7.988818390000001	-1.6125976440000003	-3.83171376	-0.061035156	-0.36621094	-0.8544922	12.234448380000002	-3.98125	1.5707275360000001	1.0375977	0.6713867	-5.493164	9.438720746000001	7.65983876	-0.31701660340000004	-2.380371	-0.36621094	7.5683594	-9.2042482	0.8900390380000001	1.287207068	-0.36621094	1.5258789	0.061035156	-0.6005371106	9.538012680000001	1.5001464660000001	-1.6479492	1.953125	3.7231445	1.9918212860000002	9.97585414	-1.5276611420000001	-0.30517578	-1.4038086	-1.159668	1549640368.067
-8.23166484	-2.054028354	-4.011157248000001	0.5493164	1.2207031	-0.6713867	11.19128444	-3.4297608800000003	1.2895996400000003	0.9765625	0.8544922	-5.79834	8.388378894	6.900195288000001	-0.002392578076	-2.319336	-1.0986328	6.7749023	-8.923120108	1.2537109620000002	0.7488769568000001	-0.36621094	2.2583008	-0.061035156	-0.2260986322	9.847851440000001	1.739404254	-1.8920898	1.2207031	4.1503906	2.5720214660000003	9.268847840000001	-1.4199951080000002	0.24414062	-0.36621094	-1.159668	1549640368.107
-8.693432608	-2.282519568	-4.7073974640000005	0.61035156	-0.24414062	-0.61035156	9.82392572	-3.379516574	0.517993161	1.0375977	0	-5.493164	7.692138580000001	6.14055162	0.17944336060000002	-1.159668	-1.6479492	5.004883	-9.08461911	1.223803714	0.8290283540000001	0.4272461	1.7700195	-0.061035156	0.19738769960000002	9.9698732	1.9894287140000002	-1.7089844	1.0986328	4.4555664	2.8399902160000003	9.1791259	-1.1807373200000002	0.12207031	0.36621094	-0.9765625	1549640368.147
-8.756836060000001	-2.16767572	-4.565038940000001	1.159668	0.12207031	-0.79345703	8.572607428000001	-3.34243161	-0.362475589	0.7324219	-1.159668	-4.3945312	6.931298920000001	5.59504393	0.3828125	-1.0986328	-2.0751953	3.112793	-9.29516574	1.006079074	0.961816394	0.4272461	1.7700195	-0.061035156	1.1771484620000001	9.937573380000002	2.4488037140000003	-1.8920898	1.3427734	4.0283203	2.319604532	9.39086911	-0.784765625	-0.12207031	-0.061035156	-0.6713867	1549640368.189
-9.06069339	-2.5205810700000004	-4.468139676000001	1.0375977	-1.0986328	-1.0375977	5.993408246	-2.9955077880000003	-0.686669928	-0.91552734	-1.8920898	-2.5024414	6.7135742800000004	5.079443390000001	0.9139648560000001	-0.61035156	-1.0986328	1.2817383	-9.68515625	0.949853534	0.6256591459999999	0.5493164	2.1362305	0.12207031	1.8219482820000001	9.338232428000001	2.95363768	-1.6479492	1.6479492	3.2348633	2.854345746	9.52963858	-1.1639892572000001	-0.61035156	-0.6713867	-0.48828125	1549640368.226
-9.1276857	-2.4619628600000003	-3.4225829680000004	0.36621094	-1.4038086	-0.9765625	5.993408246	-2.9955077880000003	-0.686669928	-1.5258789	-0.79345703	-0.5493164	6.25419928	5.16677266	1.2058593750000002	-0.6713867	-0.5493164	-0.48828125	-10.344311600000001	0.10527343750000001	0.660351538	0.61035156	2.9907227	0.18310547	1.829125998	9.23535144	3.4142089660000003	-1.5258789	2.0141602	2.2583008	3.188110324	9.610986420000001	-0.8637207068000001	-0.61035156	-0.12207031	-0.12207031	1549640368.266
-9.19348143	-1.680786142	-2.51459964	0.48828125	1.4648438	-1.159668	5.230175720000001	-3.3472167540000006	-0.5670410144	-1.5258789	0.12207031	1.159668	6.425268570000001	5.647680710000001	1.3470214660000002	-0.6713867	-0.91552734	-2.0751953	-10.5141848	-0.764428714	0.050244139400000006	0.61035156	2.9907227	0.18310547	1.4618652160000003	9.297558606	3.9393798920000007	-0.6713867	1.159668	1.7700195	3.4046385800000003	9.5021241	-0.5550781250000001	-0.12207031	1.4648438	0.48828125	1549640368.306
-10.31320836	-1.6161865020000004	-3.7204589660000003	0.79345703	-0.6713867	-1.6479492	6.090307608000001	-5.5005371400000005	-0.8182617212000002	-2.0751953	0.4272461	2.1362305	6.975561600000001	6.388183606	0.9893310700000001	-0.4272461	-1.6479492	-2.5634766	-10.06079074	-1.1675781250000001	-0.5598632788000001	0.4272461	3.112793	-0.12207031	1.0958007788	9.067871106	4.57819838	0.061035156	0.8544922	1.159668	2.48229982	9.785644568	-0.14714355040000002	-0.61035156	1.7089844	1.3427734	1549640368.346
-9.7318116	-1.7286376800000003	-2.746679712	-0.061035156	-2.2583008	-1.0986328	6.090307608000001	-5.5005371400000005	-0.8182617212000002	-1.8310547	0.5493164	2.0141602	8.446997300000001	6.262573380000001	0.9965087860000001	-0.12207031	-1.4038086	-1.8310547	-9.149218750000001	-0.985742212	-1.6305420320000001	-0.12207031	1.953125	-0.18310547	0.6711181610000001	8.682665740000001	4.615283246	-0.061035156	0.9765625	0.30517578	1.141259784	10.467528960000001	-0.27993163940000004	-0.7324219	0.36621094	0.24414062	1549640368.386
-8.649169928000001	-1.9559326080000001	-1.272851538	0.48828125	0.91552734	-0.30517578	6.768603240000001	-5.668017572	-1.061108426	-2.0751953	0.5493164	1.5869141	9.894507280000001	6.2183107	1.025219748	0.24414062	0.30517578	-1.159668	-9.149218750000001	-0.985742212	-1.6305420320000001	-0.12207031	1.953125	-0.18310547	0.5359375000000001	8.881250000000001	4.460961960000001	-0.30517578	0.24414062	-0.061035156	1.745385782	9.942358720000001	-0.401953125	-0.18310547	0.5493164	-0.36621094	1549640368.426
-9.402832068	-1.8434814300000002	-2.4727295320000002	0.6713867	0	-0.18310547	9.173144568	-5.1715576080000005	-2.271752896	-2.8686523	-0.8544922	0.30517578	9.991405760000001	6.25419928	1.223803714	-0.79345703	0.4272461	-0.18310547	-8.86809056	-1.1340820288	-2.222705072	0.24414062	0.8544922	-0.24414062	0.5359375000000001	9.064282248	4.716967752	-0.30517578	-0.30517578	-0.4272461	2.337548822	9.16357428	-0.07536621106000001	0.24414062	0.5493164	-0.79345703	1549640368.466
-9.262865920000001	-1.8530517180000001	-2.310034146	0	-0.61035156	0	9.173144568	-5.1715576080000005	-2.271752896	-2.8686523	-0.8544922	-1.159668	9.89570288	5.855835160000001	1.343432608	-0.7324219	0.18310547	-0.24414062	-8.82023912	-1.3685547120000001	-2.295678714	0.30517578	0.4272461	-0.36621094	1.1699707068	9.12888179	5.00886232	-0.61035156	-0.36621094	-0.61035156	2.9572264400000003	9.1276857	0.571826178	0	-0.18310547	-0.9765625	1549640368.506
-9.12648912	-1.7023192900000002	-1.8985107820000002	0	0.4272461	0.36621094	9.121704074	-4.90478534	-1.0503417932	-0.36621094	-1.0986328	-1.953125	10.911352340000002	5.841479532	0.6077148560000001	-0.61035156	0.6713867	0.7324219	-8.906372300000001	-1.4427246400000002	-2.215527356	0.18310547	-0.12207031	-0.48828125	0.6053222644	8.91953125	4.902392572	-0.61035156	-0.36621094	-1.0986328	3.7659179320000007	9.048730432000001	0.970190396	-0.18310547	-0.36621094	-0.6713867	1549640368.546
-9.350195288	-1.667626996	-2.3076415740000003	-0.18310547	0.18310547	0.48828125	10.87546376	-4.11643071	-1.7190673920000001	0.4272461	-2.0141602	-2.1972656	11.2379393	5.67878444	1.284814496	-0.61035156	-0.061035156	1.7700195	-8.93388678	-1.471435504	-1.988232428	0.24414062	-0.61035156	-0.36621094	0.49526367800000004	8.741284440000001	4.890429712	-0.6713867	-1.6479492	-0.9765625	3.652270468	9.098974640000002	1.0898193390000002	-0.4272461	-0.4272461	-0.36621094	1549640368.586
-9.304736420000001	-1.752563498	-2.45598143	-0.12207031	0.48828125	0.61035156	10.87546376	-4.11643071	-1.7190673920000001	0.061035156	-3.2958984	-2.9296875	12.36484424	6.3235842600000005	0.6842773560000001	0.79345703	-0.4272461	2.8686523	-9.24372554	-1.714282248	-1.350610324	0.061035156	-1.7700195	-0.12207031	-0.10766601440000001	8.67788089	5.18710962	-1.159668	-2.380371	-1.7089844	3.21921376	9.124096940000001	0.592163089	-0.5493164	-0.6713867	-0.4272461	1549640368.626
-9.439917032	-1.697534146	-2.7227538940000002	-0.24414062	0.36621094	0.7324219	11.301342360000001	-4.687060504000001	-1.5527832460000002	0.7324219	-2.6855469	-3.3569336	11.532226440000002	6.0998776999999995	0.1315917932	1.7700195	-0.24414062	3.0517578	-9.103759980000001	-1.553979532	-1.2441405760000002	0.061035156	-1.7700195	-0.12207031	-0.34094239200000004	8.901586960000001	5.10217302	-0.9765625	-3.2958984	-1.8310547	3.1103514400000005	9.136059800000002	0.339746106	-0.061035156	-0.61035156	-0.61035156	1549640368.666
-9.372924820000001	-1.8662109620000003	-2.60671376	-0.36621094	0.12207031	0.91552734	9.419580072	-2.739501996	-2.127001996	-0.91552734	-2.1972656	-3.6621094	10.6673098	5.01364766	0.29069824280000006	1.2817383	1.4038086	3.112793	-9.18630342	-1.39008786	-0.838598642	0.061035156	-2.2583008	0	0.94506839	8.596533246000002	5.067480432000001	-0.9765625	-3.7231445	-2.1972656	2.769409146	9.49016124	0.5096191394	0.12207031	-0.36621094	-0.6713867	1549640368.706
-9.317895468000001	-2.004980432	-2.6605469240000006	-0.18310547	0.7324219	0.9765625	9.419580072	-2.739501996	-2.127001996	-1.4648438	-0.8544922	-2.9296875	9.38488768	4.106860324	0.1770507788	1.7700195	-0.12207031	2.9296875	-9.18630342	-1.39008786	-0.838598642	0.061035156	-3.0517578	-0.061035156	1.6305420320000001	8.60251448	5.346215560000001	-1.0375977	-3.0517578	-2.6855469	2.512207068	9.504516574	0.40793457460000004	-0.30517578	-0.8544922	-0.79345703	1549640368.746
-9.29277356	-1.8446777160000003	-2.85913089	0.061035156	0.5493164	0.79345703	8.967382788	-2.204760782	-2.410522464	-2.0751953	0.18310547	-2.319336	9.88134784	3.3197021760000003	0.6376221040000001	1.7700195	0.4272461	2.380371	-9.18630342	-1.39008786	-0.838598642	0.061035156	-3.0517578	-0.061035156	1.293188498	8.630029254	5.161987320000001	-0.7324219	-3.2958984	-2.746582	2.6713134000000003	9.532031250000001	0.5048339856	0.12207031	-0.91552734	-0.6713867	1549640368.786
-9.087011780000001	-1.623364218	-2.92971196	-0.12207031	0.61035156	0.79345703	8.31660144	-1.489379892	-1.848266574	-1.953125	0.79345703	-1.6479492	9.343017572	2.6174804320000002	-0.27395019960000005	2.4414062	1.0986328	1.953125	-9.54160144	-0.974975589	1.1101562500000002	0.061035156	-3.0517578	-0.061035156	1.6915527160000003	8.665917932000001	5.288793930000001	-0.9765625	-3.1738281	-2.8686523	2.5157959260000005	9.8263179	0.38640135800000003	0.12207031	-0.18310547	-0.5493164	1549640368.826
-9.310717752	-1.39008786	-3.2383545320000002	-0.18310547	0.7324219	0.61035156	6.98513179	-0.1459472644	-2.7155760800000004	-1.5869141	0.24414062	-0.48828125	8.807080072	1.9427734620000003	-0.4892822284000001	2.2583008	1.2817383	1.0986328	-9.61936052	-1.268066394	1.4606689300000002	0.4272461	-3.0517578	0.061035156	2.5074219240000004	8.364452880000002	5.111743210000001	-0.61035156	-2.380371	-3.9672852	2.1975829680000003	9.63371556	0.42827148560000006	0	-0.5493164	-0.4272461	1549640368.866
-9.448290740000001	-1.409228534	-3.494360324	-0.6713867	0.12207031	0.36621094	7.001879892	1.238159146	-4.147534146	-1.0986328	0.5493164	0.7324219	8.3453125	0.9307128600000001	1.149633786	1.7700195	2.319336	0.12207031	-9.911254500000002	-1.41042482	2.319604532	0.5493164	-3.0517578	0.12207031	2.0671875	8.334545926	4.69423822	0.061035156	-1.159668	-3.6010742	2.062402356	9.624145468	0.16389160340000003	0.061035156	-0.30517578	-0.4272461	1549640368.906
-9.234155252	-1.695141574	-3.3173096040000005	-0.5493164	0.48828125	0.36621094	7.676586960000001	1.6748047120000003	-2.70361322	-1.0986328	1.7700195	1.0986328	6.957617212000001	0.2763427716	1.5156982820000002	0.18310547	-0.48828125	0	-9.673193390000002	-0.7811767572	2.396167032	0	-2.4414062	0.061035156	1.876977536	8.201757788	4.43703624	1.5258789	-2.0751953	-3.7231445	2.1341797120000003	9.7485598	-0.001196289038	0.24414062	-0.18310547	-0.48828125	1549640368.946
-9.15041484	-1.7106933900000003	-3.4261719240000006	-0.61035156	0	0.36621094	6.82124002	2.53254393	-2.365063498	0.061035156	-4.272461	1.159668	8.814257788	-0.5359375000000001	1.641308606	0	-1.6479492	-0.24414062	-9.61816394	-0.65676268	2.652172824	0.061035156	-1.2207031	0.061035156	1.676000998	7.850048920000001	4.492065396	1.8310547	-1.5869141	-3.6010742	1.9858398560000001	9.80239218	0.10527343750000001	0.4272461	0.30517578	-0.36621094	1549640368.986
-9.036767572	-1.733422824	-3.3412353240000003	-0.48828125	0.24414062	0.24414062	9.09060054	3.2228027160000003	-2.8914307100000003	0.91552734	-3.3569336	0.9765625	9.9710688	-1.464257788	1.5527832460000002	-1.0986328	-1.159668	-0.24414062	-9.61816394	-0.65676268	2.652172824	0.061035156	-2.0141602	0.061035156	1.69633786	8.61447734	4.347314496	2.6855469	-1.8310547	-2.9296875	1.610205072	9.790429712	0.2512207068	0.30517578	0.12207031	-0.24414062	1549640369.026
-9.29636232	-1.71667482	-3.741992212	-0.18310547	0.18310547	0.061035156	10.940063400000001	3.5769042540000004	-2.5875733800000003	1.2207031	-1.159668	0.18310547	10.991503600000001	-2.1664795320000003	2.454785144	-0.7324219	-1.0375977	-0.48828125	-9.29277356	-0.41511232	2.895019568	-0.061035156	-0.6713867	0.061035156	2.144946286	9.478198380000002	4.970581070000001	1.953125	-1.2207031	-2.1972656	1.453491214	9.686352340000001	0.09331054320000001	0.12207031	-0.12207031	-0.12207031	1549640369.066
-9.242529254	-1.5587646760000002	-3.8640135800000004	-0.18310547	-0.18310547	0.061035156	10.940063400000001	3.5769042540000004	-2.5875733800000003	1.3427734	-1.159668	-0.18310547	11.775073380000002	-1.9571288940000002	2.557666034	-0.36621094	-0.61035156	-0.79345703	-9.406420926000001	-0.32180175720000004	3.3460204680000003	-0.24414062	-0.7324219	-0.12207031	2.333959964	10.169653060000002	5.011254892	1.0375977	-0.12207031	-1.7089844	1.638916034	9.737792932000001	0.0	0.12207031	-0.061035156	0	1549640369.106
-9.16716304	-1.27524411	-3.714477536	0	0.30517578	-0.061035156	10.75104982	3.14265126	-2.06120607	1.2207031	1.159668	0	12.08251996	-1.197485324	2.47631839	-0.061035156	-0.18310547	-0.6713867	-9.4255616	-0.6986327880000001	3.2658691100000006	0.12207031	-0.18310547	0.24414062	1.353002896	9.89809604	4.563842752	0.48828125	0.24414062	-1.2207031	1.7788817900000002	9.8418705	0.061010742800000003	0.18310547	0.36621094	0.24414062	1549640369.146
-9.33344748	-0.891235324	-4.006372104	-0.061035156	-0.18310547	-0.18310547	10.227075180000002	2.8627197480000004	-1.5743163940000002	0.61035156	0.91552734	0.24414062	11.828905760000001	-0.592163089	2.16408696	0.12207031	-0.36621094	-0.6713867	-9.265259080000002	-0.6711181610000001	3.23955072	0	0.36621094	0.18310547	0.534741214	9.61936052	3.9298096040000003	0.24414062	0.24414062	-0.61035156	1.8040038940000003	9.835888579999999	-0.046655271600000006	0.12207031	0.4272461	0.30517578	1549640369.186
-9.19348143	-0.8218505890000001	-3.93339856	-0.18310547	-0.18310547	-0.12207031	9.9447509	2.369848642	-2.04326178	0.36621094	1.0375977	0.48828125	11.770288040000002	-0.023925780760000005	1.3805175720000002	0	-0.30517578	-0.5493164	-9.12648912	-0.36367187500000003	3.234765576	-0.18310547	0.061035156	0	0.13757324280000002	9.472216754	3.7276367800000005	0.18310547	0.12207031	-0.18310547	1.8052001800000002	9.838280760000002	-0.27155761780000004	0.061035156	0.36621094	0.36621094	1549640369.226
-9.13725589	-0.71538089	-3.8652099640000004	-0.061035156	0	0	9.791625900000001	1.7417969240000002	-2.9129637600000002	0	0.91552734	0.5493164	11.88991664	0.6160888580000001	1.4068359620000002	-0.12207031	0.24414062	-0.18310547	-9.12648912	-0.36367187500000003	3.234765576	-0.12207031	0.30517578	0.061035156	-0.173461911	9.15041484	3.5721191100000005	0.18310547	0.36621094	-0.061035156	1.927221646	9.754540740000001	-0.37802735600000004	0.061035156	0	0.30517578	1549640369.266
-9.10734874	-0.6089111420000001	-3.8269287140000006	-0.12207031	-0.061035156	0.061035156	9.88254442	0.7859619110000001	-2.728735324	0.061035156	0.79345703	0.30517578	11.522655760000001	0.915161142	1.3195067900000002	-0.30517578	-0.30517578	0.18310547	-8.88842752	-0.3337646466	3.07805162	-0.061035156	0.24414062	0.12207031	-0.6041259784	9.21501448	3.4369384000000003	0.24414062	0.061035156	0.18310547	2.27653804	9.66003444	-0.2607910144	0	0.18310547	0.30517578	1549640369.306
-9.211425720000001	-0.5778076080000001	-3.78984375	-0.061035156	0.061035156	0.12207031	9.88254442	0.7859619110000001	-2.728735324	0.24414062	0.36621094	-0.12207031	11.473608720000001	1.020434604	0.9689941100000001	-0.24414062	0.12207031	0.36621094	-8.94584964	-0.37084961060000005	3.10317392	0.061035156	0.18310547	0.061035156	-0.5048339856	9.376513580000001	3.5565673920000003	0.12207031	0	0.30517578	2.5803954680000003	9.53322734	-0.2380615216	0	0.30517578	0.30517578	1549640369.346
-9.29277356	-0.534741214	-3.7982177520000002	-0.12207031	0	0.18310547	9.62055661	0.6519775360000001	-2.7526612400000006	0.30517578	-0.061035156	-0.30517578	11.148217360000002	1.0491455072	0.9929199280000001	-0.24414062	0.061035156	0.36621094	-9.00686052	-0.5215820288	3.1689697480000003	0.061035156	-0.061035156	0.061035156	-0.3600830072	9.596630890000002	3.665429712	0.061035156	0.18310547	0.24414062	2.75625	9.555957068	-0.18422851440000002	0	0.30517578	0.4272461	1549640369.386
-9.30952176	-0.534741214	-3.741992212	-0.061035156	0	0.18310547	9.55117212	0.46535643000000004	-2.491870108	0.18310547	0.12207031	-0.30517578	10.943652160000001	1.0264160340000001	1.0898193390000002	-0.18310547	0	0.12207031	-9.01403804	-0.4844970746000001	3.2275878600000003	0.061035156	0	0	-0.40793457460000004	9.681567392	3.69533696	0.061035156	0.061035156	0.24414062	2.568432608	9.54997554	-0.1614990216	-0.061035156	0.12207031	0.36621094	1549640369.426
-9.24492212	-0.46416014400000005	-3.676196286	-0.061035156	0	0.12207031	9.55117212	0.46535643000000004	-2.491870108	0	-0.061035156	-0.12207031	10.8551268	1.0563232428000002	1.046752896	-0.12207031	0	0.061035156	-9.040356430000001	-0.5479003894	3.2718505400000004	0.061035156	-0.12207031	-0.061035156	-0.3026611322	9.5703125	3.7288329680000003	-0.061035156	-0.061035156	0.24414062	2.593554712	9.61936052	-0.1674804712	-0.061035156	0	0.24414062	1549640369.466
-9.211425720000001	-0.4761230432	-3.63432608	-0.12207031	0.12207031	0.061035156	9.60141574	0.33017577880000004	-2.377026358	-0.061035156	0.061035156	-0.061035156	10.8036866	1.0096679712	0.923535144	0	0	0.061035156	-9.023608426000001	-0.69504393	3.2838134000000005	0.061035156	-0.18310547	-0.061035156	-0.1878173822	9.46623552	3.79223642	-0.12207031	0	0.12207031	2.709594748	9.591845746	-0.1495361322	0.061035156	-0.061035156	0.18310547	1549640369.506
-9.27961412	-0.5455078076000001	-3.7455810700000005	-0.12207031	-0.24414062	0.061035156	9.310717752	0.424682608	-2.62944339	0	0	0	10.71396466	0.839794928	0.9630126800000001	0	0.061035156	0	-9.05471196	-0.740502896	3.255102536	0	0	-0.061035156	-0.1399658246	9.35258786	3.7431884000000006	-0.061035156	0	0.12207031	2.6031250000000004	9.52963858	-0.0885253894	-0.061035156	0	0.18310547	1549640369.546
-9.206640380000001	-0.6125	-3.6546630400000004	-0.12207031	-0.061035156	0.061035156	9.310717752	0.424682608	-2.62944339	-0.061035156	0.12207031	0.061035156	10.66132788	0.75964357	1.0802490020000002	0.061035156	0	-0.12207031	-9.05471196	-0.740502896	3.255102536	-0.061035156	-0.18310547	-0.061035156	-0.05502929712000001	9.338232428000001	3.75754393	-0.061035156	0.061035156	0.12207031	2.586376996	9.54997554	-0.1244140625	0	-0.061035156	0.12207031	1549640369.586
-9.18869658	-0.6029296924	-3.6486816100000006	-0.12207031	0.061035156	0	9.310717752	0.37443847840000005	-2.586376996	0.061035156	0	0.061035156	10.74865764	0.80988768	1.0491455072	0.061035156	-0.12207031	-0.12207031	-9.08222644	-0.717773462	3.27663588	-0.12207031	-0.12207031	-0.061035156	-0.056225586060000006	9.34421376	3.7647216460000004	0	0.18310547	0.061035156	2.5971435700000005	9.52485324	-0.20935058900000003	0	-0.061035156	0.061035156	1549640369.625
-9.234155252	-0.5646484424	-3.73122554	-0.12207031	-0.061035156	-0.061035156	9.548779254000001	0.3672607428	-2.65935054	0.12207031	-0.12207031	0.061035156	10.81086412	0.850561502	0.9773681610000001	0.12207031	-0.12207031	-0.061035156	-9.076245108	-0.7261474640000001	3.2407471040000004	-0.12207031	-0.061035156	0	-0.12919922120000002	9.335839660000001	3.7395996400000002	0	0.18310547	0.061035156	2.64738768	9.52485324	-0.11723633180000001	0	0	0.12207031	1549640369.666
-9.206640380000001	-0.5467041034000001	-3.643896466	-0.18310547	0	0	9.548779254000001	0.3672607428	-2.65935054	0.18310547	-0.061035156	0	10.804883180000001	0.8924316100000002	1.0479492212000001	0.18310547	0	-0.061035156	-9.05351538	-0.7381103240000001	3.2048584260000004	-0.12207031	-0.12207031	0	-0.1447509784	9.278417932000002	3.7384033540000003	0	0.18310547	0.12207031	2.726342752	9.52485324	-0.1064697284	0.061035156	-0.061035156	0.12207031	1549640369.705
-9.191088760000001	-0.540722644	-3.62714856	-0.30517578	0	-0.12207031	9.54160144	0.4067382788	-2.501440396	0.24414062	0	0	10.801294420000001	0.9630126800000001	1.0922119110000001	0.12207031	-0.061035156	-0.061035156	-9.040356430000001	-0.7871582068	3.1737548920000003	-0.12207031	0	0.061035156	-0.1626953076	9.27602536	3.7407959260000005	0.061035156	0.18310547	0.12207031	2.769409146	9.518872300000002	-0.10886230040000001	0	-0.061035156	0.12207031	1549640369.745
-9.410009980000002	-0.5467041034000001	-3.7551512600000003	-0.24414062	-0.12207031	-0.30517578	9.573901260000001	0.462963858	-2.536132788	0.24414062	0	0.12207031	10.863500900000002	0.8158691100000001	0.9271240020000001	0.12207031	-0.18310547	-0.061035156	-9.057104532	-0.7129882787999999	3.1797364200000002	-0.12207031	-0.061035156	0.061035156	-0.08732910340000001	9.35856929	3.8018066100000003	0.12207031	0.4272461	0.18310547	2.6079101440000003	9.536816394	-0.17944336060000002	-0.12207031	0.061035156	0.12207031	1549640369.786
-9.201855432	-0.6364257788	-3.744384784	-0.61035156	-0.24414062	-0.4272461	9.645678420000001	0.439038089	-2.646191394	0.18310547	0.12207031	0.061035156	11.009448380000002	0.5837890576	0.876879892	0.36621094	0.061035156	-0.061035156	-9.15878894	-0.83022464	3.3005616	-0.12207031	0	0.12207031	0.2260986322	9.38488768	3.9190429320000004	-0.061035156	0.5493164	0.30517578	2.8555420320000002	9.449487320000001	-0.12919922120000002	0.061035156	0.061035156	0.12207031	1549640369.825
-8.886035340000001	-0.2225097644	-3.9142577880000005	-0.61035156	0.061035156	-0.5493164	9.723437500000001	0.2380615216	-2.43803714	0.30517578	0.24414062	0.061035156	11.269042540000001	0.0095703125	0.6041259784	0.79345703	0.18310547	-0.061035156	-9.319091754	-1.274047824	3.3819091460000004	-0.061035156	0	0.18310547	0.9127685700000001	9.455468750000001	4.10566394	-0.24414062	0.9765625	0.48828125	2.5971435700000005	9.554760880000002	-0.001196289038	-0.24414062	-0.4272461	0.12207031	1549640369.865
-8.920727340000001	0.1399658246	-4.196582068	-1.0375977	0.061035156	-1.3427734	9.861010880000002	-0.25959472840000003	-2.021728534	0.61035156	0.30517578	-0.061035156	11.545385880000001	-0.4892822284000001	0.05144042932000001	1.4038086	0.36621094	0.24414062	-9.614575180000001	-1.9810547120000002	3.7288329680000003	-0.4272461	0.061035156	0.48828125	1.8231445680000002	9.337036240000002	4.329370108	-0.24414062	1.4648438	0.4272461	2.489477536	9.427954074	0.2536132788	-0.18310547	-1.159668	0.18310547	1549640369.905
-9.173144568	0.49167482	-4.7552491	-1.5258789	-0.12207031	-1.8920898	9.94714308	-0.9965087860000001	-1.57551268	1.0986328	0.12207031	-0.24414062	11.541797120000002	-0.9809570288	-0.5371337860000001	2.0751953	0.4272461	0.4272461	-9.707885880000001	-2.1521240020000003	3.85444339	-1.2207031	0.24414062	0.8544922	2.300463858	9.677978240000002	4.203759784	0.061035156	2.4414062	0.12207031	1.002490216	9.91484424	0.0729736322	-0.8544922	-3.0517578	-0.12207031	1549640369.945
-9.155200180000001	0.3995605432	-5.32228984	-2.746582	0.24414062	-2.1972656	10.03686502	-1.9427734620000003	-1.2261962860000002	1.8310547	0.061035156	-0.48828125	11.5944339	-1.408032248	-1.1101562500000002	2.8076172	0.79345703	0.5493164	-9.707885880000001	-2.1521240020000003	3.85444339	-2.319336	1.2207031	1.0375977	2.29089357	9.922021760000002	3.484790036	0.18310547	3.112793	0.18310547	2.3519042540000004	9.868188400000001	-1.50732428	-1.4038086	-1.8920898	-0.5493164	1549640369.985
-9.234155252	0.19619140380000002	-5.422778060000001	-3.540039	-0.6713867	-2.0141602	9.846654860000001	-2.757446286	-1.03359375	2.6245117	-0.12207031	-0.7324219	11.49633786	-1.547998004	-1.5276611420000001	3.6010742	0.6713867	0.6713867	-8.978149460000001	-0.27993163940000004	2.902197284	-3.112793	1.159668	1.2207031	2.086328076	10.02011682	2.6605469240000006	0	3.8452148	0.4272461	3.428564496	9.486572480000001	-2.08513179	0.61035156	0.7324219	-0.79345703	1549640370.025
-8.60251448	0.30385742800000004	-5.087817392	-4.638672	-0.61035156	-2.0141602	9.572705072	-3.1079589660000004	-0.7261474640000001	3.6621094	-0.12207031	-0.61035156	11.33842752	-1.393676718	-1.8530517180000001	4.333496	0.61035156	0.79345703	-8.978149460000001	-0.27993163940000004	2.902197284	-3.6621094	1.159668	1.4038086	1.71667482	9.754540740000001	1.8949219240000001	-0.12207031	4.4555664	0.91552734	3.417797824	9.636108426000002	-1.6078125	0.6713867	1.7089844	-1.159668	1549640370.065
-8.145532248	-0.18422851440000002	-5.300756789999999	-4.8217773	-0.18310547	-2.0751953	9.459057608	-3.084033246	-0.6914550720000001	4.272461	-0.30517578	-0.5493164	10.911352340000002	-1.0575195288	-2.159301718	4.8828125	0.61035156	0.9765625	-8.149121106	-0.026318359620000002	2.4846923920000004	-4.333496	0.4272461	1.4038086	1.3111327879999999	9.557153060000001	1.469042932	-0.18310547	5.004883	1.3427734	3.8364991	9.34421376	-0.9127685700000001	0.6713867	2.5024414	-1.0986328	1549640370.105
-8.468530252	-0.6316406250000001	-6.001782248	-4.5776367	-0.18310547	-1.953125	9.423168930000001	-2.64379892	-0.805102536	4.5776367	0	-0.7324219	10.52614766	-0.6340332068000001	-2.360278354	5.432129	0.7324219	1.0986328	-8.23645018	0.5335449280000001	2.819653354	-5.004883	-0.061035156	1.2817383	0.9390869110000001	9.5703125	1.114941394	-0.24414062	5.3710938	1.7700195	3.17495108	9.19946286	-0.573022464	0.5493164	2.5634766	-0.91552734	1549640370.145
-8.54748552	-0.6723144568000001	-6.39895018	-4.8217773	-0.79345703	-1.6479492	9.423168930000001	-2.64379892	-0.805102536	5.065918	0.24414062	-0.91552734	10.56442842	-0.13757324280000002	-2.57082518	5.79834	0.6713867	1.0375977	-8.3453125	1.11613768	3.213232428	-5.3710938	-0.4272461	1.3427734	0.8122802520000001	9.8251223	0.8661132788	-0.24414062	5.554199	2.0751953	2.8471679320000005	9.40163588	-0.9570312500000001	0.061035156	2.380371	-1.0986328	1549640370.185
-8.165869110000001	-0.419897464	-6.46713858	-4.8828125	-0.7324219	-1.8310547	9.05231929	-2.406933606	-1.5683349640000002	5.6152344	-0.061035156	-1.0375977	10.983129500000002	0.39836425720000007	-2.58278804	6.0424805	0.61035156	0.9765625	-8.610888580000001	1.4391357820000001	3.6474853240000003	-5.3710938	-0.61035156	1.4038086	0.717773462	9.96867662	0.641210962	-0.24414062	5.6762695	2.1972656	3.216821286	9.503320288000001	-1.0969971040000002	-0.061035156	2.6855469	-0.9765625	1549640370.225
-7.94216304	-0.5072265576	-6.86311052	-5.1879883	-1.159668	-2.0751953	9.029589660000001	-1.714282248	-2.3614746400000004	5.92041	-0.061035156	-0.9765625	10.78215306	0.73332518	-2.08513179	5.9814453	0.36621094	0.91552734	-8.73291034	1.44870607	3.8364991	-5.2490234	-0.7324219	1.5258789	0.687866214	10.082324280000002	0.47014160340000005	-0.061035156	5.6152344	2.1972656	3.33046875	9.5451902	-1.21303714	-0.4272461	3.4179688	-0.7324219	1549640370.265
-7.795019568000001	-0.693847644	-7.194482428000001	-5.126953	-1.4038086	-2.0751953	9.029589660000001	-1.714282248	-2.3614746400000004	6.164551	0.36621094	-0.91552734	10.601513579999999	0.775195288	-1.8410888580000002	5.6762695	0.12207031	0.7324219	-8.73291034	1.44870607	3.8364991	-5.2490234	-0.6713867	1.4648438	0.9295165740000001	10.13017572	0.538330072	0.30517578	5.432129	2.0751953	2.410522464	9.60261232	-1.5396240020000003	-0.6713867	4.333496	-0.6713867	1549640370.305
-7.493554712000001	-0.723754892	-7.263867212	-5.004883	-1.3427734	-1.7089844	9.026000900000001	-1.225	-2.3542969240000002	6.164551	-0.30517578	-0.9765625	11.02619658	0.9187500000000001	-1.8195557100000002	5.6152344	0.48828125	0.61035156	-8.755639480000001	1.414013678	4.091308606	-5.3710938	-0.36621094	1.4648438	1.0886230432000001	10.2079348	0.538330072	0.4272461	5.6762695	1.8310547	1.79323732	9.840673920000002	-1.874584964	-0.6713867	4.5166016	-0.91552734	1549640370.345
-7.527050720000001	-0.5610595746000001	-7.384692392	-4.8828125	-1.5869141	-1.159668	9.413598740000001	-0.7572509980000001	-2.4930663940000004	5.9814453	-0.061035156	-0.91552734	11.212817000000001	1.0443603240000001	-1.3302734620000003	5.493164	0.7324219	0.5493164	-8.323779254	2.063598642	3.8987060700000002	-5.493164	-0.36621094	1.5869141	0.732128894	10.227075180000002	0.288305661	0.18310547	5.493164	1.7089844	1.6460937500000001	9.796411240000001	-1.698730432	-0.91552734	4.8828125	-0.61035156	1549640370.385
-8.129980432	0.03588867212	-7.622753894000001	-5.2490234	-1.5258789	-0.79345703	9.74138179	-0.492871106	-2.4021484620000004	5.92041	0.61035156	-0.91552734	11.26665036	1.19270018	-0.8708984620000001	5.126953	0.5493164	0.5493164	-8.323779254	2.063598642	3.8987060700000002	-5.493164	-1.0375977	1.6479492	0.3505126800000001	10.450780760000002	0.34812010800000004	-0.061035156	4.638672	1.8310547	1.81118161	9.78444838	-1.6353271760000003	-1.4038086	4.8828125	-0.48828125	1549640370.425
-8.442211960000002	0.4091308606000001	-7.4050292540000004	-6.164551	-2.9296875	-1.159668	9.80957068	-0.2344726538	-2.0671875	5.554199	-0.12207031	-0.9765625	11.5011232	1.408032248	-0.5598632788000001	5.004883	0.30517578	0.4272461	-9.284399460000001	0.3349609424	4.185815396000001	-5.126953	-0.7324219	1.8920898	0.45578614200000006	10.697216460000002	1.063500998	-0.061035156	4.1503906	1.3427734	2.9847412140000005	9.919628600000001	-1.3685547120000001	-2.0141602	4.8828125	0.12207031	1549640370.465
-8.5068116	-1.9020996400000003	-5.578295926000001	-7.751465	-1.8310547	-0.9765625	10.219897659999999	-0.0813476538	-2.3925780760000004	5.3100586	-0.12207031	-0.91552734	11.846850540000002	1.6460937500000001	-0.27993163940000004	4.9438477	0.12207031	0.4272461	-8.86928714	-0.693847644	3.8125733800000003	-5.2490234	-1.0986328	1.953125	0.0729736322	10.490259080000001	2.2753417540000003	0.36621094	5.004883	1.4038086	4.51120607	10.486670320000002	-0.052636719240000004	-2.8076172	5.9814453	0.7324219	1549640370.505
-10.308423020000001	-4.036279254000001	-3.0804442900000004	-4.760742	-0.36621094	-0.79345703	10.706787140000001	-0.24404297120000001	-2.819653354	5.1879883	0.4272461	-0.6713867	12.16386682	2.115039038	0.6017333966	5.065918	0.12207031	0.7324219	-8.86928714	-0.693847644	3.8125733800000003	-5.2490234	-1.2817383	1.5869141	-0.6256591459999999	9.839477340000002	2.818457068	0.18310547	4.638672	1.7089844	5.087817392	10.554858720000002	1.35419928	-3.9672852	7.2631836	1.953125	1549640370.545
-11.3491938	-2.274145468	-3.2945800720000005	-4.211426	-0.8544922	-1.5869141	10.912548920000003	-0.735717752	-2.987133786	5.065918	0.6713867	-0.7324219	11.828905760000001	2.4846923920000004	1.184326178	5.126953	0.24414062	1.2207031	-11.156591460000001	-0.5849853534	4.604516574	-5.004883	-1.6479492	2.0141602	-0.48808594240000003	9.91484424	3.034985324	0.061035156	4.211426	1.7700195	5.002880890000001	10.13854982	-0.096899411	-3.7231445	6.8969727	3.1738281	1549640370.585
-9.0594973	-2.2573974640000003	-3.841284146	-4.760742	-2.0141602	-2.1362305	9.96867662	-0.8146728240000001	-3.158203076	5.126953	0.36621094	-0.91552734	11.66740764	2.87707518	0.6759033540000001	4.8828125	0.30517578	0.8544922	-10.174438400000001	-1.3829101440000002	4.19060054	-4.3945312	-0.79345703	2.319336	0.0909179712	11.275024460000001	3.39267572	0.30517578	5.2490234	1.3427734	2.4727295320000002	10.41967752	-1.8638183900000003	-1.4038086	6.0424805	3.540039	1549640370.625
-7.677783246000001	-2.063598642	-2.2167236420000003	-4.638672	-0.12207031	-1.159668	9.590649460000002	-0.805102536	-4.06977536	5.126953	0.18310547	-0.5493164	11.448486420000002	3.07805162	0.5550781250000001	4.8217773	0	0.6713867	-10.174438400000001	-1.3829101440000002	4.19060054	-4.5166016	2.0141602	1.8920898	-0.5634521466	9.911254500000002	3.0493408540000004	0.36621094	5.6762695	0.79345703	2.292089856	9.43513179	-2.93569339	1.4648438	6.3476562	3.9672852	1549640370.665
-7.976855432000001	-0.800317392	-2.7311278960000003	-4.4555664	1.0986328	-1.4038086	9.62893071	-1.013256839	-4.011157248000001	4.760742	-0.18310547	-0.24414062	10.2928714	2.8471679320000005	1.302758786	4.8217773	0.30517578	0.9765625	-8.125195288	-0.501245108	2.7179687500000003	-4.638672	0.48828125	1.5869141	-1.3661621400000001	8.518774460000001	2.241845746	-0.12207031	4.760742	1.0986328	3.1378662140000007	8.250805710000002	-2.387792932	4.333496	7.8125	4.9438477	1549640370.705
-8.67788089	-0.5490966754000001	-3.71088858	-4.4555664	-0.18310547	-1.7700195	8.808276260000001	-0.970190396	-3.0158447480000006	4.699707	-0.6713867	-0.6713867	9.463842752000001	2.4870849640000006	0.6818847840000001	4.760742	0.7324219	0.9765625	-8.125195288	-0.501245108	2.7179687500000003	-4.333496	0.91552734	1.8920898	-1.146044928	8.61567392	2.2346679320000002	-0.36621094	4.272461	1.4648438	2.410522464	10.11940944	-1.485791034	5.004883	6.5307617	6.4086914	1549640370.745
-9.2042482	-0.25839844240000004	-3.737207068	-4.0893555	0.79345703	-1.8920898	8.50441893	-0.765625	-3.3065429320000006	4.699707	-0.24414062	-0.8544922	9.54638678	2.3734375	0.17824707460000003	4.4555664	0.30517578	0.5493164	-8.47929712	-0.6651367212000001	2.8698974640000006	-4.333496	-0.30517578	1.7700195	-0.4438232428	9.35258786	2.5217773560000003	0.12207031	4.699707	1.0986328	3.544604532	10.776172120000002	-1.5360351440000002	6.1035156	7.6293945	5.92041	1549640370.785
-9.864599640000002	-0.2237060504	-4.88803714	-4.8217773	0.36621094	-1.8920898	8.886035340000001	-0.6735107428000001	-3.5481933900000002	4.5166016	-0.30517578	-0.7324219	9.81435504	2.195190396	0.45698242800000005	4.0893555	-0.24414062	0.12207031	-8.859716754	-0.7608398560000001	3.6211670320000002	-4.4555664	0.4272461	1.7700195	-0.22968750000000002	9.72702626	2.624658246	0.7324219	4.8217773	0.5493164	2.5086182100000003	12.11721196	-2.32319339	6.8359375	7.019043	4.3945312	1549640370.825
-9.558349640000001	-0.7201660340000001	-5.139257788	-5.554199	-1.7089844	-1.8920898	9.124096940000001	-0.6376221040000001	-3.0792480040000005	4.5166016	-0.79345703	-0.48828125	10.4974366	1.90808107	0.5263671924000001	4.0893555	-0.30517578	0	-8.859716754	-0.7608398560000001	3.6211670320000002	-4.5776367	0.24414062	1.7700195	-0.458178714	9.8933107	2.527758786	0.6713867	4.3945312	0.5493164	1.42836911	12.26914038	-1.4606689300000002	6.1035156	7.9956055	4.0893555	1549640370.865
-8.62285144	-1.2537109620000002	-3.6235596040000004	-5.065918	-1.7089844	-1.4648438	9.29277356	-0.573022464	-2.670117212	4.4555664	-0.6713867	-0.24414062	11.25827626	1.7669189300000003	0.65676268	4.333496	0.061035156	0.061035156	-8.62763678	-0.3959716754	3.6917480040000004	-4.5776367	-0.061035156	1.6479492	-0.3349609424	9.87775908	2.51101088	0.36621094	3.9672852	0.48828125	0.07536621106000001	11.921020860000002	-0.6160888580000001	4.5166016	7.9345703	2.8076172	1549640370.905
-8.47211911	-1.0886230432000001	-2.8483641200000003	-3.9672852	-0.61035156	-0.8544922	9.590649460000002	-0.3146240216	-2.483496106	4.4555664	-0.6713867	-0.24414062	11.42336412	1.6114013580000002	0.9390869110000001	4.333496	0	0.24414062	-8.52714856	0.30625	3.52546376	-4.333496	-0.18310547	1.4648438	-0.2978759784	9.67080072	2.3578857820000003	0.12207031	3.8452148	0.5493164	-0.2392578076	10.398144960000002	0.49526367800000004	4.272461	7.751465	1.6479492	1549640370.945
-8.54270018	-0.5873779254	-3.43334964	-3.2958984	0.91552734	-0.91552734	9.636108426000002	0.1411621106	-2.06120607	4.333496	-0.48828125	-0.12207031	11.420971940000001	1.332666034	0.86850589	4.1503906	0.24414062	0.4272461	-8.52714856	0.30625	3.52546376	-4.0283203	-0.30517578	1.3427734	-0.419897464	9.80478534	2.3614746400000004	-0.18310547	3.6621094	0.79345703	-0.2392578076	9.118115020000001	0.8637207068000001	3.479004	4.699707	0.7324219	1549640370.985
-9.195874100000001	-0.096899411	-4.038671924000001	-3.540039	-0.36621094	-0.91552734	9.24611821	0.7811767572	-2.081542932	3.7841797	-0.4272461	-0.30517578	11.52026358	1.280029254	0.7369140380000001	3.9672852	0.61035156	0.4272461	-8.60371106	0.33137207460000007	3.3866942900000003	-3.7231445	0.12207031	1.0986328	-0.515600589	9.98422824	2.47392572	-0.4272461	3.7841797	1.2207031	1.51928714	8.51159694	2.360278354	4.272461	2.9907227	0.4272461	1549640371.025
-9.795214660000001	0.5981445288	-3.9884277160000003	-3.9672852	0.12207031	-0.5493164	9.290380890000002	1.063500998	-2.384204074	3.7231445	-0.18310547	-0.30517578	11.682959260000002	1.443920926	0.9689941100000001	3.7841797	0.91552734	0.5493164	-8.50561502	0.19499511780000003	3.2239991	-3.4179688	-0.5493164	0.8544922	-0.60651857	10.01652806	2.7119873200000004	-0.5493164	3.6621094	1.5869141	5.05671376	8.673095746000001	0.617285144	2.380371	1.8920898	0	1549640371.064
-9.646875000000001	-1.33386232	-5.428759980000001	-3.1738281	-0.12207031	-1.6479492	9.610986420000001	0.69504393	-2.5433105040000004	3.8452148	-0.5493164	-0.48828125	11.72363318	1.623364218	1.068286142	3.6010742	0.91552734	0.6713867	-8.535522660000002	-0.2033691394	3.2874023560000003	-3.2348633	-1.0375977	0.7324219	-0.38879393000000007	10.2773188	3.0158447480000006	-0.61035156	3.2348633	1.7700195	6.968384080000001	8.16108426	-0.439038089	1.2817383	2.5024414	-0.24414062	1549640371.105
-10.72951628	-3.52546376	-5.279223740000001	-2.0141602	-2.9907227	-1.2817383	10.035669420000001	-0.07775878600000001	-2.446411142	3.7841797	-0.6713867	-0.6713867	11.776269960000002	1.5862792540000001	0.9713867212000001	3.6010742	0.91552734	0.6713867	-9.700707968000001	-0.4486083966	3.9884277160000003	-3.2958984	-1.5258789	0.9765625	0.3158203076	10.7366938	3.0218260800000003	-0.4272461	3.2348633	1.5258789	1.95234375	9.01882338	-2.4404297120000003	2.6855469	4.3945312	-2.1362305	1549640371.144
-8.21611322	-1.246533246	-3.5422119600000004	-2.4414062	-1.0986328	-0.48828125	10.392163040000002	-0.8529540740000001	-2.2837158540000004	3.8452148	-0.5493164	-0.7324219	11.69252896	1.375732428	0.4139160144	3.6010742	0.91552734	0.6713867	-10.463940200000001	-0.1315917932	4.289892572	-3.4179688	0.18310547	1.3427734	0.907983426	10.29047824	2.271752896	-0.30517578	3.7841797	1.0986328	1.1711669928000001	12.239233720000001	4.277929712	1.0375977	3.8452148	-1.0986328	1549640371.184
-7.887134080000001	-0.5024413940000001	-4.136767572	-2.9296875	3.1738281	-1.0986328	10.563232820000001	-1.5180908540000002	-2.2430420320000004	3.7841797	-0.91552734	-0.6713867	11.06208516	1.0934082068000002	-0.16628417539999998	3.7841797	0.91552734	0.79345703	-9.676782248	0.40793457460000004	3.1869139400000006	-3.3569336	0.7324219	1.3427734	0.540722644	9.74736322	1.55158696	-0.61035156	4.4555664	1.0375977	2.3219971040000003	10.485473740000002	0.593359375	-0.12207031	0.12207031	-1.953125	1549640371.225
-9.9447509	-0.39238280760000005	-7.455273560000001	-3.6010742	-0.9765625	-1.953125	10.064379500000001	-1.488183606	-1.4702392180000001	3.6010742	-0.91552734	-0.9765625	10.916137680000002	1.0503417932	-0.8457763580000002	3.8452148	1.2817383	0.5493164	-9.700707968000001	0.46655273560000005	2.70600589	-3.7841797	-0.4272461	1.2207031	-0.20935058900000003	10.78215306	1.1424560700000002	-0.79345703	4.0283203	1.4648438	3.8987060700000002	9.253295926000002	-0.8122802520000001	1.159668	1.0375977	-1.8920898	1549640371.264
-9.43034694	-0.9390869110000001	-6.397753894000001	-5.554199	-2.1972656	-1.7700195	9.712670926000001	-1.544409146	-1.0120605432	3.7231445	-0.36621094	-0.9765625	11.546582460000002	1.387695288	-1.3171142180000002	3.8452148	1.2817383	0.5493164	-9.86699182	0.6089111420000001	3.1940917540000004	-3.9672852	-0.061035156	1.159668	0.1495361322	11.332446580000001	1.5156982820000002	-0.18310547	3.540039	1.159668	3.6510742800000004	9.60261232	-1.0874267572	1.3427734	2.6855469	-2.0141602	1549640371.304
-8.266357428000001	-1.6903564300000002	-4.98015126	-4.638672	-0.30517578	-1.5258789	10.20554164	-2.13776857	-0.9606201080000001	3.8452148	-0.36621094	-0.61035156	11.757128600000001	1.4582763580000002	-1.246533246	3.9672852	-0.061035156	0.36621094	-9.941162140000001	0.45937500000000003	4.1331787140000005	-4.0283203	-0.18310547	1.0986328	0.57421875	10.406518080000001	1.723852536	0.48828125	4.211426	0.48828125	2.190405252	10.49145468	-1.153222644	1.0986328	1.8920898	-2.380371	1549640371.344
-7.769897660000001	-1.9798584260000003	-4.824633786	-3.6010742	-0.30517578	-1.5258789	10.26416034	-2.3423339660000004	-0.8278320288	4.0893555	-0.9765625	-0.4272461	10.87426718	0.891235324	-0.832617212	4.272461	0.4272461	0.7324219	-8.8728759	0.846972644	3.4680420320000005	-4.272461	0.061035156	1.0375977	0.5371337860000001	9.198266574	1.183129892	0	4.272461	0.5493164	1.4223876800000002	10.56921376	-1.75495607	0.9765625	0.79345703	-3.0517578	1549640371.384
-7.65146466	-1.732226538	-4.818652356	-2.9907227	-0.18310547	-1.5258789	9.469824280000001	-1.6891601440000001	-0.7488769568000001	4.211426	-0.91552734	-0.7324219	10.13615764	0.42587889400000006	-0.6316406250000001	4.272461	0.4272461	0.7324219	-8.40273462	1.485791034	3.343627896	-4.0893555	0.12207031	1.2207031	0.461767572	8.61926268	0.7716064300000001	-0.6713867	3.90625	1.159668	1.753759784	10.02011682	-1.4810058900000003	1.2207031	0.9765625	-3.3569336	1549640371.424
-7.580884080000001	-1.179541034	-5.21223143	-2.8076172	-0.30517578	-1.4038086	8.978149460000001	-0.88645018	-0.833813498	4.211426	-0.061035156	-0.79345703	9.98303264	0.492871106	-0.707006839	4.1503906	0.5493164	0.79345703	-8.07614766	1.8937255400000002	3.0613037140000006	-3.7841797	0.061035156	1.2817383	0.5514892572000001	8.57978534	0.61848143	-0.5493164	4.0893555	1.2817383	1.6879638580000003	9.56552716	-1.0443603240000001	1.0986328	1.7089844	-2.9907227	1549640371.464
-7.464843750000001	-0.6747070288	-5.5459961060000005	-2.9907227	-0.18310547	-1.4038086	8.6599366	-0.3529052716	-0.9175537140000001	3.9672852	-0.36621094	-0.7324219	9.97346196	0.8170653959999999	-0.745288089	3.7841797	0.36621094	0.8544922	-7.991211060000001	2.128198282	3.10317392	-3.3569336	0.36621094	1.2207031	0.19020996400000004	8.68745108	0.401953125	-0.24414062	4.0893555	1.3427734	1.7298339660000002	9.31191394	-0.707006839	0.6713867	2.319336	-2.5634766	1549640371.504
-8.5582518	-0.7692138580000001	-5.5268554320000005	-2.8686523	-0.36621094	-1.4038086	8.73291034	0.1124511682	-0.9175537140000001	3.7841797	-0.61035156	-0.7324219	10.158886780000001	1.152026358	-0.6627441100000001	3.2348633	0.48828125	0.91552734	-8.278320288000002	2.24663089	3.2323730040000007	-2.9907227	0.18310547	1.0986328	-0.285913089	9.26047374	0.419897464	-0.12207031	3.479004	1.4038086	1.56354982	9.10495607	-0.778784146	0.18310547	2.5634766	-2.1362305	1549640371.544
-9.04155252	-0.7058105432	-5.962304712	-2.380371	-0.79345703	-0.8544922	9.185107428000002	0.5431152356000001	-0.8445800720000001	3.479004	-0.30517578	-0.79345703	10.530933	1.4833984620000003	-0.2560058606	2.6855469	0.12207031	0.7324219	-8.278320288000002	2.24663089	3.2323730040000007	-2.746582	-0.48828125	0.91552734	-0.4450195288	9.97585414	0.8182617212000002	0.12207031	2.5024414	1.2207031	0.9630126800000001	9.331054712	-1.1855224640000002	0.18310547	2.380371	-2.2583008	1549640371.584
-8.69582518	-0.1579101538	-5.8354982	-2.5024414	-0.4272461	-0.30517578	9.760522660000001	0.832617212	-0.7273437500000001	3.112793	-0.24414062	-0.79345703	10.9998777	1.6736084260000001	0.14235839660000002	2.1972656	-0.30517578	0.5493164	-8.81186502	1.81716304	3.6690185700000004	-2.6245117	-0.48828125	0.8544922	-0.1866210962	10.611084260000002	1.567138678	0.5493164	2.0751953	0.79345703	1.50732428	10.0895018	-0.679492212	-0.48828125	1.8310547	-2.2583008	1549640371.624
-9.469824280000001	-0.269165036	-6.2147219400000004	-3.1738281	-0.061035156	-0.30517578	10.1397464	0.9366943390000001	-0.879272464	2.6855469	-0.24414062	-0.6713867	11.42336412	1.546801718	0.5455078076000001	1.8310547	-0.30517578	0.18310547	-10.26176718	1.0874267572	4.265966754000001	-2.6245117	-0.8544922	0.79345703	-0.1866210962	10.611084260000002	1.567138678	0.5493164	2.0751953	0.79345703	2.6354248200000003	10.24980432	-0.65676268	-1.4038086	1.8920898	-1.953125	1549640371.664
-10.80966754	-1.156811502	-6.19558107	-3.479004	-1.6479492	-0.5493164	10.40292932	0.839794928	-1.195092752	2.2583008	-0.18310547	-0.5493164	12.03945288	1.600634784	0.9043945288	1.8310547	-0.30517578	-0.30517578	-10.26176718	1.0874267572	4.265966754000001	-2.5634766	-0.91552734	0.91552734	-0.16987304320000002	12.10644568	3.00986322	0.12207031	1.5869141	0.18310547	3.535034146	10.127783540000001	-0.775195288	-1.953125	2.8686523	-1.2207031	1549640371.704
-9.90766574	-2.4846923920000004	-4.5889648560000005	-3.1738281	-1.159668	-0.4272461	10.993896760000002	0.35888672120000004	-1.677197284	2.1362305	0.12207031	-0.12207031	12.6244384	2.0887207460000004	1.662841754	1.953125	-0.061035156	-0.30517578	-10.69602086	0.23686523560000003	4.23725589	-2.4414062	-0.36621094	0.7324219	-0.5885742212	11.1350589	3.201269568	0.061035156	1.4038086	-0.061035156	3.9549316100000005	10.82402356	0.22011719240000002	-3.540039	2.9296875	0.061035156	1549640371.744
-8.78076178	-2.536132788	-2.1700683900000004	-1.8920898	-0.5493164	0.18310547	11.559740920000001	-0.3971679712	-2.127001996	1.8920898	0	0.24414062	11.840869600000001	2.263378894	2.140161142	1.7700195	-0.061035156	0.30517578	-9.131274460000002	0.2033691394	2.000195288	-2.0751953	-0.6713867	0.5493164	-1.638916034	9.096582068	2.7945312500000004	0.061035156	1.4038086	-0.061035156	4.7157714660000005	10.910155760000002	0.8206542932	-4.638672	1.2817383	2.319336	1549640371.784
-8.901586960000001	-1.58747554	-1.3637695680000002	-2.5634766	1.0986328	-0.18310547	10.90417482	-0.6160888580000001	-1.899707068	1.5258789	-0.12207031	-0.12207031	10.74028354	2.19399411	1.44870607	1.5869141	0.36621094	0.8544922	-9.131274460000002	0.2033691394	2.000195288	-1.4648438	-0.24414062	0.8544922	-1.79323732	8.39316394	2.9033935700000004	-0.30517578	0.7324219	0.91552734	5.993408246	8.86330571	0.192602536	-3.112793	2.5634766	5.065918	1549640371.824
-10.27373004	-2.0839355040000003	-3.3627685700000005	-1.5869141	0.79345703	-0.61035156	9.98063948	-0.32539062500000004	-2.4583741	1.2817383	0.36621094	-0.61035156	10.19238318	2.48588858	0.9055908540000002	1.159668	0.12207031	0.6713867	-9.479394568	-0.6041259784	2.05522464	-1.2207031	-0.91552734	0.91552734	-1.3242920320000002	9.469824280000001	3.541015576	0.30517578	1.2817383	0.79345703	4.251611420000001	9.87297374	-0.15073241820000002	-1.953125	3.7841797	5.493164	1549640371.864
-9.62653804	-1.66403804	-3.3173096040000005	-1.8310547	-1.4038086	0.061035156	9.410009980000002	-0.15192871400000002	-3.037377896	1.2817383	0.7324219	-0.61035156	10.393359620000002	2.789746106	1.3254882200000002	0.91552734	-0.5493164	0.36621094	-8.847753894	-1.146044928	2.483496106	-1.4648438	0.36621094	0.61035156	-1.2477295320000001	9.668408246	3.81616214	0.30517578	1.2817383	0.79345703	1.211840854	11.11591754	-0.0346923822	1.4038086	2.746582	5.1879883	1549640371.904
-8.512792932	-1.15441893	-2.2669677520000002	-2.1362305	0.5493164	-0.18310547	9.412402160000001	-0.4713378894	-2.983544928	1.2817383	0.36621094	-0.4272461	10.229467360000001	2.5157959260000005	2.13178714	1.0375977	-0.48828125	0.30517578	-8.847753894	-1.146044928	2.483496106	-1.5869141	-0.6713867	0.4272461	-1.3230957460000001	9.06069339	3.7204589660000003	0.48828125	1.2207031	0.18310547	2.78017572	11.09677716	-2.22629393	2.6245117	3.3569336	6.0424805	1549640371.944
-8.369238220000002	-1.0443603240000001	-2.918945288	-1.6479492	-1.0375977	-1.0986328	9.412402160000001	-0.4713378894	-2.983544928	1.2817383	0.36621094	-0.4272461	9.95910692	1.8913329680000002	2.3806152160000003	1.2817383	0.30517578	0.30517578	-8.662329074	-0.7201660340000001	3.0732665740000003	-1.2817383	0.4272461	0.61035156	-0.7129882787999999	8.847753894	3.652270468	-0.18310547	0.91552734	0.18310547	1.637719748	11.990404860000002	-0.79194339	1.6479492	4.0283203	5.3710938	1549640371.984
-8.145532248	-0.83022464	-2.3219971040000003	-1.7089844	0.061035156	-0.79345703	8.42785643	-0.21652832460000004	-2.557666034	1.4038086	-0.12207031	-0.79345703	9.858617720000002	1.4223876800000002	2.11982428	1.2817383	0.30517578	0.30517578	-8.406323380000002	-0.6292480432	2.8088867800000004	-1.0375977	-0.18310547	0.48828125	-0.2177246106	8.67788089	3.7025146760000003	-0.18310547	0.91552734	0.18310547	1.66044928	10.615869600000002	0.4294677716	4.0893555	3.1738281	5.2490234	1549640372.024
-8.49484874	-0.6125	-2.7048096040000003	-1.2817383	1.2207031	-0.61035156	8.212524460000001	0.4294677716	-2.6198730040000004	1.0375977	0.061035156	-0.5493164	9.94355432	1.1328857428	1.8841552520000002	0.8544922	-0.061035156	-0.12207031	-8.72932158	-1.035986322	3.325683606	-1.0375977	0.48828125	0.48828125	-0.22968750000000002	8.96140126	3.7204589660000003	-0.061035156	1.4648438	0.061035156	1.3649658540000003	9.939965560000001	0.7309326080000002	4.638672	5.79834	4.638672	1549640372.064
-8.475707968	-0.324194339	-3.0864257200000003	-1.2817383	0.061035156	-0.5493164	8.212524460000001	0.4294677716	-2.6198730040000004	1.0375977	0.061035156	-0.5493164	9.94355432	1.1328857428	1.8841552520000002	0.8544922	-0.061035156	-0.12207031	-8.43383786	-1.106567392	3.160595746	-1.159668	0.48828125	0.4272461	-0.46416014400000005	8.81186502	3.71088858	0.24414062	1.2207031	0.12207031	-0.5849853534	10.11701628	-0.0729736322	2.746582	3.1738281	2.5634766	1549640372.104
-8.6515625	0.2452392572	-2.403344748	-0.8544922	1.4038086	0.061035156	8.93029802	0.765625	-2.118627896	0.8544922	0.061035156	0	9.94355432	1.1328857428	1.8841552520000002	0.8544922	-0.061035156	-0.12207031	-8.27592752	-0.9594238220000001	3.093603534	-1.0375977	0	0.4272461	-0.48090820680000007	8.680273560000002	3.667822284	0.24414062	0.9765625	0.36621094	-1.12211911	8.742480432	0.9522461060000001	2.6855469	0.5493164	1.2207031	1549640372.144
-9.426757788000002	0.7763915740000001	-3.637915036	-0.91552734	2.6855469	-0.24414062	9.669604532000001	0.462963858	-1.8650146760000001	0.9765625	0.061035156	-0.061035156	11.02619658	0.5227783246000001	1.7824707460000002	0.8544922	-0.12207031	0.5493164	-8.27592752	-0.9594238220000001	3.093603534	-0.9765625	-0.12207031	0.61035156	-0.33017577880000004	8.70180661	3.8089844240000006	0.18310547	0.79345703	0.6713867	0.27993163940000004	7.449292032000001	1.038378894	3.1738281	-0.12207031	0.30517578	1549640372.184
-10.54409146	0.9378906250000001	-4.527954074	-1.159668	1.5258789	-0.24414062	10.170849640000002	0.309838858	-1.8578369600000002	1.0375977	0	-0.30517578	11.16616214	0.49885253600000007	1.564746106	0.91552734	-0.12207031	0.79345703	-8.50561502	-1.003686502	3.2527099640000006	-0.79345703	-0.6713867	0.7324219	-0.15910644960000003	9.331054712	3.94895018	0.30517578	0.79345703	0.9765625	2.27055661	7.74836412	1.5587646760000002	3.6010742	-0.8544922	-0.24414062	1549640372.224
-12.16984874	0.30505371400000003	-5.5543701080000005	-2.4414062	0.4272461	0.12207031	10.49384784	0.27873535340000005	-1.84946286	1.159668	0.36621094	-0.36621094	11.400634980000001	0.5526855432	1.4427246400000002	1.0375977	-0.30517578	0.7324219	-8.766406250000001	-1.2297851440000003	3.6187744600000005	-0.8544922	-1.0986328	0.8544922	0.061010742800000003	10.127783540000001	3.964501996	0.30517578	0.79345703	0.9765625	9.686352340000001	8.89440944	1.5563721040000003	1.6479492	-0.7324219	-0.18310547	1549640372.264
-11.153002700000002	-2.121020468	-5.203857428000001	-1.5869141	-3.540039	-0.30517578	10.840771760000003	0.1124511682	-1.6460937500000001	1.2817383	0.5493164	-0.24414062	11.79421376	0.5144042932	1.2860107820000002	1.159668	-0.30517578	0.4272461	-9.7066893	-0.9486572480000001	4.078149460000001	-0.9765625	-1.8920898	0.8544922	0.3517089856000001	11.04533696	3.6869628600000004	0.61035156	0.7324219	1.0375977	8.827417032000001	9.33344748	0.5251708966	-1.3427734	0.8544922	-0.91552734	1549640372.304
-9.455468750000001	-3.5063233800000004	-2.9057862400000003	0.61035156	-0.30517578	0.6713867	11.19008786	-0.15192871400000002	-1.5300537140000001	1.2817383	0.30517578	-0.18310547	12.48686502	0.716577176	0.7572509980000001	1.2817383	-0.30517578	0.12207031	-10.40053714	-0.11604003600000001	4.421484424000001	-0.6713867	-0.91552734	0.7324219	0.48808594240000003	11.64707068	3.2790283540000003	0.30517578	1.0986328	1.0986328	1.58149411	10.51777356	-0.3505126800000001	-0.6713867	-0.30517578	-2.5024414	1549640372.344
-8.419482428	-1.836303714	-3.8269287140000006	0.5493164	0.61035156	0.24414062	11.178125000000001	-0.34213867800000003	-1.234570288	1.3427734	0.18310547	-0.24414062	12.928296220000002	1.211840854	0.613696286	1.2817383	-0.30517578	0.12207031	-10.608691100000001	0.379223642	4.189404254	-0.48828125	0.061035156	0.6713867	0.324194339	11.04055162	2.7167724640000004	0.30517578	1.0986328	1.0986328	3.62714856	11.632714660000001	1.107763678	-0.61035156	-1.2207031	-1.0375977	1549640372.384
-8.461352340000001	-1.216625998	-4.886840854000001	0.36621094	0.30517578	-0.4272461	10.64577626	-0.4426269568000001	-0.8756836060000002	1.4648438	0.061035156	-0.36621094	11.87915036	1.2010742212	0.83022464	1.5258789	0.36621094	0.91552734	-9.88613318	0.401953125	3.0720702880000004	-0.79345703	0.4272461	0.7324219	0.11723633180000001	9.926807100000001	2.05522464	-0.30517578	1.7089844	0.61035156	1.8542480040000002	10.42446286	-0.346923822	1.0375977	-1.0986328	-2.319336	1549640372.423
-8.97097194	-0.8565429712000001	-5.15600589	-1.2207031	-0.9765625	-0.061035156	9.85622554	-0.44980469240000004	-0.6830810700000001	1.4648438	-0.061035156	-0.79345703	11.05729982	0.909179712	0.30744628600000007	1.159668	0.61035156	0.7324219	-9.5104982	0.4139160144	2.6258545320000004	-1.0986328	0.061035156	0.30517578	-0.2380615216	10.02609874	1.701123004	-0.36621094	1.6479492	0.8544922	3.9908202880000005	9.54399411	-1.2154297120000002	0.6713867	1.4648438	-2.5024414	1549640372.463
-8.612085160000001	-0.6627441100000001	-4.580590854	-1.2817383	-0.18310547	0.24414062	9.29636232	-0.5658447284000001	-1.2608886780000002	1.2207031	0.24414062	-1.159668	10.9819339	1.149633786	-0.03588867212	1.0375977	0.48828125	0.48828125	-9.19348143	0.846972644	2.628247104	-1.159668	-0.18310547	0.061035156	-0.35888672120000004	10.229467360000001	1.8446777160000003	-0.36621094	1.6479492	0.8544922	2.227490216	9.801196580000001	-0.931909146	0.7324219	0.61035156	-2.5024414	1549640372.504
-8.307031250000001	-0.6101074280000001	-4.251611420000001	-0.5493164	-0.4272461	0.12207031	9.16357428	-0.7883544928000001	-1.3087402160000001	1.159668	0.30517578	-0.79345703	10.615869600000002	1.2860107820000002	0.1770507788	1.0986328	0.061035156	0.48828125	-8.51159694	0.805102536	3.192895468	-0.8544922	0.061035156	0.12207031	-0.2619873004	9.322680710000002	2.03488768	-0.061035156	1.159668	0.61035156	2.097094748	9.668408246	-1.1986816100000002	0.30517578	-1.2207031	-2.746582	1549640372.543
-7.9995851600000005	-0.5251708966	-3.829321286	-0.30517578	-0.36621094	-0.18310547	9.00686052	-0.7201660340000001	-0.6376221040000001	1.2817383	-0.36621094	-0.61035156	9.777270468000001	0.869702176	0.417504892	1.0986328	0.061035156	0.48828125	-7.995996106000001	0.794335962	3.037377896	-0.9765625	-0.8544922	0.061035156	0.1411621106	8.539111420000001	2.01096196	-0.36621094	0.91552734	0.48828125	2.5971435700000005	9.338232428000001	-1.5156982820000002	0.48828125	-1.5258789	-2.8686523	1549640372.583
-7.82731929	-0.47971191100000005	-3.8221435700000006	0	0.5493164	-0.36621094	8.704199280000001	-0.1866210962	-0.419897464	1.2207031	-0.5493164	-0.79345703	9.19467752	0.439038089	0.37204589660000004	1.159668	0.36621094	0.61035156	-7.86560054	0.90678714	3.3089355040000004	-0.8544922	0	0.061035156	0.6447998200000001	8.38598642	2.0097655760000004	-0.36621094	0.91552734	0.48828125	2.3531005400000002	9.249707068000001	-1.2716552520000002	0.79345703	-1.159668	-3.0517578	1549640372.623
-7.99838858	-0.17824707460000003	-4.705004892000001	0	0.36621094	-0.4272461	8.47810054	0.5802001800000001	-0.6675292932	1.0375977	0	-0.79345703	9.180322480000001	0.2380615216	0.5359375000000001	0.8544922	0.24414062	0.24414062	-7.7878417540000004	0.991723642	3.4823974640000004	-0.79345703	-0.36621094	-0.061035156	0.8720947480000001	8.425463760000001	2.0157471040000003	-0.30517578	0.8544922	0.12207031	2.082739218	9.122900360000001	-0.8972167932	0.79345703	-0.4272461	-2.6855469	1549640372.663
-8.58098143	0.13398437500000002	-4.96459964	-0.30517578	-0.48828125	-0.18310547	8.365649460000002	1.184326178	-0.6208740020000001	0.6713867	-0.061035156	-0.61035156	9.538012680000001	0.21413574280000003	0.6986327880000001	0.8544922	0.24414062	0.24414062	-8.11083966	1.189111322	3.6618408540000003	-0.7324219	0.061035156	-0.061035156	0.648388678	8.827417032000001	1.9032959260000002	-0.18310547	0.79345703	0.061035156	2.3734375	9.04753444	-0.5431152356000001	0.30517578	-0.12207031	-2.4414062	1549640372.703
-8.886035340000001	-0.3002685504	-4.76481929	-0.12207031	0.061035156	0	8.35129393	1.5707275360000001	-0.5622558606000001	0.5493164	-0.36621094	-0.4272461	10.225878600000001	0.38879393000000007	0.765625	0.5493164	0.18310547	0.061035156	-8.009155252000001	1.47263179	3.7611327880000003	-0.18310547	0.4272461	-0.12207031	0.1866210962	9.350195288	1.9798584260000003	-0.18310547	0.79345703	0.061035156	2.396167032	9.04753444	-1.013256839	0.18310547	0	-2.0141602	1549640372.743
-8.502026260000001	-0.0992919928	-5.394067392	0.6713867	0.36621094	0.18310547	8.798706070000001	1.8159667540000002	-0.7034179712000002	0.36621094	-0.24414062	-0.12207031	10.73430162	0.7129882787999999	0.9725830072	-0.18310547	-0.12207031	-0.18310547	-8.24243161	1.35180661	3.9022949280000003	-0.061035156	-1.0375977	-0.30517578	0.19020996400000004	9.889721940000001	2.39138179	-0.061035156	-0.48828125	0	1.9355957460000002	9.538012680000001	-1.0754638580000002	-0.30517578	-0.12207031	-1.7089844	1549640372.783
-8.32497554	0.778784146	-5.816357428000001	0.30517578	0.36621094	0.5493164	9.52485324	1.738207968	-0.617285144	0.061035156	-0.12207031	0.12207031	10.886230040000001	0.6340332068000001	1.1735596040000003	-0.18310547	-0.12207031	-0.18310547	-8.93867212	0.5873779254	4.27553714	-0.061035156	-0.48828125	-0.12207031	0.7105957068000001	10.006958360000002	2.8902344240000004	0.24414062	-0.5493164	-0.5493164	2.24423822	9.63491214	-1.3673584260000002	-1.0986328	-0.30517578	-1.7700195	1549640372.823
-9.3238768	0.7225586060000001	-5.935986420000001	-0.4272461	-0.24414062	0.79345703	10.04284694	1.5180908540000002	-0.805102536	-0.12207031	-0.24414062	0.18310547	11.0501223	0.2392578076	1.52526857	-0.30517578	-0.36621094	-0.24414062	-8.610888580000001	0.3541015576	4.377221646000001	-0.24414062	0.12207031	0	0.3828125	10.097875900000002	2.73830571	0.24414062	-0.5493164	-0.5493164	2.8962158540000003	9.796411240000001	-1.5384277160000002	-1.7089844	0.24414062	-1.2207031	1549640372.863
-10.291674819999999	-0.2512207068	-4.98015126	-1.8920898	-1.6479492	0.48828125	10.5058107	1.4068359620000002	-1.2907959260000001	-0.4272461	-0.12207031	0.18310547	11.36235324	0.6830810700000001	1.8614257200000002	-0.6713867	0	-0.4272461	-8.72214357	0.8888427520000001	4.1499266200000005	-0.12207031	-1.5869141	0.061035156	0.07416992212000001	10.4304438	2.7012207459999997	-0.7324219	-2.0141602	-0.36621094	3.61638179	10.004565200000002	-0.7859619110000001	-3.2348633	0.36621094	-0.61035156	1549640372.903
-10.474707460000001	-1.9009033540000002	-3.6355224640000006	-2.1362305	-0.61035156	-0.18310547	10.82522014	1.2860107820000002	-1.677197284	-0.79345703	0.24414062	0.4272461	11.66740764	1.564746106	1.7286376800000003	-0.6713867	0	-0.4272461	-10.44360324	0.73332518	4.337744110000001	0.91552734	-2.6245117	0	-0.19140625	10.96757788	3.475219748	-0.061035156	-1.8310547	-0.4272461	5.566332968	9.999779860000002	0.7428955072	-4.4555664	0.061035156	0.79345703	1549640372.943
-10.33234874	-2.44401857	-1.8578369600000002	0.36621094	0.12207031	0.61035156	11.298950180000002	1.0288086060000001	-1.975073282	-1.0375977	0.18310547	0.8544922	11.71765126	2.158105432	1.2704589660000003	-1.3427734	-0.91552734	-0.79345703	-11.4245607	-1.0048827880000002	5.414404254	0.91552734	0	-0.24414062	-0.04306640576	10.43164038	4.371240216	-0.061035156	-1.8310547	-0.4272461	7.10117212	9.650463760000001	2.34711911	-4.760742	-0.36621094	3.8452148	1549640372.983
-10.484277160000001	-1.46665036	-2.121020468	1.4648438	2.4414062	0.91552734	11.58486322	0.5275634784000001	-2.086328076	-1.2207031	0	0.7324219	11.2714357	2.0372802520000004	1.685571286	-1.0375977	-0.5493164	-0.30517578	-9.908862319999999	-1.4176025360000002	3.4560790740000003	0.48828125	2.380371	-0.30517578	-1.3075439300000002	9.2389402	4.17504892	0.48828125	-0.6713867	-0.91552734	5.120117212	9.889721940000001	1.670019568	-3.479004	-2.380371	6.225586	1549640373.023
-11.04653354	-0.9211425720000002	-3.9621094240000003	0.30517578	-3.540039	-0.24414062	10.577587860000001	0.339746106	-2.2107422120000004	-1.3427734	0.30517578	0.24414062	11.1948732	1.9020996400000003	2.162890576	-1.0375977	-0.5493164	-0.30517578	-9.43034694	-0.778784146	2.9620117800000005	0.48828125	-0.6713867	0.061035156	-1.51928714	9.8179438	3.7695067900000003	-0.061035156	-1.159668	-0.12207031	1.6161865020000004	13.687939300000002	1.030004892	-2.0751953	-0.48828125	6.286621	1549640373.063
-8.409912140000001	-0.8744873200000001	-1.90808107	-0.24414062	-0.79345703	0.24414062	9.82871106	0.24045410340000004	-2.483496106	-1.159668	0.79345703	0.24414062	11.6709964	1.9702880400000002	2.094702176	-1.2817383	-0.30517578	-0.36621094	-8.74606929	-0.8230468750000001	3.104370108	1.159668	0.30517578	-0.30517578	-0.9474609620000001	9.564331070000001	3.96330571	-0.061035156	-1.159668	-0.12207031	0.6304443390000001	12.62922374	0.6651367212000001	-0.18310547	-2.1972656	5.2490234	1549640373.103
-8.06657698	-0.73332518	-2.098291034	0.9765625	1.159668	-0.061035156	9.73540036	-0.1303955072	-3.0134521760000004	-1.4038086	0.12207031	0.30517578	10.993896760000002	1.7872558900000002	2.326782248	-1.3427734	-0.36621094	0.12207031	-8.68864766	-1.2333740020000001	3.535034146	1.0375977	-0.24414062	-0.5493164	-0.7680175720000001	8.814257788	3.91066893	0.061035156	-1.2817383	-0.36621094	0.9689941100000001	10.30722644	1.4223876800000002	0.61035156	-1.5869141	5.2490234	1549640373.143
-8.310620108	-0.6651367212000001	-2.503832968	0.36621094	-0.7324219	-0.36621094	9.169555710000001	0.023925780760000005	-2.68327626	-1.4648438	-0.24414062	0	10.219897659999999	1.3063476440000001	2.292089856	-1.3427734	-0.36621094	0.12207031	-8.285498200000001	-1.106567392	3.25151358	1.0986328	0.7324219	-0.36621094	-0.3995605432	8.357275360000001	3.8532471040000003	-0.12207031	-1.2817383	-0.24414062	1.159204074	10.11582068	1.6783935700000001	2.8076172	0.61035156	3.479004	1549640373.183
-7.805786240000001	-0.5754150360000001	-1.437939496	1.2817383	1.5258789	0.18310547	8.56303714	0.3002685504	-2.414111322	-1.159668	0.4272461	-0.30517578	9.88613318	1.035986322	1.95234375	-1.2817383	0.18310547	0.36621094	-8.13356929	-1.1903076080000001	3.2790283540000003	1.2207031	0.24414062	-0.5493164	-0.20217285340000002	8.16108426	3.8556396760000005	-0.12207031	-1.2817383	-0.24414062	0.47373047120000006	9.026000900000001	1.3864990020000003	2.8076172	2.5024414	2.8686523	1549640373.223
-8.38957518	-0.23686523560000003	-2.19399411	2.0751953	2.8686523	0.61035156	8.43383786	0.42109375000000004	-2.501440396	-1.2817383	0.18310547	-0.24414062	9.74257788	0.9809570288	1.7465820680000002	-1.3427734	-0.24414062	0.18310547	-7.956518570000001	-1.37214357	3.210839856	1.2207031	0.4272461	-0.48828125	-0.2835205072	8.296264480000001	3.9716797120000003	0.18310547	-0.91552734	-0.061035156	-0.6304443390000001	8.155102340000001	1.2549072479999999	3.2348633	0.36621094	0.8544922	1549640373.263
-9.447094748	0.9905273560000001	-3.3603759000000006	1.4648438	1.2207031	0.12207031	8.6264402	0.346923822	-2.356689496	-1.3427734	0	-0.061035156	9.74257788	0.9809570288	1.7465820680000002	-1.3427734	-0.24414062	0.18310547	-8.145532248	-1.4989501800000002	3.363964856	1.0986328	0.24414062	-0.30517578	-0.2835205072	8.296264480000001	3.9716797120000003	0.18310547	-0.91552734	-0.061035156	-1.6496826080000002	8.357275360000001	0.907983426	1.5869141	-2.6245117	-0.7324219	1549640373.303
-9.889721940000001	1.1747558900000001	-3.7001221040000005	0.24414062	2.319336	-0.36621094	9.036767572	0.2344726538	-2.1892089660000003	-1.0375977	0.12207031	0.061035156	10.383788940000002	0.83022464	1.6999267180000002	-0.9765625	-0.30517578	-0.12207031	-8.51398912	-1.6843750000000002	3.6427001800000003	0.9765625	-0.4272461	-0.30517578	0.3337646466	9.449487320000001	4.391577176	0.18310547	-0.8544922	0.12207031	1.9212402160000002	7.63591304	2.331567392	2.1972656	-1.6479492	-1.2207031	1549640373.343
-10.685253600000001	1.118530252	-4.256396466	-0.061035156	0	-0.061035156	9.705493210000002	0.007177734620000001	-2.0253173920000003	-0.79345703	0.18310547	0.061035156	10.772583360000002	0.4761230432	1.7298339660000002	-0.6713867	-0.4272461	-0.12207031	-8.78554712	-1.758544928	4.232470746	0.7324219	0.4272461	-0.061035156	0.5670410144	9.449487320000001	4.361669928	0.36621094	-0.7324219	-0.30517578	5.7278320680000006	8.32976088	-0.4091308606000001	2.8686523	-4.3945312	-1.0375977	1549640373.383
-10.321582460000002	0.5096191394	-3.992016574	-0.5493164	0.36621094	0.30517578	10.13615764	-0.2428466754	-1.9966064300000002	-0.6713867	-0.061035156	0.12207031	10.83359424	0.01674804712	1.71667482	-0.6713867	-0.4272461	-0.12207031	-8.63122554	-1.7083007200000002	3.887939496	0.48828125	-0.48828125	0.061035156	0.6914550720000001	9.656445288	4.251611420000001	0.18310547	-0.61035156	-0.061035156	6.96120607	9.522461060000001	2.2478271760000004	0.12207031	-2.6245117	-1.159668	1549640373.423
-10.18640126	-1.114941394	-4.32817392	0.18310547	0.18310547	0.36621094	10.145727340000002	-0.25959472840000003	-1.8398925720000001	-0.61035156	0.24414062	0.12207031	11.235547120000001	-0.11723633180000001	1.431957968	-0.18310547	-0.24414062	-0.36621094	-8.972167932000001	-1.55158696	4.19060054	0.24414062	0.12207031	0.12207031	0.7488769568000001	9.908862319999999	4.002783246	0.18310547	-0.61035156	-0.061035156	6.759033246	9.231762680000001	0.7608398560000001	-1.3427734	-0.18310547	-1.2207031	1549640373.463
-10.4974366	-1.5707275360000001	-4.7995117800000004	1.159668	-0.79345703	0.5493164	10.179223740000001	-0.308642572	-1.606616214	-0.4272461	0.5493164	0.30517578	11.839673020000001	0.30625	0.9354980432000001	0	-0.36621094	-0.36621094	-9.512890380000002	-0.9414794928000001	3.8616211060000003	0.061035156	-1.0986328	0.18310547	0.5132080072	10.252197480000001	3.62714856	0.12207031	-0.30517578	0.36621094	3.393872104	9.4423098	0.39836425720000007	0.24414062	-0.24414062	-2.6245117	1549640373.503
-9.201855432	-0.84816893	-4.00996106	0.61035156	-1.7089844	0.5493164	10.11940944	-0.43664550720000006	-1.314721646	-0.18310547	0.24414062	0.30517578	12.19497104	1.0479492212000001	0.538330072	0	-0.36621094	-0.36621094	-9.97705072	-0.13398437500000002	4.0506347840000005	0.30517578	0.7324219	0.36621094	0.0909179712	10.47111772	3.14265126	-0.061035156	0	0.30517578	7.573706070000001	11.187695680000001	0.61848143	-0.9765625	-2.5634766	-1.2207031	1549640373.543
-8.2173098	-0.7393066100000001	-3.7862548920000005	0.30517578	1.159668	0	9.97465854	-0.6280517572	-1.1604003600000001	0.18310547	0.18310547	0.48828125	11.6709964	1.5767089660000002	0.5837890576	0.24414062	-0.061035156	-0.12207031	-9.329858426000001	0.1315917932	3.417797824	0.4272461	0.30517578	0.12207031	-0.3672607428	9.935181200000002	2.55288089	-0.061035156	0	0.30517578	4.842578076	10.30722644	0.21413574280000003	-0.5493164	-0.8544922	-0.79345703	1549640373.583
-9.338232428000001	-1.6114013580000002	-5.56992212	0.48828125	-1.2207031	-0.4272461	9.778466754	-0.6041259784	-0.7608398560000001	0.18310547	-0.12207031	0.30517578	10.7450679	1.6137939300000002	0.5335449280000001	0.12207031	0.18310547	0	-9.242529254	0.096899411	2.76223143	0.061035156	-0.12207031	0	-0.458178714	10.033276260000001	2.1760498200000002	-0.30517578	-0.061035156	0	3.359179712	8.886035340000001	-1.040771466	0.4272461	0.061035156	-0.8544922	1549640373.623
-8.8896241	-1.9320067900000002	-4.750463760000001	0	-1.7089844	0.061035156	9.547582968	-0.417504892	-0.783569339	0.12207031	-0.24414062	0	10.779760880000001	1.676000998	0.1447509784	0.12207031	0.18310547	0	-9.52604982	0.5778076080000001	2.983544928	-0.12207031	0.30517578	-0.12207031	-0.2392578076	10.459154860000002	2.0659912140000003	-0.12207031	0.061035156	-0.18310547	2.3614746400000004	9.605004892	-1.3171142180000002	0.18310547	0	-1.2817383	1549640373.663
-8.55466304	-1.5707275360000001	-3.98723143	0.5493164	0.5493164	0.36621094	9.644482428000002	-0.5036376800000001	-1.355395468	-0.061035156	-0.12207031	0	11.111133180000001	1.9284179320000001	0.16628417539999998	-0.4272461	-0.12207031	-0.61035156	-9.8251223	1.031201178	2.981152356	0	-0.4272461	-0.30517578	-0.5502929712000001	10.4459964	2.1485351440000002	-0.12207031	0.061035156	-0.18310547	2.3351562500000003	9.82751448	-0.910375998	-0.12207031	0.30517578	-1.159668	1549640373.703
-8.769995108000002	-1.168774411	-4.76481929	1.3427734	0.061035156	0.061035156	9.746167032	-0.7716064300000001	-1.258496106	-0.30517578	-0.36621094	0.18310547	11.2044429	2.051635782	0.2512207068	-0.4272461	-0.12207031	-0.36621094	-9.319091754	0.88645018	3.210839856	0.24414062	1.0986328	-0.4272461	-1.0515380890000001	9.81435504	2.153320288	0.061035156	-0.18310547	-0.4272461	2.0301025360000002	9.478198380000002	-1.4989501800000002	-0.061035156	-0.4272461	-0.8544922	1549640373.743
-8.5666259	-0.878076178	-4.649975540000001	0.7324219	-1.0375977	-0.061035156	9.705493210000002	-0.794335962	-0.849365216	-0.36621094	-0.30517578	0.30517578	10.73310504	1.8542480040000002	0.3505126800000001	-0.4272461	-0.12207031	-0.36621094	-8.7030027	0.9785644568000001	2.805297824	0.36621094	-0.30517578	-0.4272461	-1.0144531250000002	9.262865920000001	2.082739218	-0.30517578	-0.7324219	-0.36621094	1.9020996400000003	9.70429712	-1.605419928	-0.061035156	-1.0986328	-1.159668	1549640373.782
-8.30463858	-1.2082519568	-4.16308606	1.0375977	0.61035156	0.18310547	9.67558606	-0.5562744110000001	-0.8218505890000001	-0.4272461	-0.12207031	0.12207031	10.24023462	1.5372314300000003	0.38999023560000007	-0.5493164	0.12207031	-0.24414062	-8.60371106	0.909179712	2.665332068	0.61035156	0.12207031	-0.48828125	-0.6663330072	9.19467752	1.9966064300000002	-0.30517578	-0.7324219	-0.36621094	2.14973143	9.413598740000001	-1.644897464	0.12207031	-1.4038086	-1.3427734	1549640373.822
-8.972167932000001	-1.3015625000000002	-4.598535144	1.6479492	0.30517578	0.61035156	9.547582968	-0.2524169928	-1.0072753600000002	-0.61035156	0	-0.061035156	10.3622554	1.459472644	0.17585449280000004	-0.91552734	0	-0.30517578	-8.705395468	1.081445288	2.7311278960000003	0.79345703	0.12207031	-0.5493164	-0.643603534	9.27602536	1.8386962860000002	-0.18310547	-0.61035156	-0.18310547	2.57680661	9.24492212	-1.2309814300000002	0.24414062	-0.7324219	-1.0986328	1549640373.862
-8.99609375	-1.03359375	-4.781567392	1.2817383	-0.30517578	0.7324219	9.5104982	-0.1208251996	-1.252514676	-0.8544922	0.061035156	0.061035156	10.64816942	1.6365234620000002	0.3517089856000001	-0.91552734	0	-0.30517578	-8.652759080000001	1.3266846040000002	2.787353534	1.159668	-0.12207031	-0.61035156	-0.909179712	9.394457968000001	1.656860324	-0.18310547	-0.8544922	-0.061035156	2.600732428	9.290380890000002	-1.2321777160000003	0.12207031	-0.5493164	-0.8544922	1549640373.902
-8.55585962	-0.931909146	-4.628442392	1.5869141	0.18310547	0.61035156	9.56672374	-0.19140625	-1.156811502	-1.0375977	0.061035156	0.12207031	10.768994600000001	1.81357428	0.3971679712	-1.5258789	-0.18310547	-0.24414062	-8.725732428	1.24294429	3.0050780759999998	1.4038086	-0.36621094	-0.7324219	-0.793139676	9.614575180000001	1.7896484620000002	-0.18310547	-0.8544922	-0.061035156	2.390185504	9.5619384	-1.1556152160000002	-0.18310547	-0.8544922	-0.6713867	1549640373.942
-8.584570288	-0.7225586060000001	-4.82702626	1.7089844	0.4272461	0.4272461	9.640893570000001	-0.343334964	-0.8840576080000001	-1.2207031	0.061035156	0.12207031	10.79172374	1.6185790740000001	0.287109375	-1.5258789	-0.18310547	-0.24414062	-8.936279254	0.8194580072000001	3.3831054320000007	1.4038086	-0.36621094	-0.7324219	-0.12202148560000001	9.74257788	2.296875	0.12207031	-1.5258789	-0.48828125	2.469140576	9.542798020000001	-1.3039550720000002	-0.7324219	-1.0375977	-0.48828125	1549640373.982
-8.6348143	-0.729736322	-5.193090560000001	1.3427734	0.18310547	0.30517578	9.67438948	-0.4067382788	-0.925927716	-1.4038086	0.12207031	0.12207031	10.605102340000002	1.1209228240000002	0.5144042932	-1.5258789	-0.36621094	-0.18310547	-8.980542032	0.44621582460000003	3.6080077880000005	1.2207031	0	-0.6713867	0.3158203076	9.65405252	2.433251996	0.12207031	-1.4038086	-0.61035156	2.27294928	9.4255616	-1.58149411	-0.61035156	-0.9765625	-0.24414062	1549640374.022
-9.040356430000001	-0.6101074280000001	-4.850952176000001	1.159668	-0.24414062	0.4272461	9.5619384	-0.54191893	-0.984545926	-1.4648438	0.12207031	0.12207031	10.563232820000001	0.773999002	0.569433606	-1.4038086	-0.18310547	-0.48828125	-9.10495607	0.5024413940000001	3.514697284	1.159668	-0.18310547	-0.5493164	0.5191894568000001	9.6552491	2.436840854	0.12207031	-1.4038086	-0.61035156	2.121020468	9.5451902	-1.6078125	-0.8544922	-0.79345703	-0.24414062	1549640374.062
-9.045141574	-0.3612792932	-4.471728534	0.6713867	-0.061035156	0.36621094	9.49375	-0.6304443390000001	-1.1352783540000002	-1.4648438	0.12207031	0.24414062	10.86469748	0.80988768	0.49885253600000007	-1.4038086	-0.18310547	-0.48828125	-9.206640380000001	0.324194339	3.6391114200000003	1.2817383	0.24414062	-0.48828125	0.47971191100000005	9.82751448	2.5588623200000002	0	-1.159668	-0.5493164	2.7371094240000002	9.438720746000001	-1.42836911	-1.0986328	-0.30517578	0.061035156	1549640374.102
-9.101367212000001	-0.47851562500000006	-4.377221646000001	0.5493164	0	0.12207031	9.485375900000001	-0.800317392	-1.1017822480000001	-1.4038086	0.18310547	0.4272461	11.327661240000001	1.0670898560000002	0.45698242800000005	-1.4038086	-0.24414062	-0.61035156	-9.354980432000001	-0.06459961060000001	3.6833741	1.0986328	0.12207031	-0.5493164	0.24045410340000004	10.034472840000001	2.7825683900000002	0.24414062	-1.159668	-0.61035156	2.575610324	9.6552491	-1.221411142	-1.4038086	-0.4272461	0.18310547	1549640374.142
-9.19348143	-0.5802001800000001	-4.145141574	0.61035156	-0.30517578	0	9.555957068	-0.910375998	-0.7991211060000001	-1.159668	0	0.61035156	11.327661240000001	1.0670898560000002	0.45698242800000005	-1.4038086	-0.4272461	-0.5493164	-9.21501448	-0.45100097840000003	3.5541748200000005	0.8544922	0.48828125	-0.5493164	0.24045410340000004	10.034472840000001	2.7825683900000002	0.24414062	-1.159668	-0.61035156	2.3937744600000004	9.61936052	-1.108959964	-1.4038086	-0.61035156	0.061035156	1549640374.182
-9.159985520000001	-0.8134765380000001	-3.813769568	0.48828125	-0.4272461	-0.061035156	9.77368161	-0.9570312500000001	-1.0551269568000001	-0.9765625	-0.12207031	0.5493164	11.540600540000002	1.252514676	0.37683107	-1.0375977	-0.30517578	-0.36621094	-9.12888179	-0.5813964856000001	3.3807128600000005	0.5493164	0.18310547	-0.4272461	0.09211425720000001	10.004565200000002	3.124707068	0.24414062	-1.159668	-0.6713867	2.2657714660000003	9.753344748	-0.3995605432	-1.3427734	0.061035156	0.24414062	1549640374.222
-9.230566394	-1.0240234620000002	-3.6702148560000003	0.61035156	-0.36621094	0	9.9949955	-1.0072753600000002	-1.302758786	-0.79345703	0.18310547	0.4272461	11.184106920000001	1.2537109620000002	1.0587158540000001	-0.79345703	0	-0.30517578	-9.05231929	-0.5335449280000001	3.1952880400000003	0.48828125	0.30517578	-0.4272461	-0.03588867212	9.548779254000001	3.134277356	-0.12207031	-0.7324219	-0.61035156	1.7071045320000002	9.759326080000001	-0.660351538	-1.2207031	-0.12207031	-0.12207031	1549640374.262
-9.317895468000001	-0.8948242212000002	-3.5553711060000004	0.6713867	-0.6713867	-0.061035156	9.917236420000002	-0.9055908540000002	-1.4235839660000003	-0.79345703	-0.12207031	0.12207031	11.184106920000001	1.2537109620000002	1.0587158540000001	-0.79345703	0	-0.30517578	-9.051123200000001	-0.5837890576	3.1378662140000007	0.36621094	0.36621094	-0.36621094	-0.265576178	9.407617212	3.1498290740000003	-0.12207031	-0.7324219	-0.61035156	1.73701178	9.668408246	-0.3541015576	-0.8544922	0.061035156	-0.18310547	1549640374.302
-9.30832518	-0.573022464	-3.152221646	0.5493164	-0.5493164	-0.12207031	9.77248552	-0.7440917932000001	-1.8781738220000002	-0.8544922	-0.061035156	-0.061035156	10.75104982	1.5025390379999999	1.27763678	-0.79345703	0	-0.30517578	-8.96977536	-0.571826178	3.051733426	0.48828125	0.36621094	-0.30517578	-0.44143066100000006	9.241332968	3.289794928	-0.18310547	-0.61035156	-0.4272461	2.3495117800000003	9.697119110000001	0.44980469240000004	-0.91552734	0	0.12207031	1549640374.342
-9.412402160000001	-0.25480957460000003	-2.8471679320000005	0.4272461	-0.48828125	-0.12207031	9.567919928000002	-0.6328369110000001	-1.818359424	-0.8544922	0.24414062	0	10.58476538	1.5910644960000002	1.4211913940000003	-0.8544922	0.061035156	-0.12207031	-9.011645468000001	-0.849365216	3.075659146	0.5493164	0.4272461	-0.30517578	-0.5658447284000001	9.307128894	3.619970746	-0.061035156	-0.48828125	-0.30517578	2.72036142	9.521264480000001	0.9211425720000002	-0.91552734	0.061035156	0.5493164	1549640374.382
-9.613378894	-0.0980957068	-2.6497802520000002	0.24414062	0.12207031	-0.12207031	9.485375900000001	-0.6304443390000001	-1.6532714660000003	-0.61035156	0	0.061035156	10.614673020000001	1.56354982	1.431957968	-0.5493164	-0.12207031	-0.24414062	-8.96977536	-1.2895996400000003	2.9907226440000003	0.48828125	0.18310547	-0.30517578	-0.5096191394	9.505712860000001	3.9728759000000005	-0.061035156	-0.48828125	-0.30517578	2.233471646	9.612182608000001	1.191503894	-0.8544922	-0.30517578	0.6713867	1549640374.422
-9.85622554	-0.2237060504	-2.9321045320000003	0	-0.36621094	-0.30517578	9.636108426000002	-0.647192392	-1.77290036	-0.5493164	-0.12207031	0.12207031	10.71516124	1.4750244600000002	1.542016574	-0.5493164	-0.12207031	-0.24414062	-9.069067392000001	-1.6245605040000002	3.178540036	0.24414062	0.12207031	-0.24414062	-0.33256836060000006	9.603808606000001	4.181030252	0	-0.18310547	-0.24414062	1.85544429	9.615771760000001	1.0120605432	-0.9765625	-0.5493164	0.30517578	1549640374.462
-9.52485324	-0.5120117212	-2.6103027160000005	-0.061035156	-0.4272461	-0.30517578	9.85502896	-0.6711181610000001	-1.923632788	-0.4272461	-0.061035156	0.12207031	10.71516124	1.4750244600000002	1.542016574	-0.36621094	-0.12207031	-0.36621094	-9.077441394000001	-1.6748047120000003	3.3173096040000005	0.061035156	-0.061035156	-0.18310547	-0.33256836060000006	9.603808606000001	4.181030252	0	-0.18310547	-0.24414062	1.676000998	9.756933606	0.9725830072	-0.5493164	-0.48828125	-0.12207031	1549640374.502
-9.33464357	-0.6962402160000001	-2.7251464660000004	0.18310547	0.24414062	-0.36621094	9.91364766	-0.800317392	-2.042065396	-0.24414062	-0.12207031	0.061035156	10.9735598	1.3063476440000001	1.833911142	0.061035156	0.061035156	-0.30517578	-9.1276857	-1.600634784	3.402246106	-0.12207031	0.061035156	-0.12207031	-0.12202148560000001	9.49973143	4.031494110000001	-0.061035156	-0.061035156	-0.30517578	1.297973642	9.67438948	0.669921875	0.061035156	-0.91552734	-0.5493164	1549640374.542
-9.398047120000001	-0.7381103240000001	-2.9943116	0	-0.24414062	-0.4272461	9.777270468000001	-0.718969748	-2.018139676	-0.061035156	-0.24414062	0	11.01901808	1.300366214	1.7884521760000003	0.061035156	0.061035156	-0.30517578	-9.1276857	-1.2417480040000002	3.39506839	-0.18310547	0.36621094	0	-0.21533202880000002	9.329858426000001	3.71926268	-0.18310547	0.12207031	-0.24414062	1.4750244600000002	9.63969748	0.6830810700000001	0.48828125	-0.9765625	-0.8544922	1549640374.582
-9.35976538	-0.8649169928000001	-3.0959961060000003	0.061035156	0	-0.24414062	9.52963858	-0.4761230432	-1.8638183900000003	0.061035156	-0.18310547	0	10.9137455	1.35180661	1.5396240020000003	0.061035156	0	-0.18310547	-9.04633786	-0.9283202880000001	3.202465854	-0.18310547	0.12207031	0	-0.41511232	9.303539840000001	3.3986572480000006	-0.18310547	0.12207031	-0.12207031	2.121020468	9.610986420000001	1.3063476440000001	0.30517578	-0.18310547	-1.0375977	1549640374.622
-9.2556884	-0.8194580072000001	-3.202465854	0.061035156	0	-0.12207031	9.37890625	-0.28471679320000004	-1.8028076080000002	0	-0.18310547	0.061035156	10.78574182	1.4833984620000003	1.29558107	0	0	-0.061035156	-9.021215560000002	-0.6220702880000001	3.131884784	-0.061035156	0.36621094	-0.061035156	-0.5132080072	9.481787140000002	3.237158246	-0.18310547	0.12207031	-0.12207031	2.4619628600000003	9.60261232	0.716577176	0.4272461	-0.4272461	-0.9765625	1549640374.662
-9.247314300000001	-0.735717752	-3.3579834260000005	0.061035156	0.12207031	-0.061035156	9.4423098	-0.23566894960000004	-1.6365234620000002	0.061035156	-0.18310547	0.061035156	10.747461060000001	1.5527832460000002	1.2082519568	0	0	-0.061035156	-9.004467752000002	-0.4474121106000001	3.111547824	0	0.18310547	-0.061035156	-0.54191893	9.51169429	3.202465854	-0.12207031	0.12207031	-0.061035156	2.83879393	9.500927520000001	0.8625244110000001	0.79345703	-0.48828125	-0.61035156	1549640374.702
-9.284399460000001	-0.793139676	-3.446508786	0	-0.061035156	-0.061035156	9.65405252	-0.270361322	-1.5085204680000002	0.061035156	-0.18310547	0.061035156	10.650561600000001	1.5109130400000002	1.2285888580000002	0	0.061035156	-0.061035156	-8.985326980000002	-0.43186035340000006	3.12111821	0	0.18310547	-0.12207031	-0.47971191100000005	9.505712860000001	3.1593994600000004	-0.12207031	0.12207031	-0.061035156	2.795727536	9.58347194	0.8134765380000001	0.24414062	-0.4272461	-0.36621094	1549640374.742
-9.35378444	-0.8146728240000001	-3.466845746	-0.061035156	-0.24414062	-0.061035156	9.759326080000001	-0.29069824280000006	-1.38410643	0.061035156	-0.18310547	0.061035156	10.62304712	1.3446288940000002	1.18671875	0	0.061035156	-0.18310547	-9.00805661	-0.40075683900000003	3.1414550720000003	0	0.18310547	-0.12207031	-0.2560058606	9.521264480000001	3.1737548920000003	-0.12207031	0.12207031	-0.061035156	2.7311278960000003	9.475805710000001	0.773999002	0.12207031	-0.12207031	-0.12207031	1549640374.782
-9.35378444	-1.0515380890000001	-3.593652356	-0.061035156	-0.5493164	-0.18310547	9.743774460000001	-0.24763183900000002	-1.418798822	0	-0.061035156	0.061035156	10.547681200000001	1.119726538	1.23696286	0	0.061035156	-0.18310547	-9.10734874	-0.37683107	3.2275878600000003	0	0.24414062	-0.12207031	-0.026318359620000002	9.57150908	3.160595746	-0.12207031	0.30517578	-0.12207031	2.424877896	9.58347194	0.45578614200000006	0.061035156	0	0	1549640374.822
-9.226977340000001	-1.2549072479999999	-3.5721191100000005	0	-0.5493164	-0.24414062	9.63371556	-0.2129394568	-1.38410643	0	0.36621094	0.061035156	10.4041259	0.8924316100000002	1.1675781250000001	0	0.12207031	-0.30517578	-9.261669928000002	-0.36367187500000003	3.3508057100000004	-0.061035156	0.30517578	-0.18310547	0.2428466754	9.558349640000001	3.1761474640000005	-0.12207031	0.36621094	-0.12207031	2.1138427520000005	9.67080072	0.1878173822	0	-0.061035156	0	1549640374.862
-9.195874100000001	-1.2668701080000002	-3.4788086060000003	0	-0.7324219	-0.36621094	9.637304712	-0.1447509784	-1.239355432	0.18310547	2.0141602	0.4272461	10.4041259	0.8924316100000002	1.1675781250000001	-0.061035156	0.30517578	-0.48828125	-9.37890625	-0.3911865216	3.3986572480000006	-0.061035156	0.5493164	-0.18310547	0.2428466754	9.558349640000001	3.1761474640000005	-0.12207031	0.36621094	-0.12207031	2.222705072	9.612182608000001	0.3600830072	-0.061035156	0.12207031	0.18310547	1549640374.902
-9.159985520000001	-1.1245117212000002	-3.3053466460000003	0.12207031	-0.30517578	-0.61035156	9.124096940000001	0.1387695288	-0.885253894	0.18310547	2.0141602	0.4272461	9.91364766	0.573022464	1.2202148560000001	-0.12207031	0.79345703	-0.7324219	-9.496142572	-0.35649413939999997	3.39506839	-0.12207031	1.0986328	-0.12207031	0.5670410144	9.366943390000001	3.2479248200000006	-0.061035156	0.7324219	-0.18310547	2.2382567900000003	9.66242662	0.43664550720000006	-0.18310547	0.12207031	0.4272461	1549640374.942
-9.362158246000002	-1.0946044928	-3.5158935700000002	0.12207031	-0.4272461	-0.9765625	7.94934056	0.5969482428	-0.27993163940000004	0.6713867	4.5776367	1.2817383	8.14672824	0.3529052716	1.211840854	-0.061035156	1.5869141	-1.2207031	-9.471020468	-0.3517089856000001	3.1893066100000005	-0.18310547	1.4648438	-0.061035156	0.9115722840000001	8.959009080000001	3.131884784	0.24414062	1.7089844	0.36621094	2.2083496400000002	9.578686600000001	0.32060547120000005	-0.12207031	0.36621094	0.61035156	1549640374.982
-9.304736420000001	-1.272851538	-3.4680420320000005	-0.12207031	-0.7324219	-1.2207031	6.93608426	0.693847644	0.0765625	0.48828125	3.479004	2.0751953	8.01274411	0.9797607428000001	1.252514676	0.24414062	1.7089844	-2.5634766	-9.5021241	-0.44143066100000006	3.0959961060000003	-0.18310547	1.7089844	0	0.8816650360000001	9.05231929	3.064892572	0.24414062	1.7089844	0.36621094	1.905688498	9.862207460000002	0.11484375000000001	-0.18310547	0.4272461	0.61035156	1549640375.022
-9.08342302	-1.437939496	-3.1390625	0.061035156	-0.36621094	-1.4038086	6.955224640000001	0.09450683900000001	0.44143066100000006	0.061035156	2.0141602	2.9907227	7.990014480000001	1.79323732	1.5025390379999999	0.24414062	1.7089844	-2.5634766	-9.53442392	-0.45937500000000003	3.07805162	-0.30517578	2.5024414	0.061035156	0.8242431610000001	8.9661866	2.8639160340000003	1.0375977	2.9907227	0.30517578	2.00856929	9.746167032	0.11604003600000001	-0.061035156	0.48828125	0.5493164	1549640375.062
-9.089404254	-1.4391357820000001	-3.1534179320000004	0.18310547	-0.24414062	-1.4648438	7.5198732	-0.762036142	0.38640135800000003	-0.18310547	0.91552734	3.4179688	9.02839357	2.633032248	1.720263678	0.24414062	0.48828125	-3.4179688	-9.441113220000002	-0.3995605432	2.652172824	-0.36621094	2.8076172	0.061035156	0.439038089	8.96140126	2.777783246	0.91552734	3.1738281	0.18310547	2.4404297120000003	9.60141574	0.37683107	0.061035156	0.61035156	0.7324219	1549640375.102
-9.180322480000001	-1.46665036	-3.161792032	0.18310547	-0.24414062	-1.5258789	8.181420926000001	-1.412817392	0.7967285340000001	-0.4272461	0.4272461	3.6621094	9.02839357	2.633032248	1.720263678	0.12207031	0.061035156	-3.6010742	-9.406420926000001	-0.4294677716	2.159301718	-0.4272461	3.112793	0.18310547	0.439038089	8.96140126	2.777783246	0.91552734	3.1738281	0.18310547	2.6198730040000004	9.666015380000001	0.31223143000000003	-0.061035156	1.0375977	0.79345703	1549640375.141
-9.209033246	-1.5109130400000002	-3.1354737400000006	0.12207031	-0.12207031	-1.4648438	8.539111420000001	-2.2645751800000005	1.02163089	-0.6713867	-0.36621094	3.7841797	9.563134980000001	3.484790036	2.141357428	0.061035156	0.24414062	-3.6010742	-9.3322509	-0.42109375000000004	1.5958496400000002	-0.4272461	3.2348633	0.18310547	-0.46774902160000004	9.217407248	2.20236821	1.159668	3.0517578	0.18310547	2.7502685700000002	9.614575180000001	0.24763183900000002	-0.24414062	0.9765625	0.79345703	1549640375.182
-9.18630342	-1.61977536	-3.158203076	-0.061035156	-0.36621094	-1.5258789	8.37163089	-2.7885498200000005	0.84816893	-0.18310547	-0.79345703	3.6621094	9.563134980000001	3.484790036	2.141357428	0.061035156	0.24414062	-3.6010742	-9.297558606	-0.41870117800000006	0.965405252	-0.4272461	2.9907227	0.24414062	-0.7524658540000001	9.49255342	2.12341304	1.0986328	2.5024414	0.36621094	2.8651123200000006	9.548779254000001	0.308642572	-0.061035156	0.24414062	0.7324219	1549640375.221
-9.098974640000002	-1.94636232	-2.9572264400000003	-0.061035156	-0.48828125	-1.5258789	8.577392572	-3.3914795320000004	0.8218505890000001	-0.18310547	-0.79345703	3.6621094	9.563134980000001	3.484790036	2.141357428	0.061035156	0.24414062	-3.6010742	-9.24611821	-0.37204589660000004	0.3935791034	-0.4272461	2.9296875	0.24414062	-0.7524658540000001	9.49255342	2.12341304	1.0986328	2.5024414	0.36621094	3.075659146	9.49375	0.23686523560000003	-0.18310547	0.5493164	0.7324219	1549640375.261
-8.972167932000001	-2.25261232	-2.7706054320000004	0.24414062	-0.36621094	-1.2817383	8.62763678	-4.591357428	1.2321777160000003	-0.24414062	0.061035156	3.6621094	9.563134980000001	3.484790036	2.141357428	0.061035156	0.24414062	-3.6010742	-9.25090306	-0.16389160340000003	-0.052636719240000004	-0.30517578	2.746582	0.18310547	-1.350610324	9.62893071	1.8052001800000002	0.8544922	1.6479492	0.30517578	3.4835937500000003	9.211425720000001	0.5120117212	0	0.6713867	0.61035156	1549640375.302
-9.077441394000001	-2.50622554	-2.810082968	0.24414062	-0.18310547	-1.159668	8.443408246	-5.386889480000001	1.58388678	0.061035156	-2.5634766	3.7231445	9.563134980000001	3.484790036	2.141357428	0.061035156	0.24414062	-3.6010742	-9.25090306	-0.16389160340000003	-0.052636719240000004	-0.30517578	2.746582	0.18310547	-1.3242920320000002	9.79880342	1.5145019960000001	0.61035156	1.4038086	0.24414062	3.958520468	9.130077880000002	0.48569336060000007	0.061035156	0.18310547	0.6713867	1549640375.341
-9.192285340000002	-2.8423827880000005	-2.8651123200000006	0.4272461	-0.24414062	-1.0986328	8.789135880000002	-6.288891574	0.9606201080000001	0.5493164	-1.7700195	3.4179688	9.563134980000001	3.484790036	2.141357428	0.061035156	0.24414062	-3.6010742	-9.25090306	-0.16389160340000003	-0.052636719240000004	-0.30517578	2.746582	0.18310547	-1.312329074	10.11342752	1.332666034	0.61035156	1.4038086	0.24414062	3.599633786	9.22458516	0.35529785340000003	-0.30517578	0.18310547	0.79345703	1549640375.381
-9.3322509	-3.007470746	-2.8136719240000003	0.48828125	-0.061035156	-0.8544922	8.299853240000001	-7.073657248	0.6902587860000001	0.5493164	-1.159668	2.9907227	9.563134980000001	3.484790036	2.141357428	0.061035156	0.24414062	-3.6010742	-9.25090306	-0.16389160340000003	-0.052636719240000004	-0.30517578	2.746582	0.18310547	-1.2285888580000002	10.413696580000002	1.2321777160000003	0.5493164	1.2817383	0.30517578	3.6462889400000003	9.247314300000001	0.36367187500000003	-0.061035156	0	0.8544922	1549640375.421
-9.484179712000001	-3.116332968	-2.9225341460000003	0.30517578	-0.24414062	-0.7324219	7.81057158	-7.655053420000001	0.6555663939999999	0.30517578	-1.3427734	2.4414062	9.650463760000001	4.19897464	2.1305908540000003	0	-1.159668	-3.7231445	-9.25090306	-0.16389160340000003	-0.052636719240000004	-0.30517578	2.746582	0.18310547	-1.43076178	10.600317000000002	1.1352783540000002	0.61035156	0.79345703	0.12207031	3.6355224640000006	9.478198380000002	0.6232665740000001	-0.30517578	0.18310547	0.6713867	1549640375.461
-9.248510880000001	-3.22160643	-2.8483641200000003	0.061035156	-0.36621094	-0.7324219	7.699316394	-8.068969748	0.659155252	0.48828125	-0.9765625	2.0141602	9.650463760000001	4.19897464	2.1305908540000003	0	-1.159668	-3.7231445	-9.697119110000001	-0.2033691394	-2.5181884000000005	0	1.4648438	0.18310547	-1.4367432100000002	10.67807608	1.076660144	0.61035156	0.79345703	0.12207031	3.2682617800000004	9.48896466	0.45339357	-0.12207031	0	0.4272461	1549640375.501
-9.1276857	-3.3866942900000003	-2.6306396760000004	-0.061035156	-0.5493164	-0.7324219	7.899096940000001	-8.1323732	0.4426269568000001	0.12207031	-0.91552734	1.4038086	8.920727340000001	8.250805710000002	1.9954101440000003	0.12207031	-0.61035156	-1.5258789	-9.58825679	-0.132788089	-2.8579346040000004	-0.061035156	0.9765625	0.12207031	-1.2453369600000002	10.52136232	0.9462646760000001	0.4272461	0.5493164	-0.061035156	3.3292724640000007	9.410009980000002	0.4294677716	0.12207031	0.18310547	0.12207031	1549640375.541
-8.999682608	-3.58288588	-2.5098144959999997	-0.061035156	-0.5493164	-0.6713867	7.828515380000001	-7.7399900200000005	0.5072265576	-0.24414062	-0.30517578	0.6713867	8.720947480000001	8.141943390000002	2.21433107	-0.24414062	-0.8544922	-1.4038086	-9.558349640000001	-0.06459961060000001	-2.9093750000000003	0	0.7324219	0.061035156	-1.0874267572	10.381396760000001	1.0742675720000001	0.30517578	0.12207031	-0.18310547	3.4010498200000003	9.35378444	0.5873779254	0	0.36621094	0	1549640375.581
-8.848950180000001	-3.77189946	-2.42368161	0	-0.48828125	-0.5493164	7.309326080000001	-7.306933606	0.03947753894	-0.30517578	-0.18310547	0.48828125	8.710180710000001	7.86560054	2.0253173920000003	-0.061035156	-0.48828125	-1.159668	-9.38967302	-0.07416992212000001	-3.063696286	-0.12207031	0.5493164	0	-0.9989013580000001	10.11940944	1.0479492212000001	0.30517578	0.12207031	-0.18310547	3.410620108	9.35976538	0.30505371400000003	-0.12207031	0.24414062	-0.24414062	1549640375.621
-8.649169928000001	-3.8388915740000003	-2.22629393	0.12207031	-0.18310547	-0.36621094	6.836792032000001	-6.883447480000001	0.00478515625	-0.24414062	-0.91552734	0.4272461	8.710180710000001	7.86560054	2.0253173920000003	-0.061035156	-0.48828125	-1.159668	-9.3322509	0.1315917932	-3.1139403960000003	0	0.6713867	-0.061035156	-0.9989013580000001	10.11940944	1.0479492212000001	0.12207031	0.18310547	-0.30517578	3.514697284	9.249707068000001	0.5060302716	0.24414062	0.24414062	-0.30517578	1549640375.661
-8.69582518	-3.8628173920000006	-2.201171924	0.18310547	0.061035156	-0.24414062	6.63461911	-6.763818390000001	-0.0837402356	-0.4272461	-0.30517578	0.36621094	8.263964660000001	7.600024460000001	1.9284179320000001	-0.18310547	-0.061035156	-0.8544922	-9.19348143	0.14714355040000002	-3.2407471040000004	0.12207031	0.4272461	-0.12207031	-1.0108642572	10.10505342	0.9402832068000001	0	0.12207031	-0.18310547	3.5792969240000003	9.28798822	0.7440917932000001	0.061035156	0.4272461	-0.30517578	1549640375.701
-8.82023912	-3.8484619600000003	-2.3208007200000003	0.18310547	-0.061035156	-0.18310547	6.269750900000001	-6.9839357	-0.153125	-0.5493164	-0.18310547	0.48828125	8.114428420000001	7.71247554	1.85544429	-0.18310547	-0.061035156	-0.8544922	-9.211425720000001	-0.062207030760000004	-3.23356929	0.18310547	0.24414062	-0.12207031	-1.0108642572	10.10505342	0.9402832068000001	-0.061035156	0	-0.061035156	3.5135009000000004	9.16835962	0.783569339	-0.061035156	0	-0.30517578	1549640375.741
-8.76879892	-3.7695067900000003	-2.25261232	0.061035156	-0.18310547	-0.12207031	6.02451178	-7.216015380000001	-0.10886230040000001	-0.36621094	-0.61035156	0.48828125	7.8847409200000005	7.71367212	1.7477783540000003	-0.18310547	0.061035156	-0.61035156	-9.254492212	-0.2428466754	-3.2407471040000004	0.12207031	0.24414062	-0.12207031	-0.879272464	9.86699182	1.114941394	-0.12207031	-0.061035156	-0.12207031	3.78027356	9.1875	0.7728027160000001	0	-0.30517578	-0.12207031	1549640375.781
-8.75922824	-3.785058606	-2.127001996	-0.061035156	-0.061035156	-0.061035156	6.04125998	-7.23515625	-0.2129394568	-0.36621094	-0.24414062	0.61035156	7.73759784	7.643090560000001	1.6688232820000002	0	0.18310547	-0.5493164	-9.231762680000001	-0.3289794928	-3.311328076	0.061035156	0.12207031	-0.12207031	-0.8720947480000001	9.883740020000001	1.1723632788	-0.12207031	0.12207031	-0.12207031	3.88674321	9.176733426	0.8194580072000001	0	-0.12207031	-0.061035156	1549640375.821
-8.87407248	-3.8484619600000003	-2.299267572	-0.24414062	-0.30517578	-0.12207031	6.087914840000001	-7.333251800000001	-0.31103514400000004	-0.18310547	-0.18310547	0.5493164	7.55336911	7.644287140000001	1.592260782	0.24414062	0.36621094	-0.61035156	-9.319091754	-0.339746106	-3.277832068	0	0.061035156	-0.061035156	-0.7883544928000001	9.80717752	1.1747558900000001	-0.18310547	0.12207031	0	3.794628894	9.14204074	0.702221646	-0.061035156	-0.061035156	0	1549640375.861
-8.668310700000001	-3.9573242800000004	-2.2645751800000005	-0.24414062	-0.24414062	-0.18310547	6.1333741	-7.3667482	-0.2560058606	-0.18310547	-0.12207031	0.4272461	7.344018570000001	7.743579074	1.6149902160000003	0.18310547	0.12207031	-0.5493164	-9.360961960000001	-0.36606445680000005	-3.2383545320000002	-0.12207031	0.061035156	-0.12207031	-0.6986327880000001	9.850244600000002	1.138867212	-0.18310547	0.18310547	-0.061035156	3.6391114200000003	9.230566394	0.6160888580000001	-0.12207031	0	0	1549640375.901
-8.61328125	-3.9716797120000003	-2.24064946	-0.12207031	-0.12207031	-0.061035156	6.572412140000001	-7.21481929	-0.2536132788	-0.30517578	0.061035156	0.18310547	7.47441394	7.78903804	1.65805661	-0.061035156	0.12207031	-0.4272461	-9.264062500000001	-0.15192871400000002	-3.3173096040000005	-0.18310547	0.12207031	-0.12207031	-0.7572509980000001	9.85622554	1.0802490020000002	-0.12207031	0.18310547	0	3.575707968	9.25090306	0.5897705072	0	0.12207031	0	1549640375.941
-8.560644568	-3.7527587860000002	-2.318408246	-0.12207031	-0.24414062	-0.12207031	6.690844748	-7.093994110000001	-0.4474121106000001	-0.36621094	0	-0.061035156	7.54858426	7.755542032000001	1.7645263580000001	-0.061035156	0.12207031	-0.4272461	-9.25090306	-0.05861816394	-3.3472167540000006	-0.18310547	-0.061035156	-0.12207031	-0.7572509980000001	9.85622554	1.0802490020000002	-0.18310547	0.18310547	-0.061035156	3.5015380400000002	9.265259080000002	0.5371337860000001	0	0.18310547	0.061035156	1549640375.981
-8.75922824	-3.6546630400000004	-2.7048096040000003	-0.48828125	-0.12207031	-0.061035156	6.36665036	-7.2231933900000005	-0.32658691100000004	-0.24414062	0.061035156	-0.061035156	7.604809800000001	7.9517334260000005	1.8662109620000003	0.30517578	0.24414062	-0.24414062	-9.24372554	-0.09331054320000001	-3.434545926	-0.24414062	-0.12207031	-0.12207031	-0.8565429712000001	10.039258180000001	0.9689941100000001	-0.24414062	0.18310547	-0.061035156	3.475219748	9.14802266	0.5455078076000001	-0.12207031	0.18310547	0	1549640376.021
-8.498437500000001	-4.2420410340000005	-3.1498290740000003	-0.6713867	-0.5493164	0	6.32717302	-7.50910643	-0.3146240216	-0.18310547	-0.18310547	-0.18310547	7.47561052	8.170654254	1.8195557100000002	0.36621094	0.36621094	-0.12207031	-9.124096940000001	0.00478515625	-3.47402356	-0.4272461	-0.061035156	-0.12207031	-0.955834964	10.17683058	0.784765625	-0.24414062	0.061035156	-0.24414062	3.9322021760000005	9.016430710000002	0.41152344240000005	0	0.91552734	0.18310547	1549640376.061
-8.14672824	-5.1751467600000005	-2.9644042540000006	0.36621094	-0.18310547	0.6713867	6.25180661	-7.89790036	-0.2942871106	-0.12207031	-0.18310547	-0.48828125	7.054516574	8.618066394000001	1.892529254	0.24414062	0.12207031	-0.24414062	-8.87407248	0.41511232	-3.5326415740000003	-0.24414062	-0.61035156	-0.18310547	-1.6748047120000003	10.297655760000001	0.38879393000000007	-0.18310547	-0.18310547	-0.30517578	4.008764676	9.145629892	0.32539062500000004	0.061035156	0.91552734	0	1549640376.101
-8.584570288	-4.90598143	-2.64738768	1.8310547	0.7324219	1.4648438	6.52336412	-8.126391574000001	-0.1303955072	0.24414062	0.18310547	-1.3427734	7.15978984	9.445898560000002	2.21433107	-0.61035156	0.6713867	0.24414062	-9.051123200000001	1.062304712	-3.34841304	0.18310547	-1.0986328	-0.061035156	-3.2527099640000006	10.639795320000001	-0.07416992212000001	-0.4272461	-1.0375977	-0.48828125	3.514697284	9.24611821	0.5861816394	-0.30517578	0.24414062	0.36621094	1549640376.141
-9.242529254	-3.7228514400000003	-2.834008786	1.4038086	0.36621094	1.2817383	6.723144568	-8.18620607	0.18303222840000002	0.8544922	1.5258789	-2.0141602	7.036572480000001	10.396948380000001	2.652172824	-1.2207031	1.0986328	0.91552734	-9.39326178	1.9487548920000002	-3.05053714	1.0986328	-1.7700195	0.18310547	-4.070971646	10.9819339	-0.07775878600000001	-0.9765625	-2.2583008	-0.6713867	2.9165527160000004	9.563134980000001	0.33854982	-0.91552734	-1.0375977	0.30517578	1549640376.181
-9.5451902	-3.6773925720000005	-2.8758788940000004	0.9765625	0.4272461	0.91552734	6.671704074	-8.176635880000001	0.10048827880000001	0.61035156	1.0375977	-2.746582	6.644189300000001	11.223584260000003	2.409326178	-1.2207031	0.4272461	1.5869141	-9.82751448	1.720263678	-2.6210692900000003	2.1972656	-2.0141602	-0.061035156	-3.63432608	11.260669420000001	0.439038089	-0.9765625	-4.272461	-0.91552734	3.39746106	9.522461060000001	0.270361322	-1.0375977	-1.7089844	0.061035156	1549640376.221
-10.073950180000002	-4.80310054	-2.7119873200000004	1.7700195	-0.61035156	1.0375977	7.44211412	-8.1838134	-0.80988768	0.18310547	2.5634766	-3.1738281	6.0795407400000006	11.546582460000002	2.00856929	-1.2207031	0.4272461	1.5869141	-10.19597194	0.7129882787999999	-2.13178714	2.4414062	-1.8310547	-0.30517578	-3.101977536	11.321679320000001	1.063500998	-1.0986328	-5.432129	-1.8310547	3.7252441100000007	9.62773462	0.5120117212	-1.0375977	-1.2817383	-0.12207031	1549640376.261
-9.69113768	-5.225390380000001	-1.6353271760000003	2.6855469	-0.36621094	1.7700195	9.048730432000001	-7.63710962	-2.3160155760000003	-1.4648438	3.9672852	-3.6010742	5.31870108	11.025	1.656860324	-0.18310547	0.7324219	1.5258789	-10.163672120000001	0.40554199280000003	-1.9511474640000002	2.9296875	-2.0141602	-0.24414062	-3.21203624	10.7522464	0.9366943390000001	-1.4648438	-4.8828125	-2.8076172	3.228784146	10.1660643	0.4139160144	-0.9765625	-0.9765625	-0.4272461	1549640376.301
-8.858520468	-4.431054712	-0.965405252	4.1503906	0.61035156	2.1362305	10.26296376	-6.872680710000001	-2.7227538940000002	-4.211426	3.479004	-4.699707	5.31870108	11.025	1.656860324	-0.18310547	0.7324219	1.5258789	-9.864599640000002	0.5598632788000001	-1.409228534	3.7231445	-2.2583008	-0.4272461	-3.21203624	10.7522464	0.9366943390000001	-1.4038086	-5.004883	-2.9907227	1.9200439300000003	10.630224640000002	0.73332518	-0.79345703	-2.1362305	-0.6713867	1549640376.341
-8.86928714	-3.60202626	-1.128100589	5.004883	1.4038086	1.8310547	7.70170926	-4.24682608	-1.9595214660000002	-7.6293945	2.5634766	-2.5634766	5.510107428000001	9.180322480000001	1.1699707068	-1.0986328	-1.8920898	-0.48828125	-9.459057608	-0.6328369110000001	-0.0825439496	5.493164	-3.0517578	-0.36621094	-3.5338378600000007	9.25209964	1.223803714	-0.061035156	-6.713867	-2.319336	2.0911132200000004	10.106250000000001	1.943969748	-1.5869141	-4.0283203	-1.4648438	1549640376.406
-8.935082968000001	-3.1893066100000005	-1.299169928	4.5776367	1.0986328	1.7700195	7.70170926	-4.24682608	-1.9595214660000002	-7.6293945	2.5634766	-2.5634766	6.030493210000001	8.138354532000001	0.8541503600000001	-1.5869141	-2.6245117	-0.7324219	-9.459057608	-0.6328369110000001	-0.0825439496	5.493164	-3.0517578	-0.36621094	-3.20366214	8.76401358	1.4929687500000002	-0.061035156	-6.713867	-2.319336	2.0911132200000004	10.106250000000001	1.943969748	-1.5869141	-4.0283203	-1.4648438	1549640376.421
-8.266357428000001	-3.2299804320000005	-0.7895507788	5.6152344	2.0141602	2.319336	6.808081070000001	-3.019433606	-1.7657226440000002	-7.9956055	2.0141602	-0.91552734	6.030493210000001	8.138354532000001	0.8541503600000001	-1.5869141	-2.6245117	-0.7324219	-9.241332968	-1.1125488220000002	0.8134765380000001	5.859375	-2.1362305	-0.48828125	-3.20366214	8.76401358	1.4929687500000002	0.061035156	-7.2631836	-2.1362305	1.9798584260000003	10.156494600000002	1.3075439300000002	-1.6479492	-5.065918	-1.2207031	1549640376.461
-7.878759980000001	-2.3997558900000002	-0.7476806610000001	5.92041	2.5024414	2.6855469	6.810473740000001	-2.390185504	-1.3649658540000003	-7.446289	1.5258789	0.36621094	6.750659440000001	6.989917032	0.657958966	-1.8920898	-3.0517578	-0.7324219	-8.66352536	-1.1580077880000001	1.21303714	6.225586	-2.0751953	-0.5493164	-2.027709964	7.955322480000001	1.387695288	0.24414062	-7.385254	-2.1362305	1.542016574	10.0380616	1.8159667540000002	-2.9296875	-7.8125	-0.61035156	1549640376.501
-7.921826080000001	-1.3649658540000003	-0.9869384980000001	5.6152344	2.5634766	2.380371	7.4947509000000005	-2.094702176	-0.976171875	-6.958008	0.91552734	1.2207031	6.500634980000001	6.4683351600000005	0.9055908540000002	-2.5024414	-3.6621094	-0.61035156	-8.467334260000001	-1.3972655760000001	1.5779052520000003	6.4697266	-2.2583008	-0.48828125	-2.027709964	7.955322480000001	1.387695288	0.36621094	-7.2021484	-2.1972656	2.406933606	9.07504892	2.4200927520000004	-4.4555664	-10.131836	-0.79345703	1549640376.541
-8.27353534	-0.8158691100000001	-1.2261962860000002	5.3710938	2.6855469	1.7700195	8.4135009	-1.8255371400000002	-0.6711181610000001	-6.4086914	2.0751953	0.9765625	6.12858876	6.150122300000001	0.9139648560000001	-2.5024414	-3.6621094	-0.61035156	-8.66352536	-2.054028354	2.3016601440000004	6.225586	-2.319336	-0.5493164	-1.358984424	8.17185054	2.021728534	0.7324219	-7.3242188	-2.319336	2.9775634	8.618066394000001	2.410522464	-4.4555664	-8.544922	-0.30517578	1549640376.581
-8.90996106	-0.660351538	-1.5180908540000002	4.699707	2.746582	1.6479492	9.3155027	-1.655664038	-0.7273437500000001	-5.6762695	3.479004	0.5493164	6.152514480000001	6.186010880000001	0.7512695288	-4.3945312	-4.8828125	-0.9765625	-8.798706070000001	-2.7993163940000003	2.777783246	5.7373047	-1.7700195	-0.6713867	-0.9869384980000001	8.58098143	2.61867662	1.4648438	-7.6904297	-2.1972656	2.42368161	8.409912140000001	1.83151857	-4.333496	-7.3242188	-0.12207031	1549640376.621
-9.213818390000002	-0.693847644	-1.6341308900000002	4.211426	2.8076172	1.7700195	9.69233426	-1.5898682100000001	-1.0048827880000002	-5.126953	3.7231445	0.12207031	6.518579074000001	6.191992212000001	0.869702176	-4.760742	-5.493164	-1.4038086	-8.881250000000001	-3.0971923920000006	3.0050780759999998	5.126953	-2.0751953	-0.79345703	-0.4294677716	8.851342752	3.1330810700000002	1.8920898	-7.507324	-2.1972656	1.8075927520000004	8.675488220000002	1.435546924	-4.4555664	-7.3242188	-0.061035156	1549640376.66
-9.48776857	-0.5120117212	-1.4558837860000002	4.272461	2.9296875	1.7700195	10.394556200000002	-1.74299321	-1.6927490020000002	-4.3945312	4.4555664	-0.48828125	7.20883786	6.312817392	0.846972644	-4.760742	-5.493164	-1.4038086	-9.145629892	-2.8627197480000004	3.5625489200000002	4.8217773	-1.7700195	-0.8544922	-0.04067382788	9.325073380000001	3.8616211060000003	2.1972656	-7.2631836	-2.1972656	2.7155760800000004	8.52595198	1.1245117212000002	-3.9672852	-8.361816	-0.061035156	1549640376.7
-10.34311502	-0.1435546875	-1.677197284	4.211426	2.6855469	1.4648438	10.682861420000002	-2.13776857	-2.5409179320000006	-4.3945312	4.4555664	-0.48828125	8.19816893	6.414501800000001	0.8744873200000001	-4.699707	-5.3100586	-1.5258789	-9.25209964	-2.551684604	3.9226317900000005	4.699707	-1.2207031	-0.91552734	-0.1399658246	9.746167032	4.269555710000001	1.8920898	-6.5307617	-2.1972656	3.791040036	8.09648462	0.9426757788	-2.8076172	-8.056641	0.30517578	1549640376.741
-11.12429164	0.417504892	-1.69633786	4.211426	1.6479492	1.5869141	10.416088760000001	-2.733520468	-3.228784146	-3.1738281	4.0893555	-1.7089844	8.84296875	6.48747554	1.1316894568000002	-3.9672852	-4.5776367	-1.5869141	-9.322680710000002	-2.418896466	4.373632788	4.5776367	-1.0375977	-0.8544922	-0.5861816394	9.7748777	4.380810504	1.4648438	-5.859375	-2.1972656	4.519580072	8.031884980000001	0.773999002	-1.953125	-7.6293945	0	1549640376.78
-11.28459514	0.49526367800000004	-1.7609375	2.5024414	2.8076172	1.2207031	9.600219748	-3.0397704680000004	-3.6773925720000005	-2.8076172	3.4179688	-1.7700195	9.057104532	6.56403804	1.2668701080000002	-3.9672852	-4.5776367	-1.5869141	-9.07983426	-2.5564697480000005	4.286303714000001	4.3945312	-0.4272461	-0.8544922	-0.976171875	9.926807100000001	4.462158246	1.2207031	-5.1879883	-1.953125	6.28530252	7.572509980000001	1.000097644	-0.7324219	-5.3100586	-0.24414062	1549640376.82
-12.25119658	-0.8242431610000001	-2.568432608	3.2348633	0.9765625	1.4038086	8.52714856	-3.00627446	-3.737207068	-2.8076172	2.746582	-1.4038086	9.01403804	6.727929712	1.293188498	-3.1738281	-3.6621094	-1.4648438	-9.38847644	-2.7012207459999997	4.527954074	4.1503906	-1.2817383	-1.3427734	-1.3482177520000003	10.5919429	4.289892572	1.2817383	-5.004883	-1.6479492	6.55207518	7.473217752000001	0.8661132788	-0.061035156	-3.1738281	-0.6713867	1549640376.86
-9.99021016	-1.240551718	-3.7120849640000007	3.8452148	0.61035156	2.6245117	7.590454074	-3.1641846040000003	-3.428564496	-2.9907227	2.5024414	-0.61035156	9.15878894	7.120312500000001	1.046752896	-2.9296875	-3.479004	-1.8310547	-9.418384080000001	-1.965502896	3.9034912140000007	3.90625	-0.5493164	-1.7089844	-1.6843750000000002	10.245019960000002	3.665429712	1.3427734	-4.760742	-1.2207031	6.127392572	8.021118210000001	0.4342529254	-0.24414062	-6.286621	-2.2583008	1549640376.9
-8.32617212	-2.027709964	-4.2791259	4.1503906	1.0986328	2.1972656	6.7004148400000005	-3.3376464660000003	-2.78496106	-3.2348633	2.8076172	0.4272461	9.15878894	7.120312500000001	1.046752896	-2.9296875	-3.479004	-1.8310547	-9.029589660000001	-0.5096191394	3.7276367800000005	3.90625	-0.6713867	-1.6479492	-1.6843750000000002	10.245019960000002	3.665429712	0.9765625	-4.211426	-1.0375977	10.27492662	8.85493161	0.515600589	1.7089844	-2.5024414	-1.2207031	1549640376.94
-7.84646016	-3.817358426	-5.055517572	3.9672852	0.30517578	1.8920898	6.2841064300000005	-3.714477536	-1.833911142	-3.6010742	3.540039	1.2817383	9.8179438	7.27702626	1.2022705072	-1.8310547	-2.319336	-0.91552734	-9.064282248	0.6711181610000001	3.1330810700000002	4.0283203	-1.5258789	-1.5869141	-2.050439496	9.709082068	1.2668701080000002	0.48828125	-3.9672852	-0.6713867	3.8807617800000003	9.95073282	2.239453076	1.2207031	-1.7700195	-1.2207031	1549640376.98
-8.32617212	-4.117626996	-5.127294928000001	4.9438477	1.2207031	2.746582	5.935986420000001	-4.591357428	-0.5514892572000001	-3.8452148	4.211426	1.8920898	9.273632788	7.3787110600000005	1.2082519568	-2.6855469	-2.1362305	-0.5493164	-10.3610598	0.8122802520000001	3.6355224640000006	4.1503906	-1.0986328	-1.6479492	-1.3829101440000002	10.073950180000002	1.1604003600000001	0.61035156	-4.333496	-0.4272461	1.885351538	9.65285643	-0.3732421924	0.6713867	-5.859375	-1.5869141	1549640377.02
-8.64558107	-2.409326178	-5.778076080000001	4.638672	0.5493164	2.380371	5.772094748	-6.12858876	0.2954833966	-3.7231445	4.211426	2.746582	9.273632788	7.3787110600000005	1.2082519568	-2.6855469	-2.1362305	-0.5493164	-10.71516124	0.6280517572	4.23964856	4.0893555	1.0375977	-1.7700195	-1.3829101440000002	10.073950180000002	1.1604003600000001	1.2207031	-4.211426	-0.61035156	1.297973642	10.05241664	-1.1041748200000001	0.91552734	-3.8452148	-0.7324219	1549640377.06
-8.38120108	-1.6999267180000002	-5.726635880000001	3.90625	-0.8544922	1.953125	5.733813400000001	-7.625146760000001	1.02163089	-3.7231445	2.746582	3.479004	9.49973143	7.622753894000001	-0.1208251996	-3.8452148	-3.4179688	-0.4272461	-9.020019568	0.7393066100000001	3.0828369600000003	4.0283203	1.0986328	-1.5869141	-1.9009033540000002	9.53442392	1.585082968	1.5258789	-3.0517578	-0.61035156	0.9438721040000001	10.58835414	-2.3578857820000003	0.5493164	-4.0283203	-1.4038086	1549640377.1
-7.78186052	-1.7059082460000001	-4.848559604	4.272461	-0.7324219	1.4648438	6.0376709260000005	-8.000781250000001	1.9104736420000001	-3.9672852	1.953125	3.6010742	9.376513580000001	7.143042032	-0.2763427716	-4.0893555	-3.7841797	-0.12207031	-8.42666034	0.515600589	2.9321045320000003	3.9672852	0.061035156	-1.6479492	-1.9009033540000002	9.53442392	1.585082968	0.6713867	-2.746582	-0.6713867	2.1293945680000004	9.630126800000001	-2.0372802520000004	1.2817383	-2.4414062	-1.5258789	1549640377.14
-7.665820288000001	-1.580297824	-4.309033246	5.1879883	1.0986328	1.2817383	6.197973740000001	-7.611987320000001	2.45358876	-3.479004	2.380371	2.9296875	9.376513580000001	7.143042032	-0.2763427716	-3.2958984	-3.2958984	0.8544922	-8.53073732	0.1854248004	3.0900146760000005	3.7841797	0.4272461	-1.7089844	-2.127001996	8.87407248	1.5934570680000002	0.5493164	-3.540039	-0.4272461	2.74069838	9.20305162	-1.268066394	0.91552734	-1.5869141	-0.9765625	1549640377.18
-8.52954074	-0.991723642	-4.85573732	5.065918	1.7089844	1.4648438	5.64528804	-7.157397660000001	2.3208007200000003	-2.319336	2.0141602	2.6245117	7.480395468	6.605908246000001	0.019140625	-2.8076172	-2.6855469	0.91552734	-8.674292032	0.1387695288	3.24194339	3.6621094	0.48828125	-1.6479492	-1.29558107	9.201855432	1.987036142	0.9765625	-3.2348633	-0.36621094	2.3351562500000003	9.44350589	-1.0886230432000001	0.30517578	-2.319336	-0.7324219	1549640377.22
-9.305932608	-0.47971191100000005	-5.77927266	4.1503906	0.4272461	1.2207031	5.1895018	-6.9671875000000005	1.8913329680000002	-1.5869141	0.7324219	3.112793	7.287792932	6.604711960000001	0.25959472840000003	-2.8686523	-2.6855469	0.61035156	-8.850146760000001	0.10288086060000001	3.53742662	3.7231445	0.7324219	-1.5869141	-1.617382788	9.515283246000001	2.0097655760000004	1.2207031	-2.5634766	-0.5493164	2.5397216460000003	9.273632788	-1.6472900360000002	0.30517578	-3.540039	-0.4272461	1549640377.26
-9.157592752000001	-0.7201660340000001	-5.506518570000001	3.7841797	-0.6713867	1.0375977	5.4718260800000005	-7.20883786	1.412817392	-1.5258789	0.24414062	3.6010742	7.287792932	6.604711960000001	0.25959472840000003	-2.8686523	-2.6855469	0.61035156	-8.866894568000001	0.07775878600000001	3.570922824	3.7841797	0.6713867	-1.5258789	-1.617382788	9.515283246000001	2.0097655760000004	1.4038086	-2.746582	-0.48828125	2.969189496	9.383691394000001	-2.1162353240000003	0.36621094	-3.4179688	-0.4272461	1549640377.3
-8.47451178	-0.6316406250000001	-4.66672374	4.4555664	0.12207031	1.4648438	6.19558107	-7.793823380000001	1.2537109620000002	-1.7089844	1.2817383	3.7231445	7.59763179	6.8308107	0.42587889400000006	-2.8686523	-2.8686523	0.18310547	-8.834594748	0.07536621106000001	3.4728271760000005	3.90625	0.7324219	-1.4038086	-1.642504892	9.88613318	2.0169433900000002	1.2817383	-2.9907227	-0.36621094	2.802905252	9.48776857	-2.359082068	0.18310547	-3.2958984	-0.5493164	1549640377.34
-8.37641574	-0.3756347644	-4.341332968000001	4.638672	1.7089844	1.5258789	6.7123777	-8.31660144	1.3230957460000001	-1.7700195	2.4414062	3.2958984	7.90148912	6.878662140000001	0.7393066100000001	-2.5634766	-3.0517578	-0.18310547	-8.368042032	0.0478515625	3.257495108	3.9672852	0.6713867	-1.3427734	-1.642504892	9.88613318	2.0169433900000002	0.91552734	-3.0517578	-0.5493164	3.3603759000000006	9.20544429	-1.7513672120000003	-0.4272461	-2.6855469	-0.12207031	1549640377.38
-8.77836911	-0.12202148560000001	-5.010058606	4.0893555	0.12207031	1.4038086	6.9384764400000005	-8.274731430000001	1.35419928	-1.5258789	2.4414062	2.319336	7.954125900000001	6.867895468	1.1508300720000002	-2.2583008	-2.5634766	-0.48828125	-8.174243210000002	0.0729736322	2.9620117800000005	3.8452148	-0.30517578	-1.2207031	-1.933203076	9.27004393	1.550390576	0.6713867	-3.1738281	-0.5493164	2.7610351440000005	9.31191394	-2.0564209260000004	-0.91552734	-2.8686523	-0.061035156	1549640377.42
-8.54748552	0.0035888672120000004	-4.513598740000001	3.3569336	0.061035156	1.2817383	7.01503894	-7.919433606	1.4618652160000003	-1.4038086	2.2583008	1.2207031	7.455273560000001	6.888232428000001	1.335058606	-2.6855469	-2.5024414	-0.6713867	-8.451782248	-0.4067382788	3.1127441100000004	3.7841797	0	-1.159668	-1.4810058900000003	9.475805710000001	1.717871106	0.4272461	-4.1503906	-0.61035156	2.304052716	9.081030252000001	-2.13178714	-0.91552734	-3.1738281	-0.30517578	1549640377.46
-8.55585962	-0.20935058900000003	-4.1786376800000005	3.540039	1.2207031	1.7700195	6.8989991	-7.450488220000001	1.4427246400000002	-1.2207031	2.5634766	0.24414062	7.0222167540000004	6.875073380000001	1.1855224640000002	-3.112793	-2.9907227	-1.0986328	-8.4900634	-0.611303714	2.9679932100000004	3.3569336	-0.061035156	-1.159668	-1.107763678	9.754540740000001	1.8434814300000002	0.61035156	-4.1503906	-0.79345703	2.0911132200000004	8.988915740000001	-1.96669928	-1.3427734	-2.8686523	-0.24414062	1549640377.5
-9.553564300000001	-0.44621582460000003	-4.82941893	2.6855469	0.91552734	1.5869141	6.645385880000001	-6.92172824	1.2034667932	-1.0375977	2.746582	-0.30517578	7.041357428000001	6.932495108000001	1.046752896	-3.112793	-2.9907227	-1.0986328	-8.78435054	-0.2033691394	2.9703858800000003	3.0517578	-0.9765625	-1.159668	-1.594653354	10.28210414	1.8279297120000002	0.5493164	-3.8452148	-1.0375977	2.410522464	9.023608426000001	-2.1102538940000004	-1.4038086	-2.9296875	-0.30517578	1549640377.54
-10.601513579999999	-1.5587646760000002	-4.3245849640000005	1.8920898	-1.159668	1.3427734	6.8870362400000005	-7.012646760000001	0.7500732428000001	-0.9765625	2.9907227	-0.8544922	7.19567842	7.5114991	0.9486572480000001	-3.2348633	-2.746582	-1.7089844	-9.615771760000001	-0.07775878600000001	3.5182862400000006	3.0517578	-0.7324219	-1.159668	-1.7417969240000002	10.9747554	1.9726807100000001	0.24414062	-3.90625	-0.79345703	3.7395996400000002	9.45666484	-1.258496106	-2.1972656	-2.8076172	-0.12207031	1549640377.58
-10.639795320000001	-2.3997558900000002	-3.3472167540000006	1.7700195	-0.30517578	0.8544922	7.524658246	-7.945751800000001	0.01076660144	-1.0375977	3.2958984	-1.3427734	7.393066394000001	8.51638179	0.898413089	-3.8452148	-3.3569336	-2.8076172	-10.839575180000002	-0.6029296924	3.899902356	3.479004	-0.9765625	-1.4648438	-1.8219482820000001	10.993896760000002	2.940478534	0.24414062	-4.333496	-0.6713867	5.361767572	9.67438948	0.22490234620000002	-3.0517578	-2.4414062	1.5869141	1549640377.62
-10.26176718	-1.9595214660000002	-2.6916503600000006	3.2958984	-0.8544922	0.9765625	7.82492662	-8.61926268	-0.9031982428000002	-1.2817383	3.0517578	-1.953125	7.2901857	9.152807608000002	0.69504393	-3.8452148	-3.3569336	-2.8076172	-10.57878444	-1.3864990020000003	3.5063233800000004	3.4179688	2.0751953	-1.5258789	-2.296875	9.8765625	3.3807128600000005	0.6713867	-3.7231445	-0.6713867	6.43842752	10.66611322	2.7861572480000003	-3.7841797	-2.319336	4.4555664	1549640377.66
-10.236645860000001	-1.179541034	-2.3387451080000004	3.2348633	-0.36621094	0.6713867	7.8620117800000004	-8.31899411	-1.355395468	-1.7700195	3.479004	-2.6855469	7.27463408	9.095385880000002	0.7476806610000001	-3.7841797	-4.9438477	-3.112793	-9.595434800000001	-1.509716754	2.286108426	3.2958984	0	-1.2207031	-3.29816893	9.262865920000001	3.3603759000000006	0.48828125	-2.746582	-0.91552734	4.184619110000001	12.73928264	3.2383545320000002	-4.5776367	-2.9296875	5.92041	1549640377.7
-10.681664840000002	-2.0061767180000003	-3.06848143	2.6245117	-1.8310547	0.36621094	7.516284440000001	-7.950537140000001	-1.733422824	-2.0141602	4.4555664	-3.2958984	6.9803469400000004	8.979345746000002	0.9354980432000001	-3.112793	-3.9672852	-2.746582	-9.341821580000001	-1.84946286	2.3973632200000004	3.2348633	0	-0.9765625	-2.828027356	9.612182608000001	3.20366214	0.36621094	-3.540039	-0.61035156	-0.0897216754	13.221386780000001	2.65576178	-4.272461	-5.3710938	5.004883	1549640377.74
-8.66352536	-2.098291034	-1.8052001800000002	2.746582	-1.7700195	0.8544922	7.0317871400000005	-8.47810054	-2.286108426	-1.8310547	4.272461	-3.479004	6.43005342	9.2724366	1.1711669928000001	-3.112793	-3.9672852	-2.746582	-9.07146016	-1.7800780760000001	2.9225341460000003	3.1738281	-0.061035156	-1.2817383	-2.24663089	9.171948380000002	3.302954074	0.4272461	-3.7231445	-0.48828125	-1.294384784	12.50720198	1.8506591460000001	-3.90625	-5.9814453	3.1738281	1549640377.78
-7.428955072	-1.341040036	-0.9426757788	3.8452148	0.8544922	1.0986328	6.69204074	-8.791528060000001	-2.778979532	-1.6479492	3.112793	-3.8452148	6.093896760000001	8.957812500000001	1.2178222840000001	-2.746582	-3.4179688	-2.9296875	-8.51040036	-1.5156982820000002	2.854345746	3.2958984	0.12207031	-1.2207031	-2.3435302520000003	8.250805710000002	3.3651612400000004	0.5493164	-3.112793	-0.6713867	0.5502929712000001	10.2844973	1.387695288	-3.3569336	-4.8828125	2.0751953	1549640377.82
-8.10844748	-0.5754150360000001	-1.4068359620000002	3.8452148	0.9765625	0.6713867	6.1728514400000005	-7.97565944	-2.7909423920000003	-1.8920898	2.5024414	-4.272461	6.102270468	8.226879892	1.3051513580000003	-2.746582	-3.4179688	-2.9296875	-8.347705072	-1.7226562500000002	2.798120108	3.4179688	0.12207031	-0.9765625	-2.3435302520000003	8.250805710000002	3.3651612400000004	0.48828125	-3.479004	-0.8544922	1.3829101440000002	9.004467752000002	1.299169928	-2.9907227	-1.8310547	1.5869141	1549640377.86
-8.83220198	-0.26677246400000004	-1.37214357	2.9296875	1.0986328	0.48828125	5.56035144	-7.178930710000001	-2.6150878600000005	-2.1362305	2.6855469	-4.0283203	6.05322284	7.957714660000001	1.5121094240000001	-2.6245117	-3.6621094	-2.319336	-8.347705072	-1.7226562500000002	2.798120108	3.4179688	0.12207031	-0.9765625	-1.7441894960000002	8.357275360000001	3.5984375	0.6713867	-3.8452148	-0.79345703	2.0157471040000003	7.950537140000001	0.8194580072000001	-2.0751953	-1.2207031	0.9765625	1549640377.9
-9.181518570000001	-0.12321777160000001	-0.9486572480000001	2.8076172	1.3427734	0.5493164	5.191894568	-6.7291259000000005	-2.5744139400000003	-2.1972656	2.6245117	-3.2348633	5.918042032000001	7.992407248	1.610205072	-2.2583008	-3.6621094	-1.7089844	-8.347705072	-1.7226562500000002	2.798120108	3.4179688	0.12207031	-0.9765625	-1.5300537140000001	8.82023912	4.0494384000000005	0.79345703	-3.540039	-0.8544922	2.365063498	7.67180162	1.388891574	-1.5869141	0.24414062	0.5493164	1549640377.94
-9.53083516	0.3158203076	-0.6842773560000001	2.6245117	1.8310547	0.6713867	5.190698380000001	-6.390576080000001	-2.5445067900000002	-2.380371	2.380371	-2.4414062	6.007763580000001	8.17902806	1.620971646	-2.1362305	-3.7841797	-1.5869141	-8.67189946	-2.899804712	3.3962646760000004	2.9296875	0.4272461	-0.91552734	-1.38410643	9.407617212	4.565038940000001	0.91552734	-3.4179688	-0.9765625	1.96430661	7.580884080000001	0.9785644568000001	-1.2207031	-1.0986328	-0.61035156	1549640377.979
-10.395751800000001	0.9378906250000001	-1.362573282	2.319336	1.8920898	0.6713867	5.285205072	-6.355884080000001	-2.386596646	-2.4414062	2.380371	-1.5869141	6.333154254	8.359667932	1.7597412140000002	-2.1362305	-3.7841797	-1.5869141	-8.85373552	-3.323291034	3.31850589	2.4414062	-0.24414062	-0.91552734	-1.2333740020000001	9.786840560000002	4.90598143	0.91552734	-3.112793	-0.9765625	2.7933349640000005	6.82961412	0.2942871106	-0.4272461	-2.2583008	-1.159668	1549640378.019
-11.09917032	0.991723642	-2.177246106	0.9765625	1.8310547	0.30517578	5.278027160000001	-6.48029802	-2.1341797120000003	-2.2583008	2.0141602	-0.8544922	6.64179712	8.50441893	2.0707763580000003	-0.5493164	-2.2583008	-1.6479492	-9.234155252	-3.428564496	3.6367187500000004	1.8310547	0.30517578	-0.7324219	-1.2549072479999999	10.06796924	4.95024411	0.7324219	-2.746582	-1.0375977	4.286303714000001	6.89182158	0.44621582460000003	0.6713867	-3.1738281	-1.0986328	1549640378.059
-12.345702880000001	0.7488769568000001	-1.8578369600000002	0.5493164	0.61035156	0.5493164	5.26367212	-6.944457968	-1.8937255400000002	-1.8310547	1.4038086	-0.18310547	6.925317392	8.60371106	2.692846646	0	-1.4038086	-1.6479492	-8.953027160000001	-3.0708741	3.39746106	1.5258789	-0.24414062	-0.6713867	-1.6078125	10.01772464	4.603320288000001	0.61035156	-2.1972656	-0.79345703	7.78186052	7.991211060000001	2.410522464	0.4272461	-3.112793	-1.7700195	1549640378.099
-11.489160340000002	0.10766601440000001	-2.2980712860000003	0.79345703	-0.7324219	1.2817383	5.10217302	-7.4660398400000005	-1.465454074	-1.5258789	0.79345703	0.7324219	7.27941893	8.749658246000001	3.2742432100000003	0	-1.4038086	-1.6479492	-9.06069339	-2.503832968	3.293383786	1.3427734	-1.2207031	-0.7324219	-1.9367920320000003	10.22109424	4.078149460000001	0.36621094	-1.953125	-0.36621094	10.47111772	8.78076178	5.236157248	-0.6713867	-0.061035156	-0.79345703	1549640378.139
-9.673193390000002	-1.8626221040000002	-2.692846646	1.0986328	-0.91552734	1.4038086	4.703808606	-7.7495607	-0.961816394	-1.2817383	0.24414062	1.5869141	7.716064300000001	9.118115020000001	3.4955566100000004	0.061035156	-0.5493164	-1.159668	-9.103759980000001	-1.670019568	3.255102536	1.4648438	-1.0986328	-0.8544922	-1.874584964	10.553662140000002	3.619970746	0.18310547	-2.1362305	0.18310547	5.280419928000001	8.73171376	1.9415771760000002	0	-3.7841797	-1.5258789	1549640378.179
-9.145629892	-3.0672851440000004	-3.399853534	2.9907227	1.4038086	1.0986328	4.414306610000001	-7.829711960000001	-0.0825439496	-1.2207031	0.30517578	2.4414062	7.99838858	9.60261232	3.361572284	-0.061035156	-0.24414062	-0.5493164	-9.94833966	-1.0646972840000002	3.660644568	1.2817383	-1.5258789	-0.9765625	-1.5587646760000002	10.620653960000002	3.0134521760000004	-0.12207031	-2.0141602	0.5493164	1.9355957460000002	8.138354532000001	3.5601562500000004	1.0986328	-4.699707	-1.953125	1549640378.219
-8.61567392	-2.6916503600000006	-4.389184604	1.8920898	-1.7700195	0.9765625	4.100878894	-8.06657698	0.805102536	-1.159668	0.48828125	3.3569336	8.201757788	9.737792932000001	3.0541259000000003	-0.061035156	-0.24414062	-0.5493164	-9.96389128	-0.1447509784	3.1773437500000004	1.2817383	0	-0.79345703	-1.1604003600000001	9.71745607	2.306445288	-0.36621094	-1.7700195	0.79345703	6.03527806	10.614673020000001	0.061010742800000003	0.9765625	-4.699707	-2.1362305	1549640378.259
-7.55576178	-3.1378662140000007	-3.637915036	2.2583008	1.3427734	1.0986328	3.8508545320000005	-8.334545926	1.378125	-1.0986328	0.18310547	4.0893555	7.878759980000001	9.03796376	2.569628894	-0.18310547	0	0.18310547	-9.65405252	0.132788089	2.551684604	1.3427734	-0.061035156	-0.8544922	-1.2010742212	9.02241214	1.69633786	-0.7324219	-1.0375977	0.48828125	3.0433594240000006	9.850244600000002	-0.702221646	0.4272461	-0.9765625	-1.3427734	1549640378.299
-8.91354982	-2.0145507200000004	-5.316308606000001	2.6855469	0.79345703	0.91552734	3.847265576	-8.42905252	1.8697998200000001	-1.159668	-0.061035156	4.333496	7.076049820000001	8.680273560000002	1.9535400360000001	-0.5493164	0.24414062	1.3427734	-10.223486420000002	0.27514648560000005	2.7072021760000005	1.2817383	0.24414062	-0.8544922	-1.2010742212	9.02241214	1.69633786	-0.79345703	-0.36621094	0.36621094	1.144848642	9.650463760000001	-1.015649411	1.4038086	-1.0986328	-1.5869141	1549640378.339
-9.18391124	-0.876879892	-5.54360324	1.2817383	-0.9765625	0.6713867	4.09011232	-9.38010234	2.195190396	-1.159668	0.4272461	4.4555664	6.773388580000001	9.21501448	1.1556152160000002	-1.2207031	-0.18310547	1.953125	-9.610986420000001	0.2524169928	2.9500489200000004	1.2817383	1.159668	-0.7324219	-1.299169928	10.085913040000001	1.872192392	-0.4272461	-0.18310547	0.8544922	1.193896466	9.9866214	-2.0576172120000003	0.79345703	-2.746582	-1.7700195	1549640378.379
-8.65634784	-0.8230468750000001	-4.48129892	1.0375977	-0.8544922	0.4272461	4.3425292540000004	-10.34191942	2.3399413940000002	-1.0986328	1.0375977	4.3945312	6.841576980000001	9.11691893	0.230883786	-1.8310547	-1.0986328	2.1362305	-8.93867212	0.22849121400000003	2.5181884000000005	1.0986328	-0.4272461	-0.61035156	-1.6484863220000001	9.152807608000002	1.983447284	-0.36621094	0.30517578	1.0375977	2.00856929	9.908862319999999	-1.96669928	0.79345703	-2.319336	-1.8310547	1549640378.419
-8.259179712	-0.6986327880000001	-3.8616211060000003	1.8310547	0	0.24414062	4.4789062500000005	-9.840673920000002	2.3219971040000003	-0.8544922	0.8544922	3.479004	6.86311052	8.35249002	-0.16030273560000002	-1.159668	-1.2207031	2.9296875	-8.68864766	-0.052636719240000004	2.82084964	1.0986328	0.5493164	-0.48828125	-1.41042482	8.62285144	1.8805663940000001	-0.24414062	0.12207031	0.79345703	1.9930175720000003	9.4686277	-1.9918212860000002	0.6713867	-2.6245117	-2.0141602	1549640378.459
-8.15390625	-0.4426269568000001	-3.6714112400000003	1.7089844	0.61035156	0.061035156	4.426269568	-9.05231929	2.138964856	-0.61035156	0.48828125	2.2583008	6.55327176	7.841674820000001	-0.21652832460000004	-1.159668	-1.2207031	2.9296875	-8.38120108	-0.03229980432	2.7478759000000004	0.91552734	0.12207031	-0.30517578	-0.6148925720000001	8.464941394	1.9690917540000001	-0.18310547	-0.61035156	0.61035156	2.5337402160000004	9.39685054	-1.8099853240000001	0.5493164	-2.319336	-1.8920898	1549640378.499
-8.618066394000001	-0.4294677716	-3.9477538940000003	1.5869141	0.8544922	0.061035156	4.232470746	-8.502026260000001	1.911669928	-0.4272461	0.18310547	1.3427734	6.109448380000001	7.342822480000001	-0.1387695288	-0.30517578	-0.7324219	2.9296875	-8.34650908	0.07058105432	2.733520468	0.8544922	0.30517578	-0.24414062	-0.3026611322	8.503222840000001	2.0528320680000003	0.061035156	-0.36621094	0.4272461	2.65576178	9.195874100000001	-1.6161865020000004	0.6713867	-1.6479492	-1.8920898	1549640378.539
-9.051123200000001	-0.15073241820000002	-4.176245108	1.3427734	0.061035156	0.30517578	3.9393798920000007	-8.113232428000002	1.6616454680000001	-0.30517578	0.24414062	0.91552734	5.9407717600000005	6.92292482	-0.0227294928	-0.12207031	-0.61035156	2.5024414	-8.40153804	0.2380615216	2.851953076	0.91552734	0.5493164	-0.18310547	-0.3026611322	8.503222840000001	2.0528320680000003	0.36621094	-0.061035156	0.30517578	2.8220459260000004	9.27124002	-1.2333740020000001	0.24414062	-1.3427734	-1.4648438	1549640378.579
-8.80947284	0.135180661	-3.93339856	1.3427734	0.5493164	0.61035156	3.7061035340000004	-8.005566394	1.46665036	-0.36621094	0.4272461	0.79345703	6.13217752	6.8032959260000005	0.1854248004	-0.12207031	-0.61035156	2.5024414	-8.07614766	0.3911865216	2.7478759000000004	0.9765625	0.30517578	-0.24414062	-0.5072265576	9.319091754	2.003784146	0.36621094	0.24414062	0.36621094	2.728735324	9.24611821	-1.159204074	0	-1.3427734	-1.2817383	1549640378.619
-9.030786240000001	0.26796875000000003	-4.191796924	1.3427734	0.5493164	0.5493164	3.5900634000000005	-7.86560054	1.393676718	-0.30517578	0.5493164	0.7324219	6.63701178	6.879858426	0.5096191394	0.18310547	-0.30517578	1.7700195	-8.07734375	0.3995605432	2.85314946	0.91552734	-0.4272461	-0.30517578	-0.80988768	9.616967752	2.128198282	0.18310547	0.36621094	0.48828125	2.3255859620000003	9.301147660000002	-1.0563232428000002	-0.18310547	-1.5258789	-1.0375977	1549640378.659
-9.278417932000002	0.5885742212	-4.542309604000001	0.9765625	0.24414062	0.36621094	3.52546376	-7.765112320000001	1.33984375	-0.18310547	0.61035156	0.61035156	7.097582968	7.2231933900000005	0.9773681610000001	0.48828125	0	0.9765625	-8.787939300000001	0.06340332068	3.4656494600000003	0.91552734	-0.79345703	-0.36621094	-0.80988768	9.616967752	2.128198282	0.061035156	-0.24414062	0.5493164	1.676000998	9.55117212	-1.388891574	-0.4272461	-1.8310547	-1.159668	1549640378.699
-9.350195288	0.900805661	-4.812670926	0.24414062	0.24414062	0.48828125	3.44890126	-8.170654254	1.166381839	0	0.30517578	0.61035156	7.221997300000001	7.743579074	1.3661621400000001	0.48828125	0	0.9765625	-9.286792032000001	-0.5873779254	3.9405760800000005	0.48828125	-0.5493164	-0.36621094	-0.15551757200000002	10.796509080000002	2.82084964	0.18310547	-1.0375977	0.30517578	2.124609424	9.65285643	-1.656860324	-0.8544922	-1.5869141	-1.2207031	1549640378.739
-9.213818390000002	0.8673096040000001	-5.176342752000001	0	0	0.7324219	3.5027344240000007	-8.72692842	0.898413089	0.12207031	-0.18310547	0.6713867	7.226782248	7.85722644	1.8757812500000002	0.30517578	-0.24414062	0.4272461	-9.012841754	-0.5837890576	3.9728759000000005	0.18310547	-0.30517578	-0.36621094	0.07416992212000001	10.780957460000002	2.8986084260000005	0.24414062	-1.0986328	-0.18310547	2.2669677520000002	9.8514402	-1.8985107820000002	-1.2817383	-0.61035156	-1.0986328	1549640378.779
-9.624145468	-0.050244139400000006	-4.925122300000001	-0.18310547	-0.061035156	0.7324219	3.7061035340000004	-8.750854532	0.6220702880000001	0.18310547	-0.4272461	0.5493164	7.345214660000001	7.719653060000001	2.4404297120000003	0.12207031	-0.24414062	-0.8544922	-8.69103984	-0.27155761780000004	4.08652356	0	-0.8544922	-0.24414062	-0.41870117800000006	10.600317000000002	2.77180162	0.18310547	-1.3427734	-0.6713867	2.22629393	9.933984620000002	-1.8458740020000002	-1.8920898	-1.0375977	-1.2207031	1549640378.819
-10.375414840000001	-0.8182617212000002	-4.5159912140000005	-0.79345703	-1.159668	0.4272461	3.994409146	-8.86330571	0.4761230432	0	-0.36621094	0.12207031	7.345214660000001	7.719653060000001	2.4404297120000003	0.12207031	-0.24414062	-0.8544922	-9.433935700000001	0.534741214	3.552978534	-0.18310547	-1.8920898	0.061035156	-0.41870117800000006	10.600317000000002	2.77180162	-0.61035156	-1.0986328	-0.30517578	3.7360108800000003	10.10864218	-0.860131839	-3.0517578	-0.91552734	-0.4272461	1549640378.859
-10.140942000000003	-2.215527356	-3.2885987400000003	-1.7700195	-1.2817383	-0.061035156	4.202563400000001	-9.23535144	0.33615722840000006	-0.24414062	-0.24414062	-0.30517578	7.157397660000001	8.07614766	2.9368896760000003	-0.12207031	0.4272461	-1.5869141	-11.2714357	-0.14714355040000002	4.135571286	0.91552734	-0.9765625	-0.18310547	-0.2978759784	10.9747554	2.9739746400000002	-0.79345703	-1.953125	-0.18310547	5.87617212	10.34909694	1.5970459260000003	-4.638672	-1.2207031	1.8920898	1549640378.899
-10.199560700000001	-2.356689496	-2.400952176	0.7324219	1.2207031	0.5493164	4.586572284	-10.158886780000001	0.42229003600000004	-0.6713867	0.6713867	-0.4272461	6.97077626	8.91953125	2.32917482	-1.4648438	-0.61035156	-2.8686523	-11.522655760000001	-1.65805661	3.5015380400000002	0.30517578	1.3427734	-0.36621094	-0.619677716	10.44838858	3.484790036	-0.12207031	-1.2207031	-0.061035156	6.30922824	9.786840560000002	2.0923096040000004	-4.5166016	-1.3427734	4.699707	1549640378.939
-10.66491664	-1.2321777160000003	-3.4835937500000003	0.61035156	0.7324219	0.36621094	4.777978534	-10.387377700000002	0.45339357	-0.5493164	1.7089844	-1.159668	6.97077626	8.91953125	2.32917482	-1.4648438	-0.61035156	-2.8686523	-10.081127700000001	-1.197485324	2.4296630400000003	-0.061035156	0.8544922	0	-0.619677716	10.44838858	3.484790036	-0.061035156	0.79345703	-0.24414062	5.635717752000001	11.142236420000001	0.6759033540000001	-2.4414062	1.0375977	6.8969727	1549640378.979
-10.219897659999999	-1.299169928	-3.782666034	-1.0375977	-2.8076172	0.12207031	4.3520996400000005	-9.77248552	0.20935058900000003	-0.30517578	1.4038086	-2.746582	6.931298920000001	8.57978534	1.3996582460000002	-0.91552734	-0.24414062	-2.6855469	-9.072656250000001	-0.784765625	1.7489746400000001	0	-0.36621094	0.36621094	-2.1844238220000003	9.130077880000002	2.50622554	-0.4272461	0.7324219	0.061035156	2.62705072	13.94155252	0.5024413940000001	-0.30517578	0.7324219	6.0424805	1549640379.019
-8.11682158	-0.534741214	-2.02292482	-1.2817383	-1.2207031	0.18310547	3.6283447480000004	-10.05959514	-0.20217285340000002	-0.24414062	0.61035156	-4.0283203	6.58796376	8.761621106	1.268066394	-0.7324219	0.4272461	-2.2583008	-8.68864766	-1.046752896	2.57680661	0.18310547	0.12207031	0.061035156	-1.7513672120000003	8.967382788	2.7658202880000005	-0.30517578	-0.24414062	0.30517578	0.027514648560000004	12.611278960000002	-0.5455078076000001	-2.8076172	0.4272461	4.760742	1549640379.061
-7.914648560000001	-0.42587889400000006	-2.024121106	-0.48828125	0.48828125	-0.24414062	2.9667969240000005	-9.941162140000001	-0.539526358	-0.18310547	-0.48828125	-4.8217773	6.226684800000001	8.628832968000001	1.09819339	-0.7324219	0.4272461	-2.2583008	-8.50441893	-1.211840854	2.496655252	-0.30517578	-0.79345703	0	-1.4223876800000002	8.774780252000001	3.0325927520000002	0.061035156	-0.061035156	0.061035156	0.8529540740000001	10.150512680000002	0.36965332460000005	0.4272461	0.18310547	4.5776367	1549640379.099
-8.498437500000001	-0.32060547120000005	-2.85913089	-1.4648438	-0.6713867	-0.61035156	2.548095746	-9.15041484	-0.6208740020000001	-0.36621094	-0.36621094	-5.004883	6.13815944	8.333349640000002	0.9905273560000001	-0.8544922	-0.24414062	-1.7700195	-8.65515126	-1.415209964	2.7634277160000003	-0.48828125	0	0.12207031	-1.015649411	9.027197480000002	3.3065429320000006	0.24414062	-0.30517578	-0.24414062	1.35180661	9.427954074	0.4426269568000001	1.7089844	2.2583008	3.7841797	1549640379.139
-8.327368210000001	-0.47373047120000006	-2.09948732	-1.2207031	-0.061035156	-0.30517578	1.982250998	-8.738891574	-0.745288089	-0.12207031	-0.24414062	-4.5166016	6.255395468000001	8.21013179	1.12211911	-0.061035156	-0.48828125	-0.91552734	-8.61567392	-1.739404254	2.8854492800000004	-0.8544922	-0.12207031	0.12207031	-1.015649411	9.027197480000002	3.3065429320000006	0.18310547	-0.4272461	-0.4272461	1.296777356	8.414697480000001	-0.1447509784	2.1362305	3.479004	2.319336	1549640379.179
-8.781957968	-0.30505371400000003	-1.95234375	-1.3427734	0.6713867	0.12207031	1.540820288	-8.29506839	-0.8170653959999999	0.061035156	-0.61035156	-3.4179688	6.255395468000001	8.21013179	1.12211911	-0.061035156	-0.48828125	-0.91552734	-8.55585962	-1.874584964	2.8041014400000006	-1.2207031	0	0.24414062	-0.576611322	9.043945288000002	3.59484874	0.18310547	0.30517578	-0.61035156	-0.33256836060000006	8.138354532000001	-0.2428466754	2.380371	3.0517578	0.6713867	1549640379.219
-9.475805710000001	0.22011719240000002	-2.454785144	-1.8310547	-0.18310547	0.061035156	1.449902356	-7.7399900200000005	-0.7811767572	0.24414062	-0.7324219	-2.0141602	6.171655252000001	7.972070288000001	1.9032959260000002	0.5493164	0.24414062	-0.6713867	-8.596533246000002	-1.8542480040000002	2.9237304320000006	-1.4038086	-0.12207031	0.36621094	-0.869702176	9.248510880000001	3.5290527160000003	0.061035156	0.79345703	-0.61035156	-0.5060302716	7.73759784	0.6447998200000001	1.5869141	2.0141602	-0.79345703	1549640379.259
-9.862207460000002	-0.05502929712000001	-2.592358426	-1.8920898	0.6713867	-0.48828125	1.8159667540000002	-7.622753894000001	-0.686669928	0.36621094	-0.61035156	-0.61035156	6.303247300000001	8.3453125	2.403344748	0.9765625	1.159668	-0.36621094	-8.682665740000001	-1.8757812500000002	3.1486327880000005	-1.6479492	-0.6713867	0.24414062	-0.869702176	9.248510880000001	3.5290527160000003	-0.061035156	0.8544922	-0.36621094	1.524072284	7.59284694	1.062304712	2.0141602	2.0751953	-1.2207031	1549640379.299
-10.5488768	-0.23208007200000003	-3.3077391200000004	-1.6479492	-0.9765625	-0.48828125	2.3746337860000004	-7.97446286	-0.5287597644	0.6713867	-0.8544922	0.48828125	6.494653060000001	8.77238768	2.828027356	0.9765625	1.159668	-0.36621094	-8.9745607	-1.622167932	3.428564496	-1.7089844	-0.30517578	0.36621094	-1.00129393	9.67080072	3.7252441100000007	-0.18310547	1.159668	-0.12207031	4.559057608	9.268847840000001	2.646191394	2.0141602	2.2583008	-0.5493164	1549640379.338
-9.38967302	0.17944336060000002	-2.0061767180000003	-2.4414062	1.5258789	-0.18310547	3.40703125	-8.4900634	-0.5598632788000001	1.0375977	-1.4038086	1.953125	6.34990216	8.86091304	3.1737548920000003	0.8544922	1.8310547	0.5493164	-8.57380342	-1.3063476440000001	3.2479248200000006	-1.2817383	-1.0375977	0.36621094	-1.262084964	9.52006839	3.71328125	-0.30517578	1.2817383	0	7.43972194	8.850146760000001	3.0995849640000004	0	1.4648438	-0.4272461	1549640379.427
-10.25339308	-1.159204074	-3.3651612400000004	-1.2817383	1.2817383	-0.6713867	3.734814496	-8.589355432000001	-0.47373047120000006	0.9765625	-1.0375977	2.5634766	6.1728514400000005	9.14204074	2.971582068	0.8544922	1.8310547	0.5493164	-8.8046875	-1.5432128600000001	3.776684604	-1.2207031	-0.7324219	0.24414062	-1.4247802520000001	9.942358720000001	3.53742662	-0.30517578	1.2817383	0	4.320996106	8.157495108	-1.4044433900000002	1.7700195	0.61035156	-1.2817383	1549640379.458
-10.96398912	-2.198779254	-4.106860324	0.061035156	-1.159668	-0.30517578	3.830517572	-8.774780252000001	-0.309838858	1.0986328	-0.91552734	3.0517578	5.98383786	9.31311052	2.6258545320000004	0.6713867	2.0751953	0.7324219	-8.8046875	-1.5432128600000001	3.776684604	-1.2207031	-0.7324219	0.24414062	-1.1986816100000002	10.02011682	3.172558606	-0.5493164	1.0375977	0.6713867	0.05861816394	9.63371556	2.709594748	0.4272461	5.554199	-1.2207031	1549640379.498
-9.7318116	-1.4989501800000002	-3.158203076	0	-0.9765625	0	3.80778804	-9.174340560000001	-0.3612792932	1.2817383	-1.4038086	3.3569336	6.02211911	9.363354532	2.2801269960000004	0.4272461	1.8310547	0.79345703	-8.8046875	-1.5432128600000001	3.776684604	-1.2207031	-0.7324219	0.24414062	-1.1986816100000002	10.02011682	3.172558606	-0.5493164	1.0375977	0.79345703	2.9632079680000003	11.160181200000002	2.47871106	0.30517578	-5.554199	-1.7700195	1549640379.538
-8.675488220000002	-0.88046875	-3.06848143	-0.18310547	1.159668	0	3.8831542540000004	-9.788037140000002	-0.5514892572000001	1.2207031	-1.7700195	3.6010742	6.03527806	9.41120607	1.758544928	0.4272461	1.8310547	0.79345703	-9.57629393	0.14235839660000002	3.4728271760000005	-0.5493164	-0.30517578	0.30517578	-1.15441893	9.96389128	2.318408246	-0.48828125	1.2817383	0.9765625	4.800707968	10.40891124	1.8219482820000001	1.7089844	1.159668	-0.4272461	1549640379.578
-8.883642572	-0.8457763580000002	-4.71816394	-0.18310547	0.7324219	-0.6713867	4.181030252	-9.6385009	-0.3349609424	0.79345703	-1.8920898	3.479004	5.845068390000001	9.27961412	1.0993896760000001	0.24414062	2.0141602	0.6713867	-9.517675720000002	-0.29667969240000003	3.6785887600000002	-0.5493164	0.8544922	0.24414062	-1.2668701080000002	9.801196580000001	2.27653804	-0.48828125	1.4648438	0.91552734	3.1079589660000004	9.395654254	-0.052636719240000004	1.0375977	0.4272461	-0.4272461	1549640379.618
-9.22578125	-1.2788329680000001	-5.574707068	-0.4272461	-1.0986328	-0.9765625	4.6416014400000005	-8.923120108	0.113647464	0.6713867	-1.7700195	2.8076172	5.489770468000001	9.140844748000001	0.477319339	0.24414062	1.4648438	0.8544922	-9.370532248	-0.30505371400000003	3.1773437500000004	-1.0986328	-0.24414062	0.4272461	-1.2668701080000002	9.801196580000001	2.27653804	-0.4272461	1.4038086	0.6713867	1.867407248	9.362158246000002	-1.13647464	2.319336	0.4272461	-0.8544922	1549640379.658
-8.496044928000002	-1.355395468	-4.507617212	-1.3427734	-1.2207031	-0.8544922	5.05192842	-8.704199280000001	0.4844970746000001	0.5493164	-1.2207031	1.8310547	5.489770468000001	9.140844748000001	0.477319339	0.24414062	1.4648438	0.8544922	-9.170751800000001	-0.0454589856	3.057714856	-1.2207031	0.4272461	0.6713867	-1.062304712	9.789233426000001	2.0743652160000003	-0.24414062	1.4038086	0.48828125	1.69633786	10.19238318	-1.1101562500000002	1.2817383	-0.18310547	-1.4038086	1549640379.698
-8.225683606	-1.2692626800000002	-3.7096923920000004	-0.5493164	0.79345703	-0.79345703	5.206250000000001	-8.88842752	0.5670410144	0.30517578	-1.159668	0.6713867	4.82941893	8.560644568	-0.04426269568	0.48828125	1.159668	0.6713867	-9.23774411	0.40075683900000003	3.0553222840000003	-1.0986328	0.36621094	0.6713867	-0.984545926	9.03916034	1.387695288	-0.061035156	1.6479492	0.24414062	2.545703076	9.45786142	-0.8720947480000001	1.2817383	0.7324219	-1.0375977	1549640379.738
-8.97575679	-0.86850589	-4.5518798920000005	-0.79345703	0.61035156	-0.91552734	4.987329074000001	-8.693432608	0.702221646	-0.061035156	-1.2817383	-0.6713867	4.6416014400000005	8.415893570000001	-0.26677246400000004	0.48828125	0.6713867	0.48828125	-9.180322480000001	0.5203857428	3.3244873200000002	-0.8544922	0.91552734	0.7324219	-0.984545926	9.03916034	1.387695288	0.36621094	1.5869141	0.12207031	2.491870108	9.310717752	-1.143652356	1.0375977	0.30517578	-0.7324219	1549640379.778
-9.016430710000002	-0.9139648560000001	-4.81147464	-1.0375977	-0.4272461	-0.9765625	4.659545926000001	-8.7364991	1.030004892	-0.30517578	-0.7324219	-1.2817383	4.787548920000001	8.6515625	-0.46416014400000005	0.4272461	0	0.061035156	-8.76401358	0.5024413940000001	2.77180162	-0.9765625	-0.061035156	0.7324219	-1.1639892572000001	9.567919928000002	1.5719238220000002	0.6713867	1.2817383	0.30517578	2.32917482	9.477001800000002	-1.562353534	0.91552734	-0.12207031	-0.8544922	1549640379.818
-8.680273560000002	-1.1627929712000002	-4.286303714000001	-1.0986328	-0.18310547	-0.79345703	4.391577176	-8.55107428	1.3709472839999999	-0.36621094	-0.18310547	-1.7700195	5.266064300000001	8.725732428	-0.34931639400000003	0.5493164	-0.30517578	-0.4272461	-8.953027160000001	0.63881839	2.9081787140000004	-0.79345703	0.5493164	0.6713867	-1.464257788	9.599023560000001	1.43076178	0.61035156	1.5258789	0.24414062	2.5181884000000005	9.49375	-1.3673584260000002	0.79345703	0.24414062	-1.0375977	1549640379.858
-8.802294928000002	-1.4546875000000001	-4.0602050720000005	-0.5493164	0.48828125	-0.36621094	4.264770468	-8.430249100000001	1.4427246400000002	-0.18310547	-0.4272461	-2.4414062	5.67041034	9.0427491	0.01794433606	0.9765625	0.18310547	-0.24414062	-8.865698380000001	0.8433837860000001	2.6784912140000006	-0.7324219	0.30517578	0.5493164	-1.464257788	9.599023560000001	1.43076178	0.6713867	1.2817383	0.061035156	2.8878417540000005	9.31311052	-1.225	0.6713867	0.6713867	-0.6713867	1549640379.898
-9.212622300000001	-1.41042482	-4.338940396	-0.61035156	0.18310547	-0.12207031	4.380810504	-8.50561502	1.3984619600000001	-0.30517578	-0.18310547	-2.9296875	5.67041034	9.0427491	0.01794433606	0.9765625	0.18310547	-0.24414062	-8.756836060000001	1.15441893	2.560058606	-0.4272461	0.12207031	0.4272461	-1.7274413940000002	9.755737320000001	1.2632812500000001	0.61035156	0.9765625	0.12207031	2.830419928	9.34541034	-1.37214357	0.61035156	0.6713867	-0.61035156	1549640379.938
-8.978149460000001	-1.3613769960000002	-4.310229532	-0.24414062	0.18310547	0.12207031	4.161889676	-8.445800720000001	1.2297851440000003	-0.4272461	0.36621094	-2.9907227	5.9012939300000005	9.24611821	0.7129882787999999	0.91552734	0.061035156	0	-8.668310700000001	1.2477295320000001	2.5074219240000004	-0.061035156	-0.36621094	0.24414062	-1.830322284	9.937573380000002	1.091015625	0.36621094	0.48828125	0.24414062	2.239453076	9.609789840000001	-1.1986816100000002	0.48828125	-0.12207031	-0.5493164	1549640379.978
-8.73410643	-1.1041748200000001	-4.189404254	0	0.5493164	0.24414062	3.7551512600000003	-8.158691394	1.0958007788	-0.48828125	0.6713867	-2.6245117	5.8354982	9.383691394000001	0.9283202880000001	0.79345703	0.12207031	0.12207031	-8.73291034	1.076660144	2.8758788940000004	0.18310547	-0.48828125	0.12207031	-1.830322284	9.937573380000002	1.091015625	0.18310547	0.12207031	0.48828125	2.5851807100000004	9.54160144	-1.081445288	0.30517578	-0.30517578	-0.36621094	1549640380.018
-8.848950180000001	-0.9785644568000001	-4.431054712	0	0.79345703	0.18310547	3.4536866	-7.799804712	0.9689941100000001	-0.5493164	0.91552734	-1.8920898	5.8354982	9.383691394000001	0.9283202880000001	0.5493164	0.18310547	0.24414062	-8.838183606000001	0.7572509980000001	3.04455571	0.24414062	-0.5493164	0.061035156	-1.5707275360000001	9.859814300000002	1.3709472839999999	0.18310547	-0.24414062	0.48828125	2.798120108	9.410009980000002	-1.1807373200000002	0.18310547	0.061035156	-0.12207031	1549640380.058
-9.53442392	-0.9689941100000001	-4.61767572	-0.48828125	-0.30517578	0.061035156	3.1869139400000006	-7.5019284200000005	0.7811767572	-0.5493164	0.91552734	-1.159668	5.28640126	9.04155252	0.860131839	0.24414062	-0.24414062	0.30517578	-9.35378444	0.3995605432	3.4429199280000002	0.24414062	-0.24414062	0.12207031	-0.458178714	9.991405760000001	1.9391846040000003	0.18310547	-0.48828125	0.30517578	2.548095746	9.547582968	-1.3422363220000002	0	0.18310547	0	1549640380.098
-9.1623777	-1.102978534	-3.9800537140000007	-0.48828125	-0.12207031	0.4272461	3.0613037140000006	-7.717260880000001	0.5490966754000001	-0.5493164	1.0986328	-0.30517578	5.09260234	9.15161142	0.8062988220000001	0.24414062	-0.30517578	-0.30517578	-9.41120607	0.0035888672120000004	3.517089856	0.24414062	-0.061035156	0	-0.458178714	9.991405760000001	1.9391846040000003	0.18310547	-0.4272461	0.12207031	2.21433107	9.709082068	-1.485791034	-0.18310547	0.061035156	0	1549640380.138
-8.95063498	-0.778784146	-3.8460692900000004	0.12207031	1.0375977	0.30517578	3.0565185700000006	-8.22089856	0.31342773560000003	-0.7324219	1.5869141	0.7324219	5.09260234	9.15161142	0.8062988220000001	0.24414062	-0.30517578	-0.30517578	-9.169555710000001	-0.16628417539999998	3.5565673920000003	0.18310547	0.12207031	-0.061035156	-0.2978759784	10.298852340000002	2.174853534	0.24414062	0	0	1.832714856	9.71027806	-1.197485324	-0.24414062	-0.48828125	0	1549640380.178
-9.122900360000001	-0.5969482428	-4.1415527160000005	-0.061035156	0.12207031	0.061035156	3.1653808900000002	-8.47810054	0.1985839856	-0.9765625	2.2583008	1.5258789	4.98374002	9.164770468	0.88645018	0.36621094	0	-0.91552734	-8.86330571	-0.10527343750000001	3.37473143	0.12207031	-0.30517578	0	-0.687866214	10.06198732	2.27653804	0.18310547	0.061035156	0.061035156	1.859033246	9.71625998	-1.3051513580000003	-0.48828125	-0.48828125	-0.18310547	1549640380.218
-9.180322480000001	-0.6711181610000001	-3.8843505400000002	-0.12207031	0.24414062	0	3.14504393	-8.508007788	0.25480957460000003	-1.0375977	2.4414062	1.7089844	5.017236420000001	9.01882338	1.1017822480000001	0.4272461	0.12207031	-1.159668	-9.000878894000001	-0.1806396466	3.4979492800000003	0.18310547	-0.18310547	0.061035156	-0.8756836060000002	9.54638678	2.19638678	0.18310547	-0.18310547	0.061035156	2.0743652160000003	9.53442392	-1.331469748	-0.18310547	-0.30517578	-0.30517578	1549640380.258
-9.262865920000001	-0.7285400360000001	-3.7874510800000003	-0.061035156	0.24414062	0	3.0469483800000003	-8.653955072	0.17585449280000004	-0.79345703	1.6479492	1.6479492	4.923925720000001	9.2556884	1.214233426	0.48828125	0.061035156	-1.2207031	-9.120507788000001	-0.3026611322	3.6331298920000004	0.18310547	-0.12207031	-0.061035156	-0.6256591459999999	9.9949955	2.3208007200000003	0.24414062	-0.36621094	-0.061035156	2.2621826080000003	9.557153060000001	-0.8756836060000002	-0.12207031	0	-0.24414062	1549640380.298
-9.267651260000001	-0.6148925720000001	-3.800610324	0	0.12207031	-0.12207031	3.052929712	-8.967382788	0.1268066394	-0.5493164	0.7324219	1.5258789	4.86770018	9.6636232	1.246533246	0.36621094	-0.061035156	-1.3427734	-9.11452626	-0.4139160144	3.6917480040000004	0.12207031	0	-0.061035156	-0.6256591459999999	9.9949955	2.3208007200000003	0.30517578	-0.24414062	-0.18310547	2.14973143	9.595434800000001	-0.6208740020000001	-0.24414062	0.24414062	-0.18310547	1549640380.338
-9.22458516	-0.6101074280000001	-3.830517572	0	0.12207031	-0.24414062	3.289794928	-9.121704074	0.19140625	-0.4272461	0.18310547	1.4648438	5.08063948	9.689941394000002	1.33984375	0.12207031	-0.4272461	-1.4648438	-9.07983426	-0.571826178	3.643896466	0	-0.061035156	-0.061035156	-0.669921875	10.015332460000002	2.442822284	0.18310547	-0.18310547	-0.30517578	1.971484424	9.65285643	-0.716577176	-0.24414062	0	-0.18310547	1549640380.378
-9.144433606	-0.6723144568000001	-3.88674321	0.061035156	0.12207031	-0.18310547	3.5206787140000007	-8.902783246	0.2823242212	-0.36621094	0.061035156	1.3427734	5.184716754	9.636108426000002	1.3864990020000003	0.061035156	-0.36621094	-1.4038086	-9.016430710000002	-0.569433606	3.5589599640000005	-0.12207031	0.12207031	0	-0.5754150360000001	9.89211412	2.48588858	0.12207031	-0.18310547	-0.4272461	1.9571288940000002	9.630126800000001	-0.783569339	-0.12207031	-0.24414062	-0.24414062	1549640380.418
-9.12888179	-0.5790038940000001	-3.9214355040000006	0	-0.18310547	-0.061035156	3.6139891200000003	-8.76401358	0.339746106	-0.18310547	-0.061035156	1.159668	5.14284694	9.56672374	1.4247802520000001	0.18310547	-0.12207031	-1.2207031	-8.947045926000001	-0.49406739200000005	3.487182608	-0.12207031	0.12207031	0	-0.5754150360000001	9.89211412	2.48588858	-0.12207031	-0.18310547	-0.61035156	2.0169433900000002	9.645678420000001	-0.6806884980000001	-0.12207031	-0.24414062	-0.24414062	1549640380.458
-9.181518570000001	-0.4904785144	-3.8711913940000002	-0.061035156	-0.12207031	-0.061035156	3.645092752	-8.657543930000001	0.3014648462	0	-0.4272461	1.0375977	5.0662844400000004	9.5021241	1.4403320680000002	0.24414062	0.12207031	-1.0375977	-8.89440944	-0.39836425720000007	3.4166014400000004	-0.12207031	0.12207031	-0.061035156	-0.8015136780000001	9.766503894000001	2.422485324	-0.12207031	0	-0.48828125	2.22629393	9.560742212000001	-0.5969482428	-0.12207031	-0.061035156	-0.18310547	1549640380.498
-9.18630342	-0.5203857428	-3.9322021760000005	-0.061035156	-0.18310547	-0.061035156	3.7156739200000004	-8.61447734	0.2260986322	0	-0.4272461	1.0375977	5.000488220000001	9.548779254000001	1.355395468	0.24414062	0.12207031	-0.9765625	-8.907568390000002	-0.3612792932	3.4154052520000002	-0.12207031	0.12207031	-0.061035156	-0.9331054712000001	9.73898912	2.3423339660000004	-0.30517578	-0.18310547	-0.36621094	2.30883786	9.540405252000001	-0.6364257788	-0.061035156	-0.061035156	-0.12207031	1549640380.538
-9.171948380000002	-0.5825927716	-3.9369873200000005	-0.12207031	-0.18310547	-0.061035156	3.8604248200000004	-8.610888580000001	0.13398437500000002	0.18310547	-0.61035156	0.7324219	4.921533246000001	9.558349640000001	1.240551718	0.061035156	0.12207031	-0.8544922	-8.923120108	-0.3517089856000001	3.440527356	-0.12207031	0.061035156	-0.061035156	-0.9331054712000001	9.73898912	2.3423339660000004	-0.24414062	-0.12207031	-0.24414062	2.289697284	9.573901260000001	-0.6316406250000001	-0.12207031	0	-0.12207031	1549640380.578
-9.122900360000001	-0.6735107428000001	-3.90827626	-0.12207031	-0.24414062	-0.061035156	3.958520468	-8.58696286	0.0418701178	0.12207031	-0.24414062	0.48828125	4.858129892000001	9.521264480000001	1.0874267572	-0.061035156	-0.061035156	-0.48828125	-8.935082968000001	-0.339746106	3.4213867800000006	-0.12207031	0.061035156	-0.061035156	-0.923535144	9.71027806	2.3435302520000003	-0.24414062	-0.061035156	-0.18310547	2.288500998	9.581079074	-0.5670410144	0	0.18310547	-0.061035156	1549640380.618
-9.155200180000001	-0.6292480432	-3.8807617800000003	0	0	0	3.9154540740000003	-8.509204074000001	-0.03588867212	0.061035156	-0.18310547	0.18310547	4.732519568	9.48896466	0.8960205072	-0.061035156	-0.061035156	-0.48828125	-8.97695288	-0.32180175720000004	3.4704346040000003	-0.061035156	0.12207031	-0.12207031	-0.891235324	9.71745607	2.377026358	-0.30517578	-0.12207031	-0.12207031	2.154516574	9.60739766	-0.5562744110000001	0	0.061035156	-0.061035156	1549640380.658
-9.210229532000001	-0.5203857428	-3.99919429	0	-0.18310547	0	3.7611327880000003	-8.521167032000001	-0.09450683900000001	0.12207031	-0.5493164	-0.12207031	4.549487320000001	9.538012680000001	0.687866214	0	-0.061035156	-0.36621094	-8.94465306	-0.285913089	3.447705072	-0.061035156	0.12207031	-0.12207031	-0.891235324	9.71745607	2.377026358	-0.30517578	-0.061035156	-0.12207031	2.2107422120000004	9.61816394	-0.6220702880000001	0	0.061035156	0.061035156	1549640380.698
-9.174340560000001	-0.45937500000000003	-3.966894568	0	-0.18310547	0	3.6917480040000004	-8.572607428000001	-0.14714355040000002	0.12207031	-0.5493164	-0.12207031	4.373632788	9.600219748	0.5825927716	0.061035156	0	-0.24414062	-8.917138580000001	-0.33137207460000007	3.4369384000000003	-0.061035156	0	-0.12207031	-0.9977050720000001	9.744970746000002	2.3973632200000004	-0.30517578	0	-0.12207031	2.0659912140000003	9.67438948	-0.7117919928	-0.12207031	-0.061035156	0	1549640380.738
