# Supplementary material for: A deep learning approach for lower back-pain risk prediction during manual lifting
Source: PLoS One. 2021 Feb 19;16(2):e0247162. doi: 10.1371/journal.pone.0247162 (PMC7894914; doi:10.1371/journal.pone.0247162)
Supplement: S1 Data — (ZIP) [file pone.0247162.s001.zip › source-used/Subject_02_P2_Zone06_T2.csv]

Side_A_x	Side_A_y	Side_A_z	Side_G_x	Side_G_y	Side_G_z	LtWt_A_x	LtWt_A_y	LtWt_A_z	LtWt_G_x	LtWt_G_y	LtWt_G_z	RtWt_A_x	RtWt_A_y	RtWt_A_z	RtWt_G_x	RtWt_G_y	RtWt_G_z	Back_A_x	Back_A_y	Back_A_z	Back_G_x	Back_G_y	Back_G_z	UArm_A_x	UArm_A_y	UArm_A_z	UArm_G_x	UArm_G_y	UArm_G_z	Thig_A_x	Thig_A_y	Thig_A_z	Thig_G_x	Thig_G_y	Thig_G_z	Time_stp
-9.371728240000001	-1.1472412140000001	-3.1462402160000003	0	0	0	2.976367212	-8.76879892	-0.6376221040000001	0	0	-0.061035156	3.847265576	9.749755890000001	0.570629892	0	-0.061035156	-0.061035156	-9.00805661	-0.3756347644	3.32089856	-0.061035156	0	0	-1.37214357	9.719848740000002	2.38540036	0	0	0	1.6353271760000003	9.77128894	-0.3014648462	-0.061035156	0	0	1549638128.157
-9.35976538	-1.1352783540000002	-3.1641846040000003	-0.061035156	-0.061035156	-0.061035156	2.95961911	-8.783154254000001	-0.6555663939999999	0	-0.061035156	0	3.89272464	9.760522660000001	0.570629892	-0.061035156	-0.061035156	-0.061035156	-9.035571580000001	-0.379223642	3.37233876	0	0.061035156	-0.061035156	-1.37214357	9.719848740000002	2.38540036	0	0	0	1.637719748	9.759326080000001	-0.2978759784	-0.061035156	-0.061035156	0	1549638128.197
-9.331054712	-1.166381839	-3.12351088	0	-0.061035156	-0.061035156	3.0002929320000002	-8.75922824	-0.6723144568000001	-0.061035156	0	0	3.8855469240000007	9.733007788	0.5335449280000001	-0.061035156	-0.061035156	0	-9.011645468000001	-0.364868161	3.34841304	0	0	-0.061035156	-1.393676718	9.688745108	2.390185504	0	0	0	1.6867675720000002	9.73898912	-0.27993163940000004	0	-0.061035156	0	1549638128.237
-9.340625000000001	-1.141259784	-3.134277356	0	-0.061035156	-0.061035156	2.976367212	-8.74606929	-0.6747070288	-0.061035156	-0.061035156	-0.061035156	3.8400878600000006	9.707885880000001	0.5084228534	-0.061035156	-0.061035156	0	-9.023608426000001	-0.38640135800000003	3.33645018	-0.061035156	-0.061035156	0	-1.3063476440000001	9.683960160000002	2.4153076080000004	0	-0.061035156	0	1.677197284	9.737792932000001	-0.287109375	-0.061035156	-0.061035156	0	1549638128.277
-9.3657473	-1.1340820288	-3.1593994600000004	0	0	-0.061035156	2.988330072	-8.74367662	-0.663940396	-0.061035156	-0.061035156	0	3.8221435700000006	9.687548920000001	0.4821044928	0	0	-0.061035156	-9.021215560000002	-0.3911865216	3.3508057100000004	0	0.061035156	0	-1.3063476440000001	9.683960160000002	2.4153076080000004	0	0	-0.061035156	1.677197284	9.737792932000001	-0.287109375	0	-0.061035156	0	1549638128.316
-9.377710160000001	-1.113745108	-3.1761474640000005	-0.061035156	-0.061035156	-0.061035156	2.9632079680000003	-8.77238768	-0.6711181610000001	-0.061035156	0	0	3.8197509000000003	9.69951178	0.47492675720000005	0	0	-0.061035156	-9.01403804	-0.38999023560000007	3.32089856	-0.061035156	0	0	-1.3422363220000002	9.673193390000002	2.3746337860000004	0	0.061035156	-0.061035156	1.715478534	9.755737320000001	-0.3146240216	0	-0.061035156	0	1549638128.356
-9.3573732	-1.1328857428	-3.152221646	-0.061035156	-0.061035156	-0.061035156	2.9572264400000003	-8.750854532	-0.6842773560000001	-0.061035156	-0.12207031	-0.061035156	3.817358426	9.72224092	0.45698242800000005	0	-0.061035156	0	-8.99728984	-0.37084961060000005	3.275439496	-0.061035156	-0.061035156	0	-1.418798822	9.671997300000001	2.3531005400000002	0	0	0	1.723852536	9.746167032	-0.30385742800000004	-0.061035156	0	-0.061035156	1549638128.396
-9.362158246000002	-1.1472412140000001	-3.1498290740000003	-0.061035156	-0.061035156	-0.061035156	2.942871106	-8.738891574	-0.686669928	-0.061035156	-0.12207031	-0.061035156	3.8388915740000003	9.718652160000001	0.440234375	0	-0.061035156	0	-8.994897660000001	-0.36367187500000003	3.275439496	-0.061035156	-0.061035156	0	-1.418798822	9.671997300000001	2.3531005400000002	0	0	0	1.723852536	9.746167032	-0.30385742800000004	0	0	0	1549638128.436
-9.3573732	-1.146044928	-3.160595746	-0.061035156	-0.061035156	0	2.9081787140000004	-8.77836911	-0.687866214	-0.061035156	-0.061035156	0	3.823339856	9.734204074	0.47373047120000006	0.061035156	0	0	-9.00327176	-0.37204589660000004	3.2957762600000002	-0.061035156	-0.061035156	0	-1.4176025360000002	9.69592302	2.3626709260000003	0	0.061035156	-0.061035156	1.717871106	9.733007788	-0.29667969240000003	0	0	0	1549638128.476
-9.35378444	-1.1472412140000001	-3.152221646	-0.061035156	-0.061035156	0	2.918945288	-8.78554712	-0.669921875	-0.061035156	-0.12207031	0	3.8197509000000003	9.73898912	0.517993161	0	0	0	-8.993701080000001	-0.35649413939999997	3.29816893	-0.061035156	-0.061035156	0	-1.4427246400000002	9.667211960000001	2.356689496	0	0	0	1.683178714	9.755737320000001	-0.3373535144	-0.061035156	0	0	1549638128.516
-9.341821580000001	-1.178344748	-3.158203076	-0.061035156	0	0	2.9524413940000005	-8.808276260000001	-0.6328369110000001	-0.061035156	-0.12207031	0	3.8269287140000006	9.750951980000002	0.5479003894	0	-0.061035156	0	-9.00805661	-0.35529785340000003	3.32807608	-0.061035156	-0.061035156	0	-1.4427246400000002	9.667211960000001	2.356689496	0	0	0	1.6472900360000002	9.76770018	-0.32180175720000004	-0.061035156	0	-0.061035156	1549638128.556
-9.3657473	-1.207055661	-3.18332518	0	-0.061035156	0	2.9727783540000003	-8.8214357	-0.6101074280000001	-0.061035156	-0.12207031	0	3.8209472840000003	9.77368161	0.5514892572000001	0	0	0	-9.029589660000001	-0.34931639400000003	3.3400389400000003	-0.061035156	-0.061035156	0	-1.41042482	9.709082068	2.3542969240000002	0	0	0	1.6724121400000003	9.76171875	-0.2978759784	0	-0.061035156	-0.061035156	1549638128.596
-9.350195288	-1.193896466	-3.1713623200000005	-0.061035156	-0.061035156	-0.061035156	2.9907226440000003	-8.8046875	-0.57421875	-0.061035156	-0.061035156	0	3.830517572	9.75214856	0.54191893	-0.061035156	0	-0.061035156	-9.023608426000001	-0.33615722840000006	3.3352538940000005	-0.061035156	-0.061035156	0	-1.393676718	9.689941394000002	2.345922824	0	0.061035156	0	1.655664038	9.75214856	-0.31103514400000004	0	-0.061035156	0	1549638128.636
-9.335839660000001	-1.183129892	-3.15700679	-0.061035156	-0.061035156	-0.061035156	2.9990966460000004	-8.789135880000002	-0.571826178	0	-0.061035156	0.061035156	3.8257324280000002	9.743774460000001	0.49406739200000005	-0.061035156	0	-0.061035156	-9.021215560000002	-0.3373535144	3.343627896	-0.061035156	0	0	-1.393676718	9.689941394000002	2.345922824	0	0.061035156	0	1.655664038	9.75214856	-0.31103514400000004	0	-0.061035156	0	1549638128.676
-9.3489991	-1.2010742212	-3.1593994600000004	-0.061035156	0	-0.061035156	3.034985324	-8.795117212000001	-0.5981445288	0	-0.061035156	0	3.8400878600000006	9.73898912	0.4294677716	-0.061035156	0	0	-9.01403804	-0.32658691100000004	3.3400389400000003	-0.061035156	-0.061035156	0	-1.414013678	9.700707968000001	2.326782248	0	0.061035156	0	1.6365234620000002	9.749755890000001	-0.3026611322	0	0	0	1549638128.716
-9.35976538	-1.204663089	-3.1905028960000004	-0.061035156	-0.061035156	-0.061035156	3.025415036	-8.787939300000001	-0.6400146760000001	0	-0.061035156	-0.061035156	3.8400878600000006	9.750951980000002	0.3947753894	0	0	0	-9.00805661	-0.32778320680000006	3.3173096040000005	-0.061035156	-0.061035156	0	-1.459472644	9.70310054	2.2944824280000002	0	0.061035156	0	1.656860324	9.75214856	-0.287109375	-0.061035156	0	-0.061035156	1549638128.756
-9.33942842	-1.195092752	-3.1498290740000003	0	-0.061035156	0	3.007470746	-8.774780252000001	-0.693847644	0	-0.061035156	-0.061035156	3.8209472840000003	9.74257788	0.40075683900000003	0	0	0	-9.000878894000001	-0.3289794928	3.31850589	-0.061035156	0	0	-1.459472644	9.70310054	2.2944824280000002	0	0	0	1.656860324	9.75214856	-0.287109375	-0.061035156	0	0	1549638128.796
-9.360961960000001	-1.156811502	-3.125903354	0	0	0	2.988330072	-8.753247300000002	-0.7261474640000001	0	-0.061035156	-0.061035156	3.8101807100000005	9.7401857	0.4354492212	0	0	0	-8.99609375	-0.3182128894	3.311328076	-0.061035156	-0.061035156	0	-1.47263179	9.69592302	2.306445288	0	0	0	1.683178714	9.74257788	-0.2835205072	0	0	0	1549638128.836
-9.368139480000002	-1.1639892572000001	-3.180932608	-0.061035156	-0.061035156	-0.061035156	2.9847412140000005	-8.737695288000001	-0.729736322	-0.061035156	0	-0.061035156	3.7814697480000006	9.778466754	0.46655273560000005	0	-0.061035156	0	-8.984130890000001	-0.31342773560000003	3.311328076	0	-0.061035156	-0.061035156	-1.4738280760000002	9.69951178	2.293286142	0	0	0	1.6688232820000002	9.7485598	-0.309838858	-0.061035156	0	0	1549638128.876
-9.3573732	-1.2309814300000002	-3.16298822	0	-0.061035156	0	2.9859375000000004	-8.774780252000001	-0.7034179712000002	-0.061035156	0	-0.061035156	3.7814697480000006	9.8083741	0.48808594240000003	0	-0.061035156	0	-9.000878894000001	-0.33137207460000007	3.3352538940000005	0	-0.061035156	-0.061035156	-1.46665036	9.74257788	2.2980712860000003	0	0	0	1.642504892	9.7485598	-0.2835205072	-0.061035156	-0.061035156	-0.061035156	1549638128.916
-9.351391574	-1.197485324	-3.1378662140000007	0	-0.061035156	0	2.9667969240000005	-8.76879892	-0.6806884980000001	-0.061035156	-0.061035156	-0.061035156	3.77788089	9.785644568	0.5443115216000001	-0.061035156	-0.061035156	0	-8.99728984	-0.33017577880000004	3.34243161	-0.061035156	-0.061035156	-0.061035156	-1.43435054	9.73659694	2.3028564300000003	0	0	0	1.6520751800000002	9.76770018	-0.308642572	0	0	0	1549638128.956
-9.3657473	-1.178344748	-3.16298822	0	-0.061035156	0	2.934497104	-8.750854532	-0.6735107428000001	-0.061035156	-0.061035156	-0.061035156	3.776684604	9.77128894	0.5526855432	-0.061035156	-0.061035156	-0.061035156	-8.980542032	-0.33017577880000004	3.3460204680000003	-0.061035156	-0.061035156	-0.061035156	-1.44870607	9.69472644	2.313623004	-0.061035156	0	0	1.623364218	9.746167032	-0.31103514400000004	-0.061035156	0	0	1549638128.996
-9.370532248	-1.1879150360000001	-3.1713623200000005	0	-0.061035156	0	2.930908246	-8.77238768	-0.6675292932	-0.061035156	-0.061035156	-0.061035156	3.7886474640000007	9.770092752000002	0.534741214	-0.12207031	-0.061035156	-0.061035156	-8.987719748	-0.3337646466	3.3496094240000005	-0.061035156	-0.061035156	-0.061035156	-1.44870607	9.69472644	2.313623004	-0.061035156	0	0	1.6437011780000002	9.765307608	-0.31223143000000003	0	-0.061035156	0	1549638129.036
-9.35258786	-1.1986816100000002	-3.1282959260000003	-0.061035156	-0.061035156	-0.061035156	2.9225341460000003	-8.808276260000001	-0.6675292932	-0.061035156	-0.061035156	-0.061035156	3.7814697480000006	9.765307608	0.47014160340000005	-0.12207031	-0.061035156	-0.061035156	-9.01044928	-0.36845702880000003	3.3807128600000005	-0.061035156	-0.12207031	-0.061035156	-1.459472644	9.69472644	2.313623004	-0.061035156	-0.061035156	0	1.6437011780000002	9.765307608	-0.31223143000000003	0	0	0	1549638129.076
-9.3489991	-1.197485324	-3.0876221040000003	0.061035156	-0.061035156	0	2.9273192900000002	-8.795117212000001	-0.669921875	-0.061035156	-0.061035156	-0.061035156	3.794628894	9.724634080000001	0.44621582460000003	-0.061035156	-0.061035156	-0.061035156	-9.01044928	-0.3828125	3.399853534	0	0	-0.061035156	-1.41042482	9.6983152	2.3531005400000002	-0.061035156	-0.061035156	-0.061035156	1.667626996	9.7485598	-0.324194339	-0.061035156	-0.061035156	-0.061035156	1549638129.116
-9.375317392	-1.137670926	-3.122314496	0	-0.061035156	0	2.9261230040000004	-8.78554712	-0.663940396	-0.061035156	0	-0.061035156	3.7994139400000004	9.669604532000001	0.45937500000000003	-0.061035156	0	-0.061035156	-8.988915740000001	-0.39238280760000005	3.3687500000000004	-0.061035156	-0.061035156	-0.061035156	-1.3972655760000001	9.6385009	2.3531005400000002	-0.061035156	0	-0.061035156	1.6867675720000002	9.734204074	-0.30505371400000003	-0.061035156	-0.061035156	0	1549638129.156
-9.38847644	-1.15441893	-3.1462402160000003	-0.061035156	-0.061035156	0	2.9464599640000007	-8.81186502	-0.679492212	-0.061035156	0	0	3.8400878600000006	9.707885880000001	0.41271972840000004	-0.061035156	-0.061035156	-0.061035156	-8.967382788	-0.3911865216	3.366357428	0	-0.061035156	-0.061035156	-1.4415283540000001	9.64328624	2.3387451080000004	0	0	0	1.6867675720000002	9.734204074	-0.30505371400000003	-0.061035156	0	0	1549638129.196
-9.35378444	-1.1855224640000002	-3.0792480040000005	-0.061035156	-0.061035156	0	2.983544928	-8.8214357	-0.7010253600000002	-0.061035156	-0.061035156	0	3.8975097840000004	9.729418930000001	0.417504892	0	-0.061035156	0	-8.988915740000001	-0.38640135800000003	3.39506839	0	-0.061035156	-0.061035156	-1.4546875000000001	9.667211960000001	2.3806152160000003	0	-0.061035156	0	1.7094971040000002	9.749755890000001	-0.26796875000000003	0	0	0	1549638129.236
-9.3489991	-1.166381839	-3.0947998200000004	0	0	0	2.9931152160000005	-8.777173020000001	-0.693847644	-0.061035156	-0.061035156	-0.061035156	3.8855469240000007	9.69472644	0.4438232428	0	-0.061035156	0	-8.978149460000001	-0.40075683900000003	3.387890576	0	-0.061035156	-0.061035156	-1.4546875000000001	9.667211960000001	2.3806152160000003	0	0	0	1.6365234620000002	9.754540740000001	-0.30625	-0.061035156	-0.061035156	0	1549638129.276
-9.37890625	-1.1747558900000001	-3.1330810700000002	0	-0.061035156	0	2.9775634	-8.766406250000001	-0.663940396	0	-0.061035156	0	3.8556396760000005	9.697119110000001	0.4904785144	0	-0.061035156	0	-8.97336412	-0.41271972840000004	3.408227536	-0.061035156	-0.061035156	0	-1.393676718	9.65285643	2.3614746400000004	0	-0.061035156	0	1.6365234620000002	9.754540740000001	-0.30625	-0.061035156	0	0	1549638129.316
-9.374121106	-1.166381839	-3.092407248	0	-0.061035156	0	3.017041034	-8.807080072	-0.6902587860000001	0	-0.061035156	0	3.85683606	9.725830072	0.531152356	0	0	0	-8.985326980000002	-0.4091308606000001	3.4297608800000003	-0.061035156	-0.061035156	0	-1.36018071	9.67558606	2.3794189300000004	0	0	0	1.6544677520000002	9.7485598	-0.32180175720000004	-0.061035156	-0.061035156	-0.061035156	1549638129.356
-9.374121106	-1.146044928	-3.0900146760000005	-0.061035156	-0.061035156	-0.061035156	3.02421875	-8.793920926	-0.7058105432	-0.061035156	-0.061035156	-0.061035156	3.8520507200000003	9.746167032	0.539526358	0	0	0	-8.9745607	-0.3935791034	3.4369384000000003	0	0	0	-1.391284146	9.69233426	2.3806152160000003	0	0	0	1.6317382200000001	9.753344748	-0.30385742800000004	-0.061035156	-0.061035156	0	1549638129.396
-9.371728240000001	-1.175952176	-3.1199219240000007	-0.061035156	-0.061035156	-0.061035156	2.9823487400000004	-8.78435054	-0.6962402160000001	0	-0.061035156	-0.061035156	3.8245362400000005	9.7485598	0.531152356	0	-0.061035156	0	-8.978149460000001	-0.3935791034	3.4010498200000003	-0.061035156	-0.061035156	0	-1.425976538	9.681567392	2.3626709260000003	0	0	0	1.6317382200000001	9.753344748	-0.30385742800000004	-0.061035156	0	0	1549638129.436
-9.362158246000002	-1.179541034	-3.0828369600000003	0	-0.061035156	0	2.9727783540000003	-8.791528060000001	-0.7117919928	0	-0.061035156	0	3.8149658540000004	9.743774460000001	0.516796875	0	0	0	-8.9745607	-0.385205072	3.4142089660000003	-0.061035156	0	0	-1.4211913940000003	9.682763580000001	2.3495117800000003	0	0	0	1.7106933900000003	9.73540036	-0.24763183900000002	0	-0.061035156	-0.061035156	1549638129.476
-9.370532248	-1.15441893	-3.093603534	-0.061035156	0	-0.061035156	2.988330072	-8.77358426	-0.7213623200000001	-0.061035156	-0.061035156	0	3.7982177520000002	9.7318116	0.492871106	0	0	0	-8.9661866	-0.3732421924	3.40942392	-0.061035156	0	0	-1.4211913940000003	9.682763580000001	2.3495117800000003	0	0	0	1.623364218	9.754540740000001	-0.32778320680000006	0	0	0	1549638129.515
-9.375317392	-1.195092752	-3.12111821	0	0	-0.061035156	2.99191893	-8.77836911	-0.6902587860000001	-0.061035156	0	-0.061035156	3.7874510800000003	9.744970746000002	0.4486083966	0	-0.061035156	0	-8.963793930000001	-0.38999023560000007	3.3986572480000006	-0.061035156	-0.061035156	0	-1.4367432100000002	9.693530252	2.332763678	0	0	0	1.623364218	9.754540740000001	-0.32778320680000006	-0.061035156	0	-0.061035156	1549638129.555
-9.366943390000001	-1.1855224640000002	-3.092407248	0	-0.061035156	0	2.9703858800000003	-8.786743210000001	-0.6818847840000001	0	-0.061035156	0	3.800610324	9.737792932000001	0.4450195288	0	-0.061035156	0	-8.97336412	-0.36606445680000005	3.41301268	-0.061035156	-0.061035156	0	-1.4223876800000002	9.70429712	2.3172119600000003	0	0	0	1.6532714660000003	9.754540740000001	-0.265576178	0	-0.061035156	-0.061035156	1549638129.595
-9.35976538	-1.166381839	-3.08881839	-0.061035156	0	0	2.975170926	-8.77238768	-0.6986327880000001	0	-0.061035156	-0.061035156	3.813769568	9.725830072	0.45937500000000003	0	0	-0.061035156	-8.968579074	-0.34453125	3.408227536	0	0	0	-1.408032248	9.686352340000001	2.3219971040000003	0	0	0	1.637719748	9.753344748	-0.3158203076	-0.061035156	-0.061035156	0	1549638129.635
-9.36455072	-1.189111322	-3.129492212	-0.061035156	0	-0.061035156	2.9739746400000002	-8.74606929	-0.6902587860000001	-0.061035156	0	0	3.8125733800000003	9.749755890000001	0.46535643000000004	0	-0.061035156	-0.061035156	-8.9661866	-0.3505126800000001	3.4166014400000004	0	-0.061035156	0	-1.4331542540000002	9.682763580000001	2.304052716	0	0	0	1.637719748	9.753344748	-0.3158203076	-0.061035156	0	0	1549638129.675
-9.366943390000001	-1.1986816100000002	-3.12709964	0	-0.061035156	0	2.9667969240000005	-8.7795652	-0.6711181610000001	0	-0.061035156	0	3.8341064300000003	9.758129892000001	0.47373047120000006	0	-0.061035156	-0.061035156	-8.978149460000001	-0.35529785340000003	3.4154052520000002	0	0	0	-1.4331542540000002	9.682763580000001	2.304052716	0	0	0	1.7035155760000003	9.75214856	-0.2811279254	0	-0.061035156	0	1549638129.716
-9.36933606	-1.161596646	-3.0876221040000003	0	0	0	2.9943116	-8.766406250000001	-0.686669928	0	-0.061035156	0	3.8508545320000005	9.73659694	0.49645996400000003	0	-0.061035156	-0.061035156	-8.967382788	-0.3505126800000001	3.408227536	0	0	0	-1.4331542540000002	9.682763580000001	2.304052716	0	0	0	1.7035155760000003	9.75214856	-0.2811279254	-0.061035156	0	0	1549638129.755
-9.3657473	-1.1627929712000002	-3.12111821	-0.061035156	0	-0.061035156	3.0002929320000002	-8.769995108000002	-0.6842773560000001	0	-0.061035156	0	3.8460692900000004	9.75214856	0.5191894568000001	-0.061035156	-0.061035156	-0.061035156	-8.963793930000001	-0.34094239200000004	3.417797824	0	0	-0.061035156	-1.41640625	9.69472644	2.3076415740000003	0	0	0	1.665234424	9.750951980000002	-0.309838858	-0.061035156	-0.061035156	0	1549638129.795
-9.36455072	-1.1807373200000002	-3.1187255400000002	0	-0.061035156	-0.061035156	3.00986322	-8.77597644	-0.708203125	-0.061035156	0	0	3.85683606	9.76291484	0.4892822284000001	-0.061035156	-0.061035156	0	-8.96977536	-0.346923822	3.420190396	0	-0.061035156	-0.061035156	-1.431957968	9.709082068	2.2944824280000002	0	0	0	1.6915527160000003	9.753344748	-0.2835205072	0	-0.061035156	0	1549638129.835
-9.35378444	-1.1556152160000002	-3.092407248	-0.061035156	-0.061035156	0	2.9990966460000004	-8.77238768	-0.687866214	-0.061035156	-0.061035156	-0.061035156	3.8376952880000004	9.744970746000002	0.458178714	-0.061035156	-0.061035156	0	-8.987719748	-0.3517089856000001	3.4369384000000003	0	0	0	-1.408032248	9.709082068	2.3255859620000003	0	-0.061035156	0	1.6664307100000002	9.74736322	-0.27873535340000005	0	-0.061035156	0	1549638129.875
-9.35258786	-1.179541034	-3.0864257200000003	0	0	-0.061035156	2.9990966460000004	-8.74606929	-0.657958966	-0.061035156	0	-0.061035156	3.8245362400000005	9.729418930000001	0.47971191100000005	0	0	-0.061035156	-8.980542032	-0.339746106	3.4441162140000006	0	0.061035156	-0.061035156	-1.358984424	9.721044928000001	2.3255859620000003	-0.061035156	0	-0.061035156	1.6664307100000002	9.74736322	-0.27873535340000005	0	0	0	1549638129.915
-9.38847644	-1.1604003600000001	-3.1354737400000006	0	-0.061035156	-0.061035156	2.9775634	-8.769995108000002	-0.6818847840000001	0	0	-0.061035156	3.81616214	9.72224092	0.477319339	-0.061035156	0	-0.061035156	-8.96499002	-0.35649413939999997	3.411816394	-0.061035156	0	-0.061035156	-1.3793212860000001	9.69472644	2.292089856	0	0.061035156	-0.061035156	1.656860324	9.753344748	-0.32180175720000004	0	-0.061035156	0	1549638129.955
-9.372924820000001	-1.18671875	-3.134277356	-0.061035156	-0.061035156	-0.061035156	2.9703858800000003	-8.7963134	-0.7105957068000001	-0.061035156	-0.061035156	-0.061035156	3.841284146	9.7485598	0.42707518000000005	-0.061035156	0	-0.061035156	-8.95661592	-0.3373535144	3.3843016200000005	0	-0.061035156	-0.061035156	-1.4463134979999999	9.686352340000001	2.2657714660000003	0	0	0	1.656860324	9.753344748	-0.32180175720000004	-0.061035156	-0.061035156	-0.061035156	1549638129.995
-9.341821580000001	-1.183129892	-3.08881839	0	0	0	2.99191893	-8.783154254000001	-0.717773462	-0.061035156	-0.061035156	-0.061035156	3.8652099640000004	9.743774460000001	0.40314941100000007	0	-0.061035156	0	-8.9745607	-0.33854982	3.41301268	0	0	-0.061035156	-1.437939496	9.71745607	2.3028564300000003	0	-0.061035156	0	1.685571286	9.75214856	-0.33854982	-0.061035156	0	-0.061035156	1549638130.035
-9.354980432000001	-1.179541034	-3.122314496	-0.061035156	-0.061035156	0	2.9237304320000006	-8.77238768	-0.669921875	-0.061035156	-0.061035156	-0.061035156	3.84367662	9.721044928000001	0.4342529254	0	0	0	-8.96977536	-0.3517089856000001	3.402246106	0	0	-0.061035156	-1.412817392	9.71147464	2.306445288	0	0	-0.061035156	1.685571286	9.733007788	-0.30744628600000007	0	0	0	1549638130.075
-9.35617662	-1.1771484620000001	-3.109155252	-0.061035156	0	0	2.930908246	-8.777173020000001	-0.669921875	-0.061035156	0	0	3.8424804320000003	9.718652160000001	0.46655273560000005	0	0	-0.061035156	-8.96259784	-0.343334964	3.4166014400000004	0	0	-0.061035156	-1.41640625	9.681567392	2.287304712	0	0	0	1.7214599640000001	9.73659694	-0.3182128894	0	-0.061035156	0	1549638130.115
-9.382495108	-1.161596646	-3.111547824	-0.061035156	0	0	2.969189496	-8.795117212000001	-0.6818847840000001	-0.061035156	0	0	3.8424804320000003	9.746167032	0.46416014400000005	0	0	0	-8.967382788	-0.3529052716	3.399853534	0	0	-0.061035156	-1.4235839660000003	9.69233426	2.3028564300000003	0	0	0	1.7214599640000001	9.73659694	-0.3182128894	-0.061035156	0	0	1549638130.155
-9.370532248	-1.1771484620000001	-3.129492212	-0.061035156	-0.061035156	0	2.9847412140000005	-8.80947284	-0.6651367212000001	-0.061035156	0	-0.061035156	3.8364991	9.766503894000001	0.4821044928	0	0	0	-8.967382788	-0.34453125	3.38908696	0	0	-0.061035156	-1.42836911	9.71625998	2.312426718	-0.061035156	0	0	1.629345746	9.760522660000001	-0.2895019568	-0.061035156	0	0	1549638130.195
-9.354980432000001	-1.2022705072	-3.12709964	-0.061035156	0	0	2.978759784	-8.8046875	-0.6232665740000001	0	-0.061035156	-0.061035156	3.8245362400000005	9.7401857	0.515600589	0	0	0	-8.97097194	-0.35649413939999997	3.3819091460000004	0	0	-0.061035156	-1.437939496	9.713867212	2.295678714	-0.061035156	0	0	1.629345746	9.760522660000001	-0.2895019568	0	0	0	1549638130.235
-9.346606430000001	-1.227392572	-3.1103514400000005	0	0	0	3.0014891200000005	-8.80349092	-0.6292480432	0	-0.061035156	-0.061035156	3.8364991	9.74138179	0.501245108	-0.061035156	0	0	-8.97575679	-0.3612792932	3.390283246	-0.061035156	0	-0.061035156	-1.4223876800000002	9.700707968000001	2.304052716	-0.061035156	0	0	1.6484863220000001	9.770092752000002	-0.32060547120000005	0	-0.061035156	-0.061035156	1549638130.275
-9.35617662	-1.1903076080000001	-3.12111821	-0.061035156	-0.061035156	0	3.0002929320000002	-8.78435054	-0.642407248	0	0	-0.061035156	3.829321286	9.746167032	0.49406739200000005	-0.061035156	0	0	-8.98173822	-0.34572753600000006	3.3675537140000005	0	0	-0.061035156	-1.3948730040000001	9.701904254	2.312426718	-0.061035156	0.061035156	0	1.670019568	9.74257788	-0.2536132788	-0.061035156	0	0	1549638130.315
-9.3657473	-1.1855224640000002	-3.1330810700000002	-0.061035156	-0.061035156	0	2.983544928	-8.771191394	-0.663940396	0	0	-0.061035156	3.8257324280000002	9.75214856	0.45100097840000003	-0.061035156	0	0	-8.9829348	-0.339746106	3.3759277160000005	0	0	-0.061035156	-1.427172824	9.689941394000002	2.296875	-0.061035156	0.061035156	0	1.592260782	9.759326080000001	-0.343334964	0	0	0	1549638130.355
-9.366943390000001	-1.223803714	-3.1474366000000003	-0.061035156	-0.061035156	0	2.960815396	-8.78076178	-0.69504393	0	0	-0.061035156	3.8221435700000006	9.75214856	0.4139160144	-0.061035156	0	0	-8.9829348	-0.339746106	3.3759277160000005	0	0	-0.061035156	-1.4582763580000002	9.69472644	2.296875	-0.061035156	0	0	1.592260782	9.759326080000001	-0.343334964	-0.061035156	-0.061035156	0	1549638130.395
-9.341821580000001	-1.211840854	-3.12709964	0	-0.061035156	0	2.9524413940000005	-8.774780252000001	-0.718969748	0	0	-0.061035156	3.803002896	9.746167032	0.39238280760000005	0	0	0	-8.9829348	-0.339746106	3.3759277160000005	0	0	-0.061035156	-1.43076178	9.71745607	2.300463858	-0.061035156	0	0	1.6185790740000001	9.770092752000002	-0.3337646466	-0.061035156	0	-0.061035156	1549638130.435
-9.346606430000001	-1.183129892	-3.125903354	0	0	0	2.94765625	-8.761621106	-0.729736322	0	0	-0.061035156	3.7742920320000004	9.7318116	0.42109375000000004	0	0	0	-9.00686052	-0.346923822	3.3759277160000005	-0.061035156	0	-0.061035156	-1.425976538	9.69233426	2.295678714	-0.061035156	0	0	1.662841754	9.744970746000002	-0.27395019960000005	0	0	0	1549638130.475
-9.371728240000001	-1.1699707068	-3.134277356	-0.061035156	-0.061035156	0	2.9237304320000006	-8.762817392	-0.740502896	-0.061035156	0	-0.061035156	3.7790771760000004	9.737792932000001	0.44980469240000004	0	0	-0.061035156	-8.994897660000001	-0.34453125	3.363964856	0	0	-0.061035156	-1.42836911	9.66481929	2.306445288	-0.061035156	0	0	1.6472900360000002	9.749755890000001	-0.309838858	-0.061035156	-0.061035156	0	1549638130.515
-9.37890625	-1.2094482428000002	-3.14504393	-0.061035156	-0.061035156	-0.061035156	2.93330072	-8.76760234	-0.723754892	-0.061035156	-0.061035156	0	3.7838623200000003	9.778466754	0.46416014400000005	0	0	-0.061035156	-9.00207518	-0.3576904254	3.3603759000000006	0	0.061035156	-0.061035156	-1.4367432100000002	9.69592302	2.3255859620000003	-0.061035156	0	0	1.6496826080000002	9.75214856	-0.3182128894	-0.061035156	0	0	1549638130.555
-9.3489991	-1.1711669928000001	-3.122314496	0	-0.061035156	0	2.9632079680000003	-8.795117212000001	-0.6926513580000001	-0.061035156	0	0	3.7994139400000004	9.785644568	0.5048339856	0	0	-0.061035156	-9.01882338	-0.35649413939999997	3.366357428	0	0.061035156	-0.061035156	-1.44870607	9.73540036	2.319604532	-0.061035156	0	0	1.6496826080000002	9.75214856	-0.3182128894	0	-0.061035156	0	1549638130.595
-9.341821580000001	-1.1424560700000002	-3.1079589660000004	-0.061035156	0	0	2.9775634	-8.786743210000001	-0.678295926	-0.061035156	-0.061035156	0	3.8053954680000004	9.754540740000001	0.517993161	-0.061035156	0	-0.061035156	-9.01044928	-0.3576904254	3.338842752	0	0.061035156	-0.061035156	-1.4582763580000002	9.70310054	2.332763678	-0.061035156	0	-0.061035156	1.7023192900000002	9.744970746000002	-0.27873535340000005	-0.061035156	0	0	1549638130.635
-9.351391574	-1.184326178	-3.131884784	-0.061035156	0	-0.061035156	2.988330072	-8.78554712	-0.6459961060000001	-0.061035156	0	0	3.785058606	9.73659694	0.515600589	-0.061035156	0	-0.061035156	-8.999682608	-0.36845702880000003	3.331665036	0	0	-0.061035156	-1.4367432100000002	9.673193390000002	2.331567392	-0.061035156	0	-0.061035156	1.667626996	9.74257788	-0.2643798822	-0.061035156	0.061035156	0	1549638130.675
-9.372924820000001	-1.2154297120000002	-3.1354737400000006	0	-0.061035156	-0.061035156	2.975170926	-8.797509980000001	-0.6280517572	-0.061035156	0	0	3.77189946	9.74736322	0.49167482	-0.061035156	0	-0.061035156	-9.0176268	-0.39238280760000005	3.34841304	0	0.12207031	-0.061035156	-1.39606929	9.676782248	2.359082068	-0.061035156	0	-0.061035156	1.680786142	9.75214856	-0.2572021466	-0.061035156	0	0	1549638130.715
-9.34780252	-1.166381839	-3.12111821	0	0	0	2.9775634	-8.82023912	-0.6208740020000001	0	0	0	3.8065917540000007	9.74257788	0.49406739200000005	-0.061035156	0	-0.12207031	-9.00686052	-0.385205072	3.3197021760000003	-0.061035156	0.061035156	-0.061035156	-1.3996582460000002	9.687548920000001	2.3578857820000003	-0.061035156	0.061035156	-0.061035156	1.680786142	9.75214856	-0.2572021466	0	-0.061035156	0	1549638130.755
-9.343017572	-1.1651855432	-3.152221646	-0.061035156	0	-0.061035156	2.9775634	-8.81066893	-0.6232665740000001	0	-0.061035156	0	3.83171376	9.72702626	0.47492675720000005	-0.061035156	0	-0.061035156	-9.0092527	-0.381616214	3.2945800720000005	-0.061035156	0.061035156	-0.061035156	-1.4522949280000002	9.661230432000002	2.327978534	-0.061035156	0.061035156	0	1.677197284	9.734204074	-0.30385742800000004	-0.061035156	0	0	1549638130.795
-9.33942842	-1.1962890380000002	-3.131884784	0	0	0	2.978759784	-8.76760234	-0.6830810700000001	0	-0.061035156	-0.061035156	3.859228534	9.721044928000001	0.4426269568000001	-0.061035156	0	-0.061035156	-9.0092527	-0.38400878600000005	3.3053466460000003	-0.061035156	0	-0.061035156	-1.46665036	9.66481929	2.3519042540000004	-0.061035156	0	0	1.758544928	9.719848740000002	-0.26677246400000004	0	-0.061035156	-0.061035156	1549638130.835
-9.374121106	-1.1484375	-3.1390625	0	0	0	2.9548339660000003	-8.774780252000001	-0.693847644	0	0	0	3.8341064300000003	9.69472644	0.4342529254	0	0	0	-9.027197480000002	-0.3959716754	3.3041503600000004	-0.061035156	0.061035156	0	-1.4331542540000002	9.66242662	2.368652356	0	0	0	1.758544928	9.719848740000002	-0.26677246400000004	-0.061035156	0	0	1549638130.875
-9.38847644	-1.138867212	-3.1462402160000003	0	0	-0.061035156	2.948852536	-8.78076178	-0.7213623200000001	0	0	0	3.8101807100000005	9.705493210000002	0.4486083966	0	0	0	-9.027197480000002	-0.3971679712	3.2969726440000002	-0.061035156	0	0	-1.429565396	9.657641574000001	2.3542969240000002	0	0	0	1.6748047120000003	9.749755890000001	-0.309838858	-0.061035156	-0.061035156	0	1549638130.915
-9.360961960000001	-1.1352783540000002	-3.152221646	-0.061035156	-0.061035156	0	2.98952626	-8.793920926	-0.7309326080000002	-0.061035156	-0.061035156	0	3.800610324	9.74257788	0.46774902160000004	0	0	0	-9.024804712	-0.3947753894	3.2993652160000004	0	0.061035156	0	-1.443920926	9.661230432000002	2.372241214	0	0	0	1.6748047120000003	9.749755890000001	-0.309838858	-0.061035156	-0.061035156	0	1549638130.954
-9.351391574	-1.1041748200000001	-3.1306884000000004	-0.061035156	0	0	2.9859375000000004	-8.771191394	-0.686669928	-0.061035156	0	0	3.7742920320000004	9.74138179	0.5203857428	0	0	0	-9.02241214	-0.387597644	3.2969726440000002	0	0.061035156	0	-1.451098642	9.673193390000002	2.3746337860000004	0	0	0	1.745385782	9.7401857	-0.26796875000000003	-0.061035156	0	0	1549638130.995
-9.362158246000002	-1.1209228240000002	-3.122314496	-0.061035156	0	0	2.978759784	-8.748461960000002	-0.6400146760000001	-0.061035156	0	0	3.7587402160000005	9.753344748	0.5526855432	0	0	0	-9.011645468000001	-0.3935791034	3.267065396	-0.061035156	0	0	-1.4546875000000001	9.667211960000001	2.381811502	0	0	0	1.7214599640000001	9.73540036	-0.287109375	-0.061035156	-0.061035156	0	1549638131.035
-9.38010234	-1.1484375	-3.1653808900000002	-0.061035156	-0.061035156	-0.061035156	3.01225589	-8.769995108000002	-0.641210962	0	0	0	3.7467773560000004	9.782055710000002	0.5586669928	0	0	0	-9.021215560000002	-0.39836425720000007	3.275439496	-0.061035156	0	0	-1.4427246400000002	9.671997300000001	2.3710449280000003	0	0	0	1.6879638580000003	9.74257788	-0.2978759784	0	-0.061035156	0	1549638131.074
-9.371728240000001	-1.1604003600000001	-3.131884784	-0.061035156	-0.061035156	-0.061035156	3.0409667540000003	-8.798706070000001	-0.649584964	0	-0.061035156	-0.061035156	3.75754393	9.76889676	0.5634521466	0	0	-0.061035156	-9.030786240000001	-0.38999023560000007	3.2814209260000005	-0.061035156	0	0	-1.4522949280000002	9.688745108	2.384204074	0	0	0	1.7083007200000002	9.73540036	-0.27155761780000004	-0.061035156	0	0	1549638131.115
-9.346606430000001	-1.1340820288	-3.1127441100000004	0	-0.061035156	-0.061035156	3.02421875	-8.798706070000001	-0.6555663939999999	0	-0.061035156	-0.061035156	3.7659179320000007	9.719848740000002	0.5658447284000001	0	0	-0.061035156	-9.023608426000001	-0.381616214	3.2634764400000003	-0.061035156	0	0	-1.409228534	9.683960160000002	2.390185504	0	0	0	1.733422824	9.74736322	-0.26796875000000003	0	-0.061035156	0	1549638131.154
-9.351391574	-1.1304931610000002	-3.129492212	0	0	-0.061035156	2.9859375000000004	-8.740087860000001	-0.660351538	0	-0.061035156	-0.061035156	3.7862548920000005	9.7150634	0.5072265576	-0.061035156	0	-0.061035156	-9.026000900000001	-0.3804199280000001	3.2682617800000004	-0.061035156	0	0	-1.408032248	9.656445288	2.3758300720000003	0	0.061035156	0	1.73701178	9.73898912	-0.269165036	0	-0.061035156	0	1549638131.194
-9.366943390000001	-1.1257080072	-3.1306884000000004	-0.061035156	-0.061035156	-0.061035156	2.9632079680000003	-8.73410643	-0.67709964	0	-0.061035156	-0.061035156	3.8329101440000004	9.73659694	0.43066405760000004	-0.061035156	0	-0.061035156	-9.01882338	-0.3612792932	3.262280252	-0.061035156	-0.061035156	0	-1.43076178	9.677978240000002	2.356689496	0	0	0	1.73701178	9.73898912	-0.269165036	-0.061035156	0	0	1549638131.234
-9.36933606	-1.128100589	-3.1438476440000005	-0.061035156	-0.061035156	-0.061035156	2.958422824	-8.756836060000001	-0.708203125	-0.061035156	-0.061035156	0	3.841284146	9.73540036	0.42229003600000004	0	0	0	-9.027197480000002	-0.36606445680000005	3.2814209260000005	-0.061035156	0	0	-1.459472644	9.693530252	2.366259784	0	0	0	1.6915527160000003	9.744970746000002	-0.2428466754	-0.061035156	0	0	1549638131.274
-9.3657473	-1.161596646	-3.1737548920000003	-0.061035156	-0.061035156	-0.061035156	2.9739746400000002	-8.762817392	-0.708203125	-0.061035156	-0.061035156	0	3.813769568	9.73061502	0.44621582460000003	0	-0.061035156	0	-9.02839357	-0.38400878600000005	3.2682617800000004	-0.061035156	-0.061035156	0	-1.443920926	9.681567392	2.3758300720000003	0	0	0	1.6724121400000003	9.75214856	-0.31223143000000003	0	-0.061035156	0	1549638131.314
-9.341821580000001	-1.183129892	-3.161792032	0	-0.061035156	-0.061035156	2.9679932100000004	-8.769995108000002	-0.69504393	-0.061035156	-0.061035156	-0.061035156	3.803002896	9.737792932000001	0.48090820680000007	0	0	0	-9.020019568	-0.37683107	3.2479248200000006	-0.061035156	-0.061035156	-0.061035156	-1.42836911	9.67917482	2.34711911	0	0	0	1.6724121400000003	9.75214856	-0.31223143000000003	0	-0.061035156	-0.061035156	1549638131.354
-9.33942842	-1.1424560700000002	-3.1414550720000003	-0.061035156	-0.061035156	-0.061035156	2.958422824	-8.77238768	-0.6759033540000001	-0.061035156	-0.061035156	-0.061035156	3.803002896	9.744970746000002	0.5502929712000001	0	-0.061035156	0	-9.023608426000001	-0.35529785340000003	3.2658691100000006	-0.061035156	-0.061035156	0	-1.4546875000000001	9.681567392	2.3578857820000003	0	0	0	1.7059082460000001	9.723437500000001	-0.265576178	-0.061035156	0	-0.061035156	1549638131.394
-9.34780252	-1.15441893	-3.1737548920000003	-0.061035156	0	-0.061035156	2.971582068	-8.76042482	-0.649584964	-0.061035156	-0.061035156	0	3.7814697480000006	9.749755890000001	0.5514892572000001	-0.061035156	-0.061035156	0	-9.01882338	-0.3576904254	3.2742432100000003	0	-0.061035156	-0.061035156	-1.4618652160000003	9.6636232	2.3614746400000004	0	0	0	1.6843750000000002	9.744970746000002	-0.31223143000000003	0	-0.061035156	0	1549638131.434
-9.362158246000002	-1.18671875	-3.178540036	0	-0.12207031	-0.061035156	2.99191893	-8.793920926	-0.617285144	-0.061035156	-0.061035156	-0.061035156	3.753955072	9.750951980000002	0.5203857428	-0.061035156	-0.061035156	0	-9.020019568	-0.36965332460000005	3.2862060700000004	-0.061035156	-0.061035156	0	-1.4522949280000002	9.681567392	2.35549321	0	0	0	1.6843750000000002	9.744970746000002	-0.31223143000000003	0	-0.061035156	-0.061035156	1549638131.474
-9.343017572	-1.15441893	-3.09121106	0	-0.061035156	-0.12207031	3.0361816100000003	-8.807080072	-0.6328369110000001	-0.061035156	-0.061035156	-0.061035156	3.7384033540000003	9.743774460000001	0.4761230432	-0.061035156	-0.061035156	0	-9.04753444	-0.4067382788	3.3627685700000005	0	0	0	-1.412817392	9.69472644	2.3889892180000003	0	0	-0.061035156	1.7298339660000002	9.7401857	-0.28471679320000004	0	0	-0.061035156	1549638131.514
-9.38129892	-1.181933606	-3.10676268	0	-0.061035156	-0.18310547	3.0732665740000003	-8.815454074	-0.647192392	0	-0.12207031	-0.061035156	3.7276367800000005	9.729418930000001	0.4713378894	0	0	-0.061035156	-9.03796376	-0.4761230432	3.3352538940000005	-0.061035156	-0.061035156	0	-1.388891574	9.683960160000002	2.427270468	0	0.061035156	-0.061035156	1.745385782	9.725830072	-0.28471679320000004	0	0	0	1549638131.554
-9.38847644	-1.235766574	-3.063696286	0	-0.24414062	-0.24414062	3.0971923920000006	-8.80109874	-0.679492212	0	-0.061035156	-0.061035156	3.7324219240000005	9.66003444	0.492871106	0.061035156	-0.061035156	-0.12207031	-9.000878894000001	-0.5203857428	3.363964856	-0.061035156	-0.061035156	0	-1.41042482	9.6385009	2.4583741	0.061035156	0.061035156	-0.061035156	1.745385782	9.725830072	-0.28471679320000004	0	0.18310547	0	1549638131.594
-9.366943390000001	-1.29558107	-2.872290036	0	-0.24414062	-0.24414062	3.17495108	-8.756836060000001	-0.763232428	0	-0.12207031	-0.12207031	3.7742920320000004	9.682763580000001	0.4892822284000001	0.12207031	-0.061035156	-0.061035156	-9.072656250000001	-0.5562744110000001	3.447705072	-0.061035156	0	0	-1.3924804320000002	9.593042032000001	2.5421141200000004	0.061035156	0	-0.061035156	1.7645263580000001	9.69592302	-0.09331054320000001	0	0.24414062	0.061035156	1549638131.634
-9.38847644	-1.2907959260000001	-2.7478759000000004	0.12207031	0	-0.30517578	3.2180175720000004	-8.78554712	-0.8840576080000001	0	-0.061035156	-0.18310547	3.749169928	9.756933606	0.5084228534	0.18310547	-0.061035156	0	-9.122900360000001	-0.5957519568	3.4704346040000003	0	0.12207031	0	-1.4068359620000002	9.651660340000001	2.586376996	0.12207031	0.061035156	-0.12207031	1.7465820680000002	9.723437500000001	-0.2045654254	0	0.24414062	0.12207031	1549638131.674
-9.4004393	-1.447509784	-2.819653354	-0.061035156	-0.061035156	-0.4272461	3.1952880400000003	-8.7448732	-0.9689941100000001	-0.061035156	-0.061035156	-0.061035156	3.6570557100000003	9.777270468000001	0.539526358	0.18310547	-0.18310547	0.061035156	-9.10734874	-0.6244628600000001	3.4656494600000003	0	0.18310547	0.061035156	-1.592260782	9.649267572	2.6222655759999998	0.12207031	-0.061035156	-0.18310547	1.7465820680000002	9.723437500000001	-0.2045654254	-0.061035156	0.18310547	0.12207031	1549638131.714
-9.264062500000001	-1.61977536	-2.6581542540000003	0.061035156	-0.12207031	-0.48828125	3.1641846040000003	-8.65874002	-1.013256839	-0.061035156	0	0.061035156	3.5242675720000003	9.780859620000001	0.534741214	0.18310547	-0.18310547	0.061035156	-9.118115020000001	-0.6447998200000001	3.466845746	0.061035156	0.24414062	0.061035156	-1.69633786	9.581079074	2.65576178	0.12207031	-0.18310547	-0.30517578	1.886547824	9.701904254	-0.0885253894	0.061035156	0.18310547	0.12207031	1549638131.754
-9.207836960000002	-1.697534146	-2.441625998	0.12207031	-0.12207031	-0.4272461	3.1354737400000006	-8.54270018	-1.043164038	-0.12207031	0	0.18310547	3.3759277160000005	9.68515625	0.47373047120000006	0.30517578	-0.36621094	0.061035156	-9.12888179	-0.668725589	3.440527356	0.18310547	0.48828125	0	-1.676000998	9.54638678	2.692846646	0.24414062	-0.18310547	-0.36621094	2.127001996	9.57150908	0.34213867800000003	-0.061035156	0.6713867	0.36621094	1549638131.794
-9.268847840000001	-1.604223642	-2.3303711060000003	0.24414062	-0.18310547	-0.36621094	3.0828369600000003	-8.461352340000001	-1.073071286	-0.12207031	0	0.30517578	3.2993652160000004	9.578686600000001	0.49406739200000005	0.36621094	-0.36621094	0.061035156	-9.00805661	-0.6842773560000001	3.2718505400000004	0.24414062	0.6713867	-0.061035156	-1.70471196	9.413598740000001	2.6940429320000003	0.30517578	-0.12207031	-0.48828125	2.127001996	9.57150908	0.34213867800000003	0	0.6713867	0.61035156	1549638131.834
-9.45307608	-1.528857428	-2.2753417540000003	0.24414062	-0.18310547	-0.36621094	3.06848143	-8.48647464	-1.040771466	-0.12207031	0	0.4272461	3.234765576	9.67558606	0.540722644	0.36621094	-0.36621094	0.061035156	-8.96140126	-0.7141846040000002	3.1713623200000005	0.36621094	0.6713867	-0.061035156	-1.9726807100000001	9.299951080000001	2.6509764400000004	0.30517578	-0.12207031	-0.48828125	1.915258786	9.50930162	0.1997802716	-0.12207031	0.48828125	0.7324219	1549638131.874
-9.80239218	-1.3996582460000002	-2.27294928	0.30517578	-0.24414062	-0.30517578	3.101977536	-8.68745108	-1.0072753600000002	-0.061035156	-0.061035156	0.48828125	3.23596196	9.918433	0.5574707068000001	0.24414062	-0.79345703	0.061035156	-9.051123200000001	-0.7692138580000001	3.0983885800000004	0.4272461	0.5493164	-0.12207031	-2.186816394	9.414794928000001	2.6114991	0.4272461	-0.36621094	-0.4272461	1.4798096040000002	9.758129892000001	0.15192871400000002	0	0.24414062	0.6713867	1549638131.914
-10.02011682	-1.2537109620000002	-2.350707968	0.30517578	-0.30517578	-0.18310547	3.124707068	-8.97097194	-0.9020019568000001	0	-0.18310547	0.4272461	3.3854980040000004	10.218701079999999	0.5849853534	0.24414062	-0.79345703	0.061035156	-9.1875	-0.8146728240000001	3.0613037140000006	0.48828125	0.61035156	-0.12207031	-2.19638678	9.72702626	2.628247104	0.4272461	-0.48828125	-0.4272461	1.4798096040000002	9.758129892000001	0.15192871400000002	0.24414062	0.5493164	0.36621094	1549638131.954
-9.766503894000001	-1.1807373200000002	-2.404541034	0.48828125	-0.12207031	-0.18310547	3.085229532	-9.29157698	-0.7273437500000001	0.12207031	-0.36621094	0.36621094	3.7061035340000004	10.377808	0.7716064300000001	0.30517578	-0.5493164	-0.18310547	-9.066674820000001	-0.800317392	2.9165527160000004	0.4272461	0.36621094	-0.18310547	-2.1712646760000003	10.073950180000002	2.6126952880000003	0.30517578	-0.30517578	-0.4272461	1.3087402160000001	9.931591460000002	-0.32778320680000006	0.061035156	-0.18310547	-0.36621094	1549638131.994
-9.175537140000001	-0.855346646	-2.644995108	0.30517578	0.6713867	-0.24414062	3.0313964660000003	-9.1875	-0.570629892	0.30517578	-0.4272461	0.24414062	4.08413089	10.217504500000002	1.0192382788	0.30517578	-0.5493164	-0.18310547	-8.884838760000001	-0.7668212860000001	2.8555420320000002	0.18310547	0	-0.12207031	-2.122216754	10.13496106	2.4811035340000003	0.061035156	-0.18310547	-0.36621094	1.3087402160000001	9.931591460000002	-0.32778320680000006	0.12207031	-0.6713867	-0.8544922	1549638132.034
-8.425463760000001	-0.8876464660000001	-3.4166014400000004	0.48828125	1.2207031	-0.48828125	2.89382338	-8.752050720000002	-0.45100097840000003	0.4272461	-0.79345703	-0.061035156	4.385595746	9.625341754	1.123315396	0.18310547	-0.4272461	-0.12207031	-8.633618210000002	-0.679492212	3.057714856	-0.18310547	-0.12207031	-0.061035156	-1.6090087860000002	9.868188400000001	2.368652356	0	-0.36621094	-0.36621094	1.7118896760000002	9.57629393	-0.46416014400000005	0.8544922	-1.159668	-1.2207031	1549638132.074
-9.38967302	-1.137670926	-4.354492212	0.18310547	-0.30517578	-0.5493164	2.68566893	-8.23764676	-0.3804199280000001	0.61035156	-1.3427734	-0.61035156	4.6786866	9.08342302	0.800317392	-0.24414062	-0.30517578	-0.36621094	-9.30832518	-0.2524169928	3.1151367800000003	-0.7324219	-0.6713867	0.12207031	-0.516796875	9.335839660000001	2.229882788	0.12207031	-0.12207031	-0.61035156	3.14265126	9.536816394	-0.8421875000000001	0.8544922	-0.061035156	-1.159668	1549638132.114
-9.6552491	-0.9594238220000001	-4.2420410340000005	-0.5493164	-0.24414062	-0.36621094	2.4643554320000005	-8.66711412	-0.531152356	0.6713867	-1.8310547	-0.61035156	4.990917932	9.15639676	0.32778320680000006	-0.12207031	0.061035156	-1.0986328	-9.438720746000001	-0.07177734424	4.078149460000001	-0.4272461	1.5869141	0.30517578	0.5897705072	9.721044928000001	2.231079074	0.24414062	0.30517578	-0.7324219	2.013354532	9.846654860000001	-0.9175537140000001	0.6713867	0.61035156	-0.7324219	1549638132.154
-9.49973143	-0.419897464	-4.026708966	-0.48828125	0.30517578	-0.24414062	2.471533246	-9.278417932000002	-0.573022464	0.24414062	-1.5869141	0	5.70629892	9.46145018	0.1459472644	-0.12207031	0.061035156	-1.0986328	-9.12648912	0.173461911	4.006372104	-0.9765625	-0.36621094	0.24414062	0.5849853534	10.48786592	2.095898462	0.12207031	1.5258789	-0.5493164	2.013354532	9.846654860000001	-0.9175537140000001	0.4272461	-0.8544922	-0.8544922	1549638132.194
-8.9829348	-0.13757324280000002	-3.7455810700000005	-0.9765625	0	-0.6713867	2.59116214	-8.992504892	-0.21054687500000002	-0.18310547	-1.2207031	0.48828125	6.187207068	9.0594973	0.07416992212000001	-0.18310547	0.6713867	-1.0986328	-8.66472194	0.2918945288	3.8221435700000006	-0.79345703	0.6713867	0.24414062	-0.3026611322	10.180420320000001	1.8662109620000003	0.061035156	1.4648438	-0.24414062	2.5839844240000005	9.46145018	-1.6114013580000002	0.36621094	-0.48828125	-0.8544922	1549638132.234
-8.814257788	-0.9570312500000001	-3.2862060700000004	-0.5493164	-0.30517578	-0.6713867	2.64379892	-8.137158246	0.2990722644	-0.18310547	-1.2207031	0.48828125	6.2924804320000005	8.640795926000001	0.050244139400000006	-0.18310547	0.6713867	-1.0986328	-8.35249002	0.461767572	3.6821777160000004	-0.7324219	0.48828125	0.30517578	-0.850561502	9.303539840000001	1.7621337860000001	0.061035156	1.0986328	-0.18310547	2.5839844240000005	9.46145018	-1.6114013580000002	0.7324219	0.061035156	-1.2207031	1549638132.273
-8.911157248	-1.2895996400000003	-3.1761474640000005	0.061035156	-0.061035156	-0.12207031	2.6964355040000005	-7.796215560000001	0.60651857	0	-1.2817383	0.7324219	6.0927001800000005	8.64558107	0.014355469240000002	-0.061035156	0.30517578	-0.061035156	-8.17304712	0.6352294928000001	3.4154052520000002	-0.7324219	0.30517578	0.18310547	-0.7871582068	9.06069339	1.6030273560000001	-0.18310547	0.91552734	-0.18310547	2.34113768	9.232959260000001	-0.9809570288	0.79345703	0.12207031	-1.2207031	1549638132.314
-9.1623777	-0.8134765380000001	-3.293383786	0.61035156	0.36621094	0.12207031	2.7993163940000003	-7.9601074280000015	0.6352294928000001	0	-1.0986328	1.0986328	5.67878444	8.91235324	-0.05981445288	-0.12207031	0.79345703	0.5493164	-8.24123552	0.8625244110000001	3.440527356	-0.48828125	0.48828125	0	-0.811083966	9.266455072	1.4750244600000002	-0.36621094	0.8544922	0	2.2837158540000004	9.30234375	-0.65676268	0.7324219	-0.30517578	-1.159668	1549638132.354
-9.625341754	-0.34931639400000003	-3.7695067900000003	0.24414062	-0.12207031	-0.061035156	2.95961911	-8.33933107	0.5132080072	0	-0.91552734	1.4648438	5.278027160000001	9.38488768	-0.20576172120000003	-0.12207031	0.61035156	0.7324219	-8.3967527	1.0240234620000002	3.5206787140000007	-0.24414062	0.12207031	-0.061035156	-1.0551269568000001	9.58825679	1.3709472839999999	-0.4272461	0.5493164	0.24414062	1.6078125	9.846654860000001	-1.2907959260000001	0.36621094	-0.79345703	-1.0986328	1549638132.393
-9.605004892	-0.3541015576	-4.048242212	-0.12207031	-0.18310547	-0.12207031	3.2562989200000003	-8.7795652	0.3995605432	-0.061035156	-0.6713867	1.8310547	4.965795926	9.87895468	-0.33854982	-0.12207031	0.61035156	0.7324219	-8.70061052	0.7393066100000001	3.658251996	-0.12207031	-0.061035156	-0.24414062	-1.350610324	9.98063948	1.464257788	-0.36621094	0.30517578	0.4272461	1.6078125	9.846654860000001	-1.2907959260000001	0.48828125	-1.0986328	-1.4038086	1549638132.433
-9.35856929	-0.5909667932	-4.227685504000001	-0.12207031	0	-0.061035156	3.603222644	-9.12888179	0.2763427716	-0.061035156	-0.48828125	1.8310547	4.965795926	9.87895468	-0.33854982	-0.12207031	0.48828125	0.79345703	-9.1193116	0.5251708966	3.8711913940000002	-0.12207031	-0.30517578	-0.36621094	-1.4582763580000002	10.40891124	1.641308606	-0.36621094	0.061035156	0.4272461	1.6532714660000003	9.916039840000002	-1.6999267180000002	0.30517578	-1.159668	-1.7700195	1549638132.473
-9.73540036	-0.6256591459999999	-4.435839856	0.24414062	0.24414062	0.18310547	3.92861322	-9.350195288	0.19020996400000004	-0.18310547	-0.36621094	1.5258789	4.276733426000001	10.344311600000001	-0.2918945288	0.24414062	0.12207031	0.6713867	-9.371728240000001	0.379223642	3.84367662	-0.30517578	-0.36621094	-0.24414062	-1.2788329680000001	10.57998004	1.8733886780000002	-0.30517578	-0.30517578	0.12207031	1.7848632200000003	10.33713408	-1.961914038	-0.18310547	-0.36621094	-1.5869141	1549638132.513
-10.722338760000001	-0.4868896466	-5.236157248	-0.12207031	-0.061035156	0.36621094	4.15471196	-9.770092752000002	0.07536621106000001	-0.18310547	-0.48828125	0.91552734	4.079345746	10.565625	0.02153320288	0.24414062	0.12207031	0.6713867	-9.89091754	0.2607910144	4.0338867800000004	-0.36621094	-0.061035156	0	-1.1651855432	10.73310504	1.9966064300000002	-0.30517578	-0.18310547	-0.12207031	1.7848632200000003	10.33713408	-1.961914038	-0.91552734	-0.36621094	-1.5258789	1549638132.553
-10.49982878	-0.46535643000000004	-4.659545926000001	-0.8544922	-0.6713867	0.5493164	4.39277356	-10.24980432	0.05861816394	-0.18310547	-0.48828125	0.30517578	4.079345746	10.565625	0.02153320288	0.30517578	0.36621094	0.18310547	-9.63969748	0.3529052716	3.535034146	-0.4272461	-0.61035156	0.12207031	-1.1352783540000002	10.997485520000001	1.7896484620000002	-0.36621094	-0.30517578	-0.30517578	1.911669928	11.04055162	-1.757348642	-1.5869141	-0.30517578	-1.4038086	1549638132.593
-10.463940200000001	-0.8433837860000001	-4.0602050720000005	-1.2817383	-0.4272461	0.5493164	4.584179712	-10.11103534	0.16508788940000002	-0.30517578	-0.18310547	-0.5493164	3.895117212	10.49863318	0.73332518	0.12207031	0.5493164	-0.36621094	-9.760522660000001	0.1459472644	3.23356929	-0.30517578	-0.79345703	0.12207031	-1.8040038940000003	10.71516124	1.8279297120000002	-0.4272461	-0.24414062	-0.18310547	2.807690396	11.033374100000001	-0.6555663939999999	-2.2583008	0.5493164	-0.79345703	1549638132.633
-9.5703125	-1.75495607	-3.9836425720000004	-1.5258789	-0.7324219	0.18310547	4.48129892	-9.81914038	0.3146240216	-0.24414062	0.30517578	-1.4038086	3.9441650360000002	10.27851538	0.9414794928000001	-0.24414062	0.24414062	-0.5493164	-9.514086960000002	-0.0992919928	2.940478534	-0.36621094	-0.79345703	0.12207031	-2.3483153960000003	10.29646016	1.88774411	-0.4272461	-0.30517578	0.12207031	4.06977536	11.010644960000002	0.643603534	-3.540039	0.6713867	0.48828125	1549638132.673
-8.484082068000001	-2.886645468	-2.524169928	-2.0751953	-2.2583008	-0.12207031	4.19299321	-9.289184800000001	0.31342773560000003	-0.24414062	0.30517578	-1.4038086	3.9441650360000002	10.27851538	0.9414794928000001	-0.6713867	-0.12207031	-0.48828125	-9.043945288000002	-0.04426269568	2.271752896	-0.30517578	-1.3427734	0.18310547	-2.57082518	9.596630890000002	1.93439946	-0.48828125	-0.30517578	0.24414062	4.9957028800000005	10.285692899999999	2.241845746	-4.8828125	0.61035156	2.319336	1549638132.713
-8.292675720000002	-3.1821288940000003	-0.5586669928	-1.4038086	-1.5869141	0.6713867	3.8424804320000003	-8.467334260000001	0.1411621106	0.30517578	0.48828125	-2.746582	3.7934326080000003	8.927905252	0.6615478240000001	-0.9765625	-0.36621094	-0.12207031	-9.198266574	-0.6220702880000001	2.310034146	0.12207031	-0.18310547	0.061035156	-2.53254393	8.570214660000001	2.24663089	-0.36621094	-0.48828125	0.24414062	2.5002441100000006	10.13735324	1.7298339660000002	-4.3945312	-0.5493164	4.8828125	1549638132.753
-9.398047120000001	-3.180932608	-0.9582275360000001	-0.12207031	0.12207031	0.12207031	3.48598642	-8.0905027	-0.27514648560000005	0.61035156	0.6713867	-3.0517578	3.58288588	9.39086911	0.2643798822	-0.9765625	-0.91552734	0.6713867	-9.503320288000001	-1.153222644	2.2215087860000002	-0.24414062	-0.48828125	-0.061035156	-2.46794429	8.409912140000001	2.6784912140000006	-0.30517578	-0.18310547	0.18310547	0.18422851440000002	12.387573380000001	0.45339357	-1.6479492	-0.12207031	6.713867	1549638132.797
-10.40053714	-3.0206298920000005	-2.65576178	1.0375977	-0.79345703	-0.12207031	3.1893066100000005	-8.92910144	-0.9115722840000001	0.8544922	1.159668	-2.5634766	3.54580072	10.474707460000001	-0.014355469240000002	-0.61035156	-0.7324219	0.61035156	-10.11342752	-1.234570288	3.0397704680000004	-0.24414062	0.18310547	0	-2.670117212	9.486572480000001	2.9990966460000004	-0.061035156	-0.30517578	0.30517578	0.18422851440000002	12.387573380000001	0.45339357	-2.1972656	-0.61035156	5.9814453	1549638132.833
-8.83579074	-2.0839355040000003	-1.7417969240000002	-0.48828125	-1.2207031	0.18310547	2.951245108	-9.657641574000001	-1.585082968	1.0375977	1.2207031	-1.8310547	3.5493896760000005	10.005761780000002	0.1770507788	-0.61035156	-0.7324219	0.61035156	-9.1193116	-1.2094482428000002	2.5899658540000003	-0.12207031	-0.061035156	-0.30517578	-2.98952626	10.233057100000002	3.2060547120000003	-0.12207031	0.12207031	0.18310547	0.778784146	12.03107878	0.1447509784	0.5493164	-2.8076172	5.6152344	1549638132.873
-8.022314300000001	-1.2919922120000003	-1.0443603240000001	-0.24414062	0.4272461	0	2.9416748200000002	-8.82263179	-2.00856929	0.79345703	0.8544922	-1.8920898	3.311328076	9.036767572	0.8541503600000001	0.061035156	-0.36621094	0.91552734	-8.719750900000001	-0.8230468750000001	2.918945288	0.4272461	0.6713867	-0.24414062	-3.1689697480000003	8.95183107	3.06848143	-0.30517578	0.061035156	-0.061035156	1.662841754	11.038159440000001	0.17824707460000003	1.2207031	1.4648438	5.2490234	1549638132.913
-7.973266574	-1.43435054	-1.1580077880000001	-0.12207031	0.6713867	-0.18310547	2.828027356	-8.07734375	-2.0731689300000005	0.36621094	0.79345703	-2.0751953	2.728735324	8.680273560000002	1.296777356	-0.30517578	-0.91552734	1.5258789	-8.104858426	-0.740502896	2.5421141200000004	0.61035156	0.12207031	-0.18310547	-3.034985324	7.8428711060000005	2.807690396	-0.061035156	-0.61035156	-0.24414062	1.1340820288	9.377710160000001	0.26796875000000003	1.5258789	3.90625	4.1503906	1549638132.953
-8.255590560000002	-1.4810058900000003	-1.076660144	0.30517578	0.61035156	0.12207031	2.6103027160000005	-7.871582068	-1.9918212860000002	0.12207031	0.91552734	-1.8920898	2.4200927520000004	8.69103984	1.2884033540000002	-0.30517578	-0.91552734	1.5258789	-8.13117662	-1.166381839	2.739501996	0.7324219	0.12207031	-0.12207031	-2.6713134000000003	7.84047824	2.8268310700000003	0.36621094	-1.0375977	-0.061035156	-0.06340332068	7.9995851600000005	0.4067382788	2.1972656	4.760742	2.4414062	1549638132.993
-8.985326980000002	-0.9881347840000001	-1.038378894	0.9765625	0.91552734	0.48828125	2.3016601440000004	-7.847656250000001	-1.9391846040000003	0.12207031	0.79345703	-1.3427734	2.633032248	8.84057608	1.1340820288	-0.6713867	-1.7089844	1.0986328	-8.391967752000001	-1.6090087860000002	2.8627197480000004	0.61035156	0	-0.12207031	-2.2573974640000003	8.408715560000001	3.2479248200000006	0.48828125	-1.159668	0	-1.05991214	7.619164840000001	0.37443847840000005	2.0141602	2.6245117	0.9765625	1549638133.033
-9.496142572	0.002392578076	-1.7513672120000003	0.30517578	1.4038086	0.24414062	2.1102538940000004	-7.99838858	-1.930810504	0.12207031	0.30517578	-0.5493164	3.1079589660000004	9.24611821	1.1257080072	-0.4272461	-1.5869141	0.30517578	-8.714965560000001	-1.8817626800000002	3.0768554320000003	0.4272461	-0.24414062	-0.061035156	-1.836303714	8.984130890000001	3.749169928	0.48828125	-0.8544922	0	0.309838858	6.951635880000001	1.1173339660000001	3.4179688	1.4648438	0.18310547	1549638133.073
-11.48557158	-0.4091308606000001	-2.4751221040000004	-0.24414062	1.5258789	-0.36621094	2.213134784	-8.66352536	-1.8733886780000002	0.18310547	-0.061035156	0.24414062	3.568530252	9.81196286	1.3087402160000001	0.12207031	-0.61035156	-0.48828125	-9.37890625	-1.915258786	3.535034146	0.24414062	0.12207031	0.12207031	-1.7501709260000002	9.5703125	3.9788574280000004	0.36621094	-0.4272461	-0.12207031	3.216821286	7.4791992800000004	1.8458740020000002	3.1738281	-0.5493164	-0.24414062	1549638133.113
-12.65075728	-0.7440917932000001	-1.9726807100000001	-0.61035156	-0.48828125	0.24414062	2.41770018	-9.613378894	-1.79323732	0.18310547	-0.36621094	0.91552734	4.088916034	10.42685504	1.516894568	0.61035156	0.18310547	-1.159668	-9.414794928000001	-1.6281494600000002	3.7563476440000003	0.12207031	-0.5493164	0.12207031	-1.911669928	10.077538940000002	3.813769568	0.4272461	-0.18310547	-0.18310547	6.09868161	10.160083360000002	3.4441162140000006	1.3427734	-0.18310547	-0.61035156	1549638133.153
-12.36245108	-1.144848642	-2.652172824	-0.18310547	-0.18310547	0.5493164	2.5875733800000003	-10.44121106	-1.6149902160000003	0.061035156	-0.8544922	1.2817383	4.600927716	11.11711412	1.4558837860000002	0.61035156	0.48828125	-1.5258789	-10.11940944	-1.159204074	4.0661866	0.18310547	-1.0375977	0.18310547	-2.195190396	10.6756839	3.47402356	0.48828125	-0.4272461	0.061035156	7.808178420000001	10.5225589	3.9118652160000003	-1.2207031	-0.36621094	-0.24414062	1549638133.193
-10.247412140000002	-2.463159146	-2.6641358800000003	-0.91552734	-1.4648438	0.24414062	2.778979532	-10.538110520000002	-1.046752896	-0.30517578	-1.0986328	1.5258789	5.3091308900000005	11.377904860000001	1.3171142180000002	0.4272461	0.18310547	-1.6479492	-10.107446580000001	-0.849365216	4.027905252	0.4272461	-0.12207031	0.061035156	-2.0336913940000003	11.29296924	3.2455322480000004	0.5493164	-0.5493164	0.18310547	2.026513678	10.697216460000002	1.6437011780000002	-0.061035156	-4.8828125	-1.953125	1549638133.233
-8.738891574	-3.0361816100000003	-2.491870108	0.9765625	0.61035156	0.5493164	2.987133786	-9.96389128	-0.3505126800000001	-0.4272461	-0.79345703	1.6479492	5.920434800000001	11.181713760000001	1.3386474640000001	0.4272461	0.18310547	-1.6479492	-10.13017572	-0.9402832068000001	3.420190396	0.18310547	-0.48828125	-0.24414062	-2.044457968	11.522655760000001	3.075659146	0.30517578	-0.12207031	0.30517578	2.026513678	10.697216460000002	1.6437011780000002	-0.061035156	0.30517578	-1.953125	1549638133.273
-8.00317392	-2.80051268	-3.12111821	1.2817383	0.6713867	0.18310547	2.934497104	-8.93747554	0.13398437500000002	-0.24414062	-0.4272461	1.7089844	5.935986420000001	10.06198732	1.567138678	0.48828125	1.4648438	-0.24414062	-9.48896466	-0.49526367800000004	2.359082068	-0.12207031	0	-0.24414062	-1.8937255400000002	10.8288089	2.5636474640000007	-0.24414062	0.36621094	0.30517578	2.6354248200000003	9.725830072	0.2978759784	1.6479492	-3.8452148	-2.5634766	1549638133.313
-7.94216304	-2.31481929	-3.7072998200000002	0.9765625	-0.061035156	0	2.7646241	-7.875170926000001	0.269165036	-0.061035156	-0.7324219	1.3427734	5.2576902	9.13725589	1.5121094240000001	0.48828125	1.4648438	-0.24414062	-9.149218750000001	0.2811279254	2.062402356	-0.18310547	0.12207031	-0.12207031	-1.7896484620000002	9.19348143	1.756152356	-0.7324219	0.7324219	0	3.1462402160000003	9.097778060000001	-0.770410144	1.3427734	-1.159668	-2.1972656	1549638133.353
-8.85732428	-2.063598642	-3.7515625000000004	0.4272461	-0.36621094	0.4272461	2.6725097840000003	-7.801000900000001	0.15073241820000002	0.061035156	-1.0986328	1.0375977	4.665527356	9.366943390000001	1.0479492212000001	-0.36621094	0.6713867	0.91552734	-9.164770468	0.7201660340000001	2.02292482	-0.18310547	-0.12207031	-0.12207031	-1.693945288	8.519970746	0.923535144	-0.91552734	0.61035156	-0.061035156	3.1462402160000003	9.097778060000001	-0.770410144	1.3427734	0.5493164	-1.5869141	1549638133.393
-9.3489991	-1.264477536	-3.92861322	0.18310547	0.61035156	0.5493164	2.83879393	-8.668310700000001	-0.0227294928	-0.061035156	-1.0986328	1.0986328	4.395166034	10.20434604	0.22968750000000002	-1.4038086	0.18310547	1.0375977	-9.284399460000001	0.49526367800000004	2.57680661	-0.24414062	-0.061035156	-0.24414062	-1.7130859620000003	9.64208966	0.784765625	-0.8544922	0.061035156	0.6713867	1.66403804	9.485375900000001	-0.5897705072	0.61035156	-1.5258789	-1.5869141	1549638133.433
-8.777173020000001	-0.9642089660000001	-3.58049321	0.061035156	0.24414062	0.18310547	3.0947998200000004	-8.828613220000001	0.0	-0.18310547	-0.48828125	1.2207031	4.591357428	9.718652160000001	-0.538330072	-2.0751953	-0.30517578	0.48828125	-8.597729532	0.172265625	2.496655252	-0.24414062	-0.30517578	-0.4272461	-1.8446777160000003	10.30722644	1.4415283540000001	-0.48828125	0.48828125	1.0986328	2.5026367800000004	9.387280252000002	-1.7274413940000002	0.6713867	-2.5024414	-1.8310547	1549638133.473
-8.278320288000002	-0.9462646760000001	-3.1952880400000003	0.4272461	0.91552734	0	3.0995849640000004	-8.07136232	0.0454589856	-0.18310547	-0.7324219	0.79345703	4.64399411	8.924316394	-0.878076178	-1.7700195	-0.6713867	0.7324219	-8.49963408	0.135180661	3.063696286	-0.24414062	-0.24414062	-0.36621094	-1.9020996400000003	9.42436502	1.9774658540000003	-0.6713867	0.7324219	0.8544922	2.5026367800000004	9.387280252000002	-1.7274413940000002	1.2207031	-1.8310547	-2.0751953	1549638133.513
-8.19816893	-0.953442392	-3.4548827880000004	0.5493164	0.36621094	-0.24414062	3.198876996	-7.786645468000001	0.1040771466	-0.12207031	-0.9765625	0.4272461	4.26118161	8.52714856	-0.8433837860000001	-0.8544922	-0.18310547	1.5869141	-8.303442392000001	0.15910644960000003	3.125903354	-0.36621094	-0.12207031	-0.30517578	-1.6365234620000002	8.742480432	2.0899170320000002	-0.8544922	0.24414062	0.30517578	2.27653804	9.289184800000001	-1.4953613220000002	1.4648438	-1.4648438	-2.0751953	1549638133.553
-8.517577880000001	-0.7440917932000001	-3.6869628600000004	0.5493164	0.061035156	-0.24414062	3.2323730040000007	-7.834497300000001	-0.01076660144	-0.18310547	-0.8544922	0.061035156	3.6151855040000007	8.120410340000001	-0.6914550720000001	-0.12207031	0.48828125	1.7089844	-8.372826980000001	0.32658691100000004	3.4500976440000004	-0.12207031	0.48828125	-0.18310547	-1.0419677520000001	8.445800720000001	2.0899170320000002	-0.6713867	0.4272461	-0.12207031	1.9858398560000001	9.207836960000002	-1.240551718	1.0375977	-1.4038086	-1.953125	1549638133.593
-8.957812500000001	-0.49765625	-3.6510742800000004	0.48828125	-0.36621094	-0.18310547	3.15461412	-7.9517334260000005	-0.11005859620000001	-0.48828125	-0.30517578	0.061035156	3.16298822	7.8847409200000005	-0.49526367800000004	0	0.48828125	1.4648438	-8.18500998	0.4821044928	3.2467285340000003	0.061035156	0.6713867	-0.12207031	-0.7572509980000001	8.235253894000001	1.961914038	-0.30517578	0.48828125	-0.36621094	1.9858398560000001	9.207836960000002	-1.240551718	0.4272461	-1.4038086	-1.6479492	1549638133.633
-9.10495607	-0.1997802716	-3.6211670320000002	0.7324219	-0.18310547	0	3.1103514400000005	-8.283105432000001	0.015551758180000002	-0.7324219	0.30517578	0.12207031	3.17495108	8.129980432	-0.287109375	0	-0.12207031	0.8544922	-7.9242187500000005	0.46655273560000005	3.3041503600000004	0.30517578	0.48828125	-0.12207031	-1.006079074	8.43383786	1.745385782	0	0.24414062	-0.18310547	1.8650146760000001	9.27722194	-1.5432128600000001	-0.12207031	-1.7089844	-1.6479492	1549638133.672
-8.9829348	0.056225586060000006	-3.7659179320000007	0.7324219	0	-0.18310547	3.02661142	-8.531933606	0.2524169928	-0.7324219	0.5493164	0.18310547	3.237158246	8.865698380000001	-0.132788089	0	-0.30517578	0	-8.17902806	0.454589856	3.3053466460000003	0.18310547	-0.79345703	-0.061035156	-1.335058606	8.828613220000001	1.6903564300000002	0.18310547	-0.48828125	0.061035156	1.276440396	9.346606430000001	-2.112646466	-0.48828125	-0.91552734	-1.5869141	1549638133.713
-9.32746556	0.17824707460000003	-4.334155252	-0.7324219	0.24414062	-0.61035156	2.9440673920000004	-9.03317842	0.40075683900000003	-0.5493164	0.24414062	0.18310547	3.32807608	9.97585414	-0.1303955072	-0.061035156	-0.7324219	-0.61035156	-9.07504892	-0.285913089	4.048242212	0.18310547	-0.5493164	0	-1.3482177520000003	9.67080072	2.180834964	0.5493164	-1.3427734	0.12207031	1.276440396	9.346606430000001	-2.112646466	-0.4272461	-1.159668	-1.953125	1549638133.753
-9.90766574	-0.4868896466	-4.822241214000001	0.061035156	0.30517578	-0.30517578	3.063696286	-9.573901260000001	0.42827148560000006	-0.18310547	-0.061035156	0.18310547	3.7288329680000003	10.41967752	0.0478515625	0.4272461	-1.3427734	-2.0141602	-9.09179712	-0.04306640576	4.0494384000000005	-0.61035156	-0.24414062	-0.061035156	-0.7309326080000002	10.95441942	3.029003894	0.36621094	-0.4272461	-0.79345703	2.0923096040000004	10.42326628	-1.84946286	-1.2817383	0.18310547	-1.8920898	1549638133.819
-10.034472840000001	-0.41271972840000004	-4.567431610000001	-0.061035156	-0.30517578	0.48828125	3.063696286	-9.573901260000001	0.42827148560000006	-0.18310547	-0.061035156	0.18310547	4.471728534	10.41010782	0.7500732428000001	0.4272461	-1.3427734	-2.0141602	-9.09179712	-0.04306640576	4.0494384000000005	-0.6713867	-0.36621094	0.12207031	-0.7309326080000002	10.95441942	3.029003894	0.36621094	-0.4272461	-0.79345703	2.82084964	10.59553264	-0.794335962	-1.2817383	0.18310547	-1.8920898	1549638133.832
-10.51179164	-1.2333740020000001	-4.013549820000001	-0.61035156	-0.24414062	0.5493164	3.4237792540000007	-9.693530252	-0.015551758180000002	-0.18310547	0	-0.061035156	4.862915036	10.81325728	1.4044433900000002	1.0986328	0.30517578	-2.746582	-9.09179712	-0.04306640576	4.0494384000000005	-0.6713867	-0.36621094	0.12207031	-1.0718750000000001	10.686450180000001	2.501440396	0	-0.18310547	-0.6713867	2.82084964	10.59553264	-0.794335962	-2.5024414	-0.79345703	-1.159668	1549638133.874
-10.62304712	-2.569628894	-4.1427491000000005	-1.953125	-1.5258789	-0.48828125	3.584082068	-10.004565200000002	-0.06459961060000001	-0.48828125	0.8544922	0.24414062	4.563842752	11.78105432	1.5025390379999999	-0.061035156	0.61035156	-2.4414062	-9.09179712	-0.04306640576	4.0494384000000005	-0.6713867	-0.36621094	0.12207031	-2.0301025360000002	10.5835688	1.8650146760000001	-0.18310547	-0.48828125	-0.30517578	5.18232428	10.873071580000001	0.9462646760000001	-4.5166016	-0.18310547	0.48828125	1549638133.913
-10.05839856	-4.129589856	-2.3016601440000004	-0.5493164	-1.5258789	-0.061035156	3.8532471040000003	-10.66252446	0.0418701178	-0.48828125	0.8544922	0.24414062	4.563842752	11.78105432	1.5025390379999999	-0.061035156	0.61035156	-2.4414062	-11.89470198	-0.668725589	3.8747802520000003	1.0375977	0.9765625	-0.24414062	-2.6964355040000005	11.1446286	2.1604980040000004	0.4272461	-1.2207031	-0.12207031	5.53044429	10.612279860000001	2.259790036	-5.79834	-0.061035156	2.8686523	1549638133.957
-9.479394568	-3.140258786	-1.3230957460000001	1.0986328	0	1.0375977	4.176245108	-10.01652806	0.06340332068	0.061035156	2.1362305	0	5.15600589	10.231860520000001	0.8206542932	-1.0375977	-2.5024414	-1.0375977	-10.231860520000001	-1.2441405760000002	2.1604980040000004	0.7324219	1.5258789	-0.5493164	-3.1438476440000005	10.66491664	2.85673822	0.5493164	-0.18310547	-0.61035156	5.072265380000001	10.224683	1.6090087860000002	-2.8076172	0.12207031	5.92041	1549638133.994
-9.49375	-2.956030252	-2.757446286	0.48828125	-0.6713867	0.12207031	4.031494110000001	-8.87646466	-0.1196289038	0.4272461	2.2583008	-1.5258789	5.239746106	9.5451902	0.9020019568000001	0.12207031	0	1.8310547	-9.0858152	-0.6364257788	1.50732428	0.5493164	0	0	-3.8747802520000003	9.14204074	2.6772949280000002	-0.24414062	-0.48828125	-0.4272461	1.7310302520000003	12.93427716	0.649584964	-0.9765625	0.6713867	6.4697266	1549638134.032
-8.95183107	-2.489477536	-2.366259784	0.24414062	-2.1362305	0.48828125	3.3448242800000005	-9.3489991	-0.7117919928	0.4272461	2.2583008	-1.5258789	5.239746106	9.5451902	0.9020019568000001	0.12207031	0	1.8310547	-8.91354982	-0.850561502	1.848266574	0.6713867	-0.12207031	-0.061035156	-3.6187744600000005	8.81186502	2.2621826080000003	-0.4272461	-1.2207031	-0.061035156	-0.593359375	12.9139402	0.061010742800000003	-1.953125	-1.4038086	5.065918	1549638134.072
-7.9026857	-1.494165036	-0.94506839	0.12207031	0.24414062	0.6713867	3.3448242800000005	-9.3489991	-0.7117919928	0.91552734	1.5869141	-2.5634766	3.262280252	9.24013678	0.805102536	-0.30517578	-0.18310547	2.4414062	-8.717358426	-1.262084964	2.1293945680000004	0.6713867	0.061035156	-0.48828125	-2.7371094240000002	8.895605432000002	2.4200927520000004	0	-0.61035156	-0.061035156	0.3373535144	10.473510880000001	0.0454589856	0.4272461	-2.4414062	5.126953	1549638134.112
-8.45297824	-0.88645018	-1.8841552520000002	0.30517578	0.48828125	-0.12207031	2.5791992800000005	-9.496142572	-1.4199951080000002	1.159668	0.061035156	-3.2348633	3.2838134000000005	8.797509980000001	0.811083966	-0.79345703	-1.7700195	2.5634766	-8.597729532	-1.11613768	2.241845746	0.61035156	-0.061035156	-0.12207031	-2.4930663940000004	8.383593750000001	2.656957968	0.18310547	-0.61035156	0.12207031	1.629345746	9.9866214	0.20576172120000003	0.79345703	1.4038086	4.699707	1549638134.152
-8.870483426000002	-1.1245117212000002	-1.9894287140000002	-0.61035156	0	0.18310547	2.039672824	-8.50441893	-2.0755615020000002	0.6713867	0.5493164	-2.9907227	3.2838134000000005	8.797509980000001	0.811083966	-0.6713867	-1.7089844	2.4414062	-8.67189946	-1.425976538	2.5612548920000004	0.61035156	0.18310547	-0.12207031	-2.222705072	8.42905252	2.9703858800000003	0.24414062	-0.9765625	0.30517578	1.3709472839999999	9.155200180000001	0.05981445288	1.2817383	4.211426	3.3569336	1549638134.192
-8.643188400000001	-1.091015625	-1.6114013580000002	0.061035156	0.7324219	0.7324219	1.667626996	-8.419482428	-2.13178714	0.48828125	0.61035156	-2.319336	3.24194339	8.924316394	0.839794928	-0.24414062	-0.6713867	1.953125	-8.498437500000001	-1.6616454680000001	2.4404297120000003	0.18310547	-0.061035156	-0.061035156	-1.7800780760000001	8.83100589	3.282617212	0.18310547	-0.18310547	0.18310547	-0.73332518	8.356079074	0.15910644960000003	1.4648438	3.4179688	1.953125	1549638134.232
-9.11213408	-0.401953125	-1.547998004	0.061035156	0.7324219	0.8544922	1.516894568	-8.271142572	-2.050439496	0.36621094	0.4272461	-1.5258789	2.951245108	8.92670926	1.2501221040000001	0.24414062	-0.061035156	1.2207031	-8.3620607	-1.5360351440000002	2.662939496	0.061035156	-0.061035156	0.18310547	-1.95234375	8.85732428	3.4010498200000003	0.061035156	0.18310547	0.24414062	-0.7416992212000001	7.6060058900000005	0.33017577880000004	1.3427734	0.61035156	0.61035156	1549638134.272
-10.12539038	-0.1124511682	-1.9798584260000003	-0.24414062	1.7089844	0.4272461	1.592260782	-8.466137680000001	-1.8973144960000001	0.24414062	0.4272461	-0.7324219	2.951245108	8.92670926	1.2501221040000001	0.48828125	0.4272461	0.5493164	-8.597729532	-1.471435504	2.798120108	-0.12207031	-0.79345703	0.24414062	-2.1892089660000003	8.95063498	3.257495108	0	0.061035156	0.36621094	3.1462402160000003	8.70061052	2.154516574	2.746582	1.0375977	-0.5493164	1549638134.312
-10.992700180000002	-0.1124511682	-2.57680661	-0.30517578	0.36621094	0.061035156	1.676000998	-8.9326902	-1.7800780760000001	0.18310547	0.061035156	-0.18310547	3.2909912140000004	9.76770018	1.6185790740000001	0.30517578	0.4272461	-0.061035156	-9.021215560000002	-1.1627929712000002	3.3986572480000006	-0.18310547	-0.6713867	0.24414062	-2.1305908540000003	9.3238768	3.1354737400000006	0.18310547	0.061035156	0.4272461	3.1462402160000003	8.70061052	2.154516574	2.5634766	-1.6479492	-0.8544922	1549638134.352
-10.9484375	-0.1997802716	-2.198779254	-1.159668	-0.18310547	0.12207031	1.81716304	-9.192285340000002	-1.6341308900000002	0	-0.36621094	0.30517578	3.79223642	10.11103534	1.5121094240000001	0	0	-0.5493164	-9.100170926	-0.90678714	3.58647464	-0.18310547	-1.0375977	0.4272461	-2.168872104	9.7748777	3.152221646	0.30517578	-0.18310547	0.48828125	5.3844973000000005	9.73898912	2.02292482	1.7089844	-1.159668	-0.91552734	1549638134.392
-10.71276808	-1.274047824	-2.6844726440000004	-1.4038086	0.18310547	-0.12207031	2.038476538	-9.248510880000001	-1.240551718	-0.30517578	-0.48828125	0.9765625	4.360473740000001	10.437622300000001	1.3051513580000003	-0.12207031	-0.36621094	-0.91552734	-9.5870607	-1.063500998	4.05422374	-0.30517578	-1.159668	0.30517578	-1.9284179320000001	10.2079348	3.1665771760000005	0.36621094	-0.36621094	0.4272461	1.362573282	10.064379500000001	0.8816650360000001	-0.61035156	-1.6479492	-1.4648438	1549638134.432
-9.933984620000002	-2.604321286	-2.5098144959999997	0.061035156	-0.18310547	-0.061035156	2.2980712860000003	-9.278417932000002	-0.723754892	-0.24414062	-0.61035156	1.5869141	4.844970746	10.4459964	1.1101562500000002	-0.061035156	-0.12207031	-1.159668	-9.648071580000002	-0.9354980432000001	3.8963134000000004	-0.36621094	-0.4272461	0.12207031	-1.5372314300000003	10.64338408	3.1952880400000003	0.24414062	0	0.18310547	1.362573282	10.064379500000001	0.8816650360000001	1.159668	1.6479492	-2.8076172	1549638134.472
-9.3238768	-2.2609863220000004	-2.5612548920000004	0.9765625	-0.061035156	0.24414062	2.6114991	-9.057104532	-0.42827148560000006	-0.12207031	-0.91552734	1.8920898	5.32348642	10.27851538	1.0563232428000002	0.18310547	0.48828125	-1.3427734	-9.69592302	-0.3002685504	3.9453614200000002	-0.24414062	-0.12207031	0.061035156	-1.408032248	10.71755342	3.011059604	0.061035156	0.36621094	0.12207031	4.34611821	10.998682100000002	2.24064946	0.6713867	-2.6245117	-1.2207031	1549638134.512
-9.07385234	-1.580297824	-2.8017089660000005	0.6713867	-0.4272461	0.24414062	2.9907226440000003	-8.80349092	-0.21652832460000004	-0.18310547	-0.79345703	2.1362305	5.48378894	9.9866214	1.03359375	0.4272461	1.3427734	-1.2817383	-9.25090306	0.1303955072	3.215625	-0.18310547	-0.30517578	0	-1.5767089660000002	10.294067000000002	2.446411142	-0.24414062	0.6713867	0.12207031	3.6702148560000003	9.180322480000001	-0.0992919928	0.48828125	-0.5493164	-1.2207031	1549638134.552
-8.865698380000001	-1.1352783540000002	-3.2742432100000003	0.6713867	0.8544922	-0.18310547	3.42736821	-8.575000000000001	-0.002392578076	-0.24414062	-0.7324219	2.0751953	5.368945288000001	9.846654860000001	0.833813498	0.30517578	1.4648438	-0.7324219	-9.185107428000002	-0.001196289038	2.96560054	-0.24414062	0	-0.12207031	-1.94636232	9.80358876	1.906884784	-0.4272461	0.61035156	0.061035156	3.6702148560000003	9.180322480000001	-0.0992919928	1.0375977	-0.8544922	-0.79345703	1549638134.592
-9.25209964	-1.418798822	-4.809082068	-0.18310547	-0.30517578	-0.79345703	3.85444339	-8.43742662	0.18422851440000002	-0.061035156	-0.79345703	1.7089844	5.1356689300000005	9.68515625	0.41511232	-0.24414062	0.7324219	0.12207031	-9.35976538	-0.037084961060000005	2.930908246	-0.5493164	0.061035156	0.12207031	-2.104272464	9.575097840000002	1.64011232	-0.36621094	0.18310547	0.12207031	2.63183606	9.413598740000001	-1.0862304712000002	0.91552734	0.48828125	-1.2207031	1549638134.632
-9.00207518	-1.9738769960000002	-4.310229532	-1.0986328	-1.4648438	-0.48828125	4.29108876	-8.719750900000001	0.1985839856	0.061035156	-0.79345703	1.159668	4.98852536	9.471020468	-0.031103515380000002	-0.5493164	-0.061035156	0.7324219	-9.3573732	0.1866210962	2.777783246	-0.6713867	0	0.12207031	-1.5276611420000001	9.66242662	1.5551757200000003	-0.30517578	0.24414062	0.061035156	1.8052001800000002	9.5104982	-1.0862304712000002	0.91552734	0.12207031	-1.3427734	1549638134.677
-8.89680162	-1.961914038	-3.2562989200000003	-0.24414062	0.24414062	-0.061035156	4.712182608	-9.02241214	0.18303222840000002	-0.18310547	-0.91552734	0.061035156	5.000488220000001	9.56911592	-0.4689453076	-0.4272461	0.061035156	0.7324219	-9.532031250000001	0.517993161	2.8064941100000005	-0.6713867	-0.24414062	-0.061035156	-1.0934082068000002	9.869384980000001	1.4929687500000002	-0.48828125	0.9765625	0.061035156	1.8052001800000002	9.5104982	-1.0862304712000002	0.9765625	-0.4272461	-0.91552734	1549638134.712
-9.145629892	-1.425976538	-3.5422119600000004	0.30517578	0.8544922	0	4.824633786	-9.310717752	0.24404297120000001	-0.30517578	-0.6713867	-1.0375977	5.000488220000001	9.56911592	-0.4689453076	-0.30517578	1.0986328	0.4272461	-9.290380890000002	0.5885742212	3.446508786	-0.36621094	0.6713867	0.061035156	-1.39606929	10.184009080000001	1.4798096040000002	-0.48828125	1.2207031	0.36621094	2.1604980040000004	9.58347194	-1.494165036	0.6713867	-1.2817383	-0.79345703	1549638134.752
-8.931494110000001	-0.9414794928000001	-3.90827626	-0.12207031	0.24414062	-0.24414062	4.526757788	-8.97336412	0.45339357	-0.30517578	-0.48828125	-1.7089844	4.94785144	9.254492212	-0.734521466	-0.061035156	1.3427734	0.36621094	-8.70898462	0.5072265576	2.98952626	-0.61035156	-0.4272461	0.061035156	-2.0899170320000002	9.837085159999999	1.562353534	-0.36621094	1.3427734	0.4272461	2.4117187500000004	9.35378444	-1.7681152160000002	0.6713867	-1.0986328	-0.9765625	1549638134.792
-8.74367662	-1.003686502	-3.7072998200000002	-0.4272461	0	-0.24414062	4.32817392	-8.3201902	0.56823732	-0.24414062	-0.36621094	-2.1972656	4.94785144	9.254492212	-0.734521466	0.18310547	0.5493164	1.159668	-8.665917932000001	0.6316406250000001	3.085229532	-0.36621094	0.30517578	0	-2.3734375	9.043945288000002	1.4403320680000002	-0.36621094	0.8544922	0.30517578	2.4117187500000004	9.35378444	-1.7681152160000002	0.91552734	-0.7324219	-1.0986328	1549638134.832
-9.100170926	-1.3673584260000002	-3.7120849640000007	-0.061035156	0.12207031	-0.18310547	4.563842752	-8.315405252000001	0.4713378894	-0.18310547	-0.061035156	-2.5024414	4.978955072	9.170751800000001	-0.492871106	0.061035156	-0.4272461	2.0141602	-8.6599366	0.9127685700000001	3.0134521760000004	-0.18310547	-0.061035156	0	-2.27055661	9.016430710000002	1.2477295320000001	-0.12207031	0.30517578	0.36621094	2.726342752	9.253295926000002	-1.53125	0.8544922	0.061035156	-0.91552734	1549638134.872
-9.414794928000001	-1.641308606	-3.8424804320000003	-0.24414062	-0.5493164	0	5.09260234	-8.443408246	0.38400878600000005	-0.36621094	0.24414062	-2.9296875	6.109448380000001	9.207836960000002	0.3517089856000001	-0.061035156	-0.7324219	2.1972656	-8.748461960000002	1.153222644	3.0971923920000006	0.24414062	0.061035156	0	-1.8434814300000002	9.18630342	1.294384784	0.061035156	0.7324219	0.5493164	1.8231445680000002	9.65285643	-1.3482177520000003	0.48828125	0.061035156	-0.7324219	1549638134.912
-8.963793930000001	-1.733422824	-3.56613768	0.24414062	0.30517578	0.18310547	6.032885880000001	-8.369238220000002	0.641210962	-0.36621094	-0.12207031	-3.540039	7.05092752	9.477001800000002	0.869702176	0.061035156	-0.48828125	2.5634766	-8.85493161	0.955834964	3.1665771760000005	0.4272461	-0.12207031	-0.18310547	-1.331469748	9.516479532	1.5180908540000002	-0.061035156	0.79345703	0.61035156	1.8231445680000002	9.65285643	-1.3482177520000003	0.12207031	-0.30517578	-0.6713867	1549638134.952
-8.89919429	-1.685571286	-3.9477538940000003	0.61035156	0.36621094	0	7.696923920000001	-8.047436600000001	0.9989013580000001	-0.12207031	0.18310547	-4.3945312	7.05092752	9.477001800000002	0.869702176	-0.36621094	-0.4272461	3.2348633	-9.1109375	0.6053222644	3.3866942900000003	0.4272461	0	-0.18310547	-1.0491455072	9.92321736	1.8506591460000001	0	1.0986328	0.7324219	1.8052001800000002	9.614575180000001	-1.8386962860000002	-0.061035156	-0.61035156	-0.61035156	1549638134.991
-9.103759980000001	-1.599438498	-3.9405760800000005	0.48828125	0.12207031	-0.12207031	9.076245108	-7.603613220000001	0.8218505890000001	0.4272461	0.36621094	-5.2490234	9.869384980000001	9.000878894000001	2.319604532	-0.7324219	-0.4272461	3.90625	-9.267651260000001	0.5060302716	3.420190396	0.4272461	0.5493164	-0.12207031	-0.56823732	10.127783540000001	2.227490216	-0.4272461	1.0986328	0.7324219	1.677197284	9.666015380000001	-1.637719748	-0.24414062	-0.24414062	-0.4272461	1549638135.032
-9.4171875	-1.437939496	-3.867602536	-0.061035156	-0.18310547	-0.4272461	10.09428714	-7.1250978400000005	0.6818847840000001	0.79345703	0.48828125	-6.0424805	10.24023462	8.512792932	2.4296630400000003	-1.2207031	0.24414062	4.760742	-9.484179712000001	0.27993163940000004	3.4058349640000003	0.4272461	0.6713867	-0.061035156	-0.19499511780000003	10.076342360000002	2.560058606	-1.0375977	1.159668	0.79345703	1.677197284	9.666015380000001	-1.637719748	-0.48828125	0.12207031	-0.12207031	1549638135.071
-9.408813400000001	-1.56354982	-3.575707968	-0.061035156	0.061035156	-0.6713867	10.236645860000001	-6.770996106	0.1770507788	1.0375977	1.4648438	-6.4086914	10.24023462	8.512792932	2.4296630400000003	-2.319336	-0.4272461	5.6762695	-9.555957068	0.0825439496	3.3675537140000005	0.36621094	0.79345703	-0.18310547	-0.37802735600000004	10.05361322	2.6222655759999998	-1.4038086	0.79345703	1.4038086	1.4463134979999999	9.788037140000002	-1.720263678	-0.5493164	-0.18310547	-0.24414062	1549638135.111
-9.176733426	-1.5934570680000002	-3.371142572	0.061035156	0.24414062	-0.7324219	9.60141574	-6.567626800000001	-0.17585449280000004	0.91552734	0.9765625	-6.4697266	10.28330072	7.30454074	1.927221646	-3.0517578	-1.5258789	6.1035156	-9.656445288	-0.3541015576	3.3914795320000004	0.24414062	1.0986328	-0.24414062	-0.15192871400000002	10.154101440000002	2.7526612400000006	-1.4038086	-0.061035156	2.0751953	1.662841754	9.76770018	-1.318310504	-0.5493164	-0.48828125	-0.18310547	1549638135.152
-9.1193116	-1.7286376800000003	-3.1378662140000007	0.24414062	-0.12207031	-0.6713867	9.21860324	-6.159692392	-0.4103271466	0.91552734	0.36621094	-6.164551	10.05002446	6.331957968	1.6185790740000001	-3.2958984	-1.7700195	6.225586	-9.45786142	-0.5598632788000001	3.17495108	0.061035156	1.5869141	-0.18310547	0.23327636780000002	10.091894960000001	3.262280252	-1.4648438	0.12207031	2.6245117	1.662841754	9.76770018	-1.318310504	-0.7324219	-0.24414062	-0.061035156	1549638135.191
-9.261669928000002	-1.8375000000000001	-3.081640576	0.18310547	-0.061035156	-0.6713867	8.632422120000001	-5.300756789999999	-0.35529785340000003	0.91552734	0.5493164	-5.7373047	10.05002446	6.331957968	1.6185790740000001	-3.0517578	-1.4648438	5.9814453	-9.301147660000002	-0.5120117212	2.75983876	-0.12207031	1.4648438	-0.12207031	0.515600589	9.725830072	3.737207068	-1.6479492	0.48828125	2.8686523	1.4199951080000002	9.644482428000002	-1.2632812500000001	-0.5493164	0.36621094	-0.061035156	1549638135.231
-9.39086911	-2.021728534	-3.0971923920000006	0.30517578	-0.061035156	-0.7324219	7.66940944	-4.32817392	-0.5048339856	0.91552734	0.5493164	-5.7373047	8.728125	4.10805661	1.4833984620000003	-2.8686523	-1.7700195	5.3100586	-9.518872300000002	-0.248828125	2.805297824	0	1.4038086	-0.12207031	0.7668212860000001	9.650463760000001	4.059008786	-1.7700195	0.61035156	3.4179688	1.4869873200000001	9.80957068	-0.758447284	-0.24414062	0.061035156	-0.24414062	1549638135.271
-9.29516574	-2.1341797120000003	-2.9500489200000004	0.30517578	-0.36621094	-0.8544922	7.275830072	-3.881957968	-0.1244140625	0.79345703	-1.3427734	-4.4555664	7.940966754000001	3.8245362400000005	1.1125488220000002	-2.1362305	-2.2583008	3.8452148	-9.729418930000001	-0.154321286	2.9129637600000002	0.30517578	2.0751953	-0.24414062	1.0934082068000002	9.644482428000002	4.202563400000001	-1.8310547	0.30517578	3.8452148	1.4869873200000001	9.80957068	-0.758447284	-0.24414062	0.18310547	-0.18310547	1549638135.311
-9.133667032	-2.1162353240000003	-2.6892577880000004	0.5493164	-0.24414062	-1.0986328	6.4659423920000005	-3.4500976440000004	-0.461767572	-0.48828125	-2.0751953	-1.159668	7.940966754000001	3.8245362400000005	1.1125488220000002	-1.4648438	-2.5024414	2.0751953	-9.81435504	-0.538330072	2.7706054320000004	0.4272461	2.6855469	-0.24414062	1.9738769960000002	9.596630890000002	4.556665036	-1.7089844	0.61035156	3.6621094	1.6114013580000002	9.77966304	-0.48090820680000007	-0.30517578	0.18310547	0.061035156	1549638135.351
-9.382495108	-2.256201178	-2.934497104	0.9765625	0.061035156	-1.3427734	6.494653060000001	-3.458471646	-0.07775878600000001	-1.4038086	-0.18310547	0.4272461	7.272240920000001	4.280322284	0.8230468750000001	-1.2207031	-0.91552734	0.61035156	-9.82751448	-0.88645018	2.4523925720000004	-0.12207031	3.0517578	-0.18310547	2.15571286	9.10495607	4.970581070000001	-1.0986328	1.4038086	2.9907227	1.161596646	9.96748004	-0.745288089	-0.24414062	-0.12207031	0.061035156	1549638135.391
-9.52006839	-2.0935058900000003	-3.027807608	0.8544922	-0.36621094	-1.2207031	5.82233876	-3.8807617800000003	-0.308642572	-1.7700195	-0.18310547	1.4648438	7.461254892	4.868896466000001	0.5861816394	0.18310547	-0.061035156	-0.61035156	-9.656445288	-0.57421875	1.874584964	-0.12207031	3.3569336	-0.061035156	1.774096646	8.920727340000001	4.760034146000001	-0.91552734	2.1972656	2.319336	1.161596646	9.96748004	-0.745288089	-0.12207031	-0.36621094	0	1549638135.431
-9.42915036	-1.71667482	-2.6796875	0.61035156	-0.4272461	-1.159668	6.17524411	-4.337744110000001	-0.7979248200000001	-2.4414062	-0.79345703	1.6479492	7.461254892	4.868896466000001	0.5861816394	1.2207031	-0.6713867	-1.8310547	-9.419580072	-0.4378417932	1.1209228240000002	-0.061035156	3.0517578	-0.061035156	1.1807373200000002	8.45297824	4.391577176	-0.7324219	1.7700195	1.4648438	1.726245108	9.884936600000001	-0.49526367800000004	-0.061035156	-0.36621094	0	1549638135.471
-9.303539840000001	-1.491772464	-2.56723642	0.6713867	0	-1.0375977	7.0772461060000005	-4.722949280000001	-1.0826415740000002	-2.1972656	-1.0375977	1.2817383	8.712573380000002	5.892919928000001	0.096899411	1.159668	-0.24414062	-1.7089844	-9.155200180000001	-0.379223642	0.22131347840000004	0.36621094	2.4414062	0	0.668725589	8.188598740000002	4.117626996	-0.18310547	1.159668	1.0375977	2.568432608	9.590649460000002	-0.709399411	0.12207031	-0.24414062	0.18310547	1549638135.511
-9.431542932000001	-1.644897464	-2.7945312500000004	0.24414062	-0.18310547	-0.7324219	7.73759784	-5.114135880000001	-1.726245108	-2.2583008	-1.8310547	-0.061035156	9.88134784	5.796020468	-0.2619873004	0.91552734	-0.48828125	-0.5493164	-8.766406250000001	-0.3732421924	-0.6352294928000001	0.30517578	1.5869141	-0.061035156	0.5790038940000001	8.502026260000001	3.9369873200000005	0	0.5493164	0.6713867	2.568432608	9.590649460000002	-0.709399411	-0.12207031	-0.061035156	0.061035156	1549638135.551
-9.438720746000001	-2.0097655760000004	-2.843579074	-0.061035156	-0.30517578	-0.18310547	8.194580072	-5.3677491	-2.241845746	-1.5258789	-0.7324219	-0.8544922	9.88134784	5.796020468	-0.2619873004	1.3427734	-0.30517578	-0.12207031	-8.783154254000001	-0.611303714	-1.1735596040000003	0.12207031	0.5493164	-0.12207031	0.8230468750000001	8.8561277	4.24323732	-0.061035156	0.061035156	0.24414062	2.652172824	9.36933606	-0.6005371106	0	0	-0.18310547	1549638135.591
-9.249707068000001	-2.1521240020000003	-2.58278804	-0.12207031	-0.061035156	0.061035156	7.987622300000001	-5.280419928000001	-1.599438498	-0.4272461	-0.61035156	-0.9765625	9.579882788	5.48498552	1.1304931610000002	-0.4272461	1.5258789	-0.061035156	-9.06069339	-0.7991211060000001	-1.179541034	-0.061035156	-0.061035156	-0.18310547	0.8230468750000001	8.8561277	4.24323732	-0.061035156	0.061035156	0.24414062	2.825634784	9.368139480000002	-0.6400146760000001	0.12207031	-0.061035156	-0.24414062	1549638135.631
-9.262865920000001	-2.209545926	-2.710791034	-0.24414062	0	0.12207031	8.906372300000001	-4.743286240000001	-2.127001996	-0.12207031	-1.0375977	-1.5869141	11.81215854	5.336645468	0.0992919928	-0.8544922	-1.4038086	0.7324219	-9.232959260000001	-0.6806884980000001	-0.9378906250000001	-0.061035156	-0.061035156	-0.18310547	0.8230468750000001	8.8561277	4.24323732	-0.061035156	0.061035156	0.24414062	2.825634784	9.368139480000002	-0.6400146760000001	0.12207031	0	-0.30517578	1549638135.671
-9.118115020000001	-2.3351562500000003	-2.6641358800000003	-0.4272461	-0.12207031	0.24414062	10.144530760000002	-4.47292482	-2.483496106	-0.36621094	-2.0141602	-2.4414062	11.81215854	5.336645468	0.0992919928	-0.12207031	-0.30517578	1.5258789	-9.11213408	-0.5203857428	-0.923535144	-0.18310547	-0.91552734	-0.061035156	0.794335962	8.69702176	4.59733876	-0.79345703	-1.4038086	-0.4272461	2.57082518	9.54399411	-0.539526358	-0.061035156	0	-0.24414062	1549638135.711
-9.14682608	-2.404541034	-2.6198730040000004	-0.18310547	0.061035156	0.36621094	9.67558606	-4.929907248	-2.387792932	-0.91552734	-2.0141602	-2.746582	11.36354982	6.312817392	-0.0693847644	-0.12207031	0.7324219	2.5634766	-9.29516574	-0.4139160144	-0.49526367800000004	-0.18310547	-1.5258789	-0.061035156	1.2034667932	8.62763678	4.46455072	-0.9765625	-1.5869141	-0.9765625	2.10546875	9.53920926	-0.6364257788	-0.18310547	-0.061035156	-0.36621094	1549638135.751
-9.176733426	-2.4488037140000003	-2.79213858	-0.30517578	0.061035156	0.4272461	8.334545926	-5.325878894000001	-2.830419928	-0.24414062	-4.5776367	-3.8452148	10.145727340000002	5.226586960000001	-0.046655271600000006	-1.0986328	0.061035156	3.3569336	-9.377710160000001	-0.5622558606000001	-0.423486322	-0.18310547	-1.6479492	0.061035156	0.6675292932	8.69702176	4.781567392	-0.79345703	-2.380371	-1.5869141	2.10546875	9.53920926	-0.6364257788	-0.061035156	-0.061035156	-0.36621094	1549638135.791
-9.155200180000001	-2.441625998	-2.6844726440000004	-0.24414062	0.061035156	0.61035156	8.534326080000001	-3.5553711060000004	-3.8041992800000006	-1.0375977	-4.8217773	-3.2348633	10.145727340000002	5.226586960000001	-0.046655271600000006	-0.18310547	-1.5258789	3.6621094	-9.408813400000001	-0.46655273560000005	0.04426269568	-0.18310547	-2.1972656	-0.061035156	0.778784146	8.28430162	4.584179712	-0.36621094	-3.6010742	-1.8920898	2.013354532	9.609789840000001	-0.7428955072	0	-0.12207031	-0.4272461	1549638135.831
-9.055908246000001	-2.27653804	-2.810082968	-0.48828125	0.12207031	0.4272461	8.269946580000001	-3.04455571	-3.84367662	-0.91552734	-0.36621094	-2.6245117	9.444701980000001	3.512304712	0.27514648560000005	2.0751953	1.4038086	3.2958984	-9.486572480000001	-0.492871106	0.42827148560000006	-0.18310547	-1.953125	-0.061035156	1.52526857	8.76760234	4.687060504000001	-0.79345703	-2.9296875	-2.9296875	1.546801718	9.61936052	-0.732128894	-0.12207031	-0.061035156	-0.4272461	1549638135.871
-9.113330072	-2.613891574	-2.86152356	-0.30517578	0.18310547	0.4272461	7.192089660000001	-1.965502896	-3.32089856	-0.6713867	0.5493164	-2.1972656	8.37163089	2.186816394	0.699829074	1.4038086	3.2958984	2.6855469	-9.563134980000001	-0.153125	0.8517577880000001	0	-2.1972656	-0.061035156	1.6532714660000003	8.923120108	4.50163588	-0.30517578	-2.9296875	-2.8686523	1.546801718	9.61936052	-0.732128894	-0.061035156	-0.30517578	-0.5493164	1549638135.911
-9.113330072	-2.516992212	-2.8232422120000003	-0.18310547	0.12207031	0.5493164	6.915747300000001	-0.6926513580000001	-3.7431884000000006	-0.061035156	-0.24414062	-1.2817383	8.37163089	2.186816394	0.699829074	1.7089844	1.7700195	1.953125	-9.573901260000001	-0.4761230432	1.052734375	0.24414062	-2.2583008	0	1.85544429	8.900390380000001	4.657153354	-0.24414062	-2.6245117	-2.9907227	1.5551757200000003	9.756933606	-0.6376221040000001	0	0	-0.4272461	1549638135.951
-9.21979982	-2.35549321	-3.0038817900000003	-0.30517578	0.24414062	0.48828125	6.968384080000001	-0.014355469240000002	-3.4500976440000004	-0.24414062	-0.6713867	-0.30517578	7.756738220000001	0.5323486420000001	0.45339357	0.9765625	2.0751953	1.159668	-9.589452880000001	-0.6974365020000001	1.331469748	-0.061035156	-2.380371	-0.061035156	2.112646466	9.087011780000001	4.98015126	0	-2.9296875	-3.2958984	1.375732428	9.81435504	-0.8577392572	-0.12207031	-0.24414062	-0.24414062	1549638135.991
-9.094189300000002	-2.5050292540000005	-2.8651123200000006	-0.4272461	0.12207031	0.48828125	7.408618210000001	0.7369140380000001	-2.6964355040000005	0.36621094	-0.5493164	0.4272461	7.756738220000001	0.5323486420000001	0.45339357	0.9765625	2.2583008	0.061035156	-9.80478534	-0.7955322480000001	2.060009784	-0.061035156	-1.8920898	0	2.190405252	8.93747554	4.786352536	-0.12207031	-1.7700195	-3.2958984	1.375732428	9.81435504	-0.8577392572	-0.18310547	-0.061035156	-0.24414062	1549638136.031
-9.05471196	-2.3519042540000004	-2.7993163940000003	-0.24414062	0.36621094	0.48828125	8.19697284	1.3805175720000002	-3.093603534	1.159668	-1.3427734	1.3427734	7.834497300000001	0.001196289038	1.7071045320000002	1.159668	1.2207031	-0.61035156	-9.535620108000002	-0.762036142	2.11982428	-0.24414062	-1.0986328	0.061035156	2.3423339660000004	8.741284440000001	4.693042032	0.4272461	-1.0375977	-3.2958984	1.031201178	9.782055710000002	-0.7680175720000001	-0.18310547	-0.061035156	-0.24414062	1549638136.071
-9.247314300000001	-2.241845746	-3.101977536	-0.36621094	0.12207031	0.36621094	8.923120108	1.484594748	-3.5553711060000004	0.61035156	-0.24414062	1.7700195	8.49125998	-0.027514648560000004	1.1245117212000002	0.7324219	-1.3427734	-1.2817383	-9.376513580000001	-0.723754892	2.190405252	-0.24414062	-1.0986328	0.061035156	1.8913329680000002	8.585766574	4.748071286	0.9765625	-1.0375977	-3.4179688	0.9905273560000001	9.74257788	-0.5873779254	-0.12207031	-0.18310547	-0.18310547	1549638136.111
-9.24372554	-2.122216754	-3.05053714	-0.36621094	0	0.24414062	9.247314300000001	1.6712158540000002	-3.4142089660000003	0.8544922	0.18310547	2.1972656	9.63491214	0.02990722644	2.201171924	0.7324219	0.9765625	-1.8310547	-9.680371106	-0.45937500000000003	3.111547824	-0.30517578	-0.7324219	0.061035156	1.4044433900000002	8.643188400000001	4.55546875	1.2207031	-0.61035156	-2.9907227	1.1604003600000001	9.797607428000001	-0.6256591459999999	-0.12207031	-0.12207031	-0.12207031	1549638136.151
-9.154003894	-2.0480469240000003	-3.1103514400000005	-0.48828125	0.061035156	0.12207031	9.999779860000002	1.6867675720000002	-3.6367187500000004	0.7324219	-0.061035156	2.1362305	9.81914038	0.1124511682	2.8017089660000005	0.5493164	-0.7324219	-1.953125	-9.427954074	-0.60651857	2.928515576	0	-0.4272461	0.18310547	1.28122554	9.169555710000001	4.544702176	1.7700195	-0.61035156	-2.9907227	1.0096679712	9.77607428	-0.6447998200000001	0	0.24414062	-0.061035156	1549638136.191
-9.27124002	-2.138964856	-3.0983885800000004	-0.24414062	0	0.061035156	10.314403960000002	1.32788089	-3.85444339	0.4272461	-0.12207031	1.7700195	11.21042482	-0.050244139400000006	2.4978514400000003	0.12207031	-2.5024414	-2.1362305	-9.38608426	-0.6747070288	2.9500489200000004	-0.4272461	-0.6713867	0	0.764428714	9.3489991	4.544702176	1.8310547	-0.7324219	-2.319336	0.860131839	9.838280760000002	-0.5981445288	-0.061035156	0.12207031	-0.061035156	1549638136.231
-9.317895468000001	-2.020532248	-3.185717752	-0.12207031	0.061035156	0.061035156	10.338329680000001	1.000097644	-4.1260009	0.48828125	-0.18310547	1.4038086	12.424658540000001	-0.192602536	3.32807608	0.12207031	-0.36621094	-1.5869141	-9.382495108	-0.1985839856	3.1940917540000004	-0.061035156	0.061035156	0.12207031	0.6555663939999999	9.514086960000002	4.265966754000001	1.5258789	-0.30517578	-1.6479492	0.98334964	9.883740020000001	-0.57421875	0.061035156	0.061035156	-0.061035156	1549638136.271
-9.319091754	-1.9547363220000002	-3.2060547120000003	0	0.061035156	0.12207031	10.05002446	0.5490966754000001	-4.25520018	0.5493164	-0.18310547	0.91552734	12.33972194	0.053833007200000005	2.9500489200000004	0.12207031	-1.0986328	-1.3427734	-9.198266574	-0.35649413939999997	3.06848143	-0.061035156	-0.12207031	0.12207031	0.4450195288	9.72822284	4.067382788000001	1.4648438	-0.30517578	-1.159668	0.8888427520000001	9.91484424	-0.770410144	0.12207031	-0.12207031	0	1549638136.311
-9.290380890000002	-1.8650146760000001	-3.3053466460000003	0	-0.12207031	0	10.21152356	0.1579101538	-4.529150360000001	0.4272461	-0.24414062	0.5493164	12.906762680000002	0.71538089	2.7167724640000004	-0.18310547	-1.8920898	-1.2207031	-9.2389402	-0.41152344240000005	3.216821286	-0.24414062	-0.12207031	0	0.0478515625	9.69592302	3.830517572	0.9765625	-0.061035156	-0.5493164	0.8673096040000001	9.902880399999999	-0.8649169928000001	0.061035156	-0.30517578	-0.061035156	1549638136.351
-9.22458516	-1.7788817900000002	-3.267065396	0.12207031	-0.12207031	0	9.88134784	-0.1866210962	-4.411913940000001	0.24414062	0.061035156	0.30517578	12.906762680000002	0.71538089	2.7167724640000004	-0.12207031	-0.48828125	-0.6713867	-9.180322480000001	-0.19020996400000004	3.17495108	-0.061035156	0	0	-0.154321286	9.66481929	3.410620108	0.61035156	0.061035156	-0.061035156	1.296777356	9.8251223	-0.709399411	0.12207031	-0.18310547	-0.12207031	1549638136.39
-9.2556884	-1.629345746	-3.198876996	0.12207031	-0.12207031	0.061035156	9.479394568	-0.5873779254	-4.29108876	0.18310547	0	0.12207031	12.19257788	1.221411142	1.9954101440000003	-0.18310547	-0.7324219	-0.36621094	-9.16118161	-0.1626953076	3.2239991	0	0.061035156	0	-0.23208007200000003	9.69472644	3.411816394	0.12207031	0.24414062	0.24414062	1.604223642	9.790429712	-0.501245108	0.12207031	-0.12207031	0.061035156	1549638136.43
-9.30234375	-1.3446288940000002	-3.2467285340000003	0.061035156	-0.061035156	0	9.30832518	-0.9893310700000001	-4.257592752	0.18310547	0	0	11.21521016	2.2107422120000004	1.1675781250000001	-0.12207031	-0.30517578	-0.18310547	-9.092993210000001	-0.2978759784	3.1821288940000003	0	0.18310547	-0.061035156	-0.4294677716	9.671997300000001	3.289794928	-0.12207031	0.5493164	0.24414062	1.6305420320000001	9.755737320000001	-0.5873779254	0	-0.061035156	0.12207031	1549638136.47
-9.370532248	-1.3649658540000003	-3.3053466460000003	-0.061035156	-0.061035156	-0.061035156	9.22578125	-1.3637695680000002	-4.146337860000001	0.12207031	-0.12207031	-0.061035156	11.21521016	2.2107422120000004	1.1675781250000001	-0.061035156	0.24414062	0	-9.072656250000001	-0.37443847840000005	3.192895468	0	0.061035156	-0.061035156	-0.7775878600000001	9.640893570000001	3.16298822	-0.12207031	0.4272461	0.36621094	1.3829101440000002	9.74736322	-0.7763915740000001	-0.12207031	-0.12207031	0.12207031	1549638136.51
-9.29636232	-1.3996582460000002	-3.3173096040000005	-0.061035156	-0.18310547	-0.061035156	9.165966754000001	-1.6724121400000003	-4.062597644	0.061035156	-0.12207031	-0.12207031	10.79770468	2.5385253600000004	0.898413089	-0.061035156	-0.061035156	-0.061035156	-9.101367212000001	-0.40554199280000003	3.2144287140000003	-0.061035156	0.061035156	-0.061035156	-0.9366943390000001	9.62055661	3.1366699280000003	-0.12207031	0.36621094	0.30517578	1.51330571	9.750951980000002	-0.8433837860000001	0	-0.061035156	0	1549638136.55
-9.25688498	-1.4199951080000002	-3.202465854	-0.061035156	-0.061035156	-0.061035156	9.035571580000001	-1.7980224640000002	-4.09011232	0.12207031	-0.24414062	-0.18310547	10.486670320000002	2.70361322	0.7871582068	0	0.12207031	-0.061035156	-9.101367212000001	-0.34213867800000003	3.185717752	-0.061035156	0.18310547	-0.061035156	-0.7967285340000001	9.62773462	3.2048584260000004	-0.061035156	0.24414062	0.12207031	1.60183107	9.734204074	-0.793139676	0	0.061035156	0	1549638136.59
-9.273632788	-1.378125	-3.25151358	-0.12207031	-0.12207031	-0.061035156	8.906372300000001	-1.7465820680000002	-4.127197284	0.12207031	-0.12207031	-0.12207031	10.486670320000002	2.70361322	0.7871582068	0.061035156	0.061035156	-0.12207031	-9.036767572	-0.40075683900000003	3.0864257200000003	-0.061035156	0.061035156	0	-0.762036142	9.52006839	3.198876996	0	0.30517578	-0.061035156	1.6281494600000002	9.746167032	-0.783569339	0	-0.061035156	0	1549638136.63
-9.278417932000002	-1.3853027160000002	-3.2503173920000004	-0.18310547	-0.061035156	0	8.786743210000001	-1.7310302520000003	-4.120019568	0	0	0	10.540502700000001	2.600732428	0.923535144	-0.061035156	-0.12207031	-0.12207031	-9.029589660000001	-0.34572753600000006	3.03020018	-0.12207031	0	0	-0.9139648560000001	9.477001800000002	3.1187255400000002	0.061035156	0.18310547	-0.061035156	1.641308606	9.697119110000001	-0.8074951080000001	0	-0.061035156	0	1549638136.67
-9.264062500000001	-1.489379892	-3.2239991	-0.18310547	-0.061035156	0	8.68745108	-1.732226538	-4.130786240000001	0	0	0.061035156	10.71635782	2.5265625000000003	0.9283202880000001	-0.061035156	-0.061035156	-0.12207031	-9.04155252	-0.2895019568	3.0409667540000003	-0.061035156	-0.12207031	0	-0.893627896	9.563134980000001	3.134277356	0	0	0	1.6867675720000002	9.70429712	-0.8266357428000001	-0.061035156	0.12207031	0	1549638136.71
-9.25688498	-1.599438498	-3.1964844240000003	-0.061035156	0	0	8.679076980000001	-1.69633786	-4.0338867800000004	0	-0.12207031	0.061035156	10.71635782	2.5265625000000003	0.9283202880000001	0	-0.061035156	-0.12207031	-9.09060054	-0.32539062500000004	3.084033246	-0.061035156	-0.12207031	0	-0.7979248200000001	9.605004892	3.1761474640000005	0	0	0	1.5121094240000001	9.7318116	-0.878076178	-0.061035156	0.061035156	0	1549638136.75
-9.26047374	-1.604223642	-3.18332518	0	-0.061035156	0.061035156	8.78076178	-1.61977536	-4.003979532000001	0.061035156	-0.12207031	0.12207031	10.704394960000002	2.51459964	1.002490216	0	-0.061035156	-0.12207031	-9.098974640000002	-0.32060547120000005	3.0672851440000004	-0.061035156	-0.061035156	0	-0.7524658540000001	9.603808606000001	3.1354737400000006	0.061035156	0	0	1.4606689300000002	9.734204074	-0.8529540740000001	-0.061035156	0	-0.061035156	1549638136.79
-9.274829074000001	-1.565942392	-3.152221646	0	-0.061035156	0	8.847753894	-1.53125	-4.146337860000001	0	-0.12207031	0.12207031	10.65773912	2.519384784	0.9570312500000001	-0.061035156	-0.061035156	-0.12207031	-9.118115020000001	-0.2835205072	3.0768554320000003	0	-0.061035156	-0.061035156	-0.7464843750000001	9.5703125	3.1103514400000005	0	-0.061035156	0	1.5360351440000002	9.737792932000001	-0.7979248200000001	-0.061035156	0.061035156	-0.061035156	1549638136.83
-9.335839660000001	-1.5743163940000002	-3.178540036	-0.061035156	-0.061035156	0	8.864501800000001	-1.51928714	-4.0960937500000005	0	-0.061035156	0.061035156	10.65773912	2.519384784	0.9570312500000001	-0.12207031	-0.061035156	-0.061035156	-9.12648912	-0.29667969240000003	3.10317392	0	-0.061035156	-0.061035156	-0.7811767572	9.555957068	3.101977536	0	-0.061035156	0	1.5013427520000002	9.723437500000001	-0.7285400360000001	-0.12207031	0.061035156	0	1549638136.87
-9.31311052	-1.641308606	-3.1593994600000004	0.061035156	-0.061035156	0	8.892016574000001	-1.540820288	-4.0602050720000005	-0.061035156	-0.12207031	0.061035156	10.62185054	2.5421141200000004	1.015649411	-0.12207031	-0.12207031	-0.12207031	-9.122900360000001	-0.288305661	3.08881839	0.061035156	-0.061035156	-0.061035156	-0.7680175720000001	9.613378894	3.1007812500000003	0	-0.061035156	0	1.4176025360000002	9.744970746000002	-0.7488769568000001	-0.061035156	0	0	1549638136.91
-9.32746556	-1.6341308900000002	-3.1558105040000006	0.061035156	-0.12207031	0	8.93747554	-1.5719238220000002	-4.103271466000001	-0.061035156	-0.12207031	0.061035156	10.71276808	2.600732428	0.9175537140000001	-0.12207031	-0.061035156	-0.12207031	-9.15161142	-0.33256836060000006	3.10676268	0.061035156	0	-0.061035156	-0.7416992212000001	9.649267572	3.12111821	0	-0.061035156	-0.061035156	1.4211913940000003	9.78444838	-0.8457763580000002	-0.12207031	-0.061035156	-0.061035156	1549638136.95
-9.4004393	-1.605419928	-3.2228027160000003	0	-0.24414062	-0.061035156	8.9661866	-1.6353271760000003	-4.11882338	-0.12207031	-0.061035156	0	10.71276808	2.600732428	0.9175537140000001	-0.12207031	0	-0.12207031	-9.177929712000001	-0.3529052716	3.1175292540000004	0	0	-0.12207031	-0.7512695288	9.650463760000001	3.12111821	0	-0.061035156	-0.061035156	1.4403320680000002	9.780859620000001	-0.7440917932000001	-0.12207031	-0.061035156	0	1549638136.991
-9.29157698	-1.683178714	-3.178540036	0.061035156	-0.24414062	-0.061035156	8.90876448	-1.679589856	-4.100878894	-0.12207031	0	0	10.691235520000001	2.5839844240000005	0.9905273560000001	-0.12207031	0	-0.12207031	-9.174340560000001	-0.29667969240000003	3.085229532	0.061035156	0	-0.12207031	-0.75964357	9.671997300000001	3.0971923920000006	-0.061035156	-0.061035156	-0.061035156	1.256103534	9.82272914	-0.835009784	-0.18310547	-0.12207031	-0.061035156	1549638137.03
-9.27602536	-1.695141574	-3.1964844240000003	0.24414062	-0.24414062	-0.061035156	8.819042932	-1.7130859620000003	-4.104467752000001	-0.18310547	0	0	10.74626448	2.5971435700000005	0.8924316100000002	-0.12207031	0	-0.12207031	-9.18391124	-0.2823242212	3.084033246	0.061035156	0.12207031	-0.12207031	-0.75964357	9.66242662	3.0864257200000003	-0.061035156	-0.061035156	-0.12207031	1.239355432	9.790429712	-0.8242431610000001	-0.061035156	-0.18310547	-0.12207031	1549638137.07
-9.21860324	-1.5910644960000002	-3.1665771760000005	0.18310547	-0.18310547	-0.061035156	8.72453624	-1.69633786	-4.10566394	-0.18310547	-0.061035156	0	10.74626448	2.5971435700000005	0.8924316100000002	-0.12207031	-0.061035156	-0.12207031	-9.124096940000001	-0.2237060504	3.0182373200000003	0.061035156	0.061035156	-0.12207031	-0.79194339	9.625341754	3.0613037140000006	-0.061035156	-0.061035156	-0.12207031	1.369750998	9.788037140000002	-0.7823730432	-0.061035156	-0.24414062	-0.061035156	1549638137.11
-9.181518570000001	-1.582690396	-3.16777356	0.12207031	-0.061035156	-0.061035156	8.70778804	-1.735815396	-4.043457068	-0.18310547	-0.061035156	0	10.66970198	2.55048822	0.860131839	-0.18310547	0.061035156	-0.061035156	-9.103759980000001	-0.18422851440000002	2.988330072	0.12207031	0.061035156	-0.12207031	-0.8146728240000001	9.57629393	2.9644042540000006	-0.12207031	-0.061035156	-0.061035156	1.207055661	9.75214856	-0.8613281250000001	-0.061035156	-0.24414062	-0.12207031	1549638137.15
-9.22338858	-1.6161865020000004	-3.213232428	0.18310547	-0.061035156	0	8.77238768	-1.7274413940000002	-4.027905252	-0.18310547	-0.12207031	0	10.608691100000001	2.573217752	0.8266357428000001	-0.18310547	0.061035156	-0.061035156	-9.101367212000001	-0.2189208966	2.978759784	0.12207031	0.061035156	-0.12207031	-0.850561502	9.554760880000002	2.9620117800000005	-0.12207031	-0.12207031	-0.061035156	1.312329074	9.697119110000001	-0.88046875	-0.061035156	-0.24414062	-0.18310547	1549638137.19
-9.2724366	-1.579101538	-3.1940917540000004	0.18310547	-0.12207031	0	8.828613220000001	-1.720263678	-4.008764676	-0.18310547	-0.061035156	0.061035156	10.59313948	2.60910643	0.7991211060000001	-0.24414062	0	-0.061035156	-9.11452626	-0.21652832460000004	2.9548339660000003	0.12207031	0.061035156	-0.12207031	-0.8541503600000001	9.558349640000001	2.9931152160000005	-0.061035156	-0.12207031	-0.061035156	1.55158696	9.693530252	-0.7572509980000001	-0.12207031	-0.061035156	-0.061035156	1549638137.23
-9.338232428000001	-1.588671924	-3.208447284	0.12207031	-0.12207031	0	8.87646466	-1.757348642	-4.05183107	-0.18310547	0	0.061035156	10.51179164	2.6222655759999998	0.8062988220000001	-0.24414062	-0.061035156	-0.12207031	-9.191088760000001	-0.23327636780000002	3.00986322	0.12207031	0.061035156	-0.12207031	-0.8529540740000001	9.504516574	2.9907226440000003	-0.061035156	-0.12207031	-0.12207031	1.7214599640000001	9.709082068	-0.7129882787999999	-0.18310547	0	0	1549638137.27
-9.216211060000001	-1.8351074280000002	-3.2096435700000003	0.12207031	-0.36621094	-0.061035156	8.90517572	-1.8052001800000002	-4.184619110000001	-0.18310547	0	0.061035156	10.44121106	2.69523912	0.869702176	-0.30517578	-0.12207031	-0.12207031	-9.18271466	-0.23686523560000003	2.96560054	0.12207031	0.061035156	-0.12207031	-0.855346646	9.615771760000001	2.975170926	-0.061035156	-0.24414062	-0.18310547	1.55158696	9.782055710000002	-0.7524658540000001	-0.24414062	0	0	1549638137.31
-9.1623777	-2.036083966	-3.09121106	0.36621094	-0.24414062	0.061035156	8.907568390000002	-1.73701178	-4.264770468	-0.4272461	0.061035156	0.12207031	10.50102536	2.8447753600000003	0.838598642	-0.36621094	-0.12207031	-0.18310547	-9.19467752	-0.1614990216	2.940478534	0.12207031	0.12207031	-0.12207031	-0.9414794928000001	9.60141574	3.011059604	-0.061035156	-0.24414062	-0.30517578	1.5599609620000003	9.721044928000001	-0.65676268	-0.30517578	0.061035156	0.061035156	1549638137.35
-9.15878894	-1.9607177520000003	-3.02421875	0.5493164	-0.30517578	0.12207031	8.907568390000002	-1.73701178	-4.264770468	-0.4272461	0.061035156	0.12207031	10.50222194	2.9907226440000003	0.9606201080000001	-0.4272461	-0.12207031	-0.18310547	-9.18869658	0.011962890380000002	2.884252896	0.30517578	0.12207031	-0.12207031	-1.144848642	9.56911592	2.930908246	-0.30517578	-0.4272461	-0.36621094	1.876977536	9.7318116	-0.4103271466	-0.4272461	0.36621094	0.36621094	1549638137.39
-9.16118161	-1.8434814300000002	-2.8926269959999997	0.48828125	-0.24414062	0.12207031	8.76042482	-1.3230957460000001	-4.586572284	-0.8544922	0.24414062	0.36621094	10.40292932	3.21921376	1.268066394	-0.6713867	-0.12207031	-0.12207031	-9.154003894	0.028710937500000002	2.899804712	0.48828125	0.24414062	-0.12207031	-1.32189946	9.514086960000002	2.8423827880000005	-0.36621094	-0.6713867	-0.48828125	1.7477783540000003	9.76770018	-0.30385742800000004	-0.91552734	0.5493164	0.6713867	1549638137.43
-9.170751800000001	-1.943969748	-2.8316162140000003	0.36621094	-0.4272461	0.061035156	8.844164840000001	-0.876879892	-4.836596646	-1.2817383	0.4272461	0.5493164	10.25817842	3.4919677520000003	1.4953613220000002	-1.0375977	-0.12207031	-0.12207031	-9.058300720000002	-0.10886230040000001	2.73830571	0.61035156	0.12207031	-0.18310547	-1.61977536	9.441113220000002	2.978759784	-0.24414062	-0.91552734	-0.6713867	1.3948730040000001	9.72822284	-0.39238280760000005	-0.91552734	0.18310547	0.6713867	1549638137.47
-9.47341304	-2.469140576	-2.616284146	0.4272461	-0.8544922	0	8.82263179	-0.35649413939999997	-5.195483426000001	-1.6479492	0.61035156	0.61035156	10.112231920000001	3.7790771760000004	1.7860596040000003	-1.4648438	-0.24414062	-0.24414062	-9.081030252000001	-0.0478515625	2.757446286	0.6713867	0	-0.30517578	-1.7645263580000001	9.58586412	2.9679932100000004	-0.36621094	-1.2817383	-0.91552734	1.6125976440000003	9.564331070000001	-0.17106933900000001	-1.0375977	0.061035156	0.79345703	1549638137.51
-9.941162140000001	-2.789746106	-2.1796386780000003	0.91552734	-1.0375977	-0.061035156	8.84057608	0.27275390380000003	-5.687158246000001	-2.2583008	0.61035156	0.7324219	10.09907248	4.1331787140000005	2.2071533540000003	-2.0141602	-0.18310547	-0.36621094	-9.49375	0.2225097644	2.906982428	0.6713867	0	-0.30517578	-2.118627896	9.612182608000001	3.2455322480000004	-0.30517578	-1.4648438	-1.0986328	2.209545926	9.76171875	0.2380615216	-1.0375977	0.36621094	1.159668	1549638137.55
-10.0560054	-2.60671376	-1.7310302520000003	1.5258789	-1.0986328	-0.24414062	8.72932158	0.2619873004	-5.51130342	-3.1738281	1.159668	0.79345703	10.252197480000001	4.4968505400000005	2.593554712	-2.8076172	-0.36621094	-0.48828125	-9.60141574	0.30385742800000004	3.4776123200000004	1.5869141	0.7324219	-0.91552734	-2.47631839	9.777270468000001	3.3508057100000004	-0.18310547	-1.953125	-1.2817383	1.8638183900000003	10.32995558	0.46655273560000005	-1.0986328	0.48828125	1.5258789	1549638137.59
-9.838280760000002	-2.6760987400000005	-1.4774170320000002	2.4414062	0.061035156	-0.36621094	8.552270468000001	0.062207030760000004	-5.477807608000001	-3.7841797	1.2207031	0.9765625	10.40532248	4.986132788000001	2.4978514400000003	-3.6621094	-0.7324219	-0.6713867	-9.506909440000001	-0.0478515625	3.09121106	2.0141602	0	-1.0375977	-2.8447753600000003	9.862207460000002	3.7551512600000003	0.061035156	-2.4414062	-1.4038086	0.9402832068000001	10.65773912	0.899609375	-1.5258789	-0.48828125	1.2817383	1549638137.63
-10.082324280000002	-3.092407248	-2.186816394	2.4414062	-0.79345703	-0.30517578	8.552270468000001	0.062207030760000004	-5.477807608000001	-3.7841797	1.2207031	0.9765625	10.57280252	5.09260234	2.0528320680000003	-3.90625	-1.0986328	-0.61035156	-9.398047120000001	-0.44143066100000006	3.2407471040000004	2.6245117	0.6713867	-1.0375977	-3.125903354	9.80239218	3.881957968	0	-3.0517578	-1.5258789	-0.83022464	11.36354982	1.331469748	-2.0141602	-1.2207031	0.36621094	1549638137.67
-9.057104532	-3.5027344240000007	-1.0419677520000001	3.112793	-0.48828125	0.24414062	8.86210962	-0.7895507788	-5.697924820000001	-3.90625	0.9765625	1.2817383	10.57280252	5.09260234	2.0528320680000003	-3.90625	-1.0986328	-0.61035156	-8.693432608	-0.32778320680000006	2.69523912	3.2958984	0.12207031	-1.0986328	-3.0218260800000003	9.229370108000001	3.6929442900000002	0.061035156	-3.6621094	-1.4648438	-1.641308606	10.862304320000002	2.162890576	-1.6479492	-4.4555664	-0.24414062	1549638137.71
-8.38478984	-3.21921376	-0.5969482428	4.1503906	0.30517578	0.7324219	8.781957968	-1.0168457068	-5.578295926000001	-4.0893555	1.0375977	1.4648438	10.57280252	5.09260234	2.0528320680000003	-3.90625	-1.0986328	-0.61035156	-8.524755890000002	-0.4103271466	2.7323242800000003	4.0283203	0.061035156	-1.159668	-2.9548339660000003	8.42785643	3.4154052520000002	0.12207031	-4.0893555	-1.4648438	-1.435546924	10.44360324	1.23696286	-2.2583008	-4.8217773	-0.8544922	1549638137.749
-8.537914840000001	-2.85913089	-0.7129882787999999	4.760742	1.0375977	0.8544922	8.3201902	-0.8517577880000001	-5.353393570000001	-4.638672	1.7700195	1.5258789	9.693530252	4.37961412	1.204663089	-4.272461	-1.4038086	-0.30517578	-8.443408246	-0.6854736419999999	2.743090854	4.3945312	-0.24414062	-1.4038086	-2.8986084260000005	8.41828624	3.3328614200000004	0.30517578	-4.5776367	-1.2817383	-0.095703125	9.83229982	0.5885742212	-2.9907227	-4.8217773	-1.5258789	1549638137.789
-8.97695288	-2.4619628600000003	-1.129296875	4.8217773	1.6479492	0.91552734	7.96967752	-0.647192392	-5.4646485600000005	-4.699707	1.7700195	1.6479492	9.671997300000001	4.310229532	0.702221646	-4.3945312	-1.0986328	-0.24414062	-8.653955072	-1.1747558900000001	3.210839856	4.3945312	-0.24414062	-1.4038086	-2.6258545320000004	8.90517572	3.4931639400000005	0.5493164	-4.760742	-1.159668	0.11843261780000001	9.677978240000002	0.67709964	-3.540039	-4.272461	-2.0141602	1549638137.829
-8.942260880000001	-2.0899170320000002	-1.2321777160000003	4.8217773	2.1362305	0.9765625	8.085717752	-0.6519775360000001	-5.800805710000001	-4.638672	1.4038086	1.6479492	9.85742212	4.188207968	0.6077148560000001	-4.638672	-1.4038086	-0.36621094	-8.769995108000002	-1.604223642	3.6151855040000007	4.638672	-0.5493164	-1.6479492	-2.177246106	9.431542932000001	3.7001221040000005	0.7324219	-4.9438477	-1.2817383	0.6986327880000001	9.74138179	0.800317392	-3.7841797	-4.699707	-1.7700195	1549638137.869
-8.850146760000001	-1.987036142	-1.211840854	4.8828125	2.319336	1.0986328	8.30463858	-0.6830810700000001	-5.995800720000001	-4.5166016	1.2207031	1.5869141	10.145727340000002	3.86879892	0.8314209260000001	-4.638672	-1.5869141	-0.5493164	-8.705395468	-2.003784146	3.7072998200000002	4.638672	-0.48828125	-1.8920898	-1.6520751800000002	9.480590560000001	3.9956054320000005	0.79345703	-5.126953	-1.3427734	1.0946044928	9.419580072	1.3948730040000001	-2.9296875	-5.79834	-1.0375977	1549638137.909
-8.88842752	-1.9164550720000002	-1.282421924	4.9438477	2.6245117	1.159668	8.323779254	-0.7907471040000001	-5.886938400000001	-4.3945312	1.2817383	1.3427734	10.242626800000002	3.3675537140000005	1.356591754	-4.5166016	-1.4038086	-0.61035156	-8.756836060000001	-2.3519042540000004	3.923828076	4.5166016	-0.36621094	-1.8920898	-1.13647464	9.211425720000001	4.21452626	0.6713867	-5.004883	-1.3427734	1.9128662140000001	9.10734874	1.506127896	-2.5634766	-8.178711	-0.4272461	1549638137.949
-9.23654802	-1.4678466460000001	-1.5001464660000001	4.8828125	2.319336	1.0986328	8.1754393	-0.763232428	-5.97905252	-4.272461	1.159668	1.2207031	10.338329680000001	2.956030252	1.752563498	-4.3945312	-1.159668	-0.61035156	-8.641992212	-2.59116214	3.994409146	4.5166016	-0.36621094	-1.8920898	-0.5837890576	9.149218750000001	4.3975586060000005	0.5493164	-4.9438477	-1.4038086	2.595947284	8.747265380000002	1.431957968	-2.0141602	-9.460449	0	1549638137.989
-9.88015126	-0.802709964	-1.516894568	4.0283203	2.1362305	1.0375977	8.279516574	-0.702221646	-6.223095746000001	-4.272461	1.0986328	1.2817383	10.541699280000001	2.7000244600000003	1.670019568	-4.1503906	-1.0375977	-0.5493164	-8.749658246000001	-2.9213378600000004	4.155908246	4.333496	-0.30517578	-1.7089844	-0.27514648560000005	8.993701080000001	4.621264676	0.30517578	-4.699707	-1.5869141	2.5803954680000003	8.572607428000001	1.33386232	-2.0751953	-9.094238	0.24414062	1549638138.029
-10.51298822	-0.5287597644	-1.0120605432	3.3569336	1.5258789	0.91552734	8.32497554	-0.793139676	-5.916845746000001	-4.272461	1.159668	1.3427734	10.6170652	2.604321286	1.74299321	-4.211426	-1.0375977	-0.36621094	-8.65515126	-2.96560054	4.245629892	4.0893555	0.18310547	-1.5258789	-0.4294677716	8.883642572	4.842578076	0.4272461	-4.333496	-1.5869141	4.306640576	8.42666034	1.3015625000000002	-1.0986328	-7.2631836	0.48828125	1549638138.069
-10.47590306	-0.784765625	-0.9366943390000001	2.6245117	2.0751953	0.8544922	8.498437500000001	-0.9414794928000001	-5.5998290740000005	-4.272461	1.159668	1.3427734	10.624242720000002	2.5492920320000003	1.617382788	-4.272461	-1.0986328	-0.30517578	-8.75922824	-3.0589112400000005	4.018334964	4.0893555	0.18310547	-1.5258789	-0.6854736419999999	9.07385234	4.966992212	0.61035156	-4.333496	-1.4648438	5.72185054	7.32966304	0.9390869110000001	0	-5.126953	0	1549638138.109
-10.938866820000001	-2.326782248	-1.9858398560000001	2.2583008	1.953125	0.7324219	8.694628894000001	-1.106567392	-5.24692392	-3.8452148	1.2207031	1.2817383	10.765404860000002	2.5313476440000002	1.4068359620000002	-4.0283203	-1.0375977	-0.30517578	-9.145629892	-2.9010009000000005	4.222900360000001	3.90625	-0.4272461	-1.6479492	-0.73332518	9.52963858	5.111743210000001	0.5493164	-4.1503906	-1.4038086	5.316308606000001	7.7328125000000005	0.08493652160000001	0.4272461	-2.9907227	-1.2817383	1549638138.149
-11.308520860000002	-3.2682617800000004	-2.5253662140000004	5.004883	0.48828125	1.8310547	8.689843750000001	-1.526464856	-4.998095746000001	-3.4179688	1.0986328	1.2207031	10.893408540000001	2.5899658540000003	1.1903076080000001	-3.6010742	-0.6713867	-0.4272461	-9.32746556	-1.9128662140000001	4.252807608	3.6621094	0.4272461	-1.5869141	-0.9438721040000001	9.864599640000002	4.9729737400000005	0.5493164	-3.9672852	-1.2207031	4.2061523560000005	9.90647014	3.390283246	-0.8544922	-2.380371	-1.7700195	1549638138.189
-9.030786240000001	-2.178442392	-2.668920926	3.9672852	-0.30517578	2.0141602	8.570214660000001	-1.9966064300000002	-4.703808606	-3.4179688	1.0986328	1.2207031	10.984326079999999	2.674902356	0.802709964	-3.2958984	-0.8544922	-0.5493164	-8.07973642	-0.5790038940000001	3.4548827880000004	3.6621094	0.4272461	-1.5869141	-1.4415283540000001	9.610986420000001	4.078149460000001	0.36621094	-3.6621094	-0.91552734	7.403832968000001	10.096679320000002	2.0157471040000003	1.0375977	-4.0283203	-0.61035156	1549638138.229
-7.01743161	-2.483496106	-3.1665771760000005	4.211426	2.6855469	2.2583008	8.38957518	-1.9415771760000002	-4.041064496	-3.2348633	0.6713867	1.2817383	11.083617720000001	2.73830571	0.4474121106000001	-3.2958984	-0.24414062	-0.24414062	-8.025903060000001	0.1447509784	2.798120108	4.272461	0.36621094	-1.6479492	-1.8662109620000003	9.065478240000001	2.7251464660000004	-0.18310547	-3.7841797	-0.36621094	1.9595214660000002	9.05471196	1.8602295320000002	1.7089844	-4.5776367	-1.2207031	1549638138.269
-7.455273560000001	-3.685766574	-6.06638179	5.554199	2.8076172	1.8310547	8.20415036	-1.7250488220000002	-3.3268798920000004	-3.540039	0.18310547	1.0375977	10.57160692	2.66174321	0.15192871400000002	-3.2958984	0.4272461	0	-9.7318116	0.8146728240000001	3.8065917540000007	4.211426	-0.7324219	-1.8310547	-1.8662109620000003	9.065478240000001	2.7251464660000004	-0.18310547	-3.7841797	-0.36621094	3.7838623200000003	8.95183107	-0.20935058900000003	1.8920898	-3.6010742	-1.4648438	1549638138.309
-9.46743161	-3.829321286	-6.71118161	5.065918	-1.2817383	2.0751953	8.57380342	-1.988232428	-3.07805162	-3.479004	0.4272461	1.2817383	10.156494600000002	2.633032248	-0.17585449280000004	-3.6010742	0.061035156	-0.36621094	-10.835986420000001	0.54191893	4.7983153960000005	4.211426	-0.7324219	-1.8310547	-1.8662109620000003	9.065478240000001	2.7251464660000004	-0.18310547	-3.7841797	-0.36621094	2.25859375	9.719848740000002	-0.7309326080000002	1.5258789	-0.7324219	-0.12207031	1549638138.349
-8.49125998	-2.1485351440000002	-5.626147660000001	4.699707	1.0986328	1.8920898	9.32746556	-2.6916503600000006	-4.093701080000001	-3.479004	0.4272461	1.2817383	10.660132280000001	2.82922374	-1.0264160340000001	-4.1503906	-1.0986328	-0.9765625	-9.559545926	0.4103271466	3.7479737400000004	4.3945312	1.0375977	-1.7089844	-0.0765625	10.81325728	2.332763678	1.2817383	-2.9296875	-1.2817383	-0.46774902160000004	11.074048020000001	-1.5300537140000001	0.9765625	-3.479004	-0.061035156	1549638138.389
-8.07614766	-1.733422824	-5.32109375	5.1879883	0.9765625	1.4038086	10.1241938	-2.9823487400000004	-4.106860324	-3.6010742	0.61035156	1.8920898	11.12548822	2.886645468	-1.2297851440000003	-4.272461	-1.7700195	-0.7324219	-8.882446580000002	0.6304443390000001	3.585278354	4.4555664	0.79345703	-1.5869141	-0.840991214	9.733007788	2.086328076	1.2207031	-2.5024414	-1.4038086	-0.2260986322	10.321582460000002	-2.6784912140000006	1.2817383	-5.3100586	-0.8544922	1549638138.429
-8.403930710000001	-1.6915527160000003	-4.897607428000001	5.2490234	-0.061035156	1.2207031	9.536816394	-2.7706054320000004	-2.825634784	-3.6621094	1.2207031	1.6479492	10.447192000000001	2.668920926	-0.0418701178	-4.0893555	-1.3427734	-0.5493164	-8.3201902	0.439038089	3.188110324	4.4555664	0.79345703	-1.5869141	-1.4869873200000001	9.195874100000001	1.685571286	0.79345703	-3.2348633	-0.91552734	2.446411142	9.688745108	-1.982250998	1.0986328	-3.6010742	-0.7324219	1549638138.469
-8.476904254	-1.592260782	-4.19538588	5.92041	1.0375977	1.3427734	8.87407248	-2.3160155760000003	-3.0134521760000004	-3.7231445	1.3427734	1.5258789	9.92321736	2.6760987400000005	-0.05861816394	-3.8452148	-1.4648438	-0.61035156	-8.407519568	0.339746106	3.609204074	4.5166016	0.7324219	-1.5869141	-1.1269042932	9.10974092	1.847070288	0.8544922	-3.90625	-0.7324219	2.956030252	9.445898560000002	-1.5910644960000002	0.6713867	-2.8686523	-0.30517578	1549638138.509
-8.8561277	-1.091015625	-4.69663089	5.7373047	1.3427734	1.2207031	8.54270018	-1.9583251800000003	-3.640307608	-3.6010742	1.3427734	1.4038086	10.19716754	2.6892577880000004	-0.576611322	-3.6621094	-1.159668	-0.4272461	-8.408715560000001	0.45937500000000003	3.867602536	4.699707	0.6713867	-1.6479492	-0.576611322	9.248510880000001	2.12341304	0.91552734	-3.6010742	-0.9765625	2.318408246	9.54997554	-1.58388678	0.48828125	-3.7231445	-0.30517578	1549638138.549
-9.00207518	-0.2380615216	-4.746875	5.3100586	0.79345703	1.0986328	8.140747300000001	-1.6592528960000001	-3.7982177520000002	-3.6010742	1.2207031	1.4648438	10.303637680000001	2.636621106	-0.27514648560000005	-3.7841797	-0.91552734	-0.48828125	-8.595336960000001	0.1363769568	4.082934604	4.699707	0.6713867	-1.6479492	-0.3995605432	9.734204074	2.2286865020000004	0.8544922	-3.2348633	-1.0986328	2.3076415740000003	9.5104982	-1.64011232	0	-4.638672	-0.18310547	1549638138.589
-9.299951080000001	0.461767572	-4.5064209260000005	4.760742	0.9765625	1.2207031	8.18022464	-1.476220746	-3.8664062500000003	-3.6010742	0.91552734	1.6479492	10.36823732	2.7885498200000005	0.27395019960000005	-3.90625	-1.3427734	-0.7324219	-8.388378894	-0.30625	3.8747802520000003	4.8828125	0.79345703	-1.7089844	-0.6256591459999999	10.03207968	2.263378894	0.8544922	-3.6621094	-1.2207031	3.354394568	9.180322480000001	-1.697534146	-0.18310547	-3.7231445	-0.12207031	1549638138.629
-9.18630342	0.3971679712	-4.4155028960000005	3.8452148	0.8544922	1.0986328	8.334545926	-1.318310504	-4.129589856	-3.7231445	0.79345703	1.6479492	10.650561600000001	2.899804712	0.4844970746000001	-3.9672852	-1.4648438	-0.8544922	-7.841674820000001	-0.458178714	3.25988768	4.333496	0.12207031	-1.5258789	-0.954638678	10.02250998	2.2801269960000004	0.79345703	-4.1503906	-1.2817383	3.6235596040000004	9.220996106000001	-2.01096196	-0.18310547	-3.6621094	-0.24414062	1549638138.669
-8.686254892000001	-0.17585449280000004	-4.510009784	3.540039	0.61035156	1.2817383	8.52236322	-1.35180661	-4.355688400000001	-3.90625	0.8544922	1.5869141	10.65654254	2.7993163940000003	0.7225586060000001	-3.9672852	-1.159668	-0.91552734	-8.1072509	-0.553881839	3.331665036	4.333496	0.12207031	-1.5258789	-0.8170653959999999	9.8514402	2.0731689300000005	0.30517578	-4.5776367	-1.0986328	3.39746106	9.24492212	-1.774096646	-0.4272461	-3.4179688	-0.4272461	1549638138.709
-8.129980432	-0.4426269568000001	-4.270751996	3.6621094	0.4272461	1.7089844	8.69582518	-1.50493161	-4.5088134	-4.0893555	1.0375977	1.4648438	10.532128600000002	2.6713134000000003	0.8290283540000001	-3.9672852	-0.8544922	-0.9765625	-7.914648560000001	-0.594555661	3.0158447480000006	3.6010742	-0.24414062	-1.2817383	-0.40075683900000003	9.681567392	1.983447284	-0.12207031	-4.8217773	-1.0986328	4.029101440000001	9.10734874	-1.31352536	-1.0986328	-3.7841797	-0.36621094	1549638138.749
-7.452880890000001	-0.891235324	-3.8388915740000003	2.9296875	-0.18310547	2.1362305	8.76760234	-1.670019568	-4.72893071	-4.3945312	1.2817383	1.2207031	10.55007338	2.6150878600000005	0.9343017572	-4.1503906	-0.7324219	-0.7324219	-7.334448380000001	-0.028710937500000002	2.387792932	3.6621094	-0.61035156	-1.2207031	-0.381616214	8.907568390000002	1.745385782	-0.36621094	-4.699707	-1.4038086	5.468237320000001	8.640795926000001	-0.539526358	-2.380371	-3.1738281	0.6713867	1549638138.789
-9.64208966	-2.6390135800000003	-2.410522464	1.953125	-2.1972656	1.7089844	8.54628894	-1.6520751800000002	-4.57580571	-4.8217773	1.953125	0.91552734	10.58715854	2.7550537140000007	1.128100589	-4.5776367	-0.5493164	-0.061035156	-9.228173920000001	0.42109375000000004	2.253808606	3.6621094	-0.61035156	-1.2207031	-1.1352783540000002	7.876367212000001	1.3984619600000001	-0.30517578	-5.004883	-1.0375977	6.196777160000001	8.156298920000001	0.832617212	-4.638672	-2.0141602	1.953125	1549638138.829
-12.491650360000001	-2.60910643	-1.8255371400000002	2.746582	-0.91552734	1.0375977	8.641992212	-1.532446286	-4.62604982	-4.8217773	2.1362305	0.9765625	10.170849640000002	3.14504393	0.9606201080000001	-5.065918	-0.7324219	0.30517578	-12.08251996	-2.2107422120000004	5.5184814300000005	4.333496	-0.5493164	-1.8310547	-1.181933606	9.59782698	2.477514676	0.18310547	-5.859375	-0.4272461	5.073461960000001	9.35258786	2.77419429	-5.065918	-2.746582	4.0283203	1549638138.869
-12.802685700000001	-2.76821286	-1.56354982	5.432129	1.4038086	0.8544922	10.034472840000001	-2.3674560700000002	-6.04724092	-4.8217773	2.1362305	0.9765625	11.065673920000002	4.165478534	0.24045410340000004	-5.3710938	-1.7700195	-0.7324219	-11.327661240000001	-3.1952880400000003	3.8939209260000003	4.333496	-0.5493164	-1.8310547	-0.571826178	12.447387680000002	5.21821286	2.1362305	-3.6621094	-1.0986328	3.58647464	13.748950180000001	4.334155252	-3.8452148	-3.7841797	6.3476562	1549638138.909
-11.940161240000002	-1.8602295320000002	-2.987133786	3.112793	-1.2817383	0.12207031	10.67329074	-3.0625	-6.798510880000001	-3.90625	1.4648438	1.5869141	12.345702880000001	4.42866214	-0.2428466754	-5.065918	-3.112793	-0.91552734	-10.40891124	-1.8004150360000002	5.06508786	2.9296875	1.0986328	-1.2817383	-1.035986322	11.843261780000002	5.3198976600000005	1.6479492	-2.6855469	-1.0986328	-1.23696286	16.471703780000002	1.7800780760000001	-5.79834	-6.1035156	3.8452148	1549638138.949
-8.80349092	-1.4738280760000002	-0.9630126800000001	2.8686523	-0.5493164	0.48828125	10.10983876	-3.40942392	-5.346215560000001	-3.2348633	1.0375977	1.2817383	12.448584260000002	3.499145468	2.1521240020000003	-3.9672852	-1.3427734	-0.6713867	-8.254394568	-1.0874267572	3.3819091460000004	3.9672852	-0.30517578	-1.0986328	-1.55158696	10.242626800000002	3.9250244600000004	0.12207031	-4.0893555	-0.61035156	-1.7094971040000002	13.05271016	1.6161865020000004	-3.8452148	-7.751465	2.1362305	1549638138.989
-6.94804712	-0.7369140380000001	-0.2392578076	3.7841797	1.0986328	0.4272461	8.596533246000002	-2.6796875	-4.5243652160000005	-3.2348633	1.0375977	1.2817383	10.989111420000002	2.8017089660000005	3.101977536	-3.2958984	-0.48828125	-0.18310547	-7.7878417540000004	-1.427172824	3.71926268	3.9672852	-0.30517578	-1.0986328	-0.7895507788	8.4135009	3.4704346040000003	-0.18310547	-4.5776367	-0.48828125	1.469042932	9.801196580000001	1.0670898560000002	-2.9296875	-3.112793	1.4648438	1549638139.029
-7.451684800000001	-0.878076178	-0.539526358	3.7841797	0.9765625	0.18310547	7.384692392	-1.287207068	-4.39995108	-3.3569336	0.6713867	0.79345703	10.145727340000002	2.4655516200000003	1.847070288	-3.3569336	-0.36621094	0.48828125	-7.66223143	-2.2813232820000002	3.2658691100000006	4.0893555	0.061035156	-1.0375977	-0.192602536	7.7244384	3.5314452880000005	-0.061035156	-4.0283203	-0.6713867	2.378222644	7.265063400000001	0.7440917932000001	-2.319336	0.12207031	0.61035156	1549638139.069
-8.576196580000001	-1.1747558900000001	-0.765625	2.8686523	1.2207031	0	6.89660643	-0.4378417932	-4.72653804	-3.7231445	1.5258789	0.79345703	9.527246106	2.100683606	1.259692392	-3.479004	-0.5493164	0.5493164	-8.177832068	-2.70839856	3.40942392	3.0517578	0	-1.0375977	-0.06340332068	7.940966754000001	3.7300292540000006	0.24414062	-3.479004	-0.7324219	1.8506591460000001	6.5161866	0.2560058606	-1.5869141	0.24414062	0.061035156	1549638139.109
-9.38488768	-1.5121094240000001	-0.37683107	3.1738281	1.4648438	0.5493164	7.418188400000001	-0.770410144	-4.66433107	-3.479004	1.2817383	0.7324219	9.500927520000001	1.847070288	1.4522949280000002	-3.7231445	-0.8544922	0.36621094	-8.679076980000001	-2.70839856	3.951342752	3.0517578	0	-1.0375977	0.14235839660000002	8.56901857	4.276733426000001	0.79345703	-3.112793	-0.6713867	1.6616454680000001	7.2961670320000005	1.0718750000000001	-1.7089844	0.61035156	-0.36621094	1549638139.149
-9.82153354	-0.732128894	-0.34453125	3.2348633	1.8920898	0.7324219	8.005566394	-1.4929687500000002	-5.073461960000001	-3.479004	1.2817383	0.7324219	9.85502896	1.8075927520000004	1.9260253600000001	-3.8452148	-1.3427734	0.12207031	-8.711376800000002	-2.471533246	3.9956054320000005	2.746582	0.18310547	-1.159668	0.1112548822	9.46503894	4.87128894	0.9765625	-2.5024414	-0.61035156	1.3446288940000002	7.257885880000001	1.1556152160000002	-0.48828125	-1.8920898	-1.0375977	1549638139.189
-10.837183	-0.10048827880000001	-1.118530252	2.746582	1.8920898	0.30517578	8.37761232	-2.082739218	-5.206250000000001	-2.380371	0.4272461	0.4272461	10.486670320000002	1.7693115020000003	2.121020468	-3.2348633	-0.91552734	-0.12207031	-9.088207968	-2.4870849640000006	4.31142572	2.5024414	0.18310547	-0.91552734	-0.113647464	9.859814300000002	5.0890135800000005	0.5493164	-2.319336	-0.5493164	3.617578076	7.02460962	1.0144531250000002	0.8544922	-3.6621094	-0.79345703	1549638139.228
-11.982030760000002	-0.23566894960000004	-1.0886230432000001	1.7089844	0.7324219	0.30517578	8.509204074000001	-2.356689496	-4.657153354	-2.380371	0.4272461	0.4272461	10.873071580000001	1.693945288	2.548095746	-2.5634766	-0.30517578	-0.30517578	-9.12648912	-2.5815917540000006	4.24682608	2.319336	0.061035156	-0.8544922	-0.10527343750000001	9.98303264	5.1296875	0.12207031	-2.319336	-0.4272461	6.42407248	7.958911240000001	2.3519042540000004	1.7089844	-6.8359375	-1.0986328	1549638139.268
-12.753637680000002	-0.763232428	-0.7572509980000001	1.159668	0.4272461	0.6713867	8.77238768	-2.4021484620000004	-4.465747104	-2.0751953	0.18310547	0.4272461	11.157788040000002	1.6544677520000002	2.593554712	-2.0751953	-0.30517578	-0.4272461	-9.329858426000001	-2.366259784	3.9130616000000003	2.319336	0.061035156	-0.8544922	-0.2942871106	10.339526260000001	4.998095746000001	0.12207031	-2.0141602	-0.4272461	8.570214660000001	9.413598740000001	3.9752685700000003	-0.18310547	-2.1362305	-1.159668	1549638139.308
-11.49633786	-0.717773462	-2.2490234620000003	1.5869141	-0.4272461	0.9765625	8.994897660000001	-2.3937744600000004	-4.2958741	-1.6479492	-0.061035156	0.91552734	11.71286592	1.7477783540000003	2.0671875	-1.7089844	-0.18310547	-0.48828125	-9.863403060000001	-1.9009033540000002	4.106860324	1.7089844	0.30517578	-0.91552734	-0.4821044928	10.96757788	4.507617212	-0.061035156	-2.1972656	-0.12207031	8.502026260000001	9.657641574000001	3.21921376	-0.79345703	-2.4414062	-0.61035156	1549638139.348
-9.599023560000001	-2.135375998	-2.483496106	1.2207031	0.9765625	0.61035156	9.350195288	-2.5002441100000006	-4.038671924000001	-1.6479492	-0.061035156	0.91552734	11.9700679	2.077954074	1.4463134979999999	-1.4038086	-0.061035156	-0.7324219	-9.863403060000001	-1.9009033540000002	4.106860324	1.7089844	0.30517578	-0.91552734	-0.43186035340000006	11.41020468	4.350903354000001	-0.30517578	-1.953125	-0.12207031	4.231274460000001	8.81186502	1.8422851440000003	0.061035156	-1.5869141	-1.8920898	1549638139.388
-8.80947284	-3.3220947480000005	-3.32089856	0.9765625	0.12207031	0.6713867	10.06796924	-2.8232422120000003	-3.770703076	-0.91552734	-0.36621094	0.91552734	12.139941100000001	2.3219971040000003	1.350610324	-0.79345703	0.061035156	-0.91552734	-9.479394568	-1.183129892	2.728735324	1.3427734	-0.61035156	-0.8544922	-0.5586669928	10.9484375	3.782666034	-0.5493164	-1.4648438	-0.18310547	2.4667480040000003	10.003369600000001	1.1556152160000002	0.12207031	-3.7841797	-2.1972656	1549638139.428
-7.5234619600000014	-3.293383786	-3.0864257200000003	2.0751953	0.6713867	0.91552734	9.729418930000001	-2.920141574	-3.4417237400000005	-0.9765625	-0.36621094	0.24414062	11.696117720000002	2.229882788	1.7250488220000002	-0.61035156	0.30517578	-0.48828125	-9.341821580000001	-0.19140625	2.327978534	0.91552734	-0.061035156	-0.79345703	-0.648388678	9.31669928	2.7478759000000004	-0.61035156	-1.2207031	-0.30517578	2.13178714	9.90407698	-0.4486083966	1.0986328	-4.333496	-2.1972656	1549638139.468
-7.6646241	-2.8447753600000003	-3.4883788940000002	2.5024414	0.9765625	0.8544922	8.798706070000001	-2.636621106	-3.387890576	-1.2817383	-0.061035156	-0.12207031	10.95202626	1.961914038	1.189111322	-0.8544922	0.61035156	0.12207031	-9.341821580000001	-0.19140625	2.327978534	0.91552734	-0.061035156	-0.79345703	-0.8362060700000001	8.58217752	1.9260253600000001	-0.7324219	-0.9765625	-0.061035156	3.0983885800000004	9.506909440000001	-0.8218505890000001	1.0986328	-1.6479492	-1.5869141	1549638139.508
-8.73410643	-2.07915036	-4.274340854	2.6855469	1.2207031	0.91552734	8.43383786	-2.64140625	-3.25988768	-1.2817383	0.30517578	-0.12207031	10.456762680000002	2.08752446	0.227294928	-1.0375977	0.6713867	0.30517578	-9.23654802	0.9223388580000002	2.95363768	1.0986328	0.18310547	-0.6713867	-0.9989013580000001	8.967382788	1.585082968	-0.8544922	-0.79345703	0.30517578	2.32319339	9.2724366	-1.449902356	1.159668	-1.8920898	-1.4648438	1549638139.548
-8.88842752	-1.534838858	-4.640405252	1.0986328	0.5493164	0.79345703	8.74367662	-2.878271466	-2.7155760800000004	-0.9765625	-0.061035156	0	10.389770860000002	2.4595702880000005	-0.2225097644	-1.2817383	0.24414062	0.12207031	-8.750854532	0.6890625	2.5612548920000004	1.2817383	-0.61035156	-0.7324219	-1.11613768	9.59782698	1.8410888580000002	-0.4272461	-0.8544922	0.36621094	2.0935058900000003	9.593042032000001	-1.84946286	1.0986328	-2.1362305	-1.5258789	1549638139.588
-8.5498777	-1.3015625000000002	-3.6714112400000003	1.3427734	-0.12207031	0.48828125	9.134863220000002	-2.7933349640000005	-2.409326178	-0.8544922	-0.4272461	-0.12207031	10.35029254	2.4799072480000004	-0.15192871400000002	-1.2207031	-0.24414062	0.18310547	-8.72214357	0.3947753894	3.293383786	1.2817383	-0.61035156	-0.7324219	-0.8708984620000001	9.222192392	2.08513179	0.061035156	-0.91552734	0.12207031	1.847070288	9.3573732	-1.752563498	1.0986328	-2.1972656	-1.7089844	1549638139.628
-8.37641574	-1.183129892	-3.111547824	2.0141602	1.953125	0.36621094	8.972167932000001	-2.366259784	-2.159301718	-0.79345703	-0.12207031	-0.061035156	9.99021016	2.245434604	0.20576172120000003	-1.0375977	-0.24414062	0.24414062	-8.521167032000001	0.12919922120000002	3.027807608	1.4648438	0.61035156	-0.7324219	-0.5108154254	8.93388678	2.404541034	0.061035156	-1.0375977	0	2.665332068	9.064282248	-1.4774170320000002	1.159668	-1.6479492	-1.4648438	1549638139.668
-9.18271466	-1.12211911	-4.2587889400000005	1.8920898	0.18310547	0	8.81186502	-1.9595214660000002	-2.3172119600000003	-0.79345703	0.24414062	0	9.589452880000001	1.8410888580000002	0.2775390576	-0.8544922	-0.30517578	0.12207031	-8.4900634	0.1411621106	3.28022464	0.9765625	-0.36621094	-0.61035156	-0.00837402356	8.924316394	2.6402099640000003	0.061035156	-0.79345703	-0.061035156	2.15571286	9.65883786	-1.079052716	0.79345703	-1.7089844	-1.3427734	1549638139.708
-9.016430710000002	-0.808691394	-3.953735324	1.2817383	-0.12207031	0.30517578	8.918335160000002	-1.8458740020000002	-2.57680661	-0.6713867	0.30517578	0	9.656445288	1.5432128600000001	0.4868896466	-0.61035156	-0.12207031	-0.061035156	-8.3201902	0.18422851440000002	3.289794928	1.0375977	0.4272461	-0.48828125	0.2572021466	8.96499002	2.70600589	0.061035156	-0.4272461	-0.18310547	1.5862792540000001	9.506909440000001	-1.4331542540000002	0.61035156	-2.5634766	-1.5258789	1549638139.748
-8.93867212	-0.3182128894	-3.58049321	1.4648438	0.18310547	0.48828125	8.851342752	-1.656860324	-2.6581542540000003	-0.6713867	0.24414062	-0.12207031	9.92919928	1.44870607	0.773999002	-0.5493164	-0.18310547	-0.12207031	-8.025903060000001	0.32060547120000005	3.172558606	0.9765625	0.18310547	-0.5493164	0.03588867212	8.96977536	2.646191394	0.061035156	-0.36621094	-0.24414062	2.495458966	9.3573732	-1.5934570680000002	0.5493164	-2.319336	-1.2817383	1549638139.788
-8.86809056	-0.19499511780000003	-3.8448730040000005	0.9765625	-0.7324219	0.24414062	8.65515126	-1.287207068	-2.783764676	-0.6713867	0.24414062	-0.24414062	10.33234874	1.429565396	0.9582275360000001	-0.5493164	-0.12207031	0	-7.729223740000001	0.461767572	3.0206298920000005	0.9765625	0.24414062	-0.48828125	-0.230883786	8.923120108	2.4846923920000004	0	-0.61035156	-0.061035156	2.628247104	9.317895468000001	-1.3254882200000002	0.18310547	-1.5258789	-0.9765625	1549638139.828
-9.01882338	-0.716577176	-3.7635253600000005	0.5493164	-0.6713867	0.061035156	8.685058606	-0.976171875	-2.85314946	-0.7324219	0.18310547	-0.30517578	10.605102340000002	1.42836911	1.2716552520000002	-0.61035156	0.061035156	0.12207031	-7.729223740000001	0.461767572	3.0206298920000005	1.0375977	-0.4272461	-0.5493164	-0.1854248004	9.16835962	2.5791992800000005	-0.18310547	-0.8544922	0.12207031	1.8757812500000002	9.18630342	-1.6724121400000003	-0.30517578	-1.6479492	-1.2207031	1549638139.868
-9.459057608	-0.8266357428000001	-3.6056152160000003	0.91552734	-0.4272461	0.30517578	9.00327176	-0.849365216	-3.09121106	-0.7324219	0.061035156	-0.36621094	10.721142180000001	1.490576178	1.464257788	-0.7324219	-0.061035156	0.061035156	-9.065478240000001	-0.4354492212	3.8460692900000004	0.9765625	-0.7324219	-0.61035156	0.192602536	9.80598192	2.9249266200000004	-0.12207031	-1.0375977	0.061035156	1.5432128600000001	9.343017572	-1.656860324	-0.4272461	-1.4038086	-1.159668	1549638139.908
-9.7066893	-0.26318359620000004	-3.8209472840000003	1.0986328	0.48828125	1.0986328	9.32866214	-0.7799804712000001	-3.6187744600000005	-0.7324219	0	-0.30517578	10.95202626	1.546801718	1.509716754	-0.79345703	-0.12207031	-0.12207031	-9.118115020000001	-0.31701660340000004	4.079345746	0.24414062	-0.30517578	-0.6713867	0.5610595746000001	10.41967752	3.366357428	-0.061035156	-0.7324219	-0.18310547	1.3063476440000001	9.63491214	-2.115039038	-0.8544922	-1.6479492	-0.9765625	1549638139.948
-10.18759784	0.1256103534	-4.500439496	0.48828125	0.9765625	1.159668	9.412402160000001	-0.8732910340000001	-3.7611327880000003	-0.7324219	0	-0.12207031	11.26665036	1.637719748	1.7681152160000002	-0.8544922	0	-0.36621094	-9.24611821	-0.18901367800000002	4.232470746	0.24414062	-0.30517578	-0.6713867	0.20217285340000002	11.02619658	3.440527356	-0.4272461	-0.61035156	-0.18310547	2.13776857	10.158886780000001	-2.0935058900000003	-1.7089844	-1.0375977	-1.0375977	1549638139.988
-11.29057608	-0.5072265576	-4.843774460000001	-0.79345703	-1.2817383	0.48828125	9.61816394	-1.146044928	-3.9417724640000005	-0.79345703	-0.061035156	0.18310547	11.88991664	2.0097655760000004	2.136572284	-0.8544922	0.18310547	-0.6713867	-10.04165036	-0.002392578076	4.425073380000001	0.12207031	-1.0986328	-0.61035156	-0.35649413939999997	11.09797374	3.39746106	-0.7324219	-1.3427734	-0.12207031	3.6235596040000004	10.58835414	-1.4331542540000002	-2.4414062	-0.4272461	-0.5493164	1549638140.028
-10.411303420000001	-1.7465820680000002	-4.026708966	-1.5258789	-1.4648438	0.061035156	9.935181200000002	-1.528857428	-4.29348143	-1.0375977	-0.18310547	0.61035156	11.84445836	2.58278804	2.233471646	-0.9765625	0.061035156	-0.61035156	-10.6589357	-0.5885742212	4.748071286	0.6713867	-0.12207031	-0.6713867	-0.5144042932	10.935278060000002	3.4560790740000003	-0.7324219	-1.7089844	-0.061035156	4.71098642	11.07883336	0.6316406250000001	-4.1503906	-0.18310547	1.0986328	1549638140.068
-9.34541034	-3.334057608	-2.445214856	-0.24414062	-1.3427734	0.24414062	10.2761232	-1.726245108	-4.37961412	-1.2207031	-0.061035156	0.79345703	11.465234620000002	3.0804442900000004	2.09948732	-1.2817383	-0.30517578	-0.79345703	-10.6589357	-0.5885742212	4.748071286	0.6713867	-0.12207031	-0.6713867	-0.534741214	10.35627446	3.7061035340000004	-0.12207031	-1.4038086	-0.5493164	4.5088134	11.20205072	2.390185504	-4.8217773	-0.79345703	2.9907227	1549638140.108
-8.979345746000002	-2.6533691100000003	-1.2549072479999999	1.0986328	-1.0986328	1.0375977	9.861010880000002	-1.6090087860000002	-4.135571286	-1.5258789	0.36621094	0.61035156	10.82522014	3.1007812500000003	1.801611322	-1.2817383	-0.5493164	-0.4272461	-9.051123200000001	-0.80988768	2.9225341460000003	0.79345703	0.36621094	-0.6713867	-1.0455566100000002	8.74606929	3.6618408540000003	0	-1.0986328	-0.7324219	3.7300292540000006	10.480688400000002	1.7190673920000001	-2.9907227	-2.4414062	5.2490234	1549638140.148
-9.42197284	-2.445214856	-1.79323732	0.30517578	-0.6713867	0.061035156	8.984130890000001	-1.28122554	-3.982446286	-1.5258789	0.7324219	0.4272461	9.98303264	2.85075679	1.8913329680000002	-1.2817383	-0.30517578	0.061035156	-9.31191394	-1.1604003600000001	2.9644042540000006	0.91552734	-0.18310547	-0.18310547	-1.4953613220000002	8.084521760000001	3.4572753600000006	0	-1.3427734	-0.36621094	1.2907959260000001	11.43532698	1.1556152160000002	-2.319336	-2.1362305	5.493164	1549638140.188
-9.59782698	-2.237060504	-2.2071533540000003	1.6479492	-1.0986328	0.061035156	8.92910144	-1.437939496	-4.513598740000001	-1.3427734	0.9765625	0.48828125	9.69113768	2.9117675720000005	1.641308606	-1.3427734	-0.30517578	-0.12207031	-8.80109874	-1.33984375	3.0971923920000006	0.91552734	-0.18310547	-0.18310547	-1.2082519568	9.192285340000002	3.7551512600000003	0.24414062	-1.0986328	-0.12207031	0.28471679320000004	12.060986420000003	-0.05502929712000001	-2.6855469	-2.0751953	4.638672	1549638140.228
-8.52595198	-1.195092752	-1.393676718	0.61035156	-0.5493164	0.36621094	9.063086060000002	-1.7106933900000003	-4.569824280000001	-1.3427734	0.5493164	0.30517578	10.227075180000002	3.0002929320000002	1.5958496400000002	-1.5869141	-0.7324219	-0.24414062	-8.657543930000001	-1.35180661	3.2634764400000003	1.159668	0.61035156	-0.4272461	-1.0144531250000002	8.96140126	3.968090854	0.61035156	-0.7324219	-0.36621094	1.3805175720000002	10.706787140000001	-0.11484375000000001	-0.18310547	-1.4648438	4.638672	1549638140.268
-8.19099092	-0.7285400360000001	-1.221411142	0.4272461	0.61035156	0	8.330957068	-1.534838858	-3.9214355040000006	-1.0986328	0.4272461	0	10.1828125	2.60671376	2.1030761780000002	-1.4648438	-0.79345703	0.12207031	-8.176635880000001	-1.356591754	2.9129637600000002	1.2207031	0.5493164	-0.24414062	-1.013256839	8.45417482	3.9046875	0.36621094	-0.9765625	-0.24414062	2.042065396	9.76889676	0.3756347644	0.12207031	2.746582	3.8452148	1549638140.308
-8.290283246000001	-0.775195288	-1.052734375	0.48828125	0.48828125	0	7.878759980000001	-1.355395468	-4.023120108	-1.0375977	0.5493164	0	9.987817000000001	2.215527356	2.229882788	-1.0375977	-0.12207031	0.24414062	-8.080932608000001	-1.6867675720000002	3.085229532	1.2207031	0.5493164	-0.24414062	-0.6974365020000001	8.508007788	3.9788574280000004	0.061035156	-0.91552734	-0.061035156	0.619677716	8.42666034	-0.19140625	1.0375977	3.7231445	2.4414062	1549638140.348
-8.57978534	-1.0180419928000002	-0.838598642	0.5493164	1.2207031	0.12207031	8.283105432000001	-1.27524411	-3.9836425720000004	-1.0375977	0.4272461	-0.061035156	10.087109620000001	2.038476538	2.141357428	-0.9765625	-0.061035156	0.30517578	-8.126391574000001	-2.1569091460000003	3.101977536	1.159668	0	-0.24414062	-0.41511232	8.58815944	4.252807608	0.12207031	-0.79345703	-0.061035156	-0.832617212	7.562939300000001	0.20097655760000002	1.3427734	2.6245117	0.8544922	1549638140.388
-9.51169429	-0.37204589660000004	-1.076660144	1.0375977	1.2207031	0.24414062	8.48049321	-1.252514676	-3.9908202880000005	-1.0375977	0.4272461	-0.061035156	10.1325679	1.8004150360000002	2.198779254	-0.91552734	-0.4272461	0.30517578	-8.408715560000001	-2.1712646760000003	3.3675537140000005	0.7324219	0.061035156	-0.18310547	-0.19619140380000002	8.89680162	4.410717752	0.24414062	-0.36621094	0	-0.649584964	7.422973740000001	0.8541503600000001	1.2817383	1.0375977	-0.30517578	1549638140.428
-10.4292482	-0.07775878600000001	-1.6915527160000003	-0.24414062	1.3427734	-0.30517578	8.425463760000001	-1.4199951080000002	-4.0661866	-0.5493164	0.30517578	-0.24414062	10.47111772	1.51928714	2.2657714660000003	-0.48828125	0	0.12207031	-8.900390380000001	-2.0911132200000004	3.867602536	0.48828125	-0.24414062	-0.18310547	0.02153320288	9.350195288	4.63801268	-0.061035156	-0.30517578	0.12207031	1.528857428	7.498339660000001	2.0659912140000003	2.8076172	1.0986328	-0.79345703	1549638140.467
-11.090796220000001	-0.5873779254	-1.7824707460000002	0.36621094	0.8544922	-0.24414062	8.595336960000001	-1.6748047120000003	-3.9369873200000005	-0.12207031	0.12207031	-0.24414062	10.90297824	1.5121094240000001	2.4356445680000003	-0.12207031	0.18310547	0.12207031	-8.871679712	-1.8231445680000002	3.9046875	0.061035156	-0.24414062	-0.12207031	0.1208251996	9.595434800000001	4.781567392	0	-0.12207031	0.12207031	4.6798827880000005	8.81186502	1.924829074	2.2583008	-2.8686523	-0.79345703	1549638140.507
-12.00236772	0.32539062500000004	-1.732226538	-0.24414062	-0.6713867	0.5493164	8.864501800000001	-1.7477783540000003	-3.917846646	0.12207031	-0.24414062	-0.18310547	11.223584260000003	1.471435504	2.404541034	0.12207031	0.061035156	0.36621094	-8.915942392	-1.723852536	3.8053954680000004	0	-0.6713867	0.18310547	-0.0478515625	9.40163588	4.574609424	0	-0.061035156	0.18310547	7.77109375	10.229467360000001	4.244433606	0.36621094	-0.6713867	-0.12207031	1549638140.547
-10.42565944	-0.5096191394	-2.7550537140000007	-1.4038086	-0.18310547	0.12207031	9.149218750000001	-1.714282248	-4.008764676	0.36621094	-0.30517578	-0.061035156	11.227173020000002	1.44870607	2.0528320680000003	0.24414062	0.24414062	0.48828125	-9.048730432000001	-1.693945288	3.8520507200000003	0	-0.6713867	0.18310547	-0.12919922120000002	9.9016848	4.398754892	-0.12207031	-0.12207031	0.48828125	5.648876800000001	9.05351538	1.030004892	-0.4272461	-2.0751953	-0.9765625	1549638140.587
-10.49265126	-2.9799560700000005	-2.8328125	0.061035156	-0.30517578	-0.061035156	9.59782698	-1.9427734620000003	-4.01953125	0.5493164	-0.24414062	0	11.106347840000002	1.4953613220000002	1.7621337860000001	0.48828125	0.12207031	0.18310547	-10.103857820000002	-1.3230957460000001	4.043457068	0	-0.48828125	0.12207031	0.04306640576	10.4543705	4.300659146	0	0.12207031	0.61035156	2.733520468	8.89680162	0.783569339	-0.4272461	-1.2207031	-2.8076172	1549638140.627
-9.603808606000001	-3.0947998200000004	-3.1665771760000005	1.159668	-0.6713867	0.30517578	9.792822480000002	-2.269360324	-3.5577635800000005	0.79345703	-0.24414062	-0.061035156	11.347998200000001	1.7346191100000001	1.5599609620000003	0.7324219	0.12207031	-0.18310547	-10.200757280000001	-0.2225097644	4.27553714	-0.5493164	-1.2817383	0	0.3026611322	10.857519960000001	3.859228534	-0.12207031	0.4272461	0.61035156	4.748071286	11.609985520000002	1.216625998	0.18310547	-0.9765625	-1.3427734	1549638140.667
-8.45297824	-2.2645751800000005	-2.872290036	1.2817383	0.36621094	0.36621094	9.42915036	-2.2035644960000003	-3.2658691100000006	0.9765625	-0.61035156	-0.18310547	11.848047120000002	2.177246106	1.3111327879999999	1.0375977	0.30517578	-0.24414062	-9.30234375	0.45698242800000005	3.16777356	-0.12207031	0.91552734	0.12207031	0.1303955072	10.33474092	3.125903354	-0.24414062	1.0986328	0.30517578	1.8793701080000003	10.51897014	0.754858426	0.6713867	-0.5493164	-1.4648438	1549638140.707
-8.39555661	-1.642504892	-3.9477538940000003	0.9765625	0.91552734	-0.061035156	9.0427491	-1.85544429	-2.9045898560000003	0.9765625	-0.61035156	-0.18310547	11.470019960000002	2.313623004	1.0192382788	1.0986328	0.61035156	0.36621094	-9.0427491	0.7572509980000001	2.605517572	-0.061035156	0.36621094	0.061035156	-0.440234375	9.51169429	2.19638678	-0.61035156	0.9765625	0.24414062	2.377026358	9.60859375	-1.1903076080000001	1.4648438	-0.24414062	-1.5869141	1549638140.747
-9.449487320000001	-1.6329346040000001	-4.63801268	0.24414062	-1.0375977	0	8.859716754	-1.6748047120000003	-2.6306396760000004	0.4272461	-0.36621094	-0.36621094	10.5991214	2.159301718	0.9031982428000002	0.7324219	0.79345703	0.4272461	-9.34541034	0.984545926	2.8698974640000006	-0.24414062	-0.4272461	-0.18310547	-0.6459961060000001	9.516479532	1.6688232820000002	-0.6713867	0.79345703	0.48828125	2.03488768	9.414794928000001	-1.1747558900000001	1.4038086	0.12207031	-1.7089844	1549638140.787
-9.13725589	-1.222607428	-3.9453614200000002	-0.18310547	-0.30517578	0.18310547	9.22338858	-1.795629892	-2.89741214	0.4272461	-0.36621094	-0.36621094	10.383788940000002	2.233471646	0.46774902160000004	0.48828125	0.5493164	0	-9.34541034	0.984545926	2.8698974640000006	-0.24414062	-0.4272461	-0.18310547	-0.5502929712000001	10.247412140000002	1.9188476440000002	-0.30517578	0.36621094	0.6713867	1.6903564300000002	9.778466754	-1.21303714	1.0986328	-1.4648438	-1.6479492	1549638140.827
-8.47211911	-1.1304931610000002	-3.01464856	0.6713867	0.36621094	0.18310547	9.557153060000001	-1.7669189300000003	-2.9440673920000004	0.5493164	-0.5493164	-0.30517578	10.757030760000001	2.293286142	0.46535643000000004	0.5493164	0.12207031	-0.12207031	-8.52595198	0.4904785144	3.3759277160000005	0.12207031	0.4272461	-0.36621094	-0.31103514400000004	9.666015380000001	2.40573732	0	0.48828125	0.30517578	1.6149902160000003	9.640893570000001	-1.6245605040000002	0.8544922	-2.5024414	-1.7700195	1549638140.867
-8.347705072	-0.8708984620000001	-3.07805162	0.91552734	0.91552734	-0.12207031	9.274829074000001	-1.4247802520000001	-2.45358876	0.4272461	-0.4272461	-0.48828125	10.451977340000001	1.911669928	1.063500998	0.5493164	0.12207031	0.12207031	-8.52595198	0.4904785144	3.3759277160000005	-0.12207031	-0.18310547	-0.30517578	-0.04067382788	8.91953125	2.5026367800000004	-0.18310547	0.5493164	0.24414062	2.001391574	9.351391574	-1.9032959260000002	1.0375977	-2.319336	-1.8310547	1549638140.907
-8.432641574	-0.73332518	-3.6773925720000005	0.8544922	0.91552734	-0.061035156	8.97097194	-1.022827176	-2.5803954680000003	0.24414062	-0.061035156	-0.5493164	9.888525360000001	1.4451172120000002	1.4702392180000001	0.6713867	0.30517578	0.12207031	-8.10246556	0.33256836060000006	3.08881839	-0.12207031	0.061035156	-0.30517578	0.31342773560000003	8.6001223	2.616284146	-0.30517578	0.30517578	0.36621094	1.874584964	9.20305162	-1.677197284	1.0375977	-1.8310547	-1.953125	1549638140.947
-8.988915740000001	-0.35649413939999997	-4.079345746	0.36621094	-0.24414062	0.061035156	8.914746106	-0.800317392	-2.74069838	0.24414062	-0.061035156	-0.5493164	9.72702626	1.207055661	1.3661621400000001	0.79345703	0.30517578	0	-8.125195288	0.5215820288	3.3352538940000005	-0.061035156	0	-0.18310547	0.60651857	8.56184056	2.72036142	-0.24414062	0.4272461	0.4272461	2.489477536	9.130077880000002	-1.431957968	0.7324219	-1.0986328	-1.7089844	1549638140.987
-9.140844748000001	0.09331054320000001	-3.7587402160000005	0.12207031	-0.30517578	0.12207031	8.815454074	-0.6400146760000001	-2.9249266200000004	0.30517578	0.061035156	-0.6713867	10.081127700000001	1.119726538	0.984545926	0.48828125	0.5493164	0.12207031	-8.125195288	0.5215820288	3.3352538940000005	-0.061035156	0.4272461	-0.061035156	0.754858426	8.67070288	2.6581542540000003	-0.36621094	0.7324219	0.48828125	2.569628894	9.24492212	-1.3230957460000001	0.36621094	-0.9765625	-1.2207031	1549638141.027
-8.826220746	0.0227294928	-3.649877896	-0.12207031	-0.5493164	0	8.90517572	-0.553881839	-2.951245108	0	0.061035156	-0.61035156	10.4304438	1.282421924	0.9869384980000001	0.18310547	0.5493164	0.36621094	-7.7423827880000005	0.49526367800000004	3.2562989200000003	0.061035156	0	-0.12207031	0.4378417932	8.823827880000001	2.5385253600000004	-0.4272461	0.6713867	0.61035156	2.5301512600000002	9.479394568	-1.184326178	-0.30517578	-1.0986328	-1.0986328	1549638141.067
-9.100170926	-0.10766601440000001	-3.7072998200000002	-0.4272461	-0.6713867	-0.12207031	8.97695288	-0.5981445288	-2.6796875	-0.12207031	0.12207031	-0.5493164	10.540502700000001	1.4822021760000001	1.32788089	-0.12207031	0.24414062	0.5493164	-8.531933606	-0.03828125	4.00756839	0.061035156	-0.6713867	-0.12207031	0.42109375000000004	9.1109375	2.6916503600000006	-0.24414062	0	0.61035156	2.3806152160000003	9.16835962	-1.723852536	-0.79345703	-1.0375977	-1.2207031	1549638141.107
-9.368139480000002	-0.4067382788	-3.8855469240000007	-0.7324219	-0.48828125	-0.18310547	9.096582068	-0.71538089	-2.721557608	-0.061035156	0	-0.48828125	10.557250900000001	1.6472900360000002	1.4582763580000002	-0.24414062	0	0.36621094	-8.531933606	-0.03828125	4.00756839	-0.061035156	-0.6713867	-0.12207031	0.860131839	9.838280760000002	3.2180175720000004	0.061035156	-0.24414062	0.30517578	2.0887207460000004	9.22338858	-1.37214357	-1.0986328	-0.48828125	-0.91552734	1549638141.147
-10.416088760000001	-0.679492212	-4.06977536	-0.4272461	-0.30517578	0.30517578	9.23535144	-0.9115722840000001	-3.0708741	0.061035156	-0.18310547	-0.36621094	10.711572480000001	1.714282248	1.235766574	-0.18310547	-0.061035156	0	-9.170751800000001	-0.27395019960000005	4.26357428	-0.5493164	-0.79345703	-0.24414062	1.15441893	10.69003894	3.7431884000000006	0.18310547	0.061035156	0	1.983447284	9.38967302	-1.8913329680000002	-1.5869141	0.48828125	-0.7324219	1549638141.187
-11.69970746	-1.175952176	-4.556665036	-1.3427734	0.24414062	0.12207031	9.23535144	-0.9115722840000001	-3.0708741	0.061035156	-0.18310547	-0.36621094	11.154199280000002	2.082739218	1.1807373200000002	-0.061035156	-0.12207031	-0.61035156	-10.40891124	-0.2177246106	5.02202176	-0.7324219	-0.79345703	-0.12207031	1.1041748200000001	11.9102536	4.2599853240000005	0.061035156	0.24414062	-0.36621094	2.40573732	10.495044420000001	-1.8195557100000002	-2.4414062	0.79345703	-0.24414062	1549638141.227
-10.839575180000002	-1.7824707460000002	-4.48488768	-0.5493164	-1.2817383	-0.18310547	10.219897659999999	-1.8638183900000003	-3.9716797120000003	0.30517578	-0.36621094	0	11.923413040000002	2.719165036	1.8231445680000002	0.30517578	-0.18310547	-1.0375977	-10.8120607	-0.6352294928000001	5.083032248	-0.7324219	0.48828125	-0.12207031	0.31103514400000004	11.659033540000001	4.064990216	0.061035156	0.61035156	-0.6713867	3.32807608	11.96528354	-0.647192392	-3.3569336	1.0986328	0.5493164	1549638141.267
-8.881250000000001	-2.27653804	-2.670117212	-0.9765625	-2.8686523	-0.12207031	10.227075180000002	-2.0468505400000003	-3.8783691100000004	0.5493164	-0.6713867	0.4272461	11.9102536	2.9033935700000004	2.6174804320000002	0.30517578	0.12207031	-0.6713867	-8.819042932	0.3505126800000001	2.9990966460000004	-0.79345703	0.48828125	0.061035156	-0.5323486420000001	9.785644568	3.18332518	-0.18310547	-0.061035156	-0.7324219	3.917846646	11.684154860000001	1.605419928	-4.4555664	1.0986328	2.2583008	1549638141.307
-7.786645468000001	-2.3172119600000003	-0.5598632788000001	-0.8544922	-1.5258789	0.30517578	9.28200679	-1.5216797120000003	-3.6845702880000006	0.24414062	-0.61035156	0.5493164	10.764209260000001	2.604321286	2.51459964	0	0.061035156	-0.061035156	-8.646777160000001	-0.2392578076	2.427270468	0	0.61035156	0	-0.9869384980000001	8.137158246	2.5720214660000003	-0.30517578	-0.6713867	-0.5493164	4.02192392	9.925610520000001	2.368652356	-3.7231445	-0.12207031	4.0283203	1549638141.347
-9.3238768	-2.414111322	-0.9199462860000001	0.061035156	0.18310547	0.18310547	8.523559800000001	-1.0419677520000001	-3.6905516200000004	-0.48828125	-0.061035156	0.5493164	9.686352340000001	2.4595702880000005	1.6532714660000003	-0.36621094	-0.061035156	0.18310547	-8.646777160000001	-0.2392578076	2.427270468	0.6713867	0	-0.18310547	-1.031201178	8.24123552	3.10317392	0	-0.8544922	-0.12207031	1.808789038	9.335839660000001	1.0898193390000002	-2.380371	-0.12207031	4.5776367	1549638141.387
-11.038159440000001	-2.2035644960000003	-2.86870108	0.9765625	-0.5493164	-0.30517578	8.750854532	-1.3099365020000002	-4.19538588	-0.4272461	0.6713867	0.79345703	9.49733876	2.8639160340000003	0.9869384980000001	-0.5493164	-0.61035156	-0.18310547	-9.671997300000001	-1.8075927520000004	3.0158447480000006	0	0	-0.12207031	-0.8828613220000001	9.865796220000002	4.01953125	0.61035156	0.12207031	-0.12207031	0.1387695288	11.459252700000002	-0.387597644	-1.8310547	0.4272461	4.333496	1549638141.427
-9.80717752	-1.4463134979999999	-1.7406005400000002	-0.91552734	-1.5258789	0.12207031	9.62893071	-2.2286865020000004	-4.757641574	0	0.061035156	0.5493164	10.450780760000002	3.3220947480000005	1.1747558900000001	-0.4272461	-0.79345703	-0.7324219	-9.261669928000002	-1.4702392180000001	3.0337889400000004	-0.24414062	0.6713867	0.061035156	-0.7883544928000001	10.11821286	4.21691893	0.7324219	0.61035156	-0.4272461	0.8888427520000001	11.2798098	-0.5778076080000001	-1.0986328	-1.5258789	3.2348633	1549638141.467
-8.77836911	-0.5837890576	-0.970190396	-0.91552734	0.12207031	-0.24414062	9.343017572	-2.5229737400000003	-4.31142572	0	0.061035156	0.5493164	10.83359424	3.1916992800000004	2.1030761780000002	-0.061035156	-0.48828125	-0.36621094	-9.261669928000002	-1.4702392180000001	3.0337889400000004	-0.24414062	0.18310547	-0.061035156	-1.138867212	9.207836960000002	3.9345947480000003	0.30517578	0.12207031	-0.4272461	1.369750998	10.18999002	0.2033691394	0.18310547	1.159668	2.6855469	1549638141.507
-8.59892572	-0.34453125	-1.2202148560000001	-1.0986328	-0.4272461	-0.61035156	8.464941394	-2.1114501800000003	-4.0960937500000005	0.4272461	-0.30517578	-0.18310547	10.387377700000002	2.8471679320000005	2.78496106	0.24414062	0	-0.18310547	-8.38957518	-1.55158696	2.55527356	-0.12207031	0.30517578	0.18310547	-0.9510498200000002	8.823827880000001	3.734814496	0	-0.12207031	-0.24414062	0.84816893	9.03796376	-0.028710937500000002	1.5869141	3.1738281	1.4648438	1549638141.547
-9.121704074	-1.07785643	-1.002490216	-1.5869141	-0.36621094	-0.30517578	8.263964660000001	-1.7071045320000002	-4.254003894	0.4272461	-0.30517578	-0.18310547	10.0464357	2.5397216460000003	2.195190396	0.30517578	0	-0.061035156	-8.53671875	-2.19638678	2.460766574	-0.18310547	0	0.30517578	-0.668725589	8.67070288	3.905883786	0	0	-0.24414062	0.30744628600000007	8.03786592	1.003686502	2.1362305	4.8217773	0	1549638141.587
-9.792822480000002	-1.32189946	-0.9414794928000001	-0.9765625	-0.7324219	0.4272461	8.451782248	-1.6185790740000001	-4.196582068	0.12207031	0.12207031	-0.061035156	9.919628600000001	2.378222644	1.9284179320000001	0.18310547	-0.061035156	0	-8.53671875	-2.19638678	2.460766574	-0.8544922	-0.061035156	0.30517578	-0.5455078076000001	8.737695288000001	3.98723143	0.18310547	0.4272461	-0.24414062	-0.531152356	8.358471940000001	1.6843750000000002	1.2817383	3.1738281	-1.0375977	1549638141.627
-9.165966754000001	-0.7883544928000001	-1.000097644	-1.5258789	0.36621094	-0.061035156	8.53671875	-1.899707068	-4.280322284	0.48828125	0.12207031	-0.30517578	10.030884080000002	2.42607428	2.003784146	0.36621094	-0.12207031	-0.12207031	-8.972167932000001	-1.8662109620000003	3.06848143	-1.0986328	-0.30517578	0.36621094	-0.7369140380000001	9.14802266	4.044653354	0.24414062	0.4272461	-0.12207031	2.4081298920000003	8.165869110000001	2.5409179320000006	1.953125	2.1972656	-0.8544922	1549638141.667
-10.25817842	-0.899609375	-1.11613768	-1.6479492	-0.36621094	-0.5493164	8.49365216	-2.190405252	-4.431054712	0.48828125	0.12207031	-0.30517578	10.48188498	2.6940429320000003	1.963110324	0.5493164	-0.12207031	-0.18310547	-8.991308606	-1.62575679	3.3220947480000005	-1.3427734	-0.48828125	0.48828125	-0.7201660340000001	9.553564300000001	4.1786376800000005	0.24414062	0.36621094	0	4.6990235600000005	9.615771760000001	2.5385253600000004	1.7089844	3.0517578	-0.36621094	1549638141.707
-9.82990764	-1.191503894	-0.7428955072	-1.8920898	0.36621094	-0.4272461	8.476904254	-2.2621826080000003	-4.341332968000001	0.79345703	0.061035156	-0.36621094	10.844360520000002	2.843579074	2.1437500000000003	0.7324219	0	-0.12207031	-8.991308606	-1.62575679	3.3220947480000005	-1.2207031	-0.61035156	0.48828125	-0.56823732	9.76171875	4.232470746	0.18310547	0.61035156	-0.12207031	2.569628894	9.82392572	1.930810504	0.30517578	1.7700195	-0.79345703	1549638141.747
-9.719848740000002	-1.6185790740000001	-0.641210962	-1.2817383	0.8544922	-0.30517578	8.476904254	-2.2621826080000003	-4.341332968000001	0.91552734	-0.061035156	-0.24414062	10.911352340000002	2.8112792540000004	2.332763678	0.91552734	0.12207031	-0.061035156	-9.00686052	-1.5898682100000001	3.6785887600000002	-1.159668	-0.36621094	0.48828125	-0.5969482428	9.701904254	4.218115216	0.061035156	0.5493164	-0.12207031	2.0731689300000005	9.286792032000001	1.65805661	0.18310547	-1.0986328	-0.91552734	1549638141.787
-9.91484424	-1.7693115020000003	-1.0742675720000001	-0.79345703	1.2207031	-0.5493164	8.519970746	-1.6353271760000003	-3.7563476440000003	1.0986328	-0.12207031	-0.061035156	10.674487319999999	2.654565396	2.25859375	1.159668	0.18310547	-0.12207031	-8.9661866	-1.522875998	3.55058606	-1.2817383	-0.30517578	0.4272461	-0.5060302716	9.657641574000001	4.2240966460000005	0	0.5493164	-0.12207031	1.2417480040000002	9.363354532	1.562353534	2.380371	0.18310547	-0.79345703	1549638141.827
-10.386182100000001	-2.146142572	-1.81357428	-1.0986328	-0.061035156	-0.61035156	8.59414038	-1.506127896	-3.753955072	1.0986328	-0.12207031	-0.061035156	10.370629500000001	2.5098144959999997	1.88774411	1.4038086	0.30517578	-0.30517578	-8.9661866	-1.522875998	3.55058606	-1.2817383	-0.24414062	0.48828125	-0.32180175720000004	9.64208966	4.042260880000001	-0.061035156	0.9765625	0	-0.47014160340000005	10.41010782	0.9295165740000001	1.3427734	-0.48828125	-1.7700195	1549638141.866
-9.645678420000001	-2.3519042540000004	-1.8159667540000002	-0.61035156	0.4272461	-0.5493164	8.771191394	-1.683178714	-3.66303714	1.3427734	0.24414062	0.061035156	10.245019960000002	2.58278804	1.5563721040000003	1.5258789	0.36621094	-0.5493164	-9.3155027	-1.1352783540000002	3.591259784	-1.159668	-0.36621094	0.36621094	-0.439038089	9.756933606	3.6869628600000004	-0.24414062	1.2817383	0.18310547	2.446411142	10.245019960000002	2.4308594240000003	2.0141602	-0.6713867	-1.6479492	1549638141.907
-8.92910144	-1.795629892	-2.013354532	-0.4272461	0.61035156	-0.48828125	9.165966754000001	-1.9296142180000002	-3.366357428	1.6479492	0.4272461	0.24414062	10.411303420000001	2.83879393	1.546801718	1.4648438	0.24414062	-0.6713867	-9.249707068000001	-0.8074951080000001	3.5589599640000005	-0.79345703	0.4272461	0.36621094	-0.5993408246	9.67080072	3.331665036	-0.18310547	1.3427734	0.18310547	4.145141574	10.072753600000002	0.8134765380000001	2.319336	1.7089844	-0.7324219	1549638141.947
-8.711376800000002	-1.6161865020000004	-2.45358876	-0.4272461	1.159668	-0.5493164	9.37890625	-2.031298822	-3.02421875	1.7700195	0	0.36621094	10.624242720000002	3.0708741	1.2656738220000001	1.4038086	0.18310547	-0.4272461	-9.249707068000001	-0.8074951080000001	3.5589599640000005	-0.61035156	0.48828125	0.30517578	-0.7416992212000001	9.305932608	3.2921875000000003	0	1.4038086	0.061035156	1.947558606	9.69233426	0.8158691100000001	1.2207031	1.2207031	-0.24414062	1549638141.986
-8.89440944	-1.6664307100000002	-3.3831054320000007	-0.4272461	0.4272461	-0.6713867	9.521264480000001	-2.1341797120000003	-2.652172824	1.6479492	1.0375977	0.4272461	10.451977340000001	3.1378662140000007	1.222607428	1.4038086	0.24414062	-0.12207031	-8.900390380000001	-0.48090820680000007	2.9093750000000003	-0.91552734	0.7324219	0.36621094	-0.8708984620000001	8.978149460000001	3.0206298920000005	0	1.5258789	0.061035156	0.88046875	9.52485324	0.1447509784	1.0986328	-0.7324219	-0.48828125	1549638142.027
-9.02839357	-1.8028076080000002	-3.867602536	-0.6713867	0.30517578	-0.6713867	9.54160144	-2.378222644	-2.4356445680000003	1.4038086	1.4648438	0.24414062	10.1481205	3.1007812500000003	1.179541034	1.4038086	0.24414062	-0.061035156	-9.05471196	0.03828125	3.029003894	-1.0375977	0.36621094	0.5493164	-0.8589355432	9.10974092	2.5409179320000006	0	1.2817383	0.12207031	1.7681152160000002	9.448290740000001	-1.21303714	1.3427734	-0.12207031	-0.6713867	1549638142.066
-8.93388678	-1.9009033540000002	-4.0338867800000004	-0.4272461	0.61035156	-0.6713867	9.7401857	-2.665332068	-2.2645751800000005	1.4038086	1.4648438	0.24414062	10.25339308	3.21203624	0.6842773560000001	1.2817383	0.061035156	-0.061035156	-9.05471196	0.03828125	3.029003894	-0.9765625	0.5493164	0.6713867	-0.718969748	9.485375900000001	2.213134784	0.12207031	1.3427734	0.061035156	2.068383786	9.60739766	-0.923535144	1.2207031	1.0986328	-0.48828125	1549638142.107
-9.299951080000001	-1.51330571	-4.23486322	-0.61035156	-0.12207031	-0.5493164	9.62653804	-2.7012207459999997	-1.81118161	1.159668	1.2817383	0.061035156	10.468725540000001	3.2299804320000005	0.2835205072	1.0986328	-0.061035156	0	-9.375317392	0.9570312500000001	2.860327176	-0.91552734	0.5493164	0.79345703	-0.7512695288	9.581079074	1.8781738220000002	0.30517578	1.4648438	-0.12207031	1.8662109620000003	9.81196286	-0.775195288	0.6713867	0.61035156	-0.12207031	1549638142.146
-9.63371556	-1.179541034	-4.294677716000001	-1.0375977	0.18310547	-0.4272461	9.326269568	-2.60671376	-1.44870607	1.0375977	0.4272461	0.12207031	10.576391280000001	3.216821286	0.29069824280000006	0.9765625	-0.061035156	0	-9.290380890000002	0.9175537140000001	2.9093750000000003	-0.6713867	0.48828125	0.79345703	-1.0993896760000001	9.94953624	1.46665036	0.30517578	1.3427734	-0.061035156	2.06120607	9.756933606	-1.526464856	0.48828125	-0.061035156	-0.061035156	1549638142.186
-9.25688498	-1.2034667932	-4.398754892	-1.159668	0.61035156	-0.4272461	9.406420926000001	-2.74428714	-1.287207068	1.0375977	0.4272461	0.12207031	10.9568116	3.4321533540000004	0.26318359620000004	0.6713867	-0.24414062	-0.12207031	-9.290380890000002	0.9175537140000001	2.9093750000000003	-0.6713867	0.48828125	0.6713867	-1.592260782	10.377808	1.4630615020000002	0.48828125	0.79345703	0.18310547	1.77290036	9.928002700000002	-1.9894287140000002	0.5493164	0.36621094	-0.30517578	1549638142.226
-8.866894568000001	-1.4247802520000001	-4.309033246	-1.2207031	0.18310547	-0.24414062	9.43034694	-2.8830566100000006	-1.1125488220000002	0.4272461	0.18310547	0.18310547	11.20803264	3.63432608	0.27275390380000003	0.36621094	-0.4272461	0.061035156	-8.73291034	1.003686502	2.633032248	-0.8544922	-0.36621094	0.5493164	-1.605419928	10.09907248	1.64011232	0.48828125	0.30517578	0.18310547	1.812377896	9.852636780000001	-1.85544429	0.48828125	0.30517578	-0.6713867	1549638142.266
-8.646777160000001	-1.7130859620000003	-3.9070800720000003	-0.8544922	0.48828125	0.061035156	9.10734874	-2.7311278960000003	-1.0288086060000001	0.4272461	0.18310547	0.18310547	10.87067842	3.4010498200000003	0.5957519568	0.48828125	-0.18310547	0.36621094	-8.73291034	1.003686502	2.633032248	-0.6713867	-0.12207031	0.5493164	-1.25729982	9.558349640000001	1.733422824	0.30517578	0.18310547	0.12207031	2.0911132200000004	9.503320288000001	-1.965502896	0.61035156	0.48828125	-0.61035156	1549638142.306
-8.834594748	-1.796826178	-4.109252896	-0.48828125	0.24414062	0	8.846557608000001	-2.4344482820000004	-1.15441893	0.4272461	0.30517578	0	10.36704074	3.034985324	0.708203125	0.48828125	0.12207031	0.4272461	-8.450586060000001	1.035986322	2.404541034	-0.6713867	-0.48828125	0.5493164	-1.0742675720000001	9.195874100000001	1.6341308900000002	0	0.18310547	0.24414062	2.021728534	9.553564300000001	-1.3924804320000002	0.30517578	0.4272461	-0.4272461	1549638142.346
-8.96140126	-1.738207968	-4.075756790000001	-0.7324219	-0.61035156	-0.061035156	8.954223740000002	-2.344726538	-1.256103534	0.061035156	0.7324219	-0.061035156	10.06796924	2.8734864200000003	0.6531738220000001	0.18310547	0.061035156	0.48828125	-8.85493161	1.00129393	3.02421875	-0.4272461	-0.5493164	0.6713867	-0.9211425720000002	9.0427491	1.5384277160000002	-0.061035156	-0.061035156	0.30517578	2.211938498	9.64328624	-0.7728027160000001	-0.12207031	0.24414062	-0.18310547	1549638142.386
-9.298754892	-1.5432128600000001	-3.428564496	-0.8544922	-0.79345703	0.24414062	8.8896241	-2.3243896760000005	-1.3230957460000001	0.061035156	0.7324219	-0.061035156	9.941162140000001	2.798120108	0.6101074280000001	-0.061035156	-0.12207031	0.4272461	-8.85493161	1.00129393	3.02421875	-0.30517578	-0.5493164	0.61035156	-0.7285400360000001	9.350195288	1.6999267180000002	0.12207031	-0.18310547	0.24414062	2.7933349640000005	9.362158246000002	-0.709399411	-0.48828125	0.9765625	0.4272461	1549638142.426
-9.82153354	-1.6341308900000002	-3.6462889400000003	-1.0375977	0.61035156	0.24414062	9.064282248	-2.345922824	-1.262084964	-0.12207031	0.36621094	0.18310547	10.145727340000002	2.7993163940000003	0.613696286	-0.30517578	-0.30517578	0.12207031	-9.4255616	0.6926513580000001	3.3376464660000003	-0.24414062	-0.61035156	0.36621094	-0.5778076080000001	10.19477536	2.192797824	0.5493164	-0.18310547	0.24414062	1.84946286	9.82272914	-1.129296875	-0.48828125	1.159668	0.48828125	1549638142.466
-9.7150634	-1.89013678	-3.6080077880000005	-0.6713867	-0.12207031	0	9.408813400000001	-2.5301512600000002	-1.35419928	-0.061035156	0.24414062	0.36621094	10.923315200000001	3.124707068	0.462963858	-0.36621094	-0.5493164	-0.30517578	-9.136059800000002	0.11484375000000001	3.68098143	-0.18310547	0.12207031	0.24414062	-0.45578614200000006	10.940063400000001	2.8447753600000003	0.61035156	0.12207031	0.18310547	1.043164038	10.064379500000001	-1.5432128600000001	-0.12207031	0.30517578	0	1549638142.506
-9.012841754	-2.00258786	-2.8423827880000005	-0.24414062	-0.24414062	-0.061035156	9.52604982	-2.62346196	-1.2261962860000002	0.061035156	-0.12207031	0.24414062	11.41140126	3.2874023560000003	0.8625244110000001	-0.061035156	-0.36621094	-0.12207031	-9.136059800000002	0.11484375000000001	3.68098143	-0.30517578	-0.4272461	0.061035156	-0.5323486420000001	10.41967752	3.025415036	0.30517578	0.18310547	-0.12207031	0.9211425720000002	9.991405760000001	-1.1651855432	0.061035156	0.12207031	-0.061035156	1549638142.546
-9.16716304	-1.933203076	-2.73830571	0.30517578	0.061035156	-0.18310547	9.222192392	-2.53254393	-1.184326178	0.061035156	-0.12207031	0.24414062	10.922119600000002	2.93330072	1.680786142	0.24414062	0.18310547	0	-9.092993210000001	0.09331054320000001	3.762329074	-0.30517578	-0.12207031	0.061035156	-0.45100097840000003	9.90647014	2.860327176	-0.18310547	-0.12207031	-0.061035156	1.070678714	9.80239218	-0.7476806610000001	0	0.18310547	-0.18310547	1549638142.586
-9.542798020000001	-1.5862792540000001	-3.08881839	0.18310547	0.061035156	-0.18310547	9.131274460000002	-2.4344482820000004	-1.617382788	-0.061035156	0	0	10.5835688	2.7538574280000003	1.528857428	0.24414062	0.30517578	-0.18310547	-9.1623777	0.023925780760000005	3.813769568	-0.12207031	0	-0.061035156	-0.24045410340000004	9.80358876	2.884252896	-0.30517578	0	-0.061035156	1.3254882200000002	9.73540036	-0.48090820680000007	-0.061035156	0.24414062	-0.061035156	1549638142.626
-9.51169429	-1.358984424	-3.07805162	0.18310547	-0.12207031	-0.18310547	9.131274460000002	-2.4344482820000004	-1.617382788	-0.061035156	0	0	10.649365020000001	2.9129637600000002	1.3111327879999999	0.061035156	0.12207031	-0.12207031	-9.1623777	0.023925780760000005	3.813769568	0	0.30517578	-0.061035156	-0.43066405760000004	9.74736322	2.8651123200000006	-0.18310547	0.30517578	-0.24414062	1.337451178	9.846654860000001	-0.5096191394	-0.18310547	-0.18310547	-0.061035156	1549638142.666
-9.33344748	-1.276440396	-2.9943116	0.24414062	0	-0.18310547	9.254492212	-2.396167032	-1.8255371400000002	-0.18310547	-0.24414062	0.18310547	10.576391280000001	3.02661142	1.320703076	-0.18310547	-0.12207031	-0.12207031	-9.087011780000001	-0.18303222840000002	3.716870108	0.061035156	0.36621094	-0.12207031	-0.80390625	9.67438948	2.7538574280000003	0.061035156	0.061035156	-0.24414062	1.5551757200000003	9.79880342	-0.57421875	-0.061035156	-0.36621094	-0.12207031	1549638142.706
-9.34780252	-1.1771484620000001	-3.0601074280000002	0.30517578	0.061035156	-0.12207031	9.410009980000002	-2.4583741	-1.739404254	-0.18310547	-0.18310547	0.061035156	10.47829622	3.0182373200000003	1.299169928	-0.24414062	-0.12207031	-0.12207031	-8.85732428	-0.15910644960000003	3.43334964	0.061035156	0.24414062	-0.18310547	-0.8613281250000001	9.57150908	2.8758788940000004	0.061035156	-0.12207031	-0.18310547	1.7812744600000001	9.712670926000001	-0.593359375	0	-0.30517578	-0.18310547	1549638142.746
-9.307128894	-1.1424560700000002	-3.1139403960000003	0.061035156	-0.12207031	-0.061035156	9.39326178	-2.4296630400000003	-1.6532714660000003	-0.18310547	-0.18310547	0.061035156	10.35866664	2.983544928	1.403247104	-0.18310547	-0.061035156	-0.12207031	-8.85732428	-0.15910644960000003	3.43334964	0.12207031	0.12207031	-0.18310547	-0.729736322	9.52006839	2.9321045320000003	0	-0.061035156	-0.18310547	2.058813498	9.62893071	-0.5790038940000001	0	-0.30517578	-0.12207031	1549638142.786
-9.305932608	-1.181933606	-3.03857428	0.12207031	0	-0.061035156	9.486572480000001	-2.3578857820000003	-1.6724121400000003	-0.18310547	-0.061035156	-0.061035156	10.34790036	2.9010009000000005	1.355395468	-0.12207031	-0.061035156	-0.18310547	-8.880053420000001	-0.2607910144	3.40703125	0.12207031	0.12207031	-0.12207031	-0.660351538	9.572705072	2.9727783540000003	-0.061035156	-0.061035156	-0.18310547	2.185620108	9.60141574	-0.46416014400000005	-0.061035156	-0.12207031	-0.061035156	1549638142.826
-9.34780252	-1.183129892	-3.0493408540000004	0.061035156	-0.061035156	-0.061035156	9.50930162	-2.3806152160000003	-1.617382788	-0.18310547	0	-0.061035156	10.47829622	2.854345746	1.4199951080000002	-0.18310547	-0.061035156	-0.18310547	-8.914746106	-0.32658691100000004	3.387890576	0.12207031	0.12207031	-0.12207031	-0.6615478240000001	9.52006839	2.934497104	0	-0.061035156	-0.18310547	2.1258057100000003	9.62773462	-0.461767572	-0.061035156	-0.12207031	0	1549638142.866
-9.399243210000002	-1.2082519568	-3.057714856	0.061035156	-0.12207031	-0.061035156	9.36933606	-2.460766574	-1.6185790740000001	-0.24414062	0	-0.061035156	10.5835688	2.8244384000000005	1.3290771760000002	-0.18310547	-0.12207031	-0.12207031	-8.914746106	-0.32658691100000004	3.387890576	0.061035156	0.061035156	-0.12207031	-0.709399411	9.547582968	2.899804712	0.061035156	-0.12207031	-0.12207031	2.0372802520000004	9.645678420000001	-0.6053222644	-0.12207031	0	-0.061035156	1549638142.906
-9.363354532	-1.235766574	-3.0337889400000004	0	-0.12207031	0	9.253295926000002	-2.5205810700000004	-1.620971646	-0.18310547	0.061035156	-0.061035156	10.612279860000001	2.8447753600000003	1.272851538	-0.12207031	-0.12207031	-0.061035156	-8.953027160000001	-0.31342773560000003	3.420190396	0.061035156	0.061035156	-0.061035156	-0.660351538	9.595434800000001	2.92971196	0	-0.12207031	-0.12207031	2.013354532	9.6636232	-0.46416014400000005	-0.12207031	-0.061035156	0	1549638142.946
-9.33942842	-1.2668701080000002	-3.01225589	0.061035156	0	0	9.1875	-2.5445067900000002	-1.5910644960000002	-0.061035156	-0.061035156	-0.061035156	10.612279860000001	2.8124755400000003	1.2704589660000003	-0.12207031	-0.061035156	-0.061035156	-8.953027160000001	-0.2763427716	3.3914795320000004	0.061035156	0.061035156	-0.061035156	-0.6268554712000001	9.613378894	2.910571286	0.061035156	-0.061035156	-0.12207031	1.9786621400000002	9.656445288	-0.5335449280000001	-0.061035156	-0.18310547	0	1549638142.986
-9.38129892	-1.28122554	-3.0732665740000003	0.061035156	-0.12207031	-0.061035156	9.177929712000001	-2.516992212	-1.6269530760000002	-0.061035156	-0.061035156	0	10.58835414	2.7813721040000003	1.3051513580000003	-0.12207031	-0.061035156	0	-8.953027160000001	-0.2763427716	3.3914795320000004	0.061035156	0	-0.061035156	-0.619677716	9.609789840000001	2.872290036	0	-0.12207031	-0.061035156	2.000195288	9.666015380000001	-0.5084228534	0	-0.12207031	0	1549638143.026
-9.35976538	-1.3458251800000003	-3.025415036	0	-0.12207031	-0.061035156	9.14323732	-2.496655252	-1.6544677520000002	-0.061035156	-0.061035156	0	10.540502700000001	2.76821286	1.29558107	-0.12207031	-0.061035156	-0.061035156	-8.98173822	-0.2763427716	3.390283246	0.061035156	0	-0.061035156	-0.5849853534	9.62893071	2.87109375	0.061035156	-0.061035156	-0.061035156	1.9009033540000002	9.69233426	-0.48090820680000007	-0.061035156	-0.061035156	0	1549638143.066
-9.34780252	-1.3709472839999999	-3.0325927520000002	0.061035156	-0.18310547	-0.061035156	9.0858152	-2.48588858	-1.622167932	-0.061035156	0	0.061035156	10.50820288	2.816064496	1.246533246	-0.061035156	-0.061035156	-0.061035156	-9.08461911	-0.2572021466	3.4536866	0	0.061035156	-0.061035156	-0.553881839	9.648071580000002	2.8830566100000006	0	0	-0.12207031	1.9320067900000002	9.677978240000002	-0.49167482	-0.061035156	-0.12207031	0	1549638143.106
-9.382495108	-1.387695288	-3.02421875	0.061035156	-0.18310547	-0.12207031	9.0427491	-2.4870849640000006	-1.550390576	-0.061035156	0	0.061035156	10.463940200000001	2.854345746	1.252514676	-0.061035156	0	-0.12207031	-9.08461911	-0.2572021466	3.4536866	0	0.18310547	-0.061035156	-0.6160888580000001	9.686352340000001	2.9033935700000004	0	0.061035156	-0.12207031	1.9786621400000002	9.687548920000001	-0.49645996400000003	-0.12207031	-0.12207031	0	1549638143.146
-9.371728240000001	-1.50732428	-3.0804442900000004	-0.12207031	-0.4272461	-0.12207031	9.027197480000002	-2.4296630400000003	-1.5551757200000003	0	0	0.18310547	10.377808	2.85673822	1.227392572	0	0	-0.18310547	-9.0594973	-0.230883786	3.331665036	0	0.12207031	-0.061035156	-0.5957519568	9.65405252	2.8471679320000005	-0.061035156	0.061035156	-0.12207031	1.7752929320000002	9.712670926000001	-0.5825927716	-0.061035156	-0.18310547	0	1549638143.185
-9.31311052	-1.7059082460000001	-3.07805162	-0.18310547	-0.48828125	-0.18310547	9.06069339	-2.18203125	-1.524072284	-0.18310547	0.48828125	0.4272461	10.19477536	2.7119873200000004	1.18671875	0	0.061035156	-0.30517578	-9.14802266	-0.2524169928	3.3101317900000002	0	0.30517578	0	-0.401953125	9.681567392	2.8639160340000003	-0.061035156	0.4272461	-0.12207031	1.84946286	9.693530252	-0.5778076080000001	-0.061035156	-0.12207031	0	1549638143.225
-9.232959260000001	-1.8841552520000002	-2.9321045320000003	-0.18310547	-0.5493164	-0.18310547	8.85493161	-1.833911142	-1.181933606	-0.30517578	1.953125	0.7324219	10.014135880000001	2.528955072	1.189111322	-0.30517578	0.48828125	-0.61035156	-9.33344748	-0.23566894960000004	3.2838134000000005	0	0.48828125	-0.061035156	-0.1268066394	9.57749002	2.9093750000000003	-0.12207031	0.6713867	-0.18310547	2.044457968	9.683960160000002	-0.4450195288	-0.12207031	0.24414062	0.18310547	1549638143.265
-9.1623777	-1.9930175720000003	-2.8328125	0	-0.36621094	-0.30517578	7.981640380000001	-1.469042932	-0.6507812500000001	-0.30517578	3.112793	1.3427734	9.04992662	2.1569091460000003	1.1604003600000001	-0.48828125	0.4272461	-1.0986328	-9.58825679	-0.23327636780000002	3.275439496	0	1.159668	0	0.16508788940000002	9.42436502	2.886645468	-0.061035156	1.159668	-0.12207031	1.81357428	9.697119110000001	-0.3576904254	-0.18310547	0.30517578	0.30517578	1549638143.305
-9.175537140000001	-2.076757788	-2.8878417540000005	0.12207031	-0.24414062	-0.5493164	7.622753894000001	-1.6532714660000003	-0.5754150360000001	-0.36621094	3.2348633	2.0751953	8.315405252000001	1.8434814300000002	1.022827176	-0.18310547	0.18310547	-1.8920898	-9.59782698	-0.11843261780000001	3.057714856	-0.18310547	1.7089844	0.061035156	0.3947753894	9.07026358	2.92971196	0.18310547	1.953125	0.18310547	1.4618652160000003	9.77128894	-0.440234375	-0.24414062	0.061035156	0.36621094	1549638143.345
-9.12888179	-2.2107422120000004	-2.8806639400000003	0.12207031	-0.4272461	-0.6713867	7.622753894000001	-1.6532714660000003	-0.5754150360000001	-0.36621094	3.2348633	2.0751953	8.28430162	2.180834964	0.916357428	0	0.24414062	-2.319336	-9.59782698	-0.11843261780000001	3.057714856	-0.12207031	2.0141602	0.061035156	0.439038089	9.00327176	2.802905252	0.24414062	2.5634766	0.4272461	1.50493161	9.77368161	-0.47971191100000005	-0.30517578	0.18310547	0.48828125	1549638143.385
-9.012841754	-2.186816394	-2.665332068	0.30517578	-0.30517578	-0.9765625	7.239941394000001	-2.55288089	-0.45578614200000006	-0.36621094	1.2817383	3.112793	8.58815944	2.9261230040000004	1.175952176	0.12207031	0.061035156	-2.6855469	-9.56911592	-0.2069580072	2.94765625	-0.061035156	2.380371	0.12207031	0.41152344240000005	8.97695288	2.6509764400000004	0.6713867	3.112793	0.30517578	1.638916034	9.75214856	-0.4521972644	-0.4272461	0.18310547	0.61035156	1549638143.425
-9.015234620000001	-1.988232428	-2.674902356	0.4272461	-0.24414062	-1.4038086	7.958911240000001	-3.39267572	-0.31342773560000003	-0.5493164	1.159668	3.6010742	9.004467752000002	3.6187744600000005	1.128100589	0.061035156	-0.4272461	-2.9296875	-9.57150908	-0.3026611322	2.6760987400000005	-0.061035156	2.5024414	0.18310547	-0.193798822	9.301147660000002	2.3746337860000004	0.79345703	3.4179688	0.30517578	1.7872558900000002	9.71625998	-0.2081542932	-0.4272461	0.4272461	0.79345703	1549638143.465
-9.088207968	-2.062402356	-2.646191394	0.30517578	-0.30517578	-1.7700195	7.958911240000001	-3.39267572	-0.31342773560000003	-0.5493164	1.159668	3.6010742	9.596630890000002	4.4155028960000005	1.35419928	-0.18310547	-0.36621094	-2.9907227	-9.49016124	-0.1387695288	2.306445288	-0.12207031	2.8686523	0.18310547	-0.7381103240000001	9.406420926000001	2.1473388580000004	0.8544922	2.9296875	0.4272461	1.6353271760000003	9.801196580000001	-0.33256836060000006	-0.8544922	0.6713867	0.79345703	1549638143.505
-9.155200180000001	-2.35549321	-2.6174804320000002	0.4272461	-0.12207031	-1.953125	7.8775634000000005	-4.837792932	0.26318359620000004	-0.5493164	0.91552734	3.4179688	9.71147464	5.191894568	1.739404254	-0.4272461	-0.4272461	-2.9907227	-9.42436502	0.10048827880000001	1.7310302520000003	-0.061035156	2.8686523	0.18310547	-1.0096679712	9.451879892000001	1.9535400360000001	0.9765625	2.8076172	0.4272461	1.892529254	9.683960160000002	-0.3158203076	-0.4272461	0.61035156	0.79345703	1549638143.545
-9.222192392	-2.6402099640000003	-2.51101088	0.6713867	-0.36621094	-1.7700195	7.985229532000001	-5.5878659200000005	0.5969482428	-0.61035156	0.18310547	3.1738281	9.8418705	5.85942392	1.783667032	-0.48828125	-0.61035156	-2.9296875	-9.382495108	0.23686523560000003	0.593359375	0.061035156	2.9907227	0.18310547	-1.287207068	9.69592302	1.8255371400000002	0.91552734	2.4414062	0.4272461	2.326782248	9.786840560000002	-0.27275390380000003	-0.30517578	0.5493164	0.7324219	1549638143.585
-9.24611821	-2.726342752	-2.300463858	0.91552734	0	-1.5258789	7.985229532000001	-6.3295652	0.3289794928	-0.6713867	-0.061035156	3.1738281	9.795214660000001	6.354687500000001	1.7657226440000002	-0.5493164	-0.4272461	-2.4414062	-9.382495108	0.23686523560000003	0.593359375	0.18310547	3.112793	0.12207031	-1.564746106	9.700707968000001	1.6114013580000002	0.7324219	1.953125	0.30517578	2.66174321	9.671997300000001	-0.2512207068	-0.24414062	0.6713867	0.6713867	1549638143.625
-9.372924820000001	-2.83879393	-2.569628894	0.61035156	0	-1.4648438	7.7328125000000005	-6.884643570000001	0.3732421924	-0.5493164	0.061035156	2.746582	9.69592302	6.815259080000001	1.403247104	-0.6713867	-0.4272461	-2.2583008	-9.293969748	0.2763427716	-0.1244140625	0.30517578	2.746582	0.12207031	-1.7094971040000002	9.9961911	1.47263179	0.36621094	1.2817383	0.4272461	2.62944339	9.567919928000002	-0.2033691394	-0.12207031	0.061035156	0.5493164	1549638143.665
-9.38608426	-3.1139403960000003	-2.53254393	0.5493164	-0.36621094	-1.2207031	7.129882788000001	-7.3212889400000005	0.30744628600000007	-0.61035156	0.18310547	2.380371	9.350195288	7.0963867800000004	1.3948730040000001	-0.48828125	-0.48828125	-2.2583008	-9.341821580000001	0.192602536	-0.659155252	0.30517578	2.380371	0	-1.6030273560000001	10.102661240000002	1.431957968	0.30517578	1.0375977	0.36621094	2.9620117800000005	9.491357428	-0.17944336060000002	-0.12207031	0	0.30517578	1549638143.705
-9.130077880000002	-3.21921376	-2.20236821	0.61035156	-0.18310547	-1.0375977	6.94326178	-7.78903804	0.1579101538	-0.30517578	-0.18310547	1.8310547	9.31311052	7.43374002	1.3673584260000002	-0.36621094	0.12207031	-1.8310547	-9.43632788	0.10886230040000001	-1.0503417932	0.30517578	2.0751953	0	-1.3972655760000001	10.0560054	1.3685547120000001	0.30517578	1.0986328	0.30517578	3.226391574	9.41599092	0.1387695288	0	0.36621094	0.30517578	1549638143.745
-9.02241214	-3.3101317900000002	-2.1760498200000002	0.7324219	-0.061035156	-1.0375977	6.7422853400000005	-8.00317392	0.05981445288	-0.061035156	0	1.2207031	9.081030252000001	7.61557608	1.3446288940000002	-0.36621094	0.12207031	-1.4648438	-9.39326178	0.08015136780000001	-1.350610324	0.24414062	1.8920898	0	-1.5145019960000001	9.94953624	1.320703076	0.30517578	0.7324219	0.061035156	3.210839856	9.382495108	0.2560058606	-0.061035156	0.18310547	0.24414062	1549638143.785
-9.034375	-3.4812010800000004	-2.3028564300000003	0.48828125	-0.4272461	-1.0375977	6.24223642	-7.878759980000001	0.1459472644	-0.18310547	-0.24414062	0.91552734	8.503222840000001	7.570117212	1.4367432100000002	-0.4272461	-0.12207031	-1.2207031	-9.398047120000001	0.03947753894	-1.6927490020000002	0.30517578	1.6479492	0	-1.429565396	9.82153354	1.2632812500000001	0.36621094	0.4272461	0	3.363964856	9.299951080000001	0.3517089856000001	-0.12207031	-0.12207031	0.18310547	1549638143.825
-9.036767572	-3.7527587860000002	-2.239453076	0.24414062	-0.36621094	-0.91552734	5.819946580000001	-7.767504892	0.16508788940000002	-0.18310547	-0.24414062	0.91552734	8.2005616	7.55336911	1.4810058900000003	-0.24414062	0.24414062	-1.0375977	-9.447094748	-0.12800292540000002	-2.0671875	0.18310547	1.5258789	0.061035156	-1.28122554	9.8263179	1.221411142	0.36621094	0.36621094	-0.12207031	3.1498290740000003	9.32746556	0.32539062500000004	-0.30517578	-0.12207031	0.12207031	1549638143.865
-8.924316394	-3.92023912	-2.112646466	0.30517578	-0.061035156	-0.7324219	5.763720746000001	-7.8512451080000005	0.1435546875	-0.18310547	-0.061035156	0.8544922	8.01992212	7.93378894	1.3051513580000003	-0.24414062	0.24414062	-1.159668	-9.532031250000001	-0.03828125	-2.363867212	0.061035156	1.2817383	0.061035156	-1.12211911	10.325171220000001	1.149633786	0.36621094	0.5493164	-0.18310547	3.5649413940000003	9.337036240000002	0.0980957068	-0.18310547	-0.12207031	0.12207031	1549638143.905
-8.88723143	-4.05183107	-2.178442392	0.24414062	-0.18310547	-0.6713867	5.961108426000001	-7.956518570000001	0.002392578076	-0.12207031	0	0.7324219	8.120410340000001	8.06538089	1.3864990020000003	-0.061035156	0.061035156	-0.9765625	-9.482983426	0.1196289038	-2.59116214	0.061035156	1.0986328	0	-1.268066394	10.30722644	1.114941394	0.36621094	0.5493164	-0.30517578	3.487182608	9.3155027	0.1064697284	0	0.12207031	0.061035156	1549638143.945
-8.774780252000001	-4.232470746	-2.0755615020000002	0.12207031	-0.30517578	-0.5493164	5.82233876	-7.895507788000001	0.10527343750000001	-0.12207031	0	0.7324219	8.0390625	7.994799820000001	1.6532714660000003	-0.061035156	0	-0.7324219	-9.46503894	0.1363769568	-2.7634277160000003	0.061035156	0.91552734	0	-1.4989501800000002	10.085913040000001	0.925927716	0.4272461	0.18310547	-0.30517578	3.4417237400000005	9.372924820000001	0.10048827880000001	-0.061035156	0.18310547	0	1549638143.985
-8.523559800000001	-4.413110324	-1.8733886780000002	0.18310547	0	-0.4272461	5.785253894	-7.792626800000001	0.0897216754	-0.061035156	-0.12207031	0.6713867	7.919433606	7.899096940000001	1.7669189300000003	-0.061035156	0.18310547	-0.48828125	-9.374121106	0.1399658246	-2.9644042540000006	0.12207031	0.7324219	0	-1.488183606	10.09548372	0.90678714	0.24414062	0	-0.30517578	3.2407471040000004	9.314306610000001	0.154321286	0	0.12207031	-0.061035156	1549638144.025
-8.4900634	-4.49326178	-1.8506591460000001	0.30517578	0.061035156	-0.36621094	5.763720746000001	-7.668212860000001	0.0837402356	0.061035156	0	0.48828125	7.90148912	7.661035340000001	1.75495607	-0.12207031	0.18310547	-0.4272461	-9.301147660000002	0.22490234620000002	-3.027807608	0.24414062	0.61035156	0	-1.252514676	9.942358720000001	0.9869384980000001	0.18310547	-0.12207031	-0.18310547	3.3101317900000002	9.3657473	0.2954833966	0.061035156	0.12207031	0	1549638144.065
-8.565429712	-4.53752446	-1.888940396	0.24414062	0	-0.30517578	5.590259080000001	-7.705298020000001	0.1315917932	-0.24414062	-0.061035156	0.4272461	7.633520468	7.639501800000001	1.8566405760000002	-0.18310547	0	-0.4272461	-9.248510880000001	0.12321777160000001	-3.1641846040000003	0.24414062	0.48828125	0.061035156	-1.1639892572000001	9.788037140000002	1.0072753600000002	0.18310547	0	-0.24414062	3.1821288940000003	9.38847644	0.32539062500000004	-0.061035156	-0.061035156	0	1549638144.105
-8.643188400000001	-4.57580571	-1.8159667540000002	0.24414062	-0.061035156	-0.24414062	5.2720459260000005	-7.86560054	-0.01674804712	-0.24414062	-0.061035156	0.4272461	7.525854532	7.78186052	1.783667032	-0.12207031	-0.18310547	-0.4272461	-9.325073380000001	-0.007177734620000001	-3.228784146	0.18310547	0.4272461	0.061035156	-1.3099365020000002	9.97585414	0.8876464660000001	0.18310547	-0.061035156	-0.24414062	3.0553222840000003	9.366943390000001	0.27275390380000003	-0.18310547	-0.30517578	0	1549638144.145
-8.766406250000001	-4.585375900000001	-1.8506591460000001	0.18310547	-0.061035156	-0.18310547	5.423974640000001	-7.875170926000001	-0.14833984620000001	-0.12207031	0	0.61035156	7.939770468000001	7.900292932000001	1.848266574	0	-0.061035156	-0.30517578	-9.35856929	0.046655271600000006	-3.3244873200000002	0.12207031	0.30517578	0	-1.302758786	10.22109424	0.860131839	0.12207031	-0.061035156	-0.18310547	3.198876996	9.408813400000001	0.362475589	-0.24414062	-0.4272461	0.061035156	1549638144.185
-8.72214357	-4.6619384	-1.847070288	0.061035156	-0.24414062	-0.12207031	5.62853984	-7.899096940000001	-0.07416992212000001	-0.061035156	0.24414062	0.5493164	7.920629892	7.985229532000001	1.812377896	0	0.12207031	-0.36621094	-9.37890625	0.1112548822	-3.4213867800000006	0.12207031	0.24414062	-0.061035156	-1.2094482428000002	10.382592360000002	0.8589355432	0.061035156	-0.12207031	-0.061035156	3.12709964	9.484179712000001	0.27993163940000004	-0.30517578	-0.061035156	-0.061035156	1549638144.225
-8.52714856	-4.6798827880000005	-1.717871106	0.18310547	-0.061035156	0.061035156	5.861816394000001	-8.04504393	0.02990722644	0	-0.18310547	0.24414062	7.887134080000001	8.064184800000001	1.96430661	0.061035156	0.4272461	-0.30517578	-9.2724366	0.1626953076	-3.5206787140000007	0.18310547	0.12207031	-0.12207031	-1.235766574	10.416088760000001	0.793139676	-0.12207031	0.061035156	-0.061035156	3.0971923920000006	9.414794928000001	0.3337646466	-0.061035156	-0.12207031	-0.12207031	1549638144.265
-8.612085160000001	-4.549487320000001	-1.745385782	0.12207031	-0.061035156	0.18310547	5.659643570000001	-8.04504393	0.31701660340000004	0	-0.24414062	-0.12207031	7.872778060000001	8.04624002	2.122216754	0.12207031	0.5493164	-0.30517578	-9.207836960000002	0.135180661	-3.599633786	0.12207031	-0.12207031	-0.18310547	-1.3853027160000002	10.3275634	0.687866214	-0.30517578	0.061035156	0	3.188110324	9.362158246000002	0.44980469240000004	-0.061035156	-0.24414062	-0.12207031	1549638144.305
-8.755639480000001	-4.4334472840000005	-1.7812744600000001	0	-0.061035156	0.36621094	5.56992212	-8.12878444	0.24045410340000004	0	-0.12207031	-0.48828125	7.73161592	8.266357428000001	2.289697284	0.30517578	0.79345703	-0.30517578	-9.102563400000001	0.0897216754	-3.6785887600000002	0.12207031	-0.36621094	-0.30517578	-1.4786132200000002	10.393359620000002	0.642407248	-0.48828125	-0.061035156	0.061035156	3.3843016200000005	9.35617662	0.4354492212	-0.24414062	-0.24414062	-0.12207031	1549638144.345
-8.931494110000001	-4.309033246	-1.7226562500000002	-0.061035156	-0.061035156	0.48828125	5.48378894	-8.512792932	0.18303222840000002	0.12207031	0	-0.6713867	7.753149460000001	8.813061600000001	2.241845746	0.24414062	0.36621094	-0.36621094	-9.14204074	0.062207030760000004	-3.685766574	0.12207031	-0.7324219	-0.36621094	-1.745385782	10.536913940000002	0.6244628600000001	-0.4272461	-0.48828125	0.061035156	3.3962646760000004	9.3155027	0.42707518000000005	-0.12207031	-0.12207031	-0.12207031	1549638144.385
-9.35856929	-4.1606933900000005	-1.676000998	-0.4272461	-0.48828125	0.4272461	4.743286240000001	-9.36933606	0.4605712860000001	0.30517578	-0.6713867	-1.0986328	7.9625	9.651660340000001	2.3997558900000002	-0.30517578	0.7324219	0.4272461	-9.350195288	0.04067382788	-3.575707968	0.061035156	-1.0986328	-0.4272461	-2.215527356	10.87666034	0.6220702880000001	-0.79345703	-1.3427734	-0.30517578	3.428564496	9.34421376	0.63881839	-0.18310547	-0.24414062	-0.18310547	1549638144.425
-9.792822480000002	-4.0338867800000004	-1.388891574	-0.79345703	-1.5869141	0.6713867	4.304248004000001	-10.14213858	0.2237060504	0.48828125	-0.61035156	-1.4648438	8.156298920000001	10.009350540000002	2.483496106	-0.79345703	1.0375977	1.4648438	-9.427954074	-0.0227294928	-3.476416034	0.18310547	-1.4038086	-0.4272461	-3.0804442900000004	10.80249002	0.784765625	-1.0986328	-2.4414062	-0.7324219	3.8209472840000003	9.43513179	0.8744873200000001	-0.12207031	-0.30517578	-0.24414062	1549638144.465
-9.413598740000001	-3.4692382200000003	-0.893627896	-0.9765625	-0.5493164	1.159668	3.33046875	-10.382592360000002	-0.0825439496	0.48828125	-0.61035156	-1.4648438	7.778271760000001	9.67917482	2.300463858	-0.7324219	1.4038086	2.0751953	-9.095385880000002	-0.660351538	-3.25988768	0.18310547	-2.0141602	-0.48828125	-3.5015380400000002	10.576391280000001	1.350610324	-0.91552734	-3.1738281	-0.6713867	5.73740216	9.594238220000001	0.19499511780000003	-0.48828125	-1.5869141	-0.12207031	1549638144.505
-9.24492212	-3.069677716	-0.49167482	-1.4648438	-0.91552734	1.159668	2.097094748	-9.96628444	-0.3612792932	0.36621094	-0.24414062	-1.2207031	7.31770018	8.445800720000001	2.122216754	-0.24414062	1.8310547	2.5024414	-9.0092527	-1.453491214	-2.886645468	-0.24414062	-2.8686523	-0.4272461	-2.6079101440000003	9.737792932000001	2.107861322	-0.9765625	-2.8686523	-0.79345703	6.644189300000001	9.10495607	-0.03229980432	0.061035156	1.159668	0.61035156	1549638144.545
-9.310717752	-2.7550537140000007	-0.534741214	-1.159668	-0.79345703	0.91552734	0.9713867212000001	-9.3322509	-0.649584964	0.30517578	-0.061035156	-0.48828125	7.193286240000001	6.97316893	1.5491942900000002	1.0986328	1.5869141	2.5634766	-9.363354532	-2.326782248	-2.2239013580000004	-0.7324219	-2.9296875	-0.24414062	-1.4582763580000002	8.90517572	3.1964844240000003	-0.79345703	-2.4414062	-1.0375977	4.7995117800000004	8.878857428000002	1.7286376800000003	1.6479492	2.8686523	1.159668	1549638144.584
-8.425463760000001	-2.045654254	-0.850561502	-2.2583008	0	0.79345703	0.30744628600000007	-9.24611821	-1.156811502	0.79345703	-0.5493164	0.91552734	7.30573732	5.86779802	1.2106445288	3.2348633	1.5258789	2.5024414	-9.88015126	-2.79213858	-1.314721646	-1.5258789	-2.6855469	0	-0.569433606	8.8561277	3.8065917540000007	-0.7324219	-1.7700195	-1.3427734	3.8388915740000003	8.497240920000001	0.669921875	2.0141602	1.6479492	0.91552734	1549638144.624
-7.567724640000001	-2.060009784	-1.681982428	-3.6010742	1.3427734	0.36621094	0.594555661	-9.594238220000001	-1.6496826080000002	0.8544922	-1.8920898	2.8076172	7.717260880000001	4.917944289999999	0.61848143	5.79834	2.0141602	1.953125	-9.557153060000001	-3.2323730040000007	-0.907983426	-2.380371	-1.6479492	0.4272461	0.6340332068000001	8.815454074	3.9441650360000002	-0.91552734	-0.30517578	-1.2207031	2.1293945680000004	8.6766848	-1.046752896	0.6713867	6.225586	-0.6713867	1549638144.664
-8.70898462	-3.5338378600000007	-3.3675537140000005	-5.432129	-1.159668	-1.2207031	1.1580077880000001	-10.2091304	-2.1975829680000003	0.6713867	-3.112793	4.760742	8.073754892	4.6786866	-0.35649413939999997	7.3242188	2.746582	1.159668	-9.26047374	-3.6690185700000004	-0.6041259784	-3.90625	-2.5024414	0.7324219	1.5970459260000003	8.777173020000001	3.8711913940000002	-0.9765625	1.5869141	-1.159668	-2.5540771760000003	8.96977536	0.34094239200000004	-0.4272461	4.5776367	-2.0141602	1549638144.704
-8.498437500000001	-5.12849092	-2.996704074	-4.0283203	-1.0375977	-0.91552734	1.1580077880000001	-10.2091304	-2.1975829680000003	0.6713867	-4.272461	5.859375	8.028295926	4.837792932	-0.8924316100000002	8.056641	3.0517578	0.48828125	-9.92919928	-3.017041034	0.500048822	-5.004883	-1.953125	1.0375977	1.9930175720000003	9.34541034	3.3328614200000004	-0.8544922	3.8452148	-1.4648438	-3.8269287140000006	9.3238768	0.0861328125	1.5258789	-0.4272461	-2.9907227	1549638144.744
-8.749658246000001	-4.194189496	-2.8447753600000003	-1.5869141	1.4038086	-0.48828125	2.045654254	-10.97116664	-3.6869628600000004	1.6479492	-5.3100586	5.79834	8.259179712	4.987329074000001	-0.34453125	8.728027	2.746582	-0.36621094	-10.582373200000001	-1.138867212	0.9809570288	-5.859375	-0.61035156	0.8544922	1.425976538	9.7066893	1.9320067900000002	-0.61035156	6.164551	-1.4648438	2.613891574	10.9735598	-1.491772464	2.2583008	-2.8686523	-2.5024414	1549638144.784
-9.532031250000001	-2.2382567900000003	-4.329370108	-3.90625	-0.061035156	-0.18310547	2.4308594240000003	-10.892211960000001	-3.8508545320000005	2.9907227	-6.652832	4.5166016	9.175537140000001	5.47661142	0.27873535340000005	8.178711	3.4179688	-0.6713867	-10.28090854	1.534838858	1.3362548920000001	-5.2490234	0.18310547	1.2207031	-0.15910644960000003	10.023705580000001	0.287109375	-0.30517578	6.4697266	-0.79345703	6.44321286	10.619458360000001	-0.538330072	0.6713867	3.7841797	-1.5258789	1549638144.824
-9.77128894	-1.9200439300000003	-5.0603025200000005	-4.638672	0.36621094	-0.24414062	2.976367212	-10.43403354	-3.37233876	2.5024414	-6.164551	4.5166016	9.656445288	6.09868161	0.02153320288	5.9814453	3.540039	-0.5493164	-9.426757788000002	2.4488037140000003	0.9043945288	-4.3945312	-0.7324219	0.8544922	-1.795629892	10.36584514	-0.461767572	-0.61035156	5.004883	0.5493164	2.7359130400000002	9.8251223	-0.7117919928	0.9765625	1.4038086	-1.2207031	1549638144.864
-9.212622300000001	-1.720263678	-5.517285340000001	-5.2490234	-2.2583008	-0.6713867	3.1282959260000003	-9.612182608000001	-3.1940917540000004	2.5024414	-6.164551	4.5166016	10.163672120000001	6.48149411	-0.037084961060000005	4.272461	3.3569336	-0.18310547	-9.216211060000001	2.04924321	1.085034146	-4.5776367	-1.159668	0.61035156	-2.624658246	10.34909694	-0.24165038940000003	-1.159668	3.6621094	1.7089844	2.6103027160000005	10.106250000000001	-0.8170653959999999	0.91552734	0.9765625	-1.7089844	1549638144.904
-7.699316394	-2.0671875	-4.22648912	-4.8217773	-0.79345703	-0.48828125	3.1282959260000003	-9.612182608000001	-3.1940917540000004	1.8920898	-6.0424805	4.272461	10.51179164	6.63461911	-0.10288086060000001	4.272461	3.3569336	-0.18310547	-8.728125	1.6616454680000001	1.2297851440000003	-4.5166016	-1.2207031	0.36621094	-1.9296142180000002	9.95432158	0.4438232428	-1.0986328	3.2348633	1.8920898	3.325683606	9.46743161	-1.1424560700000002	1.2207031	2.1362305	-1.7700195	1549638144.946
-8.156298920000001	-2.19638678	-4.844970746	-4.333496	-0.12207031	-0.4272461	3.4261719240000006	-7.871582068	-2.6079101440000003	1.2207031	-6.225586	2.746582	9.922021760000002	6.500634980000001	-0.34094239200000004	3.7231445	3.7841797	1.2207031	-8.537914840000001	1.43076178	1.5396240020000003	-4.760742	-1.4648438	0.4272461	-1.141259784	9.78444838	0.7010253600000002	-1.2817383	4.211426	1.7089844	3.24433606	9.335839660000001	-1.302758786	1.159668	3.112793	-1.5869141	1549638144.984
-8.76401358	-2.1521240020000003	-5.7170651999999995	-4.3945312	-0.91552734	-0.30517578	3.4500976440000004	-7.655053420000001	-2.5181884000000005	0.91552734	-6.958008	1.5869141	9.21501448	6.16926268	-0.33615722840000006	3.4179688	3.9672852	1.0375977	-8.698217752000001	1.650878894	1.9164550720000002	-4.8828125	-1.3427734	0.48828125	-0.9223388580000002	9.89091754	0.4139160144	-1.7700195	4.272461	1.7700195	2.85314946	9.5104982	-1.5719238220000002	0.48828125	3.2348633	-1.3427734	1549638145.024
-8.63959964	-1.7824707460000002	-5.949145468	-4.638672	-1.0986328	-0.4272461	3.625952176	-7.683764480000001	-2.2849121400000003	0.91552734	-6.958008	1.5869141	8.847753894	5.91923822	-0.39238280760000005	2.8686523	4.1503906	0.6713867	-8.864501800000001	1.8781738220000002	2.269360324	-4.760742	-1.2817383	0.48828125	-0.763232428	10.04882788	0.22131347840000004	-1.8310547	4.1503906	1.8310547	1.933203076	9.795214660000001	-1.605419928	0.061035156	2.5634766	-1.2207031	1549638145.064
-8.39316394	-1.46665036	-6.113037140000001	-4.8828125	-1.3427734	-0.79345703	3.625952176	-7.683764480000001	-2.2849121400000003	0.30517578	-7.2021484	0.6713867	8.903979532000001	5.77448732	-0.5610595746000001	2.2583008	4.0283203	0.30517578	-8.94465306	1.9032959260000002	2.70839856	-4.760742	-1.2817383	0.4272461	-0.6962402160000001	10.27014128	0.22490234620000002	-1.8920898	4.0283203	1.8310547	1.4738280760000002	9.8083741	-1.833911142	-0.36621094	2.2583008	-1.0986328	1549638145.104
-8.20773912	-1.300366214	-6.517382788000001	-4.8828125	-1.5258789	-1.0375977	3.8520507200000003	-7.7459719400000004	-1.106567392	-0.4272461	-6.8969727	-0.12207031	9.15878894	5.6919433900000005	-0.923535144	1.8920898	3.7231445	0.061035156	-9.103759980000001	1.9188476440000002	3.02421875	-4.8217773	-1.4038086	0.4272461	-0.5144042932	10.3694339	0.3576904254	-1.8310547	3.8452148	1.7089844	1.8279297120000002	9.792822480000002	-2.077954074	-0.8544922	2.9296875	-1.0375977	1549638145.144
-8.315405252000001	-1.1771484620000001	-6.99470198	-5.065918	-1.6479492	-1.0986328	3.685766574	-8.151513580000001	-0.47253417540000003	-1.5869141	-5.1879883	-0.91552734	9.31669928	5.56035144	-1.3111327879999999	1.7700195	3.2958984	-0.12207031	-9.34421376	1.7776855040000001	3.58647464	-4.8828125	-1.159668	0.48828125	-0.23208007200000003	10.523754500000003	0.56823732	-1.6479492	3.6010742	1.4038086	1.4403320680000002	9.700707968000001	-2.424877896	-1.2207031	3.8452148	-0.91552734	1549638145.184
-8.370434800000002	-0.8445800720000001	-7.032983426	-4.9438477	-2.2583008	-1.0375977	3.5493896760000005	-8.62045926	-0.061010742800000003	-1.5869141	-5.1879883	-0.91552734	9.33942842	5.28640126	-1.6030273560000001	1.953125	3.0517578	-0.36621094	-9.38847644	1.5563721040000003	3.8843505400000002	-5.1879883	-0.5493164	0.6713867	0.16628417539999998	10.473510880000001	0.7141846040000002	-1.5258789	3.8452148	1.0986328	1.0168457068	9.962695680000001	-2.7526612400000006	-1.6479492	4.5776367	-0.91552734	1549638145.224
-8.686254892000001	-0.686669928	-7.097582968	-4.9438477	-1.7700195	-0.7324219	3.4393310700000006	-9.124096940000001	0.3505126800000001	-1.7700195	-4.4555664	-1.3427734	9.25090306	5.084228240000001	-1.6724121400000003	2.319336	3.2958984	-0.7324219	-9.16357428	1.9260253600000001	3.6869628600000004	-5.3710938	-1.0375977	0.91552734	0.18422851440000002	10.35029254	0.5646484424	-1.5258789	3.8452148	1.0986328	1.193896466	10.560839660000001	-2.491870108	-2.0751953	5.3710938	-0.9765625	1549638145.264
-8.83698732	-0.949853534	-7.219604532000001	-6.4086914	-3.0517578	-1.159668	3.4883788940000002	-9.785644568	0.8972167932	-1.8310547	-3.7841797	-1.2207031	8.808276260000001	5.324682608000001	-1.5025390379999999	2.5634766	3.479004	-1.159668	-9.317895468000001	1.8219482820000001	4.17265625	-4.8217773	-0.5493164	1.2207031	-0.0681884784	10.323974640000001	0.6818847840000001	-1.5258789	3.8452148	0.79345703	2.7371094240000002	10.687646760000002	-1.6437011780000002	-2.9296875	5.9814453	-0.6713867	1549638145.304
-8.694628894000001	-2.195190396	-5.58427716	-7.2631836	-3.540039	-1.2207031	3.285009784	-10.071558	1.2178222840000001	-1.5869141	-3.479004	-1.2207031	8.228076080000001	5.574707068	-1.1269042932	2.6245117	3.1738281	-1.5258789	-9.45427266	0.8972167932	3.4596679320000003	-5.1879883	-1.3427734	1.4648438	-0.4450195288	9.838280760000002	1.431957968	-1.0375977	3.8452148	0.79345703	3.2646728240000003	10.145727340000002	-0.5203857428	-3.90625	6.652832	0.4272461	1549638145.344
-8.52236322	-3.8616211060000003	-3.2527099640000006	-5.6762695	-1.8310547	-0.8544922	3.019433606	-9.935181200000002	1.2417480040000002	-1.5869141	-3.479004	-1.2207031	7.683764480000001	5.87617212	-0.593359375	2.6855469	3.112793	-1.953125	-9.20544429	-0.26318359620000004	3.5721191100000005	-5.065918	-0.4272461	1.4038086	-1.1604003600000001	9.521264480000001	2.04326178	-0.6713867	4.4555664	1.4038086	3.20366214	10.0895018	0.754858426	-4.638672	5.9814453	1.8310547	1549638145.384
-9.118115020000001	-3.7862548920000005	-2.495458966	-4.9438477	-1.6479492	-1.2817383	2.8627197480000004	-9.709082068	1.020434604	0.18310547	-4.760742	-2.2583008	7.3571775200000005	6.626245108000001	-0.08732910340000001	2.9296875	3.2958984	-2.1972656	-9.15878894	-0.07895508180000001	2.8352050720000004	-5.3100586	-1.4038086	1.5258789	-1.391284146	9.181518570000001	2.250219748	-0.8544922	4.638672	1.8310547	3.32807608	9.89929164	0.007177734620000001	-4.3945312	5.1879883	3.2348633	1549638145.424
-9.590649460000002	-3.81616214	-2.76223143	-4.760742	-0.91552734	-1.6479492	2.6533691100000003	-10.023705580000001	0.3002685504	1.0986328	-5.1879883	-2.6245117	7.129882788000001	8.058202880000001	0.0897216754	2.8076172	3.6621094	-2.2583008	-10.79172374	-0.24643554320000002	3.3843016200000005	-4.760742	-0.8544922	1.7700195	-1.4678466460000001	9.69472644	2.69523912	-0.24414062	5.065918	1.7700195	2.086328076	9.97346196	-1.21901857	-2.9296875	5.065918	3.6010742	1549638145.464
-9.441113220000002	-3.093603534	-2.6079101440000003	-3.90625	-1.5869141	-0.9765625	2.6880616	-10.7450679	-0.539526358	1.0986328	-5.1879883	-2.6245117	6.738696580000001	9.52485324	0.1686767572	2.5024414	3.2958984	-2.6855469	-10.938866820000001	-0.9055908540000002	3.8484619600000003	-4.699707	2.0751953	1.6479492	-1.7094971040000002	10.74985324	2.6772949280000002	-0.24414062	6.713867	1.4648438	3.9034912140000007	8.827417032000001	-3.1103514400000005	1.0986328	6.164551	5.065918	1549638145.504
-8.55466304	-1.735815396	-2.477514676	-4.5776367	-0.4272461	-0.61035156	2.8411866	-9.600219748	-0.9211425720000002	1.5258789	-4.699707	-2.2583008	7.098779254	9.640893570000001	0.440234375	2.8076172	4.0893555	-2.380371	-8.907568390000002	-0.553881839	2.191601538	-4.8828125	0.79345703	1.2817383	-3.075659146	9.496142572	2.141357428	-1.0375977	7.1411133	1.4038086	3.9345947480000003	10.692432100000001	-2.971582068	3.6621094	9.887695	5.554199	1549638145.544
-8.62524411	-1.2692626800000002	-3.4058349640000003	-5.065918	-1.4648438	-1.4038086	2.6892577880000004	-8.777173020000001	-1.106567392	1.0375977	-3.479004	-3.2348633	6.792529254000001	9.32028804	0.3349609424	2.5634766	4.699707	-0.6713867	-8.49484874	-0.014355469240000002	2.5098144959999997	-4.4555664	0.18310547	1.5869141	-3.8556396760000005	8.463745108000001	1.783667032	-1.0375977	7.1411133	1.4038086	1.5958496400000002	11.86479532	-1.7824707460000002	3.2348633	7.385254	6.4086914	1549638145.584
-8.793920926	-1.594653354	-2.983544928	-4.760742	-1.4648438	-1.4038086	2.277734424	-8.89680162	-1.2788329680000001	1.4648438	-4.0893555	-3.3569336	5.77927266	9.43273912	0.14714355040000002	1.6479492	3.2348633	0	-8.665917932000001	-0.062207030760000004	2.59116214	-4.4555664	-0.18310547	1.5258789	-3.063696286	9.065478240000001	1.899707068	-0.36621094	3.540039	0.79345703	2.0564209260000004	11.473608720000001	-1.57551268	4.760742	6.3476562	5.6762695	1549638145.624
-9.1276857	-1.8733886780000002	-2.807690396	-4.699707	0.24414062	-1.5258789	2.27294928	-8.61567392	-1.2692626800000002	1.4648438	-4.0893555	-3.3569336	5.522070288000001	9.317895468000001	-0.07177734424	1.0986328	2.1362305	-0.24414062	-9.098974640000002	-0.379223642	3.161792032	-4.3945312	0.24414062	1.4648438	-2.06120607	9.71625998	2.1616942900000002	0	3.90625	0.5493164	1.222607428	11.704491820000001	-1.5719238220000002	5.1879883	9.094238	5.004883	1549638145.664
-9.922021760000002	-2.1616942900000002	-3.9788574280000004	-5.126953	-1.3427734	-1.3427734	2.436840854	-8.202954074	-1.2477295320000001	1.8310547	-4.211426	-2.5634766	5.89411592	9.08461911	-0.416308606	1.2207031	2.2583008	-0.24414062	-9.1193116	-0.31701660340000004	3.29816893	-4.5166016	0.12207031	1.3427734	-1.874584964	9.935181200000002	2.422485324	-0.061035156	3.7231445	0.4272461	-0.762036142	11.66501448	-1.820751996	3.479004	7.8125	3.540039	1549638145.704
-9.02839357	-2.436840854	-3.170166034	-5.3710938	-3.0517578	-1.3427734	2.60671376	-8.07136232	-1.2549072479999999	1.8310547	-3.8452148	-1.4038086	6.357080072	9.09179712	-0.33615722840000006	2.0141602	3.112793	-0.30517578	-9.113330072	-0.0861328125	3.447705072	-4.4555664	0.061035156	1.2207031	-1.7417969240000002	10.16486772	2.51101088	-0.48828125	3.8452148	0.30517578	-0.8840576080000001	10.43164038	-0.717773462	3.2348633	6.4086914	2.4414062	1549638145.744
-8.518774460000001	-2.19399411	-1.4606689300000002	-3.8452148	-1.4648438	-0.6713867	2.75983876	-7.895507788000001	-1.183129892	1.8920898	-3.7841797	-0.4272461	6.507812500000001	9.189892572	0.0478515625	2.6855469	3.8452148	-0.18310547	-8.84057608	0.27395019960000005	3.4034423920000005	-4.0893555	0.12207031	0.9765625	-2.0169433900000002	9.962695680000001	2.366259784	-0.9765625	3.90625	0.18310547	-1.0371826080000002	9.331054712	-0.21413574280000003	3.540039	5.554199	1.2817383	1549638145.784
-8.517577880000001	-1.1735596040000003	-1.9176513580000003	-3.1738281	0.48828125	-0.61035156	2.906982428	-7.7878417540000004	-1.2034667932	1.8920898	-4.0283203	0.36621094	6.340332068	9.242529254	0.5359375000000001	2.380371	3.7841797	0.4272461	-8.74367662	0.592163089	3.1330810700000002	-3.6010742	0.12207031	0.79345703	-2.6772949280000002	9.404028060000002	2.274145468	-0.9765625	3.479004	0.30517578	-0.45339357	8.37761232	0.8314209260000001	3.90625	3.9672852	0.61035156	1549638145.824
-9.346606430000001	-1.387695288	-3.03020018	-3.2348633	0.48828125	-0.6713867	2.9225341460000003	-8.027099640000001	-1.320703076	1.7700195	-3.90625	0.9765625	6.0568116000000005	9.241332968	0.8170653959999999	1.5258789	3.0517578	0.91552734	-8.661132788000002	0.47014160340000005	2.82922374	-3.2958984	-0.061035156	0.6713867	-3.1737548920000003	9.20544429	2.2813232820000002	-0.79345703	2.6855469	0.61035156	2.971582068	8.572607428000001	1.02761232	3.8452148	2.319336	0.4272461	1549638145.864
-10.75463858	-0.878076178	-2.9057862400000003	-3.1738281	-1.0986328	0.4272461	2.8220459260000004	-8.769995108000002	-1.4798096040000002	1.6479492	-3.479004	1.7089844	6.05322284	9.040356430000001	1.05991214	1.0375977	2.5024414	1.0986328	-8.462548920000001	0.12919922120000002	2.6114991	-2.9907227	-0.4272461	0.5493164	-3.0361816100000003	9.154003894	2.5337402160000004	-0.6713867	2.1362305	0.9765625	7.379907248	9.472216754	0.9187500000000001	1.6479492	2.9296875	0.48828125	1549638145.904
-9.48776857	-1.2178222840000001	-3.5745117800000004	-4.638672	-0.6713867	0.24414062	2.825634784	-8.992504892	-1.5779052520000003	1.5258789	-3.4179688	2.6855469	6.2661621400000005	8.62285144	1.0503417932	0.9765625	2.5024414	1.2817383	-8.064184800000001	0.015551758180000002	2.7131836060000003	-2.6855469	-1.3427734	0.5493164	-2.58278804	9.058300720000002	2.874682608	-0.61035156	1.7089844	1.4038086	4.70859375	8.356079074	-1.297973642	0.48828125	2.319336	-0.24414062	1549638145.944
-9.217407248	-4.462158246	-3.420190396	-1.6479492	0.4272461	-1.159668	2.8902344240000004	-9.438720746000001	-1.5013427520000002	1.5258789	-3.4179688	2.6855469	6.52336412	8.484082068000001	0.7763915740000001	0.91552734	2.8076172	1.159668	-8.791528060000001	-0.0992919928	2.9727783540000003	-2.6245117	-2.380371	0.6713867	-1.471435504	9.632519568000001	3.158203076	-0.5493164	1.4648438	1.7089844	-0.287109375	8.92670926	-1.1508300720000002	2.1362305	4.638672	-2.8076172	1549638145.983
-10.51897014	-3.8831542540000004	-4.1427491000000005	0	-1.953125	-0.24414062	2.8902344240000004	-9.438720746000001	-1.5013427520000002	1.2817383	-3.2348633	2.6855469	7.13227536	8.685058606	0.48090820680000007	1.2207031	3.1738281	0.48828125	-10.81684604	-0.2560058606	3.80778804	-2.8686523	-2.319336	0.9765625	-0.14235839660000002	10.66252446	2.9979003600000005	-0.24414062	2.5024414	1.8920898	1.7812744600000001	13.565917540000001	2.624658246	-0.79345703	-0.4272461	-1.5258789	1549638146.024
-8.597729532	-1.4822021760000001	-3.0361816100000003	-2.4414062	-0.30517578	0.36621094	3.0708741	-10.41967752	-1.528857428	1.0375977	-3.7841797	2.0751953	7.982836960000001	8.55466304	0.05981445288	1.5869141	3.8452148	0.36621094	-10.697216460000002	0.4067382788	4.131982428000001	-2.380371	1.5869141	1.7089844	0.153125	10.43522914	2.2669677520000002	-0.48828125	4.0893555	1.4038086	3.0433594240000006	10.388574280000002	-0.007177734620000001	0.7324219	0.61035156	-1.159668	1549638146.063
-8.7448732	-1.144848642	-4.635620108	-2.6245117	3.4179688	-0.79345703	3.3831054320000007	-9.331054712	-0.8074951080000001	0.36621094	-3.4179688	0.91552734	8.085717752	8.609692392	-0.5586669928	1.4648438	3.90625	1.0375977	-9.97226538	0.07536621106000001	2.447607428	-3.1738281	-0.79345703	1.3427734	-1.0802490020000002	10.35388228	1.547998004	-0.79345703	4.5776367	1.3427734	2.4392334260000004	9.71625998	-2.0671875	0.79345703	1.4038086	-1.8920898	1549638146.103
-10.55964308	-1.585082968	-7.219604532000001	-4.638672	-2.5024414	-1.7089844	3.28022464	-9.858617720000002	-0.46774902160000004	0.36621094	-3.4179688	0.91552734	8.024707068	9.229370108000001	-1.0515380890000001	1.3427734	3.7231445	0.91552734	-10.09548372	0.135180661	3.2239991	-3.540039	0.4272461	1.4648438	-1.528857428	11.172143080000001	1.146044928	-0.48828125	3.7841797	1.8310547	1.5491942900000002	10.485473740000002	-1.262084964	0.79345703	1.0375977	-2.319336	1549638146.144
-9.04633786	-2.0564209260000004	-4.600927716	-5.3100586	-2.2583008	-0.91552734	3.01225589	-9.849048020000001	-0.4605712860000001	0.5493164	-3.90625	-0.4272461	7.957714660000001	9.004467752000002	-1.534838858	1.4648438	3.2348633	1.159668	-9.60261232	0.83022464	3.1534179320000004	-3.7841797	-0.79345703	1.3427734	-1.12211911	10.857519960000001	1.21901857	-0.36621094	3.9672852	1.4648438	1.1711669928000001	10.386182100000001	-1.2919922120000003	1.0375977	0.5493164	-2.4414062	1549638146.183
-7.73759784	-2.2167236420000003	-3.029003894	-3.540039	1.5869141	-0.8544922	2.9979003600000005	-8.895605432000002	-0.01076660144	0.8544922	-4.8828125	-1.7700195	7.7687010800000005	8.213720746000002	-1.695141574	1.8920898	3.3569336	1.5869141	-9.02241214	1.025219748	3.5792969240000003	-3.540039	0.61035156	1.4038086	-1.07785643	9.89211412	1.138867212	-0.5493164	4.272461	1.2817383	1.2441405760000002	10.16247554	-1.8805663940000001	1.953125	0.18310547	-2.6855469	1549638146.223
-7.633520468	-2.058813498	-4.10566394	-2.9296875	0	-1.2207031	2.878271466	-7.907470746	0.492871106	0.36621094	-4.5166016	-2.2583008	7.180126800000001	7.382299820000001	-1.532446286	2.2583008	3.6621094	1.7700195	-8.05102536	1.5743163940000002	3.081640576	-3.6621094	-0.36621094	1.4038086	-0.7763915740000001	8.999682608	0.7058105432	-0.8544922	4.0893555	1.2207031	1.36018071	9.90647014	-1.62575679	1.7700195	0.061035156	-3.1738281	1549638146.263
-7.856030252000001	-1.739404254	-4.127197284	-2.6855469	-0.4272461	-1.0375977	2.878271466	-7.907470746	0.492871106	0.30517578	-3.540039	-2.319336	6.663330072	6.924121106	-1.3422363220000002	2.1362305	3.6010742	1.5869141	-7.987622300000001	1.801611322	3.1187255400000002	-3.479004	0.12207031	1.4038086	-0.4605712860000001	8.674292032	0.4868896466	-0.6713867	3.9672852	1.2207031	1.8829589660000003	9.258081070000001	-1.353002896	1.159668	1.2817383	-2.746582	1549638146.303
-7.8847409200000005	-0.9725830072	-4.663134784	-3.1738281	-0.24414062	-1.2207031	2.2430420320000004	-7.371533246000001	1.043164038	0.61035156	-2.4414062	-1.7700195	6.56523462	6.791332968000001	-1.214233426	1.8310547	3.3569336	1.2817383	-7.9792482	1.9379882200000003	3.2658691100000006	-3.2958984	0.4272461	1.2817383	-0.2775390576	8.81665036	0.362475589	-0.4272461	4.211426	1.2207031	2.0372802520000004	9.021215560000002	-1.207055661	0.61035156	2.5024414	-2.1972656	1549638146.343
-7.864404254	-1.256103534	-5.09858426	-3.4179688	-0.18310547	-1.3427734	2.038476538	-7.360766574	1.1580077880000001	0.61035156	-2.4414062	-1.7700195	6.70878894	6.85234375	-1.2058593750000002	1.6479492	3.0517578	1.0375977	-7.798608426	2.15571286	3.210839856	-3.112793	0.30517578	1.0375977	-0.3529052716	9.066674820000001	0.34812010800000004	-0.30517578	4.1503906	1.2207031	1.3470214660000002	8.75922824	-1.606616214	0.5493164	2.746582	-2.1972656	1549638146.383
-8.8896241	-1.7645263580000001	-5.32109375	-2.6245117	-0.48828125	-1.2817383	1.943969748	-7.681372300000001	1.1053711060000002	0.5493164	-2.6855469	-0.48828125	6.87028804	7.2231933900000005	-1.2034667932	1.5258789	2.6245117	0.7324219	-8.303442392000001	2.128198282	3.507519568	-2.9907227	0.18310547	0.91552734	-0.538330072	9.62055661	0.385205072	-0.24414062	3.7231445	1.159668	0.7010253600000002	9.2724366	-1.967895468	0.5493164	3.6621094	-2.0751953	1549638146.423
-9.80957068	-2.03488768	-5.473022660000001	-2.319336	-1.4038086	-0.91552734	2.058813498	-8.456567392	1.03359375	0.48828125	-2.5634766	0.36621094	7.0030760800000005	7.895507788000001	-1.05991214	1.4648438	2.2583008	0.36621094	-8.61567392	2.424877896	3.5553711060000004	-2.8076172	0.24414062	0.8544922	-0.5275634784000001	10.375414840000001	0.3732421924	-0.18310547	2.8686523	0.8544922	0.2452392572	9.98183606	-1.6137939300000002	0	2.9907227	-1.953125	1549638146.463
-9.405224640000002	-1.5767089660000002	-4.961010880000001	-1.7089844	-0.5493164	-0.36621094	2.34113768	-9.15161142	0.9965087860000001	0.48828125	-2.5634766	0.36621094	7.070068390000001	8.728125	-0.8661132788	1.2817383	1.7089844	0	-8.954223740000002	2.4392334260000004	4.10207518	-2.2583008	-0.30517578	0.6713867	-0.9414794928000001	10.985522659999999	0.773999002	0	2.5024414	0.7324219	0.0478515625	10.52495108	-1.225	-0.61035156	1.4038086	-1.8920898	1549638146.503
-9.030786240000001	-0.6663330072	-4.8988037140000005	-0.9765625	-0.48828125	0	2.845971646	-9.173144568	0.9773681610000001	0.12207031	-1.953125	2.0141602	6.919336060000001	9.15041484	-0.49167482	1.2207031	1.0986328	-0.12207031	-8.9494384	2.159301718	4.043457068	-2.2583008	-0.18310547	0.5493164	-1.5767089660000002	10.914941100000002	1.1903076080000001	-0.18310547	2.0141602	0.61035156	0.9713867212000001	10.528539840000002	-1.5300537140000001	-1.4648438	1.0986328	-1.7700195	1549638146.543
-9.297558606	-0.309838858	-5.215820288000001	-1.6479492	-0.4272461	0.48828125	3.5194824280000003	-8.9494384	0.909179712	0	-1.2817383	2.319336	6.445605432000001	9.18391124	0.10288086060000001	1.159668	0.6713867	-0.30517578	-8.70180661	2.269360324	3.7862548920000005	-1.953125	-0.8544922	0.4272461	-1.830322284	10.631421220000002	1.459472644	-0.18310547	0.91552734	0.5493164	1.9427734620000003	10.1241938	-1.6783935700000001	-1.8920898	2.0141602	-1.2817383	1549638146.583
-10.19597194	-1.129296875	-5.33066394	-3.2348633	-1.5869141	0.061035156	4.358081070000001	-9.289184800000001	0.800317392	0	-1.2817383	2.319336	5.79123552	9.377710160000001	0.718969748	0.79345703	0.18310547	-0.6713867	-9.03796376	1.623364218	3.78984375	-1.5258789	-1.2207031	0.4272461	-1.6712158540000002	10.50461412	2.042065396	0	0.061035156	0.4272461	2.344726538	10.457959260000003	-1.0826415740000002	-2.8076172	2.1362305	-0.79345703	1549638146.623
-9.94355432	-2.6497802520000002	-4.285107428	-3.4179688	-1.7700195	-0.18310547	5.13088408	-10.27492662	0.5024413940000001	0.30517578	-0.30517578	2.0141602	5.225390380000001	9.683960160000002	1.0958007788	0.24414062	-0.6713867	-1.2817383	-10.05122104	0.570629892	4.080542032	-1.2817383	-1.4648438	0.4272461	-1.4810058900000003	10.69482428	2.851953076	0.30517578	-0.061035156	0.4272461	3.111547824	10.639795320000001	0.11723633180000001	-4.5166016	0.9765625	0.48828125	1549638146.663
-8.839379892	-3.7563476440000003	-1.594653354	-2.1362305	-0.8544922	0	5.62136232	-10.401733720000001	0.2189208966	0.30517578	-0.30517578	2.0141602	5.18232428	9.438720746000001	1.5360351440000002	0.24414062	-0.7324219	-1.7089844	-10.1911866	-0.2619873004	3.4548827880000004	-1.0375977	-0.36621094	0.24414062	-1.3302734620000003	9.942358720000001	3.369946286	0.18310547	0.8544922	0.24414062	4.87128894	9.25688498	0.8134765380000001	-4.760742	0.9765625	3.112793	1549638146.703
-9.44350589	-3.0493408540000004	-0.401953125	-1.2817383	0.18310547	0.30517578	5.609399460000001	-9.278417932000002	-0.052636719240000004	0.61035156	-0.7324219	0.79345703	5.2828125	9.021215560000002	1.758544928	0.4272461	0.061035156	-1.5258789	-10.05959514	-0.4091308606000001	3.0086670320000004	-0.79345703	0	0.36621094	-1.84946286	8.807080072	3.6355224640000006	0.061035156	1.159668	0	4.431054712	8.923120108	0.709399411	-2.8686523	3.3569336	5.6152344	1549638146.743
-10.40292932	-2.9679932100000004	-2.036083966	-1.0986328	0.4272461	-0.12207031	5.36057158	-9.2389402	-0.339746106	0.8544922	0.4272461	-2.0141602	5.02680661	9.66003444	1.600634784	0.4272461	0.6713867	-1.4038086	-10.24023462	-0.773999002	2.536132788	-0.7324219	-0.30517578	0.6713867	-2.255004892	9.376513580000001	3.7228514400000003	0.12207031	0.8544922	-0.061035156	0.4450195288	11.66621106	1.153222644	-1.3427734	3.0517578	5.554199	1549638146.783
-9.666015380000001	-2.5803954680000003	-2.4129150360000002	-1.0375977	-1.159668	-0.12207031	4.9622070680000006	-9.85742212	-0.802709964	0.9765625	1.4648438	-2.5024414	4.961010880000001	10.11582068	1.4953613220000002	0.48828125	0.61035156	-1.5258789	-9.45666484	-1.197485324	2.85314946	-0.61035156	1.159668	0.61035156	-2.4523925720000004	9.926807100000001	3.6283447480000004	0.12207031	1.2207031	-0.061035156	1.3924804320000002	11.570508180000001	-1.71667482	0.24414062	0.18310547	5.6762695	1549638146.823
-8.38478984	-1.8829589660000003	-1.6329346040000001	-1.953125	-0.6713867	-0.36621094	4.19538588	-9.181518570000001	-1.214233426	0.9765625	1.4648438	-2.5024414	5.1177246400000005	9.35258786	1.4630615020000002	0.5493164	0.4272461	-0.91552734	-8.761621106	-1.1328857428	2.536132788	-1.0375977	-0.6713867	0.30517578	-2.5421141200000004	8.9745607	3.4560790740000003	-0.061035156	0.61035156	-0.24414062	1.1651855432	11.754736420000002	0.17106933900000001	2.2583008	2.9907227	5.859375	1549638146.863
-8.19099092	-1.818359424	-1.21901857	-1.2207031	0.18310547	-0.6713867	4.19538588	-9.181518570000001	-1.214233426	1.0375977	0.7324219	-3.540039	4.93588858	8.91953125	1.465454074	0.4272461	0.30517578	-0.36621094	-8.60371106	-0.5646484424	2.845971646	-0.4272461	0.5493164	0.36621094	-2.1569091460000003	8.552270468000001	3.285009784	-0.061035156	0.18310547	-0.48828125	0.9630126800000001	11.181713760000001	0.893627896	2.4414062	2.8686523	5.554199	1549638146.903
-8.606103240000001	-1.7190673920000001	-1.287207068	-0.61035156	0.7324219	-0.5493164	3.33645018	-8.30583516	-1.6879638580000003	0.9765625	-0.79345703	-4.333496	4.568627896000001	8.807080072	1.3769287140000002	0.18310547	-0.061035156	-0.4272461	-8.6348143	-0.531152356	3.0218260800000003	-0.30517578	0.30517578	0.18310547	-1.7489746400000001	8.737695288000001	3.2311766200000003	0.12207031	0.18310547	-0.5493164	1.0072753600000002	9.82871106	1.006079074	3.8452148	5.2490234	5.2490234	1549638146.943
-8.749658246000001	-1.47263179	-1.8422851440000003	-0.12207031	1.4648438	-0.18310547	3.15461412	-8.06538089	-1.814770468	0.9765625	-0.79345703	-4.333496	4.49086911	8.740087860000001	1.239355432	0.18310547	-0.36621094	-0.5493164	-8.630029254	-0.80988768	3.0708741	-0.24414062	0.61035156	0.12207031	-1.679589856	8.82263179	3.42497554	0.30517578	0.24414062	-0.5493164	-0.061010742800000003	10.339526260000001	0.5909667932	2.380371	5.065918	3.3569336	1549638146.983
-8.9410643	-1.195092752	-2.1880126800000004	-0.48828125	0.4272461	-0.12207031	3.0206298920000005	-7.86679712	-1.847070288	0.7324219	-0.5493164	-3.8452148	4.6990235600000005	8.8214357	1.293188498	0.30517578	-0.24414062	-0.5493164	-8.357275360000001	-0.9031982428000002	3.093603534	-0.18310547	0.4272461	0.12207031	-1.8243408540000001	8.96140126	3.5924560700000003	0.30517578	0.061035156	-0.4272461	-1.5910644960000002	8.924316394	0.6089111420000001	1.5258789	1.8310547	1.8920898	1549638147.023
-9.394457968000001	-0.8362060700000001	-1.8626221040000002	-0.30517578	0.61035156	0.061035156	3.0206298920000005	-7.792626800000001	-1.585082968	0	-0.30517578	-1.953125	4.846167032	8.960205072	1.449902356	0.4272461	-0.24414062	-0.61035156	-8.47092302	-0.970190396	3.2048584260000004	-0.12207031	-0.12207031	0.12207031	-1.667626996	9.16118161	3.6283447480000004	0.30517578	-0.24414062	-0.30517578	-0.46655273560000005	7.626342752000001	1.3984619600000001	3.0517578	0.4272461	0.8544922	1549638147.063
-9.423168930000001	-0.49645996400000003	-2.178442392	-0.36621094	1.0986328	-0.12207031	3.1199219240000007	-7.725634980000001	-1.2034667932	0	-0.30517578	-1.953125	4.99450679	8.99848642	1.5982422120000002	0.48828125	-0.30517578	-0.61035156	-8.628832968000001	-1.061108426	3.3376464660000003	-0.061035156	0.061035156	0.18310547	-1.388891574	9.195874100000001	3.800610324	0.36621094	-0.24414062	-0.36621094	0.6926513580000001	7.55336911	1.1699707068	3.479004	-1.2207031	0.12207031	1549638147.103
-9.9794429	-0.49765625	-2.436840854	0.12207031	2.1362305	-0.12207031	3.2993652160000004	-7.899096940000001	-0.8732910340000001	0.061035156	-0.18310547	-0.18310547	5.23735324	9.0858152	1.7465820680000002	0.5493164	-0.12207031	-0.61035156	-8.705395468	-1.343432608	3.390283246	-0.30517578	-0.18310547	0.30517578	-1.3422363220000002	9.368139480000002	3.9142577880000005	0.30517578	-0.18310547	-0.24414062	4.438232428	9.11691893	1.753759784	2.0751953	-3.90625	-0.12207031	1549638147.143
-12.22128894	-0.516796875	-3.5087158540000005	-1.5869141	-0.18310547	-0.061035156	3.4967528960000003	-8.45417482	-0.718969748	0.061035156	-0.18310547	-0.18310547	5.465844748	9.25090306	1.820751996	0.6713867	0.30517578	-0.6713867	-8.797509980000001	-1.2082519568	3.543408246	-0.4272461	-0.36621094	0.5493164	-1.221411142	9.610986420000001	3.749169928	0.18310547	-0.24414062	-0.061035156	8.91354982	9.6636232	2.146142572	-0.18310547	-0.48828125	-0.18310547	1549638147.183
-11.643481920000001	-1.876977536	-3.311328076	-1.0375977	-1.953125	0.12207031	3.4967528960000003	-8.45417482	-0.718969748	0.12207031	0	0.6713867	5.6165769800000005	9.791625900000001	1.833911142	0.48828125	0.4272461	-0.8544922	-9.38129892	-0.8122802520000001	3.9716797120000003	-0.36621094	-0.79345703	0.36621094	-1.183129892	10.297655760000001	3.4812010800000004	0.18310547	-0.12207031	0.24414062	4.041064496	9.242529254	-0.2380615216	-0.30517578	-1.5258789	-1.8310547	1549638147.223
-9.94953624	-3.01464856	-2.40573732	0.48828125	-0.061035156	0.5493164	3.6738037140000004	-9.180322480000001	-0.5060302716	-0.061035156	0.12207031	1.3427734	5.900097840000001	10.654150360000001	1.758544928	0.18310547	0.30517578	-0.9765625	-10.033276260000001	-0.43664550720000006	3.8915283540000005	-0.18310547	-0.9765625	0	-1.451098642	11.05729982	3.34243161	0.30517578	0	0.6713867	3.0708741	10.0464357	0.876879892	-0.4272461	1.5869141	-1.8920898	1549638147.263
-9.801196580000001	-3.178540036	-3.58049321	0.9765625	0.36621094	0.36621094	3.66303714	-9.552368210000001	0.0693847644	-0.18310547	0.12207031	1.7700195	6.24941394	11.249902160000001	1.6317382200000001	-0.061035156	0	-0.5493164	-10.69482428	-0.04067382788	4.047045926	0	0.061035156	0.12207031	-1.8267334260000003	11.369530760000002	3.2682617800000004	0.24414062	0.18310547	0.7324219	5.312719748	10.959203780000001	0.805102536	0.18310547	-2.9296875	-1.5869141	1549638147.303
-8.92551268	-2.851953076	-3.4835937500000003	0.30517578	-1.0986328	0.61035156	3.5781005400000003	-9.07026358	0.11484375000000001	-0.061035156	0.061035156	2.2583008	6.44321286	10.686450180000001	1.5575683900000001	-0.18310547	0.4272461	0.5493164	-9.80957068	0.17106933900000001	3.15461412	0.30517578	0.18310547	0	-2.3243896760000005	10.5153804	2.70361322	-0.30517578	0.24414062	0.61035156	1.927221646	10.700806200000002	0.48330077880000005	-0.48828125	-1.5869141	-1.7089844	1549638147.342
-7.6418945680000006	-2.1569091460000003	-3.0014891200000005	1.0986328	0.7324219	0.24414062	3.3914795320000004	-7.986425720000001	0.18422851440000002	-0.12207031	0.36621094	2.6245117	5.75773912	9.90048822	1.2321777160000003	-0.18310547	0.4272461	0.5493164	-9.144433606	0.31223143000000003	2.359082068	0.12207031	-0.4272461	-0.30517578	-2.593554712	9.34541034	2.020532248	-0.91552734	-0.24414062	0.24414062	2.604321286	9.35378444	-1.1855224640000002	0.79345703	-2.0141602	-1.7089844	1549638147.382
-8.65634784	-2.136572284	-3.8209472840000003	1.4038086	-0.18310547	0.061035156	3.2838134000000005	-7.774682608000001	0.18303222840000002	-0.18310547	-0.061035156	2.2583008	4.681079074	9.76171875	0.6256591459999999	-1.0986328	0	2.1362305	-9.00805661	0.784765625	2.0923096040000004	0.18310547	0.061035156	-0.24414062	-2.56723642	9.072656250000001	1.6269530760000002	-0.79345703	-0.7324219	0.18310547	2.9141601440000002	9.39326178	-1.2178222840000001	0.61035156	-0.48828125	-1.7089844	1549638147.422
-9.3489991	-1.9774658540000003	-4.267163040000001	0.61035156	-0.061035156	0.48828125	3.2838134000000005	-7.774682608000001	0.18303222840000002	-0.061035156	-0.18310547	2.0141602	4.047045926	9.902880399999999	-0.03828125	-1.5869141	-0.79345703	1.8920898	-9.1193116	0.88645018	2.213134784	0.30517578	-0.30517578	-0.30517578	-2.2813232820000002	9.57749002	1.5551757200000003	-0.36621094	-0.6713867	0.24414062	2.9177491	9.43034694	-1.0455566100000002	0.61035156	-0.7324219	-1.4648438	1549638147.462
-9.2042482	-1.6879638580000003	-4.094897464000001	0.48828125	0	0.5493164	3.3771241	-9.020019568	-0.00478515625	0	-0.36621094	1.953125	3.9860351440000006	9.8418705	-0.6747070288	-1.7089844	-1.0375977	1.3427734	-9.261669928000002	0.763232428	2.802905252	0.30517578	-0.4272461	-0.48828125	-2.136572284	9.942358720000001	1.8422851440000003	-0.061035156	-0.6713867	0.4272461	1.983447284	9.69951178	-1.3242920320000002	0.48828125	-1.8310547	-1.4038086	1549638147.503
-8.612085160000001	-1.579101538	-3.4704346040000003	1.0375977	0	0.4272461	3.591259784	-8.76879892	0.1399658246	-0.36621094	-0.24414062	1.5258789	4.24682608	9.14682608	-1.000097644	-1.2207031	-0.8544922	1.159668	-8.755639480000001	0.8182617212000002	2.75983876	0.48828125	-0.61035156	-0.5493164	-1.933203076	9.46743161	2.0193359620000004	-0.18310547	-0.7324219	0.24414062	1.7035155760000003	9.62055661	-1.642504892	0.4272461	-2.5634766	-1.6479492	1549638147.542
-8.247216754	-1.50493161	-3.2527099640000006	1.2207031	0.48828125	0.48828125	3.7407959260000005	-8.28430162	0.37802735600000004	-0.36621094	-0.24414062	1.5258789	4.49086911	8.610888580000001	-0.9115722840000001	-0.4272461	-0.48828125	1.0986328	-8.6001223	0.8122802520000001	3.140258786	0.79345703	-0.30517578	-0.5493164	-1.701123004	9.04155252	2.154516574	-0.18310547	-0.7324219	0.24414062	2.01096196	9.32746556	-1.812377896	0.36621094	-1.953125	-1.6479492	1549638147.582
-8.508007788	-1.506127896	-3.70131839	1.7089844	0.4272461	0.4272461	3.6785887600000002	-8.06538089	0.46416014400000005	-0.61035156	0.24414062	0.36621094	4.584179712	8.342919928	-0.6507812500000001	-0.24414062	-0.4272461	0.8544922	-8.354882788000001	0.764428714	3.0959961060000003	0.79345703	-0.61035156	-0.7324219	-1.476220746	8.859716754	2.045654254	-0.30517578	-1.0375977	0	2.282519568	9.19467752	-1.6090087860000002	0.30517578	-1.2817383	-1.4648438	1549638147.622
-8.991308606	-1.488183606	-3.9501464660000005	1.5869141	-0.30517578	0.36621094	3.5242675720000003	-8.10844748	0.48569336060000007	-0.6713867	0.6713867	0.24414062	4.716967752	8.12878444	-0.2978759784	-0.36621094	-0.7324219	0.61035156	-8.41828624	0.9582275360000001	3.410620108	1.0986328	-0.24414062	-0.7324219	-1.3805175720000002	8.76879892	1.814770468	0.061035156	-1.2817383	-0.18310547	1.9511474640000002	9.21860324	-1.544409146	0.061035156	-1.159668	-1.159668	1549638147.662
-9.00566394	-1.4427246400000002	-3.6510742800000004	1.8920898	-0.36621094	0.48828125	3.3687500000000004	-8.311816394000001	0.501245108	-0.6713867	0.6713867	0.24414062	5.079443390000001	8.06538089	-0.037084961060000005	-0.6713867	-1.3427734	0.36621094	-8.405126800000001	1.0958007788	3.52785643	1.4038086	-0.12207031	-0.79345703	-1.168774411	8.90996106	1.6891601440000001	0.36621094	-1.4038086	-0.18310547	2.2621826080000003	9.455468750000001	-1.331469748	-0.18310547	-1.3427734	-0.91552734	1549638147.702
-9.023608426000001	-1.25729982	-3.6558594240000004	2.4414062	0.061035156	0.5493164	3.39267572	-8.38239766	0.648388678	-1.0375977	1.7700195	0.48828125	5.70629892	8.109643570000001	0.16628417539999998	-0.91552734	-1.5869141	0.30517578	-8.3620607	1.2010742212	3.62714856	1.7700195	0.061035156	-0.8544922	-1.1580077880000001	9.1109375	1.69633786	0.48828125	-1.5869141	-0.061035156	2.4906739200000003	9.64328624	-0.668725589	-0.91552734	-0.8544922	-0.18310547	1549638147.742
-9.189892572	-1.128100589	-4.177441394000001	2.2583008	-0.7324219	0.61035156	3.4189941100000003	-8.69103984	0.7775878600000001	-1.159668	2.5024414	0.4272461	6.12619658	8.246020468000001	0.27873535340000005	-1.0375977	-1.5869141	0.12207031	-8.394360520000001	1.1257080072	3.7228514400000003	1.953125	-0.18310547	-0.7324219	-0.9390869110000001	9.523657248000001	1.7824707460000002	0.5493164	-1.953125	0.061035156	1.297973642	9.73898912	-1.2549072479999999	-1.2817383	-1.953125	-0.36621094	1549638147.782
-9.031982428000001	-1.0048827880000002	-4.196582068	2.0751953	-0.36621094	0.7324219	3.3292724640000007	-9.03317842	0.8266357428000001	-1.159668	2.5024414	0.4272461	6.389379892	8.375219748000001	0.3947753894	-0.91552734	-1.8310547	-0.12207031	-8.747265380000002	0.517993161	3.859228534	1.8920898	-0.24414062	-0.7324219	-0.31223143000000003	9.91484424	2.0839355040000003	0.61035156	-1.8920898	0	0.649584964	9.600219748	-1.965502896	-1.5869141	-1.7700195	-0.48828125	1549638147.822
-8.89321286	-0.84816893	-4.146337860000001	2.746582	0.36621094	1.0375977	3.124707068	-9.220996106000001	0.7728027160000001	-1.0375977	2.8686523	0.24414062	6.616674820000001	8.424267572	0.6316406250000001	-0.91552734	-1.8310547	-0.12207031	-8.87646466	0.20097655760000002	3.968090854	1.7089844	0.061035156	-0.79345703	-0.10766601440000001	10.10505342	2.16408696	0.48828125	-1.5869141	-0.12207031	0.8661132788	9.66003444	-2.6725097840000003	-1.4648438	-1.8920898	-1.0375977	1549638147.862
-9.242529254	-0.1256103534	-4.612890576	2.6855469	0.061035156	1.4648438	2.95363768	-9.463842752000001	0.5861816394	-0.7324219	2.5024414	-0.12207031	6.835595746000001	8.39555661	0.955834964	-1.0986328	-1.7700195	-0.36621094	-8.653955072	0.6747070288	3.85683606	1.5869141	-0.30517578	-0.61035156	-0.32658691100000004	10.01174272	1.7896484620000002	0.24414062	-1.7700195	0.061035156	1.564746106	9.92919928	-2.08513179	-1.5258789	-1.3427734	-0.9765625	1549638147.902
-9.847851440000001	0.60651857	-4.268359424000001	1.159668	-0.4272461	1.4038086	2.95363768	-9.463842752000001	0.5861816394	-0.4272461	1.8920898	-0.5493164	6.860717752000001	8.740087860000001	1.137670926	-1.4038086	-1.7700195	-0.48828125	-8.7448732	1.013256839	4.06379393	1.7089844	-1.0375977	-0.4272461	-0.419897464	10.21032698	1.580297824	-0.24414062	-2.4414062	0.18310547	2.1258057100000003	9.9961911	-1.622167932	-2.2583008	-1.7089844	-1.0375977	1549638147.942
-10.699609620000002	0.135180661	-3.660644568	-0.12207031	-0.79345703	0.7324219	3.063696286	-10.02490216	0.21533202880000002	-0.36621094	1.8310547	-0.6713867	6.63222644	9.25688498	1.0551269568000001	-1.4038086	-1.7700195	-0.48828125	-9.25927716	0.47014160340000005	4.262377896	1.8310547	-1.2207031	-0.36621094	-0.34931639400000003	10.5488768	2.136572284	0.12207031	-2.380371	0.24414062	2.777783246	10.088306200000002	-1.0108642572	-2.6855469	-1.159668	-1.0375977	1549638147.982
-10.451977340000001	-0.9031982428000002	-2.7909423920000003	-0.24414062	-0.61035156	0.24414062	3.12111821	-9.97705072	0.0681884784	-0.5493164	2.5024414	-0.4272461	6.43483876	9.508105432	0.839794928	-1.8310547	-2.9296875	-0.79345703	-9.8514402	-0.49526367800000004	4.7062010800000005	1.4648438	-1.2207031	-0.4272461	0.04306640576	10.851538040000001	3.01225589	0.48828125	-1.953125	0.061035156	3.152221646	10.20314946	0.21413574280000003	-2.6245117	-0.91552734	-0.12207031	1549638148.022
-10.314403960000002	-1.89611821	-1.9583251800000003	0.061035156	-1.2207031	-0.12207031	3.12111821	-9.97705072	0.0681884784	-0.4272461	3.0517578	-0.30517578	6.512597840000001	9.1193116	0.974975589	-1.2817383	-2.6855469	-0.79345703	-9.76171875	-0.9020019568000001	4.277929712	1.0986328	0	-0.36621094	0.269165036	10.44240764	3.4058349640000003	0.30517578	-1.2817383	-0.18310547	3.01225589	10.54528804	1.222607428	-2.8686523	-0.7324219	1.159668	1549638148.062
-9.60859375	-2.2107422120000004	-0.663940396	-0.24414062	-1.953125	-0.18310547	2.8220459260000004	-8.911157248	-1.0108642572	0.4272461	1.3427734	-1.3427734	6.680077880000001	8.740087860000001	1.3864990020000003	-1.2817383	-2.6855469	-0.79345703	-9.506909440000001	-0.915161142	4.15471196	0.9765625	0.48828125	-0.24414062	0.050244139400000006	9.861010880000002	3.568530252	-0.061035156	-0.7324219	-0.4272461	2.0923096040000004	10.19597194	1.526464856	-2.8076172	-1.0375977	2.319336	1549638148.102
-8.64558107	-2.01096196	0.5084228534	0.7324219	0.12207031	-0.12207031	2.605517572	-8.618066394000001	-1.7693115020000003	0.36621094	0.9765625	-1.7700195	6.518579074000001	8.939868210000002	1.697534146	-0.48828125	-0.36621094	-0.7324219	-9.00327176	-1.4056396760000003	3.3412353240000003	0.7324219	0.061035156	-0.6713867	-0.571826178	9.863403060000001	3.890332068	-0.18310547	-0.061035156	-0.24414062	0.5227783246000001	8.903979532000001	1.3446288940000002	-1.6479492	-2.1972656	3.1738281	1549638148.142
-9.97585414	-1.8697998200000001	-0.8744873200000001	1.5869141	1.2207031	-0.7324219	2.3614746400000004	-8.644384980000002	-2.3435302520000003	0.36621094	0.9765625	-1.7700195	6.31401358	9.463842752000001	1.8662109620000003	-0.30517578	-0.36621094	-0.61035156	-9.414794928000001	-1.8434814300000002	3.440527356	0.24414062	0.12207031	-0.6713867	-1.1017822480000001	10.1325679	4.047045926	-0.18310547	-0.061035156	-0.12207031	-0.5778076080000001	9.754540740000001	1.6664307100000002	-0.9765625	-2.1362305	2.6855469	1549638148.182
-10.236645860000001	-1.870996106	-1.851855432	-0.12207031	-1.0986328	-0.8544922	1.9930175720000003	-8.924316394	-2.8447753600000003	0.30517578	1.159668	-1.2207031	6.304443390000001	9.49255342	2.112646466	-0.30517578	-0.36621094	-0.61035156	-9.475805710000001	-1.56953125	3.776684604	0.24414062	0.6713867	-0.5493164	-1.256103534	9.95192842	4.12839357	-0.18310547	0	-0.24414062	-0.46774902160000004	10.702001800000001	1.4247802520000001	0	-2.8076172	1.7089844	1549638148.222
-8.955419928000001	-1.8697998200000001	-0.36606445680000005	0.36621094	0.061035156	-0.48828125	1.9930175720000003	-8.924316394	-2.8447753600000003	0.30517578	1.159668	-1.2207031	5.969482428000001	8.728125	2.2753417540000003	0	0.24414062	0.36621094	-9.00686052	-1.50732428	3.3843016200000005	0.30517578	0.7324219	-0.6713867	-1.318310504	9.058300720000002	3.958520468	-0.24414062	0.24414062	-0.36621094	1.1675781250000001	9.472216754	1.7250488220000002	1.4648438	0.18310547	1.7700195	1549638148.262
-8.826220746	-1.56953125	-0.4868896466	0.5493164	0.7324219	-0.48828125	1.756152356	-8.01274411	-3.00986322	0	0.61035156	-0.79345703	5.389282248	8.165869110000001	2.18203125	-0.061035156	0.36621094	0.48828125	-8.738891574	-1.2285888580000002	3.0313964660000003	0.4272461	0.91552734	-0.48828125	-1.199877896	8.408715560000001	3.4728271760000005	-0.24414062	0.24414062	-0.36621094	0.98334964	9.46503894	1.9140625000000002	1.953125	1.7700195	1.4038086	1549638148.302
-9.412402160000001	-1.362573282	-1.2154297120000002	0.48828125	0.7324219	-0.48828125	1.8805663940000001	-8.162280252	-2.6665283540000004	-0.91552734	0.61035156	-0.061035156	4.9765625	8.31660144	1.74299321	-0.061035156	0.36621094	0.48828125	-8.91235324	-1.27763678	2.95961911	0.4272461	0.8544922	-0.36621094	-1.111352536	8.68864766	3.5242675720000003	-0.061035156	0.18310547	-0.18310547	0.42587889400000006	9.331054712	1.39606929	1.8920898	0.5493164	0.79345703	1549638148.342
-9.918433	-1.240551718	-1.51928714	0.12207031	0	-0.36621094	1.9738769960000002	-8.69103984	-2.344726538	-0.8544922	0.6713867	0.4272461	4.921533246000001	8.5666259	1.2895996400000003	0.061035156	0.24414062	-0.061035156	-8.86928714	-1.733422824	2.8734864200000003	0.18310547	0.9765625	-0.24414062	-1.08383786	9.264062500000001	3.721655252	0.12207031	0.6713867	-0.061035156	1.5587646760000002	9.284399460000001	1.5336425720000002	1.8310547	0.5493164	0.12207031	1549638148.382
-9.790429712	-1.1639892572000001	-1.349414038	-0.24414062	0.18310547	-0.12207031	2.12341304	-8.8979982	-1.9571288940000002	-0.8544922	0.6713867	0.4272461	5.152417032000001	8.5833741	1.1807373200000002	0.061035156	0.24414062	-0.061035156	-8.78554712	-1.7800780760000001	2.652172824	-0.18310547	0.48828125	-0.18310547	-1.2417480040000002	9.314306610000001	3.6534667540000005	0.12207031	0.9765625	0	2.4751221040000004	9.55117212	2.031298822	1.5258789	1.159668	0.18310547	1549638148.422
-9.7318116	-0.976171875	-1.3063476440000001	-0.36621094	0.12207031	0.061035156	2.331567392	-9.132470746000001	-1.6078125	-0.8544922	0.24414062	0.61035156	5.385693390000001	8.75922824	1.32788089	0.48828125	0.48828125	-0.18310547	-8.7963134	-1.532446286	2.8268310700000003	-0.30517578	0.30517578	-0.12207031	-1.431957968	9.405224640000002	3.4321533540000004	0.12207031	0.91552734	0.18310547	1.50732428	9.693530252	1.6353271760000003	0.7324219	1.2817383	-0.18310547	1549638148.462
-9.612182608000001	-1.0551269568000001	-1.39606929	-0.48828125	0.30517578	0	2.5540771760000003	-9.297558606	-1.214233426	-0.79345703	0.061035156	0.4272461	5.5806884000000005	9.016430710000002	1.5456054320000001	0.7324219	0.9765625	-0.24414062	-8.6515625	-1.350610324	2.75625	-0.48828125	-0.30517578	-0.12207031	-1.494165036	9.559545926	3.3292724640000007	0.12207031	0.79345703	0.30517578	2.076757788	9.24013678	1.015649411	0.5493164	-1.3427734	-0.7324219	1549638148.502
-10.010547120000002	-1.6365234620000002	-1.911669928	-0.48828125	0.12207031	-0.18310547	2.668920926	-9.2724366	-0.8840576080000001	-0.79345703	0.061035156	0.4272461	5.632128894	9.222192392	1.7023192900000002	0.7324219	0.9765625	-0.24414062	-9.04633786	-1.37214357	2.996704074	-0.6713867	-0.61035156	-0.061035156	-1.3864990020000003	9.734204074	3.343627896	0.12207031	0.79345703	0.30517578	1.7286376800000003	9.478198380000002	1.28361821	0.7324219	-0.79345703	-1.0375977	1549638148.542
-9.671997300000001	-1.9571288940000002	-1.98464357	-0.30517578	0	-0.12207031	2.6019287140000005	-9.34541034	-0.7129882787999999	-0.5493164	-0.30517578	0.24414062	5.74816893	9.319091754	1.83151857	0.6713867	0.7324219	-0.061035156	-9.2808107	-1.1101562500000002	3.3460204680000003	-0.6713867	0.12207031	0	-0.9343017572	9.97465854	3.2646728240000003	0.12207031	0.61035156	0.18310547	2.086328076	10.193578780000001	0.8445800720000001	0.30517578	-0.4272461	-1.2207031	1549638148.582
-9.268847840000001	-1.745385782	-1.8506591460000001	-0.30517578	0.30517578	0.061035156	2.5875733800000003	-9.098974640000002	-0.531152356	-0.4272461	-0.6713867	0.36621094	5.78166484	9.103759980000001	1.8231445680000002	0.7324219	1.4038086	-0.18310547	-9.057104532	-0.778784146	3.192895468	-0.61035156	-0.12207031	-0.061035156	-0.86850589	9.80478534	3.0804442900000004	-0.12207031	0.91552734	0.18310547	1.8219482820000001	9.9794429	0.5526855432	0.12207031	-0.36621094	-1.0986328	1549638148.622
-9.15878894	-1.4331542540000002	-2.13178714	0	0.61035156	0.061035156	2.7251464660000004	-8.78076178	-0.3804199280000001	-0.4272461	-0.6713867	0.36621094	5.5519773400000005	8.93029802	1.723852536	0.7324219	1.4038086	-0.18310547	-8.884838760000001	-0.6077148560000001	3.027807608	-0.48828125	-0.18310547	-0.061035156	-1.025219748	9.52006839	2.828027356	-0.4272461	0.9765625	0.30517578	1.95234375	9.648071580000002	0.023925780760000005	0.36621094	-1.2817383	-1.0375977	1549638148.662
-9.46145018	-1.33984375	-2.70361322	0.061035156	0.48828125	0	2.8328125	-8.80947284	-0.34572753600000006	-0.30517578	-0.5493164	0.61035156	5.195483426000001	8.990112320000001	1.5384277160000002	0.7324219	1.7089844	-0.24414062	-8.963793930000001	-0.593359375	3.1366699280000003	-0.4272461	-0.30517578	0	-1.138867212	9.43034694	2.65576178	-0.36621094	0.79345703	0.30517578	2.6533691100000003	9.555957068	-0.663940396	0.5493164	-1.0375977	-0.91552734	1549638148.701
-9.57150908	-1.3613769960000002	-2.9739746400000002	-0.36621094	0.18310547	0	2.93808606	-9.030786240000001	-0.41870117800000006	-0.12207031	-0.4272461	0.8544922	4.93588858	9.03317842	1.3051513580000003	0.12207031	0.5493164	-0.36621094	-8.990112320000001	-0.5060302716	3.3412353240000003	-0.4272461	-0.18310547	0.061035156	-1.178344748	9.482983426	2.5564697480000005	-0.18310547	0.48828125	0.36621094	2.7885498200000005	9.80239218	-0.4330566394	0.5493164	0	-0.8544922	1549638148.742
-9.29636232	-1.4869873200000001	-2.874682608	-0.5493164	0.24414062	-0.12207031	2.93808606	-9.030786240000001	-0.41870117800000006	0.061035156	-0.5493164	0.9765625	4.744482428	8.924316394	1.015649411	0.12207031	0.5493164	-0.36621094	-8.921923920000001	-0.3529052716	3.42736821	-0.30517578	-0.36621094	0.12207031	-0.9570312500000001	9.41120607	2.5217773560000003	-0.061035156	0.30517578	0.30517578	2.3531005400000002	9.71745607	-0.17585449280000004	0.5493164	0	-0.6713867	1549638148.781
-9.319091754	-1.57551268	-2.767016574	-0.12207031	0.30517578	-0.061035156	3.2467285340000003	-9.081030252000001	-0.5778076080000001	0.061035156	-0.61035156	0.91552734	4.639208966000001	8.84296875	0.7369140380000001	0	0	-0.48828125	-8.9745607	-0.29667969240000003	3.5781005400000003	-0.24414062	-0.18310547	0.18310547	-0.6543701080000001	9.366943390000001	2.55288089	0.061035156	0.24414062	0.18310547	2.3052490020000005	9.69472644	-0.14714355040000002	0.4272461	-0.12207031	-0.36621094	1549638148.821
-9.455468750000001	-1.435546924	-2.8627197480000004	-0.12207031	0.12207031	0	3.262280252	-8.988915740000001	-0.648388678	0	-0.61035156	0.61035156	4.5518798920000005	8.875268570000001	0.516796875	0.12207031	-0.18310547	-1.0986328	-9.00566394	-0.211743161	3.6690185700000004	-0.12207031	-0.12207031	0.18310547	-0.440234375	9.418384080000001	2.5744139400000003	0.18310547	0.30517578	0.061035156	2.24663089	9.80478534	-0.22011719240000002	-0.061035156	0	-0.18310547	1549638148.862
-9.43513179	-1.314721646	-2.8914307100000003	-0.24414062	0.12207031	-0.061035156	3.262280252	-8.988915740000001	-0.648388678	-0.061035156	-0.4272461	0.18310547	4.64399411	9.1109375	0.3935791034	0.12207031	-0.18310547	-1.0986328	-8.9661866	-0.25480957460000003	3.649877896	-0.12207031	0.061035156	0.18310547	-0.4689453076	9.60859375	2.56723642	0.30517578	0.48828125	0	1.924829074	9.725830072	-0.36606445680000005	0.12207031	0.12207031	-0.061035156	1549638148.901
-9.46743161	-1.2895996400000003	-2.96560054	-0.12207031	0.24414062	-0.12207031	2.9644042540000006	-8.91354982	-0.7512695288	0	-0.18310547	0	4.841381790000001	9.35378444	0.42587889400000006	0.24414062	-0.12207031	-1.4038086	-8.96259784	-0.2918945288	3.6738037140000004	-0.061035156	0.061035156	0.18310547	-0.6615478240000001	9.789233426000001	2.548095746	0.36621094	0.36621094	-0.061035156	1.7944336060000001	9.73659694	-0.6005371106	0.061035156	0.061035156	-0.12207031	1549638148.941
-9.45307608	-1.3302734620000003	-2.9237304320000006	-0.18310547	0.12207031	-0.061035156	2.8758788940000004	-8.82263179	-0.7716064300000001	0.12207031	-0.061035156	-0.061035156	4.958618210000001	9.491357428	0.5778076080000001	0.5493164	0.061035156	-1.5258789	-8.902783246	-0.2452392572	3.6702148560000003	-0.12207031	0	0.18310547	-0.7728027160000001	9.785644568	2.5074219240000004	0.4272461	0.24414062	-0.12207031	1.733422824	9.79401857	-0.617285144	0.061035156	-0.061035156	-0.12207031	1549638148.981
-9.36933606	-1.3230957460000001	-2.866308606	-0.061035156	0.24414062	0	2.81486821	-8.766406250000001	-0.846972644	0.12207031	-0.061035156	-0.061035156	5.06867662	9.57150908	0.762036142	0.5493164	0.061035156	-1.5258789	-8.8896241	-0.154321286	3.6534667540000005	-0.061035156	0.061035156	0.12207031	-0.840991214	9.77607428	2.39138179	0.4272461	0.24414062	-0.12207031	1.818359424	9.718652160000001	-0.5622558606000001	0.12207031	0	-0.061035156	1549638149.021
-9.433935700000001	-1.2106445288	-2.9500489200000004	0	0.18310547	0	2.818457068	-8.70180661	-0.8816650360000001	0	-0.061035156	-0.18310547	5.109350539999999	9.58586412	0.885253894	0.61035156	-0.24414062	-1.3427734	-8.83220198	-0.0657958966	3.5960449280000004	0	0	0.061035156	-0.7979248200000001	9.78444838	2.306445288	0.36621094	-0.12207031	-0.24414062	1.9583251800000003	9.69472644	-0.48569336060000007	0	0.061035156	0	1549638149.061
-9.45427266	-1.2441405760000002	-3.0397704680000004	-0.12207031	0	0	2.76821286	-8.662329074	-0.8649169928000001	0	-0.061035156	-0.18310547	5.109350539999999	9.632519568000001	0.985742212	0.4272461	-0.061035156	-0.6713867	-8.83100589	-0.0861328125	3.5984375	0.061035156	-0.061035156	0	-0.7105957068000001	9.8179438	2.2980712860000003	0.30517578	-0.18310547	-0.24414062	1.776489218	9.70429712	-0.531152356	-0.061035156	0	0	1549638149.101
-9.383691394000001	-1.3482177520000003	-3.0230224640000003	0.061035156	0	0.061035156	2.6581542540000003	-8.7448732	-0.8541503600000001	-0.18310547	0.12207031	-0.18310547	5.0698732	9.709082068	1.0993896760000001	0.4272461	-0.061035156	-0.6713867	-8.866894568000001	-0.16508788940000002	3.6283447480000004	0.12207031	0	-0.061035156	-0.63881839	9.918433	2.313623004	0.30517578	-0.18310547	-0.24414062	1.8279297120000002	9.69233426	-0.57421875	0	0	0	1549638149.141
-9.38608426	-1.2309814300000002	-3.03857428	0.12207031	-0.061035156	0.061035156	2.62705072	-8.795117212000001	-0.838598642	-0.18310547	0	-0.24414062	5.050732428000001	9.69592302	1.2082519568	0.30517578	-0.18310547	-0.4272461	-8.880053420000001	-0.2045654254	3.6690185700000004	0.061035156	0	-0.061035156	-0.5813964856000001	9.89570288	2.313623004	0.12207031	-0.24414062	-0.18310547	1.85544429	9.718652160000001	-0.5096191394	0	0	0.12207031	1549638149.181
-9.39086911	-1.119726538	-3.063696286	0.12207031	0	0	2.6641358800000003	-8.819042932	-0.7967285340000001	-0.18310547	0	-0.24414062	4.95263678	9.630126800000001	1.1879150360000001	-0.061035156	-0.24414062	-0.061035156	-8.882446580000002	-0.21652832460000004	3.6785887600000002	0.061035156	0	-0.12207031	-0.5670410144	9.80717752	2.3160155760000003	0	-0.30517578	-0.12207031	1.7896484620000002	9.72702626	-0.6232665740000001	-0.061035156	-0.061035156	0.12207031	1549638149.221
-9.405224640000002	-1.1269042932	-3.1199219240000007	0.12207031	0	0	2.6844726440000004	-8.88842752	-0.7225586060000001	-0.18310547	0	-0.24414062	4.838989120000001	9.590649460000002	1.0826415740000002	-0.061035156	-0.24414062	-0.061035156	-8.878857428000002	-0.2033691394	3.68098143	0.12207031	0	-0.12207031	-0.5108154254	9.797607428000001	2.3255859620000003	-0.061035156	-0.30517578	-0.061035156	1.7824707460000002	9.734204074	-0.6376221040000001	-0.061035156	-0.18310547	0.061035156	1549638149.261
