# Supplementary material for: A deep learning approach for lower back-pain risk prediction during manual lifting
Source: PLoS One. 2021 Feb 19;16(2):e0247162. doi: 10.1371/journal.pone.0247162 (PMC7894914; doi:10.1371/journal.pone.0247162)
Supplement: S1 Data — (ZIP) [file pone.0247162.s001.zip › source-used/Subject_02_P2_Zone06_T3.csv]

Side_A_x	Side_A_y	Side_A_z	Side_G_x	Side_G_y	Side_G_z	LtWt_A_x	LtWt_A_y	LtWt_A_z	LtWt_G_x	LtWt_G_y	LtWt_G_z	RtWt_A_x	RtWt_A_y	RtWt_A_z	RtWt_G_x	RtWt_G_y	RtWt_G_z	Back_A_x	Back_A_y	Back_A_z	Back_G_x	Back_G_y	Back_G_z	UArm_A_x	UArm_A_y	UArm_A_z	UArm_G_x	UArm_G_y	UArm_G_z	Thig_A_x	Thig_A_y	Thig_A_z	Thig_G_x	Thig_G_y	Thig_G_z	Time_stp
-9.394457968000001	-0.5550781250000001	-3.16298822	0	0	0	3.0708741	-8.737695288000001	-0.5120117212	0	0	-0.061035156	3.966894568	9.63491214	0.2930908246	-0.061035156	-0.061035156	0	-8.917138580000001	-0.6041259784	3.5087158540000005	0	-0.12207031	0	-0.3014648462	9.645678420000001	2.6497802520000002	-0.061035156	-0.061035156	0	2.3028564300000003	9.62653804	0.6208740020000001	0	0	-0.061035156	1549639777.167
-9.395654254	-0.5526855432	-3.1689697480000003	0	0	0	3.034985324	-8.742480432	-0.515600589	0	0	-0.061035156	3.935791034	9.62893071	0.29667969240000003	0	-0.061035156	0	-8.920727340000001	-0.6089111420000001	3.5194824280000003	0	-0.061035156	0	-0.25839844240000004	9.630126800000001	2.654565396	0	-0.061035156	0	2.31481929	9.636108426000002	0.6208740020000001	0	-0.061035156	-0.061035156	1549639777.207
-9.41599092	-0.5502929712000001	-3.161792032	0	0	0	3.0158447480000006	-8.76042482	-0.5084228534	-0.061035156	0	-0.061035156	3.9477538940000003	9.63969748	0.31342773560000003	0	0	-0.061035156	-8.915942392	-0.6053222644	3.52785643	0	-0.061035156	0	-0.2607910144	9.637304712	2.6713134000000003	0	-0.061035156	0	2.2837158540000004	9.631323380000001	0.6208740020000001	-0.061035156	-0.061035156	-0.061035156	1549639777.247
-9.42915036	-0.5550781250000001	-3.1940917540000004	0	0	0	3.01225589	-8.761621106	-0.48090820680000007	-0.061035156	0	-0.061035156	3.964501996	9.69113768	0.3732421924	0.061035156	-0.061035156	-0.061035156	-8.911157248	-0.6005371106	3.53981929	0	-0.061035156	0	-0.2811279254	9.67080072	2.654565396	0	-0.061035156	0	2.237060504	9.649267572	0.619677716	-0.061035156	-0.061035156	-0.061035156	1549639777.287
-9.4004393	-0.5467041034000001	-3.19768071	0	-0.061035156	0	2.9931152160000005	-8.76401358	-0.4342529254	0	-0.061035156	0	4.000390576	9.71147464	0.42229003600000004	0	-0.061035156	-0.061035156	-8.91953125	-0.5981445288	3.5745117800000004	0	-0.061035156	0	-0.26677246400000004	9.67558606	2.654565396	0	-0.061035156	-0.061035156	2.2849121400000003	9.64328624	0.6531738220000001	0	-0.061035156	0	1549639777.326
-9.399243210000002	-0.5479003894	-3.18332518	0	0	0	3.0230224640000003	-8.769995108000002	-0.417504892	0	-0.061035156	0	4.023120108	9.6983152	0.454589856	0	-0.061035156	-0.061035156	-8.911157248	-0.5849853534	3.5386230040000006	0	-0.061035156	0	-0.248828125	9.67080072	2.6605469240000006	0	-0.061035156	-0.061035156	2.263378894	9.649267572	0.617285144	0	-0.061035156	0	1549639777.366
-9.42197284	-0.5502929712000001	-3.228784146	0	-0.061035156	0	3.0325927520000002	-8.728125	-0.42587889400000006	0	0	0	4.003979532000001	9.70310054	0.458178714	-0.061035156	-0.061035156	-0.061035156	-8.914746106	-0.576611322	3.5625489200000002	0	-0.061035156	0	-0.23686523560000003	9.671997300000001	2.636621106	0	-0.061035156	-0.061035156	2.2609863220000004	9.657641574000001	0.594555661	0	0	-0.061035156	1549639777.406
-9.414794928000001	-0.54191893	-3.198876996	0	-0.061035156	0	3.045751996	-8.72333966	-0.45937500000000003	0	-0.061035156	0	4.00517572	9.701904254	0.4067382788	-0.061035156	-0.12207031	-0.061035156	-8.91953125	-0.5861816394	3.5577635800000005	0	-0.061035156	0	-0.24763183900000002	9.69592302	2.656957968	0	-0.061035156	-0.061035156	2.2645751800000005	9.646875000000001	0.5849853534	0	-0.061035156	-0.061035156	1549639777.446
-9.405224640000002	-0.5490966754000001	-3.188110324	0	0	0	3.0613037140000006	-8.737695288000001	-0.5036376800000001	0	-0.061035156	0	4.035082968	9.69113768	0.34931639400000003	-0.061035156	-0.061035156	-0.061035156	-8.901586960000001	-0.57421875	3.58049321	0	0	0	-0.2524169928	9.697119110000001	2.64379892	0	-0.061035156	-0.061035156	2.25261232	9.648071580000002	0.6053222644	0	0	-0.061035156	1549639777.486
-9.407617212	-0.5371337860000001	-3.198876996	0	-0.061035156	-0.061035156	3.069677716	-8.725732428	-0.540722644	-0.061035156	-0.061035156	0	4.01713858	9.668408246	0.31701660340000004	0	-0.061035156	-0.061035156	-8.895605432000002	-0.553881839	3.584082068	0	-0.061035156	0	-0.24643554320000002	9.688745108	2.628247104	0	-0.061035156	-0.061035156	2.2813232820000002	9.63969748	0.613696286	0	0	-0.061035156	1549639777.526
-9.40163588	-0.5144042932	-3.170166034	-0.061035156	0	-0.061035156	3.0732665740000003	-8.70778804	-0.5431152356000001	-0.061035156	-0.061035156	0	4.013549820000001	9.650463760000001	0.30744628600000007	0	-0.061035156	-0.061035156	-8.8896241	-0.5526855432	3.5792969240000003	0	0	0	-0.2524169928	9.6636232	2.600732428	0	-0.061035156	-0.061035156	2.300463858	9.644482428000002	0.6208740020000001	0	-0.061035156	-0.061035156	1549639777.566
-9.426757788000002	-0.516796875	-3.1940917540000004	-0.061035156	0	-0.061035156	3.0900146760000005	-8.714965560000001	-0.48569336060000007	-0.061035156	-0.061035156	0	3.96569838	9.649267572	0.27873535340000005	0	-0.061035156	-0.061035156	-8.8979982	-0.534741214	3.5924560700000003	-0.061035156	-0.061035156	0	-0.2392578076	9.669604532000001	2.605517572	0	-0.061035156	-0.061035156	2.31481929	9.636108426000002	0.57421875	0	-0.061035156	-0.061035156	1549639777.606
-9.43034694	-0.57421875	-3.208447284	0	-0.061035156	-0.061035156	3.0864257200000003	-8.720947480000001	-0.440234375	-0.061035156	-0.061035156	0	3.9956054320000005	9.67917482	0.30505371400000003	0.061035156	-0.061035156	-0.061035156	-8.906372300000001	-0.5586669928	3.6283447480000004	0	0.061035156	0	-0.19738769960000002	9.71027806	2.6354248200000003	0	0	-0.061035156	2.277734424	9.646875000000001	0.6280517572	-0.061035156	0	-0.061035156	1549639777.646
-9.38847644	-0.54191893	-3.1653808900000002	-0.061035156	-0.061035156	0	3.104370108	-8.730517572	-0.4067382788	-0.061035156	0	0	4.027905252	9.69233426	0.36606445680000005	0.061035156	0	-0.12207031	-8.89919429	-0.5598632788000001	3.58647464	-0.061035156	0	0	-0.24045410340000004	9.705493210000002	2.60671376	0	0.061035156	-0.061035156	2.2657714660000003	9.661230432000002	0.6208740020000001	0	0	-0.061035156	1549639777.686
-9.413598740000001	-0.534741214	-3.1964844240000003	0	0	0	3.0876221040000003	-8.753247300000002	-0.40075683900000003	-0.061035156	-0.061035156	0	4.041064496	9.701904254	0.40314941100000007	0	-0.061035156	-0.061035156	-8.87766124	-0.5215820288	3.544604532	-0.061035156	0	0	-0.3026611322	9.680371106	2.5815917540000006	0	0	-0.061035156	2.2657714660000003	9.649267572	0.569433606	0	0	-0.061035156	1549639777.726
-9.42077626	-0.5634521466	-3.19768071	0	-0.061035156	0	3.0732665740000003	-8.755639480000001	-0.417504892	-0.061035156	-0.061035156	-0.061035156	4.075756790000001	9.7485598	0.3959716754	0	-0.061035156	-0.061035156	-8.87766124	-0.5215820288	3.544604532	-0.061035156	0	0	-0.3373535144	9.712670926000001	2.5803954680000003	0	-0.061035156	-0.061035156	2.306445288	9.631323380000001	0.592163089	0	0	-0.061035156	1549639777.766
-9.402832068	-0.5802001800000001	-3.178540036	0	-0.061035156	0	3.0565185700000006	-8.750854532	-0.4450195288	-0.061035156	0	0	4.03986821	9.74257788	0.38879393000000007	0	-0.061035156	0	-8.87766124	-0.5215820288	3.544604532	-0.061035156	0	0	-0.30385742800000004	9.724634080000001	2.57082518	0	-0.061035156	-0.061035156	2.296875	9.645678420000001	0.5754150360000001	0	0	-0.061035156	1549639777.807
-9.383691394000001	-0.5813964856000001	-3.161792032	0.061035156	0	0	3.03857428	-8.747265380000002	-0.45100097840000003	-0.061035156	0	0	3.9968016200000003	9.712670926000001	0.37443847840000005	-0.061035156	-0.061035156	-0.061035156	-8.906372300000001	-0.5443115216000001	3.584082068	0	0	-0.061035156	-0.250024411	9.697119110000001	2.5791992800000005	-0.061035156	-0.061035156	-0.061035156	2.271752896	9.636108426000002	0.5885742212	0	-0.061035156	-0.061035156	1549639777.846
-9.414794928000001	-0.573022464	-3.185717752	0	-0.061035156	0	3.069677716	-8.741284440000001	-0.4474121106000001	-0.061035156	0	0	3.9716797120000003	9.681567392	0.34453125	-0.061035156	0	-0.061035156	-8.90876448	-0.5443115216000001	3.5625489200000002	0	0	-0.061035156	-0.25839844240000004	9.68515625	2.5851807100000004	-0.061035156	0	-0.061035156	2.2645751800000005	9.66003444	0.576611322	0	-0.061035156	-0.061035156	1549639777.886
-9.412402160000001	-0.5670410144	-3.1797364200000002	0.061035156	0	0	3.0995849640000004	-8.7364991	-0.47851562500000006	-0.061035156	0	0	3.968090854	9.688745108	0.30744628600000007	-0.061035156	0	-0.061035156	-8.884838760000001	-0.5371337860000001	3.53981929	0	0	-0.061035156	-0.32539062500000004	9.69113768	2.578002896	-0.061035156	-0.061035156	-0.061035156	2.25859375	9.66481929	0.5335449280000001	-0.061035156	-0.061035156	-0.061035156	1549639777.926
-9.41120607	-0.5323486420000001	-3.172558606	0	-0.061035156	0	3.0864257200000003	-8.742480432	-0.49167482	-0.061035156	0	0	3.96928714	9.682763580000001	0.27873535340000005	-0.061035156	-0.061035156	-0.061035156	-8.88723143	-0.540722644	3.54580072	0	0	-0.061035156	-0.34812010800000004	9.667211960000001	2.55527356	-0.061035156	-0.061035156	0	2.287304712	9.649267572	0.57421875	-0.061035156	-0.061035156	-0.061035156	1549639777.966
-9.3920652	-0.5371337860000001	-3.15461412	0	0	0	3.0864257200000003	-8.749658246000001	-0.48569336060000007	-0.061035156	0	0	3.9453614200000002	9.671997300000001	0.2775390576	-0.061035156	-0.12207031	0	-8.895605432000002	-0.538330072	3.5326415740000003	0	0	-0.061035156	-0.35649413939999997	9.65883786	2.55048822	0	-0.061035156	-0.061035156	2.277734424	9.62773462	0.5754150360000001	0	-0.061035156	-0.061035156	1549639778.006
-9.419580072	-0.5586669928	-3.1952880400000003	0	0	0	3.0876221040000003	-8.749658246000001	-0.47971191100000005	-0.061035156	0	-0.061035156	3.9609130400000003	9.69113768	0.27993163940000004	0	-0.12207031	-0.061035156	-8.895605432000002	-0.5467041034000001	3.5422119600000004	0	0	-0.061035156	-0.30625	9.693530252	2.5720214660000003	0	-0.061035156	-0.061035156	2.277734424	9.651660340000001	0.5191894568000001	-0.061035156	0	-0.061035156	1549639778.046
-9.419580072	-0.570629892	-3.180932608	0	-0.061035156	0	3.0708741	-8.75444339	-0.4689453076	-0.061035156	0	-0.061035156	3.9525389400000006	9.689941394000002	0.3014648462	0	-0.061035156	-0.061035156	-8.900390380000001	-0.5490966754000001	3.5565673920000003	0	0	-0.061035156	-0.26677246400000004	9.70429712	2.604321286	0	-0.061035156	-0.061035156	2.2669677520000002	9.636108426000002	0.5586669928	-0.061035156	0	-0.061035156	1549639778.086
-9.387280252000002	-0.5754150360000001	-3.1665771760000005	0	0.061035156	0	3.0409667540000003	-8.762817392	-0.47851562500000006	-0.061035156	0	-0.061035156	3.96928714	9.69233426	0.35649413939999997	0	-0.061035156	-0.061035156	-8.90996106	-0.5646484424	3.5565673920000003	0	0	-0.061035156	-0.288305661	9.67558606	2.56723642	0	-0.061035156	-0.061035156	2.251416034	9.650463760000001	0.5969482428	0	0	-0.061035156	1549639778.127
-9.413598740000001	-0.5873779254	-3.202465854	0	0	0	3.0337889400000004	-8.76760234	-0.462963858	-0.061035156	0	-0.061035156	3.9932128600000003	9.700707968000001	0.37204589660000004	-0.061035156	-0.061035156	-0.061035156	-8.918335160000002	-0.5550781250000001	3.58288588	0	0	-0.061035156	-0.3002685504	9.681567392	2.56245108	0	-0.061035156	-0.061035156	2.211938498	9.66242662	0.5598632788000001	-0.061035156	0	-0.061035156	1549639778.166
-9.41120607	-0.594555661	-3.185717752	0	0	0	3.02421875	-8.774780252000001	-0.492871106	0	0	-0.061035156	3.9968016200000003	9.712670926000001	0.34094239200000004	-0.061035156	-0.061035156	-0.061035156	-8.917138580000001	-0.5443115216000001	3.568530252	0	0	-0.061035156	-0.2823242212	9.6983152	2.5744139400000003	0	-0.061035156	-0.061035156	2.239453076	9.644482428000002	0.5813964856000001	-0.061035156	-0.061035156	-0.061035156	1549639778.206
-9.399243210000002	-0.5550781250000001	-3.16298822	0	0.061035156	0	2.9775634	-8.755639480000001	-0.5120117212	-0.061035156	0	-0.061035156	4.0147461060000005	9.71027806	0.3229980432	-0.061035156	-0.061035156	-0.061035156	-8.91953125	-0.5610595746000001	3.5589599640000005	0	0	0	-0.2835205072	9.71027806	2.59116214	0	-0.061035156	-0.061035156	2.2573974640000003	9.646875000000001	0.6089111420000001	-0.061035156	-0.061035156	-0.061035156	1549639778.246
-9.412402160000001	-0.5598632788000001	-3.1905028960000004	0	0	0	2.96560054	-8.76042482	-0.5096191394	-0.061035156	0	0	4.023120108	9.719848740000002	0.33017577880000004	0	-0.061035156	-0.061035156	-8.915942392	-0.5622558606000001	3.5577635800000005	0	0.061035156	-0.061035156	-0.2930908246	9.71625998	2.57680661	0	-0.061035156	-0.061035156	2.256201178	9.651660340000001	0.576611322	-0.061035156	-0.061035156	-0.061035156	1549639778.286
-9.406420926000001	-0.56823732	-3.1916992800000004	0	0	0	2.9667969240000005	-8.76879892	-0.5096191394	-0.061035156	0	0	4.003979532000001	9.7150634	0.33017577880000004	0	-0.061035156	-0.061035156	-8.906372300000001	-0.5574707068000001	3.5565673920000003	0	0	-0.061035156	-0.31342773560000003	9.7066893	2.56723642	-0.061035156	-0.061035156	-0.061035156	2.263378894	9.645678420000001	0.571826178	-0.061035156	-0.061035156	-0.061035156	1549639778.326
-9.39086911	-0.5790038940000001	-3.185717752	0	0	0	2.9955077880000003	-8.76760234	-0.5072265576	-0.061035156	0	0	3.99919429	9.68515625	0.32778320680000006	0	-0.061035156	-0.061035156	-8.918335160000002	-0.570629892	3.5577635800000005	0	0.061035156	-0.061035156	-0.2811279254	9.686352340000001	2.5839844240000005	0	-0.061035156	-0.061035156	2.27893071	9.645678420000001	0.6244628600000001	-0.061035156	-0.061035156	-0.061035156	1549639778.366
-9.404028060000002	-0.576611322	-3.202465854	0	0	0	3.0337889400000004	-8.76521016	-0.48330077880000005	-0.061035156	0	0	3.9836425720000004	9.676782248	0.3529052716	0	0	-0.061035156	-8.91235324	-0.5849853534	3.535034146	0	0.061035156	-0.061035156	-0.26318359620000004	9.668408246	2.5803954680000003	-0.061035156	0	-0.061035156	2.24064946	9.648071580000002	0.6017333966	-0.061035156	-0.061035156	0	1549639778.406
-9.41599092	-0.5371337860000001	-3.202465854	0	0	0	3.0541259000000003	-8.752050720000002	-0.4904785144	-0.061035156	0	0	3.964501996	9.709082068	0.34213867800000003	-0.061035156	-0.061035156	-0.061035156	-8.927905252	-0.5802001800000001	3.535034146	0	0	-0.061035156	-0.28471679320000004	9.693530252	2.6031250000000004	-0.061035156	0	-0.061035156	2.2837158540000004	9.640893570000001	0.594555661	-0.061035156	-0.061035156	0	1549639778.446
-9.404028060000002	-0.5502929712000001	-3.1952880400000003	0	0	0	3.0553222840000003	-8.76042482	-0.48569336060000007	0	-0.061035156	0	4.000390576	9.73540036	0.3600830072	-0.061035156	-0.061035156	-0.061035156	-8.914746106	-0.5837890576	3.5111084260000003	0	0.061035156	-0.061035156	-0.32778320680000006	9.7066893	2.5875733800000003	-0.061035156	0	-0.061035156	2.274145468	9.637304712	0.619677716	-0.061035156	-0.061035156	0	1549639778.486
-9.406420926000001	-0.5467041034000001	-3.220410144	0	0	0	3.064892572	-8.75922824	-0.4892822284000001	0	0	0	3.9752685700000003	9.72224092	0.385205072	-0.061035156	0	-0.061035156	-8.88723143	-0.5813964856000001	3.4967528960000003	0	0	-0.061035156	-0.37802735600000004	9.676782248	2.5791992800000005	-0.061035156	0	-0.061035156	2.2250976440000003	9.651660340000001	0.5802001800000001	0	-0.061035156	-0.061035156	1549639778.526
-9.43034694	-0.5909667932	-3.2479248200000006	0	-0.061035156	0	3.051733426	-8.755639480000001	-0.49406739200000005	0	0	0	3.9788574280000004	9.74138179	0.37443847840000005	-0.061035156	0	-0.061035156	-8.901586960000001	-0.5849853534	3.4883788940000002	0	0	-0.061035156	-0.3529052716	9.70310054	2.598339856	-0.061035156	-0.061035156	0	2.27055661	9.637304712	0.5813964856000001	0	-0.061035156	-0.061035156	1549639778.566
-9.383691394000001	-0.5825927716	-3.1916992800000004	0	-0.061035156	0	3.0672851440000004	-8.75922824	-0.515600589	0	0	-0.061035156	4.00517572	9.725830072	0.364868161	-0.061035156	0	-0.061035156	-8.93867212	-0.5813964856000001	3.505126996	0	0	-0.061035156	-0.3182128894	9.71027806	2.613891574	-0.061035156	0	0	2.3016601440000004	9.64328624	0.619677716	0	-0.061035156	-0.061035156	1549639778.606
-9.374121106	-0.571826178	-3.180932608	0	0.061035156	0	3.069677716	-8.76521016	-0.5120117212	0	0	-0.061035156	3.9704834260000004	9.686352340000001	0.3804199280000001	-0.061035156	-0.061035156	0	-8.92910144	-0.5993408246	3.5206787140000007	0	0	-0.061035156	-0.34453125	9.66481929	2.6079101440000003	-0.061035156	0	0	2.263378894	9.657641574000001	0.5993408246	-0.061035156	0	0	1549639778.646
-9.395654254	-0.619677716	-3.2299804320000005	0	0	-0.061035156	3.0553222840000003	-8.728125	-0.5120117212	0	0	-0.061035156	3.94895018	9.67438948	0.35888672120000004	-0.12207031	0	0	-8.931494110000001	-0.5957519568	3.5158935700000002	0	0	-0.061035156	-0.31701660340000004	9.645678420000001	2.5971435700000005	-0.061035156	-0.061035156	0	2.2035644960000003	9.66242662	0.5431152356000001	-0.061035156	0	0	1549639778.686
-9.413598740000001	-0.6244628600000001	-3.2180175720000004	0	-0.061035156	0	3.0732665740000003	-8.737695288000001	-0.5191894568000001	0	0	-0.061035156	3.9214355040000006	9.686352340000001	0.3146240216	-0.12207031	0	0	-8.93867212	-0.594555661	3.507519568	0	0.061035156	0	-0.2823242212	9.680371106	2.6210692900000003	-0.061035156	0	0	2.292089856	9.631323380000001	0.6029296924	0	-0.061035156	-0.061035156	1549639778.726
-9.41120607	-0.5646484424	-3.1916992800000004	0	0	0	3.0708741	-8.7448732	-0.531152356	-0.061035156	0	-0.061035156	3.9345947480000003	9.682763580000001	0.2811279254	-0.061035156	0	-0.061035156	-8.93388678	-0.5813964856000001	3.517089856	0	0.061035156	0	-0.30625	9.67558606	2.6306396760000004	-0.061035156	0	0	2.300463858	9.63491214	0.648388678	-0.061035156	0	0	1549639778.766
-9.44350589	-0.5658447284000001	-3.23596196	0	-0.061035156	-0.061035156	3.04216304	-8.761621106	-0.517993161	-0.061035156	0	-0.061035156	3.92861322	9.687548920000001	0.2990722644	0	-0.061035156	-0.061035156	-8.9410643	-0.6005371106	3.4931639400000005	0	0.061035156	0	-0.33256836060000006	9.65883786	2.6174804320000002	-0.061035156	0	-0.061035156	2.2167236420000003	9.668408246	0.5802001800000001	-0.061035156	0	0	1549639778.806
-9.387280252000002	-0.6005371106	-3.1905028960000004	0	-0.12207031	0	3.037377896	-8.77597644	-0.4892822284000001	-0.061035156	0	-0.061035156	3.9393798920000007	9.688745108	0.3158203076	0	-0.061035156	-0.061035156	-8.959009080000001	-0.593359375	3.48957518	0	0.061035156	0	-0.3146240216	9.67438948	2.6258545320000004	0	-0.061035156	-0.061035156	2.21433107	9.66481929	0.6029296924	0	-0.061035156	-0.061035156	1549639778.846
-9.38010234	-0.570629892	-3.1438476440000005	0	0.061035156	0	3.034985324	-8.77597644	-0.4821044928	-0.061035156	0	-0.061035156	3.9369873200000005	9.67438948	0.33615722840000006	0	-0.061035156	-0.061035156	-8.954223740000002	-0.5790038940000001	3.464453076	0	0.061035156	0	-0.309838858	9.65405252	2.62346196	0	0	-0.061035156	2.30883786	9.62773462	0.6256591459999999	0	0	-0.061035156	1549639778.886
-9.4255616	-0.57421875	-3.208447284	0	0.061035156	0	3.01225589	-8.769995108000002	-0.45339357	-0.061035156	0	0	3.946557608	9.701904254	0.34931639400000003	0	0	-0.061035156	-8.939868210000002	-0.569433606	3.4548827880000004	0	0.061035156	0	-0.32778320680000006	9.671997300000001	2.63183606	0	0	-0.061035156	2.27294928	9.631323380000001	0.6280517572	0	0	-0.061035156	1549639778.926
-9.42077626	-0.617285144	-3.24433606	-0.061035156	-0.061035156	0	3.0038817900000003	-8.756836060000001	-0.439038089	0	0.061035156	0	3.9525389400000006	9.725830072	0.37443847840000005	0	0	-0.061035156	-8.95183107	-0.5885742212	3.4536866	0	0.061035156	0	-0.3194091754	9.71027806	2.634228534	0	0	-0.061035156	2.24064946	9.66481929	0.573022464	0	-0.12207031	-0.061035156	1549639778.966
-9.36933606	-0.6101074280000001	-3.16298822	0	0	0	3.0313964660000003	-8.78076178	-0.45698242800000005	0	0.061035156	0.061035156	3.9453614200000002	9.71027806	0.40554199280000003	0	0	-0.061035156	-8.953027160000001	-0.5861816394	3.4381347840000003	0	0.061035156	0	-0.3337646466	9.680371106	2.646191394	0	0	-0.061035156	2.287304712	9.6385009	0.6268554712000001	0	-0.061035156	-0.061035156	1549639779.005
-9.399243210000002	-0.5646484424	-3.1940917540000004	0	0.061035156	0	3.0553222840000003	-8.762817392	-0.4821044928	0	0	0	3.951342752	9.713867212	0.41511232	-0.061035156	0	-0.061035156	-8.95063498	-0.571826178	3.390283246	0	0.061035156	0	-0.32539062500000004	9.67438948	2.624658246	-0.061035156	0	-0.061035156	2.2573974640000003	9.637304712	0.6029296924	0	-0.061035156	-0.061035156	1549639779.045
-9.405224640000002	-0.5598632788000001	-3.228784146	0	0	0	3.05053714	-8.74606929	-0.4868896466	0	0	0	3.96330571	9.72702626	0.37443847840000005	-0.061035156	0	-0.061035156	-8.96259784	-0.5778076080000001	3.3986572480000006	0	0.061035156	0	-0.32539062500000004	9.689941394000002	2.6079101440000003	-0.061035156	0	0	2.24663089	9.645678420000001	0.594555661	0	-0.061035156	-0.061035156	1549639779.085
-9.37890625	-0.576611322	-3.2228027160000003	-0.061035156	0	0	3.04216304	-8.75444339	-0.4904785144	0	0.061035156	0	3.98125	9.71625998	0.33256836060000006	-0.061035156	0	-0.061035156	-8.963793930000001	-0.5837890576	3.3783202880000003	0	0.061035156	0	-0.34453125	9.689941394000002	2.600732428	-0.061035156	0	0	2.2573974640000003	9.6552491	0.5861816394	-0.061035156	-0.061035156	-0.061035156	1549639779.125
-9.38967302	-0.573022464	-3.2323730040000007	0	0.061035156	0	3.04216304	-8.76042482	-0.49167482	0	0	0	3.9956054320000005	9.682763580000001	0.3146240216	-0.061035156	-0.061035156	0	-8.96499002	-0.571826178	3.3866942900000003	0	0	0	-0.3541015576	9.661230432000002	2.60671376	-0.061035156	-0.061035156	0	2.2753417540000003	9.632519568000001	0.6077148560000001	-0.061035156	-0.061035156	-0.061035156	1549639779.165
-9.419580072	-0.571826178	-3.2814209260000005	-0.061035156	0	0	3.029003894	-8.735302520000001	-0.5060302716	0	0	-0.061035156	3.96928714	9.67558606	0.30505371400000003	-0.061035156	-0.061035156	0	-8.972167932000001	-0.5670410144	3.354394568	0	0	0	-0.32180175720000004	9.669604532000001	2.6019287140000005	0	-0.061035156	0	2.2490234620000003	9.64208966	0.5849853534	-0.061035156	0	0	1549639779.205
-9.39086911	-0.5909667932	-3.2527099640000006	-0.061035156	-0.061035156	0	3.0158447480000006	-8.740087860000001	-0.5096191394	0	0	-0.061035156	3.946557608	9.693530252	0.2990722644	0	-0.061035156	0	-8.98173822	-0.576611322	3.3807128600000005	0	0	0	-0.309838858	9.688745108	2.6222655759999998	0	-0.061035156	0	2.2239013580000004	9.667211960000001	0.5909667932	0	-0.061035156	-0.061035156	1549639779.245
-9.363354532	-0.6041259784	-3.20366214	0	0	0	3.01464856	-8.76042482	-0.5084228534	0	0	-0.061035156	3.96330571	9.7066893	0.34094239200000004	0	0	-0.061035156	-9.00805661	-0.573022464	3.4046385800000003	0	0.061035156	0	-0.28471679320000004	9.701904254	2.6306396760000004	-0.061035156	0	-0.061035156	2.2478271760000004	9.666015380000001	0.6125	0	-0.061035156	-0.061035156	1549639779.285
-9.395654254	-0.5514892572000001	-3.2479248200000006	0	0	0	3.029003894	-8.741284440000001	-0.462963858	-0.061035156	0	-0.061035156	3.94895018	9.6983152	0.385205072	0	0	-0.061035156	-8.96977536	-0.56823732	3.3448242800000005	-0.061035156	-0.061035156	0	-0.2978759784	9.66003444	2.604321286	0	0	0	2.241845746	9.649267572	0.6148925720000001	0	-0.061035156	-0.061035156	1549639779.325
-9.383691394000001	-0.5634521466	-3.255102536	-0.061035156	-0.061035156	0	3.00986322	-8.76042482	-0.44980469240000004	0	0	-0.061035156	3.96569838	9.70310054	0.36367187500000003	-0.061035156	-0.061035156	0	-8.968579074	-0.553881839	3.3244873200000002	0	0	0	-0.339746106	9.65285643	2.5875733800000003	0	0	0	2.2286865020000004	9.64328624	0.5754150360000001	0	-0.061035156	-0.061035156	1549639779.365
-9.366943390000001	-0.6017333966	-3.2275878600000003	0	0	0	3.0002929320000002	-8.737695288000001	-0.4521972644	0	-0.061035156	-0.061035156	3.9776612400000007	9.707885880000001	0.3026611322	-0.061035156	0	0	-8.979345746000002	-0.553881839	3.33645018	-0.061035156	-0.061035156	0	-0.3373535144	9.67438948	2.60671376	-0.061035156	0	0	2.24064946	9.65405252	0.5861816394	0	-0.061035156	-0.061035156	1549639779.405
-9.383691394000001	-0.57421875	-3.2562989200000003	0	0	0	2.9847412140000005	-8.742480432	-0.47492675720000005	0	-0.061035156	-0.061035156	3.9142577880000005	9.700707968000001	0.31103514400000004	-0.061035156	0	0	-8.990112320000001	-0.5646484424	3.359179712	-0.061035156	-0.061035156	0	-0.33137207460000007	9.682763580000001	2.5995362400000004	0	0	0	2.27294928	9.632519568000001	0.6041259784	-0.061035156	0	-0.061035156	1549639779.445
-9.394457968000001	-0.576611322	-3.262280252	0	0	0	2.94765625	-8.753247300000002	-0.4821044928	0	-0.061035156	0	3.9310058900000002	9.673193390000002	0.30625	-0.061035156	-0.061035156	0	-8.98173822	-0.5574707068000001	3.3376464660000003	-0.061035156	-0.061035156	0	-0.3349609424	9.648071580000002	2.58278804	0	-0.061035156	0	2.222705072	9.645678420000001	0.5897705072	-0.061035156	-0.061035156	-0.061035156	1549639779.485
-9.38967302	-0.594555661	-3.275439496	0	0	0	2.9799560700000005	-8.7448732	-0.49167482	0	-0.061035156	0	3.9046875	9.683960160000002	0.285913089	-0.061035156	-0.061035156	0	-8.97575679	-0.553881839	3.3555908540000003	-0.061035156	-0.061035156	0	-0.287109375	9.676782248	2.6174804320000002	0	0	0	2.2107422120000004	9.65285643	0.6005371106	-0.061035156	-0.061035156	-0.061035156	1549639779.525
-9.39326178	-0.594555661	-3.262280252	0	0	0	3.0026855040000004	-8.737695288000001	-0.48330077880000005	-0.061035156	-0.061035156	0	3.887939496	9.69951178	0.308642572	0	0.061035156	-0.061035156	-8.99728984	-0.5502929712000001	3.399853534	0	-0.061035156	0	-0.308642572	9.68515625	2.6126952880000003	0	0	-0.061035156	2.229882788	9.666015380000001	0.5586669928	-0.061035156	0	-0.061035156	1549639779.565
-9.395654254	-0.5873779254	-3.262280252	0	-0.061035156	0	3.0038817900000003	-8.752050720000002	-0.47851562500000006	-0.061035156	-0.061035156	0	3.9250244600000004	9.689941394000002	0.33137207460000007	0	0	-0.061035156	-8.999682608	-0.5646484424	3.3843016200000005	-0.061035156	-0.061035156	0	-0.33137207460000007	9.669604532000001	2.613891574	0	0	-0.061035156	2.195190396	9.66003444	0.5861816394	-0.061035156	0	-0.061035156	1549639779.605
-9.387280252000002	-0.5885742212	-3.2467285340000003	0	0	0	3.0134521760000004	-8.756836060000001	-0.45698242800000005	0	-0.061035156	0	3.9298096040000003	9.707885880000001	0.343334964	0	0	-0.061035156	-8.999682608	-0.5455078076000001	3.3831054320000007	-0.061035156	-0.061035156	0	-0.3229980432	9.683960160000002	2.604321286	0	0	-0.061035156	2.201171924	9.648071580000002	0.6017333966	-0.061035156	0	-0.061035156	1549639779.645
-9.413598740000001	-0.613696286	-3.2706542540000005	0	-0.061035156	0	3.0397704680000004	-8.77358426	-0.42229003600000004	-0.061035156	-0.061035156	0	3.953735324	9.72702626	0.3349609424	0	-0.061035156	-0.061035156	-8.990112320000001	-0.54191893	3.39746106	0	-0.061035156	0	-0.3289794928	9.69592302	2.6031250000000004	0	0	-0.061035156	2.191601538	9.676782248	0.57421875	0	0	-0.061035156	1549639779.685
-9.40163588	-0.619677716	-3.249121106	0	-0.061035156	0	3.063696286	-8.77836911	-0.40434570680000004	0	-0.061035156	0	3.96330571	9.723437500000001	0.34453125	0	-0.061035156	-0.061035156	-8.9829348	-0.538330072	3.3986572480000006	0	-0.061035156	0	-0.32060547120000005	9.6983152	2.59116214	0	0	-0.061035156	2.2239013580000004	9.656445288	0.6244628600000001	0	0	-0.061035156	1549639779.725
-9.382495108	-0.61848143	-3.243139676	0	0	0	3.0565185700000006	-8.77836911	-0.4139160144	0	-0.061035156	0	3.98125	9.71745607	0.3349609424	0	-0.061035156	-0.061035156	-8.990112320000001	-0.5215820288	3.41301268	0	0	0	-0.3337646466	9.69113768	2.5839844240000005	0	0	-0.061035156	2.19997554	9.66481929	0.5885742212	0	0	-0.061035156	1549639779.765
-9.407617212	-0.6041259784	-3.25151358	0	-0.061035156	0	3.051733426	-8.75922824	-0.3995605432	0	0	0	3.9704834260000004	9.719848740000002	0.32778320680000006	0	-0.061035156	-0.061035156	-8.978149460000001	-0.5251708966	3.3759277160000005	0	0	0	-0.32778320680000006	9.69592302	2.5744139400000003	0	-0.061035156	-0.061035156	2.2167236420000003	9.667211960000001	0.5957519568	-0.061035156	0	-0.061035156	1549639779.805
-9.404028060000002	-0.5981445288	-3.2658691100000006	0	0	0	3.0493408540000004	-8.741284440000001	-0.44143066100000006	0	0	0	3.9621094240000003	9.73659694	0.32180175720000004	0	-0.061035156	-0.061035156	-8.97695288	-0.5203857428	3.3783202880000003	0	0	0	-0.34812010800000004	9.71625998	2.5803954680000003	0	-0.061035156	-0.061035156	2.195190396	9.67558606	0.5802001800000001	-0.061035156	-0.061035156	-0.061035156	1549639779.845
-9.40163588	-0.6089111420000001	-3.269457968	0	-0.061035156	0	3.0589112400000005	-8.750854532	-0.4892822284000001	0	0	0	3.935791034	9.753344748	0.31223143000000003	0	-0.061035156	-0.061035156	-8.967382788	-0.517993161	3.3735351440000003	0	-0.061035156	0	-0.36845702880000003	9.72702626	2.575610324	0	-0.061035156	-0.061035156	2.1844238220000003	9.673193390000002	0.5837890576	-0.061035156	-0.061035156	-0.061035156	1549639779.885
-9.370532248	-0.6125	-3.24194339	0	-0.061035156	0	3.048144568	-8.748461960000002	-0.516796875	-0.061035156	0	-0.061035156	3.9441650360000002	9.73659694	0.3289794928	0	-0.061035156	0	-8.978149460000001	-0.516796875	3.379516574	0	0	-0.061035156	-0.36606445680000005	9.707885880000001	2.575610324	0	-0.061035156	-0.061035156	2.1880126800000004	9.65883786	0.6041259784	0	-0.061035156	-0.061035156	1549639779.925
-9.382495108	-0.619677716	-3.261083966	0	-0.061035156	0	3.027807608	-8.742480432	-0.5060302716	-0.061035156	0	-0.061035156	3.9214355040000006	9.70429712	0.33017577880000004	-0.061035156	-0.061035156	0	-8.96259784	-0.5108154254	3.37233876	0	-0.061035156	-0.061035156	-0.36606445680000005	9.683960160000002	2.56723642	-0.061035156	-0.061035156	-0.061035156	2.172460962	9.648071580000002	0.5825927716	0	-0.061035156	-0.061035156	1549639779.965
-9.39086911	-0.5981445288	-3.2539062500000004	0	-0.30517578	0	3.0218260800000003	-8.7030027	-0.47971191100000005	-0.061035156	0	-0.061035156	3.9130616000000003	9.686352340000001	0.3194091754	-0.061035156	-0.061035156	0	-8.931494110000001	-0.5335449280000001	3.3866942900000003	0	-0.061035156	-0.061035156	-0.34453125	9.67438948	2.566040036	-0.061035156	-0.061035156	-0.061035156	2.1975829680000003	9.631323380000001	0.5837890576	0	-0.061035156	-0.061035156	1549639780.005
-9.38010234	-0.5885742212	-3.192895468	0	-0.12207031	-0.061035156	3.0182373200000003	-8.716162140000002	-0.46655273560000005	-0.061035156	0	-0.061035156	3.8855469240000007	9.669604532000001	0.30625	-0.061035156	-0.061035156	-0.061035156	-8.900390380000001	-0.5610595746000001	3.369946286	0	-0.12207031	-0.061035156	-0.3576904254	9.6217527	2.5971435700000005	-0.061035156	-0.061035156	-0.061035156	2.287304712	9.5451902	0.6208740020000001	-0.061035156	-0.061035156	-0.061035156	1549639780.045
-9.558349640000001	-0.6364257788	-3.14504393	0.061035156	-0.61035156	-0.24414062	3.027807608	-8.69582518	-0.45698242800000005	-0.061035156	-0.061035156	-0.061035156	3.86879892	9.700707968000001	0.32778320680000006	0	-0.061035156	-0.061035156	-8.959009080000001	-0.6531738220000001	3.5565673920000003	0	0.061035156	-0.061035156	-0.270361322	9.721044928000001	2.7418945679999998	-0.061035156	-0.12207031	-0.12207031	2.366259784	9.610986420000001	0.734521466	-0.061035156	0.12207031	0.12207031	1549639780.085
-9.449487320000001	-0.5443115216000001	-2.866308606	0.12207031	-0.61035156	-0.24414062	3.158203076	-8.742480432	-0.42229003600000004	-0.061035156	0	-0.061035156	3.829321286	9.581079074	0.46535643000000004	0	-0.061035156	-0.061035156	-8.870483426000002	-0.735717752	3.5553711060000004	-0.061035156	-0.12207031	-0.061035156	-0.18422851440000002	9.57749002	2.8124755400000003	0	0	-0.18310547	2.3997558900000002	9.552368210000001	0.846972644	-0.061035156	0.12207031	0.12207031	1549639780.125
-9.62055661	-0.5096191394	-2.68566893	0	-0.24414062	-0.30517578	3.31252446	-8.67070288	-0.492871106	0	-0.12207031	-0.12207031	3.823339856	9.6636232	0.5873779254	0.061035156	-0.12207031	-0.12207031	-8.98173822	-0.7728027160000001	3.708496106	-0.061035156	0.061035156	-0.061035156	-0.1268066394	9.56672374	2.8758788940000004	0	0	-0.18310547	2.173657248	9.63491214	0.8074951080000001	-0.061035156	0	0.18310547	1549639780.165
-9.756933606	-0.6160888580000001	-2.7478759000000004	0	-0.61035156	-0.4272461	3.5266601440000005	-8.646777160000001	-0.6160888580000001	-0.061035156	-0.061035156	-0.12207031	3.8149658540000004	9.9016848	0.6914550720000001	0	-0.30517578	-0.24414062	-9.05231929	-0.840991214	3.8197509000000003	0	0.061035156	-0.061035156	-0.24404297120000001	9.777270468000001	3.007470746	0	-0.061035156	-0.30517578	2.48828125	9.649267572	0.7428955072	0.061035156	0.061035156	0.12207031	1549639780.205
-9.433935700000001	-0.92473143	-2.47392572	0	-0.91552734	-0.5493164	3.7790771760000004	-8.657543930000001	-0.7393066100000001	-0.12207031	0.12207031	-0.061035156	3.8388915740000003	9.90647014	0.835009784	0	-0.30517578	-0.24414062	-9.02241214	-0.8720947480000001	3.9094726440000005	0.12207031	0.36621094	-0.12207031	-0.5084228534	9.750951980000002	3.12351088	0.061035156	-0.18310547	-0.36621094	2.9620117800000005	9.459057608	0.9713867212000001	0.061035156	0.061035156	0.12207031	1549639780.245
-8.980542032	-1.108959964	-1.8063964660000003	0.36621094	-0.7324219	-0.5493164	3.9118652160000003	-8.596533246000002	-0.8589355432	-0.12207031	0.12207031	-0.18310547	3.7934326080000003	9.60859375	0.9677978240000001	0	-0.5493164	-0.061035156	-8.87766124	-0.9020019568000001	3.8065917540000007	0.30517578	0.4272461	-0.18310547	-0.687866214	9.4004393	3.16777356	0	-0.4272461	-0.4272461	3.4620605040000005	9.164770468	1.39606929	0.061035156	0.4272461	0.7324219	1549639780.284
-8.76401358	-0.8146728240000001	-1.282421924	0.7324219	0.30517578	-0.36621094	3.890332068	-8.278320288000002	-0.9354980432000001	-0.24414062	0.061035156	-0.30517578	3.5721191100000005	9.29636232	0.9390869110000001	-0.12207031	-0.8544922	0.30517578	-8.711376800000002	-0.9797607428000001	3.6080077880000005	0.48828125	0.6713867	-0.24414062	-0.7823730432	9.015234620000001	3.285009784	0	-0.61035156	-0.48828125	3.3292724640000007	9.00566394	1.3924804320000002	-0.36621094	0.91552734	1.4648438	1549639780.324
-9.612182608000001	-0.3576904254	-1.471435504	1.0986328	0.91552734	-0.12207031	3.7527587860000002	-7.98044429	-0.9929199280000001	-0.30517578	0.30517578	-0.18310547	3.3508057100000004	9.377710160000001	0.7440917932000001	-0.12207031	-0.8544922	0.30517578	-8.740087860000001	-1.2632812500000001	3.5266601440000005	0.7324219	0.61035156	-0.24414062	-0.86850589	9.021215560000002	3.484790036	0.12207031	-0.6713867	-0.5493164	2.30883786	9.197070288	1.21303714	-0.36621094	0.91552734	1.4648438	1549639780.365
-10.702001800000001	-0.44980469240000004	-2.27653804	0.61035156	0.12207031	-0.4272461	3.5422119600000004	-7.968481430000001	-1.06589357	-0.30517578	0.30517578	-0.18310547	3.3472167540000006	9.911254500000002	0.5479003894	0	-0.9765625	0.30517578	-8.972167932000001	-1.494165036	3.60202626	0.6713867	0.5493164	-0.18310547	-0.9402832068000001	9.591845746	3.6415038940000004	0.30517578	-0.8544922	-0.48828125	1.2154297120000002	9.889721940000001	0.6125	-0.18310547	-0.061035156	0.48828125	1549639780.404
-10.547681200000001	-0.6830810700000001	-2.23227536	0.61035156	-0.79345703	-0.30517578	3.4800048920000006	-8.652759080000001	-1.1053711060000002	-0.18310547	0.5493164	0.48828125	3.56613768	10.259375	0.5096191394	0.4272461	-0.7324219	-0.061035156	-9.16118161	-1.5013427520000002	3.708496106	0.7324219	0.5493164	-0.18310547	-0.9139648560000001	10.09907248	3.5924560700000003	0.4272461	-0.8544922	-0.5493164	1.757348642	10.05361322	1.2285888580000002	0.48828125	-0.91552734	-0.30517578	1549639780.444
-9.88015126	-0.339746106	-1.81357428	0.61035156	-0.061035156	-0.30517578	3.50991214	-9.40163588	-1.0958007788	0	0.30517578	0.61035156	4.003979532000001	10.247412140000002	0.6041259784	0.4272461	-0.7324219	-0.061035156	-9.22338858	-1.506127896	3.584082068	0.6713867	0.5493164	-0.12207031	-0.648388678	10.22109424	3.352001996	0.30517578	-0.48828125	-0.61035156	1.7896484620000002	10.180420320000001	1.214233426	0.48828125	-0.91552734	-0.30517578	1549639780.484
-9.234155252	-0.16987304320000002	-2.5181884000000005	0.30517578	0.4272461	-0.6713867	3.544604532	-9.500927520000001	-0.832617212	0.12207031	0.061035156	0.36621094	4.786352536	9.98901358	0.9211425720000002	0.61035156	-0.5493164	-0.12207031	-8.978149460000001	-1.3924804320000002	3.33046875	0.4272461	0.5493164	-0.12207031	-0.1770507788	10.02011682	3.129492212	0.24414062	-0.36621094	-0.7324219	1.967895468	9.77128894	0.553881839	0.4272461	-1.3427734	-1.5258789	1549639780.524
-8.265161240000001	-0.8062988220000001	-3.31850589	0.36621094	0.7324219	-0.91552734	3.475219748	-9.206640380000001	-0.339746106	0.61035156	-0.30517578	-0.061035156	5.3785153800000005	9.42915036	0.9175537140000001	0.36621094	0.12207031	0	-8.56782248	-1.2202148560000001	2.9739746400000002	-0.061035156	0.30517578	-0.061035156	0.2129394568	9.57150908	2.6402099640000003	0.18310547	-0.30517578	-0.91552734	3.01225589	9.232959260000001	-0.0227294928	1.0986328	-1.2207031	-1.8310547	1549639780.564
-9.198266574	-1.070678714	-3.8197509000000003	0.48828125	1.2817383	-0.4272461	3.134277356	-8.548681610000001	0.30505371400000003	1.159668	-0.6713867	-0.6713867	5.796020468	9.191088760000001	0.5778076080000001	0.36621094	0.12207031	0	-9.419580072	-0.8876464660000001	3.42736821	-0.61035156	0	0.12207031	1.053930661	9.69592302	2.3937744600000004	0.061035156	-0.18310547	-0.9765625	3.9166503600000007	9.03317842	-0.42827148560000006	1.0986328	-1.2207031	-1.8310547	1549639780.604
-9.925610520000001	-0.641210962	-4.64399411	-0.12207031	0.8544922	-0.061035156	2.57680661	-8.565429712	0.423486322	1.8310547	-2.0141602	-1.2207031	6.391772660000001	9.29277356	0.2069580072	0.18310547	0.36621094	-0.12207031	-9.159985520000001	-0.30385742800000004	3.494360324	-0.79345703	0.9765625	0.18310547	1.561157248	10.34191942	2.256201178	-0.061035156	0.91552734	-0.61035156	2.884252896	9.749755890000001	-0.724951178	1.0375977	0	-1.2817383	1549639780.644
-9.97226538	-0.001196289038	-4.862915036	-0.7324219	-0.24414062	-0.24414062	2.390185504	-9.341821580000001	0.2895019568	1.7700195	-2.1972656	-0.9765625	6.950439300000001	9.16118161	-0.09450683900000001	0.061035156	1.3427734	-0.8544922	-9.268847840000001	-0.005981445288000001	4.11643071	-0.8544922	-0.48828125	0.18310547	1.062304712	10.40053714	2.0755615020000002	-0.12207031	1.159668	-0.12207031	2.802905252	9.87177716	-1.069482428	0.61035156	-0.91552734	-1.5869141	1549639780.684
-8.92670926	0.031103515380000002	-3.9609130400000003	-1.0375977	-0.7324219	-0.7324219	2.271752896	-9.595434800000001	0.34213867800000003	0.9765625	-1.5869141	-0.24414062	6.988720746000001	8.269946580000001	-0.15192871400000002	0.061035156	1.3427734	-0.8544922	-8.517577880000001	-0.02990722644	3.8987060700000002	-0.91552734	0.79345703	0.36621094	0.593359375	9.29277356	2.1066650360000003	0	1.2207031	-0.061035156	2.886645468	9.73659694	-1.02761232	0.61035156	-0.91552734	-1.5869141	1549639780.724
-7.929003894000001	-0.492871106	-2.9931152160000005	-0.36621094	-0.061035156	-0.79345703	2.1604980040000004	-8.60371106	0.6555663939999999	0.36621094	-1.0986328	0.5493164	6.664526260000001	7.4780027	-0.16987304320000002	0.30517578	1.159668	0	-8.059399460000002	0.2607910144	3.59484874	-0.8544922	0.36621094	0.48828125	0.593359375	9.29277356	2.1066650360000003	0	1.2207031	-0.061035156	2.81486821	9.406420926000001	-0.6555663939999999	0.7324219	-0.36621094	-1.7089844	1549639780.764
-8.265161240000001	-0.808691394	-3.0325927520000002	-0.12207031	0.4272461	-0.5493164	2.0935058900000003	-7.309326080000001	0.9773681610000001	0.18310547	-1.2207031	1.0375977	6.054418930000001	7.39067392	-0.34213867800000003	0.18310547	1.159668	1.0375977	-7.950537140000001	0.52995607	3.2539062500000004	-0.91552734	0.6713867	0.5493164	0.593359375	9.29277356	2.1066650360000003	0	1.2207031	-0.061035156	2.595947284	9.241332968	-0.19619140380000002	0.8544922	-0.36621094	-1.8310547	1549639780.804
-9.307128894	-0.75366214	-3.7025146760000003	0.48828125	0.79345703	-0.24414062	2.192797824	-6.89780252	0.9893310700000001	0.18310547	-1.159668	1.3427734	5.540014480000001	8.2436277	-0.7034179712000002	0.18310547	1.159668	1.0375977	-8.36325679	0.718969748	3.41301268	-0.79345703	0.7324219	0.4272461	0.7309326080000002	9.015234620000001	1.3290771760000002	-0.12207031	1.2817383	0.24414062	3.0732665740000003	9.077441394000001	-0.08015136780000001	0.8544922	-0.36621094	-1.8310547	1549639780.844
-10.36464856	-0.48330077880000005	-4.6786866	0.12207031	-0.24414062	-0.24414062	2.433251996	-7.516284440000001	0.8529540740000001	0	-1.0986328	1.8920898	5.292382788	9.3238768	-1.015649411	0	1.0986328	0.6713867	-8.641992212	0.8015136780000001	3.643896466	-0.6713867	0.79345703	0.24414062	0.34094239200000004	10.22109424	1.5360351440000002	0.061035156	1.3427734	0.30517578	2.4308594240000003	9.858617720000002	-0.47373047120000006	0.61035156	-0.36621094	-1.4648438	1549639780.884
-10.06557608	-0.71538089	-4.5901612400000005	-0.30517578	-1.4648438	-0.12207031	2.87109375	-8.630029254	0.594555661	-0.12207031	-1.0375977	2.4414062	5.292382788	9.3238768	-1.015649411	0.061035156	0.79345703	0.24414062	-8.960205072	0.8230468750000001	3.7551512600000003	-0.48828125	0.30517578	0.12207031	-0.27395019960000005	10.993896760000002	1.7489746400000001	-0.061035156	1.2207031	0.30517578	1.3996582460000002	10.21511232	-1.068286142	0	-0.7324219	-1.6479492	1549639780.924
-9.631323380000001	-0.7117919928	-3.9788574280000004	0.48828125	-0.18310547	0.061035156	3.4776123200000004	-9.307128894	0.46774902160000004	-0.18310547	-0.9765625	2.6855469	4.97775908	10.64338408	-0.8374023560000001	0.30517578	0.5493164	0.061035156	-9.39326178	0.7440917932000001	3.8939209260000003	-0.36621094	0.24414062	-0.18310547	-0.660351538	11.276221040000001	1.8697998200000001	-0.18310547	0.79345703	0.061035156	1.77290036	10.20673822	-1.0575195288	0	-0.7324219	-1.6479492	1549639780.964
-9.861010880000002	-0.308642572	-4.359277356000001	1.0375977	0.12207031	0.5493164	3.9597167540000004	-9.35856929	0.44143066100000006	-0.48828125	-0.79345703	2.5024414	4.702612320000001	11.00585962	-0.26318359620000004	0.5493164	0.5493164	0	-9.445898560000002	1.013256839	3.6558594240000004	-0.24414062	0.061035156	-0.36621094	-1.1101562500000002	11.33005342	1.7776855040000001	-0.18310547	0.79345703	0.061035156	2.077954074	10.64099092	-1.076660144	-0.36621094	-0.48828125	-1.5869141	1549639781.004
-9.94714308	0.28471679320000004	-4.58178714	0.5493164	0.18310547	1.2817383	4.28151857	-9.197070288	0.4844970746000001	-0.91552734	-0.48828125	2.2583008	4.702612320000001	11.00585962	-0.26318359620000004	0.48828125	0.48828125	-0.061035156	-9.207836960000002	1.3972655760000001	3.3819091460000004	0.12207031	-0.36621094	-0.48828125	-1.594653354	11.173339660000002	1.5934570680000002	-0.61035156	-0.5493164	-0.061035156	2.63183606	10.50461412	-0.898413089	-1.4648438	0.061035156	-1.0986328	1549639781.044
-9.92919928	0.45100097840000003	-4.655957068	-0.30517578	-0.061035156	1.0375977	4.45617662	-9.191088760000001	0.6125	-1.2207031	-0.4272461	2.0751953	4.03747554	10.78813498	0.73332518	0	0.36621094	-0.24414062	-8.881250000000001	0.8290283540000001	3.1462402160000003	0.4272461	-0.61035156	-0.61035156	-1.733422824	10.7354982	1.859033246	-0.6713867	-1.4038086	-0.061035156	3.3089355040000004	10.57280252	-0.35888672120000004	-1.4648438	0.061035156	-1.0986328	1549639781.084
-10.28330072	-0.783569339	-4.3425292540000004	-1.6479492	-1.7089844	0.61035156	4.968188400000001	-9.138451980000001	0.775195288	-1.3427734	-0.18310547	1.8920898	3.800610324	10.377808	0.8756836060000002	-0.61035156	-0.12207031	-0.30517578	-9.366943390000001	0.0035888672120000004	2.8914307100000003	0.4272461	-1.8310547	-0.48828125	-1.412817392	10.18640126	2.287304712	-0.79345703	-2.0141602	0	3.84367662	10.35866664	0.4139160144	-3.2958984	0.36621094	-0.061035156	1549639781.124
-9.90527356	-2.4655516200000003	-3.0553222840000003	-1.8920898	-1.3427734	0.30517578	5.5292482	-9.181518570000001	0.965405252	-1.3427734	0.61035156	1.2207031	3.7324219240000005	10.3526857	0.7763915740000001	-0.91552734	-0.7324219	-0.4272461	-10.3790036	-1.108959964	2.9321045320000003	0.30517578	-1.159668	-0.48828125	-0.8900390380000001	10.180420320000001	2.9010009000000005	-0.6713867	-1.7089844	-0.061035156	4.81147464	9.926807100000001	1.8913329680000002	-4.5166016	-0.061035156	1.7700195	1549639781.164
-9.00207518	-3.037377896	-1.4522949280000002	-0.79345703	-0.91552734	0.4272461	5.906079074	-9.9782473	0.855346646	-1.0375977	1.2207031	0.061035156	3.899902356	9.69592302	0.6519775360000001	-1.2207031	-0.91552734	-0.7324219	-10.340722840000002	-1.564746106	2.4583741	0.12207031	-0.36621094	-0.48828125	-0.8170653959999999	9.60261232	3.28022464	-0.6713867	-0.4272461	-0.061035156	5.3557862400000005	9.15161142	2.198779254	-4.5166016	-0.061035156	1.7700195	1549639781.205
-8.60251448	-2.288500998	-0.41271972840000004	-0.36621094	0.91552734	0.5493164	5.778076080000001	-10.2079348	0.41511232	-0.30517578	1.5258789	-1.5869141	3.958520468	8.99609375	0.4438232428	-1.159668	-0.7324219	-0.8544922	-9.712670926000001	-1.5300537140000001	1.967895468	0.30517578	-0.061035156	-0.24414062	-1.7597412140000002	8.44938948	3.41301268	-0.79345703	-0.24414062	-0.061035156	4.465747104	9.564331070000001	2.06120607	-2.5634766	-1.3427734	6.652832	1549639781.244
-9.85742212	-2.1892089660000003	-1.7776855040000001	0.18310547	1.4648438	0	5.16557608	-9.542798020000001	-0.04067382788	0.30517578	2.0141602	-3.3569336	3.958520468	8.99609375	0.4438232428	-0.9765625	-0.24414062	-0.36621094	-9.441113220000002	-1.6149902160000003	1.9355957460000002	0.24414062	-0.4272461	0.12207031	-2.256201178	8.48049321	3.3962646760000004	-0.5493164	-0.79345703	-0.061035156	1.427172824	12.85651808	1.3386474640000001	-1.3427734	-0.91552734	6.7749023	1549639781.284
-10.19836412	-1.642504892	-2.8471679320000005	-0.30517578	-3.0517578	-0.12207031	4.43703624	-9.78444838	-0.5048339856	0.7324219	2.4414062	-4.211426	3.22160643	9.337036240000002	-0.13398437500000002	-0.9765625	-0.6713867	0.18310547	-9.201855432	-1.5527832460000002	2.6402099640000003	0.24414062	0.30517578	0.12207031	-1.9104736420000001	9.015234620000001	3.39506839	-0.12207031	-0.7324219	-0.12207031	1.166381839	12.096875	1.0862304712000002	-1.3427734	-0.91552734	6.7749023	1549639781.324
-7.806982428000001	-1.0515380890000001	-0.9977050720000001	-0.61035156	-0.061035156	0.36621094	3.5493896760000005	-10.620653960000002	-1.287207068	1.2207031	1.5869141	-4.638672	3.2562989200000003	8.52595198	-0.1866210962	-0.8544922	-1.2207031	0.24414062	-8.51040036	-1.39008786	2.2753417540000003	0.4272461	-0.48828125	-0.12207031	-1.7417969240000002	8.408715560000001	3.4883788940000002	0.061035156	-0.6713867	-0.18310547	2.390185504	10.5919429	1.5491942900000002	1.6479492	0.30517578	5.9814453	1549639781.364
-7.859619110000001	-0.73332518	-1.0575195288	0	1.6479492	-0.061035156	3.0876221040000003	-9.945947480000001	-1.7693115020000003	1.3427734	0.79345703	-4.9438477	3.2562989200000003	8.52595198	-0.1866210962	-0.36621094	-1.0986328	0.36621094	-8.42067842	-1.268066394	2.5791992800000005	0.6713867	0.48828125	0.061035156	-1.6030273560000001	7.9373777	3.521875	0.12207031	-0.8544922	-0.24414062	2.013354532	9.8263179	1.2058593750000002	1.7089844	3.112793	5.493164	1549639781.404
-8.705395468	-0.879272464	-1.662841754	-0.30517578	0.79345703	-0.061035156	2.7885498200000005	-9.024804712	-1.982250998	0.9765625	0.8544922	-4.9438477	3.011059604	8.5068116	0.3349609424	0	-0.9765625	0.36621094	-8.23764676	-1.415209964	2.616284146	0.79345703	-0.18310547	0.12207031	-1.3649658540000003	8.17304712	3.55058606	0.4272461	-0.8544922	-0.24414062	0.9893310700000001	8.430249100000001	1.199877896	1.7089844	3.112793	5.493164	1549639781.444
-8.846557608000001	-0.7608398560000001	-1.629345746	-0.061035156	0.79345703	0.4272461	2.45	-8.69223642	-2.062402356	0.8544922	1.3427734	-4.333496	3.1103514400000005	8.825024460000002	0.5132080072	0.061035156	-1.2207031	0.18310547	-8.503222840000001	-2.004980432	2.9093750000000003	0.6713867	0.12207031	0.061035156	-1.102978534	8.673095746000001	3.9716797120000003	0.7324219	-0.8544922	-0.24414062	-0.643603534	8.34650908	0.8278320288	2.8686523	4.0893555	3.6621094	1549639781.484
-9.39326178	0.014355469240000002	-1.39008786	0.7324219	1.0375977	0.91552734	2.063598642	-8.430249100000001	-2.112646466	0.7324219	1.2817383	-3.2958984	3.1103514400000005	8.825024460000002	0.5132080072	0.18310547	-1.3427734	-0.18310547	-8.330957068	-2.1569091460000003	2.9943116	0.4272461	0.061035156	0.061035156	-0.9187500000000001	9.103759980000001	4.2791259	0.6713867	-0.61035156	-0.061035156	-0.0861328125	7.271044928000001	1.3661621400000001	2.1972656	0	0.061035156	1549639781.524
-9.90048822	1.5934570680000002	-2.138964856	-0.12207031	2.6855469	0.5493164	1.774096646	-8.271142572	-2.0935058900000003	0.6713867	0.7324219	-2.1362305	4.055419928	9.61816394	1.4989501800000002	0.7324219	-0.7324219	-0.6713867	-8.58815944	-2.0097655760000004	2.830419928	0.24414062	-1.0375977	0.30517578	-0.9127685700000001	9.25688498	4.24682608	0.48828125	-0.48828125	0.061035156	3.6331298920000004	6.376220746	2.0839355040000003	2.1972656	0	0.061035156	1549639781.564
-11.688940200000001	1.6712158540000002	-3.12351088	-1.2207031	1.5258789	0	1.7633300720000002	-8.226879892	-2.0671875	0.6713867	0.30517578	-1.0986328	4.218115216	10.3790036	1.7848632200000003	0.91552734	0.12207031	-0.9765625	-8.999682608	-1.9583251800000003	3.7276367800000005	0.12207031	-0.5493164	0.48828125	-0.8517577880000001	9.81914038	4.28151857	0.61035156	-0.48828125	0.18310547	7.181323380000001	8.228076080000001	3.0720702880000004	2.9907227	-2.0141602	-0.48828125	1549639781.604
-12.060986420000003	-0.11723633180000001	-2.981152356	-2.319336	-0.4272461	0.36621094	1.8578369600000002	-8.65634784	-1.987036142	0.48828125	0.24414062	0.061035156	4.218115216	10.3790036	1.7848632200000003	0.61035156	0.061035156	-0.91552734	-8.67070288	-2.186816394	3.63432608	0	-1.5258789	0.36621094	-0.5981445288	10.375414840000001	4.189404254	0.61035156	-0.5493164	0.30517578	8.6264402	8.756836060000001	3.3101317900000002	-0.061035156	1.8310547	-0.9765625	1549639781.644
-11.465234620000002	-2.2083496400000002	-3.440527356	-0.5493164	-0.5493164	0.4272461	1.9535400360000001	-9.048730432000001	-1.638916034	0.061035156	0	1.0986328	4.95263678	11.11352536	1.73701178	0.48828125	-0.24414062	-0.8544922	-9.845459260000002	-1.867407248	4.3640625	-0.48828125	-2.0751953	0.18310547	0.04067382788	10.929297120000001	3.9501464660000005	0.48828125	-0.30517578	0.4272461	4.90358876	9.41120607	0.5502929712000001	-0.061035156	1.8310547	-0.9765625	1549639781.683
-10.144530760000002	-3.6187744600000005	-3.4381347840000003	1.0986328	-0.36621094	0.5493164	1.982250998	-9.18630342	-1.1316894568000002	-0.12207031	-0.5493164	1.6479492	5.4359375000000005	11.69372554	1.6592528960000001	0.4272461	0.12207031	-1.0986328	-10.51298822	-0.8134765380000001	4.103271466000001	-0.61035156	-0.8544922	0.36621094	0.2942871106	11.417383180000002	3.3531983800000003	0.4272461	0.5493164	0.61035156	1.5719238220000002	10.72951628	4.354492212	-1.4038086	-2.319336	-2.1362305	1549639781.724
-9.1109375	-2.4799072480000004	-3.4979492800000003	0.7324219	-1.5258789	0.18310547	2.0695800720000004	-9.4686277	-0.594555661	-0.061035156	-1.3427734	2.2583008	5.4359375000000005	11.69372554	1.6592528960000001	0.12207031	0.6713867	-1.2817383	-10.582373200000001	-0.01674804712	4.1786376800000005	-0.30517578	0.7324219	0.4272461	-0.2392578076	11.20205072	2.442822284	-0.061035156	1.159668	0.7324219	3.5469971040000003	11.151807100000001	2.4404297120000003	0.5493164	-3.0517578	-2.746582	1549639781.764
-7.67180162	-2.068383786	-3.507519568	0.61035156	0.61035156	-0.30517578	2.310034146	-9.62893071	-0.3014648462	0	-1.5869141	2.9907227	5.482592752	10.28330072	1.156811502	-0.30517578	1.0375977	-0.6713867	-9.667211960000001	0.0909179712	2.568432608	-0.48828125	-0.24414062	0.12207031	-1.032397464	9.911254500000002	1.8195557100000002	-0.6713867	1.2817383	0.5493164	3.1390625	9.56911592	-0.8529540740000001	0.5493164	-3.0517578	-2.746582	1549639781.803
-8.957812500000001	-2.337548822	-4.4980469240000005	0.7324219	0.18310547	-0.12207031	2.654565396	-8.55585962	-0.07775878600000001	0	-1.5869141	2.9907227	4.95263678	10.42805162	0.5790038940000001	-0.9765625	0.8544922	0.91552734	-9.874170320000001	0.46655273560000005	2.76821286	-0.4272461	0.61035156	-0.061035156	-1.252514676	9.64208966	1.2034667932	-1.0986328	0.91552734	0.5493164	2.3925780760000004	9.66003444	-1.03957518	0.91552734	-2.2583008	-2.4414062	1549639781.844
-9.521264480000001	-1.89611821	-4.6786866	-0.061035156	-1.4648438	0.36621094	2.9632079680000003	-8.30463858	0.037084961060000005	-0.6713867	-0.48828125	3.3569336	4.95263678	10.42805162	0.5790038940000001	-1.6479492	0.7324219	1.5869141	-9.58825679	0.80988768	2.654565396	-0.36621094	0.12207031	-0.18310547	-1.113745108	10.51657698	1.2632812500000001	-1.0986328	0.7324219	1.0375977	1.4750244600000002	10.0464357	-0.7034179712000002	0.6713867	-1.8310547	-2.6245117	1549639781.883
-8.388378894	-1.414013678	-3.6056152160000003	1.159668	-0.24414062	0.30517578	3.08881839	-9.496142572	0.062207030760000004	-0.79345703	-0.18310547	3.3569336	4.530346646	10.00217302	-0.7883544928000001	-2.0141602	0.4272461	1.4648438	-8.735302520000001	0.7775878600000001	2.642602536	-0.061035156	0.5493164	-0.24414062	-1.1627929712000002	10.100268080000001	1.753759784	-0.91552734	1.0986328	1.2207031	2.0145507200000004	9.631323380000001	-1.193896466	0.6713867	-1.8310547	-2.6245117	1549639781.923
-7.956518570000001	-0.52995607	-3.379516574	1.4648438	0.5493164	0	3.31252446	-9.564331070000001	0.14235839660000002	-0.8544922	-0.5493164	2.9907227	4.268359424000001	8.865698380000001	-1.2453369600000002	-1.6479492	0.48828125	1.7700195	-8.354882788000001	0.9139648560000001	2.733520468	0.12207031	-0.24414062	-0.24414062	-1.2884033540000002	8.84296875	1.7896484620000002	-1.0986328	0.7324219	0.91552734	2.4081298920000003	9.486572480000001	-1.234570288	0.91552734	-2.5024414	-2.5024414	1549639781.963
-8.05222194	-0.22490234620000002	-3.672607428	0.9765625	0.24414062	-0.12207031	3.5003417540000004	-8.46015625	0.2045654254	-0.91552734	-0.79345703	2.0751953	4.268359424000001	8.865698380000001	-1.2453369600000002	-1.2207031	0.48828125	2.5634766	-8.12758786	0.73332518	2.6641358800000003	0.24414062	0.24414062	-0.24414062	-0.994116214	8.24243161	1.738207968	-0.9765625	0.061035156	0.6713867	2.698828076	9.185107428000002	-1.1699707068	0.4272461	-1.5869141	-2.4414062	1549639782.003
-8.321386780000001	0.11484375000000001	-3.8711913940000002	0.48828125	0.12207031	0	3.640307608	-7.94216304	0.48330077880000005	-0.91552734	-0.79345703	2.0751953	3.343627896	8.170654254	-1.39008786	-0.8544922	0.4272461	2.8076172	-8.01513678	0.4450195288	2.82084964	0.30517578	0.12207031	-0.30517578	-0.3828125	8.20534694	1.8267334260000003	-0.36621094	-0.12207031	0.48828125	3.42736821	8.70061052	-0.6986327880000001	0.4272461	-1.5869141	-2.4414062	1549639782.043
-8.77358426	0.2512207068	-3.99919429	0.12207031	-0.36621094	-0.12207031	3.658251996	-7.914648560000001	0.7034179712000002	-0.9765625	-0.12207031	1.3427734	3.17495108	7.81655252	-1.415209964	-0.6713867	-0.18310547	2.4414062	-8.048632788	0.4486083966	2.866308606	0.24414062	0.061035156	-0.18310547	0.09331054320000001	8.310620108	1.9391846040000003	0.18310547	-0.12207031	0.30517578	2.956030252	9.020019568	-0.6962402160000001	0.24414062	-0.24414062	-1.8920898	1549639782.083
-8.735302520000001	-0.1447509784	-3.847265576	0.18310547	0.18310547	-0.061035156	3.7407959260000005	-8.041455072	0.838598642	-0.6713867	-0.36621094	0.91552734	3.17495108	7.81655252	-1.415209964	-0.48828125	-0.6713867	1.8920898	-7.96967752	0.3158203076	3.2060547120000003	0.36621094	0.18310547	-0.24414062	0.32778320680000006	8.714965560000001	2.086328076	0.30517578	-0.12207031	0.061035156	1.98464357	9.273632788	-0.9295165740000001	-0.30517578	-0.7324219	-1.7700195	1549639782.123
-9.152807608000002	-0.46416014400000005	-3.9381836060000004	0.24414062	-0.30517578	-0.12207031	4.112841754000001	-8.278320288000002	1.102978534	-0.5493164	-0.061035156	0.4272461	3.475219748	8.23166484	-1.032397464	-0.061035156	-0.4272461	0.9765625	-8.322582968	0.16030273560000002	3.4429199280000002	-0.061035156	-0.61035156	-0.061035156	0.5191894568000001	9.25688498	2.390185504	0.4272461	-0.36621094	-0.18310547	2.0169433900000002	9.305932608	-1.09819339	-0.30517578	-0.7324219	-1.7700195	1549639782.163
-9.30952176	-0.3002685504	-4.01953125	0.18310547	0.12207031	-0.18310547	4.171459964	-8.693432608	1.1340820288	-0.24414062	0.12207031	-0.30517578	3.665429712	8.947045926000001	-0.570629892	0.48828125	-0.30517578	0	-9.069067392000001	0.01794433606	4.143945288	0	-0.18310547	-0.12207031	0.7799804712000001	9.9866214	2.6940429320000003	0.61035156	-0.4272461	-0.48828125	2.159301718	9.33464357	-1.0288086060000001	-0.5493164	-0.48828125	-1.7700195	1549639782.203
-9.596630890000002	0.192602536	-4.337744110000001	0.5493164	-0.18310547	0.12207031	3.9010987400000006	-9.23535144	0.9462646760000001	0.12207031	-0.18310547	-1.0986328	3.665429712	8.947045926000001	-0.570629892	0.91552734	-0.5493164	-1.0375977	-9.375317392	-0.002392578076	4.450195288000001	-0.18310547	0.4272461	-0.24414062	0.8290283540000001	10.510596040000001	2.8124755400000003	0.48828125	-0.12207031	-0.9765625	2.471533246	10.00217302	-0.754858426	-1.3427734	0.48828125	-1.0375977	1549639782.243
-9.786840560000002	0.5120117212	-4.438232428	-0.18310547	-0.18310547	0.6713867	3.5577635800000005	-9.49733876	0.5514892572000001	0.24414062	-0.30517578	-1.4038086	4.62006839	10.4292482	0.976171875	1.0986328	-0.48828125	-1.8920898	-9.064282248	0.44143066100000006	3.9525389400000006	-0.18310547	0.12207031	-0.24414062	0.1495361322	10.73190944	2.644995108	0.24414062	0	-0.91552734	2.241845746	10.088306200000002	-0.783569339	-1.3427734	0.48828125	-1.0375977	1549639782.283
-10.682861420000002	-0.19499511780000003	-4.4513915740000005	-0.5493164	0	0.61035156	3.2874023560000003	-9.370532248	0.2536132788	0.12207031	-0.061035156	-1.3427734	4.62006839	10.4292482	0.976171875	1.0375977	0.18310547	-2.6245117	-9.24013678	0.43066405760000004	4.020727536	0.12207031	-0.61035156	-0.36621094	-0.6447998200000001	11.3396241	2.62944339	-0.061035156	-0.8544922	-0.5493164	3.5517822480000003	10.28330072	-0.42827148560000006	-2.319336	0.12207031	-0.91552734	1549639782.323
-11.02380342	-1.246533246	-4.703808606	-1.159668	-1.4648438	-0.24414062	3.1462402160000003	-9.687548920000001	0.028710937500000002	0	0.36621094	-1.0986328	4.818652356	11.51547824	1.4331542540000002	0.48828125	0.24414062	-3.0517578	-10.460351440000002	0.13757324280000002	3.96330571	0.061035156	-1.3427734	-0.30517578	-0.9271240020000001	11.50710414	2.8675048920000004	-0.061035156	-1.2207031	-0.4272461	5.208642572	10.73789038	1.013256839	-4.1503906	0	0.8544922	1549639782.363
-10.26535692	-2.6198730040000004	-2.7909423920000003	-0.6713867	-2.5634766	-0.18310547	3.2180175720000004	-10.42446286	-0.270361322	0.12207031	0.61035156	-0.79345703	5.1380616	11.16855432	1.4606689300000002	0.061035156	-0.61035156	-2.6245117	-11.034570680000002	-0.6208740020000001	4.041064496	0.5493164	0.79345703	-0.4272461	-0.80390625	10.862304320000002	3.2730469240000004	-0.061035156	-0.79345703	-0.8544922	6.4659423920000005	10.19238318	2.642602536	-4.1503906	0	0.8544922	1549639782.403
-8.57858876	-2.077954074	-0.88645018	0.48828125	0.061035156	0.61035156	3.6068116	-10.71396466	-0.573022464	0.061035156	0.9765625	-0.79345703	5.1380616	11.16855432	1.4606689300000002	-0.061035156	-1.0375977	-1.6479492	-9.689941394000002	-0.9378906250000001	2.489477536	0.61035156	0.8544922	-0.5493164	-1.488183606	9.195874100000001	3.202465854	-0.061035156	-0.79345703	-0.8544922	4.6978271760000005	9.937573380000002	1.943969748	-4.5166016	0.7324219	3.7231445	1549639782.443
-9.051123200000001	-1.905688498	-1.3984619600000001	0.8544922	2.746582	0.4272461	3.9477538940000003	-9.6217527	-0.5359375000000001	-0.12207031	1.6479492	-1.4038086	5.190698380000001	9.6385009	1.4056396760000003	-0.12207031	-0.4272461	-0.61035156	-9.229370108000001	-0.9677978240000001	1.8817626800000002	0.6713867	-0.18310547	-0.18310547	-2.27055661	8.539111420000001	2.7885498200000005	-0.48828125	-1.0375977	-0.5493164	1.7693115020000003	11.90546924	1.642504892	-1.2817383	-0.61035156	5.92041	1549639782.483
-10.8551268	-1.534838858	-3.44890126	0.30517578	-2.5634766	-0.061035156	3.8628173920000006	-8.84057608	-0.5969482428	0.12207031	1.953125	-2.380371	4.038671924000001	9.750951980000002	0.6555663939999999	-0.5493164	-0.48828125	0.12207031	-9.22338858	-1.153222644	2.519384784	0.79345703	0.36621094	0	-1.85544429	9.285595746	2.8830566100000006	-0.12207031	-1.3427734	-0.12207031	0.9211425720000002	12.093286240000001	0.83022464	-1.2817383	-0.61035156	5.92041	1549639782.523
-8.50561502	-0.9737792932	-1.753759784	-0.36621094	-1.2817383	0.24414062	3.5972412140000003	-9.482983426	-0.955834964	0.6713867	1.5869141	-2.6855469	4.038671924000001	9.750951980000002	0.6555663939999999	-0.79345703	-1.4648438	0.48828125	-8.711376800000002	-1.6185790740000001	2.178442392	0.48828125	-0.61035156	-0.36621094	-1.332666034	9.02241214	3.325683606	0.18310547	-0.6713867	-0.24414062	1.830322284	10.085913040000001	0.965405252	-1.4648438	-1.8310547	5.065918	1549639782.563
-7.8237304320000005	-0.5144042932	-1.284814496	0	1.159668	0.061035156	3.48598642	-9.33344748	-1.41640625	0.79345703	0.79345703	-2.9296875	4.181030252	9.1276857	0.44143066100000006	-0.4272461	-1.5869141	0.91552734	-8.628832968000001	-1.5372314300000003	2.5744139400000003	0.6713867	0.6713867	-0.24414062	-1.39008786	8.394360520000001	3.505126996	0.061035156	-0.7324219	-0.24414062	2.20236821	9.55117212	1.02761232	1.953125	2.2583008	4.272461	1549639782.603
-8.6348143	-0.6053222644	-1.7884521760000003	0.061035156	0.36621094	0.061035156	3.5087158540000005	-8.42785643	-1.735815396	0.61035156	0.5493164	-3.4179688	4.19897464	8.783154254000001	0.7895507788	0	-0.8544922	1.3427734	-8.28789038	-1.506127896	2.463159146	0.61035156	-0.18310547	-0.12207031	-1.2692626800000002	8.3967527	3.4788086060000003	0.061035156	-0.79345703	-0.18310547	0.970190396	8.552270468000001	0.909179712	1.953125	2.2583008	4.272461	1549639782.643
-8.866894568000001	-0.571826178	-1.8398925720000001	0.30517578	0.8544922	0.5493164	3.4393310700000006	-8.1323732	-1.859033246	0.36621094	0.91552734	-3.3569336	4.19897464	8.783154254000001	0.7895507788	0.12207031	-0.36621094	1.4648438	-8.315405252000001	-1.7980224640000002	2.4619628600000003	0.4272461	-0.12207031	0	-1.146044928	8.548681610000001	3.58288588	0.061035156	-0.79345703	-0.18310547	-0.2775390576	8.502026260000001	1.0575195288	2.5024414	3.2958984	2.8076172	1549639782.683
-9.477001800000002	0.10168457460000001	-1.8422851440000003	0.4272461	1.3427734	0.7324219	3.2096435700000003	-8.13356929	-2.0121582460000003	0.24414062	1.159668	-2.8076172	4.19897464	8.783154254000001	0.7895507788	0.12207031	-0.36621094	1.4648438	-8.421875	-1.8446777160000003	2.7813721040000003	0.30517578	-0.4272461	0.18310547	-1.1484375	8.814257788	3.6738037140000004	0.4272461	-0.61035156	0.061035156	0.1614990216	7.9995851600000005	1.8841552520000002	1.4038086	-0.7324219	-0.4272461	1549639782.723
-9.919628600000001	0.7512695288	-2.368652356	-0.24414062	1.5258789	0.24414062	3.069677716	-8.07734375	-2.082739218	0.18310547	0.91552734	-2.1362305	5.11652806	9.591845746	1.35180661	0.12207031	-0.36621094	1.4648438	-8.6348143	-1.6748047120000003	3.1175292540000004	0.18310547	-0.8544922	0.24414062	-0.991723642	9.354980432000001	3.708496106	0.4272461	-0.79345703	0.18310547	2.9859375000000004	7.8237304320000005	2.3542969240000002	1.4038086	-0.7324219	-0.4272461	1549639782.763
-10.608691100000001	0.6543701080000001	-2.8962158540000003	-0.7324219	0.79345703	0.061035156	3.1366699280000003	-8.250805710000002	-2.0899170320000002	0.18310547	0.91552734	-2.1362305	5.11652806	9.591845746	1.35180661	0.18310547	-0.30517578	1.6479492	-8.9326902	-1.5731201080000001	3.643896466	0.12207031	-0.7324219	0.30517578	-0.6675292932	9.673193390000002	3.753955072	0.4272461	-0.79345703	0.18310547	5.5938478400000005	8.76521016	2.369848642	2.746582	-1.0375977	-1.0986328	1549639782.803
-10.534521760000002	0.531152356	-2.5157959260000005	-0.79345703	0.12207031	0.24414062	3.435742212	-8.32497554	-1.9379882200000003	-0.061035156	-0.48828125	-1.2207031	5.56035144	9.681567392	1.43076178	0.24414062	-0.24414062	1.8310547	-8.94584964	-1.44870607	3.813769568	0	-0.7324219	0.36621094	-0.36606445680000005	9.889721940000001	3.7276367800000005	0.36621094	-0.5493164	0.12207031	7.302148560000001	9.01044928	2.186816394	0.91552734	0.61035156	-0.6713867	1549639782.843
-10.52614766	-0.3146240216	-3.075659146	-1.159668	0.9765625	0.24414062	3.9142577880000005	-8.152710160000002	-1.606616214	-0.30517578	-0.8544922	-1.0375977	6.857128894000001	9.82153354	1.6879638580000003	0.24414062	-0.36621094	2.0141602	-9.157592752000001	-1.41640625	4.02551268	-0.18310547	-1.2207031	0.30517578	0.002392578076	10.38498552	3.6211670320000002	0.36621094	-0.18310547	0.30517578	6.6776857000000005	9.0176268	0.22968750000000002	0.91552734	0.61035156	-0.6713867	1549639782.883
-10.377808	-1.847070288	-3.447705072	-0.30517578	-0.5493164	-0.24414062	4.701416034	-8.09169928	-0.8661132788	-0.48828125	-0.61035156	-0.91552734	6.857128894000001	9.82153354	1.6879638580000003	0.18310547	-0.48828125	1.953125	-9.363354532	-1.1735596040000003	4.203759784	-0.36621094	-0.5493164	0.24414062	0.2835205072	10.620653960000002	3.5158935700000002	0.36621094	-0.18310547	0.30517578	2.4727295320000002	9.98063948	2.7418945679999998	-0.8544922	2.0751953	-0.91552734	1549639782.923
-9.723437500000001	-2.2346679320000002	-2.830419928	0.5493164	-1.3427734	0.18310547	5.632128894	-8.13356929	-0.1040771466	-0.12207031	-0.7324219	-0.8544922	8.07136232	9.681567392	1.720263678	0	0.12207031	2.0751953	-9.8251223	-0.63881839	4.31979982	-0.36621094	-0.48828125	0.24414062	0.594555661	10.618261780000001	3.1593994600000004	-0.12207031	0.6713867	0.79345703	3.4907714660000004	10.28210414	2.43205571	0.12207031	-1.7089844	-1.2207031	1549639782.963
-8.83220198	-1.5216797120000003	-2.7586425720000003	0.8544922	-0.4272461	0.24414062	6.799707068	-7.923022660000001	0.5048339856	0.48828125	-1.4648438	-1.5869141	9.8334964	8.915942392	1.3171142180000002	-0.18310547	0.4272461	2.746582	-9.645678420000001	-0.27275390380000003	3.7515625000000004	-0.24414062	0.61035156	0.18310547	0.6160888580000001	10.107446580000001	2.7945312500000004	-0.4272461	1.6479492	0.8544922	3.4704346040000003	9.71147464	1.471435504	0.12207031	-1.7089844	-1.2207031	1549639783.003
-8.358471940000001	-1.09819339	-3.6008300720000004	0.91552734	1.4648438	-0.48828125	7.930200180000001	-7.194482428000001	1.0969971040000002	0.8544922	-1.7700195	-2.1362305	9.8334964	8.915942392	1.3171142180000002	-0.5493164	0.91552734	3.6621094	-9.31311052	-0.1686767572	3.12111821	-0.4272461	0.79345703	0.18310547	0.26318359620000004	9.538012680000001	2.191601538	-0.4272461	1.6479492	0.8544922	3.9979980040000007	8.955419928000001	0.005981445288000001	0.36621094	-0.5493164	-1.0986328	1549639783.042
-9.68515625	-1.2513183900000002	-5.011254892	0	-0.79345703	-1.0375977	8.93747554	-6.19558107	1.610205072	1.159668	-1.159668	-2.8686523	9.883740020000001	8.49484874	0.7560547120000001	-1.2207031	0.8544922	4.8828125	-9.459057608	0.019140625	2.8627197480000004	-0.79345703	0.61035156	0.24414062	0.3529052716	9.62294928	1.7286376800000003	-0.61035156	2.380371	1.2817383	2.9225341460000003	9.687548920000001	-0.1303955072	0.91552734	1.2207031	-0.91552734	1549639783.082
-9.62294928	-1.733422824	-4.419091754000001	-1.0375977	-1.4648438	-0.7324219	9.686352340000001	-5.79482428	1.391284146	1.953125	-2.0141602	-4.0893555	9.755737320000001	7.572509980000001	-0.516796875	-1.6479492	0	5.6152344	-10.04045378	0.454589856	2.9225341460000003	-0.7324219	0.9765625	0.18310547	0.800317392	10.30722644	1.735815396	-0.4272461	2.6245117	1.6479492	2.3973632200000004	9.746167032	-0.0765625	0.91552734	1.2207031	-0.91552734	1549639783.122
-9.27722194	-1.670019568	-3.8807617800000003	-0.6713867	-0.061035156	-0.7324219	10.82402356	-5.805590560000001	1.2321777160000003	2.0751953	-1.4038086	-4.8828125	9.755737320000001	7.572509980000001	-0.516796875	-1.8310547	-0.5493164	5.493164	-10.078735520000002	0.42109375000000004	3.5302491000000003	-0.48828125	1.8920898	0.061035156	1.0168457068	11.001074280000001	2.01096196	-0.4272461	2.6245117	1.6479492	1.96669928	9.932788040000002	-0.75964357	0.61035156	0.5493164	-0.8544922	1549639783.162
-9.02241214	-1.7609375	-4.1690673920000005	0	-0.6713867	-0.9765625	11.130273560000001	-5.731420926	1.035986322	1.8310547	-0.6713867	-5.004883	9.90407698	6.962402160000001	-0.7979248200000001	-1.6479492	-0.24414062	5.065918	-9.414794928000001	0.20576172120000003	2.75625	-0.91552734	1.0375977	0.061035156	0.6256591459999999	10.19716754	1.9595214660000002	-0.8544922	3.2348633	2.1362305	1.9535400360000001	10.018921220000001	-1.003686502	0.48828125	-0.8544922	-1.4038086	1549639783.202
-8.3967527	-1.7094971040000002	-3.8065917540000007	-0.12207031	-0.61035156	-0.9765625	10.940063400000001	-5.072265380000001	0.900805661	1.5258789	0	-5.126953	9.072656250000001	5.49934056	-0.39836425720000007	-1.2817383	0.30517578	5.004883	-9.261669928000002	0.52995607	2.6174804320000002	-0.79345703	1.953125	0.061035156	0.2428466754	9.375317392	1.872192392	-1.0986328	2.8686523	2.2583008	2.652172824	9.581079074	-0.8170653959999999	0.48828125	-0.8544922	-1.4038086	1549639783.242
-8.28669429	-1.81118161	-3.410620108	0.36621094	0.5493164	-0.91552734	10.19716754	-4.29348143	0.5957519568	1.2817383	0.61035156	-5.1879883	9.072656250000001	5.49934056	-0.39836425720000007	-1.4038086	0.24414062	5.004883	-8.978149460000001	1.118530252	2.0169433900000002	-0.48828125	1.8310547	0.12207031	-0.062207030760000004	9.152807608000002	1.8422851440000003	-1.2817383	2.0141602	2.746582	3.12351088	9.360961960000001	-0.46655273560000005	0.61035156	-0.36621094	-1.4038086	1549639783.282
-9.065478240000001	-2.318408246	-3.8532471040000003	0.48828125	0.61035156	-0.79345703	9.065478240000001	-3.643896466	0.3014648462	0.91552734	0.8544922	-4.638672	8.557055710000002	4.961010880000001	0.01674804712	-1.5258789	0	4.3945312	-9.0176268	1.6137939300000002	1.6161865020000004	0.12207031	1.4648438	0.18310547	0.2069580072	9.35258786	1.6592528960000001	-1.3427734	1.2207031	3.2958984	2.787353534	9.38608426	-0.288305661	0.48828125	0.30517578	-0.79345703	1549639783.322
-9.459057608	-2.825634784	-4.221704074	0.8544922	-0.18310547	-0.61035156	7.9601074280000015	-3.2180175720000004	0.2225097644	0.30517578	0.36621094	-3.6621094	7.219604532000001	4.403540036	0.5239746106000001	-1.7089844	-0.24414062	3.112793	-9.3238768	1.695141574	1.547998004	0.7324219	1.6479492	0	0.8433837860000001	9.919628600000001	1.9858398560000001	-1.0986328	0.9765625	3.479004	2.384204074	9.77248552	-0.25480957460000003	0.48828125	0.30517578	-0.79345703	1549639783.362
-9.248510880000001	-2.7418945679999998	-3.293383786	1.6479492	-0.36621094	-0.4272461	6.17763678	-2.7885498200000005	-0.007177734620000001	-0.061035156	-0.9765625	-0.61035156	7.65146466	4.574609424	1.42836911	-1.6479492	-1.6479492	-0.4272461	-9.87177716	0.663940396	1.447509784	0.9765625	2.380371	0.061035156	2.1700683900000004	9.354980432000001	3.3101317900000002	-0.9765625	0.91552734	2.8076172	2.5540771760000003	9.884936600000001	-0.387597644	-0.5493164	-0.7324219	0.061035156	1549639783.447
-9.192285340000002	-2.051635782	-2.9799560700000005	0.91552734	-0.061035156	-0.61035156	6.038867212	-2.644995108	0.18901367800000002	-0.5493164	-1.0375977	0.91552734	8.235253894000001	5.60102536	0.88645018	-1.5258789	-2.1362305	-1.5258789	-10.259375	0.0765625	1.3996582460000002	0.79345703	2.8686523	0.061035156	2.3483153960000003	9.46264676	3.6486816100000006	-0.9765625	0.91552734	2.8076172	2.4799072480000004	9.85622554	-0.10527343750000001	-0.5493164	-0.7324219	0.061035156	1549639783.482
-9.2042482	-1.6748047120000003	-2.778979532	0.9765625	-0.4272461	-1.0375977	6.272143570000001	-3.31611322	0.096899411	-0.8544922	-0.5493164	1.8920898	8.235253894000001	5.60102536	0.88645018	-1.8310547	-1.7700195	-1.8920898	-9.993798920000001	-0.324194339	0.8577392572	0.79345703	3.2958984	-0.24414062	1.859033246	9.317895468000001	4.25520018	0.12207031	1.2817383	1.2817383	2.1712646760000003	9.613378894	-0.10168457460000001	-0.4272461	-0.12207031	0.36621094	1549639783.522
-9.42915036	-1.8841552520000002	-2.356689496	0.8544922	-0.61035156	-1.0375977	6.727929712	-4.030297824	-0.014355469240000002	-0.8544922	-0.12207031	2.0751953	9.136059800000002	5.36296376	0.6890625	0.061035156	-0.12207031	-1.7700195	-9.5451902	-0.7811767572	0.026318359620000002	0.4272461	3.1738281	-0.30517578	1.35180661	8.640795926000001	4.377221646000001	-0.24414062	1.159668	0.36621094	2.2609863220000004	9.404028060000002	0.27873535340000005	-0.6713867	-0.12207031	0.6713867	1549639783.562
-9.709082068	-1.85544429	-1.8697998200000001	0.6713867	-0.48828125	-0.91552734	7.0317871400000005	-4.2420410340000005	-0.454589856	-1.3427734	0	1.8920898	9.87177716	5.43952626	0.42229003600000004	1.159668	1.3427734	-1.4038086	-9.360961960000001	-0.9020019568000001	-0.800317392	0.48828125	2.0141602	-0.36621094	1.4869873200000001	8.621655252000002	4.0960937500000005	-0.24414062	1.159668	0.36621094	2.652172824	9.6983152	0.4486083966	-0.8544922	-0.061035156	0.6713867	1549639783.602
-9.719848740000002	-1.6748047120000003	-1.7118896760000002	0.4272461	-0.4272461	-0.7324219	7.32607428	-4.55546875	-1.221411142	-2.380371	-0.18310547	1.7700195	9.766503894000001	5.56274411	0.440234375	0.8544922	0.61035156	-1.159668	-9.40163588	-1.0479492212000001	-1.113745108	0.48828125	1.953125	-0.48828125	1.5276611420000001	9.10734874	4.2958741	-0.30517578	0.79345703	0	2.70839856	9.49853534	0.22490234620000002	-0.4272461	0.18310547	0.48828125	1549639783.642
-9.746167032	-1.6149902160000003	-1.7980224640000002	0	-0.48828125	-0.4272461	7.428955072	-5.234961060000001	-1.8697998200000001	-2.380371	-0.18310547	1.7700195	9.8083741	5.67041034	0.30744628600000007	1.159668	0.36621094	-0.9765625	-9.0092527	-1.4056396760000003	-1.7106933900000003	0.36621094	1.159668	-0.61035156	1.6532714660000003	9.262865920000001	4.5614501800000005	-0.24414062	0.48828125	-0.24414062	2.9033935700000004	9.285595746	0.641210962	-0.24414062	-0.24414062	0.30517578	1549639783.682
-9.60141574	-1.5934570680000002	-1.7896484620000002	-0.36621094	-1.0375977	0	7.864404254	-5.63452176	-2.6581542540000003	-2.8076172	-1.2817383	0.6713867	10.71755342	5.626147660000001	0.15671386780000002	1.3427734	1.3427734	-0.36621094	-8.777173020000001	-1.795629892	-2.026513678	0.061035156	0.36621094	-0.6713867	1.4606689300000002	8.99728984	4.4322509000000005	-0.24414062	0.48828125	-0.24414062	3.0732665740000003	9.181518570000001	1.002490216	-0.061035156	-0.30517578	0	1549639783.722
-8.97097194	-1.5862792540000001	-1.332666034	-0.48828125	-0.5493164	0.30517578	8.81665036	-5.94316394	-3.0134521760000004	-2.0141602	-0.30517578	-0.48828125	10.605102340000002	6.227880890000001	1.3446288940000002	-0.48828125	1.5869141	0.48828125	-8.48527806	-1.8614257200000002	-2.026513678	-0.12207031	-0.36621094	-0.6713867	0.793139676	8.91953125	4.550683606000001	-0.30517578	0.8544922	-0.5493164	3.523071286	8.808276260000001	0.9175537140000001	0	-0.36621094	-0.30517578	1549639783.762
-9.266455072	-1.8805663940000001	-1.5276611420000001	-0.36621094	0.12207031	0.36621094	9.25927716	-6.166870108	-2.1975829680000003	-0.30517578	-1.8920898	-2.5024414	10.74626448	5.75773912	1.08383786	0.24414062	0.8544922	1.2207031	-8.647973740000001	-1.829125998	-1.9511474640000002	-0.18310547	-1.4648438	-0.5493164	0.571826178	8.342919928	4.9083741000000005	-0.7324219	-0.8544922	-0.4272461	3.4931639400000005	8.76760234	1.2895996400000003	-0.12207031	-0.24414062	-0.4272461	1549639783.802
-9.636108426000002	-1.757348642	-1.7645263580000001	-0.6713867	-0.18310547	0.36621094	9.165966754000001	-6.109448380000001	-0.7046142572	0.30517578	-3.2958984	-3.112793	11.10275908	5.75773912	2.02292482	-0.061035156	1.2207031	1.8920898	-9.45786142	-2.0193359620000004	-1.0802490020000002	-0.5493164	-1.5258789	-0.36621094	1.3302734620000003	8.54270018	5.084228240000001	-0.7324219	-0.8544922	-0.4272461	3.8149658540000004	9.2042482	0.754858426	0	-0.36621094	-0.30517578	1549639783.842
-9.387280252000002	-1.5145019960000001	-2.0061767180000003	-0.61035156	0.30517578	0.36621094	9.01403804	-5.461059800000001	-0.8218505890000001	0	-0.61035156	-2.1972656	10.600317000000002	5.541211060000001	1.642504892	0.12207031	0.6713867	2.9296875	-9.54399411	-1.4391357820000001	-0.6232665740000001	-0.48828125	-1.5258789	-0.30517578	1.038378894	8.365649460000002	5.417993210000001	-0.9765625	-0.9765625	-0.61035156	3.6486816100000006	9.228173920000001	0.6890625	-0.061035156	-0.5493164	-0.30517578	1549639783.882
-9.60261232	-1.3709472839999999	-2.4129150360000002	-1.0375977	0	0.36621094	9.185107428000002	-6.00417482	-2.1760498200000002	0	-0.61035156	-2.1972656	10.96997104	4.80310054	0.6029296924	1.4038086	0.30517578	3.7841797	-9.58227536	-1.790844748	-0.6316406250000001	-0.36621094	-2.380371	0.12207031	1.353002896	7.48278804	5.489770468000001	-0.79345703	-1.2817383	-1.0375977	3.6486816100000006	9.228173920000001	0.6890625	0.12207031	-0.24414062	-0.30517578	1549639783.922
-9.412402160000001	-1.0168457068	-2.62944339	-1.6479492	0.6713867	0	8.34411592	-5.540014480000001	-2.0707763580000003	-0.5493164	-2.9907227	-3.6010742	10.639795320000001	3.8508545320000005	0.1579101538	1.953125	0.24414062	3.90625	-10.035669420000001	-2.551684604	0.423486322	-1.2207031	-2.6245117	0.18310547	3.18332518	8.072558606000001	5.688354532000001	-0.5493164	-2.5634766	-1.0375977	2.739501996	9.450683606	-0.2452392572	-0.18310547	-0.61035156	-0.36621094	1549639783.962
-9.304736420000001	-0.860131839	-3.3173096040000005	-2.1362305	0.30517578	-0.6713867	8.46015625	-5.455077880000001	-1.264477536	-0.24414062	-2.8686523	-3.7841797	9.755737320000001	2.2346679320000002	-0.5993408246	2.6245117	0.91552734	3.6010742	-10.087109620000001	-2.122216754	1.2537109620000002	-1.8310547	-1.0375977	0.30517578	3.9369873200000005	7.66223143	5.598632788000001	-0.24414062	-0.5493164	-1.8920898	2.70361322	9.649267572	-0.6041259784	0.24414062	-1.0986328	-0.8544922	1549639784.002
-8.9661866	-0.8266357428000001	-3.5745117800000004	-2.8686523	-0.061035156	-1.0986328	8.38598642	-5.120117212	-0.953442392	1.159668	-2.8686523	-3.9672852	8.825024460000002	0.7668212860000001	-0.885253894	3.7841797	2.8076172	2.8076172	-9.644482428000002	-2.12341304	0.9821533540000001	-2.5634766	-1.5258789	0.61035156	4.309033246	7.322485520000001	5.190698380000001	0.061035156	-0.18310547	-1.953125	2.7969239200000002	9.557153060000001	-0.22011719240000002	0.61035156	-0.5493164	-0.9765625	1549639784.042
-9.076245108	-0.7883544928000001	-4.02192392	-3.9672852	0.061035156	-1.3427734	7.93618161	-4.362866214	-1.9978027160000003	2.4414062	-2.5634766	-3.7231445	7.451684800000001	-0.265576178	-1.1041748200000001	5.126953	2.0141602	2.380371	-9.76291484	-1.7609375	1.0742675720000001	-3.479004	-1.8920898	0.8544922	5.02082518	7.4145996400000005	4.596142572000001	0.061035156	-0.18310547	-1.953125	3.86879892	9.387280252000002	-0.7201660340000001	0.4272461	-0.30517578	-1.0986328	1549639784.082
-9.41120607	-1.268066394	-4.38200679	-4.0893555	0.18310547	-1.159668	7.283007788000001	-3.02421875	-3.0971923920000006	3.0517578	0.18310547	-2.1972656	7.570117212	-0.9929199280000001	-1.4558837860000002	5.3710938	2.1362305	1.2817383	-9.858617720000002	-1.2632812500000001	1.9104736420000001	-4.0283203	-0.61035156	1.0986328	5.11054712	7.77109375	4.238452176	0.4272461	2.0141602	-1.6479492	3.1737548920000003	9.471020468	-0.9677978240000001	0.48828125	0.6713867	-0.9765625	1549639784.122
-9.595434800000001	-0.8708984620000001	-4.99450679	-4.8217773	-0.5493164	-1.0375977	6.882250900000001	-1.801611322	-3.282617212	4.3945312	0.9765625	-0.6713867	7.844067392	-0.8637207068000001	-1.2034667932	5.432129	1.8310547	0.6713867	-9.372924820000001	-0.855346646	1.5300537140000001	-4.8828125	-1.0986328	1.159668	4.289892572	7.899096940000001	3.7671141200000005	2.2583008	3.8452148	-1.4648438	2.8399902160000003	9.721044928000001	-1.05991214	0.7324219	1.4648438	-0.91552734	1549639784.162
-9.197070288	-0.45698242800000005	-5.28640126	-5.493164	-0.8544922	-1.0986328	7.4720217600000005	-1.412817392	-4.326977536	5.493164	0.8544922	0.18310547	8.34890126	-0.248828125	-0.339746106	6.1035156	-0.36621094	0.24414062	-9.100170926	-0.5359375000000001	2.095898462	-5.3710938	-1.4648438	1.0986328	3.5003417540000004	8.850146760000001	3.3962646760000004	2.2583008	3.8452148	-1.4648438	3.5326415740000003	9.49255342	-1.287207068	0.5493164	1.2817383	-1.159668	1549639784.202
-8.62404802	-0.5670410144	-5.612988220000001	-5.92041	-0.8544922	-1.2817383	8.290283246000001	-1.1472412140000001	-4.396362320000001	6.3476562	1.159668	0.8544922	9.584667932	0.538330072	-0.04067382788	5.9814453	0.18310547	-0.61035156	-8.737695288000001	-0.07536621106000001	2.360278354	-5.554199	-1.3427734	1.159668	2.9416748200000002	9.589452880000001	3.03020018	2.9296875	5.2490234	-0.48828125	3.6104003600000003	9.451879892000001	-1.1711669928000001	0.6713867	2.0751953	-1.159668	1549639784.242
-8.38957518	-1.114941394	-5.9407717600000005	-6.0424805	-1.0375977	-1.4038086	8.954223740000002	-1.252514676	-4.441821286	6.3476562	1.159668	0.8544922	10.57878444	0.833813498	0.8194580072000001	6.591797	-1.3427734	-1.0986328	-8.748461960000002	0.3146240216	2.728735324	-6.1035156	-1.8310547	1.0986328	2.557666034	9.758129892000001	2.8555420320000002	2.380371	5.3100586	0.30517578	3.3089355040000004	9.370532248	-1.35419928	0.61035156	2.746582	-1.159668	1549639784.282
-8.48049321	-1.717871106	-6.244628894000001	-5.859375	-1.0986328	-1.3427734	9.865796220000002	-1.4582763580000002	-4.0147461060000005	6.4697266	-0.79345703	0.79345703	12.083715560000002	1.81118161	1.356591754	6.8969727	-1.3427734	-1.2207031	-8.948242212	0.907983426	3.3400389400000003	-5.6762695	-1.7700195	1.2817383	2.45	10.37302266	2.5134033540000003	2.380371	5.3100586	0.30517578	2.5636474640000007	9.599023560000001	-1.5551757200000003	0.18310547	3.6010742	-0.9765625	1549639784.322
-8.461352340000001	-1.924829074	-6.41809056	-5.554199	-1.5258789	-1.4038086	9.83110324	-1.5013427520000002	-3.9010987400000006	7.2021484	-0.6713867	-0.36621094	13.34938948	2.501440396	0.80988768	7.446289	-0.12207031	-1.0375977	-9.134863220000002	0.8206542932	3.667822284	-6.0424805	-1.4648438	1.3427734	2.47033696	10.612279860000001	2.051635782	1.7089844	5.3710938	0.5493164	1.5910644960000002	9.77128894	-1.8004150360000002	-0.12207031	4.211426	-0.79345703	1549639784.362
-8.187402160000001	-1.79323732	-6.261376800000001	-5.3100586	-1.3427734	-1.2817383	9.630126800000001	-1.693945288	-4.55307608	7.385254	-1.7700195	-0.8544922	13.40920378	3.1103514400000005	0.2835205072	7.446289	1.0986328	-0.61035156	-9.191088760000001	1.216625998	4.129589856	-5.92041	-1.0375977	1.2817383	2.337548822	10.635009980000001	1.453491214	1.2207031	5.554199	0.79345703	1.5910644960000002	9.77128894	-1.8004150360000002	-0.4272461	4.5776367	-0.7324219	1549639784.402
-8.04624002	-1.693945288	-6.221899460000001	-5.2490234	-1.3427734	-1.0986328	9.630126800000001	-1.693945288	-4.55307608	7.385254	-1.7700195	-0.8544922	12.9653804	3.4596679320000003	0.5957519568	7.3242188	1.6479492	-0.12207031	-8.942260880000001	1.592260782	4.139160144000001	-5.554199	-0.48828125	1.3427734	1.752563498	10.34311502	0.783569339	0.48828125	5.9814453	0.9765625	0.23566894960000004	9.858617720000002	-1.655664038	-0.5493164	4.699707	-0.61035156	1549639784.442
-7.9373777	-1.43435054	-6.287695288000001	-4.8828125	-1.5258789	-0.79345703	9.850244600000002	-1.7346191100000001	-4.925122300000001	7.1411133	-1.5869141	-1.3427734	12.35048822	3.4512939300000003	0.794335962	7.019043	1.8310547	0.24414062	-8.60371106	1.753759784	3.9788574280000004	-5.432129	-0.91552734	1.2207031	0.9139648560000001	10.014135880000001	0.40793457460000004	-0.36621094	5.6152344	1.5258789	0.0897216754	9.868188400000001	-1.6137939300000002	-0.79345703	4.333496	-0.5493164	1549639784.482
-8.126391574000001	-1.3805175720000002	-6.339135880000001	-4.4555664	-1.5258789	-0.61035156	9.70310054	-1.3948730040000001	-4.996899460000001	7.019043	-1.7089844	-1.8310547	11.803784440000001	3.3687500000000004	0.669921875	6.4086914	2.1362305	0.5493164	-8.828613220000001	1.8040038940000003	3.81616214	-5.004883	-1.2207031	1.3427734	0.423486322	9.786840560000002	0.57421875	-0.36621094	5.6152344	1.5258789	0.0897216754	9.868188400000001	-1.6137939300000002	-1.159668	3.4179688	-0.7324219	1549639784.521
-8.790332068	-0.43066405760000004	-5.809179712000001	-4.0893555	-2.2583008	-0.5493164	9.262865920000001	0.027514648560000004	-5.47661142	6.5307617	-1.6479492	-2.0751953	11.26545378	3.4536866	0.6723144568000001	5.432129	2.4414062	0.8544922	-9.22578125	0.9402832068000001	4.0147461060000005	-4.4555664	-0.30517578	1.7089844	0.3517089856000001	9.788037140000002	1.1508300720000002	-0.61035156	4.760742	1.8310547	2.8830566100000006	10.175634980000002	-0.4486083966	-1.6479492	3.112793	-0.6713867	1549639784.562
-8.58696286	-0.949853534	-4.426269568	-5.3100586	-1.5869141	-0.4272461	9.120507788000001	0.362475589	-5.642895468000001	5.3100586	-0.91552734	-1.8920898	10.73430162	3.676196286	0.8242431610000001	4.638672	2.0751953	0.9765625	-8.878857428000002	0.10168457460000001	3.125903354	-4.211426	-0.9765625	1.7089844	0.001196289038	9.197070288	1.6341308900000002	0	4.272461	1.5869141	4.59375	9.9710688	0.8565429712000001	-2.4414062	4.211426	0.30517578	1549639784.601
-9.90527356	-2.82084964	-2.6378173920000005	-5.065918	0.12207031	-0.48828125	9.065478240000001	0.5251708966	-5.414404254	4.699707	-1.0986328	-1.7089844	10.243823380000002	3.8963134000000004	1.13647464	3.9672852	1.7700195	1.2207031	-9.34541034	-0.6447998200000001	3.4261719240000006	-4.0893555	-1.0375977	1.8920898	-1.1711669928000001	9.47460962	2.2035644960000003	0	4.272461	1.5869141	4.59375	9.9710688	0.8565429712000001	-3.2348633	5.7373047	1.5869141	1549639784.641
-11.763110520000001	-2.27653804	-2.69523912	-3.6010742	0.5493164	-0.79345703	9.04753444	0.3995605432	-4.6798827880000005	4.272461	-1.0375977	-1.4038086	10.229467360000001	4.3245849640000005	1.1328857428	3.6010742	1.7089844	1.2207031	-10.74865764	-0.7201660340000001	3.4034423920000005	-4.211426	-2.1362305	2.0751953	-0.910375998	10.291674819999999	3.027807608	-0.12207031	3.9672852	2.1362305	5.501733426	10.271337860000001	0.385205072	-4.760742	6.164551	2.6245117	1549639784.682
-11.161376800000001	-1.2034667932	-3.658251996	-4.4555664	-1.5258789	-1.7089844	9.73061502	-0.45698242800000005	-4.890429712	4.272461	-1.0375977	-1.4038086	10.631421220000002	5.0614991	0.7225586060000001	3.479004	1.0986328	0.91552734	-11.405420320000001	-1.1352783540000002	4.480102536	-3.8452148	0.9765625	1.953125	0.1686767572	11.50590854	3.7252441100000007	0.48828125	3.0517578	2.0751953	4.615283246	10.259375	-2.3255859620000003	-3.2958984	6.0424805	3.8452148	1549639784.721
-9.07146016	-1.0551269568000001	-2.7813721040000003	-5.79834	-3.2958984	-1.2817383	9.9961911	-1.332666034	-4.9370851600000005	3.7841797	-0.91552734	-0.91552734	10.79172374	5.426367212000001	0.44980469240000004	3.112793	1.0986328	0.48828125	-9.50930162	-1.6484863220000001	2.983544928	-4.272461	1.2817383	1.5258789	0.0346923822	10.619458360000001	3.631933606	0.48828125	5.3710938	0.48828125	5.0280027	9.53920926	-3.92023912	-0.4272461	7.507324	4.0283203	1549639784.761
-7.522265380000001	-0.6531738220000001	-2.118627896	-5.859375	-0.061035156	-1.2207031	9.640893570000001	-1.7944336060000001	-4.657153354	3.479004	-0.8544922	-0.91552734	10.503417540000001	4.94067392	0.7369140380000001	3.3569336	1.2207031	0.5493164	-8.375219748000001	-1.585082968	2.463159146	-4.8828125	0.18310547	1.5258789	-0.840991214	9.064282248	2.8818603240000003	0.48828125	5.3710938	0.48828125	3.220410144	10.42326628	-2.2286865020000004	3.540039	10.131836	5.004883	1549639784.802
-8.2520018	-0.7117919928	-3.1187255400000002	-5.6762695	-0.48828125	-1.7089844	8.903979532000001	-2.003784146	-3.79582518	3.1738281	-0.36621094	-1.2817383	9.74257788	4.131982428000001	1.223803714	3.540039	1.8310547	0.9765625	-8.261572480000002	-1.3673584260000002	2.4523925720000004	-4.8828125	-0.18310547	1.6479492	-0.49885253600000007	8.694628894000001	2.72036142	-0.18310547	4.3945312	0.61035156	2.410522464	10.892211960000001	-1.41640625	5.004883	10.009766	6.225586	1549639784.841
-8.65874002	-0.6340332068000001	-3.131884784	-5.6152344	-0.79345703	-1.953125	8.14313948	-2.1712646760000003	-3.410620108	3.112793	0	-1.5258789	9.486572480000001	3.58049321	0.976171875	3.8452148	1.8310547	0.9765625	-8.747265380000002	-1.5491942900000002	3.1761474640000005	-5.2490234	0.061035156	1.5869141	0.1614990216	9.19348143	2.9093750000000003	-0.12207031	4.0893555	0.48828125	2.560058606	11.155395860000002	-1.8458740020000002	5.6152344	8.361816	7.2631836	1549639784.881
-8.954223740000002	-1.03359375	-3.464453076	-5.79834	0.48828125	-2.0141602	8.174243210000002	-2.2980712860000003	-4.245629892	3.540039	-0.24414062	-1.5869141	10.023705580000001	3.2957762600000002	0.02153320288	3.7231445	1.159668	0.79345703	-8.771191394	-0.966601538	3.652270468	-5.554199	0.18310547	1.5258789	0.3529052716	9.605004892	2.92971196	0.061035156	4.699707	0.18310547	1.2895996400000003	11.522655760000001	-1.7872558900000002	6.5307617	8.544922	4.9438477	1549639784.95
-9.669604532000001	-1.5180908540000002	-4.19060054	-5.9814453	-1.2207031	-1.7089844	8.174243210000002	-2.2980712860000003	-4.245629892	4.1503906	-0.9765625	-1.5869141	10.023705580000001	3.2957762600000002	0.02153320288	3.7231445	1.159668	0.79345703	-8.771191394	-0.966601538	3.652270468	-5.493164	-0.061035156	1.5258789	-0.13398437500000002	9.63969748	2.7275389400000005	0	4.760742	0.18310547	0.20576172120000003	11.727221940000002	-0.8230468750000001	6.5307617	8.544922	4.9438477	1549639784.962
-8.720947480000001	-1.7489746400000001	-3.2909912140000004	-5.859375	-2.5024414	-1.5869141	8.446997300000001	-2.1616942900000002	-3.7001221040000005	4.4555664	-0.91552734	-1.5258789	9.9961911	3.289794928	0.6723144568000001	3.8452148	1.0375977	0.5493164	-8.51159694	-0.35529785340000003	3.7037110600000003	-5.1879883	-0.061035156	1.3427734	-0.5048339856	9.469824280000001	2.55288089	-0.12207031	4.211426	0.30517578	-0.08493652160000001	10.33115216	-0.113647464	4.3945312	8.666992	4.0893555	1549639785.001
-8.266357428000001	-0.910375998	-2.0480469240000003	-4.699707	-1.0986328	-0.7324219	8.44819339	-1.6329346040000001	-3.6307373200000006	4.4555664	-0.91552734	-1.5258789	10.090698380000001	3.28022464	1.0646972840000002	3.9672852	1.0986328	0.61035156	-8.26755342	-0.10048827880000001	3.393872104	-4.638672	-0.18310547	1.2207031	-0.6890625	9.122900360000001	2.66174321	-0.12207031	4.211426	0.30517578	0.10288086060000001	8.37163089	-0.03947753894	4.211426	6.8359375	2.9907227	1549639785.041
-8.358471940000001	-0.5861816394	-3.32089856	-3.6010742	2.8686523	-1.0986328	8.59892572	-0.9713867212000001	-3.4835937500000003	4.760742	-1.6479492	-1.4038086	10.236645860000001	3.14504393	1.343432608	3.8452148	1.159668	0.7324219	-8.500830072	-0.192602536	3.366357428	-4.3945312	-0.30517578	1.3427734	-0.745288089	8.94465306	2.9261230040000004	-0.18310547	3.90625	0.48828125	2.192797824	7.98044429	0.9115722840000001	4.333496	4.0893555	2.0751953	1549639785.081
-10.78574182	-0.9522461060000001	-4.531542932000001	-3.7841797	-0.5493164	-0.48828125	8.646777160000001	-0.5036376800000001	-3.111547824	3.7841797	-0.6713867	-0.91552734	10.17683058	2.960815396	1.5336425720000002	3.7231445	1.0986328	0.8544922	-8.498437500000001	-0.2033691394	3.47163089	-3.9672852	-0.48828125	1.4038086	-0.8840576080000001	9.413598740000001	2.9572264400000003	0	3.540039	1.2207031	2.192797824	7.98044429	0.9115722840000001	4.9438477	1.7089844	1.5258789	1549639785.121
-11.16855432	-0.515600589	-3.5769042540000004	-4.272461	-0.61035156	0.30517578	9.319091754	-0.592163089	-3.611596646	3.8452148	-0.61035156	-0.6713867	10.58596196	2.866308606	1.3015625000000002	3.8452148	1.2207031	0.79345703	-8.436230432	0.2189208966	3.62475589	-3.2958984	-1.5258789	1.2817383	-0.8673096040000001	9.81555162	2.8758788940000004	0	3.540039	1.2207031	8.80947284	9.020019568	0.839794928	3.4179688	4.0893555	0.5493164	1549639785.161
-10.21272014	-1.5575683900000001	-3.8915283540000005	-3.3569336	-0.9765625	-0.61035156	9.89091754	-0.9797607428000001	-3.9477538940000003	3.9672852	-0.7324219	-0.48828125	11.12548822	2.94765625	1.0742675720000001	3.7231445	1.2207031	0.7324219	-9.3657473	0.5335449280000001	4.064990216	-2.6245117	-2.8076172	1.0375977	-0.5060302716	10.49624002	3.03857428	-0.18310547	3.1738281	1.7089844	3.052929712	9.101367212000001	-1.246533246	1.0375977	4.8828125	0.5493164	1549639785.201
-9.508105432	-4.179833966	-3.3065429320000006	-1.4648438	-0.12207031	-0.8544922	9.80598192	-1.053930661	-3.4572753600000006	3.9672852	-0.61035156	-0.48828125	11.318090560000002	3.0720702880000004	0.9929199280000001	3.540039	1.0986328	0.6713867	-10.6589357	0.011962890380000002	4.896411240000001	-2.319336	-1.159668	0.9765625	0.29667969240000003	11.397046220000002	3.3986572480000006	0.30517578	2.8076172	1.7089844	3.052929712	9.101367212000001	-1.246533246	1.8920898	5.493164	-0.61035156	1549639785.241
-10.150512680000002	-3.0828369600000003	-3.5745117800000004	-0.36621094	-0.79345703	0	9.69951178	-1.296777356	-3.1665771760000005	4.211426	-0.24414062	-0.24414062	11.845653960000002	3.293383786	0.6101074280000001	3.6621094	0.9765625	0.36621094	-10.608691100000001	0.025122070680000004	4.252807608	-2.6245117	0.9765625	1.3427734	0.6747070288	11.302538940000002	3.1474366000000003	0.30517578	2.8076172	1.7089844	1.565942392	12.34809604	2.739501996	1.0986328	4.211426	-1.953125	1549639785.281
-8.443408246	-1.403247104	-3.5697264400000006	-1.953125	-0.48828125	-0.12207031	9.6552491	-1.832714856	-3.234765576	4.3945312	-0.6713867	-0.061035156	12.11840854	3.619970746	0.735717752	3.8452148	1.4648438	0.48828125	-9.61936052	0.343334964	2.445214856	-2.6245117	0.24414062	1.2207031	0.42109375000000004	10.21152356	2.1114501800000003	0.30517578	3.7231445	1.2817383	3.8783691100000004	9.650463760000001	-0.8074951080000001	-2.0751953	-2.6245117	-2.9907227	1549639785.321
-8.738891574	-1.262084964	-4.554272464	-1.8920898	2.8686523	-0.6713867	9.755737320000001	-2.31481929	-3.0744628600000006	4.0893555	-1.5869141	-0.48828125	11.269042540000001	3.4417237400000005	1.1053711060000002	3.6621094	2.0141602	0.8544922	-10.05839856	0.28471679320000004	2.62346196	-3.112793	-0.12207031	0.9765625	-0.2942871106	10.231860520000001	1.3793212860000001	-0.7324219	4.272461	1.4648438	3.8783691100000004	9.650463760000001	-0.8074951080000001	1.4648438	-0.30517578	-2.0751953	1549639785.361
-10.417285340000001	-1.0922119110000001	-6.260180710000001	-4.0893555	-2.8686523	-1.2207031	9.535620108000002	-2.528955072	-2.807690396	3.7231445	-1.0986328	-0.91552734	10.80607878	3.3041503600000004	0.784765625	3.6621094	1.8310547	0.6713867	-9.667211960000001	0.42109375000000004	2.460766574	-3.3569336	-0.18310547	0.9765625	-0.571826178	10.920923020000002	1.280029254	-0.7324219	4.272461	1.4648438	2.09948732	10.529736420000003	0.1268066394	1.7089844	2.8076172	-2.1362305	1549639785.401
-8.845361420000001	-1.579101538	-4.57580571	-4.638672	-2.1972656	-0.6713867	9.62055661	-2.9129637600000002	-2.9548339660000003	3.479004	-0.79345703	-0.91552734	11.089599640000001	3.5697264400000006	0.050244139400000006	3.3569336	1.4648438	0.5493164	-9.3155027	0.5467041034000001	3.234765576	-3.2348633	0.24414062	0.91552734	-0.454589856	10.291674819999999	1.6365234620000002	-0.61035156	3.479004	1.6479492	2.501440396	9.834692000000002	-0.3194091754	0.61035156	0.61035156	-2.8076172	1549639785.441
-7.7328125000000005	-1.870996106	-3.1797364200000002	-2.6245117	0.5493164	-0.7324219	9.85622554	-3.215625	-2.656957968	3.2348633	-1.0986328	-0.9765625	10.851538040000001	3.5314452880000005	-0.1064697284	3.2348633	1.159668	0.79345703	-8.46015625	0.900805661	2.6198730040000004	-3.4179688	-0.24414062	0.8544922	-0.2811279254	8.97575679	1.4451172120000002	-0.12207031	3.7841797	0.9765625	2.501440396	9.834692000000002	-0.3194091754	1.0986328	-0.24414062	-2.8686523	1549639785.481
-8.120410340000001	-1.391284146	-3.6486816100000006	-2.380371	0.12207031	-0.7324219	9.220996106000001	-2.7143798920000006	-1.723852536	3.1738281	-0.6713867	-1.2207031	9.746167032	3.02421875	0.11843261780000001	3.2958984	1.159668	1.0986328	-8.135961960000001	1.4822021760000001	2.8041014400000006	-3.1738281	0.24414062	0.9765625	-0.20217285340000002	8.4900634	0.9426757788	-0.12207031	3.7841797	0.9765625	1.892529254	9.8933107	-0.5562744110000001	1.4648438	0.7324219	-2.8076172	1549639785.521
-7.730419928000001	-1.128100589	-4.26118161	-2.746582	-0.18310547	-0.9765625	8.372826980000001	-1.96430661	-1.562353534	3.1738281	-0.36621094	-1.2817383	9.2724366	2.5815917540000006	-0.153125	3.2348633	1.4038086	0.9765625	-7.940966754000001	1.638916034	2.6258545320000004	-2.8686523	-0.5493164	0.91552734	0.053833007200000005	8.59892572	0.994116214	-0.4272461	3.2958984	1.0986328	1.6664307100000002	9.423168930000001	-0.8541503600000001	1.2207031	1.0986328	-2.8686523	1549639785.561
-7.8428711060000005	-1.234570288	-4.569824280000001	-2.380371	0.24414062	-1.2207031	8.365649460000002	-1.503735324	-1.8279297120000002	2.9296875	-0.061035156	-1.0986328	9.273632788	2.489477536	-0.26677246400000004	2.746582	1.0986328	0.91552734	-8.37641574	1.4570800720000001	3.0409667540000003	-2.6855469	0.12207031	0.8544922	0.36606445680000005	8.758032248000001	1.3063476440000001	-0.061035156	3.112793	0.8544922	1.6664307100000002	9.423168930000001	-0.8541503600000001	1.3427734	0.79345703	-3.112793	1549639785.601
-8.68745108	-1.062304712	-4.9083741000000005	-2.5024414	0	-0.9765625	8.54628894	-1.161596646	-1.6472900360000002	2.6855469	-0.18310547	-1.0375977	9.34421376	2.4811035340000003	0.3002685504	2.5634766	0.7324219	0.7324219	-8.421875	1.56354982	3.161792032	-2.6245117	0.36621094	0.7324219	0.32060547120000005	9.376513580000001	1.3039550720000002	-0.061035156	3.112793	0.8544922	1.93439946	9.14802266	-0.3337646466	0.8544922	2.0141602	-2.5634766	1549639785.641
-9.407617212	-1.349414038	-4.8162597840000005	-2.4414062	-0.4272461	-0.5493164	8.65874002	-0.8661132788	-1.318310504	2.5634766	-0.61035156	-0.9765625	9.81196286	2.557666034	0.4067382788	2.1972656	0.6713867	0.48828125	-8.49125998	1.94636232	3.0565185700000006	-2.380371	-0.5493164	0.61035156	-0.11005859620000001	10.090698380000001	1.358984424	0.12207031	3.1738281	0.61035156	1.09819339	9.650463760000001	-0.7979248200000001	0.48828125	2.2583008	-1.8920898	1549639785.681
-9.637304712	-0.9402832068000001	-5.09858426	-1.6479492	-0.24414062	-0.18310547	9.021215560000002	-0.7895507788	-1.3362548920000001	2.5634766	-0.61035156	-0.9765625	10.6074955	2.86870108	0.38640135800000003	1.8920898	0.48828125	0.30517578	-8.978149460000001	1.6137939300000002	3.714477536	-2.0751953	-0.4272461	0.4272461	-0.30385742800000004	10.72951628	1.7274413940000002	-0.061035156	1.7700195	0.61035156	1.09819339	9.650463760000001	-0.7979248200000001	0.061035156	1.4038086	-2.0751953	1549639785.721
-9.07026358	-0.07416992212000001	-5.10217302	-1.2207031	-0.5493164	0.36621094	9.517675720000002	-0.9354980432000001	-1.268066394	2.0141602	-0.36621094	-0.7324219	11.161376800000001	3.2180175720000004	0.716577176	1.5258789	0.36621094	0.12207031	-8.777173020000001	1.4116211060000001	3.8269287140000006	-2.0751953	-0.6713867	0.18310547	-0.2918945288	10.853931200000002	2.190405252	-0.061035156	1.7700195	0.61035156	2.4296630400000003	10.17683058	-0.642407248	-0.4272461	1.3427734	-1.953125	1549639785.761
-8.5498777	0.1303955072	-5.1631836060000005	-1.5258789	0.7324219	0.5493164	9.87297374	-1.113745108	-1.287207068	1.8310547	-0.7324219	-0.61035156	11.34082068	3.285009784	1.222607428	1.4648438	0.30517578	0.12207031	-8.80588408	1.5491942900000002	3.7742920320000004	-1.7700195	-1.5869141	0.18310547	-0.25839844240000004	10.50222194	2.495458966	0.12207031	1.4038086	0.30517578	3.0182373200000003	10.13017572	-0.43664550720000006	-1.159668	1.4038086	-1.6479492	1549639785.801
-10.304834260000002	-0.47253417540000003	-5.630932608000001	-3.3569336	-0.9765625	0.061035156	9.918433	-0.955834964	-1.2501221040000001	1.5258789	-0.7324219	-0.61035156	10.984326079999999	3.15102536	1.6496826080000002	1.4038086	0.36621094	0.061035156	-9.810766280000001	0.775195288	3.890332068	-1.5258789	-1.7700195	0.4272461	0.037084961060000005	10.51897014	2.87109375	-0.24414062	0.24414062	0.24414062	3.0182373200000003	10.13017572	-0.43664550720000006	-2.1972656	2.0141602	-1.159668	1549639785.841
-11.051317899999999	-1.848266574	-4.777978534	-3.90625	-2.5024414	-0.4272461	9.785644568	-0.765625	-1.808789038	1.5258789	-0.7324219	-0.61035156	10.692432100000001	3.2072509000000005	1.56354982	1.0986328	0.30517578	-0.18310547	-11.07285144	-0.5586669928	4.649975540000001	-1.2817383	-0.48828125	0.30517578	0.07416992212000001	10.97236322	3.34841304	-0.24414062	0.24414062	0.24414062	4.26118161	10.25458966	1.362573282	-3.2958984	2.380371	-0.48828125	1549639785.881
-9.87895468	-3.1916992800000004	-2.8471679320000005	-2.0751953	-1.8310547	-0.30517578	10.35029254	-1.1424560700000002	-2.8806639400000003	1.159668	-0.79345703	0.18310547	10.847949280000002	3.619970746	1.717871106	0.79345703	0	-0.5493164	-10.66611322	-0.762036142	3.611596646	-1.4648438	0.48828125	0.18310547	-0.41271972840000004	10.02609874	3.4680420320000005	-0.12207031	0.30517578	-0.12207031	5.394067392	9.845459260000002	1.7800780760000001	-4.9438477	1.6479492	1.2817383	1549639785.921
-8.607299820000001	-2.038476538	-0.7572509980000001	-1.5258789	-0.6713867	0.12207031	11.252295320000002	-1.9367920320000003	-3.051733426	1.159668	-0.79345703	0.18310547	10.8120607	4.088916034	2.40573732	0.61035156	-0.12207031	-0.36621094	-9.650463760000001	-0.6507812500000001	2.2250976440000003	-1.0986328	0.36621094	0.4272461	-1.4750244600000002	8.374023560000001	3.4034423920000005	0.36621094	1.0375977	-0.30517578	5.394067392	9.845459260000002	1.7800780760000001	-4.5166016	0.61035156	4.0893555	1549639785.961
-9.268847840000001	-1.7226562500000002	-1.356591754	-2.1972656	2.8076172	-0.36621094	10.35986322	-2.11982428	-2.463159146	0.61035156	0.18310547	-0.061035156	9.938769960000002	4.1606933900000005	2.235864218	0.7324219	-0.12207031	0.24414062	-9.894507280000001	-1.314721646	2.263378894	-1.0986328	-0.061035156	0.8544922	-1.8566405760000002	8.9326902	3.6151855040000007	0.36621094	1.0375977	-0.30517578	2.3255859620000003	12.367236420000001	0.642407248	-2.4414062	2.4414062	6.652832	1549639786.001
-11.3491938	-1.4582763580000002	-3.5362304320000004	-1.4038086	-1.7089844	-0.61035156	9.43752446	-1.96669928	-2.8627197480000004	0.61035156	0.18310547	-0.061035156	9.935181200000002	4.3724366	1.509716754	0.91552734	0.24414062	0.24414062	-9.267651260000001	-1.5683349640000002	2.47871106	-1.2207031	0.61035156	0.5493164	-1.509716754	10.05361322	3.90827626	0	0.6713867	0.18310547	0.9713867212000001	12.289477340000001	-1.13647464	-1.4648438	3.479004	6.5307617	1549639786.04
-9.217407248	-1.0168457068	-2.274145468	-2.8076172	-1.7089844	-0.24414062	9.919628600000001	-2.469140576	-3.609204074	0.79345703	0.61035156	-0.24414062	10.416088760000001	4.71098642	1.6999267180000002	0.7324219	-0.061035156	0	-8.858520468	-1.3829101440000002	2.4906739200000003	-1.2817383	-0.6713867	0.4272461	-1.622167932	9.34541034	3.7431884000000006	0.30517578	0.9765625	-0.12207031	0.9713867212000001	12.289477340000001	-1.13647464	1.0375977	0.79345703	6.225586	1549639786.081
-8.21013179	-1.030004892	-1.2608886780000002	-2.0751953	0.24414062	-0.61035156	9.862207460000002	-2.6976317900000004	-3.0337889400000004	0.61035156	0.30517578	-0.61035156	9.999779860000002	4.48488768	2.289697284	0.61035156	-0.24414062	0.30517578	-8.62763678	-1.0646972840000002	2.6725097840000003	-1.0375977	0.4272461	0.48828125	-1.464257788	8.8046875	3.552978534	0.30517578	0.9765625	-0.12207031	1.28122554	10.82402356	0.6340332068000001	2.6855469	1.8920898	6.0424805	1549639786.12
-8.443408246	-0.9965087860000001	-1.6090087860000002	-1.8920898	-0.12207031	-0.91552734	9.862207460000002	-2.6976317900000004	-3.0337889400000004	0.61035156	0.30517578	-0.61035156	9.426757788000002	3.968090854	2.18203125	0.91552734	0.24414062	0.36621094	-8.446997300000001	-1.199877896	2.624658246	-1.0986328	-0.12207031	0.30517578	-1.038378894	8.77597644	3.6367187500000004	0	0.5493164	-0.12207031	1.21901857	9.37890625	0.9893310700000001	3.6010742	3.2348633	5.432129	1549639786.16
-8.27233876	-1.4546875000000001	-1.8398925720000001	-1.5869141	0.061035156	-0.8544922	7.670605432000001	-1.579101538	-3.00627446	0.79345703	0.12207031	-0.6713867	9.322680710000002	3.593652356	1.9355957460000002	0.8544922	0.36621094	0.18310547	-8.335742212000001	-1.373339856	2.810082968	-1.0375977	0.18310547	0.24414062	-0.800317392	8.80947284	3.7455810700000005	-0.061035156	1.0375977	-0.12207031	1.21901857	9.37890625	0.9893310700000001	5.126953	5.7373047	3.9672852	1549639786.2
-8.28190944	-1.6125976440000003	-1.876977536	-0.91552734	0.18310547	-0.7324219	7.9026857	-1.19270018	-2.9273192900000002	0.79345703	0.12207031	-0.6713867	9.343017572	3.354394568	2.138964856	0.5493164	0.24414062	0	-8.43503444	-1.3853027160000002	2.975170926	-1.0986328	0.061035156	0.18310547	-0.679492212	8.7795652	3.85683606	-0.061035156	1.0375977	-0.12207031	-0.11484375000000001	8.685058606	2.41770018	3.6010742	3.6010742	2.319336	1549639786.24
-8.859716754	-0.9020019568000001	-1.679589856	-0.61035156	0.9765625	-0.48828125	8.31301268	-1.0754638580000002	-2.668920926	0.5493164	0.12207031	-0.36621094	9.517675720000002	3.1007812500000003	2.53254393	0.61035156	0	-0.12207031	-8.52714856	-1.129296875	3.1474366000000003	-1.0375977	0.30517578	0.24414062	-0.6555663939999999	8.758032248000001	3.867602536	0	1.0986328	-0.12207031	1.7693115020000003	7.9517334260000005	2.2071533540000003	2.6855469	1.8310547	1.6479492	1549639786.28
-9.69592302	0.132788089	-2.2801269960000004	-0.61035156	0.8544922	-0.36621094	8.521167032000001	-1.091015625	-2.537329074	0.61035156	0	-0.24414062	9.853833360000001	2.9261230040000004	2.5002441100000006	0.79345703	0.30517578	-0.12207031	-8.539111420000001	-1.108959964	3.185717752	-0.6713867	0.24414062	0.30517578	-0.613696286	8.847753894	3.9310058900000002	-0.24414062	0.9765625	0.30517578	1.7693115020000003	7.9517334260000005	2.2071533540000003	3.4179688	0.18310547	1.159668	1549639786.32
-9.749755890000001	0.9211425720000002	-3.0002929320000002	-0.91552734	1.4648438	-0.30517578	8.80349092	-1.1855224640000002	-2.331567392	0.61035156	0	-0.24414062	10.158886780000001	2.7634277160000003	2.25859375	0.91552734	0.36621094	0	-8.72453624	-1.592260782	3.38908696	-0.7324219	0	0.4272461	-0.6531738220000001	9.03796376	4.155908246	-0.24414062	0.9765625	0.30517578	4.52316893	7.835693390000001	0.9570312500000001	2.8076172	-3.540039	0.24414062	1549639786.36
-11.016625900000001	0.764428714	-3.387890576	-1.3427734	1.5258789	-0.12207031	9.376513580000001	-1.358984424	-2.239453076	0.7324219	0	-0.18310547	10.66252446	2.9261230040000004	2.173657248	1.0375977	0.24414062	0.12207031	-8.823827880000001	-1.7609375	3.640307608	-0.91552734	-0.5493164	0.79345703	-0.7273437500000001	9.45786142	4.19897464	-0.061035156	1.0375977	0.48828125	8.83579074	8.34411592	0.2607910144	2.4414062	-3.7231445	-0.30517578	1549639786.4
-12.175829680000001	-0.2895019568	-3.9226317900000005	-1.8310547	0.48828125	-0.12207031	10.082324280000002	-1.73701178	-2.3806152160000003	1.2817383	-0.12207031	0.12207031	11.089599640000001	3.1175292540000004	2.24423822	1.0375977	0	0.36621094	-9.60859375	-1.3924804320000002	4.030297824	-0.8544922	-1.5258789	0.9765625	-0.339746106	9.96628444	3.951342752	0.4272461	0.4272461	0.7324219	8.83579074	8.34411592	0.2607910144	1.8310547	0.48828125	-0.79345703	1549639786.44
-10.70917932	-1.9942138580000002	-3.5792969240000003	-1.3427734	-1.4038086	-0.24414062	10.66372104	-2.24663089	-2.445214856	1.2817383	-0.12207031	0.24414062	11.154199280000002	3.14265126	2.337548822	0.9765625	-0.18310547	0.4272461	-10.291674819999999	-0.9821533540000001	4.347314496	-0.6713867	-0.18310547	0.8544922	-0.0490478534	10.758227340000001	3.9429687500000004	0.4272461	0.4272461	0.7324219	3.7683105040000004	10.33713408	0.49645996400000003	-0.12207031	2.319336	-1.7700195	1549639786.48
-9.439917032	-3.0493408540000004	-2.6772949280000002	0.061035156	-0.36621094	0.24414062	10.69482428	-2.326782248	-2.063598642	1.2817383	-0.12207031	0.24414062	11.459252700000002	3.22160643	1.8231445680000002	1.159668	-0.12207031	0.18310547	-10.029687500000001	-0.659155252	3.7228514400000003	-0.6713867	0.12207031	0.7324219	-0.2763427716	11.04772914	3.770703076	0.5493164	0.7324219	0.61035156	3.570922824	10.87905252	1.848266574	0	1.0986328	-2.5024414	1549639786.52
-8.823827880000001	-2.82922374	-3.00627446	0.8544922	0.18310547	0.5493164	10.55126996	-2.064794928	-1.7417969240000002	1.4038086	0.5493164	0.48828125	11.860009980000001	3.512304712	1.3637695680000002	1.5869141	0.24414062	0.12207031	-9.3155027	-0.28471679320000004	2.217919928	-0.6713867	0.12207031	0.7324219	-0.8529540740000001	10.05959514	3.0601074280000002	0.48828125	0.9765625	0.7324219	3.570922824	10.87905252	1.848266574	-1.0375977	-1.8310547	-2.1972656	1549639786.56
-8.266357428000001	-1.7226562500000002	-3.3496094240000005	1.159668	0.4272461	0.12207031	9.997387680000001	-1.906884784	-1.3577880400000002	1.4038086	0.5493164	0.48828125	11.28579074	3.841284146	1.39008786	1.7700195	0.91552734	0.61035156	-9.248510880000001	0.4713378894	2.118627896	-0.61035156	0.061035156	0.61035156	-1.1316894568000002	9.149218750000001	2.173657248	-0.24414062	1.2817383	0.91552734	4.66672374	9.65883786	-0.8732910340000001	0.061035156	-2.6245117	-2.6855469	1549639786.6
-8.86330571	-1.5085204680000002	-3.70131839	0.061035156	0.79345703	0.36621094	8.797509980000001	-1.7023192900000002	-1.114941394	1.5869141	0.48828125	-0.12207031	10.146923920000003	3.992016574	1.374536142	1.4648438	1.2207031	0.91552734	-9.30832518	0.869702176	2.0659912140000003	-0.4272461	-0.36621094	0.4272461	-1.296777356	9.581079074	1.66044928	-0.91552734	1.3427734	0.9765625	3.611596646	9.301147660000002	-0.6125	0.5493164	0.4272461	-2.1362305	1549639786.64
-9.85502896	-1.509716754	-4.447802716000001	-0.061035156	0.48828125	0.5493164	8.5833741	-1.848266574	-1.542016574	1.2207031	0.18310547	-0.36621094	9.889721940000001	4.10207518	0.8421875000000001	0.79345703	1.0986328	0.5493164	-9.445898560000002	0.7895507788	2.6665283540000004	-0.36621094	-0.4272461	0.12207031	-1.44870607	10.54528804	1.770507788	-0.30517578	0.8544922	0.9765625	3.611596646	9.301147660000002	-0.6125	0.7324219	0.5493164	-2.1972656	1549639786.68
-9.402832068	-1.223803714	-4.445410144	-0.48828125	-1.5869141	0.36621094	9.268847840000001	-2.34113768	-1.8446777160000003	0.79345703	0.48828125	-0.36621094	10.321582460000002	4.355688400000001	0.3911865216	0.12207031	0.24414062	0.18310547	-8.93029802	0.501245108	3.0050780759999998	-0.36621094	-0.4272461	0.12207031	-1.44870607	10.54528804	1.770507788	-0.30517578	0.8544922	0.9765625	1.8937255400000002	9.908862319999999	-0.30505371400000003	0.48828125	-0.8544922	-2.319336	1549639786.72
-8.14672824	-1.020434604	-3.170166034	0.36621094	-0.6713867	-0.061035156	9.6385009	-2.471533246	-1.453491214	0.61035156	0.061035156	-0.36621094	10.18999002	4.232470746	0.8254394568000001	-0.18310547	-0.30517578	0.36621094	-8.698217752000001	0.4139160144	3.37473143	-0.18310547	-0.18310547	-0.12207031	-0.668725589	9.097778060000001	2.378222644	0.36621094	0.36621094	0.4272461	1.8351074280000002	9.44350589	-1.408032248	0.18310547	-1.953125	-2.4414062	1549639786.76
-7.689746106	-0.8218505890000001	-2.7323242800000003	0.7324219	0.48828125	-0.18310547	9.004467752000002	-1.9810547120000002	-0.401953125	0.61035156	0.061035156	-0.36621094	9.285595746	3.352001996	1.284814496	-0.12207031	-0.36621094	0.4272461	-8.157495108	0.47492675720000005	3.0720702880000004	-0.24414062	0	-0.24414062	0.1196289038	8.5068116	2.4583741	0.24414062	-0.12207031	-0.30517578	1.8351074280000002	9.44350589	-1.408032248	0.4272461	-1.3427734	-2.5634766	1549639786.8
-8.109643570000001	-0.43066405760000004	-3.4237792540000007	0.7324219	0.9765625	-0.36621094	8.388378894	-1.2477295320000001	-0.1997802716	0.30517578	-0.18310547	-0.48828125	8.947045926000001	2.4751221040000004	1.153222644	0.24414062	-0.18310547	0.18310547	-8.119213760000001	0.6555663939999999	3.285009784	-0.061035156	0.061035156	-0.24414062	0.6268554712000001	8.436230432	2.6031250000000004	0.24414062	-0.12207031	-0.30517578	2.24663089	8.99609375	-0.4438232428	0.48828125	-0.6713867	-2.5024414	1549639786.84
-8.8561277	-0.096899411	-4.227685504000001	0.6713867	0.4272461	-0.36621094	8.451782248	-0.7141846040000002	-0.5132080072	0.30517578	-0.18310547	-0.48828125	9.18391124	2.2215087860000002	1.297973642	0.30517578	-0.30517578	-0.12207031	-8.21611322	0.7955322480000001	3.3412353240000003	-0.061035156	0.061035156	-0.24414062	0.49885253600000007	8.681469748	2.30883786	-0.12207031	0.18310547	-0.36621094	2.288500998	9.31669928	-0.63881839	0.30517578	0	-2.1972656	1549639786.88
-9.319091754	-0.12800292540000002	-4.600927716	0.12207031	0.061035156	-0.061035156	8.679076980000001	-0.48090820680000007	-0.364868161	-0.061035156	0	-0.36621094	9.449487320000001	2.24423822	1.262084964	-0.12207031	-0.48828125	-0.24414062	-8.26755342	0.8625244110000001	3.440527356	0.18310547	0.5493164	-0.18310547	-0.00478515625	9.310717752	2.02292482	0	0	-0.30517578	2.288500998	9.31669928	-0.63881839	0.061035156	-0.30517578	-2.0141602	1549639786.92
-9.36933606	-0.385205072	-4.71098642	0.6713867	-0.18310547	0.24414062	9.026000900000001	-0.538330072	-0.54191893	-0.24414062	-0.12207031	-0.24414062	10.01772464	2.45358876	0.9390869110000001	-0.7324219	-0.5493164	-0.36621094	-8.548681610000001	0.7476806610000001	3.420190396	0.24414062	-0.6713867	-0.24414062	-0.2607910144	9.66003444	2.118627896	0	0	-0.30517578	2.7227538940000002	9.75214856	-0.899609375	-0.12207031	0	-1.7089844	1549639786.96
-8.49365216	0.32778320680000006	-4.78276358	0.30517578	-0.18310547	0.18310547	9.78444838	-0.8182617212000002	-0.7728027160000001	-0.36621094	0.24414062	-0.24414062	10.532128600000002	2.7454834260000003	0.7141846040000002	-1.0986328	-1.2817383	-0.4272461	-8.985326980000002	0.0657958966	3.78027356	0.24414062	-0.6713867	-0.24414062	0.12202148560000001	10.04882788	2.5409179320000006	0.061035156	-0.48828125	-0.18310547	2.8986084260000005	9.463842752000001	-0.90678714	-0.7324219	-0.24414062	-1.5258789	1549639787.0
-8.59294429	0.21413574280000003	-4.703808606	0.4272461	1.2817383	0.61035156	10.33115216	-1.114941394	-0.43664550720000006	-0.61035156	0.5493164	-0.24414062	10.800097840000001	2.8758788940000004	0.9570312500000001	-1.2207031	-1.6479492	-0.4272461	-8.76521016	-0.01315917932	3.6546630400000004	-0.30517578	-0.12207031	0	0.12800292540000002	10.004565200000002	2.6964355040000005	0.4272461	-0.48828125	-0.7324219	2.8986084260000005	9.463842752000001	-0.90678714	-1.5258789	0.4272461	-1.2817383	1549639787.04
-10.562036240000001	0.17465820680000002	-5.385693390000001	-0.5493164	0.12207031	0.9765625	10.462744600000002	-1.183129892	-0.3289794928	-0.5493164	0.36621094	-0.4272461	10.97834514	2.769409146	1.2716552520000002	-0.91552734	-1.5258789	-0.4272461	-9.07146016	0.6806884980000001	3.7288329680000003	-0.061035156	-0.8544922	0.061035156	-0.401953125	10.602710159999999	2.422485324	0.4272461	-0.48828125	-0.7324219	2.845971646	10.20554164	-0.385205072	-1.953125	0.8544922	-1.0375977	1549639787.08
-11.600414840000001	-1.046752896	-4.77080072	-2.0751953	-1.8310547	0.24414062	10.28928264	-1.07785643	-0.3146240216	-0.61035156	0.6713867	-0.30517578	10.97834514	2.769409146	1.2716552520000002	-0.91552734	-1.5258789	-0.4272461	-10.73908696	0.34453125	3.9369873200000005	-0.061035156	-0.8544922	0.061035156	-0.642407248	11.434130399999999	2.8698974640000006	-0.36621094	-1.3427734	-0.48828125	4.653564496	10.16486772	1.0515380890000001	-2.8686523	0.6713867	-0.6713867	1549639787.12
-11.294164840000002	-2.698828076	-3.591259784	-1.2207031	-2.319336	-0.24414062	10.4304438	-1.00129393	-1.002490216	-0.7324219	0.79345703	0.18310547	10.97834514	2.769409146	1.2716552520000002	-0.91552734	-1.5258789	-0.4272461	-11.62673372	-1.043164038	4.8342040740000005	0.36621094	0.6713867	-0.12207031	-0.5490966754000001	11.623144960000001	4.006372104	0.061035156	-0.8544922	-0.7324219	4.653564496	10.16486772	1.0515380890000001	-3.8452148	0.24414062	0.30517578	1549639787.16
-9.631323380000001	-2.38540036	-1.000097644	0.30517578	-2.4414062	0.4272461	11.31569838	-1.604223642	-1.8530517180000001	-1.159668	0.91552734	0.7324219	12.20095198	5.018432608	0.994116214	-1.4038086	-0.30517578	-0.5493164	-9.73898912	-1.043164038	3.0876221040000003	0.4272461	1.953125	-0.36621094	-1.5491942900000002	9.630126800000001	4.08652356	0.061035156	-0.8544922	-0.7324219	5.268457068	10.222289840000002	2.428466754	-5.004883	0.24414062	2.8076172	1549639787.2
-8.31779802	-1.4678466460000001	-0.12800292540000002	0.30517578	2.1972656	0.48828125	11.158984620000002	-2.097094748	-1.2608886780000002	-1.8310547	2.8686523	0.5493164	10.702001800000001	4.750463760000001	2.0564209260000004	-1.3427734	0.30517578	0.061035156	-9.374121106	-1.006079074	2.1066650360000003	0.4272461	1.953125	-0.36621094	-2.600732428	8.535522660000002	3.721655252	0.12207031	-0.061035156	-1.0375977	1.035986322	12.089697480000002	2.0193359620000004	-3.540039	-1.0986328	5.493164	1549639787.24
-10.460351440000002	-1.9355957460000002	-2.44401857	1.159668	0.61035156	-0.5493164	9.8	-1.8075927520000004	-0.308642572	-1.4038086	5.126953	0.18310547	9.4255616	4.560253894000001	2.04326178	-0.91552734	0.12207031	0	-9.377710160000001	-1.1304931610000002	2.8495605040000003	0.61035156	-0.5493164	-0.12207031	-2.192797824	9.65883786	3.9597167540000004	-0.24414062	-1.0375977	-0.4272461	1.035986322	12.089697480000002	2.0193359620000004	-2.1362305	-1.0986328	5.859375	1549639787.28
-9.636108426000002	-2.104272464	-2.0564209260000004	0.061035156	-2.6855469	0	9.31191394	-1.562353534	-0.6256591459999999	-0.9765625	5.493164	0.30517578	9.862207460000002	4.860522464000001	1.1053711060000002	-0.8544922	-0.24414062	-0.30517578	-8.892016574000001	-1.6520751800000002	2.45358876	0.79345703	-0.61035156	-0.61035156	-1.93439946	9.241332968	4.092504892000001	-0.061035156	-1.2207031	-0.12207031	0.758447284	10.05122104	1.369750998	-0.91552734	-2.0751953	4.699707	1549639787.32
-8.414697480000001	-1.6472900360000002	-0.8517577880000001	0.79345703	0.61035156	0.18310547	9.65883786	-1.7872558900000002	-0.7895507788	-1.3427734	5.554199	0.48828125	9.97226538	4.73132338	1.465454074	-1.0986328	0.4272461	-0.061035156	-8.988915740000001	-1.2441405760000002	2.7610351440000005	0.79345703	-0.61035156	-0.61035156	-1.9607177520000003	8.535522660000002	3.7503662140000005	0.12207031	-0.6713867	-0.5493164	1.0048827880000002	9.95192842	1.5982422120000002	0.24414062	-2.319336	4.333496	1549639787.36
-8.713769568	-0.9821533540000001	-1.1316894568000002	1.0375977	0.36621094	-0.18310547	8.7448732	-1.6688232820000002	-0.14833984620000001	-1.3427734	5.554199	0.48828125	8.953027160000001	4.227685504000001	2.140161142	-1.4038086	0.48828125	-0.12207031	-8.674292032	-1.076660144	2.5026367800000004	1.3427734	0.36621094	-0.5493164	-1.588671924	8.432641574	3.79223642	0.30517578	-0.91552734	-0.36621094	1.0048827880000002	9.95192842	1.5982422120000002	1.5258789	0.24414062	3.9672852	1549639787.4
-8.534326080000001	-0.740502896	-1.3230957460000001	0.91552734	0.61035156	-0.12207031	7.814160340000001	-1.6161865020000004	0.31103514400000004	-1.4038086	5.554199	0.30517578	8.705395468	3.8915283540000005	2.0336913940000003	-1.4038086	-0.18310547	-0.4272461	-8.42905252	-1.4786132200000002	2.501440396	1.4038086	0.7324219	-0.61035156	-1.4977538940000001	8.4386232	3.8807617800000003	0.30517578	-0.91552734	-0.36621094	-0.7560547120000001	8.570214660000001	1.550390576	2.8686523	2.1362305	2.9907227	1549639787.439
-8.6599366	-0.949853534	-1.332666034	1.2207031	0.8544922	0.18310547	8.000781250000001	-1.9942138580000002	0.808691394	-1.8310547	1.7089844	0.30517578	8.988915740000001	3.8245362400000005	2.000195288	-1.4648438	0.30517578	-0.5493164	-8.10844748	-1.874584964	2.4978514400000003	1.4038086	0.7324219	-0.61035156	-1.353002896	8.63601088	3.9932128600000003	0.36621094	-0.79345703	-0.24414062	-0.539526358	8.16467302	1.9559326080000001	2.746582	-0.91552734	0.7324219	1549639787.479
-8.84296875	-0.2895019568	-1.685571286	1.2817383	1.2817383	0.36621094	8.206542932000001	-2.178442392	1.6437011780000002	-2.0141602	1.5258789	0.36621094	9.004467752000002	3.7647216460000004	2.063598642	-1.159668	0.061035156	-0.7324219	-8.357275360000001	-2.1521240020000003	2.4727295320000002	1.3427734	0.4272461	-0.6713867	-1.149633786	8.79990216	4.249218750000001	0.36621094	-0.61035156	-0.18310547	-0.539526358	8.16467302	1.9559326080000001	1.7089844	-2.380371	-0.5493164	1549639787.519
-9.56911592	0.2081542932	-2.4356445680000003	1.3427734	2.0751953	0.18310547	7.930200180000001	-2.4667480040000003	2.209545926	-2.0141602	1.5258789	0.36621094	9.326269568	3.6056152160000003	2.0695800720000004	-0.7324219	-0.12207031	-0.7324219	-8.612085160000001	-2.042065396	2.86152356	0.79345703	-0.061035156	-0.30517578	-0.891235324	8.99609375	4.3150146760000005	0.30517578	-0.79345703	-0.18310547	4.15830072	8.4733152	1.106567392	2.8686523	-3.0517578	-0.91552734	1549639787.559
-10.28928264	0.5586669928	-2.81486821	0.5493164	0.24414062	0.24414062	7.93857428	-3.025415036	2.259790036	-1.2817383	0.91552734	0.48828125	9.75214856	3.363964856	2.0743652160000003	-0.30517578	0.30517578	-0.79345703	-8.787939300000001	-1.847070288	3.093603534	0.79345703	-0.061035156	-0.30517578	-0.46774902160000004	9.048730432000001	4.187011780000001	0.24414062	-0.79345703	-0.061035156	6.2015625000000005	8.90996106	1.6891601440000001	2.8076172	-5.065918	-1.159668	1549639787.599
-10.50102536	-0.11843261780000001	-2.95363768	-0.6713867	0.24414062	0.30517578	8.36086412	-3.5182862400000006	2.4308594240000003	-0.9765625	0.30517578	0.6713867	9.92321736	3.237158246	2.241845746	-0.12207031	0.12207031	-0.61035156	-9.016430710000002	-1.8973144960000001	3.180932608	0.7324219	-0.24414062	-0.061035156	-0.46774902160000004	9.048730432000001	4.187011780000001	0.061035156	-0.61035156	0.061035156	6.2015625000000005	8.90996106	1.6891601440000001	0.8544922	-2.9296875	-0.9765625	1549639787.639
-10.44838858	-2.9165527160000004	-3.045751996	-0.4272461	-0.91552734	-0.24414062	8.72453624	-3.8364991	2.8352050720000004	-0.7324219	0.48828125	0.91552734	9.795214660000001	3.129492212	2.292089856	-0.12207031	-0.12207031	-0.5493164	-10.05002446	-1.770507788	2.686865216	0.30517578	-0.7324219	0.24414062	-0.053833007200000005	9.33464357	3.6929442900000002	0.24414062	-0.48828125	0.12207031	2.7227538940000002	9.242529254	0.4330566394	-1.0986328	0.4272461	-0.7324219	1549639787.679
-10.05839856	-3.007470746	-3.19768071	2.6855469	0.12207031	-0.12207031	8.46972644	-3.8735839660000004	3.23356929	-0.5493164	0.9765625	0.91552734	9.553564300000001	3.1414550720000003	1.796826178	0.12207031	-0.30517578	-0.8544922	-10.98671924	-0.7476806610000001	3.466845746	0.30517578	-0.7324219	0.24414062	0.26677246400000004	10.4041259	3.3005616	0.5493164	-0.24414062	0.24414062	6.42407248	11.537011780000002	1.221411142	-0.061035156	1.3427734	-2.380371	1549639787.719
-9.54638678	-1.8231445680000002	-3.28022464	0.7324219	-0.5493164	-0.24414062	7.987622300000001	-3.7276367800000005	3.2096435700000003	-0.4272461	1.2817383	1.2207031	9.852636780000001	3.737207068	1.146044928	0.36621094	-0.24414062	-1.3427734	-10.05002446	0.0909179712	2.25261232	0.30517578	0.61035156	0.4272461	-0.1985839856	10.4304438	2.55288089	0.61035156	0.79345703	0.30517578	6.42407248	11.537011780000002	1.221411142	-0.7324219	-1.4038086	-0.36621094	1549639787.759
-9.463842752000001	-1.9140625000000002	-3.753955072	0.61035156	0.7324219	-0.5493164	7.522265380000001	-3.585278354	3.4381347840000003	-0.4272461	0.18310547	1.3427734	9.88134784	4.453784146	1.2919922120000003	0.18310547	0.24414062	-1.3427734	-10.370629500000001	0.132788089	2.3710449280000003	0.18310547	1.159668	0.18310547	-0.953442392	10.243823380000002	1.7513672120000003	0.5493164	1.8310547	0.18310547	3.62236322	9.721044928000001	-0.611303714	-0.9765625	-0.12207031	-0.61035156	1549639787.799
-9.7748777	-2.359082068	-4.23964856	0.36621094	-0.9765625	-0.91552734	7.255493210000001	-3.33046875	3.6486816100000006	-0.36621094	-0.61035156	1.2207031	9.337036240000002	4.721752896	1.418798822	-0.30517578	-0.61035156	-1.6479492	-10.534521760000002	0.31223143000000003	2.097094748	0.18310547	1.159668	0.18310547	-1.1328857428	10.5835688	1.6090087860000002	0.48828125	1.953125	0.18310547	2.215527356	9.87058058	-0.8732910340000001	-0.30517578	0.9765625	-0.5493164	1549639787.839
-9.2042482	-2.424877896	-3.4883788940000002	0.30517578	-1.2817383	-0.91552734	7.090405252000001	-3.213232428	3.2646728240000003	-0.36621094	-0.61035156	1.2207031	9.310717752	5.0614991	1.2441405760000002	-0.5493164	-0.5493164	-2.0141602	-9.918433	0.24763183900000002	2.1138427520000005	0.12207031	2.5024414	-0.061035156	-0.687866214	10.44838858	1.8949219240000001	0.5493164	1.4648438	0.5493164	2.215527356	9.87058058	-0.8732910340000001	0.30517578	0.36621094	-0.6713867	1549639787.879
-8.45896016	-2.4356445680000003	-2.918945288	1.159668	0.12207031	-0.9765625	6.94804712	-3.4381347840000003	2.9225341460000003	-1.0986328	-2.1362305	1.8310547	8.953027160000001	5.14284694	1.214233426	-0.61035156	-0.79345703	-2.4414062	-9.38129892	0.3600830072	1.4774170320000002	0.061035156	1.953125	-0.061035156	-0.401953125	9.33942842	1.8159667540000002	0.5493164	1.5258789	0.4272461	2.3710449280000003	9.477001800000002	-0.8673096040000001	-0.4272461	-0.8544922	-0.9765625	1549639787.919
-8.738891574	-2.400952176	-3.3472167540000006	1.4038086	-0.061035156	-1.159668	6.7542482	-3.8807617800000003	2.743090854	-1.159668	-3.3569336	2.1972656	8.73410643	5.18710962	1.3087402160000001	-0.61035156	-1.5869141	-2.5024414	-9.23654802	0.71538089	1.268066394	0.061035156	1.953125	-0.061035156	-0.6280517572	8.85253894	1.374536142	0.48828125	2.1972656	0.36621094	2.8316162140000003	9.481787140000002	-0.5646484424	-0.18310547	-0.7324219	-0.91552734	1549639787.959
-8.67070288	-2.633032248	-3.4142089660000003	1.2817383	-0.36621094	-0.9765625	7.166967752000001	-4.474121106	2.3985596040000003	-1.159668	-3.3569336	2.1972656	8.679076980000001	5.433544928000001	1.28361821	-0.61035156	-1.2207031	-2.5024414	-9.213818390000002	1.008471646	0.840991214	0.5493164	2.4414062	-0.061035156	-1.0072753600000002	9.120507788000001	1.0551269568000001	0.4272461	2.4414062	0.36621094	2.8316162140000003	9.481787140000002	-0.5646484424	-0.12207031	-0.48828125	-0.79345703	1549639787.999
-8.79990216	-2.7909423920000003	-3.617578076	1.5258789	0.061035156	-0.8544922	7.166967752000001	-4.474121106	2.3985596040000003	-0.79345703	-2.0141602	2.1972656	8.297461060000002	5.9288086060000005	0.7991211060000001	-0.8544922	-1.8920898	-2.9907227	-9.1791259	1.1328857428	0.5802001800000001	0.5493164	2.4414062	-0.061035156	-1.0072753600000002	9.120507788000001	1.0551269568000001	0.36621094	1.8920898	0.6713867	3.435742212	9.229370108000001	-0.324194339	-0.36621094	-0.30517578	-0.5493164	1549639788.039
-8.914746106	-3.0433594240000006	-3.8400878600000006	1.7700195	-0.48828125	-0.8544922	6.86669928	-6.117822480000001	1.6185790740000001	-1.2817383	-1.2817383	2.1972656	8.65515126	6.642993210000001	0.784765625	-1.0986328	-1.4038086	-2.8076172	-9.27124002	1.0886230432000001	0.4426269568000001	0.8544922	2.380371	-0.061035156	-1.2094482428000002	9.065478240000001	0.976171875	0.48828125	1.4038086	0.8544922	3.2479248200000006	9.512890380000002	-0.27993163940000004	-0.4272461	-0.4272461	0	1549639788.079
-8.661132788000002	-3.1127441100000004	-3.125903354	2.0141602	-0.36621094	-0.9765625	6.50302716	-6.725537140000001	1.6927490020000002	-1.4648438	-0.9765625	2.0141602	8.50561502	7.455273560000001	0.6747070288	-1.0986328	-0.91552734	-2.319336	-9.721044928000001	0.6077148560000001	0.09331054320000001	1.2817383	2.2583008	0.12207031	-1.3984619600000001	9.3155027	1.11613768	0.7324219	1.2817383	0.6713867	3.2479248200000006	9.512890380000002	-0.27993163940000004	-0.7324219	-0.7324219	0.061035156	1549639788.119
-9.301147660000002	-2.537329074	-2.57082518	1.5869141	-0.061035156	-0.8544922	6.04724092	-6.893017572	1.4176025360000002	-1.4648438	-0.9765625	2.0141602	7.940966754000001	7.81057158	0.33256836060000006	-0.8544922	-1.3427734	-2.0751953	-10.02250998	0.14833984620000001	-0.2237060504	1.2817383	2.2583008	0.12207031	-1.414013678	9.849048020000001	1.2884033540000002	0.7324219	0.79345703	0.12207031	3.890332068	9.590649460000002	-0.5909667932	-0.8544922	-0.24414062	0.36621094	1549639788.159
-9.03796376	-2.2657714660000003	-2.6760987400000005	1.0375977	0.7324219	-1.0986328	5.683569289999999	-7.251904254	0.7979248200000001	-1.159668	-1.159668	2.0751953	7.573706070000001	8.13356929	0.5897705072	-0.6713867	-1.0375977	-2.319336	-9.868188400000001	-0.7273437500000001	-0.6340332068000001	1.5258789	2.8686523	0.18310547	-1.043164038	10.38498552	1.732226538	0.6713867	-0.061035156	-0.12207031	3.0876221040000003	9.418384080000001	-0.056225586060000006	-0.79345703	0.24414062	0.79345703	1549639788.199
-9.241332968	-2.557666034	-2.39138179	1.0986328	-0.30517578	-1.0986328	5.780468750000001	-7.759130890000001	0.729736322	-1.3427734	-0.79345703	1.8920898	7.47561052	8.497240920000001	0.8170653959999999	-0.79345703	-2.380371	-2.5634766	-9.402832068	-1.3015625000000002	-1.4798096040000002	0.79345703	2.8076172	0.061035156	-1.2321777160000003	10.1146241	1.8805663940000001	0.7324219	-0.12207031	-0.12207031	3.0876221040000003	9.418384080000001	-0.056225586060000006	-1.0986328	-0.24414062	0.48828125	1549639788.239
-9.152807608000002	-2.56245108	-1.3577880400000002	0.61035156	-0.12207031	-1.0375977	6.0998776999999995	-7.812963760000001	0.44143066100000006	-1.4038086	-0.7324219	1.8920898	7.767504892	8.58696286	1.111352536	-0.91552734	-2.1972656	-2.2583008	-9.09179712	-1.2549072479999999	-2.191601538	0.79345703	2.8076172	0.061035156	-1.6472900360000002	9.785644568	1.5898682100000001	0.7324219	0.36621094	-0.36621094	3.9477538940000003	8.883642572	-0.1686767572	-1.159668	-0.061035156	0.48828125	1549639788.279
-9.4004393	-2.9955077880000003	-1.4738280760000002	0.9765625	0.61035156	-1.0375977	6.65974092	-7.84047824	0.419897464	-1.2207031	-0.4272461	1.5869141	7.945751800000001	8.70778804	1.2860107820000002	-0.91552734	-1.3427734	-1.7089844	-9.09179712	-1.2549072479999999	-2.191601538	0.5493164	1.8920898	0.18310547	-1.9296142180000002	10.13496106	1.544409146	0.4272461	0.30517578	-0.4272461	3.234765576	8.988915740000001	0.5024413940000001	-0.79345703	-0.24414062	0.36621094	1549639788.319
-9.682763580000001	-3.0708741	-1.7250488220000002	0.5493164	-0.4272461	-0.8544922	6.626245108000001	-8.247216754	0.1579101538	-1.159668	-0.48828125	1.2207031	8.0139402	9.026000900000001	0.9881347840000001	-0.61035156	-1.2817383	-1.3427734	-9.09179712	-1.2549072479999999	-2.191601538	0.5493164	1.8920898	0.18310547	-1.9296142180000002	10.13496106	1.544409146	0.48828125	-0.5493164	-0.36621094	3.234765576	8.988915740000001	0.5024413940000001	-0.5493164	0.36621094	0.061035156	1549639788.359
-9.27961412	-3.1916992800000004	-1.5456054320000001	0.36621094	-0.12207031	-0.6713867	6.342724640000001	-8.49963408	0.028710937500000002	-0.79345703	-0.61035156	0.9765625	7.805786240000001	8.83220198	0.994116214	-0.30517578	-0.7324219	-1.0375977	-9.09179712	-1.2549072479999999	-2.191601538	0.5493164	1.8920898	0.18310547	-1.353002896	10.1313723	1.6903564300000002	0.36621094	-0.5493164	-0.5493164	3.71088858	8.994897660000001	1.3829101440000002	-0.48828125	0.24414062	-0.12207031	1549639788.399
-9.10495607	-3.42736821	-1.509716754	0.24414062	-0.30517578	-0.61035156	6.25778804	-8.271142572	-0.03229980432	-0.30517578	-0.48828125	0.5493164	7.741186600000001	8.51398912	0.9223388580000002	-0.36621094	-0.48828125	-0.6713867	-9.09179712	-1.2549072479999999	-2.191601538	0.5493164	1.8920898	0.18310547	-1.5384277160000002	9.83110324	1.56354982	0.24414062	0	-0.61035156	3.88674321	9.004467752000002	1.3649658540000003	-0.18310547	-0.18310547	-0.24414062	1549639788.439
-8.959009080000001	-3.5194824280000003	-1.443920926	0.30517578	-0.061035156	-0.48828125	6.1728514400000005	-7.864404254	-0.1579101538	-0.30517578	-0.48828125	0.5493164	7.489965560000001	8.315405252000001	1.020434604	-0.36621094	-0.5493164	-0.4272461	-9.266455072	-0.88645018	-2.9213378600000004	0.5493164	1.8920898	0.18310547	-1.5384277160000002	9.83110324	1.56354982	0.24414062	-0.061035156	-0.61035156	3.88674321	9.004467752000002	1.3649658540000003	-0.24414062	-0.061035156	-0.36621094	1549639788.479
-9.08461911	-3.56613768	-1.622167932	0.18310547	-0.061035156	-0.4272461	6.01135234	-7.653857428000001	-0.13398437500000002	-0.5493164	-0.36621094	0.24414062	7.238745108000001	8.31420926	1.0288086060000001	-0.4272461	-0.48828125	-0.4272461	-9.304736420000001	-0.805102536	-2.918945288	0.12207031	0.6713867	0	-1.31352536	10.03686502	1.464257788	0.18310547	-0.30517578	-0.4272461	4.1152344240000005	8.917138580000001	1.2261962860000002	-0.24414062	0.12207031	-0.30517578	1549639788.519
-9.00207518	-3.66303714	-1.7752929320000002	0.12207031	-0.30517578	-0.36621094	5.998193390000001	-7.603613220000001	-0.20097655760000002	-0.5493164	-0.36621094	0.24414062	7.16098642	8.26875	0.805102536	-0.24414062	-0.061035156	-0.5493164	-9.25927716	-0.7261474640000001	-2.9943116	0.061035156	0.5493164	0	-1.108959964	9.926807100000001	1.435546924	0.12207031	-0.30517578	-0.30517578	4.013549820000001	9.0092527	1.2716552520000002	-0.24414062	0	-0.12207031	1549639788.559
-8.81665036	-3.776684604	-1.79921875	0.061035156	-0.36621094	-0.30517578	5.93359375	-7.647875900000001	-0.39836425720000007	-0.48828125	-0.4272461	0.18310547	7.027001800000001	8.15988768	0.8242431610000001	-0.18310547	0	-0.48828125	-9.24611821	-0.6029296924	-3.0541259000000003	-0.12207031	0.4272461	0	-1.108959964	9.926807100000001	1.435546924	0	0.12207031	-0.24414062	4.013549820000001	9.0092527	1.2716552520000002	-0.18310547	-0.18310547	-0.24414062	1549639788.599
-8.78554712	-3.9166503600000007	-1.8817626800000002	0.061035156	-0.24414062	-0.12207031	5.78645018	-7.572509980000001	-0.3732421924	-0.30517578	-0.12207031	0.18310547	7.021020468000001	8.36325679	0.6759033540000001	-0.18310547	0.24414062	-0.4272461	-9.293969748	-0.43186035340000006	-3.1486327880000005	-0.12207031	0.4272461	0	-1.23696286	9.94833966	1.153222644	0.061035156	0.12207031	-0.24414062	3.7886474640000007	9.034375	1.4056396760000003	-0.18310547	-0.24414062	-0.18310547	1549639788.639
-8.80588408	-3.9728759000000005	-2.1305908540000003	0	-0.18310547	-0.061035156	5.660839660000001	-7.718457068	-0.40793457460000004	-0.48828125	0	0.36621094	6.791332968000001	8.55107428	0.7034179712000002	-0.18310547	0.12207031	-0.48828125	-9.286792032000001	-0.154321286	-3.2455322480000004	-0.18310547	0.24414062	0	-1.27524411	9.987817000000001	0.9354980432000001	0	0.061035156	-0.18310547	4.347314496	9.012841754	1.052734375	-0.24414062	-0.12207031	-0.061035156	1549639788.679
-8.646777160000001	-4.129589856	-2.2035644960000003	0	-0.30517578	0.12207031	5.660839660000001	-7.718457068	-0.40793457460000004	-0.48828125	0	0.36621094	6.791332968000001	8.55107428	0.7034179712000002	-0.18310547	0.12207031	-0.48828125	-9.286792032000001	-0.154321286	-3.2455322480000004	-0.18310547	0.24414062	0	-1.27524411	9.987817000000001	0.9354980432000001	0.061035156	0.18310547	-0.18310547	4.347314496	9.012841754	1.052734375	-0.12207031	-0.18310547	0.061035156	1549639788.719
-8.521167032000001	-4.310229532	-2.1880126800000004	0.12207031	0.061035156	0.36621094	5.71826178	-7.833300720000001	-0.3002685504	-0.30517578	0.061035156	0.36621094	6.791332968000001	8.55107428	0.7034179712000002	-0.18310547	0.12207031	-0.48828125	-9.11213408	0.41271972840000004	-3.58647464	-0.12207031	0	0	-1.8781738220000002	10.25458966	0.3541015576	0	0.061035156	-0.18310547	4.268359424000001	9.05351538	0.9187500000000001	-0.24414062	0	0.18310547	1549639788.759
-8.60371106	-4.429858426	-2.296875	0.36621094	0.24414062	0.61035156	5.6548584260000005	-7.864404254	-0.17944336060000002	-0.36621094	0.061035156	0.36621094	6.791332968000001	8.55107428	0.7034179712000002	-0.18310547	0.12207031	-0.48828125	-9.22338858	0.6160888580000001	-3.552978534	0.061035156	-0.30517578	0	-1.7980224640000002	10.437622300000001	0.227294928	-0.12207031	-0.30517578	0	3.8987060700000002	9.092993210000001	0.7728027160000001	-0.18310547	0.24414062	0.30517578	1549639788.799
-8.66352536	-4.288696286	-2.30883786	0.4272461	0.30517578	0.79345703	5.6572509	-7.944555710000001	0.10288086060000001	-0.4272461	0	0.5493164	6.791332968000001	8.55107428	0.7034179712000002	-0.18310547	0.12207031	-0.48828125	-9.278417932000002	0.501245108	-3.50393071	0.5493164	-0.91552734	0.061035156	-1.7980224640000002	10.437622300000001	0.227294928	-0.24414062	-0.6713867	0.24414062	3.8987060700000002	9.092993210000001	0.7728027160000001	-0.36621094	-0.061035156	0.36621094	1549639788.839
-8.980542032	-4.268359424000001	-2.3997558900000002	0.6713867	0.48828125	0.9765625	5.964697480000001	-8.12280252	-0.019140625	-0.5493164	0.6713867	0.4272461	6.607104532	9.8418705	1.0288086060000001	0	0.12207031	0	-9.404028060000002	0.7105957068000001	-3.3065429320000006	0.5493164	-0.91552734	0.061035156	-2.5397216460000003	10.509399460000001	0.192602536	-0.30517578	-1.2207031	0.18310547	3.6618408540000003	9.181518570000001	0.745288089	-0.7324219	-0.24414062	0.30517578	1549639788.879
-9.1276857	-4.221704074	-2.3734375	0.7324219	0.18310547	1.0375977	5.809179712000001	-8.21970198	-0.135180661	-0.5493164	0.6713867	0.4272461	6.17763678	10.325171220000001	1.235766574	-0.18310547	-0.24414062	0.30517578	-9.552368210000001	0.793139676	-2.934497104	0.8544922	-1.2817383	0.061035156	-3.0565185700000006	10.7618161	0.0813476538	-0.48828125	-1.8310547	0.061035156	3.7683105040000004	9.4004393	0.7261474640000001	-0.6713867	-0.12207031	0.30517578	1549639788.918
-9.18391124	-4.330566394000001	-2.001391574	1.0375977	0.30517578	1.0986328	5.697924820000001	-8.49484874	-0.24045410340000004	-0.79345703	0.48828125	0	5.73740216	10.87546376	1.2513183900000002	-0.48828125	-0.18310547	0.79345703	-9.657641574000001	0.9438721040000001	-2.527758786	1.2817383	-1.7089844	0.061035156	-3.0565185700000006	10.7618161	0.0813476538	-1.0986328	-3.112793	-0.18310547	3.7683105040000004	9.4004393	0.7261474640000001	-0.79345703	-0.5493164	0.061035156	1549639788.959
-9.36933606	-4.49326178	-1.8566405760000002	1.7089844	0.48828125	1.2207031	5.79960962	-8.769995108000002	-0.52995607	-1.0375977	1.0375977	-0.7324219	5.133276260000001	10.920923020000002	0.9785644568000001	-0.9765625	-0.18310547	1.0375977	-9.852636780000001	0.9474609620000001	-1.9774658540000003	1.7700195	-2.0141602	-0.061035156	-2.9644042540000006	10.790527160000002	0.699829074	-0.8544922	-4.0283203	-0.4272461	3.466845746	9.45307608	1.0969971040000002	-0.91552734	-0.61035156	-0.12207031	1549639788.998
-9.6385009	-4.58178714	-1.6867675720000002	2.4414062	0.5493164	1.3427734	6.3307617800000004	-8.939868210000002	-1.03957518	-1.0375977	1.0375977	-0.7324219	4.737304712	10.74865764	0.916357428	-0.8544922	-0.061035156	0.8544922	-10.0380616	0.773999002	-1.246533246	2.380371	-2.380371	-0.18310547	-2.6126952880000003	10.79172374	0.9881347840000001	-0.9765625	-4.5776367	-1.0375977	3.03020018	9.97465854	1.7860596040000003	-0.8544922	-1.159668	-0.24414062	1549639789.038
-9.7318116	-4.006372104	-1.3242920320000002	3.2958984	0.61035156	1.5869141	7.17653804	-9.209033246	-1.350610324	-0.7324219	1.5869141	-1.4648438	4.655957068	10.381396760000001	0.7811767572	-0.79345703	0.18310547	0.24414062	-9.85742212	0.5670410144	-0.531152356	3.7231445	-2.0141602	-0.6713867	-2.6126952880000003	10.79172374	0.9881347840000001	-1.3427734	-4.5166016	-1.4648438	3.03020018	9.97465854	1.7860596040000003	-0.9765625	-1.7700195	-0.48828125	1549639789.079
-9.67080072	-3.3687500000000004	-1.25729982	3.479004	1.159668	1.4648438	8.053417932	-9.265259080000002	-1.561157248	0.79345703	5.6152344	-4.5776367	4.768408246	9.862207460000002	0.6089111420000001	-0.6713867	0.061035156	-0.30517578	-9.650463760000001	-0.11484375000000001	-0.285913089	3.7231445	-2.0141602	-0.6713867	-2.127001996	9.918433	1.5180908540000002	-1.2817383	-5.126953	-1.8310547	2.57082518	10.291674819999999	2.1066650360000003	-1.159668	-2.4414062	-0.7324219	1549639789.118
-9.74257788	-3.057714856	-1.6149902160000003	3.2958984	-0.7324219	1.0986328	7.905077880000001	-8.19936502	-0.693847644	0.12207031	7.8125	-5.432129	4.890429712	9.063086060000002	0.5634521466	-0.4272461	-0.36621094	-0.8544922	-9.46743161	-0.899609375	0.45100097840000003	4.0893555	-2.5024414	-0.7324219	-1.848266574	9.387280252000002	1.8159667540000002	-1.159668	-5.493164	-2.1362305	2.4619628600000003	10.322778060000001	2.866308606	-1.159668	-3.1738281	-1.159668	1549639789.159
-8.218505890000001	-2.749072284	-0.6220702880000001	3.7841797	-0.12207031	1.5258789	7.2315673920000005	-6.245825180000001	-0.4713378894	-1.4038086	4.699707	-4.8217773	4.76242662	8.378808606	0.5610595746000001	-0.18310547	-1.4038086	-1.4038086	-8.911157248	-1.7441894960000002	0.6986327880000001	4.272461	-1.6479492	-0.7324219	-1.848266574	9.387280252000002	1.8159667540000002	-0.91552734	-5.79834	-2.4414062	2.4619628600000003	10.322778060000001	2.866308606	-1.2817383	-3.9672852	-1.6479492	1549639789.198
-7.7148682100000014	-2.09948732	-0.381616214	4.272461	1.8920898	1.7700195	7.2315673920000005	-6.245825180000001	-0.4713378894	-1.4038086	4.699707	-4.8217773	4.80310054	7.6526612400000005	0.5072265576	-0.36621094	-2.380371	-1.953125	-8.735302520000001	-2.112646466	0.6651367212000001	4.272461	-1.6479492	-0.7324219	-1.6341308900000002	7.98044429	2.256201178	-0.5493164	-5.493164	-2.4414062	2.1569091460000003	9.575097840000002	2.363867212	-1.5258789	-5.065918	-1.3427734	1549639789.238
-8.512792932	-1.3386474640000001	-0.8840576080000001	3.6010742	1.4648438	1.5258789	5.87497554	-1.9511474640000002	0.4139160144	-6.286621	0.8544922	-0.48828125	4.738500900000001	7.090405252000001	0.25959472840000003	-1.2207031	-3.479004	-1.7700195	-8.97695288	-2.158105432	1.27524411	4.0283203	-2.5024414	-0.61035156	-1.623364218	7.820141574000001	2.454785144	0	-5.554199	-2.319336	3.2455322480000004	8.84296875	1.85544429	-2.8076172	-6.591797	-0.79345703	1549639789.278
-8.886035340000001	-1.294384784	-0.838598642	2.8686523	1.3427734	1.159668	5.5519773400000005	-1.4056396760000003	-0.7680175720000001	-7.8125	-1.0375977	0.91552734	4.806689496	7.104760880000001	0.0980957068	-2.5634766	-4.5776367	-1.7089844	-9.103759980000001	-2.45	1.7118896760000002	3.7231445	-1.8310547	-0.48828125	-1.623364218	7.820141574000001	2.454785144	0.48828125	-6.164551	-2.0141602	3.2455322480000004	8.84296875	1.85544429	-4.0283203	-7.446289	-1.2817383	1549639789.318
-9.04633786	-1.6712158540000002	-0.7141846040000002	2.6245117	1.2817383	1.2207031	7.01743161	-2.293286142	-1.534838858	-6.286621	1.5258789	1.0375977	5.1978759000000005	7.3500000000000005	0.1770507788	-3.112793	-5.2490234	-2.1972656	-9.15161142	-2.63183606	2.0480469240000003	3.7231445	-1.8310547	-0.48828125	-0.893627896	8.54748552	3.334057608	1.0375977	-6.3476562	-1.5869141	2.383007788	8.73410643	1.872192392	-4.211426	-5.92041	-1.4648438	1549639789.358
-8.979345746000002	-1.9774658540000003	-0.3732421924	2.8076172	1.5869141	1.2817383	9.140844748000001	-3.25988768	-1.534838858	-4.3945312	5.493164	0.9765625	5.736206070000001	7.6311277	0.37802735600000004	-2.9907227	-5.1879883	-2.4414062	-9.176733426	-2.5540771760000003	2.30883786	3.540039	-1.5869141	-0.5493164	-0.7416992212000001	8.57380342	3.9561278960000004	1.2207031	-5.6152344	-1.2207031	2.288500998	8.8896241	1.4833984620000003	-4.333496	-5.3710938	-1.4038086	1549639789.398
-9.045141574	-1.9966064300000002	-0.42707518000000005	3.112793	2.0751953	1.0375977	9.81196286	-4.109252896	-1.488183606	-3.479004	3.7231445	-0.061035156	5.96828624	7.875170926000001	0.5203857428	-2.5024414	-5.004883	-2.380371	-9.21501448	-2.5086182100000003	2.6713134000000003	3.2958984	-1.5258789	-0.4272461	-0.7416992212000001	8.57380342	3.9561278960000004	1.2207031	-5.126953	-0.8544922	2.288500998	8.8896241	1.4833984620000003	-4.0283203	-5.1879883	-1.2817383	1549639789.438
-9.2808107	-1.79323732	-0.5562744110000001	3.4179688	2.0751953	0.8544922	10.557250900000001	-4.648779254000001	-1.4582763580000002	-2.9296875	2.8686523	-1.3427734	6.123803420000001	8.24003894	0.909179712	-1.8310547	-4.3945312	-2.5024414	-9.29157698	-2.6378173920000005	3.019433606	3.2958984	-1.5258789	-0.4272461	-0.5263671924000001	8.865698380000001	4.685864120000001	0.79345703	-4.5776367	-0.7324219	2.8926269959999997	8.689843750000001	1.7441894960000002	-3.4179688	-5.2490234	-1.0375977	1549639789.478
-9.845459260000002	-1.1556152160000002	-0.5323486420000001	3.4179688	2.2583008	0.91552734	9.839477340000002	-4.76242662	-1.620971646	-2.9296875	2.8686523	-1.3427734	6.159692392	8.63959964	1.2501221040000001	-1.4038086	-3.7231445	-2.4414062	-9.325073380000001	-2.6581542540000003	3.282617212	3.2958984	-1.159668	-0.48828125	-0.9689941100000001	8.72692842	4.7552491	0.61035156	-3.7841797	-0.61035156	3.73122554	8.174243210000002	1.915258786	-2.9296875	-6.4086914	-1.0986328	1549639789.518
-10.82282698	-0.5634521466	-0.39836425720000007	2.746582	2.0751953	0.9765625	8.559448380000001	-4.737304712	-1.7848632200000003	-1.953125	2.5634766	-1.7700195	6.042456070000001	8.984130890000001	1.3613769960000002	-1.2817383	-3.479004	-1.8920898	-9.222192392	-2.4990478240000003	3.2682617800000004	3.2348633	-0.61035156	-0.30517578	-0.9689941100000001	8.72692842	4.7552491	0.61035156	-3.4179688	-0.61035156	3.73122554	8.174243210000002	1.915258786	-1.7700195	-7.2631836	-1.159668	1549639789.558
-11.528637680000001	-1.3063476440000001	-1.02761232	1.7700195	2.1972656	0.7324219	7.722045926000001	-4.6978271760000005	-1.9200439300000003	-1.8310547	2.380371	-1.2817383	5.766113220000001	9.460253894000001	1.2907959260000001	-1.2207031	-3.9672852	-1.3427734	-9.750951980000002	-2.288500998	3.44890126	3.2958984	-0.4272461	-0.4272461	-1.868603534	9.67917482	4.362866214	0.6713867	-3.4179688	-0.61035156	5.4359375000000005	7.78305661	2.27055661	-1.0986328	-5.3100586	-0.79345703	1549639789.598
-11.927001800000001	-2.57082518	-1.6460937500000001	3.4179688	0.79345703	1.0986328	6.78774411	-4.724145468000001	-1.9738769960000002	-1.8310547	2.380371	-1.2817383	5.707495108000001	10.4041259	1.02761232	-1.2207031	-4.272461	-1.0375977	-10.006958360000002	-1.6724121400000003	3.4883788940000002	3.2348633	-0.79345703	-0.79345703	-1.9403808900000001	10.71755342	4.127197284	0.79345703	-3.7841797	-0.5493164	5.860620108000001	7.833300720000001	2.201171924	0.30517578	-2.0141602	-0.91552734	1549639789.638
-10.28688948	-1.720263678	-2.3255859620000003	3.4179688	0.30517578	1.7089844	5.949145468	-4.932299820000001	-1.830322284	-2.0751953	1.3427734	0.8544922	6.166870108	10.944848740000001	0.8744873200000001	-1.0375977	-3.540039	-0.7324219	-10.006958360000002	-1.6724121400000003	3.4883788940000002	3.2958984	0.061035156	-1.0375977	-1.9403808900000001	10.71755342	4.127197284	0.79345703	-3.7231445	-0.48828125	6.180029254	8.903979532000001	2.5157959260000005	-0.30517578	-4.5166016	-1.8920898	1549639789.678
-8.62285144	-2.6306396760000004	-3.1330810700000002	3.540039	0.24414062	1.5869141	5.949145468	-4.932299820000001	-1.830322284	-2.0751953	1.3427734	0.8544922	6.3307617800000004	10.49265126	0.879272464	-0.7324219	-2.6855469	0.12207031	-8.769995108000002	0.052636719240000004	2.6378173920000005	3.3569336	0	-1.0986328	-2.4846923920000004	10.01772464	2.3028564300000003	0.61035156	-3.7231445	-0.36621094	8.621655252000002	9.22338858	2.895019568	2.0751953	-1.0375977	-0.12207031	1549639789.718
-7.219604532000001	-3.2862060700000004	-4.024316394	4.333496	0.91552734	1.6479492	5.60102536	-5.638110520000001	-0.9307128600000001	-2.380371	2.6855469	2.746582	5.848657248	10.112231920000001	1.000097644	-1.0375977	-3.2958984	1.159668	-9.29516574	0.7273437500000001	2.5791992800000005	3.6621094	-0.8544922	-1.5258789	-2.2813232820000002	9.52963858	1.2202148560000001	-0.061035156	-4.0283203	-0.4272461	2.410522464	8.985326980000002	0.40075683900000003	1.3427734	-3.8452148	-1.8920898	1549639789.758
-7.62873552	-3.791040036	-4.921533246000001	5.126953	2.2583008	1.6479492	4.813867212	-6.050830072	-0.5132080072	-2.0141602	3.0517578	3.1738281	5.39167482	10.033276260000001	0.5275634784000001	-2.380371	-4.333496	1.7700195	-9.29516574	0.7273437500000001	2.5791992800000005	3.7231445	-1.159668	-1.7089844	-2.2813232820000002	9.52963858	1.2202148560000001	0.12207031	-4.699707	-0.48828125	2.410522464	8.985326980000002	0.40075683900000003	2.0751953	-4.333496	-1.6479492	1549639789.798
-9.098974640000002	-3.411816394	-5.462255890000001	5.493164	1.7089844	2.1972656	3.9118652160000003	-7.188500900000001	-0.0227294928	-1.5258789	2.9296875	4.0893555	5.264868210000001	10.096679320000002	-0.18422851440000002	-3.2958984	-4.8217773	1.7089844	-10.156494600000002	1.152026358	3.716870108	4.0893555	-0.30517578	-1.5258789	-0.740502896	10.57280252	1.106567392	0.4272461	-5.004883	-0.4272461	2.0731689300000005	9.532031250000001	-0.7560547120000001	1.5258789	-2.5024414	-0.91552734	1549639789.838
-9.00686052	-2.35549321	-5.638110520000001	4.760742	1.0375977	2.319336	3.3866942900000003	-9.145629892	0.5802001800000001	-1.4648438	2.1972656	5.554199	5.5723143	9.835888579999999	-0.75964357	-3.2958984	-4.638672	1.4648438	-9.087011780000001	1.272851538	3.188110324	4.4555664	0.61035156	-1.5258789	-0.955834964	10.070361420000001	1.161596646	0.61035156	-4.4555664	-0.36621094	0.440234375	10.43283696	-1.7106933900000003	1.0375977	-2.746582	-0.7324219	1549639789.878
-8.37163089	-1.911669928	-5.164379892	5.3100586	0.48828125	1.7700195	3.8329101440000004	-10.553662140000002	1.28122554	-2.1972656	2.4414062	6.652832	5.888134980000001	8.920727340000001	-0.860131839	-2.8076172	-4.211426	1.7089844	-9.087011780000001	1.272851538	3.188110324	4.8217773	0.30517578	-1.5258789	-0.955834964	10.070361420000001	1.161596646	0.36621094	-3.6621094	-0.36621094	0.440234375	10.43283696	-1.7106933900000003	0.91552734	-4.272461	-1.2207031	1549639789.918
-7.96967752	-1.9009033540000002	-4.280322284	5.859375	0.7324219	1.4038086	4.45617662	-10.28808606	2.02292482	-3.112793	4.0893555	6.3476562	5.70151358	8.34172374	-0.840991214	-2.5634766	-4.272461	2.1972656	-8.589355432000001	1.252514676	3.4297608800000003	5.1879883	0.36621094	-1.5258789	-1.3458251800000003	9.07504892	0.9510498200000002	0.18310547	-4.333496	-0.36621094	1.8195557100000002	9.94953624	-1.7417969240000002	1.0375977	-4.333496	-1.4648438	1549639789.958
-8.21970198	-1.8195557100000002	-4.3245849640000005	6.4086914	1.8920898	1.4038086	4.512402356	-9.650463760000001	2.144946286	-3.112793	4.0893555	6.3476562	5.577099640000001	8.2771241	-0.8433837860000001	-2.9296875	-4.211426	2.0141602	-8.31899411	0.9020019568000001	3.33046875	5.2490234	0.061035156	-1.5869141	-0.974975589	8.936279254	0.7213623200000001	0.36621094	-4.8217773	-0.4272461	3.075659146	9.36933606	-1.1316894568000002	0.9765625	-3.1738281	-0.9765625	1549639789.998
-9.201855432	-1.5934570680000002	-5.20983876	6.0424805	0.91552734	1.4038086	4.044653354	-9.299951080000001	1.7023192900000002	-3.4179688	5.7373047	5.3100586	5.431152160000001	8.238842752000002	-1.069482428	-3.2348633	-4.4555664	1.5869141	-8.924316394	0.211743161	3.923828076	5.2490234	0.24414062	-1.7089844	-0.227294928	9.314306610000001	0.8362060700000001	0.6713867	-4.8217773	-0.5493164	2.930908246	9.362158246000002	-0.9031982428000002	0.8544922	-3.1738281	-0.5493164	1549639790.038
-9.482983426	-0.9594238220000001	-5.2720459260000005	5.554199	0.48828125	1.4038086	3.6773925720000005	-9.102563400000001	1.1424560700000002	-2.1362305	3.9672852	2.8686523	5.489770468000001	8.213720746000002	-1.287207068	-2.9907227	-4.760742	0.91552734	-9.08222644	-0.15910644960000003	3.9968016200000003	5.1879883	0.6713867	-1.8310547	0.4868896466	10.536913940000002	1.7130859620000003	1.0986328	-4.638672	-0.9765625	2.45598143	9.62055661	-1.1472412140000001	0.4272461	-4.1503906	-0.4272461	1549639790.078
-9.42915036	-0.2033691394	-4.868896466000001	4.699707	0.061035156	1.159668	3.8640135800000004	-9.164770468	0.8816650360000001	-1.4648438	3.8452148	2.2583008	5.8833496400000005	8.1838134	-1.1017822480000001	-2.4414062	-4.272461	-0.061035156	-8.833398560000001	-0.2560058606	3.7096923920000004	4.8828125	0.7324219	-1.8920898	0.2512207068	10.489062500000001	1.867407248	1.0375977	-4.0893555	-1.2817383	2.9045898560000003	9.69113768	-1.2884033540000002	0.12207031	-4.1503906	-0.30517578	1549639790.118
-8.83220198	0.10886230040000001	-4.500439496	4.333496	0.18310547	1.0375977	3.881957968	-9.077441394000001	0.6268554712000001	-0.91552734	4.1503906	1.6479492	6.16926268	8.00676268	-0.6818847840000001	-2.0141602	-3.6010742	-0.6713867	-8.833398560000001	-0.2560058606	3.7096923920000004	4.638672	0.8544922	-1.8310547	0.2512207068	10.489062500000001	1.867407248	0.7324219	-4.0283203	-1.4648438	2.9045898560000003	9.69113768	-1.2884033540000002	-0.5493164	-3.8452148	-0.061035156	1549639790.158
-8.712573380000002	-0.16389160340000003	-4.09848642	4.0283203	0.30517578	1.0375977	3.6666259000000005	-8.69223642	0.381616214	-0.48828125	3.90625	0.79345703	6.36186502	7.871582068	-0.0813476538	-1.7700195	-2.9907227	-1.159668	-8.12758786	-0.6974365020000001	2.9129637600000002	4.333496	0.8544922	-1.7700195	-0.35529785340000003	9.700707968000001	1.9427734620000003	0.36621094	-4.272461	-1.6479492	3.0433594240000006	9.477001800000002	-1.3685547120000001	-0.79345703	-3.112793	0.061035156	1549639790.198
-9.130077880000002	-0.2045654254	-3.8939209260000003	3.90625	0.30517578	1.2817383	3.56613768	-8.461352340000001	0.14235839660000002	-0.12207031	3.7231445	0.061035156	6.35109874	7.832104532000001	0.4761230432	-1.7700195	-2.5024414	-1.6479492	-8.52714856	-0.7955322480000001	2.978759784	3.9672852	0.18310547	-1.5869141	-0.153125	9.71625998	1.85544429	0.12207031	-4.3945312	-1.5258789	2.4021484620000004	9.3322509	-1.32189946	-1.0375977	-3.0517578	0	1549639790.238
-9.22458516	0.08015136780000001	-3.9034912140000007	3.1738281	0.61035156	1.5258789	3.517089856	-8.58696286	-0.22849121400000003	0.30517578	3.6621094	-0.48828125	6.10466304	8.138354532000001	0.5239746106000001	-2.1362305	-2.9907227	-2.1362305	-8.632422120000001	-0.955834964	2.9057862400000003	3.6010742	-0.061035156	-1.4038086	-0.153125	9.71625998	1.85544429	-0.18310547	-4.8217773	-1.5258789	2.4021484620000004	9.3322509	-1.32189946	-1.2817383	-3.2348633	-0.18310547	1549639790.278
-9.230566394	0.14833984620000001	-3.951342752	2.8686523	0.48828125	1.7700195	3.53981929	-8.999682608	-0.6519775360000001	0.6713867	3.6010742	-1.0986328	6.14055162	8.508007788	0.516796875	-2.380371	-3.112793	-2.746582	-8.632422120000001	-0.955834964	2.9057862400000003	3.2348633	-0.18310547	-1.2817383	0.04426269568	10.02729532	2.104272464	-0.36621094	-4.3945312	-1.5258789	3.2706542540000005	9.405224640000002	-0.7680175720000001	-1.5258789	-2.9296875	0.12207031	1549639790.317
-9.777270468000001	-0.617285144	-3.6797851440000002	2.2583008	0.24414062	1.6479492	3.776684604	-9.247314300000001	-1.0072753600000002	0.6713867	3.6010742	-1.0986328	6.050830072	8.883642572	0.40554199280000003	-2.380371	-2.9907227	-3.2348633	-8.394360520000001	-0.83022464	2.7993163940000003	2.9907227	-0.79345703	-1.2817383	-0.33615722840000006	10.01772464	2.239453076	-0.5493164	-4.0893555	-1.3427734	4.183422824	9.175537140000001	-0.7428955072	-2.0751953	-2.0751953	0.30517578	1549639790.358
-10.8886232	-1.81716304	-3.2060547120000003	0.8544922	-1.953125	0.9765625	4.02192392	-9.578686600000001	-1.488183606	0.48828125	3.1738281	-2.8076172	5.768505890000001	9.394457968000001	0.3146240216	-2.5634766	-3.2958984	-3.479004	-8.84296875	-0.4761230432	3.0433594240000006	2.8686523	-1.159668	-1.2207031	-1.063500998	9.957910340000002	2.165283246	-0.91552734	-4.5166016	-0.91552734	4.748071286	9.322680710000002	0.15073241820000002	-2.9907227	-2.6855469	0.6713867	1549639790.397
-10.577587860000001	-2.8483641200000003	-1.5396240020000003	1.953125	-0.8544922	0.9765625	4.041064496	-10.028490920000001	-1.93439946	0.061035156	3.1738281	-3.540039	5.29836412	10.3359375	-0.11005859620000001	-3.0517578	-4.4555664	-3.540039	-11.19248004	-1.9391846040000003	3.7611327880000003	3.2958984	-2.0141602	-1.2207031	-0.6340332068000001	10.33713408	3.817358426	-0.61035156	-4.699707	-0.79345703	5.9371826080000005	9.88613318	2.0336913940000003	-4.0283203	-2.9907227	2.2583008	1549639790.437
-10.35507788	-2.5385253600000004	-1.4989501800000002	4.0893555	1.0375977	0.8544922	4.2599853240000005	-10.50102536	-2.1844238220000003	0.061035156	3.1738281	-3.540039	5.2828125	10.706787140000001	-0.6232665740000001	-3.0517578	-5.3100586	-3.4179688	-11.19248004	-1.9391846040000003	3.7611327880000003	3.3569336	1.5258789	-1.5869141	-0.6340332068000001	10.33713408	3.817358426	0.36621094	-3.4179688	-0.9765625	5.21940944	10.320385880000002	3.0397704680000004	-4.1503906	-3.6621094	4.638672	1549639790.478
-10.922119600000002	-1.9930175720000003	-2.390185504	2.9296875	-1.0986328	0.5493164	4.529150360000001	-10.35029254	-2.4571777160000003	-0.36621094	3.2348633	-3.6621094	5.73740216	10.535717360000001	-0.379223642	-1.8310547	-4.5166016	-3.0517578	-10.411303420000001	-1.8446777160000003	2.795727536	2.6855469	-0.12207031	-1.159668	-1.5575683900000001	10.2761232	4.2420410340000005	0.30517578	-2.5634766	-0.79345703	3.1438476440000005	13.226172120000001	2.878271466	-3.540039	-2.5024414	5.432129	1549639790.518
-10.015332460000002	-2.47392572	-1.6460937500000001	2.8686523	-1.0986328	0.61035156	4.539917032	-10.484277160000001	-2.72395018	-0.61035156	4.699707	-3.6621094	5.915649460000001	10.27373004	0.346923822	-0.7324219	-2.8076172	-2.319336	-9.4423098	-1.6161865020000004	3.50991214	3.112793	0.18310547	-0.9765625	-1.868603534	9.460253894000001	3.7180663940000005	-0.12207031	-3.2958984	-0.61035156	0.17465820680000002	13.57070288	2.5612548920000004	-4.0893555	-5.432129	3.7231445	1549639790.557
-8.297461060000002	-1.98464357	-1.1101562500000002	3.0517578	-1.0986328	0.061035156	4.127197284	-10.29646016	-3.0206298920000005	-0.6713867	3.7231445	-3.90625	5.33305661	9.67438948	0.5359375000000001	-0.9765625	-2.9907227	-1.2207031	-8.6348143	-1.2692626800000002	2.652172824	2.9907227	0	-1.2817383	-1.6891601440000001	8.597729532	3.487182608	0.061035156	-3.2958984	-0.91552734	0.269165036	10.271337860000001	2.138964856	-3.6010742	-3.9672852	1.5258789	1549639790.597
-7.539013580000001	-1.71667482	-0.734521466	3.479004	0.24414062	0.12207031	3.7659179320000007	-9.24372554	-3.0589112400000005	-0.91552734	2.319336	-4.3945312	4.809082068	8.73171376	0.6830810700000001	-1.2817383	-4.0893555	-0.24414062	-8.6348143	-1.2692626800000002	2.652172824	3.2958984	-0.061035156	-1.159668	-1.6891601440000001	8.597729532	3.487182608	0.30517578	-3.3569336	-1.159668	0.269165036	10.271337860000001	2.138964856	-3.2348633	-2.9296875	1.5869141	1549639790.637
-7.747167932000001	-1.362573282	-0.4892822284000001	3.6621094	1.0375977	0.24414062	3.6702148560000003	-7.955322480000001	-2.828027356	-1.3427734	2.6245117	-4.333496	4.71816394	8.17902806	0.8876464660000001	-1.0375977	-4.1503906	0.30517578	-8.234057608	-2.3219971040000003	2.35549321	3.3569336	1.4038086	-1.159668	-1.129296875	7.94934056	3.905883786	0.4272461	-3.479004	-1.2817383	0.9343017572	8.848950180000001	1.62575679	-2.6245117	-2.4414062	0.79345703	1549639790.677
-8.27353534	-0.7285400360000001	-0.573022464	3.3569336	1.7700195	0.24414062	3.6702148560000003	-7.955322480000001	-2.828027356	-1.3427734	2.6245117	-4.333496	4.585375900000001	8.16826178	1.0371826080000002	-0.6713867	-3.2958984	0.4272461	-8.157495108	-2.7634277160000003	2.447607428	3.112793	0.5493164	-1.2207031	-1.234570288	8.238842752000002	4.3162110600000005	0.5493164	-3.112793	-1.2817383	1.4391357820000001	7.273437500000001	1.02761232	-1.953125	-0.8544922	0.36621094	1549639790.717
-9.192285340000002	-0.5562744110000001	-0.805102536	2.8686523	1.4038086	0.4272461	3.3651612400000004	-6.8870362400000005	-2.6079101440000003	-1.5258789	3.2958984	-3.6010742	4.429858426	8.46972644	1.318310504	-0.30517578	-2.746582	0.4272461	-8.157495108	-2.7634277160000003	2.447607428	2.9296875	0.6713867	-1.0375977	-1.234570288	8.238842752000002	4.3162110600000005	0.48828125	-2.5634766	-1.159668	1.4391357820000001	7.273437500000001	1.02761232	-1.5258789	-0.30517578	-0.4272461	1549639790.757
-9.71745607	-0.11843261780000001	-0.8421875000000001	2.6855469	1.4038086	0.48828125	3.575707968	-7.073657248	-2.6641358800000003	-1.5869141	2.8686523	-1.4648438	4.413110324	8.78435054	1.8219482820000001	0	-2.1362305	0.36621094	-8.8046875	-3.16298822	2.854345746	2.6855469	0.061035156	-1.0375977	-1.4630615020000002	8.577392572	4.691845746	0.61035156	-2.6855469	-0.91552734	0.885253894	6.945654254	0.893627896	-0.91552734	-1.8310547	-1.5869141	1549639790.797
-10.39934056	0.153125	-1.02163089	2.2583008	1.8920898	0.4272461	3.8281250000000004	-7.456469748	-2.6796875	-1.4038086	2.319336	-0.79345703	4.39277356	9.055908246000001	2.2478271760000004	0.24414062	-1.7700195	0.24414062	-9.015234620000001	-2.996704074	3.1007812500000003	2.319336	0	-0.8544922	-1.18671875	9.125292932	5.09260234	0.6713867	-2.5024414	-0.91552734	5.306738220000001	7.856030252000001	1.415209964	0.18310547	-3.2348633	-1.8920898	1549639790.837
-11.477197480000001	-0.23327636780000002	-1.33984375	1.8310547	1.4038086	0.48828125	3.93339856	-7.944555710000001	-2.7048096040000003	-1.2817383	1.4648438	-0.18310547	4.44421376	9.48896466	2.7155760800000004	0.30517578	-1.4038086	0	-9.015234620000001	-2.996704074	3.1007812500000003	2.2583008	0.061035156	-0.6713867	-1.18671875	9.125292932	5.09260234	0.7324219	-2.2583008	-0.8544922	5.306738220000001	7.856030252000001	1.415209964	0.91552734	-4.699707	-1.4648438	1549639790.877
-12.366039840000003	-0.173461911	-1.1675781250000001	1.5258789	0.6713867	0.6713867	3.917846646	-8.4733152	-2.5851807100000004	-1.2817383	0.79345703	0.36621094	4.521972644000001	10.000976440000002	2.9045898560000003	0.061035156	-1.4648438	-0.30517578	-9.687548920000001	-2.3028564300000003	3.5481933900000002	2.1972656	-0.30517578	-0.5493164	-1.3829101440000002	10.1911866	4.64638678	0.6713867	-2.319336	-0.5493164	7.73640126	8.609692392	2.135375998	0.18310547	-4.760742	-1.8920898	1549639790.917
-11.84445836	0.03947753894	-1.7250488220000002	1.159668	-1.159668	0.6713867	3.770703076	-8.62763678	-2.245434604	-1.2817383	0.79345703	0.36621094	5.000488220000001	10.7450679	2.68566893	-0.18310547	-1.7089844	-0.4272461	-9.477001800000002	-2.2621826080000003	3.762329074	2.1972656	-1.159668	-0.6713867	-1.312329074	10.867089660000001	4.760034146000001	0.6713867	-2.5024414	-0.30517578	6.506615920000001	8.915942392	2.018139676	-0.5493164	-1.7700195	-0.61035156	1549639790.957
-9.45666484	-0.8062988220000001	-1.431957968	1.0986328	-0.36621094	1.0375977	3.665429712	-8.80349092	-1.4833984620000003	-1.5869141	0.48828125	1.0986328	5.78166484	10.74985324	2.5026367800000004	0	-1.0375977	-0.24414062	-9.477001800000002	-2.2621826080000003	3.762329074	2.1972656	0.61035156	-0.7324219	-1.312329074	10.867089660000001	4.760034146000001	0.5493164	-2.1362305	-0.30517578	6.506615920000001	8.915942392	2.018139676	0.24414062	-3.2958984	-1.5869141	1549639790.997
-8.67788089	-2.1880126800000004	-2.058813498	1.8310547	1.0986328	0.9765625	3.803002896	-8.67788089	-0.10766601440000001	-2.4414062	1.8310547	2.6855469	6.2111327880000005	10.267749100000001	2.5612548920000004	0.18310547	-0.48828125	0.30517578	-9.122900360000001	-2.0289062500000004	2.64738768	1.8310547	-0.7324219	-0.91552734	-1.4331542540000002	9.998584260000001	3.734814496	0.18310547	-2.0141602	-0.12207031	5.91923822	8.56303714	2.810082968	1.3427734	-1.159668	-0.48828125	1549639791.037
-8.5917482	-2.95363768	-2.96560054	2.319336	0.36621094	0.91552734	3.5362304320000004	-8.7448732	0.966601538	-2.4414062	1.8310547	2.6855469	6.347509980000001	9.77248552	2.6222655759999998	-0.24414062	-0.30517578	0.79345703	-9.122900360000001	-2.0289062500000004	2.64738768	1.3427734	-0.6713867	-0.91552734	-1.4331542540000002	9.998584260000001	3.734814496	-0.12207031	-2.1362305	0.12207031	2.9392822480000005	8.97575679	1.0922119110000001	0.4272461	-2.2583008	-1.7089844	1549639791.077
-8.78435054	-3.1940917540000004	-3.5362304320000004	2.6855469	0.61035156	0.79345703	2.9703858800000003	-8.99728984	1.3673584260000002	-0.79345703	1.0375977	2.746582	6.17524411	9.131274460000002	2.32319339	-1.159668	-0.7324219	1.4038086	-9.370532248	-1.08383786	2.2573974640000003	1.0375977	-0.8544922	-0.7324219	-1.0419677520000001	9.23535144	2.8495605040000003	-0.36621094	-1.8310547	0.36621094	3.3005616	9.03916034	-0.362475589	1.0986328	-3.479004	-1.6479492	1549639791.117
-8.999682608	-2.5791992800000005	-3.69533696	2.6245117	0.48828125	0.91552734	2.94765625	-9.307128894	1.3386474640000001	-0.79345703	-0.36621094	2.5634766	6.187207068	8.999682608	1.561157248	-2.0141602	-1.2817383	1.7700195	-10.422070680000001	0.4091308606000001	2.6665283540000004	1.3427734	-0.18310547	-0.48828125	-0.6101074280000001	9.374121106	1.69633786	-0.36621094	-1.3427734	0.36621094	2.834008786	9.97585414	-0.5108154254	0.79345703	-1.3427734	-1.5869141	1549639791.157
-9.460253894000001	-1.193896466	-4.39277356	1.8310547	0.9765625	0.7324219	3.2718505400000004	-9.90766574	1.362573282	-1.0986328	0.18310547	2.5024414	6.416894568	9.43034694	0.3959716754	-2.6245117	-1.2207031	1.8920898	-10.422070680000001	0.4091308606000001	2.6665283540000004	1.5258789	-0.18310547	-0.48828125	-0.5574707068000001	10.13735324	2.138964856	-0.18310547	-0.8544922	0.6713867	1.752563498	10.11940944	-1.4176025360000002	0.61035156	-1.6479492	-1.7089844	1549639791.197
-9.067871106	-1.0587158540000001	-4.289892572	1.0375977	-0.48828125	0.18310547	3.4572753600000006	-10.30722644	1.6903564300000002	-1.2207031	1.0986328	2.5024414	6.416894568	9.43034694	0.3959716754	-2.6245117	-1.2207031	1.8920898	-9.54399411	-0.057421875000000004	2.95363768	1.6479492	1.2207031	-0.4272461	-0.5574707068000001	10.13735324	2.138964856	0.061035156	-0.24414062	1.0986328	1.752563498	10.11940944	-1.4176025360000002	0.8544922	-2.2583008	-1.8310547	1549639791.237
-8.394360520000001	-1.1675781250000001	-3.1964844240000003	1.4648438	0.18310547	0	3.4548827880000004	-9.38129892	2.0301025360000002	-1.2207031	1.0986328	2.5024414	6.416894568	9.43034694	0.3959716754	-2.6245117	-1.2207031	1.8920898	-8.87407248	-0.28471679320000004	2.573217752	1.3427734	-0.48828125	-0.30517578	-0.611303714	9.591845746	2.3734375	0	0.061035156	0.8544922	1.9020996400000003	9.6552491	-1.4570800720000001	0.79345703	-2.5024414	-2.0751953	1549639791.277
-8.34650908	-0.966601538	-2.9524413940000005	2.0751953	0.9765625	0	3.27663588	-8.497240920000001	1.9702880400000002	-0.4272461	0.8544922	1.5258789	6.416894568	9.43034694	0.3959716754	-2.6245117	-1.2207031	1.8920898	-8.661132788000002	-0.5885742212	2.7119873200000004	0.9765625	0.7324219	-0.30517578	-0.037084961060000005	8.51398912	2.2849121400000003	-0.12207031	-0.24414062	0.5493164	2.948852536	9.25688498	-0.835009784	0.7324219	-2.1972656	-1.953125	1549639791.317
-8.980542032	-0.477319339	-3.417797824	1.5258789	0.30517578	-0.061035156	3.124707068	-8.170654254	1.6125976440000003	-0.4272461	0.8544922	1.5258789	6.416894568	9.43034694	0.3959716754	-2.6245117	-1.2207031	1.8920898	-8.424267572	-0.32658691100000004	2.69523912	0.7324219	0.4272461	-0.061035156	-0.037084961060000005	8.51398912	2.2849121400000003	0.12207031	-0.18310547	0.30517578	2.948852536	9.25688498	-0.835009784	0.48828125	-1.8920898	-1.5869141	1549639791.357
-9.28200679	-0.37084961060000005	-3.7240478240000003	0.9765625	0.48828125	-0.061035156	3.124707068	-8.170654254	1.6125976440000003	-0.4272461	0.8544922	1.5258789	6.416894568	9.43034694	0.3959716754	-2.6245117	-1.2207031	1.8920898	-8.408715560000001	0.0095703125	2.83640126	0.79345703	0.5493164	0	0.288305661	8.984130890000001	2.190405252	0.36621094	0.12207031	0.18310547	2.31481929	9.285595746	-1.0144531250000002	0.4272461	-1.5869141	-1.5258789	1549639791.397
-9.49494658	-0.5036376800000001	-3.90827626	1.2207031	-0.061035156	0.061035156	3.124707068	-8.170654254	1.6125976440000003	0	0.36621094	1.0986328	6.416894568	9.43034694	0.3959716754	-2.6245117	-1.2207031	1.8920898	-8.408715560000001	0.0095703125	2.83640126	0.7324219	0.4272461	-0.061035156	0.0478515625	9.395654254	2.2813232820000002	0.5493164	0.5493164	0.36621094	2.45598143	9.636108426000002	-1.0144531250000002	0.36621094	-1.5258789	-1.5869141	1549639791.437
-9.15639676	-0.3971679712	-3.499145468	0.9765625	-0.4272461	0.24414062	3.00627446	-8.455371106000001	0.423486322	0.061035156	-0.061035156	0.24414062	6.598730432000001	9.220996106000001	-0.4605712860000001	-2.4414062	-1.2817383	2.1362305	-8.36086412	0.03229980432	2.7634277160000003	0.61035156	-0.061035156	0.061035156	0.0478515625	9.395654254	2.2813232820000002	0.5493164	0.36621094	0.48828125	2.45598143	9.636108426000002	-1.0144531250000002	-0.061035156	-1.4648438	-1.5869141	1549639791.477
-9.170751800000001	-0.1579101538	-3.15461412	0.9765625	0.48828125	0.24414062	2.8962158540000003	-8.3967527	0.248828125	0.061035156	-0.061035156	0.24414062	6.598730432000001	9.220996106000001	-0.4605712860000001	-2.4414062	-1.2817383	2.1362305	-9.092993210000001	-0.05502929712000001	3.3508057100000004	0.5493164	-0.12207031	0	0.00478515625	10.222289840000002	2.460766574	0.48828125	0	0.36621094	2.4523925720000004	9.59782698	-0.679492212	-0.36621094	-1.2817383	-1.2207031	1549639791.517
-9.816748200000001	0.19140625	-3.744384784	0.7324219	0.61035156	0.4272461	2.7179687500000003	-8.44938948	0.113647464	-0.18310547	-0.061035156	-0.061035156	6.02211911	7.972070288000001	0.745288089	-2.4414062	-1.2817383	2.1362305	-9.092993210000001	-0.05502929712000001	3.3508057100000004	0.4272461	-0.30517578	-0.12207031	0.0227294928	10.920923020000002	2.7143798920000006	0.36621094	-0.30517578	0.12207031	1.9559326080000001	9.938769960000002	-1.287207068	-0.7324219	-1.7089844	-1.159668	1549639791.557
-9.719848740000002	0.30505371400000003	-4.322192392000001	0.18310547	-0.4272461	0.6713867	2.7275389400000005	-8.6264402	0.02990722644	-0.18310547	-0.061035156	-0.061035156	6.078344748	8.76521016	1.081445288	0.4272461	-0.061035156	-0.8544922	-8.947045926000001	-0.18303222840000002	3.6056152160000003	0.36621094	-0.12207031	-0.30517578	0.0227294928	10.920923020000002	2.7143798920000006	0.18310547	-0.61035156	-0.24414062	1.9559326080000001	9.938769960000002	-1.287207068	-1.159668	-1.159668	-1.3427734	1549639791.597
-9.648071580000002	-0.3158203076	-3.8221435700000006	0.48828125	0.36621094	0.6713867	2.7275389400000005	-8.6264402	0.02990722644	-0.30517578	-0.061035156	0.18310547	5.98981929	9.591845746	1.9762695680000002	0.4272461	-0.061035156	-1.5258789	-9.102563400000001	0.15551757200000002	3.4058349640000003	0.061035156	-1.2207031	-0.4272461	-0.4904785144	11.084814300000001	2.7646241	-0.24414062	-0.8544922	-0.30517578	2.32319339	9.77248552	-1.3087402160000001	-1.3427734	-0.79345703	-1.4038086	1549639791.637
-10.772583360000002	-1.1257080072	-3.96569838	-0.30517578	-0.12207031	0.4272461	2.9524413940000005	-8.693432608	0.01674804712	-0.4272461	0	0.5493164	5.98981929	9.591845746	1.9762695680000002	0.18310547	0.061035156	-2.0751953	-9.102563400000001	0.15551757200000002	3.4058349640000003	0	-0.79345703	-0.30517578	-0.416308606	10.873071580000001	2.5349366	-0.7324219	-1.4648438	-0.12207031	4.288696286	10.64338408	0.849365216	-2.2583008	-0.6713867	-0.8544922	1549639791.677
-11.069262680000001	-2.49426268	-3.561352536	-1.6479492	-2.1972656	0.061035156	3.29816893	-9.3155027	-0.01076660144	-0.4272461	0	0.5493164	5.16557608	10.6589357	2.205957068	-0.061035156	0.36621094	-2.8686523	-10.63740216	0.3014648462	3.4512939300000003	0.6713867	-2.1362305	-0.4272461	-0.416308606	10.873071580000001	2.5349366	-0.91552734	-1.5869141	0	4.288696286	10.64338408	0.849365216	-3.9672852	-0.8544922	0.30517578	1549639791.716
-9.96867662	-3.131884784	-2.032495108	0.30517578	-0.79345703	0.6713867	4.00158696	-10.546484620000001	0.0897216754	-0.4272461	0.18310547	0.79345703	5.16557608	10.6589357	2.205957068	-0.79345703	-0.5493164	-3.3569336	-11.619556200000002	-1.2261962860000002	3.5302491000000003	0.6713867	0.7324219	-0.48828125	-0.17465820680000002	10.924511780000001	3.0218260800000003	-0.30517578	-0.91552734	-0.18310547	5.63930661	10.11582068	2.4021484620000004	-4.8828125	-0.61035156	2.5634766	1549639791.756
-9.159985520000001	-1.9320067900000002	-1.4869873200000001	0.9765625	0.79345703	1.0375977	4.63801268	-10.5919429	0.07177734424	-0.7324219	2.0141602	-0.061035156	5.086621106	10.71635782	1.70471196	-1.4648438	-1.6479492	-3.479004	-10.453173920000001	-1.320703076	2.337548822	0.36621094	1.159668	-0.4272461	-2.118627896	8.740087860000001	2.656957968	-0.18310547	0.4272461	-0.4272461	4.450195288000001	11.9700679	1.4367432100000002	-3.479004	-0.12207031	5.3710938	1549639791.796
-9.673193390000002	-1.6341308900000002	-2.332763678	-0.48828125	0.12207031	0.36621094	4.23486322	-9.682763580000001	-0.2069580072	-0.4272461	2.0751953	-2.2583008	5.40483426	9.45666484	1.02163089	-1.2817383	-1.4648438	-2.8686523	-9.03317842	-0.5562744110000001	1.6616454680000001	0.48828125	-0.061035156	0	-2.118627896	8.740087860000001	2.656957968	-0.48828125	-0.24414062	-0.12207031	4.450195288000001	11.9700679	1.4367432100000002	-1.2817383	0.8544922	6.713867	1549639791.836
-9.894507280000001	-1.256103534	-2.7646241	-0.061035156	-2.0141602	0.061035156	3.4369384000000003	-9.999779860000002	-0.46416014400000005	-0.4272461	2.0751953	-2.2583008	5.40483426	9.45666484	1.02163089	-1.2207031	-0.6713867	-2.1362305	-9.159985520000001	-1.025219748	1.9738769960000002	0.36621094	-1.3427734	0.12207031	-2.101879892	9.14323732	2.6126952880000003	-0.30517578	-1.2817383	0.12207031	1.547998004	12.48925818	1.32189946	-2.0751953	0.4272461	6.0424805	1549639791.876
-8.372826980000001	-1.119726538	-1.830322284	-0.61035156	-0.91552734	0	2.568432608	-10.3012455	-0.8828613220000001	0.061035156	0.24414062	-4.333496	4.9263183900000005	9.78444838	0.57421875	-1.3427734	-1.0986328	-1.7089844	-8.813061600000001	-1.4367432100000002	2.40573732	0.30517578	0.061035156	-0.061035156	-1.08383786	9.35258786	3.0876221040000003	0	-0.8544922	0	1.532446286	11.381494600000002	1.0886230432000001	-0.36621094	-0.79345703	5.3710938	1549639791.916
-8.03427716	-0.8876464660000001	-1.343432608	-0.48828125	0.36621094	-0.061035156	2.1341797120000003	-9.24492212	-1.006079074	-0.061035156	-0.12207031	-4.3945312	4.841381790000001	8.935082968000001	0.33017577880000004	-0.91552734	-1.6479492	-1.2207031	-8.86210962	-1.3793212860000001	2.789746106	0.12207031	-0.36621094	0	-0.5024413940000001	8.694628894000001	3.3531983800000003	0.12207031	-0.7324219	-0.24414062	0.839794928	10.50222194	1.443920926	0.24414062	0.7324219	4.5776367	1549639791.956
-8.23645018	-0.3194091754	-1.33386232	-0.48828125	0.36621094	-0.18310547	1.7848632200000003	-8.59892572	-1.144848642	-0.061035156	0.18310547	-3.9672852	4.987329074000001	8.39077176	0.732128894	-0.18310547	-0.91552734	-0.6713867	-8.500830072	-1.6616454680000001	3.0732665740000003	-0.12207031	-0.12207031	0.12207031	-0.056225586060000006	8.609692392	3.56613768	-0.24414062	-0.48828125	-0.48828125	2.001391574	9.42915036	0.80390625	0.5493164	2.0141602	3.6010742	1549639791.997
-8.633618210000002	0.3337646466	-1.58149411	-1.159668	0.24414062	-0.5493164	1.4403320680000002	-8.27592752	-1.21901857	-0.061035156	0.30517578	-3.0517578	4.987329074000001	8.39077176	0.732128894	0.30517578	0	-0.36621094	-8.500830072	-1.6616454680000001	3.0732665740000003	-0.30517578	-0.18310547	0.30517578	-0.056225586060000006	8.609692392	3.56613768	0.061035156	-0.24414062	-0.7324219	0.00478515625	7.476806610000001	0.5359375000000001	1.4648438	3.2348633	2.4414062	1549639792.036
-9.71745607	0.5586669928	-1.7035155760000003	-1.4648438	-0.24414062	-0.24414062	1.1675781250000001	-7.967285340000001	-1.2034667932	0.12207031	-0.12207031	-1.8920898	4.580590854	8.66711412	1.2489257200000001	0.4272461	-0.30517578	-0.061035156	-8.607299820000001	-2.241845746	3.261083966	-0.7324219	0.12207031	0.36621094	-0.0909179712	8.72453624	3.992016574	0.4272461	-0.12207031	-0.8544922	0.00478515625	7.476806610000001	0.5359375000000001	1.8920898	2.8686523	0.5493164	1549639792.076
-9.840673920000002	0.10168457460000001	-2.098291034	-2.5024414	-0.18310547	-0.24414062	1.1675781250000001	-7.967285340000001	-1.2034667932	0.12207031	-0.12207031	-1.8920898	4.806689496	8.892016574000001	1.69633786	0.79345703	-0.30517578	0	-8.653955072	-2.333959964	3.331665036	-1.2817383	0.18310547	0.4272461	0.31701660340000004	9.229370108000001	4.3784179320000005	0.4272461	0.24414062	-0.7324219	-0.1124511682	6.824829074	1.3673584260000002	2.1362305	3.2958984	-0.9765625	1549639792.116
-10.300048920000002	-0.7141846040000002	-1.8386962860000002	-2.0141602	0	-0.48828125	1.1424560700000002	-8.38120108	-1.239355432	0.48828125	-0.5493164	-0.6713867	4.806689496	8.892016574000001	1.69633786	1.2817383	0.6713867	-0.24414062	-8.653955072	-2.333959964	3.331665036	-1.6479492	-0.061035156	0.61035156	0.31701660340000004	9.229370108000001	4.3784179320000005	0.30517578	0.91552734	-0.61035156	1.3051513580000003	7.4433107000000005	1.2919922120000003	2.1362305	2.0141602	-2.0141602	1549639792.156
-10.163672120000001	0.5778076080000001	-1.284814496	-2.2583008	0.12207031	-0.36621094	1.302758786	-8.72333966	-1.235766574	1.159668	-1.5869141	1.4038086	4.921533246000001	8.99728984	2.2346679320000002	1.5869141	1.6479492	-0.30517578	-8.81186502	-1.8243408540000001	3.2993652160000004	-1.7700195	0.18310547	0.79345703	0.03588867212	9.1276857	4.097290036	0.12207031	1.6479492	-0.4272461	6.98513179	9.2808107	5.29836412	0.79345703	4.1503906	-1.5869141	1549639792.196
-10.02609874	-1.2261962860000002	-1.7944336060000001	-2.380371	2.380371	-1.0375977	1.5719238220000002	-9.14204074	-1.2788329680000001	1.2817383	-1.8920898	2.1972656	4.85573732	9.22338858	2.55288089	1.4648438	2.1972656	-0.36621094	-9.09179712	-1.2919922120000003	3.32089856	-1.6479492	-0.61035156	0.8544922	-0.657958966	9.43632788	3.665429712	0.061035156	1.5869141	0	12.259570680000001	9.24611821	3.1366699280000003	-2.4414062	2.1362305	-0.36621094	1549639792.236
-11.672192000000003	-4.19538588	-4.02551268	0.061035156	2.380371	-0.6713867	1.8937255400000002	-10.004565200000002	-1.287207068	1.159668	-1.6479492	3.1738281	4.8318116	10.19238318	2.5002441100000006	1.0375977	2.1362305	-0.36621094	-9.479394568	-1.2417480040000002	3.7503662140000005	-1.4648438	-0.30517578	0.6713867	-0.9582275360000001	10.552465560000002	3.552978534	0.061035156	1.4648438	0.48828125	-1.70471196	7.995996106000001	3.18332518	3.0517578	4.5776367	-1.2207031	1549639792.276
-10.867089660000001	-2.9931152160000005	-4.292285144	0.061035156	-2.4414062	-0.5493164	2.201171924	-10.681664840000002	-1.179541034	1.0375977	-1.5869141	4.0283203	4.963403060000001	11.176928420000001	2.337548822	0.79345703	1.8310547	-0.18310547	-10.88144568	-0.27873535340000005	3.9525389400000006	-1.5869141	-1.2817383	0.5493164	-1.1269042932	11.3145018	2.9955077880000003	0	1.4038086	0.61035156	1.02163089	10.339526260000001	2.312426718	1.6479492	-4.333496	-1.8920898	1549639792.316
-8.45297824	-1.8219482820000001	-3.0828369600000003	-0.7324219	-0.79345703	-0.24414062	2.441625998	-10.991503600000001	-1.246533246	1.0375977	-1.5869141	4.0283203	5.02441394	11.252295320000002	1.335058606	0.18310547	1.5258789	0.12207031	-9.19946286	1.085034146	2.1712646760000003	-0.9765625	1.953125	0.79345703	-1.1855224640000002	11.49514128	2.118627896	-0.12207031	1.5258789	0.6713867	4.571020468	12.3600589	4.848559604	1.4038086	-1.3427734	-1.0375977	1549639792.356
-7.9026857	-2.245434604	-3.8939209260000003	0.24414062	1.953125	-0.48828125	3.1713623200000005	-9.89211412	-0.6531738220000001	0.9765625	-2.2583008	4.272461	5.02441394	11.252295320000002	1.335058606	-0.36621094	1.3427734	0.6713867	-9.19946286	1.085034146	2.1712646760000003	-0.79345703	0.36621094	0.36621094	-1.4451172120000002	10.4543705	1.4630615020000002	-0.6713867	1.7700195	0.48828125	3.7551512600000003	9.584667932	1.6341308900000002	1.5869141	0.12207031	-0.91552734	1549639792.396
-9.18271466	-2.337548822	-5.489770468000001	-0.36621094	-1.2817383	-0.5493164	3.7455810700000005	-8.28908696	0.08493652160000001	-0.30517578	-1.3427734	3.1738281	4.6069091460000005	10.120605040000001	0.45698242800000005	-0.61035156	1.0375977	1.2817383	-9.136059800000002	1.076660144	2.2669677520000002	-1.0375977	0.5493164	0.18310547	-1.8255371400000002	9.605004892	0.90678714	-0.9765625	1.2207031	0.30517578	2.5205810700000004	9.485375900000001	0.43066405760000004	1.8310547	0.24414062	-0.7324219	1549639792.436
-9.234155252	-2.051635782	-4.62246106	-0.7324219	-1.7700195	-0.24414062	3.7455810700000005	-8.28908696	0.08493652160000001	-0.30517578	-1.3427734	3.1738281	3.96928714	9.85502896	-0.5191894568000001	-0.7324219	0.91552734	1.4038086	-9.10495607	1.5767089660000002	1.832714856	-1.159668	-0.18310547	0.061035156	-1.599438498	9.894507280000001	0.6459961060000001	-0.79345703	0.61035156	0.48828125	2.38540036	9.5104982	0.01674804712	1.7089844	-1.2207031	-0.79345703	1549639792.476
-8.7448732	-1.553979532	-3.9298096040000003	-1.0375977	-0.061035156	-0.18310547	4.139160144000001	-8.807080072	0.34931639400000003	-0.061035156	-1.3427734	0.79345703	3.338842752	10.1911866	-1.5898682100000001	-0.8544922	0.5493164	0.8544922	-9.63371556	1.484594748	2.7048096040000003	-0.91552734	0	0.061035156	-0.9725830072	10.692432100000001	0.73332518	-0.48828125	0.9765625	0.5493164	2.872290036	9.701904254	0.25480957460000003	1.4038086	-0.061035156	-0.79345703	1549639792.516
-8.923120108	-1.4953613220000002	-4.639208966000001	-1.159668	-0.4272461	-0.91552734	4.26118161	-9.09179712	0.57421875	-0.061035156	-1.3427734	0.79345703	3.1438476440000005	10.14333516	-2.365063498	-0.7324219	0.4272461	0.061035156	-9.265259080000002	0.92473143	2.356689496	-1.159668	-0.30517578	-0.12207031	-0.9582275360000001	10.36584514	1.235766574	-0.30517578	1.5258789	0.30517578	2.165283246	9.46264676	-0.793139676	1.5258789	0.48828125	-0.6713867	1549639792.556
-8.839379892	-1.874584964	-4.5088134	-1.8310547	-2.0141602	-0.7324219	4.26118161	-9.09179712	0.57421875	-0.48828125	-1.7700195	-0.18310547	3.2646728240000003	9.30832518	-2.551684604	0.12207031	0.8544922	-0.24414062	-9.346606430000001	0.7811767572	2.55527356	-1.0986328	0.36621094	0	-1.362573282	9.438720746000001	1.409228534	-0.18310547	1.2817383	0.061035156	1.9583251800000003	9.861010880000002	-0.9354980432000001	1.0986328	-0.61035156	-1.4038086	1549639792.596
-7.793823380000001	-2.186816394	-3.104370108	-1.0375977	0	-0.18310547	4.018334964	-8.475707968	0.915161142	-0.5493164	-1.0986328	-1.0986328	3.257495108	8.839379892	-2.3626709260000003	0.9765625	1.2817383	-0.30517578	-8.96140126	0.6531738220000001	2.076757788	-1.159668	0.18310547	0	-1.2919922120000003	9.11213408	1.453491214	0	0.9765625	-0.18310547	2.383007788	9.51169429	-0.6806884980000001	1.2207031	0.18310547	-1.2817383	1549639792.636
-8.512792932	-2.044457968	-3.420190396	-0.48828125	1.159668	0.061035156	4.018334964	-8.475707968	0.915161142	-0.48828125	-0.36621094	-1.8920898	3.249121106	8.70898462	-1.717871106	1.4038086	1.0986328	-0.48828125	-8.797509980000001	1.11613768	1.886547824	-0.8544922	0.12207031	0.12207031	-1.4774170320000002	8.787939300000001	1.175952176	0.18310547	1.4038086	-0.18310547	2.7131836060000003	9.293969748	-0.784765625	0.91552734	0.36621094	-1.0375977	1549639792.676
-9.283202880000001	-1.909277356	-4.10566394	-0.5493164	-0.12207031	0.061035156	3.1940917540000004	-9.00686052	0.699829074	-0.61035156	0.061035156	-2.5024414	3.631933606	9.207836960000002	-0.592163089	1.159668	0.5493164	-0.48828125	-8.713769568	1.464257788	1.738207968	-0.4272461	0	0.12207031	-2.1329834260000005	8.78076178	0.7859619110000001	0.4272461	0.7324219	0.18310547	2.557666034	9.55117212	-0.8529540740000001	0.9765625	0.24414062	-0.8544922	1549639792.716
-8.755639480000001	-1.8195557100000002	-3.6893554320000006	-0.5493164	0.18310547	0.24414062	2.86870108	-9.376513580000001	0.6986327880000001	-0.91552734	1.4648438	-2.8076172	3.631933606	9.207836960000002	-0.592163089	0.7324219	0.18310547	-0.36621094	-8.70898462	1.320703076	1.876977536	0	-0.6713867	0.12207031	-2.312426718	9.170751800000001	0.8960205072	0.48828125	0.24414062	0.61035156	2.277734424	9.72224092	-0.44980469240000004	0.61035156	0	-0.79345703	1549639792.756
-8.43383786	-1.9379882200000003	-3.5386230040000006	-0.36621094	0.8544922	0.18310547	2.4356445680000003	-9.395654254	0.717773462	-0.8544922	1.5869141	-2.6855469	3.8616211060000003	9.649267572	-0.309838858	0.36621094	-0.061035156	-0.12207031	-8.88842752	0.8840576080000001	2.3112304320000003	0.18310547	-0.36621094	0.12207031	-1.790844748	9.515283246000001	1.459472644	0.48828125	-0.12207031	0.48828125	2.198779254	9.578686600000001	-0.6089111420000001	0.48828125	0.18310547	-0.61035156	1549639792.796
-9.52485324	-2.0911132200000004	-3.9190429320000004	-0.48828125	0.61035156	0.30517578	2.4356445680000003	-9.395654254	0.717773462	-0.8544922	1.5869141	-2.6855469	4.02551268	9.700707968000001	-0.10766601440000001	0.4272461	-0.24414062	0.24414062	-9.195874100000001	0.3612792932	2.31481929	0	-0.5493164	0.18310547	-1.195092752	9.572705072	1.965502896	0.36621094	-0.061035156	0.24414062	2.0935058900000003	9.48896466	-0.775195288	0.30517578	-0.061035156	-0.4272461	1549639792.836
-9.79880342	-1.8434814300000002	-3.714477536	-0.8544922	-0.30517578	0.36621094	2.146142572	-8.97695288	0.687866214	-0.6713867	1.4648438	-2.319336	4.097290036	9.74736322	0.13398437500000002	0.5493164	0	0.30517578	-9.95910692	-0.11005859620000001	3.0625	0.061035156	-0.18310547	0.24414062	-0.6507812500000001	9.97585414	2.201171924	0.30517578	-0.061035156	0.12207031	2.6784912140000006	9.777270468000001	-0.9031982428000002	0.061035156	0.24414062	-0.12207031	1549639792.876
-9.026000900000001	-1.51928714	-3.0218260800000003	-0.24414062	0.4272461	0.061035156	1.9128662140000001	-9.734204074	0.01794433606	-0.36621094	2.0751953	-0.8544922	4.106860324	10.242626800000002	0.29069824280000006	0.48828125	0.4272461	-0.061035156	-9.538012680000001	-0.41870117800000006	2.981152356	-0.061035156	0.24414062	0.12207031	-0.49885253600000007	10.563232820000001	2.5253662140000004	0.36621094	0.5493164	0.18310547	1.7776855040000001	9.992602340000001	-0.923535144	-0.061035156	0.5493164	-0.12207031	1549639792.916
-9.303539840000001	-1.5276611420000001	-3.1498290740000003	-0.061035156	0.36621094	0.061035156	1.9128662140000001	-9.734204074	0.01794433606	-0.36621094	2.0751953	-0.8544922	4.25520018	10.27971196	0.46655273560000005	0.4272461	0.79345703	-0.30517578	-9.10734874	-0.33615722840000006	2.8064941100000005	-0.12207031	-0.48828125	0.12207031	-0.974975589	10.158886780000001	2.5205810700000004	0.061035156	0.5493164	0.36621094	1.2668701080000002	9.755737320000001	-0.46774902160000004	-0.48828125	0.061035156	-0.12207031	1549639792.956
-9.36933606	-1.6090087860000002	-3.12111821	0.061035156	0	0.12207031	1.8458740020000002	-8.791528060000001	-0.41511232	-0.24414062	2.0751953	0.24414062	4.393969748000001	9.81914038	0.707006839	0.5493164	0.9765625	-0.061035156	-9.2808107	-0.3337646466	3.064892572	-0.12207031	-0.30517578	0.18310547	-1.1855224640000002	9.605004892	2.424877896	0	-0.061035156	0.30517578	1.15441893	9.844262680000002	-0.346923822	-0.6713867	-0.4272461	-0.24414062	1549639792.996
-9.209033246	-1.431957968	-3.0828369600000003	0.061035156	0.48828125	0.061035156	1.7250488220000002	-8.553466754	-0.5574707068000001	0	1.2817383	0.5493164	4.157104532	9.889721940000001	0.7775878600000001	0.36621094	0.48828125	0.30517578	-9.262865920000001	-0.20217285340000002	3.1103514400000005	-0.12207031	-0.24414062	0.061035156	-0.86850589	9.810766280000001	2.383007788	0	-0.12207031	0.12207031	1.355395468	9.83229982	-0.40793457460000004	-0.12207031	0.12207031	-0.4272461	1549639793.036
-9.399243210000002	-1.3290771760000002	-3.34841304	0.12207031	0.12207031	-0.061035156	1.6484863220000001	-8.608496106	-0.7034179712000002	0	1.2817383	0.5493164	3.9405760800000005	9.98303264	0.47492675720000005	-0.061035156	-0.061035156	0.36621094	-9.27722194	-0.16508788940000002	3.1773437500000004	-0.061035156	-0.061035156	-0.061035156	-0.80988768	9.9794429	2.3925780760000004	-0.061035156	-0.061035156	0.12207031	1.3470214660000002	9.77368161	-0.269165036	0	0.24414062	-0.4272461	1549639793.076
-9.242529254	-1.3805175720000002	-3.25151358	0.18310547	0.12207031	0.061035156	1.8410888580000002	-8.58098143	-0.8218505890000001	0.30517578	-0.7324219	1.4038086	3.9405760800000005	9.98303264	0.47492675720000005	-0.12207031	0.061035156	0.30517578	-9.140844748000001	-0.22011719240000002	3.10317392	0	-0.061035156	-0.061035156	-0.8206542932	9.918433	2.4404297120000003	-0.18310547	-0.12207031	0.061035156	1.489379892	9.76291484	0.03588867212	-0.061035156	-0.24414062	-0.36621094	1549639793.115
-9.21860324	-1.227392572	-3.1737548920000003	0.4272461	0.30517578	0.18310547	2.2609863220000004	-8.60251448	-0.800317392	0.18310547	-0.6713867	1.953125	3.830517572	9.868188400000001	0.2763427716	0	0.24414062	0.24414062	-9.069067392000001	-0.32658691100000004	3.12709964	0	-0.12207031	-0.12207031	-0.7799804712000001	9.8179438	2.5157959260000005	-0.18310547	-0.12207031	0	1.5707275360000001	9.713867212	0.0346923822	-0.061035156	-0.30517578	-0.30517578	1549639793.156
-9.39326178	-0.965405252	-3.3627685700000005	0.30517578	0.30517578	0.18310547	2.2609863220000004	-8.60251448	-0.800317392	0.18310547	-0.6713867	1.953125	3.7025146760000003	9.71745607	0.1878173822	0	0.36621094	0.061035156	-9.000878894000001	-0.3529052716	3.085229532	0	-0.18310547	-0.18310547	-0.7261474640000001	9.637304712	2.5313476440000002	-0.12207031	-0.061035156	-0.061035156	1.7501709260000002	9.65285643	-0.05502929712000001	-0.12207031	-0.24414062	-0.24414062	1549639793.196
-9.52485324	-0.9486572480000001	-3.4728271760000005	0.12207031	-0.12207031	0.12207031	3.052929712	-8.850146760000001	-0.6519775360000001	-0.061035156	0.061035156	2.0141602	3.5792969240000003	9.53322734	0.22968750000000002	0	0.30517578	-0.18310547	-9.092993210000001	-0.33256836060000006	3.267065396	0.12207031	-0.18310547	-0.18310547	-0.6986327880000001	9.564331070000001	2.491870108	-0.061035156	-0.12207031	0	1.9164550720000002	9.70310054	0.10886230040000001	-0.061035156	-0.061035156	-0.061035156	1549639793.235
-9.351391574	-1.0563232428000002	-3.343627896	0.12207031	-0.061035156	0.12207031	3.2969726440000002	-9.094189300000002	-0.6125	-0.18310547	-0.12207031	1.5258789	3.584082068	9.590649460000002	0.34094239200000004	0	0.061035156	-0.36621094	-9.069067392000001	-0.4450195288	3.27663588	0.12207031	-0.18310547	-0.18310547	-0.65676268	9.682763580000001	2.5385253600000004	0.12207031	-0.061035156	-0.061035156	1.8398925720000001	9.8083741	-0.015551758180000002	-0.061035156	-0.12207031	-0.18310547	1549639793.276
