# Supplementary material for: A deep learning approach for lower back-pain risk prediction during manual lifting
Source: PLoS One. 2021 Feb 19;16(2):e0247162. doi: 10.1371/journal.pone.0247162 (PMC7894914; doi:10.1371/journal.pone.0247162)
Supplement: S1 Data — (ZIP) [file pone.0247162.s001.zip › source-used/Subject_02_P2_Zone07_T1.csv]

Side_A_x	Side_A_y	Side_A_z	Side_G_x	Side_G_y	Side_G_z	LtWt_A_x	LtWt_A_y	LtWt_A_z	LtWt_G_x	LtWt_G_y	LtWt_G_z	RtWt_A_x	RtWt_A_y	RtWt_A_z	RtWt_G_x	RtWt_G_y	RtWt_G_z	Back_A_x	Back_A_y	Back_A_z	Back_G_x	Back_G_y	Back_G_z	UArm_A_x	UArm_A_y	UArm_A_z	UArm_G_x	UArm_G_y	UArm_G_z	Thig_A_x	Thig_A_y	Thig_A_z	Thig_G_x	Thig_G_y	Thig_G_z	Time_stp
-9.072656250000001	-0.461767572	-4.1427491000000005	-0.12207031	0	-0.061035156	2.775390576	-8.85493161	-0.57421875	0.061035156	-0.12207031	0	3.9932128600000003	9.724634080000001	0.2978759784	0	0.061035156	0	-9.027197480000002	-0.3612792932	3.1964844240000003	-0.12207031	0	0	-0.840991214	9.65405252	2.6796875	0	0.061035156	0	1.052734375	9.758129892000001	-0.9522461060000001	0	0	-0.061035156	1549641707.37
-9.07983426	-0.4844970746000001	-4.1499266200000005	-0.12207031	0	-0.061035156	2.769409146	-8.8214357	-0.5622558606000001	0.061035156	-0.061035156	0	3.9884277160000003	9.7401857	0.2990722644	0.061035156	0.12207031	0.061035156	-9.0176268	-0.3505126800000001	3.21203624	-0.12207031	0	0	-0.8756836060000002	9.657641574000001	2.670117212	0	0.12207031	0.061035156	1.0240234620000002	9.753344748	-0.9677978240000001	-0.061035156	0	0	1549641707.41
-9.072656250000001	-0.5120117212	-4.1331787140000005	-0.12207031	-0.061035156	0	2.757446286	-8.786743210000001	-0.5790038940000001	0.061035156	-0.061035156	0	3.9094726440000005	9.72224092	0.343334964	0	0.061035156	0.12207031	-9.024804712	-0.3289794928	3.1893066100000005	-0.061035156	0	0	-0.8816650360000001	9.64208966	2.654565396	-0.061035156	0.061035156	0.061035156	1.020434604	9.7401857	-0.9378906250000001	0	-0.061035156	-0.061035156	1549641707.45
-9.07983426	-0.45937500000000003	-4.139160144000001	-0.061035156	0	0	2.795727536	-8.80588408	-0.6352294928000001	0.061035156	-0.061035156	0	3.847265576	9.74736322	0.30625	-0.061035156	0.061035156	0.061035156	-9.08222644	-0.31701660340000004	3.2239991	-0.061035156	0	0	-0.832617212	9.64328624	2.6222655759999998	0	0	0.061035156	1.032397464	9.73061502	-0.9211425720000002	0	0	0	1549641707.49
-9.07863768	-0.424682608	-4.183422824	-0.061035156	-0.061035156	0	2.8220459260000004	-8.80588408	-0.63881839	0	0	0	3.8053954680000004	9.777270468000001	0.2763427716	0	0	0.061035156	-9.04753444	-0.3194091754	3.1893066100000005	-0.061035156	-0.061035156	0	-0.8374023560000001	9.689941394000002	2.646191394	0	0.061035156	0	0.9989013580000001	9.753344748	-0.9677978240000001	0	0	0	1549641707.53
-9.089404254	-0.38640135800000003	-4.164282248	-0.12207031	-0.061035156	0	2.8399902160000003	-8.802294928000002	-0.6125	0	-0.061035156	-0.061035156	3.78027356	9.777270468000001	0.27873535340000005	0	0	0.061035156	-9.035571580000001	-0.3229980432	3.213232428	-0.061035156	-0.061035156	0	-0.8972167932	9.705493210000002	2.6390135800000003	-0.061035156	0	0	1.013256839	9.74138179	-0.965405252	-0.061035156	0	0	1549641707.57
-9.0594973	-0.3971679712	-4.139160144000001	-0.12207031	-0.061035156	0	2.866308606	-8.793920926	-0.6148925720000001	0	-0.061035156	-0.061035156	3.7611327880000003	9.7748777	0.29667969240000003	0	-0.061035156	0	-9.05351538	-0.343334964	3.2096435700000003	-0.061035156	-0.12207031	-0.061035156	-0.8673096040000001	9.683960160000002	2.644995108	-0.061035156	-0.061035156	0	1.070678714	9.73061502	-0.9031982428000002	0	0	0	1549641707.61
-9.051123200000001	-0.44143066100000006	-4.1331787140000005	-0.061035156	0	0	2.8806639400000003	-8.77836911	-0.6328369110000001	0	-0.061035156	-0.12207031	3.770703076	9.7318116	0.30625	0	-0.061035156	-0.061035156	-9.057104532	-0.3732421924	3.220410144	-0.061035156	-0.061035156	-0.061035156	-0.8015136780000001	9.667211960000001	2.662939496	0	-0.061035156	0	1.046752896	9.7401857	-0.9594238220000001	-0.061035156	-0.061035156	-0.061035156	1549641707.65
-9.07983426	-0.46535643000000004	-4.145141574	-0.061035156	-0.061035156	0	2.837597644	-8.793920926	-0.6531738220000001	0	-0.061035156	-0.12207031	3.8041992800000006	9.71027806	0.32539062500000004	0	0	-0.12207031	-9.04155252	-0.3947753894	3.1952880400000003	-0.061035156	-0.061035156	-0.061035156	-0.7728027160000001	9.649267572	2.698828076	-0.061035156	0	-0.061035156	1.063500998	9.754540740000001	-0.9642089660000001	-0.061035156	0.061035156	0	1549641707.69
-9.0858152	-0.4330566394	-4.15471196	-0.061035156	0	0	2.7885498200000005	-8.825024460000002	-0.668725589	0	-0.061035156	-0.18310547	3.8460692900000004	9.72224092	0.3337646466	0	0	-0.12207031	-9.058300720000002	-0.3935791034	3.1905028960000004	-0.061035156	-0.061035156	-0.061035156	-0.79194339	9.648071580000002	2.686865216	-0.061035156	0	-0.061035156	1.0347900360000002	9.73061502	-0.9426757788	-0.061035156	0	0	1549641707.73
-9.07863768	-0.43066405760000004	-4.15471196	-0.061035156	-0.061035156	0	2.726342752	-8.815454074	-0.678295926	0	-0.061035156	-0.18310547	3.8963134000000004	9.733007788	0.34453125	-0.061035156	0	-0.12207031	-9.03796376	-0.379223642	3.198876996	-0.061035156	-0.12207031	-0.061035156	-0.8254394568000001	9.651660340000001	2.670117212	-0.061035156	0	0	0.9630126800000001	9.74138179	-0.9642089660000001	-0.061035156	0	0	1549641707.77
-9.096582068	-0.45578614200000006	-4.1415527160000005	-0.061035156	0	0	2.6940429320000003	-8.81784694	-0.6627441100000001	-0.061035156	-0.061035156	-0.12207031	3.9728759000000005	9.72702626	0.34213867800000003	-0.061035156	0	-0.061035156	-9.036767572	-0.37683107	3.1940917540000004	-0.061035156	-0.12207031	-0.061035156	-0.8433837860000001	9.661230432000002	2.6760987400000005	-0.061035156	0	0	0.9713867212000001	9.753344748	-0.9594238220000001	-0.061035156	0	-0.061035156	1549641707.81
-9.09060054	-0.461767572	-4.10805661	-0.061035156	0	0.061035156	2.6796875	-8.834594748	-0.6376221040000001	-0.061035156	-0.061035156	-0.12207031	3.994409146	9.73898912	0.34812010800000004	-0.061035156	-0.061035156	0	-9.045141574	-0.39238280760000005	3.228784146	-0.061035156	-0.12207031	-0.061035156	-0.840991214	9.667211960000001	2.6940429320000003	-0.061035156	-0.061035156	0	0.9821533540000001	9.758129892000001	-0.9271240020000001	-0.061035156	0	-0.061035156	1549641707.85
-9.0858152	-0.4689453076	-4.139160144000001	0	0	0	2.6880616	-8.845361420000001	-0.617285144	-0.061035156	-0.061035156	-0.061035156	3.9896241	9.721044928000001	0.33017577880000004	-0.061035156	-0.061035156	0	-9.051123200000001	-0.3947753894	3.2467285340000003	-0.061035156	-0.12207031	-0.061035156	-0.8146728240000001	9.667211960000001	2.7131836060000003	-0.061035156	-0.061035156	0	0.9462646760000001	9.760522660000001	-0.9438721040000001	-0.061035156	0	-0.061035156	1549641707.89
-9.08461911	-0.45339357	-4.136767572	0	0	0	2.7323242800000003	-8.859716754	-0.592163089	-0.061035156	-0.061035156	0	3.9621094240000003	9.712670926000001	0.3158203076	-0.061035156	-0.061035156	0.061035156	-9.04992662	-0.4067382788	3.2921875000000003	-0.061035156	-0.12207031	-0.061035156	-0.79194339	9.651660340000001	2.7179687500000003	-0.061035156	-0.061035156	0	0.94506839	9.746167032	-0.925927716	-0.061035156	-0.12207031	-0.061035156	1549641707.93
-9.088207968	-0.439038089	-4.147534146	0	0	0	2.7323242800000003	-8.859716754	-0.592163089	-0.061035156	-0.061035156	0	3.92023912	9.70429712	0.3014648462	-0.061035156	-0.061035156	0.061035156	-9.045141574	-0.423486322	3.3197021760000003	-0.061035156	-0.12207031	-0.061035156	-0.7716064300000001	9.64328624	2.7275389400000005	-0.061035156	-0.061035156	0	1.0048827880000002	9.74138179	-0.9175537140000001	0	-0.061035156	0	1549641707.971
-9.087011780000001	-0.4103271466	-4.1415527160000005	0	-0.061035156	0	2.816064496	-8.86330571	-0.573022464	-0.061035156	-0.061035156	0	3.887939496	9.6983152	0.309838858	-0.061035156	-0.061035156	0.061035156	-9.03796376	-0.43066405760000004	3.32807608	0	-0.061035156	-0.061035156	-0.7560547120000001	9.63969748	2.74069838	-0.061035156	-0.061035156	0	0.9929199280000001	9.753344748	-0.9331054712000001	0	-0.061035156	0	1549641708.01
-9.097778060000001	-0.3947753894	-4.1260009	0	0	-0.061035156	2.8675048920000004	-8.85253894	-0.5993408246	0	-0.061035156	0.061035156	3.8364991	9.724634080000001	0.27275390380000003	-0.061035156	-0.061035156	0	-9.064282248	-0.45578614200000006	3.3771241	0	-0.061035156	-0.061035156	-0.7560547120000001	9.640893570000001	2.757446286	-0.061035156	-0.061035156	0	0.9809570288	9.76770018	-0.94506839	0	0	0	1549641708.05
-9.07983426	-0.3911865216	-4.131982428000001	0	-0.061035156	-0.061035156	2.895019568	-8.848950180000001	-0.6256591459999999	0	-0.061035156	0	3.8281250000000004	9.7318116	0.3146240216	0	-0.061035156	0	-9.029589660000001	-0.458178714	3.3328614200000004	-0.061035156	-0.061035156	-0.061035156	-0.7488769568000001	9.666015380000001	2.76223143	0	0	-0.061035156	1.006079074	9.756933606	-0.9402832068000001	0	-0.061035156	0	1549641708.09
-9.087011780000001	-0.37443847840000005	-4.182226440000001	-0.061035156	0	-0.061035156	2.9057862400000003	-8.833398560000001	-0.6292480432	0	-0.061035156	0	3.8281250000000004	9.72702626	0.343334964	0	0	-0.061035156	-8.994897660000001	-0.44621582460000003	3.311328076	-0.061035156	-0.061035156	-0.061035156	-0.7907471040000001	9.648071580000002	2.7418945679999998	0	0	-0.061035156	1.022827176	9.75214856	-0.9366943390000001	0	0	-0.061035156	1549641708.13
-9.087011780000001	-0.41271972840000004	-4.188207968	-0.061035156	-0.061035156	-0.061035156	2.9237304320000006	-8.827417032000001	-0.6531738220000001	0	-0.12207031	-0.061035156	3.847265576	9.756933606	0.3732421924	0	-0.061035156	-0.061035156	-9.000878894000001	-0.4342529254	3.3173096040000005	-0.061035156	-0.12207031	-0.061035156	-0.8445800720000001	9.6552491	2.7251464660000004	0	-0.061035156	-0.061035156	0.994116214	9.750951980000002	-0.9737792932	0	0	-0.061035156	1549641708.17
-9.048730432000001	-0.41870117800000006	-4.1152344240000005	0	0	-0.061035156	2.9129637600000002	-8.80947284	-0.6711181610000001	0	-0.061035156	-0.12207031	3.917846646	9.750951980000002	0.3911865216	0	-0.061035156	-0.061035156	-8.984130890000001	-0.42229003600000004	3.313720746	-0.061035156	-0.061035156	-0.061035156	-0.8182617212000002	9.680371106	2.7251464660000004	0	-0.061035156	-0.061035156	1.038378894	9.750951980000002	-0.961816394	0	-0.061035156	-0.061035156	1549641708.21
-9.077441394000001	-0.41152344240000005	-4.15231929	0	0	0	2.87109375	-8.802294928000002	-0.6830810700000001	-0.061035156	-0.061035156	-0.12207031	3.9250244600000004	9.713867212	0.3995605432	-0.061035156	0	-0.061035156	-8.98173822	-0.4294677716	3.3244873200000002	-0.061035156	-0.061035156	-0.061035156	-0.8158691100000001	9.64328624	2.7311278960000003	-0.061035156	-0.061035156	-0.061035156	1.0670898560000002	9.72702626	-0.9366943390000001	0	0	-0.061035156	1549641708.251
-9.061889480000001	-0.4139160144	-4.155908246	-0.061035156	-0.061035156	0	2.8411866	-8.791528060000001	-0.6651367212000001	-0.061035156	-0.061035156	-0.061035156	3.93339856	9.707885880000001	0.4067382788	-0.061035156	-0.061035156	-0.061035156	-8.980542032	-0.424682608	3.3244873200000002	-0.061035156	-0.061035156	-0.061035156	-0.794335962	9.625341754	2.7179687500000003	-0.061035156	-0.061035156	0	1.0168457068	9.743774460000001	-0.9594238220000001	-0.061035156	-0.061035156	-0.061035156	1549641708.29
-9.081030252000001	-0.41511232	-4.159497104000001	-0.061035156	0	0	2.8232422120000003	-8.7963134	-0.6447998200000001	-0.061035156	-0.061035156	-0.061035156	3.94895018	9.709082068	0.3529052716	-0.061035156	-0.061035156	-0.061035156	-8.978149460000001	-0.43186035340000006	3.334057608	-0.061035156	-0.061035156	-0.061035156	-0.784765625	9.632519568000001	2.7143798920000006	-0.061035156	-0.061035156	0	1.0479492212000001	9.7318116	-0.9594238220000001	0	-0.061035156	-0.061035156	1549641708.33
-9.07983426	-0.41870117800000006	-4.164282248	-0.061035156	-0.061035156	0	2.8064941100000005	-8.828613220000001	-0.61848143	-0.061035156	-0.061035156	-0.12207031	3.9776612400000007	9.72224092	0.32778320680000006	-0.061035156	0	0	-8.979345746000002	-0.439038089	3.3579834260000005	-0.061035156	-0.12207031	-0.061035156	-0.79194339	9.66003444	2.733520468	-0.061035156	-0.061035156	0	1.069482428	9.743774460000001	-0.9582275360000001	0	0	-0.061035156	1549641708.37
-9.076245108	-0.42109375000000004	-4.155908246	-0.061035156	-0.061035156	0	2.802905252	-8.84296875	-0.5849853534	0	-0.061035156	-0.061035156	3.9728759000000005	9.721044928000001	0.3229980432	-0.061035156	-0.061035156	0	-8.98173822	-0.4474121106000001	3.37233876	-0.061035156	-0.12207031	-0.061035156	-0.7799804712000001	9.651660340000001	2.7323242800000003	-0.061035156	-0.061035156	0	1.038378894	9.744970746000002	-0.9438721040000001	0	-0.061035156	-0.061035156	1549641708.41
-9.07504892	-0.40434570680000004	-4.15830072	-0.061035156	0	0	2.810082968	-8.826220746	-0.5802001800000001	0	-0.061035156	-0.061035156	3.9549316100000005	9.712670926000001	0.33256836060000006	-0.061035156	-0.061035156	0	-8.97097194	-0.44621582460000003	3.393872104	0	-0.061035156	-0.061035156	-0.778784146	9.651660340000001	2.74428714	-0.061035156	-0.061035156	0	1.03359375	9.7485598	-0.965405252	0	-0.061035156	-0.061035156	1549641708.45
-9.087011780000001	-0.40554199280000003	-4.161889676	-0.061035156	-0.061035156	0	2.8244384000000005	-8.82023912	-0.569433606	0	-0.061035156	-0.061035156	3.946557608	9.7066893	0.35529785340000003	-0.061035156	0	0	-8.9661866	-0.4474121106000001	3.410620108	-0.061035156	-0.061035156	-0.061035156	-0.762036142	9.6385009	2.757446286	-0.061035156	-0.061035156	0	1.0419677520000001	9.749755890000001	-0.9354980432000001	-0.061035156	0	-0.061035156	1549641708.49
-9.08222644	-0.423486322	-4.1511230040000004	-0.061035156	-0.061035156	0	2.83640126	-8.819042932	-0.6005371106	0	-0.061035156	-0.061035156	3.9453614200000002	9.734204074	0.385205072	-0.061035156	0	0	-8.978149460000001	-0.46655273560000005	3.411816394	-0.061035156	-0.12207031	-0.061035156	-0.7381103240000001	9.649267572	2.76223143	-0.061035156	0	0	1.013256839	9.750951980000002	-0.9642089660000001	0	0.061035156	-0.061035156	1549641708.53
-9.07863768	-0.40434570680000004	-4.1511230040000004	-0.061035156	0	0	2.8734864200000003	-8.83579074	-0.6256591459999999	0	-0.061035156	-0.061035156	3.9381836060000004	9.746167032	0.3995605432	-0.061035156	0	0	-8.9829348	-0.47492675720000005	3.430957068	-0.061035156	-0.061035156	-0.061035156	-0.7572509980000001	9.67438948	2.778979532	-0.061035156	-0.061035156	0	1.0144531250000002	9.749755890000001	-0.931909146	0	0	-0.061035156	1549641708.57
-9.067871106	-0.42587889400000006	-4.1511230040000004	-0.061035156	-0.061035156	0	2.902197284	-8.786743210000001	-0.6531738220000001	0	-0.061035156	-0.061035156	3.9453614200000002	9.709082068	0.416308606	-0.061035156	0	0	-8.963793930000001	-0.47851562500000006	3.4261719240000006	-0.061035156	-0.061035156	-0.061035156	-0.75366214	9.651660340000001	2.78017572	-0.061035156	0	0	0.991723642	9.746167032	-0.9486572480000001	-0.061035156	0	0	1549641708.61
-9.058300720000002	-0.42707518000000005	-4.159497104000001	-0.061035156	-0.061035156	0	2.8926269959999997	-8.795117212000001	-0.668725589	0	-0.061035156	-0.061035156	3.9130616000000003	9.701904254	0.4330566394	-0.061035156	0	0	-8.96140126	-0.48569336060000007	3.447705072	-0.061035156	-0.061035156	-0.061035156	-0.758447284	9.62055661	2.7885498200000005	-0.061035156	0	0	1.00129393	9.7401857	-0.970190396	-0.061035156	-0.061035156	-0.061035156	1549641708.65
-9.07504892	-0.3959716754	-4.1511230040000004	-0.061035156	0	0	2.9045898560000003	-8.80588408	-0.6723144568000001	0	-0.061035156	-0.061035156	3.90827626	9.71147464	0.41271972840000004	-0.061035156	0	0	-8.9829348	-0.48569336060000007	3.458471646	-0.061035156	-0.061035156	-0.061035156	-0.7309326080000002	9.63371556	2.7909423920000003	-0.061035156	0	0	1.0347900360000002	9.734204074	-0.9414794928000001	0	0	-0.061035156	1549641708.69
-9.095385880000002	-0.38640135800000003	-4.15830072	-0.061035156	0	0	2.9141601440000002	-8.80349092	-0.657958966	0	0	-0.061035156	3.9046875	9.700707968000001	0.3935791034	-0.061035156	0	0	-8.972167932000001	-0.4868896466	3.434545926	0	0	-0.061035156	-0.7464843750000001	9.624145468	2.7969239200000002	-0.061035156	0	0	1.053930661	9.7401857	-0.9474609620000001	0	0	0	1549641708.729
-9.101367212000001	-0.4139160144	-4.157104532	-0.061035156	0	0	2.9045898560000003	-8.819042932	-0.6304443390000001	0	-0.061035156	-0.061035156	3.8963134000000004	9.7150634	0.3828125	-0.061035156	0	0	-8.959009080000001	-0.500048822	3.46086412	0	-0.061035156	-0.061035156	-0.765625	9.62294928	2.7909423920000003	-0.061035156	0	0	0.98334964	9.754540740000001	-0.9510498200000002	0	0	0	1549641708.769
-9.088207968	-0.42229003600000004	-4.165478534	-0.061035156	-0.061035156	0	2.9045898560000003	-8.819042932	-0.6304443390000001	0	-0.061035156	-0.061035156	3.8963134000000004	9.7150634	0.4067382788	-0.061035156	0	0	-8.984130890000001	-0.4904785144	3.4548827880000004	0	-0.061035156	-0.061035156	-0.754858426	9.637304712	2.8064941100000005	-0.061035156	-0.061035156	0	0.9881347840000001	9.7401857	-0.9737792932	-0.061035156	0	-0.061035156	1549641708.809
-9.058300720000002	-0.38879393000000007	-4.112841754000001	-0.061035156	0	-0.061035156	2.8854492800000004	-8.828613220000001	-0.592163089	0	-0.061035156	-0.061035156	3.9022949280000003	9.682763580000001	0.40075683900000003	-0.061035156	0	0	-8.9745607	-0.49167482	3.44890126	0	-0.061035156	-0.061035156	-0.7428955072	9.593042032000001	2.798120108	-0.061035156	0	0	1.0347900360000002	9.753344748	-0.9522461060000001	0	0	-0.061035156	1549641708.849
-9.07385234	-0.40075683900000003	-4.148730432000001	0	0.061035156	-0.061035156	2.874682608	-8.797509980000001	-0.5754150360000001	0	0	0	3.8843505400000002	9.69233426	0.3828125	-0.061035156	-0.061035156	0	-8.97695288	-0.49645996400000003	3.4596679320000003	0	0.061035156	-0.061035156	-0.745288089	9.60620108	2.8316162140000003	-0.061035156	-0.061035156	-0.061035156	1.013256839	9.737792932000001	-0.9366943390000001	0	0	0	1549641708.889
-9.100170926	-0.3756347644	-4.184619110000001	0	-0.061035156	-0.061035156	2.8639160340000003	-8.79990216	-0.5993408246	0	0	0	3.9022949280000003	9.681567392	0.38400878600000005	0	0	-0.061035156	-8.97097194	-0.49885253600000007	3.4166014400000004	0	0	0	-0.729736322	9.62055661	2.8220459260000004	-0.061035156	0	-0.061035156	0.9989013580000001	9.73898912	-0.9522461060000001	0.061035156	-0.061035156	0	1549641708.929
-9.076245108	-0.3804199280000001	-4.166674820000001	-0.061035156	-0.061035156	0	2.8758788940000004	-8.7795652	-0.6531738220000001	0	-0.061035156	0	3.917846646	9.67438948	0.3947753894	-0.061035156	0	-0.061035156	-8.939868210000002	-0.49167482	3.3854980040000004	0	-0.061035156	0	-0.754858426	9.58825679	2.7933349640000005	0	0	0	0.9881347840000001	9.75214856	-0.9426757788	0	0	-0.061035156	1549641708.969
-9.069067392000001	-0.38640135800000003	-4.1499266200000005	0	-0.061035156	0	2.8986084260000005	-8.79990216	-0.686669928	0	-0.061035156	-0.061035156	3.9501464660000005	9.71147464	0.3756347644	-0.061035156	-0.061035156	-0.061035156	-8.968579074	-0.47971191100000005	3.4166014400000004	0	0	-0.061035156	-0.7775878600000001	9.614575180000001	2.783764676	0	-0.061035156	0	1.0120605432	9.75214856	-0.9905273560000001	0	0	-0.061035156	1549641709.009
-9.067871106	-0.385205072	-4.15231929	0	0	0	2.87109375	-8.76401358	-0.65676268	-0.061035156	-0.061035156	-0.061035156	3.976464856	9.71625998	0.387597644	0	0	0	-8.957812500000001	-0.48090820680000007	3.40942392	0	-0.061035156	-0.061035156	-0.7572509980000001	9.65285643	2.7993163940000003	-0.061035156	0	-0.061035156	1.03957518	9.72822284	-0.984545926	0	0	-0.061035156	1549641709.049
-9.08461911	-0.37802735600000004	-4.19060054	0	0	0	2.8758788940000004	-8.783154254000001	-0.6232665740000001	-0.061035156	0	0	3.953735324	9.72702626	0.40793457460000004	0	-0.061035156	0	-8.95183107	-0.48569336060000007	3.411816394	0	-0.061035156	-0.061035156	-0.7716064300000001	9.648071580000002	2.810082968	-0.061035156	-0.061035156	0	0.9989013580000001	9.74257788	-0.991723642	-0.061035156	0	0	1549641709.089
-9.0858152	-0.37204589660000004	-4.185815396000001	-0.061035156	-0.061035156	0	2.920141574	-8.814257788	-0.5861816394	-0.061035156	0	0	3.9621094240000003	9.71027806	0.4426269568000001	0	0	-0.061035156	-8.97695288	-0.48808594240000003	3.4237792540000007	0	0	-0.061035156	-0.7034179712000002	9.646875000000001	2.83879393	-0.061035156	-0.061035156	0	1.0264160340000001	9.7401857	-0.9821533540000001	0	0	-0.061035156	1549641709.129
-9.08222644	-0.3804199280000001	-4.189404254	-0.061035156	0	0	2.9141601440000002	-8.833398560000001	-0.538330072	0	-0.061035156	-0.061035156	3.9369873200000005	9.72224092	0.46535643000000004	-0.061035156	0.061035156	-0.061035156	-8.9661866	-0.49526367800000004	3.4237792540000007	-0.061035156	0	0	-0.7141846040000002	9.61816394	2.816064496	-0.061035156	0	0	1.0264160340000001	9.737792932000001	-1.0288086060000001	0	-0.061035156	-0.061035156	1549641709.217
-9.07504892	-0.37084961060000005	-4.200170926	-0.061035156	-0.061035156	0	2.8914307100000003	-8.833398560000001	-0.5490966754000001	0	-0.061035156	-0.061035156	3.92861322	9.70310054	0.4486083966	-0.061035156	0	-0.061035156	-8.957812500000001	-0.4892822284000001	3.42497554	-0.061035156	0	0	-0.7225586060000001	9.609789840000001	2.81486821	-0.061035156	0	0	1.0180419928000002	9.73898912	-0.9797607428000001	-0.061035156	0	-0.061035156	1549641709.249
-9.061889480000001	-0.37443847840000005	-4.17265625	-0.061035156	-0.061035156	0	2.872290036	-8.834594748	-0.5443115216000001	0	-0.061035156	-0.061035156	3.9501464660000005	9.701904254	0.4294677716	-0.061035156	0	-0.061035156	-8.954223740000002	-0.49167482	3.4213867800000006	-0.061035156	0	0	-0.73332518	9.616967752	2.82084964	-0.061035156	0	0	1.0264160340000001	9.7401857	-1.002490216	0	0	-0.061035156	1549641709.289
-9.064282248	-0.362475589	-4.182226440000001	-0.12207031	0	-0.061035156	2.8483641200000003	-8.81665036	-0.5586669928	0	0	-0.061035156	3.9393798920000007	9.70429712	0.4103271466	-0.061035156	0	-0.061035156	-8.96499002	-0.4904785144	3.410620108	-0.061035156	0	0	-0.732128894	9.6217527	2.834008786	-0.061035156	0	0	1.070678714	9.737792932000001	-1.0264160340000001	0	0	-0.061035156	1549641709.329
-9.07026358	-0.39238280760000005	-4.197778354	-0.061035156	-0.061035156	-0.061035156	2.843579074	-8.823827880000001	-0.571826178	0.061035156	-0.061035156	0	3.9310058900000002	9.69592302	0.3971679712	-0.061035156	0	-0.061035156	-8.98173822	-0.48808594240000003	3.42497554	-0.061035156	0	0	-0.718969748	9.61816394	2.83879393	-0.061035156	0	0	1.0192382788	9.74138179	-1.0240234620000002	0	0	-0.061035156	1549641709.369
-9.0594973	-0.385205072	-4.185815396000001	-0.061035156	-0.061035156	-0.061035156	2.86152356	-8.7963134	-0.5897705072	0.061035156	-0.061035156	0	3.92861322	9.67917482	0.37204589660000004	0	0	-0.061035156	-8.994897660000001	-0.4868896466	3.43334964	-0.061035156	0.061035156	0	-0.6890625	9.60859375	2.819653354	-0.061035156	0	0	1.0120605432	9.749755890000001	-1.025219748	-0.061035156	0	-0.061035156	1549641709.409
-9.063086060000002	-0.3911865216	-4.189404254	-0.061035156	-0.061035156	-0.061035156	2.8555420320000002	-8.78554712	-0.5981445288	0	-0.061035156	0	3.9345947480000003	9.681567392	0.36606445680000005	0	0	0	-8.990112320000001	-0.48330077880000005	3.417797824	-0.061035156	0	0	-0.69504393	9.60859375	2.8232422120000003	0	0	-0.061035156	1.0419677520000001	9.737792932000001	-1.02163089	0	0	-0.061035156	1549641709.449
-9.0594973	-0.37084961060000005	-4.187011780000001	-0.12207031	-0.061035156	-0.061035156	2.85913089	-8.7795652	-0.6101074280000001	0	-0.061035156	0.061035156	3.923828076	9.69233426	0.3756347644	0	0	0	-8.98652356	-0.47014160340000005	3.4034423920000005	-0.061035156	0.061035156	0	-0.709399411	9.616967752	2.825634784	0	0	-0.061035156	1.030004892	9.7401857	-1.0455566100000002	0	0	-0.061035156	1549641709.489
-9.063086060000002	-0.37802735600000004	-4.171459964	-0.12207031	0	-0.061035156	2.87109375	-8.789135880000002	-0.6292480432	0	-0.061035156	0.061035156	3.9010987400000006	9.697119110000001	0.36606445680000005	0	0	-0.061035156	-8.990112320000001	-0.47492675720000005	3.3843016200000005	-0.061035156	0.061035156	0	-0.718969748	9.605004892	2.82922374	0	0	-0.061035156	1.0419677520000001	9.75214856	-1.022827176	-0.061035156	0	-0.061035156	1549641709.529
-9.087011780000001	-0.401953125	-4.19060054	-0.061035156	0	-0.061035156	2.886645468	-8.791528060000001	-0.5993408246	-0.061035156	0	0.061035156	3.9130616000000003	9.709082068	0.3911865216	0	0	-0.061035156	-9.00566394	-0.461767572	3.363964856	-0.061035156	0.061035156	0	-0.708203125	9.62055661	2.81486821	0	0	-0.061035156	1.0144531250000002	9.719848740000002	-1.0443603240000001	0	0.061035156	-0.061035156	1549641709.569
-9.07146016	-0.37443847840000005	-4.183422824	-0.061035156	-0.061035156	-0.061035156	2.9057862400000003	-8.793920926	-0.5897705072	-0.061035156	-0.061035156	0	3.9154540740000003	9.72224092	0.4067382788	0	0	-0.061035156	-9.000878894000001	-0.454589856	3.366357428	-0.061035156	0.061035156	0	-0.7285400360000001	9.63371556	2.7993163940000003	0	0	-0.061035156	1.022827176	9.733007788	-1.053930661	0	0	-0.061035156	1549641709.609
-9.061889480000001	-0.385205072	-4.1786376800000005	-0.061035156	0	-0.061035156	2.8962158540000003	-8.790332068	-0.5622558606000001	-0.061035156	0	0	3.9034912140000007	9.721044928000001	0.4139160144	0	0	0	-9.00207518	-0.4378417932	3.334057608	-0.061035156	0.12207031	0	-0.758447284	9.62055661	2.7993163940000003	0	0	-0.061035156	1.020434604	9.743774460000001	-1.02163089	-0.061035156	0	-0.061035156	1549641709.649
-9.088207968	-0.41152344240000005	-4.185815396000001	-0.061035156	-0.061035156	-0.061035156	2.8627197480000004	-8.808276260000001	-0.570629892	-0.061035156	-0.061035156	0	3.8616211060000003	9.7066893	0.3935791034	0	0	-0.061035156	-9.021215560000002	-0.4521972644	3.3244873200000002	-0.061035156	0.061035156	0	-0.7440917932000001	9.613378894	2.7933349640000005	0	0	-0.061035156	0.9570312500000001	9.733007788	-1.040771466	-0.061035156	0	-0.061035156	1549641709.689
-9.095385880000002	-0.4103271466	-4.201367212	-0.061035156	-0.061035156	-0.061035156	2.85075679	-8.84057608	-0.5443115216000001	-0.061035156	0	0	3.849658246	9.73540036	0.37683107	0	0	-0.12207031	-9.02839357	-0.439038089	3.338842752	-0.061035156	0.12207031	0	-0.7010253600000002	9.6636232	2.8124755400000003	0	0	-0.061035156	0.9773681610000001	9.734204074	-1.0443603240000001	0	0.061035156	-0.061035156	1549641709.729
-9.089404254	-0.37204589660000004	-4.17265625	-0.061035156	-0.061035156	-0.061035156	2.837597644	-8.85373552	-0.501245108	-0.061035156	-0.061035156	0	3.881957968	9.73659694	0.401953125	0	0.061035156	-0.12207031	-9.011645468000001	-0.44143066100000006	3.282617212	-0.061035156	0.061035156	0	-0.7560547120000001	9.666015380000001	2.7813721040000003	0	0.061035156	-0.061035156	0.9881347840000001	9.749755890000001	-1.030004892	0	0	-0.061035156	1549641709.769
-9.077441394000001	-0.362475589	-4.155908246	-0.061035156	-0.12207031	-0.061035156	2.8447753600000003	-8.81665036	-0.49765625	-0.061035156	-0.061035156	0	3.9070800720000003	9.73061502	0.4103271466	0	-0.061035156	-0.061035156	-9.015234620000001	-0.4342529254	3.2562989200000003	-0.061035156	0.061035156	0	-0.8182617212000002	9.630126800000001	2.7729980040000006	0	0	-0.061035156	0.9905273560000001	9.73540036	-1.0455566100000002	0	-0.061035156	-0.061035156	1549641709.809
-9.045141574	-0.385205072	-4.104467752000001	-0.061035156	-0.061035156	-0.061035156	2.843579074	-8.81066893	-0.5120117212	0	0	0	3.9381836060000004	9.718652160000001	0.379223642	0	0	-0.061035156	-9.045141574	-0.423486322	3.243139676	-0.061035156	0.061035156	0	-0.783569339	9.632519568000001	2.775390576	0	0	-0.061035156	1.038378894	9.733007788	-1.046752896	0	0	-0.061035156	1549641709.849
-9.07983426	-0.40314941100000007	-4.136767572	-0.061035156	-0.061035156	-0.061035156	2.83640126	-8.80109874	-0.5514892572000001	0	0	0.061035156	3.9214355040000006	9.69592302	0.3576904254	0	0	-0.061035156	-9.02241214	-0.4354492212	3.21921376	0	0.061035156	0	-0.763232428	9.62653804	2.778979532	0	0	-0.061035156	1.070678714	9.72822284	-1.025219748	0	0	-0.061035156	1549641709.892
-9.095385880000002	-0.40434570680000004	-4.134375	-0.061035156	-0.061035156	-0.061035156	2.8734864200000003	-8.807080072	-0.56823732	0	0	0	3.8987060700000002	9.69592302	0.33615722840000006	0	0	0	-9.0176268	-0.454589856	3.1869139400000006	-0.061035156	0.061035156	0	-0.8062988220000001	9.610986420000001	2.775390576	0	0	-0.061035156	1.0120605432	9.733007788	-1.0096679712	-0.061035156	0	-0.061035156	1549641709.929
-9.07504892	-0.39836425720000007	-4.147534146	-0.061035156	0	-0.061035156	2.8818603240000003	-8.844164840000001	-0.6089111420000001	0	-0.061035156	0	3.8987060700000002	9.71147464	0.34812010800000004	0	0	0	-9.04633786	-0.45100097840000003	3.23356929	-0.061035156	0	0	-0.7895507788	9.615771760000001	2.7909423920000003	0	0	0	0.94506839	9.734204074	-1.043164038	-0.061035156	-0.061035156	-0.061035156	1549641709.969
-9.043945288000002	-0.3935791034	-4.1140380400000005	0	0	-0.061035156	2.8627197480000004	-8.82263179	-0.6005371106	0	-0.061035156	0	3.8987060700000002	9.734204074	0.3612792932	0	-0.061035156	0	-9.04633786	-0.45100097840000003	3.23356929	-0.061035156	0	0	-0.7811767572	9.646875000000001	2.798120108	0	0	-0.061035156	0.9689941100000001	9.733007788	-1.0754638580000002	-0.061035156	0	-0.061035156	1549641710.009
-9.04633786	-0.37204589660000004	-4.121215854000001	0	0.061035156	-0.061035156	2.834008786	-8.7963134	-0.5646484424	0	0	0	3.88674321	9.709082068	0.387597644	0	-0.061035156	0	-9.04633786	-0.45100097840000003	3.23356929	-0.061035156	0	0	-0.7775878600000001	9.630126800000001	2.7969239200000002	0	0	-0.061035156	1.02163089	9.734204074	-0.9989013580000001	0	0	-0.061035156	1549641710.058
-9.07863768	-0.387597644	-4.1415527160000005	0	0.061035156	-0.061035156	2.8423827880000005	-8.81066893	-0.5431152356000001	0	0	0	3.85444339	9.70310054	0.39836425720000007	0	-0.061035156	0	-9.05471196	-0.46416014400000005	3.228784146	0	0.061035156	0	-0.758447284	9.600219748	2.7969239200000002	0	0	-0.061035156	0.974975589	9.743774460000001	-1.0144531250000002	-0.061035156	0	-0.061035156	1549641710.091
-9.09060054	-0.41152344240000005	-4.146337860000001	0	0	-0.12207031	2.834008786	-8.829809800000001	-0.5610595746000001	0	0	0	3.8329101440000004	9.72224092	0.379223642	0	0	-0.061035156	-9.061889480000001	-0.45698242800000005	3.2096435700000003	-0.061035156	0	0	-0.745288089	9.62055661	2.78496106	0	0	-0.061035156	0.9893310700000001	9.733007788	-1.0443603240000001	0	0	-0.061035156	1549641710.128
-9.08222644	-0.41511232	-4.15231929	0	0	-0.061035156	2.7969239200000002	-8.823827880000001	-0.594555661	0	-0.061035156	0	3.8400878600000006	9.721044928000001	0.33615722840000006	0	0	-0.061035156	-9.072656250000001	-0.4438232428	3.185717752	-0.061035156	0	0	-0.7680175720000001	9.63371556	2.787353534	0	0	-0.061035156	1.0072753600000002	9.74138179	-1.0120605432	0	-0.061035156	-0.061035156	1549641710.168
-9.069067392000001	-0.40434570680000004	-4.191796924	0	0	-0.061035156	2.739501996	-8.81665036	-0.6041259784	-0.061035156	-0.061035156	0	3.8245362400000005	9.724634080000001	0.30744628600000007	0.061035156	-0.061035156	-0.061035156	-9.07504892	-0.417504892	3.1689697480000003	0	0	0	-0.850561502	9.64328624	2.751464856	0	0	-0.061035156	1.000097644	9.74257788	-1.03957518	0	-0.061035156	-0.061035156	1549641710.257
-9.067871106	-0.4689453076	-4.23725589	-0.061035156	-0.12207031	-0.12207031	2.7550537140000007	-8.82023912	-0.5897705072	-0.061035156	-0.061035156	0.061035156	3.841284146	9.737792932000001	0.308642572	0.061035156	-0.061035156	-0.061035156	-9.058300720000002	-0.41870117800000006	3.1593994600000004	-0.061035156	0	0	-0.850561502	9.64328624	2.751464856	0	0	-0.061035156	0.9785644568000001	9.73659694	-1.0288086060000001	0	-0.061035156	-0.061035156	1549641710.288
-9.067871106	-0.5610595746000001	-4.2240966460000005	0.061035156	-0.36621094	-0.18310547	2.775390576	-8.823827880000001	-0.5622558606000001	0	-0.061035156	0.061035156	3.8388915740000003	9.7150634	0.3373535144	0.061035156	-0.061035156	-0.061035156	-9.04753444	-0.43066405760000004	3.161792032	-0.061035156	0	0	-0.849365216	9.6217527	2.7550537140000007	0.061035156	-0.061035156	-0.061035156	0.9570312500000001	9.733007788	-1.0419677520000001	0	-0.061035156	-0.061035156	1549641710.328
-9.212622300000001	-0.7979248200000001	-3.9381836060000004	0.12207031	-0.61035156	-0.30517578	2.78496106	-8.829809800000001	-0.5490966754000001	0	-0.061035156	0.061035156	3.803002896	9.65883786	0.4091308606000001	0.061035156	-0.12207031	0	-8.97695288	-0.49406739200000005	3.17495108	0	0	0	-0.8529540740000001	9.553564300000001	2.8232422120000003	0	-0.061035156	-0.12207031	1.1257080072	9.683960160000002	-0.9905273560000001	0	0	-0.061035156	1549641710.368
-9.08342302	-0.9689941100000001	-3.649877896	0.24414062	-0.79345703	-0.30517578	2.7945312500000004	-8.84177266	-0.6125	0	-0.12207031	0.061035156	3.7276367800000005	9.682763580000001	0.42109375000000004	0	-0.24414062	0.061035156	-9.14204074	-0.461767572	3.338842752	0.12207031	-0.18310547	0	-0.923535144	9.480590560000001	2.8483641200000003	0	-0.18310547	-0.12207031	1.5575683900000001	9.57150908	-0.794335962	-0.061035156	0.12207031	0.12207031	1549641710.408
-8.81665036	-0.9773681610000001	-3.0493408540000004	0.4272461	-0.48828125	-0.18310547	2.7347167540000004	-8.596533246000002	-0.7141846040000002	0	0	0.30517578	3.60441893	9.669604532000001	0.40314941100000007	0	-0.5493164	0.18310547	-9.124096940000001	-0.5837890576	3.420190396	0.30517578	0.30517578	-0.061035156	-0.9127685700000001	9.48776857	2.9907226440000003	0	-0.30517578	-0.24414062	1.695141574	9.57150908	-0.732128894	0.061035156	0.24414062	0.36621094	1549641710.448
-8.88723143	-0.5215820288	-2.5720214660000003	0.61035156	0.061035156	0	2.7347167540000004	-8.596533246000002	-0.7141846040000002	0	0	0.30517578	3.5087158540000005	9.426757788000002	0.43664550720000006	0.12207031	-0.7324219	0.36621094	-8.93747554	-0.699829074	3.215625	0.48828125	0.5493164	-0.18310547	-1.128100589	9.232959260000001	3.172558606	0.12207031	-0.30517578	-0.4272461	2.165283246	9.433935700000001	-0.40075683900000003	0	0.36621094	0.6713867	1549641710.488
-9.60859375	-0.2560058606	-2.78017572	0.7324219	0.4272461	-0.061035156	2.69523912	-8.271142572	-0.762036142	-0.061035156	0.18310547	0.61035156	3.408227536	9.522461060000001	0.42827148560000006	0.18310547	-0.8544922	0.48828125	-8.99609375	-0.955834964	3.1653808900000002	0.61035156	0.4272461	-0.24414062	-1.437939496	9.00327176	3.2682617800000004	0.18310547	-0.4272461	-0.48828125	1.5527832460000002	9.439917032	-0.324194339	0	0.4272461	0.9765625	1549641710.528
-10.50102536	-0.32658691100000004	-3.505126996	0.8544922	-0.8544922	-0.18310547	2.69523912	-8.271142572	-0.762036142	-0.061035156	0.18310547	0.61035156	3.31252446	10.173241820000001	0.47373047120000006	0.24414062	-0.9765625	0.4272461	-9.264062500000001	-1.2453369600000002	3.2479248200000006	0.61035156	0.4272461	-0.30517578	-1.5384277160000002	9.523657248000001	3.5577635800000005	0.36621094	-0.5493164	-0.48828125	-0.1040771466	9.6217527	-0.387597644	0.18310547	0.24414062	0.91552734	1549641710.568
-10.106250000000001	-0.11843261780000001	-3.2251952880000005	0.79345703	-0.7324219	-0.061035156	2.69523912	-8.271142572	-0.762036142	-0.061035156	0.18310547	0.61035156	3.40703125	10.489062500000001	0.723754892	0.4272461	-0.8544922	0.061035156	-9.3155027	-1.2895996400000003	3.3508057100000004	0.61035156	0.4272461	-0.30517578	-1.485791034	10.20673822	3.658251996	0.4272461	-0.7324219	-0.4272461	-0.7117919928	10.2079348	-0.6735107428000001	-0.061035156	-0.6713867	0.12207031	1549641710.608
-9.329858426000001	0.27873535340000005	-3.293383786	0.5493164	0.18310547	-0.36621094	3.2275878600000003	-9.548779254000001	-1.1328857428	0.24414062	-0.5493164	0.36621094	3.6391114200000003	10.20554164	1.085034146	0.48828125	-0.36621094	-0.24414062	-8.99848642	-1.159204074	3.2383545320000002	0.48828125	0.061035156	-0.24414062	-1.178344748	10.13735324	3.5182862400000006	0.30517578	-0.6713867	-0.36621094	-0.42827148560000006	10.3275634	-0.94506839	-0.061035156	-1.0375977	-0.61035156	1549641710.648
-8.129980432	0.154321286	-4.0661866	0.4272461	0.36621094	-0.79345703	3.2275878600000003	-9.548779254000001	-1.1328857428	0.24414062	-0.5493164	0.36621094	3.9022949280000003	9.605004892	1.3817138580000001	0.30517578	-0.30517578	-0.48828125	-8.509204074000001	-0.9594238220000001	3.15700679	0.18310547	-0.061035156	-0.12207031	-0.6615478240000001	9.667211960000001	3.131884784	0.12207031	-0.4272461	-0.36621094	0.2930908246	10.0213134	-1.204663089	0.61035156	-0.91552734	-1.3427734	1549641710.688
-8.572607428000001	-0.5670410144	-4.530346646	0.36621094	0.4272461	-0.7324219	3.1486327880000005	-8.60371106	-0.835009784	0.12207031	-0.79345703	-0.36621094	4.220507788000001	9.100170926	1.2441405760000002	0	-0.12207031	-0.7324219	-8.93029802	-0.6125	3.111547824	-0.30517578	-0.5493164	0.061035156	0.2560058606	9.092993210000001	2.778979532	-0.061035156	-0.30517578	-0.6713867	1.4977538940000001	9.45427266	-1.4451172120000002	0.91552734	-0.30517578	-1.5869141	1549641710.728
-9.558349640000001	-0.002392578076	-5.09260234	-0.30517578	0.30517578	-0.48828125	2.421289038	-9.21860324	-0.5550781250000001	0.24414062	-1.5869141	-1.3427734	4.53513179	9.610986420000001	0.6304443390000001	-0.30517578	-0.4272461	-1.5258789	-9.733007788	-0.5132080072	4.4980469240000005	-0.61035156	0.6713867	0.30517578	1.2321777160000003	9.614575180000001	2.634228534	0.061035156	0	-0.91552734	3.093603534	9.27722194	-1.83151857	0.79345703	0.61035156	-1.159668	1549641710.768
-9.49375	0.35888672120000004	-5.3450195680000006	-0.9765625	-0.18310547	-0.61035156	2.174853534	-9.8514402	-0.5084228534	0.12207031	-1.5258789	-0.8544922	5.683569289999999	10.16247554	0.050244139400000006	-0.12207031	0.48828125	-2.5024414	-9.39086911	-0.5144042932	4.286303714000001	-1.159668	0.24414062	0.24414062	1.7130859620000003	10.871875000000001	2.7861572480000003	0.18310547	0.9765625	-0.79345703	1.57551268	9.759326080000001	-1.8028076080000002	0.61035156	0.061035156	-0.8544922	1549641710.808
-8.895605432000002	0.1196289038	-4.823437500000001	-1.2817383	-0.91552734	-0.79345703	2.174853534	-9.8514402	-0.5084228534	0.12207031	-1.5258789	-0.8544922	6.580786240000001	9.451879892000001	-0.132788089	0.18310547	1.6479492	-2.1972656	-9.087011780000001	-0.37204589660000004	4.46694339	-1.0986328	1.159668	0.30517578	1.2010742212	10.609887680000002	2.789746106	0.12207031	1.5869141	-0.6713867	1.1735596040000003	9.991405760000001	-2.34711911	0.36621094	-0.79345703	-1.0375977	1549641710.848
-8.098876800000001	-0.1985839856	-3.696533246	-0.5493164	-0.48828125	-0.9765625	1.88774411	-7.934985520000001	0.270361322	-0.24414062	-1.3427734	-0.061035156	6.617871106000001	8.488867212	0.0	0.61035156	1.5258789	-1.0986328	-8.38120108	-0.05502929712000001	3.7790771760000004	-1.2817383	1.0986328	0.30517578	0.5323486420000001	9.314306610000001	2.537329074	-0.061035156	1.7089844	-0.8544922	1.642504892	9.56672374	-2.4667480040000003	0.36621094	0.12207031	-1.2207031	1549641710.888
-8.299853240000001	-0.2895019568	-3.4046385800000003	-0.12207031	0.4272461	-0.7324219	1.7441894960000002	-7.449292032000001	0.401953125	-0.12207031	-1.4648438	0.4272461	6.345117212	8.03786592	0.13757324280000002	0.4272461	1.4038086	-0.30517578	-8.01035144	0.33137207460000007	3.3328614200000004	-1.2817383	1.159668	0.4272461	0.11005859620000001	8.400341754000001	2.0707763580000003	-0.24414062	1.6479492	-0.79345703	1.6149902160000003	9.285595746	-1.7860596040000003	0.30517578	0.30517578	-1.2817383	1549641710.928
-9.094189300000002	-0.18303222840000002	-4.15830072	0.24414062	0.36621094	-0.30517578	1.681982428	-7.710082968000001	0.27395019960000005	-0.061035156	-1.5869141	1.3427734	5.892919928000001	8.311816394000001	0.0681884784	0.12207031	1.4038086	0	-8.083325180000001	0.63881839	3.2048584260000004	-1.0375977	1.0986328	0.30517578	-0.037084961060000005	8.39077176	1.6496826080000002	-0.30517578	1.5869141	-0.4272461	1.47263179	9.25688498	-1.415209964	0.36621094	-0.30517578	-1.0986328	1549641710.968
-9.53442392	0.2823242212	-4.659545926000001	0.061035156	-0.6713867	-0.18310547	1.90808107	-8.42067842	0.15551757200000002	-0.18310547	-1.4648438	2.4414062	5.534033246000001	9.092993210000001	-0.2177246106	-0.12207031	1.0986328	0.12207031	-8.383593750000001	0.7728027160000001	3.302954074	-0.79345703	0.91552734	0.18310547	-0.3541015576	9.132470746000001	1.588671924	-0.36621094	1.4648438	0	1.732226538	9.418384080000001	-1.3386474640000001	0.18310547	-0.6713867	-1.0375977	1549641711.008
-9.159985520000001	0.339746106	-4.521972644000001	-0.48828125	-0.36621094	-0.36621094	2.3578857820000003	-9.11572284	0.0837402356	-0.30517578	-1.3427734	3.3569336	5.243335160000001	9.834692000000002	-0.5335449280000001	-0.24414062	0.5493164	0.61035156	-8.86809056	0.75366214	3.4297608800000003	-0.4272461	0.4272461	0.061035156	-0.9283202880000001	9.80957068	1.8578369600000002	-0.061035156	1.159668	0.36621094	1.4558837860000002	9.719848740000002	-1.812377896	0.18310547	-0.36621094	-1.159668	1549641711.048
-9.27004393	-0.2524169928	-4.902392572	-0.12207031	-0.12207031	-0.48828125	2.3578857820000003	-9.11572284	0.0837402356	-0.30517578	-1.3427734	3.3569336	4.93947734	10.55007338	-0.67709964	0	0.061035156	1.0375977	-9.241332968	0.308642572	3.603222644	-0.30517578	0.5493164	-0.18310547	-1.238159146	10.459154860000002	2.1844238220000003	0	0.79345703	0.36621094	0.693847644	9.721044928000001	-2.296875	0.36621094	-0.30517578	-1.4038086	1549641711.088
-9.407617212	-0.6101074280000001	-5.152417032000001	0.5493164	-0.18310547	-0.24414062	2.951245108	-9.81315944	0.16987304320000002	-0.4272461	-1.0375977	3.7231445	4.58178714	10.85991214	-0.6352294928000001	0.30517578	0	1.3427734	-9.46145018	0.31342773560000003	3.643896466	-0.4272461	0.061035156	-0.18310547	-1.349414038	10.90058606	2.46794429	-0.061035156	0.36621094	0.12207031	0.5646484424	9.82871106	-2.5803954680000003	0.12207031	-0.30517578	-1.5258789	1549641711.128
-9.616967752	0.028710937500000002	-5.341430710000001	0.79345703	0.7324219	0	4.03747554	-10.563232820000001	0.0454589856	-0.36621094	-0.8544922	2.1362305	4.1331787140000005	10.68884236	-0.37802735600000004	0.61035156	0.30517578	1.3427734	-9.67438948	0.6447998200000001	3.658251996	-0.36621094	0.18310547	0	-1.258496106	10.77736772	2.489477536	-0.30517578	-0.061035156	-0.24414062	0.931909146	10.02011682	-2.62346196	-0.36621094	0	-1.4648438	1549641711.168
-9.98303264	0.47014160340000005	-5.72304712	0.12207031	-0.12207031	0.12207031	4.386792032000001	-10.65773912	0.0418701178	-0.6713867	-0.48828125	1.0986328	3.5984375	10.7618161	-0.095703125	0.4272461	0.36621094	0.8544922	-9.8263179	0.7105957068000001	3.79223642	-0.18310547	0.36621094	0.18310547	-1.013256839	10.681664840000002	2.186816394	-0.4272461	-0.48828125	-0.5493164	1.3099365020000002	10.724731920000002	-2.0923096040000004	-0.9765625	-0.24414062	-1.2207031	1549641711.208
-10.070361420000001	0.07058105432	-4.990917932	-0.91552734	-1.6479492	0.061035156	4.427465854	-9.844262680000002	0.33854982	-0.6713867	-0.48828125	1.0986328	3.2323730040000007	10.51298822	0.2572021466	0	0.12207031	0.12207031	-9.265259080000002	0.668725589	2.61867662	-0.24414062	-0.48828125	0.12207031	-1.1053711060000002	10.75104982	1.9978027160000003	-0.61035156	-0.36621094	-0.61035156	1.7441894960000002	10.78334964	-1.886547824	-1.7089844	0.30517578	-1.159668	1549641711.248
-9.999779860000002	-0.9462646760000001	-4.099682608	-1.3427734	-0.61035156	0.12207031	4.183422824	-9.145629892	0.5993408246	-0.6713867	0.9765625	-0.48828125	3.07805162	10.21152356	0.41271972840000004	-0.48828125	-0.12207031	-0.36621094	-9.7318116	0.42827148560000006	2.2083496400000002	0.12207031	-0.4272461	0	-1.8231445680000002	10.20554164	2.001391574	-0.7324219	-0.6713867	-0.36621094	2.1329834260000005	10.58596196	-0.84816893	-2.380371	0.24414062	-0.6713867	1549641711.288
-9.656445288	-2.23227536	-3.399853534	-1.6479492	-1.5258789	-0.061035156	4.043457068	-9.445898560000002	0.642407248	0	1.2817383	-0.91552734	3.0158447480000006	10.684058	0.285913089	-0.9765625	-0.30517578	-0.79345703	-10.40292932	-0.2607910144	1.872192392	0.18310547	-0.61035156	-0.18310547	-2.451196286	10.12897914	2.3519042540000004	-0.4272461	-1.0375977	0.12207031	3.5721191100000005	10.90297824	0.8314209260000001	-3.4179688	-0.91552734	0.6713867	1549641711.328
-8.96259784	-2.318408246	-1.490576178	-0.79345703	-0.30517578	0.6713867	3.9381836060000004	-9.322680710000002	0.20217285340000002	0	1.2817383	-0.91552734	3.2658691100000006	10.4543705	0.001196289038	-0.9765625	-0.24414062	-0.6713867	-10.236645860000001	-0.9055908540000002	1.091015625	0.24414062	-0.18310547	-0.4272461	-2.6222655759999998	10.06198732	2.920141574	-0.4272461	-0.18310547	0.24414062	5.502929712	10.639795320000001	0.9307128600000001	-4.211426	0.12207031	2.5634766	1549641711.368
-9.796411240000001	-2.296875	-1.927221646	-0.30517578	1.3427734	0.36621094	3.8484619600000003	-8.948242212	-0.3541015576	1.0986328	1.4648438	-2.8076172	3.2634764400000003	10.033276260000001	-0.1579101538	-0.48828125	0.30517578	0.12207031	-9.57150908	-1.1472412140000001	0.679492212	0.30517578	-0.24414062	-0.4272461	-3.667822284	9.1193116	3.4034423920000005	-0.6713867	0.061035156	0.18310547	5.842675720000001	9.646875000000001	-0.37204589660000004	-1.4038086	-0.061035156	5.065918	1549641711.408
-10.030884080000002	-2.872290036	-3.5206787140000007	0.061035156	-2.5634766	0.18310547	3.8484619600000003	-8.948242212	-0.3541015576	1.0986328	1.4648438	-2.8076172	2.61867662	10.18520468	-0.052636719240000004	-0.30517578	-0.24414062	0.6713867	-9.418384080000001	-1.0048827880000002	1.002490216	0.36621094	-1.0375977	-0.18310547	-4.012353534	8.902783246	3.38908696	-0.61035156	-0.9765625	0.12207031	0.35888672120000004	12.480884080000001	-0.40434570680000004	-0.18310547	-0.36621094	5.9814453	1549641711.447
-7.958911240000001	-2.1138427520000005	-1.629345746	-0.12207031	-1.0375977	0.79345703	3.3962646760000004	-9.65405252	-1.052734375	1.4038086	1.8310547	-3.2958984	2.13776857	9.58586412	0.23686523560000003	-0.5493164	-1.159668	0.7324219	-8.963793930000001	-1.0886230432000001	1.565942392	0.7324219	-0.30517578	-0.4272461	-3.4620605040000005	8.890820288	3.25151358	-0.36621094	-1.3427734	0.061035156	-0.9929199280000001	11.96647914	-1.3577880400000002	-0.6713867	-2.8686523	5.7373047	1549641711.487
-7.51867662	-1.1328857428	-1.3290771760000002	0.7324219	1.5258789	0.8544922	3.3962646760000004	-9.65405252	-1.052734375	1.4038086	1.8310547	-3.2958984	2.0671875	8.60371106	0.48330077880000005	-0.6713867	-1.5258789	0.6713867	-8.62404802	-1.0048827880000002	1.776489218	0.91552734	-0.30517578	-0.4272461	-2.633032248	7.981640380000001	3.3603759000000006	0	-1.2207031	-0.061035156	0.248828125	10.8898188	-0.6376221040000001	0.6713867	-0.061035156	5.554199	1549641711.527
-8.13356929	-0.43066405760000004	-2.3674560700000002	-0.061035156	0.48828125	0.24414062	2.5540771760000003	-9.01882338	-2.021728534	1.4038086	1.8310547	-3.2958984	2.08513179	8.189794928000001	0.663940396	-0.6713867	-1.5258789	0.6713867	-8.37163089	-1.0264160340000001	1.89013678	1.159668	-0.12207031	-0.12207031	-1.9547363220000002	7.431347840000001	3.4046385800000003	0.18310547	-1.2817383	-0.12207031	0.869702176	10.06796924	-0.8254394568000001	1.2817383	2.9296875	4.760742	1549641711.567
-8.059399460000002	-0.40554199280000003	-1.98464357	-0.36621094	0.12207031	0.48828125	2.0659912140000003	-8.5068116	-2.198779254	0.8544922	1.5869141	-3.0517578	2.263378894	8.34650908	0.553881839	-0.6713867	-1.7700195	-0.061035156	-8.296264480000001	-1.71667482	2.310034146	1.0986328	0	-0.12207031	-1.5025390379999999	7.61796875	3.6893554320000006	0.48828125	-1.0986328	-0.18310547	-0.04067382788	8.875268570000001	-0.6914550720000001	1.3427734	5.7373047	3.7231445	1549641711.607
-8.21013179	-0.09450683900000001	-1.58747554	0	1.5258789	0.79345703	1.776489218	-8.609692392	-2.2107422120000004	0.79345703	1.2207031	-2.380371	2.686865216	8.646777160000001	0.553881839	-0.24414062	-1.5258789	-0.48828125	-8.36086412	-2.253808606	2.3483153960000003	0.6713867	-0.24414062	-0.12207031	-1.44870607	8.157495108	4.100878894	0.61035156	-0.79345703	-0.24414062	-2.1258057100000003	8.2005616	-1.100585962	1.2817383	3.540039	2.319336	1549641711.647
-9.337036240000002	1.02163089	-2.146142572	0.8544922	2.319336	1.0986328	1.717871106	-8.882446580000002	-2.0899170320000002	0.7324219	0.79345703	-1.7700195	3.32807608	8.97575679	0.879272464	0.30517578	-0.61035156	-0.9765625	-8.2520018	-2.128198282	2.6306396760000004	0.5493164	-0.18310547	0	-1.3948730040000001	8.633618210000002	4.301855432000001	0.48828125	-0.8544922	-0.18310547	-2.54689946	7.384692392	0.18303222840000002	1.2207031	1.4038086	0.9765625	1549641711.687
-11.20922824	1.5491942900000002	-4.185815396000001	0.061035156	2.1972656	-0.12207031	1.7106933900000003	-9.49016124	-2.0671875	0.7324219	0.24414062	-1.3427734	3.85683606	9.58347194	1.3302734620000003	0.48828125	0.4272461	-1.2817383	-9.034375	-2.2753417540000003	2.8447753600000003	0.18310547	-1.5258789	0.18310547	-1.262084964	8.959009080000001	4.572216754	0.48828125	-0.8544922	0	0.401953125	6.2924804320000005	1.3924804320000002	3.4179688	0.9765625	0.5493164	1549641711.727
-12.191382280000001	1.56354982	-3.935791034	-1.3427734	-0.8544922	-0.4272461	1.6748047120000003	-10.40292932	-2.12341304	0.5493164	-0.36621094	-0.91552734	4.027905252	10.43522914	1.697534146	0.36621094	0.12207031	-1.4038086	-9.596630890000002	-2.044457968	3.7994139400000004	0.061035156	-0.5493164	0.48828125	-1.0563232428000002	9.71745607	4.566235324	0.5493164	-0.7324219	0.12207031	5.724243210000001	9.63371556	1.3482177520000003	2.8686523	-2.8076172	0.18310547	1549641711.767
-11.58366664	-0.0765625	-4.374829074	-1.2817383	1.0986328	0.12207031	1.6532714660000003	-10.635009980000001	-2.04924321	0.061035156	-0.79345703	-0.30517578	4.270751996	11.2379393	1.8004150360000002	0.18310547	-0.8544922	-1.4038086	-10.29646016	-1.88774411	3.721655252	-0.061035156	-2.1362305	0.4272461	-0.931909146	10.455566100000002	4.439428714000001	0.8544922	-0.79345703	0.24414062	9.71147464	11.083617720000001	2.728735324	0	2.2583008	-0.24414062	1549641711.807
-10.83239766	-3.198876996	-4.05183107	-0.6713867	-1.2817383	-0.18310547	1.792041034	-10.396948380000001	-1.567138678	-0.61035156	-0.48828125	0.61035156	5.04714357	12.077734620000001	1.8422851440000003	0	-0.6713867	-1.5869141	-10.959203780000001	-1.4020507200000003	4.62246106	-0.30517578	0.18310547	0.48828125	-0.6507812500000001	11.51547824	4.238452176	0.8544922	-0.4272461	0.48828125	4.06379393	10.26296376	-0.9211425720000002	-1.0986328	-2.2583008	-1.4648438	1549641711.847
-9.56552716	-3.4632567900000004	-4.00158696	1.5869141	-0.30517578	0.24414062	1.9140625000000002	-9.936376800000001	-0.9031982428000002	-0.61035156	-0.48828125	0.61035156	5.803198380000001	12.297851440000002	1.79921875	-0.12207031	0.24414062	-1.2817383	-11.2714357	-0.699829074	3.59484874	-0.5493164	-1.0986328	0.4272461	-0.617285144	12.060986420000003	3.813769568	0.6713867	0.36621094	0.79345703	-1.848266574	10.453173920000001	2.8124755400000003	-1.159668	-0.12207031	-1.6479492	1549641711.887
-8.10366214	-1.9607177520000003	-3.7659179320000007	0.6713867	-0.91552734	0.18310547	1.7501709260000002	-8.545092752	-0.40793457460000004	-0.8544922	-0.36621094	1.5869141	6.02211911	10.886230040000001	1.693945288	-0.24414062	1.159668	0	-10.160083360000002	0.2811279254	2.424877896	-0.61035156	1.4038086	0.6713867	-1.068286142	11.17573282	2.7646241	-0.12207031	0.9765625	0.7324219	1.735815396	11.7224366	-1.18671875	0.36621094	-5.3710938	-2.9296875	1549641711.927
-7.500732428000001	-1.9942138580000002	-3.8053954680000004	0.48828125	1.159668	0	1.6496826080000002	-7.802197480000001	-0.15671386780000002	-0.8544922	-1.2207031	1.4648438	5.18591304	9.97705072	1.1472412140000001	-0.9765625	0.9765625	1.7089844	-9.3573732	0.735717752	1.494165036	-0.36621094	-0.24414062	0.18310547	-1.641308606	9.56911592	1.7274413940000002	-1.0986328	1.0986328	0.36621094	2.4727295320000002	10.075146760000003	-2.41770018	0.36621094	-2.2583008	-2.6245117	1549641711.967
-8.845361420000001	-1.8040038940000003	-5.151220746000001	0.5493164	0.48828125	0	1.8375000000000001	-8.54270018	-0.01674804712	-0.91552734	-1.159668	1.8920898	4.2073487400000005	10.674487319999999	0.54191893	-1.8920898	0.36621094	2.1972656	-9.559545926	0.9199462860000001	1.679589856	-0.48828125	0	-0.061035156	-2.19997554	9.3657473	1.0934082068000002	-1.2817383	0.7324219	0.48828125	2.38540036	9.254492212	-2.49426268	1.0375977	0.061035156	-2.5634766	1549641712.007
-9.00207518	-1.3482177520000003	-5.083032248	-0.24414062	-1.0986328	0.12207031	2.142553714	-9.165966754000001	0.2237060504	-0.91552734	-1.159668	1.8920898	3.4776123200000004	10.877856920000001	-0.248828125	-2.380371	-1.4038086	2.0751953	-9.20305162	0.9115722840000001	2.2944824280000002	-0.30517578	0.36621094	-0.12207031	-2.013354532	10.31201178	1.2417480040000002	-0.6713867	0.30517578	1.159668	0.8062988220000001	9.77368161	-1.650878894	0.48828125	-1.5258789	-2.1972656	1549641712.047
-8.235253894000001	-1.161596646	-3.9549316100000005	0.4272461	-0.4272461	0	2.31481929	-8.640795926000001	0.3289794928	-0.91552734	-0.9765625	2.5024414	3.5242675720000003	9.548779254000001	-0.7967285340000001	-1.8920898	-1.953125	2.5024414	-8.7364991	1.003686502	2.136572284	-0.4272461	-0.4272461	-0.12207031	-1.594653354	9.7150634	1.714282248	-0.4272461	0.6713867	1.2207031	0.970190396	9.61816394	-2.3997558900000002	0.79345703	-2.0751953	-2.0751953	1549641712.087
-7.982836960000001	-0.80390625	-3.98483876	0.61035156	0.24414062	-0.12207031	2.31481929	-8.640795926000001	0.3289794928	-0.91552734	-0.9765625	2.5024414	3.63432608	8.78435054	-1.0969971040000002	-1.2207031	-0.8544922	2.6245117	-8.557055710000002	0.92473143	2.442822284	-0.18310547	0.6713867	-0.12207031	-1.28361821	8.713769568	1.8075927520000004	-0.79345703	0.48828125	0.79345703	1.1735596040000003	9.516479532	-2.8399902160000003	0.61035156	-1.2817383	-2.2583008	1549641712.127
-7.7878417540000004	-0.35529785340000003	-4.292285144	0.18310547	-0.36621094	-0.30517578	2.818457068	-8.14792482	0.7680175720000001	-0.9765625	-0.7324219	2.4414062	3.4225829680000004	8.462548920000001	-1.159204074	-0.61035156	0.61035156	2.1362305	-8.07136232	0.73332518	2.3243896760000005	-0.30517578	0	-0.18310547	-0.907983426	8.445800720000001	1.859033246	-0.7324219	0.36621094	0.48828125	1.3290771760000002	9.261669928000002	-2.104272464	0.4272461	-0.5493164	-2.319336	1549641712.167
-7.5545652	-0.17944336060000002	-4.203759784	0.061035156	0.061035156	-0.48828125	2.874682608	-7.9134519800000005	0.770410144	-0.91552734	-0.5493164	2.1972656	2.9165527160000004	8.05700679	-1.168774411	-0.30517578	0.91552734	1.5258789	-7.811767572	0.693847644	2.289697284	-0.18310547	0.30517578	-0.12207031	-0.44621582460000003	8.34890126	1.9367920320000003	-0.6713867	0.6713867	0.24414062	1.312329074	8.769995108000002	-1.6903564300000002	0.4272461	0	-2.2583008	1549641712.207
-8.137158246	0.1303955072	-4.292285144	0.24414062	0.6713867	-0.30517578	2.874682608	-7.9134519800000005	0.770410144	-0.5493164	-0.7324219	1.6479492	2.5851807100000004	7.9517334260000005	-1.06589357	-0.12207031	0.48828125	0.91552734	-7.786645468000001	0.7488769568000001	2.53254393	-0.12207031	0.30517578	-0.12207031	-0.4689453076	8.181420926000001	1.909277356	-0.5493164	0.7324219	0.061035156	1.3362548920000001	8.70778804	-1.7788817900000002	0.24414062	-0.12207031	-2.0751953	1549641712.247
-8.988915740000001	0.053833007200000005	-4.5171875	0	-0.12207031	-0.24414062	3.0469483800000003	-8.138354532000001	0.6005371106	-0.30517578	-0.61035156	1.0986328	2.536132788	8.24482428	-0.9127685700000001	0	0.12207031	0.18310547	-7.759130890000001	0.7440917932000001	2.406933606	-0.24414062	-0.24414062	-0.061035156	-0.7428955072	8.405126800000001	1.8614257200000002	-0.30517578	0.24414062	-0.061035156	0.953442392	8.848950180000001	-1.7609375	0.24414062	-0.061035156	-1.8920898	1549641712.287
-9.12888179	0.21054687500000002	-5.048339660000001	-0.5493164	-0.061035156	-0.061035156	3.1665771760000005	-8.921923920000001	0.45339357	-0.30517578	-0.61035156	1.0986328	2.5074219240000004	9.325073380000001	-0.9773681610000001	-0.061035156	-0.4272461	-0.7324219	-7.759130890000001	0.7440917932000001	2.406933606	-0.24414062	-0.24414062	-0.061035156	-0.9402832068000001	9.181518570000001	1.987036142	0.12207031	-0.4272461	0	0.699829074	9.29636232	-1.885351538	-0.24414062	-1.2207031	-2.0751953	1549641712.327
-9.472216754	-0.046655271600000006	-5.28161592	-0.4272461	-0.24414062	0.30517578	3.1665771760000005	-8.921923920000001	0.45339357	-0.061035156	-0.6713867	0.91552734	2.749072284	10.29526358	-0.976171875	0.30517578	-0.91552734	-1.7089844	-7.759130890000001	0.7440917932000001	2.406933606	-0.24414062	-0.24414062	-0.061035156	-0.5191894568000001	10.523754500000003	2.6354248200000003	0.6713867	-0.91552734	-0.30517578	1.6341308900000002	9.70429712	-1.5001464660000001	-0.5493164	-1.2207031	-1.953125	1549641712.367
-10.229467360000001	0.08493652160000001	-5.3139157400000006	-0.4272461	-0.8544922	0.8544922	3.5781005400000003	-10.079932100000002	-0.11604003600000001	0.30517578	-1.159668	-0.12207031	3.593652356	10.911352340000002	-0.3971679712	1.2207031	0.061035156	-2.6245117	-10.006958360000002	0.21413574280000003	3.762329074	-0.79345703	-0.7324219	-0.30517578	-0.5084228534	11.276221040000001	3.23596196	0.30517578	-0.061035156	-0.6713867	3.0971923920000006	10.082324280000002	-1.6329346040000001	-1.3427734	-0.18310547	-1.4038086	1549641712.407
-10.563232820000001	-0.6806884980000001	-4.77558606	-2.0141602	-0.4272461	0.24414062	3.5781005400000003	-10.079932100000002	-0.11604003600000001	0.30517578	-1.159668	-0.12207031	4.60930162	11.694922120000001	0.846972644	1.8920898	2.319336	-3.2348633	-10.479491820000002	0.569433606	3.512304712	-0.24414062	-0.7324219	-0.30517578	-1.1017822480000001	11.50830072	3.3460204680000003	-0.18310547	-0.24414062	-0.6713867	3.665429712	10.763012680000001	-0.9283202880000001	-2.4414062	-0.36621094	-0.61035156	1549641712.447
-10.66611322	-3.025415036	-4.341332968000001	-1.5258789	-2.5634766	-0.4272461	3.5781005400000003	-10.079932100000002	-0.11604003600000001	0.30517578	-1.159668	-0.12207031	4.465747104	12.040649460000001	1.64011232	1.5258789	2.0751953	-2.5634766	-11.59682608	-0.287109375	3.512304712	0.12207031	0	-0.30517578	-1.7872558900000002	11.32526808	3.4548827880000004	-0.061035156	-0.61035156	-0.7324219	4.4166992800000004	11.51547824	-0.026318359620000002	-3.8452148	-1.3427734	0.8544922	1549641712.487
-9.021215560000002	-2.93569339	-1.6353271760000003	0.4272461	-0.5493164	0.8544922	3.5781005400000003	-10.079932100000002	-0.11604003600000001	0.30517578	-1.159668	-0.12207031	4.17026358	10.911352340000002	2.1844238220000003	0.9765625	-0.12207031	-1.0375977	-10.88264128	-0.8649169928000001	2.573217752	0.48828125	1.5258789	-0.5493164	-2.003784146	10.4292482	3.7503662140000005	0.12207031	-0.18310547	-1.0986328	6.3307617800000004	11.094384980000001	-0.095703125	-3.7841797	0	3.6010742	1549641712.527
-9.888525360000001	-2.8136719240000003	-2.739501996	1.7700195	3.6621094	-0.12207031	3.5781005400000003	-10.079932100000002	-0.11604003600000001	0.30517578	-1.159668	-0.12207031	4.354492212	10.17204622	2.47871106	0.9765625	-0.12207031	-1.0375977	-10.28330072	-0.5897705072	1.801611322	0.30517578	0	-0.18310547	-2.8926269959999997	8.93747554	3.6642334260000005	-0.12207031	-0.18310547	-1.2207031	3.86879892	10.323974640000001	-1.3362548920000001	0.12207031	0.79345703	5.92041	1549641712.567
-9.98303264	-1.9296142180000002	-4.562646466	0.5493164	-3.7841797	0.18310547	3.5781005400000003	-10.079932100000002	-0.11604003600000001	0.30517578	-1.159668	-0.12207031	3.8664062500000003	9.902880399999999	2.2035644960000003	-0.4272461	-0.8544922	0.9765625	-9.10734874	-0.04426269568	1.7788817900000002	1.159668	1.2817383	0.24414062	-3.188110324	8.7795652	3.104370108	-0.061035156	-1.4648438	-0.7324219	0.02033691394	15.08520468	-2.128198282	-2.5024414	1.159668	5.3710938	1549641712.607
-7.71367212	-0.5562744110000001	-1.5551757200000003	0.061035156	0.8544922	0.79345703	3.5781005400000003	-10.079932100000002	-0.11604003600000001	0.30517578	-1.159668	-0.12207031	3.31252446	8.942260880000001	1.637719748	-0.91552734	-2.0751953	1.4648438	-8.62524411	-0.648388678	1.7657226440000002	1.3427734	0	-0.12207031	-2.4619628600000003	8.347705072	2.930908246	0.12207031	-1.2207031	-0.5493164	-1.235766574	11.74995108	-1.369750998	-0.6713867	-0.7324219	5.7373047	1549641712.647
-7.869189300000001	0.19020996400000004	-2.20236821	0.9765625	1.7089844	0.24414062	3.5781005400000003	-10.079932100000002	-0.11604003600000001	0.30517578	-1.159668	-0.12207031	3.0959961060000003	8.535522660000002	0.9905273560000001	-1.2207031	-2.6855469	1.5258789	-8.30583516	-0.805102536	1.790844748	1.3427734	0.48828125	-0.061035156	-2.1664795320000003	7.77348642	2.8483641200000003	0.30517578	-1.2817383	-0.36621094	-0.2895019568	10.65295378	-0.8744873200000001	0.79345703	2.2583008	4.8828125	1549641712.687
-8.118017572	0.5048339856	-3.129492212	-0.12207031	-0.18310547	-0.061035156	3.964501996	-10.55007338	-0.22849121400000003	0.061035156	-0.61035156	-0.61035156	2.981152356	8.79990216	0.36845702880000003	-1.2207031	-2.8076172	1.3427734	-8.155102340000001	-1.070678714	2.1712646760000003	1.3427734	0.12207031	0	-1.833911142	8.21013179	3.1151367800000003	0.5493164	-1.5869141	-0.12207031	-1.0288086060000001	8.895605432000002	-1.3470214660000002	1.4648438	4.4555664	3.4179688	1549641712.727
-7.963696580000001	0.05861816394	-2.47631839	-0.12207031	1.0986328	0.30517578	3.964501996	-10.55007338	-0.22849121400000003	0.061035156	-0.61035156	-0.61035156	3.0864257200000003	8.753247300000002	0.0227294928	-1.2207031	-2.8076172	1.3427734	-8.177832068	-1.812377896	2.259790036	0.79345703	-0.061035156	-0.18310547	-1.3458251800000003	8.755639480000001	3.5577635800000005	0.61035156	-1.2207031	-0.24414062	-2.368652356	7.982836960000001	-1.57551268	1.3427734	2.0751953	1.6479492	1549641712.767
-9.081030252000001	0.41152344240000005	-2.124609424	0.8544922	1.5869141	0.7324219	1.732226538	-8.011548020000001	-1.5982422120000002	0.91552734	0.30517578	-2.0141602	3.325683606	8.683862320000001	0.10527343750000001	0.5493164	-0.7324219	0	-8.336938400000001	-1.8004150360000002	2.427270468	0.30517578	-0.18310547	-0.18310547	-1.000097644	8.939868210000002	3.926220746	0.36621094	-0.79345703	-0.48828125	-3.2634764400000003	6.9671875000000005	0.07177734424	1.7700195	0.18310547	0.48828125	1549641712.807
-9.5021241	1.073071286	-3.62714856	-0.4272461	2.0141602	0	1.6137939300000002	-8.408715560000001	-1.7812744600000001	0.91552734	0.30517578	-2.0141602	3.4453125000000004	8.978149460000001	0.5263671924000001	1.2207031	1.0375977	-1.0986328	-8.517577880000001	-1.4833984620000003	2.491870108	0.12207031	-0.48828125	-0.12207031	-0.8732910340000001	9.228173920000001	4.026708966	0	-0.5493164	-0.4272461	-0.9043945288	6.875073380000001	1.0419677520000001	2.9296875	1.0375977	-0.48828125	1549641712.846
-10.75104982	1.03359375	-4.584179712	-0.061035156	0.30517578	-0.12207031	1.6137939300000002	-8.408715560000001	-1.7812744600000001	0.91552734	-0.30517578	-1.3427734	3.46086412	9.360961960000001	1.02163089	1.2207031	1.0375977	-1.0986328	-9.1193116	-1.494165036	2.830419928	-0.12207031	-0.48828125	-0.061035156	-0.7883544928000001	9.33942842	4.023120108	0	-0.24414062	-0.24414062	5.566332968	8.570214660000001	-0.775195288	3.112793	-4.5776367	0.18310547	1549641712.886
-11.212817000000001	0.2775390576	-4.970581070000001	-1.7700195	0	-0.30517578	1.5025390379999999	-9.646875000000001	-2.064794928	0.6713867	-0.5493164	-0.6713867	3.410620108	10.24980432	1.297973642	1.0375977	0.9765625	-2.0141602	-9.9710688	-1.4463134979999999	3.011059604	-0.30517578	-1.2207031	0.24414062	-0.931909146	9.439917032	3.9142577880000005	0.12207031	0.061035156	-0.24414062	8.988915740000001	10.862304320000002	1.8602295320000002	0.48828125	2.9907227	-0.48828125	1549641712.926
-10.81684604	-2.318408246	-4.636816394	-0.79345703	-1.2207031	-0.61035156	1.51330571	-10.615869600000002	-1.9858398560000001	0.36621094	-0.6713867	0.061035156	3.6570557100000003	11.605200180000002	1.3039550720000002	0.48828125	-0.12207031	-2.2583008	-10.987914840000002	-1.3051513580000003	3.7527587860000002	-0.48828125	0.36621094	0.24414062	-1.069482428	10.631421220000002	3.8604248200000004	0.5493164	0.061035156	-0.12207031	5.12849092	10.154101440000002	-1.258496106	-0.7324219	-0.48828125	-1.3427734	1549641712.966
-9.77368161	-2.910571286	-3.8329101440000004	0.48828125	-0.8544922	-0.061035156	1.65805661	-10.394556200000002	-1.5121094240000001	-0.061035156	-0.61035156	1.2207031	4.634423920000001	12.040649460000001	1.221411142	0.48828125	-0.12207031	-2.2583008	-11.49633786	-0.8362060700000001	3.379516574	-0.79345703	0.061035156	0.18310547	-1.1328857428	11.54299272	3.7407959260000005	0.79345703	0.79345703	0.061035156	1.1771484620000001	10.997485520000001	1.118530252	-1.3427734	-0.061035156	-0.9765625	1549641713.006
-8.608496106	-1.302758786	-4.187011780000001	0.5493164	-0.4272461	-0.48828125	1.81357428	-9.152807608000002	-0.849365216	-0.61035156	-0.61035156	2.1362305	5.446704074	11.04772914	1.0240234620000002	0.61035156	1.5258789	-1.5258789	-10.308423020000001	-0.02990722644	2.427270468	-0.91552734	1.5258789	0.48828125	-1.234570288	11.064477340000002	3.1845214660000005	0.36621094	1.2817383	-0.12207031	1.7118896760000002	11.297753600000002	-1.100585962	-0.79345703	-3.112793	-1.2207031	1549641713.046
-8.59055162	-1.43435054	-4.81745607	-0.36621094	-0.36621094	-0.9765625	1.79323732	-8.11682158	-0.3505126800000001	-0.7324219	-0.79345703	2.2583008	5.02082518	9.884936600000001	0.5837890576	0.61035156	1.5258789	-1.5258789	-9.138451980000001	0.1878173822	0.808691394	-1.159668	0.36621094	0.30517578	-1.70471196	9.71147464	2.3016601440000004	-0.61035156	1.6479492	-0.61035156	1.5372314300000003	10.04404254	-2.4392334260000004	0.18310547	-1.4648438	-1.4038086	1549641713.086
-9.149218750000001	-1.8793701080000003	-5.24572734	-0.9765625	-1.953125	-0.48828125	1.6915527160000003	-8.844164840000001	-0.250024411	-0.7324219	-0.79345703	2.2583008	4.091308606	10.484277160000001	0.04426269568	0.48828125	2.380371	-0.061035156	-10.13854982	0.538330072	1.638916034	-1.159668	0.8544922	0.061035156	-2.2849121400000003	9.410009980000002	1.3254882200000002	-1.0986328	1.5258789	-0.61035156	3.2503173920000004	9.451879892000001	-2.2753417540000003	0.24414062	0.9765625	-1.8310547	1549641713.126
-8.59294429	-1.528857428	-4.16308606	-0.8544922	-0.5493164	-0.18310547	2.000195288	-9.713867212	-0.20217285340000002	-0.30517578	-2.1362305	2.8076172	3.47163089	10.759423920000001	-0.594555661	-1.0986328	0.36621094	0.36621094	-9.478198380000002	0.729736322	1.44870607	-1.2817383	0.7324219	-0.061035156	-2.624658246	10.33713408	1.1484375	-0.61035156	1.3427734	0	1.2261962860000002	9.61936052	-1.21901857	-0.061035156	0.30517578	-1.4038086	1549641713.166
-8.682665740000001	-1.29558107	-4.197778354	-0.30517578	-0.6713867	-0.30517578	2.4571777160000003	-9.159985520000001	-0.113647464	-0.4272461	-1.8310547	2.8076172	3.4788086060000003	9.52963858	-1.1556152160000002	-1.0986328	0.36621094	0.36621094	-8.942260880000001	0.9438721040000001	1.418798822	-1.0986328	0.24414062	0	-2.7909423920000003	9.721044928000001	1.4522949280000002	-0.36621094	1.5869141	0.24414062	0.916357428	9.6385009	-2.0743652160000003	-0.061035156	-0.91552734	-1.5258789	1549641713.206
-8.537914840000001	-1.2321777160000003	-4.11882338	-0.061035156	-1.159668	-0.4272461	2.7167724640000004	-8.79990216	-0.015551758180000002	-0.4272461	-1.8310547	2.8076172	3.523071286	9.23535144	-1.4331542540000002	-0.9765625	-0.30517578	1.0375977	-8.77836911	1.040771466	1.506127896	-0.91552734	0.061035156	-0.12207031	-2.969189496	8.83100589	1.3853027160000002	-0.7324219	0.9765625	0.30517578	1.2895996400000003	9.27602536	-2.4583741	0.30517578	-0.8544922	-1.7700195	1549641713.246
-7.77348642	-1.343432608	-3.7982177520000002	0.24414062	-0.61035156	-0.061035156	2.9237304320000006	-8.61328125	0.13398437500000002	-0.5493164	-1.3427734	2.5024414	3.188110324	9.253295926000002	-1.56354982	-0.48828125	0.30517578	1.5258789	-8.432641574	1.1101562500000002	1.579101538	-0.48828125	0.18310547	-0.18310547	-2.795727536	8.89321286	1.490576178	-0.61035156	0.48828125	0.24414062	1.851855432	9.266455072	-2.183227536	0.5493164	0	-1.8920898	1549641713.286
-8.202954074	-1.3015625000000002	-4.104467752000001	0.8544922	-0.18310547	0.4272461	3.1558105040000006	-8.151513580000001	0.16628417539999998	-0.79345703	-0.7324219	1.7700195	2.9261230040000004	8.683862320000001	-1.4427246400000002	-0.36621094	0.48828125	1.6479492	-8.20773912	1.3230957460000001	1.4223876800000002	-0.18310547	0.30517578	-0.18310547	-2.5971435700000005	8.632422120000001	1.5025390379999999	-0.5493164	0.61035156	0.18310547	1.600634784	9.10615216	-1.3290771760000002	0.36621094	0.30517578	-1.7700195	1549641713.326
-9.125292932	-1.400854532	-4.08413089	1.159668	-0.4272461	0.9765625	3.4166014400000004	-8.120410340000001	0.2895019568	-0.9765625	-0.18310547	1.4648438	2.668920926	8.65036592	-1.314721646	-0.18310547	0.30517578	1.7700195	-8.3620607	1.8422851440000003	1.2788329680000001	0.30517578	-0.12207031	-0.12207031	-2.8328125	8.059399460000002	1.246533246	-0.5493164	0.12207031	0.36621094	1.8626221040000002	9.067871106	-1.4403320680000002	-0.24414062	-0.12207031	-1.4038086	1549641713.366
-8.735302520000001	-0.9797607428000001	-4.035082968	1.0986328	-0.24414062	0.7324219	3.7395996400000002	-8.991308606	0.44621582460000003	-0.9765625	-0.18310547	1.4648438	2.34113768	9.38967302	-1.3015625000000002	-0.30517578	0	1.7089844	-9.029589660000001	1.5731201080000001	1.9224365020000003	0.9765625	-0.61035156	-0.24414062	-2.8806639400000003	8.464941394	1.137670926	-0.061035156	-0.7324219	0.6713867	1.6149902160000003	9.32866214	-1.29558107	-0.36621094	-0.5493164	-0.9765625	1549641713.406
-8.323779254	-0.8254394568000001	-4.053027356	0.5493164	-0.30517578	0.30517578	4.075756790000001	-9.480590560000001	0.611303714	-1.0375977	0.48828125	1.4648438	2.3303711060000003	9.796411240000001	-1.3649658540000003	-0.6713867	-0.9765625	1.4038086	-9.917236420000002	0.5957519568	2.4571777160000003	0.9765625	-0.5493164	-0.36621094	-2.47033696	9.351391574	1.564746106	0.5493164	-1.0986328	0.61035156	1.3637695680000002	9.58347194	-1.7071045320000002	-0.6713867	-1.2207031	-0.91552734	1549641713.446
-9.451879892000001	-1.6712158540000002	-3.9549316100000005	0.061035156	-0.12207031	-0.24414062	4.075756790000001	-9.480590560000001	0.611303714	-0.91552734	1.0375977	1.0986328	2.7586425720000003	9.863403060000001	-1.272851538	-0.7324219	-1.953125	0.9765625	-10.63261682	0.10766601440000001	2.783764676	1.0986328	0.79345703	-0.4272461	-1.6472900360000002	9.88254442	2.313623004	0.91552734	-0.7324219	0.12207031	3.0158447480000006	9.177929712000001	-1.971484424	-1.5869141	-1.2207031	-0.6713867	1549641713.486
-11.103954680000001	-2.872290036	-3.80778804	0.24414062	-1.3427734	-0.6713867	4.130786240000001	-10.16127896	0.0454589856	-0.5493164	1.8920898	-0.24414062	3.2479248200000006	10.388574280000002	-0.8888427520000001	0.48828125	-0.48828125	-0.6713867	-11.678173920000003	-0.16389160340000003	2.6581542540000003	0.79345703	1.0375977	-0.18310547	-0.9809570288	10.462744600000002	3.0206298920000005	0.7324219	-0.061035156	-0.24414062	2.9859375000000004	9.603808606000001	-0.907983426	-2.2583008	-1.5869141	0.4272461	1549641713.526
-10.05241664	-3.10317392	-1.77290036	0.30517578	-2.319336	-0.8544922	3.665429712	-10.241431200000001	-0.6711181610000001	-0.30517578	2.5024414	-0.8544922	3.6881591460000003	10.266552520000001	-0.113647464	0.48828125	-0.48828125	-0.6713867	-11.081225540000002	-0.8433837860000001	2.0743652160000003	1.3427734	2.8686523	-0.24414062	-1.137670926	10.692432100000001	3.3567871400000002	0.6713867	0.8544922	-0.61035156	5.32228984	11.40900908	0.65676268	-2.9296875	-0.8544922	2.319336	1549641713.566
-9.605004892	-2.2980712860000003	-0.3911865216	1.3427734	0.91552734	-0.7324219	2.9739746400000002	-9.055908246000001	-1.437939496	0.061035156	2.0751953	-1.7089844	3.7455810700000005	9.37890625	0.619677716	1.0375977	0.79345703	-1.159668	-10.06677266	-1.4522949280000002	0.8182617212000002	1.2207031	2.8686523	-0.30517578	-2.222705072	9.314306610000001	3.371142572	0.5493164	1.7089844	-0.8544922	4.52316893	12.10405252	1.732226538	-1.8310547	-2.5634766	4.638672	1549641713.606
-11.11472194	-2.12341304	-2.55527356	1.6479492	-0.91552734	-1.8310547	2.9739746400000002	-9.055908246000001	-1.437939496	0.061035156	2.0751953	-1.7089844	3.1378662140000007	9.535620108000002	0.6914550720000001	1.2207031	1.2817383	-0.7324219	-10.72951628	-1.6149902160000003	0.6830810700000001	0.8544922	2.1362305	-0.061035156	-3.17495108	8.28789038	3.3412353240000003	0.91552734	0.9765625	-0.7324219	-0.01794433606	12.380395860000002	-1.561157248	-1.5258789	-0.36621094	4.8217773	1549641713.646
-9.449487320000001	-1.792041034	-1.168774411	0.4272461	-1.7700195	-1.7700195	1.7980224640000002	-9.118115020000001	-3.5469971040000003	0.48828125	1.2817383	-2.1362305	3.1462402160000003	10.076342360000002	0.8625244110000001	0.5493164	0.061035156	-0.18310547	-10.075146760000003	-1.7896484620000002	0.2978759784	1.159668	3.6621094	0	-3.0397704680000004	9.169555710000001	3.185717752	1.4648438	0.48828125	-0.36621094	-2.83640126	11.788232820000001	-1.335058606	-0.9765625	-0.5493164	3.0517578	1549641713.686
-8.793920926	-1.437939496	-0.5670410144	0.7324219	0.91552734	-1.4038086	1.296777356	-8.24243161	-3.8915283540000005	0.24414062	2.1362305	-1.3427734	3.2718505400000004	9.80239218	0.9295165740000001	0.24414062	-0.5493164	-0.4272461	-9.423168930000001	-2.3016601440000004	-0.35649413939999997	0.6713867	2.9907227	-0.24414062	-2.5803954680000003	9.579882788	2.9225341460000003	1.2817383	1.5869141	-0.4272461	-1.62575679	9.7066893	-1.207055661	0.061035156	0.48828125	1.5258789	1549641713.726
-9.05231929	-1.1879150360000001	-0.8816650360000001	-0.24414062	-1.0986328	-1.7700195	1.296777356	-8.24243161	-3.8915283540000005	0.24414062	2.1362305	-1.3427734	3.4429199280000002	9.10615216	0.891235324	0.4272461	-0.4272461	0.061035156	-8.76760234	-2.1437500000000003	-0.985742212	0.4272461	3.90625	0.12207031	-3.1797364200000002	8.618066394000001	2.7610351440000005	1.0375977	1.8920898	-0.5493164	-0.6663330072	8.8561277	-0.80988768	1.0986328	3.9672852	-0.48828125	1549641713.766
-7.89191893	-1.28361821	-0.611303714	-1.4038086	-1.159668	-2.2583008	0.7129882787999999	-7.034179712	-3.52785643	0.30517578	1.8310547	-1.0986328	3.220410144	8.82023912	1.008471646	0.4272461	-0.4272461	0.061035156	-8.28071286	-2.231079074	-1.4331542540000002	-0.12207031	2.5024414	-0.12207031	-3.220410144	7.990014480000001	2.41770018	1.2207031	1.5258789	-0.61035156	0.153125	7.964892572	0.8673096040000001	1.4038086	3.7231445	-0.8544922	1549641713.806
-7.1370607	-2.1700683900000004	-0.5191894568000001	-1.5869141	-0.5493164	-2.9296875	0.7129882787999999	-7.034179712	-3.52785643	0.30517578	1.8310547	-1.0986328	2.942871106	8.301049820000001	1.168774411	0.30517578	0	0.30517578	-8.07973642	-2.642602536	-1.349414038	-0.9765625	3.3569336	-0.18310547	-2.4655516200000003	8.01513678	2.24663089	0.9765625	2.1972656	-0.79345703	0.6364257788	8.004370108000002	1.8578369600000002	0.91552734	1.5258789	-0.48828125	1549641713.846
-8.5833741	-4.018334964	-1.685571286	-1.2207031	0.12207031	-3.4179688	1.3051513580000003	-6.574804712000001	-2.421289038	0.61035156	-0.30517578	-1.2207031	3.0732665740000003	7.4684326080000005	1.0563232428000002	-0.12207031	-1.7700195	0.18310547	-8.51159694	-2.8041014400000006	-2.038476538	-1.7700195	2.9296875	-0.30517578	-1.8410888580000002	7.39067392	2.386596646	1.0375977	3.0517578	-1.2817383	2.095898462	8.564233426000001	1.05991214	1.3427734	0.061035156	-0.48828125	1549641713.886
-8.8896241	-5.055517572	-1.6783935700000001	0.061035156	-1.159668	-3.1738281	1.451098642	-7.27702626	-2.2286865020000004	0.9765625	-0.9765625	-1.2817383	3.6462889400000003	7.48278804	1.179541034	-0.12207031	-1.7700195	0.18310547	-8.902783246	-1.3242920320000002	-1.8351074280000002	-2.1972656	4.8217773	-0.12207031	-1.79921875	7.297363220000001	1.7693115020000003	0.9765625	3.479004	-1.0986328	3.517089856	8.62285144	2.03488768	0.061035156	-1.3427734	0.18310547	1549641713.926
-8.021118210000001	-4.763623004	-0.811083966	0.36621094	0.36621094	-2.319336	1.56354982	-8.254394568	-2.22629393	0.8544922	-1.8310547	-1.0986328	3.923828076	7.881152160000001	0.6352294928000001	0.061035156	-1.4648438	-0.18310547	-8.11203624	0.2380615216	-3.0828369600000003	-1.6479492	4.3945312	0.061035156	-2.366259784	7.6729982	0.6352294928000001	0.91552734	3.4179688	-0.6713867	3.660644568	11.472412140000001	0.6220702880000001	-1.6479492	1.0375977	0.79345703	1549641713.966
-8.63959964	-4.634423920000001	-1.9296142180000002	0.4272461	0.4272461	-2.746582	1.56354982	-8.254394568	-2.22629393	0.8544922	-1.8310547	-1.0986328	4.06977536	8.54748552	-0.1854248004	-1.0375977	-1.2207031	0.18310547	-8.24243161	0.7058105432	-3.89272464	-0.7324219	3.9672852	0.18310547	-3.5003417540000004	7.9971923920000005	-0.419897464	0.48828125	2.6855469	0.12207031	2.6103027160000005	9.563134980000001	-0.20576172120000003	-0.30517578	1.2207031	0.61035156	1549641714.006
-9.26047374	-4.4705322480000005	-2.299267572	0.5493164	-0.24414062	-2.8686523	2.071972644	-9.329858426000001	-1.6137939300000002	0.061035156	-2.8686523	-0.79345703	3.85444339	9.445898560000002	-1.091015625	-1.0375977	-1.2207031	0.18310547	-8.58815944	0.172265625	-4.480102536	-0.5493164	4.272461	0.30517578	-4.187011780000001	8.365649460000002	-0.7046142572	0.30517578	1.953125	0.6713867	3.6917480040000004	9.39086911	-0.09450683900000001	0.4272461	1.4038086	0.79345703	1549641714.046
-8.96499002	-4.804296924000001	-2.516992212	-0.48828125	-1.2207031	-2.9907227	2.219116214	-9.64328624	-0.846972644	-0.7324219	-1.0986328	-0.061035156	3.568530252	10.27492662	-1.4582763580000002	-1.5258789	-1.8310547	0.7324219	-8.157495108	-0.19140625	-5.2911866000000005	-0.6713867	4.0283203	0.48828125	-4.245629892	9.004467752000002	-1.008471646	0.7324219	1.2817383	0.79345703	3.4261719240000006	11.21042482	0.576611322	-0.61035156	2.5634766	0.91552734	1549641714.086
-8.064184800000001	-5.8103759	-1.9954101440000003	-0.061035156	-1.0375977	-2.319336	1.9894287140000002	-9.89689946	-0.657958966	-0.7324219	-1.0986328	-0.061035156	3.568530252	10.27492662	-1.4582763580000002	-0.48828125	-1.4648438	0.61035156	-7.525854532	0.23686523560000003	-6.116625900000001	-0.7324219	3.6010742	0.4272461	-3.887939496	9.834692000000002	-1.2297851440000003	0.6713867	1.4038086	0.61035156	1.7298339660000002	9.197070288	0.5455078076000001	-0.36621094	0.79345703	0.48828125	1549641714.126
-7.760326980000001	-5.71826178	-1.4953613220000002	0.4272461	0.4272461	-1.4038086	1.982250998	-9.98901358	-0.6041259784	-0.36621094	-0.91552734	0.12207031	3.568530252	10.27492662	-1.4582763580000002	-0.48828125	-1.4648438	0.61035156	-7.260278060000001	0.60651857	-7.102368210000001	-0.61035156	2.8686523	0.30517578	-3.974072284	10.21152356	-1.553979532	0.6713867	1.2817383	0.4272461	3.6773925720000005	9.713867212	0.869702176	0	0.8544922	0.36621094	1549641714.166
-8.369238220000002	-5.58427716	-1.9535400360000001	0.36621094	0.36621094	-1.3427734	2.107861322	-10.804883180000001	-0.770410144	-0.4272461	-1.2207031	0.061035156	3.568530252	10.27492662	-1.4582763580000002	-0.48828125	-1.4648438	0.61035156	-7.2901857	0.6447998200000001	-7.604809800000001	-0.4272461	2.2583008	0.24414062	-4.030297824	10.605102340000002	-1.987036142	0.79345703	1.2817383	0.4272461	3.81616214	9.08342302	1.053930661	-0.61035156	-0.24414062	0.6713867	1549641714.206
-8.44819339	-5.843872300000001	-2.2286865020000004	0.12207031	-0.12207031	-1.0986328	2.51101088	-11.19008786	-1.4989501800000002	-0.5493164	-1.953125	-0.24414062	3.568530252	10.27492662	-1.4582763580000002	-0.48828125	-1.4648438	0.61035156	-7.108349640000001	0.7572509980000001	-7.802197480000001	-0.24414062	1.7700195	0.18310547	-4.1260009	10.96279254	-2.25261232	0.8544922	1.159668	0.30517578	4.264770468	8.711376800000002	0.6364257788	-0.4272461	-1.0986328	0.61035156	1549641714.245
-7.976855432000001	-6.09868161	-1.872192392	-0.061035156	0	-0.48828125	3.2730469240000004	-11.17573282	-1.6114013580000002	0.7324219	-1.4038086	-1.0986328	3.568530252	10.27492662	-1.4582763580000002	-0.48828125	-1.4648438	0.61035156	-6.94685054	0.9031982428000002	-8.28430162	-0.12207031	1.0375977	0.12207031	-4.337744110000001	11.106347840000002	-2.3734375	0.61035156	0.79345703	-0.12207031	5.017236420000001	8.936279254	0.3158203076	-0.5493164	0.18310547	0.48828125	1549641714.286
-8.357275360000001	-6.166870108	-1.88774411	-0.061035156	0.30517578	-0.24414062	2.8447753600000003	-10.72951628	-0.3756347644	0.7324219	-1.4038086	-1.0986328	3.568530252	10.27492662	-1.4582763580000002	-0.48828125	-1.4648438	0.61035156	-7.0497314300000005	0.840991214	-8.537914840000001	0	0.48828125	0.061035156	-4.301855432000001	11.0584964	-2.2621826080000003	0.4272461	0.30517578	-0.24414062	4.848559604	8.741284440000001	0.3959716754	-0.36621094	0.24414062	0.4272461	1549641714.325
-8.450586060000001	-6.433642572	-1.9559326080000001	0.12207031	-0.12207031	0.12207031	4.685864120000001	-11.42814946	-1.002490216	1.6479492	-0.91552734	-0.9765625	3.568530252	10.27492662	-1.4582763580000002	-0.48828125	-1.4648438	0.61035156	-7.146630890000001	0.5849853534	-8.936279254	0	-0.12207031	-0.061035156	-4.17026358	11.28459514	-1.9942138580000002	-0.12207031	-0.36621094	-0.6713867	4.675097644	8.814257788	0.46655273560000005	-0.24414062	-0.12207031	0.4272461	1549641714.365
-8.61328125	-6.1441403800000005	-1.8602295320000002	-0.061035156	0.5493164	0.7324219	4.677490216000001	-11.943750000000001	-1.3446288940000002	2.8686523	3.112793	-1.5258789	2.6497802520000002	11.007056200000001	-1.7465820680000002	0.30517578	-0.48828125	0.30517578	-7.196875	0.60651857	-9.133667032	0.12207031	-0.9765625	-0.061035156	-4.306640576	12.034667540000001	-2.25859375	-0.24414062	-1.0375977	-0.61035156	4.500439496	8.8728759	0.5670410144	-0.12207031	-0.30517578	0.061035156	1549641714.406
-9.029589660000001	-6.0568116000000005	-2.109057608	-0.18310547	0.18310547	1.159668	4.677490216000001	-11.943750000000001	-1.3446288940000002	-0.18310547	2.5024414	-2.0751953	5.40961911	13.454663040000002	0.3146240216	0.30517578	-0.48828125	0.30517578	-7.4433107000000005	0.4438232428	-9.097778060000001	0.18310547	-1.8920898	0	-4.746875	12.388769960000001	-2.5588623200000002	-0.5493164	-2.319336	-0.79345703	4.681079074	8.91235324	0.6890625	-0.18310547	-0.48828125	-0.12207031	1549641714.445
-9.12648912	-5.83071286	-2.13776857	-0.18310547	0.36621094	1.5869141	5.7421875	-12.59213858	0.49765625	-0.91552734	-0.24414062	-2.4414062	5.401245108	13.915234620000001	1.9104736420000001	-0.24414062	1.4648438	2.5024414	-7.75075679	0.47253417540000003	-8.665917932000001	0.12207031	-2.380371	-0.061035156	-6.071167032000001	12.39235872	-2.031298822	-0.79345703	-3.4179688	-1.0375977	5.01364766	8.81066893	0.37084961060000005	-0.18310547	-0.4272461	-0.36621094	1549641714.485
-8.901586960000001	-5.40722644	-2.115039038	-0.18310547	0.48828125	1.953125	5.7421875	-12.59213858	0.49765625	-1.6479492	-1.159668	-2.9296875	5.4455077880000005	13.763306200000002	2.19638678	0.7324219	-0.24414062	3.112793	-7.675390380000001	0.5275634784000001	-8.13117662	0.24414062	-3.2348633	-0.061035156	-6.261376800000001	12.035864120000001	-1.118530252	-0.9765625	-4.1503906	-1.4038086	4.922729532	8.838183606000001	0.5526855432	0.061035156	-0.36621094	-0.7324219	1549641714.525
-8.813061600000001	-5.0890135800000005	-2.2382567900000003	-0.18310547	0.6713867	2.1972656	7.5414062500000005	-10.40891124	-1.0993896760000001	-0.9765625	-1.2817383	-3.8452148	6.77697734	13.01323282	1.588671924	0.7324219	-0.24414062	3.112793	-7.6646241	0.593359375	-7.211230432000001	0.24414062	-4.0893555	-0.12207031	-5.25410144	11.685351440000002	-0.9043945288	-1.159668	-3.90625	-1.7700195	4.623657248000001	8.83100589	0.7225586060000001	0.18310547	-0.48828125	-0.9765625	1549641714.565
-8.76401358	-4.72893071	-2.1796386780000003	-0.24414062	0.6713867	2.5024414	7.887134080000001	-8.52714856	-1.9260253600000001	-0.9765625	-1.2817383	-3.8452148	8.315405252000001	11.74277356	1.1855224640000002	0.5493164	1.0986328	4.272461	-7.65146466	0.732128894	-6.24702176	0.4272461	-4.699707	-0.12207031	-4.320996106	10.9316893	-0.833813498	-1.6479492	-2.9907227	-1.4038086	4.411913940000001	8.884838760000001	0.6352294928000001	0.24414062	-0.6713867	-1.2817383	1549641714.605
-8.589355432000001	-4.4430175720000005	-2.24663089	-0.30517578	0.9765625	2.8076172	7.887134080000001	-8.52714856	-1.9260253600000001	-0.8544922	0.30517578	-4.211426	8.24123552	9.87177716	-0.0035888672120000004	0.79345703	0.48828125	4.3945312	-7.74836412	0.699829074	-5.193090560000001	0.6713867	-5.432129	-0.24414062	-4.092504892000001	9.71027806	-0.38879393000000007	-1.7700195	-3.0517578	-0.8544922	4.334155252	8.994897660000001	0.5622558606000001	0.5493164	-0.61035156	-1.4038086	1549641714.645
-8.51398912	-4.146337860000001	-2.2490234620000003	-0.36621094	1.2207031	2.8686523	7.5114991	-5.49335962	-2.3614746400000004	-0.79345703	-0.4272461	-4.4555664	7.811767572	8.18620607	-0.643603534	0.79345703	0.48828125	4.3945312	-7.948144568	0.5084228534	-3.9573242800000004	0.79345703	-5.6152344	-0.36621094	-3.7587402160000005	8.73410643	-0.135180661	-1.4038086	-3.1738281	0	3.9166503600000007	9.264062500000001	0.46655273560000005	0.79345703	-1.0375977	-1.5869141	1549641714.685
-8.436230432	-3.6307373200000006	-2.306445288	-0.4272461	1.2817383	2.9907227	7.146630890000001	-4.438232428	-2.3985596040000003	-0.4272461	0.4272461	-4.638672	7.735205072	7.05690944	-0.0837402356	0.12207031	-0.36621094	4.211426	-8.072558606000001	0.25839844240000004	-2.8926269959999997	0.79345703	-5.6152344	-0.4272461	-3.434545926	7.958911240000001	0.0729736322	-1.2207031	-2.9907227	0.48828125	3.3005616	9.418384080000001	0.26677246400000004	0.7324219	-0.7324219	-1.7700195	1549641714.725
-8.357275360000001	-3.140258786	-2.4129150360000002	-0.4272461	1.5258789	2.9907227	7.004272660000001	-3.58049321	-1.9164550720000002	0.79345703	1.0986328	-5.126953	7.9026857	6.006567392	0.026318359620000002	-1.0375977	-0.8544922	4.5776367	-8.058202880000001	0.01794433606	-1.987036142	0.6713867	-5.7373047	-0.5493164	-3.3603759000000006	7.23276358	0.4904785144	-0.5493164	-3.6621094	1.2207031	3.01464856	9.451879892000001	-0.02990722644	0.8544922	-1.0986328	-1.7700195	1549641714.765
-8.443408246	-2.828027356	-2.682080072	-0.5493164	1.159668	2.8686523	7.004272660000001	-3.58049321	-1.9164550720000002	0.79345703	1.0986328	-5.126953	7.778271760000001	5.228979532	0.24404297120000001	-1.0375977	-0.8544922	4.5776367	-8.084521760000001	0.02153320288	-0.98334964	0.79345703	-5.92041	-0.61035156	-2.60671376	7.021020468000001	1.00129393	-0.4272461	-3.9672852	1.8920898	2.969189496	9.518872300000002	0.02153320288	0.61035156	-0.8544922	-1.8920898	1549641714.805
-8.298657248	-2.7347167540000004	-2.8352050720000004	-0.7324219	0.91552734	2.5634766	6.51499002	-2.8830566100000006	-1.4965576080000003	1.0375977	0.7324219	-5.1879883	7.206445288	4.417895468	0.6125	-1.5258789	-0.48828125	4.638672	-8.372826980000001	-0.27275390380000003	-0.0454589856	0.7324219	-5.554199	-0.5493164	-1.5384277160000002	6.9420652	1.6078125	-0.18310547	-3.479004	2.2583008	2.7418945679999998	9.418384080000001	-0.379223642	0.79345703	-0.5493164	-1.8310547	1549641714.845
-8.202954074	-2.6940429320000003	-2.951245108	-0.5493164	1.0375977	2.2583008	6.233862320000001	-2.363867212	-1.141259784	1.0375977	0.7324219	-5.1879883	6.9767577880000005	3.7228514400000003	0.723754892	-1.0986328	-0.6713867	3.7231445	-8.77597644	-0.6208740020000001	0.8900390380000001	0.36621094	-5.004883	-0.48828125	-0.5479003894	7.273437500000001	2.369848642	-0.36621094	-2.5634766	2.380371	2.3925780760000004	9.47460962	-0.41511232	0.91552734	-0.24414062	-1.8920898	1549641714.885
-8.31899411	-2.53254393	-3.15461412	-0.48828125	0.8544922	1.953125	6.784155252000001	-2.00856929	-1.2022705072	0.12207031	1.159668	-3.3569336	7.0186277	3.2814209260000005	0.7369140380000001	-1.0986328	-0.6713867	3.7231445	-9.173144568	-0.9462646760000001	1.8279297120000002	0.18310547	-3.90625	-0.30517578	-0.0897216754	7.755542032000001	2.76821286	-0.48828125	-1.4648438	2.319336	1.83151857	9.77128894	-0.48569336060000007	0.5493164	0.12207031	-1.6479492	1549641714.925
-8.58815944	-2.2849121400000003	-3.3843016200000005	-0.30517578	0.91552734	1.6479492	6.714770468	-1.930810504	-1.0563232428000002	-0.12207031	0.5493164	-2.6855469	7.202856430000001	3.2060547120000003	0.754858426	-0.79345703	0.6713867	2.1972656	-9.38488768	-0.869702176	2.3495117800000003	-0.061035156	-2.9296875	-0.18310547	-0.015551758180000002	8.279516574	3.0469483800000003	-0.6713867	-0.79345703	2.1362305	1.362573282	9.77248552	-0.3026611322	0.36621094	-0.36621094	-1.3427734	1549641714.965
-8.84296875	-1.9894287140000002	-3.741992212	-0.4272461	0.18310547	1.3427734	7.21242662	-1.8757812500000002	-0.8876464660000001	-0.12207031	0.5493164	-2.6855469	7.589257788	3.3376464660000003	1.149633786	-0.6713867	0.24414062	1.7700195	-9.481787140000002	-0.7692138580000001	2.8088867800000004	-0.061035156	-2.2583008	-0.061035156	-0.1878173822	8.545092752	3.08881839	-0.36621094	-0.36621094	1.7089844	1.32788089	9.87775908	-0.44143066100000006	0.24414062	-0.18310547	-1.0986328	1549641715.005
-8.84057608	-1.69633786	-3.570922824	-0.36621094	0.12207031	0.91552734	7.7902346200000006	-1.6724121400000003	-0.9187500000000001	-0.24414062	0.48828125	-2.0751953	8.30942392	3.452490216	1.0120605432	-0.6713867	0.24414062	1.7700195	-9.56552716	-0.678295926	3.1175292540000004	-0.12207031	-1.4648438	0.061035156	-0.45937500000000003	8.84296875	3.05053714	-0.30517578	-0.30517578	1.4038086	1.5276611420000001	9.765307608	-0.516796875	0.18310547	-0.5493164	-0.61035156	1549641715.045
-8.9745607	-1.2309814300000002	-3.5601562500000004	-0.18310547	0.48828125	0.6713867	7.7902346200000006	-1.6724121400000003	-0.9187500000000001	-0.061035156	0.48828125	-1.5258789	8.8214357	3.4297608800000003	0.6148925720000001	-0.61035156	-0.18310547	1.3427734	-9.527246106	-0.6890625	3.1534179320000004	-0.12207031	-1.2817383	0.061035156	-0.539526358	9.07026358	3.1055663940000002	-0.24414062	-0.24414062	1.0986328	1.5707275360000001	9.61936052	-0.33854982	0	-0.12207031	-0.24414062	1549641715.085
-9.247314300000001	-1.138867212	-3.8987060700000002	-0.24414062	0.18310547	0.36621094	8.109643570000001	-1.2417480040000002	-0.878076178	0.12207031	-0.24414062	-0.5493164	9.100170926	3.48598642	0.45339357	-0.24414062	0.061035156	0.79345703	-9.547582968	-0.6818847840000001	3.3268798920000004	-0.12207031	-1.0375977	0.061035156	-0.540722644	9.30832518	3.10317392	-0.061035156	-0.061035156	0.79345703	1.025219748	9.687548920000001	-0.5802001800000001	0	-0.061035156	-0.12207031	1549641715.125
-9.192285340000002	-1.0551269568000001	-3.8664062500000003	-0.30517578	-0.061035156	0.24414062	8.109643570000001	-1.2417480040000002	-0.878076178	0.12207031	-0.24414062	-0.5493164	9.247314300000001	3.5733153960000004	0.5203857428	-0.24414062	0.061035156	0.79345703	-9.471020468	-0.7225586060000001	3.452490216	-0.12207031	-0.6713867	0.061035156	-0.5502929712000001	9.52963858	3.161792032	0.12207031	0.061035156	0.48828125	0.800317392	9.797607428000001	-0.7608398560000001	-0.12207031	0.061035156	-0.12207031	1549641715.165
-9.122900360000001	-0.9020019568000001	-3.7120849640000007	-0.061035156	0.24414062	0.12207031	9.1623777	-1.2417480040000002	-0.832617212	0.24414062	0.12207031	-0.24414062	9.540405252000001	3.584082068	0.8230468750000001	-0.24414062	0.18310547	0.48828125	-9.343017572	-0.5993408246	3.4632567900000004	-0.12207031	-0.6713867	0.061035156	-0.5802001800000001	9.548779254000001	3.180932608	0.24414062	0.12207031	0.24414062	0.8433837860000001	9.77966304	-0.7823730432	-0.12207031	-0.30517578	-0.061035156	1549641715.205
-9.222192392	-0.762036142	-3.8616211060000003	-0.12207031	0.12207031	-0.061035156	9.21979982	-1.091015625	-0.8613281250000001	0.061035156	-0.36621094	0	9.87536592	3.5338378600000007	1.068286142	-0.061035156	-0.12207031	0.061035156	-9.284399460000001	-0.462963858	3.4297608800000003	-0.12207031	-0.30517578	0.12207031	-0.576611322	9.573901260000001	3.1438476440000005	0.12207031	0	0.061035156	0.9953125	9.77966304	-0.6352294928000001	-0.12207031	0.18310547	0	1549641715.245
-9.209033246	-0.8661132788	-3.9573242800000004	-0.061035156	-0.061035156	-0.18310547	9.21979982	-1.091015625	-0.8613281250000001	0.061035156	-0.36621094	0	10.079932100000002	3.3914795320000004	1.1986816100000002	-0.061035156	-0.12207031	0.061035156	-9.268847840000001	-0.531152356	3.4632567900000004	-0.061035156	-0.12207031	0.12207031	-0.540722644	9.74257788	3.1103514400000005	0.061035156	0	-0.061035156	0.7034179712000002	9.795214660000001	-0.7859619110000001	0	-0.18310547	-0.12207031	1549641715.285
-9.122900360000001	-0.7823730432	-3.8149658540000004	-0.061035156	0.12207031	-0.12207031	9.6552491	-0.838598642	-0.7823730432	0.061035156	0	0.18310547	10.30722644	3.2790283540000003	1.2321777160000003	0.12207031	-0.12207031	-0.12207031	-9.197070288	-0.5227783246000001	3.3651612400000004	-0.061035156	0.12207031	0.061035156	-0.501245108	9.70429712	3.037377896	0.061035156	0.12207031	-0.12207031	1.0862304712000002	9.75214856	-0.6926513580000001	0.12207031	-0.12207031	-0.12207031	1549641715.325
-9.16835962	-0.717773462	-3.8508545320000005	-0.061035156	0.061035156	-0.18310547	9.6552491	-0.838598642	-0.7823730432	0.061035156	0	0.18310547	10.49982878	3.2060547120000003	1.168774411	0.12207031	-0.24414062	-0.12207031	-9.098974640000002	-0.44621582460000003	3.2251952880000005	-0.061035156	0.12207031	0.061035156	-0.5993408246	9.506909440000001	2.996704074	0	0.12207031	-0.12207031	1.216625998	9.778466754	-0.5849853534	0	0.12207031	0	1549641715.365
-9.18869658	-0.73332518	-3.87238768	0	-0.061035156	-0.12207031	9.636108426000002	-0.6735107428000001	-0.7105957068000001	0.061035156	-0.18310547	0.12207031	10.5153804	3.1079589660000004	1.114941394	0.12207031	-0.24414062	-0.12207031	-9.09179712	-0.477319339	3.180932608	0	0.12207031	0.061035156	-0.6675292932	9.479394568	2.9010009000000005	0	0.061035156	-0.061035156	1.13647464	9.778466754	-0.594555661	0.061035156	0	0	1549641715.405
-9.170751800000001	-0.6675292932	-3.7886474640000007	-0.061035156	0.061035156	-0.061035156	9.788037140000002	-0.7309326080000002	-0.79194339	0.061035156	0	0	10.479491820000002	3.111547824	1.137670926	0	0.061035156	0	-9.07504892	-0.5371337860000001	3.180932608	0	0.12207031	0.061035156	-0.6663330072	9.52604982	2.9213378600000004	0.061035156	0.12207031	0	1.332666034	9.7318116	-0.5837890576	0.061035156	-0.24414062	0.061035156	1549641715.445
-9.145629892	-0.5586669928	-3.8388915740000003	0	0.12207031	-0.061035156	9.81914038	-0.7859619110000001	-0.7393066100000001	0.061035156	0	0	10.49265126	3.1593994600000004	1.0168457068	0	-0.061035156	0.061035156	-9.03317842	-0.5048339856	3.1282959260000003	0	0.12207031	0	-0.7034179712000002	9.62055661	2.9632079680000003	0.061035156	0.12207031	0	1.3015625000000002	9.756933606	-0.5550781250000001	0.061035156	-0.18310547	0.061035156	1549641715.485
-9.165966754000001	-0.4844970746000001	-3.88674321	-0.061035156	0.061035156	0	9.81914038	-0.7859619110000001	-0.7393066100000001	0.12207031	-0.061035156	0	10.552465560000002	3.2562989200000003	1.068286142	0	-0.061035156	0.061035156	-9.040356430000001	-0.5634521466	3.092407248	0	0.061035156	0	-0.8015136780000001	9.6385009	2.9667969240000005	0.061035156	0.12207031	0	1.353002896	9.7485598	-0.649584964	0.061035156	0	0.061035156	1549641715.525
-9.185107428000002	-0.5371337860000001	-3.8891358800000004	-0.18310547	0	-0.061035156	9.81914038	-0.7859619110000001	-0.7393066100000001	0.12207031	-0.061035156	0	10.639795320000001	3.2862060700000004	1.12211911	0.061035156	-0.061035156	0.18310547	-9.05351538	-0.5658447284000001	3.07805162	0	0.061035156	0	-0.8158691100000001	9.625341754	3.0050780759999998	0	0.12207031	0.061035156	1.3972655760000001	9.68515625	-0.663940396	0.061035156	-0.12207031	0.061035156	1549641715.565
-9.19348143	-0.5658447284000001	-3.8197509000000003	-0.18310547	0.061035156	-0.061035156	9.600219748	-0.949853534	-0.8589355432	0.12207031	-0.061035156	0	10.612279860000001	3.2467285340000003	1.153222644	0.061035156	0	0.18310547	-9.098974640000002	-0.6017333966	3.05053714	-0.061035156	0	0	-0.732128894	9.67917482	3.007470746	-0.061035156	0.12207031	0.12207031	1.52526857	9.713867212	-0.69504393	0.12207031	-0.061035156	0	1549641715.605
-9.220996106000001	-0.569433606	-3.8269287140000006	-0.36621094	-0.061035156	-0.12207031	9.65285643	-1.0288086060000001	-0.839794928	0.12207031	-0.061035156	-0.061035156	10.554858720000002	3.1665771760000005	1.1245117212000002	0.061035156	0	0.18310547	-9.098974640000002	-0.6723144568000001	3.007470746	-0.12207031	0	0	-0.7034179712000002	9.673193390000002	3.052929712	-0.061035156	0.18310547	0.12207031	1.522875998	9.734204074	-0.5622558606000001	0.061035156	-0.061035156	0.12207031	1549641715.644
-9.27722194	-0.6041259784	-3.7300292540000006	-0.4272461	-0.061035156	-0.24414062	9.65285643	-1.0288086060000001	-0.839794928	0.12207031	0	-0.061035156	10.460351440000002	3.0900146760000005	1.119726538	0.061035156	0	0.18310547	-9.155200180000001	-0.7225586060000001	3.0086670320000004	-0.12207031	0	0	-0.6376221040000001	9.66481929	3.06848143	-0.12207031	0.36621094	0.18310547	1.4056396760000003	9.712670926000001	-0.5957519568	0.12207031	0	0.12207031	1549641715.684
-9.32866214	-0.6519775360000001	-3.7204589660000003	-0.61035156	-0.18310547	-0.4272461	9.53920926	-1.2608886780000002	-0.7141846040000002	0.4272461	-0.061035156	-0.061035156	10.466333360000002	2.975170926	1.013256839	0.30517578	0.18310547	0.061035156	-9.231762680000001	-0.83022464	3.0050780759999998	-0.30517578	-0.061035156	0	-0.48569336060000007	9.67917482	3.1797364200000002	-0.24414062	0.5493164	0.24414062	1.300366214	9.758129892000001	-0.716577176	0.061035156	0	0.12207031	1549641715.725
-9.45427266	-0.641210962	-3.8041992800000006	-0.8544922	-0.91552734	-0.48828125	9.53920926	-1.2608886780000002	-0.7141846040000002	0.4272461	-0.061035156	-0.061035156	10.65295378	2.8914307100000003	0.9055908540000002	0.30517578	0.18310547	0.061035156	-9.346606430000001	-1.022827176	3.104370108	-0.4272461	0.24414062	0.061035156	-0.250024411	9.687548920000001	3.31611322	-0.30517578	0.79345703	0.30517578	1.204663089	9.765307608	-0.6053222644	0.12207031	-0.12207031	0.061035156	1549641715.764
-8.88723143	-0.648388678	-3.8520507200000003	-0.91552734	-0.61035156	-0.7324219	9.884936600000001	-2.1664795320000003	-0.192602536	0.61035156	-0.061035156	-0.061035156	10.81804164	2.7610351440000005	0.6926513580000001	0.7324219	0.24414062	0.061035156	-9.42077626	-1.337451178	3.1534179320000004	-0.8544922	0.30517578	0.30517578	0.096899411	9.756933606	3.476416034	-0.30517578	1.159668	0.24414062	0.9737792932	9.7066893	-0.5359375000000001	0.24414062	-0.18310547	0.12207031	1549641715.804
-8.61567392	-0.5371337860000001	-4.3162110600000005	-1.0986328	-0.5493164	-1.2207031	10.054809800000001	-2.795727536	0.2560058606	1.4038086	0.12207031	-0.12207031	10.935278060000002	2.384204074	0.1818359424	1.2817383	0.18310547	0.061035156	-9.584667932	-1.739404254	3.32807608	-1.5258789	0.6713867	0.6713867	0.7476806610000001	9.6636232	3.7360108800000003	-0.5493164	1.5258789	0.18310547	0.381616214	9.78444838	-0.5634521466	0.061035156	-0.48828125	0	1549641715.845
-8.509204074000001	-0.2536132788	-4.54111322	-1.7089844	-0.18310547	-1.6479492	10.005761780000002	-3.753955072	0.693847644	1.4038086	0.12207031	-0.12207031	11.182910340000001	2.03488768	-0.343334964	1.2817383	0.18310547	0.061035156	-9.6385009	-2.080346646	3.20366214	-2.380371	1.0986328	1.2207031	1.4176025360000002	9.377710160000001	3.8053954680000004	-0.4272461	2.319336	-0.061035156	-0.1447509784	9.82392572	-0.8170653959999999	-0.30517578	-1.4648438	-0.12207031	1549641715.884
-8.66352536	0.48569336060000007	-5.099780252	-2.5634766	0.7324219	-2.1362305	10.005761780000002	-3.753955072	0.693847644	2.2583008	0.30517578	-0.12207031	10.9316893	1.553979532	-0.7381103240000001	2.1362305	0.6713867	0.18310547	-9.49255342	-1.667626996	3.0158447480000006	-3.2958984	1.4038086	1.5258789	1.6736084260000001	9.413598740000001	3.3041503600000004	-0.24414062	3.2958984	-0.30517578	1.0754638580000002	9.666015380000001	-2.204760782	-0.30517578	-1.0986328	-0.24414062	1549641715.924
-9.283202880000001	0.4438232428	-5.930004892	-3.7231445	-0.4272461	-2.380371	9.444701980000001	-4.475317392000001	0.668725589	3.90625	-0.12207031	-0.12207031	11.06208516	1.0862304712000002	-1.1604003600000001	3.7231445	0.8544922	0.5493164	-9.29277356	-0.49645996400000003	2.6605469240000006	-3.9672852	0.9765625	1.5869141	1.5360351440000002	9.8334964	2.299267572	-0.18310547	4.333496	-0.061035156	2.16408696	9.48896466	-2.778979532	0.36621094	0.91552734	-0.4272461	1549641715.965
-9.10495607	0.057421875000000004	-5.780468750000001	-4.8217773	-1.0375977	-2.0751953	9.113330072	-4.326977536	0.7907471040000001	3.90625	-0.12207031	-0.12207031	11.49155252	0.9402832068000001	-1.665234424	3.7231445	0.8544922	0.5493164	-8.91235324	0.4521972644	2.4081298920000003	-4.272461	0.6713867	1.5869141	1.0347900360000002	10.199560700000001	1.2919922120000003	-0.24414062	4.8828125	0.4272461	2.0755615020000002	9.73061502	-2.2478271760000004	0.24414062	1.4038086	-0.7324219	1549641716.004
-8.528344748	-0.381616214	-5.433544928000001	-5.004883	-0.7324219	-1.8920898	8.86091304	-3.8353027160000006	0.8445800720000001	5.065918	-0.48828125	0	11.82053264	1.118530252	-1.94636232	4.699707	1.0375977	0.7324219	-8.476904254	0.775195288	2.289697284	-4.272461	0.6713867	1.5869141	0.49167482	10.20673822	0.6711181610000001	-0.4272461	4.8828125	1.0375977	2.3997558900000002	9.573901260000001	-1.830322284	0.36621094	2.4414062	-0.91552734	1549641716.044
-8.192187500000001	-0.765625	-5.53044429	-4.699707	-0.24414062	-1.6479492	8.633618210000002	-3.2682617800000004	0.553881839	5.065918	-0.48828125	0	11.711670320000001	1.3446288940000002	-2.25261232	5.1879883	1.2817383	0.9765625	-8.228076080000001	1.0072753600000002	2.3925780760000004	-4.9438477	-0.24414062	1.2207031	0.23686523560000003	10.02729532	0.45100097840000003	-0.61035156	5.004883	1.5869141	1.9738769960000002	9.46264676	-1.5862792540000001	0.30517578	2.5634766	-0.9765625	1549641716.084
-8.30583516	-0.7967285340000001	-6.0400634	-4.760742	-0.30517578	-1.5869141	8.534326080000001	-2.866308606	0.08732910340000001	5.493164	-0.61035156	-0.18310547	11.231958360000002	1.5491942900000002	-2.56484375	5.1879883	1.2817383	0.9765625	-8.265161240000001	1.3470214660000002	2.66174321	-5.126953	-0.4272461	1.2817383	0.2895019568	9.96508786	0.423486322	-0.91552734	5.2490234	2.1362305	1.8446777160000003	9.486572480000001	-1.4570800720000001	0.18310547	2.1972656	-0.91552734	1549641716.124
-8.467334260000001	-0.668725589	-6.299658246000001	-4.9438477	-0.8544922	-1.4648438	8.65036592	-2.5445067900000002	-0.46535643000000004	5.92041	-0.8544922	-0.36621094	10.75583516	1.7884521760000003	-2.769409146	5.6152344	1.5869141	1.0986328	-8.35009784	1.4822021760000001	2.9045898560000003	-5.126953	-0.4272461	1.2817383	0.594555661	10.012939300000001	0.40554199280000003	-0.9765625	5.7373047	2.4414062	2.162890576	9.53083516	-1.6532714660000003	-0.18310547	2.380371	-0.79345703	1549641716.164
-8.261572480000002	-0.40554199280000003	-6.419287140000001	-5.126953	-1.0986328	-1.7089844	8.939868210000002	-2.3399413940000002	-0.4605712860000001	6.3476562	-0.91552734	-0.48828125	10.603905760000002	2.051635782	-2.91535643	6.0424805	2.1362305	0.9765625	-8.572607428000001	1.6867675720000002	3.3065429320000006	-5.1879883	-0.61035156	1.2207031	0.73332518	10.0631839	0.153125	-0.9765625	6.225586	2.5634766	2.026513678	9.689941394000002	-1.8410888580000002	-0.61035156	2.5024414	-0.61035156	1549641716.204
-8.009155252000001	-0.5371337860000001	-6.773388580000001	-5.126953	-1.2817383	-1.953125	8.939868210000002	-2.3399413940000002	-0.4605712860000001	6.3476562	-0.91552734	-0.48828125	10.603905760000002	2.051635782	-2.91535643	6.0424805	2.1362305	0.9765625	-8.915942392	1.7023192900000002	3.6702148560000003	-5.1879883	-0.61035156	1.2207031	0.7668212860000001	10.228271760000002	-0.0980957068	-0.79345703	6.225586	2.6245117	1.240551718	9.733007788	-2.018139676	-0.79345703	2.5024414	-0.5493164	1549641716.244
-7.96967752	-0.6304443390000001	-6.986327880000001	-5.2490234	-1.5869141	-2.0141602	9.14802266	-1.6078125	-0.5849853534	6.164551	-1.4648438	-0.61035156	10.51657698	2.227490216	-2.5409179320000006	5.7373047	1.7700195	0.79345703	-8.99848642	1.680786142	4.08652356	-5.1879883	-0.61035156	1.159668	1.061108426	10.387377700000002	0.002392578076	-0.36621094	5.859375	2.5024414	1.2477295320000001	9.66481929	-2.331567392	-0.9765625	3.2958984	-0.7324219	1549641716.284
-7.918237320000001	-0.5526855432	-7.139452880000001	-5.432129	-1.8310547	-2.0141602	9.268847840000001	-1.184326178	-0.5227783246000001	6.0424805	-0.91552734	-0.5493164	10.50222194	2.2801269960000004	-2.680883786	5.554199	1.7089844	0.6713867	-9.07983426	1.733422824	4.30783696	-5.6762695	-0.12207031	1.0986328	1.567138678	10.509399460000001	0.2643798822	-0.24414062	5.92041	2.1362305	1.0946044928	9.63491214	-2.501440396	-1.2207031	4.211426	-0.79345703	1549641716.324
-7.78544928	-0.5897705072	-7.217211960000001	-5.7373047	-2.1972656	-1.6479492	9.228173920000001	-0.773999002	-0.45339357	6.0424805	-0.91552734	-0.5493164	10.19716754	2.34711911	-2.55048822	5.554199	1.7089844	0.6713867	-9.266455072	1.8446777160000003	4.212133786	-5.859375	0	1.0986328	1.9104736420000001	10.534521760000002	0.27395019960000005	-0.30517578	6.225586	1.5869141	0.6160888580000001	9.69113768	-2.512207068	-1.7089844	5.065918	-0.8544922	1549641716.364
-8.12758786	-0.3146240216	-7.275830072	-5.3100586	-1.7089844	-0.91552734	9.484179712000001	-0.6651367212000001	-0.45339357	5.6152344	-0.5493164	-0.24414062	10.05959514	2.436840854	-2.213134784	5.493164	1.7089844	0.061035156	-9.18391124	1.6843750000000002	4.401147464000001	-5.859375	0	1.0986328	1.606616214	10.7450679	0.0837402356	-0.36621094	6.225586	1.2817383	0.05144042932000001	9.82392572	-2.422485324	-1.953125	5.1879883	-1.0986328	1549641716.404
-8.062988220000001	0.49526367800000004	-7.4875733800000015	-5.004883	-1.6479492	-0.9765625	9.52485324	-0.6986327880000001	-0.8290283540000001	5.6152344	-0.5493164	-0.24414062	10.614673020000001	2.9775634	-1.930810504	5.3100586	1.7700195	-0.30517578	-8.96259784	1.61977536	3.48598642	-5.859375	-0.4272461	1.2207031	0.570629892	11.02619658	0.11843261780000001	-0.5493164	5.126953	0.7324219	1.0646972840000002	10.146923920000003	-1.96430661	-2.0751953	5.004883	-0.6713867	1549641716.444
-8.541503894	-0.38879393000000007	-6.231469748	-6.4086914	-2.0141602	-0.5493164	10.25458966	-1.0288086060000001	-1.5970459260000003	5.554199	-0.6713867	0.12207031	11.111133180000001	3.7479737400000004	-1.3051513580000003	5.3100586	1.7700195	-0.30517578	-8.60371106	0.784765625	3.12709964	-5.065918	-0.61035156	1.159668	-0.7895507788	10.447192000000001	0.702221646	-1.0375977	4.9438477	1.0375977	3.029003894	11.09558058	-0.909179712	-3.112793	5.7373047	-0.24414062	1549641716.484
-10.21272014	-3.052929712	-3.464453076	-5.92041	-1.159668	-0.7324219	11.167358720000001	-1.610205072	-2.2071533540000003	5.432129	-0.61035156	0.4272461	11.41020468	4.277929712	-0.42587889400000006	5.2490234	1.4648438	-0.12207031	-9.284399460000001	0.20576172120000003	2.636621106	-5.065918	-0.61035156	1.159668	-2.312426718	9.83110324	1.7023192900000002	-0.61035156	4.0893555	1.8310547	4.584179712	10.865893080000001	-0.22849121400000003	-3.9672852	6.1035156	0.61035156	1549641716.524
-11.365942000000002	-2.483496106	-2.3028564300000003	-3.7841797	-0.30517578	-0.9765625	10.322778060000001	-1.332666034	-2.422485324	4.8828125	0.7324219	0.48828125	11.260669420000001	5.041162140000001	0.35888672120000004	4.8828125	1.4038086	0.48828125	-11.158984620000002	-0.61848143	3.6570557100000003	-4.211426	-1.0986328	1.5258789	-2.0145507200000004	9.340625000000001	2.81486821	-0.24414062	3.1738281	1.7700195	4.367651260000001	10.75583516	-1.3996582460000002	-3.90625	6.8969727	1.4038086	1549641716.564
-10.28330072	-1.013256839	-3.8616211060000003	-4.3945312	-1.7700195	-2.0751953	10.386182100000001	-0.773999002	-3.0397704680000004	4.8217773	-0.30517578	0.30517578	10.535717360000001	5.575903060000001	0.775195288	4.8828125	1.4038086	0.48828125	-11.158984620000002	-1.5862792540000001	3.6187744600000005	-4.3945312	0.6713867	1.6479492	-1.2321777160000003	10.1241938	3.619970746	0.5493164	3.8452148	1.0986328	3.3412353240000003	9.95432158	-2.319604532	-1.953125	7.507324	1.5869141	1549641716.604
-8.177832068	-1.6724121400000003	-2.802905252	-5.859375	-1.5869141	-1.4648438	10.386182100000001	-0.773999002	-3.0397704680000004	4.760742	-1.2207031	0.24414062	10.144530760000002	5.772094748	0.417504892	4.4555664	0.6713867	0.79345703	-9.7832518	-2.0336913940000003	2.8220459260000004	-4.3945312	0.6713867	1.6479492	-0.9977050720000001	10.70917932	3.9728759000000005	0.61035156	4.8828125	0.48828125	2.274145468	8.923120108	-4.17504892	1.2817383	6.652832	2.2583008	1549641716.644
-7.808178420000001	-0.765625	-2.5265625000000003	-5.2490234	1.953125	-1.5258789	10.25339308	-0.9594238220000001	-2.135375998	4.272461	-0.79345703	0.30517578	10.155298020000002	5.465844748	0.6160888580000001	4.211426	0.8544922	0.48828125	-8.65874002	-1.6281494600000002	2.427270468	-4.760742	0.4272461	1.3427734	-1.356591754	9.486572480000001	3.5577635800000005	0.36621094	4.8828125	0.4272461	0.6041259784	8.90876448	-3.9609130400000003	1.8310547	9.094238	3.7841797	1549641716.684
-8.66352536	-0.7560547120000001	-3.7288329680000003	-5.432129	-1.159668	-2.0751953	9.222192392	-1.1484375	-1.9044922120000003	4.0283203	-0.9765625	-0.12207031	9.9698732	4.733715854000001	1.546801718	4.0893555	0.79345703	0	-8.201757788	-1.19270018	2.326782248	-4.8217773	-0.12207031	1.8310547	-1.5121094240000001	8.36086412	2.940478534	0.12207031	4.272461	0.5493164	0.571826178	9.76770018	-2.7729980040000006	3.112793	7.019043	4.8828125	1549641716.724
-8.13117662	-1.1484375	-2.68327626	-5.004883	-0.061035156	-1.5258789	8.866894568000001	-1.129296875	-2.422485324	4.1503906	-1.2207031	-0.61035156	9.631323380000001	4.01713858	1.235766574	4.211426	0.91552734	0.18310547	-8.328564300000002	-1.069482428	2.61867662	-4.8217773	-0.12207031	1.8310547	-1.123315396	8.27592752	2.6964355040000005	-0.18310547	4.0893555	0.61035156	1.7609375	10.705590560000001	-2.644995108	4.5776367	6.4086914	4.1503906	1549641716.764
-8.531933606	-0.0897216754	-3.0337889400000004	-4.638672	1.5869141	-1.7700195	8.866894568000001	-1.129296875	-2.422485324	4.1503906	-1.2207031	-0.61035156	9.72224092	3.6307373200000006	0.4521972644	4.1503906	0.9765625	0.5493164	-8.5917482	-0.9953125	2.93569339	-4.699707	0.061035156	1.7700195	-0.8517577880000001	8.589355432000001	2.5588623200000002	0	4.1503906	0.48828125	0.9187500000000001	11.225976440000002	-3.3843016200000005	5.3100586	8.300781	3.8452148	1549641716.804
-9.637304712	-0.2081542932	-4.97177716	-5.493164	0.36621094	-2.1972656	8.67070288	-0.8840576080000001	-1.7059082460000001	4.0893555	-0.12207031	-0.30517578	9.785644568	3.4931639400000005	0.1854248004	3.9672852	1.2207031	0.7324219	-8.64558107	-0.850561502	3.277832068	-4.760742	0	1.7700195	-0.80988768	9.113330072	2.551684604	0.36621094	4.0283203	0.4272461	0.594555661	11.5094973	-2.79213858	5.6152344	11.535645	3.4179688	1549641716.844
-9.11691893	-1.3482177520000003	-4.507617212	-6.4086914	-2.6245117	-1.953125	9.07504892	-0.8613281250000001	-1.5432128600000001	4.4555664	-0.91552734	0.24414062	9.839477340000002	3.31252446	0.06459961060000001	3.8452148	0.91552734	0.7324219	-8.571411240000002	-0.5670410144	3.42497554	-4.760742	0	1.7700195	-0.80390625	9.788037140000002	2.568432608	0.4272461	4.211426	0.5493164	-1.7023192900000002	11.87915036	-2.8244384000000005	3.7841797	11.413574	2.6245117	1549641716.884
-8.47929712	-1.600634784	-2.3483153960000003	-4.333496	-0.061035156	-0.6713867	9.427954074	-0.5562744110000001	-1.550390576	4.4555664	-0.91552734	0.24414062	10.28090854	3.0361816100000003	0.0490478534	3.8452148	0.61035156	0.12207031	-8.57380342	-0.13757324280000002	3.4823974640000004	-4.333496	-0.36621094	1.2817383	-0.6854736419999999	9.89570288	2.6019287140000005	0.12207031	4.0893555	0.6713867	-2.6665283540000004	10.241431200000001	-1.7645263580000001	2.6855469	8.911133	1.953125	1549641716.924
-8.8214357	-0.5060302716	-3.293383786	-2.6245117	2.0141602	-0.48828125	9.538012680000001	-0.025122070680000004	-1.4223876800000002	4.4555664	-0.91552734	0.24414062	10.65654254	2.879467752	0.2237060504	3.8452148	0.61035156	0.12207031	-8.5582518	0.0657958966	3.4321533540000004	-4.0283203	-0.18310547	1.4648438	-0.6974365020000001	9.51169429	2.6390135800000003	-0.18310547	4.0283203	0.91552734	-1.685571286	8.921923920000001	-1.2716552520000002	3.2958984	4.272461	1.5869141	1549641716.964
-9.329858426000001	0.660351538	-4.579394568	-2.9907227	0.4272461	-0.8544922	10.02490216	0.172265625	-1.256103534	4.211426	-0.6713867	0.18310547	10.81325728	2.8447753600000003	0.517993161	3.9672852	0.9765625	0.12207031	-8.38239766	-0.11723633180000001	3.213232428	-4.0283203	-0.18310547	1.4648438	-0.8972167932	9.34541034	2.598339856	-0.36621094	3.90625	1.2817383	0.154321286	9.2724366	0.2260986322	3.2348633	3.3569336	1.159668	1549641717.003
-9.707885880000001	1.3063476440000001	-4.7253417540000004	-4.5776367	-0.061035156	-0.7324219	10.703198380000002	-0.05144042932000001	-1.2178222840000001	3.9672852	-0.48828125	0	11.077636780000002	2.89382338	0.7010253600000002	3.7841797	1.159668	0.5493164	-8.45896016	-0.4330566394	3.512304712	-3.4179688	-1.159668	1.5258789	-1.002490216	9.46264676	2.527758786	-0.4272461	3.479004	1.6479492	4.34611821	9.45307608	-0.492871106	2.1972656	2.746582	0.18310547	1549641717.044
-10.285692899999999	-0.75366214	-5.36296376	-4.699707	0.6713867	-1.6479492	10.703198380000002	-0.05144042932000001	-1.2178222840000001	3.9672852	-0.48828125	0	11.304932100000002	2.9739746400000002	0.31701660340000004	3.7841797	1.159668	0.5493164	-9.33942842	-0.60651857	3.6893554320000006	-3.479004	-2.5634766	1.4648438	-0.754858426	9.98183606	2.7706054320000004	-0.18310547	3.2348633	1.8310547	5.494555710000001	8.848950180000001	-0.6089111420000001	0.5493164	4.4555664	-1.5258789	1549641717.083
-10.5907473	-3.7970214660000003	-5.880957068	-2.8076172	-1.8920898	-1.953125	11.1278804	-0.724951178	-0.8517577880000001	4.0893555	0	-0.30517578	11.49873004	2.910571286	-0.1244140625	3.6010742	1.0375977	0.79345703	-10.66372104	0.011962890380000002	4.79113768	-3.479004	-2.5634766	1.4648438	-0.04306640576	10.929297120000001	2.879467752	0	3.2958984	1.8310547	1.4630615020000002	9.35258786	-3.59484874	0.79345703	5.7373047	-2.9907227	1549641717.123
-9.874170320000001	-3.7982177520000002	-4.026708966	-1.5258789	-1.8920898	-0.8544922	10.918529860000001	-1.3195067900000002	-0.6747070288	4.1503906	-0.5493164	-0.36621094	11.90307608	2.9632079680000003	-0.37802735600000004	3.6010742	1.0375977	0.7324219	-10.57519568	1.1699707068	4.425073380000001	-3.2958984	1.4038086	1.953125	0.46655273560000005	11.59204074	2.40573732	0.061035156	3.90625	1.5869141	-1.610205072	12.41030252	2.217919928	-0.6713867	2.746582	-1.2207031	1549641717.163
-8.19936502	-1.5216797120000003	-3.770703076	-2.0141602	0.7324219	-0.6713867	10.09548372	-1.71667482	-0.0657958966	4.1503906	-0.5493164	-0.36621094	12.322973740000002	3.15700679	-0.60651857	3.6010742	1.0375977	0.7324219	-10.012939300000001	1.96669928	2.767016574	-3.2958984	0	1.6479492	0.3014648462	11.245116820000002	1.2537109620000002	-0.5493164	4.3945312	1.4038086	-0.6447998200000001	11.64826628	0.6352294928000001	-0.6713867	-3.4179688	-2.6855469	1549641717.203
-8.45896016	-1.002490216	-5.10576178	-2.4414062	1.7700195	-1.2207031	9.18630342	-1.836303714	0.34572753600000006	3.8452148	-1.0375977	-0.7324219	11.873169420000002	3.32807608	-0.7261474640000001	3.7841797	1.3427734	0.5493164	-9.80478534	1.5599609620000003	2.94765625	-3.2958984	0	1.6479492	-0.2990722644	11.01901808	0.5371337860000001	-1.2817383	4.4555664	1.2207031	3.0397704680000004	9.953125	-2.1162353240000003	0.4272461	0.36621094	-2.1972656	1549641717.243
-9.496142572	-0.8206542932	-6.609497300000001	-3.6010742	-1.159668	-1.5258789	9.015234620000001	-2.128198282	0.27275390380000003	3.6010742	-0.30517578	-0.61035156	11.434130399999999	3.3496094240000005	-1.272851538	3.540039	1.953125	0.79345703	-9.522461060000001	1.113745108	3.1893066100000005	-3.6621094	-0.6713867	0.79345703	-1.0958007788	11.328857820000001	0.440234375	-1.0986328	3.7231445	1.4648438	1.58149411	9.734204074	-1.9403808900000001	0.5493164	1.8920898	-2.380371	1549641717.283
-8.657543930000001	-0.7201660340000001	-5.687158246000001	-4.211426	-1.8310547	-1.4038086	9.155200180000001	-2.3626709260000003	0.2978759784	3.6010742	-0.30517578	-0.61035156	11.312109620000001	3.41301268	-2.04326178	3.540039	1.953125	0.79345703	-8.714965560000001	1.2608886780000002	3.3053466460000003	-3.6621094	-0.6713867	0.79345703	-0.8577392572	10.892211960000001	0.9929199280000001	-0.48828125	3.0517578	1.2817383	-0.09331054320000001	10.090698380000001	-1.94636232	0.48828125	0.36621094	-2.5024414	1549641717.323
-7.66223143	-1.3446288940000002	-4.2073487400000005	-3.540039	-0.6713867	-1.4648438	8.60371106	-1.8913329680000002	0.4330566394	3.7231445	-0.79345703	-0.24414062	10.776172120000002	3.1438476440000005	-1.8949219240000001	3.2958984	1.5258789	0.61035156	-8.170654254	1.580297824	3.1534179320000004	-3.6621094	0.48828125	0.7324219	-0.23686523560000003	9.35378444	1.0958007788	0.12207031	3.7841797	0.7324219	0.037084961060000005	9.778466754	-2.4583741	0.7324219	1.2207031	-2.9907227	1549641717.363
-7.445702880000001	-1.6616454680000001	-4.099682608	-2.6855469	-0.30517578	-1.2817383	8.60371106	-1.8913329680000002	0.4330566394	3.90625	-1.4648438	-0.30517578	9.540405252000001	2.386596646	-1.3685547120000001	3.3569336	1.159668	0.7324219	-8.170654254	1.580297824	3.1534179320000004	-3.540039	-0.12207031	0.7324219	0.056225586060000006	8.358471940000001	0.6818847840000001	-0.24414062	3.479004	0.79345703	0.34812010800000004	9.73061502	-2.3531005400000002	0.91552734	0.6713867	-3.2958984	1549641717.403
-7.216015380000001	-1.23696286	-4.748071286	-2.5024414	-0.24414062	-1.0986328	8.2938723	-0.5371337860000001	0.1686767572	3.7841797	-0.91552734	-0.48828125	8.8561277	1.833911142	-1.2608886780000002	3.4179688	1.0986328	0.91552734	-8.170654254	1.580297824	3.1534179320000004	-3.540039	-0.12207031	0.7324219	0.19619140380000002	8.059399460000002	0.668725589	-0.36621094	3.2348633	0.91552734	0.833813498	9.28200679	-1.4965576080000003	1.0375977	0.7324219	-3.112793	1549641717.443
-7.344018570000001	-0.7381103240000001	-5.184716754	-2.319336	0.36621094	-1.2817383	8.364452880000002	-0.0346923822	0.45937500000000003	3.4179688	-0.4272461	-0.5493164	8.86091304	1.7812744600000001	-1.29558107	3.3569336	1.159668	0.8544922	-7.82492662	2.112646466	3.122314496	-3.540039	-0.12207031	0.7324219	0.1495361322	8.238842752000002	0.7213623200000001	-0.18310547	3.479004	0.8544922	1.459472644	8.95063498	-1.561157248	0.8544922	1.7700195	-2.8076172	1549641717.483
-8.415893570000001	-0.6304443390000001	-5.45148912	-2.5024414	0.12207031	-1.2817383	9.03317842	0.32180175720000004	0.381616214	3.4179688	-0.79345703	-0.5493164	9.254492212	1.8446777160000003	-0.98334964	3.112793	0.79345703	0.7324219	-8.247216754	2.23227536	3.4010498200000003	-2.380371	0.061035156	0.48828125	0.1315917932	8.7963134	0.7524658540000001	-0.18310547	3.2348633	0.8544922	1.18671875	9.133667032	-1.830322284	0.36621094	2.380371	-2.4414062	1549641717.523
-9.206640380000001	-0.46535643000000004	-6.087914840000001	-2.0751953	0.36621094	-0.91552734	10.035669420000001	0.5610595746000001	0.2069580072	3.2958984	-0.61035156	-0.5493164	9.687548920000001	1.9511474640000002	-0.686669928	3.112793	0.79345703	0.7324219	-9.00327176	1.808789038	3.9704834260000004	-2.380371	0.061035156	0.48828125	0.1303955072	9.792822480000002	1.0886230432000001	0	2.8686523	0.79345703	0.953442392	9.264062500000001	-1.2022705072	0.30517578	3.0517578	-2.1362305	1549641717.563
-9.253295926000002	-0.27993163940000004	-6.66811502	-1.5869141	-0.24414062	-0.79345703	10.843163940000002	0.6962402160000001	0.11604003600000001	2.8076172	-0.36621094	-0.36621094	10.3610598	2.2382567900000003	-0.346923822	2.8686523	0.61035156	0.61035156	-9.69472644	1.152026358	4.569824280000001	-2.2583008	-0.4272461	0.4272461	0.1447509784	10.8886232	1.6688232820000002	0.30517578	2.2583008	0.48828125	0.15192871400000002	10.155298020000002	-1.4798096040000002	-0.4272461	1.2817383	-2.0141602	1549641717.603
-9.32866214	0.2189208966	-6.88583966	-1.159668	-0.061035156	-0.12207031	10.843163940000002	0.6962402160000001	0.11604003600000001	2.4414062	-0.4272461	-0.12207031	11.033374100000001	2.5636474640000007	-0.07536621106000001	2.380371	0.18310547	0.18310547	-9.213818390000002	1.258496106	4.504028354000001	-2.319336	-0.4272461	0.48828125	0.21054687500000002	11.321679320000001	2.185620108	0.6713867	2.1362305	-0.061035156	1.318310504	10.8120607	-1.7884521760000003	-1.159668	1.2207031	-1.8920898	1549641717.643
-9.480590560000001	0.230883786	-6.846362320000001	-2.0141602	-1.2207031	0.061035156	11.1278804	0.668725589	-0.023925780760000005	2.0751953	-0.36621094	0	11.033374100000001	2.5636474640000007	-0.07536621106000001	2.0751953	-0.18310547	-0.24414062	-9.213818390000002	1.258496106	4.504028354000001	-2.2583008	0.18310547	0.5493164	-0.2237060504	11.06088858	2.045654254	0.48828125	1.6479492	-0.061035156	2.121020468	10.984326079999999	-1.795629892	-1.7700195	2.0751953	-1.5869141	1549641717.683
-9.579882788	-0.8577392572	-5.581884980000001	-3.2958984	-1.7089844	-0.12207031	10.886230040000001	0.764428714	-0.4426269568000001	1.6479492	-0.18310547	0.12207031	12.0454348	2.310034146	1.234570288	2.0141602	-0.061035156	-0.4272461	-9.9949955	1.1400634980000002	3.869995108	-1.953125	-1.0986328	0.7324219	-0.515600589	10.728320680000001	1.96669928	-0.30517578	0.30517578	0.30517578	2.6940429320000003	11.084814300000001	-1.1879150360000001	-2.746582	1.953125	-1.0986328	1549641717.723
-9.614575180000001	-2.548095746	-4.389184604	-2.8686523	-1.3427734	-0.24414062	11.0584964	0.60651857	-0.984545926	1.3427734	-0.18310547	0.24414062	12.0286866	2.42607428	0.8589355432	1.7700195	0.061035156	-0.30517578	-10.804883180000001	0.001196289038	3.61638179	-1.4648438	-1.5869141	0.91552734	-0.44621582460000003	10.851538040000001	2.5217773560000003	-0.30517578	-0.061035156	0.12207031	3.869995108	10.893408540000001	-0.5239746106000001	-4.333496	0.8544922	0.061035156	1549641717.764
-9.37890625	-2.7227538940000002	-2.211938498	-1.8920898	-0.24414062	0.24414062	10.96398912	-0.08015136780000001	-0.891235324	1.0986328	0.4272461	0.5493164	12.0286866	2.42607428	0.8589355432	1.4648438	-0.061035156	-0.12207031	-10.804883180000001	0.001196289038	3.61638179	-1.159668	0	0.7324219	-0.699829074	10.11940944	2.8878417540000005	0.061035156	1.0375977	0	5.93120108	9.955517180000001	-1.015649411	-4.211426	1.6479492	2.6245117	1549641717.803
-9.90766574	-1.915258786	-2.27055661	-1.5869141	2.0141602	-0.4272461	9.816748200000001	-0.4689453076	-0.7883544928000001	0.91552734	0.61035156	0.30517578	11.21042482	3.3735351440000003	1.0419677520000001	1.159668	0.061035156	-0.12207031	-10.05122104	-0.227294928	2.2382567900000003	-1.2207031	0.4272461	0.48828125	-1.6305420320000001	9.15041484	2.82084964	0.24414062	1.0986328	0.12207031	5.151220746000001	9.89809604	-0.9582275360000001	-2.2583008	4.3945312	4.638672	1549641717.843
-9.850244600000002	-1.9690917540000001	-4.00517572	-0.9765625	-1.2207031	-0.48828125	9.433935700000001	-0.740502896	-1.3290771760000002	0.7324219	0.36621094	-0.12207031	10.560839660000001	3.785058606	1.0742675720000001	0.91552734	-0.24414062	0.18310547	-9.0858152	-0.3026611322	2.441625998	-1.0375977	0.12207031	0.6713867	-2.1509277160000004	9.444701980000001	2.843579074	0.18310547	0.8544922	0.36621094	0.18422851440000002	12.46413588	-1.5898682100000001	-0.91552734	3.112793	5.2490234	1549641717.883
-8.40273462	-1.387695288	-2.483496106	-2.0751953	-0.61035156	0.12207031	9.433935700000001	-0.740502896	-1.3290771760000002	0.7324219	0.7324219	0.061035156	10.317992720000001	4.01953125	0.765625	0.6713867	-0.18310547	0.48828125	-8.534326080000001	-0.553881839	1.8614257200000002	-0.8544922	1.159668	0.61035156	-2.0169433900000002	9.28200679	2.9117675720000005	0.36621094	0.8544922	0.061035156	0.5455078076000001	11.26665036	-3.0625	0.4272461	0.4272461	5.79834	1549641717.923
-8.2173098	-1.0551269568000001	-2.2621826080000003	-1.4648438	0	-0.24414062	9.267651260000001	-1.032397464	-1.312329074	0.7324219	0.7324219	0.061035156	9.83229982	3.6881591460000003	0.900805661	0.6713867	-0.12207031	0.4272461	-8.662329074	-0.41152344240000005	2.5217773560000003	-0.8544922	-0.61035156	0.30517578	-1.623364218	8.720947480000001	2.8698974640000006	0.12207031	0.7324219	0.061035156	-0.2954833966	11.522655760000001	-1.1472412140000001	1.7700195	3.1738281	5.6762695	1549641717.963
-8.224487320000001	-0.6459961060000001	-2.7861572480000003	-1.159668	-0.48828125	-0.4272461	9.267651260000001	-1.032397464	-1.312329074	0.5493164	0.24414062	0	9.289184800000001	3.152221646	1.100585962	0.61035156	-0.30517578	0.36621094	-8.403930710000001	-0.7129882787999999	2.3710449280000003	-0.5493164	0.9765625	0.36621094	-1.1352783540000002	8.957812500000001	3.131884784	0.12207031	0.8544922	0	-0.7476806610000001	10.2761232	-1.1855224640000002	2.8076172	4.1503906	5.3100586	1549641718.003
-8.011548020000001	-0.34094239200000004	-2.77180162	-1.0986328	0.6713867	-0.36621094	9.267651260000001	-1.032397464	-1.312329074	0.5493164	0.24414062	0	9.56911592	2.8818603240000003	0.9642089660000001	0.5493164	-0.24414062	0.18310547	-8.35249002	-0.9821533540000001	2.6665283540000004	-0.5493164	-0.18310547	0.061035156	-1.05991214	9.026000900000001	3.3866942900000003	0.18310547	0.9765625	-0.061035156	-1.085034146	9.43034694	-1.197485324	3.3569336	5.432129	3.8452148	1549641718.043
-8.3967527	-0.4605712860000001	-2.910571286	-1.2207031	-0.18310547	-0.36621094	9.15161142	-0.2775390576	-1.052734375	0.5493164	-0.18310547	-0.18310547	10.13496106	2.65576178	1.0347900360000002	0.61035156	-0.18310547	-0.061035156	-8.1239991	-0.8840576080000001	2.54689946	-0.7324219	0.5493164	0.12207031	-1.0048827880000002	8.866894568000001	3.387890576	0.061035156	0.7324219	0	-2.895019568	9.661230432000002	-0.7213623200000001	1.953125	3.6621094	2.2583008	1549641718.083
-8.444604532000001	0.005981445288000001	-2.237060504	-0.48828125	1.2207031	0.30517578	9.60261232	-0.172265625	-0.90678714	0.5493164	-0.48828125	-0.18310547	10.34311502	2.318408246	1.2860107820000002	0.61035156	0.061035156	0	-8.218505890000001	-0.8074951080000001	2.68327626	-0.5493164	-0.30517578	0.12207031	-0.9295165740000001	8.846557608000001	3.313720746	-0.061035156	0.6713867	0.18310547	-2.195190396	8.07016574	0.6974365020000001	2.4414062	2.319336	1.4038086	1549641718.123
-9.387280252000002	0.65676268	-3.180932608	-0.061035156	2.6245117	0.30517578	9.908862319999999	-0.03588867212	-0.8242431610000001	0.5493164	-0.30517578	-0.36621094	10.62185054	1.988232428	1.425976538	0.61035156	0.061035156	0	-8.47451178	-0.8732910340000001	2.9045898560000003	-0.5493164	-0.30517578	0.12207031	-0.75964357	8.87766124	3.3531983800000003	-0.24414062	0.48828125	0.5493164	-0.19020996400000004	7.40263678	0.6711181610000001	3.479004	1.2817383	0.36621094	1549641718.163
-10.271337860000001	1.28361821	-4.4334472840000005	-0.4272461	1.2207031	-0.36621094	9.908862319999999	-0.03588867212	-0.8242431610000001	0.5493164	0	-0.48828125	11.059692000000002	1.867407248	1.2082519568	0.61035156	0.18310547	0.12207031	-8.9745607	-1.106567392	3.390283246	-0.48828125	-0.6713867	0.24414062	-0.5646484424	9.19946286	3.5960449280000004	-0.18310547	0.4272461	0.79345703	1.693945288	8.675488220000002	0.6663330072	3.0517578	-0.6713867	0.30517578	1549641718.203
-11.20205072	1.836303714	-4.471728534	-2.0141602	0.48828125	-0.061035156	10.563232820000001	-0.1854248004	-0.717773462	0.7324219	0.24414062	-0.4272461	11.487963760000001	1.9487548920000002	0.8840576080000001	0.6713867	0.30517578	0.61035156	-9.07146016	-1.1986816100000002	3.652270468	-0.61035156	-0.9765625	0.36621094	-0.387597644	9.917236420000002	3.785058606	-0.061035156	0.36621094	0.8544922	7.793823380000001	10.09548372	1.43076178	1.6479492	-0.91552734	0.18310547	1549641718.243
-11.40900908	-0.42827148560000006	-5.426367212000001	-1.3427734	-1.3427734	-0.48828125	10.563232820000001	-0.1854248004	-0.717773462	0.79345703	0.30517578	-0.24414062	11.57290036	2.0193359620000004	0.8290283540000001	0.6713867	0.30517578	0.61035156	-9.87297374	-0.907983426	4.30783696	-0.6713867	-1.4648438	0.4272461	-0.22011719240000002	10.557250900000001	3.79582518	0.061035156	0.24414062	0.9765625	6.238647660000001	9.557153060000001	-0.6101074280000001	-0.5493164	-0.5493164	-1.4038086	1549641718.283
-10.58715854	-3.4572753600000006	-4.33535144	-0.6713867	-2.5024414	0	10.95561502	-0.5096191394	-0.3804199280000001	0.91552734	0.18310547	-0.12207031	11.64707068	1.963110324	0.846972644	0.79345703	0.18310547	0.61035156	-10.918529860000001	-0.2512207068	4.29946286	-0.79345703	-1.5258789	0.36621094	0.1997802716	11.223584260000003	3.652270468	-0.061035156	0.18310547	0.9765625	-0.06459961060000001	10.28688948	-1.100585962	-0.061035156	-0.4272461	-3.0517578	1549641718.323
-9.3489991	-2.296875	-4.024316394	0.9765625	-0.48828125	0.36621094	10.319189300000001	-0.8314209260000001	-0.33854982	0.9765625	-0.12207031	-0.12207031	11.81455072	2.13776857	0.40793457460000004	1.159668	0.061035156	-0.12207031	-11.107544420000002	0.44980469240000004	4.483691394	-0.79345703	-1.159668	0.4272461	0.6663330072	11.58845198	3.28022464	-0.30517578	0.79345703	0.79345703	3.5876709260000004	12.535913040000002	0.5048339856	-0.48828125	0.30517578	-1.5258789	1549641718.363
-8.138354532000001	-0.7572509980000001	-4.202563400000001	-0.061035156	1.159668	-0.36621094	9.917236420000002	-1.02163089	-0.0837402356	1.0375977	-0.12207031	0.12207031	12.252392180000001	2.6976317900000004	0.11843261780000001	1.159668	0.061035156	-0.12207031	-9.667211960000001	0.36606445680000005	2.5875733800000003	-0.6713867	1.2817383	0.61035156	0.309838858	10.88264128	2.578002896	-0.48828125	1.5258789	0.24414062	0.916357428	11.1183107	-1.599438498	1.2207031	-1.0986328	-1.8310547	1549641718.402
-8.711376800000002	-0.8888427520000001	-5.462255890000001	-0.79345703	-0.6713867	-0.7324219	9.917236420000002	-1.02163089	-0.0837402356	0.79345703	-0.36621094	0.12207031	11.456860520000001	2.8232422120000003	0.17106933900000001	1.0986328	0.4272461	-0.24414062	-9.362158246000002	0.47492675720000005	2.9524413940000005	-0.91552734	0.24414062	0.4272461	-0.49645996400000003	9.81555162	1.7824707460000002	-0.5493164	1.5869141	0.061035156	1.414013678	9.98063948	-2.47033696	0.24414062	0	-2.9296875	1549641718.443
-8.51040036	-0.94506839	-4.96459964	-1.5869141	-1.3427734	-0.48828125	9.35976538	-1.2453369600000002	0.21054687500000002	0.6713867	-0.30517578	-0.36621094	10.411303420000001	2.5313476440000002	-0.1303955072	0.9765625	0.48828125	0.18310547	-9.045141574	0.5634521466	2.8854492800000004	-1.0375977	0.5493164	0.18310547	-0.80988768	9.7832518	1.562353534	-0.61035156	0.8544922	0.30517578	0.931909146	9.53322734	-2.004980432	0.24414062	0.79345703	-2.8076172	1549641718.482
-8.09169928	-1.022827176	-4.11882338	-0.91552734	-0.12207031	-0.30517578	9.07146016	-1.4618652160000003	0.1244140625	0.79345703	-0.12207031	-0.30517578	10.19836412	2.41770018	-0.991723642	0.79345703	0.61035156	0.061035156	-8.311816394000001	0.79194339	2.7658202880000005	-1.2207031	-0.30517578	0	-0.3337646466	9.645678420000001	2.018139676	-0.24414062	0.91552734	0.12207031	0.717773462	9.57749002	-2.2813232820000002	0.4272461	-0.48828125	-2.4414062	1549641718.522
-8.2771241	-0.718969748	-3.8795653960000003	-0.24414062	-0.7324219	-0.18310547	8.51159694	-1.2094482428000002	0.723754892	0.91552734	-0.30517578	-0.12207031	10.081127700000001	2.2669677520000002	-1.0072753600000002	0.7324219	0.5493164	-0.12207031	-8.00317392	1.0108642572	2.807690396	-1.159668	0.61035156	0.061035156	-0.2081542932	8.6001223	1.848266574	0	1.4038086	-0.18310547	1.2895996400000003	9.46145018	-1.9942138580000002	0.48828125	-1.2207031	-2.319336	1549641718.562
-7.8943116	-0.132788089	-3.611596646	-0.18310547	-0.36621094	-0.30517578	8.328564300000002	-0.54191893	0.5837890576	1.0986328	-0.7324219	-0.18310547	9.560742212000001	1.8375000000000001	-0.3158203076	0.9765625	0.30517578	0.12207031	-7.486376800000001	1.061108426	2.5217773560000003	-0.91552734	0.24414062	0.061035156	-0.45339357	8.104858426	1.47263179	-0.36621094	1.0986328	0.061035156	1.6365234620000002	9.087011780000001	-1.6891601440000001	0.4272461	-0.30517578	-2.1972656	1549641718.602
-7.7687010800000005	0.0035888672120000004	-4.231274460000001	-0.30517578	0.5493164	-0.4272461	8.328564300000002	-0.54191893	0.5837890576	1.0375977	-0.24414062	-0.24414062	9.552368210000001	1.53125	-0.36965332460000005	0.9765625	0.30517578	0.12207031	-7.571313400000001	1.0575195288	2.851953076	-0.7324219	0.12207031	-0.061035156	-0.2452392572	8.246020468000001	1.6114013580000002	-0.4272461	0.61035156	0.30517578	0.876879892	9.021215560000002	-1.6353271760000003	0.4272461	0.18310547	-2.380371	1549641718.642
-8.213720746000002	-0.0897216754	-5.111743210000001	-0.24414062	-0.18310547	-0.36621094	8.56782248	0.10766601440000001	0.4605712860000001	0.7324219	0	-0.30517578	9.82272914	1.562353534	-0.324194339	0.91552734	0.48828125	0.24414062	-7.966088760000001	1.3111327879999999	3.16777356	-0.6713867	-0.36621094	-0.12207031	0.00837402356	8.528344748	1.7980224640000002	-0.18310547	0.8544922	0.18310547	0.8146728240000001	9.07385234	-1.56953125	0.30517578	-0.061035156	-2.380371	1549641718.682
-9.045141574	-0.250024411	-4.565038940000001	-0.061035156	-0.6713867	0.18310547	9.329858426000001	0.7799804712000001	0.31223143000000003	0.7324219	-0.30517578	-0.48828125	10.023705580000001	1.6137939300000002	-0.026318359620000002	0.5493164	0.24414062	0.36621094	-8.265161240000001	1.490576178	3.262280252	-0.5493164	-0.061035156	-0.18310547	-0.1196289038	9.088207968	1.792041034	-0.18310547	0.61035156	0.30517578	1.550390576	9.11452626	-1.7190673920000001	0.12207031	0.30517578	-2.0751953	1549641718.722
-8.54389676	0.15671386780000002	-4.946655252000001	0.061035156	0.18310547	0.61035156	9.329858426000001	0.7799804712000001	0.31223143000000003	0.7324219	-0.30517578	-0.48828125	10.451977340000001	1.6903564300000002	0.031103515380000002	0.5493164	0.24414062	0.36621094	-8.76521016	0.724951178	3.66303714	-0.24414062	-0.36621094	-0.24414062	-0.2835205072	9.770092752000002	1.9583251800000003	-0.24414062	0.061035156	0.4272461	1.57551268	9.412402160000001	-1.0515380890000001	-0.30517578	0	-1.7700195	1549641718.762
-8.3536866	0.6723144568000001	-5.44191893	0.24414062	0.4272461	0.79345703	10.71276808	0.6089111420000001	0.0	0.30517578	-0.12207031	-0.4272461	10.89580072	2.064794928	0.417504892	0.30517578	0.36621094	0.30517578	-8.95063498	0.10886230040000001	4.09011232	-0.061035156	-0.6713867	-0.30517578	-0.12321777160000001	10.3012455	2.5026367800000004	-0.061035156	-0.061035156	0.24414062	1.57551268	9.412402160000001	-1.0515380890000001	-0.30517578	0	-1.7700195	1549641718.802
-10.24980432	0.458178714	-5.845068390000001	0.061035156	0.12207031	1.0375977	10.8981929	0.42229003600000004	-0.45100097840000003	-0.061035156	-0.12207031	-0.48828125	11.216405760000002	2.3160155760000003	0.7572509980000001	-0.12207031	0.12207031	0.18310547	-9.734204074	0.45339357	4.201367212	-0.5493164	-0.6713867	-0.30517578	-0.3505126800000001	10.71994658	2.918945288	-0.061035156	-0.48828125	-0.061035156	1.57551268	9.412402160000001	-1.0515380890000001	-0.30517578	0	-1.7700195	1549641718.842
-11.690136780000001	-0.362475589	-5.21940944	-1.8920898	-1.0986328	0.30517578	10.8981929	0.42229003600000004	-0.45100097840000003	-0.24414062	0	-0.48828125	11.66621106	2.47033696	1.0072753600000002	-0.36621094	-0.18310547	0.061035156	-11.217602340000001	0.3373535144	5.0614991	-0.4272461	-1.953125	-0.12207031	-0.47373047120000006	11.44609424	3.2275878600000003	-0.6713867	-1.159668	0.18310547	1.57551268	9.412402160000001	-1.0515380890000001	-0.30517578	0	-1.7700195	1549641718.882
-11.26784694	-2.213134784	-3.6391114200000003	-1.7700195	-1.8310547	-0.48828125	11.777465560000001	-0.1387695288	-1.4546875000000001	-0.91552734	-0.061035156	0.6713867	12.19257788	3.0565185700000006	1.282421924	-0.61035156	0.061035156	-0.4272461	-11.81933606	-0.8374023560000001	5.121313400000001	0.7324219	0.18310547	-0.30517578	-0.37683107	10.44121106	4.268359424000001	-0.18310547	-1.3427734	-0.12207031	1.57551268	9.412402160000001	-1.0515380890000001	-0.30517578	0	-1.7700195	1549641718.946
-9.743774460000001	-2.50622554	-0.9869384980000001	0.5493164	-0.61035156	0.61035156	10.924511780000001	-0.17585449280000004	-1.12211911	-0.91552734	-0.061035156	0.6713867	11.778662140000002	3.68098143	1.5384277160000002	-1.2207031	-0.7324219	-0.48828125	-11.81933606	-0.8374023560000001	5.121313400000001	0.7324219	0.18310547	-0.30517578	-0.37683107	10.44121106	4.268359424000001	0.36621094	-0.6713867	-0.8544922	1.57551268	9.412402160000001	-1.0515380890000001	-0.30517578	0	-1.7700195	1549641718.962
-9.63491214	-1.485791034	-1.485791034	1.5869141	3.2958984	0.18310547	9.77248552	0.2045654254	-1.3051513580000003	-1.2817383	-0.12207031	0.36621094	10.7354982	3.5900634000000005	1.4211913940000003	-1.2207031	-0.7324219	-0.48828125	-9.517675720000002	-1.3195067900000002	2.66772464	0.7324219	2.380371	-0.4272461	-1.296777356	8.902783246	4.245629892	0.36621094	-0.4272461	-0.8544922	1.57551268	9.412402160000001	-1.0515380890000001	-0.30517578	0	-1.7700195	1549641719.002
-10.328759980000001	-1.032397464	-3.905883786	0.24414062	-3.2348633	-0.7324219	9.666015380000001	-0.10288086060000001	-2.044457968	-1.0986328	0.5493164	0	10.04882788	3.4058349640000003	1.276440396	-1.0986328	-0.91552734	-0.30517578	-8.644384980000002	-1.343432608	2.54689946	0.36621094	0	0.061035156	-1.6281494600000002	9.113330072	3.8628173920000006	0	-0.7324219	-0.48828125	1.57551268	9.412402160000001	-1.0515380890000001	-0.30517578	0	-1.7700195	1549641719.042
-8.34890126	-0.811083966	-1.6496826080000002	0.061035156	-0.6713867	-0.061035156	9.557153060000001	-0.6268554712000001	-2.142553714	-1.4648438	-0.12207031	0	10.02609874	3.5900634000000005	1.2022705072	-1.0375977	-0.36621094	-0.48828125	-8.644384980000002	-1.343432608	2.54689946	0.8544922	0.9765625	-0.18310547	-1.6592528960000001	9.094189300000002	3.8269287140000006	0.30517578	-0.48828125	-0.61035156	0.8529540740000001	9.8	-1.546801718	-1.0986328	-1.5869141	-1.5869141	1549641719.082
-7.883544928000001	-0.5263671924000001	-1.77290036	0.61035156	0.48828125	-0.18310547	8.737695288000001	-0.4354492212	-1.8578369600000002	-1.4648438	-0.12207031	0	10.018921220000001	3.568530252	1.65805661	-1.0375977	-0.36621094	-0.48828125	-8.156298920000001	-1.225	2.4906739200000003	0.7324219	0.4272461	-0.48828125	-1.7035155760000003	8.32976088	3.6642334260000005	0.48828125	-0.79345703	-0.6713867	-1.0563232428000002	10.18640126	0.67709964	1.0375977	0	4.3945312	1549641719.122
-7.8548342600000005	-0.501245108	-1.8602295320000002	0.61035156	0.18310547	-0.30517578	8.444604532000001	0.12321777160000001	-2.0097655760000004	-1.2207031	-0.12207031	-0.30517578	10.00217302	3.3352538940000005	1.6460937500000001	-1.4648438	-0.8544922	-0.30517578	-7.932592752000001	-1.4415283540000001	2.524169928	0.91552734	0.7324219	-0.36621094	-1.427172824	8.291479532	3.818554712	0.30517578	-0.91552734	-0.5493164	-0.678295926	8.936279254	0.3828125	1.7700195	1.6479492	3.479004	1549641719.162
-7.7878417540000004	-0.6280517572	-1.4965576080000003	0.91552734	1.5258789	0.18310547	8.762817392	0.3732421924	-1.8805663940000001	-1.2207031	0.5493164	-0.24414062	10.20554164	2.85913089	1.3242920320000002	-2.1972656	0.36621094	0.30517578	-7.932592752000001	-1.4415283540000001	2.524169928	1.0986328	0.5493164	-0.36621094	-1.159204074	8.188598740000002	3.8975097840000004	0.30517578	-0.79345703	-0.48828125	-0.949853534	7.929003894000001	0.09450683900000001	2.1362305	2.6245117	2.1362305	1549641719.202
-8.56782248	-0.2572021466	-1.8913329680000002	1.7089844	2.0751953	0.61035156	9.11572284	0.3576904254	-1.5001464660000001	-1.2207031	0.79345703	-0.18310547	10.0380616	2.446411142	1.7944336060000001	-2.1972656	0.36621094	0.30517578	-8.15988768	-1.6329346040000001	2.68566893	1.0375977	0.36621094	-0.4272461	-1.2513183900000002	8.297461060000002	3.85444339	0.4272461	-0.8544922	-0.30517578	-1.7190673920000001	8.01513678	-0.08015136780000001	1.3427734	-0.12207031	1.159668	1549641719.242
-9.27004393	1.0551269568000001	-2.7885498200000005	1.5869141	2.380371	0.61035156	9.591845746	0.2225097644	-1.588671924	-1.2207031	0.5493164	-0.36621094	9.992602340000001	2.2071533540000003	1.8614257200000002	-1.8310547	-0.5493164	0.4272461	-8.38239766	-1.6305420320000001	3.1055663940000002	1.0375977	0.061035156	-0.4272461	-1.025219748	8.864501800000001	3.9800537140000007	0.24414062	-0.9765625	0.061035156	0.07058105432	7.6526612400000005	0.250024411	2.5634766	-1.159668	1.0375977	1549641719.282
-10.11821286	1.6472900360000002	-3.8664062500000003	0.79345703	2.1972656	0.18310547	10.27014128	0.08015136780000001	-1.3577880400000002	-0.7324219	0.36621094	-0.4272461	10.4041259	2.2083496400000002	1.6496826080000002	-1.4648438	-0.61035156	0.30517578	-8.38239766	-1.6305420320000001	3.1055663940000002	1.0986328	-0.24414062	-0.4272461	-0.775195288	9.164770468	4.17265625	0.18310547	-0.91552734	0.061035156	2.8878417540000005	7.574902160000001	-0.46416014400000005	3.9672852	-2.0141602	0.5493164	1549641719.322
-11.022607820000001	1.8793701080000003	-4.16308606	0	0.8544922	-0.061035156	10.27014128	0.08015136780000001	-1.3577880400000002	-0.7324219	0.36621094	-0.4272461	11.136254500000001	2.1473388580000004	1.6999267180000002	-1.4648438	-0.61035156	0.30517578	-8.720947480000001	-1.9367920320000003	3.65944838	0.9765625	-0.30517578	-0.18310547	-0.6208740020000001	9.33942842	4.197778354	0.30517578	-1.159668	0	4.286303714000001	9.376513580000001	-0.1447509784	2.0751953	-2.319336	-0.24414062	1549641719.362
-11.602808	1.650878894	-4.23486322	-0.9765625	0.18310547	-0.061035156	10.35747104	-0.2129394568	-0.7668212860000001	-0.79345703	-0.061035156	-0.4272461	11.087207460000002	1.6114013580000002	1.8697998200000001	-1.3427734	-0.5493164	0.48828125	-9.29277356	-1.790844748	3.8831542540000004	0.7324219	-0.61035156	0.061035156	-0.10048827880000001	9.70310054	4.11882338	0.18310547	-1.3427734	0.12207031	7.726831070000001	10.41010782	2.3483153960000003	0.79345703	-2.6245117	-0.24414062	1549641719.402
-10.844360520000002	-1.4822021760000001	-4.5614501800000005	-0.79345703	-2.1362305	-0.24414062	10.437622300000001	-0.34094239200000004	-0.2823242212	-0.8544922	-0.6713867	-0.24414062	10.88742662	1.183129892	1.7346191100000001	-0.6713867	-0.79345703	0.12207031	-9.29277356	-1.790844748	3.8831542540000004	0.5493164	-1.5258789	0.061035156	0.42109375000000004	10.698413040000002	4.02192392	-0.18310547	-1.2817383	0.12207031	5.479003894000001	10.05361322	-0.30385742800000004	-0.5493164	-0.79345703	-1.7700195	1549641719.442
-9.92321736	-3.285009784	-3.603222644	1.4038086	-1.4038086	0.7324219	10.32636682	-0.4605712860000001	-0.35888672120000004	-0.6713867	-0.4272461	-0.061035156	11.347998200000001	1.137670926	0.88645018	-0.6713867	-0.79345703	0.12207031	-10.68046924	-1.076660144	3.968090854	0.24414062	-0.48828125	0	0.7680175720000001	11.239135880000001	4.1260009	0	-0.5493164	-0.061035156	2.6964355040000005	11.034570680000002	0.03349609424	-1.5869141	1.159668	-2.0751953	1549641719.482
-8.70898462	-2.1485351440000002	-3.363964856	1.8310547	0	0.91552734	9.770092752000002	-0.6148925720000001	-0.2918945288	-0.6713867	-0.48828125	0.24414062	12.069360520000002	1.490576178	0.27514648560000005	-0.4272461	-1.2817383	-0.48828125	-9.753344748	-0.288305661	3.051733426	0.061035156	0.30517578	-0.18310547	0.1435546875	11.033374100000001	3.58049321	-0.18310547	0.18310547	0	2.816064496	11.19248004	-0.0490478534	-1.6479492	-2.319336	-1.159668	1549641719.522
-8.432641574	-0.965405252	-4.45617662	1.8920898	0.48828125	-0.061035156	9.770092752000002	-0.6148925720000001	-0.2918945288	-0.30517578	-0.4272461	0.36621094	12.069360520000002	1.490576178	0.27514648560000005	-0.18310547	-0.48828125	-0.79345703	-9.753344748	-0.288305661	3.051733426	0.061035156	0.8544922	-0.061035156	-0.7823730432	9.777270468000001	2.69523912	-0.61035156	0.12207031	0.12207031	1.3266846040000002	10.320385880000002	-1.7657226440000002	0.061035156	-2.0141602	-1.159668	1549641719.562
-9.4423098	-1.0192382788	-5.423974640000001	0.12207031	-1.3427734	-0.24414062	8.959009080000001	-0.7201660340000001	-0.879272464	-0.18310547	-0.18310547	0.18310547	11.20085414	2.6940429320000003	0.37443847840000005	0.18310547	0.36621094	-0.5493164	-10.11940944	0.4761230432	2.7179687500000003	0.061035156	-0.30517578	-0.061035156	-1.1639892572000001	9.40163588	1.8949219240000001	-0.79345703	-0.18310547	0.18310547	3.0959961060000003	9.54399411	-2.6150878600000005	-0.061035156	1.0986328	-1.8310547	1549641719.602
-9.258081070000001	-1.191503894	-4.724145468000001	0.061035156	-0.7324219	0.061035156	9.868188400000001	-1.043164038	-1.0563232428000002	-0.18310547	-0.18310547	0	10.33234874	2.818457068	-0.230883786	0.061035156	0.8544922	0.18310547	-9.479394568	0.31223143000000003	3.0182373200000003	0.24414062	0.18310547	-0.30517578	-1.031201178	10.533325180000002	2.024121106	-0.48828125	0	0.18310547	1.8375000000000001	9.62653804	-1.5491942900000002	-0.12207031	1.3427734	-1.5258789	1549641719.641
-8.72932158	-1.2549072479999999	-4.240844748000001	0.61035156	-0.6713867	0.30517578	10.19836412	-1.0371826080000002	-0.0454589856	-0.36621094	0.5493164	0.36621094	10.34790036	3.3005616	-0.800317392	-0.48828125	0.9765625	0	-9.479394568	0.31223143000000003	3.0182373200000003	0.30517578	0.79345703	-0.48828125	-1.053930661	10.23784146	2.422485324	0.12207031	0.24414062	-0.30517578	-0.15910644960000003	9.908862319999999	-1.909277356	-0.24414062	-1.5258789	-1.3427734	1549641719.682
-8.35009784	-0.9725830072	-3.7515625000000004	1.3427734	-0.6713867	0.12207031	9.370532248	-0.5598632788000001	0.69504393	-0.48828125	0.36621094	0.30517578	10.11940944	3.3065429320000006	-0.2189208966	-0.5493164	0.6713867	-0.61035156	-8.431445288	0.2942871106	2.624658246	0.48828125	0.18310547	-0.48828125	-1.343432608	9.095385880000002	2.3387451080000004	0.061035156	-0.30517578	-0.48828125	0.805102536	9.475805710000001	-2.6079101440000003	-0.12207031	-2.0141602	-1.5258789	1549641719.721
-7.986425720000001	-0.7728027160000001	-3.6295410340000003	1.7089844	0.5493164	0.36621094	9.211425720000001	-0.1208251996	-0.07895508180000001	-0.4272461	-0.6713867	-0.12207031	9.67438948	2.69523912	0.3349609424	-0.36621094	0	-0.48828125	-8.23645018	0.6089111420000001	2.50622554	0.4272461	0.48828125	-0.4272461	-1.006079074	8.610888580000001	2.135375998	-0.18310547	-0.7324219	-0.4272461	1.8195557100000002	9.254492212	-2.25261232	0.061035156	-1.159668	-1.5869141	1549641719.761
-8.65515126	-0.5479003894	-4.414306610000001	2.1972656	0.9765625	0.9765625	9.098974640000002	0.0681884784	-0.5897705072	-0.79345703	-0.30517578	-0.12207031	9.81435504	2.19399411	0.309838858	-0.4272461	0.18310547	-0.24414062	-8.23645018	0.6089111420000001	2.50622554	0.6713867	0.12207031	-0.48828125	-0.8888427520000001	8.53073732	1.923632788	-0.061035156	-0.6713867	-0.18310547	2.1616942900000002	9.16835962	-1.7752929320000002	0	-0.6713867	-1.4038086	1549641719.802
-9.376513580000001	0.01315917932	-5.148827880000001	1.5258789	-0.6713867	1.2207031	9.19467752	-0.0095703125	-0.23686523560000003	-1.2817383	0.36621094	0.18310547	10.11103534	2.213134784	0.5239746106000001	-0.5493164	0	-0.18310547	-8.2436277	1.0479492212000001	2.749072284	1.0986328	-0.061035156	-0.36621094	-1.12211911	8.647973740000001	1.6592528960000001	0	-1.0986328	0.12207031	2.209545926	9.383691394000001	-1.459472644	-0.24414062	-1.0986328	-1.0986328	1549641719.841
-8.47092302	0.3995605432	-4.569824280000001	1.3427734	-0.12207031	0.7324219	9.19467752	-0.0095703125	-0.23686523560000003	-1.2817383	0.36621094	0.18310547	10.231860520000001	2.5433105040000004	0.47014160340000005	-0.9765625	-0.30517578	-0.061035156	-8.632422120000001	0.47014160340000005	3.0601074280000002	1.7089844	-0.5493164	-0.4272461	-1.221411142	9.113330072	1.7776855040000001	0.061035156	-1.8310547	0.30517578	2.064794928	9.372924820000001	-1.685571286	-0.4272461	-1.5258789	-0.79345703	1549641719.881
-8.041455072	-0.28471679320000004	-4.639208966000001	1.0986328	0.5493164	0.36621094	9.62055661	-0.2763427716	-0.03588867212	-1.3427734	0.24414062	0.12207031	10.231860520000001	2.5433105040000004	0.47014160340000005	-1.3427734	-0.4272461	0.12207031	-8.632422120000001	0.47014160340000005	3.0601074280000002	1.6479492	-0.91552734	-0.4272461	-0.6651367212000001	9.67917482	2.1485351440000002	0.061035156	-2.0141602	0.061035156	2.144946286	9.58347194	-2.0839355040000003	-0.8544922	-1.2207031	-0.91552734	1549641719.922
-9.45427266	-0.8948242212000002	-4.398754892	-0.061035156	-1.5869141	0.79345703	9.917236420000002	-0.4892822284000001	-0.18422851440000002	-1.2817383	0.061035156	0.18310547	10.155298020000002	2.80051268	0.11484375000000001	-1.4038086	-0.36621094	0.061035156	-9.884936600000001	-0.3026611322	3.215625	1.3427734	-0.8544922	-0.30517578	-0.061010742800000003	9.88613318	2.4129150360000002	0.12207031	-2.0751953	-0.5493164	2.8352050720000004	9.177929712000001	-1.8255371400000002	-1.2817383	-0.7324219	-0.61035156	1549641719.961
-9.596630890000002	-1.1807373200000002	-2.866308606	-0.4272461	0.30517578	0.7324219	10.076342360000002	-1.05991214	-0.879272464	-1.4648438	0.12207031	0.24414062	10.091894960000001	2.598339856	0.45937500000000003	-1.3427734	-0.30517578	-0.12207031	-10.228271760000002	-1.03359375	3.3831054320000007	1.4648438	-0.36621094	-0.36621094	-0.05981445288	10.344311600000001	2.9129637600000002	0.30517578	-1.7089844	-0.7324219	2.9237304320000006	9.58347194	-0.611303714	-2.1362305	-0.12207031	0.36621094	1549641720.001
-10.869482820000002	-1.8255371400000002	-3.5302491000000003	1.4038086	0.4272461	0.18310547	10.101464660000001	-1.391284146	-1.1340820288	-1.5869141	0.61035156	0.48828125	10.091894960000001	2.598339856	0.45937500000000003	-1.5258789	-0.48828125	-0.5493164	-10.228271760000002	-1.03359375	3.3831054320000007	1.3427734	0.061035156	-0.48828125	-0.7225586060000001	10.63620558	3.6666259000000005	0.4272461	-1.3427734	-0.61035156	1.5456054320000001	10.04404254	-0.2811279254	-2.746582	-0.7324219	1.0375977	1549641720.042
-10.2928714	-1.18671875	-2.3758300720000003	0.6713867	-2.8686523	0.061035156	10.101464660000001	-1.391284146	-1.1340820288	-1.3427734	0.24414062	0.61035156	10.772583360000002	2.9416748200000002	0.838598642	-1.5258789	-0.5493164	-0.91552734	-10.382592360000002	-1.149633786	3.4919677520000003	0.9765625	0.30517578	-0.36621094	-0.7692138580000001	10.20673822	3.829321286	0.30517578	-1.4038086	-0.8544922	1.369750998	11.371923920000002	-0.21533202880000002	-3.2348633	-2.1972656	1.5869141	1549641720.081
-9.514086960000002	-0.5670410144	-1.03359375	0.79345703	1.3427734	-0.12207031	9.35856929	-1.2321777160000003	-1.6915527160000003	-1.2207031	-0.18310547	0.4272461	11.19367662	3.40942392	1.542016574	-1.2207031	-0.7324219	-0.79345703	-9.656445288	-1.899707068	2.777783246	1.2207031	0.36621094	-0.36621094	-0.8888427520000001	9.667211960000001	3.958520468	0.061035156	-1.0986328	-0.91552734	1.66044928	10.44240764	0.2918945288	-2.1362305	-0.30517578	1.953125	1549641720.121
-10.344311600000001	-0.49406739200000005	-3.0625	0.7324219	-1.4038086	-0.91552734	9.27124002	-1.1627929712000002	-1.8793701080000003	-1.2207031	0.30517578	0.24414062	11.19367662	3.40942392	1.542016574	-1.2207031	-0.36621094	-0.5493164	-9.656445288	-1.899707068	2.777783246	0.7324219	0.7324219	-0.36621094	-1.0718750000000001	9.733007788	3.98483876	0.061035156	-0.8544922	-0.79345703	-1.5563721040000003	10.723535340000002	0.5813964856000001	-1.2817383	1.0986328	1.5869141	1549641720.161
-9.113330072	-0.9283202880000001	-1.947558606	-0.24414062	-1.5869141	-0.61035156	9.27124002	-1.1627929712000002	-1.8793701080000003	-1.159668	0.48828125	0.4272461	10.867089660000001	3.369946286	1.64011232	-1.0986328	0.061035156	-0.5493164	-8.878857428000002	-1.96669928	2.4523925720000004	0.4272461	0.4272461	-0.36621094	-1.1711669928000001	9.668408246	4.020727536	0	-0.79345703	-0.8544922	-3.092407248	10.04045378	0.5191894568000001	-0.79345703	-1.0375977	0.5493164	1549641720.201
-8.577392572	-1.053930661	-0.8661132788	0.91552734	0.5493164	-0.061035156	9.414794928000001	-1.4451172120000002	-1.66044928	-1.0375977	0.12207031	0.4272461	10.6421875	3.29816893	1.9415771760000002	-0.8544922	-0.12207031	-0.6713867	-8.66352536	-1.7106933900000003	2.215527356	0.30517578	0.48828125	-0.48828125	-1.3230957460000001	9.103759980000001	3.923828076	-0.061035156	-0.6713867	-0.79345703	-2.42368161	9.16357428	0.5969482428	0.061035156	-2.380371	-0.24414062	1549641720.241
-8.81066893	-0.6280517572	-1.4606689300000002	0.91552734	1.0986328	-0.061035156	9.228173920000001	-1.23696286	-1.606616214	-0.61035156	-0.36621094	0.12207031	10.6421875	3.29816893	1.9415771760000002	-0.7324219	-0.18310547	-0.48828125	-8.66352536	-1.7106933900000003	2.215527356	0.30517578	0.30517578	-0.4272461	-1.33984375	8.924316394	3.8376952880000004	-0.30517578	-0.6713867	-0.5493164	-0.7261474640000001	8.795117212000001	0.21652832460000004	0.4272461	-1.953125	-0.7324219	1549641720.281
-9.374121106	-0.43066405760000004	-2.2346679320000002	0.48828125	0.9765625	-0.36621094	9.228173920000001	-1.23696286	-1.606616214	-0.30517578	-0.36621094	-0.061035156	10.380200180000001	2.9859375000000004	1.4702392180000001	-0.4272461	0.061035156	-0.24414062	-8.987719748	-2.004980432	2.34711911	0.30517578	0.18310547	-0.4272461	-1.3422363220000002	9.07983426	3.9322021760000005	-0.24414062	-0.30517578	-0.36621094	1.081445288	8.906372300000001	-0.21652832460000004	1.0986328	-0.4272461	-1.0375977	1549641720.321
-10.44121106	-0.538330072	-2.8495605040000003	0.48828125	0.36621094	-0.18310547	9.671997300000001	-1.2106445288	-1.400854532	-0.24414062	0.061035156	0.12207031	10.36345198	3.122314496	1.5898682100000001	-0.30517578	0.36621094	-0.18310547	-8.987719748	-2.004980432	2.34711911	0.12207031	0.061035156	-0.4272461	-1.4953613220000002	9.268847840000001	3.9932128600000003	-0.061035156	-0.30517578	-0.18310547	0.9582275360000001	9.479394568	0.1064697284	1.0375977	0.61035156	-0.9765625	1549641720.361
-10.17683058	-0.699829074	-3.075659146	0.18310547	0.24414062	-0.36621094	10.19716754	-1.3302734620000003	-1.43435054	-0.061035156	-0.36621094	0.18310547	10.36345198	3.122314496	1.5898682100000001	-0.30517578	0.061035156	-0.24414062	-9.63371556	-1.8386962860000002	2.845971646	0	0.12207031	-0.30517578	-1.358984424	9.701904254	4.00756839	0	-0.24414062	-0.12207031	2.1796386780000003	10.084716460000001	0.7955322480000001	0.4272461	-1.7089844	-0.30517578	1549641720.401
-9.58227536	-0.8649169928000001	-2.7765869600000004	-0.061035156	-0.48828125	-0.30517578	10.3790036	-1.3637695680000002	-1.2297851440000003	0	-0.36621094	0.30517578	10.66491664	3.3412353240000003	1.605419928	-0.24414062	0	-0.30517578	-9.021215560000002	-1.282421924	2.702417032	0.061035156	0.12207031	-0.12207031	-1.2082519568	9.54160144	3.80778804	-0.061035156	0	-0.12207031	0.15671386780000002	11.230761780000002	0.135180661	0.7324219	-0.91552734	-1.159668	1549641720.441
-8.828613220000001	-0.778784146	-2.3626709260000003	0.18310547	0.6713867	-0.061035156	10.3790036	-1.3637695680000002	-1.2297851440000003	0	-0.36621094	0.30517578	10.451977340000001	3.10317392	1.6305420320000001	-0.12207031	0.12207031	-0.4272461	-9.021215560000002	-1.282421924	2.702417032	0.18310547	0.24414062	0	-1.197485324	8.95183107	3.4213867800000006	-0.24414062	-0.18310547	-0.061035156	2.25859375	9.858617720000002	1.146044928	0.6713867	-1.2207031	-0.7324219	1549641720.481
-9.087011780000001	-0.6890625	-3.0086670320000004	0.24414062	0.61035156	-0.061035156	9.516479532	-0.6914550720000001	-0.6854736419999999	-0.18310547	0.12207031	0.12207031	10.451977340000001	3.10317392	1.6305420320000001	0.061035156	0	-0.30517578	-8.882446580000002	-1.1556152160000002	2.51459964	0.12207031	0	0	-0.965405252	8.89440944	3.178540036	-0.12207031	0	0.12207031	1.83151857	9.515283246000001	0.057421875000000004	0.61035156	-0.061035156	-0.4272461	1549641720.521
-9.532031250000001	-0.7428955072	-3.70131839	0.12207031	0.4272461	-0.061035156	9.516479532	-0.6914550720000001	-0.6854736419999999	-0.18310547	0.12207031	0.12207031	10.12897914	2.77180162	1.373339856	0	-0.061035156	-0.12207031	-9.030786240000001	-1.022827176	2.5839844240000005	0.061035156	-0.061035156	0.061035156	-0.7775878600000001	9.395654254	3.237158246	0.061035156	0.12207031	0.18310547	1.5121094240000001	9.56552716	-0.4474121106000001	0.61035156	-0.4272461	-0.36621094	1549641720.561
-9.423168930000001	-0.793139676	-3.7324219240000005	-0.061035156	-0.12207031	-0.061035156	9.788037140000002	-1.0072753600000002	-0.095703125	-0.061035156	0.18310547	0.24414062	10.67927266	2.8854492800000004	0.649584964	-0.061035156	0.061035156	-0.12207031	-9.268847840000001	-0.840991214	2.981152356	0	0.061035156	0.061035156	-0.8445800720000001	9.765307608	3.178540036	0.18310547	0.18310547	0.12207031	1.465454074	9.96628444	-0.339746106	0.24414062	0.12207031	-0.4272461	1549641720.601
-9.171948380000002	-0.7692138580000001	-3.4632567900000004	0.061035156	0.24414062	-0.061035156	9.96628444	-1.1101562500000002	-0.32180175720000004	0.24414062	-0.24414062	0.12207031	10.67927266	2.8854492800000004	0.649584964	0.061035156	0	-0.12207031	-9.189892572	-0.5670410144	3.0026855040000004	0	0	0	-0.8230468750000001	9.62653804	3.0134521760000004	0.061035156	0.061035156	0.061035156	1.4463134979999999	9.87775908	-0.2344726538	0.24414062	0	-0.24414062	1549641720.641
-9.249707068000001	-0.7716064300000001	-3.7120849640000007	0.061035156	0.18310547	-0.061035156	9.883740020000001	-0.9737792932	-0.613696286	0.24414062	-0.24414062	0.12207031	10.79770468	2.874682608	1.040771466	0.12207031	-0.12207031	0	-9.159985520000001	-0.339746106	3.02661142	0.061035156	0.12207031	0.061035156	-0.649584964	9.567919928000002	2.8758788940000004	-0.061035156	0.061035156	0.061035156	1.184326178	9.847851440000001	-0.3373535144	0.24414062	0.061035156	-0.12207031	1549641720.681
-9.27961412	-0.6902587860000001	-3.89272464	0.061035156	0	-0.061035156	9.734204074	-0.90678714	-0.4438232428	0.061035156	0.12207031	0	10.566821580000001	2.743090854	0.9893310700000001	0.12207031	-0.061035156	0.12207031	-9.159985520000001	-0.339746106	3.02661142	0.061035156	0.061035156	0.061035156	-0.5263671924000001	9.6217527	2.8423827880000005	0	0.18310547	0.061035156	1.0802490020000002	9.80598192	-0.4761230432	0.18310547	-0.30517578	-0.061035156	1549641720.721
-9.18391124	-0.5957519568	-3.867602536	-0.061035156	0.061035156	-0.061035156	9.71745607	-0.931909146	-0.31701660340000004	0	0.18310547	0.061035156	10.566821580000001	2.743090854	0.9893310700000001	0.061035156	0.061035156	0.061035156	-9.157592752000001	-0.35529785340000003	3.0313964660000003	0	0.12207031	0	-0.6292480432	9.609789840000001	2.805297824	0.061035156	0.18310547	0	1.149633786	9.816748200000001	-0.6328369110000001	0.18310547	-0.12207031	0	1549641720.761
-9.15878894	-0.5610595746000001	-3.8556396760000005	-0.12207031	0.18310547	-0.12207031	9.71745607	-0.931909146	-0.31701660340000004	0	0	0.061035156	10.534521760000002	2.81486821	0.8445800720000001	0	-0.061035156	0	-9.121704074	-0.30625	2.975170926	0	0.18310547	0	-0.6854736419999999	9.6217527	2.783764676	0	0.061035156	0.061035156	1.2106445288	9.797607428000001	-0.734521466	0.12207031	-0.061035156	0	1549641720.801
-9.232959260000001	-0.65676268	-3.9166503600000007	-0.12207031	0.061035156	-0.12207031	9.62893071	-0.9989013580000001	-0.2954833966	0.061035156	0.061035156	0	10.52614766	2.7885498200000005	0.8158691100000001	0	-0.12207031	0	-9.121704074	-0.30625	2.975170926	0	0.12207031	0	-0.593359375	9.61936052	2.82922374	0	0.18310547	0	0.9642089660000001	9.74736322	-0.775195288	0.18310547	0	0.061035156	1549641720.841
-9.25209964	-0.7285400360000001	-3.9345947480000003	-0.061035156	-0.12207031	-0.12207031	9.56911592	-1.0491455072	-0.3612792932	0.061035156	0.061035156	0	10.52614766	2.7885498200000005	0.8158691100000001	0.061035156	0.061035156	0	-9.15161142	-0.3732421924	3.007470746	-0.061035156	0.061035156	0.061035156	-0.48808594240000003	9.624145468	2.828027356	0.12207031	0.18310547	-0.061035156	0.7117919928	9.801196580000001	-1.0922119110000001	0.12207031	-0.18310547	-0.061035156	1549641720.881
-9.113330072	-0.7476806610000001	-3.847265576	-0.061035156	0.061035156	-0.24414062	9.482983426	-1.0479492212000001	-0.32778320680000006	0	0.12207031	0.061035156	10.534521760000002	2.6772949280000002	0.955834964	0	-0.061035156	-0.061035156	-9.23774411	-0.33017577880000004	3.03857428	-0.12207031	0.12207031	0.061035156	-0.4761230432	9.668408246	2.85673822	0.12207031	0.18310547	-0.061035156	0.740502896	9.79401857	-1.038378894	0.061035156	0.061035156	-0.061035156	1549641720.921
-9.118115020000001	-0.778784146	-3.8735839660000004	-0.12207031	-0.061035156	-0.24414062	9.444701980000001	-0.849365216	-0.1770507788	0	0.5493164	0.18310547	10.50222194	2.6306396760000004	0.900805661	0	-0.18310547	-0.12207031	-9.23774411	-0.33017577880000004	3.03857428	-0.12207031	0.18310547	0.061035156	-0.4330566394	9.610986420000001	2.8698974640000006	0	0.24414062	-0.061035156	0.8888427520000001	9.782055710000002	-0.8840576080000001	0.12207031	0.061035156	-0.12207031	1549641720.961
-9.173144568	-0.9127685700000001	-3.8963134000000004	-0.12207031	-0.061035156	-0.24414062	9.152807608000002	-0.36606445680000005	0.0729736322	0.12207031	1.7089844	0.30517578	10.50222194	2.6306396760000004	0.900805661	0.061035156	0	-0.12207031	-9.230566394	-0.324194339	2.94765625	-0.12207031	0.24414062	0.061035156	-0.3229980432	9.572705072	2.8639160340000003	0	0.48828125	0	0.88645018	9.758129892000001	-0.9354980432000001	0.061035156	0.061035156	-0.061035156	1549641721.001
-9.226977340000001	-1.149633786	-3.89272464	-0.18310547	-0.5493164	-0.24414062	9.152807608000002	-0.36606445680000005	0.0729736322	0.061035156	3.112793	0.6713867	10.23784146	2.239453076	0.970190396	-0.061035156	0.30517578	-0.12207031	-9.27722194	-0.34213867800000003	2.920141574	-0.12207031	0.36621094	0.061035156	-0.10766601440000001	9.58586412	2.8627197480000004	-0.061035156	0.7324219	0.18310547	0.9809570288	9.743774460000001	-0.9977050720000001	0.061035156	0	-0.061035156	1549641721.041
-9.01403804	-1.35419928	-3.676196286	-0.24414062	-0.61035156	-0.18310547	6.779370108000001	0.27993163940000004	0.5502929712000001	0.24414062	3.4179688	1.4038086	9.2724366	1.7094971040000002	1.1400634980000002	-0.30517578	1.0986328	-0.18310547	-9.376513580000001	-0.33256836060000006	2.843579074	-0.12207031	0.48828125	0.061035156	0.2069580072	9.455468750000001	2.837597644	-0.18310547	1.0986328	0.4272461	1.19270018	9.73061502	-0.8170653959999999	0	0.18310547	0.061035156	1549641721.08
-9.16357428	-1.6137939300000002	-3.4883788940000002	-0.36621094	-0.61035156	-0.18310547	7.05930162	-0.1997802716	0.32180175720000004	0.061035156	1.8310547	2.5024414	9.2724366	1.7094971040000002	1.1400634980000002	-0.36621094	1.7089844	-0.36621094	-9.648071580000002	-0.32539062500000004	2.8758788940000004	-0.12207031	0.79345703	0	0.8158691100000001	9.081030252000001	2.9165527160000004	-0.12207031	1.6479492	0.6713867	1.2178222840000001	9.721044928000001	-0.6747070288	-0.12207031	0.48828125	0.24414062	1549641721.121
-9.2389402	-1.89013678	-3.371142572	-0.18310547	-0.9765625	-0.48828125	7.582080072	-0.686669928	-0.1064697284	-0.4272461	0	3.112793	6.933691394	1.5384277160000002	1.240551718	-0.36621094	3.3569336	-1.0375977	-9.937573380000002	-0.31701660340000004	2.996704074	-0.061035156	1.7700195	0	1.516894568	8.927905252	3.1593994600000004	0.24414062	2.6855469	0.7324219	0.923535144	9.76291484	-0.6747070288	-0.061035156	0.4272461	0.4272461	1549641721.16
-8.92670926	-1.75495607	-3.161792032	0.12207031	-0.4272461	-1.0375977	7.582080072	-0.686669928	-0.1064697284	-0.5493164	1.2817383	3.1738281	7.58686502	1.983447284	1.540820288	0.061035156	0.61035156	-2.8686523	-9.888525360000001	-0.40434570680000004	3.0613037140000006	-0.30517578	2.8686523	0.061035156	1.408032248	8.851342752	2.940478534	0.61035156	3.8452148	0.5493164	0.8074951080000001	9.724634080000001	-0.724951178	-0.18310547	0.061035156	0.6713867	1549641721.2
-8.87407248	-1.5396240020000003	-3.178540036	0.30517578	-0.61035156	-1.6479492	7.328466754	-1.2704589660000003	0.39238280760000005	-0.79345703	1.4038086	3.6010742	7.58686502	1.983447284	1.540820288	-0.12207031	2.1972656	-3.112793	-9.83229982	-0.6268554712000001	2.85673822	-0.36621094	3.540039	0.12207031	1.13647464	8.66352536	2.70600589	1.159668	4.638672	0.61035156	0.850561502	9.754540740000001	-0.40434570680000004	-0.12207031	-0.061035156	0.8544922	1549641721.24
-8.815454074	-1.2501221040000001	-3.0014891200000005	0.5493164	0	-1.953125	7.8967040740000005	-3.53742662	1.079052716	-0.61035156	-0.6713867	3.9672852	7.735205072	3.8221435700000006	2.6210692900000003	0.12207031	1.7089844	-4.0893555	-9.209033246	-0.534741214	1.5575683900000001	-0.6713867	4.1503906	0.12207031	0.2237060504	8.698217752000001	2.49426268	1.3427734	4.272461	0.7324219	0.92473143	9.758129892000001	-0.36965332460000005	-0.30517578	-0.36621094	0.9765625	1549641721.28
-9.258081070000001	-1.2058593750000002	-3.2862060700000004	0.48828125	-0.24414062	-2.0141602	8.444604532000001	-4.8988037140000005	1.046752896	-0.30517578	-2.0141602	4.0283203	9.433935700000001	5.006469748	2.72036142	-0.18310547	-0.30517578	-4.272461	-9.209033246	-0.534741214	1.5575683900000001	-0.5493164	4.0893555	0.18310547	-0.6627441100000001	8.749658246000001	2.2346679320000002	1.159668	4.0893555	0.7324219	0.974975589	9.76411142	-0.5873779254	-0.4272461	0.36621094	1.159668	1549641721.32
-9.572705072	-1.3482177520000003	-3.27663588	0.4272461	-0.7324219	-2.0141602	8.991308606	-6.413305710000001	1.350610324	-0.12207031	-2.1362305	3.9672852	9.433935700000001	5.006469748	2.72036142	-0.24414062	0.18310547	-3.9672852	-9.247314300000001	-0.385205072	0.8146728240000001	-0.30517578	3.90625	0.24414062	-1.4463134979999999	9.54638678	1.9032959260000002	0.8544922	2.746582	0.8544922	1.38410643	9.74257788	-1.0347900360000002	-0.061035156	0.36621094	1.2817383	1549641721.36
-9.404028060000002	-1.5180908540000002	-2.987133786	0.36621094	-0.12207031	-1.8920898	8.99848642	-7.416992212	1.0802490020000002	0.061035156	-1.0375977	3.90625	10.26535692	7.461254892	3.1952880400000003	-0.24414062	-0.8544922	-3.9672852	-9.258081070000001	-0.41271972840000004	-0.8134765380000001	-0.30517578	3.540039	0.24414062	-1.6712158540000002	10.02250998	1.8626221040000002	0.7324219	1.7700195	0.61035156	2.24064946	9.8514402	-1.542016574	-0.12207031	0.48828125	1.0375977	1549641721.4
-9.560742212000001	-1.847070288	-3.20366214	0.30517578	-0.4272461	-1.7700195	8.65874002	-7.778271760000001	1.0754638580000002	0	-1.0375977	3.3569336	9.918433	8.058202880000001	2.7993163940000003	-0.30517578	-1.159668	-3.6621094	-9.258081070000001	-0.41271972840000004	-0.8134765380000001	-0.24414062	3.1738281	0.24414062	-1.71667482	10.075146760000003	1.642504892	0.61035156	1.3427734	0.30517578	2.038476538	9.707885880000001	-0.94506839	0	1.3427734	0.8544922	1549641721.44
-9.448290740000001	-2.32917482	-2.9632079680000003	0.30517578	-0.6713867	-1.3427734	8.022314300000001	-7.873974640000001	0.955834964	-0.061035156	-0.7324219	2.6245117	9.918433	8.058202880000001	2.7993163940000003	-0.18310547	-0.9765625	-2.9296875	-9.265259080000002	-0.32060547120000005	-1.5683349640000002	-0.30517578	2.9907227	0.30517578	-1.818359424	10.140942000000003	1.32189946	0.48828125	1.159668	0.12207031	1.965502896	9.700707968000001	-0.5790038940000001	-0.061035156	0.79345703	0.61035156	1549641721.48
-9.38129892	-2.5385253600000004	-2.6581542540000003	0.48828125	0.061035156	-0.91552734	7.67419429	-7.86679712	0.7034179712000002	-0.061035156	-0.61035156	2.0141602	9.121704074	8.37163089	2.854345746	-0.18310547	-1.4038086	-2.1972656	-9.12648912	-0.10886230040000001	-2.4153076080000004	-0.18310547	2.1362305	0.30517578	-1.697534146	10.50700728	1.153222644	0.48828125	0.36621094	0.12207031	2.7765869600000004	9.590649460000002	-0.5024413940000001	-0.061035156	0.30517578	0.48828125	1549641721.52
-9.540405252000001	-2.72395018	-3.0038817900000003	0.18310547	-0.36621094	-0.9765625	7.39785144	-7.875170926000001	0.5239746106000001	-0.4272461	-0.7324219	1.7089844	8.738891574	8.649169928000001	2.445214856	0.061035156	-1.2817383	-1.5869141	-9.24013678	-0.0909179712	-2.8495605040000003	-0.12207031	1.4648438	0.30517578	-1.567138678	10.71994658	1.106567392	0.4272461	0.12207031	0	2.59116214	9.49733876	-0.5467041034000001	0.12207031	0.12207031	0.30517578	1549641721.56
-9.322680710000002	-3.12111821	-2.7933349640000005	0	-0.91552734	-0.79345703	7.156201080000001	-7.59165036	0.2895019568	-0.4272461	-0.36621094	1.159668	8.738891574	8.649169928000001	2.445214856	0.24414062	-0.7324219	-1.0986328	-9.363354532	-0.053833007200000005	-3.1079589660000004	-0.061035156	1.2207031	0.24414062	-1.1269042932	10.723535340000002	1.199877896	0.30517578	0.30517578	-0.12207031	2.568432608	9.56911592	-0.538330072	0.24414062	0.12207031	0.18310547	1549641721.6
-8.994897660000001	-3.3376464660000003	-2.4296630400000003	0.061035156	-0.36621094	-0.61035156	7.156201080000001	-7.59165036	0.2895019568	-0.18310547	-0.061035156	0.79345703	8.12280252	8.59055162	2.289697284	0.36621094	-0.4272461	-0.9765625	-9.310717752	-0.0346923822	-3.369946286	0	1.0986328	0.12207031	-1.038378894	10.44479982	1.1424560700000002	0.30517578	0.30517578	-0.18310547	2.845971646	9.612182608000001	-0.3576904254	0.18310547	0.4272461	0.12207031	1549641721.64
-8.985326980000002	-3.505126996	-2.48828125	0.18310547	-0.36621094	-0.48828125	6.603515380000001	-7.239941394000001	0.026318359620000002	-0.4272461	-0.48828125	0.61035156	7.656250000000001	8.33933107	1.9978027160000003	0.48828125	-0.24414062	-0.8544922	-9.207836960000002	0.00837402356	-3.584082068	0	0.7324219	0.061035156	-1.038378894	10.44479982	1.1424560700000002	0.30517578	0.30517578	-0.18310547	2.410522464	9.49853534	-0.37683107	0.061035156	0.12207031	-0.061035156	1549641721.68
-8.85732428	-3.6415038940000004	-2.6533691100000003	0.12207031	-0.36621094	-0.4272461	6.879858426	-7.216015380000001	-0.08732910340000001	-0.5493164	-0.36621094	0.5493164	7.656250000000001	8.33933107	1.9978027160000003	0.18310547	-0.12207031	-0.79345703	-9.198266574	0.132788089	-3.660644568	0.061035156	0.5493164	0	-1.038378894	10.44479982	1.1424560700000002	0.30517578	0.30517578	-0.18310547	2.333959964	9.475805710000001	-0.5598632788000001	0.061035156	0.061035156	-0.12207031	1549641721.72
-8.633618210000002	-3.785058606	-2.5839844240000005	0.12207031	-0.36621094	-0.24414062	6.9803469400000004	-6.957617212000001	-0.05502929712000001	-0.36621094	0.061035156	0.12207031	7.643090560000001	8.005566394	2.271752896	0.061035156	-0.4272461	-0.79345703	-8.95183107	0.21652832460000004	-3.79582518	0.061035156	0.48828125	0	-0.745288089	10.12180162	1.0371826080000002	0.061035156	0.061035156	0	2.5050292540000005	9.53442392	-0.6830810700000001	0	0.12207031	-0.18310547	1549641721.761
-8.47810054	-3.8652099640000004	-2.4392334260000004	0.36621094	0.18310547	0	6.9803469400000004	-6.957617212000001	-0.05502929712000001	-0.48828125	0.061035156	0	7.963696580000001	7.808178420000001	2.191601538	-0.12207031	-0.30517578	-0.61035156	-8.95183107	0.21652832460000004	-3.79582518	0.12207031	0.36621094	0	-0.7476806610000001	10.02490216	1.046752896	-0.12207031	0.061035156	0	2.5839844240000005	9.49255342	-0.6723144568000001	-0.061035156	0.24414062	-0.12207031	1549641721.8
-8.742480432	-3.776684604	-2.6079101440000003	0.48828125	0.18310547	0.061035156	6.592749100000001	-7.162182608000001	-0.1040771466	-0.30517578	0	0	7.963696580000001	7.808178420000001	2.191601538	0.061035156	0.18310547	-0.4272461	-8.95661592	0.33854982	-3.849658246	0.18310547	0.061035156	0	-0.92473143	10.178027160000001	0.876879892	-0.30517578	-0.18310547	0	2.545703076	9.450683606	-0.5455078076000001	-0.12207031	0	0	1549641721.84
-8.9410643	-3.71926268	-2.778979532	0.36621094	-0.061035156	0.12207031	6.592749100000001	-7.162182608000001	-0.1040771466	0.12207031	0.061035156	-0.12207031	7.665820288000001	8.214917032	2.01096196	0	0.061035156	-0.12207031	-9.087011780000001	0.362475589	-3.8101807100000005	0.30517578	-0.061035156	0	-0.8122802520000001	10.30722644	0.923535144	-0.30517578	-0.24414062	0.061035156	2.5205810700000004	9.46743161	-0.593359375	-0.12207031	-0.7324219	0	1549641721.88
-8.783154254000001	-3.88674321	-2.8136719240000003	0.4272461	-0.061035156	0.36621094	6.48388678	-7.206445288	-0.05981445288	0.061035156	-0.18310547	-0.12207031	7.665820288000001	8.214917032	2.01096196	0.24414062	0.18310547	-0.18310547	-9.181518570000001	0.2823242212	-3.8101807100000005	0.30517578	-0.18310547	0	-0.8122802520000001	10.30722644	0.923535144	-0.30517578	-0.24414062	0.061035156	2.6940429320000003	9.5451902	-0.75964357	-0.12207031	-0.36621094	0.061035156	1549641721.92
-8.565429712	-3.93339856	-2.7454834260000003	0.79345703	0.30517578	0.6713867	6.810473740000001	-7.473217752000001	0.21652832460000004	0.18310547	0	-0.30517578	7.32966304	8.30583516	2.09948732	0.5493164	0.24414062	-0.30517578	-9.10974092	0.27275390380000003	-3.84367662	0.30517578	-0.36621094	0	-1.030004892	10.35986322	0.7309326080000002	-0.12207031	-0.6713867	-0.12207031	2.6976317900000004	9.599023560000001	-0.8062988220000001	-0.30517578	-0.24414062	0	1549641721.96
-8.716162140000002	-3.753955072	-2.9620117800000005	0.9765625	0.4272461	0.8544922	6.461157248	-7.621557608000001	0.48569336060000007	0.24414062	0.7324219	-0.5493164	6.500634980000001	9.46623552	2.454785144	0.18310547	-0.36621094	-0.30517578	-9.065478240000001	0.6962402160000001	-3.8065917540000007	0.48828125	-0.6713867	0.12207031	-1.9200439300000003	10.291674819999999	0.40314941100000007	-0.30517578	-1.7089844	-0.30517578	2.6019287140000005	9.54638678	-0.6507812500000001	-0.48828125	-0.48828125	0.061035156	1549641722.0
-8.86809056	-3.7395996400000002	-3.029003894	0.91552734	0.4272461	0.9765625	6.341528060000001	-7.77228984	0.649584964	0.24414062	0.36621094	-0.6713867	5.9371826080000005	10.18161592	2.6485839660000003	-0.30517578	-0.36621094	-0.061035156	-9.18630342	0.8960205072	-3.637915036	0.9765625	-1.2207031	0.18310547	-2.68566893	10.40891124	0.287109375	-0.61035156	-2.9296875	-0.79345703	2.7526612400000006	9.491357428	-0.9139648560000001	-0.48828125	-0.91552734	0.18310547	1549641722.04
-9.49733876	-4.024316394	-2.96560054	0.8544922	-0.18310547	1.0986328	6.7363034200000005	-7.796215560000001	0.5957519568	0.36621094	0.36621094	-0.6713867	5.9371826080000005	10.18161592	2.6485839660000003	-0.79345703	-0.12207031	0.79345703	-9.314306610000001	0.9737792932	-3.4429199280000002	1.2817383	-1.4038086	0.18310547	-3.2909912140000004	10.58715854	0.11843261780000001	-0.79345703	-4.5166016	-1.2207031	2.8268310700000003	9.563134980000001	-0.966601538	-0.5493164	-1.0375977	0.18310547	1549641722.08
-9.844262680000002	-4.78276358	-2.404541034	1.5869141	-0.61035156	1.2817383	6.7363034200000005	-7.796215560000001	0.5957519568	0.30517578	1.2817383	-0.79345703	4.52316893	11.106347840000002	2.086328076	-1.0375977	-0.48828125	0.91552734	-9.368139480000002	1.259692392	-3.23356929	1.8920898	-1.8920898	0.18310547	-3.434545926	10.89460414	0.13757324280000002	-0.9765625	-5.6152344	-1.8310547	2.51101088	9.73659694	-0.846972644	-0.61035156	-1.0986328	0.12207031	1549641722.125
-9.552368210000001	-4.519580072	-1.7645263580000001	2.8686523	0.061035156	1.2817383	6.7363034200000005	-7.796215560000001	0.5957519568	0.30517578	1.2817383	-0.79345703	4.09011232	11.157788040000002	1.5743163940000002	-1.0375977	-0.7324219	0.6713867	-10.29526358	1.13647464	-1.758544928	2.746582	-2.319336	0.061035156	-2.9632079680000003	11.025	0.4294677716	-0.6713867	-6.0424805	-2.5634766	2.1066650360000003	10.309619600000001	-1.0048827880000002	0	-1.0375977	0.24414062	1549641722.165
-9.03317842	-3.1893066100000005	-1.0742675720000001	2.8686523	0.30517578	1.0986328	8.26875	-7.601220746000001	-0.9271240020000001	0.30517578	1.2817383	-0.79345703	4.09011232	11.157788040000002	1.5743163940000002	-0.9765625	-0.7324219	0.061035156	-10.29526358	1.13647464	-1.758544928	3.7231445	-1.8310547	-0.24414062	-2.32917482	11.27741664	0.8314209260000001	-0.30517578	-5.9814453	-3.1738281	0.47014160340000005	10.8036866	-0.1435546875	-0.18310547	-1.4648438	-0.061035156	1549641722.2
-9.554760880000002	-3.027807608	-1.353002896	2.9907227	0.79345703	0.6713867	8.26875	-7.601220746000001	-0.9271240020000001	-2.5634766	3.8452148	-2.9907227	4.463354532	10.096679320000002	0.385205072	-0.7324219	-1.159668	-1.0375977	-9.73061502	-0.18901367800000002	-1.4522949280000002	4.0283203	-1.4648438	-0.12207031	-1.9511474640000002	10.44838858	1.5336425720000002	-0.48828125	-5.3100586	-3.540039	0.44143066100000006	10.1313723	0.8433837860000001	-0.6713867	-2.5634766	-0.48828125	1549641722.24
-9.42436502	-3.0026855040000004	-1.0946044928	2.8076172	-0.30517578	1.0986328	7.723242212000001	-6.52097194	-1.183129892	-4.272461	3.90625	-2.380371	4.9849366	8.990112320000001	-0.03349609424	-0.061035156	-1.6479492	-2.1972656	-9.480590560000001	-1.353002896	-1.33984375	3.9672852	-2.1972656	-0.30517578	-2.086328076	9.66481929	1.9296142180000002	-0.4272461	-5.1879883	-3.9672852	0.8182617212000002	10.50102536	1.415209964	-0.48828125	-2.1972656	-0.5493164	1549641722.28
-8.35249002	-2.7993163940000003	-0.248828125	3.6621094	1.2817383	1.5869141	6.680077880000001	-4.157104532	-1.046752896	-6.1035156	3.7841797	-1.2817383	4.9849366	8.990112320000001	-0.03349609424	0.6713867	-1.7089844	-2.9296875	-9.3155027	-1.814770468	-0.9020019568000001	3.7841797	-1.7700195	-0.30517578	-2.2944824280000002	9.25688498	1.961914038	-0.061035156	-5.004883	-3.6010742	0.49885253600000007	10.05959514	1.106567392	-1.0986328	-4.760742	0	1549641722.32
-8.498437500000001	-2.3112304320000003	-0.5335449280000001	3.6010742	1.2817383	1.7089844	6.680077880000001	-4.157104532	-1.046752896	-7.507324	2.9907227	0.12207031	5.5184814300000005	8.541503894	-0.364868161	0.8544922	-1.2207031	-3.479004	-8.735302520000001	-1.70471196	-0.839794928	3.8452148	-1.953125	-0.30517578	-2.5947509	8.59294429	1.9762695680000002	0.24414062	-4.9438477	-3.2348633	0.3732421924	10.218701079999999	0.8218505890000001	-2.5634766	-6.286621	-0.30517578	1549641722.36
-8.649169928000001	-2.0576172120000003	-0.5227783246000001	3.3569336	1.2817383	1.5869141	7.122705072	-3.4776123200000004	-0.9821533540000001	-7.9956055	2.0751953	1.2817383	5.9826415740000005	7.766308606000001	-0.21054687500000002	0.79345703	-1.7089844	-3.8452148	-8.5498777	-1.623364218	-0.6089111420000001	4.0893555	-2.6855469	-0.30517578	-2.969189496	7.893115020000001	2.0336913940000003	0.61035156	-5.1879883	-2.8076172	1.1556152160000002	9.865796220000002	1.0946044928	-3.4179688	-7.446289	-0.61035156	1549641722.4
-8.66472194	-2.104272464	-0.324194339	3.112793	1.5258789	1.4648438	7.122705072	-3.4776123200000004	-0.9821533540000001	-7.507324	1.6479492	1.7089844	5.9826415740000005	7.766308606000001	-0.21054687500000002	0.18310547	-2.8686523	-3.540039	-8.936279254	-1.830322284	0.1626953076	4.211426	-2.9296875	-0.4272461	-3.1187255400000002	7.945751800000001	2.19997554	1.159668	-6.225586	-2.1362305	1.1209228240000002	9.82871106	0.8900390380000001	-3.7231445	-6.4086914	-0.48828125	1549641722.439
-8.83579074	-2.2980712860000003	-0.22968750000000002	3.479004	2.380371	1.4648438	7.82253444	-3.6367187500000004	-1.19270018	-6.0424805	2.1362305	1.5258789	5.837890380000001	7.796215560000001	0.11843261780000001	-0.6713867	-3.8452148	-2.8686523	-9.2808107	-2.239453076	0.86850589	4.211426	-2.1972656	-0.61035156	-2.598339856	8.165869110000001	2.7993163940000003	1.7089844	-6.713867	-1.5869141	1.0503417932	9.283202880000001	0.6926513580000001	-3.4179688	-6.164551	0.12207031	1549641722.48
-9.155200180000001	-2.107861322	-0.6459961060000001	3.8452148	2.5024414	1.4038086	8.883642572	-3.7994139400000004	-1.7776855040000001	-4.5166016	2.6245117	1.0986328	5.688354532000001	7.919433606	0.5754150360000001	-1.5869141	-4.5166016	-2.5634766	-9.410009980000002	-2.55048822	1.3649658540000003	4.0893555	-1.8920898	-0.7324219	-2.004980432	8.26276857	3.434545926	1.953125	-6.0424805	-1.2207031	1.3063476440000001	9.27961412	0.8146728240000001	-2.9296875	-6.4086914	0.18310547	1549641722.519
-9.118115020000001	-1.540820288	-0.916357428	3.479004	2.1362305	1.4038086	9.266455072	-4.03747554	-1.8243408540000001	-4.0283203	2.9907227	0.7324219	5.688354532000001	7.919433606	0.5754150360000001	-2.0751953	-5.6152344	-2.380371	-9.455468750000001	-2.7347167540000004	1.792041034	3.9672852	-1.4038086	-0.6713867	-1.5001464660000001	8.247216754	4.00996106	1.8920898	-5.3100586	-0.91552734	2.1700683900000004	8.994897660000001	0.49885253600000007	-2.746582	-7.9345703	0.79345703	1549641722.559
-9.209033246	-1.0874267572	-0.84816893	3.2348633	1.8920898	1.3427734	8.819042932	-4.39995108	-2.239453076	-4.0283203	3.7231445	0.36621094	5.92641574	8.28789038	1.3829101440000002	-2.1972656	-6.5307617	-2.1362305	-9.20544429	-3.0002929320000002	1.9583251800000003	3.7841797	-1.159668	-0.5493164	-1.3015625000000002	8.328564300000002	4.721752896	1.2817383	-4.699707	-0.6713867	2.895019568	8.450586060000001	0.735717752	-2.0751953	-7.9956055	1.2817383	1549641722.599
-9.942358720000001	-0.7476806610000001	-0.839794928	3.2958984	2.0141602	1.3427734	8.05461412	-4.743286240000001	-2.471533246	-3.7841797	3.8452148	0.061035156	6.1441403800000005	8.50561502	1.9607177520000003	-2.1362305	-6.225586	-1.8920898	-9.11452626	-3.2862060700000004	2.158105432	3.6010742	-1.159668	-0.5493164	-1.3661621400000001	8.383593750000001	5.17993161	0.8544922	-3.9672852	-0.4272461	3.311328076	8.126391574000001	0.8517577880000001	-1.4038086	-7.3242188	1.159668	1549641722.639
-10.79292032	-0.31103514400000004	-0.8828613220000001	2.8076172	1.0986328	1.4038086	7.098779254	-5.073461960000001	-2.34113768	-2.9907227	3.6621094	0.061035156	6.1441403800000005	8.50561502	1.9607177520000003	-1.6479492	-4.638672	-1.7089844	-9.133667032	-3.4692382200000003	2.5253662140000004	3.4179688	-0.7324219	-0.36621094	-1.7824707460000002	8.354882788000001	5.304345746000001	0.7324219	-3.4179688	-0.18310547	4.730126996	7.775878894000001	0.7859619110000001	-0.24414062	-4.211426	0.8544922	1549641722.679
-11.063280760000001	-0.9343017572	-1.1209228240000002	2.0751953	2.2583008	0.8544922	7.098779254	-5.073461960000001	-2.34113768	-2.0751953	3.4179688	0.48828125	5.431152160000001	9.176733426	2.27055661	-1.2207031	-3.540039	-1.4648438	-9.061889480000001	-3.4548827880000004	2.384204074	3.2958984	-1.159668	-0.30517578	-2.29089357	8.674292032	5.078247300000001	0.79345703	-3.4179688	0.061035156	4.702612320000001	7.7041014400000005	0.061010742800000003	0.6713867	-2.8686523	0	1549641722.719
-11.614770860000002	-1.5336425720000002	-2.5385253600000004	3.6621094	1.4648438	1.7700195	6.364257788000001	-5.7385987400000005	-2.1616942900000002	-1.0986328	3.479004	1.3427734	5.394067392	10.000976440000002	2.0468505400000003	-1.159668	-3.6621094	-0.9765625	-9.395654254	-2.74428714	2.7610351440000005	3.1738281	-0.48828125	-0.48828125	-2.879467752	9.42436502	4.4705322480000005	0.6713867	-3.6010742	0.18310547	3.7336182100000004	9.427954074	0.41511232	-0.12207031	-2.8686523	-1.4038086	1549641722.759
-9.9866214	-2.08513179	-3.69533696	3.2348633	-0.18310547	1.5869141	5.26247554	-7.24592302	-1.6724121400000003	-0.5493164	3.6010742	1.953125	5.394067392	10.000976440000002	2.0468505400000003	-1.3427734	-3.8452148	-0.4272461	-9.997387680000001	-1.4247802520000001	2.4308594240000003	3.1738281	-1.3427734	-0.7324219	-3.4512939300000003	10.245019960000002	3.5972412140000003	0.8544922	-3.9672852	0.48828125	7.74836412	9.749755890000001	1.320703076	1.7700195	-4.211426	-0.6713867	1549641722.799
-7.982836960000001	-2.7227538940000002	-4.267163040000001	3.6010742	1.2817383	2.1362305	5.26247554	-7.24592302	-1.6724121400000003	-0.24414062	2.9907227	2.1362305	5.62016574	10.88383786	1.5575683900000001	-1.5258789	-3.6010742	0.30517578	-9.405224640000002	-0.192602536	2.433251996	3.6621094	-0.48828125	-0.91552734	-3.3771241	10.41967752	2.4811035340000003	0.48828125	-4.1503906	0.61035156	3.081640576	10.1313723	1.465454074	0.91552734	-2.2583008	-0.91552734	1549641722.839
-8.261572480000002	-3.7503662140000005	-5.249316394	4.4555664	1.953125	2.380371	4.3150146760000005	-8.431445288	-0.4821044928	-0.30517578	2.380371	2.6245117	5.739794928000001	10.81325728	0.643603534	-1.7089844	-3.0517578	1.0986328	-9.846654860000001	0.5849853534	2.19399411	3.540039	-2.1972656	-1.0375977	-2.8651123200000006	9.98183606	1.4367432100000002	0.4272461	-4.8217773	0.36621094	2.1102538940000004	9.406420926000001	-1.3446288940000002	1.8920898	-5.1879883	-0.9765625	1549641722.879
-8.786743210000001	-3.4632567900000004	-5.843872300000001	4.638672	1.4648438	2.4414062	4.3150146760000005	-8.431445288	-0.4821044928	-0.24414062	1.953125	2.8686523	5.739794928000001	10.81325728	0.643603534	-2.0751953	-3.4179688	2.2583008	-11.09558058	1.137670926	3.27663588	3.7841797	-1.2817383	-1.0986328	-1.4738280760000002	10.69003894	1.2297851440000003	0.91552734	-4.5776367	0.30517578	0.840991214	10.005761780000002	-2.45	1.8310547	-2.1972656	-1.159668	1549641722.919
-8.5582518	-2.3949707460000003	-5.697924820000001	3.90625	0.36621094	2.5024414	4.1511230040000004	-9.80478534	0.576611322	-0.36621094	1.8310547	3.479004	5.6273437500000005	10.43164038	-0.5957519568	-2.6855469	-4.5776367	2.8076172	-10.480688400000002	1.19270018	3.61638179	4.272461	0.5493164	-1.0375977	-0.88046875	10.58476538	1.28122554	0.7324219	-3.3569336	0.18310547	-0.9175537140000001	10.776172120000002	-2.384204074	1.5258789	-1.953125	-1.2817383	1549641722.959
-7.68735324	-2.000195288	-4.858129892000001	4.3945312	0.18310547	2.1972656	4.139160144000001	-8.77836911	0.88645018	-1.3427734	2.319336	4.211426	5.689550720000001	9.07026358	-0.778784146	-2.8686523	-4.1503906	2.4414062	-9.33464357	1.302758786	3.0720702880000004	4.3945312	-0.48828125	-1.0986328	-1.0862304712000002	9.286792032000001	1.252514676	0.36621094	-3.540039	0	-0.716577176	10.145727340000002	-2.5217773560000003	1.5258789	-2.4414062	-1.3427734	1549641722.999
-7.334448380000001	-1.8949219240000001	-4.373632788	5.432129	1.2817383	1.7089844	3.770703076	-8.041455072	1.0491455072	-2.0141602	3.2348633	3.6621094	5.689550720000001	9.07026358	-0.778784146	-2.380371	-3.4179688	2.6245117	-8.798706070000001	0.9354980432000001	3.2455322480000004	4.5776367	0.5493164	-1.2817383	-0.878076178	8.69223642	1.3111327879999999	0.5493164	-3.90625	-0.36621094	0.48330077880000005	9.478198380000002	-2.296875	1.4038086	-3.2958984	-1.0375977	1549641723.039
-8.048632788	-1.6281494600000002	-5.14284694	5.79834	1.5258789	1.5869141	3.770703076	-8.041455072	1.0491455072	-2.0141602	3.2348633	3.6621094	4.978955072	8.188598740000002	-0.7464843750000001	-1.8920898	-3.479004	2.8686523	-8.565429712	0.4904785144	3.201269568	4.4555664	0.30517578	-1.2817383	-0.4521972644	8.98173822	1.56354982	0.5493164	-3.90625	-0.36621094	2.177246106	9.310717752	-2.0097655760000004	1.0375977	-2.4414062	-0.7324219	1549641723.079
-8.737695288000001	-1.03359375	-5.726635880000001	5.3100586	0.61035156	1.5258789	3.3567871400000002	-8.027099640000001	1.0096679712	-1.7700195	3.9672852	2.9907227	4.978955072	8.188598740000002	-0.7464843750000001	-1.8920898	-3.540039	2.5634766	-8.738891574	0.3146240216	3.390283246	4.272461	0.6713867	-1.2817383	-0.47253417540000003	9.42436502	1.7752929320000002	0.9765625	-3.479004	-1.159668	2.0671875	9.31191394	-1.965502896	0.91552734	-2.0751953	-0.36621094	1549641723.119
-9.02839357	-0.19020996400000004	-5.26965306	5.2490234	1.0986328	1.6479492	3.1079589660000004	-8.254394568	0.48090820680000007	-1.4038086	3.6621094	2.9296875	4.842578076	8.150317392	-0.6854736419999999	-1.8920898	-3.2348633	1.8920898	-8.89919429	0.4103271466	3.494360324	4.272461	0.7324219	-1.2817383	-0.80988768	9.816748200000001	1.9104736420000001	1.0375977	-3.479004	-1.2207031	1.6460937500000001	9.398047120000001	-2.0336913940000003	0.6713867	-3.0517578	0.061035156	1549641723.159
-9.33942842	0.339746106	-5.581884980000001	4.333496	0.4272461	1.5258789	3.803002896	-8.886035340000001	0.1866210962	-1.159668	2.2583008	3.0517578	4.895214856	8.120410340000001	-0.613696286	-1.5258789	-3.112793	0.9765625	-8.791528060000001	0.500048822	3.46086412	4.3945312	0.8544922	-1.2207031	-0.9582275360000001	10.073950180000002	1.8614257200000002	1.0375977	-3.479004	-1.2207031	1.7609375	9.54997554	-2.4081298920000003	0.5493164	-3.7841797	0.24414062	1549641723.199
-9.11452626	0.17824707460000003	-5.428759980000001	3.8452148	-0.5493164	1.4038086	4.053027356	-8.846557608000001	0.26796875000000003	-1.4648438	3.1738281	3.0517578	5.37253444	8.24003894	-0.002392578076	-1.2207031	-2.8076172	0	-8.6599366	0.27395019960000005	3.302954074	4.333496	0.24414062	-1.3427734	-1.0096679712	10.2342527	1.872192392	0.91552734	-3.9672852	-1.2817383	1.983447284	9.614575180000001	-2.76821286	0.5493164	-4.0283203	0	1549641723.239
-8.455371106000001	0.05144042932000001	-4.559057608	4.1503906	0.4272461	1.2817383	4.053027356	-8.846557608000001	0.26796875000000003	-1.4648438	4.0893555	2.380371	5.37253444	8.24003894	-0.002392578076	-1.159668	-2.8076172	-0.8544922	-8.570214660000001	-0.06459961060000001	3.2909912140000004	4.1503906	0.061035156	-1.4038086	-0.8948242212000002	10.18879442	1.8949219240000001	0.79345703	-4.4555664	-1.3427734	2.860327176	9.423168930000001	-2.441625998	0.24414062	-3.112793	-0.12207031	1549641723.279
-8.73291034	0.07058105432	-4.62963858	3.7231445	0.48828125	1.2817383	4.053027356	-8.680273560000002	0.539526358	-0.91552734	3.9672852	1.2817383	5.64169928	8.37641574	0.24763183900000002	-1.4038086	-2.9296875	-1.6479492	-8.66950679	-0.1268066394	3.293383786	3.8452148	-0.061035156	-1.3427734	-0.47492675720000005	10.091894960000001	1.9427734620000003	0.5493164	-4.699707	-1.6479492	2.6031250000000004	9.314306610000001	-2.31481929	-0.48828125	-2.6855469	0.12207031	1549641723.319
-9.0427491	0.07775878600000001	-4.4789062500000005	3.2348633	0	1.4038086	4.11882338	-8.52236322	0.47253417540000003	-0.5493164	3.3569336	0.18310547	6.203955072	8.576196580000001	0.36845702880000003	-1.5869141	-3.3569336	-2.0751953	-8.675488220000002	-0.45937500000000003	3.16298822	3.540039	0.18310547	-1.2207031	-0.41511232	10.071558	2.112646466	0.18310547	-4.4555664	-1.8920898	1.3948730040000001	9.29157698	-2.365063498	-0.79345703	-2.746582	0.24414062	1549641723.359
-8.895605432000002	0.153125	-4.403540036	3.112793	0.30517578	1.7700195	4.11882338	-8.52236322	0.47253417540000003	-0.36621094	3.4179688	-0.5493164	6.203955072	8.576196580000001	0.36845702880000003	-1.6479492	-3.2348633	-2.5634766	-8.66950679	-0.5431152356000001	2.92971196	3.2348633	-0.24414062	-1.3427734	-0.67709964	10.16726088	2.100683606	-0.18310547	-4.211426	-1.7700195	0.619677716	9.293969748	-2.442822284	-0.8544922	-3.479004	0	1549641723.399
-9.12648912	-0.33137207460000007	-4.713378894000001	2.6855469	0.6713867	1.7089844	4.030297824	-8.497240920000001	0.2260986322	-0.12207031	3.6621094	-1.159668	6.297265380000001	8.69223642	0.2260986322	-1.7089844	-2.8686523	-3.0517578	-8.47929712	-0.2129394568	2.83640126	3.0517578	-0.5493164	-1.4038086	-1.0347900360000002	10.24980432	1.9427734620000003	-0.48828125	-4.272461	-1.4038086	1.739404254	9.366943390000001	-2.3746337860000004	-1.2207031	-3.6621094	-0.24414062	1549641723.439
-10.228271760000002	-1.41640625	-4.264770468	2.0751953	-1.5869141	1.4038086	3.8532471040000003	-8.92551268	-0.2811279254	0.12207031	3.4179688	-1.5869141	6.458764480000001	9.6552491	0.026318359620000002	-1.7089844	-2.5634766	-3.540039	-9.055908246000001	0.005981445288000001	3.18332518	2.9907227	-1.4648438	-1.4648438	-1.29558107	10.103857820000002	1.9978027160000003	-0.36621094	-4.1503906	-1.2817383	3.56613768	9.69113768	-1.44870607	-1.5869141	-3.0517578	0.18310547	1549641723.479
-10.107446580000001	-2.00856929	-2.7251464660000004	1.2207031	-0.79345703	1.159668	4.365258786	-9.920825180000001	-1.9009033540000002	0.12207031	3.479004	-1.953125	6.458764480000001	9.6552491	0.026318359620000002	-1.953125	-2.9907227	-3.6010742	-9.999779860000002	0.0825439496	3.1534179320000004	3.3569336	-0.9765625	-1.5258789	-1.726245108	9.92919928	2.172460962	-0.18310547	-3.90625	-1.4648438	4.76242662	10.52495108	0.492871106	-2.6855469	-3.4179688	2.0751953	1549641723.519
-10.722338760000001	-2.360278354	-2.6402099640000003	2.8686523	0.79345703	0.79345703	4.365258786	-9.920825180000001	-1.9009033540000002	-0.36621094	3.90625	-2.4414062	6.3929687500000005	10.100268080000001	-0.1363769568	-2.4414062	-3.9672852	-3.0517578	-11.255884080000001	-0.916357428	3.6738037140000004	3.8452148	0.4272461	-1.8920898	-1.9355957460000002	10.229467360000001	3.4955566100000004	0.7324219	-3.90625	-1.3427734	4.87368161	11.672192000000003	2.086328076	-3.2348633	-3.2958984	4.638672	1549641723.559
-11.301342360000001	-2.20236821	-3.645092752	3.6621094	-1.6479492	0.8544922	4.414306610000001	-10.469922120000001	-2.9093750000000003	-0.91552734	4.5776367	-2.8076172	5.974267572	10.317992720000001	-0.6280517572	-2.8076172	-4.9438477	-2.4414062	-10.40292932	-1.8949219240000001	2.586376996	3.2348633	1.4648438	-1.6479492	-2.5851807100000004	9.938769960000002	3.9393798920000007	0.48828125	-2.8076172	-1.0986328	1.58149411	13.711865020000001	1.50732428	-2.6245117	-3.8452148	5.7373047	1549641723.599
-9.957910340000002	-2.369848642	-2.85314946	2.5634766	-2.1972656	0.7324219	4.0685790740000005	-10.36823732	-3.4536866	-0.8544922	5.126953	-3.112793	5.974267572	10.317992720000001	-0.6280517572	-2.319336	-5.3100586	-1.8920898	-9.45307608	-1.564746106	2.3028564300000003	3.2958984	-0.061035156	-1.3427734	-3.12351088	9.132470746000001	3.6127929320000005	0.30517578	-3.7841797	-0.7324219	-2.118627896	13.926000900000002	1.129296875	-3.2958984	-5.065918	5.004883	1549641723.639
-8.78435054	-2.4296630400000003	-1.7597412140000002	3.8452148	-1.8920898	1.159668	3.7874510800000003	-9.765307608	-3.8963134000000004	-0.5493164	4.4555664	-3.6621094	5.986230432000001	9.700707968000001	0.173461911	-1.2207031	-4.4555664	-1.0375977	-9.25090306	-1.582690396	2.383007788	3.540039	-0.48828125	-1.4648438	-2.50622554	8.65036592	3.3651612400000004	0.61035156	-3.7841797	-0.79345703	-4.5171875	11.86359874	1.387695288	-3.2348633	-5.6762695	3.540039	1549641723.679
-7.640698380000001	-1.7489746400000001	-1.2692626800000002	4.638672	0.48828125	1.0375977	3.7874510800000003	-9.765307608	-3.8963134000000004	-0.7324219	3.1738281	-4.0893555	4.95024411	9.102563400000001	1.335058606	-1.2207031	-4.1503906	-0.061035156	-8.84057608	-1.374536142	2.7143798920000006	4.0283203	0.48828125	-1.3427734	-2.2203125000000004	8.44819339	3.452490216	0.8544922	-3.6621094	-0.61035156	-2.404541034	10.614673020000001	0.6711181610000001	-3.3569336	-4.9438477	2.6245117	1549641723.719
-7.957714660000001	-1.03957518	-1.9140625000000002	4.638672	0.4272461	0.7324219	3.7647216460000004	-8.70180661	-3.7994139400000004	-1.4648438	3.1738281	-4.0893555	4.95024411	9.102563400000001	1.335058606	-2.0751953	-4.5166016	0.36621094	-8.652759080000001	-1.74299321	2.878271466	4.0893555	0.18310547	-1.2817383	-2.03488768	8.301049820000001	3.7527587860000002	0.8544922	-3.7841797	-0.4272461	-1.4558837860000002	9.138451980000001	0.27275390380000003	-2.9907227	-3.3569336	1.5869141	1549641723.759
-7.9971923920000005	-0.6005371106	-1.2860107820000002	4.1503906	0.9765625	0.8544922	3.776684604	-7.808178420000001	-3.5481933900000002	-2.0751953	3.9672852	-3.4179688	4.594946286	8.714965560000001	1.5731201080000001	-2.1972656	-4.8217773	0.61035156	-8.3620607	-2.24423822	2.6844726440000004	4.0283203	0.30517578	-1.2817383	-1.848266574	8.120410340000001	3.992016574	0.8544922	-3.7841797	-0.4272461	-0.401953125	8.135961960000001	-0.47851562500000006	-2.5024414	-2.319336	0.7324219	1549641723.798
-8.342919928	-0.3349609424	-0.8529540740000001	3.7231445	2.0141602	0.79345703	4.080542032	-6.652563400000001	-3.1486327880000005	-2.319336	4.0893555	-2.5634766	4.4705322480000005	8.535522660000002	2.04086911	-1.8310547	-4.699707	0.8544922	-8.238842752000002	-2.5445067900000002	2.75983876	3.9672852	0.48828125	-1.2207031	-1.774096646	8.120410340000001	4.23486322	0.6713867	-3.6010742	-0.79345703	-0.1674804712	7.571313400000001	-0.5885742212	-1.7089844	-1.5869141	0.18310547	1549641723.839
-9.124096940000001	-0.1626953076	-0.900805661	3.7841797	1.5869141	0.91552734	4.080542032	-6.652563400000001	-3.1486327880000005	-2.380371	4.0893555	-1.8920898	4.4705322480000005	8.535522660000002	2.04086911	-1.7700195	-4.0283203	1.0986328	-8.498437500000001	-2.87707518	2.9524413940000005	3.7841797	0.24414062	-1.159668	-1.5204834260000002	8.521167032000001	4.550683606000001	0.7324219	-3.479004	-1.0375977	-0.20217285340000002	7.49953624	-0.9175537140000001	-0.91552734	-3.2348633	-0.48828125	1549641723.878
-9.600219748	0.2918945288	-1.74299321	3.6621094	2.1362305	0.8544922	4.37961412	-6.7135742800000004	-3.06848143	-2.2583008	4.1503906	-1.3427734	4.248022464000001	8.747265380000002	2.112646466	-1.7089844	-3.479004	1.159668	-8.686254892000001	-3.3352538940000005	2.9033935700000004	3.4179688	0.5493164	-1.159668	-1.3709472839999999	9.01403804	4.90478534	0.7324219	-3.479004	-1.0375977	2.101879892	6.919336060000001	-1.343432608	0.8544922	-4.211426	0	1549641723.918
-10.97834514	0.7476806610000001	-2.229882788	2.8686523	1.0986328	0.6713867	4.495654254000001	-7.88234874	-2.8734864200000003	-1.953125	3.6010742	-0.79345703	4.2791259	9.088207968	2.390185504	-1.3427734	-2.9296875	0.7324219	-9.124096940000001	-3.4010498200000003	3.33046875	2.8686523	0.6713867	-0.91552734	-1.4989501800000002	9.406420926000001	5.05192842	0.7324219	-2.8686523	-1.2817383	5.56274411	8.4733152	-1.5587646760000002	1.8920898	-4.8828125	0.24414062	1549641723.958
-11.759521760000002	1.829125998	-1.7848632200000003	2.380371	1.4038086	0.6713867	4.495654254000001	-7.88234874	-2.8734864200000003	-1.5869141	2.5634766	-0.24414062	4.2791259	9.088207968	2.390185504	-1.0375977	-2.5024414	0.12207031	-8.990112320000001	-3.034985324	3.0983885800000004	2.6855469	0.18310547	-0.79345703	-1.70471196	9.609789840000001	4.895214856	0.6713867	-2.8076172	-0.9765625	7.411010880000001	9.383691394000001	1.052734375	-0.79345703	-2.5024414	-0.061035156	1549641723.998
-12.25119658	2.3495117800000003	-2.654565396	1.0375977	0.48828125	0.6713867	4.221704074	-9.23774411	-2.5050292540000005	-1.2817383	1.5869141	0.18310547	4.69064946	9.089404254	2.5947509	-0.79345703	-2.0751953	-0.48828125	-9.11452626	-2.8579346040000004	3.2993652160000004	2.5634766	-0.12207031	-0.61035156	-1.923632788	9.9794429	4.695434604000001	0.7324219	-2.9907227	-0.61035156	9.62294928	9.478198380000002	3.081640576	0.061035156	-3.6010742	-0.12207031	1549641724.038
-10.8120607	0.07416992212000001	-2.652172824	0.6713867	-0.4272461	0.79345703	4.221704074	-9.23774411	-2.5050292540000005	-1.4038086	1.2207031	0.79345703	5.906079074	9.60620108	2.418896466	-0.6713867	-1.8310547	-0.91552734	-9.247314300000001	-2.85673822	3.3555908540000003	2.2583008	-0.48828125	-0.5493164	-1.726245108	10.3622554	4.647582968	0.79345703	-3.112793	-0.24414062	4.109252896	8.871679712	0.4486083966	0.30517578	-4.0283203	-1.7089844	1549641724.078
-9.724634080000001	-1.369750998	-2.960815396	1.8920898	0.36621094	1.2207031	4.221704074	-9.23774411	-2.5050292540000005	-1.4038086	1.2207031	0.79345703	5.906079074	9.60620108	2.418896466	-0.6713867	-1.8920898	-1.0986328	-9.579882788	-2.9273192900000002	3.0672851440000004	1.7700195	-1.3427734	-0.6713867	-1.1807373200000002	10.563232820000001	4.426269568	0.5493164	-2.6855469	-0.061035156	4.95263678	9.737792932000001	0.5096191394	1.953125	-2.0751953	-0.5493164	1549641724.118
-8.503222840000001	-2.068383786	-3.1079589660000004	1.7089844	-0.12207031	0.9765625	3.4010498200000003	-9.28798822	0.0897216754	-1.4038086	1.2207031	0.79345703	6.621460160000001	9.518872300000002	2.058813498	-0.30517578	-1.3427734	-1.159668	-9.6217527	-1.9379882200000003	3.0828369600000003	1.2817383	-0.061035156	-0.4272461	-0.9809570288	10.003369600000001	3.6905516200000004	0.061035156	-1.8310547	0.061035156	3.9776612400000007	10.375414840000001	0.06459961060000001	-0.12207031	-3.6621094	-1.3427734	1549641724.158
-8.08811052	-2.749072284	-3.645092752	2.2583008	0.5493164	0.6713867	2.8471679320000005	-8.693432608	0.6364257788	-1.159668	1.6479492	1.2207031	7.093994110000001	8.713769568	2.27294928	0.24414062	-0.48828125	-0.91552734	-9.22458516	-0.9953125	2.04086911	1.3427734	-1.2817383	-0.36621094	-1.259692392	8.911157248	2.51459964	-0.18310547	-1.5258789	0.061035156	2.044457968	9.52006839	-0.699829074	0.12207031	-3.2348633	-1.3427734	1549641724.198
-8.612085160000001	-3.0218260800000003	-4.377221646000001	2.746582	0.61035156	0.79345703	2.8471679320000005	-8.693432608	0.6364257788	-0.7324219	1.0375977	0.9765625	7.093994110000001	8.713769568	2.27294928	-0.061035156	-0.61035156	-0.12207031	-9.894507280000001	-0.2189208966	2.209545926	1.3427734	0	-0.36621094	-1.3709472839999999	8.80947284	1.7669189300000003	-0.12207031	-1.4648438	0.24414062	1.5767089660000002	9.41599092	-2.3519042540000004	0.36621094	-1.5869141	-1.4038086	1549641724.238
-9.175537140000001	-2.3052490020000005	-4.739697284	2.746582	0.91552734	1.0986328	2.442822284	-8.85732428	0.740502896	-0.79345703	0	1.0375977	6.719555710000001	8.44819339	1.9391846040000003	-1.159668	-0.9765625	0.6713867	-10.41489218	0.6986327880000001	2.251416034	1.4038086	-0.24414062	-0.36621094	-1.296777356	9.95073282	1.503735324	-0.12207031	-1.4648438	0.24414062	0.663940396	9.785644568	-2.445214856	0.48828125	-1.5258789	-1.3427734	1549641724.278
-8.918335160000002	-1.2417480040000002	-4.870092752000001	1.8920898	0.48828125	1.159668	2.709594748	-9.58586412	1.183129892	-1.2207031	0.5493164	1.8920898	6.756640380000001	9.676782248	0.24165038940000003	-1.7700195	-1.0986328	0.61035156	-9.95192842	0.8673096040000001	2.7311278960000003	1.8920898	0.8544922	-0.30517578	-1.464257788	10.43283696	1.868603534	0.18310547	-0.36621094	1.0986328	0.3373535144	10.078735520000002	-2.5181884000000005	0.36621094	-2.0751953	-1.3427734	1549641724.318
-8.596533246000002	-0.9295165740000001	-4.46694339	2.2583008	0.24414062	0.8544922	2.709594748	-9.58586412	1.183129892	-1.4038086	1.5258789	2.5634766	6.756640380000001	9.676782248	0.24165038940000003	-1.953125	-1.2817383	0.61035156	-9.136059800000002	0.6747070288	2.403344748	1.7700195	-0.48828125	-0.4272461	-1.8542480040000002	9.709082068	1.9989990020000004	0.061035156	-0.36621094	0.91552734	0.30625	9.57749002	-2.746679712	0.48828125	-2.319336	-1.4648438	1549641724.358
-8.19099092	-0.5885742212	-4.023120108	2.6855469	0.36621094	0.4272461	2.6796875	-8.76521016	1.524072284	-1.3427734	1.8920898	2.5024414	6.89660643	9.249707068000001	-0.4521972644	-1.4038086	-1.2207031	1.5258789	-8.668310700000001	0.364868161	2.6665283540000004	1.7700195	0.30517578	-0.48828125	-1.6484863220000001	9.1109375	1.94636232	0.061035156	-0.36621094	0.91552734	1.015649411	9.372924820000001	-2.6904540740000003	0.5493164	-2.319336	-1.5869141	1549641724.398
-8.322582968	-0.2607910144	-4.003979532000001	2.319336	0.8544922	0.36621094	2.428466754	-8.170654254	1.4451172120000002	-0.91552734	1.3427734	2.319336	5.841479532	8.2005616	-0.5227783246000001	-0.7324219	-0.9765625	2.1972656	-8.497240920000001	0.23686523560000003	2.7610351440000005	1.5869141	-0.18310547	-0.4272461	-0.6974365020000001	8.793920926	1.9391846040000003	-0.061035156	-1.159668	0.6713867	1.6317382200000001	9.171948380000002	-2.3710449280000003	0.5493164	-1.8310547	-1.5869141	1549641724.438
-8.9410643	0.16030273560000002	-4.40234375	1.7700195	0.12207031	0.18310547	2.428466754	-8.170654254	1.4451172120000002	-0.48828125	0.79345703	2.2583008	5.841479532	8.2005616	-0.5227783246000001	-0.24414062	-0.9765625	2.319336	-8.476904254	0.08493652160000001	2.879467752	1.4038086	0.30517578	-0.4272461	-0.10288086060000001	8.81784694	2.062402356	0.48828125	-0.79345703	-0.12207031	2.013354532	9.102563400000001	-1.9391846040000003	0.5493164	-1.2207031	-1.4648438	1549641724.478
-9.11691893	0.34812010800000004	-4.447802716000001	1.2207031	-0.18310547	0.061035156	2.51459964	-8.23645018	1.1556152160000002	-0.30517578	0.4272461	2.319336	5.44191893	7.796215560000001	-0.3289794928	-0.061035156	-1.0375977	2.0141602	-8.47451178	0.1040771466	2.987133786	1.2817383	0.30517578	-0.4272461	0.19020996400000004	9.120507788000001	2.2286865020000004	0.48828125	-0.79345703	-0.12207031	2.3674560700000002	9.11452626	-1.726245108	0.48828125	-0.6713867	-1.2817383	1549641724.518
-9.145629892	0.1614990216	-4.356884784	0.91552734	-0.48828125	0.061035156	2.709594748	-8.40153804	0.985742212	-0.30517578	0.4272461	2.2583008	5.892919928000001	7.387085160000001	0.3804199280000001	0.24414062	-0.79345703	1.4038086	-8.5151857	0.1256103534	3.1055663940000002	1.0986328	0.4272461	-0.48828125	0.440234375	9.61816394	2.4308594240000003	0.24414062	-0.18310547	-0.18310547	1.7310302520000003	9.49494658	-1.62575679	0.24414062	-0.79345703	-1.0375977	1549641724.558
-9.10734874	-0.22131347840000004	-4.301855432000001	1.159668	-0.5493164	0.12207031	2.709594748	-8.40153804	0.985742212	-0.30517578	0.4272461	2.2583008	5.892919928000001	7.387085160000001	0.3804199280000001	0.7324219	-0.12207031	0.5493164	-8.451782248	0.031103515380000002	3.124707068	0.8544922	0.18310547	-0.5493164	0.424682608	9.863403060000001	2.569628894	0	0.061035156	-0.24414062	1.606616214	9.49973143	-1.9978027160000003	0.061035156	-0.91552734	-0.9765625	1549641724.598
-8.97695288	-0.24643554320000002	-4.106860324	0.9765625	-0.61035156	0.18310547	2.709594748	-8.40153804	0.985742212	-0.30517578	0.4272461	2.2583008	6.573608426000001	7.535424820000001	0.8828613220000001	0.9765625	0.4272461	-0.12207031	-8.70180661	0.0454589856	3.31850589	0.61035156	0	-0.5493164	0.12321777160000001	9.961499100000001	2.5492920320000003	-0.061035156	0	-0.30517578	1.7214599640000001	9.506909440000001	-1.5779052520000003	-0.61035156	-0.8544922	-0.9765625	1549641724.638
-8.953027160000001	0.05981445288	-3.946557608	0.5493164	-0.36621094	0.18310547	2.709594748	-8.40153804	0.985742212	-0.30517578	0.4272461	2.2583008	7.2231933900000005	7.881152160000001	1.459472644	0.7324219	0.61035156	-0.24414062	-8.97336412	-0.09331054320000001	3.37233876	0.48828125	0	-0.61035156	-0.01794433606	10.06796924	2.60910643	-0.061035156	-0.36621094	-0.36621094	1.100585962	9.406420926000001	-1.8052001800000002	-0.8544922	-0.8544922	-0.79345703	1549641724.678
-9.065478240000001	0.45698242800000005	-4.341332968000001	0.8544922	0.5493164	0.6713867	2.709594748	-8.40153804	0.985742212	-0.30517578	0.4272461	2.2583008	7.4875733800000015	8.14672824	1.770507788	0.18310547	0.24414062	-0.18310547	-9.125292932	-0.40793457460000004	3.417797824	0.30517578	0.24414062	-0.7324219	-0.028710937500000002	10.247412140000002	2.8041014400000006	-0.24414062	-0.30517578	-0.48828125	0.135180661	9.46743161	-2.4117187500000004	-0.9765625	-1.159668	-0.9765625	1549641724.718
-9.69472644	0.811083966	-5.030395468	0.4272461	0.12207031	0.6713867	2.9237304320000006	-8.686254892000001	-0.1303955072	-0.18310547	-0.24414062	0.12207031	7.51508786	8.214917032	1.8566405760000002	-0.061035156	-0.18310547	-0.18310547	-9.0176268	-0.30505371400000003	3.255102536	-0.061035156	-0.24414062	-0.7324219	-0.3505126800000001	10.74865764	2.7586425720000003	-0.7324219	-0.61035156	-0.4272461	-0.34213867800000003	10.01772464	-3.07805162	-0.91552734	-2.380371	-1.159668	1549641724.758
-10.70917932	0.01794433606	-5.120117212	-0.61035156	-0.8544922	0.4272461	2.8423827880000005	-9.234155252	-0.32658691100000004	-0.30517578	-0.18310547	0.061035156	7.613183606000001	8.519970746	1.9320067900000002	-0.12207031	0.061035156	-0.4272461	-9.176733426	-0.08493652160000001	3.4142089660000003	-0.12207031	-0.7324219	-0.5493164	-1.0096679712	11.2379393	2.7478759000000004	-1.0986328	-0.9765625	0	1.2034667932	10.5153804	-2.5074219240000004	-1.4038086	-1.7700195	-1.7089844	1549641724.798
-11.04055162	-0.42587889400000006	-4.72893071	-0.91552734	-0.18310547	0.18310547	3.0947998200000004	-11.087207460000002	-0.4892822284000001	-0.4272461	-0.30517578	0.061035156	7.585668930000001	9.19348143	1.9726807100000001	-0.4272461	0.18310547	-0.6713867	-10.71755342	-0.10048827880000001	3.6738037140000004	0.18310547	-1.8310547	-0.48828125	-1.2034667932	11.379101440000001	3.0732665740000003	-0.8544922	-1.6479492	-0.061035156	3.8556396760000005	10.768994600000001	-1.238159146	-2.0751953	-0.8544922	-0.6713867	1549641724.838
-10.601513579999999	-1.9547363220000002	-4.047045926	-1.159668	-1.7700195	-0.24414062	3.5697264400000006	-10.97236322	0.01794433606	-0.61035156	-0.36621094	0	7.39904802	9.92919928	1.8075927520000004	-0.79345703	-0.18310547	-0.79345703	-11.313306200000001	-0.8948242212000002	3.8664062500000003	0.36621094	0.24414062	-0.4272461	-1.2884033540000002	10.82522014	3.44890126	-0.5493164	-0.79345703	-0.18310547	5.307934800000001	11.97604982	1.1173339660000001	-3.9672852	-0.79345703	1.0375977	1549641724.878
-8.883642572	-1.848266574	-1.90808107	-0.30517578	-1.8920898	0.79345703	3.44890126	-9.46623552	0.27873535340000005	-0.91552734	0.36621094	-0.48828125	6.571215560000001	8.851342752	1.238159146	-1.0986328	-0.6713867	-0.7324219	-10.10864218	-1.138867212	2.5098144959999997	0.24414062	0.7324219	-0.4272461	-1.73701178	8.92551268	3.178540036	-0.79345703	0	-0.36621094	4.106860324	11.49155252	0.9307128600000001	-4.699707	-1.159668	3.1738281	1549641724.918
-8.383593750000001	-1.4235839660000003	-1.0718750000000001	-0.48828125	1.7089844	0.5493164	2.895019568	-9.072656250000001	0.07416992212000001	-0.6713867	0.79345703	-2.1362305	6.571215560000001	8.851342752	1.238159146	-0.9765625	-0.8544922	-0.30517578	-8.878857428000002	-1.0802490020000002	1.0826415740000002	0.36621094	0.061035156	-0.24414062	-2.3973632200000004	7.62873552	2.9081787140000004	-0.5493164	-0.6713867	0	2.548095746	10.16726088	-0.26796875000000003	-1.953125	-0.6713867	4.8828125	1549641724.958
-10.3694339	-2.1341797120000003	-3.1821288940000003	0.48828125	-0.5493164	0.24414062	2.895019568	-9.072656250000001	0.07416992212000001	-0.061035156	0.91552734	-3.540039	5.91086412	7.70170926	1.063500998	-0.91552734	-0.5493164	0.30517578	-9.41599092	-1.459472644	1.4869873200000001	0.24414062	-0.8544922	0.12207031	-2.0659912140000003	8.920727340000001	3.2945800720000005	0.18310547	-0.8544922	0.4272461	-0.5969482428	11.472412140000001	0.06699218750000001	-0.91552734	-1.0986328	5.004883	1549641724.998
-9.32148462	-1.300366214	-2.7538574280000003	-0.7324219	-1.8310547	0.48828125	1.66403804	-9.98303264	-1.1101562500000002	0.48828125	0.36621094	-3.7231445	5.20026857	8.75922824	0.416308606	-1.2817383	-0.7324219	0.061035156	-9.264062500000001	-2.031298822	2.0253173920000003	-0.061035156	0.18310547	-0.061035156	-1.6891601440000001	9.371728240000001	3.6977295320000003	0.36621094	0.36621094	0.36621094	-0.745288089	10.966382280000001	-0.9606201080000001	-0.8544922	-1.7089844	4.5166016	1549641725.038
-8.406323380000002	-0.6663330072	-1.930810504	-0.8544922	-0.30517578	0.18310547	1.66403804	-9.98303264	-1.1101562500000002	0.6713867	-0.4272461	-3.7231445	5.20026857	8.75922824	0.416308606	-1.2817383	-1.2207031	-0.48828125	-9.0594973	-1.8650146760000001	2.095898462	-0.18310547	-0.36621094	-0.12207031	-1.8530517180000001	8.442211960000002	3.7288329680000003	0.24414062	0.061035156	0.18310547	0.15073241820000002	10.5058107	-0.29667969240000003	-0.061035156	0.61035156	3.8452148	1549641725.078
-8.28071286	-0.5479003894	-1.9930175720000003	-0.91552734	-0.24414062	-0.061035156	1.4929687500000002	-9.021215560000002	-1.476220746	0.5493164	-0.48828125	-3.7231445	5.77448732	8.140747300000001	0.7261474640000001	-0.4272461	-0.8544922	-0.12207031	-8.6515625	-1.414013678	1.9547363220000002	-0.12207031	0.12207031	0.18310547	-1.4989501800000002	8.274731430000001	3.6068116	0.061035156	0	0	0.4689453076	9.57150908	0.10168457460000001	0.9765625	2.8076172	3.479004	1549641725.118
-8.290283246000001	-0.4713378894	-1.70471196	-0.9765625	0.30517578	0	1.0264160340000001	-8.35009784	-1.6712158540000002	0.48828125	-0.30517578	-3.2958984	5.666821580000001	7.948144568	1.60183107	0	-0.12207031	0.30517578	-8.4733152	-1.7465820680000002	2.1880126800000004	-0.24414062	0.061035156	0.30517578	-1.2860107820000002	8.443408246	3.6474853240000003	0.18310547	0.24414062	0	0.227294928	8.979345746000002	0.096899411	0.8544922	3.7841797	2.9296875	1549641725.157
-9.02241214	-0.22131347840000004	-1.7274413940000002	-0.8544922	0.48828125	0.061035156	1.0264160340000001	-8.35009784	-1.6712158540000002	0.30517578	-0.18310547	-2.4414062	5.666821580000001	7.948144568	1.60183107	-0.12207031	0.24414062	0.24414062	-8.5582518	-2.2107422120000004	2.331567392	-0.61035156	-0.30517578	0.30517578	-1.199877896	8.680273560000002	3.966894568	0.30517578	0.24414062	-0.061035156	0.14833984620000001	8.63601088	-0.0681884784	0.8544922	3.6621094	1.953125	1549641725.197
-9.377710160000001	0.462963858	-2.140161142	-1.3427734	-0.24414062	-0.12207031	0.8732910340000001	-8.04624002	-1.53125	0.36621094	-0.4272461	-1.2817383	5.47541484	7.94216304	1.6484863220000001	-0.18310547	-0.12207031	0.18310547	-8.76521016	-2.368652356	2.6892577880000004	-0.91552734	-0.18310547	0.36621094	-0.994116214	9.171948380000002	4.254003894	0.30517578	0.4272461	-0.061035156	-0.1256103534	8.321386780000001	0.052636719240000004	1.0986328	3.2958984	0.8544922	1549641725.237
-9.666015380000001	0.9725830072	-1.867407248	-1.8920898	-0.30517578	-0.18310547	1.276440396	-8.192187500000001	-1.378125	0.61035156	-0.79345703	0	6.111840560000001	8.333349640000002	1.9164550720000002	0.12207031	0	0	-8.82023912	-2.3674560700000002	3.04216304	-1.2207031	-0.30517578	0.4272461	-0.783569339	9.481787140000002	4.4059326080000005	0.12207031	0.79345703	-0.18310547	0.4844970746000001	8.28908696	0.48090820680000007	0.9765625	3.0517578	-0.12207031	1549641725.277
-9.689941394000002	0.900805661	-2.2071533540000003	-2.5634766	0.12207031	-0.5493164	1.6891601440000001	-8.26276857	-1.312329074	0.79345703	-1.2817383	1.159668	6.111840560000001	8.333349640000002	1.9164550720000002	0.61035156	0.7324219	-0.24414062	-8.662329074	-2.269360324	3.109155252	-1.4038086	-0.36621094	0.36621094	-0.9630126800000001	9.419580072	4.365258786	-0.061035156	1.0375977	-0.18310547	0.9474609620000001	8.7364991	1.111352536	0.7324219	3.6621094	-0.79345703	1549641725.317
-10.18879442	-0.07536621106000001	-1.9774658540000003	-2.1972656	-0.30517578	-0.61035156	1.6891601440000001	-8.26276857	-1.312329074	0.91552734	-1.5258789	2.0751953	6.3235842600000005	8.372826980000001	2.296875	0.9765625	1.2817383	-0.36621094	-8.65874002	-2.007373004	3.2742432100000003	-1.5258789	-0.4272461	0.4272461	-1.0503417932	9.310717752	4.191796924	-0.061035156	1.0375977	-0.18310547	3.140258786	9.53083516	2.557666034	0.48828125	2.8686523	-0.61035156	1549641725.357
-10.13615764	0.8924316100000002	-1.0491455072	-1.6479492	-0.6713867	0.30517578	2.27653804	-9.077441394000001	-1.391284146	1.0375977	-1.5258789	2.8076172	6.485082968	8.415893570000001	2.7323242800000003	1.0986328	1.5258789	-0.36621094	-8.85253894	-1.7824707460000002	3.338842752	-1.4648438	-0.48828125	0.4272461	-0.976171875	9.29636232	4.094897464000001	-0.18310547	1.0375977	0.061035156	7.6789795320000005	9.69592302	3.0050780759999998	-0.7324219	1.2817383	-0.061035156	1549641725.397
-9.756933606	0.643603534	-1.4678466460000001	-2.5634766	2.5024414	-0.36621094	2.551684604	-9.4004393	-1.3039550720000002	1.0986328	-1.6479492	3.2958984	6.485082968	8.415893570000001	2.7323242800000003	0.91552734	1.4038086	-0.30517578	-8.43742662	-1.6520751800000002	3.366357428	-1.3427734	-0.48828125	0.36621094	-1.091015625	9.56672374	4.136767572	-0.24414062	0.9765625	0.30517578	5.1715576080000005	8.43383786	1.2537109620000002	-0.5493164	2.0751953	-1.6479492	1549641725.437
-11.675780760000002	-2.593554712	-4.4980469240000005	-0.79345703	1.5258789	-1.3427734	2.551684604	-9.4004393	-1.3039550720000002	0.9765625	-1.6479492	3.479004	6.631030252000001	8.425463760000001	2.516992212	0.8544922	1.5869141	-0.18310547	-9.07385234	-1.9427734620000003	3.5362304320000004	-1.4648438	-1.7089844	0.30517578	-0.8290283540000001	10.468725540000001	4.0338867800000004	-0.24414062	0.9765625	0.30517578	-1.425976538	7.85842302	0.13757324280000002	4.9438477	3.4179688	-1.3427734	1549641725.477
-11.231958360000002	-3.1641846040000003	-4.968188400000001	1.0375977	-3.112793	-0.48828125	2.7658202880000005	-11.66621106	-1.733422824	0.9765625	-2.0141602	3.3569336	6.986327880000001	9.712670926000001	1.9690917540000001	1.0375977	1.8310547	-0.36621094	-11.247509980000002	-1.264477536	4.288696286	-2.0751953	-1.4648438	0.36621094	-0.38400878600000005	11.298950180000002	3.4560790740000003	-0.24414062	1.4648438	0.6713867	1.315917932	12.705786240000002	2.78496106	0.91552734	-3.0517578	-0.9765625	1549641725.517
-8.35009784	-0.90678714	-2.53254393	-0.7324219	0.48828125	0.30517578	2.7658202880000005	-11.66621106	-1.733422824	0.9765625	-2.8686523	2.746582	6.986327880000001	9.712670926000001	1.9690917540000001	1.159668	2.0141602	-0.79345703	-11.016625900000001	0.2763427716	4.438232428	-1.2207031	2.5024414	0.91552734	-0.38400878600000005	11.298950180000002	3.4560790740000003	-0.24414062	1.4648438	0.6713867	3.7659179320000007	12.24641124	2.8411866	1.3427734	-0.30517578	-0.12207031	1549641725.557
-8.681469748	-0.9689941100000001	-4.68227536	-0.12207031	3.3569336	-0.4272461	3.33645018	-10.3694339	-1.3087402160000001	0	-2.380371	2.0141602	7.384692392	9.838280760000002	1.7226562500000002	0.79345703	2.0751953	-0.7324219	-9.71147464	0.25839844240000004	1.9104736420000001	-1.2207031	-0.4272461	0.5493164	-2.03488768	9.73061502	1.4546875000000001	-0.36621094	2.5634766	0.4272461	1.129296875	9.463842752000001	-1.9690917540000001	1.5258789	-0.7324219	-0.30517578	1549641725.597
-9.67558606	-1.567138678	-7.17773462	-0.8544922	-3.4179688	-1.2207031	3.5733153960000004	-9.02839357	0.3672607428	-0.91552734	-1.4038086	1.0986328	6.626245108000001	9.25090306	0.5096191394	0.30517578	1.8310547	0.24414062	-9.535620108000002	0.6723144568000001	2.49426268	-1.159668	0.9765625	0.6713867	-2.5157959260000005	9.797607428000001	0.8374023560000001	-0.8544922	1.0986328	0.79345703	0.9211425720000002	9.918433	-2.159301718	1.7089844	0.6713867	-1.0986328	1549641725.637
-8.140747300000001	-1.516894568	-3.87238768	-1.8310547	-1.0986328	-0.5493164	3.5733153960000004	-9.02839357	0.3672607428	-0.7324219	-0.61035156	0.24414062	6.626245108000001	9.25090306	0.5096191394	-0.061035156	1.4648438	0.5493164	-9.578686600000001	1.179541034	2.080346646	-1.2817383	-1.2817383	0.61035156	-1.5779052520000003	9.9782473	1.085034146	-0.8544922	1.0986328	0.79345703	0.765625	9.96508786	-1.195092752	0.9765625	0.12207031	-1.159668	1549641725.677
-7.988818390000001	-1.129296875	-3.658251996	-0.8544922	2.1972656	-0.7324219	3.10676268	-9.133667032	0.7225586060000001	-0.4272461	-1.0375977	-0.5493164	5.98383786	9.180322480000001	-0.362475589	-0.4272461	0.6713867	0.5493164	-9.649267572	0.716577176	2.8675048920000004	-0.9765625	1.159668	0.6713867	-1.030004892	9.88732878	1.585082968	0.061035156	1.5869141	0.36621094	1.258496106	9.564331070000001	-1.8817626800000002	0.8544922	1.0986328	-1.0986328	1549641725.717
-9.00327176	-1.0969971040000002	-5.324682608000001	-1.4038086	-0.48828125	-1.3427734	3.0971923920000006	-8.62404802	1.564746106	-0.7324219	-1.0375977	-0.8544922	5.458667032	8.408715560000001	-1.8386962860000002	-0.36621094	0.12207031	0.4272461	-9.22458516	0.5060302716	2.616284146	-1.4038086	-0.24414062	0.6713867	-1.159204074	9.49016124	1.7310302520000003	0	1.5258789	-0.061035156	1.061108426	9.463842752000001	-2.4643554320000005	1.2817383	0.4272461	-1.2207031	1549641725.757
-8.705395468	-1.534838858	-4.585375900000001	-1.7089844	-1.4038086	-1.159668	3.0971923920000006	-8.62404802	1.564746106	-0.7324219	0	-1.2207031	5.458667032	8.408715560000001	-1.8386962860000002	0.30517578	0.12207031	0.4272461	-9.159985520000001	0.534741214	2.4846923920000004	-1.4648438	0.5493164	0.6713867	-1.32189946	9.35976538	1.5898682100000001	0	1.5258789	-0.061035156	1.246533246	9.632519568000001	-1.9020996400000003	0.9765625	0.61035156	-1.4648438	1549641725.797
-8.38957518	-1.7226562500000002	-3.6355224640000006	-1.0986328	0.5493164	-0.61035156	2.7275389400000005	-8.825024460000002	1.567138678	-0.24414062	0.5493164	-1.7700195	5.152417032000001	8.225683606	-1.9260253600000001	1.2207031	0.7324219	0.061035156	-9.043945288000002	0.8840576080000001	2.3351562500000003	-1.4038086	0.5493164	0.61035156	-1.414013678	9.165966754000001	1.3482177520000003	0	1.4038086	-0.24414062	1.179541034	9.439917032	-1.617382788	0.91552734	0.8544922	-1.2207031	1549641725.837
-8.985326980000002	-1.662841754	-4.355688400000001	-0.61035156	0.4272461	-0.48828125	2.15571286	-8.901586960000001	1.2692626800000002	0.061035156	-0.24414062	-2.0751953	4.580590854	8.431445288	-1.3087402160000001	1.5869141	1.0375977	-0.36621094	-8.915942392	1.4810058900000003	2.107861322	-0.9765625	0.48828125	0.5493164	-2.044457968	9.24492212	1.022827176	0.30517578	1.4038086	-0.061035156	1.7465820680000002	9.58227536	-1.5563721040000003	0.91552734	0.6713867	-1.0375977	1549641725.877
-8.85253894	-1.516894568	-4.341332968000001	-0.48828125	-0.18310547	-0.4272461	2.1258057100000003	-8.652759080000001	0.8756836060000002	-0.061035156	-0.36621094	-1.7089844	4.580590854	8.431445288	-1.3087402160000001	1.6479492	0.91552734	-0.79345703	-8.7364991	1.561157248	1.9535400360000001	-0.48828125	0.061035156	0.4272461	-2.5636474640000007	9.27722194	0.9905273560000001	0.48828125	0.8544922	0.24414062	1.8506591460000001	9.644482428000002	-1.28361821	0.6713867	0.61035156	-0.79345703	1549641725.917
-8.62404802	-1.191503894	-3.9752685700000003	-0.36621094	1.0375977	-0.12207031	2.1258057100000003	-8.652759080000001	0.8756836060000002	-0.36621094	0.5493164	-1.159668	4.566235324	8.8896241	-0.7440917932000001	1.4648438	0.48828125	-1.0986328	-8.865698380000001	1.414013678	2.0695800720000004	-0.12207031	-0.18310547	0.36621094	-2.4930663940000004	9.351391574	1.276440396	0.48828125	0.8544922	0.24414062	1.6879638580000003	9.572705072	-1.32788089	0.24414062	0.4272461	-0.48828125	1549641725.957
-8.83100589	-1.12211911	-4.47292482	-0.12207031	1.2817383	0	1.90808107	-8.1670652	0.679492212	-0.4272461	1.0986328	-0.8544922	4.419091754000001	9.383691394000001	0.0035888672120000004	1.0375977	-0.24414062	-1.0986328	-8.798706070000001	1.013256839	2.00856929	0	-0.061035156	0.24414062	-2.03488768	9.60859375	1.56953125	0.61035156	0.12207031	0.30517578	1.294384784	9.52006839	-1.5982422120000002	0.18310547	-0.61035156	-0.18310547	1549641725.997
-9.46743161	-0.9295165740000001	-4.779174820000001	-0.5493164	0	0.061035156	1.90808107	-8.1670652	0.679492212	-0.36621094	1.3427734	-0.4272461	4.419091754000001	9.383691394000001	0.0035888672120000004	0.79345703	-0.7324219	-1.2207031	-9.07983426	0.8242431610000001	2.19997554	-0.12207031	-0.4272461	0.30517578	-1.732226538	9.933984620000002	1.752563498	0.61035156	0.12207031	0.30517578	1.665234424	9.671997300000001	-1.465454074	-0.061035156	-0.61035156	-0.12207031	1549641726.037
-9.331054712	-0.8242431610000001	-4.094897464000001	-1.159668	0.24414062	0.24414062	1.9164550720000002	-8.47211911	0.45937500000000003	-0.30517578	1.5258789	0.24414062	4.410717752	9.65883786	0.3002685504	0.6713867	-0.7324219	-1.6479492	-9.19467752	0.45339357	2.2215087860000002	-0.12207031	-0.5493164	0.30517578	-1.3709472839999999	10.090698380000001	1.988232428	0.36621094	0	0.4272461	1.4223876800000002	9.733007788	-1.943969748	-0.12207031	0.30517578	-0.12207031	1549641726.077
-9.100170926	-0.994116214	-3.8759764400000005	-1.0986328	0.61035156	0.18310547	2.1569091460000003	-8.968579074	0.22131347840000004	-0.18310547	1.7089844	0.7324219	4.457373004000001	10.16726088	0.707006839	0.5493164	-0.48828125	-2.1362305	-9.410009980000002	0.0681884784	2.5971435700000005	-0.18310547	-0.5493164	0.18310547	-1.199877896	10.173241820000001	2.205957068	0.30517578	0.24414062	0.36621094	0.8637207068000001	9.83229982	-1.9690917540000001	-0.061035156	-0.18310547	-0.24414062	1549641726.117
-9.069067392000001	-1.2202148560000001	-3.93339856	-0.8544922	0.12207031	0.061035156	2.557666034	-9.28798822	0.0478515625	-0.18310547	2.1362305	0.79345703	4.457373004000001	10.16726088	0.707006839	0.24414062	-0.24414062	-2.4414062	-9.248510880000001	-0.05502929712000001	2.70600589	-0.30517578	-0.5493164	0.061035156	-1.296777356	10.169653060000002	2.386596646	0.12207031	0.30517578	0.36621094	0.9462646760000001	9.7318116	-1.579101538	-0.12207031	-0.12207031	-0.48828125	1549641726.157
-8.972167932000001	-1.294384784	-3.6104003600000003	-0.5493164	0.18310547	0.18310547	2.7861572480000003	-9.346606430000001	-0.0693847644	-0.18310547	2.319336	0.18310547	4.61767572	10.3790036	0.850561502	0.12207031	0.061035156	-2.5634766	-9.21860324	-0.08015136780000001	2.899804712	-0.30517578	-0.5493164	-0.061035156	-1.503735324	10.012939300000001	2.5337402160000004	0.12207031	0.30517578	0.36621094	1.1735596040000003	9.648071580000002	-1.032397464	-0.061035156	0.30517578	-0.36621094	1549641726.197
-9.23535144	-1.2321777160000003	-3.7049072480000005	-0.12207031	0.30517578	0.18310547	2.2837158540000004	-9.337036240000002	-0.42229003600000004	0	1.6479492	-0.6713867	4.812670926	10.4208741	0.9522461060000001	0.12207031	0.18310547	-2.1972656	-9.23535144	-0.18303222840000002	3.02421875	-0.36621094	-0.7324219	-0.12207031	-1.544409146	9.9710688	2.60910643	-0.30517578	-0.061035156	0	0.7763915740000001	9.646875000000001	-1.0491455072	0	0.12207031	-0.18310547	1549641726.237
-9.27602536	-1.0934082068000002	-3.9800537140000007	-0.061035156	-0.18310547	0.12207031	2.2837158540000004	-9.337036240000002	-0.42229003600000004	0.24414062	0.30517578	-1.3427734	4.883251996	10.40891124	0.9522461060000001	0	0.30517578	-1.4038086	-9.234155252	-0.21054687500000002	3.1737548920000003	-0.24414062	-0.5493164	-0.18310547	-1.58388678	9.935181200000002	2.6114991	-0.30517578	-0.061035156	0	0.4713378894	9.77128894	-1.1771484620000001	-0.061035156	0.061035156	-0.24414062	1549641726.277
-9.14323732	-1.0515380890000001	-3.800610324	0	-0.24414062	0.12207031	2.04924321	-9.19467752	-0.5957519568	0.36621094	-0.7324219	-1.4038086	4.78515625	10.370629500000001	0.907983426	-0.24414062	0.12207031	-0.61035156	-9.176733426	-0.1878173822	3.2634764400000003	-0.12207031	-0.5493164	-0.24414062	-1.471435504	9.6983152	2.6019287140000005	-0.4272461	-0.30517578	-0.061035156	0.45100097840000003	9.80239218	-1.0898193390000002	-0.18310547	-0.18310547	-0.24414062	1549641726.317
-9.087011780000001	-1.032397464	-3.6642334260000005	0.24414062	0.061035156	0.18310547	2.0923096040000004	-8.488867212	-0.849365216	0.30517578	-1.0986328	-0.9765625	4.31979982	9.725830072	0.5646484424	-0.4272461	-0.24414062	0.061035156	-9.133667032	-0.2823242212	3.334057608	0.061035156	-0.48828125	-0.24414062	-1.168774411	9.4686277	2.6641358800000003	-0.4272461	-0.6713867	0	0.717773462	9.73659694	-0.974975589	-0.12207031	-0.18310547	-0.24414062	1549641726.357
-9.185107428000002	-0.9020019568000001	-3.7204589660000003	0.36621094	0.12207031	0.24414062	2.0923096040000004	-8.488867212	-0.849365216	0.061035156	-0.8544922	-0.30517578	4.31979982	9.725830072	0.5646484424	-0.5493164	-0.5493164	0.4272461	-9.103759980000001	-0.3911865216	3.4261719240000006	0.12207031	-0.36621094	-0.24414062	-0.970190396	9.34780252	2.802905252	-0.30517578	-0.48828125	0.061035156	0.7261474640000001	9.7485598	-0.9283202880000001	-0.12207031	-0.061035156	-0.18310547	1549641726.397
-9.230566394	-0.6675292932	-3.817358426	0.4272461	-0.061035156	0.18310547	2.359082068	-8.482885880000001	-0.8290283540000001	-0.24414062	0	0.4272461	4.12241214	9.505712860000001	0.33137207460000007	-0.5493164	-0.6713867	0.61035156	-9.10495607	-0.439038089	3.5673339660000005	0.24414062	-0.18310547	-0.24414062	-0.8541503600000001	9.450683606	2.8914307100000003	-0.18310547	-0.36621094	0.12207031	0.723754892	9.777270468000001	-0.966601538	-0.12207031	-0.30517578	-0.12207031	1549641726.437
-9.16357428	-0.47492675720000005	-3.7647216460000004	0.4272461	0.061035156	0.18310547	2.7012207459999997	-8.864501800000001	-0.6208740020000001	-0.5493164	0.6713867	0.9765625	3.8460692900000004	9.482983426	0.03588867212	-0.36621094	-0.5493164	0.6713867	-9.00327176	-0.5108154254	3.5673339660000005	0.36621094	-0.18310547	-0.24414062	-0.9139648560000001	9.42436502	2.940478534	-0.061035156	-0.30517578	0.061035156	0.849365216	9.7748777	-0.9965087860000001	-0.12207031	-0.36621094	-0.12207031	1549641726.477
-9.267651260000001	-0.38999023560000007	-3.84367662	0.30517578	0	0.12207031	2.7012207459999997	-8.864501800000001	-0.6208740020000001	-0.5493164	0.6713867	1.0986328	3.8460692900000004	9.482983426	0.03588867212	-0.12207031	-0.30517578	0.61035156	-8.991308606	-0.6304443390000001	3.6750000000000003	0.4272461	-0.061035156	-0.24414062	-0.8756836060000002	9.426757788000002	3.0218260800000003	-0.061035156	-0.30517578	0.061035156	1.032397464	9.746167032	-0.86850589	-0.12207031	-0.30517578	-0.061035156	1549641726.517
-9.232959260000001	-0.40793457460000004	-3.7982177520000002	0.24414062	-0.12207031	0.061035156	2.9237304320000006	-8.991308606	-0.44621582460000003	-0.48828125	0.4272461	0.9765625	3.6714112400000003	9.472216754	0.01315917932	0.061035156	-0.30517578	0.61035156	-8.967382788	-0.7225586060000001	3.676196286	0.36621094	-0.061035156	-0.18310547	-0.794335962	9.54997554	3.03857428	0.12207031	-0.24414062	-0.061035156	1.013256839	9.758129892000001	-0.9307128600000001	-0.061035156	-0.12207031	-0.061035156	1549641726.556
-9.15639676	-0.362475589	-3.7431884000000006	0.30517578	0.061035156	0	3.20007338	-9.05471196	-0.30385742800000004	-0.36621094	0.18310547	0.6713867	3.56613768	9.56672374	0.1208251996	0.30517578	-0.24414062	0.48828125	-8.97575679	-0.805102536	3.7252441100000007	0.24414062	0.061035156	-0.18310547	-0.7991211060000001	9.56552716	3.0732665740000003	0.24414062	-0.18310547	-0.12207031	0.9677978240000001	9.753344748	-0.916357428	0	-0.18310547	-0.061035156	1549641726.596
-9.181518570000001	-0.3002685504	-3.8628173920000006	0.24414062	0	0	3.20007338	-9.05471196	-0.30385742800000004	-0.24414062	0.061035156	0.36621094	3.5135009000000004	9.624145468	0.31223143000000003	0.4272461	-0.30517578	0.24414062	-8.9410643	-0.802709964	3.658251996	0.18310547	0.061035156	-0.12207031	-0.762036142	9.559545926	3.0601074280000002	0.24414062	-0.18310547	-0.12207031	0.8888427520000001	9.770092752000002	-0.9426757788	-0.061035156	-0.36621094	-0.061035156	1549641726.636
-9.169555710000001	-0.29667969240000003	-3.849658246	0.12207031	0	0	3.1869139400000006	-8.957812500000001	-0.270361322	-0.18310547	0	0.24414062	3.5589599640000005	9.6385009	0.5562744110000001	0.4272461	-0.18310547	0.061035156	-8.882446580000002	-0.7464843750000001	3.58647464	0.12207031	0.061035156	-0.061035156	-0.794335962	9.567919928000002	2.9907226440000003	0.18310547	-0.061035156	-0.12207031	0.9211425720000002	9.734204074	-1.025219748	-0.061035156	-0.18310547	-0.061035156	1549641726.676
-9.1791259	-0.3002685504	-3.8640135800000004	0.061035156	0.061035156	-0.061035156	3.1378662140000007	-8.85373552	-0.2954833966	-0.12207031	0	0.18310547	3.6618408540000003	9.687548920000001	0.8134765380000001	0.4272461	0.061035156	-0.24414062	-8.87646466	-0.6555663939999999	3.5745117800000004	0.061035156	0	0	-0.8888427520000001	9.614575180000001	2.934497104	0.12207031	-0.061035156	-0.12207031	1.0503417932	9.71027806	-0.976171875	0	-0.18310547	-0.061035156	1549641726.716
-9.174340560000001	-0.34094239200000004	-3.8329101440000004	0	0.061035156	-0.061035156	3.1139403960000003	-8.848950180000001	-0.32778320680000006	-0.061035156	0.061035156	0.12207031	3.734814496	9.785644568	0.9366943390000001	0.30517578	0.12207031	-0.36621094	-8.884838760000001	-0.5909667932	3.570922824	0.061035156	0	0	-0.9402832068000001	9.67558606	2.8675048920000004	0.12207031	-0.061035156	-0.12207031	1.123315396	9.707885880000001	-0.9211425720000002	0	-0.061035156	-0.061035156	1549641726.756
-9.1875	-0.34572753600000006	-3.8664062500000003	0.061035156	0.12207031	-0.061035156	3.1139403960000003	-8.848950180000001	-0.32778320680000006	0	0	-0.061035156	3.8197509000000003	9.865796220000002	0.991723642	0.12207031	0.061035156	-0.4272461	-8.859716754	-0.5610595746000001	3.5266601440000005	0.061035156	0	0	-0.985742212	9.69233426	2.81726088	0.061035156	-0.12207031	-0.061035156	1.035986322	9.737792932000001	-0.9642089660000001	0	-0.061035156	-0.061035156	1549641726.796
-9.20544429	-0.401953125	-3.9453614200000002	0	0	-0.061035156	3.0553222840000003	-8.84057608	-0.379223642	0	0.061035156	-0.12207031	3.8843505400000002	9.884936600000001	0.92473143	-0.061035156	0	-0.4272461	-8.839379892	-0.5072265576	3.552978534	0.061035156	0	0	-0.955834964	9.69233426	2.775390576	0	-0.12207031	-0.061035156	0.9295165740000001	9.76770018	-1.02163089	0	-0.12207031	-0.061035156	1549641726.836
-9.130077880000002	-0.477319339	-3.9094726440000005	0.061035156	0	0	2.960815396	-8.880053420000001	-0.40434570680000004	0	0	-0.24414062	3.946557608	9.852636780000001	0.8134765380000001	-0.18310547	-0.061035156	-0.4272461	-8.828613220000001	-0.48569336060000007	3.535034146	0.061035156	-0.12207031	-0.061035156	-0.899609375	9.6636232	2.7371094240000002	0	-0.12207031	-0.061035156	0.9474609620000001	9.72822284	-0.9953125	0	0	-0.061035156	1549641726.876
