# Supplementary material for: A deep learning approach for lower back-pain risk prediction during manual lifting
Source: PLoS One. 2021 Feb 19;16(2):e0247162. doi: 10.1371/journal.pone.0247162 (PMC7894914; doi:10.1371/journal.pone.0247162)
Supplement: S1 Data — (ZIP) [file pone.0247162.s001.zip › source-used/Subject_02_P2_Zone07_T2.csv]

Side_A_x	Side_A_y	Side_A_z	Side_G_x	Side_G_y	Side_G_z	LtWt_A_x	LtWt_A_y	LtWt_A_z	LtWt_G_x	LtWt_G_y	LtWt_G_z	RtWt_A_x	RtWt_A_y	RtWt_A_z	RtWt_G_x	RtWt_G_y	RtWt_G_z	Back_A_x	Back_A_y	Back_A_z	Back_G_x	Back_G_y	Back_G_z	UArm_A_x	UArm_A_y	UArm_A_z	UArm_G_x	UArm_G_y	UArm_G_z	Thig_A_x	Thig_A_y	Thig_A_z	Thig_G_x	Thig_G_y	Thig_G_z	Time_stp
-9.122900360000001	-0.38640135800000003	-4.15231929	0	-0.061035156	-0.061035156	2.769409146	-8.8561277	-0.6651367212000001	0	-0.12207031	0	3.7180663940000005	9.754540740000001	0.2237060504	-0.061035156	-0.12207031	-0.061035156	-9.05231929	-0.4713378894	3.2969726440000002	0	0	0	-1.3637695680000002	9.632519568000001	2.5839844240000005	0	-0.061035156	-0.061035156	0.878076178	9.758129892000001	-1.0192382788	0	-0.061035156	0.061035156	1549641580.663
-9.09060054	-0.38999023560000007	-4.13796376	0	-0.061035156	0	2.777783246	-8.851342752	-0.678295926	0	-0.12207031	0	3.7587402160000005	9.74736322	0.21652832460000004	0	-0.061035156	-0.12207031	-9.012841754	-0.4844970746000001	3.2634764400000003	-0.061035156	-0.061035156	0	-1.3685547120000001	9.61816394	2.57082518	0	0	-0.061035156	0.8242431610000001	9.777270468000001	-1.08383786	0	-0.061035156	0	1549641580.703
-9.077441394000001	-0.38400878600000005	-4.143945288	0	0	0	2.77419429	-8.826220746	-0.6926513580000001	0	-0.061035156	0	3.817358426	9.725830072	0.2392578076	0	0	-0.12207031	-9.004467752000002	-0.458178714	3.2467285340000003	-0.061035156	-0.12207031	0	-1.3685547120000001	9.61816394	2.57082518	0	0	-0.061035156	0.8194580072000001	9.74138179	-1.0491455072	-0.061035156	-0.061035156	0	1549641580.743
-9.087011780000001	-0.40554199280000003	-4.134375	0	-0.061035156	0	2.802905252	-8.827417032000001	-0.716577176	0	-0.061035156	0	3.8783691100000004	9.749755890000001	0.230883786	-0.061035156	-0.061035156	-0.061035156	-9.02241214	-0.4486083966	3.2909912140000004	0	-0.061035156	0	-1.3817138580000001	9.61816394	2.55527356	0	0	-0.061035156	0.8972167932	9.733007788	-1.05991214	-0.061035156	-0.061035156	0	1549641580.783
-9.072656250000001	-0.39238280760000005	-4.1152344240000005	0	0	0	2.816064496	-8.828613220000001	-0.718969748	-0.061035156	-0.061035156	0	3.9214355040000006	9.759326080000001	0.24404297120000001	0	-0.061035156	-0.061035156	-9.012841754	-0.458178714	3.282617212	-0.061035156	-0.061035156	0	-1.3853027160000002	9.64328624	2.560058606	0	-0.061035156	-0.061035156	0.8960205072	9.7485598	-1.0120605432	-0.061035156	0.061035156	0	1549641580.823
-9.10734874	-0.40314941100000007	-4.129589856	0	0	0	2.7933349640000005	-8.81186502	-0.707006839	-0.061035156	-0.061035156	-0.061035156	3.9130616000000003	9.743774460000001	0.24404297120000001	0	-0.061035156	0	-9.02241214	-0.46535643000000004	3.3041503600000004	0	-0.061035156	0	-1.3853027160000002	9.64328624	2.560058606	0	-0.061035156	0	0.855346646	9.744970746000002	-1.0455566100000002	0	-0.061035156	0	1549641580.863
-9.10615216	-0.3971679712	-4.124804712	0	0	0	2.8064941100000005	-8.814257788	-0.69504393	-0.061035156	-0.061035156	-0.061035156	3.8795653960000003	9.7401857	0.2237060504	0	-0.061035156	0	-9.024804712	-0.47373047120000006	3.313720746	-0.061035156	-0.061035156	0	-1.3362548920000001	9.62893071	2.55048822	0	-0.061035156	0	0.8158691100000001	9.744970746000002	-1.0180419928000002	-0.061035156	-0.061035156	0	1549641580.903
-9.102563400000001	-0.38400878600000005	-4.1236084260000005	0	0	0	2.830419928	-8.828613220000001	-0.6842773560000001	-0.061035156	-0.061035156	-0.061035156	3.849658246	9.758129892000001	0.2129394568	0	0	0	-9.01882338	-0.4761230432	3.3089355040000004	-0.061035156	-0.061035156	0	-1.3446288940000002	9.644482428000002	2.5564697480000005	0	-0.061035156	0	0.860131839	9.743774460000001	-1.030004892	0	-0.061035156	0	1549641580.943
-9.095385880000002	-0.362475589	-4.14035643	-0.061035156	0	0	2.8136719240000003	-8.834594748	-0.6711181610000001	-0.061035156	-0.061035156	-0.061035156	3.829321286	9.749755890000001	0.2428466754	0	0	0	-9.00686052	-0.46416014400000005	3.2993652160000004	-0.061035156	-0.061035156	0	-1.3446288940000002	9.644482428000002	2.5564697480000005	0	0	0	0.878076178	9.749755890000001	-1.0192382788	0	-0.061035156	0	1549641580.983
-9.098974640000002	-0.37204589660000004	-4.148730432000001	-0.061035156	-0.061035156	0	2.778979532	-8.838183606000001	-0.67709964	-0.061035156	-0.061035156	-0.061035156	3.80778804	9.743774460000001	0.2536132788	0	0	0	-9.00327176	-0.45698242800000005	3.313720746	-0.061035156	-0.061035156	0	-1.373339856	9.62294928	2.5301512600000002	0	0	0	0.885253894	9.744970746000002	-1.0491455072	0	-0.061035156	0	1549641581.023
-9.064282248	-0.3935791034	-4.1260009	-0.061035156	0	0	2.74069838	-8.826220746	-0.6842773560000001	-0.061035156	-0.061035156	-0.061035156	3.77788089	9.758129892000001	0.227294928	0	-0.061035156	0	-8.99848642	-0.461767572	3.3149170320000003	-0.061035156	-0.061035156	-0.061035156	-1.356591754	9.66003444	2.537329074	0	0	0	0.8972167932	9.74138179	-1.0443603240000001	0	-0.061035156	0	1549641581.063
-9.07863768	-0.385205072	-4.146337860000001	-0.061035156	-0.061035156	0	2.74069838	-8.83220198	-0.6854736419999999	-0.061035156	-0.061035156	-0.061035156	3.7874510800000003	9.76291484	0.21652832460000004	0	0	0	-8.992504892	-0.46774902160000004	3.3292724640000007	-0.061035156	-0.061035156	0	-1.356591754	9.66003444	2.537329074	0	0	0	0.8960205072	9.7401857	-1.040771466	-0.061035156	-0.061035156	0	1549641581.103
-9.088207968	-0.40434570680000004	-4.153515576	-0.061035156	-0.061035156	0	2.733520468	-8.84296875	-0.6830810700000001	-0.061035156	-0.061035156	-0.061035156	3.7742920320000004	9.744970746000002	0.227294928	0	-0.061035156	0	-8.999682608	-0.45339357	3.3328614200000004	-0.061035156	-0.061035156	0	-1.362573282	9.63491214	2.5301512600000002	0	0	0	0.8637207068000001	9.746167032	-1.053930661	0	0.061035156	0	1549641581.143
-9.07863768	-0.423486322	-4.1236084260000005	0	-0.061035156	0	2.73830571	-8.84296875	-0.707006839	0	-0.061035156	-0.061035156	3.776684604	9.733007788	0.23566894960000004	0	-0.061035156	-0.061035156	-9.00805661	-0.45100097840000003	3.3448242800000005	-0.061035156	-0.061035156	0	-1.3254882200000002	9.63969748	2.5349366	0	-0.061035156	0	0.846972644	9.74257788	-1.0874267572	0	-0.061035156	-0.061035156	1549641581.183
-9.089404254	-0.41870117800000006	-4.130786240000001	0	-0.061035156	0	2.749072284	-8.8561277	-0.7201660340000001	-0.061035156	-0.061035156	-0.061035156	3.8018066100000003	9.733007788	0.2260986322	0	-0.061035156	-0.061035156	-9.016430710000002	-0.45698242800000005	3.37233876	-0.061035156	-0.061035156	0	-1.3254882200000002	9.63969748	2.5349366	0	0	0	0.846972644	9.746167032	-1.0503417932	0	-0.061035156	-0.061035156	1549641581.223
-9.08461911	-0.4103271466	-4.1427491000000005	0	-0.061035156	0	2.743090854	-8.85373552	-0.708203125	-0.061035156	-0.061035156	-0.061035156	3.813769568	9.737792932000001	0.19140625	0	-0.061035156	-0.061035156	-9.01403804	-0.45698242800000005	3.371142572	-0.061035156	0	0	-1.3446288940000002	9.646875000000001	2.528955072	0	0	-0.061035156	0.8529540740000001	9.744970746000002	-1.0742675720000001	0	0	0	1549641581.263
-9.08342302	-0.38640135800000003	-4.13796376	0	-0.061035156	-0.061035156	2.757446286	-8.848950180000001	-0.7129882787999999	-0.061035156	-0.061035156	0	3.8245362400000005	9.73898912	0.19499511780000003	0	-0.061035156	-0.061035156	-9.0092527	-0.46655273560000005	3.37233876	0	-0.061035156	0	-1.3470214660000002	9.657641574000001	2.5157959260000005	0	0	-0.061035156	0.8457763580000002	9.7401857	-1.061108426	0	-0.061035156	0	1549641581.303
-9.088207968	-0.3911865216	-4.1260009	0	-0.061035156	-0.061035156	2.7658202880000005	-8.850146760000001	-0.7010253600000002	-0.061035156	-0.061035156	0	3.8364991	9.7401857	0.1818359424	0	-0.061035156	-0.061035156	-9.01044928	-0.4486083966	3.387890576	0	0	0	-1.3470214660000002	9.657641574000001	2.5157959260000005	0	-0.061035156	-0.061035156	0.8254394568000001	9.737792932000001	-1.0718750000000001	-0.061035156	0	-0.061035156	1549641581.343
-9.088207968	-0.387597644	-4.1331787140000005	0	-0.061035156	-0.061035156	2.7729980040000006	-8.85253894	-0.69504393	-0.061035156	-0.061035156	0	3.8353027160000006	9.72224092	0.1579101538	0	-0.061035156	0	-8.99848642	-0.44621582460000003	3.3807128600000005	0	-0.061035156	0	-1.3458251800000003	9.62893071	2.501440396	0	-0.061035156	-0.061035156	0.84816893	9.73898912	-1.091015625	0	-0.061035156	0	1549641581.383
-9.09060054	-0.38999023560000007	-4.1152344240000005	0	0	-0.061035156	2.777783246	-8.851342752	-0.6759033540000001	-0.061035156	-0.061035156	0	3.8065917540000007	9.744970746000002	0.1387695288	0	-0.061035156	-0.061035156	-9.016430710000002	-0.462963858	3.39267572	0	0.061035156	0	-1.3087402160000001	9.668408246	2.5253662140000004	0	-0.061035156	-0.061035156	0.8720947480000001	9.7401857	-1.085034146	0	-0.061035156	-0.061035156	1549641581.423
-9.095385880000002	-0.40434570680000004	-4.1236084260000005	0	-0.061035156	-0.061035156	2.777783246	-8.851342752	-0.6759033540000001	-0.061035156	-0.061035156	0	3.813769568	9.75214856	0.1770507788	0.061035156	-0.061035156	-0.061035156	-8.984130890000001	-0.46535643000000004	3.352001996	-0.061035156	0	0	-1.3087402160000001	9.668408246	2.5253662140000004	0.061035156	0	-0.061035156	0.849365216	9.755737320000001	-1.079052716	-0.061035156	0	-0.061035156	1549641581.463
-9.096582068	-0.4103271466	-4.15471196	-0.061035156	0	-0.061035156	2.7993163940000003	-8.85373552	-0.6651367212000001	0	-0.061035156	0	3.8257324280000002	9.737792932000001	0.2045654254	0	0	-0.061035156	-8.978149460000001	-0.44980469240000004	3.31611322	-0.061035156	0	0	-1.36018071	9.6385009	2.4799072480000004	0	0	-0.061035156	0.84816893	9.74257788	-1.0874267572	0	-0.061035156	-0.061035156	1549641581.503
-9.09060054	-0.42229003600000004	-4.139160144000001	-0.061035156	-0.061035156	-0.061035156	2.798120108	-8.847753894	-0.7117919928	0	-0.061035156	0	3.8424804320000003	9.76770018	0.192602536	0	-0.061035156	-0.061035156	-9.00327176	-0.4354492212	3.33046875	0	0	0	-1.3769287140000002	9.67080072	2.4799072480000004	0.061035156	-0.061035156	-0.061035156	0.8828613220000001	9.743774460000001	-1.08383786	0	0	-0.061035156	1549641581.543
-9.066674820000001	-0.416308606	-4.11882338	0	0	-0.061035156	2.76821286	-8.83100589	-0.7416992212000001	0	-0.061035156	-0.061035156	3.8711913940000002	9.76171875	0.17585449280000004	0	-0.061035156	-0.061035156	-8.99609375	-0.4342529254	3.3173096040000005	0	0	0	-1.3769287140000002	9.67080072	2.4799072480000004	0	-0.061035156	-0.061035156	0.8900390380000001	9.744970746000002	-1.0419677520000001	0	0	-0.061035156	1549641581.583
-9.087011780000001	-0.419897464	-4.127197284	0	0	-0.061035156	2.7311278960000003	-8.81066893	-0.7464843750000001	-0.061035156	-0.061035156	0	3.8520507200000003	9.744970746000002	0.18422851440000002	0	0	0	-8.98652356	-0.43664550720000006	3.3089355040000004	0	0	0	-1.369750998	9.65285643	2.4655516200000003	0	0	-0.061035156	0.898413089	9.73659694	-1.0754638580000002	0	-0.061035156	0	1549641581.623
-9.10734874	-0.42229003600000004	-4.13796376	-0.061035156	-0.061035156	-0.061035156	2.7418945679999998	-8.79990216	-0.7428955072	-0.061035156	0	0	3.8245362400000005	9.7485598	0.16987304320000002	0	-0.061035156	0	-9.00805661	-0.44143066100000006	3.325683606	-0.061035156	0	0	-1.373339856	9.68515625	2.4583741	0	-0.061035156	0	0.8613281250000001	9.73659694	-1.0993896760000001	-0.061035156	-0.061035156	-0.061035156	1549641581.663
-9.09179712	-0.439038089	-4.1260009	0	-0.061035156	-0.061035156	2.7323242800000003	-8.839379892	-0.764428714	-0.061035156	-0.061035156	0	3.830517572	9.777270468000001	0.14235839660000002	0	-0.061035156	0	-9.015234620000001	-0.43066405760000004	3.34841304	-0.061035156	0	0	-1.373339856	9.68515625	2.4583741	0	-0.061035156	-0.061035156	0.8744873200000001	9.73898912	-1.0802490020000002	0	-0.061035156	-0.061035156	1549641581.703
-9.089404254	-0.4091308606000001	-4.111645468	0	0	-0.061035156	2.7418945679999998	-8.85253894	-0.7680175720000001	-0.061035156	-0.061035156	0	3.811376996	9.782055710000002	0.1315917932	0	-0.061035156	0	-9.00207518	-0.4354492212	3.3400389400000003	-0.061035156	0	0	-1.373339856	9.700707968000001	2.47631839	0	-0.061035156	-0.061035156	0.907983426	9.74138179	-1.0670898560000002	-0.061035156	0	0	1549641581.742
-9.094189300000002	-0.41870117800000006	-4.1427491000000005	-0.061035156	0	-0.061035156	2.739501996	-8.84177266	-0.7428955072	-0.061035156	-0.061035156	0	3.78984375	9.76889676	0.1686767572	0	-0.061035156	-0.061035156	-8.994897660000001	-0.4426269568000001	3.311328076	-0.061035156	0	-0.061035156	-1.378125	9.6636232	2.4583741	0	0	-0.061035156	0.855346646	9.73540036	-1.0515380890000001	0	0	0	1549641581.783
-9.0858152	-0.44980469240000004	-4.127197284	-0.061035156	-0.061035156	-0.061035156	2.7538574280000003	-8.846557608000001	-0.6890625	-0.061035156	-0.061035156	0	3.7862548920000005	9.778466754	0.173461911	0	-0.061035156	-0.061035156	-9.0092527	-0.4426269568000001	3.3268798920000004	-0.061035156	0	0	-1.378125	9.6636232	2.4583741	0	-0.061035156	-0.061035156	0.850561502	9.72822284	-1.091015625	-0.061035156	-0.061035156	-0.061035156	1549641581.822
-9.098974640000002	-0.42587889400000006	-4.12241214	-0.061035156	0	-0.061035156	2.769409146	-8.851342752	-0.6890625	-0.061035156	-0.061035156	0	3.80778804	9.782055710000002	0.172265625	0	-0.061035156	-0.061035156	-9.01403804	-0.439038089	3.32089856	-0.061035156	0	0	-1.38410643	9.676782248	2.4583741	0	0	-0.061035156	0.9043945288	9.75214856	-1.063500998	-0.061035156	0	0	1549641581.862
-9.10495607	-0.42587889400000006	-4.135571286	-0.061035156	-0.061035156	-0.061035156	2.775390576	-8.844164840000001	-0.708203125	0	-0.061035156	-0.061035156	3.7982177520000002	9.766503894000001	0.18422851440000002	-0.061035156	-0.061035156	-0.061035156	-9.004467752000002	-0.4426269568000001	3.3005616	-0.061035156	-0.061035156	-0.061035156	-1.400854532	9.65405252	2.44401857	-0.061035156	0	-0.061035156	0.8816650360000001	9.744970746000002	-1.052734375	-0.061035156	0.061035156	0	1549641581.902
-9.09060054	-0.46535643000000004	-4.143945288	-0.061035156	-0.061035156	-0.061035156	2.7634277160000003	-8.848950180000001	-0.724951178	0	-0.061035156	-0.061035156	3.79582518	9.77128894	0.17106933900000001	-0.061035156	-0.061035156	-0.061035156	-9.01403804	-0.4342529254	3.311328076	-0.061035156	0	-0.061035156	-1.3948730040000001	9.65405252	2.4392334260000004	-0.061035156	0	-0.061035156	0.778784146	9.7485598	-1.1041748200000001	0	0	-0.061035156	1549641581.942
-9.07385234	-0.45100097840000003	-4.106860324	-0.061035156	-0.061035156	0	2.7454834260000003	-8.83100589	-0.7763915740000001	0	-0.061035156	-0.061035156	3.7994139400000004	9.758129892000001	0.12202148560000001	-0.061035156	-0.061035156	-0.061035156	-8.999682608	-0.4342529254	3.2993652160000004	-0.061035156	0	0	-1.4068359620000002	9.66242662	2.4344482820000004	0	0	-0.061035156	0.8362060700000001	9.74138179	-1.0742675720000001	0	0	-0.061035156	1549641581.982
-9.072656250000001	-0.4330566394	-4.112841754000001	0	0	0	2.7418945679999998	-8.82023912	-0.7967285340000001	-0.061035156	-0.061035156	-0.061035156	3.8041992800000006	9.73659694	0.11484375000000001	-0.061035156	-0.061035156	0	-9.01044928	-0.43186035340000006	3.282617212	-0.061035156	0	-0.061035156	-1.4044433900000002	9.63969748	2.44401857	-0.061035156	-0.061035156	-0.061035156	0.8708984620000001	9.7318116	-1.0443603240000001	-0.061035156	-0.061035156	0	1549641582.022
-9.097778060000001	-0.43664550720000006	-4.136767572	-0.061035156	-0.061035156	-0.061035156	2.7251464660000004	-8.813061600000001	-0.8062988220000001	-0.061035156	-0.061035156	-0.061035156	3.77788089	9.749755890000001	0.10048827880000001	-0.061035156	-0.061035156	0	-9.01882338	-0.44143066100000006	3.3173096040000005	-0.061035156	-0.061035156	-0.061035156	-1.4044433900000002	9.63969748	2.44401857	-0.061035156	-0.061035156	-0.061035156	0.84816893	9.723437500000001	-1.1017822480000001	-0.061035156	-0.061035156	-0.061035156	1549641582.062
-9.092993210000001	-0.4689453076	-4.131982428000001	-0.061035156	-0.061035156	0	2.7299316100000004	-8.846557608000001	-0.802709964	-0.061035156	-0.061035156	-0.061035156	3.7742920320000004	9.760522660000001	0.0897216754	0	-0.061035156	0	-9.020019568	-0.44143066100000006	3.311328076	0	0	-0.061035156	-1.4211913940000003	9.656445288	2.4356445680000003	0	-0.061035156	0	0.832617212	9.73659694	-1.0969971040000002	0	-0.061035156	-0.061035156	1549641582.102
-9.07385234	-0.45698242800000005	-4.099682608	0	0	0	2.728735324	-8.850146760000001	-0.7775878600000001	-0.061035156	-0.061035156	-0.061035156	3.7994139400000004	9.74257788	0.09450683900000001	0	0	0	-9.023608426000001	-0.4342529254	3.331665036	0	0	0	-1.4068359620000002	9.64208966	2.441625998	0	-0.061035156	0	0.8517577880000001	9.750951980000002	-1.062304712	-0.061035156	-0.061035156	-0.061035156	1549641582.142
-9.092993210000001	-0.44143066100000006	-4.12241214	-0.061035156	0	-0.061035156	2.709594748	-8.851342752	-0.7572509980000001	-0.061035156	-0.061035156	-0.061035156	3.770703076	9.72822284	0.10766601440000001	0	-0.061035156	0	-9.016430710000002	-0.45698242800000005	3.334057608	0	0	-0.061035156	-1.374536142	9.62773462	2.4488037140000003	0	-0.061035156	-0.061035156	0.8146728240000001	9.75214856	-1.0874267572	-0.061035156	0	-0.061035156	1549641582.182
-9.10495607	-0.45937500000000003	-4.1499266200000005	0	-0.061035156	-0.061035156	2.70361322	-8.86809056	-0.732128894	-0.061035156	0	0	3.770703076	9.766503894000001	0.132788089	0	0	-0.061035156	-9.00805661	-0.44980469240000004	3.3065429320000006	-0.061035156	0	0	-1.3661621400000001	9.669604532000001	2.4667480040000003	0	0	-0.061035156	0.8278320288	9.74138179	-1.1041748200000001	0	-0.061035156	-0.061035156	1549641582.222
-9.08222644	-0.4342529254	-4.143945288	-0.061035156	0	-0.061035156	2.70600589	-8.87646466	-0.71538089	0	0	0	3.782666034	9.765307608	0.15671386780000002	0	0	-0.061035156	-8.999682608	-0.439038089	3.2921875000000003	0	0	0	-1.4044433900000002	9.657641574000001	2.45	0	0	-0.061035156	0.8673096040000001	9.73898912	-1.0515380890000001	0	-0.061035156	0	1549641582.262
-9.095385880000002	-0.44980469240000004	-4.167871106000001	-0.061035156	-0.061035156	-0.061035156	2.733520468	-8.883642572	-0.7117919928	0	-0.061035156	0	3.7814697480000006	9.77128894	0.1435546875	0	-0.061035156	-0.061035156	-9.01882338	-0.4438232428	3.3053466460000003	0	0	0	-1.4391357820000001	9.65285643	2.43205571	0	-0.061035156	0	0.839794928	9.74736322	-1.091015625	0	0	-0.061035156	1549641582.302
-9.031982428000001	-0.458178714	-4.088916034	-0.061035156	0	-0.061035156	2.7658202880000005	-8.865698380000001	-0.734521466	0	-0.061035156	-0.061035156	3.830517572	9.753344748	0.13757324280000002	0	0	-0.061035156	-9.00805661	-0.46416014400000005	3.32089856	0	0	0	-1.4020507200000003	9.6636232	2.4523925720000004	0	-0.061035156	0	0.8266357428000001	9.74138179	-1.079052716	-0.061035156	0	-0.061035156	1549641582.342
-9.15161142	-0.42827148560000006	-4.14035643	-0.061035156	0	-0.061035156	2.74428714	-8.829809800000001	-0.745288089	0	-0.061035156	0	3.8018066100000003	9.72822284	0.1196289038	0	-0.061035156	0	-9.020019568	-0.48330077880000005	3.3005616	-0.061035156	0	0	-1.38410643	9.646875000000001	2.463159146	0	0	-0.061035156	0.8637207068000001	9.707885880000001	-1.070678714	0	-0.061035156	0	1549641582.382
-9.18391124	-0.3911865216	-4.177441394000001	-0.061035156	-0.061035156	-0.12207031	2.7347167540000004	-8.850146760000001	-0.7979248200000001	0	0	0.061035156	3.77548822	9.753344748	0.1064697284	0	-0.061035156	-0.061035156	-9.04633786	-0.46655273560000005	3.3244873200000002	-0.061035156	0	0	-1.38410643	9.646875000000001	2.463159146	0	-0.061035156	-0.061035156	0.910375998	9.77248552	-1.032397464	-0.061035156	0.061035156	-0.061035156	1549641582.422
-9.102563400000001	-0.49765625	-4.143945288	-0.061035156	-0.061035156	-0.061035156	2.777783246	-8.903979532000001	-0.8314209260000001	0	-0.061035156	0	3.77548822	9.753344748	0.1064697284	0	-0.061035156	-0.061035156	-9.040356430000001	-0.4521972644	3.32807608	-0.061035156	0.061035156	0	-1.37214357	9.72224092	2.460766574	0	0	0	0.7524658540000001	9.801196580000001	-1.1304931610000002	-0.061035156	0.061035156	-0.061035156	1549641582.462
-9.026000900000001	-0.516796875	-4.11643071	-0.061035156	-0.061035156	-0.061035156	2.79213858	-8.86330571	-0.811083966	-0.061035156	-0.061035156	-0.061035156	3.77548822	9.753344748	0.1064697284	0	-0.061035156	-0.061035156	-9.020019568	-0.41870117800000006	3.2921875000000003	-0.061035156	0	0	-1.403247104	9.63969748	2.409326178	0	0	-0.061035156	0.707006839	9.77128894	-1.129296875	0	-0.061035156	-0.12207031	1549641582.502
-9.045141574	-0.516796875	-4.146337860000001	-0.061035156	0	-0.061035156	2.767016574	-8.781957968	-0.7476806610000001	-0.061035156	-0.061035156	-0.061035156	3.830517572	9.73659694	0.20217285340000002	0	-0.061035156	0	-9.00686052	-0.3995605432	3.2467285340000003	-0.061035156	0	0	-1.403247104	9.63969748	2.409326178	0	0	-0.061035156	0.8134765380000001	9.74257788	-1.0754638580000002	0.061035156	-0.061035156	-0.12207031	1549641582.542
-9.094189300000002	-0.46535643000000004	-4.171459964	-0.061035156	0	-0.061035156	2.7359130400000002	-8.777173020000001	-0.73332518	-0.061035156	0	0	3.811376996	9.729418930000001	0.15192871400000002	-0.061035156	0	-0.061035156	-9.029589660000001	-0.401953125	3.2383545320000002	-0.061035156	0.061035156	0	-1.358984424	9.614575180000001	2.410522464	0	0	0	0.8924316100000002	9.697119110000001	-1.05991214	0.061035156	0	-0.061035156	1549641582.582
-9.136059800000002	-0.477319339	-4.179833966	-0.12207031	-0.12207031	-0.061035156	2.7478759000000004	-8.85493161	-0.75964357	-0.061035156	0.061035156	0	3.8065917540000007	9.79880342	0.07536621106000001	-0.061035156	0.061035156	-0.061035156	-9.05471196	-0.401953125	3.237158246	-0.061035156	0	0	-1.489379892	9.73540036	2.38540036	-0.061035156	0	0	0.8637207068000001	9.7318116	-1.0503417932	0	0	-0.061035156	1549641582.622
-9.04992662	-0.54191893	-4.143945288	-0.12207031	-0.12207031	-0.061035156	2.75625	-8.924316394	-0.7381103240000001	-0.061035156	0	-0.061035156	3.79223642	9.845459260000002	0.0478515625	0	0	0	-9.04753444	-0.40434570680000004	3.2251952880000005	-0.061035156	0	-0.061035156	-1.489379892	9.73540036	2.38540036	-0.061035156	0	0	0.7129882787999999	9.77966304	-1.189111322	0	0	-0.12207031	1549641582.662
-8.98173822	-0.569433606	-4.085327176000001	-0.061035156	0	0	2.73830571	-8.85373552	-0.7105957068000001	0	-0.061035156	-0.12207031	3.7503662140000005	9.76411142	0.0681884784	-0.061035156	0	0	-9.016430710000002	-0.39238280760000005	3.1773437500000004	-0.061035156	0	-0.061035156	-1.489379892	9.686352340000001	2.378222644	-0.061035156	0	0	0.7488769568000001	9.758129892000001	-1.15441893	0	0	-0.12207031	1549641582.702
-9.069067392000001	-0.49885253600000007	-4.12241214	-0.061035156	0	0	2.6916503600000006	-8.786743210000001	-0.702221646	0	0	-0.12207031	3.716870108	9.71147464	0.0837402356	0	0.061035156	0	-9.00207518	-0.3935791034	3.1486327880000005	-0.061035156	0	-0.061035156	-1.425976538	9.62653804	2.366259784	-0.061035156	0	0	0.833813498	9.70310054	-1.06589357	-0.061035156	0.061035156	-0.061035156	1549641582.742
-9.14802266	-0.48569336060000007	-4.161889676	-0.12207031	-0.061035156	0	2.66772464	-8.833398560000001	-0.71538089	0	0	-0.12207031	3.7120849640000007	9.7748777	0.0885253894	-0.061035156	0.061035156	-0.061035156	-9.058300720000002	-0.401953125	3.178540036	-0.061035156	0	-0.061035156	-1.425976538	9.62653804	2.366259784	-0.061035156	0	0	0.7811767572	9.693530252	-1.0443603240000001	-0.061035156	0.061035156	0	1549641582.782
-9.1109375	-0.516796875	-4.12241214	-0.12207031	-0.061035156	0	2.6784912140000006	-8.90876448	-0.7273437500000001	0	0	-0.061035156	3.753955072	9.862207460000002	0.0897216754	-0.061035156	0.061035156	-0.061035156	-9.06069339	-0.41152344240000005	3.185717752	-0.061035156	-0.061035156	-0.061035156	-1.494165036	9.7066893	2.3758300720000003	-0.061035156	0.061035156	0	0.67709964	9.758129892000001	-1.1269042932	-0.061035156	0	0	1549641582.822
-9.051123200000001	-0.5371337860000001	-4.09848642	-0.061035156	-0.061035156	0	2.6964355040000005	-8.89919429	-0.7464843750000001	0	-0.061035156	-0.12207031	3.7695067900000003	9.846654860000001	0.1363769568	-0.061035156	0	0	-9.035571580000001	-0.43066405760000004	3.1773437500000004	-0.061035156	0	-0.061035156	-1.469042932	9.65285643	2.4296630400000003	-0.12207031	0	0	0.709399411	9.760522660000001	-1.123315396	-0.061035156	0	0	1549641582.862
-9.04753444	-0.5120117212	-4.100878894	-0.061035156	0	0.061035156	2.70839856	-8.834594748	-0.7213623200000001	0	-0.061035156	-0.12207031	3.7527587860000002	9.759326080000001	0.20217285340000002	-0.061035156	0	0	-9.02839357	-0.42827148560000006	3.1558105040000006	-0.061035156	-0.061035156	-0.061035156	-1.469042932	9.65285643	2.4296630400000003	-0.12207031	-0.061035156	0	0.7381103240000001	9.734204074	-1.0874267572	-0.061035156	0	0	1549641582.902
-9.095385880000002	-0.46535643000000004	-4.117626996	-0.061035156	0	0.061035156	2.6880616	-8.793920926	-0.7488769568000001	0.061035156	-0.061035156	-0.061035156	3.7324219240000005	9.71625998	0.21054687500000002	-0.12207031	0.061035156	0	-9.057104532	-0.44621582460000003	3.1905028960000004	-0.061035156	-0.061035156	-0.061035156	-1.3996582460000002	9.5703125	2.436840854	-0.12207031	0	0	0.7716064300000001	9.729418930000001	-1.0491455072	-0.12207031	0	0	1549641582.942
-9.12888179	-0.4713378894	-4.121215854000001	-0.061035156	-0.061035156	0	2.73830571	-8.847753894	-0.7871582068	0	0	-0.061035156	3.7467773560000004	9.76171875	0.16508788940000002	-0.12207031	0	-0.061035156	-9.061889480000001	-0.46655273560000005	3.1845214660000005	-0.061035156	0	-0.061035156	-1.38410643	9.63969748	2.460766574	-0.12207031	0	0	0.7117919928	9.746167032	-1.0922119110000001	-0.061035156	-0.061035156	0	1549641582.982
-9.098974640000002	-0.454589856	-4.10566394	-0.061035156	-0.061035156	0.061035156	2.7658202880000005	-8.8979982	-0.7823730432	0	0	-0.061035156	3.8089844240000006	9.796411240000001	0.13757324280000002	-0.12207031	0.061035156	0	-9.05231929	-0.47492675720000005	3.198876996	-0.061035156	-0.061035156	-0.061035156	-1.435546924	9.682763580000001	2.4655516200000003	-0.12207031	0.061035156	0	0.7261474640000001	9.780859620000001	-1.1125488220000002	-0.12207031	-0.061035156	0	1549641583.022
-9.094189300000002	-0.46535643000000004	-4.094897464000001	-0.061035156	-0.061035156	0.061035156	2.77180162	-8.85253894	-0.758447284	0	-0.12207031	-0.12207031	3.7994139400000004	9.758129892000001	0.13398437500000002	-0.12207031	0	0.061035156	-9.064282248	-0.46774902160000004	3.1821288940000003	-0.061035156	-0.12207031	-0.061035156	-1.490576178	9.64208966	2.4799072480000004	-0.12207031	0	0	0.6806884980000001	9.76411142	-1.0922119110000001	-0.061035156	-0.061035156	0	1549641583.062
-9.088207968	-0.45698242800000005	-4.078149460000001	-0.061035156	-0.061035156	0.061035156	2.7706054320000004	-8.81186502	-0.7464843750000001	0	-0.061035156	-0.12207031	3.7886474640000007	9.723437500000001	0.12202148560000001	-0.061035156	0	0.061035156	-9.087011780000001	-0.48090820680000007	3.213232428	-0.061035156	0	-0.061035156	-1.353002896	9.615771760000001	2.53254393	-0.061035156	-0.061035156	0.061035156	0.7488769568000001	9.760522660000001	-1.0898193390000002	-0.061035156	-0.061035156	0	1549641583.102
-9.095385880000002	-0.44980469240000004	-4.064990216	-0.061035156	0	0	2.75983876	-8.82263179	-0.754858426	0	-0.061035156	-0.12207031	3.773095746	9.721044928000001	0.1064697284	-0.061035156	0.061035156	0	-9.089404254	-0.48330077880000005	3.21921376	-0.061035156	0	-0.061035156	-1.353002896	9.615771760000001	2.53254393	-0.061035156	0	0	0.793139676	9.754540740000001	-1.040771466	-0.061035156	0	0	1549641583.141
-9.100170926	-0.4486083966	-4.082934604	-0.061035156	0	0	2.787353534	-8.827417032000001	-0.7668212860000001	0	0	-0.061035156	3.7276367800000005	9.733007788	0.1256103534	0	0	0	-9.08461911	-0.48330077880000005	3.220410144	-0.061035156	0	-0.061035156	-1.39008786	9.60141574	2.5349366	-0.061035156	0	0	0.723754892	9.750951980000002	-1.0491455072	-0.061035156	-0.061035156	0	1549641583.182
-9.113330072	-0.45698242800000005	-4.1152344240000005	-0.061035156	0	0	2.82922374	-8.84177266	-0.763232428	0	0	0	3.7276367800000005	9.756933606	0.14235839660000002	0	0	0	-9.081030252000001	-0.49406739200000005	3.208447284	-0.061035156	0.061035156	-0.061035156	-1.373339856	9.62773462	2.5492920320000003	-0.061035156	0	0	0.708203125	9.755737320000001	-1.063500998	-0.061035156	0	0.061035156	1549641583.222
-9.100170926	-0.42109375000000004	-4.104467752000001	-0.061035156	0	0.061035156	2.816064496	-8.845361420000001	-0.7512695288	0	0	-0.061035156	3.714477536	9.756933606	0.1806396466	0	0.061035156	0	-9.08342302	-0.47253417540000003	3.198876996	-0.061035156	0.061035156	-0.061035156	-1.362573282	9.63491214	2.5540771760000003	-0.061035156	0	0	0.7273437500000001	9.760522660000001	-1.0575195288	-0.061035156	-0.061035156	0	1549641583.261
-9.09060054	-0.37084961060000005	-4.099682608	-0.061035156	0	0	2.8041014400000006	-8.828613220000001	-0.729736322	-0.061035156	0	-0.061035156	3.73122554	9.74736322	0.24045410340000004	0	0	-0.061035156	-9.05471196	-0.46655273560000005	3.1713623200000005	-0.061035156	0	0	-1.38410643	9.63371556	2.5349366	-0.061035156	0	0	0.7273437500000001	9.76171875	-1.022827176	-0.061035156	-0.061035156	0.061035156	1549641583.302
-9.09060054	-0.3541015576	-4.0960937500000005	-0.061035156	-0.061035156	0	2.7993163940000003	-8.808276260000001	-0.7225586060000001	0	-0.061035156	-0.061035156	3.744384784	9.755737320000001	0.26318359620000004	-0.061035156	0	0	-9.04992662	-0.4605712860000001	3.180932608	0	0	0	-1.4235839660000003	9.60739766	2.5181884000000005	0	0	0	0.75366214	9.7485598	-1.0096679712	-0.061035156	-0.061035156	0.061035156	1549641583.341
-9.072656250000001	-0.3349609424	-4.082934604	-0.061035156	-0.061035156	0	2.7993163940000003	-8.808276260000001	-0.7225586060000001	0	-0.061035156	-0.061035156	3.7587402160000005	9.77248552	0.2572021466	-0.061035156	-0.061035156	-0.061035156	-9.067871106	-0.4844970746000001	3.19768071	0	0	0	-1.403247104	9.63491214	2.5445067900000002	0	-0.061035156	0	0.8134765380000001	9.724634080000001	-0.9965087860000001	0	-0.061035156	0.061035156	1549641583.381
-9.108544928	-0.309838858	-4.0960937500000005	0	0	0	2.80051268	-8.80947284	-0.7393066100000001	0	-0.061035156	-0.061035156	3.75754393	9.76291484	0.22490234620000002	-0.061035156	-0.061035156	-0.061035156	-9.076245108	-0.5060302716	3.216821286	-0.061035156	0	0	-1.36018071	9.649267572	2.56245108	-0.061035156	-0.061035156	-0.061035156	0.860131839	9.734204074	-1.000097644	0	-0.061035156	0.061035156	1549641583.422
-9.101367212000001	-0.270361322	-4.070971646	0	0	0	2.7861572480000003	-8.81186502	-0.7728027160000001	0	-0.061035156	0	3.7455810700000005	9.71147464	0.23327636780000002	0	-0.061035156	-0.061035156	-9.04753444	-0.500048822	3.1952880400000003	0	0	0	-1.3386474640000001	9.62055661	2.569628894	0	0	-0.061035156	0.88645018	9.766503894000001	-1.003686502	-0.061035156	0	0.061035156	1549641583.461
-9.101367212000001	-0.24165038940000003	-4.06977536	0	0	0	2.7813721040000003	-8.793920926	-0.7895507788	-0.061035156	-0.061035156	0	3.7635253600000005	9.683960160000002	0.21054687500000002	0	-0.061035156	-0.061035156	-9.01882338	-0.492871106	3.1905028960000004	0	-0.061035156	0	-1.3446288940000002	9.581079074	2.5612548920000004	0	0	-0.061035156	0.9187500000000001	9.750951980000002	-1.0455566100000002	-0.061035156	-0.061035156	0.061035156	1549641583.501
-9.10734874	-0.250024411	-4.09848642	0	0	0	2.7861572480000003	-8.80109874	-0.745288089	-0.061035156	-0.061035156	0	3.791040036	9.71147464	0.1866210962	0	-0.061035156	-0.061035156	-9.029589660000001	-0.49645996400000003	3.2239991	0	-0.061035156	0	-1.3637695680000002	9.579882788	2.5397216460000003	0	-0.061035156	-0.061035156	0.92473143	9.734204074	-0.9869384980000001	0	0	0.061035156	1549641583.542
-9.10495607	-0.2572021466	-4.111645468	0	0	-0.061035156	2.81486821	-8.823827880000001	-0.707006839	-0.061035156	-0.061035156	0	3.8281250000000004	9.73898912	0.17824707460000003	0	-0.061035156	-0.061035156	-9.034375	-0.4904785144	3.2311766200000003	0	-0.061035156	0	-1.3649658540000003	9.632519568000001	2.551684604	0	-0.061035156	-0.061035156	0.9725830072	9.72822284	-1.002490216	0	0	0.061035156	1549641583.581
-9.11213408	-0.25839844240000004	-4.1152344240000005	0	0	-0.061035156	2.8471679320000005	-8.829809800000001	-0.6830810700000001	-0.061035156	-0.061035156	0	3.84367662	9.73061502	0.21413574280000003	0.061035156	-0.061035156	-0.061035156	-9.035571580000001	-0.49406739200000005	3.2479248200000006	0	-0.061035156	0	-1.3446288940000002	9.646875000000001	2.569628894	0	-0.061035156	-0.061035156	0.9929199280000001	9.73061502	-1.0240234620000002	0	0	0	1549641583.621
-9.101367212000001	-0.29069824280000006	-4.11044928	0	0	0	2.8471679320000005	-8.829809800000001	-0.6830810700000001	-0.061035156	-0.061035156	0.061035156	3.8460692900000004	9.71027806	0.25839844240000004	0	-0.061035156	-0.061035156	-9.016430710000002	-0.49645996400000003	3.243139676	0	-0.061035156	0	-1.3195067900000002	9.62055661	2.566040036	0	-0.061035156	-0.061035156	0.9462646760000001	9.744970746000002	-1.0120605432	0	0	0	1549641583.661
-9.088207968	-0.2643798822	-4.120019568	0	0	0	2.874682608	-8.83698732	-0.65676268	0	-0.061035156	0	3.8652099640000004	9.72224092	0.28471679320000004	0	-0.061035156	-0.061035156	-9.031982428000001	-0.48569336060000007	3.269457968	0	-0.12207031	0	-1.3087402160000001	9.62055661	2.5540771760000003	0	-0.061035156	-0.061035156	0.953442392	9.749755890000001	-1.0347900360000002	0	0	0	1549641583.701
-9.100170926	-0.230883786	-4.1260009	0	0	0	2.8806639400000003	-8.802294928000002	-0.65676268	0	-0.061035156	0	3.8807617800000003	9.746167032	0.3014648462	0	-0.061035156	0	-9.00805661	-0.47014160340000005	3.2503173920000004	0	-0.061035156	0	-1.3087402160000001	9.62055661	2.5540771760000003	0	-0.061035156	-0.061035156	0.9953125	9.74257788	-1.0144531250000002	0	0	0	1549641583.741
-9.094189300000002	-0.2344726538	-4.134375	0	0	0	2.8830566100000006	-8.833398560000001	-0.6531738220000001	0	-0.061035156	0	3.9118652160000003	9.760522660000001	0.3158203076	0	-0.061035156	0	-8.993701080000001	-0.4689453076	3.2646728240000003	0	-0.061035156	0	-1.3087402160000001	9.62055661	2.5540771760000003	0	-0.061035156	-0.061035156	0.9893310700000001	9.74736322	-1.052734375	-0.061035156	0	0	1549641583.781
-9.098974640000002	-0.22131347840000004	-4.15830072	-0.061035156	-0.061035156	0	2.9033935700000004	-8.82023912	-0.663940396	0	-0.061035156	-0.061035156	3.9130616000000003	9.77128894	0.3026611322	-0.061035156	-0.061035156	0.061035156	-8.985326980000002	-0.45339357	3.2634764400000003	0	-0.18310547	0	-1.374536142	9.63371556	2.5157959260000005	0	-0.061035156	0	1.0072753600000002	9.721044928000001	-1.0347900360000002	0	-0.061035156	0	1549641583.821
-9.10495607	-0.2225097644	-4.15231929	0	-0.12207031	0	2.9033935700000004	-8.82023912	-0.663940396	0	-0.061035156	-0.061035156	3.9166503600000007	9.74736322	0.25839844240000004	-0.061035156	-0.061035156	0.061035156	-8.9829348	-0.45937500000000003	3.2969726440000002	0	-0.18310547	0	-1.33984375	9.6552491	2.5385253600000004	0	-0.12207031	0.061035156	1.0264160340000001	9.72702626	-1.0240234620000002	-0.061035156	0	0	1549641583.861
-9.058300720000002	-0.2572021466	-4.1260009	0	-0.24414062	0	2.906982428	-8.777173020000001	-0.6962402160000001	0	0	-0.061035156	3.9010987400000006	9.7066893	0.2392578076	-0.061035156	0	0.061035156	-8.911157248	-0.4761230432	3.3268798920000004	0	-0.12207031	0	-1.2860107820000002	9.6552491	2.56484375	-0.061035156	-0.061035156	0.061035156	1.0240234620000002	9.73659694	-1.03957518	-0.061035156	-0.061035156	-0.061035156	1549641583.901
-9.055908246000001	-0.27275390380000003	-3.9800537140000007	0.061035156	-0.24414062	-0.061035156	2.8902344240000004	-8.73291034	-0.65676268	0	0	-0.061035156	3.8711913940000002	9.612182608000001	0.265576178	-0.061035156	-0.061035156	0.061035156	-8.85493161	-0.5120117212	3.3567871400000002	0	-0.24414062	0	-1.282421924	9.581079074	2.568432608	0	-0.061035156	0.061035156	1.079052716	9.680371106	-0.9989013580000001	0	-0.061035156	0	1549641583.941
-9.25209964	-0.2177246106	-3.823339856	0.18310547	-0.30517578	-0.12207031	2.8926269959999997	-8.69582518	-0.643603534	0	-0.061035156	-0.061035156	3.859228534	9.593042032000001	0.26677246400000004	0	-0.12207031	0.061035156	-8.959009080000001	-0.569433606	3.561352536	0.061035156	-0.24414062	-0.061035156	-1.2489257200000001	9.486572480000001	2.62346196	0	-0.12207031	0.061035156	1.4391357820000001	9.63969748	-0.745288089	-0.12207031	0	0.12207031	1549641583.981
-9.42436502	-0.3158203076	-3.762329074	0.24414062	-0.24414062	-0.18310547	2.85075679	-8.795117212000001	-0.7261474640000001	0.061035156	-0.12207031	0	3.841284146	9.76291484	0.24165038940000003	0	-0.18310547	0	-9.08461911	-0.6328369110000001	3.7587402160000005	0.12207031	-0.18310547	-0.12207031	-1.1807373200000002	9.62773462	2.7478759000000004	0.061035156	-0.18310547	0	1.28122554	9.65405252	-0.8074951080000001	-0.061035156	0.061035156	0.18310547	1549641584.021
-9.34780252	-0.35888672120000004	-3.5721191100000005	0.36621094	-0.4272461	-0.24414062	2.9057862400000003	-8.92910144	-0.8242431610000001	0.061035156	-0.12207031	0	3.8484619600000003	9.936376800000001	0.27514648560000005	0.12207031	-0.24414062	0.061035156	-9.16716304	-0.6663330072	3.9800537140000007	0.24414062	0.061035156	-0.18310547	-1.246533246	9.82153354	2.886645468	0.061035156	-0.18310547	-0.061035156	1.062304712	9.782055710000002	-0.9965087860000001	0.061035156	0.061035156	0.12207031	1549641584.061
-9.2042482	-0.37204589660000004	-3.23356929	0.4272461	-0.12207031	-0.36621094	2.9667969240000005	-8.826220746	-0.910375998	0	0	0.24414062	3.75754393	9.917236420000002	0.4103271466	0.18310547	-0.48828125	0.12207031	-9.10974092	-0.740502896	3.982446286	0.36621094	0.24414062	-0.24414062	-1.3051513580000003	9.80957068	2.98952626	0.12207031	-0.36621094	-0.18310547	1.0575195288	9.77128894	-0.7524658540000001	0.061035156	0	0.12207031	1549641584.101
-9.253295926000002	-0.4904785144	-3.2144287140000003	0.6713867	-0.12207031	-0.30517578	3.0002929320000002	-8.54389676	-0.9402832068000001	-0.061035156	-0.061035156	0.36621094	3.652270468	9.792822480000002	0.531152356	0.24414062	-0.5493164	0.18310547	-9.02839357	-0.8374023560000001	3.9010987400000006	0.4272461	0.5493164	-0.24414062	-1.2907959260000001	9.616967752	3.09121106	0.18310547	-0.4272461	-0.36621094	1.03957518	9.71745607	-0.648388678	0.12207031	0.12207031	0.061035156	1549641584.141
-9.4004393	-0.4294677716	-3.178540036	0.61035156	-0.48828125	-0.36621094	3.0433594240000006	-8.411108426	-1.0144531250000002	-0.24414062	0.24414062	0.79345703	3.4800048920000006	9.76171875	0.576611322	0.24414062	-0.61035156	0.061035156	-8.990112320000001	-0.9462646760000001	3.79223642	0.4272461	0.79345703	-0.30517578	-1.3015625000000002	9.515283246000001	3.12709964	0.18310547	-0.5493164	-0.5493164	1.070678714	9.657641574000001	-0.617285144	0.24414062	0.36621094	0.12207031	1549641584.181
-9.56672374	-0.2918945288	-3.180932608	0.5493164	-0.79345703	-0.48828125	3.0768554320000003	-8.503222840000001	-1.107763678	-0.24414062	0.24414062	0.79345703	3.3460204680000003	9.780859620000001	0.6208740020000001	0.24414062	-0.7324219	-0.061035156	-9.03317842	-1.03957518	3.649877896	0.4272461	0.8544922	-0.36621094	-1.315917932	9.5021241	3.1486327880000005	0.24414062	-0.5493164	-0.6713867	0.764428714	9.7066893	-0.6447998200000001	0.18310547	0.061035156	0.12207031	1549641584.221
-9.62653804	-0.154321286	-3.1534179320000004	0.5493164	-1.0375977	-0.5493164	3.0983885800000004	-8.76879892	-1.12211911	-0.24414062	0.24414062	0.91552734	3.311328076	9.88254442	0.669921875	0.24414062	-0.6713867	-0.36621094	-9.043945288000002	-1.102978534	3.4919677520000003	0.48828125	1.0986328	-0.4272461	-1.318310504	9.605004892	3.122314496	0.30517578	-0.5493164	-0.7324219	0.5203857428	9.758129892000001	-0.9043945288	0.30517578	-0.24414062	-0.061035156	1549641584.261
-9.30234375	0.34213867800000003	-3.185717752	0.7324219	-0.18310547	-0.36621094	3.037377896	-8.93747554	-0.9953125	-0.18310547	-0.4272461	0.4272461	3.3328614200000004	9.8933107	0.758447284	0.18310547	-0.61035156	-0.61035156	-8.814257788	-1.2297851440000003	3.1199219240000007	0.36621094	0.8544922	-0.36621094	-1.3853027160000002	9.637304712	3.1127441100000004	0.30517578	-0.36621094	-0.8544922	0.617285144	9.74257788	-1.1041748200000001	0.12207031	-0.18310547	-0.36621094	1549641584.301
-8.638403060000002	0.381616214	-3.62236322	0.6713867	1.0986328	-0.61035156	2.942871106	-9.036767572	-0.833813498	-0.18310547	-0.4272461	0.4272461	3.5242675720000003	9.94953624	0.855346646	0.12207031	-0.4272461	-0.91552734	-8.419482428	-1.2513183900000002	2.978759784	0	0.36621094	-0.18310547	-1.52526857	9.646875000000001	2.9739746400000002	0.24414062	-0.24414062	-0.7324219	-0.113647464	9.80478534	-1.2860107820000002	0.18310547	-0.8544922	-0.9765625	1549641584.341
-8.46015625	0.026318359620000002	-4.7552491	0.12207031	0.5493164	-0.6713867	2.7706054320000004	-8.955419928000001	-0.647192392	0	-0.5493164	0.12207031	3.93339856	9.60739766	0.9020019568000001	0.12207031	-0.24414062	-1.0986328	-8.445800720000001	-0.9211425720000002	2.6641358800000003	-0.61035156	-0.061035156	0.061035156	-1.3051513580000003	9.62773462	2.70839856	0.061035156	0	-0.6713867	0.7476806610000001	9.572705072	-1.528857428	0.7324219	-0.91552734	-1.5258789	1549641584.381
-9.310717752	0.11723633180000001	-4.787548920000001	-0.4272461	-0.48828125	-0.36621094	2.5050292540000005	-8.66472194	-0.5502929712000001	0.30517578	-1.7700195	-1.2817383	4.355688400000001	9.07026358	0.740502896	0	-0.24414062	-1.2817383	-9.542798020000001	-0.48330077880000005	3.753955072	-0.6713867	0.36621094	0.4272461	-0.2918945288	9.088207968	2.4595702880000005	-0.061035156	0.48828125	-0.79345703	2.59116214	9.43273912	-1.565942392	0.61035156	0.36621094	-1.2817383	1549641584.421
-9.31669928	0.35649413939999997	-4.8916259	-0.8544922	0.9765625	-0.18310547	2.366259784	-9.62773462	-0.6148925720000001	0.30517578	-1.7700195	-1.2817383	4.745678714	9.657641574000001	0.30385742800000004	-0.36621094	-0.24414062	-1.8920898	-9.16118161	-0.663940396	3.60202626	-1.0375977	0.24414062	0.36621094	0.5526855432	9.697119110000001	2.441625998	0.061035156	0.79345703	-0.79345703	2.227490216	9.54399411	-2.001391574	0.36621094	0.4272461	-0.8544922	1549641584.461
-9.26047374	0.5144042932	-5.2576902	-1.2207031	-0.5493164	-0.30517578	2.2669677520000002	-10.04284694	-0.4342529254	0.18310547	-1.5869141	-0.9765625	5.82473143	10.01772464	0.025122070680000004	-0.48828125	0.79345703	-2.4414062	-8.93867212	-0.5251708966	4.027905252	-1.159668	0.12207031	0.4272461	0.324194339	10.69482428	2.4643554320000005	0.12207031	1.5869141	-0.30517578	1.2202148560000001	9.935181200000002	-2.2669677520000002	0.30517578	-0.9765625	-0.8544922	1549641584.501
-8.4900634	0.1985839856	-4.407128894	-1.159668	-0.91552734	-0.6713867	2.128198282	-8.838183606000001	-0.02153320288	0.18310547	-1.5869141	-0.9765625	6.554467752000001	9.16357428	-0.0861328125	-0.12207031	1.5869141	-1.6479492	-8.456567392	-0.135180661	3.7228514400000003	-1.159668	0.12207031	0.4272461	-0.173461911	9.97346196	2.4523925720000004	0	1.5258789	-0.18310547	1.341040036	9.648071580000002	-2.527758786	0.30517578	0	-0.9765625	1549641584.54
-8.085717752	-0.47014160340000005	-3.6738037140000004	-0.61035156	0.36621094	-0.48828125	1.963110324	-7.832104532000001	0.27155761780000004	0.12207031	-1.5258789	-0.6713867	6.567626800000001	8.662329074	0.014355469240000002	0.18310547	1.5258789	-0.30517578	-8.2771241	0.18901367800000002	3.4979492800000003	-1.3427734	0.36621094	0.5493164	-0.339746106	9.04753444	2.306445288	-0.30517578	1.7089844	-0.30517578	0.9043945288	9.41120607	-2.55288089	0.30517578	-0.061035156	-1.4648438	1549641584.58
-8.839379892	-0.42587889400000006	-4.062597644	0.061035156	0.18310547	-0.061035156	1.949951178	-7.59284694	0.33854982	0.30517578	-1.6479492	-0.30517578	6.220702880000001	8.70180661	0.0490478534	0	1.6479492	0.30517578	-8.283105432000001	0.517993161	3.494360324	-1.0986328	0.7324219	0.48828125	-0.42229003600000004	8.86928714	1.9571288940000002	-0.48828125	1.6479492	-0.18310547	0.8924316100000002	9.346606430000001	-1.8075927520000004	0.30517578	-0.061035156	-1.4038086	1549641584.621
-9.094189300000002	0.0693847644	-4.2970702880000005	0.12207031	0.061035156	0	2.0372802520000004	-7.872778060000001	0.1674804712	0.36621094	-1.6479492	0.36621094	5.70510234	9.015234620000001	-0.1363769568	-0.30517578	1.4038086	0.61035156	-8.441015380000001	0.9331054712000001	3.6056152160000003	-1.0986328	0.7324219	0.48828125	-0.47492675720000005	9.095385880000002	1.6616454680000001	-0.48828125	1.5258789	0.18310547	1.114941394	9.41599092	-1.5743163940000002	0.30517578	-0.24414062	-1.3427734	1549641584.66
-9.3238768	0.27873535340000005	-4.421484424000001	0	-0.24414062	-0.30517578	2.495458966	-8.43981929	0.0861328125	0.36621094	-1.4038086	1.3427734	5.342626800000001	9.632519568000001	-0.49526367800000004	-0.5493164	1.0375977	0.9765625	-8.67788089	1.0587158540000001	3.6307373200000006	-0.24414062	0.12207031	0.061035156	-0.849365216	9.631323380000001	1.494165036	-0.61035156	1.2207031	0.48828125	0.9570312500000001	9.49973143	-1.7693115020000003	0.24414062	-0.061035156	-1.2817383	1549641584.7
-9.40163588	0.007177734620000001	-4.865307608	0.061035156	-0.48828125	-0.4272461	3.1151367800000003	-9.00686052	0.061010742800000003	0.18310547	-1.2207031	2.1972656	4.92871106	10.2928714	-0.833813498	-0.48828125	0.30517578	1.5258789	-9.138451980000001	0.7010253600000002	4.011157248000001	-0.061035156	0.061035156	-0.18310547	-1.391284146	10.13376448	1.6281494600000002	-0.36621094	0.48828125	0.7324219	-0.02990722644	9.69472644	-2.004980432	0.12207031	-0.4272461	-1.4038086	1549641584.74
-9.212622300000001	-0.30505371400000003	-5.041162140000001	0.4272461	-0.48828125	-0.12207031	3.6570557100000003	-9.49016124	0.09450683900000001	-0.061035156	-0.9765625	2.746582	4.48488768	10.7606205	-1.076660144	-0.18310547	-0.4272461	2.0141602	-9.482983426	0.5203857428	4.1427491000000005	-0.061035156	0.061035156	-0.18310547	-1.605419928	10.619458360000001	1.9379882200000003	-0.12207031	-0.12207031	0.61035156	-0.001196289038	9.849048020000001	-2.21433107	-0.061035156	-0.4272461	-1.5258789	1549641584.78
-9.42197284	0.34812010800000004	-5.349804712	0.7324219	0.8544922	0.18310547	4.091308606	-9.68515625	0.0765625	-0.18310547	-0.8544922	2.8076172	4.057812500000001	10.722338760000001	-1.06589357	0.30517578	-0.79345703	2.2583008	-9.88613318	0.5610595746000001	4.043457068	-0.18310547	0.061035156	-0.12207031	-1.387695288	10.67807608	2.2382567900000003	0	-0.48828125	0.12207031	0.7811767572	9.92441394	-2.5421141200000004	-0.4272461	0	-1.3427734	1549641584.82
-10.323974640000001	0.7464843750000001	-6.12619658	0.30517578	-0.30517578	0.18310547	4.091308606	-9.68515625	0.0765625	-0.24414062	-0.7324219	2.380371	3.7384033540000003	10.9819339	-0.79194339	0.6713867	-0.30517578	1.8310547	-9.645678420000001	0.46416014400000005	3.93339856	-0.061035156	0.7324219	0	-1.0718750000000001	10.8036866	2.2430420320000004	-0.12207031	-0.5493164	-0.5493164	0.5837890576	10.603905760000002	-2.64379892	-0.7324219	0.061035156	-1.2207031	1549641584.86
-10.231860520000001	0.381616214	-5.437134080000001	-0.91552734	-1.5869141	0.061035156	4.744482428	-10.376611420000001	0.135180661	-0.61035156	0.061035156	1.2817383	3.4931639400000005	10.925708360000002	-0.29667969240000003	0.61035156	0.48828125	0.9765625	-9.57150908	0.5084228534	3.3041503600000004	-0.061035156	-0.79345703	0	-1.4798096040000002	11.11472194	2.036083966	-0.36621094	-0.36621094	-0.6713867	0.909179712	10.96997104	-2.1293945680000004	-1.4648438	-0.061035156	-1.2817383	1549641584.9
-9.98542482	-0.6747070288	-4.2791259	-0.7324219	-0.24414062	0.061035156	4.941870108000001	-10.04763228	0.3541015576	-0.61035156	0.061035156	1.2817383	3.215625	10.611084260000002	0.172265625	0.30517578	0.6713867	0.36621094	-10.107446580000001	0.265576178	2.77180162	0.18310547	-0.7324219	-0.12207031	-1.9858398560000001	10.68046924	1.874584964	-0.4272461	-0.7324219	-0.48828125	1.8626221040000002	10.93049272	-0.8074951080000001	-2.1972656	-0.12207031	-0.5493164	1549641584.94
-9.700707968000001	-1.8375000000000001	-3.523071286	-1.4648438	-1.3427734	-0.18310547	4.8808594240000005	-9.955517180000001	0.49885253600000007	-0.5493164	0.48828125	0.24414062	2.757446286	10.57998004	0.3995605432	-0.24414062	-0.30517578	-0.061035156	-10.1481205	-0.24763183900000002	2.288500998	0.4272461	-0.061035156	-0.18310547	-2.5157959260000005	10.325171220000001	2.062402356	-0.24414062	-1.0375977	-0.30517578	4.4513915740000005	11.296558	0.8074951080000001	-3.6010742	-0.48828125	0.91552734	1549641584.98
-8.826220746	-2.2478271760000004	-1.36018071	-1.0375977	-1.0986328	0.24414062	4.738500900000001	-9.455468750000001	0.492871106	0.18310547	1.5258789	-1.5869141	2.6976317900000004	10.04165036	0.48090820680000007	-0.5493164	-1.0375977	-0.18310547	-9.713867212	-0.9929199280000001	1.5001464660000001	0.4272461	-0.061035156	-0.18310547	-2.5157959260000005	10.325171220000001	2.062402356	-0.24414062	-1.0375977	-0.30517578	5.431152160000001	10.66970198	0.860131839	-4.3945312	0.18310547	3.112793	1549641585.02
-9.012841754	-2.118627896	-1.0874267572	0	2.1972656	0.4272461	4.486083966000001	-8.539111420000001	0.153125	0.18310547	1.5258789	-1.5869141	2.68566893	9.49255342	0.42109375000000004	-0.5493164	-0.91552734	0.061035156	-9.49016124	-1.37214357	1.032397464	0.24414062	0.061035156	-0.36621094	-2.5157959260000005	10.325171220000001	2.062402356	-0.24414062	-1.0375977	-0.30517578	4.71457518	9.290380890000002	0.270361322	-2.1362305	-1.3427734	5.493164	1549641585.06
-10.4974366	-2.3399413940000002	-3.5422119600000004	0.7324219	-1.0375977	-0.18310547	4.002783246	-8.766406250000001	-0.5490966754000001	0.61035156	1.8920898	-2.6855469	2.2382567900000003	10.028490920000001	0.3828125	-0.61035156	-0.9765625	0.061035156	-9.5451902	-1.1316894568000002	1.756152356	0.4272461	0.061035156	-0.18310547	-3.94895018	8.50561502	3.029003894	-0.061035156	-0.9765625	-0.4272461	-0.3505126800000001	12.990502700000002	-0.7500732428000001	-1.2207031	0	6.4697266	1549641585.1
-8.40153804	-1.6137939300000002	-2.24663089	-0.30517578	-1.953125	0.4272461	3.5266601440000005	-9.661230432000002	-1.3458251800000003	1.0986328	2.1972656	-3.3569336	2.007373004	10.18161592	0.42109375000000004	-0.7324219	-1.6479492	-0.24414062	-8.646777160000001	-1.431957968	1.491772464	0.4272461	0.061035156	-0.18310547	-3.8424804320000003	9.213818390000002	2.9213378600000004	0.18310547	-1.3427734	-0.4272461	-1.494165036	12.10405252	-1.7657226440000002	-0.24414062	-2.8076172	6.1035156	1549641585.14
-7.694531250000001	-0.735717752	-1.3242920320000002	0.061035156	1.4648438	0.5493164	3.2096435700000003	-9.108544928	-2.0528320680000003	1.4648438	2.0141602	-3.2958984	2.239453076	9.19467752	0.5096191394	-0.61035156	-1.4648438	-0.24414062	-8.49484874	-1.21901857	1.98464357	0.8544922	0.48828125	-0.36621094	-3.5517822480000003	8.575000000000001	3.10317392	0.24414062	-1.0986328	-0.6713867	0.0897216754	10.86110872	-0.7692138580000001	1.0375977	0.30517578	5.79834	1549641585.18
-8.247216754	-0.20097655760000002	-2.43205571	0.061035156	0.4272461	-0.061035156	3.092407248	-8.408715560000001	-2.365063498	1.4038086	1.2817383	-3.479004	2.277734424	8.539111420000001	0.668725589	-0.4272461	-1.159668	-0.5493164	-8.158691394	-1.0587158540000001	1.9786621400000002	1.0986328	-0.12207031	-0.24414062	-2.9955077880000003	7.796215560000001	3.14265126	0.12207031	-1.3427734	-0.79345703	0.27993163940000004	9.801196580000001	-0.6256591459999999	2.0751953	3.3569336	5.065918	1549641585.22
-8.29506839	-0.2189208966	-2.2286865020000004	-0.061035156	0.30517578	0.24414062	2.860327176	-8.260375900000001	-2.489477536	1.0986328	1.2817383	-3.6621094	2.372241214	8.49365216	0.6531738220000001	-0.5493164	-1.4648438	-0.9765625	-8.21611322	-1.7633300720000002	2.2645751800000005	1.0986328	-0.12207031	-0.24414062	-2.49426268	7.799804712	3.2455322480000004	0.30517578	-1.3427734	-0.7324219	-0.3612792932	8.82263179	-0.5598632788000001	1.7700195	5.493164	3.540039	1549641585.26
-8.752050720000002	-0.011962890380000002	-1.851855432	0.48828125	1.2207031	0.9765625	2.5253662140000004	-8.39555661	-2.5074219240000004	0.7324219	1.5258789	-3.4179688	2.787353534	8.62404802	0.63881839	-0.48828125	-1.7089844	-1.3427734	-8.40273462	-2.251416034	2.43205571	0.79345703	-0.18310547	-0.12207031	-2.271752896	8.12160643	3.458471646	0.5493164	-1.159668	-0.61035156	-1.870996106	8.13356929	-0.6507812500000001	1.7700195	2.6245117	2.1972656	1549641585.3
-9.293969748	1.362573282	-2.6126952880000003	0.36621094	2.8686523	0.91552734	2.241845746	-8.69223642	-2.422485324	0.5493164	1.5869141	-2.8076172	3.334057608	8.957812500000001	0.668725589	-0.24414062	-1.4648438	-1.7700195	-8.712573380000002	-2.24423822	2.55048822	0.48828125	-0.5493164	0.12207031	-2.1569091460000003	8.464941394	3.7360108800000003	0.79345703	-1.159668	-0.36621094	-0.4521972644	7.446899460000001	0.770410144	2.4414062	1.953125	1.2817383	1549641585.34
-11.017822480000001	1.83151857	-4.19060054	-0.36621094	1.953125	-0.12207031	2.098291034	-9.131274460000002	-2.2980712860000003	0.4272461	1.159668	-2.0751953	3.9010987400000006	9.59782698	0.793139676	0	-0.91552734	-2.1972656	-9.25927716	-2.1844238220000003	3.14504393	0.48828125	-0.5493164	0.12207031	-2.054028354	9.108544928	3.93339856	0.79345703	-1.0986328	0	2.7658202880000005	7.1861084260000005	0.923535144	3.479004	0.79345703	1.0986328	1549641585.38
-11.376709260000002	2.064794928	-3.7467773560000004	-1.5258789	-0.6713867	0	2.098291034	-9.131274460000002	-2.2980712860000003	0.24414062	0.61035156	-1.4038086	4.459765576	10.304834260000002	0.9630126800000001	0.30517578	-0.36621094	-2.2583008	-9.173144568	-2.3076415740000003	3.58049321	0.24414062	-0.8544922	0.36621094	-1.8386962860000002	9.76171875	4.05422374	0.79345703	-0.79345703	0.18310547	5.41679712	9.756933606	1.698730432	1.8920898	0.6713867	-0.12207031	1549641585.42
-11.531029860000002	0.52995607	-3.6151855040000007	-1.7700195	1.4038086	0.30517578	1.9571288940000002	-9.86699182	-1.7645263580000001	0.12207031	0.12207031	-0.7324219	4.981347840000001	10.75104982	1.15441893	0.5493164	0	-1.953125	-9.595434800000001	-2.3889892180000003	3.6534667540000005	-0.18310547	-2.4414062	0.36621094	-1.732226538	10.29047824	4.176245108	0.79345703	-0.48828125	0.30517578	6.7135742800000004	10.06796924	2.409326178	-0.5493164	-0.061035156	-0.6713867	1549641585.46
-10.912548920000003	-2.159301718	-4.604516574	-0.91552734	-1.8920898	-0.12207031	1.892529254	-9.839477340000002	-1.3242920320000002	-0.12207031	-0.30517578	-0.18310547	5.575903060000001	11.289379500000003	1.4570800720000001	0.7324219	0.5493164	-1.6479492	-10.18161592	-1.5025390379999999	4.135571286	-0.18310547	-2.4414062	0.36621094	-1.516894568	10.9137455	3.9752685700000003	0.61035156	-0.24414062	0.5493164	1.5599609620000003	8.86809056	-0.8744873200000001	-0.8544922	-2.8686523	-2.319336	1549641585.5
-9.610986420000001	-3.5900634000000005	-3.9441650360000002	1.2817383	-0.61035156	0.4272461	1.8231445680000002	-9.54399411	-0.7979248200000001	-0.30517578	-0.7324219	0.48828125	6.113037140000001	11.49753444	1.6532714660000003	0.6713867	1.3427734	-1.0986328	-10.87426718	-0.41870117800000006	3.9046875	-0.48828125	-1.3427734	0.36621094	-1.3829101440000002	11.156591460000001	3.499145468	0.4272461	0.30517578	0.8544922	0.5203857428	10.539307100000002	1.3171142180000002	0.24414062	-1.0375977	-2.0141602	1549641585.54
-8.291479532	-2.42607428	-3.475219748	0.9765625	-1.159668	0.18310547	1.8231445680000002	-9.54399411	-0.7979248200000001	-0.36621094	-1.0375977	1.2817383	6.43005342	11.09797374	1.8040038940000003	0.30517578	1.953125	0.12207031	-9.87177716	0.4342529254	2.860327176	-0.48828125	-1.3427734	0.36621094	-1.56953125	10.95082968	2.5971435700000005	0	0.91552734	1.0986328	4.013549820000001	12.17822284	-0.08732910340000001	-0.7324219	-3.112793	-3.112793	1549641585.58
-7.68854982	-2.3016601440000004	-3.8855469240000007	1.2817383	0.91552734	0	2.071972644	-8.058202880000001	-0.1256103534	-0.5493164	-1.2817383	2.5634766	5.731420926	10.2163089	1.400854532	-0.4272461	1.3427734	2.1362305	-9.753344748	0.649584964	2.097094748	-0.24414062	1.159668	0.48828125	-2.02292482	9.82153354	1.697534146	-0.7324219	1.3427734	0.91552734	1.193896466	9.97585414	-1.5898682100000001	0.12207031	-1.0986328	-2.4414062	1549641585.62
-8.606103240000001	-1.7896484620000002	-4.934692392	0.9765625	0.12207031	0.24414062	2.263378894	-8.21013179	0.014355469240000002	-0.5493164	-1.2817383	2.5634766	4.8342040740000005	10.668505399999999	0.8649169928000001	-1.4038086	0.48828125	3.2958984	-9.9698732	0.7261474640000001	2.557666034	-0.061035156	0.6713867	-0.061035156	-2.326782248	9.25209964	0.86850589	-1.2817383	0.8544922	0.8544922	1.542016574	9.578686600000001	-2.4870849640000006	0.8544922	-0.12207031	-2.6855469	1549641585.66
-8.83698732	-0.800317392	-4.809082068	0.061035156	-0.24414062	0.48828125	2.49426268	-9.354980432000001	0.2452392572	-0.7324219	-1.0375977	2.9907227	3.9142577880000005	11.618359620000001	0.0227294928	-2.1972656	-0.8544922	3.4179688	-9.092993210000001	0.24404297120000001	2.948852536	-0.061035156	0.6713867	-0.061035156	-2.2621826080000003	10.29646016	0.9295165740000001	-1.0375977	0.30517578	1.3427734	0.660351538	9.63371556	-1.738207968	0.18310547	-0.91552734	-2.1972656	1549641585.7
-8.42905252	-0.32658691100000004	-4.39995108	0.79345703	0.36621094	0.061035156	2.7813721040000003	-9.3489991	0.5634521466	-0.6713867	-0.6713867	3.3569336	3.643896466	10.50102536	-0.7046142572	-1.8920898	-1.6479492	3.6621094	-8.394360520000001	0.30744628600000007	2.6497802520000002	-0.061035156	0.5493164	-0.18310547	-1.9415771760000002	10.417285340000001	1.7106933900000003	-0.61035156	0.7324219	1.5258789	0.707006839	9.48896466	-2.3208007200000003	0.6713867	-1.953125	-2.1362305	1549641585.74
-8.354882788000001	0.00837402356	-4.208544928	0.79345703	-0.30517578	-0.30517578	2.7813721040000003	-9.3489991	0.5634521466	-0.6713867	-0.6713867	3.3569336	3.5960449280000004	9.18391124	-1.0946044928	-0.9765625	-1.0986328	3.9672852	-8.125195288	0.6089111420000001	2.99191893	-0.18310547	0.91552734	-0.061035156	-1.605419928	9.08342302	1.870996106	-1.0375977	0.9765625	1.0986328	0.740502896	9.536816394	-2.5397216460000003	0.6713867	-1.8920898	-2.319336	1549641585.78
-7.89191893	0.0490478534	-4.01713858	0.36621094	0.061035156	-0.36621094	3.05053714	-8.31301268	0.5825927716	-0.30517578	-1.4038086	2.380371	3.4572753600000006	8.70061052	-1.119726538	-0.30517578	0.5493164	3.479004	-7.859619110000001	0.6364257788	2.70600589	-0.18310547	0.91552734	-0.061035156	-1.2321777160000003	8.302246106	1.7800780760000001	-1.0986328	0.48828125	0.7324219	0.8828613220000001	9.44350589	-2.127001996	0.6713867	-1.4038086	-2.6245117	1549641585.82
-8.022314300000001	0.15910644960000003	-4.487280252000001	0.48828125	0.4272461	-0.36621094	3.0744628600000006	-8.194580072	0.45937500000000003	-0.24414062	-1.5258789	1.7700195	2.9177491	8.503222840000001	-1.137670926	-0.18310547	1.4038086	2.5024414	-8.19099092	0.5562744110000001	3.0409667540000003	-0.30517578	-0.12207031	-0.12207031	-0.5825927716	8.338134980000001	1.739404254	-0.79345703	0.6713867	0.36621094	1.579101538	9.19348143	-1.5360351440000002	0.61035156	-0.8544922	-2.4414062	1549641585.86
-8.74606929	0.46655273560000005	-4.919140380000001	0.36621094	-0.30517578	-0.30517578	3.069677716	-8.176635880000001	0.3804199280000001	-0.12207031	-1.4648438	1.3427734	2.446411142	8.387182608000002	-1.128100589	-0.18310547	0.8544922	1.4648438	-7.987622300000001	0.5371337860000001	3.06608876	-0.30517578	0.61035156	0	-0.3971679712	8.69941394	1.7848632200000003	-0.6713867	0.8544922	0	2.14973143	9.22458516	-1.4463134979999999	0.36621094	-0.4272461	-2.0751953	1549641585.9
-8.900390380000001	0.22490234620000002	-4.683471646	-0.30517578	-1.2207031	-0.061035156	3.1366699280000003	-8.152710160000002	0.3289794928	-0.18310547	-1.2207031	1.2207031	2.4308594240000003	8.388378894	-1.07785643	-0.12207031	0.18310547	0.48828125	-8.10246556	0.6029296924	2.8555420320000002	-0.30517578	0.61035156	0	-0.8577392572	8.845361420000001	1.818359424	-0.30517578	0.7324219	-0.061035156	1.35180661	9.45786142	-1.5743163940000002	0.061035156	-0.91552734	-1.7089844	1549641585.939
-8.719750900000001	0.3959716754	-4.62246106	-0.4272461	0.061035156	0.061035156	3.216821286	-8.27233876	0.3014648462	-0.24414062	-0.91552734	1.0986328	2.65576178	9.06069339	-1.0180419928000002	-0.061035156	-0.18310547	-0.36621094	-9.176733426	0.40793457460000004	3.371142572	-0.30517578	-0.24414062	-0.061035156	-1.43076178	9.18271466	1.7621337860000001	-0.18310547	0.061035156	-0.12207031	0.75366214	9.419580072	-2.024121106	-0.4272461	-1.4648438	-1.7700195	1549641585.979
-9.170751800000001	0.24045410340000004	-5.324682608000001	0.24414062	0.061035156	0.5493164	3.3352538940000005	-8.77358426	0.24763183900000002	-0.24414062	-0.5493164	0.91552734	2.8399902160000003	10.13615764	-1.015649411	0	-0.5493164	-1.3427734	-9.3238768	0.14833984620000001	3.581689496	-0.4272461	0	-0.4272461	-1.5958496400000002	10.193578780000001	2.1604980040000004	0.4272461	-0.8544922	-0.12207031	1.670019568	9.651660340000001	-2.24064946	-0.6713867	-1.4648438	-1.7089844	1549641586.019
-9.96030252	0.29069824280000006	-5.5459961060000005	-0.18310547	-1.159668	1.0375977	3.3352538940000005	-8.77358426	0.24763183900000002	-0.061035156	-0.5493164	0.8544922	3.4429199280000002	10.691235520000001	-0.6053222644	0.61035156	-0.12207031	-2.2583008	-9.45427266	0.7428955072	3.6211670320000002	-0.4272461	0	-0.4272461	-1.7501709260000002	11.13864766	2.5564697480000005	0.12207031	-0.61035156	-0.4272461	3.00986322	10.09548372	-1.403247104	-1.7700195	-0.30517578	-1.159668	1549641586.059
-10.27492662	-0.6340332068000001	-4.410717752	-1.8310547	-0.9765625	0.48828125	4.222900360000001	-9.839477340000002	-0.2177246106	0	-0.7324219	0.48828125	4.2193116	11.082422120000002	0.42587889400000006	1.0375977	1.2817383	-2.8076172	-10.3790036	0.784765625	3.3352538940000005	-0.36621094	-0.6713867	-0.36621094	-2.25261232	11.094384980000001	2.5744139400000003	-0.30517578	-0.8544922	-0.5493164	4.135571286	10.845557100000002	-0.6316406250000001	-2.8076172	-0.79345703	-0.18310547	1549641586.099
-10.229467360000001	-2.512207068	-3.3687500000000004	-1.7700195	-1.8920898	-0.061035156	4.8988037140000005	-10.654150360000001	-0.285913089	-0.30517578	-0.30517578	0	4.092504892000001	11.600414840000001	1.0168457068	0.4272461	0.91552734	-2.6855469	-11.694922120000001	-0.6316406250000001	3.4321533540000004	0.8544922	0.061035156	-0.6713867	-2.56484375	10.7869384	2.503832968	0	-1.4038086	-0.48828125	5.63452176	11.52026358	1.1400634980000002	-4.4555664	-1.0986328	1.8920898	1549641586.139
-9.11691893	-2.4667480040000003	-1.5970459260000003	0.7324219	1.4038086	0.9765625	5.26247554	-10.624242720000002	-0.2560058606	-0.5493164	1.0986328	-0.4272461	3.7671141200000005	10.998682100000002	1.06589357	-0.30517578	-1.5869141	-1.7700195	-10.649365020000001	-1.733422824	2.239453076	0.8544922	0.061035156	-0.6713867	-2.2346679320000002	10.50102536	3.1175292540000004	0.61035156	-1.159668	-0.9765625	6.026904254	10.376611420000001	0.5251708966	-4.211426	-1.3427734	4.699707	1549641586.179
-10.539307100000002	-1.8410888580000002	-3.1964844240000003	2.0751953	3.2348633	0.24414062	5.039965560000001	-9.81435504	-0.4330566394	-0.48828125	2.4414062	-1.3427734	4.43464357	10.01652806	1.369750998	0.12207031	-1.6479492	-0.9765625	-9.838280760000002	-0.7823730432	1.983447284	0.61035156	1.7089844	-0.8544922	-2.9416748200000002	9.387280252000002	3.6295410340000003	0.30517578	-0.12207031	-1.2817383	2.7610351440000005	12.55744658	-1.58388678	0.061035156	0	6.652832	1549641586.219
-10.4292482	-1.09819339	-4.630834964000001	-0.4272461	-4.211426	0.30517578	5.039965560000001	-9.81435504	-0.4330566394	-0.12207031	3.0517578	-3.0517578	4.556665036	9.95192842	1.491772464	0.061035156	-0.24414062	-0.5493164	-8.881250000000001	-0.7811767572	1.7872558900000002	0.4272461	-0.061035156	-0.061035156	-3.5158935700000002	8.960205072	3.0433594240000006	0	-1.5869141	-0.79345703	-0.893627896	14.27771016	-2.1341797120000003	-1.4648438	0.24414062	5.859375	1549641586.259
-7.792626800000001	-0.1411621106	-1.57551268	-0.5493164	0.4272461	0.5493164	3.70131839	-10.556054320000001	-1.358984424	0.36621094	3.1738281	-3.9672852	3.78984375	9.46503894	1.272851538	-0.4272461	-0.9765625	-0.18310547	-8.771191394	-1.471435504	2.209545926	1.0375977	0.24414062	0	-2.7586425720000003	9.016430710000002	2.83879393	0.12207031	-1.2207031	-0.6713867	-1.35180661	11.28339856	-1.453491214	0.24414062	-1.2817383	5.7373047	1549641586.299
-7.934985520000001	0.20576172120000003	-2.442822284	-0.061035156	0.91552734	-0.12207031	3.31611322	-9.542798020000001	-1.6329346040000001	0.7324219	1.4038086	-4.8828125	3.5158935700000002	8.73291034	0.931909146	-0.6713867	-1.8920898	0.061035156	-8.37641574	-1.235766574	2.2490234620000003	0.91552734	-0.30517578	-0.36621094	-2.350707968	8.41708966	2.942871106	0.18310547	-0.79345703	-0.6713867	-0.5287597644	10.17683058	-0.5479003894	1.159668	2.5024414	4.638672	1549641586.339
-8.129980432	0.2643798822	-2.8483641200000003	-0.5493164	-0.8544922	-0.30517578	3.122314496	-8.93747554	-1.6843750000000002	0.7324219	1.4038086	-4.8828125	3.55058606	8.518774460000001	0.6507812500000001	-0.48828125	-1.953125	0.061035156	-8.10246556	-1.4833984620000003	2.5301512600000002	0.7324219	0	-0.12207031	-2.1975829680000003	8.18022464	3.1330810700000002	0.36621094	-1.4648438	-0.4272461	-1.0946044928	8.633618210000002	-1.07785643	1.8310547	4.211426	3.0517578	1549641586.379
-7.66342752	-0.19499511780000003	-1.9595214660000002	-0.48828125	1.2207031	0.36621094	3.122314496	-8.93747554	-1.6843750000000002	0.6713867	1.6479492	-4.8828125	3.7037110600000003	8.36086412	0.57421875	-0.061035156	-1.0986328	-0.061035156	-8.10246556	-1.4833984620000003	2.5301512600000002	0.7324219	0	-0.12207031	-1.6724121400000003	8.279516574	3.3866942900000003	0.36621094	-1.159668	-0.48828125	-2.5791992800000005	7.779467752000001	-0.657958966	2.0141602	2.8686523	1.2817383	1549641586.419
-8.95661592	0.05981445288	-2.08752446	1.2207031	2.0751953	0.7324219	2.6725097840000003	-8.597729532	-1.7083007200000002	0.7324219	1.6479492	-4.4555664	3.6618408540000003	8.327368210000001	0.6077148560000001	0.36621094	-0.4272461	-0.24414062	-8.10246556	-1.4833984620000003	2.5301512600000002	0.7324219	0	-0.12207031	-1.4451172120000002	8.151513580000001	3.68098143	0.30517578	-0.7324219	-0.61035156	-2.8818603240000003	7.174145468000001	0.6543701080000001	1.5869141	-0.18310547	0.5493164	1549641586.46
-9.46503894	1.4558837860000002	-3.66303714	0.4272461	1.5869141	0.24414062	2.195190396	-8.21132788	-1.7513672120000003	0.79345703	1.159668	-3.9672852	3.6283447480000004	8.881250000000001	0.86850589	0.6713867	0.12207031	-0.7324219	-8.575000000000001	-1.723852536	2.9237304320000006	-0.12207031	-0.79345703	0.18310547	-1.4403320680000002	8.610888580000001	3.803002896	0.18310547	-0.4272461	-0.48828125	1.035986322	7.3787110600000005	1.8530517180000001	3.6010742	1.2817383	-0.061035156	1549641586.501
-10.81564946	1.745385782	-4.21691893	-0.12207031	0.79345703	-0.12207031	1.62575679	-8.774780252000001	-1.9367920320000003	0.8544922	0.5493164	-3.112793	3.7360108800000003	9.34780252	1.0862304712000002	0.7324219	0.061035156	-1.0986328	-9.10974092	-1.4558837860000002	3.75754393	-0.12207031	-0.79345703	0.18310547	-1.4786132200000002	9.077441394000001	3.776684604	0.36621094	-0.30517578	-0.24414062	5.7385987400000005	8.871679712	-1.2333740020000001	3.1738281	-3.2348633	0.24414062	1549641586.539
-11.56332968	1.36018071	-3.79582518	-1.2817383	0.18310547	-0.5493164	1.494165036	-8.99609375	-1.96430661	0.79345703	0.061035156	-2.0141602	3.968090854	9.96867662	1.1771484620000001	0.5493164	-0.18310547	-1.159668	-9.535620108000002	-1.264477536	3.8616211060000003	0	-0.18310547	0.36621094	-1.600634784	9.39685054	3.7072998200000002	0.48828125	-0.18310547	-0.12207031	6.267358426	10.528539840000002	1.947558606	0.91552734	1.2817383	-0.79345703	1549641586.579
-11.416186600000001	-0.668725589	-4.86411142	-0.30517578	-1.4038086	-0.4272461	1.494165036	-8.99609375	-1.96430661	0.48828125	-0.4272461	-0.7324219	4.265966754000001	11.034570680000002	1.146044928	0.5493164	-0.18310547	-1.159668	-10.468725540000001	-1.193896466	4.474121106	0.12207031	-0.91552734	0.36621094	-1.73701178	10.26057158	3.56613768	0.7324219	-0.30517578	0.12207031	6.681274460000001	10.553662140000002	1.1807373200000002	-0.79345703	0.36621094	-0.8544922	1549641586.619
-9.928002700000002	-2.287304712	-3.7455810700000005	0.61035156	-1.4038086	0.061035156	1.522875998	-9.20544429	-1.745385782	-0.12207031	-0.36621094	0.79345703	4.771997104	11.7403804	1.0670898560000002	0.36621094	-0.36621094	-1.2817383	-10.468725540000001	-1.193896466	4.474121106	0.12207031	-0.48828125	0.12207031	-1.69633786	11.25707968	3.4596679320000003	0.7324219	-0.061035156	0.18310547	1.564746106	10.40891124	-0.8230468750000001	-0.91552734	-2.319336	-1.953125	1549641586.659
-8.939868210000002	-1.726245108	-3.4261719240000006	1.0375977	-0.24414062	0.18310547	1.6484863220000001	-9.234155252	-0.6447998200000001	-0.6713867	-0.24414062	2.380371	5.316308606000001	11.544189300000001	0.9797607428000001	0.4272461	0.5493164	-0.6713867	-10.096679320000002	-0.477319339	3.2228027160000003	-0.061035156	0.18310547	0.24414062	-1.8075927520000004	11.43054164	3.2885987400000003	0.5493164	0.5493164	0.18310547	1.9930175720000003	11.35876448	1.106567392	-0.6713867	-1.3427734	-0.79345703	1549641586.699
-8.47929712	-0.994116214	-4.5327391200000005	0.91552734	0	-0.30517578	1.8219482820000001	-8.68745108	-0.1686767572	-0.79345703	-0.36621094	3.7231445	5.228979532	10.413696580000002	0.910375998	0.4272461	0.5493164	-0.6713867	-9.16357428	-0.27155761780000004	1.720263678	-0.24414062	1.2817383	0.30517578	-2.10546875	10.566821580000001	2.6713134000000003	-0.12207031	0.9765625	-0.061035156	1.119726538	10.1241938	-1.03957518	0.24414062	-2.8686523	-1.5869141	1549641586.739
-8.58098143	-1.022827176	-5.039965560000001	0	-1.2207031	-0.5493164	2.100683606	-8.35129393	-0.027514648560000004	-0.6713867	-0.7324219	4.5166016	4.471728534	9.8251223	0.6304443390000001	0.12207031	1.4648438	1.2817383	-9.55117212	0.3672607428	1.9020996400000003	-0.61035156	0.48828125	0.18310547	-2.227490216	9.297558606	1.7609375	-0.7324219	1.0986328	-0.4272461	3.2921875000000003	9.532031250000001	-2.30883786	0.4272461	0	-1.7700195	1549641586.779
-8.95183107	-1.3470214660000002	-4.5435058900000005	-0.18310547	-0.61035156	-0.24414062	2.4129150360000002	-9.30832518	-0.23566894960000004	-0.4272461	-1.2817383	4.638672	3.5493896760000005	10.50700728	0.07775878600000001	-0.7324219	0.61035156	1.3427734	-9.96389128	0.6101074280000001	2.3076415740000003	-0.7324219	0.5493164	0.12207031	-2.460766574	9.35378444	1.062304712	-0.8544922	0.8544922	-0.30517578	2.642602536	9.351391574	-1.638916034	0.30517578	0.61035156	-1.3427734	1549641586.819
-9.045141574	-0.955834964	-4.46455072	-0.36621094	-0.36621094	-0.18310547	2.956030252	-10.71994658	-0.40793457460000004	-0.24414062	-1.8310547	4.5776367	3.06608876	10.834789840000001	-0.6902587860000001	-1.3427734	-0.6713867	1.0986328	-9.299951080000001	0.570629892	2.118627896	-0.6713867	0.6713867	-0.061035156	-2.710791034	10.40891124	1.068286142	-0.36621094	0.79345703	0.24414062	1.1735596040000003	9.593042032000001	-1.415209964	-0.12207031	-0.5493164	-1.2207031	1549641586.859
-8.97575679	-0.6830810700000001	-4.292285144	0.061035156	-0.79345703	-0.4272461	3.505126996	-10.294067000000002	-0.2930908246	-0.36621094	-1.8310547	4.5776367	3.243139676	9.766503894000001	-1.23696286	-0.9765625	-0.7324219	1.3427734	-9.154003894	0.729736322	2.5492920320000003	-0.6713867	0.6713867	-0.061035156	-2.810082968	9.917236420000002	1.41640625	-0.24414062	1.0986328	0.18310547	0.910375998	9.5619384	-2.172460962	0.12207031	-1.5869141	-1.4648438	1549641586.899
-8.388378894	-0.716577176	-4.00517572	0.12207031	-0.91552734	-0.61035156	3.694140576	-9.3920652	-0.0861328125	-0.7324219	-1.4648438	3.7841797	3.33645018	9.258081070000001	-1.451098642	-0.24414062	0.18310547	1.4038086	-8.685058606	0.7608398560000001	2.204760782	-0.48828125	0.6713867	-0.061035156	-2.6210692900000003	9.113330072	1.494165036	-0.5493164	0.6713867	-0.061035156	1.491772464	9.48896466	-2.410522464	0.24414062	-1.0375977	-1.8310547	1549641586.939
-8.12160643	-0.7488769568000001	-3.8975097840000004	0.6713867	-0.061035156	-0.4272461	3.694140576	-9.3920652	-0.0861328125	-0.79345703	-1.4038086	2.5024414	3.33645018	9.258081070000001	-1.451098642	-0.24414062	0.18310547	1.4038086	-8.482885880000001	0.8206542932	2.144946286	-0.48828125	0.36621094	-0.12207031	-2.403344748	8.91953125	1.50493161	-0.61035156	0.61035156	-0.24414062	2.098291034	9.273632788	-1.774096646	0.30517578	0.061035156	-1.7700195	1549641586.979
-8.713769568	-0.6962402160000001	-4.268359424000001	0.5493164	-0.61035156	-0.12207031	3.4441162140000006	-8.323779254	0.250024411	-0.79345703	-1.4648438	1.5258789	3.33645018	9.258081070000001	-1.451098642	-0.24414062	0.18310547	1.4038086	-8.35009784	1.13647464	1.870996106	-0.36621094	0.79345703	-0.12207031	-2.12341304	8.61926268	1.373339856	-0.61035156	0.8544922	-0.30517578	1.64011232	9.207836960000002	-1.24294429	-0.061035156	0.4272461	-1.5258789	1549641587.019
-9.05231929	-0.5981445288	-3.8448730040000005	0.5493164	-0.5493164	0.24414062	3.5422119600000004	-8.017529254000001	0.4091308606000001	-0.79345703	-1.2817383	1.0375977	3.0720702880000004	8.374023560000001	-1.0587158540000001	-0.18310547	0.36621094	0.48828125	-8.46972644	1.2895996400000003	1.89013678	-0.12207031	0.79345703	0	-2.2382567900000003	8.263964660000001	1.189111322	-0.36621094	0.6713867	-0.18310547	1.81118161	9.1875	-1.5216797120000003	-0.36621094	0.12207031	-1.3427734	1549641587.059
-8.77238768	-0.2560058606	-3.9381836060000004	0.48828125	0	0.12207031	3.5422119600000004	-8.017529254000001	0.4091308606000001	-0.9765625	-0.5493164	0.9765625	3.12709964	8.87646466	-1.1675781250000001	-0.18310547	0.36621094	0.48828125	-8.46972644	1.2895996400000003	1.89013678	0.36621094	0.61035156	0	-2.537329074	8.42666034	1.0742675720000001	-0.061035156	0.24414062	0.061035156	1.2034667932	9.3322509	-1.3362548920000001	-0.30517578	-0.8544922	-1.0375977	1549641587.099
-8.498437500000001	-0.2069580072	-4.34611821	-0.18310547	-0.5493164	-0.30517578	3.90827626	-8.73410643	0.8840576080000001	-0.9765625	0.30517578	0.91552734	3.33046875	9.480590560000001	-1.4116211060000001	-0.4272461	-0.9765625	-0.061035156	-9.448290740000001	0.12800292540000002	2.3578857820000003	0.48828125	0.061035156	-0.12207031	-2.45598143	9.267651260000001	1.268066394	0.48828125	-0.4272461	0.24414062	1.4056396760000003	9.460253894000001	-2.095898462	-0.4272461	-1.0986328	-1.2817383	1549641587.139
-8.80109874	-1.4463134979999999	-4.361669928	-0.61035156	-1.0986328	-0.61035156	4.041064496	-8.798706070000001	0.765625	-0.36621094	0.4272461	-0.24414062	3.8652099640000004	9.477001800000002	-1.297973642	0.24414062	-0.8544922	-0.4272461	-9.790429712	0.16030273560000002	2.64738768	0.24414062	0.48828125	-0.24414062	-2.144946286	9.83110324	1.8434814300000002	0.6713867	0.061035156	0	2.41770018	9.23654802	-2.04924321	-0.8544922	-0.36621094	-1.159668	1549641587.179
-9.926807100000001	-3.721655252	-3.581689496	-0.4272461	-1.5869141	-0.6713867	4.06977536	-8.86809056	0.192602536	-0.36621094	0.4272461	-0.24414062	4.751660144000001	9.32028804	-0.4342529254	0.91552734	0.48828125	-0.79345703	-10.763012680000001	0.8362060700000001	1.792041034	0.12207031	1.0375977	-0.48828125	-1.7214599640000001	10.006958360000002	2.35549321	0.36621094	0.79345703	-0.18310547	3.563745108	9.27602536	-1.0240234620000002	-1.2817383	-0.18310547	-0.18310547	1549641587.219
-10.26057158	-4.46694339	-1.836303714	0.24414062	-2.6245117	-1.2817383	4.06977536	-8.86809056	0.192602536	-0.12207031	0.30517578	-1.2207031	4.961010880000001	9.71745607	0.18901367800000002	0.5493164	0.79345703	-0.91552734	-11.825317000000002	-0.023925780760000005	2.5385253600000004	0.24414062	0.7324219	-0.30517578	-1.509716754	9.73898912	2.4165038940000003	0.30517578	1.3427734	-0.24414062	4.69064946	10.28090854	0.5646484424	-1.7089844	-0.8544922	1.8920898	1549641587.258
-10.09428714	-3.7431884000000006	-0.27993163940000004	2.319336	1.2817383	-1.2817383	3.6618408540000003	-9.94833966	-1.4367432100000002	-0.061035156	0.48828125	-1.5869141	5.05671376	9.651660340000001	0.33854982	0.30517578	0.30517578	-0.5493164	-11.627929320000002	-2.332763678	0.4474121106000001	2.1362305	3.8452148	-0.48828125	-1.9774658540000003	10.009350540000002	2.85913089	0.8544922	2.0751953	0.061035156	4.856933606	11.34440944	1.282421924	-1.7700195	-0.91552734	4.699707	1549641587.298
-12.07534146	-2.6844726440000004	-3.371142572	2.380371	-1.159668	-2.746582	3.0541259000000003	-9.91245108	-2.5445067900000002	-0.061035156	1.7700195	-1.3427734	4.946655252000001	9.760522660000001	0.1411621106	0.6713867	-0.12207031	0.48828125	-11.472412140000001	-2.122216754	1.13647464	1.0986328	3.4179688	-0.4272461	-3.255102536	9.351391574	3.104370108	0.91552734	2.6245117	-0.12207031	-1.161596646	14.10185504	-1.2884033540000002	-1.7089844	-0.36621094	4.5776367	1549641587.339
-9.371728240000001	-1.8985107820000002	-1.3793212860000001	0.61035156	-2.8686523	-2.4414062	3.0541259000000003	-9.91245108	-2.5445067900000002	0.7324219	2.319336	-1.5258789	4.248022464000001	9.766503894000001	0.45100097840000003	0.91552734	-0.18310547	1.3427734	-9.1109375	-1.753759784	-0.8828613220000001	0.8544922	5.126953	0.30517578	-4.171459964	9.16118161	2.726342752	0.91552734	2.380371	-0.12207031	-2.751464856	13.65085414	-2.32917482	-1.8310547	-2.1362305	3.0517578	1549641587.378
-8.0558107	-1.358984424	0.3828125	1.159668	1.3427734	-1.4648438	1.7824707460000002	-8.826220746	-3.037377896	0.7324219	2.5024414	-1.953125	3.0313964660000003	9.04753444	1.0886230432000001	0.6713867	-0.5493164	1.2817383	-8.2173098	-2.0839355040000003	-1.8757812500000002	1.2817383	5.6762695	0.36621094	-4.398754892	8.462548920000001	1.8446777160000003	1.2207031	2.0141602	0.30517578	-0.9977050720000001	10.0560054	-1.4798096040000002	-0.36621094	0.6713867	1.8310547	1549641587.418
-8.752050720000002	-0.5443115216000001	-0.663940396	0.6713867	0	-1.5258789	0.8194580072000001	-8.13117662	-3.0792480040000005	-0.061035156	2.5634766	-2.1972656	2.31481929	8.689843750000001	0.9773681610000001	-0.061035156	-1.0375977	0.8544922	-8.03547374	-2.3746337860000004	-2.483496106	0.8544922	2.9907227	0.061035156	-4.220507788000001	7.730419928000001	1.4463134979999999	1.2817383	1.6479492	0.91552734	-0.5467041034000001	7.82731929	-0.31223143000000003	1.2207031	6.591797	0.4272461	1549641587.458
-8.000781250000001	-0.9642089660000001	-0.6735107428000001	-0.48828125	0	-1.5869141	-0.17585449280000004	-8.104858426	-3.093603534	-0.061035156	2.5634766	-2.1972656	2.318408246	9.07385234	0.6747070288	-0.12207031	-0.79345703	0.24414062	-8.13955072	-3.0134521760000004	-3.0337889400000004	0.5493164	3.8452148	0.36621094	-3.5625489200000002	8.036669928	1.3996582460000002	1.2207031	1.7700195	1.2207031	-0.9055908540000002	7.537817392	-0.7811767572	0.6713867	1.159668	-0.7324219	1549641587.498
-8.859716754	-2.0193359620000004	-0.8421875000000001	-1.2817383	0.24414062	-2.0141602	0.0454589856	-8.358471940000001	-2.74428714	0.48828125	1.159668	-1.7700195	2.441625998	9.707885880000001	0.1854248004	0	-1.0375977	-0.12207031	-8.662329074	-3.446508786	-2.569628894	-0.18310547	1.953125	0.30517578	-3.20366214	8.850146760000001	1.516894568	1.0986328	1.953125	1.0986328	0.6543701080000001	6.75544429	1.1747558900000001	2.0751953	0.36621094	-0.9765625	1549641587.538
-9.755737320000001	-3.658251996	-1.8662109620000003	-1.8920898	-0.4272461	-2.9296875	0.0454589856	-8.358471940000001	-2.74428714	0.48828125	0.24414062	-0.7324219	2.83879393	9.62055661	0.1878173822	0.5493164	-0.79345703	-0.30517578	-8.662329074	-3.446508786	-2.569628894	-1.3427734	2.0141602	0.48828125	-2.8698974640000006	9.230566394	1.681982428	0.7324219	2.5024414	0.6713867	1.85544429	8.8046875	1.21303714	0.6713867	0.36621094	-1.6479492	1549641587.578
-7.9158447480000005	-3.7982177520000002	-1.3709472839999999	-0.9765625	-1.6479492	-2.9907227	1.022827176	-9.10615216	-1.872192392	0.61035156	0.79345703	0.061035156	3.029003894	8.907568390000002	0.27873535340000005	0.91552734	-1.0986328	-0.18310547	-8.69582518	-0.6089111420000001	-2.16767572	-2.319336	2.1972656	0.36621094	-2.2837158540000004	8.74606929	1.542016574	0.7324219	2.5024414	-0.12207031	2.57082518	9.78444838	1.111352536	1.0986328	-2.319336	-0.8544922	1549641587.618
-7.476806610000001	-3.7970214660000003	-1.0168457068	-1.5869141	0.7324219	-2.8076172	1.0455566100000002	-7.9792482	-1.5599609620000003	1.0375977	-0.24414062	0.12207031	3.1438476440000005	7.7244384	0.423486322	0.18310547	-1.0375977	-0.24414062	-7.818945288000001	0.641210962	-3.0325927520000002	-2.380371	4.1503906	0.30517578	-2.0145507200000004	7.725634980000001	0.44980469240000004	0.7324219	2.1362305	-0.7324219	4.868896466000001	12.147119600000002	-0.2619873004	-1.3427734	0.91552734	0.4272461	1549641587.658
-7.792626800000001	-5.82473143	-2.85075679	-0.5493164	-0.61035156	-3.2958984	1.225	-6.536523560000001	-0.6842773560000001	0.9765625	-1.5869141	-0.48828125	3.101977536	7.372729532	0.10168457460000001	0.18310547	-1.0375977	-0.24414062	-7.818945288000001	0.641210962	-3.0325927520000002	-2.1362305	3.9672852	0.4272461	-1.7872558900000002	6.881054712	-0.758447284	0.8544922	1.6479492	-0.48828125	3.4261719240000006	8.235253894000001	0.015551758180000002	-0.12207031	2.380371	0	1549641587.698
-7.49714357	-6.834399460000001	-1.9212402160000002	0.5493164	-0.48828125	-2.0751953	1.5001464660000001	-6.29008786	-0.37443847840000005	0.061035156	-2.2583008	-0.79345703	3.064892572	8.414697480000001	-0.8828613220000001	-1.2207031	-1.7089844	-0.79345703	-7.6060058900000005	2.969189496	-4.053027356	-1.5258789	4.272461	0.30517578	-1.892529254	7.5198732	-1.57551268	0.9765625	1.4038086	-0.061035156	3.6929442900000002	9.861010880000002	0.07536621106000001	0.061035156	1.5869141	0.61035156	1549641587.738
-8.24123552	-5.3844973000000005	-1.93439946	1.2817383	1.2817383	-2.1972656	1.547998004	-7.24711911	-0.2775390576	-0.4272461	-2.380371	-0.061035156	3.44890126	9.993798920000001	-1.7190673920000001	-1.4038086	-1.6479492	-0.6713867	-8.041455072	1.8351074280000002	-4.59973143	-0.4272461	3.6010742	0.30517578	-2.668920926	8.91953125	-2.021728534	1.0375977	0.30517578	0.24414062	1.7023192900000002	10.37302266	0.6759033540000001	-1.3427734	2.0751953	1.2207031	1549641587.778
-8.829809800000001	-4.6786866	-3.63432608	0.91552734	-0.91552734	-3.2958984	1.547998004	-7.24711911	-0.2775390576	-0.4272461	-2.380371	-0.061035156	3.334057608	10.82522014	-1.967895468	-0.7324219	-1.159668	-0.061035156	-7.73161592	1.183129892	-5.697924820000001	0.12207031	3.90625	0.36621094	-2.8328125	9.71027806	-1.5970459260000003	1.2207031	-0.61035156	-0.12207031	1.471435504	9.73540036	-1.0587158540000001	0.061035156	-2.380371	1.2817383	1549641587.818
-7.875170926000001	-5.51369658	-2.6880616	0.12207031	-1.6479492	-2.6855469	1.7980224640000002	-8.42666034	-0.15551757200000002	-0.12207031	-2.5024414	0.061035156	3.0026855040000004	11.3396241	-1.314721646	-0.7324219	-1.159668	-0.061035156	-7.73161592	1.183129892	-5.697924820000001	-0.18310547	4.699707	0.12207031	-2.721557608	10.149316100000002	-1.540820288	1.159668	0.36621094	-0.9765625	2.895019568	10.0213134	-0.8661132788	-0.12207031	0.30517578	0.6713867	1549641587.858
-7.777075180000001	-5.96708966	-1.1400634980000002	0.7324219	0.6713867	-1.5869141	1.8530517180000001	-10.27851538	-0.22011719240000002	-0.7324219	-0.9765625	0.30517578	2.8914307100000003	12.069360520000002	-0.8374023560000001	-0.4272461	-0.061035156	-0.18310547	-6.66811502	1.03359375	-8.101269568000001	-0.061035156	3.6010742	-0.061035156	-3.2239991	10.722338760000001	-2.3985596040000003	0.9765625	1.0986328	-1.2817383	3.34243161	9.77966304	0.6986327880000001	-1.159668	1.6479492	0.48828125	1549641587.898
-8.705395468	-6.090307608000001	-2.50622554	0.5493164	0.061035156	-1.4648438	1.8530517180000001	-10.27851538	-0.22011719240000002	-0.7324219	-0.9765625	0.30517578	3.363964856	12.143529860000001	-0.6663330072	-0.91552734	1.0375977	-0.4272461	-6.66811502	1.03359375	-8.101269568000001	0.18310547	2.380371	-0.12207031	-3.96928714	10.81325728	-2.78496106	1.159668	0.36621094	-0.9765625	3.029003894	8.798706070000001	-0.6447998200000001	-0.61035156	-0.4272461	0.7324219	1549641587.938
-8.022314300000001	-6.38698732	-2.5445067900000002	-0.061035156	-0.7324219	-0.91552734	2.237060504	-11.562134080000002	-0.784765625	-0.7324219	-0.61035156	-0.12207031	4.386792032000001	12.253588760000001	-1.38410643	-0.48828125	0.9765625	0	-6.65974092	0.708203125	-8.76760234	0	1.8920898	-0.061035156	-4.209741214	11.0501223	-2.6019287140000005	0.7324219	0.30517578	-1.159668	5.26965306	8.606103240000001	-1.239355432	-0.18310547	0.18310547	0.48828125	1549641587.978
-7.905077880000001	-6.654956070000001	-1.6185790740000001	0.061035156	0.18310547	-0.18310547	3.5733153960000004	-12.4210688	-0.7440917932000001	0.30517578	0.48828125	-1.0375977	4.919140380000001	12.55146466	0.3349609424	1.4648438	0.7324219	0.7324219	-6.262573380000001	0.7859619110000001	-9.931591460000002	0	1.2817383	0.061035156	-4.4430175720000005	11.217602340000001	-2.878271466	0.30517578	0.12207031	-1.2207031	4.838989120000001	9.12888179	0.13757324280000002	-0.48828125	1.4038086	0.36621094	1549641588.018
-8.518774460000001	-7.036572480000001	-1.9128662140000001	0.061035156	0.12207031	0.5493164	3.5733153960000004	-12.4210688	-0.7440917932000001	0.30517578	0.48828125	-1.0375977	5.650073380000001	12.39116214	-0.193798822	-0.5493164	2.380371	1.3427734	-6.262573380000001	0.7859619110000001	-9.931591460000002	0.061035156	0.30517578	0.12207031	-4.106860324	11.62553714	-3.1952880400000003	0.4272461	-0.48828125	-0.4272461	3.8101807100000005	8.911157248	0.838598642	-0.24414062	-0.48828125	0.36621094	1549641588.058
-8.6599366	-6.798510880000001	-2.01096196	-0.12207031	0.12207031	1.0375977	4.647582968	-12.70219748	-1.1711669928000001	1.5869141	2.6855469	-1.0986328	6.357080072	14.216699280000002	-0.46774902160000004	0.061035156	2.0141602	1.3427734	-6.763818390000001	0.9522461060000001	-10.199560700000001	0	-0.6713867	0.12207031	-4.476513580000001	12.379199280000002	-2.987133786	-0.12207031	-1.6479492	-0.30517578	4.46933606	8.829809800000001	0.10766601440000001	-0.18310547	-0.9765625	0.061035156	1549641588.098
-8.84177266	-6.609497300000001	-1.8638183900000003	-0.36621094	0.24414062	1.4038086	5.328271760000001	-13.611376800000002	-0.12321777160000001	-0.24414062	1.4648438	-1.953125	6.0400634	14.304028060000002	0.01674804712	0.061035156	2.0141602	1.3427734	-7.236352340000001	1.119726538	-9.89211412	0	-1.5258789	0	-5.84626448	13.19147914	-2.899804712	-0.91552734	-2.0141602	-0.61035156	4.6021241	9.040356430000001	-0.01794433606	-0.18310547	-0.061035156	-0.24414062	1549641588.138
-8.921923920000001	-6.485082968	-1.8638183900000003	-0.24414062	0.24414062	1.7700195	5.018432608	-12.7261232	0.269165036	-0.24414062	1.4648438	-1.953125	7.076049820000001	13.65085414	1.025219748	-0.24414062	0.6713867	2.5024414	-7.54738768	0.7381103240000001	-9.08461911	0.24414062	-2.5634766	-0.12207031	-6.1764402	12.446191100000002	-2.5074219240000004	-0.36621094	-2.5634766	-0.7324219	4.109252896	9.23535144	0.23566894960000004	0.061035156	-0.24414062	-0.61035156	1549641588.178
-8.521167032000001	-5.94316394	-1.7118896760000002	-0.061035156	0.36621094	2.1972656	5.839086960000001	-12.011938400000002	0.8015136780000001	-1.8920898	-1.7700195	-2.4414062	7.0963867800000004	12.35647014	1.0718750000000001	-0.061035156	1.0986328	2.8686523	-7.21242662	0.7991211060000001	-8.11682158	0.18310547	-3.112793	-0.12207031	-5.778076080000001	12.20932608	-2.0887207460000004	-0.79345703	-3.479004	-0.6713867	3.7479737400000004	9.30234375	0.2428466754	0.30517578	-0.5493164	-1.0986328	1549641588.218
-8.266357428000001	-5.14165036	-1.562353534	-0.12207031	0.79345703	2.5634766	6.517382788000001	-10.629028060000001	-0.22011719240000002	-1.2817383	-1.159668	-2.746582	7.9026857	10.796509080000002	0.21413574280000003	-0.061035156	1.0986328	2.8686523	-6.986327880000001	0.7572509980000001	-6.962402160000001	0.24414062	-3.7231445	-0.18310547	-5.152417032000001	11.3647464	-1.31352536	-1.159668	-3.1738281	-0.7324219	3.6415038940000004	9.418384080000001	0.2260986322	0.24414062	-0.36621094	-1.4648438	1549641588.258
-8.31779802	-4.635620108	-1.88774411	-0.24414062	0.9765625	2.746582	7.297363220000001	-8.866894568000001	-0.729736322	-0.9765625	-0.24414062	-3.9672852	8.08691394	9.372924820000001	-0.023925780760000005	0.5493164	1.0986328	3.7231445	-7.027001800000001	0.5120117212	-5.914452880000001	0.4272461	-4.5776367	-0.30517578	-4.48847644	10.1241938	-0.9426757788	-1.3427734	-2.9907227	-0.79345703	3.611596646	8.993701080000001	0.3505126800000001	0.61035156	-0.8544922	-1.6479492	1549641588.298
-8.303442392000001	-4.280322284	-2.03488768	-0.4272461	0.8544922	2.9907227	7.297363220000001	-8.866894568000001	-0.729736322	-0.9765625	-0.24414062	-3.9672852	8.27233876	7.984033246000001	-0.28471679320000004	0.5493164	1.0986328	3.7231445	-7.027001800000001	0.5120117212	-5.914452880000001	0.36621094	-5.126953	-0.36621094	-3.96928714	9.1791259	-0.7428955072	-1.7700195	-2.5634766	-0.30517578	3.514697284	9.134863220000002	0.24643554320000002	0.6713867	-0.79345703	-1.7700195	1549641588.338
-8.104858426	-3.8149658540000004	-1.888940396	-0.48828125	1.3427734	3.1738281	7.011450180000001	-7.141845746	-1.695141574	-0.24414062	-0.061035156	-4.638672	7.90148912	7.0521241	-0.32180175720000004	0.24414062	0.48828125	4.211426	-7.49714357	0.3505126800000001	-3.5015380400000002	0.4272461	-5.79834	-0.4272461	-3.77788089	8.424267572	-0.6519775360000001	-1.6479492	-3.2958984	0.30517578	3.4907714660000004	9.395654254	0.3828125	0.7324219	-1.4038086	-1.7700195	1549641588.378
-8.226879892	-3.476416034	-2.1305908540000003	-0.5493164	1.7089844	3.112793	7.00546875	-5.77448732	-1.832714856	0.30517578	1.0375977	-4.638672	7.467236420000001	6.0855226600000005	-0.26796875000000003	-0.48828125	0.18310547	4.272461	-7.49714357	0.3505126800000001	-3.5015380400000002	0.5493164	-5.859375	-0.5493164	-3.521875	7.7615235600000005	-0.0095703125	-1.6479492	-3.2958984	1.0986328	3.39267572	9.317895468000001	0.0454589856	0.5493164	-0.7324219	-1.6479492	1549641588.418
-8.38120108	-3.3627685700000005	-2.6079101440000003	-0.48828125	1.2207031	2.5024414	6.062792932000001	-3.20007338	-1.3051513580000003	1.0986328	-2.4414062	-4.760742	7.1286866	5.118920926	0.18422851440000002	-0.7324219	-0.24414062	3.7841797	-8.69702176	-0.1997802716	-0.172265625	0.61035156	-6.4086914	-0.61035156	-2.000195288	7.009057608000001	1.1699707068	-1.4038086	-3.3569336	2.0141602	2.201171924	9.644482428000002	-0.2045654254	0.5493164	-0.36621094	-1.7089844	1549641588.507
-8.49484874	-3.19768071	-2.739501996	-0.30517578	0.79345703	2.1972656	6.062792932000001	-3.20007338	-1.3051513580000003	1.0986328	-2.4414062	-4.760742	7.3595702880000005	4.830615216000001	0.6125	-0.7324219	-0.24414062	3.7841797	-8.69702176	-0.1997802716	-0.172265625	0.48828125	-5.6762695	-0.6713867	-1.21303714	7.071264480000001	1.7190673920000001	-0.79345703	-2.746582	1.8920898	1.3015625000000002	9.89809604	-0.33615722840000006	0.5493164	-1.0986328	-1.7700195	1549641588.538
-8.368042032	-2.9273192900000002	-2.8041014400000006	-0.30517578	0.61035156	2.0141602	7.028198380000001	-2.94765625	-1.062304712	0.5493164	-1.3427734	-4.3945312	7.403832968000001	4.635620108	1.2489257200000001	-1.4038086	-0.18310547	2.9296875	-9.27004393	-0.462963858	1.35180661	0.5493164	-4.638672	-0.61035156	-0.846972644	7.454076980000001	2.032495108	-0.48828125	-2.0141602	1.6479492	0.6507812500000001	9.861010880000002	-0.40793457460000004	0.61035156	-1.2817383	-1.5869141	1549641588.578
-8.365649460000002	-2.70839856	-2.9943116	-0.12207031	0.9765625	1.5258789	7.028198380000001	-2.94765625	-1.062304712	0.12207031	-0.6713867	-3.9672852	7.68735324	4.3150146760000005	1.1651855432	-1.4038086	-0.18310547	2.9296875	-9.27004393	-0.462963858	1.35180661	0.30517578	-3.479004	-0.4272461	-0.893627896	7.878759980000001	2.344726538	-0.61035156	-1.8920898	1.5258789	1.0108642572	9.853833360000001	-0.88645018	0.30517578	-1.0375977	-1.4038086	1549641588.618
-8.64558107	-2.454785144	-3.40703125	-0.24414062	0.36621094	1.0986328	6.8140625	-2.8399902160000003	-1.3805175720000002	-0.12207031	0.061035156	-3.6010742	7.917040740000001	4.117626996	0.7907471040000001	-0.9765625	-0.48828125	2.5024414	-9.38488768	-0.5514892572000001	1.585082968	0.18310547	-3.1738281	-0.4272461	-0.7117919928	8.12878444	2.7323242800000003	-0.61035156	-1.7700195	1.5258789	1.280029254	9.835888579999999	-0.4139160144	-0.12207031	-0.36621094	-1.2207031	1549641588.658
-8.84177266	-2.344726538	-3.4225829680000004	-0.24414062	0.18310547	0.8544922	7.13586412	-2.318408246	-1.580297824	-0.6713867	0.30517578	-2.9907227	7.992407248	3.89272464	0.47373047120000006	-0.61035156	0.61035156	1.7089844	-9.89211412	-0.6914550720000001	2.6019287140000005	0.061035156	-2.6245117	-0.30517578	-0.25959472840000003	8.621655252000002	3.057714856	-0.6713867	-1.0986328	1.159668	1.2632812500000001	9.693530252	-0.4689453076	-0.061035156	-0.18310547	-0.6713867	1549641588.697
-8.999682608	-2.0528320680000003	-3.3651612400000004	-0.18310547	0.36621094	0.6713867	7.481591754	-2.0695800720000004	-1.6544677520000002	-0.5493164	0.30517578	-2.380371	8.078539840000001	3.65944838	0.0657958966	-0.61035156	0.61035156	1.7089844	-9.89211412	-0.6914550720000001	2.6019287140000005	0.061035156	-1.2207031	-0.18310547	-0.2954833966	9.04992662	3.14504393	-0.48828125	-0.36621094	0.79345703	0.9366943390000001	9.750951980000002	-0.3541015576	-0.24414062	-0.12207031	-0.36621094	1549641588.738
-9.14682608	-1.9176513580000003	-3.591259784	-0.18310547	0.24414062	0.30517578	7.77109375	-2.000195288	-1.5575683900000001	-0.30517578	0.48828125	-1.6479492	8.296264480000001	3.6211670320000002	0.32060547120000005	-0.4272461	0.30517578	0.5493164	-9.80598192	-0.7034179712000002	2.528955072	-0.061035156	-0.8544922	-0.12207031	-0.6459961060000001	9.32746556	3.12709964	-0.4272461	-0.18310547	0.61035156	0.2930908246	9.789233426000001	-0.6244628600000001	-0.24414062	-0.24414062	-0.18310547	1549641588.778
-9.18271466	-1.8506591460000001	-3.721655252	0	-0.061035156	0.12207031	8.04624002	-2.16767572	-1.23696286	-0.30517578	0.4272461	-1.0375977	8.49125998	3.6558594240000004	0.57421875	-0.48828125	-0.24414062	0.18310547	-9.66242662	-0.6244628600000001	2.66772464	-0.12207031	-0.61035156	-0.061035156	-0.839794928	9.28200679	3.075659146	-0.12207031	-0.061035156	0.36621094	0.33854982	9.791625900000001	-0.80988768	-0.18310547	-0.24414062	-0.24414062	1549641588.817
-9.15161142	-1.6305420320000001	-3.6462889400000003	0	0	0.061035156	8.38478984	-2.135375998	-1.358984424	-0.12207031	0.30517578	-0.6713867	9.094189300000002	3.6785887600000002	0.3002685504	-0.48828125	-0.24414062	0.18310547	-9.66242662	-0.6244628600000001	2.66772464	-0.24414062	-0.24414062	0	-0.9582275360000001	9.25209964	2.9907226440000003	0.18310547	0	0.18310547	0.33256836060000006	9.83229982	-0.6352294928000001	-0.12207031	-0.30517578	-0.12207031	1549641588.857
-9.03796376	-1.485791034	-3.5924560700000003	0	0.12207031	0	8.70061052	-2.1102538940000004	-1.4953613220000002	0.061035156	-0.061035156	-0.36621094	9.504516574	3.7862548920000005	0.5359375000000001	-0.18310547	0.061035156	-0.24414062	-9.53322734	-0.41511232	2.5744139400000003	-0.12207031	-0.24414062	0.061035156	-1.062304712	9.39326178	2.983544928	0.12207031	0.061035156	0.061035156	0.20576172120000003	9.82990764	-0.6292480432	-0.061035156	-0.36621094	-0.12207031	1549641588.897
-9.20305162	-1.35419928	-3.7862548920000005	0.061035156	0.12207031	0	8.84296875	-2.077954074	-1.1879150360000001	-0.12207031	-0.12207031	-0.12207031	9.8765625	3.9405760800000005	0.6902587860000001	-0.18310547	-0.18310547	-0.24414062	-9.480590560000001	-0.3959716754	2.4404297120000003	-0.061035156	-0.12207031	0.061035156	-1.1986816100000002	9.43034694	2.8878417540000005	0.12207031	0.061035156	-0.061035156	0.2823242212	9.76889676	-0.6376221040000001	0	-0.24414062	-0.12207031	1549641588.937
-9.189892572	-1.27763678	-3.8245362400000005	-0.061035156	-0.12207031	0	9.11213408	-1.909277356	-1.211840854	-0.061035156	-0.061035156	-0.061035156	10.31320836	3.9896241	0.5802001800000001	-0.18310547	-0.18310547	-0.24414062	-9.480590560000001	-0.3959716754	2.4404297120000003	0	0	0	-1.387695288	9.579882788	2.8268310700000003	0.24414062	-0.18310547	-0.12207031	0.6531738220000001	9.8251223	-0.765625	-0.061035156	-0.24414062	-0.061035156	1549641588.977
-9.20305162	-1.378125	-3.7300292540000006	-0.18310547	-0.24414062	-0.061035156	9.3155027	-1.796826178	-1.225	0	-0.12207031	0.061035156	10.35747104	3.9094726440000005	0.668725589	-0.12207031	-0.12207031	-0.12207031	-9.42197284	-0.3971679712	2.363867212	0	0	0.061035156	-1.3577880400000002	9.67438948	2.81486821	0.18310547	-0.18310547	-0.18310547	0.699829074	9.8251223	-0.6364257788	-0.061035156	0	-0.12207031	1549641589.017
-9.097778060000001	-1.599438498	-3.75754393	0.061035156	-0.18310547	0	9.3155027	-1.796826178	-1.225	-0.061035156	0.061035156	0.18310547	10.35747104	3.9094726440000005	0.668725589	-0.12207031	-0.12207031	-0.12207031	-9.404028060000002	-0.37443847840000005	2.296875	0	-0.061035156	0	-1.259692392	9.676782248	2.77419429	0.12207031	-0.12207031	-0.12207031	0.5323486420000001	9.8083741	-0.71538089	-0.12207031	0	-0.18310547	1549641589.059
-9.122900360000001	-1.667626996	-3.7635253600000005	0.061035156	-0.61035156	0.18310547	9.554760880000002	-1.758544928	-1.314721646	-0.12207031	0	0.12207031	10.466333360000002	3.8053954680000004	0.8242431610000001	-0.12207031	-0.18310547	-0.18310547	-9.406420926000001	-0.2835205072	2.271752896	0	0.061035156	0	-1.276440396	9.68515625	2.6509764400000004	0.12207031	-0.12207031	-0.12207031	0.42109375000000004	9.8418705	-0.6842773560000001	-0.18310547	-0.061035156	-0.061035156	1549641589.097
-9.076245108	-1.851855432	-3.7683105040000004	0.24414062	-0.5493164	0.18310547	9.554760880000002	-1.758544928	-1.314721646	-0.18310547	-0.12207031	0.061035156	10.49265126	3.9190429320000004	0.855346646	-0.12207031	-0.12207031	-0.061035156	-9.37890625	-0.16389160340000003	2.2071533540000003	0	-0.061035156	-0.061035156	-1.355395468	9.705493210000002	2.578002896	-0.12207031	-0.18310547	-0.061035156	0.3517089856000001	9.770092752000002	-0.7393066100000001	-0.18310547	-0.18310547	-0.061035156	1549641589.137
-9.00566394	-1.95234375	-3.8759764400000005	0.36621094	-0.8544922	0.18310547	9.438720746000001	-1.644897464	-1.4415283540000001	-0.18310547	-0.18310547	0	10.4459964	4.129589856	0.8840576080000001	-0.18310547	0	0	-9.463842752000001	0.193798822	2.1975829680000003	0.12207031	0	-0.12207031	-1.443920926	9.737792932000001	2.446411142	-0.24414062	-0.24414062	-0.061035156	0.7440917932000001	9.85742212	-0.5909667932	-0.24414062	-0.12207031	0	1549641589.177
-9.024804712	-2.3734375	-3.80778804	0.61035156	-0.7324219	0.12207031	9.605004892	-1.547998004	-1.5982422120000002	-0.18310547	-0.12207031	-0.061035156	10.2079348	4.435839856	0.954638678	-0.36621094	0	0.061035156	-9.463842752000001	0.193798822	2.1975829680000003	0.24414062	0.12207031	-0.18310547	-1.5719238220000002	9.76770018	2.3160155760000003	-0.61035156	-0.5493164	-0.18310547	0.6830810700000001	9.791625900000001	-0.6244628600000001	-0.30517578	-0.12207031	0.18310547	1549641589.217
-9.73898912	-3.1330810700000002	-3.749169928	0.79345703	-1.4038086	-0.12207031	9.729418930000001	-1.331469748	-1.8410888580000002	-0.4272461	0	-0.061035156	9.853833360000001	4.804296924000001	1.168774411	-0.91552734	-0.061035156	-0.12207031	-9.612182608000001	0.44143066100000006	2.268164038	0.48828125	0.18310547	-0.30517578	-1.859033246	9.725830072	2.263378894	-0.5493164	-0.61035156	-0.30517578	0.4426269568000001	9.874170320000001	-0.539526358	-0.12207031	-0.061035156	0.4272461	1549641589.257
-10.04763228	-3.7240478240000003	-3.14504393	1.8920898	-1.953125	0.061035156	9.729418930000001	-1.331469748	-1.8410888580000002	-0.7324219	0.12207031	-0.12207031	9.853833360000001	4.804296924000001	1.168774411	-0.91552734	-0.061035156	-0.12207031	-9.718652160000001	0.8876464660000001	2.403344748	0.9765625	0.36621094	-0.48828125	-2.0743652160000003	9.843066100000001	2.142553714	-0.61035156	-1.2207031	-0.5493164	0.2045654254	10.1397464	-0.6089111420000001	-0.24414062	-0.4272461	0.7324219	1549641589.298
-9.49255342	-3.1845214660000005	-2.01096196	2.746582	-1.5869141	0.24414062	9.77368161	-1.0108642572	-2.1258057100000003	-1.3427734	0.24414062	0	9.43513179	5.87497554	1.459472644	-1.4038086	-0.36621094	-0.36621094	-9.99021016	1.2261962860000002	2.652172824	1.7700195	0.8544922	-0.7324219	-2.5134033540000003	9.76291484	2.3435302520000003	-0.36621094	-1.4648438	-0.91552734	-0.717773462	10.554858720000002	-0.31223143000000003	-0.4272461	0.061035156	1.2207031	1549641589.337
-9.439917032	-2.548095746	-1.756152356	3.7231445	0.12207031	0.18310547	9.56911592	-0.770410144	-2.32319339	-2.0141602	0.48828125	0.061035156	9.165966754000001	6.165673920000001	1.6688232820000002	-2.4414062	-0.91552734	-0.36621094	-9.99021016	1.2261962860000002	2.652172824	1.7700195	0.8544922	-0.7324219	-3.03020018	9.350195288	2.874682608	0	-1.953125	-1.159668	-2.007373004	10.27971196	0.3026611322	-0.5493164	-1.8920898	1.159668	1549641589.377
-9.63491214	-1.868603534	-2.299267572	3.1738281	-1.3427734	0.061035156	9.395654254	0.096899411	-2.7131836060000003	-2.6855469	0.5493164	0.30517578	9.055908246000001	6.27932158	1.885351538	-2.4414062	-0.91552734	-0.36621094	-9.49016124	-1.159204074	1.56354982	1.7700195	0.8544922	-0.7324219	-3.5003417540000004	9.2724366	3.3843016200000005	0.24414062	-2.4414062	-1.2817383	-1.3302734620000003	10.65295378	-0.10168457460000001	-0.30517578	-2.1972656	0.6713867	1549641589.417
-9.12648912	-1.7274413940000002	-1.66044928	3.8452148	0.12207031	0.61035156	9.395654254	0.096899411	-2.7131836060000003	-3.2348633	0.8544922	0.48828125	9.372924820000001	6.300854532000001	1.9571288940000002	-2.9296875	-1.2207031	-0.5493164	-9.49016124	-1.159204074	1.56354982	3.3569336	1.7700195	-1.0986328	-3.6080077880000005	9.49853534	3.5326415740000003	0.36621094	-2.8686523	-1.2817383	-0.30385742800000004	10.28330072	-0.0693847644	-0.24414062	-3.3569336	1.0375977	1549641589.457
-8.91354982	-1.47263179	-1.5180908540000002	3.7231445	0	0.79345703	9.6552491	-0.339746106	-3.7982177520000002	-3.7231445	0.79345703	0.5493164	9.65405252	6.20754393	1.9487548920000002	-3.6621094	-1.3427734	-0.4272461	-8.920727340000001	-1.1651855432	1.1580077880000001	3.540039	0.5493164	-1.159668	-3.749169928	9.1875	3.46086412	0.24414062	-3.3569336	-1.159668	-0.9020019568000001	10.251000900000001	0.57421875	-1.4038086	-4.9438477	0.48828125	1549641589.497
-8.86091304	-1.546801718	-1.091015625	3.7231445	0.24414062	0.7324219	9.6552491	-0.339746106	-3.7982177520000002	-3.9672852	0.61035156	0.48828125	9.65405252	6.20754393	1.9487548920000002	-3.6621094	-1.3427734	-0.4272461	-8.518774460000001	-1.0862304712000002	1.032397464	3.9672852	0	-0.9765625	-3.617578076	8.923120108	3.17495108	0.061035156	-4.272461	-1.0375977	-0.1770507788	9.80478534	1.2094482428000002	-2.2583008	-5.126953	0.061035156	1549641589.537
-9.088207968	-1.829125998	-0.8565429712000001	3.8452148	0.61035156	0.8544922	9.53083516	-0.5790038940000001	-4.03986821	-4.272461	0.7324219	0.30517578	9.431542932000001	5.83669429	1.6496826080000002	-4.1503906	-1.3427734	-0.24414062	-8.752050720000002	-1.387695288	1.408032248	4.211426	-0.5493164	-1.0986328	-3.0983885800000004	8.97695288	3.0947998200000004	0.18310547	-4.638672	-1.0375977	-0.5467041034000001	10.02011682	0.6926513580000001	-3.0517578	-4.699707	-0.24414062	1549641589.577
-9.404028060000002	-1.888940396	-0.984545926	4.211426	0.9765625	0.91552734	9.439917032	-0.6806884980000001	-4.25520018	-4.699707	0.91552734	0.12207031	9.512890380000002	5.660839660000001	1.3051513580000003	-4.638672	-1.5258789	-0.30517578	-9.027197480000002	-1.745385782	1.7860596040000003	4.272461	-0.61035156	-1.3427734	-2.595947284	9.350195288	3.34243161	0.36621094	-4.8217773	-1.0986328	-0.14833984620000001	9.737792932000001	0.63881839	-3.2348633	-5.2490234	-0.18310547	1549641589.617
-9.405224640000002	-1.637719748	-1.0503417932	4.3945312	0.9765625	0.8544922	9.518872300000002	-0.6818847840000001	-4.395166034	-4.9438477	1.0375977	0.061035156	9.512890380000002	5.660839660000001	1.3051513580000003	-4.8828125	-1.5258789	-0.48828125	-9.24013678	-1.89611821	2.11743161	4.333496	-0.61035156	-1.4038086	-2.2286865020000004	9.536816394	3.63432608	0.24414062	-4.9438477	-1.2207031	0.1854248004	9.88015126	0.6806884980000001	-3.0517578	-6.164551	0.18310547	1549641589.657
-9.0427491	-1.3422363220000002	-0.9486572480000001	4.4555664	1.4038086	0.91552734	9.477001800000002	-0.7811767572	-4.23964856	-5.065918	0.91552734	0	9.637304712	5.510107428000001	1.51330571	-4.9438477	-1.6479492	-0.5493164	-9.22338858	-2.118627896	2.400952176	4.3945312	-0.4272461	-1.4648438	-1.9571288940000002	9.32028804	3.8341064300000003	0.18310547	-5.065918	-1.3427734	0.553881839	9.575097840000002	0.8589355432	-2.380371	-7.019043	0.4272461	1549641589.697
-8.89321286	-1.19270018	-0.9977050720000001	4.272461	1.8920898	0.91552734	9.170751800000001	-0.976171875	-4.536328076	-5.3710938	0.91552734	0.18310547	9.58825679	4.62246106	1.526464856	-4.9438477	-1.7700195	-0.36621094	-8.955419928000001	-2.363867212	2.613891574	4.3945312	-0.30517578	-1.4648438	-1.6688232820000002	8.85732428	3.9322021760000005	0.12207031	-5.1879883	-1.3427734	1.314721646	9.22338858	0.39238280760000005	-2.5634766	-7.2631836	0.5493164	1549641589.737
-9.00805661	-1.003686502	-1.079052716	4.272461	1.8310547	0.8544922	8.9494384	-1.2058593750000002	-4.627246106	-5.3710938	0.91552734	0.18310547	9.305932608	4.11044928	1.5707275360000001	-4.9438477	-1.7700195	-0.36621094	-8.76760234	-2.910571286	3.1474366000000003	4.4555664	-0.36621094	-1.4038086	-1.223803714	8.357275360000001	4.06140126	0.18310547	-5.126953	-1.3427734	2.100683606	8.81066893	0.8278320288	-1.8920898	-7.751465	0.8544922	1549641589.777
-9.1875	-0.745288089	-1.1747558900000001	4.211426	2.0141602	0.7324219	8.9494384	-1.2058593750000002	-4.627246106	-5.3710938	1.2207031	0.24414062	9.305932608	4.11044928	1.5707275360000001	-4.9438477	-1.7089844	-0.30517578	-8.76760234	-2.910571286	3.1474366000000003	4.4555664	-0.061035156	-1.2817383	-0.7440917932000001	8.23764676	4.2336670320000005	0.4272461	-4.8217773	-1.3427734	2.4799072480000004	8.409912140000001	1.1723632788	-1.4648438	-7.385254	1.0986328	1549641589.817
-9.88613318	-0.4521972644	-1.2501221040000001	4.0283203	1.4648438	0.5493164	8.802294928000002	-1.4463134979999999	-3.9214355040000006	-5.2490234	1.2207031	0.18310547	9.410009980000002	3.2957762600000002	1.2106445288	-4.4555664	-1.953125	-0.24414062	-8.826220746	-3.0971923920000006	3.4213867800000006	4.3945312	0.18310547	-1.159668	-0.3995605432	8.182617212	4.5435058900000005	0.6713867	-4.5776367	-1.4648438	2.7167724640000004	8.366845746000001	1.3195067900000002	-1.0375977	-6.7749023	1.0986328	1549641589.857
-10.27851538	0.03828125	-1.32788089	3.8452148	1.0986328	0.36621094	8.802294928000002	-1.4463134979999999	-3.9214355040000006	-4.8828125	0.9765625	0.30517578	9.410009980000002	3.2957762600000002	1.2106445288	-4.4555664	-1.953125	-0.24414062	-8.851342752	-3.1869139400000006	3.563745108	4.333496	0.5493164	-0.9765625	-0.2942871106	8.333349640000002	4.768408246	0.8544922	-4.3945312	-1.4648438	3.446508786	8.10246556	0.5431152356000001	-0.12207031	-6.1035156	0.9765625	1549641589.897
-10.674487319999999	-0.061010742800000003	-2.3016601440000004	3.8452148	2.319336	-0.061035156	8.80588408	-1.4750244600000002	-3.14504393	-4.333496	0.9765625	0.4272461	9.723437500000001	2.8447753600000003	0.9414794928000001	-4.0893555	-1.7700195	-0.30517578	-8.93867212	-3.2539062500000004	3.4883788940000002	4.211426	0.36621094	-0.79345703	-0.2895019568	8.750854532	4.90358876	0.9765625	-4.0283203	-1.3427734	4.0960937500000005	7.876367212000001	0.24643554320000002	0.9765625	-3.7231445	0.24414062	1549641589.937
-11.606396760000003	-0.5969482428	-2.778979532	3.7841797	0.5493164	0.30517578	8.80588408	-1.4750244600000002	-3.14504393	-3.8452148	0.8544922	0.61035156	10.40292932	2.92971196	0.808691394	-3.2958984	-1.953125	-0.7324219	-9.249707068000001	-2.8818603240000003	3.8664062500000003	3.7841797	1.0375977	-0.5493164	-0.458178714	9.3920652	4.652368210000001	1.0986328	-3.7841797	-1.2207031	4.789941394	9.65285643	1.149633786	0.8544922	-0.8544922	-0.24414062	1549641589.977
-9.27961412	-0.57421875	-3.2228027160000003	2.380371	0.6713867	0.6713867	9.609789840000001	-2.0253173920000003	-2.222705072	-3.4179688	0.61035156	0.91552734	11.21401358	3.0589112400000005	0.419897464	-3.2958984	-1.953125	-0.7324219	-9.523657248000001	-2.4344482820000004	3.057714856	3.7231445	0.36621094	-0.5493164	-0.6926513580000001	9.919628600000001	4.13796376	1.2207031	-3.479004	-0.9765625	7.885937500000001	9.314306610000001	1.6748047120000003	1.3427734	-3.479004	0.061035156	1549641590.016
-8.89321286	-3.1474366000000003	-4.1786376800000005	3.540039	2.319336	1.159668	9.609789840000001	-2.0253173920000003	-2.222705072	-3.112793	0.48828125	1.0375977	11.21401358	3.0589112400000005	0.419897464	-3.0517578	-1.5869141	-0.7324219	-9.25688498	-1.814770468	2.345922824	3.3569336	0.6713867	-0.30517578	-1.1125488220000002	10.711572480000001	3.5242675720000003	0.8544922	-3.1738281	-0.5493164	2.0899170320000002	8.78554712	-0.9522461060000001	1.2817383	-2.380371	-0.48828125	1549641590.056
-9.52963858	-3.7647216460000004	-5.36655252	3.6010742	-0.18310547	1.6479492	10.57160692	-2.73830571	-1.4116211060000001	-2.8686523	0.4272461	0.9765625	12.45935054	4.023120108	-0.056225586060000006	-2.746582	-1.159668	-0.61035156	-10.59433606	-0.838598642	1.796826178	3.112793	-0.8544922	-0.61035156	-1.02163089	11.05371106	2.47392572	0.36621094	-2.9907227	-0.30517578	3.53742662	9.60261232	-2.39138179	2.5024414	-2.0751953	-1.2207031	1549641590.096
-8.92910144	-3.5242675720000003	-4.276733426000001	4.272461	2.1972656	2.1362305	10.73908696	-3.234765576	-1.3817138580000001	-2.746582	0.48828125	0.6713867	12.58496106	4.5518798920000005	-0.5108154254	-2.8076172	-1.0375977	-0.4272461	-11.082422120000002	0.619677716	2.095898462	3.1738281	0.61035156	-0.48828125	-1.4235839660000003	11.49873004	1.6137939300000002	0.36621094	-2.746582	-0.4272461	1.464257788	10.28688948	-2.003784146	1.8920898	-2.380371	-0.8544922	1549641590.136
-9.13725589	-2.3746337860000004	-5.183520468	4.0893555	1.6479492	2.1972656	10.80847194	-3.19768071	-1.234570288	-2.746582	0.48828125	0.61035156	11.88991664	4.818652356	-0.8529540740000001	-3.112793	-0.9765625	-0.18310547	-10.75463858	1.3075439300000002	2.1305908540000003	3.540039	-0.4272461	-0.79345703	-1.876977536	11.42336412	1.2094482428000002	0.36621094	-3.112793	-0.36621094	-0.43664550720000006	10.863500900000002	-2.1569091460000003	1.5258789	-2.8686523	-1.159668	1549641590.176
-8.680273560000002	-1.5898682100000001	-4.98852536	3.8452148	0.30517578	1.953125	10.406518080000001	-2.6079101440000003	-0.534741214	-2.9907227	0.91552734	0.6713867	10.51298822	4.513598740000001	-0.6711181610000001	-3.1738281	-0.8544922	0	-9.8263179	1.0479492212000001	2.185620108	3.7841797	0.24414062	-0.9765625	-2.0145507200000004	10.547681200000001	1.27763678	0.18310547	-3.479004	-0.4272461	0.3194091754	10.40771466	-2.7167724640000004	1.8310547	-3.2958984	-1.5869141	1549641590.216
-7.900292932000001	-1.5204834260000002	-4.0960937500000005	4.1503906	1.0375977	1.7089844	9.701904254	-1.629345746	-0.43186035340000006	-3.2958984	1.3427734	0.48828125	9.47341304	3.85444339	-0.5837890576	-3.2958984	-0.9765625	0.18310547	-8.87646466	0.7967285340000001	2.2286865020000004	3.8452148	-0.24414062	-1.0986328	-1.600634784	9.49255342	1.3996582460000002	0.24414062	-3.7231445	-0.5493164	1.715478534	9.853833360000001	-2.368652356	1.4038086	-1.953125	-1.5258789	1549641590.256
-7.954125900000001	-1.464257788	-4.003979532000001	4.638672	1.7700195	1.7089844	9.19467752	-1.0108642572	-1.0934082068000002	-3.6010742	1.0375977	0.12207031	9.09060054	3.402246106	-0.3600830072	-3.4179688	-1.2207031	0.12207031	-8.431445288	0.3959716754	2.2573974640000003	3.7841797	-0.36621094	-1.159668	-1.035986322	8.750854532	1.5599609620000003	0.30517578	-3.8452148	-0.6713867	1.592260782	9.406420926000001	-2.0887207460000004	1.2207031	-2.6245117	-1.2817383	1549641590.296
-8.488867212	-0.839794928	-4.512402356	4.8828125	1.5869141	1.7089844	8.823827880000001	-0.9115722840000001	-1.5396240020000003	-3.7841797	1.2207031	-0.12207031	9.298754892	3.3244873200000002	0.37084961060000005	-3.479004	-1.2207031	0	-8.39316394	0.2452392572	2.733520468	3.8452148	-0.061035156	-1.2817383	-0.6914550720000001	8.601318390000001	1.726245108	0.4272461	-3.7231445	-0.79345703	2.121020468	9.363354532	-1.8267334260000003	0.91552734	-3.6010742	-0.9765625	1549641590.336
-8.640795926000001	-0.192602536	-4.754052716	4.760742	1.0375977	1.5869141	8.823827880000001	-0.9115722840000001	-1.5396240020000003	-3.90625	1.2207031	-0.24414062	9.298754892	3.3244873200000002	0.37084961060000005	-3.7231445	-1.4038086	0	-8.212524460000001	0.364868161	2.942871106	4.0283203	-0.12207031	-1.3427734	-0.7117919928	8.704199280000001	1.7214599640000001	0.61035156	-3.9672852	-0.8544922	2.8244384000000005	9.42915036	-1.7621337860000001	0.48828125	-3.90625	-0.61035156	1549641590.376
-8.712573380000002	0.424682608	-4.66433107	4.272461	1.4038086	1.7089844	8.56303714	-0.7201660340000001	-1.8697998200000001	-3.8452148	0.6713867	-0.30517578	10.158886780000001	3.1079589660000004	0.38640135800000003	-3.9672852	-1.5869141	0.12207031	-8.24123552	0.41152344240000005	3.3077391200000004	4.333496	-0.12207031	-1.2207031	-0.4844970746000001	9.125292932	1.783667032	0.48828125	-4.4555664	-0.79345703	3.39746106	9.289184800000001	-1.53125	0.12207031	-3.2348633	-0.30517578	1549641590.416
-9.274829074000001	0.5467041034000001	-5.018432608	3.8452148	1.0375977	1.5258789	8.985326980000002	-0.501245108	-1.89611821	-3.90625	0.48828125	-0.18310547	10.229467360000001	2.80051268	0.23686523560000003	-4.1503906	-1.3427734	0.12207031	-8.30942392	0.01076660144	3.3831054320000007	4.272461	-0.24414062	-1.159668	0.0095703125	9.469824280000001	2.0157471040000003	0.36621094	-4.5166016	-0.91552734	2.7909423920000003	9.30952176	-2.205957068	0.061035156	-2.8686523	-0.30517578	1549641590.456
-9.174340560000001	0.20217285340000002	-5.0890135800000005	3.4179688	-0.18310547	1.6479492	9.27602536	-0.440234375	-1.717871106	-4.0283203	0.36621094	-0.12207031	10.56442842	2.5157959260000005	0.385205072	-4.1503906	-1.2817383	-0.061035156	-8.399145468	-0.29667969240000003	3.5242675720000003	4.0283203	-0.36621094	-1.159668	0.2512207068	9.87895468	2.1329834260000005	0.12207031	-4.3945312	-0.8544922	1.8602295320000002	9.649267572	-2.25859375	0.12207031	-3.112793	-0.48828125	1549641590.496
-8.517577880000001	-0.1459472644	-4.47292482	3.112793	0.30517578	1.953125	9.27602536	-0.440234375	-1.717871106	-4.1503906	0.4272461	-0.12207031	10.56442842	2.5157959260000005	0.385205072	-4.1503906	-1.159668	-0.24414062	-8.492456070000001	-0.45100097840000003	3.53981929	3.7841797	-0.8544922	-1.2817383	0.4761230432	10.091894960000001	2.18203125	-0.061035156	-4.3945312	-0.79345703	1.770507788	9.4423098	-1.909277356	0	-3.4179688	-0.6713867	1549641590.536
-7.972070288000001	-0.5622558606000001	-4.46694339	3.1738281	0.7324219	2.1972656	9.8933107	-0.7608398560000001	-1.6437011780000002	-4.272461	0.4272461	-0.061035156	10.912548920000003	2.251416034	0.27873535340000005	-4.1503906	-1.0375977	-0.24414062	-8.400341754000001	-0.4761230432	3.5900634000000005	3.4179688	-0.48828125	-1.2817383	0.6735107428000001	9.9949955	2.1114501800000003	-0.36621094	-4.211426	-0.79345703	2.4165038940000003	9.231762680000001	-2.003784146	-0.61035156	-2.5024414	-0.4272461	1549641590.576
-8.883642572	-1.4558837860000002	-4.075756790000001	2.9907227	0.61035156	2.0751953	9.8933107	-0.7608398560000001	-1.6437011780000002	-4.3945312	0.6713867	-0.18310547	11.35996106	2.442822284	0.3959716754	-3.8452148	-0.8544922	-0.18310547	-8.135961960000001	-0.031103515380000002	3.188110324	3.479004	-0.79345703	-1.4038086	0.27873535340000005	9.528442392	2.2478271760000004	-1.0986328	-4.272461	-0.79345703	2.86870108	9.11691893	-1.58149411	-1.4038086	-2.380371	0.18310547	1549641590.616
-11.156591460000001	-1.8733886780000002	-4.282714856	2.1972656	-0.30517578	1.5869141	9.94355432	-0.660351538	-2.076757788	-4.3945312	0.8544922	-0.5493164	11.5094973	3.5733153960000004	0.6854736419999999	-3.90625	-0.36621094	0.30517578	-9.444701980000001	0.37802735600000004	3.188110324	3.6010742	-1.5258789	-1.4648438	-0.47971191100000005	9.6636232	2.4117187500000004	-1.0986328	-4.5776367	-0.24414062	3.06848143	9.63491214	-0.5132080072	-2.380371	-3.2958984	1.4038086	1549641590.656
-11.141039840000001	-2.1437500000000003	-3.6068116	2.9296875	-1.2817383	1.7089844	9.94355432	-0.660351538	-2.076757788	-4.3945312	0.6713867	-0.7324219	11.5094973	3.5733153960000004	0.6854736419999999	-4.333496	-0.4272461	0.30517578	-11.227173020000002	-0.25480957460000003	4.510009784	4.211426	-1.8310547	-1.8310547	0.028710937500000002	11.312109620000001	3.3328614200000004	-0.4272461	-4.5776367	-0.61035156	5.78764676	11.300146760000002	2.5744139400000003	-3.2958984	-4.3945312	3.6621094	1549641590.696
-10.271337860000001	-1.0192382788	-2.6378173920000005	3.7231445	0.7324219	1.6479492	10.382592360000002	-0.762036142	-2.76223143	-4.3945312	0.91552734	-0.24414062	10.88264128	4.182226440000001	1.03359375	-4.3945312	-0.7324219	-0.061035156	-10.65654254	-1.9918212860000002	4.542309604000001	3.90625	3.6010742	-1.8310547	-0.6101074280000001	10.552465560000002	4.547094748	0.24414062	-2.8076172	-1.0986328	3.338842752	13.24411592	1.7609375	-3.479004	-3.7231445	5.9814453	1549641590.736
-11.851635880000002	-0.9139648560000001	-4.250415036	3.6010742	-1.0375977	0.61035156	10.081127700000001	-1.355395468	-2.710791034	-4.3945312	0.5493164	0	10.0213134	3.8508545320000005	1.7214599640000001	-3.90625	-0.7324219	0.12207031	-9.63371556	-2.128198282	2.350707968	3.4179688	-1.159668	-1.4648438	-1.6532714660000003	9.535620108000002	4.460961960000001	-0.24414062	-3.2958984	-0.5493164	-1.9989990020000004	14.41289038	1.2022705072	-2.5024414	-5.554199	5.493164	1549641590.776
-9.9710688	-1.3613769960000002	-2.7933349640000005	2.5634766	-3.0517578	0.91552734	10.075146760000003	-1.592260782	-3.581689496	-4.1503906	0.48828125	0.061035156	10.0213134	3.8508545320000005	1.7214599640000001	-3.7231445	-0.4272461	-0.18310547	-9.9016848	-1.715478534	3.9094726440000005	3.6621094	0.7324219	-1.159668	-0.9570312500000001	10.13615764	4.341332968000001	-0.48828125	-3.9672852	-0.30517578	-3.6714112400000003	13.445092360000002	0.0227294928	-3.8452148	-6.591797	4.272461	1549641590.816
-7.73640126	-0.794335962	-1.240551718	3.3569336	0.91552734	1.4038086	10.075146760000003	-1.592260782	-3.581689496	-3.8452148	0.7324219	0.4272461	10.02490216	3.6427001800000003	1.3864990020000003	-3.2958984	-0.91552734	-0.7324219	-8.815454074	-1.930810504	3.4213867800000006	3.7231445	-0.91552734	-1.4648438	-0.2942871106	9.155200180000001	4.2587889400000005	-0.18310547	-3.2958984	-0.8544922	-1.343432608	10.3526857	-0.027514648560000004	-1.7700195	-4.699707	3.2958984	1549641590.856
-7.430151260000001	-0.014355469240000002	-1.681982428	3.540039	0.7324219	0.6713867	9.480590560000001	-1.8075927520000004	-3.8843505400000002	-3.90625	-0.12207031	0.4272461	9.723437500000001	3.2479248200000006	1.5396240020000003	-3.3569336	-1.0375977	-0.48828125	-8.425463760000001	-2.0899170320000002	3.5553711060000004	3.6010742	0.8544922	-1.2817383	-0.24763183900000002	7.9625	4.1499266200000005	-0.061035156	-3.540039	-0.9765625	0.2811279254	9.26047374	-0.04306640576	-1.4038086	-1.0375977	1.8310547	1549641590.896
-7.428955072	0.154321286	-1.5025390379999999	2.8076172	1.0986328	0.24414062	8.375219748000001	-1.4570800720000001	-3.109155252	-3.6010742	0.12207031	0.18310547	9.011645468000001	2.6378173920000005	1.783667032	-3.3569336	-0.79345703	-0.30517578	-7.683764480000001	-2.11982428	3.029003894	3.479004	0.24414062	-1.0986328	0.10886230040000001	7.607201980000001	4.236059604	-0.18310547	-3.4179688	-0.8544922	-0.1447509784	7.283007788000001	-0.06459961060000001	-0.91552734	0.12207031	1.2817383	1549641590.936
-8.222094748	-0.1626953076	-1.3649658540000003	2.6245117	1.2207031	0.36621094	7.73640126	-0.5598632788000001	-2.9273192900000002	-3.3569336	0.30517578	0.12207031	9.0427491	2.0480469240000003	1.8805663940000001	-3.112793	-0.61035156	-0.36621094	-7.668212860000001	-2.7825683900000002	3.0469483800000003	2.9907227	-0.061035156	-1.0986328	0.38640135800000003	7.491162140000001	4.57341304	0	-2.9907227	-0.91552734	0.417504892	7.27941893	0.5239746106000001	-0.61035156	-1.2207031	0.6713867	1549641590.976
-9.05231929	-0.27873535340000005	-1.484594748	2.8076172	1.4648438	0.7324219	7.73640126	-0.5598632788000001	-2.9273192900000002	-3.2348633	0.48828125	0.12207031	9.0427491	2.0480469240000003	1.8805663940000001	-3.2348633	-0.8544922	-0.24414062	-7.895507788000001	-3.0864257200000003	3.1845214660000005	2.5634766	0.24414062	-1.0375977	0.49406739200000005	7.779467752000001	4.8533447480000005	0.36621094	-2.4414062	-0.91552734	0.4091308606000001	7.327270468000001	-0.1363769568	-0.30517578	-2.8076172	0.4272461	1549641591.016
-9.677978240000002	0.5144042932	-2.40573732	3.2348633	2.0751953	0.9765625	8.11203624	-0.7058105432	-2.7454834260000003	-2.9296875	0.18310547	0.061035156	9.471020468	1.714282248	1.812377896	-3.2348633	-0.79345703	-0.4272461	-8.42067842	-2.85314946	3.60441893	2.319336	0.061035156	-0.9765625	0.660351538	8.431445288	5.31870108	0.48828125	-2.2583008	-0.6713867	2.956030252	7.238745108000001	-0.6663330072	0.79345703	-4.5776367	0.8544922	1549641591.056
-10.847949280000002	1.758544928	-3.2586913940000004	2.6855469	1.0375977	0.8544922	9.44350589	-0.7201660340000001	-2.5098144959999997	-2.4414062	0.12207031	0.18310547	10.82641574	1.795629892	2.421289038	-2.5024414	-0.5493164	-0.61035156	-8.906372300000001	-2.7586425720000003	3.8843505400000002	2.0141602	0.36621094	-0.61035156	0.6926513580000001	8.791528060000001	5.618969748	0.48828125	-1.7700195	-0.6713867	5.93957518	8.476904254	-0.23208007200000003	1.0986328	-4.0893555	0.7324219	1549641591.096
-11.090796220000001	2.4978514400000003	-2.83640126	0.9765625	1.2207031	0.79345703	10.030884080000002	-0.6902587860000001	-2.5002441100000006	-1.7700195	0.061035156	0.36621094	11.416186600000001	1.9032959260000002	2.5002441100000006	-2.319336	-0.4272461	-0.36621094	-8.69941394	-2.60910643	3.8269287140000006	2.0751953	0.24414062	-0.30517578	0.1806396466	8.906372300000001	5.44072284	0.48828125	-1.8310547	-0.4272461	6.339135880000001	8.927905252	0.6125	0.36621094	-2.0751953	0.18310547	1549641591.136
-12.1483152	1.068286142	-3.3400389400000003	0.18310547	0.4272461	0.4272461	10.847949280000002	-0.553881839	-2.44401857	-1.5258789	-0.12207031	0.61035156	11.416186600000001	1.9032959260000002	2.5002441100000006	-2.6245117	0.12207031	0	-8.51040036	-2.47631839	3.91066893	2.0751953	-0.8544922	-0.12207031	-0.0729736322	9.438720746000001	5.207446580000001	0.4272461	-2.1972656	0.12207031	6.690844748	8.7795652	0.8720947480000001	-0.24414062	-4.211426	-0.6713867	1549641591.176
-10.922119600000002	-0.8828613220000001	-3.3472167540000006	1.0986328	-0.5493164	0.91552734	10.847949280000002	-0.553881839	-2.44401857	-1.5869141	0.4272461	0.8544922	11.556152160000002	1.8434814300000002	2.613891574	-2.4414062	-0.061035156	0	-9.506909440000001	-2.229882788	4.309033246	1.8310547	-1.5869141	-0.36621094	0.5861816394	10.27373004	5.006469748	0.48828125	-2.380371	0.12207031	3.992016574	9.297558606	-0.32658691100000004	-0.30517578	-3.6621094	-1.5869141	1549641591.216
-9.152807608000002	-1.8231445680000002	-2.9392822480000005	1.5869141	-0.30517578	0.8544922	10.846752700000001	-0.3002685504	-1.3972655760000001	-1.7089844	0.8544922	0.7324219	11.80617662	1.8602295320000002	1.9858398560000001	-1.8310547	-0.061035156	-0.18310547	-10.1229982	-1.8028076080000002	4.605712860000001	1.4038086	0.18310547	-0.24414062	0.9570312500000001	10.78574182	4.848559604	0.61035156	-1.8310547	-0.061035156	5.522070288000001	11.260669420000001	0.2260986322	0.7324219	-1.0986328	-0.5493164	1549641591.256
-8.30822734	-2.92971196	-3.5589599640000005	2.1362305	0.5493164	0.79345703	10.33713408	-0.38999023560000007	-1.550390576	-1.5258789	0.24414062	0.6713867	11.80617662	1.8602295320000002	1.9858398560000001	-1.3427734	-0.6713867	-0.48828125	-9.39685054	-1.1352783540000002	3.619970746	1.2817383	-0.24414062	-0.24414062	0.9031982428000002	10.56921376	4.153515576	0.18310547	-1.2207031	-0.061035156	-0.2524169928	9.73659694	-0.4474121106000001	-0.36621094	-3.7841797	-1.8310547	1549641591.296
-8.50441893	-2.8316162140000003	-4.6427978240000005	3.4179688	0.7324219	0.8544922	10.33713408	-0.38999023560000007	-1.550390576	-1.5258789	0.18310547	0.5493164	11.623144960000001	2.1796386780000003	1.975073282	-1.159668	-0.4272461	-0.4272461	-9.8083741	-0.4761230432	2.94526358	0.91552734	-0.4272461	-0.30517578	0.5658447284000001	9.68515625	3.0469483800000003	-0.18310547	-1.0375977	-0.12207031	1.756152356	9.868188400000001	-2.6258545320000004	0.79345703	-3.0517578	-2.2583008	1549641591.336
-8.826220746	-1.4798096040000002	-4.5171875	2.746582	1.159668	1.0375977	9.021215560000002	-1.102978534	-1.3063476440000001	-1.3427734	0.4272461	0.061035156	10.56921376	2.604321286	0.84816893	-1.5258789	0.061035156	-0.061035156	-10.20673822	0.6986327880000001	3.363964856	1.159668	1.159668	-0.36621094	0.17465820680000002	9.797607428000001	2.296875	-0.24414062	-1.0986328	-0.12207031	1.892529254	10.11582068	-2.2346679320000002	0.18310547	-0.91552734	-1.8310547	1549641591.375
-8.93747554	-0.2380615216	-5.17395018	1.7700195	1.4038086	1.0375977	9.198266574	-1.418798822	-1.564746106	-1.0986328	0.061035156	-0.061035156	10.56921376	2.604321286	0.84816893	-1.5869141	-0.7324219	-0.4272461	-9.59782698	1.1639892572000001	3.122314496	1.6479492	0.36621094	-0.48828125	0.10168457460000001	10.47590306	2.3351562500000003	0	-0.9765625	-0.18310547	0.9307128600000001	9.908862319999999	-2.383007788	0.12207031	-2.5024414	-1.8310547	1549641591.415
-8.823827880000001	0.10886230040000001	-5.240942392	1.2817383	-0.5493164	0.48828125	9.198266574	-1.418798822	-1.564746106	-1.2817383	0.12207031	0.4272461	10.309619600000001	2.7765869600000004	0.42827148560000006	-1.3427734	-1.6479492	-0.7324219	-8.819042932	0.492871106	2.960815396	1.6479492	0.5493164	-0.48828125	-0.07536621106000001	9.68515625	2.3937744600000004	0.18310547	-0.61035156	-0.4272461	1.37214357	9.590649460000002	-2.85075679	0.4272461	-2.6855469	-1.8920898	1549641591.456
-8.27233876	-0.14714355040000002	-4.362866214	1.4648438	-1.0986328	0.12207031	9.62055661	-1.6520751800000002	-0.619677716	-1.3427734	0.12207031	0.36621094	10.0464357	2.162890576	0.61848143	-1.4038086	-0.24414062	-0.48828125	-8.35009784	0.25839844240000004	2.928515576	1.4038086	0.36621094	-0.61035156	-0.05502929712000001	8.802294928000002	2.2849121400000003	0.061035156	-1.2207031	-0.36621094	1.5683349640000002	9.402832068	-2.5050292540000005	0.4272461	-1.953125	-2.0751953	1549641591.495
-7.70649411	-0.42827148560000006	-3.7479737400000004	1.8310547	0.6713867	0.18310547	9.29516574	-1.415209964	0.270361322	-1.2207031	0	0.061035156	10.0464357	2.162890576	0.61848143	-1.0986328	-0.36621094	-0.36621094	-7.88952626	0.22849121400000003	2.665332068	1.2207031	0	-0.48828125	0.5096191394	8.62763678	2.519384784	-0.24414062	-1.3427734	-0.4272461	1.7214599640000001	9.20065944	-2.122216754	0.5493164	-1.3427734	-2.1362305	1549641591.535
-8.5498777	-0.061010742800000003	-4.5327391200000005	1.953125	0.61035156	0.061035156	8.92910144	-1.000097644	-0.27395019960000005	-1.3427734	0.18310547	0.061035156	10.16726088	1.5360351440000002	0.2177246106	-0.61035156	-0.12207031	-0.36621094	-8.092895468	0.2572021466	3.0959961060000003	1.0375977	0.18310547	-0.48828125	1.108959964	8.560644568	2.588769568	-0.18310547	-0.8544922	-0.48828125	1.867407248	9.177929712000001	-1.8052001800000002	0.48828125	-1.2207031	-2.0141602	1549641591.576
-8.798706070000001	0.37802735600000004	-4.9311032400000006	1.4038086	-0.36621094	0	8.366845746000001	-0.754858426	-0.096899411	-1.2817383	0.24414062	0.18310547	10.26416034	1.234570288	0.9223388580000002	-0.79345703	-0.12207031	-0.24414062	-8.17902806	0.5359375000000001	3.160595746	1.0375977	0.36621094	-0.48828125	1.1855224640000002	8.60251448	2.409326178	-0.061035156	-0.61035156	-0.4272461	1.930810504	9.262865920000001	-1.561157248	0.24414062	-1.159668	-1.6479492	1549641591.615
-8.606103240000001	0.2930908246	-4.67390126	1.0375977	-0.30517578	0	8.774780252000001	-0.56823732	-0.49406739200000005	-0.8544922	-0.061035156	0.18310547	10.26416034	1.234570288	0.9223388580000002	-0.91552734	-0.24414062	-0.24414062	-8.017529254000001	0.570629892	3.2921875000000003	1.0986328	0.36621094	-0.5493164	0.970190396	8.959009080000001	2.454785144	-0.061035156	-0.91552734	-0.24414062	1.6125976440000003	9.36455072	-1.8650146760000001	0	-1.2817383	-1.4648438	1549641591.655
-8.747265380000002	0.10168457460000001	-4.738500900000001	0.79345703	-0.61035156	0.061035156	8.774780252000001	-0.56823732	-0.49406739200000005	-0.8544922	-0.30517578	0.24414062	10.702001800000001	1.42836911	0.9486572480000001	-0.91552734	0	-0.12207031	-8.27592752	0.4486083966	3.3244873200000002	0.8544922	-0.30517578	-0.5493164	1.02761232	9.399243210000002	2.702417032	-0.18310547	-0.91552734	-0.24414062	1.4678466460000001	9.398047120000001	-2.18203125	-0.30517578	-0.9765625	-1.4038086	1549641591.695
-8.789135880000002	0.2823242212	-4.65476088	0.6713867	-0.061035156	0.30517578	9.869384980000001	-0.477319339	-0.38879393000000007	-0.8544922	-0.12207031	0.12207031	11.11591754	1.74299321	1.378125	-0.9765625	0.12207031	-0.12207031	-8.753247300000002	0.113647464	3.59484874	0.61035156	-0.12207031	-0.61035156	1.166381839	9.9961911	3.0182373200000003	-0.24414062	-0.79345703	-0.36621094	1.429565396	9.368139480000002	-2.013354532	-0.5493164	-0.79345703	-1.4038086	1549641591.735
-9.154003894	0.7500732428000001	-5.317504892	0.7324219	0.61035156	0.79345703	9.869384980000001	-0.477319339	-0.38879393000000007	-0.79345703	-0.24414062	-0.061035156	11.11591754	1.74299321	1.378125	-0.8544922	0	-0.30517578	-9.04633786	-0.0980957068	3.8759764400000005	0.24414062	-0.12207031	-0.6713867	1.2022705072	10.34909694	3.29816893	-0.30517578	-0.6713867	-0.5493164	1.3195067900000002	9.414794928000001	-2.2382567900000003	-0.8544922	-0.4272461	-1.159668	1549641591.775
-10.18520468	0.5873779254	-6.071167032000001	-0.36621094	-1.0986328	0.79345703	10.466333360000002	-0.6400146760000001	-1.166381839	-0.91552734	-0.48828125	-0.18310547	11.72841754	1.988232428	2.076757788	-0.79345703	0.24414062	-0.4272461	-8.8561277	0.25480957460000003	3.7156739200000004	0	-0.48828125	-0.61035156	0.860131839	10.611084260000002	3.243139676	-0.7324219	-0.7324219	-0.4272461	1.4415283540000001	10.36704074	-2.080346646	-1.5869141	-0.61035156	-1.159668	1549641591.815
-11.145825180000001	-0.5634521466	-4.846167032	-0.79345703	-1.5258789	0.79345703	10.73190944	-0.6280517572	-1.4750244600000002	-0.91552734	-0.30517578	-0.30517578	11.97365764	2.8830566100000006	2.256201178	-0.8544922	0.48828125	-0.48828125	-9.481787140000002	0.38879393000000007	3.9022949280000003	0.061035156	-1.2817383	-0.48828125	0.4139160144	10.886230040000001	3.23356929	-0.9765625	-1.4648438	-0.4272461	2.9931152160000005	10.75104982	-1.214233426	-2.2583008	-0.91552734	-0.79345703	1549641591.855
-11.12907698	-1.933203076	-4.267163040000001	-1.5869141	-0.9765625	0	10.73190944	-0.6280517572	-1.4750244600000002	-1.0375977	-0.24414062	-0.061035156	11.97365764	2.8830566100000006	2.256201178	-1.0986328	0	-0.61035156	-11.560937500000001	0.026318359620000002	4.47292482	0.48828125	-1.2817383	-0.4272461	0.15073241820000002	11.452075180000001	3.521875	-0.48828125	-1.8310547	-0.4272461	5.83669429	11.399438400000001	0.9725830072	-3.540039	-1.0986328	1.159668	1549641591.895
-9.65285643	-2.173657248	-2.331567392	0.8544922	-2.319336	1.2207031	11.3491938	-0.876879892	-1.8506591460000001	-1.159668	-0.24414062	0.4272461	11.913842360000002	3.744384784	1.8434814300000002	-1.2817383	-0.30517578	-0.8544922	-11.34082068	-1.111352536	4.240844748000001	0.48828125	2.2583008	-0.6713867	-0.22011719240000002	10.89101538	4.127197284	0.30517578	-0.91552734	-1.0375977	4.647582968	12.523950180000002	1.7681152160000002	-4.638672	-1.5258789	3.9672852	1549641591.935
-8.67788089	-1.287207068	-1.040771466	0.5493164	2.319336	0.7324219	10.52016574	-1.2716552520000002	-1.532446286	-1.2207031	-0.12207031	0.4272461	11.300146760000002	3.741992212	1.94636232	-1.0375977	-0.18310547	-0.24414062	-9.134863220000002	-0.9378906250000001	1.503735324	0.61035156	0.79345703	-0.7324219	-1.5013427520000002	8.51040036	3.7515625000000004	-0.12207031	-0.61035156	-0.79345703	3.029003894	10.9484375	0.30505371400000003	-2.1972656	-2.1362305	5.6762695	1549641591.975
-10.59792482	-2.177246106	-3.599633786	0.79345703	-1.2207031	0.18310547	10.52016574	-1.2716552520000002	-1.532446286	-1.2817383	0.36621094	-0.24414062	10.179223740000001	3.37233876	2.27294928	-1.2207031	0.061035156	0.4272461	-9.283202880000001	-0.6926513580000001	1.909277356	0.9765625	-0.91552734	-0.36621094	-1.9511474640000002	8.62285144	3.5111084260000003	-0.6713867	-1.7089844	0.4272461	-1.195092752	13.329052520000001	-0.43186035340000006	-1.8920898	-1.7700195	5.6152344	1549641592.015
-8.959009080000001	-1.7681152160000002	-2.5337402160000004	0.4272461	-2.6245117	0.61035156	9.615771760000001	-1.2632812500000001	-2.86152356	-1.2207031	0.8544922	-0.30517578	10.179223740000001	3.37233876	2.27294928	-1.2207031	0.061035156	0.4272461	-9.1193116	-1.37214357	2.3495117800000003	1.0375977	-0.12207031	-0.5493164	-0.7979248200000001	9.4423098	4.09848642	0.061035156	-0.79345703	0	-1.284814496	11.014233720000002	-1.063500998	-0.5493164	-3.112793	5.3100586	1549641592.055
-7.717260880000001	-0.835009784	-1.4678466460000001	0.79345703	0.61035156	0.4272461	9.00207518	-1.488183606	-2.365063498	-1.2817383	0.36621094	0	10.179223740000001	3.37233876	2.27294928	-1.2207031	0.061035156	0.4272461	-8.920727340000001	-1.6748047120000003	2.6198730040000004	0.8544922	-0.061035156	-0.6713867	-0.80390625	8.462548920000001	4.1499266200000005	0.30517578	-0.61035156	-0.24414062	-0.2380615216	10.698413040000002	-0.3828125	0.30517578	-0.061035156	4.8217773	1549641592.095
-7.760326980000001	-0.3756347644	-2.024121106	0.61035156	0.30517578	-0.18310547	9.00207518	-1.488183606	-2.365063498	-0.91552734	-0.12207031	-0.30517578	9.362158246000002	2.86870108	2.60671376	-1.0986328	-0.18310547	0.24414062	-8.44938948	-1.264477536	2.4308594240000003	1.159668	0.36621094	-0.4272461	-0.6531738220000001	8.031884980000001	4.09011232	-0.18310547	-1.0375977	0.061035156	-0.2344726538	9.371728240000001	-0.1303955072	1.0375977	2.9296875	3.7231445	1549641592.135
-7.6418945680000006	-0.3911865216	-1.5958496400000002	0.61035156	0.7324219	-0.12207031	8.265161240000001	-0.7416992212000001	-2.566040036	-0.6713867	0.061035156	-0.4272461	9.101367212000001	2.259790036	2.5074219240000004	-0.8544922	-0.18310547	0.18310547	-8.201757788	-1.665234424	2.60671376	1.2207031	0.061035156	-0.4272461	-0.153125	7.982836960000001	4.2336670320000005	-0.18310547	-0.6713867	0	-1.656860324	8.106054712	-0.43186035340000006	1.3427734	2.9907227	2.2583008	1549641592.175
-8.303442392000001	-0.6376221040000001	-1.5970459260000003	1.0986328	1.5869141	0.24414062	8.43383786	-0.592163089	-2.2621826080000003	-0.91552734	0	-0.24414062	9.101367212000001	2.259790036	2.5074219240000004	-0.79345703	-0.30517578	0.12207031	-8.028295926	-2.198779254	2.557666034	0.91552734	0.12207031	-0.36621094	-0.06699218750000001	7.801000900000001	4.43703624	0.12207031	-0.4272461	-0.061035156	-1.9894287140000002	7.719653060000001	-0.265576178	1.6479492	1.4038086	1.0986328	1549641592.215
-9.122900360000001	0.5897705072	-2.1473388580000004	1.4648438	1.953125	0.6713867	8.43383786	-0.592163089	-2.2621826080000003	-0.79345703	0.18310547	-0.24414062	9.18630342	1.9571288940000002	2.4930663940000004	-0.7324219	-0.30517578	0.18310547	-8.169457968	-2.190405252	2.8471679320000005	0.79345703	0.24414062	-0.18310547	0.01076660144	8.009155252000001	4.59733876	0.12207031	-0.30517578	0.12207031	-1.0575195288	7.6311277	0.16508788940000002	1.7700195	-0.4272461	0.61035156	1549641592.255
-9.850244600000002	1.9762695680000002	-3.02661142	0.48828125	2.6855469	0.12207031	9.32746556	-0.611303714	-2.162890576	-0.48828125	0.24414062	-0.30517578	10.41489218	1.8542480040000002	2.6198730040000004	-0.4272461	-0.24414062	0.18310547	-8.4900634	-2.007373004	3.048144568	0.6713867	-0.18310547	0	0.25480957460000003	8.481689300000001	4.716967752	0	-0.24414062	0.30517578	2.5253662140000004	7.29138179	0.48569336060000007	3.479004	-0.061035156	0.36621094	1549641592.295
-11.252295320000002	2.3423339660000004	-3.9214355040000006	-0.061035156	1.0986328	0.061035156	9.32746556	-0.611303714	-2.162890576	-0.30517578	-0.061035156	-0.24414062	10.41489218	1.8542480040000002	2.6198730040000004	-0.30517578	-0.4272461	0.24414062	-8.653955072	-2.144946286	3.2945800720000005	0.4272461	-0.18310547	0.18310547	0.18422851440000002	9.04992662	4.83540036	0.30517578	-0.061035156	0.36621094	4.31142572	9.012841754	0.27395019960000005	2.1362305	-1.4648438	-0.6713867	1549641592.335
-12.020312500000001	1.7896484620000002	-4.248022464000001	-1.8310547	-0.061035156	0.12207031	9.77128894	-0.6316406250000001	-2.222705072	0	0.061035156	-0.12207031	11.11472194	1.933203076	2.4751221040000004	-0.12207031	-0.30517578	0.48828125	-8.45896016	-2.060009784	3.371142572	0.30517578	-0.9765625	0.36621094	0.03588867212	9.49853534	4.760034146000001	0.30517578	-0.36621094	0.61035156	8.77238768	10.1481205	3.0182373200000003	0.36621094	-0.24414062	-0.5493164	1549641592.375
-11.12070288	-1.698730432	-4.538720746	-1.0375977	-1.7089844	-0.4272461	10.63859874	-0.8960205072	-1.540820288	0.18310547	0.36621094	0.061035156	11.621948380000001	1.738207968	2.1975829680000003	0.12207031	-0.30517578	0.48828125	-9.481787140000002	-2.004980432	3.7659179320000007	-0.061035156	-2.9296875	0.24414062	0.641210962	10.489062500000001	4.745678714	0.18310547	-0.6713867	0.7324219	4.840185504000001	9.60620108	-0.9139648560000001	-0.48828125	-2.6245117	-1.8920898	1549641592.415
-10.394556200000002	-3.5900634000000005	-4.15830072	1.5258789	-1.0375977	0.5493164	10.63859874	-0.8960205072	-1.540820288	0.30517578	0.36621094	0.12207031	11.621948380000001	1.738207968	2.1975829680000003	0.36621094	-0.36621094	0.061035156	-10.74626448	-1.5432128600000001	4.460961960000001	-0.48828125	-1.0986328	0.30517578	1.3673584260000002	11.434130399999999	4.604516574	0.24414062	-0.061035156	0.48828125	1.443920926	11.296558	1.144848642	-1.0375977	0.4272461	-1.5258789	1549641592.455
-8.705395468	-1.7812744600000001	-3.6235596040000004	0.8544922	-1.4038086	0.5493164	10.63859874	-0.8960205072	-1.540820288	0.30517578	0.36621094	0.12207031	12.139941100000001	2.003784146	1.4558837860000002	0.6713867	0	-0.24414062	-10.765404860000002	-0.17585449280000004	4.29348143	-0.48828125	0.7324219	0.4272461	1.2692626800000002	11.181713760000001	3.6750000000000003	-0.061035156	0.48828125	0.36621094	2.9141601440000002	11.937768080000001	-0.417504892	-1.0375977	-4.3945312	-2.1972656	1549641592.495
-7.795019568000001	-1.2501221040000001	-3.8269287140000006	0.4272461	1.3427734	-0.061035156	10.63859874	-0.8960205072	-1.540820288	0.30517578	0.36621094	0.12207031	12.087304320000001	2.5875733800000003	1.374536142	0.79345703	0.6713867	0.12207031	-9.6552491	0.6292480432	2.6641358800000003	-0.24414062	0.5493164	0.30517578	0.6447998200000001	9.847851440000001	2.47631839	-0.61035156	0.9765625	0.12207031	1.9200439300000003	9.88613318	-3.0134521760000004	0	-1.2817383	-1.7700195	1549641592.535
-9.33942842	-1.650878894	-5.538818390000001	0.24414062	-0.7324219	0.061035156	10.63859874	-0.8960205072	-1.540820288	0.30517578	0.36621094	0.12207031	10.96757788	2.6713134000000003	1.32788089	0.30517578	0.4272461	0.4272461	-9.791625900000001	0.7440917932000001	2.6713134000000003	-0.30517578	-0.12207031	-0.12207031	-0.0454589856	9.9100589	1.7860596040000003	-0.48828125	0.61035156	0.30517578	1.4833984620000003	9.283202880000001	-2.7634277160000003	0.79345703	1.0986328	-2.5634766	1549641592.575
-8.914746106	-1.3649658540000003	-4.763623004	-0.5493164	-1.3427734	0.6713867	10.63859874	-0.8960205072	-1.540820288	0.30517578	0.36621094	0.12207031	10.5907473	2.82922374	0.3194091754	0	0.18310547	-0.061035156	-9.46743161	0.6854736419999999	3.0589112400000005	-0.36621094	0.24414062	-0.30517578	-0.1878173822	10.765404860000002	2.118627896	-0.061035156	0.36621094	0.36621094	-0.12919922120000002	9.7832518	-1.8351074280000002	0.30517578	-0.4272461	-2.0751953	1549641592.615
-8.09648462	-1.287207068	-3.744384784	0.6713867	0	0.61035156	10.63859874	-0.8960205072	-1.540820288	0.30517578	0.36621094	0.12207031	10.5907473	2.82922374	0.3194091754	0	0.18310547	-0.061035156	-8.771191394	0.6400146760000001	2.8878417540000005	-0.24414062	-0.30517578	-0.4272461	-0.09211425720000001	9.609789840000001	2.55288089	0.12207031	0.61035156	0	0.1447509784	9.478198380000002	-2.757446286	0.7324219	-2.0751953	-2.0141602	1549641592.655
-7.92661142	-0.8074951080000001	-3.541015576	1.8920898	0.30517578	0.18310547	10.63859874	-0.8960205072	-1.540820288	0.30517578	0.36621094	0.12207031	10.5907473	2.82922374	0.3194091754	0	0.18310547	-0.061035156	-8.47092302	0.7213623200000001	3.20366214	0.061035156	0.5493164	-0.36621094	0.135180661	8.559448380000001	2.4655516200000003	-0.36621094	0.12207031	0	1.052734375	9.404028060000002	-2.65935054	0.79345703	-1.7089844	-2.0141602	1549641592.694
-7.9242187500000005	0.05144042932000001	-3.92023912	1.3427734	0.79345703	-0.061035156	10.95322284	-1.189111322	-1.58747554	0.30517578	0.36621094	0.12207031	9.8251223	2.104272464	0.8266357428000001	0.36621094	0.24414062	0.061035156	-7.9601074280000015	0.75366214	2.7729980040000006	0.12207031	0	-0.24414062	0.573022464	8.13117662	2.406933606	-0.5493164	0.18310547	0	1.287207068	9.264062500000001	-1.947558606	0.5493164	-1.159668	-2.0141602	1549641592.734
-8.51040036	0.5263671924000001	-4.6703125000000005	0.61035156	0.30517578	-0.30517578	10.95322284	-1.189111322	-1.58747554	0.4272461	0	0.12207031	9.39326178	1.776489218	1.0072753600000002	0.24414062	0.18310547	0	-8.13955072	0.6220702880000001	3.14265126	0.36621094	0.48828125	-0.24414062	0.702221646	8.080932608000001	2.384204074	-0.18310547	0.18310547	0	1.33386232	9.023608426000001	-1.7250488220000002	0.48828125	-0.9765625	-1.7089844	1549641592.775
-8.999682608	0.45578614200000006	-4.872485324	0.24414062	-0.9765625	-0.24414062	8.38598642	-0.19020996400000004	-0.7225586060000001	0.4272461	0	0.12207031	9.191088760000001	1.726245108	1.221411142	-0.061035156	-0.12207031	-0.061035156	-8.10246556	0.63881839	3.1055663940000002	0.4272461	0.48828125	-0.24414062	0.7488769568000001	8.43503444	2.4117187500000004	0.12207031	0.24414062	-0.061035156	1.469042932	9.159985520000001	-1.7298339660000002	0.24414062	-0.79345703	-1.5258789	1549641592.814
-8.58815944	0.0693847644	-4.16308606	0.61035156	-0.48828125	-0.061035156	8.718554712000001	-0.0346923822	-0.669921875	-0.061035156	-0.24414062	0.12207031	9.785644568	1.792041034	1.0742675720000001	-0.12207031	-0.18310547	-0.18310547	-7.899096940000001	0.5622558606000001	3.1486327880000005	0.61035156	0.12207031	-0.36621094	0.6160888580000001	8.939868210000002	2.6222655759999998	0	0.061035156	0	1.6592528960000001	9.25688498	-1.60183107	-0.18310547	-0.91552734	-1.3427734	1549641592.854
-8.552270468000001	-0.09211425720000001	-4.0877197480000005	0.61035156	-0.18310547	-0.061035156	9.69472644	-0.011962890380000002	-0.6244628600000001	-0.18310547	-0.24414062	0.18310547	10.779760880000001	1.892529254	1.629345746	-0.24414062	-0.12207031	-0.18310547	-8.28071286	0.385205072	3.458471646	0.48828125	-0.4272461	-0.30517578	0.8062988220000001	9.293969748	2.8986084260000005	-0.061035156	-0.30517578	0	1.179541034	9.30234375	-1.7489746400000001	-0.61035156	-1.2817383	-1.2207031	1549641592.895
-8.931494110000001	0.10886230040000001	-4.454980432	0.6713867	0.30517578	0	9.9782473	-0.09211425720000001	-0.925927716	-0.24414062	-0.12207031	0.061035156	10.779760880000001	1.892529254	1.629345746	-0.36621094	-0.12207031	-0.12207031	-8.82263179	-0.08015136780000001	3.7874510800000003	0.36621094	-0.30517578	-0.36621094	1.2082519568	9.723437500000001	3.3220947480000005	-0.061035156	-0.4272461	-0.24414062	0.6017333966	9.154003894	-2.5815917540000006	-0.6713867	-1.2207031	-1.4648438	1549641592.934
-9.258081070000001	0.458178714	-5.09858426	0.8544922	-0.061035156	0.61035156	9.9782473	-0.09211425720000001	-0.925927716	-0.4272461	-0.061035156	-0.061035156	11.010644960000002	1.752563498	1.6472900360000002	-0.36621094	-0.061035156	-0.24414062	-9.048730432000001	-0.1268066394	4.09848642	0	0.12207031	-0.4272461	1.2907959260000001	10.075146760000003	3.5027344240000007	-0.061035156	-0.24414062	-0.30517578	0.7608398560000001	9.554760880000002	-2.5086182100000003	-0.7324219	-0.7324219	-1.2817383	1549641592.974
-9.9016848	0.6902587860000001	-5.112939300000001	-0.061035156	-0.36621094	0.6713867	10.04404254	-0.20097655760000002	-1.0886230432000001	-0.48828125	-0.12207031	-0.061035156	11.2199955	1.7597412140000002	1.7896484620000002	-0.36621094	0.061035156	-0.36621094	-9.15639676	0.3672607428	4.1511230040000004	0.061035156	-0.36621094	-0.24414062	1.02761232	10.36345198	3.430957068	-0.24414062	-0.5493164	-0.18310547	1.65805661	10.088306200000002	-1.872192392	-1.5869141	-0.79345703	-1.159668	1549641593.015
-10.71276808	-0.005981445288000001	-4.95742212	-0.91552734	-0.12207031	0.30517578	10.079932100000002	-0.309838858	-1.211840854	-0.48828125	-0.24414062	0.12207031	11.538208360000002	2.118627896	1.8219482820000001	-0.4272461	0	-0.48828125	-9.889721940000001	0.2918945288	3.9190429320000004	0.36621094	-1.2207031	-0.24414062	0.6627441100000001	10.6589357	3.402246106	-0.24414062	-0.9765625	0	3.1055663940000002	10.71516124	-1.183129892	-2.4414062	-1.0986328	-0.5493164	1549641593.054
-10.608691100000001	-1.435546924	-4.50163588	-1.0375977	-1.2207031	-0.24414062	11.11950728	-1.1711669928000001	-1.637719748	-0.5493164	-0.24414062	0.4272461	11.657836960000001	2.89382338	1.698730432	-0.61035156	-0.061035156	-0.61035156	-11.014233720000002	-0.515600589	4.380810504	0.6713867	0.061035156	-0.24414062	0.593359375	11.038159440000001	3.6785887600000002	0.12207031	-1.159668	-0.30517578	4.9167482	11.5262455	0.4067382788	-3.479004	-0.5493164	1.2817383	1549641593.094
-9.475805710000001	-1.723852536	-2.054028354	0	-1.6479492	0.91552734	11.148217360000002	-1.7250488220000002	-1.5719238220000002	-0.61035156	-0.12207031	0.7324219	10.772583360000002	3.3220947480000005	1.679589856	-0.61035156	-0.48828125	-0.6713867	-10.437622300000001	-1.002490216	3.4512939300000003	0.36621094	1.2207031	-0.30517578	0.14235839660000002	10.157690200000001	3.6869628600000004	0.4272461	-0.5493164	-0.79345703	4.632031250000001	11.64228534	0.907983426	-4.1503906	-0.61035156	3.479004	1549641593.134
-9.41120607	-0.80988768	-1.332666034	-0.18310547	2.5634766	0.7324219	10.103857820000002	-1.7130859620000003	-1.58388678	-0.7324219	-0.061035156	0.5493164	10.772583360000002	3.3220947480000005	1.679589856	-0.48828125	-0.36621094	-0.18310547	-9.603808606000001	-0.8146728240000001	1.676000998	0.48828125	0.24414062	-0.30517578	-0.716577176	8.80349092	3.2658691100000006	0.24414062	-0.48828125	-0.5493164	2.24423822	10.473510880000001	-0.5479003894	-2.0141602	-0.7324219	4.9438477	1549641593.174
-11.3647464	-1.447509784	-4.3975586060000005	0.4272461	-1.5258789	-0.30517578	10.103857820000002	-1.7130859620000003	-1.58388678	-0.7324219	0.30517578	0.061035156	10.2844973	3.3197021760000003	1.312329074	-0.5493164	-0.24414062	0	-9.99021016	-1.35419928	2.190405252	0.30517578	0	0.12207031	-0.910375998	9.810766280000001	3.58288588	-0.12207031	-0.4272461	0.18310547	-0.7010253600000002	12.307422120000002	-0.6160888580000001	-1.4038086	-0.5493164	4.638672	1549641593.214
-9.469824280000001	-0.8876464660000001	-3.208447284	-1.4038086	-2.746582	0	9.744970746000002	-1.8159667540000002	-2.268164038	-0.5493164	0.8544922	0.24414062	10.63620558	3.744384784	1.1604003600000001	-0.4272461	-0.30517578	-0.4272461	-9.52485324	-1.9379882200000003	2.104272464	0	-0.18310547	0.061035156	-0.5526855432	10.1241938	3.9441650360000002	0.48828125	0.24414062	-0.24414062	-1.12211911	11.379101440000001	-0.846972644	-0.9765625	-1.5869141	4.333496	1549641593.254
-8.085717752	-0.501245108	-1.641308606	-1.0375977	0.30517578	-0.061035156	9.936376800000001	-2.6402099640000003	-2.477514676	-0.48828125	0.30517578	0.4272461	10.56921376	3.541015576	1.990625	-0.12207031	-0.48828125	-0.30517578	-9.185107428000002	-1.7752929320000002	2.536132788	-0.30517578	0.61035156	0	-0.5873779254	8.92551268	3.813769568	0.36621094	-0.061035156	-0.30517578	-0.0909179712	10.71635782	-0.04067382788	0.061035156	0.7324219	3.4179688	1549641593.294
-8.04624002	-0.3182128894	-1.9487548920000002	-0.6713867	-0.24414062	-0.36621094	9.387280252000002	-2.91535643	-2.076757788	0.12207031	-0.36621094	-0.061035156	10.175634980000002	2.878271466	2.0097655760000004	0.12207031	-0.12207031	0.18310547	-8.34052716	-1.1556152160000002	1.9942138580000002	-0.24414062	0	0.30517578	-0.15910644960000003	8.2938723	3.65944838	-0.18310547	0.061035156	-0.061035156	-0.36845702880000003	9.36455072	0.09450683900000001	1.159668	2.6245117	2.6245117	1549641593.334
-8.43742662	-0.154321286	-1.6879638580000003	-0.91552734	0.24414062	-0.30517578	8.595336960000001	-2.3172119600000003	-2.3997558900000002	0.24414062	0.12207031	-0.36621094	10.0895018	2.477514676	1.7489746400000001	0.24414062	0.24414062	0.30517578	-8.234057608	-1.4211913940000003	2.140161142	-0.24414062	-0.24414062	0.36621094	-0.01315917932	8.21970198	3.53742662	-0.18310547	0.30517578	0.12207031	-0.571826178	8.257983426000001	0.265576178	1.159668	3.540039	1.8310547	1549641593.374
-9.427954074	-0.037084961060000005	-2.231079074	-0.9765625	0.5493164	-0.30517578	8.181420926000001	-1.7693115020000003	-2.268164038	0.18310547	0.24414062	-0.24414062	9.7832518	2.447607428	1.7860596040000003	0.30517578	-0.061035156	0.30517578	-8.66472194	-2.00856929	2.48588858	-0.6713867	-0.061035156	0.36621094	0.07775878600000001	8.557055710000002	3.8125733800000003	0.24414062	0.5493164	0.12207031	-0.0657958966	8.49125998	0.2260986322	1.5258789	3.90625	0.79345703	1549641593.414
-9.938769960000002	0.4067382788	-2.5265625000000003	-1.3427734	-0.6713867	-0.48828125	8.299853240000001	-1.5360351440000002	-1.6736084260000001	0.5493164	0	-0.18310547	9.849048020000001	2.48828125	1.431957968	0.48828125	-0.12207031	0.18310547	-9.089404254	-2.104272464	2.934497104	-1.0986328	0	0.36621094	0.3182128894	9.34541034	4.288696286	0.36621094	0.8544922	0	-0.1124511682	9.077441394000001	0.835009784	0.79345703	4.8217773	0	1549641593.454
-9.725830072	0.73332518	-2.378222644	-2.1972656	-0.4272461	-0.6713867	8.895605432000002	-1.5360351440000002	-1.756152356	0.9765625	-0.12207031	-0.061035156	10.3694339	2.59116214	1.4618652160000003	0.9765625	0.12207031	0	-9.11691893	-2.06120607	3.0983885800000004	-1.4648438	0.061035156	0.48828125	0.3349609424	9.67917482	4.445410144	0.24414062	1.2817383	-0.12207031	0.6244628600000001	8.81784694	1.18671875	1.3427734	4.211426	-0.9765625	1549641593.494
-9.8418705	0.0885253894	-2.326782248	-2.2583008	-0.48828125	-0.9765625	9.538012680000001	-1.8195557100000002	-1.8937255400000002	1.159668	-0.36621094	0	10.72592752	2.721557608	2.0923096040000004	1.2817383	0.061035156	0	-9.06069339	-1.9607177520000003	3.116332968	-1.7700195	0.061035156	0.5493164	0.07177734424	9.4171875	4.300659146	0.18310547	1.2817383	-0.12207031	1.9690917540000001	9.24492212	0.9486572480000001	1.3427734	3.479004	-1.3427734	1549641593.534
-9.32148462	-0.2392578076	-1.528857428	-2.0751953	0	-0.48828125	9.65405252	-1.58388678	-2.2944824280000002	1.3427734	-0.36621094	-0.12207031	10.914941100000002	2.573217752	2.1509277160000004	1.4038086	0.18310547	0.30517578	-8.78076178	-1.6030273560000001	3.017041034	-1.6479492	0.12207031	0.61035156	-0.0729736322	9.25927716	4.080542032	0.061035156	1.159668	0.061035156	2.186816394	9.957910340000002	2.241845746	-0.061035156	3.0517578	-1.4648438	1549641593.574
-9.234155252	0.16987304320000002	-1.274047824	-1.7089844	1.6479492	-0.12207031	9.57150908	-1.262084964	-2.054028354	1.3427734	-0.12207031	-0.18310547	10.868286240000002	2.483496106	1.9212402160000002	1.5869141	0.36621094	0.36621094	-8.51398912	-1.5396240020000003	2.91535643	-1.5258789	-0.30517578	0.48828125	-0.13398437500000002	9.248510880000001	4.023120108	-0.061035156	1.2207031	0.36621094	3.637915036	8.86210962	1.4020507200000003	1.2817383	0.7324219	-0.36621094	1549641593.614
-10.34670378	-0.4067382788	-2.85314946	-0.91552734	1.8310547	-0.61035156	9.57150908	-1.262084964	-2.054028354	1.4648438	-0.12207031	-0.24414062	10.635009980000001	2.62944339	1.851855432	1.6479492	0.36621094	0.48828125	-8.892016574000001	-1.6245605040000002	3.12351088	-1.8310547	-0.6713867	0.48828125	-0.2344726538	9.516479532	4.030297824	-0.061035156	1.2817383	0.5493164	1.650878894	8.311816394000001	-0.8445800720000001	2.319336	-1.953125	-1.3427734	1549641593.654
-11.36115764	-1.7477783540000003	-4.4059326080000005	-1.159668	-1.0986328	-0.7324219	9.61816394	-1.035986322	-1.70471196	1.7700195	-0.18310547	-0.4272461	10.566821580000001	2.802905252	1.6090087860000002	1.7700195	0.36621094	0.48828125	-9.134863220000002	-1.1173339660000001	2.7765869600000004	-1.7700195	-0.9765625	0.61035156	-0.2536132788	9.70429712	3.800610324	0	1.3427734	0.6713867	1.540820288	10.877856920000001	2.368652356	0.12207031	0.79345703	-0.5493164	1549641593.694
-9.777270468000001	-1.1903076080000001	-3.01464856	-0.9765625	-1.0375977	-0.12207031	9.846654860000001	-1.00129393	-1.9140625000000002	1.8920898	-0.30517578	-0.4272461	10.62304712	3.048144568	1.5216797120000003	1.7089844	0.48828125	0.30517578	-10.06677266	-0.227294928	3.8616211060000003	-1.4038086	-0.061035156	0.6713867	-0.06699218750000001	10.17204622	3.2838134000000005	-0.12207031	1.4038086	0.7324219	4.2875000000000005	11.87795378	3.262280252	0	0.7324219	-0.91552734	1549641593.734
-8.17902806	-0.7668212860000001	-2.75625	-0.91552734	2.0141602	-0.12207031	9.8418705	-1.2034667932	-2.031298822	1.8920898	-0.36621094	-0.30517578	10.58835414	3.4213867800000006	1.681982428	1.4648438	0.36621094	0.12207031	-9.72822284	0.06459961060000001	3.3077391200000004	-0.9765625	-0.061035156	0.4272461	-0.053833007200000005	10.154101440000002	2.830419928	0	1.6479492	0.36621094	1.9188476440000002	9.844262680000002	0.49885253600000007	1.7089844	1.7700195	0.4272461	1549641593.774
-9.278417932000002	-1.337451178	-5.368945288000001	0.18310547	0.12207031	-0.79345703	9.89689946	-1.3984619600000001	-1.656860324	1.5869141	-0.36621094	-0.18310547	10.56801718	3.5972412140000003	1.258496106	1.2207031	0	0	-9.62653804	-0.08732910340000001	3.180932608	-1.2207031	0.24414062	0.4272461	-0.4450195288	10.05241664	2.5397216460000003	0.18310547	1.2207031	0.18310547	-0.23686523560000003	10.225878600000001	-2.082739218	1.5869141	-1.4648438	-0.36621094	1549641593.814
-8.802294928000002	-1.262084964	-5.230175720000001	-0.8544922	-1.3427734	-0.48828125	10.064379500000001	-1.412817392	-0.923535144	1.0986328	-0.18310547	-0.18310547	10.50222194	3.4967528960000003	0.642407248	1.159668	0.18310547	-0.061035156	-9.289184800000001	0.4067382788	2.9548339660000003	-1.3427734	0.061035156	0.48828125	-0.24643554320000002	10.091894960000001	2.233471646	0	1.0986328	0.12207031	0.26677246400000004	9.82153354	-1.7214599640000001	1.2817383	-0.36621094	-1.2207031	1549641593.854
-8.08930661	-1.0108642572	-4.05422374	-0.8544922	0.79345703	-0.48828125	10.064379500000001	-1.412817392	-0.923535144	0.9765625	0.18310547	-0.24414062	10.459154860000002	3.21203624	0.5227783246000001	1.159668	0.061035156	-0.061035156	-9.195874100000001	1.1472412140000001	2.940478534	-1.0986328	-0.061035156	0.48828125	-0.023925780760000005	9.516479532	1.7190673920000001	0.061035156	1.2207031	-0.12207031	1.7130859620000003	9.646875000000001	-1.5456054320000001	1.159668	1.5869141	-0.8544922	1549641593.894
-8.97336412	-0.7512695288	-4.763623004	-0.7324219	1.0986328	-0.6713867	9.58825679	-1.6305420320000001	-0.517993161	0.9765625	-0.12207031	-0.30517578	10.377808	2.8734864200000003	0.2835205072	0.79345703	-0.18310547	0.061035156	-9.613378894	1.3386474640000001	3.1414550720000003	-0.7324219	0	0.5493164	-0.1040771466	9.496142572	1.3458251800000003	0.18310547	0.79345703	-0.12207031	0.8457763580000002	9.43513179	-1.832714856	0.9765625	0.18310547	-0.6713867	1549641593.934
-9.16835962	-0.708203125	-5.3342526999999995	-1.0375977	-0.30517578	-0.91552734	9.449487320000001	-1.414013678	-0.41870117800000006	0.91552734	-0.24414062	-0.061035156	10.376611420000001	2.7454834260000003	-0.387597644	0.6713867	-0.12207031	-0.061035156	-9.231762680000001	0.8577392572	2.906982428	-0.79345703	0.30517578	0.4272461	-0.1064697284	9.80239218	1.6269530760000002	0.48828125	0.5493164	-0.12207031	0.765625	9.7832518	-2.2286865020000004	0.7324219	0	-0.7324219	1549641593.974
-8.55466304	-1.1316894568000002	-4.86411142	-1.2817383	-0.36621094	-0.8544922	9.449487320000001	-1.414013678	-0.41870117800000006	0.7324219	0.30517578	0.30517578	10.252197480000001	2.8627197480000004	-0.16987304320000002	0.6713867	-0.36621094	-0.18310547	-9.145629892	0.8242431610000001	2.9632079680000003	-0.8544922	0.30517578	0.48828125	0.052636719240000004	9.645678420000001	1.7776855040000001	0.6713867	0.6713867	-0.36621094	0.6854736419999999	9.77966304	-2.174853534	0.79345703	-0.12207031	-1.0375977	1549641594.014
-8.4386232	-1.459472644	-4.440625000000001	-0.5493164	0.5493164	-0.7324219	9.374121106	-1.5719238220000002	0.2942871106	0.7324219	-0.061035156	0.30517578	10.25578624	2.8088867800000004	0.07058105432	0.61035156	-0.48828125	-0.24414062	-9.004467752000002	0.90678714	2.8088867800000004	-0.91552734	0.36621094	0.48828125	-0.0346923822	9.609789840000001	1.726245108	0.5493164	0.5493164	-0.48828125	1.2106445288	9.536816394	-1.98464357	0.79345703	0.61035156	-1.0375977	1549641594.053
-8.98173822	-1.27763678	-4.450195288000001	-0.36621094	0.18310547	-0.61035156	9.297558606	-1.447509784	-0.4103271466	0.6713867	-0.24414062	0.24414062	10.565625	2.7299316100000004	-0.11484375000000001	0.79345703	-0.30517578	-0.18310547	-8.915942392	1.264477536	2.68566893	-0.7324219	0.48828125	0.48828125	-0.1674804712	9.485375900000001	1.5779052520000003	0.36621094	0.4272461	-0.4272461	1.238159146	9.50930162	-1.906884784	0.61035156	0.9765625	-0.8544922	1549641594.094
-9.121704074	-1.11613768	-4.592553714000001	-0.5493164	-0.12207031	-0.61035156	9.004467752000002	-1.3015625000000002	-0.35529785340000003	0.5493164	0.061035156	0.30517578	10.59792482	2.777783246	0.2189208966	0.61035156	-0.24414062	-0.061035156	-8.864501800000001	1.4068359620000002	2.5875733800000003	-0.4272461	0.18310547	0.36621094	-0.3947753894	9.4686277	1.3087402160000001	0.24414062	0.4272461	-0.36621094	1.0347900360000002	9.666015380000001	-1.526464856	0.48828125	0.48828125	-0.61035156	1549641594.133
-8.93867212	-1.0826415740000002	-4.309033246	-0.12207031	-0.24414062	-0.36621094	9.004467752000002	-1.3015625000000002	-0.35529785340000003	0.48828125	0.061035156	0.36621094	10.562036240000001	2.85314946	0.27873535340000005	0.30517578	-0.24414062	-0.061035156	-8.8728759	1.2417480040000002	2.64379892	-0.30517578	0.30517578	0.24414062	-0.6711181610000001	9.79401857	1.3482177520000003	0.24414062	0.061035156	-0.24414062	1.5779052520000003	9.8	-1.168774411	0.24414062	-0.061035156	-0.36621094	1549641594.173
-8.88842752	-0.879272464	-4.135571286	-0.24414062	0.61035156	-0.18310547	9.27722194	-1.2656738220000001	-0.5443115216000001	0.24414062	0.18310547	0.48828125	10.618261780000001	2.958422824	0.36606445680000005	0.12207031	-0.36621094	-0.12207031	-9.210229532000001	0.974975589	2.7251464660000004	-0.24414062	-0.18310547	0.061035156	-0.5120117212	9.94833966	1.7059082460000001	0.36621094	0	-0.18310547	1.738207968	9.563134980000001	-1.55158696	0.12207031	-0.061035156	-0.061035156	1549641594.213
-9.25090306	-0.9881347840000001	-4.6798827880000005	-0.061035156	0.5493164	-0.24414062	9.558349640000001	-1.297973642	-0.5981445288	0.061035156	0.12207031	0.30517578	10.73310504	2.9392822480000005	0.41511232	-0.061035156	-0.24414062	-0.24414062	-9.41120607	0.5802001800000001	2.9010009000000005	-0.12207031	0.30517578	0	-0.33854982	10.42805162	2.2239013580000004	0.24414062	0.12207031	-0.24414062	1.4176025360000002	9.58227536	-1.9367920320000003	0.18310547	0	-0.061035156	1549641594.253
-9.051123200000001	-1.1735596040000003	-4.48488768	0	-0.36621094	-0.24414062	9.837085159999999	-1.4056396760000003	-0.707006839	0.061035156	0.18310547	0.30517578	11.02380342	3.0493408540000004	0.48569336060000007	0	-0.12207031	-0.4272461	-9.35378444	0.30505371400000003	2.9859375000000004	-0.12207031	0.18310547	-0.061035156	-0.41271972840000004	10.3359375	2.496655252	0.12207031	0.12207031	-0.24414062	0.7213623200000001	9.782055710000002	-2.319604532	0.12207031	0.12207031	-0.24414062	1549641594.293
-8.787939300000001	-1.1651855432	-3.811376996	0.24414062	0.48828125	-0.061035156	10.05122104	-1.605419928	-0.869702176	0.061035156	0.36621094	0.30517578	11.1183107	3.081640576	0.8637207068000001	0.12207031	-0.061035156	-0.24414062	-9.140844748000001	0.2643798822	2.7454834260000003	-0.061035156	0.12207031	0	-0.5371337860000001	9.66242662	2.366259784	0	-0.061035156	-0.24414062	0.5969482428	9.723437500000001	-2.13776857	0.12207031	-0.36621094	-0.24414062	1549641594.333
-9.03916034	-0.92473143	-3.8759764400000005	0.24414062	0.5493164	0	9.7401857	-1.683178714	-0.802709964	0	0.061035156	0.12207031	10.784546220000001	2.886645468	1.1400634980000002	-0.12207031	0.061035156	0	-9.069067392000001	0.33137207460000007	2.6031250000000004	0.12207031	0.12207031	0	-0.593359375	9.304736420000001	2.141357428	0	-0.18310547	-0.12207031	1.19270018	9.661230432000002	-1.5587646760000002	-0.12207031	-0.30517578	-0.12207031	1549641594.373
-9.130077880000002	-0.7811767572	-4.038671924000001	-0.12207031	0.12207031	-0.061035156	9.53920926	-1.503735324	-0.909179712	-0.12207031	0.18310547	0.061035156	10.51777356	2.845971646	0.775195288	-0.24414062	-0.12207031	0	-9.134863220000002	0.20576172120000003	2.5839844240000005	0.30517578	-0.061035156	0	-0.6531738220000001	9.41599092	2.1569091460000003	0	-0.24414062	0	1.469042932	9.56672374	-1.3386474640000001	-0.12207031	-0.061035156	0	1549641594.413
-9.12648912	-0.8433837860000001	-3.9836425720000004	-0.061035156	0.18310547	-0.061035156	9.50930162	-1.41042482	-0.8421875000000001	-0.24414062	0.30517578	0.12207031	10.375414840000001	3.081640576	0.6244628600000001	-0.36621094	-0.18310547	0	-9.264062500000001	-0.1315917932	2.674902356	0.24414062	0.12207031	-0.061035156	-0.6400146760000001	9.724634080000001	2.4296630400000003	0.18310547	-0.18310547	-0.12207031	1.2608886780000002	9.57749002	-1.4451172120000002	-0.18310547	0	0.061035156	1549641594.453
-9.130077880000002	-0.9354980432000001	-3.951342752	0	0.18310547	-0.061035156	9.648071580000002	-1.5707275360000001	-0.718969748	-0.24414062	0.12207031	0.12207031	10.36345198	3.2251952880000005	0.7967285340000001	-0.36621094	-0.18310547	-0.12207031	-9.23535144	-0.34213867800000003	2.66174321	0.12207031	0	-0.12207031	-0.6519775360000001	9.926807100000001	2.7167724640000004	0.24414062	-0.12207031	-0.18310547	0.9390869110000001	9.625341754	-1.540820288	-0.18310547	-0.12207031	0	1549641594.493
-9.12648912	-0.90678714	-3.935791034	0	0.12207031	0	9.648071580000002	-1.5707275360000001	-0.718969748	-0.24414062	0.12207031	0.12207031	10.56921376	3.180932608	0.9689941100000001	-0.24414062	-0.12207031	-0.24414062	-9.213818390000002	-0.343334964	2.739501996	0	-0.061035156	-0.12207031	-0.5993408246	9.94833966	2.787353534	0	-0.18310547	-0.18310547	0.7285400360000001	9.656445288	-1.4570800720000001	-0.12207031	0	-0.12207031	1549641594.533
-9.165966754000001	-0.9211425720000002	-4.0147461060000005	0.061035156	0.061035156	-0.061035156	9.697119110000001	-1.774096646	-0.966601538	-0.24414062	-0.061035156	0	10.771386780000002	3.034985324	1.1017822480000001	-0.18310547	0	-0.24414062	-9.24372554	-0.3529052716	2.8268310700000003	0	-0.12207031	-0.12207031	-0.4426269568000001	9.83110324	2.7813721040000003	-0.12207031	-0.12207031	-0.18310547	0.6627441100000001	9.697119110000001	-1.4199951080000002	-0.061035156	0	-0.18310547	1549641594.573
-9.136059800000002	-0.8900390380000001	-3.9776612400000007	0.061035156	-0.061035156	-0.061035156	9.50930162	-1.812377896	-1.1639892572000001	-0.24414062	0	0	10.8120607	2.879467752	1.1735596040000003	-0.24414062	0	-0.18310547	-9.27722194	-0.3612792932	2.9177491	0	0	-0.12207031	-0.3959716754	9.668408246	2.7323242800000003	-0.061035156	-0.18310547	-0.18310547	0.849365216	9.72702626	-1.2692626800000002	-0.12207031	-0.12207031	-0.18310547	1549641594.613
-9.152807608000002	-0.8708984620000001	-3.9441650360000002	0.061035156	-0.061035156	-0.12207031	9.340625000000001	-1.7657226440000002	-1.128100589	-0.24414062	-0.061035156	0	10.697216460000002	2.78017572	1.079052716	-0.24414062	0	-0.12207031	-9.249707068000001	-0.34812010800000004	2.920141574	0.061035156	0.12207031	-0.12207031	-0.3505126800000001	9.584667932	2.743090854	-0.061035156	-0.18310547	-0.18310547	0.9307128600000001	9.723437500000001	-1.24294429	-0.12207031	-0.12207031	-0.18310547	1549641594.653
-9.131274460000002	-0.923535144	-3.9429687500000004	0.061035156	0	-0.12207031	9.331054712	-1.6437011780000002	-1.043164038	-0.18310547	-0.12207031	0.061035156	10.58596196	2.807690396	0.9821533540000001	-0.18310547	0	-0.12207031	-9.229370108000001	-0.385205072	2.886645468	0.061035156	0.12207031	-0.12207031	-0.3947753894	9.578686600000001	2.7478759000000004	-0.061035156	-0.12207031	-0.18310547	0.885253894	9.72224092	-1.234570288	-0.061035156	-0.12207031	-0.12207031	1549641594.693
-9.11213408	-0.9414794928000001	-3.964501996	0.061035156	-0.061035156	-0.12207031	9.648071580000002	-1.622167932	-0.8278320288	-0.12207031	-0.12207031	0.061035156	10.4974366	2.9045898560000003	0.90678714	-0.18310547	0	-0.12207031	-9.249707068000001	-0.41870117800000006	2.8830566100000006	0.061035156	0.12207031	-0.12207031	-0.4868896466	9.671997300000001	2.7586425720000003	-0.061035156	-0.12207031	-0.18310547	0.9965087860000001	9.753344748	-1.234570288	-0.061035156	-0.18310547	-0.18310547	1549641594.733
-9.065478240000001	-0.8529540740000001	-3.9166503600000007	0.061035156	0	-0.12207031	9.648071580000002	-1.622167932	-0.8278320288	-0.12207031	-0.061035156	0.061035156	10.49145468	2.9943116	0.8876464660000001	-0.12207031	-0.061035156	-0.18310547	-9.212622300000001	-0.43664550720000006	2.830419928	0	0.18310547	-0.061035156	-0.501245108	9.65285643	2.7933349640000005	0	-0.061035156	-0.18310547	1.062304712	9.707885880000001	-1.1639892572000001	0	-0.061035156	-0.12207031	1549641594.773
-9.122900360000001	-0.793139676	-4.018334964	0.12207031	0	-0.061035156	9.750951980000002	-1.681982428	-0.7799804712000001	-0.12207031	-0.061035156	0.061035156	10.533325180000002	2.960815396	0.8816650360000001	-0.061035156	-0.061035156	-0.12207031	-9.155200180000001	-0.4342529254	2.7227538940000002	0	0.061035156	-0.061035156	-0.5849853534	9.5619384	2.7658202880000005	0	-0.061035156	-0.18310547	0.9510498200000002	9.697119110000001	-1.2692626800000002	-0.061035156	-0.12207031	-0.12207031	1549641594.813
-9.140844748000001	-0.793139676	-4.023120108	0.061035156	-0.12207031	0	9.686352340000001	-1.6736084260000001	-0.879272464	-0.061035156	0.061035156	0	10.558447480000002	2.9392822480000005	0.9414794928000001	-0.061035156	0	-0.061035156	-9.15161142	-0.40314941100000007	2.7347167540000004	0	0.061035156	-0.061035156	-0.613696286	9.600219748	2.72036142	0	-0.061035156	-0.12207031	0.879272464	9.689941394000002	-1.315917932	0	-0.18310547	-0.12207031	1549641594.853
-9.1109375	-0.8194580072000001	-4.064990216	0	-0.18310547	-0.061035156	9.637304712	-1.65805661	-0.898413089	-0.061035156	0.061035156	0	10.58835414	2.934497104	1.025219748	-0.061035156	-0.061035156	-0.061035156	-9.171948380000002	-0.3576904254	2.7729980040000006	0	-0.061035156	0	-0.5598632788000001	9.63371556	2.6892577880000004	0	-0.061035156	-0.061035156	0.9905273560000001	9.680371106	-1.362573282	0	-0.18310547	-0.12207031	1549641594.893
-9.181518570000001	-0.9642089660000001	-4.047045926	-0.061035156	-0.61035156	-0.18310547	9.578686600000001	-1.6341308900000002	-0.94506839	0	0.12207031	0	10.5488768	2.886645468	1.00129393	-0.061035156	-0.061035156	-0.061035156	-9.230566394	-0.3373535144	2.805297824	0	-0.061035156	0	-0.49406739200000005	9.661230432000002	2.702417032	0	-0.12207031	0	1.046752896	9.697119110000001	-1.3254882200000002	0	0	-0.18310547	1549641594.933
-8.921923920000001	-1.3087402160000001	-3.951342752	-0.18310547	-0.5493164	-0.18310547	9.89091754	-1.3099365020000002	-0.8062988220000001	0	0.79345703	0.061035156	10.463940200000001	2.767016574	0.9139648560000001	-0.12207031	0.36621094	0	-9.317895468000001	-0.34812010800000004	2.85673822	0	0.061035156	0	-0.2392578076	9.69951178	2.746679712	-0.061035156	0.061035156	0	0.8673096040000001	9.69113768	-1.3099365020000002	0	-0.061035156	-0.18310547	1549641594.973
-8.8979982	-1.58149411	-3.8556396760000005	-0.061035156	-0.36621094	-0.061035156	9.89091754	-1.3099365020000002	-0.8062988220000001	0.30517578	3.7841797	0.30517578	10.05959514	2.29089357	0.8278320288	-0.061035156	1.2207031	-0.12207031	-9.449487320000001	-0.3194091754	2.9033935700000004	0	0.30517578	0	0.25959472840000003	9.644482428000002	2.86152356	-0.12207031	0.36621094	0.061035156	1.0718750000000001	9.613378894	-1.27524411	0	0	-0.061035156	1549641595.013
-8.96259784	-1.599438498	-3.8616211060000003	-0.061035156	-0.48828125	-0.18310547	9.0594973	-0.8074951080000001	-0.2344726538	0.48828125	5.554199	0.6713867	9.254492212	1.6843750000000002	1.3685547120000001	0.12207031	2.5024414	-0.48828125	-9.49853534	-0.20576172120000003	2.7646241	0	0.7324219	0.061035156	0.5909667932	9.366943390000001	2.7945312500000004	-0.30517578	1.0986328	0.30517578	1.2632812500000001	9.624145468	-1.043164038	-0.12207031	0.24414062	0.12207031	1549641595.053
-8.959009080000001	-1.594653354	-3.80778804	-0.18310547	-0.61035156	-0.24414062	6.01733426	0.31103514400000004	1.1735596040000003	0.9765625	5.3100586	0.91552734	8.05102536	1.246533246	1.7346191100000001	0.12207031	3.112793	-1.2207031	-9.612182608000001	-0.22011719240000002	2.60910643	0.12207031	0.91552734	0.061035156	0.9031982428000002	8.86210962	2.66174321	-0.30517578	1.5869141	0.6713867	0.9869384980000001	9.725830072	-1.0646972840000002	-0.18310547	0.4272461	0.36621094	1549641595.093
-8.992504892	-1.637719748	-3.714477536	-0.12207031	-0.30517578	-0.5493164	6.01733426	0.31103514400000004	1.1735596040000003	0.4272461	2.0751953	2.1972656	7.6646241	1.4810058900000003	1.3709472839999999	0.48828125	1.6479492	-2.2583008	-9.85502896	-0.34812010800000004	2.743090854	-0.061035156	1.8310547	0.12207031	1.3649658540000003	8.819042932	2.7454834260000003	0.12207031	2.8076172	0.8544922	0.6507812500000001	9.69233426	-1.23696286	-0.36621094	0.061035156	0.5493164	1549641595.133
-8.94584964	-1.7023192900000002	-3.708496106	0.061035156	-0.30517578	-0.9765625	6.96120607	-0.1997802716	0.860131839	-0.30517578	2.2583008	2.9907227	8.18022464	2.2071533540000003	1.2154297120000002	0.48828125	2.319336	-2.8076172	-9.7318116	-0.2811279254	2.6354248200000003	-0.36621094	2.4414062	0.18310547	1.2034667932	9.057104532	2.595947284	0.5493164	3.7231445	0.79345703	0.6543701080000001	9.71027806	-1.2058593750000002	-0.24414062	0	0.6713867	1549641595.173
-8.96140126	-1.5958496400000002	-3.6510742800000004	0.18310547	-0.36621094	-1.2817383	7.347607428000001	-1.337451178	0.75366214	-0.7324219	2.1972656	3.112793	7.723242212000001	2.9990966460000004	1.8793701080000003	0.30517578	0.9765625	-3.479004	-9.612182608000001	-0.1315917932	2.4846923920000004	-0.30517578	3.0517578	0.30517578	0.8744873200000001	9.08222644	2.2801269960000004	0.91552734	4.0283203	0.8544922	0.5969482428	9.75214856	-1.1041748200000001	-0.36621094	-0.12207031	0.7324219	1549641595.213
-9.034375	-1.561157248	-3.6080077880000005	0.24414062	-0.5493164	-1.4648438	7.418188400000001	-2.5385253600000004	1.774096646	-0.79345703	0.61035156	3.479004	8.151513580000001	3.935791034	2.537329074	0.30517578	-0.6713867	-4.0283203	-9.600219748	-0.27275390380000003	2.05522464	-0.5493164	3.4179688	0.18310547	0.3935791034	9.144433606	2.1162353240000003	1.0375977	3.9672852	0.91552734	0.7560547120000001	9.686352340000001	-1.1627929712000002	-0.24414062	0.061035156	0.8544922	1549641595.253
-9.133667032	-1.6664307100000002	-3.4189941100000003	0.36621094	-0.48828125	-1.4648438	7.600024460000001	-3.7072998200000002	2.3172119600000003	-0.8544922	-1.3427734	3.90625	9.036767572	5.16079074	2.57082518	0.12207031	-0.30517578	-3.90625	-9.584667932	-0.03229980432	1.53125	-0.4272461	3.479004	0.18310547	-0.10168457460000001	9.30952176	2.1509277160000004	0.9765625	3.479004	0.8544922	1.258496106	9.676782248	-1.2453369600000002	-0.4272461	0.4272461	0.9765625	1549641595.293
-9.23774411	-1.4786132200000002	-3.3986572480000006	0.48828125	-0.18310547	-1.5258789	8.05461412	-4.530346646	2.3160155760000003	-0.5493164	-1.0375977	3.8452148	9.66242662	6.2147219400000004	2.5421141200000004	-0.12207031	-1.2207031	-3.8452148	-9.542798020000001	0.0035888672120000004	0.9402832068000001	-0.4272461	3.6621094	0.18310547	-0.47014160340000005	9.508105432	1.965502896	0.91552734	2.9296875	0.7324219	1.453491214	9.77368161	-1.3924804320000002	-0.36621094	0.30517578	0.9765625	1549641595.333
-9.4171875	-1.5145019960000001	-3.6546630400000004	0.30517578	-0.5493164	-1.6479492	7.94335962	-5.24692392	2.383007788	-0.5493164	-1.8310547	3.7841797	9.9100589	6.993505890000001	2.805297824	-0.061035156	-0.48828125	-3.2958984	-9.38010234	-0.02033691394	0.17944336060000002	-0.36621094	3.6621094	0.12207031	-0.7524658540000001	9.71625998	1.808789038	0.6713867	2.5634766	0.5493164	1.3458251800000003	9.83110324	-1.4546875000000001	-0.4272461	0.79345703	0.8544922	1549641595.372
-9.377710160000001	-1.8602295320000002	-3.5003417540000004	0.18310547	-0.91552734	-1.5258789	8.0306884	-6.159692392	2.3889892180000003	-0.5493164	-2.8076172	3.6010742	10.014135880000001	7.82731929	2.749072284	-0.18310547	-0.48828125	-2.8076172	-9.283202880000001	0.17106933900000001	-0.6747070288	-0.30517578	2.9907227	0.12207031	-1.1962890380000002	10.10505342	1.553979532	0.48828125	1.7089844	0.36621094	1.8243408540000001	9.74257788	-1.2309814300000002	-0.18310547	0.7324219	0.61035156	1549641595.412
-9.206640380000001	-2.2573974640000003	-3.029003894	0.4272461	-0.36621094	-1.3427734	7.968481430000001	-6.878662140000001	1.971484424	-0.5493164	-2.5634766	3.2348633	9.936376800000001	8.260375900000001	2.548095746	0	-0.5493164	-2.0141602	-9.404028060000002	0.21533202880000002	-1.1735596040000003	-0.18310547	2.5634766	0	-1.350610324	10.40891124	1.532446286	0.36621094	1.0986328	0.061035156	2.0301025360000002	9.67917482	-1.0503417932	-0.12207031	0.48828125	0.5493164	1549641595.452
-9.341821580000001	-2.4117187500000004	-3.0876221040000003	0.5493164	-0.30517578	-1.0986328	8.084521760000001	-7.382299820000001	1.9009033540000002	-0.48828125	-2.0751953	2.5024414	9.15878894	8.14672824	2.710791034	-0.12207031	0	-1.4648438	-9.331054712	0.2536132788	-1.683178714	-0.061035156	2.4414062	0	-0.9127685700000001	10.25458966	1.5384277160000002	0.36621094	1.0375977	-0.061035156	2.13178714	9.6983152	-1.002490216	-0.061035156	0.30517578	0.48828125	1549641595.492
-9.35856929	-2.5720214660000003	-3.158203076	0.48828125	-0.6713867	-0.9765625	7.946948380000001	-7.7615235600000005	1.757348642	-0.12207031	-1.0986328	1.6479492	8.39316394	8.024707068	2.569628894	0	-0.4272461	-1.2207031	-9.33344748	0.07416992212000001	-2.256201178	0.061035156	1.7700195	0	-0.9570312500000001	10.145727340000002	1.418798822	0.24414062	0.8544922	-0.18310547	2.241845746	9.605004892	-0.79194339	0	0.24414062	0.24414062	1549641595.532
-9.169555710000001	-2.6533691100000003	-2.89382338	0.4272461	-0.36621094	-0.79345703	7.5414062500000005	-7.795019568000001	1.258496106	-0.24414062	-0.61035156	1.0986328	7.899096940000001	8.151513580000001	2.233471646	0.12207031	0.18310547	-1.2207031	-9.39086911	-0.0909179712	-2.6103027160000005	0.061035156	1.5869141	0	-0.8362060700000001	10.36464856	1.451098642	0.36621094	0.30517578	0	2.4978514400000003	9.573901260000001	-0.8362060700000001	0	0.48828125	0.18310547	1549641595.572
-9.130077880000002	-2.692846646	-2.9225341460000003	0.30517578	-0.18310547	-0.6713867	7.084423920000001	-7.71367212	0.8637207068000001	-0.36621094	-0.18310547	0.8544922	7.57849092	8.145532248	2.1102538940000004	0.24414062	-0.36621094	-1.2817383	-9.375317392	-0.1447509784	-2.8854492800000004	0	1.2207031	-0.061035156	-0.6555663939999999	10.23903804	1.5085204680000002	0.36621094	0.4272461	-0.18310547	2.5839844240000005	9.52604982	-0.8457763580000002	0.061035156	0.30517578	0.12207031	1549641595.612
-9.10615216	-2.8399902160000003	-2.8268310700000003	0.12207031	-0.36621094	-0.61035156	6.7482665740000005	-7.544995108000001	0.63881839	-0.24414062	0.12207031	0.8544922	7.792626800000001	8.10844748	2.0145507200000004	0.30517578	-0.12207031	-1.159668	-9.32866214	-0.22131347840000004	-3.081640576	0	1.0986328	0	-0.611303714	10.156494600000002	1.3924804320000002	0.4272461	0.5493164	-0.12207031	2.6079101440000003	9.44350589	-0.793139676	0.061035156	0	0	1549641595.652
-9.045141574	-3.0541259000000003	-2.66772464	0	-0.30517578	-0.48828125	6.638207968000001	-7.5198732	0.3002685504	-0.061035156	-0.4272461	0.79345703	7.792626800000001	8.07973642	2.2669677520000002	0.30517578	0	-0.7324219	-9.209033246	-0.1315917932	-3.302954074	0	0.79345703	0	-0.7728027160000001	10.004565200000002	1.32189946	0.36621094	0.36621094	-0.18310547	2.860327176	9.469824280000001	-0.7895507788	0	0.18310547	-0.061035156	1549641595.692
-8.957812500000001	-3.285009784	-2.63183606	0	-0.24414062	-0.48828125	6.336743210000001	-7.500732428000001	0.1985839856	0.12207031	-0.061035156	0.48828125	7.516284440000001	8.162280252	2.4846923920000004	0.061035156	-0.4272461	-0.48828125	-9.226977340000001	-0.1363769568	-3.399853534	-0.061035156	0.6713867	0	-0.833813498	10.05361322	1.2632812500000001	0.36621094	0	-0.18310547	2.81726088	9.4686277	-0.7668212860000001	0.061035156	0.12207031	-0.061035156	1549641595.732
-8.86091304	-3.53981929	-2.527758786	-0.12207031	-0.48828125	-0.48828125	6.071167032000001	-7.37751448	0.539526358	0	-0.30517578	0.30517578	7.238745108000001	8.152710160000002	2.5564697480000005	0.061035156	-0.061035156	-0.4272461	-9.1791259	-0.05144042932000001	-3.5027344240000007	0	0.4272461	-0.061035156	-0.6053222644	10.13017572	1.3805175720000002	0.18310547	0	-0.24414062	2.5313476440000002	9.49733876	-0.7285400360000001	0.12207031	0.12207031	-0.12207031	1549641595.772
-8.741284440000001	-3.6690185700000004	-2.3937744600000004	0.061035156	-0.18310547	-0.4272461	5.86420926	-7.265063400000001	0.5849853534	-0.061035156	-0.36621094	0.36621094	7.072461060000001	7.987622300000001	2.363867212	0.18310547	0.12207031	-0.48828125	-9.201855432	-0.03947753894	-3.5553711060000004	-0.061035156	0.5493164	-0.061035156	-0.5048339856	10.01174272	1.3673584260000002	0.12207031	0.12207031	-0.30517578	2.404541034	9.540405252000001	-0.6735107428000001	0	0.24414062	-0.061035156	1549641595.812
-8.711376800000002	-3.6702148560000003	-2.387792932	0.061035156	-0.12207031	-0.36621094	5.79243161	-7.1286866	0.5455078076000001	0.061035156	-0.48828125	0.30517578	7.322485520000001	7.934985520000001	2.21433107	0.12207031	0.30517578	-0.30517578	-9.095385880000002	-0.07058105432	-3.66303714	0	0.48828125	-0.12207031	-0.5239746106000001	9.884936600000001	1.302758786	0	0.24414062	-0.30517578	2.27653804	9.572705072	-0.6735107428000001	-0.061035156	-0.12207031	-0.061035156	1549641595.852
-8.783154254000001	-3.6893554320000006	-2.442822284	-0.061035156	-0.30517578	-0.30517578	5.950341754	-7.082031250000001	0.32778320680000006	-0.061035156	-0.4272461	0.36621094	7.625146760000001	7.88234874	2.144946286	0.18310547	0.36621094	-0.061035156	-9.04155252	-0.14235839660000002	-3.7360108800000003	-0.061035156	0.36621094	-0.12207031	-0.7273437500000001	9.8933107	1.19270018	0.061035156	0	-0.24414062	2.2753417540000003	9.441113220000002	-0.6842773560000001	0.12207031	-0.30517578	0.061035156	1549641595.892
-8.7364991	-3.7336182100000004	-2.3112304320000003	-0.12207031	-0.24414062	-0.18310547	6.09748552	-7.2052491000000005	0.416308606	0	-0.48828125	0.4272461	7.263867212	7.9936032400000006	2.1712646760000003	0.36621094	0.36621094	0	-8.992504892	-0.17585449280000004	-3.858032248	-0.061035156	0.24414062	-0.12207031	-0.686669928	9.95192842	1.234570288	0	0.12207031	-0.24414062	2.4751221040000004	9.47341304	-0.762036142	0.12207031	-0.12207031	0.061035156	1549641595.932
-8.781957968	-3.762329074	-2.2071533540000003	-0.061035156	0.061035156	-0.061035156	6.345117212	-7.3787110600000005	0.4689453076	0.12207031	-0.24414062	0.24414062	7.0222167540000004	8.222094748	2.3746337860000004	0.12207031	0.48828125	0.061035156	-9.055908246000001	-0.227294928	-4.002783246	-0.061035156	0.18310547	-0.18310547	-0.907983426	10.084716460000001	1.08383786	-0.061035156	0.18310547	-0.30517578	2.5899658540000003	9.49375	-0.7046142572	0.061035156	0.12207031	0.18310547	1549641595.972
-8.907568390000002	-3.6929442900000002	-2.3208007200000003	-0.18310547	-0.061035156	0	6.7482665740000005	-7.43374002	0.285913089	0.061035156	0	-0.12207031	6.843969748	8.38478984	2.442822284	0	0.24414062	-0.12207031	-8.990112320000001	-0.20097655760000002	-4.11643071	0	0	-0.18310547	-0.9211425720000002	10.303637680000001	1.1101562500000002	-0.061035156	0	-0.061035156	2.4990478240000003	9.496142572	-0.7129882787999999	0.061035156	0.061035156	0.24414062	1549641596.012
-8.878857428000002	-3.61638179	-2.237060504	-0.24414062	0.18310547	0.12207031	6.390576080000001	-7.567724640000001	0.25839844240000004	0.061035156	-0.24414062	-0.18310547	7.28061502	8.38957518	2.642602536	0.061035156	0.061035156	-0.12207031	-9.029589660000001	-0.2452392572	-4.203759784	-0.061035156	-0.24414062	-0.24414062	-1.0958007788	10.319189300000001	1.113745108	-0.24414062	0.061035156	-0.12207031	2.55527356	9.515283246000001	-0.758447284	-0.12207031	0.18310547	0.24414062	1549641596.052
-9.051123200000001	-3.420190396	-2.124609424	-0.18310547	0.36621094	0.24414062	6.2948732000000005	-7.645483426000001	0.37683107	0.18310547	0.30517578	-0.24414062	7.384692392	8.519970746	2.6784912140000006	0.18310547	0.061035156	-0.36621094	-8.967382788	-0.31103514400000004	-4.29348143	0.061035156	-0.48828125	-0.30517578	-1.161596646	10.52016574	1.195092752	-0.4272461	-0.12207031	0.061035156	2.4571777160000003	9.54399411	-0.6555663939999999	-0.30517578	-0.061035156	0.18310547	1549641596.092
-9.145629892	-2.8926269959999997	-2.1305908540000003	-0.24414062	0.61035156	0.30517578	5.953930710000001	-8.126391574000001	0.6806884980000001	0.61035156	0.12207031	-0.4272461	7.677783246000001	9.10974092	2.654565396	-0.4272461	0.48828125	0.18310547	-9.04633786	-0.6507812500000001	-4.213330072000001	-0.061035156	-0.9765625	-0.24414062	-1.4247802520000001	10.529736420000003	1.2441405760000002	-0.5493164	-0.36621094	0.061035156	2.287304712	9.506909440000001	-0.440234375	-0.48828125	-0.5493164	0.12207031	1549641596.132
-8.78554712	-2.3351562500000003	-2.5301512600000002	-0.61035156	1.3427734	0.30517578	5.642895468000001	-9.542798020000001	1.225	0.91552734	-0.79345703	-1.0986328	8.652759080000001	9.28200679	2.87109375	-1.2207031	1.8920898	1.7089844	-9.092993210000001	-1.287207068	-4.112841754000001	-0.61035156	-1.4648438	-0.12207031	-1.8757812500000002	10.04763228	1.282421924	-0.48828125	-1.159668	-0.30517578	2.30883786	9.253295926000002	-0.22490234620000002	-0.5493164	-1.4648438	0.061035156	1549641596.172
-9.368139480000002	-1.836303714	-3.29816893	-1.4648438	1.953125	-0.061035156	4.4489991	-10.944848740000001	1.670019568	1.6479492	-1.2207031	-2.1362305	9.11213408	9.249707068000001	2.8220459260000004	-1.2817383	3.8452148	3.9672852	-9.535620108000002	-1.9367920320000003	-3.7324219240000005	-1.5258789	-2.319336	0	-2.080346646	10.033276260000001	1.6724121400000003	-0.24414062	-2.319336	-0.5493164	2.10546875	9.444701980000001	0.096899411	-1.2817383	-1.4648438	-0.061035156	1549641596.212
-10.3359375	-1.4786132200000002	-4.713378894000001	-3.112793	0.61035156	-0.8544922	3.2562989200000003	-11.535815200000002	2.12341304	1.7700195	-1.3427734	-2.5024414	9.71625998	8.827417032000001	2.19997554	-0.4272461	2.8686523	5.065918	-10.242626800000002	-2.159301718	-3.085229532	-2.6855469	-2.5634766	0.18310547	-1.08383786	10.58596196	2.19638678	-0.12207031	-2.9907227	-0.8544922	1.867407248	9.853833360000001	-0.30744628600000007	-0.5493164	-1.8310547	-0.4272461	1549641596.252
-9.81196286	-1.57551268	-5.446704074	-4.211426	-0.5493164	-1.2817383	1.9954101440000003	-11.79182158	1.924829074	1.7089844	-0.79345703	-1.3427734	10.460351440000002	8.226879892	1.6867675720000002	1.5869141	2.8686523	5.6762695	-10.37182608	-1.9020996400000003	-2.1030761780000002	-3.7231445	-2.1362305	0.18310547	0.46535643000000004	10.868286240000002	2.43205571	0.24414062	-2.1972656	-2.0751953	2.2980712860000003	10.06198732	-2.34113768	0.12207031	-1.8920898	-1.159668	1549641596.292
-8.571411240000002	-2.144946286	-5.540014480000001	-5.065918	-1.159668	-1.159668	1.3195067900000002	-11.245116820000002	1.161596646	1.159668	-1.0375977	1.0375977	10.09907248	7.1191159200000005	1.1627929712000002	3.479004	3.9672852	5.6152344	-9.500927520000001	-0.8613281250000001	-1.650878894	-4.760742	-1.7089844	0.12207031	1.9774658540000003	11.29177266	1.9702880400000002	-0.36621094	0	-2.746582	3.7276367800000005	9.506909440000001	-3.434545926	0.61035156	0.9765625	-2.0141602	1549641596.332
-7.945751800000001	-2.7969239200000002	-5.34741214	-5.065918	-1.2207031	-0.9765625	1.4678466460000001	-9.73659694	0.5790038940000001	0.18310547	-1.953125	3.3569336	9.07026358	5.317504892	0.63881839	6.4086914	3.3569336	4.1503906	-9.021215560000002	0.7201660340000001	-1.294384784	-4.9438477	-2.746582	0.061035156	1.8028076080000002	10.94724092	1.516894568	-1.159668	1.8310547	-2.746582	3.4381347840000003	9.35378444	-2.7143798920000006	1.0375977	2.5634766	-2.319336	1549641596.372
-7.7459719400000004	-2.74069838	-5.41560054	-4.3945312	-1.0375977	-0.61035156	1.9930175720000003	-8.595336960000001	-0.19738769960000002	-0.18310547	-2.5634766	4.9438477	7.5796875	3.7336182100000004	-0.270361322	9.70459	2.4414062	2.0751953	-8.755639480000001	1.623364218	-0.5203857428	-4.760742	-2.1362305	-0.24414062	1.1173339660000001	10.58955072	0.9462646760000001	-1.7700195	3.2348633	-2.1362305	1.915258786	9.264062500000001	-2.451196286	1.0986328	2.1972656	-2.319336	1549641596.412
-7.4791992800000004	-2.24663089	-5.75415036	-4.699707	-0.79345703	-0.4272461	2.198779254	-8.38120108	-1.1400634980000002	0.5493164	-2.6245117	5.6762695	6.798510880000001	3.192895468	-1.337451178	10.620117	1.5869141	0.9765625	-8.49125998	1.8757812500000002	-0.1363769568	-4.760742	-2.6245117	-0.4272461	0.9295165740000001	9.788037140000002	0.6352294928000001	-2.6245117	3.8452148	-1.0375977	1.971484424	9.3489991	-1.670019568	0.5493164	2.1362305	-2.380371	1549641596.452
-7.504321580000001	-2.1521240020000003	-6.4575683900000005	-4.5776367	-0.6713867	-0.61035156	2.4296630400000003	-8.24482428	-1.8195557100000002	2.4414062	-3.1738281	5.79834	7.071264480000001	3.858032248	-1.388891574	10.070801	1.159668	-0.36621094	-8.61328125	1.7417969240000002	0.2895019568	-4.8217773	-2.746582	-0.48828125	0.855346646	8.954223740000002	0.43066405760000004	-2.8076172	5.3710938	-0.4272461	2.8041014400000006	9.354980432000001	-1.476220746	0.061035156	2.9296875	-2.0751953	1549641596.492
-7.7328125000000005	-2.259790036	-6.964794928000001	-4.8828125	-1.8920898	-0.79345703	2.5265625000000003	-8.23166484	-1.96669928	3.540039	-5.004883	6.0424805	7.8907228400000005	4.465747104	-0.20935058900000003	9.155273	3.2348633	-1.4648438	-8.903979532000001	1.4391357820000001	0.915161142	-4.9438477	-2.1972656	-0.24414062	0.18422851440000002	8.508007788	0.0478515625	-2.1972656	6.286621	0.061035156	2.6904540740000003	9.504516574	-1.697534146	-0.30517578	3.8452148	-1.6479492	1549641596.532
-7.537817392	-2.47871106	-6.766211060000001	-4.8828125	-2.1362305	-0.79345703	2.424877896	-8.673095746000001	-2.819653354	4.272461	-7.6904297	6.3476562	8.15390625	5.038769568	0.288305661	7.385254	4.638672	-1.6479492	-8.94465306	1.564746106	1.3386474640000001	-4.9438477	-1.953125	-0.18310547	-0.6220702880000001	8.680273560000002	-0.14714355040000002	-1.5869141	5.92041	0.6713867	1.3302734620000003	9.610986420000001	-1.9798584260000003	-0.48828125	3.8452148	-1.159668	1549641596.572
-7.452880890000001	-2.390185504	-6.70520018	-4.3945312	-1.7089844	-0.6713867	2.668920926	-9.362158246000002	-3.6702148560000003	4.760742	-9.155273	6.5307617	8.585766574	5.736206070000001	0.8960205072	5.2490234	4.0283203	-1.3427734	-8.94465306	1.564746106	1.3386474640000001	-4.9438477	-1.953125	-0.18310547	-1.5300537140000001	8.90517572	-0.2990722644	-1.159668	4.5166016	1.159668	-0.005981445288000001	9.67438948	-2.1341797120000003	-0.79345703	2.9296875	-1.0375977	1549641596.612
-7.493554712000001	-1.7860596040000003	-6.90378444	-4.0893555	-1.3427734	-0.7324219	3.1593994600000004	-9.865796220000002	-4.146337860000001	4.333496	-9.277344	6.652832	9.43034694	6.342724640000001	1.1879150360000001	3.3569336	3.4179688	-0.79345703	-8.94465306	1.564746106	1.3386474640000001	-4.9438477	-1.953125	-0.18310547	-2.051635782	9.53083516	-0.2344726538	-0.7324219	2.8686523	1.6479492	-0.24045410340000004	9.48896466	-2.646191394	-0.91552734	3.2348633	-1.0375977	1549641596.652
-7.4433107000000005	-1.5336425720000002	-7.134667932000001	-4.211426	-1.2817383	-0.8544922	3.8532471040000003	-10.218701079999999	-4.059008786	2.8076172	-8.422852	6.4697266	9.52963858	6.7004148400000005	1.3613769960000002	2.0751953	2.8076172	-0.36621094	-9.451879892000001	2.4117187500000004	3.0565185700000006	-4.211426	-1.5869141	0.12207031	-1.7944336060000001	9.926807100000001	0.10527343750000001	-0.7324219	2.1972656	1.8310547	-0.40793457460000004	9.548779254000001	-2.7311278960000003	-1.159668	3.6621094	-1.2207031	1549641596.692
-7.77348642	-1.81357428	-7.05092752	-3.90625	-1.5258789	-0.5493164	4.8150634000000005	-9.9949955	-3.6462889400000003	0.91552734	-6.652832	5.6762695	9.198266574	6.9492432100000014	1.107763678	0.9765625	2.0141602	-0.12207031	-9.7150634	2.496655252	3.20366214	-3.8452148	-1.8310547	0.24414062	-1.3015625000000002	10.33474092	0.45339357	-0.8544922	2.0751953	1.7089844	-0.762036142	9.70429712	-2.5971435700000005	-1.5258789	3.3569336	-1.159668	1549641596.732
-8.342919928	-1.7106933900000003	-6.993505890000001	-3.479004	-1.4648438	-0.12207031	5.5459961060000005	-9.451879892000001	-2.83879393	-0.8544922	-4.699707	4.1503906	8.777173020000001	7.272240920000001	0.716577176	0.30517578	1.7700195	-0.36621094	-9.96508786	1.9894287140000002	3.570922824	-3.6010742	-0.9765625	0.4272461	-1.1173339660000001	10.850341460000001	0.8457763580000002	-1.2817383	2.0751953	1.4648438	0.13398437500000002	10.081127700000001	-2.2478271760000004	-2.0751953	3.4179688	-0.91552734	1549641596.771
-8.978149460000001	-0.9378906250000001	-6.5592527	-3.6010742	-1.8920898	0.12207031	5.685961960000001	-9.406420926000001	-2.068383786	-1.8920898	-4.0893555	2.6245117	8.266357428000001	7.62993161	0.40314941100000007	0.4272461	1.8310547	-0.79345703	-10.05959514	1.18671875	3.03020018	-3.7841797	-1.159668	0.6713867	-1.1508300720000002	10.81923822	1.50732428	-1.4038086	2.2583008	1.159668	0.9582275360000001	10.845557100000002	-1.7190673920000001	-2.8076172	3.7841797	-0.5493164	1549641596.811
-9.064282248	-1.808789038	-5.2229982	-4.8828125	-1.8920898	-0.18310547	5.935986420000001	-9.368139480000002	-1.3302734620000003	-2.1362305	-4.0283203	1.3427734	7.774682608000001	7.8775634000000005	0.07536621106000001	0.8544922	2.1362305	-1.159668	-9.346606430000001	0.309838858	2.8316162140000003	-3.3569336	-0.8544922	0.61035156	-1.7406005400000002	10.387377700000002	2.213134784	-1.5869141	3.1738281	1.2207031	2.85314946	10.916137680000002	0.2045654254	-3.8452148	3.7231445	0.12207031	1549641596.851
-9.402832068	-2.6031250000000004	-2.789746106	-3.6621094	-1.5258789	-0.5493164	6.03527806	-9.18271466	-0.17944336060000002	-2.5024414	-3.90625	0	7.5414062500000005	7.7902346200000006	0.0813476538	1.5258789	2.746582	-1.5258789	-9.087011780000001	-0.2524169928	1.899707068	-3.6010742	-1.7700195	0.79345703	-2.259790036	9.49733876	2.4523925720000004	-1.953125	3.0517578	1.4648438	3.676196286	10.80607878	0.8577392572	-4.3945312	4.211426	1.4648438	1549641596.891
-10.850341460000001	-2.094702176	-2.0121582460000003	-3.8452148	0.12207031	-1.159668	6.069970746000001	-8.737695288000001	0.915161142	-2.746582	-3.1738281	-1.5258789	6.988720746000001	7.676586960000001	0.0992919928	1.8310547	3.1738281	-1.3427734	-10.64577626	-0.8661132788	2.312426718	-3.2958984	-1.8310547	1.0986328	-2.3423339660000004	8.756836060000001	2.920141574	-1.4038086	2.8686523	1.4648438	3.0983885800000004	10.243823380000002	-0.2392578076	-3.6621094	5.004883	2.2583008	1549641596.931
-10.69003894	-2.255004892	-3.4034423920000005	-3.3569336	-2.0141602	-0.79345703	5.479003894000001	-9.16716304	1.3793212860000001	-2.1362305	-2.1972656	-3.0517578	6.02451178	8.503222840000001	-0.0478515625	1.4648438	2.380371	-1.4038086	-11.458057100000001	-1.494165036	3.1079589660000004	-3.479004	0.48828125	0.9765625	-2.158105432	10.149316100000002	3.302954074	-0.4272461	3.4179688	1.4648438	2.001391574	9.68515625	-2.400952176	-0.79345703	4.333496	2.0751953	1549641596.971
-8.56901857	-1.65805661	-2.5157959260000005	-3.7841797	-1.3427734	-0.24414062	4.655957068	-10.88264128	1.4463134979999999	-1.0986328	-1.7089844	-3.7841797	6.093896760000001	9.486572480000001	0.062207030760000004	1.0986328	1.4648438	-2.0751953	-9.71147464	-1.5396240020000003	2.0576172120000003	-3.4179688	0.61035156	0.5493164	-2.4200927520000004	10.14333516	3.3065429320000006	-0.48828125	5.1879883	1.3427734	2.516992212	8.157495108	-4.804296924000001	1.4648438	6.958008	2.4414062	1549641597.011
-7.70649411	-0.678295926	-2.2430420320000004	-3.90625	0.8544922	-0.91552734	3.8735839660000004	-11.19008786	1.41042482	-0.7324219	-2.1972656	-4.699707	6.975561600000001	9.176733426	0.6376221040000001	1.4038086	2.6245117	-1.2817383	-8.685058606	-1.362573282	1.9176513580000003	-3.540039	-0.61035156	0.7324219	-3.5876709260000004	8.47092302	3.0409667540000003	-0.79345703	4.272461	1.2207031	1.2608886780000002	9.743774460000001	-2.55527356	1.8920898	9.033203	3.7231445	1549641597.051
-8.408715560000001	-0.5514892572000001	-3.2096435700000003	-4.272461	-0.36621094	-1.5869141	3.311328076	-10.453173920000001	1.262084964	-0.6713867	-2.6855469	-6.3476562	6.650170926	8.864501800000001	0.6735107428000001	1.4648438	2.8686523	0.24414062	-8.673095746000001	-1.32189946	2.21433107	-3.479004	-0.4272461	1.0375977	-3.2539062500000004	8.12758786	3.1139403960000003	-0.4272461	2.319336	0.91552734	1.3063476440000001	9.936376800000001	-1.717871106	3.3569336	7.019043	4.5776367	1549641597.091
-8.718554712000001	-0.4103271466	-3.23596196	-4.333496	0.24414062	-1.5258789	2.59116214	-11.09797374	0.899609375	0.061035156	-2.8076172	-7.507324	5.70151358	8.649169928000001	0.5909667932	1.3427734	2.0141602	0.5493164	-9.00327176	-1.8542480040000002	2.6103027160000005	-3.90625	-0.18310547	1.159668	-1.599438498	8.87407248	3.331665036	-0.36621094	2.8686523	0.48828125	1.006079074	11.09917032	-2.4296630400000003	4.9438477	6.652832	3.90625	1549641597.131
-9.697119110000001	-0.27993163940000004	-4.10566394	-5.065918	0.8544922	-1.7089844	1.836303714	-11.375512680000002	0.49885253600000007	0.91552734	-2.9907227	-7.385254	5.40722644	8.261572480000002	0.3935791034	1.4648438	1.6479492	-0.061035156	-9.120507788000001	-2.10546875	2.8579346040000004	-4.3945312	-0.061035156	1.3427734	-0.8445800720000001	9.213818390000002	3.40703125	-0.30517578	3.90625	0.24414062	-0.5586669928	11.405420320000001	-1.874584964	4.699707	9.460449	3.90625	1549641597.171
-9.847851440000001	-0.8816650360000001	-4.87368161	-6.1035156	-1.7089844	-1.953125	1.2656738220000001	-10.58117662	0.339746106	1.2207031	-2.746582	-6.1035156	5.81755342	8.12758786	0.23327636780000002	2.0141602	2.746582	-0.5493164	-9.145629892	-1.7788817900000002	3.064892572	-4.8217773	-0.30517578	1.5258789	-1.0144531250000002	9.57150908	3.2072509000000005	-0.6713867	4.1503906	0.30517578	-1.8375000000000001	11.631518080000001	-1.8781738220000002	4.333496	7.5683594	2.8686523	1549641597.211
-8.72214357	-1.0958007788	-3.53742662	-5.493164	-1.2817383	-1.4648438	0.75366214	-9.47341304	0.1435546875	1.7089844	-2.6855469	-4.3945312	6.232665740000001	8.52714856	0.309838858	2.6245117	4.0283203	-0.9765625	-8.978149460000001	-1.159204074	3.3675537140000005	-4.8217773	-0.30517578	1.4038086	-1.33984375	9.93039586	2.8064941100000005	-0.91552734	4.333496	0.4272461	-1.239355432	10.44838858	-1.5456054320000001	3.479004	7.446289	2.1362305	1549641597.251
-8.406323380000002	-0.5048339856	-3.228784146	-4.8828125	0.48828125	-1.4648438	0.8661132788	-8.28669429	0.270361322	2.1972656	-2.380371	-2.2583008	6.5592527	9.04992662	0.47492675720000005	2.8076172	4.272461	-0.91552734	-8.871679712	-0.6543701080000001	3.417797824	-4.760742	-0.6713867	1.2817383	-1.88774411	9.687548920000001	2.6114991	-0.91552734	4.333496	0.36621094	0.5993408246	9.7401857	-1.967895468	3.6010742	6.4086914	1.8920898	1549641597.291
-8.936279254	-0.135180661	-4.349707068	-4.638672	-0.48828125	-1.5258789	1.2178222840000001	-7.335644568	0.3529052716	2.5024414	-2.380371	-0.12207031	6.48388678	9.25090306	0.515600589	2.380371	3.6010742	-0.12207031	-8.80947284	-0.22490234620000002	3.640307608	-4.333496	0.061035156	1.2817383	-2.48229982	9.438720746000001	2.469140576	-0.8544922	3.90625	0.4272461	-0.192602536	9.21979982	-2.644995108	3.90625	5.6152344	0.8544922	1549641597.331
-9.096582068	-0.343334964	-4.660742212000001	-4.3945312	0.12207031	-0.9765625	1.58388678	-7.21481929	0.1459472644	2.8686523	-3.2958984	1.4648438	6.573608426000001	9.14802266	0.8290283540000001	2.0751953	3.2958984	0.36621094	-8.455371106000001	-0.1579101538	3.25151358	-4.0893555	-0.48828125	1.0986328	-2.6354248200000003	9.286792032000001	2.5265625000000003	-0.79345703	3.3569336	0.61035156	1.414013678	8.911157248	-1.4020507200000003	3.7231445	3.90625	0.24414062	1549641597.371
-8.97097194	-0.1363769568	-4.628442392	-4.699707	-0.8544922	-0.79345703	2.205957068	-7.8967040740000005	-0.16628417539999998	3.112793	-3.9672852	2.746582	6.52097194	8.72692842	0.9785644568000001	1.8310547	3.1738281	0.7324219	-8.24960962	-0.06459961060000001	3.301757788	-3.6621094	-0.61035156	1.2207031	-2.345922824	8.92670926	2.56723642	-0.79345703	3.0517578	0.79345703	3.80778804	9.522461060000001	-1.031201178	2.1362305	6.3476562	-0.8544922	1549641597.411
-8.47810054	-0.288305661	-3.6845702880000006	-4.1503906	0.18310547	-0.7324219	2.604321286	-8.6599366	-0.723754892	3.2958984	-4.3945312	3.6010742	6.51499002	8.28908696	1.0898193390000002	1.5258789	3.2348633	0.9765625	-7.7842527	-0.15671386780000002	3.3496094240000005	-3.4179688	-1.0375977	1.2817383	-1.9978027160000003	8.797509980000001	2.64379892	-0.79345703	2.8686523	1.159668	3.935791034	9.036767572	-1.534838858	1.159668	5.859375	-1.7089844	1549641597.451
-9.07146016	-2.3303711060000003	-4.652368210000001	-3.0517578	-0.12207031	-1.2817383	2.816064496	-9.173144568	-1.138867212	3.2348633	-4.5166016	4.211426	6.581982428000001	7.990014480000001	0.98334964	1.2817383	3.2958984	0.9765625	-8.257983426000001	-0.39238280760000005	3.366357428	-3.2958984	-2.5634766	1.2817383	-1.5384277160000002	9.08222644	2.7634277160000003	-0.7324219	2.5634766	1.5869141	-0.6723144568000001	8.40273462	-1.5731201080000001	1.6479492	4.8828125	-2.319336	1549641597.491
-10.949634080000001	-4.566235324	-5.23735324	-0.7324219	-1.5258789	-0.9765625	2.9225341460000003	-9.515283246000001	-1.2106445288	2.9296875	-4.1503906	4.699707	6.912158246000001	8.07136232	0.5981445288	1.159668	3.112793	0.6713867	-10.085913040000001	-0.40793457460000004	4.053027356	-3.2958984	-2.380371	1.5258789	-0.6531738220000001	9.945947480000001	2.9739746400000002	-0.4272461	2.6855469	1.8920898	-0.9486572480000001	10.412500000000001	0.22490234620000002	0.30517578	0.79345703	-2.0751953	1549641597.531
-8.95183107	-1.43435054	-3.6702148560000003	-1.4648438	-1.5258789	-0.12207031	2.75625	-10.465136780000002	-1.620971646	3.1738281	-4.4555664	4.8828125	7.70888678	8.462548920000001	0.08732910340000001	1.4648438	3.540039	0.30517578	-10.763012680000001	0.1985839856	5.236157248	-3.3569336	1.5869141	2.1972656	0.1196289038	10.67329074	2.595947284	-0.4272461	4.0283203	1.7700195	3.8987060700000002	12.978539840000002	0.5550781250000001	-1.4038086	-0.48828125	-1.3427734	1549641597.571
-8.138354532000001	0.346923822	-3.7635253600000005	-3.9672852	2.9907227	-1.2207031	2.7251464660000004	-11.50590854	-2.268164038	3.1738281	-5.3100586	4.9438477	8.432641574	8.60371106	-0.6292480432	1.8310547	4.5166016	0.5493164	-9.81555162	0.2763427716	2.743090854	-3.540039	0.61035156	2.0141602	-0.2428466754	10.612279860000001	1.8028076080000002	-0.91552734	5.2490234	1.4648438	1.714282248	9.5619384	-1.8733886780000002	0.061035156	2.8686523	-1.3427734	1549641597.611
-10.375414840000001	0.057421875000000004	-7.777075180000001	-3.8452148	0.24414062	-2.8076172	3.25151358	-10.393359620000002	-2.124609424	2.2583008	-5.126953	4.5166016	8.33933107	9.191088760000001	-1.5599609620000003	2.0751953	5.004883	0.79345703	-10.58715854	-0.687866214	3.741992212	-4.4555664	0.061035156	1.6479492	-1.2608886780000002	11.64826628	1.227392572	-1.2207031	5.3710938	1.4648438	1.141259784	9.594238220000001	-3.269457968	0.79345703	1.5869141	-2.319336	1549641597.651
-10.034472840000001	-0.717773462	-7.48278804	-7.019043	-4.8217773	-2.6855469	3.5625489200000002	-10.03207968	-1.55158696	1.3427734	-4.0893555	3.4179688	8.33933107	10.005761780000002	-2.4308594240000003	2.2583008	5.065918	0.48828125	-10.199560700000001	-0.08493652160000001	3.3472167540000006	-5.2490234	-0.5493164	1.5869141	-1.562353534	12.331347840000001	1.149633786	-0.7324219	5.1879883	1.7089844	0.88046875	10.69482428	-2.026513678	0.48828125	2.1362305	-2.5634766	1549641597.691
-8.092895468	-1.756152356	-4.43703624	-6.652832	-1.0986328	-1.5869141	3.62475589	-10.49265126	-1.443920926	1.4648438	-4.8828125	1.8310547	8.212524460000001	9.648071580000002	-2.7706054320000004	2.746582	4.638672	0.9765625	-9.553564300000001	0.3935791034	4.12241214	-5.065918	1.4648438	1.6479492	-1.2285888580000002	11.389867720000002	1.1269042932	-0.91552734	5.7373047	1.159668	0.423486322	10.463940200000001	-2.421289038	0.48828125	1.953125	-2.8076172	1549641597.731
-7.5114991	-2.217919928	-4.134375	-4.5776367	0.30517578	-1.4648438	3.521875	-9.657641574000001	-1.3793212860000001	1.0986328	-6.5307617	0.18310547	7.914648560000001	8.403930710000001	-2.183227536	3.2348633	4.8217773	1.5869141	-8.15390625	1.032397464	3.075659146	-5.432129	-0.36621094	1.3427734	-1.2453369600000002	9.650463760000001	0.41152344240000005	-0.91552734	5.7373047	1.159668	0.454589856	9.920825180000001	-2.50622554	0.91552734	2.2583008	-2.9907227	1549641597.772
-7.456469748	-1.95234375	-4.71816394	-3.8452148	-0.79345703	-1.5258789	3.5601562500000004	-7.9995851600000005	-0.732128894	0.24414062	-6.225586	-0.8544922	7.336840560000001	7.473217752000001	-1.4618652160000003	2.8076172	5.004883	1.8310547	-7.717260880000001	1.9989990020000004	3.0613037140000006	-5.004883	0.4272461	1.3427734	-1.437939496	8.612085160000001	-0.339746106	-1.4038086	5.493164	1.3427734	0.9785644568000001	9.644482428000002	-1.7346191100000001	0.61035156	2.1362305	-3.0517578	1549641597.811
-7.187304712	-1.5934570680000002	-5.0280027	-3.6010742	-0.24414062	-1.4038086	3.325683606	-7.0581054320000005	-0.01794433606	0.24414062	-5.126953	-1.3427734	6.884643570000001	6.98273912	-1.1053711060000002	1.953125	4.699707	1.8920898	-7.675390380000001	2.5791992800000005	2.7502685700000002	-4.4555664	-0.12207031	1.2817383	-1.4774170320000002	8.315405252000001	-0.5096191394	-1.3427734	4.8217773	1.8310547	1.2477295320000001	9.14802266	-1.4630615020000002	0.8544922	2.746582	-2.5634766	1549641597.851
-7.59165036	-1.5121094240000001	-5.1978759000000005	-3.1738281	0.48828125	-1.2207031	2.93330072	-6.820043930000001	0.6376221040000001	0.30517578	-4.333496	-1.2817383	6.86191394	6.968384080000001	-1.1328857428	1.159668	4.211426	1.8310547	-7.778271760000001	2.874682608	2.8495605040000003	-3.7231445	0.4272461	1.0986328	-1.409228534	8.564233426000001	-0.477319339	-1.159668	4.760742	2.0751953	0.9929199280000001	9.05231929	-1.4582763580000002	0	3.1738281	-2.2583008	1549641597.891
-8.85373552	-1.561157248	-5.725439300000001	-2.5634766	0.36621094	-0.79345703	2.7526612400000006	-7.028198380000001	1.2297851440000003	-0.061035156	-3.7841797	-0.5493164	7.047338760000001	7.44450679	-1.5276611420000001	0.6713867	3.7231445	1.7700195	-8.26276857	2.9093750000000003	3.0397704680000004	-2.9907227	-0.36621094	0.91552734	-1.5599609620000003	9.408813400000001	-0.33256836060000006	-1.159668	4.272461	2.1972656	0.0885253894	9.004467752000002	-1.5121094240000001	-0.12207031	2.9907227	-1.953125	1549641597.931
-9.410009980000002	-1.2884033540000002	-6.262573380000001	-1.953125	-0.18310547	-0.6713867	2.8423827880000005	-7.62873552	1.888940396	-0.5493164	-2.8076172	0.30517578	7.265063400000001	8.12280252	-2.054028354	0.4272461	3.0517578	1.6479492	-9.04155252	2.616284146	3.50991214	-2.5634766	-0.48828125	0.8544922	-1.697534146	10.259375	0.193798822	-0.6713867	2.9907227	2.0751953	-0.67709964	9.863403060000001	-1.8422851440000003	-0.48828125	1.953125	-1.8310547	1549641597.971
-8.96140126	-0.1268066394	-6.617871106000001	-1.7700195	-0.24414062	-0.6713867	3.1007812500000003	-8.63601088	2.81486821	-0.6713867	-1.3427734	1.0375977	7.28659694	8.735302520000001	-2.5098144959999997	0.61035156	2.1362305	1.4648438	-9.7150634	1.808789038	4.17265625	-2.2583008	-0.5493164	0.8544922	-1.3924804320000002	11.02619658	0.9689941100000001	-0.18310547	2.1362305	1.8310547	0.21413574280000003	10.540502700000001	-2.172460962	-1.2817383	1.2207031	-1.953125	1549641598.011
-8.829809800000001	0.576611322	-6.670507788000001	-2.319336	-0.48828125	-0.36621094	3.1737548920000003	-9.661230432000002	3.369946286	-0.48828125	-1.2207031	1.5869141	7.242334260000001	8.865698380000001	-2.4583741	1.2817383	1.5258789	1.2817383	-9.169555710000001	1.3362548920000001	4.00517572	-2.5024414	-0.18310547	0.91552734	-0.9115722840000001	11.111133180000001	1.494165036	-0.061035156	2.0751953	0.8544922	0.9366943390000001	10.7354982	-2.39138179	-2.0751953	1.6479492	-1.7700195	1549641598.051
-8.798706070000001	0.3971679712	-6.58317842	-3.6010742	-0.8544922	-0.36621094	3.39506839	-9.98063948	3.5063233800000004	-0.24414062	-2.0141602	1.5258789	6.900195288000001	8.62404802	-1.8219482820000001	2.0141602	1.7700195	0.9765625	-8.750854532	1.4546875000000001	3.9704834260000004	-2.380371	-1.0986328	1.0375977	-1.1771484620000001	10.560839660000001	1.6688232820000002	-0.48828125	2.5024414	0.48828125	1.509716754	10.692432100000001	-1.888940396	-2.319336	2.1362305	-1.5869141	1549641598.091
-9.540405252000001	-1.052734375	-4.88803714	-4.0893555	-1.5258789	-0.36621094	3.899902356	-9.71625998	3.3508057100000004	0	-1.953125	0.8544922	6.220702880000001	8.3536866	-0.67709964	2.380371	1.7700195	0.61035156	-9.444701980000001	0.8720947480000001	3.452490216	-2.6245117	-2.0141602	1.2817383	-1.4020507200000003	10.029687500000001	2.0743652160000003	-0.061035156	0.79345703	0.48828125	2.0121582460000003	10.528539840000002	-1.0922119110000001	-2.8686523	1.8310547	-1.2817383	1549641598.131
-9.81435504	-2.3243896760000005	-3.523071286	-3.6621094	-0.4272461	-0.12207031	4.035082968	-9.512890380000002	2.8854492800000004	0.36621094	-1.4038086	0.24414062	5.7421875	8.70180661	0.3289794928	2.1362305	1.0375977	0	-10.19836412	-0.16987304320000002	3.91066893	-2.1362305	-0.24414062	1.0986328	-1.3613769960000002	10.338329680000001	2.851953076	0.48828125	1.0986328	0.48828125	3.813769568	10.034472840000001	-0.39836425720000007	-3.540039	1.6479492	0.18310547	1549641598.17
-9.6983152	-2.9165527160000004	-2.227490216	-2.6855469	-0.4272461	-0.24414062	3.94895018	-9.861010880000002	1.9595214660000002	0.91552734	-1.4648438	-0.061035156	5.949145468	8.994897660000001	1.28122554	1.8310547	0.91552734	-0.61035156	-9.83229982	-0.34094239200000004	2.802905252	-2.0751953	-0.6713867	0.8544922	-1.8757812500000002	9.96628444	3.399853534	0.30517578	1.7700195	0.5493164	4.800707968	9.71147464	-0.27993163940000004	-3.540039	2.746582	2.380371	1549641598.21
-9.62294928	-2.646191394	-1.670019568	-2.6855469	0.79345703	-0.8544922	4.176245108	-9.4255616	1.0419677520000001	1.159668	-1.7700195	-0.61035156	5.961108426000001	9.035571580000001	1.9702880400000002	1.7089844	0.9765625	-0.36621094	-10.13376448	-0.4378417932	2.7658202880000005	-1.5258789	-0.18310547	0.91552734	-2.25859375	9.034375	3.7240478240000003	0.18310547	1.6479492	0.48828125	3.2048584260000004	9.66003444	-0.44621582460000003	-2.380371	4.272461	3.6010742	1549641598.25
-10.235449280000001	-2.593554712	-2.191601538	-1.4038086	-0.79345703	-0.48828125	4.500439496	-8.55585962	0.38400878600000005	1.0375977	-0.8544922	-1.6479492	5.48498552	9.512890380000002	2.2801269960000004	1.4038086	0.79345703	-0.18310547	-10.27014128	-0.898413089	2.987133786	-1.4648438	0.7324219	0.79345703	-2.333959964	9.484179712000001	3.7431884000000006	0.061035156	1.8920898	0.18310547	0.34572753600000006	10.35507788	-1.068286142	-0.48828125	2.6245117	4.333496	1549641598.29
-9.113330072	-2.1305908540000003	-1.638916034	-1.4038086	0.48828125	0.12207031	4.3054442900000005	-8.93867212	-0.36965332460000005	1.0375977	-0.18310547	-2.319336	5.172753894	9.846654860000001	2.366259784	0.8544922	0.61035156	-0.5493164	-9.097778060000001	-0.869702176	2.217919928	-1.2207031	0.61035156	0.4272461	-2.80051268	9.482983426	3.56613768	0	2.1362305	0.12207031	0.838598642	10.309619600000001	-2.0528320680000003	0.79345703	2.6855469	5.432129	1549641598.33
-8.786743210000001	-1.043164038	-2.312426718	-0.9765625	0.7324219	-0.4272461	3.9322021760000005	-8.918335160000002	-0.84816893	0.8544922	-0.61035156	-2.6855469	5.084228240000001	9.53920926	2.3016601440000004	0.48828125	0.7324219	-0.5493164	-8.9494384	-0.593359375	2.73830571	-0.8544922	0.6713867	0.4272461	-3.1486327880000005	8.914746106	3.40703125	0	1.159668	0.061035156	-0.30385742800000004	11.51667482	-0.31342773560000003	1.7700195	3.112793	5.7373047	1549641598.37
-8.79990216	-0.417504892	-2.78017572	-1.4038086	-0.61035156	-0.8544922	3.7527587860000002	-8.296264480000001	-1.1209228240000002	0.5493164	-0.79345703	-3.112793	5.02561052	9.35258786	1.9930175720000003	0.24414062	0.5493164	-0.36621094	-8.45297824	-0.5861816394	2.345922824	-0.6713867	0.12207031	0.30517578	-2.9273192900000002	8.76401358	3.4034423920000005	0	0.61035156	-0.18310547	-0.8242431610000001	11.537011780000002	-0.6735107428000001	2.9907227	1.8920898	5.3100586	1549641598.41
-8.657543930000001	-0.14714355040000002	-2.433251996	-1.4038086	0.6713867	-0.48828125	3.523071286	-8.0390625	-1.2489257200000001	0.24414062	-0.4272461	-3.1738281	4.8162597840000005	8.93747554	1.6472900360000002	0.061035156	0.061035156	-0.36621094	-8.6264402	-0.885253894	2.775390576	-0.5493164	0.5493164	0.18310547	-2.4643554320000005	8.755639480000001	3.4381347840000003	0	0.4272461	-0.4272461	0.2380615216	10.474707460000001	-0.1112548822	3.90625	4.699707	4.5166016	1549641598.45
-8.49963408	0.09450683900000001	-2.6031250000000004	-1.2817383	0.79345703	-0.12207031	3.23955072	-7.811767572	-1.216625998	-0.18310547	-0.30517578	-2.8686523	4.809082068	8.5498777	1.4427246400000002	0	-0.18310547	-0.6713867	-8.3620607	-0.8948242212000002	2.7299316100000004	-0.48828125	0.30517578	0.061035156	-2.136572284	8.847753894	3.5314452880000005	0.061035156	0.24414062	-0.4272461	-1.57551268	9.938769960000002	-0.7381103240000001	3.6621094	5.004883	2.8076172	1549641598.49
-8.5666259	0.0693847644	-2.4846923920000004	-1.0986328	0.9765625	0.12207031	3.0720702880000004	-7.718457068	-1.0168457068	-0.36621094	-0.061035156	-2.319336	5.1691648400000005	8.4135009	1.43076178	0.12207031	0	-0.9765625	-8.158691394	-1.0946044928	2.698828076	-0.5493164	-0.12207031	0.061035156	-2.0576172120000003	8.89680162	3.6570557100000003	0	0.18310547	-0.36621094	-2.372241214	8.833398560000001	-0.025122070680000004	3.479004	2.4414062	1.6479492	1549641598.53
-8.80947284	0.35529785340000003	-2.845971646	-0.8544922	1.5258789	-0.12207031	3.048144568	-7.7244384	-0.6017333966	-0.4272461	0.24414062	-1.5869141	5.68117662	8.412304712000001	1.6114013580000002	0.24414062	0.12207031	-0.9765625	-8.27592752	-1.239355432	2.7586425720000003	-0.5493164	-0.48828125	0.061035156	-2.095898462	8.86928714	3.737207068	-0.061035156	-0.18310547	-0.24414062	-1.1352783540000002	7.774682608000001	0.4892822284000001	4.1503906	2.1972656	0.48828125	1549641598.57
-9.60739766	0.24643554320000002	-3.7384033540000003	-0.8544922	1.5869141	-0.30517578	3.0230224640000003	-7.8907228400000005	-0.135180661	-0.4272461	0.36621094	-0.8544922	5.981445288000001	8.48527806	1.7621337860000001	0.18310547	-0.24414062	-0.7324219	-8.661132788000002	-1.3637695680000002	3.0947998200000004	-0.61035156	-0.91552734	0.12207031	-1.8817626800000002	9.051123200000001	3.8843505400000002	0.061035156	-0.48828125	-0.18310547	0.994116214	8.798706070000001	0.878076178	3.8452148	0.5493164	0.24414062	1549641598.61
-10.65773912	0.8134765380000001	-3.7061035340000004	-0.6713867	1.2207031	0	2.971582068	-8.279516574	0.16389160340000003	-0.24414062	-0.061035156	-0.30517578	6.233862320000001	8.646777160000001	1.90808107	0.061035156	-0.4272461	-0.7324219	-8.936279254	-1.2034667932	3.4883788940000002	-0.6713867	-0.7324219	0.30517578	-1.6137939300000002	9.407617212	4.00517572	0.061035156	-0.48828125	-0.061035156	5.3557862400000005	10.377808	1.547998004	1.5258789	-1.7089844	0.30517578	1549641598.65
-11.27263228	0.9139648560000001	-4.672705072	-1.5869141	0.48828125	0.30517578	3.0433594240000006	-8.999682608	0.40554199280000003	-0.12207031	-0.24414062	0.24414062	6.44919429	8.59892572	1.8781738220000002	0.12207031	-0.30517578	-0.7324219	-9.072656250000001	-1.252514676	3.591259784	-0.5493164	-1.5258789	0.4272461	-1.3637695680000002	9.57749002	4.11882338	0.18310547	-0.5493164	0.18310547	6.24103984	10.199560700000001	0.763232428	0	-1.0375977	-0.24414062	1549641598.69
-10.767798020000003	-0.9630126800000001	-4.841381790000001	-1.6479492	-0.9765625	-0.30517578	3.1199219240000007	-9.521264480000001	0.6017333966	0.061035156	-0.18310547	0.8544922	6.546093750000001	8.77597644	1.7406005400000002	0.30517578	-0.12207031	-0.9765625	-9.666015380000001	-1.312329074	4.09011232	-0.6713867	-1.0986328	0.48828125	-0.9977050720000001	10.1481205	4.08652356	0.18310547	-0.30517578	0.5493164	1.272851538	9.681567392	-1.061108426	-0.61035156	-1.8310547	-1.953125	1549641598.73
-10.64338408	-2.7765869600000004	-4.527954074	0.24414062	-1.4648438	0.18310547	3.12351088	-10.064379500000001	0.915161142	0.18310547	-0.12207031	1.4648438	6.768603240000001	9.18630342	1.638916034	0.4272461	0.24414062	-1.4038086	-10.480688400000002	-0.9175537140000001	3.926220746	-0.8544922	-1.4648438	0.48828125	-0.7381103240000001	10.620653960000002	3.8197509000000003	0.18310547	0.36621094	0.91552734	2.51101088	11.300146760000002	0.0418701178	0.4272461	0.7324219	-1.4648438	1549641598.775
-8.829809800000001	-1.859033246	-3.75754393	-0.061035156	-1.5869141	0.48828125	3.12709964	-10.344311600000001	1.146044928	0.48828125	-0.6713867	1.8310547	6.954028060000001	9.469824280000001	1.579101538	0.48828125	0.6713867	-1.5869141	-10.28928264	0.0095703125	3.7252441100000007	-0.5493164	0.36621094	0.61035156	-0.8673096040000001	10.41489218	3.1761474640000005	0.18310547	1.0986328	1.159668	2.51101088	11.300146760000002	0.0418701178	0.4272461	0.7324219	-1.4648438	1549641598.818
-7.909863220000001	-1.388891574	-3.71088858	-0.061035156	1.2207031	-0.12207031	3.2228027160000003	-8.531933606	0.9031982428000002	0.91552734	-1.2817383	1.8310547	7.01503894	9.28200679	1.4367432100000002	0.36621094	1.159668	-1.159668	-9.410009980000002	0.07895508180000001	2.6079101440000003	-0.6713867	-0.30517578	0.48828125	-1.227392572	9.5703125	2.56484375	-0.18310547	1.7089844	1.0986328	2.51101088	11.300146760000002	0.0418701178	0.4272461	0.7324219	-1.4648438	1549641598.86
-8.86091304	-1.7406005400000002	-5.215820288000001	-0.12207031	-1.0986328	-0.36621094	3.2228027160000003	-8.531933606	0.9031982428000002	0.7324219	-1.2817383	1.5258789	6.57839357	9.374121106	1.0120605432	0	1.2817383	-0.24414062	-9.52604982	0.21054687500000002	2.7119873200000004	-0.7324219	0.061035156	0.4272461	-1.5587646760000002	9.48776857	1.982250998	-0.48828125	1.4648438	0.7324219	2.51101088	11.300146760000002	0.0418701178	0.4272461	0.7324219	-1.4648438	1549641598.89
-8.793920926	-1.693945288	-4.569824280000001	-0.4272461	-0.9765625	0	3.208447284	-7.963696580000001	0.765625	0.6713867	-0.8544922	1.159668	6.102270468	10.107446580000001	0.5335449280000001	-0.36621094	1.0375977	0.24414062	-9.640893570000001	0.5754150360000001	2.845971646	-0.91552734	-0.061035156	0.18310547	-1.9942138580000002	10.33713408	1.96430661	-0.36621094	1.2817383	0.7324219	2.51101088	11.300146760000002	0.0418701178	0.4272461	0.7324219	-1.4648438	1549641598.93
-8.72453624	-1.1627929712000002	-4.197778354	-0.18310547	0.30517578	0.36621094	2.9990966460000004	-8.712573380000002	0.517993161	0.79345703	-1.159668	0.91552734	5.884545926	10.48786592	0.0346923822	-0.5493164	0.7324219	0.5493164	-9.27722194	0.7680175720000001	3.3807128600000005	-0.61035156	0.6713867	0.061035156	-2.0755615020000002	10.562036240000001	2.094702176	-0.24414062	1.2207031	0.6713867	2.51101088	11.300146760000002	0.0418701178	0.4272461	0.7324219	-1.4648438	1549641598.97
-8.78554712	-0.71538089	-4.427465854	0.5493164	-0.4272461	-0.12207031	2.9165527160000004	-9.00327176	0.20935058900000003	0.61035156	-1.7700195	0.79345703	5.66921376	9.65405252	-0.24045410340000004	-0.30517578	0.6713867	1.2207031	-8.643188400000001	1.085034146	2.910571286	-0.48828125	-0.30517578	0	-2.2849121400000003	9.52963858	2.02292482	-0.5493164	0.91552734	0.4272461	2.51101088	11.300146760000002	0.0418701178	0.4272461	0.7324219	-1.4648438	1549641599.01
-8.455371106000001	-0.6125	-4.06379393	0.30517578	-0.48828125	-0.4272461	3.0158447480000006	-8.23166484	0.30385742800000004	0.18310547	-1.5258789	0.5493164	5.111743210000001	8.96259784	-0.3014648462	-0.12207031	0.48828125	1.7089844	-8.49125998	1.129296875	3.1007812500000003	-0.061035156	0.48828125	-0.061035156	-1.949951178	8.918335160000002	1.8231445680000002	-0.5493164	0	0.24414062	2.51101088	11.300146760000002	0.0418701178	0.4272461	0.7324219	-1.4648438	1549641599.05
-8.214917032	-0.6711181610000001	-3.98125	0.6713867	0.48828125	-0.30517578	3.0026855040000004	-7.621557608000001	0.5263671924000001	-0.18310547	-0.9765625	0.5493164	4.577001996	8.7030027	-0.26318359620000004	-0.18310547	0.30517578	1.5258789	-8.3967527	1.1807373200000002	3.04455571	0.12207031	0	-0.24414062	-1.949951178	8.918335160000002	1.8231445680000002	-0.5493164	0	0.24414062	3.0792480040000005	11.224779860000002	-0.24763183900000002	-0.61035156	-0.91552734	-2.0141602	1549641599.09
-8.59892572	-0.5060302716	-4.50522464	0.91552734	0.36621094	-0.061035156	2.910571286	-7.40024411	0.758447284	-0.4272461	-0.48828125	0.8544922	4.189404254	8.57978534	-0.2835205072	-0.4272461	-0.12207031	1.159668	-8.388378894	1.3661621400000001	3.131884784	0.48828125	0.48828125	-0.4272461	-1.3015625000000002	8.96977536	1.6616454680000001	-0.24414062	-0.12207031	-0.12207031	1.425976538	9.290380890000002	-1.516894568	-0.61035156	-0.91552734	-2.0141602	1549641599.13
-8.813061600000001	-0.75964357	-4.610498004000001	0.9765625	-0.6713867	0.12207031	3.02421875	-7.47561052	0.9402832068000001	-0.6713867	-0.12207031	1.0986328	4.189404254	8.57978534	-0.2835205072	-0.4272461	-0.12207031	1.159668	-8.1072509	1.349414038	2.9392822480000005	0.79345703	0.4272461	-0.5493164	-1.4463134979999999	9.011645468000001	1.6736084260000001	-0.12207031	-0.48828125	-0.18310547	0.7979248200000001	9.3322509	-1.9296142180000002	-0.18310547	-0.91552734	-1.2207031	1549641599.17
-8.28430162	-0.113647464	-5.00886232	1.4038086	0.061035156	0.5493164	3.7061035340000004	-8.91354982	1.8063964660000003	-1.0986328	1.2817383	1.159668	4.189404254	8.57978534	-0.2835205072	-0.4272461	-0.12207031	1.159668	-8.947045926000001	0.7500732428000001	3.4800048920000006	0.9765625	-0.24414062	-0.5493164	-1.3948730040000001	9.8251223	2.173657248	0.24414062	-1.5869141	-0.24414062	1.222607428	9.43034694	-2.268164038	-0.91552734	-1.0986328	-0.9765625	1549641599.257
-8.6264402	0.14714355040000002	-5.114135880000001	1.2207031	0.4272461	0.8544922	3.7061035340000004	-8.91354982	1.8063964660000003	-0.8544922	1.2817383	0.79345703	4.189404254	8.57978534	-0.2835205072	-0.4272461	-0.12207031	1.159668	-9.192285340000002	0.309838858	3.85683606	0.91552734	0.18310547	-0.5493164	-0.9390869110000001	10.0631839	2.512207068	0.30517578	-1.3427734	-0.6713867	1.796826178	9.290380890000002	-2.7945312500000004	-1.2817383	-0.36621094	-0.79345703	1549641599.29
-9.37890625	0.4605712860000001	-5.542407248	0.48828125	-0.061035156	0.79345703	3.8783691100000004	-9.3155027	1.8075927520000004	-0.6713867	1.0986328	0.24414062	4.189404254	8.57978534	-0.2835205072	-0.4272461	-0.12207031	1.159668	-9.242529254	0.36606445680000005	3.584082068	0.7324219	-0.79345703	-0.4272461	-1.02163089	10.112231920000001	2.5564697480000005	0.24414062	-1.4038086	-0.7324219	1.680786142	9.60859375	-2.4344482820000004	-1.7089844	0.36621094	-0.61035156	1549641599.33
-9.792822480000002	-0.24045410340000004	-4.64638678	-0.61035156	-0.9765625	0.36621094	4.059008786	-9.60739766	1.739404254	-0.61035156	1.6479492	-0.36621094	4.189404254	8.57978534	-0.2835205072	-0.4272461	-0.12207031	1.159668	-9.49375	0.15192871400000002	3.7886474640000007	0.9765625	-0.18310547	-0.30517578	-1.0862304712000002	10.3275634	2.6174804320000002	0.30517578	-1.7700195	-0.6713867	1.81716304	10.370629500000001	-1.51330571	-2.380371	-0.48828125	-0.5493164	1549641599.37
-9.96748004	-1.7118896760000002	-3.31252446	-0.30517578	-0.91552734	0	3.9896241	-10.091894960000001	1.4618652160000003	-0.48828125	2.2583008	-0.79345703	4.10207518	8.49125998	-0.308642572	-0.5493164	-0.4272461	0.7324219	-9.9100589	-0.211743161	3.47402356	1.0986328	-0.91552734	-0.36621094	-1.312329074	10.04045378	2.910571286	0.4272461	-1.5869141	-0.7324219	3.198876996	10.076342360000002	0.1818359424	-3.112793	-0.9765625	0.4272461	1549641599.41
-10.44240764	-2.48229982	-2.436840854	0.79345703	-0.7324219	0.12207031	3.69892572	-10.02250998	1.1472412140000001	-0.30517578	2.319336	-1.0986328	4.10207518	8.49125998	-0.308642572	-0.5493164	-0.4272461	0.7324219	-10.556054320000001	-0.617285144	4.042260880000001	1.3427734	1.2207031	-0.4272461	-1.427172824	10.039258180000001	3.4142089660000003	0.61035156	-1.7700195	-0.8544922	3.8041992800000006	10.173241820000001	0.702221646	-2.9296875	-1.2207031	2.1362305	1549641599.45
-9.765307608	-1.8793701080000003	-1.39008786	1.5869141	-0.79345703	0.6713867	3.3962646760000004	-9.87058058	0.7058105432	0	1.7089844	-1.4648438	5.09379892	10.096679320000002	0.9271240020000001	-0.5493164	-0.4272461	0.7324219	-9.60620108	-0.9366943390000001	2.851953076	1.5869141	0.8544922	-0.7324219	-1.56953125	9.7066893	3.8556396760000005	0.5493164	-0.8544922	-0.91552734	2.654565396	10.97236322	0.0681884784	-2.0751953	-1.2207031	4.0893555	1549641599.49
-9.744970746000002	-1.0491455072	-1.8458740020000002	2.1972656	1.6479492	0.30517578	3.237158246	-9.307128894	0.10048827880000001	0.18310547	1.5869141	-1.5869141	5.516088760000001	9.66242662	1.3422363220000002	-0.5493164	-2.5024414	-1.953125	-9.45427266	-1.415209964	2.6126952880000003	1.5869141	0.8544922	-0.7324219	-2.5971435700000005	9.140844748000001	3.951342752	0.30517578	-0.79345703	-0.79345703	0.45339357	11.40422374	0.6627441100000001	-0.9765625	-1.2207031	4.638672	1549641599.53
-10.19836412	-0.745288089	-3.366357428	1.5258789	-2.1362305	-0.24414062	3.048144568	-8.60371106	-0.5646484424	0.061035156	2.1362305	-1.5869141	5.285205072	10.090698380000001	1.5862792540000001	-0.30517578	-1.2817383	-0.48828125	-9.102563400000001	-1.2907959260000001	2.7000244600000003	1.7089844	0.7324219	-0.6713867	-3.1438476440000005	9.39086911	3.75754393	0.24414062	-1.5258789	-0.61035156	-2.578002896	12.04902356	0.192602536	-0.79345703	-2.4414062	3.8452148	1549641599.57
-8.90876448	-0.699829074	-1.580297824	1.5869141	0.24414062	0.48828125	2.6976317900000004	-8.864501800000001	-1.302758786	0.18310547	2.5024414	-1.0986328	4.910766574	10.077538940000002	1.7071045320000002	-0.5493164	-2.0141602	0.24414062	-8.76401358	-1.47263179	2.55288089	1.8920898	-0.24414062	-0.8544922	-3.15700679	9.21860324	3.7240478240000003	0.4272461	-1.8310547	-0.5493164	-0.907983426	9.961499100000001	0.52995607	0.24414062	-1.8920898	3.1738281	1549641599.609
-9.138451980000001	-0.44621582460000003	-2.080346646	1.8310547	0.7324219	0.18310547	2.51101088	-8.864501800000001	-1.830322284	0.12207031	2.0141602	-0.5493164	4.660742212000001	9.542798020000001	1.7669189300000003	-0.5493164	-2.0141602	0.24414062	-8.786743210000001	-1.318310504	2.8675048920000004	2.0751953	0.48828125	-0.7324219	-2.586376996	8.858520468	3.6307373200000006	0.36621094	-2.319336	-0.5493164	-1.0120605432	9.441113220000002	0.7476806610000001	0.61035156	-0.4272461	2.4414062	1549641599.649
-9.195874100000001	-0.3959716754	-2.0695800720000004	1.7700195	0.4272461	0.18310547	2.53254393	-8.388378894	-2.1521240020000003	-0.18310547	1.5258789	-0.36621094	4.40234375	9.242529254	1.7693115020000003	-0.7324219	-2.0751953	0.9765625	-8.689843750000001	-1.362573282	2.7526612400000006	2.1362305	-0.061035156	-0.6713867	-1.9128662140000001	8.81186502	3.593652356	0.36621094	-2.1972656	-0.5493164	-0.42229003600000004	8.903979532000001	1.079052716	0.8544922	-0.8544922	1.3427734	1549641599.689
-9.1109375	-0.5287597644	-1.967895468	1.7700195	1.4038086	0.48828125	2.751464856	-8.28430162	-2.201171924	-0.61035156	1.8310547	-0.24414062	4.099682608	9.01882338	1.6688232820000002	-0.8544922	-1.953125	0.79345703	-8.720947480000001	-1.7274413940000002	2.816064496	2.0141602	0.24414062	-0.7324219	-1.5982422120000002	8.906372300000001	3.6331298920000004	0.36621094	-1.8920898	-0.4272461	0.00837402356	8.936279254	0.9343017572	0.9765625	-0.8544922	0.30517578	1549641599.729
-9.120507788000001	-0.11484375000000001	-2.14973143	2.0751953	1.0986328	0.79345703	2.7933349640000005	-8.189794928000001	-2.04086911	-0.9765625	2.0141602	-0.061035156	4.03986821	9.04633786	1.562353534	-0.8544922	-1.953125	0.79345703	-8.481689300000001	-1.808789038	2.7658202880000005	1.8310547	-0.12207031	-0.7324219	-1.6341308900000002	9.134863220000002	3.8018066100000003	0.36621094	-1.8310547	-0.24414062	-0.32539062500000004	8.884838760000001	0.37084961060000005	0.91552734	-2.6855469	-0.12207031	1549641599.769
-9.23654802	0.4103271466	-2.471533246	1.8920898	1.5869141	0.8544922	2.81726088	-8.23166484	-1.7860596040000003	-1.0986328	1.953125	-0.061035156	4.23486322	9.097778060000001	1.600634784	-0.79345703	-1.8920898	0.36621094	-8.519970746	-1.9128662140000001	2.8064941100000005	1.5869141	-0.30517578	-0.7324219	-1.7118896760000002	9.118115020000001	3.9393798920000007	0.24414062	-1.7089844	-0.18310547	3.3352538940000005	8.08930661	-0.3194091754	2.1362305	-3.2348633	-0.24414062	1549641599.809
-10.1660643	0.8541503600000001	-3.23356929	1.3427734	0.61035156	0.48828125	2.8758788940000004	-8.301049820000001	-1.4953613220000002	-0.9765625	1.7700195	-0.061035156	4.38439946	9.18630342	1.695141574	-0.4272461	-1.3427734	0.061035156	-8.815454074	-1.829125998	3.111547824	1.4038086	-0.5493164	-0.61035156	-1.7083007200000002	9.1276857	3.951342752	0.18310547	-1.8310547	-0.24414062	5.006469748	9.398047120000001	0.2619873004	1.7700195	-1.7700195	-0.12207031	1549641599.849
-10.21511232	0.9486572480000001	-3.2646728240000003	0.30517578	-0.061035156	0.061035156	2.8986084260000005	-8.607299820000001	-1.276440396	-0.91552734	1.3427734	-0.12207031	4.427465854	9.504516574	1.7214599640000001	-0.4272461	-1.3427734	0.061035156	-9.020019568	-1.9032959260000002	3.3005616	1.2207031	-0.6713867	-0.48828125	-1.4774170320000002	9.575097840000002	3.9525389400000006	0.24414062	-1.8310547	-0.24414062	5.236157248	9.89809604	0.8924316100000002	0.36621094	-0.4272461	-0.18310547	1549641599.889
-10.09907248	-0.2572021466	-2.8734864200000003	0	-0.61035156	0.24414062	2.9225341460000003	-9.20065944	-1.144848642	-0.91552734	1.0375977	-0.061035156	4.621264676	9.6217527	1.6317382200000001	-0.4272461	-1.2817383	-0.48828125	-9.138451980000001	-2.16767572	3.552978534	0.9765625	-0.4272461	-0.48828125	-1.0946044928	9.91245108	4.11044928	0.24414062	-1.5869141	-0.24414062	1.7190673920000001	9.2724366	0.3349609424	-0.8544922	-0.24414062	-1.4038086	1549641599.929
-9.9100589	-0.9773681610000001	-3.17495108	1.0375977	0.4272461	0.4272461	3.0397704680000004	-9.53083516	-0.88046875	-0.91552734	0.91552734	-0.12207031	4.95742212	9.62773462	1.516894568	-0.061035156	-0.7324219	-0.91552734	-9.791625900000001	-2.095898462	3.5649413940000003	0.4272461	-0.8544922	-0.48828125	-0.7201660340000001	10.144530760000002	4.1606933900000005	0.18310547	-1.159668	-0.18310547	0.8541503600000001	9.640893570000001	-1.156811502	0.7324219	-2.1972656	-1.2817383	1549641599.969
-9.350195288	-0.5981445288	-3.3651612400000004	0.5493164	-0.30517578	0.4272461	2.9679932100000004	-9.644482428000002	-0.538330072	-0.8544922	0.7324219	-0.4272461	5.288793930000001	9.839477340000002	1.3972655760000001	-0.061035156	-0.7324219	-0.91552734	-9.749755890000001	-1.665234424	3.6833741	0.30517578	0.18310547	-0.24414062	-0.5550781250000001	10.406518080000001	4.12241214	0.061035156	-0.4272461	-0.061035156	2.851953076	10.7618161	-1.350610324	0.12207031	-1.8310547	-1.159668	1549641600.009
-8.717358426	-0.9020019568000001	-3.3986572480000006	0.4272461	0.61035156	0.24414062	2.749072284	-9.89689946	-0.32658691100000004	-0.5493164	0.30517578	-0.48828125	5.62136232	9.676782248	1.4116211060000001	0.24414062	0.12207031	-1.4038086	-9.063086060000002	-1.6532714660000003	3.131884784	0.061035156	-0.4272461	-0.30517578	-0.8960205072	9.9710688	3.77548822	-0.12207031	0.18310547	0.061035156	1.8937255400000002	9.8179438	-0.6806884980000001	0.30517578	-0.9765625	-1.5258789	1549641600.049
-8.383593750000001	-1.1352783540000002	-4.385595746	0.91552734	0.61035156	0.061035156	2.634228534	-9.651660340000001	0.001196289038	-0.30517578	0.12207031	-0.48828125	5.7027101600000005	8.994897660000001	1.490576178	0.6713867	1.2207031	-0.9765625	-8.79990216	-1.1304931610000002	2.82922374	-0.18310547	0	-0.12207031	-1.1556152160000002	8.8979982	3.1689697480000003	-0.36621094	0.24414062	0.061035156	2.3016601440000004	9.455468750000001	-2.0253173920000003	0.7324219	-0.36621094	-1.5869141	1549641600.089
-8.61567392	-1.11613768	-4.48847644	1.0986328	-0.061035156	-0.30517578	2.4727295320000002	-8.69103984	0.227294928	0	-0.12207031	-0.8544922	5.29836412	8.432641574	1.3673584260000002	0.6713867	1.2207031	-0.9765625	-8.902783246	0.014355469240000002	2.79213858	-0.18310547	0	0.18310547	-1.1041748200000001	8.24482428	2.32917482	-0.4272461	0.30517578	-0.061035156	2.173657248	9.560742212000001	-1.792041034	0.5493164	-0.36621094	-1.2817383	1549641600.129
-9.33344748	-0.8888427520000001	-4.4980469240000005	0.48828125	0	0.12207031	2.122216754	-8.19816893	0.26318359620000004	0.24414062	-0.36621094	-0.9765625	4.9263183900000005	8.76401358	0.970190396	-0.61035156	0.061035156	-0.12207031	-9.376513580000001	0.740502896	3.0541259000000003	0.061035156	-0.061035156	0.30517578	-1.0455566100000002	8.87407248	1.580297824	-0.24414062	0.061035156	0.12207031	2.3531005400000002	9.73061502	-1.3482177520000003	0.12207031	-0.4272461	-1.0986328	1549641600.169
-9.482983426	-0.423486322	-4.724145468000001	0.12207031	0.18310547	0.24414062	1.8650146760000001	-8.646777160000001	0.21054687500000002	0.12207031	-0.36621094	-0.4272461	4.758837860000001	9.70429712	0.27993163940000004	-1.2207031	-0.61035156	-0.48828125	-9.242529254	0.47971191100000005	3.2874023560000003	0.30517578	0.36621094	0.12207031	-1.223803714	10.070361420000001	1.683178714	0.18310547	0.18310547	0.61035156	1.9355957460000002	9.7066893	-1.638916034	0.12207031	-0.48828125	-0.5493164	1549641600.209
-9.15161142	-0.23686523560000003	-4.768408246	0	-0.4272461	0	2.044457968	-9.297558606	0.37204589660000004	-0.36621094	0.18310547	0.61035156	4.966992212	9.945947480000001	-0.5108154254	-1.2207031	-0.61035156	-0.48828125	-8.987719748	0.38879393000000007	3.2299804320000005	0.30517578	-0.24414062	0	-1.561157248	10.170849640000002	2.054028354	0.24414062	0.36621094	0.7324219	1.679589856	9.790429712	-1.9690917540000001	0.061035156	-0.91552734	-0.61035156	1549641600.249
-8.57380342	-0.5969482428	-4.48847644	-0.12207031	-0.24414062	0	2.3674560700000002	-8.94465306	0.8637207068000001	-0.5493164	0.8544922	0.9765625	5.042358426000001	9.532031250000001	-0.9785644568000001	-0.6713867	-0.91552734	0.30517578	-8.769995108000002	0.211743161	3.06608876	0.18310547	0	-0.061035156	-1.71667482	9.778466754	2.350707968	-0.061035156	-0.061035156	0.48828125	1.4367432100000002	9.49375	-2.3016601440000004	0.24414062	-0.7324219	-0.61035156	1549641600.289
-8.51159694	-0.9187500000000001	-4.301855432000001	0.5493164	0.61035156	0.18310547	2.418896466	-8.3453125	1.2489257200000001	-0.18310547	0.61035156	0.79345703	4.8988037140000005	9.3657473	-0.9905273560000001	0.18310547	-0.18310547	0.7324219	-8.901586960000001	0.2033691394	3.1330810700000002	-0.061035156	-0.18310547	-0.12207031	-1.3577880400000002	9.65883786	2.3483153960000003	-0.18310547	-0.061035156	0.18310547	1.6915527160000003	9.335839660000001	-2.19638678	0.30517578	-0.18310547	-0.61035156	1549641600.329
-9.1875	-0.6316406250000001	-4.592553714000001	0.4272461	0	0.12207031	2.3028564300000003	-8.263964660000001	1.1424560700000002	0.18310547	-0.12207031	0.79345703	4.53513179	9.28798822	-0.7105957068000001	0.18310547	-0.18310547	0.7324219	-8.906372300000001	0.534741214	3.0565185700000006	0.12207031	-0.061035156	0	-1.0491455072	9.527246106	2.0707763580000003	-0.24414062	0.18310547	0.12207031	2.03488768	9.4004393	-2.0839355040000003	-0.061035156	0.061035156	-0.4272461	1549641600.369
-9.132470746000001	-0.2775390576	-4.719360324	-0.061035156	-0.18310547	0.061035156	2.4619628600000003	-8.58815944	0.80390625	0.18310547	-0.24414062	0.9765625	4.059008786	9.14323732	-0.44143066100000006	0.4272461	0.4272461	0.6713867	-8.979345746000002	0.346923822	3.2467285340000003	0.24414062	0	-0.061035156	-0.965405252	9.407617212	1.949951178	0	0.18310547	0.12207031	1.50493161	9.56911592	-1.6999267180000002	-0.24414062	0	-0.12207031	1549641600.409
-8.683862320000001	-0.48330077880000005	-4.667919928	0.061035156	0.061035156	-0.18310547	2.719165036	-8.878857428000002	0.5287597644	-0.12207031	0.061035156	1.0375977	3.9322021760000005	9.18391124	-0.25839844240000004	0.24414062	0.061035156	0	-8.838183606000001	0.2452392572	3.2383545320000002	0.061035156	-0.18310547	0	-1.002490216	9.43273912	2.04086911	0.30517578	0.12207031	0.24414062	0.9426757788	9.62773462	-2.1102538940000004	-0.36621094	-0.24414062	-0.18310547	1549641600.449
-8.884838760000001	-0.5060302716	-4.7887451080000005	0.12207031	0	-0.18310547	2.918945288	-8.9494384	0.4605712860000001	-0.36621094	0.5493164	0.79345703	4.000390576	9.170751800000001	-0.2033691394	0.24414062	0.061035156	0	-8.990112320000001	0.1770507788	3.4381347840000003	0	-0.12207031	0.18310547	-0.802709964	9.451879892000001	2.192797824	0.48828125	0	0.18310547	1.403247104	9.43752446	-2.299267572	-0.36621094	0	-0.18310547	1549641600.489
-9.15161142	-0.5323486420000001	-4.603320288000001	-0.48828125	-0.61035156	0	2.89382338	-8.948242212	0.41152344240000005	-0.36621094	0.36621094	0.36621094	4.15830072	9.30234375	-0.1579101538	0.18310547	-0.24414062	-0.24414062	-9.122900360000001	0.005981445288000001	3.4919677520000003	-0.12207031	-0.061035156	0.18310547	-0.5502929712000001	9.669604532000001	2.336352536	0.5493164	0.18310547	0.061035156	1.4786132200000002	9.54160144	-2.1473388580000004	-0.6713867	0	-0.061035156	1549641600.529
-8.87766124	-0.5574707068000001	-4.161889676	-0.30517578	0.61035156	0.18310547	2.825634784	-9.13725589	0.3158203076	-0.30517578	0.061035156	-0.12207031	4.355688400000001	9.63371556	0.01794433606	0.4272461	-0.18310547	-0.6713867	-9.069067392000001	-0.15671386780000002	3.5027344240000007	-0.18310547	-0.061035156	0.12207031	-0.5993408246	10.02250998	2.414111322	0.5493164	0.4272461	0	0.9929199280000001	9.558349640000001	-1.9726807100000001	-0.5493164	-0.24414062	0.061035156	1549641600.569
-8.94584964	-0.33854982	-4.28391124	-0.061035156	0.48828125	0	2.8041014400000006	-9.25927716	0.2990722644	-0.36621094	0.18310547	-0.24414062	4.559057608	9.766503894000001	0.2512207068	0.4272461	-0.18310547	-0.6713867	-8.9829348	-0.132788089	3.552978534	-0.18310547	0	0.18310547	-1.0096679712	9.96867662	2.4799072480000004	0.48828125	0.30517578	0.12207031	1.1604003600000001	9.6217527	-2.0671875	-0.61035156	-0.4272461	0.061035156	1549641600.609
-8.95183107	-0.1878173822	-4.1606933900000005	-0.48828125	0.24414062	-0.30517578	2.72395018	-9.102563400000001	0.21533202880000002	-0.36621094	0.5493164	-0.24414062	4.6978271760000005	9.683960160000002	0.517993161	0.48828125	-0.061035156	-0.79345703	-8.882446580000002	-0.1112548822	3.42497554	-0.18310547	-0.24414062	0.24414062	-1.0670898560000002	9.70429712	2.447607428	0.30517578	0.12207031	0	1.1711669928000001	9.56552716	-2.0695800720000004	-0.5493164	-0.061035156	0	1549641600.649
-9.212622300000001	-0.5825927716	-4.10566394	-0.5493164	0.18310547	-0.36621094	2.6402099640000003	-8.769995108000002	0.16508788940000002	-0.36621094	0.8544922	-0.18310547	4.649975540000001	9.721044928000001	0.7428955072	0.61035156	-0.061035156	-0.18310547	-9.02839357	-0.17944336060000002	3.512304712	-0.18310547	-0.061035156	0.18310547	-1.128100589	9.64328624	2.4488037140000003	0.30517578	0.061035156	-0.061035156	0.8158691100000001	9.58586412	-1.8458740020000002	-0.4272461	0	-0.18310547	1549641600.689
-9.3573732	-0.8362060700000001	-3.9716797120000003	-0.4272461	-0.12207031	-0.24414062	2.4978514400000003	-8.6599366	0.0885253894	-0.36621094	0.8544922	-0.18310547	4.513598740000001	9.991405760000001	0.8457763580000002	0.61035156	-0.061035156	-0.18310547	-9.11452626	-0.20935058900000003	3.60202626	-0.12207031	0.061035156	0.12207031	-0.9881347840000001	9.97226538	2.4523925720000004	0.24414062	0	-0.061035156	0.8828613220000001	9.701904254	-1.3709472839999999	-0.36621094	0.30517578	-0.18310547	1549641600.729
-9.18391124	-0.7955322480000001	-3.685766574	-0.24414062	-0.061035156	-0.18310547	2.4308594240000003	-8.890820288	-0.01674804712	-0.36621094	0.91552734	0.12207031	4.477709964000001	10.126586960000001	0.869702176	0.36621094	-0.12207031	0	-9.05351538	-0.2260986322	3.5792969240000003	-0.061035156	0	0	-0.9414794928000001	10.09548372	2.5337402160000004	0.061035156	0.061035156	-0.061035156	0.9031982428000002	9.76889676	-1.0120605432	-0.36621094	0.30517578	-0.12207031	1549641600.769
-9.11213408	-0.6974365020000001	-3.79582518	0.061035156	0	-0.12207031	2.471533246	-9.08222644	-0.10168457460000001	-0.24414062	0.79345703	0.24414062	4.4166992800000004	9.96867662	0.8720947480000001	0.18310547	-0.061035156	-0.061035156	-9.00805661	-0.2990722644	3.5206787140000007	-0.061035156	0	0	-1.05991214	9.90647014	2.634228534	-0.061035156	0.12207031	-0.061035156	0.7823730432	9.743774460000001	-0.9881347840000001	-0.4272461	-0.061035156	-0.061035156	1549641600.809
-9.21501448	-0.6675292932	-3.982446286	0.12207031	-0.12207031	-0.061035156	2.5313476440000002	-8.943457068	-0.0980957068	-0.18310547	0.5493164	0.12207031	4.282714856	9.894507280000001	0.8242431610000001	0.12207031	0.30517578	0.18310547	-8.939868210000002	-0.31701660340000004	3.5015380400000002	-0.061035156	0.061035156	-0.061035156	-1.1053711060000002	9.795214660000001	2.6402099640000003	-0.12207031	0.061035156	0	0.6962402160000001	9.725830072	-1.234570288	-0.4272461	-0.24414062	-0.061035156	1549641600.854
-9.207836960000002	-0.501245108	-3.9046875	0.12207031	-0.18310547	0.061035156	2.491870108	-8.789135880000002	-0.12321777160000001	-0.12207031	0.18310547	-0.061035156	4.08173822	9.869384980000001	0.7500732428000001	0.12207031	0.30517578	0.18310547	-8.95661592	-0.339746106	3.53981929	0	0.12207031	-0.12207031	-1.0922119110000001	9.76770018	2.6114991	-0.18310547	-0.061035156	0	0.8445800720000001	9.73540036	-1.0575195288	-0.30517578	-0.18310547	-0.12207031	1549641600.889
-9.164770468	-0.38999023560000007	-3.7742920320000004	0.12207031	-0.061035156	0	2.4583741	-8.80947284	-0.2129394568	0	0	0	3.9130616000000003	9.791625900000001	0.63881839	-0.12207031	0.061035156	0.12207031	-8.943457068	-0.34453125	3.5541748200000005	0.061035156	0.12207031	-0.18310547	-1.0587158540000001	9.7066893	2.5995362400000004	-0.12207031	0	0	0.9115722840000001	9.76411142	-0.8960205072	-0.30517578	-0.18310547	-0.12207031	1549641600.929
-9.209033246	-0.416308606	-3.90827626	0.12207031	-0.12207031	0.061035156	2.5181884000000005	-8.807080072	-0.324194339	-0.061035156	0	0.12207031	3.841284146	9.713867212	0.5120117212	-0.12207031	0.061035156	0.12207031	-8.90876448	-0.3947753894	3.507519568	0.061035156	0.061035156	-0.18310547	-1.0670898560000002	9.657641574000001	2.58278804	-0.061035156	0	0	1.0048827880000002	9.743774460000001	-0.925927716	-0.24414062	-0.24414062	-0.12207031	1549641600.968
-9.15161142	-0.40314941100000007	-3.9130616000000003	0.061035156	-0.18310547	0.12207031	2.5181884000000005	-8.807080072	-0.324194339	-0.061035156	0	0.12207031	3.794628894	9.69113768	0.35888672120000004	-0.24414062	0	0	-8.918335160000002	-0.4521972644	3.544604532	0.061035156	0.12207031	-0.24414062	-1.0072753600000002	9.69472644	2.6378173920000005	-0.061035156	-0.061035156	0	1.0419677520000001	9.707885880000001	-0.9031982428000002	-0.12207031	-0.18310547	-0.12207031	1549641601.008
-9.15041484	-0.339746106	-3.8963134000000004	0.12207031	-0.061035156	0	2.6713134000000003	-8.819042932	-0.339746106	-0.18310547	0.061035156	0.18310547	3.823339856	9.68515625	0.3026611322	-0.18310547	-0.061035156	-0.24414062	-8.9661866	-0.5072265576	3.563745108	0.061035156	0.12207031	-0.24414062	-0.9486572480000001	9.7150634	2.6760987400000005	-0.061035156	0	-0.12207031	1.1304931610000002	9.70429712	-0.8720947480000001	-0.18310547	-0.12207031	-0.061035156	1549641601.049
-9.185107428000002	-0.27993163940000004	-3.946557608	0.12207031	-0.12207031	0	2.7012207459999997	-8.88842752	-0.34572753600000006	-0.18310547	0.061035156	0.18310547	3.8795653960000003	9.650463760000001	0.3541015576	-0.18310547	-0.061035156	-0.24414062	-8.9326902	-0.515600589	3.4967528960000003	0	0.12207031	-0.18310547	-0.9797607428000001	9.673193390000002	2.6772949280000002	0	0	-0.12207031	1.123315396	9.733007788	-0.8230468750000001	-0.061035156	-0.12207031	-0.061035156	1549641601.088
-9.154003894	-0.25959472840000003	-3.92861322	0	-0.12207031	0	2.7634277160000003	-8.90517572	-0.32778320680000006	-0.061035156	-0.30517578	-0.12207031	3.8987060700000002	9.60141574	0.424682608	-0.12207031	0	-0.36621094	-8.936279254	-0.5646484424	3.47402356	0	0.12207031	-0.18310547	-0.955834964	9.6385009	2.654565396	-0.061035156	0	-0.18310547	1.07785643	9.746167032	-0.8948242212000002	-0.12207031	-0.18310547	-0.12207031	1549641601.128
-9.108544928	-0.36606445680000005	-3.9070800720000003	0	-0.061035156	-0.061035156	2.7861572480000003	-8.870483426000002	-0.324194339	-0.18310547	-0.061035156	-0.061035156	3.9549316100000005	9.615771760000001	0.5048339856	0.061035156	0.061035156	-0.48828125	-8.967382788	-0.576611322	3.4632567900000004	-0.061035156	0.12207031	-0.18310547	-0.9366943390000001	9.631323380000001	2.6533691100000003	0	0	-0.18310547	1.0168457068	9.7318116	-0.9414794928000001	-0.12207031	-0.18310547	-0.12207031	1549641601.168
-9.108544928	-0.4342529254	-3.9573242800000004	0	-0.061035156	-0.061035156	2.7646241	-8.86091304	-0.2942871106	-0.24414062	0.18310547	0	3.9776612400000007	9.66003444	0.5550781250000001	0.061035156	0.061035156	-0.48828125	-8.984130890000001	-0.569433606	3.4680420320000005	-0.061035156	0.12207031	-0.18310547	-0.970190396	9.624145468	2.642602536	0.061035156	0	-0.18310547	1.1101562500000002	9.718652160000001	-0.9043945288	-0.061035156	-0.061035156	-0.12207031	1549641601.208
-9.15161142	-0.3995605432	-3.9525389400000006	0	0	-0.061035156	2.70600589	-8.906372300000001	-0.3026611322	-0.18310547	0.12207031	-0.12207031	4.112841754000001	9.668408246	0.5897705072	0	-0.18310547	-0.48828125	-8.988915740000001	-0.538330072	3.411816394	-0.061035156	0.18310547	-0.12207031	-0.9905273560000001	9.630126800000001	2.600732428	0	-0.061035156	-0.18310547	1.2094482428000002	9.707885880000001	-0.773999002	-0.061035156	-0.061035156	-0.061035156	1549641601.248
-9.1623777	-0.34931639400000003	-3.9896241	-0.061035156	-0.061035156	-0.061035156	2.6258545320000004	-8.93747554	-0.30505371400000003	-0.18310547	0.12207031	-0.12207031	4.181030252	9.705493210000002	0.593359375	0	0	-0.36621094	-8.98173822	-0.5120117212	3.3831054320000007	-0.061035156	0.12207031	-0.12207031	-1.000097644	9.65405252	2.5851807100000004	-0.061035156	-0.061035156	-0.18310547	1.000097644	9.758129892000001	-0.876879892	-0.12207031	-0.061035156	-0.061035156	1549641601.288
-9.122900360000001	-0.3600830072	-4.0338867800000004	0	-0.061035156	-0.061035156	2.6126952880000003	-8.9410643	-0.30385742800000004	-0.18310547	-0.12207031	-0.18310547	4.1690673920000005	9.723437500000001	0.5622558606000001	0	0	-0.36621094	-9.01882338	-0.5275634784000001	3.379516574	-0.061035156	0.18310547	-0.12207031	-1.0371826080000002	9.673193390000002	2.5803954680000003	-0.12207031	0	-0.18310547	0.8613281250000001	9.759326080000001	-1.0072753600000002	-0.061035156	-0.061035156	-0.061035156	1549641601.328
-9.096582068	-0.40434570680000004	-4.04584964	-0.061035156	-0.061035156	-0.12207031	2.6031250000000004	-8.9494384	-0.26677246400000004	-0.18310547	-0.12207031	-0.18310547	4.1260009	9.73061502	0.515600589	0	0.061035156	-0.24414062	-8.990112320000001	-0.49885253600000007	3.31850589	-0.061035156	0.12207031	-0.12207031	-1.022827176	9.67917482	2.545703076	-0.12207031	0	-0.18310547	0.9893310700000001	9.74138179	-0.98334964	0.061035156	0	-0.061035156	1549641601.368
-9.092993210000001	-0.4091308606000001	-4.064990216	0	0	-0.061035156	2.5492920320000003	-8.92670926	-0.227294928	-0.18310547	0	-0.061035156	4.097290036	9.677978240000002	0.4689453076	-0.061035156	0.12207031	-0.12207031	-8.978149460000001	-0.4689453076	3.2874023560000003	-0.061035156	0.12207031	-0.061035156	-1.043164038	9.646875000000001	2.536132788	-0.12207031	0	-0.12207031	1.0371826080000002	9.73540036	-0.9199462860000001	0.061035156	0	-0.061035156	1549641601.408
-9.10734874	-0.37084961060000005	-4.10805661	0	0	-0.061035156	2.5349366	-8.90996106	-0.19140625	-0.18310547	0	-0.061035156	4.0494384000000005	9.6385009	0.42587889400000006	-0.061035156	0.12207031	-0.12207031	-8.98173822	-0.4438232428	3.249121106	-0.061035156	0.061035156	-0.061035156	-1.0144531250000002	9.60261232	2.51101088	-0.12207031	0	-0.061035156	1.0551269568000001	9.74736322	-0.954638678	-0.061035156	-0.061035156	-0.061035156	1549641601.448
