# Supplementary material for: A deep learning approach for lower back-pain risk prediction during manual lifting
Source: PLoS One. 2021 Feb 19;16(2):e0247162. doi: 10.1371/journal.pone.0247162 (PMC7894914; doi:10.1371/journal.pone.0247162)
Supplement: S1 Data — (ZIP) [file pone.0247162.s001.zip › source-used/Subject_02_P2_Zone07_T3.csv]

Side_A_x	Side_A_y	Side_A_z	Side_G_x	Side_G_y	Side_G_z	LtWt_A_x	LtWt_A_y	LtWt_A_z	LtWt_G_x	LtWt_G_y	LtWt_G_z	RtWt_A_x	RtWt_A_y	RtWt_A_z	RtWt_G_x	RtWt_G_y	RtWt_G_z	Back_A_x	Back_A_y	Back_A_z	Back_G_x	Back_G_y	Back_G_z	UArm_A_x	UArm_A_y	UArm_A_z	UArm_G_x	UArm_G_y	UArm_G_z	Thig_A_x	Thig_A_y	Thig_A_z	Thig_G_x	Thig_G_y	Thig_G_z	Time_stp
-9.11572284	-0.34812010800000004	-4.024316394	-0.061035156	-0.061035156	-0.061035156	2.818457068	-8.83579074	-0.60651857	-0.061035156	0	-0.061035156	3.734814496	9.839477340000002	0.173461911	-0.061035156	0.061035156	-0.061035156	-9.02241214	-0.401953125	3.2539062500000004	-0.061035156	0	-0.061035156	-1.100585962	9.69472644	2.6509764400000004	-0.12207031	0	0	2.8495605040000003	9.481787140000002	-0.648388678	-0.061035156	-0.061035156	0	1549641090.542
-9.11213408	-0.37802735600000004	-4.03747554	0	-0.061035156	0	2.8041014400000006	-8.82023912	-0.6101074280000001	0	0	-0.061035156	3.7252441100000007	9.8263179	0.1579101538	-0.12207031	0	-0.061035156	-9.0176268	-0.39836425720000007	3.23356929	-0.061035156	0	-0.061035156	-1.11613768	9.657641574000001	2.64140625	-0.12207031	-0.061035156	0	2.934497104	9.419580072	-0.5837890576	-0.061035156	-0.061035156	0	1549641090.582
-9.10734874	-0.33256836060000006	-4.008764676	0	0	0	2.8112792540000004	-8.786743210000001	-0.6340332068000001	0	-0.061035156	-0.12207031	3.716870108	9.765307608	0.16389160340000003	-0.12207031	0	0	-9.03317842	-0.3947753894	3.2467285340000003	-0.061035156	0	-0.061035156	-1.0288086060000001	9.572705072	2.652172824	-0.12207031	-0.061035156	0	2.951245108	9.405224640000002	-0.5837890576	0	-0.061035156	-0.061035156	1549641090.622
-9.13725589	-0.3194091754	-4.035082968	0	-0.061035156	0	2.7813721040000003	-8.762817392	-0.669921875	-0.061035156	-0.061035156	-0.12207031	3.6702148560000003	9.71147464	0.095703125	-0.12207031	0	-0.061035156	-9.031982428000001	-0.4139160144	3.2407471040000004	-0.061035156	-0.061035156	-0.061035156	-1.0288086060000001	9.572705072	2.652172824	-0.12207031	0	0	2.918945288	9.438720746000001	-0.6041259784	-0.061035156	-0.061035156	0	1549641090.662
-9.145629892	-0.31103514400000004	-4.06140126	-0.061035156	-0.061035156	0	2.73830571	-8.808276260000001	-0.693847644	-0.061035156	0	-0.061035156	3.6642334260000005	9.72702626	0.00478515625	-0.12207031	0	-0.061035156	-9.023608426000001	-0.4426269568000001	3.21921376	-0.061035156	-0.061035156	-0.061035156	-1.061108426	9.616967752	2.6713134000000003	-0.061035156	0	0	2.92971196	9.419580072	-0.571826178	0	-0.061035156	-0.061035156	1549641090.701
-9.11572284	-0.34094239200000004	-4.043457068	-0.061035156	-0.061035156	0	2.7347167540000004	-8.83579074	-0.6854736419999999	-0.061035156	-0.061035156	-0.061035156	3.7025146760000003	9.74736322	-0.027514648560000004	-0.061035156	0	-0.061035156	-9.02839357	-0.4438232428	3.2251952880000005	-0.061035156	-0.061035156	-0.061035156	-1.144848642	9.6217527	2.686865216	-0.061035156	0	0	2.9093750000000003	9.445898560000002	-0.6125	0	-0.061035156	-0.061035156	1549641090.741
-9.10495607	-0.3576904254	-4.0326903960000005	-0.061035156	0	0	2.75983876	-8.847753894	-0.6651367212000001	-0.061035156	-0.061035156	-0.061035156	3.708496106	9.73540036	0.007177734620000001	0	-0.061035156	0	-9.029589660000001	-0.4426269568000001	3.2455322480000004	-0.061035156	-0.12207031	-0.061035156	-1.137670926	9.600219748	2.6976317900000004	-0.061035156	-0.061035156	-0.061035156	2.9165527160000004	9.433935700000001	-0.611303714	0	0	-0.061035156	1549641090.781
-9.118115020000001	-0.36606445680000005	-4.0338867800000004	-0.061035156	0	-0.061035156	2.7502685700000002	-8.84177266	-0.6232665740000001	-0.061035156	-0.061035156	-0.061035156	3.685766574	9.723437500000001	0.0681884784	0	0	0	-9.02839357	-0.439038089	3.2742432100000003	-0.061035156	-0.061035156	0	-1.061108426	9.58227536	2.702417032	0	-0.061035156	0	2.9261230040000004	9.419580072	-0.6244628600000001	0	0	-0.061035156	1549641090.821
-9.124096940000001	-0.3529052716	-4.027905252	-0.061035156	0	0	2.7478759000000004	-8.851342752	-0.5885742212	-0.061035156	-0.061035156	-0.061035156	3.68098143	9.73061502	0.11723633180000001	0	0	0	-9.03916034	-0.4378417932	3.2838134000000005	-0.061035156	-0.061035156	0	-1.052734375	9.595434800000001	2.709594748	0	0	0	2.93330072	9.427954074	-0.5981445288	0	0	0	1549641090.861
-9.124096940000001	-0.35888672120000004	-4.03986821	0	0	-0.061035156	2.777783246	-8.866894568000001	-0.5634521466	-0.061035156	-0.061035156	0	3.7025146760000003	9.755737320000001	0.14833984620000001	0	0	0	-9.029589660000001	-0.439038089	3.277832068	-0.061035156	-0.061035156	0	-1.085034146	9.60859375	2.698828076	0	0	0	2.902197284	9.4423098	-0.6376221040000001	0	0	0	1549641090.901
-9.11691893	-0.3529052716	-4.035082968	0	0	0	2.807690396	-8.87407248	-0.5514892572000001	0	-0.061035156	0	3.70131839	9.777270468000001	0.17106933900000001	0	0	0	-9.0092527	-0.423486322	3.275439496	-0.061035156	-0.061035156	0	-1.085034146	9.60859375	2.698828076	0	0	0	2.93808606	9.4255616	-0.6232665740000001	-0.061035156	-0.061035156	-0.061035156	1549641090.941
-9.1276857	-0.3289794928	-4.047045926	0	0	0	2.8268310700000003	-8.86330571	-0.5526855432	0	-0.061035156	0	3.6869628600000004	9.770092752000002	0.1674804712	-0.061035156	-0.061035156	0	-9.011645468000001	-0.440234375	3.2969726440000002	-0.061035156	-0.12207031	0	-1.085034146	9.60859375	2.698828076	0	0	0	2.95961911	9.41599092	-0.56823732	-0.061035156	-0.061035156	-0.061035156	1549641090.981
-9.125292932	-0.33854982	-4.031494110000001	0	0	0	2.85075679	-8.839379892	-0.5646484424	0	-0.061035156	0	3.6869628600000004	9.76291484	0.1399658246	-0.061035156	-0.061035156	0	-9.02241214	-0.439038089	3.3077391200000004	-0.061035156	-0.061035156	0	-1.0862304712000002	9.625341754	2.6964355040000005	0	-0.061035156	0	2.9117675720000005	9.439917032	-0.6029296924	0	-0.061035156	0	1549641091.021
-9.152807608000002	-0.33854982	-4.0602050720000005	-0.061035156	-0.061035156	-0.061035156	2.860327176	-8.834594748	-0.617285144	0	-0.061035156	0	3.70131839	9.77368161	0.0885253894	0	-0.061035156	0	-9.01882338	-0.4354492212	3.3173096040000005	-0.061035156	-0.12207031	0	-1.0874267572	9.64328624	2.6916503600000006	0	0	0	2.9057862400000003	9.460253894000001	-0.6208740020000001	-0.061035156	0	-0.061035156	1549641091.061
-9.1193116	-0.3672607428	-4.03986821	0	-0.061035156	0	2.879467752	-8.833398560000001	-0.6364257788	0	-0.061035156	0	3.7061035340000004	9.790429712	0.0813476538	0	-0.061035156	0	-9.02839357	-0.4103271466	3.323291034	-0.061035156	-0.12207031	0	-1.0934082068000002	9.657641574000001	2.68566893	0	-0.061035156	0	2.9464599640000007	9.433935700000001	-0.6101074280000001	-0.061035156	0	-0.061035156	1549641091.101
-9.1109375	-0.3576904254	-4.015942392	0	0	-0.061035156	2.8806639400000003	-8.808276260000001	-0.65676268	0	-0.061035156	-0.061035156	3.7120849640000007	9.777270468000001	0.0837402356	0	-0.061035156	0	-9.00566394	-0.40434570680000004	3.32089856	0	-0.12207031	0	-1.0826415740000002	9.62653804	2.686865216	0	-0.061035156	0	2.906982428	9.431542932000001	-0.5861816394	-0.061035156	0	-0.061035156	1549641091.141
-9.131274460000002	-0.36965332460000005	-4.042260880000001	-0.061035156	0	-0.061035156	2.8399902160000003	-8.78554712	-0.6663330072	0	-0.061035156	-0.061035156	3.6977295320000003	9.755737320000001	0.0825439496	0	-0.061035156	0	-9.036767572	-0.41511232	3.3759277160000005	0	0	0	-1.0575195288	9.61936052	2.66772464	0	-0.061035156	0	2.89382338	9.45666484	-0.5873779254	-0.061035156	0	-0.061035156	1549641091.181
-9.140844748000001	-0.37084961060000005	-4.027905252	0	-0.061035156	0	2.8232422120000003	-8.786743210000001	-0.6711181610000001	-0.061035156	0	0	3.6893554320000006	9.777270468000001	0.08015136780000001	0	-0.061035156	0	-9.00686052	-0.4091308606000001	3.33645018	-0.061035156	-0.12207031	0	-1.02163089	9.673193390000002	2.686865216	0	0	-0.061035156	2.93330072	9.445898560000002	-0.569433606	-0.061035156	0	-0.061035156	1549641091.221
-9.131274460000002	-0.33854982	-4.03986821	-0.061035156	0	-0.061035156	2.818457068	-8.81186502	-0.663940396	-0.061035156	0	0	3.708496106	9.80358876	0.11604003600000001	0	0	-0.061035156	-8.97695288	-0.39836425720000007	3.331665036	0	-0.061035156	0	-1.079052716	9.66481929	2.65576178	0	0	-0.061035156	2.8232422120000003	9.47341304	-0.60651857	-0.061035156	0	-0.061035156	1549641091.261
-9.14682608	-0.38879393000000007	-4.057812500000001	0	-0.12207031	-0.061035156	2.81486821	-8.82023912	-0.6447998200000001	-0.061035156	-0.061035156	-0.061035156	3.71328125	9.80717752	0.1399658246	0	-0.061035156	0	-9.000878894000001	-0.39238280760000005	3.34841304	0	-0.061035156	0	-1.152026358	9.65285643	2.63183606	0	-0.061035156	0	2.942871106	9.444701980000001	-0.56823732	0	-0.061035156	-0.061035156	1549641091.301
-9.11452626	-0.381616214	-4.00996106	0	-0.061035156	0	2.8136719240000003	-8.838183606000001	-0.648388678	-0.061035156	-0.061035156	-0.061035156	3.726440396	9.835888579999999	0.12202148560000001	-0.061035156	-0.12207031	0	-8.993701080000001	-0.39238280760000005	3.343627896	0	-0.12207031	-0.061035156	-1.1017822480000001	9.693530252	2.6485839660000003	0	-0.061035156	0	2.910571286	9.45307608	-0.5778076080000001	-0.061035156	0	-0.061035156	1549641091.341
-9.122900360000001	-0.3959716754	-4.0147461060000005	0	0	0	2.787353534	-8.813061600000001	-0.6148925720000001	-0.061035156	0	0	3.726440396	9.81315944	0.11723633180000001	-0.061035156	-0.061035156	0	-8.99848642	-0.4091308606000001	3.3759277160000005	0	-0.061035156	-0.061035156	-1.0670898560000002	9.681567392	2.6796875	0	-0.061035156	-0.061035156	2.860327176	9.45307608	-0.6041259784	0	0	0	1549641091.381
-9.144433606	-0.381616214	-4.055419928	0	-0.061035156	0	2.787353534	-8.823827880000001	-0.61848143	-0.061035156	0	0	3.6905516200000004	9.792822480000002	0.1112548822	-0.061035156	-0.061035156	0	-8.993701080000001	-0.41152344240000005	3.371142572	0	-0.061035156	-0.061035156	-1.040771466	9.649267572	2.6497802520000002	0	-0.061035156	0	2.9237304320000006	9.42436502	-0.5754150360000001	0	-0.061035156	-0.061035156	1549641091.421
-9.122900360000001	-0.36367187500000003	-4.00996106	0	-0.061035156	-0.061035156	2.828027356	-8.84296875	-0.619677716	-0.061035156	0	0	3.6845702880000006	9.789233426000001	0.1040771466	-0.061035156	-0.061035156	-0.061035156	-8.993701080000001	-0.4067382788	3.3843016200000005	0	0	-0.061035156	-1.0515380890000001	9.63969748	2.6509764400000004	0	-0.061035156	-0.061035156	2.91535643	9.44350589	-0.57421875	-0.061035156	-0.061035156	-0.061035156	1549641091.461
-9.131274460000002	-0.35888672120000004	-4.00158696	0	-0.061035156	-0.061035156	2.8220459260000004	-8.84057608	-0.642407248	-0.061035156	0	-0.061035156	3.696533246	9.795214660000001	0.0861328125	-0.061035156	-0.061035156	-0.061035156	-8.994897660000001	-0.42229003600000004	3.387890576	-0.061035156	-0.061035156	-0.061035156	-1.0503417932	9.667211960000001	2.6533691100000003	0	-0.061035156	-0.061035156	2.906982428	9.43752446	-0.594555661	0	-0.061035156	-0.061035156	1549641091.501
-9.140844748000001	-0.35888672120000004	-4.026708966	-0.061035156	-0.061035156	-0.061035156	2.8041014400000006	-8.84057608	-0.657958966	-0.061035156	-0.061035156	-0.061035156	3.71926268	9.795214660000001	0.08015136780000001	-0.061035156	-0.061035156	-0.061035156	-8.98173822	-0.41870117800000006	3.3843016200000005	-0.061035156	0	-0.061035156	-1.061108426	9.6636232	2.644995108	0	-0.061035156	-0.061035156	2.8806639400000003	9.441113220000002	-0.5825927716	-0.061035156	0	-0.061035156	1549641091.541
-9.11691893	-0.3911865216	-4.023120108	0	-0.061035156	-0.061035156	2.7909423920000003	-8.829809800000001	-0.6663330072	-0.061035156	0	0	3.71926268	9.77966304	0.0765625	-0.061035156	-0.061035156	-0.061035156	-8.97336412	-0.40554199280000003	3.379516574	-0.061035156	0	-0.061035156	-1.0922119110000001	9.632519568000001	2.6306396760000004	0	-0.061035156	-0.061035156	2.942871106	9.433935700000001	-0.5825927716	0	0	0	1549641091.581
-9.1276857	-0.36367187500000003	-4.030297824	-0.061035156	-0.061035156	-0.061035156	2.7909423920000003	-8.838183606000001	-0.6818847840000001	-0.061035156	-0.061035156	0	3.7360108800000003	9.750951980000002	0.053833007200000005	-0.061035156	-0.061035156	-0.061035156	-8.96499002	-0.3995605432	3.3687500000000004	-0.061035156	-0.061035156	0	-1.0993896760000001	9.62055661	2.63183606	0	-0.061035156	-0.061035156	2.9368896760000003	9.42436502	-0.570629892	-0.061035156	0	-0.061035156	1549641091.621
-9.121704074	-0.3935791034	-4.023120108	-0.061035156	-0.061035156	0	2.79213858	-8.84057608	-0.6759033540000001	-0.061035156	0	-0.061035156	3.7384033540000003	9.756933606	0.04426269568	0	-0.061035156	0	-8.96259784	-0.41870117800000006	3.3759277160000005	-0.061035156	0	0	-1.0898193390000002	9.632519568000001	2.62705072	0	-0.061035156	-0.061035156	2.9093750000000003	9.43752446	-0.6005371106	-0.061035156	0	0	1549641091.661
-9.125292932	-0.38879393000000007	-4.02192392	0	0	0	2.775390576	-8.848950180000001	-0.6615478240000001	-0.061035156	-0.061035156	-0.061035156	3.7431884000000006	9.753344748	0.031103515380000002	0	-0.061035156	0	-8.9745607	-0.41870117800000006	3.3819091460000004	-0.061035156	-0.061035156	0	-1.0862304712000002	9.637304712	2.633032248	0	-0.061035156	-0.061035156	2.928515576	9.42197284	-0.5455078076000001	-0.061035156	0	0	1549641091.701
-9.140844748000001	-0.3732421924	-4.006372104	0	0	0	2.7658202880000005	-8.847753894	-0.6148925720000001	-0.061035156	0	0	3.7395996400000002	9.76171875	0.052636719240000004	0	-0.061035156	0	-8.97575679	-0.41271972840000004	3.3783202880000003	-0.061035156	-0.061035156	0	-1.0874267572	9.637304712	2.616284146	0	-0.061035156	0	2.845971646	9.449487320000001	-0.593359375	0.061035156	0	0	1549641091.741
-9.145629892	-0.379223642	-4.041064496	0	-0.061035156	0	2.7586425720000003	-8.85732428	-0.6208740020000001	0	-0.061035156	0	3.7300292540000006	9.77368161	0.05981445288	0	-0.061035156	0	-8.980542032	-0.4103271466	3.38908696	-0.061035156	-0.061035156	0	-1.0886230432000001	9.648071580000002	2.6258545320000004	0	-0.061035156	0	2.8914307100000003	9.45786142	-0.592163089	-0.061035156	-0.061035156	-0.061035156	1549641091.781
-9.1193116	-0.3600830072	-4.006372104	0	0	0	2.7861572480000003	-8.864501800000001	-0.6328369110000001	0	0	0	3.737207068	9.801196580000001	0.08015136780000001	0	-0.061035156	0	-8.98173822	-0.4091308606000001	3.417797824	-0.061035156	-0.061035156	0	-1.0922119110000001	9.687548920000001	2.62346196	0	-0.061035156	0	2.8890380400000004	9.46503894	-0.5957519568	-0.061035156	-0.061035156	-0.061035156	1549641091.821
-9.11572284	-0.38879393000000007	-4.01713858	0	0	0	2.789746106	-8.84177266	-0.6531738220000001	0	0	0	3.7455810700000005	9.79880342	0.10168457460000001	0	-0.061035156	0	-8.97097194	-0.39238280760000005	3.3866942900000003	-0.061035156	-0.061035156	0	-1.0934082068000002	9.667211960000001	2.6114991	0	-0.061035156	0	2.8758788940000004	9.445898560000002	-0.60651857	0	0	-0.061035156	1549641091.861
-9.136059800000002	-0.36965332460000005	-4.0494384000000005	0	-0.061035156	-0.061035156	2.7969239200000002	-8.82023912	-0.6711181610000001	0	0	0	3.7228514400000003	9.796411240000001	0.1303955072	-0.061035156	-0.061035156	0	-8.9745607	-0.401953125	3.38908696	0	-0.061035156	0	-1.1041748200000001	9.640893570000001	2.60671376	0	-0.061035156	0	2.9129637600000002	9.426757788000002	-0.571826178	0	0	0	1549641091.901
-9.155200180000001	-0.40314941100000007	-4.031494110000001	-0.061035156	0	-0.061035156	2.819653354	-8.82023912	-0.6986327880000001	0	0	0	3.7061035340000004	9.786840560000002	0.0992919928	-0.061035156	-0.061035156	0	-8.990112320000001	-0.4067382788	3.3962646760000004	0	-0.061035156	0	-1.0670898560000002	9.646875000000001	2.624658246	0	-0.061035156	0	2.8914307100000003	9.463842752000001	-0.6017333966	0	0	0	1549641091.94
-9.152807608000002	-0.38640135800000003	-4.036279254000001	0	0	0	2.843579074	-8.833398560000001	-0.7201660340000001	0	0	-0.061035156	3.7204589660000003	9.785644568	0.061010742800000003	-0.061035156	-0.061035156	0	-8.999682608	-0.40793457460000004	3.434545926	-0.061035156	-0.061035156	0	-1.0742675720000001	9.65883786	2.6079101440000003	0	0	0	2.874682608	9.46264676	-0.569433606	0	0	-0.061035156	1549641091.981
-9.124096940000001	-0.41511232	-4.0338867800000004	0	-0.061035156	-0.061035156	2.82084964	-8.826220746	-0.7369140380000001	-0.061035156	0	-0.061035156	3.69892572	9.77607428	0.01076660144	-0.061035156	-0.061035156	0	-8.97695288	-0.40434570680000004	3.40942392	-0.061035156	0	0	-1.0742675720000001	9.681567392	2.6222655759999998	-0.061035156	-0.061035156	0	2.8112792540000004	9.49973143	-0.6316406250000001	-0.061035156	0	-0.061035156	1549641092.021
-9.103759980000001	-0.40554199280000003	-4.0147461060000005	0	0	0	2.795727536	-8.829809800000001	-0.707006839	-0.061035156	0	-0.061035156	3.7061035340000004	9.778466754	0.02033691394	0	-0.061035156	0	-8.97695288	-0.40434570680000004	3.40942392	-0.061035156	0	0	-1.05991214	9.67558606	2.595947284	0	0	-0.061035156	2.8112792540000004	9.49973143	-0.6316406250000001	-0.061035156	0	-0.061035156	1549641092.06
-9.1276857	-0.40434570680000004	-4.05422374	-0.061035156	0	-0.061035156	2.7825683900000002	-8.815454074	-0.6747070288	-0.061035156	0	-0.061035156	3.7228514400000003	9.756933606	0.057421875000000004	-0.061035156	0	-0.061035156	-8.96499002	-0.37204589660000004	3.387890576	0	-0.061035156	0	-1.1041748200000001	9.631323380000001	2.5612548920000004	0	0	0	2.8639160340000003	9.4423098	-0.5885742212	0	0	-0.061035156	1549641092.1
-9.132470746000001	-0.44143066100000006	-4.05183107	0	-0.061035156	-0.061035156	2.783764676	-8.834594748	-0.647192392	-0.061035156	-0.061035156	-0.061035156	3.7276367800000005	9.777270468000001	0.046655271600000006	-0.061035156	-0.061035156	-0.061035156	-8.9829348	-0.37443847840000005	3.4142089660000003	0	-0.061035156	0	-1.108959964	9.65285643	2.55048822	0	-0.061035156	0	2.83640126	9.459057608	-0.60651857	0	-0.061035156	-0.061035156	1549641092.14
-9.100170926	-0.43664550720000006	-4.0147461060000005	-0.061035156	0	0	2.7706054320000004	-8.847753894	-0.63881839	-0.061035156	0	-0.061035156	3.78027356	9.795214660000001	0.01794433606	-0.061035156	-0.061035156	0	-8.9829348	-0.37443847840000005	3.4142089660000003	0	-0.061035156	0	-1.091015625	9.687548920000001	2.5851807100000004	-0.061035156	-0.061035156	0	2.83640126	9.459057608	-0.60651857	0	-0.061035156	-0.061035156	1549641092.18
-9.1109375	-0.43066405760000004	-4.01713858	0	0	0	2.7418945679999998	-8.84057608	-0.6340332068000001	-0.061035156	0	-0.061035156	3.7563476440000003	9.782055710000002	0.01794433606	0	-0.061035156	0	-8.96977536	-0.3732421924	3.4154052520000002	-0.061035156	0	-0.061035156	-1.0742675720000001	9.666015380000001	2.59116214	0	-0.061035156	-0.061035156	2.910571286	9.426757788000002	-0.553881839	0	-0.061035156	-0.061035156	1549641092.22
-9.132470746000001	-0.3911865216	-4.06140126	-0.061035156	0	-0.061035156	2.751464856	-8.829809800000001	-0.6352294928000001	0	0	-0.061035156	3.7228514400000003	9.759326080000001	0.027514648560000004	-0.061035156	-0.061035156	0	-8.972167932000001	-0.37204589660000004	3.4237792540000007	0	0	0	-1.081445288	9.624145468	2.566040036	0	-0.061035156	0	2.879467752	9.463842752000001	-0.6017333966	0	0	0	1549641092.26
-9.139648560000001	-0.401953125	-4.05422374	0	-0.061035156	0	2.7502685700000002	-8.84177266	-0.6615478240000001	-0.061035156	0	0	3.714477536	9.76291484	0.02153320288	-0.061035156	-0.061035156	0	-8.972167932000001	-0.37204589660000004	3.4237792540000007	0	0	0	-1.076660144	9.640893570000001	2.573217752	0	-0.061035156	-0.061035156	2.879467752	9.463842752000001	-0.6017333966	0	0	0	1549641092.3
-9.1276857	-0.38400878600000005	-4.026708966	-0.061035156	0	0	2.757446286	-8.845361420000001	-0.6842773560000001	-0.061035156	0	0	3.7156739200000004	9.791625900000001	0.011962890380000002	0	0	-0.061035156	-8.957812500000001	-0.40075683900000003	3.417797824	-0.061035156	0	-0.061035156	-1.0862304712000002	9.681567392	2.5839844240000005	0	-0.061035156	-0.061035156	2.8758788940000004	9.447094748	-0.5813964856000001	-0.061035156	-0.061035156	0	1549641092.34
-9.11452626	-0.3935791034	-4.020727536	0	0	0	2.769409146	-8.83579074	-0.6842773560000001	0	-0.061035156	0	3.7096923920000004	9.785644568	0.0490478534	0	-0.061035156	-0.061035156	-8.95661592	-0.3947753894	3.417797824	-0.061035156	-0.061035156	-0.061035156	-1.081445288	9.666015380000001	2.5791992800000005	0	-0.061035156	-0.061035156	2.8627197480000004	9.448290740000001	-0.6160888580000001	0	0	0	1549641092.38
-9.13725589	-0.3911865216	-4.057812500000001	0	0	0	2.783764676	-8.81784694	-0.699829074	-0.061035156	-0.061035156	0	3.7204589660000003	9.770092752000002	0.06459961060000001	0	-0.061035156	-0.061035156	-8.960205072	-0.39836425720000007	3.4297608800000003	-0.061035156	-0.061035156	-0.061035156	-1.0646972840000002	9.6552491	2.5947509	0	-0.061035156	-0.061035156	2.93330072	9.427954074	-0.5802001800000001	0	0	0	1549641092.42
-9.130077880000002	-0.379223642	-4.03986821	-0.061035156	0	0	2.80051268	-8.84177266	-0.67709964	-0.061035156	0	0	3.737207068	9.791625900000001	0.08493652160000001	-0.061035156	0	-0.061035156	-8.957812500000001	-0.3959716754	3.435742212	0	0	-0.061035156	-1.061108426	9.67558606	2.6079101440000003	-0.061035156	0	-0.061035156	2.8555420320000002	9.451879892000001	-0.594555661	-0.061035156	-0.061035156	0	1549641092.46
-9.133667032	-0.3971679712	-4.057812500000001	-0.061035156	0	0	2.8088867800000004	-8.859716754	-0.648388678	-0.061035156	0	0	3.75754393	9.8179438	0.09450683900000001	-0.061035156	0	-0.061035156	-8.955419928000001	-0.40075683900000003	3.434545926	0	0	-0.061035156	-1.08383786	9.6983152	2.604321286	-0.061035156	0	0	2.8639160340000003	9.46743161	-0.5885742212	-0.061035156	-0.061035156	-0.061035156	1549641092.5
-9.1193116	-0.3995605432	-4.0494384000000005	-0.061035156	-0.061035156	0	2.8399902160000003	-8.85493161	-0.592163089	0	-0.061035156	-0.061035156	3.77548822	9.82272914	0.0909179712	-0.061035156	0	-0.061035156	-8.957812500000001	-0.416308606	3.4225829680000004	0	0	-0.061035156	-1.0742675720000001	9.69951178	2.604321286	-0.061035156	-0.061035156	0	2.8914307100000003	9.451879892000001	-0.5837890576	-0.061035156	-0.061035156	-0.061035156	1549641092.54
-9.11213408	-0.381616214	-4.035082968	-0.061035156	0	0	2.845971646	-8.825024460000002	-0.5981445288	0	-0.061035156	-0.061035156	3.7790771760000004	9.797607428000001	0.10168457460000001	-0.061035156	0	-0.061035156	-8.96140126	-0.417504892	3.4237792540000007	-0.061035156	0	-0.061035156	-1.03957518	9.666015380000001	2.6114991	-0.061035156	0	0	2.879467752	9.43273912	-0.5646484424	-0.061035156	-0.061035156	0	1549641092.58
-9.131274460000002	-0.38640135800000003	-4.070971646	-0.061035156	0	0	2.8447753600000003	-8.83100589	-0.63881839	0	-0.061035156	-0.061035156	3.7647216460000004	9.77607428	0.1064697284	-0.061035156	0	-0.061035156	-8.967382788	-0.419897464	3.4297608800000003	-0.061035156	0	-0.061035156	-1.0347900360000002	9.65285643	2.6198730040000004	-0.061035156	0	0	2.8579346040000004	9.472216754	-0.617285144	-0.061035156	-0.061035156	0	1549641092.62
-9.11691893	-0.387597644	-4.041064496	-0.061035156	-0.061035156	0	2.828027356	-8.83100589	-0.6651367212000001	0	0	-0.061035156	3.7611327880000003	9.77368161	0.0897216754	-0.061035156	0	-0.061035156	-8.978149460000001	-0.4103271466	3.4213867800000006	-0.061035156	0	-0.061035156	-1.0551269568000001	9.661230432000002	2.616284146	-0.061035156	0	0	2.9548339660000003	9.438720746000001	-0.5957519568	-0.061035156	-0.061035156	0	1549641092.66
-9.11691893	-0.35649413939999997	-4.035082968	-0.061035156	0	0	2.8268310700000003	-8.813061600000001	-0.6974365020000001	0	0	-0.061035156	3.7551512600000003	9.77368161	0.0681884784	-0.061035156	0	0	-8.960205072	-0.41271972840000004	3.4010498200000003	-0.061035156	0	-0.061035156	-1.0670898560000002	9.649267572	2.62705072	-0.061035156	0	0	2.85673822	9.45307608	-0.5885742212	-0.061035156	0	0	1549641092.7
-9.125292932	-0.36845702880000003	-4.0661866	-0.061035156	-0.061035156	0	2.807690396	-8.81066893	-0.7034179712000002	0	0	-0.061035156	3.7431884000000006	9.77248552	0.046655271600000006	-0.061035156	0.061035156	0	-8.978149460000001	-0.42707518000000005	3.410620108	-0.061035156	0	-0.061035156	-1.081445288	9.6552491	2.613891574	-0.061035156	0	0	2.9117675720000005	9.43632788	-0.5981445288	-0.061035156	-0.061035156	-0.061035156	1549641092.74
-9.113330072	-0.36367187500000003	-4.06140126	-0.061035156	-0.061035156	0	2.798120108	-8.826220746	-0.69504393	0	0	-0.061035156	3.7300292540000006	9.780859620000001	0.050244139400000006	-0.061035156	0	0	-8.98173822	-0.42707518000000005	3.4166014400000004	-0.061035156	0	-0.061035156	-1.085034146	9.650463760000001	2.634228534	-0.061035156	0	0	2.9117675720000005	9.43632788	-0.5981445288	-0.061035156	-0.061035156	-0.061035156	1549641092.78
-9.095385880000002	-0.346923822	-4.036279254000001	-0.061035156	0	-0.061035156	2.8064941100000005	-8.83100589	-0.678295926	-0.061035156	0	-0.061035156	3.7049072480000005	9.77128894	0.0729736322	-0.061035156	0	0	-8.991308606	-0.44143066100000006	3.4381347840000003	-0.061035156	0	-0.061035156	-1.073071286	9.62893071	2.6497802520000002	-0.061035156	0	0	2.8914307100000003	9.449487320000001	-0.5957519568	-0.061035156	0	0	1549641092.82
-9.125292932	-0.3576904254	-4.0602050720000005	-0.061035156	0	-0.061035156	2.8124755400000003	-8.83220198	-0.6304443390000001	-0.061035156	0	-0.061035156	3.68098143	9.759326080000001	0.07177734424	-0.061035156	0	0	-8.97695288	-0.4474121106000001	3.3914795320000004	0	0.061035156	-0.061035156	-1.032397464	9.650463760000001	2.6772949280000002	-0.061035156	0	-0.061035156	2.85913089	9.46743161	-0.6029296924	0	0	0	1549641092.86
-9.11213408	-0.36367187500000003	-4.07336412	-0.061035156	-0.061035156	-0.061035156	2.8088867800000004	-8.85253894	-0.6089111420000001	0	0	0	3.6797851440000002	9.76411142	0.10527343750000001	0	0.061035156	-0.061035156	-8.985326980000002	-0.440234375	3.38908696	-0.061035156	0	-0.061035156	-1.068286142	9.63371556	2.6760987400000005	-0.061035156	0	-0.061035156	2.85314946	9.46743161	-0.617285144	0	0	0	1549641092.9
-9.113330072	-0.37683107	-4.064990216	-0.061035156	-0.061035156	-0.061035156	2.81726088	-8.85373552	-0.6125	0	0	0	3.68098143	9.7748777	0.1256103534	-0.061035156	0	-0.061035156	-8.993701080000001	-0.4354492212	3.379516574	-0.061035156	0.061035156	0	-1.0922119110000001	9.62773462	2.65576178	-0.061035156	0	0	2.9237304320000006	9.43752446	-0.576611322	-0.061035156	-0.061035156	-0.061035156	1549641092.94
-9.11213408	-0.37204589660000004	-4.013549820000001	-0.061035156	0	-0.061035156	2.83640126	-8.825024460000002	-0.6507812500000001	0	-0.061035156	0	3.71328125	9.77248552	0.11604003600000001	-0.061035156	0	-0.061035156	-8.97575679	-0.4294677716	3.366357428	-0.061035156	0	0	-1.0754638580000002	9.645678420000001	2.680883786	-0.061035156	0	-0.061035156	2.8878417540000005	9.42915036	-0.6053222644	-0.061035156	-0.061035156	0	1549641092.98
-9.16118161	-0.3828125	-4.070971646	-0.061035156	-0.061035156	-0.061035156	2.79213858	-8.80947284	-0.669921875	0	0	0	3.7288329680000003	9.76770018	0.09450683900000001	0	0	-0.061035156	-8.99848642	-0.417504892	3.37233876	-0.061035156	0	0	-1.09819339	9.640893570000001	2.670117212	-0.061035156	0	-0.061035156	2.8758788940000004	9.448290740000001	-0.5981445288	-0.061035156	-0.061035156	0	1549641093.02
-9.121704074	-0.35649413939999997	-4.038671924000001	-0.061035156	-0.061035156	-0.061035156	2.8112792540000004	-8.829809800000001	-0.6651367212000001	0	0	0.061035156	3.7120849640000007	9.77368161	0.11843261780000001	-0.061035156	0	-0.061035156	-9.000878894000001	-0.42229003600000004	3.3866942900000003	-0.061035156	0	0	-1.069482428	9.636108426000002	2.654565396	-0.061035156	-0.061035156	0	2.9010009000000005	9.427954074	-0.5837890576	-0.061035156	-0.061035156	-0.061035156	1549641093.06
-9.113330072	-0.3672607428	-4.01713858	-0.061035156	-0.061035156	-0.061035156	2.86870108	-8.815454074	-0.6651367212000001	-0.061035156	0	0	3.7252441100000007	9.74138179	0.10288086060000001	-0.061035156	0	-0.061035156	-8.992504892	-0.4091308606000001	3.369946286	0	0.061035156	0	-1.0347900360000002	9.61936052	2.668920926	0	0	-0.061035156	2.8818603240000003	9.43752446	-0.6017333966	0	0	0	1549641093.1
-9.121704074	-0.3576904254	-4.0506347840000005	-0.061035156	0	-0.061035156	2.8579346040000004	-8.798706070000001	-0.643603534	-0.061035156	0	-0.061035156	3.734814496	9.743774460000001	0.0813476538	0	0	-0.061035156	-8.99609375	-0.43186035340000006	3.3651612400000004	0	0.061035156	0	-1.032397464	9.637304712	2.6725097840000003	-0.061035156	0	-0.061035156	2.9237304320000006	9.433935700000001	-0.613696286	0	0	0	1549641093.14
-9.122900360000001	-0.3373535144	-4.020727536	-0.061035156	-0.061035156	-0.061035156	2.830419928	-8.80947284	-0.6077148560000001	0	0	0	3.7431884000000006	9.760522660000001	0.07895508180000001	0	0	-0.061035156	-9.00327176	-0.4378417932	3.33645018	-0.061035156	0.061035156	0	-1.0515380890000001	9.63371556	2.66174321	0	0	-0.061035156	2.920141574	9.426757788000002	-0.6053222644	-0.061035156	-0.061035156	-0.061035156	1549641093.18
-9.124096940000001	-0.346923822	-4.035082968	-0.061035156	0	-0.061035156	2.8471679320000005	-8.81784694	-0.6292480432	0	0	0	3.7455810700000005	9.759326080000001	0.096899411	0	0	0	-9.00566394	-0.41152344240000005	3.34841304	-0.061035156	0.061035156	0	-1.0587158540000001	9.644482428000002	2.6641358800000003	0	0	-0.061035156	2.9093750000000003	9.438720746000001	-0.619677716	0	0	-0.061035156	1549641093.22
-9.124096940000001	-0.3828125	-4.0147461060000005	-0.061035156	-0.061035156	-0.061035156	2.8555420320000002	-8.838183606000001	-0.6256591459999999	-0.061035156	0	0	3.7336182100000004	9.77607428	0.0909179712	0	0	0	-9.012841754	-0.42587889400000006	3.3460204680000003	0	0.061035156	0	-1.0347900360000002	9.650463760000001	2.6760987400000005	0	0	-0.061035156	2.9213378600000004	9.438720746000001	-0.6232665740000001	0	0	-0.061035156	1549641093.26
-9.132470746000001	-0.387597644	-4.002783246	-0.061035156	-0.061035156	-0.061035156	2.8268310700000003	-8.808276260000001	-0.6292480432	-0.061035156	0	0	3.71926268	9.77607428	0.096899411	0	0	-0.061035156	-9.016430710000002	-0.4103271466	3.311328076	-0.061035156	0.061035156	0	-1.025219748	9.62893071	2.65576178	0	0	-0.061035156	2.91535643	9.439917032	-0.6077148560000001	-0.061035156	0	-0.061035156	1549641093.3
-9.157592752000001	-0.3576904254	-4.0338867800000004	-0.061035156	-0.061035156	-0.061035156	2.8017089660000005	-8.79990216	-0.648388678	0	0	-0.061035156	3.7049072480000005	9.77128894	0.11604003600000001	0	0	-0.061035156	-9.01044928	-0.40075683900000003	3.313720746	-0.061035156	0.061035156	0	-1.038378894	9.63491214	2.6665283540000004	0	0	-0.061035156	2.9392822480000005	9.427954074	-0.6292480432	-0.061035156	-0.061035156	-0.061035156	1549641093.34
-9.15639676	-0.34094239200000004	-4.057812500000001	-0.061035156	-0.061035156	-0.061035156	2.7969239200000002	-8.825024460000002	-0.6651367212000001	-0.061035156	0	0	3.69892572	9.791625900000001	0.11723633180000001	0	0	-0.061035156	-9.02241214	-0.40434570680000004	3.3197021760000003	-0.061035156	0.061035156	0	-1.0646972840000002	9.65405252	2.652172824	0	0	-0.061035156	2.9045898560000003	9.486572480000001	-0.6675292932	-0.061035156	-0.061035156	-0.061035156	1549641093.379
-9.120507788000001	-0.364868161	-4.030297824	-0.061035156	-0.061035156	-0.061035156	2.79213858	-8.851342752	-0.619677716	-0.061035156	0	0	3.7061035340000004	9.81315944	0.1208251996	0	0	-0.061035156	-9.01882338	-0.3995605432	3.2957762600000002	-0.061035156	0.061035156	0	-1.0826415740000002	9.666015380000001	2.6354248200000003	0	0	-0.061035156	2.9045898560000003	9.449487320000001	-0.619677716	-0.12207031	-0.12207031	-0.061035156	1549641093.42
-9.100170926	-0.364868161	-4.0147461060000005	-0.061035156	-0.061035156	-0.061035156	2.80051268	-8.845361420000001	-0.5897705072	-0.061035156	0	-0.061035156	3.714477536	9.801196580000001	0.11005859620000001	0	-0.061035156	-0.061035156	-9.0092527	-0.3935791034	3.2658691100000006	0	0.061035156	0	-1.0874267572	9.66242662	2.634228534	0	-0.061035156	-0.061035156	2.93808606	9.414794928000001	-0.6125	-0.061035156	-0.12207031	-0.061035156	1549641093.459
-9.15639676	-0.3505126800000001	-4.03986821	-0.12207031	-0.12207031	-0.061035156	2.79213858	-8.81066893	-0.5526855432	0	-0.061035156	-0.061035156	3.716870108	9.76291484	0.1112548822	-0.061035156	0	-0.061035156	-9.016430710000002	-0.3947753894	3.262280252	-0.061035156	0.061035156	0	-1.062304712	9.62773462	2.6306396760000004	-0.061035156	0	-0.061035156	2.8878417540000005	9.4171875	-0.593359375	-0.061035156	-0.061035156	-0.061035156	1549641093.499
-9.14682608	-0.3756347644	-4.030297824	-0.061035156	-0.18310547	-0.12207031	2.7969239200000002	-8.802294928000002	-0.573022464	0	-0.061035156	0	3.714477536	9.758129892000001	0.09450683900000001	-0.061035156	-0.061035156	-0.061035156	-9.043945288000002	-0.3995605432	3.2479248200000006	-0.061035156	0	-0.061035156	-1.05991214	9.62773462	2.6354248200000003	0	-0.061035156	-0.061035156	2.9249266200000004	9.450683606	-0.6268554712000001	0	-0.061035156	-0.061035156	1549641093.54
-9.1276857	-0.3600830072	-3.98125	-0.12207031	-0.12207031	-0.061035156	2.8124755400000003	-8.82023912	-0.6316406250000001	0	0	0	3.7276367800000005	9.759326080000001	0.07177734424	-0.061035156	0	-0.061035156	-9.00207518	-0.385205072	3.2299804320000005	-0.061035156	0	-0.061035156	-1.046752896	9.637304712	2.636621106	0	0	-0.061035156	2.902197284	9.42915036	-0.5969482428	-0.061035156	-0.061035156	-0.061035156	1549641093.579
-9.102563400000001	-0.3529052716	-3.9800537140000007	-0.061035156	-0.061035156	-0.061035156	2.8064941100000005	-8.81066893	-0.6747070288	-0.061035156	-0.061035156	-0.061035156	3.7407959260000005	9.7401857	0.026318359620000002	0	0	-0.061035156	-9.03916034	-0.39238280760000005	3.275439496	-0.061035156	0	0	-1.0969971040000002	9.62893071	2.616284146	-0.061035156	0	-0.061035156	2.8902344240000004	9.455468750000001	-0.6364257788	-0.061035156	-0.061035156	-0.061035156	1549641093.619
-9.11691893	-0.37802735600000004	-3.99919429	0	0	-0.061035156	2.7729980040000006	-8.808276260000001	-0.679492212	-0.061035156	-0.061035156	-0.061035156	3.696533246	9.753344748	0.02153320288	0	-0.061035156	-0.061035156	-8.994897660000001	-0.38879393000000007	3.23356929	-0.061035156	-0.12207031	0	-1.091015625	9.648071580000002	2.6150878600000005	0	-0.061035156	-0.061035156	2.9057862400000003	9.4423098	-0.5957519568	-0.12207031	-0.061035156	-0.12207031	1549641093.66
-9.139648560000001	-0.40793457460000004	-4.024316394	0	-0.12207031	-0.061035156	2.7634277160000003	-8.81186502	-0.641210962	-0.061035156	-0.061035156	-0.061035156	3.71926268	9.76291484	0.07058105432	0	0	-0.061035156	-9.00207518	-0.3959716754	3.243139676	-0.061035156	-0.12207031	0	-1.0898193390000002	9.63491214	2.6222655759999998	0	0	-0.061035156	2.9141601440000002	9.42436502	-0.5802001800000001	0	0	-0.061035156	1549641093.699
-9.098974640000002	-0.45937500000000003	-3.968090854	0.061035156	-0.18310547	-0.12207031	2.769409146	-8.795117212000001	-0.611303714	-0.061035156	-0.061035156	0	3.7288329680000003	9.749755890000001	0.12202148560000001	0	0	0	-8.97575679	-0.43664550720000006	3.285009784	-0.061035156	-0.061035156	0	-1.0934082068000002	9.62055661	2.642602536	0	0	-0.061035156	2.98952626	9.3657473	-0.6077148560000001	-0.061035156	0	-0.061035156	1549641093.739
-9.122900360000001	-0.539526358	-3.8460692900000004	0.12207031	-0.18310547	-0.18310547	2.79213858	-8.789135880000002	-0.6089111420000001	-0.061035156	-0.061035156	0	3.7240478240000003	9.76770018	0.132788089	0	-0.061035156	0	-8.988915740000001	-0.4713378894	3.3376464660000003	-0.061035156	-0.12207031	0	-1.085034146	9.59782698	2.6784912140000006	0	-0.061035156	-0.061035156	3.33046875	9.174340560000001	-0.3517089856000001	0	0.061035156	-0.061035156	1549641093.779
-9.268847840000001	-0.5048339856	-3.6558594240000004	0.18310547	-0.18310547	-0.18310547	2.845971646	-8.80588408	-0.5778076080000001	-0.061035156	-0.061035156	0	3.6977295320000003	9.72224092	0.135180661	0	-0.061035156	0	-9.0092527	-0.5622558606000001	3.42497554	-0.061035156	-0.12207031	0	-1.0754638580000002	9.558349640000001	2.7550537140000007	0	-0.061035156	-0.061035156	3.1665771760000005	9.266455072	-0.2069580072	0.061035156	0.18310547	0.061035156	1549641093.819
-9.39326178	-0.617285144	-3.563745108	0.18310547	-0.24414062	-0.30517578	2.9010009000000005	-8.827417032000001	-0.6220702880000001	0	-0.061035156	0.061035156	3.619970746	9.74736322	0.16508788940000002	0	-0.12207031	0	-9.14204074	-0.6340332068000001	3.62236322	0	-0.061035156	0	-1.079052716	9.5703125	2.82084964	0	-0.12207031	-0.12207031	3.1665771760000005	9.266455072	-0.2069580072	0.18310547	0	0.24414062	1549641093.859
-9.23535144	-0.800317392	-3.3089355040000004	0.24414062	-0.48828125	-0.36621094	2.948852536	-8.859716754	-0.7369140380000001	0	-0.061035156	0.12207031	3.52785643	9.88732878	0.2189208966	0	-0.36621094	0.12207031	-9.174340560000001	-0.6818847840000001	3.69533696	0.061035156	-0.061035156	0	-1.2178222840000001	9.624145468	2.978759784	-0.061035156	-0.30517578	-0.30517578	3.8065917540000007	9.12648912	0.002392578076	0	0.48828125	0.18310547	1549641093.899
-9.020019568	-0.71538089	-2.769409146	0.48828125	-0.12207031	-0.30517578	2.9273192900000002	-8.77238768	-0.88645018	-0.061035156	0.061035156	0.30517578	3.39267572	9.926807100000001	0.2930908246	0	-0.6713867	0.24414062	-9.07504892	-0.811083966	3.6331298920000004	0.18310547	0.18310547	-0.12207031	-1.3290771760000002	9.560742212000001	3.1354737400000006	0.12207031	-0.36621094	-0.4272461	3.6151855040000007	8.895605432000002	0.2978759784	0.061035156	0.79345703	0.12207031	1549641093.939
-9.372924820000001	-0.571826178	-2.8423827880000005	0.5493164	0.061035156	-0.30517578	2.872290036	-8.467334260000001	-0.991723642	-0.18310547	0.18310547	0.5493164	3.25151358	9.707885880000001	0.34931639400000003	0	-0.91552734	0.30517578	-9.058300720000002	-0.9582275360000001	3.4835937500000003	0.30517578	0.5493164	-0.18310547	-1.3362548920000001	9.284399460000001	3.2299804320000005	0.18310547	-0.4272461	-0.5493164	2.4081298920000003	9.405224640000002	-0.5132080072	0.36621094	0.6713867	0.6713867	1549641093.979
-9.785644568	-0.6854736419999999	-3.101977536	0.61035156	-0.48828125	-0.4272461	2.82922374	-8.4135009	-1.0670898560000002	-0.18310547	0.30517578	0.79345703	3.160595746	9.624145468	0.379223642	0.061035156	-1.0375977	0.30517578	-9.191088760000001	-1.100585962	3.48957518	0.4272461	0.79345703	-0.24414062	-1.4211913940000003	9.24611821	3.3053466460000003	0.30517578	-0.48828125	-0.6713867	2.0731689300000005	9.86699182	-0.9020019568000001	0.61035156	-0.30517578	0.79345703	1549641094.019
-9.89211412	-0.4821044928	-2.9237304320000006	0.61035156	-0.79345703	-0.4272461	2.80051268	-8.90996106	-1.1316894568000002	-0.18310547	0.30517578	0.79345703	3.12351088	9.98303264	0.40434570680000004	0	-1.0375977	0.18310547	-9.191088760000001	-1.100585962	3.48957518	0.4272461	0.79345703	-0.24414062	-1.547998004	9.676782248	3.390283246	0.36621094	-0.5493164	-0.6713867	2.0731689300000005	9.86699182	-0.9020019568000001	0.12207031	0.4272461	0.061035156	1549641094.059
-9.73540036	-0.18422851440000002	-2.958422824	0.6713867	-0.12207031	-0.61035156	2.819653354	-9.30952176	-1.08383786	0.061035156	-0.7324219	0.61035156	3.2096435700000003	10.242626800000002	0.47492675720000005	0.061035156	-0.9765625	-0.12207031	-9.173144568	-1.1556152160000002	3.2742432100000003	0.48828125	0.8544922	-0.30517578	-1.5491942900000002	9.90766574	3.4189941100000003	0.36621094	-0.48828125	-0.7324219	1.0993896760000001	10.224683	-0.7716064300000001	0.48828125	-0.7324219	-0.061035156	1549641094.099
-9.475805710000001	-0.095703125	-3.452490216	0.48828125	0.12207031	-0.7324219	2.85314946	-9.36933606	-0.9965087860000001	0.18310547	-1.0986328	0.30517578	3.42736821	10.33115216	0.5873779254	0.18310547	-0.6713867	-0.30517578	-9.173144568	-1.1556152160000002	3.2742432100000003	0.4272461	0.6713867	-0.30517578	-1.5372314300000003	10.01772464	3.343627896	0.30517578	-0.36621094	-0.79345703	1.0993896760000001	10.224683	-0.7716064300000001	0.48828125	-1.0375977	-0.6713867	1549641094.139
-8.445800720000001	-0.27993163940000004	-4.06977536	0.061035156	0.12207031	-0.91552734	2.7658202880000005	-9.266455072	-0.909179712	0.24414062	-1.0375977	0.18310547	3.7025146760000003	10.44001448	0.679492212	0.30517578	-0.36621094	-0.5493164	-8.62524411	-1.302758786	3.011059604	0.061035156	0.4272461	-0.18310547	-1.1771484620000001	10.19836412	3.220410144	0.12207031	-0.30517578	-0.79345703	1.12211911	10.35507788	-1.3972655760000001	0.061035156	-0.79345703	-1.3427734	1549641094.179
-8.421875	-0.717773462	-3.9956054320000005	0.36621094	0.18310547	-0.91552734	2.56723642	-8.466137680000001	-0.75964357	0.30517578	-1.2207031	-0.30517578	4.155908246	9.63371556	0.910375998	0.4272461	0.12207031	-0.7324219	-9.261669928000002	-0.5861816394	3.063696286	-0.48828125	0.8544922	-0.12207031	-0.33137207460000007	9.30952176	3.0337889400000004	0	0.061035156	-1.2207031	4.6786866	8.238842752000002	-0.4821044928	-0.36621094	0.18310547	-2.0751953	1549641094.219
-9.517675720000002	-0.17106933900000001	-4.55307608	-0.061035156	0.4272461	-0.4272461	2.205957068	-8.114428420000001	-0.8062988220000001	0.36621094	-2.0141602	-1.0375977	4.4155028960000005	8.80947284	0.73332518	0.30517578	0.48828125	-0.8544922	-9.261669928000002	-0.5861816394	3.063696286	-0.8544922	0.061035156	0.18310547	0.42109375000000004	8.911157248	2.62705072	0.061035156	0.48828125	-1.4648438	4.6786866	8.238842752000002	-0.4821044928	0.18310547	1.0986328	-1.159668	1549641094.259
-9.486572480000001	0.14235839660000002	-5.0698732	-0.6713867	-0.061035156	-0.4272461	1.9966064300000002	-9.34780252	-1.053930661	0.30517578	-2.319336	-0.8544922	4.7253417540000004	9.398047120000001	0.38879393000000007	0.061035156	1.0375977	-1.8310547	-9.031982428000001	-0.2978759784	3.6211670320000002	-0.7324219	1.8920898	0.24414062	0.48808594240000003	10.272534440000001	2.383007788	-0.061035156	1.2207031	-0.9765625	4.003979532000001	9.134863220000002	-1.5970459260000003	1.0375977	-1.6479492	-0.4272461	1549641094.299
-9.023608426000001	0.3541015576	-4.600927716	-0.9765625	-0.5493164	-0.5493164	1.975073282	-9.56911592	-0.9713867212000001	-0.061035156	-2.0141602	-0.18310547	5.41201178	9.74138179	0.0693847644	0.12207031	1.2817383	-2.5024414	-8.685058606	-0.20217285340000002	3.6510742800000004	-1.0375977	0	0.12207031	-0.1040771466	10.315600540000002	2.3925780760000004	0	1.5869141	-0.5493164	4.183422824	8.7963134	-1.547998004	-0.6713867	0.18310547	-1.3427734	1549641094.339
-8.383593750000001	-0.014355469240000002	-3.803002896	-0.61035156	-0.24414062	-0.79345703	1.9786621400000002	-8.509204074000001	-0.5335449280000001	-0.061035156	-2.0141602	-0.18310547	5.98383786	9.1276857	-0.12321777160000001	0.24414062	1.0986328	-1.6479492	-8.134765380000001	0.0227294928	3.0313964660000003	-1.0986328	1.4648438	0.30517578	-0.773999002	9.331054712	2.35549321	0.061035156	1.4648438	-0.61035156	2.74069838	9.29516574	-1.812377896	0.4272461	-0.36621094	-0.79345703	1549641094.379
-8.685058606	-0.576611322	-3.6750000000000003	-0.24414062	0	-0.5493164	1.961914038	-7.833300720000001	-0.06699218750000001	-0.30517578	-1.6479492	0.5493164	6.0484375	8.610888580000001	-0.050244139400000006	0.48828125	0.91552734	-0.5493164	-8.120410340000001	0.36367187500000003	2.9644042540000006	-1.2817383	0.5493164	0.24414062	-0.8948242212000002	8.75444339	2.1341797120000003	-0.18310547	1.3427734	-0.61035156	2.74069838	9.29516574	-1.812377896	0.061035156	-0.48828125	-1.3427734	1549641094.419
-8.984130890000001	-0.5873779254	-3.9010987400000006	0.36621094	-0.24414062	-0.061035156	1.943969748	-7.89790036	0.095703125	-0.18310547	-1.5869141	1.2207031	5.788842752000001	8.467334260000001	0.023925780760000005	0.4272461	1.0986328	-0.061035156	-8.387182608000002	0.592163089	2.988330072	-1.0375977	0.7324219	0.30517578	-0.8900390380000001	8.698217752000001	1.783667032	-0.30517578	1.2817383	-0.36621094	4.15830072	8.76879892	-1.068286142	-0.5493164	-0.5493164	-1.6479492	1549641094.459
-9.307128894	0.1196289038	-4.05422374	0.30517578	-0.12207031	0.061035156	2.08752446	-8.414697480000001	0.046655271600000006	-0.18310547	-1.5869141	2.0141602	5.358178420000001	8.73171376	-0.01315917932	0.061035156	0.9765625	0.12207031	-8.621655252000002	0.6818847840000001	3.011059604	-0.8544922	0.4272461	0.24414062	-1.062304712	8.993701080000001	1.6664307100000002	-0.24414062	1.0986328	0.061035156	3.6546630400000004	9.11452626	-1.0096679712	-0.5493164	0.4272461	-1.0375977	1549641094.499
-9.22338858	0.23686523560000003	-4.3724366	-0.24414062	-0.7324219	0	2.5720214660000003	-8.8896241	0.03588867212	-0.30517578	-1.2207031	2.746582	5.075854532	9.217407248	-0.2189208966	-0.24414062	0.5493164	0.48828125	-8.878857428000002	0.44980469240000004	3.0947998200000004	-0.4272461	0.48828125	0.18310547	-1.4582763580000002	9.418384080000001	1.7346191100000001	-0.18310547	0.8544922	0.30517578	3.6546630400000004	9.11452626	-1.0096679712	0.061035156	-1.0375977	-0.91552734	1549641094.539
-9.155200180000001	-0.3505126800000001	-4.49924321	-0.061035156	-0.18310547	-0.061035156	3.1534179320000004	-9.27004393	0.14833984620000001	-0.4272461	-0.5493164	3.112793	4.866503894	9.82990764	-0.47492675720000005	-0.30517578	0	0.91552734	-9.241332968	0.1435546875	3.390283246	-0.12207031	0	-0.061035156	-1.9260253600000001	9.99021016	1.987036142	-0.061035156	0.36621094	0.5493164	1.1699707068	9.92919928	-1.808789038	-1.0986328	-0.79345703	-1.5869141	1549641094.579
-9.3489991	-0.7225586060000001	-4.68227536	0.8544922	0.24414062	0.061035156	3.672607428	-9.7748777	0.26677246400000004	-0.36621094	-0.24414062	2.8686523	4.66672374	10.6421875	-0.619677716	-0.18310547	-0.24414062	1.159668	-9.56552716	0.3158203076	3.7252441100000007	-0.18310547	-0.24414062	-0.30517578	-1.9942138580000002	10.770190200000002	2.3112304320000003	-0.12207031	-0.24414062	0.5493164	2.326782248	9.89091754	-1.8697998200000001	-1.2207031	-0.24414062	-2.1972656	1549641094.619
-9.902880399999999	-0.269165036	-5.351000900000001	0.8544922	0.5493164	0.18310547	4.06379393	-10.178027160000001	0.1770507788	-0.12207031	-0.48828125	2.1362305	4.374829074	11.04653354	-0.5861816394	0.061035156	-0.36621094	1.3427734	-9.56552716	0.3158203076	3.7252441100000007	-0.12207031	-0.4272461	-0.24414062	-1.7812744600000001	10.938866820000001	2.548095746	-0.18310547	-0.4272461	0.18310547	2.326782248	9.89091754	-1.8697998200000001	-1.2207031	-0.12207031	-1.8920898	1549641094.658
-10.560839660000001	0.1878173822	-5.591455072	0.7324219	-0.30517578	0.5493164	4.40234375	-10.42446286	-0.04067382788	-0.12207031	-0.79345703	1.2207031	4.03986821	10.9568116	-0.34094239200000004	0.30517578	-0.24414062	1.3427734	-10.083520860000002	0.56823732	3.62475589	0	-0.61035156	-0.061035156	-1.600634784	10.83120108	2.414111322	-0.36621094	-0.6713867	-0.24414062	4.421484424000001	10.698413040000002	-0.764428714	-1.0986328	-0.30517578	-1.6479492	1549641094.699
-10.486670320000002	0.248828125	-4.843774460000001	-0.61035156	-0.6713867	0.6713867	4.8162597840000005	-10.47709964	-0.014355469240000002	-0.4272461	0.061035156	0.61035156	3.6773925720000005	11.02141124	-0.0346923822	0.12207031	0.061035156	0.79345703	-9.94833966	0.6077148560000001	2.8878417540000005	0.30517578	0.30517578	0	-1.738207968	10.9053714	2.0899170320000002	-0.48828125	-0.61035156	-0.36621094	5.126098740000001	10.37182608	0.4426269568000001	-2.380371	-0.36621094	-1.0375977	1549641094.738
-10.473510880000001	-0.923535144	-4.504028354000001	-0.91552734	0.24414062	0.48828125	4.98015126	-10.04882788	0.288305661	-0.5493164	1.2207031	-0.061035156	3.3149170320000003	10.912548920000003	0.11843261780000001	-0.30517578	-0.12207031	0.30517578	-10.54409146	-0.10527343750000001	2.57082518	0.61035156	-0.9765625	-0.061035156	-2.4153076080000004	10.697216460000002	1.9032959260000002	-0.61035156	-0.9765625	-0.18310547	5.126098740000001	10.37182608	0.4426269568000001	-3.2958984	-0.18310547	-0.30517578	1549641094.778
-9.955517180000001	-2.304052716	-3.6917480040000004	-1.3427734	-1.953125	0.12207031	4.946655252000001	-10.223486420000002	0.43664550720000006	-0.18310547	1.8920898	-0.9765625	3.0601074280000002	11.150610520000003	0.09211425720000001	-0.8544922	-0.8544922	0.061035156	-10.28210414	-0.6292480432	1.8099853240000001	0.61035156	-0.61035156	-0.12207031	-3.0672851440000004	10.6756839	2.296875	-0.24414062	-1.4038086	0.12207031	9.938769960000002	8.90517572	2.557666034	-3.3569336	-1.2817383	1.7089844	1549641094.819
-8.5068116	-2.293286142	-1.1580077880000001	-0.61035156	-0.30517578	0.7324219	4.651171924000001	-10.231860520000001	0.19499511780000003	0.4272461	1.8920898	-2.319336	3.101977536	10.80607878	0.0490478534	-1.0986328	-1.2817383	0	-9.73898912	-1.1699707068	1.375732428	0.61035156	-0.48828125	-0.18310547	-2.9321045320000003	9.998584260000001	2.668920926	-0.24414062	-0.9765625	0.12207031	9.797607428000001	8.747265380000002	-0.03947753894	-0.79345703	-0.30517578	3.1738281	1549641094.858
-8.918335160000002	-1.8255371400000002	-1.349414038	0	1.7089844	0.48828125	4.187011780000001	-9.371728240000001	-0.364868161	0.91552734	1.5869141	-3.9672852	3.2407471040000004	9.65883786	0.056225586060000006	-0.91552734	-0.9765625	0.36621094	-9.02241214	-1.207055661	1.0048827880000002	0.79345703	0.18310547	-0.4272461	-3.170166034	8.58098143	3.1139403960000003	-0.4272461	-0.61035156	-0.12207031	9.797607428000001	8.747265380000002	-0.03947753894	4.699707	-4.3945312	2.746582	1549641094.898
-10.245019960000002	-2.25261232	-3.4189941100000003	0.48828125	-1.4038086	0.061035156	3.7455810700000005	-9.1109375	-1.0347900360000002	1.0986328	1.953125	-4.760742	2.978759784	9.22458516	0.10288086060000001	-0.79345703	-0.61035156	0.6713867	-9.01044928	-1.1747558900000001	1.594653354	0.5493164	-0.36621094	-0.18310547	-3.4046385800000003	8.129980432	3.1103514400000005	-0.36621094	-0.9765625	-0.061035156	2.719165036	12.827808	-1.909277356	2.380371	-6.225586	2.2583008	1549641094.938
-8.42067842	-1.44870607	-2.271752896	-0.48828125	-2.2583008	0.5493164	3.1498290740000003	-9.61936052	-1.8052001800000002	1.4038086	2.0751953	-4.760742	2.59116214	9.375317392	0.0681884784	-0.8544922	-0.91552734	0.61035156	-8.565429712	-1.4211913940000003	1.6281494600000002	0.5493164	-0.36621094	0	-3.131884784	8.537914840000001	2.9775634	-0.12207031	-1.2817383	0.061035156	-1.2297851440000003	10.144530760000002	-0.2823242212	0.6713867	-2.6245117	5.9814453	1549641094.978
-7.2698487400000005	-0.7907471040000001	-1.159204074	-0.061035156	1.7700195	0.79345703	2.9117675720000005	-9.405224640000002	-2.304052716	1.4038086	1.4038086	-4.638672	2.545703076	9.064282248	0.057421875000000004	-0.8544922	-1.2817383	0.36621094	-8.565429712	-1.4211913940000003	1.6281494600000002	0.5493164	-0.61035156	-0.30517578	-2.72395018	8.335742212000001	3.21203624	0.12207031	-0.8544922	0.061035156	-1.2297851440000003	10.144530760000002	-0.2823242212	4.5166016	-0.18310547	6.591797	1549641095.018
-7.963696580000001	-0.33615722840000006	-2.124609424	0.36621094	1.4038086	0.12207031	2.9620117800000005	-8.694628894000001	-2.5612548920000004	1.2207031	1.159668	-4.5776367	2.7658202880000005	8.572607428000001	0.0992919928	-0.6713867	-1.2817383	0.36621094	-8.565429712	-1.4211913940000003	1.6281494600000002	0.5493164	-0.61035156	-0.30517578	-2.4344482820000004	7.950537140000001	3.2945800720000005	0.12207031	-1.0375977	0	-0.47253417540000003	9.496142572	-1.9690917540000001	3.6010742	6.7749023	5.9814453	1549641095.058
-8.41708966	-0.10168457460000001	-2.118627896	-0.30517578	0.6713867	0	2.8675048920000004	-8.269946580000001	-2.5899658540000003	0.8544922	1.2207031	-4.211426	2.9141601440000002	8.47929712	0.27395019960000005	-0.4272461	-1.0986328	0.24414062	-8.31660144	-1.485791034	2.5636474640000007	0.5493164	-0.61035156	-0.30517578	-2.19638678	7.958911240000001	3.3567871400000002	0.24414062	-1.2207031	-0.12207031	-0.7955322480000001	9.724634080000001	-1.9583251800000003	4.1503906	9.460449	3.6010742	1549641095.098
-8.790332068	0.18422851440000002	-1.642504892	0.24414062	1.2207031	0.6713867	2.633032248	-8.07734375	-2.55527356	0.61035156	1.0375977	-3.540039	2.9572264400000003	8.720947480000001	0.423486322	-0.36621094	-1.2817383	0	-8.4733152	-1.8028076080000002	2.95961911	0.8544922	-0.30517578	-0.18310547	-1.990625	8.330957068	3.6295410340000003	0.4272461	-1.159668	-0.24414062	-0.7955322480000001	9.724634080000001	-1.9583251800000003	2.5024414	3.479004	2.0141602	1549641095.138
-9.38608426	1.199877896	-2.5875733800000003	-0.12207031	3.2958984	0.61035156	2.446411142	-7.932592752000001	-2.469140576	0.36621094	0.8544922	-2.746582	3.234765576	9.016430710000002	0.5323486420000001	-0.18310547	-1.3427734	-0.24414062	-9.222192392	-2.0145507200000004	2.9033935700000004	0.7324219	-0.12207031	-0.24414062	-1.867407248	8.802294928000002	3.9393798920000007	0.5493164	-1.0986328	-0.36621094	3.125903354	5.938378894	1.2907959260000001	1.159668	-3.540039	-0.4272461	1549641095.178
-11.95930162	1.4546875000000001	-5.114135880000001	-0.36621094	1.3427734	-0.36621094	2.2657714660000003	-8.482885880000001	-2.406933606	0.18310547	0.61035156	-1.7700195	3.78984375	9.62055661	0.6902587860000001	0.12207031	-0.91552734	-0.61035156	-9.478198380000002	-2.1437500000000003	3.7551512600000003	0.30517578	-0.8544922	-0.18310547	-1.681982428	9.66003444	4.289892572	0.5493164	-1.0986328	-0.30517578	11.01901808	10.004565200000002	-0.9343017572	5.7373047	-4.1503906	2.4414062	1549641095.218
-11.962890380000001	1.79921875	-4.165478534	-1.7089844	-1.7089844	0.18310547	2.0564209260000004	-9.481787140000002	-2.4153076080000004	0.12207031	0	-0.61035156	4.5889648560000005	10.325171220000001	1.07785643	0.61035156	0.061035156	-1.0375977	-9.478198380000002	-2.1437500000000003	3.7551512600000003	0.12207031	-0.061035156	0	-1.6305420320000001	10.390966460000001	4.584179712	0.36621094	-0.5493164	-0.12207031	11.01901808	10.004565200000002	-0.9343017572	-3.9672852	-1.4648438	-0.6713867	1549641095.258
-10.74985324	-0.5024413940000001	-4.062597644	-2.380371	-0.91552734	0.061035156	2.0659912140000003	-9.661230432000002	-2.128198282	-0.18310547	-0.30517578	0.48828125	5.36296376	10.418481920000001	1.5970459260000003	0.8544922	0.8544922	-0.8544922	-9.999779860000002	-2.0157471040000003	4.184619110000001	-0.24414062	-1.8920898	0.24414062	-1.5719238220000002	10.30722644	4.454980432	0.36621094	-0.91552734	0.061035156	-0.2918945288	7.649072480000001	-1.617382788	2.8076172	2.8076172	-1.5258789	1549641095.298
-9.957910340000002	-4.665527356	-4.015942392	0.4272461	-0.6713867	-0.061035156	2.08513179	-9.5619384	-1.5180908540000002	-0.36621094	-0.4272461	1.4038086	5.63691394	10.562036240000001	1.868603534	0.61035156	0.61035156	-0.7324219	-11.013037140000002	-1.193896466	3.411816394	-0.30517578	-1.2207031	0.24414062	-0.8972167932	10.73310504	4.15231929	0.36621094	-0.61035156	0.36621094	3.6355224640000006	11.9521241	-3.185717752	5.004883	3.8452148	-2.6245117	1549641095.338
-9.66481929	-3.2586913940000004	-4.50522464	2.4414062	-1.2207031	0.18310547	2.0169433900000002	-9.521264480000001	-0.8445800720000001	-0.36621094	-0.4272461	1.4038086	6.2111327880000005	10.804883180000001	2.0121582460000003	0.30517578	1.0375977	-1.0375977	-10.873071580000001	0.42587889400000006	3.5362304320000004	-0.6713867	-1.6479492	0.12207031	-0.4103271466	11.141039840000001	3.379516574	0.18310547	0.6713867	0.9765625	3.6355224640000006	11.9521241	-3.185717752	-0.8544922	3.2348633	0.8544922	1549641095.378
-8.23166484	-1.756152356	-3.5063233800000004	-0.12207031	-0.9765625	0.30517578	1.990625	-9.231762680000001	-0.439038089	-0.36621094	-1.3427734	3.2958984	6.857128894000001	10.650561600000001	1.9559326080000001	-0.12207031	2.1972656	-0.79345703	-9.5021241	0.7428955072	1.225	-0.61035156	1.7089844	0.7324219	-0.8290283540000001	10.467528960000001	2.27893071	-0.48828125	1.7700195	1.0375977	2.9727783540000003	10.160083360000002	-3.216821286	0.12207031	-1.0986328	-3.540039	1549641095.418
-8.278320288000002	-1.562353534	-3.741992212	0.30517578	1.2817383	0.48828125	2.3303711060000003	-8.675488220000002	-0.07895508180000001	-0.61035156	-1.3427734	3.6621094	6.391772660000001	10.184009080000001	1.2321777160000003	-0.8544922	2.1362305	0.7324219	-9.91245108	0.193798822	2.3614746400000004	-0.36621094	-0.91552734	0.36621094	-1.88774411	9.737792932000001	1.3793212860000001	-1.2207031	2.1972656	0.7324219	2.3889892180000003	9.081030252000001	-2.899804712	1.5258789	1.159668	-2.1362305	1549641095.458
-8.99728984	-0.900805661	-5.10097644	-0.061035156	-0.36621094	0.36621094	2.64379892	-9.133667032	0.23566894960000004	-0.6713867	-1.0375977	3.8452148	5.574707068	11.03098192	0.49526367800000004	-1.5869141	1.3427734	1.4648438	-8.884838760000001	0.07775878600000001	2.568432608	-0.36621094	0.24414062	-0.18310547	-3.1199219240000007	10.463940200000001	1.240551718	-1.2817383	1.2817383	1.3427734	2.3889892180000003	9.081030252000001	-2.899804712	-0.18310547	-0.36621094	-2.6245117	1549641095.498
-8.51638179	-0.6447998200000001	-4.42866214	-0.24414062	-1.4038086	0.061035156	2.9392822480000005	-9.418384080000001	0.5873779254	-0.48828125	-0.8544922	3.7231445	4.92871106	11.069262680000001	-0.3732421924	-2.0751953	-0.12207031	2.0141602	-8.884838760000001	0.07775878600000001	2.568432608	-0.6713867	-0.12207031	-0.36621094	-2.777783246	10.34191942	2.0097655760000004	-0.61035156	0.5493164	1.5869141	2.2980712860000003	9.45786142	-1.5862792540000001	-0.061035156	-0.5493164	-2.8076172	1549641095.538
-7.716064300000001	-0.7225586060000001	-3.0995849640000004	0.30517578	0.061035156	-0.061035156	2.9045898560000003	-8.72214357	0.37084961060000005	0.12207031	-1.7700195	2.9907227	4.54589856	9.49853534	-0.891235324	-1.6479492	-0.9765625	3.0517578	-8.07016574	0.4342529254	2.746679712	-0.8544922	-0.36621094	-0.18310547	-1.927221646	8.8561277	2.3076415740000003	-0.91552734	0.7324219	1.0375977	2.1664795320000003	9.50930162	-2.66174321	-0.6713867	-0.5493164	-3.1738281	1549641095.578
-7.70051268	-0.6292480432	-3.237158246	0.8544922	0.7324219	-0.12207031	3.09121106	-8.283105432000001	0.0681884784	0.12207031	-1.7700195	2.9907227	4.303051620000001	8.38478984	-0.970190396	-0.8544922	-0.12207031	3.2348633	-8.07016574	0.4342529254	2.746679712	-0.61035156	0.18310547	-0.24414062	-1.2058593750000002	8.03427716	2.081542932	-1.0986328	0.5493164	0.79345703	2.1664795320000003	9.50930162	-2.66174321	-2.5024414	-0.61035156	-3.4179688	1549641095.618
-7.982836960000001	-0.16628417539999998	-4.134375	0.48828125	0	-0.12207031	3.5242675720000003	-8.11203624	-0.1064697284	-0.12207031	-1.953125	2.0141602	3.8939209260000003	7.845263580000001	-0.9283202880000001	-0.4272461	1.2207031	2.5634766	-7.765112320000001	0.6627441100000001	2.6880616	-0.48828125	-0.12207031	-0.24414062	-0.5467041034000001	7.8428711060000005	1.927221646	-0.8544922	0.7324219	0.5493164	3.8628173920000006	8.56901857	-0.758447284	-1.3427734	-0.061035156	-2.9907227	1549641095.658
-8.497240920000001	0.15910644960000003	-4.410717752	0.4272461	0	0.061035156	3.6235596040000004	-8.140747300000001	-0.15551757200000002	-0.18310547	-1.2817383	1.4648438	3.2467285340000003	7.6143798920000005	-0.898413089	-0.36621094	1.159668	1.7700195	-7.833300720000001	0.6723144568000001	2.987133786	-0.18310547	0.30517578	-0.061035156	-0.3529052716	8.025903060000001	1.8985107820000002	-0.61035156	0.6713867	0.36621094	3.65944838	8.66711412	-0.0861328125	-1.8310547	0.36621094	-2.2583008	1549641095.698
-9.173144568	-0.05502929712000001	-4.34611821	0.48828125	-0.12207031	0.30517578	3.6283447480000004	-8.201757788	0.007177734620000001	-0.4272461	-0.9765625	1.2207031	3.02661142	7.914648560000001	-0.8290283540000001	-0.4272461	0.30517578	0.9765625	-8.18620607	0.7991211060000001	2.680883786	0.18310547	0.6713867	-0.12207031	-1.046752896	8.502026260000001	1.905688498	-0.36621094	0.61035156	0.36621094	3.65944838	8.66711412	-0.0861328125	-0.36621094	-0.79345703	-2.1362305	1549641095.738
-9.216211060000001	1.000097644	-5.073461960000001	0.30517578	-0.24414062	0.48828125	3.8257324280000002	-8.332153060000001	0.2452392572	-0.5493164	-0.24414062	1.159668	3.213232428	8.56782248	-0.7692138580000001	-0.48828125	-0.30517578	0.36621094	-8.18620607	0.7991211060000001	2.680883786	0.061035156	-1.0986328	-0.061035156	-1.66403804	8.980542032	2.021728534	0.061035156	-0.30517578	0.4272461	2.918945288	9.5104982	-0.869702176	-1.2207031	-2.1362305	-2.319336	1549641095.778
-9.00566394	1.4822021760000001	-5.267260880000001	-0.61035156	0.18310547	0.4272461	4.091308606	-9.01044928	0.42229003600000004	-0.5493164	-0.24414062	1.159668	3.27663588	9.835888579999999	-0.923535144	-0.5493164	-1.159668	-0.12207031	-9.319091754	0.053833007200000005	3.9573242800000004	0.30517578	-0.12207031	-0.12207031	-1.6999267180000002	10.33713408	2.6509764400000004	0.48828125	-1.4648438	0.18310547	4.01953125	9.712670926000001	-0.3672607428	-2.380371	-2.2583008	-2.4414062	1549641095.818
-10.416088760000001	0.31223143000000003	-5.364160340000001	-1.0986328	-1.3427734	0.5493164	4.529150360000001	-9.53322734	0.42707518000000005	-0.12207031	0.24414062	0.36621094	3.6690185700000004	10.294067000000002	-0.7668212860000001	0.12207031	-1.4648438	-0.6713867	-9.76770018	0.1674804712	3.9932128600000003	-0.36621094	-1.159668	-0.30517578	-1.6437011780000002	10.892211960000001	3.3053466460000003	0.30517578	-0.91552734	-0.4272461	5.084228240000001	9.18391124	-0.49645996400000003	-2.380371	-0.18310547	-1.4038086	1549641095.858
-10.69482428	-1.6329346040000001	-4.10566394	-2.380371	-1.5258789	0.24414062	4.966992212	-10.079932100000002	0.22490234620000002	0	0.061035156	-0.91552734	4.334155252	10.417285340000001	0.0992919928	0.9765625	-0.18310547	-1.4038086	-9.76770018	0.1674804712	3.9932128600000003	-0.30517578	-1.2207031	-0.061035156	-1.464257788	11.051317899999999	3.2909912140000004	-0.12207031	-1.5869141	-0.48828125	6.6358152	9.61936052	0.07536621106000001	-3.4179688	-0.12207031	0.18310547	1549641095.898
-10.083520860000002	-3.210839856	-2.32917482	-1.0375977	-0.79345703	0.12207031	5.14165036	-11.1266848	-0.062207030760000004	0	0.30517578	-1.7089844	4.615283246	11.217602340000001	1.0288086060000001	0.8544922	1.0375977	-2.2583008	-11.318090560000002	0.08015136780000001	4.02192392	0.6713867	-1.7089844	-0.30517578	-1.0419677520000001	11.43173822	3.3687500000000004	0.12207031	-1.2817383	-0.48828125	9.70429712	8.419482428	2.104272464	-4.211426	-2.0751953	1.8920898	1549641095.938
-9.354980432000001	-2.652172824	-0.916357428	1.5869141	2.380371	1.0375977	5.08063948	-10.767798020000003	-0.211743161	0.061035156	1.3427734	-2.319336	4.4334472840000005	11.12070288	1.3864990020000003	0.12207031	-0.061035156	-2.319336	-10.079932100000002	-1.1735596040000003	1.9379882200000003	0.7324219	1.7700195	-0.6713867	-1.46665036	10.5058107	3.953735324	0.30517578	0.18310547	-0.91552734	9.70429712	8.419482428	2.104272464	0.48828125	-3.7841797	4.638672	1549641095.978
-11.2199955	-1.812377896	-3.1689697480000003	1.5258789	1.6479492	0.12207031	4.636816394	-9.528442392	-0.36965332460000005	0.12207031	2.5634766	-3.0517578	4.645190396	10.05002446	1.642504892	0.24414062	-1.0375977	-1.2207031	-10.079932100000002	-1.1735596040000003	1.9379882200000003	0.5493164	0.48828125	-0.4272461	-3.131884784	8.901586960000001	3.7479737400000004	-0.061035156	-0.24414062	-0.9765625	4.536328076	12.57897914	-0.5096191394	6.591797	-7.507324	3.7231445	1549641096.018
-10.14213858	-1.070678714	-3.58288588	-0.36621094	-3.479004	0	3.887939496	-10.230663940000001	-0.805102536	0.61035156	2.9907227	-3.2348633	4.630834964000001	10.450780760000002	1.6544677520000002	-0.061035156	-0.6713867	-0.5493164	-9.919628600000001	-0.8589355432	2.64738768	0.9765625	0.91552734	0.18310547	-3.393872104	9.418384080000001	3.34243161	0.18310547	-1.8310547	-0.61035156	-1.41640625	11.143433	0.19499511780000003	-0.061035156	-2.380371	5.1879883	1549641096.058
-7.85722644	-0.22490234620000002	-1.35180661	-0.061035156	0.5493164	0.061035156	3.1593994600000004	-10.25817842	-1.280029254	0.9765625	2.1362305	-3.4179688	4.02192392	10.10983876	1.332666034	-0.48828125	-1.4648438	-0.30517578	-8.95183107	-1.6281494600000002	2.024121106	0.91552734	-0.12207031	-0.36621094	-2.6031250000000004	9.264062500000001	3.52785643	0.36621094	-0.8544922	-0.79345703	-1.41640625	11.143433	0.19499511780000003	2.319336	-4.5166016	4.638672	1549641096.097
-8.30583516	-0.0095703125	-2.144946286	0.30517578	0.5493164	-0.4272461	2.7347167540000004	-9.118115020000001	-1.5970459260000003	1.159668	0.9765625	-3.8452148	3.84367662	8.89919429	1.0419677520000001	-0.4272461	-2.0141602	0.12207031	-8.6599366	-1.6724121400000003	2.5098144959999997	0.91552734	1.0375977	-0.36621094	-2.274145468	8.24841304	3.5960449280000004	0.24414062	-1.159668	-0.8544922	-1.0491455072	9.404028060000002	-0.1387695288	3.4179688	4.333496	4.0283203	1549641096.137
-7.956518570000001	0.17585449280000004	-2.136572284	0.30517578	-0.24414062	-0.061035156	2.5492920320000003	-8.57978534	-1.739404254	1.0986328	0.9765625	-3.90625	3.8807617800000003	8.35129393	1.0048827880000002	-0.12207031	-1.2817383	0.061035156	-7.986425720000001	-1.403247104	2.2167236420000003	0.8544922	0.061035156	-0.18310547	-1.8566405760000002	7.981640380000001	3.5673339660000005	0.24414062	-1.2207031	-0.7324219	-1.39008786	10.10505342	-2.327978534	5.493164	11.535645	4.5166016	1549641096.178
-7.869189300000001	0.0693847644	-1.3853027160000002	0.36621094	1.8310547	0.6713867	2.2167236420000003	-8.411108426	-1.9032959260000002	0.9765625	1.0986328	-3.540039	3.6570557100000003	8.047436600000001	1.0180419928000002	0.061035156	-0.79345703	-0.12207031	-7.753149460000001	-2.1760498200000002	2.217919928	0.6713867	0.48828125	-0.12207031	-1.4750244600000002	7.760326980000001	3.6750000000000003	0.30517578	-0.8544922	-0.79345703	-1.39008786	10.10505342	-2.327978534	-2.1362305	8.422852	3.6010742	1549641096.217
-8.720947480000001	0.8661132788	-2.445214856	0.8544922	2.6245117	0.61035156	1.8255371400000002	-8.07495108	-2.026513678	0.91552734	0.79345703	-3.112793	3.5900634000000005	7.8703858800000015	1.025219748	0.18310547	-0.7324219	-0.24414062	-7.753149460000001	-2.1760498200000002	2.217919928	0.4272461	0	-0.061035156	-1.5779052520000003	7.7615235600000005	3.8329101440000004	0.36621094	-0.5493164	-0.61035156	1.4546875000000001	5.328271760000001	1.6305420320000001	0.5493164	-5.7373047	-2.1362305	1549641096.257
-10.59433606	1.7023192900000002	-3.9369873200000005	0.061035156	2.319336	0	1.5204834260000002	-8.405126800000001	-2.136572284	0.8544922	0.36621094	-2.319336	3.773095746	8.716162140000002	1.1400634980000002	0.24414062	-0.5493164	-0.7324219	-8.15988768	-1.9702880400000002	2.4870849640000006	0.12207031	-0.8544922	0.061035156	-1.726245108	8.75444339	3.8520507200000003	0.4272461	-0.79345703	-0.12207031	1.4546875000000001	5.328271760000001	1.6305420320000001	6.8359375	-4.8828125	1.4038086	1549641096.297
-11.6638179	1.738207968	-4.614086960000001	-1.3427734	-1.2207031	-0.36621094	1.258496106	-9.035571580000001	-2.2980712860000003	0.7324219	-0.30517578	-1.2817383	4.2420410340000005	9.58347194	1.2417480040000002	0.36621094	-0.4272461	-1.0375977	-9.33464357	-1.720263678	3.5733153960000004	0	-0.6713867	0.18310547	-1.4965576080000003	9.49733876	4.145141574	0.61035156	-0.5493164	-0.061035156	9.43632788	10.2091304	-0.4103271466	-1.6479492	4.9438477	0.7324219	1549641096.337
-11.02380342	-0.308642572	-4.112841754000001	-1.3427734	-0.4272461	-0.12207031	1.238159146	-9.095385880000002	-2.336352536	0.30517578	-0.79345703	-0.18310547	4.763623004	9.91484424	1.238159146	0.5493164	-0.30517578	-0.8544922	-9.33464357	-1.720263678	3.5733153960000004	-0.12207031	-0.91552734	0.4272461	-1.43435054	9.849048020000001	4.2109375	0.48828125	-0.4272461	-0.12207031	10.857519960000001	7.68735324	2.377026358	0.61035156	-0.061035156	-2.5024414	1549641096.377
-10.51298822	-2.6114991	-4.06977536	-0.12207031	-0.79345703	0.24414062	1.3853027160000002	-9.463842752000001	-2.144946286	0.30517578	-0.79345703	-0.18310547	5.11054712	10.71755342	1.297973642	0.6713867	0.12207031	-0.9765625	-10.228271760000002	-1.4833984620000003	4.257592752	-0.24414062	-0.61035156	0.4272461	-1.2022705072	10.82402356	3.9166503600000007	0.36621094	-0.12207031	0.061035156	2.810082968	11.82172824	-3.4979492800000003	2.5024414	3.7231445	-1.8920898	1549641096.417
-9.69592302	-2.1700683900000004	-4.05422374	1.4648438	-0.8544922	0.12207031	1.58388678	-9.65285643	-1.60183107	-0.30517578	-0.6713867	1.2207031	5.328271760000001	11.155395860000002	1.276440396	0.6713867	0.4272461	-1.2207031	-10.23903804	-0.25480957460000003	3.5565673920000003	-0.5493164	-0.7324219	0.30517578	-1.2501221040000001	11.231958360000002	3.5900634000000005	0.36621094	0.4272461	0.24414062	2.810082968	11.82172824	-3.4979492800000003	6.958008	2.5024414	2.746582	1549641096.457
-8.2938723	-0.617285144	-3.9477538940000003	0.36621094	-0.91552734	-0.30517578	1.8219482820000001	-9.22578125	-0.9343017572	-1.0986328	-0.30517578	3.4179688	5.56154802	10.80607878	1.3171142180000002	0.6713867	0.6713867	-0.9765625	-10.23903804	-0.25480957460000003	3.5565673920000003	-0.48828125	0.8544922	0.61035156	-1.5456054320000001	10.465136780000002	2.94765625	0.061035156	0.7324219	0.18310547	2.9464599640000007	9.368139480000002	-1.990625	1.7089844	-6.652832	-1.7089844	1549641096.497
-8.226879892	-1.03957518	-4.240844748000001	0	0.18310547	-0.5493164	1.9511474640000002	-8.388378894	-0.3947753894	-1.2207031	-0.5493164	3.6621094	5.228979532	9.89689946	1.091015625	0.36621094	0.8544922	0.061035156	-9.134863220000002	0.12919922120000002	2.205957068	-0.5493164	0.24414062	0.48828125	-1.7621337860000001	9.362158246000002	2.11982428	-0.5493164	0.8544922	-0.18310547	2.9464599640000007	9.368139480000002	-1.990625	4.211426	1.2207031	-1.2817383	1549641096.537
-9.427954074	-1.447509784	-5.16677266	-0.061035156	-0.4272461	-0.18310547	2.11743161	-8.673095746000001	-0.1064697284	-1.159668	-1.0986328	3.7231445	4.500439496	10.014135880000001	0.5323486420000001	-0.5493164	0.7324219	0.61035156	-9.721044928000001	0.41152344240000005	2.40573732	-0.5493164	0.36621094	0.24414062	-2.107861322	9.6385009	1.488183606	-0.61035156	0.79345703	-0.061035156	3.78984375	8.44819339	-3.2730469240000004	-2.2583008	1.4038086	-2.380371	1549641096.577
-9.1875	-1.0886230432000001	-4.618872104	-0.6713867	-1.159668	0.061035156	2.6019287140000005	-9.992602340000001	0.12919922120000002	-1.159668	-0.9765625	4.1503906	3.9716797120000003	10.92810054	-0.13757324280000002	-1.3427734	0.061035156	0.24414062	-9.92321736	0.778784146	2.5971435700000005	-0.79345703	0.30517578	0.12207031	-2.3076415740000003	10.66252446	1.400854532	-0.12207031	0.8544922	0.4272461	2.253808606	9.7485598	-2.4595702880000005	1.0986328	0.6713867	-1.159668	1549641096.617
-8.609692392	-0.8661132788	-3.782666034	0.24414062	-0.061035156	0	3.158203076	-10.34670378	0.5371337860000001	-1.2817383	-0.5493164	4.0283203	3.91066893	10.49863318	-0.92473143	-1.5258789	-0.79345703	0.36621094	-9.21501448	0.802709964	2.6904540740000003	-0.48828125	0.61035156	0	-2.4667480040000003	10.227075180000002	1.7788817900000002	-0.12207031	0.9765625	0.36621094	2.253808606	9.7485598	-2.4595702880000005	-0.12207031	-0.4272461	-1.4648438	1549641096.657
-8.34890126	-0.46416014400000005	-3.946557608	0.48828125	-0.061035156	-0.6713867	3.4034423920000005	-9.54399411	0.7440917932000001	-0.91552734	-1.0986328	2.9907227	3.9573242800000004	9.41120607	-1.33984375	-0.8544922	-0.5493164	0.9765625	-8.939868210000002	0.8290283540000001	2.843579074	-0.48828125	0.24414062	-0.061035156	-2.27893071	9.27722194	1.7944336060000001	-0.4272461	0.5493164	0	3.0732665740000003	9.444701980000001	-2.9225341460000003	-1.5258789	-0.6713867	-2.319336	1549641096.697
-8.27233876	-0.5024413940000001	-4.109252896	0.36621094	-0.24414062	-0.7324219	3.71926268	-8.968579074	1.0288086060000001	-0.91552734	-1.0986328	2.9907227	3.830517572	9.020019568	-1.437939496	-0.12207031	0.18310547	0.9765625	-8.51159694	0.9283202880000001	2.644995108	-0.36621094	0.48828125	-0.12207031	-1.8530517180000001	9.031982428000001	1.776489218	-0.48828125	0.30517578	-0.18310547	3.3197021760000003	9.103759980000001	-1.623364218	-1.0375977	-0.36621094	-2.1362305	1549641096.737
-8.685058606	-0.3959716754	-4.320996106	0.30517578	-0.30517578	-0.18310547	3.79582518	-8.58696286	1.038378894	-0.5493164	-0.8544922	1.4648438	3.619970746	8.585766574	-1.3422363220000002	0.061035156	0.7324219	0.6713867	-8.446997300000001	0.90678714	2.573217752	-0.24414062	0.61035156	-0.12207031	-1.429565396	8.77358426	1.6520751800000002	-0.4272461	0.7324219	-0.30517578	3.5194824280000003	8.769995108000002	-0.594555661	-0.5493164	0.4272461	-1.953125	1549641096.777
-8.850146760000001	-0.6041259784	-4.0326903960000005	0.18310547	-1.159668	0.061035156	3.65944838	-8.14792482	0.9713867212000001	-0.5493164	-0.61035156	1.0375977	3.505126996	8.229272660000001	-1.1340820288	0.12207031	0.61035156	0.30517578	-8.170654254	1.3302734620000003	2.1569091460000003	-0.12207031	0.9765625	-0.12207031	-1.5599609620000003	8.451782248	1.320703076	-0.36621094	0.79345703	-0.24414062	3.5194824280000003	8.769995108000002	-0.594555661	0.30517578	0.48828125	-1.159668	1549641096.817
-8.827417032000001	-0.17585449280000004	-3.9381836060000004	0.8544922	0.36621094	0.24414062	3.7503662140000005	-8.106054712	0.9977050720000001	-0.5493164	0.12207031	0.79345703	3.591259784	8.35009784	-0.994116214	-0.061035156	0.24414062	0.061035156	-8.170654254	1.3302734620000003	2.1569091460000003	0.30517578	0.48828125	-0.24414062	-1.9415771760000002	8.54628894	1.2692626800000002	-0.12207031	0.36621094	0.061035156	3.6127929320000005	8.994897660000001	-0.9211425720000002	-0.79345703	-0.18310547	-1.3427734	1549641096.857
-8.85493161	0.18303222840000002	-4.8258300720000005	0	-0.8544922	-0.48828125	3.811376996	-8.644384980000002	0.931909146	-0.30517578	0.79345703	0.48828125	3.77189946	9.02241214	-1.0108642572	-0.30517578	-0.30517578	-0.12207031	-8.875268570000001	0.849365216	2.652172824	0.30517578	-0.30517578	-0.24414062	-1.9367920320000003	9.231762680000001	1.562353534	0.4272461	-0.12207031	0.30517578	2.884252896	9.481787140000002	-2.05522464	-0.9765625	-1.7089844	-0.8544922	1549641096.897
-9.09060054	-0.931909146	-4.55307608	-0.8544922	-0.9765625	-0.79345703	3.6127929320000005	-9.181518570000001	0.6328369110000001	0.061035156	0.24414062	-0.18310547	3.9046875	9.66481929	-1.168774411	-0.18310547	-1.0986328	-0.30517578	-10.529736420000003	-0.27514648560000005	3.619970746	0.061035156	0.061035156	-0.24414062	-1.356591754	10.16247554	2.204760782	0.79345703	-0.18310547	0.061035156	2.884252896	9.481787140000002	-2.05522464	-1.4038086	-0.61035156	-1.3427734	1549641096.937
-9.810766280000001	-2.2490234620000003	-3.982446286	-0.91552734	-1.8310547	-0.9765625	3.593652356	-9.707885880000001	0.0861328125	0.30517578	-0.18310547	-0.9765625	4.309033246	10.19836412	-1.046752896	0.36621094	-1.3427734	-0.6713867	-10.529736420000003	-0.27514648560000005	3.619970746	-0.12207031	0.48828125	-0.36621094	-0.8577392572	10.959203780000001	2.7000244600000003	0.7324219	0.61035156	-0.36621094	5.553173920000001	8.332153060000001	0.4868896466	-1.5869141	2.5634766	-0.061035156	1549641096.977
-9.98183606	-3.79223642	-3.3448242800000005	0.24414062	-1.159668	-1.3427734	3.4058349640000003	-9.7485598	-0.5993408246	0.12207031	-0.12207031	-1.6479492	4.959814300000001	10.06198732	-0.248828125	1.0375977	-0.12207031	-0.9765625	-10.44838858	-0.03947753894	3.17495108	-0.18310547	1.953125	-0.36621094	-1.0587158540000001	10.556054320000001	2.8447753600000003	0.4272461	1.3427734	-0.6713867	5.95153804	9.645678420000001	0.8122802520000001	-1.3427734	0.9765625	0.9765625	1549641097.017
-9.477001800000002	-4.289892572	-1.4546875000000001	0.79345703	-2.9907227	-1.7700195	2.981152356	-9.38608426	-1.27763678	-0.24414062	0.48828125	-1.953125	5.07106929	9.729418930000001	0.5885742212	1.0375977	0.8544922	-0.79345703	-10.681664840000002	0.42229003600000004	2.78017572	0.36621094	2.0141602	-0.36621094	-1.6341308900000002	9.480590560000001	2.5839844240000005	0.24414062	1.7089844	-0.6713867	5.95153804	9.645678420000001	0.8122802520000001	-2.6245117	0.24414062	2.9296875	1549641097.057
-8.991308606	-3.334057608	0.15073241820000002	1.8310547	0.8544922	-1.6479492	2.5229737400000003	-8.902783246	-1.9403808900000001	-0.48828125	1.2817383	-1.7700195	5.07106929	9.729418930000001	0.5885742212	1.0375977	0.8544922	-0.79345703	-10.179223740000001	-0.15551757200000002	1.96430661	1.4038086	3.9672852	-0.36621094	-2.162890576	8.63959964	2.7143798920000006	0.48828125	1.5869141	-0.61035156	7.600024460000001	9.175537140000001	2.51459964	-1.3427734	-4.9438477	2.9296875	1549641097.097
-11.00585962	-2.7299316100000004	-2.7131836060000003	2.0751953	-1.2207031	-3.2958984	2.0755615020000002	-8.07614766	-2.350707968	-0.48828125	2.4414062	-1.2817383	4.655957068	9.27722194	0.923535144	0.18310547	0.8544922	-0.18310547	-10.910155760000002	-1.544409146	0.8182617212000002	1.159668	2.8686523	-0.61035156	-2.4811035340000003	8.01872554	3.1474366000000003	1.159668	1.7089844	-0.61035156	-2.235864218	14.860302520000001	-3.435742212	3.6010742	-3.6010742	3.90625	1549641097.137
-8.827417032000001	-2.7000244600000003	-1.3242920320000002	0.91552734	-2.8076172	-3.112793	1.3637695680000002	-8.07495108	-3.2993652160000004	0	2.1972656	-0.7324219	3.19768071	8.6515625	0.6735107428000001	0.24414062	-0.48828125	0.18310547	-10.33354532	-2.112646466	1.4678466460000001	0.91552734	6.958008	-0.12207031	-2.46794429	8.34890126	3.01225589	1.5869141	2.319336	-0.5493164	-2.235864218	14.860302520000001	-3.435742212	-1.5258789	-2.9296875	-1.8920898	1549641097.177
-7.995996106000001	-2.3937744600000004	0.33017577880000004	0.91552734	0.9765625	-2.1972656	1.282421924	-7.408618210000001	-3.40703125	-0.061035156	2.0141602	-0.48828125	2.7885498200000005	8.224487320000001	1.043164038	0.18310547	-0.12207031	-0.12207031	-8.38120108	-1.9284179320000001	-0.6818847840000001	0.79345703	5.432129	-0.24414062	-2.6904540740000003	7.7328125000000005	2.287304712	1.5258789	3.540039	-0.6713867	-2.3794189300000004	11.637500000000001	-2.47631839	-1.0986328	0.8544922	5.1879883	1549641097.217
-8.81784694	-1.7872558900000002	-0.6735107428000001	0.79345703	-0.5493164	-2.5024414	1.1699707068	-6.4204834260000005	-3.125903354	0	1.7700195	-0.91552734	2.23227536	7.720849640000001	0.9893310700000001	-0.061035156	-0.91552734	-0.18310547	-8.234057608	-2.1892089660000003	-1.2441405760000002	0.61035156	4.760742	-0.24414062	-3.387890576	6.92292482	1.8099853240000001	1.8310547	3.1738281	-0.4272461	1.3482177520000003	7.976855432000001	0.23686523560000003	0.4272461	8.605957	2.6245117	1549641097.257
-8.11203624	-1.6496826080000002	-0.6280517572	0	-0.7324219	-3.2958984	1.3948730040000001	-6.44680162	-2.3399413940000002	0	1.7700195	-0.91552734	2.1844238220000003	7.8608152	0.953442392	0	-1.8310547	-0.24414062	-8.073754892	-2.545703076	-1.642504892	0.12207031	5.859375	0.12207031	-3.5577635800000005	6.97316893	1.491772464	1.8310547	2.319336	-0.24414062	1.3482177520000003	7.976855432000001	0.23686523560000003	6.652832	2.4414062	0.7324219	1549641097.297
-7.66342752	-2.292089856	-0.539526358	-1.0375977	-0.4272461	-3.8452148	1.50493161	-7.226782248	-1.9320067900000002	0.48828125	1.2207031	-1.2817383	2.4308594240000003	8.403930710000001	0.8708984620000001	-0.24414062	-2.0141602	-0.48828125	-7.4433107000000005	-2.87109375	-2.491870108	-0.91552734	4.8828125	-0.12207031	-3.277832068	7.626342752000001	1.069482428	1.4648438	2.0751953	-0.30517578	3.80778804	8.65634784	1.4522949280000002	-1.4038086	-0.18310547	0.24414062	1549641097.337
-8.330957068	-3.946557608	-1.030004892	-1.8310547	-0.5493164	-4.0283203	1.757348642	-7.988818390000001	-1.6867675720000002	1.3427734	-1.4038086	-1.2207031	2.54689946	8.62763678	0.7416992212000001	-0.36621094	-1.953125	-0.4272461	-7.0963867800000004	-2.728735324	-3.0134521760000004	-1.8310547	4.5166016	-0.061035156	-2.930908246	7.766308606000001	0.855346646	1.0986328	2.2583008	-0.48828125	2.051635782	7.985229532000001	0.6328369110000001	2.5634766	4.333496	-0.5493164	1549641097.376
-8.753247300000002	-6.6669189300000005	-1.6078125	-0.061035156	-1.2207031	-3.7841797	2.211938498	-8.407519568	-1.8805663940000001	1.3427734	-1.4038086	-1.2207031	2.568432608	8.564233426000001	0.6352294928000001	-0.4272461	-2.2583008	-0.12207031	-7.653857428000001	-1.9595214660000002	-4.13796376	-2.380371	3.9672852	-0.061035156	-3.428564496	7.430151260000001	0.10886230040000001	1.0986328	2.5634766	-0.7324219	2.051635782	7.985229532000001	0.6328369110000001	1.5258789	0	-0.9765625	1549641097.416
-8.42307158	-6.5269528800000005	-0.1818359424	1.0986328	0.36621094	-2.1972656	2.051635782	-9.094189300000002	-1.84946286	0.30517578	-1.6479492	-1.159668	2.8244384000000005	9.408813400000001	0.31223143000000003	-0.6713867	-1.3427734	-0.18310547	-8.38478984	-0.26318359620000004	-4.604516574	-2.1362305	5.1879883	0.36621094	-4.196582068	8.443408246	-0.850561502	0.91552734	1.5869141	-0.5493164	6.78774411	9.73061502	1.1424560700000002	2.380371	-4.8217773	2.6245117	1549641097.457
-8.63122554	-5.05192842	-1.21303714	0.30517578	1.3427734	-2.1362305	1.9487548920000002	-10.087109620000001	-1.6472900360000002	-0.5493164	-1.2817383	-0.91552734	2.56484375	10.65773912	-0.2823242212	-0.7324219	-1.8920898	-0.24414062	-7.567724640000001	0.7883544928000001	-6.018530252000001	-1.0986328	4.3945312	0.5493164	-4.7349121400000005	9.603808606000001	-1.681982428	0.8544922	0.7324219	0	4.179833966	8.307031250000001	-2.205957068	4.1503906	4.5166016	-0.061035156	1549641097.497
-8.394360520000001	-5.58547374	-2.4344482820000004	-0.30517578	-1.6479492	-2.4414062	1.9487548920000002	-10.087109620000001	-1.6472900360000002	-0.5493164	-1.2817383	-0.91552734	2.593554712	11.680566100000002	-0.4486083966	-0.5493164	-2.380371	-0.12207031	-7.190893570000001	0.593359375	-6.772192392	-0.7324219	3.90625	0.36621094	-4.975365920000001	10.170849640000002	-2.2239013580000004	0.8544922	0.12207031	0.30517578	4.179833966	8.307031250000001	-2.205957068	-0.30517578	-0.12207031	-0.061035156	1549641097.536
-7.464843750000001	-6.300854532000001	-1.146044928	0	-0.48828125	-1.7089844	1.7059082460000001	-10.323974640000001	-0.8637207068000001	-0.4272461	-1.5258789	-0.7324219	2.7371094240000002	12.24521466	-0.716577176	-0.8544922	-2.1972656	0.36621094	-6.61188948	0.3804199280000001	-7.422973740000001	-0.5493164	3.112793	0.12207031	-5.05910643	10.44240764	-2.3626709260000003	0.79345703	0.12207031	0.061035156	5.316308606000001	8.201757788	-1.4223876800000002	2.0141602	0	0.6713867	1549641097.576
-7.113134980000001	-6.357080072	-0.8433837860000001	0.12207031	0.9765625	-1.3427734	1.963110324	-10.42446286	-0.805102536	-0.30517578	-1.8920898	-0.91552734	2.825634784	12.1483152	-0.5287597644	-0.48828125	-0.48828125	0.6713867	-6.403735520000001	0.3349609424	-8.08930661	-0.48828125	2.380371	0	-4.91315944	10.35148912	-2.332763678	0.6713867	0.12207031	-0.4272461	5.1895018	7.9517334260000005	-1.3051513580000003	0.8544922	0.91552734	0.18310547	1549641097.616
-7.694531250000001	-6.76979982	-1.509716754	0.12207031	0.061035156	-1.2207031	2.593554712	-10.74147914	-0.8457763580000002	-0.30517578	-1.8920898	-0.91552734	2.686865216	12.1734375	-0.4426269568000001	-0.36621094	0.061035156	0.7324219	-6.55207518	0.48569336060000007	-8.372826980000001	-0.18310547	1.953125	0	-4.457373004000001	10.42685504	-2.35549321	0.6713867	0.7324219	-0.91552734	5.1895018	7.9517334260000005	-1.3051513580000003	0.79345703	-0.061035156	0.5493164	1549641097.656
-7.604809800000001	-7.149023560000001	-1.5276611420000001	0.12207031	-0.18310547	-0.61035156	3.4417237400000005	-10.57878444	-0.8960205072	0.4272461	-0.79345703	-1.5869141	2.7155760800000004	11.901879500000001	0.5239746106000001	-1.5258789	1.7089844	0.61035156	-6.347509980000001	0.423486322	-8.607299820000001	-0.18310547	1.7089844	-0.061035156	-4.312622104000001	10.412500000000001	-2.2430420320000004	0.61035156	0.9765625	-0.91552734	5.12849092	7.82492662	-2.3746337860000004	0.61035156	-0.4272461	0.61035156	1549641097.696
-7.35598143	-7.333251800000001	-1.412817392	0.12207031	0.12207031	-0.36621094	3.899902356	-10.18640126	-0.976171875	0.4272461	-0.79345703	-1.5869141	3.420190396	11.136254500000001	0.649584964	-0.061035156	1.6479492	0.79345703	-5.98383786	0.4892822284000001	-9.0427491	-0.061035156	1.2207031	-0.061035156	-4.3724366	10.3526857	-2.054028354	0.61035156	0.4272461	-0.91552734	5.732617212	7.939770468000001	-2.1700683900000004	0.61035156	0.4272461	0.24414062	1549641097.737
-7.25310054	-6.975561600000001	-1.284814496	0.18310547	0.061035156	-0.18310547	4.1236084260000005	-9.649267572	-0.056225586060000006	1.0986328	-0.30517578	-1.5869141	4.97177716	11.036962860000001	0.6148925720000001	0.5493164	1.7089844	0.9765625	-6.13696286	0.41511232	-9.195874100000001	0	0.6713867	-0.12207031	-4.66433107	10.611084260000002	-2.001391574	0	0.24414062	-0.7324219	5.123706070000001	8.2005616	-2.289697284	0.4272461	0.061035156	0.061035156	1549641097.776
-7.6060058900000005	-6.931298920000001	-1.459472644	-0.36621094	0.4272461	0.12207031	4.742089856000001	-9.71745607	-0.401953125	0.7324219	-0.18310547	-0.91552734	5.328271760000001	11.088403060000001	0.7775878600000001	0.61035156	1.953125	1.2207031	-6.16926268	0.135180661	-9.395654254	-0.12207031	0.36621094	-0.18310547	-4.047045926	10.81564946	-1.906884784	-0.061035156	0.061035156	-0.48828125	5.05910643	8.19697284	-2.183227536	0.18310547	-0.061035156	0.18310547	1549641097.816
-8.078539840000001	-7.151415740000001	-1.4678466460000001	-0.24414062	-0.24414062	0.61035156	5.2229982	-9.729418930000001	-0.553881839	0.61035156	1.0375977	-0.61035156	5.574707068	10.798901260000001	0.79194339	0.30517578	1.8920898	0.8544922	-5.98981929	0.1686767572	-9.74138179	-0.18310547	-0.18310547	-0.18310547	-4.000390576	11.003466460000002	-1.9403808900000001	-0.48828125	0.4272461	-0.061035156	5.329467752000001	7.944555710000001	-2.190405252	0.18310547	-0.18310547	0	1549641097.856
-8.125195288	-6.920532248	-1.25729982	-0.4272461	0.061035156	1.0375977	6.0400634	-9.7748777	-0.7416992212000001	1.3427734	0.9765625	-0.4272461	6.90856929	11.450878600000001	0.41271972840000004	0.61035156	3.6621094	0.48828125	-6.1106445680000006	0.29069824280000006	-9.785644568	-0.061035156	-0.79345703	-0.24414062	-4.459765576	11.300146760000002	-2.271752896	-0.7324219	0.30517578	0.36621094	5.719457968	7.885937500000001	-2.4643554320000005	0	0.4272461	-0.18310547	1549641097.896
-8.45776358	-6.58916034	-1.358984424	-0.6713867	0.12207031	1.2207031	5.785253894	-10.156494600000002	-0.45578614200000006	-0.24414062	0.6713867	0.4272461	6.663330072	12.446191100000002	0.42229003600000004	-0.12207031	4.760742	1.0986328	-6.3116211060000005	0.07895508180000001	-9.7401857	0	-1.5869141	-0.30517578	-4.90358876	11.538208360000002	-2.241845746	-0.8544922	-0.12207031	0.61035156	5.78166484	7.86679712	-2.3052490020000005	0.12207031	0.4272461	-0.18310547	1549641097.936
-8.786743210000001	-6.397753894000001	-1.3290771760000002	-0.6713867	-0.18310547	1.3427734	6.18122554	-10.835986420000001	0.5227783246000001	-0.48828125	0.18310547	-0.5493164	5.54958516	12.681860520000003	0.88046875	-0.6713867	1.0375977	1.4648438	-6.773388580000001	-0.1124511682	-9.426757788000002	0	-2.1362305	-0.4272461	-5.252905252000001	11.42336412	-2.071972644	-0.8544922	-0.7324219	0.4272461	5.456274460000001	8.25678714	-1.8757812500000002	0	0.48828125	-0.36621094	1549641097.976
-8.84057608	-6.07714856	-1.2692626800000002	-0.7324219	-0.18310547	1.7089844	5.2828125	-11.405420320000001	0.24763183900000002	-1.0986328	-0.5493164	-1.0375977	5.4359375000000005	12.400732820000002	1.175952176	-1.0986328	1.953125	1.7089844	-7.034179712	-0.3349609424	-8.9745607	0	-2.6855469	-0.5493164	-5.32109375	11.313306200000001	-1.5563721040000003	-1.0986328	-1.953125	0.5493164	5.456274460000001	8.25678714	-1.8757812500000002	0	0.4272461	-0.5493164	1549641098.016
-8.774780252000001	-5.79841304	-1.1807373200000002	-0.7324219	0	2.0751953	4.681079074	-11.1948732	-0.07058105432	-1.0986328	-2.4414062	-1.159668	5.26247554	11.865990920000002	1.046752896	-0.061035156	2.8076172	1.5869141	-7.18371556	-0.37443847840000005	-8.450586060000001	0.061035156	-3.3569336	-0.48828125	-4.90598143	11.369530760000002	-1.002490216	-1.7089844	-1.7089844	0.36621094	5.39047824	8.27233876	-1.7669189300000003	-0.24414062	0.18310547	-0.61035156	1549641098.056
-9.101367212000001	-5.073461960000001	-1.152026358	-0.91552734	-0.12207031	2.380371	4.71098642	-11.149413940000002	-0.4438232428	-0.7324219	-3.2348633	-1.4648438	5.154809800000001	11.21521016	1.7501709260000002	0.5493164	2.746582	1.953125	-7.310522660000001	-0.379223642	-7.80458966	0	-3.6621094	-0.61035156	-4.65476088	10.704394960000002	-0.5024413940000001	-1.7700195	-1.2207031	0.12207031	5.60461412	8.265161240000001	-1.874584964	-0.4272461	-0.18310547	-0.79345703	1549641098.096
-8.88842752	-4.22648912	-1.5779052520000003	-1.5258789	-0.24414062	2.746582	4.71457518	-10.303637680000001	-0.8230468750000001	-0.7324219	-3.2348633	-1.4648438	6.35827626	10.834789840000001	1.51330571	0.4272461	-1.5869141	2.2583008	-7.23276358	-0.9594238220000001	-7.05092752	-0.30517578	-4.333496	-0.6713867	-4.5171875	9.76411142	-0.419897464	-1.159668	-0.8544922	-0.18310547	5.413207968	8.229272660000001	-1.3362548920000001	-0.5493164	-0.24414062	-1.0375977	1549641098.136
-8.528344748	-3.6486816100000006	-1.7406005400000002	-2.319336	-0.36621094	2.746582	5.60461412	-10.157690200000001	-1.9774658540000003	-0.18310547	-3.8452148	-2.5024414	7.944555710000001	9.81435504	1.9044922120000003	1.0375977	0.18310547	3.479004	-7.1286866	-1.51330571	-6.072363220000001	-0.9765625	-4.638672	-0.61035156	-4.5889648560000005	9.30952176	-0.19499511780000003	-0.4272461	-2.0141602	-0.30517578	5.337841754	8.100073380000001	-1.665234424	0.24414062	-0.4272461	-1.0375977	1549641098.176
-7.844067392	-3.0325927520000002	-2.5492920320000003	-2.8076172	0.91552734	2.1972656	6.2530027	-9.61816394	-1.8052001800000002	0.61035156	-3.6621094	-3.7841797	8.222094748	8.870483426000002	2.154516574	2.319336	-0.8544922	4.0893555	-7.294970746000001	-1.3673584260000002	-5.086621106	-1.5258789	-5.432129	-0.6713867	-3.514697284	9.065478240000001	0.46535643000000004	-0.79345703	-2.319336	-0.18310547	5.1715576080000005	8.00197734	-1.9762695680000002	0	0.61035156	-1.7700195	1549641098.216
-7.765112320000001	-2.895019568	-3.5721191100000005	-3.540039	0.24414062	1.2207031	6.191992212000001	-8.637207068	-1.4116211060000001	1.5258789	-3.2348633	-4.8828125	9.04992662	8.21013179	2.0528320680000003	2.0141602	0.48828125	5.004883	-7.986425720000001	-1.5599609620000003	-3.714477536	-2.319336	-5.92041	-0.5493164	-2.22629393	8.960205072	0.9199462860000001	-0.79345703	-2.1972656	-0.5493164	3.371142572	8.23166484	-2.536132788	-1.0986328	0.9765625	-2.0751953	1549641098.256
-7.9373777	-3.0026855040000004	-4.3640625	-4.333496	-0.7324219	0.8544922	6.38698732	-7.211230432000001	-1.8614257200000002	1.4648438	-1.7089844	-5.7373047	9.07504892	6.529345746000001	0.9307128600000001	2.4414062	2.1362305	5.7373047	-8.59294429	-1.7346191100000001	-2.331567392	-3.479004	-5.2490234	-0.48828125	-0.45937500000000003	9.15041484	1.2022705072	-2.0141602	-0.5493164	-0.30517578	1.892529254	8.553466754	-1.39606929	-1.5258789	0	-2.1972656	1549641098.296
-7.665820288000001	-2.5815917540000006	-4.54111322	-4.8217773	0.18310547	0.79345703	6.19558107	-5.8103759	-2.2837158540000004	1.4648438	-1.7089844	-5.7373047	9.1193116	4.724145468000001	-0.381616214	2.6855469	3.0517578	5.3100586	-8.756836060000001	-1.2884033540000002	-1.3039550720000002	-4.1503906	-4.3945312	-0.5493164	0.4904785144	8.65874002	1.3673584260000002	-2.9296875	1.0375977	0.18310547	3.379516574	8.86210962	-2.195190396	-1.2207031	3.0517578	-2.0751953	1549641098.336
-7.70888678	-2.4296630400000003	-5.242138580000001	-5.2490234	0.18310547	0.18310547	5.356982428000001	-4.49086911	-2.344726538	3.1738281	0.9765625	-5.3710938	8.176635880000001	3.19768071	-1.052734375	3.0517578	4.0893555	4.9438477	-8.740087860000001	-0.6902587860000001	-0.6101074280000001	-4.699707	-3.90625	-0.36621094	0.576611322	7.912255890000001	1.349414038	-3.2348633	2.4414062	0.91552734	5.45148912	8.54389676	-5.5651367800000004	0.91552734	-0.8544922	-2.319336	1549641098.376
-7.835693390000001	-2.5720214660000003	-5.3821045320000005	-5.859375	-1.3427734	-0.36621094	4.652368210000001	-3.73122554	-1.459472644	4.333496	0.61035156	-4.9438477	7.03896466	2.2944824280000002	-1.0563232428000002	3.2348633	3.540039	4.5166016	-8.641992212	-0.1124511682	0.026318359620000002	-4.9438477	-3.479004	0.061035156	0.5144042932	7.49953624	0.994116214	-3.2348633	3.2958984	1.5258789	4.7552491	9.591845746	-3.4166014400000004	-2.6855469	1.4648438	-2.9296875	1549641098.416
-7.403832968000001	-2.7861572480000003	-5.002880890000001	-5.493164	-0.30517578	-0.30517578	4.580590854	-3.3448242800000005	-0.8828613220000001	5.065918	0.5493164	-4.333496	7.55576178	2.064794928	-1.5156982820000002	3.2348633	3.6621094	4.0893555	-8.60371106	0.2129394568	0.5849853534	-5.1879883	-2.8076172	0.24414062	0.285913089	7.613183606000001	0.5754150360000001	-2.8076172	3.8452148	2.0751953	3.85444339	8.234057608	-0.5514892572000001	-0.91552734	2.1972656	-2.6245117	1549641098.456
-7.763915740000001	-2.5947509	-5.480200180000001	-5.004883	0.18310547	-0.4272461	5.514892572	-3.5745117800000004	-0.49765625	5.065918	0.5493164	-4.333496	8.55585962	2.190405252	-2.0935058900000003	3.540039	3.2348633	3.7231445	-8.6264402	0.8708984620000001	0.966601538	-5.3100586	-2.6245117	0.18310547	-0.308642572	8.24841304	0.2260986322	-2.4414062	4.333496	2.380371	3.85444339	8.234057608	-0.5514892572000001	0.4272461	2.5024414	-1.7089844	1549641098.496
-8.425463760000001	-2.1341797120000003	-6.20754393	-4.638672	-0.5493164	-0.79345703	5.878564300000001	-3.8843505400000002	0.75366214	5.7373047	0.4272461	-2.9907227	9.374121106	2.65935054	-2.42368161	3.4179688	3.2348633	3.4179688	-8.95063498	1.464257788	1.58747554	-5.2490234	-2.6855469	0.30517578	-0.832617212	9.274829074000001	-0.0490478534	-2.1972656	4.272461	2.8686523	3.4979492800000003	8.807080072	-1.57551268	0.6713867	3.112793	-1.159668	1549641098.536
-8.45417482	-1.7417969240000002	-6.532934800000001	-5.126953	-1.159668	-0.9765625	6.40493161	-4.1786376800000005	1.7298339660000002	5.92041	-0.30517578	-2.380371	10.13615764	3.0995849640000004	-2.3758300720000003	3.6621094	2.9296875	3.2958984	-9.14323732	1.656860324	2.1712646760000003	-5.126953	-2.380371	0.4272461	-0.898413089	9.987817000000001	0.1268066394	-1.8310547	4.0893555	2.9907227	3.4321533540000004	9.045141574	-1.0826415740000002	-1.2207031	2.6245117	-1.5258789	1549641098.576
-8.10366214	-1.6484863220000001	-6.64060054	-5.1879883	-0.8544922	-1.0986328	6.9671875000000005	-3.7467773560000004	2.27055661	5.7373047	-1.159668	-1.8310547	10.81086412	3.2323730040000007	-2.80051268	4.211426	2.6855469	3.1738281	-9.41120607	1.431957968	2.665332068	-5.1879883	-2.1972656	0.36621094	-0.5215820288	10.21032698	0.339746106	-1.4648438	4.638672	2.746582	3.4321533540000004	9.045141574	-1.0826415740000002	-0.4272461	3.0517578	-0.8544922	1549641098.616
-7.633520468	-1.5719238220000002	-7.001879892	-5.004883	-1.0375977	-1.4648438	7.4791992800000004	-3.2048584260000004	2.3746337860000004	5.92041	-0.7324219	-1.2817383	10.6074955	2.987133786	-2.85314946	4.8217773	2.746582	3.1738281	-9.445898560000002	1.5372314300000003	3.1139403960000003	-5.1879883	-1.159668	0.36621094	-0.00478515625	10.18520468	0.4904785144	-1.4648438	5.126953	2.5634766	2.9081787140000004	9.413598740000001	-1.60183107	0	3.1738281	-0.9765625	1549641098.656
-7.42775908	-1.494165036	-7.16816394	-5.065918	-1.4648438	-1.7089844	7.644287140000001	-2.902197284	2.08513179	6.164551	-0.61035156	-0.9765625	10.1229982	2.726342752	-2.2107422120000004	5.126953	2.5024414	2.9296875	-9.207836960000002	1.81357428	3.0876221040000003	-5.2490234	-1.2207031	0.4272461	0.3194091754	10.02011682	0.2452392572	-1.3427734	5.493164	2.4414062	2.483496106	9.097778060000001	-1.118530252	-1.5869141	5.1879883	-0.7324219	1549641098.696
-7.5019284200000005	-1.51330571	-7.409814300000001	-4.9438477	-1.7089844	-1.4648438	7.811767572	-2.680883786	1.2895996400000003	6.225586	-1.2817383	-0.7324219	9.95432158	2.6079101440000003	-1.4810058900000003	5.004883	2.380371	2.5024414	-9.120507788000001	1.945166034	3.25988768	-5.1879883	-1.2207031	0.48828125	0.401953125	10.028490920000001	-0.06340332068	-1.0986328	5.6152344	2.380371	2.483496106	9.097778060000001	-1.118530252	0.36621094	5.065918	-0.18310547	1549641098.735
-7.9242187500000005	-1.195092752	-7.2136232	-4.5776367	-1.8920898	-0.79345703	8.31779802	-2.27893071	0.5203857428	5.92041	-1.159668	-0.5493164	9.9016848	2.70361322	-0.9989013580000001	4.760742	2.0141602	2.0751953	-9.07026358	1.9391846040000003	3.60441893	-5.432129	-0.8544922	0.6713867	0.19020996400000004	10.27492662	-0.1387695288	-0.91552734	5.3710938	2.2583008	1.6867675720000002	9.515283246000001	-2.3243896760000005	0.6713867	5.126953	-0.30517578	1549641098.775
-8.5498777	-0.5072265576	-7.699316394	-4.760742	-1.2817383	-0.61035156	8.462548920000001	-1.88774411	0.3672607428	5.92041	-1.159668	-0.5493164	9.942358720000001	3.09121106	-0.31342773560000003	4.5166016	1.953125	1.6479492	-9.431542932000001	1.89013678	3.5338378600000007	-5.3100586	-1.953125	0.9765625	-0.22849121400000003	10.532128600000002	0.0227294928	-0.8544922	5.126953	2.0751953	1.6736084260000001	10.4388179	-1.7609375	-1.5258789	5.6762695	-0.7324219	1549641098.816
-8.991308606	-0.2954833966	-7.153808606	-6.8359375	-3.3569336	-0.7324219	8.85732428	-1.225	0.248828125	5.126953	-0.8544922	0.7324219	10.317992720000001	3.6283447480000004	0.15551757200000002	4.272461	1.5258789	1.2207031	-10.05361322	1.2082519568	4.053027356	-5.2490234	-0.8544922	1.4038086	-0.5060302716	10.89460414	0.740502896	-0.30517578	4.638672	1.5869141	4.538720746	11.154199280000002	-1.1604003600000001	-3.8452148	4.333496	0.5493164	1549641098.855
-9.07385234	-2.70839856	-4.24323732	-6.7749023	-2.0751953	-1.159668	10.55126996	-1.3649658540000003	-0.16508788940000002	4.5776367	-0.61035156	1.4038086	10.386182100000001	4.038671924000001	0.678295926	4.333496	1.4038086	0.8544922	-9.021215560000002	0.153125	3.249121106	-4.760742	-1.6479492	0.8544922	-1.6544677520000002	10.703198380000002	1.5121094240000001	-0.30517578	4.8828125	1.5258789	8.024707068	9.45666484	-0.1196289038	-4.0283203	4.4555664	1.4648438	1549641098.895
-10.4041259	-3.0134521760000004	-2.93569339	-4.699707	-0.061035156	-1.5258789	10.960400360000001	-1.8255371400000002	0.01794433606	4.333496	0	0.8544922	9.863403060000001	4.805493210000001	2.1975829680000003	4.211426	0.7324219	1.0375977	-9.47341304	-0.015551758180000002	2.902197284	-4.5776367	-2.1972656	1.0986328	-2.3160155760000003	9.1875	2.2753417540000003	-0.4272461	3.8452148	1.8920898	8.5151857	8.512792932	0.113647464	-0.5493164	9.399414	3.90625	1549641098.936
-10.778564300000001	-2.6150878600000005	-3.890332068	-4.1503906	-1.2817383	-2.2583008	10.309619600000001	-1.6688232820000002	-0.5897705072	4.1503906	0.061035156	0.4272461	9.87895468	5.18591304	2.47871106	3.8452148	0.6713867	1.4038086	-11.3731205	-0.5490966754000001	3.5158935700000002	-3.90625	-2.1972656	1.6479492	-1.697534146	9.590649460000002	3.228784146	0.24414062	3.2348633	1.5258789	6.86311052	9.28200679	-3.4453125000000004	3.6010742	8.422852	2.8686523	1549641098.975
-8.62285144	-2.728735324	-3.3914795320000004	-4.1503906	-1.7089844	-0.91552734	10.5907473	-1.7848632200000003	-1.665234424	3.9672852	0.061035156	0.6713867	10.32636682	5.40483426	1.829125998	4.0283203	0.48828125	0.6713867	-11.2199955	-1.7130859620000003	4.410717752	-4.5166016	2.1972656	1.8310547	-0.740502896	11.31689496	3.91066893	0.48828125	5.126953	0.61035156	2.9979003600000005	10.19477536	-5.784057608	8.666992	6.8969727	0.6713867	1549641099.015
-7.485180710000001	-1.490576178	-2.2944824280000002	-4.4555664	0.30517578	-0.61035156	10.193578780000001	-2.489477536	-1.274047824	3.90625	-0.6713867	0.6713867	10.11701628	5.077050720000001	2.73830571	4.333496	0.5493164	0.6713867	-8.607299820000001	-1.3924804320000002	2.15571286	-4.638672	0.9765625	1.2207031	-1.561157248	9.71147464	3.134277356	0.24414062	5.7373047	0.4272461	4.55786142	8.80947284	-9.993798920000001	0.6713867	12.512207	1.4038086	1549641099.055
-7.528247300000001	-0.5239746106000001	-2.940478534	-4.9438477	0	-1.0375977	8.52236322	-2.48828125	-0.576611322	4.3945312	-1.4038086	0	9.30832518	4.19299321	3.3149170320000003	4.333496	1.2207031	1.3427734	-7.909863220000001	-0.7393066100000001	2.1712646760000003	-4.333496	-0.30517578	1.5258789	-2.2621826080000003	7.88952626	2.080346646	-0.6713867	4.0893555	0.91552734	1.4570800720000001	7.24472644	-6.103466754	6.225586	5.493164	5.126953	1549641099.095
-8.462548920000001	-0.34572753600000006	-3.5314452880000005	-4.1503906	0.48828125	-1.5869141	7.982836960000001	-1.906884784	-1.2860107820000002	4.4555664	-1.7700195	-0.18310547	9.27722194	3.4596679320000003	1.9320067900000002	4.333496	1.4038086	1.5258789	-8.297461060000002	-0.5359375000000001	2.35549321	-4.0283203	-0.30517578	1.7089844	-1.4235839660000003	8.177832068	2.08752446	-0.8544922	3.4179688	1.3427734	4.504028354000001	10.58715854	-5.230175720000001	9.765625	7.2021484	6.0424805	1549641099.135
-9.522461060000001	-0.37084961060000005	-4.5518798920000005	-4.4555664	0.24414062	-1.8920898	8.445800720000001	-1.7417969240000002	-1.547998004	4.5166016	-1.7089844	0.061035156	9.637304712	3.4154052520000002	1.118530252	4.0893555	1.0375977	1.0986328	-8.78554712	-0.9989013580000001	3.0995849640000004	-4.211426	-0.18310547	1.5258789	-0.439038089	9.372924820000001	2.43803714	-0.24414062	4.333496	1.0375977	-0.362475589	12.718945680000001	-5.018432608	7.019043	5.1879883	-0.12207031	1549641099.175
-9.394457968000001	-0.7141846040000002	-4.93828125	-5.493164	-0.91552734	-1.5258789	8.762817392	-1.644897464	-0.9474609620000001	4.5166016	-1.7089844	0.061035156	9.89570288	3.512304712	1.1269042932	3.9672852	0.91552734	0.8544922	-8.850146760000001	-0.9809570288	3.541015576	-4.5776367	-0.061035156	1.4038086	-0.5215820288	9.88015126	2.4392334260000004	0.36621094	4.699707	0.7324219	-0.362475589	12.718945680000001	-5.018432608	3.0517578	12.451172	2.746582	1549641099.215
-8.74367662	-1.00129393	-3.8616211060000003	-5.6152344	-1.8920898	-1.3427734	9.285595746	-1.484594748	-0.501245108	5.004883	-2.0141602	0.24414062	10.5488768	3.4261719240000006	1.2082519568	4.333496	1.2207031	0.79345703	-8.679076980000001	-0.6555663939999999	3.7336182100000004	-4.638672	-0.18310547	1.3427734	-0.7129882787999999	10.072753600000002	2.369848642	0.24414062	4.4555664	0.7324219	-1.0120605432	12.239233720000001	-3.7240478240000003	5.2490234	6.5307617	0.7324219	1549641099.255
-7.85722644	-0.5849853534	-2.87109375	-4.4555664	-0.30517578	-0.79345703	9.596630890000002	-1.238159146	-0.06340332068	4.9438477	-1.2207031	0.7324219	11.11950728	3.3197021760000003	1.7190673920000001	4.5166016	1.5258789	0.9765625	-8.38239766	-0.10288086060000001	3.6331298920000004	-4.272461	-0.36621094	1.0986328	-0.6208740020000001	10.00217302	2.22629393	-0.30517578	4.333496	0.9765625	-1.0898193390000002	8.17185054	-0.9426757788	1.6479492	8.666992	0.9765625	1549641099.295
-8.212524460000001	-0.1303955072	-3.603222644	-3.0517578	2.0751953	-0.9765625	9.329858426000001	-0.855346646	0.18303222840000002	4.638672	-1.4038086	0.61035156	11.011840560000001	3.03857428	2.080346646	4.5166016	1.5258789	1.2817383	-8.31660144	0.05861816394	3.3771241	-4.1503906	-0.61035156	1.0375977	-0.47014160340000005	9.49255342	2.2250976440000003	-0.61035156	4.211426	1.159668	-1.0898193390000002	8.17185054	-0.9426757788	5.004883	2.1972656	0.91552734	1549641099.335
-9.80478534	0.08015136780000001	-5.232568390000001	-3.6010742	-0.061035156	-0.9765625	9.406420926000001	-0.4378417932	-0.24404297120000001	4.638672	-1.4038086	0.61035156	11.0417482	2.8088867800000004	1.7800780760000001	4.3945312	2.0141602	1.5869141	-8.44819339	0.0681884784	3.4883788940000002	-3.90625	-0.4272461	1.0986328	-0.5658447284000001	9.567919928000002	2.186816394	-0.79345703	4.211426	1.6479492	0.869702176	8.72214357	0.0909179712	2.5634766	2.8686523	1.4648438	1549641099.375
-10.21391574	0.43186035340000006	-4.901196580000001	-4.5776367	-0.5493164	-0.30517578	10.03207968	-0.729736322	-0.7871582068	4.5166016	-1.0375977	0.24414062	11.086010880000002	2.879467752	1.459472644	4.272461	2.1972656	1.7089844	-8.260375900000001	0.09450683900000001	3.6558594240000004	-3.6010742	-1.4648438	0.91552734	-0.49406739200000005	10.005761780000002	2.245434604	-1.0986328	3.8452148	2.1972656	4.513598740000001	7.972070288000001	0.2978759784	3.2958984	2.0141602	-0.5493164	1549641099.415
-9.78444838	-2.289697284	-6.160888580000001	-3.479004	-0.61035156	-2.0751953	10.48188498	-1.3769287140000002	-0.5658447284000001	4.638672	-1.0986328	0.061035156	10.97714856	3.19768071	1.604223642	4.1503906	2.0751953	1.5869141	-8.850146760000001	-0.33017577880000004	4.00756839	-3.3569336	-2.6245117	0.79345703	0.005981445288000001	10.418481920000001	2.709594748	-0.79345703	3.6621094	2.319336	4.513598740000001	7.972070288000001	0.2978759784	6.591797	3.540039	-2.746582	1549641099.455
-10.987914840000002	-4.438232428	-6.05561502	-1.2207031	-3.90625	-1.159668	10.81923822	-1.8913329680000002	-0.308642572	4.638672	-1.0986328	0.061035156	11.0668705	3.464453076	1.6484863220000001	4.0893555	1.953125	1.3427734	-10.68884236	-0.7141846040000002	4.919140380000001	-3.6010742	-3.2348633	1.2207031	0.80988768	11.245116820000002	3.034985324	-0.24414062	3.7841797	2.0141602	0.8960205072	11.2044429	-4.356884784	-1.159668	8.300781	-1.8310547	1549641099.495
-8.11083966	-1.35419928	-3.0313964660000003	-2.6855469	-1.159668	-0.12207031	11.04533696	-2.3937744600000004	-0.6507812500000001	4.8828125	-1.0986328	0.061035156	11.41140126	3.5087158540000005	1.4965576080000003	4.333496	1.7700195	1.2207031	-10.95800818	-0.2895019568	6.33554712	-3.6621094	2.380371	2.1362305	1.3948730040000001	11.26545378	2.60910643	-0.12207031	4.5776367	1.4038086	2.7550537140000007	11.97963858	3.302954074	-8.483887	-6.0424805	-1.7089844	1549641099.535
-7.956518570000001	-0.784765625	-3.9968016200000003	-2.8076172	5.2490234	-1.4038086	10.66491664	-2.5433105040000004	-0.2811279254	4.5776367	-1.2207031	0.30517578	10.784546220000001	3.275439496	1.544409146	4.3945312	1.6479492	1.4038086	-9.59782698	0.23208007200000003	2.7885498200000005	-3.7841797	0.30517578	1.8310547	1.1041748200000001	9.987817000000001	1.6484863220000001	-0.48828125	5.6152344	1.0986328	0.3576904254	9.063086060000002	0.2129394568	13.183594	2.8686523	0.79345703	1549641099.575
-10.529736420000003	-1.1675781250000001	-8.72333966	-3.90625	-3.6010742	-2.6855469	9.94833966	-2.274145468	0.461767572	4.5166016	-0.6713867	0	10.395751800000001	3.269457968	1.183129892	4.211426	1.7089844	1.159668	-10.3012455	0.3576904254	3.8939209260000003	-4.211426	0.4272461	1.8310547	0.25959472840000003	10.388574280000002	0.729736322	-0.61035156	5.554199	1.4038086	4.396362320000001	7.836889480000001	-9.707885880000001	-11.047363	5.9814453	-2.319336	1549641099.615
-8.502026260000001	-1.5982422120000002	-5.78645018	-6.5307617	-3.4179688	-1.953125	9.785644568	-2.489477536	0.3672607428	4.5166016	-0.6713867	0	10.949634080000001	3.6714112400000003	0.2823242212	4.1503906	1.2817383	0.79345703	-9.7832518	0.7273437500000001	2.996704074	-4.5166016	-0.36621094	1.5869141	-0.15192871400000002	11.1446286	0.6364257788	-0.36621094	4.699707	1.4038086	3.881957968	11.0429438	0.36606445680000005	2.2583008	1.0986328	-3.6621094	1549641099.655
-7.20883786	-1.9415771760000002	-3.611596646	-4.5166016	0.91552734	-1.7700195	9.50930162	-2.7729980040000006	0.669921875	4.0893555	-1.2207031	0.5493164	10.89580072	3.847265576	0.113647464	4.0893555	0.79345703	0.79345703	-9.254492212	0.6890625	4.056616214000001	-4.1503906	1.8920898	1.5869141	-0.16030273560000002	10.33234874	0.8445800720000001	0.24414062	4.5776367	0.8544922	1.9188476440000002	10.18520468	-1.2178222840000001	5.79834	0.5493164	-2.8076172	1549641099.695
-7.55576178	-1.8626221040000002	-4.356884784	-3.4179688	-0.30517578	-1.8920898	8.54270018	-2.4404297120000003	0.7955322480000001	4.0893555	-1.2207031	0.5493164	10.100268080000001	3.410620108	0.3002685504	3.90625	1.159668	1.3427734	-7.905077880000001	1.4630615020000002	2.802905252	-4.3945312	0.79345703	1.3427734	-0.1124511682	8.673095746000001	0.3672607428	0.24414062	5.3100586	0.6713867	3.71328125	10.11103534	-3.01225589	-3.7841797	1.4038086	-3.479004	1549641099.735
-7.217211960000001	-1.644897464	-4.317407248	-3.3569336	-1.5258789	-1.4648438	8.151513580000001	-1.6688232820000002	0.2954833966	4.3945312	-0.48828125	-0.061035156	9.35856929	2.93330072	0.24763183900000002	3.7231445	1.4648438	1.5258789	-7.464843750000001	2.1892089660000003	2.63183606	-4.0283203	0.7324219	1.3427734	-0.23327636780000002	8.073754892	-0.2045654254	-0.24414062	4.5166016	0.91552734	3.7886474640000007	8.228076080000001	-0.6268554712000001	0.36621094	2.9907227	-2.746582	1549641099.775
-7.360766574	-1.516894568	-4.50522464	-2.6245117	0.12207031	-0.8544922	8.165869110000001	-1.003686502	0.5144042932	4.3945312	-0.48828125	-0.061035156	9.024804712	3.01464856	0.5120117212	3.1738281	1.0986328	1.2817383	-7.39785144	2.3973632200000004	2.3758300720000003	-3.479004	0.18310547	1.159668	-0.424682608	8.46015625	-0.22849121400000003	-0.36621094	3.90625	1.0986328	3.7886474640000007	8.228076080000001	-0.6268554712000001	0	1.2817383	-3.3569336	1549641099.815
-8.408715560000001	-1.1651855432	-5.307934800000001	-1.8920898	-0.30517578	-0.48828125	8.476904254	-0.346923822	0.75964357	3.479004	-0.79345703	-0.36621094	9.522461060000001	3.3005616	0.7381103240000001	2.746582	0.79345703	1.159668	-7.54260234	2.4655516200000003	2.644995108	-3.2348633	0.36621094	0.9765625	-0.8015136780000001	9.03317842	0.026318359620000002	0.12207031	3.479004	1.0986328	2.4404297120000003	8.673095746000001	-1.1340820288	0.12207031	1.4648438	-2.746582	1549641099.855
-9.406420926000001	-0.9043945288	-5.5878659200000005	-2.0141602	-0.5493164	-0.12207031	9.133667032	0.2512207068	0.784765625	3.479004	-0.79345703	-0.36621094	10.1911866	3.6773925720000005	1.108959964	2.0751953	0.91552734	1.159668	-8.017529254000001	2.9464599640000007	2.6844726440000004	-2.6245117	-0.4272461	0.6713867	-0.961816394	9.744970746000002	0.37084961060000005	0	2.9296875	1.0986328	2.2239013580000004	9.383691394000001	-1.5121094240000001	-0.61035156	1.4038086	-2.746582	1549641099.895
-8.88842752	0.27514648560000005	-5.807983426000001	-1.7089844	0.36621094	0.12207031	9.82153354	0.5287597644	1.05991214	2.319336	-0.5493164	-0.48828125	10.54528804	4.14035643	1.667626996	1.5258789	0.6713867	0.79345703	-8.9326902	2.471533246	3.34841304	-1.7700195	-0.8544922	0.36621094	-1.013256839	10.938866820000001	0.8242431610000001	-0.12207031	1.8310547	1.0375977	3.3567871400000002	9.94833966	-0.5778076080000001	-1.8920898	1.159668	-2.4414062	1549641099.935
-9.305932608	0.24165038940000003	-6.151318390000001	-2.1972656	-0.061035156	0.36621094	10.5058107	0.3971679712	1.1627929712000002	1.7089844	-0.6713867	-0.36621094	10.90896016	4.42866214	2.231079074	1.0986328	0.18310547	0.5493164	-8.9326902	2.471533246	3.34841304	-1.7700195	-0.8544922	0.36621094	-1.015649411	11.4245607	1.650878894	0.18310547	0.9765625	0.48828125	5.239746106	9.57150908	0.6077148560000001	-1.2817383	1.0986328	-1.953125	1549641099.975
-10.523754500000003	-0.7572509980000001	-6.01972644	-3.540039	-1.4648438	0.061035156	10.846752700000001	0.113647464	0.9175537140000001	1.159668	-0.7324219	-0.30517578	10.90297824	4.05183107	2.62944339	0.9765625	0	0.24414062	-8.9326902	2.471533246	3.34841304	-1.7700195	-0.8544922	0.36621094	-0.7428955072	11.522655760000001	2.4583741	0.48828125	0.061035156	0.12207031	6.081933606000001	9.71745607	-0.3828125	-2.0141602	1.6479492	-1.159668	1549641100.015
-10.5907473	-2.454785144	-4.659545926000001	-3.7841797	-1.4648438	-0.30517578	11.09199182	-0.36845702880000003	0.050244139400000006	0.79345703	-0.36621094	0.061035156	10.93049272	3.81616214	3.0971923920000006	0.91552734	0.061035156	-0.24414062	-10.940063400000001	0.26677246400000004	4.27553714	-1.5869141	-1.5258789	0.36621094	-0.27395019960000005	11.67338858	2.8734864200000003	-0.12207031	-0.12207031	-0.061035156	8.2520018	9.157592752000001	0.850561502	-3.1738281	0.5493164	0.8544922	1549641100.055
-9.542798020000001	-3.23596196	-1.9044922120000003	-1.8920898	-0.91552734	0.30517578	11.109936600000001	-1.149633786	-0.4330566394	0.18310547	-0.12207031	0.4272461	10.916137680000002	3.899902356	3.563745108	0.6713867	-0.12207031	-0.30517578	-11.09558058	-0.500048822	3.52785643	-1.3427734	0.18310547	0.24414062	-0.462963858	10.650561600000001	3.2969726440000002	0.061035156	0.18310547	-0.30517578	9.567919928000002	9.180322480000001	0.8170653959999999	-1.4038086	1.5258789	2.4414062	1549641100.094
-9.49853534	-2.19997554	-1.141259784	-1.0986328	2.6855469	0.061035156	10.247412140000002	-1.6496826080000002	-0.173461911	0.18310547	-0.12207031	0.4272461	10.460351440000002	3.811376996	3.285009784	0.6713867	-0.061035156	0.24414062	-10.323974640000001	-0.5467041034000001	2.5002441100000006	-0.9765625	0.30517578	0.30517578	-1.2549072479999999	9.024804712	3.293383786	0.12207031	0.6713867	-0.18310547	9.209033246	8.537914840000001	-1.8243408540000001	1.8920898	0.91552734	3.3569336	1549641100.135
-10.388574280000002	-2.0061767180000003	-3.543408246	-0.61035156	0.24414062	-0.36621094	9.5703125	-1.5396240020000003	-0.835009784	0.8544922	0.30517578	0.12207031	9.87775908	3.9130616000000003	2.5720214660000003	0.7324219	0.4272461	0.5493164	-10.112231920000001	-0.63881839	2.4727295320000002	-0.79345703	-0.061035156	0.6713867	-1.6078125	9.06069339	3.172558606	-0.30517578	0.4272461	0.24414062	3.4680420320000005	12.66989766	-2.8555420320000002	5.6152344	-1.5869141	0.61035156	1549641100.174
-8.774780252000001	-1.3613769960000002	-2.807690396	-1.5258789	-1.4648438	-0.12207031	9.548779254000001	-1.6712158540000002	-1.2333740020000001	0.6713867	0.48828125	0.4272461	9.410009980000002	4.251611420000001	2.8698974640000006	0.5493164	-0.061035156	0.24414062	-8.777173020000001	-0.907983426	2.245434604	-0.5493164	0.61035156	0.48828125	-1.714282248	9.278417932000002	3.1761474640000005	0.18310547	0.91552734	0.18310547	-0.9175537140000001	11.034570680000002	-5.2995607	1.7700195	1.3427734	2.9907227	1549641100.214
-7.80458966	-1.008471646	-1.872192392	-1.3427734	0	-0.30517578	9.192285340000002	-1.622167932	-0.8445800720000001	0.6713867	0.48828125	0.4272461	8.661132788000002	4.055419928	3.210839856	0.24414062	-0.4272461	0.18310547	-8.40153804	-1.008471646	2.460766574	-0.61035156	-0.5493164	0.30517578	-1.7633300720000002	8.374023560000001	2.978759784	0.5493164	0.30517578	-0.061035156	-3.25988768	10.298852340000002	-1.58388678	2.5634766	3.2958984	2.1972656	1549641100.255
-7.7459719400000004	-0.6304443390000001	-2.064794928	-0.8544922	0.61035156	-0.48828125	8.7448732	-1.0347900360000002	-0.7811767572	0.4272461	0.061035156	-0.12207031	8.34890126	3.5517822480000003	2.7969239200000002	0.30517578	-0.12207031	0.12207031	-8.263964660000001	-0.7117919928	2.5791992800000005	-0.36621094	0.4272461	0.36621094	-1.2309814300000002	8.38478984	3.16298822	0.24414062	0.061035156	-0.061035156	-3.25988768	10.298852340000002	-1.58388678	1.5869141	5.004883	4.760742	1549641100.294
-7.954125900000001	-0.4426269568000001	-2.27893071	-0.48828125	1.0375977	-0.5493164	8.54748552	-0.5969482428	-0.745288089	0.18310547	0.18310547	0	8.69103984	3.31611322	2.87109375	0.4272461	-0.24414062	-0.18310547	-8.214917032	-0.8661132788	2.6772949280000002	-0.24414062	0.061035156	0.18310547	-0.732128894	8.5833741	3.4166014400000004	0.18310547	0.61035156	-0.18310547	-2.3710449280000003	9.481787140000002	-1.600634784	3.7231445	6.958008	6.591797	1549641100.334
-8.307031250000001	-0.0837402356	-2.6378173920000005	-0.48828125	1.159668	-0.18310547	8.500830072	-0.40793457460000004	-0.44621582460000003	0.061035156	-0.12207031	0.18310547	9.04155252	3.152221646	3.172558606	0.30517578	-0.48828125	-0.18310547	-8.192187500000001	-1.025219748	2.845971646	-0.24414062	0.48828125	0.18310547	-0.8194580072000001	8.537914840000001	3.4046385800000003	0.36621094	0.48828125	-0.24414062	-1.503735324	10.005761780000002	-0.531152356	1.0375977	6.652832	4.5166016	1549641100.375
-8.851342752	0.19499511780000003	-2.477514676	0.18310547	1.6479492	0.36621094	8.96140126	-0.501245108	-0.5359375000000001	0.12207031	0	0.12207031	9.5451902	2.8064941100000005	3.178540036	0.30517578	-0.24414062	0	-7.952929712	-1.152026358	2.872290036	-0.30517578	-0.061035156	0.24414062	-0.8374023560000001	8.717358426	3.47402356	0.30517578	0.30517578	0	-1.503735324	10.005761780000002	-0.531152356	0.5493164	-0.12207031	-0.24414062	1549641100.414
-9.933984620000002	1.0264160340000001	-3.552978534	0.12207031	3.2348633	-0.061035156	9.723437500000001	-0.770410144	-0.45100097840000003	0.12207031	0	0.12207031	10.05361322	2.6306396760000004	3.4034423920000005	0.30517578	-0.12207031	0.061035156	-8.28190944	-1.1639892572000001	3.052929712	-0.18310547	-0.8544922	0.24414062	-0.46416014400000005	9.096582068	3.543408246	0.12207031	0.061035156	0.30517578	-1.9535400360000001	6.46953125	-0.576611322	2.8076172	-2.9296875	0.24414062	1549641100.454
-11.544189300000001	1.29558107	-5.36296376	-0.7324219	0.61035156	-0.91552734	10.18640126	-0.994116214	-0.23686523560000003	0.36621094	0	-0.061035156	10.67089856	2.6354248200000003	3.4381347840000003	0.24414062	-0.4272461	0.12207031	-9.242529254	-1.268066394	3.8831542540000004	-0.48828125	-0.79345703	0.4272461	-0.01794433606	9.688745108	3.7551512600000003	0.36621094	0.18310547	0.24414062	2.496655252	8.793920926	-0.4868896466	3.1738281	-3.7231445	1.7089844	1549641100.494
-11.986816100000002	1.4116211060000001	-4.376025360000001	-2.2583008	-0.9765625	-0.4272461	10.535717360000001	-1.156811502	-0.1256103534	0.5493164	0.12207031	0.061035156	11.392260880000002	2.6665283540000004	3.1869139400000006	0.36621094	-0.12207031	0.24414062	-9.414794928000001	-1.156811502	4.267163040000001	-0.48828125	-0.12207031	0.61035156	0.1674804712	10.558447480000002	3.7934326080000003	0.4272461	0.30517578	0.24414062	11.651855040000001	9.849048020000001	2.428466754	-3.0517578	-2.8686523	-0.061035156	1549641100.534
-10.469922120000001	-0.5144042932	-4.5088134	-1.7089844	-2.1362305	-0.36621094	10.535717360000001	-1.156811502	-0.1256103534	0.5493164	0.12207031	0.061035156	11.72004442	2.60910643	3.104370108	0.7324219	0	0.18310547	-9.7318116	-1.272851538	4.155908246	-0.5493164	-1.4648438	0.30517578	0.23327636780000002	11.17453624	3.8556396760000005	0.24414062	0.30517578	0.36621094	9.133667032	8.278320288000002	2.5157959260000005	2.8686523	6.0424805	-2.1362305	1549641100.574
-9.180322480000001	-3.552978534	-3.60441893	-0.4272461	-0.79345703	-0.061035156	10.81804164	-1.540820288	0.954638678	0.8544922	-0.061035156	0.18310547	11.983227340000003	2.66772464	2.9799560700000005	1.0986328	0.18310547	0.12207031	-9.919628600000001	-1.27524411	4.072167932	-0.8544922	-0.12207031	0.24414062	0.3014648462	11.492749100000001	3.8807617800000003	-0.12207031	0.5493164	0.5493164	-0.250024411	8.08930661	-1.83151857	5.432129	2.0751953	-3.6621094	1549641100.614
-9.548779254000001	-3.14504393	-4.582983426	2.2583008	-0.12207031	0.5493164	10.67329074	-1.7346191100000001	0.534741214	1.2207031	-0.36621094	-0.12207031	12.22009236	2.9392822480000005	2.4846923920000004	1.5258789	0.79345703	0.36621094	-10.401733720000001	-0.60651857	3.2838134000000005	-1.0375977	-0.7324219	0.30517578	0.1411621106	11.094384980000001	3.5063233800000004	-0.5493164	1.0375977	0.8544922	4.97177716	12.72971196	-5.048339660000001	-12.756348	5.554199	-1.4648438	1549641100.654
-8.43742662	-0.994116214	-4.120019568	0.5493164	-0.18310547	0.18310547	10.35627446	-2.128198282	0.18901367800000002	1.2207031	-0.36621094	-0.12207031	11.81215854	3.5481933900000002	2.66772464	1.4648438	1.2207031	0.7324219	-10.096679320000002	0.4521972644	3.1306884000000004	-0.8544922	1.0986328	0.61035156	-0.1854248004	10.29526358	2.3746337860000004	-1.2817383	1.6479492	1.0375977	4.61767572	9.69592302	3.029003894	3.6010742	-4.3945312	-2.2583008	1549641100.694
-8.67070288	-0.762036142	-4.531542932000001	-0.4272461	0.9765625	-0.12207031	10.35627446	-2.128198282	0.18901367800000002	1.3427734	0.12207031	-0.30517578	10.603905760000002	3.7814697480000006	2.5313476440000002	0.8544922	0.8544922	1.0375977	-9.4255616	0.6400146760000001	2.158105432	-0.5493164	-0.91552734	0.30517578	-0.7476806610000001	9.45307608	1.4331542540000002	-0.9765625	1.8920898	0.79345703	3.841284146	9.377710160000001	-2.87707518	6.286621	5.3710938	-2.0141602	1549641100.734
-9.1875	-0.855346646	-5.470629892	-1.159668	-1.4648438	-0.24414062	9.500927520000001	-2.168872104	0.23327636780000002	1.159668	-0.30517578	-0.6713867	9.89809604	3.8065917540000007	1.544409146	0.4272461	0.7324219	0.79345703	-9.575097840000002	0.4521972644	2.8017089660000005	-0.61035156	0.061035156	0.12207031	-1.284814496	9.69113768	1.2632812500000001	-0.61035156	0.91552734	0.91552734	2.29089357	9.91245108	-3.6235596040000004	-2.6245117	-2.1362305	-2.6245117	1549641100.774
-8.31301268	-1.2453369600000002	-4.301855432000001	-0.6713867	-1.0375977	0	9.387280252000002	-1.796826178	0.25839844240000004	1.159668	-0.30517578	-0.6713867	9.593042032000001	3.8747802520000003	0.9582275360000001	0.30517578	0.24414062	0.48828125	-8.83579074	0.2392578076	3.1498290740000003	-0.61035156	0.12207031	0	-0.9378906250000001	9.782055710000002	2.031298822	0	0.4272461	0.61035156	2.007373004	9.5021241	-1.3577880400000002	0.6713867	-0.4272461	-2.319336	1549641100.814
-7.811767572	-1.149633786	-3.46086412	0.24414062	-0.48828125	-0.061035156	8.750854532	-1.35180661	0.8206542932	0.6713867	0	-0.4272461	9.016430710000002	3.4548827880000004	1.4702392180000001	0.30517578	-0.12207031	0.4272461	-8.38957518	0.5203857428	3.0002929320000002	-0.7324219	-0.18310547	0.061035156	-0.4450195288	8.815454074	2.235864218	0.4272461	0.91552734	0.061035156	2.702417032	9.724634080000001	-3.1653808900000002	-0.79345703	-1.5258789	-3.2348633	1549641100.854
-7.4947509000000005	-0.7105957068000001	-3.3173096040000005	0.6713867	0.79345703	-0.12207031	8.23645018	-0.7775878600000001	1.008471646	0.61035156	-0.30517578	-0.4272461	8.545092752	2.818457068	1.9212402160000002	0.36621094	0.061035156	0.4272461	-7.88234874	0.8218505890000001	2.8017089660000005	-0.4272461	0.48828125	0.12207031	-0.2643798822	8.07973642	1.983447284	0.061035156	0.6713867	0	2.7945312500000004	9.08342302	-2.004980432	-2.4414062	-0.24414062	-2.6245117	1549641100.894
-7.919433606	-0.2811279254	-4.5614501800000005	0.7324219	0.6713867	-0.24414062	8.21013179	-0.2918945288	0.4868896466	0.61035156	-0.30517578	-0.4272461	8.668310700000001	2.447607428	1.77290036	0.30517578	0.18310547	0.24414062	-7.61557608	1.0168457068	2.73830571	-0.18310547	-0.12207031	0.061035156	-0.17585449280000004	8.174243210000002	1.859033246	-0.30517578	0.36621094	0.18310547	4.038671924000001	8.47810054	-1.36018071	-1.7700195	-0.61035156	-2.5024414	1549641100.934
-8.394360520000001	-0.05981445288	-4.94067392	0.30517578	-0.30517578	0.12207031	8.321386780000001	0.052636719240000004	0.3541015576	-0.18310547	0.12207031	-0.30517578	8.9829348	2.471533246	2.027709964	0	0.061035156	0.061035156	-7.633520468	1.204663089	2.899804712	0.061035156	0.12207031	0.12207031	-0.03229980432	8.39077176	1.836303714	-0.18310547	0.4272461	0.12207031	3.3292724640000007	8.740087860000001	-1.1639892572000001	-1.3427734	-1.0375977	-1.953125	1549641100.983
-8.712573380000002	0.132788089	-4.350903354000001	0.48828125	-0.12207031	0.36621094	8.643188400000001	0.14235839660000002	0.7464843750000001	-0.36621094	0.061035156	-0.30517578	9.410009980000002	2.642602536	2.2382567900000003	-0.48828125	-0.24414062	0.12207031	-7.498339660000001	1.1245117212000002	2.96560054	0.30517578	-0.12207031	0.061035156	-0.3828125	8.55585962	1.7477783540000003	0.061035156	0.061035156	0.12207031	3.3292724640000007	8.740087860000001	-1.1639892572000001	-1.3427734	-1.0375977	-1.953125	1549641101.019
-8.292675720000002	0.56823732	-4.67390126	0.5493164	0.36621094	0.36621094	9.101367212000001	0.21652832460000004	0.8732910340000001	-0.36621094	0.061035156	-0.30517578	9.9961911	2.930908246	2.021728534	-0.8544922	-0.061035156	0.12207031	-8.30822734	1.0419677520000001	3.4237792540000007	0.48828125	-1.4038086	-0.061035156	-0.5203857428	9.39326178	1.7681152160000002	-0.061035156	-1.0375977	0.30517578	2.306445288	9.289184800000001	-0.8074951080000001	-0.8544922	-3.112793	-1.8920898	1549641101.054
-8.76879892	0.7476806610000001	-5.127294928000001	0.061035156	0.12207031	0.91552734	9.733007788	0.07177734424	0.8972167932	-0.61035156	0.48828125	-0.12207031	10.422070680000001	3.192895468	1.9176513580000003	-0.9765625	-0.48828125	-0.18310547	-8.900390380000001	0.38640135800000003	4.030297824	0.30517578	-0.48828125	-0.12207031	0.1244140625	10.44001448	2.377026358	0.24414062	-1.2817383	-0.12207031	3.6139891200000003	9.42436502	-1.4235839660000003	-2.1362305	-0.6713867	-2.0141602	1549641101.094
-10.44360324	0.29667969240000003	-5.196679712	-0.4272461	-0.61035156	0.9765625	9.733007788	0.07177734424	0.8972167932	-0.61035156	0.48828125	-0.12207031	10.74147914	3.1498290740000003	2.503832968	-1.0375977	-0.5493164	-0.36621094	-8.826220746	0.3158203076	3.9525389400000006	0.061035156	-1.159668	-0.36621094	0.0346923822	10.75104982	2.807690396	0.61035156	-0.91552734	-0.5493164	5.33903804	8.719750900000001	-1.3362548920000001	-2.9296875	-0.30517578	-1.0986328	1549641101.134
-11.993994600000002	-1.2309814300000002	-4.574609424	-2.380371	-1.3427734	-0.12207031	10.370629500000001	-0.4844970746000001	0.19499511780000003	-0.8544922	0.24414062	-0.18310547	11.077636780000002	3.50991214	3.220410144	-1.2207031	-0.24414062	-0.7324219	-10.6074955	0.832617212	4.366455072	0.12207031	-2.9296875	-0.30517578	-0.2990722644	11.80617662	2.656957968	-0.24414062	-1.8920898	-0.24414062	6.409716754	9.61816394	0.19020996400000004	-2.9907227	-1.4038086	-0.12207031	1549641101.174
-11.816942899999999	-3.2730469240000004	-3.7288329680000003	-0.61035156	-2.0141602	-0.061035156	11.249902160000001	-1.195092752	0.23327636780000002	-1.0986328	0.4272461	0	11.88632788	4.38439946	3.458471646	-1.2817383	-0.79345703	-1.5258789	-12.734497300000001	-0.4844970746000001	6.006567392	0.9765625	-1.2207031	-0.6713867	0.005981445288000001	12.916333360000001	3.466845746	-0.061035156	-2.319336	-0.6713867	8.85253894	10.42805162	0.7428955072	-3.6010742	-1.2207031	0.9765625	1549641101.214
-9.229370108000001	-2.7861572480000003	-1.234570288	1.5258789	0.5493164	1.2207031	11.4413089	-1.7214599640000001	-0.07536621106000001	-1.2207031	0.61035156	0.6713867	12.10644568	4.52316893	2.9165527160000004	-0.8544922	-0.6713867	-0.91552734	-10.9053714	-1.3099365020000002	4.828222644	0.8544922	4.638672	-0.79345703	-0.3373535144	11.157788040000002	4.367651260000001	0.61035156	-0.6713867	-1.2817383	9.52485324	9.73898912	1.6185790740000001	2.0141602	-2.319336	2.8686523	1549641101.254
-9.94355432	-1.8841552520000002	-2.3052490020000005	1.4648438	2.0751953	0	10.630224640000002	-1.5719238220000002	-0.28471679320000004	-1.2207031	0.12207031	0.18310547	10.47709964	4.003979532000001	3.3783202880000003	-0.8544922	0.061035156	-0.18310547	-9.360961960000001	-0.678295926	1.73701178	0.79345703	-0.9765625	-0.4272461	-1.6329346040000001	8.96140126	3.430957068	-0.30517578	-0.5493164	-0.7324219	3.744384784	12.691431200000002	-1.9942138580000002	1.8310547	-4.5166016	1.6479492	1549641101.294
-9.48776857	-1.465454074	-3.2814209260000005	0.5493164	-2.0751953	-0.18310547	10.06557608	-1.6460937500000001	-0.745288089	-1.159668	0.79345703	0.061035156	9.49375	4.047045926	3.4919677520000003	-1.0986328	-0.18310547	-0.4272461	-9.376513580000001	-0.659155252	3.24194339	1.4648438	1.6479492	-0.12207031	-1.96430661	9.118115020000001	2.95961911	-0.8544922	-1.5869141	0.12207031	-4.201367212	13.4929438	-1.7980224640000002	-4.8217773	-2.1972656	1.2817383	1549641101.334
-8.332153060000001	-1.040771466	-1.832714856	0.8544922	0.30517578	0.061035156	10.06557608	-1.6460937500000001	-0.745288089	-1.159668	0.79345703	0.061035156	9.460253894000001	4.194189496	2.96560054	-1.3427734	-0.79345703	-0.48828125	-8.53073732	-1.605419928	2.344726538	1.159668	-0.8544922	-0.6713867	-1.42836911	8.738891574	3.3101317900000002	0.30517578	-0.9765625	-0.30517578	-1.9320067900000002	9.31669928	2.15571286	3.2348633	-2.6245117	5.554199	1549641101.374
-8.11083966	-0.3732421924	-1.7465820680000002	1.0375977	0.91552734	-0.12207031	8.63122554	-1.3996582460000002	-0.709399411	-1.0986328	0.6713867	-0.36621094	8.738891574	3.3627685700000005	2.5157959260000005	-1.3427734	-0.4272461	-0.24414062	-8.4900634	-1.214233426	2.524169928	1.4038086	0.18310547	-0.36621094	-0.92473143	8.492456070000001	3.42497554	0.18310547	-1.0375977	-0.24414062	-0.5873779254	10.55007338	-0.8362060700000001	3.479004	4.699707	5.432129	1549641101.458
-8.315405252000001	-0.3911865216	-2.082739218	1.4038086	1.8310547	0.24414062	8.60251448	-1.459472644	-0.6459961060000001	-1.2817383	0.36621094	-0.061035156	9.155200180000001	3.408227536	2.674902356	-1.0375977	-0.7324219	-0.4272461	-8.407519568	-1.7597412140000002	2.43205571	1.0986328	0.8544922	-0.30517578	-0.7668212860000001	8.83698732	3.749169928	0.30517578	-0.5493164	-0.24414062	-0.5873779254	10.55007338	-0.8362060700000001	-0.61035156	-1.6479492	3.9672852	1549641101.494
-8.866894568000001	0.17824707460000003	-2.39138179	1.2817383	1.3427734	0.79345703	8.78076178	-1.8195557100000002	-0.4868896466	-1.0986328	0.24414062	0.061035156	9.47341304	3.4656494600000003	2.9859375000000004	-1.0375977	-0.61035156	-0.30517578	-8.19099092	-1.9188476440000002	2.5815917540000006	0.91552734	0.6713867	-0.24414062	-0.994116214	8.93867212	3.7587402160000005	0.36621094	-0.4272461	-0.30517578	-1.020434604	9.058300720000002	0.5490966754000001	2.380371	-2.4414062	-0.4272461	1549641101.533
-9.27602536	1.031201178	-3.045751996	1.0375977	2.1362305	0.79345703	9.19946286	-2.186816394	-0.6041259784	-0.8544922	0.48828125	-0.061035156	9.94714308	3.2383545320000002	2.958422824	-0.7324219	-0.30517578	-0.12207031	-8.09648462	-1.7346191100000001	2.1604980040000004	0.6713867	-0.18310547	-0.12207031	-1.21901857	8.967382788	3.660644568	0.12207031	-0.6713867	0.061035156	-0.9642089660000001	6.63701178	-1.24294429	3.4179688	-3.8452148	0.5493164	1549641101.573
-9.847851440000001	1.138867212	-3.8400878600000006	0.4272461	0.7324219	0.5493164	9.407617212	-2.27055661	-0.362475589	-0.6713867	0.36621094	-0.18310547	10.19238318	3.085229532	3.0971923920000006	-0.5493164	-0.24414062	0.18310547	-8.145532248	-1.4558837860000002	2.5540771760000003	0.6713867	-0.48828125	0	-1.179541034	8.959009080000001	3.617578076	-0.061035156	-0.8544922	0.36621094	3.1593994600000004	8.04025908	-1.418798822	3.90625	-2.1972656	3.2348633	1549641101.613
-10.396948380000001	0.6340332068000001	-3.379516574	-0.7324219	0.12207031	0.30517578	9.516479532	-2.173657248	-0.1399658246	-0.30517578	0.12207031	-0.12207031	10.381396760000001	2.983544928	2.9847412140000005	-0.48828125	-0.12207031	0.30517578	-8.212524460000001	-1.2034667932	2.819653354	0.6713867	-1.6479492	0.061035156	-0.8529540740000001	9.265259080000002	3.4369384000000003	-0.12207031	-1.0375977	0.7324219	8.84177266	8.65874002	0.538330072	-1.8310547	-1.8920898	-1.4038086	1549641101.653
-10.44479982	-0.5837890576	-3.6773925720000005	0.12207031	-0.4272461	0.30517578	9.785644568	-1.9355957460000002	0.023925780760000005	-0.18310547	0.18310547	-0.061035156	10.465136780000002	2.8986084260000005	2.7143798920000006	-0.36621094	-0.18310547	0.24414062	-9.33942842	-1.27763678	3.7240478240000003	0.5493164	-2.2583008	0	-0.1447509784	9.863403060000001	3.581689496	-0.061035156	-1.2207031	0.79345703	7.2136232	7.590454074	2.4021484620000004	0.8544922	4.0893555	-1.8920898	1549641101.693
-9.719848740000002	-1.8614257200000002	-3.7407959260000005	0.9765625	1.159668	0.4272461	9.796411240000001	-1.790844748	0.492871106	-0.18310547	0.18310547	-0.061035156	10.480688400000002	2.92971196	2.58278804	-0.12207031	-0.30517578	0.061035156	-9.97705072	-1.2608886780000002	4.244433606	0.4272461	-0.30517578	0	0.617285144	10.33354532	3.85444339	0.30517578	-0.6713867	0.4272461	1.2860107820000002	8.412304712000001	-0.062207030760000004	3.3569336	0.79345703	-2.0141602	1549641101.733
-10.4041259	-1.4235839660000003	-4.9	1.0986328	-1.4648438	0.061035156	9.624145468	-1.753759784	0.6400146760000001	-0.061035156	0.12207031	0.061035156	10.698413040000002	3.0014891200000005	2.241845746	0.18310547	-0.24414062	-0.12207031	-10.40053714	-0.84816893	4.31142572	0	0	0.30517578	0.7213623200000001	10.603905760000002	3.6139891200000003	0.36621094	-0.12207031	0.24414062	7.260278060000001	11.779858720000002	-6.815259080000001	-14.709473	-0.79345703	-2.8076172	1549641101.773
-8.6001223	-0.6854736419999999	-3.8400878600000006	-0.061035156	-0.79345703	0.12207031	9.616967752	-2.0911132200000004	0.5825927716	0.12207031	0.061035156	0.30517578	10.58476538	3.1486327880000005	1.9894287140000002	0.48828125	0.061035156	-0.24414062	-9.859814300000002	-0.2069580072	3.42736821	0.061035156	0.61035156	0.36621094	0.6220702880000001	10.294067000000002	2.9033935700000004	-0.061035156	0.24414062	0.12207031	5.75415036	9.558349640000001	3.4536866	-1.8310547	-4.4555664	-1.8920898	1549641101.813
-8.81665036	-1.18671875	-4.426269568	0.61035156	1.7700195	-0.36621094	9.29157698	-2.289697284	1.013256839	0.36621094	0	0.36621094	10.17683058	3.3005616	1.7824707460000002	0.5493164	0.12207031	-0.24414062	-9.482983426	-0.03828125	3.0158447480000006	-0.061035156	0.61035156	0.12207031	0.153125	9.80239218	2.366259784	-0.18310547	0.79345703	-0.061035156	5.249316394	7.495947480000001	0.955834964	5.126953	2.9296875	-0.61035156	1549641101.853
-9.724634080000001	-1.7214599640000001	-5.72304712	0.24414062	-1.8310547	-0.6713867	8.871679712	-2.34711911	1.081445288	0.36621094	0	0.36621094	10.25578624	3.5781005400000003	1.4068359620000002	0.5493164	0.18310547	-0.24414062	-9.45427266	0.5120117212	2.8328125	-0.30517578	0.061035156	0.18310547	-0.41271972840000004	9.961499100000001	1.7681152160000002	-0.18310547	0.6713867	0.061035156	2.6880616	10.451977340000001	-4.4705322480000005	1.8920898	-2.9296875	-0.36621094	1549641101.893
-8.640795926000001	-1.933203076	-4.22648912	-0.30517578	-1.159668	-0.24414062	8.871679712	-2.34711911	1.081445288	0.5493164	0.18310547	0.36621094	10.243823380000002	3.8065917540000007	1.0934082068000002	0.4272461	-0.24414062	-0.36621094	-9.70310054	1.0144531250000002	2.9368896760000003	-0.061035156	0.24414062	0.061035156	-0.40434570680000004	10.102661240000002	1.52526857	0	0.24414062	-0.12207031	1.9762695680000002	10.245019960000002	-1.8829589660000003	-3.2958984	0.91552734	-1.2817383	1549641101.933
-8.424267572	-1.7071045320000002	-3.8987060700000002	1.0375977	1.5258789	-0.36621094	8.99609375	-2.64140625	0.931909146	0.36621094	0.30517578	0.6713867	10.04882788	3.9896241	0.949853534	0.36621094	-0.4272461	-0.61035156	-9.82153354	0.9187500000000001	3.5063233800000004	0.18310547	1.3427734	-0.12207031	-0.33854982	10.16247554	1.6867675720000002	0.36621094	0.36621094	-0.4272461	3.5589599640000005	8.7963134	-0.477319339	1.7089844	0.30517578	-1.0986328	1549641101.973
-8.80947284	-1.5300537140000001	-5.019628894	1.0986328	-0.48828125	-0.61035156	9.124096940000001	-2.4846923920000004	1.4606689300000002	0.30517578	0.18310547	0.79345703	9.9794429	4.097290036	0.8074951080000001	0.48828125	-0.36621094	-0.5493164	-9.18869658	1.1101562500000002	2.7586425720000003	0.12207031	0.7324219	-0.12207031	-0.5132080072	9.77607428	1.7693115020000003	0.4272461	0.61035156	-0.61035156	2.62944339	9.76411142	-3.092407248	-0.061035156	-1.6479492	-0.9765625	1549641102.013
-8.444604532000001	-1.509716754	-4.5435058900000005	0.8544922	-0.18310547	-0.4272461	9.04753444	-2.191601538	1.580297824	0.24414062	0.4272461	0.79345703	9.65405252	3.98483876	1.1699707068	0.6713867	-0.30517578	-0.61035156	-8.939868210000002	1.0922119110000001	2.57082518	0.30517578	1.2817383	-0.12207031	-0.7955322480000001	9.38488768	1.5779052520000003	0.18310547	0.36621094	-0.6713867	2.201171924	9.42436502	-2.4990478240000003	-1.0986328	0.4272461	-0.79345703	1549641102.053
-8.498437500000001	-1.4223876800000002	-4.623657248000001	1.2817383	0.4272461	-0.30517578	8.844164840000001	-2.1341797120000003	1.4116211060000001	0.061035156	0.79345703	0.79345703	9.60739766	3.951342752	1.5683349640000002	0.4272461	-0.36621094	-0.7324219	-8.797509980000001	1.207055661	2.269360324	0.36621094	0.9765625	-0.12207031	-0.9295165740000001	9.19348143	1.2441405760000002	0.18310547	0.30517578	-0.6713867	3.6929442900000002	8.84296875	-1.6472900360000002	-0.48828125	-0.79345703	-0.91552734	1549641102.093
-8.69702176	-1.343432608	-4.8318116	1.4038086	0.24414062	-0.061035156	8.844164840000001	-2.1341797120000003	1.4116211060000001	-0.24414062	0.24414062	0.6713867	9.859814300000002	3.926220746	1.3254882200000002	-0.061035156	-0.48828125	-0.61035156	-8.62285144	1.4869873200000001	2.0336913940000003	0.6713867	1.2817383	-0.12207031	-1.141259784	9.159985520000001	1.020434604	0.18310547	0	-0.48828125	4.092504892000001	8.7030027	-1.09819339	-0.24414062	0.12207031	-0.4272461	1549641102.133
-8.967382788	-1.51928714	-4.95024411	1.2207031	-0.36621094	0.061035156	8.80947284	-2.158105432	0.9809570288	-0.61035156	0.18310547	0.61035156	10.01652806	3.923828076	1.178344748	-0.36621094	-0.30517578	-0.48828125	-8.62045926	1.650878894	1.7250488220000002	0.8544922	0.61035156	-0.12207031	-1.2094482428000002	9.265259080000002	0.8732910340000001	0.12207031	-0.18310547	-0.30517578	3.4512939300000003	9.04992662	-1.886547824	-0.4272461	-0.7324219	-0.24414062	1549641102.173
-8.783154254000001	-1.465454074	-4.69423822	0.8544922	-0.5493164	0	8.851342752	-2.628247104	1.332666034	-0.79345703	0.8544922	0.36621094	10.014135880000001	4.041064496	1.1747558900000001	-0.61035156	-0.30517578	-0.5493164	-9.1109375	1.6185790740000001	1.8458740020000002	1.159668	0.061035156	-0.12207031	-0.949853534	9.669604532000001	0.8541503600000001	0	-0.5493164	-0.12207031	3.3460204680000003	9.25090306	-1.8243408540000001	-1.0375977	-0.5493164	-0.4272461	1549641102.213
-8.939868210000002	-1.3769287140000002	-4.421484424000001	0.79345703	0	-0.12207031	8.80588408	-2.8579346040000004	1.638916034	-0.79345703	0.8544922	0.36621094	10.27014128	4.3233885800000005	1.0886230432000001	-0.8544922	-0.48828125	-0.7324219	-10.0380616	1.128100589	2.068383786	1.0375977	-0.12207031	-0.24414062	-0.6316406250000001	10.35627446	1.149633786	0.24414062	-0.7324219	-0.36621094	3.6833741	8.999682608	-1.594653354	-0.48828125	-0.6713867	-0.30517578	1549641102.253
-9.088207968	-1.25729982	-4.713378894000001	0.48828125	-0.36621094	-0.18310547	9.154003894	-2.9177491	1.53125	-0.79345703	0.12207031	0.36621094	10.724731920000002	4.568627896000001	0.899609375	-0.7324219	-0.6713867	-0.91552734	-10.02609874	0.2189208966	2.46794429	0.8544922	1.4038086	-0.5493164	-0.45339357	10.9819339	1.7788817900000002	0.5493164	-0.7324219	-0.7324219	3.208447284	9.230566394	-1.9379882200000003	-0.18310547	0	0.061035156	1549641102.293
-8.787939300000001	-1.2010742212	-4.386792032000001	0.18310547	-0.36621094	-0.12207031	9.28200679	-3.019433606	1.6748047120000003	-1.159668	0.48828125	0.48828125	10.64816942	4.421484424000001	1.435546924	-0.7324219	-0.61035156	-0.8544922	-9.500927520000001	0.2524169928	2.158105432	0.4272461	0.61035156	-0.61035156	-0.63881839	10.59313948	2.082739218	0.4272461	-0.4272461	-0.91552734	2.384204074	9.595434800000001	-2.0372802520000004	-0.6713867	-0.48828125	-0.5493164	1549641102.333
-8.711376800000002	-1.3422363220000002	-3.847265576	0.30517578	-0.61035156	-0.24414062	9.00566394	-3.069677716	1.776489218	-1.159668	0.48828125	0.48828125	10.395751800000001	4.08652356	1.93439946	-0.5493164	-0.12207031	-0.6713867	-9.25090306	0.3911865216	1.8458740020000002	0.30517578	0.61035156	-0.5493164	-0.6747070288	10.003369600000001	2.0528320680000003	-0.061035156	-0.7324219	-0.7324219	2.9081787140000004	9.350195288	-1.796826178	-0.8544922	0.12207031	-0.36621094	1549641102.373
-8.97695288	-1.604223642	-3.3412353240000003	0.24414062	-0.4272461	-0.24414062	8.875268570000001	-2.7729980040000006	1.12211911	-0.9765625	0.30517578	0.18310547	10.28330072	3.9322021760000005	2.0145507200000004	-0.5493164	0	-0.61035156	-9.515283246000001	0.0765625	1.8195557100000002	0.36621094	0.30517578	-0.48828125	-0.5132080072	9.74138179	2.1329834260000005	-0.30517578	-0.5493164	-0.6713867	3.458471646	9.011645468000001	-1.2309814300000002	-0.7324219	0.61035156	-0.18310547	1549641102.413
-9.35976538	-1.8159667540000002	-3.568530252	0.12207031	-0.36621094	-0.4272461	8.9661866	-2.59116214	0.7416992212000001	-0.8544922	0.30517578	0.12207031	9.85742212	3.9298096040000003	1.9894287140000002	-0.79345703	-0.12207031	-0.7324219	-9.816748200000001	-0.45578614200000006	1.963110324	0.24414062	0.7324219	-0.5493164	-0.492871106	9.796411240000001	2.319604532	-0.061035156	-0.12207031	-0.7324219	3.325683606	9.023608426000001	-0.7775878600000001	-0.4272461	-0.24414062	-0.18310547	1549641102.453
-9.29157698	-1.949951178	-3.4883788940000002	-0.30517578	-1.4648438	-0.5493164	8.689843750000001	-2.3949707460000003	0.802709964	-0.9765625	0.9765625	0.30517578	9.30952176	3.8065917540000007	2.0755615020000002	-0.79345703	0.18310547	-0.91552734	-9.852636780000001	-0.5586669928	1.9978027160000003	0	1.0986328	-0.48828125	-0.5060302716	9.6385009	2.54689946	0	0.12207031	-0.6713867	2.586376996	9.614575180000001	-0.8625244110000001	-0.4272461	0	0	1549641102.493
-8.81066893	-2.062402356	-2.7610351440000005	-0.30517578	-1.159668	-0.6713867	8.689843750000001	-2.3949707460000003	0.802709964	-0.9765625	1.2207031	0.4272461	8.498437500000001	3.4536866	2.269360324	-0.79345703	0.24414062	-1.2207031	-9.758129892000001	-0.5335449280000001	1.8434814300000002	0	1.4038086	-0.48828125	-0.30744628600000007	9.31191394	2.6605469240000006	-0.18310547	0.61035156	-0.6713867	2.73830571	9.471020468	-1.0108642572	-0.6713867	0.6713867	0.061035156	1549641102.533
-8.85373552	-2.121020468	-2.56484375	0	-0.4272461	-1.159668	6.654956070000001	-1.111352536	0.8649169928000001	-0.91552734	1.2207031	0.6713867	7.911059800000001	2.8352050720000004	1.9355957460000002	-0.4272461	0.061035156	-1.5258789	-9.87177716	-0.8421875000000001	1.693945288	-0.061035156	1.8920898	-0.48828125	0.172265625	8.86210962	2.8962158540000003	-0.12207031	1.2207031	-0.48828125	3.1175292540000004	9.192285340000002	-0.4892822284000001	-0.48828125	0.36621094	0.18310547	1549641102.573
-9.1276857	-2.259790036	-2.843579074	-0.12207031	-1.3427734	-1.5258789	6.531738220000001	-1.0180419928000002	0.9307128600000001	-0.8544922	2.1972656	2.0751953	7.54260234	2.545703076	2.020532248	0	0.36621094	-1.953125	-9.796411240000001	-1.035986322	1.5396240020000003	-0.4272461	3.112793	-0.24414062	0.3959716754	8.466137680000001	2.956030252	0	2.319336	-0.24414062	2.6126952880000003	9.329858426000001	0.08493652160000001	0.6713867	-0.4272461	0.30517578	1549641102.613
-8.8214357	-2.5098144959999997	-2.363867212	-0.24414062	-1.0986328	-1.4648438	7.2279782400000006	-2.03488768	1.235766574	-0.8544922	2.1972656	2.0751953	6.928906250000001	2.9225341460000003	2.588769568	-0.36621094	-0.24414062	-2.8076172	-9.709082068	-0.9295165740000001	1.0886230432000001	-0.5493164	3.4179688	-0.18310547	0.31223143000000003	8.224487320000001	2.5851807100000004	0.36621094	3.1738281	0.061035156	3.0900146760000005	9.376513580000001	-0.52995607	0.061035156	0.12207031	0.48828125	1549641102.653
-8.735302520000001	-2.3925780760000004	-1.9403808900000001	0.30517578	0	-1.4648438	7.803393570000001	-3.007470746	0.9773681610000001	-1.2207031	0.4272461	2.6855469	7.20883786	3.8364991	2.5445067900000002	-0.48828125	-0.36621094	-3.6010742	-9.591845746	-0.7955322480000001	0.907983426	-0.36621094	4.1503906	-0.24414062	-0.113647464	8.42666034	2.3674560700000002	0.7324219	3.7231445	0.30517578	3.7276367800000005	9.125292932	-0.5203857428	-0.5493164	0.4272461	0.79345703	1549641102.693
-9.18630342	-2.0372802520000004	-2.4153076080000004	0.30517578	-0.12207031	-2.0141602	7.94216304	-3.9405760800000005	0.855346646	-1.2817383	0.12207031	2.9907227	8.129980432	5.21940944	2.3973632200000004	-0.36621094	-0.6713867	-3.8452148	-9.207836960000002	-0.8661132788	0.22490234620000002	-0.48828125	4.211426	-0.18310547	-1.138867212	8.668310700000001	2.3219971040000003	0.61035156	3.7841797	0.4272461	4.16308606	9.027197480000002	0.056225586060000006	0.91552734	0	1.2207031	1549641102.733
-9.486572480000001	-2.310034146	-2.6976317900000004	0.24414062	-1.2207031	-2.380371	7.6789795320000005	-5.260082968000001	1.079052716	-1.0986328	-0.61035156	3.1738281	9.01882338	6.71118161	2.256201178	-0.61035156	-1.2207031	-3.479004	-9.077441394000001	-0.931909146	-0.5036376800000001	-0.30517578	3.7841797	0	-2.1485351440000002	9.103759980000001	2.1473388580000004	0.48828125	2.8076172	0.6713867	2.98952626	9.649267572	-0.47373047120000006	0.9765625	-0.79345703	0.61035156	1549641102.773
-9.24372554	-2.769409146	-2.1437500000000003	0.4272461	-0.6713867	-2.0751953	7.625146760000001	-6.664526260000001	1.6161865020000004	-0.7324219	-1.4038086	2.9907227	9.63969748	7.722045926000001	2.2801269960000004	-0.4272461	-0.18310547	-2.8686523	-9.097778060000001	-0.9055908540000002	-1.234570288	-0.5493164	3.7231445	-0.061035156	-2.592358426	9.65883786	1.745385782	0.30517578	2.1362305	0.6713867	2.73830571	9.847851440000001	-1.6114013580000002	-0.18310547	0	0.48828125	1549641102.813
-9.387280252000002	-3.04216304	-2.138964856	0.6713867	-0.24414062	-1.6479492	7.7495607	-7.512695288000001	1.9786621400000002	-0.7324219	-1.4038086	2.9907227	9.37890625	8.078539840000001	2.390185504	0.36621094	0	-2.4414062	-9.08342302	-0.5670410144	-2.11743161	-0.24414062	3.2348633	0.061035156	-2.5851807100000004	10.02011682	1.62575679	0.12207031	1.7700195	0.5493164	3.652270468	9.45307608	-0.28471679320000004	-0.36621094	-1.7089844	-0.061035156	1549641102.853
-9.4004393	-3.0804442900000004	-2.071972644	0.7324219	-0.48828125	-1.2817383	7.54260234	-7.911059800000001	1.756152356	-0.061035156	-0.8544922	2.2583008	8.915942392	8.58696286	2.122216754	0.18310547	0	-1.8310547	-9.021215560000002	-0.5479003894	-2.8914307100000003	0	2.6245117	0.12207031	-2.60671376	10.09309056	1.6472900360000002	0.061035156	1.159668	0.48828125	3.101977536	9.19348143	0.37084961060000005	1.3427734	-0.36621094	0.4272461	1549641102.892
-9.423168930000001	-3.0708741	-2.08513179	0.7324219	0.18310547	-1.0986328	7.699316394	-8.278320288000002	1.7944336060000001	-0.5493164	-0.9765625	1.4648438	8.484082068000001	9.065478240000001	2.271752896	-0.24414062	0.48828125	-1.3427734	-9.035571580000001	-0.800317392	-3.430957068	-0.061035156	2.1362305	0.18310547	-2.61867662	10.184009080000001	1.23696286	0.12207031	0.79345703	0.4272461	4.094897464000001	9.057104532	-1.1627929712000002	0.4272461	-0.6713867	0.61035156	1549641102.932
-9.477001800000002	-3.1821288940000003	-2.3423339660000004	0.30517578	-0.4272461	-0.91552734	7.63591304	-8.46972644	1.715478534	-0.5493164	-0.9765625	1.4648438	8.01872554	9.34780252	2.319604532	0	0.48828125	-0.91552734	-9.029589660000001	-0.6328369110000001	-3.8652099640000004	0	1.7089844	0.24414062	-2.5181884000000005	10.4723143	0.9307128600000001	0.12207031	0.6713867	0.24414062	4.139160144000001	8.943457068	-0.6747070288	-0.061035156	-0.12207031	0.18310547	1549641102.972
-9.286792032000001	-3.3843016200000005	-2.068383786	0	-0.24414062	-0.61035156	7.153808606	-8.157495108	1.5384277160000002	-0.18310547	-0.36621094	0.36621094	7.77228984	9.49255342	2.051635782	0.12207031	0.7324219	-0.5493164	-9.011645468000001	-0.5048339856	-4.2599853240000005	-0.061035156	1.0375977	0.12207031	-2.427270468	10.682861420000002	0.9402832068000001	0.18310547	0.18310547	0	4.3975586060000005	8.83220198	-0.9115722840000001	0.36621094	-0.18310547	0.61035156	1549641103.012
-9.27961412	-3.6714112400000003	-2.05522464	-0.061035156	0	-0.48828125	6.877465560000001	-7.8153564300000005	1.3422363220000002	-0.24414062	-0.61035156	0.24414062	7.39785144	9.192285340000002	1.8949219240000001	0.30517578	1.0375977	-0.5493164	-9.09060054	-0.40554199280000003	-4.519580072	-0.061035156	0.61035156	0	-1.9415771760000002	10.89460414	0.970190396	0.12207031	0.061035156	-0.18310547	4.687060504000001	8.713769568	-0.6077148560000001	0.30517578	-0.18310547	0.18310547	1549641103.052
-9.254492212	-4.08413089	-2.086328076	-0.18310547	-0.5493164	-0.4272461	6.6489746400000005	-7.611987320000001	1.07785643	0	-0.79345703	0.18310547	7.15978984	8.83220198	2.058813498	0.36621094	0.7324219	-0.7324219	-9.211425720000001	-0.49526367800000004	-4.52316893	-0.12207031	0.4272461	-0.061035156	-1.5898682100000001	10.687646760000002	1.085034146	0.061035156	0.18310547	-0.24414062	4.179833966	8.86091304	-1.181933606	0.061035156	0.061035156	0.12207031	1549641103.092
-8.97695288	-4.212133786	-1.726245108	-0.18310547	-0.24414062	-0.18310547	6.71118161	-7.193286240000001	0.9139648560000001	-0.12207031	-0.4272461	0.36621094	7.144238220000001	8.5068116	2.174853534	0.30517578	0.5493164	-0.91552734	-9.10974092	-0.49645996400000003	-4.53752446	-0.18310547	0.30517578	-0.12207031	-1.4331542540000002	10.38498552	1.156811502	0.18310547	0.24414062	-0.24414062	3.98125	9.023608426000001	-1.0993896760000001	0	0.061035156	0	1549641103.132
-8.76401358	-4.245629892	-1.85544429	-0.18310547	-0.30517578	-0.12207031	6.90378444	-6.836792032000001	1.128100589	-0.12207031	-0.4272461	0.36621094	7.4660398400000005	8.42067842	2.560058606	-0.36621094	-0.061035156	-0.4272461	-8.99728984	-0.439038089	-4.510009784	-0.12207031	0.18310547	-0.12207031	-1.5898682100000001	10.126586960000001	1.102978534	0.18310547	0.061035156	-0.18310547	3.8616211060000003	9.02839357	-0.8816650360000001	0.30517578	0.12207031	-0.12207031	1549641103.172
-8.62285144	-4.358081070000001	-1.886547824	-0.12207031	-0.30517578	-0.18310547	7.225586060000001	-6.5975344400000004	1.4558837860000002	-0.18310547	-0.24414062	0.36621094	7.46245108	8.08811052	2.64379892	0	0.24414062	-0.4272461	-8.865698380000001	-0.3672607428	-4.483691394	-0.12207031	0.061035156	-0.18310547	-1.5085204680000002	10.16726088	1.2692626800000002	0.12207031	-0.12207031	-0.061035156	3.8759764400000005	8.99609375	-0.9881347840000001	0.12207031	0	-0.18310547	1549641103.212
-8.517577880000001	-4.396362320000001	-1.915258786	-0.061035156	-0.4272461	-0.12207031	7.098779254	-6.650170926	1.38410643	-0.18310547	-0.4272461	0	7.303344748	8.059399460000002	2.899804712	0	0.4272461	-0.18310547	-8.828613220000001	-0.416308606	-4.475317392000001	-0.18310547	0	-0.24414062	-1.159204074	10.21511232	1.476220746	-0.24414062	0.24414062	-0.12207031	3.7587402160000005	9.00805661	-1.1053711060000002	0.30517578	0.18310547	-0.18310547	1549641103.252
-8.518774460000001	-4.4166992800000004	-1.94636232	0	-0.061035156	-0.061035156	7.0521241	-6.762622300000001	1.387695288	0.30517578	-0.18310547	-0.18310547	7.265063400000001	8.1239991	2.82084964	0.061035156	0.6713867	-0.24414062	-8.900390380000001	-0.39238280760000005	-4.447802716000001	-0.18310547	-0.061035156	-0.18310547	-1.3793212860000001	10.04284694	1.3075439300000002	-0.36621094	0.4272461	-0.12207031	3.85444339	8.98173822	-1.0491455072	0.24414062	0.18310547	-0.061035156	1549641103.292
-8.610888580000001	-4.300659146	-2.08752446	0	0	0.061035156	6.756640380000001	-6.8870362400000005	1.2788329680000001	0.30517578	-0.18310547	-0.18310547	6.997094748	8.315405252000001	2.7167724640000004	-0.061035156	0.7324219	-0.4272461	-8.895605432000002	-0.2942871106	-4.4980469240000005	-0.12207031	-0.12207031	-0.18310547	-1.4989501800000002	10.01772464	1.166381839	-0.4272461	0.18310547	0	3.8448730040000005	9.011645468000001	-1.23696286	0.30517578	-0.18310547	-0.061035156	1549641103.332
-8.67070288	-4.248022464000001	-2.141357428	-0.12207031	-0.061035156	0.24414062	6.619067392	-7.00546875	0.9043945288	0.24414062	-0.12207031	-0.061035156	6.7757812500000005	8.686254892000001	2.5157959260000005	0.061035156	0.7324219	-0.12207031	-8.865698380000001	-0.17465820680000002	-4.492065396	-0.061035156	-0.30517578	-0.12207031	-1.6125976440000003	10.10983876	1.061108426	-0.4272461	0.061035156	0	3.9034912140000007	8.907568390000002	-1.358984424	0.12207031	-0.18310547	0	1549641103.372
-8.643188400000001	-4.268359424000001	-2.185620108	0	0.12207031	0.36621094	6.43842752	-7.178930710000001	0.893627896	0.6713867	0.18310547	-0.12207031	6.53891574	9.069067392000001	2.5875733800000003	-0.48828125	0.30517578	0.12207031	-8.882446580000002	-0.132788089	-4.441821286	0	-0.5493164	-0.12207031	-1.8578369600000002	10.030884080000002	0.9043945288	-0.18310547	-0.30517578	-0.12207031	4.064990216	8.79990216	-1.418798822	0.18310547	-0.12207031	-0.061035156	1549641103.412
-8.6264402	-4.067382788000001	-2.138964856	0.18310547	0.36621094	0.48828125	6.4826902	-7.12629393	1.0993896760000001	0.4272461	-0.24414062	-0.18310547	6.27932158	9.15161142	2.5995362400000004	-0.48828125	0.24414062	0.4272461	-8.924316394	0.019140625	-4.2970702880000005	0.12207031	-0.7324219	-0.061035156	-2.24064946	10.02609874	0.8577392572	-0.48828125	-0.8544922	-0.36621094	4.213330072000001	8.870483426000002	-1.550390576	0.061035156	0.061035156	0	1549641103.452
-8.823827880000001	-3.7790771760000004	-2.1975829680000003	0.061035156	0.4272461	0.5493164	6.568823380000001	-7.265063400000001	1.1879150360000001	0.4272461	-0.24414062	-0.18310547	6.194384980000001	9.210229532000001	2.463159146	-0.7324219	0.12207031	0.79345703	-8.96259784	-0.007177734620000001	-4.1786376800000005	0.24414062	-0.9765625	-0.061035156	-2.5050292540000005	9.9794429	0.974975589	-0.48828125	-1.7700195	-0.36621094	4.194189496	8.858520468	-1.2608886780000002	0.061035156	-0.24414062	0.061035156	1549641103.492
-8.967382788	-3.6427001800000003	-2.178442392	-0.12207031	0.30517578	0.61035156	6.09868161	-7.676586960000001	1.437939496	0.12207031	-0.18310547	-0.4272461	6.3307617800000004	9.18630342	2.54689946	-0.8544922	-0.24414062	0.91552734	-9.1109375	-0.16987304320000002	-3.905883786	0.36621094	-1.159668	-0.061035156	-2.288500998	10.054809800000001	1.031201178	-0.36621094	-2.319336	-0.4272461	4.14035643	8.77238768	-1.8028076080000002	-0.12207031	-0.5493164	0.12207031	1549641103.532
-9.16716304	-3.4835937500000003	-2.007373004	-0.4272461	0.18310547	0.7324219	5.49335962	-8.083325180000001	1.7346191100000001	0.79345703	-0.9765625	-0.6713867	6.4934570680000006	8.948242212	2.64738768	-0.61035156	-0.5493164	1.0986328	-9.211425720000001	-0.416308606	-3.7563476440000003	0.36621094	-1.3427734	-0.061035156	-2.1616942900000002	10.13376448	1.2309814300000002	-0.12207031	-3.112793	-0.79345703	4.8533447480000005	8.76879892	-1.2788329680000001	-0.61035156	-0.24414062	-0.061035156	1549641103.572
-9.66242662	-3.899902356	-2.142553714	-1.2207031	-1.5869141	0.30517578	5.48139676	-8.129980432	1.50493161	0.91552734	-0.48828125	-0.48828125	6.445605432000001	8.787939300000001	2.62944339	-0.24414062	-0.30517578	1.159668	-9.131274460000002	-0.9797607428000001	-3.696533246	0.18310547	-1.6479492	0	-2.144946286	10.11821286	1.6891601440000001	-0.12207031	-3.2348633	-1.0986328	4.417895468	8.777173020000001	-1.2202148560000001	-0.36621094	-0.18310547	0.061035156	1549641103.612
-8.638403060000002	-4.630834964000001	-2.767016574	0	-0.61035156	0.4272461	5.48139676	-8.129980432	1.50493161	0.91552734	-0.48828125	-0.48828125	6.27692842	9.557153060000001	2.4021484620000004	0.4272461	0.4272461	0.79345703	-9.609789840000001	-0.9283202880000001	-3.366357428	-0.12207031	-2.380371	-0.061035156	-1.988232428	10.998682100000002	1.8913329680000002	-0.6713867	-3.3569336	-2.0141602	3.9010987400000006	8.881250000000001	-0.9570312500000001	-0.24414062	-0.061035156	-0.061035156	1549641103.652
-8.094091754	-5.193090560000001	-2.85673822	1.0375977	0.24414062	0.79345703	8.28430162	-7.393066394000001	-0.2763427716	0.5493164	0.9765625	-0.48828125	6.050830072	10.27971196	1.8506591460000001	1.4648438	0.91552734	0.36621094	-9.746167032	0.16389160340000003	-2.9165527160000004	0.12207031	-1.3427734	-0.18310547	-2.7706054320000004	11.35039038	1.9487548920000002	-1.4648438	-1.8920898	-2.746582	3.776684604	9.560742212000001	-1.650878894	-0.18310547	0.7324219	0.4272461	1549641103.692
-8.31301268	-5.769701980000001	-3.399853534	1.8920898	0.61035156	1.2817383	9.849048020000001	-5.957519568	-0.7728027160000001	-0.18310547	3.2348633	-0.8544922	5.884545926	10.006958360000002	1.79323732	2.4414062	1.3427734	0.12207031	-9.297558606	1.9403808900000001	-3.1187255400000002	0.91552734	-2.2583008	-0.12207031	-3.9130616000000003	10.26296376	0.9989013580000001	-1.7089844	-1.5869141	-3.2348633	4.10805661	9.38608426	-2.8268310700000003	-1.0375977	1.159668	0.18310547	1549641103.732
-8.931494110000001	-6.768603240000001	-3.2586913940000004	2.5634766	-0.18310547	1.2817383	9.57150908	-4.33176268	-0.7428955072	-2.5024414	2.1362305	-3.540039	5.14523912	9.57629393	1.73701178	2.4414062	-0.30517578	-0.24414062	-9.338232428000001	3.43334964	-2.1521240020000003	2.5024414	-2.1972656	-0.18310547	-4.322192392000001	9.100170926	-0.25839844240000004	-1.0375977	-2.319336	-3.6010742	2.595947284	9.849048020000001	-1.733422824	-2.0141602	-1.2207031	-0.30517578	1549641103.772
-8.451782248	-5.8271241	-1.491772464	5.004883	-0.5493164	2.5024414	7.723242212000001	-3.561352536	-0.83022464	-2.5024414	2.1362305	-3.540039	4.97177716	9.261669928000002	0.8074951080000001	0.18310547	-2.0751953	-0.5493164	-9.346606430000001	4.109252896	-1.5336425720000002	4.5166016	-1.7700195	-0.61035156	-4.862915036	9.06069339	-1.1723632788	0.18310547	-4.211426	-3.3569336	2.32319339	9.82272914	-1.043164038	-0.18310547	-0.30517578	1.0986328	1549641103.812
-7.986425720000001	-3.180932608	-0.5849853534	6.0424805	4.211426	2.5024414	5.752954074000001	-3.08881839	-0.40314941100000007	-4.638672	2.1972656	-3.112793	5.70390625	9.06069339	-0.11843261780000001	-2.746582	-2.9907227	-1.159668	-9.58825679	2.644995108	-0.9689941100000001	6.8359375	-2.0751953	-0.7324219	-5.25051268	9.226977340000001	-0.71538089	1.2207031	-6.591797	-2.5024414	1.847070288	10.34191942	-1.8530517180000001	-1.5258789	-2.5634766	0.48828125	1549641103.852
-10.006958360000002	-2.063598642	-2.7945312500000004	4.760742	1.159668	0.8544922	5.510107428000001	-3.5888672120000003	0.27275390380000003	-9.70459	1.0375977	1.0375977	6.158496106	8.675488220000002	-0.4294677716	-4.1503906	-4.5776367	-1.5258789	-10.01772464	-0.649584964	0.002392578076	6.713867	-2.1972656	-0.4272461	-4.514794928000001	9.644482428000002	0.764428714	2.1362305	-8.544922	-1.8310547	1.3446288940000002	9.484179712000001	0.24045410340000004	-2.0751953	-2.2583008	0.5493164	1549641103.892
-10.416088760000001	-3.2060547120000003	-2.22629393	2.9907227	-1.3427734	0.5493164	5.510107428000001	-3.5888672120000003	0.27275390380000003	-9.70459	1.0375977	1.0375977	6.756640380000001	7.893115020000001	-0.3828125	-3.7841797	-5.7373047	-1.6479492	-10.05002446	-3.188110324	0.5024413940000001	5.859375	-2.0141602	-0.7324219	-3.3496094240000005	9.765307608	2.11982428	1.7700195	-7.9345703	-2.2583008	2.7610351440000005	9.171948380000002	-0.7058105432	-1.5258789	-3.540039	0.91552734	1549641103.932
-8.466137680000001	-3.5326415740000003	-0.23566894960000004	5.126953	2.380371	2.4414062	7.1717527	-4.981347840000001	0.594555661	-8.972168	0.79345703	3.112793	7.224389480000001	7.143042032	-0.001196289038	-2.746582	-5.2490234	-1.7700195	-9.753344748	-3.40942392	1.07785643	4.9438477	-1.5869141	-0.9765625	-2.4021484620000004	9.35976538	2.778979532	1.5869141	-7.080078	-2.4414062	3.581689496	10.654150360000001	-0.931909146	-3.540039	-5.9814453	0.18310547	1549641103.972
-7.9134519800000005	-1.906884784	-0.8134765380000001	5.79834	2.9907227	2.8686523	9.650463760000001	-6.67888179	-0.4474121106000001	-7.8125	1.2817383	3.4179688	7.20166034	6.50900908	0.6292480432	-2.1362305	-4.4555664	-1.8920898	-8.69702176	-2.377026358	0.833813498	5.126953	-1.0986328	-0.5493164	-1.9391846040000003	8.548681610000001	2.942871106	1.2207031	-6.164551	-2.380371	3.9477538940000003	10.25339308	0.991723642	-6.286621	-8.666992	0.4272461	1549641104.012
-8.120410340000001	-0.5813964856000001	-1.3805175720000002	5.126953	0.91552734	1.953125	9.504516574	-6.316406250000001	-1.0072753600000002	-6.225586	2.5634766	1.8920898	6.64179712	5.91923822	1.1304931610000002	-2.2583008	-4.272461	-1.5869141	-8.016332968	-2.174853534	0.9414794928000001	5.3710938	-2.1972656	-0.12207031	-2.001391574	7.420581070000001	2.7131836060000003	1.2207031	-5.432129	-2.1972656	2.951245108	9.23535144	1.74299321	-5.859375	-12.573242	-0.30517578	1549641104.052
-8.693432608	-0.47014160340000005	-0.9642089660000001	4.272461	1.2207031	1.4648438	8.451782248	-5.5125	-0.7393066100000001	-5.126953	4.211426	0.4272461	6.13696286	5.711084260000001	1.2453369600000002	-3.0517578	-4.5166016	-1.4648438	-8.176635880000001	-2.7909423920000003	1.4223876800000002	5.3100586	-2.380371	-0.12207031	-2.4846923920000004	6.93608426	2.787353534	1.5258789	-6.164551	-1.6479492	3.10676268	8.380004892	1.46665036	-5.432129	-8.911133	1.0375977	1549641104.092
-9.38967302	-1.183129892	-0.8290283540000001	4.0893555	1.953125	1.7700195	7.48278804	-5.02082518	-0.8924316100000002	-4.3945312	4.8828125	0.18310547	5.9993894800000005	6.0927001800000005	1.262084964	-3.8452148	-5.3100586	-1.7089844	-8.86330571	-3.2239991	2.268164038	5.126953	-2.8686523	-0.48828125	-2.289697284	7.4409179320000005	3.0971923920000006	2.1362305	-6.8969727	-1.0375977	3.2634764400000003	8.3536866	0.379223642	-4.699707	-7.019043	1.4038086	1549641104.132
-9.267651260000001	-1.35180661	-0.7572509980000001	3.8452148	2.319336	2.1362305	7.48278804	-5.02082518	-0.8924316100000002	-4.3945312	4.8828125	0.18310547	6.52336412	6.811669928000001	1.246533246	-4.1503906	-5.6762695	-1.8310547	-9.209033246	-3.1007812500000003	3.0672851440000004	4.8828125	-1.3427734	-0.36621094	-1.7848632200000003	8.07614766	3.726440396	2.6245117	-6.5307617	-0.8544922	3.12111821	9.122900360000001	-0.539526358	-4.0283203	-5.6152344	1.2817383	1549641104.172
-9.00686052	-1.1879150360000001	-0.515600589	4.0893555	2.319336	1.8920898	7.42775908	-4.865307608	-1.8542480040000002	-2.0141602	4.5166016	0.9765625	7.190893570000001	7.298559800000001	1.335058606	-3.7231445	-5.6152344	-1.5869141	-8.967382788	-2.9500489200000004	3.037377896	4.8828125	-1.5258789	-0.36621094	-1.697534146	8.39794928	4.2970702880000005	2.5634766	-5.859375	-0.79345703	2.5492920320000003	8.9326902	-1.69633786	-3.7841797	-6.164551	1.2817383	1549641104.212
-9.298754892	-1.1484375	-0.2930908246	4.5776367	2.4414062	1.5869141	7.653857428000001	-4.805493210000001	-2.077954074	-2.0141602	4.5166016	0.9765625	7.762719748	7.809375	1.61977536	-3.112793	-4.760742	-1.2207031	-9.057104532	-3.00986322	3.31252446	4.760742	-1.7700195	-0.48828125	-1.7465820680000002	8.72692842	4.574609424	2.0141602	-5.554199	-0.8544922	3.331665036	8.52954074	-2.503832968	-3.6010742	-6.958008	2.0141602	1549641104.252
-10.072753600000002	-0.576611322	-0.37683107	4.9438477	2.5024414	1.7089844	7.5079103400000005	-4.745678714	-2.390185504	-1.159668	4.272461	1.2207031	7.895507788000001	8.21611322	1.963110324	-2.6245117	-4.0893555	-0.79345703	-9.097778060000001	-2.8651123200000006	3.8711913940000002	4.699707	-1.0375977	-0.6713867	-1.915258786	8.999682608	4.771997104	1.7089844	-5.2490234	-0.9765625	5.479003894000001	7.12749002	-3.6845702880000006	-3.6621094	-7.9345703	1.6479492	1549641104.292
-10.77736772	0.40554199280000003	-0.5132080072	4.333496	2.1362305	1.7700195	6.802099640000001	-4.69423822	-2.5791992800000005	-1.159668	4.272461	1.2207031	7.689746106	8.365649460000002	2.183227536	-2.5024414	-4.0893555	-0.30517578	-8.911157248	-2.757446286	4.030297824	4.699707	-0.5493164	-0.8544922	-2.1700683900000004	9.098974640000002	4.8318116	1.6479492	-4.8828125	-1.0375977	7.464843750000001	6.609497300000001	-2.5971435700000005	-3.9672852	-8.300781	0.061035156	1549641104.332
-11.36235324	-0.36845702880000003	-1.662841754	2.9907227	3.2348633	1.0375977	6.113037140000001	-4.987329074000001	-2.4153076080000004	-0.91552734	4.3945312	2.6245117	7.531836060000001	8.412304712000001	2.245434604	-2.4414062	-4.333496	0	-8.82023912	-2.86870108	3.8460692900000004	4.760742	-1.3427734	-1.2207031	-2.5253662140000004	9.340625000000001	4.59973143	1.6479492	-5.004883	-0.8544922	7.376318390000001	6.17404802	0.23686523560000003	-0.4272461	-4.0893555	-1.2207031	1549641104.371
-11.468823380000002	-2.104272464	-3.399853534	5.004883	0.5493164	1.953125	5.537622300000001	-5.684765380000001	-2.140161142	-0.91552734	4.3945312	2.6245117	7.6143798920000005	8.484082068000001	2.112646466	-2.4414062	-4.0893555	-0.061035156	-9.25688498	-2.038476538	4.10566394	4.5776367	-0.36621094	-1.5869141	-2.372241214	9.920825180000001	3.927417032	1.4648438	-5.3100586	-0.61035156	4.507617212	7.382299820000001	-0.1686767572	0.7324219	-6.7749023	-3.479004	1549641104.411
-8.141943390000002	-2.70839856	-4.326977536	5.004883	1.8920898	2.0141602	4.836596646	-6.51977536	-1.876977536	-1.0375977	3.3569336	4.211426	7.921826080000001	8.336938400000001	1.7944336060000001	-2.5634766	-3.6010742	-0.12207031	-9.475805710000001	-0.32778320680000006	4.026708966	4.333496	-0.36621094	-1.6479492	-2.13776857	10.090698380000001	2.86152356	1.3427734	-4.8828125	-0.36621094	9.19348143	8.366845746000001	-2.9727783540000003	3.4179688	2.0141602	1.159668	1549641104.452
-7.166967752000001	-4.3245849640000005	-5.69433606	6.3476562	1.7700195	2.5634766	4.3329589660000005	-7.437329074000001	-1.2860107820000002	-1.0375977	3.3569336	4.211426	8.06538089	8.24960962	1.37214357	-3.0517578	-3.3569336	-0.12207031	-9.719848740000002	1.222607428	3.6618408540000003	4.760742	-0.7324219	-1.4648438	-1.6353271760000003	10.247412140000002	1.5527832460000002	1.0375977	-4.638672	-0.24414062	6.29128444	9.20305162	1.07785643	2.5024414	-2.9296875	-2.8686523	1549641104.491
-8.979345746000002	-4.303051620000001	-6.111840560000001	7.1411133	3.112793	3.4179688	3.9525389400000006	-9.058300720000002	-0.693847644	-1.3427734	2.1972656	4.5166016	8.431445288	8.51040036	0.619677716	-3.7231445	-3.7841797	-0.48828125	-11.19726538	1.36018071	4.347314496	4.9438477	-0.91552734	-1.6479492	-1.2477295320000001	11.0501223	0.9953125	1.4038086	-4.211426	-0.18310547	1.221411142	9.16357428	-2.53254393	3.112793	-2.8076172	0.30517578	1549641104.531
-8.990112320000001	-1.465454074	-7.67180162	5.493164	0.9765625	2.6245117	3.8364991	-11.068066100000001	-0.27514648560000005	-2.4414062	2.4414062	4.9438477	9.48776857	8.712573380000002	-0.14714355040000002	-4.0893555	-3.8452148	-0.4272461	-10.612279860000001	1.062304712	4.76242662	5.126953	2.4414062	-1.6479492	-1.225	11.483178420000002	1.1484375	1.7089844	-3.4179688	0	0.023925780760000005	10.81445288	-5.489770468000001	1.159668	-3.2348633	0.79345703	1549641104.572
-8.27353534	-0.8266357428000001	-6.470727340000001	4.5166016	-1.6479492	2.1362305	4.269555710000001	-10.90417482	0.7763915740000001	-3.112793	4.3945312	4.1503906	9.4255616	7.820141574000001	-0.37443847840000005	-3.6010742	-3.9672852	0.8544922	-8.673095746000001	1.3948730040000001	3.16298822	5.126953	0.91552734	-1.5258789	-1.490576178	10.1828125	1.043164038	1.0986328	-2.746582	-0.30517578	-0.5096191394	10.869482820000002	-5.00766574	-2.1362305	-3.112793	-1.8310547	1549641104.611
-7.187304712	-1.1472412140000001	-4.477709964000001	5.065918	0	1.7089844	4.094897464000001	-9.28798822	1.534838858	-3.112793	6.1035156	2.319336	8.285498200000001	6.721948380000001	-0.269165036	-3.112793	-3.6621094	1.4038086	-7.96130342	0.61848143	2.9141601440000002	5.004883	0.5493164	-1.6479492	-1.4702392180000001	8.85732428	0.8146728240000001	0.61035156	-3.3569336	-0.4272461	2.1485351440000002	8.612085160000001	-3.5362304320000004	-1.159668	0.18310547	-0.36621094	1549641104.651
-7.77109375	-1.032397464	-4.594946286	5.92041	1.5258789	1.4648438	3.104370108	-8.354882788000001	1.6724121400000003	-2.0141602	5.3710938	0.79345703	7.162182608000001	6.261376800000001	-0.2260986322	-3.112793	-3.2958984	1.0375977	-8.155102340000001	-0.001196289038	3.0158447480000006	4.3945312	0.5493164	-1.7089844	-0.8673096040000001	8.717358426	0.90678714	0.7324219	-3.8452148	-0.30517578	5.21342752	8.31660144	-3.0876221040000003	-1.7700195	-1.7700195	-0.6713867	1549641104.691
-8.823827880000001	-0.576611322	-5.612988220000001	5.1879883	0.18310547	1.3427734	2.237060504	-8.218505890000001	1.2860107820000002	-0.4272461	3.2348633	0.18310547	6.607104532	6.31401358	-0.3373535144	-3.0517578	-3.2958984	0.36621094	-8.34172374	-0.06699218750000001	3.104370108	4.0283203	0.8544922	-1.6479492	-0.3146240216	9.139648560000001	1.469042932	1.3427734	-3.7841797	-0.36621094	4.7349121400000005	8.576196580000001	-1.923632788	0.24414062	-2.746582	-0.5493164	1549641104.731
-9.12648912	0.1244140625	-5.644091754	4.272461	-0.061035156	1.2817383	2.237060504	-8.218505890000001	1.2860107820000002	-0.4272461	3.2348633	0.18310547	6.766211060000001	6.658544928000001	-0.401953125	-2.6245117	-3.540039	-0.30517578	-8.62763678	-0.0657958966	3.3819091460000004	3.90625	0.7324219	-1.6479492	-0.2775390576	9.760522660000001	1.9786621400000002	1.4648438	-2.9296875	-0.61035156	4.454980432	8.685058606	-2.3746337860000004	-0.79345703	-1.5869141	-0.061035156	1549641104.771
-8.984130890000001	0.5048339856	-5.0818360600000005	3.8452148	-0.30517578	1.2817383	2.04326178	-8.43503444	0.8218505890000001	0.48828125	1.8920898	0.24414062	7.32368161	7.04375	-0.08015136780000001	-1.8310547	-2.9296875	-0.79345703	-8.6515625	-0.0980957068	3.21921376	3.6621094	0.8544922	-1.4648438	-0.7428955072	10.155298020000002	2.054028354	1.0375977	-2.5024414	-0.91552734	4.822241214000001	8.6599366	-2.2573974640000003	-1.2207031	-3.6621094	-0.12207031	1549641104.811
-8.56303714	0.6974365020000001	-4.737304712	3.6010742	0.61035156	1.3427734	2.886645468	-8.82263179	-0.1447509784	0.48828125	1.6479492	0.48828125	7.6107907400000006	7.3500000000000005	0.5359375000000001	-1.2817383	-2.2583008	-1.0375977	-8.332153060000001	-0.10886230040000001	3.029003894	3.7231445	0.61035156	-1.5258789	-1.451098642	10.149316100000002	2.058813498	0.61035156	-3.112793	-0.91552734	4.603320288000001	8.682665740000001	-2.4021484620000004	-0.5493164	-2.4414062	-0.18310547	1549641104.851
-8.589355432000001	0.3911865216	-4.748071286	3.1738281	0.061035156	1.2207031	3.255102536	-8.706591754	-0.4426269568000001	-0.061035156	3.7841797	0	7.546191394000001	7.55336911	1.3637695680000002	-1.0986328	-1.8920898	-1.2207031	-8.134765380000001	-0.154321286	2.6772949280000002	3.3569336	-0.30517578	-1.4038086	-1.933203076	9.8933107	1.818359424	0.18310547	-3.9672852	-0.8544922	4.738500900000001	8.737695288000001	-2.8890380400000004	-2.0751953	-2.4414062	-0.36621094	1549641104.891
-8.693432608	0.06459961060000001	-4.329370108	2.6245117	0.061035156	1.4038086	3.234765576	-8.585766574	-0.5646484424	-0.061035156	3.7841797	0	7.040161240000001	7.661035340000001	1.491772464	-1.7700195	-2.319336	-1.4648438	-8.487670926	-0.4139160144	2.751464856	3.1738281	-0.36621094	-1.159668	-1.540820288	9.687548920000001	1.6496826080000002	-0.061035156	-4.5776367	-0.9765625	4.9263183900000005	8.369238220000002	-1.7812744600000001	-1.8310547	-2.8076172	-0.7324219	1549641104.931
-8.91235324	-0.025122070680000004	-4.264770468	2.9296875	1.159668	2.0141602	3.3089355040000004	-8.571411240000002	-0.5969482428	0.061035156	3.3569336	-1.159668	6.750659440000001	7.711279254	1.41042482	-2.2583008	-2.5024414	-1.953125	-8.633618210000002	-0.7692138580000001	2.5612548920000004	2.746582	-0.9765625	-1.2207031	-1.113745108	9.847851440000001	1.83151857	-0.24414062	-4.333496	-1.2817383	3.3555908540000003	8.497240920000001	-1.7657226440000002	-0.5493164	-4.5166016	-1.5258789	1549641104.971
-10.22109424	-0.1854248004	-4.974169928000001	2.2583008	0.6713867	2.0141602	3.6008300720000004	-9.030786240000001	-0.8708984620000001	0.30517578	2.8686523	-1.7700195	6.760229532	8.34411592	1.214233426	-2.380371	-2.6245117	-2.6245117	-9.108544928	-0.2225097644	2.85913089	2.5634766	-1.7089844	-1.2207031	-1.29558107	10.32995558	1.85544429	-0.36621094	-3.9672852	-1.2207031	3.7599366	9.77368161	-3.1366699280000003	-4.1503906	-2.6245117	-0.4272461	1549641105.011
-11.324072480000002	-0.9175537140000001	-4.445410144	1.2817383	-1.5258789	1.159668	3.9525389400000006	-9.88134784	-1.29558107	0.24414062	2.4414062	-2.1972656	6.687255890000001	9.45427266	1.031201178	-2.8686523	-3.1738281	-3.2348633	-10.2761232	0.0813476538	3.484790036	2.8686523	-2.0751953	-1.0375977	-2.0145507200000004	11.008251800000002	1.963110324	-0.4272461	-4.638672	-0.8544922	9.371728240000001	9.38847644	2.158105432	-2.746582	-6.713867	0.24414062	1549641105.082
-9.7318116	-2.86870108	-1.8243408540000001	2.5024414	-1.159668	0.8544922	5.1811277	-10.266552520000001	-1.9858398560000001	-1.0375977	3.6010742	-2.6245117	6.20515126	10.009350540000002	0.16389160340000003	-3.540039	-5.6762695	-3.4179688	-10.77736772	-1.8733886780000002	3.4010498200000003	2.9296875	1.7089844	-1.5869141	-1.6245605040000002	10.27373004	3.6151855040000007	0.30517578	-3.3569336	-1.2817383	2.878271466	11.73439946	0.4330566394	-1.3427734	-7.019043	0.4272461	1549641105.147
-9.68515625	-2.6940429320000003	-1.988232428	3.1738281	0.061035156	-0.061035156	5.2744384	-9.326269568	-2.004980432	-1.6479492	5.004883	-3.4179688	6.341528060000001	9.48776857	0.3541015576	-2.746582	-4.4555664	-2.8686523	-9.82871106	-1.6353271760000003	2.359082068	2.6245117	-0.18310547	-1.159668	-2.4846923920000004	9.0176268	3.8329101440000004	0.061035156	-2.8076172	-1.3427734	2.878271466	11.73439946	0.4330566394	3.6621094	-6.225586	1.4648438	1549641105.171
-10.127783540000001	-2.7909423920000003	-2.5947509	2.8076172	-2.9296875	0.24414062	4.850952176000001	-9.491357428	-2.274145468	-1.4648438	5.554199	-3.7231445	5.956323380000001	9.517675720000002	0.5335449280000001	-2.380371	-2.6855469	-2.5634766	-9.477001800000002	-1.4367432100000002	2.8352050720000004	3.112793	1.0986328	-0.9765625	-2.86870108	8.91235324	3.484790036	0.24414062	-3.540039	-1.159668	-2.802905252	14.597119600000003	-1.5336425720000002	-8.7890625	-5.126953	0	1549641105.211
-8.025903060000001	-1.9607177520000003	-0.80988768	3.4179688	-0.24414062	0.79345703	4.31142572	-9.61816394	-2.6210692900000003	-1.4648438	5.554199	-3.7231445	5.215820288000001	9.216211060000001	0.63881839	-2.380371	-2.6855469	-2.5634766	-8.80349092	-1.6341308900000002	2.4153076080000004	3.1738281	0.18310547	-1.2817383	-2.8017089660000005	8.643188400000001	3.4034423920000005	0.4272461	-2.9296875	-1.159668	-3.77548822	9.71625998	2.6916503600000006	-2.0141602	-7.385254	4.3945312	1549641105.251
-8.00795926	-0.833813498	-1.3099365020000002	3.7841797	0.91552734	0.48828125	4.12241214	-8.742480432	-2.851953076	-1.0986328	2.9907227	-3.9672852	5.04714357	8.682665740000001	0.6101074280000001	-2.6855469	-4.272461	-1.7089844	-8.69223642	-1.814770468	2.4870849640000006	3.4179688	1.159668	-1.0986328	-2.9739746400000002	7.912255890000001	3.4776123200000004	0.79345703	-3.112793	-1.159668	-1.1962890380000002	8.321386780000001	3.101977536	2.6855469	0.8544922	5.92041	1549641105.291
-8.31779802	-0.09211425720000001	-1.3039550720000002	3.2958984	0.36621094	0.4272461	4.181030252	-8.137158246	-2.8316162140000003	-1.3427734	2.9907227	-3.90625	5.096191394000001	8.38239766	0.6914550720000001	-2.1972656	-4.0893555	-1.2207031	-8.16108426	-2.0923096040000004	2.2813232820000002	3.479004	0.9765625	-0.91552734	-2.9093750000000003	7.9373777	3.6821777160000004	0.9765625	-3.3569336	-1.0375977	-0.7117919928	9.07385234	0.153125	2.2583008	4.760742	4.5166016	1549641105.331
-8.576196580000001	0.15910644960000003	-0.984545926	2.6855469	1.3427734	0.6713867	4.181030252	-8.137158246	-2.8316162140000003	-1.3427734	2.9907227	-3.90625	5.0603025200000005	8.182617212	0.9713867212000001	-2.1972656	-4.0893555	-1.2207031	-7.856030252000001	-2.674902356	2.08513179	3.0517578	0	-0.91552734	-2.6964355040000005	8.05102536	3.8388915740000003	0.91552734	-3.2958984	-0.91552734	0.8577392572	9.02839357	-2.3423339660000004	-1.6479492	0.9765625	5.3710938	1549641105.371
-9.01044928	0.2811279254	-0.9211425720000002	1.953125	0.48828125	0.8544922	4.161889676	-7.814160340000001	-2.7586425720000003	-1.4038086	3.540039	-3.2348633	5.0447509	7.876367212000001	1.3661621400000001	-1.2817383	-3.2958984	-0.7324219	-8.062988220000001	-2.9823487400000004	2.4021484620000004	2.746582	0.24414062	-0.7324219	-2.192797824	8.01992212	4.134375	0.9765625	-3.2958984	-0.91552734	0.7871582068	8.96499002	-1.2441405760000002	-3.3569336	-2.6245117	-0.4272461	1549641105.411
-8.90876448	0.5431152356000001	-0.9390869110000001	2.1972656	2.1362305	1.0375977	4.09848642	-7.529443390000001	-2.7275389400000005	-1.3427734	3.4179688	-2.6855469	5.14763179	7.7076902	1.888940396	-0.6713867	-2.6855469	-0.79345703	-8.48527806	-3.387890576	2.442822284	2.319336	-0.30517578	-0.61035156	-1.5384277160000002	8.238842752000002	4.60930162	1.0986328	-2.8076172	-0.91552734	0.45339357	6.5245607	0.27155761780000004	0.12207031	-4.272461	0.18310547	1549641105.451
-10.5153804	0.5263671924000001	-1.79323732	1.953125	1.953125	0.79345703	4.120019568	-7.981640380000001	-2.483496106	-0.9765625	2.1362305	-1.7089844	5.577099640000001	8.068969748	2.56245108	-0.6713867	-2.6855469	-0.79345703	-8.761621106	-3.334057608	2.72036142	1.8310547	-0.061035156	-0.30517578	-1.3230957460000001	8.92910144	4.9167482	0.8544922	-2.0751953	-0.5493164	2.9177491	8.033081070000001	-0.37084961060000005	-2.2583008	-4.4555664	2.319336	1549641105.491
-11.417383180000002	1.509716754	-1.4199951080000002	1.2817383	1.6479492	0.8544922	4.131982428000001	-8.693432608	-2.446411142	-0.9765625	2.1362305	-1.7089844	6.209936600000001	8.75922824	3.1905028960000004	0.24414062	-0.6713867	-1.159668	-8.911157248	-2.85314946	3.03857428	1.5869141	-1.4038086	-0.18310547	-1.7465820680000002	9.431542932000001	4.8796630400000005	0.7324219	-1.8310547	0	8.682665740000001	7.416992212	1.6891601440000001	-1.4648438	-1.6479492	1.8310547	1549641105.531
-12.7261232	0.8744873200000001	-2.138964856	-0.18310547	0.91552734	0.36621094	3.9525389400000006	-8.81665036	-2.25859375	-0.7324219	1.2817383	-1.0986328	6.5556639400000005	9.753344748	3.42736821	0.061035156	-1.0375977	-0.7324219	-9.387280252000002	-2.41770018	3.7671141200000005	1.5869141	-1.4038086	-0.24414062	-2.00856929	9.957910340000002	4.648779254000001	0.7324219	-2.0141602	0.18310547	8.988915740000001	7.364355432000001	2.369848642	0.36621094	-0.91552734	-0.91552734	1549641105.571
-11.3731205	-1.431957968	-2.1796386780000003	0.8544922	-1.4038086	0.61035156	3.6666259000000005	-8.633618210000002	-1.7609375	-0.79345703	0.36621094	-0.61035156	6.8487548920000005	10.62185054	3.2874023560000003	0.061035156	-1.0375977	-0.7324219	-9.83110324	-1.9607177520000003	4.310229532	1.5869141	-0.9765625	-0.61035156	-1.9930175720000003	11.100365920000002	4.48488768	0.6713867	-2.1972656	0.36621094	1.349414038	7.40263678	0.6818847840000001	4.333496	-0.12207031	-2.9296875	1549641105.611
-9.78444838	-2.895019568	-2.45598143	3.1738281	1.953125	0.91552734	3.6666259000000005	-8.633618210000002	-1.7609375	-1.159668	-0.48828125	-0.12207031	7.1250978400000005	10.936474640000002	3.0026855040000004	-0.061035156	-1.4038086	-0.4272461	-10.703198380000002	-1.5276611420000001	4.240844748000001	1.2207031	-1.4038086	-0.8544922	-1.701123004	11.64707068	4.383203076	0.36621094	-1.7700195	0.5493164	1.9284179320000001	10.66611322	-1.7669189300000003	1.0375977	-1.2207031	1.7700195	1549641105.651
-9.1623777	-2.229882788	-3.9142577880000005	2.5024414	-0.91552734	0.5493164	3.43334964	-8.39077176	0.0681884784	-1.7089844	0.24414062	2.0141602	7.036572480000001	10.49265126	2.886645468	0.30517578	0.12207031	0.4272461	-10.393359620000002	-0.7716064300000001	4.011157248000001	1.3427734	0.9765625	-0.61035156	-1.5396240020000003	11.1948732	3.685766574	-0.061035156	-1.0986328	0.48828125	7.198071580000001	11.629125900000002	-1.6185790740000001	-6.3476562	-0.12207031	-0.5493164	1549641105.69
-7.7842527	-2.41770018	-3.4393310700000006	1.953125	0.18310547	0.8544922	3.3675537140000005	-8.129980432	0.9402832068000001	-1.7089844	0.24414062	2.0141602	6.32717302	9.10615216	2.65576178	0.30517578	0.12207031	0.4272461	-9.04992662	-0.3935791034	2.109057608	1.2817383	-0.12207031	-0.6713867	-1.745385782	9.24372554	2.634228534	-0.48828125	-0.5493164	0.12207031	4.29348143	9.471020468	1.683178714	2.8076172	-4.638672	-2.9907227	1549641105.73
-8.05461412	-2.115039038	-3.8735839660000004	2.8076172	1.5258789	0.79345703	3.0337889400000004	-7.832104532000001	1.4020507200000003	-1.7089844	1.2817383	2.9296875	5.541211060000001	8.484082068000001	2.140161142	-0.24414062	-0.24414062	1.5258789	-9.35258786	0.1447509784	2.24064946	1.2817383	0.48828125	-0.6713867	-1.9415771760000002	8.145532248	1.5707275360000001	-0.5493164	-0.79345703	0.061035156	2.277734424	8.518774460000001	-2.5540771760000003	4.638672	-1.2817383	-0.36621094	1549641105.771
-9.38129892	-1.27524411	-5.17395018	2.319336	0.48828125	0.48828125	2.930908246	-8.69582518	1.6353271760000003	-1.5869141	0.79345703	3.479004	5.121313400000001	9.094189300000002	1.181933606	-1.953125	-0.8544922	1.5258789	-9.560742212000001	0.7823730432	2.27055661	1.159668	-0.18310547	-0.5493164	-1.89013678	8.988915740000001	1.1556152160000002	-0.061035156	-0.91552734	0.61035156	3.53742662	9.558349640000001	-4.334155252	-2.8686523	-0.48828125	-0.7324219	1549641105.81
-9.228173920000001	-1.06589357	-4.91315944	1.0986328	-0.7324219	0.5493164	2.930908246	-8.69582518	1.6353271760000003	-1.5869141	0.79345703	3.479004	5.4443116	9.34541034	0.13757324280000002	-1.953125	-0.8544922	1.5258789	-9.00686052	0.67709964	2.3949707460000003	1.4648438	0.48828125	-0.48828125	-1.723852536	9.96030252	1.56953125	0.18310547	-0.4272461	0.9765625	3.631933606	9.29277356	-1.222607428	0.12207031	-2.0141602	-0.8544922	1549641105.85
-8.716162140000002	-1.11613768	-4.024316394	1.4038086	0.30517578	0.61035156	3.160595746	-9.99021016	1.9403808900000001	-1.5869141	1.2817383	3.8452148	5.973071580000001	8.864501800000001	-0.29667969240000003	-2.0751953	-1.5258789	1.2817383	-9.14323732	0.2260986322	2.9931152160000005	1.3427734	-0.061035156	-0.61035156	-1.679589856	9.67438948	1.867407248	0	-0.061035156	0.6713867	2.141357428	9.21860324	-2.198779254	2.319336	-2.9296875	-1.5869141	1549641105.89
-8.584570288	-1.0515380890000001	-4.06140126	2.0751953	0.30517578	0.30517578	3.07805162	-9.47341304	1.8566405760000002	-1.4038086	1.3427734	3.479004	6.25419928	8.359667932	-0.16987304320000002	-0.61035156	-0.5493164	1.8310547	-8.738891574	-0.037084961060000005	2.7155760800000004	0.9765625	0.5493164	-0.61035156	-1.369750998	9.39086911	2.1485351440000002	0	-0.36621094	0.4272461	2.721557608	9.54399411	-3.5601562500000004	-1.8920898	-0.48828125	-1.159668	1549641105.93
-8.548681610000001	-0.7201660340000001	-4.08173822	1.8310547	-0.061035156	0.24414062	3.0026855040000004	-9.0176268	1.6305420320000001	-0.91552734	0.7324219	2.6855469	6.117822480000001	7.741186600000001	0.24165038940000003	-0.61035156	-0.5493164	1.8310547	-8.497240920000001	0.12919922120000002	2.8112792540000004	0.91552734	0.30517578	-0.36621094	-0.648388678	9.055908246000001	2.2849121400000003	-0.12207031	-0.061035156	0.30517578	3.0947998200000004	9.088207968	-2.5397216460000003	-0.24414062	-1.8920898	-1.8310547	1549641105.97
-8.575000000000001	-0.17824707460000003	-4.079345746	1.4038086	-0.24414062	0.24414062	2.828027356	-8.668310700000001	1.1807373200000002	-0.5493164	0.18310547	2.0141602	6.135766574000001	7.370336960000001	0.643603534	-0.12207031	0	1.6479492	-8.487670926	0.0992919928	2.7143798920000006	0.8544922	0.4272461	-0.36621094	-0.401953125	8.83579074	2.217919928	-0.12207031	0.24414062	0.12207031	3.064892572	8.992504892	-2.3076415740000003	-1.2817383	-1.953125	-1.7089844	1549641106.01
-8.750854532	0.1208251996	-4.000390576	1.0986328	0.30517578	0.24414062	2.72036142	-8.4386232	0.7608398560000001	-0.36621094	-0.24414062	1.6479492	6.442016574	7.344018570000001	0.9905273560000001	0.061035156	0.5493164	1.0986328	-8.34052716	0.07058105432	2.8112792540000004	0.8544922	0.61035156	-0.36621094	-0.47014160340000005	9.011645468000001	2.1760498200000002	-0.061035156	0.36621094	0.18310547	3.8604248200000004	8.42666034	-2.1258057100000003	-0.36621094	-1.0986328	-0.8544922	1549641106.05
-9.04155252	0.062207030760000004	-4.300659146	0.91552734	-0.36621094	0.24414062	2.85075679	-8.338134980000001	0.6244628600000001	-0.36621094	-0.36621094	1.5869141	6.73391124	7.51508786	1.1903076080000001	0.061035156	0.5493164	1.0986328	-8.189794928000001	0.20217285340000002	2.6509764400000004	0.7324219	-0.12207031	-0.4272461	-0.8541503600000001	9.20305162	2.140161142	-0.12207031	0.18310547	0.36621094	4.31142572	8.69702176	-1.207055661	-0.5493164	-1.3427734	-1.0986328	1549641106.09
-9.118115020000001	-0.04067382788	-4.043457068	0.9765625	-0.36621094	0.30517578	2.9057862400000003	-8.405126800000001	0.4868896466	-0.4272461	0.12207031	1.6479492	6.900195288000001	7.9373777	1.375732428	-0.12207031	0.12207031	1.0375977	-8.570214660000001	0.14833984620000001	2.934497104	0.79345703	-0.4272461	-0.36621094	-1.03957518	9.518872300000002	2.241845746	-0.18310547	-0.48828125	0.4272461	3.14265126	8.90996106	-1.3099365020000002	0	-2.319336	-1.7700195	1549641106.13
-9.376513580000001	0.21652832460000004	-3.859228534	0.79345703	-0.12207031	0.5493164	2.795727536	-8.76879892	0.3529052716	-0.30517578	0.24414062	1.3427734	6.9492432100000014	8.31779802	1.57551268	-0.18310547	-0.12207031	0.8544922	-8.959009080000001	-0.2619873004	3.363964856	0.61035156	-0.36621094	-0.4272461	-0.8816650360000001	10.069164840000001	2.5421141200000004	0	-0.79345703	0.30517578	2.3626709260000003	9.657641574000001	-2.3889892180000003	-1.6479492	-2.6245117	-1.2207031	1549641106.17
-8.992504892	0.61848143	-4.0494384000000005	0.48828125	-0.061035156	0.9765625	2.8818603240000003	-8.999682608	0.2033691394	-0.30517578	0.24414062	1.3427734	6.93967302	8.37641574	1.847070288	-0.18310547	-0.12207031	0.8544922	-8.920727340000001	-0.501245108	3.3496094240000005	0.36621094	-0.6713867	-0.5493164	-0.765625	10.338329680000001	2.854345746	-0.18310547	-0.79345703	0.061035156	3.0409667540000003	9.46743161	-1.0120605432	-2.1972656	-1.2817383	-1.2207031	1549641106.21
-9.451879892000001	0.3349609424	-4.398754892	-0.061035156	0.61035156	0.61035156	3.1474366000000003	-8.848950180000001	0.07416992212000001	-0.18310547	-0.36621094	0.6713867	6.84995108	8.443408246	2.217919928	-0.12207031	0.12207031	0.18310547	-9.06069339	-0.5622558606000001	3.53742662	0	-0.9765625	-0.4272461	-0.898413089	10.484277160000001	3.0134521760000004	-0.30517578	-1.0986328	0	4.11044928	9.23774411	-1.745385782	-1.0986328	-2.319336	-1.6479492	1549641106.25
-11.24152806	-0.7895507788	-4.777978534	-1.0375977	-1.0375977	0.061035156	3.2646728240000003	-9.29516574	-0.1208251996	-0.18310547	-0.36621094	0.6713867	6.7422853400000005	8.900390380000001	2.4751221040000004	-0.12207031	0.12207031	0.18310547	-10.05241664	-0.21413574280000003	3.2862060700000004	-0.18310547	-2.1972656	-0.24414062	-0.9175537140000001	10.82522014	2.9500489200000004	-0.5493164	-1.2817383	0.061035156	4.886840854000001	9.7485598	-1.3853027160000002	-2.2583008	-1.5869141	-0.5493164	1549641106.29
-10.910155760000002	-2.271752896	-3.791040036	-1.6479492	-2.0141602	-0.061035156	3.3292724640000007	-10.34909694	-0.44621582460000003	-0.12207031	-0.24414062	0.30517578	6.701611420000001	9.563134980000001	2.27653804	-0.30517578	0.12207031	-0.4272461	-11.81813948	-0.8206542932	4.189404254	0.18310547	-0.6713867	-0.36621094	-0.754858426	11.38867212	3.1414550720000003	-0.24414062	-1.2207031	0	7.300951980000001	10.19477536	1.035986322	-4.4555664	-4.272461	0.8544922	1549641106.33
-9.70429712	-2.57680661	-2.0755615020000002	0.061035156	-1.0986328	0.7324219	3.8041992800000006	-10.773778960000001	-0.48569336060000007	-0.12207031	-0.48828125	0.061035156	7.0222167540000004	9.004467752000002	1.947558606	-0.79345703	-0.61035156	-0.79345703	-10.917334260000002	-1.18671875	3.019433606	0.12207031	2.1362305	-0.48828125	-1.081445288	10.5835688	3.3149170320000003	-0.061035156	0.4272461	-0.48828125	9.445898560000002	10.1146241	2.43803714	-0.79345703	-2.5024414	1.0375977	1549641106.37
-9.46623552	-1.5384277160000002	-1.96430661	0.30517578	1.5258789	0.48828125	3.7886474640000007	-9.5451902	-0.5024413940000001	-0.36621094	0.12207031	-0.48828125	6.9420652	8.357275360000001	1.776489218	-0.61035156	0.12207031	-0.18310547	-9.542798020000001	-0.46416014400000005	1.5599609620000003	0.18310547	0	-0.30517578	-2.333959964	9.064282248	2.798120108	-0.48828125	0.48828125	-0.36621094	7.174145468000001	10.073950180000002	-1.2537109620000002	8.422852	1.7089844	1.0986328	1549641106.41
-10.509399460000001	-1.6879638580000003	-3.652270468	-0.30517578	-1.953125	0	3.234765576	-9.797607428000001	-0.5371337860000001	-0.61035156	1.0986328	-2.0141602	6.261376800000001	8.84177266	1.6125976440000003	-0.61035156	0.12207031	-0.18310547	-9.441113220000002	-0.9953125	2.0289062500000004	0.24414062	0	0.061035156	-2.8041014400000006	9.472216754	2.6306396760000004	-0.4272461	-1.0375977	0.24414062	-0.718969748	13.77526808	-6.505419928000001	-4.1503906	-0.48828125	-0.48828125	1549641106.45
-8.993701080000001	-1.3254882200000002	-2.2382567900000003	-0.91552734	-1.7089844	0.12207031	2.344726538	-10.509399460000001	-0.9020019568000001	-0.48828125	1.5869141	-3.2348633	6.09748552	8.48049321	1.5587646760000002	-0.91552734	-0.7324219	-0.18310547	-9.036767572	-1.665234424	1.9391846040000003	-0.061035156	-0.5493164	-0.24414062	-2.235864218	9.329858426000001	2.9823487400000004	0	-0.12207031	0.061035156	-4.38200679	9.8251223	-0.27395019960000005	-6.1035156	-0.61035156	3.7231445	1549641106.49
-8.342919928	-1.0096679712	-1.685571286	-0.7324219	-0.36621094	-0.061035156	1.909277356	-9.469824280000001	-1.113745108	0.12207031	-0.18310547	-4.3945312	6.075951980000001	7.62993161	1.6520751800000002	-0.91552734	-0.7324219	-0.18310547	-8.87407248	-1.5372314300000003	2.1341797120000003	-0.061035156	0.6713867	-0.12207031	-1.9284179320000001	8.42307158	3.1761474640000005	0.12207031	-0.18310547	-0.18310547	-2.5588623200000002	9.29277356	1.4211913940000003	2.9296875	0.5493164	5.065918	1549641106.53
-8.327368210000001	-1.1328857428	-1.662841754	-0.4272461	-0.61035156	0.061035156	1.6688232820000002	-8.77836911	-1.27763678	0.12207031	-0.18310547	-4.3945312	5.916845746000001	7.314111420000001	1.833911142	-0.6713867	-0.61035156	0.24414062	-8.414697480000001	-1.3171142180000002	1.89611821	-0.18310547	-0.30517578	0.061035156	-1.4546875000000001	8.34650908	3.1737548920000003	-0.061035156	-0.18310547	-0.061035156	-2.460766574	9.095385880000002	-0.593359375	0.79345703	3.7841797	2.9907227	1549641106.57
-8.6599366	-0.8948242212000002	-1.408032248	-0.36621094	0	0.24414062	1.3853027160000002	-8.47092302	-1.3290771760000002	0.061035156	-0.12207031	-4.272461	5.96589357	7.39067392	1.965502896	-0.24414062	0.061035156	-0.061035156	-8.576196580000001	-1.637719748	2.1975829680000003	-0.24414062	-0.061035156	0.12207031	-1.3446288940000002	8.545092752	3.3735351440000003	0	0.12207031	0	-1.4391357820000001	7.7687010800000005	-1.3793212860000001	0.18310547	3.7841797	5.065918	1549641106.61
-9.688745108	-0.33017577880000004	-1.650878894	-0.61035156	-0.24414062	0.061035156	1.168774411	-8.2436277	-1.373339856	0.24414062	0.30517578	-2.2583008	6.129785340000001	7.6729982	2.0121582460000003	-0.24414062	0.061035156	-0.061035156	-9.01044928	-1.95234375	2.43205571	-0.48828125	-0.24414062	0.18310547	-1.412817392	8.84057608	3.637915036	0.18310547	0.36621094	0.061035156	1.393676718	9.30832518	-1.2549072479999999	-0.9765625	3.1738281	4.8828125	1549641106.65
-9.76411142	0.6340332068000001	-1.8004150360000002	-1.159668	-0.36621094	0.061035156	1.199877896	-8.302246106	-1.4953613220000002	0.24414062	0.30517578	-2.2583008	6.510205072	8.067773560000001	2.04924321	-0.061035156	-0.061035156	-0.12207031	-9.2389402	-2.192797824	2.85314946	-0.6713867	0.12207031	0.18310547	-1.246533246	9.508105432	3.9226317900000005	0.24414062	0.4272461	0.061035156	2.146142572	9.278417932000002	-0.0861328125	1.6479492	2.1972656	0.91552734	1549641106.69
-9.87536592	1.0371826080000002	-2.0121582460000003	-1.7700195	0.36621094	-0.061035156	1.4833984620000003	-8.814257788	-1.4546875000000001	0.48828125	0.24414062	0.18310547	6.96120607	8.30822734	2.2669677520000002	0.91552734	0.8544922	-0.24414062	-9.029589660000001	-2.3495117800000003	2.743090854	-1.2817383	-0.30517578	0.18310547	-1.3015625000000002	9.894507280000001	4.120019568	0	0.91552734	-0.061035156	2.000195288	9.450683606	-0.492871106	-0.61035156	3.112793	0.7324219	1549641106.73
-10.04882788	0.5036376800000001	-2.0528320680000003	-2.8686523	-0.48828125	-0.30517578	1.7298339660000002	-9.1193116	-1.4606689300000002	0.6713867	-0.24414062	0.61035156	7.062890380000001	8.259179712	2.777783246	0.91552734	0.8544922	-0.24414062	-8.87407248	-2.24423822	2.874682608	-1.4648438	-0.4272461	0.24414062	-1.4929687500000002	9.693530252	4.056616214000001	-0.24414062	1.0375977	-0.061035156	2.5421141200000004	10.624242720000002	-0.6232665740000001	-3.479004	4.333496	-0.4272461	1549641106.77
-9.532031250000001	-0.0861328125	-1.312329074	-2.6245117	0	-0.30517578	1.947558606	-9.33942842	-1.4176025360000002	0.6713867	-0.24414062	0.61035156	6.869091754	8.187402160000001	3.21921376	1.2817383	1.5869141	0	-8.705395468	-2.08752446	2.9955077880000003	-1.5869141	-0.61035156	0.30517578	-1.4451172120000002	9.53322734	3.9369873200000005	-0.30517578	0.9765625	0.061035156	3.3807128600000005	7.78066394	2.9548339660000003	-1.2207031	2.0751953	-1.4038086	1549641106.81
-9.261669928000002	-0.423486322	-1.15441893	-2.4414062	0.79345703	-0.4272461	2.0707763580000003	-9.211425720000001	-1.27524411	0.8544922	-0.9765625	0.61035156	6.75305162	8.01872554	3.302954074	1.2207031	1.6479492	0.061035156	-8.577392572	-2.135375998	3.111547824	-1.7089844	-0.9765625	0.24414062	-1.2501221040000001	9.337036240000002	3.9836425720000004	-0.24414062	1.0375977	0.18310547	5.9120607	6.7578369600000014	2.1616942900000002	1.7089844	3.2348633	-1.0986328	1549641106.85
-10.2761232	-1.7298339660000002	-2.269360324	-0.9765625	1.7700195	-0.6713867	2.159301718	-9.1276857	-1.1604003600000001	0.8544922	-1.5869141	0.5493164	6.820043930000001	8.101269568000001	3.1653808900000002	0.91552734	1.3427734	0.18310547	-9.26047374	-1.9810547120000002	3.5158935700000002	-1.8920898	-0.9765625	0.30517578	-0.991723642	9.60739766	4.01713858	-0.36621094	1.0986328	0.30517578	0.724951178	9.377710160000001	0.2918945288	4.3945312	1.4038086	-1.7700195	1549641106.89
-11.3647464	-2.491870108	-3.8341064300000003	0.061035156	-0.8544922	-0.7324219	1.9786621400000002	-9.548779254000001	-1.2788329680000001	0.9765625	-1.953125	0.61035156	6.93488768	8.54270018	2.77180162	1.0375977	1.5869141	0.061035156	-10.463940200000001	-1.013256839	4.269555710000001	-2.0141602	-0.7324219	0.5493164	-0.642407248	10.235449280000001	3.6869628600000004	-0.36621094	1.4648438	0.4272461	0.6926513580000001	10.090698380000001	-1.774096646	-0.48828125	1.4038086	1.2207031	1549641106.93
-9.370532248	-1.252514676	-2.386596646	-0.7324219	-0.36621094	-0.18310547	1.872192392	-10.19238318	-1.5707275360000001	1.159668	-3.112793	1.8920898	7.178930710000001	8.73171376	2.173657248	1.0375977	1.8920898	-0.36621094	-9.85742212	-0.3529052716	3.7467773560000004	-1.0375977	0.9765625	0.5493164	-0.869702176	10.489062500000001	3.2275878600000003	-0.5493164	1.953125	0.5493164	6.962402160000001	9.41599092	4.750463760000001	-1.0986328	-5.432129	-1.0375977	1549641106.97
-8.292675720000002	-1.0180419928000002	-3.0708741	-0.7324219	2.4414062	-0.4272461	2.2382567900000003	-9.363354532	-1.4068359620000002	1.159668	-3.112793	1.8920898	7.1370607	8.531933606	1.435546924	1.0375977	1.8920898	-0.36621094	-9.481787140000002	-0.6675292932	3.15102536	-1.159668	0	0.36621094	-1.5300537140000001	9.758129892000001	2.7227538940000002	-0.6713867	2.1972656	0.48828125	4.2587889400000005	8.484082068000001	4.33176268	6.713867	-0.48828125	-0.48828125	1549641107.009
-9.375317392	-1.4965576080000003	-5.40483426	0.5493164	-0.12207031	-0.8544922	2.6725097840000003	-8.693432608	-0.8314209260000001	0.48828125	-2.6855469	2.746582	6.5556639400000005	8.27353534	0.7895507788	1.0986328	1.953125	0.18310547	-9.15161142	0.09211425720000001	2.751464856	-1.2817383	0.8544922	0.6713867	-1.8841552520000002	9.32148462	1.9989990020000004	-0.8544922	1.6479492	0.36621094	0.773999002	10.58715854	-3.672607428	6.713867	1.6479492	1.4038086	1549641107.049
-8.6001223	-1.3195067900000002	-4.530346646	-0.79345703	-1.0986328	-0.5493164	3.02421875	-8.781957968	-0.33137207460000007	0.061035156	-1.6479492	3.3569336	5.802001800000001	7.985229532000001	0.2536132788	1.159668	1.953125	0.4272461	-8.902783246	1.052734375	2.4751221040000004	-0.9765625	-0.36621094	0.7324219	-1.553979532	8.97336412	1.3015625000000002	-0.61035156	1.3427734	0.36621094	1.6867675720000002	10.158886780000001	-3.946557608	-5.493164	-0.12207031	-2.4414062	1549641107.09
-8.705395468	-1.4044433900000002	-3.9393798920000007	-0.61035156	1.2207031	-0.36621094	3.4142089660000003	-9.01403804	-0.14235839660000002	-0.12207031	-1.2817383	3.112793	5.325878894000001	8.1838134	-0.308642572	0.9765625	1.5258789	0.30517578	-9.600219748	1.2704589660000003	2.8651123200000006	-0.5493164	-0.061035156	0.6713867	-1.2884033540000002	9.27124002	0.8840576080000001	-0.18310547	1.3427734	0.30517578	5.2110353400000005	8.38478984	1.234570288	0.6713867	2.2583008	-0.6713867	1549641107.129
-9.36455072	-1.052734375	-4.914355432000001	-0.30517578	0.18310547	-0.61035156	4.2073487400000005	-9.657641574000001	0.37084961060000005	-0.12207031	-1.2817383	3.112793	5.2995607	8.47810054	-0.7871582068	0.5493164	0.8544922	-0.30517578	-9.285595746	0.876879892	2.810082968	-0.5493164	0.5493164	0.48828125	-1.503735324	9.931591460000002	1.062304712	0.5493164	1.0375977	0.36621094	4.29348143	8.720947480000001	0.2225097644	3.112793	-1.5869141	-0.24414062	1549641107.169
-8.959009080000001	-0.849365216	-4.830615216000001	-1.159668	-0.7324219	-0.61035156	4.727734424	-9.310717752	0.98334964	-0.7324219	-0.5493164	2.380371	5.44072284	8.359667932	-0.805102536	0.4272461	-0.18310547	-0.91552734	-9.04992662	0.8541503600000001	2.7502685700000002	-0.5493164	0.061035156	0.5493164	-1.73701178	9.57749002	1.2549072479999999	0.79345703	0.7324219	0.24414062	2.3734375	10.035669420000001	-2.6892577880000004	0.5493164	-0.91552734	-0.91552734	1549641107.209
-8.399145468	-1.418798822	-4.048242212	-0.79345703	-0.061035156	-0.48828125	4.486083966000001	-8.59892572	1.3637695680000002	-0.91552734	0.48828125	1.0986328	5.50771466	8.38598642	-0.5096191394	0.6713867	-0.9765625	-0.9765625	-8.859716754	0.758447284	2.40573732	-0.5493164	0.12207031	0.4272461	-1.52526857	9.3489991	1.3254882200000002	0.91552734	0.24414062	0.061035156	2.8806639400000003	9.472216754	-1.451098642	0.61035156	1.0986328	-0.48828125	1549641107.249
-8.86928714	-1.6329346040000001	-4.02551268	0	0.61035156	-0.24414062	4.0147461060000005	-8.403930710000001	1.50493161	-0.6713867	0.5493164	-0.24414062	5.574707068	8.58217752	-0.026318359620000002	0.8544922	-0.8544922	-1.159668	-8.86809056	1.119726538	2.31481929	-0.4272461	0.24414062	0.4272461	-1.3063476440000001	9.522461060000001	1.3111327879999999	0.79345703	0.48828125	0.12207031	3.084033246	9.10495607	-1.427172824	0.61035156	0.48828125	-1.0986328	1549641107.289
-9.121704074	-1.2716552520000002	-4.45258786	-0.18310547	0.12207031	-0.12207031	3.7204589660000003	-8.571411240000002	1.3685547120000001	-0.4272461	0.30517578	-1.159668	5.517285340000001	8.994897660000001	0.5323486420000001	1.0375977	-0.061035156	-1.5258789	-8.798706070000001	1.412817392	2.263378894	0	-0.12207031	0.30517578	-1.3829101440000002	9.668408246	1.1053711060000002	0.5493164	0.61035156	0.24414062	3.7276367800000005	9.2556884	-1.3266846040000002	0	0.24414062	-0.7324219	1549641107.329
-8.866894568000001	-1.1017822480000001	-4.106860324	-0.4272461	-0.30517578	-0.12207031	3.5003417540000004	-8.752050720000002	1.1257080072	-0.18310547	1.159668	-2.0141602	5.43474092	9.449487320000001	0.8948242212000002	1.0375977	0.30517578	-1.7089844	-8.8728759	1.0192382788	2.477514676	0.12207031	-0.18310547	0.24414062	-1.6736084260000001	9.7066893	1.123315396	0.48828125	0.18310547	0.24414062	3.402246106	8.994897660000001	-0.41152344240000005	0.8544922	-0.30517578	-0.24414062	1549641107.369
-8.914746106	-0.8673096040000001	-3.8855469240000007	-0.12207031	0.91552734	0.18310547	3.2658691100000006	-8.9410643	0.92473143	-0.18310547	1.159668	-2.0141602	5.44790036	9.73540036	0.9474609620000001	0.48828125	-0.30517578	-1.5869141	-9.33344748	0.611303714	2.613891574	0	-0.61035156	0.12207031	-1.6616454680000001	9.80598192	1.415209964	0.6713867	-0.18310547	0.061035156	4.097290036	8.44938948	-0.6089111420000001	0.12207031	0.18310547	0	1549641107.409
-9.5619384	-0.6160888580000001	-4.605712860000001	-0.61035156	0.61035156	-0.061035156	2.573217752	-9.39326178	0.5502929712000001	-0.4272461	2.1972656	-2.1972656	5.492163039999999	10.16247554	0.9139648560000001	0	-0.9765625	-1.3427734	-9.6552491	0.01315917932	3.2323730040000007	0.061035156	0.48828125	0.12207031	-1.259692392	10.57280252	1.96669928	0.61035156	-0.5493164	0	4.52077626	8.7963134	-0.5191894568000001	0.36621094	-0.48828125	0.5493164	1549641107.449
-9.410009980000002	-0.949853534	-4.286303714000001	-0.7324219	-0.5493164	0	2.573217752	-9.39326178	0.5502929712000001	-0.18310547	1.8310547	-2.380371	5.67280252	9.94355432	1.0587158540000001	0.12207031	-0.91552734	-1.5258789	-9.24372554	-0.20576172120000003	2.96560054	-0.18310547	-0.36621094	0.061035156	-0.8673096040000001	10.73190944	2.3734375	0.36621094	0.12207031	-0.061035156	2.569628894	9.862207460000002	-1.899707068	2.4414062	-0.4272461	0.12207031	1549641107.489
-8.993701080000001	-1.038378894	-3.4321533540000004	-0.24414062	0.24414062	0.18310547	2.051635782	-9.52604982	-0.10527343750000001	0.24414062	0.79345703	-2.1972656	5.6405027	9.30234375	1.299169928	0.48828125	-0.24414062	-1.5258789	-9.05471196	-0.15192871400000002	3.007470746	-0.12207031	-0.18310547	0.18310547	-0.9630126800000001	9.87058058	2.295678714	0.061035156	0.24414062	-0.18310547	1.8446777160000003	10.256982820000001	-3.2993652160000004	-1.8310547	-0.061035156	-0.4272461	1549641107.529
-9.07146016	-0.931909146	-3.3843016200000005	0	0.5493164	0.30517578	1.987036142	-8.97695288	-0.43066405760000004	0.36621094	0.36621094	-1.953125	5.25170926	9.24013678	1.4427246400000002	0.7324219	0.4272461	-1.2817383	-9.04633786	0.014355469240000002	3.0433594240000006	-0.061035156	-0.36621094	0.18310547	-1.008471646	9.460253894000001	1.9224365020000003	-0.12207031	0.061035156	-0.061035156	2.5385253600000004	9.596630890000002	-0.9929199280000001	-0.48828125	-0.61035156	-0.48828125	1549641107.569
-9.301147660000002	-0.6842773560000001	-3.561352536	-0.12207031	0.36621094	0.18310547	1.9020996400000003	-8.833398560000001	-0.5849853534	0.061035156	0.91552734	-1.2207031	4.945459260000001	9.49494658	1.2549072479999999	0.4272461	0.30517578	-1.159668	-9.077441394000001	-0.011962890380000002	3.1593994600000004	0	-0.30517578	0.061035156	-1.1639892572000001	9.564331070000001	1.836303714	-0.061035156	-0.36621094	0.12207031	3.47163089	9.12888179	-0.910375998	-0.36621094	0.5493164	-0.18310547	1549641107.609
-9.375317392	-0.7680175720000001	-3.619970746	-0.18310547	0.18310547	0	1.795629892	-8.62045926	-0.6268554712000001	0.061035156	0.91552734	-1.2207031	5.11054712	9.671997300000001	0.9869384980000001	-0.18310547	-0.5493164	-1.0375977	-9.16835962	-0.22011719240000002	3.289794928	0.061035156	-0.18310547	0	-1.108959964	9.734204074	2.165283246	0.18310547	-0.4272461	0.18310547	3.4919677520000003	9.020019568	-0.5825927716	0.24414062	-0.30517578	-0.24414062	1549641107.649
-9.350195288	-0.970190396	-3.4835937500000003	0	0.12207031	0	1.7681152160000002	-8.48049321	-0.6053222644	-0.061035156	1.0375977	-0.48828125	5.300756789999999	9.791625900000001	0.8565429712000001	-0.48828125	-0.79345703	-0.61035156	-9.18630342	-0.3804199280000001	3.3352538940000005	0.061035156	-0.12207031	-0.12207031	-1.008471646	9.99021016	2.48229982	0.061035156	-0.24414062	0.061035156	2.8088867800000004	9.500927520000001	-1.020434604	0.18310547	-0.30517578	-0.24414062	1549641107.689
-9.29516574	-0.84816893	-3.4429199280000002	0.24414062	0.18310547	0.061035156	1.923632788	-8.51040036	-0.5443115216000001	-0.061035156	0.91552734	0.24414062	5.1895018	9.77966304	0.9354980432000001	-0.12207031	-0.36621094	-0.18310547	-9.11691893	-0.3541015576	3.3579834260000005	0	-0.12207031	-0.12207031	-1.030004892	10.030884080000002	2.527758786	-0.12207031	-0.18310547	-0.061035156	2.74428714	9.572705072	-0.88645018	-0.24414062	-0.12207031	-0.12207031	1549641107.729
-9.22338858	-0.6292480432	-3.543408246	0.18310547	0	0	1.923632788	-8.51040036	-0.5443115216000001	-0.061035156	0.61035156	0.91552734	4.850952176000001	9.67438948	1.0646972840000002	0.18310547	0.061035156	0.24414062	-9.0858152	-0.401953125	3.369946286	0.061035156	-0.12207031	-0.18310547	-1.081445288	9.82751448	2.427270468	-0.24414062	-0.30517578	-0.18310547	2.9177491	9.39086911	-0.649584964	-0.12207031	-0.12207031	-0.12207031	1549641107.769
-9.360961960000001	-0.5550781250000001	-3.7647216460000004	-0.061035156	-0.24414062	-0.12207031	2.6150878600000005	-8.607299820000001	-0.5526855432	0	0.12207031	1.3427734	4.582983426	9.58586412	1.1173339660000001	-0.061035156	-0.24414062	0.61035156	-9.130077880000002	-0.4868896466	3.411816394	0.061035156	0.061035156	-0.24414062	-1.063500998	9.725830072	2.463159146	-0.18310547	-0.4272461	-0.12207031	3.0313964660000003	9.33464357	-0.9115722840000001	-0.30517578	-0.12207031	0	1549641107.809
-9.326269568	-0.56823732	-3.6738037140000004	0	-0.36621094	-0.12207031	3.0613037140000006	-8.748461960000002	-0.48808594240000003	-0.061035156	-0.18310547	1.5258789	4.374829074	9.514086960000002	1.1269042932	-0.061035156	-0.24414062	0.61035156	-9.02839357	-0.516796875	3.3352538940000005	0.061035156	-0.12207031	-0.24414062	-0.9307128600000001	9.73540036	2.5433105040000004	-0.18310547	-0.4272461	-0.12207031	3.04216304	9.394457968000001	-0.7763915740000001	-0.24414062	-0.18310547	-0.061035156	1549641107.849
-9.258081070000001	-0.5191894568000001	-3.5326415740000003	-0.061035156	-0.18310547	-0.12207031	3.4154052520000002	-8.88723143	-0.439038089	-0.12207031	-0.18310547	1.5258789	4.196582068	9.418384080000001	1.1125488220000002	0	-0.061035156	0.4272461	-8.9829348	-0.5443115216000001	3.3005616	0.12207031	-0.061035156	-0.18310547	-0.9139648560000001	9.6385009	2.569628894	-0.18310547	-0.12207031	-0.061035156	2.81486821	9.504516574	-0.709399411	0.061035156	-0.061035156	0	1549641107.889
-9.222192392	-0.4844970746000001	-3.5158935700000002	0	-0.061035156	-0.12207031	3.6462889400000003	-8.86210962	-0.385205072	-0.061035156	-0.061035156	1.4038086	4.043457068	9.36933606	1.0898193390000002	0	0.061035156	0.30517578	-8.968579074	-0.6125	3.3149170320000003	0.061035156	-0.12207031	-0.12207031	-0.9474609620000001	9.52604982	2.57082518	-0.18310547	-0.12207031	-0.061035156	3.029003894	9.41120607	-0.855346646	-0.18310547	-0.061035156	-0.061035156	1549641107.929
