# Supplementary material for: A deep learning approach for lower back-pain risk prediction during manual lifting
Source: PLoS One. 2021 Feb 19;16(2):e0247162. doi: 10.1371/journal.pone.0247162 (PMC7894914; doi:10.1371/journal.pone.0247162)
Supplement: S1 Data — (ZIP) [file pone.0247162.s001.zip › source-used/Subject_02_P2_Zone08_T1.csv]

Side_A_x	Side_A_y	Side_A_z	Side_G_x	Side_G_y	Side_G_z	LtWt_A_x	LtWt_A_y	LtWt_A_z	LtWt_G_x	LtWt_G_y	LtWt_G_z	RtWt_A_x	RtWt_A_y	RtWt_A_z	RtWt_G_x	RtWt_G_y	RtWt_G_z	Back_A_x	Back_A_y	Back_A_z	Back_G_x	Back_G_y	Back_G_z	UArm_A_x	UArm_A_y	UArm_A_z	UArm_G_x	UArm_G_y	UArm_G_z	Thig_A_x	Thig_A_y	Thig_A_z	Thig_G_x	Thig_G_y	Thig_G_z	Time_stp
-9.264062500000001	-1.6329346040000001	-3.208447284	-0.061035156	-0.061035156	-0.061035156	2.79213858	-8.814257788	-0.9869384980000001	-0.061035156	0	0	3.800610324	9.73540036	0.57421875	-0.061035156	-0.061035156	-0.061035156	-9.012841754	-0.531152356	3.313720746	-0.061035156	-0.061035156	0	-0.732128894	9.7066893	2.5995362400000004	0	-0.061035156	-0.061035156	1.6688232820000002	9.74736322	-0.26318359620000004	-0.061035156	0	-0.061035156	1549637523.2
-9.265259080000002	-1.62575679	-3.215625	0	-0.061035156	-0.061035156	2.798120108	-8.80947284	-0.9582275360000001	-0.061035156	-0.061035156	0	3.794628894	9.71625998	0.5885742212	0	-0.061035156	-0.061035156	-9.00805661	-0.5263671924000001	3.3053466460000003	-0.061035156	-0.061035156	0	-0.709399411	9.6983152	2.586376996	0	-0.061035156	-0.061035156	1.679589856	9.759326080000001	-0.26677246400000004	0	-0.061035156	-0.061035156	1549637523.24
-9.261669928000002	-1.622167932	-3.215625	-0.061035156	-0.061035156	-0.061035156	2.807690396	-8.82023912	-0.953442392	-0.061035156	-0.061035156	0	3.818554712	9.729418930000001	0.5957519568	0	-0.061035156	-0.061035156	-9.020019568	-0.538330072	3.334057608	0	-0.061035156	0	-0.6914550720000001	9.69472644	2.5971435700000005	0	-0.061035156	-0.061035156	1.655664038	9.758129892000001	-0.269165036	0	-0.061035156	-0.061035156	1549637523.28
-9.261669928000002	-1.6341308900000002	-3.2096435700000003	0	-0.061035156	-0.061035156	2.8328125	-8.81665036	-0.9606201080000001	-0.061035156	-0.061035156	0	3.8329101440000004	9.74257788	0.5993408246	0	-0.061035156	-0.061035156	-9.024804712	-0.5323486420000001	3.338842752	0	-0.061035156	-0.061035156	-0.7058105432	9.701904254	2.605517572	0	-0.061035156	-0.061035156	1.69633786	9.74736322	-0.2536132788	0	-0.061035156	-0.061035156	1549637523.32
-9.27004393	-1.6090087860000002	-3.192895468	-0.061035156	-0.061035156	-0.061035156	2.85913089	-8.828613220000001	-0.9486572480000001	-0.061035156	-0.061035156	0	3.8053954680000004	9.725830072	0.60651857	0	-0.061035156	0	-9.01403804	-0.5215820288	3.3149170320000003	-0.061035156	-0.061035156	0	-0.707006839	9.69592302	2.5803954680000003	0	-0.061035156	-0.061035156	1.693945288	9.7401857	-0.27514648560000005	-0.061035156	-0.061035156	-0.061035156	1549637523.36
-9.261669928000002	-1.6341308900000002	-3.1869139400000006	0	-0.061035156	-0.061035156	2.8627197480000004	-8.80947284	-0.9510498200000002	-0.061035156	-0.061035156	0	3.80778804	9.73659694	0.6328369110000001	0	-0.061035156	-0.061035156	-9.0176268	-0.5275634784000001	3.325683606	0	0.061035156	0	-0.6854736419999999	9.69951178	2.613891574	0	-0.061035156	-0.061035156	1.69633786	9.74257788	-0.27873535340000005	0	-0.061035156	-0.061035156	1549637523.4
-9.267651260000001	-1.629345746	-3.198876996	-0.061035156	-0.061035156	-0.061035156	2.85913089	-8.814257788	-0.9366943390000001	-0.061035156	0	0	3.8018066100000003	9.7318116	0.6316406250000001	0	-0.061035156	-0.061035156	-8.999682608	-0.539526358	3.313720746	-0.061035156	0	0	-0.6842773560000001	9.701904254	2.5947509	0	0	-0.061035156	1.670019568	9.74736322	-0.27993163940000004	0	0	-0.061035156	1549637523.44
-9.2808107	-1.6460937500000001	-3.2060547120000003	-0.061035156	-0.061035156	-0.061035156	2.872290036	-8.828613220000001	-0.9438721040000001	0	0	0	3.818554712	9.746167032	0.611303714	-0.061035156	-0.061035156	0	-8.9829348	-0.5263671924000001	3.2814209260000005	0	-0.061035156	0	-0.7572509980000001	9.688745108	2.568432608	0	-0.061035156	-0.061035156	1.680786142	9.753344748	-0.29069824280000006	0	0	-0.061035156	1549637523.48
-9.265259080000002	-1.644897464	-3.1653808900000002	0	0	-0.061035156	2.8986084260000005	-8.839379892	-0.9642089660000001	0	-0.061035156	-0.061035156	3.8353027160000006	9.758129892000001	0.5909667932	0	-0.061035156	0	-9.00566394	-0.531152356	3.3065429320000006	0	-0.061035156	0	-0.7524658540000001	9.71745607	2.5791992800000005	0	-0.061035156	0	1.676000998	9.75214856	-0.26677246400000004	-0.061035156	0	-0.061035156	1549637523.52
-9.249707068000001	-1.662841754	-3.1761474640000005	-0.061035156	0	-0.061035156	2.8639160340000003	-8.81784694	-0.949853534	-0.061035156	-0.061035156	-0.061035156	3.813769568	9.733007788	0.5873779254	0	-0.061035156	0	-9.0176268	-0.5108154254	3.3328614200000004	0	-0.061035156	0	-0.7285400360000001	9.72224092	2.593554712	0	-0.061035156	0	1.662841754	9.74736322	-0.287109375	0	-0.061035156	-0.061035156	1549637523.56
-9.25090306	-1.66403804	-3.188110324	0	0	-0.061035156	2.81726088	-8.789135880000002	-0.955834964	-0.061035156	0	0	3.78984375	9.71625998	0.6005371106	0	-0.061035156	0	-9.01403804	-0.5084228534	3.31611322	0	0	0	-0.708203125	9.686352340000001	2.560058606	0	-0.061035156	0	1.6460937500000001	9.75214856	-0.30744628600000007	0	-0.061035156	-0.061035156	1549637523.6
-9.2724366	-1.6520751800000002	-3.215625	0	-0.061035156	-0.061035156	2.8232422120000003	-8.792724640000001	-0.970190396	-0.061035156	0	0	3.78027356	9.75214856	0.5825927716	0	-0.061035156	0	-9.023608426000001	-0.500048822	3.33046875	0	0	0	-0.687866214	9.686352340000001	2.569628894	0	-0.061035156	-0.061035156	1.6592528960000001	9.74138179	-0.26318359620000004	-0.061035156	-0.061035156	-0.061035156	1549637523.64
-9.27124002	-1.6544677520000002	-3.22160643	0	0	-0.061035156	2.8423827880000005	-8.8214357	-0.9881347840000001	-0.061035156	0	0	3.78984375	9.777270468000001	0.571826178	0	-0.061035156	0	-9.0176268	-0.49526367800000004	3.334057608	0	0	0	-0.7141846040000002	9.733007788	2.566040036	0	-0.061035156	-0.061035156	1.650878894	9.75214856	-0.2823242212	0	-0.061035156	-0.061035156	1549637523.68
-9.24611821	-1.677197284	-3.215625	0	0	-0.061035156	2.8244384000000005	-8.833398560000001	-0.9905273560000001	-0.061035156	0	-0.061035156	3.77788089	9.76411142	0.5790038940000001	0	-0.061035156	0	-9.01882338	-0.500048822	3.3101317900000002	0	0	0	-0.7488769568000001	9.7318116	2.5636474640000007	0	-0.061035156	-0.061035156	1.5862792540000001	9.759326080000001	-0.31342773560000003	0	0	-0.061035156	1549637523.72
-9.21501448	-1.697534146	-3.21921376	0	0	-0.061035156	2.8041014400000006	-8.825024460000002	-0.9343017572	-0.061035156	0	0	3.77548822	9.74257788	0.5837890576	-0.061035156	-0.061035156	-0.061035156	-9.01044928	-0.48808594240000003	3.2921875000000003	0	0	0	-0.7488769568000001	9.7066893	2.5337402160000004	0	-0.061035156	-0.061035156	1.606616214	9.749755890000001	-0.3014648462	0	0	-0.061035156	1549637523.76
-9.229370108000001	-1.7035155760000003	-3.21203624	0	-0.061035156	-0.061035156	2.81486821	-8.81784694	-0.9378906250000001	-0.061035156	0	0	3.782666034	9.729418930000001	0.569433606	-0.061035156	-0.061035156	-0.061035156	-9.012841754	-0.47851562500000006	3.2945800720000005	0	0	0	-0.7201660340000001	9.69951178	2.5301512600000002	0	-0.061035156	-0.061035156	1.667626996	9.7318116	-0.25959472840000003	0	-0.061035156	-0.061035156	1549637523.8
-9.2556884	-1.665234424	-3.2072509000000005	0	-0.061035156	-0.061035156	2.805297824	-8.82263179	-0.9462646760000001	-0.061035156	0	-0.061035156	3.7874510800000003	9.74257788	0.5323486420000001	-0.061035156	-0.061035156	-0.061035156	-9.020019568	-0.4821044928	3.301757788	0	0	0	-0.7225586060000001	9.69951178	2.5229737400000003	0	-0.061035156	-0.061035156	1.6281494600000002	9.760522660000001	-0.30744628600000007	0	-0.061035156	-0.061035156	1549637523.84
-9.25209964	-1.681982428	-3.213232428	0	0	-0.061035156	2.8017089660000005	-8.83220198	-0.954638678	-0.061035156	0	-0.061035156	3.7970214660000003	9.737792932000001	0.5251708966	-0.061035156	-0.061035156	-0.061035156	-9.016430710000002	-0.47492675720000005	3.3077391200000004	0	0	0	-0.7213623200000001	9.71147464	2.516992212	0	-0.061035156	-0.061035156	1.6281494600000002	9.760522660000001	-0.30744628600000007	0	-0.061035156	-0.061035156	1549637523.88
-9.254492212	-1.6891601440000001	-3.2299804320000005	0	-0.061035156	-0.061035156	2.7825683900000002	-8.826220746	-0.953442392	-0.061035156	0	0	3.8089844240000006	9.74736322	0.515600589	0	-0.061035156	-0.061035156	-9.00686052	-0.4689453076	3.2945800720000005	0	0	-0.061035156	-0.7440917932000001	9.72702626	2.51101088	0	-0.061035156	-0.061035156	1.667626996	9.759326080000001	-0.2954833966	0	-0.061035156	-0.061035156	1549637523.92
-9.25209964	-1.662841754	-3.2096435700000003	0	-0.061035156	-0.061035156	2.7610351440000005	-8.826220746	-0.9426757788	-0.061035156	0	0	3.8089844240000006	9.7318116	0.5335449280000001	0	-0.061035156	-0.061035156	-9.01044928	-0.47253417540000003	3.2862060700000004	0	0	0	-0.7488769568000001	9.709082068	2.516992212	0	-0.061035156	-0.061035156	1.64011232	9.77128894	-0.31223143000000003	0	0	-0.061035156	1549637523.96
-9.25688498	-1.680786142	-3.208447284	0	0	-0.061035156	2.76223143	-8.802294928000002	-0.949853534	-0.061035156	-0.061035156	0	3.8245362400000005	9.756933606	0.5622558606000001	0	-0.061035156	-0.061035156	-9.00805661	-0.4713378894	3.3041503600000004	0	0	-0.061035156	-0.7225586060000001	9.69951178	2.5134033540000003	0	-0.061035156	-0.061035156	1.622167932	9.756933606	-0.32060547120000005	-0.061035156	0	-0.061035156	1549637524.0
-9.25688498	-1.701123004	-3.23955072	0	-0.061035156	-0.061035156	2.767016574	-8.823827880000001	-0.9522461060000001	-0.061035156	0	0	3.8257324280000002	9.77966304	0.569433606	0	-0.061035156	-0.061035156	-9.01882338	-0.4713378894	3.3053466460000003	-0.061035156	-0.061035156	-0.061035156	-0.7273437500000001	9.72224092	2.50622554	0	0	-0.061035156	1.65805661	9.76411142	-0.3002685504	0	-0.12207031	-0.061035156	1549637524.04
-9.253295926000002	-1.685571286	-3.2072509000000005	0	-0.061035156	-0.061035156	2.78496106	-8.845361420000001	-0.9606201080000001	-0.061035156	-0.061035156	0	3.83171376	9.753344748	0.5813964856000001	-0.061035156	-0.061035156	0	-9.00686052	-0.4713378894	3.285009784	-0.061035156	0	-0.061035156	-0.7393066100000001	9.7318116	2.5157959260000005	-0.061035156	-0.061035156	-0.061035156	1.62575679	9.760522660000001	-0.34453125	0	-0.061035156	-0.061035156	1549637524.08
-9.241332968	-1.6891601440000001	-3.19768071	-0.061035156	0	-0.061035156	2.8124755400000003	-8.827417032000001	-0.9474609620000001	-0.061035156	-0.061035156	0	3.811376996	9.73659694	0.5837890576	-0.061035156	-0.061035156	0	-9.00686052	-0.47014160340000005	3.2862060700000004	-0.061035156	-0.061035156	-0.061035156	-0.7464843750000001	9.713867212	2.512207068	-0.061035156	-0.061035156	-0.061035156	1.6137939300000002	9.76171875	-0.33256836060000006	0	0	-0.061035156	1549637524.12
-9.25927716	-1.70471196	-3.210839856	-0.061035156	-0.061035156	-0.061035156	2.7993163940000003	-8.829809800000001	-0.9378906250000001	-0.061035156	-0.061035156	0	3.782666034	9.755737320000001	0.553881839	-0.061035156	-0.061035156	0	-9.036767572	-0.46655273560000005	3.3268798920000004	0	0	-0.061035156	-0.735717752	9.7150634	2.5134033540000003	-0.061035156	-0.061035156	-0.061035156	1.6472900360000002	9.760522660000001	-0.31103514400000004	-0.061035156	-0.061035156	-0.061035156	1549637524.16
-9.232959260000001	-1.7226562500000002	-3.2096435700000003	0	-0.061035156	0	2.807690396	-8.8214357	-0.9522461060000001	-0.061035156	0	0	3.79582518	9.74138179	0.5455078076000001	-0.061035156	0	-0.061035156	-9.015234620000001	-0.47971191100000005	3.2730469240000004	-0.061035156	0	-0.061035156	-0.6986327880000001	9.749755890000001	2.536132788	-0.061035156	0	-0.061035156	1.623364218	9.744970746000002	-0.270361322	0	-0.061035156	-0.061035156	1549637524.2
-9.24492212	-1.70471196	-3.201269568	-0.061035156	-0.061035156	0	2.8124755400000003	-8.815454074	-0.9606201080000001	0	0	-0.061035156	3.773095746	9.72702626	0.5323486420000001	-0.061035156	-0.061035156	0	-9.00566394	-0.4761230432	3.255102536	-0.061035156	0	-0.061035156	-0.7524658540000001	9.70310054	2.50622554	-0.061035156	0	-0.061035156	1.642504892	9.73659694	-0.288305661	-0.061035156	0	0	1549637524.24
-9.264062500000001	-1.7059082460000001	-3.2144287140000003	-0.061035156	-0.061035156	0	2.81726088	-8.8214357	-0.9713867212000001	-0.061035156	-0.061035156	-0.061035156	3.773095746	9.72702626	0.5323486420000001	-0.061035156	-0.061035156	0	-9.004467752000002	-0.47373047120000006	3.2646728240000003	-0.061035156	-0.061035156	-0.061035156	-0.80390625	9.68515625	2.491870108	-0.061035156	-0.061035156	0	1.642504892	9.73659694	-0.288305661	-0.061035156	0	0	1549637524.279
-9.22458516	-1.757348642	-3.215625	0	0	0	2.805297824	-8.825024460000002	-0.9905273560000001	-0.061035156	-0.061035156	-0.061035156	3.8018066100000003	9.778466754	0.47851562500000006	-0.061035156	0	0	-9.00566394	-0.48330077880000005	3.277832068	-0.061035156	-0.061035156	-0.061035156	-0.7799804712000001	9.733007788	2.5265625000000003	-0.061035156	-0.061035156	0	1.6030273560000001	9.77248552	-0.33615722840000006	0	0	-0.061035156	1549637524.319
-9.21860324	-1.735815396	-3.210839856	0	-0.061035156	0	2.769409146	-8.844164840000001	-0.9725830072	-0.061035156	-0.061035156	-0.061035156	3.8018066100000003	9.778466754	0.47851562500000006	0	0	0	-9.031982428000001	-0.4844970746000001	3.2993652160000004	-0.061035156	-0.061035156	-0.061035156	-0.762036142	9.74138179	2.527758786	-0.061035156	0	0	1.6030273560000001	9.77248552	-0.33615722840000006	-0.061035156	0	-0.061035156	1549637524.36
-9.25090306	-1.679589856	-3.18332518	-0.061035156	0	0	2.7538574280000003	-8.808276260000001	-0.98334964	-0.061035156	-0.061035156	-0.061035156	3.7515625000000004	9.72702626	0.576611322	0	-0.061035156	0	-9.023608426000001	-0.47253417540000003	3.289794928	0	0	-0.061035156	-0.75964357	9.677978240000002	2.527758786	-0.061035156	-0.061035156	-0.061035156	1.57551268	9.750951980000002	-0.3182128894	-0.061035156	-0.061035156	0	1549637524.399
-9.25209964	-1.720263678	-3.1952880400000003	-0.061035156	0	-0.061035156	2.75983876	-8.797509980000001	-0.966601538	-0.061035156	0	0	3.7276367800000005	9.76889676	0.5670410144	-0.061035156	-0.061035156	0	-9.021215560000002	-0.47971191100000005	3.3005616	0	0	-0.061035156	-0.735717752	9.67080072	2.5253662140000004	-0.061035156	0	-0.061035156	1.6353271760000003	9.76171875	-0.32778320680000006	0	-0.061035156	-0.061035156	1549637524.439
-9.253295926000002	-1.717871106	-3.18332518	0	-0.061035156	0	2.75625	-8.84057608	-0.9797607428000001	-0.061035156	0	0	3.7515625000000004	9.76411142	0.5443115216000001	-0.061035156	-0.061035156	-0.061035156	-9.04155252	-0.49885253600000007	3.3089355040000004	0	0	-0.061035156	-0.754858426	9.718652160000001	2.5229737400000003	-0.061035156	-0.061035156	-0.061035156	1.656860324	9.76411142	-0.2954833966	-0.061035156	-0.061035156	0	1549637524.479
-9.25090306	-1.7071045320000002	-3.180932608	-0.061035156	0	0	2.7945312500000004	-8.858520468	-0.976171875	-0.061035156	-0.061035156	0	3.7515625000000004	9.76411142	0.5443115216000001	-0.061035156	-0.061035156	-0.061035156	-9.02241214	-0.516796875	3.29816893	0	0	-0.061035156	-0.7763915740000001	9.712670926000001	2.536132788	-0.061035156	-0.061035156	-0.061035156	1.656860324	9.76411142	-0.2954833966	-0.061035156	0.061035156	0	1549637524.519
-9.268847840000001	-1.665234424	-3.19768071	-0.061035156	0	0	2.8017089660000005	-8.85253894	-0.9606201080000001	-0.061035156	0	0	3.7527587860000002	9.73061502	0.5526855432	0	0	-0.061035156	-9.00686052	-0.516796875	3.27663588	0	0	-0.061035156	-0.7883544928000001	9.69592302	2.5385253600000004	-0.061035156	0	-0.061035156	1.6520751800000002	9.76291484	-0.27873535340000005	-0.061035156	-0.061035156	0	1549637524.559
-9.264062500000001	-1.6867675720000002	-3.1869139400000006	-0.061035156	0	0	2.7993163940000003	-8.846557608000001	-0.9378906250000001	-0.061035156	0	0	3.7862548920000005	9.75214856	0.5646484424	0	0	-0.061035156	-9.01044928	-0.52995607	3.277832068	0	0	-0.061035156	-0.79194339	9.6983152	2.5265625000000003	0	-0.061035156	-0.061035156	1.605419928	9.76889676	-0.343334964	-0.061035156	0	0	1549637524.599
-9.248510880000001	-1.715478534	-3.1797364200000002	-0.061035156	0	0	2.805297824	-8.847753894	-0.9582275360000001	0	0	0	3.7886474640000007	9.756933606	0.5813964856000001	0	-0.061035156	-0.061035156	-9.031982428000001	-0.5263671924000001	3.28022464	0	0	-0.061035156	-0.79194339	9.713867212	2.528955072	-0.061035156	-0.061035156	-0.061035156	1.6090087860000002	9.754540740000001	-0.308642572	-0.061035156	-0.061035156	-0.061035156	1549637524.639
-9.231762680000001	-1.715478534	-3.188110324	0	0	0	2.82922374	-8.84296875	-0.9893310700000001	0	0	0	3.791040036	9.743774460000001	0.6089111420000001	0	0	0	-9.036767572	-0.5084228534	3.2814209260000005	0	0	-0.061035156	-0.7560547120000001	9.724634080000001	2.551684604	-0.061035156	-0.061035156	-0.061035156	1.617382788	9.750951980000002	-0.25839844240000004	-0.061035156	-0.061035156	-0.061035156	1549637524.679
-9.25688498	-1.683178714	-3.226391574	-0.061035156	0	0	2.8232422120000003	-8.819042932	-0.9809570288	0	0	0	3.791040036	9.743774460000001	0.6089111420000001	-0.061035156	0	0	-9.02839357	-0.5060302716	3.27663588	0	0	-0.061035156	-0.723754892	9.705493210000002	2.545703076	-0.061035156	0	0	1.617382788	9.750951980000002	-0.25839844240000004	-0.061035156	-0.061035156	0	1549637524.719
-9.27124002	-1.6736084260000001	-3.215625	-0.061035156	0	0	2.8232422120000003	-8.81066893	-0.9881347840000001	0	0	0	3.8089844240000006	9.77248552	0.5909667932	-0.061035156	0	-0.061035156	-9.036767572	-0.5096191394	3.267065396	0	0	-0.061035156	-0.7273437500000001	9.7150634	2.557666034	-0.061035156	0	0	1.6329346040000001	9.76171875	-0.2930908246	0	0	0	1549637524.759
-9.247314300000001	-1.677197284	-3.208447284	-0.061035156	0	0	2.8352050720000004	-8.82263179	-1.008471646	0	0	-0.061035156	3.8089844240000006	9.77248552	0.5909667932	-0.061035156	0	0	-9.023608426000001	-0.5239746106000001	3.2658691100000006	0	0	-0.061035156	-0.764428714	9.7401857	2.55288089	-0.061035156	0	0	1.6365234620000002	9.74257788	-0.2643798822	-0.061035156	0	0	1549637524.799
-9.24492212	-1.6879638580000003	-3.2311766200000003	-0.061035156	0	0	2.8447753600000003	-8.838183606000001	-1.008471646	-0.061035156	0	-0.061035156	3.8089844240000006	9.77248552	0.5909667932	-0.061035156	0	0	-9.02839357	-0.5335449280000001	3.24194339	0	0	-0.061035156	-0.7763915740000001	9.74257788	2.5588623200000002	-0.061035156	-0.061035156	0	1.670019568	9.749755890000001	-0.2835205072	0	-0.061035156	0	1549637524.839
-9.248510880000001	-1.6616454680000001	-3.2180175720000004	-0.061035156	0	0	2.8328125	-8.82023912	-0.9881347840000001	0	0	-0.061035156	3.753955072	9.734204074	0.594555661	-0.061035156	0	0	-9.015234620000001	-0.5239746106000001	3.2383545320000002	0	0	-0.061035156	-0.762036142	9.701904254	2.5409179320000006	-0.061035156	-0.061035156	0	1.6688232820000002	9.749755890000001	-0.30385742800000004	-0.061035156	0	0	1549637524.879
-9.25209964	-1.638916034	-3.2299804320000005	-0.061035156	0	0	2.8088867800000004	-8.81186502	-0.966601538	0	0	-0.061035156	3.7252441100000007	9.74257788	0.5502929712000001	-0.061035156	0	0	-9.03317842	-0.5275634784000001	3.2646728240000003	-0.061035156	0	-0.061035156	-0.745288089	9.67080072	2.55527356	-0.061035156	0	0	1.6688232820000002	9.746167032	-0.287109375	0	0	0	1549637524.919
-9.254492212	-1.667626996	-3.249121106	0	0	0	2.7813721040000003	-8.808276260000001	-0.9785644568000001	0	0	-0.061035156	3.7276367800000005	9.77128894	0.5443115216000001	-0.061035156	0	0	-9.030786240000001	-0.5191894568000001	3.27663588	0	0.061035156	-0.061035156	-0.734521466	9.71027806	2.578002896	-0.061035156	-0.061035156	0	1.6353271760000003	9.7485598	-0.2392578076	0	0	0	1549637524.959
-9.261669928000002	-1.6472900360000002	-3.249121106	-0.061035156	-0.061035156	0	2.775390576	-8.81186502	-0.965405252	0	0	-0.061035156	3.7407959260000005	9.754540740000001	0.593359375	-0.061035156	0	-0.061035156	-9.026000900000001	-0.5215820288	3.2503173920000004	-0.061035156	-0.061035156	-0.061035156	-0.7680175720000001	9.72224092	2.56484375	-0.061035156	0	0	1.65805661	9.756933606	-0.31103514400000004	-0.061035156	-0.061035156	0	1549637524.999
-9.241332968	-1.642504892	-3.216821286	-0.061035156	0	0	2.787353534	-8.827417032000001	-0.9486572480000001	0	-0.061035156	-0.061035156	3.7647216460000004	9.760522660000001	0.611303714	-0.061035156	0	-0.061035156	-9.023608426000001	-0.5108154254	3.2383545320000002	-0.061035156	-0.061035156	-0.061035156	-0.7871582068	9.681567392	2.5588623200000002	-0.061035156	-0.061035156	0	1.698730432	9.75214856	-0.2607910144	0	-0.061035156	0	1549637525.039
-9.24013678	-1.6616454680000001	-3.220410144	0	0	0	2.818457068	-8.815454074	-0.976171875	0	-0.061035156	-0.061035156	3.7862548920000005	9.74736322	0.6089111420000001	-0.061035156	-0.061035156	-0.061035156	-9.027197480000002	-0.517993161	3.2539062500000004	0	0	-0.061035156	-0.7524658540000001	9.700707968000001	2.57680661	-0.061035156	-0.061035156	0	1.637719748	9.744970746000002	-0.2560058606	-0.061035156	-0.061035156	0	1549637525.079
-9.25688498	-1.662841754	-3.2407471040000004	0	0	0	2.8041014400000006	-8.802294928000002	-0.9725830072	-0.061035156	0	-0.061035156	3.79223642	9.74257788	0.6256591459999999	-0.061035156	0	0	-9.01044928	-0.5335449280000001	3.2730469240000004	0	-0.061035156	-0.061035156	-0.7512695288	9.707885880000001	2.60671376	-0.061035156	-0.061035156	0	1.644897464	9.760522660000001	-0.30505371400000003	-0.061035156	0	0	1549637525.119
-9.24611821	-1.6329346040000001	-3.228784146	0	-0.061035156	0	2.830419928	-8.808276260000001	-0.955834964	0	0	0	3.78984375	9.725830072	0.6244628600000001	-0.061035156	0	0	-9.01882338	-0.5526855432	3.28022464	0	0	-0.061035156	-0.6986327880000001	9.689941394000002	2.593554712	-0.061035156	-0.061035156	0	1.6891601440000001	9.74736322	-0.27873535340000005	0	-0.061035156	0	1549637525.159
-9.249707068000001	-1.622167932	-3.2311766200000003	0	0	0	2.9010009000000005	-8.813061600000001	-0.953442392	0	0	0	3.7994139400000004	9.72702626	0.6304443390000001	-0.061035156	-0.061035156	0	-9.03317842	-0.5502929712000001	3.2957762600000002	0	0	-0.061035156	-0.6854736419999999	9.69233426	2.628247104	-0.061035156	-0.061035156	0	1.6843750000000002	9.746167032	-0.2524169928	-0.061035156	-0.061035156	0	1549637525.199
-9.248510880000001	-1.594653354	-3.2251952880000005	-0.061035156	0	0	2.9213378600000004	-8.813061600000001	-0.9677978240000001	0	0	-0.061035156	3.800610324	9.7150634	0.6531738220000001	-0.061035156	0	0	-9.021215560000002	-0.5455078076000001	3.2909912140000004	0	0	-0.061035156	-0.6711181610000001	9.69233426	2.6354248200000003	-0.061035156	0	0	1.6879638580000003	9.74138179	-0.29069824280000006	0	-0.061035156	0	1549637525.239
-9.253295926000002	-1.6090087860000002	-3.234765576	-0.061035156	0	0	2.89382338	-8.793920926	-0.9331054712000001	0	0	-0.061035156	3.8101807100000005	9.705493210000002	0.643603534	-0.061035156	0	0	-9.027197480000002	-0.5598632788000001	3.2874023560000003	0	0	-0.061035156	-0.678295926	9.669604532000001	2.6198730040000004	-0.061035156	0	0	1.6879638580000003	9.74138179	-0.29069824280000006	0	-0.061035156	0	1549637525.279
-9.253295926000002	-1.592260782	-3.21921376	-0.061035156	0.061035156	0	2.9033935700000004	-8.813061600000001	-0.9223388580000002	0	0	-0.061035156	3.8101807100000005	9.705493210000002	0.643603534	-0.061035156	0	0	-9.027197480000002	-0.5622558606000001	3.2814209260000005	-0.061035156	0	0	-0.6735107428000001	9.6636232	2.63183606	-0.061035156	-0.061035156	0	1.717871106	9.72822284	-0.2560058606	-0.061035156	0	0	1549637525.319
-9.264062500000001	-1.599438498	-3.2503173920000004	-0.061035156	0	0	2.886645468	-8.813061600000001	-0.9354980432000001	0	0	-0.061035156	3.8053954680000004	9.71027806	0.5969482428	-0.061035156	0	-0.061035156	-9.026000900000001	-0.5622558606000001	3.282617212	-0.061035156	0	0	-0.6555663939999999	9.669604532000001	2.64379892	-0.061035156	0	0	1.7250488220000002	9.7401857	-0.285913089	-0.061035156	-0.061035156	0	1549637525.359
-9.27124002	-1.58149411	-3.27663588	-0.061035156	0	0	2.8471679320000005	-8.828613220000001	-0.9462646760000001	0	-0.061035156	-0.061035156	3.8125733800000003	9.725830072	0.6125	0	0	0	-9.034375	-0.5490966754000001	3.2874023560000003	-0.061035156	0	0	-0.6902587860000001	9.67438948	2.642602536	-0.061035156	0	0	1.7250488220000002	9.7401857	-0.285913089	0	-0.061035156	0	1549637525.399
-9.254492212	-1.592260782	-3.2467285340000003	-0.061035156	-0.061035156	0	2.8088867800000004	-8.819042932	-0.9570312500000001	0	0	-0.061035156	3.81616214	9.729418930000001	0.6459961060000001	0	0	0	-9.027197480000002	-0.5443115216000001	3.277832068	-0.061035156	0	0	-0.702221646	9.67080072	2.6222655759999998	0	0	0	1.7023192900000002	9.74736322	-0.27873535340000005	-0.061035156	0	0	1549637525.439
-9.268847840000001	-1.5743163940000002	-3.267065396	-0.061035156	-0.061035156	0	2.8088867800000004	-8.819042932	-0.9570312500000001	0	0	-0.061035156	3.81616214	9.729418930000001	0.6459961060000001	0	0	0	-9.03796376	-0.52995607	3.2730469240000004	-0.061035156	0.061035156	0	-0.6926513580000001	9.686352340000001	2.633032248	0	0	0	1.7023192900000002	9.74736322	-0.27873535340000005	0	-0.061035156	0	1549637525.479
-9.247314300000001	-1.5731201080000001	-3.2383545320000002	-0.061035156	-0.061035156	0	2.82084964	-8.797509980000001	-0.94506839	0	-0.061035156	0	3.791040036	9.746167032	0.6818847840000001	0	0	0	-9.03317842	-0.531152356	3.2527099640000006	-0.061035156	0	0	-0.6830810700000001	9.701904254	2.624658246	0	0	0	1.7214599640000001	9.744970746000002	-0.26677246400000004	0	-0.061035156	0	1549637525.519
-9.266455072	-1.5731201080000001	-3.2658691100000006	0	-0.061035156	0	2.837597644	-8.789135880000002	-0.931909146	0	-0.061035156	0	3.785058606	9.744970746000002	0.686669928	0	0	0	-9.00805661	-0.5287597644	3.234765576	0	-0.061035156	-0.061035156	-0.6914550720000001	9.69951178	2.613891574	0	0	0	1.7477783540000003	9.73061502	-0.2536132788	0	0	0	1549637525.559
-9.261669928000002	-1.550390576	-3.25151358	-0.061035156	-0.061035156	0	2.8926269959999997	-8.78435054	-0.9139648560000001	0	-0.061035156	0	3.773095746	9.74138179	0.659155252	-0.061035156	-0.061035156	0	-9.011645468000001	-0.52995607	3.2562989200000003	0	-0.061035156	-0.061035156	-0.7046142572	9.687548920000001	2.6150878600000005	0	-0.061035156	0	1.7118896760000002	9.73898912	-0.27993163940000004	0	0	0	1549637525.599
-9.25090306	-1.57551268	-3.216821286	0	0	0	2.9237304320000006	-8.7795652	-0.9366943390000001	0	-0.061035156	0	3.773095746	9.73540036	0.6376221040000001	-0.061035156	-0.061035156	0	-9.0176268	-0.5359375000000001	3.2562989200000003	-0.061035156	-0.061035156	0	-0.6842773560000001	9.671997300000001	2.628247104	0	-0.061035156	0	1.7118896760000002	9.73898912	-0.27993163940000004	0	-0.061035156	-0.061035156	1549637525.639
-9.253295926000002	-1.5563721040000003	-3.243139676	0	-0.061035156	-0.061035156	2.930908246	-8.789135880000002	-0.9462646760000001	0	-0.061035156	-0.061035156	3.7467773560000004	9.721044928000001	0.6400146760000001	-0.061035156	-0.061035156	0	-9.048730432000001	-0.5562744110000001	3.3053466460000003	-0.061035156	-0.061035156	0	-0.6759033540000001	9.67917482	2.64140625	0	-0.061035156	0	1.70471196	9.749755890000001	-0.2607910144	0	-0.061035156	0	1549637525.679
-9.265259080000002	-1.564746106	-3.23596196	0	0	-0.061035156	2.9213378600000004	-8.78435054	-0.9642089660000001	-0.061035156	-0.061035156	-0.061035156	3.7970214660000003	9.707885880000001	0.6555663939999999	0	-0.061035156	-0.061035156	-9.01882338	-0.5610595746000001	3.2814209260000005	-0.061035156	-0.061035156	0	-0.6340332068000001	9.693530252	2.66174321	0	0	-0.061035156	1.7059082460000001	9.743774460000001	-0.2619873004	-0.061035156	0	-0.061035156	1549637525.718
-9.2724366	-1.5551757200000003	-3.28022464	-0.061035156	-0.061035156	-0.061035156	2.9213378600000004	-8.78435054	-0.9642089660000001	-0.061035156	-0.061035156	-0.061035156	3.7970214660000003	9.707885880000001	0.6555663939999999	0	0	-0.061035156	-9.012841754	-0.553881839	3.285009784	-0.061035156	-0.061035156	0	-0.649584964	9.681567392	2.62944339	0	0	-0.061035156	1.7059082460000001	9.743774460000001	-0.2619873004	0	-0.12207031	-0.061035156	1549637525.758
-9.265259080000002	-1.600634784	-3.2586913940000004	-0.061035156	-0.061035156	-0.061035156	2.878271466	-8.813061600000001	-0.9402832068000001	-0.061035156	0	0	3.867602536	9.74736322	0.6519775360000001	0	0	-0.061035156	-9.0176268	-0.5526855432	3.2957762600000002	-0.061035156	-0.061035156	0	-0.6902587860000001	9.689941394000002	2.62346196	0	0	-0.061035156	1.7884521760000003	9.74736322	-0.27993163940000004	0	-0.061035156	-0.061035156	1549637525.799
-9.2556884	-1.5862792540000001	-3.2096435700000003	0	0	-0.061035156	2.8818603240000003	-8.814257788	-0.9438721040000001	-0.061035156	-0.061035156	-0.061035156	3.8747802520000003	9.7150634	0.6364257788	0	-0.061035156	-0.061035156	-9.036767572	-0.534741214	3.311328076	-0.061035156	0	0	-0.6723144568000001	9.7066893	2.644995108	0	-0.061035156	-0.061035156	1.7465820680000002	9.73659694	-0.2823242212	0	0	-0.061035156	1549637525.838
-9.27124002	-1.582690396	-3.2311766200000003	-0.061035156	0	-0.061035156	2.85075679	-8.786743210000001	-0.94506839	-0.061035156	-0.061035156	-0.061035156	3.8747802520000003	9.7150634	0.6364257788	0	0	0	-9.01403804	-0.5323486420000001	3.301757788	-0.061035156	-0.061035156	0	-0.6447998200000001	9.683960160000002	2.6390135800000003	0	0	-0.061035156	1.7465820680000002	9.73659694	-0.2823242212	-0.061035156	0	-0.061035156	1549637525.878
-9.273632788	-1.5958496400000002	-3.237158246	0	-0.061035156	-0.061035156	2.8411866	-8.793920926	-0.9366943390000001	-0.061035156	-0.061035156	0	3.847265576	9.723437500000001	0.6352294928000001	0	0	0	-9.020019568	-0.5287597644	3.301757788	-0.061035156	-0.061035156	0	-0.6747070288	9.66481929	2.5995362400000004	0	0	-0.061035156	1.783667032	9.743774460000001	-0.288305661	0	0	-0.061035156	1549637525.918
-9.273632788	-1.594653354	-3.234765576	0	-0.061035156	0	2.884252896	-8.83220198	-0.9343017572	-0.061035156	-0.061035156	0	3.847265576	9.723437500000001	0.6352294928000001	0	-0.061035156	0	-9.01403804	-0.5215820288	3.31611322	-0.061035156	0	0	-0.6675292932	9.70310054	2.6103027160000005	0	-0.061035156	-0.061035156	1.783667032	9.743774460000001	-0.288305661	-0.061035156	-0.061035156	-0.061035156	1549637525.958
-9.27722194	-1.56953125	-3.2228027160000003	0	0	0	2.8902344240000004	-8.8214357	-0.915161142	-0.061035156	-0.061035156	0	3.83171376	9.74138179	0.6208740020000001	0	-0.061035156	0	-9.00566394	-0.531152356	3.3173096040000005	-0.061035156	-0.061035156	0	-0.6759033540000001	9.719848740000002	2.605517572	0	0	-0.061035156	1.745385782	9.737792932000001	-0.2918945288	0	0	-0.061035156	1549637525.998
-9.262865920000001	-1.580297824	-3.2467285340000003	-0.061035156	-0.061035156	-0.061035156	2.8675048920000004	-8.79990216	-0.891235324	-0.061035156	-0.061035156	0	3.785058606	9.73898912	0.647192392	0	0	0	-9.00207518	-0.5287597644	3.301757788	0	-0.061035156	0	-0.6902587860000001	9.682763580000001	2.600732428	0	0	-0.061035156	1.7417969240000002	9.743774460000001	-0.32180175720000004	-0.061035156	0	-0.061035156	1549637526.038
-9.264062500000001	-1.588671924	-3.2323730040000007	0	-0.061035156	0	2.8902344240000004	-8.826220746	-0.9043945288	0	-0.061035156	0	3.79223642	9.7485598	0.647192392	0	-0.061035156	-0.061035156	-9.00805661	-0.515600589	3.31611322	0	0	0	-0.708203125	9.701904254	2.592358426	0	0	-0.061035156	1.774096646	9.749755890000001	-0.2811279254	-0.061035156	0	-0.061035156	1549637526.078
-9.2556884	-1.5898682100000001	-3.2180175720000004	-0.061035156	0	-0.061035156	2.928515576	-8.81186502	-0.9295165740000001	0	-0.061035156	0	3.79223642	9.7485598	0.647192392	0	-0.061035156	-0.061035156	-8.993701080000001	-0.5215820288	3.2921875000000003	0	-0.061035156	0	-0.7034179712000002	9.71625998	2.6031250000000004	0	0	-0.061035156	1.774096646	9.749755890000001	-0.2811279254	-0.061035156	0	-0.061035156	1549637526.118
-9.265259080000002	-1.6114013580000002	-3.234765576	-0.061035156	-0.061035156	0	2.9129637600000002	-8.790332068	-0.94506839	-0.061035156	-0.061035156	-0.061035156	3.7982177520000002	9.737792932000001	0.643603534	0	0	-0.061035156	-9.004467752000002	-0.5263671924000001	3.2957762600000002	-0.061035156	-0.061035156	-0.061035156	-0.707006839	9.7066893	2.5947509	0	0	-0.061035156	1.7094971040000002	9.737792932000001	-0.3014648462	0	-0.061035156	-0.061035156	1549637526.158
-9.23774411	-1.604223642	-3.2251952880000005	0	-0.061035156	0	2.9010009000000005	-8.78554712	-0.955834964	0	-0.061035156	-0.061035156	3.8065917540000007	9.725830072	0.6352294928000001	0	-0.061035156	-0.061035156	-9.00566394	-0.515600589	3.2969726440000002	-0.061035156	-0.061035156	0	-0.7141846040000002	9.71027806	2.59116214	0	-0.061035156	-0.061035156	1.7035155760000003	9.721044928000001	-0.26796875000000003	-0.061035156	0	-0.061035156	1549637526.198
-9.2389402	-1.5898682100000001	-3.180932608	0	-0.061035156	-0.061035156	2.89382338	-8.76401358	-0.9809570288	-0.061035156	-0.061035156	-0.061035156	3.8065917540000007	9.725830072	0.6352294928000001	0	-0.061035156	-0.061035156	-8.967382788	-0.5215820288	3.325683606	-0.061035156	0	-0.061035156	-0.699829074	9.69592302	2.6079101440000003	0	0	-0.061035156	1.7035155760000003	9.721044928000001	-0.26796875000000003	0	-0.061035156	-0.061035156	1549637526.238
-9.293969748	-1.588671924	-3.1940917540000004	0	-0.12207031	-0.12207031	2.8734864200000003	-8.725732428	-0.974975589	-0.061035156	0	-0.061035156	3.800610324	9.758129892000001	0.6232665740000001	0	0	-0.061035156	-9.00686052	-0.5251708966	3.338842752	-0.061035156	-0.12207031	-0.061035156	-0.7141846040000002	9.66242662	2.5744139400000003	0	-0.061035156	-0.061035156	1.79921875	9.7066893	-0.2560058606	0	0	0	1549637526.278
-9.35258786	-1.6269530760000002	-3.15102536	0.061035156	-0.18310547	-0.12207031	2.8579346040000004	-8.77238768	-0.976171875	-0.061035156	0	-0.061035156	3.7874510800000003	9.71745607	0.6400146760000001	-0.061035156	-0.061035156	-0.061035156	-8.97575679	-0.5813964856000001	3.3244873200000002	-0.061035156	-0.061035156	-0.061035156	-0.707006839	9.723437500000001	2.6150878600000005	0	-0.061035156	-0.061035156	1.7489746400000001	9.76411142	-0.1818359424	-0.061035156	0.18310547	0.061035156	1549637526.318
-9.303539840000001	-1.6879638580000003	-3.0134521760000004	0	-0.24414062	-0.18310547	2.9177491	-8.783154254000001	-0.9893310700000001	-0.061035156	-0.061035156	0	3.7874510800000003	9.71745607	0.6400146760000001	0	-0.061035156	0	-9.015234620000001	-0.6280517572	3.4441162140000006	0	0	-0.061035156	-0.6842773560000001	9.656445288	2.70361322	0	-0.12207031	-0.061035156	1.7489746400000001	9.76411142	-0.1818359424	-0.061035156	0.18310547	0.061035156	1549637526.358
-9.30952176	-1.70471196	-2.89382338	0.12207031	-0.12207031	-0.18310547	2.95363768	-8.78554712	-1.030004892	-0.061035156	-0.061035156	-0.061035156	3.7049072480000005	9.669604532000001	0.659155252	0	-0.061035156	-0.061035156	-9.12648912	-0.7046142572	3.544604532	0	0.061035156	-0.061035156	-0.5778076080000001	9.6385009	2.7502685700000002	0	-0.061035156	-0.12207031	1.6269530760000002	9.7485598	-0.19619140380000002	0	0.12207031	0	1549637526.398
-9.307128894	-1.6269530760000002	-2.9081787140000004	0.061035156	-0.061035156	-0.30517578	2.956030252	-8.87766124	-1.114941394	-0.061035156	-0.061035156	-0.061035156	3.667822284	9.77607428	0.6447998200000001	0.061035156	-0.061035156	-0.12207031	-9.10734874	-0.7728027160000001	3.53981929	0	0.12207031	-0.061035156	-0.5885742212	9.746167032	2.8352050720000004	0.061035156	0	-0.18310547	1.7035155760000003	9.744970746000002	-0.1806396466	0	0.12207031	0.061035156	1549637526.438
-9.28798822	-1.685571286	-2.910571286	0	-0.061035156	-0.36621094	2.9368896760000003	-8.761621106	-1.1651855432	-0.12207031	0	0.061035156	3.667822284	9.77607428	0.6447998200000001	0.18310547	-0.12207031	-0.12207031	-9.11452626	-0.8374023560000001	3.4967528960000003	0	0.36621094	0	-0.6818847840000001	9.705493210000002	2.9273192900000002	0	-0.061035156	-0.30517578	1.7035155760000003	9.744970746000002	-0.1806396466	0	0.12207031	0.061035156	1549637526.478
-9.249707068000001	-1.7609375	-2.8483641200000003	0	-0.061035156	-0.30517578	2.9213378600000004	-8.706591754	-1.207055661	-0.061035156	0	0.12207031	3.667822284	9.77607428	0.6447998200000001	0.18310547	-0.12207031	-0.12207031	-9.077441394000001	-0.8816650360000001	3.41301268	-0.061035156	0.36621094	0	-0.717773462	9.5703125	2.93330072	0.061035156	0	-0.36621094	1.683178714	9.76291484	-0.17824707460000003	0.061035156	0.12207031	0	1549637526.518
-9.299951080000001	-1.7286376800000003	-2.769409146	0.061035156	0.061035156	-0.24414062	2.9440673920000004	-8.781957968	-1.2919922120000003	-0.12207031	0.061035156	0.18310547	3.667822284	9.77607428	0.6447998200000001	0.18310547	-0.12207031	-0.12207031	-9.027197480000002	-0.8840576080000001	3.3197021760000003	0	0.36621094	0.061035156	-0.758447284	9.49375	2.906982428	0.12207031	0	-0.36621094	1.89013678	9.67558606	-0.0885253894	0.12207031	0.12207031	0	1549637526.558
-9.354980432000001	-1.6317382200000001	-2.78496106	0	0.061035156	-0.24414062	2.8854492800000004	-8.8728759	-1.375732428	-0.12207031	0	0.18310547	3.667822284	9.77607428	0.6447998200000001	0.18310547	-0.12207031	-0.12207031	-8.988915740000001	-0.84816893	3.25151358	0.061035156	0.36621094	0.12207031	-0.8637207068000001	9.47460962	2.902197284	0.18310547	0.061035156	-0.30517578	1.89013678	9.67558606	-0.0885253894	0.061035156	0.12207031	0.061035156	1549637526.598
-9.3322509	-1.723852536	-2.8232422120000003	-0.12207031	-0.12207031	-0.30517578	2.886645468	-8.917138580000001	-1.335058606	-0.18310547	0.061035156	0.24414062	3.667822284	9.77607428	0.6447998200000001	0.18310547	-0.12207031	-0.12207031	-8.97336412	-0.832617212	3.178540036	0.12207031	0.24414062	0.12207031	-1.1316894568000002	9.512890380000002	2.851953076	0.24414062	0	-0.30517578	1.872192392	9.661230432000002	-0.15551757200000002	0.12207031	0.12207031	-0.061035156	1549637526.638
-9.27961412	-1.868603534	-2.7179687500000003	-0.061035156	0	-0.30517578	2.845971646	-8.92670926	-1.191503894	-0.12207031	0	0.30517578	3.667822284	9.77607428	0.6447998200000001	0.18310547	-0.12207031	-0.12207031	-9.00805661	-0.7859619110000001	3.1773437500000004	0.12207031	0.18310547	0.12207031	-1.274047824	9.594238220000001	2.7825683900000002	0.24414062	-0.24414062	-0.30517578	1.9774658540000003	9.66481929	-0.1040771466	0.24414062	0.30517578	-0.061035156	1549637526.678
-9.305932608	-1.94636232	-2.6402099640000003	-0.061035156	-0.061035156	-0.36621094	2.8651123200000006	-8.83579074	-1.061108426	0	-0.12207031	0.30517578	3.667822284	9.77607428	0.6447998200000001	0.18310547	-0.12207031	-0.12207031	-9.077441394000001	-0.7285400360000001	3.1845214660000005	0.18310547	0.36621094	0.12207031	-1.1316894568000002	9.578686600000001	2.8244384000000005	0.24414062	-0.30517578	-0.30517578	1.8949219240000001	9.677978240000002	-0.06459961060000001	0.18310547	0.4272461	-0.061035156	1549637526.718
-9.301147660000002	-2.1258057100000003	-2.527758786	0.061035156	-0.12207031	-0.36621094	2.918945288	-8.76401358	-1.013256839	-0.061035156	0.12207031	0.4272461	3.585278354	9.718652160000001	0.7488769568000001	0.18310547	-0.061035156	-0.12207031	-9.098974640000002	-0.7716064300000001	3.140258786	0.24414062	0.48828125	0.061035156	-0.953442392	9.589452880000001	2.83879393	0.30517578	-0.18310547	-0.30517578	1.580297824	9.71027806	-0.0825439496	0.24414062	0.061035156	-0.061035156	1549637526.758
-9.35617662	-2.044457968	-2.58278804	0.24414062	-0.061035156	-0.24414062	2.9141601440000002	-8.89440944	-0.9522461060000001	0	0.18310547	0.48828125	3.48598642	9.82871106	0.611303714	0.18310547	-0.061035156	-0.12207031	-9.14204074	-0.702221646	3.12709964	0.24414062	0.4272461	0	-0.9713867212000001	9.734204074	2.7885498200000005	0.30517578	-0.061035156	-0.30517578	1.5180908540000002	9.746167032	-0.14235839660000002	0.30517578	-0.061035156	-0.061035156	1549637526.798
-9.27602536	-1.9774658540000003	-2.593554712	0.30517578	0	-0.24414062	2.7885498200000005	-8.923120108	-0.8218505890000001	0.12207031	-0.061035156	0.30517578	3.6415038940000004	10.01174272	0.6615478240000001	0.30517578	-0.24414062	-0.18310547	-9.149218750000001	-0.67709964	3.0864257200000003	0.30517578	0.4272461	-0.061035156	-1.138867212	9.834692000000002	2.757446286	0.24414062	-0.12207031	-0.4272461	1.5180908540000002	9.746167032	-0.14235839660000002	0.24414062	-0.24414062	-0.18310547	1549637526.838
-9.102563400000001	-1.814770468	-2.819653354	0.5493164	0.36621094	-0.24414062	2.6031250000000004	-8.884838760000001	-0.7979248200000001	0.30517578	-0.4272461	0.12207031	3.8376952880000004	10.1481205	0.6256591459999999	0.24414062	-0.36621094	0.12207031	-9.09060054	-0.6459961060000001	3.025415036	0.18310547	0.36621094	-0.12207031	-1.137670926	10.05241664	2.6605469240000006	0.061035156	0	-0.4272461	1.297973642	9.71625998	-0.611303714	0.30517578	-0.7324219	-0.48828125	1549637526.878
-8.737695288000001	-1.676000998	-3.1354737400000006	0.48828125	0.79345703	-0.48828125	2.460766574	-8.84177266	-0.8948242212000002	0.4272461	-0.6713867	0	4.082934604	10.10983876	0.6914550720000001	0.36621094	-0.18310547	0.12207031	-9.023608426000001	-0.5837890576	3.0971923920000006	0	0.30517578	-0.12207031	-0.869702176	10.04882788	2.62705072	-0.12207031	0	-0.4272461	1.296777356	9.559545926	-0.7955322480000001	0.48828125	-0.9765625	-0.79345703	1549637526.918
-8.802294928000002	-1.756152356	-3.9298096040000003	0.30517578	1.0375977	-0.7324219	2.34711911	-8.69582518	-0.92473143	0.48828125	-0.6713867	-0.12207031	4.309033246	9.87895468	0.784765625	0.30517578	0	0.18310547	-9.24013678	-0.5060302716	3.0325927520000002	-0.4272461	0.24414062	0	-0.47373047120000006	9.76770018	2.5409179320000006	-0.18310547	-0.061035156	-0.5493164	1.899707068	9.413598740000001	-0.9295165740000001	0.7324219	-0.36621094	-0.79345703	1549637526.957
-9.42077626	-2.11982428	-4.403540036	0.18310547	-0.18310547	-0.6713867	2.1485351440000002	-8.531933606	-0.9713867212000001	0.48828125	-0.9765625	-0.24414062	4.4166992800000004	9.477001800000002	0.6627441100000001	0.18310547	-0.12207031	0.18310547	-9.523657248000001	-0.34094239200000004	3.6558594240000004	-0.4272461	1.4038086	0.24414062	0.20217285340000002	9.558349640000001	2.427270468	0	0.12207031	-0.8544922	2.406933606	9.603808606000001	-1.2022705072	0.48828125	0.4272461	-0.6713867	1549637526.997
-9.459057608	-1.776489218	-3.968090854	0.36621094	-0.18310547	-0.30517578	2.027709964	-8.884838760000001	-1.053930661	0.30517578	-1.2207031	-0.12207031	4.556665036	9.22338858	0.33854982	0.24414062	0.36621094	-0.24414062	-9.100170926	0.135180661	3.2180175720000004	-0.6713867	0.36621094	0.061035156	0.770410144	9.758129892000001	2.282519568	0.12207031	0.8544922	-0.91552734	1.874584964	9.88613318	-1.0072753600000002	0.30517578	0.061035156	-0.48828125	1549637527.038
-9.337036240000002	-0.8290283540000001	-3.8747802520000003	0	0.061035156	-0.24414062	2.0289062500000004	-9.066674820000001	-1.0347900360000002	0	-1.159668	0.24414062	4.6619384	9.063086060000002	0.05861816394	0.30517578	0.61035156	-0.8544922	-9.0858152	0.462963858	3.611596646	-0.36621094	1.2817383	0.24414062	0.3828125	9.81914038	1.868603534	0.061035156	1.4038086	-0.5493164	1.874584964	9.88613318	-1.0072753600000002	0.30517578	-0.91552734	-0.5493164	1549637527.077
-8.968579074	-0.6280517572	-3.8460692900000004	-0.30517578	0.12207031	-0.61035156	2.118627896	-8.90517572	-0.660351538	-0.36621094	-0.79345703	0.6713867	5.043554712000001	9.210229532000001	-0.05144042932000001	0.12207031	0.6713867	-1.0375977	-8.52595198	0.3947753894	3.0744628600000006	-0.48828125	0.4272461	0.12207031	-0.4450195288	9.687548920000001	1.7346191100000001	0.18310547	1.159668	-0.30517578	2.436840854	9.64328624	-1.429565396	0.30517578	-0.48828125	-0.7324219	1549637527.117
-8.96259784	-1.227392572	-3.7061035340000004	-0.30517578	-0.30517578	-0.48828125	2.27294928	-8.31301268	-0.07177734424	-0.48828125	-0.6713867	1.0986328	5.252905252000001	8.97575679	-0.2260986322	0.061035156	0.24414062	-0.5493164	-8.366845746000001	0.362475589	2.884252896	-0.36621094	0.79345703	0.12207031	-0.974975589	9.242529254	1.758544928	0.24414062	0.61035156	-0.24414062	2.255004892	9.310717752	-1.128100589	0.5493164	-0.061035156	-1.0375977	1549637527.157
-9.100170926	-1.6927490020000002	-3.484790036	0	0	-0.12207031	2.54689946	-8.08691394	0.33137207460000007	-0.36621094	-0.61035156	1.2207031	5.242138580000001	8.85253894	-0.3002685504	0.24414062	0	0	-8.436230432	0.4904785144	2.8411866	-0.4272461	0.24414062	0	-0.8541503600000001	9.21501448	1.7417969240000002	0.12207031	0.4272461	-0.30517578	2.255004892	9.310717752	-1.128100589	0.6713867	-0.24414062	-1.0375977	1549637527.197
-9.24372554	-1.698730432	-3.6510742800000004	0.5493164	0.061035156	0	2.75983876	-8.446997300000001	0.45100097840000003	-0.24414062	-0.6713867	1.2817383	5.055517572	9.098974640000002	-0.26677246400000004	0.24414062	0.18310547	0.12207031	-8.66711412	0.7141846040000002	3.0325927520000002	-0.18310547	0.24414062	-0.12207031	-0.708203125	9.615771760000001	1.6927490020000002	0	0.36621094	-0.18310547	1.876977536	9.52963858	-1.1675781250000001	0.6713867	-0.4272461	-1.0986328	1549637527.237
-9.28798822	-1.5898682100000001	-3.9010987400000006	0.48828125	-0.36621094	-0.18310547	2.9667969240000005	-8.978149460000001	0.417504892	-0.24414062	-0.6713867	1.2817383	4.804296924000001	9.579882788	-0.1686767572	0.18310547	0.12207031	0.061035156	-9.00686052	0.7991211060000001	3.201269568	0.061035156	-0.061035156	-0.24414062	-0.8421875000000001	10.10505342	1.6520751800000002	0	0.18310547	0	1.33386232	9.82751448	-1.71667482	0.48828125	-0.9765625	-1.2817383	1549637527.277
-9.30234375	-1.7417969240000002	-4.184619110000001	0.61035156	0.4272461	-0.061035156	2.9667969240000005	-8.978149460000001	0.417504892	-0.18310547	-0.7324219	1.3427734	4.733715854000001	10.064379500000001	-0.050244139400000006	0.061035156	-0.061035156	0.061035156	-9.404028060000002	0.647192392	3.3627685700000005	0.24414062	-0.12207031	-0.4272461	-1.079052716	10.417285340000001	1.7298339660000002	0	-0.12207031	0.12207031	1.33386232	9.82751448	-1.71667482	0.30517578	-1.159668	-1.4038086	1549637527.317
-9.559545926	-1.5719238220000002	-4.57341304	0.79345703	0.24414062	0.061035156	3.3914795320000004	-9.47460962	0.32778320680000006	-0.18310547	-0.5493164	1.4038086	4.65834964	10.42326628	0.03349609424	-0.061035156	-0.24414062	0.18310547	-9.656445288	0.44143066100000006	3.4213867800000006	0.30517578	0.18310547	-0.36621094	-1.08383786	10.64099092	1.945166034	-0.18310547	-0.5493164	-0.061035156	1.7489746400000001	10.1146241	-1.9104736420000001	-0.061035156	-0.91552734	-1.4648438	1549637527.357
-9.917236420000002	-1.3577880400000002	-4.96459964	0.7324219	0.18310547	0.4272461	3.6008300720000004	-9.609789840000001	0.22131347840000004	-0.12207031	-0.4272461	1.2207031	4.38200679	10.47111772	0.17585449280000004	-0.061035156	-0.5493164	0.24414062	-9.6385009	0.571826178	3.0409667540000003	0.24414062	-0.061035156	-0.30517578	-0.9737792932	10.56801718	2.027709964	-0.30517578	-0.6713867	-0.24414062	2.109057608	10.7366938	-1.599438498	-0.61035156	-0.48828125	-1.2207031	1549637527.397
-10.2342527	-1.020434604	-4.6882567900000005	0.48828125	-0.79345703	0.9765625	3.7862548920000005	-9.81555162	0.0693847644	-0.18310547	0	0.61035156	4.1690673920000005	10.451977340000001	0.44980469240000004	-0.18310547	-0.4272461	0.061035156	-9.402832068	0.7799804712000001	3.0768554320000003	0.61035156	0.30517578	-0.12207031	-1.102978534	10.63859874	1.5982422120000002	-0.61035156	-0.8544922	-0.24414062	2.109057608	10.7366938	-1.599438498	-1.3427734	-0.8544922	-0.91552734	1549637527.437
-9.889721940000001	-0.647192392	-4.19897464	-0.4272461	-0.7324219	1.0986328	3.9788574280000004	-9.91364766	0.01794433606	-0.36621094	0.48828125	0.061035156	3.974072284	10.6756839	0.668725589	-0.79345703	-0.36621094	-0.30517578	-8.886035340000001	0.7105957068000001	2.2657714660000003	0.48828125	-1.5869141	-0.30517578	-1.662841754	10.5919429	1.3864990020000003	-0.79345703	-1.159668	-0.061035156	2.7765869600000004	10.65295378	-0.88645018	-2.1362305	-0.5493164	-0.48828125	1549637527.477
-9.8263179	-1.4403320680000002	-3.9716797120000003	-1.4648438	-1.2207031	0.61035156	3.9788574280000004	-9.91364766	0.01794433606	-0.36621094	0.48828125	0.061035156	3.8089844240000006	10.463940200000001	0.7010253600000002	-1.3427734	-1.0375977	-0.18310547	-9.438720746000001	-0.153125	2.180834964	0.48828125	-1.5869141	-0.30517578	-2.319604532	10.106250000000001	1.6783935700000001	-0.91552734	-1.7700195	0.24414062	3.6008300720000004	10.49863318	0.023925780760000005	-3.1738281	0.12207031	0.18310547	1549637527.517
-9.3238768	-2.879467752	-3.313720746	-1.8920898	-1.7700195	0.24414062	3.994409146	-9.307128894	0.324194339	-0.18310547	1.6479492	-1.0375977	3.7467773560000004	10.49624002	0.6160888580000001	-1.6479492	-1.4648438	0.061035156	-9.87177716	-1.1269042932	2.3626709260000003	0.12207031	-1.5258789	-0.24414062	-2.097094748	10.13496106	2.45	-0.61035156	-2.1362305	0.36621094	4.618872104	10.370629500000001	1.408032248	-4.272461	0.6713867	1.5258789	1549637527.557
-8.28669429	-3.4883788940000002	-1.4606689300000002	-1.2817383	-2.0141602	0.61035156	3.9166503600000007	-9.701904254	0.07895508180000001	0.61035156	1.5258789	-1.6479492	3.6714112400000003	10.459154860000002	0.517993161	-1.7700195	-1.5258789	0.12207031	-9.532031250000001	-1.5216797120000003	2.100683606	-0.061035156	-0.8544922	-0.30517578	-1.2884033540000002	9.956713760000001	3.1940917540000004	-0.61035156	-1.3427734	0.24414062	4.423876996	9.962695680000001	2.237060504	-4.3945312	0.24414062	3.6621094	1549637527.597
-8.387182608000002	-3.3089355040000004	-0.4761230432	-0.36621094	0.48828125	0.9765625	3.7001221040000005	-9.058300720000002	-0.47851562500000006	1.0375977	0.7324219	-2.8076172	3.71926268	9.27124002	0.61848143	-1.3427734	-1.0375977	0.30517578	-9.191088760000001	-1.5707275360000001	2.064794928	-0.12207031	-0.5493164	-0.18310547	-1.138867212	8.686254892000001	3.570922824	-0.7324219	-0.61035156	0.061035156	0.7225586060000001	11.40661592	-0.3541015576	-2.1972656	-1.953125	5.6152344	1549637527.637
-9.7318116	-3.140258786	-1.9571288940000002	0.36621094	0	0.061035156	3.4237792540000007	-8.644384980000002	-1.03957518	1.0986328	0.61035156	-3.6010742	3.5362304320000004	8.643188400000001	0.765625	-1.0986328	-0.12207031	0.30517578	-9.594238220000001	-1.51330571	2.333959964	-0.36621094	-0.8544922	0	-1.312329074	8.283105432000001	3.631933606	-0.61035156	-0.24414062	0.12207031	0.7225586060000001	11.40661592	-0.3541015576	-1.5869141	-0.7324219	5.6762695	1549637527.677
-9.305932608	-2.5205810700000004	-2.1473388580000004	-0.18310547	-1.5258789	0.061035156	2.9739746400000002	-9.57150908	-1.6736084260000001	1.2817383	0.91552734	-3.4179688	3.188110324	9.35976538	0.708203125	-0.9765625	-0.30517578	0.061035156	-9.45307608	-1.4558837860000002	3.125903354	0.061035156	0.30517578	-0.12207031	-1.46665036	9.228173920000001	3.6187744600000005	-0.18310547	-0.18310547	0.30517578	1.1017822480000001	11.50830072	-0.32778320680000006	-0.5493164	-1.4038086	5.1879883	1549637527.717
-8.61926268	-1.73701178	-1.349414038	0	0.4272461	0.30517578	2.51101088	-9.97465854	-2.304052716	1.2817383	0.91552734	-3.4179688	3.2527099640000006	9.573901260000001	0.5610595746000001	-0.6713867	-0.5493164	-0.061035156	-8.94584964	-1.227392572	3.0708741	0.061035156	0.30517578	-0.12207031	-1.676000998	9.198266574	3.841284146	0	0.061035156	0.24414062	2.3219971040000003	10.88264128	-0.03588867212	0.5493164	2.0751953	5.493164	1549637527.757
-8.42666034	-1.2154297120000002	-1.8398925720000001	-0.48828125	0.36621094	-0.24414062	2.42607428	-8.955419928000001	-2.6174804320000002	0.7324219	0.061035156	-2.8076172	3.41301268	8.802294928000002	0.531152356	-0.12207031	-0.4272461	0.36621094	-8.369238220000002	-0.9223388580000002	2.7909423920000003	0.5493164	0.24414062	0.18310547	-1.9535400360000001	8.254394568	3.6893554320000006	-0.061035156	-0.30517578	0.061035156	2.135375998	9.88134784	0.26796875000000003	1.0375977	4.0283203	4.5166016	1549637527.797
-8.064184800000001	-1.544409146	-1.3709472839999999	-0.6713867	0.12207031	0.12207031	2.44401857	-8.085717752	-2.5445067900000002	0.12207031	0.6713867	-2.5024414	3.1761474640000005	8.334545926	0.73332518	0.18310547	-0.4272461	0.7324219	-8.269946580000001	-1.15441893	2.95363768	0.79345703	0.18310547	0.18310547	-1.8052001800000002	7.762719748	3.4512939300000003	0.18310547	-0.7324219	-0.12207031	0.961816394	8.48527806	0.2918945288	2.0141602	5.126953	2.6855469	1549637527.837
-8.388378894	-1.565942392	-1.002490216	0.24414062	1.4038086	0.61035156	2.2167236420000003	-7.78186052	-2.2813232820000002	0.12207031	0.6713867	-2.5024414	2.7251464660000004	8.400341754000001	0.784765625	0.12207031	-1.0986328	0.7324219	-8.41828624	-1.6927490020000002	2.9524413940000005	0.79345703	0.18310547	0.18310547	-1.39606929	8.10246556	3.5792969240000003	0.61035156	-0.6713867	-0.24414062	-0.5813964856000001	7.62873552	0.5443115216000001	1.7700195	3.540039	1.4038086	1549637527.877
-9.6217527	-0.8158691100000001	-1.6664307100000002	0.6713867	1.3427734	0.5493164	1.89611821	-7.82253444	-1.9200439300000003	-0.18310547	1.0375977	-1.953125	2.702417032	8.78076178	0.7763915740000001	0.24414062	-1.4038086	0.24414062	-8.49365216	-1.655664038	3.1354737400000006	0.30517578	-0.4272461	0.18310547	-1.207055661	8.880053420000001	3.8783691100000004	0.7324219	-0.4272461	-0.12207031	-0.24763183900000002	7.17653804	1.562353534	2.5634766	1.4648438	0.36621094	1549637527.917
-10.64099092	-0.6304443390000001	-2.274145468	-0.5493164	1.2817383	-0.12207031	1.8781738220000002	-8.176635880000001	-1.698730432	0.061035156	-0.24414062	-0.36621094	3.228784146	9.43752446	1.02761232	0.6713867	-0.7324219	-0.36621094	-8.97097194	-1.443920926	3.6845702880000006	0.18310547	-0.61035156	0.18310547	-1.002490216	9.651660340000001	3.9716797120000003	0.6713867	-0.5493164	0	2.74069838	7.476806610000001	2.2753417540000003	2.5634766	-0.7324219	-0.12207031	1549637527.957
-11.554955580000001	-0.9929199280000001	-2.0707763580000003	-0.18310547	0.12207031	-0.24414062	2.16767572	-8.606103240000001	-1.5551757200000003	0	-0.4272461	0.5493164	3.935791034	10.179223740000001	1.677197284	0.91552734	0.12207031	-0.5493164	-9.469824280000001	-1.2489257200000001	4.06140126	0.24414062	-0.48828125	0.12207031	-0.931909146	10.127783540000001	3.98723143	0.61035156	-0.48828125	-0.24414062	6.40732428	10.126586960000001	3.1641846040000003	1.7089844	-1.0375977	-0.24414062	1549637527.997
-12.238037140000001	-0.67709964	-1.8075927520000004	-0.12207031	0.18310547	0.24414062	2.47033696	-8.93388678	-1.3195067900000002	0	-0.4272461	0.5493164	4.230078076	10.64697284	2.1341797120000003	0.7324219	-0.12207031	-0.48828125	-9.7318116	-1.27524411	4.40832518	0.24414062	-0.12207031	0.12207031	-0.8421875000000001	10.52614766	3.9979980040000007	0.61035156	-0.6713867	-0.36621094	6.40732428	10.126586960000001	3.1641846040000003	0.36621094	-0.12207031	-0.24414062	1549637528.037
-11.392260880000002	-1.129296875	-3.6139891200000003	-0.91552734	0.30517578	-0.24414062	2.6725097840000003	-9.58825679	-0.9510498200000002	-0.48828125	-0.061035156	2.0751953	4.544702176	11.12907698	2.4165038940000003	0.48828125	-0.48828125	-0.61035156	-10.2079348	-1.320703076	4.46694339	-0.061035156	-0.18310547	-0.061035156	-0.5969482428	11.20085414	3.9704834260000004	0.48828125	-0.61035156	-0.24414062	7.013842752000001	9.605004892	2.8328125	-0.36621094	-0.79345703	-0.79345703	1549637528.077
-9.758129892000001	-3.192895468	-3.045751996	-1.5869141	-1.5258789	-0.4272461	2.8734864200000003	-10.174438400000001	-0.6842773560000001	-0.48828125	-0.061035156	2.0751953	5.055517572	11.43891574	2.4523925720000004	0.36621094	0.061035156	-0.9765625	-10.097875900000002	-1.318310504	3.507519568	-0.18310547	-0.61035156	-0.24414062	-0.362475589	11.633911240000002	3.8855469240000007	0.4272461	-0.18310547	0.061035156	1.851855432	10.42446286	1.1101562500000002	-0.12207031	-2.380371	-2.380371	1549637528.117
-8.383593750000001	-3.927417032	-2.491870108	0.8544922	0.36621094	0.4272461	2.9859375000000004	-10.144530760000002	-0.5323486420000001	-0.4272461	0.12207031	2.6855469	5.62973642	11.473608720000001	2.363867212	0.30517578	1.2207031	-1.0986328	-10.36464856	-1.1257080072	3.352001996	-0.36621094	0.8544922	-0.24414062	-0.3194091754	11.6626223	3.5984375	-0.12207031	0.5493164	0.36621094	1.851855432	10.42446286	1.1101562500000002	-0.18310547	-2.319336	-2.1972656	1549637528.157
-8.119213760000001	-2.8890380400000004	-3.2562989200000003	2.1972656	1.4648438	0.4272461	2.9990966460000004	-9.616967752	-0.4605712860000001	-0.30517578	-0.12207031	2.6245117	6.068774460000001	11.04055162	2.3997558900000002	0.30517578	2.1972656	-0.7324219	-9.338232428000001	-0.4486083966	1.971484424	-0.79345703	0.12207031	-0.061035156	-0.846972644	10.721142180000001	3.00986322	-0.6713867	1.2817383	0.5493164	1.961914038	9.868188400000001	-0.515600589	1.5869141	-2.6855469	-2.4414062	1549637528.197
-8.2173098	-1.9858398560000001	-4.377221646000001	0.12207031	-0.4272461	-0.12207031	3.017041034	-8.679076980000001	-0.43186035340000006	0.18310547	-1.4038086	1.4038086	5.7505616	9.82153354	2.255004892	-0.36621094	1.8310547	0.61035156	-8.80109874	0.1854248004	1.388891574	-0.7324219	-0.36621094	0.061035156	-1.771704074	8.98173822	1.89611821	-1.2207031	1.3427734	0.5493164	3.0672851440000004	9.374121106	-0.4450195288	1.159668	-0.30517578	-2.1972656	1549637528.237
-8.851342752	-1.965502896	-4.09848642	-0.4272461	-0.7324219	0.061035156	2.9165527160000004	-8.029492212000001	-0.5443115216000001	0.18310547	-1.8310547	0.5493164	4.9849366	8.963793930000001	1.683178714	-1.4648438	0.79345703	1.7700195	-9.42197284	0.44143066100000006	2.031298822	-0.61035156	-0.24414062	0	-1.868603534	8.141943390000002	1.085034146	-1.2207031	0.61035156	0.7324219	3.0672851440000004	9.374121106	-0.4450195288	1.159668	-0.18310547	-1.953125	1549637528.277
-8.752050720000002	-1.6891601440000001	-3.7934326080000003	-0.5493164	-0.18310547	0.24414062	2.878271466	-8.63959964	-0.6507812500000001	-0.061035156	-1.8310547	0.4272461	4.240844748000001	9.589452880000001	0.6890625	-2.2583008	-0.061035156	1.5869141	-8.826220746	0.2811279254	2.2203125000000004	-0.36621094	0.30517578	-0.12207031	-1.211840854	9.441113220000002	1.2632812500000001	-0.5493164	0.5493164	1.3427734	1.60183107	9.54160144	-0.707006839	0.9765625	-2.0751953	-1.953125	1549637528.317
-8.48647464	-1.6879638580000003	-3.5242675720000003	-0.061035156	-0.24414062	0.24414062	3.1055663940000002	-8.846557608000001	-0.440234375	-0.061035156	-1.8310547	0.4272461	4.2240966460000005	9.845459260000002	-0.34094239200000004	-2.380371	-0.48828125	1.0375977	-8.456567392	0.45339357	2.43205571	-0.36621094	0.30517578	-0.12207031	-0.8720947480000001	9.839477340000002	1.8697998200000001	-0.30517578	1.5258789	1.6479492	2.3614746400000004	9.39326178	-1.272851538	0.91552734	-2.380371	-2.1362305	1549637528.357
-8.212524460000001	-1.464257788	-3.14504393	0.4272461	0.24414062	0.061035156	3.0361816100000003	-8.017529254000001	-0.1866210962	-0.24414062	-1.2207031	0.12207031	4.54111322	8.948242212	-1.13647464	-1.6479492	-0.061035156	1.4648438	-8.374023560000001	0.43186035340000006	2.8328125	-0.36621094	0.061035156	-0.12207031	-1.091015625	8.9661866	2.1341797120000003	-0.6713867	1.5258789	1.4038086	2.6497802520000002	9.2556884	-1.685571286	1.2207031	-1.2207031	-2.1362305	1549637528.397
-8.08691394	-1.1962890380000002	-3.428564496	0.5493164	1.0375977	-0.12207031	3.011059604	-7.725634980000001	0.1256103534	-0.30517578	-1.159668	-0.18310547	4.48488768	8.541503894	-1.3661621400000001	-0.48828125	0.7324219	2.0141602	-8.07495108	0.346923822	3.007470746	-0.36621094	-0.18310547	-0.061035156	-1.0168457068	8.628832968000001	2.124609424	-0.7324219	0.8544922	0.8544922	1.83151857	9.242529254	-1.641308606	0.9765625	-0.9765625	-2.1972656	1549637528.436
-8.518774460000001	-1.03359375	-3.9310058900000002	0.12207031	0.30517578	-0.061035156	2.951245108	-8.01513678	0.2189208966	-0.30517578	-1.159668	-0.18310547	3.9908202880000005	8.498437500000001	-1.2453369600000002	0.061035156	0.7324219	2.0751953	-8.092895468	0.5562744110000001	2.9859375000000004	-0.36621094	-0.18310547	-0.061035156	-0.6232665740000001	8.571411240000002	2.039672824	-0.5493164	0.79345703	0.4272461	1.4116211060000001	9.16357428	-1.3864990020000003	0.6713867	-0.6713867	-2.2583008	1549637528.476
-9.155200180000001	-1.111352536	-4.01713858	0.18310547	-0.36621094	0.12207031	2.8136719240000003	-8.048632788	0.2045654254	-0.18310547	-0.9765625	-0.24414062	3.484790036	8.192187500000001	-0.8828613220000001	0.24414062	0.36621094	1.8310547	-7.945751800000001	0.8625244110000001	3.1498290740000003	0.061035156	0.18310547	-0.061035156	-0.5335449280000001	8.45297824	1.7597412140000002	-0.36621094	0.24414062	0.18310547	1.42836911	9.290380890000002	-1.46665036	0.30517578	-1.0986328	-2.1362305	1549637528.516
-9.472216754	-1.4415283540000001	-3.881957968	0.79345703	-0.8544922	0.18310547	2.8399902160000003	-8.226879892	0.3026611322	-0.24414062	-0.8544922	-0.30517578	3.24194339	8.30942392	-0.4450195288	0.24414062	0	1.2207031	-8.62763678	0.9139648560000001	3.178540036	0.18310547	-1.0986328	0	-0.6663330072	8.6766848	1.6879638580000003	-0.061035156	-0.36621094	0.24414062	1.714282248	9.681567392	-1.008471646	-0.18310547	-1.4648438	-1.8920898	1549637528.557
-9.578686600000001	-0.308642572	-4.320996106	0.36621094	-0.5493164	0.5493164	2.8399902160000003	-8.226879892	0.3026611322	-0.4272461	-0.24414062	0	3.10676268	8.917138580000001	-0.23566894960000004	0	-0.5493164	0.48828125	-9.57749002	-0.07177734424	3.93339856	0.18310547	-1.0986328	0	-0.4892822284000001	9.5021241	1.967895468	0.48828125	-1.0375977	0.12207031	2.24423822	9.98303264	-1.035986322	-0.79345703	-1.0986328	-1.4038086	1549637528.596
-9.69951178	-0.30744628600000007	-4.477709964000001	0.6713867	-0.4272461	0.79345703	3.0313964660000003	-9.43632788	0.42827148560000006	-0.30517578	0.6713867	0.91552734	3.10317392	9.846654860000001	-0.19140625	0	-1.4038086	-0.24414062	-8.954223740000002	-0.011962890380000002	3.54580072	-0.18310547	-0.61035156	-0.061035156	-0.3935791034	10.600317000000002	2.8064941100000005	0.61035156	-0.61035156	-0.36621094	2.5803954680000003	10.28210414	-1.299169928	-2.1362305	-0.9765625	-1.0375977	1549637528.636
-10.577587860000001	-0.534741214	-4.660742212000001	-0.6713867	-1.2207031	0.8544922	3.5015380400000002	-9.749755890000001	0.3289794928	-0.12207031	0.6713867	0.7324219	3.7049072480000005	10.1828125	0.32060547120000005	0.61035156	-1.0375977	-1.0375977	-9.174340560000001	0.54191893	4.075756790000001	-0.18310547	-0.61035156	-0.061035156	-0.8362060700000001	10.89460414	2.918945288	0.18310547	-0.91552734	-0.30517578	3.1761474640000005	10.40771466	-1.43076178	-3.0517578	-0.4272461	-0.6713867	1549637528.676
-10.16726088	-1.9427734620000003	-3.4261719240000006	-2.0751953	-1.7700195	-0.18310547	3.974072284	-10.084716460000001	0.14714355040000002	-0.12207031	0.6713867	0.7324219	4.366455072	10.57519568	1.358984424	0.79345703	0.36621094	-1.5869141	-10.576391280000001	0.07058105432	4.17504892	0.5493164	-2.0751953	-0.12207031	-0.9187500000000001	10.80727536	2.789746106	0.12207031	-1.7700195	-0.30517578	4.833007788000001	10.193578780000001	2.256201178	-4.211426	-0.36621094	0.5493164	1549637528.716
-9.3573732	-3.6391114200000003	-1.971484424	-1.4038086	-1.2817383	-0.5493164	4.3520996400000005	-10.57519568	-0.06459961060000001	0	0.6713867	0.18310547	4.111645468	11.29177266	1.7860596040000003	0	-0.36621094	-1.8310547	-11.35517572	-1.2106445288	4.719360324	0.6713867	0.61035156	-0.24414062	-0.34094239200000004	11.23674272	3.202465854	0.61035156	-1.5258789	-0.61035156	4.833007788000001	10.193578780000001	2.256201178	-5.1879883	-0.12207031	2.746582	1549637528.756
-9.371728240000001	-3.6797851440000002	-0.3600830072	1.4038086	0.79345703	0.8544922	4.766015576	-10.422070680000001	-0.24404297120000001	0.24414062	1.2817383	-0.4272461	4.19299321	11.167358720000001	1.808789038	-0.30517578	-1.8920898	-1.953125	-9.868188400000001	-1.4618652160000003	2.76223143	0.5493164	1.4648438	-0.36621094	-0.39238280760000005	10.87546376	3.964501996	0.48828125	-0.36621094	-0.9765625	3.6139891200000003	9.816748200000001	1.332666034	-3.1738281	-2.0751953	5.004883	1549637528.796
-10.459154860000002	-2.6031250000000004	-2.195190396	0.79345703	0.6713867	0	4.6882567900000005	-8.955419928000001	-0.439038089	0.36621094	2.0751953	-1.4038086	5.02919928	9.6983152	1.9379882200000003	0.36621094	-0.79345703	-1.4648438	-9.72822284	-1.0072753600000002	2.6641358800000003	0.30517578	-0.48828125	0.24414062	-1.4989501800000002	9.15041484	3.721655252	-0.061035156	-0.30517578	-0.9765625	0.668725589	12.692626800000001	0.019140625	-1.159668	0.24414062	5.92041	1549637528.836
-9.395654254	-2.044457968	-2.3052490020000005	-0.6713867	-2.319336	-0.5493164	4.1415527160000005	-9.055908246000001	-0.8637207068000001	0.36621094	2.0751953	-1.4038086	4.95263678	9.657641574000001	1.795629892	0.4272461	0.8544922	-0.79345703	-9.096582068	-1.159204074	2.674902356	0.7324219	0.9765625	0.061035156	-1.8913329680000002	9.273632788	3.2323730040000007	-0.30517578	-1.0375977	-0.79345703	0.668725589	12.692626800000001	0.019140625	-1.3427734	-0.7324219	4.9438477	1549637528.876
-8.259179712	-1.6245605040000002	-0.5993408246	0	0.7324219	0.12207031	3.33046875	-9.6552491	-1.4965576080000003	0.6713867	2.4414062	-2.0141602	3.9322021760000005	10.023705580000001	1.51330571	0.061035156	-0.30517578	-0.48828125	-8.70061052	-1.4702392180000001	2.783764676	0.7324219	0.9765625	0.061035156	-1.7465820680000002	9.56672374	3.28022464	0.061035156	-0.48828125	-0.79345703	1.09819339	10.35148912	0.4713378894	0.79345703	0.5493164	4.9438477	1549637528.916
-8.524755890000002	-0.9677978240000001	-1.599438498	0	0.7324219	-0.36621094	3.0541259000000003	-8.73410643	-1.84946286	0.91552734	0.5493164	-2.746582	3.7551512600000003	9.064282248	1.2513183900000002	-0.061035156	-1.5258789	-0.12207031	-8.229272660000001	-1.2106445288	2.45598143	0.48828125	0.61035156	0.061035156	-1.801611322	8.498437500000001	3.289794928	0.24414062	-0.8544922	-0.7324219	1.9260253600000001	9.74138179	0.5873779254	1.159668	3.8452148	4.0283203	1549637528.956
-8.323779254	-0.985742212	-1.476220746	-0.61035156	0.24414062	-0.18310547	2.8352050720000004	-7.99838858	-1.9930175720000003	0.91552734	0.5493164	-2.746582	3.8448730040000005	8.383593750000001	1.138867212	0.12207031	-1.0375977	0.18310547	-8.08691394	-1.2919922120000003	2.53254393	0.48828125	0.36621094	0.12207031	-1.3446288940000002	8.120410340000001	3.28022464	0.18310547	-0.91552734	-0.6713867	0.592163089	8.432641574	0.362475589	2.1362305	4.8828125	2.5024414	1549637528.996
-8.263964660000001	-1.3386474640000001	-1.0898193390000002	-0.48828125	0.7324219	0.24414062	2.4356445680000003	-7.92661142	-2.098291034	0.5493164	0.6713867	-2.5634766	3.593652356	8.47451178	1.0491455072	0.24414062	-0.5493164	0	-8.155102340000001	-1.6484863220000001	2.7454834260000003	0.48828125	0.36621094	0.12207031	-0.965405252	8.421875	3.325683606	0.18310547	-0.5493164	-0.7324219	-0.931909146	7.8177491	0.40075683900000003	2.2583008	2.4414062	1.0986328	1549637529.036
-9.11691893	-0.994116214	-0.8314209260000001	0.61035156	1.0375977	0.6713867	2.11743161	-8.01035144	-2.173657248	0.4272461	0.36621094	-2.1362305	3.4010498200000003	8.84296875	1.0108642572	0.36621094	-0.61035156	-0.36621094	-8.134765380000001	-1.5372314300000003	2.8268310700000003	0.061035156	0.061035156	-0.12207031	-1.062304712	8.972167932000001	3.5625489200000002	0.30517578	-0.30517578	-0.48828125	1.930810504	7.256689300000001	1.6030273560000001	2.8686523	0.61035156	0	1549637529.076
-10.2928714	-0.1315917932	-2.288500998	0.5493164	2.1362305	0.12207031	1.9224365020000003	-8.024707068	-2.098291034	0.4272461	0.36621094	-2.1362305	3.6486816100000006	9.212622300000001	1.199877896	0.61035156	-0.18310547	-0.7324219	-8.6264402	-1.42836911	3.1737548920000003	-0.061035156	-0.48828125	0	-1.107763678	9.231762680000001	3.7001221040000005	0.30517578	-0.24414062	-0.30517578	1.930810504	7.256689300000001	1.6030273560000001	3.2348633	-0.5493164	-0.61035156	1549637529.116
-11.07285144	-0.32658691100000004	-2.9440673920000004	-0.061035156	0.12207031	-0.061035156	1.8351074280000002	-8.368042032	-1.949951178	0.061035156	-0.18310547	-1.0375977	4.01713858	9.56552716	1.5001464660000001	0.79345703	0.36621094	-0.7324219	-8.7963134	-1.3482177520000003	3.3101317900000002	-0.12207031	-0.30517578	0.18310547	-1.2202148560000001	9.46623552	3.8149658540000004	0.12207031	-0.30517578	-0.24414062	4.789941394	9.589452880000001	2.6485839660000003	1.953125	-2.0141602	-0.5493164	1549637529.156
-11.755933	-0.6077148560000001	-2.2944824280000002	-1.3427734	-0.5493164	0.30517578	1.697534146	-8.89919429	-1.8650146760000001	0.061035156	-0.30517578	-0.24414062	4.165478534	9.9447509	1.8159667540000002	0.79345703	0.4272461	-0.5493164	-9.216211060000001	-1.191503894	3.5589599640000005	-0.12207031	-1.159668	0.18310547	-1.341040036	9.657641574000001	3.660644568	0.18310547	-0.30517578	-0.18310547	4.695434604000001	9.6385009	0.6268554712000001	0	1.2207031	0.061035156	1549637529.197
-10.820434800000001	-2.000195288	-2.6354248200000003	-1.2207031	0	-0.061035156	1.629345746	-9.29636232	-1.726245108	-0.30517578	-0.7324219	0.61035156	4.213330072000001	10.50820288	1.8793701080000003	0.4272461	0.061035156	-0.4272461	-9.8418705	-0.86850589	4.274340854	0.061035156	-0.24414062	0	-1.287207068	10.375414840000001	3.42736821	0.18310547	-0.5493164	0	4.695434604000001	9.6385009	0.6268554712000001	-0.91552734	-0.8544922	-1.2817383	1549637529.236
-10.09428714	-3.71328125	-2.4117187500000004	0.7324219	-0.48828125	0.18310547	1.8351074280000002	-9.553564300000001	-1.373339856	-0.6713867	-0.7324219	1.5869141	4.48129892	11.240332460000001	1.832714856	0	-0.18310547	-0.61035156	-10.41010782	-0.784765625	3.9046875	-0.12207031	-0.79345703	-0.30517578	-1.035986322	11.21521016	3.3962646760000004	0.30517578	-0.30517578	0.24414062	0.758447284	10.31201178	1.9535400360000001	-0.48828125	-0.18310547	-1.8310547	1549637529.276
-9.136059800000002	-3.1354737400000006	-2.6114991	1.953125	-0.061035156	0.5493164	2.06120607	-9.57629393	-0.8122802520000001	-0.79345703	-0.48828125	2.380371	5.039965560000001	11.49753444	1.641308606	-0.061035156	0.061035156	-0.5493164	-10.223486420000002	-0.2763427716	3.753955072	0	0.79345703	-0.18310547	-0.9869384980000001	11.369530760000002	3.31611322	0.061035156	0.18310547	0.36621094	3.3771241	10.9568116	0.88645018	-0.12207031	-4.8217773	-1.4648438	1549637529.316
-8.50561502	-1.93439946	-3.1127441100000004	1.5258789	0.6713867	0.24414062	2.1975829680000003	-9.16357428	-0.3002685504	-0.6713867	-0.7324219	2.8076172	5.514892572	10.985522659999999	1.516894568	-0.12207031	1.0375977	0.061035156	-9.30952176	-0.023925780760000005	2.7119873200000004	-0.18310547	0.061035156	-0.30517578	-1.23696286	10.603905760000002	2.7418945679999998	-0.4272461	0.5493164	0.30517578	2.11743161	9.90527356	-0.44980469240000004	0.48828125	-2.0141602	-1.5258789	1549637529.356
-8.883642572	-1.7417969240000002	-4.365258786	0.79345703	0.6713867	-0.30517578	2.447607428	-8.436230432	0.01315917932	-0.61035156	-0.79345703	2.9296875	5.083032248	10.000976440000002	1.2082519568	-0.36621094	1.159668	1.0986328	-9.268847840000001	0.11723633180000001	2.3483153960000003	-0.36621094	0.18310547	-0.30517578	-1.427172824	9.4686277	2.086328076	-0.9765625	0.48828125	0.061035156	3.8341064300000003	9.41120607	-0.9414794928000001	1.2817383	0.6713867	-1.2817383	1549637529.396
-9.438720746000001	-1.868603534	-4.572216754	-0.36621094	-2.1362305	-0.5493164	2.6725097840000003	-8.54270018	0.061010742800000003	-0.61035156	-0.79345703	2.9296875	4.306640576	9.676782248	0.8062988220000001	-0.91552734	0.4272461	1.4648438	-9.687548920000001	0.5323486420000001	2.6880616	-0.30517578	0.4272461	-0.30517578	-1.4798096040000002	9.335839660000001	1.4750244600000002	-0.91552734	0.24414062	0.061035156	2.5349366	9.74138179	-0.22011719240000002	1.0375977	0.48828125	-1.159668	1549637529.436
-9.19946286	-1.8434814300000002	-3.4297608800000003	-0.4272461	-0.79345703	-0.12207031	3.0050780759999998	-9.688745108	0.04067382788	-0.48828125	-0.91552734	2.746582	3.7072998200000002	10.294067000000002	0.154321286	-1.5869141	-0.4272461	0.9765625	-9.564331070000001	0.1579101538	3.261083966	-0.18310547	0.79345703	-0.4272461	-1.21901857	10.316797120000002	1.4833984620000003	-0.4272461	0.36621094	0.4272461	1.714282248	9.760522660000001	-0.5502929712000001	0.4272461	-1.5258789	-1.159668	1549637529.476
-8.597729532	-1.61977536	-2.8639160340000003	0.5493164	0.30517578	-0.24414062	3.50991214	-10.072753600000002	0.11604003600000001	-0.48828125	-0.6713867	2.1972656	3.7790771760000004	10.304834260000002	-0.5897705072	-1.7700195	-0.8544922	0.5493164	-8.815454074	-0.095703125	2.560058606	-0.61035156	-0.061035156	-0.48828125	-1.239355432	10.32995558	2.227490216	-0.30517578	1.0375977	0.4272461	2.1138427520000005	9.593042032000001	-1.259692392	0.48828125	-2.1362305	-1.2817383	1549637529.516
-8.665917932000001	-1.238159146	-3.428564496	0.48828125	0.18310547	-0.61035156	3.6462889400000003	-9.021215560000002	0.1626953076	-0.48828125	-0.79345703	0.9765625	4.062597644	9.144433606	-1.040771466	-0.8544922	-0.18310547	0.91552734	-8.66711412	0.0227294928	2.8926269959999997	-0.4272461	0.7324219	-0.30517578	-1.471435504	9.177929712000001	2.383007788	-0.6713867	0.8544922	0.12207031	2.6306396760000004	9.31191394	-1.4774170320000002	0.7324219	-1.3427734	-1.4038086	1549637529.556
-8.58217752	-1.409228534	-3.563745108	0.12207031	0.061035156	-0.6713867	3.4596679320000003	-8.61567392	0.2344726538	-0.48828125	-0.79345703	0.9765625	3.926220746	8.69582518	-1.0168457068	0.18310547	0.8544922	1.0375977	-8.524755890000002	0.0657958966	2.6605469240000006	-0.5493164	0.24414062	-0.18310547	-1.362573282	8.813061600000001	2.331567392	-0.7324219	0.24414062	-0.18310547	2.7658202880000005	9.24611821	-1.35180661	0.8544922	-0.30517578	-1.4648438	1549637529.596
-9.026000900000001	-1.644897464	-3.6331298920000004	0.6713867	0.12207031	-0.18310547	3.4596679320000003	-8.61567392	0.2344726538	-0.36621094	-0.9765625	0.12207031	3.40942392	8.5582518	-0.6735107428000001	0.30517578	0.79345703	0.7324219	-8.524755890000002	0.0657958966	2.6605469240000006	-0.5493164	0.24414062	-0.18310547	-1.0646972840000002	8.713769568	2.0731689300000005	-0.5493164	0.6713867	-0.30517578	2.524169928	9.254492212	-1.069482428	0.61035156	-0.48828125	-1.159668	1549637529.635
-9.5451902	-1.7609375	-3.5063233800000004	0.7324219	-0.79345703	0.24414062	2.87109375	-8.54748552	-0.1112548822	-0.30517578	-0.79345703	-0.24414062	3.21203624	8.315405252000001	-0.22490234620000002	0.061035156	0.30517578	0.24414062	-8.356079074	0.9989013580000001	2.4081298920000003	0.36621094	0.30517578	0	-1.4211913940000003	8.419482428	1.697534146	-0.30517578	0.5493164	-0.12207031	2.463159146	9.45786142	-0.878076178	0.30517578	-1.0986328	-0.91552734	1549637529.676
-9.030786240000001	-1.252514676	-3.3041503600000004	1.2207031	-0.12207031	0.30517578	2.9620117800000005	-8.711376800000002	-0.10886230040000001	-0.30517578	-0.79345703	-0.24414062	3.293383786	8.59414038	0.0095703125	-0.4272461	-0.18310547	-0.18310547	-8.783154254000001	0.7058105432	2.62705072	0.36621094	0.30517578	0	-1.9930175720000003	8.680273560000002	1.55158696	0.12207031	-0.061035156	0.4272461	2.59116214	9.645678420000001	-0.6890625	-0.48828125	-1.2817383	-0.6713867	1549637529.715
-8.675488220000002	-0.593359375	-3.9250244600000004	0.18310547	-0.12207031	-0.061035156	2.795727536	-9.1193116	-0.07058105432	-0.6713867	0.9765625	0.061035156	3.4680420320000005	9.407617212	-0.1495361322	-0.8544922	-0.91552734	-0.36621094	-9.09060054	-0.0095703125	3.1079589660000004	0.5493164	-0.24414062	-0.18310547	-1.8542480040000002	9.455468750000001	1.911669928	0.5493164	-0.6713867	0.48828125	2.136572284	9.478198380000002	-2.042065396	-1.0375977	-1.2207031	-1.0375977	1549637529.755
-8.86210962	-1.27524411	-4.103271466000001	-0.24414062	-0.36621094	-0.24414062	2.795727536	-9.1193116	-0.07058105432	-0.6713867	0.9765625	0.061035156	3.7611327880000003	9.8	-0.47253417540000003	-0.61035156	-1.4648438	-0.36621094	-9.267651260000001	-0.32658691100000004	2.8830566100000006	0.5493164	-0.24414062	-0.18310547	-1.318310504	10.070361420000001	2.604321286	0.48828125	-0.5493164	-0.061035156	2.942871106	9.140844748000001	-1.947558606	-1.159668	-0.48828125	-1.0986328	1549637529.795
-9.76291484	-1.965502896	-3.48598642	-1.159668	-1.953125	-0.18310547	2.503832968	-9.088207968	-0.1435546875	-0.61035156	0.8544922	-0.12207031	4.145141574	9.7150634	-0.3935791034	0.36621094	-0.7324219	-0.5493164	-10.406518080000001	-0.4821044928	3.1952880400000003	0.12207031	-0.30517578	-0.061035156	-0.811083966	10.26176718	2.76821286	0.061035156	-0.6713867	-0.4272461	3.2945800720000005	9.35856929	-1.4774170320000002	-1.953125	-0.36621094	-0.79345703	1549637529.835
-9.90766574	-2.6904540740000003	-2.5851807100000004	-1.2207031	-0.30517578	-0.24414062	2.2645751800000005	-9.80239218	-0.593359375	-0.48828125	0.8544922	-0.36621094	4.280322284	10.267749100000001	0.03229980432	0.79345703	0.30517578	-0.9765625	-10.461548020000002	-1.21303714	2.62346196	-0.061035156	0.48828125	-0.061035156	-0.657958966	10.6756839	3.0553222840000003	0.12207031	-0.061035156	-0.61035156	3.79582518	9.67080072	-0.717773462	-2.380371	0.30517578	0.61035156	1549637529.875
-10.01772464	-3.2311766200000003	-1.963110324	-0.061035156	-0.36621094	-0.12207031	2.20236821	-10.083520860000002	-1.0371826080000002	-0.30517578	0.79345703	-0.30517578	4.23486322	10.4974366	0.6017333966	0.79345703	0.5493164	-1.159668	-10.0895018	-1.0479492212000001	2.2573974640000003	-0.061035156	0.48828125	-0.061035156	-1.3829101440000002	10.43164038	3.170166034	0.12207031	0.8544922	-0.6713867	4.733715854000001	10.453173920000001	1.1986816100000002	-3.2348633	1.7700195	2.319336	1549637529.915
-9.460253894000001	-2.573217752	-1.300366214	-0.7324219	-0.8544922	-0.36621094	2.118627896	-9.404028060000002	-1.387695288	-0.18310547	1.2207031	-0.61035156	4.183422824	9.926807100000001	1.2309814300000002	0.61035156	0	-0.6713867	-9.5703125	-0.9642089660000001	1.923632788	-0.18310547	0.61035156	0.12207031	-2.3925780760000004	9.284399460000001	2.981152356	0.30517578	0.061035156	-0.5493164	4.240844748000001	11.392260880000002	1.7800780760000001	-3.1738281	1.5869141	3.6010742	1549637529.955
-9.164770468	-2.45	-0.716577176	-0.8544922	-0.8544922	-0.61035156	1.7776855040000001	-8.948242212	-1.656860324	-0.12207031	1.159668	-0.91552734	4.075756790000001	9.67080072	1.580297824	0.30517578	-0.4272461	-0.12207031	-9.149218750000001	-1.3290771760000002	1.5779052520000003	0	0.4272461	-0.061035156	-2.286108426	9.07026358	3.029003894	0.30517578	0.061035156	-0.5493164	1.8566405760000002	11.10275908	1.429565396	-2.0141602	-0.36621094	4.0283203	1549637529.995
-9.9961911	-2.910571286	-1.293188498	0.061035156	0.36621094	-0.5493164	1.443920926	-8.7448732	-1.7872558900000002	-0.12207031	1.159668	-0.91552734	3.8759764400000005	10.02490216	1.5719238220000002	-0.12207031	-0.12207031	-0.061035156	-9.87536592	-1.5204834260000002	2.124609424	0	0.4272461	-0.061035156	-2.32917482	9.65883786	3.3496094240000005	0.18310547	0.36621094	-0.30517578	0.135180661	10.04523912	-0.08015136780000001	-1.0375977	-0.9765625	3.3569336	1549637530.035
-9.785644568	-2.578002896	-1.4558837860000002	-0.061035156	-0.61035156	-0.48828125	1.3051513580000003	-8.914746106	-1.990625	0.30517578	0.18310547	-0.4272461	3.7037110600000003	10.54528804	1.4558837860000002	0	0.061035156	-0.18310547	-9.54638678	-1.2549072479999999	1.96669928	-0.36621094	0.36621094	-0.18310547	-2.2621826080000003	10.26894568	3.5481933900000002	0.061035156	0.24414062	-0.18310547	0.30505371400000003	10.17683058	0.18303222840000002	-0.61035156	0.4272461	2.0141602	1549637530.075
-9.264062500000001	-1.9954101440000003	-1.0288086060000001	-0.36621094	0.30517578	-0.36621094	1.471435504	-8.92551268	-2.2107422120000004	0.4272461	0	0.061035156	3.6235596040000004	10.370629500000001	1.5551757200000003	0.4272461	0.4272461	-0.18310547	-9.341821580000001	-1.2489257200000001	1.9009033540000002	-0.18310547	0.5493164	-0.18310547	-2.360278354	9.82751448	3.5182862400000006	-0.24414062	0.4272461	-0.30517578	1.7489746400000001	9.268847840000001	-0.03349609424	0.7324219	1.2817383	1.0986328	1549637530.115
-8.89919429	-2.0301025360000002	-1.107763678	-0.61035156	-0.18310547	-0.5493164	1.745385782	-8.5151857	-2.350707968	0.4272461	0	0.061035156	3.2885987400000003	9.89689946	1.685571286	0.30517578	0.61035156	0.061035156	-8.9494384	-1.280029254	1.604223642	-0.12207031	0.7324219	-0.24414062	-2.70361322	9.089404254	3.215625	-0.30517578	0.18310547	-0.4272461	1.234570288	8.80588408	0.22490234620000002	1.4038086	2.6855469	-0.18310547	1549637530.155
-8.730517572	-2.3758300720000003	-1.032397464	-0.5493164	-0.12207031	-0.36621094	2.081542932	-8.36325679	-2.19399411	0.18310547	-0.18310547	0.12207031	2.7072021760000005	9.76171875	1.5575683900000001	-0.12207031	0	0.12207031	-9.02839357	-1.7501709260000002	1.4391357820000001	0	0.4272461	-0.24414062	-2.74428714	8.959009080000001	3.21921376	-0.18310547	-0.12207031	-0.36621094	0.31223143000000003	8.4135009	1.2178222840000001	1.7089844	2.5634766	-1.2817383	1549637530.195
-9.139648560000001	-2.7909423920000003	-1.1604003600000001	-0.061035156	0.061035156	-0.12207031	2.282519568	-8.512792932	-1.96430661	-0.061035156	0.30517578	0.18310547	2.545703076	9.644482428000002	1.246533246	-0.18310547	-0.24414062	-0.12207031	-9.165966754000001	-2.003784146	1.4702392180000001	-0.12207031	0.30517578	-0.30517578	-2.414111322	9.1276857	3.5781005400000003	-0.18310547	0.24414062	-0.36621094	1.0587158540000001	8.303442392000001	1.375732428	2.2583008	-0.5493164	-1.6479492	1549637530.235
-9.589452880000001	-2.74069838	-1.65805661	-0.24414062	0.061035156	-0.30517578	2.3351562500000003	-8.87407248	-1.8793701080000003	0.18310547	0.24414062	0.061035156	2.769409146	9.69113768	1.144848642	0.18310547	0.48828125	-0.48828125	-9.477001800000002	-1.7130859620000003	1.7693115020000003	-0.36621094	0.18310547	-0.30517578	-2.384204074	9.222192392	3.6977295320000003	-0.30517578	0.36621094	-0.30517578	3.1845214660000005	9.354980432000001	1.6736084260000001	1.4648438	0.48828125	-1.0375977	1549637530.278
-10.11821286	-3.3412353240000003	-1.547998004	0.061035156	-0.36621094	-0.30517578	2.4404297120000003	-9.10495607	-2.0145507200000004	0.36621094	-0.6713867	-0.30517578	2.9464599640000007	9.780859620000001	1.2453369600000002	0.30517578	0.48828125	-0.5493164	-9.8251223	-1.414013678	1.9894287140000002	-0.30517578	0.4272461	-0.18310547	-2.5313476440000002	9.103759980000001	3.5589599640000005	-0.12207031	0.4272461	-0.36621094	2.6784912140000006	9.955517180000001	1.4367432100000002	1.2207031	0.24414062	-1.0375977	1549637530.319
-9.4686277	-2.819653354	-1.1209228240000002	0.4272461	-0.18310547	0.061035156	2.4404297120000003	-9.10495607	-2.0145507200000004	0.36621094	-0.6713867	-0.30517578	3.3065429320000006	9.858617720000002	1.2489257200000001	-0.061035156	-0.36621094	-0.24414062	-9.8251223	-1.414013678	1.9894287140000002	-0.30517578	0.4272461	-0.18310547	-2.578002896	9.076245108	3.338842752	0.18310547	0.36621094	-0.48828125	4.0960937500000005	10.65654254	2.9117675720000005	-0.36621094	0.91552734	-0.24414062	1549637530.355
-9.09179712	-2.48229982	-1.542016574	-0.4272461	-0.5493164	-0.48828125	3.4142089660000003	-8.814257788	-2.32319339	-0.12207031	-0.061035156	-0.18310547	4.094897464000001	9.73898912	1.0575195288	-0.061035156	-0.9765625	0.24414062	-9.504516574	-1.4678466460000001	1.9858398560000001	0.30517578	0.9765625	-0.12207031	-2.4296630400000003	9.11572284	3.464453076	0.30517578	0.7324219	-0.48828125	3.15461412	10.06557608	1.1173339660000001	-0.7324219	-1.6479492	0.061035156	1549637530.395
-8.84177266	-2.85314946	-1.168774411	-0.5493164	-0.79345703	-0.8544922	3.7874510800000003	-8.259179712	-2.032495108	-0.12207031	0.9765625	-0.24414062	5.09738768	9.185107428000002	1.07785643	0.30517578	-0.30517578	0.79345703	-9.705493210000002	-2.1796386780000003	1.9427734620000003	0.30517578	0.9765625	-0.12207031	-1.74299321	8.906372300000001	3.8041992800000006	0.18310547	0.8544922	-0.6713867	0.8661132788	9.207836960000002	1.6592528960000001	0	-1.2817383	-0.4272461	1549637530.435
-9.12648912	-3.1689697480000003	-1.1472412140000001	0.36621094	0.48828125	-1.5258789	3.75754393	-8.053417932	-1.662841754	0.24414062	0.6713867	-0.7324219	5.48857428	8.535522660000002	1.0754638580000002	0.48828125	-0.18310547	1.2207031	-10.20673822	-2.396167032	2.10546875	-0.18310547	2.6245117	0.18310547	-0.8374023560000001	8.62524411	3.968090854	0.4272461	1.5258789	-0.7324219	2.447607428	9.337036240000002	-0.002392578076	0.48828125	-0.61035156	-0.4272461	1549637530.475
-8.81066893	-2.6581542540000003	-1.6030273560000001	0.5493164	-0.24414062	-1.6479492	3.85683606	-8.26755342	-1.175952176	0.24414062	0.6713867	-0.7324219	5.79960962	8.049829074	1.0802490020000002	0.6713867	0.18310547	1.0986328	-10.035669420000001	-2.1604980040000004	1.757348642	-0.18310547	2.6245117	0.18310547	-0.611303714	8.643188400000001	3.7862548920000005	0.6713867	2.2583008	-0.36621094	2.6713134000000003	10.070361420000001	-0.057421875000000004	0.30517578	0.91552734	-0.18310547	1549637530.515
-8.425463760000001	-2.728735324	-2.0372802520000004	-0.48828125	0.12207031	-2.1362305	3.7120849640000007	-8.705395468	-0.869702176	0.6713867	-0.36621094	-1.2817383	5.70629892	7.680175720000001	0.7369140380000001	0.61035156	0.5493164	1.0986328	-9.479394568	-2.25859375	1.337451178	-0.48828125	3.112793	0.61035156	-0.6974365020000001	8.405126800000001	3.399853534	1.0986328	2.4414062	0	1.5491942900000002	9.61936052	-0.00837402356	0.18310547	0.4272461	-0.5493164	1549637530.555
-7.805786240000001	-3.301757788	-2.5409179320000006	-0.9765625	0.79345703	-2.5024414	3.7431884000000006	-8.646777160000001	-0.5514892572000001	1.159668	-1.0375977	-1.6479492	5.343823380000001	7.20405252	0.573022464	0.6713867	0.30517578	1.2207031	-8.827417032000001	-1.2537109620000002	0.718969748	-0.9765625	3.6010742	0.8544922	-0.611303714	7.7878417540000004	2.634228534	1.2207031	3.2958984	-0.12207031	2.3423339660000004	9.198266574	-0.3947753894	0.8544922	0.30517578	-0.79345703	1549637530.595
-8.30942392	-4.651171924000001	-2.665332068	-0.30517578	-0.4272461	-2.5024414	3.7431884000000006	-8.646777160000001	-0.5514892572000001	1.159668	-1.0375977	-1.6479492	5.01245108	6.388183606	0.5215820288	0.48828125	0.18310547	1.3427734	-9.29277356	0.7883544928000001	-0.1208251996	-1.4038086	4.760742	0.79345703	-0.6005371106	6.86430661	1.356591754	0.91552734	4.0893555	-0.36621094	4.135571286	9.5451902	0.5873779254	0.30517578	2.4414062	0.24414062	1549637530.635
-8.446997300000001	-4.591357428	-2.560058606	0.36621094	-0.8544922	-2.1972656	3.402246106	-6.4479982	0.3971679712	0.7324219	-1.3427734	-1.7700195	4.615283246	6.403735520000001	0.40554199280000003	-0.18310547	0.24414062	0.9765625	-9.11452626	1.6353271760000003	0.06340332068	-1.3427734	3.540039	0.9765625	-0.9953125	7.251904254	0.1626953076	1.159668	3.9672852	0.12207031	3.109155252	9.73061502	1.1041748200000001	-0.30517578	0.8544922	1.0375977	1549637530.675
-7.7459719400000004	-4.036279254000001	-2.6103027160000005	1.5258789	0.30517578	-2.1362305	3.4297608800000003	-6.97915036	0.7381103240000001	0.7324219	-1.3427734	-1.7700195	4.276733426000001	7.419384980000001	-0.192602536	-1.0986328	-0.91552734	0.30517578	-7.9373777	1.1723632788	-1.1304931610000002	-0.18310547	4.8217773	0.9765625	-1.7693115020000003	8.834594748	-0.1866210962	1.4038086	3.0517578	1.0375977	2.588769568	9.53083516	0.517993161	-0.5493164	-1.2817383	1.2207031	1549637530.715
-7.272240920000001	-3.234765576	-2.201171924	1.0986328	0.48828125	-2.380371	3.50991214	-7.21481929	0.7117919928	0.6713867	-0.8544922	-1.0375977	4.649975540000001	8.11203624	-0.22011719240000002	-1.2817383	-1.8310547	-0.12207031	-7.093994110000001	1.0575195288	-2.018139676	0.061035156	4.5166016	0.91552734	-2.410522464	9.02241214	-0.21054687500000002	1.0986328	2.0141602	1.7700195	4.495654254000001	9.54997554	0.7716064300000001	-0.36621094	-0.30517578	1.953125	1549637530.755
-7.82492662	-3.8628173920000006	-1.983447284	0.061035156	-0.7324219	-3.4179688	3.7049072480000005	-6.20036592	0.8900390380000001	0.61035156	-0.12207031	-0.9765625	5.361767572	7.955322480000001	-0.002392578076	-0.91552734	-1.6479492	0.24414062	-7.093994110000001	1.0575195288	-2.018139676	0.061035156	4.5166016	0.91552734	-2.656957968	8.09169928	-0.1495361322	0.7324219	1.2817383	1.8310547	3.890332068	8.686254892000001	0.2177246106	-1.953125	1.159668	2.0141602	1549637530.795
-8.19936502	-5.13088408	-1.5551757200000003	0.6713867	0.30517578	-3.479004	3.5984375	-6.1441403800000005	0.8362060700000001	0.5493164	0.18310547	-0.9765625	5.3198976600000005	8.462548920000001	0.03349609424	-1.159668	-1.4648438	0.9765625	-8.421875	0.17465820680000002	-3.1916992800000004	0.12207031	3.3569336	0.79345703	-2.48229982	8.257983426000001	-0.13398437500000002	0.8544922	0.30517578	1.5869141	3.6785887600000002	8.643188400000001	-0.1626953076	-1.0986328	1.8310547	1.7700195	1549637530.835
-8.255590560000002	-6.153711060000001	-1.4798096040000002	1.5258789	1.4038086	-2.5634766	3.541015576	-6.9073732	0.26677246400000004	0.7324219	-0.5493164	-0.7324219	5.358178420000001	9.35617662	0.1686767572	-1.2817383	-1.0375977	1.159668	-8.39077176	0.641210962	-4.24323732	-0.30517578	4.0893555	0.36621094	-1.6903564300000002	9.57629393	0.14235839660000002	1.0986328	0.6713867	0.9765625	3.3986572480000006	9.57629393	0.57421875	-0.9765625	0.9765625	1.6479492	1549637530.875
-8.60251448	-5.9479492800000004	-2.2286865020000004	0.61035156	1.4038086	-2.5024414	3.541015576	-6.9073732	0.26677246400000004	0.7324219	-0.5493164	-0.7324219	4.95742212	10.35388228	0.458178714	-1.2817383	-1.2817383	1.0375977	-8.375219748000001	0.73332518	-5.227783246	-0.30517578	4.0893555	0.36621094	-1.698730432	10.81804164	-0.0478515625	0.91552734	1.4648438	0.6713867	3.4453125000000004	9.43513179	1.2285888580000002	-1.0986328	-0.36621094	1.3427734	1549637530.915
-8.993701080000001	-6.146533246000001	-1.982250998	0.7324219	0.30517578	-2.319336	4.182226440000001	-8.6599366	-0.35888672120000004	0.5493164	-0.8544922	-0.61035156	4.895214856	10.50820288	0.6280517572	-1.159668	-1.5258789	0.48828125	-8.18022464	0.6053222644	-6.26496556	0.061035156	4.211426	0.4272461	-2.11743161	11.111133180000001	-0.38400878600000005	0.9765625	1.4038086	0.5493164	4.482495108	8.815454074	1.013256839	-0.8544922	-0.48828125	0.9765625	1549637530.955
-8.297461060000002	-6.3714357	-2.09948732	0.8544922	0.061035156	-2.1972656	3.96928714	-9.481787140000002	-0.63881839	-0.12207031	0.5493164	-0.61035156	5.014843750000001	10.523754500000003	1.106567392	-0.061035156	-0.24414062	0	-7.661035340000001	0.47373047120000006	-7.294970746000001	-0.12207031	3.479004	0.18310547	-2.0121582460000003	11.09199182	-0.4438232428	0.7324219	1.2817383	0.30517578	5.807983426000001	8.80588408	1.56953125	-0.30517578	1.0986328	0.9765625	1549637530.995
-8.017529254000001	-6.50302716	-1.71667482	0.18310547	0	-1.7700195	4.33176268	-9.81555162	-0.9271240020000001	-1.2207031	-0.6713867	-0.5493164	4.955029254	11.1278804	0.9689941100000001	-0.12207031	-0.30517578	0	-7.236352340000001	0.5526855432	-7.792626800000001	-0.12207031	3.479004	0.18310547	-2.5026367800000004	11.343212860000001	-0.9893310700000001	0.30517578	0.91552734	0.12207031	5.1081542540000004	8.455371106000001	2.0671875	-0.12207031	-0.24414062	0.48828125	1549637531.035
-8.101269568000001	-7.29138179	-1.7848632200000003	0.30517578	0.12207031	-1.2817383	4.2193116	-10.20673822	-1.293188498	-2.5024414	-0.5493164	0.061035156	5.656054712	11.304932100000002	1.03957518	0.79345703	0.6713867	0.18310547	-6.87028804	0.5897705072	-8.468530252	0.061035156	2.8076172	0.061035156	-2.3973632200000004	11.50590854	-1.2501221040000001	0.24414062	0.79345703	-0.18310547	5.196679712	8.26755342	2.06120607	-0.18310547	-0.61035156	0.24414062	1549637531.074
-7.5306394800000005	-7.26865216	-1.774096646	0.5493164	-0.9765625	-0.91552734	3.68098143	-10.58715854	-1.7094971040000002	-2.5024414	-0.5493164	0.061035156	5.77448732	11.595629500000001	0.7799804712000001	0.24414062	0.8544922	0.91552734	-6.87028804	0.5897705072	-8.468530252	-0.061035156	2.0751953	-0.061035156	-2.4751221040000004	11.35158696	-1.2668701080000002	0.24414062	0.6713867	-0.61035156	5.4359375000000005	8.35009784	2.021728534	0	-0.061035156	0.061035156	1549637531.114
-7.27463408	-7.33085962	-1.4810058900000003	-0.061035156	0.24414062	-0.61035156	4.459765576	-10.6756839	-0.6675292932	0.30517578	-0.30517578	-0.79345703	5.93957518	11.66022914	0.7680175720000001	-0.61035156	0.7324219	0.6713867	-6.492260880000001	0.5562744110000001	-9.301147660000002	0	1.5869141	-0.061035156	-2.32917482	11.962890380000001	-1.393676718	0.36621094	0.24414062	-0.48828125	5.48139676	8.152710160000002	2.2083496400000002	-0.061035156	-0.36621094	-0.061035156	1549637531.155
-7.40622554	-7.690942392	-1.732226538	0.061035156	-0.48828125	0	4.354492212	-10.26535692	-0.762036142	0.30517578	-0.30517578	-0.79345703	6.02211911	11.36354982	1.0754638580000002	-0.24414062	0.7324219	0.12207031	-6.148925720000001	0.49526367800000004	-9.538012680000001	0.12207031	1.0986328	-0.18310547	-2.115039038	12.113623200000001	-1.113745108	0.12207031	0.36621094	-0.36621094	5.90847194	8.10246556	1.7776855040000001	0.30517578	-0.36621094	0.061035156	1549637531.194
-7.0222167540000004	-7.4684326080000005	-1.5216797120000003	-0.12207031	-0.5493164	0.30517578	5.111743210000001	-9.859814300000002	-0.840991214	-0.18310547	-0.7324219	-0.12207031	6.0568116000000005	10.89938948	1.847070288	-0.7324219	0.4272461	-0.12207031	-6.148925720000001	0.49526367800000004	-9.538012680000001	0	0.24414062	-0.24414062	-2.219116214	11.790625	-0.9713867212000001	-0.061035156	0.24414062	-0.18310547	6.0101562500000005	8.12160643	1.5743163940000002	0.36621094	0.30517578	-0.061035156	1549637531.234
-6.76979982	-7.287792932	-1.5300537140000001	-0.36621094	-0.7324219	0.4272461	5.914452880000001	-9.1875	-1.3685547120000001	-0.24414062	0.18310547	0.4272461	6.354687500000001	9.94355432	1.93439946	0.4272461	1.5869141	-0.61035156	-6.095092752000001	0.19619140380000002	-9.012841754	0.12207031	-0.061035156	-0.24414062	-1.7896484620000002	11.462841460000002	-0.6041259784	-0.4272461	0.061035156	0.12207031	5.455077880000001	8.290283246000001	1.7693115020000003	0.12207031	0.24414062	-0.18310547	1549637531.275
-6.756640380000001	-7.12390126	-1.179541034	-0.30517578	-0.061035156	0.4272461	6.44680162	-9.169555710000001	-0.970190396	0.061035156	1.8310547	-0.12207031	6.43842752	10.005761780000002	1.5862792540000001	0.18310547	0.79345703	-0.48828125	-6.20754393	-0.09331054320000001	-8.85732428	0.12207031	-0.48828125	-0.36621094	-1.8255371400000002	10.835986420000001	-0.649584964	-0.61035156	0.12207031	0.12207031	5.14284694	8.303442392000001	1.8638183900000003	-0.12207031	0.12207031	-0.36621094	1549637531.314
-7.21481929	-7.285400360000001	-1.284814496	-0.36621094	-0.30517578	0.5493164	6.396557608000001	-9.683960160000002	-1.108959964	0.061035156	1.8310547	-0.12207031	6.847558606000001	10.382592360000002	1.2321777160000003	-0.61035156	-0.12207031	0	-6.20754393	-0.09331054320000001	-8.85732428	-0.061035156	-0.79345703	-0.30517578	-2.27653804	10.611084260000002	-1.031201178	-0.4272461	0	0.12207031	5.20026857	8.31899411	1.7645263580000001	-0.061035156	0	-0.30517578	1549637531.354
-7.572509980000001	-7.30454074	-1.41640625	-0.5493164	0	1.0375977	6.688451980000001	-10.73071286	-1.7944336060000001	1.0375977	0.9765625	-1.7089844	6.774585160000001	11.173339660000002	1.003686502	0.5493164	0.5493164	0.91552734	-6.550878894	-0.15551757200000002	-9.207836960000002	0.061035156	-1.5869141	-0.24414062	-2.83640126	11.3647464	-0.961816394	-0.8544922	-0.91552734	-0.18310547	5.152417032000001	8.365649460000002	1.547998004	-0.18310547	-0.061035156	-0.5493164	1549637531.394
-8.005566394	-7.206445288	-1.6903564300000002	-0.61035156	-0.30517578	1.5869141	4.8808594240000005	-11.082422120000002	-1.4965576080000003	-0.30517578	-0.4272461	-1.4038086	5.566332968	12.0370607	0.7907471040000001	0.6713867	0.061035156	0.61035156	-6.9073732	0.154321286	-8.89680162	-0.24414062	-2.2583008	-0.18310547	-3.0014891200000005	12.110034440000002	-0.7668212860000001	-1.2817383	-0.8544922	-0.36621094	5.268457068	8.403930710000001	2.0253173920000003	-0.12207031	0	-0.6713867	1549637531.434
-8.059399460000002	-6.89780252	-1.546801718	-0.61035156	-0.5493164	1.953125	4.878466754000001	-10.87426718	-0.1268066394	0.4272461	0.30517578	-1.3427734	4.795922824	11.836084260000002	1.561157248	0.30517578	0.48828125	0.12207031	-7.360766574	0.36965332460000005	-8.098876800000001	-0.18310547	-3.0517578	-0.18310547	-2.8220459260000004	12.18898912	-0.832617212	-1.3427734	-1.0375977	-0.18310547	5.337841754	8.49365216	2.077954074	0.061035156	-0.30517578	-0.8544922	1549637531.474
-8.023510880000002	-6.40732428	-1.5156982820000002	-0.4272461	-0.36621094	2.0751953	5.26247554	-10.468725540000001	-0.5335449280000001	0.79345703	0.12207031	-1.4648438	6.197973740000001	11.04892572	0.6519775360000001	0.79345703	0.4272461	1.0375977	-7.634716754	0.1112548822	-7.28061502	0	-4.0893555	-0.12207031	-3.658251996	10.995092360000001	-0.15910644960000003	-0.91552734	-2.5024414	-0.9765625	4.933496106000001	8.72214357	1.5743163940000002	0.61035156	-0.5493164	-1.4648438	1549637531.539
-8.04384784	-5.675195288	-1.4869873200000001	-0.61035156	-0.12207031	2.5634766	5.949145468	-8.865698380000001	-0.6507812500000001	-0.4272461	-2.5024414	-1.8310547	7.314111420000001	9.32028804	0.5215820288	0.91552734	-0.061035156	1.3427734	-7.67419429	0.24643554320000002	-5.531640380000001	-0.061035156	-4.760742	-0.18310547	-2.8830566100000006	9.96030252	0.37683107	-1.0375977	-2.319336	-0.7324219	4.326977536	8.83698732	1.4223876800000002	0.6713867	-0.30517578	-1.8310547	1549637531.614
-8.120410340000001	-5.45148912	-1.4367432100000002	-0.61035156	-0.18310547	2.8076172	6.4396241000000005	-7.85722644	-0.346923822	-0.9765625	-0.6713867	-1.7089844	7.314111420000001	9.32028804	0.5215820288	0.91552734	0.91552734	1.7089844	-7.634716754	0.34213867800000003	-4.7062010800000005	-0.061035156	-4.760742	-0.18310547	-2.8830566100000006	9.96030252	0.37683107	-1.159668	-2.9296875	-0.79345703	4.326977536	8.83698732	1.4223876800000002	0.6713867	-0.30517578	-1.8310547	1549637531.639
-8.025903060000001	-5.20266124	-1.4068359620000002	-0.7324219	0.4272461	3.0517578	6.56403804	-6.719555710000001	-0.1064697284	-0.8544922	0.6713867	-1.4648438	6.8655027	8.534326080000001	1.36018071	0.4272461	0.79345703	2.0141602	-7.710082968000001	0.09331054320000001	-3.8149658540000004	0.12207031	-5.554199	-0.24414062	-2.483496106	9.242529254	0.573022464	-1.159668	-2.6245117	-0.7324219	3.4728271760000005	9.08342302	1.035986322	0.61035156	-0.6713867	-2.0141602	1549637531.679
-8.004370108000002	-4.921533246000001	-1.4833984620000003	-0.8544922	0.8544922	3.2348633	6.31401358	-5.889331070000001	-0.6017333966	-0.4272461	0.4272461	-1.5258789	6.7363034200000005	7.645483426000001	1.27524411	-0.48828125	0.12207031	2.2583008	-7.85722644	0.13398437500000002	-2.928515576	0.12207031	-5.554199	-0.24414062	-2.5636474640000007	8.61328125	0.723754892	-0.61035156	-3.540039	-0.24414062	3.4728271760000005	9.08342302	1.035986322	0.8544922	-0.9765625	-2.1362305	1549637531.715
-7.911059800000001	-4.513598740000001	-1.5743163940000002	-0.9765625	1.3427734	3.1738281	5.981445288000001	-4.78515625	-1.387695288	-0.9765625	-0.061035156	-1.5869141	7.493554712000001	6.55327176	0.7440917932000001	-0.79345703	1.2207031	2.6855469	-8.009155252000001	0.2081542932	-1.870996106	0	-5.6762695	-0.4272461	-2.154516574	8.260375900000001	1.025219748	-0.61035156	-4.272461	0.24414062	2.93569339	9.249707068000001	1.031201178	0.7324219	-0.9765625	-2.1362305	1549637531.754
-7.751952880000001	-4.124804712	-1.6879638580000003	-0.9765625	1.4648438	2.8076172	6.401342752000001	-4.248022464000001	-1.2010742212	-0.48828125	1.6479492	-1.8920898	6.855932608000001	5.739794928000001	0.9797607428000001	-1.2207031	1.7089844	2.380371	-8.257983426000001	0.03229980432	-0.9283202880000001	0.24414062	-5.92041	-0.48828125	-1.076660144	7.985229532000001	1.36018071	-1.0375977	-3.6010742	0.79345703	2.63183606	9.567919928000002	0.5754150360000001	0.79345703	-0.9765625	-1.953125	1549637531.794
-7.668212860000001	-4.07336412	-2.031298822	-0.91552734	1.4038086	2.380371	5.839086960000001	-3.47402356	-0.30505371400000003	-0.48828125	1.6479492	-1.8920898	6.20634784	4.922729532	1.9296142180000002	-1.2817383	0.91552734	2.0751953	-8.6264402	-0.27395019960000005	0.0992919928	0.24414062	-5.79834	-0.48828125	-0.30385742800000004	7.38828125	1.7118896760000002	-0.79345703	-2.5024414	0.9765625	2.004980432	9.438720746000001	0.419897464	1.0375977	-0.7324219	-1.8310547	1549637531.834
-7.6311277	-4.05422374	-2.1569091460000003	-0.5493164	1.2817383	2.0141602	5.995800720000001	-3.1151367800000003	-0.4103271466	0.061035156	-0.061035156	-1.953125	6.50900908	4.5339355040000004	2.1880126800000004	-1.0986328	0.36621094	1.8310547	-8.892016574000001	-0.6914550720000001	0.931909146	0.24414062	-5.3710938	-0.48828125	-0.2081542932	7.314111420000001	2.044457968	-0.36621094	-1.953125	1.0986328	1.8566405760000002	9.614575180000001	-0.0346923822	1.2207031	-0.91552734	-1.7089844	1549637531.874
-7.966088760000001	-3.8376952880000004	-2.3531005400000002	-0.061035156	1.2207031	1.7700195	6.71716304	-3.111547824	-1.100585962	0.48828125	-0.12207031	-1.6479492	7.035375900000001	4.538720746	1.695141574	-0.91552734	-0.18310547	1.7089844	-8.99609375	-0.6316406250000001	1.3470214660000002	0	-4.211426	-0.30517578	-0.0227294928	7.546191394000001	2.404541034	-0.18310547	-1.953125	1.2207031	1.5707275360000001	9.67558606	0.1579101538	1.0375977	-0.36621094	-1.4648438	1549637531.914
-8.482885880000001	-3.6151855040000007	-2.9045898560000003	-0.30517578	0.24414062	1.3427734	6.71716304	-3.111547824	-1.100585962	0.48828125	-0.12207031	-1.6479492	7.61557608	4.702612320000001	2.1569091460000003	-0.9765625	-0.4272461	1.7089844	-8.99609375	-0.6316406250000001	1.3470214660000002	-0.18310547	-3.8452148	-0.30517578	0.2643798822	7.982836960000001	2.491870108	-0.24414062	-1.2207031	1.2817383	0.7668212860000001	9.8	0.1806396466	0.91552734	-0.30517578	-1.159668	1549637531.954
-8.62285144	-3.5314452880000005	-2.878271466	0.061035156	0	1.0986328	7.900292932000001	-3.6295410340000003	-0.3505126800000001	0.7324219	-0.79345703	-1.8310547	8.2520018	4.9083741000000005	2.67370607	-0.6713867	-0.30517578	1.7700195	-9.6983152	-0.3373535144	2.72395018	0	-3.3569336	-0.24414062	0.22131347840000004	8.51159694	2.5086182100000003	-0.12207031	-0.79345703	1.2207031	0.778784146	9.853833360000001	0.287109375	0.5493164	-0.61035156	-0.9765625	1549637531.994
-8.823827880000001	-3.1175292540000004	-2.7909423920000003	0.36621094	0.30517578	0.91552734	8.2520018	-3.9250244600000004	-0.4521972644	0.8544922	-0.4272461	-1.6479492	8.808276260000001	5.352197480000001	2.5971435700000005	-0.79345703	-0.24414062	1.6479492	-9.76171875	-0.3959716754	2.996704074	0	-2.2583008	-0.24414062	0.2069580072	9.170751800000001	2.69523912	-0.24414062	-0.79345703	1.2817383	1.113745108	9.922021760000002	0.1315917932	0.30517578	-0.30517578	-0.48828125	1549637532.034
-9.067871106	-2.46794429	-2.9416748200000002	0.12207031	0.30517578	0.6713867	8.2520018	-3.9250244600000004	-0.4521972644	0.8544922	-0.4272461	-1.6479492	9.094189300000002	5.6405027	2.7371094240000002	-0.9765625	-0.18310547	1.7089844	-9.71147464	-0.531152356	3.282617212	0.12207031	-1.5869141	-0.18310547	0.30625	9.46743161	2.83879393	-0.36621094	-0.24414062	1.159668	1.11613768	9.87775908	0.1818359424	0.061035156	-0.36621094	-0.061035156	1549637532.074
-9.120507788000001	-2.268164038	-3.2467285340000003	-0.061035156	0.18310547	0.4272461	8.408715560000001	-4.11882338	-0.5072265576	0.8544922	-0.4272461	-1.6479492	9.192285340000002	5.730224640000001	2.5947509	-0.79345703	-0.18310547	1.5869141	-9.52485324	-0.6220702880000001	3.285009784	0.24414062	-1.0375977	-0.18310547	0.1686767572	9.599023560000001	2.83640126	-0.30517578	-0.12207031	0.9765625	0.723754892	9.89929164	-0.3182128894	-0.061035156	-0.24414062	-0.18310547	1549637532.114
-9.07863768	-2.3495117800000003	-3.228784146	-0.061035156	-0.12207031	0.30517578	8.69223642	-4.238452176	-0.6077148560000001	0.061035156	-0.061035156	-1.0986328	8.839379892	5.603417932000001	2.295678714	-0.61035156	0	1.4038086	-9.418384080000001	-0.61848143	3.3783202880000003	0.18310547	-0.79345703	-0.12207031	0.2344726538	9.61816394	2.86870108	-0.4272461	0	0.79345703	0.8924316100000002	9.770092752000002	-0.41152344240000005	0.24414062	-0.36621094	-0.24414062	1549637532.154
-9.065478240000001	-2.177246106	-3.00627446	0.18310547	0.061035156	0.24414062	8.28669429	-4.208544928	-0.949853534	0.24414062	-0.30517578	-1.159668	8.521167032000001	5.401245108	2.178442392	-0.5493164	0.061035156	1.2207031	-9.362158246000002	-0.5754150360000001	3.523071286	0.061035156	-0.5493164	-0.12207031	0.381616214	9.45666484	2.87707518	-0.30517578	0.061035156	0.61035156	1.4199951080000002	9.852636780000001	-0.43186035340000006	0.061035156	-0.12207031	-0.061035156	1549637532.194
-9.173144568	-1.8638183900000003	-3.10676268	0.12207031	0.12207031	0.061035156	8.101269568000001	-4.212133786	-1.1352783540000002	0.24414062	-0.30517578	-1.159668	8.37641574	5.236157248	2.054028354	-0.5493164	-0.18310547	0.8544922	-9.29157698	-0.5598632788000001	3.4620605040000005	0.061035156	-0.24414062	-0.061035156	0.37802735600000004	9.459057608	2.8411866	-0.12207031	0.18310547	0.36621094	1.272851538	9.80358876	-0.1614990216	-0.12207031	0.12207031	0.12207031	1549637532.234
-9.36933606	-1.8375000000000001	-3.275439496	0	-0.061035156	0	8.05222194	-4.2109375	-1.0742675720000001	0.18310547	-0.061035156	-1.0986328	8.500830072	5.09738768	2.0899170320000002	-0.4272461	-0.18310547	0.5493164	-9.189892572	-0.517993161	3.37473143	0.061035156	-0.061035156	0	0.3229980432	9.521264480000001	2.8495605040000003	0	0.18310547	0.24414062	1.06589357	9.82033696	-0.540722644	0	-0.061035156	0	1549637532.274
-9.26047374	-1.8638183900000003	-3.1438476440000005	-0.061035156	-0.12207031	0	8.05222194	-4.2109375	-1.0742675720000001	0.061035156	0	-0.8544922	8.60371106	5.05671376	2.101879892	-0.30517578	-0.18310547	0.30517578	-9.094189300000002	-0.454589856	3.29816893	0.061035156	0	0	0.269165036	9.67080072	2.85075679	0	0.24414062	0.18310547	1.3039550720000002	9.834692000000002	-0.42229003600000004	-0.12207031	-0.061035156	0	1549637532.314
-9.20065944	-1.79921875	-3.0589112400000005	0.061035156	0.061035156	0.061035156	8.025903060000001	-4.0326903960000005	-0.7907471040000001	0	-0.24414062	-0.18310547	8.884838760000001	4.969384980000001	2.1509277160000004	-0.12207031	-0.061035156	0.061035156	-9.05471196	-0.37443847840000005	3.2682617800000004	0.061035156	0	0	0.29667969240000003	9.686352340000001	2.8411866	-0.061035156	0.24414062	0.12207031	1.39008786	9.77966304	-0.24404297120000001	0	0.061035156	0.061035156	1549637532.354
-9.241332968	-1.7489746400000001	-3.1414550720000003	0.061035156	0	0	8.083325180000001	-3.8604248200000004	-0.716577176	-0.061035156	-0.24414062	0	9.065478240000001	4.90717752	2.235864218	-0.061035156	-0.12207031	0	-9.057104532	-0.381616214	3.2742432100000003	0.061035156	-0.061035156	0	0.21413574280000003	9.5703125	2.7526612400000006	0	0.12207031	0	1.369750998	9.780859620000001	-0.33854982	0	-0.12207031	0.061035156	1549637532.393
-9.2724366	-1.7310302520000003	-3.1354737400000006	0.061035156	0	0	8.290283246000001	-3.7994139400000004	-0.716577176	-0.061035156	-0.24414062	0	9.30832518	4.860522464000001	2.190405252	-0.061035156	-0.18310547	-0.061035156	-9.08461911	-0.38400878600000005	3.3041503600000004	0.061035156	0.061035156	0	0.21413574280000003	9.5703125	2.7526612400000006	0	0.12207031	0	1.52526857	9.744970746000002	-0.33017577880000004	-0.061035156	-0.061035156	0	1549637532.433
-9.247314300000001	-1.695141574	-3.1737548920000003	0	0	0	8.518774460000001	-3.817358426	-0.805102536	-0.12207031	-0.12207031	0.061035156	9.518872300000002	4.776782248000001	2.263378894	0.061035156	-0.12207031	-0.061035156	-9.045141574	-0.37683107	3.24433606	0	0.061035156	-0.061035156	0.21413574280000003	9.5703125	2.7526612400000006	0	0.12207031	0	1.5970459260000003	9.76291484	-0.27993163940000004	0	-0.18310547	0.12207031	1549637532.473
-9.274829074000001	-1.6712158540000002	-3.1916992800000004	0.061035156	0	0.061035156	8.72692842	-3.7994139400000004	-0.7393066100000001	0.061035156	-0.18310547	0.12207031	9.590649460000002	4.6978271760000005	2.3746337860000004	0.061035156	-0.12207031	-0.061035156	-9.030786240000001	-0.4342529254	3.2311766200000003	0	0	-0.061035156	0.34931639400000003	9.60261232	2.78017572	0.061035156	0	-0.061035156	1.5372314300000003	9.80717752	-0.3194091754	-0.061035156	0	0.061035156	1549637532.513
-9.25688498	-1.6891601440000001	-3.1713623200000005	-0.061035156	0	0	8.72692842	-3.7994139400000004	-0.7393066100000001	0.061035156	-0.18310547	0.12207031	9.59782698	4.659545926000001	2.403344748	0.061035156	-0.18310547	-0.061035156	-9.04155252	-0.416308606	3.234765576	0	0	0	0.308642572	9.60261232	2.76821286	0.061035156	0	-0.061035156	1.599438498	9.749755890000001	-0.34094239200000004	0	-0.061035156	0	1549637532.553
-9.27961412	-1.753759784	-3.131884784	0	-0.061035156	-0.061035156	8.935082968000001	-3.7838623200000003	-0.802709964	0	-0.061035156	0.061035156	9.595434800000001	4.709790036	2.3626709260000003	0	-0.12207031	-0.12207031	-9.08222644	-0.43664550720000006	3.192895468	0	0	0	0.3529052716	9.676782248	2.77419429	0.061035156	0	0	1.641308606	9.755737320000001	-0.2775390576	-0.061035156	0.061035156	0.061035156	1549637532.593
-9.261669928000002	-1.7681152160000002	-3.124707068	-0.12207031	-0.12207031	0	8.927905252	-3.7563476440000003	-0.800317392	0	0	0.061035156	9.58227536	4.749267572000001	2.3710449280000003	0	-0.12207031	-0.061035156	-9.08222644	-0.43664550720000006	3.192895468	0	-0.061035156	0.061035156	0.33137207460000007	9.63969748	2.76223143	0.061035156	0.061035156	0	1.582690396	9.77128894	-0.2428466754	-0.061035156	0.18310547	0.12207031	1549637532.633
-9.2724366	-1.847070288	-3.085229532	-0.061035156	-0.061035156	0.061035156	8.875268570000001	-3.71328125	-0.7859619110000001	0	0	0.061035156	9.60620108	4.78515625	2.3674560700000002	0	-0.12207031	-0.061035156	-9.069067392000001	-0.38400878600000005	3.14504393	-0.061035156	0.061035156	0	0.25480957460000003	9.656445288	2.7347167540000004	0.12207031	0.061035156	0	1.5216797120000003	9.750951980000002	-0.3732421924	-0.061035156	-0.061035156	0.061035156	1549637532.673
-9.254492212	-1.7669189300000003	-3.0086670320000004	0	-0.061035156	0.12207031	8.866894568000001	-3.7455810700000005	-0.849365216	0	0	0	9.632519568000001	4.870092752000001	2.396167032	0	-0.061035156	0	-9.012841754	-0.36367187500000003	3.07805162	-0.061035156	0	0	0.17944336060000002	9.719848740000002	2.719165036	0.061035156	0.061035156	0	1.642504892	9.76411142	-0.2930908246	-0.12207031	-0.12207031	0.061035156	1549637532.713
-9.28200679	-1.717871106	-3.0014891200000005	-0.12207031	-0.061035156	0	8.85373552	-3.7982177520000002	-0.899609375	0.061035156	0	0	9.62055661	4.9167482	2.4751221040000004	0	-0.061035156	0	-9.012841754	-0.36367187500000003	3.07805162	0	-0.12207031	0	0.1268066394	9.713867212	2.6880616	0	0.061035156	0.061035156	1.540820288	9.73061502	-0.22968750000000002	-0.12207031	0.061035156	0.12207031	1549637532.753
-9.31191394	-1.851855432	-3.12351088	0	0	-0.061035156	8.807080072	-3.776684604	-0.8541503600000001	0	0	-0.061035156	9.56672374	4.9311032400000006	2.503832968	-0.061035156	-0.061035156	0	-9.10495607	-0.416308606	3.1964844240000003	0	-0.061035156	-0.061035156	0.1878173822	9.733007788	2.7275389400000005	0	0	0.061035156	1.3649658540000003	9.74138179	-0.44143066100000006	-0.061035156	-0.12207031	0	1549637532.793
-9.274829074000001	-1.9212402160000002	-3.0971923920000006	0	-0.12207031	-0.061035156	8.807080072	-3.776684604	-0.8541503600000001	0	0	-0.12207031	9.60141574	4.901196580000001	2.383007788	0	0	0	-9.134863220000002	-0.3971679712	3.23596196	-0.061035156	-0.12207031	-0.061035156	0.3229980432	9.79401857	2.775390576	-0.061035156	0	0	1.2656738220000001	9.80239218	-0.3337646466	0.061035156	-0.061035156	-0.061035156	1549637532.833
-9.2042482	-1.7896484620000002	-3.0469483800000003	0	0.061035156	-0.061035156	8.710180710000001	-3.79582518	-0.9426757788	0	0	-0.12207031	9.58227536	4.838989120000001	2.403344748	0.061035156	0.12207031	-0.061035156	-9.134863220000002	-0.3971679712	3.23596196	-0.061035156	0	-0.061035156	0.40314941100000007	9.74257788	2.7478759000000004	-0.061035156	0.061035156	-0.061035156	1.4630615020000002	9.797607428000001	-0.2895019568	0	-0.061035156	-0.061035156	1549637532.873
-9.27124002	-1.7693115020000003	-3.213232428	0	0	-0.12207031	8.640795926000001	-3.8245362400000005	-0.8218505890000001	0	0.061035156	-0.061035156	9.52963858	4.809082068	2.45358876	-0.061035156	0	-0.061035156	-9.11572284	-0.33615722840000006	3.2144287140000003	-0.061035156	0.061035156	-0.061035156	0.3026611322	9.62773462	2.64140625	-0.061035156	0.061035156	-0.061035156	1.526464856	9.76291484	-0.3229980432	0.061035156	-0.12207031	-0.061035156	1549637532.913
-9.26047374	-1.7872558900000002	-3.19768071	-0.061035156	-0.12207031	-0.12207031	8.6348143	-3.8341064300000003	-0.7907471040000001	-0.061035156	-0.12207031	0	9.540405252000001	4.804296924000001	2.310034146	-0.061035156	0	-0.061035156	-9.064282248	-0.3337646466	3.122314496	-0.061035156	0.061035156	-0.061035156	0.2512207068	9.66242662	2.6402099640000003	-0.061035156	0	0	1.579101538	9.79401857	-0.34931639400000003	0.061035156	-0.061035156	-0.061035156	1549637532.953
-9.20065944	-1.7800780760000001	-3.16777356	-0.061035156	0	-0.061035156	8.72333966	-3.890332068	-0.8445800720000001	-0.061035156	-0.12207031	0	9.523657248000001	4.836596646	2.2107422120000004	0	0	-0.061035156	-9.064282248	-0.3337646466	3.122314496	-0.061035156	0.061035156	-0.061035156	0.2930908246	9.65285643	2.6533691100000003	-0.061035156	0.061035156	0	1.6030273560000001	9.765307608	-0.4139160144	0	-0.12207031	-0.061035156	1549637532.993
-9.191088760000001	-1.81716304	-3.198876996	-0.061035156	0	-0.061035156	8.76760234	-3.9345947480000003	-0.7129882787999999	0	0	0	9.471020468	4.828222644	2.2573974640000003	0	0	-0.061035156	-9.081030252000001	-0.34453125	3.1414550720000003	-0.061035156	0.061035156	0	0.25480957460000003	9.60620108	2.628247104	0	0.12207031	-0.061035156	1.55158696	9.743774460000001	-0.41870117800000006	0.061035156	-0.061035156	-0.061035156	1549637533.033
-9.230566394	-1.8075927520000004	-3.2239991	-0.061035156	-0.061035156	-0.061035156	8.777173020000001	-3.9417724640000005	-0.6735107428000001	0	-0.12207031	-0.061035156	9.547582968	4.8318116	2.18203125	0	-0.061035156	-0.061035156	-9.07026358	-0.2895019568	3.0864257200000003	-0.12207031	0	0	0.24643554320000002	9.610986420000001	2.6114991	0	0.061035156	0	1.56354982	9.749755890000001	-0.44143066100000006	0	-0.061035156	-0.061035156	1549637533.073
-9.241332968	-1.770507788	-3.210839856	-0.061035156	0	0	8.777173020000001	-3.9417724640000005	-0.6735107428000001	0	-0.061035156	-0.061035156	9.60859375	4.854541034	2.13776857	0.061035156	0	0	-9.07026358	-0.2895019568	3.0864257200000003	-0.061035156	0.061035156	0	0.24404297120000001	9.64328624	2.613891574	0	0.061035156	0	1.561157248	9.755737320000001	-0.492871106	0	-0.061035156	-0.061035156	1549637533.113
-9.262865920000001	-1.7812744600000001	-3.234765576	-0.12207031	0	0	8.781957968	-3.9034912140000007	-0.6914550720000001	0	0	-0.061035156	9.62653804	4.895214856	2.191601538	0	-0.12207031	0	-9.077441394000001	-0.2380615216	3.0768554320000003	-0.061035156	-0.061035156	0	0.2129394568	9.682763580000001	2.5744139400000003	0.061035156	0.061035156	0	1.62575679	9.760522660000001	-0.4605712860000001	0	0	-0.061035156	1549637533.153
-9.25209964	-1.8829589660000003	-3.24194339	-0.12207031	-0.061035156	-0.061035156	8.771191394	-3.859228534	-0.660351538	0	0.061035156	0.061035156	9.630126800000001	4.921533246000001	2.201171924	0	-0.061035156	0.061035156	-9.12648912	-0.2225097644	3.109155252	-0.061035156	-0.061035156	0	0.17465820680000002	9.724634080000001	2.5612548920000004	0	0	0	1.5910644960000002	9.7748777	-0.462963858	0	0.061035156	-0.061035156	1549637533.193
-9.226977340000001	-1.9511474640000002	-3.15461412	-0.061035156	-0.061035156	-0.061035156	8.838183606000001	-3.8652099640000004	-0.6902587860000001	0.061035156	0	-0.061035156	9.56672374	4.91196286	2.2346679320000002	0.061035156	0	0.061035156	-9.12648912	-0.2225097644	3.109155252	-0.061035156	-0.061035156	0	0.26318359620000004	9.74736322	2.598339856	-0.061035156	0	0	1.51928714	9.77966304	-0.440234375	0	0	-0.061035156	1549637533.233
-9.201855432	-2.00258786	-3.129492212	0	-0.061035156	0	8.838183606000001	-3.8652099640000004	-0.6902587860000001	0.061035156	0	-0.061035156	9.527246106	4.914355432000001	2.326782248	0	0	0	-9.138451980000001	-0.265576178	3.0601074280000002	-0.061035156	0	-0.061035156	0.26796875000000003	9.718652160000001	2.595947284	-0.061035156	0.061035156	-0.061035156	1.4606689300000002	9.77966304	-0.39836425720000007	0	-0.12207031	-0.061035156	1549637533.273
-9.335839660000001	-2.050439496	-3.1438476440000005	-0.061035156	-0.24414062	-0.061035156	8.720947480000001	-3.7874510800000003	-0.6962402160000001	0	0	-0.061035156	9.60620108	4.901196580000001	2.312426718	-0.061035156	0	0.061035156	-9.138451980000001	-0.265576178	3.0601074280000002	-0.061035156	0	-0.061035156	0.19738769960000002	9.6983152	2.56245108	-0.061035156	0	0	1.600634784	9.77607428	-0.362475589	0.061035156	-0.18310547	0.061035156	1549637533.313
-9.38488768	-2.045654254	-3.0983885800000004	-0.24414062	-0.5493164	-0.18310547	8.67070288	-3.8795653960000003	-0.75366214	0	-0.12207031	-0.061035156	9.759326080000001	4.8342040740000005	2.2107422120000004	0.061035156	0.12207031	0.061035156	-9.222192392	-0.285913089	2.96560054	0	-0.061035156	-0.061035156	0.3505126800000001	9.78444838	2.7323242800000003	-0.12207031	0.24414062	0.061035156	1.933203076	9.834692000000002	-0.15671386780000002	0.061035156	-0.18310547	0.18310547	1549637533.353
-9.180322480000001	-1.9044922120000003	-2.65576178	-0.24414062	-0.5493164	-0.30517578	8.67070288	-3.8795653960000003	-0.75366214	0	-0.12207031	-0.061035156	10.008153960000001	4.705004892000001	2.3626709260000003	0.24414062	0.30517578	0.18310547	-9.354980432000001	-0.531152356	3.0026855040000004	0.061035156	0.36621094	-0.061035156	0.5479003894	9.7318116	3.0601074280000002	-0.18310547	0.61035156	0	2.25859375	9.837085159999999	0.0693847644	-0.24414062	0.30517578	0.61035156	1549637533.393
-9.171948380000002	-1.6724121400000003	-2.3973632200000004	-0.48828125	-0.61035156	-0.4272461	8.762817392	-4.166674820000001	-0.6830810700000001	0.12207031	-0.18310547	-0.12207031	10.33115216	4.3724366	2.4404297120000003	0.48828125	0.48828125	0.4272461	-9.234155252	-1.1604003600000001	2.7909423920000003	-0.24414062	0.36621094	0	0.65676268	9.4686277	3.352001996	-0.18310547	0.9765625	0.061035156	2.064794928	9.632519568000001	0.1399658246	-0.48828125	0.6713867	0.9765625	1549637533.433
-9.029589660000001	-1.1352783540000002	-2.48229982	-0.8544922	-1.3427734	-0.61035156	8.607299820000001	-4.789941394	-0.14833984620000001	0.6713867	-0.4272461	-0.48828125	10.57041034	3.83171376	2.1760498200000002	0.9765625	0.5493164	0.8544922	-9.065478240000001	-1.7106933900000003	2.524169928	-0.61035156	0.4272461	0.18310547	0.900805661	9.094189300000002	3.7695067900000003	-0.18310547	1.2817383	0.12207031	1.223803714	9.51169429	-0.053833007200000005	-0.79345703	0.48828125	0.8544922	1549637533.473
-9.136059800000002	-1.223803714	-2.5851807100000004	-2.1972656	-0.91552734	-1.6479492	8.455371106000001	-5.419189300000001	0.052636719240000004	0.6713867	-0.4272461	-0.48828125	10.57160692	3.42736821	1.6891601440000001	1.7089844	0.91552734	1.159668	-9.89809604	-2.958422824	3.269457968	-1.3427734	-0.061035156	0.61035156	1.4403320680000002	9.231762680000001	4.018334964	-0.12207031	1.7700195	0.18310547	-0.7608398560000001	9.46264676	0.34572753600000006	-0.30517578	-1.4648438	-0.061035156	1549637533.513
-9.307128894	-1.3613769960000002	-3.658251996	-2.2583008	0.79345703	-2.1972656	8.334545926	-6.30205072	0.023925780760000005	1.4038086	-0.5493164	-0.7324219	10.546484620000001	3.334057608	1.0934082068000002	2.5634766	1.2817383	1.0986328	-9.89809604	-2.958422824	3.269457968	-2.319336	-0.12207031	0.91552734	2.477514676	9.918433	4.091308606	0.12207031	2.6245117	0	-0.4486083966	10.083520860000002	-1.9810547120000002	0.30517578	-2.6855469	-0.91552734	1549637533.553
-9.16357428	-1.4463134979999999	-4.22648912	-3.2958984	-0.4272461	-2.1972656	8.118017572	-6.93488768	-0.1686767572	2.9907227	-1.5869141	-0.7324219	10.55964308	3.1845214660000005	0.5622558606000001	3.2348633	1.2207031	0.91552734	-10.3275634	-2.5301512600000002	3.9836425720000004	-3.4179688	1.3427734	1.2207031	2.86152356	9.96748004	3.2945800720000005	0.30517578	3.7231445	-0.30517578	2.728735324	9.884936600000001	-1.9104736420000001	0.8544922	0.9765625	-1.0375977	1549637533.593
-9.165966754000001	-1.6353271760000003	-3.8376952880000004	-3.4179688	-0.061035156	-1.3427734	7.5545652	-6.5556639400000005	-0.0346923822	2.9907227	-1.5869141	-0.7324219	10.66372104	3.027807608	0.3600830072	3.7231445	1.6479492	0.9765625	-8.748461960000002	0.44621582460000003	2.7729980040000006	-3.7231445	1.8920898	1.3427734	2.1162353240000003	9.6552491	1.89013678	0	4.4555664	-0.12207031	2.830419928	9.70310054	-1.085034146	0.5493164	1.953125	-0.61035156	1549637533.633
-9.649267572	-1.159204074	-4.018334964	-3.479004	-0.12207031	-0.91552734	7.108349640000001	-5.83071286	0.18901367800000002	3.8452148	-2.2583008	-0.5493164	10.89460414	3.3531983800000003	-0.05144042932000001	4.0283203	1.8920898	1.0986328	-7.864404254	1.199877896	2.00856929	-3.90625	1.4648438	1.3427734	1.013256839	9.65285643	0.762036142	-0.18310547	4.4555664	0.48828125	2.6605469240000006	9.65285643	-0.7381103240000001	0.36621094	1.8310547	-0.5493164	1549637533.673
-9.247314300000001	-0.6125	-4.338940396	-3.6621094	-0.5493164	-0.91552734	7.108349640000001	-5.83071286	0.18901367800000002	3.8452148	-2.2583008	-0.5493164	11.09797374	3.8711913940000002	-0.5144042932	4.211426	2.0141602	1.5258789	-7.864404254	1.199877896	2.00856929	-3.90625	0.48828125	1.0986328	0.173461911	9.749755890000001	0.2392578076	-0.30517578	4.0893555	1.0375977	3.0361816100000003	9.591845746	-0.832617212	0.5493164	1.4038086	-0.8544922	1549637533.712
-8.96259784	-0.7859619110000001	-5.02202176	-4.211426	-0.30517578	-1.0375977	7.495947480000001	-4.6786866	0.153125	4.0283203	-2.319336	-0.36621094	10.914941100000002	4.31142572	-0.7871582068	4.211426	2.0141602	1.7089844	-8.016332968	1.4702392180000001	2.424877896	-3.8452148	-0.61035156	0.91552734	0.11843261780000001	9.97705072	0.37802735600000004	-0.30517578	3.540039	1.4038086	3.7276367800000005	9.43513179	-0.9893310700000001	0.61035156	2.1362305	-1.0986328	1549637533.752
-8.85493161	-1.320703076	-5.668017572	-4.3945312	-0.7324219	-1.0375977	7.923022660000001	-4.401147464000001	-0.34572753600000006	4.5166016	-2.9296875	-0.5493164	10.625439300000002	4.45617662	-0.9295165740000001	4.4555664	1.7700195	1.7089844	-8.711376800000002	0.8900390380000001	3.1438476440000005	-4.1503906	-1.0375977	0.79345703	0.8230468750000001	10.235449280000001	0.9606201080000001	-0.061035156	3.7841797	1.3427734	3.6307373200000006	9.484179712000001	-1.3458251800000003	0.36621094	2.9907227	-1.0375977	1549637533.792
-8.519970746	-1.6496826080000002	-5.922826980000001	-4.4555664	-0.9765625	-1.159668	8.51398912	-4.2240966460000005	-0.7608398560000001	4.699707	-2.8076172	-0.79345703	10.37302266	4.080542032	-0.5754150360000001	4.638672	2.0141602	1.5258789	-8.711376800000002	0.8900390380000001	3.1438476440000005	-4.333496	-0.8544922	0.7324219	1.5779052520000003	10.10983876	1.2489257200000001	-0.18310547	4.3945312	1.159668	2.9177491	9.6552491	-1.6879638580000003	0.061035156	3.7841797	-0.8544922	1549637533.832
-8.20534694	-1.872192392	-6.01972644	-4.272461	-1.159668	-1.3427734	8.70778804	-4.074560504000001	-0.9582275360000001	4.699707	-2.8076172	-0.79345703	10.140942000000003	3.7049072480000005	-0.0346923822	4.8217773	2.380371	1.3427734	-8.985326980000002	1.2285888580000002	3.6187744600000005	-4.5166016	-0.6713867	0.7324219	1.8793701080000003	9.953125	1.0898193390000002	-0.4272461	4.699707	1.2207031	1.4798096040000002	9.835888579999999	-2.0289062500000004	-0.30517578	3.540039	-0.8544922	1549637533.872
-8.14792482	-1.7489746400000001	-6.3176023400000005	-4.0283203	-1.2817383	-1.4038086	8.750854532	-3.7994139400000004	-1.1986816100000002	4.760742	-2.9907227	-1.159668	10.193578780000001	3.625952176	0.0825439496	4.760742	2.4414062	1.159668	-8.985326980000002	1.2285888580000002	3.6187744600000005	-4.638672	-0.79345703	0.8544922	1.8398925720000001	9.9698732	0.86850589	-0.48828125	4.699707	1.3427734	0.8972167932	9.8334964	-2.3423339660000004	-0.61035156	3.2348633	-0.91552734	1549637533.912
-7.985229532000001	-1.5372314300000003	-6.59633786	-4.0893555	-1.159668	-1.4648438	8.91235324	-3.4429199280000002	-1.532446286	4.638672	-2.8686523	-1.3427734	10.418481920000001	3.7790771760000004	0.001196289038	4.638672	2.380371	1.0986328	-9.01882338	1.28122554	3.9477538940000003	-4.638672	-0.5493164	0.9765625	1.7489746400000001	10.005761780000002	0.7811767572	-0.4272461	4.699707	1.2817383	0.613696286	9.782055710000002	-2.605517572	-0.8544922	3.2958984	-1.0375977	1549637533.952
-7.84646016	-1.21901857	-6.883447480000001	-3.8452148	-1.2207031	-1.2207031	9.031982428000001	-3.045751996	-1.8004150360000002	4.638672	-2.8686523	-1.3427734	10.43522914	3.9022949280000003	0.01794433606	4.211426	2.0141602	1.159668	-8.923120108	1.3470214660000002	4.02192392	-4.699707	-0.4272461	1.0986328	1.4558837860000002	9.8083741	0.67709964	-0.24414062	4.5776367	1.0986328	1.1269042932	9.837085159999999	-2.702417032	-1.3427734	4.272461	-1.159668	1549637533.992
-7.912255890000001	-0.84816893	-6.93967302	-4.1503906	-2.319336	-1.0375977	8.94584964	-2.656957968	-1.7752929320000002	4.3945312	-2.4414062	-1.2817383	10.43522914	3.9022949280000003	0.01794433606	4.211426	2.0141602	1.159668	-8.632422120000001	1.5121094240000001	3.9453614200000002	-4.699707	-0.30517578	1.2817383	1.0443603240000001	9.599023560000001	0.647192392	-0.24414062	4.0893555	1.159668	2.191601538	9.933984620000002	-1.963110324	-2.1972656	4.9438477	-0.79345703	1549637534.032
-8.761621106	-0.67709964	-6.97915036	-5.6152344	-3.7841797	-1.0375977	8.917138580000001	-2.4595702880000005	-1.5779052520000003	4.0893555	-1.7700195	-1.0375977	10.23784146	3.8783691100000004	0.23686523560000003	3.90625	1.8920898	1.2207031	-8.741284440000001	1.5300537140000001	3.83171376	-4.3945312	-0.9765625	1.4648438	0.9139648560000001	9.522461060000001	0.9031982428000002	-0.12207031	3.540039	1.159668	2.471533246	9.96030252	-1.723852536	-2.9907227	5.859375	-0.30517578	1549637534.072
-8.83220198	-1.318310504	-6.08432608	-6.652832	-2.8686523	-1.0375977	8.921923920000001	-2.48588858	-1.95234375	4.0893555	-1.7700195	-1.0375977	9.72224092	4.120019568	0.27275390380000003	3.540039	1.4648438	1.0375977	-9.08222644	-0.869702176	3.6821777160000004	-4.333496	-0.9765625	1.953125	0.965405252	9.97585414	1.7274413940000002	0.30517578	3.2958984	0.8544922	2.85913089	10.64099092	-0.9594238220000001	-3.2958984	5.79834	0.30517578	1549637534.112
-8.73171376	-3.5577635800000005	-4.2791259	-6.591797	-2.1362305	-0.9765625	9.77368161	-3.03857428	-2.49426268	4.211426	-1.6479492	-0.48828125	9.87177716	4.393969748000001	0.45937500000000003	3.540039	1.2817383	0.7324219	-9.08222644	-0.869702176	3.6821777160000004	-4.638672	-0.12207031	1.7089844	0.32658691100000004	10.010547120000002	2.4667480040000003	0.6713867	3.7841797	1.0375977	3.379516574	10.66372104	0.6101074280000001	-4.5166016	5.6762695	1.4038086	1549637534.152
-9.8334964	-4.438232428	-2.42607428	-5.1879883	-3.2348633	-0.8544922	9.661230432000002	-3.4704346040000003	-2.709594748	4.0283203	-1.159668	-0.12207031	9.65285643	4.586572284	1.3075439300000002	3.4179688	1.2207031	0.9765625	-8.8214357	-0.7213623200000001	3.257495108	-4.9438477	-1.4038086	2.0751953	0.2380615216	9.0176268	2.56245108	0.5493164	3.8452148	1.0986328	4.49086911	9.919628600000001	0.1878173822	-4.0893555	6.591797	2.8686523	1549637534.192
-9.640893570000001	-4.006372104	-1.9032959260000002	-4.5166016	-1.4038086	-0.9765625	8.769995108000002	-3.50393071	-2.503832968	3.7841797	-0.24414062	-0.18310547	9.3573732	4.859326080000001	1.695141574	3.2958984	1.159668	1.0375977	-10.267749100000001	-0.649584964	3.568530252	-4.211426	-0.6713867	2.1972656	0.001196289038	9.42077626	2.834008786	0.79345703	4.0283203	0.91552734	3.359179712	9.069067392000001	-0.553881839	-1.953125	5.6152344	3.112793	1549637534.232
-9.268847840000001	-2.7706054320000004	-1.975073282	-3.6010742	-1.8920898	-0.6713867	8.769995108000002	-3.50393071	-2.503832968	3.7841797	-0.18310547	-0.24414062	10.127783540000001	5.665625	1.070678714	3.6010742	0.8544922	0.61035156	-10.74626448	-0.925927716	3.830517572	-4.272461	1.6479492	2.1362305	0.11723633180000001	10.784546220000001	2.8495605040000003	1.159668	4.699707	0.7324219	5.220605432000001	8.16347644	-3.9836425720000004	2.8076172	7.3242188	4.760742	1549637534.272
-8.725732428	-1.547998004	-2.377026358	-4.699707	-0.061035156	-0.36621094	8.968579074	-4.423876996	-2.9907226440000003	4.211426	-1.5258789	-0.18310547	10.923315200000001	6.122607428000001	0.7201660340000001	3.540039	1.2817383	1.0375977	-9.20305162	-1.008471646	2.6150878600000005	-4.272461	0.8544922	1.7089844	-0.838598642	10.468725540000001	2.634228534	0.61035156	5.554199	0.61035156	3.8783691100000004	12.00236772	-5.25170926	2.8686523	12.512207	5.126953	1549637534.312
-8.72214357	-1.302758786	-3.5781005400000003	-5.1879883	-0.6713867	-1.5258789	8.968579074	-4.423876996	-2.9907226440000003	4.211426	-1.5258789	-0.18310547	10.01772464	5.7589357	1.503735324	3.6010742	1.5869141	1.3427734	-8.795117212000001	-0.991723642	2.6605469240000006	-4.5166016	0.18310547	1.7089844	-1.343432608	9.612182608000001	2.1521240020000003	0.24414062	4.3945312	0.79345703	0.9582275360000001	12.19257788	-1.7776855040000001	3.8452148	8.728027	7.8125	1549637534.352
-8.826220746	-0.961816394	-3.1199219240000007	-5.1879883	-0.91552734	-1.5869141	8.029492212000001	-4.285107428	-2.23227536	4.0893555	-1.5869141	-0.61035156	9.189892572	5.151220746000001	1.7226562500000002	4.0283203	1.4648438	1.2207031	-8.752050720000002	-0.7967285340000001	2.75983876	-4.638672	0.061035156	1.6479492	-0.30505371400000003	9.4686277	2.3303711060000003	0.24414062	3.90625	0.6713867	1.562353534	12.330151260000001	-1.7118896760000002	5.004883	7.507324	6.8969727	1549637534.392
-8.871679712	-1.3111327879999999	-3.3831054320000007	-5.2490234	-0.12207031	-2.0141602	8.222094748	-4.280322284	-2.4021484620000004	4.272461	-1.0986328	-0.8544922	9.207836960000002	4.76481929	1.0264160340000001	4.211426	1.5258789	0.91552734	-8.90996106	-0.8732910340000001	3.261083966	-4.8828125	0.4272461	1.7700195	0.5287597644	9.713867212	2.3435302520000003	0.36621094	4.5776367	0.30517578	1.0958007788	12.527538940000001	-1.714282248	4.5776367	9.338379	5.493164	1549637534.432
-9.920825180000001	-2.042065396	-4.6703125000000005	-6.0424805	-1.5258789	-1.5869141	8.48049321	-4.218115216	-2.5815917540000006	4.211426	-1.0986328	-0.91552734	9.459057608	4.454980432	0.5634521466	4.272461	1.7089844	0.61035156	-8.76879892	-0.7141846040000002	3.33046875	-5.2490234	0.30517578	1.8310547	0.5479003894	9.9016848	1.93439946	0.12207031	4.638672	0.24414062	0.0693847644	11.17094748	-1.4618652160000003	3.8452148	9.887695	3.6010742	1549637534.472
-8.829809800000001	-2.495458966	-3.869995108	-6.591797	-3.7231445	-1.5869141	8.47929712	-3.8987060700000002	-2.064794928	4.1503906	-1.4038086	-0.4272461	9.80478534	4.362866214	0.86850589	4.272461	1.953125	0.48828125	-8.789135880000002	-0.33256836060000006	3.3866942900000003	-5.3100586	0.12207031	1.7700195	0.362475589	9.863403060000001	1.5216797120000003	-0.061035156	4.8217773	0.18310547	-1.4211913940000003	9.94953624	-0.9642089660000001	3.479004	7.6904297	2.380371	1549637534.512
-7.90388179	-2.489477536	-1.98464357	-4.8828125	-2.0141602	-1.2817383	8.5917482	-3.5314452880000005	-1.6783935700000001	4.272461	-1.4648438	-0.4272461	10.16127896	4.4789062500000005	0.770410144	4.211426	1.7700195	0.61035156	-8.45896016	0.03828125	3.6355224640000006	-5.1879883	0.061035156	1.5258789	-0.3194091754	9.869384980000001	1.3266846040000002	-0.061035156	4.4555664	0.36621094	-1.5204834260000002	8.77836911	-0.053833007200000005	3.112793	6.958008	0.6713867	1549637534.552
-8.54748552	-2.174853534	-2.1796386780000003	-3.6621094	0.36621094	-0.79345703	8.640795926000001	-3.1737548920000003	-1.5599609620000003	4.272461	-1.4648438	-0.4272461	10.41489218	4.4968505400000005	0.573022464	4.1503906	1.7089844	0.9765625	-8.405126800000001	0.477319339	3.379516574	-4.9438477	-0.6713867	1.3427734	-0.56823732	9.572705072	1.6030273560000001	-0.12207031	3.90625	0.48828125	-0.04067382788	8.202954074	0.7823730432	3.2958984	4.638672	0.24414062	1549637534.592
-9.656445288	-2.0923096040000004	-3.1773437500000004	-3.1738281	-0.18310547	-0.6713867	8.157495108	-2.739501996	-1.2860107820000002	4.333496	-1.4038086	-0.4272461	10.19716754	4.309033246	0.8218505890000001	4.1503906	1.7089844	1.0986328	-8.761621106	0.613696286	3.609204074	-4.5166016	0	1.2207031	-0.534741214	9.594238220000001	1.8506591460000001	0	4.211426	0.7324219	2.743090854	9.066674820000001	1.239355432	3.540039	2.4414062	0.18310547	1549637534.632
-10.294067000000002	-0.9115722840000001	-2.9644042540000006	-3.6010742	-0.30517578	-0.061035156	8.24003894	-2.6725097840000003	-1.4738280760000002	4.4555664	-1.7089844	-0.061035156	10.43403354	4.312622104000001	0.88645018	4.272461	1.8920898	0.9765625	-8.64558107	1.106567392	3.33645018	-3.90625	-0.36621094	1.0986328	-0.784765625	10.04882788	1.69633786	-0.24414062	4.1503906	1.4038086	7.9062744600000014	9.508105432	1.44870607	1.6479492	2.8686523	0.6713867	1549637534.672
-9.938769960000002	-1.068286142	-3.658251996	-4.9438477	-1.0986328	-0.24414062	8.882446580000002	-2.9177491	-1.5025390379999999	4.4555664	-1.7089844	-0.061035156	10.71635782	4.486083966000001	0.7668212860000001	4.0283203	2.1362305	0.91552734	-8.364452880000002	1.0575195288	3.5242675720000003	-3.1738281	-0.91552734	0.9765625	-0.80988768	10.224683	1.8626221040000002	-0.5493164	3.90625	2.0141602	5.208642572	8.44938948	-1.27763678	0.4272461	3.4179688	-0.30517578	1549637534.712
-9.33942842	-4.500439496	-3.8376952880000004	-2.5634766	-0.48828125	-1.6479492	9.27602536	-3.3077391200000004	-1.2656738220000001	4.0893555	-2.1972656	0.30517578	10.70917932	4.6619384	0.659155252	4.1503906	2.1972656	0.8544922	-9.066674820000001	0.339746106	3.4883788940000002	-2.9907227	-2.0751953	0.79345703	0.03229980432	10.635009980000001	2.32917482	-0.36621094	3.479004	2.1362305	-1.770507788	8.56782248	-1.9379882200000003	3.112793	2.380371	-2.6855469	1549637534.752
-10.59553264	-4.385595746	-3.7072998200000002	-0.48828125	-2.319336	-0.4272461	9.60261232	-3.9561278960000004	-1.2178222840000001	4.0893555	-2.1972656	0.30517578	10.87546376	4.8150634000000005	0.669921875	4.638672	2.5024414	0.48828125	-10.58715854	-0.00478515625	4.047045926	-3.2958984	-0.79345703	0.9765625	1.1771484620000001	11.153002700000002	2.384204074	-0.12207031	4.0893555	1.7700195	2.604321286	13.355371400000001	3.7479737400000004	-0.4272461	0.4272461	-1.4648438	1549637534.792
-8.481689300000001	-1.0958007788	-3.06848143	-2.746582	-0.4272461	0.30517578	9.816748200000001	-4.695434604000001	-1.246533246	4.333496	-1.953125	0.18310547	10.9316893	4.894018570000001	0.5191894568000001	4.5776367	2.6245117	0.5493164	-10.57998004	0.7680175720000001	4.131982428000001	-3.2348633	1.2207031	1.5258789	1.51928714	10.9137455	1.4403320680000002	-0.36621094	5.004883	1.3427734	3.60441893	10.8981929	0.7979248200000001	0.24414062	0.9765625	-1.6479492	1549637534.832
-8.354882788000001	-1.13647464	-4.310229532	-3.2348633	3.2958984	-0.9765625	9.58347194	-4.568627896000001	-0.9809570288	4.0283203	-2.4414062	-0.30517578	10.80727536	4.6978271760000005	0.1770507788	4.272461	2.8076172	0.8544922	-9.46264676	0.6986327880000001	2.337548822	-3.2958984	-0.18310547	1.159668	0.878076178	10.218701079999999	0.907983426	-0.6713867	5.6762695	1.159668	3.625952176	8.77597644	-1.268066394	1.4038086	2.8076172	-1.5869141	1549637534.872
-10.845557100000002	-1.5300537140000001	-7.601220746000001	-4.699707	-3.6621094	-2.1362305	9.58347194	-4.568627896000001	-0.9809570288	4.0283203	-2.4414062	-0.30517578	10.483080580000001	4.776782248000001	-0.052636719240000004	4.1503906	2.6855469	0.6713867	-9.869384980000001	0.34572753600000006	3.40942392	-4.272461	0.061035156	1.0986328	0.23686523560000003	10.72592752	0.5144042932	-0.48828125	4.8217773	1.5258789	1.5491942900000002	10.629028060000001	-0.7261474640000001	1.2817383	2.319336	-2.380371	1549637534.912
-8.646777160000001	-2.304052716	-4.842578076	-7.1411133	-2.746582	-1.0375977	8.967382788	-4.787548920000001	-0.7141846040000002	3.9672852	-2.0141602	-0.5493164	10.412500000000001	4.858129892000001	-0.2380615216	3.9672852	1.8920898	0.36621094	-9.579882788	0.762036142	3.4560790740000003	-4.638672	-0.61035156	1.0986328	0.893627896	10.747461060000001	0.7285400360000001	0.12207031	4.1503906	1.0986328	0.7991211060000001	9.868188400000001	-1.015649411	1.6479492	1.159668	-2.8076172	1549637534.952
-6.9073732	-2.70361322	-2.42368161	-3.8452148	1.5869141	-1.2207031	8.762817392	-4.514794928000001	-0.5215820288	3.90625	-2.380371	-0.5493164	10.256982820000001	4.513598740000001	-0.6017333966	3.7231445	1.8310547	0.91552734	-8.850146760000001	0.876879892	3.694140576	-4.272461	0.6713867	0.8544922	0.8960205072	9.50930162	0.8062988220000001	0.24414062	4.8828125	0.61035156	1.179541034	9.80358876	-0.9020019568000001	1.8310547	1.159668	-2.8686523	1549637534.992
-7.503125000000001	-2.185620108	-3.5876709260000004	-2.380371	0.12207031	-1.4038086	7.934985520000001	-3.21921376	-0.48808594240000003	3.90625	-2.380371	-0.5493164	9.38608426	4.027905252	-0.26796875000000003	3.7231445	2.2583008	1.0986328	-8.12758786	1.7250488220000002	3.4907714660000004	-4.272461	0.36621094	1.0375977	0.6890625	8.741284440000001	0.41271972840000004	-0.36621094	4.760742	0.6713867	1.66044928	9.54997554	-0.5084228534	1.4648438	1.4648438	-2.8686523	1549637535.032
-7.818945288000001	-1.927221646	-4.66672374	-3.0517578	-0.61035156	-1.4038086	7.693335160000001	-2.2849121400000003	-0.1399658246	3.90625	-2.0751953	-0.6713867	8.7963134	3.8556396760000005	0.026318359620000002	3.6010742	2.1362305	0.9765625	-7.71247554	1.98464357	2.940478534	-3.90625	0.18310547	0.9765625	0.45339357	8.51159694	0.265576178	-0.4272461	4.333496	0.8544922	1.3685547120000001	9.134863220000002	-1.0264160340000001	1.4038086	1.4648438	-2.5634766	1549637535.072
-8.053417932	-2.215527356	-4.92751448	-2.319336	-0.12207031	-1.159668	7.693335160000001	-2.2849121400000003	-0.1399658246	3.7841797	-1.5869141	-0.7324219	8.892016574000001	4.106860324	0.0681884784	3.1738281	1.953125	0.8544922	-7.82133786	2.071972644	3.0553222840000003	-3.7231445	0.36621094	0.79345703	0.0980957068	8.900390380000001	0.21054687500000002	-0.24414062	4.0283203	0.9765625	0.7967285340000001	9.412402160000001	-1.3075439300000002	1.2817383	1.0986328	-2.6245117	1549637535.111
-9.377710160000001	-1.9690917540000001	-5.413207968	-1.6479492	-0.61035156	-0.36621094	8.106054712	-2.16767572	-0.17465820680000002	3.3569336	-1.7700195	-0.79345703	9.350195288	4.489672824	0.0227294928	2.6245117	1.6479492	0.79345703	-7.976855432000001	2.66772464	3.1845214660000005	-3.3569336	0.061035156	0.6713867	-0.2033691394	9.431542932000001	0.2189208966	-0.18310547	3.479004	1.159668	1.697534146	9.693530252	-1.0503417932	0.61035156	0.5493164	-2.2583008	1549637535.151
-9.853833360000001	-0.9223388580000002	-5.559155252000001	-1.8920898	-1.7089844	0.12207031	9.118115020000001	-2.185620108	-0.6962402160000001	2.9907227	-2.0141602	-0.6713867	9.76770018	4.812670926	0.440234375	1.953125	1.2207031	0.79345703	-8.58098143	3.1558105040000006	3.325683606	-2.319336	-0.4272461	0.7324219	-0.34094239200000004	9.718652160000001	0.31701660340000004	0	2.5634766	1.0986328	1.331469748	10.395751800000001	-1.189111322	-0.12207031	0.24414062	-1.8310547	1549637535.191
-8.92910144	-0.3935791034	-5.39885234	-2.2583008	-0.18310547	-0.12207031	9.609789840000001	-2.162890576	-0.3026611322	2.6245117	-1.159668	-0.30517578	9.8933107	5.188305710000001	0.73332518	1.2817383	0.48828125	0.5493164	-9.065478240000001	2.3243896760000005	3.8221435700000006	-1.5258789	-0.6713867	0.61035156	-0.3026611322	10.394556200000002	0.9582275360000001	0.48828125	1.4038086	0.9765625	1.665234424	10.95441942	-1.375732428	-0.91552734	0.61035156	-2.1972656	1549637535.232
-10.06677266	-0.9737792932	-5.7673098000000005	-2.8076172	-1.4648438	-0.18310547	10.322778060000001	-2.50622554	-0.06459961060000001	1.7700195	-0.91552734	0.30517578	9.953125	5.28640126	1.02761232	1.0986328	-0.48828125	0.4272461	-9.589452880000001	1.28122554	3.7814697480000006	-1.953125	-1.2207031	0.6713867	0.192602536	10.747461060000001	1.943969748	1.0375977	0.9765625	0.4272461	2.85673822	10.5225589	-1.847070288	-1.8920898	2.380371	-1.6479492	1549637535.271
-11.326464660000001	-2.215527356	-5.32109375	-4.0283203	-2.1362305	-0.4272461	10.7869384	-3.25151358	-0.6806884980000001	1.7700195	-0.91552734	0.30517578	10.241431200000001	5.196679712	1.2513183900000002	1.159668	-0.61035156	-0.12207031	-10.74865764	0.49526367800000004	4.58178714	-1.8920898	-0.61035156	0.91552734	0.83022464	11.57888228	2.7885498200000005	1.2207031	0.9765625	0	2.6844726440000004	11.34440944	-1.0419677520000001	-2.9907227	2.9296875	-0.61035156	1549637535.311
-10.06677266	-4.027905252	-3.652270468	-3.2348633	-0.79345703	-0.36621094	11.059692000000002	-3.8855469240000007	-1.1173339660000001	1.7700195	-0.48828125	0.4272461	10.88144568	5.4646485600000005	1.892529254	1.4038086	-0.061035156	-0.48828125	-10.965185700000001	0.05861816394	4.136767572	-2.1362305	-0.18310547	1.0986328	0.6651367212000001	11.80976538	2.9847412140000005	0.61035156	1.3427734	-0.061035156	2.306445288	11.617163040000001	-0.2428466754	-4.0893555	0.6713867	0.5493164	1549637535.351
-8.58815944	-4.015942392	-1.3817138580000001	-1.4648438	-0.91552734	0.24414062	10.704394960000002	-4.0602050720000005	-0.8445800720000001	1.5258789	0.12207031	0.5493164	10.81325728	5.356982428000001	2.895019568	1.5258789	0.4272461	-0.061035156	-10.387377700000002	0.2129394568	3.0995849640000004	-1.7700195	0.79345703	0.9765625	-0.5849853534	10.1911866	2.59116214	0.061035156	1.5258789	0.12207031	4.777978534	9.42915036	0.3014648462	-3.2958984	3.112793	3.4179688	1549637535.391
-8.48049321	-3.1175292540000004	-0.783569339	-2.380371	-0.18310547	0.18310547	9.591845746	-3.512304712	-1.08383786	1.4038086	-0.12207031	0.5493164	10.14333516	5.1177246400000005	2.7502685700000002	1.4038086	0.48828125	0.6713867	-9.108544928	0.211743161	1.65805661	-1.2207031	0.30517578	0.9765625	-1.5767089660000002	8.6348143	2.3674560700000002	-0.12207031	0.9765625	0.4272461	3.0050780759999998	9.54997554	2.162890576	-1.8920898	3.9672852	5.1879883	1549637535.431
-8.882446580000002	-3.3831054320000007	-1.9128662140000001	-1.159668	-0.18310547	-0.48828125	8.985326980000002	-3.21203624	-1.7681152160000002	1.0375977	0.5493164	-0.61035156	9.46743161	5.385693390000001	1.949951178	1.0375977	0.48828125	0.9765625	-9.11572284	-0.37084961060000005	1.378125	-1.2207031	-0.5493164	0.9765625	-1.335058606	9.043945288000002	2.5229737400000003	0	1.0375977	0.6713867	-0.153125	10.935278060000002	0.250024411	-1.4038086	2.8686523	5.1879883	1549637535.471
-8.9745607	-3.2228027160000003	-1.5982422120000002	-1.4648438	-0.7324219	0.18310547	8.728125	-3.42497554	-2.097094748	0.8544922	0.5493164	-0.7324219	9.2389402	5.711084260000001	1.6125976440000003	0.5493164	0.061035156	0.7324219	-9.26047374	-0.5969482428	1.885351538	-1.0986328	0.30517578	0.61035156	-1.0347900360000002	9.7748777	2.85913089	0.4272461	1.5869141	0.48828125	1.0455566100000002	9.92919928	-0.92473143	0.18310547	0.8544922	5.493164	1549637535.511
-9.029589660000001	-2.501440396	-1.565942392	-1.0375977	0.61035156	0.12207031	8.5498777	-3.658251996	-1.8231445680000002	0.8544922	0.5493164	-0.7324219	9.266455072	5.83071286	1.796826178	0.4272461	-0.18310547	0.61035156	-9.220996106000001	-0.8948242212000002	2.1329834260000005	-1.3427734	-0.18310547	0.30517578	-1.3075439300000002	9.859814300000002	3.0792480040000005	0.5493164	1.5258789	0.48828125	0.9821533540000001	11.05490764	0.3146240216	0.9765625	2.8076172	5.554199	1549637535.551
-9.021215560000002	-1.5779052520000003	-2.1473388580000004	-1.2207031	-0.12207031	-0.36621094	8.290283246000001	-3.7814697480000006	-1.8243408540000001	1.0375977	-0.061035156	-0.7324219	9.19946286	5.603417932000001	2.295678714	0.6713867	0.24414062	0.61035156	-9.066674820000001	-0.594555661	2.253808606	-1.2817383	-0.061035156	0.4272461	-1.102978534	9.58586412	3.0625	0.18310547	1.2207031	0.4272461	1.7848632200000003	10.88264128	0.20217285340000002	2.0751953	3.540039	5.3710938	1549637535.591
-8.38478984	-1.335058606	-1.9176513580000003	-2.0141602	0.061035156	-0.36621094	8.156298920000001	-3.581689496	-1.6341308900000002	1.0986328	-0.24414062	-0.7324219	8.8979982	5.20146466	2.7418945679999998	0.7324219	0.36621094	0.6713867	-8.882446580000002	-0.517993161	2.41770018	-0.91552734	0	0.36621094	-0.762036142	9.10974092	3.1199219240000007	0	1.0375977	0.18310547	1.4463134979999999	10.163672120000001	-0.0909179712	3.2348633	5.92041	4.760742	1549637535.631
-8.246020468000001	-1.6843750000000002	-2.021728534	-1.8310547	0.48828125	-0.36621094	8.13955072	-3.15102536	-1.35180661	1.0986328	-0.24414062	-0.7324219	8.828613220000001	4.756445288	2.4356445680000003	0.79345703	0.24414062	0.5493164	-8.646777160000001	-0.7524658540000001	2.4870849640000006	-0.9765625	0	0.30517578	-0.46535643000000004	9.04155252	3.12709964	0	1.0375977	0.061035156	-0.3194091754	9.563134980000001	-0.01076660144	2.6245117	5.1879883	3.112793	1549637535.671
-8.643188400000001	-1.90808107	-2.1341797120000003	-1.8310547	0.12207031	-0.18310547	8.334545926	-2.73830571	-1.5180908540000002	0.61035156	-0.5493164	-0.61035156	9.15878894	4.29108876	2.121020468	0.91552734	0.5493164	0.48828125	-8.34052716	-0.8218505890000001	2.54689946	-1.0986328	-0.061035156	0.30517578	-0.18901367800000002	9.05231929	3.1737548920000003	-0.18310547	1.0375977	0.061035156	-0.8278320288	8.523559800000001	1.2285888580000002	2.5024414	4.0893555	2.0751953	1549637535.711
-8.85493161	-1.7130859620000003	-1.8733886780000002	-1.4648438	0.12207031	-0.24414062	8.500830072	-2.644995108	-1.3853027160000002	0.6713867	-0.61035156	-0.61035156	9.404028060000002	3.9597167540000004	2.2430420320000004	0.7324219	0.4272461	0.48828125	-8.51159694	-0.8266357428000001	2.743090854	-1.2207031	-0.36621094	0.24414062	-0.014355469240000002	8.95183107	3.104370108	-0.12207031	0.91552734	0.061035156	-0.34572753600000006	8.0558107	1.4068359620000002	3.112793	1.4038086	1.2207031	1549637535.751
-9.337036240000002	-1.2477295320000001	-1.6472900360000002	-0.7324219	1.0986328	-0.24414062	8.58098143	-2.665332068	-1.341040036	0.6713867	-0.61035156	-0.61035156	9.778466754	3.7515625000000004	2.14973143	0.61035156	0.18310547	0.5493164	-8.539111420000001	-0.576611322	2.9907226440000003	-1.0375977	-0.36621094	0.24414062	0.056225586060000006	9.25209964	3.14504393	0.061035156	0.7324219	0.18310547	0.47971191100000005	8.16826178	1.0563232428000002	3.1738281	0.24414062	0.36621094	1549637535.791
-10.38498552	-0.57421875	-2.57082518	0.061035156	1.8920898	0.061035156	8.83100589	-2.7227538940000002	-1.108959964	0.8544922	-0.24414062	-0.48828125	10.26176718	3.7503662140000005	2.086328076	0.7324219	0.36621094	0.5493164	-8.846557608000001	-0.594555661	3.2539062500000004	-0.91552734	-0.48828125	0.18310547	0.09211425720000001	9.66481929	3.4010498200000003	0	0.6713867	0.36621094	3.593652356	8.85373552	1.1400634980000002	2.319336	-2.5634766	0.061035156	1549637535.831
-11.538208360000002	0.1495361322	-3.5338378600000007	-1.5258789	-0.24414062	0.61035156	9.118115020000001	-2.7179687500000003	-0.8565429712000001	1.0375977	-0.36621094	-0.24414062	10.50102536	3.7407959260000005	2.168872104	0.9765625	0.36621094	0.61035156	-8.7364991	-0.71538089	3.3854980040000004	-0.8544922	-0.48828125	0.30517578	0.0	9.719848740000002	3.4967528960000003	-0.061035156	0.61035156	0.61035156	7.909863220000001	9.39326178	1.8159667540000002	0.8544922	-0.24414062	0.061035156	1549637535.871
-10.16726088	-1.335058606	-4.2336670320000005	-3.0517578	-0.24414062	-0.12207031	9.41120607	-2.818457068	-0.7476806610000001	1.0375977	-0.36621094	-0.24414062	10.460351440000002	3.6977295320000003	2.32319339	1.0986328	0.5493164	0.6713867	-8.607299820000001	-0.763232428	3.1593994600000004	-0.91552734	-2.0141602	0.36621094	0.12321777160000001	9.89570288	3.3627685700000005	-0.18310547	0.36621094	0.91552734	3.88674321	8.65874002	-1.808789038	-0.6713867	-1.0375977	-2.319336	1549637535.911
-9.961499100000001	-4.1511230040000004	-2.8232422120000003	-0.36621094	-0.36621094	0	9.651660340000001	-3.185717752	-0.6531738220000001	1.0986328	-0.36621094	-0.061035156	10.50222194	3.8508545320000005	1.7633300720000002	1.2817383	0.5493164	0.30517578	-9.518872300000002	-0.7393066100000001	4.00158696	-0.5493164	-1.2817383	0.12207031	0.7309326080000002	10.6673098	3.430957068	-0.18310547	0.061035156	0.9765625	1.58149411	9.920825180000001	1.2441405760000002	0.79345703	1.4038086	-2.6855469	1549637535.951
-10.3012455	-3.66303714	-4.173852536	1.953125	0.30517578	0.12207031	9.789233426000001	-3.5290527160000003	-0.7369140380000001	1.2817383	-0.4272461	0.061035156	10.81325728	4.28151857	1.1855224640000002	1.7089844	0.7324219	-0.061035156	-11.142236420000001	-0.477319339	4.145141574	-1.2207031	-1.2207031	0.36621094	1.41640625	11.20563948	3.3472167540000006	0	0.79345703	0.79345703	4.4166992800000004	12.43063948	2.124609424	-0.24414062	-1.953125	-1.8920898	1549637535.991
-8.927905252	-2.042065396	-4.359277356000001	-1.0375977	-0.5493164	-0.12207031	9.789233426000001	-3.5290527160000003	-0.7369140380000001	1.2817383	-0.4272461	0.061035156	10.992700180000002	4.739697284	1.4929687500000002	1.6479492	0.8544922	-0.18310547	-10.88742662	0.33854982	4.2240966460000005	-0.7324219	1.3427734	0.79345703	1.1962890380000002	10.88144568	2.4643554320000005	-0.12207031	1.8920898	0.30517578	3.4883788940000002	10.944848740000001	-0.19738769960000002	0.061035156	-0.12207031	-1.4648438	1549637536.031
-8.26875	-2.4404297120000003	-4.036279254000001	-1.3427734	0.48828125	-0.48828125	9.637304712	-3.86879892	-0.7883544928000001	1.5258789	-0.79345703	0.36621094	10.5225589	4.685864120000001	1.6245605040000002	1.159668	0.61035156	0.18310547	-9.810766280000001	0.1686767572	2.6605469240000006	-1.0375977	-0.30517578	0.36621094	-0.02990722644	9.902880399999999	1.7944336060000001	-0.061035156	1.7700195	0.18310547	1.2261962860000002	9.76411142	-1.5551757200000003	1.159668	0.48828125	-2.0141602	1549637536.071
-8.517577880000001	-2.5397216460000003	-4.197778354	-0.36621094	-0.4272461	-0.36621094	9.195874100000001	-3.5326415740000003	-0.6005371106	1.2207031	-1.0986328	0.18310547	10.0213134	4.569824280000001	1.2907959260000001	1.0375977	0.5493164	0.18310547	-9.49733876	0.29069824280000006	2.86870108	-1.0375977	0.5493164	0.30517578	-0.5144042932	9.76291484	1.564746106	-0.061035156	0.8544922	0.4272461	1.02163089	9.941162140000001	-1.05991214	0.7324219	-0.9765625	-2.0751953	1549637536.111
-8.431445288	-2.04086911	-3.62236322	-0.24414062	0.18310547	0	8.87407248	-3.3675537140000005	-0.5610595746000001	1.0986328	-0.61035156	-0.18310547	9.88015126	4.55307608	0.735717752	0.9765625	0.48828125	0.18310547	-9.00805661	0.80988768	2.4751221040000004	-1.159668	-0.4272461	0.24414062	-0.1064697284	9.753344748	1.829125998	-0.061035156	0.9765625	0.48828125	1.98464357	9.486572480000001	-1.41640625	0.7324219	-2.1362305	-1.953125	1549637536.151
-8.332153060000001	-1.4750244600000002	-3.514697284	0.24414062	0.7324219	-0.12207031	8.725732428	-3.1940917540000004	-0.3517089856000001	1.0375977	-0.24414062	-0.30517578	9.682763580000001	4.43703624	0.7488769568000001	1.0986328	0.6713867	0.30517578	-8.56184056	0.9402832068000001	2.866308606	-0.6713867	0.48828125	0.24414062	-0.0035888672120000004	9.209033246	1.8949219240000001	-0.24414062	1.3427734	0.36621094	2.5337402160000004	9.325073380000001	-1.60183107	0.7324219	-1.2817383	-1.8310547	1549637536.191
-8.3620607	-1.4833984620000003	-3.9046875	-0.36621094	0.061035156	-0.4272461	8.49125998	-2.66772464	-0.15192871400000002	0.91552734	-0.7324219	-0.24414062	9.029589660000001	4.12839357	1.238159146	0.91552734	0.5493164	0.4272461	-8.23166484	1.062304712	2.8698974640000006	-0.5493164	-0.4272461	0.18310547	-0.1806396466	8.69702176	1.685571286	-0.30517578	0.9765625	0.30517578	1.9607177520000003	9.04633786	-1.56953125	0.8544922	-0.7324219	-2.0751953	1549637536.231
-8.38598642	-1.6329346040000001	-3.9166503600000007	-0.061035156	-0.18310547	-0.30517578	8.45417482	-2.239453076	-0.173461911	0.91552734	-0.7324219	-0.24414062	8.858520468	3.923828076	1.073071286	0.6713867	0.18310547	0.24414062	-8.23046875	0.8146728240000001	2.9799560700000005	-0.36621094	-0.061035156	0.061035156	0.23327636780000002	8.72214357	1.8075927520000004	0	0.36621094	0.30517578	1.8506591460000001	9.10974092	-1.42836911	0.9765625	-0.30517578	-1.953125	1549637536.271
-8.482885880000001	-1.353002896	-4.00158696	0.12207031	0.30517578	-0.30517578	8.610888580000001	-2.0289062500000004	-0.48330077880000005	0.7324219	-0.30517578	-0.24414062	9.132470746000001	3.881957968	0.898413089	0.5493164	0.061035156	0.18310547	-8.332153060000001	0.800317392	3.3400389400000003	-0.30517578	0.061035156	-0.061035156	0.75366214	8.924316394	2.146142572	0.12207031	0.61035156	0	2.368652356	9.14323732	-1.453491214	0.91552734	0	-1.5869141	1549637536.311
-8.86928714	-0.8182617212000002	-4.121215854000001	0.36621094	-0.4272461	-0.18310547	8.637207068	-1.892529254	-0.32778320680000006	0.30517578	-0.24414062	-0.12207031	9.20305162	3.69533696	1.3039550720000002	0.4272461	0.061035156	0.061035156	-8.2520018	1.0240234620000002	3.458471646	-0.12207031	0.48828125	0	0.7799804712000001	8.95063498	2.001391574	0.061035156	0.8544922	-0.18310547	2.04086911	9.426757788000002	-1.189111322	0.061035156	-0.12207031	-1.2817383	1549637536.351
-8.95063498	-0.763232428	-4.05422374	-0.24414062	-0.4272461	0.061035156	8.771191394	-1.8159667540000002	-0.2524169928	0.30517578	-0.24414062	-0.12207031	9.500927520000001	3.4955566100000004	1.600634784	0.24414062	0.12207031	0	-7.9601074280000015	1.1807373200000002	3.32807608	0	0.24414062	-0.061035156	0.5526855432	9.02241214	1.771704074	-0.061035156	0.36621094	0	1.388891574	9.433935700000001	-1.42836911	-0.061035156	-0.61035156	-1.4038086	1549637536.391
-9.02241214	-1.0192382788	-4.3233885800000005	0.12207031	-0.7324219	0	9.13725589	-1.715478534	-0.30625	0.24414062	-0.24414062	-0.24414062	9.999779860000002	3.5697264400000006	1.544409146	-0.12207031	0	0	-7.96130342	1.03359375	3.23596196	0	-0.48828125	-0.18310547	0.5622558606000001	9.34541034	1.9702880400000002	-0.061035156	-0.24414062	0.12207031	1.235766574	9.62653804	-1.8662109620000003	-0.18310547	-0.4272461	-1.6479492	1549637536.431
-8.661132788000002	-0.7010253600000002	-4.2958741	-0.18310547	-0.30517578	-0.18310547	9.5619384	-1.9595214660000002	-0.40554199280000003	-0.18310547	-0.12207031	-0.36621094	10.48188498	3.7479737400000004	1.546801718	-0.24414062	-0.24414062	0	-8.58217752	0.45339357	3.7527587860000002	-0.061035156	-0.6713867	-0.24414062	1.15441893	9.94833966	2.447607428	0.061035156	-0.36621094	-0.061035156	1.1747558900000001	9.54997554	-1.738207968	-0.4272461	-0.36621094	-1.7700195	1549637536.471
-9.136059800000002	-0.6615478240000001	-4.29108876	0.5493164	0	0.5493164	9.782055710000002	-2.292089856	-0.4904785144	-0.18310547	-0.12207031	-0.36621094	10.686450180000001	3.5876709260000004	1.733422824	-0.30517578	-0.24414062	0.061035156	-8.991308606	0.0837402356	4.267163040000001	-0.36621094	-0.18310547	-0.24414062	1.53125	10.12539038	2.81726088	0.12207031	-0.12207031	-0.36621094	1.7310302520000003	9.603808606000001	-2.0301025360000002	-0.9765625	0	-1.4648438	1549637536.51
-10.070361420000001	-0.12321777160000001	-5.09260234	-0.061035156	-0.30517578	0.91552734	9.7748777	-2.39138179	-0.5132080072	-0.18310547	-0.18310547	-0.4272461	10.77736772	3.3735351440000003	2.0695800720000004	-0.30517578	0.061035156	-0.061035156	-9.021215560000002	0.5371337860000001	4.171459964	-0.4272461	-0.4272461	-0.18310547	1.3171142180000002	10.314403960000002	2.6760987400000005	-0.18310547	-0.12207031	-0.18310547	2.403344748	10.18640126	-1.757348642	-1.8310547	0.36621094	-1.2817383	1549637536.55
-10.869482820000002	-0.7034179712000002	-4.830615216000001	-2.1362305	-1.4038086	0.24414062	9.920825180000001	-2.418896466	-0.668725589	-0.18310547	-0.061035156	-0.5493164	11.090796220000001	3.829321286	2.140161142	-0.30517578	-0.061035156	-0.36621094	-9.31669928	0.48090820680000007	4.146337860000001	-0.12207031	-0.6713867	-0.061035156	0.9713867212000001	10.73310504	2.7012207459999997	-0.61035156	-0.79345703	-0.061035156	3.5924560700000003	10.546484620000001	-0.5873779254	-2.746582	0.6713867	-0.7324219	1549637536.59
-10.764209260000001	-2.191601538	-3.9405760800000005	-2.1972656	-0.91552734	-0.30517578	10.412500000000001	-2.6306396760000004	-0.9582275360000001	-0.24414062	0.12207031	-0.24414062	11.254687500000001	4.737304712	1.9942138580000002	-0.48828125	-0.48828125	-0.48828125	-10.68046924	-0.2069580072	4.667919928	-0.12207031	-1.5258789	0	0.6041259784	11.26425818	3.192895468	-0.36621094	-0.9765625	-0.061035156	4.427465854	10.9735598	1.0443603240000001	-4.5166016	0.61035156	0.8544922	1549637536.63
-9.859814300000002	-3.3567871400000002	-2.548095746	-0.91552734	-0.5493164	-0.12207031	10.869482820000002	-3.2885987400000003	-1.39008786	-0.4272461	0.12207031	0.30517578	10.93408246	5.00886232	1.9690917540000001	-0.48828125	-0.48828125	-0.4272461	-10.90178264	-1.0551269568000001	4.376025360000001	-0.36621094	0.5493164	0.061035156	0.67709964	10.758227340000001	3.66303714	0.24414062	-0.5493164	-0.48828125	4.42028804	10.9137455	2.213134784	-5.126953	0.24414062	3.2348633	1549637536.67
-9.061889480000001	-2.6210692900000003	-0.9630126800000001	-0.5493164	-1.3427734	0.5493164	10.33713408	-3.293383786	-1.400854532	-0.48828125	0.061035156	0.5493164	10.06198732	4.4789062500000005	2.356689496	-0.4272461	-0.36621094	0.061035156	-9.700707968000001	-0.8541503600000001	3.466845746	-0.18310547	1.4038086	0.061035156	-0.19020996400000004	9.0176268	3.4788086060000003	0.061035156	0.24414062	-0.6713867	3.53742662	10.52136232	1.471435504	-2.9296875	-1.2207031	5.065918	1549637536.71
-9.375317392	-2.19399411	-1.284814496	-0.5493164	-0.061035156	0.061035156	9.262865920000001	-2.76223143	-1.3099365020000002	-0.4272461	0.48828125	0.12207031	9.33942842	4.344921924	2.4404297120000003	-0.4272461	-0.18310547	0.30517578	-8.84177266	-0.8314209260000001	2.135375998	-0.12207031	-0.30517578	0.18310547	-1.0551269568000001	8.400341754000001	3.213232428	-0.061035156	-0.18310547	-0.12207031	0.923535144	11.44489766	0.461767572	-1.4648438	0.36621094	5.554199	1549637536.75
-9.778466754	-2.2573974640000003	-2.4344482820000004	0.24414062	-0.61035156	-0.48828125	8.807080072	-2.7131836060000003	-1.585082968	-0.30517578	0.7324219	-0.4272461	9.267651260000001	5.02919928	1.9176513580000003	-0.5493164	-0.61035156	0	-9.52006839	-1.341040036	2.8758788940000004	-0.18310547	0	0.24414062	-0.7728027160000001	9.80239218	3.617578076	0.30517578	-0.24414062	0.061035156	0.8565429712000001	11.4245607	0.0035888672120000004	-0.7324219	-0.12207031	4.9438477	1549637536.79
-9.1193116	-2.0289062500000004	-1.7752929320000002	-0.7324219	-0.6713867	-0.061035156	9.031982428000001	-3.2323730040000007	-2.198779254	-0.12207031	0.7324219	-0.36621094	9.74138179	5.25051268	1.7059082460000001	-0.5493164	-0.61035156	-0.061035156	-8.93747554	-1.5456054320000001	2.76821286	-0.24414062	0.12207031	0	-0.49526367800000004	9.844262680000002	3.9345947480000003	0.5493164	0.30517578	-0.30517578	1.5456054320000001	10.728320680000001	0.1196289038	0.30517578	0.18310547	4.8828125	1549637536.83
-8.637207068	-1.5551757200000003	-1.6712158540000002	-0.6713867	-0.061035156	-0.4272461	8.895605432000002	-3.3077391200000004	-1.8757812500000002	-0.18310547	0.24414062	0	9.139648560000001	4.756445288	2.56723642	-0.4272461	-0.30517578	0.061035156	-8.999682608	-1.2788329680000001	3.3472167540000006	-0.12207031	0.5493164	0.12207031	-0.7775878600000001	8.942260880000001	3.6977295320000003	0.18310547	-0.061035156	-0.36621094	1.88774411	10.30602986	0.961816394	0.9765625	3.4179688	4.3945312	1549637536.87
-7.966088760000001	-1.4929687500000002	-1.391284146	-0.6713867	0.18310547	-0.61035156	8.134765380000001	-2.8411866	-1.5396240020000003	-0.30517578	-0.24414062	-0.061035156	8.63601088	4.28391124	2.8878417540000005	-0.12207031	-0.24414062	0.061035156	-8.330957068	-0.879272464	2.74428714	0.061035156	0.18310547	0.18310547	-0.663940396	8.375219748000001	3.4417237400000005	0.12207031	-0.30517578	-0.30517578	1.025219748	9.220996106000001	1.318310504	1.5869141	4.4555664	3.2348633	1549637536.91
-7.8153564300000005	-1.8805663940000001	-1.0742675720000001	0	0.7324219	-0.24414062	8.14313948	-2.2621826080000003	-1.7669189300000003	-0.18310547	0.061035156	-0.061035156	8.82263179	3.98483876	2.2083496400000002	-0.24414062	-0.24414062	0.12207031	-8.137158246	-1.118530252	2.8268310700000003	0.24414062	0.5493164	0.24414062	-0.43186035340000006	8.274731430000001	3.440527356	0.18310547	-0.18310547	-0.30517578	-0.11604003600000001	8.303442392000001	1.4965576080000003	1.0986328	3.7841797	2.319336	1549637536.95
-8.266357428000001	-1.5085204680000002	-1.287207068	0.5493164	1.3427734	0.24414062	8.368042032	-1.9009033540000002	-1.8351074280000002	-0.18310547	0.061035156	-0.061035156	8.948242212	3.81616214	2.00258786	-0.4272461	-0.30517578	0.12207031	-7.948144568	-1.320703076	2.63183606	0.18310547	0.18310547	0.12207031	-0.2918945288	8.451782248	3.4883788940000002	0.24414062	-0.061035156	-0.24414062	-0.15073241820000002	7.61796875	1.41640625	1.2817383	1.0375977	1.3427734	1549637536.99
-8.7448732	-0.642407248	-1.676000998	0.18310547	1.7700195	0.36621094	8.595336960000001	-1.870996106	-1.594653354	-0.5493164	0.18310547	0.061035156	9.189892572	3.8640135800000004	2.20236821	-0.36621094	-0.5493164	0	-8.16347644	-1.234570288	2.956030252	0.12207031	0	0.12207031	-0.37802735600000004	8.96259784	3.52546376	0.4272461	-0.12207031	-0.061035156	1.214233426	6.910961960000001	1.374536142	2.1972656	-0.24414062	0.48828125	1549637537.03
-9.76291484	-0.48330077880000005	-1.9260253600000001	-0.061035156	1.4038086	0.18310547	9.10615216	-2.0887207460000004	-1.5396240020000003	-0.12207031	0.18310547	0	9.80358876	3.9477538940000003	2.337548822	-0.30517578	-0.4272461	0	-8.09768071	-1.1328857428	3.1486327880000005	0.18310547	-0.36621094	0	-0.3158203076	9.27004393	3.58647464	0.36621094	-0.30517578	0.061035156	2.3243896760000005	7.029394568	1.6090087860000002	2.380371	-0.8544922	-0.30517578	1549637537.07
-9.97705072	-0.8242431610000001	-2.77180162	-0.24414062	1.8310547	-0.30517578	9.405224640000002	-2.0468505400000003	-1.489379892	-0.12207031	0.18310547	0	10.14213858	3.887939496	2.63183606	-0.24414062	-0.30517578	0.12207031	-8.455371106000001	-1.0946044928	3.59484874	0.30517578	-0.48828125	-0.12207031	-0.03588867212	9.5021241	3.7228514400000003	0.18310547	-0.48828125	0.061035156	3.541015576	8.134765380000001	1.757348642	2.319336	-2.0141602	-0.5493164	1549637537.11
-11.18051718	-0.764428714	-2.313623004	1.7089844	1.2207031	0.5493164	9.47341304	-1.971484424	-1.427172824	-0.24414062	0.12207031	-0.12207031	10.388574280000002	3.7096923920000004	2.7634277160000003	-0.12207031	-0.24414062	0.12207031	-8.73171376	-1.0120605432	3.9549316100000005	0.30517578	-0.30517578	-0.061035156	0.31342773560000003	9.657641574000001	3.753955072	0.12207031	-0.5493164	0.061035156	8.334545926	9.98542482	3.9070800720000003	0	-3.2958984	0.48828125	1549637537.15
-11.871972840000002	1.378125	-2.9859375000000004	-0.48828125	-0.48828125	0.5493164	9.567919928000002	-2.0671875	-1.50493161	-0.24414062	0.12207031	-0.12207031	10.534521760000002	3.5792969240000003	2.7143798920000006	-0.18310547	-0.24414062	0.12207031	-8.81186502	-0.9199462860000001	4.413110324	0.24414062	-0.61035156	0.12207031	0.440234375	9.83229982	3.6977295320000003	0.12207031	-0.7324219	0.18310547	9.370532248	9.750951980000002	2.8651123200000006	-5.6152344	-3.540039	0.12207031	1549637537.19
-10.789330580000001	-0.893627896	-3.6462889400000003	-2.319336	0.30517578	-0.36621094	9.98063948	-2.27893071	-1.4558837860000002	-0.24414062	0.24414062	0.061035156	10.711572480000001	3.4572753600000006	2.489477536	0	-0.12207031	0.061035156	-8.383593750000001	-1.258496106	4.012353534	0.36621094	-1.4038086	0.061035156	0.613696286	10.200757280000001	3.800610324	0.061035156	-0.91552734	0.30517578	0.1064697284	6.751855432000001	0.5215820288	2.5634766	0.7324219	-3.479004	1549637537.23
-10.450780760000002	-3.5135009000000004	-3.658251996	1.7089844	-0.5493164	0.24414062	10.228271760000002	-2.51101088	-1.070678714	-0.30517578	0.24414062	0.18310547	10.847949280000002	3.6139891200000003	2.3351562500000003	0.18310547	0	-0.12207031	-9.548779254000001	-1.4367432100000002	4.460961960000001	0.12207031	-1.3427734	-0.18310547	0.9989013580000001	10.576391280000001	3.672607428	-0.061035156	-1.0375977	0.4272461	5.004076980000001	10.7522464	1.79323732	1.953125	-3.1738281	-2.5024414	1549637537.27
-9.88134784	-2.89382338	-3.4967528960000003	0.48828125	-1.0986328	0.6713867	9.7832518	-2.85075679	-1.0802490020000002	0	0.18310547	0.12207031	11.065673920000002	4.093701080000001	1.9786621400000002	0.18310547	-0.24414062	-0.18310547	-10.676879500000002	-0.6519775360000001	4.751660144000001	-0.061035156	0.24414062	0.18310547	1.0886230432000001	10.82761232	3.4967528960000003	0.18310547	-0.36621094	0.24414062	8.512792932	11.93059056	2.578002896	-0.7324219	0.79345703	-0.79345703	1549637537.31
-9.286792032000001	-2.8830566100000006	-3.762329074	0.6713867	0	0.61035156	9.667211960000001	-3.5493896760000005	-1.299169928	0	0.18310547	0.12207031	11.39824182	4.55786142	1.5384277160000002	0.18310547	0.12207031	-0.18310547	-10.0464357	-0.1268066394	3.6570557100000003	0.30517578	0	0.30517578	0.3229980432	10.867089660000001	2.816064496	-0.061035156	0.12207031	0.30517578	2.73830571	10.453173920000001	1.876977536	-0.8544922	-2.1972656	-1.159668	1549637537.35
-8.87766124	-2.807690396	-4.371240216	1.3427734	-0.12207031	0.36621094	9.82153354	-4.08652356	-1.0168457068	0.12207031	0.30517578	0.30517578	11.0417482	4.902392572	1.373339856	0.24414062	0.4272461	-0.061035156	-9.96508786	-0.11604003600000001	3.0625	0.24414062	-0.48828125	0.061035156	-0.4354492212	10.486670320000002	2.0731689300000005	-0.48828125	0	0.5493164	1.967895468	9.725830072	-1.7106933900000003	0.48828125	-1.7700195	-1.0375977	1549637537.39
-8.31660144	-2.9632079680000003	-4.30783696	0.79345703	-0.7324219	0	9.35976538	-3.887939496	-0.6759033540000001	0.12207031	-0.36621094	0	10.36823732	5.18591304	1.1556152160000002	0.061035156	0.4272461	0.12207031	-9.82871106	0.6005371106	3.069677716	0.18310547	0.4272461	0.12207031	-0.4713378894	10.12180162	1.594653354	-0.4272461	-0.18310547	0.4272461	2.2071533540000003	9.918433	-1.5432128600000001	0.9765625	0	-1.3427734	1549637537.43
-8.328564300000002	-3.19768071	-3.7599366	0.5493164	-0.18310547	0.30517578	9.05471196	-3.7204589660000003	-0.641210962	0.12207031	-0.36621094	0	9.83110324	5.16677266	0.6292480432	-0.30517578	0.18310547	0.12207031	-9.343017572	0.9630126800000001	2.588769568	0.24414062	-0.18310547	0	-0.49526367800000004	9.933984620000002	1.3613769960000002	-0.30517578	0.061035156	0.18310547	1.544409146	9.579882788	-1.1340820288	0.9765625	-0.6713867	-1.4038086	1549637537.47
-8.69702176	-2.519384784	-3.9094726440000005	1.0375977	1.0986328	0.36621094	9.05471196	-3.7204589660000003	-0.641210962	0	-0.061035156	-0.30517578	9.58227536	5.161987320000001	0.193798822	-0.4272461	0	-0.12207031	-9.859814300000002	0.9821533540000001	3.2144287140000003	0.24414062	0.061035156	-0.24414062	-0.4761230432	10.1660643	1.4247802520000001	-0.18310547	-0.12207031	0.12207031	1.2549072479999999	9.80598192	-1.464257788	0.6713867	-1.0986328	-1.159668	1549637537.51
-8.49125998	-2.107861322	-3.9932128600000003	1.4648438	0.061035156	0.061035156	8.76401358	-3.4429199280000002	-0.3756347644	-0.12207031	0	-0.36621094	9.5021241	5.1631836060000005	0.31342773560000003	-0.4272461	-0.30517578	0	-9.04155252	0.965405252	2.6916503600000006	0.48828125	0.6713867	-0.30517578	-0.45578614200000006	9.718652160000001	1.6736084260000001	0.12207031	-0.061035156	-0.18310547	1.349414038	9.69472644	-1.5336425720000002	0.8544922	-2.319336	-1.2817383	1549637537.55
-8.517577880000001	-1.8829589660000003	-3.7395996400000002	1.2817383	0.12207031	0.18310547	8.59294429	-3.10676268	-0.1495361322	-0.24414062	-0.12207031	-0.061035156	9.2042482	4.868896466000001	0.6974365020000001	-0.61035156	-0.30517578	0.12207031	-8.833398560000001	0.970190396	2.78496106	0.7324219	0.4272461	-0.30517578	-0.708203125	9.216211060000001	1.620971646	0.061035156	-0.12207031	-0.30517578	2.512207068	9.35617662	-1.52526857	0.61035156	-0.79345703	-1.2207031	1549637537.59
-8.84177266	-2.020532248	-4.020727536	1.2207031	0.48828125	0.18310547	8.411108426	-2.8328125	-0.34812010800000004	-0.4272461	-0.18310547	-0.061035156	9.157592752000001	4.7552491	0.7991211060000001	-0.5493164	-0.24414062	0	-8.498437500000001	0.9366943390000001	2.5397216460000003	0.7324219	0.30517578	-0.48828125	-0.6818847840000001	9.33344748	1.5719238220000002	-0.12207031	-0.61035156	-0.12207031	2.451196286	9.412402160000001	-1.2178222840000001	0.5493164	-0.5493164	-1.0375977	1549637537.63
-9.015234620000001	-2.128198282	-4.057812500000001	1.5258789	-0.18310547	0.18310547	8.53073732	-2.692846646	-0.5215820288	-0.5493164	0.12207031	-0.061035156	9.374121106	4.818652356	0.8182617212000002	-0.7324219	-0.30517578	-0.12207031	-8.69702176	1.1879150360000001	2.8806639400000003	0.9765625	0	-0.5493164	-0.47851562500000006	9.613378894	1.5779052520000003	-0.12207031	-0.8544922	-0.12207031	2.128198282	9.593042032000001	-0.9199462860000001	0.30517578	-1.159668	-0.7324219	1549637537.67
-8.84057608	-1.9415771760000002	-3.6558594240000004	1.7700195	0.30517578	0.6713867	8.65515126	-2.7048096040000003	-0.7046142572	-0.7324219	0.24414062	0.12207031	9.52963858	4.756445288	0.8218505890000001	-0.9765625	-0.4272461	-0.30517578	-8.78435054	1.2895996400000003	3.007470746	1.4038086	0.18310547	-0.61035156	-0.23208007200000003	9.746167032	1.564746106	-0.12207031	-0.9765625	-0.18310547	2.25261232	9.615771760000001	-1.0862304712000002	0.061035156	-1.7700195	-0.4272461	1549637537.71
-8.807080072	-1.720263678	-4.094897464000001	2.1362305	0.8544922	0.8544922	8.6766848	-2.600732428	-0.7440917932000001	-1.0375977	0.12207031	0.30517578	9.58586412	4.653564496	0.9905273560000001	-1.159668	-0.24414062	-0.36621094	-8.66950679	1.355395468	2.9667969240000005	1.6479492	0.12207031	-0.79345703	-0.29069824280000006	9.723437500000001	1.524072284	-0.24414062	-1.0986328	-0.18310547	2.44401857	9.518872300000002	-1.5982422120000002	-0.18310547	-1.7700195	-0.36621094	1549637537.75
-9.00686052	-1.698730432	-4.531542932000001	2.1362305	0.30517578	0.5493164	8.827417032000001	-2.646191394	-0.648388678	-1.2207031	0.12207031	0.36621094	9.63969748	4.681079074	1.2202148560000001	-1.3427734	-0.48828125	-0.4272461	-8.647973740000001	1.1699707068	3.0708741	1.7089844	-0.36621094	-0.8544922	-0.2823242212	9.76291484	1.5085204680000002	-0.30517578	-1.6479492	-0.12207031	2.4153076080000004	9.46743161	-1.8985107820000002	-0.48828125	-1.2817383	-0.30517578	1549637537.79
-8.91953125	-1.526464856	-4.510009784	1.5869141	0	0.4272461	9.066674820000001	-2.9931152160000005	-0.770410144	-1.4038086	0.36621094	0.4272461	9.778466754	4.591357428	1.031201178	-1.5869141	-0.79345703	-0.48828125	-8.918335160000002	0.835009784	3.4189941100000003	1.7700195	-0.4272461	-0.8544922	0.2524169928	9.766503894000001	1.735815396	-0.18310547	-2.0751953	-0.30517578	2.062402356	9.563134980000001	-1.847070288	-0.61035156	-1.2207031	-0.30517578	1549637537.83
-8.748461960000002	-1.7465820680000002	-4.251611420000001	1.4038086	0.18310547	-0.061035156	9.18630342	-3.23596196	-0.9271240020000001	-1.6479492	0.48828125	0.36621094	9.689941394000002	4.2599853240000005	0.8206542932	-1.5869141	-0.8544922	-0.61035156	-9.22458516	0.5048339856	3.63432608	1.7089844	0.061035156	-0.79345703	0.9271240020000001	9.686352340000001	1.9894287140000002	-0.061035156	-1.953125	-0.6713867	1.961914038	9.603808606000001	-1.830322284	-0.8544922	-0.9765625	-0.18310547	1549637537.869
-8.927905252	-1.6891601440000001	-4.157104532	1.4038086	0	0.12207031	9.15161142	-3.3053466460000003	-0.754858426	-1.7700195	0.79345703	0.48828125	9.65883786	4.0326903960000005	0.8015136780000001	-1.5258789	-0.91552734	-0.8544922	-9.441113220000002	0.362475589	3.7874510800000003	1.7089844	0.6713867	-0.61035156	1.1580077880000001	9.782055710000002	2.1305908540000003	0	-1.5869141	-0.8544922	1.971484424	9.63491214	-1.7633300720000002	-1.159668	-0.6713867	-0.061035156	1549637537.91
-9.066674820000001	-1.3195067900000002	-3.7479737400000004	1.0986328	-0.061035156	0.36621094	9.140844748000001	-3.4656494600000003	-0.5108154254	-1.7700195	0.79345703	0.48828125	9.993798920000001	3.99919429	0.833813498	-1.4648438	-0.9765625	-0.8544922	-9.045141574	0.08015136780000001	3.20007338	1.3427734	0.4272461	-0.61035156	0.7823730432	9.646875000000001	2.1700683900000004	0.12207031	-1.4038086	-0.8544922	1.8052001800000002	9.575097840000002	-1.431957968	-1.3427734	-1.4648438	0.061035156	1549637537.949
-9.20544429	-1.1017822480000001	-3.58049321	0.36621094	-0.12207031	0.12207031	9.00207518	-3.625952176	-0.54191893	-1.7089844	0.8544922	0.4272461	10.2928714	4.136767572	1.03359375	-1.4038086	-0.91552734	-0.7324219	-9.00207518	-0.096899411	2.9033935700000004	1.159668	0.24414062	-0.5493164	0.417504892	9.6552491	2.237060504	0.12207031	-1.4648438	-0.7324219	2.2573974640000003	9.505712860000001	-1.337451178	-1.4038086	-0.9765625	0	1549637537.989
-9.299951080000001	-1.51330571	-3.3783202880000003	0.24414062	-0.30517578	-0.061035156	8.85493161	-3.81616214	-0.7955322480000001	-1.7089844	0.6713867	0.30517578	10.459154860000002	4.435839856	1.240551718	-1.4038086	-0.91552734	-0.7324219	-9.14323732	-0.47014160340000005	2.910571286	0.91552734	0.12207031	-0.61035156	0.32778320680000006	9.961499100000001	2.54689946	0.24414062	-1.4038086	-0.7324219	2.3495117800000003	9.49853534	-0.9725830072	-1.159668	0.061035156	0	1549637538.029
-9.25209964	-1.745385782	-2.795727536	0.48828125	-0.12207031	0	8.75444339	-4.00517572	-1.081445288	-1.4648438	0.91552734	0.24414062	10.460351440000002	4.4968505400000005	1.50732428	-1.2817383	-0.79345703	-0.48828125	-9.11691893	-0.7369140380000001	2.9990966460000004	0.61035156	0.24414062	-0.61035156	0.30505371400000003	9.997387680000001	2.8495605040000003	0.18310547	-1.2817383	-0.7324219	1.8781738220000002	9.649267572	-0.5646484424	-0.9765625	0.18310547	0	1549637538.069
-9.338232428000001	-1.7597412140000002	-2.7048096040000003	0.48828125	-0.12207031	0	8.761621106	-4.02192392	-1.153222644	-1.4038086	0.7324219	0.24414062	10.103857820000002	4.264770468	1.886547824	-1.0375977	-0.48828125	-0.48828125	-9.057104532	-0.693847644	2.8758788940000004	0.48828125	0	-0.48828125	0.2643798822	9.68515625	2.987133786	-0.061035156	-1.0986328	-0.61035156	1.459472644	9.78444838	-0.16030273560000002	-1.0375977	-0.30517578	-0.061035156	1549637538.109
-9.43273912	-1.81716304	-2.6533691100000003	0.4272461	-0.24414062	0	8.577392572	-3.8963134000000004	-1.225	-1.2207031	0.36621094	0.12207031	10.078735520000002	4.218115216	1.909277356	-1.0375977	-0.48828125	-0.48828125	-9.133667032	-0.8015136780000001	2.9572264400000003	0.48828125	0.12207031	-0.4272461	0.27155761780000004	9.589452880000001	3.0493408540000004	-0.24414062	-0.8544922	-0.4272461	1.606616214	9.750951980000002	-0.11484375000000001	-0.91552734	-0.36621094	-0.12207031	1549637538.149
-9.35378444	-1.7346191100000001	-2.400952176	0.48828125	-0.18310547	0.061035156	8.680273560000002	-3.8245362400000005	-1.53125	-0.79345703	0.061035156	0.061035156	10.2163089	4.360473740000001	1.795629892	-0.79345703	-0.12207031	-0.4272461	-9.113330072	-0.9486572480000001	2.948852536	0.4272461	0.061035156	-0.4272461	0.1399658246	9.631323380000001	3.14265126	-0.18310547	-0.61035156	-0.36621094	1.7489746400000001	9.709082068	0.192602536	-0.6713867	-0.18310547	-0.061035156	1549637538.189
-9.53442392	-1.522875998	-2.4619628600000003	0.36621094	0	0.061035156	8.680273560000002	-3.8245362400000005	-1.53125	-0.79345703	0.061035156	0.061035156	10.179223740000001	4.450195288000001	1.9415771760000002	-0.8544922	-0.24414062	-0.18310547	-9.131274460000002	-1.0563232428000002	2.9847412140000005	0.36621094	0.12207031	-0.36621094	-0.0909179712	9.508105432	3.16777356	-0.12207031	-0.48828125	-0.24414062	1.641308606	9.707885880000001	0.36606445680000005	-0.7324219	-0.18310547	0	1549637538.229
-9.555957068	-1.5575683900000001	-2.441625998	0.24414062	-0.061035156	0.061035156	8.802294928000002	-3.708496106	-1.1903076080000001	-0.48828125	-0.12207031	0.061035156	10.100268080000001	4.51120607	1.8602295320000002	-0.8544922	-0.24414062	-0.18310547	-9.072656250000001	-1.0371826080000002	2.978759784	0.30517578	0.061035156	-0.30517578	-0.2237060504	9.58347194	3.180932608	-0.18310547	-0.48828125	-0.12207031	1.4702392180000001	9.749755890000001	0.3971679712	-0.48828125	-0.4272461	-0.18310547	1549637538.269
-9.572705072	-1.599438498	-2.326782248	0.24414062	0.061035156	0.061035156	9.012841754	-3.69892572	-1.264477536	-0.48828125	-0.12207031	0.061035156	9.97705072	4.562646466	1.84946286	-0.4272461	0	-0.061035156	-9.07504892	-1.0455566100000002	3.02661142	0.24414062	-0.061035156	-0.30517578	-0.16987304320000002	9.668408246	3.228784146	-0.24414062	-0.4272461	-0.061035156	1.5372314300000003	9.707885880000001	0.5108154254	-0.24414062	-0.36621094	-0.4272461	1549637538.309
-9.56552716	-1.606616214	-2.4727295320000002	0.18310547	0.061035156	0	9.14682608	-3.6331298920000004	-1.1604003600000001	-0.30517578	0	0.061035156	9.844262680000002	4.596142572000001	1.8781738220000002	-0.36621094	-0.061035156	-0.061035156	-9.180322480000001	-1.03957518	3.12709964	0.18310547	-0.12207031	-0.24414062	-0.0729736322	9.671997300000001	3.216821286	-0.12207031	-0.24414062	-0.061035156	1.5934570680000002	9.8083741	0.65676268	-0.24414062	-0.48828125	-0.4272461	1549637538.349
-9.43632788	-1.679589856	-2.5134033540000003	0.061035156	0.061035156	0	9.14682608	-3.6331298920000004	-1.1604003600000001	-0.30517578	-0.061035156	0	9.850244600000002	4.5518798920000005	1.7693115020000003	-0.36621094	-0.061035156	-0.061035156	-9.171948380000002	-1.031201178	3.15700679	0.12207031	0.061035156	-0.24414062	-0.023925780760000005	9.725830072	3.2467285340000003	-0.18310547	-0.18310547	-0.061035156	1.6748047120000003	9.795214660000001	0.6531738220000001	0	-0.36621094	-0.48828125	1549637538.389
-9.372924820000001	-1.6245605040000002	-2.6402099640000003	0.12207031	0.061035156	0.12207031	9.14204074	-3.4776123200000004	-1.25729982	-0.18310547	-0.12207031	0	9.73898912	4.483691394	1.9535400360000001	-0.061035156	0.18310547	-0.061035156	-9.09179712	-1.002490216	3.07805162	0.061035156	0	-0.18310547	-0.026318359620000002	9.60620108	3.178540036	-0.18310547	-0.061035156	-0.061035156	1.5372314300000003	9.753344748	0.60651857	0.061035156	-0.4272461	-0.4272461	1549637538.429
-9.337036240000002	-1.553979532	-2.7586425720000003	0	0	0.061035156	9.14204074	-3.4776123200000004	-1.25729982	-0.12207031	-0.061035156	0	9.7401857	4.4513915740000005	2.045654254	-0.061035156	0.061035156	-0.061035156	-9.00327176	-0.885253894	3.048144568	-0.061035156	-0.061035156	-0.12207031	-0.08732910340000001	9.491357428	3.0086670320000004	-0.18310547	-0.061035156	0	1.606616214	9.69113768	0.642407248	0.12207031	-0.5493164	-0.4272461	1549637538.469
-9.331054712	-1.5910644960000002	-2.85913089	-0.12207031	-0.061035156	-0.061035156	9.031982428000001	-3.434545926	-1.141259784	-0.12207031	-0.18310547	-0.12207031	9.845459260000002	4.40234375	1.8398925720000001	-0.061035156	0.061035156	-0.061035156	-9.012841754	-0.7728027160000001	3.10317392	-0.061035156	-0.18310547	-0.12207031	-0.028710937500000002	9.500927520000001	2.958422824	-0.18310547	-0.12207031	0	1.6999267180000002	9.673193390000002	0.42229003600000004	0.12207031	-0.30517578	-0.36621094	1549637538.509
-9.38847644	-1.681982428	-2.9165527160000004	0	0	-0.061035156	9.00207518	-3.37233876	-1.32788089	-0.061035156	-0.061035156	-0.12207031	9.8083741	4.34611821	1.8386962860000002	-0.061035156	0.12207031	0	-9.113330072	-0.642407248	3.19768071	-0.061035156	-0.12207031	-0.12207031	0.1854248004	9.573901260000001	2.930908246	-0.12207031	0.061035156	0	1.7130859620000003	9.73898912	0.385205072	0.061035156	-0.12207031	-0.24414062	1549637538.549
-9.305932608	-1.656860324	-2.9943116	-0.12207031	-0.12207031	-0.12207031	8.882446580000002	-3.2562989200000003	-1.11613768	-0.061035156	-0.061035156	-0.12207031	9.7748777	4.354492212	1.808789038	0	0.12207031	-0.061035156	-9.1791259	-0.5969482428	3.3053466460000003	-0.061035156	0.061035156	-0.12207031	0.26318359620000004	9.6217527	2.9321045320000003	-0.12207031	0.12207031	-0.061035156	1.408032248	9.83229982	0.3804199280000001	0.061035156	-0.12207031	-0.24414062	1549637538.589
-9.234155252	-1.6114013580000002	-3.007470746	-0.061035156	-0.12207031	-0.18310547	8.948242212	-3.192895468	-1.0443603240000001	0.061035156	-0.18310547	-0.061035156	9.80239218	4.39038089	1.74299321	0	0.12207031	-0.061035156	-9.15041484	-0.5981445288	3.2957762600000002	-0.12207031	0.061035156	-0.12207031	0.22849121400000003	9.613378894	2.9321045320000003	-0.061035156	0.18310547	-0.12207031	1.2608886780000002	9.80239218	0.2428466754	0.061035156	-0.12207031	-0.24414062	1549637538.629
-9.278417932000002	-1.5862792540000001	-3.0947998200000004	0	0	-0.24414062	8.948242212	-3.192895468	-1.0443603240000001	0.061035156	-0.24414062	-0.061035156	9.755737320000001	4.353295926	1.7489746400000001	0.12207031	0.12207031	-0.12207031	-9.077441394000001	-0.54191893	3.285009784	-0.18310547	0.12207031	-0.061035156	0.20097655760000002	9.630126800000001	2.8962158540000003	-0.12207031	0.24414062	-0.18310547	1.373339856	9.74736322	0.0657958966	0.18310547	-0.12207031	-0.30517578	1549637538.669
-9.299951080000001	-1.5958496400000002	-3.188110324	0	0	-0.24414062	9.00805661	-3.2144287140000003	-0.88046875	0.061035156	-0.12207031	0	9.8083741	4.31381839	1.7250488220000002	0.18310547	0.061035156	-0.18310547	-9.098974640000002	-0.3995605432	3.3531983800000003	-0.18310547	0.24414062	-0.061035156	0.21413574280000003	9.61816394	2.8124755400000003	-0.061035156	0.30517578	-0.18310547	1.4223876800000002	9.8179438	-0.023925780760000005	0.12207031	-0.061035156	-0.30517578	1549637538.709
-9.27602536	-1.5707275360000001	-3.1905028960000004	0	-0.061035156	-0.24414062	9.00805661	-3.2144287140000003	-0.88046875	0.12207031	-0.18310547	0	9.96748004	4.28151857	1.6281494600000002	0.18310547	0.061035156	-0.18310547	-9.03916034	-0.3289794928	3.3101317900000002	-0.18310547	0.18310547	-0.061035156	0.17824707460000003	9.5870607	2.7502685700000002	0	0.30517578	-0.18310547	1.465454074	9.8263179	-0.023925780760000005	0.061035156	0.18310547	-0.30517578	1549637538.749
-9.27124002	-1.5013427520000002	-3.2323730040000007	0	-0.061035156	-0.24414062	9.06069339	-3.2144287140000003	-0.985742212	0.12207031	-0.18310547	0	9.8933107	4.232470746	1.695141574	0.18310547	0.061035156	-0.12207031	-9.057104532	-0.2942871106	3.29816893	-0.12207031	0.18310547	0	0.1579101538	9.53083516	2.674902356	0.061035156	0.24414062	-0.12207031	1.723852536	9.77248552	0.10168457460000001	0.061035156	0.061035156	-0.24414062	1549637538.789
-9.25090306	-1.5156982820000002	-3.2239991	-0.061035156	-0.061035156	-0.24414062	9.036767572	-3.1306884000000004	-0.9043945288	0.12207031	-0.12207031	0.061035156	9.89929164	4.2587889400000005	1.7274413940000002	0.061035156	-0.061035156	-0.12207031	-9.045141574	-0.269165036	3.282617212	-0.061035156	0.24414062	0	0.15910644960000003	9.560742212000001	2.6880616	0.061035156	0.24414062	-0.12207031	1.792041034	9.749755890000001	0.1244140625	0.12207031	0.061035156	-0.12207031	1549637538.829
-9.2724366	-1.5001464660000001	-3.234765576	-0.061035156	-0.12207031	-0.24414062	9.04753444	-3.0900146760000005	-0.876879892	0.061035156	-0.12207031	0.061035156	9.918433	4.29348143	1.7094971040000002	0.061035156	-0.061035156	-0.12207031	-9.055908246000001	-0.27155761780000004	3.2814209260000005	-0.061035156	0.30517578	0	0.18422851440000002	9.603808606000001	2.7155760800000004	0.061035156	0.24414062	-0.18310547	1.7681152160000002	9.749755890000001	0.0478515625	0	0.061035156	-0.061035156	1549637538.869
-9.267651260000001	-1.55158696	-3.18332518	-0.061035156	-0.12207031	-0.24414062	9.098974640000002	-3.052929712	-0.9378906250000001	0.12207031	-0.12207031	0.12207031	9.916039840000002	4.230078076	1.670019568	0.12207031	-0.061035156	-0.12207031	-9.0427491	-0.2978759784	3.23356929	-0.12207031	0.24414062	0	0.23327636780000002	9.687548920000001	2.7418945679999998	0.061035156	0.30517578	-0.12207031	1.6305420320000001	9.750951980000002	-0.002392578076	0.061035156	0	-0.061035156	1549637538.909
-9.28200679	-1.667626996	-3.1940917540000004	-0.061035156	-0.18310547	-0.24414062	9.189892572	-3.0672851440000004	-1.030004892	0.18310547	-0.12207031	0.12207031	9.884936600000001	4.2073487400000005	1.81357428	0.12207031	0	-0.18310547	-9.063086060000002	-0.287109375	3.1845214660000005	-0.12207031	0.24414062	0	0.269165036	9.645678420000001	2.7167724640000004	0.061035156	0.4272461	-0.12207031	1.5360351440000002	9.7832518	-0.07775878600000001	-0.12207031	0.18310547	-0.061035156	1549637538.949
-9.28200679	-1.7130859620000003	-3.122314496	0	-0.18310547	-0.30517578	9.145629892	-3.0864257200000003	-0.9175537140000001	0.12207031	0	0.12207031	9.80478534	4.27553714	1.829125998	0.12207031	0	-0.18310547	-9.140844748000001	-0.27993163940000004	3.2467285340000003	-0.12207031	0.30517578	0	0.192602536	9.584667932	2.698828076	0.061035156	0.30517578	-0.18310547	1.534838858	9.792822480000002	-0.005981445288000001	-0.061035156	0.061035156	0	1549637538.989
-9.274829074000001	-1.6712158540000002	-3.0469483800000003	0	-0.061035156	-0.30517578	9.07146016	-3.12111821	-1.062304712	0.061035156	0.061035156	0.061035156	9.925610520000001	4.435839856	1.695141574	0	-0.061035156	-0.12207031	-9.140844748000001	-0.3194091754	3.1773437500000004	-0.12207031	0.4272461	0	0.1196289038	9.60739766	2.7299316100000004	0.12207031	0.30517578	-0.18310547	1.503735324	9.786840560000002	0.03947753894	-0.061035156	0	0	1549637539.029
-9.319091754	-1.6867675720000002	-3.069677716	0.061035156	-0.061035156	-0.30517578	9.09060054	-3.1916992800000004	-1.015649411	0.12207031	0.061035156	0.061035156	9.920825180000001	4.574609424	1.7346191100000001	0	-0.12207031	-0.061035156	-9.136059800000002	-0.287109375	3.1462402160000003	-0.061035156	0.4272461	0	-0.10886230040000001	9.667211960000001	2.6713134000000003	0.12207031	0.30517578	-0.30517578	1.488183606	9.789233426000001	0.03229980432	0	-0.061035156	0	1549637539.069
-9.31669928	-1.6353271760000003	-3.045751996	0.061035156	-0.18310547	-0.24414062	8.98173822	-3.2299804320000005	-0.855346646	0.061035156	0.24414062	0.061035156	9.76889676	4.580590854	1.7477783540000003	0	-0.12207031	-0.061035156	-9.130077880000002	-0.26318359620000004	3.10676268	0	0.5493164	0	-0.2225097644	9.66003444	2.6533691100000003	0.12207031	0.061035156	-0.30517578	1.489379892	9.8083741	-0.01674804712	-0.061035156	-0.061035156	-0.061035156	1549637539.109
-9.293969748	-1.66403804	-2.971582068	-0.061035156	-0.061035156	-0.18310547	8.98173822	-3.2299804320000005	-0.855346646	0.061035156	-0.061035156	0.12207031	9.637304712	4.376025360000001	1.693945288	0.061035156	-0.18310547	-0.12207031	-9.065478240000001	-0.30625	2.9321045320000003	0	0.30517578	0	-0.20576172120000003	9.632519568000001	2.662939496	0.12207031	0.061035156	-0.30517578	1.580297824	9.749755890000001	-0.06699218750000001	-0.061035156	-0.061035156	-0.12207031	1549637539.149
-9.362158246000002	-1.924829074	-3.0230224640000003	-0.12207031	-0.18310547	-0.12207031	8.984130890000001	-2.605517572	-1.0096679712	0.12207031	-0.061035156	0.12207031	9.29516574	3.90827626	1.7513672120000003	-0.12207031	0.30517578	-0.48828125	-9.170751800000001	-0.3194091754	2.9010009000000005	0.12207031	0.36621094	0	0.17944336060000002	9.67917482	2.7311278960000003	0	0.061035156	-0.18310547	1.66403804	9.766503894000001	-0.0095703125	-0.061035156	0.12207031	-0.061035156	1549637539.189
-9.216211060000001	-2.2478271760000004	-3.085229532	-0.24414062	-0.36621094	-0.18310547	8.802294928000002	-2.060009784	-0.8314209260000001	-0.12207031	1.6479492	0.61035156	9.03796376	3.3843016200000005	1.8028076080000002	-0.12207031	0.30517578	-0.48828125	-9.375317392	-0.40554199280000003	2.872290036	0.061035156	0.5493164	0	0.7728027160000001	9.478198380000002	2.85075679	0.061035156	0.8544922	0.18310547	1.69633786	9.760522660000001	0.0861328125	-0.061035156	0.12207031	-0.061035156	1549637539.229
-9.058300720000002	-2.7072021760000005	-3.1821288940000003	-0.36621094	-1.0986328	-0.30517578	8.330957068	-1.7083007200000002	-0.56823732	-0.12207031	1.6479492	0.61035156	8.728125	2.787353534	1.644897464	-0.30517578	0.18310547	-1.3427734	-9.593042032000001	-0.288305661	2.819653354	0.12207031	0.9765625	0	1.4331542540000002	9.173144568	2.928515576	0	1.4648438	0.48828125	1.5025390379999999	9.77966304	0.19140625	-0.12207031	0.12207031	0.12207031	1549637539.268
-8.76760234	-3.057714856	-2.8411866	-0.30517578	-1.5258789	-0.36621094	7.43852536	-1.300366214	-0.517993161	-0.061035156	2.319336	1.0375977	8.333349640000002	2.6174804320000002	1.6496826080000002	-0.36621094	0.48828125	-1.8310547	-9.911254500000002	-0.37802735600000004	2.8041014400000006	0.30517578	1.6479492	0.061035156	1.8398925720000001	8.75922824	2.9416748200000002	0.24414062	2.5634766	0.7324219	1.5336425720000002	9.709082068	0.18901367800000002	-0.30517578	-0.061035156	0.36621094	1549637539.312
-8.40273462	-2.9141601440000002	-2.05522464	0.4272461	-0.18310547	-0.7324219	7.12629393	-1.9559326080000001	-0.1124511682	0.12207031	2.5634766	1.8920898	7.90148912	3.34243161	1.930810504	-0.36621094	0.48828125	-1.8310547	-9.883740020000001	-0.47253417540000003	2.899804712	0.061035156	2.9907227	0.061035156	1.6915527160000003	8.68745108	2.7155760800000004	0.61035156	3.1738281	0.8544922	1.9738769960000002	9.52963858	0.4868896466	-0.4272461	-0.30517578	0.9765625	1549637539.349
-8.565429712	-2.1102538940000004	-2.222705072	0.79345703	-0.061035156	-1.2817383	7.451684800000001	-3.411816394	-0.17106933900000001	-0.18310547	1.2207031	2.8076172	7.830908246000001	4.859326080000001	1.832714856	-0.5493164	-0.061035156	-3.0517578	-9.503320288000001	-0.30385742800000004	2.5947509	0.12207031	3.540039	0.18310547	1.118530252	8.92551268	2.528955072	1.0375977	3.6010742	0.7324219	1.868603534	9.631323380000001	0.617285144	-1.159668	0.6713867	1.7700195	1549637539.388
-8.994897660000001	-1.6664307100000002	-2.516992212	0.24414062	-0.8544922	-1.953125	7.580884080000001	-4.422680710000001	-0.03229980432	-0.48828125	0.5493164	3.0517578	8.441015380000001	5.889331070000001	1.69633786	-0.5493164	-0.061035156	-3.0517578	-9.3573732	-0.8134765380000001	1.987036142	-0.061035156	3.540039	0.12207031	0.20576172120000003	9.1193116	2.5385253600000004	0.91552734	3.479004	0.5493164	1.2082519568	9.71745607	0.1626953076	-1.6479492	1.159668	1.5869141	1549637539.428
-9.1276857	-2.0468505400000003	-2.427270468	0.061035156	-0.4272461	-2.0751953	7.4074221200000006	-5.226586960000001	0.192602536	-0.5493164	-0.24414062	3.3569336	8.442211960000002	6.5975344400000004	2.251416034	-0.30517578	0.24414062	-3.1738281	-9.209033246	-0.915161142	1.234570288	-0.4272461	3.6621094	0.18310547	-0.3971679712	8.9829348	2.32917482	0.91552734	3.2348633	0.18310547	1.358984424	9.625341754	-0.06699218750000001	-0.7324219	0.48828125	1.4038086	1549637539.469
-9.19467752	-2.404541034	-2.3351562500000003	0.061035156	-0.7324219	-1.7089844	7.298559800000001	-6.197973740000001	0.5443115216000001	-0.5493164	-0.24414062	3.3569336	8.683862320000001	7.257885880000001	2.2944824280000002	0.12207031	-0.24414062	-2.2583008	-9.18391124	-0.6316406250000001	0.6256591459999999	-0.6713867	3.3569336	0.30517578	-0.9929199280000001	9.131274460000002	1.9810547120000002	0.9765625	2.4414062	0	2.633032248	9.709082068	0.385205072	-0.61035156	0.61035156	1.3427734	1549637539.508
-9.33464357	-2.545703076	-1.8351074280000002	0	-0.4272461	-1.6479492	7.3595702880000005	-6.7458741	0.11723633180000001	0	-0.48828125	2.9296875	8.74367662	7.609594748	2.0671875	0.12207031	-0.24414062	-2.2583008	-9.14204074	-0.1626953076	-0.2452392572	-0.5493164	2.9907227	0.4272461	-1.4068359620000002	9.45786142	1.656860324	0.8544922	1.4648438	-0.18310547	3.2251952880000005	9.572705072	0.802709964	-0.79345703	1.4038086	1.4038086	1549637539.548
-9.74736322	-3.00627446	-2.14973143	0.061035156	-0.24414062	-1.8310547	7.218408246000001	-7.216015380000001	0.423486322	-0.061035156	-0.79345703	2.2583008	8.399145468	8.04624002	2.24423822	0.30517578	-0.12207031	-1.7700195	-9.35856929	0.002392578076	-0.7560547120000001	-0.36621094	2.5634766	0.36621094	-1.1400634980000002	9.92919928	1.532446286	0.9765625	0.9765625	-0.12207031	2.350707968	9.45427266	0.6663330072	-0.4272461	0.91552734	0.91552734	1549637539.589
-9.343017572	-3.69533696	-2.326782248	0.18310547	-0.61035156	-1.6479492	7.156201080000001	-7.66223143	0.3732421924	-0.061035156	-0.79345703	2.2583008	8.42666034	8.269946580000001	2.1162353240000003	0	-0.4272461	-0.9765625	-9.399243210000002	0.24165038940000003	-1.297973642	-0.36621094	2.5634766	0.36621094	-1.0048827880000002	10.200757280000001	1.369750998	0.91552734	0.7324219	-0.4272461	2.60671376	9.77368161	0.9211425720000002	-0.12207031	0.61035156	0.5493164	1549637539.628
-9.00686052	-3.9716797120000003	-1.758544928	0.24414062	-0.61035156	-1.159668	6.937280252000001	-7.500732428000001	0.265576178	0.18310547	-0.61035156	1.4648438	8.30583516	8.38120108	2.094702176	0	-0.4272461	-0.9765625	-9.39326178	0.3732421924	-1.8829589660000003	-0.24414062	2.2583008	0.24414062	-1.102978534	10.35866664	1.128100589	0.7324219	0.5493164	-0.61035156	3.487182608	9.517675720000002	1.547998004	-0.18310547	1.2207031	0.48828125	1549637539.668
-9.11452626	-4.027905252	-1.774096646	0.5493164	0.36621094	-1.159668	6.937280252000001	-7.500732428000001	0.265576178	0.12207031	-0.61035156	1.2207031	8.09169928	8.45896016	1.96430661	0.061035156	-0.24414062	-0.61035156	-9.427954074	0.500048822	-2.372241214	-0.12207031	1.6479492	0.18310547	-1.225	10.5225589	0.9893310700000001	0.61035156	0.12207031	-0.6713867	3.011059604	9.460253894000001	1.51330571	-0.30517578	0.36621094	0.48828125	1549637539.708
-9.35976538	-4.318603534	-2.27055661	0.36621094	-0.30517578	-1.159668	6.727929712	-7.723242212000001	0.3002685504	0	-0.79345703	0.91552734	8.00197734	8.51638179	1.7681152160000002	0.24414062	-0.061035156	-0.30517578	-9.564331070000001	0.46774902160000004	-2.62944339	0	1.4038086	0.12207031	-1.0575195288	10.67807608	1.022827176	0.5493164	-0.061035156	-0.7324219	2.6174804320000002	9.52963858	1.2285888580000002	-0.24414062	0	0.061035156	1549637539.748
-9.066674820000001	-4.483691394	-1.9415771760000002	0.24414062	-0.5493164	-0.8544922	6.608300720000001	-7.720849640000001	0.014355469240000002	0.12207031	-0.48828125	0.5493164	7.832104532000001	8.34890126	1.771704074	0.24414062	-0.061035156	-0.30517578	-9.63969748	0.47971191100000005	-2.8316162140000003	0.061035156	1.3427734	0	-0.961816394	10.612279860000001	0.8661132788	0.5493164	0.061035156	-0.8544922	3.101977536	9.5703125	1.3996582460000002	0.061035156	0.061035156	-0.061035156	1549637539.788
-8.78435054	-4.386792032000001	-1.697534146	0.18310547	0	-0.7324219	6.608300720000001	-7.720849640000001	0.014355469240000002	0.061035156	-0.30517578	0.36621094	7.81655252	8.151513580000001	1.757348642	0.18310547	-0.24414062	-0.24414062	-9.548779254000001	0.3505126800000001	-3.0983885800000004	0.061035156	1.159668	0	-1.0826415740000002	10.42446286	0.763232428	0.5493164	-0.12207031	-0.7324219	3.2646728240000003	9.4255616	1.435546924	0.061035156	0.18310547	-0.061035156	1549637539.828
-8.80588408	-4.48488768	-1.81357428	0.12207031	-0.12207031	-0.61035156	6.2864991	-7.422973740000001	-0.0729736322	-0.061035156	-0.30517578	0.36621094	7.7974121400000005	8.024707068	1.7501709260000002	0.061035156	-0.061035156	-0.36621094	-9.38129892	0.3026611322	-3.3412353240000003	0.12207031	0.91552734	-0.061035156	-1.108959964	10.459154860000002	0.8290283540000001	0.36621094	-0.24414062	-0.61035156	3.311328076	9.24372554	1.287207068	0.24414062	-0.12207031	-0.12207031	1549637539.868
-8.7030027	-4.53752446	-1.7274413940000002	-0.061035156	-0.18310547	-0.5493164	6.2864991	-7.422973740000001	-0.0729736322	-0.12207031	-0.36621094	0.30517578	7.77228984	7.786645468000001	1.9200439300000003	0.061035156	-0.061035156	-0.36621094	-9.264062500000001	0.21054687500000002	-3.4955566100000004	0.061035156	0.79345703	-0.12207031	-0.991723642	10.27851538	0.909179712	0.36621094	0	-0.61035156	3.390283246	9.335839660000001	1.2333740020000001	0.36621094	-0.12207031	-0.18310547	1549637539.908
-8.49365216	-4.713378894000001	-1.6305420320000001	-0.12207031	-0.18310547	-0.48828125	6.47192392	-7.35478534	-0.2081542932	-0.061035156	-0.18310547	0.24414062	8.157495108	7.917040740000001	1.9786621400000002	0.061035156	-0.18310547	-0.4272461	-9.15639676	0.05981445288	-3.6833741	0	0.5493164	-0.12207031	-1.2058593750000002	10.21391574	0.8732910340000001	0.24414062	-0.061035156	-0.5493164	3.2311766200000003	9.335839660000001	1.238159146	0.061035156	-0.061035156	-0.36621094	1549637539.948
-8.44819339	-4.9849366	-1.670019568	0	-0.12207031	-0.4272461	6.5042237400000005	-7.395459260000001	-0.3505126800000001	0	-0.18310547	0.12207031	8.106054712	7.767504892	1.945166034	-0.12207031	-0.18310547	-0.24414062	-9.234155252	0.03588867212	-3.6738037140000004	0	0.36621094	-0.18310547	-1.5013427520000002	10.285692899999999	0.8421875000000001	0.061035156	-0.061035156	-0.48828125	3.22160643	9.298754892	1.3924804320000002	0.12207031	-0.061035156	-0.36621094	1549637539.988
-8.35129393	-5.0614991	-1.6783935700000001	0	-0.30517578	-0.30517578	6.299658246000001	-7.4145996400000005	-0.1399658246	0	-0.30517578	-0.18310547	7.751952880000001	7.738793930000001	1.95234375	0.12207031	0.12207031	-0.18310547	-9.192285340000002	0.019140625	-3.7838623200000003	-0.061035156	0.24414062	-0.18310547	-1.15441893	10.25339308	0.9402832068000001	-0.061035156	0.12207031	-0.30517578	3.116332968	9.431542932000001	1.227392572	0.18310547	0	-0.30517578	1549637540.028
-8.20534694	-5.018432608	-1.6748047120000003	-0.12207031	-0.061035156	-0.24414062	6.299658246000001	-7.4145996400000005	-0.1399658246	0	-0.30517578	0.061035156	7.70649411	7.7244384	1.84946286	0.24414062	0.30517578	-0.24414062	-9.16716304	0.00478515625	-3.8520507200000003	-0.061035156	0.18310547	-0.12207031	-1.50493161	9.98303264	0.793139676	0	0.24414062	-0.24414062	2.9392822480000005	9.38129892	1.191503894	0.18310547	-0.18310547	-0.30517578	1549637540.068
-8.17185054	-5.072265380000001	-1.693945288	-0.18310547	-0.061035156	-0.30517578	6.354687500000001	-7.146630890000001	-0.0980957068	0	0.12207031	-0.12207031	7.4433107000000005	7.78544928	1.7860596040000003	0.24414062	0.30517578	-0.4272461	-9.098974640000002	0.095703125	-3.8532471040000003	0	0.18310547	-0.12207031	-1.6137939300000002	9.925610520000001	0.6316406250000001	-0.12207031	-0.061035156	-0.061035156	3.0230224640000003	9.419580072	1.227392572	0.18310547	-0.061035156	-0.24414062	1549637540.108
-8.181420926000001	-5.150024460000001	-1.550390576	0	-0.18310547	-0.12207031	6.321191394	-7.110742212000001	-0.03229980432	0	-0.061035156	-0.061035156	7.382299820000001	7.94934056	1.7274413940000002	0.24414062	0.30517578	-0.4272461	-8.97336412	0.135180661	-3.9393798920000007	0.12207031	0	-0.12207031	-1.670019568	9.835888579999999	0.5778076080000001	-0.12207031	0	0	3.0541259000000003	9.449487320000001	1.03359375	0	0	-0.18310547	1549637540.148
-8.15390625	-5.10336911	-1.600634784	0.061035156	0	0.061035156	6.321191394	-7.110742212000001	-0.03229980432	-0.12207031	0	0.061035156	7.19567842	8.296264480000001	1.7693115020000003	0.24414062	0.18310547	-0.30517578	-8.98652356	0.12202148560000001	-4.00996106	0.12207031	-0.061035156	-0.061035156	-1.8650146760000001	9.766503894000001	0.477319339	-0.061035156	-0.36621094	0.061035156	3.085229532	9.387280252000002	0.7393066100000001	-0.12207031	-0.061035156	-0.12207031	1549637540.188
-8.07614766	-5.014843750000001	-1.6927490020000002	0.061035156	0.12207031	0.24414062	6.196777160000001	-7.485180710000001	0.03947753894	0	0.18310547	-0.061035156	6.7123777	8.870483426000002	2.13178714	0.061035156	0.12207031	-0.061035156	-8.98652356	0.0992919928	-4.055419928	0.12207031	-0.24414062	0	-1.943969748	10.05959514	0.36965332460000005	-0.061035156	-0.36621094	0.061035156	3.075659146	9.210229532000001	0.915161142	0	0.12207031	-0.18310547	1549637540.228
-8.42666034	-5.03278804	-1.9690917540000001	0.24414062	-0.18310547	0.30517578	6.419287140000001	-7.871582068	0.1244140625	0.18310547	0.061035156	-0.18310547	6.235058606	9.686352340000001	2.3219971040000003	0.061035156	0.12207031	-0.061035156	-8.984130890000001	0.14235839660000002	-4.024316394	-0.061035156	-0.5493164	0.061035156	-2.6114991	10.223486420000002	0.339746106	-0.48828125	-1.2817383	-0.5493164	3.3077391200000004	9.32866214	0.84816893	0	0.12207031	0	1549637540.268
-8.283105432000001	-4.897607428000001	-2.153320288	0.061035156	-0.24414062	0.61035156	6.419287140000001	-7.871582068	0.1244140625	0.61035156	0.18310547	-0.48828125	5.504125900000001	10.325171220000001	2.4081298920000003	-0.61035156	0.061035156	0.18310547	-8.77597644	0.37443847840000005	-3.951342752	-0.12207031	-0.6713867	0	-3.6080077880000005	10.272534440000001	-0.0837402356	-1.0375977	-2.5024414	-1.159668	3.5517822480000003	9.504516574	0.7895507788	-0.4272461	0.5493164	0.24414062	1549637540.308
-8.223290740000001	-5.33305661	-2.2657714660000003	0.24414062	-0.30517578	0.7324219	6.7135742800000004	-7.792626800000001	0.60651857	0.9765625	0.48828125	-0.91552734	4.615283246	10.52136232	2.068383786	-1.2207031	-0.4272461	0	-8.37761232	1.214233426	-3.9142577880000005	0.24414062	-1.2207031	-0.12207031	-4.330566394000001	10.000976440000002	-0.3517089856000001	-0.79345703	-3.8452148	-1.3427734	3.24194339	9.157592752000001	1.1316894568000002	-0.36621094	0.7324219	0.30517578	1549637540.348
-9.118115020000001	-6.440820288	-2.124609424	0.7324219	-0.8544922	0.79345703	7.4325439300000005	-7.369140380000001	0.4821044928	1.5869141	0.18310547	-1.8310547	4.1415527160000005	10.95800818	1.312329074	-1.2207031	-0.4272461	0	-8.972167932000001	1.89611821	-3.6283447480000004	0.9765625	-2.0751953	-0.24414062	-3.8329101440000004	10.484277160000001	-0.2524169928	-0.61035156	-4.5166016	-1.8920898	2.4655516200000003	9.615771760000001	1.144848642	-0.6713867	0.061035156	0.12207031	1549637540.388
-9.27961412	-7.16816394	-1.5731201080000001	1.7700195	-0.061035156	0.61035156	7.4325439300000005	-7.369140380000001	0.4821044928	1.6479492	1.7089844	-2.8686523	4.34372554	11.49992662	0.678295926	-1.2817383	-0.91552734	-0.79345703	-10.2342527	1.990625	-3.0433594240000006	1.8310547	-2.5024414	-0.4272461	-3.7072998200000002	11.57170378	0.113647464	-0.6713867	-4.8217773	-2.319336	1.46665036	10.6756839	1.195092752	-0.24414062	-1.2207031	-0.12207031	1549637540.428
-8.947045926000001	-6.50302716	-1.3087402160000001	2.5634766	0.5493164	0.7324219	8.011548020000001	-7.194482428000001	-0.5574707068000001	0.30517578	2.0751953	-3.2958984	5.085424820000001	11.464038040000002	0.1495361322	-0.18310547	-1.0986328	-2.9296875	-11.26186502	1.4786132200000002	-2.0743652160000003	2.9907227	-1.5869141	-0.61035156	-3.7252441100000007	11.901879500000001	0.668725589	-0.36621094	-4.8828125	-2.4414062	0.7680175720000001	11.7391848	0.885253894	-0.24414062	-1.5258789	-0.36621094	1549637540.468
-8.14433606	-5.746972840000001	-0.4892822284000001	3.1738281	0.7324219	1.4038086	8.011548020000001	-7.194482428000001	-0.5574707068000001	-1.7089844	1.3427734	-3.2348633	5.849853240000001	10.32995558	0.04306640576	-0.18310547	-1.0986328	-2.9296875	-10.009350540000002	0.6256591459999999	-2.0564209260000004	3.7231445	-0.79345703	-0.61035156	-3.8628173920000006	10.804883180000001	1.214233426	-0.8544922	-4.5776367	-2.6245117	-0.2380615216	10.764209260000001	0.7261474640000001	-0.12207031	-2.8686523	-1.159668	1549637540.508
-7.152612320000001	-5.644091754	-0.4761230432	2.8686523	1.953125	1.5869141	8.226879892	-7.05690944	-0.899609375	-3.7841797	1.953125	-2.8686523	5.889331070000001	9.10974092	0.41511232	0.9765625	-0.7324219	-3.112793	-8.76879892	-0.23686523560000003	-2.31481929	4.333496	-2.1972656	-0.4272461	-4.358081070000001	8.748461960000002	1.3972655760000001	-0.79345703	-4.8217773	-2.746582	0.3672607428	9.447094748	1.032397464	0.18310547	-3.479004	-1.7089844	1549637540.548
-7.06169429	-5.035180710000001	-0.18303222840000002	4.3945312	2.8076172	1.953125	8.13955072	-5.8546385800000005	-0.9881347840000001	-6.0424805	2.0751953	-2.4414062	5.352197480000001	8.61567392	0.34453125	0.30517578	-2.4414062	-2.0141602	-8.878857428000002	-1.1723632788	-1.629345746	4.8217773	-2.6245117	-0.4272461	-4.8258300720000005	8.082128894	1.524072284	0.12207031	-6.225586	-2.380371	0.49885253600000007	9.850244600000002	1.2704589660000003	-0.79345703	-4.760742	-1.3427734	1549637540.588
-7.57849092	-4.020727536	-0.38879393000000007	5.6762695	2.6855469	1.8920898	7.82133786	-4.603320288000001	-1.1639892572000001	-7.9956055	2.6245117	-1.4648438	5.285205072	8.35249002	0.424682608	0.30517578	-2.4414062	-2.0141602	-9.035571580000001	-1.5575683900000001	-0.8732910340000001	4.8828125	-2.380371	-0.30517578	-4.221704074	8.254394568	1.356591754	0.61035156	-7.2631836	-1.7700195	0.9677978240000001	9.67438948	1.41042482	-1.7089844	-8.056641	-0.91552734	1549637540.627
-8.18022464	-3.1007812500000003	-0.9953125	5.065918	2.6245117	1.5869141	7.489965560000001	-4.134375	-1.701123004	-8.361816	3.2348633	-0.12207031	5.32348642	7.9601074280000015	0.5969482428	-1.2207031	-3.7841797	-2.0751953	-8.79990216	-1.528857428	-0.387597644	5.065918	-2.9296875	-0.18310547	-3.3089355040000004	8.011548020000001	1.58747554	0.79345703	-6.8359375	-1.5258789	0.8828613220000001	9.649267572	1.6843750000000002	-2.5634766	-9.460449	-1.0375977	1549637540.668
-8.43981929	-2.9416748200000002	-0.808691394	3.8452148	2.8076172	1.7089844	7.47561052	-3.8939209260000003	-1.6915527160000003	-7.751465	3.3569336	1.0375977	5.24692392	7.699316394	0.515600589	-2.1362305	-4.699707	-1.8310547	-8.787939300000001	-1.6748047120000003	0.477319339	5.432129	-2.9907227	-0.36621094	-2.85913089	7.775878894000001	1.9487548920000002	1.2207031	-6.7749023	-1.2817383	-0.113647464	9.72224092	0.43664550720000006	-3.6621094	-8.361816	-1.7089844	1549637540.707
-8.60251448	-3.4369384000000003	-0.43186035340000006	3.8452148	3.1738281	2.0751953	7.34880342	-3.625952176	-1.7693115020000003	-6.164551	2.746582	1.0375977	5.24692392	7.699316394	0.515600589	-2.9296875	-5.432129	-1.4648438	-8.875268570000001	-2.2035644960000003	1.138867212	5.3710938	-2.5634766	-0.48828125	-2.441625998	7.907470746	2.3172119600000003	1.3427734	-7.1411133	-0.9765625	0.27395019960000005	9.444701980000001	-0.32658691100000004	-4.0893555	-8.361816	-1.8310547	1549637540.747
-8.60371106	-3.411816394	-0.5885742212	4.272461	3.0517578	1.8310547	7.806982428000001	-3.2096435700000003	-1.7226562500000002	-5.432129	3.112793	1.159668	5.207446580000001	7.806982428000001	0.2643798822	-3.4179688	-5.859375	-1.4038086	-9.15639676	-2.489477536	1.680786142	5.126953	-2.6855469	-0.5493164	-1.7310302520000003	8.192187500000001	2.8041014400000006	1.5258789	-6.8359375	-0.8544922	1.2202148560000001	9.753344748	0.028710937500000002	-3.2958984	-8.178711	-1.2817383	1549637540.788
-8.51040036	-3.2311766200000003	-0.659155252	4.3945312	2.8686523	1.4648438	9.307128894	-3.0230224640000003	-1.7669189300000003	-5.3710938	3.4179688	1.3427734	5.317504892	8.072558606000001	0.16987304320000002	-3.479004	-6.164551	-1.4648438	-9.521264480000001	-2.6509764400000004	2.3483153960000003	4.8828125	-2.2583008	-0.6713867	-0.976171875	8.61926268	3.39506839	1.5869141	-6.225586	-0.91552734	1.945166034	9.38967302	0.248828125	-2.8686523	-7.9345703	-0.8544922	1549637540.827
-8.557055710000002	-2.99191893	-0.5802001800000001	4.4555664	3.1738281	1.5258789	10.077538940000002	-3.5015380400000002	-1.6245605040000002	-5.432129	3.9672852	0.8544922	5.577099640000001	8.327368210000001	0.27155761780000004	-3.112793	-5.9814453	-1.6479492	-9.4686277	-2.633032248	2.8112792540000004	4.699707	-0.91552734	-0.6713867	-0.855346646	8.927905252	3.9190429320000004	1.3427734	-5.3710938	-1.0375977	2.9057862400000003	8.62524411	-0.1040771466	-1.8920898	-8.117676	-0.48828125	1549637540.867
-9.612182608000001	-2.3208007200000003	-0.7046142572	4.5166016	3.2348633	1.7089844	10.077538940000002	-3.5015380400000002	-1.6245605040000002	-4.699707	4.760742	-0.061035156	5.78645018	8.51398912	0.56823732	-2.4414062	-5.2490234	-1.7700195	-9.284399460000001	-2.616284146	2.78496106	4.638672	-0.91552734	-0.7324219	-1.3195067900000002	8.918335160000002	4.34372554	1.0375977	-4.9438477	-0.9765625	4.63801268	8.009155252000001	0.2428466754	-1.0375977	-6.8359375	0	1549637540.908
-11.04772914	-1.6245605040000002	-0.8134765380000001	3.2958984	2.1972656	1.6479492	9.58586412	-3.829321286	-1.5934570680000002	-3.7841797	4.3945312	-0.6713867	5.78645018	8.51398912	0.56823732	-1.6479492	-4.333496	-1.6479492	-9.35617662	-2.8914307100000003	2.8698974640000006	4.5166016	-0.79345703	-0.7324219	-1.7489746400000001	8.895605432000002	4.560253894000001	1.0375977	-4.638672	-1.0986328	5.632128894	7.985229532000001	1.356591754	-0.36621094	-4.5776367	-0.061035156	1549637540.947
-11.58127446	-2.19997554	-1.350610324	2.1972656	2.319336	1.2207031	7.278222840000001	-4.312622104000001	-1.599438498	-3.112793	4.1503906	-0.48828125	5.83430162	9.797607428000001	0.8888427520000001	-1.0986328	-3.90625	-1.3427734	-9.560742212000001	-3.1689697480000003	3.063696286	4.1503906	-0.8544922	-0.8544922	-2.062402356	9.72702626	4.513598740000001	1.159668	-4.699707	-1.0986328	6.5161866	8.6515625	2.42607428	0.4272461	-1.5258789	-0.24414062	1549637540.987
-11.326464660000001	-3.0026855040000004	-1.2884033540000002	2.8686523	0.48828125	1.5869141	7.278222840000001	-4.312622104000001	-1.599438498	-2.6245117	3.9672852	0.36621094	6.300854532000001	10.103857820000002	1.276440396	-0.91552734	-4.1503906	-1.0986328	-9.482983426	-2.6880616	2.9955077880000003	3.90625	-0.48828125	-1.159668	-2.1293945680000004	10.32995558	4.25520018	1.0986328	-4.4555664	-1.0986328	5.193090560000001	9.471020468	4.024316394	-0.36621094	-3.0517578	-0.4272461	1549637541.028
-9.351391574	-3.234765576	-1.6137939300000002	3.1738281	1.0986328	2.319336	6.50900908	-5.361767572	-1.3470214660000002	-2.4414062	4.5166016	1.8920898	6.759033246	9.680371106	1.637719748	-0.5493164	-4.272461	-0.91552734	-9.0594973	-1.69633786	3.063696286	3.8452148	-0.30517578	-1.4648438	-2.337548822	10.04404254	3.6474853240000003	0.9765625	-4.4555664	-0.91552734	4.565038940000001	9.610986420000001	3.1498290740000003	1.7089844	-2.0141602	-0.18310547	1549637541.067
-7.6167726600000005	-3.2503173920000004	-3.17495108	5.065918	2.319336	2.4414062	5.353393570000001	-6.40253894	-1.5109130400000002	-1.8310547	4.0283203	2.8686523	7.097582968	9.325073380000001	1.9702880400000002	-0.4272461	-3.7231445	-0.30517578	-8.58217752	-0.5443115216000001	2.4595702880000005	3.90625	-1.5869141	-1.8310547	-2.286108426	9.60859375	2.4344482820000004	0.48828125	-4.5166016	-0.48828125	2.2645751800000005	9.572705072	1.679589856	1.8310547	-4.3945312	-0.9765625	1549637541.107
-6.9671875000000005	-3.9453614200000002	-5.035180710000001	3.8452148	2.746582	2.0141602	4.577001996	-6.960009980000001	-1.388891574	-1.0986328	2.9907227	3.1738281	6.7482665740000005	9.297558606	1.683178714	-0.91552734	-2.9907227	0.36621094	-9.3573732	0.22131347840000004	3.0230224640000003	3.8452148	-1.159668	-1.7089844	-1.644897464	9.64328624	1.629345746	0.4272461	-5.004883	-0.18310547	1.770507788	9.290380890000002	-0.9630126800000001	2.2583008	-3.112793	-0.61035156	1549637541.148
-8.334545926	-4.98254393	-6.19558107	5.065918	1.5258789	2.319336	3.617578076	-8.387182608000002	-0.5371337860000001	-0.91552734	2.5024414	3.2958984	6.7482665740000005	9.297558606	1.683178714	-2.0141602	-3.540039	0.8544922	-10.539307100000002	0.381616214	3.6283447480000004	4.0283203	-1.7089844	-1.8920898	-0.763232428	10.158886780000001	1.5109130400000002	0.79345703	-4.5776367	-0.24414062	0.6818847840000001	10.033276260000001	-1.56953125	1.8310547	-2.1362305	-0.24414062	1549637541.187
-8.10246556	-2.886645468	-6.0855226600000005	5.493164	1.5258789	2.0751953	3.325683606	-9.962695680000001	-0.686669928	-0.91552734	1.8310547	3.7231445	6.82124002	9.39326178	-0.03828125	-3.4179688	-4.760742	1.0375977	-10.704394960000002	0.4103271466	4.90478534	4.211426	1.6479492	-1.6479492	-0.346923822	10.547681200000001	1.8757812500000002	0.9765625	-3.540039	-0.24414062	-1.031201178	11.001074280000001	-2.381811502	1.159668	-4.0893555	-0.24414062	1549637541.227
-7.767504892	-1.943969748	-5.746972840000001	4.4555664	1.7089844	1.5869141	3.325683606	-9.962695680000001	-0.686669928	-0.79345703	0.7324219	4.4555664	6.78535144	8.192187500000001	-0.362475589	-3.8452148	-4.760742	0.9765625	-8.884838760000001	0.57421875	3.0409667540000003	4.4555664	0.24414062	-1.4038086	-1.191503894	9.088207968	1.715478534	0.48828125	-2.9907227	-0.30517578	0.5275634784000001	10.04284694	-2.825634784	1.2817383	-5.2490234	-0.7324219	1549637541.267
-8.113232428000002	-2.251416034	-5.2744384	4.9438477	0.4272461	1.3427734	4.94067392	-8.923120108	0.1124511682	-1.2817383	0.6713867	4.760742	6.154907248	7.6646241	-0.4521972644	-3.1738281	-4.211426	1.8310547	-8.559448380000001	0.346923822	3.3053466460000003	4.760742	0.8544922	-1.2207031	-1.66044928	8.100073380000001	1.435546924	0.48828125	-2.9907227	-0.30517578	3.152221646	9.414794928000001	-1.9200439300000003	1.159668	-3.4179688	-0.30517578	1549637541.307
-8.104858426	-2.400952176	-4.565038940000001	5.6152344	1.4038086	1.5258789	4.8916259	-8.46015625	0.416308606	-2.5634766	2.746582	3.7231445	5.699121106000001	7.954125900000001	-0.69504393	-2.5024414	-4.1503906	2.5024414	-8.56901857	0.2392578076	3.208447284	4.5166016	0.24414062	-1.2207031	-0.953442392	8.70778804	1.3805175720000002	1.0986328	-3.9672852	-0.24414062	2.8328125	9.322680710000002	-1.735815396	0.91552734	-3.540039	0	1549637541.347
-8.791528060000001	-1.8566405760000002	-5.03398462	5.859375	2.319336	1.5258789	4.8916259	-8.46015625	0.416308606	-2.9907227	4.638672	2.380371	5.611792032	8.279516574	-0.9295165740000001	-2.8076172	-4.1503906	2.1972656	-8.839379892	0.0813476538	3.611596646	4.5776367	0.7324219	-1.2207031	-0.416308606	9.790429712	1.676000998	1.3427734	-3.4179688	-0.4272461	2.2801269960000004	9.503320288000001	-1.9032959260000002	0.48828125	-4.0893555	0.30517578	1549637541.387
-9.329858426000001	-1.312329074	-5.395263580000001	4.8217773	0.30517578	1.3427734	3.726440396	-8.797509980000001	0.83022464	-2.8686523	4.4555664	1.8310547	5.9096679320000005	8.47810054	-0.8948242212000002	-2.8686523	-4.272461	1.6479492	-8.882446580000002	-0.113647464	3.69533696	4.5166016	0.7324219	-1.4648438	-0.6447998200000001	10.3790036	1.9320067900000002	1.4648438	-3.0517578	-0.6713867	2.5205810700000004	9.536816394	-1.906884784	0.24414062	-4.4555664	0.36621094	1549637541.427
-9.058300720000002	-0.954638678	-4.559057608	4.5776367	0.7324219	1.4038086	3.791040036	-8.83100589	1.013256839	-2.5634766	3.540039	1.7089844	6.369042932000001	8.49365216	-0.49885253600000007	-2.380371	-4.333496	0.9765625	-8.906372300000001	-0.193798822	3.721655252	4.5166016	0.7324219	-1.5258789	-0.991723642	10.463940200000001	2.190405252	1.159668	-3.479004	-0.7324219	3.12709964	9.42077626	-1.9738769960000002	0.24414062	-4.272461	0.30517578	1549637541.467
-8.900390380000001	-0.6148925720000001	-4.362866214	4.5166016	1.8920898	1.3427734	3.791040036	-8.83100589	1.013256839	-2.319336	3.2958984	1.6479492	6.48149411	8.406323380000002	0.17585449280000004	-1.7089844	-3.6621094	0.5493164	-8.576196580000001	-0.54191893	3.48598642	4.3945312	0.5493164	-1.4648438	-1.108959964	10.309619600000001	2.3016601440000004	0.7324219	-4.0283203	-1.0986328	3.075659146	9.404028060000002	-1.7071045320000002	-0.30517578	-3.8452148	0.36621094	1549637541.507
-9.212622300000001	-0.641210962	-4.57341304	3.6621094	0.061035156	1.0986328	4.568627896000001	-8.521167032000001	1.3099365020000002	-2.2583008	4.1503906	1.5258789	6.48149411	8.406323380000002	0.17585449280000004	-1.2207031	-2.6855469	0.12207031	-8.3536866	-0.6340332068000001	3.131884784	4.0893555	0.24414062	-1.3427734	-1.129296875	9.81196286	2.1138427520000005	0.48828125	-4.4555664	-1.2817383	2.40573732	9.35258786	-2.2609863220000004	-0.5493164	-4.211426	0.12207031	1549637541.547
-8.827417032000001	-0.9737792932	-4.05422374	3.0517578	0.30517578	1.0986328	4.568627896000001	-8.521167032000001	1.3099365020000002	-1.953125	5.004883	1.0986328	5.7649170320000005	8.005566394	1.35419928	-0.9765625	-2.1972656	-0.30517578	-8.408715560000001	-0.8230468750000001	3.04455571	3.8452148	0	-1.3427734	-0.9594238220000001	9.753344748	1.967895468	0.24414062	-4.760742	-1.2817383	2.6258545320000004	9.24372554	-1.9894287140000002	-0.79345703	-3.90625	0	1549637541.587
-8.750854532	-1.547998004	-3.640307608	3.479004	1.3427734	1.4038086	4.426269568	-8.559448380000001	0.840991214	-1.3427734	4.5166016	0.36621094	5.635717752000001	7.923022660000001	1.19270018	-1.4038086	-2.380371	-0.91552734	-8.45896016	-0.9020019568000001	2.92971196	3.479004	-0.30517578	-1.2207031	-0.5562744110000001	9.6983152	2.06120607	0.24414062	-4.5166016	-1.2817383	3.302954074	9.2042482	-1.6903564300000002	-1.2817383	-3.3569336	0.24414062	1549637541.627
-9.337036240000002	-1.7501709260000002	-4.4059326080000005	3.112793	1.0375977	1.5258789	4.426269568	-8.559448380000001	0.840991214	-0.4272461	3.6621094	-0.30517578	5.635717752000001	7.923022660000001	1.19270018	-2.2583008	-2.9907227	-1.7089844	-8.815454074	-0.6531738220000001	2.8579346040000004	3.2958984	-0.8544922	-1.159668	-0.5263671924000001	9.54997554	2.01096196	0.18310547	-4.211426	-1.2817383	2.918945288	9.418384080000001	-1.00129393	-2.380371	-3.90625	0.6713867	1549637541.667
-10.285692899999999	-3.243139676	-3.9896241	2.319336	-1.3427734	1.0375977	4.59375	-8.56303714	0.12919922120000002	0.24414062	3.3569336	-0.9765625	6.2147219400000004	8.766406250000001	0.45100097840000003	-2.6855469	-3.2348633	-2.2583008	-9.557153060000001	-0.379223642	3.0720702880000004	3.4179688	-0.48828125	-1.0986328	-0.8577392572	9.98422824	1.983447284	0.061035156	-4.272461	-1.0375977	3.7563476440000003	10.11103534	-0.379223642	-3.4179688	-4.1503906	1.0986328	1549637541.707
-10.74865764	-3.90827626	-3.325683606	2.319336	-1.5258789	1.0375977	5.1081542540000004	-9.81196286	-1.88774411	0.30517578	3.1738281	-1.4648438	6.59633786	9.782055710000002	-0.1124511682	-3.112793	-3.2348633	-2.8686523	-10.79770468	-0.619677716	3.9070800720000003	3.8452148	-0.5493164	-1.4038086	-1.1101562500000002	10.78813498	2.63183606	0.4272461	-4.0283203	-0.91552734	4.50522464	11.35158696	1.4546875000000001	-3.6621094	-2.9907227	3.112793	1549637541.747
-9.92321736	-3.4381347840000003	-2.007373004	4.3945312	-0.24414062	1.159668	5.297167932000001	-10.085913040000001	-2.57082518	0.061035156	3.2958984	-1.7700195	6.59633786	9.782055710000002	-0.1124511682	-3.2348633	-3.8452148	-3.1738281	-10.48188498	-1.102978534	3.3866942900000003	4.272461	1.5869141	-1.3427734	-1.757348642	10.484277160000001	3.262280252	0.48828125	-3.112793	-1.0986328	3.8448730040000005	13.000073380000002	2.1030761780000002	-4.333496	-2.2583008	4.638672	1549637541.787
-9.6636232	-2.8830566100000006	-2.11743161	4.5166016	0	0.6713867	5.170361420000001	-9.410009980000002	-2.9955077880000003	-0.5493164	4.1503906	-2.0751953	6.963598740000001	10.05241664	0.22849121400000003	-2.8076172	-4.3945312	-2.6245117	-9.558349640000001	-1.19270018	2.7729980040000006	3.9672852	0.24414062	-1.0986328	-3.210839856	9.85502896	3.134277356	0.4272461	-3.7841797	-0.8544922	-0.5263671924000001	12.995288040000002	2.344726538	-4.1503906	-4.8828125	3.9672852	1549637541.827
-9.307128894	-2.9045898560000003	-2.600732428	3.90625	-0.8544922	0.5493164	5.170361420000001	-9.410009980000002	-2.9955077880000003	-1.0986328	4.4555664	-2.6245117	6.4204834260000005	9.7832518	0.663940396	-2.4414062	-4.333496	-1.5869141	-9.371728240000001	-1.488183606	2.7299316100000004	3.90625	-0.5493164	-1.0375977	-2.798120108	9.7832518	2.9548339660000003	0.61035156	-4.9438477	-0.79345703	-1.7214599640000001	12.03945288	0.5981445288	-4.638672	-5.3100586	2.9907227	1549637541.867
-7.981640380000001	-2.345922824	-1.1304931610000002	3.9672852	0	0.8544922	5.1045652	-9.197070288	-3.269457968	-1.2817383	5.065918	-2.9907227	6.4204834260000005	9.7832518	0.663940396	-2.4414062	-4.272461	-0.8544922	-8.72692842	-1.681982428	2.9524413940000005	4.0893555	0.48828125	-1.2817383	-1.701123004	9.402832068	3.0469483800000003	0.61035156	-4.211426	-0.9765625	-0.35529785340000003	10.328759980000001	0.364868161	-4.9438477	-4.272461	1.8310547	1549637541.907
-7.923022660000001	-1.7477783540000003	-0.850561502	4.0283203	0.61035156	0.7324219	4.633227536	-9.048730432000001	-3.676196286	-1.159668	4.272461	-3.1738281	5.958715560000001	8.9661866	0.9055908540000002	-2.6245117	-4.5166016	-0.6713867	-8.323779254	-1.4427246400000002	2.6713134000000003	3.9672852	-0.30517578	-1.2207031	-1.50493161	8.47929712	2.940478534	0.36621094	-4.272461	-0.91552734	1.293188498	8.61447734	-0.2619873004	-4.211426	-1.953125	0.79345703	1549637541.947
-8.259179712	-1.6544677520000002	-0.966601538	3.112793	0.79345703	0.4272461	4.441821286	-8.07016574	-3.716870108	-1.4038086	3.1738281	-3.479004	5.352197480000001	8.1239991	1.1903076080000001	-2.5634766	-4.0893555	-0.36621094	-8.321386780000001	-1.7848632200000003	2.77180162	3.9672852	0.18310547	-1.159668	-1.204663089	8.476904254	3.161792032	0.36621094	-4.272461	-0.8544922	1.9966064300000002	7.431347840000001	-0.19020996400000004	-2.8076172	0	-0.24414062	1549637541.987
-8.20534694	-2.0301025360000002	-0.39836425720000007	2.9907227	1.0986328	0.4272461	4.465747104	-7.2339601600000005	-3.5003417540000004	-1.953125	3.540039	-3.479004	5.352197480000001	8.1239991	1.1903076080000001	-2.380371	-3.7841797	-0.4272461	-8.43383786	-2.3949707460000003	2.86870108	3.479004	0.061035156	-1.3427734	-0.907983426	9.00805661	3.6917480040000004	0.36621094	-4.272461	-0.8544922	1.0120605432	7.09279802	0.06340332068	-1.4648438	-0.12207031	-0.7324219	1549637542.027
-8.618066394000001	-1.7286376800000003	-0.02033691394	3.6010742	1.6479492	0.9765625	4.531542932000001	-6.8032959260000005	-3.24194339	-2.1972656	3.9672852	-2.9907227	5.4455077880000005	8.35249002	1.5216797120000003	-2.1972656	-3.90625	-0.5493164	-8.336938400000001	-2.834008786	2.9010009000000005	2.9296875	0.24414062	-1.4648438	-1.143652356	9.14802266	4.2073487400000005	0.4272461	-3.2958984	-1.159668	1.0503417932	7.034179712	0.8074951080000001	-0.36621094	-1.5869141	-1.0375977	1549637542.066
-9.209033246	-0.846972644	-0.953442392	3.112793	1.7089844	0.79345703	4.531542932000001	-6.8032959260000005	-3.24194339	-2.2583008	3.9672852	-2.4414062	5.4455077880000005	8.35249002	1.5216797120000003	-1.6479492	-3.479004	-0.6713867	-8.38598642	-2.8399902160000003	2.960815396	2.5024414	-0.24414062	-1.2817383	-1.0479492212000001	8.95661592	4.486083966000001	0.30517578	-3.4179688	-1.0986328	2.72395018	7.0604982000000005	1.043164038	0.6713867	-3.0517578	-0.7324219	1549637542.107
-10.107446580000001	-0.571826178	-1.644897464	2.1972656	0.9765625	0.4272461	4.7349121400000005	-7.054516574	-3.081640576	-2.1362305	3.90625	-2.1362305	5.7673098000000005	8.16347644	2.16408696	-1.0986328	-2.5024414	-0.6713867	-8.682665740000001	-2.9261230040000004	3.37473143	2.380371	0.061035156	-1.0986328	-0.7261474640000001	8.99609375	4.6021241	0.24414062	-3.0517578	-1.0986328	5.252905252000001	7.779467752000001	2.191601538	1.0375977	-4.638672	-0.30517578	1549637542.146
-11.12429164	-0.708203125	-0.708203125	2.0751953	1.4648438	0.5493164	4.821044928	-7.680175720000001	-2.860327176	-1.7089844	3.2958984	-1.7700195	5.897705072	8.20415036	2.843579074	-0.9765625	-1.7089844	-0.79345703	-9.015234620000001	-2.682080072	3.61638179	2.319336	-0.36621094	-0.8544922	-0.8290283540000001	9.07146016	4.55546875	0.36621094	-2.9907227	-0.8544922	7.7459719400000004	8.673095746000001	3.48957518	0.24414062	-2.6855469	-0.24414062	1549637542.186
-12.7356929	-0.515600589	-0.765625	0.9765625	0.9765625	0.36621094	4.615283246	-8.311816394000001	-2.83879393	-1.159668	1.7700195	-1.4038086	5.83669429	8.336938400000001	3.0672851440000004	-1.2207031	-1.953125	-1.0375977	-9.49733876	-2.519384784	4.147534146	2.319336	-0.30517578	-0.5493164	-0.7273437500000001	9.72702626	4.580590854	0.6713867	-2.8686523	-0.7324219	8.647973740000001	9.646875000000001	4.736108426	-1.5258789	-0.18310547	0	1549637542.227
-11.953320680000001	-0.8314209260000001	-1.070678714	1.0375977	0.24414062	0.6713867	4.48847644	-8.69103984	-2.8328125	-1.0986328	0.4272461	-0.91552734	6.080737320000001	8.99609375	2.7610351440000005	-1.4038086	-2.8076172	-1.2207031	-9.680371106	-2.51459964	4.50163588	2.1362305	0.12207031	-0.5493164	-0.641210962	10.8969973	4.727734424	0.6713867	-2.8686523	-0.7324219	4.19897464	8.851342752	2.6976317900000004	-0.061035156	-1.7089844	-0.91552734	1549637542.266
-10.2079348	-1.52526857	-1.629345746	1.2207031	1.0375977	0.7324219	4.33535144	-8.839379892	-1.506127896	-1.5258789	0.5493164	0	7.25429712	9.528442392	2.127001996	-1.0986328	-2.1972656	-1.5258789	-9.594238220000001	-2.6114991	3.8018066100000003	1.6479492	-0.36621094	-0.61035156	-0.6902587860000001	10.991503600000001	4.703808606	0.6713867	-2.5634766	-0.48828125	3.4788086060000003	9.285595746	2.9572264400000003	-0.36621094	-4.5166016	-1.0986328	1549637542.306
-9.39326178	-2.56723642	-2.592358426	1.2817383	0.8544922	0.48828125	4.33535144	-8.839379892	-1.506127896	-1.953125	1.159668	0.7324219	7.25429712	9.528442392	2.127001996	-0.36621094	-1.2817383	-1.4648438	-9.759326080000001	-2.217919928	3.3783202880000003	1.159668	-0.30517578	-0.4272461	-0.7034179712000002	10.68046924	4.202563400000001	0.36621094	-2.2583008	-0.30517578	3.8843505400000002	9.49494658	0.9582275360000001	1.2207031	-4.1503906	-2.0141602	1549637542.346
-8.589355432000001	-3.4596679320000003	-2.8232422120000003	1.4648438	0.9765625	0.5493164	4.268359424000001	-8.865698380000001	-0.26677246400000004	-1.7700195	1.8310547	1.159668	7.394262680000001	9.29277356	2.2573974640000003	0.36621094	0	-1.2207031	-9.54997554	-1.3195067900000002	2.775390576	0.9765625	-0.30517578	-0.4272461	-0.8374023560000001	9.88732878	3.2706542540000005	-0.18310547	-1.8920898	-0.061035156	3.0158447480000006	9.749755890000001	0.6232665740000001	0.79345703	-3.112793	-1.7089844	1549637542.386
-8.072558606000001	-3.625952176	-3.3687500000000004	1.953125	1.2207031	0.48828125	3.371142572	-8.693432608	1.068286142	-1.2817383	1.7089844	1.4648438	6.8224366000000005	8.662329074	2.04924321	0.12207031	0	-0.7324219	-9.491357428	-0.270361322	2.390185504	0.79345703	-0.24414062	-0.36621094	-1.29558107	9.122900360000001	2.1616942900000002	-0.12207031	-0.79345703	0.12207031	2.383007788	9.596630890000002	-0.6531738220000001	1.6479492	-2.9296875	-1.7089844	1549637542.426
-8.481689300000001	-3.4393310700000006	-4.1690673920000005	2.319336	0.24414062	0.5493164	3.371142572	-8.693432608	1.068286142	-0.7324219	0.48828125	1.5258789	6.8224366000000005	8.662329074	2.04924321	-0.91552734	-0.48828125	0	-9.65285643	0.6830810700000001	2.213134784	0.91552734	0	-0.36621094	-1.5958496400000002	9.138451980000001	1.46665036	-0.12207031	-0.79345703	0.12207031	2.3806152160000003	9.7485598	-1.258496106	1.6479492	-2.380371	-1.5258789	1549637542.466
-8.918335160000002	-2.7993163940000003	-4.201367212	1.953125	0.61035156	0.7324219	3.2646728240000003	-8.608496106	1.5204834260000002	-0.61035156	-0.4272461	1.5869141	6.651367212	8.83220198	1.391284146	-1.4648438	-0.48828125	0.4272461	-9.87058058	0.984545926	2.4488037140000003	0.9765625	-0.061035156	-0.5493164	-1.6616454680000001	10.054809800000001	1.540820288	-0.061035156	-0.4272461	0.7324219	2.1329834260000005	9.839477340000002	-1.222607428	1.2817383	-1.8920898	-1.2207031	1549637542.506
-8.633618210000002	-2.0659912140000003	-3.98125	1.4038086	0.91552734	0.7324219	3.20366214	-9.14204074	1.5958496400000002	-0.8544922	0.24414062	2.0751953	6.585571580000001	9.535620108000002	-0.1818359424	-1.7089844	-0.7324219	0.5493164	-9.152807608000002	0.6806884980000001	2.5050292540000005	1.2817383	0.48828125	-0.6713867	-1.677197284	10.36584514	2.0731689300000005	-0.061035156	-0.4272461	0.7324219	1.567138678	9.76770018	-1.5575683900000001	1.2207031	-2.9907227	-1.3427734	1549637542.546
-8.524755890000002	-1.6090087860000002	-3.8783691100000004	1.6479492	0.79345703	0.4272461	3.20366214	-9.14204074	1.5958496400000002	-0.9765625	0.91552734	2.6855469	6.585571580000001	9.535620108000002	-0.1818359424	-1.3427734	-0.8544922	1.159668	-8.834594748	0.36965332460000005	2.721557608	1.0986328	-0.12207031	-0.6713867	-1.617382788	9.46623552	2.18203125	-0.18310547	-0.061035156	0.5493164	1.963110324	9.52006839	-1.833911142	1.0375977	-3.1738281	-1.5258789	1549637542.586
-8.40153804	-1.51330571	-3.7395996400000002	1.5869141	0.9765625	0.061035156	3.170166034	-8.77358426	1.695141574	-0.8544922	1.0986328	2.8686523	6.262573380000001	8.70898462	-0.21054687500000002	-0.5493164	-0.8544922	1.953125	-8.682665740000001	0.1196289038	2.668920926	0.9765625	0.18310547	-0.61035156	-1.211840854	8.90996106	2.098291034	-0.18310547	-0.061035156	0.5493164	2.519384784	9.285595746	-1.7788817900000002	0.8544922	-2.8076172	-1.5258789	1549637542.626
-8.749658246000001	-1.7083007200000002	-3.9561278960000004	1.8310547	1.2207031	0.12207031	3.007470746	-8.49125998	1.1855224640000002	-0.4272461	0.6713867	2.6855469	5.176342752000001	7.833300720000001	0.12202148560000001	-0.12207031	-0.48828125	1.5258789	-8.59055162	0.007177734620000001	2.7969239200000002	0.79345703	0.30517578	-0.48828125	-0.4761230432	8.848950180000001	2.0887207460000004	0.18310547	-0.36621094	0.24414062	2.93569339	9.338232428000001	-1.6616454680000001	0.6713867	-1.8920898	-1.4038086	1549637542.672
-9.14802266	-1.2668701080000002	-4.330566394000001	1.4648438	0.36621094	0.12207031	3.05053714	-8.689843750000001	0.7799804712000001	-0.12207031	-0.4272461	2.4414062	5.176342752000001	7.833300720000001	0.12202148560000001	-0.12207031	-0.48828125	1.5258789	-8.62404802	0.1244140625	2.85673822	0.6713867	0.24414062	-0.36621094	-0.12919922120000002	8.79990216	2.127001996	0.36621094	0.061035156	0.18310547	2.628247104	9.45427266	-1.39606929	0.36621094	-1.4038086	-1.0375977	1549637542.709
-8.9829348	-1.070678714	-4.23725589	0.7324219	-0.18310547	-0.061035156	3.05053714	-8.689843750000001	0.7799804712000001	-0.12207031	-0.4272461	2.4414062	5.0818360600000005	7.552173020000001	0.34213867800000003	0.18310547	-0.30517578	0.9765625	-8.628832968000001	0.19499511780000003	2.9117675720000005	0.79345703	0.4272461	-0.24414062	-0.0729736322	9.05231929	2.185620108	0.36621094	0.061035156	0.18310547	2.16408696	9.58825679	-1.4522949280000002	-0.12207031	-1.7089844	-0.9765625	1549637542.746
-8.609692392	-1.081445288	-3.9908202880000005	0.9765625	0.18310547	0.12207031	3.2096435700000003	-8.753247300000002	0.5132080072	-0.18310547	-0.4272461	2.1972656	5.83071286	7.78186052	1.0072753600000002	0.36621094	0	0.36621094	-8.323779254	-0.03588867212	2.8579346040000004	0.61035156	0.30517578	-0.24414062	-0.16628417539999998	9.290380890000002	2.2669677520000002	0.4272461	0.30517578	0.18310547	2.1162353240000003	9.406420926000001	-1.528857428	-0.30517578	-1.5869141	-0.91552734	1549637542.786
-8.616870108	-0.9642089660000001	-4.048242212	0.61035156	0.24414062	0.061035156	3.3962646760000004	-8.65036592	0.41511232	-0.30517578	-0.24414062	1.8310547	5.83071286	7.78186052	1.0072753600000002	0.48828125	0.48828125	0	-8.094091754	-0.07536621106000001	2.726342752	0.24414062	-0.30517578	-0.12207031	-0.4486083966	9.207836960000002	2.3495117800000003	0.24414062	0.5493164	0.24414062	1.7071045320000002	9.10615216	-1.8614257200000002	-0.48828125	-1.2817383	-0.9765625	1549637542.826
-9.063086060000002	-0.8876464660000001	-4.0494384000000005	0.48828125	-0.36621094	0.061035156	3.4835937500000003	-8.303442392000001	0.46655273560000005	-0.36621094	0.061035156	1.2817383	6.13815944	7.86679712	1.3290771760000002	0.5493164	0.61035156	-0.061035156	-8.53671875	-0.19020996400000004	3.1845214660000005	0.18310547	-0.30517578	0	-0.3289794928	9.482983426	2.410522464	0.061035156	-0.30517578	0.18310547	1.293188498	9.30234375	-2.1616942900000002	-0.4272461	-0.9765625	-1.2207031	1549637542.866
-9.169555710000001	-0.686669928	-3.93339856	0.30517578	-0.36621094	0.18310547	3.228784146	-8.540307608	0.2643798822	-0.24414062	-0.48828125	0.8544922	6.2015625000000005	8.59892572	1.6736084260000001	0.4272461	0.18310547	-0.18310547	-8.959009080000001	-0.3337646466	3.4800048920000006	-0.12207031	-0.36621094	-0.061035156	0.01794433606	10.11701628	2.5026367800000004	0.061035156	-0.30517578	0.18310547	1.757348642	9.538012680000001	-1.79921875	-0.8544922	-1.0375977	-1.3427734	1549637542.906
-9.297558606	-0.16628417539999998	-4.121215854000001	-0.30517578	0.12207031	0.4272461	3.228784146	-8.540307608	0.2643798822	-0.12207031	-0.91552734	0.79345703	6.2015625000000005	8.59892572	1.6736084260000001	0.18310547	-0.061035156	-0.6713867	-8.972167932000001	-0.3947753894	3.6821777160000004	-0.30517578	-0.18310547	-0.061035156	0.18303222840000002	10.510596040000001	2.6485839660000003	-0.18310547	-0.5493164	-0.061035156	2.27294928	9.564331070000001	-1.6245605040000002	-1.2207031	-0.36621094	-1.159668	1549637542.946
-9.86699182	-0.6029296924	-4.868896466000001	-1.7700195	-0.24414062	0.12207031	3.39746106	-8.85732428	0.1818359424	-0.12207031	-0.8544922	0.79345703	6.245825180000001	8.847753894	1.726245108	0.18310547	-0.061035156	-1.0986328	-9.092993210000001	-0.4103271466	3.5733153960000004	-0.61035156	-1.0375977	0	0.0765625	10.67329074	2.8806639400000003	-0.18310547	-0.5493164	-0.061035156	2.180834964	9.92441394	-1.5719238220000002	-1.8310547	-0.18310547	-1.2207031	1549637542.986
-10.87426718	-2.2382567900000003	-4.603320288000001	-1.3427734	-1.159668	0.24414062	3.637915036	-8.75444339	0.2512207068	-0.18310547	-0.61035156	0.61035156	6.148925720000001	9.26047374	1.75495607	0.24414062	0.061035156	-1.4038086	-9.942358720000001	-0.24763183900000002	3.7252441100000007	-0.7324219	-0.91552734	0.061035156	0.0765625	10.67329074	2.8806639400000003	-0.61035156	-0.48828125	-0.18310547	3.301757788	10.58117662	-0.708203125	-2.8076172	0.24414062	-0.48828125	1549637543.026
-10.5141848	-3.366357428	-4.391577176	-2.1362305	-1.5258789	-0.12207031	3.8484619600000003	-9.28200679	0.34812010800000004	-0.12207031	-0.61035156	0.36621094	5.962304712	10.19477536	1.8063964660000003	0.18310547	0.48828125	-1.953125	-11.307324280000001	-0.10168457460000001	3.92861322	-0.36621094	-1.2207031	-0.061035156	-0.991723642	11.4413089	2.85673822	-0.5493164	-0.4272461	0.18310547	4.8533447480000005	11.450878600000001	1.400854532	-4.699707	0.6713867	1.3427734	1549637543.066
-9.93039586	-4.1140380400000005	-2.463159146	-0.61035156	-2.1362305	0.4272461	4.265966754000001	-10.43164038	0.2990722644	0.061035156	-0.61035156	0.061035156	5.537622300000001	10.960400360000001	1.757348642	-0.18310547	0.12207031	-2.1972656	-11.327661240000001	-0.423486322	3.213232428	-0.061035156	0.8544922	-0.061035156	-1.43076178	10.47829622	2.94765625	-0.5493164	-0.4272461	0.18310547	6.005371106	11.04772914	2.48828125	-4.638672	0.5493164	4.0893555	1549637543.106
-9.122900360000001	-2.9500489200000004	-1.7609375	-0.18310547	0.36621094	0.79345703	4.7528564300000005	-10.94245558	0.1854248004	-0.18310547	0	-0.7324219	5.2170165740000005	10.35866664	1.534838858	-0.61035156	-0.8544922	-1.7089844	-10.04763228	-0.56823732	2.146142572	0	0.79345703	-0.061035156	-1.43076178	10.47829622	2.94765625	0	0.48828125	-0.18310547	4.240844748000001	11.659033540000001	1.4546875000000001	-1.7700195	0.8544922	5.92041	1549637543.146
-9.554760880000002	-2.930908246	-3.140258786	-0.12207031	-0.7324219	0.30517578	4.63801268	-10.02490216	0.053833007200000005	-0.30517578	0.5493164	-2.319336	5.10097644	9.554760880000002	1.3649658540000003	-0.6713867	-0.8544922	-0.9765625	-9.066674820000001	-0.6615478240000001	1.5384277160000002	-0.18310547	-0.24414062	0.24414062	-2.57082518	9.165966754000001	2.7658202880000005	-0.061035156	-0.24414062	0.12207031	1.166381839	12.8876223	-0.8457763580000002	-2.5634766	2.1362305	5.6762695	1549637543.186
-8.97575679	-2.387792932	-2.573217752	-1.3427734	-2.6855469	0.12207031	4.00756839	-9.523657248000001	-0.0478515625	-0.24414062	0.8544922	-3.6621094	4.842578076	9.481787140000002	1.274047824	-0.5493164	-0.36621094	-0.61035156	-9.04753444	-0.8362060700000001	2.24064946	-0.18310547	-0.061035156	0.18310547	-1.5970459260000003	9.363354532	2.8471679320000005	-0.061035156	-0.24414062	0.12207031	0.5849853534	11.6626223	-0.660351538	-1.2817383	1.2207031	5.2490234	1549637543.226
-8.16108426	-2.153320288	-1.3482177520000003	-0.9765625	-0.30517578	0.12207031	3.01225589	-9.76411142	-0.462963858	-0.24414062	0.8544922	-3.6621094	4.463354532	9.307128894	1.1209228240000002	-0.5493164	-0.48828125	-0.61035156	-9.02241214	-1.1245117212000002	2.4344482820000004	-0.5493164	-0.061035156	-0.12207031	-1.5970459260000003	9.363354532	2.8471679320000005	0	-0.24414062	0.061035156	0.42587889400000006	10.012939300000001	-0.1447509784	-0.18310547	2.5024414	4.638672	1549637543.265
-8.49963408	-1.84946286	-2.153320288	-0.61035156	-0.79345703	-0.4272461	2.31481929	-9.314306610000001	-0.8362060700000001	0.18310547	-0.6713867	-4.5166016	4.38200679	8.95661592	0.9713867212000001	-0.36621094	-0.36621094	-0.5493164	-8.78076178	-1.091015625	2.4356445680000003	-0.5493164	0.18310547	0.061035156	-1.5970459260000003	9.363354532	2.8471679320000005	0	-0.24414062	0.061035156	1.189111322	9.479394568	-0.2811279254	0.30517578	3.90625	3.4179688	1549637543.305
-8.31779802	-1.7896484620000002	-1.8602295320000002	-1.2207031	-0.79345703	-0.30517578	1.9571288940000002	-8.77358426	-1.063500998	0.12207031	-0.48828125	-4.211426	4.507617212	8.7448732	1.1304931610000002	0.24414062	0.4272461	-0.48828125	-8.76401358	-1.2309814300000002	2.6354248200000003	-0.6713867	0.24414062	0.12207031	-1.143652356	8.8728759	3.34841304	-0.18310547	0.48828125	-0.36621094	0.03588867212	8.524755890000002	-0.3517089856000001	1.3427734	4.211426	2.0141602	1549637543.345
-8.557055710000002	-1.629345746	-1.3039550720000002	-0.91552734	0	-0.12207031	1.62575679	-8.47211911	-1.1639892572000001	0.12207031	-0.18310547	-3.3569336	4.3724366	8.771191394	1.302758786	0.48828125	0.7324219	-0.36621094	-8.540307608	-1.3661621400000001	2.5134033540000003	-0.8544922	-0.12207031	0.061035156	-1.227392572	8.814257788	3.417797824	-0.18310547	0.48828125	-0.36621094	-0.955834964	7.958911240000001	0.45100097840000003	1.2207031	3.112793	0.79345703	1549637543.385
-9.139648560000001	-1.2321777160000003	-1.5779052520000003	-0.91552734	0.12207031	-0.061035156	1.37214357	-8.15390625	-1.195092752	0.24414062	-0.36621094	-2.1972656	4.215722644	8.77597644	1.4618652160000003	0.48828125	0.61035156	-0.24414062	-8.74606929	-1.349414038	2.7072021760000005	-0.8544922	-0.061035156	0.18310547	-1.337451178	8.915942392	3.4512939300000003	-0.061035156	0.61035156	-0.36621094	0.43664550720000006	7.36196286	1.1257080072	2.746582	1.5869141	-0.18310547	1549637543.425
-9.554760880000002	-1.0646972840000002	-1.9164550720000002	-1.4038086	0.061035156	-0.12207031	1.51928714	-7.958911240000001	-1.119726538	0.30517578	-0.4272461	-0.9765625	4.2420410340000005	8.915942392	1.6305420320000001	0.61035156	0.61035156	-0.30517578	-8.77358426	-1.471435504	2.7371094240000002	-0.91552734	-0.18310547	0.30517578	-1.27524411	9.11213408	3.694140576	0.12207031	0.61035156	-0.12207031	2.255004892	8.072558606000001	1.5563721040000003	2.6855469	1.2207031	-0.7324219	1549637543.465
-9.67917482	-1.2489257200000001	-1.9559326080000001	-1.2817383	0	-0.061035156	2.40573732	-8.297461060000002	-0.8649169928000001	0.30517578	-0.5493164	0.12207031	4.40832518	9.087011780000001	1.717871106	0.7324219	0.7324219	-0.18310547	-8.825024460000002	-1.6688232820000002	2.7861572480000003	-1.0986328	-0.24414062	0.36621094	-1.246533246	9.165966754000001	3.7503662140000005	0.12207031	0.61035156	-0.12207031	3.1773437500000004	9.120507788000001	1.988232428	2.1362305	0.48828125	-1.0986328	1549637543.505
-9.73061502	-1.268066394	-1.641308606	-1.8310547	-0.12207031	0.061035156	2.40573732	-8.297461060000002	-0.8649169928000001	0.4272461	-0.5493164	1.0375977	4.671508786	9.138451980000001	1.867407248	0.91552734	1.0375977	0.061035156	-8.881250000000001	-1.490576178	2.942871106	-1.159668	-0.30517578	0.4272461	-1.287207068	9.258081070000001	3.6534667540000005	0	0.79345703	0	5.21821286	8.991308606	2.18203125	1.7700195	0.12207031	-0.91552734	1549637543.545
-10.228271760000002	-1.465454074	-1.4582763580000002	-1.7700195	0.5493164	-0.12207031	2.8495605040000003	-8.69223642	-0.7991211060000001	0.6713867	-0.8544922	1.5258789	4.789941394	9.25688498	2.0336913940000003	0.9765625	1.3427734	0.18310547	-8.93029802	-1.197485324	3.025415036	-1.0375977	-0.6713867	0.48828125	-1.3482177520000003	9.475805710000001	3.4632567900000004	0	0.79345703	0.18310547	5.581884980000001	9.249707068000001	2.231079074	0.4272461	1.2817383	-1.0986328	1549637543.585
-10.319189300000001	-2.19399411	-1.988232428	-1.159668	1.2207031	-0.4272461	3.249121106	-8.88723143	-0.716577176	0.7324219	-1.0375977	1.8310547	4.804296924000001	9.625341754	2.0839355040000003	0.7324219	1.159668	0.30517578	-9.506909440000001	-1.073071286	3.5673339660000005	-1.0375977	-0.6713867	0.30517578	-1.315917932	10.2342527	3.3843016200000005	0	0.79345703	0.18310547	1.9954101440000003	9.953125	1.146044928	0.9765625	0.7324219	-1.4648438	1549637543.625
-10.530933	-3.037377896	-2.600732428	-0.48828125	0.24414062	-0.36621094	3.4812010800000004	-9.157592752000001	-0.5479003894	0.6713867	-1.0375977	2.0751953	5.023217752000001	10.32995558	2.018139676	0.4272461	0.8544922	0.36621094	-9.961499100000001	-0.9283202880000001	3.5302491000000003	-1.0986328	-0.48828125	0.18310547	-1.238159146	10.82522014	3.4596679320000003	0.061035156	0.7324219	0.36621094	1.4176025360000002	10.74028354	3.160595746	0.24414062	-0.5493164	-0.48828125	1549637543.665
-9.63371556	-2.512207068	-2.9727783540000003	-0.24414062	-0.061035156	-0.24414062	3.59484874	-9.52604982	-0.34931639400000003	0.8544922	-1.159668	2.2583008	5.426367212000001	10.724731920000002	1.847070288	0.4272461	1.0375977	0.5493164	-10.160083360000002	-0.6340332068000001	3.78984375	-0.9765625	0.36621094	0.24414062	-1.1472412140000001	10.841967360000002	3.2275878600000003	-0.18310547	1.159668	0.36621094	3.6331298920000004	10.81564946	2.013354532	0.18310547	-1.4648438	-1.5258789	1549637543.705
-8.77358426	-2.366259784	-2.8830566100000006	-0.6713867	0.061035156	-0.36621094	3.5362304320000004	-9.39326178	-0.4605712860000001	1.0375977	-1.3427734	2.380371	5.615380890000001	10.49624002	1.771704074	0.48828125	1.5258789	0.8544922	-9.475805710000001	-0.48808594240000003	2.81726088	-0.9765625	0.18310547	0.061035156	-1.3171142180000002	10.02729532	2.7323242800000003	-0.18310547	1.159668	0.36621094	3.714477536	9.7748777	0.5359375000000001	1.0986328	0.8544922	-0.48828125	1549637543.745
-8.710180710000001	-2.1341797120000003	-3.660644568	0.36621094	0.5493164	-0.36621094	3.5362304320000004	-9.39326178	-0.4605712860000001	0.9765625	-1.7089844	2.319336	5.395263580000001	9.74736322	1.6999267180000002	0.30517578	1.7089844	1.2817383	-9.366943390000001	-0.11484375000000001	2.69523912	-1.0375977	0.61035156	0.18310547	-1.6520751800000002	9.27124002	2.044457968	-0.48828125	1.4038086	0.30517578	2.7706054320000004	9.656445288	-0.01315917932	1.2207031	1.2207031	-0.5493164	1549637543.785
-8.990112320000001	-2.421289038	-4.655957068	-0.48828125	-0.4272461	-0.7324219	3.609204074	-8.467334260000001	-0.4438232428	0.7324219	-1.5258789	2.0141602	4.866503894	9.326269568	1.3685547120000001	-0.30517578	1.2207031	1.4648438	-9.209033246	0.40434570680000004	2.122216754	-1.2207031	-0.061035156	0.36621094	-1.62575679	9.22578125	1.58149411	-0.61035156	0.91552734	0.48828125	1.909277356	9.72822284	-0.61848143	1.4648438	0.18310547	-0.79345703	1549637543.825
-8.769995108000002	-2.8914307100000003	-4.403540036	-1.2207031	-1.2207031	-0.79345703	3.585278354	-8.749658246000001	-0.36367187500000003	0.5493164	-1.2207031	1.7700195	4.4322509000000005	9.3238768	0.724951178	-0.79345703	0.8544922	1.2207031	-9.538012680000001	0.6543701080000001	2.4727295320000002	-0.9765625	0.48828125	0.36621094	-1.3649658540000003	9.648071580000002	1.38410643	-0.61035156	0.91552734	0.48828125	1.695141574	9.778466754	-0.702221646	1.2817383	0.30517578	-0.7324219	1549637543.865
-8.75444339	-2.94765625	-3.523071286	-0.30517578	-0.18310547	-0.48828125	3.585278354	-8.749658246000001	-0.36367187500000003	0.36621094	-1.3427734	1.4038086	4.289892572	9.522461060000001	-0.15192871400000002	-0.9765625	0.79345703	0.79345703	-9.89091754	0.80390625	2.5803954680000003	-0.91552734	-0.12207031	0.24414062	-1.418798822	10.097875900000002	1.5025390379999999	-0.18310547	1.4648438	0.30517578	1.735815396	9.709082068	-0.9438721040000001	1.2207031	0	-0.48828125	1549637543.905
-8.758032248000001	-2.2071533540000003	-3.65944838	0	0.6713867	-0.48828125	3.6917480040000004	-9.061889480000001	-0.2775390576	0	-1.5258789	0.79345703	4.165478534	9.778466754	-1.02163089	-0.8544922	0.48828125	0.4272461	-9.485375900000001	0.6280517572	2.7371094240000002	-0.5493164	1.0986328	0.30517578	-1.829125998	10.149316100000002	1.9200439300000003	-0.061035156	1.2207031	0.18310547	1.5599609620000003	9.778466754	-1.580297824	0.91552734	-0.48828125	-0.7324219	1549637543.945
-8.717358426	-1.9104736420000001	-3.9046875	-0.24414062	0.12207031	-0.6713867	3.6977295320000003	-8.637207068	0.531152356	-0.48828125	-1.159668	0.18310547	4.203759784	9.4423098	-1.415209964	-0.12207031	0.12207031	0.30517578	-9.08342302	0.48330077880000005	2.4392334260000004	-0.6713867	0.18310547	0.30517578	-1.990625	9.351391574	1.8602295320000002	-0.061035156	1.2207031	0.18310547	2.185620108	9.563134980000001	-1.4977538940000001	0.9765625	0.061035156	-0.8544922	1549637543.985
-8.7448732	-2.1114501800000003	-3.7994139400000004	-0.61035156	0.18310547	-0.6713867	3.6977295320000003	-8.637207068	0.531152356	-0.7324219	-0.30517578	-0.18310547	4.1511230040000004	8.886035340000001	-1.3039550720000002	0.6713867	0.30517578	0.36621094	-9.01044928	0.4521972644	2.2478271760000004	-0.61035156	0.4272461	0.24414062	-1.94636232	9.040356430000001	1.7693115020000003	0.18310547	0.4272461	-0.36621094	2.7359130400000002	9.387280252000002	-1.02163089	0.8544922	0.6713867	-0.6713867	1549637544.025
-9.07146016	-2.4165038940000003	-3.7994139400000004	-0.30517578	-0.061035156	-0.48828125	3.4010498200000003	-8.23286142	0.8278320288	-0.5493164	0.061035156	-0.4272461	3.7982177520000002	8.833398560000001	-1.031201178	0.8544922	0.24414062	0.12207031	-9.051123200000001	0.724951178	2.217919928	-0.30517578	0.5493164	0.30517578	-1.820751996	9.1623777	1.6365234620000002	0.36621094	0.4272461	-0.36621094	2.386596646	9.500927520000001	-0.9773681610000001	0.79345703	0.30517578	-0.61035156	1549637544.065
-9.051123200000001	-2.5791992800000005	-3.619970746	-0.24414062	-0.18310547	-0.12207031	3.0601074280000002	-8.748461960000002	0.9965087860000001	-0.4272461	0.18310547	-0.24414062	3.7336182100000004	9.07385234	-0.2835205072	1.0375977	-0.061035156	-0.8544922	-8.953027160000001	0.970190396	2.04326178	0.061035156	0.30517578	0.18310547	-2.07915036	9.24013678	1.5109130400000002	0.5493164	0.36621094	-0.18310547	2.5492920320000003	9.58586412	-0.90678714	0.61035156	-0.5493164	-0.48828125	1549637544.129
-8.88842752	-2.62346196	-3.3567871400000002	0.4272461	0.79345703	0.18310547	3.0601074280000002	-8.748461960000002	0.9965087860000001	-0.4272461	0.18310547	-0.24414062	3.7336182100000004	9.07385234	-0.2835205072	1.0375977	-0.061035156	-0.8544922	-8.903979532000001	1.0802490020000002	2.044457968	0.36621094	-0.12207031	0	-2.3519042540000004	9.532031250000001	1.4570800720000001	0.61035156	0	0	2.5492920320000003	9.58586412	-0.90678714	0.36621094	-0.5493164	-0.36621094	1549637544.145
-9.045141574	-2.250219748	-3.8532471040000003	0.6713867	0.7324219	0.12207031	3.116332968	-8.694628894000001	0.974975589	-0.48828125	0.7324219	-0.24414062	4.099682608	9.657641574000001	0.11005859620000001	0.6713867	-0.61035156	-1.0375977	-9.051123200000001	0.838598642	2.359082068	0.5493164	-0.24414062	0	-2.3949707460000003	9.89689946	1.685571286	0.8544922	-0.6713867	0	2.327978534	9.632519568000001	-1.3087402160000001	0.18310547	-0.4272461	-0.24414062	1549637544.185
-9.00566394	-2.245434604	-4.130786240000001	0.4272461	0.18310547	0	3.0971923920000006	-8.652759080000001	0.9187500000000001	-0.61035156	1.3427734	-0.24414062	4.5327391200000005	9.962695680000001	0.308642572	0.36621094	-1.2207031	-0.91552734	-9.121704074	0.6376221040000001	2.4356445680000003	0.61035156	-0.18310547	-0.061035156	-1.95234375	9.9782473	1.8530517180000001	0.8544922	-0.6713867	0	1.7896484620000002	9.750951980000002	-1.443920926	0.12207031	-0.48828125	-0.4272461	1549637544.225
-9.03796376	-2.4296630400000003	-3.917846646	0.5493164	0.12207031	0.24414062	2.9117675720000005	-8.68864766	0.7811767572	-0.4272461	1.4038086	-0.24414062	4.886840854000001	9.75214856	0.5634521466	0.48828125	-1.0986328	-0.79345703	-9.22338858	0.669921875	2.6126952880000003	0.6713867	-0.36621094	-0.12207031	-1.4869873200000001	9.95073282	1.808789038	0.30517578	-1.0375977	-0.24414062	1.9595214660000002	9.73061502	-1.343432608	-0.12207031	-0.9765625	-0.36621094	1549637544.265
-9.180322480000001	-2.219116214	-3.4680420320000005	0.8544922	0.18310547	0.61035156	2.825634784	-8.618066394000001	0.5455078076000001	-0.30517578	0.9765625	-0.24414062	5.01364766	9.666015380000001	0.7883544928000001	0.4272461	-0.48828125	-0.91552734	-9.11691893	0.5969482428	2.5002441100000006	0.79345703	-0.48828125	-0.12207031	-1.412817392	9.849048020000001	1.7645263580000001	0.30517578	-1.0375977	-0.24414062	2.2430420320000004	9.66242662	-1.23696286	-0.24414062	-1.2207031	-0.12207031	1549637544.305
-9.164770468	-1.8075927520000004	-3.5326415740000003	0.36621094	0.12207031	0.4272461	3.025415036	-8.93388678	0.1686767572	-0.36621094	1.2817383	-0.24414062	4.806689496	9.578686600000001	0.8015136780000001	0.061035156	-0.36621094	-1.0375977	-9.322680710000002	0.2260986322	2.70839856	0.9765625	-0.4272461	-0.18310547	-1.3996582460000002	9.844262680000002	1.888940396	0.18310547	-1.0375977	-0.12207031	2.30883786	9.6636232	-1.0934082068000002	-0.24414062	-1.2817383	-0.061035156	1549637544.345
-9.19946286	-1.851855432	-3.33046875	0.36621094	0.12207031	0.30517578	3.025415036	-8.93388678	0.1686767572	-0.48828125	1.7089844	-0.24414062	4.5171875	9.656445288	0.6364257788	-0.24414062	-1.159668	-1.0986328	-9.329858426000001	-0.23208007200000003	2.6713134000000003	0.8544922	-0.5493164	-0.24414062	-1.240551718	10.008153960000001	2.173657248	0.30517578	-1.0375977	0.12207031	2.471533246	9.572705072	-1.13647464	-0.30517578	-1.0986328	-0.12207031	1549637544.385
-9.20065944	-1.8566405760000002	-3.285009784	0.18310547	0.30517578	0.30517578	2.9392822480000005	-8.978149460000001	0.11005859620000001	-0.4272461	1.7089844	-0.18310547	4.612890576	9.76889676	0.5191894568000001	-0.36621094	-1.5869141	-1.0986328	-9.176733426	-0.46416014400000005	2.682080072	0.6713867	-0.61035156	-0.30517578	-1.246533246	9.98422824	2.4200927520000004	0.30517578	-1.0375977	0.12207031	1.93439946	9.646875000000001	-1.199877896	-0.30517578	-0.61035156	-0.12207031	1549637544.425
-9.131274460000002	-1.967895468	-3.3627685700000005	-0.12207031	0.061035156	0.24414062	2.948852536	-8.875268570000001	-0.2978759784	-0.18310547	1.6479492	-0.18310547	4.793530252	9.758129892000001	0.5909667932	-0.061035156	-1.159668	-1.0375977	-9.15161142	-0.49765625	2.726342752	0.5493164	-0.7324219	-0.18310547	-1.2608886780000002	9.80239218	2.5002441100000006	0.24414062	-0.91552734	0.12207031	1.7693115020000003	9.657641574000001	-1.2919922120000003	-0.18310547	-0.4272461	-0.4272461	1549637544.465
-9.016430710000002	-2.095898462	-3.0589112400000005	0	0.12207031	0.36621094	2.948852536	-8.875268570000001	-0.2978759784	-0.12207031	1.5258789	-0.36621094	4.854541034	9.646875000000001	0.709399411	0.12207031	-0.61035156	-0.79345703	-9.15041484	-0.553881839	2.807690396	0.48828125	-0.61035156	-0.18310547	-1.0754638580000002	9.630126800000001	2.496655252	0.12207031	-0.91552734	0.12207031	2.036083966	9.62653804	-0.7692138580000001	-0.30517578	-0.24414062	-0.30517578	1549637544.505
-9.030786240000001	-1.9954101440000003	-2.9990966460000004	-0.12207031	0.12207031	0.36621094	2.9524413940000005	-8.847753894	-0.5813964856000001	-0.24414062	1.5869141	-0.48828125	4.77080072	9.53442392	0.907983426	0.12207031	-0.18310547	-0.5493164	-9.113330072	-0.6244628600000001	2.8411866	0.36621094	-0.5493164	-0.12207031	-1.000097644	9.542798020000001	2.519384784	-0.061035156	-0.61035156	0.12207031	1.6125976440000003	9.64208966	-0.619677716	-0.4272461	-0.30517578	-0.12207031	1549637544.545
-9.1875	-2.0743652160000003	-3.226391574	-0.18310547	0.12207031	0.30517578	2.60910643	-8.83698732	-0.8194580072000001	-0.30517578	1.4648438	-0.7324219	4.6021241	9.504516574	0.9414794928000001	0.061035156	-0.18310547	-0.30517578	-9.165966754000001	-0.7261474640000001	2.988330072	0.18310547	-0.5493164	-0.12207031	-0.90678714	9.7066893	2.54689946	-0.061035156	-0.61035156	0.12207031	1.393676718	9.62773462	-1.025219748	-0.30517578	-0.36621094	-0.30517578	1549637544.585
-9.21979982	-2.16767572	-3.27663588	-0.061035156	-0.12207031	0.30517578	2.60910643	-8.83698732	-0.8194580072000001	-0.24414062	0.91552734	-0.79345703	4.549487320000001	9.701904254	0.885253894	0	-0.061035156	-0.24414062	-9.180322480000001	-0.6962402160000001	3.140258786	0.061035156	-0.5493164	-0.12207031	-0.811083966	9.8765625	2.6306396760000004	-0.061035156	-0.48828125	0.24414062	1.4176025360000002	9.733007788	-0.8134765380000001	-0.24414062	0	-0.24414062	1549637544.625
-9.12648912	-2.0659912140000003	-3.0995849640000004	0	0	0.24414062	2.57082518	-8.95661592	-0.885253894	-0.12207031	0.6713867	-0.79345703	4.554272464	9.816748200000001	0.876879892	-0.061035156	0.24414062	-0.12207031	-9.222192392	-0.5813964856000001	3.3771241	0	-0.48828125	-0.12207031	-0.83022464	9.837085159999999	2.6641358800000003	-0.12207031	-0.24414062	0.30517578	1.374536142	9.782055710000002	-0.5646484424	-0.36621094	0.061035156	-0.12207031	1549637544.664
-9.122900360000001	-1.967895468	-3.16298822	0	0	0	2.454785144	-8.846557608000001	-0.8625244110000001	-0.12207031	0.4272461	-0.79345703	4.438232428	9.7748777	0.8732910340000001	-0.061035156	0.12207031	0.12207031	-9.124096940000001	-0.5562744110000001	3.447705072	-0.061035156	-0.4272461	-0.12207031	-0.9187500000000001	9.688745108	2.6378173920000005	-0.12207031	-0.12207031	0.24414062	1.21303714	9.73898912	-0.617285144	-0.24414062	-0.061035156	-0.18310547	1549637544.705
-9.25090306	-1.9762695680000002	-3.2060547120000003	0.12207031	0	0	2.454785144	-8.846557608000001	-0.8625244110000001	-0.12207031	0.12207031	-0.8544922	4.177441394000001	9.705493210000002	0.8517577880000001	-0.12207031	0	0.36621094	-9.229370108000001	-0.5479003894	3.6738037140000004	-0.061035156	-0.061035156	-0.061035156	-0.7763915740000001	9.70429712	2.636621106	-0.24414062	-0.12207031	0.18310547	1.375732428	9.778466754	-0.5622558606000001	-0.18310547	0.061035156	-0.12207031	1549637544.745
