# Supplementary material for: A deep learning approach for lower back-pain risk prediction during manual lifting
Source: PLoS One. 2021 Feb 19;16(2):e0247162. doi: 10.1371/journal.pone.0247162 (PMC7894914; doi:10.1371/journal.pone.0247162)
Supplement: S1 Data — (ZIP) [file pone.0247162.s001.zip › source-used/Subject_02_P2_Zone08_T2.csv]

Side_A_x	Side_A_y	Side_A_z	Side_G_x	Side_G_y	Side_G_z	LtWt_A_x	LtWt_A_y	LtWt_A_z	LtWt_G_x	LtWt_G_y	LtWt_G_z	RtWt_A_x	RtWt_A_y	RtWt_A_z	RtWt_G_x	RtWt_G_y	RtWt_G_z	Back_A_x	Back_A_y	Back_A_z	Back_G_x	Back_G_y	Back_G_z	UArm_A_x	UArm_A_y	UArm_A_z	UArm_G_x	UArm_G_y	UArm_G_z	Thig_A_x	Thig_A_y	Thig_A_z	Thig_G_x	Thig_G_y	Thig_G_z	Time_stp
-9.222192392	-0.46535643000000004	-3.7647216460000004	-0.061035156	0	0	2.8112792540000004	-8.84296875	-0.7440917932000001	0.061035156	0	-0.061035156	3.93339856	9.74138179	0.3600830072	0	0	0	-8.9410643	-0.5813964856000001	3.4189941100000003	0	0	0	-0.9486572480000001	9.67438948	2.6402099640000003	0	0	0	2.060009784	9.687548920000001	0.2918945288	-0.061035156	0	0	1549640104.056
-9.201855432	-0.4713378894	-3.7635253600000005	-0.061035156	0.061035156	0	2.7729980040000006	-8.80588408	-0.75964357	0.061035156	0	-0.061035156	3.905883786	9.733007788	0.33256836060000006	0	0	0	-8.953027160000001	-0.5802001800000001	3.42736821	0	0	0	-0.9307128600000001	9.671997300000001	2.6378173920000005	0	0	0	2.121020468	9.67917482	0.32658691100000004	0	0.061035156	0	1549640104.096
-9.19348143	-0.46535643000000004	-3.782666034	-0.061035156	0.12207031	0	2.743090854	-8.819042932	-0.7572509980000001	0.061035156	0	-0.12207031	3.8915283540000005	9.73061502	0.324194339	0	0	0	-8.953027160000001	-0.5443115216000001	3.40942392	0	0	0	-0.953442392	9.673193390000002	2.6174804320000002	0	0	0	2.0564209260000004	9.69472644	0.29069824280000006	0	0	-0.061035156	1549640104.136
-9.231762680000001	-0.47851562500000006	-3.8424804320000003	-0.061035156	0.061035156	-0.061035156	2.72036142	-8.828613220000001	-0.7608398560000001	0	0	-0.061035156	3.8831542540000004	9.74138179	0.270361322	0	0	0	-8.95063498	-0.534741214	3.428564496	0	0	0	-0.9689941100000001	9.666015380000001	2.593554712	0	0	0	2.071972644	9.667211960000001	0.2942871106	0	0	-0.061035156	1549640104.176
-9.206640380000001	-0.5227783246000001	-3.8341064300000003	-0.061035156	0.061035156	0	2.7048096040000003	-8.846557608000001	-0.717773462	0	0	-0.061035156	3.89272464	9.758129892000001	0.2392578076	0	0	0	-8.972167932000001	-0.516796875	3.42497554	0	0	0	-0.9881347840000001	9.71027806	2.595947284	0	0	0	2.051635782	9.7150634	0.26796875000000003	-0.061035156	-0.061035156	-0.061035156	1549640104.216
-9.20065944	-0.5203857428	-3.8341064300000003	-0.061035156	0	0	2.70839856	-8.85732428	-0.6376221040000001	0	0	-0.061035156	3.8963134000000004	9.734204074	0.248828125	0	0	0	-8.979345746000002	-0.49765625	3.402246106	0	0	0	-0.994116214	9.69951178	2.59116214	0	0	0	2.081542932	9.681567392	0.28471679320000004	-0.061035156	-0.061035156	-0.061035156	1549640104.256
-9.20544429	-0.515600589	-3.8353027160000006	-0.061035156	0.061035156	0	2.7048096040000003	-8.84296875	-0.6125	0	0	-0.061035156	3.847265576	9.718652160000001	0.2428466754	0	-0.061035156	-0.061035156	-8.993701080000001	-0.5132080072	3.4297608800000003	0	0.12207031	0	-0.970190396	9.66003444	2.56723642	-0.061035156	0	-0.061035156	2.0576172120000003	9.693530252	0.3014648462	-0.061035156	0	0	1549640104.296
-9.2042482	-0.5072265576	-3.858032248	-0.061035156	0	0	2.7012207459999997	-8.86210962	-0.6077148560000001	0.061035156	0.061035156	-0.061035156	3.8759764400000005	9.74138179	0.24045410340000004	-0.061035156	0	-0.061035156	-8.96499002	-0.492871106	3.363964856	0	0.12207031	0	-0.9390869110000001	9.67558606	2.566040036	0	0	-0.061035156	2.068383786	9.67917482	0.3600830072	0	0.061035156	0	1549640104.336
-9.191088760000001	-0.5060302716	-3.890332068	-0.061035156	0	0	2.7323242800000003	-8.875268570000001	-0.5873779254	0.061035156	0.061035156	0	3.9190429320000004	9.758129892000001	0.2512207068	0	0.061035156	-0.061035156	-8.963793930000001	-0.48569336060000007	3.3412353240000003	0	0	0	-0.9785644568000001	9.7066893	2.5588623200000002	-0.061035156	0	0	2.0193359620000004	9.69113768	0.31103514400000004	0	0	0	1549640104.376
-9.20065944	-0.4821044928	-3.8939209260000003	-0.061035156	-0.061035156	0	2.777783246	-8.851342752	-0.5778076080000001	0.061035156	0	-0.061035156	3.9381836060000004	9.76889676	0.27514648560000005	-0.061035156	0	-0.061035156	-8.984130890000001	-0.48569336060000007	3.3508057100000004	0	0	-0.061035156	-1.0503417932	9.709082068	2.5492920320000003	-0.061035156	0	0	2.003784146	9.700707968000001	0.3002685504	0	-0.061035156	0	1549640104.416
-9.181518570000001	-0.5096191394	-3.8652099640000004	-0.061035156	0	0	2.7729980040000006	-8.83220198	-0.5993408246	0.061035156	0	-0.061035156	3.9597167540000004	9.760522660000001	0.2823242212	-0.061035156	0	0	-8.984130890000001	-0.48569336060000007	3.3508057100000004	0	0	-0.061035156	-1.030004892	9.700707968000001	2.5433105040000004	-0.061035156	-0.061035156	0	2.024121106	9.7066893	0.31701660340000004	-0.061035156	-0.061035156	0	1549640104.456
-9.20544429	-0.5239746106000001	-3.89272464	-0.061035156	-0.061035156	0	2.751464856	-8.82263179	-0.649584964	0	0	0	3.9441650360000002	9.74257788	0.2954833966	-0.061035156	0	0	-9.00805661	-0.47851562500000006	3.3819091460000004	0	0	-0.061035156	-0.9905273560000001	9.69951178	2.5851807100000004	-0.061035156	-0.061035156	0	1.9487548920000002	9.73061502	0.27514648560000005	0	-0.061035156	-0.061035156	1549640104.496
-9.189892572	-0.517993161	-3.86879892	-0.061035156	-0.12207031	0	2.7765869600000004	-8.819042932	-0.6723144568000001	0	0.061035156	0	3.93339856	9.7401857	0.2918945288	-0.12207031	-0.061035156	0	-9.0176268	-0.492871106	3.3831054320000007	0	0	-0.061035156	-0.9522461060000001	9.69592302	2.5839844240000005	-0.061035156	-0.061035156	0	1.982250998	9.71745607	0.2452392572	-0.061035156	-0.061035156	-0.061035156	1549640104.536
-9.189892572	-0.49526367800000004	-3.8460692900000004	0	0	0	2.7993163940000003	-8.823827880000001	-0.6723144568000001	-0.061035156	0.061035156	0	3.9453614200000002	9.737792932000001	0.27873535340000005	-0.061035156	0	0	-9.021215560000002	-0.492871106	3.3807128600000005	0	0.061035156	-0.061035156	-0.92473143	9.69233426	2.5839844240000005	-0.061035156	-0.061035156	0	1.9978027160000003	9.70310054	0.2763427716	-0.061035156	-0.12207031	-0.061035156	1549640104.576
-9.191088760000001	-0.454589856	-3.8975097840000004	-0.061035156	-0.061035156	-0.061035156	2.8017089660000005	-8.83579074	-0.6292480432	-0.061035156	0.061035156	-0.061035156	3.92023912	9.723437500000001	0.2452392572	-0.061035156	0	-0.061035156	-9.012841754	-0.5060302716	3.3400389400000003	0	0.12207031	-0.061035156	-0.925927716	9.67558606	2.588769568	-0.061035156	-0.061035156	-0.061035156	2.044457968	9.682763580000001	0.3158203076	0	-0.061035156	0	1549640104.616
-9.19348143	-0.4330566394	-3.867602536	-0.061035156	-0.061035156	0	2.78017572	-8.847753894	-0.5897705072	-0.061035156	0.061035156	-0.061035156	3.8891358800000004	9.70429712	0.2069580072	-0.061035156	0	-0.061035156	-9.00207518	-0.515600589	3.334057608	0	0.061035156	-0.061035156	-0.9582275360000001	9.644482428000002	2.592358426	-0.061035156	-0.061035156	-0.061035156	2.045654254	9.71027806	0.2775390576	0	-0.061035156	0	1549640104.656
-9.16835962	-0.43186035340000006	-3.858032248	-0.061035156	-0.061035156	0	2.7634277160000003	-8.866894568000001	-0.56823732	-0.061035156	0	-0.061035156	3.8711913940000002	9.70310054	0.1997802716	-0.061035156	0	-0.061035156	-9.004467752000002	-0.5036376800000001	3.313720746	0	0.061035156	-0.061035156	-0.9606201080000001	9.657641574000001	2.588769568	-0.061035156	-0.061035156	-0.061035156	2.080346646	9.6983152	0.27155761780000004	0	0	0	1549640104.696
-9.16118161	-0.439038089	-3.8520507200000003	-0.061035156	0	0	2.7550537140000007	-8.8561277	-0.5562744110000001	0	0.061035156	-0.061035156	3.8735839660000004	9.681567392	0.1997802716	0	0	-0.061035156	-8.990112320000001	-0.5072265576	3.2742432100000003	0	0.061035156	-0.061035156	-0.954638678	9.645678420000001	2.5971435700000005	-0.061035156	0	-0.061035156	2.0911132200000004	9.6983152	0.2643798822	0	0	0	1549640104.736
-9.19467752	-0.45578614200000006	-3.8604248200000004	-0.061035156	0	0	2.7143798920000006	-8.858520468	-0.5479003894	0	0.061035156	-0.061035156	3.869995108	9.69233426	0.2189208966	0	0	-0.061035156	-9.000878894000001	-0.5048339856	3.2503173920000004	0	0.061035156	0	-0.9773681610000001	9.63371556	2.593554712	-0.061035156	-0.061035156	-0.061035156	2.0899170320000002	9.67917482	0.2572021466	0	0	0	1549640104.776
-9.222192392	-0.45937500000000003	-3.88674321	-0.061035156	-0.061035156	0	2.70361322	-8.882446580000002	-0.5287597644	0	0	-0.061035156	3.9070800720000003	9.721044928000001	0.26677246400000004	0	0	-0.061035156	-9.000878894000001	-0.5048339856	3.2503173920000004	0	0.061035156	0	-0.974975589	9.666015380000001	2.6019287140000005	0	-0.061035156	-0.061035156	2.0695800720000004	9.682763580000001	0.2536132788	0	0	0	1549640104.816
-9.197070288	-0.454589856	-3.8556396760000005	-0.061035156	-0.061035156	0	2.7119873200000004	-8.871679712	-0.539526358	0	0	0	3.9429687500000004	9.729418930000001	0.30385742800000004	0	-0.061035156	-0.061035156	-9.021215560000002	-0.4821044928	3.255102536	0	0	0	-0.985742212	9.67917482	2.6079101440000003	-0.061035156	-0.061035156	0	2.080346646	9.69113768	0.25839844240000004	0	0	0	1549640104.856
-9.191088760000001	-0.44980469240000004	-3.8448730040000005	-0.061035156	0	0	2.72036142	-8.850146760000001	-0.5323486420000001	0	0	0	3.9501464660000005	9.7150634	0.32180175720000004	-0.061035156	-0.061035156	-0.061035156	-9.043945288000002	-0.48330077880000005	3.2682617800000004	0	0	0	-0.976171875	9.668408246	2.60671376	-0.061035156	-0.061035156	0	2.0731689300000005	9.69592302	0.2524169928	-0.061035156	0	0	1549640104.896
-9.213818390000002	-0.4474121106000001	-3.8664062500000003	-0.061035156	-0.061035156	0	2.7167724640000004	-8.826220746	-0.5479003894	0	0	0	3.9549316100000005	9.719848740000002	0.32539062500000004	-0.061035156	-0.061035156	-0.061035156	-9.03317842	-0.48569336060000007	3.24194339	0	0	0	-0.9295165740000001	9.669604532000001	2.61867662	-0.061035156	-0.061035156	0	2.039672824	9.697119110000001	0.2572021466	0	-0.12207031	0	1549640104.935
-9.191088760000001	-0.4354492212	-3.858032248	-0.061035156	-0.061035156	0	2.7371094240000002	-8.825024460000002	-0.576611322	0.061035156	0	0	3.9752685700000003	9.72224092	0.3002685504	-0.061035156	0	-0.061035156	-9.035571580000001	-0.4904785144	3.2539062500000004	0	0	0	-0.925927716	9.667211960000001	2.6174804320000002	-0.061035156	-0.061035156	0	2.04326178	9.701904254	0.24763183900000002	-0.061035156	-0.061035156	0	1549640104.976
-9.169555710000001	-0.40075683900000003	-3.8508545320000005	-0.061035156	-0.061035156	0	2.7813721040000003	-8.81665036	-0.593359375	0	0	0	3.96928714	9.700707968000001	0.2835205072	-0.061035156	-0.061035156	0	-9.020019568	-0.49167482	3.24433606	0	0	0	-0.9426757788	9.6636232	2.605517572	-0.061035156	-0.061035156	0	2.07915036	9.6983152	0.25480957460000003	-0.061035156	-0.061035156	0	1549640105.015
-9.1623777	-0.3947753894	-3.84367662	0	-0.061035156	0	2.7933349640000005	-8.77836911	-0.6208740020000001	0	-0.061035156	-0.061035156	3.94895018	9.67080072	0.248828125	-0.061035156	0	0	-9.01882338	-0.5132080072	3.257495108	0	0	0	-0.923535144	9.645678420000001	2.595947284	-0.061035156	-0.061035156	0	2.06120607	9.683960160000002	0.23208007200000003	0	0	0	1549640105.055
-9.18271466	-0.3541015576	-3.8245362400000005	0	0	0	2.757446286	-8.761621106	-0.6292480432	0	-0.061035156	-0.061035156	3.91066893	9.66003444	0.211743161	-0.061035156	-0.061035156	0	-9.00686052	-0.48090820680000007	3.257495108	0	-0.061035156	0	-0.9020019568000001	9.631323380000001	2.6114991	-0.061035156	-0.061035156	0	2.1114501800000003	9.673193390000002	0.24763183900000002	-0.061035156	-0.12207031	0	1549640105.096
-9.22578125	-0.3229980432	-3.849658246	0	0	0	2.7502685700000002	-8.7795652	-0.619677716	-0.061035156	0	0	3.9226317900000005	9.689941394000002	0.2260986322	0	0	-0.061035156	-9.00686052	-0.48090820680000007	3.257495108	0	0	0	-0.8888427520000001	9.64328624	2.636621106	-0.061035156	0	0	2.15571286	9.66003444	0.26318359620000004	-0.061035156	-0.061035156	0	1549640105.135
-9.216211060000001	-0.3505126800000001	-3.8460692900000004	-0.061035156	-0.061035156	0	2.7646241	-8.81066893	-0.6029296924	-0.061035156	-0.061035156	-0.061035156	3.895117212	9.719848740000002	0.2572021466	0	0	-0.061035156	-9.00686052	-0.48090820680000007	3.257495108	0	0	0	-0.954638678	9.649267572	2.6031250000000004	-0.061035156	0	0	2.136572284	9.680371106	0.28471679320000004	-0.061035156	-0.061035156	0	1549640105.175
-9.220996106000001	-0.37443847840000005	-3.83171376	0	-0.061035156	0	2.79213858	-8.81665036	-0.576611322	-0.061035156	-0.061035156	-0.061035156	3.9142577880000005	9.725830072	0.2811279254	0	-0.061035156	0	-9.0176268	-0.49765625	3.3173096040000005	0	0	0	-0.953442392	9.682763580000001	2.616284146	0	-0.061035156	0	2.153320288	9.680371106	0.25839844240000004	0	-0.061035156	0	1549640105.215
-9.22458516	-0.36606445680000005	-3.829321286	0	-0.061035156	0	2.78496106	-8.81784694	-0.538330072	-0.061035156	-0.061035156	-0.061035156	3.9393798920000007	9.73061502	0.33854982	0	0	-0.061035156	-8.99848642	-0.49765625	3.3173096040000005	-0.061035156	-0.061035156	-0.061035156	-0.8888427520000001	9.69951178	2.642602536	-0.061035156	0	-0.061035156	2.1844238220000003	9.676782248	0.26796875000000003	0	0	0	1549640105.255
-9.1791259	-0.33137207460000007	-3.8125733800000003	0	0	0	2.7825683900000002	-8.798706070000001	-0.5144042932	-0.061035156	-0.061035156	0	3.9214355040000006	9.7318116	0.40554199280000003	-0.061035156	-0.061035156	-0.061035156	-9.000878894000001	-0.5108154254	3.3376464660000003	0	-0.061035156	-0.061035156	-0.9031982428000002	9.67558606	2.64140625	-0.061035156	0	-0.061035156	2.1604980040000004	9.683960160000002	0.3002685504	-0.061035156	0	0.061035156	1549640105.295
-9.198266574	-0.33615722840000006	-3.86879892	0	-0.061035156	0	2.83879393	-8.813061600000001	-0.5120117212	-0.061035156	0	0	3.9525389400000006	9.744970746000002	0.416308606	-0.061035156	-0.061035156	0	-9.0092527	-0.5072265576	3.3472167540000006	0	-0.12207031	-0.061035156	-0.9402832068000001	9.648071580000002	2.64379892	-0.061035156	-0.061035156	0	2.1258057100000003	9.68515625	0.2763427716	0	-0.061035156	0	1549640105.335
-9.212622300000001	-0.3517089856000001	-3.84367662	0	-0.12207031	0	2.8651123200000006	-8.827417032000001	-0.540722644	-0.061035156	-0.061035156	-0.061035156	3.9429687500000004	9.73659694	0.4067382788	-0.061035156	-0.061035156	0	-8.98652356	-0.5096191394	3.338842752	0	-0.061035156	-0.061035156	-0.9043945288	9.67438948	2.6760987400000005	-0.061035156	-0.061035156	-0.061035156	2.1892089660000003	9.668408246	0.25480957460000003	0	0	0	1549640105.375
-9.1875	-0.33256836060000006	-3.8341064300000003	0	0	0	2.8758788940000004	-8.819042932	-0.5335449280000001	-0.061035156	0	-0.061035156	3.9214355040000006	9.712670926000001	0.381616214	-0.12207031	-0.061035156	-0.061035156	-8.990112320000001	-0.52995607	3.34841304	0	-0.12207031	-0.061035156	-0.8972167932	9.648071580000002	2.692846646	-0.061035156	-0.061035156	-0.061035156	2.211938498	9.66242662	0.2954833966	-0.061035156	0	0.061035156	1549640105.415
-9.212622300000001	-0.324194339	-3.8628173920000006	0	-0.061035156	0	2.8902344240000004	-8.86210962	-0.5490966754000001	-0.061035156	0	-0.061035156	3.9250244600000004	9.7066893	0.33615722840000006	-0.12207031	-0.061035156	-0.061035156	-9.000878894000001	-0.5431152356000001	3.37473143	0	-0.12207031	-0.061035156	-0.8948242212000002	9.637304712	2.6760987400000005	-0.061035156	-0.061035156	-0.061035156	2.1604980040000004	9.667211960000001	0.2512207068	-0.061035156	0	0	1549640105.455
-9.201855432	-0.3337646466	-3.8664062500000003	0	-0.061035156	0	2.902197284	-8.851342752	-0.5646484424	-0.061035156	-0.061035156	-0.061035156	3.9549316100000005	9.68515625	0.2823242212	-0.061035156	-0.061035156	-0.061035156	-8.993701080000001	-0.5514892572000001	3.3986572480000006	0	-0.12207031	-0.061035156	-0.8888427520000001	9.644482428000002	2.686865216	-0.061035156	-0.061035156	0	2.159301718	9.669604532000001	0.22011719240000002	0	0	0	1549640105.495
-9.18391124	-0.343334964	-3.8400878600000006	0	0	0	2.87707518	-8.83698732	-0.5502929712000001	-0.061035156	0	-0.061035156	3.9597167540000004	9.644482428000002	0.24404297120000001	-0.061035156	-0.061035156	-0.061035156	-8.993701080000001	-0.5514892572000001	3.3986572480000006	0	-0.061035156	-0.061035156	-0.876879892	9.637304712	2.69523912	-0.061035156	-0.061035156	-0.061035156	2.19997554	9.6552491	0.2392578076	0	-0.061035156	0	1549640105.535
-9.19348143	-0.33256836060000006	-3.849658246	0	0	0	2.8220459260000004	-8.85732428	-0.5502929712000001	-0.061035156	0	-0.061035156	3.9728759000000005	9.636108426000002	0.24643554320000002	0	-0.061035156	-0.061035156	-8.979345746000002	-0.5359375000000001	3.40942392	0	-0.061035156	0	-0.8828613220000001	9.62055661	2.67370607	0	-0.061035156	-0.061035156	2.198779254	9.67080072	0.2428466754	-0.061035156	-0.061035156	0	1549640105.575
-9.192285340000002	-0.32658691100000004	-3.8735839660000004	0	0.061035156	0	2.825634784	-8.85373552	-0.5526855432	0	0	-0.061035156	3.9979980040000007	9.648071580000002	0.2619873004	0	-0.061035156	-0.061035156	-8.979345746000002	-0.5359375000000001	3.40942392	0	-0.061035156	0	-0.8673096040000001	9.624145468	2.66772464	0	-0.061035156	-0.061035156	2.209545926	9.667211960000001	0.250024411	0	0	0	1549640105.615
-9.2042482	-0.34931639400000003	-3.86879892	0	0	0	2.8064941100000005	-8.85732428	-0.5215820288	-0.061035156	0	-0.061035156	4.01953125	9.65405252	0.2918945288	0	-0.061035156	-0.061035156	-8.97336412	-0.5359375000000001	3.42736821	0	-0.061035156	0	-0.8828613220000001	9.6217527	2.6725097840000003	0	-0.061035156	0	2.195190396	9.67917482	0.23686523560000003	-0.061035156	0	0	1549640105.655
-9.19348143	-0.3349609424	-3.877172824	0	0	0	2.7658202880000005	-8.85732428	-0.5275634784000001	0	0	-0.061035156	4.008764676	9.682763580000001	0.32778320680000006	0	-0.12207031	0	-8.972167932000001	-0.5275634784000001	3.4429199280000002	0	-0.061035156	0	-0.8960205072	9.625341754	2.66174321	0.061035156	-0.061035156	0	2.1796386780000003	9.67438948	0.2452392572	-0.061035156	-0.061035156	0	1549640105.695
-9.18630342	-0.3289794928	-3.86879892	0	0	0	2.76821286	-8.83579074	-0.5323486420000001	0	0	0	4.006372104	9.683960160000002	0.35888672120000004	0	-0.061035156	0	-8.972167932000001	-0.5275634784000001	3.4429199280000002	0	0	0	-0.8421875000000001	9.650463760000001	2.66174321	0.061035156	-0.061035156	0	2.2071533540000003	9.66242662	0.250024411	-0.061035156	-0.061035156	0	1549640105.735
-9.189892572	-0.32060547120000005	-3.8807617800000003	0	0	-0.061035156	2.7909423920000003	-8.833398560000001	-0.5467041034000001	0	0	0	3.976464856	9.69113768	0.343334964	0	-0.12207031	0	-8.96499002	-0.515600589	3.435742212	0	-0.061035156	0	-0.84816893	9.65405252	2.64140625	0	-0.061035156	0	2.2083496400000002	9.669604532000001	0.24165038940000003	-0.061035156	0	0	1549640105.775
-9.18630342	-0.34812010800000004	-3.8963134000000004	0	0	0	2.825634784	-8.839379892	-0.5443115216000001	0	0	0	3.9776612400000007	9.70429712	0.3194091754	0	-0.12207031	0	-8.953027160000001	-0.49406739200000005	3.4560790740000003	0	-0.061035156	0	-0.879272464	9.65883786	2.634228534	0.061035156	-0.061035156	0	2.19638678	9.666015380000001	0.24404297120000001	-0.061035156	-0.061035156	0	1549640105.815
-9.191088760000001	-0.3158203076	-3.8735839660000004	0	0	0	2.82084964	-8.813061600000001	-0.5502929712000001	0	-0.061035156	0	3.953735324	9.697119110000001	0.29069824280000006	0	-0.061035156	0	-8.953027160000001	-0.49406739200000005	3.4560790740000003	0	-0.061035156	0	-0.8577392572	9.667211960000001	2.634228534	0	-0.061035156	0	2.2107422120000004	9.65405252	0.24045410340000004	-0.061035156	-0.061035156	-0.061035156	1549640105.855
-9.20544429	-0.29667969240000003	-3.9010987400000006	0	0	-0.061035156	2.825634784	-8.798706070000001	-0.5514892572000001	0	0	0	3.9345947480000003	9.729418930000001	0.28471679320000004	0	-0.061035156	-0.061035156	-8.955419928000001	-0.501245108	3.4500976440000004	0	-0.12207031	0	-0.8529540740000001	9.680371106	2.63183606	0	-0.061035156	-0.061035156	2.2203125000000004	9.645678420000001	0.25959472840000003	-0.061035156	0	0	1549640105.895
-9.212622300000001	-0.3229980432	-3.9130616000000003	0	-0.061035156	-0.061035156	2.82922374	-8.797509980000001	-0.5825927716	0	0	0	3.9621094240000003	9.73061502	0.3002685504	0	-0.061035156	-0.061035156	-8.939868210000002	-0.48090820680000007	3.4596679320000003	0	0	0	-0.8362060700000001	9.70429712	2.6258545320000004	0	0	-0.061035156	2.215527356	9.6552491	0.2524169928	-0.061035156	0	-0.061035156	1549640105.935
-9.217407248	-0.33137207460000007	-3.90827626	-0.061035156	-0.061035156	-0.061035156	2.845971646	-8.807080072	-0.5825927716	0	0	0	3.96569838	9.74138179	0.31103514400000004	0	-0.061035156	-0.061035156	-8.939868210000002	-0.48090820680000007	3.4596679320000003	0	-0.061035156	0	-0.9031982428000002	9.693530252	2.6019287140000005	0	0	-0.061035156	2.227490216	9.65883786	0.24643554320000002	-0.061035156	-0.061035156	-0.061035156	1549640105.975
-9.20305162	-0.35888672120000004	-3.8975097840000004	0	-0.061035156	-0.061035156	2.87109375	-8.786743210000001	-0.5873779254	-0.061035156	-0.061035156	-0.061035156	4.000390576	9.74736322	0.32180175720000004	0	-0.061035156	-0.061035156	-8.94584964	-0.47971191100000005	3.4656494600000003	0	-0.061035156	0	-0.9055908540000002	9.70429712	2.5899658540000003	0	-0.061035156	-0.061035156	2.23227536	9.6552491	0.27514648560000005	-0.061035156	0	0	1549640106.019
-9.18391124	-0.36965332460000005	-3.89272464	0	-0.061035156	0	2.8447753600000003	-8.78554712	-0.573022464	-0.061035156	-0.061035156	-0.061035156	4.024316394	9.7401857	0.3146240216	0	-0.061035156	-0.061035156	-8.948242212	-0.4844970746000001	3.4560790740000003	0	-0.061035156	0	-0.8625244110000001	9.71625998	2.595947284	0	0	-0.061035156	2.2167236420000003	9.66003444	0.2835205072	0	0	-0.061035156	1549640106.056
-9.20065944	-0.3612792932	-3.8891358800000004	0	-0.061035156	0	2.825634784	-8.795117212000001	-0.5658447284000001	-0.061035156	-0.061035156	-0.061035156	4.01713858	9.7318116	0.32778320680000006	0	0	-0.061035156	-8.948242212	-0.4844970746000001	3.4560790740000003	0	-0.061035156	-0.061035156	-0.878076178	9.7150634	2.592358426	0	-0.061035156	-0.061035156	2.211938498	9.667211960000001	0.2835205072	0	-0.061035156	-0.061035156	1549640106.095
-9.19467752	-0.3182128894	-3.8759764400000005	-0.061035156	0	0	2.8220459260000004	-8.797509980000001	-0.5550781250000001	-0.061035156	-0.061035156	-0.061035156	4.01953125	9.713867212	0.3158203076	-0.061035156	-0.061035156	-0.061035156	-8.9326902	-0.47492675720000005	3.4704346040000003	-0.061035156	-0.061035156	-0.061035156	-0.869702176	9.69113768	2.5971435700000005	-0.061035156	-0.061035156	-0.061035156	2.2215087860000002	9.65405252	0.269165036	0	0	0	1549640106.135
-9.2042482	-0.3373535144	-3.8783691100000004	-0.061035156	-0.061035156	-0.061035156	2.83879393	-8.80947284	-0.5658447284000001	-0.061035156	0	-0.061035156	4.003979532000001	9.733007788	0.2954833966	-0.061035156	-0.061035156	0	-8.9326902	-0.47492675720000005	3.4704346040000003	0	-0.061035156	-0.061035156	-0.88645018	9.693530252	2.588769568	-0.061035156	-0.061035156	-0.061035156	2.209545926	9.65883786	0.2775390576	-0.061035156	-0.061035156	0	1549640106.175
-9.210229532000001	-0.35888672120000004	-3.8747802520000003	-0.061035156	-0.061035156	-0.061035156	2.834008786	-8.83100589	-0.5610595746000001	-0.061035156	-0.061035156	-0.061035156	3.9979980040000007	9.721044928000001	0.26796875000000003	-0.061035156	0	0	-8.9410643	-0.48569336060000007	3.476416034	0	0	-0.061035156	-0.8744873200000001	9.71027806	2.598339856	-0.061035156	-0.061035156	-0.061035156	2.190405252	9.677978240000002	0.25839844240000004	-0.061035156	-0.061035156	-0.061035156	1549640106.215
-9.18869658	-0.35888672120000004	-3.8735839660000004	-0.061035156	-0.12207031	-0.061035156	2.8220459260000004	-8.826220746	-0.570629892	-0.061035156	-0.061035156	-0.061035156	3.9573242800000004	9.709082068	0.265576178	-0.061035156	-0.061035156	0	-8.947045926000001	-0.5048339856	3.464453076	0	-0.061035156	-0.061035156	-0.893627896	9.689941394000002	2.593554712	-0.061035156	0	-0.061035156	2.1796386780000003	9.671997300000001	0.285913089	0	0	0	1549640106.255
-9.18869658	-0.38400878600000005	-3.8508545320000005	0	-0.061035156	-0.061035156	2.8064941100000005	-8.84057608	-0.571826178	-0.061035156	-0.061035156	-0.061035156	3.9369873200000005	9.6983152	0.25480957460000003	-0.061035156	-0.061035156	-0.061035156	-8.947045926000001	-0.5048339856	3.464453076	0	-0.061035156	-0.061035156	-0.9055908540000002	9.667211960000001	2.598339856	-0.061035156	-0.061035156	-0.061035156	2.162890576	9.677978240000002	0.2619873004	-0.061035156	-0.061035156	-0.061035156	1549640106.295
-9.19946286	-0.37443847840000005	-3.8652099640000004	-0.061035156	-0.12207031	-0.061035156	2.7861572480000003	-8.839379892	-0.594555661	-0.061035156	-0.061035156	-0.061035156	3.923828076	9.697119110000001	0.24643554320000002	-0.061035156	-0.061035156	-0.061035156	-8.947045926000001	-0.5132080072	3.4776123200000004	0	0	-0.061035156	-0.88645018	9.657641574000001	2.5995362400000004	-0.061035156	0	-0.061035156	2.165283246	9.67438948	0.265576178	0	-0.061035156	-0.061035156	1549640106.334
-9.176733426	-0.35649413939999997	-3.8281250000000004	-0.061035156	-0.061035156	-0.061035156	2.77180162	-8.829809800000001	-0.6148925720000001	-0.061035156	0	0	3.917846646	9.686352340000001	0.23566894960000004	-0.061035156	-0.061035156	-0.061035156	-8.957812500000001	-0.5263671924000001	3.4812010800000004	0	0	-0.061035156	-0.893627896	9.657641574000001	2.605517572	-0.061035156	0	-0.061035156	2.204760782	9.656445288	0.285913089	0	-0.061035156	-0.061035156	1549640106.374
-9.20305162	-0.3672607428	-3.8448730040000005	0	-0.061035156	-0.061035156	2.775390576	-8.83698732	-0.6268554712000001	-0.061035156	0	0	3.9070800720000003	9.683960160000002	0.248828125	-0.061035156	-0.061035156	-0.061035156	-8.94584964	-0.5275634784000001	3.4632567900000004	0	0	-0.061035156	-0.9211425720000002	9.645678420000001	2.5971435700000005	-0.061035156	0	-0.061035156	2.183227536	9.671997300000001	0.2643798822	-0.061035156	-0.061035156	-0.061035156	1549640106.415
-9.20065944	-0.37204589660000004	-3.830517572	-0.061035156	-0.061035156	-0.061035156	2.7825683900000002	-8.85253894	-0.6304443390000001	-0.061035156	0	0	3.9130616000000003	9.69113768	0.24165038940000003	-0.061035156	-0.061035156	-0.061035156	-8.931494110000001	-0.52995607	3.4704346040000003	0	0	-0.061035156	-0.9414794928000001	9.63969748	2.592358426	0	-0.061035156	-0.061035156	2.154516574	9.677978240000002	0.27155761780000004	0	0	-0.061035156	1549640106.454
-9.18630342	-0.3672607428	-3.817358426	0	-0.061035156	-0.061035156	2.7909423920000003	-8.851342752	-0.6328369110000001	-0.061035156	-0.061035156	0	3.946557608	9.688745108	0.24165038940000003	-0.061035156	-0.061035156	-0.061035156	-8.927905252	-0.539526358	3.4776123200000004	0	0	-0.061035156	-0.931909146	9.64328624	2.59116214	0	-0.061035156	-0.061035156	2.190405252	9.65883786	0.2524169928	0	0	-0.061035156	1549640106.494
-9.20305162	-0.37084961060000005	-3.84367662	0	0	-0.061035156	2.7909423920000003	-8.851342752	-0.6328369110000001	-0.061035156	-0.061035156	0	3.953735324	9.687548920000001	0.25480957460000003	0	-0.061035156	-0.061035156	-8.93867212	-0.54191893	3.4919677520000003	0	0	-0.061035156	-0.9295165740000001	9.648071580000002	2.605517572	0	-0.061035156	-0.061035156	2.1975829680000003	9.6636232	0.26677246400000004	0	0	-0.061035156	1549640106.534
-9.20305162	-0.379223642	-3.841284146	-0.061035156	-0.061035156	-0.061035156	2.81486821	-8.850146760000001	-0.6160888580000001	-0.061035156	0	0	3.9525389400000006	9.69951178	0.270361322	0	-0.061035156	-0.061035156	-8.936279254	-0.5479003894	3.47402356	0	0	-0.061035156	-0.92473143	9.667211960000001	2.5995362400000004	0	-0.061035156	-0.061035156	2.183227536	9.66481929	0.2524169928	-0.061035156	-0.061035156	-0.061035156	1549640106.574
-9.210229532000001	-0.39836425720000007	-3.818554712	0	-0.061035156	-0.061035156	2.851953076	-8.85373552	-0.5969482428	-0.061035156	0	0	3.968090854	9.71745607	0.285913089	0	-0.061035156	-0.061035156	-8.939868210000002	-0.5502929712000001	3.4596679320000003	0	0	-0.061035156	-0.9402832068000001	9.65883786	2.60671376	0	-0.061035156	-0.061035156	2.1509277160000004	9.688745108	0.24643554320000002	-0.061035156	-0.061035156	-0.061035156	1549640106.614
-9.20544429	-0.36965332460000005	-3.8221435700000006	0	0	-0.061035156	2.85913089	-8.859716754	-0.5849853534	0	-0.061035156	0	3.9621094240000003	9.707885880000001	0.308642572	0	-0.061035156	-0.061035156	-8.939868210000002	-0.5502929712000001	3.4596679320000003	0	0	-0.061035156	-0.9378906250000001	9.667211960000001	2.6114991	0	-0.061035156	-0.061035156	2.18203125	9.669604532000001	0.288305661	-0.061035156	-0.061035156	-0.061035156	1549640106.654
-9.213818390000002	-0.3995605432	-3.8460692900000004	-0.061035156	0	-0.061035156	2.85075679	-8.825024460000002	-0.6148925720000001	-0.061035156	0	0	3.946557608	9.72702626	0.30385742800000004	0	-0.061035156	-0.061035156	-8.955419928000001	-0.5502929712000001	3.4812010800000004	0	0	-0.061035156	-0.915161142	9.676782248	2.6150878600000005	0	-0.061035156	-0.061035156	2.16408696	9.680371106	0.27275390380000003	-0.061035156	-0.061035156	-0.061035156	1549640106.694
-9.216211060000001	-0.40793457460000004	-3.8221435700000006	0	-0.061035156	-0.061035156	2.8112792540000004	-8.828613220000001	-0.642407248	0	0	0	3.9381836060000004	9.725830072	0.3158203076	0	-0.061035156	-0.061035156	-8.939868210000002	-0.5670410144	3.47402356	0	0.061035156	0	-0.8900390380000001	9.689941394000002	2.613891574	0	0	-0.061035156	2.1341797120000003	9.677978240000002	0.2619873004	0	-0.061035156	-0.061035156	1549640106.734
-9.22458516	-0.38400878600000005	-3.8101807100000005	0	0	-0.061035156	2.8268310700000003	-8.834594748	-0.6615478240000001	0	0	0	3.93339856	9.72822284	0.308642572	0	0	-0.061035156	-8.936279254	-0.5610595746000001	3.4680420320000005	0	0	-0.061035156	-0.94506839	9.673193390000002	2.5839844240000005	0	0	-0.061035156	2.183227536	9.671997300000001	0.2823242212	-0.061035156	-0.061035156	-0.061035156	1549640106.774
-9.24611821	-0.416308606	-3.847265576	0	-0.061035156	-0.061035156	2.81726088	-8.839379892	-0.69504393	0	0	0	3.9525389400000006	9.74138179	0.27155761780000004	-0.061035156	-0.061035156	-0.061035156	-8.947045926000001	-0.5586669928	3.4620605040000005	0	0	0	-0.9642089660000001	9.693530252	2.6079101440000003	0	-0.061035156	-0.061035156	2.1473388580000004	9.680371106	0.2895019568	0	-0.061035156	-0.061035156	1549640106.825
-9.195874100000001	-0.419897464	-3.8197509000000003	0	-0.061035156	-0.061035156	2.78017572	-8.825024460000002	-0.699829074	-0.061035156	0	-0.061035156	3.9345947480000003	9.7318116	0.250024411	-0.061035156	-0.061035156	-0.061035156	-8.947045926000001	-0.5586669928	3.4620605040000005	0	0	-0.061035156	-0.9642089660000001	9.693530252	2.6079101440000003	-0.061035156	-0.061035156	-0.061035156	2.136572284	9.701904254	0.26677246400000004	0	-0.061035156	-0.061035156	1549640106.854
-9.180322480000001	-0.42229003600000004	-3.7934326080000003	0	0	-0.061035156	2.769409146	-8.815454074	-0.6854736419999999	-0.061035156	0	0	3.9250244600000004	9.71147464	0.24643554320000002	0	0	-0.061035156	-8.93867212	-0.5634521466	3.4632567900000004	0	0	-0.061035156	-0.9486572480000001	9.687548920000001	2.593554712	-0.061035156	0	-0.061035156	2.16767572	9.69472644	0.2512207068	-0.061035156	-0.061035156	-0.061035156	1549640106.894
-9.20305162	-0.440234375	-3.8400878600000006	-0.061035156	-0.061035156	-0.061035156	2.7933349640000005	-8.827417032000001	-0.6806884980000001	-0.061035156	0	0	3.9046875	9.69233426	0.24763183900000002	0	0	-0.061035156	-8.93029802	-0.5646484424	3.43334964	0	-0.061035156	-0.061035156	-0.9462646760000001	9.648071580000002	2.5791992800000005	-0.061035156	0	-0.061035156	2.13178714	9.668408246	0.250024411	-0.061035156	0	-0.061035156	1549640106.934
-9.181518570000001	-0.47253417540000003	-3.8197509000000003	0	-0.061035156	-0.061035156	2.7969239200000002	-8.84177266	-0.6759033540000001	-0.061035156	0	-0.061035156	3.8831542540000004	9.697119110000001	0.248828125	-0.061035156	-0.061035156	-0.061035156	-8.947045926000001	-0.5479003894	3.4429199280000002	0	0	0	-0.9594238220000001	9.63969748	2.5612548920000004	0	0	-0.061035156	2.1114501800000003	9.68515625	0.2895019568	0	-0.061035156	-0.061035156	1549640106.974
-9.20305162	-0.45698242800000005	-3.79582518	0	0	-0.061035156	2.76223143	-8.828613220000001	-0.6663330072	-0.061035156	0	-0.061035156	3.895117212	9.6983152	0.22011719240000002	0	-0.061035156	-0.061035156	-8.947045926000001	-0.5479003894	3.4429199280000002	0	0	0	-0.984545926	9.6552491	2.56723642	0	-0.061035156	-0.061035156	2.11743161	9.686352340000001	0.27873535340000005	-0.061035156	-0.061035156	-0.061035156	1549640107.014
-9.23774411	-0.439038089	-3.8532471040000003	-0.061035156	-0.061035156	-0.061035156	2.739501996	-8.85732428	-0.642407248	-0.061035156	0	0	3.88674321	9.721044928000001	0.211743161	0	0	-0.061035156	-8.953027160000001	-0.5586669928	3.417797824	0	0	0	-0.9642089660000001	9.668408246	2.5839844240000005	0	0	-0.061035156	2.1305908540000003	9.66242662	0.30505371400000003	-0.061035156	0	-0.061035156	1549640107.054
-9.195874100000001	-0.47851562500000006	-3.8257324280000002	-0.061035156	-0.061035156	-0.061035156	2.751464856	-8.859716754	-0.647192392	-0.061035156	0	0	3.867602536	9.74257788	0.2129394568	0	0	-0.061035156	-8.991308606	-0.5778076080000001	3.435742212	0	0	0	-0.9905273560000001	9.69472644	2.575610324	0	0	-0.061035156	2.08513179	9.680371106	0.26318359620000004	-0.061035156	-0.061035156	-0.061035156	1549640107.094
-9.206640380000001	-0.501245108	-3.8125733800000003	0	0	-0.061035156	2.75625	-8.845361420000001	-0.643603534	-0.061035156	0	0	3.8664062500000003	9.73061502	0.2225097644	0	-0.061035156	-0.061035156	-8.991308606	-0.5778076080000001	3.435742212	0	0.061035156	0	-1.0168457068	9.686352340000001	2.575610324	0	-0.061035156	-0.061035156	2.08513179	9.69472644	0.25959472840000003	0	-0.061035156	-0.061035156	1549640107.134
-9.217407248	-0.45578614200000006	-3.8245362400000005	0	-0.061035156	-0.061035156	2.7454834260000003	-8.850146760000001	-0.660351538	0	0	0	3.8616211060000003	9.719848740000002	0.25839844240000004	0	-0.061035156	-0.061035156	-8.98173822	-0.5598632788000001	3.39746106	0	0.061035156	0	-0.9965087860000001	9.66242662	2.59116214	0	0	-0.061035156	2.1305908540000003	9.688745108	0.29667969240000003	-0.061035156	0	-0.061035156	1549640107.174
-9.20544429	-0.45937500000000003	-3.8424804320000003	-0.061035156	0	-0.061035156	2.7538574280000003	-8.859716754	-0.668725589	0	0	0	3.8628173920000006	9.743774460000001	0.26796875000000003	0	0	-0.12207031	-8.97695288	-0.5658447284000001	3.3771241	0	0.061035156	0	-0.9953125	9.666015380000001	2.566040036	0	0	-0.061035156	2.086328076	9.70310054	0.27873535340000005	-0.061035156	0	0	1549640107.214
-9.20305162	-0.4713378894	-3.8424804320000003	0	-0.061035156	-0.061035156	2.769409146	-8.86330571	-0.669921875	-0.061035156	0	0	3.8711913940000002	9.756933606	0.2572021466	0	-0.061035156	-0.061035156	-8.97695288	-0.5658447284000001	3.3771241	0	0.061035156	0	-1.03957518	9.669604532000001	2.56484375	0	0	-0.061035156	2.01096196	9.713867212	0.2069580072	-0.061035156	-0.061035156	-0.061035156	1549640107.254
-9.1791259	-0.4330566394	-3.8089844240000006	-0.061035156	0	-0.061035156	2.77180162	-8.858520468	-0.6663330072	0	0	0	3.877172824	9.746167032	0.23208007200000003	0	0	-0.061035156	-8.972167932000001	-0.5502929712000001	3.3687500000000004	0	0.061035156	0	-1.0479492212000001	9.676782248	2.557666034	0	-0.061035156	-0.061035156	2.1162353240000003	9.68515625	0.3194091754	-0.061035156	-0.061035156	-0.061035156	1549640107.294
-9.209033246	-0.44980469240000004	-3.849658246	-0.061035156	0	-0.061035156	2.76821286	-8.85732428	-0.6543701080000001	0	0	0	3.8448730040000005	9.724634080000001	0.21652832460000004	0	0	-0.061035156	-8.98652356	-0.5562744110000001	3.34243161	0	0.061035156	0	-1.013256839	9.66003444	2.56484375	0	0	-0.061035156	2.060009784	9.683960160000002	0.26796875000000003	-0.061035156	0	0	1549640107.334
-9.21979982	-0.46774902160000004	-3.85683606	-0.12207031	-0.12207031	-0.061035156	2.77180162	-8.864501800000001	-0.6627441100000001	0	0	0	3.8520507200000003	9.734204074	0.1997802716	-0.061035156	-0.061035156	-0.061035156	-8.988915740000001	-0.5514892572000001	3.33046875	0	0.061035156	0	-1.0515380890000001	9.65285643	2.528955072	0	0	-0.061035156	2.07915036	9.6983152	0.227294928	-0.061035156	0	-0.061035156	1549640107.374
-9.180322480000001	-0.4761230432	-3.7934326080000003	-0.061035156	-0.061035156	-0.061035156	2.7610351440000005	-8.8561277	-0.6747070288	0	0	0	3.8963134000000004	9.707885880000001	0.172265625	-0.061035156	-0.061035156	-0.061035156	-8.99728984	-0.5550781250000001	3.3448242800000005	0	0.061035156	0	-1.0575195288	9.65883786	2.537329074	0	-0.061035156	-0.061035156	2.0887207460000004	9.7066893	0.2823242212	0	-0.061035156	-0.061035156	1549640107.414
-9.20544429	-0.461767572	-3.800610324	-0.061035156	-0.061035156	-0.061035156	2.733520468	-8.845361420000001	-0.657958966	0	0	0	3.88674321	9.697119110000001	0.17585449280000004	0	0	-0.061035156	-9.00327176	-0.5443115216000001	3.3065429320000006	0	0.061035156	0	-1.0288086060000001	9.656445288	2.560058606	0	0	-0.061035156	2.1066650360000003	9.673193390000002	0.2978759784	0	-0.061035156	-0.061035156	1549640107.454
-9.198266574	-0.45698242800000005	-3.80778804	-0.061035156	0	-0.061035156	2.6964355040000005	-8.850146760000001	-0.67709964	0	0	0	3.8484619600000003	9.743774460000001	0.172265625	0	0	-0.061035156	-9.00327176	-0.5443115216000001	3.3065429320000006	0	0	0	-1.0443603240000001	9.656445288	2.5409179320000006	0	0	-0.061035156	2.09948732	9.686352340000001	0.27275390380000003	-0.061035156	-0.061035156	0	1549640107.494
-9.22458516	-0.48330077880000005	-3.8197509000000003	-0.061035156	-0.12207031	0	2.69523912	-8.86928714	-0.6531738220000001	0	0	0	3.8915283540000005	9.758129892000001	0.2129394568	0	0	-0.061035156	-9.031982428000001	-0.5574707068000001	3.3328614200000004	0	0.18310547	0	-1.0192382788	9.707885880000001	2.551684604	0	0	-0.061035156	2.10546875	9.686352340000001	0.27395019960000005	-0.061035156	-0.061035156	-0.061035156	1549640107.534
-9.165966754000001	-0.45937500000000003	-3.817358426	-0.061035156	-0.061035156	0	2.70361322	-8.845361420000001	-0.6364257788	0	0	-0.061035156	3.8975097840000004	9.73659694	0.309838858	0	0.061035156	-0.061035156	-8.95183107	-0.5490966754000001	3.249121106	-0.061035156	0	0	-1.0563232428000002	9.67438948	2.537329074	-0.061035156	0.061035156	-0.061035156	2.045654254	9.689941394000002	0.287109375	0	0	0	1549640107.574
-9.222192392	-0.5132080072	-3.849658246	0	-0.12207031	-0.061035156	2.7227538940000002	-8.827417032000001	-0.6459961060000001	0.061035156	-0.061035156	-0.061035156	3.8987060700000002	9.76171875	0.31223143000000003	-0.061035156	0	0	-8.95661592	-0.5455078076000001	3.25988768	-0.061035156	0.061035156	0	-1.0503417932	9.64208966	2.53254393	-0.061035156	0	0	2.0157471040000003	9.65405252	0.27993163940000004	-0.061035156	0	-0.061035156	1549640107.614
-9.20544429	-0.49885253600000007	-3.7814697480000006	0	-0.18310547	-0.12207031	2.7275389400000005	-8.86091304	-0.6806884980000001	0	-0.061035156	0	3.9034912140000007	9.74257788	0.3002685504	-0.061035156	0	0	-9.01882338	-0.5502929712000001	3.34243161	-0.061035156	0	0	-0.994116214	9.683960160000002	2.600732428	-0.061035156	0	0	2.172460962	9.688745108	0.34094239200000004	-0.061035156	0	0	1549640107.654
-9.18869658	-0.6005371106	-3.6486816100000006	-0.061035156	-0.18310547	-0.18310547	2.778979532	-8.847753894	-0.6806884980000001	-0.061035156	0	0.061035156	3.8221435700000006	9.707885880000001	0.248828125	0	0	0	-9.043945288000002	-0.5550781250000001	3.369946286	0	0	0	-0.9977050720000001	9.65405252	2.6402099640000003	-0.061035156	0	-0.061035156	2.04326178	9.712670926000001	0.31223143000000003	-0.12207031	0	0	1549640107.693
-9.24492212	-0.6328369110000001	-3.5625489200000002	0.12207031	0	-0.24414062	2.8483641200000003	-8.826220746	-0.679492212	-0.061035156	0	0.061035156	3.726440396	9.677978240000002	0.1626953076	0	-0.12207031	0	-9.130077880000002	-0.5813964856000001	3.4656494600000003	0	0.18310547	0	-0.9689941100000001	9.60859375	2.6725097840000003	0	-0.061035156	-0.061035156	2.039672824	9.637304712	0.40554199280000003	-0.061035156	0	0.061035156	1549640107.733
-9.38010234	-0.571826178	-3.5792969240000003	0.12207031	-0.18310547	-0.30517578	2.9237304320000006	-8.864501800000001	-0.7261474640000001	-0.061035156	0.061035156	0.18310547	3.6462889400000003	9.67917482	0.1208251996	0	-0.12207031	0	-9.14682608	-0.6651367212000001	3.4692382200000003	0.061035156	0.24414062	0	-0.9462646760000001	9.614575180000001	2.77180162	0.061035156	-0.061035156	-0.18310547	2.172460962	9.632519568000001	0.4426269568000001	-0.061035156	0.12207031	0.18310547	1549640107.774
-9.3322509	-0.6507812500000001	-3.4213867800000006	0.061035156	-0.48828125	-0.4272461	2.9979003600000005	-8.90996106	-0.763232428	-0.061035156	0.18310547	0.18310547	3.5601562500000004	9.721044928000001	0.17585449280000004	0.24414062	-0.18310547	0	-9.11213408	-0.7488769568000001	3.44890126	0.061035156	0.36621094	0.061035156	-1.0646972840000002	9.59782698	2.854345746	0.061035156	0	-0.30517578	2.0097655760000004	9.705493210000002	0.4426269568000001	-0.061035156	-0.061035156	0.12207031	1549640107.813
-9.08222644	-0.8421875000000001	-3.0720702880000004	0.18310547	-0.48828125	-0.48828125	2.9979003600000005	-8.90996106	-0.763232428	-0.061035156	0.18310547	0.18310547	3.4441162140000006	9.74138179	0.30385742800000004	0.24414062	-0.48828125	0.061035156	-9.094189300000002	-0.794335962	3.4560790740000003	0.12207031	0.36621094	0	-1.23696286	9.554760880000002	2.85314946	0.061035156	-0.18310547	-0.4272461	2.3710449280000003	9.542798020000001	0.49645996400000003	0	-0.061035156	0.24414062	1549640107.853
-8.924316394	-0.8194580072000001	-2.665332068	0.36621094	-0.12207031	-0.36621094	2.9979003600000005	-8.90996106	-0.763232428	-0.061035156	0.18310547	0.18310547	3.4441162140000006	9.74138179	0.30385742800000004	0.24414062	-0.48828125	0.061035156	-9.031982428000001	-0.800317392	3.3819091460000004	0.24414062	0.5493164	-0.061035156	-1.4606689300000002	9.376513580000001	2.956030252	0.24414062	-0.30517578	-0.48828125	3.085229532	9.268847840000001	0.8625244110000001	0	0.24414062	0.61035156	1549640107.893
-9.165966754000001	-0.729736322	-2.560058606	0.48828125	0.12207031	-0.30517578	2.7634277160000003	-8.3201902	-0.9725830072	-0.12207031	0.36621094	0.4272461	3.3376464660000003	9.515283246000001	0.4868896466	0.24414062	-0.79345703	0.12207031	-8.921923920000001	-0.846972644	3.2742432100000003	0.4272461	0.6713867	-0.061035156	-1.471435504	9.192285340000002	3.019433606	0.30517578	-0.36621094	-0.61035156	3.2682617800000004	9.152807608000002	1.035986322	-0.30517578	0.79345703	1.0986328	1549640107.933
-9.60620108	-0.54191893	-2.6354248200000003	0.61035156	0.18310547	-0.24414062	2.670117212	-8.408715560000001	-1.025219748	-0.12207031	0.36621094	0.4272461	3.282617212	9.73061502	0.4761230432	0.24414062	-0.79345703	0.12207031	-8.963793930000001	-0.965405252	3.1534179320000004	0.5493164	0.7324219	-0.12207031	-1.6245605040000002	9.180322480000001	3.0900146760000005	0.30517578	-0.5493164	-0.6713867	2.6772949280000002	9.286792032000001	0.7273437500000001	-0.24414062	0.7324219	1.2817383	1549640107.973
-10.35747104	-0.5060302716	-2.874682608	0.6713867	-0.4272461	-0.4272461	2.6760987400000005	-9.0092527	-1.0958007788	0	0.12207031	0.91552734	3.2586913940000004	10.24980432	0.477319339	0.24414062	-0.8544922	0.061035156	-9.21501448	-1.111352536	3.220410144	0.61035156	0.8544922	-0.24414062	-1.7669189300000003	9.58227536	3.2586913940000004	0.36621094	-0.6713867	-0.6713867	1.7980224640000002	9.538012680000001	1.156811502	0.18310547	0.79345703	1.159668	1549640108.014
-10.25817842	-0.2081542932	-2.9739746400000002	0.79345703	-0.36621094	-0.30517578	2.77180162	-9.645678420000001	-1.113745108	0.18310547	-0.18310547	0.9765625	3.343627896	10.6421875	0.5610595746000001	0.30517578	-0.8544922	-0.12207031	-9.45427266	-1.1675781250000001	3.3376464660000003	0.7324219	0.91552734	-0.24414062	-1.7896484620000002	10.11701628	3.2885987400000003	0.36621094	-0.7324219	-0.6713867	1.5109130400000002	9.957910340000002	0.7285400360000001	0.12207031	-0.30517578	0.36621094	1549640108.053
-9.77248552	-0.061010742800000003	-3.352001996	0.8544922	0.48828125	-0.4272461	2.837597644	-9.7066893	-1.0587158540000001	0.24414062	-0.7324219	0.61035156	3.6415038940000004	10.687646760000002	0.7763915740000001	0.36621094	-0.79345703	-0.30517578	-9.366943390000001	-1.2058593750000002	3.1007812500000003	0.61035156	0.5493164	-0.24414062	-1.812377896	10.35507788	3.210839856	0.36621094	-0.61035156	-0.7324219	1.540820288	10.193578780000001	0.4474121106000001	-0.061035156	0.061035156	-0.24414062	1549640108.093
-9.29277356	-0.0837402356	-3.9716797120000003	0.18310547	-0.30517578	-0.61035156	2.8890380400000004	-9.331054712	-0.8062988220000001	0.24414062	-0.7324219	0.61035156	3.9752685700000003	10.2773188	0.8960205072	0.36621094	-0.6713867	-0.48828125	-9.144433606	-0.9809570288	3.124707068	0.4272461	0.30517578	-0.12207031	-1.5970459260000003	10.28808606	2.902197284	0.24414062	-0.7324219	-0.7324219	1.2656738220000001	10.418481920000001	0.4450195288	0.5493164	-0.9765625	-1.4038086	1549640108.133
-8.00676268	-0.49526367800000004	-4.111645468	-0.24414062	-0.30517578	-0.79345703	2.78496106	-8.44819339	-0.44143066100000006	0.36621094	-1.0986328	-0.5493164	4.38200679	9.12648912	0.8541503600000001	0.061035156	-0.6713867	-0.79345703	-8.601318390000001	-0.9414794928000001	2.8830566100000006	0	0.30517578	0	-0.63881839	9.73898912	2.636621106	0.061035156	-0.48828125	-0.91552734	2.186816394	9.938769960000002	0.1435546875	0.8544922	-1.0986328	-2.0141602	1549640108.173
-8.735302520000001	-0.6543701080000001	-4.130786240000001	0.5493164	1.5869141	-0.4272461	2.55527356	-8.247216754	-0.33615722840000006	0.36621094	-1.0986328	-0.5493164	4.38200679	9.12648912	0.8541503600000001	0.061035156	-0.6713867	-0.79345703	-9.14802266	-0.60651857	2.6725097840000003	-0.5493164	-0.30517578	0.18310547	0.5263671924000001	8.963793930000001	2.336352536	0.12207031	0.061035156	-1.2207031	3.7503662140000005	8.990112320000001	-0.26796875000000003	1.159668	-0.24414062	-1.7700195	1549640108.213
-9.69951178	0.0909179712	-5.45388179	-0.5493164	0.30517578	-0.48828125	2.3423339660000004	-9.314306610000001	-0.3002685504	0.48828125	-1.2817383	-0.91552734	5.14165036	9.444701980000001	-0.096899411	-0.24414062	-1.0986328	-1.2817383	-9.60141574	-0.2344726538	3.714477536	-0.6713867	1.8310547	0.36621094	1.063500998	9.852636780000001	2.14973143	0.12207031	0.7324219	-0.91552734	3.73122554	9.322680710000002	-0.531152356	0.7324219	0.18310547	-1.2817383	1549640108.253
-9.53083516	0.24165038940000003	-5.280419928000001	-1.2207031	-1.2817383	-0.61035156	2.2167236420000003	-9.33942842	-0.03828125	0.12207031	-1.2207031	-0.36621094	6.071167032000001	9.463842752000001	-0.492871106	-0.5493164	-0.61035156	-2.380371	-8.92551268	0.011962890380000002	3.2646728240000003	-1.0375977	-0.36621094	0.24414062	0.63881839	10.474707460000001	1.96430661	0.061035156	1.5258789	-0.24414062	2.5947509	9.863403060000001	-0.716577176	0.36621094	-1.2817383	-1.4038086	1549640108.293
-8.61328125	-0.38879393000000007	-4.194189496	-1.0986328	-1.8310547	-0.79345703	2.140161142	-8.4135009	0.38879393000000007	-0.24414062	-1.4038086	-0.18310547	6.497045926	8.979345746000002	-0.75366214	-0.7324219	0.48828125	-2.746582	-8.80588408	0.22849121400000003	3.434545926	-0.91552734	0.7324219	0.4272461	-0.15073241820000002	9.72224092	1.8434814300000002	0.061035156	1.7089844	0	2.7969239200000002	9.83110324	-0.984545926	0.18310547	-1.0986328	-1.6479492	1549640108.333
-7.759130890000001	-0.9223388580000002	-3.1390625	-0.12207031	0.36621094	-0.30517578	2.115039038	-7.729223740000001	0.7416992212000001	-0.24414062	-1.3427734	0.061035156	6.35827626	8.73291034	-0.8374023560000001	-0.5493164	1.2207031	-1.7089844	-8.28190944	0.516796875	2.9823487400000004	-0.91552734	0.18310547	0.30517578	-0.745288089	9.07983426	1.6329346040000001	-0.18310547	1.6479492	0	3.057714856	9.351391574	-0.9642089660000001	0.48828125	-0.30517578	-1.7700195	1549640108.373
-8.48647464	-0.6711181610000001	-3.58647464	0.61035156	1.2207031	0.12207031	2.04326178	-7.51867662	0.8122802520000001	-0.18310547	-1.2207031	0.5493164	5.853442392	8.774780252000001	-0.916357428	-0.24414062	1.159668	-0.4272461	-8.19099092	0.8565429712000001	2.9273192900000002	-0.7324219	0.30517578	0.24414062	-1.053930661	8.89321286	1.362573282	-0.36621094	1.2207031	0	2.99191893	8.98652356	-0.5586669928	0.5493164	0.061035156	-1.4038086	1549640108.413
-9.267651260000001	-0.1579101538	-4.329370108	0.4272461	0.18310547	0.18310547	2.03488768	-7.78903804	0.732128894	-0.18310547	-1.159668	1.2817383	5.304345746000001	9.234155252	-0.9929199280000001	-0.12207031	0.9765625	0.48828125	-8.323779254	1.061108426	2.9117675720000005	-0.48828125	0.36621094	0.061035156	-1.0646972840000002	9.09060054	1.2261962860000002	-0.4272461	0.91552734	0.24414062	2.686865216	9.121704074	-0.5455078076000001	0.5493164	-0.24414062	-1.0986328	1549640108.453
-9.38129892	0.0837402356	-4.44421376	0.24414062	-0.24414062	0.061035156	2.289697284	-8.3453125	0.6974365020000001	-0.24414062	-0.9765625	2.0751953	4.8533447480000005	9.785644568	-1.13647464	-0.24414062	0.79345703	0.91552734	-8.528344748	1.1484375	3.0720702880000004	-0.24414062	0.18310547	-0.12207031	-1.0969971040000002	9.63371556	1.214233426	-0.4272461	0.6713867	0.48828125	2.333959964	9.36933606	-0.7129882787999999	0.30517578	-0.4272461	-1.2817383	1549640108.493
-9.46503894	0.08015136780000001	-4.702612320000001	0	-0.36621094	0.12207031	2.6713134000000003	-9.057104532	0.6447998200000001	-0.24414062	-0.79345703	2.5634766	4.4322509000000005	10.321582460000002	-1.2453369600000002	-0.12207031	0.18310547	1.4648438	-8.96499002	0.88645018	3.261083966	0	-0.18310547	-0.30517578	-1.294384784	10.1325679	1.506127896	-0.24414062	0.18310547	0.61035156	1.8255371400000002	9.79880342	-0.83022464	0.24414062	-0.24414062	-1.4648438	1549640108.533
-9.343017572	-0.011962890380000002	-4.98015126	0.24414062	-0.12207031	0.061035156	3.129492212	-9.680371106	0.617285144	-0.18310547	-0.79345703	2.5634766	4.16308606	10.7366938	-1.1879150360000001	-0.12207031	0.18310547	1.4648438	-9.286792032000001	0.516796875	3.611596646	0	0	-0.48828125	-1.2884033540000002	10.698413040000002	1.8829589660000003	-0.24414062	-0.18310547	0.48828125	1.7406005400000002	9.98542482	-0.9474609620000001	-0.12207031	0.061035156	-1.5869141	1549640108.573
-9.331054712	-0.19499511780000003	-5.3342526999999995	0.24414062	0.5493164	0.12207031	3.591259784	-10.071558	0.6005371106	-0.12207031	-0.79345703	2.0751953	3.8987060700000002	10.71396466	-0.9211425720000002	0.30517578	0.061035156	1.5869141	-9.39086911	0.424682608	3.7982177520000002	-0.12207031	-0.4272461	-0.48828125	-1.0898193390000002	10.886230040000001	2.183227536	-0.36621094	-0.36621094	0.12207031	1.2656738220000001	10.158886780000001	-1.238159146	-0.36621094	0.061035156	-1.7700195	1549640108.613
-10.12539038	-0.1459472644	-5.921630890000001	0.18310547	-0.12207031	0.30517578	3.9525389400000006	-10.54528804	0.401953125	0	-0.91552734	1.2817383	3.62714856	10.698413040000002	-0.4761230432	0.79345703	0.61035156	0.79345703	-9.953125	0.22011719240000002	3.9429687500000004	-0.36621094	-0.91552734	-0.18310547	-0.7560547120000001	10.839575180000002	2.365063498	-0.24414062	-0.5493164	-0.24414062	1.2704589660000003	10.480688400000002	-1.5336425720000002	-0.6713867	0.12207031	-1.7700195	1549640108.653
-9.953125	0.1686767572	-5.37492662	-0.5493164	-0.9765625	0.4272461	4.231274460000001	-10.55964308	0.33017577880000004	-0.18310547	-0.6713867	0.4272461	3.5158935700000002	10.459154860000002	0.0765625	0.79345703	0.61035156	0.79345703	-10.008153960000001	0.015551758180000002	3.9441650360000002	-0.4272461	0.24414062	0	-0.3505126800000001	10.9747554	2.2645751800000005	-0.18310547	-0.30517578	-0.48828125	2.23227536	10.778564300000001	-1.1807373200000002	-1.3427734	0.30517578	-1.4038086	1549640108.693
-9.816748200000001	-0.12202148560000001	-4.28151857	-1.2817383	-0.061035156	0.36621094	4.353295926	-9.8933107	0.4103271466	-0.30517578	0	-0.36621094	3.5924560700000003	10.04404254	0.573022464	0.5493164	0.91552734	-0.18310547	-9.780859620000001	0.10886230040000001	3.2228027160000003	-0.36621094	-0.30517578	0.18310547	-0.6735107428000001	10.483080580000001	2.12341304	-0.4272461	-0.061035156	-0.4272461	2.879467752	10.83359424	-0.248828125	-2.319336	0.36621094	-0.7324219	1549640108.733
-9.97585414	-1.0419677520000001	-4.109252896	-1.8310547	-0.79345703	-0.061035156	4.317407248	-9.61816394	0.44143066100000006	-0.12207031	0.91552734	-1.0375977	3.6833741	10.328759980000001	0.8314209260000001	-0.4272461	0.61035156	-0.6713867	-9.790429712	-0.1363769568	2.616284146	-0.24414062	-0.5493164	0.18310547	-1.73701178	9.94833966	2.11743161	-0.48828125	-0.18310547	-0.061035156	3.6427001800000003	10.639795320000001	1.000097644	-3.6621094	-0.24414062	0.4272461	1549640108.773
-9.535620108000002	-2.192797824	-2.8854492800000004	-2.0751953	-2.319336	-0.30517578	4.1427491000000005	-9.419580072	0.23566894960000004	0.24414062	1.159668	-1.8310547	3.6642334260000005	10.18759784	0.732128894	-0.4272461	0.61035156	-0.6713867	-9.686352340000001	-0.5825927716	1.9224365020000003	-0.4272461	-0.7324219	0.24414062	-2.4930663940000004	9.801196580000001	2.286108426	-0.4272461	-0.12207031	0.24414062	5.207446580000001	10.231860520000001	1.9284179320000001	-4.8217773	-0.61035156	2.1972656	1549640108.813
-8.76521016	-2.2346679320000002	-1.069482428	-1.3427734	-1.2207031	0.4272461	3.9034912140000007	-8.83220198	-0.26318359620000004	0.61035156	1.0375977	-2.9296875	3.7635253600000005	9.60261232	0.5275634784000001	-0.8544922	-0.12207031	-0.24414062	-9.76291484	-0.9474609620000001	1.83151857	-0.18310547	-0.12207031	0.12207031	-2.709594748	9.16716304	2.692846646	-0.36621094	0	0.18310547	5.924023560000001	8.8728759	1.9367920320000003	-3.2348633	0	5.126953	1549640108.853
-8.755639480000001	-2.2071533540000003	-1.0898193390000002	-0.18310547	2.4414062	0.36621094	3.4979492800000003	-8.488867212	-0.8756836060000002	0.6713867	1.4038086	-3.6010742	3.6295410340000003	9.631323380000001	0.2069580072	-0.6713867	-0.12207031	0.9765625	-9.29157698	-1.137670926	1.284814496	-0.30517578	-0.30517578	0	-2.9261230040000004	8.668310700000001	2.9464599640000007	-0.48828125	0.24414062	0.061035156	5.208642572	9.387280252000002	1.9966064300000002	-1.8920898	0.30517578	6.958008	1549640108.893
-10.80249002	-2.16767572	-3.56613768	0.4272461	-1.8310547	-0.12207031	2.956030252	-9.24492212	-1.6329346040000001	0.6713867	1.4038086	-3.6010742	3.6295410340000003	9.631323380000001	0.2069580072	-0.6713867	-0.12207031	0.9765625	-9.491357428	-1.0575195288	1.6532714660000003	-0.18310547	-0.36621094	0.18310547	-3.0983885800000004	9.08461911	3.019433606	-0.4272461	-0.18310547	0.24414062	1.39008786	12.632812500000002	1.09819339	-1.0375977	-0.4272461	6.7749023	1549640108.933
-8.985326980000002	-1.650878894	-2.337548822	-0.79345703	-2.1362305	0.18310547	2.4117187500000004	-9.589452880000001	-2.1329834260000005	0.6713867	1.953125	-2.746582	3.1055663940000002	9.88254442	0.00837402356	-0.5493164	-0.18310547	1.0375977	-9.174340560000001	-1.166381839	2.144946286	-0.061035156	-0.061035156	-0.061035156	-2.996704074	9.62893071	3.12709964	-0.30517578	-0.18310547	0.30517578	0.702221646	12.233251800000001	1.282421924	-1.2817383	-1.8310547	6.1035156	1549640108.973
-8.12160643	-1.061108426	-1.47263179	0.061035156	1.0375977	0.061035156	2.0528320680000003	-8.795117212000001	-2.3423339660000004	0.48828125	0.9765625	-2.6245117	3.0086670320000004	9.092993210000001	0.20217285340000002	-0.30517578	-0.30517578	1.0986328	-8.999682608	-1.0168457068	2.4308594240000003	0.12207031	-0.4272461	-0.24414062	-2.733520468	8.878857428000002	3.228784146	-0.24414062	-0.18310547	0.18310547	1.418798822	11.21401358	1.3829101440000002	2.0141602	-1.4648438	4.1503906	1549640109.013
-8.42785643	-0.8074951080000001	-2.0169433900000002	-0.24414062	0.18310547	-0.24414062	1.987036142	-8.283105432000001	-2.27294928	0.24414062	0.5493164	-2.380371	2.68327626	8.795117212000001	0.4330566394	-0.061035156	-0.36621094	1.3427734	-8.674292032	-0.778784146	2.422485324	0.4272461	-0.061035156	-0.061035156	-2.477514676	8.094091754	3.15461412	-0.12207031	-0.61035156	-0.061035156	2.174853534	10.530933	1.7681152160000002	1.8310547	2.8076172	5.2490234	1549640109.052
-8.20534694	-0.7907471040000001	-1.4522949280000002	-0.12207031	0.61035156	-0.061035156	1.9403808900000001	-8.08811052	-2.1114501800000003	-0.061035156	0.61035156	-1.8310547	2.333959964	8.85493161	0.47492675720000005	-0.12207031	-0.6713867	1.3427734	-8.65515126	-1.09819339	2.743090854	0.6713867	0.30517578	-0.061035156	-2.1329834260000005	8.114428420000001	3.216821286	0.24414062	-0.91552734	-0.24414062	0.6627441100000001	8.791528060000001	1.3793212860000001	2.5024414	4.211426	3.7841797	1549640109.093
-8.58217752	-0.31103514400000004	-1.4176025360000002	0.6713867	1.5869141	0.30517578	1.8626221040000002	-7.944555710000001	-1.933203076	-0.061035156	0.61035156	-1.8310547	2.3758300720000003	8.94584964	0.5048339856	-0.30517578	-1.2817383	0.91552734	-8.576196580000001	-1.6532714660000003	2.62346196	0.5493164	0.061035156	-0.18310547	-1.8841552520000002	8.577392572	3.5721191100000005	0.4272461	-0.7324219	-0.30517578	-0.723754892	8.14433606	1.002490216	2.4414062	2.746582	1.7700195	1549640109.132
-9.213818390000002	0.7034179712000002	-2.3997558900000002	-0.12207031	1.2817383	0.24414062	1.790844748	-8.405126800000001	-1.6903564300000002	-0.36621094	0.8544922	-0.4272461	2.85913089	9.198266574	0.7608398560000001	-0.18310547	-1.4038086	0.12207031	-8.48049321	-1.885351538	2.7765869600000004	0.4272461	0.36621094	-0.18310547	-1.8195557100000002	8.948242212	3.8831542540000004	0.4272461	-0.5493164	-0.18310547	-1.11613768	7.561743210000001	1.15441893	2.319336	-0.24414062	-0.4272461	1549640109.172
-10.699609620000002	0.19499511780000003	-3.39267572	-0.24414062	2.1972656	-0.24414062	1.656860324	-9.19348143	-1.585082968	-0.12207031	0.18310547	0.061035156	3.3496094240000005	9.615771760000001	1.1017822480000001	0.30517578	-0.61035156	-0.7324219	-8.735302520000001	-2.007373004	2.75625	0.061035156	-0.61035156	-0.061035156	-1.801611322	9.197070288	4.12241214	0.4272461	-0.4272461	-0.12207031	2.054028354	6.46953125	1.8458740020000002	2.9296875	-0.30517578	-0.7324219	1549640109.212
-11.130273560000001	0.794335962	-2.934497104	0.12207031	-0.79345703	0.12207031	1.476220746	-9.839477340000002	-1.5934570680000002	0.061035156	-1.0375977	0.5493164	3.770703076	10.018921220000001	1.408032248	0.48828125	0.12207031	-1.6479492	-9.125292932	-1.9571288940000002	3.3962646760000004	0.12207031	-0.12207031	0	-1.6616454680000001	9.52604982	4.09011232	0.4272461	-0.30517578	-0.18310547	6.5305420320000005	8.07734375	2.787353534	2.9296875	-2.6855469	-1.0375977	1549640109.252
-11.022607820000001	0.8924316100000002	-3.0230224640000003	-0.8544922	1.4648438	0.8544922	1.623364218	-9.853833360000001	-1.36018071	-0.061035156	-1.7700195	1.0986328	4.227685504000001	10.395751800000001	1.418798822	0.48828125	0.12207031	-1.6479492	-8.902783246	-1.57551268	3.464453076	0.12207031	-0.9765625	0.18310547	-1.6867675720000002	9.795214660000001	3.83171376	0.61035156	-0.48828125	0.061035156	9.54160144	9.65405252	3.452490216	0.061035156	-0.18310547	0.061035156	1549640109.292
-10.90417482	-1.9415771760000002	-4.07336412	-1.2207031	-1.3427734	-0.4272461	1.909277356	-9.9961911	-1.00129393	-0.061035156	-1.7700195	1.0986328	4.886840854000001	11.01901808	1.2895996400000003	0.12207031	-0.30517578	-1.8310547	-9.69233426	-1.60183107	3.8807617800000003	0.12207031	-1.2207031	0.12207031	-1.4331542540000002	10.393359620000002	3.6570557100000003	0.6713867	-0.79345703	0.24414062	5.5723143	8.27592752	0.8278320288	-0.8544922	-2.319336	-1.2207031	1549640109.332
-10.676879500000002	-3.7611327880000003	-4.21691893	2.0751953	-0.6713867	0.12207031	2.0695800720000004	-10.462744600000002	-0.7775878600000001	0.12207031	-1.3427734	2.6855469	4.886840854000001	11.01901808	1.2895996400000003	0	-0.4272461	-1.953125	-10.706787140000001	-1.471435504	3.411816394	-0.12207031	-1.2817383	-0.061035156	-1.0886230432000001	11.29057608	3.4429199280000002	0.5493164	-0.24414062	0.48828125	1.8063964660000003	8.790332068	1.5300537140000001	1.4038086	0.061035156	-3.3569336	1549640109.372
-8.95183107	-2.331567392	-3.3579834260000005	0.36621094	-1.8920898	0.48828125	2.3172119600000003	-10.083520860000002	-0.6041259784	0.061035156	-1.4648438	3.2958984	6.0927001800000005	11.23674272	1.38410643	-0.12207031	0.30517578	-2.0141602	-11.225976440000002	-0.22131347840000004	3.7563476440000003	-0.18310547	0.9765625	0.24414062	-0.9809570288	11.564526260000001	2.628247104	0.12207031	0.6713867	0.5493164	7.196875	12.636401260000001	1.27763678	-0.8544922	-3.112793	-1.953125	1549640109.412
-7.7148682100000014	-2.172460962	-3.47402356	0.8544922	0.9765625	0.061035156	2.9129637600000002	-8.643188400000001	-0.16987304320000002	-0.4272461	-0.7324219	3.112793	5.67041034	10.070361420000001	0.8888427520000001	-0.48828125	0.48828125	-1.159668	-9.575097840000002	0.36606445680000005	1.820751996	0	0.12207031	0.24414062	-1.8195557100000002	10.096679320000002	1.7130859620000003	-0.30517578	1.2207031	0.30517578	1.9547363220000002	10.863500900000002	0.6292480432	-0.061035156	-0.30517578	-1.5869141	1549640109.452
-8.86210962	-1.89013678	-4.54111322	0.79345703	-0.24414062	0.12207031	3.05053714	-8.502026260000001	0.04426269568	-0.5493164	-0.48828125	2.1972656	5.236157248	10.483080580000001	0.31103514400000004	-1.2207031	-0.30517578	0.79345703	-9.734204074	0.3337646466	2.018139676	-0.12207031	-0.061035156	-0.061035156	-2.3889892180000003	9.4004393	0.9378906250000001	-0.91552734	0.36621094	0.30517578	2.633032248	9.360961960000001	-1.4403320680000002	0.91552734	-0.79345703	-2.4414062	1549640109.492
-9.284399460000001	-1.081445288	-4.46933606	-0.12207031	-1.4038086	0.30517578	2.960815396	-9.20305162	0.0490478534	-0.18310547	-0.91552734	1.4038086	4.6619384	10.81086412	-0.4821044928	-1.8310547	-0.4272461	1.7089844	-9.555957068	0.40554199280000003	2.1604980040000004	-0.36621094	-0.12207031	-0.30517578	-2.0911132200000004	10.302441100000001	1.1484375	-0.91552734	-0.36621094	0.7324219	2.6904540740000003	9.433935700000001	-0.5658447284000001	0.7324219	0.8544922	-1.953125	1549640109.532
-8.609692392	-0.8182617212000002	-3.665429712	-0.061035156	-1.4038086	0.24414062	2.9177491	-8.673095746000001	0.011962890380000002	0.12207031	-1.5258789	0.6713867	4.486083966000001	9.22458516	-0.94506839	-2.0751953	-0.91552734	1.7700195	-8.66950679	0.10168457460000001	2.4021484620000004	-0.24414062	0.4272461	-0.36621094	-1.332666034	10.26416034	1.9918212860000002	-0.6713867	0.48828125	0.7324219	1.84946286	9.701904254	-0.7010253600000002	-0.061035156	-1.3427734	-2.319336	1549640109.572
-8.00795926	-0.34213867800000003	-2.8627197480000004	0.79345703	-0.30517578	-0.12207031	2.928515576	-7.839282248	-0.05144042932000001	0.12207031	-1.5869141	0.061035156	4.2061523560000005	8.24003894	-1.03957518	-1.0986328	-0.61035156	2.1972656	-8.30822734	0.1626953076	2.57082518	-0.36621094	-0.36621094	-0.30517578	-1.2537109620000002	8.756836060000001	2.076757788	-1.159668	0.91552734	0.36621094	2.205957068	9.242529254	-0.9474609620000001	0.061035156	-1.7700195	-2.4414062	1549640109.612
-7.778271760000001	-0.16628417539999998	-2.8268310700000003	0.7324219	0.48828125	-0.30517578	2.8579346040000004	-7.753149460000001	-0.062207030760000004	0	-1.159668	-0.12207031	3.643896466	8.126391574000001	-0.98334964	-0.24414062	0.36621094	2.4414062	-8.00795926	0.20097655760000002	2.6844726440000004	-0.24414062	0.24414062	-0.24414062	-1.128100589	8.029492212000001	1.9200439300000003	-1.0986328	0.30517578	0.18310547	2.8064941100000005	9.180322480000001	-0.7811767572	0.5493164	-1.3427734	-2.5024414	1549640109.652
-8.247216754	0.028710937500000002	-3.4369384000000003	0.61035156	1.2817383	-0.061035156	2.7155760800000004	-7.905077880000001	-0.12919922120000002	0	-1.159668	-0.12207031	3.1007812500000003	7.9373777	-0.9821533540000001	-0.18310547	0.8544922	2.1362305	-7.972070288000001	0.193798822	2.9165527160000004	-0.18310547	-0.061035156	-0.18310547	-0.6208740020000001	8.14792482	1.9260253600000001	-0.5493164	0.24414062	0.12207031	2.9033935700000004	8.95183107	-0.38879393000000007	0.6713867	-0.9765625	-2.6245117	1549640109.692
-8.92551268	0.265576178	-4.182226440000001	0.30517578	0.8544922	0.061035156	2.64379892	-8.016332968	-0.1315917932	-0.18310547	-0.6713867	-0.12207031	2.9368896760000003	7.944555710000001	-0.9594238220000001	-0.24414062	0.24414062	1.5258789	-8.12280252	0.3158203076	2.983544928	-0.061035156	0.30517578	-0.12207031	-0.5323486420000001	8.24243161	1.909277356	-0.24414062	0.18310547	0	2.8124755400000003	8.93388678	-0.31342773560000003	0.6713867	-0.6713867	-2.319336	1549640109.732
-9.32746556	-0.343334964	-4.106860324	0.61035156	0.36621094	0.30517578	2.783764676	-8.310620108	0.052636719240000004	-0.4272461	0	0.12207031	3.140258786	8.446997300000001	-0.876879892	-0.12207031	-0.36621094	0.91552734	-8.137158246	0.501245108	3.131884784	0.24414062	0.36621094	-0.061035156	-0.9594238220000001	8.585766574	1.9367920320000003	0.061035156	-0.12207031	0.12207031	2.3483153960000003	9.307128894	-0.891235324	0.48828125	-0.7324219	-2.319336	1549640109.772
-9.101367212000001	0.07177734424	-4.574609424	-0.18310547	-0.7324219	0.48828125	2.906982428	-8.750854532	0.3337646466	-0.4272461	0	0.12207031	3.2311766200000003	9.42197284	-0.850561502	-0.061035156	-0.4272461	0.18310547	-8.35129393	0.593359375	2.751464856	0.30517578	-0.8544922	0	-1.43076178	9.198266574	1.9164550720000002	0.12207031	-0.4272461	0.30517578	2.25859375	9.83110324	-1.040771466	-0.24414062	-1.0375977	-2.380371	1549640109.812
-8.421875	0.1411621106	-4.391577176	0	1.5869141	0.7324219	3.0589112400000005	-9.120507788000001	0.6160888580000001	-0.18310547	0.6713867	0.061035156	3.2311766200000003	9.42197284	-0.850561502	0.061035156	-0.61035156	-0.36621094	-9.07146016	-0.25959472840000003	3.25151358	0.36621094	-0.18310547	-0.12207031	-1.4810058900000003	10.028490920000001	2.295678714	0.36621094	-0.9765625	0.12207031	2.6354248200000003	9.43034694	-0.885253894	-0.8544922	-0.7324219	-1.8310547	1549640109.852
-11.11352536	-0.15910644960000003	-5.579492212	0.7324219	1.3427734	1.2817383	3.0959961060000003	-10.088306200000002	0.38999023560000007	0.30517578	0.18310547	-0.36621094	3.4321533540000004	10.12180162	-0.649584964	0.36621094	-0.7324219	-0.6713867	-9.547582968	-0.2643798822	3.387890576	0	-0.91552734	-0.18310547	-1.801611322	10.691235520000001	2.719165036	0.24414062	-0.79345703	-0.24414062	3.1187255400000002	9.62773462	-1.2034667932	-1.5258789	0	-1.2817383	1549640109.892
-11.48198282	-0.9582275360000001	-4.85573732	-2.1362305	-2.6245117	0.36621094	3.435742212	-11.27263228	-0.03947753894	0.30517578	0.18310547	-0.36621094	4.248022464000001	11.78703624	0.9474609620000001	0.79345703	-0.30517578	-1.2817383	-10.04523912	0.5646484424	3.3783202880000003	0.36621094	-1.3427734	0	-2.2107422120000004	11.470019960000002	2.5947509	0	-1.2817383	0.061035156	4.621264676	10.78574182	-0.30505371400000003	-3.1738281	0.30517578	-0.24414062	1549640109.932
-10.4292482	-2.8136719240000003	-2.62346196	-1.0986328	-1.8920898	-0.18310547	3.9752685700000003	-11.160181200000002	-0.2918945288	0	1.4648438	-0.5493164	4.02551268	11.531029860000002	1.063500998	0.4272461	0.4272461	-1.8920898	-11.312109620000001	0.1064697284	3.8281250000000004	1.2817383	-1.5869141	-0.30517578	-2.013354532	11.3563723	2.6126952880000003	0.4272461	-1.6479492	0.18310547	6.681274460000001	10.11821286	1.983447284	-4.333496	-0.18310547	2.0141602	1549640109.972
-9.089404254	-2.63183606	-1.0958007788	1.2817383	-0.24414062	0.91552734	4.139160144000001	-9.66481929	-0.343334964	0	1.4648438	-0.5493164	4.386792032000001	10.193578780000001	1.197485324	-0.4272461	-1.159668	-1.4038086	-11.01542932	-1.149633786	3.6510742800000004	1.4038086	1.4648438	-0.61035156	-1.9367920320000003	10.44958516	3.390283246	0.61035156	-0.9765625	-0.4272461	5.55676268	10.028490920000001	2.5720214660000003	-4.333496	-1.3427734	4.8828125	1549640110.012
-9.343017572	-2.06120607	-1.7824707460000002	2.380371	5.126953	0.36621094	3.8041992800000006	-9.097778060000001	-0.5514892572000001	0.18310547	4.1503906	-1.5869141	4.647582968	10.03686502	1.300366214	-0.24414062	-1.8920898	-0.4272461	-9.9782473	-1.2285888580000002	1.9738769960000002	0.91552734	-0.7324219	-0.30517578	-2.6581542540000003	9.217407248	3.543408246	0.18310547	-1.0986328	-0.61035156	2.8698974640000006	10.6421875	1.8829589660000003	-1.2207031	-2.8076172	6.164551	1549640110.052
-10.840771760000003	-1.193896466	-4.329370108	-0.30517578	-4.333496	0	3.0601074280000002	-9.96508786	-1.035986322	0.6713867	3.6010742	-1.8310547	4.091308606	10.06557608	1.280029254	0.12207031	-0.79345703	0.12207031	-9.486572480000001	-0.994116214	2.710791034	1.3427734	1.159668	0.12207031	-2.63183606	9.579882788	3.0983885800000004	0	-1.8920898	-0.36621094	1.3254882200000002	14.441601440000001	0.8744873200000001	-2.4414062	-2.0751953	5.859375	1549640110.092
-7.603613220000001	-0.9426757788	-1.246533246	0.6713867	-0.61035156	0.36621094	2.512207068	-9.220996106000001	-1.41042482	1.0375977	1.8310547	-2.319336	3.6331298920000004	8.93867212	1.1245117212000002	-0.18310547	-0.5493164	0.30517578	-8.5151857	-1.31352536	2.1844238220000003	1.2817383	-1.0375977	-0.48828125	-2.177246106	9.19348143	2.96560054	0.061035156	-1.0986328	-0.36621094	0.7871582068	11.032177520000001	1.3422363220000002	-0.48828125	-2.8076172	4.699707	1549640110.132
-7.5234619600000014	-0.38400878600000005	-1.25729982	1.5258789	2.6855469	0.061035156	2.336352536	-8.14792482	-1.6341308900000002	1.0375977	0.8544922	-2.8076172	3.512304712	8.394360520000001	0.9295165740000001	-0.4272461	-1.5258789	0.61035156	-8.394360520000001	-1.0718750000000001	2.6485839660000003	1.5258789	0.6713867	-0.36621094	-1.9379882200000003	8.104858426	2.9679932100000004	0.18310547	-1.6479492	-0.4272461	1.7310302520000003	9.78444838	1.4211913940000003	0.79345703	-0.30517578	4.3945312	1549640110.172
-8.69582518	0.12800292540000002	-2.304052716	0.61035156	0.12207031	-0.12207031	2.1485351440000002	-8.192187500000001	-1.820751996	0.91552734	0.79345703	-2.746582	3.3531983800000003	8.56901857	0.7261474640000001	-0.48828125	-1.7700195	0.79345703	-8.11682158	-1.149633786	2.7227538940000002	1.5258789	-0.12207031	-0.24414062	-1.5216797120000003	8.09768071	3.1079589660000004	0.30517578	-1.8310547	-0.36621094	1.7059082460000001	8.895605432000002	0.8900390380000001	2.0751953	3.112793	3.6010742	1549640110.212
-8.7795652	0.12919922120000002	-2.1102538940000004	0.5493164	1.3427734	0.061035156	1.8913329680000002	-8.260375900000001	-1.9858398560000001	0.79345703	0.7324219	-2.2583008	3.249121106	8.748461960000002	0.5191894568000001	-0.48828125	-1.6479492	0.48828125	-8.20534694	-1.7872558900000002	2.7969239200000002	1.159668	0.061035156	-0.30517578	-1.0491455072	8.60371106	3.43334964	0.4272461	-1.5258789	-0.4272461	0.916357428	7.639501800000001	0.88046875	3.1738281	3.479004	2.4414062	1549640110.252
-9.322680710000002	0.5646484424	-2.35549321	1.0375977	1.4648438	0.48828125	1.70471196	-8.528344748	-2.062402356	0.6713867	0.5493164	-1.7089844	3.5649413940000003	9.138451980000001	0.617285144	-0.24414062	-1.5869141	-0.061035156	-8.60371106	-2.250219748	3.2909912140000004	0.79345703	0.30517578	-0.30517578	-0.8290283540000001	9.11691893	3.90827626	0.48828125	-1.159668	-0.48828125	-0.5060302716	8.10844748	0.2978759784	1.953125	-1.159668	0.36621094	1549640110.292
-9.90766574	1.35180661	-3.1151367800000003	-0.24414062	1.8920898	0.18310547	1.5898682100000001	-8.718554712000001	-2.0097655760000004	0.48828125	0.12207031	-1.2207031	3.5649413940000003	9.138451980000001	0.617285144	0.30517578	-0.8544922	-0.8544922	-8.59892572	-2.2346679320000002	3.0601074280000002	0.24414062	-0.4272461	-0.18310547	-0.679492212	9.590649460000002	4.0338867800000004	0.36621094	-0.61035156	-0.48828125	0.686669928	7.621557608000001	2.3925780760000004	2.5634766	0.8544922	-0.8544922	1549640110.332
-11.1015625	1.5300537140000001	-3.66303714	-0.4272461	0.7324219	-0.061035156	1.532446286	-9.118115020000001	-1.975073282	0.30517578	-0.48828125	-0.91552734	4.213330072000001	9.852636780000001	1.3015625000000002	0.79345703	0.18310547	-1.5258789	-8.93867212	-1.9320067900000002	3.6690185700000004	0	-0.061035156	0	-0.7488769568000001	9.7066893	3.905883786	0.24414062	-0.24414062	-0.5493164	4.277929712	7.665820288000001	1.149633786	2.5634766	-1.0375977	-1.4648438	1549640110.372
-11.44609424	1.51330571	-3.7970214660000003	-2.0141602	-0.24414062	-0.18310547	1.5551757200000003	-9.2724366	-1.848266574	0	-0.79345703	-0.5493164	4.4789062500000005	10.345508180000001	1.43076178	0.7324219	0.4272461	-1.7089844	-8.698217752000001	-1.605419928	3.4213867800000006	-0.24414062	-0.91552734	0.061035156	-1.043164038	9.796411240000001	3.6642334260000005	0.24414062	-0.18310547	-0.4272461	9.197070288	9.18271466	3.867602536	0.6713867	-2.2583008	-0.79345703	1549640110.411
-10.614673020000001	-0.69504393	-4.117626996	-1.7089844	-1.8310547	-0.30517578	1.5599609620000003	-9.496142572	-1.57551268	-0.36621094	-0.8544922	0	4.8988037140000005	10.95800818	1.4738280760000002	0.4272461	0.24414062	-1.7089844	-9.43752446	-1.7645263580000001	3.92861322	-0.48828125	-1.2817383	0	-1.043164038	10.43403354	3.55058606	0.24414062	-0.36621094	-0.24414062	9.095385880000002	9.100170926	2.144946286	-0.9765625	1.4038086	-0.4272461	1549640110.452
-9.99021016	-3.007470746	-3.5876709260000004	0	-0.36621094	0.24414062	1.5731201080000001	-9.514086960000002	-1.15441893	-0.36621094	-0.8544922	0	5.450292932000001	11.35278354	1.50732428	0.24414062	0.30517578	-1.8310547	-9.73659694	-1.605419928	3.7671141200000005	-0.79345703	-0.6713867	-0.12207031	-0.7225586060000001	11.04055162	3.6008300720000004	0.12207031	0.12207031	-0.12207031	2.1796386780000003	9.32746556	-1.070678714	0.24414062	-1.7700195	-2.5634766	1549640110.492
-9.479394568	-2.5445067900000002	-4.042260880000001	0.7324219	-1.6479492	0.24414062	1.50732428	-9.408813400000001	-0.9020019568000001	-0.5493164	-1.4648438	1.4038086	5.860620108000001	11.19846196	1.6149902160000003	0.24414062	0.91552734	-1.7700195	-10.635009980000001	-0.90678714	4.19060054	-0.9765625	-0.61035156	-0.061035156	-0.686669928	11.20563948	3.3448242800000005	-0.24414062	0.79345703	0	3.5087158540000005	10.841967360000002	2.981152356	-0.36621094	0.91552734	-1.159668	1549640110.531
-8.214917032	-1.5156982820000002	-3.649877896	0.48828125	-0.8544922	-0.12207031	1.7441894960000002	-8.76521016	-0.6459961060000001	-0.6713867	-1.5869141	1.953125	5.860620108000001	11.19846196	1.6149902160000003	0.12207031	1.7700195	-1.3427734	-10.023705580000001	-0.2225097644	3.39267572	-0.91552734	1.0375977	0.061035156	-1.1675781250000001	10.486670320000002	2.698828076	-0.6713867	1.3427734	0	3.3831054320000007	10.63859874	1.1639892572000001	0.91552734	-1.4648438	-1.8310547	1549640110.571
-8.005566394	-1.403247104	-4.245629892	0.12207031	0.24414062	-0.61035156	1.7441894960000002	-8.76521016	-0.6459961060000001	-0.6713867	-1.5869141	1.953125	5.534033246000001	10.16486772	1.4678466460000001	-0.36621094	1.7089844	-0.12207031	-9.18630342	-0.007177734620000001	2.4930663940000004	-0.8544922	0.79345703	0.061035156	-1.6915527160000003	9.191088760000001	1.8446777160000003	-1.159668	1.4038086	-0.18310547	2.7586425720000003	9.668408246	-0.8876464660000001	0.48828125	-0.8544922	-1.8310547	1549640110.611
-9.503320288000001	-1.7286376800000003	-4.777978534	-0.061035156	-1.2817383	-0.30517578	2.0564209260000004	-8.12280252	-0.32658691100000004	-0.9765625	-1.2207031	2.319336	4.742089856000001	9.48896466	1.0288086060000001	-1.0986328	0.91552734	0.9765625	-9.325073380000001	0.364868161	2.363867212	-0.8544922	0.30517578	0	-1.967895468	8.865698380000001	1.1556152160000002	-1.2207031	0.9765625	-0.12207031	2.95961911	9.16716304	-1.00129393	1.2207031	0.4272461	-1.7089844	1549640110.651
-9.41599092	-1.2895996400000003	-4.34851088	-0.48828125	-1.0375977	0.12207031	2.445214856	-10.064379500000001	0.0765625	-1.0375977	-0.9765625	2.9907227	3.6534667540000005	11.025	-0.5622558606000001	-1.953125	0.18310547	1.159668	-9.81914038	0.668725589	2.8232422120000003	-0.8544922	0.30517578	-0.061035156	-2.0731689300000005	10.0560054	1.073071286	-0.8544922	0.7324219	0.5493164	2.5803954680000003	9.777270468000001	-0.36965332460000005	0.4272461	0.12207031	-1.2817383	1549640110.691
-8.8561277	-1.000097644	-3.813769568	0.36621094	-0.36621094	-0.061035156	2.8758788940000004	-9.992602340000001	0.35649413939999997	-1.0986328	-0.79345703	2.746582	3.6702148560000003	10.04763228	-1.37214357	-2.5634766	-0.9765625	0.9765625	-9.113330072	0.49885253600000007	2.60910643	-0.48828125	0.5493164	-0.18310547	-2.237060504	10.41489218	1.7872558900000002	-0.36621094	1.0375977	0.79345703	2.1975829680000003	9.76770018	-0.9043945288	0.36621094	-0.9765625	-1.2817383	1549640110.731
-8.756836060000001	-0.686669928	-3.6977295320000003	0.48828125	-0.4272461	-0.48828125	3.228784146	-9.27961412	0.6400146760000001	-1.0375977	-0.36621094	2.0751953	3.6702148560000003	10.04763228	-1.37214357	-2.0141602	-1.2817383	1.5258789	-8.980542032	0.4438232428	2.976367212	-0.24414062	0.4272461	-0.18310547	-2.4751221040000004	9.463842752000001	1.9894287140000002	-0.6713867	0.91552734	0.4272461	2.0755615020000002	9.709082068	-1.429565396	0.24414062	-1.5258789	-1.7089844	1549640110.771
-8.3536866	-0.6806884980000001	-3.660644568	0.5493164	-0.24414062	-0.36621094	3.20366214	-9.06069339	0.835009784	-0.91552734	-0.18310547	1.4648438	3.6295410340000003	9.2556884	-1.6748047120000003	-0.7324219	-0.61035156	2.1362305	-8.64558107	0.33615722840000006	2.6126952880000003	-0.30517578	0.24414062	-0.24414062	-2.31481929	8.935082968000001	2.0145507200000004	-0.7324219	0.061035156	0.061035156	2.43205571	9.52963858	-1.159204074	0.5493164	-1.3427734	-1.8920898	1549640110.811
-8.441015380000001	-0.5120117212	-3.5302491000000003	0.8544922	0.9765625	0.061035156	3.20366214	-9.06069339	0.835009784	-0.91552734	-0.18310547	1.4648438	3.3651612400000004	9.1109375	-1.5910644960000002	0	0.18310547	2.1362305	-8.713769568	0.45339357	2.710791034	-0.061035156	0.79345703	-0.12207031	-1.79921875	8.83220198	1.9104736420000001	-0.5493164	0.24414062	-0.24414062	2.843579074	9.29277356	-0.5849853534	0.4272461	-0.7324219	-1.7089844	1549640110.851
-9.1623777	-0.5287597644	-4.059008786	0.36621094	0.61035156	0.12207031	3.037377896	-8.5917482	0.7428955072	-0.61035156	-0.18310547	0.7324219	2.9368896760000003	8.859716754	-1.393676718	0.12207031	0.24414062	1.8310547	-8.42307158	0.7991211060000001	2.45	0.24414062	0.8544922	-0.12207031	-1.733422824	8.682665740000001	1.605419928	-0.36621094	0.30517578	-0.36621094	2.7861572480000003	9.177929712000001	-0.6962402160000001	0.061035156	-0.12207031	-1.159668	1549640110.891
-9.5451902	-0.708203125	-4.33535144	0.5493164	-0.7324219	0.36621094	3.116332968	-8.65515126	0.679492212	-0.61035156	0.6713867	0.5493164	2.7538574280000003	8.66472194	-1.1675781250000001	0.12207031	-0.061035156	1.2817383	-8.43383786	0.7285400360000001	2.239453076	0.4272461	0.18310547	-0.18310547	-1.9511474640000002	8.680273560000002	1.4546875000000001	-0.061035156	-0.12207031	-0.12207031	2.551684604	9.303539840000001	-0.8613281250000001	-0.061035156	-0.36621094	-0.9765625	1549640110.931
-8.939868210000002	-0.3194091754	-4.14035643	0.30517578	-0.36621094	0.18310547	2.86152356	-9.171948380000002	0.4067382788	-0.36621094	0.91552734	0.24414062	2.9225341460000003	9.410009980000002	-0.991723642	0.061035156	-0.5493164	0.6713867	-9.09179712	0.33256836060000006	2.7119873200000004	0.4272461	0	-0.24414062	-1.8781738220000002	9.228173920000001	1.7118896760000002	0.36621094	-0.61035156	0	2.422485324	9.515283246000001	-0.9271240020000001	-0.18310547	-0.6713867	-0.9765625	1549640110.971
-8.80109874	-0.32658691100000004	-4.371240216	0.18310547	0.30517578	-0.061035156	2.5744139400000003	-9.310717752	0.08732910340000001	-0.18310547	0.4272461	-0.18310547	2.9225341460000003	9.410009980000002	-0.991723642	0	-1.0986328	0.061035156	-9.418384080000001	-0.15192871400000002	2.9500489200000004	0.30517578	0.061035156	-0.30517578	-1.522875998	9.884936600000001	2.235864218	0.79345703	-0.5493164	-0.24414062	2.369848642	9.514086960000002	-1.2716552520000002	-0.7324219	-0.8544922	-0.8544922	1549640111.011
-9.35976538	-0.991723642	-4.640405252	-0.5493164	-1.159668	-0.36621094	2.43205571	-9.2389402	-0.29667969240000003	0	0.12207031	-0.5493164	3.5290527160000003	9.609789840000001	-0.7608398560000001	0.4272461	-1.0986328	-0.5493164	-9.721044928000001	-0.2225097644	3.1199219240000007	0.061035156	0.18310547	-0.30517578	-1.256103534	10.1911866	2.6114991	0.61035156	-0.18310547	-0.5493164	2.7251464660000004	9.34541034	-1.5599609620000003	-1.0375977	0.18310547	-0.7324219	1549640111.051
-9.71625998	-2.104272464	-3.4441162140000006	-0.48828125	-1.4648438	-0.6713867	2.43205571	-9.2389402	-0.29667969240000003	0	0.12207031	-0.5493164	4.934692392	9.94714308	0.763232428	0.9765625	-0.30517578	-1.0375977	-9.874170320000001	-0.15073241820000002	3.01225589	0.061035156	0.48828125	-0.24414062	-1.221411142	10.16726088	2.6760987400000005	0.4272461	0	-0.8544922	2.746679712	9.542798020000001	-1.2907959260000001	-1.4648438	0.7324219	-0.36621094	1549640111.091
-10.082324280000002	-2.95961911	-2.65576178	0.24414062	-1.159668	-0.91552734	2.24064946	-9.4171875	-1.2656738220000001	0	0.12207031	-0.6713867	4.934692392	9.94714308	0.763232428	0.91552734	0.36621094	-1.2817383	-10.52614766	-0.1985839856	2.816064496	0.30517578	0.91552734	-0.18310547	-1.415209964	10.06198732	2.6402099640000003	0.4272461	0.18310547	-0.91552734	2.668920926	9.595434800000001	-0.2452392572	-2.0751953	0.8544922	0.5493164	1549640111.131
-10.06796924	-2.81486821	-1.8434814300000002	1.2207031	-2.0751953	-1.0986328	2.20236821	-9.438720746000001	-1.52526857	-0.48828125	1.5869141	-0.12207031	4.981347840000001	10.34191942	1.052734375	0.18310547	-0.12207031	-1.0986328	-10.54528804	-0.60651857	2.7048096040000003	0.79345703	2.0141602	-0.36621094	-2.026513678	10.18640126	2.899804712	0.5493164	0.18310547	-0.8544922	3.325683606	9.957910340000002	1.3817138580000001	-2.8686523	0.30517578	2.0141602	1549640111.171
-9.05351538	-1.4570800720000001	-0.86850589	0.79345703	-0.79345703	-1.3427734	2.168872104	-8.657543930000001	-1.641308606	-0.48828125	1.5869141	-0.12207031	5.050732428000001	9.54638678	1.1424560700000002	0.061035156	-0.7324219	-0.61035156	-9.88015126	-1.1125488220000002	1.8458740020000002	1.0375977	1.953125	-0.4272461	-2.633032248	9.407617212	3.1964844240000003	0.4272461	0.48828125	-1.0375977	3.512304712	10.49982878	2.0301025360000002	-2.8076172	0.7324219	3.540039	1549640111.211
-9.997387680000001	-1.57551268	-1.349414038	1.159668	2.5024414	-1.8310547	2.081542932	-8.647973740000001	-1.8697998200000001	-0.24414062	2.2583008	-0.24414062	5.050732428000001	9.54638678	1.1424560700000002	0.18310547	-0.61035156	0.24414062	-10.0631839	-2.076757788	1.43435054	0.8544922	1.953125	-0.30517578	-3.1306884000000004	8.808276260000001	3.5314452880000005	0.4272461	0.12207031	-1.2207031	2.10546875	10.54409146	1.8410888580000002	-1.8310547	0.36621094	3.8452148	1549640111.251
-10.83120108	-1.7417969240000002	-2.377026358	-0.061035156	-3.2348633	-1.8310547	1.9726807100000001	-9.228173920000001	-2.136572284	0	2.319336	-0.061035156	4.6164795320000005	9.90407698	1.0048827880000002	0.24414062	-0.18310547	0.61035156	-9.85622554	-2.383007788	1.4020507200000003	0.61035156	2.6855469	-0.18310547	-3.25151358	9.477001800000002	3.48957518	0.48828125	0.12207031	-1.2817383	-0.07895508180000001	12.040649460000001	0.974975589	-1.8920898	-0.061035156	2.8076172	1549640111.291
-8.741284440000001	-1.544409146	-0.539526358	0.12207031	-0.8544922	-1.159668	1.9128662140000001	-8.686254892000001	-2.3172119600000003	0	2.319336	-0.061035156	4.187011780000001	9.96389128	1.091015625	0.61035156	-0.061035156	0.4272461	-9.242529254	-2.34711911	0.7117919928	0.48828125	2.1362305	-0.36621094	-3.3041503600000004	9.192285340000002	3.2993652160000004	0.4272461	0.6713867	-1.2207031	0.46774902160000004	10.398144960000002	0.06340332068	-0.24414062	-2.380371	1.2207031	1549640111.331
-8.76401358	-1.471435504	-0.4605712860000001	0.30517578	0.061035156	-1.0986328	1.927221646	-8.47211911	-2.516992212	0.12207031	1.7089844	-0.30517578	4.00756839	9.24611821	1.2022705072	0.79345703	0	0.48828125	-8.915942392	-2.209545926	0.3947753894	0.36621094	2.5634766	-0.24414062	-3.4010498200000003	8.3536866	3.1438476440000005	0.36621094	0.61035156	-1.2207031	1.3613769960000002	8.881250000000001	0.5108154254	1.159668	0.48828125	0.48828125	1549640111.371
-8.97695288	-1.562353534	-0.9630126800000001	-0.30517578	-0.7324219	-1.159668	1.6879638580000003	-8.49125998	-2.5205810700000004	0.24414062	1.5258789	-0.7324219	3.85444339	8.957812500000001	1.2788329680000001	0.61035156	0.18310547	0.5493164	-8.719750900000001	-2.19997554	-0.35888672120000004	0.30517578	2.0141602	-0.12207031	-3.541015576	8.247216754	2.9943116	0.4272461	0.61035156	-0.9765625	1.7250488220000002	8.40153804	1.00129393	1.6479492	3.479004	-0.36621094	1549640111.411
-8.921923920000001	-2.268164038	-0.8218505890000001	-0.24414062	0.18310547	-1.0986328	1.6137939300000002	-8.714965560000001	-2.471533246	0.4272461	0.61035156	-0.9765625	3.8041992800000006	9.20065944	1.0048827880000002	0.36621094	0.30517578	0.24414062	-8.95183107	-2.7143798920000006	-0.6017333966	-0.061035156	1.4648438	-0.12207031	-3.6367187500000004	8.537914840000001	3.0493408540000004	0.5493164	0.7324219	-0.61035156	2.286108426	8.285498200000001	0.8541503600000001	1.5258789	1.4038086	-0.7324219	1549640111.451
-9.8251223	-2.5899658540000003	-1.043164038	-0.24414062	0.24414062	-1.0375977	1.6544677520000002	-9.28200679	-2.4595702880000005	0.79345703	0.6713867	-0.7324219	3.8041992800000006	9.20065944	1.0048827880000002	0.36621094	0.24414062	-0.061035156	-9.39086911	-2.8268310700000003	-0.6507812500000001	-0.36621094	1.2207031	0	-3.5924560700000003	8.93867212	3.1474366000000003	0.4272461	1.159668	-0.4272461	2.652172824	8.705395468	2.0061767180000003	1.0986328	0.79345703	-0.61035156	1549640111.491
-9.645678420000001	-2.3794189300000004	-1.09819339	-0.36621094	0.4272461	-0.9765625	1.6616454680000001	-9.671997300000001	-2.545703076	0.9765625	0.12207031	-0.61035156	4.23486322	9.414794928000001	0.8649169928000001	0.48828125	0.61035156	-0.36621094	-9.746167032	-2.551684604	-0.643603534	-0.6713867	1.2817383	0.24414062	-3.65944838	9.077441394000001	2.981152356	0.36621094	1.5869141	-0.30517578	3.7683105040000004	9.267651260000001	2.5397216460000003	0.6713867	0.5493164	-0.36621094	1549640111.531
-9.637304712	-2.662939496	-0.98334964	-0.91552734	-0.61035156	-1.0986328	1.83151857	-9.6636232	-2.45598143	0.8544922	-0.4272461	-0.61035156	4.82941893	9.19348143	0.7201660340000001	0.61035156	0.91552734	-0.4272461	-9.505712860000001	-2.1473388580000004	-0.8565429712000001	-0.7324219	1.3427734	0.30517578	-3.8209472840000003	8.92551268	2.5851807100000004	0.36621094	1.7089844	-0.12207031	3.7503662140000005	9.936376800000001	2.185620108	-0.24414062	-2.319336	-0.61035156	1549640111.571
-8.881250000000001	-2.7706054320000004	-0.8589355432	-0.8544922	-0.24414062	-1.0375977	2.044457968	-9.290380890000002	-2.094702176	0.8544922	-0.4272461	-0.61035156	4.82941893	9.19348143	0.7201660340000001	0.48828125	0.6713867	-0.18310547	-9.329858426000001	-1.965502896	-0.961816394	-0.61035156	1.159668	0.30517578	-3.8041992800000006	8.741284440000001	2.271752896	0.4272461	1.8310547	0.12207031	2.1114501800000003	9.374121106	2.3219971040000003	-0.18310547	-0.79345703	-1.2817383	1549640111.611
-8.638403060000002	-2.74069838	-1.2417480040000002	-0.61035156	0.48828125	-1.2207031	2.060009784	-8.8046875	-1.71667482	0.8544922	-0.9765625	-1.2207031	5.048339660000001	8.901586960000001	0.4354492212	0.30517578	0.36621094	0.18310547	-9.408813400000001	-2.003784146	-1.161596646	-0.8544922	1.159668	0.4272461	-3.6295410340000003	8.56782248	2.1844238220000003	0.4272461	2.0141602	0.24414062	4.104467752000001	8.76521016	2.027709964	1.2817383	0.7324219	0.18310547	1549640111.651
-8.5833741	-2.874682608	-1.820751996	-0.91552734	0.79345703	-1.5869141	2.154516574	-8.685058606	-1.276440396	0.91552734	-0.8544922	-1.0375977	5.17753894	8.552270468000001	-0.379223642	0.4272461	-0.24414062	0.5493164	-9.645678420000001	-2.050439496	-1.1424560700000002	-1.2207031	1.4038086	0.61035156	-3.116332968	8.66711412	2.0935058900000003	0.61035156	2.1362305	0.30517578	3.9094726440000005	9.118115020000001	0.1435546875	0.8544922	0.061035156	-0.12207031	1549640111.691
-8.61567392	-3.325683606	-2.55288089	-1.5258789	0.36621094	-1.7700195	2.2215087860000002	-8.77358426	-0.9199462860000001	1.0375977	-1.0375977	-0.7324219	5.17753894	8.552270468000001	-0.379223642	0.61035156	-0.79345703	0.61035156	-9.61936052	-1.7752929320000002	-1.1699707068	-1.6479492	1.7089844	0.7324219	-2.551684604	9.057104532	1.7812744600000001	0.36621094	2.5634766	0.30517578	3.1534179320000004	9.285595746	1.414013678	0.48828125	1.2207031	0.24414062	1549640111.731
-8.43503444	-4.423876996	-3.21921376	-1.5869141	0.24414062	-2.1972656	2.319604532	-8.31301268	-0.2428466754	1.159668	-2.5634766	-0.8544922	5.60102536	8.39077176	-0.4330566394	0.91552734	-0.061035156	0.4272461	-9.503320288000001	-0.915161142	-1.3266846040000002	-2.0141602	1.8920898	0.61035156	-2.0707763580000003	8.936279254	1.1101562500000002	0.18310547	2.9907227	0.24414062	2.4117187500000004	9.254492212	0.5825927716	0.36621094	0.30517578	-0.24414062	1549640111.771
-8.174243210000002	-5.508911240000001	-3.3819091460000004	-1.0375977	-1.0375977	-2.0141602	2.8758788940000004	-7.446899460000001	0.17585449280000004	1.2817383	-3.540039	-1.2207031	5.18232428	7.661035340000001	-0.7440917932000001	0.8544922	0.4272461	0.4272461	-9.38608426	0.6029296924	-1.3972655760000001	-1.8310547	2.6245117	0.48828125	-1.987036142	8.442211960000002	0.1268066394	0.18310547	3.3569336	0.24414062	3.369946286	9.49016124	0.1614990216	0.91552734	-0.18310547	-0.061035156	1549640111.811
-7.70649411	-6.02810054	-2.7454834260000003	0.48828125	0.48828125	-1.159668	3.301757788	-6.900195288000001	0.6962402160000001	0.6713867	-3.540039	-1.4648438	5.18232428	7.661035340000001	-0.7440917932000001	0.30517578	-0.061035156	0.4272461	-9.325073380000001	1.96669928	-1.8267334260000003	-1.2207031	2.6855469	0.48828125	-2.00856929	8.475707968	-0.679492212	0.061035156	2.9296875	0.6713867	3.4620605040000005	9.7832518	0.6029296924	0.30517578	1.2207031	0.61035156	1549640111.851
-8.0306884	-5.414404254	-3.4620605040000005	1.4038086	0.7324219	-1.159668	3.38908696	-7.182519568	0.6208740020000001	0.30517578	-3.3569336	-1.2207031	5.019628894	7.77228984	-1.0479492212000001	-0.24414062	-0.24414062	0.12207031	-9.29516574	2.4846923920000004	-1.808789038	-0.4272461	3.4179688	0.48828125	-2.177246106	8.890820288	-0.9366943390000001	0.12207031	2.0141602	1.2207031	2.83640126	9.610986420000001	0.1411621106	0.12207031	0.24414062	1.0375977	1549640111.89
-8.067773560000001	-4.567431610000001	-3.50991214	1.0375977	-0.5493164	-1.5869141	3.38908696	-7.182519568	0.6208740020000001	0.30517578	-3.3569336	-1.2207031	4.90598143	8.135961960000001	-1.36018071	-0.61035156	-0.061035156	-0.18310547	-8.808276260000001	2.082739218	-2.25261232	0.12207031	3.6621094	0.48828125	-2.3387451080000004	9.14802266	-0.784765625	0.061035156	1.159668	1.7089844	2.845971646	9.85742212	0.16508788940000002	0.12207031	-0.12207031	0.9765625	1549640111.93
-7.63710962	-4.298266574	-3.1139403960000003	0.79345703	-0.24414062	-2.1972656	3.5625489200000002	-6.337939300000001	0.5514892572000001	0.12207031	-2.319336	-0.79345703	4.901196580000001	8.261572480000002	-1.3996582460000002	-0.61035156	-0.18310547	-0.4272461	-8.43981929	1.5336425720000002	-2.70600589	0.4272461	3.7841797	0.36621094	-2.062402356	8.719750900000001	-0.47971191100000005	0.18310547	0.61035156	1.7089844	3.9381836060000004	9.82033696	-0.38400878600000005	-0.48828125	0.48828125	1.4038086	1549640111.97
-7.2925778800000005	-4.64399411	-2.414111322	0.91552734	-1.2207031	-2.6245117	3.48957518	-6.3929687500000005	0.2835205072	0.061035156	-0.9765625	-0.48828125	4.895214856	8.27353534	-1.240551718	-0.6713867	-0.48828125	-0.18310547	-8.11203624	1.0120605432	-3.2180175720000004	0.5493164	4.0283203	0.30517578	-1.851855432	8.531933606	-0.269165036	0.24414062	0.79345703	1.4038086	2.654565396	9.64208966	0.17824707460000003	-0.6713867	0.48828125	1.0986328	1549640112.01
-7.3212889400000005	-4.630834964000001	-1.69633786	0.91552734	0.061035156	-2.6245117	3.61638179	-6.7674072480000005	0.13757324280000002	0.061035156	-0.9765625	-0.48828125	5.0603025200000005	8.43503444	-0.8278320288	-0.5493164	-0.18310547	0.061035156	-7.78066394	0.285913089	-3.9010987400000006	0.30517578	4.0283203	0.12207031	-1.6520751800000002	8.48049321	-0.11484375000000001	0.48828125	0.79345703	0.91552734	3.5481933900000002	8.96140126	0.6328369110000001	-0.18310547	-0.30517578	1.0986328	1549640112.05
-7.908667032	-5.011254892	-2.3997558900000002	0.9765625	-0.61035156	-2.9296875	3.667822284	-7.43852536	-0.34572753600000006	0	-0.5493164	-0.36621094	4.7995117800000004	8.492456070000001	-0.754858426	-0.48828125	-0.4272461	0.48828125	-7.5772949280000015	-0.3959716754	-4.793530252	-0.24414062	4.333496	0.12207031	-1.732226538	8.4900634	0.0837402356	0.7324219	1.2817383	0.48828125	4.230078076	8.875268570000001	-0.02033691394	-0.5493164	0.24414062	1.5258789	1549640112.09
-7.956518570000001	-5.688354532000001	-2.245434604	0.24414062	-1.0375977	-2.5024414	3.8257324280000002	-8.375219748000001	-0.6651367212000001	-0.24414062	-0.7324219	-0.61035156	4.659545926000001	8.85253894	-0.5191894568000001	-0.4272461	-0.24414062	0.61035156	-7.314111420000001	-0.21652832460000004	-5.778076080000001	-0.5493164	4.1503906	0.12207031	-2.0923096040000004	8.98173822	-0.248828125	0.61035156	1.4038086	0.24414062	4.030297824	8.881250000000001	0.18901367800000002	-0.12207031	-0.48828125	1.2817383	1549640112.13
-7.9158447480000005	-6.0998776999999995	-1.356591754	0.36621094	-0.5493164	-1.8310547	3.9214355040000006	-9.395654254	-0.8625244110000001	-0.8544922	-0.4272461	-0.5493164	4.376025360000001	9.88254442	-0.1866210962	-0.61035156	0.12207031	0.24414062	-7.046142572	0.34572753600000006	-6.78774411	-0.4272461	3.112793	0	-2.319604532	10.230663940000001	-0.8529540740000001	0.4272461	1.0986328	0.4272461	4.403540036	8.797509980000001	0.5885742212	-0.18310547	0.30517578	1.3427734	1549640112.17
-8.19816893	-6.4623532400000006	-1.5396240020000003	0.36621094	0.12207031	-1.5258789	3.9214355040000006	-9.395654254	-0.8625244110000001	-0.8544922	-0.4272461	-0.5493164	4.301855432000001	10.728320680000001	-0.15910644960000003	-0.6713867	0.18310547	-0.30517578	-6.81884784	0.23686523560000003	-7.81655252	-0.61035156	2.6245117	-0.061035156	-2.5851807100000004	10.794115920000001	-1.1257080072	0.48828125	1.0986328	0.36621094	4.751660144000001	8.718554712000001	0.7799804712000001	-0.61035156	-0.48828125	1.0375977	1549640112.21
-7.987622300000001	-6.6202635800000005	-1.9200439300000003	0.12207031	-1.0986328	-1.4038086	4.097290036	-10.608691100000001	-1.870996106	-0.9765625	-0.8544922	-0.4272461	4.52316893	11.49155252	-0.17944336060000002	-0.18310547	0.8544922	-0.061035156	-6.747070288000001	0.5108154254	-8.55107428	-0.5493164	2.0751953	-0.061035156	-2.9225341460000003	11.36354982	-1.435546924	0.12207031	1.2817383	0.061035156	5.402441394	8.32976088	0.45578614200000006	-0.18310547	0.061035156	1.2817383	1549640112.25
-7.7459719400000004	-7.169360520000001	-1.1328857428	0.061035156	-0.12207031	-0.6713867	4.870092752000001	-10.90178264	-2.16408696	-0.9765625	-0.8544922	-0.4272461	5.215820288000001	12.480884080000001	-0.0729736322	-0.30517578	0.6713867	0.7324219	-6.715966754	0.8732910340000001	-9.069067392000001	-0.18310547	1.5258789	-0.12207031	-3.4823974640000004	11.97963858	-1.9164550720000002	0	0.48828125	-0.30517578	6.0233152	8.403930710000001	0.9354980432000001	-0.30517578	0.5493164	0.7324219	1549640112.29
-8.10246556	-7.4600586060000005	-1.3864990020000003	0.061035156	0	-0.061035156	5.55078125	-11.468823380000002	-2.9943116	-1.0375977	-1.159668	-1.2817383	5.8474610600000005	12.7943116	-0.2918945288	-0.36621094	0.79345703	1.0375977	-6.415698380000001	0.6627441100000001	-9.681567392	0.061035156	0.61035156	-0.24414062	-3.38908696	12.325365920000001	-1.771704074	0.12207031	-0.061035156	-0.36621094	5.671606430000001	8.06538089	1.0120605432	-0.18310547	0	0.61035156	1549640112.33
-7.93139676	-7.38947734	-1.5396240020000003	-0.18310547	-0.48828125	0.24414062	4.751660144000001	-11.50351538	-1.4798096040000002	0.91552734	-0.7324219	-1.4648438	6.51499002	12.8959964	-0.15910644960000003	-0.79345703	3.7841797	1.3427734	-6.663330072	0.31223143000000003	-10.096679320000002	0	0	-0.30517578	-3.1414550720000003	12.522753600000001	-1.3805175720000002	-0.18310547	-0.18310547	-0.5493164	6.4061277	8.033081070000001	0.794335962	0.12207031	0.061035156	0.4272461	1549640112.37
-7.986425720000001	-7.284204074000001	-1.35180661	-0.30517578	-0.061035156	0.6713867	5.9766603400000005	-11.50471196	-1.25729982	0.91552734	-0.7324219	-1.4648438	4.766015576	12.5813723	1.06589357	-1.2207031	1.7089844	0.6713867	-6.773388580000001	0.2380615216	-10.085913040000001	0.061035156	-0.61035156	-0.36621094	-2.628247104	12.852929320000001	-1.300366214	0.12207031	0	-0.30517578	5.9635009000000005	8.145532248	0.9378906250000001	0	0.6713867	0.24414062	1549640112.41
-8.2520018	-7.4145996400000005	-1.5527832460000002	-0.4272461	-0.18310547	1.0375977	6.56044928	-11.5944339	-1.622167932	0.12207031	1.3427734	-1.4648438	6.152514480000001	12.64597194	1.5910644960000002	-1.3427734	1.2207031	0.5493164	-6.65974092	0.07775878600000001	-10.04763228	0.061035156	-1.4648438	-0.4272461	-3.660644568	12.72133786	-1.175952176	-0.4272461	-0.9765625	-0.30517578	5.87138678	8.34172374	1.025219748	-0.18310547	0.30517578	-0.061035156	1549640112.45
-8.41708966	-7.05690944	-1.4810058900000003	-0.36621094	-0.24414062	1.4648438	6.701611420000001	-11.754736420000002	-0.734521466	-0.6713867	-0.18310547	-1.953125	6.900195288000001	12.67109424	1.53125	-0.36621094	2.1362305	1.2207031	-6.94326178	0.056225586060000006	-9.73659694	0.12207031	-2.2583008	-0.36621094	-3.823339856	12.3863768	-1.221411142	-0.91552734	-1.5258789	-0.8544922	5.87138678	8.403930710000001	0.8589355432	-0.36621094	0.061035156	-0.48828125	1549640112.49
-8.28908696	-6.512597840000001	-1.5970459260000003	-0.61035156	0.4272461	1.8920898	6.445605432000001	-11.531029860000002	-0.46655273560000005	-0.6713867	-0.18310547	-1.953125	6.608300720000001	13.02758786	1.73701178	-0.30517578	0.12207031	1.7700195	-7.294970746000001	0.00478515625	-9.213818390000002	0.12207031	-2.9296875	-0.30517578	-4.173852536	12.594530760000001	-1.149633786	-0.91552734	-2.5634766	-1.5258789	5.7613278800000005	8.49963408	1.113745108	-0.18310547	0.18310547	-0.91552734	1549640112.53
-8.482885880000001	-6.044848740000001	-1.6783935700000001	-0.61035156	0.30517578	2.380371	6.445605432000001	-11.531029860000002	-0.46655273560000005	-1.2817383	-0.18310547	-2.1362305	6.75305162	12.829003600000002	1.8267334260000003	-0.30517578	0.7324219	2.0141602	-7.4014402	0.113647464	-8.456567392	0.18310547	-3.540039	-0.24414062	-4.859326080000001	12.403125000000001	-0.9331054712000001	-1.0986328	-2.2583008	-1.2817383	5.532836960000001	8.400341754000001	1.252514676	-0.18310547	-0.12207031	-1.2207031	1549640112.57
-8.26875	-5.5651367800000004	-1.6879638580000003	-0.6713867	0.30517578	2.8076172	7.40024411	-10.780957460000002	-0.4139160144	-2.5634766	-0.61035156	-2.2583008	7.93857428	11.854028060000001	1.9355957460000002	-0.30517578	0.48828125	2.5634766	-7.293774460000001	0.26796875000000003	-7.455273560000001	0.36621094	-4.211426	-0.24414062	-5.035180710000001	11.46164586	-0.8744873200000001	-0.9765625	-3.540039	-1.2817383	5.665625	8.2938723	1.3362548920000001	0.12207031	-0.7324219	-1.6479492	1549640112.61
-8.0390625	-5.264868210000001	-1.7035155760000003	-0.61035156	0.7324219	3.1738281	8.644384980000002	-7.976855432000001	-1.4786132200000002	-2.9296875	-0.36621094	-2.4414062	8.39316394	10.309619600000001	2.0755615020000002	-0.48828125	0.61035156	3.1738281	-7.027001800000001	0.26318359620000004	-6.489868210000001	0.48828125	-5.1879883	-0.24414062	-4.27194838	10.62304712	-0.46774902160000004	-1.0375977	-3.8452148	-1.0986328	5.729028060000001	8.31420926	1.00129393	0	-0.36621094	-1.7700195	1549640112.65
-7.98044429	-4.854541034	-1.830322284	-0.5493164	0.9765625	3.4179688	8.13356929	-6.422875900000001	-1.9176513580000003	-2.8076172	0.48828125	-3.112793	8.845361420000001	8.84057608	2.47871106	-0.5493164	1.8310547	3.6621094	-7.153808606	0.052636719240000004	-5.252905252000001	0.6713867	-5.859375	-0.12207031	-3.5876709260000004	9.431542932000001	0.056225586060000006	-0.9765625	-3.8452148	-0.79345703	5.225390380000001	8.34650908	0.9905273560000001	0.24414062	-1.0375977	-1.8310547	1549640112.69
-7.966088760000001	-4.3724366	-1.8626221040000002	-0.5493164	1.0375977	3.4179688	7.7878417540000004	-5.0698732	-2.2621826080000003	-1.7089844	1.7089844	-3.8452148	8.41828624	7.455273560000001	2.605517572	-0.8544922	0.48828125	3.7231445	-7.35358876	0.03349609424	-4.02551268	0.61035156	-6.0424805	-0.18310547	-2.98952626	8.58696286	0.3373535144	-0.61035156	-4.211426	-0.24414062	4.58178714	8.66950679	0.9020019568000001	0.18310547	-1.159668	-1.8310547	1549640112.73
-8.049829074	-4.003979532000001	-1.9774658540000003	-0.4272461	1.2207031	3.4179688	7.7878417540000004	-5.0698732	-2.2621826080000003	-1.7089844	1.7089844	-3.8452148	8.141943390000002	6.2530027	1.9918212860000002	-1.0375977	0.061035156	3.8452148	-7.537817392	0.11723633180000001	-2.9273192900000002	0.79345703	-6.1035156	-0.18310547	-2.3794189300000004	8.08691394	0.7201660340000001	-0.91552734	-4.5776367	0.30517578	4.094897464000001	8.93029802	0.811083966	0	-1.0375977	-2.1362305	1549640112.77
-8.17185054	-3.714477536	-2.1305908540000003	-0.5493164	0.8544922	3.3569336	6.0400634	-2.652172824	-1.81716304	-1.2817383	1.953125	-3.7231445	7.668212860000001	5.10217302	1.720263678	-1.3427734	0.4272461	3.90625	-7.8153564300000005	-0.0681884784	-1.8566405760000002	0.8544922	-6.4086914	-0.24414062	-1.5910644960000002	7.393066394000001	1.0455566100000002	-1.159668	-3.90625	0.91552734	3.77548822	9.20544429	0.571826178	0.12207031	-1.159668	-2.2583008	1549640112.81
-7.973266574	-3.4010498200000003	-2.107861322	-0.5493164	0.9765625	3.1738281	5.796020468	-1.949951178	-2.013354532	-0.7324219	1.7089844	-3.6621094	6.853539840000001	4.197778354	1.6185790740000001	-1.5258789	-0.30517578	3.7841797	-8.18022464	-0.39836425720000007	-0.668725589	0.8544922	-5.9814453	-0.24414062	-0.994116214	6.847558606000001	1.355395468	-1.2207031	-3.4179688	1.4038086	3.59484874	9.21979982	0.3289794928	0.18310547	-0.91552734	-2.1972656	1549640112.85
-7.914648560000001	-3.075659146	-2.2286865020000004	-0.4272461	1.0986328	2.8076172	5.5125	-1.588671924	-2.14973143	-0.24414062	1.5869141	-3.4179688	6.603515380000001	3.5111084260000003	1.1604003600000001	-1.5869141	-0.6713867	3.479004	-8.461352340000001	-0.5957519568	0.17944336060000002	0.6713867	-5.1879883	-0.18310547	-0.5036376800000001	6.61188948	1.833911142	-0.91552734	-2.9296875	1.5869141	2.8639160340000003	9.399243210000002	0.49406739200000005	0.4272461	-0.6713867	-2.1972656	1549640112.89
-8.061792032000001	-2.9667969240000005	-2.4165038940000003	-0.30517578	1.3427734	2.2583008	6.00417482	-1.57551268	-2.100683606	0	0.8544922	-3.112793	6.554467752000001	3.06608876	1.2716552520000002	-1.4648438	-1.159668	3.0517578	-8.73291034	-0.6926513580000001	0.8840576080000001	0.36621094	-4.760742	-0.24414062	-0.057421875000000004	6.875073380000001	2.154516574	-0.48828125	-2.5024414	1.5869141	2.6641358800000003	9.42197284	0.37443847840000005	0.12207031	-1.0375977	-2.1972656	1549640112.93
-8.40153804	-2.92971196	-2.6772949280000002	0	1.5869141	1.7700195	6.4623532400000006	-1.6891601440000001	-1.7812744600000001	0.24414062	0.061035156	-2.5024414	6.572412140000001	2.845971646	1.5432128600000001	-1.2207031	-1.4648438	2.4414062	-9.241332968	-0.648388678	1.7465820680000002	0.30517578	-3.90625	-0.24414062	0.29667969240000003	7.43852536	2.4488037140000003	-0.061035156	-1.8920898	1.4038086	2.47392572	9.41120607	0.7309326080000002	0.36621094	-0.24414062	-1.7089844	1549640112.97
-9.07983426	-2.72036142	-3.0397704680000004	0.12207031	1.0375977	1.3427734	7.17055661	-1.7406005400000002	-1.81357428	0.24414062	0.061035156	-2.5024414	7.2339601600000005	2.79213858	1.79323732	-1.159668	-1.159668	2.2583008	-9.60620108	-0.5897705072	2.365063498	0.18310547	-2.9296875	-0.061035156	0.40554199280000003	8.218505890000001	2.7933349640000005	0.30517578	-1.4648438	1.2207031	1.8506591460000001	9.59782698	0.8541503600000001	0.48828125	-0.7324219	-1.3427734	1549640113.01
-9.314306610000001	-2.29089357	-3.44890126	0	0.30517578	0.9765625	7.920629892	-1.6305420320000001	-1.715478534	0.4272461	-0.6713867	-2.319336	8.025903060000001	2.73830571	1.8578369600000002	-0.6713867	-1.2817383	1.953125	-9.82033696	-0.5861816394	2.76223143	0.18310547	-2.380371	-0.061035156	0.381616214	9.165966754000001	3.007470746	0.30517578	-0.91552734	0.91552734	1.7788817900000002	9.7318116	0.9211425720000002	0	-0.79345703	-0.8544922	1549640113.05
-9.20305162	-1.7669189300000003	-3.512304712	-0.061035156	0.24414062	0.6713867	8.42307158	-1.3769287140000002	-1.7106933900000003	0.5493164	-1.0986328	-1.953125	8.918335160000002	2.719165036	1.829125998	-0.18310547	-1.5258789	1.4648438	-9.91245108	-0.663940396	3.134277356	0.12207031	-1.3427734	-0.061035156	0.3541015576	9.7401857	3.0971923920000006	0.061035156	-0.61035156	0.7324219	1.851855432	9.733007788	0.7105957068000001	-0.18310547	-0.061035156	-0.4272461	1549640113.09
-9.155200180000001	-1.44870607	-3.5362304320000004	-0.061035156	0.30517578	0.4272461	8.847753894	-1.199877896	-1.6437011780000002	0.4272461	-1.0375977	-1.4038086	9.765307608	2.854345746	1.77290036	-0.061035156	-0.61035156	1.2207031	-9.733007788	-0.724951178	3.1187255400000002	-0.061035156	-0.79345703	-0.061035156	0.16389160340000003	9.843066100000001	3.1354737400000006	-0.061035156	-0.24414062	0.5493164	1.5109130400000002	9.79401857	0.5036376800000001	-0.12207031	-0.12207031	-0.18310547	1549640113.13
-9.258081070000001	-1.3482177520000003	-3.7072998200000002	-0.24414062	0.061035156	0.12207031	8.886035340000001	-1.0371826080000002	-1.588671924	0.24414062	-0.36621094	-0.9765625	9.8933107	2.7275389400000005	1.7860596040000003	-0.12207031	-0.18310547	1.0375977	-9.5451902	-0.5455078076000001	3.0995849640000004	-0.18310547	-0.5493164	-0.061035156	-0.0657958966	9.765307608	2.9667969240000005	-0.30517578	-0.12207031	0.4272461	1.6161865020000004	9.74736322	0.38640135800000003	0.061035156	-0.30517578	-0.24414062	1549640113.17
-9.2389402	-1.3266846040000002	-3.62475589	-0.24414062	-0.061035156	0	8.936279254	-0.9307128600000001	-1.8075927520000004	0.12207031	0	-0.5493164	9.859814300000002	2.6174804320000002	1.9188476440000002	0.12207031	0.12207031	0.6713867	-9.482983426	-0.517993161	3.1366699280000003	-0.12207031	-0.36621094	-0.061035156	-0.1040771466	9.60859375	2.86870108	-0.36621094	-0.12207031	0.36621094	1.7441894960000002	9.755737320000001	0.35649413939999997	0	-0.12207031	-0.24414062	1549640113.21
-9.1875	-1.3051513580000003	-3.5649413940000003	-0.18310547	0.061035156	-0.061035156	9.108544928	-1.052734375	-2.1880126800000004	0.12207031	0	-0.5493164	9.839477340000002	2.628247104	1.848266574	0	0.18310547	0.4272461	-9.43513179	-0.5897705072	3.1330810700000002	-0.24414062	-0.12207031	0	-0.12800292540000002	9.5451902	2.830419928	-0.18310547	0.061035156	0.18310547	1.836303714	9.71147464	0.4378417932	0	0.18310547	-0.12207031	1549640113.249
-9.242529254	-1.296777356	-3.6738037140000004	-0.18310547	-0.061035156	-0.12207031	9.1276857	-1.23696286	-2.344726538	-0.061035156	0.36621094	-0.36621094	9.926807100000001	2.60671376	1.6927490020000002	-0.12207031	0	0.18310547	-9.3573732	-0.4474121106000001	3.101977536	-0.18310547	0	-0.061035156	-0.27155761780000004	9.548779254000001	2.7706054320000004	-0.061035156	0.18310547	0.061035156	1.832714856	9.72822284	0.2643798822	0	0.061035156	-0.061035156	1549640113.289
-9.198266574	-1.3051513580000003	-3.6833741	-0.061035156	-0.18310547	-0.061035156	9.10974092	-1.3458251800000003	-2.15571286	-0.061035156	0.18310547	-0.24414062	10.04404254	2.6390135800000003	1.701123004	-0.061035156	-0.061035156	0	-9.30234375	-0.387597644	3.037377896	-0.12207031	0.061035156	-0.061035156	-0.40075683900000003	9.599023560000001	2.7861572480000003	-0.061035156	0.12207031	0	1.69633786	9.788037140000002	0.2129394568	-0.18310547	-0.12207031	-0.12207031	1549640113.329
-9.155200180000001	-1.152026358	-3.570922824	-0.061035156	-0.061035156	-0.061035156	9.03317842	-1.300366214	-2.109057608	0.12207031	0	-0.24414062	10.1481205	2.726342752	1.6592528960000001	0	0	-0.061035156	-9.20065944	-0.40075683900000003	2.940478534	-0.061035156	0.061035156	-0.061035156	-0.5251708966	9.61936052	2.8112792540000004	-0.061035156	0.12207031	-0.061035156	1.9320067900000002	9.71745607	0.36367187500000003	-0.061035156	-0.061035156	-0.061035156	1549640113.37
-9.18630342	-1.179541034	-3.7061035340000004	0.061035156	0.061035156	-0.12207031	9.096582068	-1.302758786	-2.0935058900000003	0.18310547	-0.18310547	-0.061035156	10.26535692	2.7933349640000005	1.641308606	0.061035156	-0.061035156	-0.061035156	-9.19946286	-0.454589856	2.8890380400000004	-0.061035156	0	-0.061035156	-0.6208740020000001	9.640893570000001	2.8244384000000005	-0.061035156	0.061035156	-0.061035156	1.8733886780000002	9.709082068	0.26677246400000004	0	0	0	1549640113.409
-9.230566394	-1.1962890380000002	-3.75754393	0	-0.12207031	-0.061035156	9.335839660000001	-1.1304931610000002	-2.18203125	0.18310547	-0.18310547	0.061035156	10.34790036	2.816064496	1.7035155760000003	0.061035156	-0.061035156	-0.12207031	-9.220996106000001	-0.42587889400000006	2.8232422120000003	-0.061035156	0	-0.061035156	-0.6017333966	9.72702626	2.80051268	-0.061035156	-0.061035156	-0.12207031	1.818359424	9.786840560000002	0.11604003600000001	0.061035156	-0.12207031	-0.12207031	1549640113.449
-9.14802266	-1.159204074	-3.6690185700000004	-0.061035156	0	0	9.616967752	-0.985742212	-2.209545926	0.12207031	-0.24414062	0	10.4304438	2.85314946	1.74299321	0.12207031	-0.061035156	-0.18310547	-9.230566394	-0.47492675720000005	2.8220459260000004	0	0.12207031	-0.061035156	-0.573022464	9.65285643	2.816064496	0	0	-0.18310547	1.9930175720000003	9.72224092	0.16628417539999998	0.061035156	-0.12207031	-0.061035156	1549640113.489
-9.2042482	-1.1711669928000001	-3.71088858	-0.061035156	-0.061035156	-0.061035156	9.792822480000002	-0.9271240020000001	-2.241845746	0	-0.12207031	-0.061035156	10.44479982	2.7933349640000005	1.8973144960000001	-0.061035156	-0.061035156	-0.12207031	-9.211425720000001	-0.47373047120000006	2.73830571	-0.061035156	0	-0.061035156	-0.65676268	9.58586412	2.7347167540000004	0	0	-0.12207031	1.95234375	9.7401857	0.2033691394	-0.061035156	-0.061035156	-0.061035156	1549640113.529
-9.1791259	-1.19270018	-3.749169928	-0.061035156	-0.061035156	-0.061035156	9.789233426000001	-0.92473143	-2.211938498	-0.061035156	0	-0.12207031	10.50222194	2.72395018	1.836303714	-0.12207031	-0.061035156	-0.12207031	-9.229370108000001	-0.47492675720000005	2.662939496	-0.061035156	0.061035156	0	-0.6328369110000001	9.605004892	2.775390576	-0.061035156	-0.061035156	-0.061035156	1.89013678	9.719848740000002	0.17824707460000003	-0.12207031	0	-0.061035156	1549640113.569
-9.097778060000001	-1.2261962860000002	-3.6510742800000004	-0.12207031	0	0.061035156	9.789233426000001	-0.92473143	-2.211938498	-0.061035156	0	-0.12207031	10.59553264	2.7359130400000002	1.8375000000000001	-0.12207031	0.12207031	-0.061035156	-9.189892572	-0.4904785144	2.62944339	0	0.061035156	0	-0.6519775360000001	9.645678420000001	2.7706054320000004	0	0.061035156	-0.061035156	1.84946286	9.749755890000001	0.2428466754	-0.12207031	0	-0.061035156	1549640113.609
-9.16118161	-1.225	-3.6881591460000003	-0.061035156	0.061035156	0	9.60859375	-1.07785643	-2.0731689300000005	-0.12207031	0.12207031	-0.12207031	10.601513579999999	2.743090854	1.8099853240000001	-0.12207031	-0.061035156	-0.061035156	-9.16716304	-0.46535643000000004	2.5899658540000003	-0.061035156	-0.061035156	0	-0.69504393	9.631323380000001	2.7227538940000002	-0.061035156	-0.061035156	0	1.776489218	9.69472644	0.2428466754	-0.061035156	0.061035156	0	1549640113.649
-9.18391124	-1.2919922120000003	-3.782666034	-0.12207031	-0.24414062	-0.061035156	9.398047120000001	-1.113745108	-2.0528320680000003	0	0.061035156	-0.12207031	10.676879500000002	2.751464856	1.7310302520000003	-0.061035156	0	0	-9.247314300000001	-0.46655273560000005	2.6784912140000006	-0.061035156	-0.061035156	0	-0.6531738220000001	9.6217527	2.7299316100000004	-0.12207031	0	0.061035156	1.7023192900000002	9.70310054	0.15192871400000002	-0.061035156	0	-0.061035156	1549640113.689
-9.16357428	-1.3661621400000001	-3.694140576	-0.061035156	-0.18310547	0	9.248510880000001	-1.107763678	-2.140161142	0	0.061035156	-0.12207031	10.56442842	2.7454834260000003	1.752563498	-0.061035156	0	0.061035156	-9.29516574	-0.423486322	2.709594748	-0.061035156	0	-0.061035156	-0.553881839	9.67438948	2.710791034	-0.061035156	0	0	1.6915527160000003	9.746167032	0.1579101538	-0.12207031	0.12207031	-0.061035156	1549640113.729
-9.170751800000001	-1.35180661	-3.721655252	0	-0.061035156	0	9.289184800000001	-1.1472412140000001	-2.1485351440000002	-0.061035156	-0.061035156	-0.061035156	10.5153804	2.743090854	1.656860324	-0.061035156	0.061035156	0.061035156	-9.30832518	-0.38640135800000003	2.7299316100000004	-0.061035156	0.061035156	-0.061035156	-0.56823732	9.688745108	2.72395018	-0.061035156	0	0	1.7489746400000001	9.733007788	0.2811279254	-0.12207031	0.061035156	-0.061035156	1549640113.769
-9.226977340000001	-1.32788089	-3.80778804	-0.061035156	-0.4272461	-0.061035156	9.406420926000001	-1.195092752	-2.071972644	0	-0.12207031	-0.061035156	10.3610598	2.789746106	1.7465820680000002	-0.061035156	0.061035156	-0.061035156	-9.29157698	-0.33017577880000004	2.7000244600000003	0	0.18310547	-0.061035156	-0.6292480432	9.70310054	2.7072021760000005	-0.12207031	0.061035156	0	1.7681152160000002	9.782055710000002	0.227294928	-0.12207031	0	0	1549640113.809
-9.207836960000002	-1.4451172120000002	-3.7228514400000003	0	-0.7324219	0	9.49016124	-1.118530252	-2.136572284	-0.061035156	-0.12207031	-0.061035156	10.3610598	2.8902344240000004	1.7776855040000001	-0.061035156	0.061035156	-0.12207031	-9.289184800000001	-0.31223143000000003	2.6605469240000006	0	0.061035156	-0.061035156	-0.687866214	9.6983152	2.668920926	-0.12207031	0	-0.061035156	1.620971646	9.797607428000001	0.2225097644	-0.18310547	-0.061035156	0	1549640113.849
-9.051123200000001	-1.720263678	-3.71926268	0.061035156	-0.91552734	0	9.46145018	-0.984545926	-2.205957068	-0.18310547	-0.12207031	0	10.42326628	2.9632079680000003	1.7346191100000001	-0.12207031	-0.061035156	-0.12207031	-9.30234375	-0.26677246400000004	2.6485839660000003	0	0.24414062	-0.061035156	-0.763232428	9.721044928000001	2.604321286	-0.12207031	-0.061035156	-0.12207031	1.75495607	9.766503894000001	0.18901367800000002	-0.18310547	0	0	1549640113.889
-8.984130890000001	-2.1329834260000005	-3.7695067900000003	0.30517578	-0.79345703	0	9.54160144	-0.7046142572	-2.2813232820000002	-0.36621094	-0.061035156	0.061035156	10.401733720000001	3.0768554320000003	1.790844748	-0.24414062	0	-0.12207031	-9.387280252000002	-0.0681884784	2.605517572	0	0.061035156	-0.12207031	-0.931909146	9.89091754	2.350707968	-0.8544922	-0.24414062	-0.24414062	2.051635782	9.67080072	0.31342773560000003	-0.30517578	0	0.12207031	1549640113.929
-9.103759980000001	-2.59116214	-3.6833741	0.48828125	-1.0986328	-0.061035156	9.67438948	-0.2177246106	-2.568432608	-0.36621094	-0.061035156	0.061035156	10.25578624	3.44890126	2.031298822	-0.4272461	0.061035156	-0.24414062	-9.49016124	0.346923822	2.710791034	0.30517578	0.30517578	-0.24414062	-1.02163089	9.72822284	2.43205571	-0.61035156	-0.79345703	-0.5493164	2.356689496	9.72702626	0.4486083966	-0.5493164	0.061035156	0.4272461	1549640113.969
-9.38967302	-3.4393310700000006	-3.17495108	0.7324219	-1.5258789	-0.18310547	9.5703125	0.40314941100000007	-2.87707518	-1.5258789	0.30517578	0.30517578	10.000976440000002	3.9621094240000003	2.3746337860000004	-0.8544922	0	-0.30517578	-9.55117212	0.9055908540000002	2.64738768	0.8544922	0.4272461	-0.4272461	-1.60183107	9.60261232	2.237060504	-0.79345703	-0.91552734	-0.7324219	2.460766574	9.680371106	0.754858426	-0.91552734	0.18310547	1.159668	1549640114.009
-9.9016848	-3.8257324280000002	-2.527758786	2.5634766	-0.48828125	-0.061035156	9.232959260000001	0.90678714	-3.1282959260000003	-2.380371	0.48828125	0.48828125	9.74257788	4.713378894000001	2.6306396760000004	-1.6479492	-0.061035156	-0.4272461	-9.884936600000001	1.3051513580000003	2.810082968	1.7089844	0.9765625	-0.79345703	-2.277734424	9.43632788	2.153320288	-0.61035156	-1.4648438	-1.0986328	2.095898462	9.852636780000001	1.106567392	-1.2817383	0.24414062	2.0141602	1549640114.049
-10.19238318	-3.1558105040000006	-2.987133786	3.6621094	-0.9765625	-0.18310547	8.923120108	1.1424560700000002	-3.3197021760000003	-3.1738281	0.4272461	0.8544922	9.469824280000001	5.48857428	2.57680661	-2.5024414	-0.4272461	-0.61035156	-10.06677266	1.464257788	2.8854492800000004	2.746582	1.5258789	-1.0986328	-2.899804712	9.790429712	2.418896466	0	-2.2583008	-1.3427734	0.8924316100000002	10.611084260000002	1.225	-1.0375977	-0.18310547	2.6855469	1549640114.089
-9.46264676	-1.885351538	-2.058813498	3.8452148	-1.0375977	0.18310547	9.24611821	0.878076178	-3.475219748	-3.1738281	0.4272461	0.8544922	9.45786142	6.02211911	2.5421141200000004	-3.3569336	-0.91552734	-0.9765625	-9.310717752	0.5191894568000001	2.495458966	3.6621094	2.2583008	-1.2207031	-3.1761474640000005	10.0631839	2.8411866	0.30517578	-2.6855469	-1.7089844	0.2069580072	11.727221940000002	1.5563721040000003	-0.91552734	-2.1362305	1.953125	1549640114.129
-9.713867212	-1.582690396	-2.263378894	4.1503906	-0.18310547	0.36621094	9.58586412	0.538330072	-3.8018066100000003	-3.7231445	0.30517578	1.159668	9.54638678	5.87497554	2.686865216	-3.7231445	-1.159668	-1.0986328	-9.045141574	-0.6160888580000001	1.6616454680000001	3.90625	0.48828125	-1.2207031	-3.535034146	9.5619384	3.2539062500000004	0.30517578	-3.479004	-1.8310547	0.7955322480000001	10.49265126	1.851855432	-1.3427734	-2.0751953	1.159668	1549640114.169
-8.943457068	-1.550390576	-1.832714856	3.4179688	-0.6713867	0.48828125	9.999779860000002	-0.04426269568	-4.44421376	-4.1503906	0.48828125	1.2207031	9.53322734	5.35458966	2.8734864200000003	-3.90625	-1.0986328	-1.3427734	-8.93029802	-1.3685547120000001	1.8626221040000002	4.1503906	1.0375977	-1.2207031	-3.092407248	9.864599640000002	3.517089856	0.18310547	-4.333496	-1.6479492	0.5646484424	10.655346940000001	1.6891601440000001	-2.0141602	-1.8920898	0.24414062	1549640114.209
-8.643188400000001	-1.6664307100000002	-1.375732428	4.333496	0.91552734	0.6713867	10.1828125	-0.679492212	-5.17395018	-4.5166016	0.79345703	1.159668	9.89809604	4.81147464	2.668920926	-3.9672852	-1.0375977	-1.6479492	-8.77238768	-1.814770468	1.7788817900000002	4.0283203	-0.12207031	-1.3427734	-2.365063498	9.609789840000001	3.5733153960000004	0.18310547	-4.333496	-1.5869141	0.7129882787999999	9.4004393	1.489379892	-2.2583008	-3.6010742	-0.36621094	1549640114.249
-9.030786240000001	-1.4630615020000002	-1.356591754	4.211426	0.5493164	0.8544922	9.536816394	-0.9905273560000001	-4.9765625	-4.8828125	1.159668	0.91552734	10.039258180000001	4.3054442900000005	2.5074219240000004	-4.0893555	-1.159668	-1.4038086	-8.725732428	-1.867407248	1.8422851440000003	4.0283203	0	-1.0986328	-1.983447284	9.02241214	3.354394568	0.061035156	-4.760742	-1.5258789	1.1304931610000002	9.65285643	1.714282248	-2.6855469	-5.004883	-0.91552734	1549640114.289
-9.253295926000002	-1.2297851440000003	-1.1209228240000002	4.0893555	0.8544922	0.9765625	8.980542032	-0.9869384980000001	-4.69663089	-4.760742	1.0375977	0.48828125	10.088306200000002	4.027905252	2.4655516200000003	-4.211426	-1.4038086	-0.9765625	-8.78554712	-1.8733886780000002	1.987036142	4.0893555	-0.30517578	-1.0986328	-1.6999267180000002	8.924316394	3.185717752	0.061035156	-4.8217773	-1.4038086	1.650878894	9.564331070000001	1.872192392	-4.699707	-6.0424805	-1.5258789	1549640114.329
-9.523657248000001	-1.113745108	-1.118530252	3.8452148	1.0375977	0.9765625	9.10974092	-0.9043945288	-4.713378894000001	-4.5776367	0.8544922	0.36621094	10.285692899999999	3.9166503600000007	1.83151857	-4.211426	-1.7700195	-0.7324219	-8.83579074	-2.077954074	2.162890576	4.1503906	-0.5493164	-1.159668	-1.6867675720000002	9.07026358	3.43334964	0.12207031	-4.699707	-1.2207031	2.109057608	9.103759980000001	2.036083966	-4.3945312	-6.0424805	-1.6479492	1549640114.369
-9.387280252000002	-1.1711669928000001	-1.0922119110000001	3.6621094	1.0986328	0.8544922	9.254492212	-0.9929199280000001	-4.529150360000001	-4.5166016	0.79345703	0.36621094	10.62185054	3.89272464	1.6484863220000001	-4.3945312	-1.159668	-0.61035156	-8.900390380000001	-2.32917482	2.4488037140000003	4.0893555	-0.7324219	-1.2817383	-1.5970459260000003	9.130077880000002	3.741992212	0.24414062	-4.760742	-1.0375977	2.3674560700000002	9.370532248	1.623364218	-4.272461	-5.3100586	-1.7089844	1549640114.409
-9.121704074	-1.408032248	-0.966601538	3.8452148	1.5869141	0.91552734	9.23774411	-0.9594238220000001	-4.465747104	-4.5166016	0.79345703	0.36621094	10.1828125	3.672607428	1.9415771760000002	-4.3945312	-1.2207031	-0.61035156	-8.94465306	-2.4811035340000003	2.787353534	4.0893555	-0.7324219	-1.2207031	-1.23696286	8.990112320000001	4.05422374	0.30517578	-4.699707	-0.9765625	3.12111821	9.036767572	2.0564209260000004	-3.4179688	-4.8217773	-1.5258789	1549640114.449
-8.906372300000001	-1.464257788	-0.9187500000000001	3.8452148	1.953125	0.79345703	9.23774411	-0.9594238220000001	-4.465747104	-4.4555664	0.79345703	0.36621094	10.071558	3.4453125000000004	2.365063498	-4.333496	-1.0986328	-0.5493164	-8.91354982	-2.569628894	3.10676268	4.0893555	-0.6713867	-1.159668	-0.8230468750000001	8.741284440000001	4.183422824	0.24414062	-4.5776367	-1.0375977	3.5135009000000004	8.607299820000001	2.363867212	-2.746582	-4.9438477	-1.3427734	1549640114.489
-9.132470746000001	-1.4331542540000002	-1.0503417932	3.90625	1.953125	0.61035156	8.596533246000002	-0.808691394	-4.358081070000001	-4.5166016	1.0375977	0.48828125	9.87536592	3.1773437500000004	2.5385253600000004	-4.333496	-0.91552734	-0.4272461	-8.823827880000001	-2.6354248200000003	3.359179712	4.0893555	-0.5493164	-1.0986328	-0.4821044928	8.606103240000001	4.29348143	0.18310547	-4.5166016	-1.0986328	3.359179712	8.24003894	2.30883786	-2.380371	-5.7373047	-0.9765625	1549640114.529
-9.712670926000001	-1.33984375	-1.2034667932	3.8452148	1.3427734	0.36621094	8.224487320000001	-0.657958966	-4.167871106000001	-4.4555664	0.91552734	0.6713867	9.6217527	2.82084964	2.35549321	-4.333496	-0.9765625	-0.36621094	-8.94584964	-2.85075679	3.7467773560000004	3.90625	-0.48828125	-1.159668	-0.046655271600000006	8.686254892000001	4.500439496	0.36621094	-4.333496	-1.4038086	2.7706054320000004	7.9971923920000005	2.7299316100000004	-1.953125	-7.446289	-0.7324219	1549640114.569
-9.88613318	-0.763232428	-1.2321777160000003	4.272461	0.9765625	0.4272461	8.05102536	-0.571826178	-3.770703076	-4.4555664	0.91552734	0.6713867	9.667211960000001	2.4643554320000005	2.30883786	-4.272461	-0.7324219	-0.48828125	-8.883642572	-2.7155760800000004	3.9752685700000003	3.8452148	0.48828125	-1.0986328	-0.062207030760000004	8.78435054	4.6021241	0.5493164	-3.90625	-1.4648438	2.5086182100000003	7.995996106000001	2.2346679320000002	-1.5258789	-8.605957	-0.61035156	1549640114.609
-9.7485598	0.5275634784000001	-1.3039550720000002	3.6621094	0.91552734	0.30517578	8.05102536	-0.571826178	-3.770703076	-4.0283203	0.5493164	0.8544922	9.82751448	2.2669677520000002	2.3519042540000004	-4.0893555	-0.61035156	-0.48828125	-8.618066394000001	-2.7347167540000004	3.79223642	3.7841797	0.5493164	-1.0375977	-0.287109375	8.705395468	4.713378894000001	0.5493164	-3.8452148	-1.4648438	4.574609424	7.5414062500000005	1.113745108	0.36621094	-7.6904297	-0.7324219	1549640114.649
-10.32636682	0.1985839856	-2.233471646	2.6855469	3.112793	-0.4272461	8.69223642	-0.5215820288	-3.1175292540000004	-3.1738281	0.061035156	0.9765625	9.936376800000001	2.1664795320000003	2.344726538	-3.7231445	-0.7324219	-0.48828125	-8.993701080000001	-3.122314496	3.4560790740000003	3.4179688	-0.12207031	-0.9765625	-0.37443847840000005	8.960205072	4.95742212	0.7324219	-3.6621094	-1.4038086	7.428955072	6.715966754	0.954638678	2.380371	-2.9296875	-0.24414062	1549640114.689
-11.245116820000002	-1.280029254	-3.1462402160000003	2.9907227	1.2207031	0	9.405224640000002	-0.9606201080000001	-3.226391574	-3.1738281	0.061035156	0.9765625	10.090698380000001	2.05522464	2.5026367800000004	-3.3569336	-0.8544922	-0.79345703	-9.133667032	-2.75983876	3.52785643	3.1738281	0.8544922	-0.7324219	-0.462963858	9.71745607	4.72893071	0.79345703	-3.479004	-1.2817383	6.786548020000001	8.890820288	-1.0922119110000001	2.5634766	-0.6713867	-0.91552734	1549640114.729
-10.05720198	-0.7129882787999999	-2.969189496	2.6855469	0.4272461	0.91552734	10.018921220000001	-1.3817138580000001	-3.237158246	-2.5024414	-0.4272461	0.79345703	10.624242720000002	2.08513179	2.1880126800000004	-3.112793	-1.0375977	-0.9765625	-9.33942842	-1.911669928	3.262280252	2.9296875	0.7324219	-0.6713867	-0.592163089	10.100268080000001	4.2073487400000005	0.6713867	-3.1738281	-1.159668	8.957812500000001	8.9410643	4.385595746	0.91552734	2.1972656	1.8920898	1549640114.768
-8.713769568	-2.5791992800000005	-3.52546376	1.5258789	0.8544922	0.9765625	10.566821580000001	-1.580297824	-3.02661142	-2.5024414	-0.4272461	0.79345703	11.27741664	2.296875	1.836303714	-2.9296875	-0.8544922	-0.91552734	-8.91235324	-1.1986816100000002	2.020532248	2.8686523	0.24414062	-0.5493164	-1.1508300720000002	10.05361322	3.39267572	0.4272461	-2.6855469	-0.9765625	4.730126996	10.149316100000002	1.6281494600000002	-0.30517578	0.5493164	0	1549640114.808
-9.14323732	-4.29108876	-4.909570288	3.8452148	0.24414062	1.7700195	10.566821580000001	-1.580297824	-3.02661142	-2.380371	-0.30517578	0.48828125	11.611182100000002	2.605517572	1.8626221040000002	-2.8076172	-0.6713867	-0.6713867	-10.11701628	-0.1399658246	1.7860596040000003	2.8076172	-1.0986328	-0.91552734	-1.7752929320000002	9.96867662	2.2609863220000004	0.36621094	-2.746582	-0.61035156	2.6533691100000003	8.192187500000001	-0.3971679712	1.2207031	-5.3710938	-1.5258789	1549640114.848
-8.652759080000001	-4.220507788000001	-3.9561278960000004	3.6621094	0.48828125	2.1362305	10.57160692	-1.9798584260000003	-2.686865216	-2.9907227	0.12207031	0.30517578	11.788232820000001	3.02421875	1.387695288	-3.2348633	-0.79345703	-0.5493164	-10.63740216	1.15441893	2.43803714	3.0517578	0.18310547	-0.8544922	-2.0289062500000004	10.660132280000001	1.4522949280000002	0.30517578	-3.2348633	-0.30517578	5.10097644	9.504516574	-0.808691394	1.7700195	0.36621094	0	1549640114.888
-8.8728759	-3.2885987400000003	-4.25520018	4.638672	2.319336	2.5024414	10.56801718	-1.9989990020000004	-2.306445288	-2.9907227	0.12207031	0.30517578	12.12797824	3.5063233800000004	0.73332518	-3.6010742	-0.79345703	-0.48828125	-10.3012455	1.50732428	2.4619628600000003	3.7231445	-0.7324219	-1.2207031	-2.107861322	11.02380342	1.3984619600000001	0.4272461	-3.2958984	-0.30517578	0.961816394	10.649365020000001	-0.7129882787999999	0.91552734	-2.6245117	-0.48828125	1549640114.928
-9.338232428000001	-2.205957068	-5.02082518	3.90625	0.5493164	2.1972656	10.29526358	-1.6185790740000001	-1.6867675720000002	-3.479004	0.6713867	0.8544922	11.86240216	3.8448730040000005	0.5885742212	-3.7231445	-1.0375977	-0.36621094	-9.797607428000001	1.0144531250000002	2.8579346040000004	3.90625	0.4272461	-1.2817383	-2.1700683900000004	10.63740216	1.447509784	0.48828125	-3.2958984	-0.30517578	0.6675292932	10.686450180000001	-1.0491455072	0.30517578	-4.5776367	-1.0986328	1549640114.968
-8.93388678	-2.05522464	-4.68227536	3.6010742	-1.2817383	1.7089844	9.66242662	-1.0491455072	-1.8375000000000001	-3.479004	0.6713867	0.8544922	10.82522014	3.617578076	0.6017333966	-3.6621094	-1.2207031	-0.30517578	-8.866894568000001	0.6842773560000001	2.6402099640000003	3.9672852	-0.30517578	-1.5258789	-1.7633300720000002	9.87775908	1.5156982820000002	0.36621094	-3.540039	-0.4272461	3.029003894	9.933984620000002	-1.276440396	0.7324219	-2.9296875	-1.2817383	1549640115.008
-8.085717752	-2.25859375	-3.5900634000000005	4.333496	-0.18310547	1.3427734	9.66242662	-1.0491455072	-1.8375000000000001	-3.7841797	1.0375977	0.6713867	9.938769960000002	2.996704074	0.5490966754000001	-3.4179688	-0.8544922	-0.48828125	-8.621655252000002	0.33854982	3.04216304	3.90625	-0.12207031	-1.5869141	-1.0120605432	9.262865920000001	1.783667032	0.061035156	-3.7841797	-0.5493164	2.72395018	9.547582968	-1.111352536	0.7324219	-2.6855469	-1.159668	1549640115.048
-7.930200180000001	-2.013354532	-3.5003417540000004	5.1879883	1.5869141	1.2817383	8.24482428	-0.6627441100000001	-2.7813721040000003	-4.0283203	1.2817383	0.61035156	9.463842752000001	2.586376996	0.73332518	-3.4179688	-0.8544922	-0.7324219	-8.61567392	0.057421875000000004	3.5386230040000006	4.0283203	0	-1.6479492	-0.3505126800000001	9.144433606	2.007373004	0.24414062	-3.479004	-0.79345703	2.410522464	9.42077626	-0.954638678	0.24414062	-3.9672852	-1.159668	1549640115.088
-8.570214660000001	-1.166381839	-3.9369873200000005	5.7373047	1.7700195	1.2817383	7.859619110000001	-0.702221646	-3.0014891200000005	-4.0283203	1.2817383	0.61035156	9.60141574	2.277734424	0.9785644568000001	-3.6010742	-0.9765625	-0.91552734	-8.75444339	-0.0095703125	3.974072284	4.0893555	0.6713867	-1.5869141	-0.10886230040000001	9.016430710000002	2.172460962	0.48828125	-3.6010742	-1.0986328	3.0672851440000004	9.298754892	-1.1125488220000002	-0.18310547	-4.211426	-0.6713867	1549640115.128
-9.097778060000001	0.015551758180000002	-4.312622104000001	5.1879883	1.5258789	1.2207031	7.8512451080000005	-0.679492212	-2.9632079680000003	-3.90625	0.61035156	0.7324219	9.572705072	2.020532248	0.994116214	-3.7231445	-1.2207031	-0.9765625	-8.67788089	-0.06340332068	4.0506347840000005	4.4555664	0.91552734	-1.5258789	0.11005859620000001	9.19946286	2.30883786	0.5493164	-3.6010742	-1.0986328	3.4536866	9.12888179	-1.2441405760000002	-0.4272461	-4.0283203	-0.24414062	1549640115.168
-9.414794928000001	0.3756347644	-4.657153354	4.4555664	1.2207031	0.79345703	8.412304712000001	-0.7608398560000001	-2.746679712	-3.8452148	0.24414062	0.91552734	9.8765625	1.7812744600000001	0.876879892	-3.8452148	-1.2207031	-1.2207031	-8.51040036	-0.5622558606000001	4.1260009	4.4555664	0.91552734	-1.4038086	0.38400878600000005	9.540405252000001	2.62944339	0.6713867	-3.3569336	-1.2817383	3.7659179320000007	9.108544928	-1.60183107	-0.61035156	-3.3569336	-0.30517578	1549640115.208
-9.5451902	0.3672607428	-4.683471646	4.211426	0.18310547	0.7324219	9.072656250000001	-0.991723642	-2.6581542540000003	-3.7231445	0.30517578	1.159668	10.20434604	1.745385782	1.0587158540000001	-3.7231445	-1.2817383	-1.3427734	-8.48527806	-1.108959964	3.91066893	3.9672852	0.5493164	-1.2817383	0.2069580072	9.68515625	2.70361322	0.7324219	-3.4179688	-1.4038086	3.53742662	9.31669928	-1.600634784	-0.6713867	-3.4179688	-0.6713867	1549640115.248
-9.301147660000002	0.454589856	-3.9298096040000003	3.6010742	0.30517578	1.0375977	9.590649460000002	-1.0443603240000001	-2.7323242800000003	-3.3569336	0.12207031	1.0986328	10.51777356	1.6736084260000001	1.2082519568	-3.6010742	-1.3427734	-1.3427734	-8.517577880000001	-1.280029254	3.69533696	3.479004	0.79345703	-1.0375977	0.0897216754	9.66242662	2.6772949280000002	0.6713867	-3.7841797	-1.4038086	3.172558606	9.408813400000001	-1.38410643	-0.91552734	-3.540039	-0.8544922	1549640115.288
-8.992504892	0.06699218750000001	-3.8101807100000005	3.479004	0.48828125	1.4038086	9.82392572	-0.9139648560000001	-2.787353534	-3.3569336	0.12207031	1.0986328	10.868286240000002	1.585082968	1.2022705072	-3.479004	-1.0375977	-1.2207031	-8.19577626	-0.909179712	3.124707068	3.1738281	0.24414062	-0.9765625	-0.014355469240000002	9.688745108	2.471533246	0.18310547	-3.540039	-1.2817383	3.39506839	9.395654254	-1.3649658540000003	-1.0375977	-4.0893555	-1.159668	1549640115.328
-8.649169928000001	-0.88645018	-3.7970214660000003	3.2348633	0.12207031	1.6479492	9.858617720000002	-0.6914550720000001	-2.7072021760000005	-3.6010742	0.61035156	0.6713867	11.28459514	1.8913329680000002	1.362573282	-3.479004	-0.6713867	-0.9765625	-7.872778060000001	-0.31103514400000004	2.662939496	3.2348633	-0.6713867	-1.2207031	-0.6806884980000001	9.552368210000001	2.122216754	-0.24414062	-3.9672852	-1.2207031	4.389184604	8.98173822	-1.459472644	-0.8544922	-3.7231445	-1.2817383	1549640115.368
-9.718652160000001	-2.0301025360000002	-2.7765869600000004	2.5634766	-0.48828125	1.159668	9.518872300000002	-0.461767572	-2.8854492800000004	-3.8452148	0.6713867	0.48828125	11.566919420000001	2.536132788	1.6484863220000001	-3.6621094	-0.7324219	-0.48828125	-8.604907248	0.3959716754	2.733520468	3.6010742	-0.9765625	-1.3427734	-1.677197284	9.2389402	1.9379882200000003	-0.36621094	-4.272461	-0.5493164	5.538818390000001	8.45896016	-0.6244628600000001	-1.7089844	-3.6010742	-0.36621094	1549640115.408
-11.380298020000001	-3.4512939300000003	-3.1007812500000003	2.5024414	0.061035156	0.36621094	9.52604982	-0.42707518000000005	-3.753955072	-3.8452148	0.6713867	0.48828125	11.365942000000002	3.1282959260000003	1.753759784	-4.1503906	-0.91552734	0	-11.3575679	-0.29667969240000003	3.4261719240000006	4.4555664	-1.6479492	-1.5869141	-1.3458251800000003	9.95073282	2.536132788	0.061035156	-5.004883	-0.48828125	6.735107428000001	8.728125	0.9905273560000001	-3.0517578	-2.746582	1.7700195	1549640115.448
-10.88264128	-3.101977536	-2.421289038	5.1879883	-1.3427734	0.91552734	10.179223740000001	-0.808691394	-4.474121106	-4.0283203	0.7324219	0.8544922	11.34560504	3.8939209260000003	1.4176025360000002	-4.3945312	-1.0986328	-0.48828125	-11.42814946	-2.312426718	4.354492212	4.272461	4.0893555	-1.7700195	-0.8589355432	11.57409694	4.230078076	0.79345703	-3.2348633	-1.0986328	5.609399460000001	10.893408540000001	2.04326178	-3.112793	-3.479004	4.638672	1549640115.488
-9.593042032000001	-1.8052001800000002	-1.56354982	5.004883	2.6245117	1.0986328	10.179223740000001	-0.808691394	-4.474121106	-4.211426	0.91552734	1.3427734	11.26784694	4.300659146	2.104272464	-4.0893555	-1.3427734	-0.6713867	-9.676782248	-1.6149902160000003	2.13178714	4.0283203	-0.30517578	-1.2817383	-2.2430420320000004	10.245019960000002	3.992016574	0.6713867	-3.0517578	-1.0986328	4.227685504000001	13.234546220000002	3.8125733800000003	-3.2958984	-3.7231445	7.019043	1549640115.528
-10.71396466	-1.2907959260000001	-3.0325927520000002	3.9672852	0.061035156	0.91552734	10.35388228	-1.3577880400000002	-4.83540036	-4.211426	0.8544922	1.0986328	10.42326628	4.15830072	3.2706542540000005	-4.0283203	-1.3427734	-0.61035156	-9.36455072	-1.465454074	3.1498290740000003	4.699707	1.0375977	-1.0986328	-2.8483641200000003	9.689941394000002	3.275439496	0	-4.5776367	-0.4272461	-0.11723633180000001	14.56840854	2.0169433900000002	-4.5776367	-6.0424805	4.8217773	1549640115.568
-8.86330571	-1.062304712	-2.227490216	4.0283203	-1.0986328	1.3427734	9.630126800000001	-0.900805661	-5.40842302	-4.5166016	1.0986328	0.8544922	10.18640126	3.98125	2.702417032	-4.0283203	-0.79345703	-0.79345703	-8.59892572	-1.9188476440000002	2.5815917540000006	4.638672	-0.48828125	-1.3427734	-1.6114013580000002	9.350195288	3.2586913940000004	0.30517578	-4.3945312	-0.7324219	0.007177734620000001	11.484375	1.3972655760000001	-3.479004	-6.958008	3.1738281	1549640115.608
-7.39785144	-0.285913089	-1.191503894	4.1503906	1.4648438	1.0375977	8.59414038	-0.52995607	-4.9083741000000005	-4.5166016	1.0986328	0.8544922	10.04045378	3.5697264400000006	1.680786142	-4.333496	-0.9765625	-0.5493164	-8.259179712	-2.213134784	2.721557608	4.4555664	0.79345703	-1.0375977	-1.19270018	8.5666259	3.3220947480000005	0.4272461	-4.333496	-0.9765625	1.792041034	9.630126800000001	1.002490216	-3.540039	-3.479004	2.1972656	1549640115.648
-7.838086060000001	-0.06340332068	-1.113745108	3.3569336	2.1362305	0.9765625	7.88952626	-0.47373047120000006	-4.344921924	-4.4555664	1.2207031	0.4272461	9.463842752000001	2.8890380400000004	1.8028076080000002	-4.5166016	-1.159668	-0.36621094	-7.766308606000001	-2.4595702880000005	2.3985596040000003	4.0893555	-0.30517578	-1.0375977	-0.9773681610000001	8.115625000000001	3.25988768	0.4272461	-4.3945312	-0.79345703	2.3889892180000003	7.957714660000001	0.3672607428	-2.5634766	-1.8310547	1.4648438	1549640115.688
-8.584570288	-0.23566894960000004	-1.484594748	2.9907227	1.6479492	0.9765625	7.7423827880000005	-0.5263671924000001	-4.249218750000001	-4.4555664	1.2207031	0.4272461	9.165966754000001	2.289697284	1.967895468	-4.3945312	-1.159668	-0.36621094	-7.967285340000001	-2.68327626	2.6796875	3.6621094	-0.12207031	-1.159668	-0.419897464	8.14433606	3.5027344240000007	0.4272461	-4.211426	-0.7324219	2.8758788940000004	6.7889402	0.16987304320000002	-1.5869141	-1.0375977	0.91552734	1549640115.728
-8.89919429	-0.30505371400000003	-1.5491942900000002	3.0517578	0.18310547	0.9765625	7.94934056	-0.7105957068000001	-4.257592752	-3.90625	0.79345703	0.12207031	9.395654254	1.8159667540000002	1.95234375	-4.1503906	-0.8544922	-0.4272461	-8.049829074	-2.7658202880000005	2.9464599640000007	3.2348633	-0.061035156	-1.0375977	0.2524169928	8.455371106000001	4.129589856	0.30517578	-3.479004	-0.6713867	2.381811502	6.932495108000001	0.34453125	-1.4648438	-1.4038086	0.18310547	1549640115.768
-9.040356430000001	0.287109375	-1.3972655760000001	3.0517578	1.6479492	0.79345703	8.52595198	-1.1316894568000002	-4.15231929	-3.90625	0.79345703	0.12207031	9.73540036	1.264477536	2.185620108	-3.6010742	-0.8544922	-0.61035156	-8.444604532000001	-3.0325927520000002	3.38908696	2.8076172	-0.36621094	-0.8544922	0.5993408246	8.827417032000001	4.634423920000001	0.12207031	-2.9907227	-0.6713867	2.8112792540000004	6.491064300000001	0.001196289038	-0.30517578	-3.3569336	-0.61035156	1549640115.808
-10.1229982	1.000097644	-2.050439496	2.380371	2.5024414	0.36621094	9.0176268	-1.51928714	-3.899902356	-3.2958984	0.5493164	-0.061035156	10.27373004	0.9043945288	2.7119873200000004	-3.0517578	-0.61035156	-0.6713867	-9.061889480000001	-3.3866942900000003	3.9298096040000003	2.319336	-0.24414062	-0.61035156	0.8230468750000001	9.125292932	5.02561052	0.061035156	-2.6855469	-0.6713867	4.53752446	6.883447480000001	0.23208007200000003	0.18310547	-3.112793	-0.61035156	1549640115.848
-11.64467752	1.2022705072	-3.0086670320000004	1.7700195	1.953125	0.24414062	9.266455072	-1.70471196	-3.7156739200000004	-2.319336	0.12207031	0.30517578	10.839575180000002	0.835009784	2.633032248	-2.746582	-0.6713867	-0.5493164	-9.471020468	-3.208447284	4.350903354000001	1.953125	0.24414062	-0.24414062	0.833813498	9.46623552	5.161987320000001	0.36621094	-2.4414062	-0.6713867	6.44321286	7.351196580000001	0.6914550720000001	0.79345703	-3.7841797	-0.79345703	1549640115.888
-12.5048098	1.1400634980000002	-2.573217752	0.5493164	0.30517578	0.30517578	9.37890625	-1.70471196	-3.2503173920000004	-2.319336	0.12207031	0.30517578	11.33125	0.7488769568000001	2.2286865020000004	-2.4414062	-0.7324219	-0.36621094	-9.290380890000002	-2.67370607	4.2061523560000005	1.7700195	-0.061035156	0	0.6029296924	9.73061502	4.953832968	0.5493164	-2.319336	-0.61035156	8.156298920000001	8.79990216	1.642504892	0.24414062	-1.7089844	-1.0986328	1549640115.928
-12.07534146	0.5802001800000001	-2.87109375	1.0375977	-0.30517578	0.61035156	9.37890625	-1.70471196	-3.2503173920000004	-1.8310547	0.12207031	0.79345703	11.550171220000001	0.75366214	2.013354532	-2.0141602	-0.6713867	-0.36621094	-9.791625900000001	-2.186816394	4.2240966460000005	1.5869141	-0.61035156	-0.24414062	0.40075683900000003	10.5225589	4.569824280000001	0.5493164	-2.1972656	-0.36621094	9.0176268	8.90876448	2.8041014400000006	-1.0986328	-0.18310547	-0.9765625	1549640115.968
-9.8514402	-1.3864990020000003	-2.9775634	0.18310547	-0.36621094	0.48828125	10.144530760000002	-1.373339856	-1.983447284	-1.159668	-0.36621094	1.2817383	11.79182158	1.032397464	1.7441894960000002	-1.5869141	-0.7324219	-0.7324219	-9.8514402	-1.8195557100000002	3.5781005400000003	1.2817383	-0.4272461	-0.24414062	0.24165038940000003	11.394653060000001	4.380810504	0.36621094	-2.0141602	-0.24414062	6.046044928000001	9.27961412	0.657958966	-1.2817383	-5.3710938	-2.319336	1549640116.008
-9.849048020000001	-3.4213867800000006	-3.5960449280000004	2.1972656	0.18310547	0.9765625	10.412500000000001	-1.5432128600000001	-2.021728534	-1.159668	-0.36621094	1.2817383	12.20214856	1.403247104	1.102978534	-0.91552734	-0.79345703	-1.0375977	-10.614673020000001	-1.7501709260000002	3.269457968	0.79345703	-0.12207031	-0.36621094	0.265576178	11.66860324	4.24323732	0.12207031	-1.4038086	-0.24414062	4.304248004000001	9.201855432	1.41042482	0.91552734	-0.30517578	-1.953125	1549640116.048
-8.94584964	-2.616284146	-3.7647216460000004	1.2817383	-1.8920898	1.2207031	10.25578624	-2.027709964	-2.039672824	-0.36621094	-0.61035156	0.4272461	12.53710962	1.876977536	1.235766574	-0.4272461	0.18310547	-0.91552734	-9.953125	-0.7381103240000001	2.274145468	0.5493164	0.9765625	-0.36621094	-0.2237060504	10.83120108	3.3197021760000003	-0.24414062	-0.6713867	-0.24414062	3.8508545320000005	10.02609874	0.5562744110000001	0.5493164	-4.1503906	-2.5024414	1549640116.088
-7.4600586060000005	-2.19638678	-3.192895468	1.6479492	0.48828125	0.91552734	10.25578624	-2.027709964	-2.039672824	-0.36621094	-0.61035156	0.4272461	11.9353759	2.213134784	1.599438498	-0.24414062	0.30517578	-0.18310547	-9.023608426000001	0.1878173822	1.3482177520000003	0.8544922	-0.36621094	-0.48828125	-1.0108642572	9.2042482	2.1712646760000003	-0.61035156	-0.36621094	0	3.331665036	9.758129892000001	-1.061108426	0.30517578	-2.1362305	-2.1362305	1549640116.127
-8.09648462	-1.735815396	-3.7395996400000002	2.2583008	2.0141602	0.6713867	9.310717752	-2.0911132200000004	-2.5026367800000004	-0.6713867	0.12207031	-0.36621094	11.19248004	2.27055661	1.085034146	-0.61035156	0.4272461	0.36621094	-9.192285340000002	0.57421875	1.622167932	0.91552734	-0.61035156	-0.4272461	-1.51330571	8.84057608	1.550390576	-0.91552734	-0.6713867	0.5493164	2.56245108	9.206640380000001	-1.149633786	0.24414062	-1.3427734	-2.2583008	1549640116.167
-9.39685054	-1.256103534	-4.848559604	1.0375977	-0.12207031	0.5493164	9.405224640000002	-2.159301718	-2.277734424	-0.6713867	0.12207031	-0.36621094	10.56801718	2.4523925720000004	0.4426269568000001	-0.79345703	0.5493164	0.4272461	-9.18391124	0.362475589	2.4643554320000005	1.0375977	0.12207031	-0.4272461	-1.025219748	9.433935700000001	1.7501709260000002	-0.8544922	-0.9765625	0.79345703	2.060009784	9.58586412	-1.471435504	0.24414062	-2.1362305	-2.380371	1549640116.207
-9.081030252000001	-1.3075439300000002	-4.417895468	0.4272461	-2.1362305	0.5493164	9.405224640000002	-2.159301718	-2.277734424	-0.61035156	0	-0.24414062	10.101464660000001	2.5205810700000004	0.46535643000000004	-0.8544922	-0.12207031	0.24414062	-8.902783246	0.07416992212000001	2.48828125	0.9765625	-0.48828125	-0.5493164	-0.2607910144	9.103759980000001	2.289697284	0.061035156	-0.4272461	0	2.282519568	9.57150908	-1.2692626800000002	0.12207031	-2.2583008	-2.319336	1549640116.247
-7.92661142	-1.035986322	-3.160595746	1.5258789	0.061035156	0.24414062	8.83698732	-1.431957968	-1.5563721040000003	-0.48828125	-0.30517578	-0.48828125	9.58347194	2.1138427520000005	0.6675292932	-0.7324219	-0.30517578	0.24414062	-8.802294928000002	0.0346923822	2.8627197480000004	0.79345703	0.5493164	-0.48828125	-0.24404297120000001	8.69582518	2.386596646	0.18310547	-0.30517578	-0.18310547	2.50622554	9.174340560000001	-1.3984619600000001	0.30517578	-1.5258789	-1.953125	1549640116.287
-8.14313948	-0.5861816394	-3.3352538940000005	2.0751953	1.0986328	0.061035156	8.82263179	-0.984545926	-1.5719238220000002	-0.48828125	0.30517578	-0.24414062	9.455468750000001	1.7298339660000002	0.5993408246	-0.36621094	0.061035156	0.18310547	-8.328564300000002	0.1686767572	2.7371094240000002	0.79345703	0	-0.36621094	-0.18422851440000002	8.742480432	2.46794429	-0.12207031	-0.5493164	-0.12207031	2.154516574	9.31669928	-1.350610324	0.30517578	-1.3427734	-1.953125	1549640116.327
-8.616870108	-0.12800292540000002	-4.03986821	1.5258789	0.36621094	0	8.797509980000001	-0.708203125	-1.546801718	-0.48828125	0.30517578	-0.24414062	9.646875000000001	1.5384277160000002	1.040771466	-0.30517578	-0.061035156	0.061035156	-8.31660144	0.2978759784	2.95363768	0.8544922	0.18310547	-0.30517578	0.037084961060000005	8.596533246000002	2.4619628600000003	0	-0.5493164	-0.12207031	2.0193359620000004	9.285595746	-1.2010742212	0.12207031	-1.6479492	-2.0141602	1549640116.368
-8.73291034	0.0980957068	-4.171459964	1.4038086	0.48828125	0.24414062	8.80947284	-0.364868161	-1.795629892	-0.5493164	0.18310547	-0.12207031	9.76171875	1.356591754	1.27763678	-0.4272461	-0.36621094	0.061035156	-8.177832068	0.423486322	2.983544928	0.9765625	0.36621094	-0.30517578	0.1040771466	8.738891574	2.3208007200000003	0.061035156	-0.48828125	-0.18310547	2.369848642	9.20065944	-1.297973642	0.061035156	-1.0986328	-1.8920898	1549640116.407
-8.80588408	-0.01315917932	-4.106860324	1.3427734	0.7324219	0.48828125	9.07504892	0.023925780760000005	-2.004980432	-0.79345703	0.18310547	-0.12207031	10.154101440000002	1.2656738220000001	1.2417480040000002	-0.6713867	-0.24414062	0.12207031	-7.9517334260000005	0.611303714	2.8268310700000003	0.9765625	0.061035156	-0.30517578	-0.07177734424	8.9410643	2.15571286	0.12207031	-0.6713867	0	2.5229737400000003	9.3657473	-1.197485324	-0.12207031	-0.48828125	-1.7089844	1549640116.447
-9.020019568	-0.211743161	-4.312622104000001	1.2817383	0.4272461	0.61035156	9.4423098	0.1686767572	-1.886547824	-0.79345703	0.18310547	-0.12207031	10.52614766	1.3470214660000002	1.35180661	-0.91552734	-0.24414062	0.18310547	-8.315405252000001	0.6447998200000001	2.976367212	1.159668	-0.9765625	-0.36621094	-0.1818359424	9.322680710000002	2.128198282	0	-1.0375977	0.24414062	2.5720214660000003	9.43034694	-0.9390869110000001	-0.48828125	-0.61035156	-1.4038086	1549640116.487
-9.103759980000001	0.230883786	-4.663134784	1.0986328	1.3427734	0.91552734	9.707885880000001	0.2344726538	-1.9547363220000002	-0.9765625	0	-0.24414062	10.830004500000001	1.605419928	1.66044928	-1.0986328	-0.30517578	0.12207031	-9.152807608000002	0.04426269568	3.5792969240000003	0.79345703	-0.4272461	-0.36621094	0.1579101538	10.018921220000001	2.421289038	-0.061035156	-1.3427734	0.061035156	2.213134784	9.441113220000002	-0.8637207068000001	-1.0986328	-0.9765625	-1.2817383	1549640116.527
-9.681567392	0.5251708966	-5.610595746	1.0375977	-0.061035156	1.5258789	10.096679320000002	0.192602536	-2.384204074	-0.9765625	0	-0.24414062	11.106347840000002	1.6185790740000001	1.715478534	-1.159668	-0.30517578	0	-8.807080072	0.16987304320000002	3.446508786	0.61035156	-0.30517578	-0.4272461	0.34812010800000004	10.56801718	2.837597644	0.18310547	-1.159668	-0.24414062	2.3758300720000003	9.91364766	-0.8625244110000001	-1.7700195	-0.9765625	-0.8544922	1549640116.567
-10.314403960000002	0.19140625	-4.974169928000001	-0.36621094	-1.3427734	1.2817383	10.160083360000002	0.07895508180000001	-2.4799072480000004	-1.159668	0.12207031	-0.24414062	11.58964856	1.431957968	1.9128662140000001	-1.2207031	0.12207031	-0.18310547	-9.130077880000002	0.6854736419999999	3.7527587860000002	0.79345703	-1.5258789	-0.4272461	-0.0885253894	10.766601440000002	2.7048096040000003	-0.36621094	-1.5258789	0.12207031	3.1330810700000002	10.126586960000001	-0.678295926	-3.0517578	-0.12207031	-0.5493164	1549640116.607
-10.943652160000001	-1.197485324	-3.7360108800000003	-1.4038086	-1.159668	0.12207031	10.170849640000002	-0.07895508180000001	-2.795727536	-1.5258789	0	0.4272461	11.940161240000002	1.8159667540000002	2.2083496400000002	-1.4648438	0.30517578	-0.18310547	-11.094384980000001	0.309838858	3.8053954680000004	1.159668	-2.746582	-0.48828125	-0.2763427716	10.863500900000002	2.66772464	-0.79345703	-2.319336	0.36621094	5.54838858	9.734204074	0.4354492212	-3.9672852	-1.0375977	0.91552734	1549640116.647
-11.2044429	-2.7538574280000003	-3.0995849640000004	-0.5493164	-1.2817383	0.061035156	11.252295320000002	-0.8577392572	-3.4154052520000002	-1.5258789	0	0.4272461	11.97485324	2.7131836060000003	1.872192392	-1.8310547	-0.12207031	-0.36621094	-12.307422120000002	-2.044457968	5.172753894	1.2207031	1.4648438	-0.79345703	0.27395019960000005	11.82651358	3.8747802520000003	-0.12207031	-2.1362305	-0.24414062	6.036474640000001	10.156494600000002	2.56723642	-4.5776367	-1.7700195	3.2958984	1549640116.687
-9.884936600000001	-2.19997554	-1.9284179320000001	1.4038086	-0.12207031	1.0375977	11.252295320000002	-0.8577392572	-3.4154052520000002	-1.4038086	0.18310547	0.79345703	11.727221940000002	3.1175292540000004	1.655664038	-1.5869141	-0.6713867	-0.48828125	-10.077538940000002	-1.9044922120000003	2.154516574	0.12207031	1.7700195	-0.6713867	-0.230883786	10.5488768	4.727734424	0.7324219	-0.30517578	-1.0986328	4.789941394	10.830004500000001	1.25729982	-3.6621094	-2.2583008	5.6152344	1549640116.727
-9.931591460000002	-1.7788817900000002	-1.758544928	1.0375977	1.2817383	0.18310547	9.83110324	-1.3302734620000003	-3.1761474640000005	-1.0986328	0.6713867	-0.061035156	10.89460414	2.749072284	2.4404297120000003	-1.159668	-0.36621094	0	-9.46145018	-0.7907471040000001	2.250219748	1.0986328	-0.8544922	-0.12207031	-1.71667482	8.947045926000001	3.5589599640000005	-0.18310547	-0.9765625	-0.24414062	2.60671376	12.565820680000002	1.318310504	-1.8310547	-1.7700195	6.225586	1549640116.767
-9.6385009	-1.2537109620000002	-2.8088867800000004	0.061035156	-2.5024414	0.18310547	9.305932608	-1.3709472839999999	-3.85683606	-1.159668	0.5493164	0.061035156	10.40771466	2.6964355040000005	2.418896466	-0.9765625	0.36621094	-0.061035156	-8.81186502	-1.2178222840000001	2.2609863220000004	1.2817383	-0.12207031	-0.4272461	-1.610205072	9.444701980000001	3.402246106	-0.91552734	-1.4648438	0.4272461	1.025219748	13.0419429	0.5981445288	-0.91552734	-1.5258789	5.2490234	1549640116.807
-7.73759784	-0.9953125	-1.606616214	0.79345703	-0.24414062	0.18310547	8.814257788	-1.1041748200000001	-3.69892572	-1.159668	0.5493164	0.061035156	10.450780760000002	2.89382338	2.0121582460000003	-1.2207031	0	0	-8.705395468	-1.542016574	2.70600589	1.0375977	-0.18310547	-0.48828125	-0.7859619110000001	8.766406250000001	3.714477536	0.061035156	-1.159668	-0.24414062	1.03957518	10.126586960000001	1.2513183900000002	0.6713867	-0.9765625	5.3100586	1549640116.847
-7.93618161	-0.6340332068000001	-1.8375000000000001	0.61035156	0.79345703	-0.30517578	7.9134519800000005	-0.7034179712000002	-3.1498290740000003	-1.0986328	0.18310547	-0.24414062	9.55117212	2.454785144	2.2167236420000003	-1.4038086	-0.61035156	0.24414062	-8.33933107	-1.5958496400000002	2.49426268	0.9765625	0.36621094	-0.30517578	-0.5885742212	8.094091754	3.71926268	0.18310547	-1.0375977	-0.4272461	1.8243408540000001	9.753344748	1.7872558900000002	1.159668	1.2817383	4.3945312	1549640116.887
-7.899096940000001	-0.6208740020000001	-1.814770468	0.36621094	0.12207031	-0.30517578	7.6789795320000005	-0.648388678	-3.1187255400000002	-1.0375977	0.30517578	-0.12207031	8.999682608	1.745385782	2.2621826080000003	-1.159668	-0.18310547	0.061035156	-8.073754892	-1.732226538	2.578002896	0.8544922	0.24414062	-0.36621094	-0.3529052716	8.031884980000001	3.791040036	-0.061035156	-0.9765625	-0.24414062	1.166381839	8.99609375	1.5001464660000001	1.8310547	2.5634766	3.1738281	1549640116.927
-7.867993210000001	-0.7775878600000001	-1.3099365020000002	0.7324219	1.4038086	0.18310547	7.945751800000001	-0.6555663939999999	-3.0672851440000004	-1.0375977	0.30517578	-0.12207031	9.08461911	1.5551757200000003	2.3243896760000005	-0.9765625	0	0	-8.07973642	-1.81716304	2.65935054	0.8544922	0	-0.24414062	0.031103515380000002	7.812963760000001	4.011157248000001	0	-0.7324219	-0.30517578	0.01794433606	8.067773560000001	1.1711669928000001	2.2583008	1.5258789	1.6479492	1549640116.967
-8.95063498	-0.037084961060000005	-1.7645263580000001	1.5869141	1.8920898	0.48828125	8.257983426000001	-0.6926513580000001	-3.0589112400000005	-0.91552734	0.061035156	-0.12207031	9.29636232	1.38410643	2.23227536	-0.91552734	-0.48828125	0	-8.235253894000001	-1.9415771760000002	2.9500489200000004	0.6713867	0.48828125	-0.061035156	-0.056225586060000006	8.311816394000001	4.121215854000001	0.24414062	-0.24414062	-0.30517578	0.04306640576	7.571313400000001	0.9893310700000001	1.159668	-0.8544922	0.24414062	1549640117.007
-9.666015380000001	1.1352783540000002	-2.7502685700000002	-0.061035156	1.6479492	-0.18310547	8.753247300000002	-0.7728027160000001	-2.86870108	-0.36621094	0.061035156	0.18310547	9.94833966	1.211840854	2.192797824	-0.6713867	-0.24414062	-0.061035156	-8.497240920000001	-1.84946286	3.0720702880000004	0.48828125	-0.8544922	0	-0.2763427716	8.80588408	4.104467752000001	0.18310547	-0.5493164	0	1.8650146760000001	7.053320288000001	1.6915527160000003	1.8920898	-0.30517578	-0.5493164	1549640117.047
-11.007056200000001	0.22849121400000003	-3.2993652160000004	-0.18310547	1.8310547	-0.5493164	9.31669928	-0.8218505890000001	-2.802905252	-0.36621094	0.061035156	0.18310547	10.40053714	1.2106445288	2.1796386780000003	-0.4272461	-0.4272461	-0.12207031	-9.139648560000001	-2.0121582460000003	3.7479737400000004	0.30517578	-0.12207031	0	0.1435546875	9.486572480000001	4.385595746	0.24414062	-0.48828125	-0.061035156	3.830517572	7.6729982	1.091015625	2.2583008	-0.24414062	-1.0375977	1549640117.087
-12.278711060000001	0.6340332068000001	-3.170166034	0.36621094	0.24414062	0.30517578	9.77248552	-0.8589355432	-2.8399902160000003	0.18310547	-0.24414062	0.4272461	10.960400360000001	1.03957518	2.1138427520000005	0	-0.36621094	-0.18310547	-9.25927716	-1.5779052520000003	3.78027356	0.18310547	-0.48828125	0.061035156	0.3959716754	9.91484424	4.465747104	0.36621094	-0.18310547	-0.12207031	6.570019568	9.25090306	3.867602536	0.5493164	-0.79345703	-0.9765625	1549640117.127
-11.81096196	0.23208007200000003	-4.17504892	-0.6713867	-1.159668	0.4272461	10.23903804	-0.9414794928000001	-2.62346196	0.36621094	-0.12207031	0.7324219	11.326464660000001	0.9809570288	2.1844238220000003	0.24414062	-0.24414062	-0.36621094	-9.70310054	-1.315917932	4.256396466	0.18310547	-0.5493164	0.12207031	0.32180175720000004	10.626635880000002	4.27194838	0.12207031	-0.24414062	0.18310547	10.029687500000001	9.4686277	3.15461412	-1.2207031	-0.7324219	0	1549640117.167
-10.547681200000001	-1.9176513580000003	-3.9022949280000003	0.24414062	-0.9765625	0.18310547	10.64697284	-1.113745108	-2.6509764400000004	0.36621094	-0.12207031	0.7324219	11.96528354	1.21901857	2.0253173920000003	0.48828125	-0.061035156	-0.61035156	-10.170849640000002	-1.276440396	3.951342752	0	-0.79345703	-0.061035156	0.34931639400000003	11.184106920000001	4.129589856	0.12207031	-0.12207031	0.24414062	3.2874023560000003	9.304736420000001	-0.6986327880000001	-0.12207031	-5.7373047	-3.1738281	1549640117.207
-9.42915036	-2.07915036	-3.6905516200000004	0.48828125	-1.3427734	0.4272461	10.938866820000001	-1.350610324	-2.6880616	0.5493164	-0.24414062	0.79345703	12.605298020000001	1.70471196	1.4522949280000002	0.8544922	0	-0.6713867	-10.18520468	-0.8637207068000001	3.8532471040000003	-0.061035156	0.4272461	0	0.3576904254	11.54897464	3.830517572	-0.12207031	0.18310547	0.24414062	5.579492212	10.768994600000001	1.8650146760000001	0.12207031	0.24414062	-0.9765625	1549640117.247
-8.156298920000001	-1.9762695680000002	-3.6881591460000003	1.0986328	0.061035156	0.061035156	10.322778060000001	-1.3829101440000002	-2.29089357	0.79345703	-0.48828125	-0.061035156	12.55744658	2.122216754	1.6437011780000002	1.0375977	0.30517578	-0.24414062	-9.656445288	-0.32778320680000006	2.9033935700000004	-0.30517578	0.12207031	0	0.2524169928	10.422070680000001	3.1079589660000004	-0.30517578	0.6713867	0.061035156	4.01713858	9.729418930000001	1.052734375	0.5493164	-2.9296875	-2.1972656	1549640117.287
-8.333349640000002	-1.8781738220000002	-4.5064209260000005	0.9765625	-0.24414062	-0.12207031	9.605004892	-1.2058593750000002	-2.381811502	0.79345703	-0.48828125	-0.061035156	11.392260880000002	2.0157471040000003	1.753759784	0.9765625	0.36621094	0.30517578	-9.24611821	0.32658691100000004	2.201171924	-0.36621094	0.6713867	0.12207031	-0.0657958966	9.1623777	2.100683606	-0.48828125	0.79345703	0.061035156	3.311328076	9.719848740000002	-1.3254882200000002	0.5493164	-1.0986328	-2.319336	1549640117.327
-8.984130890000001	-1.6592528960000001	-4.50522464	0.12207031	-0.9765625	0.4272461	9.286792032000001	-1.2884033540000002	-2.45598143	0.24414062	-0.12207031	-0.7324219	10.43522914	1.81118161	1.1304931610000002	0.5493164	0.61035156	0.30517578	-9.404028060000002	0.9474609620000001	2.2669677520000002	-0.12207031	0	-0.12207031	-0.3505126800000001	9.29516574	1.4223876800000002	-0.6713867	0.8544922	0.36621094	2.7969239200000002	9.38608426	-0.6376221040000001	0.91552734	0.8544922	-2.0751953	1549640117.367
-9.07863768	-0.955834964	-4.201367212	0.18310547	-0.061035156	0.79345703	9.508105432	-1.5862792540000001	-2.153320288	0.30517578	-0.24414062	-0.5493164	10.49265126	2.118627896	0.42109375000000004	0.12207031	0.61035156	-0.18310547	-9.13725589	0.838598642	2.8962158540000003	0.061035156	0.4272461	-0.30517578	-0.5885742212	10.241431200000001	1.4415283540000001	-0.48828125	0.6713867	0.61035156	2.3255859620000003	9.58825679	-0.6017333966	0.36621094	-0.7324219	-2.0141602	1549640117.407
-8.730517572	-0.5574707068000001	-4.329370108	0.24414062	-1.0986328	0.4272461	9.44350589	-1.459472644	-1.5491942900000002	0.30517578	-0.24414062	-0.5493164	11.034570680000002	2.55048822	0.2643798822	0.12207031	0.12207031	-0.18310547	-8.44938948	0.7046142572	2.62705072	-0.061035156	-0.79345703	-0.36621094	-0.6842773560000001	9.81555162	1.9918212860000002	-0.12207031	0.36621094	0.36621094	2.3435302520000003	9.54638678	-1.1627929712000002	0.24414062	-1.7700195	-2.0141602	1549640117.447
-8.406323380000002	-0.3158203076	-3.7288329680000003	0.24414062	-1.2207031	0	9.089404254	-1.008471646	-1.149633786	0.48828125	-0.61035156	-0.5493164	10.461548020000002	2.141357428	0.965405252	0.30517578	-0.12207031	0.36621094	-8.372826980000001	0.26796875000000003	3.052929712	0	0.30517578	-0.36621094	-0.3517089856000001	8.94465306	2.245434604	-0.18310547	0.24414062	0.24414062	2.6402099640000003	9.325073380000001	-1.453491214	0.48828125	-1.8310547	-2.380371	1549640117.487
-7.720849640000001	-0.29667969240000003	-3.2311766200000003	0.61035156	0.4272461	0	8.871679712	-0.48330077880000005	-1.5731201080000001	0.4272461	-0.30517578	-0.61035156	9.81914038	1.4415283540000001	1.1556152160000002	0.4272461	0.30517578	0.30517578	-8.068969748	0.3373535144	2.8914307100000003	-0.12207031	-0.4272461	-0.36621094	0.3732421924	8.6348143	2.3806152160000003	-0.5493164	0.061035156	0.36621094	2.47631839	9.18271466	-1.022827176	0.6713867	-1.2207031	-2.2583008	1549640117.526
-8.049829074	0.07416992212000001	-3.7838623200000003	0.5493164	1.0986328	0	8.871679712	-0.48330077880000005	-1.5731201080000001	0.12207031	0.18310547	-0.61035156	9.676782248	1.119726538	1.1484375	0.4272461	0.4272461	0.18310547	-8.14433606	0.41152344240000005	3.16298822	-0.061035156	0.18310547	-0.24414062	0.7955322480000001	8.430249100000001	2.512207068	-0.48828125	0.30517578	0.36621094	2.6079101440000003	9.0594973	-0.724951178	0.36621094	-0.91552734	-2.1362305	1549640117.566
-8.72692842	0.440234375	-4.30783696	0.061035156	0.6713867	0.12207031	8.681469748	-0.01076660144	-1.732226538	0.12207031	0.12207031	-0.6713867	9.865796220000002	0.9893310700000001	1.221411142	0.30517578	0.30517578	0.24414062	-7.968481430000001	0.45698242800000005	3.1653808900000002	0	0.18310547	-0.18310547	0.80988768	8.43503444	2.3495117800000003	-0.4272461	0.61035156	0.36621094	2.775390576	8.999682608	-0.9366943390000001	0.24414062	-0.48828125	-1.8310547	1549640117.606
-9.212622300000001	0.288305661	-4.31142572	-0.12207031	-0.18310547	0.12207031	8.972167932000001	0.07895508180000001	-1.7489746400000001	0.12207031	-0.061035156	-0.61035156	10.248608720000002	0.9821533540000001	1.100585962	0.12207031	0.24414062	0.36621094	-7.814160340000001	0.40314941100000007	3.05053714	0.061035156	-0.79345703	-0.24414062	0.49765625	8.710180710000001	2.318408246	-0.36621094	0.36621094	0.5493164	2.6079101440000003	9.189892572	-1.0108642572	-0.061035156	-0.7324219	-1.4648438	1549640117.647
-8.72692842	0.0454589856	-4.463354532	-0.4272461	-0.7324219	-0.18310547	9.46145018	0.06459961060000001	-1.6520751800000002	0.12207031	-0.061035156	-0.61035156	10.510596040000001	1.0934082068000002	1.1245117212000002	0	0.18310547	0.4272461	-8.681469748	0.0992919928	3.8257324280000002	0.061035156	-0.91552734	-0.18310547	0.707006839	9.273632788	2.588769568	-0.36621094	-0.18310547	0.61035156	2.4404297120000003	9.278417932000002	-1.0180419928000002	-0.4272461	-0.7324219	-1.6479492	1549640117.686
-8.66352536	-0.06459961060000001	-4.267163040000001	-0.18310547	0.24414062	-0.061035156	9.88732878	-0.01794433606	-1.820751996	0.24414062	-0.12207031	-0.61035156	10.67329074	1.2010742212	1.375732428	-0.061035156	-0.061035156	0.30517578	-9.139648560000001	-0.4426269568000001	4.157104532	-0.4272461	-0.061035156	-0.12207031	1.35180661	9.83110324	3.1593994600000004	0	0.061035156	0.24414062	2.7131836060000003	9.063086060000002	-1.332666034	-0.91552734	-0.24414062	-1.5869141	1549640117.726
-9.612182608000001	-0.1256103534	-4.6427978240000005	-0.30517578	0.48828125	0.5493164	10.064379500000001	-0.113647464	-2.13776857	0.12207031	-0.12207031	-0.5493164	10.92810054	1.0958007788	1.3924804320000002	0	-0.12207031	0.18310547	-9.693530252	-0.046655271600000006	3.9501464660000005	-0.7324219	-0.8544922	-0.061035156	1.3230957460000001	10.12897914	3.3783202880000003	0.18310547	0.48828125	0	2.8136719240000003	9.22338858	-1.2202148560000001	-1.4648438	0.79345703	-0.8544922	1549640117.766
-11.535815200000002	-0.21413574280000003	-5.306738220000001	-1.2817383	0.18310547	0.30517578	10.315600540000002	-0.36367187500000003	-2.4811035340000003	0.12207031	-0.12207031	-0.5493164	11.343212860000001	1.349414038	1.4786132200000002	0.061035156	0.24414062	-0.24414062	-10.613476440000001	-0.1854248004	4.5339355040000004	-0.30517578	-0.48828125	0.061035156	0.9570312500000001	11.2881839	3.4931639400000005	-0.18310547	0.4272461	0.18310547	2.5205810700000004	10.06796924	-1.1771484620000001	-2.319336	0.79345703	-0.48828125	1549640117.806
-11.57529254	-1.2285888580000002	-5.2744384	-1.0986328	-1.7700195	-0.4272461	10.940063400000001	-0.92473143	-3.00986322	0.12207031	-0.18310547	0.5493164	12.083715560000002	2.222705072	1.629345746	0.12207031	0.061035156	-0.7324219	-11.0668705	-0.44143066100000006	4.349707068	-0.4272461	-0.4272461	0.061035156	0.3373535144	11.915038940000002	3.6462889400000003	-0.12207031	0.18310547	0	4.164282248	10.992700180000002	-0.10048827880000001	-3.3569336	0.5493164	0.4272461	1549640117.846
-10.04284694	-2.098291034	-2.866308606	-0.61035156	-2.9296875	0	10.80847194	-1.3242920320000002	-2.9667969240000005	0.12207031	-0.18310547	0.5493164	12.10644568	2.834008786	2.172460962	0.061035156	-0.18310547	-0.61035156	-10.20195288	-0.3517089856000001	3.6355224640000006	-0.061035156	1.2207031	0.061035156	-0.02990722644	10.692432100000001	3.410620108	-0.061035156	0.061035156	-0.30517578	5.5878659200000005	11.28698732	1.9798584260000003	-4.1503906	0.8544922	2.746582	1549640117.886
-8.28430162	-1.356591754	-0.707006839	-0.7324219	-1.2207031	0.48828125	10.80847194	-1.3242920320000002	-2.9667969240000005	-0.061035156	-0.30517578	0.61035156	11.227173020000002	2.8088867800000004	2.360278354	0	-0.061035156	0	-8.94584964	-0.33256836060000006	2.14973143	0.36621094	0.24414062	-0.18310547	-0.699829074	8.752050720000002	2.9990966460000004	-0.24414062	-0.061035156	-0.36621094	5.18710962	10.42326628	2.652172824	-3.540039	-0.30517578	5.065918	1549640117.926
-8.69103984	-1.43076178	-1.0575195288	0.061035156	3.7231445	-0.30517578	8.68745108	-0.52995607	-2.8268310700000003	-0.4272461	0.7324219	0.36621094	9.992602340000001	2.7706054320000004	1.801611322	-0.12207031	-0.061035156	0.36621094	-9.5703125	-1.274047824	2.400952176	0.18310547	0.061035156	-0.061035156	-0.9689941100000001	8.54270018	3.334057608	-0.061035156	-0.30517578	0	2.2167236420000003	10.19716754	1.8255371400000002	-2.380371	-0.4272461	5.1879883	1549640117.966
-11.367138579999999	-1.234570288	-4.267163040000001	-0.12207031	-3.540039	-0.8544922	9.2389402	-0.9929199280000001	-3.5314452880000005	-0.4272461	0.7324219	0.36621094	9.843066100000001	3.1845214660000005	1.1556152160000002	-0.18310547	-0.30517578	-0.18310547	-9.46145018	-2.08752446	2.503832968	-0.30517578	0.7324219	-0.061035156	-0.6663330072	10.155298020000002	4.008764676	0.36621094	0.5493164	-0.18310547	0.1064697284	11.802587860000001	1.408032248	-1.8310547	-0.5493164	4.3945312	1549640118.006
-9.197070288	-0.9139648560000001	-1.7669189300000003	-1.159668	-1.8310547	-0.18310547	9.2389402	-0.9929199280000001	-3.5314452880000005	-0.24414062	0.4272461	0.4272461	10.5141848	3.1952880400000003	1.4929687500000002	-0.061035156	-0.30517578	-0.48828125	-9.207836960000002	-1.95234375	2.6497802520000002	-0.61035156	0.4272461	-0.24414062	-0.6663330072	10.155298020000002	4.008764676	0.36621094	0.5493164	-0.18310547	0.893627896	10.63620558	0.839794928	-1.4038086	-2.0751953	3.4179688	1549640118.046
-8.31301268	-0.42827148560000006	-1.2453369600000002	-0.36621094	0.6713867	-0.4272461	9.754540740000001	-1.6137939300000002	-3.7228514400000003	0.18310547	-0.36621094	-0.061035156	10.49982878	2.686865216	2.5181884000000005	0.36621094	-0.12207031	-0.24414062	-8.59414038	-1.3577880400000002	2.259790036	-0.36621094	0.30517578	-0.061035156	-0.6663330072	10.155298020000002	4.008764676	0.36621094	0.5493164	-0.18310547	1.8159667540000002	9.719848740000002	1.256103534	0.48828125	-0.061035156	3.0517578	1549640118.086
-8.553466754	-0.0681884784	-1.66403804	-0.8544922	-0.61035156	-0.6713867	8.89680162	-1.5276611420000001	-3.37473143	0.48828125	-0.61035156	-0.48828125	10.219897659999999	2.3351562500000003	2.7299316100000004	0.48828125	0.36621094	-0.061035156	-8.36086412	-1.599438498	2.29089357	-0.30517578	0.061035156	0.061035156	-0.5479003894	8.61926268	3.869995108	-0.36621094	0.24414062	-0.18310547	1.9140625000000002	8.99609375	0.9821533540000001	2.0141602	2.8076172	2.0751953	1549640118.126
-8.89440944	-0.34094239200000004	-1.4463134979999999	-0.9765625	0.36621094	-0.4272461	8.254394568	-0.7668212860000001	-3.593652356	0.4272461	-0.36621094	-0.30517578	10.06557608	2.1760498200000002	2.360278354	0.36621094	0.36621094	0.12207031	-8.537914840000001	-2.227490216	2.3016601440000004	-0.6713867	0.12207031	0.061035156	-0.5036376800000001	8.442211960000002	4.024316394	-0.18310547	0.36621094	-0.24414062	1.459472644	8.04624002	1.350610324	2.746582	4.4555664	1.0986328	1549640118.166
-9.894507280000001	-0.15192871400000002	-1.8602295320000002	-0.8544922	-0.48828125	0	8.661132788000002	-0.7991211060000001	-3.4046385800000003	0.24414062	-0.18310547	-0.12207031	9.82871106	2.0923096040000004	2.360278354	0.24414062	0.061035156	0.061035156	-8.714965560000001	-2.400952176	2.49426268	-0.9765625	0.18310547	0.18310547	-0.42229003600000004	8.69702176	4.188207968	0.12207031	0.48828125	-0.18310547	1.0491455072	8.296264480000001	1.6532714660000003	2.0751953	4.0893555	-0.12207031	1549640118.206
-9.557153060000001	-0.1064697284	-1.8004150360000002	-1.5869141	-0.061035156	-0.36621094	9.098974640000002	-1.113745108	-3.6127929320000005	0.79345703	-0.30517578	-0.061035156	9.810766280000001	2.1760498200000002	2.2849121400000003	0.4272461	0	-0.18310547	-8.90876448	-2.356689496	2.719165036	-1.159668	-0.61035156	0.30517578	-0.5790038940000001	9.144433606	4.407128894	0.18310547	0.48828125	-0.061035156	1.1986816100000002	8.336938400000001	1.98464357	1.5258789	1.5258789	-1.2207031	1549640118.246
-10.42326628	-0.18901367800000002	-1.8626221040000002	-1.6479492	0	-0.61035156	9.45666484	-1.3290771760000002	-3.7862548920000005	0.79345703	-0.30517578	-0.061035156	10.11821286	2.421289038	2.2203125000000004	0.8544922	0.18310547	-0.30517578	-9.21860324	-2.3052490020000005	3.048144568	-1.2817383	-0.18310547	0.48828125	-0.5550781250000001	9.360961960000001	4.544702176	0.12207031	0.48828125	-0.12207031	4.401147464000001	8.84177266	3.1055663940000002	2.0751953	2.2583008	-0.6713867	1549640118.286
-10.02011682	-0.2524169928	-1.509716754	-2.0751953	-0.24414062	-0.48828125	9.35258786	-1.272851538	-3.603222644	1.0375977	-0.30517578	0	10.285692899999999	2.463159146	2.387792932	0.9765625	0.061035156	-0.36621094	-9.103759980000001	-2.082739218	3.124707068	-1.2207031	-0.061035156	0.61035156	-0.5108154254	9.331054712	4.44421376	0.24414062	0.6713867	-0.18310547	4.91555162	9.232959260000001	4.103271466000001	1.2207031	3.7841797	-0.7324219	1549640118.326
-9.486572480000001	-0.3541015576	-1.3242920320000002	-1.953125	1.2817383	-0.4272461	9.122900360000001	-1.0575195288	-3.334057608	1.0375977	-0.18310547	0.36621094	10.468725540000001	2.3626709260000003	2.3997558900000002	0.9765625	0	-0.30517578	-9.012841754	-2.0480469240000003	2.9440673920000004	-1.2817383	-0.61035156	0.6713867	-0.5837890576	9.2808107	4.277929712	0.24414062	0.7324219	-0.061035156	5.09260234	9.00207518	3.1103514400000005	0.61035156	0.8544922	-0.5493164	1549640118.366
-10.236645860000001	-1.035986322	-2.229882788	-1.5258789	0.9765625	-0.5493164	9.181518570000001	-1.040771466	-3.359179712	1.0375977	-0.18310547	0.36621094	10.57041034	2.3937744600000004	2.13178714	1.2207031	0.12207031	-0.30517578	-9.133667032	-1.89611821	3.111547824	-1.2817383	-0.61035156	0.6713867	-0.5754150360000001	9.53920926	4.28391124	0.12207031	0.61035156	0.061035156	4.204956070000001	8.646777160000001	1.81357428	1.159668	-0.5493164	-0.48828125	1549640118.411
-10.03686502	-1.489379892	-2.47033696	-1.7700195	-0.48828125	-0.48828125	9.5104982	-1.2692626800000002	-3.1689697480000003	1.3427734	-0.18310547	0.4272461	10.66252446	2.5433105040000004	1.96669928	1.4648438	0.18310547	-0.36621094	-9.140844748000001	-1.4630615020000002	2.9093750000000003	-1.2817383	-0.7324219	0.6713867	-0.42109375000000004	9.64208966	4.103271466000001	0.18310547	0.8544922	0.12207031	1.0646972840000002	10.09428714	0.461767572	1.6479492	-0.8544922	-2.319336	1549640118.446
-9.553564300000001	-2.0121582460000003	-2.4619628600000003	-0.6713867	1.4038086	-0.61035156	9.5104982	-1.2692626800000002	-3.1689697480000003	1.3427734	-0.18310547	0.4272461	10.68046924	2.6772949280000002	2.031298822	1.4038086	-0.061035156	-0.36621094	-9.846654860000001	-1.0120605432	3.5266601440000005	-1.2207031	0	0.6713867	-0.4139160144	9.661230432000002	3.672607428	0.24414062	1.0986328	0.12207031	2.0839355040000003	9.27004393	3.9860351440000006	2.0751953	0.91552734	-0.79345703	1549640118.486
-9.2556884	-1.7645263580000001	-3.352001996	-0.9765625	-0.91552734	-0.7324219	9.451879892000001	-1.3015625000000002	-3.1282959260000003	1.4648438	-0.18310547	0.36621094	11.172143080000001	2.8471679320000005	1.562353534	1.4038086	0.18310547	-0.24414062	-9.43273912	-0.613696286	3.025415036	-0.9765625	0.061035156	0.61035156	-0.49645996400000003	9.999779860000002	3.27663588	0.12207031	1.0986328	0.18310547	3.220410144	10.41010782	1.55158696	0.79345703	0.4272461	-1.6479492	1549640118.526
-8.00317392	-1.874584964	-3.1653808900000002	-0.8544922	0.4272461	-0.61035156	9.666015380000001	-1.39606929	-2.2621826080000003	1.4038086	0.4272461	0.18310547	11.09199182	3.048144568	1.315917932	1.2817383	0.24414062	0.061035156	-9.130077880000002	-0.49765625	2.7275389400000005	-0.9765625	0.36621094	0.5493164	-0.6459961060000001	9.54399411	2.96560054	0	1.159668	0.12207031	1.47263179	9.648071580000002	0.915161142	2.1972656	0.12207031	-0.9765625	1549640118.566
-8.23046875	-2.038476538	-3.69533696	0.24414062	1.8920898	-0.7324219	9.45666484	-1.3984619600000001	-1.9858398560000001	1.3427734	0.5493164	0	10.41967752	2.9165527160000004	1.4044433900000002	1.2817383	0.12207031	0.24414062	-8.94584964	0.07536621106000001	2.4021484620000004	-0.9765625	0.4272461	0.61035156	-0.745288089	9.10734874	2.460766574	-0.12207031	1.2817383	0.18310547	2.036083966	9.27004393	0.5120117212	1.159668	-0.36621094	-1.0375977	1549640118.606
-9.04633786	-1.876977536	-4.841381790000001	0.061035156	0.61035156	-0.5493164	9.648071580000002	-1.638916034	-2.1569091460000003	1.3427734	0.5493164	0	10.1241938	2.8064941100000005	0.8828613220000001	1.2817383	0.5493164	0.30517578	-9.00207518	0.8254394568000001	2.3531005400000002	-0.8544922	0	0.6713867	-0.793139676	9.169555710000001	1.8602295320000002	-0.30517578	1.2207031	0.36621094	2.295678714	9.506909440000001	-0.3337646466	1.4648438	0.30517578	-0.91552734	1549640118.646
-9.101367212000001	-1.582690396	-4.63801268	-0.18310547	0.48828125	-0.48828125	9.729418930000001	-1.8985107820000002	-1.98464357	0.91552734	0.5493164	-0.061035156	10.151709260000002	2.8986084260000005	0.3971679712	0.9765625	0.36621094	0.18310547	-9.481787140000002	1.362573282	2.75983876	-0.48828125	0.24414062	0.6713867	-0.7369140380000001	9.45786142	1.429565396	-0.24414062	1.0375977	0.30517578	2.50622554	9.64208966	-0.3349609424	1.2207031	0.9765625	-0.4272461	1549640118.686
-9.649267572	-1.2704589660000003	-4.896411240000001	-0.48828125	0.36621094	-0.48828125	9.713867212	-2.00258786	-1.4977538940000001	0.91552734	0.5493164	-0.061035156	10.246215560000001	3.0792480040000005	0.5120117212	0.6713867	-0.061035156	0	-9.8083741	1.216625998	3.0086670320000004	-0.48828125	0.24414062	0.6713867	-0.7261474640000001	10.0213134	1.235766574	0.24414062	0.8544922	0.061035156	2.3674560700000002	9.81914038	-0.3146240216	0.61035156	0.24414062	-0.36621094	1549640118.726
-9.469824280000001	-1.2106445288	-5.09858426	-0.8544922	-0.8544922	-0.61035156	9.90048822	-2.000195288	-1.343432608	0.8544922	0.061035156	0.18310547	10.52136232	3.2539062500000004	0.343334964	0.30517578	-0.6713867	-0.30517578	-9.33942842	0.8362060700000001	2.8232422120000003	-0.4272461	0.24414062	0.36621094	-0.9977050720000001	10.33234874	1.427172824	0.91552734	0.48828125	-0.24414062	2.045654254	10.05002446	-0.833813498	0.79345703	0.061035156	-0.36621094	1549640118.766
-8.54389676	-1.4463134979999999	-4.560253894000001	-0.7324219	-0.6713867	-0.5493164	9.90048822	-2.000195288	-1.343432608	0.48828125	0	0.30517578	10.75463858	3.1845214660000005	0.17944336060000002	0.24414062	-0.8544922	-0.30517578	-9.05471196	0.9199462860000001	2.624658246	-0.5493164	0.18310547	0.36621094	-0.9438721040000001	10.028490920000001	1.6867675720000002	0.9765625	0.061035156	-0.36621094	1.7860596040000003	10.028490920000001	-1.0192382788	0.7324219	-0.061035156	-0.7324219	1549640118.806
-8.29506839	-1.74299321	-4.041064496	-0.061035156	0.5493164	-0.18310547	9.03916034	-1.656860324	-0.9809570288	0.36621094	0.24414062	0.18310547	10.629028060000001	2.8447753600000003	0.5802001800000001	0.48828125	-0.4272461	-0.18310547	-8.87407248	1.0048827880000002	2.3435302520000003	-0.4272461	0.24414062	0.36621094	-0.6220702880000001	9.69951178	1.8626221040000002	0.5493164	0.18310547	-0.36621094	2.304052716	9.615771760000001	-0.9606201080000001	0.7324219	0.4272461	-0.7324219	1549640118.846
-8.748461960000002	-1.66044928	-4.19299321	0.30517578	1.4038086	0	8.89321286	-1.617382788	-1.3709472839999999	0.4272461	0.24414062	0.12207031	10.619458360000001	2.5899658540000003	0.9199462860000001	0.5493164	-0.061035156	-0.12207031	-8.7795652	1.221411142	2.27055661	-0.30517578	0.18310547	0.30517578	-0.7393066100000001	9.48776857	1.66403804	0.24414062	0.24414062	-0.18310547	2.447607428	9.49494658	-1.0563232428000002	0.61035156	0.24414062	-0.4272461	1549640118.886
-9.293969748	-1.447509784	-4.754052716	-0.061035156	-0.36621094	0	8.92551268	-1.606616214	-1.7693115020000003	0.30517578	0.18310547	0.061035156	10.64697284	2.62346196	0.9713867212000001	0.30517578	0	0.061035156	-8.553466754	1.2501221040000001	2.1030761780000002	0.061035156	-0.30517578	0.24414062	-0.984545926	9.32746556	1.3805175720000002	0	0	0.12207031	2.178442392	9.790429712	-0.6902587860000001	0.4272461	0	-0.36621094	1549640118.925
-9.031982428000001	-1.561157248	-4.188207968	-0.36621094	-0.79345703	-0.061035156	8.98173822	-1.5982422120000002	-1.6688232820000002	-0.12207031	0.24414062	0.12207031	10.49624002	2.7299316100000004	0.9366943390000001	-0.12207031	-0.18310547	0.12207031	-9.319091754	0.916357428	2.7072021760000005	0.18310547	-0.61035156	0.12207031	-0.909179712	9.387280252000002	1.3972655760000001	0.061035156	-0.30517578	0.18310547	2.363867212	9.700707968000001	-0.29069824280000006	0	-0.36621094	-0.12207031	1549640118.966
-8.730517572	-1.62575679	-3.6068116	-0.061035156	1.0375977	0.12207031	9.368139480000002	-1.6867675720000002	-1.64011232	-0.12207031	0.24414062	0.12207031	10.437622300000001	2.7909423920000003	0.8732910340000001	-0.36621094	-0.4272461	-0.12207031	-9.681567392	0.27395019960000005	3.1199219240000007	0.18310547	0.061035156	-0.061035156	-0.4438232428	10.10983876	1.967895468	0.36621094	-0.30517578	0.061035156	3.1964844240000003	9.307128894	-0.3194091754	-0.061035156	0.30517578	0.4272461	1549640119.005
-9.283202880000001	-1.3853027160000002	-4.34372554	0.36621094	0.6713867	0	9.368139480000002	-1.6867675720000002	-1.64011232	-0.061035156	0.6713867	0.36621094	10.770190200000002	2.9057862400000003	0.762036142	-0.36621094	-0.5493164	-0.36621094	-9.56672374	-0.06340332068	3.2228027160000003	0.18310547	0.061035156	-0.061035156	-0.25959472840000003	10.556054320000001	2.721557608	0.61035156	0.061035156	-0.24414062	2.5337402160000004	9.53322734	-0.5825927716	-0.36621094	0.4272461	0.8544922	1549640119.045
-9.394457968000001	-1.1508300720000002	-4.2109375	-0.18310547	-0.5493164	-0.18310547	9.701904254	-1.752563498	-1.4869873200000001	0.061035156	0.7324219	0.4272461	11.016625900000001	2.8806639400000003	0.9821533540000001	-0.12207031	-0.36621094	-0.30517578	-9.39086911	-0.113647464	3.111547824	0	0.061035156	0.061035156	-0.31223143000000003	10.20314946	2.8962158540000003	0.30517578	0.18310547	-0.30517578	1.4367432100000002	9.957910340000002	-1.3362548920000001	-0.4272461	-0.12207031	0.30517578	1549640119.086
-9.012841754	-1.149633786	-3.541015576	0.12207031	0.48828125	-0.24414062	9.687548920000001	-1.906884784	-1.51928714	0.061035156	0.7324219	0.4272461	10.8288089	2.6581542540000003	1.524072284	0.12207031	0.18310547	-0.30517578	-9.24611821	-0.028710937500000002	3.064892572	0	0.24414062	0	-0.45578614200000006	9.884936600000001	2.68327626	-0.12207031	0	-0.18310547	1.592260782	9.87775908	-1.175952176	-0.18310547	-0.6713867	-0.12207031	1549640119.125
-9.096582068	-0.991723642	-3.7635253600000005	0	0.30517578	-0.18310547	9.60261232	-1.814770468	-1.8231445680000002	0	0.48828125	0.30517578	10.724731920000002	2.6844726440000004	1.622167932	0	0.12207031	-0.24414062	-9.201855432	-0.0729736322	3.101977536	0.12207031	0.24414062	0	-0.440234375	9.640893570000001	2.4870849640000006	-0.12207031	-0.061035156	-0.18310547	2.192797824	9.750951980000002	-0.346923822	-0.061035156	-0.18310547	-0.18310547	1549640119.165
-9.25209964	-0.9642089660000001	-3.823339856	-0.18310547	-0.24414062	-0.12207031	9.49973143	-1.629345746	-1.8614257200000002	-0.24414062	0.30517578	0.18310547	10.85991214	2.7167724640000004	1.32788089	-0.30517578	-0.18310547	-0.061035156	-9.10615216	-0.34453125	2.9237304320000006	0.12207031	0.24414062	0	-0.5048339856	9.557153060000001	2.5397216460000003	0.18310547	-0.12207031	-0.30517578	2.7454834260000003	9.47341304	-0.03588867212	-0.18310547	0.18310547	0	1549640119.205
-9.341821580000001	-0.8876464660000001	-3.637915036	-0.061035156	-0.12207031	-0.061035156	9.49973143	-1.629345746	-1.8614257200000002	-0.36621094	0.36621094	0.18310547	10.71994658	2.634228534	1.4211913940000003	-0.36621094	-0.12207031	0	-9.154003894	-0.379223642	2.9620117800000005	0	0.24414062	0	-0.5203857428	9.646875000000001	2.646191394	0.18310547	-0.061035156	-0.30517578	3.0493408540000004	9.34421376	-0.2069580072	-0.18310547	0.24414062	0.24414062	1549640119.245
-9.35258786	-0.923535144	-3.6666259000000005	-0.12207031	-0.18310547	-0.061035156	9.45427266	-1.650878894	-1.5683349640000002	-0.24414062	0.18310547	0.061035156	10.6421875	2.6509764400000004	1.5216797120000003	-0.30517578	-0.061035156	-0.061035156	-9.11691893	-0.3732421924	2.96560054	-0.061035156	0.24414062	-0.061035156	-0.5574707068000001	9.8765625	2.8136719240000003	0.12207031	-0.12207031	-0.18310547	2.56484375	9.609789840000001	-0.03828125	-0.18310547	0.4272461	0.18310547	1549640119.285
-9.230566394	-0.984545926	-3.5960449280000004	-0.061035156	-0.24414062	-0.061035156	9.609789840000001	-1.733422824	-1.6353271760000003	-0.061035156	-0.12207031	-0.061035156	10.798901260000001	2.710791034	1.43435054	-0.18310547	-0.061035156	-0.12207031	-9.120507788000001	-0.42707518000000005	3.0002929320000002	-0.061035156	0	-0.061035156	-0.5622558606000001	9.9866214	2.9524413940000005	0	0	-0.18310547	2.4655516200000003	9.631323380000001	-0.173461911	-0.12207031	0.12207031	-0.12207031	1549640119.325
-9.152807608000002	-0.9462646760000001	-3.494360324	0	-0.061035156	-0.061035156	9.484179712000001	-1.6736084260000001	-1.585082968	-0.061035156	-0.12207031	-0.12207031	10.747461060000001	2.6976317900000004	1.771704074	-0.12207031	0.12207031	-0.061035156	-9.120507788000001	-0.439038089	3.0026855040000004	0	0	-0.061035156	-0.6101074280000001	9.709082068	2.9117675720000005	-0.12207031	-0.061035156	-0.18310547	2.6665283540000004	9.55117212	-0.04306640576	-0.12207031	0.12207031	0	1549640119.365
-9.213818390000002	-0.9881347840000001	-3.5314452880000005	0	0	-0.061035156	9.38847644	-1.582690396	-1.6688232820000002	-0.18310547	-0.061035156	-0.12207031	10.528539840000002	2.6198730040000004	1.8614257200000002	-0.18310547	0	-0.061035156	-9.101367212000001	-0.45100097840000003	2.9679932100000004	0	0	-0.061035156	-0.6220702880000001	9.54399411	2.834008786	-0.12207031	-0.18310547	-0.12207031	2.6976317900000004	9.506909440000001	0.002392578076	-0.12207031	0.18310547	0	1549640119.405
-9.261669928000002	-1.015649411	-3.625952176	0	0	-0.061035156	9.374121106	-1.58388678	-1.7621337860000001	-0.24414062	0	-0.061035156	10.534521760000002	2.569628894	1.564746106	-0.18310547	0.061035156	-0.061035156	-9.14204074	-0.43066405760000004	3.0026855040000004	0.061035156	0	-0.12207031	-0.5670410144	9.609789840000001	2.8268310700000003	-0.12207031	-0.12207031	-0.061035156	2.5971435700000005	9.517675720000002	-0.031103515380000002	-0.12207031	0	-0.12207031	1549640119.445
-9.23535144	-1.006079074	-3.6415038940000004	0	-0.18310547	-0.061035156	9.35617662	-1.6437011780000002	-1.57551268	-0.24414062	0	-0.061035156	10.457959260000003	2.5971435700000005	1.5743163940000002	-0.18310547	0	-0.061035156	-9.174340560000001	-0.4330566394	3.02661142	0.061035156	0.061035156	-0.061035156	-0.54191893	9.6217527	2.80051268	-0.061035156	-0.061035156	-0.12207031	2.6019287140000005	9.555957068	-0.0095703125	-0.061035156	-0.24414062	-0.12207031	1549640119.485
-9.197070288	-1.068286142	-3.61638179	0	0	-0.061035156	9.34541034	-1.6484863220000001	-1.553979532	-0.12207031	-0.061035156	0	10.412500000000001	2.5433105040000004	1.547998004	-0.18310547	-0.12207031	-0.12207031	-9.16835962	-0.4342529254	2.9847412140000005	0.061035156	0.061035156	-0.061035156	-0.5215820288	9.612182608000001	2.7969239200000002	0	-0.061035156	-0.12207031	2.5971435700000005	9.57629393	0.0346923822	-0.12207031	-0.18310547	-0.12207031	1549640119.525
-9.216211060000001	-1.1328857428	-3.7061035340000004	0	-0.30517578	-0.061035156	9.314306610000001	-1.642504892	-1.485791034	-0.12207031	0.18310547	0.12207031	10.40771466	2.483496106	1.44870607	-0.12207031	0	-0.18310547	-9.229370108000001	-0.37683107	3.0038817900000003	0.061035156	0.12207031	-0.061035156	-0.4450195288	9.614575180000001	2.8088867800000004	-0.061035156	0	-0.12207031	2.613891574	9.5451902	-0.019140625	-0.061035156	-0.18310547	-0.12207031	1549640119.565
-9.14204074	-1.28122554	-3.63432608	-0.12207031	-0.48828125	-0.12207031	9.23654802	-1.6185790740000001	-1.28361821	-0.12207031	0.18310547	0.12207031	10.266552520000001	2.386596646	1.4403320680000002	0	0.061035156	-0.30517578	-9.284399460000001	-0.37204589660000004	2.987133786	0.061035156	0.24414062	-0.061035156	-0.34453125	9.603808606000001	2.77180162	-0.061035156	0.18310547	-0.061035156	2.5947509	9.567919928000002	-0.057421875000000004	-0.061035156	-0.18310547	-0.12207031	1549640119.605
-9.12888179	-1.435546924	-3.5242675720000003	-0.061035156	-0.4272461	-0.12207031	9.25209964	-1.5527832460000002	-0.9689941100000001	-0.061035156	2.1362305	0.7324219	10.023705580000001	2.205957068	1.3769287140000002	0.061035156	0.18310547	-0.4272461	-9.43273912	-0.3612792932	2.9464599640000007	0.061035156	0.24414062	-0.061035156	-0.1399658246	9.52485324	2.77419429	-0.12207031	0.30517578	-0.061035156	2.6772949280000002	9.49016124	0.053833007200000005	-0.061035156	-0.12207031	-0.061035156	1549640119.645
-9.177929712000001	-1.47263179	-3.53981929	-0.061035156	-0.4272461	-0.30517578	8.59414038	-1.3075439300000002	-0.4438232428	0	3.8452148	1.4038086	9.398047120000001	1.9511474640000002	1.3673584260000002	0.12207031	0.6713867	-0.6713867	-9.581079074	-0.4354492212	2.920141574	0	0.8544922	0	0.1268066394	9.4255616	2.789746106	-0.12207031	0.6713867	-0.061035156	2.7658202880000005	9.4686277	0.12202148560000001	-0.12207031	0.061035156	0.18310547	1549640119.685
-9.16835962	-1.56354982	-3.5960449280000004	-0.12207031	-0.48828125	-0.48828125	7.912255890000001	-1.108959964	-0.2524169928	0	3.8452148	1.4038086	8.368042032	1.667626996	1.1771484620000001	0.18310547	0.61035156	-1.2817383	-9.624145468	-0.516796875	2.783764676	-0.12207031	1.2207031	0.061035156	0.36845702880000003	9.35976538	2.8041014400000006	-0.061035156	1.2207031	0.18310547	2.537329074	9.612182608000001	0.014355469240000002	-0.18310547	0.18310547	0.24414062	1549640119.725
-9.067871106	-1.70471196	-3.50991214	-0.061035156	-0.5493164	-0.5493164	6.991113220000001	-0.98334964	-0.5251708966	-0.12207031	5.3710938	2.6245117	8.138354532000001	1.693945288	0.8876464660000001	0.61035156	0.4272461	-2.1362305	-9.648071580000002	-0.48090820680000007	2.6892577880000004	-0.12207031	1.2207031	0.061035156	0.7129882787999999	9.04633786	2.8471679320000005	0.061035156	2.0141602	0.4272461	2.3746337860000004	9.66242662	0.011962890380000002	-0.12207031	-0.061035156	0.24414062	1549640119.765
-8.859716754	-1.6688232820000002	-3.1761474640000005	0	-0.12207031	-0.7324219	7.15978984	-1.393676718	-0.16508788940000002	-0.8544922	2.6245117	3.8452148	8.533129892	2.1700683900000004	1.0646972840000002	0.91552734	0.24414062	-2.5634766	-9.564331070000001	-0.46416014400000005	2.4344482820000004	-0.30517578	2.1972656	0.18310547	0.7895507788	8.844164840000001	2.6964355040000005	0.4272461	2.9907227	0.4272461	2.406933606	9.62893071	0.07775878600000001	-0.36621094	0.12207031	0.48828125	1549640119.805
-9.11572284	-1.585082968	-3.2957762600000002	0.18310547	0.12207031	-1.0375977	7.383496106000001	-2.205957068	0.385205072	-0.8544922	2.6245117	3.8452148	8.883642572	2.777783246	1.2453369600000002	0.4272461	0.12207031	-2.9296875	-9.547582968	-0.3002685504	2.122216754	-0.36621094	2.380371	0.24414062	0.3995605432	9.11572284	2.372241214	0.79345703	3.2348633	0.61035156	2.4870849640000006	9.481787140000002	0.1303955072	-0.36621094	0.36621094	0.6713867	1549640119.845
-9.299951080000001	-1.6544677520000002	-3.5135009000000004	0.061035156	-0.4272461	-1.2817383	7.88952626	-3.2945800720000005	1.046752896	-1.0375977	1.7089844	3.90625	9.640893570000001	3.8759764400000005	1.7441894960000002	0.24414062	0.18310547	-3.2348633	-9.56911592	-0.2392578076	1.7848632200000003	-0.36621094	2.380371	0.24414062	0.11843261780000001	9.43752446	2.165283246	0.8544922	3.2958984	0.6713867	2.4870849640000006	9.58825679	0.1064697284	-0.24414062	0.18310547	0.7324219	1549640119.885
-9.283202880000001	-1.808789038	-3.34243161	0.061035156	-0.48828125	-1.2817383	7.88952626	-3.2945800720000005	1.046752896	-1.0986328	0.7324219	3.90625	9.9698732	4.870092752000001	1.7441894960000002	0.12207031	0.12207031	-3.2958984	-9.58227536	-0.17465820680000002	1.453491214	-0.36621094	2.380371	0.18310547	-0.5335449280000001	9.938769960000002	1.98464357	0.8544922	3.112793	0.6713867	2.403344748	9.649267572	0.1399658246	-0.30517578	0.061035156	0.7324219	1549640119.925
-9.21979982	-1.859033246	-3.116332968	0.18310547	-0.18310547	-1.2817383	8.442211960000002	-5.656054712	1.02761232	-0.7324219	-0.18310547	3.8452148	9.997387680000001	5.689550720000001	1.77290036	0.18310547	0	-3.2958984	-9.54399411	0.11723633180000001	0.9271240020000001	-0.4272461	2.5024414	0.18310547	-0.839794928	10.05241664	1.9020996400000003	0.5493164	2.8076172	0.7324219	2.960815396	9.554760880000002	0.01315917932	-0.30517578	0.18310547	0.6713867	1549640119.965
-9.319091754	-2.0289062500000004	-3.2742432100000003	0.24414062	-0.30517578	-1.3427734	8.442211960000002	-5.656054712	1.02761232	-0.48828125	-0.30517578	3.4179688	9.682763580000001	6.46713858	1.9942138580000002	0	-0.36621094	-3.3569336	-9.56911592	0.11604003600000001	0.4844970746000001	-0.30517578	2.380371	0.061035156	-0.9426757788	10.033276260000001	1.7872558900000002	0.4272461	2.4414062	0.6713867	2.8926269959999997	9.589452880000001	0.052636719240000004	-0.18310547	0.61035156	0.7324219	1549640120.005
-9.29277356	-2.2669677520000002	-3.22160643	0.24414062	-0.61035156	-1.159668	8.0558107	-6.5939452880000005	1.4522949280000002	-0.48828125	-0.12207031	3.0517578	9.53322734	6.900195288000001	2.036083966	-0.30517578	-0.61035156	-2.8076172	-9.56911592	0.11604003600000001	0.4844970746000001	-0.12207031	2.319336	0	-1.09819339	9.86699182	1.6712158540000002	0.48828125	2.0751953	0.48828125	3.0804442900000004	9.49255342	0.1866210962	-0.061035156	0.12207031	0.5493164	1549640120.045
-9.04753444	-2.32917482	-2.948852536	0.30517578	-0.30517578	-1.0375977	8.0558107	-6.5939452880000005	1.4522949280000002	-0.48828125	-0.12207031	3.0517578	9.261669928000002	7.152612320000001	1.829125998	-0.24414062	-0.061035156	-2.4414062	-9.433935700000001	-0.06699218750000001	-0.5108154254	-0.12207031	2.1362305	0	-1.1580077880000001	9.844262680000002	1.641308606	0.36621094	1.6479492	0.48828125	3.4620605040000005	9.39685054	0.2536132788	0.12207031	0.24414062	0.4272461	1549640120.085
-9.072656250000001	-2.471533246	-2.978759784	0.30517578	-0.24414062	-0.91552734	6.97316893	-7.803393570000001	1.0826415740000002	-0.48828125	-0.12207031	3.0517578	8.749658246000001	7.43374002	1.8793701080000003	-0.061035156	-0.4272461	-2.4414062	-9.44350589	-0.0490478534	-0.9402832068000001	-0.12207031	2.1362305	0	-1.223803714	9.82033696	1.542016574	0.18310547	1.4038086	0.4272461	3.66303714	9.27722194	0.3337646466	-0.061035156	0.36621094	0.4272461	1549640120.125
-9.15878894	-2.674902356	-2.9990966460000004	0.30517578	-0.4272461	-0.79345703	6.97316893	-7.803393570000001	1.0826415740000002	0.12207031	-0.79345703	1.8920898	8.72932158	7.763915740000001	1.7944336060000001	-0.12207031	-0.12207031	-2.1362305	-9.47460962	-0.2033691394	-1.239355432	0.061035156	1.7700195	0	-0.9905273560000001	9.9794429	1.564746106	0.24414062	1.0986328	0.36621094	3.5469971040000003	9.24013678	0.3002685504	-0.18310547	0.12207031	0.36621094	1549640120.165
-9.055908246000001	-2.7072021760000005	-2.82922374	0.18310547	-0.36621094	-0.61035156	6.17045926	-7.7459719400000004	0.5203857428	-0.12207031	-0.6713867	1.7700195	8.52595198	7.907470746	1.6437011780000002	0.061035156	-0.18310547	-1.8310547	-9.491357428	-0.20097655760000002	-1.5216797120000003	-0.12207031	1.3427734	0	-1.022827176	9.94714308	1.43076178	0.18310547	1.0986328	0.18310547	3.8843505400000002	9.175537140000001	0.41870117800000006	-0.061035156	0	0.18310547	1549640120.205
-9.051123200000001	-2.769409146	-2.8041014400000006	0.18310547	-0.12207031	-0.6713867	5.90249002	-7.78066394	0.32060547120000005	-0.24414062	-0.79345703	1.7089844	8.372826980000001	8.068969748	1.64011232	-0.12207031	-0.30517578	-1.4648438	-9.50930162	-0.135180661	-1.7441894960000002	-0.12207031	1.3427734	0	-1.03957518	9.933984620000002	1.37214357	0.18310547	0.7324219	0.061035156	3.841284146	9.09060054	0.531152356	0	0.061035156	0.36621094	1549640120.245
-9.089404254	-2.9823487400000004	-2.8112792540000004	0.061035156	-0.36621094	-0.6713867	5.762524460000001	-7.84047824	0.23327636780000002	-0.061035156	-0.7324219	1.4038086	8.072558606000001	8.113232428000002	1.5109130400000002	-0.061035156	-0.12207031	-1.159668	-9.54399411	-0.15910644960000003	-1.906884784	0	1.2207031	0	-0.8649169928000001	10.077538940000002	1.47263179	0.18310547	0.5493164	0	3.877172824	9.192285340000002	0.27873535340000005	-0.18310547	0.24414062	0.36621094	1549640120.285
-9.043945288000002	-3.2072509000000005	-2.6880616	0.061035156	-0.4272461	-0.6713867	5.63452176	-7.917040740000001	0.19499511780000003	0.12207031	-1.0986328	1.2207031	7.71247554	8.104858426	1.7250488220000002	0.061035156	-0.4272461	-0.9765625	-9.557153060000001	-0.11484375000000001	-2.036083966	0	0.91552734	-0.12207031	-0.7668212860000001	10.039258180000001	1.4570800720000001	0.12207031	0.61035156	-0.18310547	3.6666259000000005	9.19467752	0.48330077880000005	-0.12207031	0.18310547	0.18310547	1549640120.325
-8.99848642	-3.34841304	-2.5720214660000003	0.061035156	-0.36621094	-0.61035156	5.660839660000001	-7.830908246000001	0.38640135800000003	0.30517578	-1.0986328	0.8544922	7.6311277	8.07016574	1.638916034	0	-0.36621094	-0.91552734	-9.54997554	-0.18901367800000002	-2.192797824	0	0.91552734	-0.12207031	-0.6854736419999999	10.01652806	1.4020507200000003	0.12207031	0.4272461	-0.18310547	3.6570557100000003	9.18271466	0.47253417540000003	0	-0.061035156	0.061035156	1549640120.364
-8.923120108	-3.417797824	-2.5540771760000003	0	-0.61035156	-0.5493164	5.660839660000001	-7.830908246000001	0.38640135800000003	0.061035156	-0.4272461	0.5493164	7.48278804	7.93857428	1.726245108	-0.061035156	-0.30517578	-0.8544922	-9.477001800000002	-0.2512207068	-2.319604532	0	0.8544922	-0.12207031	-0.54191893	9.89091754	1.488183606	0.12207031	0.36621094	-0.18310547	3.9154540740000003	9.16118161	0.41870117800000006	0.061035156	0.18310547	0.18310547	1549640120.405
-8.80109874	-3.4441162140000006	-2.41770018	0.061035156	-0.4272461	-0.48828125	5.58547374	-7.82492662	0.35888672120000004	0	-0.18310547	0.36621094	7.352392572	7.923022660000001	1.752563498	0.061035156	-0.79345703	-0.79345703	-9.398047120000001	-0.30385742800000004	-2.45	0	0.79345703	-0.18310547	-0.5837890576	9.80957068	1.4822021760000001	0.12207031	0.36621094	-0.24414062	3.8041992800000006	9.149218750000001	0.5574707068000001	-0.061035156	0.12207031	0.12207031	1549640120.444
-8.87766124	-3.484790036	-2.47033696	0	-0.24414062	-0.48828125	5.506518570000001	-7.5198732	0.49885253600000007	0	-0.24414062	0.12207031	7.5055175720000005	7.990014480000001	1.5743163940000002	0.12207031	-0.24414062	-0.6713867	-9.404028060000002	-0.20097655760000002	-2.598339856	-0.12207031	0.79345703	-0.18310547	-0.6316406250000001	9.865796220000002	1.485791034	0.061035156	0.36621094	-0.30517578	3.9393798920000007	9.0858152	0.5263671924000001	-0.061035156	0.061035156	0.24414062	1549640120.484
-8.880053420000001	-3.625952176	-2.503832968	-0.18310547	-0.6713867	-0.61035156	5.514892572	-7.62993161	0.500048822	-0.18310547	0	0.18310547	7.284204074000001	8.07136232	1.58149411	0.12207031	0.12207031	-0.61035156	-9.426757788000002	-0.2033691394	-2.6892577880000004	-0.12207031	0.61035156	-0.18310547	-0.617285144	9.87895468	1.451098642	0	0.36621094	-0.36621094	4.030297824	9.077441394000001	0.48808594240000003	0.061035156	0.12207031	0.24414062	1549640120.525
-8.847753894	-3.895117212	-2.4129150360000002	-0.24414062	-0.6713867	-0.61035156	5.555566394	-7.738793930000001	0.362475589	-0.18310547	0	0.18310547	7.315307608000001	8.18620607	1.547998004	0.061035156	0.12207031	-0.4272461	-9.42197284	-0.1866210962	-2.8471679320000005	-0.12207031	0.6713867	-0.24414062	-0.7512695288	9.88015126	1.343432608	0	0.36621094	-0.4272461	4.0326903960000005	9.125292932	0.617285144	0	0.18310547	0.30517578	1549640120.564
-8.884838760000001	-4.1152344240000005	-2.3112304320000003	-0.36621094	-0.91552734	-0.6713867	6.005371106	-7.78903804	0.27395019960000005	-0.061035156	-0.36621094	-0.061035156	7.77228984	8.328564300000002	1.4810058900000003	-0.061035156	0.18310547	-0.061035156	-9.38608426	-0.08732910340000001	-3.104370108	-0.12207031	0.6713867	-0.24414062	-0.8900390380000001	10.05241664	1.2321777160000003	-0.061035156	0.18310547	-0.30517578	4.2073487400000005	9.173144568	0.8290283540000001	-0.061035156	0.18310547	0.36621094	1549640120.604
-9.088207968	-4.39995108	-2.1437500000000003	0	-0.8544922	-0.30517578	5.517285340000001	-8.145532248	0.192602536	-0.18310547	-0.12207031	-0.48828125	7.2231933900000005	8.503222840000001	1.526464856	-0.061035156	0.24414062	-0.30517578	-9.38608426	-0.2619873004	-3.4572753600000006	0	0.5493164	-0.30517578	-1.076660144	10.28808606	1.193896466	-0.12207031	0.12207031	-0.12207031	4.338940396	9.2042482	0.8720947480000001	0	0.061035156	0.48828125	1549640120.644
-8.844164840000001	-3.8843505400000002	-1.683178714	0.36621094	-0.30517578	0.30517578	5.659643570000001	-8.540307608	-0.06699218750000001	-0.30517578	-0.6713867	-0.18310547	7.3320557100000014	8.92551268	1.56354982	0	0.12207031	-0.18310547	-9.329858426000001	-0.6459961060000001	-3.694140576	0.30517578	0.18310547	-0.18310547	-1.412817392	10.5739991	1.239355432	-0.24414062	0.18310547	0.061035156	4.975365920000001	9.26047374	0.6806884980000001	0	0.18310547	0.6713867	1549640120.684
-9.12648912	-2.6485839660000003	-1.0072753600000002	0.6713867	0.6713867	1.159668	5.4873777	-8.931494110000001	0.011962890380000002	-0.24414062	-1.2207031	-0.30517578	7.59165036	9.021215560000002	1.6472900360000002	0.48828125	0.4272461	-0.12207031	-8.99609375	-1.274047824	-3.823339856	0.30517578	0.18310547	-0.18310547	-1.98464357	10.418481920000001	1.3039550720000002	-0.30517578	0.061035156	0.061035156	5.498144568	9.15639676	0.5263671924000001	-0.061035156	0.6713867	1.0375977	1549640120.724
-9.681567392	-1.680786142	-1.6484863220000001	-0.79345703	1.0986328	0.8544922	4.996899460000001	-9.786840560000002	0.1399658246	0.18310547	-2.0141602	-0.18310547	7.334448380000001	9.297558606	1.7812744600000001	0.8544922	0.24414062	0.24414062	-8.892016574000001	-1.7214599640000001	-3.741992212	0.24414062	-0.12207031	-0.061035156	-2.144946286	10.319189300000001	1.516894568	-0.36621094	-0.18310547	0.24414062	5.0280027	8.68745108	0.6890625	-0.79345703	1.3427734	1.0375977	1549640120.764
-9.216211060000001	-2.1066650360000003	-2.235864218	-2.2583008	-0.30517578	-0.18310547	4.996899460000001	-9.786840560000002	0.1399658246	0.18310547	-2.0141602	-0.18310547	7.87995607	9.5870607	1.8386962860000002	-0.48828125	0.79345703	1.5869141	-9.261669928000002	-2.104272464	-3.12709964	-0.6713867	-1.7089844	0.061035156	-2.1844238220000003	9.89689946	1.812377896	-0.36621094	-0.8544922	-0.061035156	4.77558606	7.5019284200000005	-0.41271972840000004	0.91552734	1.6479492	-0.061035156	1549640120.804
-8.871679712	-2.9859375000000004	-1.58149411	-1.4648438	0.4272461	0.48828125	4.440625000000001	-10.706787140000001	0.12800292540000002	0.18310547	-2.0141602	-0.18310547	8.2938723	9.31191394	1.752563498	-0.30517578	3.3569336	3.1738281	-9.4255616	-2.32917482	-2.8124755400000003	-0.6713867	-1.7089844	0.061035156	-2.007373004	9.835888579999999	2.2250976440000003	-0.30517578	-1.7700195	-0.36621094	3.323291034	8.783154254000001	0.2524169928	0.30517578	5.432129	-0.48828125	1549640120.844
-9.134863220000002	-3.5266601440000005	-1.9942138580000002	-0.9765625	1.2207031	0.5493164	1.2477295320000001	-11.66740764	-0.12321777160000001	1.953125	-2.2583008	-1.953125	8.86091304	9.230566394	1.258496106	0.061035156	4.8217773	4.8828125	-9.54160144	-1.961914038	-2.4667480040000003	-1.3427734	-1.7089844	0	-1.923632788	10.12539038	2.65935054	0.12207031	-2.0751953	-0.79345703	0.3146240216	8.86091304	1.9427734620000003	0.30517578	-1.4648438	-1.0986328	1549640120.884
-9.770092752000002	-2.3208007200000003	-3.1905028960000004	-1.0986328	1.159668	0.5493164	-0.07058105432	-11.27741664	-0.423486322	2.2583008	-1.5869141	-1.3427734	9.258081070000001	8.72214357	0.534741214	1.3427734	3.479004	5.2490234	-9.90766574	-1.0670898560000002	-1.5300537140000001	-2.1972656	-2.6245117	0.36621094	-1.0563232428000002	10.6074955	2.4595702880000005	0.18310547	-2.1362305	-0.9765625	3.192895468	8.682665740000001	1.885351538	0.36621094	-2.8076172	-2.0141602	1549640120.924
-9.438720746000001	-1.524072284	-4.1236084260000005	-2.746582	1.159668	-0.061035156	-0.095703125	-10.381396760000001	-0.775195288	2.1972656	-0.8544922	0.30517578	9.60141574	7.68854982	0.2380615216	3.3569336	3.2348633	5.126953	-9.91245108	-0.47014160340000005	-0.985742212	-2.319336	-2.5634766	0.6713867	0.35649413939999997	10.81804164	2.14973143	-0.79345703	-1.4648438	-1.4038086	5.44191893	10.152904860000001	0.3505126800000001	0.12207031	-0.24414062	-1.6479492	1549640120.964
-9.64328624	-1.7513672120000003	-5.267260880000001	-3.2958984	0	-0.6713867	0.7213623200000001	-9.713867212	-1.350610324	1.5258789	-1.5869141	2.319336	8.94465306	6.428857428000001	0.25839844240000004	5.493164	2.9296875	4.5166016	-10.079932100000002	0.025122070680000004	-0.17585449280000004	-2.8076172	-2.6855469	0.5493164	1.3386474640000001	10.692432100000001	1.8841552520000002	-0.91552734	-0.30517578	-1.8920898	4.8162597840000005	9.27722194	0.2954833966	1.0986328	0.18310547	-1.953125	1549640121.004
-8.903979532000001	-1.732226538	-5.077050720000001	-4.3945312	-1.4038086	-0.7324219	1.874584964	-9.439917032	-2.3949707460000003	0.7324219	-2.9296875	4.0283203	7.738793930000001	5.17873552	0.16389160340000003	7.8125	2.1362305	2.4414062	-9.88134784	0.06340332068	0.4450195288	-3.2958984	-2.8686523	0.4272461	1.9176513580000003	10.691235520000001	1.605419928	-1.0375977	0.9765625	-2.0141602	3.85683606	10.12897914	-0.2033691394	0.36621094	0.18310547	-2.2583008	1549640121.044
-8.24841304	-1.7130859620000003	-4.90598143	-4.3945312	-0.12207031	-0.6713867	2.8902344240000004	-8.935082968000001	-3.0230224640000003	0.61035156	-3.479004	4.8828125	6.9073732	4.1606933900000005	0.6304443390000001	8.300781	1.2207031	0.4272461	-9.376513580000001	0.33137207460000007	0.75964357	-4.0283203	-1.7089844	0.24414062	1.79921875	9.998584260000001	1.4929687500000002	-1.159668	2.1972656	-2.1362305	3.762329074	9.51169429	-0.9020019568000001	0.9765625	0.30517578	-2.319336	1549640121.084
-8.14433606	-1.6030273560000001	-5.62973642	-4.699707	-0.91552734	-0.8544922	3.172558606	-8.67189946	-3.275439496	1.3427734	-3.1738281	5.065918	6.97915036	3.85444339	1.079052716	6.652832	0.9765625	-0.18310547	-8.95661592	0.5467041034000001	1.052734375	-4.5776367	-1.7700195	0.18310547	1.3829101440000002	9.27602536	1.153222644	-0.36621094	2.9907227	-1.7700195	4.10207518	9.49853534	-1.0180419928000002	1.0375977	1.159668	-2.4414062	1549640121.124
-7.811767572	-1.5898682100000001	-5.884545926	-5.065918	-1.0986328	-0.79345703	2.9859375000000004	-8.442211960000002	-3.42736821	2.2583008	-3.9672852	4.9438477	7.88234874	3.923828076	1.00129393	3.9672852	1.6479492	-0.91552734	-8.649169928000001	0.885253894	1.234570288	-5.065918	-1.5258789	0.24414062	0.6627441100000001	9.088207968	0.907983426	-0.12207031	3.2958984	-1.2207031	4.1260009	9.101367212000001	-0.6531738220000001	1.2207031	2.5024414	-2.0141602	1549640121.164
-7.84646016	-1.683178714	-6.09748552	-5.065918	-1.2817383	-0.7324219	2.9177491	-8.3201902	-3.9166503600000007	3.1738281	-6.3476562	4.699707	8.6766848	3.80778804	0.9426757788	2.9907227	1.5258789	-1.3427734	-8.649169928000001	0.885253894	1.234570288	-5.1879883	-1.7089844	0.36621094	-0.046655271600000006	9.11572284	0.8254394568000001	-0.61035156	3.9672852	-0.61035156	3.6080077880000005	9.00207518	-1.000097644	0.9765625	3.0517578	-1.953125	1549640121.204
-7.838086060000001	-1.8159667540000002	-6.186010880000001	-5.004883	-1.159668	-0.6713867	3.2479248200000006	-8.43383786	-4.249218750000001	4.272461	-9.643555	4.272461	9.709082068	3.9010987400000006	1.030004892	3.4179688	1.4648438	-1.0986328	-8.69941394	1.4798096040000002	2.0372802520000004	-5.3710938	-1.7700195	0.48828125	-0.515600589	9.305932608	0.49765625	-1.0375977	4.1503906	0.12207031	3.0026855040000004	9.174340560000001	-1.2477295320000001	1.2207031	3.2958984	-1.6479492	1549640121.244
-8.073754892	-1.6472900360000002	-6.455175720000001	-4.8828125	-0.8544922	-0.79345703	3.6127929320000005	-8.694628894000001	-4.22648912	4.272461	-9.643555	4.272461	11.25947284	4.367651260000001	0.7213623200000001	3.7231445	3.6621094	-0.6713867	-9.01403804	1.623364218	2.6079101440000003	-5.1879883	-1.953125	0.5493164	-0.80390625	9.6552491	0.2954833966	-1.6479492	4.3945312	0.6713867	2.942871106	9.4171875	-1.268066394	0.5493164	3.3569336	-1.5869141	1549640121.284
-8.150317392	-1.465454074	-6.770996106	-5.065918	-1.0986328	-0.91552734	4.041064496	-8.85732428	-3.8245362400000005	3.6010742	-8.7890625	4.638672	11.63989218	4.843774460000001	0.095703125	3.540039	4.211426	0.12207031	-9.145629892	1.8099853240000001	3.0589112400000005	-5.065918	-1.953125	0.6713867	-1.063500998	10.073950180000002	0.15910644960000003	-2.1362305	4.4555664	1.0375977	2.8112792540000004	9.57629393	-1.225	0.061035156	3.8452148	-1.0986328	1549640121.324
-7.94335962	-1.599438498	-6.81884784	-5.004883	-0.8544922	-1.0375977	4.71816394	-8.827417032000001	-3.0230224640000003	2.1362305	-7.507324	4.8217773	11.7655027	5.043554712000001	-0.23327636780000002	3.479004	4.272461	0.7324219	-9.23535144	2.01096196	3.371142572	-4.8828125	-1.2817383	0.6713867	-1.0898193390000002	10.35507788	0.053833007200000005	-2.5024414	4.3945312	1.3427734	1.5719238220000002	9.721044928000001	-1.542016574	-0.30517578	4.638672	-0.79345703	1549640121.364
-7.644287140000001	-1.5934570680000002	-6.989917032	-4.8217773	-0.9765625	-1.159668	5.048339660000001	-8.680273560000002	-2.27294928	0.30517578	-5.92041	4.272461	11.379101440000001	5.054321580000001	-0.47373047120000006	3.4179688	4.8217773	1.0375977	-9.285595746	1.84946286	3.7994139400000004	-4.760742	-1.5258789	0.61035156	-0.961816394	10.538110520000002	0.1387695288	-2.8686523	4.1503906	1.6479492	0.915161142	10.008153960000001	-2.0935058900000003	-0.79345703	4.5166016	-1.0986328	1549640121.404
-7.7495607	-1.5575683900000001	-7.025805710000001	-4.333496	-1.0375977	-1.0375977	4.9957028800000005	-8.67788089	-1.7023192900000002	-1.0375977	-4.8828125	2.746582	10.51897014	5.055517572	-0.84816893	3.3569336	4.5776367	1.0986328	-9.410009980000002	1.7597412140000002	3.9525389400000006	-4.699707	-1.0986328	0.6713867	-0.7105957068000001	10.563232820000001	0.23208007200000003	-3.1738281	3.7841797	1.6479492	0.43664550720000006	9.87297374	-2.045654254	-1.159668	4.3945312	-1.0986328	1549640121.444
-8.63601088	-1.073071286	-7.5306394800000005	-4.1503906	-1.2207031	-0.79345703	4.77558606	-8.985326980000002	-1.179541034	-1.7089844	-4.699707	1.0375977	9.73061502	5.0447509	-1.0288086060000001	3.1738281	4.211426	0.8544922	-9.410009980000002	1.7597412140000002	3.9525389400000006	-4.8828125	-0.91552734	0.8544922	-0.647192392	10.411303420000001	0.5371337860000001	-2.6245117	3.6621094	1.5258789	1.0096679712	10.0213134	-1.745385782	-1.6479492	4.272461	-1.0375977	1549640121.484
-8.94584964	-0.6280517572	-7.5114991	-4.8217773	-2.380371	-0.79345703	4.77558606	-8.985326980000002	-1.179541034	-2.0751953	-4.8217773	0.061035156	9.170751800000001	5.158398560000001	-1.1604003600000001	3.1738281	4.211426	0.8544922	-9.765307608	1.7848632200000003	4.2193116	-4.8217773	-0.9765625	1.0375977	-0.8158691100000001	10.611084260000002	0.770410144	-1.8920898	4.272461	1.7089844	1.868603534	10.8288089	-1.11613768	-2.1972656	4.5776367	-0.7324219	1549640121.524
-8.431445288	-0.835009784	-6.129785340000001	-5.92041	-2.746582	-0.8544922	4.850952176000001	-9.52006839	0.3959716754	-2.319336	-4.211426	-0.36621094	9.07983426	5.54360324	-1.225	2.8686523	3.3569336	0	-9.412402160000001	0.718969748	3.7599366	-4.760742	-0.5493164	1.2207031	-0.9725830072	10.315600540000002	0.9283202880000001	-1.6479492	3.7231445	1.4038086	3.338842752	10.49265126	-0.2512207068	-3.2348633	4.9438477	0.18310547	1549640121.564
-8.060595746	-2.3997558900000002	-4.22888179	-5.3710938	-1.3427734	-0.79345703	4.82941893	-9.450683606	1.33386232	-2.6855469	-3.3569336	-1.0986328	8.741284440000001	5.63452176	-1.0993896760000001	3.1738281	3.2958984	0.12207031	-8.74606929	-0.02990722644	3.025415036	-4.4555664	-0.5493164	1.2207031	-2.08513179	9.366943390000001	1.88774411	-1.0375977	4.5776367	1.7700195	4.131982428000001	9.92919928	1.030004892	-4.211426	5.6762695	1.5869141	1549640121.604
-9.09179712	-2.613891574	-2.327978534	-4.272461	-0.061035156	-1.0375977	4.07336412	-9.48776857	1.4415283540000001	-2.6245117	-2.1972656	-2.1972656	7.944555710000001	5.84626448	-0.643603534	3.540039	3.1738281	0	-9.6385009	-0.39238280760000005	2.644995108	-4.5166016	-0.5493164	1.159668	-2.153320288	8.924316394	2.135375998	-1.159668	4.0283203	2.1362305	4.781567392	9.455468750000001	1.5025390379999999	-4.4555664	5.3710938	3.2348633	1549640121.644
-10.81445288	-2.2573974640000003	-2.9117675720000005	-5.3710938	-0.30517578	-2.2583008	3.210839856	-10.41010782	1.108959964	-1.5258789	-2.2583008	-3.3569336	6.952832068	6.577197480000001	-0.19499511780000003	3.6621094	2.6855469	-0.36621094	-11.434130399999999	-1.39606929	3.23955072	-4.3945312	-1.4038086	1.4038086	-1.753759784	9.048730432000001	2.81486821	-0.18310547	4.5166016	2.1362305	3.9752685700000003	9.605004892	0.3194091754	-3.540039	5.6762695	4.4555664	1549640121.684
-10.21391574	-2.9392822480000005	-3.927417032	-4.0283203	-1.8920898	-2.0751953	2.70600589	-11.4329348	0.31103514400000004	-0.061035156	-3.479004	-4.1503906	6.409716754	8.084521760000001	-0.1411621106	3.3569336	2.380371	-1.4648438	-10.71875	-1.701123004	3.3472167540000006	-4.333496	-0.36621094	1.4038086	-1.735815396	10.71994658	3.0768554320000003	0.18310547	5.9814453	1.8920898	1.965502896	10.5835688	-0.35888672120000004	-1.8920898	4.5166016	4.3945312	1549640121.724
-8.51638179	-1.8422851440000003	-2.4870849640000006	-4.272461	-0.36621094	-1.0375977	2.70600589	-11.4329348	0.31103514400000004	0.79345703	-4.3945312	-4.272461	6.8403808900000005	8.917138580000001	0.154321286	3.6010742	2.9296875	-2.0751953	-8.62404802	-0.802709964	1.6149902160000003	-4.760742	2.8076172	1.2207031	-2.588769568	10.16247554	2.8064941100000005	-0.6713867	7.6293945	1.7089844	3.338842752	8.787939300000001	-3.04216304	2.0141602	4.5776367	5.7373047	1549640121.764
-8.347705072	-0.9055908540000002	-2.8806639400000003	-4.699707	0.6713867	-1.3427734	2.7012207459999997	-9.782055710000002	-0.385205072	0.5493164	-3.7841797	-4.638672	6.93010234	8.807080072	0.702221646	4.211426	4.211426	-1.4038086	-8.45896016	-0.192602536	2.024121106	-4.760742	0.36621094	1.0986328	-3.8628173920000006	8.589355432000001	1.9583251800000003	-1.3427734	6.3476562	1.7089844	3.8843505400000002	10.63620558	-1.138867212	4.211426	7.3242188	6.5307617	1549640121.803
-8.985326980000002	-1.0371826080000002	-4.024316394	-4.4555664	-1.2817383	-1.8310547	2.446411142	-9.58227536	-0.5215820288	0.79345703	-2.6855469	-5.432129	5.924023560000001	8.80349092	0.8254394568000001	3.479004	3.9672852	-0.8544922	-8.84296875	-0.5670410144	2.287304712	-4.211426	-0.12207031	1.4648438	-3.8532471040000003	8.403930710000001	1.6999267180000002	-1.3427734	6.3476562	1.7089844	2.8399902160000003	11.1183107	-0.9689941100000001	5.004883	5.3100586	7.019043	1549640121.843
-9.069067392000001	-1.1017822480000001	-3.631933606	-4.0283203	0	-1.6479492	2.14973143	-9.6983152	-0.576611322	0.79345703	-2.6855469	-5.432129	4.969384980000001	9.125292932	0.6292480432	2.0141602	1.953125	-1.3427734	-9.266455072	-0.802709964	2.91535643	-4.1503906	-0.36621094	1.3427734	-2.5205810700000004	9.398047120000001	1.8662109620000003	0.061035156	3.90625	1.2817383	2.8806639400000003	11.332446580000001	-0.643603534	6.713867	6.8359375	6.286621	1549640121.883
-9.5703125	-1.008471646	-4.304248004000001	-4.699707	-0.30517578	-1.6479492	2.14973143	-9.6983152	-0.576611322	1.159668	-2.4414062	-4.333496	5.36057158	9.24013678	0.42587889400000006	1.2817383	1.5258789	-2.1362305	-9.149218750000001	-0.424682608	3.03020018	-4.272461	0.18310547	1.2817383	-2.16408696	9.666015380000001	2.237060504	0.30517578	4.3945312	0.9765625	2.0468505400000003	12.307422120000002	-0.6830810700000001	6.8359375	7.385254	4.5166016	1549640121.923
-9.14323732	-1.35419928	-4.309033246	-4.699707	-2.0141602	-1.7089844	1.9559326080000001	-8.118017572	-0.758447284	1.3427734	-2.9296875	-1.7700195	5.711084260000001	9.118115020000001	0.2978759784	1.7089844	2.2583008	-2.1362305	-9.087011780000001	-0.269165036	3.0625	-4.1503906	0.18310547	1.3427734	-2.1975829680000003	9.76291484	2.3806152160000003	0	3.9672852	0.61035156	-0.47971191100000005	12.242822480000001	-0.702221646	4.638672	6.5307617	3.2348633	1549640121.963
-8.70061052	-1.3482177520000003	-3.101977536	-4.333496	-1.2817383	-0.9765625	2.0528320680000003	-7.833300720000001	-0.5514892572000001	1.3427734	-2.9296875	-1.7700195	5.96708966	9.25688498	0.45937500000000003	2.4414062	2.746582	-2.1972656	-8.73171376	-0.028710937500000002	2.60910643	-4.0893555	0.18310547	1.2817383	-2.136572284	9.839477340000002	2.3160155760000003	-0.36621094	4.0283203	0.4272461	-0.458178714	10.35986322	1.119726538	5.004883	6.0424805	1.8920898	1549640122.003
-8.193384080000001	-0.840991214	-3.16298822	-3.2348633	0.30517578	-0.6713867	1.9894287140000002	-7.5964357	-0.6280517572	1.3427734	-2.5024414	-0.24414062	6.41091304	9.303539840000001	0.838598642	2.5634766	3.540039	-2.0141602	-8.77597644	0.11723633180000001	2.463159146	-3.90625	0	1.0986328	-2.3483153960000003	9.60859375	2.128198282	-0.61035156	3.90625	0.4272461	0.11723633180000001	9.431542932000001	1.4235839660000003	3.6621094	4.8828125	0.7324219	1549640122.043
-8.559448380000001	-0.6292480432	-3.7994139400000004	-3.3569336	0.24414062	-0.7324219	1.9894287140000002	-7.5964357	-0.6280517572	1.6479492	-2.8686523	0.8544922	6.528149460000001	9.387280252000002	1.0934082068000002	2.1972656	3.6621094	-1.5258789	-8.56782248	-0.019140625	2.363867212	-3.6010742	-0.061035156	1.0375977	-2.7359130400000002	9.418384080000001	2.003784146	-0.5493164	3.3569336	0.5493164	2.3112304320000003	8.456567392	2.13178714	3.8452148	3.4179688	0.30517578	1549640122.083
-9.414794928000001	-0.501245108	-3.8640135800000004	-3.9672852	-0.36621094	-0.6713867	1.9894287140000002	-7.5964357	-0.6280517572	1.6479492	-2.8686523	0.8544922	6.59035643	9.51169429	1.166381839	1.5869141	3.112793	-0.91552734	-8.39077176	-0.16987304320000002	2.3531005400000002	-3.479004	-0.5493164	0.91552734	-2.8328125	9.535620108000002	2.071972644	-0.48828125	2.6855469	0.8544922	5.18232428	8.31420926	0.172265625	2.2583008	2.0141602	-0.30517578	1549640122.123
-9.34421376	-1.490576178	-4.354492212	-3.540039	-0.48828125	-1.159668	2.1485351440000002	-9.048730432000001	-1.5121094240000001	1.6479492	-2.8686523	0.8544922	6.715966754	9.506909440000001	0.923535144	1.159668	2.6245117	-0.24414062	-9.39326178	-0.2260986322	3.1055663940000002	-3.3569336	-1.4038086	0.79345703	-2.43205571	9.82392572	2.304052716	-0.30517578	2.0751953	0.9765625	4.730126996	8.534326080000001	0.22490234620000002	0.8544922	2.9296875	-0.61035156	1549640122.163
-10.5141848	-4.106860324	-4.9263183900000005	-1.6479492	-0.24414062	-1.3427734	2.250219748	-10.43283696	-2.09948732	2.9907227	-5.3100586	4.333496	6.988720746000001	9.81914038	0.594555661	1.0986328	2.6855469	-0.061035156	-10.804883180000001	0.05502929712000001	3.7395996400000002	-3.1738281	-2.0751953	0.7324219	-1.3864990020000003	10.757030760000001	2.5445067900000002	-0.30517578	2.0751953	1.159668	-0.0454589856	9.584667932	-1.1675781250000001	2.6245117	4.3945312	-2.4414062	1549640122.203
-9.54160144	-1.771704074	-4.213330072000001	-2.1362305	-2.9296875	-0.5493164	2.7825683900000002	-11.089599640000001	-2.47392572	2.9907227	-5.3100586	4.333496	7.534228240000001	9.932788040000002	0.32060547120000005	1.4038086	3.540039	0	-10.25458966	0.679492212	3.5673339660000005	-3.479004	-1.3427734	0.91552734	-0.34572753600000006	11.04533696	2.146142572	-0.61035156	3.2348633	0.91552734	2.383007788	12.47849092	4.318603534	-0.061035156	0.4272461	-1.3427734	1549640122.243
-7.193286240000001	-0.850561502	-3.6666259000000005	-3.8452148	2.746582	-0.79345703	3.428564496	-9.73061502	-1.9128662140000001	2.6855469	-5.1879883	4.638672	7.36794429	9.15878894	-0.09211425720000001	1.6479492	4.3945312	0.79345703	-9.62055661	0.30744628600000007	2.255004892	-2.9907227	1.4648438	1.2207031	-0.5215820288	10.09907248	1.642504892	-1.159668	4.1503906	0.36621094	3.1916992800000004	9.500927520000001	0.8756836060000002	1.2817383	1.7089844	-1.8920898	1549640122.283
-9.331054712	-1.2632812500000001	-6.548486420000001	-2.319336	1.5869141	-1.953125	3.3173096040000005	-9.70310054	-1.7023192900000002	1.0375977	-3.3569336	2.5634766	6.629834260000001	9.1791259	-0.5586669928	1.5258789	4.5166016	0.91552734	-9.62055661	0.30744628600000007	2.255004892	-3.479004	-0.7324219	0.9765625	-1.3853027160000002	10.259375	0.9271240020000001	-1.5869141	4.0283203	0.6713867	3.4381347840000003	9.8933107	-0.27155761780000004	1.2817383	1.4038086	-2.1972656	1549640122.323
-9.77966304	-1.239355432	-7.178930710000001	-5.2490234	-3.540039	-1.8310547	3.3173096040000005	-9.70310054	-1.7023192900000002	1.0375977	-3.3569336	2.5634766	6.376220746	9.471020468	-0.9271240020000001	1.3427734	4.272461	0.30517578	-9.846654860000001	0.955834964	2.8352050720000004	-3.7841797	0.24414062	1.159668	-1.2333740020000001	10.852734620000001	0.660351538	-1.2207031	3.479004	1.2207031	2.66174321	10.19597194	-0.2045654254	0.8544922	1.7700195	-2.1972656	1549640122.363
-8.57380342	-1.723852536	-4.921533246000001	-4.638672	-0.061035156	-1.2207031	3.2634764400000003	-10.235449280000001	-1.7083007200000002	1.2817383	-4.638672	1.0375977	6.5592527	9.22578125	-1.4247802520000001	1.3427734	4.272461	0.30517578	-9.846654860000001	0.955834964	2.8352050720000004	-4.0283203	-1.4038086	1.0986328	-0.9809570288	10.5991214	0.846972644	-0.7324219	3.90625	1.0986328	2.7945312500000004	10.24023462	-0.9378906250000001	0.91552734	1.4038086	-2.1362305	1549640122.403
-8.212524460000001	-1.8697998200000001	-5.112939300000001	-3.6621094	-0.18310547	-1.4038086	3.2634764400000003	-10.235449280000001	-1.7083007200000002	1.2817383	-4.638672	1.0375977	6.975561600000001	8.467334260000001	-1.544409146	1.2207031	3.112793	0.91552734	-9.419580072	0.9642089660000001	3.5745117800000004	-3.7841797	0.91552734	1.159668	-1.0288086060000001	9.765307608	0.7129882787999999	-0.91552734	4.333496	0.91552734	1.9547363220000002	10.69003894	-1.1735596040000003	1.2817383	1.159668	-2.9296875	1549640122.444
-7.686157248	-1.5599609620000003	-5.27563498	-3.6621094	-1.7089844	-1.4038086	3.4560790740000003	-7.28659694	-0.015551758180000002	0.061035156	-4.333496	-1.2817383	6.94086911	7.7148682100000014	-1.415209964	1.5258789	3.6010742	1.2207031	-8.011548020000001	1.829125998	2.85673822	-3.90625	-0.61035156	1.2207031	-0.8840576080000001	9.024804712	0.3002685504	-1.159668	3.90625	0.8544922	1.4391357820000001	10.193578780000001	-0.9486572480000001	1.2817383	1.2817383	-3.6010742	1549640122.483
-6.761425720000001	-1.655664038	-4.691845746	-3.6010742	-1.159668	-1.5258789	3.31850589	-6.773388580000001	0.6160888580000001	0.061035156	-4.333496	-1.2817383	6.505419928000001	7.16816394	-1.207055661	1.3427734	3.7841797	1.2207031	-7.900292932000001	1.9583251800000003	2.787353534	-3.7841797	0.24414062	1.159668	-0.5455078076000001	8.54628894	0.15551757200000002	-1.159668	3.7841797	1.0375977	2.2801269960000004	9.25209964	-0.3229980432	1.0986328	2.6855469	-2.6855469	1549640122.523
-7.190893570000001	-1.693945288	-4.8796630400000005	-2.5634766	0.6713867	-1.4038086	2.98952626	-7.084423920000001	0.974975589	-0.12207031	-2.746582	-1.0375977	6.20754393	7.012646760000001	-1.15441893	0.8544922	3.2958984	1.0375977	-7.900292932000001	1.9583251800000003	2.787353534	-3.6010742	-0.061035156	1.0375977	-0.3505126800000001	8.52714856	0.08015136780000001	-0.91552734	4.0893555	1.159668	2.469140576	8.537914840000001	-0.08015136780000001	0.8544922	4.1503906	-2.0751953	1549640122.563
-8.425463760000001	-1.7669189300000003	-5.8546385800000005	-2.5024414	-0.6713867	-1.2207031	2.98952626	-7.084423920000001	0.974975589	-0.12207031	-2.746582	-1.0375977	6.215917932000001	7.456469748	-1.204663089	0.4272461	3.0517578	0.6713867	-8.28669429	2.819653354	3.08881839	-3.4179688	0.36621094	0.91552734	-0.6244628600000001	9.173144568	-0.153125	-0.8544922	4.0283203	1.4038086	1.0455566100000002	9.05471196	-0.4689453076	0.61035156	3.479004	-1.8310547	1549640122.603
-9.2042482	-2.05522464	-5.7649170320000005	-2.0751953	-0.9765625	-0.79345703	3.04455571	-8.73171376	1.585082968	-0.18310547	-2.9907227	-0.61035156	6.262573380000001	8.399145468	-1.414013678	0.061035156	2.380371	0.4272461	-9.16357428	2.6174804320000002	3.5924560700000003	-2.8076172	-0.061035156	0.7324219	-0.9905273560000001	9.9447509	-0.007177734620000001	-0.5493164	2.9296875	1.4038086	-0.0418701178	9.65285643	-1.29558107	-0.061035156	2.5634766	-2.0751953	1549640122.643
-9.20065944	-0.9474609620000001	-5.77927266	-1.0986328	0.061035156	-0.24414062	3.24194339	-9.475805710000001	1.930810504	-0.48828125	-1.159668	0.7324219	6.2948732000000005	9.600219748	-1.6592528960000001	-0.12207031	1.2817383	0.4272461	-9.16357428	2.6174804320000002	3.5924560700000003	-2.1972656	-0.61035156	0.6713867	-1.41640625	10.946045320000001	0.6101074280000001	-0.061035156	1.8310547	1.0986328	0.6914550720000001	10.33713408	-0.5825927716	-0.5493164	1.8310547	-2.0141602	1549640122.683
-8.865698380000001	0.2643798822	-6.377417032	-1.4648438	0.061035156	0.4272461	3.24194339	-9.475805710000001	1.930810504	-0.48828125	-1.159668	0.7324219	6.27692842	10.227075180000002	-1.5121094240000001	-0.12207031	1.2817383	0.4272461	-9.5870607	1.9415771760000002	3.9310058900000002	-2.2583008	0.18310547	0.6713867	-1.963110324	11.3145018	1.191503894	-0.12207031	2.0141602	0.8544922	2.3052490020000005	10.759423920000001	-0.25959472840000003	-1.7089844	1.5869141	-1.5869141	1549640122.723
-9.176733426	0.5885742212	-6.50900908	-2.5024414	-0.30517578	0.7324219	3.773095746	-9.563134980000001	2.1437500000000003	-0.30517578	-0.91552734	0.91552734	6.06040036	10.04045378	-0.8888427520000001	0.8544922	1.2207031	0.61035156	-8.67070288	1.7896484620000002	3.31611322	-2.1362305	-0.18310547	0.5493164	-2.47033696	10.798901260000001	1.449902356	-0.61035156	1.3427734	0.79345703	3.255102536	10.530933	-0.4821044928	-2.380371	1.953125	-1.0375977	1549640122.763
-9.991405760000001	-0.659155252	-5.26247554	-3.9672852	-1.8920898	-0.061035156	4.2875000000000005	-9.98542482	1.924829074	0.18310547	0.5493164	0.7324219	5.306738220000001	9.874170320000001	-0.08015136780000001	0.9765625	0.91552734	0.61035156	-8.67070288	1.7896484620000002	3.31611322	-1.5258789	-1.953125	0.48828125	-2.414111322	10.30722644	2.235864218	-0.061035156	-0.36621094	0.91552734	3.9621094240000003	10.71635782	-0.18303222840000002	-3.2958984	1.7089844	-0.36621094	1549640122.803
-10.13735324	-2.4308594240000003	-3.5003417540000004	-4.333496	-1.4648438	-0.48828125	4.2875000000000005	-9.98542482	1.924829074	0.18310547	0.5493164	0.7324219	4.62006839	10.070361420000001	0.37443847840000005	0.9765625	0.91552734	0.61035156	-10.10505342	0.33615722840000006	3.361572284	-1.4648438	-2.8686523	0.6713867	-1.335058606	10.67209514	3.31252446	0.6713867	-0.30517578	0.5493164	4.724145468000001	10.35986322	1.022827176	-5.493164	0.7324219	1.0375977	1549640122.843
-9.21860324	-3.2862060700000004	-1.796826178	-2.8686523	-0.30517578	-0.5493164	4.691845746	-10.154101440000002	0.387597644	1.0375977	0.5493164	0	4.877270468000001	9.363354532	1.0264160340000001	0.91552734	-0.5493164	-0.12207031	-10.18520468	-1.670019568	2.9010009000000005	-1.6479492	-0.6713867	0.61035156	-0.92473143	9.96508786	4.171459964	0.36621094	1.5869141	0.061035156	5.603417932000001	8.45896016	0.885253894	-4.272461	0.91552734	4.0893555	1549640122.883
-9.234155252	-2.6772949280000002	-1.137670926	-1.953125	2.1362305	-0.48828125	4.445410144	-9.307128894	-0.2189208966	1.6479492	-0.4272461	-1.6479492	5.15600589	8.62285144	1.685571286	0.91552734	-0.5493164	-0.12207031	-10.18520468	-1.670019568	2.9010009000000005	-2.0141602	0.61035156	0.61035156	-1.4199951080000002	8.66711412	4.07336412	-0.061035156	2.0751953	-0.12207031	4.97177716	8.683862320000001	0.7895507788	-1.4648438	3.4179688	6.4697266	1549640122.923
-10.50222194	-2.0707763580000003	-2.5839844240000005	-1.7089844	-0.79345703	-0.5493164	4.106860324	-9.837085159999999	-0.8732910340000001	1.6479492	-0.79345703	-3.0517578	4.758837860000001	9.232959260000001	2.138964856	1.7700195	1.159668	-0.12207031	-10.155298020000002	-0.9977050720000001	2.6258545320000004	-1.7089844	-0.061035156	0.9765625	-2.062402356	9.07026358	3.6750000000000003	-0.30517578	1.8310547	0.061035156	1.9403808900000001	11.74277356	1.030004892	-0.4272461	3.8452148	6.4697266	1549640122.963
-9.33942842	-1.7214599640000001	-2.427270468	-2.0751953	-0.18310547	-0.18310547	3.667822284	-9.590649460000002	-1.314721646	1.7089844	-0.061035156	-3.4179688	4.136767572	9.758129892000001	2.2239013580000004	1.2817383	2.1972656	-0.6713867	-8.890820288	-1.3051513580000003	2.573217752	-1.4038086	0.91552734	0.9765625	-2.5588623200000002	9.363354532	3.3675537140000005	-0.061035156	2.1362305	0.30517578	1.353002896	11.014233720000002	-0.718969748	2.8686523	0.91552734	6.591797	1549640123.003
-9.125292932	-1.315917932	-2.73830571	-1.5869141	-0.36621094	-0.79345703	3.249121106	-8.80109874	-1.58149411	1.5869141	-0.8544922	-3.90625	3.7384033540000003	9.482983426	2.027709964	1.2817383	2.1972656	-0.6713867	-8.890820288	-1.3051513580000003	2.573217752	-1.4648438	-0.61035156	0.61035156	-2.798120108	8.881250000000001	3.2407471040000004	0.061035156	1.2817383	0.36621094	1.2441405760000002	11.66142572	1.008471646	2.5024414	2.8076172	6.3476562	1549640123.043
-8.717358426	-1.18671875	-2.67370607	-1.5258789	-1.0375977	-0.91552734	3.249121106	-8.80109874	-1.58149411	1.5869141	-0.8544922	-3.90625	3.8018066100000003	9.217407248	1.7872558900000002	0.48828125	0.61035156	-0.5493164	-8.628832968000001	-0.702221646	2.7454834260000003	-1.2207031	0.48828125	0.61035156	-2.3794189300000004	8.67788089	3.15700679	0.061035156	0.91552734	0.18310547	1.447509784	11.6973143	1.546801718	3.9672852	1.159668	5.7373047	1549640123.083
-8.235253894000001	-1.137670926	-1.8781738220000002	-0.9765625	1.0986328	-0.36621094	2.68566893	-7.78544928	-1.732226538	1.4038086	-1.5869141	-3.9672852	3.80778804	9.07026358	1.443920926	0.12207031	0.061035156	-0.61035156	-8.431445288	-0.39238280760000005	3.0230224640000003	-0.79345703	0.061035156	0.48828125	-2.11982428	8.689843750000001	3.10317392	0.12207031	0.79345703	-0.061035156	1.9009033540000002	10.534521760000002	2.3076415740000003	5.065918	4.638672	5.3710938	1549640123.122
-8.52236322	-0.716577176	-2.366259784	-0.6713867	1.4038086	-0.18310547	2.483496106	-7.35598143	-1.6317382200000001	0.61035156	-1.6479492	-2.6245117	3.71328125	9.087011780000001	1.068286142	0.12207031	0.061035156	-0.61035156	-8.431445288	-0.39238280760000005	3.0230224640000003	-0.5493164	0.24414062	0.36621094	-2.076757788	8.802294928000002	3.180932608	0.18310547	0.36621094	-0.24414062	0.6244628600000001	10.05720198	1.85544429	4.0283203	3.540039	3.3569336	1549640123.163
-8.839379892	-0.19619140380000002	-2.74428714	-0.9765625	0.48828125	-0.36621094	2.483496106	-7.35598143	-1.6317382200000001	0.61035156	-1.6479492	-2.6245117	3.665429712	9.283202880000001	0.840991214	0.18310547	-0.4272461	-0.9765625	-8.531933606	-0.5969482428	3.2180175720000004	-0.36621094	0.4272461	0.36621094	-1.9188476440000002	9.230566394	3.4417237400000005	0.18310547	0.36621094	-0.24414062	-0.7464843750000001	8.92670926	1.002490216	2.8076172	0.61035156	1.4038086	1549640123.202
-8.939868210000002	0.27155761780000004	-2.7610351440000005	-0.8544922	1.2207031	-0.18310547	2.4655516200000003	-7.2411376800000005	-1.002490216	0.18310547	-1.0986328	-1.2817383	3.9310058900000002	9.354980432000001	0.9055908540000002	0.5493164	-0.30517578	-1.4038086	-8.456567392	-1.259692392	3.0469483800000003	-0.4272461	0.18310547	0.18310547	-1.818359424	9.48896466	3.65944838	0.12207031	0.18310547	-0.36621094	0.4521972644	7.726831070000001	2.1102538940000004	3.6010742	0.48828125	0.4272461	1549640123.242
-9.579882788	0.5670410144	-3.21203624	-0.61035156	1.7700195	-0.061035156	2.592358426	-7.694531250000001	-0.6148925720000001	-0.18310547	-0.48828125	0.18310547	4.409521466	9.34421376	1.282421924	0.5493164	-0.30517578	-1.4038086	-8.456567392	-1.259692392	3.0469483800000003	-0.6713867	0	0.18310547	-1.8351074280000002	9.370532248	3.6917480040000004	0.12207031	0.18310547	-0.36621094	1.50493161	7.8943116	1.961914038	3.0517578	-1.7700195	-0.6713867	1549640123.282
-11.07165486	1.118530252	-3.9034912140000007	-1.0986328	1.4038086	-0.12207031	2.592358426	-7.694531250000001	-0.6148925720000001	-0.36621094	0.18310547	1.4648438	4.632031250000001	9.644482428000002	1.5970459260000003	0.91552734	0.48828125	-1.6479492	-8.468530252	-1.149633786	3.1175292540000004	-0.6713867	-0.6713867	0.24414062	-1.75495607	9.481787140000002	3.7025146760000003	-0.061035156	-0.18310547	-0.061035156	6.75305162	8.174243210000002	3.2144287140000003	1.3427734	-3.112793	-0.36621094	1549640123.322
-12.185400360000001	0.09450683900000001	-4.90358876	-1.953125	-1.8310547	0	2.6772949280000002	-9.85622554	-0.1674804712	-0.24414062	0.4272461	2.5024414	4.7528564300000005	10.179223740000001	1.74299321	0.61035156	0.24414062	-1.6479492	-9.612182608000001	-1.114941394	4.171459964	-0.6713867	-1.2817383	0.36621094	-1.4618652160000003	10.071558	3.631933606	0.061035156	-0.36621094	0.061035156	9.217407248	8.56184056	1.3996582460000002	-0.4272461	-0.9765625	-0.5493164	1549640123.362
-10.106250000000001	-2.060009784	-3.867602536	-1.8920898	-1.5258789	0.12207031	2.9368896760000003	-10.394556200000002	-0.023925780760000005	0.061035156	-0.36621094	3.2958984	4.7528564300000005	10.179223740000001	1.74299321	0.61035156	0.24414062	-1.6479492	-9.612182608000001	-1.114941394	4.171459964	-0.6713867	-1.5869141	0.12207031	-1.1771484620000001	10.81564946	3.652270468	0.061035156	-0.36621094	0.061035156	3.65944838	9.46623552	-1.4965576080000003	-0.48828125	0.5493164	-1.8920898	1549640123.402
-10.317992720000001	-3.334057608	-3.818554712	1.0375977	0.061035156	0.24414062	2.9368896760000003	-10.394556200000002	-0.023925780760000005	0	-1.159668	3.6010742	4.7528564300000005	10.179223740000001	1.74299321	0.61035156	0.24414062	-1.6479492	-10.37421924	-0.878076178	4.09011232	-0.7324219	-1.159668	0.18310547	-0.9271240020000001	11.377904860000001	3.5314452880000005	0.18310547	0.36621094	0.79345703	3.7814697480000006	10.163672120000001	2.115039038	1.5258789	2.1362305	-1.7089844	1549640123.442
-9.3322509	-2.446411142	-4.146337860000001	-0.48828125	-2.6855469	0.48828125	3.5517822480000003	-9.96389128	0.04306640576	0	-1.0986328	3.7841797	6.56403804	10.8969973	1.8458740020000002	0.36621094	1.4038086	-1.4648438	-10.845557100000002	-0.35888672120000004	4.240844748000001	-0.6713867	0.24414062	0.30517578	-1.0551269568000001	10.7103759	3.03020018	-0.24414062	1.2817383	0.6713867	3.6139891200000003	11.51428264	1.961914038	0.061035156	-1.4038086	-2.6245117	1549640123.482
-7.382299820000001	-1.9894287140000002	-3.6905516200000004	-0.061035156	-0.061035156	0	3.77788089	-8.500830072	0.1495361322	0.12207031	-1.0986328	3.2958984	6.306836060000001	9.8263179	1.5587646760000002	0.36621094	1.4038086	-1.4648438	-10.845557100000002	-0.35888672120000004	4.240844748000001	-0.6713867	0.24414062	0.30517578	-1.6999267180000002	9.383691394000001	2.360278354	-0.91552734	1.5869141	0.4272461	2.9464599640000007	10.079932100000002	-0.6160888580000001	0.12207031	-1.2817383	-2.4414062	1549640123.522
-8.0558107	-2.154516574	-4.00517572	0.48828125	0.91552734	-0.18310547	3.77788089	-8.500830072	0.1495361322	0.18310547	-1.2207031	2.1362305	5.252905252000001	9.721044928000001	1.03957518	0.18310547	2.2583008	0.12207031	-10.845557100000002	-0.35888672120000004	4.240844748000001	-0.6713867	0.24414062	0.30517578	-2.1114501800000003	8.979345746000002	1.69633786	-1.2207031	0.8544922	0.36621094	2.5217773560000003	9.402832068	-1.1484375	0.91552734	0.30517578	-2.5634766	1549640123.562
-9.366943390000001	-1.829125998	-4.486083966000001	0.061035156	-0.6713867	0.18310547	3.5314452880000005	-9.04992662	-0.061010742800000003	0.18310547	-1.5869141	0.9765625	4.460961960000001	10.40053714	0.569433606	-1.5869141	0.18310547	1.8310547	-9.35258786	0.6711181610000001	3.045751996	-0.6713867	0.24414062	0.12207031	-1.98464357	9.71027806	1.5360351440000002	-0.79345703	0.6713867	0.7324219	2.433251996	9.689941394000002	-0.534741214	0.4272461	-0.12207031	-2.1972656	1549640123.602
-9.057104532	-1.375732428	-4.21691893	0.061035156	-0.61035156	0.4272461	3.5314452880000005	-9.04992662	-0.061010742800000003	0.061035156	-1.8310547	0.5493164	4.300659146	10.35029254	-0.0813476538	-1.5869141	0.18310547	1.8310547	-9.35258786	0.6711181610000001	3.045751996	-0.5493164	0.061035156	-0.061035156	-1.888940396	9.92321736	1.770507788	-0.4272461	0.8544922	1.0375977	2.180834964	9.637304712	-0.8290283540000001	0.12207031	-1.0986328	-2.0751953	1549640123.642
-8.66950679	-0.832617212	-4.07336412	0.5493164	-0.5493164	-0.18310547	3.4417237400000005	-8.914746106	0.01674804712	-0.12207031	-1.6479492	0.30517578	4.262377896	9.52963858	-0.6675292932	-2.1362305	-0.7324219	1.8920898	-8.681469748	0.7728027160000001	2.624658246	-0.36621094	0	-0.18310547	-2.050439496	9.10734874	1.818359424	-0.61035156	0.61035156	0.8544922	2.0731689300000005	9.707885880000001	-1.091015625	0.4272461	-1.2817383	-2.1362305	1549640123.682
-8.446997300000001	-0.8541503600000001	-3.7252441100000007	0.36621094	-0.6713867	-0.24414062	3.4500976440000004	-7.711279254	0.5778076080000001	-0.24414062	-1.7700195	-0.061035156	3.9250244600000004	9.175537140000001	-0.9785644568000001	-1.2817383	-0.91552734	2.9296875	-8.70898462	1.015649411	3.1055663940000002	0.061035156	0.24414062	-0.12207031	-1.7597412140000002	8.802294928000002	1.9595214660000002	-0.48828125	-0.18310547	0.5493164	2.1114501800000003	9.61936052	-1.183129892	0.18310547	-1.2207031	-2.2583008	1549640123.722
-8.15390625	-0.7763915740000001	-3.637915036	0.79345703	0.5493164	-0.18310547	3.359179712	-7.73759784	0.709399411	-0.4272461	-0.8544922	-0.061035156	3.6690185700000004	9.10495607	-1.073071286	-1.2817383	-0.91552734	2.9296875	-8.70898462	1.015649411	3.1055663940000002	0.061035156	0.24414062	-0.12207031	-1.191503894	9.08342302	2.032495108	-0.4272461	0	0.12207031	2.1569091460000003	9.25209964	-0.86850589	0.061035156	-0.48828125	-1.8920898	1549640123.762
-8.43981929	-0.699829074	-4.19538588	1.0375977	0.36621094	-0.061035156	3.23356929	-7.751952880000001	0.838598642	-0.61035156	0	0	3.5003417540000004	8.81066893	-1.0419677520000001	-0.6713867	-0.7324219	2.6245117	-8.70898462	1.015649411	3.1055663940000002	0.061035156	0.24414062	-0.12207031	-1.1257080072	9.07863768	1.9774658540000003	-0.4272461	0	-0.061035156	2.0659912140000003	9.145629892	-0.7859619110000001	-0.12207031	-0.061035156	-1.6479492	1549640123.802
-8.865698380000001	-0.8720947480000001	-4.362866214	1.4648438	0.18310547	0.30517578	3.17495108	-7.968481430000001	0.954638678	-0.79345703	0.5493164	0	3.293383786	8.47810054	-0.8625244110000001	-0.061035156	0	1.2817383	-8.170654254	1.0969971040000002	3.085229532	0.48828125	0.4272461	-0.4272461	-1.33386232	8.88842752	1.847070288	-0.36621094	-0.30517578	-0.12207031	1.8542480040000002	9.26047374	-1.000097644	-0.30517578	-0.18310547	-1.5258789	1549640123.842
-8.839379892	-0.7955322480000001	-4.57819838	1.7089844	-0.24414062	0.6713867	3.1893066100000005	-8.531933606	1.006079074	-0.8544922	0.91552734	0.061035156	3.0744628600000006	8.565429712	-0.6220702880000001	-0.061035156	0	1.2817383	-7.968481430000001	1.2094482428000002	2.9225341460000003	0.79345703	0.4272461	-0.48828125	-1.5767089660000002	8.9410643	1.7776855040000001	-0.18310547	-1.0375977	-0.12207031	2.192797824	9.451879892000001	-0.9354980432000001	-0.6713867	-0.61035156	-1.3427734	1549640123.882
-8.174243210000002	0.1196289038	-4.801904254000001	1.3427734	0.36621094	0.7324219	3.1893066100000005	-8.531933606	1.006079074	-0.79345703	1.2207031	0.12207031	2.9500489200000004	8.99609375	-0.47373047120000006	0	-0.36621094	0.61035156	-8.56901857	0.9570312500000001	3.1761474640000005	0.9765625	-0.5493164	-0.36621094	-1.4199951080000002	9.39086911	2.08513179	0.30517578	-1.5869141	-0.24414062	2.55527356	9.48896466	-0.7488769568000001	-1.4038086	-0.79345703	-1.159668	1549640123.922
-8.67189946	-0.01315917932	-4.88444838	1.3427734	0.48828125	1.159668	3.3579834260000005	-9.36455072	0.885253894	-0.61035156	1.3427734	0.061035156	3.178540036	9.029589660000001	-0.2081542932	-0.12207031	-1.6479492	-0.8544922	-8.83698732	0.23566894960000004	3.33046875	0.91552734	0	-0.4272461	-1.435546924	9.55117212	2.3614746400000004	0.30517578	-1.2207031	-0.48828125	2.592358426	9.340625000000001	-1.374536142	-2.1972656	-0.5493164	-0.91552734	1549640123.962
-9.838280760000002	-0.19140625	-4.34372554	-0.61035156	-1.7700195	0.9765625	3.4596679320000003	-9.96030252	0.7010253600000002	-0.48828125	1.5869141	-0.18310547	3.5386230040000006	9.477001800000002	0.32180175720000004	-0.12207031	-1.6479492	-0.8544922	-8.798706070000001	0.5479003894	3.0553222840000003	1.0375977	-0.8544922	-0.36621094	-1.695141574	9.869384980000001	2.377026358	0.30517578	-2.0751953	-0.24414062	3.4776123200000004	9.448290740000001	-0.6053222644	-2.9907227	0.12207031	-0.061035156	1549640124.002
-10.7438723	-1.314721646	-2.73830571	-0.8544922	-0.18310547	0.18310547	3.4596679320000003	-9.96030252	0.7010253600000002	-0.4272461	2.2583008	-0.4272461	3.7228514400000003	10.615869600000002	0.648388678	0	-1.4648438	-1.7700195	-9.777270468000001	0.287109375	3.2144287140000003	1.5258789	-1.5869141	-0.36621094	-1.3242920320000002	10.620653960000002	3.0601074280000002	0.30517578	-2.0751953	-0.24414062	4.922729532	8.878857428000002	0.7512695288	-3.90625	-0.30517578	0.8544922	1549640124.042
-11.895898560000001	-2.5349366	-2.4990478240000003	0.91552734	0.7324219	-0.061035156	3.387890576	-10.66132788	0.32778320680000006	-0.12207031	2.6245117	-0.4272461	3.8963134000000004	11.828905760000001	0.45937500000000003	-0.8544922	-3.112793	-3.112793	-11.629125900000002	-1.256103534	4.08652356	1.4648438	-1.0986328	-0.5493164	-1.100585962	11.782250900000001	4.403540036	1.3427734	-1.3427734	-0.5493164	4.71098642	9.88613318	2.09948732	-3.9672852	-1.0375977	2.6855469	1549640124.082
-11.18530252	-2.1102538940000004	-2.2980712860000003	1.0986328	-1.7089844	0.36621094	3.4692382200000003	-10.4208741	-0.9953125	0.61035156	1.7700195	-0.6713867	5.261279254	11.13864766	1.3613769960000002	-0.8544922	-3.112793	-3.112793	-11.471215560000001	-2.365063498	4.3425292540000004	0.9765625	2.0751953	-0.5493164	-1.617382788	10.90417482	4.828222644	0.61035156	-0.30517578	-0.91552734	3.881957968	11.49992662	2.463159146	-3.2348633	-1.8920898	4.3945312	1549640124.122
-9.314306610000001	-1.129296875	-1.337451178	0.79345703	-0.18310547	0.12207031	3.4692382200000003	-10.4208741	-0.9953125	1.0986328	1.5258789	-1.2817383	6.0927001800000005	9.96389128	2.682080072	0.36621094	-2.1362305	-2.9296875	-9.646875000000001	-1.8231445680000002	2.5720214660000003	0.91552734	0.061035156	-0.4272461	-2.600732428	9.08342302	4.221704074	0.061035156	-0.8544922	-1.0986328	1.8195557100000002	12.272729140000001	2.4129150360000002	-1.5258789	-3.1738281	4.760742	1549640124.162
-9.29277356	-0.8720947480000001	-1.7633300720000002	0.79345703	-1.159668	-0.36621094	2.69523912	-8.792724640000001	-2.11982428	0.9765625	1.2817383	-2.1362305	5.04714357	9.920825180000001	2.828027356	1.5258789	0.6713867	-1.953125	-9.10495607	-1.4582763580000002	2.578002896	1.0986328	0.5493164	-0.24414062	-2.665332068	8.73291034	3.4381347840000003	0.061035156	-0.8544922	-1.0986328	0.270361322	11.383886780000001	2.670117212	-0.9765625	-2.319336	3.9672852	1549640124.202
-8.4733152	-1.197485324	-1.258496106	0.91552734	0.36621094	0.061035156	2.35549321	-8.3201902	-2.35549321	0.6713867	0.9765625	-2.319336	4.055419928	9.733007788	2.387792932	0.48828125	0.5493164	-0.79345703	-8.539111420000001	-1.2692626800000002	2.418896466	1.4038086	0.18310547	-0.4272461	-2.24064946	8.85732428	3.4297608800000003	0.30517578	-1.7089844	-0.6713867	1.1352783540000002	9.554760880000002	1.9403808900000001	0.12207031	-1.6479492	3.2958984	1549640124.242
-9.145629892	-1.2895996400000003	-1.783667032	1.4648438	0.4272461	0.12207031	2.19638678	-7.8943116	-2.4655516200000003	0.36621094	0.91552734	-2.0141602	4.393969748000001	9.304736420000001	1.9930175720000003	-1.4038086	-3.112793	0.30517578	-8.713769568	-1.522875998	2.7048096040000003	1.4648438	0.12207031	-0.61035156	-1.9140625000000002	8.81186502	3.6235596040000004	0.30517578	-1.7089844	-0.36621094	0.9199462860000001	8.921923920000001	1.971484424	1.4648438	0.48828125	2.319336	1549640124.282
-9.284399460000001	-0.974975589	-1.64011232	1.4038086	0.061035156	0.36621094	2.19638678	-7.8943116	-2.4655516200000003	0.12207031	1.159668	-1.3427734	4.393969748000001	9.304736420000001	1.9930175720000003	-1.4038086	-3.112793	0.30517578	-8.61447734	-1.546801718	2.5851807100000004	1.5258789	0.18310547	-0.48828125	-1.9140625000000002	8.81186502	3.6235596040000004	0.30517578	-1.7089844	-0.36621094	1.582690396	8.82023912	2.076757788	1.5258789	0.6713867	1.8310547	1549640124.322
-9.011645468000001	-0.642407248	-1.64011232	1.7700195	1.7089844	0.5493164	2.231079074	-8.181420926000001	-2.6725097840000003	-0.061035156	1.3427734	-0.61035156	4.57819838	9.293969748	1.350610324	-0.91552734	-1.8310547	0.48828125	-8.786743210000001	-1.641308606	2.79213858	1.5258789	0.061035156	-0.48828125	-1.7118896760000002	9.072656250000001	3.818554712	0.061035156	-1.2817383	-0.12207031	1.3015625000000002	8.91235324	2.1975829680000003	1.5869141	-0.36621094	0.4272461	1549640124.362
-9.413598740000001	-0.10048827880000001	-2.0731689300000005	1.5258789	1.0986328	0.5493164	2.4583741	-8.35249002	-2.48229982	-0.4272461	1.3427734	0.061035156	4.29348143	9.399243210000002	1.235766574	-0.48828125	-1.4038086	0.8544922	-8.771191394	-1.73701178	2.8962158540000003	1.4648438	0.061035156	-0.48828125	-1.9894287140000002	9.180322480000001	3.7635253600000005	0.12207031	-1.4038086	0	0.5981445288	8.98652356	2.172460962	0.12207031	-2.6855469	-0.91552734	1549640124.402
-9.67080072	0.1806396466	-2.3531005400000002	1.0986328	1.3427734	0.48828125	2.4583741	-8.35249002	-2.48229982	-0.79345703	1.5258789	0.4272461	4.182226440000001	9.226977340000001	1.234570288	-0.48828125	-1.4038086	0.8544922	-8.637207068	-1.7693115020000003	2.8734864200000003	1.4038086	-0.24414062	-0.4272461	-1.9571288940000002	8.95661592	3.694140576	0.24414062	-1.5869141	-0.061035156	4.12241214	7.711279254	1.8793701080000003	1.0375977	-3.1738281	-0.9765625	1549640124.442
-10.01772464	0.1985839856	-2.3758300720000003	0.91552734	0.36621094	0.5493164	2.719165036	-8.673095746000001	-1.7788817900000002	-0.9765625	1.5258789	0.4272461	4.099682608	9.164770468	1.297973642	-0.30517578	-1.5869141	1.0986328	-8.67189946	-1.756152356	3.0230224640000003	1.2817383	-0.24414062	-0.36621094	-1.617382788	8.999682608	3.672607428	0.30517578	-1.5869141	-0.061035156	5.50771466	8.644384980000002	2.239453076	1.2817383	-1.5869141	-0.48828125	1549640124.482
-9.613378894	0.062207030760000004	-2.03488768	0.61035156	0.79345703	0.6713867	2.7658202880000005	-8.777173020000001	-1.3793212860000001	-1.0986328	1.3427734	0.36621094	4.023120108	9.241332968	1.3661621400000001	-0.18310547	-1.0986328	0.7324219	-8.56303714	-1.656860324	3.101977536	1.159668	-0.5493164	-0.36621094	-1.296777356	9.314306610000001	3.69533696	0.24414062	-1.4648438	0.061035156	4.347314496	8.81784694	2.327978534	0	-1.159668	-0.7324219	1549640124.522
-10.2928714	-0.3337646466	-2.6354248200000003	0.7324219	0.6713867	0.5493164	2.795727536	-8.865698380000001	-0.9725830072	-1.2207031	1.2207031	0.30517578	4.072167932	9.426757788000002	1.4869873200000001	-0.18310547	-1.0986328	0.7324219	-8.632422120000001	-1.7465820680000002	3.2539062500000004	1.0375977	-0.91552734	-0.4272461	-0.961816394	9.66242662	3.8065917540000007	0.24414062	-1.4648438	0.061035156	4.85573732	8.46015625	1.5707275360000001	-0.36621094	-0.9765625	-0.91552734	1549640124.561
-10.3790036	-0.6830810700000001	-3.25151358	1.0375977	-0.36621094	0.30517578	2.721557608	-9.28200679	-0.775195288	-1.2207031	0.9765625	0.24414062	4.312622104000001	9.883740020000001	1.61977536	-0.061035156	-0.91552734	0.18310547	-9.20305162	-1.7669189300000003	3.5362304320000004	0.7324219	-1.0375977	-0.4272461	-0.663940396	10.157690200000001	3.8652099640000004	0.18310547	-0.9765625	0.061035156	3.599633786	9.00805661	1.179541034	0.6713867	-1.4038086	-1.3427734	1549640124.602
-9.640893570000001	-0.20097655760000002	-2.709594748	0.30517578	-0.5493164	0.30517578	2.721557608	-9.28200679	-0.775195288	-0.9765625	0.5493164	0.24414062	4.64638678	10.035669420000001	1.7035155760000003	0.061035156	-0.61035156	-0.36621094	-9.41599092	-1.4056396760000003	4.1427491000000005	0.61035156	-0.12207031	-0.36621094	-0.6806884980000001	10.29526358	3.8065917540000007	0.061035156	-0.5493164	0.061035156	5.0890135800000005	10.030884080000002	1.859033246	0.5493164	-0.12207031	-0.4272461	1549640124.641
-9.317895468000001	-0.3289794928	-2.85673822	0.24414062	0.36621094	-0.12207031	2.8064941100000005	-9.04992662	-0.18901367800000002	-0.91552734	0.30517578	0.36621094	4.892822284	9.80358876	1.5683349640000002	0.061035156	-0.12207031	-0.79345703	-9.124096940000001	-1.4044433900000002	3.7300292540000006	0.4272461	-0.7324219	-0.4272461	-0.7381103240000001	9.991405760000001	3.6833741	-0.061035156	-0.4272461	0	3.2251952880000005	9.407617212	1.0826415740000002	-0.12207031	-1.0986328	-1.2207031	1549640124.681
-9.53442392	-0.991723642	-3.5745117800000004	0.24414062	-0.12207031	-0.24414062	2.8064941100000005	-9.04992662	-0.18901367800000002	-0.8544922	0.30517578	0.36621094	4.921533246000001	9.801196580000001	1.4068359620000002	0.18310547	0.36621094	-0.91552734	-9.399243210000002	-1.6137939300000002	3.8101807100000005	0.12207031	-0.12207031	-0.4272461	-0.41271972840000004	10.05122104	3.5386230040000006	-0.18310547	-0.061035156	-0.061035156	3.2969726440000002	9.38129892	-0.011962890380000002	0.5493164	-1.2207031	-1.7089844	1549640124.722
-9.131274460000002	-1.197485324	-3.7515625000000004	0	-0.30517578	-0.18310547	2.698828076	-9.144433606	0.023925780760000005	-0.48828125	0.061035156	0.30517578	4.946655252000001	9.61816394	1.294384784	0.24414062	0.8544922	-1.2207031	-9.405224640000002	-1.50493161	3.73122554	-0.24414062	0.12207031	-0.36621094	-0.27275390380000003	9.87895468	3.255102536	-0.18310547	0.48828125	-0.12207031	3.53981929	9.477001800000002	-0.2069580072	1.0375977	-0.18310547	-1.5258789	1549640124.761
-8.713769568	-1.0958007788	-3.7204589660000003	0	-0.30517578	-0.4272461	2.680883786	-8.793920926	-0.01794433606	0	-0.6713867	0	5.0662844400000004	9.05351538	1.181933606	0.24414062	0.8544922	-1.2207031	-9.195874100000001	-1.1269042932	3.5266601440000005	-0.48828125	0.36621094	-0.18310547	-0.4354492212	9.213818390000002	2.8447753600000003	-0.18310547	0.48828125	-0.12207031	3.034985324	9.6385009	-0.0657958966	0.8544922	-0.4272461	-1.4648438	1549640124.801
-8.61447734	-0.9462646760000001	-3.8747802520000003	0.18310547	0.30517578	-0.36621094	2.5875733800000003	-8.64558107	-0.06459961060000001	0.12207031	-0.9765625	-0.30517578	4.943066394000001	8.756836060000001	0.9187500000000001	0.12207031	1.0986328	-0.9765625	-8.886035340000001	-0.6268554712000001	3.0959961060000003	-0.61035156	0.61035156	0	-0.6818847840000001	8.78554712	2.32917482	-0.4272461	1.0375977	-0.18310547	2.981152356	9.472216754	-0.17106933900000001	0.6713867	-0.61035156	-1.3427734	1549640124.841
-9.20065944	-0.8314209260000001	-4.359277356000001	0.12207031	0.36621094	-0.24414062	2.519384784	-8.96140126	-0.0765625	0.061035156	-0.9765625	-0.4272461	4.7349121400000005	9.11691893	0.5574707068000001	-0.12207031	1.2207031	-0.7324219	-8.92670926	-0.1818359424	3.140258786	-0.61035156	0.5493164	0.12207031	-0.893627896	9.18271466	1.947558606	-0.4272461	1.0375977	0.061035156	3.3831054320000007	9.33344748	-0.3828125	0.7324219	-0.24414062	-1.0375977	1549640124.881
-9.603808606000001	-0.6926513580000001	-4.610498004000001	-0.36621094	-0.91552734	-0.18310547	2.41770018	-9.278417932000002	-0.08015136780000001	0	-0.48828125	-0.18310547	4.722949280000001	9.668408246	0.00478515625	-0.36621094	0.8544922	-0.7324219	-8.92551268	0.2260986322	3.0900146760000005	-0.5493164	0.30517578	0.18310547	-1.0718750000000001	9.73898912	1.8398925720000001	-0.4272461	1.0375977	0.061035156	3.5326415740000003	9.48896466	-0.4689453076	0.48828125	0.12207031	-0.79345703	1549640124.921
-9.198266574	-0.6663330072	-4.111645468	-0.4272461	-0.5493164	-0.12207031	2.5205810700000004	-9.24372554	0.052636719240000004	-0.12207031	-0.24414062	0.24414062	4.8533447480000005	9.917236420000002	-0.5263671924000001	-0.7324219	0.4272461	-0.7324219	-9.283202880000001	0.26318359620000004	3.643896466	-0.30517578	0.30517578	0.18310547	-1.3266846040000002	10.12180162	2.127001996	-0.18310547	1.0375977	0.36621094	3.3986572480000006	9.451879892000001	-0.8673096040000001	0.18310547	0.18310547	-0.48828125	1549640124.961
-8.79990216	-0.9307128600000001	-3.9130616000000003	0.12207031	0.12207031	-0.12207031	2.654565396	-8.79990216	0.22011719240000002	-0.24414062	-0.061035156	0.5493164	4.934692392	9.58586412	-0.763232428	-0.7324219	0.12207031	-0.48828125	-8.9494384	0.031103515380000002	3.301757788	-0.30517578	0.12207031	0.061035156	-1.5204834260000002	9.847851440000001	2.3016601440000004	0.061035156	0.91552734	0.4272461	2.5791992800000005	9.58825679	-1.1556152160000002	0.12207031	-0.24414062	-0.61035156	1549640125.001
-8.640795926000001	-1.0072753600000002	-4.05183107	0.4272461	0.61035156	0	2.692846646	-8.649169928000001	0.248828125	-0.18310547	0.18310547	0.7324219	4.7887451080000005	9.310717752	-0.6806884980000001	-0.24414062	0.18310547	0.18310547	-8.859716754	0.1435546875	3.301757788	-0.18310547	0.24414062	0.061035156	-1.5707275360000001	9.486572480000001	2.173657248	0.061035156	0.91552734	0.4272461	2.42368161	9.528442392	-1.175952176	0.12207031	-0.36621094	-0.6713867	1549640125.041
-8.813061600000001	-0.855346646	-4.008764676	0.6713867	0.8544922	0.12207031	2.7825683900000002	-8.646777160000001	0.15910644960000003	-0.12207031	0.18310547	0.79345703	4.482495108	9.192285340000002	-0.500048822	0.4272461	0.4272461	0.79345703	-8.73291034	0.385205072	3.116332968	0	0.061035156	0.061035156	-1.349414038	9.258081070000001	1.9427734620000003	0	0.36621094	0.4272461	2.7945312500000004	9.375317392	-1.129296875	0.061035156	-0.061035156	-0.48828125	1549640125.081
-9.370532248	-0.40793457460000004	-4.1236084260000005	0.5493164	0.61035156	0.18310547	2.7825683900000002	-8.646777160000001	0.15910644960000003	-0.12207031	0.30517578	0.91552734	4.094897464000001	9.12888179	-0.3373535144	0.61035156	0.5493164	0.9765625	-8.730517572	0.6555663939999999	3.0864257200000003	0.24414062	0.061035156	0.12207031	-1.129296875	9.113330072	1.701123004	0	0.36621094	0.4272461	3.092407248	9.408813400000001	-0.7716064300000001	-0.18310547	0	-0.18310547	1549640125.121
-9.31191394	-0.11604003600000001	-4.401147464000001	0.12207031	0.12207031	0	3.0493408540000004	-8.735302520000001	0.096899411	-0.30517578	0.79345703	1.0375977	3.8616211060000003	9.35258786	-0.2619873004	0.4272461	0.24414062	1.0986328	-8.730517572	0.593359375	3.1354737400000006	0.5493164	-0.061035156	0	-1.038378894	9.41120607	1.6903564300000002	0.24414062	0.30517578	0.48828125	2.9703858800000003	9.5703125	-0.32778320680000006	-0.4272461	-0.061035156	0	1549640125.161
-9.088207968	-0.346923822	-4.44421376	0.061035156	0.061035156	-0.18310547	3.1007812500000003	-8.748461960000002	0.1387695288	-0.48828125	1.0986328	0.91552734	3.8400878600000006	9.536816394	-0.1626953076	0.18310547	-0.4272461	0.91552734	-8.65036592	0.3002685504	3.201269568	0.5493164	-0.24414062	-0.061035156	-0.835009784	9.712670926000001	1.8781738220000002	0.5493164	0	0.5493164	2.807690396	9.54399411	-0.5610595746000001	-0.48828125	-0.061035156	-0.12207031	1549640125.201
-9.5703125	-0.5634521466	-4.309033246	-0.48828125	-0.6713867	-0.061035156	3.0313964660000003	-9.10974092	-0.0095703125	-0.5493164	1.159668	0.6713867	3.9609130400000003	9.916039840000002	-0.113647464	0.18310547	-0.9765625	0.7324219	-9.136059800000002	0.011962890380000002	3.5422119600000004	0.30517578	-0.36621094	0.061035156	-0.34572753600000006	10.1828125	2.295678714	0.79345703	-0.5493164	0.24414062	3.048144568	9.515283246000001	-0.8290283540000001	-0.48828125	0.061035156	-0.061035156	1549640125.241
-9.29277356	-0.6376221040000001	-3.9022949280000003	-0.7324219	0.12207031	0.061035156	3.0313964660000003	-9.10974092	-0.0095703125	-0.4272461	0.91552734	0.36621094	4.380810504	10.18640126	0.154321286	0.24414062	-1.2817383	0.48828125	-9.5703125	-0.5658447284000001	3.8747802520000003	0.18310547	0.18310547	0	0.0813476538	10.774975540000002	2.8698974640000006	0.79345703	-0.5493164	0.24414062	2.9165527160000004	9.463842752000001	-0.7034179712000002	-0.4272461	0.36621094	0.18310547	1549640125.281
-8.9661866	-0.840991214	-3.8640135800000004	0.24414062	0.48828125	-0.12207031	2.9572264400000003	-9.419580072	-0.2428466754	-0.24414062	0.61035156	0.061035156	4.746875	9.72224092	0.8254394568000001	0.6713867	-0.30517578	-0.061035156	-9.08222644	-0.840991214	3.5577635800000005	-0.24414062	0.36621094	-0.12207031	-0.22490234620000002	10.29526358	2.9081787140000004	0.30517578	0.79345703	-0.12207031	2.00258786	9.840673920000002	-0.86850589	-0.5493164	-0.18310547	-0.12207031	1549640125.321
-9.07385234	-0.7775878600000001	-3.859228534	0	-0.36621094	-0.24414062	2.9572264400000003	-9.419580072	-0.2428466754	-0.24414062	0.61035156	0.061035156	4.653564496	9.341821580000001	1.5121094240000001	1.2817383	1.2817383	-0.48828125	-8.80947284	-0.49167482	3.34243161	-0.30517578	-0.12207031	0.061035156	-0.6830810700000001	9.33344748	2.40573732	-0.12207031	0.36621094	-0.12207031	1.9559326080000001	9.792822480000002	-0.8529540740000001	-0.4272461	-0.24414062	-0.36621094	1549640125.361
-9.12888179	-0.878076178	-3.2957762600000002	-0.24414062	0.30517578	-0.061035156	2.9572264400000003	-9.419580072	-0.2428466754	-0.24414062	0.61035156	0.061035156	4.05422374	9.472216754	1.5767089660000002	1.2207031	2.1362305	-0.4272461	-8.86809056	-0.31701660340000004	3.262280252	-0.18310547	-0.18310547	0.12207031	-0.7871582068	9.189892572	2.1844238220000003	-0.12207031	0.36621094	-0.12207031	2.326782248	9.553564300000001	-0.39238280760000005	-0.36621094	-0.24414062	-0.30517578	1549640125.401
-9.4255616	-0.8242431610000001	-3.447705072	-0.30517578	0.061035156	-0.061035156	2.3985596040000003	-8.735302520000001	-0.7967285340000001	-0.24414062	0.61035156	0.061035156	3.9453614200000002	9.758129892000001	1.35419928	0.30517578	0.8544922	-0.30517578	-8.972167932000001	-0.34094239200000004	3.359179712	0	0.061035156	0.061035156	-0.7261474640000001	9.57629393	2.3519042540000004	0.12207031	0.12207031	0.061035156	2.4643554320000005	9.49494658	0.17465820680000002	-0.30517578	0	-0.18310547	1549640125.441
-9.408813400000001	-0.846972644	-3.5063233800000004	-0.12207031	-0.30517578	-0.18310547	2.5217773560000003	-8.81066893	-0.869702176	-0.18310547	0.24414062	-0.18310547	4.209741214	9.95073282	0.984545926	-0.4272461	-0.48828125	-0.30517578	-9.07983426	-0.48569336060000007	3.466845746	0.12207031	0.12207031	0	-0.8565429712000001	9.936376800000001	2.57680661	0	0	0.061035156	2.24663089	9.6385009	0.13757324280000002	-0.36621094	0.061035156	-0.18310547	1549640125.481
-9.170751800000001	-0.879272464	-3.3651612400000004	0.24414062	0	-0.061035156	2.5217773560000003	-8.81066893	-0.869702176	-0.36621094	0.79345703	0.24414062	4.209741214	9.95073282	0.984545926	-0.48828125	-0.48828125	-0.30517578	-9.023608426000001	-0.668725589	3.42497554	0.12207031	0.12207031	-0.061035156	-0.984545926	9.98542482	2.74069838	0	0	0.061035156	2.11982428	9.62773462	0.0813476538	-0.30517578	-0.18310547	-0.18310547	1549640125.521
-9.12648912	-0.8433837860000001	-3.38908696	0.4272461	0.24414062	-0.061035156	2.595947284	-8.798706070000001	-0.8170653959999999	-0.36621094	1.2207031	0.4272461	4.218115216	9.758129892000001	0.7058105432	-0.18310547	0.12207031	-0.24414062	-8.96259784	-0.732128894	3.420190396	0.12207031	0.12207031	-0.12207031	-1.05991214	9.778466754	2.7179687500000003	-0.24414062	-0.12207031	-0.12207031	2.24663089	9.5703125	0.19499511780000003	-0.24414062	-0.24414062	-0.12207031	1549640125.561
-9.2556884	-0.73332518	-3.5063233800000004	0.30517578	-0.061035156	0	2.512207068	-8.85373552	-0.879272464	-0.12207031	0.48828125	0.061035156	4.218115216	9.758129892000001	0.7058105432	-0.061035156	0.12207031	-0.061035156	-8.963793930000001	-0.69504393	3.361572284	0.12207031	0.061035156	-0.12207031	-0.9594238220000001	9.555957068	2.595947284	-0.18310547	-0.30517578	-0.24414062	2.336352536	9.567919928000002	0.2129394568	-0.36621094	-0.12207031	0	1549640125.601
-9.360961960000001	-0.67709964	-3.5242675720000003	0.30517578	0.061035156	0.061035156	2.569628894	-9.026000900000001	-0.961816394	-0.12207031	0.48828125	0.061035156	3.8329101440000004	9.648071580000002	0.6340332068000001	-0.12207031	-0.18310547	0	-9.065478240000001	-0.707006839	3.4417237400000005	0.24414062	0.24414062	-0.12207031	-0.8362060700000001	9.651660340000001	2.5803954680000003	-0.18310547	-0.30517578	-0.24414062	2.2801269960000004	9.559545926	0.24404297120000001	-0.4272461	-0.18310547	0.12207031	1549640125.641
-9.38010234	-0.5024413940000001	-3.6104003600000003	0.30517578	-0.061035156	0.18310547	2.6725097840000003	-9.05351538	-0.974975589	0	0.18310547	0	3.9561278960000004	9.656445288	0.5790038940000001	-0.30517578	-0.61035156	-0.18310547	-9.012841754	-0.6986327880000001	3.3627685700000005	0.24414062	0.18310547	-0.18310547	-0.8589355432	9.7485598	2.6390135800000003	0	-0.36621094	-0.18310547	2.3028564300000003	9.680371106	0.173461911	-0.36621094	-0.30517578	0	1549640125.681
-9.247314300000001	-0.40793457460000004	-3.5673339660000005	0.18310547	0	0.061035156	2.6725097840000003	-9.05351538	-0.974975589	-0.12207031	0.24414062	0.061035156	3.9561278960000004	9.656445288	0.5790038940000001	-0.24414062	-0.5493164	-0.30517578	-8.960205072	-0.6543701080000001	3.3268798920000004	0.30517578	0.12207031	-0.18310547	-0.8840576080000001	9.7150634	2.6772949280000002	-0.061035156	-0.36621094	-0.18310547	2.3710449280000003	9.63491214	0.27155761780000004	-0.36621094	-0.36621094	0	1549640125.721
-9.262865920000001	-0.5526855432	-3.62475589	0.24414062	0	0.061035156	2.7251464660000004	-8.93747554	-0.9283202880000001	-0.18310547	0.4272461	-0.061035156	4.091308606	9.67080072	0.67709964	-0.061035156	-0.24414062	-0.36621094	-8.95063498	-0.6986327880000001	3.302954074	0.30517578	0	-0.18310547	-0.839794928	9.69592302	2.68327626	-0.061035156	-0.36621094	-0.18310547	2.441625998	9.595434800000001	0.25839844240000004	-0.30517578	-0.30517578	-0.061035156	1549640125.761
-9.293969748	-0.57421875	-3.6307373200000006	0.12207031	-0.12207031	0.061035156	2.6772949280000002	-8.866894568000001	-0.8732910340000001	-0.12207031	0.36621094	-0.12207031	4.11643071	9.65405252	0.7524658540000001	-0.061035156	-0.30517578	-0.36621094	-8.979345746000002	-0.7488769568000001	3.3089355040000004	0.24414062	0	-0.18310547	-0.7141846040000002	9.69113768	2.6892577880000004	-0.061035156	-0.4272461	-0.24414062	2.496655252	9.572705072	0.33615722840000006	-0.24414062	-0.18310547	-0.061035156	1549640125.801
-9.216211060000001	-0.5275634784000001	-3.6127929320000005	0.12207031	0	0	2.6126952880000003	-8.882446580000002	-0.9283202880000001	-0.12207031	0.24414062	-0.12207031	4.11643071	9.65405252	0.7524658540000001	-0.12207031	-0.36621094	-0.36621094	-9.058300720000002	-0.765625	3.390283246	0.18310547	0.12207031	-0.18310547	-0.571826178	9.67438948	2.72036142	0	-0.30517578	-0.24414062	2.422485324	9.609789840000001	0.42109375000000004	-0.18310547	-0.30517578	-0.061035156	1549640125.841
-9.222192392	-0.515600589	-3.68098143	0	0	-0.061035156	2.5875733800000003	-8.918335160000002	-0.9354980432000001	-0.12207031	0.24414062	-0.12207031	4.213330072000001	9.56552716	0.808691394	-0.12207031	-0.30517578	-0.48828125	-9.031982428000001	-0.765625	3.34841304	0.12207031	0.12207031	-0.12207031	-0.5646484424	9.646875000000001	2.726342752	0	-0.30517578	-0.24414062	2.396167032	9.593042032000001	0.3828125	-0.12207031	-0.30517578	-0.12207031	1549640125.881
-9.264062500000001	-0.5610595746000001	-3.7384033540000003	-0.061035156	-0.061035156	-0.061035156	2.5612548920000004	-8.96259784	-0.9295165740000001	-0.12207031	0.30517578	-0.18310547	4.249218750000001	9.557153060000001	0.7955322480000001	-0.12207031	-0.12207031	-0.5493164	-9.01882338	-0.8062988220000001	3.3149170320000003	0.061035156	0.12207031	-0.061035156	-0.611303714	9.62055661	2.6916503600000006	-0.061035156	-0.18310547	-0.24414062	2.446411142	9.591845746	0.2918945288	-0.12207031	-0.18310547	-0.12207031	1549640125.921
-9.212622300000001	-0.6077148560000001	-3.7061035340000004	-0.061035156	0	0	2.5050292540000005	-8.999682608	-0.90678714	-0.18310547	0.36621094	-0.18310547	4.249218750000001	9.557153060000001	0.7955322480000001	-0.12207031	-0.061035156	-0.5493164	-8.992504892	-0.80390625	3.2479248200000006	0	0.12207031	0	-0.668725589	9.5870607	2.680883786	-0.061035156	-0.061035156	-0.12207031	2.43205571	9.61936052	0.32180175720000004	-0.061035156	-0.12207031	-0.12207031	1549640125.96
