# Supplementary material for: A deep learning approach for lower back-pain risk prediction during manual lifting
Source: PLoS One. 2021 Feb 19;16(2):e0247162. doi: 10.1371/journal.pone.0247162 (PMC7894914; doi:10.1371/journal.pone.0247162)
Supplement: S1 Data — (ZIP) [file pone.0247162.s001.zip › source-used/Subject_02_P2_Zone08_T3.csv]

Side_A_x	Side_A_y	Side_A_z	Side_G_x	Side_G_y	Side_G_z	LtWt_A_x	LtWt_A_y	LtWt_A_z	LtWt_G_x	LtWt_G_y	LtWt_G_z	RtWt_A_x	RtWt_A_y	RtWt_A_z	RtWt_G_x	RtWt_G_y	RtWt_G_z	Back_A_x	Back_A_y	Back_A_z	Back_G_x	Back_G_y	Back_G_z	UArm_A_x	UArm_A_y	UArm_A_z	UArm_G_x	UArm_G_y	UArm_G_z	Thig_A_x	Thig_A_y	Thig_A_z	Thig_G_x	Thig_G_y	Thig_G_z	Time_stp
-9.11691893	-0.5096191394	-4.056616214000001	0	0	0	2.872290036	-8.825024460000002	-0.7883544928000001	-0.061035156	0	-0.061035156	3.7814697480000006	9.770092752000002	0.1435546875	0	-0.061035156	0	-9.036767572	-0.417504892	3.2814209260000005	0	-0.061035156	0	-1.1209228240000002	9.640893570000001	2.5636474640000007	0	-0.061035156	0	1.679589856	9.755737320000001	0.2392578076	-0.061035156	-0.061035156	-0.061035156	1549640824.256
-9.100170926	-0.458178714	-4.047045926	0	0	0	2.86870108	-8.847753894	-0.7811767572	0	0	0	3.7635253600000005	9.77128894	0.153125	0	-0.061035156	0	-9.03317842	-0.416308606	3.2945800720000005	0	-0.061035156	0	-1.137670926	9.66003444	2.551684604	0	-0.061035156	0	1.6137939300000002	9.77248552	0.2225097644	-0.061035156	-0.061035156	-0.061035156	1549640824.296
-9.108544928	-0.492871106	-4.078149460000001	0	0	-0.061035156	2.8806639400000003	-8.82263179	-0.765625	0	0	0	3.71328125	9.76889676	0.1244140625	0	-0.061035156	0.061035156	-9.01403804	-0.416308606	3.275439496	0	-0.061035156	0	-1.1556152160000002	9.650463760000001	2.527758786	0	-0.061035156	0	1.580297824	9.78444838	0.2129394568	-0.061035156	-0.061035156	-0.061035156	1549640824.336
-9.11691893	-0.516796875	-4.059008786	0	0	0	2.9141601440000002	-8.807080072	-0.7572509980000001	0	0	0	3.676196286	9.766503894000001	0.1399658246	0	-0.061035156	0.061035156	-9.027197480000002	-0.424682608	3.2969726440000002	0	-0.061035156	0	-1.0993896760000001	9.666015380000001	2.5421141200000004	0	-0.061035156	0	1.6748047120000003	9.76889676	0.25480957460000003	-0.061035156	0	-0.061035156	1549640824.376
-9.11213408	-0.5144042932	-4.01953125	-0.061035156	0	0	2.9261230040000004	-8.82263179	-0.793139676	0	0	-0.061035156	3.649877896	9.76770018	0.16987304320000002	0	-0.061035156	0.061035156	-9.02839357	-0.41511232	3.3089355040000004	0	-0.061035156	0	-1.076660144	9.669604532000001	2.5564697480000005	0	-0.061035156	0	1.622167932	9.76411142	0.2643798822	-0.061035156	0	-0.061035156	1549640824.416
-9.11452626	-0.49885253600000007	-4.0338867800000004	0	0	-0.061035156	2.9057862400000003	-8.795117212000001	-0.8194580072000001	0	0	-0.061035156	3.6462889400000003	9.79401857	0.19499511780000003	0	-0.061035156	0	-9.02839357	-0.42707518000000005	3.3005616	0	-0.061035156	0	-1.0874267572	9.669604532000001	2.56723642	0	-0.061035156	0	1.6161865020000004	9.766503894000001	0.25480957460000003	-0.061035156	0	0	1549640824.456
-9.118115020000001	-0.49885253600000007	-4.05422374	-0.061035156	0	-0.061035156	2.884252896	-8.781957968	-0.8457763580000002	0	0	-0.061035156	3.667822284	9.816748200000001	0.21533202880000002	0	-0.061035156	-0.061035156	-9.01882338	-0.43066405760000004	3.2921875000000003	0	-0.061035156	0	-1.1017822480000001	9.688745108	2.5612548920000004	0	-0.061035156	0	1.6114013580000002	9.786840560000002	0.2260986322	-0.061035156	0	-0.061035156	1549640824.496
-9.11213408	-0.5120117212	-4.029101440000001	-0.061035156	-0.061035156	0	2.860327176	-8.777173020000001	-0.879272464	0	0	-0.061035156	3.7001221040000005	9.81914038	0.2177246106	0	-0.061035156	-0.061035156	-9.0176268	-0.417504892	3.2921875000000003	0	-0.061035156	0	-1.1041748200000001	9.6983152	2.55048822	0	-0.061035156	-0.061035156	1.6305420320000001	9.766503894000001	0.265576178	-0.061035156	0	-0.061035156	1549640824.536
-9.10615216	-0.501245108	-4.000390576	0	0	0	2.8352050720000004	-8.771191394	-0.876879892	-0.061035156	0	-0.061035156	3.7324219240000005	9.801196580000001	0.230883786	-0.061035156	-0.061035156	-0.061035156	-9.016430710000002	-0.417504892	3.3053466460000003	0	-0.061035156	0	-1.0969971040000002	9.67917482	2.545703076	0	-0.061035156	-0.061035156	1.64011232	9.74736322	0.30385742800000004	0	0	0	1549640824.575
-9.125292932	-0.49645996400000003	-4.029101440000001	0	0	0	2.8268310700000003	-8.77597644	-0.8529540740000001	-0.061035156	0	0	3.744384784	9.80239218	0.2189208966	-0.061035156	-0.061035156	-0.061035156	-9.0092527	-0.4067382788	3.302954074	0	-0.061035156	0	-1.0993896760000001	9.67917482	2.5445067900000002	0	-0.061035156	0	1.599438498	9.77248552	0.2428466754	-0.061035156	0	0	1549640824.616
-9.134863220000002	-0.501245108	-4.03986821	-0.061035156	-0.061035156	0	2.837597644	-8.792724640000001	-0.8254394568000001	-0.061035156	0	0	3.75754393	9.788037140000002	0.19499511780000003	-0.061035156	-0.061035156	-0.061035156	-9.01044928	-0.40793457460000004	3.2909912140000004	0	-0.061035156	0	-1.0922119110000001	9.677978240000002	2.5301512600000002	-0.061035156	-0.061035156	0	1.594653354	9.7832518	0.26318359620000004	-0.061035156	0	0	1549640824.656
-9.12888179	-0.5072265576	-4.024316394	0	0	0	2.85913089	-8.81665036	-0.783569339	-0.061035156	0	0	3.7659179320000007	9.77368161	0.16987304320000002	-0.061035156	-0.061035156	0	-9.016430710000002	-0.40434570680000004	3.3053466460000003	0	-0.061035156	0	-1.108959964	9.67438948	2.527758786	-0.061035156	-0.061035156	0	1.605419928	9.78444838	0.2823242212	0	-0.061035156	0	1549640824.695
-9.12648912	-0.492871106	-4.044653354	-0.061035156	-0.061035156	-0.061035156	2.8818603240000003	-8.834594748	-0.7393066100000001	0	0	0	3.7407959260000005	9.760522660000001	0.135180661	-0.061035156	-0.061035156	0	-9.035571580000001	-0.416308606	3.33645018	-0.061035156	-0.061035156	0	-1.0862304712000002	9.668408246	2.548095746	-0.061035156	-0.061035156	0	1.6161865020000004	9.7832518	0.2619873004	0	-0.061035156	0	1549640824.736
-9.121704074	-0.5144042932	-4.02551268	0	0	0	2.9057862400000003	-8.802294928000002	-0.7213623200000001	0	-0.061035156	0	3.7395996400000002	9.77128894	0.15910644960000003	0	0	-0.061035156	-9.02241214	-0.42587889400000006	3.31252446	0	0	-0.061035156	-1.0347900360000002	9.677978240000002	2.5492920320000003	-0.061035156	0	-0.061035156	1.600634784	9.7832518	0.27155761780000004	0	-0.061035156	0	1549640824.776
-9.11572284	-0.4892822284000001	-4.031494110000001	-0.061035156	0	0	2.895019568	-8.78554712	-0.7488769568000001	0	0	0	3.737207068	9.77368161	0.1770507788	-0.061035156	0	-0.061035156	-9.0092527	-0.424682608	3.32089856	-0.061035156	0	-0.061035156	-1.0802490020000002	9.669604532000001	2.53254393	-0.061035156	0	-0.061035156	1.6125976440000003	9.76889676	0.2572021466	0	-0.12207031	-0.061035156	1549640824.815
-9.121704074	-0.5024413940000001	-4.072167932	-0.061035156	-0.061035156	0	2.9093750000000003	-8.81186502	-0.808691394	0	-0.061035156	0	3.73122554	9.78444838	0.1854248004	-0.061035156	-0.061035156	0	-9.000878894000001	-0.417504892	3.31850589	-0.061035156	-0.061035156	-0.061035156	-1.128100589	9.671997300000001	2.5445067900000002	-0.061035156	0	0	1.6078125	9.76291484	0.269165036	-0.061035156	-0.12207031	0	1549640824.855
-9.101367212000001	-0.5024413940000001	-4.041064496	0	0	0	2.93808606	-8.791528060000001	-0.846972644	0	-0.061035156	-0.061035156	3.7384033540000003	9.788037140000002	0.18901367800000002	-0.061035156	-0.061035156	0	-9.01882338	-0.40793457460000004	3.3268798920000004	-0.061035156	-0.061035156	-0.061035156	-1.0993896760000001	9.67917482	2.566040036	-0.061035156	-0.061035156	0	1.6532714660000003	9.77128894	0.2536132788	-0.061035156	-0.12207031	0	1549640824.895
-9.102563400000001	-0.492871106	-4.035082968	0	0	0	2.9057862400000003	-8.774780252000001	-0.850561502	0	0	-0.061035156	3.7120849640000007	9.777270468000001	0.2045654254	0	0	0	-9.000878894000001	-0.4139160144	3.3400389400000003	0	0	-0.061035156	-1.0922119110000001	9.68515625	2.57680661	-0.061035156	0	0	1.622167932	9.765307608	0.25839844240000004	-0.12207031	-0.12207031	0	1549640824.935
-9.12888179	-0.45937500000000003	-4.047045926	0	-0.061035156	0	2.8902344240000004	-8.752050720000002	-0.850561502	-0.061035156	0	0	3.6917480040000004	9.766503894000001	0.230883786	-0.061035156	0	-0.061035156	-9.012841754	-0.41870117800000006	3.343627896	0	0	-0.061035156	-1.076660144	9.644482428000002	2.573217752	-0.061035156	-0.061035156	-0.061035156	1.685571286	9.729418930000001	0.2918945288	-0.061035156	-0.12207031	0	1549640824.975
-9.133667032	-0.454589856	-4.053027356	0	0	0	2.9165527160000004	-8.758032248000001	-0.835009784	-0.061035156	0	0	3.6893554320000006	9.8083741	0.227294928	-0.061035156	0	-0.061035156	-9.0176268	-0.42827148560000006	3.325683606	0	0	-0.061035156	-1.073071286	9.667211960000001	2.569628894	-0.061035156	-0.061035156	-0.061035156	1.670019568	9.770092752000002	0.2572021466	-0.061035156	-0.061035156	0	1549640825.015
-9.11572284	-0.4450195288	-4.048242212	0	0	0	2.930908246	-8.797509980000001	-0.8122802520000001	-0.061035156	0	-0.061035156	3.71088858	9.795214660000001	0.20935058900000003	-0.061035156	0	-0.061035156	-9.012841754	-0.423486322	3.3268798920000004	0	0	-0.061035156	-1.085034146	9.700707968000001	2.5875733800000003	-0.061035156	-0.061035156	-0.061035156	1.6664307100000002	9.778466754	0.2572021466	-0.061035156	-0.061035156	0	1549640825.056
-9.1193116	-0.440234375	-4.059008786	-0.061035156	-0.061035156	0	2.9225341460000003	-8.80588408	-0.7883544928000001	-0.061035156	0	0	3.7061035340000004	9.778466754	0.2189208966	-0.061035156	0	-0.061035156	-8.99728984	-0.42827148560000006	3.31611322	0	0	-0.061035156	-1.0958007788	9.673193390000002	2.588769568	-0.061035156	-0.061035156	-0.061035156	1.7226562500000002	9.75214856	0.287109375	0	-0.061035156	0	1549640825.095
-9.10495607	-0.42707518000000005	-4.0494384000000005	-0.061035156	0	0	2.934497104	-8.79990216	-0.7476806610000001	-0.061035156	0	-0.061035156	3.7096923920000004	9.76889676	0.22131347840000004	-0.061035156	-0.061035156	-0.061035156	-9.00566394	-0.43664550720000006	3.293383786	0	0	-0.061035156	-1.085034146	9.645678420000001	2.5791992800000005	-0.061035156	-0.061035156	-0.061035156	1.771704074	9.743774460000001	0.2763427716	0	0	0	1549640825.135
-9.11213408	-0.424682608	-4.075756790000001	-0.061035156	0	0	2.9464599640000007	-8.80349092	-0.7285400360000001	0	0	-0.061035156	3.7384033540000003	9.76889676	0.211743161	-0.061035156	0	-0.061035156	-9.00207518	-0.43664550720000006	3.2874023560000003	0	0.061035156	-0.061035156	-1.0718750000000001	9.650463760000001	2.578002896	-0.061035156	-0.061035156	-0.061035156	1.7286376800000003	9.737792932000001	0.2954833966	0	0.061035156	0	1549640825.175
-9.1193116	-0.45339357	-4.06977536	-0.061035156	-0.061035156	0	2.948852536	-8.807080072	-0.7512695288	0	0	-0.061035156	3.744384784	9.765307608	0.1997802716	-0.061035156	0	-0.061035156	-9.00805661	-0.439038089	3.277832068	0	0	-0.061035156	-1.0886230432000001	9.651660340000001	2.60910643	-0.061035156	-0.061035156	-0.061035156	1.66044928	9.7748777	0.2452392572	-0.061035156	-0.061035156	0	1549640825.215
-9.100170926	-0.45698242800000005	-4.047045926	-0.061035156	0	0	2.93569339	-8.81186502	-0.764428714	0	0	-0.061035156	3.7659179320000007	9.753344748	0.2069580072	-0.061035156	0	-0.061035156	-9.02241214	-0.44143066100000006	3.2658691100000006	0	0	-0.061035156	-1.07785643	9.65285643	2.600732428	-0.061035156	-0.061035156	-0.061035156	1.656860324	9.759326080000001	0.2452392572	0	-0.061035156	0	1549640825.255
-9.11452626	-0.461767572	-4.064990216	0	0	0	2.9177491	-8.8046875	-0.7799804712000001	0	0	-0.061035156	3.776684604	9.73659694	0.19499511780000003	-0.061035156	0	-0.061035156	-9.0176268	-0.42827148560000006	3.277832068	0	0	0	-1.0479492212000001	9.648071580000002	2.6103027160000005	-0.061035156	0	-0.061035156	1.677197284	9.755737320000001	0.250024411	0	-0.061035156	0	1549640825.295
-9.102563400000001	-0.4354492212	-4.06379393	-0.061035156	0	0	2.8914307100000003	-8.792724640000001	-0.793139676	0	0	-0.061035156	3.77189946	9.74138179	0.18901367800000002	-0.061035156	0	-0.061035156	-9.031982428000001	-0.42587889400000006	3.2742432100000003	0	0.061035156	0	-1.043164038	9.640893570000001	2.5839844240000005	-0.061035156	0	-0.061035156	1.701123004	9.754540740000001	0.27155761780000004	0	0	0	1549640825.335
-9.1193116	-0.4474121106000001	-4.06977536	-0.061035156	0	0	2.8698974640000006	-8.793920926	-0.8074951080000001	0	0	-0.061035156	3.770703076	9.74736322	0.17585449280000004	0	0	0	-9.035571580000001	-0.43066405760000004	3.2682617800000004	0	0.061035156	0	-1.0455566100000002	9.6385009	2.5995362400000004	-0.061035156	0	0	1.681982428	9.76291484	0.2512207068	-0.061035156	-0.061035156	0	1549640825.375
-9.14802266	-0.439038089	-4.120019568	-0.061035156	0	0	2.8627197480000004	-8.79990216	-0.7955322480000001	-0.061035156	0	0	3.7599366	9.77248552	0.15910644960000003	0	0	0	-9.0427491	-0.43066405760000004	3.2527099640000006	-0.061035156	0	0	-1.06589357	9.66242662	2.595947284	-0.061035156	0	0	1.7250488220000002	9.76171875	0.26318359620000004	-0.061035156	-0.061035156	0	1549640825.415
-9.1193116	-0.3971679712	-4.10207518	-0.12207031	-0.061035156	0	2.8818603240000003	-8.825024460000002	-0.7799804712000001	0	0	0	3.7407959260000005	9.796411240000001	0.1459472644	0	0	0	-9.055908246000001	-0.43186035340000006	3.2682617800000004	-0.061035156	0.061035156	0	-1.0958007788	9.680371106	2.593554712	0	-0.061035156	0	1.7035155760000003	9.749755890000001	0.25959472840000003	0	0	0	1549640825.455
-9.097778060000001	-0.4330566394	-4.06379393	-0.061035156	-0.061035156	-0.061035156	2.9237304320000006	-8.83100589	-0.745288089	0	0	0	3.71088858	9.76171875	0.1818359424	0	0	0	-9.03796376	-0.417504892	3.249121106	-0.061035156	0	0	-1.0898193390000002	9.666015380000001	2.5971435700000005	0	-0.061035156	-0.061035156	1.679589856	9.770092752000002	0.2189208966	-0.061035156	-0.061035156	-0.061035156	1549640825.495
-9.101367212000001	-0.4450195288	-4.064990216	-0.061035156	-0.061035156	-0.061035156	2.902197284	-8.813061600000001	-0.7129882787999999	0	-0.061035156	-0.061035156	3.6474853240000003	9.753344748	0.1997802716	0	0	-0.061035156	-9.07863768	-0.417504892	3.2586913940000004	-0.061035156	0.061035156	0	-1.0347900360000002	9.62773462	2.6114991	-0.061035156	-0.061035156	-0.061035156	1.73701178	9.73898912	0.285913089	0	0	0	1549640825.535
-9.125292932	-0.44143066100000006	-4.075756790000001	-0.061035156	0	-0.061035156	2.879467752	-8.793920926	-0.7034179712000002	0	0	0	3.660644568	9.777270468000001	0.270361322	0	0	-0.061035156	-9.05351538	-0.4091308606000001	3.202465854	-0.061035156	0.061035156	0	-1.015649411	9.64328624	2.60671376	0	0	-0.061035156	1.7118896760000002	9.76411142	0.24404297120000001	0	-0.061035156	0	1549640825.575
-9.12648912	-0.4103271466	-4.111645468	-0.061035156	-0.061035156	-0.061035156	2.8926269959999997	-8.81784694	-0.709399411	0	0	0	3.714477536	9.80478534	0.27275390380000003	-0.061035156	0	-0.12207031	-9.05351538	-0.3947753894	3.208447284	-0.061035156	0.061035156	0	-1.0886230432000001	9.66242662	2.5839844240000005	-0.061035156	0	-0.061035156	1.7071045320000002	9.77128894	0.21652832460000004	-0.061035156	-0.061035156	-0.061035156	1549640825.615
-9.092993210000001	-0.44143066100000006	-4.076953076	-0.061035156	-0.061035156	-0.061035156	2.9321045320000003	-8.8214357	-0.702221646	0.061035156	-0.061035156	0	3.7659179320000007	9.81435504	0.24643554320000002	-0.061035156	0	-0.061035156	-9.043945288000002	-0.37683107	3.18332518	-0.061035156	0	0	-1.13647464	9.668408246	2.57680661	-0.061035156	0	0	1.7417969240000002	9.753344748	0.2524169928	0	-0.061035156	0	1549640825.655
-9.098974640000002	-0.43066405760000004	-4.042260880000001	-0.061035156	0	0	2.9368896760000003	-8.77238768	-0.7285400360000001	0.061035156	-0.061035156	-0.061035156	3.7671141200000005	9.777270468000001	0.2081542932	-0.061035156	0	-0.061035156	-9.063086060000002	-0.381616214	3.17495108	-0.061035156	0	0	-1.0946044928	9.66242662	2.595947284	-0.061035156	-0.061035156	-0.061035156	1.7406005400000002	9.737792932000001	0.269165036	0	0	0	1549640825.695
-9.133667032	-0.417504892	-4.082934604	-0.061035156	-0.061035156	-0.061035156	2.878271466	-8.750854532	-0.764428714	0	0	0	3.7467773560000004	9.753344748	0.18303222840000002	-0.061035156	0	-0.061035156	-9.061889480000001	-0.37084961060000005	3.1641846040000003	-0.061035156	0	0	-1.0563232428000002	9.645678420000001	2.5947509	-0.061035156	0	0	1.726245108	9.7485598	0.21413574280000003	-0.061035156	-0.061035156	0	1549640825.735
-9.121704074	-0.40793457460000004	-4.070971646	-0.061035156	-0.061035156	-0.061035156	2.8878417540000005	-8.755639480000001	-0.7991211060000001	0	0	0	3.7503662140000005	9.753344748	0.1447509784	-0.061035156	0	-0.061035156	-9.069067392000001	-0.3828125	3.16777356	-0.061035156	0	0	-1.068286142	9.62893071	2.573217752	-0.061035156	0	0	1.7346191100000001	9.755737320000001	0.23566894960000004	-0.061035156	0	0	1549640825.775
-9.097778060000001	-0.41870117800000006	-4.04584964	-0.061035156	0	-0.061035156	2.910571286	-8.750854532	-0.8254394568000001	0	0	0	3.7300292540000006	9.755737320000001	0.1303955072	-0.061035156	0	-0.061035156	-9.069067392000001	-0.3804199280000001	3.16777356	-0.061035156	0	0	-1.07785643	9.650463760000001	2.578002896	-0.061035156	0	0	1.738207968	9.744970746000002	0.2560058606	0	0	0	1549640825.815
-9.10615216	-0.38640135800000003	-4.06977536	-0.061035156	-0.061035156	-0.061035156	2.89741214	-8.753247300000002	-0.8015136780000001	-0.061035156	-0.061035156	-0.061035156	3.7096923920000004	9.74257788	0.1399658246	0	0	0	-9.061889480000001	-0.3828125	3.1689697480000003	-0.061035156	0	0	-1.0826415740000002	9.648071580000002	2.57680661	-0.061035156	0	0	1.732226538	9.74257788	0.21652832460000004	0	-0.061035156	0	1549640825.855
-9.10615216	-0.3911865216	-4.043457068	-0.061035156	0	-0.061035156	2.872290036	-8.750854532	-0.7668212860000001	-0.061035156	-0.061035156	-0.061035156	3.7025146760000003	9.7485598	0.15192871400000002	0	0	0	-9.0594973	-0.37204589660000004	3.1534179320000004	-0.061035156	0	0	-1.0826415740000002	9.648071580000002	2.57680661	-0.061035156	0	0	1.7346191100000001	9.750951980000002	0.23566894960000004	-0.061035156	-0.061035156	0	1549640825.895
-9.113330072	-0.4103271466	-4.07336412	-0.061035156	-0.061035156	-0.061035156	2.872290036	-8.76521016	-0.758447284	-0.061035156	-0.061035156	0	3.69892572	9.765307608	0.18901367800000002	0	0	0	-9.063086060000002	-0.38879393000000007	3.152221646	-0.061035156	0	0	-1.0826415740000002	9.648071580000002	2.57680661	-0.061035156	0	0	1.7310302520000003	9.754540740000001	0.23566894960000004	-0.061035156	0	-0.061035156	1549640825.935
-9.098974640000002	-0.417504892	-4.044653354	0	0	0	2.8818603240000003	-8.793920926	-0.73332518	-0.061035156	-0.061035156	-0.061035156	3.69892572	9.782055710000002	0.19140625	0	0	0	-9.063086060000002	-0.38999023560000007	3.16777356	-0.061035156	-0.061035156	0	-1.119726538	9.65285643	2.57680661	0	0	-0.061035156	1.7274413940000002	9.758129892000001	0.250024411	-0.061035156	0	-0.061035156	1549640825.975
-9.10974092	-0.41271972840000004	-4.06379393	0	0	0	2.8890380400000004	-8.80349092	-0.6902587860000001	-0.061035156	-0.061035156	-0.061035156	3.6773925720000005	9.782055710000002	0.2069580072	0	0	0	-9.05231929	-0.379223642	3.1378662140000007	-0.061035156	-0.061035156	0	-1.100585962	9.645678420000001	2.5839844240000005	0	-0.061035156	-0.061035156	1.735815396	9.74736322	0.230883786	-0.061035156	-0.061035156	-0.061035156	1549640826.014
-9.102563400000001	-0.42109375000000004	-4.059008786	0	-0.061035156	0	2.9045898560000003	-8.808276260000001	-0.6759033540000001	-0.061035156	-0.061035156	-0.061035156	3.665429712	9.790429712	0.22968750000000002	0	0	0	-9.063086060000002	-0.3828125	3.160595746	-0.061035156	-0.061035156	0	-1.100585962	9.65883786	2.578002896	0	-0.061035156	-0.061035156	1.752563498	9.72822284	0.26796875000000003	-0.061035156	-0.061035156	-0.061035156	1549640826.055
-9.118115020000001	-0.4139160144	-4.05183107	0	0	0	2.9045898560000003	-8.80349092	-0.6675292932	0	-0.061035156	0	3.6833741	9.78444838	0.2344726538	-0.061035156	-0.061035156	-0.061035156	-9.057104532	-0.37443847840000005	3.16298822	-0.061035156	-0.061035156	-0.061035156	-1.100585962	9.656445288	2.586376996	0	-0.061035156	-0.061035156	1.7501709260000002	9.73540036	0.248828125	-0.061035156	-0.061035156	-0.061035156	1549640826.095
-9.133667032	-0.41271972840000004	-4.072167932	0	0	-0.061035156	2.9117675720000005	-8.789135880000002	-0.6747070288	0	0	0	3.69533696	9.795214660000001	0.21652832460000004	-0.061035156	-0.061035156	-0.061035156	-9.07146016	-0.381616214	3.17495108	-0.061035156	-0.061035156	-0.061035156	-1.111352536	9.648071580000002	2.5995362400000004	0	-0.061035156	-0.061035156	1.7501709260000002	9.74736322	0.2536132788	-0.061035156	-0.061035156	0	1549640826.135
-9.1193116	-0.42827148560000006	-4.06379393	-0.061035156	-0.061035156	-0.061035156	2.9321045320000003	-8.80109874	-0.716577176	0	-0.061035156	-0.061035156	3.7037110600000003	9.80717752	0.2189208966	-0.061035156	-0.061035156	-0.061035156	-9.069067392000001	-0.3971679712	3.170166034	0	-0.061035156	-0.061035156	-1.0946044928	9.67558606	2.5815917540000006	0	-0.061035156	-0.061035156	1.697534146	9.758129892000001	0.2536132788	-0.061035156	0	-0.061035156	1549640826.175
-9.118115020000001	-0.44143066100000006	-4.0661866	0	-0.061035156	-0.061035156	2.930908246	-8.807080072	-0.7476806610000001	0	-0.061035156	-0.061035156	3.71088858	9.7832518	0.22131347840000004	-0.061035156	-0.061035156	-0.061035156	-9.076245108	-0.401953125	3.192895468	0	-0.061035156	-0.061035156	-1.0958007788	9.67080072	2.588769568	0	-0.061035156	-0.061035156	1.7250488220000002	9.750951980000002	0.2572021466	-0.061035156	-0.061035156	-0.061035156	1549640826.214
-9.121704074	-0.42109375000000004	-4.047045926	0	0	0	2.934497104	-8.777173020000001	-0.7716064300000001	-0.061035156	-0.061035156	-0.061035156	3.7156739200000004	9.756933606	0.2177246106	-0.061035156	-0.061035156	-0.061035156	-9.061889480000001	-0.39238280760000005	3.1893066100000005	0	-0.061035156	-0.061035156	-1.0718750000000001	9.645678420000001	2.588769568	-0.061035156	-0.061035156	-0.061035156	1.7477783540000003	9.73898912	0.2775390576	0	0	0	1549640826.254
-9.120507788000001	-0.4139160144	-4.041064496	0	-0.061035156	-0.061035156	2.934497104	-8.76760234	-0.7692138580000001	-0.061035156	0	-0.061035156	3.7037110600000003	9.7485598	0.2033691394	-0.061035156	-0.061035156	-0.061035156	-9.066674820000001	-0.3911865216	3.1952880400000003	0	-0.061035156	0	-1.079052716	9.62294928	2.56723642	0	-0.061035156	-0.061035156	1.726245108	9.750951980000002	0.23566894960000004	-0.061035156	-0.061035156	-0.061035156	1549640826.294
-9.120507788000001	-0.4294677716	-4.041064496	0	0	-0.061035156	2.89741214	-8.77597644	-0.770410144	-0.061035156	-0.061035156	-0.061035156	3.7120849640000007	9.778466754	0.1686767572	0	-0.061035156	-0.061035156	-9.089404254	-0.4067382788	3.2455322480000004	0	0	-0.061035156	-1.0754638580000002	9.668408246	2.595947284	0	-0.061035156	-0.061035156	1.7621337860000001	9.7485598	0.27155761780000004	-0.061035156	0	0	1549640826.334
-9.113330072	-0.4091308606000001	-4.0326903960000005	0	-0.061035156	-0.061035156	2.89741214	-8.792724640000001	-0.754858426	-0.061035156	0	0	3.726440396	9.759326080000001	0.17824707460000003	0	-0.061035156	-0.061035156	-9.043945288000002	-0.41152344240000005	3.2072509000000005	0	-0.061035156	0	-1.05991214	9.67558606	2.5971435700000005	0	0	-0.061035156	1.7071045320000002	9.755737320000001	0.25480957460000003	0	0	0	1549640826.374
-9.133667032	-0.42827148560000006	-4.055419928	0	0	-0.061035156	2.8914307100000003	-8.798706070000001	-0.7512695288	-0.061035156	0	-0.061035156	3.7252441100000007	9.76411142	0.19140625	0	0	-0.061035156	-9.03796376	-0.39836425720000007	3.1940917540000004	0	-0.061035156	0	-1.114941394	9.640893570000001	2.588769568	0	-0.061035156	-0.061035156	1.7501709260000002	9.744970746000002	0.230883786	-0.061035156	0	0	1549640826.414
-9.138451980000001	-0.42229003600000004	-4.064990216	0	-0.061035156	0	2.9045898560000003	-8.80588408	-0.7285400360000001	-0.061035156	-0.061035156	-0.061035156	3.7647216460000004	9.7748777	0.192602536	0	-0.061035156	0	-9.05471196	-0.4091308606000001	3.220410144	0	-0.061035156	0	-1.111352536	9.66003444	2.592358426	0	-0.061035156	0	1.8040038940000003	9.733007788	0.2823242212	0	0	0	1549640826.454
-9.118115020000001	-0.3995605432	-4.023120108	0	0	0	2.9129637600000002	-8.80588408	-0.7440917932000001	-0.061035156	-0.061035156	-0.061035156	3.7527587860000002	9.778466754	0.1997802716	0	-0.061035156	0	-9.04753444	-0.40554199280000003	3.23596196	0	-0.061035156	0	-1.0922119110000001	9.666015380000001	2.600732428	0	-0.061035156	-0.061035156	1.7609375	9.756933606	0.2560058606	0	0	0	1549640826.494
-9.134863220000002	-0.419897464	-4.0602050720000005	0	0	-0.061035156	2.8890380400000004	-8.802294928000002	-0.723754892	-0.061035156	-0.061035156	-0.061035156	3.734814496	9.7748777	0.21652832460000004	0	-0.061035156	0	-9.034375	-0.4139160144	3.21921376	0	-0.061035156	0	-1.0922119110000001	9.650463760000001	2.5791992800000005	0	-0.061035156	0	1.723852536	9.765307608	0.211743161	-0.061035156	-0.061035156	-0.061035156	1549640826.534
-9.131274460000002	-0.42827148560000006	-4.06140126	-0.061035156	-0.061035156	0	2.89741214	-8.80109874	-0.732128894	-0.061035156	-0.061035156	-0.061035156	3.7240478240000003	9.78444838	0.21054687500000002	0	-0.061035156	0	-9.04633786	-0.41511232	3.257495108	0	-0.061035156	0	-1.079052716	9.6552491	2.57680661	0	-0.061035156	0	1.8243408540000001	9.72822284	0.2607910144	-0.061035156	-0.061035156	-0.061035156	1549640826.574
-9.11691893	-0.40434570680000004	-4.0326903960000005	-0.061035156	-0.061035156	0	2.92971196	-8.7963134	-0.75366214	0	-0.061035156	-0.061035156	3.7252441100000007	9.788037140000002	0.19499511780000003	-0.061035156	-0.061035156	0	-9.03796376	-0.41511232	3.255102536	-0.061035156	-0.061035156	0	-1.069482428	9.67080072	2.59116214	0	0	0	1.756152356	9.73898912	0.27155761780000004	0	0	0	1549640826.614
-9.1276857	-0.40314941100000007	-4.055419928	-0.061035156	0	-0.061035156	2.918945288	-8.78554712	-0.762036142	0	-0.061035156	-0.061035156	3.714477536	9.785644568	0.2177246106	0	0	0	-9.034375	-0.419897464	3.2503173920000004	-0.061035156	-0.061035156	0	-1.081445288	9.666015380000001	2.5744139400000003	-0.061035156	0	0	1.732226538	9.749755890000001	0.2260986322	0	-0.061035156	-0.061035156	1549640826.654
-9.132470746000001	-0.4103271466	-4.062597644	-0.061035156	-0.061035156	0	2.9129637600000002	-8.78554712	-0.7680175720000001	0	-0.061035156	-0.061035156	3.721655252	9.789233426000001	0.2045654254	-0.061035156	0	0	-9.034375	-0.40434570680000004	3.2479248200000006	-0.061035156	-0.061035156	0	-1.0886230432000001	9.657641574000001	2.568432608	0	0	0	1.783667032	9.737792932000001	0.25480957460000003	0	-0.061035156	-0.061035156	1549640826.694
-9.11572284	-0.4091308606000001	-4.036279254000001	-0.061035156	0	0	2.906982428	-8.790332068	-0.775195288	-0.061035156	-0.061035156	-0.061035156	3.7455810700000005	9.77607428	0.1806396466	-0.061035156	-0.061035156	0	-9.03317842	-0.3935791034	3.2479248200000006	-0.061035156	-0.061035156	0	-1.081445288	9.656445288	2.56245108	0	-0.061035156	0	1.7657226440000002	9.734204074	0.23686523560000003	0	0	0	1549640826.734
-9.132470746000001	-0.417504892	-4.057812500000001	-0.061035156	-0.061035156	-0.061035156	2.902197284	-8.789135880000002	-0.762036142	-0.061035156	-0.061035156	-0.061035156	3.7324219240000005	9.77128894	0.173461911	-0.061035156	0	0	-9.031982428000001	-0.38879393000000007	3.2562989200000003	-0.061035156	-0.061035156	0	-1.0802490020000002	9.66003444	2.569628894	-0.061035156	0	0	1.7477783540000003	9.74257788	0.2237060504	0	-0.061035156	-0.061035156	1549640826.774
-9.138451980000001	-0.423486322	-4.072167932	-0.061035156	-0.061035156	-0.061035156	2.895019568	-8.791528060000001	-0.7500732428000001	-0.061035156	-0.061035156	-0.061035156	3.7384033540000003	9.766503894000001	0.173461911	0	0	0	-9.027197480000002	-0.3935791034	3.275439496	-0.061035156	-0.061035156	0	-1.0862304712000002	9.66003444	2.548095746	0	0	0	1.771704074	9.73540036	0.2428466754	0	0	0	1549640826.814
-9.12648912	-0.43066405760000004	-4.030297824	-0.061035156	-0.061035156	-0.061035156	2.9010009000000005	-8.7963134	-0.754858426	-0.061035156	-0.061035156	-0.061035156	3.753955072	9.770092752000002	0.16030273560000002	0	0	0	-9.026000900000001	-0.387597644	3.289794928	-0.061035156	-0.061035156	0	-1.076660144	9.65883786	2.536132788	0	0	0	1.7693115020000003	9.73898912	0.24763183900000002	0	0	0	1549640826.854
-9.1276857	-0.43066405760000004	-4.044653354	0	-0.061035156	-0.061035156	2.9033935700000004	-8.80109874	-0.745288089	0	-0.061035156	-0.061035156	3.744384784	9.76411142	0.16628417539999998	0	-0.061035156	0	-9.026000900000001	-0.38640135800000003	3.2718505400000004	-0.061035156	-0.061035156	0	-1.063500998	9.66003444	2.54689946	0	0	0	1.7513672120000003	9.746167032	0.2380615216	0	0.061035156	0	1549640826.894
-9.130077880000002	-0.43066405760000004	-4.062597644	-0.061035156	-0.061035156	-0.061035156	2.910571286	-8.787939300000001	-0.7428955072	-0.061035156	-0.061035156	0	3.7479737400000004	9.76889676	0.173461911	0	0	0	-9.026000900000001	-0.385205072	3.3101317900000002	-0.061035156	-0.061035156	-0.061035156	-1.0754638580000002	9.676782248	2.55527356	0	-0.061035156	0	1.7609375	9.737792932000001	0.24763183900000002	0	0.061035156	0	1549640826.934
-9.121704074	-0.42827148560000006	-4.044653354	0	0	-0.061035156	2.910571286	-8.78435054	-0.7393066100000001	-0.061035156	-0.061035156	0	3.7515625000000004	9.7832518	0.1854248004	0	-0.061035156	0	-9.023608426000001	-0.37204589660000004	3.2874023560000003	-0.061035156	-0.061035156	-0.061035156	-1.0826415740000002	9.687548920000001	2.5564697480000005	0	0	0	1.7597412140000002	9.72822284	0.23566894960000004	0	0.061035156	0	1549640826.974
-9.12888179	-0.424682608	-4.0506347840000005	0	-0.061035156	0	2.934497104	-8.781957968	-0.7464843750000001	0	-0.061035156	0	3.7300292540000006	9.801196580000001	0.2069580072	0	0	0	-9.021215560000002	-0.381616214	3.3149170320000003	-0.061035156	-0.061035156	-0.061035156	-1.0958007788	9.69233426	2.5421141200000004	0	-0.061035156	0	1.7800780760000001	9.74736322	0.230883786	-0.061035156	-0.061035156	-0.061035156	1549640827.014
-9.11572284	-0.417504892	-4.053027356	0	0	0	2.956030252	-8.77238768	-0.7728027160000001	0	-0.061035156	0	3.73122554	9.8083741	0.21652832460000004	-0.061035156	-0.061035156	0	-9.01403804	-0.3804199280000001	3.3053466460000003	0	-0.061035156	-0.061035156	-1.0886230432000001	9.69472644	2.545703076	-0.061035156	-0.061035156	0	1.8004150360000002	9.743774460000001	0.23566894960000004	-0.061035156	-0.061035156	-0.061035156	1549640827.054
-9.125292932	-0.39836425720000007	-4.056616214000001	0	-0.061035156	0	2.9727783540000003	-8.777173020000001	-0.770410144	-0.061035156	0	-0.061035156	3.6929442900000002	9.796411240000001	0.2237060504	-0.061035156	-0.061035156	0	-9.024804712	-0.379223642	3.334057608	0	-0.061035156	-0.061035156	-1.08383786	9.673193390000002	2.5433105040000004	-0.061035156	-0.061035156	-0.061035156	1.801611322	9.734204074	0.2380615216	0	0	0	1549640827.094
-9.125292932	-0.4103271466	-4.043457068	0	-0.061035156	-0.061035156	2.9667969240000005	-8.76760234	-0.765625	-0.061035156	-0.061035156	-0.061035156	3.69892572	9.792822480000002	0.2177246106	-0.061035156	-0.061035156	-0.061035156	-9.01882338	-0.38879393000000007	3.34243161	0	0	-0.061035156	-1.035986322	9.67917482	2.5540771760000003	-0.061035156	-0.061035156	-0.061035156	1.75495607	9.746167032	0.2069580072	0	0	-0.061035156	1549640827.134
-9.10974092	-0.417504892	-4.055419928	0	-0.061035156	0	2.969189496	-8.76521016	-0.75366214	-0.061035156	-0.061035156	-0.061035156	3.716870108	9.760522660000001	0.20576172120000003	-0.061035156	-0.061035156	-0.061035156	-8.993701080000001	-0.3947753894	3.31850589	-0.061035156	-0.061035156	-0.061035156	-1.0288086060000001	9.66003444	2.545703076	-0.061035156	0	-0.061035156	1.776489218	9.7318116	0.22968750000000002	0	-0.061035156	-0.061035156	1549640827.174
-9.138451980000001	-0.3971679712	-4.10207518	0	-0.18310547	-0.061035156	2.9500489200000004	-8.76879892	-0.745288089	-0.061035156	0	-0.061035156	3.7288329680000003	9.756933606	0.17465820680000002	-0.061035156	0	-0.061035156	-8.96977536	-0.385205072	3.31252446	-0.061035156	-0.061035156	-0.061035156	-1.076660144	9.645678420000001	2.5385253600000004	-0.061035156	-0.061035156	-0.061035156	1.8410888580000002	9.701904254	0.2512207068	0	0	0	1549640827.214
-9.1276857	-0.4354492212	-4.020727536	0	-0.30517578	-0.12207031	2.9572264400000003	-8.762817392	-0.7668212860000001	-0.061035156	0	-0.061035156	3.785058606	9.71745607	0.135180661	-0.12207031	-0.061035156	-0.061035156	-8.93747554	-0.4103271466	3.3412353240000003	0	-0.061035156	-0.061035156	-1.0898193390000002	9.6385009	2.5540771760000003	-0.061035156	-0.061035156	-0.061035156	1.975073282	9.6636232	0.3026611322	-0.061035156	0.061035156	0.061035156	1549640827.254
-9.120507788000001	-0.5084228534	-3.895117212	0.061035156	-0.36621094	-0.18310547	2.9524413940000005	-8.725732428	-0.773999002	-0.061035156	-0.061035156	-0.061035156	3.7587402160000005	9.6636232	0.14235839660000002	-0.061035156	-0.061035156	-0.061035156	-8.947045926000001	-0.45100097840000003	3.39746106	0	-0.12207031	-0.061035156	-1.070678714	9.578686600000001	2.604321286	-0.061035156	-0.12207031	-0.061035156	2.165283246	9.559545926	0.4521972644	0	0.18310547	0.24414062	1549640827.294
-9.27004393	-0.5550781250000001	-3.6893554320000006	0.12207031	-0.36621094	-0.24414062	2.9440673920000004	-8.742480432	-0.7692138580000001	-0.061035156	-0.061035156	-0.061035156	3.7587402160000005	9.6636232	0.14235839660000002	0	-0.12207031	0	-9.034375	-0.5467041034000001	3.5111084260000003	0	-0.061035156	-0.061035156	-0.955834964	9.581079074	2.67370607	0	-0.18310547	-0.061035156	1.9511474640000002	9.648071580000002	0.43186035340000006	0	0.24414062	0.30517578	1549640827.333
-9.354980432000001	-0.6160888580000001	-3.58288588	0.18310547	-0.4272461	-0.30517578	2.98952626	-8.76760234	-0.8374023560000001	-0.061035156	-0.061035156	0	3.6785887600000002	9.79880342	0.14833984620000001	0	-0.18310547	-0.061035156	-9.165966754000001	-0.6519775360000001	3.6977295320000003	0	0.12207031	-0.061035156	-0.8625244110000001	9.668408246	2.8136719240000003	0.061035156	-0.12207031	-0.18310547	1.9918212860000002	9.69113768	0.4294677716	-0.061035156	0.12207031	0.36621094	1549640827.373
-9.26047374	-0.5574707068000001	-3.3448242800000005	0.30517578	-0.24414062	-0.36621094	3.025415036	-8.823827880000001	-0.9570312500000001	-0.061035156	-0.061035156	0	3.5792969240000003	9.853833360000001	0.2763427716	0.12207031	-0.12207031	-0.061035156	-9.14323732	-0.7129882787999999	3.6666259000000005	0.061035156	0.30517578	-0.12207031	-0.9965087860000001	9.71625998	2.948852536	0.061035156	-0.061035156	-0.30517578	2.104272464	9.667211960000001	0.617285144	-0.061035156	0.12207031	0.36621094	1549640827.413
-9.2389402	-0.49645996400000003	-3.2455322480000004	0.24414062	-0.061035156	-0.4272461	3.037377896	-8.752050720000002	-1.0491455072	-0.12207031	0.061035156	0.24414062	3.5792969240000003	9.853833360000001	0.2763427716	0.24414062	-0.18310547	-0.061035156	-9.121704074	-0.8074951080000001	3.640307608	0.12207031	0.48828125	-0.12207031	-1.2261962860000002	9.584667932	2.996704074	0.12207031	-0.18310547	-0.36621094	1.9176513580000003	9.719848740000002	0.5120117212	0	0.36621094	0.30517578	1549640827.453
-9.33464357	-0.6101074280000001	-3.261083966	0.24414062	-0.12207031	-0.48828125	3.007470746	-8.649169928000001	-1.111352536	-0.12207031	0.12207031	0.36621094	3.3268798920000004	9.816748200000001	0.4821044928	0.18310547	-0.36621094	0.061035156	-9.094189300000002	-0.9055908540000002	3.5362304320000004	0.18310547	0.5493164	-0.12207031	-1.343432608	9.500927520000001	3.0601074280000002	0.12207031	-0.30517578	-0.5493164	1.98464357	9.69472644	0.5132080072	-0.061035156	0.18310547	0.24414062	1549640827.493
-9.374121106	-0.6735107428000001	-3.15700679	0.30517578	-0.36621094	-0.4272461	3.0026855040000004	-8.63601088	-1.2309814300000002	-0.12207031	0.12207031	0.36621094	3.180932608	9.77248552	0.5084228534	0.24414062	-0.48828125	0.061035156	-9.094189300000002	-0.9713867212000001	3.4632567900000004	0.24414062	0.79345703	-0.12207031	-1.3254882200000002	9.481787140000002	3.1139403960000003	0.18310547	-0.30517578	-0.61035156	2.080346646	9.593042032000001	0.6914550720000001	-0.061035156	0.18310547	0.24414062	1549640827.533
-9.40163588	-0.569433606	-3.0361816100000003	0.30517578	-0.30517578	-0.4272461	3.0086670320000004	-8.679076980000001	-1.356591754	-0.18310547	0.24414062	0.61035156	3.085229532	9.74736322	0.5191894568000001	0.30517578	-0.4272461	-0.061035156	-9.064282248	-1.008471646	3.31252446	0.24414062	0.79345703	-0.061035156	-1.314721646	9.414794928000001	3.1474366000000003	0.24414062	-0.24414062	-0.6713867	1.7645263580000001	9.7485598	0.553881839	0.18310547	0.061035156	0.18310547	1549640827.573
-9.521264480000001	-0.5215820288	-3.0971923920000006	0.24414062	-0.36621094	-0.48828125	2.9907226440000003	-8.76042482	-1.4116211060000001	-0.24414062	0.18310547	0.6713867	3.06848143	9.82033696	0.540722644	0.30517578	-0.4272461	-0.24414062	-9.101367212000001	-1.06589357	3.172558606	0.24414062	0.91552734	-0.061035156	-1.3661621400000001	9.451879892000001	3.1007812500000003	0.30517578	-0.18310547	-0.6713867	1.8542480040000002	9.734204074	0.439038089	0.24414062	-0.18310547	-0.061035156	1549640827.613
-9.48776857	-0.423486322	-3.1821288940000003	0.24414062	-0.30517578	-0.4272461	2.98952626	-8.834594748	-1.3266846040000002	-0.24414062	0.061035156	0.61035156	3.180932608	9.931591460000002	0.5490966754000001	0.30517578	-0.4272461	-0.48828125	-9.035571580000001	-1.0826415740000002	2.9165527160000004	0.18310547	0.7324219	-0.061035156	-1.459472644	9.567919928000002	2.987133786	0.30517578	-0.12207031	-0.6713867	1.6867675720000002	9.72224092	0.324194339	0.24414062	-0.18310547	-0.061035156	1549640827.653
-9.267651260000001	-0.35529785340000003	-3.3101317900000002	0.30517578	-0.061035156	-0.36621094	2.878271466	-9.020019568	-1.1675781250000001	-0.061035156	-0.36621094	0.30517578	3.40703125	10.02609874	0.6125	0.24414062	-0.30517578	-0.7324219	-8.942260880000001	-0.9307128600000001	2.7909423920000003	0.12207031	0.5493164	-0.061035156	-1.6137939300000002	9.66242662	2.86870108	0.24414062	0	-0.5493164	1.6891601440000001	9.801196580000001	0.0837402356	0.18310547	-0.48828125	-0.61035156	1549640827.693
-9.03916034	-0.35649413939999997	-3.5063233800000004	0.24414062	0.18310547	-0.36621094	2.8112792540000004	-9.19946286	-0.9570312500000001	0.12207031	-0.7324219	-0.061035156	3.7049072480000005	10.18879442	0.659155252	0.18310547	-0.24414062	-0.8544922	-8.963793930000001	-0.7955322480000001	2.802905252	0	0	0	-1.7106933900000003	9.760522660000001	2.6760987400000005	0.18310547	-0.12207031	-0.4272461	1.832714856	9.615771760000001	-0.33256836060000006	0.5493164	-0.6713867	-0.9765625	1549640827.733
-8.572607428000001	-0.41870117800000006	-3.9010987400000006	0.061035156	0.8544922	-0.79345703	2.7072021760000005	-9.27722194	-0.811083966	0.24414062	-0.91552734	-0.30517578	4.21691893	10.0464357	0.6268554712000001	0	-0.30517578	-0.79345703	-8.987719748	-0.7967285340000001	3.085229532	-0.24414062	0.12207031	0.061035156	-1.35180661	9.9016848	2.6126952880000003	0	0.061035156	-0.36621094	2.4870849640000006	9.33942842	-0.34572753600000006	0.61035156	-0.18310547	-1.0986328	1549640827.773
-8.86091304	-0.758447284	-4.603320288000001	-0.061035156	0.4272461	-1.0986328	2.54689946	-8.9745607	-0.6364257788	0.36621094	-1.159668	-0.61035156	4.605712860000001	9.387280252000002	0.49885253600000007	0	-0.24414062	-0.6713867	-9.28798822	-0.5586669928	3.188110324	-0.6713867	0.36621094	0.30517578	-0.461767572	9.508105432	2.68327626	-0.061035156	0.12207031	-0.7324219	2.74428714	9.558349640000001	-0.539526358	0.61035156	0.8544922	-0.91552734	1549640827.813
-9.413598740000001	-1.129296875	-4.614086960000001	-0.18310547	-0.48828125	-0.8544922	2.32917482	-8.61567392	-0.538330072	0.5493164	-1.3427734	-0.8544922	4.65476088	9.229370108000001	0.17106933900000001	0.061035156	0.18310547	-0.5493164	-9.527246106	-0.2643798822	3.8281250000000004	-0.7324219	1.3427734	0.48828125	0.569433606	9.42915036	2.5301512600000002	0	0.61035156	-0.9765625	1.695141574	9.89809604	-0.573022464	0.48828125	0.24414062	-0.8544922	1549640827.853
-9.35856929	-0.716577176	-4.460961960000001	-0.12207031	0.6713867	-0.61035156	2.122216754	-9.094189300000002	-0.5981445288	0.61035156	-1.5869141	-0.61035156	4.65476088	9.229370108000001	0.17106933900000001	0.061035156	0.5493164	-0.9765625	-9.382495108	0.031103515380000002	3.6486816100000006	-1.0986328	0.36621094	0.4272461	0.808691394	10.06198732	2.2609863220000004	0.061035156	1.5869141	-0.79345703	1.75495607	10.1481205	-0.6555663939999999	0	-0.48828125	-1.0986328	1549640827.893
-9.133667032	-0.07536621106000001	-4.683471646	-0.30517578	-0.18310547	-0.5493164	2.1162353240000003	-9.49255342	-0.492871106	0.36621094	-1.3427734	0.061035156	5.36535643	9.33464357	-0.37683107	0	0.8544922	-1.7089844	-8.97575679	0.16628417539999998	3.62236322	-0.7324219	1.4648438	0.4272461	0.1244140625	10.1229982	2.08513179	0.12207031	1.7700195	-0.30517578	2.6509764400000004	9.71027806	-0.86850589	0.12207031	-0.18310547	-1.0986328	1549640827.933
-8.564233426000001	0.2452392572	-4.1260009	-0.24414062	-0.30517578	-0.61035156	2.1437500000000003	-8.74367662	-0.08493652160000001	0.18310547	-0.9765625	0.7324219	5.55676268	8.698217752000001	-0.49406739200000005	-0.061035156	1.0986328	-1.6479492	-8.24123552	0.35649413939999997	2.9990966460000004	-0.7324219	0.9765625	0.36621094	-0.732128894	9.232959260000001	1.96430661	0.24414062	1.7700195	-0.24414062	2.709594748	9.387280252000002	-0.6962402160000001	0.12207031	0	-1.159668	1549640827.973
-8.58696286	0.031103515380000002	-3.7886474640000007	-0.24414062	0.24414062	-0.48828125	2.1892089660000003	-7.779467752000001	0.30505371400000003	0.18310547	-0.9765625	0.7324219	5.55676268	8.698217752000001	-0.49406739200000005	0.18310547	0.9765625	-0.7324219	-7.883544928000001	0.6459961060000001	2.5433105040000004	-0.79345703	0.48828125	0.36621094	-1.27763678	8.69941394	1.6460937500000001	0	1.5869141	-0.12207031	2.5791992800000005	9.310717752	-0.5036376800000001	0	-0.30517578	-1.3427734	1549640828.013
-9.092993210000001	-0.5287597644	-4.2420410340000005	0	-0.30517578	-0.12207031	2.360278354	-7.640698380000001	0.47253417540000003	0.12207031	-0.91552734	1.5869141	5.05671376	9.25209964	-0.47851562500000006	0.30517578	0.9765625	0.18310547	-8.13117662	0.835009784	2.6892577880000004	-0.5493164	0.12207031	0.18310547	-1.4774170320000002	9.04992662	1.378125	-0.18310547	0.9765625	0.24414062	2.3806152160000003	9.45786142	-0.34213867800000003	0.12207031	-0.061035156	-1.4648438	1549640828.053
-9.21860324	-0.60651857	-4.13796376	0.4272461	-0.36621094	0.24414062	2.5564697480000005	-8.225683606	0.3600830072	0.24414062	-1.0375977	1.953125	4.632031250000001	9.743774460000001	-0.5598632788000001	0.12207031	0.91552734	0.5493164	-8.13117662	0.835009784	2.6892577880000004	-0.5493164	0.12207031	0.18310547	-1.3853027160000002	9.66003444	1.4367432100000002	-0.12207031	0.36621094	0.48828125	2.5564697480000005	9.58227536	-0.3971679712	0.061035156	-0.36621094	-1.4648438	1549640828.093
-9.14682608	0.0861328125	-4.143945288	0.12207031	-0.24414062	0.30517578	2.8495605040000003	-8.72214357	0.193798822	0.18310547	-1.159668	2.2583008	4.632031250000001	9.743774460000001	-0.5598632788000001	0	0.30517578	0.91552734	-8.13117662	0.835009784	2.6892577880000004	-0.5493164	0.12207031	0.18310547	-1.412817392	10.006958360000002	1.6891601440000001	0.061035156	0.12207031	0.5493164	1.6341308900000002	9.89929164	-0.8254394568000001	0.061035156	-0.36621094	-1.4648438	1549640828.133
-9.098974640000002	0.014355469240000002	-4.742089856000001	0.12207031	0.061035156	0.18310547	3.23955072	-8.903979532000001	0.0837402356	0	-0.9765625	2.319336	4.23725589	10.774975540000002	-0.5598632788000001	0.061035156	0	1.2207031	-9.1623777	0.647192392	3.3843016200000005	0.24414062	-0.12207031	-0.5493164	-1.32788089	10.58955072	1.899707068	-0.18310547	-0.18310547	0.4272461	1.199877896	10.076342360000002	-1.0862304712000002	-0.48828125	-0.30517578	-2.0141602	1549640828.173
-9.108544928	-0.49167482	-5.310326980000001	0.36621094	0.061035156	0.30517578	3.6977295320000003	-9.21860324	0.12202148560000001	-0.12207031	-0.5493164	2.1972656	3.96330571	10.949634080000001	-0.2942871106	0.18310547	0.12207031	1.3427734	-9.265259080000002	0.5526855432	3.581689496	0.061035156	-0.61035156	-0.5493164	-1.4570800720000001	10.92810054	2.142553714	-0.36621094	-0.4272461	0.24414062	1.388891574	10.028490920000001	-1.2453369600000002	-0.91552734	0.18310547	-1.8310547	1549640828.213
-9.427954074	-0.2775390576	-5.421582068	0.6713867	0.6713867	0.4272461	4.059008786	-9.463842752000001	0.0813476538	-0.12207031	-0.48828125	1.5869141	3.96330571	10.949634080000001	-0.2942871106	0.36621094	0.18310547	1.3427734	-9.76889676	0.660351538	3.58049321	0.12207031	-0.8544922	-0.30517578	-1.331469748	10.59553264	2.1604980040000004	-0.48828125	-0.91552734	-0.061035156	1.8243408540000001	10.565625	-0.724951178	-0.9765625	0.30517578	-1.4648438	1549640828.253
-10.35148912	0.20935058900000003	-5.84626448	0.36621094	-0.24414062	0.61035156	4.267163040000001	-9.795214660000001	-0.07058105432	-0.18310547	-0.7324219	0.79345703	3.1952880400000003	10.9053714	0.4904785144	0.30517578	0.061035156	1.159668	-10.084716460000001	0.643603534	3.90827626	0.30517578	0.24414062	-0.12207031	-0.7823730432	10.687646760000002	1.96669928	-0.4272461	-1.2817383	-0.36621094	2.65935054	11.032177520000001	0.0861328125	-1.4648438	-0.18310547	-1.0375977	1549640828.293
-10.50700728	0.15551757200000002	-5.28640126	-0.9765625	-0.7324219	0.48828125	4.591357428	-10.377808	-0.06340332068	-0.48828125	-0.24414062	0.24414062	3.04455571	10.95441942	0.5586669928	-0.24414062	-0.36621094	0.48828125	-10.127783540000001	0.45698242800000005	3.20007338	0.24414062	-1.0375977	0	-0.885253894	10.993896760000002	1.830322284	-0.48828125	-1.0986328	-0.4272461	3.753955072	10.82761232	1.0874267572	-2.2583008	-0.6713867	-0.12207031	1549640828.336
-10.509399460000001	-0.7811767572	-5.050732428000001	-1.0986328	-0.12207031	0.24414062	4.890429712	-10.37182608	0.250024411	-0.6713867	0.7324219	-0.4272461	3.04455571	10.95441942	0.5586669928	-0.8544922	-0.91552734	-0.30517578	-10.614673020000001	-0.23566894960000004	3.0983885800000004	0.12207031	-0.48828125	-0.061035156	-1.588671924	10.9747554	2.12341304	-0.36621094	-1.2817383	-0.12207031	6.108251800000001	10.7366938	1.795629892	-3.8452148	-1.0375977	1.953125	1549640828.373
-9.718652160000001	-1.9583251800000003	-3.8843505400000002	-1.6479492	-2.2583008	-0.061035156	4.92871106	-10.437622300000001	0.5586669928	-0.4272461	1.5258789	-1.3427734	3.65944838	10.5835688	0.250024411	-1.2207031	-1.0986328	-0.8544922	-9.941162140000001	-0.37084961060000005	2.204760782	0.12207031	-0.48828125	-0.061035156	-1.8410888580000002	10.74865764	2.446411142	-0.48828125	-0.8544922	0.061035156	7.411010880000001	9.50930162	1.9786621400000002	-2.5634766	-0.24414062	4.638672	1549640828.413
-8.15390625	-2.097094748	-1.108959964	-1.2207031	-1.0375977	0.61035156	4.536328076	-9.97705072	0.5526855432	0.18310547	1.4038086	-2.5634766	3.829321286	9.32148462	0.13757324280000002	-1.159668	-0.6713867	-0.8544922	-9.27004393	-0.7476806610000001	1.6185790740000001	0.4272461	-0.30517578	-0.30517578	-2.1664795320000003	9.268847840000001	2.670117212	-0.79345703	-0.36621094	-0.061035156	6.816455072	8.61328125	1.035986322	-1.0986328	0.8544922	6.652832	1549640828.453
-8.37641574	-1.9164550720000002	-0.805102536	-0.4272461	2.6245117	0.5493164	4.0338867800000004	-8.74606929	0.2344726538	0.48828125	1.2207031	-3.8452148	3.829321286	9.32148462	0.13757324280000002	-0.91552734	-0.12207031	-0.18310547	-9.15161142	-1.2441405760000002	1.3482177520000003	0.12207031	-0.4272461	-0.24414062	-2.8017089660000005	8.13356929	3.0014891200000005	-0.7324219	-0.4272461	-0.30517578	1.7250488220000002	12.687841460000001	1.3386474640000001	3.4179688	-1.4038086	5.79834	1549640828.493
-10.635009980000001	-2.3949707460000003	-3.8125733800000003	0.8544922	-0.8544922	-0.24414062	3.5625489200000002	-8.408715560000001	-0.2823242212	0.7324219	1.6479492	-4.272461	3.011059604	9.725830072	-0.25480957460000003	-0.8544922	-0.4272461	0.61035156	-9.444701980000001	-1.31352536	1.9009033540000002	0.12207031	-0.4272461	-0.24414062	-3.007470746	8.65036592	3.20366214	-0.36621094	-0.9765625	-0.18310547	-0.31103514400000004	12.55744658	-1.3111327879999999	0.061035156	-1.4038086	6.1035156	1549640828.533
-8.993701080000001	-1.7274413940000002	-2.7227538940000002	-0.61035156	-3.1738281	0.30517578	3.0900146760000005	-9.351391574	-1.07785643	1.2207031	2.1972656	-3.6621094	3.0601074280000002	9.4423098	-0.1878173822	-0.6713867	-1.0986328	0.8544922	-8.834594748	-1.4223876800000002	1.9188476440000002	0.061035156	-0.18310547	-0.36621094	-2.63183606	9.25688498	3.2945800720000005	-0.12207031	-0.8544922	-0.12207031	1.21901857	11.322875900000001	-0.571826178	-0.18310547	-1.0986328	6.0424805	1549640828.573
-7.51867662	-0.94506839	-1.27763678	0.061035156	1.4038086	0.61035156	2.6784912140000006	-9.46264676	-1.801611322	1.4648438	1.4648438	-3.112793	3.0601074280000002	9.4423098	-0.1878173822	-0.30517578	-0.7324219	0.7324219	-8.560644568	-1.022827176	2.3208007200000003	0.4272461	0.12207031	-0.4272461	-2.45598143	8.482885880000001	3.408227536	-0.24414062	-0.48828125	-0.18310547	1.1627929712000002	10.35388228	0.02990722644	2.380371	1.4038086	5.1879883	1549640828.613
-8.09169928	-0.40434570680000004	-2.4129150360000002	0.61035156	1.0375977	0.061035156	2.6497802520000002	-8.712573380000002	-2.2621826080000003	1.159668	0.61035156	-3.112793	2.843579074	8.49963408	0.6328369110000001	0.061035156	-0.30517578	0.91552734	-8.26276857	-0.758447284	2.3519042540000004	0.4272461	0.12207031	-0.4272461	-2.42368161	7.730419928000001	3.2646728240000003	-0.18310547	-0.91552734	-0.24414062	0.723754892	9.18271466	-0.005981445288000001	2.746582	4.8828125	3.7841797	1549640828.653
-8.31660144	-0.1256103534	-2.2478271760000004	-0.061035156	0.4272461	-0.061035156	2.6641358800000003	-8.250805710000002	-2.4021484620000004	0.6713867	0.5493164	-3.0517578	2.5744139400000003	8.67189946	0.8421875000000001	0	-0.61035156	1.0375977	-8.399145468	-1.199877896	2.798120108	0.9765625	0.18310547	-0.12207031	-2.19399411	7.77228984	3.3292724640000007	0.24414062	-1.3427734	-0.36621094	-0.9869384980000001	8.3620607	0.015551758180000002	3.1738281	3.479004	1.159668	1549640828.692
-8.55107428	0.1614990216	-1.8446777160000003	-0.061035156	1.6479492	0.30517578	2.460766574	-8.082128894	-2.3889892180000003	0.6713867	0.5493164	-3.0517578	2.5744139400000003	8.67189946	0.8421875000000001	-0.36621094	-1.5258789	1.0375977	-8.54389676	-1.851855432	2.9045898560000003	0.7324219	0.12207031	-0.061035156	-1.8434814300000002	8.2005616	3.7563476440000003	0.61035156	-1.3427734	-0.48828125	-2.19997554	7.658642572	0.40075683900000003	1.5869141	-0.91552734	-0.79345703	1549640828.733
-9.486572480000001	1.1316894568000002	-2.6114991	0.24414062	1.8920898	0.8544922	2.1975829680000003	-8.053417932	-2.2813232820000002	0.24414062	0.7324219	-2.5634766	2.5612548920000004	8.829809800000001	0.8816650360000001	-0.30517578	-1.953125	0.61035156	-8.534326080000001	-2.251416034	2.6210692900000003	0.7324219	0.12207031	-0.061035156	-1.488183606	8.827417032000001	4.21452626	0.61035156	-1.0986328	-0.4272461	0.8900390380000001	6.4396241000000005	1.9930175720000003	1.5869141	-0.91552734	-0.79345703	1549640828.773
-11.27263228	1.046752896	-3.8616211060000003	-0.9765625	2.5024414	-0.061035156	2.127001996	-8.2938723	-2.032495108	0	0.7324219	-1.7700195	3.5302491000000003	10.150512680000002	1.183129892	0.061035156	-1.3427734	-0.30517578	-9.444701980000001	-2.15571286	3.484790036	0.12207031	-0.7324219	0.12207031	-1.31352536	9.76889676	4.439428714000001	0.5493164	-0.7324219	-0.18310547	10.223486420000002	8.86091304	1.2716552520000002	1.7089844	-2.6245117	-0.18310547	1549640828.812
-12.66989766	1.582690396	-3.9369873200000005	-1.0375977	-1.2817383	0.30517578	2.064794928	-9.30832518	-1.8937255400000002	-0.061035156	0.36621094	0.24414062	3.5302491000000003	10.150512680000002	1.183129892	0.4272461	-0.24414062	-1.3427734	-9.140844748000001	-1.81357428	3.4692382200000003	0	-1.0986328	0.12207031	-1.3482177520000003	10.57160692	4.40234375	0.30517578	-0.24414062	0	11.081225540000002	9.90766574	2.783764676	-1.4648438	1.0986328	-0.4272461	1549640828.852
-10.83239766	0.3505126800000001	-4.32578125	-1.3427734	-0.5493164	0.4272461	2.0157471040000003	-9.8418705	-1.637719748	-0.12207031	-0.61035156	0.79345703	4.264770468	10.78574182	1.451098642	0.61035156	0.4272461	-1.8310547	-10.13854982	-1.7621337860000001	4.064990216	0	-1.0986328	0.12207031	-1.5276611420000001	10.839575180000002	4.32817392	0.24414062	-0.5493164	0.12207031	1.484594748	9.38488768	-2.11982428	-1.4648438	1.0986328	-0.4272461	1549640828.892
-10.376611420000001	-3.1737548920000003	-4.112841754000001	-0.79345703	-1.2207031	-0.061035156	2.10546875	-9.8	-1.2919922120000003	-0.18310547	-1.6479492	1.0986328	5.465844748	11.525048920000001	1.667626996	0.48828125	0.4272461	-1.7089844	-10.4304438	-1.400854532	3.517089856	-0.30517578	-1.8920898	0.12207031	-1.3446288940000002	11.28698732	4.10805661	0.12207031	-0.30517578	0.30517578	2.5875733800000003	9.558349640000001	4.047045926	-0.5493164	-3.0517578	-1.6479492	1549640828.932
-9.491357428	-3.363964856	-4.6069091460000005	1.5258789	-1.5258789	0.061035156	2.469140576	-9.862207460000002	-0.7811767572	-0.18310547	-1.6479492	1.0986328	5.465844748	11.525048920000001	1.667626996	0.36621094	0.7324219	-1.7089844	-10.943652160000001	-0.3971679712	3.366357428	-0.7324219	-0.061035156	0.30517578	-1.07785643	11.04653354	3.301757788	-0.18310547	0.48828125	0.6713867	3.5386230040000006	12.00954622	-0.02990722644	-1.2817383	-4.272461	-3.2348633	1549640828.972
-7.775878894000001	-2.4129150360000002	-3.5302491000000003	0.18310547	-0.91552734	0	2.527758786	-9.30832518	-0.477319339	-0.24414062	-1.3427734	1.7700195	5.778076080000001	9.90527356	1.542016574	0.061035156	1.4648438	-1.2817383	-10.14333516	0.46535643000000004	1.9535400360000001	-0.7324219	-0.061035156	0.30517578	-1.1903076080000001	9.701904254	2.2944824280000002	-0.48828125	1.2817383	0.48828125	2.674902356	10.23784146	-1.9559326080000001	0.18310547	0.30517578	-2.5024414	1549640829.012
-8.145532248	-2.081542932	-3.8065917540000007	0.79345703	1.3427734	0.30517578	2.6198730040000004	-8.52236322	-0.24763183900000002	-0.48828125	-1.0986328	2.2583008	5.28759784	10.145727340000002	0.9642089660000001	-0.61035156	1.5258789	-0.061035156	-9.991405760000001	0.6101074280000001	2.100683606	-0.24414062	0.4272461	0.12207031	-1.735815396	9.22578125	1.3613769960000002	-0.91552734	1.6479492	0.48828125	1.6891601440000001	9.53920926	-1.0575195288	0.18310547	0.30517578	-2.5024414	1549640829.052
-9.1623777	-1.375732428	-5.0818360600000005	0.24414062	0.18310547	0.48828125	2.8017089660000005	-9.030786240000001	0.04067382788	-0.48828125	-1.0986328	2.2583008	5.28759784	10.145727340000002	0.9642089660000001	-1.5869141	1.0375977	0.6713867	-9.185107428000002	0.4521972644	2.174853534	-0.4272461	-0.12207031	-0.18310547	-2.42607428	10.029687500000001	1.1771484620000001	-0.7324219	1.2207031	1.2817383	1.2692626800000002	10.21272014	-1.3864990020000003	-0.4272461	0.061035156	-2.6245117	1549640829.092
-8.749658246000001	-0.648388678	-4.693042032	0.061035156	-1.0375977	0.4272461	3.03020018	-9.444701980000001	0.424682608	-0.48828125	-0.91552734	2.1972656	4.577001996	9.73540036	-0.732128894	-2.319336	0.24414062	0.91552734	-8.3201902	0.553881839	2.178442392	-0.4272461	-0.12207031	-0.18310547	-2.433251996	9.838280760000002	1.7059082460000001	-0.4272461	0.9765625	1.8310547	1.96669928	9.72822284	-1.6329346040000001	-0.18310547	-0.9765625	-3.2348633	1549640829.132
-7.680175720000001	-0.5251708966	-3.46086412	0.5493164	-0.4272461	0	3.0959961060000003	-8.559448380000001	0.5239746106000001	-0.18310547	-1.3427734	1.5869141	4.577001996	9.73540036	-0.732128894	-2.2583008	-0.7324219	1.8310547	-8.1670652	0.6220702880000001	2.55048822	-0.30517578	-0.30517578	-0.12207031	-1.9487548920000002	8.69103984	1.927221646	-0.7324219	0.6713867	1.5258789	2.356689496	9.268847840000001	-1.1484375	-0.18310547	-0.9765625	-3.2348633	1549640829.172
-7.4660398400000005	-0.4892822284000001	-3.257495108	1.0986328	1.159668	-0.18310547	3.134277356	-7.808178420000001	0.5072265576	-0.18310547	-1.4038086	1.2207031	4.391577176	8.72692842	-1.161596646	-1.4038086	-0.91552734	2.8076172	-8.0306884	0.49167482	2.575610324	-0.24414062	-0.12207031	-0.12207031	-1.2285888580000002	8.169457968	1.924829074	-0.79345703	0.12207031	0.91552734	2.670117212	9.092993210000001	-0.25959472840000003	-0.36621094	0.18310547	-2.6245117	1549640829.212
-8.12758786	0.16987304320000002	-4.29108876	0.5493164	0.5493164	-0.24414062	3.20007338	-7.6167726600000005	0.5323486420000001	-0.30517578	-0.91552734	1.2817383	3.37233876	8.455371106000001	-1.332666034	-0.6713867	-0.18310547	3.0517578	-8.20534694	0.5371337860000001	3.02421875	-0.24414062	-0.12207031	-0.12207031	-0.648388678	8.24123552	2.0121582460000003	-0.4272461	0.30517578	0.4272461	2.7275389400000005	8.679076980000001	0.0909179712	0.18310547	0	-2.319336	1549640829.252
-8.596533246000002	0.4474121106000001	-4.7995117800000004	-0.061035156	-0.4272461	-0.30517578	3.234765576	-7.68735324	0.4474121106000001	-0.30517578	-0.91552734	1.2817383	3.37233876	8.455371106000001	-1.332666034	-0.4272461	0.24414062	2.6855469	-8.061792032000001	0.462963858	3.00986322	-0.18310547	0.24414062	0	-0.34812010800000004	8.58098143	1.987036142	-0.24414062	0.36621094	0.061035156	1.7597412140000002	9.31191394	-0.47851562500000006	0.18310547	0	-2.319336	1549640829.292
-8.69223642	0.15073241820000002	-4.40832518	-0.12207031	-0.79345703	-0.12207031	3.3173096040000005	-7.900292932000001	0.4103271466	-0.18310547	-0.48828125	1.3427734	2.7909423920000003	8.46015625	-1.293188498	-0.12207031	-0.12207031	1.953125	-7.98044429	0.4761230432	2.96560054	-0.18310547	0.12207031	-0.061035156	-0.649584964	8.907568390000002	1.9798584260000003	-0.12207031	0.30517578	-0.061035156	2.038476538	9.326269568	-0.783569339	-0.12207031	-0.79345703	-2.2583008	1549640829.332
-8.901586960000001	0.0346923822	-4.3233885800000005	0.24414062	0.30517578	0.24414062	3.5960449280000004	-8.083325180000001	0.461767572	-0.24414062	-0.18310547	1.2817383	2.592358426	9.299951080000001	-0.9785644568000001	0.12207031	-0.30517578	1.0986328	-8.931494110000001	0.44621582460000003	3.3759277160000005	-0.18310547	0.12207031	-0.061035156	-1.091015625	9.268847840000001	2.062402356	0.12207031	-0.24414062	-0.061035156	2.45358876	9.581079074	-0.7440917932000001	-0.5493164	-1.0375977	-2.1972656	1549640829.372
-9.34541034	0.5909667932	-5.199072480000001	0.12207031	0.48828125	0.18310547	3.5960449280000004	-8.083325180000001	0.461767572	-0.24414062	-0.18310547	1.2817383	2.592358426	9.299951080000001	-0.9785644568000001	0.36621094	-0.4272461	0.12207031	-9.46145018	-0.17944336060000002	3.92023912	-0.12207031	-0.79345703	-0.061035156	-1.1316894568000002	10.55007338	2.527758786	0.36621094	-0.91552734	-0.24414062	3.514697284	9.9710688	-0.16508788940000002	-0.5493164	-1.0375977	-2.1972656	1549640829.412
-10.243823380000002	0.3935791034	-5.7170651999999995	-0.18310547	-0.6713867	0.61035156	4.167871106000001	-9.7066893	0.211743161	0	-0.24414062	0.8544922	2.698828076	10.44958516	-0.7105957068000001	0.61035156	-0.48828125	-0.9765625	-9.564331070000001	0.23566894960000004	3.6642334260000005	-0.7324219	-1.159668	-0.12207031	-1.38410643	11.225976440000002	2.981152356	0.18310547	-0.4272461	-0.5493164	4.344921924	10.36584514	0.172265625	-1.5258789	-0.7324219	-1.7089844	1549640829.452
-10.59433606	-0.20217285340000002	-5.045947480000001	-1.3427734	-1.5258789	0.5493164	4.43703624	-10.04165036	-0.11484375000000001	0.12207031	-0.36621094	-0.5493164	3.6462889400000003	11.224779860000002	0.765625	1.0986328	0.061035156	-1.8920898	-10.16845746	0.879272464	3.7228514400000003	-0.7324219	-1.159668	-0.12207031	-1.7094971040000002	11.106347840000002	2.8639160340000003	-0.18310547	-0.7324219	-0.5493164	7.078442392	10.34909694	1.524072284	-2.8686523	-2.0751953	1.4038086	1549640829.492
-9.95432158	-2.3531005400000002	-3.6462889400000003	-1.8310547	-1.4038086	-0.24414062	4.634423920000001	-10.489062500000001	-0.172265625	0.12207031	-0.36621094	-0.5493164	3.6462889400000003	11.224779860000002	0.765625	1.2817383	1.2207031	-2.6855469	-11.033374100000001	0.04426269568	3.6714112400000003	0.6713867	-0.36621094	-0.24414062	-1.8028076080000002	10.92810054	2.733520468	0	-1.0986328	-0.48828125	8.23046875	9.705493210000002	2.8495605040000003	-2.8686523	-2.0751953	1.4038086	1549640829.532
-9.020019568	-2.3937744600000004	-1.393676718	0.18310547	-1.0375977	0.7324219	4.721752896	-10.600317000000002	-0.095703125	-0.24414062	0.30517578	-0.9765625	3.5314452880000005	11.456860520000001	1.3039550720000002	0.5493164	0.4272461	-2.746582	-10.58955072	-1.0455566100000002	2.996704074	0.6713867	-0.36621094	-0.24414062	-1.7860596040000003	10.006958360000002	3.1306884000000004	0.48828125	-0.5493164	-0.9765625	6.0855226600000005	9.011645468000001	0.876879892	-1.8920898	1.159668	6.7749023	1549640829.572
-9.1109375	-1.44870607	-1.2692626800000002	1.6479492	5.92041	0.7324219	4.347314496	-9.2808107	-0.0825439496	-0.061035156	1.953125	-1.7700195	4.159497104000001	10.1911866	1.3996582460000002	-0.061035156	-1.6479492	-1.8920898	-10.039258180000001	-1.128100589	2.146142572	1.0986328	1.2207031	-0.79345703	-2.8220459260000004	8.955419928000001	3.5266601440000005	0.36621094	-0.36621094	-1.0986328	2.92971196	15.512279860000001	-0.2237060504	6.5307617	-0.12207031	6.958008	1549640829.612
-11.8588134	-1.235766574	-5.690747300000001	1.2817383	-2.4414062	-0.18310547	4.0661866	-9.02241214	-0.15671386780000002	0.12207031	2.9907227	-2.0141602	4.159497104000001	10.1911866	1.3996582460000002	-0.061035156	-1.5258789	-1.0986328	-9.1875	-0.8577392572	2.422485324	0.48828125	0.24414062	-0.36621094	-3.226391574	9.485375900000001	3.275439496	0.24414062	-1.7089844	-0.6713867	0.3146240216	13.301538040000002	-2.312426718	6.5307617	-0.12207031	6.958008	1549640829.652
-8.65634784	-0.37204589660000004	-3.06848143	-1.2817383	-3.2348633	0.24414062	3.672607428	-10.05122104	-0.642407248	0.7324219	3.540039	-1.8310547	4.194189496	10.536913940000002	1.331469748	-0.12207031	-0.91552734	-0.6713867	-8.374023560000001	-1.431957968	2.1712646760000003	0.91552734	0.7324219	0.12207031	-2.5409179320000006	9.395654254	3.2634764400000003	0.12207031	-1.159668	-0.61035156	-0.014355469240000002	10.995092360000001	-0.346923822	-1.2817383	-2.6855469	4.8217773	1549640829.692
-6.914550720000001	0.05861816394	-1.211840854	-0.48828125	1.5869141	0.18310547	2.9667969240000005	-9.4686277	-1.1639892572000001	0.7324219	3.540039	-1.8310547	3.9010987400000006	9.506909440000001	1.1627929712000002	-0.18310547	-1.2817383	-0.12207031	-8.2005616	-1.181933606	2.566040036	0.7324219	-0.79345703	-0.36621094	-2.0097655760000004	8.214917032	3.192895468	0	-1.0986328	-0.8544922	0.8876464660000001	9.181518570000001	0.5024413940000001	-1.2817383	-2.6855469	4.8217773	1549640829.732
-7.481591754	-0.0035888672120000004	-2.1760498200000002	0.30517578	0.9765625	-0.18310547	2.7299316100000004	-8.366845746000001	-1.353002896	0.8544922	0.6713867	-3.112793	3.7061035340000004	8.51040036	1.0144531250000002	-0.24414062	-1.2817383	0.30517578	-7.830908246000001	-1.1556152160000002	2.5588623200000002	0.9765625	-0.30517578	-0.18310547	-1.6891601440000001	7.873974640000001	3.1916992800000004	0.12207031	-1.4038086	-0.6713867	-1.8913329680000002	8.078539840000001	-1.1304931610000002	3.6010742	4.0283203	3.6621094	1549640829.772
-8.072558606000001	0.2763427716	-2.0707763580000003	0.36621094	1.159668	0.30517578	2.5744139400000003	-8.16467302	-1.427172824	0.7324219	0.7324219	-3.2348633	3.4620605040000005	8.372826980000001	0.8589355432	-0.24414062	-1.2817383	0.24414062	-7.7902346200000006	-1.7681152160000002	2.6174804320000002	0.9765625	-0.30517578	-0.18310547	-1.4367432100000002	8.17902806	3.3603759000000006	0.24414062	-1.3427734	-0.48828125	-2.70839856	7.17773462	0.364868161	2.380371	-0.8544922	-0.9765625	1549640829.812
-9.5870607	0.4521972644	-2.318408246	0.7324219	2.6245117	1.0986328	2.165283246	-8.14672824	-1.516894568	0.6713867	0.91552734	-2.8076172	3.637915036	8.80588408	0.7680175720000001	-0.12207031	-1.3427734	0	-8.214917032	-1.9894287140000002	3.017041034	0.6713867	-0.12207031	-0.18310547	-1.274047824	8.3967527	3.6893554320000006	0.30517578	-1.0986328	-0.4272461	-1.183129892	7.613183606000001	2.0336913940000003	2.8686523	-2.2583008	-1.2817383	1549640829.852
-9.77607428	1.7106933900000003	-3.8329101440000004	-0.5493164	1.0375977	-0.12207031	1.7250488220000002	-8.323779254	-1.650878894	0.6713867	0.91552734	-2.8076172	3.637915036	8.80588408	0.7680175720000001	0.12207031	-0.9765625	-0.12207031	-8.597729532	-1.8973144960000001	3.192895468	-0.061035156	-1.0375977	-0.061035156	-1.31352536	9.14323732	3.9979980040000007	0.24414062	-0.79345703	-0.30517578	5.1811277	7.68735324	0.7728027160000001	2.8686523	-2.2583008	-1.2817383	1549640829.892
-10.82282698	1.5456054320000001	-4.48488768	-0.5493164	1.0986328	-0.12207031	1.4618652160000003	-8.866894568000001	-1.8243408540000001	0.7324219	-0.7324219	-1.4648438	3.9298096040000003	9.725830072	0.907983426	0.4272461	-0.24414062	-0.48828125	-9.08222644	-1.915258786	3.818554712	-0.061035156	-1.0375977	-0.061035156	-1.1257080072	9.939965560000001	4.201367212	0.12207031	-0.6713867	-0.18310547	13.15678714	9.8514402	2.296875	-0.61035156	-1.5869141	-1.3427734	1549640829.932
-11.84445836	0.9929199280000001	-4.60930162	-2.1362305	-1.2207031	-0.12207031	1.5001464660000001	-9.081030252000001	-1.8351074280000002	0.5493164	-1.159668	-0.6713867	4.227685504000001	10.09309056	1.107763678	0.7324219	0.24414062	-0.5493164	-9.547582968	-1.714282248	3.6331298920000004	-0.061035156	-0.18310547	0.061035156	-1.1304931610000002	9.89929164	4.248022464000001	-0.061035156	-0.24414062	-0.30517578	8.37761232	9.60261232	1.00129393	-0.61035156	-1.5869141	-1.3427734	1549640829.972
-10.57878444	-1.9511474640000002	-4.264770468	-1.4038086	-2.5634766	-0.48828125	1.5300537140000001	-9.395654254	-1.8255371400000002	0.18310547	-1.2817383	0	4.441821286	10.33234874	1.2692626800000002	0.79345703	0.6713867	-0.5493164	-10.33115216	-1.343432608	4.10566394	-0.5493164	-0.061035156	0.24414062	-1.032397464	10.58476538	3.841284146	-0.061035156	0.061035156	0	0.961816394	10.081127700000001	0.8278320288	-0.4272461	0.9765625	-0.79345703	1549640830.012
-10.1313723	-4.048242212	-3.9716797120000003	1.7700195	0	0.061035156	1.676000998	-9.743774460000001	-1.561157248	-0.18310547	-0.9765625	0.9765625	4.6416014400000005	11.02021466	1.425976538	0.5493164	1.0986328	-0.91552734	-11.33364218	-0.7799804712000001	4.076953076	-0.5493164	-0.061035156	0.24414062	-0.9606201080000001	11.160181200000002	3.4656494600000003	0	0.79345703	0.30517578	3.42736821	12.915136780000001	-1.3613769960000002	-2.6855469	-0.6713867	-2.0751953	1549640830.052
-9.023608426000001	-2.0659912140000003	-4.395166034	1.0375977	-1.7089844	-0.61035156	1.859033246	-9.67917482	-1.1604003600000001	-0.5493164	-0.79345703	1.8310547	5.01603984	11.4245607	1.3924804320000002	0.24414062	1.2207031	-0.9765625	-10.633813400000001	0.2045654254	3.226391574	-0.8544922	-0.61035156	0.18310547	-1.216625998	10.6589357	2.920141574	-0.12207031	1.5258789	0.18310547	2.40573732	10.58955072	-0.3732421924	-4.333496	0.36621094	-1.4038086	1549640830.092
-8.2938723	-1.565942392	-3.9453614200000002	-0.36621094	-0.79345703	-0.61035156	2.1664795320000003	-8.7448732	-0.6101074280000001	-0.79345703	-0.6713867	2.1972656	5.26247554	10.71635782	1.006079074	-0.12207031	1.4648438	-0.12207031	-10.05959514	0.3146240216	2.251416034	-0.7324219	0.79345703	0.24414062	-1.6245605040000002	9.72702626	2.12341304	-0.6713867	2.1362305	-0.36621094	2.9703858800000003	8.882446580000002	-0.3146240216	0.7324219	1.159668	-0.8544922	1549640830.131
-9.029589660000001	-1.6891601440000001	-4.569824280000001	-0.18310547	0	-0.79345703	2.634228534	-8.450586060000001	-0.07895508180000001	-0.91552734	-0.79345703	2.0751953	4.860522464000001	10.25578624	0.3014648462	-0.48828125	1.7700195	0.8544922	-10.072753600000002	0.25839844240000004	2.229882788	-0.7324219	0.79345703	0.24414062	-2.566040036	10.0213134	1.553979532	-0.7324219	2.0751953	-0.061035156	2.0743652160000003	9.649267572	-0.7117919928	0.9765625	0.9765625	-1.159668	1549640830.172
-9.338232428000001	-1.667626996	-4.713378894000001	0	-1.4038086	-0.8544922	3.42497554	-9.307128894	0.3600830072	-0.7324219	-0.91552734	1.7089844	4.19897464	10.846752700000001	-0.477319339	-0.8544922	1.5258789	0.7324219	-9.512890380000002	0.41271972840000004	2.441625998	-1.0375977	1.4648438	-0.061035156	-2.8352050720000004	10.51179164	1.7083007200000002	-0.24414062	1.5869141	0.48828125	2.828027356	9.92441394	-1.207055661	0.18310547	-0.79345703	-1.2817383	1549640830.211
-8.783154254000001	-1.2656738220000001	-3.5290527160000003	0.5493164	-0.6713867	-0.9765625	4.196582068	-9.47341304	0.6914550720000001	-0.36621094	-1.2207031	1.159668	3.7599366	10.43283696	-1.3637695680000002	-0.9765625	0.7324219	0.9765625	-9.16357428	0.47492675720000005	2.1114501800000003	-0.8544922	1.2207031	0.061035156	-2.6772949280000002	9.504516574	1.9511474640000002	-0.36621094	1.8310547	0.18310547	1.9391846040000003	9.676782248	-1.4558837860000002	-0.8544922	-0.79345703	-1.5258789	1549640830.251
-8.7795652	-1.02761232	-3.6642334260000005	0.4272461	-0.61035156	-0.9765625	4.604516574	-8.717358426	0.6077148560000001	-0.36621094	-1.2207031	1.159668	3.6104003600000003	9.198266574	-1.81716304	-0.36621094	0.18310547	1.7089844	-9.16357428	0.47492675720000005	2.1114501800000003	-0.8544922	1.2207031	0.061035156	-2.41770018	8.57858876	1.698730432	-0.4272461	1.6479492	-0.18310547	2.363867212	9.595434800000001	-1.252514676	-0.061035156	-0.061035156	-1.3427734	1549640830.291
-8.357275360000001	-1.1735596040000003	-3.8759764400000005	0.61035156	0.061035156	-0.30517578	5.2995607	-8.162280252	0.7034179712000002	-0.18310547	-1.7089844	-0.30517578	3.452490216	8.77597644	-1.75495607	0.24414062	0.24414062	1.953125	-8.570214660000001	0.8816650360000001	1.29558107	-0.6713867	1.953125	0.12207031	-2.43205571	8.548681610000001	1.3230957460000001	-0.24414062	1.5869141	-0.24414062	3.77548822	8.881250000000001	-0.7823730432	-0.12207031	0.12207031	-1.8310547	1549640830.331
-9.00327176	-1.282421924	-4.2240966460000005	0.7324219	-0.18310547	0.061035156	5.938378894	-7.67419429	0.678295926	-0.18310547	-1.7089844	-0.30517578	3.269457968	8.70778804	-1.36018071	0.24414062	0.18310547	1.7089844	-8.618066394000001	1.4869873200000001	1.0563232428000002	0.12207031	1.4648438	0.061035156	-2.8423827880000005	8.415893570000001	0.9211425720000002	-0.061035156	1.3427734	0.18310547	3.982446286	9.09060054	-0.7213623200000001	-0.12207031	0.12207031	-1.8310547	1549640830.371
-9.471020468	-1.3015625000000002	-4.2336670320000005	0.24414062	-1.3427734	-0.061035156	5.938378894	-7.67419429	0.678295926	-0.36621094	-0.6713867	-0.7324219	3.1534179320000004	8.6348143	-0.9725830072	-0.30517578	-0.4272461	1.4648438	-8.89440944	1.64011232	1.046752896	0.12207031	1.4648438	0.061035156	-2.960815396	8.20773912	0.8206542932	0.5493164	0.7324219	0.5493164	2.600732428	9.668408246	-0.3672607428	-0.061035156	0.8544922	-1.2207031	1549640830.411
-8.60371106	-1.874584964	-3.672607428	0.12207031	-0.91552734	-0.6713867	6.059204074	-7.199267572	0.2069580072	-0.5493164	0.4272461	-1.159668	3.3089355040000004	8.755639480000001	-0.84816893	-0.7324219	-1.2817383	1.5258789	-9.95432158	0.8744873200000001	1.604223642	0.8544922	0.8544922	-0.12207031	-2.70600589	8.793920926	0.9606201080000001	0.8544922	0.4272461	0.61035156	2.9440673920000004	9.307128894	-0.5108154254	-1.0986328	-0.4272461	-0.9765625	1549640830.451
-8.47092302	-3.085229532	-3.7467773560000004	0.061035156	-1.5869141	-1.5258789	6.00417482	-7.461254892	-0.2811279254	-0.8544922	0.8544922	-1.3427734	3.5733153960000004	9.3920652	-0.8565429712000001	-0.8544922	-1.8920898	1.3427734	-10.64338408	0.2225097644	1.681982428	1.0375977	2.0751953	-0.48828125	-2.071972644	9.889721940000001	1.4247802520000001	0.9765625	0.8544922	0.4272461	4.750463760000001	8.682665740000001	0.4330566394	-1.0986328	-0.4272461	-0.9765625	1549640830.491
-8.21132788	-3.926220746	-2.787353534	-0.18310547	-1.5869141	-2.1362305	5.79841304	-7.38828125	-0.570629892	-0.91552734	1.4038086	-1.2817383	3.9250244600000004	9.645678420000001	-0.8254394568000001	-0.6713867	-2.2583008	0.91552734	-10.317992720000001	-0.6005371106	1.8697998200000001	1.0375977	2.0751953	-0.48828125	-1.5025390379999999	10.230663940000001	2.2621826080000003	0.9765625	1.5258789	0.18310547	5.458667032	8.38478984	2.406933606	-1.4038086	-0.36621094	0.4272461	1549640830.531
-7.984033246000001	-3.92861322	-1.29558107	1.7089844	-0.5493164	-2.6855469	5.379711960000001	-6.810473740000001	-0.9331054712000001	-0.8544922	1.5258789	-1.4038086	4.591357428	8.833398560000001	-0.339746106	-0.36621094	-1.4038086	0.36621094	-9.180322480000001	-1.300366214	0.2930908246	1.3427734	4.4555664	-0.6713867	-1.4199951080000002	8.903979532000001	3.1737548920000003	0.79345703	2.5634766	-0.12207031	6.046044928000001	10.26416034	2.775390576	-1.4038086	-0.79345703	2.8076172	1549640830.571
-8.43981929	-3.15461412	-0.57421875	1.5258789	-0.5493164	-2.8076172	5.09858426	-5.813964660000001	-1.189111322	-0.8544922	1.5258789	-1.4038086	5.358178420000001	7.139452880000001	0.8517577880000001	0.18310547	0.7324219	0.18310547	-9.087011780000001	-1.6520751800000002	-0.9055908540000002	0.91552734	4.0283203	0	-1.6030273560000001	6.780566394000001	3.111547824	0.5493164	3.0517578	-0.4272461	1.1017822480000001	12.476098740000001	0.3337646466	-0.91552734	-2.1362305	5.004883	1549640830.611
-9.785644568	-3.2634764400000003	-1.3673584260000002	1.8920898	0.24414062	-3.2958984	4.422680710000001	-5.3677491	-1.5683349640000002	0.4272461	1.7700195	-2.0751953	4.738500900000001	6.331957968	1.546801718	-0.30517578	1.4038086	0.6713867	-9.087011780000001	-1.6520751800000002	-0.9055908540000002	0.91552734	4.0283203	0	-2.178442392	6.55327176	2.5564697480000005	0.61035156	2.380371	0.061035156	-2.124609424	11.6793705	-3.25988768	0.061035156	1.7700195	5.2490234	1549640830.651
-8.539111420000001	-2.593554712	-1.223803714	1.0986328	-1.8920898	-3.2958984	3.8388915740000003	-5.94316394	-1.677197284	0.4272461	1.7700195	-2.0751953	3.8795653960000003	6.8403808900000005	1.3817138580000001	-0.7324219	-0.36621094	0.6713867	-7.735205072	-2.227490216	-1.5743163940000002	0.61035156	5.493164	0.36621094	-2.586376996	7.5880616000000005	2.16408696	1.0986328	1.4038086	0.6713867	0.4103271466	8.6001223	-1.13647464	-2.8076172	-3.6010742	1.5258789	1549640830.691
-7.05690944	-2.1844238220000003	-0.00478515625	0.91552734	-0.18310547	-2.5634766	3.62475589	-6.455175720000001	-1.8566405760000002	0.7324219	0.4272461	-1.0375977	4.0506347840000005	7.19567842	1.146044928	-0.7324219	-1.3427734	0.30517578	-6.43603534	-2.20236821	-2.698828076	-0.12207031	5.432129	0.24414062	-2.7131836060000003	7.416992212	1.8075927520000004	0.8544922	1.7089844	0.6713867	6.21711412	6.658544928000001	1.5934570680000002	0.30517578	-5.126953	0.91552734	1549640830.731
-6.881054712	-1.227392572	0.0897216754	0.5493164	0.6713867	-2.319336	3.53981929	-6.381005890000001	-1.2895996400000003	0.91552734	0.30517578	-1.0986328	4.167871106000001	7.145434800000001	1.07785643	-0.6713867	-1.7089844	0.48828125	-6.43603534	-2.20236821	-2.698828076	-0.12207031	5.432129	0.24414062	-3.0768554320000003	6.893017572	1.175952176	0.5493164	1.4648438	1.2207031	4.76242662	7.107153060000001	0.26796875000000003	2.2583008	8.300781	1.8310547	1549640830.771
-7.908667032	-1.9104736420000001	-0.5598632788000001	-1.5258789	0.061035156	-2.9296875	3.5194824280000003	-6.7135742800000004	-0.8649169928000001	0.91552734	0.30517578	-1.0986328	4.463354532	7.17653804	1.15441893	-0.8544922	-1.159668	0.79345703	-6.09868161	-2.404541034	-4.33176268	-0.30517578	4.333496	0.4272461	-3.0672851440000004	7.12390126	0.8314209260000001	0.30517578	1.5869141	1.2207031	0.41511232	5.58427716	0.5849853534	-1.159668	-1.5258789	0	1549640830.811
-9.36455072	-5.64528804	-1.50493161	0.7324219	-1.7700195	-2.5634766	3.6187744600000005	-7.9158447480000005	-0.44980469240000004	1.4648438	-0.48828125	-0.9765625	4.71816394	8.2436277	1.2608886780000002	-0.9765625	0.061035156	0.91552734	-7.696923920000001	-1.58388678	-5.054321580000001	-1.7089844	3.2958984	0.061035156	-2.5899658540000003	8.577392572	0.961816394	0.36621094	1.6479492	1.0375977	6.16926268	5.782861420000001	-0.0035888672120000004	-1.159668	-1.5258789	0	1549640830.851
-8.57858876	-4.9729737400000005	-0.6615478240000001	0.6713867	1.0375977	-1.2207031	3.8508545320000005	-8.900390380000001	-0.462963858	1.4038086	-2.0141602	-0.79345703	4.385595746	9.689941394000002	1.207055661	-1.2817383	-0.6713867	1.2817383	-8.2436277	-0.3002685504	-5.98383786	-1.7089844	3.2958984	0.061035156	-2.805297824	10.20554164	0.4426269568000001	0.4272461	2.0141602	0.61035156	8.979345746000002	9.73659694	0.765625	5.6762695	-4.333496	2.4414062	1549640830.891
-9.289184800000001	-5.1296875	-1.94636232	-2.0141602	0.6713867	-1.7089844	4.500439496	-9.6217527	-0.19140625	1.4038086	-2.0141602	-0.79345703	4.771997104	10.6170652	1.2513183900000002	-1.5869141	-0.6713867	1.0986328	-8.54270018	0.26677246400000004	-6.7123777	-1.3427734	3.7231445	0.30517578	-2.8758788940000004	11.221191100000002	-0.33256836060000006	0.30517578	0.91552734	0.6713867	4.17504892	8.17304712	0.6663330072	1.8310547	0.9765625	1.5258789	1549640830.931
-9.858617720000002	-6.77697734	-2.3399413940000002	-0.24414062	-1.2207031	-1.5869141	4.801904254000001	-10.44838858	-0.3146240216	0.61035156	-0.8544922	-0.6713867	5.1715576080000005	11.303735520000002	1.1604003600000001	-1.159668	-0.12207031	0.61035156	-8.23286142	0.60651857	-7.461254892	-1.159668	2.9296875	0.18310547	-2.598339856	11.7655027	-0.440234375	0.30517578	1.159668	0.48828125	5.878564300000001	9.26047374	0.23686523560000003	1.8310547	0.9765625	1.5258789	1549640830.971
-8.50561502	-6.836792032000001	-1.484594748	0.12207031	-0.18310547	-1.159668	5.260082968000001	-10.02011682	-0.26796875000000003	-0.12207031	-1.0986328	-0.61035156	5.37731929	11.539403960000001	0.8625244110000001	-1.2207031	0.18310547	0.6713867	-8.283105432000001	0.6400146760000001	-7.852441394	-0.79345703	2.6245117	0.061035156	-2.6976317900000004	11.74277356	-0.7512695288	0	0.8544922	0.061035156	5.5292482	9.29636232	0.21652832460000004	2.380371	-0.48828125	1.7700195	1549640831.011
-8.606103240000001	-6.70998552	-1.7597412140000002	0.12207031	0.61035156	-1.0986328	5.671606430000001	-9.459057608	0.11604003600000001	-0.6713867	-0.9765625	-1.0375977	5.85942392	11.55375998	1.144848642	-0.79345703	0.4272461	0.79345703	-7.9995851600000005	0.7907471040000001	-8.0390625	-0.6713867	2.0751953	0.12207031	-2.57082518	11.8085688	-0.7261474640000001	0.6713867	0.30517578	-0.18310547	5.739794928000001	8.81066893	-0.2978759784	0.7324219	0.91552734	0.8544922	1549640831.051
-8.6001223	-6.491064300000001	-2.251416034	0.6713867	-0.48828125	-0.91552734	5.878564300000001	-9.34780252	-0.12800292540000002	-0.061035156	-0.8544922	-1.2817383	5.98742662	11.385083360000001	0.9378906250000001	-0.061035156	-0.5493164	0.79345703	-7.192089660000001	1.068286142	-8.436230432	-0.4272461	2.0751953	-0.061035156	-2.7993163940000003	11.8241214	-0.6208740020000001	0.48828125	0.48828125	-0.61035156	6.5939452880000005	8.5068116	-0.1268066394	0.48828125	-0.12207031	0.91552734	1549640831.091
-8.2771241	-6.36186502	-1.8650146760000001	0.061035156	0.061035156	-0.48828125	6.25180661	-8.935082968000001	-0.613696286	-0.4272461	-1.159668	-1.2817383	6.977954074	11.1015625	1.3195067900000002	0.061035156	0.36621094	1.0375977	-6.950439300000001	0.8708984620000001	-8.81066893	-0.061035156	1.5869141	-0.061035156	-2.74428714	11.64467752	-0.9677978240000001	0.4272461	0.061035156	-0.36621094	6.3463134000000005	7.841674820000001	0.06459961060000001	0.18310547	0.6713867	0.4272461	1549640831.131
-8.421875	-6.70998552	-2.0480469240000003	0.36621094	-0.061035156	-0.24414062	5.62973642	-8.955419928000001	0.26677246400000004	0.48828125	-0.9765625	-0.8544922	6.8762695680000006	10.758227340000001	2.007373004	0.12207031	0.91552734	0.9765625	-6.9384764400000005	0.6747070288	-9.152807608000002	0.12207031	0.9765625	0.061035156	-2.6079101440000003	11.916235520000003	-0.7393066100000001	0.36621094	-0.12207031	-0.30517578	6.75544429	7.806982428000001	-0.38999023560000007	0.24414062	-0.30517578	0.48828125	1549640831.171
-8.75444339	-6.78774411	-2.08513179	0.18310547	0.061035156	0.061035156	5.8259275200000005	-8.89321286	0.454589856	0.91552734	-2.1972656	0.12207031	8.370434800000002	10.034472840000001	1.297973642	0.061035156	0.30517578	0.9765625	-7.226782248	0.570629892	-9.43632788	0.18310547	-0.18310547	0.061035156	-2.642602536	12.331347840000001	-0.5335449280000001	0.12207031	-0.61035156	-0.18310547	6.64777806	7.920629892	-0.49406739200000005	-0.12207031	-0.36621094	0.061035156	1549640831.22
-9.16357428	-7.07963858	-1.9176513580000003	0.12207031	0.061035156	0.18310547	5.8259275200000005	-8.89321286	0.454589856	0.91552734	-2.1972656	0.12207031	8.370434800000002	10.034472840000001	1.297973642	1.2817383	-0.5493164	1.0986328	-7.226782248	0.570629892	-9.43632788	0.18310547	-0.18310547	0.061035156	-2.642602536	12.331347840000001	-0.5335449280000001	0.12207031	-0.61035156	-0.18310547	6.64777806	7.920629892	-0.49406739200000005	-0.12207031	-0.36621094	0.061035156	1549640831.251
-9.450683606	-6.96599092	-1.8829589660000003	0.30517578	0.12207031	0.30517578	8.00317392	-9.67438948	-1.437939496	-0.8544922	0.36621094	0.6713867	7.710082968000001	10.57878444	1.81357428	0.24414062	0.61035156	0.12207031	-7.917040740000001	0.2344726538	-9.63491214	0.30517578	-0.5493164	0.061035156	-2.0731689300000005	12.86130342	-0.45937500000000003	-0.061035156	-0.12207031	0.24414062	6.6394042540000004	8.58696286	-0.42827148560000006	-0.18310547	-0.61035156	-0.6713867	1549640831.291
-9.81435504	-6.7542482	-1.909277356	0.12207031	0.18310547	0.6713867	8.948242212	-10.495044420000001	-1.4929687500000002	-0.48828125	-0.61035156	-0.12207031	8.59055162	11.50351538	1.431957968	0.6713867	0.48828125	0.36621094	-8.26276857	0.1770507788	-9.734204074	0.36621094	-1.159668	0.061035156	-3.02421875	13.021606920000002	-0.6077148560000001	0	-0.9765625	-0.36621094	6.73391124	8.51638179	-0.34812010800000004	-0.18310547	-0.61035156	-0.6713867	1549640831.331
-10.05959514	-6.300854532000001	-1.915258786	0.24414062	0.36621094	1.2207031	8.781957968	-11.453271760000002	-1.0862304712000002	-0.48828125	-0.61035156	-0.12207031	8.52595198	12.56701628	1.46665036	1.0986328	-0.91552734	0.91552734	-8.57380342	0.33854982	-9.42436502	0.36621094	-1.8310547	0	-3.9190429320000004	13.218994600000002	-0.8266357428000001	-0.30517578	-2.1362305	-0.91552734	7.067675720000001	8.292675720000002	-0.47971191100000005	-0.36621094	-0.8544922	-1.2207031	1549640831.371
-9.82751448	-5.679980432000001	-1.8805663940000001	0.061035156	0.4272461	1.8310547	8.43742662	-11.846850540000002	-1.216625998	-1.3427734	-0.18310547	-1.2817383	9.01882338	12.757226440000002	2.235864218	1.3427734	-0.9765625	1.7700195	-8.28789038	0.3014648462	-8.83220198	0.48828125	-2.380371	0	-4.57341304	13.58386232	-0.8290283540000001	-0.36621094	-2.6855469	-0.8544922	6.59035643	7.923022660000001	-0.4450195288	-0.30517578	-0.7324219	-1.7700195	1549640831.411
-9.181518570000001	-5.12490216	-1.7824707460000002	-0.061035156	0.79345703	2.319336	8.368042032	-10.944848740000001	-1.00129393	-1.7700195	-0.61035156	-1.0375977	9.686352340000001	11.9856205	2.16767572	1.5258789	0.6713867	1.8310547	-8.28789038	0.3014648462	-8.83220198	0.61035156	-3.112793	0.061035156	-4.042260880000001	13.287183	-0.45339357	-0.91552734	-3.479004	-0.48828125	6.117822480000001	8.16347644	0.02033691394	-0.061035156	-1.0375977	-2.1972656	1549640831.45
-8.662329074	-4.356884784	-1.7274413940000002	-0.12207031	1.0375977	2.6245117	8.76401358	-9.682763580000001	-1.599438498	-1.7700195	-0.61035156	-1.0375977	9.62055661	10.601513579999999	1.403247104	1.159668	1.4038086	1.953125	-7.200463760000001	0.1040771466	-6.63701178	0.79345703	-4.0893555	0.061035156	-3.2251952880000005	12.25717752	0.2572021466	-1.2817383	-3.540039	-0.4272461	5.47421875	8.6001223	0.2607910144	-0.36621094	-1.0986328	-2.6245117	1549640831.491
-8.260375900000001	-3.47402356	-1.6161865020000004	-0.48828125	1.4038086	2.8076172	8.327368210000001	-7.81057158	-2.233471646	-0.9765625	-0.7324219	-1.0986328	8.939868210000002	8.762817392	0.783569339	1.2207031	1.159668	1.7700195	-6.888232428000001	-0.379223642	-5.1895018	0.79345703	-5.2490234	0.061035156	-2.3172119600000003	10.73908696	0.6148925720000001	-1.4038086	-2.8686523	-0.24414062	5.019628894	8.63122554	0.005981445288000001	-1.0986328	-0.91552734	-2.9907227	1549640831.531
-7.9792482	-2.866308606	-1.7872558900000002	-1.159668	1.0375977	2.8686523	7.486376800000001	-5.9096679320000005	-2.038476538	-0.6713867	-0.7324219	-0.9765625	8.109643570000001	7.025805710000001	0.9378906250000001	0.79345703	0.6713867	1.5869141	-6.888232428000001	-0.379223642	-5.1895018	0.61035156	-5.92041	0.061035156	-1.7226562500000002	8.84296875	0.534741214	-1.2207031	-2.0141602	-0.061035156	4.653564496	8.394360520000001	-0.6148925720000001	-0.6713867	-1.4038086	-3.1738281	1549640831.57
-7.43374002	-2.5229737400000003	-1.6783935700000001	-1.5258789	1.2817383	2.9907227	6.571215560000001	-4.245629892	-1.6245605040000002	-0.6713867	-0.7324219	-0.9765625	7.302148560000001	5.3342526999999995	1.0168457068	0.36621094	0.61035156	1.5258789	-6.4659423920000005	-0.6735107428000001	-2.337548822	0.36621094	-6.286621	0	-1.488183606	7.0856201080000005	0.707006839	-1.159668	-2.4414062	0.48828125	4.655957068	8.18022464	-1.043164038	-1.159668	-0.61035156	-3.6010742	1549640831.61
-6.9384764400000005	-2.4117187500000004	-1.701123004	-1.7700195	1.6479492	2.8686523	5.877368210000001	-3.0493408540000004	-1.1556152160000002	-0.30517578	0.18310547	-1.5258789	6.51977536	3.92023912	1.181933606	0.24414062	0.5493164	1.5869141	-6.2864991	-0.775195288	-1.5001464660000001	0.061035156	-6.0424805	-0.12207031	-1.19270018	5.693139480000001	1.184326178	-1.0986328	-2.8686523	0.91552734	4.809082068	8.08811052	-0.570629892	-1.0986328	1.4648438	-3.3569336	1549640831.65
-7.16457518	-2.46794429	-1.90808107	-2.1362305	1.2817383	2.6855469	5.1631836060000005	-2.191601538	-0.8613281250000001	0	0.7324219	-1.8310547	6.13217752	2.74428714	1.0144531250000002	0.36621094	0.36621094	1.4648438	-6.2864991	-0.775195288	-1.5001464660000001	-0.24414062	-6.1035156	-0.12207031	-0.011962890380000002	5.06508786	1.6724121400000003	-1.0375977	-2.6245117	1.4648438	4.256396466	8.269946580000001	0.002392578076	-1.0986328	1.4648438	-3.3569336	1549640831.69
-7.55336911	-2.6892577880000004	-2.191601538	-2.2583008	0.48828125	1.8920898	4.54589856	-1.9224365020000003	-0.6543701080000001	0	0.7324219	-1.8310547	6.034082068	1.93439946	0.8924316100000002	0.48828125	0.6713867	1.4038086	-7.835693390000001	-1.2106445288	0.172265625	-0.6713867	-5.9814453	-0.061035156	1.2453369600000002	5.111743210000001	2.292089856	-1.0375977	-1.3427734	1.6479492	3.2969726440000002	8.46015625	0.8230468750000001	-0.061035156	0.12207031	-2.380371	1549640831.73
-8.12878444	-2.9213378600000004	-2.62944339	-2.2583008	-0.061035156	1.0986328	4.33535144	-2.2035644960000003	-0.8278320288	1.0986328	0.18310547	-1.7089844	6.485082968	1.745385782	0.7895507788	0.79345703	1.159668	1.2817383	-8.753247300000002	-1.5384277160000002	0.900805661	-0.9765625	-5.004883	-0.12207031	1.745385782	5.906079074	2.819653354	-0.5493164	-0.18310547	1.8920898	2.5050292540000005	9.1276857	1.0419677520000001	0.7324219	0.48828125	-1.4038086	1549640831.77
-8.653955072	-2.928515576	-2.9955077880000003	-2.319336	-1.2207031	0.7324219	4.98254393	-3.262280252	-0.9175537140000001	1.3427734	-0.61035156	-1.4038086	7.381103240000001	2.318408246	0.7393066100000001	1.159668	1.2207031	0.91552734	-9.75214856	-1.9726807100000001	1.745385782	-1.6479492	-3.9672852	0.061035156	2.48828125	7.369140380000001	3.464453076	-0.12207031	1.0986328	1.7700195	1.5719238220000002	9.210229532000001	1.152026358	0.7324219	0.48828125	-1.4038086	1549640831.81
-8.83698732	-2.1521240020000003	-3.1462402160000003	-2.380371	-0.7324219	0.12207031	5.805590560000001	-4.562646466	-1.015649411	1.3427734	-0.61035156	-1.4038086	8.380004892	3.213232428	0.8278320288	1.5258789	0.9765625	0.79345703	-10.563232820000001	-2.213134784	2.9739746400000002	-2.1362305	-3.4179688	0.30517578	2.8471679320000005	8.88723143	3.7300292540000006	0	2.5024414	1.2817383	1.2058593750000002	9.687548920000001	0.19020996400000004	0.6713867	0.5493164	-0.7324219	1549640831.85
-8.497240920000001	-1.3039550720000002	-4.041064496	-2.8076172	-0.061035156	-1.2817383	6.7757812500000005	-5.6919433900000005	-1.3685547120000001	2.6855469	-2.380371	-1.6479492	9.66003444	4.129589856	0.729736322	2.1972656	1.4648438	0.7324219	-10.535717360000001	-2.0671875	3.2742432100000003	-2.9907227	-1.159668	0.6713867	2.682080072	9.87177716	3.6845702880000006	-0.12207031	3.479004	0.79345703	0.669921875	9.90766574	-0.1064697284	0.9765625	0	-1.2207031	1549640831.89
-8.632422120000001	-1.0443603240000001	-4.914355432000001	-3.4179688	0.061035156	-2.0141602	7.38828125	-6.43483876	-1.3302734620000003	3.3569336	-2.380371	-2.0751953	10.383788940000002	4.739697284	0.42109375000000004	2.9907227	2.0141602	0.79345703	-10.535717360000001	-2.0671875	3.2742432100000003	-3.90625	-0.18310547	0.79345703	2.39138179	10.154101440000002	3.14265126	-0.24414062	4.0893555	0.4272461	1.9104736420000001	9.79401857	-0.45339357	0.9765625	0	-1.2207031	1549640831.93
-9.241332968	-0.669921875	-5.3821045320000005	-3.9672852	-0.18310547	-2.0751953	7.751952880000001	-6.786548020000001	-0.984545926	3.3569336	-2.380371	-2.0751953	10.71516124	4.83540036	0.30744628600000007	3.6010742	2.4414062	0.8544922	-10.387377700000002	-1.4774170320000002	3.34243161	-4.638672	0.5493164	0.9765625	2.1293945680000004	10.097875900000002	2.086328076	-0.4272461	4.699707	0.36621094	2.4404297120000003	9.777270468000001	-1.1735596040000003	-0.12207031	0.48828125	-1.0375977	1549640831.97
-9.242529254	-0.46416014400000005	-5.284009080000001	-4.4555664	-0.48828125	-1.6479492	7.640698380000001	-6.79372554	-1.118530252	3.7231445	-2.1972656	-2.2583008	10.839575180000002	4.794726440000001	-0.343334964	4.0283203	2.6245117	0.9765625	-10.387377700000002	-1.4774170320000002	3.34243161	-4.638672	0.5493164	0.9765625	1.451098642	10.10983876	1.008471646	-0.5493164	5.126953	0.48828125	2.442822284	9.865796220000002	-1.644897464	0.12207031	2.1972656	-0.61035156	1549640832.01
-8.93747554	-0.2033691394	-5.12849092	-4.699707	-0.30517578	-1.3427734	7.808178420000001	-6.2841064300000005	-1.2477295320000001	4.211426	-2.5634766	-2.1972656	11.148217360000002	4.795922824	-1.414013678	4.1503906	2.8076172	1.3427734	-10.387377700000002	-1.4774170320000002	3.34243161	-4.638672	0.5493164	0.9765625	0.716577176	10.097875900000002	0.3146240216	-0.7324219	5.004883	0.91552734	2.7933349640000005	9.729418930000001	-1.2106445288	0.6713867	1.4648438	-0.9765625	1549640832.05
-8.637207068	-0.1818359424	-5.40722644	-5.004883	-0.30517578	-1.2817383	7.96967752	-5.479003894000001	-1.2154297120000002	4.211426	-2.0751953	-2.1362305	11.230761780000002	4.763623004	-1.9989990020000004	4.211426	3.2958984	1.6479492	-8.387182608000002	1.246533246	2.195190396	-4.760742	-0.4272461	1.0375977	0.34812010800000004	9.85502896	0.062207030760000004	-0.8544922	4.8217773	1.4038086	3.051733426	9.49733876	-1.100585962	0.48828125	1.6479492	-0.9765625	1549640832.09
-8.528344748	-0.34094239200000004	-5.93359375	-5.1879883	-0.48828125	-1.2817383	8.00317392	-4.78276358	-0.90678714	4.211426	-2.0751953	-2.1362305	10.82402356	4.618872104	-2.1604980040000004	4.272461	3.1738281	1.953125	-8.497240920000001	1.114941394	2.359082068	-4.699707	-0.9765625	0.79345703	0.5227783246000001	9.837085159999999	0.25480957460000003	-0.61035156	4.4555664	1.8920898	3.4142089660000003	9.206640380000001	-1.1340820288	0.061035156	2.0141602	-1.0986328	1549640832.13
-8.40273462	-0.6041259784	-6.3654540740000005	-5.554199	-0.7324219	-1.4038086	7.966088760000001	-4.40832518	-0.7907471040000001	4.8217773	-2.0751953	-2.5634766	10.52016574	4.547094748	-2.400952176	4.3945312	2.9907227	2.0751953	-8.497240920000001	1.114941394	2.359082068	-4.9438477	-1.5869141	0.7324219	1.3039550720000002	10.0631839	0.716577176	-0.4272461	4.5776367	2.0141602	2.4930663940000004	9.584667932	-1.61977536	0.24414062	3.4179688	-0.7324219	1549640832.17
-8.271142572	-0.9642089660000001	-6.6776857000000005	-5.554199	-0.6713867	-1.4038086	8.059399460000002	-4.257592752	-1.1962890380000002	4.8217773	-2.0751953	-2.5634766	10.4459964	4.414306610000001	-2.55527356	4.699707	3.1738281	2.1362305	-9.063086060000002	0.8828613220000001	3.4261719240000006	-5.126953	-1.4038086	0.7324219	2.0301025360000002	10.25817842	0.9127685700000001	-0.36621094	5.432129	2.0141602	1.4618652160000003	9.82392572	-1.906884784	-0.12207031	4.5166016	-0.48828125	1549640832.21
-8.106054712	-1.0515380890000001	-6.884643570000001	-5.2490234	-0.79345703	-1.4038086	8.27233876	-4.11044928	-1.5145019960000001	5.3710938	-2.6245117	-2.8076172	10.42446286	4.285107428	-2.287304712	5.004883	3.2958984	1.953125	-9.0176268	1.1735596040000003	3.676196286	-5.3710938	-1.0986328	0.6713867	2.1880126800000004	10.230663940000001	0.6890625	-0.48828125	5.9814453	2.0751953	1.2417480040000002	9.941162140000001	-1.7669189300000003	-0.91552734	4.0283203	-0.5493164	1549640832.25
-7.93618161	-1.025219748	-7.011450180000001	-5.2490234	-1.2207031	-1.4648438	8.332153060000001	-3.84367662	-1.4977538940000001	5.859375	-2.5634766	-2.8686523	10.28090854	4.2875000000000005	-1.7848632200000003	5.126953	3.2958984	1.7700195	-9.0176268	1.1735596040000003	3.676196286	-5.493164	-1.0375977	0.79345703	2.0121582460000003	10.1325679	0.3995605432	-0.5493164	5.92041	2.2583008	0.6017333966	9.883740020000001	-1.701123004	-0.91552734	4.0283203	-0.5493164	1549640832.29
-7.9625	-0.9474609620000001	-7.034179712	-4.8828125	-1.0986328	-0.91552734	8.225683606	-3.4823974640000004	-1.738207968	5.6762695	-3.112793	-2.746582	10.259375	4.273144568	-1.685571286	4.9438477	3.1738281	1.7089844	-8.93388678	1.343432608	3.8484619600000003	-5.432129	-0.9765625	0.91552734	1.9583251800000003	9.935181200000002	0.2942871106	-0.5493164	5.7373047	2.319336	0.37683107	10.1397464	-1.867407248	-0.7324219	4.5776367	-0.18310547	1549640832.33
-7.683764480000001	-0.20097655760000002	-7.34880342	-4.272461	-0.9765625	-0.48828125	8.46015625	-2.910571286	-2.136572284	5.493164	-2.9296875	-2.6245117	10.223486420000002	4.268359424000001	-1.74299321	4.8217773	3.2348633	1.7089844	-8.347705072	1.8446777160000003	4.12839357	-5.432129	-0.91552734	0.9765625	1.790844748	9.81315944	0.31103514400000004	-0.5493164	5.6152344	2.380371	1.1986816100000002	10.02609874	-1.71667482	-1.5258789	4.3945312	-0.18310547	1549640832.37
-7.8237304320000005	0.5490966754000001	-7.7076902	-4.5166016	-1.4038086	-0.5493164	8.5917482	-2.277734424	-2.442822284	5.3100586	-2.2583008	-2.380371	9.961499100000001	4.301855432000001	-1.5300537140000001	4.760742	3.112793	1.6479492	-8.347705072	1.8446777160000003	4.12839357	-5.2490234	-1.0986328	1.159668	1.60183107	9.45786142	0.462963858	-0.4272461	5.126953	2.380371	2.5074219240000004	10.41489218	-1.490576178	-1.5258789	4.3945312	-0.18310547	1549640832.41
-8.55585962	0.5825927716	-7.495947480000001	-6.164551	-2.380371	-1.0986328	8.76879892	-1.6544677520000002	-2.593554712	5.126953	-1.7700195	-1.953125	9.485375900000001	4.40473642	-1.1508300720000002	4.3945312	2.6855469	1.5869141	-9.52604982	0.20935058900000003	4.33535144	-4.8217773	-1.8920898	1.5258789	1.650878894	9.46743161	1.061108426	0.061035156	4.272461	2.1362305	4.4968505400000005	10.241431200000001	-0.1878173822	-2.319336	4.0893555	-0.061035156	1549640832.45
-8.616870108	-0.8565429712000001	-5.74816893	-7.3242188	-2.319336	-1.3427734	8.915942392	-1.4044433900000002	-2.9010009000000005	5.065918	-1.7700195	-1.5258789	9.081030252000001	4.52077626	-0.8074951080000001	4.1503906	2.0751953	1.2817383	-9.52604982	0.20935058900000003	4.33535144	-4.8828125	-1.7700195	1.8920898	1.947558606	9.81196286	2.1796386780000003	0.6713867	4.1503906	1.6479492	5.337841754	10.26535692	0.898413089	-3.1738281	6.713867	2.380371	1549640832.49
-9.101367212000001	-2.983544928	-3.3292724640000007	-5.92041	0.24414062	-1.2207031	9.247314300000001	-1.655664038	-3.6080077880000005	5.126953	-1.8310547	-1.0986328	9.11572284	4.9311032400000006	-0.47851562500000006	4.272461	1.4648438	0.79345703	-9.63491214	-1.3099365020000002	4.615283246	-4.9438477	-0.48828125	1.6479492	1.287207068	10.150512680000002	3.0158447480000006	0.7324219	5.126953	1.6479492	4.828222644	10.071558	-1.299169928	-3.1738281	6.713867	2.380371	1549640832.53
-11.5776857	-2.3172119600000003	-2.6390135800000003	-4.0283203	0.18310547	-1.4648438	9.721044928000001	-2.310034146	-4.15830072	5.065918	-0.79345703	-1.0375977	9.683960160000002	5.7027101600000005	0.37443847840000005	4.638672	1.5258789	0.6713867	-9.59782698	-1.1316894568000002	3.96330571	-5.3710938	-1.0986328	1.8310547	0.43664550720000006	9.688745108	3.14504393	0.6713867	4.8217773	1.6479492	1.8602295320000002	10.865893080000001	-2.451196286	-2.6855469	7.080078	3.6621094	1549640832.57
-10.26894568	-1.642504892	-4.15471196	-5.493164	-2.0751953	-2.6245117	9.097778060000001	-2.6760987400000005	-4.201367212	4.8828125	-0.79345703	-1.0986328	9.427954074	6.570019568	1.0754638580000002	4.5166016	1.6479492	0.79345703	-10.7869384	-0.7811767572	4.380810504	-4.5166016	-0.6713867	2.1972656	0.46774902160000004	10.553662140000002	3.31611322	0.8544922	4.699707	1.2207031	1.0670898560000002	9.92321736	-4.489672824	1.4038086	7.751465	3.479004	1549640832.61
-7.90388179	-2.313623004	-2.598339856	-4.4555664	-0.8544922	-1.7089844	8.748461960000002	-3.20366214	-5.018432608	4.8828125	-0.79345703	-1.0986328	9.18391124	7.18371556	0.94506839	4.3945312	1.5258789	0.48828125	-10.71516124	-1.697534146	4.421484424000001	-4.5166016	1.5869141	1.953125	0.35888672120000004	10.35507788	3.23596196	0.8544922	4.699707	1.2207031	1.0670898560000002	9.92321736	-4.489672824	1.4038086	7.751465	3.479004	1549640832.65
-7.601220746000001	-1.0108642572	-2.086328076	-4.4555664	0.9765625	-1.4038086	8.585766574	-3.158203076	-5.353393570000001	4.3945312	-1.159668	-0.6713867	9.24013678	6.690844748	0.915161142	4.3945312	1.5258789	0.5493164	-7.99838858	-0.24404297120000001	2.5744139400000003	-4.8828125	1.2817383	1.5869141	-0.83022464	8.5833741	2.292089856	0.5493164	5.004883	0.5493164	2.2645751800000005	9.24492212	-1.8231445680000002	4.1503906	7.9956055	4.3945312	1549640832.69
-8.35249002	-0.660351538	-3.019433606	-4.211426	0.24414062	-1.5869141	7.743579074	-2.4643554320000005	-4.476513580000001	4.0893555	-1.0986328	-0.79345703	8.576196580000001	6.03527806	1.51928714	3.9672852	1.5869141	0.9765625	-7.99838858	-0.24404297120000001	2.5744139400000003	-4.211426	0.91552734	1.7089844	-1.374536142	7.887134080000001	1.89013678	0.5493164	5.004883	0.5493164	3.791040036	10.681664840000002	-2.0145507200000004	6.4697266	7.873535	5.79834	1549640832.73
-9.10734874	-0.63881839	-3.289794928	-3.4179688	0.36621094	-1.5869141	7.387085160000001	-2.0695800720000004	-4.117626996	3.9672852	-1.0375977	-0.8544922	8.1838134	5.9288086060000005	1.19270018	3.6010742	0.6713867	1.2207031	-8.13955072	-0.15671386780000002	2.1975829680000003	-3.7231445	-0.18310547	1.7700195	-0.9582275360000001	8.769995108000002	2.288500998	0.9765625	3.2348633	0.79345703	2.592358426	11.86838408	-2.7155760800000004	6.4697266	7.873535	5.79834	1549640832.77
-9.459057608	0.0346923822	-3.59484874	-3.8452148	0.79345703	-1.6479492	8.009155252000001	-2.255004892	-4.4166992800000004	3.9672852	-1.0986328	-0.6713867	8.673095746000001	5.97905252	0.516796875	3.2348633	0.48828125	1.0375977	-9.076245108	-0.8015136780000001	3.1773437500000004	-3.6010742	0.4272461	1.6479492	-0.0837402356	9.661230432000002	2.7347167540000004	1.3427734	3.479004	0.36621094	1.792041034	12.57658696	-2.165283246	4.5166016	6.8359375	4.0893555	1549640832.813
-9.52963858	0.026318359620000002	-4.340136780000001	-4.5166016	-0.30517578	-2.0751953	8.67788089	-2.39138179	-4.3054442900000005	3.8452148	-1.2817383	-0.5493164	9.035571580000001	5.642895468000001	0.454589856	3.112793	0.18310547	0.7324219	-9.076245108	-0.8015136780000001	3.1773437500000004	-3.6010742	0.36621094	1.4038086	0.16987304320000002	9.8765625	3.0158447480000006	1.4038086	3.540039	0.061035156	0.24763183900000002	11.852832460000002	-2.013354532	4.5166016	3.7231445	2.4414062	1549640832.85
-8.91354982	-0.699829074	-4.0685790740000005	-4.8217773	-1.3427734	-1.953125	8.91235324	-2.2071533540000003	-3.8652099640000004	3.7231445	-1.2817383	-0.4272461	9.4171875	5.106957968000001	0.8242431610000001	3.1738281	-0.061035156	0.48828125	-8.98173822	-0.783569339	3.1761474640000005	-3.6010742	0.4272461	1.4038086	0.32539062500000004	9.83110324	3.1366699280000003	1.2817383	3.2348633	0.061035156	-0.7680175720000001	10.552465560000002	0.42109375000000004	4.5166016	3.7231445	2.4414062	1549640832.889
-8.608496106	-0.43066405760000004	-2.87109375	-3.3569336	0.24414062	-0.5493164	9.094189300000002	-2.0468505400000003	-3.43334964	3.6621094	-0.9765625	-0.4272461	9.956713760000001	4.57580571	1.111352536	3.4179688	0.18310547	0.30517578	-8.292675720000002	-0.754858426	2.7861572480000003	-3.7231445	0.12207031	1.4038086	0.613696286	9.59782698	3.03857428	0.91552734	3.0517578	0.12207031	-1.068286142	8.637207068	0.1315917932	4.333496	6.225586	1.5869141	1549640832.93
-8.372826980000001	0.5455078076000001	-3.652270468	-3.2958984	1.7089844	-0.36621094	9.25209964	-2.0659912140000003	-3.3448242800000005	3.6621094	-0.91552734	-0.6713867	10.412500000000001	3.9477538940000003	0.9354980432000001	3.6010742	0.6713867	0.4272461	-8.292675720000002	-0.754858426	2.7861572480000003	-3.8452148	0.061035156	1.4648438	0.7141846040000002	9.372924820000001	2.721557608	0.48828125	3.2348633	0.48828125	1.848266574	8.053417932	2.11982428	3.540039	2.2583008	-0.48828125	1549640832.97
-9.475805710000001	0.6005371106	-4.779174820000001	-4.0283203	0.5493164	-1.3427734	9.25090306	-2.097094748	-3.282617212	3.6621094	-0.8544922	-0.9765625	10.844360520000002	3.4572753600000006	0.40554199280000003	3.8452148	1.2207031	0.48828125	-8.3453125	-0.4868896466	2.64140625	-3.90625	-0.5493164	1.5869141	0.724951178	9.58825679	2.4344482820000004	0.12207031	3.3569336	1.0986328	5.7421875	9.3920652	0.54191893	3.540039	2.2583008	-0.48828125	1549640833.009
-10.20673822	0.16030273560000002	-4.65834964	-5.126953	-1.159668	-1.0986328	9.38129892	-2.3794189300000004	-3.3400389400000003	3.8452148	-0.61035156	-1.0986328	11.1350589	3.5493896760000005	-0.1196289038	3.8452148	1.7700195	0.5493164	-8.375219748000001	-0.46655273560000005	2.767016574	-3.7231445	-1.0375977	1.5869141	0.976171875	10.04165036	2.344726538	0.12207031	3.540039	1.4648438	6.27333966	8.935082968000001	0.025122070680000004	1.2207031	6.286621	-0.6713867	1549640833.049
-9.9447509	-1.9128662140000001	-4.844970746	-3.9672852	-0.61035156	-1.6479492	9.62294928	-2.7813721040000003	-3.1139403960000003	3.8452148	-0.61035156	-1.0986328	11.296558	3.8018066100000003	-0.7512695288	3.7231445	1.5869141	0.6713867	-8.985326980000002	-0.754858426	3.0959961060000003	-3.8452148	-1.7700195	1.4038086	1.2656738220000001	10.7618161	2.3674560700000002	0.12207031	3.540039	1.4648438	-2.9225341460000003	10.95441942	-0.20935058900000003	-0.91552734	0.4272461	-2.380371	1549640833.089
-10.987914840000002	-4.43464357	-5.446704074	-1.7700195	-0.48828125	-1.4648438	9.743774460000001	-3.1199219240000007	-2.920141574	4.3945312	-1.2207031	-1.4648438	11.601611420000001	4.21691893	-1.1017822480000001	3.90625	1.7089844	0.5493164	-10.157690200000001	-0.454589856	3.7886474640000007	-4.272461	-1.159668	1.4648438	1.830322284	11.367138579999999	2.0576172120000003	0.24414062	4.1503906	1.5258789	3.2455322480000004	13.088598740000002	1.564746106	-0.91552734	0.4272461	-2.380371	1549640833.129
-9.293969748	-1.717871106	-5.42995607	-2.6855469	-2.746582	-1.159668	9.56552716	-3.47163089	-3.0325927520000002	4.3945312	-1.2207031	-1.4648438	11.80139128	4.758837860000001	-0.9965087860000001	4.272461	2.1362305	0.48828125	-10.63859874	2.136572284	3.3735351440000003	-4.4555664	-0.061035156	1.7700195	2.062402356	11.074048020000001	0.8015136780000001	0.061035156	4.8828125	0.9765625	4.134375	10.81923822	0.9773681610000001	-1.2207031	0.12207031	-1.0986328	1549640833.169
-7.47561052	-0.5981445288	-4.1260009	-4.3945312	1.7700195	-1.159668	9.057104532	-3.430957068	-2.6485839660000003	4.211426	-1.2817383	-1.4648438	11.231958360000002	4.854541034	-1.02761232	3.7841797	2.380371	0.61035156	-10.63859874	2.136572284	3.3735351440000003	-3.90625	1.2207031	1.5869141	1.287207068	11.11591754	-0.1447509784	-0.4272461	5.3710938	0.7324219	2.306445288	9.317895468000001	-1.4403320680000002	1.2817383	2.0751953	-1.7089844	1549640833.209
-9.31669928	-1.0718750000000001	-7.19567842	-3.112793	1.0375977	-2.0751953	8.78554712	-3.0876221040000003	-1.868603534	3.7231445	-1.4038086	-1.2817383	10.759423920000001	4.8258300720000005	-1.44870607	3.2958984	2.1362305	0.36621094	-10.018921220000001	1.796826178	2.70600589	-3.90625	-0.30517578	0.79345703	0.0418701178	11.5094973	-0.23327636780000002	-0.48828125	4.333496	1.159668	0.3337646466	11.294164840000002	-1.2010742212	1.2817383	2.0751953	-1.7089844	1549640833.249
-9.290380890000002	-1.3302734620000003	-7.188500900000001	-5.2490234	-4.0283203	-1.7089844	8.992504892	-3.1306884000000004	-1.4977538940000001	3.7231445	-1.4038086	-1.2817383	10.59672824	5.11054712	-2.058813498	3.2958984	1.4648438	0	-8.86210962	1.2010742212	3.16298822	-4.211426	-0.18310547	0.8544922	0.21413574280000003	11.1266848	0.534741214	-0.061035156	3.1738281	0.91552734	1.24294429	10.723535340000002	-1.3386474640000001	0.5493164	0.36621094	-2.8076172	1549640833.289
-7.0604982000000005	-1.670019568	-3.782666034	-3.540039	-0.5493164	-1.0986328	9.217407248	-3.363964856	-1.509716754	3.6621094	-1.5258789	-0.91552734	10.2844973	4.805493210000001	-2.127001996	3.4179688	1.4038086	0.18310547	-8.86210962	1.2010742212	3.16298822	-4.0283203	0.24414062	0.6713867	0.850561502	9.286792032000001	0.8374023560000001	0.24414062	3.9672852	0.24414062	1.9930175720000003	9.590649460000002	-1.2034667932	0.48828125	0.7324219	-3.540039	1549640833.329
-6.759033246	-1.37214357	-3.7276367800000005	-2.6855469	1.159668	-1.159668	8.774780252000001	-2.743090854	-1.388891574	3.8452148	-1.7089844	-1.159668	9.32028804	3.694140576	-1.5216797120000003	3.6621094	1.6479492	0.48828125	-8.1323732	1.57551268	2.9775634	-4.0893555	0.18310547	0.79345703	0.758447284	7.94934056	0.35888672120000004	-0.24414062	3.9672852	0.4272461	1.9930175720000003	9.590649460000002	-1.2034667932	0.48828125	0.7324219	-3.540039	1549640833.369
-7.420581070000001	-0.9522461060000001	-5.0626952880000005	-2.5024414	-0.12207031	-1.4648438	8.03786592	-1.69633786	-1.238159146	3.479004	-1.4648438	-1.2207031	8.70061052	3.0002929320000002	-1.079052716	3.7231445	2.0751953	0.36621094	-7.5234619600000014	2.250219748	2.516992212	-3.6010742	0	0.8544922	0.7440917932000001	7.829711960000001	0.132788089	-0.48828125	3.540039	0.8544922	2.644995108	8.730517572	-0.1626953076	0.18310547	1.0986328	-3.540039	1549640833.409
-7.82492662	-0.699829074	-5.8283202880000005	-2.746582	-0.24414062	-1.5258789	8.328564300000002	-1.040771466	-1.4546875000000001	3.2348633	-1.0375977	-1.159668	8.69103984	3.0038817900000003	-1.2034667932	3.6010742	1.7089844	0.30517578	-7.5234619600000014	2.250219748	2.516992212	-3.6010742	0	0.8544922	0.8649169928000001	8.357275360000001	0.2572021466	-0.12207031	3.3569336	0.8544922	2.044457968	9.04633786	-0.2045654254	0.5493164	3.479004	-2.0141602	1549640833.449
-8.421875	-0.8613281250000001	-6.020923020000001	-3.112793	-0.5493164	-1.4038086	8.892016574000001	-0.84816893	-1.695141574	2.9907227	-1.3427734	-1.3427734	9.2556884	3.3651612400000004	-1.302758786	3.2348633	1.0375977	0.5493164	-7.5234619600000014	2.250219748	2.516992212	-3.6010742	0	0.8544922	0.9821533540000001	9.165966754000001	0.346923822	0.24414062	3.2958984	0.61035156	1.4211913940000003	9.522461060000001	-0.5969482428	0.5493164	3.479004	-2.0141602	1549640833.489
-9.016430710000002	-0.910375998	-5.6967282400000006	-2.5634766	-0.30517578	-0.91552734	9.581079074	-0.849365216	-1.81118161	2.746582	-1.5869141	-1.4038086	9.999779860000002	3.7384033540000003	-1.07785643	2.5024414	1.0375977	0.61035156	-9.066674820000001	2.233471646	3.60441893	-2.6245117	0.061035156	0.5493164	0.7979248200000001	10.09309056	0.570629892	0.36621094	2.6245117	0.48828125	1.37214357	10.256982820000001	-0.57421875	0.4272461	2.8686523	-1.8310547	1549640833.529
-9.016430710000002	-0.41511232	-6.278125	-1.7700195	0.5493164	-0.5493164	10.16726088	-0.7895507788	-1.927221646	2.2583008	-1.4038086	-1.2817383	10.40771466	3.9142577880000005	-0.8756836060000002	1.953125	0.6713867	0.5493164	-9.066674820000001	2.233471646	3.60441893	-2.4414062	-0.6713867	0.4272461	0.838598642	10.75104982	1.1424560700000002	0.36621094	1.8920898	0.36621094	1.89013678	10.682861420000002	-0.22131347840000004	-0.5493164	2.0141602	-1.6479492	1549640833.569
-9.16716304	0.27514648560000005	-7.117919928000001	-1.6479492	-0.12207031	-0.18310547	10.64577626	-0.6400146760000001	-2.05522464	1.953125	-0.48828125	-1.2207031	10.784546220000001	4.002783246	-0.6340332068000001	1.6479492	0.24414062	0.4272461	-9.5104982	1.7776855040000001	3.8939209260000003	-2.380371	-0.79345703	0.4272461	1.276440396	11.1278804	1.81118161	0.5493164	1.7700195	0	2.5720214660000003	10.766601440000002	-0.6101074280000001	-0.5493164	2.0141602	-1.6479492	1549640833.609
-9.210229532000001	0.20097655760000002	-7.09279802	-2.2583008	-0.9765625	-0.061035156	10.700806200000002	-0.594555661	-2.326782248	1.953125	-0.48828125	-1.2207031	11.13147014	3.762329074	-0.4294677716	1.5258789	0.36621094	0.30517578	-9.310717752	1.4451172120000002	4.33535144	-2.1972656	-0.18310547	0.5493164	1.1604003600000001	11.142236420000001	1.967895468	0.24414062	1.7089844	-0.061035156	2.749072284	10.96398912	-0.4486083966	-1.3427734	2.0141602	-1.2817383	1549640833.649
-9.508105432	-0.531152356	-6.02929712	-2.9296875	-1.5258789	-0.061035156	10.78574182	-0.60651857	-2.3578857820000003	1.5869141	-0.30517578	-0.8544922	11.50710414	3.643896466	0.07775878600000001	1.0986328	0.36621094	0.18310547	-9.20544429	1.494165036	4.167871106000001	-2.319336	-1.0986328	0.7324219	1.1604003600000001	11.142236420000001	1.967895468	0.24414062	1.7089844	-0.061035156	4.727734424	10.243823380000002	0.6232665740000001	-2.0141602	1.2207031	-0.7324219	1549640833.689
-9.338232428000001	-1.585082968	-4.6069091460000005	-3.2958984	-1.5258789	-0.061035156	10.463940200000001	-0.6376221040000001	-2.702417032	0.7324219	-0.6713867	-0.36621094	11.523852340000001	3.9968016200000003	0.45100097840000003	0.8544922	0	0.24414062	-9.7318116	1.4020507200000003	3.9010987400000006	-1.7089844	-1.4038086	0.79345703	0.41152344240000005	10.35866664	2.0253173920000003	-0.6713867	0.4272461	-0.12207031	6.895410340000001	9.36933606	0.07775878600000001	-3.112793	1.0375977	0.6713867	1549640833.729
-8.747265380000002	-2.537329074	-2.51101088	-2.319336	-1.159668	0	10.42446286	-0.9390869110000001	-2.981152356	0.6713867	0	-0.18310547	11.149413940000002	4.24682608	0.660351538	0.6713867	-0.18310547	0.5493164	-9.77966304	0.461767572	3.41301268	-1.3427734	-0.61035156	0.7324219	-0.5574707068000001	9.283202880000001	2.27055661	0.061035156	0.61035156	-0.18310547	6.82722194	7.873974640000001	-0.5598632788000001	-3.90625	0.9765625	3.0517578	1549640833.769
-9.103759980000001	-1.8075927520000004	-1.337451178	-2.0141602	1.6479492	-0.30517578	9.76291484	-1.0862304712000002	-2.99191893	0.6713867	0	-0.18310547	10.285692899999999	4.124804712	0.7046142572	0.30517578	-0.061035156	1.0375977	-9.91245108	0.03229980432	2.8579346040000004	-1.0375977	-0.12207031	0.5493164	-1.046752896	8.711376800000002	2.7012207459999997	0.30517578	0.30517578	-0.061035156	3.5063233800000004	10.78813498	-0.784765625	-1.3427734	3.90625	5.79834	1549640833.809
-10.3790036	-1.9427734620000003	-3.1462402160000003	-1.2207031	1.4038086	-0.8544922	8.77836911	-1.1352783540000002	-2.9990966460000004	0.5493164	0.6713867	-0.6713867	9.656445288	4.09011232	0.8170653959999999	0.18310547	0.6713867	1.0375977	-9.91245108	0.03229980432	2.8579346040000004	-1.0375977	-0.12207031	0.5493164	-0.8122802520000001	9.559545926	3.2730469240000004	0.61035156	0.5493164	0.061035156	0.617285144	12.153100540000002	-2.2215087860000002	-0.24414062	4.638672	4.9438477	1549640833.849
-9.869384980000001	-1.534838858	-3.4536866	-1.2207031	-1.5869141	-0.18310547	8.24960962	-1.4451172120000002	-3.363964856	0.8544922	0.7324219	-0.36621094	9.317895468000001	4.38798822	0.6041259784	0.18310547	0.6713867	0.48828125	-9.91245108	0.03229980432	2.8579346040000004	-1.0375977	-0.12207031	0.5493164	-0.5873779254	10.271337860000001	3.5302491000000003	0.61035156	1.5258789	-0.061035156	2.1712646760000003	12.09567842	-2.795727536	6.3476562	0.6713867	5.3710938	1549640833.889
-8.712573380000002	-1.061108426	-2.331567392	-1.3427734	0.30517578	0.12207031	8.39077176	-1.9762695680000002	-3.7611327880000003	0.9765625	0.061035156	-0.061035156	9.90766574	4.249218750000001	0.9725830072	0.18310547	0.8544922	0.12207031	-8.646777160000001	-0.9354980432000001	2.094702176	-1.0375977	-0.12207031	0.24414062	-0.9713867212000001	9.15639676	3.3053466460000003	0.30517578	1.2207031	0	0.17585449280000004	11.88034694	-1.7226562500000002	3.0517578	4.5776367	6.1035156	1549640833.929
-8.181420926000001	-0.5634521466	-2.6760987400000005	-0.8544922	-0.6713867	-0.7324219	8.271142572	-2.0097655760000004	-3.5206787140000007	1.0375977	-0.36621094	-0.18310547	9.788037140000002	3.75754393	1.9140625000000002	0.30517578	0.91552734	0.24414062	-8.652759080000001	-0.5562744110000001	2.89382338	-0.79345703	0.61035156	0.36621094	-0.8625244110000001	8.665917932000001	2.9679932100000004	0.12207031	0.61035156	0.061035156	0.6376221040000001	10.779760880000001	-0.44143066100000006	3.4179688	3.1738281	5.6762695	1549640833.969
-7.9134519800000005	-0.0897216754	-2.633032248	-0.9765625	0.30517578	-0.7324219	7.88234874	-1.4211913940000003	-3.06608876	0.91552734	-0.30517578	-0.24414062	9.52604982	3.3089355040000004	2.2107422120000004	0.24414062	0.5493164	0.30517578	-8.149121106	-0.42587889400000006	2.65576178	-0.5493164	-0.12207031	0.24414062	-0.265576178	8.496044928000002	3.075659146	0.24414062	0.48828125	-0.061035156	0.6352294928000001	9.791625900000001	1.0096679712	2.6245117	1.6479492	4.333496	1549640834.009
-8.176635880000001	0.09450683900000001	-2.77419429	-0.91552734	0.6713867	-0.6713867	8.04624002	-0.6902587860000001	-3.0158447480000006	0.6713867	-0.18310547	-0.12207031	9.624145468	2.830419928	1.726245108	0.18310547	0.4272461	0.4272461	-8.368042032	-0.832617212	3.0397704680000004	-0.5493164	0.30517578	0.24414062	0.13398437500000002	8.476904254	3.2096435700000003	0.24414062	0.48828125	-0.061035156	-1.642504892	9.30952176	0.5502929712000001	4.1503906	5.554199	3.0517578	1549640834.049
-8.535522660000002	0.04306640576	-2.613891574	-0.79345703	0.91552734	-0.30517578	8.443408246	-0.38640135800000003	-2.978759784	0.6713867	-0.18310547	-0.12207031	9.599023560000001	2.4655516200000003	1.4977538940000001	0.18310547	0.4272461	0.30517578	-8.10844748	-0.923535144	3.0050780759999998	-0.48828125	0.4272461	0.30517578	0.2930908246	8.777173020000001	3.3244873200000002	0.4272461	0.79345703	-0.12207031	-1.642504892	9.30952176	0.5502929712000001	1.0986328	1.8920898	0.7324219	1549640834.089
-9.299951080000001	0.6806884980000001	-2.67370607	-0.30517578	1.7089844	0.24414062	9.130077880000002	-0.5514892572000001	-2.851953076	0.79345703	-0.061035156	-0.12207031	9.69233426	2.27893071	1.6867675720000002	0.36621094	-0.12207031	0	-8.4386232	-1.1962890380000002	3.1713623200000005	-0.61035156	-0.12207031	0.24414062	0.16508788940000002	9.31191394	3.4213867800000006	0.48828125	0.7324219	0.061035156	0.6627441100000001	7.5198732	-0.027514648560000004	2.746582	-0.4272461	-0.061035156	1549640834.129
-10.14213858	0.9689941100000001	-3.86879892	-0.79345703	2.1972656	-0.36621094	9.74736322	-0.961816394	-2.81726088	0.79345703	-0.061035156	-0.12207031	10.40053714	2.409326178	1.7645263580000001	0.5493164	0.12207031	0	-8.66950679	-1.2716552520000002	3.04216304	-0.8544922	0.12207031	0.4272461	0.05502929712000001	9.689941394000002	3.5314452880000005	0.36621094	0.7324219	0.24414062	6.01972644	9.307128894	1.6353271760000003	2.5024414	-1.8920898	-1.0375977	1549640834.169
-11.301342360000001	1.5767089660000002	-4.044653354	-1.0986328	0.18310547	-0.24414062	10.035669420000001	-1.3039550720000002	-2.9943116	0.91552734	0	-0.30517578	10.40053714	2.409326178	1.7645263580000001	0.5493164	0.12207031	0	-8.80947284	-1.079052716	3.3268798920000004	-0.79345703	-0.36621094	0.48828125	-0.18303222840000002	10.20314946	3.3328614200000004	0.18310547	0.61035156	0.4272461	6.01972644	9.307128894	1.6353271760000003	1.0375977	-2.319336	-0.7324219	1549640834.209
-11.570508180000001	0.41870117800000006	-4.636816394	-2.380371	-1.0986328	-0.24414062	10.241431200000001	-1.6125976440000003	-2.9141601440000002	0.91552734	0.18310547	-0.30517578	10.40053714	2.409326178	1.7645263580000001	0.5493164	0.12207031	0	-8.99728984	-1.0455566100000002	3.323291034	-0.7324219	-1.5869141	0.4272461	-0.11005859620000001	11.022607820000001	3.3292724640000007	0.061035156	0.18310547	0.6713867	2.1305908540000003	9.299951080000001	-2.9572264400000003	-0.5493164	1.2817383	-1.2207031	1549640834.248
-10.66132788	-3.0134521760000004	-4.748071286	-1.2817383	-1.953125	-0.30517578	10.485473740000002	-1.771704074	-2.733520468	1.0986328	-0.061035156	-0.30517578	12.10644568	3.048144568	1.605419928	1.0375977	0.18310547	0.12207031	-10.01652806	-1.138867212	4.200170926	-0.8544922	-1.4648438	0.18310547	0.5144042932	11.8157473	3.464453076	0.061035156	0.24414062	0.6713867	2.9524413940000005	10.157690200000001	4.262377896	0.4272461	-0.7324219	-1.953125	1549640834.288
-10.17683058	-3.672607428	-4.647582968	1.7700195	0.18310547	0.30517578	10.495044420000001	-1.943969748	-2.975170926	1.0986328	-0.061035156	-0.30517578	12.3528804	3.24194339	1.0515380890000001	1.3427734	0.30517578	-0.061035156	-11.178125000000001	-0.784765625	4.1260009	-1.3427734	-1.0986328	0.24414062	0.9474609620000001	11.97485324	3.045751996	-0.24414062	0.91552734	0.61035156	4.79113768	13.26923822	-0.019140625	0.8544922	5.126953	-1.2207031	1549640834.329
-8.39555661	-1.102978534	-4.3162110600000005	-0.18310547	-1.5869141	0	10.091894960000001	-2.2071533540000003	-3.15102536	1.3427734	-0.4272461	-0.24414062	12.254785340000002	3.6187744600000005	1.1962890380000002	1.4038086	0.91552734	-0.12207031	-11.090796220000001	0.385205072	4.222900360000001	-0.9765625	1.4038086	0.61035156	0.5586669928	10.65175818	1.967895468	-0.79345703	1.7700195	0.30517578	1.7106933900000003	9.8933107	-1.5982422120000002	-2.6855469	-6.4697266	-3.3569336	1549640834.368
-7.412207068000001	-1.3015625000000002	-3.8041992800000006	-0.4272461	1.3427734	-0.36621094	9.593042032000001	-2.146142572	-2.5026367800000004	1.3427734	-0.4272461	-0.24414062	11.145825180000001	3.543408246	1.642504892	1.0375977	0.7324219	0.36621094	-9.431542932000001	0.6735107428000001	2.168872104	-0.79345703	0.5493164	0.4272461	-0.5108154254	8.921923920000001	1.053930661	-0.79345703	1.7700195	0.30517578	1.7118896760000002	9.3657473	-1.6460937500000001	-0.061035156	0.91552734	-2.6855469	1549640834.408
-8.988915740000001	-1.2453369600000002	-5.28161592	-0.061035156	0.30517578	-0.30517578	9.089404254	-1.7645263580000001	-1.982250998	0.6713867	-0.48828125	-0.79345703	10.03207968	3.293383786	0.955834964	0.61035156	0.7324219	0.5493164	-9.471020468	0.7046142572	2.47392572	-0.7324219	0.36621094	0.18310547	-1.1962890380000002	9.42436502	0.7859619110000001	-0.61035156	0.5493164	0.5493164	1.449902356	10.26176718	-1.3015625000000002	0.79345703	0.7324219	-2.8686523	1549640834.448
-8.814257788	-0.9821533540000001	-5.140454074	-1.159668	-1.6479492	-0.061035156	9.09060054	-1.7824707460000002	-2.3243896760000005	0.6713867	-0.48828125	-0.79345703	9.96030252	3.62236322	-0.4091308606000001	0.48828125	0.36621094	0.061035156	-8.94584964	0.8170653959999999	2.4751221040000004	-0.8544922	0.12207031	0.12207031	-0.454589856	9.999779860000002	1.3386474640000001	-0.4272461	0.48828125	0.61035156	2.9081787140000004	9.41599092	-1.0993896760000001	-0.48828125	0.061035156	-2.8686523	1549640834.488
-7.8620117800000004	-0.9199462860000001	-3.563745108	-0.12207031	-0.30517578	0	9.21860324	-1.88774411	-1.905688498	0.36621094	-0.24414062	-0.24414062	9.82392572	3.770703076	-0.44621582460000003	0.4272461	0	0.061035156	-8.3201902	1.035986322	2.366259784	-0.61035156	-0.36621094	0.12207031	-0.23327636780000002	8.766406250000001	1.4630615020000002	0.12207031	1.0986328	-0.061035156	3.3472167540000006	8.954223740000002	-0.69504393	-0.48828125	-0.12207031	-2.8076172	1549640834.528
-7.94335962	-0.40314941100000007	-3.5721191100000005	0.30517578	0.30517578	-0.30517578	8.646777160000001	-1.4247802520000001	-1.107763678	0.48828125	-0.30517578	-0.61035156	9.1109375	3.243139676	0.2895019568	0.36621094	0.24414062	0.4272461	-8.2938723	1.183129892	2.778979532	-0.36621094	0.36621094	0.061035156	-0.4354492212	8.28071286	1.1209228240000002	-0.12207031	0.4272461	-0.061035156	1.9726807100000001	9.095385880000002	-0.6220702880000001	-0.18310547	0.4272461	-2.4414062	1549640834.568
-8.09528804	-0.36845702880000003	-4.250415036	0	-0.30517578	-0.30517578	8.263964660000001	-0.8661132788	-1.2549072479999999	0.48828125	-0.30517578	-0.61035156	8.93388678	2.70839856	0.1997802716	0.36621094	0.061035156	0.24414062	-7.78903804	1.0969971040000002	2.4595702880000005	-0.30517578	-0.12207031	-0.061035156	0.10766601440000001	8.559448380000001	1.3864990020000003	-0.18310547	0	0	1.4570800720000001	9.015234620000001	-0.5215820288	0.061035156	0.30517578	-2.319336	1549640834.608
-7.8548342600000005	-0.30744628600000007	-4.586572284	-0.061035156	-0.4272461	-0.12207031	8.263964660000001	-0.8661132788	-1.2549072479999999	0.30517578	-0.24414062	-0.61035156	9.228173920000001	2.4404297120000003	0.1686767572	0.18310547	0	0	-7.690942392	1.0587158540000001	2.6904540740000003	-0.18310547	-0.061035156	-0.24414062	0.5993408246	8.70180661	1.51330571	-0.12207031	0.4272461	-0.12207031	2.0887207460000004	8.606103240000001	-0.67709964	-0.18310547	0.061035156	-2.319336	1549640834.648
-8.443408246	-0.2344726538	-4.40832518	0.30517578	0.061035156	0	8.260375900000001	-0.47971191100000005	-1.606616214	-0.12207031	-0.18310547	-0.48828125	9.5703125	2.326782248	0.5909667932	0	0.18310547	0	-7.85722644	1.2860107820000002	2.8926269959999997	-0.12207031	-0.24414062	-0.36621094	0.34094239200000004	8.93747554	1.4618652160000003	-0.24414062	0.18310547	-0.061035156	1.8937255400000002	9.21501448	-0.647192392	-0.061035156	0.6713867	-2.0141602	1549640834.688
-9.07863768	-0.3014648462	-4.97177716	0.18310547	-0.5493164	0.36621094	8.52595198	-0.2823242212	-1.5958496400000002	-0.12207031	-0.18310547	-0.48828125	10.13017572	2.404541034	0.840991214	-0.18310547	0.061035156	-0.061035156	-7.99838858	1.3458251800000003	2.981152356	0	-0.36621094	-0.36621094	0.34094239200000004	8.93747554	1.4618652160000003	-0.24414062	0.18310547	-0.061035156	1.540820288	9.81435504	-0.5120117212	0.48828125	0.24414062	-1.7700195	1549640834.728
-8.3620607	0.46416014400000005	-5.285205072	0.12207031	0	0.61035156	8.52595198	-0.2823242212	-1.5958496400000002	-0.12207031	-0.24414062	-0.36621094	10.804883180000001	2.7371094240000002	0.7464843750000001	-0.36621094	0.061035156	-0.12207031	-8.883642572	0.8374023560000001	3.55058606	0.18310547	-0.8544922	-0.36621094	0.6806884980000001	10.422070680000001	2.142553714	-0.30517578	-0.5493164	-0.061035156	2.7550537140000007	9.612182608000001	-1.141259784	-0.91552734	-1.3427734	-1.953125	1549640834.768
-9.05231929	0.5108154254	-5.2995607	0.6713867	0.61035156	1.2207031	9.9710688	-0.686669928	-2.4751221040000004	-0.24414062	-0.24414062	-0.061035156	11.147021760000001	2.9679932100000004	0.849365216	-0.4272461	-0.061035156	-0.30517578	-9.122900360000001	0.2237060504	4.124804712	-0.061035156	-0.061035156	-0.48828125	0.49645996400000003	10.692432100000001	2.4870849640000006	-0.18310547	-0.48828125	-0.30517578	4.3162110600000005	10.0464357	-0.5598632788000001	-1.6479492	-0.91552734	-1.5869141	1549640834.808
-10.846752700000001	0.416308606	-5.671606430000001	-1.3427734	-0.91552734	0.91552734	10.556054320000001	-0.9199462860000001	-2.68566893	-0.6713867	-0.12207031	0.18310547	11.34680162	3.084033246	1.546801718	-0.61035156	0	-0.4272461	-9.305932608	0.6615478240000001	3.7742920320000004	-0.18310547	-1.8920898	-0.36621094	-0.03229980432	11.09917032	2.3016601440000004	-0.9765625	-1.5869141	0	6.32238768	10.34670378	0.6053222644	-2.0751953	-0.5493164	-0.48828125	1549640834.848
-11.33005342	-1.2094482428000002	-4.2193116	-2.319336	-1.0375977	-0.12207031	10.556054320000001	-0.9199462860000001	-2.68566893	-0.6713867	-0.12207031	0.18310547	11.688940200000001	3.708496106	1.783667032	-0.8544922	-0.12207031	-0.61035156	-10.82282698	0.33854982	4.536328076	0.61035156	-1.8920898	-0.18310547	0.07775878600000001	11.313306200000001	2.987133786	-0.9765625	-1.5869141	0	7.403832968000001	10.401733720000001	1.9355957460000002	-3.0517578	-1.4648438	0.91552734	1549640834.888
-10.65773912	-2.3172119600000003	-2.177246106	-0.18310547	-0.7324219	0.12207031	11.328857820000001	-1.5300537140000001	-4.06977536	-1.2207031	0.24414062	1.0375977	11.473608720000001	4.338940396	1.5599609620000003	-1.2207031	-0.48828125	-0.6713867	-11.8073732	-0.9271240020000001	4.7803711060000005	0.79345703	-0.12207031	-0.4272461	0.39238280760000005	10.78574182	3.86879892	0.18310547	-1.0375977	-0.79345703	5.508911240000001	10.49982878	0.4605712860000001	-3.2348633	-2.2583008	3.90625	1549640834.928
-9.931591460000002	-1.4953613220000002	-1.0587158540000001	0.8544922	1.953125	0.61035156	11.328857820000001	-1.5300537140000001	-4.06977536	-1.2207031	0.24414062	1.0375977	10.58476538	4.240844748000001	1.567138678	-1.0375977	-0.7324219	-0.48828125	-10.697216460000002	-1.526464856	3.7742920320000004	0.7324219	2.1972656	-0.48828125	-0.63881839	9.310717752	4.064990216	0.24414062	-0.30517578	-0.91552734	2.0923096040000004	14.073144960000002	0.899609375	-1.8920898	0	6.713867	1549640834.968
-11.05371106	-1.252514676	-2.91535643	0.5493164	-0.24414062	-0.18310547	9.484179712000001	-1.391284146	-3.234765576	-1.0986328	1.0986328	0.18310547	9.894507280000001	4.041064496	1.9918212860000002	-0.79345703	-0.4272461	-0.30517578	-9.500927520000001	-1.435546924	2.3985596040000003	0.48828125	-0.12207031	-0.12207031	-1.4522949280000002	9.20305162	3.6211670320000002	-0.061035156	-0.79345703	-0.36621094	-1.312329074	12.474902160000001	0.1040771466	0.24414062	-1.8310547	5.004883	1549640835.008
-9.32746556	-0.7967285340000001	-2.646191394	0	-2.746582	-0.24414062	8.990112320000001	-1.7489746400000001	-3.7049072480000005	-1.0986328	0.6713867	0.30517578	9.83229982	4.376025360000001	2.1162353240000003	-0.91552734	-0.48828125	-0.5493164	-9.21501448	-1.3422363220000002	2.89382338	0.7324219	0.7324219	-0.061035156	-1.204663089	9.66481929	3.6295410340000003	0.24414062	-0.7324219	-0.4272461	0.0693847644	10.4304438	0.6962402160000001	1.3427734	-3.1738281	5.3100586	1549640835.048
-7.4720217600000005	-0.5335449280000001	-1.3063476440000001	0.30517578	0.91552734	0	8.814257788	-2.11982428	-4.475317392000001	-1.2207031	0.12207031	0.30517578	10.01652806	4.43464357	1.8398925720000001	-1.0375977	-0.79345703	-0.4272461	-8.44938948	-1.758544928	2.47033696	0.6713867	-0.30517578	-0.48828125	-1.2094482428000002	8.7963134	3.776684604	0.36621094	-0.8544922	-0.6713867	0.37443847840000005	9.713867212	1.453491214	1.159668	-1.4648438	5.1879883	1549640835.088
-7.844067392	-0.440234375	-2.094702176	0.48828125	0.4272461	-0.48828125	8.814257788	-2.11982428	-4.475317392000001	-1.2207031	0.12207031	0.30517578	9.45666484	3.8843505400000002	2.269360324	-0.9765625	-0.5493164	-0.12207031	-8.303442392000001	-1.5300537140000001	2.7586425720000003	0.79345703	0.79345703	-0.30517578	-0.9977050720000001	8.278320288000002	3.714477536	0.061035156	-1.0375977	-0.48828125	-0.15073241820000002	8.6766848	1.0192382788	3.2958984	2.0751953	3.90625	1549640835.128
-7.994799820000001	-0.6962402160000001	-1.7441894960000002	0.7324219	0.79345703	-0.30517578	7.503125000000001	-1.1580077880000001	-3.3053466460000003	-0.8544922	0.7324219	-0.061035156	8.96499002	3.3101317900000002	2.5445067900000002	-0.79345703	-0.24414062	-0.18310547	-7.957714660000001	-1.60183107	2.4021484620000004	0.79345703	0.061035156	-0.24414062	-0.6256591459999999	8.01992212	3.7431884000000006	0.12207031	-0.91552734	-0.4272461	-0.6053222644	7.78066394	1.0575195288	2.5024414	3.3569336	2.6245117	1549640835.168
-8.332153060000001	-0.648388678	-1.585082968	1.0375977	1.8310547	0.36621094	7.5796875	-1.0802490020000002	-3.5314452880000005	-0.8544922	0.7324219	-0.061035156	9.088207968	3.069677716	2.076757788	-0.8544922	-0.36621094	-0.18310547	-8.029492212000001	-1.8458740020000002	2.5564697480000005	0.8544922	0.4272461	-0.18310547	-0.458178714	7.9601074280000015	3.8353027160000006	0.24414062	-0.6713867	-0.30517578	-0.34572753600000006	8.38120108	0.2918945288	2.8076172	1.8920898	1.2207031	1549640835.208
-9.10734874	0.2978759784	-2.2071533540000003	1.7089844	2.1972656	0.7324219	8.084521760000001	-1.256103534	-3.58049321	-0.8544922	0.48828125	0.12207031	9.33344748	3.04216304	1.876977536	-0.8544922	-0.61035156	-0.12207031	-8.23046875	-1.8243408540000001	2.6916503600000006	0.8544922	0.30517578	-0.061035156	-0.6160888580000001	8.380004892	3.8245362400000005	0.48828125	-0.5493164	-0.12207031	1.70471196	7.50671376	0.9390869110000001	0.6713867	-2.9907227	-0.48828125	1549640835.248
-9.49494658	1.44870607	-3.161792032	0.79345703	2.319336	0.30517578	8.58217752	-1.524072284	-3.220410144	-0.8544922	0.36621094	0.30517578	9.71745607	3.228784146	1.945166034	-0.79345703	-0.7324219	-0.12207031	-8.338134980000001	-1.7872558900000002	2.83879393	0.91552734	-0.061035156	0	-0.6914550720000001	9.05351538	3.87238768	0.5493164	-0.6713867	0.061035156	4.529150360000001	8.415893570000001	-1.166381839	1.4038086	-3.2958984	-0.7324219	1549640835.288
-10.89580072	1.524072284	-4.11882338	-0.061035156	1.0986328	0.061035156	9.11691893	-1.685571286	-3.0002929320000002	-0.30517578	0.36621094	0.4272461	10.412500000000001	3.452490216	1.81357428	-0.5493164	-0.7324219	0	-8.641992212	-1.906884784	3.2407471040000004	0.79345703	-0.36621094	0.061035156	-0.4689453076	9.52006839	4.013549820000001	0.5493164	-0.6713867	0.061035156	10.23903804	8.781957968	2.076757788	0.79345703	-3.4179688	-1.2207031	1549640835.328
-11.089599640000001	1.65805661	-3.34243161	-0.36621094	-0.12207031	0.30517578	9.80239218	-1.8195557100000002	-2.9775634	-0.18310547	0.4272461	0.4272461	10.7438723	3.23356929	1.8638183900000003	-0.18310547	-0.5493164	0.12207031	-8.673095746000001	-1.872192392	3.4776123200000004	0.61035156	-0.24414062	0.18310547	-0.0825439496	9.71625998	3.9034912140000007	0.5493164	-0.9765625	0.12207031	9.264062500000001	9.012841754	0.9929199280000001	0.36621094	-3.6621094	-0.30517578	1549640835.368
-10.328759980000001	0.3158203076	-3.926220746	-0.48828125	-0.9765625	0.5493164	10.015332460000002	-1.7465820680000002	-2.8651123200000006	-0.12207031	0.7324219	0.36621094	10.801294420000001	2.8878417540000005	1.927221646	0	-0.4272461	0.061035156	-8.77597644	-1.7214599640000001	3.4261719240000006	0.4272461	-1.2817383	0.30517578	0.38640135800000003	10.13735324	3.68098143	0.30517578	-0.79345703	0.30517578	1.885351538	9.285595746	-2.769409146	-1.2207031	0.48828125	-1.2207031	1549640835.408
-10.236645860000001	-2.48229982	-3.9118652160000003	0.6713867	0.48828125	0.24414062	10.096679320000002	-1.7071045320000002	-2.67370607	-0.12207031	0.9765625	0.24414062	11.04414038	2.866308606	1.5276611420000001	0.12207031	-0.24414062	-0.12207031	-9.44350589	-1.5970459260000003	3.818554712	0.30517578	-0.48828125	0.18310547	0.7058105432	10.693627700000002	3.599633786	0.30517578	-0.79345703	0.30517578	6.653759980000001	11.082422120000002	0.6902587860000001	-0.61035156	-1.159668	-2.6245117	1549640835.448
-10.987914840000002	-2.67370607	-5.37133786	2.0141602	-2.1972656	0	9.922021760000002	-1.83151857	-2.390185504	-0.12207031	0.9765625	0.24414062	11.492749100000001	3.323291034	0.9773681610000001	0.4272461	-0.061035156	-0.4272461	-10.82522014	-0.94506839	3.7659179320000007	-0.12207031	-1.2207031	0.24414062	0.6759033540000001	11.2881839	3.0804442900000004	-0.061035156	0.061035156	0.4272461	4.890429712	11.228369600000002	1.594653354	0.4272461	-0.4272461	-0.61035156	1549640835.488
-8.80947284	-1.32788089	-3.631933606	0.48828125	-1.4038086	0.12207031	9.74736322	-2.384204074	-2.34711911	0.5493164	0.30517578	0.36621094	11.919824280000002	4.091308606	0.961816394	0.48828125	0.18310547	-0.30517578	-10.853931200000002	0.095703125	3.8831542540000004	0.12207031	1.5869141	0.48828125	0.19140625	10.727124100000001	2.07915036	-0.18310547	0.6713867	0	2.7371094240000002	9.95073282	-1.5432128600000001	-0.36621094	-0.91552734	-0.7324219	1549640835.528
-8.354882788000001	-1.5527832460000002	-4.153515576	0.48828125	1.4648438	-0.36621094	9.589452880000001	-2.6258545320000004	-2.071972644	0.5493164	0.30517578	0.36621094	11.218798920000001	4.42866214	0.9797607428000001	0.061035156	0.18310547	0.12207031	-9.932788040000002	0.40314941100000007	2.4727295320000002	0.18310547	0.18310547	0.12207031	-0.8625244110000001	10.054809800000001	1.282421924	-0.18310547	0.6713867	0	1.5527832460000002	9.56672374	-1.61977536	-0.91552734	0.36621094	-0.79345703	1549640835.567
-9.449487320000001	-2.2490234620000003	-5.537622300000001	0.79345703	-1.8310547	-0.48828125	9.181518570000001	-2.4727295320000002	-1.4738280760000002	0.24414062	0.36621094	0.36621094	10.29646016	4.594946286	0.6077148560000001	-0.18310547	0.30517578	0	-10.06198732	0.7105957068000001	2.6031250000000004	0	0.91552734	-0.061035156	-1.318310504	10.71755342	1.1017822480000001	-0.4272461	0	0.12207031	1.4869873200000001	10.06198732	-0.9797607428000001	0.48828125	0.4272461	-1.2817383	1549640835.608
-8.883642572	-1.9200439300000003	-4.19897464	0.48828125	-0.8544922	0.24414062	9.406420926000001	-2.698828076	-1.5216797120000003	-0.24414062	0.4272461	0.18310547	10.34790036	5.1081542540000004	-0.285913089	-0.30517578	0.12207031	-0.4272461	-9.97465854	0.9295165740000001	2.6222655759999998	0	0.24414062	-0.24414062	-0.899609375	11.00466304	1.7023192900000002	-0.12207031	-0.061035156	-0.24414062	1.899707068	9.729418930000001	-1.7441894960000002	-0.6713867	0.061035156	-1.2207031	1549640835.647
-8.369238220000002	-1.418798822	-3.753955072	1.5258789	0.61035156	0.18310547	9.518872300000002	-2.9010009000000005	-1.553979532	-0.30517578	0.5493164	0.30517578	10.35029254	5.17873552	-0.3002685504	-0.30517578	-0.30517578	-0.36621094	-9.33942842	0.8062988220000001	2.4392334260000004	0.18310547	0.7324219	-0.4272461	-1.2094482428000002	9.70429712	1.644897464	-0.12207031	-0.061035156	-0.24414062	2.12341304	9.5619384	-2.032495108	-0.24414062	0.061035156	-1.159668	1549640835.687
-8.446997300000001	-1.05991214	-4.362866214	1.5869141	-0.12207031	-0.18310547	8.777173020000001	-2.3578857820000003	-1.0718750000000001	-0.24414062	0.18310547	0.18310547	9.52963858	4.55546875	0.48330077880000005	-0.36621094	0.061035156	-0.12207031	-8.967382788	1.108959964	2.3076415740000003	0.5493164	0.79345703	-0.4272461	-1.5276611420000001	8.993701080000001	1.225	-0.12207031	-0.48828125	-0.48828125	2.834008786	9.27602536	-1.179541034	-0.30517578	-0.8544922	-1.5869141	1549640835.728
-8.4135009	-1.4176025360000002	-4.38798822	1.5869141	-0.061035156	0.12207031	8.67788089	-1.8602295320000002	-1.032397464	-0.4272461	0.5493164	0.30517578	9.211425720000001	4.21452626	0.723754892	-0.61035156	0.12207031	-0.24414062	-8.694628894000001	1.1604003600000001	1.9391846040000003	0.8544922	0.5493164	-0.48828125	-1.315917932	9.016430710000002	1.21901857	-0.12207031	-0.8544922	-0.30517578	3.39506839	8.936279254	-0.8146728240000001	-0.30517578	-0.91552734	-1.7089844	1549640835.767
-8.96977536	-1.238159146	-4.4513915740000005	1.5869141	0.061035156	0.5493164	8.895605432000002	-1.7812744600000001	-1.66044928	-0.8544922	0.7324219	0.4272461	9.594238220000001	4.2791259	0.288305661	-1.0375977	0.061035156	-0.36621094	-8.70061052	1.2477295320000001	1.927221646	1.159668	0.48828125	-0.48828125	-1.079052716	9.16118161	1.197485324	-0.12207031	-0.8544922	-0.30517578	3.1905028960000004	9.23535144	-0.7058105432	-0.24414062	0.061035156	-0.9765625	1549640835.807
-9.094189300000002	-1.4176025360000002	-4.571020468	1.3427734	-0.30517578	0.4272461	9.26047374	-1.9224365020000003	-1.7489746400000001	-0.8544922	0.7324219	0.4272461	9.721044928000001	4.225292932	0.440234375	-1.5258789	0.48828125	-0.24414062	-8.66950679	1.4618652160000003	1.89013678	1.5869141	0.4272461	-0.5493164	-1.138867212	9.29636232	0.970190396	-0.12207031	-0.6713867	-0.18310547	2.8244384000000005	9.558349640000001	-0.811083966	-0.18310547	-0.4272461	-0.5493164	1549640835.847
-8.65874002	-1.7250488220000002	-4.494457968	1.7700195	-0.5493164	0.24414062	9.286792032000001	-1.982250998	-1.0958007788	-1.2207031	2.0141602	0.24414062	9.718652160000001	4.2420410340000005	0.716577176	-1.7700195	0	-0.30517578	-8.87407248	1.320703076	2.076757788	1.8310547	0	-0.7324219	-1.0742675720000001	9.504516574	1.1017822480000001	-0.061035156	-1.4038086	-0.12207031	2.775390576	9.3573732	-0.8649169928000001	-0.48828125	-0.7324219	-0.48828125	1549640835.887
-8.66950679	-1.774096646	-4.036279254000001	1.953125	-0.12207031	0.18310547	9.418384080000001	-2.227490216	-0.71538089	-1.2817383	1.4038086	0.12207031	9.9794429	4.164282248	0.80390625	-1.953125	0.12207031	-0.24414062	-9.15041484	0.8170653959999999	2.436840854	1.8920898	0.30517578	-0.6713867	-0.37204589660000004	9.50930162	1.600634784	-0.061035156	-1.4038086	-0.12207031	2.85673822	9.2808107	-0.805102536	-0.7324219	-0.6713867	-0.12207031	1549640835.927
-9.16716304	-1.5384277160000002	-3.737207068	1.3427734	-0.48828125	0.12207031	9.451879892000001	-2.319604532	-0.7105957068000001	-1.4038086	1.8920898	0	9.853833360000001	3.762329074	0.885253894	-1.953125	0.7324219	-0.36621094	-9.8933107	0.4821044928	2.7478759000000004	1.8920898	0.48828125	-0.61035156	0.38999023560000007	9.82751448	2.062402356	0.24414062	-1.2207031	-0.61035156	2.60671376	9.39326178	-0.4378417932	-0.9765625	0.061035156	0.48828125	1549640835.967
-9.1791259	-1.3577880400000002	-3.645092752	1.2817383	0.48828125	-0.36621094	8.95063498	-2.4117187500000004	-0.754858426	-1.4038086	1.8920898	0	9.644482428000002	3.5314452880000005	0.9438721040000001	-1.7089844	0.30517578	-0.91552734	-10.29646016	-0.18422851440000002	2.719165036	1.8310547	1.0375977	-0.6713867	0.6531738220000001	10.388574280000002	2.733520468	0.24414062	-1.2207031	-0.61035156	1.7441894960000002	9.88134784	-0.619677716	-0.9765625	-0.36621094	0.8544922	1549640836.007
-9.242529254	-1.314721646	-3.7599366	1.159668	-0.5493164	-0.9765625	8.621655252000002	-2.57680661	-0.5574707068000001	-1.4648438	1.4648438	0.5493164	9.869384980000001	3.5792969240000003	1.3948730040000001	-1.3427734	0.18310547	-1.2817383	-10.252197480000001	-1.146044928	2.6844726440000004	1.4648438	1.8310547	-0.7324219	0.35888672120000004	9.98901358	3.172558606	0.30517578	-0.48828125	-0.7324219	1.6281494600000002	9.916039840000002	-1.013256839	-1.4038086	-0.8544922	0.6713867	1549640836.047
-9.00566394	-1.315917932	-2.879467752	0.8544922	-0.48828125	-1.159668	8.621655252000002	-2.57680661	-0.5574707068000001	-1.4648438	1.4648438	0.5493164	9.49375	3.313720746	2.0576172120000003	-0.9765625	0.4272461	-1.2207031	-9.852636780000001	-1.464257788	2.1114501800000003	0.91552734	2.1972656	-0.48828125	0.07775878600000001	9.120507788000001	3.124707068	0.30517578	0.30517578	-0.91552734	1.792041034	9.677978240000002	-1.0288086060000001	-1.2207031	-0.61035156	0.5493164	1549640836.087
-9.301147660000002	-1.739404254	-2.604321286	0.8544922	0.36621094	-1.2207031	7.89790036	-2.682080072	-0.49167482	-0.91552734	1.2817383	0.79345703	8.72453624	2.9392822480000005	2.178442392	-0.91552734	0.061035156	-1.5258789	-9.59782698	-1.3637695680000002	1.565942392	0.5493164	2.4414062	-0.18310547	0.10766601440000001	8.82023912	2.9392822480000005	0.12207031	0.6713867	-0.5493164	1.8650146760000001	9.572705072	0.0418701178	-0.9765625	-1.2207031	0.12207031	1549640836.127
-9.7748777	-2.018139676	-3.109155252	0.7324219	-0.79345703	-1.3427734	7.54858426	-2.3889892180000003	-0.770410144	-0.91552734	1.2817383	0.79345703	8.571411240000002	2.8902344240000004	2.3052490020000005	-0.6713867	0.36621094	-1.953125	-9.693530252	-1.2513183900000002	1.1472412140000001	0.36621094	2.1362305	-0.12207031	0.10168457460000001	8.987719748	2.767016574	0.12207031	0.6713867	-0.5493164	2.5074219240000004	9.839477340000002	0.37204589660000004	-0.4272461	-0.12207031	0	1549640836.167
-9.261669928000002	-1.9044922120000003	-2.62705072	0.48828125	-0.8544922	-1.2817383	7.2901857	-2.112646466	-0.5957519568	-0.8544922	0.5493164	1.7700195	8.35249002	3.3053466460000003	2.6796875	-0.6713867	0.12207031	-2.319336	-9.77128894	-1.227392572	0.9953125	0.18310547	2.8076172	-0.061035156	-0.07536621106000001	9.08461911	2.60910643	0.7324219	1.7700195	-0.12207031	2.503832968	9.637304712	0.4330566394	-0.24414062	0.061035156	0	1549640836.207
-8.99728984	-1.776489218	-2.396167032	0.36621094	-0.24414062	-1.5258789	7.346411240000001	-2.122216754	-0.52995607	-0.91552734	0.12207031	2.4414062	8.414697480000001	3.8364991	2.331567392	-0.79345703	0.061035156	-2.6855469	-9.589452880000001	-1.252514676	0.5120117212	0	3.112793	0	-0.3529052716	9.209033246	2.61867662	0.61035156	2.2583008	0.12207031	2.884252896	9.34780252	0.3373535144	-0.24414062	-0.24414062	0.061035156	1549640836.247
-9.21860324	-2.050439496	-2.646191394	0.30517578	-0.6713867	-1.8310547	7.315307608000001	-2.42368161	-0.576611322	-0.91552734	0.12207031	2.4414062	8.28430162	4.209741214	2.25261232	-0.48828125	-0.18310547	-3.0517578	-9.439917032	-1.1627929712000002	0.06340332068	-0.24414062	3.1738281	0	-0.5825927716	9.27602536	2.471533246	0.61035156	2.2583008	0.12207031	3.2957762600000002	9.31669928	0.270361322	-0.18310547	-0.36621094	0.061035156	1549640836.287
-9.10734874	-2.4117187500000004	-2.4404297120000003	0.24414062	-0.79345703	-1.8310547	7.836889480000001	-3.40942392	-0.5455078076000001	-0.8544922	-0.6713867	2.9907227	8.21611322	4.902392572	2.47033696	-0.18310547	-0.4272461	-3.2348633	-9.317895468000001	-0.9785644568000001	-0.3959716754	-0.30517578	3.112793	0	-0.840991214	9.326269568	2.274145468	0.36621094	2.8076172	0.4272461	3.4883788940000002	9.283202880000001	0.2918945288	0.061035156	0.061035156	0.12207031	1549640836.327
-8.954223740000002	-2.569628894	-2.288500998	0.30517578	-0.4272461	-1.7089844	7.77228984	-4.414306610000001	-0.23686523560000003	-0.61035156	-0.9765625	3.2348633	8.61926268	5.837890380000001	2.6150878600000005	-0.24414062	-0.7324219	-3.1738281	-9.253295926000002	-0.8649169928000001	-0.7811767572	-0.36621094	3.2348633	0	-1.293188498	9.39685054	1.9762695680000002	0.36621094	2.8076172	0.4272461	3.4883788940000002	9.283202880000001	0.2918945288	0.30517578	-0.18310547	0.30517578	1549640836.367
-9.09060054	-2.6605469240000006	-2.27055661	0.5493164	-0.36621094	-1.6479492	7.86679712	-5.60700679	-0.2560058606	-0.48828125	-1.2207031	3.1738281	9.133667032	6.699218750000001	2.436840854	-0.12207031	-0.061035156	-2.8686523	-9.170751800000001	-0.687866214	-1.3302734620000003	-0.4272461	3.0517578	0	-1.66403804	9.66242662	1.693945288	0.12207031	2.380371	0.48828125	3.5063233800000004	9.24372554	0.17585449280000004	0.12207031	-0.61035156	0.36621094	1549640836.407
-9.303539840000001	-2.7155760800000004	-2.4021484620000004	0.36621094	-0.30517578	-1.5258789	7.86679712	-5.60700679	-0.2560058606	-0.18310547	-1.8920898	3.2958984	8.93029802	7.47441394	2.15571286	0.24414062	-0.30517578	-2.6245117	-9.154003894	-0.5479003894	-1.945166034	-0.30517578	2.6855469	0.061035156	-1.6748047120000003	9.90048822	1.5970459260000003	0.18310547	1.6479492	0.5493164	3.7395996400000002	9.2389402	0.0693847644	0.24414062	-0.5493164	0.4272461	1549640836.447
-9.528442392	-3.007470746	-2.47871106	0.30517578	-0.61035156	-1.3427734	7.808178420000001	-7.56652806	-0.48808594240000003	0.6713867	-1.0986328	2.9296875	8.906372300000001	8.04025908	2.227490216	0.24414062	-0.061035156	-2.0141602	-9.266455072	-0.47373047120000006	-2.45	-0.30517578	2.380371	0.061035156	-1.4403320680000002	10.11821286	1.4558837860000002	0.30517578	1.5258789	0.36621094	3.6510742800000004	9.301147660000002	-0.0909179712	0.18310547	-0.061035156	0.36621094	1549640836.487
-9.3238768	-3.2742432100000003	-2.3483153960000003	0.061035156	-0.7324219	-1.0986328	7.8548342600000005	-8.05222194	-0.6675292932	0.6713867	-1.0986328	2.9296875	8.881250000000001	8.39316394	2.2035644960000003	0.36621094	0.12207031	-1.5869141	-9.27124002	-0.40793457460000004	-2.76821286	-0.24414062	2.1972656	0.061035156	-1.567138678	10.26416034	1.3015625000000002	0.30517578	1.5258789	0.36621094	3.696533246	9.285595746	0.0657958966	0.30517578	-0.18310547	0.12207031	1549640836.527
-9.15878894	-3.466845746	-2.29089357	0.061035156	-0.4272461	-0.91552734	8.06657698	-8.098876800000001	-0.7859619110000001	0.7324219	-0.91552734	2.5634766	8.5068116	8.521167032000001	2.2203125000000004	0.18310547	-0.36621094	-1.2207031	-9.29277356	-0.339746106	-3.1845214660000005	-0.36621094	1.6479492	0	-1.6712158540000002	10.246215560000001	1.1651855432	0.4272461	0.7324219	0.061035156	3.794628894	9.28200679	-0.01076660144	0.48828125	0.24414062	0.12207031	1549640836.567
-8.97097194	-3.6235596040000004	-2.313623004	0	-0.61035156	-0.91552734	8.033081070000001	-7.683764480000001	-0.838598642	0.8544922	-1.2207031	1.6479492	8.157495108	8.4733152	2.366259784	0.061035156	0.061035156	-0.91552734	-9.18391124	-0.19499511780000003	-3.4931639400000005	-0.18310547	1.5258789	0	-1.388891574	10.310815200000002	1.211840854	0.36621094	0.48828125	-0.061035156	3.7180663940000005	9.2389402	-0.09450683900000001	0.4272461	0.18310547	0.061035156	1549640836.607
-8.819042932	-3.7659179320000007	-2.2203125000000004	0.12207031	-0.5493164	-0.8544922	8.033081070000001	-7.683764480000001	-0.838598642	0.36621094	-0.5493164	0.9765625	7.6167726600000005	8.291479532	2.59116214	0.18310547	0.30517578	-0.79345703	-9.088207968	-0.17465820680000002	-3.7647216460000004	-0.30517578	1.0986328	0	-1.388891574	10.310815200000002	1.211840854	0.36621094	0.48828125	-0.061035156	3.7180663940000005	9.2389402	-0.09450683900000001	0.36621094	-0.061035156	0	1549640836.647
-8.78076178	-3.976464856	-2.165283246	-0.061035156	-0.4272461	-0.7324219	7.24711911	-7.047338760000001	-0.805102536	0.061035156	-0.5493164	0.4272461	7.49714357	8.24003894	2.3076415740000003	0.12207031	0.12207031	-0.7324219	-9.02241214	-0.1447509784	-3.9154540740000003	-0.30517578	0.91552734	-0.061035156	-1.0347900360000002	10.13615764	1.138867212	0.18310547	0.48828125	-0.30517578	3.6785887600000002	9.175537140000001	-0.3612792932	0.12207031	-0.30517578	-0.061035156	1549640836.687
-8.78554712	-4.165478534	-2.1473388580000004	-0.12207031	-0.24414062	-0.5493164	7.24711911	-7.047338760000001	-0.805102536	0.061035156	-0.5493164	0.4272461	7.422973740000001	8.18500998	2.08513179	0.061035156	0.18310547	-0.6713867	-9.02839357	-0.12321777160000001	-4.08413089	-0.30517578	0.7324219	-0.061035156	-1.043164038	10.09428714	0.9989013580000001	0.24414062	0.30517578	-0.24414062	3.625952176	9.22338858	-0.45339357	0.12207031	-0.12207031	-0.061035156	1549640836.727
-8.630029254	-4.251611420000001	-2.1892089660000003	-0.12207031	-0.18310547	-0.48828125	7.211230432000001	-6.924121106	-1.063500998	-0.24414062	-0.18310547	0.36621094	7.287792932	8.14792482	2.19638678	0	0.061035156	-0.6713867	-9.07385234	0.01315917932	-4.143945288	-0.24414062	0.61035156	-0.12207031	-1.043164038	10.09428714	0.9989013580000001	0.24414062	0.30517578	-0.24414062	3.625952176	9.22338858	-0.45339357	0.061035156	0.18310547	-0.12207031	1549640836.767
-8.508007788	-4.380810504	-2.217919928	-0.12207031	-0.18310547	-0.4272461	6.910961960000001	-6.93967302	-0.8708984620000001	-0.18310547	-0.24414062	0.30517578	7.395459260000001	8.181420926000001	2.1604980040000004	-0.061035156	0.061035156	-0.48828125	-8.988915740000001	0.07775878600000001	-4.221704074	-0.12207031	0.5493164	-0.12207031	-1.091015625	10.0464357	1.013256839	0.24414062	0.18310547	-0.24414062	3.58049321	9.18630342	-0.44980469240000004	0.18310547	0.18310547	-0.18310547	1549640836.807
-8.533129892	-4.514794928000001	-2.211938498	-0.061035156	-0.30517578	-0.36621094	6.770996106	-6.89780252	-0.8541503600000001	-0.061035156	-0.061035156	0.12207031	7.56652806	8.00795926	2.233471646	0	0.12207031	-0.18310547	-8.935082968000001	0.01076660144	-4.320996106	-0.18310547	0.4272461	-0.061035156	-1.0503417932	9.94833966	0.9630126800000001	0.18310547	0.18310547	-0.30517578	3.58049321	9.18630342	-0.44980469240000004	0.18310547	0.12207031	-0.12207031	1549640836.847
-8.461352340000001	-4.667919928	-2.1664795320000003	0	-0.18310547	-0.30517578	6.89780252	-6.89660643	-0.8182617212000002	-0.12207031	0.12207031	0.061035156	7.45766574	8.005566394	2.3160155760000003	0	-0.12207031	-0.061035156	-8.870483426000002	0.005981445288000001	-4.447802716000001	-0.12207031	0.36621094	-0.061035156	-1.038378894	10.02250998	0.9929199280000001	0.12207031	-0.061035156	-0.36621094	3.2527099640000006	9.25090306	-0.5802001800000001	0.12207031	0	-0.12207031	1549640836.887
-8.476904254	-4.78515625	-2.2801269960000004	0	-0.18310547	-0.24414062	6.955224640000001	-6.956420926000001	-0.7955322480000001	-0.12207031	0.12207031	0.061035156	7.31291484	8.101269568000001	2.191601538	-0.061035156	0.12207031	-0.12207031	-8.901586960000001	0.0885253894	-4.513598740000001	-0.12207031	0.24414062	0	-1.031201178	10.20314946	0.8732910340000001	0.12207031	0.061035156	-0.36621094	3.5386230040000006	9.376513580000001	-0.52995607	0.12207031	-0.061035156	-0.061035156	1549640836.927
-8.39077176	-4.777978534	-2.4165038940000003	0	-0.18310547	-0.061035156	6.872680710000001	-6.968384080000001	-0.8146728240000001	-0.18310547	0.061035156	-0.061035156	7.3858885800000005	8.181420926000001	2.211938498	-0.12207031	0	-0.24414062	-8.866894568000001	0.2045654254	-4.645190396	0	0.18310547	0	-1.13647464	10.26057158	0.708203125	-0.061035156	-0.061035156	-0.061035156	3.591259784	9.319091754	-0.8206542932	0.061035156	-0.24414062	0	1549640836.967
-8.247216754	-4.8258300720000005	-2.47631839	0.12207031	0.061035156	0.12207031	6.7135742800000004	-6.97915036	-0.7692138580000001	-0.30517578	0.61035156	-0.12207031	7.582080072	8.406323380000002	2.4488037140000003	-0.12207031	-0.30517578	-0.18310547	-8.80349092	0.2823242212	-4.78515625	0.061035156	-0.061035156	0.061035156	-1.3661621400000001	10.396948380000001	0.5586669928	-0.061035156	-0.061035156	-0.061035156	3.5422119600000004	9.266455072	-0.9402832068000001	-0.24414062	-0.12207031	0	1549640837.006
-8.23286142	-4.892822284	-2.5337402160000004	0.36621094	0.30517578	0.4272461	6.912158246000001	-7.1861084260000005	-0.7512695288	-0.18310547	0.24414062	0.061035156	7.39904802	8.985326980000002	2.702417032	0	0	-0.18310547	-8.787939300000001	0.3756347644	-4.858129892000001	0.24414062	-0.18310547	0.12207031	-1.7441894960000002	10.633813400000001	0.35649413939999997	0.061035156	-1.2817383	-0.12207031	3.44890126	9.1791259	-1.149633786	-0.30517578	-0.061035156	0.12207031	1549640837.047
-8.34052716	-4.932299820000001	-2.79213858	0.6713867	0.48828125	0.6713867	7.0892092600000005	-7.54379892	-0.5132080072	0	0.4272461	0.061035156	6.74467752	9.90527356	3.15102536	-0.061035156	0.30517578	0.12207031	-8.72453624	0.613696286	-4.886840854000001	0.4272461	-0.6713867	0.18310547	-2.956030252	10.856323380000001	0.07177734424	-0.6713867	-1.8310547	-0.48828125	3.44890126	9.1791259	-1.149633786	-0.5493164	-0.18310547	0.12207031	1549640837.086
-8.45896016	-4.9729737400000005	-2.8423827880000005	0.7324219	0.30517578	0.8544922	7.202856430000001	-7.917040740000001	-0.285913089	0.5493164	0.5493164	-0.48828125	5.920434800000001	11.081225540000002	3.447705072	-0.6713867	0.30517578	0.8544922	-8.80588408	0.954638678	-4.724145468000001	0.8544922	-1.2817383	0.36621094	-4.15471196	10.92690396	-0.3600830072	-0.6713867	-1.8310547	-0.48828125	3.4500976440000004	9.477001800000002	-0.838598642	-0.61035156	-0.24414062	0.12207031	1549640837.126
-8.641992212	-5.07106929	-2.710791034	1.159668	0.91552734	1.159668	7.267456070000001	-7.964892572	0.07895508180000001	0.7324219	0.6713867	-1.2817383	4.94785144	11.704491820000001	3.269457968	-1.2817383	0	1.4038086	-9.016430710000002	1.320703076	-4.507617212	1.3427734	-1.5258789	0.36621094	-4.483691394	10.74147914	-0.031103515380000002	-1.0375977	-4.0283203	-0.91552734	3.262280252	9.625341754	-0.679492212	-0.79345703	-0.4272461	0.18310547	1549640837.166
-9.515283246000001	-5.813964660000001	-2.680883786	1.5258789	0.18310547	1.2207031	7.4014402	-7.9158447480000005	-0.028710937500000002	0.4272461	1.2817383	-1.7700195	3.9716797120000003	11.57409694	2.64379892	-1.2817383	0.30517578	1.0375977	-9.241332968	1.585082968	-4.21691893	2.0751953	-1.8920898	0.36621094	-3.6127929320000005	11.002270860000001	0.13757324280000002	-0.9765625	-5.3710938	-2.8076172	3.262280252	9.625341754	-0.679492212	-0.91552734	-0.5493164	0.12207031	1549640837.206
-9.3489991	-5.9012939300000005	-1.888940396	3.0517578	0.12207031	1.5869141	7.375122300000001	-7.7974121400000005	-0.42109375000000004	-0.4272461	2.1972656	-2.0141602	3.3567871400000002	11.184106920000001	1.848266574	-0.8544922	-0.061035156	-0.30517578	-9.669604532000001	1.6161865020000004	-3.7252441100000007	2.8686523	-2.319336	0.36621094	-2.9368896760000003	11.13984424	0.1674804712	-0.9765625	-5.3710938	-2.8076172	2.104272464	11.187695680000001	-0.02153320288	-1.0986328	-0.91552734	0.12207031	1549640837.246
-8.38957518	-4.075756790000001	-0.7201660340000001	3.6621094	0.79345703	2.0141602	7.225586060000001	-7.5306394800000005	-0.885253894	-1.4648438	2.8076172	-2.0751953	3.507519568	10.534521760000002	1.3171142180000002	-0.18310547	-0.61035156	-2.1972656	-9.82871106	1.532446286	-2.8734864200000003	3.8452148	-1.953125	0.18310547	-3.0959961060000003	10.837183	0.34572753600000006	-1.0986328	-4.5166016	-3.479004	1.296777356	9.81914038	1.282421924	-1.6479492	-1.8920898	0.061035156	1549640837.286
-8.8979982	-3.4596679320000003	-0.910375998	2.9907227	1.2817383	1.4648438	7.23276358	-6.78535144	-1.2884033540000002	-2.8686523	3.3569336	-1.5869141	4.088916034	9.557153060000001	0.891235324	1.0986328	-1.8310547	-3.8452148	-8.968579074	0.5443115216000001	-2.4930663940000004	4.5166016	-2.1362305	0.061035156	-2.8902344240000004	9.75214856	0.9199462860000001	-0.24414062	-5.126953	-3.540039	1.296777356	9.81914038	1.282421924	-2.6245117	-2.1972656	-0.6713867	1549640837.326
-9.371728240000001	-3.9429687500000004	-1.3171142180000002	3.1738281	-0.30517578	1.159668	7.297363220000001	-5.695532248	-1.5575683900000001	-2.8686523	3.3569336	-1.5869141	4.65834964	8.954223740000002	-0.10168457460000001	1.2207031	-2.746582	-4.699707	-9.03916034	-0.8374023560000001	-1.990625	4.5776367	-3.2348633	-0.12207031	-2.9548339660000003	9.25688498	1.544409146	-0.24414062	-5.126953	-3.540039	2.312426718	10.05002446	1.7190673920000001	-1.8920898	-2.1362305	-0.9765625	1549640837.366
-8.25319838	-3.8364991	-0.172265625	3.90625	0.79345703	1.7700195	7.456469748	-4.5243652160000005	-1.3685547120000001	-6.225586	3.1738281	-0.12207031	5.542407248	8.83220198	-0.6555663939999999	-0.30517578	-2.6855469	-4.5166016	-9.35258786	-1.7214599640000001	-0.954638678	4.333496	-2.1362305	-0.4272461	-2.616284146	8.999682608	1.796826178	0.24414062	-5.92041	-3.479004	2.8088867800000004	9.884936600000001	1.9894287140000002	-2.2583008	-4.1503906	-0.6713867	1549640837.406
-7.98044429	-3.0625	-0.25839844240000004	4.5166016	1.7700195	2.0141602	7.4145996400000005	-3.741992212	-1.987036142	-7.751465	2.746582	0.8544922	6.058007788	8.333349640000002	-0.34931639400000003	-0.8544922	-2.9296875	-4.4555664	-8.823827880000001	-1.7298339660000002	-0.966601538	4.211426	-2.0141602	-0.36621094	-2.5313476440000002	8.17185054	1.9403808900000001	0.7324219	-5.126953	-3.0517578	2.8088867800000004	9.884936600000001	1.9894287140000002	-3.0517578	-6.4086914	-0.79345703	1549640837.446
-8.254394568	-2.368652356	-0.39836425720000007	4.0283203	1.5869141	1.8310547	7.371533246000001	-3.267065396	-2.7538574280000003	-7.5683594	2.8686523	1.3427734	6.113037140000001	7.955322480000001	-0.0729736322	-0.91552734	-4.272461	-4.1503906	-8.61447734	-1.600634784	-0.6663330072	4.4555664	-2.5634766	-0.4272461	-3.00986322	7.7974121400000005	2.140161142	0.7324219	-5.126953	-3.0517578	1.681982428	8.917138580000001	2.3746337860000004	-5.2490234	-5.7373047	-1.0375977	1549640837.486
-8.69103984	-2.060009784	-0.44143066100000006	3.479004	2.1362305	1.4038086	7.449292032000001	-2.942871106	-2.8495605040000003	-6.8359375	3.3569336	1.6479492	6.036474640000001	7.899096940000001	-0.16508788940000002	-1.3427734	-5.1879883	-3.7231445	-8.978149460000001	-2.0923096040000004	-0.19619140380000002	4.638672	-3.112793	-0.48828125	-3.3986572480000006	7.875170926000001	2.50622554	1.0986328	-5.2490234	-2.6245117	1.7286376800000003	9.131274460000002	2.122216754	-5.1879883	-5.6762695	-1.0375977	1549640837.526
-9.185107428000002	-2.195190396	-0.7213623200000001	3.1738281	2.1362305	1.0986328	7.65983876	-2.8232422120000003	-2.9093750000000003	-6.8359375	3.3569336	1.6479492	5.85822734	8.033081070000001	-0.31103514400000004	-1.8920898	-6.1035156	-3.3569336	-9.522461060000001	-2.7706054320000004	0.6675292932	4.333496	-2.5024414	-0.7324219	-2.698828076	8.26755342	3.0565185700000006	2.1972656	-7.019043	-1.2207031	1.7286376800000003	9.131274460000002	2.122216754	-4.699707	-6.286621	-0.5493164	1549640837.566
-9.088207968	-2.3483153960000003	-0.7428955072	3.0517578	2.5634766	1.4038086	7.65983876	-2.8232422120000003	-2.9093750000000003	-6.0424805	3.4179688	1.4648438	5.922826980000001	8.05700679	-0.15073241820000002	-1.8920898	-6.8359375	-3.112793	-9.69472644	-3.15102536	1.1639892572000001	4.0283203	-1.5258789	-0.6713867	-1.7489746400000001	8.259179712	3.8101807100000005	2.1972656	-7.019043	-1.2207031	2.996704074	8.883642572	0.9223388580000002	-3.90625	-7.6904297	-0.6713867	1549640837.606
-8.698217752000001	-2.04326178	-0.8278320288	3.1738281	2.8076172	1.6479492	8.954223740000002	-3.9250244600000004	-3.611596646	-4.9438477	2.8076172	1.2207031	6.27692842	7.85842302	0.47373047120000006	-1.159668	-6.4086914	-2.6855469	-9.54399411	-3.064892572	1.412817392	3.7841797	-1.0986328	-0.61035156	-1.4702392180000001	7.987622300000001	4.367651260000001	2.2583008	-5.859375	-1.0375977	4.304248004000001	8.271142572	0.49885253600000007	-3.112793	-8.422852	-0.36621094	1549640837.646
-8.46972644	-1.272851538	-0.9905273560000001	3.4179688	2.9296875	1.4648438	9.36933606	-4.59733876	-4.064990216	-4.9438477	2.8076172	1.2207031	6.603515380000001	7.921826080000001	1.24294429	-0.30517578	-4.8217773	-1.953125	-9.27722194	-3.01464856	1.662841754	3.7231445	-0.91552734	-0.30517578	-1.7872558900000002	7.8488523400000005	4.786352536	1.8920898	-4.638672	-0.9765625	4.304248004000001	8.271142572	0.49885253600000007	-2.5634766	-8.544922	-0.24414062	1549640837.686
-9.25927716	-0.60651857	-1.2333740020000001	2.9296875	2.8686523	1.2207031	9.031982428000001	-4.969384980000001	-3.8711913940000002	-4.272461	3.7231445	-0.91552734	6.512597840000001	8.14792482	2.124609424	0.18310547	-3.4179688	-1.0375977	-8.886035340000001	-3.4512939300000003	1.6544677520000002	3.479004	-1.2207031	0.12207031	-1.9989990020000004	7.786645468000001	5.094995108000001	1.4038086	-4.272461	-0.6713867	6.038867212	7.54738768	0.9223388580000002	-1.0375977	-8.972168	-0.18310547	1549640837.726
-11.09199182	-0.6447998200000001	-1.03957518	1.8920898	2.0751953	1.0986328	8.07495108	-5.232568390000001	-3.371142572	-3.90625	4.0893555	-0.9765625	6.006567392	8.584570288	2.6880616	0.18310547	-3.2958984	-0.24414062	-8.9410643	-3.9034912140000007	1.9367920320000003	3.2348633	-1.4038086	0.30517578	-2.27055661	7.8943116	5.063891574	1.159668	-3.8452148	-0.6713867	6.817651260000001	7.467236420000001	1.23696286	0.24414062	-7.2631836	0.18310547	1549640837.766
-11.2798098	-0.8972167932	-0.42587889400000006	1.7089844	0.7324219	1.0375977	7.064086960000001	-5.457470746	-2.721557608	-3.90625	4.0893555	-0.9765625	5.300756789999999	9.02839357	2.598339856	-0.24414062	-4.0893555	0.30517578	-9.285595746	-3.5003417540000004	2.5313476440000002	3.112793	-0.91552734	0.30517578	-2.4595702880000005	8.487670926	5.00766574	1.7089844	-3.540039	-0.5493164	6.817651260000001	7.467236420000001	1.23696286	0.36621094	-2.319336	0.061035156	1549640837.806
-10.8036866	-1.7621337860000001	-0.5790038940000001	1.5258789	2.2583008	0.79345703	7.064086960000001	-5.457470746	-2.721557608	-3.4179688	4.0893555	-0.36621094	5.005273560000001	9.681567392	2.3255859620000003	-0.36621094	-4.272461	0.61035156	-9.374121106	-3.220410144	2.483496106	3.0517578	-1.0986328	0.061035156	-2.6031250000000004	9.516479532	5.03398462	1.7089844	-3.540039	-0.5493164	2.48828125	9.170751800000001	-0.709399411	0.79345703	-0.61035156	-1.159668	1549640837.846
-11.7475589	-3.19768071	-2.6306396760000004	3.1738281	2.5024414	1.0986328	5.35458966	-5.950341754	-1.3458251800000003	-2.9296875	3.2958984	0.61035156	5.27563498	10.3610598	2.104272464	0	-3.2958984	0.5493164	-9.834692000000002	-2.642602536	2.72036142	3.112793	-0.48828125	-0.36621094	-2.733520468	10.11701628	4.6248535340000005	1.5258789	-3.479004	-0.30517578	10.601513579999999	9.90407698	2.795727536	1.2817383	-3.90625	-2.5634766	1549640837.886
-11.24152806	-2.94765625	-4.121215854000001	4.5166016	-1.3427734	1.6479492	4.9765625	-6.7674072480000005	-0.9486572480000001	-1.8920898	2.746582	1.7700195	5.5292482	10.8288089	2.1616942900000002	0.24414062	-1.8920898	0.7324219	-10.71396466	-0.7500732428000001	2.7072021760000005	3.112793	-0.48828125	-0.79345703	-3.411816394	10.395751800000001	3.1175292540000004	0.91552734	-2.9296875	0.12207031	10.601513579999999	9.90407698	2.795727536	3.2958984	-2.8076172	-1.5869141	1549640837.926
-6.9097653800000005	-2.588769568	-3.575707968	2.5634766	0.12207031	2.2583008	4.12839357	-7.73759784	-1.015649411	0.36621094	1.8920898	4.0283203	5.395263580000001	11.051317899999999	2.101879892	-0.7324219	-2.1362305	1.2207031	-9.234155252	0.6400146760000001	2.180834964	3.9672852	0.5493164	-0.7324219	-3.9800537140000007	9.9016848	1.88774411	0.91552734	-2.9296875	0.12207031	0.8266357428000001	9.36455072	-0.09211425720000001	0.61035156	0.48828125	-1.4038086	1549640837.966
-7.293774460000001	-4.303051620000001	-4.585375900000001	5.065918	3.479004	1.8310547	3.830517572	-7.982836960000001	-1.0072753600000002	0.5493164	0.4272461	4.5776367	5.075854532	10.618261780000001	1.3386474640000001	-2.1362305	-3.7841797	2.1362305	-9.197070288	0.22968750000000002	1.429565396	3.7841797	-2.6245117	-1.0986328	-3.387890576	9.60859375	1.27763678	0.79345703	-3.540039	0.36621094	1.89013678	9.374121106	-2.13776857	0.61035156	-4.4555664	-1.4038086	1549640838.006
-8.450586060000001	-4.15231929	-6.55327176	4.0283203	0	1.7700195	4.1331787140000005	-8.5068116	-0.8146728240000001	0.24414062	0.91552734	4.5166016	4.9622070680000006	10.5919429	0.46535643000000004	-2.6855469	-4.5166016	2.380371	-11.296558	0.4067382788	2.7885498200000005	3.6621094	-0.7324219	-1.0986328	-1.5563721040000003	10.79172374	1.3817138580000001	1.2817383	-4.0283203	0	1.89013678	9.374121106	-2.13776857	1.5869141	-0.8544922	-0.91552734	1549640838.046
-8.01035144	-3.2323730040000007	-5.34023462	4.638672	1.5869141	2.2583008	4.489672824	-10.083520860000002	-0.648388678	0.24414062	0.91552734	4.5166016	5.52565944	10.64099092	-0.2512207068	-2.8686523	-3.4179688	1.6479492	-10.74985324	0.7046142572	3.10317392	3.7841797	1.6479492	-1.0986328	-1.3793212860000001	10.8981929	1.5683349640000002	1.2817383	-4.0283203	0	-0.878076178	10.81684604	-2.4117187500000004	1.5258789	-1.2207031	-0.8544922	1549640838.086
-8.082128894	-2.062402356	-5.52565944	4.3945312	1.3427734	2.4414062	4.605712860000001	-9.9794429	-0.1818359424	-0.7324219	3.112793	5.3710938	5.708691394000001	9.354980432000001	-0.6244628600000001	-2.319336	-2.746582	1.8920898	-9.23535144	0.9223388580000002	1.9547363220000002	3.6621094	-0.4272461	-0.91552734	-2.368652356	9.298754892	1.2333740020000001	0.7324219	-2.2583008	-0.24414062	2.3208007200000003	9.398047120000001	-2.3531005400000002	0.36621094	-3.2958984	-1.6479492	1549640838.126
-8.025903060000001	-1.4463134979999999	-5.348608426	4.272461	0.24414062	1.6479492	4.57819838	-8.83698732	0.43664550720000006	-0.7324219	3.112793	5.3710938	5.48857428	8.441015380000001	-0.5514892572000001	-1.7700195	-2.8076172	2.5024414	-8.717358426	0.885253894	2.2167236420000003	3.90625	0.61035156	-0.91552734	-2.277734424	8.53073732	1.0575195288	0.36621094	-3.4179688	-0.12207031	2.3208007200000003	9.398047120000001	-2.3531005400000002	0.7324219	-2.9296875	-1.5258789	1549640838.166
-8.0390625	-1.8626221040000002	-4.69663089	4.5776367	0.36621094	1.2207031	4.526757788	-8.31420926	0.9199462860000001	-1.4038086	4.0283203	4.0283203	5.20026857	8.15390625	-0.5203857428	-2.0141602	-2.8686523	2.319336	-8.5068116	0.6842773560000001	2.190405252	3.7841797	-0.12207031	-0.91552734	-1.534838858	8.76042482	1.119726538	0.36621094	-3.4179688	-0.12207031	2.920141574	9.33942842	-1.204663089	0.5493164	-1.6479492	-1.159668	1549640838.206
-8.5917482	-1.9571288940000002	-4.54111322	4.699707	0.8544922	1.5869141	4.277929712	-8.28430162	0.9271240020000001	-1.4038086	4.0283203	4.0283203	5.01245108	8.082128894	-0.649584964	-2.380371	-3.1738281	1.7700195	-8.75922824	0.4354492212	2.5385253600000004	3.7841797	0.24414062	-0.9765625	-1.284814496	9.18391124	1.38410643	0.61035156	-3.4179688	-0.24414062	2.65576178	9.448290740000001	-1.2608886780000002	0.24414062	-2.5634766	-0.6713867	1549640838.246
-9.040356430000001	-1.6903564300000002	-4.81745607	4.638672	0.6713867	1.7089844	4.09848642	-8.462548920000001	0.802709964	-0.7324219	3.2958984	3.2958984	5.035180710000001	8.05222194	-0.8182617212000002	-2.319336	-3.479004	1.159668	-8.939868210000002	0.3672607428	2.7478759000000004	3.7231445	0.18310547	-1.159668	-1.39606929	9.578686600000001	1.6281494600000002	1.159668	-3.2348633	-0.4272461	2.65576178	9.448290740000001	-1.2608886780000002	0.36621094	-2.8686523	-0.18310547	1549640838.286
-8.95661592	-1.0946044928	-4.800707968	4.760742	0.48828125	1.8310547	4.3425292540000004	-8.62404802	0.6830810700000001	-0.18310547	1.8920898	2.5024414	5.28161592	8.118017572	-0.765625	-1.8310547	-3.540039	0.48828125	-8.96977536	0.4426269568000001	3.0002929320000002	4.0283203	0.4272461	-1.2207031	-1.3793212860000001	9.92919928	1.95234375	1.159668	-3.2348633	-0.4272461	2.7825683900000002	9.371728240000001	-1.5898682100000001	-0.18310547	-2.9296875	-0.30517578	1549640838.326
-8.6348143	-0.2524169928	-4.57580571	4.638672	0.7324219	1.6479492	4.76242662	-8.616870108	0.6005371106	-0.18310547	1.8920898	2.5024414	5.708691394000001	8.28430162	-0.3158203076	-1.4038086	-2.9296875	-0.18310547	-8.791528060000001	0.32060547120000005	3.04455571	4.211426	0.61035156	-1.3427734	-1.546801718	10.006958360000002	2.007373004	1.0986328	-3.3569336	-0.4272461	2.783764676	9.169555710000001	-1.211840854	-0.30517578	-2.6855469	-0.36621094	1549640838.366
-8.4900634	-0.1435546875	-4.60930162	3.9672852	0.61035156	1.2207031	5.01245108	-8.411108426	0.5550781250000001	-0.36621094	2.9296875	2.0141602	5.9802491	8.446997300000001	0.3289794928	-1.2817383	-2.319336	-0.4272461	-8.368042032	0.09331054320000001	2.8041014400000006	4.272461	0	-1.3427734	-1.987036142	9.724634080000001	1.8578369600000002	0.79345703	-3.1738281	-0.61035156	2.783764676	9.169555710000001	-1.211840854	-0.18310547	-2.1972656	0	1549640838.406
-8.57858876	-0.5993408246	-4.6978271760000005	3.9672852	0.36621094	1.2817383	5.019628894	-8.31420926	0.42109375000000004	-0.24414062	4.638672	0.36621094	5.768505890000001	8.66711412	0.764428714	-1.5258789	-2.6855469	-0.6713867	-8.741284440000001	-0.23327636780000002	2.96560054	4.211426	-0.48828125	-1.4038086	-1.833911142	9.693530252	1.88774411	0.48828125	-3.90625	-0.7324219	2.6114991	8.984130890000001	-1.0718750000000001	-0.8544922	-2.746582	-0.24414062	1549640838.446
-8.7030027	-0.765625	-4.238452176	3.3569336	0.48828125	1.5869141	4.90358876	-8.43742662	0.02033691394	0.061035156	4.272461	-0.5493164	5.46345198	8.641992212	0.8732910340000001	-1.8920898	-3.4179688	-1.0986328	-8.87407248	-0.73332518	2.9249266200000004	3.9672852	0.12207031	-1.2817383	-1.1017822480000001	9.718652160000001	2.0659912140000003	0.48828125	-4.8828125	-0.91552734	1.594653354	9.484179712000001	-1.888940396	-0.9765625	-2.6245117	0.061035156	1549640838.486
-9.140844748000001	-1.3769287140000002	-4.475317392000001	3.540039	1.4648438	1.8310547	4.8162597840000005	-8.488867212	-0.5024413940000001	0.061035156	4.272461	-0.5493164	5.28759784	8.56184056	0.8182617212000002	-2.2583008	-3.540039	-1.7089844	-8.97336412	-0.7572509980000001	2.7885498200000005	3.7231445	-0.36621094	-1.2207031	-1.0551269568000001	10.04882788	1.915258786	0.61035156	-4.5776367	-1.3427734	1.594653354	9.484179712000001	-1.888940396	-1.953125	-3.2348633	-0.061035156	1549640838.526
-10.20314946	-2.4165038940000003	-4.750463760000001	3.2958984	-0.24414062	1.8310547	4.60930162	-9.42915036	-1.4463134979999999	0.24414062	3.8452148	-1.4038086	5.273242212	9.1623777	0.7046142572	-2.6855469	-3.3569336	-2.6855469	-9.433935700000001	-0.33615722840000006	3.007470746	3.6621094	-0.5493164	-1.2207031	-1.7106933900000003	10.50820288	1.81716304	0.18310547	-4.3945312	-1.4648438	5.33544928	9.88732878	1.102978534	-2.319336	-4.3945312	-0.061035156	1549640838.566
-11.2116214	-3.3173096040000005	-3.129492212	2.380371	-1.0375977	1.5869141	4.500439496	-10.463940200000001	-2.49426268	-0.061035156	3.8452148	-2.380371	5.249316394	10.160083360000002	0.42587889400000006	-3.2958984	-3.7841797	-3.4179688	-10.703198380000002	0.0837402356	2.930908246	4.211426	-1.2817383	-1.2817383	-2.000195288	10.615869600000002	2.1844238220000003	-0.061035156	-4.5776367	-0.9765625	6.352294928000001	11.295361420000003	3.21921376	-2.6245117	-5.493164	1.8920898	1549640838.605
-11.13266574	-2.7227538940000002	-2.4727295320000002	3.540039	-0.30517578	1.5258789	4.232470746	-10.67209514	-3.075659146	-0.061035156	3.8452148	-2.380371	5.21223143	11.038159440000001	-0.22011719240000002	-3.90625	-5.1879883	-3.2958984	-11.4760009	-0.6507812500000001	2.7909423920000003	5.004883	1.4038086	-1.4648438	-2.825634784	10.52614766	2.91535643	0.8544922	-3.7231445	-0.7324219	6.352294928000001	11.295361420000003	3.21921376	-2.746582	-3.2958984	5.2490234	1549640838.645
-10.949634080000001	-2.575610324	-2.8483641200000003	4.8828125	-0.30517578	0.5493164	4.103271466000001	-10.767798020000003	-3.31850589	-1.5869141	5.493164	-3.2958984	5.370141574000001	11.81335414	-0.7871582068	-3.8452148	-6.286621	-2.746582	-10.965185700000001	-1.982250998	2.598339856	4.699707	0.6713867	-1.4648438	-3.9094726440000005	10.81086412	3.410620108	0.8544922	-3.7231445	-0.7324219	-2.229882788	14.448778960000002	2.259790036	-3.4179688	-4.699707	5.92041	1549640838.685
-10.406518080000001	-2.568432608	-3.399853534	3.479004	-3.3569336	0.5493164	3.8149658540000004	-10.857519960000001	-3.8149658540000004	-1.3427734	6.225586	-3.2958984	5.73740216	11.20803264	-0.34453125	-2.5634766	-5.554199	-1.8920898	-9.86699182	-1.8398925720000001	1.69633786	4.333496	-0.061035156	-1.159668	-3.726440396	9.888525360000001	2.9177491	0.61035156	-4.0893555	-0.6713867	-2.573217752	12.30861772	2.5205810700000004	-3.6621094	-9.94873	3.479004	1549640838.725
-7.638305710000001	-2.4930663940000004	-0.83022464	3.90625	-0.8544922	1.4038086	3.8149658540000004	-10.857519960000001	-3.8149658540000004	-1.3427734	6.225586	-3.2958984	5.400048920000001	9.858617720000002	0.2069580072	-1.8920898	-4.5776367	-0.91552734	-9.189892572	-1.738207968	2.2621826080000003	4.638672	0.61035156	-1.3427734	-2.8818603240000003	8.864501800000001	2.78496106	0.48828125	-4.8828125	-1.2207031	-2.573217752	12.30861772	2.5205810700000004	-3.6621094	-9.094238	2.6855469	1549640838.765
-6.951635880000001	-1.680786142	-0.5251708966	5.493164	1.8920898	1.5869141	3.1940917540000004	-10.144530760000002	-4.282714856	-1.159668	4.9438477	-3.8452148	4.841381790000001	8.74367662	0.570629892	-2.4414062	-4.8217773	-0.4272461	-8.17185054	-1.667626996	1.801611322	4.760742	0.24414062	-1.4038086	-2.8818603240000003	8.864501800000001	2.78496106	0.48828125	-4.8828125	-1.2207031	-0.46535643000000004	8.533129892	0.48569336060000007	-3.8452148	-5.004883	2.1362305	1549640838.805
-7.640698380000001	-0.7859619110000001	-1.7693115020000003	4.9438477	0.61035156	0.9765625	2.8471679320000005	-8.2520018	-4.117626996	-2.0141602	3.540039	-4.1503906	4.687060504000001	7.98044429	0.994116214	-2.6855469	-5.126953	-0.18310547	-7.722045926000001	-1.905688498	1.905688498	4.638672	-0.18310547	-1.159668	-2.1437500000000003	7.67419429	2.775390576	0.48828125	-4.638672	-1.0375977	0.8362060700000001	7.415795926	-0.3194091754	-3.3569336	-2.5634766	1.0986328	1549640838.845
-7.803393570000001	-0.570629892	-0.9402832068000001	4.1503906	1.0375977	0.8544922	2.89741214	-7.531836060000001	-3.9716797120000003	-2.0141602	4.211426	-3.4179688	4.809082068	7.699316394	1.335058606	-2.6245117	-5.065918	0.18310547	-7.71367212	-2.51459964	2.04086911	4.3945312	-0.48828125	-1.159668	-1.580297824	7.63232428	3.3197021760000003	0.7324219	-5.126953	-0.79345703	0.8362060700000001	7.415795926	-0.3194091754	-2.6245117	-2.5634766	0.48828125	1549640838.885
-8.380004892	-0.2260986322	-0.4474121106000001	3.8452148	2.319336	1.0986328	2.9990966460000004	-7.086816394	-3.9429687500000004	-2.0141602	4.211426	-3.4179688	4.84975589	7.946948380000001	1.5372314300000003	-2.5634766	-4.9438477	0.36621094	-8.30942392	-3.0206298920000005	2.5385253600000004	4.1503906	-0.36621094	-1.159668	-0.966601538	8.31899411	3.953735324	0.7324219	-5.126953	-0.79345703	2.0743652160000003	7.44450679	0.023925780760000005	-1.4038086	-2.8686523	0.30517578	1549640838.925
-9.3657473	0.16389160340000003	-1.020434604	3.8452148	2.6245117	1.0986328	3.215625	-7.39904802	-4.036279254000001	-1.953125	4.211426	-2.6245117	5.023217752000001	8.30583516	1.715478534	-2.1362305	-4.1503906	0.061035156	-8.712573380000002	-3.21921376	3.0158447480000006	3.7841797	0.24414062	-1.0986328	-0.7393066100000001	9.066674820000001	4.659545926000001	0.79345703	-4.760742	-0.9765625	3.953735324	7.174145468000001	-0.966601538	-1.5258789	-5.3710938	0.061035156	1549640838.965
-10.59672824	0.6519775360000001	-2.0121582460000003	3.2958984	1.5869141	0.91552734	3.69533696	-7.845263580000001	-3.9968016200000003	-1.8310547	3.2958984	-0.9765625	5.343823380000001	8.424267572	2.1066650360000003	-1.3427734	-3.112793	-0.30517578	-8.9326902	-3.3687500000000004	3.0828369600000003	3.3569336	-0.4272461	-0.91552734	-0.8170653959999999	9.228173920000001	4.987329074000001	0.6713867	-3.6621094	-1.0375977	3.953735324	7.174145468000001	-0.966601538	-0.48828125	-4.333496	0.36621094	1549640839.005
-11.1183107	1.262084964	-1.9188476440000002	2.1362305	1.159668	0.79345703	4.097290036	-8.356079074	-3.830517572	-1.8310547	3.2958984	-0.9765625	5.535229532000001	8.519970746	2.49426268	-0.9765625	-2.6855469	-0.48828125	-9.22458516	-3.575707968	3.6331298920000004	2.9296875	-0.061035156	-0.61035156	-0.7823730432	9.46623552	5.05671376	0.6713867	-3.6621094	-1.0375977	7.955322480000001	7.9026857	1.1771484620000001	-0.91552734	-4.3945312	-0.36621094	1549640839.045
-12.378002700000001	0.5191894568000001	-1.6353271760000003	0.91552734	1.953125	0.30517578	4.254003894	-9.07504892	-3.521875	-1.8920898	3.112793	-0.48828125	5.83430162	8.641992212	2.6940429320000003	-0.91552734	-2.6855469	-0.8544922	-9.343017572	-3.2885987400000003	3.6546630400000004	2.5634766	-0.48828125	-0.48828125	-0.6232665740000001	9.82392572	4.749267572000001	0.8544922	-3.479004	-0.9765625	9.7401857	9.329858426000001	3.2730469240000004	-0.91552734	-3.1738281	-0.9765625	1549640839.085
-13.440308	-0.4521972644	-2.58278804	2.5024414	-1.4038086	0.5493164	4.0326903960000005	-9.46145018	-3.04216304	-1.8310547	1.7089844	0	6.345117212	9.248510880000001	2.69523912	-0.9765625	-2.4414062	-1.2817383	-10.315600540000002	-2.3387451080000004	3.98723143	2.4414062	-1.3427734	-0.6713867	-0.5251708966	10.839575180000002	4.1260009	0.8544922	-2.9296875	-0.48828125	9.7401857	9.329858426000001	3.2730469240000004	-0.48828125	-1.2207031	-0.4272461	1549640839.125
-9.66003444	0.3672607428	-1.83151857	2.1972656	-0.48828125	1.4038086	3.85683606	-9.48896466	-2.326782248	-1.8310547	1.7089844	0	7.16457518	10.0380616	2.378222644	-0.9765625	-1.8920898	-1.5869141	-10.173241820000001	-1.3709472839999999	4.377221646000001	2.4414062	1.3427734	-0.61035156	-0.9343017572	11.377904860000001	4.038671924000001	0.8544922	-2.9296875	-0.48828125	2.9117675720000005	10.18161592	0.693847644	-1.2817383	-4.211426	-1.0986328	1549640839.165
-8.49365216	-1.320703076	-2.55048822	1.0375977	0.6713867	0.61035156	4.059008786	-8.761621106	-0.7046142572	-2.8686523	2.0141602	0.91552734	7.878759980000001	9.997387680000001	1.8650146760000001	-0.48828125	-1.2207031	-0.9765625	-8.902783246	-1.65805661	2.884252896	2.319336	-0.79345703	-0.6713867	-1.41042482	11.13266574	3.7647216460000004	0.6713867	-2.2583008	-0.24414062	0.4821044928	9.451879892000001	-1.03359375	-0.12207031	-2.8076172	-1.3427734	1549640839.205
-8.181420926000001	-3.2275878600000003	-3.6127929320000005	2.5024414	0.30517578	0.79345703	4.176245108	-8.28908696	0.961816394	-2.5634766	3.540039	0.8544922	7.895507788000001	9.423168930000001	2.12341304	0.36621094	-0.18310547	-0.24414062	-9.33344748	-2.142553714	2.6103027160000005	1.3427734	-0.5493164	-1.0375977	-0.7010253600000002	10.219897659999999	3.045751996	-0.4272461	-2.0141602	-0.24414062	0.4821044928	9.451879892000001	-1.03359375	-1.0986328	-4.5776367	-3.2348633	1549640839.245
-7.9134519800000005	-2.8064941100000005	-4.05422374	2.8076172	0.91552734	0.91552734	3.3292724640000007	-8.279516574	1.4116211060000001	-2.5634766	3.540039	0.8544922	7.261474640000001	8.63601088	2.115039038	-0.24414062	-0.30517578	0.30517578	-9.744970746000002	-0.7572509980000001	2.127001996	0.7324219	-0.30517578	-0.91552734	-0.21652832460000004	9.18271466	2.076757788	-0.4272461	-2.0141602	-0.24414062	3.2586913940000004	9.4171875	-1.564746106	0.18310547	-1.3427734	-1.7089844	1549640839.285
-8.73291034	-1.96430661	-4.507617212	2.746582	1.953125	1.0375977	2.65935054	-8.706591754	1.485791034	-0.6713867	-0.5493164	0.4272461	6.919336060000001	8.285498200000001	1.7071045320000002	-1.159668	-0.24414062	0.4272461	-10.078735520000002	0.48090820680000007	2.1604980040000004	0.9765625	0.4272461	-0.61035156	-0.534741214	9.262865920000001	1.5121094240000001	-0.30517578	-0.9765625	-0.36621094	1.6078125	10.09428714	-1.8638183900000003	0.4272461	-1.4038086	-1.7700195	1549640839.325
-9.54997554	-0.619677716	-5.70510234	1.2207031	0.18310547	0.79345703	2.854345746	-9.65405252	1.4463134979999999	-0.91552734	-0.36621094	1.2817383	6.975561600000001	8.512792932	0.84816893	-1.4038086	-0.30517578	0.36621094	-9.73061502	0.5072265576	2.4619628600000003	1.159668	0.7324219	-0.4272461	-0.88645018	9.667211960000001	1.656860324	-0.36621094	0.12207031	0.6713867	1.6078125	10.09428714	-1.8638183900000003	0.061035156	-0.6713867	-1.6479492	1549640839.365
-8.939868210000002	-0.5550781250000001	-5.005273560000001	0.4272461	-1.4038086	0.4272461	3.1498290740000003	-9.575097840000002	1.8913329680000002	-0.91552734	-0.36621094	1.2817383	7.153808606	8.291479532	0.08015136780000001	-1.159668	-0.48828125	1.0375977	-9.0092527	0.309838858	2.0289062500000004	0.9765625	-0.36621094	-0.36621094	-1.08383786	9.14323732	1.830322284	-0.36621094	0.12207031	0.6713867	2.0576172120000003	9.536816394	-1.4331542540000002	0.18310547	-1.4038086	-2.1972656	1549640839.405
-8.1239991	-0.794335962	-3.7120849640000007	0.8544922	-0.30517578	0.12207031	2.8818603240000003	-8.895605432000002	2.080346646	-1.159668	1.4038086	2.0141602	7.00546875	7.8883300720000005	-0.36606445680000005	-0.6713867	-0.5493164	1.7700195	-8.7795652	-0.001196289038	2.588769568	0.91552734	0.48828125	-0.30517578	-1.08383786	8.756836060000001	1.990625	-0.24414062	0.24414062	0.5493164	2.3806152160000003	9.3489991	-0.9725830072	0.48828125	-0.61035156	-2.4414062	1549640839.445
-8.18500998	-0.860131839	-3.4572753600000006	1.5258789	0.9765625	0.061035156	2.6665283540000004	-8.47211911	2.0480469240000003	-0.6713867	1.159668	2.0141602	6.5760009	7.50910643	-0.4139160144	-0.18310547	-0.5493164	2.0141602	-8.475707968	-0.05144042932000001	2.5421141200000004	0.5493164	-0.061035156	-0.24414062	-0.517993161	8.58217752	2.0528320680000003	0.12207031	-0.12207031	0.30517578	2.3806152160000003	9.3489991	-0.9725830072	0.36621094	-0.12207031	-1.953125	1549640839.485
-8.80349092	-0.5060302716	-3.96569838	1.6479492	0.30517578	0	2.600732428	-8.188598740000002	1.605419928	0	0	1.8920898	6.17045926	7.146630890000001	-0.21652832460000004	0.12207031	-0.4272461	1.8920898	-8.432641574	0.2069580072	2.634228534	0.5493164	0.4272461	-0.18310547	-0.096899411	8.48527806	2.100683606	0.12207031	-0.12207031	0.30517578	2.4571777160000003	9.310717752	-0.9773681610000001	0.30517578	-0.79345703	-1.7700195	1549640839.525
-8.866894568000001	-0.07775878600000001	-4.07336412	1.3427734	0.4272461	0.061035156	2.60910643	-8.15390625	1.0180419928000002	0.5493164	-0.9765625	2.1972656	6.080737320000001	7.09160144	0.08732910340000001	0.36621094	-0.18310547	1.5258789	-8.43981929	0.35529785340000003	2.8064941100000005	0.61035156	0.48828125	-0.12207031	-0.03947753894	8.845361420000001	2.097094748	0.4272461	0.061035156	0.30517578	2.215527356	9.514086960000002	-0.9402832068000001	0.12207031	-0.9765625	-1.5869141	1549640839.565
-9.072656250000001	0.0992919928	-4.3150146760000005	1.2817383	0.12207031	0.24414062	2.60910643	-8.15390625	1.0180419928000002	0.5493164	-0.9765625	2.1972656	6.331957968	7.396655252000001	0.5203857428	0.5493164	0.24414062	1.0986328	-8.28071286	0.43186035340000006	2.7323242800000003	0.6713867	0.4272461	-0.12207031	-0.27275390380000003	9.33942842	2.0899170320000002	0.48828125	0.48828125	0.36621094	2.215527356	9.514086960000002	-0.9402832068000001	-0.12207031	-0.8544922	-1.4648438	1549640839.605
-9.02241214	0.056225586060000006	-4.303051620000001	1.0375977	-0.7324219	0.30517578	2.76223143	-8.26755342	0.659155252	0.36621094	-0.61035156	2.6855469	6.689648560000001	7.698120108000001	0.991723642	0.61035156	0.48828125	0.91552734	-8.036669928	0.5754150360000001	2.70600589	0.6713867	0	-0.18310547	-0.6519775360000001	9.441113220000002	2.0301025360000002	0.30517578	0.6713867	0.5493164	1.95234375	9.5104982	-0.540722644	-0.18310547	-0.5493164	-1.2207031	1549640839.645
-8.789135880000002	0.02990722644	-3.7324219240000005	1.0375977	-0.4272461	0.4272461	3.084033246	-8.13356929	0.40793457460000004	0	0.36621094	2.8686523	6.810473740000001	8.17902806	1.35419928	0.4272461	0.36621094	0.91552734	-8.50441893	0.5203857428	3.0792480040000005	0.7324219	-0.48828125	-0.30517578	-0.6555663939999999	9.90048822	2.1329834260000005	0.12207031	0.30517578	0.5493164	1.4415283540000001	9.38010234	-1.0168457068	-0.5493164	-0.8544922	-1.0375977	1549640839.685
-9.229370108000001	0.47373047120000006	-3.9549316100000005	0.7324219	0.6713867	0.36621094	3.129492212	-8.414697480000001	0.3529052716	-0.061035156	0	2.8076172	6.663330072	8.69941394	1.532446286	0.12207031	-0.12207031	0.61035156	-9.092993210000001	0.0813476538	3.33046875	0.6713867	-0.5493164	-0.48828125	-0.2260986322	10.654150360000001	2.5265625000000003	0.061035156	-0.8544922	0.061035156	1.4415283540000001	9.38010234	-1.0168457068	-0.91552734	-1.2207031	-1.2207031	1549640839.725
-9.997387680000001	0.5622558606000001	-5.225390380000001	0.4272461	-0.36621094	0.61035156	3.4010498200000003	-8.761621106	0.2835205072	-0.061035156	0	2.8076172	6.577197480000001	9.180322480000001	1.7681152160000002	0.12207031	-0.30517578	0	-9.516479532	-0.1674804712	3.7360108800000003	0.30517578	-0.12207031	-0.6713867	-0.07536621106000001	11.57888228	2.67370607	0.061035156	-0.8544922	0.061035156	2.22629393	10.29646016	-1.259692392	-0.8544922	-1.4648438	-1.3427734	1549640839.765
-10.8969973	0.02990722644	-4.965795926	-0.4272461	-1.2207031	0.91552734	3.849658246	-9.444701980000001	0.13398437500000002	-0.061035156	-0.5493164	2.5024414	6.63701178	9.810766280000001	1.93439946	0.061035156	0.12207031	-0.9765625	-9.95910692	0.001196289038	3.6785887600000002	-0.061035156	-0.9765625	-0.61035156	-0.5323486420000001	12.20334514	2.93330072	-0.4272461	-0.9765625	-0.4272461	4.196582068	10.8216304	-0.285913089	-1.5869141	-1.4038086	-1.5869141	1549640839.805
-11.260669420000001	-0.4605712860000001	-4.635620108	-0.4272461	0.61035156	0.6713867	4.550683606000001	-10.50820288	0.0227294928	-0.061035156	-0.5493164	2.5024414	6.824829074	10.495044420000001	2.1341797120000003	0.12207031	0.6713867	-1.8920898	-11.106347840000002	0.0418701178	3.77788089	-0.061035156	-1.3427734	-0.48828125	-0.5323486420000001	12.20334514	2.93330072	-0.6713867	-0.91552734	-0.24414062	4.196582068	10.8216304	-0.285913089	-2.380371	-1.4648438	-0.48828125	1549640839.845
-10.771386780000002	-1.8614257200000002	-4.504028354000001	-0.61035156	-1.8310547	0.061035156	4.550683606000001	-10.50820288	0.0227294928	-0.30517578	-0.30517578	1.8920898	6.739892572	10.59433606	2.233471646	-0.24414062	0.18310547	-1.8920898	-11.41379442	-0.7105957068000001	3.5386230040000006	0.5493164	-0.30517578	-0.7324219	-1.546801718	10.9137455	3.064892572	-0.9765625	-1.4038086	-0.24414062	6.499438400000001	11.374316100000001	1.453491214	-3.4179688	-2.1362305	2.0141602	1549640839.884
-8.93867212	-1.9320067900000002	-1.8398925720000001	0.061035156	-1.5869141	1.0375977	5.766113220000001	-10.631421220000002	0.3576904254	-1.0986328	1.5258789	-1.2817383	6.427661240000001	9.01882338	2.146142572	-0.79345703	-0.61035156	-0.9765625	-10.2928714	-1.062304712	2.154516574	0.36621094	0.30517578	-0.4272461	-2.227490216	8.432641574	2.62346196	-0.79345703	-0.5493164	-0.4272461	4.705004892000001	10.291674819999999	0.1770507788	-3.4179688	-1.953125	5.004883	1549640839.924
-8.1754393	-1.118530252	-0.974975589	-0.30517578	2.6245117	0.91552734	4.909570288	-9.217407248	0.5646484424	-0.9765625	1.4648438	-3.90625	5.780468750000001	7.835693390000001	1.7441894960000002	-1.3427734	-0.61035156	-0.36621094	-8.980542032	-0.8589355432	1.13647464	0.48828125	-0.18310547	-0.24414062	-2.45358876	7.690942392	2.445214856	-0.61035156	-0.48828125	-0.6713867	4.705004892000001	10.291674819999999	0.1770507788	-0.7324219	-0.24414062	6.1035156	1549640839.964
-10.37302266	-1.6137939300000002	-3.2562989200000003	0.061035156	0.36621094	0.30517578	3.782666034	-9.482983426	0.3194091754	-0.9765625	1.4648438	-3.90625	5.10336911	8.106054712	1.1651855432	-1.5869141	-1.0375977	-0.6713867	-9.14802266	-1.293188498	1.3362548920000001	0.36621094	-1.0375977	0.18310547	-1.5384277160000002	9.01044928	2.93808606	-0.36621094	-1.3427734	0	-0.5132080072	11.313306200000001	-0.7895507788	2.0751953	-0.61035156	4.9438477	1549640840.004
-9.766503894000001	-1.0742675720000001	-3.1845214660000005	-1.2207031	-2.8686523	0.24414062	2.79213858	-10.849145860000002	-0.44143066100000006	0.18310547	0.30517578	-5.6152344	5.373730432	8.601318390000001	0.8637207068000001	-1.4648438	-1.0375977	-1.0986328	-9.38129892	-2.142553714	2.178442392	0	-0.12207031	0.061035156	-1.06589357	9.394457968000001	3.561352536	0.061035156	-1.4648438	0.4272461	0.663940396	10.486670320000002	-0.773999002	0.61035156	-1.2817383	5.2490234	1549640840.044
-8.336938400000001	-0.7476806610000001	-1.7848632200000003	-1.5869141	-0.12207031	0	2.79213858	-10.849145860000002	-0.44143066100000006	0.18310547	0.30517578	-5.6152344	5.784057608	8.22089856	0.9020019568000001	-0.8544922	-0.5493164	-0.79345703	-9.00566394	-2.0528320680000003	2.0253173920000003	-0.4272461	-0.79345703	0	-1.06589357	9.394457968000001	3.561352536	0.24414062	0.12207031	0.30517578	0.663940396	10.486670320000002	-0.773999002	0.79345703	0.18310547	5.065918	1549640840.084
-8.311816394000001	-0.75366214	-2.19638678	-1.2817383	-0.4272461	-0.4272461	2.1509277160000004	-10.676879500000002	-1.0886230432000001	0.30517578	-0.36621094	-5.859375	5.8319094400000004	7.89191893	1.280029254	-0.12207031	-0.061035156	-0.4272461	-8.769995108000002	-1.6149902160000003	2.360278354	-0.5493164	0.061035156	0.36621094	-0.9378906250000001	8.47211911	3.52785643	0.18310547	0.18310547	0.18310547	1.2333740020000001	9.412402160000001	-0.32778320680000006	2.5634766	2.8686523	4.333496	1549640840.124
-8.04624002	-0.6926513580000001	-1.892529254	-1.2207031	-0.24414062	-0.30517578	1.369750998	-9.69233426	-1.606616214	0.12207031	-0.36621094	-5.9814453	5.8319094400000004	7.89191893	1.280029254	-0.12207031	-0.061035156	-0.4272461	-8.364452880000002	-1.66044928	2.3889892180000003	-0.79345703	-0.30517578	0.4272461	-0.808691394	8.263964660000001	3.5111084260000003	-0.12207031	0.18310547	0	0.324194339	8.679076980000001	-0.4426269568000001	2.0141602	4.5166016	2.746582	1549640840.164
-8.330957068	-0.47971191100000005	-1.5551757200000003	-1.0375977	0.7324219	-0.24414062	0.9869384980000001	-8.844164840000001	-1.5300537140000001	0.12207031	-0.18310547	-5.554199	5.8319094400000004	7.89191893	1.280029254	-0.12207031	-0.061035156	-0.4272461	-8.399145468	-1.9200439300000003	2.7143798920000006	-1.0375977	-0.12207031	0.5493164	-0.808691394	8.263964660000001	3.5111084260000003	0	0.4272461	-0.12207031	0.324194339	8.679076980000001	-0.4426269568000001	1.7089844	3.9672852	1.4038086	1549640840.204
-9.092993210000001	0.12800292540000002	-2.14973143	-1.2207031	0.18310547	-0.48828125	0.8517577880000001	-7.98044429	-1.4020507200000003	0.12207031	-0.18310547	-4.5166016	5.8319094400000004	7.89191893	1.280029254	-0.12207031	-0.061035156	-0.4272461	-8.5498777	-1.9918212860000002	2.94765625	-1.3427734	-0.061035156	0.6713867	-0.7273437500000001	8.80349092	3.85444339	0.061035156	0.5493164	-0.30517578	0.0	8.31779802	0.1674804712	1.3427734	1.5258789	0.061035156	1549640840.244
-9.689941394000002	0.553881839	-2.192797824	-2.0751953	-0.30517578	-0.4272461	1.108959964	-7.594042932000001	-1.2154297120000002	0.4272461	0.18310547	-1.0375977	5.8319094400000004	7.89191893	1.280029254	-0.12207031	-0.061035156	-0.4272461	-8.76879892	-1.9559326080000001	3.158203076	-1.4648438	-0.18310547	0.7324219	-0.669921875	9.231762680000001	3.98723143	0.24414062	0.7324219	-0.18310547	2.08513179	8.618066394000001	1.350610324	1.7700195	3.3569336	-0.36621094	1549640840.284
-9.846654860000001	0.416308606	-2.4153076080000004	-2.4414062	0.30517578	-0.61035156	1.6125976440000003	-7.561743210000001	-1.062304712	0.4272461	0.18310547	-1.0375977	5.8319094400000004	7.89191893	1.280029254	-0.12207031	-0.061035156	-0.4272461	-8.984130890000001	-1.89611821	3.34841304	-1.6479492	0	0.7324219	-0.891235324	9.573901260000001	4.026708966	0.24414062	0.9765625	-0.18310547	2.08513179	8.618066394000001	1.350610324	0.30517578	3.8452148	-0.36621094	1549640840.324
-10.41010782	0.19619140380000002	-2.13776857	-1.8310547	0.48828125	-0.36621094	2.15571286	-7.952929712	-0.916357428	0.6713867	0.18310547	0.6713867	5.8319094400000004	7.89191893	1.280029254	-0.12207031	-0.061035156	-0.4272461	-8.95661592	-1.484594748	3.33046875	-1.5869141	-0.061035156	0.6713867	-0.891235324	9.573901260000001	4.026708966	0.18310547	1.3427734	-0.18310547	5.609399460000001	9.1623777	2.566040036	0.8544922	0.6713867	-0.36621094	1549640840.364
-10.48786592	1.2704589660000003	-1.7872558900000002	-1.8920898	0	-0.12207031	2.15571286	-7.952929712	-0.916357428	0.79345703	-0.36621094	1.953125	5.63452176	7.7244384	1.637719748	-0.12207031	-0.061035156	-0.4272461	-8.717358426	-1.189111322	3.40942392	-1.4648438	-0.36621094	0.6713867	-1.5587646760000002	9.65405252	3.68098143	-0.061035156	1.0986328	0.12207031	5.510107428000001	7.6167726600000005	-0.6316406250000001	-0.48828125	0.8544922	-0.30517578	1549640840.408
-10.38498552	-0.5467041034000001	-2.47392572	-2.1972656	1.3427734	-0.48828125	3.0864257200000003	-8.609692392	-0.8170653959999999	0.9765625	-1.4038086	2.746582	5.63452176	7.7244384	1.637719748	0.18310547	0.36621094	-0.30517578	-8.704199280000001	-1.4199951080000002	3.2969726440000002	-1.5258789	-1.4648438	0.5493164	-1.5587646760000002	9.65405252	3.68098143	-0.061035156	1.0986328	0.12207031	5.510107428000001	7.6167726600000005	-0.6316406250000001	-0.30517578	3.1738281	-2.5634766	1549640840.444
-11.56332968	-3.3268798920000004	-4.129589856	0	0.12207031	-0.6713867	3.1964844240000003	-9.16357428	-0.8625244110000001	1.0986328	-1.8310547	3.3569336	5.981445288000001	9.55117212	2.726342752	0.18310547	0.36621094	-0.30517578	-9.853833360000001	-1.1352783540000002	3.71088858	-1.5869141	-1.3427734	0.36621094	-1.0515380890000001	10.78334964	3.2838134000000005	-0.061035156	0.6713867	0.36621094	4.460961960000001	12.400732820000002	2.2478271760000004	2.9296875	3.9672852	-2.1362305	1549640840.484
-10.57160692	-2.6306396760000004	-3.9836425720000004	0.7324219	-1.5869141	0	3.1306884000000004	-10.035669420000001	-1.240551718	1.4038086	-2.0751953	4.211426	6.067577880000001	9.937573380000002	2.665332068	0.6713867	1.2817383	0	-11.05371106	0.308642572	4.46694339	-1.2207031	-0.48828125	0.4272461	-0.8900390380000001	11.19367662	2.551684604	-0.061035156	0.79345703	0.5493164	6.21352536	10.758227340000001	2.6222655759999998	-0.8544922	-4.1503906	-2.1972656	1549640840.524
-8.752050720000002	-1.146044928	-2.8878417540000005	0	0.5493164	0.4272461	3.4560790740000003	-10.69602086	-1.56354982	1.2817383	-3.112793	5.7373047	6.184814300000001	10.392163040000002	2.4296630400000003	0.36621094	1.4648438	-0.18310547	-10.338329680000001	1.2058593750000002	3.685766574	-0.30517578	1.2207031	0.5493164	-1.418798822	10.724731920000002	1.8602295320000002	-0.12207031	1.2817383	0.79345703	6.21352536	10.758227340000001	2.6222655759999998	1.7700195	1.5869141	-0.48828125	1549640840.564
-8.711376800000002	-0.898413089	-4.4166992800000004	0	1.5869141	-0.24414062	3.4560790740000003	-10.69602086	-1.56354982	1.2817383	-3.112793	5.7373047	6.32717302	10.35866664	1.9032959260000002	-0.061035156	1.5258789	-0.061035156	-9.518872300000002	0.5658447284000001	2.55527356	-0.48828125	0	0.18310547	-2.04086911	10.09309056	1.414013678	-0.36621094	1.7089844	0.79345703	1.6496826080000002	9.596630890000002	-1.701123004	1.4038086	0.4272461	-0.6713867	1549640840.604
-9.08222644	-1.7059082460000001	-5.996997300000001	-0.30517578	-1.5258789	-0.8544922	5.14165036	-9.220996106000001	0.19140625	0.12207031	-1.6479492	5.7373047	6.119018570000001	9.937573380000002	1.003686502	-0.30517578	1.2207031	0.61035156	-9.20065944	0.4713378894	2.274145468	-0.8544922	0.18310547	0.24414062	-1.876977536	9.834692000000002	1.259692392	-0.6713867	1.2817383	0.6713867	1.8614257200000002	10.251000900000001	-0.9426757788	1.8920898	0.4272461	-1.5869141	1549640840.644
-8.42666034	-1.870996106	-4.46694339	-1.0986328	-1.8310547	-0.6713867	5.27563498	-9.07385234	0.461767572	-0.24414062	-0.061035156	4.3945312	5.719457968	9.595434800000001	0.14833984620000001	-0.18310547	0.91552734	1.159668	-9.484179712000001	0.8062988220000001	2.390185504	-1.0986328	-0.30517578	0.30517578	-1.876977536	9.834692000000002	1.259692392	-0.6713867	0.6713867	0.5493164	1.8614257200000002	10.251000900000001	-0.9426757788	1.0986328	0.6713867	-1.5258789	1549640840.684
-8.22089856	-1.509716754	-3.301757788	-0.7324219	1.4648438	-0.36621094	4.934692392	-9.52006839	0.553881839	-0.24414062	-1.8920898	-0.5493164	5.2720459260000005	9.360961960000001	-0.5096191394	-0.061035156	0.8544922	1.0986328	-9.73061502	0.5897705072	3.02421875	-1.0375977	0.48828125	0.36621094	-0.6268554712000001	10.003369600000001	1.469042932	-0.4272461	0.8544922	0.36621094	2.47871106	9.38967302	-0.8517577880000001	1.0375977	1.159668	-1.159668	1549640840.724
-8.826220746	-1.0874267572	-4.554272464	-0.61035156	0.8544922	-0.7324219	4.6798827880000005	-9.301147660000002	0.8517577880000001	-0.7324219	-1.3427734	-1.8310547	4.92751448	9.18391124	-1.1340820288	0.18310547	0.8544922	0.61035156	-9.144433606	0.5431152356000001	2.38540036	-1.2817383	-0.061035156	0.30517578	-1.0240234620000002	9.210229532000001	1.403247104	-0.18310547	1.4648438	0.18310547	2.04086911	9.630126800000001	-1.47263179	1.2817383	-0.061035156	-0.79345703	1549640840.764
-8.89680162	-1.0419677520000001	-4.974169928000001	-1.2817383	-0.9765625	-0.91552734	4.018334964	-8.683862320000001	1.0946044928	-0.5493164	-0.36621094	-2.6245117	4.824633786	8.509204074000001	-1.3685547120000001	0.79345703	1.0986328	0.4272461	-9.004467752000002	0.6902587860000001	2.512207068	-1.0986328	0.6713867	0.48828125	-1.4989501800000002	9.0092527	1.1747558900000001	-0.061035156	1.953125	0.061035156	2.04086911	9.630126800000001	-1.47263179	0.36621094	-0.6713867	-1.4038086	1549640840.81
-8.431445288	-1.227392572	-3.9310058900000002	-1.2207031	-0.24414062	-0.61035156	3.2993652160000004	-8.61926268	1.216625998	-0.5493164	-0.36621094	-2.6245117	4.693042032	8.321386780000001	-1.294384784	1.159668	1.0375977	0.30517578	-8.825024460000002	0.7500732428000001	2.15571286	-1.159668	0.12207031	0.4272461	-1.5862792540000001	9.144433606	1.168774411	0.12207031	1.3427734	0.061035156	2.4978514400000003	9.371728240000001	-1.106567392	0.61035156	0.30517578	-1.4038086	1549640840.844
-8.77836911	-1.3422363220000002	-3.9776612400000007	-1.0986328	0.6713867	-0.30517578	2.7550537140000007	-8.76401358	1.1053711060000002	-0.24414062	-0.24414062	-2.9907227	4.608105432	8.60371106	-1.062304712	1.3427734	0.79345703	0.061035156	-8.77597644	1.199877896	2.0911132200000004	-0.8544922	0.24414062	0.4272461	-2.0564209260000004	9.18391124	1.06589357	0.24414062	1.159668	0.061035156	2.78496106	9.39326178	-0.907983426	0.9765625	0.8544922	-1.0375977	1549640840.889
-9.048730432000001	-1.6090087860000002	-4.3150146760000005	-0.7324219	0.061035156	-0.061035156	2.5253662140000004	-8.823827880000001	0.9366943390000001	-0.24414062	-0.24414062	-2.9907227	4.630834964000001	8.798706070000001	-0.6974365020000001	1.4648438	0.6713867	0.061035156	-8.65634784	1.429565396	1.9284179320000001	-0.4272461	-0.061035156	0.24414062	-2.0564209260000004	9.18391124	1.06589357	0.30517578	1.2207031	0.18310547	2.78496106	9.39326178	-0.907983426	0.6713867	0.6713867	-0.79345703	1549640840.924
-8.987719748	-1.489379892	-4.042260880000001	-0.61035156	0.061035156	0.30517578	2.319604532	-8.66950679	0.8362060700000001	-0.36621094	0.18310547	-2.8076172	4.59733876	9.176733426	-0.1878173822	1.4648438	0.36621094	0.061035156	-8.78435054	1.33984375	1.9726807100000001	-0.18310547	-0.5493164	0.18310547	-2.445214856	9.669604532000001	1.113745108	0.24414062	0.61035156	0.36621094	2.512207068	9.3657473	-0.9989013580000001	0.4272461	0.5493164	-0.48828125	1549640840.971
-8.798706070000001	-1.4068359620000002	-4.143945288	-0.30517578	1.0375977	0.36621094	2.031298822	-8.503222840000001	0.6675292932	-0.6713867	1.4038086	-1.7700195	4.57341304	9.57749002	0.17106933900000001	1.0375977	-0.24414062	0.061035156	-8.851342752	1.008471646	2.192797824	0	-0.61035156	0.061035156	-2.0145507200000004	9.916039840000002	1.5372314300000003	0.36621094	0.061035156	0.5493164	1.415209964	9.810766280000001	-1.4056396760000003	0.24414062	0.061035156	0	1549640841.004
-9.138451980000001	-1.4833984620000003	-4.550683606000001	-0.061035156	0	0.24414062	1.8757812500000002	-8.523559800000001	0.419897464	-0.6713867	1.4038086	-1.7700195	4.612890576	9.76889676	0.5108154254	0.48828125	-0.48828125	0.061035156	-9.04992662	0.7991211060000001	2.68566893	0.061035156	-0.8544922	0.061035156	-2.0145507200000004	9.916039840000002	1.5372314300000003	0.30517578	-0.24414062	0.5493164	1.415209964	9.810766280000001	-1.4056396760000003	-0.12207031	-0.061035156	-0.30517578	1549640841.044
-8.9745607	-1.1508300720000002	-3.9381836060000004	-0.5493164	0.24414062	0.24414062	1.9020996400000003	-8.680273560000002	0.12321777160000001	-0.61035156	1.7089844	-0.12207031	4.6069091460000005	9.70310054	0.876879892	0.30517578	-0.4272461	-0.18310547	-9.35856929	0.5431152356000001	3.0959961060000003	0.18310547	-0.91552734	0.12207031	-0.7883544928000001	9.945947480000001	2.081542932	0.18310547	-0.4272461	0.48828125	1.8949219240000001	9.548779254000001	-1.31352536	-0.061035156	0	-0.24414062	1549640841.084
-9.1109375	-0.925927716	-3.7635253600000005	-0.4272461	0.9765625	-0.061035156	1.987036142	-8.823827880000001	-0.15073241820000002	-0.61035156	1.7700195	0.61035156	4.514794928000001	9.56552716	1.0742675720000001	0.12207031	-0.4272461	-0.61035156	-9.646875000000001	-0.014355469240000002	3.52785643	0.18310547	-0.24414062	0	-0.4139160144	10.13496106	2.433251996	0.12207031	-0.4272461	0.36621094	2.0671875	9.5870607	-0.75964357	-0.18310547	0.12207031	0.18310547	1549640841.124
-9.374121106	-0.9881347840000001	-3.964501996	-0.18310547	0.24414062	-0.18310547	2.222705072	-8.90517572	-0.26796875000000003	-0.61035156	1.7700195	0.61035156	4.366455072	9.67917482	0.9953125	-0.18310547	-0.4272461	-1.0986328	-9.3657473	-0.34812010800000004	3.4369384000000003	0.061035156	-0.061035156	0	-0.4139160144	10.13496106	2.433251996	0.061035156	-0.12207031	0.12207031	1.2034667932	9.87775908	-1.0922119110000001	-0.48828125	0.061035156	-0.061035156	1549640841.163
-9.165966754000001	-0.8720947480000001	-3.8376952880000004	-0.4272461	0.061035156	-0.30517578	2.48588858	-9.000878894000001	-0.2990722644	-0.7324219	2.0751953	1.159668	4.371240216	9.69951178	0.9199462860000001	-0.18310547	-0.36621094	-1.5258789	-9.21979982	-0.41870117800000006	3.42497554	-0.12207031	-0.061035156	0	-0.540722644	10.0464357	2.605517572	0	0.12207031	0	1.4176025360000002	9.76770018	-1.2608886780000002	-0.18310547	-0.4272461	-0.24414062	1549640841.203
-9.23774411	-0.7680175720000001	-3.6080077880000005	-0.18310547	0.30517578	-0.24414062	2.48588858	-9.000878894000001	-0.2990722644	-0.79345703	2.5024414	1.4648438	4.458569290000001	9.60261232	0.910375998	0	-0.061035156	-1.8310547	-9.149218750000001	-0.3935791034	3.430957068	-0.18310547	-0.061035156	0.061035156	-0.7309326080000002	9.756933606	2.6581542540000003	-0.18310547	0	-0.18310547	2.0480469240000003	9.63491214	-0.6854736419999999	-0.061035156	-0.061035156	-0.24414062	1549640841.243
-9.34541034	-0.7309326080000002	-3.749169928	-0.18310547	0.18310547	-0.24414062	2.54689946	-9.159985520000001	-0.3828125	-0.61035156	2.2583008	1.2207031	4.435839856	9.67080072	0.8876464660000001	0.061035156	0.12207031	-1.953125	-9.1276857	-0.40554199280000003	3.4931639400000005	-0.12207031	0	0	-0.7309326080000002	9.756933606	2.6581542540000003	-0.12207031	0.061035156	-0.24414062	2.077954074	9.667211960000001	-0.43664550720000006	-0.061035156	0.30517578	-0.12207031	1549640841.283
-9.341821580000001	-0.660351538	-3.8257324280000002	-0.12207031	-0.12207031	-0.24414062	2.4296630400000003	-9.36455072	-0.501245108	-0.061035156	-0.24414062	0	4.439428714000001	9.81914038	0.7680175720000001	0.061035156	0	-2.0141602	-9.07504892	-0.43066405760000004	3.5182862400000006	-0.12207031	0.061035156	-0.061035156	-0.9630126800000001	9.801196580000001	2.721557608	0	0.061035156	-0.30517578	1.96430661	9.755737320000001	-0.763232428	-0.12207031	0	-0.24414062	1549640841.324
-9.213818390000002	-0.6926513580000001	-3.770703076	-0.061035156	0	-0.12207031	2.4296630400000003	-9.36455072	-0.501245108	-0.061035156	-0.24414062	0	4.482495108	9.89689946	0.6735107428000001	0.061035156	-0.12207031	-1.8310547	-9.00686052	-0.43186035340000006	3.44890126	-0.12207031	0	0	-0.9905273560000001	9.71745607	2.75625	-0.061035156	-0.12207031	-0.36621094	1.868603534	9.705493210000002	-0.7716064300000001	0	-0.30517578	-0.24414062	1549640841.363
-9.209033246	-0.657958966	-3.8400878600000006	-0.061035156	-0.18310547	-0.061035156	2.6880616	-8.802294928000002	-0.416308606	0.061035156	-0.91552734	-0.061035156	4.57341304	9.8334964	0.6447998200000001	0.12207031	-0.12207031	-1.4038086	-9.00207518	-0.424682608	3.4548827880000004	-0.18310547	0	0	-0.9905273560000001	9.71745607	2.75625	-0.061035156	-0.12207031	-0.4272461	1.7621337860000001	9.759326080000001	-0.7488769568000001	0	-0.36621094	-0.36621094	1549640841.403
-9.096582068	-0.6400146760000001	-3.84367662	-0.061035156	-0.061035156	-0.061035156	2.9679932100000004	-8.633618210000002	-0.3947753894	0.061035156	-0.9765625	0.24414062	4.628442392	9.7401857	0.6615478240000001	0.18310547	0.061035156	-0.9765625	-8.97575679	-0.34094239200000004	3.46086412	-0.18310547	0.061035156	0	-0.8278320288	9.55117212	2.62705072	-0.061035156	-0.18310547	-0.48828125	1.924829074	9.7066893	-0.717773462	-0.061035156	-0.24414062	-0.4272461	1549640841.443
-9.10734874	-0.6507812500000001	-3.90827626	0	0.061035156	-0.061035156	3.152221646	-8.59892572	-0.31103514400000004	0.061035156	-0.6713867	0.4272461	4.549487320000001	9.605004892	0.6723144568000001	0.18310547	-0.061035156	-0.6713867	-8.978149460000001	-0.2572021466	3.446508786	-0.12207031	0.12207031	0	-0.75964357	9.496142572	2.5744139400000003	-0.061035156	-0.18310547	-0.4272461	2.1509277160000004	9.613378894	-0.6651367212000001	0	-0.36621094	-0.36621094	1549640841.483
-9.18391124	-0.6747070288	-3.9704834260000004	0	-0.061035156	-0.061035156	3.285009784	-8.694628894000001	-0.26677246400000004	0	-0.36621094	0.5493164	4.52077626	9.516479532	0.6627441100000001	0.12207031	-0.12207031	-0.4272461	-8.96977536	-0.230883786	3.4512939300000003	-0.061035156	0.18310547	0.061035156	-0.75964357	9.496142572	2.5744139400000003	0	-0.12207031	-0.30517578	2.209545926	9.6217527	-0.6268554712000001	0	-0.24414062	-0.30517578	1549640841.523
-9.136059800000002	-0.668725589	-3.9381836060000004	0	-0.061035156	-0.061035156	3.285009784	-8.694628894000001	-0.26677246400000004	-0.061035156	-0.36621094	0.5493164	4.500439496	9.56552716	0.594555661	0.12207031	-0.12207031	-0.4272461	-8.980542032	-0.211743161	3.447705072	-0.061035156	0.12207031	0	-0.7273437500000001	9.575097840000002	2.58278804	0.061035156	0	-0.12207031	2.233471646	9.613378894	-0.5586669928	0	-0.18310547	-0.24414062	1549640841.563
-9.089404254	-0.5873779254	-3.8987060700000002	0	0.061035156	0	3.494360324	-8.865698380000001	-0.12321777160000001	-0.18310547	0.061035156	0.24414062	4.46455072	9.636108426000002	0.5634521466	0.12207031	0.12207031	-0.061035156	-8.96499002	-0.18422851440000002	3.4142089660000003	0	0.24414062	0	-0.885253894	9.6636232	2.536132788	0	0.12207031	-0.061035156	2.3028564300000003	9.58825679	-0.5562744110000001	-0.061035156	-0.18310547	-0.12207031	1549640841.603
-9.118115020000001	-0.49406739200000005	-3.966894568	-0.061035156	0.18310547	-0.061035156	3.494360324	-8.865698380000001	-0.12321777160000001	-0.18310547	0.061035156	0.24414062	4.362866214	9.700707968000001	0.49526367800000004	0.18310547	0.12207031	0.18310547	-8.9326902	-0.1674804712	3.38908696	0	0.18310547	0	-0.885253894	9.6636232	2.536132788	0	0.12207031	0	2.146142572	9.599023560000001	-0.648388678	-0.061035156	-0.18310547	-0.061035156	1549640841.643
-9.15639676	-0.5096191394	-4.056616214000001	-0.12207031	0.18310547	-0.18310547	3.2455322480000004	-8.73291034	0.02033691394	-0.12207031	0.061035156	0	4.222900360000001	9.782055710000002	0.4689453076	0.18310547	0.12207031	0.4272461	-8.95661592	-0.1770507788	3.3496094240000005	-0.061035156	0.12207031	0	-1.0347900360000002	9.77368161	2.557666034	-0.061035156	0.12207031	0	2.0253173920000003	9.616967752	-0.6663330072	-0.061035156	-0.18310547	-0.061035156	1549640841.683
