# Supplementary material for: A deep learning approach for lower back-pain risk prediction during manual lifting
Source: PLoS One. 2021 Feb 19;16(2):e0247162. doi: 10.1371/journal.pone.0247162 (PMC7894914; doi:10.1371/journal.pone.0247162)
Supplement: S1 Data — (ZIP) [file pone.0247162.s001.zip › source-used/Subject_02_P2_Zone09_T1.csv]

Side_A_x	Side_A_y	Side_A_z	Side_G_x	Side_G_y	Side_G_z	LtWt_A_x	LtWt_A_y	LtWt_A_z	LtWt_G_x	LtWt_G_y	LtWt_G_z	RtWt_A_x	RtWt_A_y	RtWt_A_z	RtWt_G_x	RtWt_G_y	RtWt_G_z	Back_A_x	Back_A_y	Back_A_z	Back_G_x	Back_G_y	Back_G_z	UArm_A_x	UArm_A_y	UArm_A_z	UArm_G_x	UArm_G_y	UArm_G_z	Thig_A_x	Thig_A_y	Thig_A_z	Thig_G_x	Thig_G_y	Thig_G_z	Time_stp
-9.299951080000001	-1.2632812500000001	-3.192895468	-0.061035156	0.12207031	0	2.879467752	-8.81665036	-0.891235324	0.061035156	0	0	3.7695067900000003	9.69951178	0.40793457460000004	0	0	0	-9.00686052	-0.44621582460000003	3.3819091460000004	0	0	0	-0.8960205072	9.636108426000002	2.7299316100000004	0	0	0	1.714282248	9.723437500000001	-0.3971679712	-0.061035156	0.061035156	-0.061035156	1549638221.808
-9.370532248	-1.293188498	-3.2479248200000006	-0.061035156	0	0	2.8818603240000003	-8.80588408	-0.9366943390000001	0.12207031	0	0.061035156	3.7790771760000004	9.7150634	0.37204589660000004	0.061035156	0	0	-8.979345746000002	-0.44621582460000003	3.3759277160000005	0	0	0	-0.8972167932	9.649267572	2.7299316100000004	0.061035156	0	0	1.6472900360000002	9.72224092	-0.35529785340000003	-0.061035156	0.061035156	0	1549638221.848
-9.36455072	-1.225	-3.2407471040000004	-0.061035156	-0.061035156	0.061035156	2.910571286	-8.797509980000001	-0.9905273560000001	0.12207031	0	0.061035156	3.7982177520000002	9.759326080000001	0.440234375	0.061035156	0	0	-9.02241214	-0.440234375	3.4261719240000006	0	0	0	-0.9390869110000001	9.668408246	2.7538574280000003	0.061035156	0	0	1.656860324	9.7318116	-0.36845702880000003	-0.12207031	0	0	1549638221.888
-9.314306610000001	-1.1771484620000001	-3.122314496	0	0.061035156	0	2.958422824	-8.771191394	-1.043164038	0.12207031	0	0.061035156	3.817358426	9.766503894000001	0.52995607	0.061035156	-0.061035156	0	-8.99728984	-0.4294677716	3.369946286	0	0.061035156	0	-0.8972167932	9.689941394000002	2.7634277160000003	0.061035156	0	0	1.70471196	9.76770018	-0.2763427716	-0.12207031	0	0.061035156	1549638221.928
-9.340625000000001	-1.18671875	-3.2323730040000007	0	0.061035156	0	3.01464856	-8.720947480000001	-1.0802490020000002	0.061035156	0	0.061035156	3.817358426	9.74257788	0.5802001800000001	0.061035156	0	0	-9.00805661	-0.42827148560000006	3.39506839	0	0.12207031	0	-0.8960205072	9.650463760000001	2.746679712	0.061035156	0	0	1.6520751800000002	9.77368161	-0.3505126800000001	-0.12207031	0.061035156	0	1549638221.968
-9.399243210000002	-1.1771484620000001	-3.2993652160000004	0	-0.061035156	0	3.0433594240000006	-8.665917932000001	-1.107763678	0.061035156	0.061035156	0.061035156	3.77788089	9.780859620000001	0.6029296924	0	0	0	-9.026000900000001	-0.4354492212	3.379516574	0	0.12207031	0	-0.8720947480000001	9.668408246	2.7418945679999998	0	-0.061035156	0	1.679589856	9.756933606	-0.3732421924	-0.061035156	-0.061035156	0	1549638222.008
-9.343017572	-1.1257080072	-3.208447284	-0.061035156	0	0	3.069677716	-8.69223642	-1.123315396	0	0	0.061035156	3.8018066100000003	9.8514402	0.5885742212	0	0	-0.061035156	-9.015234620000001	-0.417504892	3.3759277160000005	0	0.12207031	0	-0.8314209260000001	9.74257788	2.746679712	0	0	0	1.715478534	9.755737320000001	-0.28471679320000004	-0.061035156	-0.061035156	0	1549638222.048
-9.319091754	-1.1304931610000002	-3.1845214660000005	-0.061035156	0	-0.061035156	3.1187255400000002	-8.728125	-1.070678714	-0.061035156	0	0	3.8053954680000004	9.8418705	0.5670410144	0	0	-0.061035156	-9.036767572	-0.43186035340000006	3.38908696	0	0.18310547	0	-0.8900390380000001	9.770092752000002	2.7359130400000002	0	0	-0.061035156	1.7274413940000002	9.77128894	-0.27873535340000005	-0.061035156	0	0	1549638222.088
-9.335839660000001	-1.1807373200000002	-3.2455322480000004	0	0	-0.061035156	3.1079589660000004	-8.673095746000001	-1.0144531250000002	-0.061035156	-0.061035156	-0.061035156	3.7982177520000002	9.8179438	0.5909667932	0	-0.061035156	-0.061035156	-9.00566394	-0.4067382788	3.2790283540000003	0	0.18310547	0	-0.90678714	9.72822284	2.7646241	-0.061035156	0	-0.061035156	1.6532714660000003	9.74736322	-0.3349609424	0	-0.061035156	0	1549638222.128
-9.35258786	-1.1604003600000001	-3.2646728240000003	-0.061035156	-0.12207031	-0.061035156	3.07805162	-8.693432608	-0.9630126800000001	-0.061035156	0	-0.061035156	3.785058606	9.76770018	0.6089111420000001	-0.061035156	0	-0.12207031	-9.02839357	-0.3995605432	3.2718505400000004	-0.061035156	0.061035156	0	-0.8625244110000001	9.69592302	2.721557608	-0.061035156	0	-0.061035156	1.714282248	9.756933606	-0.31701660340000004	0	0	-0.061035156	1549638222.168
-9.305932608	-1.1639892572000001	-3.2096435700000003	-0.061035156	-0.061035156	-0.061035156	3.0589112400000005	-8.706591754	-0.9606201080000001	0	0	-0.061035156	3.813769568	9.750951980000002	0.5479003894	-0.12207031	0	-0.12207031	-9.03916034	-0.416308606	3.22160643	0	0.061035156	-0.061035156	-0.8816650360000001	9.67080072	2.710791034	-0.061035156	0	-0.061035156	1.7274413940000002	9.73898912	-0.25959472840000003	0	0	0	1549638222.208
-9.32866214	-1.1604003600000001	-3.2228027160000003	0	0	-0.061035156	3.0613037140000006	-8.720947480000001	-0.984545926	-0.061035156	0	-0.12207031	3.86879892	9.750951980000002	0.477319339	-0.061035156	0	-0.061035156	-9.030786240000001	-0.3947753894	3.213232428	-0.061035156	0.061035156	-0.061035156	-0.9211425720000002	9.67438948	2.7155760800000004	-0.061035156	0	-0.061035156	1.714282248	9.76291484	-0.3505126800000001	-0.061035156	0	-0.061035156	1549638222.248
-9.341821580000001	-1.146044928	-3.2299804320000005	-0.061035156	-0.061035156	-0.061035156	2.987133786	-8.737695288000001	-0.9977050720000001	-0.061035156	0	-0.12207031	3.8508545320000005	9.72224092	0.4450195288	-0.061035156	0	-0.061035156	-9.027197480000002	-0.3911865216	3.21203624	-0.061035156	0.061035156	-0.061035156	-0.9582275360000001	9.66481929	2.6892577880000004	-0.061035156	0	-0.061035156	1.738207968	9.74138179	-0.27993163940000004	-0.061035156	0	0	1549638222.288
-9.30952176	-1.1556152160000002	-3.21921376	0	-0.061035156	-0.061035156	2.9177491	-8.725732428	-0.994116214	-0.061035156	-0.061035156	-0.061035156	3.8257324280000002	9.683960160000002	0.39238280760000005	-0.061035156	-0.061035156	0	-9.036767572	-0.40314941100000007	3.228784146	0	0	-0.061035156	-0.949853534	9.615771760000001	2.68566893	-0.061035156	-0.061035156	0	1.715478534	9.74138179	-0.28471679320000004	0	-0.061035156	0	1549638222.328
-9.31669928	-1.1711669928000001	-3.2311766200000003	0	0	0	2.89741214	-8.725732428	-1.0108642572	-0.061035156	-0.061035156	-0.061035156	3.79582518	9.687548920000001	0.38640135800000003	0	-0.061035156	0	-9.043945288000002	-0.4067382788	3.249121106	0	0	-0.061035156	-0.8888427520000001	9.62893071	2.7155760800000004	0	0	-0.061035156	1.7286376800000003	9.7401857	-0.3158203076	0	0	0	1549638222.368
-9.346606430000001	-1.1340820288	-3.2634764400000003	0	-0.061035156	0	2.8818603240000003	-8.75444339	-1.006079074	-0.12207031	-0.061035156	-0.061035156	3.7790771760000004	9.693530252	0.4067382788	0.061035156	0	0	-9.030786240000001	-0.4067382788	3.234765576	0	-0.061035156	-0.061035156	-0.8948242212000002	9.6385009	2.7359130400000002	0	0	-0.061035156	1.7669189300000003	9.729418930000001	-0.3289794928	0	-0.061035156	0	1549638222.408
-9.329858426000001	-1.106567392	-3.2299804320000005	0	0	0	2.884252896	-8.76879892	-0.9797607428000001	-0.12207031	-0.061035156	0	3.7599366	9.709082068	0.47253417540000003	0	-0.061035156	0	-9.02241214	-0.40793457460000004	3.23356929	0	-0.061035156	-0.061035156	-0.9378906250000001	9.615771760000001	2.7323242800000003	0	0	-0.061035156	1.7848632200000003	9.723437500000001	-0.27993163940000004	0	-0.061035156	0	1549638222.448
-9.33942842	-1.111352536	-3.2658691100000006	0	0	-0.061035156	2.918945288	-8.777173020000001	-0.9414794928000001	-0.061035156	-0.061035156	0.061035156	3.770703076	9.737792932000001	0.5120117212	0	-0.061035156	-0.061035156	-9.03796376	-0.419897464	3.25151358	0	-0.061035156	-0.061035156	-0.9402832068000001	9.62294928	2.7502685700000002	0	0	-0.061035156	1.758544928	9.72224092	-0.381616214	0	-0.061035156	0	1549638222.488
-9.31191394	-1.1424560700000002	-3.261083966	0	0	-0.061035156	2.9823487400000004	-8.819042932	-0.9115722840000001	-0.061035156	-0.061035156	0.061035156	3.785058606	9.755737320000001	0.54191893	0	-0.061035156	-0.061035156	-9.03796376	-0.423486322	3.2790283540000003	0	-0.061035156	0	-0.9020019568000001	9.650463760000001	2.7371094240000002	0	0	-0.061035156	1.776489218	9.749755890000001	-0.385205072	0	-0.061035156	0	1549638222.528
-9.304736420000001	-1.138867212	-3.2539062500000004	0	-0.061035156	-0.061035156	3.03857428	-8.823827880000001	-0.885253894	-0.061035156	-0.061035156	0	3.79582518	9.733007788	0.5550781250000001	0	-0.061035156	-0.061035156	-9.024804712	-0.4091308606000001	3.262280252	-0.061035156	-0.061035156	0	-0.8708984620000001	9.657641574000001	2.73830571	0	0	-0.061035156	1.8219482820000001	9.73898912	-0.3505126800000001	0	0	0	1549638222.568
-9.329858426000001	-1.1101562500000002	-3.2682617800000004	-0.061035156	-0.061035156	-0.061035156	3.048144568	-8.77836911	-0.8744873200000001	0	-0.061035156	0	3.8065917540000007	9.713867212	0.5550781250000001	-0.061035156	-0.061035156	-0.061035156	-9.0176268	-0.3971679712	3.275439496	-0.061035156	-0.061035156	0	-0.8816650360000001	9.631323380000001	2.72395018	0	0	-0.061035156	1.836303714	9.723437500000001	-0.34931639400000003	-0.061035156	0	0	1549638222.608
-9.34541034	-1.137670926	-3.262280252	-0.061035156	-0.061035156	-0.061035156	3.0409667540000003	-8.76521016	-0.9043945288	0	-0.061035156	0	3.8484619600000003	9.729418930000001	0.49645996400000003	-0.061035156	-0.061035156	-0.061035156	-9.02839357	-0.40075683900000003	3.302954074	-0.061035156	-0.061035156	0	-0.8888427520000001	9.645678420000001	2.7048096040000003	0	0	0	1.7848632200000003	9.73540036	-0.362475589	0	0.061035156	0	1549638222.648
-9.3489991	-1.166381839	-3.24194339	-0.061035156	-0.061035156	-0.061035156	3.0230224640000003	-8.771191394	-0.9594238220000001	0	-0.061035156	0	3.8807617800000003	9.750951980000002	0.439038089	0	-0.061035156	-0.061035156	-9.0427491	-0.38879393000000007	3.3065429320000006	0	-0.061035156	0	-0.8924316100000002	9.68515625	2.7155760800000004	0	0	0	1.7597412140000002	9.73659694	-0.35529785340000003	0	0	0	1549638222.688
-9.331054712	-1.1472412140000001	-3.2275878600000003	-0.061035156	-0.061035156	-0.061035156	3.0230224640000003	-8.762817392	-0.9953125	0	-0.061035156	0	3.881957968	9.721044928000001	0.4294677716	0	-0.061035156	0	-9.021215560000002	-0.37204589660000004	3.2969726440000002	0	-0.061035156	0	-0.9043945288	9.68515625	2.710791034	0	0	0	1.8004150360000002	9.7318116	-0.3529052716	0	0	0	1549638222.728
-9.33942842	-1.137670926	-3.2383545320000002	-0.061035156	-0.061035156	-0.061035156	3.011059604	-8.738891574	-0.9977050720000001	0	-0.061035156	0	3.869995108	9.7150634	0.42707518000000005	0	-0.061035156	0	-9.020019568	-0.379223642	3.282617212	0	-0.061035156	0	-0.9055908540000002	9.656445288	2.6844726440000004	0	0	0	1.7824707460000002	9.73061502	-0.346923822	-0.061035156	0	0	1549638222.767
-9.3489991	-1.1604003600000001	-3.275439496	-0.061035156	-0.061035156	-0.061035156	2.99191893	-8.717358426	-0.9953125	-0.061035156	-0.061035156	0	3.8388915740000003	9.71625998	0.4294677716	0	-0.061035156	0	-8.99848642	-0.36845702880000003	3.29816893	-0.061035156	-0.061035156	0	-0.8972167932	9.646875000000001	2.686865216	0	0	0	1.7896484620000002	9.721044928000001	-0.3612792932	0	0	0	1549638222.807
-9.3322509	-1.1484375	-3.237158246	0	-0.061035156	0	2.987133786	-8.753247300000002	-0.985742212	-0.061035156	-0.061035156	0	3.813769568	9.73540036	0.4378417932	0	-0.061035156	0	-9.036767572	-0.37084961060000005	3.3197021760000003	-0.061035156	-0.061035156	0	-0.9031982428000002	9.65405252	2.670117212	0	0	0	1.7824707460000002	9.73540036	-0.37683107	0	-0.12207031	0	1549638222.848
-9.32866214	-1.119726538	-3.2096435700000003	0	-0.061035156	-0.061035156	2.9632079680000003	-8.755639480000001	-0.9773681610000001	-0.061035156	-0.061035156	-0.061035156	3.77189946	9.76770018	0.462963858	0	-0.061035156	0	-8.990112320000001	-0.3732421924	3.282617212	-0.061035156	-0.061035156	0	-0.900805661	9.686352340000001	2.710791034	0	0	0	1.829125998	9.73540036	-0.362475589	0	0	0	1549638222.887
-9.346606430000001	-1.149633786	-3.2503173920000004	0	-0.061035156	0	2.948852536	-8.756836060000001	-0.9307128600000001	-0.061035156	-0.061035156	-0.061035156	3.7695067900000003	9.758129892000001	0.500048822	0	0	0	-8.980542032	-0.3600830072	3.2814209260000005	-0.061035156	-0.061035156	0	-0.916357428	9.67558606	2.66174321	0	0.061035156	0	1.7597412140000002	9.737792932000001	-0.3828125	0	-0.061035156	0	1549638222.927
-9.350195288	-1.159204074	-3.2730469240000004	-0.061035156	-0.12207031	0	2.9261230040000004	-8.771191394	-0.9307128600000001	0	-0.061035156	0	3.7790771760000004	9.7748777	0.5060302716	-0.061035156	-0.061035156	-0.061035156	-9.00566394	-0.34213867800000003	3.313720746	-0.061035156	-0.061035156	0	-0.9689941100000001	9.661230432000002	2.6354248200000003	0	0	0	1.8028076080000002	9.721044928000001	-0.40314941100000007	0	-0.061035156	-0.061035156	1549638222.968
-9.3155027	-1.1556152160000002	-3.2144287140000003	-0.061035156	-0.061035156	0	2.95961911	-8.8046875	-0.9307128600000001	-0.061035156	-0.061035156	-0.061035156	3.8269287140000006	9.77966304	0.47253417540000003	-0.061035156	-0.061035156	-0.061035156	-8.999682608	-0.3505126800000001	3.3400389400000003	-0.061035156	-0.12207031	0	-0.949853534	9.705493210000002	2.656957968	0	-0.061035156	0	1.8757812500000002	9.72822284	-0.37443847840000005	0	0	0	1549638223.007
-9.319091754	-1.1711669928000001	-3.220410144	0	0	0	2.9703858800000003	-8.781957968	-0.9199462860000001	-0.061035156	-0.061035156	-0.061035156	3.8388915740000003	9.76889676	0.44621582460000003	-0.061035156	-0.061035156	0	-8.999682608	-0.3505126800000001	3.3400389400000003	0	-0.061035156	0	-0.9307128600000001	9.700707968000001	2.67370607	0	0	0	1.7896484620000002	9.73061502	-0.379223642	0	0	0	1549638223.047
-9.317895468000001	-1.178344748	-3.25151358	-0.061035156	-0.061035156	0	2.9620117800000005	-8.761621106	-0.8840576080000001	0	-0.061035156	0	3.83171376	9.756933606	0.4605712860000001	-0.061035156	-0.061035156	0	-8.999682608	-0.3505126800000001	3.34243161	-0.061035156	-0.061035156	0	-0.9390869110000001	9.683960160000002	2.646191394	0	-0.061035156	0	1.75495607	9.721044928000001	-0.385205072	0	-0.061035156	-0.061035156	1549638223.088
-9.32746556	-1.1639892572000001	-3.215625	0	-0.061035156	0	3.0050780759999998	-8.766406250000001	-0.925927716	0	-0.061035156	0	3.8484619600000003	9.7318116	0.440234375	-0.061035156	-0.061035156	0	-8.990112320000001	-0.34453125	3.3508057100000004	-0.061035156	-0.12207031	-0.061035156	-0.909179712	9.66003444	2.642602536	0	-0.061035156	0	1.8063964660000003	9.71625998	-0.3911865216	0	-0.061035156	0	1549638223.127
-9.3322509	-1.1580077880000001	-3.2311766200000003	-0.061035156	-0.061035156	0	3.03020018	-8.76521016	-0.9642089660000001	0	-0.061035156	-0.061035156	3.8484619600000003	9.725830072	0.40793457460000004	-0.061035156	-0.061035156	0	-8.992504892	-0.35529785340000003	3.34841304	0	-0.061035156	-0.061035156	-0.8840576080000001	9.673193390000002	2.6497802520000002	0	0	0	1.7752929320000002	9.721044928000001	-0.381616214	-0.061035156	0	0	1549638223.167
-9.33942842	-1.1651855432	-3.24433606	-0.061035156	-0.061035156	0	3.0050780759999998	-8.7448732	-0.985742212	0	-0.061035156	-0.061035156	3.8388915740000003	9.74138179	0.40314941100000007	-0.061035156	-0.061035156	0	-8.98173822	-0.3541015576	3.354394568	0	-0.12207031	-0.061035156	-0.9020019568000001	9.67438948	2.62944339	0	0	0	1.715478534	9.734204074	-0.42109375000000004	0	-0.061035156	-0.061035156	1549638223.207
-9.33344748	-1.1627929712000002	-3.1940917540000004	-0.061035156	-0.061035156	0	2.98952626	-8.75922824	-0.9965087860000001	0	-0.061035156	-0.061035156	3.8664062500000003	9.749755890000001	0.38999023560000007	-0.061035156	-0.061035156	0	-8.979345746000002	-0.3529052716	3.3986572480000006	0	-0.12207031	-0.061035156	-0.9175537140000001	9.682763580000001	2.6258545320000004	0	-0.061035156	0	1.7633300720000002	9.73659694	-0.401953125	0	-0.061035156	0	1549638223.247
-9.325073380000001	-1.1735596040000003	-3.2144287140000003	0	-0.061035156	0	2.9979003600000005	-8.75444339	-1.013256839	-0.061035156	-0.061035156	-0.061035156	3.869995108	9.725830072	0.40314941100000007	0	-0.061035156	0	-8.991308606	-0.34931639400000003	3.4297608800000003	0	-0.12207031	-0.061035156	-0.8972167932	9.689941394000002	2.6402099640000003	0	-0.061035156	0	1.7788817900000002	9.721044928000001	-0.40075683900000003	0	0	-0.061035156	1549638223.287
-9.3322509	-1.175952176	-3.2048584260000004	-0.061035156	-0.061035156	0	2.976367212	-8.747265380000002	-0.9953125	-0.061035156	-0.061035156	-0.12207031	3.8364991	9.72702626	0.4378417932	0	-0.061035156	0	-8.994897660000001	-0.3576904254	3.4225829680000004	0	-0.061035156	-0.061035156	-0.8720947480000001	9.673193390000002	2.6509764400000004	0	-0.061035156	0	1.752563498	9.733007788	-0.38999023560000007	0	0	0	1549638223.327
-9.326269568	-1.175952176	-3.198876996	0	-0.061035156	0	2.9632079680000003	-8.750854532	-0.9953125	-0.061035156	0	-0.061035156	3.817358426	9.73061502	0.4474121106000001	-0.061035156	-0.061035156	0	-8.97695288	-0.36965332460000005	3.42736821	0	-0.061035156	-0.061035156	-0.855346646	9.668408246	2.6665283540000004	0	0	0	1.7621337860000001	9.7318116	-0.41870117800000006	-0.061035156	-0.061035156	0	1549638223.367
-9.331054712	-1.15441893	-3.2060547120000003	0	-0.061035156	0	2.95363768	-8.756836060000001	-0.9713867212000001	-0.061035156	-0.061035156	-0.061035156	3.8149658540000004	9.74257788	0.4486083966	0	-0.061035156	0	-8.97695288	-0.36965332460000005	3.42736821	0	-0.061035156	-0.061035156	-0.860131839	9.67080072	2.682080072	0	0	0	1.7669189300000003	9.71745607	-0.3911865216	0	0	0	1549638223.407
-9.343017572	-1.1304931610000002	-3.2180175720000004	0	-0.061035156	0	2.9440673920000004	-8.7795652	-0.9582275360000001	-0.061035156	0	-0.061035156	3.8125733800000003	9.7485598	0.4605712860000001	-0.061035156	-0.061035156	0	-8.968579074	-0.37683107	3.447705072	0	-0.061035156	-0.061035156	-0.9020019568000001	9.67917482	2.6713134000000003	0	0	0	1.7513672120000003	9.7318116	-0.41152344240000005	0	-0.061035156	0	1549638223.447
-9.35378444	-1.1269042932	-3.1893066100000005	0	-0.061035156	0	2.9620117800000005	-8.78554712	-0.94506839	-0.061035156	0	-0.061035156	3.7994139400000004	9.746167032	0.47492675720000005	-0.061035156	-0.061035156	-0.061035156	-8.968579074	-0.37683107	3.447705072	0	-0.061035156	-0.061035156	-0.891235324	9.683960160000002	2.6784912140000006	0	-0.061035156	0	1.7884521760000003	9.7318116	-0.41511232	0	0	0	1549638223.487
-9.362158246000002	-1.1257080072	-3.1940917540000004	-0.061035156	-0.061035156	0	2.9620117800000005	-8.777173020000001	-0.9354980432000001	-0.061035156	-0.061035156	0	3.8209472840000003	9.73061502	0.4689453076	-0.061035156	-0.061035156	-0.061035156	-8.96259784	-0.38999023560000007	3.42736821	0	-0.061035156	-0.061035156	-0.8720947480000001	9.67438948	2.674902356	0	0	-0.061035156	1.818359424	9.723437500000001	-0.41152344240000005	0	0	0	1549638223.527
-9.3573732	-1.1340820288	-3.1737548920000003	0	-0.061035156	0	2.9799560700000005	-8.777173020000001	-0.9390869110000001	-0.061035156	-0.061035156	0	3.8257324280000002	9.71745607	0.4689453076	-0.061035156	-0.061035156	-0.061035156	-8.953027160000001	-0.4091308606000001	3.4441162140000006	0	0	-0.061035156	-0.8732910340000001	9.67438948	2.6641358800000003	0	0	-0.061035156	1.796826178	9.724634080000001	-0.39836425720000007	-0.061035156	0	0	1549638223.567
-9.35976538	-1.1245117212000002	-3.1737548920000003	-0.061035156	-0.061035156	0	3.0050780759999998	-8.76879892	-0.9582275360000001	-0.061035156	-0.061035156	0	3.859228534	9.72822284	0.47971191100000005	-0.061035156	-0.061035156	-0.061035156	-8.953027160000001	-0.4091308606000001	3.4441162140000006	0	-0.061035156	-0.061035156	-0.8816650360000001	9.676782248	2.6725097840000003	0	0	0	1.8063964660000003	9.71745607	-0.3959716754	0	0	0	1549638223.607
-9.346606430000001	-1.1245117212000002	-3.17495108	-0.061035156	-0.061035156	-0.061035156	3.02661142	-8.783154254000001	-0.9594238220000001	0	-0.061035156	-0.061035156	3.8664062500000003	9.725830072	0.45100097840000003	-0.061035156	-0.061035156	-0.061035156	-8.959009080000001	-0.401953125	3.446508786	0	-0.061035156	-0.061035156	-0.8720947480000001	9.667211960000001	2.6713134000000003	0	-0.061035156	-0.061035156	1.8255371400000002	9.72224092	-0.419897464	0	-0.061035156	0	1549638223.647
-9.33942842	-1.1472412140000001	-3.160595746	0	-0.061035156	-0.061035156	3.017041034	-8.76042482	-0.98334964	-0.061035156	-0.061035156	-0.061035156	3.890332068	9.712670926000001	0.4761230432	0	0	-0.061035156	-8.943457068	-0.4091308606000001	3.4261719240000006	0	0.061035156	-0.061035156	-0.8278320288	9.682763580000001	2.68566893	0	0	-0.061035156	1.790844748	9.71625998	-0.37802735600000004	-0.061035156	0	0	1549638223.687
-9.35856929	-1.1352783540000002	-3.1713623200000005	-0.061035156	-0.061035156	0	3.02421875	-8.73291034	-0.9881347840000001	0	0	0	3.9034912140000007	9.693530252	0.47851562500000006	-0.061035156	0	-0.061035156	-8.939868210000002	-0.3947753894	3.428564496	-0.061035156	-0.061035156	-0.061035156	-0.8625244110000001	9.644482428000002	2.66174321	0	0	0	1.770507788	9.712670926000001	-0.4139160144	0	-0.061035156	0	1549638223.727
-9.366943390000001	-1.1340820288	-3.178540036	-0.061035156	-0.061035156	0	3.0325927520000002	-8.748461960000002	-1.006079074	0	-0.061035156	-0.061035156	3.9226317900000005	9.721044928000001	0.439038089	-0.061035156	-0.061035156	0	-8.939868210000002	-0.3947753894	3.428564496	-0.061035156	-0.061035156	-0.061035156	-0.891235324	9.657641574000001	2.6354248200000003	0	0	0	1.8075927520000004	9.721044928000001	-0.417504892	-0.061035156	-0.061035156	0	1549638223.767
-9.350195288	-1.1484375	-3.14265126	0	0	0	3.0625	-8.769995108000002	-1.025219748	-0.061035156	-0.061035156	-0.061035156	3.951342752	9.729418930000001	0.42229003600000004	0	0	0	-8.939868210000002	-0.3947753894	3.466845746	0	-0.061035156	-0.061035156	-0.878076178	9.68515625	2.656957968	0	0	0	1.795629892	9.7318116	-0.4294677716	0	0	0	1549638223.807
-9.350195288	-1.1328857428	-3.152221646	0	0	0	3.0313964660000003	-8.761621106	-1.0120605432	-0.061035156	-0.061035156	-0.061035156	3.8987060700000002	9.71027806	0.4378417932	0	-0.061035156	0.061035156	-8.94584964	-0.3935791034	3.4680420320000005	0	-0.061035156	-0.061035156	-0.8744873200000001	9.673193390000002	2.662939496	0	0	0	1.792041034	9.7150634	-0.4091308606000001	0	-0.061035156	0	1549638223.847
-9.35378444	-1.146044928	-3.20007338	-0.061035156	-0.061035156	-0.061035156	3.0050780759999998	-8.742480432	-0.984545926	-0.061035156	0	-0.061035156	3.8448730040000005	9.69951178	0.42587889400000006	-0.061035156	-0.061035156	0	-8.94584964	-0.3935791034	3.4680420320000005	0	-0.061035156	-0.061035156	-0.850561502	9.651660340000001	2.670117212	0	0	0	1.752563498	9.721044928000001	-0.4294677716	0	0	-0.061035156	1549638223.887
-9.337036240000002	-1.166381839	-3.14265126	0	-0.061035156	-0.061035156	3.0206298920000005	-8.741284440000001	-0.9725830072	-0.061035156	-0.061035156	-0.061035156	3.830517572	9.72702626	0.43066405760000004	0	0	0	-8.95063498	-0.3911865216	3.5063233800000004	0	-0.061035156	-0.061035156	-0.8278320288	9.668408246	2.68566893	0	0	0	1.74299321	9.73659694	-0.4139160144	0	-0.061035156	-0.061035156	1549638223.927
-9.3489991	-1.143652356	-3.1558105040000006	0	-0.061035156	-0.061035156	3.0086670320000004	-8.769995108000002	-0.991723642	-0.061035156	0	-0.061035156	3.8101807100000005	9.733007788	0.45698242800000005	0	0	0	-8.9410643	-0.401953125	3.4931639400000005	0	0	-0.061035156	-0.832617212	9.69951178	2.6760987400000005	0	0	0	1.8004150360000002	9.723437500000001	-0.3672607428	0	0	0	1549638223.967
-9.363354532	-1.143652356	-3.1653808900000002	0	-0.061035156	-0.061035156	2.983544928	-8.753247300000002	-1.0048827880000002	-0.061035156	-0.061035156	-0.061035156	3.791040036	9.725830072	0.46535643000000004	0	-0.061035156	0	-8.9410643	-0.401953125	3.4931639400000005	0	0	-0.061035156	-0.8732910340000001	9.66242662	2.6713134000000003	0	0	0	1.7645263580000001	9.725830072	-0.4103271466	-0.061035156	0	0	1549638224.007
-9.351391574	-1.1651855432	-3.1593994600000004	0	-0.061035156	-0.061035156	2.9703858800000003	-8.755639480000001	-0.984545926	-0.061035156	-0.061035156	0	3.78984375	9.743774460000001	0.45339357	0	-0.061035156	-0.061035156	-8.95063498	-0.385205072	3.4883788940000002	0	0	0	-0.8637207068000001	9.683960160000002	2.65935054	0	0	-0.061035156	1.75495607	9.733007788	-0.4354492212	0	-0.061035156	-0.061035156	1549638224.047
-9.354980432000001	-1.1424560700000002	-3.1414550720000003	0	-0.061035156	-0.061035156	2.9667969240000005	-8.76401358	-0.994116214	-0.061035156	-0.061035156	0	3.8089844240000006	9.744970746000002	0.45100097840000003	0	-0.061035156	-0.061035156	-8.948242212	-0.379223642	3.487182608	0	0	-0.061035156	-0.860131839	9.693530252	2.65576178	0	0	-0.061035156	1.7824707460000002	9.72822284	-0.4103271466	0	0	-0.061035156	1549638224.087
-9.362158246000002	-1.138867212	-3.14504393	0	-0.061035156	-0.061035156	2.95363768	-8.740087860000001	-0.9929199280000001	-0.061035156	-0.061035156	0	3.8257324280000002	9.74736322	0.45937500000000003	0	-0.061035156	-0.061035156	-8.948242212	-0.379223642	3.487182608	0	0	-0.061035156	-0.876879892	9.686352340000001	2.6605469240000006	0	0	-0.061035156	1.7848632200000003	9.723437500000001	-0.379223642	-0.061035156	0	0	1549638224.126
-9.35617662	-1.152026358	-3.1486327880000005	0	-0.061035156	-0.061035156	2.969189496	-8.738891574	-0.9785644568000001	-0.061035156	0	0.061035156	3.8364991	9.754540740000001	0.44143066100000006	0	-0.061035156	-0.061035156	-8.959009080000001	-0.38999023560000007	3.494360324	0	0	-0.061035156	-0.8732910340000001	9.689941394000002	2.64738768	0	0	-0.061035156	1.790844748	9.723437500000001	-0.424682608	0	0	0	1549638224.167
-9.34541034	-1.1855224640000002	-3.12111821	0	-0.061035156	-0.061035156	3.0002929320000002	-8.76042482	-0.9881347840000001	-0.061035156	0	0.061035156	3.8640135800000004	9.746167032	0.45578614200000006	0	-0.061035156	-0.12207031	-8.953027160000001	-0.38999023560000007	3.4572753600000006	0	0	-0.061035156	-0.8720947480000001	9.693530252	2.6390135800000003	0	0	-0.061035156	1.770507788	9.72702626	-0.4091308606000001	0	0	0	1549638224.206
-9.360961960000001	-1.1711669928000001	-3.14504393	0	-0.061035156	-0.061035156	3.0313964660000003	-8.752050720000002	-1.0168457068	-0.061035156	-0.061035156	0	3.867602536	9.737792932000001	0.44143066100000006	0	-0.061035156	-0.061035156	-8.953027160000001	-0.38999023560000007	3.4572753600000006	0	0.061035156	-0.061035156	-0.8816650360000001	9.671997300000001	2.6497802520000002	0	0	-0.061035156	1.792041034	9.719848740000002	-0.3911865216	-0.061035156	0	0	1549638224.246
-9.35856929	-1.15441893	-3.140258786	0	0	-0.061035156	3.029003894	-8.725732428	-1.03359375	-0.061035156	0	0	3.8711913940000002	9.723437500000001	0.4450195288	0	-0.061035156	-0.061035156	-8.95183107	-0.40075683900000003	3.4154052520000002	0	0.061035156	-0.061035156	-0.8948242212000002	9.669604532000001	2.64738768	0	0	-0.061035156	1.776489218	9.72702626	-0.37084961060000005	-0.061035156	0	0	1549638224.287
-9.350195288	-1.166381839	-3.1462402160000003	0	0	-0.061035156	3.0230224640000003	-8.742480432	-1.0371826080000002	-0.061035156	0	0	3.87238768	9.75214856	0.42707518000000005	0	-0.061035156	-0.061035156	-8.960205072	-0.4139160144	3.42497554	0	0	-0.061035156	-0.9211425720000002	9.676782248	2.6497802520000002	0	0	-0.061035156	1.7657226440000002	9.72224092	-0.40434570680000004	-0.061035156	0	0	1549638224.326
-9.340625000000001	-1.1735596040000003	-3.1474366000000003	0	-0.061035156	0	3.057714856	-8.76521016	-1.0455566100000002	-0.061035156	0	0	3.8711913940000002	9.74257788	0.42587889400000006	0	-0.061035156	-0.061035156	-8.960205072	-0.4139160144	3.42497554	0	0.061035156	-0.061035156	-0.9366943390000001	9.6983152	2.6497802520000002	0	0	-0.061035156	1.771704074	9.729418930000001	-0.41152344240000005	0	-0.061035156	-0.061035156	1549638224.366
-9.33942842	-1.1340820288	-3.1378662140000007	0	0	0	3.0601074280000002	-8.76879892	-1.040771466	-0.061035156	0	-0.061035156	3.849658246	9.71625998	0.45698242800000005	0	-0.061035156	0	-8.939868210000002	-0.41511232	3.4010498200000003	0	0	-0.061035156	-0.961816394	9.66242662	2.642602536	0	0	-0.061035156	1.795629892	9.719848740000002	-0.3995605432	-0.061035156	-0.061035156	0	1549638224.406
-9.36455072	-1.137670926	-3.16777356	-0.061035156	0	-0.061035156	3.0158447480000006	-8.78435054	-1.030004892	-0.061035156	0	-0.061035156	3.8149658540000004	9.734204074	0.4521972644	-0.061035156	-0.061035156	-0.061035156	-8.939868210000002	-0.41511232	3.4010498200000003	0	0	-0.061035156	-0.9474609620000001	9.644482428000002	2.64738768	0	-0.061035156	-0.061035156	1.7860596040000003	9.71745607	-0.41511232	0	-0.061035156	0	1549638224.446
-9.34541034	-1.183129892	-3.1390625	0	0	0	2.9859375000000004	-8.793920926	-0.9965087860000001	-0.061035156	0	-0.061035156	3.8353027160000006	9.744970746000002	0.47014160340000005	0	0	-0.061035156	-8.959009080000001	-0.4139160144	3.4034423920000005	0	0	-0.061035156	-0.9055908540000002	9.67917482	2.67370607	0	0	0	1.8040038940000003	9.729418930000001	-0.4067382788	0	-0.061035156	-0.061035156	1549638224.486
-9.350195288	-1.1627929712000002	-3.1653808900000002	-0.061035156	0	0	2.9679932100000004	-8.79990216	-0.9821533540000001	0	0	-0.061035156	3.8269287140000006	9.725830072	0.46655273560000005	-0.061035156	0	-0.061035156	-8.959009080000001	-0.42587889400000006	3.387890576	0	0	0	-0.9271240020000001	9.666015380000001	2.656957968	0	0	0	1.79323732	9.71147464	-0.4103271466	0	0	-0.061035156	1549638224.526
-9.34780252	-1.191503894	-3.1689697480000003	-0.061035156	0	-0.061035156	2.951245108	-8.8046875	-0.9725830072	0	-0.061035156	-0.061035156	3.8508545320000005	9.72822284	0.43186035340000006	-0.061035156	-0.061035156	-0.061035156	-8.959009080000001	-0.42587889400000006	3.387890576	0	-0.061035156	0	-0.9343017572	9.657641574000001	2.628247104	0	0	0	1.770507788	9.713867212	-0.41152344240000005	0	-0.061035156	-0.061035156	1549638224.566
-9.33942842	-1.1962890380000002	-3.124707068	-0.061035156	0	0	2.9548339660000003	-8.81066893	-1.00129393	0	-0.061035156	-0.061035156	3.8735839660000004	9.7318116	0.39238280760000005	0	0	0	-8.972167932000001	-0.41271972840000004	3.3914795320000004	0	-0.061035156	0	-0.915161142	9.682763580000001	2.6509764400000004	0	0	0	1.79323732	9.72224092	-0.42827148560000006	-0.061035156	-0.061035156	-0.061035156	1549638224.606
-9.340625000000001	-1.193896466	-3.1498290740000003	-0.061035156	0	0	2.9141601440000002	-8.783154254000001	-1.0144531250000002	0	0	-0.061035156	3.85444339	9.719848740000002	0.3935791034	0	0	0	-8.984130890000001	-0.41152344240000005	3.411816394	0	0	0	-0.9271240020000001	9.680371106	2.64379892	0	0	0	1.7681152160000002	9.721044928000001	-0.3828125	-0.061035156	0	-0.061035156	1549638224.646
-9.33942842	-1.207055661	-3.213232428	-0.061035156	0	-0.061035156	2.910571286	-8.77238768	-1.0288086060000001	0	-0.061035156	0	3.8281250000000004	9.713867212	0.3971679712	0	0	0	-8.984130890000001	-0.41152344240000005	3.411816394	-0.061035156	0	0	-0.910375998	9.66003444	2.63183606	0	0	0	1.6867675720000002	9.73061502	-0.461767572	-0.061035156	0	-0.061035156	1549638224.686
-9.33344748	-1.2202148560000001	-3.1821288940000003	-0.061035156	0	-0.061035156	2.93569339	-8.77836911	-1.0419677520000001	0	-0.061035156	0	3.8353027160000006	9.746167032	0.3971679712	0	0	0	-8.980542032	-0.416308606	3.4189941100000003	-0.061035156	0	0	-0.8720947480000001	9.686352340000001	2.64738768	0	0.061035156	0	1.732226538	9.72822284	-0.423486322	0	-0.061035156	-0.061035156	1549638224.726
-9.35378444	-1.193896466	-3.16777356	-0.061035156	0	-0.061035156	2.9440673920000004	-8.771191394	-1.0443603240000001	0	-0.061035156	0	3.8269287140000006	9.743774460000001	0.424682608	0	0	0	-8.985326980000002	-0.39238280760000005	3.411816394	-0.061035156	0	0	-0.8948242212000002	9.688745108	2.654565396	0	0.061035156	0	1.7860596040000003	9.729418930000001	-0.38879393000000007	-0.061035156	-0.061035156	-0.061035156	1549638224.766
-9.35258786	-1.1986816100000002	-3.208447284	-0.061035156	0	-0.061035156	2.930908246	-8.749658246000001	-1.0563232428000002	0	-0.061035156	0	3.79582518	9.770092752000002	0.439038089	0	0	0	-8.985326980000002	-0.39238280760000005	3.411816394	-0.061035156	0	0	-0.9283202880000001	9.680371106	2.6402099640000003	0	0.061035156	0	1.7298339660000002	9.729418930000001	-0.419897464	0	-0.061035156	-0.061035156	1549638224.806
-9.337036240000002	-1.23696286	-3.2060547120000003	-0.061035156	-0.061035156	-0.061035156	2.9572264400000003	-8.758032248000001	-1.040771466	-0.061035156	-0.061035156	0	3.794628894	9.77248552	0.4294677716	0	0	-0.061035156	-8.994897660000001	-0.387597644	3.40703125	-0.061035156	0	0	-0.909179712	9.705493210000002	2.6354248200000003	0	0	0	1.7106933900000003	9.74138179	-0.454589856	0	0	-0.061035156	1549638224.846
-9.322680710000002	-1.227392572	-3.2048584260000004	-0.061035156	-0.12207031	-0.061035156	2.98952626	-8.77597644	-1.02761232	0	-0.061035156	0	3.7886474640000007	9.749755890000001	0.43186035340000006	0	0.061035156	-0.061035156	-8.984130890000001	-0.38999023560000007	3.3962646760000004	-0.061035156	0.061035156	0	-0.891235324	9.69472644	2.644995108	0	0.061035156	0	1.726245108	9.73659694	-0.3935791034	-0.061035156	0	-0.061035156	1549638224.886
-9.301147660000002	-1.2297851440000003	-3.1737548920000003	0	-0.061035156	-0.061035156	2.988330072	-8.738891574	-1.0120605432	0	-0.061035156	-0.061035156	3.762329074	9.729418930000001	0.44143066100000006	0	0	-0.061035156	-8.984130890000001	-0.38999023560000007	3.3962646760000004	-0.061035156	0.061035156	0	-0.9175537140000001	9.65285643	2.6222655759999998	0	0.061035156	-0.061035156	1.7094971040000002	9.724634080000001	-0.385205072	0	0	-0.061035156	1549638224.926
-9.331054712	-1.2537109620000002	-3.21203624	0	-0.061035156	-0.12207031	2.988330072	-8.738891574	-1.0072753600000002	0	-0.061035156	-0.061035156	3.776684604	9.744970746000002	0.41271972840000004	0	0	-0.061035156	-8.988915740000001	-0.401953125	3.3843016200000005	-0.061035156	0.061035156	0	-0.9295165740000001	9.66242662	2.642602536	0	0.061035156	-0.061035156	1.6783935700000001	9.719848740000002	-0.40793457460000004	0	-0.061035156	0	1549638224.966
-9.32028804	-1.337451178	-3.140258786	0.061035156	-0.18310547	-0.18310547	3.03020018	-8.80588408	-1.02761232	0	-0.061035156	0	3.7479737400000004	9.737792932000001	0.385205072	0	0	-0.061035156	-9.058300720000002	-0.46416014400000005	3.4656494600000003	-0.061035156	0.061035156	0	-0.9366943390000001	9.669604532000001	2.6916503600000006	0	0.061035156	-0.061035156	1.7501709260000002	9.7401857	-0.3947753894	0	0	0	1549638225.006
-9.265259080000002	-1.355395468	-2.987133786	0.061035156	-0.061035156	-0.24414062	3.124707068	-8.814257788	-1.068286142	-0.061035156	-0.12207031	-0.061035156	3.7049072480000005	9.718652160000001	0.364868161	0.061035156	-0.061035156	-0.061035156	-9.058300720000002	-0.46416014400000005	3.4656494600000003	0	0.061035156	0	-0.9462646760000001	9.645678420000001	2.75625	0	0	-0.12207031	1.8099853240000001	9.71625998	-0.3194091754	-0.061035156	0.12207031	0.061035156	1549638225.046
-9.375317392	-1.388891574	-2.9273192900000002	0.12207031	-0.061035156	-0.24414062	3.172558606	-8.750854532	-1.0742675720000001	0	-0.061035156	-0.12207031	3.6283447480000004	9.6552491	0.41152344240000005	0.12207031	-0.12207031	0	-9.05351538	-0.5526855432	3.4381347840000003	0	0.18310547	0	-0.949853534	9.56911592	2.83879393	0.061035156	0	-0.18310547	1.693945288	9.71745607	-0.269165036	-0.12207031	0.12207031	0.12207031	1549638225.086
-9.407617212	-1.4546875000000001	-2.83879393	0	-0.18310547	-0.30517578	3.161792032	-8.72333966	-1.13647464	0	-0.061035156	-0.12207031	3.55058606	9.69951178	0.47851562500000006	0.12207031	-0.18310547	0	-9.100170926	-0.6447998200000001	3.47163089	0.061035156	0.18310547	0.061035156	-1.0826415740000002	9.5104982	2.9141601440000002	0.061035156	-0.061035156	-0.24414062	1.8004150360000002	9.71027806	-0.27395019960000005	-0.061035156	0	0.12207031	1549638225.126
-9.230566394	-1.471435504	-2.57680661	0.061035156	-0.061035156	-0.30517578	3.1665771760000005	-8.76760234	-1.2154297120000002	0	0.12207031	0.061035156	3.4632567900000004	9.712670926000001	0.515600589	0.12207031	-0.30517578	0	-9.100170926	-0.6447998200000001	3.47163089	0.12207031	0.30517578	0.061035156	-1.1269042932	9.52604982	2.93330072	0.12207031	-0.12207031	-0.24414062	2.1114501800000003	9.644482428000002	-0.0454589856	-0.061035156	0.30517578	0.30517578	1549638225.166
-9.234155252	-1.5982422120000002	-2.4978514400000003	0.18310547	0	-0.36621094	3.15461412	-8.70778804	-1.293188498	0	0.12207031	0.12207031	3.3807128600000005	9.677978240000002	0.5203857428	0.18310547	-0.48828125	0.061035156	-9.051123200000001	-0.6735107428000001	3.408227536	0.24414062	0.30517578	0	-1.223803714	9.451879892000001	3.0050780759999998	0.18310547	-0.18310547	-0.36621094	2.144946286	9.58227536	0.1363769568	-0.12207031	0.4272461	0.48828125	1549638225.206
-9.303539840000001	-1.588671924	-2.2837158540000004	0.18310547	-0.24414062	-0.30517578	3.0876221040000003	-8.56303714	-1.33386232	-0.061035156	0.18310547	0.24414062	3.31252446	9.657641574000001	0.5287597644	0.24414062	-0.5493164	0.061035156	-8.953027160000001	-0.7991211060000001	3.311328076	0.30517578	0.5493164	0	-1.296777356	9.40163588	3.0672851440000004	0.24414062	-0.24414062	-0.4272461	2.263378894	9.540405252000001	0.2895019568	-0.18310547	0.36621094	0.5493164	1549638225.246
-9.46264676	-1.4199951080000002	-2.060009784	0.24414062	-0.12207031	-0.24414062	2.981152356	-8.45297824	-1.3422363220000002	-0.061035156	0.24414062	0.4272461	3.2539062500000004	9.67917482	0.57421875	0.24414062	-0.5493164	0.061035156	-8.953027160000001	-0.7991211060000001	3.311328076	0.4272461	0.61035156	-0.061035156	-1.337451178	9.38010234	3.131884784	0.30517578	-0.30517578	-0.48828125	2.2286865020000004	9.479394568	0.33017577880000004	0	0.6713867	0.8544922	1549638225.286
-9.962695680000001	-1.3948730040000001	-2.1975829680000003	0.30517578	-0.18310547	-0.48828125	2.934497104	-8.45896016	-1.331469748	0	0.18310547	0.61035156	3.261083966	9.937573380000002	0.6340332068000001	0.30517578	-0.5493164	-0.12207031	-9.0176268	-0.925927716	3.216821286	0.4272461	0.5493164	-0.12207031	-1.378125	9.500927520000001	3.1964844240000003	0.30517578	-0.36621094	-0.5493164	1.3063476440000001	9.64208966	0.1411621106	-0.18310547	0.6713867	0.6713867	1549638225.326
-10.217504500000002	-1.3805175720000002	-2.390185504	0.24414062	-0.36621094	-0.48828125	2.940478534	-8.80947284	-1.3709472839999999	0.12207031	-0.24414062	0.61035156	3.3627685700000005	10.387377700000002	0.7428955072	0.36621094	-0.48828125	-0.24414062	-9.286792032000001	-0.931909146	3.2969726440000002	0.48828125	0.61035156	-0.18310547	-1.431957968	9.908862319999999	3.23356929	0.30517578	-0.36621094	-0.5493164	1.002490216	9.942358720000001	-0.07416992212000001	0.18310547	-0.18310547	0.18310547	1549638225.366
-9.746167032	-1.238159146	-2.3531005400000002	0.5493164	0.30517578	-0.30517578	3.0182373200000003	-9.249707068000001	-1.3673584260000002	0.24414062	-0.36621094	0.5493164	3.7276367800000005	10.611084260000002	0.9031982428000002	0.36621094	-0.48828125	-0.24414062	-9.351391574	-1.0180419928000002	3.202465854	0.4272461	0.6713867	-0.24414062	-1.46665036	10.302441100000001	3.255102536	0.30517578	-0.30517578	-0.5493164	0.974975589	10.174438400000001	-0.38999023560000007	0.24414062	-0.6713867	-0.5493164	1549638225.406
-9.10615216	-0.9785644568000001	-2.767016574	0.36621094	0.48828125	-0.36621094	2.969189496	-9.34780252	-1.353002896	0.30517578	-0.48828125	0.4272461	3.7276367800000005	10.611084260000002	0.9031982428000002	0.36621094	-0.4272461	-0.30517578	-9.125292932	-0.9390869110000001	2.9907226440000003	0.18310547	0.30517578	-0.24414062	-1.415209964	10.2761232	3.0744628600000006	0.061035156	-0.24414062	-0.48828125	1.1986816100000002	9.992602340000001	-0.45339357	0.7324219	-0.9765625	-1.0986328	1549638225.445
-8.36325679	-0.9821533540000001	-3.4321533540000004	0.12207031	0.91552734	-0.48828125	2.872290036	-8.91354982	-1.166381839	0.24414062	-0.61035156	0.18310547	3.7276367800000005	10.611084260000002	0.9031982428000002	0.36621094	-0.4272461	-0.30517578	-8.870483426000002	-0.5993408246	2.7502685700000002	0	0.12207031	-0.18310547	-0.9797607428000001	9.87775908	2.818457068	-0.061035156	-0.18310547	-0.4272461	1.8913329680000002	9.54399411	-0.893627896	1.159668	-1.2207031	-1.4648438	1549638225.485
-9.051123200000001	-1.429565396	-4.188207968	0	0.4272461	-0.5493164	2.775390576	-8.354882788000001	-0.9402832068000001	0.36621094	-0.6713867	-0.18310547	3.7276367800000005	10.611084260000002	0.9031982428000002	0.36621094	-0.4272461	-0.30517578	-8.870483426000002	-0.5993408246	2.7502685700000002	-0.4272461	0	0	-0.32778320680000006	9.274829074000001	2.5229737400000003	-0.12207031	0	-0.61035156	3.1151367800000003	9.097778060000001	-0.839794928	1.2817383	-0.12207031	-1.2207031	1549638225.525
-9.55117212	-1.2094482428000002	-4.376025360000001	-0.061035156	-0.30517578	-0.24414062	2.477514676	-8.508007788	-0.8744873200000001	0.30517578	-1.0986328	-0.5493164	3.7276367800000005	10.611084260000002	0.9031982428000002	0.36621094	-0.4272461	-0.30517578	-9.5021241	-0.32060547120000005	3.75754393	-0.61035156	0.9765625	0.30517578	0.477319339	9.47460962	2.390185504	0	0.24414062	-0.61035156	3.1282959260000003	9.45786142	-1.063500998	0.8544922	0.5493164	-0.79345703	1549638225.565
-9.326269568	-0.717773462	-4.092504892000001	-0.36621094	0.4272461	-0.24414062	2.2753417540000003	-9.144433606	-0.899609375	0.18310547	-1.3427734	-0.36621094	3.7276367800000005	10.611084260000002	0.9031982428000002	0.36621094	-0.4272461	-0.30517578	-9.14682608	0.31103514400000004	3.867602536	-0.8544922	-0.36621094	0.12207031	0.6447998200000001	9.87536592	2.177246106	0	1.159668	-0.36621094	1.662841754	9.928002700000002	-1.195092752	0.61035156	-0.9765625	-0.8544922	1549638225.605
-9.020019568	-0.24045410340000004	-3.7096923920000004	-0.18310547	0.4272461	-0.30517578	2.288500998	-9.216211060000001	-0.7440917932000001	-0.12207031	-1.0986328	0.12207031	3.7276367800000005	10.611084260000002	0.9031982428000002	0.36621094	-0.4272461	-0.30517578	-9.14682608	0.31103514400000004	3.867602536	-0.36621094	1.0986328	0.30517578	0.0729736322	9.94833966	2.020532248	-0.18310547	1.2817383	0.12207031	2.8316162140000003	9.66242662	-1.5360351440000002	0.5493164	-0.9765625	-0.8544922	1549638225.645
-8.92910144	-0.31223143000000003	-3.794628894	-0.7324219	0.24414062	-0.48828125	2.34711911	-8.608496106	-0.27155761780000004	-0.12207031	-1.0986328	0.12207031	3.7276367800000005	10.611084260000002	0.9031982428000002	0.36621094	-0.4272461	-0.30517578	-8.48049321	0.385205072	3.29816893	-0.61035156	0	0.24414062	0.0729736322	9.94833966	2.020532248	-0.18310547	1.2817383	0.12207031	2.89741214	9.486572480000001	-1.5970459260000003	0.4272461	-0.061035156	-0.91552734	1549638225.685
-8.994897660000001	-1.0096679712	-3.923828076	-0.6713867	-0.36621094	-0.5493164	2.4751221040000004	-7.99838858	0.1315917932	-0.24414062	-0.8544922	0.7324219	4.26118161	10.338329680000001	1.214233426	0.30517578	-0.061035156	-0.24414062	-8.43742662	0.461767572	3.1665771760000005	-0.61035156	0.48828125	0.36621094	0.0729736322	9.94833966	2.020532248	-0.18310547	1.2817383	0.12207031	2.062402356	9.38608426	-1.5300537140000001	0.8544922	-0.18310547	-1.2817383	1549638225.725
-9.20065944	-1.56354982	-3.71328125	-0.061035156	-0.4272461	-0.18310547	2.636621106	-8.033081070000001	0.27514648560000005	-0.24414062	-0.8544922	0.7324219	5.87617212	8.279516574	-0.47492675720000005	0.12207031	0.4272461	1.0986328	-8.43742662	0.461767572	3.1665771760000005	-0.61035156	0.30517578	0.30517578	-0.3146240216	9.067871106	1.758544928	0	0.9765625	0.30517578	1.888940396	9.439917032	-1.332666034	0.79345703	-0.5493164	-1.3427734	1549638225.765
-9.45427266	-1.144848642	-3.7300292540000006	0.48828125	-0.30517578	0.12207031	2.830419928	-8.5666259	0.2392578076	0	-0.9765625	1.0375977	5.438330072	8.61926268	-0.571826178	0.18310547	0.6713867	0.91552734	-8.646777160000001	0.764428714	3.262280252	-0.5493164	0.30517578	0.18310547	-0.20097655760000002	9.666015380000001	1.697534146	0	0.9765625	0.48828125	2.22629393	9.559545926	-1.3805175720000002	0.4272461	-0.6713867	-1.0986328	1549638225.805
-9.624145468	-0.8541503600000001	-4.00517572	0	-0.48828125	0	3.034985324	-8.87646466	0.1399658246	-0.061035156	-0.9765625	1.0986328	5.126098740000001	9.09179712	-0.5849853534	0.24414062	0.7324219	0.61035156	-9.01044928	1.0180419928000002	3.408227536	-0.30517578	0.24414062	0.12207031	-0.44143066100000006	10.073950180000002	1.69633786	0	1.0375977	0.48828125	1.74299321	9.791625900000001	-1.5719238220000002	0.061035156	-0.61035156	-0.9765625	1549638225.845
-9.38967302	-0.9677978240000001	-4.01713858	0.18310547	-0.18310547	0	3.2479248200000006	-8.988915740000001	0.16508788940000002	-0.061035156	-0.9765625	1.0986328	4.9622070680000006	9.60620108	-0.5443115216000001	0.24414062	0.5493164	0.5493164	-9.01044928	1.0180419928000002	3.408227536	-0.061035156	0.12207031	-0.18310547	-0.961816394	10.474707460000001	1.714282248	0	0.79345703	0.5493164	1.0551269568000001	9.9016848	-2.076757788	0.061035156	-0.48828125	-1.3427734	1549638225.885
-9.560742212000001	-0.9893310700000001	-4.130786240000001	0.9765625	0.30517578	0.24414062	3.4189941100000003	-9.14323732	0.19619140380000002	-0.18310547	-0.4272461	1.2207031	4.84736322	10.20195288	-0.3672607428	0.24414062	0.5493164	0.4272461	-9.1276857	0.9474609620000001	3.523071286	0	-0.18310547	-0.48828125	-1.2453369600000002	10.81445288	1.8542480040000002	-0.12207031	0.24414062	0.5493164	1.1903076080000001	9.88015126	-2.186816394	-0.12207031	-0.18310547	-1.4038086	1549638225.925
-9.840673920000002	-0.41511232	-4.652368210000001	0.8544922	-0.12207031	0.48828125	3.5003417540000004	-9.226977340000001	0.15073241820000002	-0.18310547	-0.4272461	1.2207031	4.64399411	10.52016574	-0.10288086060000001	0.24414062	0.36621094	0.36621094	-9.39086911	0.984545926	3.7120849640000007	0.12207031	-0.36621094	-0.36621094	-1.2178222840000001	10.71276808	1.96430661	-0.18310547	-0.36621094	0.24414062	1.6915527160000003	10.233057100000002	-1.868603534	-0.61035156	0.30517578	-1.2207031	1549638225.965
-9.97346196	-0.0837402356	-4.655957068	-0.061035156	-0.24414062	0.61035156	3.6738037140000004	-9.540405252000001	0.025122070680000004	-0.061035156	-0.48828125	0.9765625	4.28151857	10.5141848	0.2069580072	0.12207031	-0.12207031	0.36621094	-9.496142572	0.8074951080000001	3.7611327880000003	0.24414062	-0.48828125	-0.30517578	-0.891235324	10.704394960000002	1.9164550720000002	-0.24414062	-0.8544922	-0.12207031	1.9403808900000001	10.321582460000002	-1.8004150360000002	-1.3427734	-0.061035156	-1.0375977	1549638226.005
-9.76411142	-0.2225097644	-4.460961960000001	-0.7324219	-0.6713867	0.4272461	4.06379393	-9.77248552	0.0478515625	-0.12207031	-0.12207031	0.6713867	4.0147461060000005	10.469922120000001	0.5562744110000001	-0.12207031	-0.48828125	0	-9.20544429	0.34931639400000003	3.4369384000000003	0.18310547	-0.5493164	-0.30517578	-0.770410144	10.51657698	1.98464357	-0.36621094	-1.0986328	-0.30517578	1.95234375	10.49265126	-1.6137939300000002	-1.7700195	0.18310547	-1.0375977	1549638226.045
-9.8179438	-1.003686502	-4.031494110000001	-1.0986328	-0.79345703	0.30517578	4.377221646000001	-9.503320288000001	0.1315917932	-0.12207031	-0.12207031	0.6713867	3.867602536	10.06079074	0.8613281250000001	-0.48828125	-0.6713867	-0.5493164	-9.34541034	0.04426269568	3.185717752	0	-0.9765625	-0.12207031	-0.617285144	10.179223740000001	2.100683606	-0.5493164	-1.5869141	-0.36621094	2.350707968	10.344311600000001	-0.724951178	-2.380371	0.48828125	-0.5493164	1549638226.085
-9.7318116	-1.776489218	-3.75754393	-1.3427734	-0.4272461	0.18310547	4.386792032000001	-9.49016124	0.10048827880000001	0.12207031	0.30517578	-1.0375977	3.8329101440000004	9.991405760000001	0.9689941100000001	-0.91552734	-0.9765625	-1.0375977	-9.92321736	-0.5562744110000001	3.1055663940000002	-0.24414062	-0.79345703	0	-0.686669928	10.151709260000002	2.61867662	-0.4272461	-1.2817383	-0.24414062	3.649877896	10.271337860000001	0.2428466754	-3.540039	0.7324219	0.61035156	1549638226.125
-9.15878894	-2.8328125	-3.0469483800000003	-1.6479492	-1.5258789	-0.061035156	4.344921924	-9.6983152	-0.2189208966	0.4272461	0.36621094	-1.7089844	3.9453614200000002	10.082324280000002	0.860131839	-1.0986328	-0.9765625	-1.5258789	-9.77966304	-0.6902587860000001	2.6378173920000005	-0.4272461	-0.5493164	0.12207031	-0.6316406250000001	10.02729532	2.8890380400000004	-0.4272461	-0.5493164	-0.18310547	4.043457068	10.460351440000002	1.50732428	-4.760742	0.61035156	2.0751953	1549638226.165
-8.56782248	-2.7969239200000002	-0.907983426	-0.91552734	-1.6479492	0.5493164	4.3700439300000005	-9.41120607	-0.6519775360000001	0.4272461	0.36621094	-1.7089844	4.23725589	9.782055710000002	0.745288089	-0.91552734	-0.5493164	-1.5869141	-9.478198380000002	-0.7476806610000001	2.3614746400000004	-0.30517578	-0.18310547	0.18310547	-1.23696286	9.145629892	2.9667969240000005	-0.5493164	0.12207031	-0.18310547	5.29597194	9.076245108	1.9104736420000001	-4.1503906	-0.061035156	4.760742	1549638226.205
-9.072656250000001	-2.10546875	-0.8074951080000001	-0.4272461	-0.18310547	0.4272461	4.09011232	-8.6515625	-1.002490216	0.4272461	0.61035156	-3.6621094	4.440625000000001	9.02839357	0.663940396	-0.79345703	0.18310547	-1.159668	-8.93029802	-0.965405252	1.732226538	-0.36621094	-0.48828125	0.061035156	-1.9690917540000001	8.354882788000001	2.981152356	-0.61035156	0.24414062	-0.18310547	3.6510742800000004	10.11701628	1.9224365020000003	-2.0751953	-0.12207031	6.4086914	1549638226.245
-10.246215560000001	-2.3746337860000004	-2.366259784	0.24414062	-0.4272461	-0.48828125	3.6307373200000006	-8.56901857	-1.293188498	0.5493164	0.61035156	-4.0893555	4.15471196	8.990112320000001	0.40434570680000004	-0.7324219	0	-0.4272461	-9.500927520000001	-1.0120605432	2.2286865020000004	-0.24414062	-0.30517578	0.30517578	-2.4081298920000003	8.798706070000001	3.161792032	-0.24414062	-0.30517578	-0.061035156	0.6352294928000001	12.2416259	0.0909179712	-2.5024414	-0.12207031	5.79834	1549638226.285
-9.486572480000001	-2.217919928	-2.2203125000000004	-1.0986328	-2.0751953	-0.12207031	3.20366214	-9.43034694	-1.7944336060000001	0.8544922	0.5493164	-3.6621094	3.85683606	9.89570288	0.0478515625	-0.6713867	-0.79345703	0.061035156	-9.484179712000001	-1.1711669928000001	2.948852536	-0.30517578	0.24414062	0.061035156	-2.1293945680000004	9.96389128	3.4321533540000004	0.12207031	-0.30517578	0	1.4068359620000002	11.79182158	-0.2811279254	0.61035156	-1.0986328	5.554199	1549638226.325
-8.445800720000001	-1.6365234620000002	-1.1484375	-0.5493164	-0.18310547	0.061035156	2.951245108	-9.338232428000001	-2.25859375	0.8544922	0.5493164	-3.6621094	3.92023912	10.06198732	-0.03229980432	-0.18310547	-0.7324219	0.30517578	-9.00805661	-1.1269042932	2.81486821	-0.30517578	-0.24414062	-0.24414062	-1.836303714	9.46264676	3.584082068	0	0.12207031	-0.12207031	1.990625	11.06088858	0.08732910340000001	1.4038086	2.0751953	5.004883	1549638226.365
-7.905077880000001	-1.3290771760000002	-1.2178222840000001	-0.4272461	0.36621094	-0.24414062	2.9392822480000005	-8.322582968	-2.3925780760000004	0.36621094	0.061035156	-2.9907227	4.006372104	9.108544928	0.2512207068	0.4272461	-0.18310547	0.7324219	-8.552270468000001	-0.7692138580000001	2.733520468	0.12207031	0.48828125	-0.061035156	-1.923632788	8.38120108	3.417797824	-0.18310547	-0.12207031	-0.24414062	1.3709472839999999	9.77966304	0.22968750000000002	1.4038086	4.211426	4.0893555	1549638226.405
-7.981640380000001	-1.38410643	-0.8708984620000001	-0.24414062	0.48828125	-0.061035156	2.80051268	-7.7615235600000005	-2.3028564300000003	0	0.36621094	-2.6855469	3.7982177520000002	8.630029254	0.8756836060000002	0.61035156	0.18310547	1.159668	-8.26276857	-0.8421875000000001	2.828027356	0.36621094	0.061035156	0	-1.832714856	8.03547374	3.261083966	0.061035156	-0.4272461	-0.30517578	0.135180661	8.260375900000001	0.2990722644	2.1972656	4.760742	2.5634766	1549638226.445
-8.69702176	-1.156811502	-1.046752896	0.24414062	1.3427734	0.12207031	2.5134033540000003	-7.609594748	-2.100683606	-0.18310547	0.4272461	-2.0141602	3.3400389400000003	8.741284440000001	1.1735596040000003	0.061035156	-0.36621094	1.2817383	-8.298657248	-1.32189946	2.7658202880000005	0.24414062	-0.12207031	-0.061035156	-1.5970459260000003	8.38478984	3.4812010800000004	0.4272461	-0.5493164	-0.18310547	-0.9354980432000001	7.85363768	0.32060547120000005	1.4648438	2.6245117	1.0986328	1549638226.485
-9.810766280000001	-0.5275634784000001	-1.3709472839999999	0.4272461	0.7324219	0.4272461	2.22629393	-7.546191394000001	-1.9535400360000001	-0.18310547	0.4272461	-2.0141602	3.0900146760000005	8.892016574000001	1.2285888580000002	-0.061035156	-1.0986328	0.9765625	-8.5151857	-1.5719238220000002	3.06848143	0.24414062	0.061035156	-0.061035156	-1.300366214	8.92910144	3.8400878600000006	0.4272461	-0.48828125	0	-0.250024411	7.265063400000001	1.4774170320000002	2.5634766	1.8920898	0.12207031	1549638226.525
-10.639795320000001	-0.1686767572	-1.81118161	-0.36621094	1.5258789	0.061035156	2.158105432	-7.734009080000001	-1.8566405760000002	0.061035156	-0.24414062	-0.061035156	3.33645018	9.22458516	1.312329074	0.24414062	-0.6713867	0.36621094	-8.79990216	-1.638916034	3.1055663940000002	0.12207031	-0.5493164	-0.061035156	-1.118530252	9.46743161	4.11882338	0.24414062	-0.30517578	0.12207031	2.47033696	7.064086960000001	1.561157248	3.0517578	-0.30517578	-0.18310547	1549638226.565
-11.88632788	-0.381616214	-2.168872104	-0.5493164	-0.12207031	-0.18310547	2.293286142	-8.24003894	-1.783667032	0.061035156	-0.30517578	1.2207031	3.60441893	9.743774460000001	1.5156982820000002	0.5493164	0.18310547	-0.18310547	-9.23535144	-1.70471196	3.58647464	0	-0.24414062	0.12207031	-1.191503894	9.858617720000002	4.2420410340000005	0.24414062	0	0.12207031	5.14523912	9.094189300000002	2.4655516200000003	2.6245117	-2.5024414	-0.4272461	1549638226.605
-12.595727340000002	-0.9426757788	-2.14973143	-0.8544922	-0.36621094	0.5493164	2.512207068	-9.0594973	-1.6472900360000002	0.061035156	-0.24414062	2.5024414	3.770703076	10.271337860000001	1.738207968	0.61035156	0.5493164	-0.5493164	-9.362158246000002	-1.644897464	3.7288329680000003	-0.12207031	-0.8544922	0.12207031	-1.3039550720000002	10.34191942	4.085327176000001	0.30517578	-0.12207031	0.24414062	8.00317392	10.25817842	3.3149170320000003	0.48828125	0.61035156	-0.36621094	1549638226.645
-11.02978534	-2.3160155760000003	-3.0983885800000004	-1.0375977	-0.7324219	-0.12207031	2.810082968	-9.96748004	-1.415209964	0.061035156	-0.24414062	3.2958984	3.9417724640000005	10.79172374	1.7944336060000001	0.48828125	0.48828125	-0.91552734	-10.19716754	-1.4020507200000003	4.070971646	-0.30517578	-1.159668	-0.061035156	-1.0048827880000002	11.02021466	3.8484619600000003	0.36621094	-0.061035156	0.4272461	5.159594748	9.849048020000001	1.035986322	0	-2.6245117	-1.2817383	1549638226.685
-9.753344748	-3.1366699280000003	-2.5385253600000004	0.18310547	-0.61035156	0.18310547	3.1187255400000002	-10.687646760000002	-1.161596646	0.061035156	-0.24414062	3.2958984	4.49326178	11.347998200000001	1.738207968	0.36621094	0.7324219	-1.3427734	-10.546484620000001	-0.900805661	4.048242212	-0.18310547	-0.24414062	0	-0.8577392572	11.5872554	3.5481933900000002	0.30517578	0.4272461	0.5493164	3.2527099640000006	10.6589357	1.9379882200000003	-0.36621094	0.91552734	-1.7700195	1549638226.725
-8.11203624	-2.9943116	-2.644995108	0.5493164	0.79345703	0.4272461	3.5338378600000007	-10.81445288	-0.8362060700000001	0.12207031	-1.0375977	3.3569336	5.164379892	11.7224366	1.638916034	0.24414062	1.2817383	-1.3427734	-10.297655760000001	-0.7512695288	3.609204074	-0.24414062	0.61035156	-0.061035156	-1.081445288	11.39824182	3.140258786	-0.18310547	0.91552734	0.5493164	2.634228534	10.322778060000001	0.5957519568	0.18310547	-4.1503906	-2.0751953	1549638226.765
-7.716064300000001	-2.5636474640000007	-3.33645018	1.3427734	1.159668	-0.061035156	3.92023912	-9.368139480000002	-0.462963858	0.061035156	-1.159668	2.4414062	5.63452176	10.9568116	1.7106933900000003	0.18310547	1.8310547	-0.6713867	-9.322680710000002	-0.40434570680000004	2.077954074	-0.6713867	-0.24414062	-0.061035156	-1.6544677520000002	9.792822480000002	2.4021484620000004	-0.79345703	1.2207031	0.36621094	2.07915036	9.644482428000002	-1.144848642	1.3427734	-2.9296875	-2.1972656	1549638226.805
-8.57858876	-2.54689946	-4.139160144000001	0.48828125	-0.7324219	0	3.9393798920000007	-8.024707068	-0.2428466754	0.061035156	-1.159668	2.4414062	5.236157248	9.542798020000001	1.6078125	-0.30517578	1.7089844	0.6713867	-9.040356430000001	0.2775390576	1.7788817900000002	-0.5493164	0.12207031	0.12207031	-1.7860596040000003	8.456567392	1.418798822	-1.2207031	0.91552734	0.24414062	3.048144568	9.376513580000001	-1.5551757200000003	1.2817383	0.24414062	-2.0141602	1549638226.844
-9.136059800000002	-2.1880126800000004	-3.773095746	0.30517578	0	0.48828125	3.617578076	-8.224487320000001	-0.26318359620000004	0.061035156	-1.4648438	0.36621094	4.425073380000001	9.14323732	1.2202148560000001	-1.3427734	0.79345703	1.2207031	-9.253295926000002	0.84816893	2.09948732	-0.4272461	-0.12207031	0	-1.693945288	8.90876448	0.8565429712000001	-0.91552734	0.48828125	0.61035156	2.154516574	9.572705072	-0.984545926	0.9765625	-0.48828125	-1.7700195	1549638226.884
-8.942260880000001	-1.7023192900000002	-3.570922824	0.36621094	0.48828125	0.36621094	3.42497554	-9.034375	-0.3576904254	0.061035156	-1.4648438	0.36621094	3.951342752	9.94355432	0.46416014400000005	-2.2583008	-0.30517578	0.8544922	-9.180322480000001	0.9031982428000002	2.5026367800000004	-0.24414062	-0.18310547	-0.18310547	-1.5360351440000002	10.09309056	1.2309814300000002	-0.4272461	0.36621094	1.3427734	1.1962890380000002	9.57629393	-1.5001464660000001	0.8544922	-2.6245117	-1.8920898	1549638226.925
-8.387182608000002	-1.5085204680000002	-3.371142572	0.79345703	0.5493164	0	3.420190396	-8.858520468	-0.24165038940000003	-0.24414062	-0.79345703	0.36621094	4.120019568	10.381396760000001	-0.47014160340000005	-2.6855469	-1.2207031	0.61035156	-8.866894568000001	0.6232665740000001	2.62705072	0	-0.12207031	-0.24414062	-1.509716754	9.955517180000001	1.9427734620000003	-0.12207031	0.91552734	1.3427734	2.06120607	9.564331070000001	-2.198779254	1.2207031	-2.5024414	-2.1362305	1549638226.964
-8.234057608	-1.3864990020000003	-3.178540036	1.0375977	0.61035156	0	3.293383786	-7.995996106000001	-0.028710937500000002	-0.30517578	-0.48828125	0.30517578	4.5088134	9.516479532	-1.2549072479999999	-2.0141602	-1.3427734	1.4038086	-8.621655252000002	0.4342529254	2.872290036	0.12207031	0	-0.30517578	-1.58747554	9.133667032	2.253808606	-0.61035156	0.5493164	0.8544922	2.02292482	9.34421376	-2.112646466	1.2207031	-1.5869141	-2.1362305	1549638227.004
-8.37163089	-0.846972644	-3.390283246	1.159668	0.8544922	-0.061035156	3.226391574	-7.522265380000001	0.18303222840000002	-0.30517578	-0.30517578	0.12207031	4.549487320000001	8.735302520000001	-1.453491214	-0.6713867	-0.61035156	2.1972656	-8.271142572	0.4139160144	2.902197284	0.061035156	0	-0.36621094	-1.193896466	8.589355432000001	2.2657714660000003	-0.61035156	-0.12207031	0.36621094	1.9738769960000002	9.176733426	-1.6688232820000002	0.8544922	-1.159668	-2.0141602	1549638227.045
-8.844164840000001	-0.43066405760000004	-3.8628173920000006	0.5493164	0.061035156	-0.36621094	3.0900146760000005	-7.598827880000001	0.1411621106	-0.18310547	-0.24414062	0	4.082934604	8.450586060000001	-1.2884033540000002	0.12207031	0.18310547	2.2583008	-8.222094748	0.4450195288	3.2144287140000003	0.24414062	0.30517578	-0.30517578	-0.5024413940000001	8.575000000000001	2.174853534	-0.4272461	-0.12207031	-0.061035156	2.042065396	9.11572284	-1.3924804320000002	0.5493164	-1.0375977	-1.7700195	1549638227.084
-9.149218750000001	-0.45100097840000003	-3.926220746	0.30517578	-0.30517578	-0.18310547	3.00627446	-7.952929712	-0.00478515625	-0.24414062	-0.061035156	0.18310547	3.4321533540000004	8.301049820000001	-0.9570312500000001	0.18310547	-0.12207031	1.8310547	-8.19816893	0.42229003600000004	3.17495108	0.30517578	0.24414062	-0.30517578	-0.33615722840000006	8.596533246000002	2.039672824	0	-0.061035156	-0.24414062	1.9954101440000003	9.206640380000001	-1.4570800720000001	0.18310547	-1.0375977	-1.6479492	1549638227.124
-9.38129892	-0.915161142	-3.6773925720000005	0.5493164	-0.7324219	-0.061035156	3.011059604	-8.34650908	-0.05144042932000001	-0.30517578	0.12207031	0.30517578	3.1821288940000003	8.19577626	-0.61848143	0.18310547	-0.79345703	1.0986328	-8.18500998	0.41271972840000004	3.313720746	0.48828125	0.4272461	-0.30517578	-0.458178714	8.81784694	1.9738769960000002	0.30517578	-0.4272461	-0.24414062	2.0121582460000003	9.50930162	-1.6353271760000003	-0.12207031	-0.8544922	-1.5258789	1549638227.166
-9.375317392	-0.7034179712000002	-3.7838623200000003	0.79345703	-0.4272461	0.12207031	3.0708741	-8.55466304	0.014355469240000002	-0.30517578	0.061035156	0.18310547	3.3687500000000004	8.31420926	-0.27395019960000005	0.24414062	-0.7324219	0.24414062	-8.431445288	0.5084228534	3.3567871400000002	0.4272461	-0.6713867	-0.30517578	-0.3828125	9.29277356	2.107861322	0.30517578	-1.2207031	-0.24414062	1.7609375	9.54399411	-1.5336425720000002	-0.4272461	-1.0375977	-1.4648438	1549638227.204
-9.712670926000001	-0.19020996400000004	-4.17504892	0.48828125	0.36621094	0.30517578	3.226391574	-9.02241214	0.06459961060000001	-0.18310547	0.12207031	0.18310547	3.599633786	8.97695288	0.03229980432	0.36621094	-0.61035156	-0.61035156	-9.298754892	-0.265576178	3.7156739200000004	0.30517578	-0.36621094	-0.24414062	-0.18422851440000002	10.09309056	2.8399902160000003	0.5493164	-1.0986328	-0.48828125	1.3266846040000002	9.81315944	-1.8602295320000002	-0.79345703	-1.3427734	-1.4038086	1549638227.244
-9.87775908	0.33854982	-4.630834964000001	0.48828125	0.061035156	0.91552734	3.3005616	-9.572705072	-0.025122070680000004	0	0.061035156	0.12207031	3.7862548920000005	9.80358876	0.31223143000000003	0.5493164	-0.6713867	-1.4648438	-9.055908246000001	-0.5263671924000001	4.027905252	0.061035156	0.30517578	-0.12207031	-0.01076660144	10.86110872	3.1079589660000004	0.36621094	-0.5493164	-0.79345703	2.168872104	10.219897659999999	-2.112646466	-1.5258789	-0.18310547	-1.2207031	1549638227.285
-10.231860520000001	0.10168457460000001	-4.632031250000001	-1.159668	-0.7324219	0.79345703	3.40703125	-9.589452880000001	-0.1435546875	0	0.061035156	0.12207031	4.286303714000001	10.158886780000001	0.965405252	0.91552734	-0.061035156	-2.319336	-8.903979532000001	-0.0227294928	3.8711913940000002	-0.18310547	-1.0375977	-0.061035156	-0.3505126800000001	10.75583516	2.8818603240000003	0	-0.79345703	-0.61035156	2.816064496	10.30602986	-1.58149411	-2.319336	-0.30517578	-0.91552734	1549638227.325
-10.338329680000001	-1.425976538	-3.8508545320000005	-1.7700195	-1.159668	0.061035156	3.575707968	-9.676782248	-0.1854248004	-0.12207031	0.4272461	-0.12207031	4.712182608	10.509399460000001	1.600634784	0.79345703	0.79345703	-2.9296875	-9.31669928	0.21413574280000003	3.7360108800000003	0.12207031	-1.4038086	0	-0.7728027160000001	10.700806200000002	2.642602536	-0.36621094	-1.2207031	-0.36621094	4.44660643	10.479491820000002	-0.23327636780000002	-3.6621094	-0.061035156	-0.061035156	1549638227.364
-9.746167032	-3.301757788	-3.129492212	-2.1362305	-0.8544922	-0.30517578	3.6833741	-10.17204622	-0.33017577880000004	0	0.61035156	0.061035156	4.687060504000001	11.181713760000001	1.8542480040000002	0.18310547	0.4272461	-2.9296875	-10.920923020000002	-0.387597644	4.212133786	0.48828125	-1.2817383	-0.18310547	-1.0108642572	10.81684604	2.93808606	-0.061035156	-1.159668	-0.4272461	5.23735324	10.42326628	1.796826178	-5.432129	-0.5493164	2.0751953	1549638227.404
-9.207836960000002	-3.6080077880000005	-0.994116214	0.9765625	-0.48828125	0.79345703	3.98125	-10.2342527	-0.492871106	0.18310547	0.9765625	-0.12207031	4.559057608	11.4413089	1.637719748	-0.61035156	-1.4038086	-2.319336	-10.74267572	-1.1879150360000001	3.782666034	0.61035156	1.0375977	-0.4272461	-1.183129892	10.40053714	3.52785643	0.30517578	-0.61035156	-0.79345703	4.669116214000001	10.149316100000002	2.215527356	-4.5776367	-1.8310547	5.004883	1549638227.444
-9.625341754	-2.55288089	-1.262084964	0.79345703	-0.061035156	0.61035156	4.0338867800000004	-9.191088760000001	-0.6459961060000001	0.18310547	0.9765625	-0.12207031	5.0016848000000005	10.375414840000001	1.369750998	-0.61035156	-1.953125	-1.2817383	-9.668408246	-1.0455566100000002	2.43803714	0.4272461	0.7324219	-0.24414062	-2.044457968	9.1276857	3.5194824280000003	-0.12207031	-0.48828125	-0.8544922	2.6964355040000005	11.10874002	1.1771484620000001	-2.4414062	-1.8920898	6.4086914	1549638227.484
-10.43164038	-2.18203125	-2.519384784	0.30517578	-1.2817383	-0.061035156	3.5960449280000004	-9.00327176	-0.8649169928000001	0.24414062	1.5869141	-2.0141602	5.227783246	9.43752446	1.1400634980000002	-0.18310547	-0.7324219	-0.12207031	-9.567919928000002	-0.966601538	2.192797824	0.48828125	0.18310547	0.24414062	-2.573217752	8.914746106	3.1486327880000005	-0.4272461	-1.159668	-0.48828125	0.976171875	13.092187500000001	-0.35888672120000004	-2.0141602	0.18310547	5.79834	1549638227.524
-8.917138580000001	-1.3996582460000002	-1.5707275360000001	-0.6713867	-1.0986328	0.12207031	2.83640126	-9.753344748	-1.358984424	0.61035156	1.0375977	-2.2583008	4.54589856	9.941162140000001	0.7979248200000001	-0.30517578	-0.36621094	0.61035156	-9.274829074000001	-1.437939496	2.469140576	0.6713867	0.48828125	-0.061035156	-2.191601538	9.575097840000002	3.3197021760000003	0.061035156	-0.79345703	-0.4272461	0.869702176	11.41140126	0.09331054320000001	0.24414062	-2.1362305	5.1879883	1549638227.564
-8.260375900000001	-0.9809570288	-1.331469748	-0.36621094	0.79345703	0	2.47871106	-9.22338858	-1.642504892	0.61035156	0.61035156	-2.1972656	3.8843505400000002	9.789233426000001	0.42827148560000006	-0.36621094	-1.2207031	0.9765625	-8.76042482	-1.7059082460000001	2.268164038	0.36621094	0.18310547	-0.30517578	-2.007373004	9.04753444	3.507519568	0.18310547	-0.36621094	-0.4272461	1.0443603240000001	10.33354532	0.424682608	1.0375977	0.5493164	4.5166016	1549638227.604
-8.137158246	-1.1352783540000002	-1.6114013580000002	-0.79345703	0.12207031	-0.18310547	2.4643554320000005	-8.193384080000001	-1.7824707460000002	0.5493164	0.79345703	-2.319336	3.791040036	8.878857428000002	0.3289794928	0.18310547	-1.159668	1.4038086	-8.34052716	-1.459472644	2.233471646	0.30517578	0.30517578	0	-1.8913329680000002	8.31899411	3.505126996	0	-0.61035156	-0.36621094	1.179541034	9.274829074000001	0.43186035340000006	1.7089844	3.540039	3.4179688	1549638227.644
-8.145532248	-1.594653354	-1.12211911	-0.12207031	0.36621094	0.4272461	2.2849121400000003	-7.9134519800000005	-1.8829589660000003	0.48828125	0.61035156	-2.2583008	3.762329074	8.497240920000001	0.6041259784	0.6713867	0	1.4648438	-8.1239991	-1.5563721040000003	2.296875	0.18310547	0.061035156	0	-1.4822021760000001	8.113232428000002	3.5422119600000004	0.061035156	-0.24414062	-0.36621094	0.4354492212	8.07136232	1.1424560700000002	2.0751953	4.760742	2.1362305	1549638227.684
-8.923120108	-1.2477295320000001	-1.079052716	0.6713867	0.6713867	0.8544922	2.1329834260000005	-7.803393570000001	-1.96669928	0.5493164	0.18310547	-2.0141602	3.3089355040000004	8.487670926	0.9869384980000001	0.6713867	0.061035156	1.3427734	-8.182617212	-1.6532714660000003	2.310034146	0	-0.12207031	0	-1.400854532	8.13356929	3.5422119600000004	0.30517578	-0.12207031	-0.24414062	-0.3947753894	7.65983876	0.764428714	1.0986328	1.7700195	1.0986328	1549638227.724
-9.81914038	0.046655271600000006	-1.7884521760000003	-0.061035156	1.0375977	0.4272461	2.076757788	-7.839282248	-2.07915036	0.5493164	0.18310547	-2.0141602	3.03020018	8.646777160000001	1.302758786	0.4272461	-0.30517578	0.91552734	-8.7448732	-1.56953125	2.918945288	0	-0.12207031	0.12207031	-1.3266846040000002	8.7364991	3.6714112400000003	0.4272461	-0.061035156	0.061035156	1.0958007788	7.297363220000001	1.025219748	1.6479492	0.8544922	0.36621094	1549638227.764
-11.01542932	0.07536621106000001	-2.3255859620000003	-0.4272461	0.91552734	-0.12207031	2.18203125	-8.424267572	-2.1509277160000004	0.18310547	0.24414062	-0.4272461	3.160595746	9.49375	1.488183606	0.36621094	-0.18310547	0.12207031	-8.848950180000001	-1.4702392180000001	3.15461412	-0.12207031	-0.36621094	0.061035156	-1.349414038	9.724634080000001	3.92861322	0.30517578	0.18310547	0.18310547	2.843579074	8.10246556	1.3829101440000002	2.1972656	-0.24414062	-0.36621094	1549638227.804
-10.461548020000002	-0.2990722644	-2.250219748	-0.91552734	-0.061035156	-0.36621094	2.377026358	-8.69223642	-2.124609424	-0.061035156	0.18310547	0.30517578	3.5206787140000007	10.12539038	1.62575679	0.4272461	0.18310547	-0.24414062	-9.057104532	-1.388891574	3.55058606	-0.12207031	-0.30517578	0.18310547	-1.650878894	9.743774460000001	4.05183107	0.18310547	0.061035156	0.061035156	3.5781005400000003	9.350195288	2.787353534	2.1362305	-0.12207031	-1.2207031	1549638227.844
-10.218701079999999	-0.3947753894	-1.3470214660000002	-0.4272461	0.61035156	-0.061035156	2.6533691100000003	-8.78435054	-1.9607177520000003	-0.24414062	-0.30517578	0.5493164	3.7683105040000004	10.18879442	1.796826178	0.5493164	0.4272461	-0.24414062	-9.07026358	-1.2022705072	3.8747802520000003	-0.061035156	-0.30517578	0.24414062	-1.5336425720000002	9.82272914	3.927417032	0.12207031	-0.24414062	-0.12207031	6.568823380000001	9.754540740000001	3.09121106	1.159668	-0.48828125	-0.5493164	1549638227.884
-11.248705580000001	-0.7369140380000001	-2.3387451080000004	-0.30517578	0.7324219	-0.18310547	3.01464856	-8.927905252	-1.610205072	-0.48828125	-0.30517578	0.91552734	3.7228514400000003	10.34670378	1.8602295320000002	0.24414062	0.18310547	-0.36621094	-9.23774411	-1.51330571	3.8041992800000006	-0.18310547	-0.9765625	0.18310547	-1.2895996400000003	10.083520860000002	3.9345947480000003	0.18310547	-0.24414062	-0.12207031	7.469628894	9.0594973	2.168872104	0.061035156	0.48828125	-0.5493164	1549638227.924
-10.877856920000001	-1.414013678	-2.8423827880000005	0.36621094	0.24414062	-0.24414062	3.1737548920000003	-9.185107428000002	-1.3075439300000002	-0.48828125	-0.36621094	1.3427734	3.8209472840000003	10.42565944	1.732226538	0	-0.24414062	-0.6713867	-9.6636232	-1.33984375	4.361669928	-0.24414062	0.18310547	0.18310547	-1.108959964	10.310815200000002	3.9034912140000007	0.24414062	-0.24414062	-0.061035156	3.3149170320000003	9.480590560000001	0.8206542932	0.9765625	-0.79345703	-1.7089844	1549638227.964
-10.33713408	-1.911669928	-3.01225589	0.8544922	-0.6713867	0	3.2838134000000005	-9.4255616	-1.0862304712000002	-0.48828125	-0.36621094	1.3427734	4.209741214	10.388574280000002	1.600634784	0	-0.18310547	-1.0375977	-9.636108426000002	-0.678295926	3.7790771760000004	-0.18310547	-0.48828125	0.18310547	-1.2321777160000003	10.272534440000001	3.5888672120000003	0.061035156	-0.061035156	0.12207031	2.775390576	10.81804164	2.527758786	0.5493164	0.9765625	-1.159668	1549638228.004
-9.124096940000001	-1.3446288940000002	-2.9464599640000007	0.12207031	-0.48828125	0	3.476416034	-9.671997300000001	-0.8960205072	-0.5493164	-0.36621094	2.0751953	4.687060504000001	10.4459964	1.4451172120000002	-0.12207031	0.18310547	-1.0375977	-9.97585414	-0.4689453076	3.741992212	0.18310547	0.12207031	0.36621094	-1.553979532	10.200757280000001	3.1797364200000002	0	-0.061035156	0.24414062	5.121313400000001	10.27014128	2.001391574	-0.24414062	-3.90625	-1.5869141	1549638228.044
-8.2436277	-1.851855432	-3.0218260800000003	0.18310547	0.24414062	-0.30517578	3.6008300720000004	-9.614575180000001	-0.5610595746000001	-0.5493164	-0.24414062	1.953125	4.84736322	10.44240764	1.11613768	-0.4272461	0	-0.61035156	-9.35378444	-0.6914550720000001	3.04455571	0.061035156	0.24414062	0.36621094	-1.6472900360000002	9.884936600000001	2.951245108	0.061035156	0.061035156	0.18310547	3.0768554320000003	9.2556884	0.1686767572	0.48828125	-0.6713867	-0.91552734	1549638228.084
-8.39077176	-2.16767572	-4.28151857	0.7324219	0.12207031	-0.91552734	3.62475589	-8.83579074	-0.1435546875	-0.5493164	-0.24414062	1.953125	4.872485324	9.67917482	0.659155252	-0.5493164	-0.30517578	0.061035156	-9.31191394	-0.7871582068	2.5134033540000003	-0.48828125	0.061035156	0.4272461	-1.453491214	9.15878894	2.636621106	-0.12207031	0.24414062	0.12207031	2.5995362400000004	9.27004393	-0.7811767572	0.61035156	-1.5258789	-1.4038086	1549638228.124
-8.838183606000001	-2.68566893	-4.4968505400000005	-0.24414062	-1.159668	-0.91552734	3.62475589	-8.83579074	-0.1435546875	-0.30517578	-0.48828125	1.2817383	4.7528564300000005	9.067871106	0.23327636780000002	-0.36621094	0	0.48828125	-9.523657248000001	0.095703125	2.289697284	-0.6713867	0.48828125	0.7324219	-0.9642089660000001	9.065478240000001	2.021728534	-0.30517578	0.48828125	0	2.854345746	9.53083516	-1.138867212	1.0375977	-0.6713867	-1.2817383	1549638228.163
-9.16716304	-2.8962158540000003	-3.94895018	-0.36621094	-0.30517578	-0.36621094	3.323291034	-9.22578125	0.1196289038	0.061035156	-0.91552734	0.18310547	4.494457968	9.21860324	-0.24165038940000003	-0.4272461	0.48828125	0.36621094	-9.89929164	0.9031982428000002	2.4799072480000004	-0.5493164	0.6713867	0.7324219	-1.013256839	9.693530252	1.4546875000000001	-0.12207031	1.3427734	0.24414062	2.7179687500000003	9.72224092	-0.9737792932	0.6713867	-0.36621094	-0.79345703	1549638228.203
-9.08461911	-2.633032248	-3.8640135800000004	0.12207031	0.5493164	-0.36621094	3.3292724640000007	-9.746167032	0.25839844240000004	0.061035156	-0.91552734	0.18310547	4.355688400000001	9.789233426000001	-0.763232428	-0.6713867	1.0986328	-0.12207031	-9.916039840000002	1.3458251800000003	2.50622554	-0.30517578	0.4272461	0.5493164	-1.620971646	10.16486772	1.240551718	0.12207031	1.7089844	0.61035156	1.5156982820000002	9.8179438	-1.629345746	0.5493164	-1.2207031	-0.91552734	1549638228.244
-8.50441893	-2.5229737400000003	-3.8018066100000003	0.36621094	0.061035156	-0.7324219	3.402246106	-9.38488768	0.6340332068000001	-0.30517578	0.18310547	-0.061035156	4.276733426000001	9.987817000000001	-1.4068359620000002	-0.79345703	0.6713867	-0.12207031	-9.540405252000001	1.4427246400000002	2.851953076	0.24414062	1.5258789	0.48828125	-2.1162353240000003	9.95910692	1.503735324	0.48828125	1.5258789	0.79345703	1.8817626800000002	9.7832518	-1.95234375	0.79345703	-1.4038086	-1.0986328	1549638228.283
-8.193384080000001	-2.751464856	-3.48598642	0.7324219	-0.12207031	-0.8544922	3.5733153960000004	-8.39077176	1.03359375	-0.18310547	0.48828125	-0.12207031	4.262377896	9.341821580000001	-1.6927490020000002	-0.30517578	-0.30517578	0.61035156	-9.22578125	1.429565396	2.5349366	0.24414062	1.0375977	0.36621094	-1.9511474640000002	9.164770468	1.567138678	0.5493164	1.4648438	0.61035156	1.95234375	9.4423098	-1.75495607	0.8544922	-0.9765625	-1.0375977	1549638228.323
-8.451782248	-3.1103514400000005	-3.37473143	1.2817383	0	-0.9765625	3.7360108800000003	-7.633520468	1.0826415740000002	0.18310547	0.61035156	-0.18310547	4.39995108	8.6599366	-1.5982422120000002	0.36621094	-0.9765625	1.2817383	-9.35976538	1.5085204680000002	2.5720214660000003	0.61035156	2.2583008	0.36621094	-1.21901857	8.608496106	1.4546875000000001	0.8544922	1.4648438	0.24414062	1.752563498	9.451879892000001	-1.2608886780000002	0.48828125	-0.8544922	-0.79345703	1549638228.364
-8.720947480000001	-3.275439496	-3.55058606	1.2817383	-0.48828125	-1.0375977	4.187011780000001	-7.299755890000001	0.98334964	0.24414062	0.7324219	0	4.5901612400000005	8.40273462	-1.302758786	0.61035156	-0.6713867	1.3427734	-9.253295926000002	1.8793701080000003	2.337548822	0.9765625	2.6245117	0.24414062	-0.4139160144	8.674292032	1.358984424	1.2817383	2.1972656	0.12207031	2.274145468	9.564331070000001	-0.8146728240000001	-0.12207031	-0.5493164	-0.36621094	1549638228.403
-8.6264402	-3.3603759000000006	-3.28022464	1.5869141	-0.61035156	-1.4038086	5.02082518	-6.955224640000001	1.0371826080000002	0.061035156	1.3427734	-0.18310547	4.6416014400000005	7.990014480000001	-0.9905273560000001	0.6713867	-0.5493164	1.2207031	-9.49375	1.732226538	2.263378894	1.4038086	3.6010742	0.12207031	0.02153320288	8.43742662	1.18671875	1.2817383	3.0517578	-0.18310547	2.43803714	9.5703125	-0.6854736419999999	-0.5493164	-0.18310547	0.18310547	1549638228.443
-8.2520018	-3.37233876	-3.3089355040000004	1.4648438	-0.24414062	-2.1972656	5.358178420000001	-6.36186502	0.735717752	0.12207031	1.6479492	-0.79345703	5.01603984	7.725634980000001	-0.47851562500000006	0.7324219	-0.30517578	1.2207031	-9.614575180000001	1.6114013580000002	1.8913329680000002	1.5258789	4.760742	-0.061035156	0.0095703125	8.356079074	0.8972167932	1.2817383	2.9907227	-0.4272461	2.0935058900000003	9.532031250000001	-1.318310504	-0.6713867	-0.30517578	0.36621094	1549638228.483
-8.106054712	-3.29816893	-2.9416748200000002	1.7089844	-0.6713867	-2.6245117	5.358178420000001	-6.36186502	0.735717752	0.12207031	1.6479492	-0.79345703	5.096191394000001	7.99838858	-0.381616214	0.061035156	-1.0986328	1.3427734	-9.19348143	1.197485324	1.7023192900000002	1.5258789	5.432129	-0.18310547	-0.501245108	8.87646466	0.6854736419999999	1.4038086	2.5634766	-0.4272461	2.331567392	9.500927520000001	-0.7046142572	-0.91552734	0.061035156	1.0375977	1549638228.523
-7.8428711060000005	-2.50622554	-2.195190396	1.5869141	0	-3.3569336	5.195483426000001	-5.67041034	0.05861816394	0.18310547	1.0986328	-1.8920898	5.60102536	7.9517334260000005	-0.005981445288000001	-0.12207031	-1.5869141	1.4038086	-8.790332068	0.723754892	0.6723144568000001	1.0986328	5.6762695	-0.12207031	-0.794335962	8.596533246000002	1.0443603240000001	1.2817383	1.7089844	-0.30517578	2.721557608	9.478198380000002	-0.29069824280000006	-1.4648438	1.2817383	1.6479492	1549638228.563
-8.23645018	-2.7119873200000004	-2.805297824	0.8544922	-0.12207031	-4.4555664	4.99450679	-5.310326980000001	-0.2978759784	0.24414062	0.7324219	-2.5634766	6.102270468	7.4050292540000004	0.32180175720000004	-0.061035156	-1.2817383	1.7700195	-8.436230432	0.1256103534	-0.095703125	0.7324219	6.4086914	-0.12207031	-0.5431152356000001	8.085717752	1.2154297120000002	1.159668	1.0375977	-0.36621094	2.39138179	9.746167032	-1.032397464	-1.4038086	0.9765625	1.5869141	1549638228.603
-8.789135880000002	-3.8556396760000005	-3.0134521760000004	0.61035156	-1.4648438	-4.4555664	4.712182608	-5.421582068	-0.41152344240000005	0.24414062	0.7324219	-2.5634766	6.255395468000001	7.035375900000001	0.8230468750000001	-0.061035156	-1.2817383	1.7700195	-8.34650908	-0.1399658246	-0.9869384980000001	-0.061035156	5.92041	-0.24414062	0.06699218750000001	8.29506839	1.195092752	0.61035156	1.7089844	-0.24414062	2.1616942900000002	9.564331070000001	-0.8840576080000001	-0.7324219	0.30517578	0.9765625	1549638228.643
-8.235253894000001	-4.201367212	-1.795629892	0.24414062	-0.91552734	-4.0893555	4.634423920000001	-6.29606929	-0.553881839	0.7324219	0.24414062	-3.0517578	6.397753894000001	7.188500900000001	1.2333740020000001	-0.9765625	-1.6479492	1.8310547	-8.189794928000001	-0.0765625	-2.144946286	-0.30517578	6.4697266	-0.18310547	-0.500048822	8.45776358	1.0120605432	0.79345703	2.0141602	-0.061035156	3.4369384000000003	9.97226538	-0.3014648462	-1.4038086	1.2817383	1.0986328	1549638228.683
-7.98044429	-4.549487320000001	-1.8446777160000003	0.12207031	0.18310547	-3.9672852	4.465747104	-6.963598740000001	-0.48330077880000005	0.7324219	0.24414062	-3.0517578	6.70520018	7.2339601600000005	0.9809570288	-1.4648438	-1.7700195	2.1972656	-7.86679712	0.11604003600000001	-3.352001996	-0.61035156	5.859375	-0.24414062	-1.2106445288	8.880053420000001	0.5215820288	0.24414062	1.5258789	0.30517578	3.2993652160000004	9.325073380000001	-0.835009784	-1.0986328	0.12207031	0.91552734	1549638228.723
-7.963696580000001	-5.118920926	-1.98464357	0	-0.5493164	-3.6010742	4.63801268	-8.01513678	-0.1579101538	0.91552734	0.061035156	-2.380371	7.144238220000001	7.802197480000001	1.015649411	-1.4648438	-0.36621094	2.1972656	-7.17055661	0.38999023560000007	-4.28151857	-0.6713867	5.859375	-0.12207031	-1.698730432	9.3920652	0.2823242212	0.24414062	1.5869141	0.79345703	4.17504892	8.766406250000001	0.22849121400000003	-0.30517578	0.6713867	0.9765625	1549638228.763
-7.681372300000001	-5.96589357	-1.6329346040000001	-0.30517578	-0.30517578	-3.2958984	4.421484424000001	-8.76521016	-0.14714355040000002	1.0375977	-1.4648438	-2.1972656	6.6202635800000005	8.30822734	0.7393066100000001	-1.7700195	-0.79345703	2.0751953	-6.80688498	0.693847644	-5.48378894	-0.4272461	5.004883	-0.18310547	-1.9044922120000003	9.88254442	-0.005981445288000001	0.12207031	2.1972656	1.0986328	4.232470746	9.03796376	0.850561502	-1.2817383	1.8310547	0.9765625	1549638228.803
-7.47082518	-6.853539840000001	-1.3649658540000003	0.30517578	0.48828125	-2.8686523	4.51120607	-8.963793930000001	-0.06340332068	1.0375977	-1.4648438	-2.1972656	6.342724640000001	8.680273560000002	0.8062988220000001	-1.159668	-0.91552734	1.7700195	-6.884643570000001	0.75366214	-6.6130860600000005	-0.24414062	4.760742	-0.061035156	-2.2239013580000004	10.227075180000002	-0.17944336060000002	-0.12207031	2.5024414	1.0986328	4.49924321	8.539111420000001	1.015649411	-0.6713867	0.61035156	0.91552734	1549638228.843
-7.558154254000001	-7.28659694	-1.6305420320000001	0.36621094	0.36621094	-2.380371	4.4059326080000005	-9.61816394	0.3289794928	0.30517578	-2.4414062	-2.0141602	6.013745108000001	9.38847644	0.6914550720000001	-1.0986328	-0.4272461	1.2207031	-7.070068390000001	0.37802735600000004	-7.17294928	-0.18310547	4.3945312	0.061035156	-2.269360324	10.5919429	-0.2237060504	-0.18310547	1.7089844	1.2817383	5.349804712	8.76760234	0.46535643000000004	-0.9765625	-0.4272461	0.79345703	1549638228.883
-7.267456070000001	-7.633520468	-2.036083966	0.24414062	0.6713867	-2.2583008	4.262377896	-9.928002700000002	0.2536132788	-0.061035156	-2.1972656	-0.9765625	5.87138678	10.03686502	0.5203857428	-1.0375977	-1.3427734	0.5493164	-6.570019568	0.439038089	-7.86560054	-0.30517578	4.0283203	-0.061035156	-1.9260253600000001	10.998682100000002	-0.1674804712	-0.4272461	2.1972656	0.91552734	4.55307608	8.97695288	0.5443115216000001	-0.61035156	-0.24414062	0.7324219	1549638228.923
-6.836792032000001	-7.68735324	-1.7310302520000003	0.6713867	-0.36621094	-2.2583008	4.538720746	-9.097778060000001	0.40314941100000007	-1.2207031	-0.36621094	-0.36621094	6.401342752000001	10.00217302	0.45937500000000003	0.4272461	-1.159668	0.12207031	-6.25061052	0.800317392	-8.206542932000001	-0.12207031	3.7841797	0	-2.045654254	10.90776358	-0.36367187500000003	-0.79345703	1.8920898	0.12207031	4.276733426000001	9.24013678	1.7083007200000002	0.30517578	-0.061035156	0.5493164	1549638228.963
-6.227880890000001	-8.004370108000002	-1.280029254	0.6713867	-0.30517578	-2.1362305	4.10805661	-9.27124002	-0.12800292540000002	-1.2207031	-0.36621094	-0.36621094	6.518579074000001	10.58476538	0.24165038940000003	0.36621094	-1.159668	0.48828125	-5.252905252000001	0.9630126800000001	-8.978149460000001	0.30517578	3.4179688	-0.12207031	-2.185620108	11.105151260000001	-0.88645018	-0.91552734	1.6479492	-0.061035156	4.39995108	9.064282248	1.7788817900000002	0.48828125	0	0.30517578	1549638229.003
-6.21352536	-8.257983426000001	-1.44870607	0.36621094	0.4272461	-1.5869141	4.304248004000001	-9.372924820000001	-0.6364257788	-1.2207031	-0.7324219	-0.12207031	6.40732428	10.63859874	0.1495361322	-0.24414062	-1.7089844	0.7324219	-4.45617662	0.5598632788000001	-9.707885880000001	0.061035156	2.6245117	-0.24414062	-2.277734424	10.90178264	-0.6507812500000001	-0.5493164	1.0986328	-0.24414062	4.872485324	8.644384980000002	0.90678714	-0.6713867	-0.24414062	-0.12207031	1549638229.043
-6.209936600000001	-8.41828624	-1.6114013580000002	0.30517578	-0.30517578	-1.2207031	5.18591304	-9.284399460000001	-1.5862792540000001	-2.4414062	-1.0375977	-0.4272461	6.529345746000001	10.52136232	-0.1244140625	-0.4272461	-2.0141602	0.61035156	-4.334155252	0.36367187500000003	-10.152904860000001	0.061035156	2.0751953	-0.30517578	-1.9954101440000003	11.537011780000002	-0.285913089	-0.36621094	0.8544922	-0.30517578	5.54360324	8.455371106000001	0.8242431610000001	-0.12207031	0.61035156	0.061035156	1549638229.083
-5.969482428000001	-8.825024460000002	-1.4822021760000001	0.061035156	-0.48828125	-1.0375977	5.679980432000001	-9.521264480000001	-2.874682608	-3.112793	-2.6855469	-0.61035156	6.69682608	10.17683058	-0.41152344240000005	0.91552734	-0.9765625	0.24414062	-4.10805661	0.5526855432	-10.705590560000001	0.12207031	1.4648438	-0.36621094	-1.915258786	11.621948380000001	0.002392578076	-0.4272461	0.7324219	-0.61035156	5.191894568	8.560644568	1.489379892	0.4272461	0.8544922	0	1549638229.123
-5.815161240000001	-9.10615216	-1.302758786	-0.061035156	-0.61035156	-0.36621094	6.809277160000001	-10.243823380000002	-2.8734864200000003	-0.18310547	-1.0375977	-1.5258789	6.910961960000001	10.376611420000001	-0.9893310700000001	0.9765625	-1.159668	0.24414062	-4.031494110000001	0.19619140380000002	-11.11352536	0	0.9765625	-0.48828125	-1.7884521760000003	11.554955580000001	-0.04306640576	-0.061035156	0.18310547	-0.7324219	4.4430175720000005	8.69223642	1.409228534	0.61035156	-0.24414062	-0.30517578	1549638229.163
-5.48618161	-8.694628894000001	-1.447509784	-0.30517578	-0.24414062	-0.12207031	6.78774411	-9.98422824	-1.988232428	-0.18310547	-1.0375977	-1.5258789	6.933691394	10.649365020000001	0.2260986322	-1.7089844	-1.159668	0.36621094	-3.9070800720000003	0.096899411	-11.30971646	-0.061035156	0.36621094	-0.5493164	-1.69633786	12.00715306	0.230883786	0.18310547	0.061035156	-0.30517578	4.55307608	8.86809056	1.0455566100000002	0.48828125	0.061035156	-0.48828125	1549638229.203
-5.762524460000001	-8.5151857	-1.459472644	-0.4272461	-0.7324219	0.12207031	7.7076902	-9.883740020000001	-2.447607428	1.4038086	-2.2583008	-1.4648438	8.0390625	10.09428714	-0.41152344240000005	-1.0375977	0.061035156	0.30517578	-3.7994139400000004	-0.0478515625	-11.319287140000002	-0.18310547	-0.24414062	-0.48828125	-2.1329834260000005	12.04304164	0.4868896466	0.061035156	-0.7324219	-0.18310547	5.004076980000001	8.87646466	0.9331054712000001	0.36621094	0.30517578	-0.5493164	1549638229.243
-5.87497554	-8.150317392	-1.5958496400000002	-0.79345703	-0.5493164	0.6713867	7.55336911	-9.782055710000002	-2.6760987400000005	0.48828125	-1.159668	-2.380371	9.3238768	10.396948380000001	-1.195092752	-0.79345703	-0.061035156	1.0375977	-3.58288588	0.10527343750000001	-11.20563948	-0.30517578	-0.91552734	-0.48828125	-2.233471646	12.175829680000001	-0.22011719240000002	0.30517578	-0.12207031	-0.7324219	5.23854982	8.75922824	0.7058105432	-0.30517578	0.30517578	-0.7324219	1549638229.283
-6.05202626	-8.266357428000001	-1.5743163940000002	-1.4038086	-0.9765625	1.0986328	8.009155252000001	-9.613378894	-1.579101538	0.30517578	-1.7700195	-1.8920898	9.6217527	11.31689496	-0.8924316100000002	-0.6713867	0	1.7089844	-3.58647464	0.15910644960000003	-11.12309604	-0.4272461	-2.0141602	-0.48828125	-3.0565185700000006	12.17463408	-0.6711181610000001	0.24414062	-1.0375977	-1.2817383	4.842578076	8.301049820000001	0.8649169928000001	-0.12207031	0	-0.8544922	1549638229.323
-6.042456070000001	-8.72932158	-1.71667482	-0.91552734	-0.4272461	1.5258789	8.7448732	-8.84177266	-1.0670898560000002	0.48828125	0.5493164	-1.8310547	8.706591754	11.007056200000001	-0.153125	-0.91552734	1.159668	1.5869141	-3.8149658540000004	0.31342773560000003	-11.00585962	-0.30517578	-2.9296875	-0.6713867	-3.3531983800000003	12.3349366	-0.11604003600000001	0.061035156	-2.1972656	-0.91552734	4.945459260000001	8.18500998	0.994116214	0.30517578	-0.12207031	-0.79345703	1549638229.363
-6.196777160000001	-8.3453125	-1.7094971040000002	-0.79345703	-1.0986328	1.8310547	8.285498200000001	-9.30952176	-1.7824707460000002	-0.12207031	-2.0751953	-1.8920898	8.41708966	10.157690200000001	-0.1459472644	0.24414062	1.4038086	0.8544922	-4.512402356	0.37084961060000005	-10.44121106	0	-3.7841797	-0.48828125	-3.3531983800000003	12.3349366	-0.11604003600000001	0.061035156	-2.1972656	-0.91552734	4.92871106	8.960205072	0.8661132788	0.18310547	0.12207031	-0.8544922	1549638229.403
-6.37263179	-7.9242187500000005	-1.604223642	-0.91552734	-0.79345703	2.2583008	7.94934056	-8.81784694	-1.79323732	-0.061035156	-1.4038086	-1.4038086	9.206640380000001	9.894507280000001	-0.31103514400000004	0.79345703	1.7700195	0.8544922	-5.16677266	0.15671386780000002	-9.8933107	0	-4.5166016	-0.4272461	-3.3531983800000003	12.3349366	-0.11604003600000001	0.061035156	-2.1972656	-0.91552734	4.1690673920000005	8.846557608000001	0.5790038940000001	0.30517578	0.24414062	-1.0375977	1549638229.443
-6.8224366000000005	-7.675390380000001	-2.0193359620000004	-0.6713867	-0.61035156	2.8076172	8.18620607	-7.658642572	-2.3387451080000004	0.061035156	-0.4272461	-0.5493164	9.484179712000001	8.931494110000001	0.21533202880000002	1.0375977	2.0141602	1.0375977	-5.712280252000001	-0.33137207460000007	-9.231762680000001	-0.30517578	-4.8217773	-0.5493164	-3.3531983800000003	12.3349366	-0.11604003600000001	0.061035156	-2.1972656	-0.91552734	3.91066893	8.94584964	0.6735107428000001	0.6713867	-0.30517578	-1.2817383	1549638229.483
-6.877465560000001	-7.16098642	-1.886547824	-0.79345703	-0.9765625	3.540039	8.432641574	-6.945654254	-2.7454834260000003	-0.36621094	-0.18310547	-0.5493164	9.724634080000001	8.235253894000001	0.00837402356	1.7089844	1.4038086	0.7324219	-5.85822734	0.07416992212000001	-8.400341754000001	-0.12207031	-5.2490234	-0.36621094	-3.3531983800000003	12.3349366	-0.11604003600000001	0.061035156	-2.1972656	-0.91552734	4.336547824	9.165966754000001	0.8218505890000001	0.79345703	-0.061035156	-1.3427734	1549638229.523
-6.99470198	-6.57839357	-1.562353534	-0.7324219	0.061035156	3.8452148	8.01872554	-5.9036866	-2.295678714	-0.36621094	-0.18310547	-0.5493164	9.723437500000001	7.70170926	0.44980469240000004	1.5258789	0.7324219	1.2207031	-6.049634080000001	0.5957519568	-7.188500900000001	0.24414062	-6.164551	-0.36621094	-3.6080077880000005	10.158886780000001	1.061108426	-1.0375977	-3.1738281	-0.61035156	3.8520507200000003	9.18391124	0.6711181610000001	0.12207031	-0.061035156	-1.3427734	1549638229.563
-7.39785144	-6.006567392	-1.8602295320000002	-0.6713867	0.4272461	4.1503906	7.81655252	-5.462255890000001	-2.4081298920000003	-0.5493164	0.30517578	0.061035156	8.955419928000001	6.824829074	0.7285400360000001	1.2817383	1.2207031	1.2817383	-6.546093750000001	0.2512207068	-5.880957068	0.30517578	-6.3476562	-0.30517578	-3.0672851440000004	9.850244600000002	1.2297851440000003	-0.9765625	-2.9296875	-0.061035156	3.15700679	9.13725589	0.5323486420000001	0.36621094	-1.159668	-1.6479492	1549638229.602
-7.225586060000001	-5.62136232	-2.04326178	-0.91552734	0.5493164	4.272461	7.552173020000001	-4.6703125000000005	-2.2083496400000002	-0.8544922	1.4038086	-0.18310547	8.20773912	5.9347898400000005	0.793139676	1.2207031	1.6479492	0.91552734	-6.78295926	0.2177246106	-4.5064209260000005	0.24414062	-6.4697266	-0.30517578	-2.53254393	8.95183107	1.1771484620000001	-1.5258789	-2.8076172	0.4272461	3.03020018	9.072656250000001	0.40075683900000003	0.8544922	-0.9765625	-1.8310547	1549638229.642
-7.093994110000001	-5.41560054	-1.8351074280000002	-0.7324219	1.0986328	4.0893555	7.06169429	-3.9214355040000006	-1.9607177520000003	-0.91552734	2.2583008	-0.24414062	7.972070288000001	5.266064300000001	1.1101562500000002	1.0375977	1.7700195	1.159668	-7.040161240000001	0.2763427716	-3.31252446	0.4272461	-6.8969727	-0.18310547	-2.138964856	7.454076980000001	1.36018071	-1.3427734	-2.6245117	0.30517578	2.4906739200000003	9.298754892	0.17585449280000004	0.8544922	-1.0375977	-1.7700195	1549638229.683
-7.2411376800000005	-4.665527356	-1.911669928	-0.4272461	1.8310547	3.7841797	6.7458741	-3.0409667540000003	-1.403247104	-0.91552734	2.746582	-0.48828125	7.328466754	4.648779254000001	0.4892822284000001	0.7324219	1.159668	1.4648438	-7.6526612400000005	-0.0765625	-2.104272464	0.5493164	-7.080078	-0.061035156	-1.9547363220000002	6.7063967600000005	1.427172824	-0.5493164	-3.2958984	0.4272461	2.410522464	9.746167032	-0.15671386780000002	0.61035156	-1.2817383	-1.7700195	1549638229.722
-7.225586060000001	-4.041064496	-2.365063498	-0.79345703	1.4038086	3.2348633	6.058007788	-2.48828125	-1.15441893	-0.48828125	1.5258789	-0.8544922	7.0497314300000005	4.167871106000001	0.22131347840000004	0.6713867	0	1.2817383	-8.053417932	-0.2643798822	-0.8960205072	0.12207031	-5.92041	0	-1.4750244600000002	6.518579074000001	1.5121094240000001	-0.61035156	-3.540039	0.61035156	1.8398925720000001	9.918433	-0.42109375000000004	0.48828125	-1.159668	-1.8920898	1549638229.763
-7.412207068000001	-3.9130616000000003	-2.59116214	-0.6713867	0.79345703	2.6855469	6.414501800000001	-2.086328076	-1.0371826080000002	-0.24414062	0.18310547	-1.0375977	7.5306394800000005	3.744384784	0.7716064300000001	0.79345703	0.48828125	1.5869141	-8.07016574	-0.11843261780000001	-0.30625	-0.12207031	-5.554199	-0.061035156	-0.75964357	6.5269528800000005	1.6724121400000003	-0.24414062	-3.4179688	0.36621094	1.69633786	9.49016124	-0.31701660340000004	1.159668	-0.91552734	-1.8310547	1549638229.802
-7.869189300000001	-4.074560504000001	-2.920141574	-0.5493164	0.24414062	2.1972656	6.950439300000001	-1.9032959260000002	-0.6723144568000001	-0.24414062	0.18310547	-1.0375977	7.420581070000001	3.6139891200000003	0.3672607428	0.30517578	0.24414062	1.7700195	-8.3967527	0.11005859620000001	0.22849121400000003	0.061035156	-5.432129	-0.061035156	-0.18303222840000002	6.846362320000001	2.10546875	0.18310547	-3.2348633	0.30517578	1.356591754	9.73540036	-0.14714355040000002	0.8544922	-0.61035156	-1.5258789	1549638229.842
-8.296264480000001	-4.02551268	-2.802905252	-0.4272461	-0.24414062	1.7089844	7.27941893	-1.7609375	-0.899609375	-0.12207031	-1.8920898	-1.8310547	7.47441394	3.2455322480000004	0.617285144	-0.12207031	-0.9765625	1.4038086	-9.120507788000001	0.10168457460000001	1.1556152160000002	-0.061035156	-5.3100586	-0.24414062	0.17465820680000002	7.601220746000001	2.306445288	0.36621094	-2.5634766	0.4272461	1.296777356	9.87775908	0.00478515625	0.61035156	-0.30517578	-1.2207031	1549638229.882
-8.62763678	-3.791040036	-2.85314946	-0.36621094	0.24414062	1.5258789	7.27941893	-1.7609375	-0.899609375	-0.12207031	-1.8920898	-1.8310547	8.01035144	2.988330072	0.916357428	-0.36621094	-0.7324219	0.9765625	-9.90766574	0.07416992212000001	2.288500998	0.061035156	-3.4179688	-0.18310547	0.9139648560000001	8.5151857	2.47033696	0.7324219	-2.1972656	0.48828125	0.6220702880000001	9.90766574	0.0478515625	0.4272461	0.12207031	-0.6713867	1549638229.922
-8.851342752	-3.6391114200000003	-3.0337889400000004	-0.061035156	0.36621094	1.3427734	7.911059800000001	-1.580297824	-1.15441893	-0.24414062	-2.0141602	-1.5869141	8.01035144	2.988330072	0.916357428	-0.36621094	-0.7324219	0.9765625	-10.005761780000002	-0.10048827880000001	2.5875733800000003	0.18310547	-2.1362305	-0.24414062	1.09819339	9.138451980000001	3.0014891200000005	0.8544922	-1.3427734	0.4272461	-0.0813476538	9.998584260000001	-0.2177246106	0.061035156	-0.18310547	-0.61035156	1549638229.962
-8.80588408	-3.0541259000000003	-3.20007338	0.30517578	0.30517578	1.0375977	9.03317842	-1.604223642	-1.7657226440000002	-0.5493164	-0.24414062	-1.0375977	9.8933107	3.192895468	0.98334964	-0.91552734	-0.9765625	0.7324219	-9.918433	-0.15073241820000002	2.7454834260000003	-0.061035156	-1.6479492	-0.24414062	0.8900390380000001	9.49853534	3.0804442900000004	0.79345703	-0.7324219	0.48828125	0.14714355040000002	10.05122104	-0.40793457460000004	0.12207031	-0.36621094	-0.30517578	1549638230.002
-8.76042482	-2.569628894	-3.1916992800000004	0.12207031	0	0.61035156	9.459057608	-1.9786621400000002	-1.8913329680000002	-0.48828125	0.30517578	-0.79345703	10.41489218	3.33046875	1.0969971040000002	-0.91552734	-0.61035156	0.48828125	-9.69472644	0.03947753894	2.9548339660000003	0.12207031	-0.91552734	-0.18310547	0.6244628600000001	9.71745607	2.9548339660000003	0.18310547	-0.48828125	0.8544922	0.2380615216	9.999779860000002	-0.39836425720000007	0	-0.24414062	0	1549638230.042
-8.89680162	-2.3758300720000003	-3.0433594240000006	0.30517578	0.36621094	0.5493164	9.48776857	-2.49426268	-2.08752446	-0.24414062	0.12207031	-0.79345703	10.59672824	3.640307608	1.129296875	-0.61035156	-0.24414062	0.36621094	-9.532031250000001	-0.13398437500000002	3.08881839	0.30517578	-0.9765625	-0.24414062	0.37084961060000005	9.60261232	2.8962158540000003	-0.24414062	-0.061035156	0.8544922	0.4378417932	9.73659694	-0.5096191394	-0.061035156	-0.30517578	0.12207031	1549638230.082
-9.21860324	-2.0061767180000003	-3.1916992800000004	0.36621094	0.24414062	0.48828125	9.268847840000001	-2.8806639400000003	-2.11982428	-0.18310547	0.18310547	-1.0375977	10.63620558	4.0877197480000005	1.00129393	-0.48828125	0	0.6713867	-9.553564300000001	-0.35888672120000004	3.3041503600000004	0.24414062	-0.36621094	-0.18310547	0.096899411	9.53442392	2.795727536	-0.18310547	0	0.61035156	0.8457763580000002	9.707885880000001	-0.47373047120000006	-0.12207031	0.061035156	0.36621094	1549638230.122
-9.410009980000002	-1.6149902160000003	-3.170166034	0.24414062	0	0.24414062	8.793920926	-3.08881839	-2.3076415740000003	-0.24414062	0.4272461	-0.9765625	10.314403960000002	4.301855432000001	0.745288089	-0.5493164	0	0.79345703	-9.394457968000001	-0.30385742800000004	3.2921875000000003	0.24414062	-0.30517578	-0.18310547	-0.015551758180000002	9.644482428000002	2.7347167540000004	-0.24414062	0.061035156	0.48828125	1.046752896	9.8263179	-0.6053222644	-0.12207031	-0.061035156	0.36621094	1549638230.164
-9.506909440000001	-1.5276611420000001	-3.192895468	0.12207031	0.061035156	0.18310547	8.537914840000001	-3.1558105040000006	-2.403344748	-0.12207031	0.30517578	-0.8544922	10.075146760000003	4.24682608	0.762036142	-0.48828125	0	0.61035156	-9.38488768	-0.33137207460000007	3.3053466460000003	0.24414062	-0.18310547	-0.12207031	0.0980957068	9.688745108	2.8328125	-0.24414062	-0.12207031	0.36621094	1.0503417932	9.89091754	-0.5754150360000001	-0.24414062	0.061035156	0.36621094	1549638230.202
-9.44350589	-1.4953613220000002	-3.122314496	0.12207031	0	0.24414062	8.51638179	-3.1689697480000003	-2.178442392	-0.18310547	0.24414062	-0.61035156	9.957910340000002	4.209741214	0.6759033540000001	-0.48828125	0	0.48828125	-9.273632788	-0.501245108	3.3065429320000006	0.24414062	-0.18310547	-0.12207031	0.1614990216	9.797607428000001	2.9057862400000003	-0.12207031	0	0.30517578	1.106567392	9.936376800000001	-0.6232665740000001	-0.12207031	-0.061035156	0.24414062	1549638230.242
-9.3573732	-1.3637695680000002	-3.1761474640000005	0.061035156	0.061035156	0.18310547	8.54628894	-3.134277356	-2.0935058900000003	-0.18310547	0.061035156	-0.36621094	9.89809604	4.139160144000001	0.4904785144	-0.48828125	-0.061035156	0.30517578	-9.11213408	-0.5227783246000001	3.237158246	0.061035156	-0.24414062	-0.12207031	0.1674804712	9.8	2.93569339	-0.18310547	0	0.24414062	1.3362548920000001	9.845459260000002	-0.594555661	-0.061035156	-0.18310547	0.18310547	1549638230.282
-9.340625000000001	-1.3984619600000001	-3.2323730040000007	0	-0.061035156	0.12207031	8.725732428	-3.1199219240000007	-1.8913329680000002	-0.18310547	0	-0.24414062	9.935181200000002	3.953735324	0.3935791034	-0.24414062	0.061035156	0.18310547	-9.132470746000001	-0.4139160144	3.277832068	0	-0.30517578	-0.061035156	0.19619140380000002	9.64328624	2.93330072	-0.18310547	-0.12207031	0.18310547	1.437939496	9.8334964	-0.5993408246	0	-0.18310547	0.061035156	1549638230.322
-9.230566394	-1.431957968	-3.1641846040000003	-0.061035156	0	0.12207031	8.69223642	-3.0469483800000003	-1.6114013580000002	-0.12207031	0.061035156	-0.18310547	9.89929164	3.847265576	0.5227783246000001	-0.12207031	0.061035156	0.061035156	-9.095385880000002	-0.37443847840000005	3.29816893	0.061035156	-0.24414062	-0.061035156	0.31103514400000004	9.5619384	2.85913089	-0.12207031	-0.061035156	0.061035156	1.4833984620000003	9.76770018	-0.6268554712000001	0	-0.061035156	0	1549638230.362
-9.241332968	-1.415209964	-3.21921376	0	0	0.12207031	8.89680162	-2.8483641200000003	-1.6891601440000001	0	-0.061035156	-0.061035156	10.05720198	3.7551512600000003	0.43664550720000006	-0.061035156	-0.12207031	0.061035156	-9.064282248	-0.41152344240000005	3.2814209260000005	-0.061035156	-0.061035156	0	0.27873535340000005	9.49375	2.81726088	0.061035156	-0.061035156	0	1.4977538940000001	9.73540036	-0.44621582460000003	-0.061035156	-0.12207031	0.061035156	1549638230.402
-9.314306610000001	-1.39606929	-3.269457968	-0.12207031	-0.061035156	0.061035156	9.077441394000001	-2.682080072	-1.683178714	0	-0.061035156	-0.061035156	10.222289840000002	3.6797851440000002	0.19619140380000002	-0.061035156	-0.12207031	0.061035156	-9.04633786	-0.33256836060000006	3.215625	-0.061035156	-0.18310547	0	0.29069824280000006	9.554760880000002	2.775390576	0	0	0.061035156	1.567138678	9.69592302	-0.5323486420000001	0	-0.061035156	0.12207031	1549638230.442
-9.304736420000001	-1.4750244600000002	-3.2909912140000004	-0.18310547	-0.061035156	0	9.120507788000001	-2.62346196	-1.6245605040000002	0.061035156	-0.061035156	0	10.200757280000001	3.6331298920000004	0.401953125	0.061035156	0	0.061035156	-9.07983426	-0.2619873004	3.2407471040000004	-0.061035156	-0.12207031	0	0.3349609424	9.6217527	2.746679712	0	0.061035156	0.061035156	1.443920926	9.7485598	-0.6160888580000001	0.061035156	0	0	1549638230.482
-9.2724366	-1.46665036	-3.220410144	-0.12207031	-0.061035156	0.061035156	9.258081070000001	-2.59116214	-1.6269530760000002	0.18310547	-0.061035156	0	10.243823380000002	3.69892572	0.5203857428	0.12207031	0	0	-9.07983426	-0.24643554320000002	3.249121106	-0.061035156	-0.061035156	0	0.2954833966	9.66481929	2.76223143	0	0.061035156	0.061035156	1.4558837860000002	9.7748777	-0.5275634784000001	0.061035156	0	0.061035156	1549638230.522
-9.310717752	-1.4678466460000001	-3.2407471040000004	-0.12207031	-0.061035156	0	9.3322509	-2.5588623200000002	-1.7788817900000002	0.18310547	-0.061035156	0	10.28688948	3.782666034	0.5263671924000001	0.12207031	0	0	-9.04753444	-0.25480957460000003	3.202465854	-0.12207031	-0.12207031	0	0.22131347840000004	9.667211960000001	2.7526612400000006	0	0.12207031	0.061035156	1.37214357	9.758129892000001	-0.5359375000000001	-0.061035156	0.061035156	0.061035156	1549638230.562
-9.266455072	-1.5360351440000002	-3.277832068	-0.18310547	-0.12207031	0	9.274829074000001	-2.557666034	-1.796826178	0.18310547	0.061035156	-0.061035156	10.29047824	3.829321286	0.6304443390000001	0.12207031	-0.061035156	-0.061035156	-9.077441394000001	-0.230883786	3.24433606	-0.12207031	-0.061035156	0	0.172265625	9.671997300000001	2.6916503600000006	0	0.12207031	0.061035156	1.3422363220000002	9.792822480000002	-0.648388678	0.061035156	0	0	1549638230.602
-9.217407248	-1.5372314300000003	-3.228784146	-0.061035156	-0.12207031	0	9.242529254	-2.5445067900000002	-1.888940396	0.18310547	0	-0.061035156	10.34311502	3.8604248200000004	0.647192392	0.12207031	-0.061035156	0	-9.07026358	-0.16987304320000002	3.2275878600000003	-0.12207031	-0.061035156	0	0.1256103534	9.649267572	2.7000244600000003	0	0.061035156	0.061035156	1.4451172120000002	9.753344748	-0.6232665740000001	0.061035156	0	0	1549638230.642
-9.226977340000001	-1.5276611420000001	-3.215625	-0.061035156	0	0	9.197070288	-2.5002441100000006	-1.9391846040000003	0.18310547	0	-0.061035156	10.319189300000001	3.8783691100000004	0.6148925720000001	0.12207031	-0.061035156	0	-9.04753444	-0.1387695288	3.1905028960000004	-0.061035156	0	0	0.12321777160000001	9.637304712	2.6880616	0	0.061035156	0.061035156	1.4965576080000003	9.72702626	-0.57421875	-0.061035156	0	0.061035156	1549638230.682
-9.27124002	-1.5898682100000001	-3.249121106	-0.061035156	-0.061035156	0	9.0858152	-2.454785144	-1.9188476440000002	0.12207031	0	-0.12207031	10.26057158	3.9022949280000003	0.663940396	0.061035156	-0.061035156	0.061035156	-9.089404254	-0.16628417539999998	3.1952880400000003	-0.061035156	0	0	0.12321777160000001	9.624145468	2.6784912140000006	0	0.061035156	0.061035156	1.465454074	9.75214856	-0.6148925720000001	-0.061035156	0.061035156	0.061035156	1549638230.722
-9.317895468000001	-1.6748047120000003	-3.202465854	-0.061035156	-0.12207031	-0.061035156	9.057104532	-2.5098144959999997	-1.88774411	0.061035156	0	-0.061035156	10.266552520000001	3.9166503600000007	0.6711181610000001	0	0	0.061035156	-9.103759980000001	-0.1459472644	3.1869139400000006	0	0	0	0.1040771466	9.683960160000002	2.66772464	0	0.061035156	0.061035156	1.4810058900000003	9.756933606	-0.5670410144	-0.061035156	0.061035156	0.12207031	1549638230.762
-9.32866214	-1.7597412140000002	-3.0983885800000004	0	-0.18310547	-0.061035156	9.131274460000002	-2.6019287140000005	-1.9224365020000003	0	-0.061035156	0	10.247412140000002	3.9453614200000002	0.6519775360000001	-0.061035156	0	0.061035156	-9.154003894	-0.1626953076	3.1665771760000005	0	0.061035156	-0.061035156	0.1124511682	9.71027806	2.702417032	0	0.061035156	0.061035156	1.594653354	9.7832518	-0.5622558606000001	-0.061035156	0.061035156	0.18310547	1549638230.802
-9.265259080000002	-1.66044928	-2.958422824	-0.061035156	-0.18310547	-0.061035156	9.0858152	-2.654565396	-1.8231445680000002	0	-0.061035156	0	10.28210414	3.94895018	0.5981445288	0	0.061035156	0.061035156	-9.232959260000001	-0.2763427716	3.1187255400000002	0.061035156	0.18310547	-0.061035156	0.135180661	9.67917482	2.769409146	-0.061035156	0.18310547	0	1.8446777160000003	9.733007788	-0.34812010800000004	-0.12207031	0.12207031	0.36621094	1549638230.842
-9.2556884	-1.679589856	-2.9392822480000005	-0.18310547	-0.12207031	-0.18310547	9.03317842	-2.75983876	-1.7776855040000001	0.061035156	-0.12207031	0	10.28808606	3.8987060700000002	0.611303714	0.061035156	0.061035156	0	-9.174340560000001	-0.45937500000000003	2.9799560700000005	0.061035156	0.24414062	-0.061035156	0.16987304320000002	9.69113768	2.928515576	-0.12207031	0.30517578	0	1.5491942900000002	9.73061502	-0.287109375	-0.36621094	-0.061035156	0.48828125	1549638230.882
-9.374121106	-1.698730432	-2.8818603240000003	-0.061035156	-0.5493164	-0.12207031	9.045141574	-2.9464599640000007	-1.7597412140000002	0.18310547	-0.061035156	-0.061035156	10.41010782	3.7503662140000005	0.5263671924000001	0.24414062	0.18310547	0	-9.159985520000001	-0.668725589	2.8698974640000006	-0.061035156	0.24414062	0	0.288305661	9.593042032000001	3.069677716	-0.18310547	0.5493164	0.061035156	1.4750244600000002	9.71745607	-0.16389160340000003	-0.36621094	0	0.5493164	1549638230.922
-9.331054712	-1.503735324	-2.66772464	-0.4272461	-0.6713867	-0.12207031	8.91354982	-3.18332518	-1.679589856	0.36621094	-0.12207031	-0.12207031	10.528539840000002	3.53981929	0.538330072	0.5493164	0.4272461	0.061035156	-9.226977340000001	-0.891235324	2.816064496	-0.24414062	0.24414062	0.061035156	0.33615722840000006	9.419580072	3.1378662140000007	-0.30517578	0.6713867	0.12207031	1.21303714	9.62893071	-0.12919922120000002	-0.48828125	0	0.6713867	1549638230.961
-9.49016124	-1.3242920320000002	-2.7227538940000002	-0.30517578	-0.36621094	-0.30517578	8.79990216	-3.5087158540000005	-1.594653354	0.6713867	-0.30517578	-0.18310547	10.523754500000003	3.3866942900000003	0.4139160144	0.79345703	0.48828125	0.18310547	-9.41599092	-1.129296875	2.9368896760000003	-0.5493164	0.30517578	0.18310547	0.6280517572	9.485375900000001	3.2658691100000006	-0.18310547	0.9765625	0.12207031	0.7799804712000001	9.76770018	-0.5479003894	-0.24414062	-0.61035156	0.30517578	1549638231.001
-9.394457968000001	-1.003686502	-3.02661142	-0.7324219	-0.30517578	-0.7324219	8.80947284	-3.8664062500000003	-1.6472900360000002	1.0375977	-0.5493164	-0.24414062	10.619458360000001	3.311328076	0.00478515625	1.0986328	0.5493164	0.24414062	-9.485375900000001	-1.2704589660000003	3.0206298920000005	-0.9765625	0.48828125	0.36621094	0.9223388580000002	9.687548920000001	3.379516574	-0.061035156	1.4648438	0	0.9510498200000002	9.87775908	-0.6459961060000001	0.24414062	-0.24414062	0	1549638231.041
-9.33464357	-0.7129882787999999	-3.25988768	-1.2817383	-0.30517578	-0.9765625	8.917138580000001	-4.417895468	-1.491772464	1.4038086	-0.61035156	-0.24414062	10.773778960000001	3.255102536	-0.2380615216	1.4648438	0.61035156	0.24414062	-9.515283246000001	-1.400854532	3.052929712	-1.4648438	0.5493164	0.61035156	1.006079074	9.746167032	3.354394568	0.061035156	1.7089844	-0.061035156	0.775195288	9.919628600000001	-0.63881839	0.30517578	-0.8544922	-0.30517578	1549638231.081
-8.882446580000002	-0.5096191394	-3.5541748200000005	-1.8920898	0.24414062	-1.2817383	8.87766124	-4.66433107	-1.181933606	1.8920898	-1.0375977	-0.36621094	10.68046924	3.0493408540000004	-0.2069580072	2.0141602	0.7324219	0.24414062	-9.38129892	-1.168774411	2.996704074	-2.0141602	0.6713867	0.7324219	1.175952176	9.599023560000001	3.0947998200000004	0.24414062	2.0751953	-0.18310547	1.39606929	9.734204074	-1.7250488220000002	0.7324219	0.061035156	-0.79345703	1549638231.121
-9.11452626	-0.7440917932000001	-4.188207968	-2.319336	0.30517578	-1.5869141	8.689843750000001	-4.6021241	-1.068286142	2.4414062	-1.0375977	-0.48828125	10.674487319999999	2.8220459260000004	-0.49526367800000004	2.5024414	1.0375977	0.30517578	-9.343017572	-0.7979248200000001	2.9703858800000003	-2.6245117	0.61035156	0.9765625	1.32788089	9.6983152	2.7359130400000002	0.18310547	2.5024414	-0.12207031	1.870996106	9.542798020000001	-1.2608886780000002	0.9765625	0.7324219	-1.159668	1549638231.161
-9.4255616	-0.8960205072	-4.824633786	-3.1738281	-0.24414062	-1.6479492	8.649169928000001	-4.55546875	-1.153222644	2.8686523	-0.9765625	-0.4272461	10.70917932	2.6713134000000003	-0.949853534	3.0517578	1.4648438	0.24414062	-9.262865920000001	-0.3146240216	2.8244384000000005	-3.0517578	0.61035156	1.159668	1.5384277160000002	9.888525360000001	2.2657714660000003	0.12207031	3.0517578	-0.12207031	2.6892577880000004	9.782055710000002	-1.062304712	0.4272461	0.79345703	-0.91552734	1549638231.201
-9.58586412	-1.0958007788	-4.592553714000001	-3.6010742	-0.30517578	-1.4038086	8.750854532	-4.59733876	-1.0479492212000001	3.2958984	-1.159668	-0.4272461	10.69602086	2.5612548920000004	-1.2860107820000002	3.4179688	1.3427734	0.12207031	-9.469824280000001	0.2428466754	2.98952626	-3.3569336	0.6713867	1.159668	1.4833984620000003	10.219897659999999	1.6484863220000001	0.061035156	3.479004	0	2.4153076080000004	9.744970746000002	-1.58747554	0.48828125	0.9765625	-0.79345703	1549638231.241
-9.031982428000001	-0.9809570288	-4.665527356	-3.8452148	0.24414062	-1.2817383	8.771191394	-4.5901612400000005	-0.90678714	3.6621094	-1.2207031	-0.30517578	11.04772914	2.6605469240000006	-1.5958496400000002	3.6010742	1.5258789	0	-8.923120108	0.5813964856000001	2.600732428	-3.7231445	0.24414062	1.0375977	1.0934082068000002	10.461548020000002	1.149633786	0.061035156	3.8452148	0.30517578	2.0887207460000004	9.85622554	-1.8506591460000001	0.6713867	0.91552734	-0.79345703	1549638231.288
-8.354882788000001	-0.6914550720000001	-4.86770018	-4.0893555	-0.061035156	-1.3427734	8.80588408	-4.306640576	-0.709399411	3.6621094	-1.2207031	-0.30517578	11.27741664	2.834008786	-1.74299321	3.9672852	1.5258789	0.061035156	-8.541503894	0.6962402160000001	2.5229737400000003	-3.9672852	0.12207031	1.0375977	0.784765625	10.10505342	0.9594238220000001	-0.18310547	3.90625	0.5493164	2.4308594240000003	9.589452880000001	-1.776489218	0.48828125	1.5258789	-0.9765625	1549638231.327
-8.156298920000001	-0.765625	-5.37253444	-4.699707	0.061035156	-1.4648438	8.6001223	-3.895117212	-0.517993161	4.272461	-1.5258789	-0.79345703	11.218798920000001	2.886645468	-1.7824707460000002	4.333496	1.7089844	0.36621094	-8.224487320000001	0.6663330072	2.42368161	-4.4555664	-0.18310547	0.9765625	0.7572509980000001	9.721044928000001	0.900805661	-0.4272461	4.211426	0.7324219	2.4751221040000004	9.278417932000002	-1.7669189300000003	0	2.6245117	-0.8544922	1549638231.361
-8.39316394	-1.137670926	-6.129785340000001	-4.760742	-0.79345703	-1.5869141	8.49125998	-3.7180663940000005	-0.5502929712000001	4.272461	-1.5258789	-0.79345703	10.92810054	2.8483641200000003	-1.8004150360000002	4.333496	1.7089844	0.36621094	-8.278320288000002	0.7692138580000001	2.670117212	-4.8828125	-0.48828125	0.9765625	0.954638678	9.661230432000002	0.7871582068	-0.7324219	4.5166016	1.0375977	2.2239013580000004	9.268847840000001	-2.00258786	-0.24414062	3.1738281	-0.8544922	1549638231.401
-8.52714856	-1.287207068	-6.245825180000001	-4.4555664	-1.3427734	-1.5869141	8.528344748	-3.8424804320000003	-0.7524658540000001	4.760742	-1.6479492	-1.4038086	10.74028354	2.8555420320000002	-1.8781738220000002	4.8828125	2.2583008	0.7324219	-8.51398912	1.002490216	3.0469483800000003	-5.065918	-0.5493164	1.0986328	1.1304931610000002	9.62893071	0.669921875	-0.79345703	4.8828125	1.2207031	1.8757812500000002	9.447094748	-2.0528320680000003	-0.61035156	3.540039	-0.79345703	1549638231.441
-8.192187500000001	-1.3230957460000001	-6.40014676	-4.638672	-1.3427734	-1.7700195	8.63959964	-3.9561278960000004	-1.1041748200000001	5.004883	-1.953125	-1.4648438	10.73310504	2.8818603240000003	-1.9702880400000002	5.004883	2.319336	0.8544922	-8.689843750000001	1.3577880400000002	3.5206787140000007	-5.126953	-0.48828125	1.2207031	1.0993896760000001	9.74736322	0.42587889400000006	-0.7324219	5.126953	1.3427734	1.66403804	9.83229982	-2.00258786	-1.0375977	3.9672852	-0.6713867	1549638231.481
-7.94934056	-1.3829101440000002	-6.5760009	-4.4555664	-1.2817383	-1.8920898	8.89321286	-3.847265576	-1.2154297120000002	5.004883	-1.953125	-1.4648438	10.79172374	2.87109375	-2.097094748	5.004883	2.319336	0.8544922	-8.870483426000002	1.490576178	3.84367662	-5.004883	-0.79345703	1.2817383	1.052734375	9.82871106	0.2775390576	-0.5493164	4.9438477	1.4648438	0.849365216	9.777270468000001	-2.5313476440000002	-1.159668	3.90625	-0.79345703	1549638231.521
-7.9026857	-1.29558107	-6.882250900000001	-4.5166016	-1.4038086	-2.0751953	9.132470746000001	-3.5158935700000002	-0.9989013580000001	5.126953	-1.8310547	-1.4038086	10.728320680000001	2.87707518	-2.1844238220000003	5.004883	2.2583008	1.0375977	-8.9745607	1.5300537140000001	4.2240966460000005	-4.9438477	-0.4272461	1.4038086	1.1604003600000001	9.858617720000002	0.33017577880000004	-0.24414062	4.760742	1.4648438	0.576611322	9.729418930000001	-2.5098144959999997	-1.159668	4.3945312	-0.8544922	1549638231.561
-7.883544928000001	-1.3302734620000003	-6.981542932000001	-4.272461	-1.4648438	-1.8310547	9.14802266	-3.045751996	-1.015649411	5.126953	-1.4648438	-1.2207031	10.558447480000002	2.8890380400000004	-2.168872104	4.9438477	1.7700195	1.0986328	-8.94584964	1.818359424	4.30783696	-4.8828125	-0.24414062	1.4038086	1.2202148560000001	10.04045378	0.3600830072	-0.12207031	4.8217773	1.3427734	0.5873779254	9.86699182	-2.58278804	-1.4648438	4.272461	-0.91552734	1549638231.601
-8.30822734	-1.1053711060000002	-7.02460962	-4.3945312	-2.1362305	-1.4038086	9.144433606	-2.57082518	-1.2668701080000002	5.126953	-1.4648438	-1.2207031	10.388574280000002	2.9440673920000004	-1.927221646	4.9438477	1.7700195	1.0986328	-8.991308606	2.027709964	4.245629892	-4.8217773	-0.24414062	1.5869141	1.0288086060000001	10.21272014	0.25480957460000003	-0.24414062	4.638672	1.4038086	1.27524411	10.014135880000001	-2.386596646	-1.953125	5.3100586	-0.7324219	1549638231.641
-8.9661866	-0.500048822	-7.0497314300000005	-5.2490234	-3.0517578	-1.2207031	9.2724366	-2.350707968	-1.5121094240000001	4.699707	-1.3427734	-0.91552734	10.304834260000002	3.210839856	-1.3793212860000001	4.5776367	1.6479492	0.7324219	-9.261669928000002	1.6879638580000003	4.130786240000001	-4.638672	-0.36621094	1.7700195	0.8517577880000001	10.382592360000002	0.47253417540000003	-0.36621094	4.0283203	1.159668	1.9379882200000003	10.34670378	-1.373339856	-2.5634766	6.1035156	-0.12207031	1549638231.681
-9.004467752000002	-0.8158691100000001	-6.408520468000001	-6.713867	-3.90625	-1.3427734	9.2724366	-2.350707968	-1.5121094240000001	4.699707	-1.3427734	-0.91552734	10.27851538	3.6355224640000006	-1.053930661	4.333496	1.3427734	0.48828125	-9.47460962	0.538330072	4.106860324	-4.3945312	0.24414062	1.8310547	0.4486083966	10.563232820000001	1.33386232	-0.12207031	4.0893555	1.0375977	2.56245108	10.93049272	-0.41511232	-3.6621094	5.7373047	0.48828125	1549638231.721
-8.633618210000002	-3.3496094240000005	-4.187011780000001	-6.591797	-2.9296875	-0.9765625	9.2724366	-2.350707968	-1.5121094240000001	4.699707	-1.3427734	-0.91552734	10.345508180000001	3.9298096040000003	-0.717773462	4.0893555	0.91552734	0.12207031	-8.653955072	-0.569433606	3.3041503600000004	-5.065918	-0.5493164	1.5869141	-0.0861328125	10.30722644	2.30883786	0.36621094	4.3945312	1.159668	3.334057608	10.846752700000001	0.5658447284000001	-4.699707	4.9438477	1.2817383	1549638231.761
-9.517675720000002	-4.134375	-1.829125998	-4.3945312	-2.319336	-0.6713867	9.2724366	-2.350707968	-1.5121094240000001	4.699707	-1.3427734	-0.91552734	10.467528960000001	4.127197284	0.037084961060000005	4.1503906	0.7324219	0.18310547	-8.959009080000001	-0.25480957460000003	2.879467752	-4.699707	-1.0375977	1.8920898	-0.5359375000000001	9.09179712	2.4523925720000004	0.12207031	4.4555664	1.2817383	4.779174820000001	10.04882788	0.2177246106	-4.5166016	6.0424805	2.6855469	1549638231.801
-9.999779860000002	-3.4046385800000003	-2.292089856	-4.9438477	-1.2817383	-1.2817383	9.2724366	-2.350707968	-1.5121094240000001	4.699707	-1.3427734	-0.91552734	10.12180162	4.181030252	0.594555661	4.0893555	0.91552734	0.5493164	-11.09917032	-0.3541015576	3.753955072	-4.1503906	-0.48828125	2.0751953	-0.9905273560000001	9.32148462	2.6760987400000005	0.18310547	4.0893555	1.4038086	3.823339856	9.064282248	-1.315917932	-2.1362305	6.7749023	2.9296875	1549638231.841
-9.3238768	-2.8902344240000004	-2.5995362400000004	-3.90625	-1.6479492	-1.0375977	9.2724366	-2.350707968	-1.5121094240000001	4.699707	-1.3427734	-0.91552734	10.112231920000001	4.836596646	-0.0897216754	4.0893555	0.91552734	0.5493164	-10.48786592	-1.006079074	3.6235596040000004	-4.0283203	2.319336	1.7700195	-0.07058105432	11.151807100000001	3.1462402160000003	0.7324219	4.760742	1.2207031	3.762329074	8.787939300000001	-3.62475589	0.91552734	6.652832	3.7231445	1549638231.881
-8.01274411	-1.9918212860000002	-1.88774411	-4.4555664	-0.79345703	-0.48828125	9.2724366	-2.350707968	-1.5121094240000001	4.699707	-1.3427734	-0.91552734	10.65295378	5.51967752	-0.83022464	4.0283203	0.79345703	0	-8.858520468	-1.2333740020000001	2.153320288	-4.638672	0.5493164	1.4038086	-0.678295926	10.224683	3.01464856	0.36621094	6.225586	0.6713867	2.8818603240000003	9.640893570000001	-2.9117675720000005	3.3569336	10.131836	4.4555664	1549638231.921
-8.24123552	-1.2034667932	-2.4930663940000004	-5.126953	-0.7324219	-1.159668	9.2724366	-2.350707968	-1.5121094240000001	4.699707	-1.3427734	-0.91552734	10.503417540000001	5.18591304	0.417504892	3.9672852	1.2207031	0.61035156	-8.406323380000002	-0.8218505890000001	2.3052490020000005	-4.4555664	0.61035156	1.5869141	-1.9140625000000002	8.848950180000001	2.042065396	0.061035156	4.8828125	0.9765625	1.7059082460000001	10.57998004	-1.3984619600000001	3.2348633	8.178711	6.4086914	1549638231.961
-8.76401358	-1.1209228240000002	-2.798120108	-4.8828125	-0.8544922	-1.4648438	9.374121106	-2.256201178	-2.121020468	4.4555664	-1.2817383	-0.48828125	9.57749002	4.733715854000001	0.7716064300000001	4.333496	1.6479492	0.6713867	-8.577392572	-0.699829074	2.3614746400000004	-4.699707	-0.36621094	1.5258789	-1.388891574	9.100170926	2.158105432	0	3.90625	1.2207031	1.8375000000000001	11.03576628	-1.18671875	4.5166016	6.591797	6.286621	1549638232.001
-9.335839660000001	-1.528857428	-2.825634784	-5.126953	-0.24414062	-1.5869141	9.374121106	-2.256201178	-2.121020468	4.4555664	-1.2817383	-0.48828125	9.52006839	4.6798827880000005	-0.3828125	4.5166016	1.953125	0.48828125	-9.034375	-0.9594238220000001	3.0744628600000006	-4.8217773	0.30517578	1.4648438	-0.1686767572	9.77368161	2.6210692900000003	0.24414062	4.5166016	0.7324219	1.1604003600000001	11.82292482	-1.4020507200000003	5.065918	6.8359375	4.9438477	1549638232.041
-10.04523912	-1.874584964	-3.7407959260000005	-5.554199	-0.6713867	-1.4648438	8.552270468000001	-3.371142572	-3.1354737400000006	4.4555664	-1.2817383	-0.48828125	9.535620108000002	4.547094748	-0.7572509980000001	4.3945312	1.2207031	0.18310547	-9.125292932	-0.79194339	3.2527099640000006	-5.126953	0.18310547	1.4648438	0.10886230040000001	10.02011682	2.5074219240000004	0.36621094	5.065918	0.30517578	0.5778076080000001	11.64228534	-0.8457763580000002	4.760742	8.483887	4.0893555	1549638232.081
-9.346606430000001	-2.24663089	-3.7635253600000005	-5.92041	-2.1972656	-1.5258789	8.575000000000001	-3.2455322480000004	-2.81726088	4.5776367	-1.7089844	-0.48828125	9.778466754	4.200170926	-0.2452392572	4.4555664	1.2207031	-0.12207031	-9.00566394	-0.517993161	3.3460204680000003	-5.126953	0.24414062	1.4038086	-0.2572021466	9.96867662	2.173657248	0.24414062	4.5776367	0.30517578	-0.346923822	11.54897464	-1.069482428	3.7231445	7.6293945	3.2348633	1549638232.121
-8.76760234	-2.35549321	-2.222705072	-4.699707	-1.7700195	-1.0375977	8.72692842	-3.134277356	-2.7861572480000003	4.5776367	-1.7089844	-0.48828125	10.112231920000001	3.976464856	0.031103515380000002	4.638672	1.4038086	-0.24414062	-8.719750900000001	-0.135180661	3.4704346040000003	-4.9438477	-0.061035156	1.2817383	-0.40075683900000003	9.852636780000001	2.1293945680000004	0.12207031	4.3945312	0.48828125	-0.8900390380000001	10.1660643	0.0693847644	3.2958984	7.019043	1.7700195	1549638232.161
-8.921923920000001	-1.6712158540000002	-2.042065396	-3.3569336	-0.061035156	-0.48828125	8.839379892	-2.8483641200000003	-2.66772464	4.638672	-1.5869141	-0.30517578	10.5141848	3.905883786	0.1064697284	4.699707	1.4038086	-0.18310547	-8.76760234	0.17465820680000002	3.2730469240000004	-4.5776367	-0.30517578	1.2207031	-0.47014160340000005	9.555957068	2.1664795320000003	-0.12207031	4.333496	0.6713867	0.1387695288	8.94584964	0.38640135800000003	3.2348633	5.432129	1.0986328	1549638232.201
-9.268847840000001	-1.0515380890000001	-3.1737548920000003	-3.6010742	-0.48828125	-0.6713867	8.63959964	-2.3626709260000003	-2.58278804	4.4555664	-1.4648438	-0.24414062	10.566821580000001	3.7982177520000002	0.19738769960000002	4.699707	1.4038086	-0.18310547	-8.756836060000001	0.20935058900000003	3.32807608	-4.1503906	0.30517578	1.3427734	-0.7381103240000001	9.41120607	2.1760498200000002	-0.18310547	4.333496	0.91552734	1.617382788	9.132470746000001	1.069482428	4.0893555	3.112793	0.6713867	1549638232.241
-9.303539840000001	-1.258496106	-3.07805162	-4.5166016	-0.79345703	-0.4272461	8.657543930000001	-2.04326178	-2.8627197480000004	4.638672	-1.6479492	0	10.44240764	3.7587402160000005	0.11604003600000001	5.004883	1.7089844	0.061035156	-8.455371106000001	0.1387695288	3.0828369600000003	-3.7231445	-0.48828125	1.2207031	-0.79194339	9.572705072	2.1700683900000004	-0.30517578	4.1503906	1.4038086	3.4261719240000006	8.878857428000002	-0.4605712860000001	2.8686523	4.333496	-0.8544922	1549638232.28
-9.472216754	-1.9020996400000003	-3.0625	-4.333496	0.061035156	-0.61035156	9.124096940000001	-2.24064946	-2.8758788940000004	4.638672	-1.6479492	0	10.536913940000002	3.8556396760000005	0.007177734620000001	4.8828125	1.7700195	-0.061035156	-8.621655252000002	-0.01315917932	2.8471679320000005	-3.6621094	-1.0986328	1.159668	-0.758447284	9.572705072	2.1509277160000004	-0.30517578	4.1503906	1.7700195	5.8354982	8.920727340000001	0.4713378894	0.79345703	4.0283203	-0.6713867	1549638232.32
-10.57041034	-3.672607428	-4.03986821	-0.7324219	-1.3427734	-0.8544922	9.80478534	-3.122314496	-2.6150878600000005	4.333496	-1.4648438	-0.24414062	11.20085414	4.544702176	-0.619677716	4.4555664	2.319336	0.18310547	-10.503417540000001	1.159204074	3.58049321	-3.6010742	-0.4272461	1.4648438	0.34931639400000003	10.966382280000001	1.79921875	-0.24414062	4.0893555	1.6479492	-0.92473143	11.942553420000001	3.011059604	0.30517578	0	-1.0986328	1549638232.41
-9.064282248	-1.276440396	-4.131982428000001	-3.479004	-0.7324219	-0.48828125	9.669604532000001	-3.591259784	-2.3435302520000003	4.333496	-1.4648438	-0.24414062	11.240332460000001	4.6882567900000005	-0.9977050720000001	4.333496	1.953125	0.30517578	-10.416088760000001	1.8697998200000001	3.234765576	-2.8686523	1.2207031	1.4648438	0.678295926	10.95441942	0.949853534	-0.36621094	4.5776367	1.159668	3.8209472840000003	11.063280760000001	1.2895996400000003	1.5258789	0.61035156	-1.7700195	1549638232.44
-9.004467752000002	-1.3577880400000002	-4.9442626800000005	-3.7231445	1.6479492	-1.159668	9.53322734	-3.514697284	-1.899707068	3.90625	-2.1972656	-0.5493164	11.09199182	4.592553714000001	-1.07785643	3.7841797	2.2583008	0.5493164	-9.998584260000001	1.2309814300000002	2.575610324	-3.540039	0.061035156	0.8544922	0.1208251996	11.07165486	0.5108154254	-0.48828125	5.004883	0.9765625	3.1761474640000005	9.637304712	-1.246533246	1.4038086	1.2207031	-1.5258789	1549638232.48
-9.80478534	-1.733422824	-6.610693390000001	-4.638672	-2.0751953	-1.7089844	9.81315944	-3.487182608	-1.4774170320000002	3.90625	-2.1972656	-0.5493164	10.97595198	4.701416034	-1.297973642	3.4179688	2.1362305	0.36621094	-9.61936052	1.2034667932	2.77419429	-3.90625	-0.12207031	0.8544922	-0.745288089	11.3396241	0.5323486420000001	-0.36621094	3.9672852	1.2207031	1.8243408540000001	10.411303420000001	-1.1747558900000001	1.159668	1.2207031	-2.0751953	1549638232.52
-8.463745108000001	-1.90808107	-4.512402356	-5.126953	-1.3427734	-1.2817383	9.729418930000001	-3.96569838	-1.100585962	3.479004	-1.5869141	-0.61035156	10.75463858	4.66672374	-1.4965576080000003	3.1738281	1.2817383	0.24414062	-9.37890625	1.0072753600000002	3.3843016200000005	-3.90625	0.12207031	0.91552734	-0.15192871400000002	10.703198380000002	1.053930661	0	3.1738281	0.79345703	1.562353534	9.94953624	-1.6114013580000002	1.3427734	0.8544922	-2.4414062	1549638232.56
-7.31770018	-2.1844238220000003	-3.60202626	-3.7841797	0.9765625	-1.4038086	9.21860324	-4.056616214000001	-0.9378906250000001	3.2958984	-1.4648438	-0.79345703	10.23903804	3.96330571	-1.3769287140000002	3.1738281	1.2817383	0.24414062	-8.464941394	1.3051513580000003	2.8651123200000006	-4.211426	0.12207031	0.8544922	0.6292480432	9.398047120000001	1.179541034	0.18310547	3.90625	0.30517578	1.356591754	9.884936600000001	-1.723852536	1.7700195	0.9765625	-2.6245117	1549638232.6
-7.5114991	-2.3028564300000003	-4.445410144	-3.112793	-0.24414062	-1.5258789	8.307031250000001	-3.334057608	-0.643603534	3.4179688	-1.4648438	-1.0986328	9.554760880000002	3.0995849640000004	-1.3302734620000003	3.4179688	1.7089844	0.48828125	-8.20415036	1.859033246	2.9261230040000004	-3.8452148	0.30517578	0.9765625	0.6663330072	8.77358426	0.7524658540000001	-0.4272461	4.1503906	0.48828125	1.3254882200000002	9.38847644	-1.412817392	1.5869141	1.2207031	-2.9296875	1549638232.64
-7.946948380000001	-2.1162353240000003	-4.77319339	-2.8686523	-0.61035156	-1.3427734	8.307031250000001	-3.334057608	-0.643603534	3.540039	-1.2817383	-1.3427734	9.32148462	2.728735324	-1.143652356	3.540039	2.1972656	0.36621094	-8.238842752000002	1.8949219240000001	2.8902344240000004	-3.7841797	0.061035156	0.91552734	0.5371337860000001	8.75922824	0.5550781250000001	-0.61035156	3.8452148	0.6713867	1.6724121400000003	9.121704074	-1.378125	1.4648438	2.0751953	-2.4414062	1549638232.68
-8.263964660000001	-1.51928714	-4.850952176000001	-2.5024414	-0.4272461	-1.159668	8.109643570000001	-2.441625998	-0.37084961060000005	3.6010742	-1.159668	-1.2207031	9.394457968000001	2.834008786	-1.1304931610000002	3.3569336	2.380371	0.30517578	-8.28430162	2.02292482	3.019433606	-3.479004	0.7324219	0.8544922	0.40075683900000003	8.92551268	0.5227783246000001	-0.24414062	3.8452148	0.6713867	1.7059082460000001	9.185107428000002	-1.8375000000000001	1.3427734	2.1972656	-2.0141602	1549638232.72
-8.19697284	-1.0419677520000001	-5.09140625	-2.6245117	-0.061035156	-1.0375977	8.47451178	-2.168872104	-0.717773462	3.540039	-1.3427734	-1.0375977	9.42915036	3.04455571	-1.1962890380000002	3.1738281	1.4648438	0.30517578	-8.08930661	2.409326178	2.942871106	-3.112793	0.30517578	0.79345703	0.0478515625	9.136059800000002	0.42707518000000005	-0.12207031	3.7231445	0.79345703	1.0264160340000001	9.329858426000001	-1.971484424	0.8544922	2.319336	-1.8920898	1549638232.76
-8.756836060000001	-1.25729982	-5.292382788	-2.8076172	-0.91552734	-1.0375977	9.00327176	-1.8422851440000003	-0.723754892	3.3569336	-1.4038086	-0.79345703	9.839477340000002	3.3508057100000004	-1.03957518	2.9296875	1.159668	0.30517578	-8.24243161	2.241845746	3.00986322	-2.6855469	-0.18310547	0.7324219	-0.2763427716	9.319091754	0.52995607	-0.061035156	3.2348633	0.8544922	0.6148925720000001	9.406420926000001	-1.945166034	0.6713867	2.1972656	-2.0751953	1549638232.8
-9.637304712	-1.332666034	-5.380908246000001	-2.1362305	-1.0986328	-0.6713867	9.49853534	-1.5551757200000003	-0.5060302716	2.9907227	-1.159668	-0.6713867	10.17204622	3.619970746	-0.4892822284000001	2.9296875	1.159668	0.30517578	-8.72692842	2.01096196	3.261083966	-2.6245117	-0.48828125	0.6713867	-0.3158203076	9.76770018	0.8146728240000001	0.24414062	2.4414062	0.8544922	1.3063476440000001	9.89689946	-1.522875998	0.12207031	2.2583008	-1.953125	1549638232.84
-9.518872300000002	-0.900805661	-5.36057158	-2.4414062	-0.8544922	-0.30517578	9.87775908	-1.43435054	-0.571826178	2.5634766	-0.91552734	-0.61035156	10.530933	3.803002896	-0.27873535340000005	2.0141602	0.48828125	0.36621094	-9.045141574	1.9009033540000002	3.584082068	-2.4414062	-0.79345703	0.48828125	-0.03828125	10.697216460000002	1.225	0.36621094	1.953125	0.79345703	1.5599609620000003	10.412500000000001	-1.2022705072	-0.48828125	2.1972656	-1.7089844	1549638232.881
-9.563134980000001	-1.079052716	-5.31152356	-2.319336	-0.48828125	0.18310547	9.87775908	-1.43435054	-0.571826178	2.5634766	-0.91552734	-0.61035156	11.107544420000002	3.9884277160000003	-0.154321286	1.8310547	0.4272461	0.12207031	-9.000878894000001	2.0061767180000003	3.8353027160000006	-2.1972656	-0.8544922	0.30517578	0.172265625	11.255884080000001	1.5958496400000002	0.30517578	1.8920898	0.5493164	1.0120605432	10.577587860000001	-1.7083007200000002	-1.3427734	1.0986328	-1.7089844	1549638232.92
-10.083520860000002	-0.8433837860000001	-5.56035144	-2.0141602	-1.159668	0.7324219	10.52136232	-1.485791034	-0.7285400360000001	2.1362305	-0.79345703	-0.5493164	11.48198282	4.06140126	0.5108154254	1.6479492	0.4272461	0.061035156	-9.34780252	1.927221646	4.177441394000001	-2.1972656	-1.5258789	0.30517578	0.04067382788	11.2714357	1.7944336060000001	0.061035156	1.2817383	0.48828125	1.820751996	10.635009980000001	-1.6532714660000003	-2.0751953	1.4648438	-1.2817383	1549638232.96
-9.8179438	-1.003686502	-5.353393570000001	-2.9907227	-1.7700195	0.4272461	10.463940200000001	-1.5360351440000002	-0.984545926	1.7700195	-0.7324219	-0.61035156	11.627929320000002	4.057812500000001	1.0096679712	1.3427734	0.48828125	0.061035156	-9.72224092	1.0802490020000002	4.091308606	-1.953125	-1.4038086	0.48828125	0.08493652160000001	11.13386232	2.287304712	0	0.61035156	0.4272461	2.816064496	10.8036866	-1.1209228240000002	-3.0517578	2.4414062	-0.7324219	1549638233.0
-9.49733876	-2.410522464	-4.088916034	-2.9907227	-0.91552734	0.12207031	10.59553264	-1.670019568	-1.7465820680000002	1.5258789	-0.5493164	-0.48828125	11.4760009	3.9310058900000002	1.013256839	1.159668	0.48828125	0.12207031	-10.0380616	0.17585449280000004	3.98483876	-1.4648438	-1.0375977	0.30517578	0.03588867212	10.73430162	2.680883786	-0.30517578	0.6713867	0.36621094	3.27663588	10.68046924	0.17106933900000001	-4.699707	2.0141602	0.61035156	1549638233.04
-9.02839357	-3.447705072	-2.81486821	-2.0751953	-0.91552734	0.061035156	10.78574182	-2.024121106	-1.6341308900000002	1.0986328	-0.36621094	-0.24414062	11.158984620000002	3.9405760800000005	1.465454074	1.159668	0.48828125	0.12207031	-9.956713760000001	0.07775878600000001	3.3496094240000005	-1.2817383	-0.7324219	0.36621094	-0.36606445680000005	9.746167032	2.7909423920000003	-0.36621094	0.8544922	0.5493164	4.15231929	9.98901358	0.5993408246	-5.004883	1.5869141	2.6855469	1549638233.08
-9.016430710000002	-2.8914307100000003	-1.58747554	-1.8920898	-1.2817383	0.18310547	10.33713408	-2.0193359620000004	-1.915258786	1.0375977	-0.30517578	-0.24414062	10.627832460000002	3.99919429	1.4630615020000002	1.0375977	0.36621094	0.61035156	-9.850244600000002	-0.2835205072	2.81486821	-0.91552734	-0.24414062	0.5493164	-0.7991211060000001	8.710180710000001	2.988330072	-0.30517578	0.6713867	0.48828125	4.396362320000001	8.8214357	0.362475589	-3.479004	3.2348633	5.1879883	1549638233.12
-9.646875000000001	-2.89382338	-1.644897464	-2.1362305	-0.36621094	-0.12207031	9.518872300000002	-1.8662109620000003	-2.250219748	1.159668	-0.36621094	-0.61035156	9.7748777	4.08413089	1.3386474640000001	0.91552734	0.36621094	1.0375977	-9.90527356	-0.9642089660000001	2.3889892180000003	-0.9765625	-0.061035156	0.6713867	-0.879272464	8.52595198	3.3376464660000003	0	1.159668	0.5493164	2.2849121400000003	10.706787140000001	0.3959716754	-2.5024414	4.211426	5.493164	1549638233.16
-9.71027806	-2.586376996	-2.1700683900000004	-0.91552734	-0.48828125	0	9.031982428000001	-2.027709964	-2.5337402160000004	0.91552734	0.6713867	-0.7324219	9.228173920000001	4.421484424000001	1.335058606	0.6713867	0.18310547	0.79345703	-9.49255342	-1.03359375	2.8698974640000006	-0.8544922	0.8544922	0.61035156	-0.9977050720000001	9.564331070000001	3.446508786	0.30517578	1.4648438	0.61035156	0.8541503600000001	11.50710414	-1.4965576080000003	0.30517578	1.3427734	5.859375	1549638233.2
-9.20065944	-1.829125998	-1.899707068	-1.3427734	-0.4272461	0.30517578	9.217407248	-2.501440396	-2.802905252	0.91552734	0.6713867	-0.7324219	9.589452880000001	4.82941893	1.214233426	0.4272461	-0.061035156	0.4272461	-9.036767572	-1.129296875	2.600732428	-1.159668	-0.4272461	0.4272461	-1.204663089	9.721044928000001	3.6570557100000003	0.5493164	1.5869141	0.48828125	1.437939496	11.228369600000002	-0.11484375000000001	1.4038086	2.5634766	5.79834	1549638233.24
-8.752050720000002	-1.4630615020000002	-2.1437500000000003	-1.5869141	-0.61035156	-0.6713867	9.05231929	-2.64379892	-2.5433105040000004	0.61035156	0.12207031	-0.4272461	9.85622554	4.87368161	1.443920926	0.36621094	-0.18310547	0.48828125	-8.797509980000001	-0.839794928	2.8352050720000004	-0.91552734	0.30517578	0.5493164	-1.350610324	9.3657473	3.50991214	0.30517578	1.159668	0.36621094	0.970190396	11.726025360000001	0.41152344240000005	2.1972656	2.1972656	5.432129	1549638233.28
-8.54389676	-1.414013678	-1.770507788	-1.5258789	-0.6713867	-0.79345703	8.508007788	-2.4595702880000005	-2.3387451080000004	0.79345703	0	-0.5493164	9.66003444	4.447802716000001	1.9607177520000003	0.6713867	0.18310547	0.48828125	-8.535522660000002	-0.6555663939999999	2.8483641200000003	-0.79345703	0	0.4272461	-0.9414794928000001	9.07385234	3.4596679320000003	0.061035156	0.79345703	0.24414062	0.9594238220000001	10.386182100000001	0.6400146760000001	3.2348633	4.0893555	5.065918	1549638233.32
-8.333349640000002	-1.4247802520000001	-1.3661621400000001	-1.2207031	0.48828125	-0.36621094	8.26755342	-2.007373004	-2.239453076	0.79345703	-0.061035156	-0.61035156	9.41599092	3.9130616000000003	1.81357428	0.6713867	0.24414062	0.4272461	-8.387182608000002	-0.709399411	2.981152356	-0.6713867	0.18310547	0.36621094	-0.57421875	8.829809800000001	3.3986572480000006	0.061035156	0.7324219	0.12207031	0.5598632788000001	9.85742212	0.8362060700000001	3.6010742	5.3100586	3.6621094	1549638233.36
-8.456567392	-1.1711669928000001	-1.56953125	-0.8544922	0.4272461	-0.24414062	8.222094748	-1.5121094240000001	-2.201171924	0.61035156	-0.18310547	-0.48828125	9.376513580000001	3.5326415740000003	1.4989501800000002	0.61035156	0.24414062	0.36621094	-8.26276857	-0.840991214	2.958422824	-0.61035156	-0.12207031	0.30517578	-0.30744628600000007	8.825024460000002	3.42497554	0.061035156	0.79345703	0.061035156	-1.207055661	9.157592752000001	0.6077148560000001	1.8920898	3.2958984	2.0751953	1549638233.4
-8.673095746000001	-0.65676268	-1.650878894	-0.6713867	0.5493164	-0.30517578	8.36086412	-1.2907959260000001	-2.124609424	0.5493164	-0.24414062	-0.24414062	9.39685054	3.2479248200000006	1.564746106	0.61035156	0.18310547	0.24414062	-8.32497554	-1.052734375	3.32089856	-0.7324219	0.18310547	0.24414062	-0.2189208966	8.834594748	3.535034146	0.18310547	0.7324219	0.061035156	0.07416992212000001	7.6789795320000005	1.2788329680000001	3.479004	0.91552734	1.3427734	1549638233.44
-9.35258786	-0.5502929712000001	-1.9367920320000003	-0.4272461	0.9765625	-0.18310547	8.565429712	-1.302758786	-1.911669928	0.5493164	-0.30517578	-0.18310547	9.528442392	3.0182373200000003	1.792041034	0.5493164	0.12207031	0.12207031	-8.482885880000001	-1.149633786	3.081640576	-0.8544922	-0.18310547	0.36621094	-0.05502929712000001	8.790332068	3.716870108	0.18310547	0.6713867	0.061035156	1.3470214660000002	7.495947480000001	1.0670898560000002	3.7231445	0.24414062	0.5493164	1549638233.48
-10.224683	-0.40554199280000003	-2.237060504	-0.5493164	1.3427734	-0.18310547	8.9494384	-1.3924804320000002	-1.95234375	0.61035156	-0.24414062	-0.12207031	9.90407698	2.9165527160000004	1.81357428	0.5493164	0.061035156	0.12207031	-8.753247300000002	-1.184326178	3.4967528960000003	-0.79345703	0.12207031	0.5493164	-0.031103515380000002	9.1623777	3.83171376	0.30517578	0.6713867	0.18310547	2.54689946	8.740087860000001	1.9009033540000002	2.9296875	0.24414062	-0.24414062	1549638233.52
-11.80498004	-0.19020996400000004	-2.560058606	-1.6479492	-0.24414062	0.061035156	9.6552491	-1.701123004	-2.026513678	0.6713867	-0.18310547	0.061035156	10.532128600000002	3.0182373200000003	1.641308606	0.6713867	0.24414062	0.061035156	-8.79990216	-0.9630126800000001	3.5338378600000007	-0.79345703	-1.0375977	0.5493164	-0.09211425720000001	9.777270468000001	3.708496106	0.18310547	0.48828125	0.36621094	8.359667932	9.47460962	2.8017089660000005	0.30517578	1.3427734	0.061035156	1549638233.56
-12.470116820000001	-0.9893310700000001	-2.9679932100000004	-1.4038086	-0.79345703	0.061035156	10.225878600000001	-1.89611821	-1.745385782	0.7324219	-0.18310547	0.18310547	10.97714856	3.2503173920000004	1.4678466460000001	0.7324219	0.061035156	0.061035156	-9.719848740000002	-0.7823730432	4.4513915740000005	-0.79345703	-1.4648438	0.36621094	0.07177734424	10.538110520000002	3.6618408540000003	0.24414062	0.12207031	0.36621094	5.860620108000001	9.45307608	1.335058606	-0.79345703	-0.6713867	-1.0375977	1549638233.6
-10.271337860000001	-2.045654254	-2.940478534	-1.159668	-0.7324219	-0.12207031	10.51897014	-1.96430661	-1.464257788	0.7324219	-0.18310547	0.18310547	11.40661592	3.4632567900000004	1.3661621400000001	0.7324219	0.12207031	-0.18310547	-10.231860520000001	-0.6292480432	4.667919928	-0.6713867	-0.61035156	0.24414062	0.5215820288	11.3491938	3.716870108	0.4272461	0.12207031	0.18310547	1.5025390379999999	9.98303264	0.01674804712	0.36621094	-0.9765625	-2.1972656	1549638233.64
-9.853833360000001	-2.5098144959999997	-2.930908246	-0.48828125	0	-0.30517578	10.59553264	-1.9200439300000003	-1.314721646	0.7324219	-0.12207031	0.4272461	11.8085688	3.5589599640000005	1.043164038	0.9765625	-0.061035156	-0.48828125	-10.50222194	-0.517993161	4.572216754	-0.7324219	0.18310547	0.36621094	0.724951178	11.702099640000002	3.741992212	0.30517578	0.5493164	0.061035156	4.9	11.12189946	0.75366214	0	-1.4038086	-1.7089844	1549638233.679
-8.948242212	-2.5313476440000002	-3.0768554320000003	-0.5493164	-0.24414062	-0.061035156	10.463940200000001	-2.071972644	-1.3996582460000002	0.79345703	-0.30517578	0.5493164	12.11721196	3.5924560700000003	0.80988768	1.2817383	0.36621094	-0.5493164	-9.73061502	-0.288305661	3.447705072	-0.6713867	0.6713867	0.24414062	0.5802001800000001	11.05251448	3.282617212	-0.18310547	1.0375977	0.061035156	2.04326178	10.51298822	0.617285144	0.30517578	0.12207031	-2.2583008	1549638233.719
-7.54738768	-1.8255371400000002	-2.98952626	0.4272461	1.4648438	-0.12207031	10.18759784	-2.3614746400000004	-1.156811502	0.79345703	-0.30517578	0.5493164	11.72363318	3.4572753600000006	1.3458251800000003	1.4648438	0.91552734	-0.18310547	-9.01044928	0.001196289038	2.5995362400000004	-1.0375977	0.5493164	0.12207031	-0.06340332068	9.578686600000001	2.4571777160000003	-0.6713867	1.5258789	0.18310547	2.595947284	9.31191394	-1.1879150360000001	1.2817383	-1.4648438	-2.319336	1549638233.76
-8.330957068	-1.868603534	-4.1786376800000005	0.061035156	-0.061035156	-0.5493164	9.317895468000001	-2.337548822	-0.9737792932	0.9765625	-0.4272461	-0.6713867	10.865893080000001	3.2790283540000003	1.503735324	1.3427734	1.0375977	0.4272461	-8.541503894	0.6268554712000001	1.987036142	-0.9765625	0.4272461	0.30517578	-0.5060302716	8.616870108	1.6867675720000002	-0.8544922	1.3427734	0.4272461	2.674902356	9.42197284	-1.1400634980000002	1.5258789	-0.18310547	-2.4414062	1549638233.799
-9.229370108000001	-1.8973144960000001	-4.147534146	-0.4272461	-0.61035156	0.061035156	8.76401358	-2.4906739200000003	-1.2477295320000001	0.91552734	-0.24414062	-1.0986328	10.180420320000001	3.1199219240000007	0.75366214	1.159668	1.0986328	0.7324219	-9.07385234	1.1125488220000002	2.4165038940000003	-0.8544922	-0.24414062	0.18310547	-0.6292480432	8.8561277	1.3302734620000003	-0.7324219	1.159668	0.61035156	3.354394568	9.414794928000001	-0.594555661	1.0986328	0.48828125	-1.953125	1549638233.839
-9.38129892	-1.3470214660000002	-3.98723143	-0.5493164	0.48828125	0.24414062	8.67788089	-2.9524413940000005	-1.337451178	0.91552734	-0.24414062	-1.0986328	10.0213134	3.3328614200000004	-0.1064697284	0.8544922	0.9765625	0.48828125	-9.076245108	1.068286142	3.15102536	-0.48828125	0.36621094	0.061035156	-0.47373047120000006	9.95910692	1.5025390379999999	-0.48828125	0.9765625	0.8544922	1.7896484620000002	9.693530252	-1.0515380890000001	0.9765625	-1.2817383	-1.8920898	1549638233.879
-8.97336412	-1.0144531250000002	-3.9142577880000005	-0.061035156	0.30517578	-0.12207031	9.03317842	-3.0792480040000005	-1.143652356	1.0986328	-0.7324219	-0.4272461	10.25817842	3.7395996400000002	-0.576611322	0.7324219	0.30517578	0.18310547	-8.69582518	0.88645018	3.0959961060000003	-0.48828125	-0.61035156	-0.061035156	-0.3373535144	9.844262680000002	1.9403808900000001	0	1.0375977	0.5493164	1.7896484620000002	9.86699182	-1.6664307100000002	0.9765625	-2.2583008	-2.0751953	1549638233.919
-8.3620607	-0.9977050720000001	-3.5206787140000007	-0.24414062	-0.061035156	-0.30517578	9.020019568	-2.5134033540000003	-0.49406739200000005	0.79345703	-0.79345703	-0.24414062	10.035669420000001	3.7072998200000002	-0.12919922120000002	0.5493164	0	0.4272461	-8.42785643	0.6017333966	3.2527099640000006	-0.36621094	0.24414062	0	-0.40554199280000003	9.103759980000001	2.082739218	0.12207031	0.79345703	0.24414062	1.909277356	9.584667932	-1.790844748	0.8544922	-1.5869141	-2.1972656	1549638233.959
-7.984033246000001	-1.015649411	-3.42736821	0.061035156	0.61035156	-0.30517578	8.728125	-1.8243408540000001	-0.0897216754	0.79345703	-0.79345703	-0.24414062	9.528442392	3.1199219240000007	0.4521972644	0.6713867	0	0.48828125	-8.08811052	0.619677716	3.178540036	-0.48828125	-0.24414062	-0.061035156	0.14714355040000002	8.643188400000001	2.165283246	0.061035156	0.36621094	0.12207031	1.8937255400000002	9.258081070000001	-1.5599609620000003	0.8544922	-1.0986328	-2.1972656	1549638233.999
-8.321386780000001	-0.8433837860000001	-4.09848642	0.12207031	0.061035156	-0.4272461	8.69223642	-1.2884033540000002	-0.2835205072	0.61035156	-0.36621094	-0.24414062	9.25927716	2.5313476440000002	0.49885253600000007	0.9765625	0.24414062	0.30517578	-8.1072509	0.8541503600000001	3.359179712	-0.4272461	0.24414062	0	0.7716064300000001	8.61328125	2.31481929	-0.12207031	0.5493164	0.061035156	1.971484424	9.094189300000002	-1.3793212860000001	0.61035156	-0.4272461	-2.0751953	1549638234.039
-8.85373552	-0.7883544928000001	-4.301855432000001	0	-0.61035156	-0.30517578	8.585766574	-0.9331054712000001	-0.5215820288	0.5493164	-0.12207031	-0.24414062	9.241332968	2.286108426	0.37683107	0.91552734	0.4272461	0.12207031	-8.222094748	1.0862304712000002	3.517089856	-0.24414062	0.18310547	0	0.900805661	8.829809800000001	2.177246106	-0.24414062	0.79345703	0.061035156	1.9044922120000003	9.12888179	-1.4786132200000002	0.30517578	-0.36621094	-1.7089844	1549638234.08
-9.210229532000001	-0.915161142	-4.00996106	0.24414062	-0.79345703	0	8.76760234	-0.764428714	-0.8146728240000001	0.5493164	-0.12207031	-0.24414062	9.636108426000002	2.3112304320000003	0.4904785144	0.6713867	0.36621094	-0.061035156	-8.1670652	1.156811502	3.50393071	0	0.18310547	-0.061035156	0.6447998200000001	9.095385880000002	1.9786621400000002	-0.12207031	0.7324219	0.061035156	2.031298822	9.414794928000001	-1.427172824	-0.12207031	-0.12207031	-1.4648438	1549638234.119
-8.97097194	-0.25959472840000003	-3.9322021760000005	0.79345703	-0.12207031	0.18310547	9.29516574	-0.7105957068000001	-0.9606201080000001	0.5493164	-0.36621094	-0.12207031	10.21152356	2.5588623200000002	0.678295926	0.6713867	0.36621094	-0.061035156	-8.59892572	1.03957518	3.800610324	0.12207031	-0.24414062	0	0.308642572	9.354980432000001	1.963110324	0.12207031	0.18310547	0.12207031	2.195190396	9.554760880000002	-1.387695288	-0.79345703	-0.12207031	-1.159668	1549638234.159
-8.967382788	0.617285144	-4.4430175720000005	0.12207031	0.30517578	0.061035156	9.81555162	-0.754858426	-1.03359375	0.12207031	-0.30517578	0	10.625439300000002	2.89741214	0.7871582068	-0.30517578	-0.30517578	0.061035156	-8.963793930000001	0.29069824280000006	3.8281250000000004	-0.24414062	-0.36621094	0	0.5359375000000001	9.96867662	2.39138179	0.30517578	-0.24414062	-0.061035156	1.5336425720000002	9.503320288000001	-1.5216797120000003	-1.2207031	-0.24414062	-1.0986328	1549638234.199
-10.015332460000002	0.22849121400000003	-5.20026857	-0.4272461	-0.061035156	0.36621094	9.81555162	-0.754858426	-1.03359375	0.12207031	-0.30517578	0	10.77736772	3.0493408540000004	0.8445800720000001	-0.48828125	-0.5493164	-0.061035156	-8.921923920000001	0.1399658246	4.035082968	-0.48828125	-0.12207031	0	0.765625	10.577587860000001	2.8986084260000005	0.4272461	0	-0.30517578	1.4618652160000003	10.11821286	-2.360278354	-1.6479492	0.061035156	-1.3427734	1549638234.239
-10.759423920000001	-0.2978759784	-5.188305710000001	-1.7089844	-1.5869141	0.48828125	10.38498552	-0.9402832068000001	-1.2501221040000001	-0.12207031	-0.061035156	-0.061035156	11.1350589	3.0672851440000004	1.459472644	-0.48828125	-0.5493164	-0.061035156	-9.2724366	0.4450195288	4.285107428	-0.5493164	-0.91552734	0.061035156	0.6077148560000001	11.153002700000002	2.7478759000000004	-0.48828125	-0.61035156	-0.36621094	2.4153076080000004	10.35148912	-1.83151857	-2.1972656	0.91552734	-1.3427734	1549638234.279
-10.9137455	-1.484594748	-3.9561278960000004	-1.7700195	-0.6713867	0.061035156	10.997485520000001	-1.5587646760000002	-1.715478534	-0.24414062	0.18310547	-0.061035156	11.672192000000003	3.47163089	1.7513672120000003	-0.4272461	-0.18310547	-0.6713867	-10.554858720000002	0.2930908246	4.450195288000001	-0.4272461	-1.953125	0.18310547	0.250024411	11.06208516	3.06848143	-0.61035156	-0.91552734	-0.18310547	3.8053954680000004	10.535717360000001	-0.24165038940000003	-3.112793	0.8544922	-0.30517578	1549638234.319
-10.674487319999999	-3.15700679	-3.4823974640000004	-1.2817383	-0.61035156	-0.36621094	10.997485520000001	-1.5587646760000002	-1.715478534	-0.36621094	0.36621094	0.12207031	11.85761682	4.11044928	1.580297824	-0.79345703	-0.24414062	-0.61035156	-11.161376800000001	-0.27514648560000005	4.50522464	0.061035156	0.5493164	0.24414062	-0.1196289038	11.17573282	3.58288588	-0.18310547	-1.0986328	-0.30517578	5.10336911	11.149413940000002	1.562353534	-4.9438477	0.5493164	1.6479492	1549638234.359
-9.491357428	-3.2945800720000005	-1.1424560700000002	0.12207031	-1.7700195	0.4272461	11.11232878	-2.118627896	-1.8040038940000003	-0.91552734	0.36621094	0.48828125	11.59323732	4.429858426	1.5599609620000003	-0.91552734	-0.6713867	-0.4272461	-9.777270468000001	-0.2069580072	3.3448242800000005	0.5493164	1.3427734	-0.061035156	-0.5263671924000001	9.97465854	3.4800048920000006	0	-0.36621094	-0.5493164	4.69423822	10.55964308	1.7513672120000003	-4.5776367	-0.48828125	4.4555664	1549638234.399
-8.47929712	-2.16767572	-0.0813476538	0.061035156	-0.061035156	0.91552734	10.2091304	-1.9583251800000003	-1.693945288	-0.8544922	0.30517578	-0.061035156	10.81325728	4.19060054	1.6341308900000002	-0.79345703	-0.18310547	0.30517578	-8.747265380000002	-0.265576178	1.88774411	0.61035156	-0.24414062	-0.12207031	-1.7800780760000001	8.430249100000001	3.092407248	-0.18310547	-0.48828125	-0.36621094	2.866308606	10.082324280000002	2.178442392	-1.8920898	-0.91552734	6.0424805	1549638234.439
-9.372924820000001	-2.477514676	-1.8578369600000002	0.9765625	0.7324219	-0.36621094	8.8896241	-1.3266846040000002	-1.8458740020000002	-0.8544922	0.30517578	-0.061035156	9.7150634	4.213330072000001	1.425976538	-0.91552734	-0.12207031	0.6713867	-9.32028804	-0.770410144	2.551684604	0.6713867	0.12207031	-0.061035156	-1.9978027160000003	8.72692842	3.338842752	0.12207031	-1.0986328	0.24414062	0.193798822	12.087304320000001	0.8720947480000001	-2.0751953	-0.30517578	5.126953	1549638234.479
-9.49016124	-2.4846923920000004	-2.183227536	0.48828125	-1.2817383	0.18310547	8.8896241	-1.3266846040000002	-1.8458740020000002	-0.79345703	0.79345703	-0.4272461	9.54160144	4.663134784	1.0993896760000001	-0.91552734	-0.12207031	0.6713867	-8.791528060000001	-1.259692392	2.25261232	0.7324219	-0.18310547	-0.5493164	-1.284814496	9.835888579999999	3.7647216460000004	0.48828125	-0.5493164	0.061035156	0.24404297120000001	10.906567000000003	0.031103515380000002	-0.4272461	-2.746582	4.8828125	1549638234.519
-8.741284440000001	-1.81357428	-1.022827176	0.5493164	0.4272461	0.6713867	9.2808107	-2.128198282	-2.743090854	-1.0375977	0.4272461	-0.24414062	9.80478534	4.712182608	1.3075439300000002	-1.4648438	-0.79345703	0.12207031	-8.92910144	-1.1304931610000002	2.95363768	0.8544922	0.30517578	-0.61035156	-1.3254882200000002	9.362158246000002	4.020727536	0.48828125	-0.48828125	-0.12207031	1.032397464	10.2844973	0.649584964	1.4038086	-0.24414062	4.5776367	1549638234.559
-8.693432608	-1.0826415740000002	-1.3769287140000002	0.8544922	0.91552734	0	8.76401358	-2.211938498	-2.5301512600000002	-1.0375977	0.4272461	-0.24414062	9.789233426000001	4.34851088	2.25261232	-1.2207031	-0.61035156	0.24414062	-8.61567392	-0.758447284	2.72036142	1.0986328	-0.36621094	-0.5493164	-1.356591754	8.906372300000001	3.8018066100000003	0.18310547	-0.91552734	0	1.2309814300000002	9.845459260000002	1.0192382788	1.5869141	2.5024414	3.90625	1549638234.599
-8.47211911	-1.06589357	-1.453491214	0.5493164	1.0986328	0.061035156	8.218505890000001	-2.0061767180000003	-2.5421141200000004	-0.8544922	0.12207031	-0.36621094	9.705493210000002	4.029101440000001	2.516992212	-1.0375977	-0.18310547	0.24414062	-8.45776358	-1.1735596040000003	2.86152356	1.2817383	0.24414062	-0.48828125	-0.949853534	8.797509980000001	3.77788089	0.061035156	-1.159668	0.061035156	0.15671386780000002	8.839379892	1.168774411	2.380371	2.746582	2.4414062	1549638234.639
-8.405126800000001	-1.3087402160000001	-1.3458251800000003	0.8544922	1.4038086	0.4272461	8.400341754000001	-1.701123004	-2.48229982	-1.159668	0.12207031	-0.18310547	9.67917482	3.643896466	1.9009033540000002	-1.0375977	-0.24414062	0.24414062	-8.15390625	-1.5563721040000003	2.8854492800000004	1.0986328	-0.061035156	-0.48828125	-0.5108154254	8.665917932000001	3.8975097840000004	0	-0.9765625	-0.061035156	-1.022827176	8.4733152	0.5574707068000001	1.0986328	-0.5493164	0.9765625	1549638234.679
-8.38239766	-0.3959716754	-1.50732428	1.0375977	1.5869141	0.61035156	8.633618210000002	-1.524072284	-2.3542969240000002	-1.159668	-0.12207031	-0.061035156	9.478198380000002	3.152221646	1.7752929320000002	-0.9765625	-0.24414062	0.24414062	-7.964892572	-1.6532714660000003	2.872290036	0.91552734	-0.4272461	-0.4272461	-0.2237060504	8.577392572	3.881957968	-0.061035156	-0.91552734	0	0.5813964856000001	7.412207068000001	1.8530517180000001	2.6855469	-0.7324219	0.36621094	1549638234.719
-9.154003894	0.0825439496	-1.85544429	0.79345703	2.319336	0.4272461	8.633618210000002	-1.524072284	-2.3542969240000002	-1.159668	-0.12207031	-0.061035156	9.469824280000001	2.72036142	1.8805663940000001	-0.7324219	-0.12207031	0.18310547	-8.150317392	-1.833911142	3.1282959260000003	0.6713867	-0.6713867	-0.36621094	0.1387695288	8.498437500000001	4.080542032	-0.061035156	-0.91552734	0.061035156	2.138964856	7.065283246000001	0.8577392572	2.9296875	-3.0517578	-0.18310547	1549638234.763
-10.309619600000001	-0.07416992212000001	-3.2634764400000003	0.9765625	1.7700195	0.18310547	8.9745607	-1.562353534	-2.04924321	-0.6713867	0.18310547	-0.36621094	9.744970746000002	2.446411142	1.8398925720000001	-0.61035156	-0.12207031	0.24414062	-8.48049321	-1.818359424	3.637915036	0.36621094	-0.48828125	-0.061035156	0.3541015576	8.72692842	4.203759784	0.061035156	-0.79345703	0.12207031	2.9644042540000006	8.321386780000001	1.1400634980000002	2.4414062	-4.5166016	-0.4272461	1549638234.799
-11.43652356	0.0992919928	-3.50393071	-0.061035156	-0.5493164	0.61035156	9.419580072	-1.695141574	-2.2250976440000003	-0.36621094	0.30517578	-0.18310547	10.223486420000002	2.3519042540000004	1.7406005400000002	-0.4272461	-0.18310547	0.24414062	-8.59055162	-1.469042932	3.9046875	0.36621094	-0.8544922	0.18310547	0.385205072	9.06069339	4.082934604	0.18310547	-0.8544922	0.24414062	7.78903804	9.64328624	1.4822021760000001	0.48828125	-2.1972656	-0.7324219	1549638234.839
-11.42336412	-0.764428714	-3.369946286	-0.61035156	-0.7324219	0.5493164	9.82871106	-1.84946286	-2.115039038	-0.36621094	0.30517578	-0.18310547	10.75463858	2.433251996	1.6341308900000002	-0.4272461	-0.30517578	0.36621094	-9.24013678	-1.052734375	4.447802716000001	0.48828125	-1.4038086	0.18310547	0.44621582460000003	9.444701980000001	3.8448730040000005	0.30517578	-0.9765625	0.4272461	8.28908696	9.73540036	0.8960205072	-1.2817383	0.18310547	-1.2207031	1549638234.879
-10.13735324	-1.656860324	-2.495458966	1.3427734	0.24414062	0.79345703	10.11701628	-1.9200439300000003	-1.814770468	-0.30517578	0.30517578	0.061035156	11.106347840000002	2.636621106	1.534838858	-0.48828125	-0.48828125	0.36621094	-9.372924820000001	-0.5455078076000001	4.44421376	0.91552734	-0.7324219	0.12207031	0.4103271466	10.100268080000001	3.637915036	0.5493164	-0.9765625	0.4272461	3.0493408540000004	9.79401857	-0.1985839856	-0.18310547	-1.8920898	-1.953125	1549638234.919
-10.152904860000001	-2.0731689300000005	-3.649877896	1.8310547	0.5493164	0.7324219	10.294067000000002	-1.7645263580000001	-1.32788089	-0.36621094	0.36621094	0.5493164	11.35517572	2.9093750000000003	1.1400634980000002	-0.4272461	-0.61035156	0.24414062	-10.030884080000002	-0.21413574280000003	4.81147464	0.91552734	-0.91552734	0.24414062	0.36845702880000003	10.698413040000002	3.466845746	0.4272461	-1.0986328	0.61035156	5.501733426	10.47590306	0.2763427716	0.30517578	-3.6010742	-1.0986328	1549638234.959
-10.413696580000002	-1.6915527160000003	-4.474121106	0.91552734	-1.953125	0.4272461	10.27851538	-1.9020996400000003	-1.375732428	-0.18310547	0.61035156	0.7324219	11.42336412	3.2838134000000005	0.783569339	-0.12207031	-0.48828125	0.061035156	-9.9016848	-0.1626953076	4.414306610000001	1.0375977	-0.12207031	0.30517578	0.6447998200000001	10.850341460000001	3.1940917540000004	0.30517578	-0.91552734	0.36621094	4.330566394000001	11.383886780000001	1.297973642	-1.5258789	-0.79345703	-1.0986328	1549638234.999
-8.082128894	-1.610205072	-3.0493408540000004	0.4272461	0.36621094	0	10.25339308	-2.2430420320000004	-1.184326178	-0.24414062	0.48828125	0.7324219	10.69602086	3.2706542540000005	0.915161142	-0.061035156	-0.30517578	0.061035156	-9.61936052	0.1997802716	3.3005616	0.8544922	0.18310547	0.12207031	0.454589856	9.953125	2.3172119600000003	0.12207031	-0.24414062	-0.12207031	1.1472412140000001	9.789233426000001	-2.04086911	0.48828125	-2.1972656	-1.7700195	1549638235.07
-9.408813400000001	-2.250219748	-4.653564496	0.61035156	-0.91552734	-0.18310547	9.144433606	-2.233471646	-1.320703076	-0.24414062	0.12207031	0.24414062	10.554858720000002	3.23596196	0.2260986322	-0.12207031	0.061035156	-0.061035156	-9.38488768	0.732128894	3.0206298920000005	0.24414062	0.48828125	0.061035156	0.33017577880000004	10.28090854	1.9403808900000001	0	0	-0.18310547	2.5074219240000004	9.76291484	-1.2417480040000002	0.18310547	-1.159668	-1.5258789	1549638235.12
-9.00566394	-2.10546875	-3.78027356	0.36621094	0.12207031	0.12207031	9.20065944	-2.828027356	-1.32788089	-0.18310547	0.24414062	0	10.630224640000002	3.3914795320000004	-0.09450683900000001	-0.30517578	0.12207031	-0.24414062	-9.48776857	1.1735596040000003	2.854345746	0.18310547	-0.061035156	-0.18310547	0.027514648560000004	10.406518080000001	1.6329346040000001	-0.18310547	0.30517578	-0.18310547	2.0695800720000004	9.491357428	-1.0993896760000001	0.5493164	-0.9765625	-1.0986328	1549638235.158
-8.797509980000001	-1.540820288	-3.6881591460000003	1.0375977	0.61035156	0	9.08222644	-3.134277356	-0.7476806610000001	-0.30517578	0.4272461	-0.12207031	10.764209260000001	3.71926268	0.15192871400000002	-0.61035156	-0.12207031	-0.30517578	-9.03916034	1.079052716	3.063696286	0.5493164	1.0986328	-0.36621094	-0.48090820680000007	10.3526857	1.58747554	-0.061035156	0.061035156	-0.24414062	2.04924321	9.532031250000001	-1.7812744600000001	0.4272461	-1.6479492	-1.0986328	1549638235.199
-8.51040036	-1.214233426	-3.8628173920000006	1.0986328	-0.12207031	-0.18310547	8.883642572	-2.834008786	-0.4844970746000001	-0.36621094	0.12207031	-0.12207031	10.798901260000001	3.7934326080000003	-0.03588867212	-0.61035156	-0.12207031	-0.30517578	-8.661132788000002	1.0718750000000001	2.74069838	0.5493164	1.0986328	-0.36621094	-0.7046142572	9.697119110000001	1.655664038	0	-0.30517578	-0.36621094	2.217919928	9.329858426000001	-2.0468505400000003	0.36621094	-1.159668	-1.159668	1549638235.238
-8.795117212000001	-1.28122554	-4.013549820000001	0.5493164	-0.061035156	-0.18310547	8.61567392	-2.3734375	-0.43664550720000006	-0.5493164	0	0	10.252197480000001	3.4692382200000003	-0.0346923822	-0.4272461	0.061035156	0.12207031	-8.686254892000001	1.003686502	2.7275389400000005	0.4272461	0.48828125	-0.4272461	-0.42707518000000005	9.363354532	1.71667482	-0.24414062	-0.5493164	-0.36621094	2.70600589	9.095385880000002	-1.683178714	0.6713867	0	-1.0375977	1549638235.278
-9.154003894	-1.6460937500000001	-4.155908246	0.7324219	-0.12207031	-0.061035156	8.5917482	-2.2071533540000003	-0.5335449280000001	-0.5493164	0	0	9.71745607	3.2682617800000004	0.050244139400000006	-0.48828125	0.12207031	-0.12207031	-8.753247300000002	1.1257080072	2.739501996	0.48828125	0.24414062	-0.48828125	-0.15910644960000003	9.512890380000002	1.7693115020000003	-0.24414062	-0.30517578	-0.36621094	2.4990478240000003	9.33942842	-1.4403320680000002	0.36621094	0.12207031	-0.8544922	1549638235.319
-9.253295926000002	-1.6688232820000002	-4.012353534	0.7324219	-0.30517578	0.24414062	8.95661592	-2.3495117800000003	-0.832617212	-0.6713867	0	0.12207031	9.80957068	3.3065429320000006	0.007177734620000001	-0.5493164	0	-0.4272461	-8.77358426	1.3099365020000002	2.8088867800000004	0.7324219	0.24414062	-0.5493164	-0.34812010800000004	9.625341754	1.62575679	-0.18310547	-0.30517578	-0.30517578	2.1437500000000003	9.60261232	-1.409228534	0.061035156	0	-0.61035156	1549638235.358
-9.069067392000001	-1.553979532	-3.8843505400000002	1.0986328	-0.12207031	0.4272461	9.27602536	-2.477514676	-0.9713867212000001	-0.6713867	0	0.12207031	10.05361322	3.4154052520000002	0.08493652160000001	-0.8544922	-0.12207031	-0.48828125	-8.706591754	1.3242920320000002	2.82922374	0.91552734	0	-0.61035156	-0.5120117212	9.724634080000001	1.4738280760000002	-0.18310547	-0.5493164	-0.24414062	1.8817626800000002	9.700707968000001	-1.5958496400000002	-0.30517578	-0.9765625	-0.4272461	1549638235.398
-8.948242212	-1.3996582460000002	-4.088916034	1.2207031	-0.061035156	0.36621094	9.4004393	-2.404541034	-0.8876464660000001	-0.79345703	-0.12207031	0.18310547	10.451977340000001	3.505126996	0.2260986322	-1.0375977	-0.18310547	-0.48828125	-8.847753894	1.1125488220000002	3.027807608	0.91552734	-0.30517578	-0.6713867	-0.5957519568	9.725830072	1.503735324	-0.12207031	-0.9765625	-0.24414062	2.1030761780000002	9.54399411	-1.8267334260000003	-0.4272461	-1.0375977	-0.4272461	1549638235.439
-8.999682608	-1.331469748	-4.22888179	0.9765625	-0.24414062	0.24414062	9.43513179	-2.31481929	-0.699829074	-0.91552734	0.061035156	0.12207031	10.619458360000001	3.561352536	0.22968750000000002	-1.0375977	-0.18310547	-0.48828125	-8.95661592	0.9043945288	3.16777356	0.91552734	-0.30517578	-0.6713867	-0.34213867800000003	9.843066100000001	1.7346191100000001	-0.061035156	-1.3427734	-0.30517578	2.136572284	9.477001800000002	-1.963110324	-0.5493164	-0.30517578	-0.24414062	1549638235.478
-8.8561277	-1.39606929	-4.104467752000001	0.7324219	-0.18310547	0.18310547	9.410009980000002	-2.3614746400000004	-0.63881839	-1.159668	0.4272461	0.061035156	10.533325180000002	3.3352538940000005	0.26796875000000003	-1.2207031	-0.36621094	-0.24414062	-9.02241214	0.8517577880000001	3.1127441100000004	0.91552734	-0.12207031	-0.61035156	0.11843261780000001	9.688745108	1.943969748	-0.061035156	-1.2817383	-0.48828125	1.847070288	9.522461060000001	-1.81118161	-0.7324219	-0.12207031	-0.18310547	1549638235.518
-9.121704074	-1.335058606	-3.744384784	0.91552734	-0.30517578	0.24414062	9.220996106000001	-2.381811502	-0.6543701080000001	-1.159668	0.4272461	0.061035156	10.302441100000001	3.04216304	0.41870117800000006	-1.2207031	-0.18310547	-0.30517578	-9.18630342	0.613696286	3.4500976440000004	1.0986328	0.48828125	-0.5493164	0.3612792932	9.636108426000002	2.071972644	-0.12207031	-1.159668	-0.48828125	1.8626221040000002	9.469824280000001	-1.801611322	-1.0986328	-0.12207031	-0.061035156	1549638235.558
-9.23774411	-0.925927716	-3.5577635800000005	0.79345703	0	0.24414062	9.2042482	-2.47871106	-0.764428714	-1.0986328	0.30517578	0.061035156	10.340722840000002	2.9632079680000003	0.34931639400000003	-1.2207031	-0.18310547	-0.30517578	-9.176733426	0.2189208966	3.31611322	1.0986328	0.48828125	-0.5493164	0.2918945288	9.7066893	2.287304712	0	-1.0375977	-0.5493164	1.906884784	9.645678420000001	-1.4833984620000003	-1.2207031	-0.24414062	0.12207031	1549638235.598
-9.39685054	-0.7823730432	-3.475219748	0.12207031	-0.24414062	-0.061035156	9.27722194	-2.61867662	-0.8374023560000001	-1.159668	0.4272461	0.24414062	10.58835414	3.0469483800000003	0.3612792932	-1.2207031	-0.48828125	-0.4272461	-9.140844748000001	-0.2225097644	3.313720746	0.6713867	0.061035156	-0.4272461	0.2129394568	9.853833360000001	2.53254393	0.12207031	-1.0375977	-0.5493164	1.6078125	9.686352340000001	-1.29558107	-1.2817383	-0.6713867	-0.061035156	1549638235.638
-9.419580072	-1.27524411	-3.12709964	0	-0.24414062	-0.24414062	9.43513179	-2.751464856	-0.8122802520000001	-1.159668	0.4272461	0.24414062	10.73310504	3.1127441100000004	0.6232665740000001	-1.0986328	-0.48828125	-0.4272461	-9.22578125	-0.569433606	3.3735351440000003	0.36621094	-0.061035156	-0.4272461	0.24404297120000001	9.839477340000002	2.87109375	0.18310547	-0.9765625	-0.61035156	1.9032959260000002	9.521264480000001	-1.183129892	-1.0986328	-0.24414062	-0.12207031	1549638235.678
-9.45307608	-1.7513672120000003	-2.818457068	0.30517578	-0.24414062	-0.24414062	9.38010234	-2.72395018	-0.9438721040000001	-0.7324219	0.12207031	0.24414062	10.627832460000002	3.07805162	0.9797607428000001	-0.8544922	-0.4272461	-0.4272461	-9.34421376	-0.5514892572000001	3.47402356	0.24414062	0.24414062	-0.30517578	0.37204589660000004	9.79401857	3.0768554320000003	0.18310547	-0.8544922	-0.6713867	1.792041034	9.644482428000002	-1.1580077880000001	-0.7324219	0.5493164	-0.12207031	1549638235.718
-9.44350589	-1.733422824	-2.569628894	0.61035156	-0.061035156	-0.18310547	9.25209964	-2.62705072	-1.2477295320000001	-0.7324219	0.12207031	0.24414062	10.562036240000001	3.04216304	1.128100589	-0.7324219	-0.30517578	-0.48828125	-9.212622300000001	-0.401953125	3.2945800720000005	0.24414062	0.36621094	-0.30517578	0.3146240216	9.737792932000001	3.0493408540000004	0.061035156	-0.5493164	-0.6713867	1.3266846040000002	9.94714308	-0.52995607	-0.48828125	0.36621094	-0.30517578	1549638235.758
-9.310717752	-1.37214357	-2.42607428	0.61035156	0.061035156	-0.18310547	9.20065944	-2.5337402160000004	-1.4235839660000003	-0.61035156	0.24414062	0.24414062	10.603905760000002	3.0900146760000005	1.2178222840000001	-0.6713867	-0.12207031	-0.4272461	-9.066674820000001	-0.38640135800000003	3.15461412	0.36621094	0.48828125	-0.30517578	-0.0765625	9.521264480000001	2.920141574	-0.061035156	-0.36621094	-0.5493164	1.216625998	9.89809604	-0.309838858	-0.7324219	-0.4272461	-0.24414062	1549638235.798
-9.39685054	-1.280029254	-2.5086182100000003	0.48828125	0.061035156	-0.24414062	9.065478240000001	-2.3985596040000003	-1.335058606	-0.6713867	0.12207031	0.24414062	10.557250900000001	3.262280252	1.33984375	-0.6713867	-0.12207031	-0.30517578	-8.95661592	-0.5514892572000001	2.9799560700000005	0.36621094	0.30517578	-0.30517578	-0.4378417932	9.460253894000001	2.87707518	-0.061035156	-0.36621094	-0.4272461	1.5204834260000002	9.72224092	-0.05981445288	-0.7324219	-0.5493164	-0.18310547	1549638235.838
-9.540405252000001	-1.3649658540000003	-2.551684604	0.36621094	0.061035156	-0.18310547	9.152807608000002	-2.326782248	-1.3805175720000002	-0.61035156	-0.061035156	0.24414062	10.6074955	3.4620605040000005	1.138867212	-0.6713867	-0.18310547	-0.24414062	-8.990112320000001	-0.65676268	3.01225589	0.30517578	0.24414062	-0.30517578	-0.5562744110000001	9.6385009	2.9943116	0	-0.36621094	-0.36621094	1.681982428	9.645678420000001	-0.052636719240000004	-0.30517578	-0.18310547	-0.24414062	1549638235.878
-9.56672374	-1.3793212860000001	-2.5074219240000004	0.30517578	0.061035156	-0.061035156	9.152807608000002	-2.326782248	-1.3805175720000002	-0.48828125	-0.12207031	0.24414062	10.554858720000002	3.5326415740000003	1.197485324	-0.5493164	-0.12207031	-0.24414062	-9.01044928	-0.61848143	3.04455571	0.30517578	0.18310547	-0.30517578	-0.5132080072	9.729418930000001	3.05053714	-0.061035156	-0.30517578	-0.30517578	1.6472900360000002	9.7318116	0.0418701178	-0.24414062	-0.18310547	-0.24414062	1549638235.918
-9.48776857	-1.225	-2.5217773560000003	0.4272461	0.061035156	-0.061035156	9.53322734	-2.477514676	-1.2632812500000001	-0.4272461	-0.061035156	0.18310547	10.466333360000002	3.5003417540000004	1.320703076	-0.5493164	-0.12207031	-0.24414062	-9.0092527	-0.729736322	3.037377896	0.30517578	0.18310547	-0.30517578	-0.47971191100000005	9.69951178	3.1127441100000004	-0.12207031	-0.30517578	-0.24414062	1.655664038	9.743774460000001	0.13757324280000002	-0.24414062	-0.36621094	-0.30517578	1549638235.958
-9.441113220000002	-1.183129892	-2.58278804	0.24414062	-0.12207031	-0.061035156	9.584667932	-2.47392572	-1.3290771760000002	-0.30517578	-0.18310547	0	10.469922120000001	3.430957068	1.343432608	-0.30517578	0	-0.24414062	-9.00207518	-0.8218505890000001	3.0469483800000003	0.18310547	0.061035156	-0.30517578	-0.3828125	9.631323380000001	3.1773437500000004	-0.18310547	-0.24414062	-0.18310547	1.6353271760000003	9.72822284	0.22849121400000003	-0.18310547	-0.5493164	-0.30517578	1549638235.998
-9.49733876	-1.2632812500000001	-2.56723642	0.18310547	-0.061035156	0	9.54399411	-2.414111322	-1.3458251800000003	-0.30517578	-0.18310547	0	10.40891124	3.3089355040000004	1.3446288940000002	-0.18310547	0.061035156	-0.18310547	-9.03796376	-0.8278320288	3.057714856	0.12207031	0	-0.24414062	-0.30625	9.540405252000001	3.185717752	-0.18310547	-0.18310547	-0.18310547	1.6353271760000003	9.72822284	0.22849121400000003	-0.18310547	-0.5493164	-0.30517578	1549638236.038
-9.49494658	-1.246533246	-2.634228534	0.061035156	-0.061035156	-0.061035156	9.43273912	-2.372241214	-1.35180661	-0.18310547	0	-0.061035156	10.40053714	3.23596196	1.332666034	-0.12207031	0.061035156	-0.18310547	-9.100170926	-0.7811767572	3.1414550720000003	0.061035156	0.061035156	-0.18310547	-0.25480957460000003	9.527246106	3.1390625	-0.12207031	-0.12207031	-0.061035156	1.6353271760000003	9.72822284	0.22849121400000003	-0.18310547	-0.5493164	-0.30517578	1549638236.078
-9.399243210000002	-1.25729982	-2.6725097840000003	0	0	-0.061035156	9.36933606	-2.378222644	-1.43076178	-0.12207031	-0.12207031	0	10.469922120000001	3.25151358	1.225	-0.12207031	0	-0.12207031	-9.095385880000002	-0.775195288	3.1534179320000004	0	0	-0.12207031	-0.24045410340000004	9.5619384	3.1055663940000002	-0.12207031	0.061035156	-0.061035156	1.6353271760000003	9.72822284	0.22849121400000003	-0.18310547	-0.5493164	-0.30517578	1549638236.118
-9.4004393	-1.3458251800000003	-2.7586425720000003	-0.061035156	-0.061035156	-0.061035156	9.35258786	-2.404541034	-1.3924804320000002	-0.12207031	-0.12207031	0	10.479491820000002	3.29816893	1.2453369600000002	-0.061035156	0.061035156	-0.12207031	-9.043945288000002	-0.7141846040000002	3.14265126	-0.061035156	0.061035156	-0.12207031	-0.2978759784	9.5870607	3.0959961060000003	-0.061035156	0.061035156	0	1.6353271760000003	9.72822284	0.22849121400000003	-0.18310547	-0.5493164	-0.30517578	1549638236.158
-9.410009980000002	-1.33984375	-2.805297824	-0.12207031	-0.061035156	-0.061035156	9.35617662	-2.383007788	-1.3171142180000002	0.061035156	-0.18310547	0	10.41489218	3.31850589	1.4176025360000002	0.061035156	0.061035156	-0.061035156	-9.064282248	-0.6352294928000001	3.17495108	-0.12207031	0.061035156	-0.061035156	-0.265576178	9.552368210000001	3.02661142	-0.061035156	0.061035156	0	1.6353271760000003	9.72822284	0.22849121400000003	-0.18310547	-0.5493164	-0.30517578	1549638236.198
-9.376513580000001	-1.36018071	-2.798120108	-0.12207031	0	-0.061035156	9.354980432000001	-2.3243896760000005	-1.302758786	0.061035156	-0.12207031	-0.061035156	10.4304438	3.2945800720000005	1.3111327879999999	0.061035156	0.061035156	-0.061035156	-9.088207968	-0.5550781250000001	3.1665771760000005	-0.12207031	0	-0.061035156	-0.2081542932	9.589452880000001	3.0002929320000002	-0.12207031	0.12207031	0	1.6353271760000003	9.72822284	0.22849121400000003	-0.18310547	-0.5493164	-0.30517578	1549638236.238
-9.350195288	-1.3793212860000001	-2.860327176	-0.12207031	0	-0.18310547	9.363354532	-2.2645751800000005	-1.3577880400000002	0.061035156	-0.12207031	-0.061035156	10.4292482	3.3292724640000007	1.2058593750000002	0.12207031	0.12207031	-0.061035156	-9.120507788000001	-0.49645996400000003	3.208447284	-0.12207031	0.12207031	0	-0.1866210962	9.632519568000001	2.9703858800000003	-0.12207031	0.24414062	0	1.6353271760000003	9.72822284	0.22849121400000003	-0.18310547	-0.5493164	-0.30517578	1549638236.278
-9.408813400000001	-1.4558837860000002	-2.960815396	-0.18310547	-0.12207031	-0.12207031	9.33344748	-2.2645751800000005	-1.2010742212	0.061035156	-0.18310547	0	10.383788940000002	3.3807128600000005	1.274047824	0.12207031	0.12207031	-0.061035156	-9.121704074	-0.40793457460000004	3.198876996	-0.12207031	0.12207031	0	-0.27395019960000005	9.6217527	2.860327176	-0.12207031	0.24414062	0	1.847070288	9.671997300000001	0.11723633180000001	-0.18310547	-0.4272461	-0.30517578	1549638236.318
-9.35856929	-1.4618652160000003	-2.9667969240000005	-0.12207031	-0.061035156	-0.12207031	9.340625000000001	-2.211938498	-1.143652356	0.12207031	-0.18310547	0	10.3275634	3.4046385800000003	1.23696286	0.12207031	0.061035156	-0.061035156	-9.14323732	-0.34453125	3.1940917540000004	-0.12207031	0.18310547	0	-0.30744628600000007	9.63491214	2.7933349640000005	-0.061035156	0.18310547	0	1.55158696	9.77607428	-0.0980957068	-0.18310547	-0.4272461	-0.30517578	1549638236.358
-9.34541034	-1.506127896	-2.9464599640000007	-0.12207031	-0.12207031	-0.18310547	9.405224640000002	-2.158105432	-1.262084964	0.12207031	-0.18310547	0	10.340722840000002	3.41301268	1.0347900360000002	0.12207031	0.061035156	-0.061035156	-9.14323732	-0.2775390576	3.1462402160000003	-0.12207031	0.18310547	0	-0.2237060504	9.6385009	2.8447753600000003	-0.12207031	0.30517578	-0.061035156	1.50493161	9.756933606	-0.10168457460000001	0	0	-0.061035156	1549638236.397
-9.39326178	-1.629345746	-3.0182373200000003	-0.18310547	-0.24414062	-0.24414062	9.35856929	-2.118627896	-1.2178222840000001	0.061035156	-0.12207031	0	10.23903804	3.3603759000000006	1.1711669928000001	0.12207031	0.061035156	-0.12207031	-9.207836960000002	-0.2129394568	3.20366214	-0.061035156	0.36621094	0	-0.1495361322	9.646875000000001	2.8232422120000003	-0.12207031	0.36621094	-0.12207031	1.524072284	9.789233426000001	-0.1124511682	0.061035156	0.061035156	0	1549638236.437
-9.34780252	-1.7669189300000003	-3.0313964660000003	-0.12207031	-0.48828125	-0.30517578	9.24013678	-2.04086911	-1.0802490020000002	0.061035156	0	0.12207031	10.10864218	3.188110324	1.2716552520000002	0.12207031	0.061035156	-0.24414062	-9.317895468000001	-0.19619140380000002	3.093603534	0	0.30517578	-0.061035156	0.05502929712000001	9.65285643	2.81726088	-0.12207031	0.5493164	-0.061035156	1.4977538940000001	9.782055710000002	-0.13757324280000002	-0.12207031	0	0.061035156	1549638236.477
-9.2389402	-1.8351074280000002	-2.9165527160000004	-0.061035156	-0.30517578	-0.36621094	9.19467752	-1.906884784	-1.1041748200000001	0.061035156	0	0.12207031	10.014135880000001	2.930908246	1.2058593750000002	0.18310547	0.18310547	-0.48828125	-9.477001800000002	-0.3014648462	3.1474366000000003	0	0.30517578	-0.061035156	0.3182128894	9.60859375	2.8902344240000004	-0.18310547	0.91552734	-0.061035156	1.5336425720000002	9.7832518	-0.0657958966	-0.18310547	0.18310547	0.24414062	1549638236.517
-9.24372554	-1.9355957460000002	-2.9392822480000005	0	-0.30517578	-0.48828125	9.00686052	-1.7071045320000002	-1.0587158540000001	0.12207031	0.48828125	0.30517578	9.65405252	2.749072284	1.1962890380000002	0.18310547	0.18310547	-0.48828125	-9.553564300000001	-0.3014648462	3.06848143	0	0.7324219	-0.061035156	0.3971679712	9.560742212000001	2.8268310700000003	-0.18310547	1.2207031	0	1.3864990020000003	9.777270468000001	-0.1268066394	-0.18310547	0.061035156	0.30517578	1549638236.557
-9.274829074000001	-2.032495108	-2.96560054	0.061035156	-0.36621094	-0.61035156	8.35009784	-1.362573282	-0.6890625	0.30517578	2.8686523	0.61035156	9.118115020000001	2.537329074	1.2333740020000001	-0.061035156	0.30517578	-1.159668	-9.688745108	-0.22011719240000002	3.03020018	-0.24414062	1.6479492	0.061035156	0.6974365020000001	9.229370108000001	2.9081787140000004	-0.12207031	1.6479492	0.18310547	1.2668701080000002	9.838280760000002	-0.19619140380000002	-0.18310547	0.18310547	0.36621094	1549638236.597
-9.113330072	-2.118627896	-2.874682608	0	-0.4272461	-0.6713867	7.753149460000001	-1.1269042932	-0.571826178	0.30517578	2.8686523	0.61035156	8.792724640000001	2.4846923920000004	0.9474609620000001	-0.12207031	0.48828125	-1.5258789	-9.8418705	-0.27275390380000003	2.9739746400000002	-0.12207031	2.4414062	0.18310547	0.899609375	9.000878894000001	2.8734864200000003	0.24414062	2.2583008	0.24414062	1.240551718	9.87297374	-0.22849121400000003	-0.24414062	0.18310547	0.4272461	1549638236.637
-8.990112320000001	-2.292089856	-2.7371094240000002	0.12207031	-0.18310547	-1.0375977	8.053417932	-1.409228534	-0.34094239200000004	-0.12207031	2.319336	1.7089844	8.467334260000001	2.6844726440000004	0.891235324	-0.30517578	0.4272461	-2.0751953	-9.705493210000002	-0.17465820680000002	2.778979532	-0.30517578	3.1738281	0.18310547	1.073071286	8.86809056	2.8124755400000003	0.4272461	2.8686523	0.24414062	1.41640625	9.791625900000001	-0.15073241820000002	-0.24414062	0.12207031	0.4272461	1549638236.677
-9.087011780000001	-2.263378894	-2.81486821	0.4272461	-0.30517578	-1.5869141	8.053417932	-1.409228534	-0.34094239200000004	-0.12207031	2.319336	1.7089844	8.330957068	3.160595746	1.1807373200000002	-0.4272461	0.5493164	-2.5634766	-9.54997554	-0.12919922120000002	2.3997558900000002	-0.12207031	3.112793	0.18310547	0.6352294928000001	8.972167932000001	2.56245108	0.7324219	3.2958984	0.30517578	1.580297824	9.724634080000001	0.0454589856	-0.24414062	0.6713867	0.6713867	1549638236.717
-9.0427491	-2.122216754	-2.8806639400000003	0.36621094	-0.61035156	-1.8920898	7.968481430000001	-2.4021484620000004	0.7560547120000001	-0.12207031	2.2583008	2.0751953	8.48647464	3.9788574280000004	1.35180661	-0.4272461	0.5493164	-2.5634766	-9.42915036	-0.3026611322	1.8446777160000003	-0.12207031	3.2348633	0.24414062	0.135180661	9.11572284	2.396167032	0.8544922	3.2958984	0.4272461	1.4965576080000003	9.77368161	0.17106933900000001	-0.5493164	0.5493164	0.91552734	1549638236.757
-8.866894568000001	-2.2478271760000004	-2.5744139400000003	0.30517578	-0.6713867	-2.0751953	7.968481430000001	-2.4021484620000004	0.7560547120000001	-0.18310547	0.7324219	2.746582	9.133667032	4.8162597840000005	1.299169928	-0.4272461	0.36621094	-3.112793	-9.326269568	-0.17465820680000002	1.28122554	-0.12207031	3.2348633	0.24414062	-0.2189208966	9.004467752000002	2.31481929	1.0375977	2.9907227	0.30517578	1.7035155760000003	9.82033696	0.0095703125	-0.36621094	0.36621094	1.0375977	1549638236.797
-8.848950180000001	-2.516992212	-2.4296630400000003	0.5493164	-0.18310547	-2.0751953	8.741284440000001	-3.8520507200000003	0.7680175720000001	-0.18310547	-0.4272461	3.2348633	9.32746556	5.3761232	1.738207968	-0.5493164	0.5493164	-2.8686523	-9.253295926000002	0.0885253894	0.71538089	-0.12207031	3.540039	0.24414062	-0.6842773560000001	9.01403804	2.077954074	0.91552734	2.8076172	0.24414062	2.1975829680000003	9.646875000000001	-0.02033691394	-0.5493164	0.61035156	0.91552734	1549638236.837
-8.980542032	-2.7048096040000003	-2.47033696	0.48828125	-0.30517578	-1.953125	8.508007788	-4.356884784	0.723754892	-0.24414062	-0.48828125	2.9296875	9.27722194	6.036474640000001	1.961914038	-0.61035156	0.061035156	-2.746582	-9.1193116	0.1363769568	-0.154321286	-0.12207031	3.540039	0.24414062	-1.030004892	9.35378444	1.8781738220000002	0.79345703	2.5024414	0.24414062	2.67370607	9.60261232	0.1303955072	-0.36621094	0.7324219	0.9765625	1549638236.877
-9.0427491	-2.9273192900000002	-2.3303711060000003	0.48828125	-0.30517578	-1.7700195	8.263964660000001	-4.946655252000001	0.9713867212000001	-0.36621094	0.18310547	2.2583008	9.505712860000001	6.51379393	2.080346646	-0.36621094	-0.18310547	-2.6245117	-9.19946286	0.056225586060000006	-0.7464843750000001	0	2.9296875	0.24414062	-1.318310504	9.69951178	1.757348642	0.6713867	1.7089844	0.24414062	2.9644042540000006	9.613378894	-0.1040771466	-0.7324219	0.7324219	0.91552734	1549638236.917
-9.18271466	-3.1797364200000002	-2.2657714660000003	0.61035156	-0.061035156	-1.5869141	7.85722644	-5.788842752000001	0.8720947480000001	-0.061035156	-0.30517578	2.1972656	9.231762680000001	7.028198380000001	2.104272464	-0.12207031	-0.12207031	-2.1972656	-9.24013678	0.1303955072	-1.43435054	0	2.6855469	0.30517578	-1.4391357820000001	9.917236420000002	1.6161865020000004	0.6713867	1.159668	0.30517578	2.8639160340000003	9.4423098	0.3756347644	-0.4272461	0.6713867	0.91552734	1549638236.957
-9.481787140000002	-3.5027344240000007	-2.372241214	0.48828125	-0.18310547	-1.3427734	7.5330322480000005	-6.464746106000001	0.8362060700000001	-0.061035156	-0.30517578	2.1972656	9.278417932000002	7.812963760000001	1.8075927520000004	-0.12207031	-0.12207031	-2.1972656	-9.297558606	0.17585449280000004	-2.0145507200000004	0	2.6855469	0.30517578	-1.356591754	10.33713408	1.4678466460000001	0.4272461	0.9765625	0.24414062	2.9225341460000003	9.49853534	0.3612792932	-0.24414062	0.30517578	0.7324219	1549638236.997
-9.310717752	-3.6474853240000003	-2.245434604	0.30517578	-0.18310547	-1.0375977	7.585668930000001	-6.962402160000001	0.765625	0.061035156	-0.18310547	2.0141602	9.064282248	8.321386780000001	1.8243408540000001	-0.061035156	0.061035156	-1.8310547	-9.43273912	0.248828125	-2.3483153960000003	0.061035156	1.7700195	0.18310547	-1.553979532	10.540502700000001	1.2608886780000002	0.48828125	0.79345703	0	3.2228027160000003	9.52963858	0.43066405760000004	-0.24414062	-0.12207031	0.4272461	1549638237.037
-9.133667032	-3.817358426	-2.058813498	0.30517578	-0.12207031	-0.79345703	7.63591304	-7.180126800000001	0.833813498	0	-0.4272461	1.6479492	8.52714856	8.372826980000001	1.96669928	-0.061035156	0.061035156	-1.0986328	-9.3322509	0.401953125	-2.7454834260000003	0.24414062	1.3427734	0.12207031	-1.47263179	10.635009980000001	1.2321777160000003	0.4272461	0.30517578	-0.061035156	3.4500976440000004	9.363354532	0.75366214	-0.24414062	0.061035156	0.36621094	1549638237.077
-9.051123200000001	-4.02551268	-2.122216754	0.18310547	-0.12207031	-0.79345703	7.6060058900000005	-7.206445288	0.79194339	0	-0.4272461	1.6479492	8.14433606	8.206542932000001	2.1329834260000005	-0.061035156	0.061035156	-1.0986328	-9.455468750000001	0.10288086060000001	-2.9524413940000005	0.24414062	1.3427734	0.12207031	-1.378125	10.38498552	1.2656738220000001	0.36621094	0.12207031	-0.12207031	3.4500976440000004	9.268847840000001	0.8445800720000001	0.061035156	0	0.24414062	1549638237.117
-8.90876448	-4.374829074	-2.0839355040000003	0.12207031	-0.24414062	-0.6713867	7.345214660000001	-7.13227536	0.7500732428000001	-0.12207031	-0.061035156	1.159668	8.04384784	8.104858426	2.0743652160000003	-0.12207031	-0.24414062	-0.91552734	-9.455468750000001	0.10288086060000001	-2.9524413940000005	0.18310547	0.9765625	0.061035156	-1.000097644	10.41010782	1.35419928	0.36621094	0	-0.18310547	3.3041503600000004	9.36933606	0.5526855432	0.18310547	0.24414062	0.061035156	1549638237.157
-8.72692842	-4.4705322480000005	-1.8973144960000001	0.12207031	-0.18310547	-0.48828125	7.206445288	-7.08801268	0.6244628600000001	-0.36621094	-0.18310547	0.7324219	7.78066394	7.927807608000001	2.1569091460000003	-0.12207031	0	-0.91552734	-9.455468750000001	0.10288086060000001	-2.9524413940000005	0.18310547	0.9765625	0.061035156	-0.9175537140000001	10.383788940000002	1.39008786	0.24414062	0.24414062	-0.24414062	3.18332518	9.46743161	0.613696286	-0.061035156	0.061035156	-0.061035156	1549638237.197
-8.59294429	-4.463354532	-1.892529254	0.12207031	0.061035156	-0.4272461	7.078442392	-6.932495108000001	0.6017333966	-0.36621094	-0.18310547	0.7324219	7.7687010800000005	7.82731929	2.0731689300000005	-0.12207031	0	-0.91552734	-9.267651260000001	0.15551757200000002	-3.3603759000000006	0.18310547	0.9765625	0.061035156	-0.869702176	10.20554164	1.375732428	0.18310547	0.18310547	-0.18310547	3.1534179320000004	9.374121106	0.7046142572	-0.061035156	-0.18310547	-0.12207031	1549638237.237
-8.533129892	-4.565038940000001	-1.9487548920000002	0.061035156	-0.12207031	-0.36621094	6.944457968	-6.751855432000001	0.5024413940000001	-0.24414062	-0.061035156	0.4272461	7.793823380000001	7.647875900000001	2.112646466	-0.12207031	0	-0.9765625	-9.26047374	0.05981445288	-3.40942392	0	0.48828125	0	-0.9570312500000001	9.88134784	1.268066394	0.18310547	0.12207031	-0.18310547	3.198876996	9.3489991	0.641210962	0	0.12207031	-0.18310547	1549638237.277
-8.431445288	-4.649975540000001	-1.833911142	0	-0.18310547	-0.30517578	6.760229532	-6.735107428000001	0.6400146760000001	-0.24414062	-0.061035156	0.4272461	7.793823380000001	7.657446580000001	2.127001996	-0.12207031	-0.18310547	-0.61035156	-9.222192392	0.05144042932000001	-3.3866942900000003	0	0.36621094	0	-0.9953125	9.810766280000001	1.2632812500000001	0.18310547	-0.061035156	-0.12207031	3.16777356	9.374121106	0.8182617212000002	0.061035156	0.061035156	-0.12207031	1549638237.317
-8.37761232	-4.653564496	-1.8255371400000002	0	0	-0.30517578	6.608300720000001	-6.804492212	0.4844970746000001	-0.24414062	-0.18310547	0.36621094	7.7687010800000005	7.796215560000001	2.0336913940000003	-0.12207031	-0.18310547	-0.61035156	-9.18869658	0.02033691394	-3.484790036	0	0.36621094	0	-0.9343017572	9.89570288	1.294384784	0.18310547	-0.12207031	-0.18310547	3.23596196	9.28798822	0.8314209260000001	0	-0.18310547	-0.12207031	1549638237.357
-8.443408246	-4.72653804	-1.9140625000000002	-0.12207031	-0.24414062	-0.24414062	6.3714357	-6.77697734	0.5622558606000001	-0.24414062	0	0.4272461	7.921826080000001	7.757934800000001	2.0145507200000004	-0.061035156	0	-0.36621094	-9.21501448	0.096899411	-3.5182862400000006	-0.061035156	0.24414062	0	-1.046752896	9.919628600000001	1.264477536	0.061035156	0.061035156	-0.24414062	3.3496094240000005	9.370532248	0.860131839	0	0	0.061035156	1549638237.397
-8.455371106000001	-4.902392572	-1.7944336060000001	-0.061035156	-0.30517578	-0.24414062	6.4755126800000005	-6.74108876	0.7058105432	0.12207031	-0.12207031	0.61035156	7.8608152	7.756738220000001	2.0528320680000003	0.18310547	-0.12207031	0.061035156	-9.175537140000001	0.1303955072	-3.631933606	-0.061035156	0.18310547	-0.061035156	-0.9594238220000001	9.97705072	1.2034667932	0	-0.061035156	-0.18310547	3.2383545320000002	9.38967302	0.7464843750000001	-0.18310547	0.12207031	0	1549638237.437
-8.36086412	-5.0662844400000004	-1.9918212860000002	-0.24414062	-0.18310547	-0.30517578	7.013842752000001	-6.916943390000001	0.56823732	0.12207031	-0.12207031	0.61035156	7.47082518	7.914648560000001	2.0731689300000005	0.18310547	-0.12207031	0.061035156	-9.27124002	0.16508788940000002	-3.7276367800000005	-0.061035156	0.18310547	-0.061035156	-1.0120605432	10.112231920000001	1.1639892572000001	0	0	-0.12207031	3.2251952880000005	9.42915036	0.7859619110000001	-0.12207031	0	0.061035156	1549638237.477
-8.5666259	-5.25888678	-1.9355957460000002	0	-0.48828125	-0.12207031	7.105957068	-7.20166034	0.663940396	0	0.061035156	0	7.47082518	7.914648560000001	2.0731689300000005	0.12207031	-0.061035156	-0.061035156	-9.325073380000001	0.20935058900000003	-3.8759764400000005	0	0	-0.061035156	-1.2010742212	10.24980432	1.043164038	-0.061035156	0	-0.12207031	3.0864257200000003	9.51169429	0.6818847840000001	0.061035156	0.061035156	0.061035156	1549638237.517
-8.177832068	-4.965795926	-2.044457968	0.36621094	0.061035156	0.24414062	6.924121106	-7.309326080000001	0.56823732	0	0.061035156	0	7.4684326080000005	8.441015380000001	2.1258057100000003	0.6713867	0.24414062	-0.18310547	-9.198266574	0.38400878600000005	-3.9190429320000004	0.061035156	-0.18310547	0	-1.3996582460000002	10.3790036	0.7967285340000001	0.061035156	-0.48828125	-0.12207031	3.0732665740000003	9.60739766	0.30505371400000003	0.061035156	0	0.061035156	1549638237.557
-8.16467302	-4.86770018	-2.3578857820000003	0.36621094	-0.061035156	0.30517578	6.924121106	-7.309326080000001	0.56823732	0	0.061035156	0.061035156	7.108349640000001	9.24013678	2.213134784	0.6713867	0.24414062	-0.18310547	-8.979345746000002	0.7117919928	-3.8125733800000003	0.061035156	-0.18310547	0	-2.071972644	10.601513579999999	0.4426269568000001	-0.48828125	-1.0986328	-0.48828125	2.9464599640000007	9.30952176	0.12800292540000002	-0.061035156	0.18310547	-0.061035156	1549638237.597
-8.25678714	-5.002880890000001	-2.816064496	0.36621094	-0.12207031	0.48828125	6.56044928	-7.371533246000001	0.1806396466	0.12207031	0.061035156	0	6.603515380000001	10.291674819999999	2.3303711060000003	0.9765625	0.061035156	-0.18310547	-8.735302520000001	1.3362548920000001	-3.8341064300000003	0.48828125	-1.0375977	0	-3.575707968	10.44479982	-0.22011719240000002	-1.0375977	-2.746582	-0.91552734	3.1713623200000005	9.258081070000001	0.1244140625	0.061035156	0.36621094	-0.061035156	1549638237.637
-8.482885880000001	-5.766113220000001	-2.8244384000000005	0.7324219	-0.36621094	0.6713867	6.58317842	-7.2901857	0.419897464	0.12207031	0.24414062	-0.18310547	5.555566394	11.2199955	2.3399413940000002	-0.18310547	-0.061035156	0.9765625	-8.87646466	2.2813232820000002	-3.7049072480000005	0.48828125	-1.0375977	0	-4.660742212000001	10.59792482	-0.4486083966	-0.9765625	-5.004883	-1.3427734	3.464453076	9.447094748	0.3911865216	-0.30517578	0.24414062	0	1549638237.677
-8.86809056	-6.933691394	-2.304052716	1.8310547	-0.18310547	1.0375977	7.345214660000001	-7.56054712	0.31103514400000004	0.36621094	-0.4272461	-0.79345703	4.377221646000001	11.97604982	1.6472900360000002	-0.18310547	-0.061035156	0.9765625	-9.538012680000001	2.942871106	-3.1175292540000004	1.2207031	-1.5869141	-0.061035156	-4.374829074	11.19128444	-0.19738769960000002	-0.8544922	-5.92041	-2.1362305	3.228784146	9.865796220000002	0.5981445288	-0.7324219	-0.6713867	0.24414062	1549638237.717
-8.589355432000001	-6.89421376	-1.6999267180000002	3.1738281	0.8544922	1.2817383	7.792626800000001	-7.42177716	0.2775390576	0.36621094	0.4272461	-1.8310547	3.7814697480000006	11.851635880000002	1.002490216	-0.61035156	-0.6713867	0.7324219	-10.174438400000001	2.491870108	-2.41770018	3.7841797	-2.1972656	-0.36621094	-3.584082068	11.473608720000001	-0.08015136780000001	-0.91552734	-5.7373047	-2.8686523	2.024121106	10.850341460000001	0.23686523560000003	-0.79345703	-1.7700195	0.24414062	1549638237.757
-8.399145468	-5.573510880000001	-0.9402832068000001	4.0893555	0.30517578	1.5869141	7.792626800000001	-7.42177716	0.2775390576	-0.36621094	2.1972656	-2.6855469	4.053027356	11.083617720000001	0.538330072	-0.8544922	-1.3427734	-1.4648438	-9.734204074	1.25729982	-1.6748047120000003	3.7841797	-2.1972656	-0.36621094	-3.17495108	11.173339660000002	0.20576172120000003	-0.5493164	-5.432129	-3.0517578	0.5598632788000001	11.032177520000001	0.4378417932	-0.79345703	-2.6855469	-0.36621094	1549638237.797
-7.867993210000001	-4.652368210000001	-0.3229980432	3.7841797	1.7089844	1.5258789	8.213720746000002	-7.495947480000001	-0.03947753894	-1.5869141	3.2958984	-3.479004	4.858129892000001	9.80598192	0.17106933900000001	-0.8544922	-1.3427734	-1.4648438	-9.338232428000001	-0.3612792932	-1.832714856	4.8828125	-1.4038086	-0.36621094	-2.95363768	10.03207968	1.02761232	-0.48828125	-5.554199	-3.2348633	1.00129393	9.666015380000001	0.49406739200000005	-0.7324219	-3.6621094	-0.5493164	1549638237.837
-8.388378894	-4.26357428	-1.0096679712	3.90625	2.2583008	1.159668	7.841674820000001	-6.165673920000001	-0.7871582068	-3.0517578	4.638672	-3.540039	5.531640380000001	8.6348143	-0.026318359620000002	-0.79345703	-1.5869141	-2.380371	-9.667211960000001	-1.96430661	-1.003686502	5.126953	-2.6245117	-0.24414062	-3.04455571	9.175537140000001	1.745385782	-0.18310547	-6.1035156	-3.1738281	1.503735324	10.071558	1.38410643	-1.2207031	-3.6010742	-0.8544922	1549638237.877
-8.14672824	-4.035082968	-0.5072265576	3.6621094	1.953125	1.3427734	7.841674820000001	-6.165673920000001	-0.7871582068	-5.1879883	4.8828125	-2.8686523	5.974267572	7.9517334260000005	-0.1363769568	-0.7324219	-2.6245117	-2.9907227	-9.383691394000001	-2.604321286	-0.849365216	5.126953	-2.1972656	-0.18310547	-2.7550537140000007	8.864501800000001	2.071972644	0.24414062	-6.4086914	-2.8076172	1.9009033540000002	9.9961911	1.9009033540000002	-1.7089844	-5.126953	-0.61035156	1549638237.917
-8.03786592	-3.523071286	-0.172265625	4.333496	2.6855469	1.7700195	7.622753894000001	-4.338940396	-0.5120117212	-7.1411133	4.5166016	-1.8310547	6.32597644	7.55935054	-0.17465820680000002	-0.7324219	-2.6245117	-2.9907227	-8.881250000000001	-2.27653804	-0.6854736419999999	4.4555664	-1.8920898	-0.061035156	-2.3937744600000004	8.441015380000001	2.1975829680000003	0.36621094	-5.859375	-2.5024414	0.687866214	9.916039840000002	2.195190396	-2.2583008	-8.361816	-0.4272461	1549638237.957
-8.290283246000001	-2.942871106	-0.38400878600000005	3.7841797	2.9907227	2.0751953	8.01274411	-3.9860351440000006	-1.1257080072	-8.422852	2.2583008	0.5493164	6.403735520000001	7.218408246000001	-0.15192871400000002	-1.0986328	-3.2348633	-2.9907227	-8.665917932000001	-2.0145507200000004	-0.16389160340000003	4.3945312	-3.112793	0.12207031	-2.5253662140000004	7.8237304320000005	2.227490216	0.7324219	-5.6152344	-2.1972656	0.2930908246	9.46743161	1.41042482	-3.540039	-9.643555	-1.2207031	1549638237.997
-8.34172374	-2.62944339	-0.3600830072	3.3569336	2.6855469	2.0751953	8.407519568	-3.61638179	-0.949853534	-8.422852	2.2583008	0.5493164	6.209936600000001	7.070068390000001	-0.2225097644	-2.1972656	-4.760742	-2.0751953	-8.791528060000001	-2.0480469240000003	0.57421875	4.3945312	-3.112793	0.12207031	-2.7048096040000003	7.604809800000001	2.3435302520000003	1.0986328	-6.0424805	-1.7089844	1.374536142	9.124096940000001	-0.1435546875	-4.1503906	-8.239746	-1.5258789	1549638238.036
-8.40153804	-2.586376996	-0.3337646466	3.3569336	2.9296875	1.7089844	8.07614766	-3.4369384000000003	-1.1699707068	-8.178711	3.4179688	0.7324219	6.005371106	7.144238220000001	-0.28471679320000004	-2.1972656	-4.760742	-2.0751953	-9.206640380000001	-2.3208007200000003	1.294384784	4.4555664	-3.0517578	-0.061035156	-2.369848642	7.8512451080000005	2.743090854	1.8920898	-6.713867	-1.3427734	2.11982428	8.94465306	0.052636719240000004	-3.7841797	-7.5683594	-0.9765625	1549638238.076
-8.58217752	-2.491870108	-0.5598632788000001	3.112793	3.0517578	1.4648438	8.16467302	-3.434545926	-1.1400634980000002	-6.5307617	3.7231445	0.061035156	6.117822480000001	7.373925720000001	-0.26677246400000004	-2.746582	-5.6762695	-1.7089844	-9.439917032	-2.60671376	1.8757812500000002	4.211426	-2.8686523	-0.18310547	-1.683178714	8.274731430000001	3.3986572480000006	2.1972656	-6.286621	-1.0986328	2.8268310700000003	8.947045926000001	0.2918945288	-3.1738281	-6.3476562	-0.61035156	1549638238.116
-8.80109874	-2.6222655759999998	-0.770410144	2.9907227	3.0517578	1.5258789	8.47451178	-3.4429199280000002	-0.7991211060000001	-5.065918	3.2348633	-0.18310547	6.477905252000001	7.49714357	-0.10288086060000001	-2.5634766	-5.79834	-1.5258789	-9.35856929	-2.6665283540000004	1.982250998	4.0283203	-1.8310547	-0.18310547	-1.2489257200000001	8.488867212	4.135571286	2.1362305	-5.3710938	-1.0375977	3.5888672120000003	8.637207068	0.6400146760000001	-3.1738281	-6.5307617	-0.36621094	1549638238.156
-9.506909440000001	-2.55527356	-0.7488769568000001	2.9296875	2.6855469	1.7089844	8.47451178	-3.4429199280000002	-0.7991211060000001	-4.4555664	3.7231445	-0.12207031	6.735107428000001	7.601220746000001	0.3828125	-2.5634766	-5.79834	-1.5258789	-9.438720746000001	-2.60910643	2.231079074	3.7231445	-1.6479492	-0.18310547	-1.2907959260000001	8.53671875	4.615283246	1.5869141	-4.5166016	-0.8544922	4.6703125000000005	8.36086412	1.1903076080000001	-2.380371	-6.713867	0.24414062	1549638238.196
-10.6074955	-2.2286865020000004	-0.7285400360000001	2.5634766	2.1972656	1.8310547	8.875268570000001	-4.49086911	-1.216625998	-4.0283203	4.211426	-0.30517578	6.7674072480000005	7.893115020000001	1.03957518	-1.4648438	-4.699707	-1.3427734	-9.512890380000002	-2.48588858	2.503832968	3.4179688	-1.2817383	-0.061035156	-1.46665036	8.689843750000001	4.76481929	1.2817383	-3.90625	-0.6713867	5.577099640000001	8.113232428000002	2.2944824280000002	-1.8310547	-4.1503906	0.48828125	1549638238.236
-11.245116820000002	-2.656957968	-1.1508300720000002	2.1972656	2.0141602	1.6479492	8.49125998	-4.878466754000001	-1.2106445288	-3.1738281	4.211426	-0.48828125	6.631030252000001	8.56901857	1.585082968	-0.30517578	-2.6855469	-1.0375977	-9.668408246	-2.2801269960000004	2.878271466	3.4179688	-1.2817383	-0.061035156	-1.990625	9.023608426000001	4.618872104	1.2207031	-3.4179688	-0.48828125	6.080737320000001	7.908667032	2.47871106	-0.7324219	-2.319336	0.4272461	1549638238.276
-11.460449280000002	-3.4812010800000004	-1.119726538	2.746582	1.0986328	1.5869141	8.49125998	-4.878466754000001	-1.2106445288	-2.5634766	3.7231445	-0.30517578	6.416894568	9.413598740000001	1.717871106	-0.30517578	-2.6855469	-1.0375977	-9.88732878	-1.562353534	2.75625	3.3569336	-1.0375977	-0.24414062	-2.4404297120000003	9.552368210000001	4.221704074	1.3427734	-3.7231445	-0.30517578	4.744482428	8.94465306	2.1293945680000004	-0.8544922	-2.319336	-0.7324219	1549638238.316
-10.6756839	-2.721557608	-1.8422851440000003	3.2958984	0.61035156	2.0751953	6.759033246	-5.4873777	-1.0718750000000001	-1.4648438	2.319336	0.8544922	6.505419928000001	10.1241938	1.476220746	-0.61035156	-2.9907227	-0.8544922	-9.723437500000001	-0.5574707068000001	2.9500489200000004	3.6010742	-0.36621094	-0.79345703	-2.86152356	10.11103534	3.71088858	1.2207031	-3.90625	-0.24414062	7.18969748	8.4135009	2.8220459260000004	0.79345703	-5.004883	0.061035156	1549638238.356
-8.81186502	-3.80778804	-3.25988768	3.6010742	1.6479492	1.7700195	6.111840560000001	-5.7589357	-0.9414794928000001	-1.4648438	2.319336	0.8544922	6.901391574000001	10.389770860000002	1.235766574	-1.2207031	-3.112793	0.12207031	-9.319091754	0.4868896466	2.593554712	3.6010742	-0.36621094	-0.79345703	-3.0864257200000003	10.540502700000001	2.895019568	1.0375977	-3.9672852	0.12207031	1.84946286	9.207836960000002	3.0002929320000002	1.4038086	-2.8076172	-1.0375977	1549638238.396
-6.9803469400000004	-4.1415527160000005	-4.9442626800000005	4.1503906	1.0986328	2.0751953	5.456274460000001	-6.073559800000001	-0.5144042932	-0.8544922	2.5024414	1.2817383	7.053320288000001	10.272534440000001	1.2417480040000002	-1.2207031	-3.112793	0.12207031	-9.88015126	1.393676718	2.42607428	3.8452148	-1.0986328	-1.4648438	-2.7634277160000003	10.35747104	1.5396240020000003	0.5493164	-4.272461	0.24414062	2.9392822480000005	9.2042482	0.6041259784	2.380371	-2.319336	-1.159668	1549638238.436
-7.320092752000001	-5.1177246400000005	-5.114135880000001	5.3100586	2.380371	2.2583008	4.844970746	-6.7063967600000005	-0.34812010800000004	-0.9765625	2.1972656	1.953125	6.70520018	10.242626800000002	0.775195288	-1.4648438	-2.8076172	0.61035156	-11.04414038	1.582690396	3.584082068	4.1503906	-0.61035156	-1.4648438	-2.1712646760000003	10.43164038	1.152026358	0.8544922	-4.333496	0.18310547	0.805102536	9.98063948	-1.0802490020000002	1.8310547	-2.380371	-0.7324219	1549638238.476
-8.882446580000002	-3.7096923920000004	-6.194384980000001	5.859375	2.5024414	2.5634766	4.60930162	-8.151513580000001	-0.44980469240000004	-1.4648438	1.4038086	2.2583008	6.603515380000001	10.393359620000002	0.025122070680000004	-3.6621094	-4.333496	1.4038086	-10.084716460000001	1.3577880400000002	3.2228027160000003	4.1503906	-0.61035156	-1.4648438	-1.6712158540000002	10.996288940000001	1.178344748	0.9765625	-3.90625	0.18310547	-1.053930661	11.19846196	-1.6915527160000003	1.0986328	-4.5776367	-0.79345703	1549638238.516
-8.358471940000001	-2.062402356	-6.607104532	4.699707	1.953125	2.319336	4.804296924000001	-9.10734874	-0.046655271600000006	-1.5258789	1.3427734	2.5634766	6.74946286	9.535620108000002	-0.458178714	-3.6621094	-4.333496	1.4038086	-8.993701080000001	1.6329346040000001	2.777783246	4.5776367	0.79345703	-1.5869141	-1.8662109620000003	9.94355432	0.9821533540000001	0.4272461	-3.4179688	0.18310547	0.2560058606	10.576391280000001	-2.60910643	1.7089844	-6.1035156	-1.3427734	1549638238.556
-7.445702880000001	-1.7094971040000002	-5.230175720000001	4.638672	0.48828125	1.8310547	4.6978271760000005	-8.5666259	0.45937500000000003	-2.0751953	2.1972656	3.6010742	6.342724640000001	8.37641574	-0.5479003894	-3.540039	-4.1503906	1.7089844	-8.303442392000001	1.39008786	2.5995362400000004	5.065918	0.24414062	-1.3427734	-1.9403808900000001	8.54389676	0.8421875000000001	0.18310547	-4.0283203	0.24414062	2.93330072	9.650463760000001	-2.378222644	1.8310547	-4.1503906	-1.2207031	1549638238.596
-7.492358426000001	-2.2669677520000002	-4.386792032000001	5.554199	1.953125	1.8310547	4.621264676	-7.87995607	1.020434604	-2.8076172	2.8686523	3.6621094	5.6548584260000005	7.77109375	-0.5825927716	-3.112793	-3.8452148	2.6855469	-8.40273462	0.8924316100000002	2.8316162140000003	5.065918	0.24414062	-1.3427734	-1.204663089	8.257983426000001	0.765625	0.5493164	-4.272461	0.18310547	3.39746106	9.319091754	-1.726245108	1.5869141	-3.0517578	-0.8544922	1549638238.636
-8.255590560000002	-2.5421141200000004	-5.394067392	5.859375	1.159668	1.7700195	4.621264676	-7.87995607	1.020434604	-2.746582	3.1738281	3.0517578	5.252905252000001	7.6526612400000005	-0.668725589	-3.112793	-3.8452148	2.6855469	-8.73291034	0.6148925720000001	3.1378662140000007	4.9438477	-0.24414062	-1.3427734	-0.3517089856000001	8.865698380000001	0.9713867212000001	0.9765625	-3.9672852	0.061035156	2.77419429	9.450683606	-1.7094971040000002	1.4038086	-3.7231445	-0.5493164	1549638238.676
-8.49365216	-2.289697284	-5.51967752	5.92041	0.7324219	1.6479492	4.11044928	-7.972070288000001	1.28122554	-2.319336	3.6010742	2.8076172	5.21940944	7.757934800000001	-0.974975589	-3.4179688	-3.8452148	2.0751953	-9.040356430000001	0.6543701080000001	3.434545926	4.760742	0.18310547	-1.4648438	-0.0227294928	9.65883786	1.3829101440000002	1.2817383	-3.7231445	-0.18310547	2.418896466	9.49853534	-1.795629892	1.0986328	-4.3945312	-0.18310547	1549638238.716
-8.847753894	-1.629345746	-5.315112320000001	5.6762695	1.0986328	1.5869141	3.9597167540000004	-8.334545926	0.9953125	-1.6479492	2.9296875	2.6855469	5.506518570000001	7.946948380000001	-1.0969971040000002	-2.9907227	-4.333496	0.48828125	-9.254492212	0.531152356	3.6845702880000006	4.760742	0.18310547	-1.4648438	-0.1447509784	10.251000900000001	1.679589856	1.2817383	-3.479004	-0.36621094	2.118627896	9.563134980000001	-1.96669928	0.48828125	-4.272461	0.18310547	1549638238.756
-9.024804712	-0.7811767572	-5.27563498	5.126953	0.79345703	1.5258789	4.185815396000001	-8.740087860000001	0.8074951080000001	-1.3427734	2.1362305	2.746582	6.01254892	8.2436277	-0.88645018	-2.9907227	-4.333496	0.48828125	-9.1193116	0.3182128894	3.4788086060000003	4.760742	0.8544922	-1.4038086	-0.4450195288	10.538110520000002	1.745385782	0.79345703	-3.6010742	-0.6713867	2.4727295320000002	9.514086960000002	-2.27294928	0.12207031	-4.3945312	0.18310547	1549638238.796
-8.7963134	-0.21054687500000002	-4.95622554	4.4555664	1.0375977	1.2817383	4.185815396000001	-8.740087860000001	0.8074951080000001	-1.3427734	2.2583008	2.8076172	6.306836060000001	8.612085160000001	-0.5144042932	-2.4414062	-3.9672852	-0.24414062	-8.6001223	-0.14714355040000002	3.243139676	4.638672	0.61035156	-1.4648438	-0.783569339	10.54409146	2.0061767180000003	0.48828125	-4.0283203	-1.159668	2.9129637600000002	9.42436502	-2.4870849640000006	-0.30517578	-4.272461	0.18310547	1549638238.836
-8.80349092	-0.3600830072	-4.5327391200000005	4.0893555	0.24414062	1.159668	5.0626952880000005	-8.65874002	0.6519775360000001	-1.3427734	3.2958984	2.5634766	6.333154254	8.5498777	0.1399658246	-1.6479492	-2.9296875	-0.9765625	-8.30942392	-0.1040771466	2.6533691100000003	4.638672	0.61035156	-1.4648438	-1.43435054	9.94833966	1.8949219240000001	0.18310547	-4.211426	-1.2817383	2.9392822480000005	9.19467752	-2.277734424	-0.91552734	-3.8452148	0.36621094	1549638238.876
-8.76521016	-0.6376221040000001	-4.124804712	3.6010742	0.30517578	1.4038086	4.85573732	-8.201757788	0.576611322	-1.4038086	4.4555664	1.8310547	5.927612320000001	8.21132788	0.702221646	-1.6479492	-2.9296875	-0.9765625	-8.496044928000002	-0.2811279254	2.854345746	4.1503906	-0.4272461	-1.3427734	-1.02163089	9.56911592	1.5719238220000002	0.061035156	-5.1879883	-1.4648438	2.50622554	8.96259784	-2.3985596040000003	-1.0986328	-3.6621094	0.12207031	1549638238.916
-8.797509980000001	-0.699829074	-3.8664062500000003	3.6010742	0.9765625	1.5869141	4.76242662	-8.225683606	0.44621582460000003	-1.2207031	4.3945312	0.91552734	5.573510880000001	8.250805710000002	0.75366214	-1.7089844	-2.8076172	-1.2817383	-8.53073732	-0.45698242800000005	2.7012207459999997	3.479004	-0.8544922	-1.159668	-0.379223642	9.79401857	1.642504892	0.061035156	-5.004883	-1.4648438	2.365063498	8.9410643	-2.55288089	-1.0986328	-3.4179688	-0.18310547	1549638238.956
-8.994897660000001	-0.576611322	-4.5255616000000005	3.0517578	0.8544922	1.7700195	4.95742212	-8.38239766	0.1387695288	-0.7324219	3.6621094	0.061035156	5.6058107	8.38478984	0.5191894568000001	-2.8686523	-3.4179688	-2.9296875	-8.789135880000002	-0.34094239200000004	2.8495605040000003	3.479004	-0.8544922	-1.159668	-0.0980957068	9.95073282	1.75495607	0	-4.699707	-1.5869141	2.6964355040000005	8.957812500000001	-2.47033696	-1.3427734	-3.1738281	-0.12207031	1549638238.996
-9.926807100000001	-2.04326178	-4.267163040000001	1.7089844	-0.6713867	1.3427734	5.004076980000001	-8.509204074000001	-0.26796875000000003	-0.30517578	3.3569336	-0.7324219	6.103466754	8.823827880000001	0.18422851440000002	-2.8686523	-3.4179688	-2.9296875	-9.297558606	0.0	2.78017572	3.1738281	-0.9765625	-1.159668	-0.593359375	10.13496106	1.909277356	-0.18310547	-4.8828125	-1.4038086	3.829321286	9.29277356	-1.490576178	-2.1362305	-2.6855469	0.18310547	1549638239.036
-11.217602340000001	-3.3496094240000005	-3.39506839	1.5869141	-1.0375977	1.0375977	5.199072480000001	-8.92670926	-0.7728027160000001	-0.24414062	2.9296875	-1.4648438	6.30922824	9.613378894	-0.11484375000000001	-3.0517578	-3.6010742	-3.479004	-11.381494600000002	-0.0095703125	3.7695067900000003	3.7841797	-2.1972656	-1.4648438	-0.9055908540000002	10.370629500000001	1.892529254	-0.36621094	-4.8828125	-1.2817383	4.925122300000001	10.06079074	0.7225586060000001	-3.540039	-2.0751953	1.5258789	1549638239.076
-11.0931884	-4.121215854000001	-2.64379892	2.746582	-0.7324219	0.5493164	5.496948380000001	-9.938769960000002	-1.5300537140000001	-0.30517578	2.8076172	-1.953125	6.197973740000001	10.852734620000001	-0.6125	-3.3569336	-4.699707	-3.9672852	-11.2044429	-1.0192382788	3.5589599640000005	3.7841797	-2.1972656	-1.4648438	-1.0742675720000001	11.222387680000002	3.01225589	0.4272461	-4.1503906	-1.2207031	4.93588858	12.320580580000001	2.976367212	-4.333496	-1.7700195	4.0283203	1549638239.116
-10.006958360000002	-3.8843505400000002	-1.5300537140000001	4.333496	-1.2817383	0.9765625	5.496948380000001	-9.938769960000002	-1.5300537140000001	-0.48828125	3.2348633	-2.0141602	6.274536240000001	10.74028354	-0.994116214	-3.3569336	-4.699707	-3.9672852	-9.707885880000001	-0.8457763580000002	1.892529254	3.9672852	2.8686523	-1.3427734	-2.269360324	10.28330072	3.311328076	0.24414062	-2.6855469	-1.2207031	1.9487548920000002	13.63171376	3.262280252	-4.5776367	-3.6010742	5.126953	1549638239.156
-9.382495108	-3.1964844240000003	-1.81716304	3.6621094	-0.18310547	0.61035156	5.9766603400000005	-9.49973143	-2.333959964	-1.0375977	4.272461	-2.1362305	6.33435054	10.21032698	-0.540722644	-3.1738281	-5.3100586	-3.3569336	-9.64328624	-1.179541034	2.3626709260000003	3.7231445	-0.4272461	-1.4648438	-3.575707968	9.61936052	3.15102536	0.12207031	-4.333496	-0.8544922	-2.00258786	13.285986420000002	2.100683606	-4.333496	-5.554199	4.333496	1549638239.195
-9.229370108000001	-3.14504393	-2.245434604	4.1503906	-0.91552734	0.18310547	5.574707068	-9.74736322	-2.9955077880000003	-1.2817383	4.760742	-3.2348633	5.7170651999999995	10.317992720000001	0.00837402356	-1.5258789	-4.0893555	-1.159668	-9.13725589	-1.61977536	2.721557608	3.9672852	-0.30517578	-1.2817383	-2.7072021760000005	9.76770018	3.3292724640000007	0.36621094	-4.638672	-1.0986328	-2.5612548920000004	12.376807100000002	1.2919922120000003	-4.5166016	-6.225586	2.6855469	1549638239.236
-7.683764480000001	-2.3208007200000003	-0.9474609620000001	4.0283203	-0.48828125	0.61035156	5.574707068	-9.74736322	-2.9955077880000003	-1.0375977	4.0283203	-3.7231445	5.176342752000001	9.262865920000001	0.5203857428	-1.5258789	-4.0893555	-1.159668	-8.69103984	-1.8614257200000002	2.5385253600000004	4.0283203	0.061035156	-1.4038086	-2.058813498	8.698217752000001	3.4046385800000003	0.6713867	-4.272461	-1.4038086	-0.40793457460000004	10.2844973	0.41271972840000004	-3.90625	-4.9438477	2.0141602	1549638239.275
-7.3212889400000005	-1.4630615020000002	-0.593359375	3.9672852	1.2207031	0.6713867	5.206250000000001	-8.06657698	-3.5984375	-1.0986328	3.479004	-4.0893555	5.0016848000000005	8.004370108000002	1.0874267572	-1.8310547	-5.065918	-0.4272461	-8.39555661	-2.154516574	2.2621826080000003	3.90625	0.061035156	-1.3427734	-1.5779052520000003	7.812963760000001	3.48957518	0.79345703	-4.333496	-1.2817383	1.2178222840000001	8.652759080000001	0.18901367800000002	-3.2348633	-1.7089844	1.2817383	1549638239.315
-7.8428711060000005	-0.9271240020000001	-0.531152356	3.479004	1.2817383	0.61035156	5.01245108	-7.51508786	-3.5960449280000004	-1.4038086	3.6010742	-4.5166016	4.87128894	7.50910643	1.4977538940000001	-1.5869141	-4.1503906	-0.12207031	-8.053417932	-2.557666034	2.2071533540000003	3.7231445	0.36621094	-1.159668	-1.0515380890000001	7.753149460000001	3.68098143	0.7324219	-3.8452148	-1.0375977	1.812377896	7.35478534	-0.2990722644	-2.2583008	-0.4272461	0.48828125	1549638239.356
-8.48049321	-0.9271240020000001	-0.5251708966	2.6855469	1.7089844	0.7324219	4.9167482	-7.49714357	-3.6534667540000005	-1.7089844	3.8452148	-4.4555664	4.88205571	7.503125000000001	1.8099853240000001	-1.5869141	-4.1503906	-0.12207031	-7.77348642	-2.8818603240000003	2.24663089	3.4179688	0.18310547	-0.9765625	-1.081445288	7.82731929	4.057812500000001	0.7324219	-3.2348633	-0.8544922	1.28122554	6.89421376	0.3935791034	-1.7700195	0.91552734	-0.30517578	1549638239.395
-9.05351538	-0.79194339	-0.1818359424	2.319336	0.7324219	0.9765625	4.90598143	-7.503125000000001	-3.5781005400000003	-1.7089844	3.9672852	-3.9672852	5.031591754	7.62753894	2.101879892	-1.3427734	-3.2958984	-0.18310547	-8.229272660000001	-3.1665771760000005	2.454785144	2.9907227	-0.30517578	-0.79345703	-0.991723642	8.024707068	4.403540036	0.7324219	-3.2958984	-0.8544922	0.8720947480000001	6.425268570000001	0.5622558606000001	-0.7324219	-0.8544922	-1.0986328	1549638239.435
-9.67558606	-0.6160888580000001	-0.09331054320000001	2.0751953	2.0751953	0.6713867	4.789941394	-7.604809800000001	-3.408227536	-1.7089844	3.112793	-3.2958984	5.16079074	8.155102340000001	2.312426718	-0.6713867	-2.6855469	-0.24414062	-9.264062500000001	-3.27663588	3.2730469240000004	2.6245117	-0.7324219	-0.7324219	-0.641210962	8.8979982	4.88205571	0.8544922	-2.9296875	-0.79345703	3.1151367800000003	6.904980432	0.9187500000000001	0.36621094	-1.953125	-0.4272461	1549638239.475
-11.66979982	-0.9953125	-0.49765625	1.7700195	1.7089844	0.4272461	4.5159912140000005	-8.09768071	-3.2228027160000003	-1.7089844	3.112793	-3.2958984	5.55078125	9.09060054	2.51101088	-0.6713867	-2.6855469	-0.24414062	-9.579882788	-2.9093750000000003	3.4046385800000003	2.0751953	-0.36621094	-0.5493164	-0.56823732	10.107446580000001	5.1751467600000005	0.79345703	-2.0751953	-0.48828125	6.275732428000001	8.279516574	2.825634784	0.12207031	-4.0283203	-0.7324219	1549638239.515
-13.090990920000001	-0.808691394	-0.3541015576	0.61035156	1.0986328	0.5493164	4.273144568	-8.412304712000001	-2.9010009000000005	-1.5869141	2.0751953	-2.6245117	6.270947480000001	9.74257788	2.82084964	-0.36621094	-2.0751953	-0.79345703	-10.069164840000001	-2.5050292540000005	3.8341064300000003	1.6479492	-0.61035156	-0.5493164	-1.022827176	10.611084260000002	5.190698380000001	0.61035156	-1.7700195	-0.24414062	9.000878894000001	9.222192392	6.24223642	-1.2207031	-1.0375977	-0.48828125	1549638239.555
-13.184301620000001	-0.931909146	-1.06589357	0.8544922	-0.91552734	1.0375977	4.02192392	-8.370434800000002	-2.300463858	-1.5869141	1.0986328	-1.5869141	6.8870362400000005	10.47829622	3.04216304	0.24414062	-0.6713867	-0.5493164	-9.7485598	-1.967895468	3.9501464660000005	1.5869141	-0.91552734	-0.6713867	-1.4977538940000001	11.167358720000001	4.9622070680000006	0.4272461	-1.7089844	-0.061035156	5.68117662	9.651660340000001	4.42028804	0.061035156	-1.0986328	-0.61035156	1549638239.595
-9.754540740000001	-2.4619628600000003	-1.3242920320000002	0.61035156	-0.7324219	1.4038086	3.9010987400000006	-8.176635880000001	-1.3661621400000001	-1.7089844	0.24414062	-0.6713867	7.2698487400000005	10.722338760000001	3.101977536	0.24414062	-0.6713867	-0.5493164	-9.07504892	-1.790844748	2.9033935700000004	1.7089844	0.4272461	-0.79345703	-1.9009033540000002	11.3491938	4.59375	0	-1.6479492	0.4272461	0.8708984620000001	8.302246106	0.9211425720000002	-0.8544922	-7.751465	-2.380371	1549638239.635
-8.323779254	-3.369946286	-2.135375998	2.9907227	2.319336	1.0986328	3.9968016200000003	-7.58686502	-0.057421875000000004	-1.7089844	-0.24414062	0.4272461	7.239941394000001	10.266552520000001	3.1713623200000005	0.4272461	0.12207031	-0.12207031	-9.777270468000001	-0.8158691100000001	3.2969726440000002	1.2817383	-1.953125	-1.2207031	-1.683178714	10.558447480000002	3.6056152160000003	-0.61035156	-1.7700195	0.6713867	5.4909667540000004	9.686352340000001	0.8015136780000001	1.953125	-4.5166016	-2.319336	1549638239.675
-8.225683606	-3.48957518	-3.8532471040000003	2.5024414	-0.18310547	0.7324219	3.7695067900000003	-7.489965560000001	0.8242431610000001	-1.8310547	0.18310547	1.2817383	6.69204074	9.596630890000002	3.06848143	-0.36621094	0.30517578	1.2817383	-9.505712860000001	0.285913089	2.5851807100000004	1.0375977	-0.79345703	-1.0375977	-1.1747558900000001	9.482983426	2.4655516200000003	-0.7324219	-1.4648438	0.5493164	3.9166503600000007	10.619458360000001	1.332666034	0.6713867	-1.159668	-1.3427734	1549638239.715
-8.150317392	-3.4453125000000004	-3.6929442900000002	2.9296875	0.48828125	1.0986328	3.34841304	-7.71367212	1.276440396	-1.5869141	0.5493164	1.953125	5.995800720000001	8.826220746	2.495458966	-0.36621094	0.30517578	1.2817383	-10.010547120000002	0.765625	2.62944339	1.2207031	-0.61035156	-0.8544922	-0.961816394	8.719750900000001	1.6484863220000001	-0.6713867	-1.2207031	0.30517578	2.5157959260000005	9.370532248	-0.660351538	1.8310547	-2.8076172	-1.0375977	1549638239.755
-9.38967302	-2.668920926	-4.922729532	2.8076172	1.0375977	0.79345703	3.34841304	-7.71367212	1.276440396	-1.2817383	0.12207031	2.746582	5.635717752000001	9.07026358	1.6149902160000003	-1.5258789	-0.4272461	1.7700195	-10.406518080000001	1.146044928	2.9739746400000002	1.5258789	-0.12207031	-0.91552734	-1.0754638580000002	9.48776857	1.235766574	-0.5493164	-0.9765625	0.7324219	1.0646972840000002	10.27014128	-1.429565396	1.159668	-3.0517578	-1.0986328	1549638239.795
-9.481787140000002	-1.790844748	-5.139257788	1.6479492	0.5493164	0.6713867	3.71926268	-9.90407698	1.717871106	-1.4648438	-0.5493164	3.7841797	5.6919433900000005	9.991405760000001	0.5203857428	-2.8686523	-0.91552734	0.91552734	-9.45786142	0.9582275360000001	2.818457068	1.4648438	0.061035156	-0.7324219	-1.1627929712000002	10.692432100000001	1.528857428	-0.12207031	-0.7324219	1.2817383	1.13647464	10.479491820000002	-1.735815396	0.91552734	-4.0283203	-1.4038086	1549638239.835
-8.32497554	-1.4810058900000003	-3.858032248	1.6479492	0.24414062	0.48828125	4.320996106	-10.44360324	2.3758300720000003	-1.953125	0.61035156	5.065918	5.981445288000001	9.65285643	-0.46655273560000005	-2.8686523	-0.91552734	0.91552734	-9.063086060000002	0.534741214	3.1187255400000002	1.8310547	0.24414062	-0.79345703	-1.3769287140000002	10.01652806	2.0193359620000004	-0.061035156	-0.36621094	0.9765625	1.695141574	9.63371556	-2.313623004	1.159668	-3.7231445	-1.4038086	1549638239.875
-7.77348642	-1.3266846040000002	-3.109155252	2.2583008	1.8310547	0.24414062	4.225292932	-9.59782698	2.3626709260000003	-2.1972656	2.2583008	5.493164	6.09628894	8.68864766	-0.8900390380000001	-2.8686523	-1.7700195	1.3427734	-8.61328125	0.03947753894	2.874682608	1.7700195	0.061035156	-0.7324219	-1.3290771760000002	9.1276857	2.3112304320000003	-0.24414062	-0.79345703	0.4272461	2.100683606	9.27722194	-2.702417032	1.2207031	-2.9296875	-1.7089844	1549638239.915
-8.26755342	-1.0670898560000002	-3.744384784	2.4414062	2.0141602	0.12207031	4.099682608	-8.931494110000001	2.104272464	-1.5258789	1.4648438	4.3945312	5.9802491	7.872778060000001	-0.898413089	-0.6713867	-1.2207031	2.2583008	-8.443408246	-0.0980957068	2.8220459260000004	1.4038086	0.30517578	-0.6713867	-0.35649413939999997	8.76879892	2.3351562500000003	-0.18310547	-1.0375977	0	2.4751221040000004	9.01403804	-2.313623004	0.9765625	-2.0751953	-1.8310547	1549638239.955
-9.121704074	-0.6555663939999999	-4.519580072	1.4038086	-0.36621094	-0.18310547	4.212133786	-8.63601088	1.8219482820000001	-0.8544922	0.061035156	3.112793	5.610595746	7.113134980000001	-0.6543701080000001	-0.6713867	-1.2207031	2.2583008	-8.39316394	-0.04067382788	2.75625	1.0986328	0.4272461	-0.48828125	0.3194091754	8.406323380000002	2.299267572	0	-0.36621094	-0.36621094	2.8124755400000003	9.0594973	-1.6269530760000002	0.7324219	-1.2817383	-1.5258789	1549638239.995
-9.185107428000002	-0.41870117800000006	-3.9250244600000004	0.48828125	-0.6713867	-0.24414062	4.212133786	-8.63601088	1.8219482820000001	-0.5493164	-0.30517578	2.1362305	5.498144568	6.739892572	-0.36965332460000005	0	-0.36621094	1.8310547	-8.39316394	-0.04067382788	2.75625	0.91552734	0.61035156	-0.4272461	0.38640135800000003	8.52954074	2.2107422120000004	0.30517578	0.12207031	-0.4272461	2.743090854	9.189892572	-1.3386474640000001	0.5493164	-0.8544922	-1.2207031	1549638240.035
-9.136059800000002	-0.6675292932	-3.593652356	0.6713867	0.061035156	-0.061035156	4.10207518	-8.425463760000001	1.353002896	-0.24414062	0.12207031	1.4038086	6.030493210000001	6.82961412	-0.03947753894	0.36621094	-0.30517578	1.2207031	-8.4386232	0.1124511682	2.807690396	0.79345703	0.61035156	-0.30517578	0.154321286	9.081030252000001	2.227490216	0.48828125	0.30517578	-0.18310547	2.1509277160000004	9.472216754	-1.4558837860000002	0.24414062	-1.0375977	-1.2207031	1549638240.075
-9.180322480000001	-0.839794928	-3.86879892	0.79345703	-0.24414062	-0.12207031	3.9010987400000006	-8.464941394	1.118530252	-0.24414062	0.4272461	1.159668	6.87148462	7.029394568	0.4103271466	0.5493164	-0.18310547	0.61035156	-8.378808606	0.096899411	2.9141601440000002	0.5493164	0.36621094	-0.30517578	-0.0454589856	9.472216754	2.390185504	0.4272461	0.12207031	0	2.128198282	9.438720746000001	-1.7226562500000002	0.12207031	-0.8544922	-1.2207031	1549638240.115
-9.076245108	-0.8744873200000001	-3.80778804	0.61035156	-0.36621094	-0.24414062	3.4788086060000003	-8.424267572	0.7034179712000002	-0.18310547	0.48828125	0.7324219	7.456469748	7.285400360000001	0.970190396	0.91552734	0.30517578	0.18310547	-8.378808606	0.096899411	2.9141601440000002	0.30517578	-0.18310547	-0.30517578	0.14235839660000002	9.73659694	2.7143798920000006	0.30517578	-0.061035156	0.061035156	2.051635782	9.485375900000001	-1.717871106	-0.18310547	-0.8544922	-1.159668	1549638240.155
-9.144433606	-0.6220702880000001	-3.63432608	0.24414062	-0.18310547	-0.36621094	3.220410144	-8.742480432	0.3828125	0.061035156	-0.061035156	0.12207031	7.796215560000001	7.540210160000001	1.542016574	1.2817383	0.4272461	0.061035156	-9.314306610000001	-0.48808594240000003	3.487182608	0.24414062	-0.12207031	-0.18310547	0.4091308606000001	9.85502896	2.910571286	0.30517578	0.061035156	-0.18310547	1.3948730040000001	9.52604982	-1.5491942900000002	-0.61035156	-1.0986328	-0.8544922	1549638240.195
-9.413598740000001	-0.5108154254	-3.7360108800000003	0.12207031	0.12207031	-0.061035156	3.0900146760000005	-8.858520468	0.061010742800000003	0.24414062	-0.79345703	-0.24414062	7.68735324	7.791430710000001	1.814770468	1.4038086	0.48828125	0.061035156	-9.169555710000001	-0.5502929712000001	3.6869628600000004	-0.12207031	-0.12207031	-0.12207031	0.5096191394	10.230663940000001	2.9321045320000003	0.061035156	0	-0.4272461	1.39606929	9.74736322	-2.418896466	-0.8544922	-0.8544922	-1.159668	1549638240.235
-9.76291484	-0.416308606	-4.244433606	0.12207031	0.5493164	0.48828125	3.0493408540000004	-8.927905252	-0.10527343750000001	0.18310547	-1.0986328	-0.36621094	7.576098740000001	8.0905027	2.024121106	1.159668	0.48828125	0	-9.169555710000001	-0.5502929712000001	3.6869628600000004	-0.30517578	0.6713867	0	0.227294928	10.627832460000002	2.8675048920000004	-0.24414062	0.24414062	-0.30517578	1.7800780760000001	9.839477340000002	-2.162890576	-1.159668	-0.061035156	-1.2817383	1549638240.275
-10.71396466	-0.5227783246000001	-4.462158246	-0.7324219	-0.61035156	0.5493164	2.975170926	-9.04992662	-0.1579101538	0.061035156	-0.79345703	-0.30517578	7.4409179320000005	8.61447734	2.15571286	0.79345703	0.91552734	-0.9765625	-9.410009980000002	0.3517089856000001	3.5087158540000005	-0.8544922	-0.7324219	0	-0.42587889400000006	10.938866820000001	2.7359130400000002	-0.7324219	-0.18310547	0	2.6079101440000003	10.158886780000001	-1.594653354	-1.8310547	-0.30517578	-0.9765625	1549638240.315
-10.88742662	-1.1735596040000003	-4.19060054	-1.4648438	-0.79345703	0.061035156	3.034985324	-9.475805710000001	-0.153125	-0.061035156	-0.5493164	-0.12207031	7.151415740000001	9.35258786	2.1473388580000004	0.79345703	0.91552734	-0.9765625	-10.626635880000002	0.1064697284	3.543408246	-0.48828125	-0.6713867	0.12207031	-0.9677978240000001	11.06208516	2.7418945679999998	-0.6713867	-0.30517578	0.30517578	3.830517572	10.873071580000001	-0.1112548822	-3.112793	-0.24414062	-0.18310547	1549638240.355
-10.44838858	-2.879467752	-3.9381836060000004	-2.1362305	-1.2207031	-0.18310547	3.4166014400000004	-10.120605040000001	-0.05502929712000001	-0.12207031	-0.6713867	0.24414062	6.78176268	10.09309056	1.95234375	0.36621094	0.8544922	-1.2207031	-10.626635880000002	0.1064697284	3.543408246	-0.18310547	-1.4038086	-0.061035156	-1.293188498	11.18889128	3.0218260800000003	-0.30517578	-0.30517578	0.30517578	4.65476088	11.26665036	1.1209228240000002	-4.760742	0.12207031	1.4648438	1549638240.395
-9.743774460000001	-3.6355224640000006	-2.40573732	-0.4272461	-2.2583008	0.61035156	4.0147461060000005	-10.26894568	0.12321777160000001	-0.24414062	-0.4272461	0.6713867	6.5269528800000005	9.69472644	1.7597412140000002	-0.36621094	0.18310547	-1.4038086	-10.082324280000002	-0.56823732	2.288500998	-0.18310547	0.30517578	-0.061035156	-1.6305420320000001	10.05122104	3.10317392	-0.30517578	0.36621094	0.061035156	5.356982428000001	10.56442842	2.08513179	-4.638672	-0.061035156	3.8452148	1549638240.435
-8.57380342	-2.6725097840000003	-1.3984619600000001	-0.48828125	-0.5493164	0.8544922	3.966894568	-9.360961960000001	0.050244139400000006	-0.30517578	0.5493164	0.48828125	6.268554712	8.813061600000001	1.670019568	-0.8544922	-0.4272461	-1.0986328	-9.01403804	-0.4294677716	1.6125976440000003	-0.061035156	0.36621094	-0.061035156	-2.372241214	8.728125	2.9225341460000003	-0.4272461	0.12207031	0.12207031	3.9070800720000003	11.0931884	0.8062988220000001	-2.6855469	0.12207031	5.493164	1549638240.475
-8.859716754	-2.769409146	-1.8781738220000002	-0.24414062	-0.79345703	0.24414062	3.593652356	-8.890820288	-0.13757324280000002	-0.12207031	0.48828125	-0.91552734	5.7505616	8.73291034	1.4786132200000002	-0.8544922	-0.30517578	-0.4272461	-9.01403804	-0.4294677716	1.6125976440000003	0.061035156	0.061035156	0.061035156	-2.45	8.641992212	2.920141574	-0.4272461	0.12207031	0.12207031	1.6664307100000002	11.538208360000002	-0.07058105432	-1.6479492	1.6479492	5.493164	1549638240.514
-9.5021241	-2.3028564300000003	-2.1485351440000002	0.12207031	-1.3427734	0.12207031	3.593652356	-8.890820288	-0.13757324280000002	0	0.12207031	-2.1972656	5.2229982	8.959009080000001	1.156811502	-1.4648438	-0.91552734	-0.061035156	-9.088207968	-0.7428955072	1.6484863220000001	-0.061035156	-0.9765625	0.12207031	-1.697534146	9.265259080000002	3.0744628600000006	0.12207031	-0.61035156	0.18310547	0.14833984620000001	11.176928420000001	-0.37683107	-0.6713867	0.36621094	4.8828125	1549638240.555
-8.628832968000001	-1.7346191100000001	-1.6185790740000001	-0.7324219	-0.4272461	0.12207031	2.4846923920000004	-9.20544429	-1.040771466	0.18310547	-0.18310547	-2.8076172	5.305542032000001	8.65515126	1.02761232	-1.4648438	-0.91552734	-0.061035156	-9.38967302	-1.119726538	2.810082968	0.12207031	0.61035156	0	-1.113745108	9.177929712000001	3.4931639400000005	0.36621094	-0.061035156	0	1.35180661	10.59672824	0.011962890380000002	0.18310547	0.48828125	4.638672	1549638240.594
-8.5498777	-1.2716552520000002	-1.8040038940000003	-0.7324219	-0.18310547	-0.24414062	2.195190396	-8.628832968000001	-1.223803714	0.18310547	-0.48828125	-2.8076172	5.48378894	8.082128894	0.98334964	-1.3427734	-1.159668	-0.24414062	-8.8979982	-1.0993896760000001	2.282519568	-0.36621094	-0.4272461	-0.061035156	-0.8972167932	8.777173020000001	3.5649413940000003	0.061035156	0	-0.24414062	1.1328857428	9.95432158	0.22490234620000002	0.61035156	2.9296875	3.90625	1549638240.634
-8.23286142	-1.149633786	-1.4463134979999999	-1.159668	-0.4272461	-0.24414062	1.9176513580000003	-8.310620108	-1.312329074	0	-0.24414062	-2.5634766	5.44790036	7.945751800000001	1.152026358	-0.7324219	-0.7324219	-0.12207031	-8.500830072	-1.4630615020000002	2.5050292540000005	-0.12207031	0.61035156	0.18310547	-0.86850589	8.839379892	3.61638179	0.061035156	0	-0.24414062	0.6842773560000001	8.66950679	-0.30744628600000007	1.2817383	3.2958984	2.4414062	1549638240.675
-8.34411592	-1.0563232428000002	-0.9462646760000001	-1.0375977	0.30517578	-0.061035156	1.685571286	-8.085717752	-1.1962890380000002	0	-0.061035156	-2.1362305	5.3139157400000006	8.00317392	1.3805175720000002	-0.18310547	0	-0.24414062	-8.500830072	-1.4630615020000002	2.5050292540000005	-0.48828125	-0.12207031	0.12207031	-0.8433837860000001	8.8896241	3.7503662140000005	0	0.36621094	-0.30517578	-0.4067382788	7.646679712	0.10288086060000001	1.5869141	3.540039	1.0375977	1549638240.714
-9.35976538	-0.7979248200000001	-1.2537109620000002	-1.0375977	0.61035156	0.12207031	1.6090087860000002	-7.9373777	-1.070678714	0.061035156	-0.18310547	-1.4038086	5.498144568	8.083325180000001	1.655664038	0.061035156	0.12207031	-0.5493164	-8.524755890000002	-1.7106933900000003	2.471533246	-0.79345703	-0.061035156	0.12207031	-0.966601538	8.93747554	3.8197509000000003	0.12207031	0.36621094	-0.30517578	-0.24763183900000002	7.395459260000001	0.8649169928000001	1.5869141	2.380371	-0.30517578	1549638240.754
-9.837085159999999	-0.593359375	-1.771704074	-1.8310547	0.24414062	-0.18310547	1.6090087860000002	-7.9373777	-1.070678714	0.24414062	-0.48828125	-0.61035156	5.809179712000001	8.3453125	1.9176513580000003	0.24414062	0.18310547	-0.61035156	-8.710180710000001	-1.717871106	2.7933349640000005	-0.91552734	-0.061035156	0.18310547	-0.923535144	9.234155252	4.023120108	0.12207031	0.4272461	-0.30517578	1.600634784	7.650268570000001	1.2285888580000002	2.2583008	2.319336	-0.9765625	1549638240.794
-10.52136232	-1.1580077880000001	-1.6460937500000001	-1.5258789	0.24414062	-0.24414062	2.1114501800000003	-8.540307608	-1.1352783540000002	0.5493164	-0.8544922	0.12207031	6.031689300000001	8.674292032	2.1293945680000004	0.5493164	0.61035156	-0.6713867	-8.89440944	-1.8099853240000001	2.845971646	-1.2817383	-0.48828125	0.18310547	-0.9402832068000001	9.62653804	4.23964856	0	0.6713867	-0.18310547	3.5194824280000003	9.24611821	2.174853534	1.6479492	1.2207031	-0.9765625	1549638240.834
-10.530933	-1.1627929712000002	-1.302758786	-1.4038086	0.5493164	0	2.51101088	-9.198266574	-1.2082519568	0.79345703	-1.2207031	0.8544922	6.31521016	8.870483426000002	2.537329074	0.8544922	0.79345703	-0.6713867	-9.121704074	-1.7298339660000002	3.1916992800000004	-1.3427734	-0.24414062	0.30517578	-1.038378894	9.705493210000002	4.09848642	-0.061035156	0.79345703	-0.061035156	5.648876800000001	9.78444838	2.934497104	1.159668	0.061035156	-1.0375977	1549638240.874
-10.8120607	-0.663940396	-1.638916034	-1.7700195	0.24414062	0.12207031	2.8579346040000004	-9.51169429	-1.280029254	0.91552734	-1.4038086	1.4038086	6.4659423920000005	9.023608426000001	2.726342752	1.0375977	1.0986328	-0.61035156	-9.30952176	-1.282421924	3.4166014400000004	-1.2207031	-0.61035156	0.36621094	-1.2010742212	9.7150634	3.9453614200000002	-0.12207031	0.7324219	0.18310547	6.529345746000001	9.469824280000001	3.0218260800000003	0.5493164	0.061035156	-0.79345703	1549638240.914
-10.5835688	-1.656860324	-2.3399413940000002	-1.5869141	0.8544922	-0.18310547	2.8579346040000004	-9.51169429	-1.280029254	0.91552734	-1.5869141	1.7089844	6.4659423920000005	9.023608426000001	2.726342752	0.8544922	1.2207031	-0.4272461	-9.30952176	-1.282421924	3.4166014400000004	-1.0375977	-0.6713867	0.36621094	-1.2010742212	9.7150634	3.9453614200000002	-0.12207031	0.7324219	0.18310547	3.2048584260000004	9.370532248	0.73332518	1.3427734	0.5493164	-1.4038086	1549638240.954
-10.36464856	-2.7993163940000003	-2.7969239200000002	-0.61035156	0.4272461	-0.24414062	3.42736821	-9.770092752000002	-0.923535144	0.6713867	-1.2817383	1.8920898	6.737500000000001	9.53083516	2.2657714660000003	0.6713867	1.0986328	-0.30517578	-9.448290740000001	-1.108959964	3.379516574	-1.159668	-0.79345703	0.36621094	-1.0587158540000001	10.40891124	3.5900634000000005	-0.12207031	0.6713867	0.6713867	2.071972644	10.984326079999999	3.4046385800000003	0.30517578	1.6479492	-1.0375977	1549638240.994
-9.28200679	-2.2478271760000004	-2.8830566100000006	-0.30517578	-0.12207031	0	3.5027344240000007	-9.535620108000002	-0.7512695288	0.6713867	-1.2207031	1.8310547	6.8403808900000005	9.471020468	1.98464357	0.7324219	1.4038086	-0.24414062	-9.527246106	-0.17944336060000002	3.06608876	-1.0986328	-0.91552734	0.30517578	-0.8254394568000001	10.2761232	3.1079589660000004	-0.24414062	1.0986328	0.7324219	3.2646728240000003	10.41967752	2.2657714660000003	1.159668	-3.0517578	-1.5869141	1549638241.034
-8.5068116	-2.27893071	-3.5960449280000004	-0.36621094	0.6713867	-0.18310547	3.6056152160000003	-8.712573380000002	-0.458178714	0.7324219	-1.4648438	1.4648438	6.663330072	9.077441394000001	1.6185790740000001	0.6713867	1.7700195	0	-9.527246106	-0.17944336060000002	3.06608876	-0.79345703	-0.061035156	0.24414062	-0.94506839	9.69472644	2.6103027160000005	-0.24414062	1.0986328	0.7324219	3.5087158540000005	9.479394568	0.2428466754	1.5258789	-0.18310547	-0.6713867	1549638241.074
-8.947045926000001	-2.5074219240000004	-4.90717752	0.24414062	0.30517578	-0.61035156	3.694140576	-8.20534694	-0.2344726538	0.48828125	-1.6479492	1.0986328	6.2015625000000005	9.16716304	1.128100589	0.48828125	1.8310547	0.48828125	-9.80717752	-0.0693847644	2.9165527160000004	-1.0986328	-0.30517578	0.24414062	-1.2082519568	9.785644568	1.9989990020000004	-0.5493164	1.2207031	0.7324219	2.851953076	10.05959514	-0.248828125	2.1972656	0.9765625	-0.48828125	1549638241.114
-8.500830072	-2.38540036	-4.787548920000001	-1.159668	-0.9765625	-0.61035156	3.744384784	-8.6348143	-0.1256103534	0.24414062	-1.4648438	0.6713867	5.839086960000001	9.32028804	0.5443115216000001	0.18310547	1.5869141	0.6713867	-9.4171875	0.838598642	2.469140576	-1.0986328	0.36621094	0.4272461	-1.221411142	9.94953624	1.57551268	-0.48828125	1.4648438	0.7324219	0.6280517572	9.861010880000002	-1.3087402160000001	1.4038086	0.061035156	-1.0986328	1549638241.154
-8.235253894000001	-2.3531005400000002	-4.085327176000001	-0.91552734	0.12207031	-0.6713867	3.744384784	-8.6348143	-0.1256103534	0.12207031	-1.0986328	0.4272461	5.839086960000001	9.32028804	0.5443115216000001	-0.061035156	1.4038086	0.61035156	-9.4171875	0.838598642	2.469140576	-0.9765625	-0.061035156	0.30517578	-1.4786132200000002	9.554760880000002	1.335058606	-0.48828125	1.4648438	0.7324219	1.29558107	9.640893570000001	-1.5204834260000002	1.7089844	0.4272461	-0.91552734	1549638241.194
-8.652759080000001	-2.050439496	-4.24323732	-0.30517578	0.4272461	-0.6713867	3.8018066100000003	-8.858520468	0.34453125	-0.24414062	-0.91552734	-0.18310547	5.03278804	9.07026358	-0.7273437500000001	-0.30517578	1.2207031	0.7324219	-9.65405252	1.030004892	2.536132788	-0.8544922	-0.18310547	0.30517578	-1.701123004	9.589452880000001	1.5276611420000001	0	1.0375977	0.5493164	1.343432608	9.60141574	-1.7071045320000002	1.2207031	-0.24414062	-0.91552734	1549638241.234
-8.4900634	-1.7860596040000003	-4.21691893	-0.48828125	0.61035156	-0.6713867	3.60441893	-9.027197480000002	0.745288089	-0.61035156	-0.6713867	-1.0375977	4.73132338	8.844164840000001	-1.1269042932	-0.36621094	0.6713867	0.6713867	-8.92910144	0.49885253600000007	2.5229737400000003	-0.5493164	0.8544922	0.36621094	-1.522875998	9.49255342	1.8949219240000001	0.24414062	0.9765625	0.30517578	1.5910644960000002	9.540405252000001	-1.988232428	1.159668	-0.4272461	-1.0375977	1549638241.274
-8.484082068000001	-1.8231445680000002	-4.396362320000001	-0.8544922	0.18310547	-0.7324219	3.60441893	-9.027197480000002	0.745288089	-0.61035156	-0.30517578	-1.5869141	4.73132338	8.844164840000001	-1.1269042932	-0.12207031	-0.12207031	0.5493164	-8.92910144	0.49885253600000007	2.5229737400000003	-0.79345703	0.061035156	0.4272461	-1.294384784	9.00686052	1.876977536	0.24414062	0.9765625	0.30517578	1.8052001800000002	9.450683606	-1.876977536	1.159668	-0.18310547	-1.159668	1549638241.314
-8.82263179	-2.0743652160000003	-4.139160144000001	-0.36621094	0.12207031	-0.30517578	3.2885987400000003	-8.674292032	1.008471646	-0.5493164	0.061035156	-1.7700195	4.6619384	8.421875	-0.9522461060000001	0.5493164	0	0.48828125	-8.94584964	0.5813964856000001	2.447607428	-0.6713867	0.4272461	0.4272461	-1.3853027160000002	9.181518570000001	1.7669189300000003	0.30517578	0.8544922	-0.061035156	2.49426268	9.34780252	-1.534838858	0.9765625	0.061035156	-0.79345703	1549638241.354
-9.304736420000001	-1.899707068	-4.232470746	-0.36621094	-0.24414062	-0.061035156	2.64738768	-8.6348143	0.869702176	-0.4272461	0.12207031	-1.6479492	4.62246106	8.716162140000002	-0.649584964	1.159668	0.7324219	0.061035156	-8.790332068	1.2501221040000001	2.3435302520000003	-0.48828125	0.24414062	0.48828125	-1.6030273560000001	9.448290740000001	1.4702392180000001	0.4272461	0.79345703	0.061035156	2.56245108	9.50930162	-1.547998004	0.7324219	0	-0.6713867	1549638241.394
-9.04155252	-1.9020996400000003	-4.08652356	-0.48828125	-0.18310547	0	2.633032248	-8.66950679	0.73332518	-0.30517578	0.24414062	-1.2207031	4.8162597840000005	9.130077880000002	-0.10048827880000001	1.3427734	0.79345703	-0.4272461	-8.790332068	1.2501221040000001	2.3435302520000003	-0.12207031	-0.061035156	0.36621094	-2.04326178	9.656445288	1.3111327879999999	0.4272461	0.79345703	0.061035156	2.058813498	9.7150634	-1.300366214	0.6713867	-0.30517578	-0.61035156	1549638241.434
-8.917138580000001	-1.88774411	-3.813769568	0.061035156	0.4272461	0.18310547	2.7000244600000003	-8.673095746000001	0.699829074	-0.36621094	0.7324219	-0.6713867	5.1631836060000005	9.527246106	0.2954833966	1.159668	0.18310547	-0.5493164	-8.86809056	1.161596646	2.47033696	0.061035156	-0.4272461	0.12207031	-2.136572284	9.859814300000002	1.5456054320000001	0.79345703	-0.30517578	0.30517578	2.400952176	9.600219748	-1.4678466460000001	0.30517578	0	-0.4272461	1549638241.474
-8.883642572	-1.8733886780000002	-4.2073487400000005	0.061035156	0.36621094	0.24414062	2.7000244600000003	-8.673095746000001	0.699829074	-0.5493164	1.2207031	-0.30517578	5.437134080000001	9.46145018	0.6316406250000001	0.48828125	-0.6713867	-0.48828125	-9.09060054	0.7369140380000001	2.960815396	0.18310547	-0.4272461	0.061035156	-1.60183107	9.88254442	1.9930175720000003	0.79345703	-0.6713867	0.12207031	2.141357428	9.559545926	-1.7645263580000001	0.30517578	-0.061035156	-0.24414062	1549638241.514
-8.9745607	-2.0336913940000003	-4.403540036	0.24414062	0.061035156	0.18310547	2.63183606	-8.5151857	0.492871106	-0.48828125	1.5869141	-0.12207031	5.5651367800000004	9.35378444	0.92473143	0.36621094	-1.159668	-0.24414062	-9.09060054	0.7369140380000001	2.960815396	0.24414062	-0.4272461	0.061035156	-0.9283202880000001	9.96508786	2.1509277160000004	0.79345703	-0.6713867	0.12207031	1.5013427520000002	9.65285643	-2.1844238220000003	0.24414062	0	-0.36621094	1549638241.554
-9.03317842	-1.9559326080000001	-4.05422374	0.18310547	-0.48828125	0.24414062	2.6150878600000005	-8.74606929	0.2512207068	-0.4272461	1.5869141	0.061035156	5.48378894	9.20065944	1.138867212	0.48828125	-0.8544922	-0.30517578	-9.337036240000002	0.5275634784000001	3.152221646	0.30517578	-0.18310547	0.12207031	-0.462963858	9.94714308	2.104272464	0.5493164	-0.7324219	0	1.374536142	9.71147464	-2.211938498	0.12207031	-0.48828125	-0.24414062	1549638241.594
-9.016430710000002	-1.57551268	-3.63432608	0.12207031	0.12207031	0.48828125	2.819653354	-8.89440944	0.056225586060000006	-0.36621094	1.4648438	0.5493164	5.23735324	9.08461911	1.1053711060000002	0.5493164	-0.18310547	-0.6713867	-9.10974092	0.3576904254	3.1175292540000004	0.4272461	-0.24414062	0.12207031	-0.49645996400000003	9.868188400000001	2.054028354	0.12207031	-0.24414062	0	1.8614257200000002	9.65285643	-1.605419928	-0.18310547	-0.61035156	0	1549638241.634
-9.07146016	-1.3446288940000002	-3.6474853240000003	0.12207031	0.18310547	0.36621094	3.104370108	-8.927905252	-0.02033691394	-0.36621094	1.5869141	1.0375977	5.133276260000001	9.16357428	1.0718750000000001	0.4272461	-0.061035156	-1.0375977	-9.10974092	0.3576904254	3.1175292540000004	0.48828125	-0.12207031	0.061035156	-0.65676268	9.82990764	2.038476538	0.12207031	-0.24414062	0	2.071972644	9.514086960000002	-1.55158696	-0.5493164	-0.30517578	0.12207031	1549638241.674
-9.25090306	-1.35180661	-3.7395996400000002	0	-0.24414062	0.24414062	3.104370108	-8.927905252	-0.02033691394	-0.4272461	1.953125	1.0375977	5.122509980000001	9.301147660000002	0.915161142	0.18310547	-0.24414062	-1.4648438	-8.96499002	0.2081542932	3.172558606	0.36621094	-0.4272461	0	-0.740502896	9.754540740000001	2.2083496400000002	0.24414062	-0.4272461	0.24414062	1.870996106	9.49375	-1.6365234620000002	-0.48828125	-0.061035156	0.061035156	1549638241.714
-9.209033246	-1.41042482	-3.4321533540000004	-0.061035156	-0.061035156	0.18310547	3.2562989200000003	-8.900390380000001	0.002392578076	-0.48828125	2.0141602	0.6713867	5.099780252	9.484179712000001	0.7416992212000001	0	-0.61035156	-1.5258789	-9.174340560000001	-0.1399658246	3.50991214	0.30517578	-0.4272461	0	-0.6017333966	9.852636780000001	2.424877896	0.30517578	-0.36621094	0.18310547	1.8458740020000002	9.60261232	-1.4678466460000001	-0.5493164	0.24414062	0.061035156	1549638241.754
-9.209033246	-1.429565396	-3.2993652160000004	-0.061035156	0.18310547	0.061035156	3.180932608	-8.886035340000001	0.014355469240000002	-0.36621094	1.4038086	0.18310547	5.15361322	9.640893570000001	0.687866214	-0.12207031	-1.0375977	-1.4038086	-9.174340560000001	-0.1399658246	3.50991214	0.18310547	-0.36621094	0	-0.387597644	9.9794429	2.528955072	0.30517578	-0.36621094	0.18310547	1.74299321	9.6385009	-1.388891574	-0.36621094	0.24414062	0.061035156	1549638241.794
-9.301147660000002	-1.3577880400000002	-3.3041503600000004	0	0.12207031	0	2.9117675720000005	-8.94584964	-0.1674804712	-0.061035156	0.4272461	-0.18310547	5.122509980000001	9.637304712	0.6447998200000001	0	-0.9765625	-1.4038086	-9.14323732	-0.21413574280000003	3.5673339660000005	0.12207031	-0.24414062	0	-0.3672607428	9.941162140000001	2.604321286	0.12207031	-0.18310547	-0.12207031	1.453491214	9.66242662	-1.2501221040000001	-0.30517578	0.12207031	0	1549638241.834
-9.375317392	-1.2333740020000001	-3.3843016200000005	-0.18310547	0.061035156	-0.061035156	2.9117675720000005	-8.94584964	-0.1674804712	0.18310547	-0.24414062	-0.30517578	4.9729737400000005	9.65285643	0.6089111420000001	0.24414062	-0.61035156	-1.3427734	-9.07504892	-0.27395019960000005	3.5792969240000003	0	-0.12207031	0.061035156	-0.3672607428	9.90407698	2.616284146	0.061035156	-0.061035156	-0.18310547	1.427172824	9.713867212	-1.2860107820000002	-0.30517578	-0.061035156	-0.061035156	1549638241.874
-9.35258786	-1.262084964	-3.3819091460000004	-0.18310547	-0.061035156	-0.061035156	2.9057862400000003	-8.75922824	-0.2560058606	0.18310547	-0.30517578	-0.18310547	4.9729737400000005	9.65285643	0.6089111420000001	0.36621094	-0.36621094	-1.2207031	-9.07504892	-0.27395019960000005	3.5792969240000003	-0.061035156	-0.061035156	0	-0.3672607428	9.90407698	2.616284146	0.061035156	-0.061035156	-0.18310547	1.4463134979999999	9.7150634	-1.315917932	-0.18310547	-0.061035156	-0.24414062	1549638241.914
