# Supplementary material for: A deep learning approach for lower back-pain risk prediction during manual lifting
Source: PLoS One. 2021 Feb 19;16(2):e0247162. doi: 10.1371/journal.pone.0247162 (PMC7894914; doi:10.1371/journal.pone.0247162)
Supplement: S1 Data — (ZIP) [file pone.0247162.s001.zip › source-used/Subject_02_P2_Zone09_T2.csv]

Side_A_x	Side_A_y	Side_A_z	Side_G_x	Side_G_y	Side_G_z	LtWt_A_x	LtWt_A_y	LtWt_A_z	LtWt_G_x	LtWt_G_y	LtWt_G_z	RtWt_A_x	RtWt_A_y	RtWt_A_z	RtWt_G_x	RtWt_G_y	RtWt_G_z	Back_A_x	Back_A_y	Back_A_z	Back_G_x	Back_G_y	Back_G_z	UArm_A_x	UArm_A_y	UArm_A_z	UArm_G_x	UArm_G_y	UArm_G_z	Thig_A_x	Thig_A_y	Thig_A_z	Thig_G_x	Thig_G_y	Thig_G_z	Time_stp
-9.130077880000002	-0.48808594240000003	-4.06379393	-0.061035156	-0.061035156	0	2.7765869600000004	-8.814257788	-0.8637207068000001	-0.061035156	0	0	3.8149658540000004	9.786840560000002	0.5096191394	0	0	-0.061035156	-8.957812500000001	-0.40434570680000004	3.440527356	0	0.061035156	-0.061035156	-1.006079074	9.733007788	2.4117187500000004	-0.061035156	-0.061035156	-0.061035156	2.082739218	9.673193390000002	-0.1459472644	0	0	0	1549640675.964
-9.125292932	-0.4892822284000001	-4.05422374	-0.061035156	-0.061035156	-0.061035156	2.7634277160000003	-8.807080072	-0.850561502	0	0	-0.061035156	3.8101807100000005	9.79401857	0.5431152356000001	-0.061035156	0	-0.061035156	-8.967382788	-0.39836425720000007	3.3986572480000006	0	0.061035156	-0.061035156	-1.006079074	9.721044928000001	2.4200927520000004	-0.061035156	-0.061035156	-0.061035156	2.058813498	9.682763580000001	-0.193798822	-0.061035156	-0.061035156	0	1549640676.004
-9.113330072	-0.47492675720000005	-4.059008786	-0.061035156	-0.061035156	-0.061035156	2.7634277160000003	-8.807080072	-0.850561502	-0.061035156	0	-0.061035156	3.8149658540000004	9.791625900000001	0.517993161	-0.061035156	0	-0.061035156	-8.979345746000002	-0.40075683900000003	3.4010498200000003	0	0	-0.061035156	-0.9977050720000001	9.72822284	2.42368161	-0.061035156	-0.061035156	-0.061035156	2.095898462	9.67558606	-0.1303955072	0	-0.061035156	0	1549640676.044
-9.118115020000001	-0.477319339	-4.06379393	-0.061035156	-0.061035156	-0.061035156	2.775390576	-8.819042932	-0.8254394568000001	-0.061035156	0	-0.061035156	3.7838623200000003	9.780859620000001	0.5084228534	-0.061035156	0	-0.061035156	-8.999682608	-0.40314941100000007	3.4381347840000003	0	0.061035156	-0.061035156	-0.9773681610000001	9.724634080000001	2.454785144	-0.12207031	-0.061035156	-0.061035156	2.086328076	9.676782248	-0.11484375000000001	0	0	0	1549640676.083
-9.11213408	-0.477319339	-4.059008786	0	-0.061035156	0	2.7454834260000003	-8.84296875	-0.838598642	-0.061035156	0	-0.061035156	3.75754393	9.7748777	0.5072265576	-0.061035156	0	-0.061035156	-8.967382788	-0.424682608	3.366357428	-0.061035156	0.061035156	-0.061035156	-0.976171875	9.69592302	2.441625998	-0.12207031	0	-0.061035156	2.1066650360000003	9.681567392	-0.173461911	-0.061035156	-0.061035156	0	1549640676.123
-9.113330072	-0.439038089	-4.067382788000001	-0.061035156	-0.061035156	0	2.7275389400000005	-8.844164840000001	-0.8182617212000002	-0.061035156	0	-0.061035156	3.7635253600000005	9.746167032	0.49645996400000003	-0.12207031	0.061035156	-0.061035156	-8.967382788	-0.42229003600000004	3.361572284	-0.061035156	0.061035156	-0.061035156	-1.038378894	9.66003444	2.4404297120000003	-0.12207031	0	-0.061035156	2.127001996	9.651660340000001	-0.15910644960000003	0	0	0	1549640676.163
-9.121704074	-0.4713378894	-4.043457068	-0.061035156	-0.061035156	0	2.7072021760000005	-8.85493161	-0.794335962	0	0	-0.061035156	3.7838623200000003	9.76291484	0.46416014400000005	-0.12207031	0	-0.061035156	-8.9829348	-0.4330566394	3.3687500000000004	-0.061035156	0	-0.061035156	-1.046752896	9.70310054	2.447607428	-0.12207031	-0.061035156	0	2.146142572	9.661230432000002	-0.1674804712	0	-0.061035156	0	1549640676.203
-9.094189300000002	-0.48569336060000007	-4.026708966	-0.061035156	0	0	2.6976317900000004	-8.865698380000001	-0.8254394568000001	0	-0.061035156	-0.061035156	3.8209472840000003	9.770092752000002	0.43664550720000006	-0.061035156	0	-0.061035156	-8.990112320000001	-0.4486083966	3.359179712	-0.061035156	0	-0.061035156	-1.03957518	9.707885880000001	2.477514676	-0.12207031	0	-0.061035156	2.1138427520000005	9.676782248	-0.1686767572	-0.061035156	0	0	1549640676.243
-9.10734874	-0.4904785144	-4.0326903960000005	-0.061035156	0	0	2.6976317900000004	-8.865698380000001	-0.8254394568000001	-0.061035156	0	-0.061035156	3.79582518	9.733007788	0.46416014400000005	-0.061035156	0	0	-8.984130890000001	-0.4426269568000001	3.3531983800000003	-0.061035156	0	-0.061035156	-1.022827176	9.657641574000001	2.477514676	-0.061035156	-0.061035156	0	2.095898462	9.666015380000001	-0.1997802716	0	-0.061035156	-0.061035156	1549640676.283
-9.121704074	-0.49167482	-4.03747554	-0.061035156	-0.061035156	0	2.692846646	-8.834594748	-0.8146728240000001	0	0	-0.061035156	3.7671141200000005	9.70310054	0.5120117212	-0.061035156	0	-0.061035156	-9.00207518	-0.4330566394	3.3508057100000004	-0.061035156	0	-0.061035156	-0.9821533540000001	9.644482428000002	2.48229982	-0.061035156	-0.061035156	0	2.1138427520000005	9.657641574000001	-0.16508788940000002	-0.061035156	-0.061035156	0	1549640676.323
-9.121704074	-0.477319339	-4.02551268	-0.061035156	0	0	2.7371094240000002	-8.83220198	-0.8673096040000001	0	-0.061035156	0	3.7671141200000005	9.713867212	0.49645996400000003	-0.061035156	0	-0.061035156	-9.020019568	-0.4354492212	3.3555908540000003	-0.061035156	0.061035156	-0.061035156	-0.970190396	9.67558606	2.51101088	-0.061035156	0	-0.061035156	2.076757788	9.681567392	-0.17465820680000002	-0.061035156	-0.061035156	-0.061035156	1549640676.363
-9.139648560000001	-0.46774902160000004	-4.057812500000001	-0.061035156	-0.061035156	0	2.7371094240000002	-8.83220198	-0.8673096040000001	-0.061035156	0	0	3.75754393	9.760522660000001	0.492871106	-0.061035156	0	-0.061035156	-9.023608426000001	-0.45339357	3.338842752	-0.061035156	0.061035156	-0.061035156	-1.00129393	9.69951178	2.5205810700000004	-0.061035156	0	-0.061035156	2.071972644	9.683960160000002	-0.19140625	-0.061035156	-0.061035156	-0.061035156	1549640676.403
-9.11452626	-0.4426269568000001	-4.038671924000001	-0.061035156	-0.061035156	0	2.746679712	-8.839379892	-0.8517577880000001	-0.061035156	0	0	3.7467773560000004	9.755737320000001	0.5215820288	0	0	-0.061035156	-9.015234620000001	-0.46416014400000005	3.3412353240000003	-0.061035156	0.061035156	-0.061035156	-1.013256839	9.67080072	2.51101088	-0.061035156	0	-0.061035156	2.0839355040000003	9.6636232	-0.15192871400000002	-0.061035156	-0.061035156	0	1549640676.443
-9.098974640000002	-0.4378417932	-4.012353534	-0.061035156	0	-0.061035156	2.76821286	-8.833398560000001	-0.8062988220000001	-0.061035156	-0.061035156	-0.061035156	3.7407959260000005	9.746167032	0.538330072	-0.061035156	0	-0.061035156	-9.01044928	-0.44980469240000004	3.34243161	-0.061035156	0.061035156	-0.061035156	-1.0072753600000002	9.661230432000002	2.5229737400000003	-0.061035156	0	-0.061035156	2.11982428	9.649267572	-0.14714355040000002	0	-0.061035156	0	1549640676.483
-9.14204074	-0.4378417932	-4.041064496	-0.061035156	0	-0.061035156	2.76821286	-8.833398560000001	-0.8062988220000001	0	-0.061035156	0	3.726440396	9.75214856	0.5431152356000001	-0.061035156	0	-0.061035156	-9.023608426000001	-0.454589856	3.338842752	-0.061035156	0.061035156	-0.061035156	-0.985742212	9.67558606	2.5433105040000004	-0.061035156	0	-0.061035156	2.122216754	9.6636232	-0.1411621106	-0.061035156	-0.061035156	0	1549640676.523
-9.139648560000001	-0.42707518000000005	-4.020727536	-0.061035156	-0.061035156	-0.061035156	2.7813721040000003	-8.815454074	-0.833813498	-0.061035156	-0.061035156	0	3.7252441100000007	9.759326080000001	0.539526358	0	0	-0.061035156	-9.0176268	-0.4474121106000001	3.3244873200000002	-0.061035156	0.061035156	-0.061035156	-0.9953125	9.677978240000002	2.5409179320000006	-0.061035156	0	-0.061035156	2.0839355040000003	9.69233426	-0.2069580072	-0.061035156	-0.061035156	0	1549640676.563
-9.1193116	-0.42827148560000006	-4.011157248000001	0	-0.061035156	-0.061035156	2.80051268	-8.845361420000001	-0.8290283540000001	-0.061035156	0	0	3.7228514400000003	9.758129892000001	0.5598632788000001	-0.061035156	0	-0.061035156	-9.00327176	-0.4521972644	3.2945800720000005	-0.061035156	0.061035156	-0.061035156	-1.0180419928000002	9.651660340000001	2.519384784	-0.061035156	0	-0.061035156	2.1102538940000004	9.66481929	-0.1686767572	0	-0.061035156	-0.061035156	1549640676.603
-9.102563400000001	-0.41511232	-4.000390576	0	0	-0.061035156	2.80051268	-8.845361420000001	-0.8290283540000001	-0.061035156	-0.061035156	0	3.73122554	9.7150634	0.5490966754000001	-0.061035156	-0.061035156	-0.061035156	-9.00327176	-0.4521972644	3.2945800720000005	-0.061035156	0.061035156	-0.061035156	-1.0192382788	9.624145468	2.524169928	-0.061035156	0	-0.061035156	2.1796386780000003	9.640893570000001	-0.15073241820000002	0	-0.061035156	-0.061035156	1549640676.643
-9.1193116	-0.37084961060000005	-4.006372104	0	0	-0.061035156	2.80051268	-8.828613220000001	-0.8158691100000001	-0.061035156	-0.061035156	-0.061035156	3.7467773560000004	9.69951178	0.500048822	-0.061035156	0	-0.061035156	-9.00327176	-0.4521972644	3.2945800720000005	-0.061035156	0.061035156	-0.061035156	-1.0168457068	9.614575180000001	2.5026367800000004	0	0	-0.061035156	2.277734424	9.615771760000001	-0.113647464	0	0	0	1549640676.683
-9.138451980000001	-0.37683107	-4.012353534	0	0	-0.061035156	2.7634277160000003	-8.798706070000001	-0.839794928	-0.061035156	-0.061035156	0	3.7431884000000006	9.7066893	0.49406739200000005	-0.061035156	-0.061035156	-0.061035156	-8.991308606	-0.47851562500000006	3.24433606	0	-0.061035156	-0.061035156	-1.069482428	9.636108426000002	2.5002441100000006	0	-0.061035156	-0.061035156	2.205957068	9.637304712	-0.1806396466	0	0	0	1549640676.723
-9.144433606	-0.4139160144	-4.03747554	0	-0.061035156	0	2.7634277160000003	-8.798706070000001	-0.839794928	-0.061035156	0	0	3.7599366	9.721044928000001	0.48569336060000007	0	-0.061035156	0	-8.994897660000001	-0.4761230432	3.2503173920000004	0	-0.061035156	-0.061035156	-1.0802490020000002	9.64328624	2.516992212	0	-0.061035156	-0.061035156	2.19997554	9.66003444	-0.21652832460000004	0	0	0	1549640676.763
-9.125292932	-0.419897464	-4.011157248000001	0	0	0	2.7933349640000005	-8.825024460000002	-0.8732910340000001	-0.061035156	0	-0.061035156	3.753955072	9.718652160000001	0.517993161	0	-0.061035156	0	-8.97695288	-0.48090820680000007	3.2527099640000006	0	-0.12207031	-0.061035156	-1.0575195288	9.646875000000001	2.5074219240000004	0	-0.061035156	0	2.1293945680000004	9.65883786	-0.1686767572	-0.061035156	-0.061035156	0	1549640676.803
-9.131274460000002	-0.4450195288	-4.023120108	0	0	0	2.787353534	-8.84057608	-0.8756836060000002	-0.061035156	-0.061035156	-0.061035156	3.753955072	9.73540036	0.5514892572000001	0	-0.061035156	0	-8.999682608	-0.4892822284000001	3.2814209260000005	-0.061035156	-0.18310547	-0.061035156	-1.030004892	9.661230432000002	2.519384784	0	-0.061035156	0	2.121020468	9.656445288	-0.20217285340000002	-0.061035156	-0.061035156	-0.061035156	1549640676.843
-9.130077880000002	-0.42109375000000004	-4.023120108	0	0	0	2.76821286	-8.83579074	-0.8589355432	0	-0.061035156	-0.061035156	3.77548822	9.758129892000001	0.5969482428	0	-0.061035156	0	-9.01044928	-0.46416014400000005	3.3101317900000002	0	-0.12207031	-0.061035156	-1.0240234620000002	9.683960160000002	2.519384784	0	-0.061035156	0	2.1712646760000003	9.64208966	-0.1244140625	0	0	-0.061035156	1549640676.883
-9.131274460000002	-0.43664550720000006	-4.024316394	0	0	-0.061035156	2.7646241	-8.829809800000001	-0.840991214	-0.061035156	-0.061035156	-0.061035156	3.77189946	9.76889676	0.6089111420000001	-0.061035156	-0.061035156	0	-9.02839357	-0.46416014400000005	3.3496094240000005	0	-0.18310547	-0.061035156	-1.0072753600000002	9.681567392	2.516992212	0	-0.061035156	0	2.115039038	9.65883786	-0.17824707460000003	-0.061035156	-0.061035156	-0.061035156	1549640676.923
-9.130077880000002	-0.46535643000000004	-4.055419928	0	-0.061035156	-0.061035156	2.751464856	-8.83579074	-0.8158691100000001	0	-0.061035156	-0.061035156	3.73122554	9.77966304	0.5909667932	-0.061035156	-0.12207031	0	-9.01403804	-0.48569336060000007	3.363964856	0	-0.061035156	0	-0.9606201080000001	9.70310054	2.55048822	0	-0.061035156	-0.061035156	2.118627896	9.668408246	-0.17106933900000001	-0.061035156	-0.061035156	-0.061035156	1549640676.963
-9.12888179	-0.4486083966	-4.02192392	0	0	-0.061035156	2.76821286	-8.844164840000001	-0.8074951080000001	-0.061035156	-0.061035156	-0.061035156	3.7252441100000007	9.760522660000001	0.5778076080000001	-0.061035156	-0.061035156	0	-8.99609375	-0.4868896466	3.3603759000000006	-0.061035156	-0.12207031	0	-0.9630126800000001	9.67558606	2.5433105040000004	0	0	0	2.112646466	9.661230432000002	-0.1614990216	0	0	-0.061035156	1549640677.003
-9.138451980000001	-0.4486083966	-4.03986821	0	0	-0.061035156	2.769409146	-8.85493161	-0.8062988220000001	0	0	0	3.7288329680000003	9.73898912	0.5574707068000001	-0.061035156	0	-0.061035156	-8.992504892	-0.47014160340000005	3.3496094240000005	-0.061035156	-0.12207031	0	-0.9893310700000001	9.661230432000002	2.5098144959999997	0	0	0	2.1066650360000003	9.661230432000002	-0.1387695288	0	-0.061035156	-0.061035156	1549640677.043
-9.120507788000001	-0.454589856	-4.031494110000001	-0.061035156	-0.061035156	-0.061035156	2.82084964	-8.86210962	-0.8170653959999999	0	-0.061035156	-0.061035156	3.7695067900000003	9.759326080000001	0.515600589	-0.061035156	-0.061035156	-0.061035156	-8.99848642	-0.461767572	3.3831054320000007	-0.061035156	-0.061035156	0	-1.025219748	9.69472644	2.5002441100000006	0	-0.061035156	0	2.138964856	9.66242662	-0.1614990216	0	-0.061035156	-0.061035156	1549640677.083
-9.089404254	-0.4426269568000001	-4.008764676	0	0	-0.061035156	2.82084964	-8.86210962	-0.8170653959999999	0	-0.061035156	-0.12207031	3.794628894	9.73659694	0.47253417540000003	0	-0.061035156	0	-8.985326980000002	-0.46535643000000004	3.39746106	0	-0.061035156	0	-1.0443603240000001	9.6636232	2.5050292540000005	0	-0.061035156	-0.061035156	2.127001996	9.65285643	-0.1674804712	0	-0.061035156	-0.061035156	1549640677.123
-9.11452626	-0.4426269568000001	-4.0338867800000004	0	0	-0.061035156	2.7909423920000003	-8.815454074	-0.8314209260000001	0	-0.061035156	-0.061035156	3.7814697480000006	9.7150634	0.4713378894	0	-0.061035156	0	-8.96977536	-0.458178714	3.3735351440000003	0	-0.061035156	0	-1.0108642572	9.65285643	2.483496106	0	-0.061035156	0	2.135375998	9.651660340000001	-0.15910644960000003	-0.061035156	-0.061035156	-0.061035156	1549640677.163
-9.14323732	-0.4354492212	-4.05422374	0	0	-0.061035156	2.775390576	-8.825024460000002	-0.8517577880000001	0	-0.061035156	0	3.79223642	9.72702626	0.48330077880000005	0	-0.061035156	0	-8.979345746000002	-0.4605712860000001	3.408227536	0	-0.061035156	0	-1.0240234620000002	9.682763580000001	2.503832968	0	-0.061035156	0	2.12341304	9.66481929	-0.15551757200000002	0	-0.061035156	-0.061035156	1549640677.203
-9.149218750000001	-0.4438232428	-4.0338867800000004	0	-0.061035156	-0.061035156	2.775390576	-8.825024460000002	-0.8517577880000001	0	0	0	3.7934326080000003	9.792822480000002	0.5144042932	0	-0.061035156	0	-8.984130890000001	-0.44980469240000004	3.440527356	0	-0.061035156	0	-1.032397464	9.72702626	2.5050292540000005	0	-0.061035156	0	2.1473388580000004	9.66003444	-0.17465820680000002	-0.061035156	-0.061035156	-0.061035156	1549640677.243
-9.11691893	-0.419897464	-4.0326903960000005	0	0	-0.061035156	2.789746106	-8.838183606000001	-0.885253894	-0.061035156	-0.061035156	0	3.770703076	9.792822480000002	0.573022464	0	-0.061035156	0	-8.9829348	-0.45578614200000006	3.434545926	0	-0.061035156	0	-0.9965087860000001	9.69233426	2.4990478240000003	0	-0.061035156	-0.061035156	2.1604980040000004	9.666015380000001	-0.15551757200000002	-0.061035156	0	-0.061035156	1549640677.283
-9.131274460000002	-0.4342529254	-4.036279254000001	-0.061035156	0	-0.061035156	2.80051268	-8.839379892	-0.846972644	-0.061035156	-0.061035156	0	3.7479737400000004	9.750951980000002	0.6268554712000001	0	-0.061035156	0	-8.96140126	-0.47373047120000006	3.417797824	0	-0.061035156	0	-0.9642089660000001	9.66481929	2.5134033540000003	0	-0.061035156	0	2.1162353240000003	9.676782248	-0.17106933900000001	-0.061035156	0	-0.061035156	1549640677.323
-9.125292932	-0.4450195288	-4.038671924000001	0	0	0	2.7945312500000004	-8.829809800000001	-0.7955322480000001	-0.061035156	-0.061035156	0	3.749169928	9.75214856	0.6148925720000001	-0.061035156	-0.061035156	-0.061035156	-8.955419928000001	-0.4844970746000001	3.42736821	0	-0.061035156	0	-0.9689941100000001	9.69592302	2.5074219240000004	0	0	0	2.178442392	9.640893570000001	-0.132788089	-0.061035156	0	-0.061035156	1549640677.363
-9.140844748000001	-0.3935791034	-4.027905252	-0.061035156	0	-0.061035156	2.8352050720000004	-8.828613220000001	-0.770410144	0	0	0	3.776684604	9.785644568	0.5610595746000001	-0.061035156	-0.061035156	-0.061035156	-8.957812500000001	-0.47492675720000005	3.420190396	-0.061035156	-0.061035156	0	-1.0120605432	9.71625998	2.495458966	-0.061035156	0	-0.061035156	2.15571286	9.640893570000001	-0.11484375000000001	0	0	0	1549640677.403
-9.14323732	-0.4450195288	-4.05183107	-0.061035156	-0.061035156	-0.061035156	2.834008786	-8.839379892	-0.7775878600000001	0	0	-0.061035156	3.79223642	9.77128894	0.5455078076000001	-0.061035156	-0.061035156	-0.061035156	-8.953027160000001	-0.45339357	3.4213867800000006	-0.061035156	-0.061035156	0	-1.038378894	9.697119110000001	2.4655516200000003	-0.061035156	-0.061035156	0	2.1066650360000003	9.671997300000001	-0.1806396466	0	-0.061035156	-0.061035156	1549640677.443
-9.118115020000001	-0.43664550720000006	-4.02192392	-0.061035156	-0.061035156	0	2.8124755400000003	-8.839379892	-0.7823730432	0	-0.061035156	-0.061035156	3.794628894	9.75214856	0.531152356	-0.061035156	-0.061035156	0	-8.943457068	-0.4486083966	3.4213867800000006	-0.061035156	-0.061035156	0	-1.013256839	9.688745108	2.45358876	-0.061035156	-0.061035156	0	2.192797824	9.651660340000001	-0.1315917932	0	0	-0.061035156	1549640677.482
-9.10495607	-0.42229003600000004	-4.01953125	-0.061035156	0	0	2.778979532	-8.83100589	-0.8194580072000001	0	-0.061035156	-0.061035156	3.8221435700000006	9.729418930000001	0.5096191394	-0.061035156	-0.061035156	0	-8.9494384	-0.4342529254	3.428564496	-0.061035156	-0.061035156	-0.061035156	-0.9953125	9.67080072	2.4571777160000003	-0.061035156	-0.061035156	0	2.13776857	9.649267572	-0.15192871400000002	0	0	-0.061035156	1549640677.522
-9.130077880000002	-0.462963858	-4.067382788000001	-0.061035156	-0.061035156	0	2.77419429	-8.80109874	-0.8637207068000001	0	0	-0.061035156	3.8448730040000005	9.72702626	0.5120117212	-0.061035156	0	0	-8.942260880000001	-0.4486083966	3.4381347840000003	-0.061035156	-0.12207031	-0.061035156	-1.02761232	9.687548920000001	2.4667480040000003	-0.061035156	-0.061035156	0	2.06120607	9.667211960000001	-0.18303222840000002	-0.061035156	-0.061035156	-0.061035156	1549640677.562
-9.121704074	-0.461767572	-4.0494384000000005	-0.061035156	-0.061035156	0	2.76223143	-8.791528060000001	-0.8756836060000002	0	0	-0.061035156	3.84367662	9.76889676	0.5108154254	-0.061035156	-0.061035156	0	-8.957812500000001	-0.45698242800000005	3.4776123200000004	-0.061035156	-0.12207031	-0.061035156	-0.9977050720000001	9.70429712	2.4655516200000003	-0.061035156	-0.061035156	0	2.1521240020000003	9.667211960000001	-0.16030273560000002	-0.061035156	-0.061035156	-0.061035156	1549640677.602
-9.100170926	-0.45339357	-3.9968016200000003	0	0	0	2.783764676	-8.839379892	-0.88645018	0	-0.061035156	-0.061035156	3.823339856	9.7485598	0.52995607	-0.061035156	-0.061035156	0	-8.9410643	-0.44143066100000006	3.4656494600000003	0	-0.061035156	-0.061035156	-0.9785644568000001	9.66481929	2.47631839	-0.061035156	-0.061035156	0	2.128198282	9.648071580000002	-0.132788089	0	0	-0.061035156	1549640677.642
-9.12888179	-0.4474121106000001	-4.062597644	0	0	-0.061035156	2.78017572	-8.828613220000001	-0.898413089	-0.061035156	-0.061035156	-0.061035156	3.791040036	9.71625998	0.5514892572000001	-0.061035156	-0.061035156	0	-8.948242212	-0.44143066100000006	3.466845746	0	-0.061035156	-0.061035156	-0.9725830072	9.6552491	2.469140576	-0.061035156	-0.061035156	0	2.060009784	9.688745108	-0.227294928	-0.061035156	-0.061035156	-0.061035156	1549640677.682
-9.11572284	-0.4438232428	-4.05183107	-0.061035156	-0.061035156	0	2.78496106	-8.80588408	-0.8541503600000001	-0.061035156	-0.061035156	-0.061035156	3.7659179320000007	9.73898912	0.534741214	-0.061035156	-0.061035156	0	-8.94465306	-0.454589856	3.4776123200000004	0	-0.12207031	-0.061035156	-0.9606201080000001	9.682763580000001	2.4846923920000004	-0.061035156	-0.061035156	0	2.104272464	9.676782248	-0.19020996400000004	-0.061035156	-0.061035156	-0.061035156	1549640677.722
-9.113330072	-0.43186035340000006	-4.026708966	0	0	-0.061035156	2.798120108	-8.808276260000001	-0.8015136780000001	-0.061035156	0	-0.061035156	3.7862548920000005	9.73898912	0.48808594240000003	-0.061035156	-0.061035156	0	-8.935082968000001	-0.45339357	3.4823974640000004	0	-0.061035156	0	-0.9785644568000001	9.67558606	2.4930663940000004	0	-0.061035156	0	2.1437500000000003	9.657641574000001	-0.1435546875	0	0	-0.061035156	1549640677.762
-9.130077880000002	-0.43066405760000004	-4.070971646	-0.061035156	-0.061035156	-0.061035156	2.825634784	-8.84057608	-0.784765625	-0.061035156	0	-0.061035156	3.7635253600000005	9.721044928000001	0.46416014400000005	-0.061035156	-0.061035156	0	-8.959009080000001	-0.461767572	3.5362304320000004	0	-0.061035156	0	-0.9570312500000001	9.682763580000001	2.50622554	0	-0.061035156	0	2.08752446	9.668408246	-0.16987304320000002	0	-0.061035156	-0.061035156	1549640677.802
-9.10734874	-0.46416014400000005	-4.053027356	0	-0.061035156	-0.061035156	2.8124755400000003	-8.848950180000001	-0.7955322480000001	0	-0.061035156	-0.061035156	3.7563476440000003	9.72822284	0.4689453076	0	-0.061035156	-0.061035156	-8.9410643	-0.46655273560000005	3.4979492800000003	-0.061035156	-0.061035156	0	-0.9199462860000001	9.676782248	2.5098144959999997	0	0	-0.061035156	2.115039038	9.677978240000002	-0.2069580072	-0.061035156	-0.061035156	-0.061035156	1549640677.842
-9.10615216	-0.44621582460000003	-4.026708966	0	0	-0.061035156	2.7765869600000004	-8.827417032000001	-0.778784146	-0.061035156	-0.061035156	-0.061035156	3.77788089	9.71027806	0.48330077880000005	0	0	-0.061035156	-8.921923920000001	-0.4426269568000001	3.5111084260000003	-0.061035156	0	0	-0.9606201080000001	9.645678420000001	2.47033696	0	0	-0.061035156	2.118627896	9.667211960000001	-0.15192871400000002	-0.061035156	-0.061035156	-0.061035156	1549640677.883
-9.149218750000001	-0.45578614200000006	-4.082934604	-0.061035156	-0.061035156	-0.061035156	2.7550537140000007	-8.814257788	-0.8158691100000001	0	0	0	3.794628894	9.72702626	0.5024413940000001	0	-0.061035156	-0.061035156	-8.920727340000001	-0.424682608	3.507519568	-0.061035156	-0.061035156	0	-0.991723642	9.69592302	2.4643554320000005	0	-0.061035156	0	2.1102538940000004	9.66481929	-0.2045654254	0	-0.061035156	-0.061035156	1549640677.922
-9.10974092	-0.47014160340000005	-4.029101440000001	0	-0.061035156	-0.061035156	2.7646241	-8.839379892	-0.840991214	0	-0.061035156	0	3.86879892	9.766503894000001	0.492871106	0	-0.061035156	-0.061035156	-8.935082968000001	-0.42587889400000006	3.5135009000000004	0	-0.061035156	0	-0.984545926	9.733007788	2.47033696	0	-0.061035156	-0.061035156	2.124609424	9.681567392	-0.18303222840000002	0	-0.061035156	-0.061035156	1549640677.962
-9.100170926	-0.4521972644	-4.011157248000001	0	0	0	2.795727536	-8.84296875	-0.8637207068000001	-0.061035156	-0.061035156	-0.061035156	3.877172824	9.7485598	0.5144042932	0	-0.061035156	0	-8.918335160000002	-0.43664550720000006	3.507519568	0	-0.061035156	-0.061035156	-0.976171875	9.683960160000002	2.446411142	0	-0.061035156	0	2.140161142	9.656445288	-0.18303222840000002	-0.061035156	0	-0.061035156	1549640678.002
-9.12648912	-0.46535643000000004	-4.055419928	0	0	0	2.777783246	-8.80947284	-0.833813498	-0.061035156	-0.061035156	-0.061035156	3.8520507200000003	9.721044928000001	0.5490966754000001	0	-0.061035156	0	-8.911157248	-0.4330566394	3.50393071	0	-0.061035156	-0.061035156	-0.9462646760000001	9.67917482	2.447607428	0	-0.061035156	0	2.09948732	9.6552491	-0.193798822	0	-0.061035156	-0.061035156	1549640678.042
-9.155200180000001	-0.4426269568000001	-4.05422374	-0.061035156	-0.061035156	0	2.795727536	-8.787939300000001	-0.811083966	0	0	0	3.8364991	9.73659694	0.5502929712000001	-0.061035156	-0.061035156	0	-8.92551268	-0.4354492212	3.53742662	0	0	0	-0.9510498200000002	9.713867212	2.4595702880000005	0	-0.061035156	0	2.121020468	9.65405252	-0.13757324280000002	0	0	0	1549640678.082
-9.134863220000002	-0.46655273560000005	-4.0506347840000005	0	-0.061035156	-0.061035156	2.8316162140000003	-8.80349092	-0.8266357428000001	-0.061035156	0	0	3.8281250000000004	9.759326080000001	0.5263671924000001	0	-0.061035156	0	-8.92670926	-0.4342529254	3.5362304320000004	-0.061035156	-0.061035156	0	-0.9366943390000001	9.71625998	2.47033696	-0.061035156	-0.061035156	-0.061035156	2.071972644	9.682763580000001	-0.19499511780000003	-0.061035156	-0.061035156	-0.061035156	1549640678.122
-9.122900360000001	-0.4605712860000001	-4.067382788000001	0	-0.061035156	-0.061035156	2.851953076	-8.834594748	-0.840991214	-0.061035156	-0.061035156	-0.061035156	3.8101807100000005	9.750951980000002	0.539526358	-0.061035156	-0.061035156	0	-8.91953125	-0.4342529254	3.5194824280000003	0	-0.061035156	0	-0.931909146	9.693530252	2.4523925720000004	0	0	0	2.081542932	9.673193390000002	-0.17465820680000002	0	0	0	1549640678.162
-9.11452626	-0.4486083966	-4.048242212	-0.061035156	0	-0.061035156	2.828027356	-8.80947284	-0.838598642	-0.061035156	-0.061035156	-0.061035156	3.7970214660000003	9.725830072	0.516796875	-0.061035156	-0.061035156	-0.061035156	-8.927905252	-0.44621582460000003	3.543408246	-0.061035156	-0.061035156	0	-0.9331054712000001	9.69472644	2.446411142	0	0	0	2.0707763580000003	9.66481929	-0.17585449280000004	0	-0.061035156	-0.061035156	1549640678.202
-9.1193116	-0.4450195288	-4.056616214000001	0	-0.061035156	-0.061035156	2.8064941100000005	-8.80349092	-0.8218505890000001	-0.061035156	-0.061035156	-0.061035156	3.830517572	9.73540036	0.49167482	0	0	-0.061035156	-8.93388678	-0.440234375	3.5469971040000003	-0.061035156	0	-0.061035156	-0.9582275360000001	9.71147464	2.45	0	0	-0.061035156	2.1162353240000003	9.671997300000001	-0.18303222840000002	-0.061035156	-0.061035156	-0.061035156	1549640678.242
-9.10974092	-0.458178714	-4.027905252	-0.061035156	0	-0.061035156	2.795727536	-8.82023912	-0.8290283540000001	-0.061035156	0	-0.061035156	3.8281250000000004	9.746167032	0.47492675720000005	0	-0.061035156	-0.061035156	-8.927905252	-0.43186035340000006	3.5290527160000003	-0.061035156	0	-0.061035156	-0.970190396	9.69951178	2.442822284	0	-0.061035156	-0.061035156	2.1258057100000003	9.65883786	-0.16030273560000002	-0.061035156	0	0	1549640678.285
-9.11213408	-0.47373047120000006	-4.027905252	0	0	-0.061035156	2.7909423920000003	-8.828613220000001	-0.8278320288	-0.061035156	-0.061035156	-0.061035156	3.829321286	9.723437500000001	0.4761230432	0	-0.061035156	-0.061035156	-8.917138580000001	-0.43664550720000006	3.535034146	-0.061035156	0	0	-0.9594238220000001	9.67917482	2.445214856	0	-0.061035156	-0.061035156	2.104272464	9.67080072	-0.18422851440000002	0	-0.061035156	0	1549640678.322
-9.124096940000001	-0.44143066100000006	-4.036279254000001	0	0	0	2.7658202880000005	-8.819042932	-0.835009784	-0.061035156	-0.061035156	0	3.8197509000000003	9.71147464	0.4892822284000001	0	-0.061035156	-0.061035156	-8.918335160000002	-0.43664550720000006	3.5206787140000007	0	0	-0.061035156	-0.9510498200000002	9.677978240000002	2.4523925720000004	0	-0.061035156	-0.061035156	2.1341797120000003	9.65405252	-0.1626953076	-0.061035156	0	0	1549640678.362
-9.14323732	-0.416308606	-4.04584964	0	0	-0.061035156	2.7634277160000003	-8.819042932	-0.8242431610000001	-0.061035156	-0.061035156	0	3.8245362400000005	9.73061502	0.49406739200000005	0	-0.061035156	-0.061035156	-8.920727340000001	-0.4342529254	3.5326415740000003	0	0	-0.061035156	-0.9642089660000001	9.69951178	2.4488037140000003	0	-0.061035156	-0.061035156	2.1329834260000005	9.67558606	-0.17585449280000004	-0.061035156	0.061035156	0	1549640678.402
-9.136059800000002	-0.454589856	-4.059008786	0	-0.061035156	-0.061035156	2.7706054320000004	-8.833398560000001	-0.8374023560000001	-0.061035156	0	0	3.83171376	9.765307608	0.5191894568000001	0	-0.061035156	-0.061035156	-8.917138580000001	-0.44980469240000004	3.561352536	0	0	-0.061035156	-0.9689941100000001	9.725830072	2.442822284	0	-0.061035156	-0.061035156	2.08513179	9.69951178	-0.20576172120000003	-0.061035156	0	-0.061035156	1549640678.442
-9.11572284	-0.45100097840000003	-4.029101440000001	0	0	0	2.789746106	-8.846557608000001	-0.8182617212000002	-0.061035156	0	0	3.817358426	9.777270468000001	0.5359375000000001	0	-0.061035156	-0.061035156	-8.92670926	-0.4426269568000001	3.5469971040000003	0	0	-0.061035156	-0.9343017572	9.729418930000001	2.4583741	0	-0.061035156	-0.061035156	2.162890576	9.667211960000001	-0.16508788940000002	-0.061035156	-0.061035156	-0.061035156	1549640678.482
-9.10615216	-0.42827148560000006	-4.031494110000001	0	0	-0.061035156	2.8220459260000004	-8.866894568000001	-0.8242431610000001	-0.061035156	-0.061035156	0	3.817358426	9.74257788	0.5622558606000001	0	0	-0.061035156	-8.90517572	-0.42707518000000005	3.52546376	0	0	-0.061035156	-0.9283202880000001	9.668408246	2.441625998	-0.061035156	-0.061035156	-0.061035156	2.14973143	9.649267572	-0.153125	0	-0.061035156	0	1549640678.522
-9.12888179	-0.44143066100000006	-4.075756790000001	0	-0.061035156	-0.061035156	2.828027356	-8.81665036	-0.8182617212000002	-0.061035156	0	0	3.8101807100000005	9.73540036	0.5610595746000001	-0.061035156	0	-0.061035156	-8.914746106	-0.4474121106000001	3.521875	0	0	-0.061035156	-0.9642089660000001	9.683960160000002	2.436840854	-0.061035156	-0.061035156	-0.061035156	2.109057608	9.657641574000001	-0.16508788940000002	0	0	0	1549640678.562
-9.121704074	-0.44143066100000006	-4.06140126	0	0	0	2.8352050720000004	-8.80349092	-0.8230468750000001	0	0	0	3.8424804320000003	9.760522660000001	0.5144042932	-0.061035156	-0.061035156	-0.061035156	-8.935082968000001	-0.44143066100000006	3.517089856	0	0	-0.061035156	-0.984545926	9.71625998	2.454785144	-0.061035156	-0.061035156	-0.061035156	2.1604980040000004	9.6552491	-0.16389160340000003	0	-0.061035156	-0.061035156	1549640678.602
-9.108544928	-0.416308606	-4.059008786	-0.061035156	-0.061035156	-0.061035156	2.85314946	-8.827417032000001	-0.8565429712000001	0	0	0	3.859228534	9.74138179	0.49765625	-0.061035156	0	0	-8.92551268	-0.454589856	3.517089856	0	-0.061035156	-0.061035156	-0.974975589	9.688745108	2.451196286	-0.061035156	-0.061035156	-0.061035156	2.158105432	9.66481929	-0.16987304320000002	0	0	0	1549640678.642
-9.10615216	-0.4450195288	-4.057812500000001	-0.061035156	0	-0.061035156	2.8651123200000006	-8.833398560000001	-0.8517577880000001	-0.061035156	0	-0.061035156	3.8245362400000005	9.70429712	0.46655273560000005	-0.061035156	-0.061035156	-0.061035156	-8.924316394	-0.44621582460000003	3.517089856	0	0.061035156	-0.061035156	-0.9462646760000001	9.667211960000001	2.4571777160000003	-0.061035156	-0.061035156	-0.061035156	2.1473388580000004	9.668408246	-0.20097655760000002	0	-0.061035156	-0.061035156	1549640678.682
-9.118115020000001	-0.4378417932	-4.057812500000001	-0.061035156	0	0	2.8244384000000005	-8.80588408	-0.8457763580000002	0	0	-0.061035156	3.83171376	9.71147464	0.4904785144	-0.061035156	0	-0.061035156	-8.920727340000001	-0.4378417932	3.48957518	0	-0.061035156	-0.061035156	-0.953442392	9.669604532000001	2.433251996	-0.061035156	0	0	2.159301718	9.64328624	-0.153125	-0.061035156	0	0	1549640678.722
-9.134863220000002	-0.4474121106000001	-4.070971646	-0.061035156	0	-0.061035156	2.8041014400000006	-8.819042932	-0.8457763580000002	0	0	-0.061035156	3.84367662	9.72702626	0.49406739200000005	-0.061035156	0	0	-8.917138580000001	-0.4486083966	3.487182608	0	-0.061035156	0	-0.994116214	9.673193390000002	2.4165038940000003	0	-0.061035156	0	2.10546875	9.66242662	-0.15192871400000002	0	0	-0.061035156	1549640678.762
-9.1276857	-0.46774902160000004	-4.070971646	0	-0.061035156	0	2.7969239200000002	-8.84057608	-0.839794928	0	0	-0.061035156	3.85683606	9.756933606	0.49167482	-0.061035156	-0.061035156	0	-8.93747554	-0.4438232428	3.5087158540000005	0	0	-0.061035156	-0.9510498200000002	9.71625998	2.45598143	-0.061035156	-0.061035156	0	2.135375998	9.673193390000002	-0.1770507788	-0.061035156	-0.061035156	-0.061035156	1549640678.801
-9.096582068	-0.4521972644	-4.023120108	-0.061035156	0	0	2.795727536	-8.86210962	-0.8266357428000001	0	-0.061035156	-0.061035156	3.8640135800000004	9.7485598	0.500048822	0	0	0	-8.93388678	-0.4378417932	3.5242675720000003	0	0	-0.061035156	-0.9223388580000002	9.69472644	2.47631839	-0.061035156	0	0	2.1030761780000002	9.677978240000002	-0.17106933900000001	-0.061035156	-0.061035156	-0.061035156	1549640678.841
-9.10495607	-0.47253417540000003	-4.02192392	0	0	-0.061035156	2.7825683900000002	-8.84177266	-0.8146728240000001	0	-0.061035156	-0.12207031	3.8269287140000006	9.71625998	0.5443115216000001	0	0	0	-8.90517572	-0.42827148560000006	3.48957518	0	0	-0.061035156	-0.9223388580000002	9.69472644	2.47631839	-0.061035156	0	0	2.13776857	9.646875000000001	-0.1770507788	0	0	0	1549640678.881
-9.177929712000001	-0.5275634784000001	-4.092504892000001	0	-0.18310547	-0.12207031	2.7371094240000002	-8.786743210000001	-0.8158691100000001	0	0	-0.061035156	3.7970214660000003	9.7401857	0.5443115216000001	-0.061035156	0	0	-8.94465306	-0.46774902160000004	3.5876709260000004	0	0.061035156	-0.061035156	-0.9390869110000001	9.72224092	2.5098144959999997	-0.061035156	-0.061035156	-0.061035156	2.23227536	9.609789840000001	-0.10288086060000001	0	0	0	1549640678.921
-9.170751800000001	-0.6244628600000001	-4.011157248000001	0.061035156	-0.4272461	-0.24414062	2.749072284	-8.766406250000001	-0.84816893	0	0	0	3.7599366	9.81196286	0.531152356	0	0	0	-8.95183107	-0.5550781250000001	3.58647464	0	0.061035156	-0.061035156	-0.9390869110000001	9.74257788	2.6103027160000005	-0.061035156	-0.061035156	-0.12207031	2.24064946	9.595434800000001	-0.0657958966	-0.061035156	0.18310547	0.12207031	1549640678.961
-9.198266574	-0.6220702880000001	-3.7647216460000004	0.12207031	-0.4272461	-0.24414062	2.7993163940000003	-8.819042932	-0.8876464660000001	0	0	0	3.665429712	9.721044928000001	0.5897705072	0.061035156	-0.061035156	0	-8.99728984	-0.63881839	3.6068116	0	0.18310547	-0.061035156	-0.9055908540000002	9.596630890000002	2.6772949280000002	-0.061035156	-0.061035156	-0.18310547	2.192797824	9.615771760000001	0.07536621106000001	-0.061035156	0.18310547	0.24414062	1549640679.001
-9.22458516	-0.570629892	-3.5924560700000003	0.12207031	-0.36621094	-0.30517578	2.825634784	-8.761621106	-0.910375998	0	-0.061035156	0	3.535034146	9.729418930000001	0.6723144568000001	0	-0.18310547	-0.061035156	-9.06069339	-0.7512695288	3.6773925720000005	0	0.24414062	-0.061035156	-0.955834964	9.609789840000001	2.751464856	-0.061035156	-0.061035156	-0.30517578	2.24663089	9.605004892	0.03349609424	-0.12207031	0.061035156	0.24414062	1549640679.041
-9.234155252	-0.5467041034000001	-3.43334964	0.24414062	-0.12207031	-0.36621094	2.85913089	-8.795117212000001	-0.985742212	0	-0.061035156	0.061035156	3.4692382200000003	9.796411240000001	0.7500732428000001	0	-0.48828125	0	-9.058300720000002	-0.793139676	3.694140576	0.12207031	0.36621094	-0.061035156	-1.24294429	9.58586412	2.8926269959999997	0	-0.24414062	-0.36621094	2.489477536	9.555957068	0.050244139400000006	0	0.12207031	0.36621094	1549640679.081
-9.21860324	-0.5825927716	-3.32089856	0.18310547	-0.24414062	-0.36621094	2.920141574	-8.86809056	-1.076660144	-0.061035156	0	0.12207031	3.4632567900000004	9.816748200000001	0.7799804712000001	0	-0.5493164	0	-8.993701080000001	-0.80390625	3.59484874	0.18310547	0.4272461	-0.061035156	-1.300366214	9.535620108000002	2.9632079680000003	0.061035156	-0.36621094	-0.4272461	2.8017089660000005	9.43273912	0.2512207068	0.061035156	0.30517578	0.48828125	1549640679.121
-9.253295926000002	-0.6663330072	-3.052929712	0.30517578	-0.061035156	-0.30517578	2.9273192900000002	-8.81784694	-1.1604003600000001	-0.061035156	0	0.18310547	3.3579834260000005	9.707885880000001	0.7859619110000001	0.061035156	-0.5493164	0	-9.01044928	-0.8840576080000001	3.5553711060000004	0.30517578	0.61035156	-0.12207031	-1.302758786	9.414794928000001	3.027807608	0.12207031	-0.4272461	-0.48828125	2.686865216	9.48896466	0.3229980432	0	0.4272461	0.5493164	1549640679.161
-9.438720746000001	-0.6364257788	-3.0002929320000002	0.30517578	-0.24414062	-0.36621094	2.9033935700000004	-8.652759080000001	-1.2094482428000002	-0.061035156	-0.061035156	0.30517578	3.1940917540000004	9.632519568000001	0.7393066100000001	0.12207031	-0.6713867	-0.061035156	-9.0176268	-1.006079074	3.4979492800000003	0.36621094	0.6713867	-0.12207031	-1.284814496	9.38847644	3.0732665740000003	0.18310547	-0.4272461	-0.61035156	2.1604980040000004	9.522461060000001	0.570629892	0	0.6713867	0.6713867	1549640679.201
-9.6983152	-0.5813964856000001	-3.1175292540000004	0.36621094	-0.48828125	-0.4272461	2.910571286	-8.577392572	-1.2321777160000003	-0.061035156	0.061035156	0.48828125	3.131884784	9.724634080000001	0.6830810700000001	0.12207031	-0.7324219	-0.24414062	-9.165966754000001	-1.1125488220000002	3.517089856	0.36621094	0.7324219	-0.12207031	-1.3446288940000002	9.553564300000001	3.170166034	0.30517578	-0.36621094	-0.6713867	1.9164550720000002	9.700707968000001	0.2835205072	0.18310547	0.36621094	0.36621094	1549640679.241
-9.758129892000001	-0.3229980432	-3.1306884000000004	0.48828125	-0.61035156	-0.30517578	2.886645468	-8.716162140000002	-1.239355432	-0.061035156	-0.12207031	0.5493164	3.180932608	9.945947480000001	0.6759033540000001	0.24414062	-0.6713867	-0.4272461	-9.15041484	-1.197485324	3.393872104	0.36621094	0.91552734	-0.18310547	-1.358984424	9.78444838	3.2228027160000003	0.36621094	-0.30517578	-0.6713867	1.579101538	9.88134784	-0.04067382788	0.30517578	-0.061035156	0.12207031	1549640679.281
-9.557153060000001	-0.07775878600000001	-3.2299804320000005	0.36621094	-0.18310547	-0.4272461	2.9141601440000002	-9.029589660000001	-1.2297851440000003	0.061035156	-0.4272461	0.48828125	3.387890576	10.04165036	0.800317392	0.4272461	-0.36621094	-0.61035156	-8.972167932000001	-1.153222644	3.1593994600000004	0.30517578	0.61035156	-0.12207031	-1.503735324	9.81435504	3.12111821	0.30517578	-0.12207031	-0.6713867	1.6090087860000002	9.96867662	-0.20935058900000003	0.061035156	-0.4272461	-0.61035156	1549640679.321
-9.155200180000001	-0.04426269568	-3.637915036	0.061035156	-0.30517578	-0.79345703	2.934497104	-9.241332968	-1.137670926	0.18310547	-0.61035156	0.36621094	3.71926268	10.04882788	1.0168457068	0.48828125	-0.18310547	-0.61035156	-8.7364991	-1.053930661	3.0206298920000005	0.12207031	0.30517578	0	-1.447509784	9.765307608	2.828027356	0.12207031	0	-0.5493164	1.8386962860000002	9.852636780000001	-0.192602536	0.61035156	-0.79345703	-1.2817383	1549640679.361
-8.031884980000001	-0.5132080072	-3.847265576	0.061035156	0.24414062	-0.8544922	2.8902344240000004	-9.3155027	-1.013256839	0.30517578	-0.6713867	0.18310547	4.1511230040000004	9.744970746000002	1.2668701080000002	0.36621094	-0.18310547	-0.5493164	-8.535522660000002	-0.8720947480000001	2.879467752	-0.24414062	0.18310547	0.061035156	-0.8637207068000001	9.317895468000001	2.634228534	0.061035156	0.12207031	-0.61035156	2.8878417540000005	9.159985520000001	-0.46416014400000005	0.8544922	-0.36621094	-1.4648438	1549640679.401
-8.813061600000001	-0.876879892	-4.2061523560000005	0.5493164	0.9765625	-0.48828125	2.777783246	-8.94465306	-0.8254394568000001	0.36621094	-0.7324219	-0.12207031	4.579394568	9.092993210000001	1.272851538	0.12207031	-0.24414062	-0.36621094	-9.39086911	-0.37084961060000005	3.458471646	-0.61035156	0.24414062	0.36621094	0.046655271600000006	9.05471196	2.3674560700000002	0.18310547	0.12207031	-0.79345703	3.8089844240000006	8.86210962	-0.8254394568000001	0.91552734	0.7324219	-0.91552734	1549640679.441
-9.637304712	-0.32778320680000006	-5.05192842	0.18310547	0.30517578	-0.36621094	2.528955072	-8.28430162	-0.69504393	0.4272461	-1.0375977	-0.6713867	4.975365920000001	9.35258786	0.8708984620000001	-0.061035156	-0.30517578	-0.61035156	-9.0594973	0.08732910340000001	3.494360324	-0.5493164	0.9765625	0.36621094	0.515600589	10.12539038	2.2035644960000003	0.12207031	0.79345703	-0.61035156	2.81726088	9.69233426	-0.891235324	0.6713867	-0.12207031	-0.7324219	1549640679.481
-9.49375	0.192602536	-5.04714357	-0.48828125	-0.12207031	-0.5493164	2.2382567900000003	-8.82023912	-0.7141846040000002	0.48828125	-1.4648438	-0.8544922	5.719457968	9.90048822	0.3828125	-0.24414062	0.36621094	-1.0986328	-9.38010234	0.3026611322	4.1511230040000004	-0.6713867	-0.12207031	0.30517578	0.132788089	10.707983720000001	2.000195288	-0.061035156	1.0375977	-0.18310547	2.8064941100000005	9.834692000000002	-1.1735596040000003	0	-0.5493164	-0.9765625	1549640679.521
-8.80947284	0.25839844240000004	-4.49924321	-0.61035156	-0.18310547	-0.6713867	2.1114501800000003	-9.500927520000001	-0.732128894	0.30517578	-1.4038086	-0.36621094	6.135766574000001	9.756933606	0.05502929712000001	-0.30517578	0.61035156	-0.79345703	-8.74606929	0.11484375000000001	3.776684604	-0.6713867	0.91552734	0.18310547	-0.285913089	10.100268080000001	2.1616942900000002	0.12207031	0.91552734	-0.18310547	3.1761474640000005	9.41599092	-1.4774170320000002	0.4272461	0.12207031	-0.91552734	1549640679.561
-8.39077176	-0.17465820680000002	-4.024316394	-0.4272461	-0.12207031	-0.7324219	2.1341797120000003	-9.175537140000001	-0.3911865216	-0.12207031	-1.0375977	0.36621094	6.075951980000001	8.882446580000002	-0.0909179712	0.061035156	0	0.18310547	-8.354882788000001	0.16987304320000002	3.54580072	-0.79345703	0.79345703	0.24414062	-0.288305661	9.131274460000002	2.1700683900000004	0	0.91552734	-0.36621094	2.427270468	9.41120607	-1.178344748	0.30517578	0.12207031	-1.3427734	1549640679.601
-8.56184056	-0.5287597644	-3.96569838	0	0	-0.4272461	2.128198282	-8.12160643	0.0693847644	-0.36621094	-0.91552734	0.8544922	5.9551268	8.354882788000001	-0.0035888672120000004	0.30517578	0.48828125	0.61035156	-8.08811052	0.4426269568000001	3.0971923920000006	-0.79345703	0.48828125	0.18310547	-0.1363769568	8.864501800000001	1.8650146760000001	-0.18310547	1.0375977	-0.30517578	2.670117212	9.134863220000002	-0.839794928	0.24414062	0	-1.3427734	1549640679.641
-8.935082968000001	-0.2572021466	-4.104467752000001	0.48828125	0.18310547	0	2.190405252	-7.5114991	0.36606445680000005	-0.18310547	-0.91552734	1.159668	5.4873777	8.508007788	0.09211425720000001	0.24414062	0.9765625	0.5493164	-8.19697284	0.6854736419999999	3.2586913940000004	-0.61035156	0.48828125	0.061035156	-0.339746106	9.169555710000001	1.6137939300000002	-0.30517578	1.0986328	0.061035156	2.981152356	9.122900360000001	-0.7907471040000001	0.18310547	-0.30517578	-1.2207031	1549640679.681
-9.08222644	0.42587889400000006	-4.377221646000001	0.18310547	-0.061035156	0.12207031	2.3028564300000003	-7.8775634000000005	0.346923822	0	-1.2207031	1.5258789	5.115332068	8.947045926000001	0.1387695288	0	0.61035156	0.48828125	-8.235253894000001	0.800317392	3.249121106	-0.61035156	0.48828125	0.061035156	-0.8637207068000001	9.463842752000001	1.594653354	-0.30517578	1.0986328	0.061035156	2.9249266200000004	9.374121106	-0.8541503600000001	-0.061035156	-0.5493164	-1.159668	1549640679.721
-9.181518570000001	0.5957519568	-4.69663089	-0.24414062	-0.18310547	0.061035156	2.59116214	-8.45896016	0.21652832460000004	0	-1.4038086	1.8920898	4.990917932	9.382495108	0.09450683900000001	-0.18310547	0.24414062	0.7324219	-8.632422120000001	0.6459961060000001	3.4823974640000004	-0.18310547	-0.24414062	-0.18310547	-1.2058593750000002	9.780859620000001	1.8255371400000002	-0.061035156	0.24414062	0.5493164	2.404541034	9.648071580000002	-1.2321777160000003	-0.061035156	-0.6713867	-1.5869141	1549640679.761
-9.230566394	-0.014355469240000002	-5.1296875	-0.36621094	-0.5493164	-0.061035156	2.9847412140000005	-8.761621106	0.1411621106	-0.061035156	-1.2817383	2.0141602	4.794726440000001	9.9447509	0.027514648560000004	-0.12207031	0	0.8544922	-8.9745607	0.40075683900000003	3.8149658540000004	-0.18310547	-0.24414062	-0.18310547	-1.063500998	10.396948380000001	2.0839355040000003	-0.12207031	-0.12207031	0.48828125	1.7776855040000001	9.991405760000001	-1.74299321	0.12207031	-0.5493164	-2.1362305	1549640679.801
-8.845361420000001	-0.7608398560000001	-4.98015126	0.061035156	-0.24414062	0.36621094	3.379516574	-9.08222644	0.15671386780000002	-0.12207031	-1.0375977	1.953125	4.59733876	10.387377700000002	0.09331054320000001	0.061035156	0.061035156	0.7324219	-9.098974640000002	0.5275634784000001	3.859228534	-0.18310547	-0.5493164	-0.30517578	-0.850561502	10.68884236	2.146142572	-0.30517578	-0.18310547	0.24414062	1.677197284	9.90407698	-1.7752929320000002	-0.4272461	-0.5493164	-2.319336	1549640679.841
-8.99728984	-0.343334964	-4.97177716	0.5493164	1.159668	0.9765625	3.7407959260000005	-9.45786142	0.1818359424	-0.12207031	-0.79345703	1.6479492	4.366455072	10.193578780000001	0.3576904254	0.061035156	0.36621094	0.48828125	-9.482983426	0.6914550720000001	3.70131839	0	-0.48828125	-0.24414062	-0.71538089	10.316797120000002	1.9810547120000002	-0.4272461	-0.30517578	-0.061035156	2.24064946	9.73061502	-1.55158696	-0.8544922	-0.12207031	-1.6479492	1549640679.881
-10.266552520000001	0.6806884980000001	-6.090307608000001	0.30517578	0.30517578	0.91552734	3.98125	-9.60739766	0.16508788940000002	-0.12207031	-0.91552734	1.0375977	3.9597167540000004	10.16845746	0.5120117212	-0.18310547	0.24414062	0.061035156	-9.8179438	0.6029296924	3.9573242800000004	0	-0.48828125	-0.24414062	-0.660351538	10.57878444	1.8757812500000002	-0.36621094	-0.5493164	-0.12207031	2.981152356	11.03576628	-1.19270018	-1.5869141	-0.4272461	-1.2207031	1549640679.921
-10.447192000000001	0.641210962	-5.689550720000001	-1.159668	-1.4038086	0.61035156	4.1499266200000005	-9.71027806	0.12800292540000002	-0.24414062	-0.91552734	0.18310547	3.803002896	10.618261780000001	0.5132080072	-0.48828125	-0.061035156	-0.61035156	-9.506909440000001	0.424682608	3.1175292540000004	0.061035156	0.18310547	0	-1.2034667932	10.95202626	1.7645263580000001	-0.36621094	-0.5493164	-0.12207031	4.044653354	10.90178264	0.014355469240000002	-2.5024414	0.061035156	-0.6713867	1549640679.961
-10.19477536	-0.49645996400000003	-4.538720746	-1.8920898	-0.48828125	0.48828125	4.3245849640000005	-10.18161592	0.24763183900000002	-0.36621094	-0.12207031	-0.24414062	3.9716797120000003	10.80727536	0.47253417540000003	-0.7324219	0	-0.9765625	-10.126586960000001	0.0095703125	3.210839856	0.12207031	-1.4648438	-0.12207031	-1.7812744600000001	10.844360520000002	1.832714856	-0.7324219	-0.91552734	0.24414062	5.234961060000001	10.535717360000001	1.464257788	-3.7841797	-0.18310547	0.9765625	1549640680.001
-9.75214856	-2.1030761780000002	-3.9022949280000003	-1.8310547	-1.159668	-0.061035156	4.362866214	-10.24023462	0.41870117800000006	-0.30517578	0.4272461	-0.79345703	3.9908202880000005	11.00585962	0.381616214	-0.9765625	-0.4272461	-0.7324219	-10.102661240000002	-0.56823732	2.9524413940000005	0.12207031	-1.4648438	-0.12207031	-2.142553714	10.5141848	2.5050292540000005	-0.36621094	-0.91552734	0.12207031	6.50302716	10.11940944	1.9774658540000003	-4.1503906	-0.6713867	3.2958984	1549640680.041
-9.087011780000001	-2.4129150360000002	-1.60183107	-0.61035156	-1.5869141	0.36621094	4.204956070000001	-10.23784146	0.5263671924000001	0	0.7324219	-1.5869141	4.00756839	10.20554164	0.3289794928	-0.79345703	-1.0375977	-0.061035156	-9.79880342	-1.085034146	2.4870849640000006	0.12207031	-0.30517578	-0.12207031	-2.15571286	9.43034694	3.01225589	-0.36621094	-0.91552734	0.12207031	6.501831070000001	8.689843750000001	1.39008786	-1.4648438	-0.61035156	6.8969727	1549640680.081
-9.27602536	-1.868603534	-1.1173339660000001	-0.30517578	2.0141602	0.36621094	3.8125733800000003	-9.760522660000001	0.32060547120000005	0.5493164	0.61035156	-2.380371	4.0326903960000005	9.376513580000001	0.4067382788	-0.4272461	-0.79345703	0.6713867	-9.80358876	-1.5396240020000003	2.1975829680000003	-0.12207031	-0.18310547	-0.061035156	-2.3028564300000003	8.76521016	3.2730469240000004	-0.36621094	-0.61035156	-0.36621094	2.3435302520000003	11.80617662	1.695141574	-0.61035156	-0.7324219	6.4697266	1549640680.12
-11.036962860000001	-2.08752446	-3.69533696	0.4272461	-0.9765625	-0.30517578	3.446508786	-8.93388678	-0.1866210962	0.79345703	0.79345703	-2.9907227	3.69533696	9.673193390000002	0.48090820680000007	-0.24414062	-0.5493164	0.91552734	-9.8083741	-1.449902356	2.604321286	-0.12207031	0.061035156	0.061035156	-2.403344748	9.350195288	3.282617212	-0.12207031	-0.4272461	-0.30517578	0.3756347644	13.910449280000002	-0.573022464	-0.8544922	-2.380371	5.6152344	1549640680.161
-8.990112320000001	-1.3362548920000001	-2.8124755400000003	-0.5493164	-3.0517578	-0.18310547	3.22160643	-9.154003894	-0.9223388580000002	1.0375977	1.4038086	-2.9907227	3.37233876	9.83110324	0.7117919928	-0.24414062	-0.6713867	0.8544922	-8.66711412	-1.264477536	2.3519042540000004	-0.12207031	0.061035156	0.061035156	-2.5217773560000003	9.176733426	3.16298822	-0.12207031	-0.4272461	-0.30517578	1.0347900360000002	11.369530760000002	-0.38640135800000003	0.18310547	-1.3427734	6.286621	1549640680.2
-7.3320557100000014	-0.5909667932	-1.25729982	-0.4272461	0.91552734	0.12207031	2.9392822480000005	-9.87297374	-1.7752929320000002	1.2817383	1.4038086	-2.746582	3.210839856	8.984130890000001	1.079052716	-0.30517578	-0.79345703	1.0986328	-8.327368210000001	-0.898413089	2.76821286	0.48828125	0.30517578	-0.18310547	-2.433251996	8.082128894	3.0959961060000003	0	-0.7324219	-0.18310547	1.886547824	10.401733720000001	0.5084228534	2.746582	1.159668	5.065918	1549640680.24
-7.67419429	-0.3804199280000001	-1.8614257200000002	0.12207031	1.0986328	-0.24414062	2.7311278960000003	-9.145629892	-2.326782248	1.0375977	0.6713867	-2.9296875	2.9931152160000005	8.456567392	1.3242920320000002	-0.4272461	-0.9765625	1.2207031	-8.023510880000002	-0.8720947480000001	2.6497802520000002	0.48828125	0.30517578	-0.18310547	-2.0372802520000004	7.7399900200000005	3.1797364200000002	0.18310547	-1.159668	-0.24414062	1.6281494600000002	8.742480432	0.2560058606	3.0517578	4.333496	4.3945312	1549640680.28
-8.364452880000002	-0.34572753600000006	-2.11982428	0.18310547	0.7324219	-0.18310547	2.710791034	-8.053417932	-2.454785144	0.48828125	0.48828125	-3.2348633	2.65935054	8.45297824	1.2692626800000002	-0.4272461	-0.9765625	1.2207031	-8.023510880000002	-0.8720947480000001	2.6497802520000002	0.7324219	-0.12207031	-0.061035156	-2.0372802520000004	7.7399900200000005	3.1797364200000002	0.18310547	-1.159668	-0.24414062	0.31103514400000004	7.85842302	0.3002685504	3.6621094	5.004883	2.380371	1549640680.32
-8.766406250000001	-0.14833984620000001	-1.9810547120000002	0.24414062	1.159668	0.12207031	2.5229737400000003	-7.769897660000001	-2.3710449280000003	0.12207031	0.8544922	-2.9296875	2.6150878600000005	8.640795926000001	1.085034146	-0.4272461	-1.3427734	0.18310547	-8.46015625	-1.988232428	3.1438476440000005	0.6713867	0.30517578	-0.061035156	-1.356591754	8.753247300000002	3.8664062500000003	0.36621094	-0.91552734	-0.30517578	-1.6496826080000002	8.19936502	-0.57421875	1.4038086	-0.12207031	-0.18310547	1549640680.36
-9.49016124	0.7811767572	-2.3052490020000005	0.7324219	1.8310547	0.7324219	2.154516574	-7.730419928000001	-2.289697284	0.061035156	0.8544922	-2.1362305	2.978759784	8.984130890000001	1.18671875	0	-0.6713867	-0.5493164	-8.358471940000001	-2.080346646	2.9237304320000006	0.24414062	-0.36621094	0	-1.52526857	9.18869658	4.09848642	0.36621094	-0.24414062	-0.30517578	0.2428466754	7.00666484	1.28361821	2.9907227	0.18310547	-0.8544922	1549640680.4
-10.65654254	1.391284146	-3.905883786	-0.4272461	2.380371	-0.36621094	1.96430661	-7.968481430000001	-2.231079074	0.12207031	0.5493164	-1.2207031	3.4321533540000004	9.463842752000001	1.5372314300000003	0.36621094	0	-1.159668	-9.28798822	-2.0061767180000003	3.6283447480000004	0	-0.36621094	0.24414062	-1.662841754	9.54997554	4.07336412	0.4272461	-0.36621094	-0.18310547	7.408618210000001	7.16098642	2.1760498200000002	2.8686523	-0.8544922	0.30517578	1549640680.44
-12.071752700000001	1.796826178	-3.96569838	-1.6479492	-1.3427734	-0.48828125	1.9930175720000003	-8.468530252	-2.121020468	0.061035156	0.36621094	-0.36621094	3.80778804	10.10864218	1.8434814300000002	0.30517578	-0.061035156	-1.4648438	-9.23535144	-1.945166034	3.73122554	-0.12207031	-0.4272461	0.36621094	-1.5360351440000002	10.05361322	4.02192392	0.6713867	-0.4272461	-0.18310547	10.246215560000001	9.90766574	3.611596646	0.9765625	1.159668	-0.91552734	1549640680.48
-11.570508180000001	0.1818359424	-3.2814209260000005	-1.8920898	0.79345703	0.12207031	2.04326178	-9.43632788	-2.03488768	0.061035156	-0.061035156	0.36621094	4.1606933900000005	10.57878444	1.9224365020000003	0.24414062	-0.5493164	-1.5869141	-9.743774460000001	-2.1341797120000003	3.8329101440000004	-0.30517578	-1.4038086	0.18310547	-1.4570800720000001	10.767798020000003	4.01713858	0.61035156	-0.24414062	-0.12207031	6.413305710000001	9.06069339	1.046752896	-0.9765625	0.12207031	-1.3427734	1549640680.52
-10.692432100000001	-2.27653804	-3.9381836060000004	-0.9765625	-2.319336	0.061035156	2.127001996	-9.9949955	-1.867407248	-0.061035156	-0.5493164	0.91552734	4.8892334260000005	11.20563948	2.04924321	0.36621094	0.061035156	-2.0141602	-10.009350540000002	-1.526464856	3.887939496	-0.30517578	-1.4038086	0.18310547	-1.312329074	11.41857878	3.7838623200000003	0.61035156	-0.24414062	-0.12207031	0.3014648462	9.567919928000002	-0.88046875	-0.12207031	-4.9438477	-2.9296875	1549640680.56
-9.52006839	-3.6797851440000002	-3.523071286	1.5258789	0.30517578	0.4272461	2.3028564300000003	-10.05122104	-1.490576178	-0.30517578	-0.79345703	1.2817383	5.6058107	11.58127446	2.2107422120000004	0.4272461	1.4038086	-2.0751953	-10.770190200000002	-0.6507812500000001	3.8018066100000003	-0.5493164	-0.18310547	0.12207031	-1.3302734620000003	11.51667482	3.2730469240000004	0.30517578	0	0.30517578	4.238452176	11.24392122	-0.1040771466	-0.48828125	-1.7089844	-2.0751953	1549640680.6
-8.49484874	-2.578002896	-3.8484619600000003	1.2817383	-0.7324219	0.4272461	2.409326178	-9.97465854	-1.000097644	-0.36621094	-0.7324219	1.7089844	5.995800720000001	11.29057608	2.428466754	0.061035156	1.8920898	-1.159668	-9.90527356	0.19499511780000003	2.6497802520000002	-0.61035156	-1.0986328	0.12207031	-1.8542480040000002	10.3790036	2.2657714660000003	-0.5493164	1.159668	0.4272461	3.5266601440000005	10.6756839	0.1854248004	0.91552734	-1.7700195	-2.380371	1549640680.64
-7.6107907400000006	-1.9164550720000002	-3.887939496	0.8544922	0.24414062	0.12207031	2.350707968	-9.682763580000001	-0.7476806610000001	-0.12207031	-1.0986328	2.0141602	5.516088760000001	9.884936600000001	2.062402356	-0.79345703	0.91552734	0.48828125	-9.371728240000001	0.763232428	2.112646466	-0.18310547	0.18310547	0.061035156	-2.0899170320000002	8.902783246	1.2895996400000003	-0.5493164	1.159668	0.4272461	3.369946286	9.285595746	-1.7693115020000003	0.6713867	-0.18310547	-2.8076172	1549640680.68
-8.48527806	-1.7609375	-4.61767572	0.5493164	0.18310547	0.48828125	2.42368161	-8.383593750000001	-0.515600589	-0.36621094	-1.4648438	2.0141602	4.934692392	9.482983426	1.4199951080000002	-1.5258789	0.36621094	1.2207031	-9.33942842	0.9725830072	1.9511474640000002	-0.18310547	0.18310547	0.061035156	-2.018139676	9.09179712	0.709399411	-0.91552734	0.9765625	0.12207031	2.2645751800000005	9.31669928	-1.5372314300000003	0.6713867	-0.12207031	-2.5024414	1549640680.72
-8.92551268	-1.178344748	-4.8533447480000005	0.4272461	-0.36621094	0.4272461	2.698828076	-7.8775634000000005	-0.27993163940000004	-0.61035156	-0.9765625	1.953125	4.53752446	10.36704074	0.4474121106000001	-2.1362305	0.18310547	0.9765625	-9.027197480000002	0.668725589	2.6031250000000004	-0.12207031	0.30517578	-0.24414062	-1.6305420320000001	10.21032698	1.152026358	-0.91552734	0.48828125	1.4038086	2.1437500000000003	9.60620108	-1.697534146	0.4272461	-0.61035156	-2.319336	1549640680.76
-8.487670926	-1.013256839	-4.26118161	0.7324219	-0.7324219	0.36621094	2.8316162140000003	-8.72932158	-0.07177734424	-0.6713867	-0.4272461	2.0751953	4.46694339	10.0464357	-0.49406739200000005	-2.1362305	-0.24414062	1.159668	-8.537914840000001	0.4438232428	2.3889892180000003	-0.24414062	-0.36621094	-0.30517578	-1.550390576	9.64208966	1.7465820680000002	-0.61035156	1.159668	1.159668	1.756152356	9.609789840000001	-2.045654254	0.48828125	-1.4038086	-2.4414062	1549640680.8
-8.301049820000001	-0.7823730432	-3.7874510800000003	1.0375977	0.061035156	0.18310547	2.975170926	-8.99848642	0.1686767572	-0.61035156	-0.30517578	2.0141602	4.409521466	9.01044928	-1.043164038	-1.3427734	-0.48828125	2.0751953	-8.47092302	0.34453125	2.85913089	-0.24414062	-0.36621094	-0.30517578	-1.5300537140000001	8.819042932	1.8829589660000003	-0.61035156	1.159668	1.159668	1.885351538	9.4171875	-1.8733886780000002	0.91552734	-1.5869141	-2.746582	1549640680.84
-8.059399460000002	-0.49885253600000007	-3.99919429	0.9765625	0.12207031	0.061035156	3.0002929320000002	-8.415893570000001	0.21533202880000002	-0.48828125	-0.79345703	1.4648438	4.257592752	8.685058606	-1.1209228240000002	-0.48828125	0.18310547	2.380371	-8.125195288	0.38400878600000005	2.728735324	0	0.4272461	-0.30517578	-1.21303714	8.616870108	1.7681152160000002	-0.8544922	0.30517578	0.30517578	2.4296630400000003	9.063086060000002	-1.335058606	0.48828125	-0.9765625	-2.5634766	1549640680.88
-8.078539840000001	0.12800292540000002	-4.3520996400000005	0.79345703	0.24414062	-0.24414062	3.1893066100000005	-8.2173098	0.34572753600000006	-0.5493164	-0.6713867	1.0375977	3.73122554	8.497240920000001	-1.015649411	-0.12207031	0.48828125	2.1972656	-8.20415036	0.56823732	2.996704074	0.061035156	0.4272461	-0.18310547	-0.878076178	8.481689300000001	1.8578369600000002	-0.48828125	0.24414062	0.12207031	2.85673822	8.783154254000001	-1.153222644	0.36621094	-0.24414062	-2.0751953	1549640680.92
-8.414697480000001	0.4103271466	-4.42866214	0.36621094	-0.24414062	-0.18310547	3.2275878600000003	-8.17185054	0.3756347644	-0.4272461	-0.4272461	0.6713867	3.24194339	8.23286142	-0.811083966	0.061035156	0.061035156	1.8310547	-7.967285340000001	0.663940396	2.8962158540000003	0.061035156	0.4272461	-0.18310547	-0.949853534	8.3967527	1.8231445680000002	-0.48828125	0.24414062	0.12207031	2.128198282	9.067871106	-1.3111327879999999	-0.061035156	-0.5493164	-1.8310547	1549640680.96
-8.78435054	0.0885253894	-4.17504892	0.36621094	0.18310547	0.061035156	3.0768554320000003	-8.194580072	0.3337646466	-0.36621094	-0.36621094	0.4272461	3.111547824	8.247216754	-0.4821044928	0.18310547	-0.24414062	1.2817383	-7.806982428000001	0.6256591459999999	2.78017572	0.30517578	0.36621094	-0.24414062	-1.2692626800000002	8.56782248	1.74299321	-0.061035156	-0.36621094	0.18310547	1.930810504	9.266455072	-1.5336425720000002	-0.30517578	-1.2817383	-1.7089844	1549640681.0
-8.86210962	0.10766601440000001	-4.76242662	0.7324219	0.4272461	0.18310547	3.092407248	-8.30583516	0.3672607428	-0.4272461	-0.061035156	0.4272461	3.0708741	8.79990216	-0.19499511780000003	0.061035156	-0.48828125	0.7324219	-8.8046875	0.538330072	3.4823974640000004	0.4272461	-0.30517578	-0.30517578	-1.3864990020000003	9.24492212	1.927221646	-0.061035156	-0.36621094	0.18310547	2.286108426	9.591845746	-1.69633786	-0.6713867	-1.8920898	-1.8310547	1549640681.04
-9.0092527	0.5969482428	-5.086621106	0.30517578	0.24414062	0.18310547	3.1330810700000002	-8.52954074	0.461767572	-0.30517578	0.36621094	0.36621094	2.9847412140000005	9.669604532000001	-0.0693847644	0	-1.3427734	0	-8.8046875	0.538330072	3.4823974640000004	0.5493164	-1.0375977	-0.24414062	-1.0419677520000001	10.222289840000002	2.501440396	0.36621094	-1.3427734	0.24414062	3.0744628600000006	9.58586412	-1.320703076	-1.5258789	-1.159668	-1.4648438	1549640681.08
-9.463842752000001	0.5371337860000001	-5.397656250000001	-0.12207031	-0.12207031	0.8544922	3.1761474640000005	-9.063086060000002	0.49526367800000004	-0.12207031	0.4272461	0.36621094	3.2658691100000006	10.05959514	0.24763183900000002	0.36621094	-1.7089844	-0.6713867	-9.326269568	-0.015551758180000002	3.84367662	0.36621094	-0.12207031	-0.30517578	-0.8062988220000001	10.71396466	2.82922374	0.30517578	-1.2817383	-0.6713867	3.6367187500000004	9.754540740000001	-1.0503417932	-2.5024414	0	-0.61035156	1549640681.12
-10.503417540000001	-0.2260986322	-5.17395018	-1.2817383	-1.5869141	0.61035156	3.302954074	-9.394457968000001	0.401953125	0.12207031	0.30517578	0.30517578	3.9046875	10.459154860000002	1.030004892	0.7324219	-0.36621094	-1.6479492	-9.962695680000001	0.339746106	3.625952176	0.30517578	-1.159668	-0.12207031	-1.0575195288	11.04653354	2.783764676	0.12207031	-1.3427734	-0.61035156	5.470629892	10.18161592	-0.2536132788	-3.7231445	-0.8544922	0.48828125	1549640681.16
-10.532128600000002	-2.3997558900000002	-3.8975097840000004	-2.1362305	-1.8920898	-0.12207031	3.5469971040000003	-9.79880342	0.20576172120000003	0.12207031	0.30517578	0.30517578	4.03747554	11.33483876	1.580297824	0.4272461	0.4272461	-2.5024414	-9.962695680000001	0.339746106	3.625952176	0.30517578	-1.159668	-0.12207031	-0.954638678	11.472412140000001	2.74069838	0.12207031	-1.3427734	-0.61035156	7.452880890000001	10.19716754	1.51330571	-4.211426	-1.5869141	3.2958984	1549640681.2
-9.646875000000001	-2.819653354	-1.6305420320000001	0.12207031	-1.159668	0.8544922	3.818554712	-10.602710159999999	-0.0885253894	0.24414062	0.91552734	-0.30517578	4.059008786	11.50590854	1.662841754	-0.061035156	-0.6713867	-2.5634766	-11.12907698	-1.4451172120000002	3.1558105040000006	0.91552734	-0.5493164	-0.24414062	-1.5001464660000001	10.757030760000001	3.363964856	0.30517578	-0.12207031	-0.9765625	6.92172824	9.1109375	0.7225586060000001	-2.6245117	-0.18310547	6.958008	1549640681.24
-9.297558606	-1.758544928	-1.2656738220000001	1.2207031	4.5776367	1.0375977	3.94895018	-10.9484375	-0.3959716754	0.30517578	1.5869141	-0.5493164	4.639208966000001	10.411303420000001	1.6915527160000003	0.18310547	-0.7324219	-1.6479492	-9.997387680000001	-1.3386474640000001	1.735815396	0.91552734	1.7089844	-0.79345703	-3.0218260800000003	9.382495108	3.458471646	0.30517578	-0.12207031	-0.9765625	3.0768554320000003	12.60410144	0.10168457460000001	-1.4648438	2.0751953	7.3242188	1549640681.28
-11.681762680000002	-1.259692392	-5.018432608	0.36621094	-3.7231445	-0.24414062	3.7683105040000004	-9.67558606	-0.6160888580000001	0.30517578	1.5869141	-0.5493164	4.7552491	10.33474092	1.6867675720000002	0.30517578	0.18310547	-0.5493164	-9.374121106	-0.9953125	1.9774658540000003	0.30517578	0.8544922	-0.24414062	-3.34841304	9.450683606	2.9249266200000004	-0.24414062	-1.4648438	-0.91552734	0.8720947480000001	14.861499100000001	-2.42368161	-0.48828125	-3.9672852	5.6152344	1549640681.32
-8.65874002	-0.745288089	-2.3626709260000003	-1.2817383	-2.8686523	0.5493164	3.2874023560000003	-9.408813400000001	-0.915161142	0.6713867	2.1362305	-2.5024414	4.042260880000001	10.100268080000001	1.471435504	0	-0.30517578	0	-8.73171376	-1.7310302520000003	1.610205072	0.7324219	0.9765625	0.18310547	-2.6114991	9.27722194	2.8495605040000003	0	-0.6713867	-0.9765625	0.287109375	10.8216304	0.250024411	-0.91552734	-2.319336	5.432129	1549640681.36
-7.539013580000001	-0.4450195288	-0.991723642	-0.061035156	2.1362305	0.48828125	2.6198730040000004	-9.852636780000001	-1.42836911	1.0375977	2.0141602	-2.5634766	3.591259784	9.23654802	1.1807373200000002	-0.30517578	-1.0986328	0.18310547	-8.76760234	-1.58388678	2.0289062500000004	0.4272461	-0.48828125	-0.4272461	-2.286108426	8.761621106	3.1187255400000002	0	-0.6713867	-0.9765625	0.840991214	9.80239218	0.7811767572	2.0141602	0.79345703	4.211426	1549640681.4
-8.98173822	-0.21054687500000002	-2.652172824	0.18310547	0.24414062	-0.24414062	2.042065396	-9.089404254	-1.85544429	1.0986328	0.9765625	-2.6855469	3.617578076	8.917138580000001	1.156811502	-0.18310547	-0.91552734	0	-8.735302520000001	-1.3864990020000003	2.422485324	0.48828125	0.30517578	-0.4272461	-1.927221646	8.713769568	3.2885987400000003	0.18310547	-0.9765625	-0.30517578	0.7428955072	9.155200180000001	-0.026318359620000002	2.380371	4.1503906	3.0517578	1549640681.44
-8.706591754	-0.0861328125	-2.04086911	-0.4272461	-0.18310547	-0.18310547	1.9296142180000002	-8.468530252	-2.058813498	0.9765625	0.5493164	-2.6855469	3.6821777160000004	8.851342752	1.264477536	0	-0.7324219	-0.061035156	-8.604907248	-1.90808107	2.4021484620000004	0.4272461	-0.12207031	-0.24414062	-1.58747554	8.67070288	3.609204074	0.24414062	-0.48828125	-0.36621094	0.5873779254	8.32617212	0.2524169928	3.6621094	2.746582	0.8544922	1549640681.48
-8.91354982	-0.0825439496	-1.44870607	0.48828125	1.8310547	0.48828125	1.8650146760000001	-8.52236322	-2.229882788	0.8544922	0.8544922	-2.2583008	3.8245362400000005	8.791528060000001	1.4738280760000002	0.18310547	-0.4272461	0.061035156	-8.557055710000002	-2.0061767180000003	2.512207068	0.061035156	0.36621094	-0.18310547	-1.770507788	8.5582518	3.7635253600000005	0.12207031	-0.12207031	-0.36621094	-1.1101562500000002	8.39316394	0.0346923822	1.2207031	0.18310547	-0.79345703	1549640681.52
-9.317895468000001	0.75366214	-2.682080072	-0.18310547	0.7324219	-0.12207031	1.6867675720000002	-8.46972644	-2.3710449280000003	0.5493164	0.79345703	-1.7089844	3.9776612400000007	8.95661592	1.8028076080000002	0.36621094	0.12207031	0.12207031	-8.540307608	-1.79323732	2.7072021760000005	0	-0.30517578	0	-1.783667032	8.66711412	3.7479737400000004	0.061035156	-0.24414062	-0.30517578	0.454589856	7.762719748	1.143652356	1.953125	-0.30517578	-1.0986328	1549640681.563
-9.681567392	0.7488769568000001	-3.01464856	-0.6713867	0.8544922	-0.48828125	1.6437011780000002	-8.441015380000001	-2.3889892180000003	0.24414062	0.48828125	-1.4038086	3.98125	9.24013678	2.026513678	0.24414062	0.061035156	0.24414062	-8.890820288	-1.975073282	2.9237304320000006	0	-0.30517578	0	-1.606616214	8.86210962	3.7671141200000005	0.061035156	-0.24414062	-0.30517578	5.74577626	8.442211960000002	1.0120605432	2.6855469	-0.61035156	-0.91552734	1549640681.599
-10.256982820000001	0.230883786	-2.775390576	-0.48828125	-0.061035156	-0.48828125	1.6915527160000003	-8.608496106	-2.239453076	0	0.48828125	-0.9765625	4.117626996	9.248510880000001	2.0480469240000003	0.061035156	-0.36621094	0.36621094	-9.10974092	-1.8231445680000002	3.081640576	-0.24414062	0.24414062	0.12207031	-1.588671924	9.01403804	3.7527587860000002	0.18310547	0.061035156	-0.4272461	8.498437500000001	9.32148462	2.5492920320000003	0.36621094	-1.2207031	-1.4648438	1549640681.639
-10.959203780000001	-0.3600830072	-3.16298822	-0.79345703	0.8544922	-0.5493164	1.6664307100000002	-8.735302520000001	-1.983447284	-0.24414062	0.30517578	-0.61035156	4.539917032	9.538012680000001	1.836303714	0.061035156	-0.30517578	0.24414062	-9.928002700000002	-1.641308606	3.3460204680000003	-0.36621094	-0.061035156	0.36621094	-1.374536142	9.765307608	3.7061035340000004	0.4272461	0.18310547	-0.12207031	7.309326080000001	9.253295926000002	1.282421924	-0.30517578	0.24414062	-0.9765625	1549640681.679
-11.032177520000001	-1.74299321	-3.6845702880000006	-0.18310547	-0.91552734	-0.7324219	1.5958496400000002	-9.10974092	-1.7597412140000002	-0.24414062	0.30517578	-0.61035156	5.11054712	10.075146760000003	1.4822021760000001	0.18310547	0.18310547	0.061035156	-10.538110520000002	-1.341040036	3.3771241	-0.4272461	-0.30517578	0.36621094	-1.3039550720000002	10.466333360000002	3.6295410340000003	0.36621094	0.8544922	-0.061035156	3.275439496	10.091894960000001	-0.641210962	-0.12207031	-0.7324219	-1.6479492	1549640681.719
-10.04045378	-1.667626996	-3.116332968	1.4038086	-0.6713867	-0.48828125	1.582690396	-9.60261232	-1.544409146	-0.48828125	-0.7324219	0.36621094	5.55078125	10.377808	1.0491455072	0.4272461	0.48828125	0.18310547	-10.625439300000002	-0.8015136780000001	3.4680420320000005	-0.36621094	0.5493164	0.36621094	-1.681982428	10.630224640000002	3.2790283540000003	0.36621094	0.8544922	-0.061035156	5.811572480000001	11.163769960000002	1.403247104	-0.061035156	-0.5493164	-0.061035156	1549640681.759
-8.96140126	-0.9821533540000001	-3.2945800720000005	0.12207031	-1.0375977	-1.0986328	1.95234375	-9.687548920000001	-1.2656738220000001	-0.6713867	-1.0375977	1.159668	5.809179712000001	10.02729532	0.717773462	0.6713867	1.2817383	0.61035156	-10.625439300000002	-0.8015136780000001	3.4680420320000005	-0.30517578	1.5258789	0.48828125	-1.848266574	9.9100589	2.810082968	0.18310547	1.159668	0.061035156	2.2657714660000003	9.557153060000001	0.26318359620000004	0.79345703	-1.2817383	-1.0986328	1549640681.799
-8.336938400000001	-1.66403804	-3.9860351440000006	-0.30517578	0.061035156	-2.0141602	2.778979532	-9.354980432000001	-0.7728027160000001	-0.6713867	-1.0375977	1.159668	5.341430710000001	9.212622300000001	0.324194339	0.8544922	1.7089844	1.0986328	-9.729418930000001	-0.8062988220000001	1.8219482820000001	-0.30517578	1.0986328	0.48828125	-1.506127896	9.055908246000001	2.250219748	-0.061035156	1.8920898	-0.36621094	2.960815396	8.93388678	-1.9978027160000003	0.7324219	-1.0375977	-1.8920898	1549640681.839
-8.814257788	-2.9392822480000005	-4.746875	0.061035156	-1.7700195	-2.380371	3.7360108800000003	-8.59892572	0.12202148560000001	-1.0375977	-0.061035156	1.7700195	4.587768570000001	8.58815944	-0.0813476538	0.91552734	1.3427734	1.159668	-10.1660643	0.1303955072	1.4798096040000002	-0.8544922	2.0141602	0.48828125	-1.06589357	8.75444339	1.5396240020000003	-0.061035156	1.8920898	-0.36621094	4.1152344240000005	9.382495108	-0.970190396	0.9765625	1.6479492	-1.2207031	1549640681.879
-8.60251448	-2.9859375000000004	-3.3460204680000003	-0.061035156	-0.9765625	-1.7089844	4.106860324	-8.13955072	0.716577176	-0.61035156	-0.36621094	1.0986328	4.262377896	8.481689300000001	-0.6125	0.7324219	0.91552734	0.61035156	-10.222289840000002	0.7716064300000001	1.0754638580000002	-1.0986328	2.1972656	0.5493164	-0.9977050720000001	9.206640380000001	0.984545926	0.36621094	3.4179688	-0.18310547	2.942871106	9.66481929	-0.3672607428	-0.061035156	0.18310547	-0.36621094	1549640681.919
-8.72333966	-2.4643554320000005	-3.48598642	0.24414062	0.91552734	-1.5869141	4.49086911	-8.291479532	1.035986322	-0.061035156	-0.8544922	0.5493164	4.383203076	8.618066394000001	-1.156811502	0.6713867	1.0986328	-0.061035156	-9.82751448	0.7129882787999999	0.9510498200000002	-0.9765625	3.1738281	0.61035156	-1.4786132200000002	9.57629393	0.6089111420000001	0.36621094	3.4179688	-0.18310547	1.9989990020000004	9.331054712	-1.85544429	-0.6713867	-1.4038086	-0.6713867	1549640681.959
-9.169555710000001	-2.2382567900000003	-4.3150146760000005	0.61035156	-0.36621094	-2.0751953	4.800707968	-8.548681610000001	1.1316894568000002	-0.12207031	-0.7324219	0.36621094	4.492065396	8.62285144	-1.374536142	0.79345703	1.159668	-0.36621094	-9.4255616	0.8565429712000001	0.39238280760000005	-0.7324219	3.4179688	0.4272461	-2.359082068	9.303539840000001	0.3612792932	0.61035156	4.211426	0.061035156	3.4788086060000003	9.273632788	-1.990625	0.4272461	-0.9765625	-0.7324219	1549640681.999
-8.717358426	-2.3160155760000003	-3.9022949280000003	-0.4272461	-1.4648438	-2.4414062	4.800707968	-8.548681610000001	1.1316894568000002	-0.12207031	-0.7324219	0.36621094	4.476513580000001	8.585766574	-1.1125488220000002	0.91552734	0.36621094	-0.24414062	-9.4255616	0.8565429712000001	0.39238280760000005	-0.91552734	3.3569336	0.4272461	-2.6713134000000003	8.72932158	-0.1315917932	0.48828125	4.333496	0.24414062	4.1415527160000005	9.32028804	-1.1962890380000002	-0.12207031	0.61035156	-0.5493164	1549640682.039
-7.8907228400000005	-3.3005616	-3.3962646760000004	-0.24414062	-0.30517578	-2.5024414	5.351000900000001	-7.61796875	1.199877896	0.36621094	-0.36621094	-0.4272461	4.48847644	8.49484874	-0.9390869110000001	0.4272461	-0.5493164	0.12207031	-8.97575679	1.2513183900000002	-0.5431152356000001	-0.6713867	3.6010742	0.4272461	-2.7311278960000003	8.442211960000002	-0.492871106	0.5493164	3.90625	0.36621094	3.4393310700000006	8.886035340000001	-0.75366214	0.18310547	0.6713867	-0.30517578	1549640682.079
-7.954125900000001	-4.24682608	-3.71088858	0.5493164	-0.5493164	-2.746582	5.72185054	-6.878662140000001	1.546801718	0.30517578	0.6713867	-0.7324219	4.61767572	8.380004892	-0.6507812500000001	0.24414062	-0.4272461	0.4272461	-8.88842752	1.7035155760000003	-0.7105957068000001	-0.061035156	3.9672852	0.18310547	-2.6079101440000003	8.444604532000001	-0.4330566394	0.30517578	2.1972656	0.6713867	3.6211670320000002	9.05471196	-1.373339856	-0.061035156	0.4272461	0	1549640682.119
-7.73759784	-4.586572284	-3.4572753600000006	0.7324219	-0.8544922	-2.8076172	5.4108152	-6.48388678	0.949853534	0.91552734	0.12207031	-1.3427734	4.527954074	8.07136232	-0.250024411	0.061035156	-0.5493164	0.61035156	-8.88842752	1.7035155760000003	-0.7105957068000001	-0.061035156	3.9672852	0.18310547	-2.6079101440000003	8.444604532000001	-0.4330566394	0.30517578	2.1972656	0.6713867	3.202465854	9.614575180000001	-1.1340820288	-0.8544922	0.36621094	0.6713867	1549640682.159
-7.163378894000001	-4.85573732	-3.1055663940000002	1.6479492	-0.18310547	-2.6855469	5.501733426	-5.8259275200000005	0.915161142	0.9765625	0.61035156	-1.5869141	4.58178714	7.5796875	0.1040771466	-0.4272461	-1.2817383	1.0375977	-7.86679712	1.610205072	-1.9391846040000003	0.24414062	5.065918	0.30517578	-2.001391574	7.61557608	-0.05502929712000001	0.5493164	1.7089844	0.6713867	2.851953076	9.31191394	-0.35529785340000003	-0.61035156	-0.61035156	0.6713867	1549640682.199
-7.032983426	-4.684667932000001	-2.4165038940000003	2.0751953	-0.061035156	-2.6855469	5.0603025200000005	-5.540014480000001	0.48090820680000007	0.9765625	0.8544922	-2.0751953	5.039965560000001	7.583276260000001	0.7763915740000001	-0.8544922	-1.5258789	1.3427734	-7.793823380000001	1.451098642	-2.53254393	0.61035156	5.2490234	0.36621094	-2.16767572	7.571313400000001	-0.08493652160000001	0.36621094	1.7089844	0.7324219	3.3555908540000003	9.043945288000002	-0.648388678	-0.24414062	-0.91552734	1.3427734	1549640682.239
-7.570117212	-3.8987060700000002	-2.16767572	1.5258789	0.6713867	-3.2348633	4.95263678	-5.5878659200000005	0.4139160144	1.5258789	0.30517578	-2.5024414	5.09379892	7.799804712	0.8625244110000001	-1.7089844	-2.5634766	2.1972656	-7.841674820000001	-0.052636719240000004	-3.16777356	1.2207031	4.699707	0.48828125	-2.177246106	7.564135880000001	0.34572753600000006	0.48828125	-1.4648438	1.2207031	3.7001221040000005	8.99848642	-1.1627929712000002	-0.12207031	-1.3427734	1.5869141	1549640682.279
-8.28430162	-4.294677716000001	-2.654565396	0.8544922	-0.61035156	-4.211426	4.6619384	-6.02451178	0.1268066394	1.3427734	-0.12207031	-2.6245117	5.54958516	8.31899411	0.8625244110000001	-2.0141602	-3.540039	2.9296875	-7.912255890000001	-1.003686502	-4.124804712	0.9765625	5.6152344	0.5493164	-1.9535400360000001	8.481689300000001	0.6627441100000001	0.48828125	-1.4648438	1.2207031	3.6355224640000006	9.035571580000001	-0.8744873200000001	-0.12207031	-0.6713867	1.4038086	1549640682.319
-8.16826178	-5.188305710000001	-1.98464357	0.6713867	-0.91552734	-3.8452148	4.486083966000001	-6.6752929320000005	0.27514648560000005	1.2817383	-0.24414062	-2.8686523	5.993408246	9.08461911	0.4689453076	-2.6245117	-2.9907227	3.0517578	-6.9492432100000014	-0.8242431610000001	-5.24692392	0.30517578	5.7373047	0.4272461	-1.770507788	9.673193390000002	0.775195288	0.12207031	-0.7324219	1.159668	4.350903354000001	9.41120607	-1.1173339660000001	-0.36621094	0.24414062	1.159668	1549640682.359
-7.620361420000001	-5.9096679320000005	-1.27524411	0.61035156	0.36621094	-2.9296875	4.407128894	-7.799804712	0.07775878600000001	0.9765625	-1.6479492	-2.6855469	6.031689300000001	9.303539840000001	0.34572753600000006	-2.4414062	-2.4414062	2.9907227	-6.2015625000000005	-0.1614990216	-6.43603534	-0.24414062	5.493164	0.30517578	-2.1700683900000004	9.991405760000001	0.385205072	-0.30517578	1.6479492	1.0986328	3.8616211060000003	8.774780252000001	-1.0515380890000001	-0.4272461	0.061035156	0.8544922	1549640682.399
-7.565332068	-6.151318390000001	-1.2010742212	1.0986328	0.91552734	-2.4414062	4.26357428	-8.769995108000002	-0.10168457460000001	0.79345703	-3.9672852	-2.6245117	5.9467527	9.63491214	0.46535643000000004	-1.7700195	-2.9296875	2.6855469	-6.378613220000001	0.0478515625	-7.387085160000001	-0.24414062	4.272461	0.24414062	-2.633032248	10.1325679	-0.1303955072	-0.30517578	1.6479492	1.0986328	4.57341304	8.269946580000001	-0.3373535144	-0.061035156	-0.61035156	0.9765625	1549640682.439
-7.9517334260000005	-6.388183606	-1.605419928	1.0375977	0.24414062	-2.6245117	4.510009784	-8.665917932000001	-0.5251708966	0.12207031	-3.540039	-2.746582	5.950341754	10.20434604	0.46655273560000005	-1.5258789	-2.6245117	2.319336	-6.642993210000001	-0.0992919928	-8.1239991	0	3.7231445	0.24414062	-2.4906739200000003	10.93049272	-0.10288086060000001	-0.61035156	1.3427734	0.9765625	5.56872554	8.338134980000001	0.5203857428	0.061035156	-1.3427734	1.2817383	1549640682.479
-7.93139676	-7.000683606000001	-1.4822021760000001	0.5493164	0.18310547	-2.2583008	4.34611821	-8.8214357	-0.43066405760000004	-0.79345703	-1.2817383	-2.0141602	5.889331070000001	10.702001800000001	0.1579101538	-1.4038086	-2.1972656	1.7089844	-6.1764402	-0.095703125	-8.647973740000001	0	3.6010742	0.12207031	-1.9403808900000001	11.66621106	0.10288086060000001	-0.6713867	1.5258789	0.6713867	5.6405027	8.17902806	-0.7763915740000001	-0.7324219	-0.48828125	0.7324219	1549640682.519
-7.467236420000001	-7.17773462	-1.350610324	0.7324219	0.30517578	-1.7089844	3.8376952880000004	-9.58347194	-0.6041259784	-0.91552734	-1.0986328	-0.7324219	6.316406250000001	10.5991214	0.5335449280000001	-0.48828125	-0.61035156	0.6713867	-5.66442842	0.1387695288	-9.055908246000001	0.12207031	3.2348633	-0.061035156	-2.027709964	11.64467752	0.18422851440000002	-0.6713867	1.5258789	0.6713867	6.308032248	8.43383786	-0.7034179712000002	-0.4272461	-0.4272461	0.7324219	1549640682.559
-7.13586412	-7.556957968000001	-1.5563721040000003	0.61035156	-0.4272461	-1.7089844	4.660742212000001	-8.936279254	-0.439038089	-2.9907227	0.30517578	0.18310547	6.48149411	10.309619600000001	0.42229003600000004	0.18310547	0.18310547	0.30517578	-5.1895018	0.32539062500000004	-9.49255342	0.061035156	2.9296875	-0.12207031	-2.40573732	11.28579074	0.09450683900000001	-0.91552734	1.159668	-0.12207031	6.428857428000001	7.75075679	-0.3672607428	-0.24414062	0.5493164	0.4272461	1549640682.599
-6.721948380000001	-7.876367212000001	-1.314721646	0.79345703	-1.0375977	-1.4648438	5.2576902	-9.25927716	-1.2285888580000002	-2.8076172	0.18310547	0.12207031	6.474316394000001	10.457959260000003	0.2452392572	0.30517578	0.6713867	0.12207031	-4.87368161	-0.0478515625	-10.21032698	0.30517578	2.4414062	-0.24414062	-2.060009784	11.28339856	-0.02033691394	-0.7324219	1.159668	-0.4272461	6.081933606000001	8.064184800000001	-0.4330566394	-0.4272461	-0.12207031	0.18310547	1549640682.639
-6.60231929	-8.394360520000001	-1.100585962	0.18310547	-0.18310547	-0.9765625	5.735009980000001	-9.61936052	-1.50493161	-1.5258789	-0.18310547	-0.4272461	6.56044928	10.704394960000002	-0.38879393000000007	-0.61035156	0.4272461	0.36621094	-4.605712860000001	-0.0825439496	-10.685253600000001	0.061035156	2.0141602	-0.30517578	-2.1138427520000005	11.602808	0.1040771466	-0.7324219	1.159668	-0.4272461	5.5806884000000005	8.017529254000001	-0.24643554320000002	-0.12207031	0.5493164	0.061035156	1549640682.679
-6.65974092	-8.50441893	-1.378125	0.18310547	-0.18310547	-0.36621094	6.0400634	-9.861010880000002	-2.013354532	-1.4038086	-0.7324219	-0.79345703	7.120312500000001	10.4459964	-0.3971679712	-0.8544922	0.36621094	0.5493164	-4.605712860000001	-0.0825439496	-10.685253600000001	-0.12207031	1.4648438	-0.30517578	-2.3052490020000005	11.6626223	0.16628417539999998	-0.24414062	0.30517578	-0.48828125	5.915649460000001	8.30822734	-0.4605712860000001	0.061035156	0.30517578	0.061035156	1549640682.719
-6.24223642	-8.17902806	-1.4774170320000002	-0.12207031	-0.9765625	-0.30517578	6.8655027	-10.1911866	-1.7130859620000003	1.0986328	-0.48828125	-1.8310547	7.803393570000001	10.48188498	0.39238280760000005	-1.4648438	1.3427734	0.6713867	-4.21691893	-0.0885253894	-11.1183107	0	0.79345703	-0.36621094	-2.026513678	11.988012680000002	0.3576904254	-0.18310547	0	-0.4272461	5.845068390000001	8.07973642	-0.424682608	0.30517578	0.5493164	-0.30517578	1549640682.759
-6.189599640000001	-8.445800720000001	-1.123315396	-0.24414062	-0.24414062	0.18310547	7.70051268	-9.97585414	-1.312329074	1.4038086	-0.30517578	-2.0141602	7.608398560000001	10.13615764	0.92473143	-0.79345703	-0.18310547	0.4272461	-4.208544928	-0.2775390576	-11.229565200000001	0.061035156	0.18310547	-0.30517578	-2.118627896	11.996386780000002	0.7668212860000001	-0.18310547	0	-0.4272461	5.730224640000001	8.330957068	-0.3517089856000001	0.18310547	0.12207031	-0.24414062	1549640682.799
-6.6130860600000005	-8.247216754	-1.1807373200000002	-0.4272461	-0.4272461	0.5493164	8.596533246000002	-9.1875	-1.6879638580000003	1.4038086	2.5024414	-2.0141602	8.443408246	10.416088760000001	0.7129882787999999	-1.2817383	0.79345703	0.61035156	-4.42028804	-0.11484375000000001	-11.04772914	-0.24414062	-0.48828125	-0.30517578	-2.3806152160000003	12.157885880000002	0.38879393000000007	0.061035156	-0.18310547	-0.30517578	5.94555661	8.24960962	-0.19738769960000002	0.12207031	0.24414062	-0.48828125	1549640682.839
-6.658544928000001	-8.027099640000001	-1.3577880400000002	-0.7324219	-0.12207031	0.91552734	8.85373552	-8.915942392	-1.0108642572	0.4272461	1.0375977	-1.8920898	8.407519568	11.03935504	1.8375000000000001	-0.9765625	-0.30517578	0.8544922	-4.371240216	-0.053833007200000005	-10.93288588	-0.12207031	-1.0375977	-0.30517578	-3.1151367800000003	12.159082460000002	-0.0992919928	0.36621094	-1.0375977	-0.6713867	5.55078125	8.192187500000001	-0.3828125	-0.36621094	-0.30517578	-0.6713867	1549640682.879
-6.989917032	-8.028295926	-1.3673584260000002	-0.79345703	-0.7324219	1.0375977	9.719848740000002	-9.15041484	-0.18422851440000002	-1.0986328	-0.91552734	-1.4038086	8.9410643	11.145825180000001	1.6927490020000002	0.48828125	-1.8310547	1.5258789	-4.603320288000001	-0.2452392572	-10.989111420000002	-0.061035156	-1.8310547	-0.24414062	-4.1152344240000005	12.21171924	-0.03349609424	0.36621094	-1.0375977	-0.6713867	5.90727536	8.017529254000001	-0.461767572	0.061035156	-0.30517578	-0.8544922	1549640682.918
-7.18371556	-7.769897660000001	-1.179541034	-0.8544922	0.061035156	1.7700195	8.409912140000001	-10.023705580000001	-0.47492675720000005	-1.2207031	-1.4648438	-1.7089844	9.54160144	11.084814300000001	1.5276611420000001	1.3427734	0.61035156	1.7089844	-5.28759784	-0.0837402356	-10.612279860000001	-0.18310547	-2.8076172	-0.12207031	-3.8400878600000006	12.690234620000002	0.4354492212	0.12207031	-2.9296875	-0.79345703	6.09628894	8.005566394	-0.984545926	-0.061035156	0.12207031	-1.0986328	1549640682.959
-7.510302520000001	-7.71367212	-1.715478534	-1.0375977	0.061035156	2.319336	8.45896016	-9.399243210000002	-2.1892089660000003	-2.0751953	-2.8076172	-1.7089844	9.124096940000001	10.795312500000001	0.49526367800000004	1.7700195	-0.5493164	1.3427734	-5.63691394	0.2607910144	-10.073950180000002	-0.18310547	-3.4179688	-0.18310547	-2.94765625	13.01083966	1.0264160340000001	-0.36621094	-3.6010742	-1.2207031	5.920434800000001	7.8883300720000005	-0.9331054712000001	0.24414062	0.7324219	-1.2207031	1549640682.998
-7.39904802	-7.32607428	-1.6030273560000001	-0.9765625	-0.30517578	2.8076172	8.719750900000001	-9.508105432	-2.0372802520000004	-2.1972656	-1.5258789	-1.5869141	9.472216754	10.035669420000001	-0.0813476538	1.7700195	-0.5493164	1.3427734	-5.63691394	0.2607910144	-10.073950180000002	0.24414062	-4.272461	-0.24414062	-2.94765625	13.01083966	1.0264160340000001	-0.6713867	-3.6621094	-1.5869141	5.617773560000001	8.31779802	-0.57421875	0.12207031	0.48828125	-1.6479492	1549640683.038
-7.29138179	-6.41809056	-1.5276611420000001	-0.61035156	0.48828125	3.2958984	8.24003894	-8.685058606	-2.42607428	-2.2583008	-0.61035156	-1.4038086	9.299951080000001	8.76521016	-0.7261474640000001	2.319336	0.48828125	1.0375977	-6.08911142	0.04306640576	-9.07504892	0.24414062	-4.9438477	-0.24414062	-3.1306884000000004	11.66979982	0.900805661	-0.4272461	-3.3569336	-2.4414062	4.652368210000001	8.85493161	-0.17465820680000002	-0.36621094	0.061035156	-1.953125	1549640683.078
-7.582080072	-5.731420926	-1.888940396	-0.91552734	0.48828125	3.479004	7.995996106000001	-6.78176268	-3.708496106	-1.159668	-0.18310547	-0.5493164	8.604907248	7.184912140000001	-0.49167482	1.7700195	0.4272461	0.36621094	-6.20515126	-0.43186035340000006	-6.828417932000001	0	-5.554199	-0.18310547	-3.202465854	10.75104982	1.0168457068	-0.5493164	-2.380371	-1.4648438	4.215722644	8.693432608	-0.007177734620000001	-0.48828125	-0.12207031	-2.0751953	1549640683.118
-7.7076902	-5.379711960000001	-2.233471646	-1.159668	0.24414062	3.7841797	8.354882788000001	-5.642895468000001	-3.9322021760000005	0.061035156	0.5493164	0.18310547	8.597729532	6.042456070000001	-0.22849121400000003	0.8544922	0.18310547	0.30517578	-6.29367662	0.227294928	-5.388086060000001	-0.12207031	-6.1035156	0	-3.1641846040000003	9.307128894	1.23696286	-0.5493164	-2.380371	-1.4648438	3.773095746	8.78554712	-0.002392578076	-0.5493164	-0.8544922	-2.6245117	1549640683.158
-7.4014402	-4.8796630400000005	-2.0659912140000003	-0.79345703	0.79345703	4.1503906	7.59165036	-4.240844748000001	-2.378222644	0	0.12207031	0	8.575000000000001	4.97177716	0.10886230040000001	0.7324219	-0.5493164	0.8544922	-6.6609375	0.5263671924000001	-3.631933606	0.18310547	-6.8969727	-0.061035156	-2.95961911	7.92541484	0.9797607428000001	-0.18310547	-2.380371	-0.7324219	4.10566394	9.34541034	-0.3911865216	-0.24414062	-0.8544922	-2.4414062	1549640683.198
-7.306933606	-4.373632788	-1.9942138580000002	-0.6713867	1.2817383	4.272461	7.6143798920000005	-3.1079589660000004	-1.4235839660000003	0.5493164	0.12207031	-0.24414062	8.769995108000002	3.92023912	-0.1268066394	0.6713867	0.24414062	1.3427734	-6.802099640000001	0.2619873004	-2.5074219240000004	0.48828125	-7.019043	-0.061035156	-2.56245108	6.94804712	0.9402832068000001	0.30517578	-3.2958984	0.36621094	3.3986572480000006	9.27961412	0.00837402356	-0.18310547	-1.159668	-2.4414062	1549640683.238
-7.4791992800000004	-4.043457068	-2.192797824	-0.91552734	0.9765625	4.0893555	7.556957968000001	-2.251416034	-1.1723632788	0.6713867	-0.24414062	-0.61035156	8.2436277	3.2455322480000004	0.05981445288	0.5493164	-0.12207031	1.4648438	-7.12629393	0.1244140625	-1.341040036	0.5493164	-7.2021484	-0.18310547	-1.7023192900000002	6.51499002	1.21901857	0.30517578	-3.2958984	0.36621094	2.9859375000000004	8.980542032	-0.9020019568000001	-0.24414062	-1.159668	-2.319336	1549640683.278
-7.492358426000001	-3.776684604	-2.42368161	-0.48828125	1.159668	3.6621094	7.677783246000001	-1.429565396	-1.27524411	0.6713867	-0.5493164	-0.9765625	7.7399900200000005	2.7227538940000002	0.2081542932	0.36621094	-0.7324219	1.6479492	-7.646679712	-0.1435546875	-0.12800292540000002	0.61035156	-8.056641	-0.18310547	-0.4438232428	6.54728984	1.7597412140000002	-0.061035156	-4.0893555	0.91552734	3.1378662140000007	9.481787140000002	-0.60651857	0.18310547	-0.79345703	-2.5024414	1549640683.318
-7.604809800000001	-3.4967528960000003	-2.469140576	-0.61035156	0.91552734	3.1738281	7.86560054	-0.8254394568000001	-0.8589355432	0.5493164	-0.18310547	-1.3427734	8.369238220000002	2.1616942900000002	0.966601538	0.61035156	-0.061035156	1.7700195	-8.15988768	-0.540722644	0.850561502	0.6713867	-7.3242188	-0.12207031	0.46416014400000005	6.34990216	2.08513179	-0.18310547	-2.746582	1.2817383	3.3328614200000004	9.370532248	-0.6292480432	0.12207031	-0.18310547	-1.8920898	1549640683.358
-7.885937500000001	-3.0672851440000004	-2.548095746	-0.48828125	1.8310547	2.6855469	7.705298020000001	-0.5443115216000001	-0.5359375000000001	0.30517578	-0.061035156	-1.7700195	8.468530252	2.0097655760000004	0.5096191394	0.36621094	0	1.8310547	-8.985326980000002	0.05981445288	2.081542932	0.061035156	-6.591797	-0.18310547	1.0946044928	7.05930162	2.3925780760000004	-0.18310547	-2.746582	1.2817383	2.5815917540000006	9.307128894	0.07416992212000001	0.61035156	0.24414062	-1.5869141	1549640683.398
-8.845361420000001	-2.7969239200000002	-3.430957068	-0.48828125	1.5258789	2.0141602	7.396655252000001	-0.1315917932	-1.0862304712000002	0.24414062	-1.5869141	-1.5869141	8.834594748	2.1258057100000003	0.05981445288	0.18310547	-0.6713867	1.5258789	-8.985326980000002	0.05981445288	2.081542932	0.12207031	-4.699707	-0.061035156	1.1711669928000001	7.940966754000001	2.61867662	-0.061035156	-2.1972656	1.4648438	1.4678466460000001	9.861010880000002	-0.03229980432	0.4272461	0.61035156	-1.2207031	1549640683.44
-9.26047374	-2.778979532	-3.8209472840000003	-0.8544922	0.24414062	1.7089844	8.750854532	0.07058105432	-1.5898682100000001	-0.061035156	-0.18310547	-1.5869141	9.404028060000002	2.489477536	0.4354492212	-0.12207031	-0.61035156	1.4648438	-9.62055661	-0.4294677716	3.0864257200000003	0.30517578	-3.479004	0	1.0443603240000001	8.481689300000001	2.5588623200000002	0.12207031	-0.61035156	1.6479492	1.44870607	9.83110324	-0.15192871400000002	0.12207031	-0.24414062	-1.0986328	1549640683.478
-8.875268570000001	-2.38540036	-3.39267572	-0.5493164	0.36621094	1.4038086	8.8896241	-0.4103271466	-1.820751996	-0.061035156	0.61035156	-1.8310547	9.90647014	2.951245108	-0.001196289038	-0.12207031	-0.61035156	1.4648438	-9.62055661	-0.4294677716	3.0864257200000003	-0.12207031	-2.8686523	-0.061035156	1.0443603240000001	8.481689300000001	2.5588623200000002	0.12207031	-0.61035156	1.6479492	1.1209228240000002	9.816748200000001	0.29069824280000006	0.061035156	0	-0.5493164	1549640683.518
-8.793920926	-1.9296142180000002	-3.4680420320000005	-0.18310547	0.61035156	1.0375977	8.78435054	-1.1735596040000003	-2.050439496	0	-0.24414062	-1.953125	10.323974640000001	3.447705072	-0.1866210962	-0.12207031	0.5493164	1.4648438	-9.591845746	-0.0837402356	3.7061035340000004	0	-1.8310547	-0.12207031	0.891235324	9.572705072	2.751464856	-0.061035156	-0.5493164	1.8310547	1.239355432	9.760522660000001	-0.10886230040000001	-0.12207031	-0.12207031	-0.18310547	1549640683.558
-9.207836960000002	-1.665234424	-3.77788089	-0.061035156	0.24414062	0.8544922	9.13725589	-1.94636232	-2.4523925720000004	-0.061035156	0.5493164	-2.0141602	10.199560700000001	3.85683606	-0.324194339	-0.36621094	0.8544922	1.4038086	-9.594238220000001	-0.2392578076	3.93339856	0	-1.5869141	-0.12207031	0.718969748	9.67438948	2.783764676	-0.36621094	0.24414062	1.3427734	1.1735596040000003	9.7748777	-0.37802735600000004	-0.12207031	-0.24414062	-0.18310547	1549640683.598
-9.319091754	-1.4415283540000001	-3.9429687500000004	-0.061035156	-0.061035156	0.48828125	8.704199280000001	-2.477514676	-2.5636474640000007	0	0.8544922	-1.953125	10.084716460000001	4.080542032	-0.3529052716	-0.4272461	0.6713867	1.3427734	-9.594238220000001	-0.2392578076	3.93339856	0	-0.9765625	-0.12207031	0.5658447284000001	9.657641574000001	2.787353534	-0.36621094	0.24414062	1.3427734	1.491772464	9.780859620000001	-0.2033691394	-0.061035156	0.061035156	0	1549640683.638
-9.21979982	-1.146044928	-3.7838623200000003	-0.12207031	0.061035156	0.12207031	8.285498200000001	-2.6174804320000002	-2.4200927520000004	-0.061035156	0.5493164	-1.7700195	9.874170320000001	4.0602050720000005	-0.3828125	-0.24414062	0.18310547	1.159668	-9.594238220000001	-0.2392578076	3.93339856	0	-0.9765625	-0.12207031	0.48090820680000007	9.750951980000002	2.805297824	-0.30517578	0.30517578	0.9765625	1.2704589660000003	9.785644568	-0.2033691394	-0.061035156	0.12207031	0.18310547	1549640683.678
-9.231762680000001	-1.1328857428	-3.8556396760000005	0	0	-0.18310547	8.06538089	-2.537329074	-2.186816394	0	0.6713867	-1.3427734	9.69113768	3.8987060700000002	-0.37204589660000004	-0.24414062	0.36621094	0.79345703	-9.31669928	-0.2225097644	3.90827626	0	-0.9765625	-0.12207031	0.49167482	9.791625900000001	2.843579074	-0.24414062	0.24414062	0.30517578	0.9343017572	9.87775908	-0.4091308606000001	-0.18310547	-0.24414062	0.12207031	1549640683.718
-9.234155252	-0.9905273560000001	-3.8939209260000003	0.18310547	0	-0.12207031	8.005566394	-2.4583741	-2.032495108	0	0.4272461	-0.8544922	9.475805710000001	3.6905516200000004	-0.33137207460000007	-0.12207031	0.30517578	0.36621094	-9.132470746000001	-0.248828125	3.7001221040000005	-0.061035156	0.061035156	-0.061035156	0.4713378894	9.72822284	2.8423827880000005	-0.24414062	0.24414062	0.30517578	1.035986322	9.859814300000002	-0.47373047120000006	-0.061035156	-0.18310547	0.061035156	1549640683.758
-9.157592752000001	-0.8577392572	-3.8520507200000003	0	-0.12207031	-0.12207031	8.24123552	-2.3626709260000003	-1.9009033540000002	0.061035156	-0.061035156	-0.48828125	9.609789840000001	3.5135009000000004	-0.36367187500000003	-0.12207031	0.30517578	0.36621094	-9.132470746000001	-0.248828125	3.7001221040000005	-0.12207031	0.24414062	-0.061035156	0.3517089856000001	9.57749002	2.7765869600000004	-0.18310547	0.30517578	0.12207031	1.358984424	9.80957068	-0.47492675720000005	-0.061035156	-0.18310547	0	1549640683.798
-9.16118161	-0.7393066100000001	-3.8388915740000003	0	-0.12207031	-0.12207031	8.559448380000001	-2.109057608	-1.8434814300000002	0	-0.18310547	-0.18310547	9.80957068	3.4596679320000003	-0.3541015576	-0.061035156	0.18310547	0	-9.0427491	-0.22011719240000002	3.476416034	-0.12207031	0.12207031	-0.061035156	0.230883786	9.42436502	2.7359130400000002	-0.18310547	0.36621094	0	1.5719238220000002	9.72224092	-0.439038089	0	0	0.12207031	1549640683.838
-9.14802266	-0.7716064300000001	-3.8759764400000005	-0.061035156	-0.061035156	-0.12207031	8.78076178	-1.8626221040000002	-1.7310302520000003	-0.061035156	-0.18310547	0	10.02011682	3.4692382200000003	-0.26677246400000004	0	0	-0.061035156	-9.03796376	-0.3289794928	3.3197021760000003	-0.061035156	0.12207031	-0.061035156	0.18901367800000002	9.49016124	2.72395018	-0.12207031	0.24414062	-0.061035156	1.5396240020000003	9.73898912	-0.515600589	-0.12207031	-0.18310547	0	1549640683.878
-9.18630342	-0.7117919928	-3.8604248200000004	-0.061035156	-0.12207031	-0.12207031	9.011645468000001	-1.662841754	-1.7214599640000001	0.061035156	-0.24414062	0.12207031	10.21391574	3.42736821	-0.2930908246	-0.12207031	-0.12207031	-0.12207031	-9.03796376	-0.3289794928	3.3197021760000003	-0.12207031	0.12207031	-0.061035156	0.1770507788	9.605004892	2.7502685700000002	0.061035156	0.12207031	-0.18310547	1.8458740020000002	9.70310054	-0.385205072	-0.061035156	0.061035156	0	1549640683.918
-9.113330072	-0.7393066100000001	-3.823339856	-0.18310547	-0.12207031	-0.061035156	9.431542932000001	-1.52526857	-1.7824707460000002	0.12207031	-0.18310547	0.061035156	10.377808	3.3866942900000003	-0.193798822	-0.12207031	-0.061035156	-0.12207031	-8.94584964	-0.2954833966	3.1845214660000005	-0.12207031	0.12207031	-0.061035156	0.19140625	9.66242662	2.7993163940000003	0	0.12207031	-0.12207031	1.623364218	9.681567392	-0.5490966754000001	0	-0.061035156	0.061035156	1549640683.958
-9.176733426	-0.869702176	-3.869995108	-0.12207031	-0.18310547	-0.061035156	9.724634080000001	-1.52526857	-1.9200439300000003	0.061035156	-0.12207031	0.061035156	10.47111772	3.4010498200000003	0.05502929712000001	0	0	-0.18310547	-8.94584964	-0.2954833966	3.1845214660000005	-0.12207031	-0.061035156	0	0.1854248004	9.603808606000001	2.7861572480000003	0	0.12207031	-0.12207031	1.579101538	9.72702626	-0.5215820288	-0.12207031	0.061035156	0	1549640683.998
-9.154003894	-0.90678714	-3.8209472840000003	-0.18310547	-0.24414062	-0.061035156	9.77128894	-1.58747554	-1.85544429	0	-0.12207031	0	10.4974366	3.3819091460000004	-0.03588867212	-0.061035156	-0.12207031	-0.18310547	-8.9829348	-0.31103514400000004	3.23596196	-0.18310547	0	0	0.193798822	9.67438948	2.751464856	0	0.061035156	-0.12207031	1.629345746	9.700707968000001	-0.5036376800000001	-0.12207031	-0.061035156	-0.061035156	1549640684.038
-9.206640380000001	-0.885253894	-3.7814697480000006	-0.061035156	-0.24414062	0	9.680371106	-1.622167932	-1.833911142	0	-0.12207031	-0.12207031	10.633813400000001	3.39506839	-0.2344726538	-0.061035156	-0.12207031	-0.18310547	-9.034375	-0.23686523560000003	3.267065396	-0.18310547	-0.061035156	0	0.250024411	9.671997300000001	2.698828076	-0.061035156	0	-0.12207031	1.752563498	9.70429712	-0.43186035340000006	-0.12207031	0	0	1549640684.078
-9.247314300000001	-0.9414794928000001	-3.8341064300000003	-0.12207031	-0.5493164	0	9.538012680000001	-1.5779052520000003	-2.000195288	-0.061035156	-0.061035156	-0.12207031	10.619458360000001	3.3783202880000003	-0.13757324280000002	-0.061035156	0	-0.061035156	-9.04992662	-0.20576172120000003	3.267065396	-0.12207031	0	0	0.16987304320000002	9.636108426000002	2.6103027160000005	-0.061035156	0.061035156	-0.12207031	1.604223642	9.75214856	-0.454589856	-0.12207031	0	0	1549640684.118
-9.130077880000002	-1.335058606	-3.9884277160000003	-0.12207031	-1.159668	-0.061035156	9.371728240000001	-1.5276611420000001	-1.9391846040000003	0	-0.12207031	-0.12207031	10.490259080000001	3.4369384000000003	-0.07058105432	-0.061035156	0	-0.061035156	-9.06069339	-0.153125	3.23596196	-0.12207031	0	-0.061035156	0.16987304320000002	9.636108426000002	2.6103027160000005	0	0.061035156	-0.12207031	1.735815396	9.723437500000001	-0.45339357	-0.30517578	0.061035156	0	1549640684.158
-9.07504892	-1.885351538	-3.9226317900000005	0.18310547	-0.7324219	-0.061035156	9.310717752	-1.50732428	-1.9188476440000002	0	-0.061035156	-0.061035156	10.401733720000001	3.6642334260000005	0.0693847644	-0.18310547	0	-0.12207031	-9.31311052	0.10527343750000001	3.40703125	-0.12207031	0.061035156	-0.061035156	0.01794433606	9.82272914	2.446411142	-0.24414062	-0.061035156	-0.18310547	2.1616942900000002	9.666015380000001	-0.26318359620000004	-0.48828125	0.30517578	0.24414062	1549640684.198
-9.285595746	-2.4404297120000003	-3.803002896	0.36621094	-1.2207031	-0.12207031	9.375317392	-1.403247104	-2.082739218	-0.12207031	0	0	10.29646016	4.130786240000001	0.3373535144	-0.18310547	0	-0.12207031	-9.31311052	0.10527343750000001	3.40703125	-0.18310547	0.18310547	-0.061035156	0.01794433606	9.82272914	2.446411142	-0.24414062	-0.061035156	-0.18310547	2.6031250000000004	9.668408246	-0.10886230040000001	-0.6713867	0.4272461	0.8544922	1549640684.237
-9.547582968	-2.9739746400000002	-3.0947998200000004	0.9765625	-1.159668	-0.18310547	9.469824280000001	-1.022827176	-2.4200927520000004	-0.36621094	0.12207031	0.18310547	9.9710688	4.766015576	0.850561502	-1.0375977	-0.12207031	-0.18310547	-9.681567392	1.3613769960000002	3.5541748200000005	0.30517578	0.30517578	-0.24414062	-0.702221646	9.733007788	2.0289062500000004	-0.6713867	-0.48828125	-0.4272461	2.5337402160000004	9.668408246	0.288305661	-0.79345703	0.8544922	1.8310547	1549640684.278
-9.853833360000001	-3.170166034	-2.775390576	1.8920898	-1.0986328	-0.36621094	9.74736322	-0.2942871106	-2.8483641200000003	-0.8544922	0.61035156	0.36621094	9.69592302	5.469433606	1.222607428	-1.953125	-0.48828125	-0.12207031	-9.725830072	1.58149411	3.667822284	1.0986328	0.79345703	-0.5493164	-1.3649658540000003	9.74736322	2.08752446	-0.30517578	-1.4038086	-1.0986328	0.8589355432	10.309619600000001	0.6148925720000001	-0.061035156	0.5493164	2.6245117	1549640684.318
-9.71027806	-2.8268310700000003	-2.524169928	2.9907227	-1.0986328	-0.48828125	9.791625900000001	0.45698242800000005	-3.104370108	-1.5258789	0.8544922	0.30517578	9.6217527	6.08911142	1.2321777160000003	-1.953125	-0.48828125	-0.12207031	-9.725830072	1.58149411	3.667822284	2.0141602	1.8310547	-0.9765625	-1.3649658540000003	9.74736322	2.08752446	-0.30517578	-1.4038086	-1.0986328	0.423486322	10.959203780000001	0.364868161	-0.48828125	-1.0986328	2.2583008	1549640684.357
-9.564331070000001	-2.000195288	-2.2107422120000004	3.8452148	-0.8544922	0.12207031	9.64328624	0.805102536	-3.33645018	-2.5024414	1.0375977	0.18310547	9.58586412	6.24702176	1.393676718	-3.3569336	-1.159668	0	-9.155200180000001	0.9474609620000001	3.152221646	2.8686523	2.5024414	-1.159668	-2.5253662140000004	9.58227536	2.9141601440000002	0	-2.0141602	-1.4038086	0.869702176	10.940063400000001	1.5372314300000003	-1.159668	-0.7324219	1.7700195	1549640684.398
-9.92919928	-1.5491942900000002	-2.5349366	3.7841797	-0.91552734	0.18310547	9.419580072	0.6747070288	-3.4632567900000004	-3.2348633	1.2817383	0.24414062	9.591845746	6.197973740000001	1.4833984620000003	-3.7841797	-1.5258789	-0.061035156	-9.133667032	-0.8015136780000001	2.4021484620000004	3.2348633	1.159668	-1.159668	-2.709594748	9.97465854	3.158203076	0.061035156	-3.540039	-1.4038086	-0.18422851440000002	11.167358720000001	1.4020507200000003	-2.0141602	-2.1362305	1.0375977	1549640684.438
-9.020019568	-1.565942392	-1.820751996	3.7231445	-0.18310547	0.36621094	9.35378444	0.113647464	-3.7695067900000003	-3.7841797	1.0375977	0.4272461	9.9698732	6.102270468	1.168774411	-3.9672852	-1.4038086	-0.36621094	-9.133667032	-0.8015136780000001	2.4021484620000004	3.6010742	1.159668	-1.2207031	-2.422485324	10.17683058	3.2503173920000004	0.061035156	-3.540039	-1.4038086	-0.734521466	10.35866664	1.0096679712	-2.6855469	-4.8217773	0.18310547	1549640684.477
-8.777173020000001	-1.637719748	-1.580297824	4.333496	0.61035156	0.8544922	9.52006839	-0.8206542932	-4.483691394	-4.272461	0.9765625	0.6713867	10.075146760000003	5.67041034	0.9343017572	-3.9672852	-1.159668	-0.30517578	-8.683862320000001	-1.1807373200000002	2.0468505400000003	3.8452148	0.36621094	-1.2817383	-2.332763678	9.377710160000001	3.0947998200000004	0.061035156	-3.90625	-1.3427734	0.11005859620000001	10.19836412	1.337451178	-3.7841797	-7.019043	-0.36621094	1549640684.517
-8.77238768	-1.4810058900000003	-1.343432608	4.5776367	0.6713867	1.0986328	9.73659694	-1.790844748	-4.974169928000001	-4.699707	1.2207031	0.8544922	9.7832518	5.285205072	1.02163089	-3.90625	-1.0986328	-0.061035156	-8.444604532000001	-1.181933606	2.127001996	4.211426	-0.18310547	-1.159668	-2.03488768	8.881250000000001	2.75625	-0.24414062	-5.1879883	-0.91552734	1.2417480040000002	9.575097840000002	1.146044928	-4.8217773	-7.751465	-0.4272461	1549640684.557
-8.83100589	-1.2178222840000001	-1.138867212	4.699707	1.4038086	1.2207031	9.2808107	-2.2239013580000004	-4.598535144	-5.004883	1.159668	0.7324219	9.5021241	5.25888678	0.686669928	-3.90625	-1.0986328	-0.061035156	-8.444604532000001	-1.181933606	2.127001996	4.5166016	-0.7324219	-1.159668	-2.03488768	8.881250000000001	2.75625	-0.24414062	-5.1879883	-0.91552734	2.491870108	9.293969748	0.3529052716	-5.126953	-7.1411133	-0.5493164	1549640684.597
-9.029589660000001	-0.9295165740000001	-1.393676718	4.5776367	1.953125	1.2207031	8.652759080000001	-2.141357428	-4.288696286	-5.004883	1.159668	0.7324219	9.4686277	5.21940944	0.08015136780000001	-4.4555664	-0.6713867	-0.12207031	-8.661132788000002	-1.488183606	2.600732428	4.699707	-0.9765625	-1.2817383	-1.015649411	9.431542932000001	3.07805162	-0.18310547	-5.493164	-0.8544922	2.75983876	9.045141574	0.5108154254	-4.760742	-6.5307617	-0.4272461	1549640684.637
-9.21860324	-0.732128894	-1.447509784	4.4555664	2.0751953	1.159668	8.680273560000002	-1.8434814300000002	-4.301855432000001	-5.004883	0.79345703	0.8544922	9.557153060000001	4.92751448	0.1818359424	-4.5166016	-0.8544922	-0.24414062	-8.911157248	-2.27893071	3.3460204680000003	4.638672	-1.0375977	-1.3427734	-0.5144042932	9.30234375	3.47402356	0.061035156	-5.432129	-1.159668	3.03857428	8.77238768	0.9139648560000001	-3.6010742	-6.4697266	-0.12207031	1549640684.677
-9.081030252000001	-0.5072265576	-1.259692392	4.0893555	2.319336	1.159668	9.000878894000001	-1.431957968	-4.544702176	-4.8217773	0.7324219	0.8544922	9.7748777	4.550683606000001	0.8062988220000001	-4.638672	-1.4648438	-0.18310547	-8.911157248	-2.27893071	3.3460204680000003	4.5166016	-0.9765625	-1.3427734	-0.10048827880000001	9.076245108	3.6056152160000003	0.061035156	-5.432129	-1.159668	3.3675537140000005	8.565429712	0.41870117800000006	-3.2958984	-6.4697266	-0.24414062	1549640684.717
-9.07863768	-0.2045654254	-1.1639892572000001	3.6621094	2.4414062	0.91552734	9.402832068	-1.2716552520000002	-4.67390126	-4.638672	0.79345703	0.6713867	10.163672120000001	4.21691893	1.2106445288	-4.9438477	-1.3427734	0.061035156	-8.93867212	-2.5134033540000003	3.7252441100000007	4.272461	-0.79345703	-1.3427734	0.2643798822	8.939868210000002	3.8807617800000003	0.18310547	-5.3710938	-1.3427734	4.38200679	7.798608426	0.1686767572	-2.4414062	-7.1411133	-0.24414062	1549640684.757
-9.500927520000001	-0.17585449280000004	-1.5432128600000001	3.112793	2.0141602	0.48828125	9.49494658	-1.0503417932	-4.700219748	-4.8217773	1.0375977	0.48828125	10.26296376	3.8807617800000003	1.282421924	-4.9438477	-1.3427734	0.061035156	-8.902783246	-2.646191394	3.8353027160000006	4.1503906	-0.18310547	-1.2817383	0.385205072	9.04753444	4.2193116	0.24414062	-5.2490234	-1.4648438	4.83540036	7.56054712	1.214233426	-1.5869141	-6.8969727	-0.18310547	1549640684.797
-10.03686502	-0.31342773560000003	-1.4678466460000001	3.2958984	1.8310547	0.61035156	9.299951080000001	-1.02761232	-4.62963858	-5.126953	1.3427734	0.30517578	10.34191942	3.5326415740000003	1.2884033540000002	-4.8828125	-1.0986328	0.24414062	-8.78076178	-2.89741214	3.96569838	3.90625	0.12207031	-1.159668	0.3289794928	9.149218750000001	4.527954074	0.30517578	-5.065918	-1.5258789	4.93947734	7.436132788000001	1.4068359620000002	-0.48828125	-6.7749023	-0.61035156	1549640684.837
-10.75583516	-0.3505126800000001	-1.81357428	2.6855469	2.0141602	0.79345703	8.789135880000002	-1.2285888580000002	-4.398754892	-5.1879883	1.6479492	0.30517578	10.3694339	3.3220947480000005	1.1771484620000001	-4.5166016	-0.18310547	0.061035156	-8.632422120000001	-3.085229532	3.8257324280000002	3.7231445	0	-1.0986328	0.27395019960000005	9.325073380000001	4.608105432	0.12207031	-4.8217773	-1.4038086	6.419287140000001	7.35598143	1.0646972840000002	0.8544922	-3.8452148	-0.36621094	1549640684.877
-11.084814300000001	-1.4235839660000003	-2.038476538	2.4414062	1.953125	0.5493164	8.23286142	-1.4020507200000003	-4.099682608	-4.8828125	1.159668	0.5493164	10.44958516	3.2945800720000005	0.8673096040000001	-4.5166016	-0.18310547	0.061035156	-9.206640380000001	-2.99191893	3.9190429320000004	3.3569336	-0.48828125	-1.0375977	0.0980957068	9.9447509	4.542309604000001	0.18310547	-4.4555664	-1.2207031	6.638207968000001	8.64558107	0.0418701178	0.6713867	-1.4648438	-0.91552734	1549640684.917
-12.48447284	-2.19997554	-2.39138179	4.211426	1.159668	1.0986328	8.19816893	-1.8195557100000002	-3.6211670320000002	-4.333496	0.7324219	0.91552734	10.57878444	3.3843016200000005	0.6256591459999999	-3.6621094	-0.12207031	-0.8544922	-9.47460962	-2.387792932	4.02192392	3.4179688	0.8544922	-1.0986328	-0.4091308606000001	10.56442842	3.98483876	0.12207031	-4.1503906	-1.159668	9.560742212000001	8.388378894	1.6317382200000001	1.0986328	-1.8920898	-0.8544922	1549640684.957
-9.366943390000001	-1.222607428	-4.17265625	3.90625	-0.061035156	2.380371	8.523559800000001	-2.390185504	-3.411816394	-3.6010742	-0.12207031	1.0986328	11.107544420000002	3.7228514400000003	0.501245108	-3.3569336	-0.4272461	-1.0375977	-9.67917482	-1.2417480040000002	3.7563476440000003	3.7231445	0.061035156	-1.4648438	-0.9725830072	10.834789840000001	2.91535643	0.18310547	-3.9672852	-0.91552734	4.270751996	10.21152356	1.7884521760000003	1.6479492	-2.319336	-0.91552734	1549640684.997
-7.230371106000001	-3.3328614200000004	-4.070971646	3.0517578	1.2817383	1.953125	9.00686052	-2.8328125	-3.2634764400000003	-3.0517578	-0.6713867	1.0375977	11.49514128	4.182226440000001	0.965405252	-3.3569336	-0.4272461	-1.0375977	-8.828613220000001	-0.18422851440000002	2.9739746400000002	4.0893555	0.24414062	-1.4648438	-0.9989013580000001	10.33115216	1.9104736420000001	-0.18310547	-3.90625	-0.48828125	1.9535400360000001	9.14323732	0.49885253600000007	1.159668	-4.8217773	-2.0751953	1549640685.037
-7.725634980000001	-4.7528564300000005	-5.851049820000001	5.9814453	1.8920898	2.380371	9.512890380000002	-3.12709964	-2.769409146	-3.1738281	0	1.0375977	11.18051718	4.32817392	1.006079074	-3.2348633	-0.12207031	-0.7324219	-9.322680710000002	0.015551758180000002	2.72036142	3.9672852	-1.5258789	-1.7700195	-0.462963858	10.112231920000001	1.2106445288	-0.6713867	-4.211426	-0.30517578	3.3005616	9.341821580000001	-1.6030273560000001	1.2207031	-2.746582	-0.9765625	1549640685.077
-8.42067842	-3.6367187500000004	-6.050830072	5.554199	1.0375977	2.6245117	9.76889676	-3.0900146760000005	-2.095898462	-3.4179688	0.30517578	0.79345703	11.106347840000002	4.230078076	-0.025122070680000004	-3.6621094	-0.8544922	-0.5493164	-10.633813400000001	0.770410144	3.285009784	3.9672852	0.061035156	-1.6479492	-0.0454589856	10.778564300000001	1.222607428	-0.36621094	-4.211426	-0.6713867	0.41511232	10.766601440000002	-1.9571288940000002	1.2207031	-2.0751953	-0.5493164	1549640685.117
-8.657543930000001	-2.1329834260000005	-6.24223642	5.2490234	1.159668	2.5634766	10.223486420000002	-3.124707068	-2.43205571	-3.7231445	0.6713867	0.6713867	11.01901808	4.157104532	-0.6268554712000001	-3.6621094	-0.8544922	-0.5493164	-10.47590306	1.043164038	3.58049321	4.211426	1.2817383	-1.5869141	-0.2428466754	10.10505342	1.1604003600000001	-0.18310547	-4.0893555	-0.79345703	-0.36845702880000003	11.04772914	-2.245434604	0.7324219	-4.4555664	-1.4648438	1549640685.157
-8.45297824	-1.0646972840000002	-6.134570288000001	4.5166016	-0.5493164	2.0751953	10.35507788	-3.31252446	-2.8890380400000004	-3.90625	1.159668	0.8544922	10.156494600000002	3.8604248200000004	-0.1303955072	-3.7841797	-0.7324219	-0.48828125	-9.209033246	1.3063476440000001	2.743090854	4.5776367	0.4272461	-1.4648438	-0.6675292932	8.957812500000001	0.9689941100000001	-0.061035156	-3.479004	-0.9765625	3.0995849640000004	9.66481929	-1.7226562500000002	0.79345703	-2.5024414	-1.4648438	1549640685.197
-7.811767572	-1.25729982	-4.92871106	4.272461	-0.7324219	1.4038086	9.79880342	-2.86870108	-2.177246106	-3.9672852	1.159668	0.79345703	9.23654802	3.494360324	0.06459961060000001	-3.7841797	-0.91552734	-0.18310547	-8.3967527	0.8972167932	2.76223143	4.760742	0.79345703	-1.5258789	-0.3911865216	8.675488220000002	1.264477536	-0.36621094	-3.7231445	-0.8544922	3.0086670320000004	9.10734874	-1.485791034	0.5493164	-2.0751953	-1.0375977	1549640685.237
-7.762719748	-1.544409146	-4.23964856	5.3100586	1.2817383	1.4648438	9.04992662	-2.2657714660000003	-1.378125	-4.0283203	1.159668	0.61035156	8.96140126	3.152221646	-0.1112548822	-3.7841797	-0.91552734	-0.18310547	-8.12878444	0.2835205072	2.668920926	4.4555664	-0.061035156	-1.5258789	0.2811279254	8.83698732	1.756152356	-0.36621094	-4.0893555	-0.6713867	2.7251464660000004	9.23535144	-1.4786132200000002	0.48828125	-2.746582	-0.8544922	1549640685.277
-8.78435054	-1.1879150360000001	-5.02082518	5.1879883	1.159668	1.4648438	8.607299820000001	-2.0169433900000002	-1.693945288	-4.1503906	1.5258789	0.36621094	9.040356430000001	2.8423827880000005	-0.173461911	-3.540039	-1.3427734	-0.4272461	-8.4900634	-0.005981445288000001	3.2945800720000005	4.272461	0.7324219	-1.5258789	0.7285400360000001	9.249707068000001	2.122216754	0.12207031	-4.0893555	-0.9765625	2.87707518	9.3238768	-1.567138678	0.30517578	-3.6621094	-0.5493164	1549640685.317
-9.25209964	-0.649584964	-5.305542032000001	4.8828125	-0.30517578	1.4648438	8.26755342	-1.9487548920000002	-2.060009784	-4.0283203	1.2207031	0.36621094	9.25090306	2.605517572	0.0885253894	-3.2958984	-1.7089844	-1.159668	-8.719750900000001	0.03229980432	3.4680420320000005	4.272461	0.61035156	-1.5869141	0.802709964	9.609789840000001	2.38540036	0.24414062	-3.6621094	-1.159668	3.3843016200000005	9.354980432000001	-1.8697998200000001	-0.24414062	-3.90625	-0.4272461	1549640685.357
-8.77238768	0.025122070680000004	-4.7887451080000005	4.5776367	0.30517578	1.4038086	8.068969748	-1.8937255400000002	-2.219116214	-3.8452148	0.7324219	0.5493164	9.89689946	2.7143798920000006	0.2619873004	-3.1738281	-2.0751953	-1.4648438	-8.8728759	-0.062207030760000004	3.685766574	4.3945312	0.8544922	-1.5258789	0.6400146760000001	9.80717752	2.58278804	0.36621094	-3.3569336	-1.159668	4.093701080000001	8.92910144	-2.077954074	0.18310547	-2.5634766	-0.30517578	1549640685.397
-8.521167032000001	0.48569336060000007	-4.630834964000001	4.3945312	0.9765625	1.2817383	8.23645018	-1.9044922120000003	-2.3710449280000003	-3.6010742	0.5493164	0.91552734	10.6074955	2.8854492800000004	0.34213867800000003	-3.1738281	-2.0751953	-1.4648438	-8.693432608	-0.32180175720000004	3.6008300720000004	4.333496	0.61035156	-1.4648438	0.3971679712	9.756933606	2.702417032	0.36621094	-3.3569336	-1.159668	3.1474366000000003	9.19348143	-1.8099853240000001	-0.12207031	-3.0517578	-0.48828125	1549640685.437
-8.446997300000001	0.41152344240000005	-4.721752896	3.8452148	0.6713867	1.159668	8.714965560000001	-1.8985107820000002	-2.5337402160000004	-3.540039	0.6713867	1.2207031	10.69003894	2.8818603240000003	0.9187500000000001	-3.1738281	-1.8310547	-1.4038086	-8.39794928	-0.6017333966	3.4955566100000004	4.211426	0.61035156	-1.3427734	0.24763183900000002	9.444701980000001	2.55288089	0.30517578	-3.479004	-1.2207031	3.7025146760000003	8.96499002	-2.095898462	-0.7324219	-2.746582	-0.6713867	1549640685.477
-8.446997300000001	0.36606445680000005	-4.383203076	3.540039	0.8544922	1.4648438	9.136059800000002	-1.8662109620000003	-2.6306396760000004	-3.479004	0.79345703	1.3427734	10.560839660000001	2.886645468	1.222607428	-3.0517578	-1.7089844	-1.159668	-8.3620607	-0.686669928	2.942871106	3.90625	0.24414062	-1.159668	0.27155761780000004	9.08461911	2.4392334260000004	0.12207031	-3.7231445	-1.0986328	3.434545926	8.725732428	-1.6915527160000003	-0.5493164	-1.953125	-0.24414062	1549640685.517
-8.290283246000001	0.3600830072	-4.439428714000001	2.9296875	1.0375977	1.6479492	9.249707068000001	-1.757348642	-2.6402099640000003	-3.4179688	0.9765625	1.0986328	10.479491820000002	3.0206298920000005	0.885253894	-3.0517578	-1.4648438	-0.9765625	-8.250805710000002	-0.9989013580000001	2.6725097840000003	3.6010742	0.18310547	-0.8544922	0.27993163940000004	9.094189300000002	2.42607428	0.061035156	-4.0283203	-0.9765625	2.686865216	8.851342752	-2.192797824	-1.2207031	-2.4414062	-0.79345703	1549640685.557
-8.356079074	-0.32180175720000004	-4.7612304320000005	2.6855469	1.0986328	1.8310547	9.43034694	-1.642504892	-2.86870108	-3.479004	1.159668	0.79345703	10.459154860000002	3.09121106	0.878076178	-3.2958984	-1.159668	-0.6713867	-7.93857428	-0.976171875	2.48828125	3.112793	-0.7324219	-0.7324219	0.0729736322	9.11452626	2.2609863220000004	0.061035156	-3.7841797	-0.8544922	3.25151358	8.66950679	-1.8351074280000002	-1.7700195	-2.5024414	-0.5493164	1549640685.597
-10.28090854	-1.284814496	-4.218115216	2.1362305	0.30517578	1.7089844	9.8334964	-1.6664307100000002	-3.2479248200000006	-3.479004	1.3427734	0.48828125	10.576391280000001	3.5314452880000005	1.4522949280000002	-3.8452148	-1.4648438	-0.36621094	-8.63959964	-0.693847644	2.7299316100000004	2.6855469	-2.319336	-0.61035156	0.05981445288	9.734204074	2.24423822	0.36621094	-4.333496	-0.6713867	4.396362320000001	9.2556884	-1.003686502	-2.380371	-3.2348633	0.4272461	1549640685.637
-11.490356920000002	-2.5947509	-3.7336182100000004	0.7324219	-0.79345703	0.9765625	9.7066893	-1.752563498	-3.31252446	-3.4179688	1.3427734	0.30517578	11.02141124	4.276733426000001	1.1807373200000002	-3.8452148	-1.4648438	-0.36621094	-10.389770860000002	-0.230883786	3.28022464	2.8076172	-1.4038086	-0.4272461	0.011962890380000002	11.02380342	2.61867662	0.36621094	-4.333496	-0.6713867	6.51140126	10.11701628	2.1329834260000005	-2.8076172	-4.333496	2.746582	1549640685.677
-11.365942000000002	-3.125903354	-2.789746106	3.6010742	-0.12207031	1.5258789	9.596630890000002	-1.885351538	-3.568530252	-3.2958984	0.8544922	0.48828125	11.69851088	5.054321580000001	0.94506839	-4.4555664	-1.8310547	-0.36621094	-12.098071580000001	-0.8888427520000001	4.08413089	3.540039	-0.4272461	-0.9765625	-0.3911865216	11.66142572	3.61638179	0.6713867	-4.3945312	-0.91552734	6.571215560000001	11.753539840000002	3.311328076	-2.6855469	-3.540039	6.286621	1549640685.717
-10.56801718	-1.3924804320000002	-2.1616942900000002	3.6621094	0.36621094	1.4648438	10.16486772	-2.45	-4.02192392	-3.540039	1.3427734	0.8544922	11.983227340000003	5.37133786	1.7226562500000002	-4.0893555	-1.6479492	-0.48828125	-11.182910340000001	-1.123315396	3.2407471040000004	3.3569336	2.4414062	-1.0986328	-1.933203076	10.834789840000001	3.5601562500000004	1.0375977	-3.2958984	-1.2207031	2.0289062500000004	14.307616820000002	1.9009033540000002	-3.0517578	-4.638672	6.652832	1549640685.757
-10.7522464	-1.9044922120000003	-3.53981929	3.1738281	-0.91552734	0.24414062	10.072753600000002	-2.634228534	-3.599633786	-3.7231445	1.7089844	1.0375977	11.25947284	5.328271760000001	2.6354248200000003	-4.0893555	-1.6479492	-0.48828125	-9.614575180000001	-0.9809570288	1.9367920320000003	3.479004	-0.8544922	-0.8544922	-2.350707968	10.285692899999999	2.9931152160000005	0.7324219	-2.9907227	-0.8544922	-0.9271240020000001	13.94394568	1.774096646	-3.2958984	-7.385254	4.699707	1549640685.796
-9.3238768	-2.32319339	-2.600732428	2.746582	-3.6010742	0.79345703	9.835888579999999	-2.4870849640000006	-3.1665771760000005	-3.479004	1.4038086	1.0986328	10.28210414	4.794726440000001	2.67370607	-3.2958984	-1.0986328	-0.061035156	-9.43632788	-1.238159146	2.8806639400000003	3.6621094	0.18310547	-0.8544922	-0.9881347840000001	9.542798020000001	2.87707518	-0.36621094	-4.1503906	-0.24414062	0.3995605432	11.234350540000001	1.191503894	-2.4414062	-7.019043	3.8452148	1549640685.837
-6.791332968000001	-1.5731201080000001	-0.2775390576	4.0893555	2.380371	1.4648438	9.73540036	-2.557666034	-3.645092752	-3.6010742	1.2207031	0.79345703	9.475805710000001	4.1331787140000005	2.032495108	-3.7231445	-1.159668	-0.12207031	-8.890820288	-1.153222644	2.6150878600000005	3.8452148	-0.6713867	-1.2207031	-0.13757324280000002	8.808276260000001	3.1438476440000005	-0.12207031	-3.7841797	-0.7324219	1.6688232820000002	9.56911592	1.302758786	-2.1362305	-2.1972656	3.540039	1549640685.877
-7.68854982	-0.3182128894	-1.8697998200000001	4.4555664	2.0751953	0.91552734	9.00805661	-2.058813498	-4.232470746	-3.6010742	1.2207031	0.79345703	9.095385880000002	3.6355224640000006	1.50732428	-3.7231445	-1.159668	-0.12207031	-8.737695288000001	-1.3254882200000002	2.692846646	3.9672852	0.7324219	-1.159668	-0.2954833966	8.442211960000002	3.257495108	-0.12207031	-3.7841797	-0.7324219	1.4678466460000001	8.18022464	0.46774902160000004	-1.7700195	0.8544922	2.2583008	1549640685.916
-8.57858876	0.2536132788	-2.146142572	3.0517578	1.2817383	0.48828125	8.125195288	-1.3817138580000001	-4.280322284	-4.0893555	0.9765625	0.18310547	9.130077880000002	3.4237792540000007	1.7657226440000002	-3.8452148	-1.0986328	-0.12207031	-8.43742662	-1.8052001800000002	2.5229737400000003	3.7841797	0.18310547	-1.0375977	-0.461767572	8.643188400000001	3.452490216	-0.061035156	-3.2348633	-0.61035156	0.611303714	7.16577176	-0.2643798822	-0.6713867	1.0986328	0.91552734	1549640685.956
-8.646777160000001	-0.2954833966	-1.6520751800000002	2.380371	1.2207031	0.7324219	7.88234874	-1.2704589660000003	-4.176245108	-3.8452148	1.4038086	0.24414062	9.362158246000002	3.2311766200000003	2.18203125	-3.7841797	-0.91552734	-0.24414062	-7.973266574	-2.27055661	2.5229737400000003	3.479004	0.18310547	-1.0986328	-0.0837402356	8.48647464	3.811376996	-0.061035156	-3.2348633	-0.36621094	-0.3995605432	7.194482428000001	-0.8637207068000001	-0.4272461	-3.6621094	-0.9765625	1549640685.996
-8.541503894	-0.0227294928	-1.32189946	3.0517578	1.8920898	1.4648438	8.279516574	-1.642504892	-3.9214355040000006	-3.6621094	0.91552734	0.18310547	9.697119110000001	2.7550537140000007	2.274145468	-3.7231445	-1.159668	-0.18310547	-7.966088760000001	-2.4799072480000004	2.69523912	3.2348633	-0.4272461	-1.0986328	0.3732421924	8.56303714	4.23964856	0	-3.0517578	-0.30517578	0.2260986322	6.957617212000001	-1.355395468	-1.5869141	-7.6293945	-1.5258789	1549640686.036
-8.712573380000002	0.6041259784	-2.3219971040000003	3.1738281	3.2958984	1.159668	8.55585962	-2.038476538	-3.91066893	-3.540039	0.48828125	-0.24414062	10.04523912	2.363867212	2.1892089660000003	-3.4179688	-0.8544922	-0.061035156	-8.374023560000001	-2.6079101440000003	3.0313964660000003	2.746582	-0.36621094	-0.9765625	0.6447998200000001	8.96140126	4.6248535340000005	-0.12207031	-2.9296875	-0.36621094	4.719360324	6.609497300000001	-1.35419928	0.9765625	-6.8359375	-0.30517578	1549640686.076
-11.901879500000001	0.553881839	-4.244433606	2.8076172	2.0751953	0.91552734	8.5068116	-2.0839355040000003	-3.593652356	-3.112793	0.61035156	-0.5493164	10.747461060000001	2.2490234620000003	1.988232428	-2.9907227	-0.61035156	-0.061035156	-8.618066394000001	-2.5349366	3.39267572	2.319336	-0.4272461	-0.61035156	0.5251708966	9.29636232	4.393969748000001	-0.18310547	-2.5634766	-0.18310547	12.199755399999999	8.323779254	-0.0992919928	0	-5.1879883	-0.4272461	1549640686.116
-13.601807100000002	1.0371826080000002	-3.9932128600000003	1.0375977	-0.18310547	0.9765625	8.7364991	-2.253808606	-3.34841304	-2.5634766	0.6713867	-0.36621094	11.11950728	2.344726538	1.8506591460000001	-2.5024414	-0.6713867	0	-9.098974640000002	-1.987036142	3.813769568	2.1972656	-1.0986328	-0.48828125	0.5981445288	9.936376800000001	3.92023912	-0.12207031	-2.6245117	0	13.530028960000001	9.331054712	2.229882788	-1.6479492	0.4272461	0.12207031	1549640686.156
-11.43054164	0.23566894960000004	-3.4704346040000003	1.4038086	-1.5258789	1.2207031	9.03317842	-2.5947509	-3.16298822	-2.0751953	0.30517578	-0.061035156	11.1697509	2.62705072	1.5145019960000001	-2.319336	-0.61035156	0.18310547	-9.96389128	-1.264477536	4.374829074	2.4414062	-1.5869141	-0.5493164	1.003686502	11.312109620000001	3.905883786	-0.12207031	-2.9296875	0.12207031	4.64638678	9.558349640000001	-1.685571286	-1.7089844	-3.6010742	-1.159668	1549640686.196
-9.630126800000001	-2.13776857	-3.0720702880000004	2.0751953	0.36621094	1.0375977	9.14323732	-2.6114991	-2.692846646	-1.6479492	0.12207031	0.48828125	11.522655760000001	2.866308606	0.9378906250000001	-1.8310547	-0.9765625	-0.79345703	-10.455566100000002	-1.2333740020000001	4.6164795320000005	2.6245117	-0.061035156	-0.79345703	0.9438721040000001	12.10046376	4.0326903960000005	0.18310547	-2.5634766	-0.061035156	3.1713623200000005	10.34909694	0.915161142	-0.24414062	-0.061035156	-0.9765625	1549640686.236
-9.004467752000002	-2.7311278960000003	-4.0506347840000005	2.4414062	-0.36621094	1.2817383	9.754540740000001	-2.2980712860000003	-2.021728534	-1.6479492	0.36621094	1.0986328	11.522655760000001	2.866308606	0.9378906250000001	-1.8310547	-0.9765625	-0.79345703	-10.51777356	-1.620971646	3.96569838	1.953125	-0.24414062	-0.91552734	0.9438721040000001	12.10046376	4.0326903960000005	0.30517578	-2.0751953	-0.24414062	1.676000998	10.02729532	-0.5227783246000001	0.18310547	-6.591797	-2.2583008	1549640686.276
-8.04624002	-2.2239013580000004	-4.12241214	2.5024414	-0.30517578	1.159668	10.422070680000001	-2.2346679320000002	-1.6245605040000002	-1.4648438	0.36621094	1.3427734	11.47480432	2.872290036	1.75495607	-0.91552734	-0.24414062	-1.0986328	-9.785644568	-1.070678714	2.6031250000000004	1.159668	0.61035156	-0.7324219	0.2344726538	9.261669928000002	2.3160155760000003	-0.18310547	-1.5258789	-0.36621094	3.8353027160000006	9.55117212	-2.50622554	-0.30517578	-2.6855469	-2.319336	1549640686.316
-7.995996106000001	-1.7477783540000003	-4.09848642	2.5024414	0.8544922	1.0375977	10.27014128	-2.469140576	-1.5216797120000003	-1.2817383	0.12207031	0.79345703	10.552465560000002	2.7909423920000003	1.2417480040000002	-0.9765625	0.36621094	-0.12207031	-9.3489991	0.0035888672120000004	1.745385782	1.2207031	-0.30517578	-0.7324219	0.2344726538	9.261669928000002	2.3160155760000003	-0.6713867	-1.2817383	-0.30517578	3.33046875	9.027197480000002	-1.859033246	0.18310547	-0.18310547	-1.8310547	1549640686.356
-9.067871106	-0.8218505890000001	-4.98972194	1.8310547	0.4272461	0.9765625	9.45786142	-2.5086182100000003	-1.56953125	-1.2207031	0	-0.18310547	10.47590306	3.131884784	0.24165038940000003	-0.9765625	0.36621094	-0.12207031	-9.52485324	0.6352294928000001	1.9104736420000001	1.2207031	-0.12207031	-0.6713867	-0.24045410340000004	9.83229982	1.522875998	-0.91552734	-1.0375977	0.061035156	2.3758300720000003	9.6385009	-2.1162353240000003	-0.18310547	-1.4648438	-1.8920898	1549640686.396
-9.01403804	-0.7034179712000002	-4.923925720000001	0.79345703	-0.7324219	1.0375977	9.24611821	-2.665332068	-2.1138427520000005	-0.91552734	0.24414062	-0.48828125	10.412500000000001	3.3089355040000004	0.324194339	-0.9765625	0.12207031	-0.18310547	-8.95183107	0.4139160144	2.350707968	1.2817383	0	-0.6713867	-0.1614990216	9.33942842	1.8063964660000003	-0.7324219	-1.159668	0.24414062	2.0121582460000003	9.374121106	-1.899707068	-0.18310547	-2.0141602	-2.0751953	1549640686.436
-8.42905252	-0.6854736419999999	-4.0506347840000005	1.3427734	-0.7324219	0.7324219	9.52963858	-2.8423827880000005	-2.1664795320000003	-0.91552734	0.24414062	-0.48828125	10.412500000000001	3.3089355040000004	0.324194339	-1.0986328	-0.30517578	-0.30517578	-8.78554712	0.32180175720000004	2.8244384000000005	1.2817383	-0.7324219	-0.7324219	-0.1614990216	9.33942842	1.8063964660000003	-0.18310547	-1.2817383	-0.061035156	2.48229982	9.24492212	-1.9487548920000002	-0.12207031	-1.6479492	-2.2583008	1549640686.476
-7.751952880000001	-0.6962402160000001	-3.514697284	2.1362305	0.48828125	0.5493164	9.195874100000001	-2.578002896	-1.369750998	-0.8544922	-0.6713867	-0.48828125	9.797607428000001	2.94526358	0.9582275360000001	-1.4038086	-0.7324219	0.061035156	-8.49484874	0.1208251996	2.9990966460000004	1.159668	0	-0.6713867	0.265576178	8.761621106	2.185620108	-0.061035156	-1.4038086	-0.12207031	2.6126952880000003	9.07146016	-1.720263678	0.061035156	-1.2817383	-2.319336	1549640686.516
-8.01992212	-0.1244140625	-3.859228534	2.319336	1.3427734	0.5493164	8.589355432000001	-2.0121582460000003	-1.07785643	-0.61035156	-0.18310547	-0.4272461	9.789233426000001	2.0145507200000004	0.8374023560000001	-1.159668	-0.6713867	0.30517578	-8.23764676	0.1387695288	3.213232428	1.159668	-0.24414062	-0.61035156	0.994116214	8.467334260000001	2.4583741	-0.12207031	-1.3427734	-0.30517578	2.551684604	9.00566394	-1.5085204680000002	0	-1.0986328	-1.953125	1549640686.556
-8.864501800000001	0.7213623200000001	-4.4705322480000005	1.5258789	0	0.5493164	8.62045926	-1.431957968	-1.3087402160000001	-0.36621094	0.48828125	-0.4272461	9.789233426000001	2.0145507200000004	0.8374023560000001	-0.9765625	-0.24414062	0.30517578	-8.162280252	0.3337646466	3.34841304	1.0986328	0.24414062	-0.48828125	0.994116214	8.467334260000001	2.4583741	-0.18310547	-1.2207031	-0.30517578	2.48828125	9.03796376	-1.471435504	-0.30517578	-1.2207031	-1.7700195	1549640686.596
-8.78435054	0.784765625	-4.567431610000001	0.91552734	-0.18310547	0.4272461	8.541503894	-0.9175537140000001	-1.3853027160000002	-0.61035156	0.4272461	-0.30517578	9.790429712	1.90808107	0.8457763580000002	-1.3427734	0	0.48828125	-7.9026857	0.5108154254	3.2742432100000003	1.2817383	0.12207031	-0.5493164	1.03957518	8.559448380000001	2.312426718	-0.24414062	-1.159668	-0.30517578	2.6354248200000003	9.249707068000001	-1.4367432100000002	-0.48828125	-1.3427734	-1.7089844	1549640686.636
-8.762817392	-0.07895508180000001	-4.531542932000001	0.9765625	-0.5493164	0.48828125	8.5917482	-0.538330072	-1.39008786	-0.8544922	-0.36621094	-0.18310547	10.461548020000002	2.174853534	1.28122554	-1.4648438	-0.24414062	0.4272461	-7.74836412	0.5849853534	3.1199219240000007	1.2817383	-0.36621094	-0.61035156	0.647192392	9.486572480000001	2.211938498	-0.061035156	-1.159668	-0.18310547	2.82922374	8.984130890000001	-1.7489746400000001	-0.79345703	-1.0375977	-1.5258789	1549640686.676
-8.5498777	-0.08732910340000001	-4.43703624	1.2207031	0.12207031	0.9765625	9.23774411	-0.34931639400000003	-1.33386232	-0.79345703	0.12207031	-0.24414062	10.461548020000002	2.174853534	1.28122554	-1.7089844	0.24414062	0.48828125	-8.327368210000001	0.33017577880000004	3.50991214	1.2207031	-0.9765625	-0.6713867	0.647192392	9.486572480000001	2.211938498	-0.24414062	-1.6479492	-0.12207031	3.2539062500000004	8.902783246	-1.5456054320000001	-1.2207031	-1.2817383	-1.159668	1549640686.716
-8.55585962	0.5024413940000001	-4.684667932000001	1.3427734	0.61035156	1.5258789	9.575097840000002	-0.29667969240000003	-1.302758786	-0.8544922	-0.061035156	-0.30517578	11.014233720000002	2.054028354	1.46665036	-1.2817383	-0.36621094	0.24414062	-8.596533246000002	-0.13757324280000002	3.8245362400000005	0.6713867	-0.24414062	-0.61035156	0.9199462860000001	10.00217302	2.5791992800000005	-0.18310547	-1.5869141	-0.36621094	3.0433594240000006	9.254492212	-1.27524411	-1.8310547	-0.24414062	-0.61035156	1549640686.756
-10.235449280000001	0.8278320288	-5.37492662	0.12207031	0.18310547	1.159668	10.0895018	-0.35649413939999997	-1.8099853240000001	-1.2207031	0.061035156	-0.36621094	11.09199182	2.3208007200000003	2.05522464	-1.0986328	0	0.18310547	-8.704199280000001	0.44143066100000006	3.42736821	0.4272461	-1.4038086	-0.61035156	0.28471679320000004	10.552465560000002	2.3674560700000002	-0.30517578	-1.2817383	-0.4272461	3.9046875	10.2163089	-1.2178222840000001	-2.6245117	-1.8310547	-0.061035156	1549640686.796
-12.0035643	-0.6400146760000001	-5.1715576080000005	-1.4038086	-1.8310547	0.061035156	10.1911866	-0.48090820680000007	-2.350707968	-1.5258789	0.24414062	-0.48828125	11.09199182	2.3208007200000003	2.05522464	-1.5258789	0.12207031	0.18310547	-10.009350540000002	0.6400146760000001	3.91066893	0.9765625	-1.953125	-0.61035156	0.28471679320000004	10.552465560000002	2.3674560700000002	-0.79345703	-1.953125	-0.061035156	7.2698487400000005	10.252197480000001	1.069482428	-3.540039	-1.7700195	1.953125	1549640686.836
-11.5094973	-2.3889892180000003	-3.8759764400000005	-0.79345703	-1.159668	-0.12207031	10.272534440000001	-0.745288089	-2.874682608	-1.7089844	0.4272461	-0.12207031	11.88513228	3.9453614200000002	1.4522949280000002	-2.0141602	-0.24414062	-0.30517578	-12.19377446	-0.5646484424	4.897607428000001	1.7700195	-2.9296875	-0.91552734	0.9606201080000001	12.27751448	4.146337860000001	-0.36621094	-2.6855469	-0.061035156	6.501831070000001	11.181713760000001	2.138964856	-3.4179688	-1.159668	5.432129	1549640686.876
-9.936376800000001	-1.9200439300000003	-1.8841552520000002	1.4648438	-0.48828125	0.79345703	10.93408246	-1.403247104	-3.084033246	-1.7089844	0.4272461	0.6713867	11.66501448	3.4883788940000002	1.9738769960000002	-2.1972656	-0.79345703	-0.9765625	-11.840869600000001	-2.032495108	5.735009980000001	0.79345703	4.1503906	-0.79345703	-0.2536132788	9.796411240000001	4.092504892000001	0.48828125	-1.4038086	-0.9765625	3.7156739200000004	12.612475540000002	0.6651367212000001	-1.8310547	-1.7700195	6.591797	1549640686.916
-10.10505342	-1.337451178	-2.0061767180000003	0.6713867	0.061035156	0	11.377904860000001	-2.1030761780000002	-3.226391574	-1.6479492	-0.18310547	0.79345703	10.388574280000002	2.920141574	3.019433606	-1.5869141	-0.61035156	-0.61035156	-9.120507788000001	-0.98334964	1.808789038	0.61035156	0.61035156	-0.4272461	-0.2536132788	9.796411240000001	4.092504892000001	0.5493164	-0.36621094	-1.2207031	0.14833984620000001	13.57548822	0.5825927716	0.24414062	-1.7700195	5.7373047	1549640686.956
-9.7066893	-1.378125	-2.9667969240000005	0.9765625	-2.319336	-0.24414062	10.082324280000002	-1.93439946	-2.5050292540000005	-1.6479492	0.30517578	0.30517578	9.925610520000001	3.104370108	2.337548822	-1.3427734	0.24414062	-0.061035156	-9.285595746	-0.9211425720000002	2.77180162	1.2207031	-0.48828125	-0.18310547	-0.54191893	9.4255616	3.4261719240000006	-0.7324219	-1.5869141	-0.12207031	0.379223642	11.255884080000001	-0.3182128894	-1.0375977	-4.0893555	4.8828125	1549640686.996
-7.81655252	-1.0754638580000002	-1.5527832460000002	0.8544922	-0.5493164	0.12207031	9.10615216	-1.796826178	-2.749072284	-1.4038086	1.159668	0.12207031	10.070361420000001	3.220410144	1.592260782	-0.9765625	0.061035156	-0.48828125	-8.56184056	-1.6317382200000001	2.604321286	1.159668	0.24414062	-0.61035156	-0.21413574280000003	8.86330571	3.69892572	-0.48828125	-1.4038086	-0.061035156	1.091015625	9.99021016	0.39238280760000005	-0.30517578	-0.79345703	4.5166016	1549640687.036
-7.919433606	-0.5096191394	-1.812377896	1.0375977	0.36621094	-0.24414062	9.159985520000001	-1.8757812500000002	-3.343627896	-1.4038086	0.48828125	0.12207031	10.070361420000001	3.220410144	1.592260782	-1.159668	-0.4272461	-0.4272461	-8.607299820000001	-1.5180908540000002	3.0959961060000003	0.9765625	0.6713867	-0.48828125	-0.21413574280000003	8.86330571	3.69892572	0.18310547	-0.7324219	-0.61035156	1.8697998200000001	9.034375	0.379223642	1.6479492	3.7841797	3.4179688	1549640687.076
-8.072558606000001	-0.1495361322	-1.829125998	0.7324219	0.30517578	-0.4272461	8.517577880000001	-1.5121094240000001	-2.9548339660000003	-1.4038086	-0.24414062	-0.12207031	9.164770468	2.48588858	2.6533691100000003	-1.3427734	-0.48828125	-0.061035156	-8.13117662	-1.4929687500000002	2.578002896	0.9765625	0.30517578	-0.4272461	-0.38400878600000005	8.10844748	3.617578076	0.061035156	-0.9765625	-0.48828125	0.36367187500000003	8.03427716	0.09211425720000001	1.6479492	3.2958984	2.1362305	1549640687.116
-8.17902806	-0.21413574280000003	-1.522875998	0.61035156	1.0986328	-0.30517578	7.78903804	-1.1855224640000002	-2.6402099640000003	-1.0375977	0.30517578	-0.18310547	9.343017572	2.360278354	2.363867212	-1.0375977	-0.36621094	-0.12207031	-8.09169928	-1.7035155760000003	2.8352050720000004	0.9765625	0.5493164	-0.36621094	0.06699218750000001	8.181420926000001	3.9453614200000002	0.061035156	-0.91552734	-0.24414062	0.5084228534	7.792626800000001	0.5036376800000001	1.8310547	1.5258789	0.7324219	1549640687.156
-8.86330571	-0.12800292540000002	-1.70471196	1.159668	1.3427734	0	7.984033246000001	-1.0515380890000001	-2.9273192900000002	-0.91552734	0.4272461	-0.061035156	9.343017572	2.360278354	2.363867212	-0.91552734	-0.18310547	-0.061035156	-8.07614766	-1.79921875	2.8124755400000003	0.79345703	0.18310547	-0.24414062	0.06699218750000001	8.181420926000001	3.9453614200000002	0.061035156	-0.6713867	-0.30517578	0.6890625	7.7495607	0.48808594240000003	0.30517578	-1.7700195	-0.7324219	1549640687.196
-9.515283246000001	0.61848143	-2.2478271760000004	1.0375977	1.5258789	0.18310547	8.500830072	-1.0347900360000002	-3.00986322	-1.0375977	0	0	10.17204622	1.6843750000000002	2.2980712860000003	-0.79345703	-0.24414062	-0.061035156	-8.38239766	-1.9355957460000002	3.07805162	0.79345703	0.36621094	-0.061035156	0.4139160144	9.25209964	4.286303714000001	0.061035156	-0.12207031	-0.18310547	3.1007812500000003	7.283007788000001	0.9953125	2.0141602	0.7324219	-1.159668	1549640687.236
-10.65175818	0.7871582068	-2.89741214	-0.061035156	1.7700195	-0.18310547	8.870483426000002	-0.9809570288	-2.886645468	-0.9765625	0.12207031	0.30517578	11.246313400000002	1.6317382200000001	2.60671376	-0.48828125	-0.12207031	-0.30517578	-8.646777160000001	-2.0731689300000005	3.125903354	0.4272461	-0.12207031	0	0.39238280760000005	9.37890625	4.238452176	0	0.061035156	0.12207031	4.87368161	8.487670926	0.617285144	0.7324219	-0.91552734	-2.0141602	1549640687.276
-11.525048920000001	0.6364257788	-2.7155760800000004	-0.18310547	-0.12207031	-0.18310547	9.548779254000001	-1.166381839	-3.04455571	-0.5493164	0.5493164	0.30517578	11.246313400000002	1.6317382200000001	2.60671376	-0.24414062	0	-0.12207031	-8.94465306	-1.899707068	3.52546376	0.36621094	0.12207031	0.12207031	0.39238280760000005	9.37890625	4.238452176	0.061035156	0.12207031	0.36621094	9.10974092	9.351391574	4.012353534	0	-1.7089844	-0.91552734	1549640687.315
-11.248705580000001	0.702221646	-2.9548339660000003	-0.6713867	0.30517578	0.4272461	9.862207460000002	-1.3685547120000001	-2.636621106	-0.36621094	0.61035156	0.36621094	11.84445836	2.076757788	2.854345746	-0.24414062	-0.61035156	0	-8.90996106	-1.622167932	3.390283246	0.24414062	-0.79345703	0.061035156	0.48569336060000007	10.43403354	4.079345746	0.12207031	-0.12207031	0.5493164	6.944457968	9.262865920000001	0.2237060504	-1.4038086	-1.953125	-1.4648438	1549640687.355
-11.04892572	-1.662841754	-3.645092752	-0.48828125	-0.8544922	-0.061035156	10.04763228	-1.3769287140000002	-2.44401857	0	1.0986328	0.30517578	11.870776260000001	2.0169433900000002	2.57082518	-0.061035156	-0.18310547	0.24414062	-9.56672374	-1.5456054320000001	4.000390576	0.12207031	-0.30517578	0	0.991723642	11.147021760000001	4.15830072	0	-0.061035156	0.7324219	2.9117675720000005	9.485375900000001	1.58747554	-0.79345703	-4.0893555	-2.4414062	1549640687.395
-9.92919928	-2.595947284	-3.7659179320000007	1.2207031	-0.4272461	0.4272461	10.2844973	-1.373339856	-2.027709964	0.61035156	1.6479492	0.48828125	10.90417482	2.4200927520000004	2.068383786	0.48828125	0.79345703	-0.91552734	-10.510596040000001	-1.2668701080000002	3.87238768	-0.30517578	-0.9765625	-0.12207031	0.991723642	11.147021760000001	4.15830072	-0.12207031	0.24414062	0.8544922	7.372729532	11.05251448	-1.3948730040000001	0.18310547	-1.5258789	-1.4038086	1549640687.435
-8.906372300000001	-1.7860596040000003	-3.6211670320000002	1.2207031	-0.36621094	0.61035156	10.245019960000002	-1.400854532	-1.5970459260000003	0.4272461	1.159668	0.5493164	10.90417482	2.4200927520000004	2.068383786	0.8544922	0.48828125	-1.4648438	-10.70917932	-0.7285400360000001	3.8376952880000004	-0.36621094	1.2207031	0	1.2668701080000002	11.59323732	3.887939496	-0.5493164	0.9765625	0.91552734	2.7502685700000002	9.997387680000001	0.79194339	1.0375977	0.24414062	-1.0375977	1549640687.475
-8.10366214	-1.4558837860000002	-4.148730432000001	0.61035156	0.48828125	0.061035156	9.76291484	-1.8578369600000002	-1.197485324	0.6713867	0.61035156	0.61035156	10.684058	3.5338378600000007	1.19270018	0.6713867	0.79345703	-1.4648438	-9.3573732	0.0	2.592358426	-0.30517578	0.8544922	-0.12207031	0.19140625	9.2808107	2.02292482	-0.91552734	1.5258789	0.8544922	1.9200439300000003	9.27961412	-1.8985107820000002	0.8544922	-1.0375977	-2.319336	1549640687.515
-8.70180661	-1.4367432100000002	-4.81984874	0.8544922	-0.5493164	0	9.350195288	-2.01096196	-0.9031982428000002	0.5493164	0.6713867	0.48828125	10.684058	3.5338378600000007	1.19270018	0.91552734	2.1362305	-1.159668	-8.99848642	0.6352294928000001	1.9559326080000001	-0.4272461	-0.48828125	-0.12207031	0.19140625	9.2808107	2.02292482	-1.2207031	1.3427734	0.8544922	2.3937744600000004	9.536816394	-1.2010742212	0.4272461	0.4272461	-2.0141602	1549640687.555
-9.034375	-0.641210962	-4.648779254000001	-0.4272461	-0.6713867	0.24414062	9.020019568	-2.0564209260000004	-0.20576172120000003	0.5493164	1.4648438	0.18310547	9.669604532000001	3.7527587860000002	1.0108642572	0.48828125	1.7700195	-0.30517578	-9.677978240000002	0.955834964	2.3734375	-0.24414062	0.061035156	-0.061035156	0.0885253894	8.88842752	1.3482177520000003	-0.7324219	0.8544922	0.61035156	2.4404297120000003	9.368139480000002	-1.714282248	0.5493164	-0.30517578	-1.8310547	1549640687.595
-8.570214660000001	-0.717773462	-4.197778354	0.061035156	0	0.061035156	8.66711412	-2.186816394	-0.025122070680000004	0.7324219	0.79345703	0.30517578	9.90407698	3.90827626	0.5790038940000001	0.061035156	1.5869141	-0.30517578	-9.08461911	0.3804199280000001	2.866308606	-0.18310547	0.79345703	-0.24414062	0.4426269568000001	9.46503894	2.2490234620000003	0.12207031	0.5493164	0.36621094	1.6305420320000001	9.4171875	-2.146142572	0.48828125	-0.9765625	-2.1362305	1549640687.635
-8.798706070000001	-0.6328369110000001	-4.173852536	0.061035156	-0.79345703	0	9.264062500000001	-2.5421141200000004	-0.031103515380000002	0.36621094	0.18310547	0.6713867	9.90407698	3.90827626	0.5790038940000001	0.24414062	1.159668	-0.30517578	-8.652759080000001	0.647192392	2.8411866	-0.30517578	-0.36621094	-0.24414062	0.4426269568000001	9.46503894	2.2490234620000003	0.30517578	0.9765625	0.061035156	2.331567392	9.375317392	-1.9583251800000003	0.5493164	-1.159668	-2.380371	1549640687.675
-8.048632788	-0.4474121106000001	-3.744384784	0.30517578	-0.4272461	0.061035156	9.192285340000002	-2.5636474640000007	0.6280517572	0.4272461	-0.18310547	0.4272461	9.593042032000001	3.637915036	1.96430661	0.30517578	0.9765625	0.061035156	-8.269946580000001	0.38999023560000007	2.682080072	-0.30517578	0.18310547	-0.18310547	0.385205072	8.84296875	2.4081298920000003	0	0.61035156	0	2.7586425720000003	9.00686052	-1.4774170320000002	0.30517578	-0.61035156	-2.319336	1549640687.715
-7.625146760000001	-0.1411621106	-3.753955072	0.48828125	0.91552734	0	9.122900360000001	-2.2657714660000003	0.8661132788	0.5493164	0.061035156	0.061035156	9.666015380000001	2.7502685700000002	2.277734424	0.48828125	0.48828125	0.18310547	-8.126391574000001	0.32539062500000004	2.7072021760000005	-0.4272461	-0.18310547	-0.061035156	1.159204074	8.39316394	2.5002441100000006	-0.18310547	0.18310547	0	2.9990966460000004	8.758032248000001	-1.369750998	0.36621094	-0.061035156	-1.8310547	1549640687.755
-8.77358426	0.26677246400000004	-4.383203076	-0.24414062	0.7324219	-0.24414062	8.85493161	-1.7513672120000003	0.265576178	0.30517578	-0.24414062	-0.18310547	9.657641574000001	2.686865216	2.4571777160000003	0.4272461	0.30517578	0.30517578	-8.067773560000001	0.49406739200000005	2.8316162140000003	-0.30517578	0.24414062	0	1.159204074	8.39316394	2.5002441100000006	-0.18310547	0.36621094	0	2.9261230040000004	8.992504892	-1.3242920320000002	0.061035156	-0.30517578	-1.4038086	1549640687.795
-9.445898560000002	0.001196289038	-4.608105432	-0.061035156	-1.0375977	-0.12207031	8.698217752000001	-1.447509784	-0.0980957068	0.18310547	-0.5493164	-0.24414062	9.8179438	2.8986084260000005	2.56484375	0.12207031	0.30517578	0.4272461	-7.929003894000001	0.6735107428000001	2.6964355040000005	-0.24414062	-0.30517578	-0.061035156	1.031201178	8.51159694	2.299267572	-0.12207031	0.5493164	0.18310547	3.2072509000000005	9.284399460000001	-0.9582275360000001	-0.18310547	0.061035156	-1.0375977	1549640687.835
-8.689843750000001	-0.0035888672120000004	-3.8400878600000006	-0.6713867	-0.9765625	-0.061035156	8.947045926000001	-1.3087402160000001	-0.03588867212	0.24414062	-0.36621094	-0.30517578	9.8179438	2.8986084260000005	2.56484375	-0.061035156	0.061035156	0.4272461	-8.43742662	0.642407248	3.2311766200000003	0.061035156	-0.61035156	-0.061035156	0.7799804712000001	8.89321286	2.23227536	-0.12207031	-0.18310547	0.36621094	2.6378173920000005	9.03916034	-0.8888427520000001	-0.7324219	-0.79345703	-0.9765625	1549640687.875
-8.918335160000002	-0.10288086060000001	-3.762329074	-0.61035156	0.30517578	0	9.41120607	-1.225	0.0765625	0.24414062	-0.61035156	-0.36621094	9.998584260000001	3.085229532	2.5971435700000005	-0.12207031	-0.18310547	0.30517578	-8.871679712	0.04306640576	3.38908696	-0.18310547	-0.61035156	-0.18310547	1.293188498	9.481787140000002	2.65576178	0	-0.30517578	0.12207031	1.697534146	9.175537140000001	-1.52526857	-0.9765625	-0.12207031	-0.7324219	1549640687.915
-9.81555162	-0.20217285340000002	-4.774389676	-0.24414062	-0.30517578	0.48828125	9.83110324	-1.184326178	0.1196289038	0.061035156	-0.7324219	-0.48828125	10.339526260000001	3.12351088	2.6880616	-0.18310547	-0.4272461	0.12207031	-9.207836960000002	-0.05981445288	3.762329074	-0.48828125	-0.36621094	-0.30517578	1.435546924	10.768994600000001	3.3328614200000004	0.18310547	0.061035156	-0.18310547	2.2167236420000003	9.69233426	-1.94636232	-1.4648438	-0.5493164	-0.79345703	1549640687.955
-10.47709964	-0.4067382788	-4.7552491	-0.6713867	-0.4272461	0.61035156	9.97346196	-1.2010742212	-0.0765625	0.061035156	-0.4272461	-0.61035156	10.339526260000001	3.12351088	2.6880616	-0.061035156	-0.12207031	-0.24414062	-9.7150634	0.22849121400000003	3.935791034	-0.48828125	-0.91552734	-0.36621094	1.435546924	10.768994600000001	3.3328614200000004	-0.061035156	0.061035156	-0.12207031	3.8640135800000004	10.072753600000002	-1.038378894	-2.5024414	-0.5493164	-0.061035156	1549640687.995
-10.57878444	-1.0240234620000002	-4.518383786	-0.8544922	-0.6713867	0.12207031	9.938769960000002	-1.415209964	-0.44143066100000006	0	-0.4272461	-0.30517578	11.3396241	4.347314496	3.2144287140000003	0.061035156	-0.36621094	-0.61035156	-10.722338760000001	-0.046655271600000006	4.37961412	-0.12207031	-0.7324219	-0.36621094	1.234570288	11.4245607	3.4010498200000003	-0.12207031	-0.12207031	-0.12207031	5.611792032	10.74147914	0.33256836060000006	-3.479004	-0.18310547	1.7700195	1549640688.035
-9.863403060000001	-2.01096196	-3.4512939300000003	-0.24414062	-1.3427734	0.061035156	10.145727340000002	-1.79921875	-0.8062988220000001	-0.061035156	-1.0986328	0.18310547	11.022607820000001	4.336547824	2.9823487400000004	0	-0.61035156	-0.6713867	-10.82761232	-0.52995607	4.043457068	-0.18310547	0.36621094	-0.30517578	0.270361322	9.932788040000002	3.1199219240000007	-0.061035156	-0.30517578	-0.24414062	5.20266124	10.81923822	1.489379892	-3.479004	-0.12207031	4.0893555	1549640688.075
-8.968579074	-1.64011232	-1.7681152160000002	-0.12207031	-0.5493164	0.61035156	10.6421875	-2.268164038	-1.1699707068	-0.18310547	-1.0375977	0.36621094	11.022607820000001	4.336547824	2.9823487400000004	-0.12207031	-0.30517578	-0.4272461	-9.839477340000002	-0.45937500000000003	2.7478759000000004	0.061035156	0.7324219	-0.18310547	0.270361322	9.932788040000002	3.1199219240000007	-0.18310547	-0.18310547	-0.36621094	3.8987060700000002	10.157690200000001	0.7572509980000001	-1.953125	-0.12207031	4.8828125	1549640688.115
-9.3489991	-1.234570288	-1.695141574	0.061035156	1.2207031	0.36621094	10.624242720000002	-2.4811035340000003	-1.4176025360000002	-0.36621094	-0.36621094	0.061035156	9.45427266	4.222900360000001	2.259790036	-0.30517578	-0.061035156	0	-9.32028804	-0.6842773560000001	2.076757788	0.61035156	0.061035156	-0.30517578	-0.38879393000000007	8.45896016	2.7658202880000005	-0.24414062	-0.18310547	-0.12207031	1.683178714	10.804883180000001	-0.362475589	-0.91552734	0.5493164	4.8828125	1549640688.155
-10.90178264	-1.4582763580000002	-3.7049072480000005	0.18310547	-0.48828125	-0.36621094	9.87536592	-2.251416034	-1.3266846040000002	-0.48828125	0.30517578	-0.18310547	9.677978240000002	4.67629393	1.8434814300000002	-0.5493164	-0.48828125	0.12207031	-9.575097840000002	-1.7693115020000003	2.077954074	0.18310547	0.061035156	0	-0.37084961060000005	9.917236420000002	3.77548822	0	-0.061035156	0.18310547	0.24045410340000004	11.912646760000001	-0.6340332068000001	-1.0375977	-1.159668	3.3569336	1549640688.195
-10.01772464	-0.75964357	-2.99191893	-0.79345703	-2.6855469	-0.18310547	9.5870607	-2.4308594240000003	-1.5599609620000003	-0.48828125	0.5493164	0.061035156	9.677978240000002	4.67629393	1.8434814300000002	-0.24414062	-0.4272461	-0.061035156	-9.76291484	-2.060009784	2.7371094240000002	-0.30517578	0.30517578	0.18310547	-0.37084961060000005	9.917236420000002	3.77548822	0.4272461	0.30517578	0	1.4247802520000001	10.804883180000001	-0.30744628600000007	-0.79345703	-1.7089844	3.2348633	1549640688.235
-8.540307608	-0.35649413939999997	-1.526464856	-1.0375977	0.18310547	-0.24414062	9.82392572	-3.10676268	-1.8052001800000002	-0.48828125	0.5493164	0.061035156	9.760522660000001	4.492065396	2.3734375	0.30517578	-0.24414062	-0.12207031	-9.120507788000001	-1.6114013580000002	2.2645751800000005	-0.4272461	-0.12207031	0.18310547	-0.32060547120000005	9.49494658	3.7790771760000004	0.30517578	0.30517578	-0.18310547	1.7477783540000003	9.5703125	0.6364257788	0.79345703	1.4038086	2.5024414	1549640688.275
-8.66352536	-0.29667969240000003	-1.988232428	-0.7324219	0.18310547	-0.79345703	9.46503894	-3.410620108	-1.599438498	-0.12207031	0.4272461	0.24414062	9.479394568	3.99919429	2.940478534	0.4272461	-0.18310547	0	-8.865698380000001	-1.375732428	2.4344482820000004	-0.24414062	0.4272461	0.48828125	-0.20576172120000003	8.7795652	3.5541748200000005	0.12207031	0.30517578	-0.061035156	1.3924804320000002	8.84057608	0.07895508180000001	2.1362305	4.3945312	1.2817383	1549640688.315
-9.05351538	-0.381616214	-1.6927490020000002	-0.8544922	-0.18310547	-0.48828125	8.698217752000001	-3.011059604	-1.697534146	0.48828125	0	-0.061035156	9.450683606	3.721655252	2.6772949280000002	0.36621094	-0.061035156	0.18310547	-8.69223642	-1.670019568	2.421289038	-0.4272461	-0.30517578	0.5493164	-0.03947753894	8.618066394000001	3.5027344240000007	0.24414062	0.24414062	0	0.613696286	8.415893570000001	0.05981445288	2.319336	4.211426	0.24414062	1549640688.355
-9.76770018	0.0	-1.605419928	-1.159668	0.7324219	-0.18310547	8.41828624	-2.5564697480000005	-1.98464357	0.30517578	0.24414062	0.18310547	9.491357428	3.4967528960000003	2.421289038	0.5493164	-0.061035156	0.24414062	-8.86210962	-2.0839355040000003	2.4583741	-0.79345703	0.061035156	0.5493164	0.211743161	8.786743210000001	3.7025146760000003	0.4272461	0.36621094	-0.061035156	1.100585962	8.833398560000001	1.373339856	2.6245117	4.8828125	-1.4038086	1549640688.395
-10.26535692	0.5371337860000001	-2.503832968	-2.0751953	-0.7324219	-0.36621094	8.545092752	-2.4595702880000005	-1.6688232820000002	0.61035156	0.18310547	0.18310547	9.491357428	3.4967528960000003	2.421289038	0.79345703	-0.12207031	0.18310547	-9.064282248	-2.159301718	2.6581542540000003	-1.2207031	0.4272461	0.7324219	0.4761230432	9.02241214	3.9118652160000003	0.61035156	0.79345703	-0.12207031	2.0253173920000003	9.43513179	1.5587646760000002	1.8310547	2.8686523	-2.380371	1549640688.435
-9.372924820000001	-0.053833007200000005	-2.0157471040000003	-2.746582	-0.7324219	-1.0986328	8.738891574	-2.56245108	-1.318310504	1.0986328	-0.18310547	0.18310547	9.790429712	3.50393071	2.3746337860000004	1.0986328	0.061035156	0.12207031	-8.85493161	-2.174853534	2.4165038940000003	-1.7089844	-0.36621094	0.6713867	0.2930908246	9.82990764	3.9130616000000003	0.5493164	1.2817383	-0.061035156	6.616674820000001	8.90876448	3.052929712	1.953125	6.7749023	-1.2817383	1549640688.475
-9.445898560000002	-0.5239746106000001	-1.490576178	-3.1738281	-0.12207031	-1.2207031	9.195874100000001	-2.798120108	-1.5372314300000003	1.4038086	-0.12207031	0.061035156	10.49982878	3.9405760800000005	2.586376996	1.4648438	0.36621094	0.12207031	-9.067871106	-2.144946286	2.851953076	-2.0141602	-0.12207031	0.7324219	0.2930908246	9.82990764	3.9130616000000003	0.30517578	1.4038086	0.061035156	3.8041992800000006	8.984130890000001	1.833911142	2.4414062	5.126953	-1.0375977	1549640688.515
-9.49494658	-1.0969971040000002	-1.8004150360000002	-2.4414062	0.8544922	-1.4038086	9.459057608	-3.0158447480000006	-1.509716754	1.6479492	-0.4272461	-0.12207031	10.406518080000001	3.9788574280000004	2.5612548920000004	1.7700195	0.5493164	0.24414062	-9.264062500000001	-2.031298822	2.7347167540000004	-2.380371	-0.61035156	0.61035156	0.3612792932	9.941162140000001	3.7551512600000003	0.24414062	1.4648438	-0.061035156	0.876879892	9.49255342	0.33256836060000006	-0.12207031	-2.4414062	-1.4648438	1549640688.555
-9.573901260000001	-1.9391846040000003	-2.568432608	-1.8310547	0.48828125	-1.0986328	9.192285340000002	-2.895019568	-1.3613769960000002	1.953125	-0.61035156	-0.30517578	10.406518080000001	3.9788574280000004	2.5612548920000004	1.8920898	0.6713867	0.36621094	-9.42077626	-1.715478534	3.1282959260000003	-2.5634766	0.24414062	0.79345703	0.26318359620000004	10.107446580000001	3.4800048920000006	0.24414062	1.7089844	-0.12207031	-1.85544429	10.01652806	-0.7668212860000001	1.7700195	-1.8920898	-1.953125	1549640688.595
-10.107446580000001	-2.4488037140000003	-3.5266601440000005	-1.159668	-0.7324219	-1.159668	9.144433606	-2.6126952880000003	-1.41042482	2.0751953	-0.48828125	-0.24414062	10.37421924	4.088916034	2.104272464	2.0751953	0.79345703	0.30517578	-9.559545926	-1.123315396	2.902197284	-2.746582	-0.24414062	0.79345703	0.26318359620000004	10.107446580000001	3.4800048920000006	0	1.8920898	-0.061035156	4.347314496	11.40900908	1.81118161	2.0751953	0.36621094	-2.0141602	1549640688.635
-8.512792932	-1.6544677520000002	-3.1905028960000004	-1.8310547	-0.30517578	-0.9765625	9.310717752	-2.6114991	-1.41640625	2.1362305	-0.7324219	-0.12207031	9.88254442	4.49326178	1.9487548920000002	2.2583008	0.91552734	0.18310547	-9.60739766	-0.02033691394	2.9775634	-2.2583008	0.4272461	0.8544922	-0.24165038940000003	9.469824280000001	1.8841552520000002	-0.12207031	2.0751953	0.061035156	4.182226440000001	9.155200180000001	-0.0035888672120000004	1.953125	3.7231445	-1.4648438	1549640688.675
-7.562939300000001	-1.967895468	-3.5338378600000007	-1.3427734	2.5024414	-1.2207031	9.285595746	-2.646191394	-1.0264160340000001	2.2583008	-0.79345703	0	9.88254442	4.49326178	1.9487548920000002	1.953125	0.6713867	0.24414062	-9.45427266	0.45100097840000003	2.72395018	-1.7700195	0.4272461	0.7324219	-0.24165038940000003	9.469824280000001	1.8841552520000002	-0.061035156	2.2583008	0	1.19270018	9.553564300000001	-1.003686502	2.1362305	1.159668	-0.4272461	1549640688.714
-9.27124002	-2.588769568	-5.48618161	-0.36621094	0.24414062	-1.159668	9.177929712000001	-2.286108426	-0.5526855432	2.0141602	-0.61035156	0.061035156	9.77966304	4.447802716000001	1.3290771760000002	1.8310547	0.30517578	0.4272461	-9.1193116	0.7285400360000001	2.445214856	-1.6479492	0.8544922	0.8544922	-0.7201660340000001	9.069067392000001	1.4798096040000002	0.18310547	1.8310547	0	1.771704074	9.778466754	-0.5670410144	0.7324219	-0.24414062	-1.0986328	1549640688.754
-9.125292932	-2.22629393	-4.88205571	-0.9765625	-0.8544922	-0.36621094	9.265259080000002	-1.8422851440000003	-0.3373535144	1.7089844	-0.24414062	0.12207031	9.615771760000001	4.34372554	1.106567392	1.7089844	0.30517578	0.5493164	-9.069067392000001	1.55158696	2.40573732	-1.4038086	0.30517578	0.91552734	-0.7488769568000001	9.09060054	1.0886230432000001	0.30517578	1.5258789	0.061035156	2.9273192900000002	9.624145468	-1.4223876800000002	0.91552734	0.8544922	-0.36621094	1549640688.794
-8.880053420000001	-1.7501709260000002	-4.134375	-0.4272461	1.3427734	-0.061035156	9.478198380000002	-1.9391846040000003	-0.06699218750000001	1.4648438	0.24414062	0.24414062	9.471020468	4.24323732	1.144848642	1.2817383	-0.061035156	0.36621094	-9.31669928	2.24423822	2.5134033540000003	-0.7324219	0.12207031	0.7324219	-0.5323486420000001	10.0895018	0.56823732	0.4272461	1.159668	0.18310547	2.445214856	9.67917482	-1.355395468	1.0375977	0.79345703	-0.061035156	1549640688.834
-9.175537140000001	-1.4965576080000003	-5.02082518	-0.061035156	0.12207031	-0.36621094	9.538012680000001	-2.0372802520000004	0.056225586060000006	1.0375977	0.36621094	0.5493164	10.1146241	4.3640625	0.5790038940000001	0.79345703	-0.36621094	0.18310547	-9.20544429	2.140161142	2.67370607	-0.061035156	0.48828125	0.5493164	-0.5323486420000001	10.0895018	0.56823732	0.48828125	0.7324219	0.30517578	1.7310302520000003	9.97346196	-1.3709472839999999	0.61035156	-0.18310547	-0.4272461	1549640688.874
-8.786743210000001	-1.5958496400000002	-4.64638678	-0.24414062	-0.4272461	-0.12207031	9.548779254000001	-1.949951178	0.04306640576	1.0375977	0.36621094	0.5493164	10.1146241	4.3640625	0.5790038940000001	0.61035156	-0.36621094	0	-8.9410643	1.833911142	2.6402099640000003	0.12207031	0.12207031	0.30517578	-0.45578614200000006	10.248608720000002	0.909179712	0.48828125	0.48828125	0.24414062	2.424877896	9.49853534	-1.079052716	0.30517578	-0.061035156	-0.18310547	1549640688.914
-8.653955072	-1.5898682100000001	-4.155908246	0.5493164	0.5493164	0.12207031	9.590649460000002	-1.7489746400000001	0.172265625	0.4272461	0.61035156	0.61035156	10.140942000000003	4.191796924	0.931909146	0.48828125	-0.24414062	0	-8.661132788000002	1.542016574	2.365063498	0.061035156	0.18310547	0.12207031	-0.27514648560000005	9.874170320000001	1.1962890380000002	0.36621094	0.24414062	0.061035156	3.0469483800000003	9.30832518	-1.07785643	0.24414062	0.12207031	0.18310547	1549640688.954
-9.026000900000001	-1.6496826080000002	-4.3520996400000005	0.4272461	0.12207031	-0.18310547	9.21979982	-1.5731201080000001	0.42707518000000005	0.4272461	0.61035156	0.61035156	9.916039840000002	3.53742662	1.5563721040000003	0.24414062	-0.12207031	0.12207031	-8.815454074	1.5300537140000001	2.41770018	0.18310547	0	0.18310547	-0.002392578076	9.444701980000001	1.3254882200000002	0.18310547	0.12207031	0	2.5445067900000002	9.49973143	-1.3458251800000003	0.24414062	0.18310547	0.061035156	1549640688.994
-9.484179712000001	-1.714282248	-4.22648912	-0.30517578	-0.7324219	-0.18310547	9.103759980000001	-1.5982422120000002	0.1997802716	0.18310547	0.5493164	0.36621094	9.94953624	3.39746106	1.3242920320000002	-0.12207031	-0.12207031	0.061035156	-9.76770018	1.32189946	2.588769568	0.30517578	-0.5493164	0.18310547	1.053930661	10.40771466	1.88774411	0.061035156	-0.18310547	0.061035156	2.4081298920000003	9.594238220000001	-1.1328857428	0.061035156	0	0.36621094	1549640689.034
-8.993701080000001	-1.5336425720000002	-3.741992212	-0.061035156	0.79345703	-0.24414062	9.2808107	-1.8638183900000003	-0.27395019960000005	0.061035156	0.30517578	0.12207031	9.94953624	3.39746106	1.3242920320000002	-0.36621094	-0.30517578	-0.36621094	-10.247412140000002	0.417504892	3.4046385800000003	0.48828125	1.3427734	-0.12207031	1.0587158540000001	10.624242720000002	2.403344748	0.18310547	0	-0.18310547	1.9212402160000002	9.81555162	-1.152026358	-0.24414062	-0.061035156	0.48828125	1549640689.074
-8.901586960000001	-1.358984424	-4.336547824	0.18310547	-0.30517578	-0.7324219	9.2808107	-1.8638183900000003	-0.27395019960000005	-0.24414062	0.4272461	0.12207031	10.304834260000002	3.58288588	1.3924804320000002	-0.36621094	-0.4272461	-0.7324219	-9.77128894	-0.0346923822	3.0971923920000006	0	1.0986328	-0.18310547	1.0587158540000001	10.624242720000002	2.403344748	0.48828125	0.7324219	-0.5493164	2.2753417540000003	9.56552716	-1.6748047120000003	0	0.30517578	0.18310547	1549640689.114
-8.791528060000001	-1.6365234620000002	-3.9932128600000003	0	-0.7324219	-1.0375977	9.4686277	-2.192797824	-0.0909179712	-0.36621094	0.6713867	0.36621094	10.33354532	3.408227536	1.6090087860000002	-0.18310547	-0.36621094	-0.61035156	-9.448290740000001	-0.014355469240000002	2.65576178	-0.18310547	1.3427734	0	0.702221646	9.241332968	2.4488037140000003	0.30517578	0.6713867	-0.6713867	2.5947509	9.360961960000001	-1.2537109620000002	0	0.61035156	0.30517578	1549640689.154
-8.884838760000001	-2.01096196	-3.521875	0	-0.48828125	-0.91552734	8.918335160000002	-1.7681152160000002	0.4844970746000001	-0.24414062	0.18310547	0.4272461	9.770092752000002	2.8495605040000003	1.8028076080000002	-0.061035156	0.12207031	-0.61035156	-9.49853534	0.1866210962	2.47392572	-0.30517578	1.4038086	0.061035156	1.0240234620000002	9.055908246000001	2.3208007200000003	-0.061035156	0.6713867	-0.48828125	3.064892572	9.286792032000001	-0.6364257788	-0.12207031	0.9765625	0.61035156	1549640689.194
-9.012841754	-2.115039038	-3.33046875	0.12207031	-0.30517578	-0.91552734	8.570214660000001	-1.3087402160000001	0.20097655760000002	-0.30517578	0.91552734	0.61035156	8.987719748	2.598339856	1.6137939300000002	-0.18310547	0.061035156	-0.91552734	-9.661230432000002	0.2392578076	2.356689496	-0.061035156	2.0141602	0.12207031	1.0240234620000002	9.055908246000001	2.3208007200000003	0.12207031	1.159668	-0.36621094	3.0026855040000004	9.398047120000001	-0.4904785144	-0.12207031	1.2207031	1.0986328	1549640689.235
-9.055908246000001	-2.0731689300000005	-3.285009784	0.24414062	-0.30517578	-1.159668	8.686254892000001	-1.3422363220000002	0.0418701178	-0.48828125	0.9765625	0.9765625	8.987719748	2.598339856	1.6137939300000002	-0.30517578	-0.12207031	-1.2207031	-9.600219748	0.27514648560000005	2.071972644	0	2.6245117	0.061035156	0.60651857	8.9829348	2.259790036	0.36621094	1.5258789	-0.18310547	2.60671376	9.548779254000001	-0.6986327880000001	-0.61035156	0.36621094	1.2207031	1549640689.274
-8.9494384	-2.0755615020000002	-3.2455322480000004	0.36621094	-0.48828125	-1.4648438	8.39316394	-1.4056396760000003	0.17106933900000001	-0.4272461	0.9765625	1.2207031	8.89321286	2.9225341460000003	1.670019568	-0.30517578	-0.6713867	-1.4038086	-9.407617212	0.1495361322	1.641308606	0.12207031	2.6855469	0.061035156	0.3505126800000001	9.051123200000001	2.319604532	0.4272461	1.5258789	-0.12207031	2.7610351440000005	9.47341304	-0.5132080072	-0.5493164	0.12207031	1.159668	1549640689.314
-8.936279254	-2.0145507200000004	-3.06608876	0.48828125	-0.36621094	-1.5258789	8.06657698	-1.7190673920000001	0.24404297120000001	-0.4272461	1.2817383	1.8310547	9.249707068000001	3.9226317900000005	1.61977536	-0.30517578	-1.0375977	-1.5869141	-9.540405252000001	-0.1579101538	1.42836911	0	2.8076172	0.12207031	0.3505126800000001	9.051123200000001	2.319604532	0.5493164	1.953125	0	3.1797364200000002	9.4171875	-0.42707518000000005	-0.30517578	0.24414062	1.159668	1549640689.354
-8.915942392	-2.0121582460000003	-2.89741214	0.48828125	-0.12207031	-1.7089844	7.716064300000001	-2.378222644	0.07177734424	-0.61035156	0.48828125	2.1972656	9.249707068000001	3.9226317900000005	1.61977536	-0.4272461	-0.48828125	-1.8920898	-9.412402160000001	-0.2918945288	0.9462646760000001	-0.061035156	3.2348633	0.061035156	0.18422851440000002	9.210229532000001	2.446411142	0.5493164	1.8920898	0	3.3472167540000006	9.274829074000001	-0.4330566394	-0.4272461	0.061035156	1.159668	1549640689.394
-9.145629892	-2.122216754	-3.0613037140000006	0.5493164	-0.30517578	-1.7700195	7.74477536	-3.0720702880000004	0.07058105432	-0.36621094	0.30517578	2.1972656	9.35617662	4.3784179320000005	1.4451172120000002	-0.36621094	-0.4272461	-1.953125	-9.32746556	-0.34453125	0.36606445680000005	-0.24414062	3.112793	0.061035156	-0.5251708966	9.30952176	2.250219748	0.48828125	2.0141602	0.061035156	3.6785887600000002	9.098974640000002	-0.879272464	-0.061035156	0.18310547	1.0986328	1549640689.434
-9.36455072	-2.5157959260000005	-3.03020018	0.30517578	-0.8544922	-1.6479492	7.872778060000001	-3.6056152160000003	0.0095703125	-0.36621094	0.30517578	2.1972656	9.25090306	4.842578076	1.4558837860000002	-0.24414062	-0.5493164	-1.953125	-9.30234375	-0.24165038940000003	-0.30385742800000004	-0.30517578	3.112793	0.12207031	-0.5251708966	9.30952176	2.250219748	0.36621094	1.7700195	0.12207031	3.895117212	9.19467752	-0.5443115216000001	-0.4272461	0.30517578	0.7324219	1549640689.474
-9.2556884	-2.721557608	-2.67370607	0.4272461	-0.36621094	-1.2817383	7.759130890000001	-4.371240216	0.16628417539999998	-0.18310547	0	2.6245117	9.076245108	5.361767572	1.5085204680000002	-0.5493164	-0.48828125	-2.0751953	-9.450683606	-0.15910644960000003	-0.9474609620000001	-0.24414062	2.746582	0.12207031	-0.71538089	9.472216754	1.9547363220000002	0.4272461	1.5869141	0.30517578	4.377221646000001	9.0594973	-0.0490478534	0.12207031	-0.18310547	0.8544922	1549640689.514
-9.38847644	-2.83640126	-2.81726088	0.4272461	-0.18310547	-1.159668	7.759130890000001	-4.371240216	0.16628417539999998	-0.18310547	0	2.6245117	9.03916034	5.918042032000001	1.4211913940000003	-0.36621094	-0.79345703	-2.2583008	-9.52604982	-0.028710937500000002	-1.3817138580000001	-0.12207031	2.746582	0.061035156	-0.7273437500000001	10.26296376	1.84946286	0.5493164	1.4648438	0.48828125	3.9776612400000007	9.125292932	-0.24643554320000002	-0.061035156	-0.36621094	0.5493164	1549640689.554
-9.234155252	-3.051733426	-2.8962158540000003	0.18310547	-0.79345703	-1.0986328	8.226879892	-5.82473143	0.32658691100000004	0.30517578	-0.30517578	2.319336	9.39086911	6.535326980000001	1.2537109620000002	-0.12207031	-0.36621094	-2.0751953	-9.407617212	-0.06340332068	-2.018139676	-0.24414062	2.5634766	0.061035156	-0.7273437500000001	10.26296376	1.84946286	0.48828125	1.5869141	0.4272461	4.5255616000000005	8.979345746000002	-0.2763427716	-0.061035156	0.12207031	0.48828125	1549640689.594
-8.95661592	-3.2730469240000004	-2.537329074	0.061035156	-0.5493164	-0.91552734	8.25678714	-6.1214112400000005	0.29667969240000003	0.30517578	-0.24414062	2.319336	9.631323380000001	6.9803469400000004	1.451098642	-0.18310547	-0.18310547	-1.953125	-9.346606430000001	-0.0454589856	-2.5349366	-0.24414062	2.0141602	0.12207031	-0.7799804712000001	10.28210414	1.6867675720000002	0.4272461	1.7700195	0.36621094	4.677490216000001	8.76760234	-0.1674804712	0	0.24414062	0.36621094	1549640689.634
-8.88842752	-3.4788086060000003	-2.3423339660000004	0.18310547	-0.24414062	-0.79345703	8.07973642	-6.47192392	0.5969482428	0.12207031	-0.5493164	2.1972656	9.754540740000001	7.342822480000001	1.7274413940000002	-0.30517578	0	-1.7700195	-9.266455072	0.0478515625	-2.8399902160000003	-0.18310547	1.8920898	0.061035156	-0.9606201080000001	10.24980432	1.4810058900000003	0.30517578	1.2817383	0.36621094	4.64399411	8.718554712000001	-0.050244139400000006	-0.061035156	-0.12207031	0.36621094	1549640689.674
-9.07504892	-3.660644568	-2.5349366	0.24414062	-0.24414062	-0.7324219	7.8488523400000005	-6.836792032000001	0.47971191100000005	0.18310547	-0.9765625	1.7700195	9.448290740000001	7.58686502	1.7406005400000002	-0.12207031	0.4272461	-1.4038086	-9.228173920000001	0.025122070680000004	-3.2921875000000003	-0.24414062	1.4038086	0	-1.091015625	10.3694339	1.3948730040000001	0.30517578	0.91552734	0.30517578	4.687060504000001	8.847753894	-0.308642572	-0.061035156	-0.30517578	0.4272461	1549640689.714
-9.034375	-3.905883786	-2.524169928	0.061035156	-0.5493164	-0.7324219	7.86560054	-7.207641574	0.2643798822	0.18310547	-0.36621094	1.4648438	9.026000900000001	7.86560054	1.8028076080000002	-0.061035156	0.5493164	-1.159668	-9.249707068000001	0.211743161	-3.458471646	-0.061035156	1.0986328	-0.061035156	-0.9271240020000001	10.4543705	1.341040036	0.24414062	0.79345703	0.24414062	4.51120607	8.89919429	-0.16987304320000002	0	0.061035156	0.24414062	1549640689.754
-8.83100589	-4.196582068	-2.4356445680000003	0.061035156	-0.4272461	-0.61035156	7.47082518	-7.267456070000001	0.230883786	0.12207031	-0.5493164	1.2207031	8.585766574	7.9158447480000005	1.7059082460000001	-0.18310547	0.7324219	-1.0986328	-9.297558606	0.192602536	-3.6821777160000004	-0.061035156	0.91552734	-0.12207031	-0.8182617212000002	10.43642572	1.28361821	0.18310547	0.8544922	0.061035156	4.4322509000000005	8.95183107	-0.21054687500000002	-0.12207031	0.12207031	0.12207031	1549640689.794
-8.713769568	-4.218115216	-2.2657714660000003	0.18310547	-0.24414062	-0.4272461	7.220800720000001	-7.180126800000001	0.057421875000000004	0.4272461	-0.7324219	0.79345703	8.467334260000001	7.763915740000001	1.7214599640000001	0.12207031	0.7324219	-1.0986328	-9.27961412	0.1686767572	-3.7874510800000003	0	0.7324219	-0.12207031	-0.7129882787999999	10.328759980000001	1.35419928	0.12207031	0.5493164	0.061035156	4.547094748	8.87766124	-0.25480957460000003	-0.061035156	-0.061035156	0.061035156	1549640689.833
-8.749658246000001	-4.11044928	-2.3303711060000003	0.061035156	-0.12207031	-0.4272461	7.2698487400000005	-7.01623552	0.0909179712	0.30517578	-0.36621094	0.61035156	8.445800720000001	7.775878894000001	1.836303714	0	0.30517578	-0.79345703	-9.25927716	-0.011962890380000002	-3.8448730040000005	0	0.7324219	-0.12207031	-0.770410144	10.101464660000001	1.318310504	0.12207031	0.4272461	-0.12207031	4.492065396	8.83698732	-0.492871106	0	-0.12207031	0	1549640689.873
-8.673095746000001	-4.28151857	-2.3351562500000003	0	-0.36621094	-0.48828125	7.155004892	-6.950439300000001	0.2835205072	0.24414062	-0.5493164	0.36621094	8.36086412	7.6418945680000006	1.905688498	0	0.24414062	-0.48828125	-9.175537140000001	0.03588867212	-3.98125	0	0.5493164	-0.061035156	-0.6663330072	10.054809800000001	1.358984424	0.18310547	0.24414062	-0.12207031	4.584179712	8.858520468	-0.42587889400000006	0.061035156	0	-0.061035156	1549640689.914
-8.53073732	-4.494457968	-2.0839355040000003	0.061035156	-0.12207031	-0.36621094	7.220800720000001	-6.94685054	0.3911865216	0.24414062	-0.12207031	0.061035156	8.126391574000001	7.633520468	1.9487548920000002	0.061035156	0.5493164	-0.4272461	-9.113330072	0.0681884784	-4.0338867800000004	0.061035156	0.48828125	-0.061035156	-0.6663330072	10.054809800000001	1.358984424	0	0.12207031	-0.18310547	4.458569290000001	8.90517572	-0.27993163940000004	0	0.18310547	-0.12207031	1549640689.953
-8.571411240000002	-4.4980469240000005	-2.168872104	0.12207031	-0.18310547	-0.36621094	6.9420652	-6.81286592	0.6304443390000001	0.12207031	-0.12207031	0.061035156	7.82731929	7.598827880000001	1.8446777160000003	0.18310547	0.4272461	-0.4272461	-9.08342302	-0.014355469240000002	-4.139160144000001	0	0.4272461	-0.061035156	-0.47253417540000003	10.01652806	1.3673584260000002	0.061035156	0.18310547	-0.24414062	4.5171875	8.886035340000001	-0.2978759784	0	0.061035156	-0.12207031	1549640689.993
-8.487670926	-4.431054712	-2.062402356	0.061035156	-0.18310547	-0.18310547	6.78774411	-6.71716304	0.5371337860000001	0.061035156	-0.24414062	0.24414062	7.689746106	7.576098740000001	1.6867675720000002	0.30517578	0.36621094	-0.4272461	-8.988915740000001	0.07177734424	-4.181030252	0.061035156	0.36621094	-0.12207031	-0.49885253600000007	9.82392572	1.1747558900000001	0.12207031	0.24414062	-0.18310547	4.649975540000001	8.75922824	-0.31103514400000004	-0.12207031	-0.061035156	-0.12207031	1549640690.033
-8.509204074000001	-4.440625000000001	-2.08752446	0.061035156	-0.061035156	-0.18310547	6.78774411	-6.6394042540000004	0.31701660340000004	0.061035156	-0.061035156	0.30517578	7.590454074	7.528247300000001	1.7477783540000003	0.12207031	0.061035156	-0.4272461	-8.8896241	0.015551758180000002	-4.22648912	0.061035156	0.30517578	-0.12207031	-0.49885253600000007	9.82392572	1.1747558900000001	0.18310547	0.24414062	-0.18310547	4.795922824	8.712573380000002	-0.34812010800000004	-0.061035156	-0.12207031	0	1549640690.073
-8.487670926	-4.554272464	-2.141357428	0	-0.24414062	-0.18310547	6.730322480000001	-6.595141574	0.1985839856	-0.12207031	-0.12207031	0.36621094	7.455273560000001	7.492358426000001	1.89611821	0	-0.12207031	-0.4272461	-8.9326902	-0.01794433606	-4.2073487400000005	0.061035156	0.18310547	-0.061035156	-0.60651857	9.746167032	1.2154297120000002	0.18310547	0.061035156	0	4.48129892	8.802294928000002	-0.30744628600000007	-0.061035156	0	-0.061035156	1549640690.113
-8.408715560000001	-4.5889648560000005	-2.013354532	0.12207031	-0.061035156	-0.12207031	7.0317871400000005	-6.693237320000001	0.14833984620000001	-0.12207031	-0.12207031	0.36621094	7.512695288000001	7.546191394000001	2.142553714	-0.12207031	-0.12207031	-0.36621094	-8.94584964	-0.10766601440000001	-4.2061523560000005	0	0.18310547	0	-0.48569336060000007	9.85742212	1.38410643	0.12207031	0.061035156	-0.061035156	4.489672824	8.850146760000001	-0.30625	-0.12207031	-0.061035156	0	1549640690.153
-8.464941394	-4.529150360000001	-2.039672824	0.12207031	0	-0.12207031	7.2052491000000005	-6.74467752	0.06699218750000001	-0.061035156	-0.061035156	-0.12207031	7.6729982	7.5019284200000005	1.9726807100000001	0.061035156	-0.12207031	-0.36621094	-8.968579074	-0.07416992212000001	-4.254003894	0	0.12207031	0	-0.48569336060000007	9.85742212	1.38410643	0.061035156	0.061035156	-0.061035156	4.55546875	8.8214357	-0.362475589	-0.12207031	-0.18310547	0	1549640690.193
-8.524755890000002	-4.474121106	-2.051635782	0	0.061035156	-0.12207031	6.799707068	-6.715966754	0.14235839660000002	0.061035156	-0.061035156	-0.12207031	7.85842302	7.522265380000001	2.038476538	-0.061035156	-0.24414062	-0.061035156	-8.97336412	-0.0909179712	-4.30783696	0	0.18310547	0.061035156	-0.5144042932	9.795214660000001	1.297973642	0	0.061035156	-0.061035156	4.594946286	8.80109874	-0.339746106	-0.061035156	-0.18310547	0	1549640690.233
-8.576196580000001	-4.5255616000000005	-2.05522464	-0.061035156	0.061035156	0	6.83200679	-6.799707068	0.1985839856	0.24414062	0.061035156	-0.061035156	8.041455072	7.598827880000001	1.9942138580000002	0	0.061035156	0	-8.955419928000001	-0.113647464	-4.425073380000001	0	0.061035156	0.061035156	-0.6340332068000001	9.888525360000001	1.2513183900000002	0	0	-0.061035156	4.630834964000001	8.798706070000001	-0.309838858	0	-0.18310547	0	1549640690.273
-8.62045926	-4.476513580000001	-2.0121582460000003	-0.12207031	0.18310547	0.12207031	6.570019568	-6.796118210000001	0.23686523560000003	0.18310547	-0.061035156	0.12207031	7.585668930000001	7.759130890000001	2.068383786	0.18310547	0	-0.30517578	-8.936279254	-0.052636719240000004	-4.4980469240000005	-0.061035156	-0.061035156	0.061035156	-0.49885253600000007	10.1325679	1.2608886780000002	-0.12207031	-0.12207031	0.12207031	4.62006839	8.762817392	-0.3182128894	-0.061035156	-0.24414062	0	1549640690.322
-8.747265380000002	-4.39277356	-2.038476538	-0.12207031	0.24414062	0.18310547	6.671704074	-6.901391574000001	0.248828125	0.18310547	0.18310547	0.18310547	7.619164840000001	8.011548020000001	2.185620108	0.18310547	0.18310547	-0.36621094	-8.967382788	-0.0035888672120000004	-4.550683606000001	-0.061035156	-0.18310547	0	-0.5096191394	10.303637680000001	1.2034667932	-0.18310547	0.12207031	0.061035156	4.76721196	8.789135880000002	-0.2189208966	-0.12207031	-0.30517578	-0.061035156	1549640690.353
-8.839379892	-4.330566394000001	-2.038476538	-0.24414062	0.061035156	0.30517578	6.991113220000001	-6.937280252000001	0.3529052716	0.18310547	0.30517578	0.061035156	7.6789795320000005	8.283105432000001	2.233471646	0.18310547	0.36621094	-0.4272461	-8.921923920000001	0.0729736322	-4.59375	-0.061035156	-0.48828125	-0.061035156	-0.7273437500000001	10.57878444	1.0826415740000002	-0.30517578	-0.12207031	0.061035156	4.6021241	8.80947284	-0.07895508180000001	-0.12207031	-0.061035156	-0.12207031	1549640690.393
-8.839379892	-4.264770468	-1.9738769960000002	-0.30517578	0.12207031	0.4272461	6.873876800000001	-7.120312500000001	0.5813964856000001	0.30517578	0	0	7.534228240000001	8.58696286	2.1329834260000005	0.18310547	0.30517578	-0.48828125	-8.96259784	0.05861816394	-4.542309604000001	0	-0.79345703	-0.18310547	-0.7273437500000001	10.57878444	1.0826415740000002	-0.4272461	-0.30517578	0.12207031	4.691845746	8.748461960000002	-0.1208251996	-0.12207031	-0.30517578	-0.18310547	1549640690.433
-8.881250000000001	-4.100878894	-2.0301025360000002	-0.4272461	0.18310547	0.48828125	6.507812500000001	-7.278222840000001	0.9283202880000001	0.48828125	-0.24414062	0	7.70649411	8.793920926	2.1616942900000002	-0.24414062	0.18310547	0	-9.00805661	-0.057421875000000004	-4.38798822	-0.061035156	-0.9765625	-0.24414062	-0.8374023560000001	10.474707460000001	1.091015625	-0.4272461	-0.4272461	-0.061035156	4.771997104	8.753247300000002	-0.24763183900000002	-0.061035156	-0.18310547	-0.30517578	1549640690.473
-8.914746106	-3.9752685700000003	-2.08752446	-0.48828125	0.30517578	0.48828125	6.274536240000001	-7.464843750000001	1.3577880400000002	0.7324219	-0.24414062	-0.061035156	8.137158246	8.914746106	2.204760782	-0.4272461	0.4272461	0.79345703	-9.04992662	-0.0825439496	-4.265966754000001	-0.061035156	-1.2207031	-0.36621094	-1.489379892	10.303637680000001	1.331469748	-0.61035156	-0.9765625	-0.18310547	4.603320288000001	8.813061600000001	-0.0813476538	-0.12207031	-0.4272461	-0.36621094	1549640690.513
-9.081030252000001	-3.79582518	-2.158105432	-0.48828125	0.30517578	0.61035156	5.9120607	-7.895507788000001	1.6999267180000002	0.7324219	-0.4272461	-0.36621094	8.28789038	9.248510880000001	2.159301718	-0.79345703	0.79345703	2.0751953	-9.140844748000001	-0.19738769960000002	-4.06977536	0	-1.5869141	-0.36621094	-1.489379892	10.303637680000001	1.331469748	-0.61035156	-2.1362305	-0.48828125	4.376025360000001	8.900390380000001	-0.007177734620000001	-0.24414062	-0.7324219	-0.48828125	1549640690.553
-9.335839660000001	-2.975170926	-2.57082518	-1.0375977	0.48828125	1.0375977	4.008764676	-10.328759980000001	1.79323732	0.91552734	-0.18310547	-0.6713867	8.720947480000001	7.976855432000001	0.7811767572	-0.61035156	2.5024414	3.7231445	-9.10615216	-0.8314209260000001	-3.7479737400000004	-0.4272461	-2.5024414	-0.36621094	-0.9283202880000001	11.240332460000001	2.177246106	-0.4272461	-2.9907227	-1.2207031	4.521972644000001	8.77836911	-0.09331054320000001	-0.4272461	-1.4038086	-0.9765625	1549640690.638
-9.36933606	-2.31481929	-3.104370108	-1.6479492	0.48828125	1.3427734	2.173657248	-11.141039840000001	1.118530252	0.48828125	0.36621094	-0.12207031	8.720947480000001	7.976855432000001	0.7811767572	1.2817383	3.4179688	3.479004	-9.274829074000001	-1.1807373200000002	-3.25988768	-0.8544922	-3.112793	-0.18310547	-0.9283202880000001	11.240332460000001	2.177246106	-0.48828125	-2.5634766	-1.3427734	4.559057608	8.762817392	-0.21413574280000003	-0.36621094	-1.159668	-1.0986328	1549640690.673
-9.43273912	-1.758544928	-3.716870108	-2.6245117	0.4272461	0.9765625	0.49645996400000003	-11.614770860000002	0.1579101538	-0.12207031	0.36621094	1.7700195	8.859716754	6.4204834260000005	0.0909179712	3.6621094	2.9907227	3.1738281	-9.463842752000001	-1.550390576	-2.6760987400000005	-1.6479492	-3.7841797	0.061035156	0.44980469240000004	10.773778960000001	2.710791034	-1.159668	-1.2817383	-1.2817383	3.52785643	9.06069339	-0.57421875	-0.7324219	-1.0375977	-1.5258789	1549640690.713
-9.559545926	-1.4702392180000001	-4.6882567900000005	-3.9672852	-0.36621094	0.18310547	0.2560058606	-10.998682100000002	-0.2823242212	-0.91552734	-0.61035156	4.4555664	8.93388678	4.795922824	0.046655271600000006	6.713867	2.5634766	2.8686523	-9.88015126	-2.537329074	-1.60183107	-2.746582	-4.211426	0.30517578	1.4833984620000003	9.564331070000001	3.0014891200000005	-0.9765625	0.30517578	-1.4038086	3.4142089660000003	9.612182608000001	-2.537329074	-0.4272461	-1.0986328	-2.1362305	1549640690.753
-8.409912140000001	-1.7286376800000003	-4.88205571	-4.699707	-0.9765625	-0.24414062	1.2178222840000001	-10.68046924	-1.1651855432	-1.0375977	-2.0751953	6.591797	8.44938948	3.8783691100000004	-0.21413574280000003	9.70459	2.6855469	1.5869141	-9.837085159999999	-2.6198730040000004	-0.113647464	-4.3945312	-2.5634766	0.5493164	2.368652356	9.220996106000001	3.3831054320000007	-0.91552734	1.5869141	-1.4038086	4.691845746	9.52604982	-3.3771241	0.24414062	0.61035156	-2.6855469	1549640690.793
-7.62993161	-2.165283246	-4.955029254	-5.493164	-0.5493164	-0.79345703	2.996704074	-10.7522464	-1.547998004	0.9765625	-2.380371	6.7749023	7.694531250000001	3.79223642	-0.31342773560000003	10.498047	2.746582	0.18310547	-9.472216754	-1.114941394	0.30625	-5.432129	-2.4414062	0.61035156	3.1498290740000003	9.169555710000001	2.8758788940000004	-1.2207031	3.2958984	-1.4038086	3.4548827880000004	8.86809056	-2.295678714	1.7089844	2.2583008	-2.1972656	1549640690.833
-8.004370108000002	-2.168872104	-5.18591304	-5.3710938	-0.8544922	-1.159668	4.386792032000001	-10.1397464	-1.5551757200000003	3.112793	-3.6010742	5.92041	7.686157248	4.157104532	0.6077148560000001	10.559082	3.3569336	-0.9765625	-9.535620108000002	0.1818359424	1.2297851440000003	-5.6762695	-1.953125	0.9765625	3.15700679	8.95063498	1.9320067900000002	-1.4038086	5.9814453	-1.4038086	3.0313964660000003	9.52963858	-1.4786132200000002	0.6713867	2.2583008	-2.6855469	1549640690.873
-8.12758786	-1.8697998200000001	-5.7098876800000005	-6.225586	-1.5869141	-1.3427734	4.612890576	-9.593042032000001	-1.9726807100000001	4.5166016	-6.4086914	4.9438477	7.847656250000001	4.801904254000001	1.516894568	9.216309	3.9672852	-1.4038086	-9.057104532	0.5778076080000001	1.4235839660000003	-6.164551	-0.91552734	0.8544922	2.0336913940000003	8.87766124	0.8206542932	-0.36621094	7.2631836	-1.0986328	3.2228027160000003	9.213818390000002	-0.75366214	0.6713867	2.746582	-2.0751953	1549640690.913
-7.68735324	-2.255004892	-5.94316394	-6.0424805	-1.0375977	-1.4038086	4.793530252	-9.03796376	-2.304052716	4.5166016	-6.4086914	4.9438477	8.07734375	5.42995607	1.0670898560000002	5.859375	2.746582	-1.2817383	-8.674292032	1.1723632788	1.5145019960000001	-6.5307617	-1.4648438	0.7324219	0.32778320680000006	9.058300720000002	-0.0980957068	0.24414062	6.3476562	-0.4272461	3.31252446	9.18869658	-0.5969482428	0.061035156	4.0283203	-1.8310547	1549640690.953
-8.029492212000001	-2.516992212	-6.29128444	-5.493164	-1.0986328	-1.3427734	4.701416034	-8.17304712	-2.422485324	4.4555664	-8.483887	3.0517578	9.040356430000001	5.626147660000001	1.0993896760000001	3.7841797	2.746582	-1.159668	-8.83579074	2.003784146	2.021728534	-6.4086914	-1.4038086	0.6713867	-0.8421875000000001	9.29516574	-0.48808594240000003	-0.18310547	5.126953	0.30517578	3.3352538940000005	9.1109375	-1.3685547120000001	0.061035156	4.8828125	-1.2207031	1549640690.993
-8.19816893	-2.56723642	-6.536523560000001	-5.432129	-1.4648438	-1.2207031	4.398754892	-7.799804712	-2.4595702880000005	4.0283203	-7.6293945	2.5024414	10.18520468	6.008960160000001	0.770410144	3.2958984	3.8452148	-0.9765625	-9.015234620000001	2.6940429320000003	2.2669677520000002	-5.859375	-1.159668	0.61035156	-1.199877896	9.884936600000001	-0.4868896466	-1.0375977	4.3945312	1.2207031	2.13776857	9.630126800000001	-1.723852536	-0.30517578	5.065918	-0.91552734	1549640691.033
-7.792626800000001	-2.5875733800000003	-6.32836911	-4.8217773	-0.91552734	-1.0986328	3.905883786	-7.958911240000001	-2.65935054	4.0283203	-7.6293945	2.5024414	10.8551268	6.506615920000001	0.2835205072	3.3569336	4.699707	-0.24414062	-9.11452626	2.85673822	2.4404297120000003	-5.3100586	-1.3427734	0.5493164	-1.239355432	10.44001448	-0.227294928	-1.8920898	4.3945312	1.5258789	1.38410643	9.839477340000002	-1.783667032	-0.7324219	4.0893555	-0.8544922	1549640691.073
-7.5689209260000005	-2.45358876	-6.48029802	-4.272461	-0.7324219	-1.2817383	3.7025146760000003	-7.9158447480000005	-2.55527356	2.8686523	-7.446289	2.5634766	10.95561502	6.80090306	0.0837402356	3.479004	5.1879883	0.4272461	-9.10615216	2.7526612400000006	2.7478759000000004	-4.8828125	-1.159668	0.4272461	-1.21901857	10.554858720000002	-0.1256103534	-2.380371	4.9438477	1.6479492	-0.027514648560000004	9.9710688	-1.756152356	-0.91552734	4.3945312	-0.61035156	1549640691.112
-7.561743210000001	-2.3351562500000003	-6.56044928	-3.540039	-0.8544922	-1.3427734	3.8353027160000006	-7.751952880000001	-2.003784146	1.8920898	-7.019043	2.6245117	10.29646016	6.693237320000001	-0.1363769568	2.9907227	5.2490234	0.79345703	-9.171948380000002	2.656957968	2.9368896760000003	-4.638672	-1.0986328	0.48828125	-1.156811502	10.40532248	-0.05981445288	-2.746582	4.8217773	1.8310547	0.1208251996	10.0464357	-1.7944336060000001	-1.4038086	3.0517578	-0.91552734	1549640691.153
-7.7328125000000005	-1.820751996	-6.6669189300000005	-3.2348633	-0.4272461	-1.0375977	4.1140380400000005	-7.6789795320000005	-1.207055661	0.91552734	-5.79834	2.6245117	9.410009980000002	6.306836060000001	-0.1854248004	2.1972656	4.638672	0.9765625	-9.206640380000001	2.6916503600000006	3.2730469240000004	-4.3945312	-0.61035156	0.5493164	-0.9462646760000001	10.0560054	0.08732910340000001	-2.5634766	4.211426	1.7700195	1.0646972840000002	9.76889676	-1.052734375	-1.2207031	3.3569336	-0.36621094	1549640691.192
-7.806982428000001	-1.2094482428000002	-7.0951902	-3.2958984	-0.8544922	-0.79345703	4.282714856	-7.8967040740000005	-0.42827148560000006	0.12207031	-4.760742	2.6855469	8.826220746	5.973071580000001	-0.20217285340000002	1.5258789	3.9672852	0.7324219	-8.98173822	2.72036142	3.34841304	-4.0893555	-0.4272461	0.6713867	-0.723754892	9.88015126	0.10048827880000001	-2.0141602	3.7841797	1.7089844	0.8828613220000001	10.10864218	-1.2441405760000002	-1.7700195	3.2348633	-0.24414062	1549640691.232
-8.2771241	-0.7428955072	-7.339233426000001	-3.540039	-1.3427734	-0.6713867	4.492065396	-8.25319838	0.44621582460000003	-0.5493164	-4.1503906	2.8076172	8.38478984	5.72185054	-0.362475589	0.79345703	3.1738281	0.4272461	-9.04633786	2.7323242800000003	3.25988768	-3.9672852	-1.0986328	0.8544922	-0.693847644	9.789233426000001	0.1770507788	-1.5869141	3.2958984	1.5869141	1.43076178	10.633813400000001	-1.3948730040000001	-2.319336	3.0517578	-0.4272461	1549640691.272
-8.12160643	-0.1411621106	-7.0186277	-4.1503906	-2.380371	-0.61035156	4.732519568	-8.358471940000001	1.199877896	-0.8544922	-4.211426	2.6855469	8.061792032000001	5.70390625	-0.642407248	0.30517578	2.0751953	0	-9.3238768	1.8243408540000001	3.6283447480000004	-3.9672852	-0.7324219	1.2207031	-0.7309326080000002	9.98303264	0.401953125	-1.0986328	2.319336	1.4648438	3.7838623200000003	10.26296376	-0.0837402356	-2.6855469	4.0283203	0.36621094	1549640691.312
-8.024707068	-0.686669928	-5.085424820000001	-5.79834	-1.7700195	-0.4272461	5.278027160000001	-8.57858876	2.1485351440000002	-1.159668	-3.7231445	2.380371	7.458862320000001	5.67280252	-0.775195288	0.061035156	0.9765625	-0.61035156	-9.131274460000002	0.9390869110000001	2.8806639400000003	-4.211426	-0.8544922	1.159668	-0.7716064300000001	10.26416034	0.8182617212000002	-0.79345703	1.4648438	1.3427734	4.777978534	9.917236420000002	1.50732428	-2.9907227	5.493164	1.7700195	1549640691.352
-10.05361322	-3.2562989200000003	-3.3735351440000003	-5.493164	-0.7324219	-0.61035156	5.729028060000001	-8.51159694	2.89382338	-1.159668	-3.7231445	2.380371	6.82124002	5.725439300000001	-0.643603534	0.18310547	0.5493164	-1.4648438	-9.152807608000002	-0.10288086060000001	2.5947509	-3.8452148	-1.4648438	0.8544922	-0.7979248200000001	9.431542932000001	1.9009033540000002	0.18310547	2.0141602	1.7700195	4.71457518	10.5919429	0.48569336060000007	-4.638672	6.4697266	2.4414062	1549640691.392
-12.0454348	-3.101977536	-3.228784146	-3.4179688	-1.7700195	-0.8544922	5.685961960000001	-8.374023560000001	2.942871106	-1.0986328	-3.1738281	1.5869141	7.086816394	6.810473740000001	-0.5622558606000001	0.5493164	1.4648438	-2.2583008	-10.370629500000001	-0.2452392572	2.48588858	-4.211426	-1.5869141	1.0375977	-1.079052716	9.506909440000001	2.8471679320000005	0.61035156	2.6855469	2.1972656	4.693042032	9.232959260000001	-1.5216797120000003	-1.159668	6.0424805	2.5634766	1549640691.432
-10.556054320000001	-2.180834964	-3.2969726440000002	-3.7231445	-1.4038086	-1.4038086	5.4526857	-9.055908246000001	2.2250976440000003	0.4272461	-5.1879883	-1.5258789	7.18371556	8.66472194	-0.3935791034	1.2817383	2.0141602	-2.4414062	-11.680566100000002	-0.5598632788000001	3.3627685700000005	-3.6010742	-0.8544922	1.0375977	-1.268066394	10.4292482	3.50393071	0.4272461	4.0283203	2.0141602	4.26357428	9.226977340000001	-2.326782248	1.2207031	7.8125	2.2583008	1549640691.472
-8.753247300000002	-2.3160155760000003	-3.1653808900000002	-4.333496	-1.8920898	-1.0986328	5.06867662	-10.10983876	1.41640625	0.30517578	-4.8828125	-2.4414062	6.8032959260000005	10.35507788	0.01315917932	2.2583008	2.1362305	-2.5024414	-10.71635782	-1.181933606	3.234765576	-3.90625	1.953125	0.9765625	-1.403247104	11.448486420000002	3.8376952880000004	0.24414062	4.9438477	1.5258789	2.050439496	9.325073380000001	-1.9571288940000002	3.112793	9.58252	3.9672852	1549640691.512
-7.670605432000001	-1.9260253600000001	-2.3806152160000003	-4.211426	-0.24414062	-0.5493164	4.527954074	-10.611084260000002	0.7763915740000001	0.061035156	-3.8452148	-3.1738281	6.63701178	10.29526358	0.8445800720000001	3.112793	3.2958984	-2.0751953	-8.7030027	-0.6352294928000001	1.8279297120000002	-3.90625	0.4272461	0.7324219	-2.0755615020000002	10.3610598	3.34841304	-0.6713867	6.286621	0.9765625	0.716577176	9.326269568	-0.6220702880000001	3.7231445	5.1879883	5.7373047	1549640691.552
-7.93857428	-1.64011232	-2.692846646	-3.8452148	-0.6713867	-0.9765625	3.8532471040000003	-9.27124002	0.41511232	-0.12207031	-4.0893555	-4.3945312	5.9347898400000005	9.31191394	1.58388678	3.2348633	4.5776367	-0.9765625	-8.424267572	-0.193798822	1.961914038	-3.4179688	-0.061035156	1.0375977	-3.1366699280000003	8.46972644	2.5253662140000004	-1.0375977	4.760742	0.7324219	2.127001996	9.683960160000002	-0.27275390380000003	5.9814453	5.432129	7.019043	1549640691.592
-8.41828624	-1.4833984620000003	-2.519384784	-3.4179688	0.12207031	-0.9765625	3.361572284	-8.47211911	0.539526358	-0.48828125	-3.1738281	-4.8828125	4.591357428	9.05471196	1.683178714	2.2583008	3.6010742	-0.61035156	-8.680273560000002	-0.5203857428	1.9690917540000001	-3.479004	-0.36621094	1.0375977	-3.08881839	8.100073380000001	2.25261232	-0.48828125	2.6855469	0.79345703	3.6235596040000004	10.966382280000001	-1.7872558900000002	5.6762695	7.2021484	5.2490234	1549640691.632
-9.35378444	-0.876879892	-3.037377896	-2.9296875	1.0986328	-0.9765625	2.77419429	-8.921923920000001	0.40554199280000003	-0.30517578	-2.380371	-4.638672	3.762329074	9.22578125	1.3984619600000001	0.91552734	1.4038086	-0.9765625	-9.18271466	-0.7799804712000001	2.6784912140000006	-3.2958984	-0.061035156	0.91552734	-2.077954074	8.845361420000001	2.4523925720000004	0.18310547	2.746582	0.7324219	2.2944824280000002	11.82771016	-2.05522464	5.859375	6.958008	4.8217773	1549640691.672
-9.92441394	-0.287109375	-4.076953076	-3.7231445	-0.061035156	-0.9765625	2.331567392	-9.325073380000001	0.2536132788	0.061035156	-2.0751953	-3.6621094	3.93339856	9.283202880000001	1.1209228240000002	0.4272461	0.5493164	-1.4648438	-9.1875	-0.745288089	2.8471679320000005	-3.2958984	0.18310547	0.91552734	-1.5001464660000001	9.319091754	2.874682608	0.61035156	3.112793	0.61035156	2.141357428	11.64228534	-1.697534146	6.225586	5.493164	3.6621094	1549640691.712
-9.48776857	-0.24763183900000002	-4.256396466	-4.638672	-0.91552734	-1.0375977	2.09948732	-9.08342302	0.21054687500000002	0.12207031	-2.0141602	-2.380371	4.62246106	9.404028060000002	0.98334964	0.8544922	1.0375977	-1.7700195	-9.030786240000001	-0.6447998200000001	3.0014891200000005	-3.2348633	-0.12207031	1.0375977	-1.4522949280000002	9.589452880000001	3.12351088	0.36621094	2.9296875	0.5493164	-0.16987304320000002	11.779858720000002	-1.293188498	4.4555664	5.92041	1.953125	1549640691.752
-8.845361420000001	-0.8421875000000001	-3.301757788	-4.699707	-1.7089844	-0.9765625	2.219116214	-8.66352536	0.424682608	0.30517578	-1.7089844	-1.0986328	5.215820288000001	9.564331070000001	1.108959964	1.7089844	2.5024414	-1.6479492	-8.7963134	-0.6125	3.0876221040000003	-3.2958984	-0.24414062	0.9765625	-1.296777356	9.777270468000001	3.1737548920000003	-0.061035156	2.9296875	0.24414062	-0.5586669928	10.010547120000002	0.6555663939999999	3.7231445	6.5307617	0.8544922	1549640691.792
-8.388378894	-0.6723144568000001	-2.7933349640000005	-3.4179688	0.61035156	-0.48828125	2.4117187500000004	-8.48049321	0.687866214	0.6713867	-1.4648438	-0.061035156	5.36655252	9.671997300000001	1.259692392	1.953125	3.3569336	-1.4038086	-8.77597644	-0.669921875	3.131884784	-3.3569336	-0.48828125	0.8544922	-1.146044928	9.74257788	3.0361816100000003	-0.24414062	2.8686523	-0.061035156	0.46535643000000004	8.9745607	1.375732428	3.6621094	3.0517578	0.48828125	1549640691.832
-8.96259784	-0.15910644960000003	-3.6474853240000003	-3.2958984	0.18310547	-0.8544922	2.4523925720000004	-8.12758786	0.763232428	1.2207031	-2.1362305	0.8544922	5.351000900000001	9.60620108	1.4391357820000001	1.7089844	3.112793	-0.9765625	-8.89919429	-0.660351538	3.3460204680000003	-3.479004	-0.061035156	0.91552734	-1.1580077880000001	9.613378894	2.9727783540000003	-0.24414062	2.6855469	-0.24414062	1.8458740020000002	9.11572284	1.300366214	2.6245117	1.3427734	-0.6713867	1549640691.872
-9.055908246000001	-0.27514648560000005	-3.89272464	-3.8452148	-0.4272461	-0.91552734	2.6485839660000003	-8.092895468	0.729736322	1.7700195	-2.746582	1.7089844	5.56992212	9.5619384	1.6281494600000002	1.4648438	2.6855469	-0.6713867	-8.531933606	-0.6077148560000001	3.1139403960000003	-3.479004	-0.61035156	0.91552734	-1.246533246	9.725830072	2.8914307100000003	-0.24414062	2.319336	0	5.239746106	8.40153804	-0.71538089	0.8544922	3.2958984	-1.2207031	1549640691.912
-9.48896466	-0.910375998	-3.8987060700000002	-3.90625	0.48828125	-0.8544922	2.9010009000000005	-8.4900634	0.42827148560000006	2.380371	-3.0517578	2.5634766	6.116625900000001	9.33942842	1.6891601440000001	1.4648438	3.2958984	-0.4272461	-8.415893570000001	-0.6125	3.20366214	-3.4179688	-0.8544922	0.8544922	-1.003686502	9.666015380000001	2.9141601440000002	-0.4272461	2.2583008	0.30517578	3.85683606	8.858520468	-0.17585449280000004	1.5869141	6.225586	-1.4038086	1549640691.952
-10.21272014	-3.158203076	-5.054321580000001	-2.6245117	-0.5493164	-2.0141602	2.99191893	-8.60371106	-0.027514648560000004	2.746582	-3.6621094	3.112793	6.3630616	9.201855432	1.526464856	1.4648438	3.90625	0	-8.985326980000002	-0.33137207460000007	3.4620605040000005	-3.479004	-1.5258789	0.9765625	-0.6531738220000001	9.640893570000001	2.8878417540000005	-0.7324219	2.6245117	0.5493164	0.2081542932	10.74626448	1.6664307100000002	0.061035156	1.953125	-2.319336	1549640691.992
-10.27014128	-3.02661142	-5.05910643	-0.8544922	-2.9296875	-1.5869141	3.08881839	-9.00686052	-0.49167482	2.9296875	-4.333496	3.540039	6.51499002	9.471020468	1.3266846040000002	1.4038086	4.1503906	0.18310547	-10.626635880000002	0.553881839	3.818554712	-3.6010742	-1.0375977	1.4038086	-0.227294928	9.997387680000001	2.50622554	-0.91552734	2.9296875	0.79345703	4.621264676	12.450976440000002	0.708203125	-0.48828125	-0.6713867	-1.953125	1549640692.032
-8.25319838	-1.0826415740000002	-3.611596646	-4.1503906	0.5493164	-1.2207031	3.325683606	-9.955517180000001	-0.9366943390000001	2.9296875	-4.5166016	3.8452148	6.796118210000001	9.8263179	1.000097644	0.9765625	4.5776367	0.30517578	-10.8288089	1.24294429	3.6869628600000004	-3.112793	2.1362305	1.7089844	0.113647464	10.42805162	1.66044928	-0.8544922	3.6010742	0.6713867	3.029003894	9.285595746	-1.349414038	1.159668	3.0517578	-0.9765625	1549640692.072
-8.74367662	-1.320703076	-5.45148912	-3.112793	1.953125	-1.953125	3.6833741	-10.44958516	-1.2788329680000001	2.2583008	-4.0283203	3.90625	6.802099640000001	9.938769960000002	0.1435546875	0.5493164	4.8217773	0.5493164	-10.28210414	0.46774902160000004	2.920141574	-3.6010742	0.36621094	1.0375977	-0.11005859620000001	10.71516124	1.0264160340000001	-0.8544922	4.333496	0.61035156	1.9738769960000002	9.917236420000002	-1.697534146	0.48828125	1.5258789	-2.1362305	1549640692.112
-9.368139480000002	-1.156811502	-7.200463760000001	-4.4555664	-2.1972656	-2.319336	4.121215854000001	-9.778466754	-0.63881839	2.2583008	-4.0283203	3.90625	6.82602536	10.236645860000001	-0.7859619110000001	0.4272461	4.699707	0.5493164	-9.746167032	0.439038089	3.0014891200000005	-4.1503906	0.48828125	1.2207031	-0.9127685700000001	11.295361420000003	0.94506839	-1.0375977	4.8217773	1.159668	2.3303711060000003	10.271337860000001	-1.7310302520000003	0.7324219	2.2583008	-2.319336	1549640692.152
-8.38120108	-1.2010742212	-5.312719748	-5.126953	-1.5258789	-2.0141602	4.181030252	-9.66242662	-0.10288086060000001	0.6713867	-3.3569336	1.4038086	6.90378444	9.98183606	-1.60183107	0.6713867	4.4555664	0.8544922	-9.552368210000001	0.5610595746000001	3.226391574	-4.4555664	-0.18310547	1.3427734	-1.002490216	11.163769960000002	1.1400634980000002	-0.91552734	4.3945312	1.2817383	2.062402356	10.030884080000002	-1.923632788	0.6713867	2.0141602	-2.5634766	1549640692.192
-7.755542032000001	-1.4702392180000001	-4.347314496	-4.3945312	0.7324219	-1.7700195	3.8281250000000004	-9.49255342	0.061010742800000003	0.91552734	-5.065918	0	6.835595746000001	9.198266574	-2.04086911	1.159668	4.5166016	1.4648438	-8.68745108	0.7285400360000001	3.027807608	-4.699707	1.0375977	1.2207031	-0.6854736419999999	10.3694339	1.2010742212	-0.8544922	4.638672	1.0986328	1.9978027160000003	9.759326080000001	-1.24294429	0.79345703	1.953125	-2.9907227	1549640692.232
-7.9625	-1.4558837860000002	-5.208642572	-4.1503906	-0.18310547	-1.8310547	3.6367187500000004	-8.66950679	0.4713378894	0.5493164	-5.065918	-0.61035156	6.537719748	8.247216754	-2.0923096040000004	1.6479492	4.9438477	1.8310547	-8.20773912	1.5396240020000003	2.87707518	-4.4555664	0	1.2207031	-0.461767572	9.290380890000002	0.6711181610000001	-1.0375977	5.2490234	0.91552734	2.3255859620000003	9.451879892000001	-0.8134765380000001	0.61035156	2.0141602	-3.0517578	1549640692.272
-7.921826080000001	-1.732226538	-5.59624002	-4.0893555	-0.79345703	-1.953125	3.4692382200000003	-7.698120108000001	0.966601538	0.7324219	-4.333496	-0.7324219	6.02451178	7.77228984	-2.0671875	1.5869141	4.9438477	1.7700195	-8.187402160000001	2.03488768	2.769409146	-4.211426	0.18310547	1.2817383	-0.5550781250000001	8.80349092	0.023925780760000005	-1.0986328	5.004883	1.159668	2.670117212	9.27961412	-0.7034179712000002	0.5493164	2.6245117	-2.746582	1549640692.312
-8.009155252000001	-1.9954101440000003	-5.579492212	-3.3569336	-0.5493164	-1.6479492	3.2228027160000003	-7.188500900000001	1.3386474640000001	0.8544922	-3.90625	-0.4272461	5.689550720000001	7.80458966	-2.121020468	1.2207031	4.272461	1.4648438	-8.43383786	2.2573974640000003	2.948852536	-3.90625	0.36621094	1.2207031	-0.6077148560000001	8.93029802	-0.20935058900000003	-0.7324219	4.638672	1.5869141	2.733520468	9.289184800000001	-0.57421875	0.36621094	3.2348633	-2.1972656	1549640692.352
-7.755542032000001	-1.8410888580000002	-5.92641574	-2.9296875	-0.30517578	-1.3427734	3.0995849640000004	-7.28061502	1.642504892	0.8544922	-3.90625	-0.4272461	5.72304712	7.995996106000001	-2.135375998	0.9765625	3.479004	1.3427734	-8.464941394	2.69523912	2.951245108	-3.540039	0.36621094	0.9765625	-0.7273437500000001	9.1791259	-0.1770507788	-0.30517578	4.4555664	1.7089844	2.045654254	9.351391574	-1.068286142	0.30517578	3.479004	-1.5258789	1549640692.392
-8.1072509	-2.158105432	-5.9479492800000004	-2.319336	-0.24414062	-1.0986328	3.0995849640000004	-7.28061502	1.642504892	0.6713867	-3.6621094	0.18310547	5.879760880000001	8.315405252000001	-2.06120607	0.8544922	3.112793	1.2817383	-8.498437500000001	3.1761474640000005	2.825634784	-2.9296875	0.36621094	0.91552734	-0.879272464	9.408813400000001	-0.2129394568	-0.061035156	4.3945312	1.7089844	0.764428714	9.81555162	-1.4463134979999999	-0.4272461	2.9907227	-1.6479492	1549640692.432
-8.978149460000001	-1.9798584260000003	-6.385790740000001	-1.4038086	-0.48828125	-0.61035156	3.535034146	-7.876367212000001	2.296875	0.24414062	-2.6245117	0.8544922	5.85942392	8.847753894	-1.8386962860000002	0.7324219	2.746582	1.2207031	-8.838183606000001	3.34841304	2.895019568	-2.319336	-0.36621094	0.8544922	-1.0072753600000002	9.87058058	-0.32658691100000004	-0.18310547	3.8452148	1.7089844	0.876879892	10.558447480000002	-0.9139648560000001	-0.91552734	1.8920898	-1.5258789	1549640692.472
-8.540307608	-0.9737792932	-6.414501800000001	-1.4038086	-0.30517578	-0.061035156	3.8018066100000003	-8.296264480000001	2.78496106	0	-1.7089844	1.0986328	5.6739991000000005	9.651660340000001	-1.561157248	0.48828125	1.953125	0.9765625	-9.07026358	2.89382338	3.17495108	-1.953125	-0.24414062	0.6713867	-1.141259784	10.650561600000001	-0.248828125	-0.18310547	2.6245117	1.4648438	1.7214599640000001	10.5919429	-0.75366214	-2.0141602	1.2207031	-1.3427734	1549640692.512
-8.296264480000001	-0.2189208966	-6.774585160000001	-2.1972656	-0.61035156	0.24414062	3.9621094240000003	-8.705395468	3.1474366000000003	-0.061035156	-1.0375977	1.4038086	5.40363768	10.13017572	-1.24294429	0.4272461	0.8544922	0.9765625	-8.968579074	2.5313476440000002	3.0038817900000003	-1.953125	-0.6713867	0.7324219	-1.388891574	10.800097840000001	0.401953125	0.061035156	1.5258789	1.2207031	2.8986084260000005	10.317992720000001	-0.8732910340000001	-2.4414062	1.0986328	-1.0986328	1549640692.552
-8.851342752	-0.132788089	-6.068774460000001	-2.8076172	-1.0375977	0.4272461	4.088916034	-8.584570288	3.216821286	0	-0.91552734	1.5258789	5.05671376	10.21391574	-0.891235324	0.4272461	0.061035156	0.9765625	-9.096582068	1.9104736420000001	3.1151367800000003	-1.8310547	-0.79345703	0.7324219	-1.5527832460000002	10.78215306	1.046752896	0.18310547	1.159668	0.79345703	3.665429712	10.230663940000001	-0.501245108	-2.9296875	1.2207031	-0.36621094	1549640692.591
-9.737792932000001	-0.8708984620000001	-4.8150634000000005	-3.90625	-1.3427734	0.24414062	4.39038089	-8.589355432000001	3.2467285340000003	0.12207031	-0.61035156	1.2817383	4.794726440000001	10.24023462	-0.2763427716	0.6713867	-0.061035156	0.6713867	-9.721044928000001	1.0144531250000002	2.92971196	-1.8920898	-1.8920898	0.7324219	-1.3075439300000002	10.834789840000001	1.670019568	0	0.18310547	0.48828125	4.44660643	10.12180162	-0.31223143000000003	-3.9672852	0.91552734	0.7324219	1549640692.631
-10.151709260000002	-2.4655516200000003	-3.494360324	-3.6621094	-0.30517578	-0.36621094	4.596142572000001	-9.207836960000002	2.9081787140000004	0.79345703	-1.0375977	0.6713867	4.585375900000001	10.3622554	0.29069824280000006	0.8544922	0.18310547	0.12207031	-10.44240764	-0.6244628600000001	3.3831054320000007	-1.7700195	-1.159668	0.61035156	-1.184326178	10.9568116	2.8675048920000004	0.4272461	0.12207031	0.48828125	5.1715576080000005	9.42077626	0.2428466754	-3.4179688	1.4038086	2.5634766	1549640692.672
-10.308423020000001	-3.1175292540000004	-2.55048822	-2.5024414	-1.0375977	-0.8544922	4.98972194	-10.03207968	2.287304712	1.5869141	-1.7700195	-0.12207031	4.635620108	10.05361322	1.015649411	1.159668	0.6713867	-0.36621094	-10.43522914	-1.2333740020000001	2.930908246	-2.1972656	-0.61035156	0.6713867	-0.7823730432	10.72951628	3.8783691100000004	0.30517578	1.0375977	0.24414062	4.81147464	9.16835962	0.26677246400000004	-1.953125	3.9672852	4.5776367	1549640692.711
-9.82751448	-3.0828369600000003	-1.28122554	-2.2583008	-0.5493164	-0.6713867	5.426367212000001	-9.95073282	1.412817392	1.8920898	-2.0141602	-1.5869141	4.793530252	9.4171875	1.9511474640000002	1.6479492	1.5258789	-0.30517578	-10.383788940000002	-0.916357428	2.843579074	-1.8920898	0.18310547	0.79345703	-0.9175537140000001	9.47460962	3.98723143	-0.12207031	1.8310547	-0.12207031	2.548095746	9.97226538	0.8314209260000001	0.4272461	4.272461	4.3945312	1549640692.751
-9.387280252000002	-2.5851807100000004	-1.293188498	-0.8544922	-0.8544922	-0.061035156	5.20146466	-9.4423098	0.5215820288	1.6479492	-1.8310547	-3.2348633	4.542309604000001	9.37890625	2.56723642	1.4648438	2.319336	-0.18310547	-9.73659694	-0.6531738220000001	2.6485839660000003	-1.5869141	0.5493164	0.7324219	-1.5898682100000001	8.903979532000001	3.6415038940000004	-0.24414062	1.8310547	-0.24414062	1.4606689300000002	9.2042482	-0.7416992212000001	5.065918	3.0517578	6.1035156	1549640692.792
-8.907568390000002	-1.7417969240000002	-1.642504892	-1.4038086	0.61035156	0.061035156	4.615283246	-9.326269568	-0.20935058900000003	1.3427734	-1.4648438	-3.8452148	3.9345947480000003	9.564331070000001	2.6641358800000003	0.7324219	1.7089844	-0.24414062	-8.90517572	-0.669921875	1.9571288940000002	-1.2207031	-0.12207031	0.48828125	-2.1437500000000003	9.027197480000002	3.3077391200000004	-0.061035156	1.7089844	0	1.223803714	11.700903060000002	-0.657958966	4.211426	3.8452148	6.3476562	1549640692.831
-8.992504892	-1.1304931610000002	-2.670117212	-0.8544922	0.24414062	-0.61035156	4.097290036	-8.78435054	-0.619677716	1.0375977	-0.8544922	-3.8452148	3.658251996	9.478198380000002	2.3997558900000002	0.12207031	0.4272461	-0.18310547	-9.098974640000002	-0.6543701080000001	2.6306396760000004	-0.91552734	0.6713867	0.48828125	-2.54689946	8.826220746	3.2718505400000004	0.061035156	1.2817383	0.12207031	1.2704589660000003	11.40661592	-0.023925780760000005	2.4414062	2.8076172	6.4697266	1549640692.871
-8.86809056	-0.9630126800000001	-2.5815917540000006	-1.0375977	0.18310547	-0.48828125	3.7204589660000003	-8.16108426	-0.9139648560000001	0.8544922	-0.61035156	-3.6621094	3.6833741	9.479394568	1.943969748	-0.18310547	0	-0.12207031	-8.640795926000001	-0.5359375000000001	2.3949707460000003	-0.6713867	-0.061035156	0.36621094	-2.45358876	8.927905252	3.3508057100000004	0.18310547	0.7324219	0.12207031	1.888940396	11.150610520000003	0.879272464	4.1503906	2.0141602	4.760742	1549640692.912
-8.844164840000001	-0.740502896	-2.344726538	-0.91552734	1.159668	-0.18310547	3.4728271760000005	-7.909863220000001	-1.0958007788	0.5493164	-0.6713867	-3.0517578	3.7360108800000003	9.341821580000001	1.56354982	-0.12207031	0	-0.12207031	-8.70898462	-0.5239746106000001	2.8136719240000003	-0.4272461	0.4272461	0.30517578	-2.127001996	9.00207518	3.3627685700000005	0.061035156	0.61035156	0	1.8398925720000001	10.49384784	1.830322284	5.126953	3.9672852	3.6010742	1549640692.951
-8.76042482	0.06459961060000001	-2.769409146	-0.8544922	1.2207031	-0.061035156	3.4417237400000005	-7.677783246000001	-1.153222644	0.30517578	-0.91552734	-2.4414062	3.7503662140000005	9.094189300000002	1.302758786	0.061035156	0	-0.24414062	-8.49963408	-0.3995605432	2.7658202880000005	-0.24414062	0.12207031	0.30517578	-1.9164550720000002	8.914746106	3.3041503600000004	0.061035156	0.24414062	-0.18310547	0.057421875000000004	9.754540740000001	0.660351538	2.746582	1.3427734	1.5258789	1549640692.991
-8.55466304	0.10766601440000001	-2.527758786	-1.2817383	0.79345703	-0.12207031	3.5565673920000003	-7.47082518	-1.076660144	0	-0.8544922	-1.8920898	3.7180663940000005	8.9326902	1.184326178	0.12207031	-0.12207031	-0.4272461	-8.332153060000001	-0.669921875	2.843579074	-0.18310547	0.061035156	0.24414062	-1.5898682100000001	8.92551268	3.27663588	0.12207031	0	-0.24414062	0.1208251996	8.152710160000002	1.656860324	2.8076172	-0.18310547	0.30517578	1549640693.032
-9.04753444	0.1435546875	-2.6354248200000003	-0.61035156	1.6479492	0.061035156	3.696533246	-7.27702626	-0.835009784	-0.48828125	-0.48828125	-1.2817383	3.8257324280000002	8.939868210000002	1.191503894	0.18310547	-0.30517578	-0.79345703	-8.5666259	-1.1245117212000002	2.87707518	-0.36621094	-0.48828125	0.12207031	-1.3230957460000001	9.120507788000001	3.361572284	0.18310547	-0.12207031	-0.24414062	1.214233426	7.498339660000001	1.7752929320000002	3.2348633	-1.159668	0.061035156	1549640693.071
-9.616967752	0.05981445288	-3.7276367800000005	-0.8544922	1.3427734	-0.30517578	3.770703076	-7.257885880000001	-0.364868161	-0.79345703	0.12207031	-0.61035156	4.245629892	9.136059800000002	1.3302734620000003	0.36621094	-0.18310547	-1.159668	-8.903979532000001	-1.21901857	3.1593994600000004	-0.7324219	-0.30517578	0.18310547	-0.954638678	9.402832068	3.60441893	0.30517578	-0.061035156	-0.30517578	4.027905252	8.864501800000001	1.693945288	1.953125	-1.7700195	-0.30517578	1549640693.111
-10.315600540000002	0.5670410144	-3.6462889400000003	-0.7324219	0.5493164	0.12207031	3.77189946	-7.4780027	0.0657958966	-0.6713867	0.24414062	0.061035156	4.837792932	9.484179712000001	1.582690396	0.61035156	0.18310547	-1.2817383	-8.813061600000001	-1.0120605432	3.15461412	-0.8544922	-0.61035156	0.24414062	-0.9594238220000001	9.77966304	3.7479737400000004	0.24414062	0.12207031	-0.24414062	7.646679712	9.092993210000001	1.211840854	-0.4272461	-1.2817383	-0.8544922	1549640693.151
-11.2199955	0.34931639400000003	-4.01953125	-1.8310547	0.5493164	0.4272461	3.73122554	-8.028295926	0.41511232	-0.6713867	0.24414062	0.061035156	5.368945288000001	9.82990764	1.9320067900000002	0.79345703	0.6713867	-1.2207031	-8.82263179	-0.893627896	3.3627685700000005	-0.7324219	-1.5258789	0.12207031	-1.156811502	10.05361322	3.6893554320000006	0.061035156	0.061035156	-0.061035156	5.29597194	8.712573380000002	-0.23566894960000004	-0.79345703	-1.8310547	-1.8310547	1549640693.191
-10.684058	-0.923535144	-4.7062010800000005	-1.0375977	-1.8920898	0.061035156	3.8388915740000003	-8.55107428	0.6304443390000001	-0.24414062	-0.5493164	1.5258789	5.768505890000001	10.31320836	2.146142572	0.79345703	0.91552734	-1.0375977	-9.47460962	-0.647192392	3.9298096040000003	-0.6713867	-1.4038086	-0.061035156	-1.264477536	10.480688400000002	3.61638179	-0.061035156	-0.12207031	0.30517578	2.6509764400000004	9.612182608000001	-0.716577176	-0.18310547	-0.91552734	-2.9907227	1549640693.231
-10.17683058	-3.2228027160000003	-4.124804712	0.48828125	0.24414062	0.24414062	3.992016574	-9.07863768	0.8948242212000002	-0.24414062	-0.18310547	2.1362305	6.06398912	10.55126996	2.204760782	0.61035156	0.91552734	-0.7324219	-10.539307100000002	-0.5024413940000001	3.7395996400000002	-0.7324219	-1.8310547	-0.061035156	-1.1675781250000001	10.698413040000002	3.5158935700000002	0.061035156	-0.061035156	0.48828125	7.81655252	11.98083516	-1.2860107820000002	-0.79345703	-2.1362305	-2.0141602	1549640693.271
-9.4686277	-2.372241214	-4.34851088	-0.061035156	-2.746582	0.48828125	3.9716797120000003	-9.4004393	1.181933606	0	-0.30517578	2.5024414	6.281713760000001	10.747461060000001	2.1473388580000004	0.36621094	0.79345703	-0.24414062	-10.655346940000001	0.01076660144	4.062597644	-0.5493164	0.91552734	0.18310547	-0.9426757788	10.911352340000002	3.202465854	0	0.18310547	0.6713867	3.202465854	10.566821580000001	0.192602536	-0.4272461	2.1362305	-1.2817383	1549640693.311
-7.3416259	-2.018139676	-3.1821288940000003	0.061035156	1.0375977	0.12207031	3.9190429320000004	-9.874170320000001	1.207055661	0.5493164	-0.79345703	2.9296875	6.41091304	10.1241938	2.121020468	0.061035156	1.2207031	0.4272461	-9.376513580000001	0.1854248004	2.404541034	-0.48828125	-0.48828125	-0.061035156	-0.849365216	10.308423020000001	2.527758786	-0.30517578	0.9765625	0.6713867	2.068383786	9.451879892000001	-1.5216797120000003	0.18310547	0.30517578	-1.953125	1549640693.351
-8.595336960000001	-1.9200439300000003	-4.78276358	1.0375977	0.5493164	-0.30517578	4.047045926	-8.927905252	1.2549072479999999	0.5493164	-1.159668	2.746582	5.8354982	9.398047120000001	1.770507788	-0.5493164	1.0375977	1.5258789	-9.591845746	0.38400878600000005	2.80051268	-0.4272461	0.061035156	0.061035156	-1.3709472839999999	9.11572284	1.9810547120000002	-0.8544922	1.0986328	0.48828125	2.287304712	9.518872300000002	-1.335058606	0.061035156	0.12207031	-1.8310547	1549640693.391
-9.27602536	-1.3661621400000001	-4.969384980000001	0	-1.4038086	0.061035156	4.202563400000001	-7.9625	1.315917932	0.61035156	-1.0375977	2.0141602	5.1356689300000005	9.7066893	1.193896466	-1.2817383	0.36621094	1.8920898	-9.46264676	0.679492212	2.64379892	-0.61035156	-0.36621094	0	-1.6616454680000001	9.241332968	1.582690396	-0.7324219	0.30517578	0.6713867	2.463159146	9.646875000000001	-1.2321777160000003	-0.18310547	0.12207031	-1.6479492	1549640693.431
-8.66711412	-1.0180419928000002	-4.048242212	-0.30517578	0.18310547	0.4272461	4.22648912	-8.51638179	1.2058593750000002	0.5493164	-0.79345703	1.5258789	4.766015576	10.2079348	0.43664550720000006	-1.7089844	-0.24414062	1.5869141	-9.040356430000001	0.5502929712000001	3.3101317900000002	-0.24414062	0.6713867	-0.061035156	-1.1316894568000002	10.12897914	1.7657226440000002	-0.36621094	0.36621094	0.8544922	2.07915036	9.517675720000002	-1.4451172120000002	0	-0.18310547	-1.8920898	1549640693.472
-8.675488220000002	-0.7500732428000001	-4.209741214	0.61035156	-0.061035156	-0.18310547	4.220507788000001	-9.020019568	1.0180419928000002	0.4272461	-0.79345703	1.159668	4.836596646	9.535620108000002	-0.2380615216	-1.5258789	0	1.6479492	-8.585766574	0.8158691100000001	2.9907226440000003	-0.24414062	-0.61035156	-0.18310547	-1.1580077880000001	9.797607428000001	2.1341797120000003	-0.4272461	1.0375977	0.7324219	2.165283246	9.521264480000001	-1.5396240020000003	0.061035156	-1.0986328	-2.2583008	1549640693.511
-8.537914840000001	-0.7811767572	-4.121215854000001	0.61035156	-0.79345703	-0.4272461	4.056616214000001	-8.174243210000002	1.0072753600000002	0.24414062	-1.0375977	0.61035156	4.657153354	8.815454074	-0.613696286	-0.8544922	0.4272461	1.953125	-8.34650908	0.9366943390000001	3.140258786	0.061035156	0.4272461	-0.18310547	-1.320703076	9.057104532	1.9989990020000004	-0.7324219	0.61035156	0.5493164	2.527758786	9.28200679	-0.907983426	0	-0.61035156	-2.1972656	1549640693.551
-8.271142572	-0.8565429712000001	-3.9932128600000003	0.6713867	0.12207031	-0.061035156	3.9573242800000004	-7.564135880000001	1.129296875	0.12207031	-0.8544922	0.30517578	4.360473740000001	8.531933606	-0.7046142572	-0.30517578	0.48828125	1.7700195	-8.279516574	0.9199462860000001	3.22160643	0.18310547	-0.061035156	-0.24414062	-1.0826415740000002	8.8728759	1.9176513580000003	-0.61035156	0	0.36621094	2.6497802520000002	9.15041484	-0.925927716	-0.061035156	-0.30517578	-1.8920898	1549640693.591
-8.564233426000001	-0.63881839	-4.475317392000001	1.159668	0.36621094	0.18310547	3.800610324	-7.46245108	1.1424560700000002	0.061035156	-0.5493164	0.24414062	4.136767572	8.269946580000001	-0.6244628600000001	-0.18310547	0.30517578	1.3427734	-8.24960962	1.1855224640000002	3.1282959260000003	0.36621094	0.30517578	-0.30517578	-0.709399411	8.80588408	1.836303714	-0.36621094	0.12207031	0.12207031	2.8423827880000005	9.136059800000002	-0.907983426	-0.061035156	-0.18310547	-1.4038086	1549640693.631
-8.935082968000001	-0.6352294928000001	-4.660742212000001	1.4038086	-0.6713867	0.36621094	3.6773925720000005	-7.403832968000001	1.149633786	-0.24414062	-0.30517578	0.18310547	4.079345746	8.19577626	-0.42109375000000004	-0.18310547	-0.061035156	0.8544922	-8.04384784	1.412817392	3.1306884000000004	0.91552734	0.5493164	-0.30517578	-0.7476806610000001	8.851342752	1.61977536	-0.18310547	-0.061035156	0.061035156	2.4165038940000003	9.404028060000002	-1.09819339	-0.7324219	-0.48828125	-1.159668	1549640693.671
-8.463745108000001	-0.611303714	-4.695434604000001	1.0986328	-0.24414062	0.36621094	3.7300292540000006	-7.54379892	1.28361821	-0.61035156	0.48828125	0.30517578	4.11643071	8.307031250000001	-0.248828125	-0.24414062	-0.61035156	0.36621094	-8.354882788000001	1.246533246	3.20007338	0.91552734	-0.91552734	-0.30517578	-1.08383786	8.939868210000002	1.600634784	0	-0.48828125	0.12207031	2.469140576	9.4423098	-1.246533246	-1.159668	-0.91552734	-1.2817383	1549640693.711
-8.01274411	-0.27275390380000003	-4.897607428000001	1.0375977	0.24414062	0.5493164	3.7659179320000007	-7.99838858	1.5360351440000002	-0.7324219	1.0375977	0.36621094	4.183422824	8.845361420000001	-0.173461911	-0.36621094	-1.2817383	-0.18310547	-9.113330072	0.47971191100000005	3.77548822	0.8544922	0	-0.30517578	-0.9187500000000001	9.52604982	1.79921875	0.36621094	-1.5258789	0.061035156	2.6665283540000004	8.988915740000001	-1.7609375	-1.4648438	0.18310547	-0.9765625	1549640693.751
-8.35009784	-0.10288086060000001	-4.921533246000001	0.91552734	0.36621094	0.9765625	3.8711913940000002	-8.56184056	1.75495607	-0.61035156	1.0986328	0.36621094	4.360473740000001	9.0092527	-0.05861816394	-0.18310547	-1.8920898	-0.6713867	-8.86210962	0.24045410340000004	3.561352536	0.6713867	0.18310547	-0.30517578	-0.3289794928	9.9698732	2.3531005400000002	0.6713867	-1.2817383	-0.48828125	3.0947998200000004	9.152807608000002	-1.582690396	-1.953125	0.61035156	-0.48828125	1549640693.791
-9.21860324	0.324194339	-5.09379892	0	0.36621094	0.79345703	4.075756790000001	-8.518774460000001	1.8255371400000002	-0.48828125	1.0986328	0.061035156	4.7253417540000004	8.94584964	0.3612792932	0.18310547	-1.6479492	-1.0986328	-8.9661866	0.5825927716	3.4967528960000003	0.61035156	-0.36621094	-0.12207031	-0.3576904254	9.931591460000002	2.45358876	0.4272461	-1.0375977	-0.7324219	2.93330072	9.72702626	-0.8577392572	-2.4414062	-0.48828125	-0.36621094	1549640693.831
-10.82402356	-0.729736322	-4.4059326080000005	-0.8544922	-0.9765625	0	4.244433606	-8.643188400000001	1.7693115020000003	-0.5493164	1.5869141	-0.4272461	4.9849366	9.49494658	1.0563232428000002	0.30517578	-1.0986328	-1.5869141	-9.82990764	0.4904785144	3.343627896	0.61035156	-1.159668	0	-0.641210962	10.16486772	2.377026358	0.061035156	-1.5869141	-0.6713867	4.43703624	9.938769960000002	0.9295165740000001	-3.112793	-2.2583008	0.6713867	1549640693.871
-11.468823380000002	-1.851855432	-3.2646728240000003	-0.61035156	-0.8544922	-0.24414062	4.334155252	-9.304736420000001	1.540820288	-0.5493164	2.2583008	-0.5493164	4.95622554	10.64099092	1.4211913940000003	-0.18310547	-1.3427734	-2.0751953	-11.1015625	-0.3959716754	4.12839357	0.9765625	-0.4272461	-0.18310547	-0.9594238220000001	10.869482820000002	2.721557608	0.36621094	-1.7089844	-0.61035156	5.07106929	10.05002446	2.20236821	-2.8686523	-2.5634766	2.5024414	1549640693.91
-10.75463858	-2.3399413940000002	-2.080346646	0.36621094	-1.0986328	0.12207031	4.562646466	-10.418481920000001	1.234570288	-0.5493164	2.5634766	-0.5493164	4.961010880000001	11.12548822	1.388891574	-0.7324219	-2.4414062	-2.380371	-10.71875	-1.137670926	4.047045926	0.91552734	1.6479492	-0.4272461	-0.7883544928000001	11.28698732	3.4931639400000005	0.79345703	-1.2207031	-0.7324219	3.3819091460000004	11.02619658	0.8673096040000001	-1.953125	-0.9765625	4.333496	1549640693.95
-9.49255342	-1.6281494600000002	-1.143652356	0.8544922	-0.5493164	0.30517578	4.671508786	-10.322778060000001	0.7955322480000001	-0.12207031	1.8920898	-1.159668	5.4646485600000005	10.112231920000001	1.656860324	-0.24414062	-2.2583008	-1.8310547	-9.38129892	-1.0120605432	2.6880616	0.9765625	0.7324219	-0.4272461	-1.223803714	10.225878600000001	4.00756839	0.48828125	-0.30517578	-0.9765625	1.449902356	11.09199182	2.3806152160000003	-1.2207031	-2.4414062	4.1503906	1549640693.991
-9.76411142	-1.387695288	-1.9583251800000003	1.4038086	-0.061035156	-0.36621094	4.441821286	-8.97575679	0.42827148560000006	0	1.5258789	-2.2583008	5.74816893	9.65285643	2.082739218	0.12207031	-0.61035156	-1.159668	-9.319091754	-1.05991214	2.6079101440000003	0.9765625	0.24414062	-0.36621094	-2.168872104	9.289184800000001	3.7994139400000004	0	-0.8544922	-0.8544922	-0.0765625	11.33483876	1.4044433900000002	-0.12207031	-3.0517578	3.2348633	1549640694.031
-9.201855432	-1.2692626800000002	-1.9978027160000003	1.159668	-1.2817383	-0.30517578	3.8843505400000002	-8.72214357	-0.02990722644	0.24414062	1.5258789	-2.5634766	5.1380616	10.077538940000002	2.2107422120000004	-0.18310547	-0.6713867	-0.61035156	-9.000878894000001	-1.1675781250000001	2.719165036	1.2817383	0.4272461	-0.6713867	-2.282519568	9.559545926	3.5481933900000002	0	-1.3427734	-0.6713867	1.378125	9.50930162	0.9893310700000001	0.79345703	-1.2817383	2.9907227	1549640694.07
-8.75444339	-0.94506839	-1.425976538	1.7700195	1.0986328	0.18310547	3.2718505400000004	-8.972167932000001	-0.6304443390000001	0.36621094	1.159668	-2.2583008	4.653564496	9.790429712	2.136572284	-0.6713867	-1.953125	-0.061035156	-8.834594748	-1.123315396	2.8423827880000005	1.4648438	0.5493164	-0.79345703	-2.25859375	9.406420926000001	3.59484874	0.18310547	-1.2817383	-0.61035156	1.6544677520000002	9.09179712	1.3793212860000001	1.5258789	1.2207031	2.746582	1549640694.111
-9.35378444	-0.4761230432	-2.1569091460000003	1.4648438	0.48828125	-0.061035156	3.019433606	-8.383593750000001	-1.1209228240000002	0.24414062	0.79345703	-1.7700195	4.652368210000001	9.16118161	2.063598642	-0.7324219	-1.8920898	0.4272461	-8.67189946	-0.965405252	2.6079101440000003	1.7089844	0.18310547	-0.6713867	-2.162890576	8.7963134	3.52546376	0.061035156	-1.7089844	-0.5493164	2.2609863220000004	9.100170926	1.7465820680000002	1.6479492	2.6245117	2.0141602	1549640694.15
-9.09060054	-0.39836425720000007	-1.8697998200000001	1.0375977	0.48828125	-0.24414062	3.0086670320000004	-7.763915740000001	-1.36018071	-0.061035156	1.0986328	-1.2207031	4.344921924	9.100170926	1.814770468	-0.7324219	-1.5258789	0.5493164	-8.828613220000001	-1.2919922120000003	2.87109375	1.7700195	0.5493164	-0.61035156	-1.7190673920000001	8.781957968	3.4560790740000003	0.061035156	-1.8310547	-0.5493164	2.0887207460000004	8.93867212	1.532446286	1.2817383	-0.24414062	0.48828125	1549640694.19
-9.21501448	-0.38999023560000007	-1.9164550720000002	1.4648438	1.6479492	0.18310547	3.045751996	-7.7328125000000005	-1.4618652160000003	-0.4272461	1.6479492	-0.4272461	3.9429687500000004	9.122900360000001	1.4798096040000002	-0.7324219	-1.7700195	0.4272461	-8.948242212	-1.8351074280000002	2.837597644	1.5258789	0.36621094	-0.6713867	-1.3446288940000002	9.034375	3.6211670320000002	0.24414062	-1.5869141	-0.61035156	1.234570288	8.8979982	1.1257080072	-0.061035156	-3.2958984	-0.5493164	1549640694.231
-9.52604982	0.0693847644	-2.6796875	1.159668	1.0375977	0.30517578	3.125903354	-7.887134080000001	-1.4798096040000002	-0.61035156	1.7089844	0.18310547	3.96330571	9.07026358	1.293188498	-0.4272461	-1.4648438	0.061035156	-8.86809056	-2.04086911	2.7311278960000003	1.2207031	0.61035156	-0.4272461	-1.225	9.283202880000001	3.9250244600000004	0.30517578	-1.3427734	-0.5493164	4.38798822	7.908667032	1.7346191100000001	1.2207031	-2.6855469	-0.30517578	1549640694.27
-9.843066100000001	0.24643554320000002	-2.7418945679999998	0.6713867	0.5493164	0.24414062	3.3579834260000005	-8.23764676	-1.3446288940000002	-0.61035156	1.5869141	0.4272461	4.143945288	8.9326902	1.4451172120000002	0.12207031	-0.6713867	-0.36621094	-8.70061052	-1.89013678	2.616284146	0.8544922	-0.061035156	-0.24414062	-1.1699707068	9.261669928000002	3.9501464660000005	0.18310547	-1.0986328	-0.4272461	5.035180710000001	8.833398560000001	1.43435054	0.4272461	-1.5258789	-0.61035156	1549640694.31
-9.687548920000001	0.21413574280000003	-2.32917482	0.4272461	0.061035156	0.48828125	3.58288588	-8.70180661	-1.119726538	-0.6713867	1.3427734	0.36621094	4.286303714000001	8.87407248	1.81357428	0.30517578	-0.24414062	-0.5493164	-8.531933606	-1.7118896760000002	2.598339856	0.79345703	-0.4272461	-0.24414062	-1.2537109620000002	9.07504892	3.7671141200000005	0.12207031	-0.91552734	-0.30517578	4.03986821	8.54270018	1.409228534	-0.48828125	-1.8920898	-0.9765625	1549640694.35
-9.30952176	0.2177246106	-2.2071533540000003	0.18310547	0.79345703	0.4272461	3.6570557100000003	-8.8728759	-0.9438721040000001	-0.6713867	0.6713867	-0.12207031	4.39277356	9.00686052	2.0695800720000004	0	-0.61035156	-0.61035156	-8.62404802	-1.604223642	2.8423827880000005	0.6713867	-0.36621094	-0.18310547	-1.297973642	9.029589660000001	3.593652356	0.18310547	-1.0375977	-0.18310547	4.862915036	8.18620607	0.764428714	0.5493164	-0.7324219	-1.3427734	1549640694.39
-10.339526260000001	-0.4486083966	-3.0541259000000003	0.18310547	0.30517578	0.24414062	3.62236322	-8.719750900000001	-0.6148925720000001	-0.91552734	0.12207031	-0.61035156	4.700219748	9.248510880000001	2.141357428	-0.24414062	-0.9765625	-0.61035156	-9.048730432000001	-1.6712158540000002	2.9667969240000005	0.4272461	-0.9765625	-0.24414062	-1.141259784	9.25688498	3.7096923920000004	0.24414062	-1.0986328	-0.061035156	3.8532471040000003	9.15639676	0.6304443390000001	0.5493164	1.2817383	-1.3427734	1549640694.43
-10.184009080000001	-1.0096679712	-3.25151358	0.36621094	-0.24414062	0.30517578	3.4955566100000004	-8.62404802	-0.153125	-1.0375977	0.48828125	-0.6713867	5.158398560000001	9.723437500000001	2.076757788	-0.12207031	-0.5493164	-0.6713867	-9.666015380000001	-1.5432128600000001	3.25988768	0.12207031	-0.30517578	-0.18310547	-0.8816650360000001	9.88613318	3.8664062500000003	0.18310547	-0.91552734	0	5.0890135800000005	9.67080072	1.108959964	0.5493164	-1.2207031	-1.0986328	1549640694.47
-9.673193390000002	-0.401953125	-2.8555420320000002	0.24414062	0.30517578	0.4272461	3.2060547120000003	-8.89440944	0.1411621106	-0.91552734	0.5493164	-0.30517578	5.502929712	10.16127896	2.004980432	0.12207031	0.12207031	-0.7324219	-9.75214856	-1.181933606	3.37473143	0.12207031	-0.30517578	-0.12207031	-0.764428714	10.461548020000002	3.8795653960000003	0	-0.48828125	0.12207031	4.215722644	10.004565200000002	0.6842773560000001	-0.5493164	-1.5258789	-1.0375977	1549640694.51
-9.341821580000001	-0.5514892572000001	-3.208447284	-0.24414062	0.24414062	0.12207031	3.007470746	-9.159985520000001	0.3229980432	-0.7324219	0.12207031	0.30517578	5.729028060000001	10.18161592	1.967895468	0.18310547	0.8544922	-0.5493164	-9.33464357	-1.2261962860000002	3.057714856	0	-0.4272461	-0.18310547	-0.9223388580000002	10.47709964	3.6666259000000005	-0.18310547	-0.061035156	0.24414062	3.21921376	9.395654254	-0.25959472840000003	-0.12207031	-0.7324219	-1.7089844	1549640694.55
-8.978149460000001	-1.32788089	-3.8987060700000002	-0.18310547	-0.061035156	0.12207031	3.1462402160000003	-9.07983426	0.6459961060000001	-0.6713867	0.18310547	0.79345703	5.665625	9.719848740000002	1.868603534	0.18310547	1.159668	-0.12207031	-9.1193116	-1.1340820288	2.8064941100000005	-0.36621094	-0.5493164	-0.24414062	-1.0563232428000002	10.004565200000002	3.29816893	-0.36621094	0.12207031	0.36621094	3.170166034	9.25688498	-0.9965087860000001	0.91552734	-0.4272461	-1.6479492	1549640694.59
-8.618066394000001	-1.7633300720000002	-4.117626996	0.24414062	-0.061035156	0	3.293383786	-8.50441893	1.008471646	-0.30517578	0.061035156	0.79345703	5.3342526999999995	9.132470746000001	1.71667482	0	0.9765625	0.18310547	-9.197070288	-0.516796875	2.7729980040000006	-0.5493164	-0.18310547	-0.061035156	-0.793139676	9.329858426000001	2.8328125	-0.4272461	0.30517578	0.36621094	2.9979003600000005	9.595434800000001	-0.47492675720000005	0.4272461	-0.24414062	-1.6479492	1549640694.63
-8.698217752000001	-1.6305420320000001	-4.341332968000001	0.30517578	0	0	3.3077391200000004	-8.07136232	1.13647464	0	-0.6713867	0.4272461	5.0890135800000005	8.87407248	1.393676718	-0.36621094	0.91552734	0.24414062	-9.164770468	0.11843261780000001	2.668920926	-0.61035156	0	0.061035156	-0.5120117212	9.043945288000002	2.313623004	-0.4272461	0.48828125	0.4272461	3.249121106	9.479394568	-0.4868896466	0.4272461	0.30517578	-1.0375977	1549640694.67
-9.00327176	-1.1699707068	-4.419091754000001	0.24414062	0.36621094	0	3.408227536	-8.21013179	1.05991214	0.061035156	-0.79345703	0.24414062	4.9849366	8.96977536	0.84816893	-0.6713867	1.0375977	0.061035156	-9.242529254	0.569433606	2.899804712	-0.4272461	0	0.061035156	-0.4892822284000001	9.198266574	1.8913329680000002	-0.48828125	0.79345703	0.5493164	3.0218260800000003	9.471020468	-0.6244628600000001	0.18310547	-0.12207031	-0.61035156	1549640694.71
-9.39326178	-0.6663330072	-4.800707968	-0.061035156	-0.18310547	-0.18310547	3.5314452880000005	-8.637207068	0.9977050720000001	-0.18310547	-0.30517578	0.24414062	4.874877896	9.383691394000001	0.10886230040000001	-0.79345703	1.0986328	-0.12207031	-9.579882788	0.7464843750000001	3.275439496	-0.30517578	-0.24414062	0.12207031	-0.6747070288	9.5870607	1.670019568	-0.30517578	0.9765625	0.7324219	2.365063498	9.6983152	-1.3242920320000002	-0.061035156	-0.18310547	-0.61035156	1549640694.75
-9.122900360000001	-0.659155252	-4.745678714	-0.5493164	-0.48828125	-0.24414062	3.535034146	-9.03916034	1.141259784	-0.48828125	0.12207031	0.30517578	4.756445288	9.69113768	-0.613696286	-0.79345703	0.6713867	-0.18310547	-9.2724366	0.3517089856000001	3.1462402160000003	-0.24414062	0.24414062	0.12207031	-0.802709964	10.1146241	1.8351074280000002	0	0.9765625	0.8544922	2.135375998	9.7318116	-1.7023192900000002	0.12207031	-0.18310547	-0.8544922	1549640694.79
-8.576196580000001	-1.052734375	-4.61169429	-0.30517578	-0.30517578	-0.36621094	3.5206787140000007	-8.979345746000002	1.469042932	-0.48828125	0.18310547	0.48828125	4.69423822	9.354980432000001	-1.0503417932	-0.24414062	0.12207031	0.24414062	-9.16716304	0.2392578076	3.1330810700000002	-0.30517578	0.18310547	0.061035156	-0.9725830072	9.936376800000001	2.080346646	0.12207031	1.0375977	0.48828125	2.3889892180000003	9.479394568	-1.4618652160000003	0.18310547	0.18310547	-0.9765625	1549640694.83
-8.391967752000001	-1.4116211060000001	-4.362866214	0.36621094	0.61035156	-0.061035156	3.521875	-8.399145468	1.6891601440000001	-0.18310547	-0.12207031	0.36621094	4.618872104	9.07146016	-0.985742212	0.48828125	0.18310547	0.61035156	-8.942260880000001	0.47851562500000006	2.7311278960000003	-0.36621094	0.24414062	0.12207031	-1.1556152160000002	9.515283246000001	1.971484424	0.12207031	0.79345703	0.24414062	2.646191394	9.34541034	-1.5551757200000003	0.12207031	0.30517578	-0.6713867	1549640694.87
-9.136059800000002	-1.102978534	-4.34611821	0.48828125	0.061035156	0.18310547	3.5769042540000004	-8.156298920000001	1.676000998	0.061035156	-0.24414062	0.18310547	4.34851088	9.035571580000001	-0.745288089	0.6713867	0.061035156	0.7324219	-8.7448732	1.00129393	2.548095746	-0.061035156	0.24414062	0.18310547	-1.3230957460000001	9.29516574	1.65805661	0.18310547	0.5493164	0.12207031	2.702417032	9.521264480000001	-1.00129393	0	-0.061035156	-0.36621094	1549640694.91
-8.953027160000001	-0.7524658540000001	-4.383203076	0.24414062	0.36621094	0.30517578	3.6295410340000003	-8.303442392000001	1.43435054	0.061035156	0	0.18310547	4.1260009	9.011645468000001	-0.3804199280000001	0.4272461	-0.30517578	0.79345703	-8.596533246000002	1.296777356	2.378222644	-0.061035156	0.24414062	0.18310547	-1.5001464660000001	9.101367212000001	1.168774411	0.36621094	0.30517578	0.30517578	2.6222655759999998	9.651660340000001	-0.5455078076000001	-0.4272461	-0.18310547	-0.18310547	1549640694.95
-8.955419928000001	-0.8278320288	-4.474121106	0.6713867	0.36621094	0.24414062	3.69533696	-8.37761232	1.1771484620000001	0.061035156	0	0.18310547	3.99919429	9.307128894	-0.1244140625	0.12207031	-0.79345703	0.7324219	-8.957812500000001	1.008471646	2.7550537140000007	0.61035156	-0.6713867	0	-1.5910644960000002	9.278417932000002	1.0264160340000001	0.30517578	-0.36621094	0.4272461	2.8399902160000003	9.450683606	-1.118530252	-0.5493164	0.12207031	0	1549640694.99
-9.217407248	-0.649584964	-4.46694339	0.24414062	0	0.4272461	3.716870108	-8.400341754000001	1.1400634980000002	-0.5493164	1.2817383	0.061035156	3.8652099640000004	9.69233426	0.028710937500000002	0	-1.7700195	0.61035156	-9.04992662	0.492871106	2.92971196	0.7324219	-0.4272461	0	-1.43435054	9.778466754	1.56354982	0.61035156	-0.8544922	0.48828125	2.1305908540000003	9.609789840000001	-1.0455566100000002	-0.61035156	-0.30517578	0.18310547	1549640695.03
-9.066674820000001	-0.63881839	-4.093701080000001	-0.18310547	0.4272461	0.36621094	3.6295410340000003	-8.577392572	1.1125488220000002	-0.48828125	1.4038086	0	4.0494384000000005	9.838280760000002	0.3146240216	0.061035156	-2.0751953	0.36621094	-9.35378444	-0.053833007200000005	3.3149170320000003	0.5493164	-0.61035156	-0.12207031	-0.7608398560000001	10.10864218	2.109057608	0.7324219	-0.79345703	0.24414062	2.2346679320000002	9.603808606000001	-1.0168457068	-0.8544922	-0.5493164	0.061035156	1549640695.07
-9.088207968	-0.855346646	-3.9896241	-0.061035156	0.061035156	0	3.5158935700000002	-8.713769568	0.923535144	-0.36621094	1.0986328	-0.061035156	4.4789062500000005	9.919628600000001	0.7488769568000001	0.30517578	-1.0986328	-0.061035156	-9.297558606	-0.47373047120000006	3.3472167540000006	0.30517578	-0.24414062	-0.12207031	-0.33615722840000006	10.35148912	2.524169928	0.61035156	-0.5493164	0.061035156	2.136572284	9.538012680000001	-0.65676268	-0.91552734	-0.12207031	0.12207031	1549640695.11
-9.103759980000001	-0.9390869110000001	-3.6534667540000005	0.061035156	-0.061035156	-0.12207031	3.458471646	-8.74367662	0.7213623200000001	-0.36621094	1.0986328	-0.061035156	4.62246106	9.681567392	1.268066394	0.5493164	0	-0.48828125	-9.206640380000001	-0.6292480432	3.435742212	0.061035156	-0.12207031	-0.061035156	-0.0885253894	10.154101440000002	2.7275389400000005	0.4272461	-0.24414062	-0.12207031	1.524072284	9.7318116	-0.3947753894	-0.8544922	-0.36621094	0.061035156	1549640695.15
-9.222192392	-0.8673096040000001	-3.5158935700000002	-0.061035156	0	-0.30517578	3.3352538940000005	-8.537914840000001	0.46416014400000005	-0.24414062	0.8544922	-0.24414062	4.530346646	9.463842752000001	1.69633786	0.48828125	0	-0.5493164	-9.159985520000001	-0.5909667932	3.3472167540000006	-0.061035156	-0.24414062	0	-0.16389160340000003	9.71745607	2.69523912	0.18310547	-0.12207031	-0.24414062	1.637719748	9.69233426	-0.3576904254	-0.6713867	-0.30517578	0	1549640695.19
-9.405224640000002	-0.8374023560000001	-3.5553711060000004	0	0.061035156	-0.4272461	3.1665771760000005	-8.412304712000001	0.1997802716	-0.18310547	0.61035156	-0.30517578	4.547094748	9.57749002	1.8530517180000001	0.061035156	-0.12207031	-0.79345703	-9.34541034	-0.5479003894	3.611596646	-0.12207031	0.18310547	0	-0.250024411	9.661230432000002	2.557666034	0.12207031	-0.18310547	-0.30517578	2.051635782	9.657641574000001	-0.019140625	-0.30517578	-0.061035156	0.061035156	1549640695.23
-9.512890380000002	-0.8015136780000001	-3.6427001800000003	0.061035156	-0.12207031	-0.30517578	2.9931152160000005	-8.58217752	-0.062207030760000004	-0.24414062	0.36621094	-0.18310547	4.584179712	9.76770018	1.7214599640000001	-0.24414062	-0.12207031	-1.0375977	-9.220996106000001	-0.48330077880000005	3.5111084260000003	-0.061035156	0.24414062	0	-0.2069580072	9.922021760000002	2.5875733800000003	0.061035156	0	-0.24414062	1.8434814300000002	9.86699182	0.0418701178	-0.4272461	-0.061035156	0	1549640695.27
-9.335839660000001	-0.764428714	-3.7096923920000004	0.12207031	-0.30517578	-0.18310547	2.92971196	-8.846557608000001	-0.2189208966	-0.24414062	0.30517578	0.061035156	4.660742212000001	9.82990764	1.42836911	-0.24414062	-0.061035156	-1.0986328	-9.159985520000001	-0.5658447284000001	3.507519568	0	0.30517578	-0.061035156	-0.41511232	10.014135880000001	2.652172824	-0.061035156	0.18310547	-0.18310547	1.7752929320000002	9.869384980000001	-0.17944336060000002	-0.48828125	-0.8544922	-0.18310547	1549640695.31
-9.15161142	-0.65676268	-3.563745108	0.24414062	-0.061035156	-0.12207031	2.9990966460000004	-8.81665036	-0.19020996400000004	-0.24414062	0.12207031	0.24414062	4.721752896	9.770092752000002	1.2022705072	-0.18310547	0.12207031	-0.91552734	-8.9661866	-0.5431152356000001	3.34841304	-0.061035156	0.18310547	-0.061035156	-0.6854736419999999	9.911254500000002	2.6378173920000005	-0.12207031	0.12207031	-0.24414062	2.288500998	9.599023560000001	-0.12321777160000001	-0.36621094	-0.48828125	-0.18310547	1549640695.349
-9.213818390000002	-0.3995605432	-3.61638179	0.12207031	0	-0.12207031	3.1534179320000004	-8.680273560000002	-0.0765625	-0.30517578	0.061035156	0.24414062	4.659545926000001	9.609789840000001	1.0491455072	-0.12207031	0.061035156	-0.6713867	-8.90876448	-0.47971191100000005	3.3173096040000005	-0.061035156	0.061035156	-0.061035156	-0.850561502	9.718652160000001	2.5588623200000002	-0.18310547	-0.061035156	-0.24414062	2.489477536	9.553564300000001	0.05144042932000001	-0.18310547	-0.12207031	-0.12207031	1549640695.389
-9.247314300000001	-0.5072265576	-3.640307608	0.061035156	-0.12207031	-0.18310547	3.2909912140000004	-8.524755890000002	0.1435546875	-0.24414062	-0.061035156	0.24414062	4.494457968	9.5619384	0.8374023560000001	-0.24414062	-0.36621094	-0.24414062	-8.985326980000002	-0.5048339856	3.4225829680000004	0	0.061035156	-0.12207031	-0.735717752	9.689941394000002	2.501440396	-0.12207031	-0.30517578	-0.24414062	2.3925780760000004	9.612182608000001	0.15551757200000002	-0.061035156	-0.061035156	-0.18310547	1549640695.459
-9.307128894	-0.63881839	-3.591259784	0.061035156	-0.061035156	-0.061035156	3.2909912140000004	-8.524755890000002	0.1435546875	-0.24414062	-0.061035156	0.24414062	4.494457968	9.5619384	0.8374023560000001	-0.24414062	-0.36621094	-0.24414062	-8.985326980000002	-0.5048339856	3.4225829680000004	0	0	-0.12207031	-0.735717752	9.689941394000002	2.501440396	-0.12207031	-0.30517578	-0.24414062	2.3925780760000004	9.612182608000001	0.15551757200000002	-0.061035156	-0.24414062	-0.18310547	1549640695.471
-9.253295926000002	-0.5897705072	-3.640307608	0.12207031	0	-0.061035156	3.417797824	-8.596533246000002	0.2033691394	-0.24414062	-0.061035156	0.36621094	4.513598740000001	9.573901260000001	0.783569339	-0.12207031	-0.18310547	-0.30517578	-8.96140126	-0.5084228534	3.4728271760000005	0	0.12207031	-0.12207031	-0.501245108	9.79880342	2.6174804320000002	-0.12207031	-0.24414062	-0.24414062	2.27653804	9.631323380000001	0.10766601440000001	-0.12207031	-0.30517578	-0.18310547	1549640695.509
-9.21860324	-0.5359375000000001	-3.7635253600000005	0.061035156	0	-0.12207031	3.5338378600000007	-8.65515126	0.24165038940000003	-0.24414062	0.061035156	0.4272461	4.526757788	9.50930162	0.8577392572	0.061035156	0.061035156	-0.30517578	-8.903979532000001	-0.5048339856	3.44890126	0	0	-0.12207031	-0.4605712860000001	9.77368161	2.6581542540000003	-0.12207031	-0.061035156	-0.24414062	2.369848642	9.632519568000001	0.07177734424	0	-0.24414062	-0.24414062	1549640695.549
-9.195874100000001	-0.6543701080000001	-3.803002896	0.061035156	-0.12207031	-0.12207031	3.6307373200000006	-8.604907248	0.2763427716	-0.12207031	-0.061035156	0.30517578	4.476513580000001	9.46743161	0.9630126800000001	0.061035156	0.12207031	-0.18310547	-8.88723143	-0.46416014400000005	3.42497554	-0.061035156	0	-0.12207031	-0.571826178	9.646875000000001	2.568432608	-0.18310547	-0.061035156	-0.18310547	2.46794429	9.578686600000001	0.18303222840000002	0	-0.18310547	-0.18310547	1549640695.589
-9.220996106000001	-0.6711181610000001	-3.753955072	0.12207031	-0.12207031	-0.061035156	3.708496106	-8.519970746	0.27395019960000005	-0.12207031	-0.18310547	0.12207031	4.38439946	9.48776857	1.020434604	0	-0.061035156	-0.12207031	-8.935082968000001	-0.3600830072	3.447705072	0	0	-0.12207031	-0.5909667932	9.595434800000001	2.512207068	-0.12207031	-0.18310547	-0.18310547	2.365063498	9.60620108	0.2045654254	0	-0.24414062	-0.12207031	1549640695.629
-9.152807608000002	-0.5490966754000001	-3.800610324	0.12207031	0.061035156	0	3.714477536	-8.5498777	0.2129394568	-0.12207031	-0.12207031	0	4.391577176	9.552368210000001	1.0048827880000002	-0.061035156	0	-0.12207031	-8.96259784	-0.3337646466	3.4692382200000003	0.061035156	0.061035156	-0.18310547	-0.5455078076000001	9.661230432000002	2.5098144959999997	-0.061035156	-0.061035156	-0.12207031	2.4129150360000002	9.58586412	-0.053833007200000005	-0.061035156	-0.36621094	-0.12207031	1549640695.669
-9.09060054	-0.5120117212	-3.9070800720000003	0.061035156	0	0	3.6510742800000004	-8.6264402	0.18422851440000002	-0.18310547	-0.061035156	0	4.411913940000001	9.578686600000001	0.961816394	-0.061035156	0.12207031	-0.12207031	-8.881250000000001	-0.37443847840000005	3.393872104	0.061035156	-0.061035156	-0.12207031	-0.6160888580000001	9.74257788	2.5265625000000003	-0.12207031	-0.061035156	-0.061035156	2.4751221040000004	9.56552716	-0.15671386780000002	-0.061035156	-0.24414062	-0.12207031	1549640695.709
-9.098974640000002	-0.5263671924000001	-3.9154540740000003	0	0	0	3.6486816100000006	-8.630029254	0.2237060504	-0.18310547	0	-0.061035156	4.3233885800000005	9.508105432	0.9343017572	-0.061035156	0	0	-8.91235324	-0.3911865216	3.4213867800000006	0.061035156	0	-0.12207031	-0.7560547120000001	9.630126800000001	2.5265625000000003	-0.12207031	-0.12207031	-0.061035156	2.4727295320000002	9.536816394	-0.027514648560000004	0	-0.18310547	-0.12207031	1549640695.749
-9.11572284	-0.60651857	-3.887939496	0	0.061035156	0	3.625952176	-8.56303714	0.2572021466	-0.18310547	0	-0.061035156	4.2420410340000005	9.463842752000001	0.92473143	-0.061035156	-0.12207031	0.061035156	-8.91354982	-0.439038089	3.411816394	0	-0.061035156	-0.061035156	-0.6627441100000001	9.579882788	2.5181884000000005	-0.061035156	-0.18310547	-0.061035156	2.368652356	9.5703125	-0.05502929712000001	0	-0.061035156	-0.061035156	1549640695.789
-9.192285340000002	-0.5909667932	-3.9405760800000005	0	0.061035156	0	3.54580072	-8.57978534	0.269165036	-0.24414062	0.12207031	-0.18310547	4.197778354	9.45666484	0.8457763580000002	-0.061035156	-0.061035156	-0.061035156	-8.960205072	-0.41152344240000005	3.435742212	0	-0.061035156	-0.061035156	-0.5036376800000001	9.60739766	2.501440396	0	-0.12207031	-0.061035156	2.2944824280000002	9.624145468	-0.0813476538	0	-0.061035156	-0.061035156	1549640695.829
-9.169555710000001	-0.611303714	-3.974072284	-0.12207031	-0.061035156	0	3.458471646	-8.6599366	0.2763427716	-0.12207031	0.12207031	-0.24414062	4.21452626	9.478198380000002	0.794335962	0	0.12207031	-0.18310547	-8.924316394	-0.39238280760000005	3.42736821	0	-0.061035156	-0.061035156	-0.4486083966	9.656445288	2.489477536	0	0	0	2.1485351440000002	9.681567392	-0.16987304320000002	0	-0.12207031	-0.18310547	1549640695.869
-9.13725589	-0.6830810700000001	-3.951342752	0	0	0	3.3962646760000004	-8.718554712000001	0.2763427716	-0.18310547	0.061035156	-0.24414062	4.270751996	9.508105432	0.7692138580000001	0.061035156	0.18310547	-0.18310547	-8.9326902	-0.35649413939999997	3.434545926	0	-0.12207031	0	-0.5084228534	9.688745108	2.4523925720000004	0	0.061035156	0.061035156	2.293286142	9.63969748	-0.061010742800000003	0	-0.061035156	-0.12207031	1549640695.909
