# Supplementary material for: A deep learning approach for lower back-pain risk prediction during manual lifting
Source: PLoS One. 2021 Feb 19;16(2):e0247162. doi: 10.1371/journal.pone.0247162 (PMC7894914; doi:10.1371/journal.pone.0247162)
Supplement: S1 Data — (ZIP) [file pone.0247162.s001.zip › source-used/Subject_02_P2_Zone09_T3.csv]

Side_A_x	Side_A_y	Side_A_z	Side_G_x	Side_G_y	Side_G_z	LtWt_A_x	LtWt_A_y	LtWt_A_z	LtWt_G_x	LtWt_G_y	LtWt_G_z	RtWt_A_x	RtWt_A_y	RtWt_A_z	RtWt_G_x	RtWt_G_y	RtWt_G_z	Back_A_x	Back_A_y	Back_A_z	Back_G_x	Back_G_y	Back_G_z	UArm_A_x	UArm_A_y	UArm_A_z	UArm_G_x	UArm_G_y	UArm_G_z	Thig_A_x	Thig_A_y	Thig_A_z	Thig_G_x	Thig_G_y	Thig_G_z	Time_stp
-9.310717752	-1.488183606	-3.1330810700000002	0	-0.061035156	-0.061035156	2.9237304320000006	-8.80947284	-0.778784146	0	0	-0.061035156	3.9250244600000004	9.71027806	0.709399411	0	-0.061035156	0	-8.9661866	-0.423486322	3.4321533540000004	0	-0.061035156	0	-0.6531738220000001	9.686352340000001	2.6784912140000006	0	-0.061035156	0	1.758544928	9.753344748	-0.20217285340000002	0	0	0	1549637705.786
-9.307128894	-1.485791034	-3.10317392	0	0	0	2.9321045320000003	-8.771191394	-0.784765625	0	-0.061035156	-0.061035156	3.895117212	9.6983152	0.687866214	0	-0.061035156	0.061035156	-8.954223740000002	-0.4091308606000001	3.4429199280000002	0	-0.061035156	0	-0.6268554712000001	9.649267572	2.668920926	0	-0.061035156	0	1.7298339660000002	9.734204074	-0.17585449280000004	-0.061035156	-0.061035156	0	1549637705.826
-9.335839660000001	-1.459472644	-3.12709964	0	0	0	2.9273192900000002	-8.783154254000001	-0.7991211060000001	0	-0.061035156	-0.061035156	3.8604248200000004	9.651660340000001	0.6447998200000001	0	-0.061035156	0	-8.963793930000001	-0.41152344240000005	3.435742212	0	-0.12207031	0	-0.594555661	9.64328624	2.6509764400000004	0.061035156	-0.061035156	0	1.7083007200000002	9.753344748	-0.19140625	-0.061035156	-0.061035156	-0.061035156	1549637705.866
-9.31669928	-1.4570800720000001	-3.1055663940000002	0	0	0	2.94765625	-8.792724640000001	-0.7763915740000001	0	0	0	3.8556396760000005	9.712670926000001	0.643603534	0.061035156	-0.061035156	0	-8.97695288	-0.40793457460000004	3.4931639400000005	0.061035156	0.061035156	0	-0.5790038940000001	9.707885880000001	2.665332068	0.061035156	-0.061035156	0	1.7489746400000001	9.744970746000002	-0.15671386780000002	-0.061035156	0	0	1549637705.906
-9.325073380000001	-1.409228534	-3.0959961060000003	0	-0.061035156	0	2.95961911	-8.77836911	-0.775195288	0.061035156	0	0	3.8783691100000004	9.709082068	0.6854736419999999	0.061035156	-0.061035156	0	-8.9410643	-0.39836425720000007	3.458471646	0	-0.061035156	0	-0.5885742212	9.701904254	2.6581542540000003	0.061035156	0	0	1.7812744600000001	9.7401857	-0.1818359424	-0.061035156	-0.061035156	0	1549637705.946
-9.337036240000002	-1.4235839660000003	-3.129492212	-0.061035156	-0.061035156	0	2.98952626	-8.76521016	-0.775195288	0.061035156	0	0	3.8604248200000004	9.718652160000001	0.724951178	0	-0.061035156	0	-8.915942392	-0.3959716754	3.4417237400000005	0	-0.12207031	0	-0.6340332068000001	9.676782248	2.6222655759999998	0.061035156	-0.061035156	0	1.7645263580000001	9.734204074	-0.19499511780000003	-0.061035156	0	0	1549637705.986
-9.325073380000001	-1.464257788	-3.0971923920000006	0	-0.061035156	0	3.03857428	-8.774780252000001	-0.770410144	0.061035156	0	-0.061035156	3.8975097840000004	9.76171875	0.75964357	0	-0.12207031	0	-8.939868210000002	-0.387597644	3.499145468	0	-0.061035156	0	-0.617285144	9.72822284	2.624658246	0.061035156	-0.061035156	0	1.7860596040000003	9.75214856	-0.1997802716	-0.061035156	0	0	1549637706.026
-9.322680710000002	-1.44870607	-3.0613037140000006	0	-0.061035156	0	3.03857428	-8.774780252000001	-0.770410144	0.061035156	0	-0.061035156	3.9298096040000003	9.749755890000001	0.75964357	0	-0.061035156	0	-8.931494110000001	-0.3935791034	3.5003417540000004	0	-0.061035156	0	-0.5802001800000001	9.7401857	2.6533691100000003	0	-0.061035156	0	1.7800780760000001	9.73061502	-0.1399658246	-0.061035156	0	0	1549637706.066
-9.337036240000002	-1.4367432100000002	-3.0708741	0	0	0	3.0397704680000004	-8.70778804	-0.7763915740000001	0	0	-0.061035156	3.91066893	9.733007788	0.7799804712000001	0	-0.061035156	0	-8.918335160000002	-0.38999023560000007	3.517089856	0	-0.061035156	0	-0.5861816394	9.712670926000001	2.62346196	0	-0.061035156	0	1.774096646	9.719848740000002	-0.11604003600000001	0	-0.061035156	0	1549637706.106
-9.34421376	-1.4451172120000002	-3.0900146760000005	0	0	0	3.0541259000000003	-8.72692842	-0.7763915740000001	0	0	-0.061035156	3.9154540740000003	9.725830072	0.7608398560000001	-0.061035156	-0.061035156	-0.061035156	-8.927905252	-0.381616214	3.5362304320000004	0	-0.061035156	0	-0.5455078076000001	9.718652160000001	2.61867662	0	-0.061035156	0	1.7788817900000002	9.73898912	-0.1315917932	-0.061035156	-0.061035156	0	1549637706.146
-9.340625000000001	-1.4558837860000002	-3.06608876	0	-0.061035156	-0.061035156	3.0397704680000004	-8.730517572	-0.7991211060000001	0	0	-0.061035156	3.9393798920000007	9.7318116	0.7273437500000001	-0.061035156	-0.061035156	-0.061035156	-8.936279254	-0.3732421924	3.5481933900000002	0	-0.061035156	-0.061035156	-0.534741214	9.73898912	2.634228534	0	-0.061035156	0	1.7896484620000002	9.744970746000002	-0.09450683900000001	-0.061035156	0	0	1549637706.186
-9.340625000000001	-1.435546924	-3.0625	0	-0.061035156	-0.061035156	3.02421875	-8.704199280000001	-0.8146728240000001	0	-0.061035156	-0.12207031	3.9429687500000004	9.7150634	0.7010253600000002	-0.061035156	-0.061035156	-0.061035156	-8.918335160000002	-0.36965332460000005	3.5493896760000005	0	-0.061035156	-0.061035156	-0.5431152356000001	9.73540036	2.63183606	-0.061035156	-0.061035156	-0.061035156	1.7860596040000003	9.7401857	-0.09211425720000001	0	0	0	1549637706.226
-9.350195288	-1.437939496	-3.0959961060000003	0	-0.061035156	-0.061035156	2.9907226440000003	-8.717358426	-0.7799804712000001	-0.061035156	0	0	3.9310058900000002	9.701904254	0.6842773560000001	-0.061035156	-0.061035156	-0.061035156	-8.931494110000001	-0.37443847840000005	3.5541748200000005	0	0	-0.061035156	-0.5502929712000001	9.71625998	2.6222655759999998	-0.061035156	-0.061035156	-0.061035156	1.7501709260000002	9.73898912	-0.1674804712	0	-0.061035156	0	1549637706.266
-9.3238768	-1.4618652160000003	-3.0828369600000003	0	-0.061035156	-0.061035156	3.0086670320000004	-8.747265380000002	-0.7572509980000001	-0.061035156	0	0	3.9322021760000005	9.697119110000001	0.6627441100000001	0	-0.061035156	-0.061035156	-8.927905252	-0.3804199280000001	3.58288588	0	0	-0.061035156	-0.5467041034000001	9.718652160000001	2.62705072	-0.061035156	-0.061035156	-0.061035156	1.7788817900000002	9.7485598	-0.135180661	-0.061035156	0	0	1549637706.306
-9.32866214	-1.4403320680000002	-3.0625	0	-0.061035156	0	3.017041034	-8.766406250000001	-0.7680175720000001	-0.061035156	0	0	3.9190429320000004	9.6636232	0.6842773560000001	0	-0.061035156	-0.061035156	-8.917138580000001	-0.38879393000000007	3.543408246	0	0	-0.061035156	-0.553881839	9.69113768	2.62705072	-0.061035156	-0.061035156	-0.061035156	1.81357428	9.7318116	-0.10886230040000001	-0.061035156	0	0	1549637706.346
-9.329858426000001	-1.387695288	-3.0828369600000003	0	-0.061035156	0	3.0158447480000006	-8.783154254000001	-0.7476806610000001	-0.12207031	0	0	3.895117212	9.65285643	0.6926513580000001	0	-0.061035156	-0.061035156	-8.911157248	-0.3935791034	3.5314452880000005	0	0	-0.061035156	-0.5562744110000001	9.650463760000001	2.6402099640000003	0	-0.061035156	-0.061035156	1.8231445680000002	9.73061502	-0.1579101538	-0.061035156	0	0	1549637706.386
-9.322680710000002	-1.408032248	-3.0971923920000006	-0.061035156	0	-0.061035156	3.01225589	-8.814257788	-0.702221646	-0.12207031	0	0	3.923828076	9.668408246	0.65676268	0	-0.061035156	-0.061035156	-8.924316394	-0.41152344240000005	3.5362304320000004	0	0	0	-0.571826178	9.66481929	2.624658246	0	-0.061035156	-0.061035156	1.8063964660000003	9.733007788	-0.1878173822	0	-0.061035156	0	1549637706.426
-9.31311052	-1.437939496	-3.093603534	0	0	-0.061035156	3.0182373200000003	-8.81784694	-0.6914550720000001	0	0	0	3.946557608	9.69233426	0.6531738220000001	0	-0.061035156	-0.061035156	-8.924316394	-0.42229003600000004	3.5481933900000002	0	0	0	-0.5778076080000001	9.701904254	2.6402099640000003	0	-0.061035156	-0.061035156	1.8028076080000002	9.74257788	-0.173461911	-0.061035156	-0.061035156	-0.061035156	1549637706.466
-9.314306610000001	-1.414013678	-3.0565185700000006	0	0	0	3.011059604	-8.78435054	-0.6842773560000001	0	0	-0.061035156	3.94895018	9.669604532000001	0.6711181610000001	0	-0.061035156	-0.061035156	-8.914746106	-0.40793457460000004	3.5194824280000003	0	0	0	-0.5550781250000001	9.689941394000002	2.64379892	0	-0.061035156	-0.061035156	1.8375000000000001	9.7150634	-0.11843261780000001	0	0	0	1549637706.506
-9.33942842	-1.3996582460000002	-3.092407248	-0.061035156	0	-0.061035156	2.95363768	-8.769995108000002	-0.7058105432	0	0	-0.061035156	3.9501464660000005	9.666015380000001	0.6902587860000001	0	0	-0.061035156	-8.90876448	-0.3804199280000001	3.5027344240000007	0	0	0	-0.5455078076000001	9.6636232	2.604321286	0	0	-0.061035156	1.8386962860000002	9.712670926000001	-0.14235839660000002	0	0	0	1549637706.546
-9.34780252	-1.435546924	-3.1199219240000007	-0.061035156	-0.061035156	-0.061035156	2.9548339660000003	-8.787939300000001	-0.740502896	0	0	0	3.974072284	9.718652160000001	0.6842773560000001	0	-0.061035156	-0.061035156	-8.927905252	-0.38640135800000003	3.5194824280000003	-0.061035156	0	0	-0.6005371106	9.70310054	2.598339856	0	0	-0.061035156	1.8243408540000001	9.7318116	-0.16030273560000002	-0.061035156	-0.061035156	-0.061035156	1549637706.586
-9.329858426000001	-1.451098642	-3.0947998200000004	-0.061035156	0	-0.061035156	2.9739746400000002	-8.795117212000001	-0.7859619110000001	0	-0.061035156	0	3.9860351440000006	9.729418930000001	0.6735107428000001	0	-0.061035156	-0.061035156	-8.9410643	-0.36845702880000003	3.5135009000000004	0	0	0	-0.5957519568	9.75214856	2.588769568	0	-0.061035156	-0.061035156	1.83151857	9.7401857	-0.113647464	-0.061035156	0	-0.061035156	1549637706.626
-9.322680710000002	-1.447509784	-3.1175292540000004	-0.061035156	0	-0.061035156	2.9703858800000003	-8.752050720000002	-0.775195288	0	-0.061035156	0	3.964501996	9.701904254	0.669921875	0	0	0	-8.955419928000001	-0.37802735600000004	3.5266601440000005	-0.061035156	0	0	-0.5825927716	9.712670926000001	2.616284146	0	0	-0.061035156	1.7944336060000001	9.73898912	-0.1579101538	0	0	-0.061035156	1549637706.666
-9.310717752	-1.491772464	-3.1187255400000002	-0.061035156	0	-0.061035156	2.9703858800000003	-8.752050720000002	-0.775195288	-0.061035156	-0.061035156	0	3.9322021760000005	9.72224092	0.6902587860000001	0	0	-0.061035156	-8.947045926000001	-0.3756347644	3.494360324	-0.061035156	0.061035156	0	-0.539526358	9.72702626	2.613891574	-0.061035156	0	-0.061035156	1.7848632200000003	9.73540036	-0.15551757200000002	0.061035156	-0.061035156	-0.061035156	1549637706.705
-9.3155027	-1.469042932	-3.125903354	-0.061035156	0	-0.061035156	2.9727783540000003	-8.771191394	-0.7500732428000001	0	-0.061035156	0	3.9393798920000007	9.73898912	0.6962402160000001	-0.061035156	0.061035156	-0.061035156	-8.92670926	-0.3517089856000001	3.47402356	-0.061035156	0.061035156	0	-0.553881839	9.733007788	2.56245108	-0.061035156	0.061035156	0	1.81357428	9.72702626	-0.16030273560000002	0.061035156	0	-0.061035156	1549637706.745
-9.32148462	-1.4774170320000002	-3.1330810700000002	-0.061035156	0	-0.061035156	3.0050780759999998	-8.76521016	-0.75964357	0	-0.061035156	0	3.953735324	9.744970746000002	0.67709964	-0.061035156	0	0	-8.936279254	-0.34931639400000003	3.4237792540000007	-0.061035156	0	0	-0.6627441100000001	9.72702626	2.5564697480000005	-0.061035156	0	0	1.7693115020000003	9.746167032	-0.2045654254	0	0	-0.061035156	1549637706.785
-9.297558606	-1.4965576080000003	-3.1330810700000002	-0.061035156	0	0	3.011059604	-8.766406250000001	-0.732128894	-0.061035156	-0.061035156	-0.061035156	3.9405760800000005	9.750951980000002	0.643603534	-0.061035156	0.061035156	0	-8.95063498	-0.33017577880000004	3.42736821	-0.061035156	0.061035156	-0.061035156	-0.6675292932	9.753344748	2.5612548920000004	-0.061035156	0	0	1.783667032	9.733007788	-0.18422851440000002	0	0	-0.061035156	1549637706.825
-9.31191394	-1.465454074	-3.14265126	-0.061035156	-0.061035156	0	2.9667969240000005	-8.76521016	-0.708203125	-0.061035156	-0.061035156	-0.061035156	3.887939496	9.719848740000002	0.6364257788	-0.061035156	0.061035156	0	-8.948242212	-0.3289794928	3.4154052520000002	-0.061035156	0.061035156	-0.061035156	-0.6316406250000001	9.73659694	2.5720214660000003	-0.061035156	0.061035156	0	1.8279297120000002	9.733007788	-0.15551757200000002	0	0	0	1549637706.865
-9.310717752	-1.471435504	-3.14504393	-0.12207031	0	0	2.9703858800000003	-8.76401358	-0.69504393	-0.061035156	-0.061035156	-0.061035156	3.85444339	9.712670926000001	0.660351538	-0.061035156	0.061035156	0	-8.95063498	-0.339746106	3.402246106	-0.061035156	0	-0.061035156	-0.641210962	9.70429712	2.548095746	-0.061035156	0	0	1.7788817900000002	9.737792932000001	-0.1770507788	-0.061035156	-0.061035156	0	1549637706.905
-9.314306610000001	-1.4822021760000001	-3.1438476440000005	-0.061035156	0	-0.061035156	2.9907226440000003	-8.80349092	-0.707006839	-0.061035156	-0.061035156	-0.061035156	3.8424804320000003	9.76411142	0.643603534	-0.061035156	0.061035156	0	-8.96140126	-0.34931639400000003	3.430957068	-0.061035156	0.061035156	-0.061035156	-0.6818847840000001	9.73659694	2.5720214660000003	-0.12207031	0	0	1.752563498	9.734204074	-0.19738769960000002	0	-0.12207031	-0.061035156	1549637706.948
-9.31191394	-1.4798096040000002	-3.1474366000000003	-0.061035156	-0.061035156	-0.061035156	2.996704074	-8.82023912	-0.7034179712000002	-0.061035156	-0.061035156	-0.061035156	3.8364991	9.754540740000001	0.6555663939999999	-0.061035156	0.061035156	-0.061035156	-8.987719748	-0.3576904254	3.447705072	-0.061035156	0.061035156	-0.061035156	-0.6663330072	9.750951980000002	2.593554712	-0.12207031	0	0	1.81118161	9.75214856	-0.16628417539999998	0	0.061035156	0	1549637706.985
-9.299951080000001	-1.50493161	-3.1438476440000005	-0.12207031	0	0	2.988330072	-8.792724640000001	-0.668725589	0	-0.061035156	-0.061035156	3.8245362400000005	9.729418930000001	0.6962402160000001	-0.061035156	0.061035156	-0.061035156	-8.9661866	-0.35649413939999997	3.399853534	-0.061035156	0.061035156	-0.061035156	-0.6208740020000001	9.719848740000002	2.600732428	-0.12207031	0	-0.061035156	1.7824707460000002	9.7485598	-0.16987304320000002	-0.061035156	0.061035156	0	1549637707.025
-9.325073380000001	-1.524072284	-3.170166034	-0.061035156	-0.061035156	0	2.9703858800000003	-8.77358426	-0.6723144568000001	0	0	-0.061035156	3.8460692900000004	9.737792932000001	0.69504393	-0.061035156	0.061035156	-0.061035156	-9.00207518	-0.36965332460000005	3.3819091460000004	-0.061035156	0.061035156	-0.061035156	-0.657958966	9.688745108	2.6031250000000004	-0.12207031	0	0	1.7417969240000002	9.746167032	-0.21533202880000002	0	-0.061035156	-0.061035156	1549637707.065
-9.31311052	-1.5180908540000002	-3.161792032	-0.061035156	-0.061035156	0	2.9979003600000005	-8.81186502	-0.687866214	0	0	-0.061035156	3.85683606	9.778466754	0.7129882787999999	-0.061035156	0	-0.061035156	-9.012841754	-0.3732421924	3.3783202880000003	0	0.12207031	-0.061035156	-0.6651367212000001	9.73659694	2.6198730040000004	-0.12207031	0	0	1.753759784	9.76889676	-0.2069580072	0	0	0	1549637707.105
-9.2724366	-1.52526857	-3.160595746	-0.061035156	-0.061035156	0	2.9979003600000005	-8.81186502	-0.687866214	0	0	-0.061035156	3.8783691100000004	9.723437500000001	0.7225586060000001	-0.061035156	0.061035156	-0.061035156	-8.994897660000001	-0.379223642	3.33645018	-0.061035156	0.061035156	-0.061035156	-0.648388678	9.718652160000001	2.624658246	-0.12207031	0	0	1.6843750000000002	9.77248552	-0.2045654254	-0.061035156	-0.061035156	-0.061035156	1549637707.145
-9.28200679	-1.4810058900000003	-3.1474366000000003	0	0	0.061035156	3.00627446	-8.76879892	-0.7572509980000001	0	-0.061035156	-0.12207031	3.867602536	9.657641574000001	0.717773462	-0.12207031	0.061035156	-0.061035156	-8.968579074	-0.36606445680000005	3.2718505400000004	-0.061035156	0	-0.061035156	-0.657958966	9.637304712	2.62944339	-0.12207031	0	0	1.733422824	9.724634080000001	-0.16987304320000002	-0.061035156	-0.12207031	0	1549637707.185
-9.297558606	-1.43076178	-3.125903354	-0.061035156	0.061035156	0.061035156	2.9572264400000003	-8.76401358	-0.7692138580000001	0	-0.061035156	-0.12207031	3.8807617800000003	9.651660340000001	0.6627441100000001	-0.12207031	0.061035156	-0.061035156	-8.988915740000001	-0.362475589	3.301757788	0	0	-0.061035156	-0.65676268	9.612182608000001	2.6103027160000005	-0.12207031	0	0	1.7681152160000002	9.729418930000001	-0.172265625	-0.061035156	0	0	1549637707.225
-9.32746556	-1.4199951080000002	-3.188110324	-0.061035156	0.061035156	0	2.9572264400000003	-8.76401358	-0.7692138580000001	0	-0.061035156	-0.12207031	3.9022949280000003	9.69592302	0.6053222644	-0.12207031	0.061035156	0	-9.00805661	-0.3600830072	3.32807608	0	0	-0.061035156	-0.6663330072	9.66481929	2.62705072	-0.12207031	0	0.061035156	1.752563498	9.73540036	-0.20097655760000002	-0.061035156	0	0	1549637707.265
-9.32148462	-1.4953613220000002	-3.2228027160000003	-0.061035156	0	0	2.930908246	-8.78435054	-0.7476806610000001	0	0	-0.061035156	3.899902356	9.733007788	0.5670410144	-0.061035156	0	0.061035156	-9.04633786	-0.3935791034	3.3376464660000003	0	0	-0.061035156	-0.6986327880000001	9.7150634	2.66772464	-0.12207031	-0.061035156	0	1.735815396	9.744970746000002	-0.2081542932	0	0	-0.061035156	1549637707.305
-9.2808107	-1.5204834260000002	-3.185717752	-0.061035156	-0.061035156	0	2.9739746400000002	-8.77358426	-0.7201660340000001	0	0	-0.061035156	3.86879892	9.71027806	0.6364257788	0	0	0.061035156	-9.031982428000001	-0.40793457460000004	3.3292724640000007	-0.061035156	0	-0.061035156	-0.647192392	9.7150634	2.6880616	-0.061035156	-0.061035156	0	1.7083007200000002	9.765307608	-0.19020996400000004	-0.061035156	0.061035156	0	1549637707.345
-9.310717752	-1.4929687500000002	-3.178540036	0	-0.061035156	0	2.996704074	-8.766406250000001	-0.71538089	0	0	-0.061035156	3.8101807100000005	9.668408246	0.6986327880000001	0	0	0	-9.031982428000001	-0.41870117800000006	3.3244873200000002	0	0.061035156	-0.061035156	-0.5849853534	9.649267572	2.6940429320000003	-0.061035156	-0.061035156	0	1.685571286	9.73898912	-0.192602536	0	-0.061035156	0	1549637707.385
-9.322680710000002	-1.4176025360000002	-3.1737548920000003	-0.061035156	-0.061035156	0	3.0134521760000004	-8.77358426	-0.708203125	0	-0.061035156	-0.061035156	3.7982177520000002	9.700707968000001	0.735717752	0	0	0	-9.03317842	-0.3947753894	3.3244873200000002	0	0.061035156	-0.061035156	-0.5598632788000001	9.656445288	2.7048096040000003	-0.061035156	0	0	1.7980224640000002	9.746167032	-0.16030273560000002	-0.061035156	0	0	1549637707.427
-9.3238768	-1.4044433900000002	-3.1713623200000005	-0.12207031	-0.061035156	-0.061035156	3.011059604	-8.76760234	-0.708203125	0	0	0	3.800610324	9.729418930000001	0.7728027160000001	0	0	-0.061035156	-9.063086060000002	-0.41152344240000005	3.3472167540000006	0	0.12207031	-0.061035156	-0.5873779254	9.676782248	2.719165036	-0.061035156	0	-0.061035156	1.74299321	9.75214856	-0.1495361322	-0.061035156	0	0	1549637707.465
-9.293969748	-1.4235839660000003	-3.1474366000000003	0	0	-0.061035156	3.02661142	-8.76401358	-0.6854736419999999	0	0	0	3.794628894	9.753344748	0.811083966	-0.061035156	0	-0.061035156	-9.0092527	-0.42587889400000006	3.277832068	-0.061035156	0.061035156	-0.061035156	-0.6328369110000001	9.69472644	2.7359130400000002	-0.061035156	0	-0.061035156	1.7465820680000002	9.765307608	-0.173461911	0	0	0	1549637707.505
-9.32866214	-1.41042482	-3.170166034	-0.061035156	-0.061035156	0	3.02661142	-8.76401358	-0.6854736419999999	0	0	0	3.803002896	9.733007788	0.8290283540000001	-0.061035156	0	-0.061035156	-8.987719748	-0.41271972840000004	3.257495108	-0.061035156	0.061035156	-0.061035156	-0.63881839	9.681567392	2.7311278960000003	-0.061035156	0	-0.061035156	1.7944336060000001	9.73898912	-0.2069580072	-0.061035156	0	0	1549637707.545
-9.31669928	-1.4056396760000003	-3.160595746	-0.061035156	-0.061035156	0	3.06848143	-8.725732428	-0.7129882787999999	0	-0.061035156	-0.061035156	3.830517572	9.71745607	0.8230468750000001	-0.061035156	0	-0.061035156	-9.015234620000001	-0.40554199280000003	3.2646728240000003	-0.061035156	0	-0.061035156	-0.6316406250000001	9.657641574000001	2.7311278960000003	-0.061035156	-0.061035156	0	1.796826178	9.746167032	-0.16508788940000002	-0.061035156	0	0	1549637707.585
-9.307128894	-1.400854532	-3.1199219240000007	0	-0.061035156	-0.061035156	3.045751996	-8.72932158	-0.754858426	0	-0.061035156	-0.061035156	3.8508545320000005	9.69233426	0.7883544928000001	-0.061035156	0	-0.061035156	-9.01882338	-0.42827148560000006	3.262280252	-0.061035156	0	-0.061035156	-0.6160888580000001	9.65883786	2.739501996	-0.061035156	-0.061035156	-0.061035156	1.79323732	9.724634080000001	-0.15551757200000002	0	0	0	1549637707.625
-9.289184800000001	-1.393676718	-3.1079589660000004	0	-0.061035156	0	3.0313964660000003	-8.705395468	-0.758447284	0	-0.061035156	-0.061035156	3.8616211060000003	9.646875000000001	0.745288089	-0.061035156	-0.061035156	-0.061035156	-9.00805661	-0.4330566394	3.261083966	-0.061035156	0	-0.061035156	-0.6148925720000001	9.63371556	2.73830571	-0.061035156	-0.061035156	-0.061035156	1.7681152160000002	9.733007788	-0.1387695288	-0.061035156	-0.061035156	0	1549637707.665
-9.303539840000001	-1.378125	-3.1007812500000003	0	0	-0.061035156	3.007470746	-8.69702176	-0.7895507788	0	-0.061035156	-0.061035156	3.8795653960000003	9.62055661	0.6711181610000001	-0.061035156	-0.061035156	-0.061035156	-9.021215560000002	-0.4378417932	3.2957762600000002	-0.061035156	0	-0.061035156	-0.6005371106	9.60141574	2.73830571	-0.061035156	-0.061035156	-0.061035156	1.8099853240000001	9.74138179	-0.16987304320000002	-0.061035156	-0.061035156	0	1549637707.705
-9.33464357	-1.3817138580000001	-3.12111821	0	0	-0.061035156	3.0158447480000006	-8.713769568	-0.7859619110000001	-0.061035156	-0.061035156	-0.061035156	3.8987060700000002	9.64208966	0.6244628600000001	0	0	-0.061035156	-9.020019568	-0.439038089	3.2945800720000005	-0.061035156	0	-0.061035156	-0.57421875	9.631323380000001	2.7658202880000005	0	0	-0.061035156	1.836303714	9.71745607	-0.1495361322	-0.061035156	0	0	1549637707.745
-9.3489991	-1.3673584260000002	-3.1354737400000006	0	0	-0.061035156	3.02421875	-8.7448732	-0.7476806610000001	-0.12207031	0	0	3.8855469240000007	9.6552491	0.663940396	0.061035156	0	-0.061035156	-9.01882338	-0.4521972644	3.257495108	-0.061035156	-0.061035156	-0.061035156	-0.5957519568	9.657641574000001	2.7706054320000004	0	0	-0.061035156	1.8422851440000003	9.725830072	-0.1124511682	0	-0.061035156	0	1549637707.785
-9.3155027	-1.378125	-3.12351088	-0.061035156	0	-0.061035156	3.02421875	-8.7448732	-0.7476806610000001	-0.12207031	-0.061035156	0	3.877172824	9.67917482	0.734521466	0.061035156	-0.061035156	0	-9.00805661	-0.45339357	3.2730469240000004	-0.061035156	-0.061035156	0	-0.6447998200000001	9.63371556	2.7646241	0	0	-0.061035156	1.81118161	9.746167032	-0.1315917932	0	-0.061035156	0	1549637707.825
-9.31669928	-1.4056396760000003	-3.14265126	0	0	-0.061035156	3.064892572	-8.78435054	-0.6543701080000001	-0.061035156	-0.061035156	0	3.8831542540000004	9.693530252	0.8134765380000001	0.061035156	-0.061035156	0	-9.02241214	-0.4474121106000001	3.2885987400000003	-0.061035156	-0.061035156	0	-0.6280517572	9.648071580000002	2.7610351440000005	0	-0.061035156	-0.061035156	1.81357428	9.737792932000001	-0.16987304320000002	0	0	-0.061035156	1549637707.865
-9.326269568	-1.388891574	-3.1474366000000003	0	-0.061035156	-0.061035156	3.064892572	-8.76760234	-0.6352294928000001	-0.061035156	-0.061035156	0	3.8783691100000004	9.72702626	0.8708984620000001	0.061035156	0	0	-9.021215560000002	-0.454589856	3.2742432100000003	-0.061035156	-0.061035156	0	-0.5993408246	9.661230432000002	2.769409146	0	0	-0.061035156	1.8422851440000003	9.7150634	-0.10527343750000001	0	0	0	1549637707.905
-9.32866214	-1.4056396760000003	-3.1641846040000003	-0.061035156	-0.061035156	-0.061035156	3.0565185700000006	-8.76879892	-0.643603534	-0.061035156	-0.061035156	0	3.8628173920000006	9.7485598	0.9031982428000002	0	0	0	-9.023608426000001	-0.45100097840000003	3.2790283540000003	-0.061035156	-0.061035156	0	-0.613696286	9.681567392	2.7634277160000003	0	0	-0.061035156	1.7800780760000001	9.723437500000001	-0.15671386780000002	0	-0.061035156	-0.061035156	1549637707.945
-9.32148462	-1.4176025360000002	-3.158203076	-0.061035156	-0.061035156	-0.061035156	3.0589112400000005	-8.77597644	-0.67709964	0	-0.061035156	0	3.8508545320000005	9.758129892000001	0.8756836060000002	-0.061035156	-0.061035156	-0.061035156	-9.035571580000001	-0.440234375	3.2969726440000002	-0.061035156	-0.061035156	0	-0.613696286	9.689941394000002	2.746679712	0	0	0	1.8028076080000002	9.7318116	-0.18422851440000002	0	0	0	1549637707.985
-9.305932608	-1.427172824	-3.1689697480000003	-0.061035156	-0.061035156	-0.061035156	3.0565185700000006	-8.78076178	-0.716577176	0	-0.061035156	0	3.858032248	9.73659694	0.8290283540000001	-0.061035156	0	-0.061035156	-9.01882338	-0.4438232428	3.313720746	-0.061035156	-0.061035156	0	-0.6125	9.69472644	2.7478759000000004	-0.061035156	0	0	1.8004150360000002	9.72822284	-0.16628417539999998	0	0	-0.061035156	1549637708.024
-9.30234375	-1.427172824	-3.14504393	0	0	-0.061035156	3.029003894	-8.76042482	-0.745288089	0	-0.061035156	-0.061035156	3.8353027160000006	9.69472644	0.784765625	-0.061035156	0	-0.061035156	-9.020019568	-0.4342529254	3.3065429320000006	-0.061035156	-0.061035156	0	-0.61848143	9.668408246	2.74069838	-0.061035156	0	-0.061035156	1.8267334260000003	9.723437500000001	-0.1495361322	0	0	-0.061035156	1549637708.065
-9.317895468000001	-1.43435054	-3.1821288940000003	-0.061035156	-0.061035156	-0.061035156	3.01225589	-8.76042482	-0.7201660340000001	-0.061035156	-0.061035156	0	3.8329101440000004	9.681567392	0.732128894	-0.061035156	-0.061035156	-0.061035156	-9.0092527	-0.424682608	3.301757788	-0.061035156	-0.061035156	0	-0.643603534	9.646875000000001	2.7155760800000004	-0.061035156	0	0	1.795629892	9.72822284	-0.192602536	0	-0.061035156	-0.061035156	1549637708.104
-9.314306610000001	-1.4678466460000001	-3.1462402160000003	-0.061035156	-0.061035156	-0.061035156	3.0158447480000006	-8.7795652	-0.734521466	-0.061035156	-0.061035156	0	3.84367662	9.688745108	0.6615478240000001	0	-0.061035156	-0.061035156	-9.01882338	-0.43066405760000004	3.3041503600000004	-0.061035156	-0.061035156	0	-0.669921875	9.667211960000001	2.702417032	0	0	0	1.75495607	9.73898912	-0.1854248004	0	0	-0.061035156	1549637708.144
-9.314306610000001	-1.43435054	-3.1306884000000004	0	-0.061035156	-0.061035156	3.02661142	-8.78435054	-0.7500732428000001	-0.061035156	-0.061035156	0	3.8508545320000005	9.693530252	0.6376221040000001	0	-0.061035156	0	-9.021215560000002	-0.41511232	3.3292724640000007	-0.061035156	-0.061035156	0	-0.6651367212000001	9.681567392	2.7143798920000006	0	-0.061035156	0	1.829125998	9.73061502	-0.1387695288	0	0	0	1549637708.185
-9.303539840000001	-1.451098642	-3.14265126	-0.061035156	-0.061035156	-0.061035156	3.029003894	-8.77358426	-0.7309326080000002	-0.061035156	-0.061035156	0	3.8257324280000002	9.689941394000002	0.6543701080000001	0	-0.061035156	0	-9.034375	-0.41271972840000004	3.338842752	-0.061035156	-0.061035156	0	-0.6723144568000001	9.666015380000001	2.6976317900000004	0	0	-0.061035156	1.738207968	9.743774460000001	-0.2225097644	0	0	-0.061035156	1549637708.224
-9.310717752	-1.5001464660000001	-3.15700679	0	-0.061035156	-0.061035156	3.0218260800000003	-8.76042482	-0.6806884980000001	-0.061035156	-0.061035156	0	3.8149658540000004	9.707885880000001	0.7201660340000001	0.061035156	-0.061035156	0	-9.023608426000001	-0.4103271466	3.2993652160000004	0	0	0	-0.6352294928000001	9.686352340000001	2.7072021760000005	0	-0.061035156	-0.061035156	1.7441894960000002	9.746167032	-0.2237060504	0	-0.061035156	-0.061035156	1549637708.264
-9.331054712	-1.464257788	-3.1869139400000006	-0.061035156	-0.061035156	-0.061035156	3.051733426	-8.786743210000001	-0.6747070288	0	0	0	3.8209472840000003	9.71745607	0.7500732428000001	0	0	-0.061035156	-9.016430710000002	-0.40434570680000004	3.3173096040000005	0	0	0	-0.613696286	9.681567392	2.698828076	0	0	-0.061035156	1.7800780760000001	9.7401857	-0.16030273560000002	0	0	-0.061035156	1549637708.305
-9.337036240000002	-1.4929687500000002	-3.1905028960000004	-0.061035156	-0.061035156	-0.061035156	3.051733426	-8.786743210000001	-0.6747070288	0	0	0	3.8400878600000006	9.74736322	0.762036142	0	-0.061035156	-0.061035156	-9.026000900000001	-0.40434570680000004	3.277832068	0	-0.061035156	0	-0.6651367212000001	9.673193390000002	2.665332068	0	0	-0.061035156	1.733422824	9.75214856	-0.19738769960000002	0	0	-0.061035156	1549637708.344
-9.29157698	-1.5276611420000001	-3.15700679	0	-0.061035156	-0.061035156	3.045751996	-8.79990216	-0.709399411	0	-0.061035156	0	3.8807617800000003	9.782055710000002	0.7464843750000001	0	-0.061035156	-0.061035156	-9.040356430000001	-0.401953125	3.2957762600000002	0	0	0	-0.6854736419999999	9.7318116	2.68566893	0	-0.061035156	-0.061035156	1.756152356	9.749755890000001	-0.2177246106	0.061035156	-0.061035156	-0.061035156	1549637708.385
-9.278417932000002	-1.5372314300000003	-3.161792032	0	-0.061035156	-0.061035156	2.988330072	-8.76879892	-0.73332518	0	0	-0.061035156	3.8735839660000004	9.749755890000001	0.7440917932000001	0	0	0	-9.012841754	-0.387597644	3.275439496	0	0	0	-0.6902587860000001	9.72702626	2.7012207459999997	0	0	-0.061035156	1.75495607	9.74257788	-0.1997802716	0.061035156	-0.061035156	-0.061035156	1549637708.424
-9.290380890000002	-1.50732428	-3.1534179320000004	0	0	0	2.988330072	-8.76879892	-0.73332518	0	0	-0.061035156	3.847265576	9.72702626	0.7512695288	-0.061035156	-0.061035156	0	-9.000878894000001	-0.3732421924	3.2562989200000003	0	-0.061035156	0	-0.723754892	9.69233426	2.644995108	0	-0.061035156	0	1.7609375	9.73540036	-0.2392578076	0	-0.061035156	0	1549637708.464
-9.29636232	-1.4977538940000001	-3.1641846040000003	-0.061035156	-0.061035156	-0.061035156	2.971582068	-8.74606929	-0.7716064300000001	-0.061035156	0	-0.061035156	3.8388915740000003	9.718652160000001	0.708203125	-0.061035156	-0.061035156	0	-9.012841754	-0.3541015576	3.2682617800000004	0	-0.061035156	0	-0.732128894	9.6636232	2.6079101440000003	-0.061035156	-0.061035156	0	1.71667482	9.74257788	-0.269165036	-0.061035156	-0.061035156	-0.061035156	1549637708.504
-9.30234375	-1.526464856	-3.1366699280000003	0	-0.061035156	0	2.9572264400000003	-8.758032248000001	-0.75964357	-0.061035156	-0.061035156	-0.061035156	3.81616214	9.743774460000001	0.6352294928000001	-0.061035156	-0.061035156	0	-9.027197480000002	-0.362475589	3.28022464	0	-0.061035156	-0.061035156	-0.6926513580000001	9.70310054	2.6198730040000004	-0.061035156	-0.061035156	0	1.7214599640000001	9.74138179	-0.230883786	-0.061035156	-0.061035156	-0.061035156	1549637708.544
-9.29636232	-1.524072284	-3.1689697480000003	-0.061035156	-0.061035156	0	2.9572264400000003	-8.758032248000001	-0.75964357	-0.061035156	-0.061035156	-0.061035156	3.7970214660000003	9.712670926000001	0.5981445288	0	-0.061035156	0	-9.021215560000002	-0.39238280760000005	3.2862060700000004	-0.061035156	-0.061035156	-0.061035156	-0.6830810700000001	9.7066893	2.6390135800000003	-0.061035156	0	0	1.7214599640000001	9.73061502	-0.2069580072	-0.061035156	0.061035156	0	1549637708.584
-9.284399460000001	-1.5300537140000001	-3.1641846040000003	0	-0.061035156	0	2.930908246	-8.76401358	-0.734521466	-0.061035156	0	-0.061035156	3.8018066100000003	9.701904254	0.6101074280000001	0	0	-0.061035156	-9.01403804	-0.37683107	3.2862060700000004	-0.061035156	-0.061035156	-0.061035156	-0.6842773560000001	9.680371106	2.62705072	-0.061035156	0	0	1.656860324	9.74736322	-0.26318359620000004	0	-0.061035156	-0.061035156	1549637708.624
-9.30832518	-1.542016574	-3.1713623200000005	0	-0.061035156	-0.061035156	2.9141601440000002	-8.790332068	-0.735717752	-0.061035156	-0.061035156	-0.061035156	3.818554712	9.71027806	0.641210962	0	-0.061035156	-0.061035156	-9.026000900000001	-0.36965332460000005	3.3089355040000004	-0.061035156	-0.061035156	-0.061035156	-0.69504393	9.682763580000001	2.6258545320000004	0	0	0	1.6843750000000002	9.7401857	-0.2392578076	0	-0.061035156	-0.061035156	1549637708.664
-9.28798822	-1.542016574	-3.1653808900000002	0	-0.061035156	-0.061035156	2.899804712	-8.790332068	-0.7369140380000001	-0.061035156	-0.061035156	-0.061035156	3.8424804320000003	9.72702626	0.6531738220000001	0	-0.061035156	-0.061035156	-9.012841754	-0.3732421924	3.3197021760000003	-0.061035156	-0.061035156	-0.061035156	-0.6890625	9.688745108	2.6402099640000003	0	0	0	1.701123004	9.766503894000001	-0.2607910144	-0.061035156	0	0	1549637708.704
-9.29277356	-1.540820288	-3.14265126	0	-0.061035156	0	2.906982428	-8.77597644	-0.7201660340000001	-0.061035156	-0.061035156	-0.061035156	3.8448730040000005	9.71745607	0.6926513580000001	0	-0.061035156	0	-9.015234620000001	-0.3828125	3.323291034	0	-0.061035156	-0.061035156	-0.6818847840000001	9.681567392	2.6354248200000003	0	0	-0.061035156	1.6867675720000002	9.74138179	-0.230883786	-0.061035156	0	0	1549637708.744
-9.298754892	-1.509716754	-3.12351088	0	-0.061035156	0	2.9213378600000004	-8.78076178	-0.7058105432	-0.061035156	-0.061035156	0	3.847265576	9.724634080000001	0.7201660340000001	-0.061035156	-0.061035156	-0.061035156	-9.00805661	-0.39836425720000007	3.3376464660000003	-0.061035156	-0.061035156	-0.061035156	-0.668725589	9.686352340000001	2.644995108	0	-0.061035156	-0.061035156	1.7094971040000002	9.746167032	-0.2237060504	-0.12207031	-0.061035156	0	1549637708.784
-9.32866214	-1.4750244600000002	-3.1199219240000007	0	-0.061035156	0	2.9775634	-8.795117212000001	-0.7141846040000002	-0.061035156	-0.061035156	0	3.8520507200000003	9.72702626	0.7261474640000001	-0.061035156	-0.061035156	0	-8.99609375	-0.40314941100000007	3.3579834260000005	0	-0.061035156	-0.061035156	-0.6854736419999999	9.68515625	2.6509764400000004	0	0	0	1.7609375	9.744970746000002	-0.22490234620000002	-0.061035156	-0.061035156	0	1549637708.824
-9.314306610000001	-1.4546875000000001	-3.122314496	-0.061035156	-0.061035156	-0.061035156	3.0038817900000003	-8.789135880000002	-0.7285400360000001	-0.061035156	-0.061035156	0.061035156	3.8353027160000006	9.701904254	0.702221646	0	-0.061035156	0	-8.97695288	-0.4091308606000001	3.3771241	0	-0.061035156	0	-0.6735107428000001	9.69113768	2.6581542540000003	0	-0.061035156	0	1.7609375	9.733007788	-0.1985839856	-0.061035156	0.061035156	0	1549637708.864
-9.33464357	-1.564746106	-3.1199219240000007	0	-0.18310547	-0.12207031	3.052929712	-8.74606929	-0.75366214	-0.061035156	-0.061035156	0	3.8257324280000002	9.661230432000002	0.6735107428000001	0	-0.061035156	-0.061035156	-8.943457068	-0.44621582460000003	3.3962646760000004	-0.061035156	-0.061035156	-0.061035156	-0.6376221040000001	9.657641574000001	2.6784912140000006	0	-0.061035156	0	1.723852536	9.709082068	-0.21413574280000003	-0.061035156	-0.12207031	0	1549637708.904
-9.3155027	-1.5862792540000001	-2.98952626	0.18310547	-0.30517578	-0.18310547	3.052929712	-8.74606929	-0.75366214	0	-0.12207031	0	3.8269287140000006	9.682763580000001	0.6735107428000001	0	-0.061035156	-0.061035156	-9.00566394	-0.517993161	3.5003417540000004	-0.061035156	-0.12207031	-0.061035156	-0.593359375	9.65285643	2.7155760800000004	0	-0.061035156	-0.061035156	1.9128662140000001	9.682763580000001	-0.053833007200000005	-0.12207031	0.12207031	0.061035156	1549637708.944
-9.377710160000001	-1.485791034	-2.8136719240000003	0.12207031	-0.24414062	-0.30517578	3.2586913940000004	-8.70778804	-0.808691394	0	-0.12207031	-0.061035156	3.823339856	9.65405252	0.6914550720000001	0.12207031	-0.061035156	-0.061035156	-9.01044928	-0.6256591459999999	3.6151855040000007	-0.061035156	0.12207031	0	-0.5144042932	9.693530252	2.85673822	0	0	-0.12207031	1.8829589660000003	9.69472644	0.153125	-0.12207031	0.12207031	0.24414062	1549637708.984
-9.42197284	-1.4989501800000002	-2.665332068	0.12207031	-0.18310547	-0.36621094	3.3077391200000004	-8.638403060000002	-0.9127685700000001	0	-0.12207031	-0.061035156	3.71926268	9.616967752	0.784765625	0.18310547	-0.12207031	0	-9.020019568	-0.6735107428000001	3.609204074	-0.061035156	0.061035156	0	-0.5120117212	9.5870607	2.9261230040000004	0	0	-0.24414062	1.8243408540000001	9.697119110000001	0.011962890380000002	-0.061035156	0.24414062	0.24414062	1549637709.024
-9.407617212	-1.6185790740000001	-2.575610324	0.061035156	-0.18310547	-0.4272461	3.323291034	-8.72453624	-1.030004892	0	-0.12207031	-0.061035156	3.6881591460000003	9.795214660000001	0.9031982428000002	0.18310547	-0.12207031	0	-9.095385880000002	-0.724951178	3.7120849640000007	0.061035156	0.36621094	0	-0.6627441100000001	9.58825679	3.02421875	0	-0.061035156	-0.36621094	2.02292482	9.733007788	0.04306640576	0	0.36621094	0.24414062	1549637709.064
-9.290380890000002	-1.56354982	-2.43205571	0.12207031	-0.061035156	-0.36621094	3.33046875	-8.753247300000002	-1.1209228240000002	-0.061035156	0.061035156	0.061035156	3.5481933900000002	9.79880342	0.9402832068000001	0.18310547	-0.30517578	-0.061035156	-9.01882338	-0.784765625	3.63432608	0.12207031	0.24414062	-0.061035156	-0.8170653959999999	9.69233426	3.10317392	0.061035156	-0.12207031	-0.36621094	2.135375998	9.680371106	0.2619873004	-0.061035156	0.30517578	0.30517578	1549637709.104
-9.331054712	-1.61977536	-2.427270468	0.061035156	0.061035156	-0.30517578	3.269457968	-8.59892572	-1.179541034	-0.12207031	0.061035156	0.18310547	3.4907714660000004	9.630126800000001	0.949853534	0.18310547	-0.48828125	0	-8.990112320000001	-0.8960205072	3.523071286	0.18310547	0.4272461	0	-0.909179712	9.5104982	3.180932608	0.12207031	-0.18310547	-0.36621094	2.020532248	9.616967752	0.15551757200000002	0	0.24414062	0.30517578	1549637709.144
-9.366943390000001	-1.66044928	-2.3531005400000002	0.18310547	0	-0.18310547	3.2646728240000003	-8.58098143	-1.227392572	-0.12207031	0.061035156	0.18310547	3.4536866	9.600219748	0.9426757788	0.24414062	-0.36621094	-0.061035156	-8.978149460000001	-0.9307128600000001	3.447705072	0.18310547	0.5493164	0	-0.8960205072	9.38608426	3.208447284	0.18310547	-0.24414062	-0.4272461	2.0253173920000003	9.614575180000001	0.13757324280000002	0	0.30517578	0.24414062	1549637709.184
-9.49494658	-1.553979532	-2.3626709260000003	0.12207031	0.12207031	-0.18310547	3.24433606	-8.679076980000001	-1.2668701080000002	-0.12207031	0.12207031	0.30517578	3.3735351440000003	9.683960160000002	0.910375998	0.24414062	-0.36621094	-0.12207031	-8.907568390000002	-0.879272464	3.338842752	0.24414062	0.4272461	0	-0.9977050720000001	9.42197284	3.2096435700000003	0.18310547	-0.24414062	-0.4272461	1.888940396	9.67080072	0.2045654254	0.061035156	0.30517578	0.24414062	1549637709.224
-9.52485324	-1.6149902160000003	-2.4643554320000005	0.12207031	0.061035156	-0.30517578	3.24194339	-8.80947284	-1.2716552520000002	-0.12207031	0.24414062	0.48828125	3.3627685700000005	9.766503894000001	0.9474609620000001	0.24414062	-0.48828125	-0.18310547	-8.95063498	-0.840991214	3.28022464	0.36621094	0.36621094	0.061035156	-1.181933606	9.500927520000001	3.125903354	0.24414062	-0.36621094	-0.36621094	1.7669189300000003	9.683960160000002	0.1674804712	0.061035156	-0.12207031	0	1549637709.264
-9.528442392	-1.66403804	-2.4655516200000003	0.061035156	0	-0.36621094	3.2706542540000005	-8.865698380000001	-1.2082519568	-0.12207031	0.24414062	0.48828125	3.411816394	9.82392572	0.9283202880000001	0.12207031	-0.61035156	-0.24414062	-9.0092527	-0.7668212860000001	3.243139676	0.4272461	0.30517578	0	-1.2058593750000002	9.55117212	3.0337889400000004	0.30517578	-0.48828125	-0.36621094	2.038476538	9.6983152	0.38879393000000007	0.18310547	0	0	1549637709.304
-9.43752446	-1.7501709260000002	-2.327978534	0.061035156	0	-0.24414062	3.2993652160000004	-8.838183606000001	-1.022827176	-0.12207031	0.061035156	0.4272461	3.6283447480000004	9.865796220000002	0.8948242212000002	0.18310547	-0.5493164	-0.30517578	-8.9829348	-0.7381103240000001	3.08881839	0.4272461	0.24414062	0	-1.0718750000000001	9.6385009	3.0050780759999998	0.30517578	-0.48828125	-0.30517578	1.792041034	9.71147464	0.193798822	0.24414062	-0.24414062	-0.18310547	1549637709.343
-9.408813400000001	-1.7417969240000002	-2.332763678	0.30517578	0	-0.18310547	3.21203624	-8.82023912	-0.7560547120000001	-0.061035156	-0.061035156	0	3.9728759000000005	9.96030252	0.8756836060000002	0.18310547	-0.36621094	-0.24414062	-8.994897660000001	-0.663940396	3.0230224640000003	0.4272461	0.30517578	-0.061035156	-0.9905273560000001	9.76291484	2.9177491	0.24414062	-0.36621094	-0.36621094	1.7274413940000002	9.64328624	-0.1124511682	0.4272461	-0.24414062	-0.36621094	1549637709.384
-9.26047374	-1.53125	-2.5397216460000003	0.36621094	0.48828125	-0.061035156	3.045751996	-8.95183107	-0.5239746106000001	-0.061035156	-0.061035156	0	4.396362320000001	10.13854982	0.909179712	0.12207031	-0.24414062	-0.12207031	-9.021215560000002	-0.6041259784	2.958422824	0.24414062	-0.061035156	-0.12207031	-1.000097644	9.97226538	2.7993163940000003	0.12207031	-0.18310547	-0.24414062	1.6736084260000001	9.60141574	-0.3014648462	0.4272461	-0.5493164	-0.7324219	1549637709.423
-8.92551268	-1.258496106	-3.160595746	0.30517578	0.91552734	-0.18310547	2.9225341460000003	-8.988915740000001	-0.36606445680000005	0.48828125	-0.5493164	-0.48828125	4.925122300000001	10.235449280000001	0.976171875	0.061035156	-0.12207031	0.12207031	-8.9829348	-0.6854736419999999	3.1330810700000002	0	0	-0.12207031	-0.931909146	10.21272014	2.721557608	-0.061035156	-0.18310547	-0.12207031	1.6460937500000001	9.548779254000001	-0.6663330072	0.79345703	-0.79345703	-1.0375977	1549637709.464
-8.749658246000001	-1.6544677520000002	-4.030297824	-0.12207031	1.4038086	-0.48828125	2.73830571	-8.813061600000001	-0.31342773560000003	0.48828125	-0.5493164	-0.48828125	5.26247554	9.66242662	0.9390869110000001	0.061035156	-0.061035156	0.4272461	-9.176733426	-0.6663330072	3.10317392	-0.5493164	-0.24414062	0.061035156	-0.44621582460000003	10.072753600000002	2.7000244600000003	-0.12207031	-0.12207031	-0.12207031	2.2382567900000003	9.43752446	-0.976171875	0.9765625	0	-1.159668	1549637709.504
-9.523657248000001	-1.9415771760000002	-4.5339355040000004	0.061035156	-0.24414062	-0.24414062	2.4870849640000006	-8.705395468	-0.381616214	0.9765625	-0.91552734	-0.6713867	5.300756789999999	9.01403804	0.6974365020000001	0.061035156	0.18310547	0.4272461	-9.46503894	-0.385205072	4.0685790740000005	-0.6713867	1.0375977	0.30517578	0.5514892572000001	9.522461060000001	2.575610324	-0.12207031	0.061035156	-0.4272461	2.442822284	9.721044928000001	-1.0874267572	0.8544922	0.91552734	-0.91552734	1549637709.543
-9.298754892	-1.3087402160000001	-4.00996106	-0.12207031	0.12207031	-0.061035156	2.427270468	-9.026000900000001	-0.5443115216000001	1.0986328	-1.5869141	-0.91552734	5.37133786	8.716162140000002	0.4378417932	0.12207031	0.7324219	-0.12207031	-8.936279254	0.21413574280000003	3.521875	-0.9765625	-0.4272461	0.30517578	1.2417480040000002	9.49255342	2.406933606	-0.061035156	0.91552734	-0.4272461	1.1316894568000002	10.09428714	-1.062304712	0.6713867	-0.5493164	-0.91552734	1549637709.583
-9.016430710000002	-0.699829074	-3.9908202880000005	-0.18310547	0.79345703	-0.24414062	2.463159146	-9.206640380000001	-0.385205072	0.91552734	-1.7089844	-0.7324219	5.581884980000001	8.866894568000001	0.2033691394	0.061035156	1.2817383	-0.61035156	-8.80947284	0.4438232428	4.06140126	-0.4272461	0.9765625	0.4272461	0.9331054712000001	9.785644568	1.990625	-0.061035156	1.3427734	0.061035156	2.076757788	9.928002700000002	-1.374536142	0.61035156	-1.2207031	-1.0986328	1549637709.623
-8.83220198	-0.458178714	-3.8939209260000003	-0.061035156	0.24414062	-0.4272461	2.460766574	-8.4733152	0.1363769568	0.5493164	-1.2207031	-0.30517578	5.630932608000001	8.597729532	-0.07177734424	0.061035156	0.9765625	-0.30517578	-8.322582968	0.40314941100000007	3.7360108800000003	-0.6713867	0.18310547	0.4272461	0.3947753894	9.515283246000001	1.9738769960000002	0.12207031	1.4648438	0.24414062	2.9117675720000005	9.451879892000001	-1.246533246	0.48828125	-0.5493164	-1.0375977	1549637709.663
-8.902783246	-0.4354492212	-3.7611327880000003	-0.48828125	0	-0.48828125	2.3531005400000002	-7.640698380000001	0.5646484424	0.18310547	-0.61035156	0.24414062	5.540014480000001	8.321386780000001	-0.2033691394	0.18310547	0.48828125	0.4272461	-8.04025908	0.4486083966	3.4548827880000004	-0.6713867	0.18310547	0.4272461	-0.05981445288	8.906372300000001	1.9571288940000002	0.12207031	1.3427734	0.12207031	2.62944339	9.326269568	-1.0491455072	0.48828125	-0.18310547	-0.91552734	1549637709.703
-9.07146016	-0.8134765380000001	-3.9345947480000003	-0.5493164	-0.18310547	-0.4272461	2.451196286	-7.5234619600000014	0.75964357	0.12207031	-0.91552734	1.159668	5.337841754	8.552270468000001	-0.2392578076	0.36621094	0.61035156	0.5493164	-8.041455072	0.6005371106	3.4812010800000004	-0.79345703	0.18310547	0.30517578	-0.1495361322	8.906372300000001	1.79323732	0.061035156	1.0986328	0.061035156	2.107861322	9.374121106	-0.9486572480000001	0.5493164	-0.4272461	-1.0986328	1549637709.743
-9.32148462	-1.35180661	-4.194189496	-0.30517578	-0.5493164	-0.4272461	2.646191394	-8.0558107	0.716577176	0.12207031	-0.91552734	1.159668	5.0818360600000005	9.08342302	-0.16987304320000002	0.30517578	0.6713867	0.36621094	-8.347705072	0.8230468750000001	3.69892572	-0.7324219	0.18310547	0.18310547	-0.0825439496	9.423168930000001	1.7190673920000001	0.061035156	0.91552734	0.18310547	2.060009784	9.46743161	-1.0670898560000002	0.61035156	-0.36621094	-1.2207031	1549637709.783
-9.486572480000001	-1.4618652160000003	-4.029101440000001	0.24414062	-0.7324219	-0.18310547	2.646191394	-8.0558107	0.716577176	0.24414062	-0.91552734	1.6479492	4.901196580000001	9.46503894	-0.10048827880000001	0.24414062	0.36621094	0.24414062	-8.77358426	0.907983426	3.926220746	-0.5493164	0.24414062	0.18310547	-0.03947753894	9.89091754	1.790844748	0.18310547	0.79345703	0.24414062	1.812377896	9.786840560000002	-1.1711669928000001	0.5493164	-0.5493164	-1.159668	1549637709.823
-9.42077626	-1.0718750000000001	-3.966894568	0.24414062	-0.36621094	0	3.43334964	-8.968579074	0.38999023560000007	0.12207031	-0.9765625	2.1362305	4.838989120000001	9.82751448	0.0035888672120000004	0.24414062	0.18310547	0.24414062	-9.065478240000001	1.062304712	4.06977536	-0.24414062	0.24414062	-0.061035156	-0.13757324280000002	10.158886780000001	1.892529254	0.18310547	0.61035156	0.12207031	1.284814496	10.054809800000001	-1.4630615020000002	0	-0.6713867	-1.0986328	1549637709.863
-9.469824280000001	-1.0862304712000002	-4.23486322	0.18310547	0.12207031	-0.12207031	3.43334964	-8.968579074	0.38999023560000007	0.12207031	-0.9765625	2.1362305	4.783959964000001	10.463940200000001	0.21533202880000002	0.18310547	0.36621094	0	-9.21860324	1.0108642572	4.173852536	0	0	-0.30517578	-0.32180175720000004	10.64577626	1.870996106	0	0.4272461	0.061035156	0.7859619110000001	10.13615764	-1.96669928	-0.24414062	-0.9765625	-1.4648438	1549637709.903
-9.80957068	-1.2094482428000002	-4.866503894	0.7324219	0.30517578	0	4.209741214	-9.49733876	0.3026611322	-0.061035156	-0.61035156	2.1362305	4.577001996	10.87666034	0.47373047120000006	0.12207031	0.18310547	-0.12207031	-9.48776857	0.9989013580000001	4.252807608	0	0	-0.30517578	-0.5371337860000001	11.142236420000001	1.963110324	-0.24414062	-0.12207031	-0.061035156	1.4020507200000003	10.230663940000001	-2.1521240020000003	-0.4272461	-0.12207031	-1.5258789	1549637709.943
-10.18879442	-0.8960205072	-4.88803714	0.4272461	-0.6713867	0.5493164	4.502832068	-9.60141574	0.2823242212	-0.4272461	-0.18310547	1.5869141	4.37961412	10.983129500000002	0.8278320288	-0.12207031	-0.24414062	-0.18310547	-9.605004892	1.0874267572	4.336547824	0.30517578	0.18310547	-0.24414062	-0.699829074	11.151807100000001	1.983447284	-0.36621094	-0.61035156	-0.24414062	1.990625	10.532128600000002	-1.81118161	-1.0375977	0.12207031	-1.159668	1549637709.983
-9.920825180000001	-0.47014160340000005	-4.2073487400000005	0.061035156	-0.4272461	0.91552734	4.8258300720000005	-9.439917032	0.46416014400000005	-0.4272461	-0.18310547	1.5869141	4.250415036	10.800097840000001	1.114941394	-0.61035156	-0.4272461	-0.4272461	-8.967382788	0.985742212	3.3496094240000005	0.30517578	-0.24414062	-0.4272461	-0.6974365020000001	11.086010880000002	1.8243408540000001	-0.7324219	-1.0986328	-0.48828125	2.4129150360000002	10.629028060000001	-1.161596646	-1.7700195	0.30517578	-0.7324219	1549637710.023
-9.8179438	-0.73332518	-4.1331787140000005	-1.0375977	-0.61035156	0.48828125	4.8258300720000005	-9.439917032	0.46416014400000005	-0.61035156	0.061035156	1.0375977	4.127197284	10.459154860000002	1.1340820288	-1.0986328	-0.6713867	-0.5493164	-9.210229532000001	0.501245108	3.0014891200000005	0.30517578	-0.24414062	-0.4272461	-1.168774411	10.56442842	1.81118161	-0.9765625	-1.2817383	-0.36621094	3.0493408540000004	10.533325180000002	-0.154321286	-2.8686523	0.18310547	-0.24414062	1549637710.063
-8.771191394	-3.6570557100000003	-2.47871106	-1.5258789	-1.8920898	0	5.21821286	-9.54638678	0.69504393	0.24414062	0.8544922	-1.6479492	4.0326903960000005	10.030884080000002	0.44980469240000004	-1.2207031	-0.9765625	-0.5493164	-9.770092752000002	-1.300366214	2.286108426	-0.12207031	-0.30517578	-0.5493164	-0.891235324	10.231860520000001	2.958422824	-0.7324219	-1.3427734	-0.18310547	4.0494384000000005	10.005761780000002	2.6210692900000003	-5.2490234	0.18310547	2.9296875	1549637710.151
-8.380004892	-3.311328076	-0.860131839	-0.18310547	-0.30517578	0.7324219	5.21821286	-9.54638678	0.69504393	0.24414062	0.8544922	-1.6479492	4.0326903960000005	10.030884080000002	0.44980469240000004	-1.2207031	-0.9765625	-0.5493164	-9.770092752000002	-1.300366214	2.286108426	-0.12207031	-0.30517578	-0.5493164	-1.106567392	9.20065944	3.4441162140000006	-0.8544922	-0.36621094	-0.30517578	4.269555710000001	9.210229532000001	1.851855432	-3.6621094	-1.3427734	5.3100586	1549637710.183
-9.689941394000002	-2.9727783540000003	-1.5898682100000001	0	0	0.61035156	4.584179712	-9.1623777	-0.5251708966	0.6713867	0.61035156	-3.112793	3.7934326080000003	8.848950180000001	0.2560058606	-0.36621094	0.24414062	0.18310547	-9.38010234	-1.4833984620000003	1.933203076	-0.18310547	-0.24414062	-0.061035156	-1.7094971040000002	8.26755342	3.5469971040000003	-0.91552734	-0.24414062	-0.24414062	1.503735324	11.3491938	1.3111327879999999	-1.2207031	-1.4648438	6.1035156	1549637710.223
-9.922021760000002	-2.6390135800000003	-2.5337402160000004	0.18310547	-1.3427734	0.12207031	4.044653354	-10.17204622	-1.23696286	0.6713867	0.79345703	-4.1503906	3.3759277160000005	9.528442392	0.27873535340000005	-0.36621094	-0.30517578	0.24414062	-9.573901260000001	-1.449902356	2.604321286	-0.18310547	-0.061035156	-0.061035156	-2.086328076	8.797509980000001	3.6008300720000004	-0.4272461	-0.24414062	-0.061035156	0.7393066100000001	12.05739766	0.06699218750000001	-1.159668	-1.2207031	5.493164	1549637710.263
-8.714965560000001	-1.911669928	-1.8841552520000002	-0.61035156	-1.0986328	0.12207031	3.3687500000000004	-10.319189300000001	-1.8817626800000002	0.8544922	1.4038086	-4.333496	3.3603759000000006	9.15878894	0.46416014400000005	-0.36621094	-0.30517578	0.24414062	-8.719750900000001	-1.240551718	2.366259784	-0.18310547	-0.061035156	-0.061035156	-1.9595214660000002	9.1276857	3.6570557100000003	0	-0.061035156	0.061035156	2.4165038940000003	11.25707968	-0.0095703125	0.91552734	-0.8544922	5.6762695	1549637710.303
-8.053417932	-1.6353271760000003	-1.4989501800000002	-0.18310547	0.12207031	0.061035156	3.0218260800000003	-9.195874100000001	-2.118627896	0.6713867	0.30517578	-4.272461	3.402246106	8.528344748	0.7799804712000001	0	-0.7324219	0.91552734	-8.521167032000001	-0.9331054712000001	2.6725097840000003	0.48828125	0.12207031	0	-2.04086911	8.254394568	3.6211670320000002	0	-0.18310547	0	2.18203125	10.693627700000002	0.45578614200000006	1.3427734	3.9672852	5.3100586	1549637710.343
-8.115625000000001	-1.73701178	-1.3254882200000002	-0.061035156	0.24414062	-0.061035156	2.75625	-8.54389676	-2.195190396	0.6713867	0.30517578	-4.272461	3.12111821	8.541503894	1.0120605432	-0.061035156	-0.7324219	0.91552734	-8.49365216	-1.0503417932	2.8399902160000003	0.6713867	0.061035156	0.12207031	-1.874584964	7.814160340000001	3.5338378600000007	0.18310547	-0.6713867	-0.061035156	1.2537109620000002	9.171948380000002	0.86850589	1.5869141	5.2490234	4.211426	1549637710.383
-8.45297824	-1.7059082460000001	-1.284814496	0.61035156	1.0375977	0.12207031	2.5433105040000004	-8.3536866	-2.124609424	0.30517578	0.12207031	-4.0893555	2.8495605040000003	8.77358426	1.006079074	-0.061035156	-0.7324219	0.91552734	-8.570214660000001	-1.341040036	2.942871106	0.6713867	0.061035156	0.12207031	-1.3649658540000003	8.228076080000001	3.6367187500000004	0.5493164	-0.61035156	-0.061035156	-0.21652832460000004	8.638403060000002	0.900805661	1.5258789	4.699707	2.4414062	1549637710.423
-9.05351538	-1.13647464	-1.7621337860000001	0.36621094	1.2207031	0.18310547	2.245434604	-8.082128894	-1.9547363220000002	-0.061035156	0.5493164	-3.2958984	3.0361816100000003	9.011645468000001	1.030004892	-0.18310547	-1.2817383	0.61035156	-8.62285144	-1.5767089660000002	3.220410144	0.6713867	0.12207031	0.18310547	-1.1723632788	8.668310700000001	3.8281250000000004	0.7324219	-0.5493164	0	-1.0419677520000001	8.042651260000001	1.0862304712000002	1.159668	1.2207031	0.8544922	1549637710.463
-9.956713760000001	-0.4342529254	-1.5551757200000003	0.12207031	0.30517578	0.48828125	2.0528320680000003	-7.792626800000001	-1.7621337860000001	-0.18310547	0.6713867	-2.1972656	3.4369384000000003	9.25688498	1.234570288	0.48828125	-0.61035156	-0.24414062	-8.62524411	-1.6688232820000002	3.045751996	0.4272461	-0.24414062	0.24414062	-0.9809570288	9.089404254	4.075756790000001	0.7324219	-0.5493164	-0.061035156	0.6352294928000001	7.3416259	1.947558606	2.380371	1.5258789	-0.18310547	1549637710.503
-10.35627446	-0.0729736322	-1.623364218	-0.061035156	1.5258789	0.18310547	2.1521240020000003	-7.67419429	-1.453491214	-0.24414062	0.30517578	-1.0986328	3.7742920320000004	9.53920926	1.588671924	0.48828125	-0.61035156	-0.24414062	-8.94465306	-1.564746106	3.2180175720000004	0.24414062	-0.12207031	0.36621094	-0.916357428	9.27004393	4.112841754000001	0.5493164	-0.36621094	-0.061035156	3.3675537140000005	7.182519568	2.6497802520000002	3.0517578	-1.2817383	-0.36621094	1549637710.543
-11.49753444	-0.5837890576	-2.06120607	-0.91552734	0.061035156	-0.061035156	2.306445288	-8.120410340000001	-1.207055661	-0.24414062	0.24414062	1.159668	4.000390576	10.26894568	1.8817626800000002	0.6713867	0.12207031	-0.5493164	-8.923120108	-1.282421924	3.40703125	0.24414062	-1.159668	0.30517578	-1.1017822480000001	9.669604532000001	3.890332068	0.48828125	-0.4272461	0.061035156	6.199169928000001	9.181518570000001	2.9213378600000004	1.6479492	-1.5869141	-0.8544922	1549637710.583
-12.55146466	-2.081542932	-2.209545926	-0.61035156	-0.6713867	0.48828125	2.4523925720000004	-8.76760234	-0.949853534	-0.24414062	0.24414062	1.159668	4.39038089	11.25827626	1.9690917540000001	0.24414062	-0.4272461	-0.79345703	-10.150512680000002	-1.1711669928000001	3.8341064300000003	0.12207031	-1.8920898	-0.12207031	-1.100585962	10.56801718	3.7635253600000005	0.5493164	-0.6713867	0.12207031	7.786645468000001	9.579882788	3.3005616	-0.79345703	1.0375977	-0.91552734	1549637710.623
-10.95202626	-2.491870108	-2.70839856	-0.12207031	-0.9765625	0.12207031	2.60671376	-9.46623552	-0.783569339	-0.36621094	0.18310547	2.2583008	5.148827880000001	12.004760880000001	1.95234375	0.24414062	-0.4272461	-0.79345703	-10.684058	-0.6029296924	4.39038089	0.24414062	0.5493164	-0.18310547	-0.716577176	11.72961412	3.770703076	0.48828125	-0.6713867	0.12207031	3.6355224640000006	10.2761232	0.974975589	-1.2207031	-4.8217773	-1.8920898	1549637710.663
-9.758129892000001	-3.25988768	-2.769409146	0.4272461	0.12207031	0.30517578	3.0038817900000003	-10.193578780000001	-0.47971191100000005	-0.48828125	-0.36621094	3.90625	5.927612320000001	12.24760782	1.9930175720000003	0.18310547	0.9765625	-0.7324219	-10.700806200000002	-0.517993161	3.8281250000000004	0.12207031	-0.36621094	-0.4272461	-0.5813964856000001	12.378002700000001	3.7037110600000003	0.12207031	0	0.24414062	1.2632812500000001	10.89101538	1.8398925720000001	0.30517578	-0.79345703	-1.953125	1549637710.703
-8.26755342	-2.9440673920000004	-3.2072509000000005	1.0375977	0.9765625	0.36621094	3.435742212	-10.04882788	-0.17585449280000004	-0.48828125	-0.36621094	3.90625	5.96589357	11.2379393	2.1712646760000003	0.12207031	1.7700195	0	-9.89211412	-0.611303714	2.77180162	-0.18310547	0.4272461	-0.5493164	-0.8517577880000001	11.89470198	3.2562989200000003	-0.4272461	0.4272461	0.4272461	1.6460937500000001	10.18161592	0.173461911	1.4038086	-2.9907227	-2.9296875	1549637710.743
-7.16098642	-2.1030761780000002	-3.4046385800000003	1.2207031	1.0375977	0.061035156	3.619970746	-8.747265380000002	-0.0227294928	-0.48828125	-0.061035156	4.0893555	5.25410144	9.469824280000001	2.036083966	0.12207031	1.7700195	0	-8.834594748	-0.15192871400000002	1.94636232	-0.18310547	0.4272461	-0.5493164	-1.143652356	9.939965560000001	2.63183606	-0.91552734	0.79345703	0.24414062	3.47402356	9.778466754	-0.7273437500000001	1.5869141	-0.30517578	-2.1972656	1549637710.782
-8.120410340000001	-2.0564209260000004	-3.98483876	0.4272461	-0.18310547	-0.12207031	3.5960449280000004	-8.152710160000002	-0.0765625	-0.18310547	-1.4648438	1.5869141	4.64399411	8.46015625	1.617382788	-1.5258789	0.36621094	1.6479492	-8.85732428	0.270361322	1.8231445680000002	-0.4272461	-0.12207031	-0.18310547	-1.35180661	8.150317392	1.726245108	-1.2207031	0.5493164	0.18310547	2.5385253600000004	9.181518570000001	-0.8565429712000001	1.7089844	-1.0375977	-2.319336	1549637710.823
-9.08342302	-1.4020507200000003	-4.240844748000001	0.24414062	-0.12207031	0.061035156	3.5960449280000004	-8.152710160000002	-0.0765625	-0.18310547	-1.4648438	1.5869141	4.097290036	8.94584964	0.7201660340000001	-1.5258789	0.36621094	1.6479492	-9.02839357	0.29667969240000003	2.65935054	-0.36621094	0.4272461	-0.061035156	-1.108959964	8.13356929	1.2884033540000002	-0.9765625	0.18310547	0.61035156	2.7813721040000003	9.450683606	-0.7117919928	1.159668	-1.2817383	-1.8310547	1549637710.862
-8.984130890000001	-1.2094482428000002	-3.8987060700000002	-0.061035156	-0.12207031	0.061035156	3.507519568	-9.4423098	-0.2536132788	-0.30517578	-1.8310547	0.79345703	4.204956070000001	9.0858152	-0.19499511780000003	-2.1362305	-0.18310547	1.0986328	-8.38239766	0.26318359620000004	2.18203125	-0.36621094	0.4272461	-0.061035156	-1.108959964	8.13356929	1.2884033540000002	-0.9765625	0.18310547	0.61035156	2.24064946	9.49973143	-1.1962890380000002	0.91552734	-2.1972656	-1.8310547	1549637710.902
-8.657543930000001	-0.9677978240000001	-3.5888672120000003	-0.12207031	-0.12207031	0	3.3735351440000003	-8.572607428000001	-0.05861816394	-0.5493164	-1.2817383	0.6713867	4.4968505400000005	8.539111420000001	-1.0264160340000001	-1.8310547	-0.5493164	0.79345703	-8.47929712	0.3517089856000001	2.899804712	-0.24414062	0.24414062	0.12207031	-1.108959964	8.13356929	1.2884033540000002	-0.9765625	0.18310547	0.61035156	2.3172119600000003	9.480590560000001	-1.6149902160000003	1.2817383	-2.0141602	-2.2583008	1549637710.943
-8.213720746000002	-1.030004892	-3.420190396	0.12207031	0.61035156	-0.12207031	3.3735351440000003	-8.572607428000001	-0.05861816394	-0.6713867	-0.8544922	0.4272461	4.691845746	8.35009784	-1.293188498	-0.79345703	0.061035156	1.0375977	-8.157495108	0.29069824280000006	2.884252896	-0.61035156	-0.5493164	0.061035156	-0.8218505890000001	8.81665036	2.0923096040000004	-0.4272461	0.9765625	0.9765625	2.3351562500000003	9.35617662	-1.679589856	1.159668	-1.3427734	-2.319336	1549637710.982
-8.31899411	-0.718969748	-3.7742920320000004	0.36621094	0.61035156	-0.24414062	3.0218260800000003	-7.863207968	0.49406739200000005	-0.6713867	-0.5493164	0.36621094	4.46694339	8.296264480000001	-1.2501221040000001	-0.79345703	0.061035156	1.0375977	-8.155102340000001	0.41271972840000004	3.2467285340000003	-0.48828125	0	0.12207031	-0.5849853534	8.87407248	2.136572284	-0.36621094	0.4272461	0.6713867	2.5385253600000004	9.20305162	-1.335058606	0.6713867	-0.7324219	-2.1362305	1549637711.022
-8.713769568	-0.4689453076	-4.147534146	-0.48828125	-0.48828125	-0.4272461	2.928515576	-7.921826080000001	0.4521972644	-0.12207031	-1.0375977	0.18310547	4.139160144000001	8.118017572	-0.98334964	-0.12207031	0.30517578	1.0986328	-8.129980432	0.5024413940000001	3.399853534	-0.5493164	0	0.18310547	-0.08493652160000001	8.756836060000001	2.1341797120000003	-0.18310547	0.5493164	0.18310547	1.9607177520000003	9.15639676	-0.9977050720000001	0.18310547	-0.7324219	-1.8310547	1549637711.062
-9.004467752000002	-0.899609375	-3.7934326080000003	-0.48828125	-1.0375977	-0.24414062	3.0038817900000003	-8.1239991	0.4450195288	-0.12207031	-1.0375977	0.18310547	3.9190429320000004	8.16826178	-0.6101074280000001	0.61035156	0.12207031	0.5493164	-8.064184800000001	0.5754150360000001	3.3651612400000004	-0.5493164	0	0.18310547	0.0	8.753247300000002	2.081542932	-0.061035156	0.36621094	-0.18310547	1.41640625	9.371728240000001	-1.35419928	-0.24414062	-1.2817383	-1.8920898	1549637711.102
-9.293969748	-1.0347900360000002	-3.38908696	0.4272461	-0.5493164	0.18310547	3.0038817900000003	-8.1239991	0.4450195288	-0.12207031	-0.79345703	0.30517578	3.7970214660000003	8.790332068	-0.25839844240000004	0.61035156	0.12207031	0.5493164	-8.712573380000002	0.686669928	3.7467773560000004	-0.4272461	-0.79345703	0.12207031	-0.18303222840000002	9.120507788000001	1.967895468	0	-0.061035156	-0.24414062	1.544409146	9.439917032	-1.3805175720000002	-0.48828125	-0.91552734	-1.7700195	1549637711.142
-9.572705072	-0.172265625	-3.968090854	-0.061035156	0.18310547	0.12207031	3.198876996	-8.990112320000001	0.43186035340000006	-0.12207031	-0.4272461	0.48828125	3.8448730040000005	9.88254442	0.0227294928	0.6713867	-0.061035156	-0.12207031	-9.222192392	0.1878173822	4.3329589660000005	-0.24414062	-0.18310547	-0.12207031	-0.1256103534	10.012939300000001	2.2609863220000004	0.36621094	-0.48828125	-0.24414062	1.7884521760000003	9.839477340000002	-1.3242920320000002	-0.79345703	-0.79345703	-1.6479492	1549637711.182
-9.73061502	-0.270361322	-4.5064209260000005	0.18310547	0.36621094	0.48828125	3.198876996	-8.990112320000001	0.43186035340000006	0.061035156	-0.48828125	0.61035156	4.208544928	10.479491820000002	0.5502929712000001	0.91552734	-0.48828125	-1.3427734	-8.748461960000002	0.0861328125	4.19060054	-0.24414062	-0.18310547	-0.12207031	-0.1447509784	11.038159440000001	2.874682608	0.48828125	-0.4272461	-0.4272461	2.2837158540000004	10.04045378	-1.8781738220000002	-1.5869141	-0.24414062	-1.5258789	1549637711.222
-10.217504500000002	-0.7105957068000001	-4.771997104	0	-0.61035156	0.91552734	3.926220746	-9.289184800000001	0.0729736322	0.30517578	-0.5493164	0.7324219	4.72653804	10.542895860000002	1.5491942900000002	0.91552734	-0.48828125	-1.3427734	-9.1276857	0.6077148560000001	4.367651260000001	-0.36621094	-1.0986328	-0.12207031	-0.5885742212	10.944848740000001	3.034985324	0	-0.4272461	-0.5493164	3.0337889400000004	10.328759980000001	-1.28122554	-2.4414062	0.5493164	-0.91552734	1549637711.262
-10.460351440000002	-1.6030273560000001	-4.349707068	-1.159668	-1.4038086	0.30517578	4.338940396	-9.725830072	-0.1495361322	0.12207031	-0.18310547	0.24414062	4.667919928	10.9053714	2.3052490020000005	1.159668	0.48828125	-1.5869141	-10.417285340000001	0.835009784	4.2061523560000005	0.4272461	-1.4038086	0	-0.9881347840000001	10.563232820000001	2.8124755400000003	-0.36621094	-1.2817383	-0.4272461	5.09858426	10.704394960000002	1.070678714	-4.3945312	0.4272461	0.5493164	1549637711.302
-9.671997300000001	-3.262280252	-3.210839856	-2.1972656	-1.7700195	-0.7324219	4.88803714	-10.79292032	-0.172265625	0.12207031	-0.18310547	0.24414062	4.127197284	11.26545378	2.288500998	-0.4272461	-0.91552734	-1.5258789	-11.44609424	-0.492871106	4.2109375	0.4272461	-1.4038086	0	-0.8433837860000001	10.7366938	2.757446286	-0.12207031	-1.2207031	-0.4272461	5.496948380000001	10.873071580000001	3.10676268	-6.8969727	-0.36621094	2.8686523	1549637711.342
-9.53920926	-3.7072998200000002	-0.8015136780000001	0.7324219	-0.18310547	0.9765625	5.33305661	-10.31320836	-0.12202148560000001	-0.061035156	0.79345703	0.4272461	4.439428714000001	10.24023462	1.9032959260000002	-0.4272461	-0.91552734	-1.5258789	-10.457959260000003	-1.31352536	2.70600589	1.2207031	0.36621094	-0.30517578	-0.846972644	10.41967752	3.343627896	0.30517578	-0.36621094	-0.6713867	5.045947480000001	9.49973143	2.4583741	-4.638672	-1.953125	6.1035156	1549637711.382
-10.073950180000002	-2.76223143	-1.830322284	1.3427734	0.61035156	0.79345703	4.756445288	-9.01403804	-0.30744628600000007	0.061035156	2.0141602	-0.24414062	4.77558606	9.58825679	1.4570800720000001	-0.6713867	-1.7700195	-1.0375977	-9.593042032000001	-0.7213623200000001	2.121020468	0.91552734	1.5869141	-0.61035156	-1.9128662140000001	9.174340560000001	3.494360324	0.061035156	-0.061035156	-0.5493164	2.9979003600000005	13.13046924	0.4474121106000001	-1.0375977	0.7324219	7.3242188	1549637711.422
-10.25458966	-2.414111322	-3.1869139400000006	0.18310547	-1.7089844	-0.061035156	4.756445288	-9.01403804	-0.30744628600000007	0.36621094	1.8920898	-2.0751953	4.213330072000001	10.199560700000001	0.955834964	-0.36621094	-0.30517578	0.24414062	-9.35258786	-0.9127685700000001	2.3578857820000003	0.61035156	0.48828125	0.24414062	-2.4595702880000005	9.299951080000001	3.129492212	-0.24414062	-0.79345703	-0.18310547	0.8529540740000001	13.86020468	-0.339746106	-1.5869141	0.12207031	6.4086914	1549637711.462
-8.56901857	-1.620971646	-1.5180908540000002	-0.91552734	-1.3427734	0.36621094	3.1139403960000003	-10.064379500000001	-1.4822021760000001	0.79345703	1.4038086	-2.9907227	3.69533696	9.80478534	0.5813964856000001	-0.36621094	-0.30517578	0.24414062	-8.848950180000001	-1.3577880400000002	2.3112304320000003	0.5493164	0.30517578	0.30517578	-2.0061767180000003	9.8251223	3.1845214660000005	0.12207031	-0.61035156	-0.24414062	0.5275634784000001	11.33842752	0.04067382788	0.4272461	-1.8920898	5.79834	1549637711.502
-8.27353534	-1.2034667932	-0.9725830072	-0.061035156	0.7324219	0.18310547	2.616284146	-8.906372300000001	-1.7788817900000002	1.0375977	0.36621094	-3.6010742	3.61638179	8.957812500000001	0.4521972644	-0.36621094	-1.0986328	0.61035156	-8.62285144	-0.885253894	2.45598143	0.48828125	0.4272461	-0.12207031	-1.8351074280000002	9.045141574	3.2311766200000003	0.12207031	-0.30517578	-0.36621094	1.331469748	10.26894568	0.1997802716	0.7324219	3.112793	5.004883	1549637711.542
-8.518774460000001	-0.7728027160000001	-1.832714856	-0.30517578	0.36621094	-0.12207031	2.616284146	-8.906372300000001	-1.7788817900000002	0.6713867	0	-3.9672852	3.4548827880000004	8.90996106	0.5658447284000001	-0.061035156	-1.0375977	0.8544922	-8.572607428000001	-0.808691394	2.4990478240000003	0.48828125	0.4272461	-0.12207031	-1.7083007200000002	8.601318390000001	3.1330810700000002	0.061035156	-0.79345703	-0.36621094	0.5562744110000001	8.78076178	-0.014355469240000002	1.6479492	4.4555664	3.1738281	1549637711.582
-8.548681610000001	-1.107763678	-1.3242920320000002	-0.61035156	0.4272461	0.5493164	2.2980712860000003	-8.335742212000001	-1.830322284	0.30517578	0.61035156	-3.7231445	3.2299804320000005	8.994897660000001	0.7728027160000001	0.18310547	-0.6713867	0.8544922	-8.250805710000002	-1.3230957460000001	2.38540036	0.48828125	0.24414062	0.061035156	-1.378125	8.80588408	3.1964844240000003	0.18310547	-0.5493164	-0.4272461	-1.98464357	7.725634980000001	0.4354492212	2.0751953	2.4414062	0.5493164	1549637711.622
-9.14802266	-1.144848642	-0.86850589	0	0.8544922	1.0986328	1.872192392	-8.35009784	-1.8434814300000002	0.30517578	0.61035156	-3.7231445	3.282617212	9.048730432000001	1.1209228240000002	0.24414062	-0.79345703	0.6713867	-8.106054712	-1.476220746	2.300463858	0.061035156	-0.36621094	-0.30517578	-1.443920926	8.86091304	3.3531983800000003	0.18310547	-0.24414062	-0.36621094	-2.172460962	6.916943390000001	1.57551268	2.6245117	0.79345703	-0.79345703	1549637711.662
-9.39086911	-0.2560058606	-1.6125976440000003	-0.12207031	1.953125	0.30517578	1.409228534	-8.12878444	-1.698730432	0.18310547	0.7324219	-2.1972656	3.593652356	9.548779254000001	1.5683349640000002	0.30517578	-0.61035156	0.36621094	-8.681469748	-1.2692626800000002	2.70600589	0.061035156	-0.36621094	-0.30517578	-1.5432128600000001	9.14802266	3.4788086060000003	0	-0.4272461	-0.12207031	1.540820288	7.211230432000001	2.344726538	4.0893555	0.30517578	-1.4038086	1549637711.702
-10.796509080000002	-0.2428466754	-2.6796875	-0.24414062	0.91552734	-0.4272461	1.409228534	-8.12878444	-1.698730432	0.24414062	0.30517578	-1.4038086	3.8915283540000005	9.993798920000001	1.90808107	0.36621094	0.061035156	0	-9.027197480000002	-1.2537109620000002	3.285009784	-0.24414062	-0.79345703	-0.24414062	-1.1735596040000003	9.615771760000001	3.7503662140000005	0.061035156	-0.36621094	-0.12207031	4.45258786	9.76889676	2.787353534	2.8686523	-3.90625	-1.0986328	1549637711.742
-11.710473740000001	-1.6305420320000001	-2.64738768	-0.9765625	-0.30517578	-0.18310547	1.5360351440000002	-8.8979982	-1.5970459260000003	0.12207031	-0.61035156	0	4.32817392	10.36704074	2.153320288	0.36621094	0.24414062	-0.18310547	-9.62773462	-1.2501221040000001	3.6139891200000003	-0.30517578	-1.0986328	-0.30517578	-1.006079074	10.02250998	3.8807617800000003	-0.061035156	-0.18310547	-0.18310547	6.751855432000001	9.98063948	2.469140576	0.24414062	-1.3427734	-1.2207031	1549637711.782
-11.05610324	-2.007373004	-2.87109375	0	-0.30517578	-0.18310547	1.73701178	-9.433935700000001	-1.553979532	0.12207031	-0.61035156	0	4.769604532000001	10.67209514	2.18203125	0.24414062	0.30517578	-0.36621094	-10.248608720000002	-0.9139648560000001	4.3329589660000005	-0.30517578	-1.0986328	-0.30517578	-0.8565429712000001	10.5488768	3.7970214660000003	-0.12207031	-0.24414062	-0.061035156	5.675195288	10.5225589	1.5121094240000001	-0.061035156	-2.0141602	-1.7700195	1549637711.822
-9.612182608000001	-2.38540036	-2.68327626	0.18310547	-0.91552734	-0.61035156	2.1030761780000002	-9.54160144	-1.1855224640000002	-0.12207031	-0.61035156	0.8544922	5.284009080000001	10.66611322	1.8805663940000001	-0.061035156	0.36621094	-0.61035156	-10.302441100000001	-0.909179712	4.161889676	-0.12207031	0.12207031	-0.24414062	-0.5263671924000001	10.834789840000001	3.68098143	0.12207031	0.061035156	0.12207031	3.6917480040000004	10.95322284	2.381811502	0.79345703	1.7700195	-0.61035156	1549637711.862
-8.5833741	-2.174853534	-2.6114991	0.48828125	-0.5493164	-0.6713867	2.6079101440000003	-9.125292932	-0.693847644	-0.48828125	-0.48828125	1.7700195	5.74816893	9.9866214	1.5384277160000002	-0.24414062	0.30517578	-0.7324219	-9.89689946	-1.3637695680000002	3.417797824	-0.18310547	0.24414062	-0.24414062	-0.18901367800000002	10.633813400000001	3.584082068	-0.061035156	0.7324219	0.061035156	2.6976317900000004	9.790429712	1.4020507200000003	-0.4272461	-2.4414062	-1.5258789	1549637711.902
-8.100073380000001	-2.13776857	-3.4034423920000005	0.5493164	1.0986328	-1.0986328	2.6079101440000003	-9.125292932	-0.693847644	-0.48828125	-0.7324219	2.380371	5.659643570000001	8.845361420000001	1.123315396	-0.12207031	0.79345703	-0.36621094	-9.504516574	-1.353002896	2.1604980040000004	-0.48828125	1.5869141	-0.24414062	-0.23208007200000003	9.5703125	3.366357428	-0.36621094	1.4038086	-0.30517578	2.2478271760000004	9.337036240000002	-0.6806884980000001	1.2207031	-1.2817383	-1.159668	1549637711.942
-8.81665036	-2.3626709260000003	-5.090210160000001	0.061035156	-1.0375977	-2.0751953	4.100878894	-8.08811052	0.0825439496	-0.4272461	-0.61035156	2.5024414	5.1691648400000005	8.45297824	0.67709964	0.061035156	1.4038086	0.30517578	-9.7066893	-0.5263671924000001	2.101879892	-1.2207031	1.159668	0.061035156	-0.42707518000000005	8.679076980000001	2.60910643	-0.7324219	1.8310547	-0.5493164	3.8520507200000003	9.66481929	-0.67709964	1.0375977	1.8920898	-0.9765625	1549637711.982
-8.987719748	-3.352001996	-4.2599853240000005	-1.2817383	-2.9907227	-1.953125	4.354492212	-8.99848642	-0.26796875000000003	-0.061035156	-0.9765625	1.4038086	4.64638678	8.84177266	0.07177734424	0.12207031	1.7700195	0.48828125	-10.2079348	0.32060547120000005	2.09948732	-1.2817383	1.8310547	0.36621094	-0.5634521466	8.87766124	1.7286376800000003	-0.8544922	2.0751953	-0.48828125	2.15571286	9.7748777	-0.1878173822	0.7324219	1.2207031	-0.48828125	1549637712.022
-8.870483426000002	-3.366357428	-3.019433606	-0.061035156	-0.12207031	-1.5869141	4.62006839	-9.402832068	-0.424682608	-0.061035156	-0.9765625	1.4038086	4.248022464000001	9.268847840000001	-0.7859619110000001	-0.18310547	1.8310547	0.12207031	-10.243823380000002	0.611303714	2.5409179320000006	-1.2817383	1.8310547	0.36621094	-0.9043945288	9.41599092	1.5527832460000002	-0.30517578	2.746582	-0.24414062	1.27524411	10.005761780000002	-0.92473143	0.24414062	-0.6713867	-0.5493164	1549637712.062
-8.901586960000001	-2.89382338	-3.20007338	0.5493164	0.4272461	-1.6479492	4.62006839	-9.402832068	-0.424682608	-0.36621094	-1.4648438	0.6713867	4.248022464000001	9.268847840000001	-0.7859619110000001	-0.5493164	1.2817383	-0.24414062	-10.243823380000002	0.611303714	2.5409179320000006	-0.79345703	2.746582	0.48828125	-1.66044928	9.7318116	1.7118896760000002	0.30517578	2.9907227	0.061035156	1.5432128600000001	9.9794429	-1.5372314300000003	0.48828125	-1.0375977	-0.91552734	1549637712.101
-8.85493161	-2.5720214660000003	-3.4321533540000004	0.30517578	-0.12207031	-1.7089844	5.077050720000001	-8.38478984	0.2225097644	-0.9765625	0	0.061035156	4.09011232	8.668310700000001	-1.5216797120000003	-0.30517578	0.61035156	-0.18310547	-9.505712860000001	0.5885742212	1.544409146	-0.30517578	3.2348633	0.4272461	-2.2573974640000003	9.1791259	1.641308606	0.36621094	2.746582	0.061035156	2.5205810700000004	9.743774460000001	-1.585082968	0.61035156	-0.24414062	-0.9765625	1549637712.142
-8.388378894	-3.1103514400000005	-3.31252446	0.18310547	0.12207031	-1.5869141	5.077050720000001	-8.38478984	0.2225097644	-0.9765625	0	0.061035156	4.09011232	8.668310700000001	-1.5216797120000003	0.30517578	0.30517578	0.18310547	-9.505712860000001	0.5885742212	1.544409146	-0.30517578	3.2348633	0.4272461	-2.451196286	8.539111420000001	1.542016574	0.7324219	2.1972656	-0.061035156	3.03020018	9.414794928000001	-1.2716552520000002	0.61035156	0.36621094	-1.0375977	1549637712.181
-8.487670926	-3.9501464660000005	-3.4536866	1.0375977	0.48828125	-1.0986328	4.95024411	-7.61557608	0.5335449280000001	-1.0986328	0.6713867	0.061035156	3.62475589	8.23166484	-0.8170653959999999	0.61035156	0.30517578	0.48828125	-8.947045926000001	1.2202148560000001	0.4821044928	0.36621094	3.112793	0.4272461	-2.209545926	8.342919928	1.193896466	1.0986328	2.5634766	-0.061035156	3.410620108	9.297558606	-0.7811767572	0.4272461	0.8544922	-0.7324219	1549637712.223
-8.399145468	-4.29348143	-3.2096435700000003	1.7089844	-0.18310547	-1.159668	5.4275634	-6.9097653800000005	0.5371337860000001	-0.91552734	0.5493164	0.061035156	3.667822284	8.01274411	-0.265576178	0.36621094	-0.91552734	0.48828125	-9.11213408	1.494165036	0.39836425720000007	1.0986328	3.4179688	0.48828125	-2.1293945680000004	8.08811052	0.88046875	1.3427734	3.1738281	0.18310547	3.1821288940000003	9.469824280000001	-0.36606445680000005	0.061035156	-0.30517578	-0.30517578	1549637712.266
-8.047436600000001	-3.9094726440000005	-3.027807608	2.0751953	-0.24414062	-1.8310547	5.778076080000001	-6.573608426000001	0.2930908246	-0.6713867	0.79345703	-0.18310547	3.7970214660000003	7.811767572	0.2823242212	0.36621094	-0.91552734	0.48828125	-9.399243210000002	1.2608886780000002	0.20097655760000002	1.0986328	3.4179688	0.48828125	-2.081542932	7.805786240000001	0.6053222644	1.4648438	2.6855469	0.12207031	2.0193359620000004	9.908862319999999	-0.06459961060000001	-0.6713867	-0.79345703	0.12207031	1549637712.301
-7.93139676	-3.7659179320000007	-2.8818603240000003	1.4038086	-0.9765625	-3.2348633	5.849853240000001	-5.97905252	-0.03947753894	-0.5493164	1.2817383	-0.48828125	4.251611420000001	7.680175720000001	0.6830810700000001	0.061035156	-2.319336	0.6713867	-9.32028804	0.5227783246000001	0.10766601440000001	1.7089844	5.6152344	0.4272461	-1.6496826080000002	7.774682608000001	0.876879892	1.7700195	1.8310547	0	2.6605469240000006	9.67438948	-0.56823732	-0.61035156	-1.4038086	0.18310547	1549637712.345
-7.369140380000001	-4.267163040000001	-2.4523925720000004	0.91552734	-0.91552734	-3.90625	5.647680710000001	-5.647680710000001	-0.23686523560000003	-0.061035156	1.7089844	-1.5869141	4.80310054	7.806982428000001	1.138867212	0.061035156	-2.319336	0.6713867	-8.661132788000002	-0.18901367800000002	-0.7381103240000001	1.4038086	6.164551	0.4272461	-1.3446288940000002	7.9625	0.98334964	1.2817383	0.8544922	-0.18310547	2.2813232820000002	10.03207968	-0.5072265576	-0.91552734	1.3427734	0.8544922	1549637712.382
-6.7028076080000005	-4.634423920000001	-2.158105432	1.6479492	-0.6713867	-4.0283203	5.006469748	-5.6165769800000005	-0.4330566394	-0.061035156	1.7089844	-1.5869141	4.966992212	8.03547374	1.3087402160000001	-0.24414062	-2.1362305	0.7324219	-8.004370108000002	-0.773999002	-1.872192392	1.4038086	6.164551	0.4272461	-1.464257788	8.158691394	1.1484375	1.2207031	0.24414062	-0.12207031	2.038476538	9.723437500000001	-0.265576178	-1.5258789	0.9765625	0.79345703	1549637712.422
-6.683667032000001	-4.84736322	-1.240551718	1.6479492	-0.30517578	-3.7231445	5.006469748	-5.6165769800000005	-0.4330566394	0.36621094	0.8544922	-2.380371	5.36057158	7.914648560000001	1.400854532	-1.0375977	-2.319336	1.0375977	-7.18969748	-0.7728027160000001	-3.408227536	0.6713867	6.591797	0.48828125	-1.5982422120000002	8.444604532000001	1.299169928	1.3427734	0.48828125	0.061035156	2.686865216	9.15639676	-0.14235839660000002	-1.4038086	-1.6479492	1.159668	1549637712.461
-7.5689209260000005	-4.987329074000001	-1.4869873200000001	1.159668	0.7324219	-4.211426	4.981347840000001	-5.861816394000001	-0.6292480432	0.91552734	0.48828125	-2.746582	5.36057158	7.914648560000001	1.400854532	-1.2207031	-2.9296875	1.2207031	-7.18969748	-0.7728027160000001	-3.408227536	0.24414062	5.7373047	0.5493164	-2.068383786	8.541503894	1.0120605432	0.79345703	0.7324219	0.4272461	3.2072509000000005	8.8728759	-0.8194580072000001	-1.7089844	-0.48828125	1.5258789	1549637712.501
-7.893115020000001	-5.666821580000001	-1.7465820680000002	0.61035156	-0.12207031	-3.6621094	4.751660144000001	-7.5772949280000015	-0.955834964	1.0375977	1.3427734	-2.8076172	5.93957518	8.77836911	1.7776855040000001	-1.4038086	-1.4038086	1.5258789	-6.78774411	-0.364868161	-5.18591304	0.18310547	5.2490234	0.5493164	-2.331567392	8.80588408	0.6615478240000001	0.30517578	0.61035156	0.91552734	3.084033246	9.52485324	-0.07058105432	-2.2583008	0	1.0375977	1549637712.541
-7.391870108000001	-6.2864991	-0.7967285340000001	0.4272461	0.36621094	-2.9907227	4.751660144000001	-7.5772949280000015	-0.955834964	1.4648438	0.6713867	-2.9296875	5.93957518	8.77836911	1.7776855040000001	-2.5634766	-1.0986328	2.0141602	-6.78774411	-0.364868161	-5.18591304	0.18310547	5.065918	0.4272461	-2.018139676	9.527246106	0.5203857428	0.36621094	0.91552734	1.0375977	3.5577635800000005	9.072656250000001	1.191503894	-2.0751953	-0.12207031	1.2817383	1549637712.581
-7.59763179	-6.74108876	-1.035986322	0.48828125	0.61035156	-3.0517578	4.777978534	-8.187402160000001	-1.156811502	1.4038086	0.36621094	-2.6855469	6.13696286	9.077441394000001	2.0935058900000003	-2.4414062	-0.9765625	2.4414062	-6.5915525200000005	-0.25839844240000004	-6.006567392	0.30517578	4.8217773	0.36621094	-2.4799072480000004	9.77368161	0.32180175720000004	-0.24414062	1.7089844	0.7324219	3.8652099640000004	8.643188400000001	1.0754638580000002	-1.5258789	-0.8544922	1.2207031	1549637712.621
-7.413403060000001	-7.755542032000001	-0.8649169928000001	0.7324219	-0.36621094	-2.4414062	4.700219748	-8.560644568	-1.091015625	1.159668	-0.36621094	-2.6855469	6.0651857	9.431542932000001	1.7250488220000002	-2.4414062	-2.0751953	2.5024414	-6.456372300000001	-0.3672607428	-6.988720746000001	-0.061035156	4.638672	0.4272461	-2.6126952880000003	10.09428714	-0.031103515380000002	-0.4272461	0.9765625	0.8544922	4.5889648560000005	9.0176268	1.1269042932	-1.5258789	0.61035156	1.0986328	1549637712.661
-6.4826902	-7.97446286	-0.7309326080000002	0.61035156	1.4038086	-2.1972656	4.504028354000001	-8.533129892	-0.9199462860000001	0.5493164	-1.4038086	-2.380371	6.005371106	9.838280760000002	1.6544677520000002	-1.6479492	-2.5024414	2.2583008	-6.4755126800000005	0.053833007200000005	-7.741186600000001	0	4.272461	0.24414062	-2.34113768	10.989111420000002	-0.11484375000000001	-0.5493164	1.0986328	0.6713867	4.67390126	8.774780252000001	1.770507788	-1.4038086	0.5493164	0.7324219	1549637712.701
-6.77817392	-8.100073380000001	-1.32189946	0.7324219	0.9765625	-2.5634766	4.2791259	-9.408813400000001	-0.619677716	-0.30517578	-2.1362305	-0.8544922	6.184814300000001	10.1313723	1.2549072479999999	-1.4648438	-1.4648438	1.5869141	-5.71826178	0.0909179712	-8.84057608	0.12207031	4.333496	0.18310547	-2.183227536	11.182910340000001	-0.0478515625	-0.6713867	1.3427734	0.5493164	4.24323732	8.8896241	1.7944336060000001	0.18310547	-1.159668	0.61035156	1549637712.741
-6.58796376	-8.559448380000001	-1.3482177520000003	0.79345703	-0.79345703	-2.319336	4.322192392000001	-9.506909440000001	-0.758447284	-0.30517578	-2.1362305	-0.8544922	5.60700679	10.44479982	1.038378894	-0.4272461	0.061035156	0.91552734	-4.90358876	-0.015551758180000002	-9.57150908	0.18310547	4.211426	0.061035156	-2.026513678	11.184106920000001	-0.057421875000000004	-1.159668	2.1972656	-0.061035156	4.672705072	9.0858152	1.9284179320000001	-0.36621094	-0.061035156	0.24414062	1549637712.781
-5.5579592600000005	-8.55585962	-0.3947753894	0.8544922	0.36621094	-1.8310547	4.859326080000001	-9.59782698	-1.425976538	-1.5869141	-1.2817383	-0.5493164	6.018530252000001	10.71396466	0.762036142	0.36621094	-0.5493164	0.5493164	-4.294677716000001	0.0861328125	-9.987817000000001	0	3.3569336	0	-2.5791992800000005	11.04533696	-0.25480957460000003	-0.8544922	1.6479492	-0.30517578	4.758837860000001	8.82023912	2.55288089	-0.18310547	0.9765625	0.18310547	1549637712.821
-5.54360324	-8.66950679	-1.0371826080000002	0.61035156	0.61035156	-1.5258789	4.859326080000001	-9.59782698	-1.425976538	-1.6479492	-0.24414062	-0.4272461	6.018530252000001	10.71396466	0.762036142	0.36621094	0.91552734	-0.12207031	-4.294677716000001	0.0861328125	-9.987817000000001	0.30517578	2.9296875	-0.12207031	-2.269360324	11.59084514	-0.22968750000000002	-1.0375977	1.5258789	-0.24414062	4.514794928000001	8.5833741	2.080346646	-0.061035156	0.24414062	0.18310547	1549637712.861
-5.784057608	-8.99728984	-0.8720947480000001	0.24414062	-0.36621094	-1.2207031	5.2170165740000005	-9.5703125	-1.4977538940000001	-1.953125	-1.7089844	-0.7324219	5.772094748	10.635009980000001	0.5574707068000001	0.91552734	0.12207031	0	-3.4776123200000004	-0.0227294928	-10.943652160000001	0.061035156	2.1972656	-0.12207031	-2.64379892	11.623144960000001	-0.03588867212	-0.6713867	1.2817383	-0.61035156	5.2744384	8.18022464	2.031298822	0.36621094	-0.061035156	0	1549637712.901
-5.52805162	-9.49016124	-0.7285400360000001	-0.18310547	-0.24414062	-0.48828125	7.199267572	-9.96508786	-3.048144568	-2.746582	-1.6479492	-0.6713867	6.77697734	11.700903060000002	0.9055908540000002	2.1972656	0.18310547	0.061035156	-3.0038817900000003	-0.01794433606	-11.998778960000001	0.18310547	1.6479492	-0.24414062	-2.72395018	12.0370607	-0.050244139400000006	-0.36621094	0.6713867	-0.5493164	5.1751467600000005	8.58098143	2.1341797120000003	0.18310547	0.30517578	-0.061035156	1549637712.941
-5.523266574	-9.382495108	-0.793139676	-0.12207031	0.061035156	0	7.310522660000001	-10.000976440000002	-1.9044922120000003	0.061035156	-1.2207031	-1.2207031	6.77697734	11.700903060000002	0.9055908540000002	-1.5258789	-1.2817383	0.7324219	-2.874682608	-0.02153320288	-12.144726440000001	0.12207031	0.7324219	-0.30517578	-2.8675048920000004	12.470116820000001	0.0992919928	0.12207031	0.18310547	-0.12207031	4.98374002	8.27592752	2.2071533540000003	0.36621094	0.18310547	-0.30517578	1549637712.981
-5.6405027	-9.372924820000001	-0.970190396	-0.5493164	-1.0375977	0.30517578	7.798608426	-10.05720198	-1.665234424	0.061035156	-1.2207031	-1.2207031	7.814160340000001	11.379101440000001	1.9762695680000002	-0.7324219	0.30517578	0.18310547	-2.9667969240000005	-0.17824707460000003	-12.162671220000002	0.24414062	-0.061035156	-0.36621094	-3.0361816100000003	12.95341754	0.40075683900000003	-0.061035156	-0.18310547	-0.12207031	5.532836960000001	8.43742662	1.6592528960000001	0.48828125	0.18310547	-0.48828125	1549637713.021
-5.388086060000001	-9.31311052	-0.7991211060000001	-0.7324219	-0.61035156	0.79345703	7.798608426	-10.05720198	-1.665234424	-0.36621094	-0.30517578	-1.159668	7.814160340000001	11.379101440000001	1.9762695680000002	-0.12207031	0.9765625	0.36621094	-2.9667969240000005	-0.17824707460000003	-12.162671220000002	0.18310547	-0.8544922	-0.48828125	-3.1498290740000003	12.695019960000002	0.6519775360000001	0.061035156	-0.5493164	-0.6713867	5.361767572	8.6348143	1.553979532	0.5493164	0.36621094	-0.6713867	1549637713.061
-5.5579592600000005	-8.92670926	-0.7823730432	-0.79345703	-0.9765625	1.159668	8.036669928	-9.926807100000001	-2.045654254	-0.5493164	-0.12207031	-1.2817383	8.50441893	11.560937500000001	0.9570312500000001	0.4272461	-0.18310547	0.8544922	-3.23596196	-0.40075683900000003	-11.538208360000002	0.12207031	-1.4648438	-0.5493164	-3.2562989200000003	12.4449955	0.08493652160000001	0.24414062	-0.6713867	-1.0986328	4.685864120000001	8.73171376	1.905688498	0.36621094	0.36621094	-0.9765625	1549637713.101
-5.797216754	-8.58696286	-0.899609375	-1.0375977	-1.0375977	1.5869141	8.036669928	-9.926807100000001	-2.045654254	-0.5493164	-1.7089844	-1.3427734	8.747265380000002	11.8923098	0.2177246106	0.30517578	-0.48828125	1.3427734	-3.23596196	-0.40075683900000003	-11.538208360000002	0.061035156	-2.2583008	-0.48828125	-3.6307373200000006	12.345702880000001	-0.42587889400000006	0	-1.6479492	-1.0375977	4.568627896000001	8.411108426	2.004980432	0.79345703	0.12207031	-0.9765625	1549637713.141
-6.01733426	-8.51638179	-1.0443603240000001	-1.2207031	-1.3427734	2.0751953	6.58317842	-8.54389676	-3.04216304	-0.24414062	-1.159668	-1.0375977	7.869189300000001	10.4208741	0.4474121106000001	0.36621094	0.18310547	1.4038086	-3.721655252	-0.5754150360000001	-10.856323380000001	-0.061035156	-3.2348633	-0.48828125	-3.7862548920000005	12.1219973	-0.07416992212000001	-0.18310547	-2.319336	-0.9765625	4.9083741000000005	8.2771241	1.9032959260000002	0.91552734	0.18310547	-1.0375977	1549637713.181
-5.889331070000001	-8.18620607	-0.9965087860000001	-1.5258789	-0.7324219	2.4414062	6.784155252000001	-8.409912140000001	-2.895019568	-0.30517578	-1.3427734	-0.18310547	7.869189300000001	10.4208741	0.4474121106000001	0.79345703	1.5869141	1.159668	-4.33535144	-0.5203857428	-10.028490920000001	-0.061035156	-4.0893555	-0.61035156	-3.570922824	11.982030760000002	0.576611322	-0.30517578	-2.1362305	-0.9765625	5.2720459260000005	8.66352536	1.776489218	0.91552734	0.4272461	-1.0375977	1549637713.221
-6.586767572	-7.811767572	-0.6830810700000001	-1.3427734	-0.7324219	2.8686523	6.78774411	-8.330957068	-3.178540036	-0.4272461	-2.0141602	0.18310547	7.952929712	8.838183606000001	0.961816394	1.3427734	1.8310547	0.6713867	-4.998095746000001	-0.805102536	-9.0176268	0	-4.8828125	-0.61035156	-3.494360324	11.533423020000003	1.0718750000000001	-0.5493164	-2.0751953	-1.2207031	5.56992212	8.866894568000001	1.892529254	0.79345703	0.8544922	-0.8544922	1549637713.261
-7.0222167540000004	-7.048535340000001	-0.40075683900000003	-0.9765625	-1.3427734	3.479004	7.05092752	-8.05700679	-3.544604532	-0.4272461	-1.5258789	0.61035156	8.24482428	7.779467752000001	0.8194580072000001	1.8310547	2.0141602	0.48828125	-5.42995607	-1.579101538	-8.009155252000001	0	-5.554199	-0.61035156	-3.5589599640000005	10.67807608	1.2417480040000002	-0.48828125	-1.5869141	-1.2207031	5.304345746000001	8.875268570000001	1.6341308900000002	0.8544922	0.91552734	-0.5493164	1549637713.301
-7.661035340000001	-5.981445288000001	0.03588867212	-0.8544922	-1.7089844	4.1503906	7.05092752	-8.05700679	-3.544604532	-0.48828125	-1.0375977	1.159668	8.24482428	7.779467752000001	0.8194580072000001	1.8920898	2.9907227	0.4272461	-5.46345198	-1.77290036	-6.993505890000001	-0.30517578	-5.6152344	-0.5493164	-3.0553222840000003	9.70310054	1.7489746400000001	-0.91552734	-1.159668	-0.7324219	5.2337644800000005	8.38598642	1.5204834260000002	0.61035156	1.4038086	-0.30517578	1549637713.341
-7.70888678	-5.14763179	-0.48569336060000007	-1.8310547	-0.9765625	4.0283203	6.987524460000001	-7.81655252	-3.172558606	-0.12207031	-0.24414062	1.0986328	8.04384784	6.4479982	0.4761230432	2.4414062	2.6855469	0.61035156	-5.46345198	-1.77290036	-6.993505890000001	-0.61035156	-6.225586	-0.4272461	-2.68327626	8.57380342	1.9930175720000003	-1.3427734	-1.159668	-0.12207031	4.763623004	7.7148682100000014	0.8146728240000001	1.5258789	1.7700195	-0.79345703	1549637713.381
-7.28659694	-4.91555162	-1.3087402160000001	-3.6621094	-0.79345703	3.4179688	6.267358426	-6.833202880000001	-2.5588623200000002	0.91552734	-0.5493164	0.61035156	8.28669429	4.8342040740000005	0.5610595746000001	3.4179688	3.0517578	0.8544922	-6.628637680000001	-2.4799072480000004	-4.435839856	-1.4038086	-6.8969727	-0.36621094	-1.888940396	7.883544928000001	2.548095746	-1.8310547	-0.6713867	0.5493164	1.9296142180000002	8.223290740000001	0.7883544928000001	1.8310547	5.3100586	-2.5634766	1549637713.421
-7.048535340000001	-5.16557608	-1.588671924	-3.90625	-0.48828125	2.9907227	5.98981929	-5.98981929	-2.300463858	1.4648438	-1.4038086	0	8.28669429	4.8342040740000005	0.5610595746000001	3.4179688	2.6855469	1.4038086	-7.503125000000001	-3.2455322480000004	-2.9799560700000005	-2.1972656	-7.019043	-0.5493164	-0.7512695288	7.677783246000001	2.934497104	-1.3427734	-0.8544922	0.61035156	-1.106567392	9.786840560000002	2.044457968	1.4038086	5.1879883	-2.8076172	1549637713.461
-6.2530027	-4.49326178	-2.0564209260000004	-4.5776367	-0.4272461	2.1972656	5.8474610600000005	-5.231372300000001	-2.2980712860000003	2.319336	-1.7089844	-0.79345703	7.944555710000001	3.8616211060000003	0.3576904254	4.1503906	2.9296875	1.5258789	-7.986425720000001	-2.8734864200000003	-1.5934570680000002	-3.4179688	-6.7749023	-0.79345703	0.10527343750000001	7.320092752000001	3.313720746	-0.9765625	0.24414062	0.6713867	-1.859033246	9.155200180000001	1.374536142	3.112793	-3.8452148	-2.2583008	1549637713.501
-7.030590560000001	-4.16308606	-2.6713134000000003	-3.6621094	0	1.2207031	5.8474610600000005	-5.231372300000001	-2.2980712860000003	3.2348633	-1.159668	-1.5869141	8.08811052	3.7599366	0.1686767572	4.699707	2.319336	1.8310547	-8.45776358	-1.8937255400000002	-0.783569339	-4.8217773	-5.2490234	-0.8544922	0.7895507788	6.762622300000001	3.220410144	-0.30517578	1.953125	0.48828125	3.9022949280000003	9.718652160000001	0.6160888580000001	2.4414062	-0.12207031	-2.5024414	1549637713.54
-7.425365920000001	-2.9237304320000006	-4.667919928	-4.5166016	-1.0375977	0.4272461	5.5723143	-4.683471646	-1.930810504	3.7841797	-1.4038086	-2.1362305	8.08811052	3.7599366	0.1686767572	4.4555664	2.6855469	2.1362305	-9.247314300000001	-1.183129892	0.37802735600000004	-5.432129	-5.1879883	-0.79345703	1.37214357	7.3667482	2.7323242800000003	0.12207031	3.112793	0.61035156	3.7431884000000006	10.04284694	-1.070678714	1.4038086	2.380371	-1.5869141	1549637713.58
-7.9792482	-3.7156739200000004	-5.495751800000001	-5.432129	-0.12207031	-0.24414062	5.671606430000001	-4.383203076	-2.1437500000000003	4.1503906	-1.5869141	-2.6855469	8.65515126	3.887939496	-0.4139160144	4.5776367	2.746582	2.2583008	-9.247314300000001	-1.183129892	0.37802735600000004	-5.6762695	-4.3945312	-0.48828125	1.09819339	8.26276857	2.51101088	0.12207031	3.6621094	0.6713867	2.3351562500000003	9.644482428000002	-1.3230957460000001	1.4648438	3.0517578	-1.6479492	1549637713.62
-9.051123200000001	-4.03986821	-6.10107428	-4.8828125	-1.8920898	-0.18310547	6.37263179	-5.123706070000001	-2.872290036	5.004883	-1.2207031	-2.9907227	9.460253894000001	4.5064209260000005	0.03828125	4.760742	2.319336	2.1362305	-10.04404254	0.49765625	2.063598642	-6.225586	-3.1738281	-0.30517578	0.8362060700000001	9.206640380000001	2.04086911	0.30517578	4.1503906	1.159668	1.030004892	10.66491664	-1.453491214	0.7324219	1.0375977	-1.5258789	1549637713.66
-8.6264402	-3.5206787140000007	-5.260082968000001	-5.6152344	-1.8920898	0.36621094	6.419287140000001	-5.28999002	-3.4417237400000005	5.6762695	-1.8310547	-3.0517578	9.460253894000001	4.5064209260000005	0.03828125	4.699707	3.2348633	1.953125	-9.444701980000001	1.053930661	1.9009033540000002	-6.0424805	-1.953125	0.12207031	0.6723144568000001	9.82751448	1.2919922120000003	-0.36621094	4.760742	1.6479492	1.801611322	10.50820288	-2.44401857	0.79345703	0.91552734	-1.4038086	1549637713.7
-7.738793930000001	-2.9057862400000003	-4.7073974640000005	-4.5166016	-0.5493164	0.12207031	6.756640380000001	-4.7157714660000005	-3.4955566100000004	6.164551	-3.479004	-3.0517578	9.82871106	4.71816394	0.417504892	4.8217773	3.6010742	1.8310547	-8.83698732	1.451098642	1.9547363220000002	-5.432129	-1.7700195	0.061035156	-0.057421875000000004	9.729418930000001	0.800317392	-1.2817383	4.9438477	2.2583008	1.5551757200000003	10.012939300000001	-2.10546875	1.0375977	1.953125	-1.4038086	1549637713.74
-7.6789795320000005	-2.6784912140000006	-5.039965560000001	-3.8452148	-0.4272461	0	6.730322480000001	-3.8711913940000002	-2.91535643	5.9814453	-3.4179688	-2.9296875	9.92441394	4.769604532000001	0.028710937500000002	4.760742	3.90625	1.6479492	-8.612085160000001	1.388891574	2.04326178	-4.8828125	-1.953125	0.24414062	-0.34213867800000003	9.52604982	0.46774902160000004	-1.8920898	4.8828125	2.8686523	1.350610324	9.5703125	-1.98464357	0.91552734	2.5024414	-1.4038086	1549637713.78
-8.145532248	-2.5397216460000003	-5.65844748	-3.7231445	-0.8544922	0.061035156	6.43005342	-3.08881839	-2.50622554	5.6152344	-2.746582	-2.8686523	9.92441394	4.769604532000001	0.028710937500000002	4.4555664	4.5776367	1.6479492	-8.769995108000002	1.28361821	2.5588623200000002	-4.5776367	-2.319336	0.24414062	-0.24045410340000004	9.408813400000001	0.5969482428	-2.2583008	4.5776367	3.0517578	1.4678466460000001	9.613378894	-2.068383786	0.4272461	3.112793	-1.2207031	1549637713.82
-8.162280252	-2.04924321	-5.736206070000001	-3.6621094	-1.2817383	-0.061035156	6.43005342	-3.08881839	-2.50622554	5.065918	-3.1738281	-2.8076172	9.3920652	4.6978271760000005	-0.33256836060000006	4.211426	4.333496	1.5869141	-8.97695288	1.21901857	3.1354737400000006	-4.4555664	-2.319336	0.30517578	0.3612792932	9.46743161	0.8146728240000001	-1.8920898	4.8217773	2.8686523	1.2907959260000001	9.65285643	-1.9595214660000002	-0.061035156	2.6855469	-1.0986328	1549637713.86
-8.11203624	-1.5491942900000002	-6.02929712	-4.1503906	-0.8544922	-0.61035156	7.40263678	-1.947558606	-2.64379892	4.5166016	-3.2348633	-2.5024414	9.754540740000001	4.514794928000001	-0.7464843750000001	3.9672852	4.0283203	1.5258789	-9.36455072	1.1041748200000001	3.6833741	-4.272461	-2.0141602	0.30517578	0.7572509980000001	9.60739766	0.965405252	-1.4038086	4.638672	2.319336	0.7560547120000001	9.7485598	-1.9391846040000003	-0.7324219	2.8076172	-1.0375977	1549637713.9
-8.45417482	-1.4786132200000002	-6.53891574	-4.0893555	-1.3427734	-1.0375977	8.28430162	-1.564746106	-2.2849121400000003	4.211426	-2.8076172	-1.953125	9.754540740000001	4.514794928000001	-0.7464843750000001	3.479004	3.479004	1.4648438	-9.36455072	1.1041748200000001	3.6833741	-4.211426	-1.6479492	0.30517578	0.8158691100000001	9.86699182	1.08383786	-0.91552734	4.0893555	2.0141602	0.49526367800000004	9.797607428000001	-2.109057608	-1.3427734	3.112793	-1.159668	1549637713.94
-8.689843750000001	-1.0993896760000001	-6.629834260000001	-3.540039	-1.4648438	-0.8544922	8.28430162	-1.564746106	-2.2849121400000003	3.6010742	-2.4414062	-1.4038086	9.431542932000001	4.003979532000001	-0.364868161	2.6245117	3.112793	1.3427734	-9.49016124	1.23696286	4.268359424000001	-4.272461	-1.159668	0.48828125	1.138867212	10.023705580000001	1.437939496	-0.61035156	3.6010742	1.7089844	0.9893310700000001	9.91364766	-2.39138179	-1.6479492	3.7231445	-1.0986328	1549637713.98
-8.790332068	-0.56823732	-7.192089660000001	-4.272461	-2.1362305	-0.8544922	9.603808606000001	-1.885351538	-1.4367432100000002	3.2348633	-2.380371	-1.0375977	9.376513580000001	3.8018066100000003	0.0490478534	2.5024414	2.319336	0.9765625	-9.49016124	1.23696286	4.268359424000001	-4.211426	-1.2207031	0.6713867	1.408032248	9.89929164	1.73701178	-0.24414062	3.479004	1.4648438	1.4977538940000001	10.459154860000002	-2.3483153960000003	-2.0751953	4.5776367	-1.0375977	1549637714.02
-8.68864766	-1.068286142	-7.064086960000001	-5.6762695	-2.8076172	-1.2207031	9.603808606000001	-1.885351538	-1.4367432100000002	3.2958984	-2.0751953	-0.79345703	9.376513580000001	3.8018066100000003	0.0490478534	2.6245117	2.0141602	0.6713867	-9.322680710000002	1.2034667932	4.179833966	-4.0283203	-0.9765625	0.9765625	1.3972655760000001	9.76291484	1.8949219240000001	-0.061035156	3.2348633	1.3427734	1.6125976440000003	10.4041259	-2.198779254	-2.5634766	4.9438477	-0.91552734	1549637714.06
-8.95183107	-2.1437500000000003	-5.577099640000001	-5.3710938	-3.2348633	-1.2207031	9.865796220000002	-2.463159146	-1.8004150360000002	3.4179688	-2.1972656	-0.7324219	9.82751448	4.011157248000001	0.19619140380000002	2.4414062	2.5024414	0.61035156	-9.746167032	0.5251708966	4.194189496	-3.90625	-1.2207031	1.2207031	1.3087402160000001	9.916039840000002	2.2573974640000003	-0.061035156	2.8076172	1.0375977	2.7610351440000005	10.344311600000001	-1.0563232428000002	-3.3569336	5.554199	0	1549637714.1
-9.1875	-3.50991214	-4.182226440000001	-5.3710938	-3.112793	-0.61035156	10.200757280000001	-3.631933606	-1.476220746	3.1738281	-1.7700195	-0.48828125	9.97465854	4.843774460000001	1.1209228240000002	2.2583008	1.6479492	0.61035156	-9.98063948	-0.02033691394	3.78027356	-4.0283203	0.24414062	1.4038086	0.699829074	9.801196580000001	2.491870108	0.36621094	3.112793	0.91552734	3.48957518	10.474707460000001	1.153222644	-4.0893555	5.6762695	1.7089844	1549637714.14
-9.140844748000001	-4.374829074	-2.365063498	-3.9672852	-2.1362305	-0.36621094	9.705493210000002	-3.83171376	-1.701123004	3.2348633	-0.7324219	-0.5493164	9.97465854	4.843774460000001	1.1209228240000002	2.5024414	1.2817383	0.7324219	-9.500927520000001	-0.4342529254	1.9978027160000003	-3.7841797	-0.48828125	1.4038086	-0.41870117800000006	9.640893570000001	2.557666034	0.24414062	3.2348633	1.2207031	3.6139891200000003	10.338329680000001	1.1101562500000002	-4.8828125	5.3710938	3.112793	1549637714.18
-9.49853534	-4.062597644	-2.292089856	-4.4555664	-1.953125	-0.6713867	9.175537140000001	-3.8018066100000003	-2.259790036	3.4179688	-0.8544922	-0.6713867	9.58347194	5.719457968	1.2178222840000001	2.746582	1.5258789	1.0986328	-11.158984620000002	-1.0946044928	2.8878417540000005	-3.7231445	-1.5869141	1.4648438	-0.833813498	9.22338858	2.8734864200000003	0.24414062	3.0517578	1.4038086	2.1485351440000002	10.082324280000002	-0.36845702880000003	-3.4179688	3.4179688	3.7841797	1549637714.22
-9.07026358	-3.104370108	-2.007373004	-3.112793	-1.2817383	-0.5493164	9.175537140000001	-3.8018066100000003	-2.259790036	3.3569336	-0.061035156	-0.79345703	9.58347194	5.719457968	1.2178222840000001	2.6245117	1.2207031	1.2817383	-11.158984620000002	-1.0946044928	2.8878417540000005	-3.6621094	-0.30517578	1.5258789	-0.33137207460000007	10.06677266	3.20366214	0.7324219	3.4179688	1.159668	3.411816394	9.7318116	-2.51101088	-0.24414062	4.5776367	4.8828125	1549637714.26
-8.356079074	-2.2657714660000003	-1.6281494600000002	-2.9907227	0.12207031	0.18310547	8.710180710000001	-4.347314496	-2.9667969240000005	3.0517578	-1.2207031	-0.5493164	9.58347194	6.15610324	1.2441405760000002	2.4414062	0.79345703	0.9765625	-8.5582518	-0.699829074	1.61977536	-3.479004	1.7700195	1.2207031	-0.39238280760000005	10.36704074	3.2455322480000004	0.9765625	4.4555664	0.8544922	4.366455072	10.199560700000001	-3.052929712	2.319336	8.056641	5.92041	1549637714.303
-8.769995108000002	-1.287207068	-2.9679932100000004	-3.9672852	-0.48828125	-0.4272461	8.710180710000001	-4.347314496	-2.9667969240000005	3.0517578	-1.2207031	-0.5493164	8.884838760000001	5.797216754	1.717871106	2.6245117	1.159668	1.0375977	-8.69103984	-0.647192392	2.146142572	-3.6010742	-0.30517578	1.0986328	-1.337451178	9.211425720000001	2.670117212	0.18310547	4.272461	1.0986328	2.128198282	11.59921924	-1.494165036	2.8076172	7.2631836	6.7749023	1549637714.34
-9.02839357	-1.353002896	-3.3077391200000004	-4.272461	-1.7089844	-1.159668	7.69572734	-3.785058606	-2.1975829680000003	3.2348633	-0.79345703	-0.9765625	8.884838760000001	5.797216754	1.717871106	2.9296875	1.5869141	1.2207031	-8.69103984	-0.647192392	2.146142572	-3.479004	-0.18310547	1.3427734	-1.1328857428	8.990112320000001	2.60671376	-0.12207031	3.0517578	1.2207031	1.6544677520000002	11.342016280000001	-1.21303714	3.7231445	6.164551	6.4697266	1549637714.38
-8.81066893	-1.69633786	-2.519384784	-4.4555664	-1.159668	-1.2207031	8.048632788	-3.8460692900000004	-2.60910643	3.2958984	-1.2817383	-0.9765625	8.54389676	5.610595746	1.6712158540000002	2.9296875	1.3427734	1.159668	-8.89680162	-0.75964357	2.53254393	-3.6010742	-0.61035156	1.2207031	0.031103515380000002	9.518872300000002	2.9440673920000004	0.36621094	3.112793	0.7324219	1.19270018	11.449683	-0.647192392	3.8452148	8.728027	5.3710938	1549637714.42
-9.229370108000001	-1.588671924	-2.5564697480000005	-3.9672852	-0.8544922	-0.8544922	8.048632788	-3.8460692900000004	-2.60910643	3.112793	-1.8920898	-0.9765625	9.10615216	5.34023462	1.1747558900000001	2.8076172	1.2207031	0.8544922	-9.08461911	-0.855346646	3.22160643	-3.7841797	0	1.159668	0.39238280760000005	9.786840560000002	2.9799560700000005	0.48828125	3.2958984	0.30517578	-0.1112548822	11.016625900000001	-1.108959964	2.9296875	7.2021484	4.1503906	1549637714.46
-8.920727340000001	-1.484594748	-3.0864257200000003	-4.5776367	-1.0375977	-1.0986328	8.247216754	-3.75754393	-2.7502685700000002	3.0517578	-1.4038086	-0.91552734	9.399243210000002	4.88444838	1.081445288	2.8076172	1.2207031	0.79345703	-9.026000900000001	-0.48090820680000007	3.170166034	-3.7841797	-0.12207031	1.159668	0.500048822	9.686352340000001	2.8806639400000003	0.24414062	3.1738281	0.18310547	-0.7129882787999999	9.74736322	-0.8948242212000002	3.1738281	4.5776367	2.6245117	1549637714.5
-9.24372554	-1.443920926	-2.1892089660000003	-4.272461	-1.5869141	-0.79345703	7.900292932000001	-3.447705072	-2.159301718	3.1738281	-1.3427734	-0.61035156	9.505712860000001	4.5088134	1.5336425720000002	3.112793	1.4038086	0.61035156	-8.865698380000001	-0.35888672120000004	3.363964856	-3.7841797	0.18310547	1.159668	0.3576904254	9.69951178	2.7251464660000004	0.12207031	3.112793	0.24414062	-0.899609375	8.72932158	0.775195288	3.540039	5.6152344	0.79345703	1549637714.54
-9.20065944	-1.2178222840000001	-2.4200927520000004	-3.7231445	-0.79345703	-0.4272461	8.328564300000002	-3.494360324	-1.752563498	3.2348633	-1.7700195	-0.36621094	10.16845746	4.304248004000001	1.343432608	3.3569336	1.5869141	0.5493164	-8.682665740000001	-0.458178714	2.85673822	-3.7841797	-0.24414062	1.0375977	0.33256836060000006	9.484179712000001	2.7885498200000005	-0.061035156	3.0517578	0.36621094	-0.11005859620000001	8.18620607	0.723754892	3.9672852	4.333496	-0.6713867	1549637714.58
-8.78554712	-1.1747558900000001	-2.288500998	-3.479004	0.6713867	-0.5493164	8.35129393	-3.4931639400000005	-2.0289062500000004	3.2348633	-1.7700195	-0.36621094	10.16845746	4.304248004000001	1.343432608	3.479004	1.7089844	0.79345703	-8.682665740000001	-0.458178714	2.85673822	-3.7231445	-0.12207031	0.9765625	0.10527343750000001	9.377710160000001	2.8136719240000003	-0.061035156	3.3569336	0.5493164	4.636816394	8.8214357	2.336352536	2.746582	2.9907227	-0.48828125	1549637714.62
-9.719848740000002	-0.3146240216	-2.9392822480000005	-4.638672	-0.9765625	-0.30517578	8.35129393	-3.4931639400000005	-2.0289062500000004	3.3569336	-1.5869141	-0.30517578	10.27492662	4.183422824	1.13647464	3.540039	1.8920898	0.9765625	-8.758032248000001	-0.7046142572	2.8830566100000006	-3.6621094	-0.48828125	1.0986328	0.08732910340000001	9.4423098	2.7526612400000006	-0.18310547	3.4179688	0.91552734	8.518774460000001	9.00566394	0.21533202880000002	1.0375977	3.4179688	0.4272461	1549637714.66
-9.399243210000002	-2.1760498200000002	-3.6797851440000002	-4.8217773	1.159668	-1.5869141	8.96499002	-4.248022464000001	-1.943969748	3.6010742	-1.6479492	-0.30517578	10.47111772	4.244433606	0.3935791034	3.7841797	2.0141602	1.0375977	-9.760522660000001	-1.07785643	3.3843016200000005	-3.6621094	-1.5258789	1.0986328	0.47971191100000005	10.090698380000001	2.920141574	-0.12207031	3.4179688	1.2207031	-0.2930908246	8.19577626	-1.8829589660000003	2.319336	3.1738281	-2.4414062	1549637714.7
-11.19128444	-4.756445288	-5.170361420000001	-0.91552734	-0.91552734	-1.953125	8.96499002	-4.248022464000001	-1.943969748	4.0283203	-2.0141602	-0.48828125	10.47111772	4.244433606	0.3935791034	4.1503906	2.1362305	0.8544922	-9.760522660000001	-1.07785643	3.3843016200000005	-4.211426	-1.3427734	1.159668	1.459472644	10.618261780000001	2.8579346040000004	-0.061035156	3.90625	1.159668	0.37683107	12.226074280000002	3.8388915740000003	0.79345703	5.126953	-0.4272461	1549637714.74
-9.3322509	-2.31481929	-5.0614991	-4.211426	-3.7231445	-0.9765625	9.094189300000002	-4.868896466000001	-2.159301718	4.638672	-2.0751953	-0.7324219	10.73908696	4.4705322480000005	0.22849121400000003	4.638672	2.1362305	0.79345703	-10.069164840000001	1.757348642	3.34841304	-4.5776367	0.4272461	1.8310547	2.013354532	10.565625	1.7106933900000003	-0.18310547	5.065918	0.6713867	2.60671376	11.50710414	2.16408696	1.2207031	2.0751953	-1.7700195	1549637714.78
-8.415893570000001	-2.60910643	-3.50393071	-4.1503906	0.79345703	-0.6713867	8.866894568000001	-4.766015576	-1.8028076080000002	5.004883	-1.953125	-0.9765625	10.910155760000002	4.413110324	-0.050244139400000006	4.5166016	2.5634766	0.8544922	-10.11940944	1.9009033540000002	2.9799560700000005	-4.0283203	1.7089844	1.7089844	1.221411142	10.66491664	0.454589856	-0.4272461	5.92041	0.48828125	2.0659912140000003	9.955517180000001	-0.7512695288	1.5258789	1.953125	-1.4038086	1549637714.82
-10.030884080000002	-1.7597412140000002	-5.732617212	-3.540039	0.061035156	-1.2207031	8.866894568000001	-4.766015576	-1.8028076080000002	4.8217773	-2.380371	-1.0986328	10.910155760000002	4.413110324	-0.050244139400000006	4.0893555	2.6245117	0.6713867	-10.11940944	1.9009033540000002	2.9799560700000005	-4.333496	-0.79345703	1.0375977	-0.24165038940000003	11.465234620000002	-0.1985839856	-0.61035156	4.8828125	1.2817383	1.2309814300000002	10.5153804	-0.7488769568000001	1.5869141	1.3427734	-2.0141602	1549637714.859
-8.991308606	-1.5599609620000003	-5.635717752000001	-5.126953	-1.4648438	-1.4038086	8.96140126	-4.480102536	-1.4451172120000002	4.333496	-2.380371	-0.7324219	11.163769960000002	4.93588858	-0.265576178	3.6010742	1.953125	0.36621094	-9.749755890000001	1.617382788	3.7934326080000003	-3.8452148	0.7324219	1.0375977	-0.32778320680000006	11.142236420000001	0.6280517572	0	3.4179688	1.4038086	1.5719238220000002	10.35029254	-1.0515380890000001	1.8310547	0.8544922	-2.6855469	1549637714.899
-7.3858885800000005	-2.158105432	-3.354394568	-3.7841797	-0.24414062	-1.4038086	9.18391124	-4.303051620000001	-1.000097644	3.6621094	-1.953125	-0.4272461	11.068066100000001	5.006469748	-0.33017577880000004	3.4179688	1.2817383	0.7324219	-8.689843750000001	1.199877896	3.325683606	-4.0893555	-0.12207031	0.79345703	0.227294928	9.709082068	1.2417480040000002	0.4272461	4.4555664	0.61035156	1.3446288940000002	9.77966304	-0.7201660340000001	1.8920898	1.2207031	-2.5634766	1549637714.94
-7.184912140000001	-1.9966064300000002	-3.228784146	-2.380371	0.48828125	-1.159668	8.88842752	-3.6690185700000004	-0.718969748	3.6621094	-1.7700195	-0.8544922	9.89809604	4.2193116	-0.007177734620000001	3.540039	1.953125	1.159668	-8.011548020000001	1.60183107	3.1007812500000003	-4.0283203	1.0375977	0.8544922	0.28471679320000004	8.58696286	0.6651367212000001	-0.30517578	4.333496	0.7324219	1.5551757200000003	9.455468750000001	-0.2619873004	1.8310547	0.7324219	-2.6245117	1549637714.979
-7.939770468000001	-1.6329346040000001	-4.5435058900000005	-2.1362305	-0.18310547	-1.0986328	8.13356929	-2.68566893	-0.5802001800000001	3.7841797	-1.8310547	-1.2207031	9.05351538	3.5792969240000003	0.10886230040000001	3.7841797	2.2583008	1.0375977	-7.600024460000001	2.310034146	2.6019287140000005	-3.6621094	-0.24414062	0.7324219	0.2045654254	8.42905252	0.3935791034	-0.8544922	3.7841797	1.0986328	2.34113768	9.004467752000002	-0.7763915740000001	1.7089844	0.9765625	-2.2583008	1549637715.019
-8.82023912	-1.2309814300000002	-5.514892572	-2.2583008	-0.7324219	-1.2817383	7.85842302	-2.1329834260000005	-0.953442392	3.6621094	-1.953125	-1.2817383	9.026000900000001	3.599633786	-0.2942871106	3.479004	2.2583008	1.0375977	-8.059399460000002	2.3806152160000003	2.85075679	-3.1738281	0.12207031	0.79345703	0.3529052716	8.903979532000001	0.5120117212	-0.61035156	3.6621094	1.159668	2.698828076	9.314306610000001	-1.0515380890000001	1.2207031	1.953125	-1.953125	1549637715.059
-9.16357428	-1.2285888580000002	-5.54838858	-3.112793	-1.5258789	-1.0986328	8.21970198	-1.9798584260000003	-1.349414038	3.3569336	-1.7700195	-1.3427734	9.49016124	3.92861322	-0.32180175720000004	2.9907227	1.8310547	0.9765625	-8.545092752	2.313623004	3.216821286	-2.9296875	0	0.7324219	0.38879393000000007	9.668408246	0.6244628600000001	-0.12207031	3.6621094	0.9765625	1.7106933900000003	9.688745108	-1.302758786	0.7324219	2.1972656	-1.7700195	1549637715.099
-9.210229532000001	-1.362573282	-4.98972194	-2.8686523	-1.2817383	-0.91552734	9.299951080000001	-1.886547824	-1.1257080072	3.1738281	-2.0141602	-1.0986328	9.93039586	4.265966754000001	-0.0227294928	2.4414062	1.3427734	0.79345703	-8.82023912	2.2083496400000002	3.34243161	-2.5634766	-0.061035156	0.5493164	0.06459961060000001	10.218701079999999	0.7476806610000001	0.18310547	3.112793	0.7324219	1.0670898560000002	9.961499100000001	-1.4774170320000002	0.12207031	2.0141602	-1.7700195	1549637715.139
-9.460253894000001	-1.4211913940000003	-5.0818360600000005	-1.953125	-0.48828125	-0.61035156	9.888525360000001	-1.7214599640000001	-1.002490216	2.5634766	-2.1362305	-0.91552734	10.27373004	4.566235324	0.27514648560000005	2.0141602	0.79345703	0.6713867	-9.185107428000002	1.655664038	3.56613768	-2.4414062	-0.30517578	0.4272461	-0.16030273560000002	10.5488768	1.2178222840000001	0.36621094	2.0751953	0.61035156	0.899609375	10.57998004	-1.4738280760000002	-0.36621094	1.2817383	-1.8920898	1549637715.18
-9.548779254000001	-0.9331054712000001	-5.2576902	-1.2817383	-0.61035156	0.30517578	9.888525360000001	-1.7214599640000001	-1.002490216	2.5634766	-2.1362305	-0.91552734	10.49384784	4.701416034	0.5754150360000001	1.8310547	0.61035156	0.61035156	-9.185107428000002	1.655664038	3.56613768	-2.6245117	-0.4272461	0.36621094	0.0490478534	10.97714856	1.7657226440000002	0.4272461	1.8310547	0.4272461	2.2071533540000003	10.633813400000001	-1.225	-1.2817383	1.4648438	-1.5869141	1549637715.219
-9.591845746	0.001196289038	-5.514892572	-2.1972656	-0.79345703	0.79345703	10.35627446	-1.8159667540000002	-1.0192382788	2.2583008	-2.1362305	-0.8544922	10.59792482	4.59733876	1.0718750000000001	1.8310547	0.7324219	0.36621094	-8.875268570000001	1.9164550720000002	3.3149170320000003	-2.4414062	-1.2207031	0.30517578	0.1411621106	10.798901260000001	1.8793701080000003	0	1.6479492	0.48828125	2.906982428	10.5488768	-1.1855224640000002	-2.2583008	2.0751953	-1.159668	1549637715.259
-10.0631839	-0.5813964856000001	-5.422778060000001	-4.272461	-1.5258789	-0.18310547	10.625439300000002	-1.9930175720000003	-1.7597412140000002	2.0751953	-2.2583008	-0.79345703	10.453173920000001	4.47292482	1.9164550720000002	1.5258789	0.6713867	0.18310547	-10.236645860000001	0.026318359620000002	3.7659179320000007	-1.7700195	-1.4648438	0.4272461	0.07058105432	10.451977340000001	2.296875	-0.18310547	0.91552734	0.5493164	3.420190396	10.7618161	-0.6017333966	-3.3569336	2.380371	-0.79345703	1549637715.299
-10.090698380000001	-2.6378173920000005	-4.39995108	-3.9672852	-1.7089844	-0.48828125	10.625439300000002	-1.9930175720000003	-1.7597412140000002	1.3427734	-1.7700195	-0.4272461	10.413696580000002	4.568627896000001	2.2239013580000004	1.2207031	0.24414062	0.12207031	-10.236645860000001	0.026318359620000002	3.7659179320000007	-1.953125	-2.1972656	0.6713867	0.09331054320000001	10.51777356	2.8878417540000005	0.18310547	0.7324219	0.30517578	3.8556396760000005	10.75583516	0.5658447284000001	-4.8828125	2.1362305	0.91552734	1549637715.339
-9.1193116	-3.8987060700000002	-2.7323242800000003	-3.6010742	-1.5258789	-0.24414062	10.65773912	-2.6796875	-3.4776123200000004	0.91552734	-0.61035156	0.12207031	10.51179164	4.843774460000001	2.2813232820000002	1.159668	0	0	-10.542895860000002	-1.0240234620000002	3.7467773560000004	-2.2583008	0	0.8544922	-0.14235839660000002	10.200757280000001	3.2682617800000004	0.12207031	0.9765625	0.12207031	4.69423822	9.6636232	1.0240234620000002	-4.1503906	1.7700195	3.7231445	1549637715.379
-9.02839357	-3.8125733800000003	-0.8517577880000001	-2.1972656	-0.5493164	0.24414062	9.790429712	-2.702417032	-3.2072509000000005	0.8544922	-0.061035156	0.24414062	10.13017572	4.946655252000001	2.5445067900000002	1.0986328	0	0.30517578	-9.83229982	-0.211743161	2.5217773560000003	-1.953125	-0.48828125	0.8544922	-0.8362060700000001	8.81784694	3.2323730040000007	0	1.3427734	0.18310547	4.21452626	9.4004393	-0.0454589856	-1.3427734	2.4414062	5.6152344	1549637715.419
-9.707885880000001	-3.3496094240000005	-1.7310302520000003	-2.380371	-0.30517578	-0.24414062	8.76879892	-2.369848642	-3.234765576	0.5493164	0.30517578	-0.30517578	9.12888179	4.859326080000001	2.5409179320000006	0.9765625	-0.061035156	0.61035156	-9.83229982	-0.211743161	2.5217773560000003	-1.4648438	-0.48828125	1.159668	-1.28361821	8.675488220000002	3.0792480040000005	-0.061035156	1.159668	0.36621094	1.5491942900000002	11.47480432	0.173461911	-0.6713867	4.0893555	5.92041	1549637715.459
-8.81186502	-2.918945288	-1.735815396	-0.79345703	-0.12207031	0.18310547	8.76879892	-2.369848642	-3.234765576	0.5493164	0.7324219	-0.48828125	9.01403804	5.249316394	1.870996106	0.8544922	0.18310547	0.4272461	-9.73898912	-0.648388678	3.1558105040000006	-1.3427734	0.8544922	1.0375977	-1.235766574	9.853833360000001	3.402246106	0.36621094	1.3427734	0.4272461	1.546801718	11.34440944	-1.258496106	1.159668	1.4038086	6.164551	1549637715.499
-8.539111420000001	-1.9738769960000002	-2.0157471040000003	-1.4038086	-0.36621094	0	8.63601088	-2.4655516200000003	-3.458471646	0.7324219	0.36621094	-0.18310547	9.610986420000001	5.679980432000001	1.562353534	0.48828125	-0.12207031	0.36621094	-8.4900634	-0.94506839	2.165283246	-1.4648438	-0.7324219	0.61035156	-1.464257788	9.36933606	3.4189941100000003	0.61035156	1.5869141	0.12207031	1.061108426	11.730810700000001	0.22131347840000004	1.3427734	2.8686523	6.225586	1549637715.539
-8.36086412	-1.069482428	-2.077954074	-1.8920898	-0.8544922	-0.5493164	8.63601088	-2.4655516200000003	-3.458471646	0.6713867	0.4272461	-0.48828125	9.33464357	5.31152356	2.1341797120000003	0.36621094	-0.061035156	0.6713867	-8.58098143	-0.6017333966	3.06608876	-1.0986328	0.5493164	0.7324219	-1.429565396	8.756836060000001	3.1486327880000005	0.24414062	0.61035156	0.18310547	1.08383786	10.937671220000002	0.724951178	2.0751953	3.6621094	5.6152344	1549637715.579
-8.021118210000001	-1.0491455072	-1.393676718	-1.7700195	0.24414062	-0.6713867	7.852441394	-2.039672824	-2.86152356	0.8544922	0.18310547	-0.7324219	8.705395468	4.719360324	2.427270468	0.61035156	0.12207031	0.5493164	-8.064184800000001	-0.38400878600000005	2.644995108	-0.9765625	-0.48828125	0.48828125	-0.754858426	8.78076178	3.369946286	0.12207031	0.61035156	0.18310547	0.5778076080000001	9.472216754	0.7046142572	2.8076172	5.3710938	4.5166016	1549637715.619
-8.557055710000002	-1.516894568	-1.4331542540000002	-1.0375977	0.61035156	-0.18310547	8.202954074	-1.987036142	-2.8112792540000004	0.8544922	-0.24414062	-0.79345703	8.88842752	4.32817392	2.1114501800000003	0.61035156	0.24414062	0.4272461	-8.24003894	-0.6280517572	3.237158246	-0.79345703	0	0.4272461	-0.26677246400000004	8.86091304	3.5015380400000002	0	0.8544922	0.061035156	-1.003686502	8.89440944	0.5120117212	1.6479492	4.8828125	2.6245117	1549637715.659
-9.057104532	-1.2058593750000002	-1.73701178	-0.79345703	0.36621094	0.18310547	8.202954074	-1.987036142	-2.8112792540000004	0.6713867	0	-0.7324219	9.212622300000001	4.05422374	2.1305908540000003	0.61035156	0.24414062	0.36621094	-8.2771241	-0.891235324	3.20007338	-0.8544922	0	0.4272461	-0.23208007200000003	8.92910144	3.6104003600000003	0.18310547	0.79345703	-0.061035156	-0.9785644568000001	7.725634980000001	0.794335962	2.8076172	2.0141602	1.3427734	1549637715.699
-9.52006839	-0.7273437500000001	-1.588671924	-0.79345703	0.7324219	0.061035156	8.730517572	-2.0169433900000002	-2.70361322	0.6713867	-0.30517578	-0.6713867	9.408813400000001	3.8628173920000006	2.172460962	0.61035156	0.18310547	0.30517578	-8.3536866	-1.0958007788	3.523071286	-0.79345703	-0.18310547	0.36621094	-0.20217285340000002	9.31311052	3.7001221040000005	0.24414062	0.48828125	0.12207031	0.6519775360000001	7.5055175720000005	1.013256839	3.7231445	1.2207031	0.061035156	1549637715.739
-10.1241938	-0.7117919928	-2.14973143	-1.2817383	1.159668	-0.61035156	9.130077880000002	-2.174853534	-2.64379892	0.79345703	-0.24414062	-0.5493164	9.92441394	3.69533696	2.19997554	0.79345703	0.18310547	0.24414062	-8.56303714	-1.1209228240000002	3.543408246	-0.9765625	-0.7324219	0.36621094	0.0657958966	9.46264676	3.8281250000000004	0.18310547	0.48828125	0.18310547	1.225	8.69103984	1.7980224640000002	3.2348633	0.5493164	-1.0375977	1549637715.779
-11.09917032	-0.8158691100000001	-1.8004150360000002	-0.4272461	0.8544922	-0.24414062	9.145629892	-2.2645751800000005	-2.560058606	0.91552734	0	-0.36621094	10.302441100000001	3.69533696	2.313623004	0.91552734	0.24414062	0.24414062	-8.93029802	-1.038378894	4.0338867800000004	-0.8544922	-0.4272461	0.30517578	0.24165038940000003	9.8263179	3.8711913940000002	0.12207031	0.61035156	0.24414062	7.156201080000001	9.9794429	4.395166034	0.79345703	0.18310547	-0.18310547	1549637715.819
-12.10644568	-1.195092752	-3.3843016200000005	-1.5869141	-0.12207031	0	9.145629892	-2.2645751800000005	-2.560058606	1.0986328	-0.18310547	-0.24414062	10.625439300000002	3.7742920320000004	2.168872104	1.0986328	0.4272461	0.24414062	-9.38967302	-1.0922119110000001	4.031494110000001	-0.91552734	-0.5493164	0.36621094	0.35888672120000004	10.30602986	3.9932128600000003	0.12207031	0.61035156	0.24414062	7.639501800000001	10.090698380000001	2.1760498200000002	-1.0986328	-1.0375977	-0.18310547	1549637715.859
-11.301342360000001	-2.9907226440000003	-3.791040036	-1.6479492	-1.4038086	-0.5493164	9.67558606	-2.9979003600000005	-2.548095746	1.2207031	-0.36621094	0	10.80966754	4.024316394	2.0372802520000004	1.2817383	0.48828125	0	-10.22109424	-1.0048827880000002	4.683471646	-0.9765625	0	0.48828125	0.3947753894	11.35158696	3.813769568	0.12207031	0.91552734	0.36621094	1.2333740020000001	10.43283696	0.48569336060000007	-1.5869141	-1.8310547	-2.9907227	1549637715.899
-9.60141574	-3.4560790740000003	-2.628247104	-0.48828125	-0.48828125	0.12207031	9.67558606	-2.9979003600000005	-2.548095746	1.3427734	-0.4272461	0.4272461	11.33364218	4.4322509000000005	1.723852536	1.5869141	0.5493164	-0.4272461	-10.30602986	-0.5263671924000001	4.117626996	-0.8544922	-0.4272461	0.24414062	0.11843261780000001	11.88273912	3.40703125	-0.12207031	1.159668	0.61035156	3.3675537140000005	11.26665036	1.031201178	0	-1.159668	-1.7700195	1549637715.939
-8.029492212000001	-2.463159146	-2.5002441100000006	0.91552734	1.159668	0.18310547	10.03207968	-3.5900634000000005	-2.0301025360000002	1.5869141	-0.79345703	0.4272461	11.852832460000002	4.9167482	1.216625998	1.953125	0.9765625	-0.5493164	-10.44240764	0.01076660144	3.9573242800000004	-0.6713867	0.79345703	0.12207031	-0.1387695288	11.254687500000001	2.94526358	-0.6713867	1.4648438	0.61035156	2.0468505400000003	10.30602986	-0.05502929712000001	1.6479492	-0.4272461	-2.0141602	1549637715.979
-7.829711960000001	-1.7118896760000002	-3.8053954680000004	0.79345703	1.2207031	-0.24414062	9.209033246	-3.0038817900000003	-1.5563721040000003	1.7089844	-0.9765625	0.12207031	11.34560504	5.0662844400000004	1.567138678	2.0751953	1.2817383	0	-9.18271466	0.2930908246	2.6222655759999998	-0.79345703	0.91552734	0.18310547	-0.5335449280000001	9.504516574	2.2035644960000003	-0.91552734	1.953125	0.36621094	3.46086412	9.54997554	-0.362475589	1.3427734	-0.12207031	-2.1972656	1549637716.019
-8.541503894	-1.81118161	-4.441821286	-0.61035156	-0.6713867	-0.12207031	9.209033246	-3.0038817900000003	-1.5563721040000003	1.6479492	-0.9765625	-0.4272461	10.1660643	4.4980469240000005	1.7214599640000001	1.7700195	1.4038086	0.7324219	-8.414697480000001	0.501245108	1.9379882200000003	-0.8544922	0.24414062	0.12207031	-0.9211425720000002	8.42785643	1.4223876800000002	-0.91552734	1.7700195	0.4272461	2.5050292540000005	8.984130890000001	-0.37802735600000004	1.2207031	-0.12207031	-1.953125	1549637716.059
-9.573901260000001	-1.638916034	-4.23725589	-0.18310547	-0.12207031	0.24414062	8.752050720000002	-2.624658246	-1.6532714660000003	1.2207031	-0.6713867	-0.9765625	9.451879892000001	3.8843505400000002	1.0347900360000002	1.3427734	1.4038086	0.79345703	-8.917138580000001	0.899609375	1.7693115020000003	-0.9765625	-0.79345703	0	-0.9797607428000001	8.9829348	1.216625998	-0.7324219	1.0375977	0.9765625	2.2478271760000004	9.671997300000001	-0.5443115216000001	1.0375977	-1.6479492	-1.8310547	1549637716.099
-9.18271466	-1.315917932	-4.200170926	-0.79345703	-0.12207031	0.061035156	8.783154254000001	-2.636621106	-2.215527356	1.0375977	-0.5493164	-1.0375977	9.552368210000001	4.057812500000001	0.32778320680000006	0.8544922	1.0375977	0.4272461	-9.06069339	1.03957518	3.1330810700000002	-0.48828125	0.7324219	0.061035156	-0.29667969240000003	9.92441394	1.776489218	-0.24414062	1.0986328	1.159668	1.945166034	9.931591460000002	-1.0168457068	0.9765625	-1.8920898	-2.1362305	1549637716.139
-8.541503894	-1.51330571	-3.6056152160000003	-0.30517578	-0.12207031	-0.061035156	9.36455072	-2.9165527160000004	-2.6940429320000003	1.159668	-0.5493164	-0.7324219	10.20314946	4.48488768	0.3014648462	0.5493164	0.5493164	0.5493164	-8.51638179	1.0503417932	2.777783246	-0.5493164	-1.4648438	0	-0.227294928	9.418384080000001	2.080346646	0.12207031	1.5869141	0.61035156	2.0372802520000004	9.677978240000002	-1.488183606	1.3427734	-1.2817383	-2.4414062	1549637716.179
-7.940966754000001	-1.4247802520000001	-3.4297608800000003	0.30517578	0.30517578	-0.24414062	9.56911592	-2.702417032	-1.8398925720000001	0.9765625	-0.6713867	-0.79345703	9.689941394000002	4.329370108	0.9785644568000001	0.36621094	0.4272461	0.8544922	-8.609692392	0.8062988220000001	3.4058349640000003	-0.24414062	0.36621094	0	-0.4486083966	8.903979532000001	1.9559326080000001	-0.061035156	0.7324219	0.48828125	1.4798096040000002	9.508105432	-1.5204834260000002	1.159668	-0.91552734	-2.380371	1549637716.219
-7.650268570000001	-1.141259784	-3.8209472840000003	0.5493164	0.48828125	-0.24414062	8.58217752	-1.5910644960000002	-1.022827176	0.48828125	0.061035156	-0.9765625	8.957812500000001	3.8640135800000004	1.4738280760000002	0.61035156	0.30517578	0.79345703	-7.9708741000000005	0.7225586060000001	3.104370108	-0.4272461	-0.36621094	-0.061035156	0.05861816394	8.456567392	2.128198282	-0.061035156	0.12207031	0.36621094	1.6078125	9.169555710000001	-1.4044433900000002	0.79345703	-0.7324219	-2.380371	1549637716.259
-8.21132788	-0.923535144	-4.23725589	0.18310547	-0.12207031	-0.12207031	8.58217752	-1.5910644960000002	-1.022827176	0.48828125	0.061035156	-0.9765625	8.870483426000002	3.4704346040000003	1.297973642	0.48828125	0.4272461	0.91552734	-7.991211060000001	0.9797607428000001	3.249121106	-0.36621094	0.18310547	0	0.5586669928	8.365649460000002	2.165283246	-0.12207031	0.48828125	0.12207031	1.6592528960000001	8.90996106	-1.3087402160000001	0.4272461	-0.30517578	-1.953125	1549637716.299
-8.92670926	-1.015649411	-4.236059604	0.24414062	-0.5493164	-0.061035156	8.414697480000001	-0.9378906250000001	-1.6903564300000002	0.18310547	0.30517578	-0.8544922	8.93747554	3.21921376	1.0144531250000002	0.30517578	0.24414062	0.6713867	-7.9026857	1.222607428	3.3687500000000004	0	0.30517578	0	0.5443115216000001	8.80349092	2.0911132200000004	-0.18310547	0.5493164	0.18310547	1.5910644960000002	9.297558606	-1.2094482428000002	-0.061035156	-0.5493164	-1.8310547	1549637716.338
-9.248510880000001	-0.686669928	-4.19897464	0.9765625	-0.6713867	0.30517578	8.833398560000001	-0.9797607428000001	-1.792041034	0.12207031	0.18310547	-0.5493164	9.25927716	3.20007338	1.0969971040000002	0.12207031	0.24414062	0.36621094	-8.135961960000001	1.239355432	3.434545926	0.12207031	-0.5493164	-0.061035156	0.3002685504	9.21501448	1.93439946	-0.12207031	0	0.24414062	1.923632788	9.578686600000001	-0.9797607428000001	-0.79345703	-0.8544922	-1.6479492	1549637716.379
-9.16118161	0.364868161	-4.586572284	0.18310547	-0.12207031	0.5493164	9.069067392000001	-0.9115722840000001	-1.8949219240000001	0.061035156	-0.061035156	-0.30517578	9.46145018	3.4692382200000003	1.4068359620000002	-0.24414062	0	0.12207031	-9.00805661	1.015649411	3.9800537140000007	0.30517578	-0.18310547	0.061035156	0.4605712860000001	9.844262680000002	2.1473388580000004	0.18310547	-0.5493164	0.061035156	2.6796875	9.91245108	-1.178344748	-1.5258789	-0.12207031	-1.3427734	1549637716.418
-9.88134784	0.38640135800000003	-4.946655252000001	-0.36621094	-0.6713867	0.7324219	9.816748200000001	-1.0503417932	-2.2813232820000002	0	-0.24414062	0	9.82272914	3.8281250000000004	1.449902356	-0.6713867	-0.5493164	-0.18310547	-8.959009080000001	0.3289794928	3.9381836060000004	0.12207031	-0.18310547	-0.061035156	0.6340332068000001	10.49624002	2.726342752	0.5493164	-0.48828125	-0.24414062	3.0589112400000005	10.0895018	-1.3290771760000002	-2.5024414	0.79345703	-0.91552734	1549637716.458
-11.02978534	-0.33854982	-4.862915036	-2.380371	-1.7089844	0.4272461	9.816748200000001	-1.0503417932	-2.2813232820000002	-0.30517578	0.12207031	0.24414062	10.42685504	3.9549316100000005	1.808789038	-0.8544922	-0.6713867	-0.5493164	-9.18391124	0.36845702880000003	3.9154540740000003	-0.4272461	-1.2207031	0.061035156	0.439038089	10.998682100000002	2.78496106	0.24414062	-0.7324219	-0.18310547	4.024316394	10.49265126	-0.053833007200000005	-3.479004	0.8544922	-0.24414062	1549637716.498
-11.20803264	-2.42607428	-3.9441650360000002	-3.1738281	-0.91552734	-0.48828125	10.804883180000001	-2.063598642	-2.7359130400000002	-0.61035156	0.48828125	0.4272461	10.8551268	4.489672824	2.442822284	-0.8544922	-0.61035156	-0.9765625	-10.615869600000002	0.211743161	4.111645468	-0.12207031	-2.5634766	-0.061035156	0.458178714	11.700903060000002	3.21921376	0.18310547	-1.2817383	-0.24414062	4.5243652160000005	10.758227340000001	1.0288086060000001	-4.8828125	-0.61035156	0.9765625	1549637716.538
-10.380200180000001	-4.08413089	-2.21433107	-0.7324219	-0.24414062	-0.24414062	11.3491938	-2.8483641200000003	-2.70361322	-0.8544922	0.36621094	0.79345703	11.2379393	5.17873552	2.477514676	-0.9765625	-0.79345703	-1.2207031	-11.79421376	-1.108959964	4.914355432000001	-0.12207031	0.36621094	0	0.3732421924	11.617163040000001	3.9776612400000007	0.4272461	-0.79345703	-0.6713867	4.740893570000001	11.04533696	2.2239013580000004	-4.760742	-0.061035156	4.0283203	1549637716.578
-9.398047120000001	-3.411816394	-0.29667969240000003	0.6713867	-0.79345703	0.9765625	11.3491938	-2.8483641200000003	-2.70361322	-0.8544922	0.6713867	0.8544922	11.27861322	5.13088408	2.333959964	-0.61035156	-0.6713867	-0.91552734	-10.152904860000001	-0.8015136780000001	3.4560790740000003	-0.12207031	1.6479492	-0.061035156	-0.32180175720000004	9.60859375	3.8376952880000004	0.12207031	0	-0.91552734	3.0050780759999998	10.85871556	1.7346191100000001	-2.0141602	-1.4648438	5.79834	1549637716.618
-9.52963858	-2.654565396	-1.2154297120000002	-0.30517578	-0.24414062	-0.061035156	9.217407248	-2.5588623200000002	-2.4488037140000003	-0.8544922	1.0375977	0.24414062	10.43164038	4.712182608	2.5744139400000003	-0.48828125	-0.12207031	-0.12207031	-9.38129892	-0.3229980432	2.277734424	0.24414062	-0.30517578	0.18310547	-1.4929687500000002	8.61447734	3.0625	-0.5493164	-0.30517578	-0.30517578	0.153125	12.361254500000001	1.2477295320000001	-1.8310547	0.12207031	5.6152344	1549637716.658
-9.394457968000001	-2.5899658540000003	-2.08513179	0.18310547	-0.79345703	-0.79345703	9.217407248	-2.5588623200000002	-2.4488037140000003	-0.7324219	1.2817383	-0.18310547	9.93039586	5.077050720000001	2.1700683900000004	-0.7324219	-0.24414062	0.061035156	-9.79880342	-0.832617212	3.12111821	0.36621094	0.6713867	0.18310547	-1.546801718	9.88015126	3.343627896	-0.061035156	-0.6713867	0	-0.48808594240000003	11.5094973	0.7895507788	-0.4272461	-2.4414062	4.760742	1549637716.698
-8.34411592	-2.239453076	-1.33984375	0.12207031	0.12207031	-0.061035156	9.19946286	-2.6760987400000005	-3.04455571	-0.7324219	1.0986328	0	10.231860520000001	5.6405027	1.6879638580000003	-1.0986328	-0.8544922	0.18310547	-8.7795652	-1.28361821	2.310034146	0.30517578	0	-0.30517578	-1.211840854	9.521264480000001	3.68098143	0.61035156	-0.12207031	-0.61035156	0.4486083966	10.1911866	1.375732428	1.0986328	0.24414062	4.699707	1549637716.738
-8.425463760000001	-1.8375000000000001	-1.09819339	0.30517578	0.36621094	0	8.303442392000001	-2.0576172120000003	-2.3423339660000004	-0.8544922	1.2207031	-0.24414062	9.481787140000002	5.12849092	2.19997554	-1.2817383	-0.8544922	0.5493164	-8.737695288000001	-1.0240234620000002	2.795727536	0.61035156	1.0375977	-0.30517578	-1.567138678	8.58696286	3.393872104	0.18310547	-0.5493164	-0.4272461	1.3793212860000001	9.547582968	1.0718750000000001	1.4038086	2.746582	3.90625	1549637716.778
-8.369238220000002	-1.4786132200000002	-1.052734375	0.36621094	0.7324219	-0.12207031	8.303442392000001	-2.0576172120000003	-2.3423339660000004	-0.6713867	0.79345703	-0.61035156	8.607299820000001	4.5518798920000005	2.5445067900000002	-0.91552734	-0.36621094	0.4272461	-8.113232428000002	-0.5885742212	2.13776857	0.79345703	0.12207031	-0.30517578	-1.28122554	8.488867212	3.4225829680000004	-0.12207031	-0.8544922	-0.061035156	0.2524169928	8.31660144	1.27763678	2.8686523	3.7231445	2.5024414	1549637716.818
-8.07495108	-1.5767089660000002	-1.0347900360000002	0.6713867	1.3427734	0.30517578	7.7459719400000004	-1.7465820680000002	-2.5134033540000003	-0.61035156	0.4272461	-0.5493164	8.777173020000001	4.50163588	2.360278354	-0.8544922	-0.18310547	0.36621094	-8.27233876	-0.9522461060000001	2.5074219240000004	1.0375977	0.36621094	-0.36621094	-1.0443603240000001	8.714965560000001	3.5972412140000003	0	-0.61035156	-0.12207031	-1.2608886780000002	8.3620607	0.9474609620000001	1.4648438	1.2817383	0.91552734	1549637716.858
-8.783154254000001	-1.27524411	-1.2489257200000001	1.4648438	1.6479492	0.61035156	8.017529254000001	-1.6712158540000002	-2.634228534	-0.8544922	0.5493164	-0.4272461	8.967382788	4.49924321	2.22629393	-1.0986328	-0.12207031	0.18310547	-8.17304712	-1.3805175720000002	2.61867662	0.9765625	0.061035156	-0.48828125	-0.9869384980000001	9.145629892	3.7467773560000004	0.12207031	-0.5493164	-0.061035156	-0.2572021466	7.339233426000001	1.8458740020000002	2.2583008	-0.24414062	0.18310547	1549637716.898
-9.941162140000001	-0.5120117212	-2.1030761780000002	0.9765625	1.7089844	0.36621094	8.61926268	-1.8757812500000002	-2.5098144959999997	-0.9765625	0.18310547	-0.24414062	9.07504892	4.251611420000001	2.3794189300000004	-0.8544922	-0.4272461	-0.12207031	-8.42666034	-1.449902356	2.7538574280000003	0.7324219	-0.36621094	-0.48828125	-0.6376221040000001	9.1193116	3.869995108	-0.061035156	-0.79345703	-0.061035156	2.094702176	7.67180162	1.65805661	3.2348633	-2.9907227	-0.61035156	1549637716.938
-10.382592360000002	-0.20217285340000002	-2.62944339	0.9765625	1.4648438	0.5493164	8.61926268	-1.8757812500000002	-2.5098144959999997	-0.8544922	0.24414062	-0.12207031	9.27124002	3.953735324	2.5421141200000004	-0.6713867	-0.24414062	-0.18310547	-8.647973740000001	-1.4833984620000003	3.16298822	0.79345703	-0.12207031	-0.4272461	-0.31701660340000004	9.14323732	4.020727536	0	-0.8544922	0	3.0995849640000004	8.921923920000001	1.851855432	2.746582	-4.638672	-0.7324219	1549637716.978
-10.35507788	0.0035888672120000004	-2.6198730040000004	0.36621094	0.79345703	0.6713867	9.043945288000002	-2.235864218	-2.445214856	-0.6713867	0.30517578	0.061035156	9.7318116	3.7659179320000007	2.5313476440000002	-0.4272461	-0.061035156	-0.18310547	-8.52954074	-1.4331542540000002	3.20007338	0.5493164	-0.5493164	-0.24414062	-0.3229980432	9.293969748	3.895117212	-0.12207031	-0.8544922	0.18310547	6.5915525200000005	9.567919928000002	1.683178714	1.0375977	-3.7841797	-0.79345703	1549637717.018
-11.29177266	-0.5048339856	-3.213232428	-0.61035156	-0.24414062	0.36621094	9.408813400000001	-2.3746337860000004	-2.165283246	-0.5493164	0.18310547	0.24414062	10.01174272	3.658251996	2.4799072480000004	-0.36621094	-0.061035156	-0.12207031	-8.492456070000001	-1.315917932	3.447705072	0.6713867	-1.2817383	-0.12207031	-0.046655271600000006	9.485375900000001	3.716870108	-0.18310547	-1.2207031	0.36621094	8.450586060000001	9.293969748	1.003686502	-0.91552734	-0.79345703	-1.0375977	1549637717.058
-9.961499100000001	-1.7681152160000002	-2.9620117800000005	-0.4272461	-0.48828125	0.061035156	9.408813400000001	-2.3746337860000004	-2.165283246	-0.5493164	0.18310547	0.4272461	10.084716460000001	3.54580072	2.3495117800000003	-0.30517578	-0.12207031	-0.30517578	-9.12888179	-1.337451178	4.2240966460000005	0.48828125	-1.159668	-0.24414062	0.6340332068000001	9.94714308	3.8065917540000007	0.061035156	-1.2207031	0.24414062	3.1964844240000003	9.76291484	0.15671386780000002	-0.18310547	-0.061035156	-2.0141602	1549637717.098
-10.193578780000001	-3.2838134000000005	-3.213232428	1.953125	0.12207031	0.36621094	9.58227536	-2.4153076080000004	-1.604223642	-0.48828125	0.61035156	0.5493164	10.242626800000002	3.5087158540000005	1.735815396	-0.061035156	-0.18310547	-0.5493164	-9.81196286	-1.184326178	3.8831542540000004	0.30517578	-0.9765625	-0.18310547	1.053930661	10.44001448	3.8209472840000003	0.12207031	-0.61035156	0.18310547	4.4166992800000004	10.98073732	1.221411142	-0.18310547	-2.0751953	-0.91552734	1549637717.138
-9.535620108000002	-2.414111322	-3.734814496	1.6479492	-1.8920898	0.4272461	9.441113220000002	-2.4200927520000004	-1.312329074	-0.12207031	0.8544922	0.7324219	10.6589357	3.8508545320000005	1.41042482	0.4272461	0.061035156	-0.8544922	-10.3359375	-0.6543701080000001	4.306640576	0.24414062	0.48828125	0	0.8015136780000001	10.66611322	3.369946286	-0.12207031	0	0.061035156	3.23955072	10.78215306	0.955834964	-0.36621094	-1.2207031	-1.0375977	1549637717.178
-8.5833741	-1.5683349640000002	-3.3843016200000005	0.7324219	0.48828125	-0.12207031	9.42077626	-2.7658202880000005	-1.2261962860000002	0.24414062	0.6713867	1.0375977	10.48188498	4.265966754000001	1.70471196	0.48828125	0.18310547	-0.7324219	-9.596630890000002	-0.1579101538	3.2228027160000003	0.30517578	0.12207031	-0.061035156	0.1495361322	9.77607428	2.56245108	-0.24414062	0.30517578	-0.061035156	3.8640135800000004	9.479394568	-0.6675292932	0.24414062	0.91552734	-0.79345703	1549637717.218
-9.22338858	-2.227490216	-4.600927716	0.61035156	-0.36621094	-0.7324219	8.948242212	-2.3483153960000003	-0.773999002	0.12207031	0.8544922	1.0375977	9.765307608	4.368847644000001	1.698730432	0.12207031	0.12207031	-0.6713867	-9.753344748	0.07177734424	3.122314496	0.24414062	0.48828125	-0.061035156	-0.21413574280000003	9.5703125	2.042065396	-0.061035156	0.30517578	-0.061035156	2.122216754	9.862207460000002	-0.970190396	0.4272461	0.79345703	-0.91552734	1549637717.258
-9.253295926000002	-2.749072284	-4.148730432000001	0.30517578	-1.5258789	-0.36621094	9.262865920000001	-2.5086182100000003	-0.9737792932	0	1.3427734	1.0986328	9.21501448	4.46455072	1.07785643	-0.061035156	0	-1.159668	-9.73540036	0.3828125	3.034985324	0.12207031	0.6713867	-0.18310547	-0.061010742800000003	10.26176718	1.9786621400000002	0	0.4272461	0.12207031	1.6437011780000002	9.863403060000001	-0.6328369110000001	0.24414062	-0.79345703	-0.91552734	1549637717.298
-8.813061600000001	-2.557666034	-3.08881839	0.61035156	0.12207031	-0.12207031	9.262865920000001	-2.5086182100000003	-0.9737792932	-0.4272461	1.8920898	1.2817383	9.19348143	4.886840854000001	0.7046142572	-0.24414062	-0.24414062	-1.7089844	-10.01174272	0.6830810700000001	3.7814697480000006	0.30517578	0.9765625	-0.24414062	0.11005859620000001	10.55964308	2.3112304320000003	0.24414062	0.7324219	0	1.7130859620000003	9.80717752	-1.1209228240000002	0.12207031	-1.2817383	-0.91552734	1549637717.338
-8.570214660000001	-2.292089856	-3.3101317900000002	1.953125	0.91552734	-0.48828125	8.1072509	-2.40573732	0.23566894960000004	-0.61035156	3.1738281	1.6479492	9.023608426000001	5.083032248	0.900805661	-0.30517578	-0.36621094	-1.953125	-9.253295926000002	0.5658447284000001	2.978759784	0.5493164	1.0986328	-0.36621094	0.0418701178	9.82990764	2.3172119600000003	0.24414062	1.2817383	-0.061035156	1.77290036	9.686352340000001	-1.412817392	0.18310547	-1.4648438	-0.91552734	1549637717.378
-8.65874002	-2.186816394	-3.9010987400000006	1.2817383	-0.61035156	-0.6713867	8.1072509	-2.40573732	0.23566894960000004	-0.61035156	2.0751953	1.7700195	8.850146760000001	4.91555162	1.3577880400000002	-0.18310547	-0.30517578	-2.0751953	-9.12648912	0.6926513580000001	2.98952626	0.7324219	1.4038086	-0.36621094	-0.192602536	8.942260880000001	2.026513678	0	1.0986328	0	2.3016601440000004	9.491357428	-1.184326178	0	-1.3427734	-0.91552734	1549637717.418
-8.75444339	-2.42368161	-3.737207068	1.7089844	0.18310547	-0.12207031	7.8847409200000005	-2.300463858	0.5263671924000001	-0.8544922	1.3427734	1.8310547	8.66472194	4.860522464000001	1.5743163940000002	-0.24414062	-0.18310547	-2.1362305	-8.89321286	0.808691394	2.503832968	0.91552734	1.953125	-0.30517578	-0.18901367800000002	8.797509980000001	1.79323732	0.061035156	0.7324219	0.18310547	2.7299316100000004	9.335839660000001	-0.974975589	-0.18310547	-0.91552734	-0.48828125	1549637717.458
-8.9494384	-2.5086182100000003	-3.8448730040000005	2.380371	0.30517578	0.061035156	7.838086060000001	-2.644995108	0.23327636780000002	-1.0375977	1.8310547	2.0141602	8.8214357	5.09738768	1.320703076	-0.6713867	-0.48828125	-2.1972656	-8.69941394	1.1639892572000001	2.1258057100000003	1.159668	1.6479492	-0.36621094	-0.26318359620000004	8.790332068	1.562353534	0.30517578	1.159668	0.4272461	2.9775634	9.419580072	-0.794335962	-0.61035156	-1.0375977	-0.24414062	1549637717.498
-8.73171376	-2.18203125	-4.1786376800000005	2.380371	-0.061035156	-0.18310547	7.59284694	-3.7407959260000005	0.248828125	-1.4648438	0.061035156	1.8920898	9.077441394000001	5.651269568	1.485791034	-1.3427734	-0.7324219	-2.0141602	-8.72214357	1.52526857	2.08752446	1.8920898	1.2817383	-0.30517578	-0.3935791034	9.152807608000002	1.4977538940000001	0.18310547	0.7324219	0.61035156	2.9416748200000002	9.651660340000001	-0.48330077880000005	-1.159668	-1.4038086	0.061035156	1549637717.538
-8.63959964	-1.886547824	-3.5673339660000005	2.0751953	-0.5493164	-0.24414062	7.59284694	-3.7407959260000005	0.248828125	-1.8920898	-0.061035156	2.1972656	8.741284440000001	6.059204074	1.66044928	-1.5869141	-1.6479492	-1.8920898	-9.197070288	1.1245117212000002	2.13776857	2.2583008	1.159668	-0.24414062	-0.27993163940000004	9.16118161	1.745385782	0.36621094	0.12207031	0.48828125	3.313720746	9.484179712000001	-0.9594238220000001	-1.7089844	-1.5869141	0.30517578	1549637717.577
-9.326269568	-2.0061767180000003	-2.665332068	0.91552734	-1.2817383	-0.7324219	7.585668930000001	-5.208642572	-0.47373047120000006	-2.380371	-0.36621094	2.4414062	8.66352536	6.235058606	1.4630615020000002	-1.5258789	-1.2207031	-1.7700195	-9.95073282	0.35529785340000003	2.51101088	2.319336	2.1972656	-0.18310547	0.173461911	9.39685054	2.38540036	0.91552734	-0.48828125	0.24414062	3.41301268	9.43034694	-1.043164038	-1.953125	-0.7324219	0.5493164	1549637717.618
-8.903979532000001	-1.89013678	-2.3303711060000003	0.4272461	1.0375977	-1.0375977	7.792626800000001	-5.996997300000001	-0.6280517572	-1.8310547	-1.5258789	2.4414062	8.332153060000001	6.62385234	1.138867212	-1.5258789	-1.0375977	-1.8920898	-10.18879442	-0.8146728240000001	2.04326178	2.1362305	2.1362305	-0.36621094	0.6914550720000001	10.2928714	3.1330810700000002	0.8544922	0.061035156	0.061035156	2.5588623200000002	9.746167032	-0.12919922120000002	-1.953125	-0.30517578	0.79345703	1549637717.657
-9.448290740000001	-2.5947509	-2.233471646	1.0375977	0.061035156	-1.4648438	7.792626800000001	-5.996997300000001	-0.6280517572	-1.5869141	-0.6713867	2.5634766	8.11083966	7.012646760000001	1.1269042932	-1.2817383	-2.0751953	-2.380371	-10.21152356	-2.0145507200000004	1.642504892	1.2207031	3.0517578	-0.36621094	0.593359375	10.102661240000002	3.6905516200000004	0.7324219	0.91552734	-0.18310547	1.9020996400000003	9.733007788	-0.04067382788	-1.5869141	0.36621094	0.48828125	1549637717.697
-9.656445288	-3.0134521760000004	-1.471435504	0.7324219	-1.0375977	-1.4648438	7.391870108000001	-6.437231430000001	-1.128100589	-0.79345703	0	2.8076172	8.10844748	6.902587860000001	1.565942392	-0.91552734	-2.2583008	-2.1972656	-9.90048822	-1.9810547120000002	0.8876464660000001	0.36621094	3.1738281	0	-0.05144042932000001	9.102563400000001	3.3328614200000004	0.48828125	1.5258789	-0.5493164	1.9020996400000003	9.9710688	-0.7225586060000001	-1.159668	-0.061035156	0.12207031	1549637717.737
-9.337036240000002	-3.2838134000000005	-0.994116214	1.0986328	0.30517578	-1.3427734	7.33085962	-6.882250900000001	-1.239355432	-0.12207031	0.8544922	2.6245117	7.984033246000001	7.013842752000001	1.832714856	-0.91552734	-1.5258789	-1.953125	-9.63371556	-1.332666034	0.26796875000000003	0.24414062	2.746582	0.18310547	-0.7572509980000001	9.173144568	2.646191394	0.61035156	1.0375977	-0.30517578	1.74299321	9.640893570000001	0.1985839856	-0.7324219	0.061035156	-0.18310547	1549637717.777
-9.354980432000001	-3.0732665740000003	-1.3637695680000002	1.2817383	0	-1.4038086	6.74348143	-7.43374002	-1.540820288	0	0.24414062	2.2583008	7.565332068	7.63710962	1.814770468	-0.91552734	-1.5258789	-2.0751953	-9.69113768	-0.9737792932	-0.03349609424	0.48828125	2.5634766	0.12207031	-0.9031982428000002	9.756933606	2.60671376	0.6713867	0.48828125	-0.061035156	2.313623004	9.69951178	1.5982422120000002	-0.7324219	0.6713867	-0.36621094	1549637717.817
-9.07504892	-2.80051268	-1.580297824	0.48828125	-0.12207031	-1.6479492	6.354687500000001	-7.342822480000001	-1.33386232	-0.061035156	0.6713867	1.7700195	7.491162140000001	7.920629892	1.6664307100000002	-0.7324219	-1.5869141	-2.0751953	-9.39685054	-0.9689941100000001	-0.41511232	0.61035156	2.9907227	0	-0.6675292932	9.67080072	2.6844726440000004	0.61035156	0.8544922	-0.24414062	2.528955072	9.438720746000001	1.622167932	-0.4272461	-0.18310547	-0.24414062	1549637717.857
-9.055908246000001	-3.1689697480000003	-1.5767089660000002	0.24414062	-0.30517578	-1.6479492	6.354687500000001	-7.342822480000001	-1.33386232	-0.24414062	0.8544922	1.5869141	7.383496106000001	7.89191893	1.888940396	-0.6713867	-1.3427734	-1.8310547	-9.27602536	-1.0587158540000001	-1.1328857428	0.36621094	2.5634766	0.061035156	-0.931909146	9.39086911	2.427270468	0.61035156	0.9765625	-0.30517578	2.7359130400000002	9.298754892	1.579101538	-0.24414062	-0.30517578	-0.4272461	1549637717.897
-9.088207968	-3.58647464	-1.3075439300000002	0.18310547	-0.36621094	-1.4648438	6.15729982	-7.162182608000001	-0.9402832068000001	-0.24414062	0.61035156	1.4648438	7.40024411	8.104858426	1.812377896	-0.61035156	-1.0375977	-1.6479492	-9.207836960000002	-1.0922119110000001	-1.526464856	0.18310547	2.380371	0.12207031	-1.052734375	9.67080072	2.2203125000000004	0.48828125	0.6713867	-0.36621094	3.1438476440000005	9.174340560000001	1.2333740020000001	-0.24414062	-0.24414062	-0.30517578	1549637717.937
-9.097778060000001	-3.8484619600000003	-1.3482177520000003	0.4272461	-0.12207031	-1.2817383	6.06040036	-7.491162140000001	-0.876879892	-0.30517578	0.48828125	1.4038086	7.527050720000001	8.51040036	1.592260782	-0.36621094	-0.4272461	-1.4038086	-9.338232428000001	-0.811083966	-1.9320067900000002	-0.061035156	1.8310547	-0.061035156	-1.0180419928000002	10.09548372	2.0743652160000003	0.4272461	0.36621094	-0.4272461	3.7934326080000003	9.175537140000001	1.3099365020000002	0	0.30517578	-0.12207031	1549637717.977
-9.230566394	-3.976464856	-1.5360351440000002	0.36621094	-0.30517578	-1.2817383	5.94436052	-7.829711960000001	-0.802709964	-0.24414062	0.18310547	0.9765625	7.379907248	8.673095746000001	1.4522949280000002	-0.30517578	-0.24414062	-1.159668	-9.4423098	-0.60651857	-2.142553714	0	1.953125	-0.061035156	-0.8421875000000001	10.2079348	1.9726807100000001	0.36621094	0.61035156	-0.5493164	3.3101317900000002	9.472216754	1.588671924	-0.24414062	0.7324219	0	1549637718.017
-8.92910144	-4.27194838	-1.833911142	0.24414062	-0.48828125	-1.2817383	5.740990920000001	-7.930200180000001	-0.5754150360000001	-0.30517578	-0.12207031	0.8544922	7.30454074	8.616870108	1.373339856	-0.18310547	-0.12207031	-1.0375977	-9.382495108	-0.5191894568000001	-2.5026367800000004	-0.12207031	1.6479492	0	-0.955834964	10.100268080000001	1.832714856	0.30517578	0.61035156	-0.5493164	2.5253662140000004	9.514086960000002	1.6341308900000002	-0.061035156	0.36621094	-0.30517578	1549637718.057
-8.59055162	-4.559057608	-1.5575683900000001	0.12207031	-0.6713867	-0.9765625	5.65246556	-7.92541484	-0.1244140625	-0.18310547	-0.30517578	0.61035156	7.2411376800000005	8.41708966	1.2297851440000003	0.12207031	0.36621094	-0.79345703	-9.30952176	-0.37443847840000005	-2.7012207459999997	-0.12207031	1.4648438	0	-0.953442392	9.8179438	1.66044928	0.30517578	0.36621094	-0.5493164	2.503832968	9.41599092	1.55158696	0.30517578	-0.24414062	-0.36621094	1549637718.097
-8.424267572	-4.463354532	-1.3996582460000002	0.30517578	-0.18310547	-0.79345703	5.65246556	-7.92541484	-0.1244140625	-0.12207031	0.18310547	0.6713867	6.89182158	8.443408246	1.085034146	-0.061035156	-0.12207031	-0.61035156	-9.25209964	-0.36845702880000003	-3.0983885800000004	-0.24414062	1.3427734	0	-0.8732910340000001	9.82272914	1.4020507200000003	0.4272461	0.4272461	-0.48828125	3.125903354	9.350195288	1.3290771760000002	0.30517578	0.18310547	-0.12207031	1549637718.137
-8.686254892000001	-4.413110324	-1.8398925720000001	0.061035156	-0.18310547	-0.8544922	5.63332518	-7.765112320000001	-0.11843261780000001	-0.18310547	-0.12207031	0.6713867	6.963598740000001	8.66352536	1.0120605432	0	-0.12207031	-0.48828125	-9.14802266	-0.11604003600000001	-3.3089355040000004	-0.24414062	1.2817383	0	-1.081445288	10.028490920000001	1.159204074	0.36621094	0.30517578	-0.48828125	3.3292724640000007	9.337036240000002	1.0288086060000001	0.061035156	-0.18310547	-0.12207031	1549637718.177
-8.484082068000001	-4.66672374	-2.03488768	-0.30517578	-0.61035156	-0.61035156	5.86779802	-7.985229532000001	-0.32778320680000006	-0.12207031	0	0.5493164	6.739892572	8.914746106	1.107763678	-0.12207031	0.061035156	-0.36621094	-9.07146016	0.050244139400000006	-3.5577635800000005	-0.12207031	0.79345703	0	-1.2022705072	10.127783540000001	0.976171875	0.30517578	0.12207031	-0.36621094	2.9620117800000005	9.35856929	1.1627929712000002	-0.061035156	0.4272461	-0.24414062	1549637718.217
-8.125195288	-4.9957028800000005	-1.774096646	0	-0.12207031	-0.36621094	5.811572480000001	-7.899096940000001	-0.4091308606000001	-0.12207031	-0.061035156	0.30517578	6.500634980000001	8.85253894	1.13647464	-0.12207031	0.12207031	-0.48828125	-9.07385234	0.03588867212	-3.71328125	-0.18310547	0.7324219	0	-0.9989013580000001	10.178027160000001	1.022827176	0.18310547	0	-0.30517578	3.2144287140000003	9.284399460000001	1.274047824	0.12207031	0.4272461	0.061035156	1549637718.257
-8.0306884	-4.958618210000001	-1.89013678	0.061035156	-0.18310547	-0.12207031	5.811572480000001	-7.899096940000001	-0.4091308606000001	-0.4272461	0.48828125	0.4272461	6.40732428	8.73410643	1.2656738220000001	-0.18310547	0	-0.5493164	-8.927905252	0.193798822	-3.8604248200000004	-0.18310547	0.48828125	0	-0.9331054712000001	10.04523912	1.062304712	0.061035156	0.18310547	-0.24414062	3.3472167540000006	9.340625000000001	0.954638678	-0.36621094	-0.18310547	0.18310547	1549637718.297
-8.00676268	-5.019628894	-1.9379882200000003	-0.061035156	-0.30517578	0	5.86660144	-7.4684326080000005	-0.33256836060000006	-0.4272461	0.7324219	0.36621094	6.44680162	8.646777160000001	1.2692626800000002	-0.30517578	0.18310547	-0.4272461	-8.72333966	0.401953125	-3.867602536	-0.061035156	0.4272461	0	-1.0587158540000001	9.888525360000001	0.850561502	-0.061035156	0.24414062	-0.18310547	3.1952880400000003	9.2042482	0.891235324	-0.6713867	-0.18310547	0.30517578	1549637718.337
-7.9971923920000005	-5.2911866000000005	-1.7441894960000002	0.24414062	-0.24414062	0.24414062	5.86660144	-7.4684326080000005	-0.33256836060000006	-0.36621094	0.48828125	-0.12207031	6.69802266	8.61567392	1.4068359620000002	-0.36621094	0.24414062	-0.18310547	-8.63959964	0.5670410144	-3.9369873200000005	0.12207031	0.12207031	0	-1.2632812500000001	9.80957068	0.6256591459999999	-0.18310547	0.061035156	-0.061035156	3.3053466460000003	9.19467752	0.9881347840000001	-0.8544922	0.30517578	0.48828125	1549637718.377
-7.881152160000001	-5.239746106	-1.8398925720000001	0.7324219	0.12207031	0.4272461	5.8103759	-7.31291484	0.0478515625	-0.36621094	0.36621094	-0.30517578	6.93488768	8.81784694	1.494165036	-0.48828125	-0.30517578	-0.061035156	-8.741284440000001	0.7476806610000001	-4.0147461060000005	0.30517578	0.061035156	0	-1.37214357	10.11342752	0.6842773560000001	-0.18310547	-0.5493164	0.061035156	3.1498290740000003	9.38967302	1.262084964	-0.9765625	0.18310547	0.7324219	1549637718.417
-8.101269568000001	-5.159594748	-2.013354532	0.79345703	0.18310547	0.5493164	5.77448732	-8.10366214	-0.20576172120000003	-0.30517578	0.6713867	-0.30517578	7.117919928000001	9.055908246000001	1.4774170320000002	-0.24414062	-0.36621094	0.24414062	-8.829809800000001	0.641210962	-4.10805661	0.48828125	-0.18310547	0.061035156	-1.332666034	10.44121106	0.745288089	-0.4272461	-0.6713867	0.18310547	3.1486327880000005	9.21979982	1.0993896760000001	-1.0986328	-0.61035156	0.7324219	1549637718.457
-8.704199280000001	-5.364160340000001	-2.3160155760000003	0.6713867	0.12207031	0.5493164	5.77448732	-8.10366214	-0.20576172120000003	-0.24414062	0.5493164	-0.18310547	7.082031250000001	9.326269568	1.6114013580000002	-0.061035156	-0.36621094	0.18310547	-8.9745607	0.5550781250000001	-4.248022464000001	0.6713867	-0.5493164	0.18310547	-1.509716754	10.71994658	0.571826178	-0.61035156	-0.7324219	0.36621094	3.1366699280000003	9.5619384	1.091015625	-1.3427734	-0.4272461	0.91552734	1549637718.497
-9.207836960000002	-6.153711060000001	-2.16767572	0.91552734	0.18310547	0.6713867	6.388183606	-8.285498200000001	-0.16987304320000002	-0.30517578	0.30517578	-0.30517578	6.820043930000001	10.566821580000001	1.5276611420000001	-0.30517578	-0.6713867	0.24414062	-9.299951080000001	0.802709964	-4.29946286	1.0375977	-1.2817383	0.24414062	-2.4990478240000003	11.26784694	0.0897216754	-1.0375977	-1.5869141	0.24414062	2.854345746	9.888525360000001	1.146044928	-1.159668	-0.48828125	0.61035156	1549637718.537
-9.449487320000001	-6.750659440000001	-1.836303714	1.8920898	0.61035156	0.91552734	6.20634784	-8.943457068	0.001196289038	-0.4272461	0.36621094	-0.36621094	6.005371106	11.711670320000001	1.550390576	-0.7324219	-1.3427734	0.9765625	-10.00217302	1.4415283540000001	-3.9070800720000003	1.7700195	-1.7089844	0.30517578	-3.96330571	11.465234620000002	-0.1363769568	-1.159668	-3.7231445	0.24414062	2.2215087860000002	10.674487319999999	1.238159146	-0.7324219	-1.2207031	0.24414062	1549637718.577
-9.265259080000002	-6.665722840000001	-1.2333740020000001	3.1738281	1.0986328	1.2207031	6.20634784	-8.943457068	0.001196289038	-0.30517578	-0.12207031	-0.7324219	5.030395468	12.46533246	1.3254882200000002	-0.79345703	-2.0141602	1.7700195	-10.55126996	1.8195557100000002	-3.29816893	2.8076172	-2.0751953	0.36621094	-4.00996106	11.66621106	0.2045654254	-1.159668	-3.7231445	0.24414062	1.204663089	11.05251448	1.276440396	-0.24414062	-1.7089844	-0.5493164	1549637718.617
-8.797509980000001	-5.297167932000001	-0.718969748	3.8452148	1.5258789	1.7089844	6.377417032	-9.181518570000001	-0.2129394568	-0.12207031	0.061035156	-1.5258789	4.360473740000001	12.467724640000002	1.137670926	-0.8544922	-1.8920898	2.2583008	-10.29047824	1.6748047120000003	-2.5205810700000004	4.0283203	-1.8920898	0.30517578	-3.7982177520000002	11.456860520000001	0.48808594240000003	-0.8544922	-6.8969727	-1.2817383	0.802709964	10.8288089	1.4427246400000002	-0.24414062	-2.6245117	-1.3427734	1549637718.657
-9.058300720000002	-4.6619384	-0.717773462	3.7841797	1.5258789	1.6479492	7.420581070000001	-8.630029254	-1.19270018	0.18310547	2.1362305	-2.0751953	3.8843505400000002	11.39824182	1.1639892572000001	-0.91552734	-1.0986328	2.0751953	-9.514086960000002	0.783569339	-2.271752896	4.760742	-2.4414062	0.18310547	-2.9548339660000003	10.66132788	0.611303714	-0.91552734	-7.446289	-1.8920898	1.3805175720000002	9.564331070000001	1.70471196	0	-2.9907227	-2.0751953	1549637718.697
-8.441015380000001	-4.634423920000001	-0.860131839	3.7841797	1.7700195	1.7700195	7.420581070000001	-8.630029254	-1.19270018	0.12207031	3.7231445	-2.6855469	3.6821777160000004	10.16247554	1.1903076080000001	-0.9765625	-0.61035156	1.0986328	-9.310717752	-0.1459472644	-1.7896484620000002	4.9438477	-2.8076172	0	-2.050439496	10.267749100000001	0.7117919928	-0.8544922	-7.751465	-2.319336	1.9774658540000003	10.0464357	2.0911132200000004	0.18310547	-4.4555664	-1.6479492	1549637718.737
-7.682568390000001	-4.181030252	-0.23327636780000002	4.4555664	1.8310547	2.0141602	7.571313400000001	-7.80458966	-1.5456054320000001	-0.79345703	4.5776367	-3.0517578	3.7049072480000005	9.382495108	0.976171875	-1.2207031	-0.6713867	-0.36621094	-9.087011780000001	-0.6280517572	-1.00129393	4.9438477	-2.6245117	-0.18310547	-1.294384784	10.316797120000002	0.8218505890000001	-1.159668	-7.507324	-2.319336	2.3208007200000003	9.796411240000001	1.4702392180000001	-1.2207031	-7.3242188	-1.0375977	1549637718.777
-7.625146760000001	-3.2239991	-0.30625	5.126953	2.4414062	2.1362305	7.6789795320000005	-6.78774411	-1.7848632200000003	-2.1972656	5.3100586	-3.0517578	4.0960937500000005	8.790332068	0.7716064300000001	-1.3427734	-1.159668	-1.6479492	-8.58696286	-0.75366214	-0.594555661	5.065918	-3.112793	-0.30517578	-0.83022464	9.58227536	1.025219748	-1.5258789	-6.8359375	-2.6245117	1.447509784	9.029589660000001	1.5599609620000003	-2.746582	-8.728027	-1.8920898	1549637718.817
-8.30583516	-2.7610351440000005	-0.6447998200000001	4.5166016	2.0141602	1.7700195	7.238745108000001	-5.473022660000001	-1.662841754	-3.479004	5.126953	-2.8686523	4.539917032	8.23166484	0.5813964856000001	-1.8920898	-2.1362305	-2.2583008	-8.49484874	-1.1269042932	-0.03828125	5.126953	-3.7231445	-0.30517578	-1.013256839	8.61328125	1.29558107	-1.5258789	-6.8359375	-2.6245117	0.32778320680000006	8.92670926	2.9033935700000004	-2.746582	-9.521484	-2.319336	1549637718.857
-8.786743210000001	-2.8495605040000003	-0.648388678	3.6010742	1.7089844	1.4038086	6.802099640000001	-4.23725589	-1.39606929	-4.8828125	4.0283203	-2.0751953	4.701416034	7.956518570000001	0.3002685504	-2.6855469	-3.3569336	-2.6245117	-8.81784694	-1.66403804	0.7381103240000001	5.126953	-3.8452148	-0.4272461	-1.39606929	8.369238220000002	1.4738280760000002	-0.6713867	-6.958008	-3.0517578	-0.33854982	10.018921220000001	1.08383786	-4.1503906	-7.3242188	-2.9296875	1549637718.897
-8.535522660000002	-3.2790283540000003	-0.15910644960000003	3.3569336	1.8310547	1.2817383	6.79013678	-2.7538574280000003	-1.655664038	-6.713867	2.9296875	-0.8544922	4.870092752000001	8.000781250000001	-0.15073241820000002	-3.7231445	-4.5776367	-2.8076172	-9.229370108000001	-2.128198282	1.5779052520000003	4.760742	-3.2958984	-0.7324219	-1.24294429	8.431445288	1.7226562500000002	0	-7.9345703	-2.8686523	0.269165036	10.247412140000002	0.5227783246000001	-4.3945312	-7.6293945	-3.2348633	1549637718.937
-8.053417932	-3.6367187500000004	0.2392578076	3.8452148	2.5024414	1.4038086	6.79013678	-2.7538574280000003	-1.655664038	-7.751465	2.5024414	0.18310547	5.234961060000001	8.261572480000002	-0.27993163940000004	-4.760742	-5.92041	-2.8686523	-9.374121106	-2.34711911	2.0097655760000004	4.5776367	-2.380371	-0.79345703	-0.8541503600000001	8.43383786	2.2849121400000003	0.5493164	-8.117676	-2.9296875	0.763232428	9.902880399999999	1.238159146	-3.6010742	-7.507324	-2.5634766	1549637718.976
-8.118017572	-3.5721191100000005	0.0454589856	4.211426	2.746582	1.2207031	7.81655252	-3.0397704680000004	-2.878271466	-7.1411133	3.479004	0.30517578	5.506518570000001	8.38957518	-0.8613281250000001	-5.92041	-7.3242188	-2.4414062	-9.338232428000001	-2.409326178	2.3208007200000003	4.333496	-1.8310547	-0.8544922	-0.7393066100000001	8.357275360000001	2.7538574280000003	1.0375977	-7.6293945	-2.746582	1.7286376800000003	9.43273912	1.069482428	-3.1738281	-7.019043	-2.0751953	1549637719.016
-8.61926268	-3.5565673920000003	-0.4426269568000001	4.272461	2.5634766	0.79345703	9.207836960000002	-3.59484874	-3.202465854	-5.92041	5.554199	-0.61035156	6.19558107	8.41828624	-1.19270018	-5.859375	-7.3242188	-2.2583008	-9.274829074000001	-2.180834964	2.528955072	4.333496	-1.7089844	-0.91552734	-0.611303714	8.70898462	3.2957762600000002	0.79345703	-7.2021484	-2.6245117	3.12111821	8.75922824	1.23696286	-2.319336	-6.652832	-1.2207031	1549637719.057
-9.011645468000001	-3.210839856	-0.5072265576	4.760742	2.6245117	0.8544922	9.42077626	-4.006372104	-2.396167032	-5.3710938	5.126953	-1.4648438	6.690844748	8.512792932	-1.25729982	-4.9438477	-6.1035156	-2.1972656	-9.335839660000001	-1.9296142180000002	2.987133786	4.4555664	-1.5869141	-1.2207031	-0.592163089	9.12648912	3.85683606	0.61035156	-6.4697266	-2.6245117	3.6881591460000003	8.029492212000001	1.44870607	-1.2817383	-5.859375	-0.36621094	1549637719.096
-9.734204074	-2.4990478240000003	-0.5969482428	4.760742	2.5634766	1.2207031	9.20544429	-4.23486322	-2.03488768	-4.699707	4.1503906	-1.8920898	6.766211060000001	8.414697480000001	-1.159204074	-3.6010742	-5.065918	-2.1972656	-9.094189300000002	-1.9595214660000002	3.5589599640000005	4.760742	-0.18310547	-1.2817383	-0.878076178	9.16835962	4.176245108	0.48828125	-5.6762695	-2.6855469	4.23486322	7.655053420000001	2.1485351440000002	-0.61035156	-5.126953	0.12207031	1549637719.136
-10.72592752	-1.971484424	-1.3864990020000003	4.3945312	2.380371	1.0375977	8.57380342	-4.280322284	-2.0743652160000003	-3.9672852	3.8452148	-2.0141602	6.760229532	8.247216754	-0.9115722840000001	-2.5024414	-4.211426	-2.1362305	-9.1791259	-1.990625	3.2646728240000003	4.699707	-0.8544922	-1.4038086	-1.178344748	9.061889480000001	4.044653354	0.48828125	-5.3710938	-2.6855469	6.006567392	8.05461412	2.7251464660000004	0.79345703	-3.8452148	0.36621094	1549637719.176
-12.01911592	-1.65805661	-1.745385782	4.638672	1.7089844	0.79345703	7.65146466	-4.463354532	-2.1114501800000003	-3.4179688	3.2348633	-1.6479492	6.79013678	8.5666259	-0.659155252	-2.0141602	-3.7231445	-2.1972656	-9.74138179	-1.8075927520000004	3.90827626	4.638672	0	-1.2207031	-1.349414038	9.869384980000001	3.5577635800000005	0.8544922	-5.432129	-2.5634766	7.339233426000001	9.70429712	5.0016848000000005	-1.2207031	-0.91552734	0.9765625	1549637719.216
-10.015332460000002	-0.9893310700000001	-2.9368896760000003	1.5258789	0.30517578	1.2207031	6.816455072	-5.305542032000001	-2.0576172120000003	-2.9907227	2.6855469	-0.79345703	7.02341304	8.97097194	-0.73332518	-2.1362305	-4.211426	-2.4414062	-9.14802266	-1.522875998	3.7324219240000005	4.3945312	0.24414062	-1.2207031	-1.343432608	10.48188498	3.343627896	1.3427734	-5.1879883	-2.2583008	1.5456054320000001	9.164770468	1.9128662140000001	1.953125	-2.9296875	-0.061035156	1549637719.256
-8.819042932	-3.734814496	-3.4835937500000003	3.4179688	3.3569336	0.8544922	6.062792932000001	-6.27333966	-1.885351538	-2.746582	1.953125	0.18310547	7.852441394	9.03916034	-0.7991211060000001	-1.953125	-4.9438477	-2.380371	-9.413598740000001	-1.859033246	3.3053466460000003	3.6621094	-2.0751953	-1.6479492	-0.734521466	11.1015625	3.2072509000000005	1.4648438	-4.699707	-1.953125	1.610205072	9.48776857	-0.05144042932000001	1.7700195	-4.9438477	-1.8310547	1549637719.296
-8.844164840000001	-4.62604982	-4.7995117800000004	3.2348633	0.24414062	1.6479492	5.676391574	-7.539013580000001	-1.02761232	-2.9296875	3.0517578	0.9765625	8.992504892	8.902783246	-0.642407248	-1.3427734	-4.272461	-2.380371	-10.303637680000001	-0.8374023560000001	3.7479737400000004	2.9296875	0	-1.4038086	-0.2835205072	11.10874002	2.61867662	1.6479492	-3.7231445	-1.7089844	3.3268798920000004	9.759326080000001	-0.9642089660000001	2.380371	-1.953125	-0.8544922	1549637719.336
-8.378808606	-4.58178714	-4.55546875	4.333496	2.8686523	2.319336	4.894018570000001	-8.802294928000002	-0.419897464	-2.9907227	3.8452148	1.6479492	9.688745108	8.48647464	-0.4426269568000001	-0.8544922	-3.2958984	-2.0751953	-10.539307100000002	0.9187500000000001	3.8125733800000003	2.9296875	-0.48828125	-1.5869141	-0.31103514400000004	10.784546220000001	2.144946286	1.4038086	-2.8076172	-1.5258789	1.9104736420000001	10.58835414	-0.7560547120000001	2.6855469	-1.5869141	-0.61035156	1549637719.376
-8.35249002	-3.575707968	-5.53642572	4.4555664	2.319336	1.953125	3.992016574	-9.43273912	-0.025122070680000004	-2.5634766	2.9907227	2.0751953	10.003369600000001	8.15988768	-0.1411621106	-0.6713867	-2.746582	-1.4038086	-10.2342527	1.5898682100000001	3.841284146	3.540039	0.6713867	-1.5869141	-1.13647464	10.241431200000001	1.622167932	1.0986328	-2.380371	-0.91552734	-0.9139648560000001	11.19248004	-1.0455566100000002	2.1362305	-3.8452148	-0.8544922	1549637719.416
-7.82492662	-2.8902344240000004	-5.0447509	5.004883	0.48828125	1.7089844	3.5924560700000003	-9.25090306	0.43186035340000006	-2.2583008	1.3427734	2.5024414	9.88015126	7.954125900000001	0.32060547120000005	-0.6713867	-2.5634766	-0.30517578	-9.232959260000001	1.2884033540000002	3.4680420320000005	3.9672852	1.0375977	-1.5869141	-1.7059082460000001	9.2808107	1.375732428	1.0986328	-2.380371	-0.91552734	0.8278320288	10.222289840000002	-2.0169433900000002	2.2583008	-5.065918	-1.4038086	1549637719.456
-7.105957068	-2.18203125	-4.347314496	5.2490234	1.0986328	1.8920898	3.7228514400000003	-8.224487320000001	1.046752896	-2.5634766	0.91552734	3.1738281	8.931494110000001	7.4050292540000004	0.49406739200000005	-1.0986328	-2.9296875	1.2207031	-8.141943390000002	0.954638678	2.72036142	4.0283203	0.9765625	-1.5258789	-2.036083966	8.206542932000001	1.259692392	0.7324219	-2.5634766	-0.24414062	3.243139676	9.34421376	-1.8638183900000003	2.2583008	-3.2348633	-0.79345703	1549637719.496
-7.93378894	-1.7023192900000002	-4.504028354000001	6.225586	2.9296875	1.8920898	4.01713858	-7.107153060000001	1.629345746	-2.8686523	1.7089844	3.7231445	7.728027160000001	7.257885880000001	0.65676268	-1.4648438	-3.2958984	2.1972656	-7.881152160000001	0.7381103240000001	2.6390135800000003	4.0283203	0.24414062	-1.6479492	-1.8446777160000003	8.08691394	1.2656738220000001	0.48828125	-3.0517578	0	3.0182373200000003	9.24372554	-1.296777356	1.5258789	-3.6010742	-0.61035156	1549637719.536
-9.124096940000001	-0.985742212	-5.400048920000001	5.1879883	0.61035156	1.5258789	4.212133786	-6.796118210000001	1.6592528960000001	-2.6245117	2.0751953	4.211426	6.759033246	7.751952880000001	0.6830810700000001	-1.7700195	-3.2958984	2.380371	-8.092895468	0.6627441100000001	3.02421875	4.1503906	0.48828125	-1.5258789	-1.745385782	8.81665036	1.665234424	0.48828125	-3.0517578	0	3.202465854	9.46145018	-1.0551269568000001	0.79345703	-4.760742	-0.4272461	1549637719.576
-9.175537140000001	-0.5359375000000001	-4.758837860000001	4.4555664	0.5493164	1.4038086	4.897607428000001	-7.467236420000001	1.5587646760000002	-2.380371	2.2583008	4.760742	6.18242212	8.53073732	0.611303714	-2.0141602	-3.2348633	2.1972656	-8.21132788	0.5084228534	3.38908696	4.333496	0.12207031	-1.4648438	-1.65805661	9.542798020000001	1.9535400360000001	0.9765625	-3.3569336	0	3.3077391200000004	9.410009980000002	-0.9414794928000001	0.12207031	-5.2490234	-0.061035156	1549637719.616
-8.96140126	-0.6890625	-4.538720746	4.211426	2.0751953	1.5869141	5.689550720000001	-8.3536866	1.447509784	-2.5024414	2.5024414	5.065918	5.724243210000001	8.834594748	0.5754150360000001	-2.0141602	-3.3569336	1.8920898	-8.47211911	0.0657958966	3.5984375	4.5776367	0.061035156	-1.4648438	-1.930810504	9.8933107	2.360278354	0.9765625	-3.6010742	0	4.129589856	9.30234375	-1.408032248	-0.24414062	-4.211426	0.12207031	1549637719.656
-9.414794928000001	-0.9055908540000002	-4.605712860000001	4.4555664	0.18310547	1.8310547	6.194384980000001	-8.924316394	1.3864990020000003	-2.1972656	2.5634766	4.5166016	5.431152160000001	8.705395468	0.8529540740000001	-1.6479492	-3.1738281	1.2817383	-8.60371106	-0.30505371400000003	3.5649413940000003	4.4555664	0.24414062	-1.2817383	-1.6341308900000002	9.82272914	2.38540036	0.7324219	-3.90625	-0.18310547	3.68098143	9.407617212	-1.5910644960000002	-0.61035156	-3.2958984	0.24414062	1549637719.696
-8.90876448	-0.7488769568000001	-4.1260009	3.8452148	0.7324219	2.0141602	6.646582068	-8.98652356	1.3422363220000002	-1.4648438	2.6245117	3.4179688	5.148827880000001	8.31301268	1.19270018	-1.5869141	-2.8076172	0.5493164	-8.36086412	-0.43186035340000006	3.24194339	4.0283203	-0.36621094	-1.0986328	-1.4451172120000002	9.512890380000002	2.19997554	0.6713867	-4.0893555	-0.30517578	1.7513672120000003	9.80478534	-1.7214599640000001	-1.6479492	-4.0893555	0	1549637719.736
-8.86928714	-0.7369140380000001	-3.974072284	4.211426	1.4038086	2.2583008	6.873876800000001	-8.500830072	0.9402832068000001	-0.91552734	3.112793	2.1362305	4.8808594240000005	8.07614766	1.408032248	-1.953125	-2.8686523	-0.24414062	-8.328564300000002	-0.33137207460000007	3.2239991	3.9672852	-0.8544922	-1.159668	-1.2907959260000001	9.463842752000001	1.8793701080000003	0.5493164	-4.333496	-0.30517578	1.949951178	9.5451902	-2.3387451080000004	-1.8920898	-4.3945312	-0.4272461	1549637719.776
-9.92919928	-1.3111327879999999	-4.458569290000001	2.746582	-0.36621094	1.7700195	6.873876800000001	-8.500830072	0.9402832068000001	-0.6713867	3.2348633	0.6713867	4.859326080000001	8.20773912	1.3230957460000001	-2.6245117	-3.2348633	-1.2207031	-8.553466754	0.05981445288	3.4429199280000002	3.8452148	-1.0986328	-1.159668	-1.102978534	9.80598192	1.6903564300000002	0.5493164	-4.638672	-0.24414062	3.428564496	9.67080072	-0.84816893	-2.5024414	-3.6621094	0	1549637719.816
-10.541699280000001	-2.802905252	-3.6367187500000004	2.319336	-1.4038086	0.9765625	6.550878894	-8.444604532000001	0.462963858	-0.48828125	3.0517578	-0.5493164	5.4455077880000005	9.15161142	1.0288086060000001	-3.2958984	-3.3569336	-2.1972656	-9.902880399999999	0.4761230432	3.73122554	3.9672852	-1.7700195	-1.2817383	-0.9689941100000001	10.839575180000002	1.7681152160000002	0.4272461	-4.8217773	-0.30517578	4.79113768	10.075146760000003	0.9486572480000001	-3.540039	-2.9296875	1.2817383	1549637719.856
-10.37182608	-3.4261719240000006	-2.5217773560000003	1.7089844	-1.4038086	0.6713867	6.33435054	-9.0858152	-0.10168457460000001	-0.4272461	3.4179688	-0.79345703	5.79841304	10.655346940000001	0.26318359620000004	-3.8452148	-4.1503906	-2.8076172	-11.537011780000002	-0.8194580072000001	5.038769568	4.8217773	-0.36621094	-1.7089844	-1.046752896	11.95930162	3.2539062500000004	0.79345703	-4.211426	-0.61035156	5.01603984	10.609887680000002	2.795727536	-4.0893555	-2.9296875	3.8452148	1549637719.896
-10.13496106	-3.6127929320000005	-1.5731201080000001	4.9438477	1.3427734	0.7324219	6.67409694	-9.671997300000001	-1.37214357	-0.4272461	4.333496	-0.79345703	6.087914840000001	10.784546220000001	-0.3158203076	-3.540039	-5.126953	-2.8686523	-10.847949280000002	-2.256201178	3.484790036	3.9672852	1.953125	-1.6479492	-1.599438498	10.87546376	4.006372104	0.4272461	-2.9296875	-1.159668	0.2895019568	13.443896760000001	2.3483153960000003	-4.272461	-4.4555664	4.272461	1549637719.936
-10.078735520000002	-3.369946286	-2.378222644	3.90625	-0.8544922	0.12207031	6.67409694	-9.671997300000001	-1.37214357	0	5.1879883	-1.8310547	6.310424820000001	9.765307608	0.32180175720000004	-2.0141602	-4.3945312	-2.1972656	-9.938769960000002	-1.4798096040000002	2.81726088	3.7231445	0.12207031	-1.159668	-2.757446286	9.57749002	3.363964856	0	-4.0283203	-1.159668	-3.3627685700000005	12.983325180000001	2.071972644	-4.0283203	-8.605957	2.9907227	1549637719.976
-8.689843750000001	-3.2467285340000003	-1.561157248	4.0893555	-0.7324219	0.24414062	6.1106445680000006	-9.792822480000002	-2.195190396	0.48828125	4.8217773	-3.0517578	5.914452880000001	9.7401857	0.8206542932	-1.6479492	-3.2958984	-1.7089844	-9.087011780000001	-1.297973642	2.8220459260000004	3.9672852	0.61035156	-1.2207031	-2.674902356	9.305932608	2.9045898560000003	0.30517578	-4.211426	-1.0986328	-1.4068359620000002	11.167358720000001	1.7860596040000003	-3.9672852	-7.3242188	2.0751953	1549637720.016
-7.955322480000001	-2.086328076	-0.6543701080000001	5.2490234	0.5493164	0.7324219	5.260082968000001	-10.030884080000002	-3.1414550720000003	0.48828125	4.8217773	-3.0517578	5.123706070000001	9.209033246	0.8170653959999999	-2.6855469	-3.90625	-1.4648438	-8.41828624	-1.27524411	2.662939496	4.211426	-0.061035156	-1.3427734	-2.4153076080000004	8.43383786	2.8316162140000003	0.61035156	-4.272461	-1.159668	1.911669928	9.60261232	1.39008786	-3.1738281	-2.6245117	1.953125	1549637720.056
-8.228076080000001	-0.9510498200000002	-1.079052716	4.5776367	0.61035156	0.5493164	4.6164795320000005	-8.954223740000002	-3.5362304320000004	0.61035156	3.540039	-3.7231445	4.766015576	8.342919928	0.83022464	-3.0517578	-5.2490234	-0.9765625	-8.356079074	-1.3649658540000003	2.8268310700000003	4.4555664	0.48828125	-1.159668	-2.094702176	7.9242187500000005	2.8579346040000004	0.8544922	-4.8217773	-1.159668	2.363867212	8.675488220000002	0.659155252	-2.9296875	-0.30517578	1.4648438	1549637720.096
-8.77836911	-0.9343017572	-0.8876464660000001	3.112793	0.9765625	0.30517578	4.43703624	-7.9792482	-3.6618408540000003	-0.4272461	2.9296875	-4.272461	4.856933606	8.260375900000001	0.7524658540000001	-2.8686523	-5.2490234	-0.79345703	-8.315405252000001	-1.945166034	2.798120108	4.3945312	0.18310547	-1.0375977	-1.5216797120000003	8.42905252	3.226391574	1.0375977	-4.638672	-1.2207031	2.1892089660000003	7.572509980000001	0.693847644	-1.8920898	0.36621094	0.8544922	1549637720.136
-8.99848642	-1.39606929	-0.36965332460000005	2.9907227	1.7700195	0.36621094	4.3245849640000005	-7.725634980000001	-4.00996106	-0.7324219	3.8452148	-3.6010742	4.8916259	8.484082068000001	0.7285400360000001	-2.5024414	-4.8217773	-1.0375977	-8.616870108	-2.6306396760000004	3.0971923920000006	3.8452148	0.18310547	-1.159668	-1.020434604	9.159985520000001	3.8101807100000005	1.0986328	-4.211426	-1.3427734	1.5360351440000002	7.871582068	1.56953125	-1.4038086	0.91552734	-0.061035156	1549637720.176
-8.999682608	-1.315917932	-0.2942871106	2.8076172	1.5258789	0.4272461	4.383203076	-7.644287140000001	-4.3162110600000005	-1.0375977	3.90625	-2.9907227	5.121313400000001	8.54270018	0.925927716	-1.8310547	-4.272461	-1.4648438	-8.644384980000002	-2.8232422120000003	3.228784146	3.3569336	0.36621094	-1.0986328	-0.6364257788	9.517675720000002	4.238452176	0.9765625	-3.8452148	-1.3427734	1.6329346040000001	7.129882788000001	1.207055661	-0.18310547	-0.9765625	-0.61035156	1549637720.216
-9.594238220000001	-1.0886230432000001	-0.5897705072	2.746582	1.4648438	0.36621094	4.487280252000001	-7.609594748	-4.341332968000001	-1.5258789	3.6010742	-2.6855469	5.571118210000001	8.387182608000002	1.41640625	-1.0375977	-3.1738281	-1.8920898	-8.797509980000001	-2.9990966460000004	3.2323730040000007	2.8686523	-0.061035156	-0.9765625	-0.34213867800000003	9.45786142	4.623657248000001	0.8544922	-3.2958984	-1.3427734	2.8878417540000005	7.143042032	1.3111327879999999	0.7324219	-3.6010742	-0.4272461	1549637720.256
-10.36823732	-0.94506839	-0.7728027160000001	2.6245117	1.0986328	0.36621094	4.354492212	-8.28190944	-3.935791034	-1.8310547	3.112793	-2.6855469	5.9467527	8.36086412	1.9978027160000003	-0.48828125	-2.1362305	-2.1362305	-8.97575679	-3.0038817900000003	3.2251952880000005	2.380371	0.48828125	-0.7324219	-0.48808594240000003	9.3489991	4.663134784	0.61035156	-2.6245117	-1.2817383	4.8808594240000005	7.8703858800000015	3.0720702880000004	1.159668	-4.1503906	-0.5493164	1549637720.295
-11.1446286	-0.16508788940000002	-0.1387695288	1.7700195	1.3427734	0.18310547	4.354492212	-8.28190944	-3.935791034	-1.7700195	2.0751953	-2.6855469	6.24941394	8.531933606	2.57680661	-0.24414062	-1.5869141	-2.1362305	-9.051123200000001	-2.566040036	3.158203076	2.1362305	0	-0.5493164	-1.032397464	9.29516574	4.407128894	0.5493164	-2.5024414	-0.91552734	8.56303714	8.496044928000002	5.039965560000001	0.061035156	-1.2817383	-0.061035156	1549637720.335
-12.714160340000001	-0.3947753894	-0.8230468750000001	0.30517578	0.61035156	0.5493164	3.976464856	-8.44938948	-3.6008300720000004	-1.8920898	0.8544922	-2.380371	6.39895018	9.248510880000001	2.6079101440000003	-0.48828125	-1.953125	-2.0141602	-9.395654254	-2.5181884000000005	3.2251952880000005	1.953125	-0.6713867	-0.61035156	-1.356591754	10.16247554	4.38439946	0.7324219	-2.4414062	-0.48828125	6.57839357	8.67189946	3.8664062500000003	-0.36621094	-1.953125	-0.4272461	1549637720.375
-11.63630342	-1.943969748	-1.235766574	0.48828125	-0.4272461	1.0375977	3.8783691100000004	-8.7963134	-2.956030252	-2.5024414	0.6713867	-1.5258789	6.890625000000001	10.31201178	2.454785144	-0.36621094	-1.953125	-1.8310547	-9.705493210000002	-2.4870849640000006	3.6738037140000004	1.7089844	0.4272461	-0.79345703	-1.494165036	11.247509980000002	4.554272464	0.61035156	-2.0141602	-0.12207031	2.396167032	8.38478984	1.25729982	0	-5.2490234	-2.380371	1549637720.415
-9.152807608000002	-3.0804442900000004	-1.7083007200000002	1.8920898	1.4648438	1.2207031	3.8987060700000002	-8.968579074	-1.9260253600000001	-2.9296875	1.2817383	-0.6713867	7.5138915740000005	10.489062500000001	2.44401857	0.36621094	-0.7324219	-1.3427734	-9.557153060000001	-2.0253173920000003	2.613891574	1.2817383	-1.5258789	-0.9765625	-1.7657226440000002	11.19008786	4.187011780000001	-0.12207031	-1.7700195	0.24414062	4.103271466000001	9.991405760000001	2.3399413940000002	1.6479492	-3.112793	-1.7700195	1549637720.455
-8.3967527	-3.63432608	-3.045751996	1.8310547	1.0375977	0.9765625	4.008764676	-8.693432608	-0.4605712860000001	-2.8686523	2.0751953	0.061035156	7.639501800000001	10.245019960000002	2.7347167540000004	0.8544922	1.0986328	-0.48828125	-9.73898912	-1.0479492212000001	2.92971196	1.159668	-0.061035156	-0.6713867	-1.662841754	10.455566100000002	3.293383786	-0.6713867	-1.5258789	0.4272461	3.0325927520000002	10.193578780000001	1.8662109620000003	1.0986328	-2.5634766	-1.8310547	1549637720.495
-7.99838858	-4.053027356	-3.6391114200000003	2.8076172	1.0986328	1.159668	3.2706542540000005	-8.25319838	1.6078125	-2.5024414	2.2583008	0.5493164	6.683667032000001	9.45307608	3.00627446	0.36621094	0.8544922	0.48828125	-9.632519568000001	-0.15671386780000002	1.8195557100000002	0.8544922	-1.4648438	-0.7324219	-1.4798096040000002	9.11452626	2.0911132200000004	-0.79345703	-0.9765625	0.30517578	3.390283246	9.88134784	-0.5335449280000001	1.4648438	-3.6621094	-1.6479492	1549637720.535
-8.29506839	-3.0397704680000004	-4.155908246	2.8686523	1.4648438	1.2817383	3.2706542540000005	-8.25319838	1.6078125	-2.1972656	1.4038086	0.9765625	5.6739991000000005	9.10615216	2.410522464	-1.159668	-0.91552734	1.159668	-10.267749100000001	0.7799804712000001	2.70600589	1.4648438	0.7324219	-0.5493164	-1.5551757200000003	8.845361420000001	1.282421924	-0.5493164	-1.159668	0.48828125	2.3531005400000002	9.80717752	-1.1807373200000002	1.4648438	-1.6479492	-0.9765625	1549637720.575
-9.08222644	-1.7788817900000002	-4.99450679	2.319336	1.4648438	0.91552734	2.9416748200000002	-8.653955072	2.095898462	-2.1362305	0.36621094	1.8310547	5.465844748	9.560742212000001	1.52526857	-2.5024414	-1.5258789	1.2817383	-9.89689946	1.2489257200000001	2.3423339660000004	1.4648438	-0.061035156	-0.36621094	-1.565942392	9.491357428	1.2632812500000001	-0.24414062	-0.79345703	0.9765625	1.350610324	9.945947480000001	-1.6137939300000002	1.0375977	-3.2348633	-1.3427734	1549637720.615
-8.883642572	-1.3482177520000003	-4.73132338	1.0986328	0.30517578	0.4272461	3.210839856	-9.505712860000001	2.78017572	-2.4414062	1.2817383	3.2958984	5.420385880000001	9.657641574000001	0.5084228534	-2.8686523	-1.953125	1.4038086	-9.10974092	0.8828613220000001	2.4906739200000003	1.8920898	0.30517578	-0.30517578	-1.6137939300000002	9.57629393	1.6592528960000001	0.12207031	-0.6713867	1.159668	1.582690396	9.72224092	-1.732226538	1.2207031	-3.3569336	-1.5869141	1549637720.655
-8.476904254	-1.5563721040000003	-3.464453076	1.8920898	0.91552734	0.24414062	3.3651612400000004	-9.615771760000001	3.293383786	-2.4414062	2.5634766	4.1503906	5.21223143	9.026000900000001	-0.37084961060000005	-2.5024414	-2.380371	2.0141602	-8.884838760000001	0.611303714	2.6784912140000006	1.5258789	-0.36621094	-0.24414062	-1.337451178	9.1623777	1.847070288	0.18310547	-1.159668	0.9765625	2.018139676	9.70429712	-1.650878894	0.9765625	-3.7231445	-1.7700195	1549637720.695
-8.607299820000001	-1.3613769960000002	-3.7982177520000002	2.1362305	1.2817383	0.24414062	3.1916992800000004	-9.149218750000001	3.277832068	-1.8310547	2.1972656	4.0283203	5.083032248	8.534326080000001	-0.75366214	-1.6479492	-2.1972656	2.1362305	-8.643188400000001	0.3289794928	2.5791992800000005	1.2817383	-0.12207031	-0.18310547	-0.6352294928000001	9.05471196	2.007373004	0.24414062	-1.3427734	0.7324219	2.91535643	9.564331070000001	-1.314721646	0.6713867	-3.4179688	-1.5869141	1549637720.735
-8.85253894	-0.8374023560000001	-4.209741214	1.5258789	0.61035156	0	3.034985324	-8.86330571	2.9129637600000002	-1.0375977	1.0986328	3.7231445	4.95742212	8.224487320000001	-0.7967285340000001	-0.7324219	-1.2207031	1.7089844	-8.791528060000001	0.15192871400000002	2.8447753600000003	0.91552734	0.18310547	-0.061035156	0.24643554320000002	9.232959260000001	2.0743652160000003	0.24414062	-0.61035156	0.24414062	3.3173096040000005	9.30234375	-1.3984619600000001	0.36621094	-2.2583008	-1.2207031	1549637720.775
-9.03916034	-0.6077148560000001	-4.48847644	0.61035156	0.5493164	-0.30517578	3.111547824	-8.86330571	1.3087402160000001	-0.4272461	-0.12207031	3.4179688	4.736108426	7.850048920000001	-0.35888672120000004	-0.061035156	-0.36621094	0.91552734	-8.571411240000002	0.2643798822	2.8471679320000005	0.48828125	0.12207031	-0.061035156	0.27275390380000003	9.478198380000002	1.9858398560000001	0.24414062	0.18310547	-0.061035156	2.5050292540000005	9.418384080000001	-1.335058606	0.12207031	-1.953125	-1.2817383	1549637720.839
-8.8046875	-0.8134765380000001	-4.514794928000001	0.18310547	0.061035156	-0.48828125	3.111547824	-8.86330571	1.3087402160000001	-0.18310547	-0.8544922	3.0517578	4.736108426	7.850048920000001	-0.35888672120000004	0.4272461	0.12207031	0	-8.571411240000002	0.2643798822	2.8471679320000005	0.24414062	0.36621094	0	0.27275390380000003	9.478198380000002	1.9858398560000001	0.30517578	0.36621094	0	2.5050292540000005	9.418384080000001	-1.335058606	-0.061035156	-1.5258789	-1.2207031	1549637720.855
-8.65874002	-0.833813498	-3.9034912140000007	0.24414062	-0.5493164	-0.18310547	3.2945800720000005	-8.948242212	0.735717752	-0.18310547	-0.7324219	2.380371	5.0531250000000005	7.786645468000001	0.08015136780000001	0.91552734	0.7324219	-0.7324219	-8.290283246000001	0.339746106	2.70600589	-0.12207031	0	0.061035156	0.3337646466	9.341821580000001	1.9786621400000002	0.12207031	0.36621094	-0.18310547	2.66174321	9.177929712000001	-1.443920926	-0.5493164	-1.2207031	-0.9765625	1549637720.895
-8.8214357	-0.594555661	-3.8532471040000003	-0.48828125	-0.7324219	-0.12207031	3.0971923920000006	-8.531933606	0.18901367800000002	0.061035156	-1.2207031	1.3427734	5.394067392	7.912255890000001	0.5825927716	1.2817383	1.2817383	-1.0986328	-8.38478984	0.3337646466	2.8495605040000003	-0.4272461	0.12207031	0.12207031	0.0490478534	9.35617662	1.9966064300000002	0	0.4272461	-0.36621094	1.96669928	9.24611821	-1.50732428	-0.48828125	-0.48828125	-0.91552734	1549637720.935
-9.20544429	-1.062304712	-3.9298096040000003	-0.48828125	-0.7324219	-0.061035156	2.9057862400000003	-8.009155252000001	-0.0729736322	0	-2.0141602	0.8544922	5.53044429	8.706591754	1.013256839	1.2817383	1.159668	-1.3427734	-8.40273462	0.379223642	2.8017089660000005	-0.5493164	-0.18310547	0	-0.3229980432	10.01174272	2.003784146	-0.061035156	0.18310547	-0.5493164	1.6472900360000002	9.197070288	-1.6879638580000003	-0.5493164	-0.7324219	-1.2207031	1549637720.975
-9.71147464	-0.833813498	-3.6785887600000002	0.12207031	-1.0986328	0.6713867	3.0158447480000006	-7.966088760000001	-0.12202148560000001	-0.24414062	-1.7089844	1.0375977	5.712280252000001	9.599023560000001	1.415209964	1.159668	0.8544922	-1.4648438	-8.77836911	0.5455078076000001	3.025415036	-0.8544922	-0.5493164	-0.18310547	-0.9737792932	10.43642572	2.0755615020000002	-0.061035156	0.18310547	-0.5493164	2.8555420320000002	9.5451902	-0.7285400360000001	-1.3427734	0	-0.79345703	1549637721.015
-9.657641574000001	-0.461767572	-4.002783246	-0.61035156	-0.4272461	0.79345703	3.2228027160000003	-8.080932608000001	-0.1435546875	-0.30517578	-0.9765625	1.3427734	5.74816893	10.1911866	1.757348642	0.9765625	0.91552734	-1.4038086	-8.93867212	1.07785643	3.20007338	-0.61035156	-0.61035156	-0.36621094	-1.3482177520000003	10.795312500000001	2.263378894	-0.61035156	-0.5493164	-0.30517578	3.6486816100000006	9.87297374	-0.4438232428	-2.319336	0.061035156	-0.24414062	1549637721.055
-10.245019960000002	-1.51928714	-4.257592752	-0.6713867	-1.0986328	0.61035156	3.4154052520000002	-8.218505890000001	-0.06699218750000001	-0.48828125	-0.7324219	1.5869141	5.5543701080000005	10.765404860000002	1.961914038	0.5493164	0.91552734	-1.2817383	-9.05471196	0.9378906250000001	3.411816394	-0.4272461	-0.4272461	-0.4272461	-1.5384277160000002	11.142236420000001	2.377026358	-0.9765625	-0.48828125	-0.18310547	4.672705072	10.248608720000002	-0.005981445288000001	-3.7841797	0.6713867	0.48828125	1549637721.095
-10.19716754	-2.656957968	-3.9477538940000003	-2.5024414	-2.9907227	-0.061035156	3.927417032	-8.827417032000001	0.16628417539999998	-0.7324219	-0.4272461	1.6479492	5.3557862400000005	10.959203780000001	2.0731689300000005	0.061035156	0.61035156	-1.2207031	-10.388574280000002	0.907983426	2.94526358	-0.30517578	-2.5634766	-0.7324219	-1.7645263580000001	10.8802491	2.3399413940000002	-0.9765625	-0.48828125	-0.18310547	5.139257788	10.49982878	1.6664307100000002	-4.9438477	0.8544922	2.2583008	1549637721.135
-9.74257788	-3.5493896760000005	-2.56484375	-1.3427734	-1.0375977	-0.24414062	4.62006839	-9.599023560000001	0.40554199280000003	-0.79345703	0.061035156	1.159668	4.90478534	11.276221040000001	1.622167932	-0.7324219	-0.48828125	-0.91552734	-11.942553420000001	-0.5550781250000001	4.088916034	0.12207031	0.36621094	-0.91552734	-1.2704589660000003	11.155395860000002	3.24433606	-0.18310547	-0.5493164	-0.4272461	5.087817392	10.386182100000001	0.9331054712000001	-2.1362305	0.61035156	4.4555664	1549637721.175
-10.1313723	-3.452490216	-2.447607428	0.4272461	0.5493164	0.4272461	5.236157248	-10.727124100000001	0.401953125	-0.61035156	0.61035156	0.061035156	5.01364766	10.463940200000001	1.3051513580000003	-0.8544922	-0.79345703	-0.61035156	-10.85871556	-1.2895996400000003	2.4978514400000003	-0.4272461	0.91552734	-0.7324219	-1.7310302520000003	10.160083360000002	3.69533696	-0.48828125	0.7324219	-0.48828125	4.7073974640000005	12.069360520000002	-1.216625998	-0.8544922	3.2958984	5.9814453	1549637721.215
-9.874170320000001	-2.834008786	-3.00986322	-0.36621094	-0.6713867	0.36621094	5.17993161	-10.609887680000002	-0.0681884784	-0.18310547	1.159668	-1.953125	5.1751467600000005	9.248510880000001	1.3386474640000001	-0.12207031	0.36621094	-0.12207031	-9.82751448	-0.8158691100000001	2.40573732	-0.36621094	0.18310547	-0.061035156	-2.112646466	9.00686052	3.3101317900000002	-0.7324219	0	-0.12207031	2.503832968	13.070653960000001	-2.4811035340000003	-0.91552734	4.0893555	5.493164	1549637721.255
-9.170751800000001	-1.7597412140000002	-2.7311278960000003	-0.91552734	-1.159668	-0.30517578	4.42866214	-10.687646760000002	-0.43066405760000004	-0.24414062	1.2207031	-3.7841797	4.62604982	8.886035340000001	1.315917932	-0.061035156	0.79345703	0.061035156	-9.431542932000001	-0.9737792932	2.4870849640000006	-0.6713867	-0.18310547	0.18310547	-1.44870607	8.738891574	3.0971923920000006	-0.36621094	0.18310547	-0.061035156	0.5359375000000001	12.088500900000001	-1.451098642	0.4272461	3.4179688	4.9438477	1549637721.295
-8.2436277	-1.3972655760000001	-2.1521240020000003	-1.7089844	-1.159668	-0.8544922	3.249121106	-10.90896016	-0.8577392572	-0.24414062	1.2207031	-3.7841797	4.074560504000001	8.42067842	1.07785643	-0.48828125	-0.061035156	-0.061035156	-9.035571580000001	-0.9307128600000001	2.586376996	-0.4272461	0.24414062	0.30517578	-0.8816650360000001	8.3453125	2.98952626	0.12207031	0.61035156	-0.18310547	0.324194339	10.26057158	-0.462963858	0.9765625	3.90625	3.8452148	1549637721.335
-8.152710160000002	-1.4774170320000002	-2.000195288	-1.7089844	-0.6713867	-1.0986328	2.598339856	-9.89929164	-0.9522461060000001	0	-0.48828125	-5.126953	3.9501464660000005	8.098876800000001	0.7034179712000002	-0.48828125	-0.61035156	-0.18310547	-8.955419928000001	-1.05991214	2.93330072	-0.5493164	0.8544922	0.48828125	-0.6842773560000001	8.451782248	3.109155252	0.12207031	0.61035156	-0.18310547	0.13757324280000002	9.035571580000001	-1.0264160340000001	1.8920898	3.3569336	2.1972656	1549637721.375
-8.202954074	-1.5432128600000001	-1.84946286	-1.5258789	-0.5493164	-0.79345703	2.27893071	-9.064282248	-0.9737792932	-0.18310547	0.18310547	-4.638672	4.218115216	8.406323380000002	0.4821044928	0.061035156	-0.18310547	-0.48828125	-8.539111420000001	-1.2154297120000002	2.53254393	-1.0375977	0.24414062	0.4272461	-0.9175537140000001	8.96977536	3.2634764400000003	0.18310547	1.3427734	-0.18310547	-0.724951178	7.90388179	-0.5610595746000001	2.2583008	3.2348633	0.6713867	1549637721.415
-8.541503894	-1.118530252	-1.6592528960000001	-1.2207031	0.30517578	-0.30517578	1.8458740020000002	-8.8561277	-0.9127685700000001	-0.12207031	0.6713867	-3.7231445	4.560253894000001	8.77836911	0.5634521466	0.79345703	0.91552734	-0.5493164	-8.446997300000001	-1.053930661	2.68566893	-1.0986328	0.24414062	0.48828125	-1.5336425720000002	9.063086060000002	3.4417237400000005	0.12207031	1.2817383	-0.061035156	-0.6555663939999999	7.537817392	1.0515380890000001	2.2583008	1.8310547	-0.48828125	1549637721.455
-8.87646466	-0.6507812500000001	-1.9296142180000002	-1.3427734	0.6713867	0	1.4570800720000001	-8.576196580000001	-0.9462646760000001	0.12207031	0.24414062	-2.6855469	4.582983426	8.91235324	0.811083966	1.2207031	1.3427734	-0.18310547	-8.3201902	-0.9354980432000001	2.6533691100000003	-1.159668	0.12207031	0.6713867	-1.7800780760000001	8.920727340000001	3.4381347840000003	0.12207031	1.2817383	-0.061035156	2.227490216	7.49714357	1.723852536	2.380371	2.5634766	-1.159668	1549637721.495
-9.398047120000001	-0.647192392	-2.138964856	-1.159668	1.2817383	0.18310547	1.400854532	-8.285498200000001	-0.8720947480000001	0.36621094	-0.18310547	-1.4648438	4.512402356	8.87646466	1.3063476440000001	1.2207031	1.3427734	-0.18310547	-8.14433606	-0.833813498	2.60910643	-1.159668	-0.36621094	0.61035156	-1.98464357	8.753247300000002	3.237158246	0.061035156	0.91552734	0.12207031	4.31979982	8.072558606000001	0.2392578076	2.6245117	-1.0986328	-0.61035156	1549637721.535
-10.11582068	-0.9821533540000001	-2.5002441100000006	-1.159668	0.24414062	0.30517578	1.64011232	-8.07495108	-0.7907471040000001	0.48828125	-0.061035156	-0.30517578	4.391577176	8.97575679	1.7250488220000002	1.0375977	1.0375977	0.30517578	-8.138354532000001	-0.48330077880000005	2.9237304320000006	-0.9765625	-0.7324219	0.6713867	-2.018139676	8.78076178	2.99191893	0.12207031	0.4272461	0.48828125	5.726635880000001	8.92551268	0.8876464660000001	0.9765625	0.061035156	-0.9765625	1549637721.575
-10.74267572	-1.0072753600000002	-1.9726807100000001	-1.0375977	0.30517578	0.61035156	1.808789038	-8.21013179	-0.5514892572000001	0.48828125	0.061035156	0.61035156	4.322192392000001	9.274829074000001	1.8805663940000001	0.5493164	0.4272461	0.4272461	-8.354882788000001	0.03947753894	3.216821286	-0.6713867	-1.2207031	0.5493164	-2.01096196	9.089404254	2.8328125	0.12207031	0.4272461	0.48828125	7.66940944	9.23774411	0.832617212	-1.4038086	0.18310547	-1.0375977	1549637721.614
-10.25458966	-2.165283246	-2.77180162	-1.0986328	0.48828125	0	1.8243408540000001	-8.48647464	-0.534741214	0.6713867	-0.5493164	1.4648438	4.414306610000001	9.85502896	1.8243408540000001	0.12207031	-0.061035156	0.48828125	-8.96140126	0.343334964	3.575707968	-0.24414062	-1.5869141	0.48828125	-1.7944336060000001	9.76291484	2.7502685700000002	0.36621094	-0.4272461	0.91552734	1.2082519568	9.668408246	1.544409146	0.9765625	2.0751953	-1.953125	1549637721.655
-9.96748004	-3.8101807100000005	-3.19768071	0.8544922	0	-0.061035156	2.141357428	-8.808276260000001	-0.309838858	0.5493164	-0.7324219	2.5024414	4.549487320000001	10.43403354	1.4678466460000001	-0.18310547	-0.36621094	0.5493164	-9.758129892000001	0.1626953076	3.7288329680000003	-0.061035156	-0.8544922	0.4272461	-1.258496106	10.43283696	2.9117675720000005	0.36621094	-0.36621094	0.7324219	3.393872104	10.966382280000001	2.471533246	0.79345703	-2.319336	-1.0986328	1549637721.694
-9.630126800000001	-3.0002929320000002	-3.170166034	0.5493164	-0.8544922	0.36621094	2.5409179320000006	-9.122900360000001	-0.1196289038	0.48828125	-0.4272461	3.540039	4.738500900000001	10.65654254	1.0958007788	0	-0.12207031	0.5493164	-10.52734424	0.36367187500000003	3.8221435700000006	-0.18310547	0.061035156	0.5493164	-0.9187500000000001	10.845557100000002	2.644995108	0.36621094	-0.36621094	0.7324219	3.44890126	11.001074280000001	1.622167932	0.061035156	-0.79345703	-0.7324219	1549637721.734
-8.96140126	-2.136572284	-3.064892572	-0.6713867	0.8544922	0.061035156	2.7861572480000003	-9.575097840000002	-0.13757324280000002	0.4272461	-0.5493164	3.9672852	4.789941394	11.068066100000001	0.687866214	0.061035156	0.79345703	0.24414062	-10.50820288	0.5215820288	3.3771241	-0.18310547	0.18310547	0.30517578	-1.0288086060000001	11.43891574	2.404541034	0	0.7324219	0.24414062	2.9273192900000002	9.35258786	-0.5120117212	1.3427734	0.24414062	-0.30517578	1549637721.774
-9.04753444	-2.3208007200000003	-4.380810504	0.061035156	1.4648438	-0.4272461	3.1713623200000005	-10.090698380000001	-0.16628417539999998	0.48828125	-0.8544922	3.7841797	4.702612320000001	10.996288940000001	0.41152344240000005	0.12207031	1.2817383	0.061035156	-9.801196580000001	-0.03349609424	2.7311278960000003	-0.6713867	0.48828125	-0.061035156	-1.50732428	11.167358720000001	2.239453076	-0.30517578	1.2817383	0.24414062	1.032397464	10.030884080000002	-1.2441405760000002	1.2207031	-0.8544922	-0.91552734	1549637721.814
-9.0858152	-2.5026367800000004	-4.929907248	-0.61035156	-1.8310547	-0.5493164	3.78984375	-9.70429712	-0.11484375000000001	0.5493164	-0.9765625	2.8076172	4.596142572000001	9.98183606	0.41271972840000004	0.24414062	1.2817383	0.24414062	-9.326269568	0.6974365020000001	2.445214856	-1.0375977	-0.18310547	0.12207031	-1.7071045320000002	9.92441394	1.6544677520000002	-0.6713867	0.7324219	0.24414062	1.641308606	9.956713760000001	-0.923535144	0.9765625	-1.3427734	-1.2207031	1549637721.854
-8.51040036	-2.306445288	-3.124707068	-0.7324219	0	0.061035156	3.8987060700000002	-8.89680162	-0.34812010800000004	0.61035156	-1.5869141	0.9765625	4.3054442900000005	9.555957068	0.3612792932	-0.12207031	1.0986328	0.30517578	-9.42436502	1.1771484620000001	2.575610324	-0.8544922	0	0	-1.4738280760000002	9.60261232	1.3661621400000001	-0.5493164	0.8544922	0.18310547	2.319604532	9.523657248000001	-1.2716552520000002	0.9765625	-0.7324219	-0.8544922	1549637721.894
-8.61567392	-1.899707068	-3.43334964	0.12207031	1.8310547	0	3.71328125	-8.875268570000001	-0.48330077880000005	0.30517578	-2.1972656	-0.48828125	4.103271466000001	9.636108426000002	0.1124511682	-0.6713867	0.79345703	-0.061035156	-9.03796376	1.1723632788	2.6079101440000003	-0.61035156	0.18310547	-0.061035156	-1.6891601440000001	9.7150634	1.335058606	-0.30517578	1.0375977	0.4272461	2.372241214	9.60261232	-1.3853027160000002	0.79345703	-1.0986328	-0.9765625	1549637721.934
-9.08461911	-1.693945288	-4.859326080000001	-0.4272461	-0.12207031	-0.36621094	3.5087158540000005	-8.9410643	-0.36965332460000005	-0.18310547	-1.8920898	-0.8544922	4.08413089	9.247314300000001	-0.27155761780000004	-0.6713867	0.30517578	-0.12207031	-8.87407248	1.2309814300000002	2.6114991	-0.61035156	-0.36621094	0.061035156	-1.8650146760000001	9.325073380000001	1.3996582460000002	-0.24414062	0.61035156	0.61035156	2.49426268	9.553564300000001	-1.32788089	0.79345703	-0.7324219	-0.9765625	1549637721.974
-8.730517572	-1.874584964	-4.23964856	-1.0375977	-0.79345703	-0.24414062	3.1916992800000004	-8.409912140000001	-0.1818359424	-0.30517578	-1.3427734	-0.8544922	4.196582068	9.051123200000001	-0.56823732	-0.48828125	0.18310547	0	-8.85373552	1.085034146	2.568432608	-0.4272461	0.061035156	0	-1.599438498	9.207836960000002	1.542016574	-0.24414062	0.5493164	0.4272461	2.5349366	9.404028060000002	-1.3709472839999999	0.6713867	0.061035156	-0.79345703	1549637722.014
-8.54389676	-2.1712646760000003	-3.59484874	-0.12207031	0.4272461	0.12207031	3.0565185700000006	-7.956518570000001	0.095703125	-0.4272461	-0.7324219	-0.7324219	4.208544928	9.18391124	-0.7979248200000001	-0.30517578	0.30517578	0.061035156	-8.83100589	1.1651855432	2.573217752	-0.36621094	0.061035156	-0.061035156	-1.6269530760000002	9.410009980000002	1.522875998	-0.30517578	0.6713867	0.36621094	2.27294928	9.42436502	-1.5970459260000003	0.61035156	0.12207031	-0.79345703	1549637722.054
-9.030786240000001	-2.0097655760000004	-4.189404254	-0.061035156	-0.12207031	0.18310547	3.045751996	-8.023510880000002	0.385205072	-0.61035156	-0.061035156	-0.48828125	4.146337860000001	9.2389402	-0.8840576080000001	-0.061035156	0.48828125	0.061035156	-8.6766848	1.3864990020000003	2.4523925720000004	-0.18310547	-0.12207031	-0.061035156	-1.9607177520000003	9.406420926000001	1.3805175720000002	-0.30517578	0.6713867	0.36621094	2.3435302520000003	9.418384080000001	-1.459472644	0.4272461	0	-0.61035156	1549637722.094
-9.133667032	-1.911669928	-4.10805661	-0.18310547	-0.24414062	0.12207031	2.976367212	-8.42666034	0.5443115216000001	-0.5493164	0.18310547	-0.48828125	3.98723143	9.322680710000002	-0.8625244110000001	0.061035156	0.18310547	0.12207031	-8.89680162	1.3051513580000003	2.66174321	-0.061035156	-0.4272461	-0.12207031	-1.867407248	9.463842752000001	1.427172824	0	0	0.48828125	2.1569091460000003	9.77128894	-1.0455566100000002	0.12207031	0.061035156	-0.4272461	1549637722.134
-8.829809800000001	-1.7465820680000002	-3.88674321	0.061035156	0.48828125	0	3.051733426	-8.7963134	0.65676268	-0.5493164	0.18310547	-0.48828125	3.89272464	9.472216754	-0.7476806610000001	0.12207031	-0.30517578	0.061035156	-8.914746106	1.03359375	2.9273192900000002	0.12207031	-0.24414062	-0.18310547	-1.5085204680000002	9.67438948	1.697534146	0	0	0.48828125	1.7800780760000001	9.75214856	-1.21901857	-0.24414062	0.061035156	-0.30517578	1549637722.174
-9.133667032	-1.6879638580000003	-3.8616211060000003	-0.30517578	-0.4272461	0	3.129492212	-9.04992662	0.73332518	-0.5493164	0.7324219	-0.79345703	3.9070800720000003	9.30234375	-0.49885253600000007	0.30517578	-0.61035156	-0.061035156	-9.108544928	0.5885742212	3.1689697480000003	0.061035156	-0.36621094	-0.12207031	-0.965405252	9.581079074	2.081542932	0.4272461	-0.18310547	0.24414062	1.9810547120000002	9.603808606000001	-1.412817392	-0.30517578	-0.30517578	-0.24414062	1549637722.214
-9.22578125	-1.4774170320000002	-3.6558594240000004	-0.5493164	-0.30517578	0.061035156	2.9990966460000004	-8.948242212	0.5825927716	-0.48828125	1.159668	-0.8544922	3.9501464660000005	9.206640380000001	-0.1686767572	0.61035156	-0.7324219	-0.30517578	-9.402832068	0.056225586060000006	3.202465854	-0.12207031	-0.18310547	-0.12207031	-0.38879393000000007	9.70310054	2.4404297120000003	0.61035156	0.18310547	0.061035156	1.96430661	9.646875000000001	-1.09819339	-0.48828125	-0.12207031	-0.12207031	1549637722.254
-9.1193116	-1.42836911	-3.575707968	-0.6713867	0.12207031	-0.061035156	2.7909423920000003	-8.963793930000001	0.23327636780000002	-0.36621094	1.5258789	-0.6713867	4.21691893	9.581079074	0.22011719240000002	0.8544922	-0.24414062	-0.79345703	-9.38010234	-0.423486322	3.3567871400000002	-0.18310547	0.24414062	-0.061035156	-0.34931639400000003	10.13376448	2.74069838	0.5493164	0.61035156	0.061035156	1.9595214660000002	9.646875000000001	-1.400854532	-0.61035156	-0.12207031	-0.24414062	1549637722.294
-9.207836960000002	-1.6281494600000002	-3.2060547120000003	-0.61035156	-0.30517578	-0.12207031	2.654565396	-9.305932608	-0.16030273560000002	-0.30517578	1.8310547	-0.36621094	4.600927716	9.682763580000001	0.7440917932000001	1.2207031	0.91552734	-1.0986328	-9.034375	-0.48569336060000007	3.180932608	-0.4272461	-0.18310547	-0.061035156	-0.6280517572	9.936376800000001	2.8495605040000003	0.30517578	0.8544922	0.12207031	2.001391574	9.514086960000002	-1.2333740020000001	-0.5493164	0.5493164	-0.18310547	1549637722.334
-9.28200679	-1.8937255400000002	-3.0959961060000003	-0.5493164	-0.12207031	-0.18310547	2.501440396	-9.209033246	-0.439038089	-0.12207031	1.5258789	-0.18310547	4.6164795320000005	9.631323380000001	1.3972655760000001	1.4648438	1.2207031	-0.8544922	-9.1276857	-0.3959716754	3.31611322	-0.48828125	-0.24414062	0.061035156	-1.032397464	9.46145018	2.726342752	0.24414062	0.6713867	0	1.3290771760000002	9.858617720000002	-0.9953125	-0.30517578	0.61035156	-0.30517578	1549637722.374
-9.2724366	-2.095898462	-2.9943116	-0.30517578	-0.18310547	-0.30517578	2.3483153960000003	-8.97336412	-0.67709964	0.12207031	0.6713867	-0.36621094	4.320996106	10.003369600000001	1.5551757200000003	0.8544922	0.18310547	-0.30517578	-9.24611821	-0.2811279254	3.5338378600000007	-0.36621094	0	0.061035156	-1.137670926	9.719848740000002	2.58278804	0.24414062	0.6713867	0	0.9737792932	9.88134784	-0.7369140380000001	-0.12207031	0.36621094	-0.48828125	1549637722.414
-9.216211060000001	-2.07915036	-2.8698974640000006	-0.12207031	-0.24414062	-0.30517578	2.2609863220000004	-9.07504892	-0.876879892	0.24414062	-0.30517578	-0.48828125	4.371240216	10.272534440000001	1.553979532	0.18310547	0	0.061035156	-9.26047374	-0.25839844240000004	3.584082068	-0.24414062	0.12207031	0	-1.06589357	9.96508786	2.6378173920000005	0.12207031	0.18310547	-0.18310547	1.3709472839999999	9.8179438	-0.5060302716	-0.24414062	0.12207031	-0.30517578	1549637722.454
-9.20065944	-1.911669928	-2.795727536	0.24414062	-0.061035156	-0.24414062	2.2621826080000003	-9.04155252	-0.9809570288	0.18310547	-0.8544922	-0.24414062	4.267163040000001	10.008153960000001	1.437939496	0.12207031	0.12207031	0.30517578	-9.18391124	-0.32539062500000004	3.521875	-0.12207031	0.36621094	0	-1.03359375	9.786840560000002	2.8017089660000005	0	0.24414062	-0.18310547	1.451098642	9.746167032	-0.3373535144	-0.36621094	0.24414062	-0.12207031	1549637722.494
-9.33942842	-1.7214599640000001	-2.818457068	0.36621094	0.061035156	-0.12207031	2.414111322	-8.698217752000001	-0.953442392	0	-0.91552734	0.18310547	4.06379393	9.791625900000001	1.225	0.18310547	0.30517578	0.36621094	-9.004467752000002	-0.419897464	3.3173096040000005	-0.061035156	0.30517578	0	-1.143652356	9.65883786	2.75625	-0.18310547	0.24414062	-0.18310547	1.358984424	9.76770018	-0.33256836060000006	-0.30517578	-0.24414062	-0.12207031	1549637722.534
-9.445898560000002	-1.447509784	-2.872290036	0.24414062	-0.061035156	-0.061035156	2.7179687500000003	-8.56184056	-0.833813498	-0.061035156	-0.4272461	0.5493164	3.7994139400000004	9.719848740000002	1.038378894	0	0.30517578	0.24414062	-8.90996106	-0.35888672120000004	3.262280252	0.061035156	0.24414062	0.061035156	-1.246533246	9.56911592	2.6210692900000003	-0.18310547	0.061035156	-0.061035156	1.5156982820000002	9.8083741	-0.40793457460000004	-0.36621094	-0.24414062	-0.18310547	1549637722.574
-9.460253894000001	-1.3195067900000002	-2.8124755400000003	0.061035156	0	-0.061035156	2.956030252	-8.653955072	-0.732128894	-0.061035156	0.061035156	0.91552734	3.570922824	9.65405252	0.794335962	-0.12207031	0.061035156	0.12207031	-8.915942392	-0.423486322	3.2706542540000005	0.12207031	0	0	-1.23696286	9.555957068	2.6258545320000004	-0.061035156	0	0.061035156	1.83151857	9.721044928000001	-0.2512207068	-0.24414062	-0.061035156	-0.12207031	1549637722.614
