# Supplementary material for: A deep learning approach for lower back-pain risk prediction during manual lifting
Source: PLoS One. 2021 Feb 19;16(2):e0247162. doi: 10.1371/journal.pone.0247162 (PMC7894914; doi:10.1371/journal.pone.0247162)
Supplement: S1 Data — (ZIP) [file pone.0247162.s001.zip › source-used/Subject_02_P2_Zone10_T1.csv]

Side_A_x	Side_A_y	Side_A_z	Side_G_x	Side_G_y	Side_G_z	LtWt_A_x	LtWt_A_y	LtWt_A_z	LtWt_G_x	LtWt_G_y	LtWt_G_z	RtWt_A_x	RtWt_A_y	RtWt_A_z	RtWt_G_x	RtWt_G_y	RtWt_G_z	Back_A_x	Back_A_y	Back_A_z	Back_G_x	Back_G_y	Back_G_z	UArm_A_x	UArm_A_y	UArm_A_z	UArm_G_x	UArm_G_y	UArm_G_z	Thig_A_x	Thig_A_y	Thig_A_z	Thig_G_x	Thig_G_y	Thig_G_z	Time_stp
-9.30832518	-1.3015625000000002	-3.2718505400000004	0	0	0	3.045751996	-8.70898462	-0.5431152356000001	0	0	-0.061035156	4.08173822	9.7066893	0.617285144	0	-0.061035156	0	-8.884838760000001	-0.29069824280000006	3.617578076	0	0	-0.061035156	-0.6459961060000001	9.816748200000001	2.0839355040000003	0	-0.061035156	-0.061035156	1.600634784	9.755737320000001	-0.22968750000000002	-0.061035156	-0.061035156	0	1549637313.835
-9.305932608	-1.3075439300000002	-3.269457968	0	0	-0.061035156	3.06608876	-8.720947480000001	-0.5514892572000001	-0.061035156	0	0	4.082934604	9.71745607	0.6400146760000001	-0.061035156	-0.061035156	0	-8.906372300000001	-0.30625	3.6355224640000006	0	0	-0.061035156	-0.648388678	9.82033696	2.08513179	0	-0.061035156	0	1.600634784	9.755737320000001	-0.22968750000000002	0	0	0	1549637313.874
-9.299951080000001	-1.3087402160000001	-3.2407471040000004	0	-0.061035156	-0.061035156	3.1055663940000002	-8.725732428	-0.5754150360000001	-0.061035156	0	0	4.055419928	9.72822284	0.6232665740000001	-0.061035156	-0.061035156	0	-8.90517572	-0.30625	3.625952176	0	0	-0.061035156	-0.6208740020000001	9.837085159999999	2.11982428	-0.061035156	-0.061035156	-0.061035156	1.5934570680000002	9.760522660000001	-0.1818359424	0	0	0	1549637313.914
-9.32028804	-1.299169928	-3.2634764400000003	-0.061035156	-0.061035156	-0.061035156	3.085229532	-8.70061052	-0.5849853534	-0.061035156	0	-0.061035156	4.01953125	9.70310054	0.611303714	-0.061035156	0	-0.061035156	-8.89440944	-0.3194091754	3.619970746	0	0	-0.061035156	-0.6125	9.82033696	2.107861322	-0.061035156	-0.061035156	-0.061035156	1.6341308900000002	9.754540740000001	-0.19499511780000003	0	0	0	1549637313.954
-9.305932608	-1.2895996400000003	-3.267065396	-0.061035156	-0.061035156	-0.061035156	3.0720702880000004	-8.70778804	-0.5837890576	-0.061035156	-0.061035156	-0.061035156	3.9956054320000005	9.69592302	0.6053222644	-0.061035156	-0.061035156	-0.061035156	-8.89919429	-0.3158203076	3.637915036	-0.061035156	0	-0.061035156	-0.6352294928000001	9.79880342	2.10546875	-0.061035156	-0.061035156	-0.061035156	1.6341308900000002	9.754540740000001	-0.19499511780000003	0	0	0	1549637313.994
-9.297558606	-1.28122554	-3.243139676	-0.061035156	-0.061035156	-0.061035156	3.0625	-8.735302520000001	-0.5909667932	-0.12207031	0	-0.061035156	3.9932128600000003	9.68515625	0.5897705072	-0.061035156	0	-0.061035156	-8.88723143	-0.32060547120000005	3.6211670320000002	-0.061035156	0	-0.061035156	-0.6400146760000001	9.8	2.121020468	-0.061035156	0	-0.061035156	1.641308606	9.759326080000001	-0.19499511780000003	0	0	0	1549637314.034
-9.30952176	-1.296777356	-3.267065396	0	0	-0.061035156	3.02661142	-8.737695288000001	-0.5658447284000001	-0.12207031	-0.061035156	-0.061035156	3.9716797120000003	9.671997300000001	0.54191893	-0.061035156	0	-0.12207031	-8.88842752	-0.3337646466	3.6139891200000003	-0.061035156	0	-0.061035156	-0.6447998200000001	9.786840560000002	2.12341304	-0.061035156	0	-0.061035156	1.629345746	9.754540740000001	-0.2069580072	0	0	0	1549637314.074
-9.301147660000002	-1.3051513580000003	-3.2539062500000004	0	-0.061035156	-0.061035156	3.0026855040000004	-8.750854532	-0.534741214	-0.12207031	-0.061035156	-0.061035156	3.9776612400000007	9.669604532000001	0.5227783246000001	-0.061035156	0	-0.12207031	-8.88723143	-0.3229980432	3.609204074	-0.061035156	0.061035156	-0.061035156	-0.6651367212000001	9.780859620000001	2.1138427520000005	-0.061035156	0	-0.12207031	1.629345746	9.754540740000001	-0.2069580072	0	0	0	1549637314.114
-9.297558606	-1.302758786	-3.2586913940000004	0	0	-0.061035156	2.98952626	-8.76879892	-0.5239746106000001	-0.12207031	-0.061035156	0	4.0147461060000005	9.67080072	0.5287597644	0	0	-0.12207031	-8.892016574000001	-0.32180175720000004	3.6139891200000003	-0.061035156	0.061035156	-0.061035156	-0.6759033540000001	9.782055710000002	2.098291034	-0.061035156	0	-0.12207031	1.65805661	9.756933606	-0.19738769960000002	0	-0.061035156	0	1549637314.154
-9.29157698	-1.272851538	-3.257495108	0	0	-0.061035156	3.0158447480000006	-8.7795652	-0.501245108	-0.12207031	-0.061035156	0	4.03986821	9.671997300000001	0.5550781250000001	0	0	-0.12207031	-8.8728759	-0.33256836060000006	3.59484874	-0.061035156	0	-0.061035156	-0.6974365020000001	9.770092752000002	2.112646466	-0.061035156	0	-0.061035156	1.6365234620000002	9.7485598	-0.24045410340000004	0	0	0	1549637314.194
-9.307128894	-1.3111327879999999	-3.301757788	-0.061035156	0	-0.061035156	3.025415036	-8.798706070000001	-0.47253417540000003	-0.061035156	-0.061035156	0.061035156	4.055419928	9.681567392	0.6017333966	0	0	-0.061035156	-8.89321286	-0.3337646466	3.6008300720000004	-0.061035156	0	-0.061035156	-0.6986327880000001	9.76291484	2.10546875	-0.061035156	-0.061035156	-0.061035156	1.6365234620000002	9.7485598	-0.24045410340000004	0	-0.061035156	0	1549637314.234
-9.273632788	-1.3254882200000002	-3.2993652160000004	0	0	-0.061035156	3.0732665740000003	-8.80588408	-0.45100097840000003	-0.061035156	-0.061035156	0.061035156	4.06977536	9.681567392	0.6160888580000001	-0.061035156	0	-0.061035156	-8.886035340000001	-0.32060547120000005	3.5960449280000004	-0.061035156	0	-0.061035156	-0.687866214	9.77248552	2.118627896	-0.061035156	0	-0.061035156	1.66403804	9.76770018	-0.2524169928	0	-0.061035156	-0.061035156	1549637314.274
-9.262865920000001	-1.3302734620000003	-3.3149170320000003	0	0	0	3.1199219240000007	-8.795117212000001	-0.45937500000000003	0	-0.061035156	0	4.064990216	9.657641574000001	0.617285144	-0.061035156	0	-0.061035156	-8.892016574000001	-0.32060547120000005	3.58288588	0	0	0	-0.6830810700000001	9.756933606	2.11982428	-0.061035156	0	-0.061035156	1.6592528960000001	9.74257788	-0.2607910144	0	-0.061035156	-0.061035156	1549637314.314
-9.266455072	-1.32189946	-3.31850589	0	0	0	3.131884784	-8.77836911	-0.4474121106000001	0	0	0	4.064990216	9.646875000000001	0.5993408246	-0.061035156	0	-0.061035156	-8.89321286	-0.31701660340000004	3.5625489200000002	0	0	0	-0.679492212	9.744970746000002	2.122216754	-0.061035156	0	0	1.6592528960000001	9.74257788	-0.2607910144	0	-0.061035156	0	1549637314.354
-9.285595746	-1.29558107	-3.3292724640000007	-0.061035156	0.061035156	0	3.1486327880000005	-8.77238768	-0.47373047120000006	0	0	0	4.05183107	9.65883786	0.5526855432	-0.061035156	0	0	-8.89321286	-0.31103514400000004	3.535034146	0	0	0	-0.7225586060000001	9.750951980000002	2.1162353240000003	-0.061035156	0	0	1.6867675720000002	9.73898912	-0.2643798822	0	0	0	1549637314.394
-9.293969748	-1.315917932	-3.3376464660000003	-0.061035156	0	-0.061035156	3.1558105040000006	-8.78076178	-0.5072265576	0	0	-0.061035156	4.00517572	9.667211960000001	0.5048339856	-0.061035156	0	0	-8.93747554	-0.3182128894	3.5769042540000004	0	0.061035156	0	-0.7428955072	9.75214856	2.094702176	-0.061035156	-0.061035156	0	1.629345746	9.77607428	-0.2536132788	0	0	-0.061035156	1549637314.434
-9.2556884	-1.3864990020000003	-3.3173096040000005	0	0	-0.061035156	3.1187255400000002	-8.777173020000001	-0.5502929712000001	0	0	-0.061035156	3.966894568	9.66242662	0.49526367800000004	0	0	0	-8.914746106	-0.31103514400000004	3.5422119600000004	0	0.061035156	0	-0.687866214	9.76889676	2.1102538940000004	0	-0.061035156	0	1.629345746	9.77607428	-0.2536132788	0	-0.061035156	-0.061035156	1549637314.474
-9.274829074000001	-1.337451178	-3.32807608	-0.061035156	0	0	3.081640576	-8.75922824	-0.54191893	0	0.061035156	-0.061035156	3.9453614200000002	9.640893570000001	0.5227783246000001	0	0	0	-8.911157248	-0.2918945288	3.517089856	0	0.061035156	0	-0.678295926	9.7485598	2.08513179	0	0.061035156	0	1.622167932	9.759326080000001	-0.2237060504	-0.061035156	0	0	1549637314.514
-9.27602536	-1.33984375	-3.3531983800000003	-0.061035156	-0.061035156	-0.061035156	3.0409667540000003	-8.752050720000002	-0.5323486420000001	0	0.061035156	-0.061035156	3.9393798920000007	9.67438948	0.5359375000000001	0	0	-0.061035156	-8.93029802	-0.2823242212	3.517089856	0	0	0	-0.7464843750000001	9.759326080000001	2.068383786	0	0	0	1.6341308900000002	9.754540740000001	-0.2452392572	-0.061035156	-0.061035156	-0.061035156	1549637314.554
-9.267651260000001	-1.35419928	-3.3244873200000002	-0.061035156	0	0	3.0182373200000003	-8.756836060000001	-0.538330072	0	0	-0.061035156	3.9800537140000007	9.733007788	0.5275634784000001	0	0	0	-8.942260880000001	-0.270361322	3.5182862400000006	0	0.061035156	0	-0.7416992212000001	9.82392572	2.08513179	0	-0.061035156	0	1.6341308900000002	9.754540740000001	-0.2452392572	-0.061035156	0	-0.061035156	1549637314.594
-9.2724366	-1.3482177520000003	-3.3412353240000003	0	0	0	2.960815396	-8.758032248000001	-0.517993161	-0.061035156	0	-0.061035156	3.9716797120000003	9.734204074	0.5598632788000001	0	0	0	-8.93867212	-0.26318359620000004	3.5003417540000004	0	0.061035156	0	-0.7464843750000001	9.82033696	2.095898462	0	-0.061035156	-0.061035156	1.638916034	9.755737320000001	-0.22011719240000002	-0.061035156	0.061035156	0	1549637314.634
-9.289184800000001	-1.356591754	-3.3603759000000006	0	0	-0.061035156	2.9500489200000004	-8.738891574	-0.492871106	-0.061035156	0.061035156	0	3.92861322	9.713867212	0.6017333966	0	-0.061035156	0	-8.942260880000001	-0.269165036	3.4907714660000004	0	0	-0.061035156	-0.724951178	9.780859620000001	2.0755615020000002	-0.061035156	-0.061035156	0	1.6114013580000002	9.7748777	-0.2344726538	-0.061035156	-0.061035156	0	1549637314.674
-9.2808107	-1.362573282	-3.31611322	0	-0.061035156	0	2.976367212	-8.761621106	-0.501245108	-0.061035156	0.061035156	0	3.926220746	9.718652160000001	0.6125	-0.061035156	-0.061035156	-0.061035156	-8.95183107	-0.26318359620000004	3.5027344240000007	0	0.061035156	-0.061035156	-0.69504393	9.791625900000001	2.08752446	-0.061035156	-0.061035156	0	1.6114013580000002	9.7748777	-0.2344726538	0	-0.061035156	0	1549637314.714
-9.264062500000001	-1.3458251800000003	-3.2993652160000004	0	0	-0.061035156	3.00986322	-8.77597644	-0.5144042932	-0.061035156	0	0	3.9393798920000007	9.718652160000001	0.573022464	-0.061035156	-0.061035156	-0.061035156	-8.939868210000002	-0.27514648560000005	3.4955566100000004	0	0.061035156	-0.061035156	-0.6914550720000001	9.810766280000001	2.1030761780000002	-0.061035156	-0.061035156	-0.061035156	1.604223642	9.778466754	-0.22968750000000002	-0.061035156	0	0	1549637314.754
-9.278417932000002	-1.3422363220000002	-3.3400389400000003	0.061035156	0	-0.061035156	3.00986322	-8.752050720000002	-0.49167482	0	0	0	3.9501464660000005	9.701904254	0.538330072	-0.061035156	-0.061035156	-0.061035156	-8.95183107	-0.27993163940000004	3.46086412	0	0.061035156	-0.061035156	-0.708203125	9.785644568	2.09948732	-0.061035156	-0.061035156	-0.061035156	1.650878894	9.765307608	-0.23327636780000002	-0.061035156	-0.061035156	-0.061035156	1549637314.794
-9.2808107	-1.314721646	-3.34841304	0	0	0	3.034985324	-8.738891574	-0.49526367800000004	0	0	0	3.9573242800000004	9.683960160000002	0.5263671924000001	-0.061035156	-0.061035156	-0.061035156	-8.94465306	-0.28471679320000004	3.4572753600000006	0	0.061035156	-0.061035156	-0.7105957068000001	9.777270468000001	2.08752446	-0.061035156	-0.061035156	-0.061035156	1.650878894	9.765307608	-0.23327636780000002	-0.061035156	-0.061035156	0	1549637314.834
-9.27961412	-1.331469748	-3.3496094240000005	0	0	-0.061035156	3.05053714	-8.730517572	-0.5191894568000001	-0.061035156	0	0	3.974072284	9.67438948	0.492871106	-0.061035156	-0.061035156	-0.061035156	-8.953027160000001	-0.2918945288	3.44890126	0	0	-0.061035156	-0.7129882787999999	9.77128894	2.1066650360000003	0	-0.061035156	-0.061035156	1.6341308900000002	9.75214856	-0.18901367800000002	-0.061035156	-0.061035156	0	1549637314.874
-9.283202880000001	-1.349414038	-3.34243161	0	0	-0.061035156	3.0541259000000003	-8.748461960000002	-0.52995607	-0.061035156	0	0	4.01713858	9.70310054	0.515600589	0	-0.061035156	-0.061035156	-8.9494384	-0.3014648462	3.435742212	0	0	-0.061035156	-0.7201660340000001	9.797607428000001	2.094702176	-0.061035156	-0.061035156	-0.061035156	1.6030273560000001	9.770092752000002	-0.2237060504	-0.061035156	0	0	1549637314.914
-9.248510880000001	-1.37214357	-3.343627896	0	0	0	3.06608876	-8.750854532	-0.5263671924000001	-0.061035156	0	-0.061035156	4.0326903960000005	9.69592302	0.553881839	0	-0.061035156	0	-8.95183107	-0.31342773560000003	3.4237792540000007	0	0	-0.061035156	-0.7309326080000002	9.786840560000002	2.1102538940000004	-0.061035156	-0.061035156	-0.061035156	1.6030273560000001	9.770092752000002	-0.2237060504	-0.061035156	0	-0.061035156	1549637314.954
-9.242529254	-1.3685547120000001	-3.3687500000000004	0	0.061035156	0	3.0672851440000004	-8.7364991	-0.5263671924000001	-0.061035156	0	-0.061035156	4.0326903960000005	9.67558606	0.5909667932	-0.061035156	-0.061035156	0	-8.963793930000001	-0.308642572	3.4225829680000004	0	0	-0.061035156	-0.693847644	9.755737320000001	2.107861322	-0.061035156	-0.061035156	-0.061035156	1.58388678	9.76770018	-0.227294928	-0.061035156	-0.12207031	-0.061035156	1549637314.994
-9.278417932000002	-1.29558107	-3.3783202880000003	0	0	0	3.03857428	-8.730517572	-0.5263671924000001	-0.061035156	0	-0.061035156	4.000390576	9.671997300000001	0.611303714	-0.061035156	0	-0.061035156	-8.96259784	-0.2918945288	3.4213867800000006	0	0	-0.061035156	-0.6723144568000001	9.754540740000001	2.122216754	-0.061035156	-0.061035156	-0.061035156	1.6245605040000002	9.76171875	-0.2380615216	0	-0.061035156	0	1549637315.034
-9.284399460000001	-1.302758786	-3.39506839	-0.061035156	0	-0.061035156	3.01464856	-8.749658246000001	-0.5120117212	-0.061035156	0	-0.061035156	4.000390576	9.7066893	0.5957519568	-0.061035156	0	-0.061035156	-8.984130890000001	-0.30744628600000007	3.428564496	0	0.061035156	-0.061035156	-0.7117919928	9.780859620000001	2.127001996	-0.061035156	-0.061035156	0	1.6245605040000002	9.76171875	-0.2380615216	-0.061035156	0	0	1549637315.073
-9.249707068000001	-1.369750998	-3.3854980040000004	-0.061035156	0	-0.061035156	3.03020018	-8.789135880000002	-0.49167482	-0.061035156	0	-0.061035156	4.006372104	9.737792932000001	0.5981445288	-0.061035156	0	0	-8.979345746000002	-0.32180175720000004	3.42497554	0	0	-0.061035156	-0.735717752	9.80957068	2.138964856	-0.061035156	-0.061035156	0	1.6149902160000003	9.77368161	-0.2607910144	0	-0.061035156	-0.061035156	1549637315.113
-9.249707068000001	-1.3709472839999999	-3.3759277160000005	0	-0.061035156	-0.061035156	3.017041034	-8.769995108000002	-0.47014160340000005	-0.061035156	0	-0.061035156	3.968090854	9.693530252	0.6005371106	-0.061035156	-0.061035156	0	-8.9745607	-0.32539062500000004	3.417797824	-0.061035156	0.061035156	-0.061035156	-0.708203125	9.77128894	2.146142572	-0.061035156	-0.061035156	0	1.58747554	9.770092752000002	-0.17465820680000002	-0.061035156	0	-0.061035156	1549637315.154
-9.27124002	-1.355395468	-3.3807128600000005	-0.061035156	-0.061035156	-0.061035156	2.9931152160000005	-8.752050720000002	-0.4689453076	-0.061035156	-0.061035156	-0.061035156	3.9250244600000004	9.64208966	0.5885742212	-0.061035156	0	-0.061035156	-8.9829348	-0.3194091754	3.410620108	-0.061035156	0.061035156	-0.061035156	-0.63881839	9.72702626	2.146142572	-0.061035156	-0.061035156	-0.061035156	1.58747554	9.770092752000002	-0.17465820680000002	-0.061035156	0	-0.061035156	1549637315.193
-9.27124002	-1.3195067900000002	-3.3783202880000003	-0.061035156	-0.061035156	-0.061035156	2.983544928	-8.786743210000001	-0.4868896466	-0.061035156	0	-0.061035156	3.9166503600000007	9.669604532000001	0.5479003894	-0.061035156	0	-0.061035156	-8.99728984	-0.3349609424	3.434545926	-0.061035156	0	-0.061035156	-0.657958966	9.7485598	2.135375998	-0.061035156	0	-0.061035156	1.567138678	9.76889676	-0.22011719240000002	0	-0.061035156	-0.061035156	1549637315.233
-9.261669928000002	-1.33984375	-3.3531983800000003	0	0	-0.061035156	2.983544928	-8.78435054	-0.5191894568000001	-0.061035156	-0.061035156	-0.061035156	3.96330571	9.697119110000001	0.5323486420000001	0	0	-0.061035156	-8.96259784	-0.31701660340000004	3.408227536	-0.061035156	0	-0.061035156	-0.7285400360000001	9.789233426000001	2.144946286	-0.061035156	0	-0.061035156	1.6245605040000002	9.77368161	-0.1674804712	0	0	-0.061035156	1549637315.274
-9.261669928000002	-1.3195067900000002	-3.37233876	-0.061035156	-0.061035156	-0.061035156	2.976367212	-8.76042482	-0.500048822	-0.061035156	-0.061035156	-0.061035156	3.9800537140000007	9.677978240000002	0.5574707068000001	0	0	0	-8.947045926000001	-0.3229980432	3.3627685700000005	-0.061035156	0	-0.061035156	-0.7464843750000001	9.750951980000002	2.118627896	-0.061035156	0	-0.061035156	1.6245605040000002	9.77368161	-0.1674804712	-0.061035156	0	-0.061035156	1549637315.313
-9.267651260000001	-1.35419928	-3.361572284	-0.061035156	-0.061035156	0	2.9799560700000005	-8.74367662	-0.4904785144	0	-0.061035156	0	3.951342752	9.651660340000001	0.5586669928	-0.061035156	-0.061035156	-0.061035156	-8.96259784	-0.31342773560000003	3.33645018	-0.061035156	0	-0.061035156	-0.7512695288	9.713867212	2.1102538940000004	0	-0.061035156	-0.061035156	1.6437011780000002	9.755737320000001	-0.2177246106	0	-0.061035156	-0.061035156	1549637315.353
-9.27124002	-1.353002896	-3.34841304	0	0	0	3.02421875	-8.75444339	-0.5598632788000001	0	-0.061035156	0	3.9776612400000007	9.682763580000001	0.5514892572000001	0	0	-0.061035156	-8.963793930000001	-0.32180175720000004	3.37233876	-0.061035156	-0.061035156	-0.061035156	-0.732128894	9.750951980000002	2.122216754	0	-0.061035156	0	1.620971646	9.76411142	-0.20217285340000002	0	0	-0.061035156	1549637315.393
-9.264062500000001	-1.369750998	-3.359179712	0	0	0	3.052929712	-8.76401358	-0.5550781250000001	-0.061035156	-0.061035156	0	3.98125	9.701904254	0.5586669928	0	-0.061035156	0	-8.96499002	-0.32060547120000005	3.3866942900000003	-0.061035156	-0.061035156	-0.061035156	-0.75366214	9.76889676	2.153320288	0	0	-0.061035156	1.5683349640000002	9.77128894	-0.2189208966	0	-0.061035156	-0.061035156	1549637315.433
-9.258081070000001	-1.3637695680000002	-3.3508057100000004	0	-0.061035156	0	3.05053714	-8.75922824	-0.52995607	-0.061035156	-0.061035156	0	3.958520468	9.680371106	0.592163089	0	-0.061035156	0	-8.9829348	-0.31103514400000004	3.4046385800000003	-0.061035156	-0.061035156	0	-0.754858426	9.7485598	2.11982428	0	-0.061035156	0	1.594653354	9.77368161	-0.24763183900000002	0	-0.061035156	-0.061035156	1549637315.473
-9.267651260000001	-1.353002896	-3.3472167540000006	-0.061035156	0	-0.061035156	3.057714856	-8.740087860000001	-0.5227783246000001	-0.061035156	-0.061035156	0	3.9477538940000003	9.682763580000001	0.5981445288	-0.061035156	-0.061035156	0	-8.985326980000002	-0.3182128894	3.4189941100000003	0	-0.061035156	0	-0.699829074	9.74138179	2.127001996	0	-0.061035156	0	1.610205072	9.76889676	-0.20217285340000002	0	0	0	1549637315.513
-9.27124002	-1.3829101440000002	-3.3687500000000004	0	-0.061035156	-0.061035156	3.0732665740000003	-8.750854532	-0.5072265576	-0.061035156	-0.061035156	0	3.94895018	9.69592302	0.5754150360000001	0	0	-0.061035156	-8.979345746000002	-0.33137207460000007	3.4393310700000006	0	-0.061035156	0	-0.6902587860000001	9.77128894	2.140161142	0	0	-0.061035156	1.547998004	9.77966304	-0.2225097644	0	0.061035156	0	1549637315.553
-9.25927716	-1.373339856	-3.3268798920000004	-0.061035156	-0.061035156	0	3.0804442900000004	-8.783154254000001	-0.4904785144	-0.061035156	-0.061035156	-0.061035156	3.9429687500000004	9.7066893	0.5670410144	0	-0.061035156	0	-8.97097194	-0.32539062500000004	3.428564496	-0.061035156	-0.061035156	0	-0.7273437500000001	9.788037140000002	2.141357428	0	0	-0.061035156	1.5862792540000001	9.7832518	-0.2344726538	0	-0.061035156	0	1549637315.593
-9.2556884	-1.3709472839999999	-3.3292724640000007	-0.061035156	0	-0.061035156	3.0732665740000003	-8.78554712	-0.4844970746000001	0	-0.061035156	-0.061035156	3.946557608	9.683960160000002	0.5837890576	0	-0.061035156	0	-8.963793930000001	-0.32539062500000004	3.420190396	0	-0.061035156	0	-0.745288089	9.756933606	2.127001996	0	-0.061035156	-0.061035156	1.5767089660000002	9.77128894	-0.2177246106	0	-0.061035156	0	1549637315.633
-9.267651260000001	-1.3853027160000002	-3.3531983800000003	0	-0.061035156	-0.061035156	3.04216304	-8.7795652	-0.4904785144	0	0	-0.061035156	3.9429687500000004	9.683960160000002	0.5622558606000001	0	-0.061035156	-0.061035156	-8.967382788	-0.3194091754	3.43334964	0	-0.061035156	0	-0.7273437500000001	9.760522660000001	2.1258057100000003	0	-0.061035156	-0.061035156	1.56953125	9.7832518	-0.22490234620000002	0	-0.061035156	-0.061035156	1549637315.673
-9.273632788	-1.378125	-3.3268798920000004	-0.061035156	0	0	3.0002929320000002	-8.777173020000001	-0.5024413940000001	0	0	-0.061035156	3.9561278960000004	9.69951178	0.5467041034000001	0	-0.061035156	0	-8.955419928000001	-0.3002685504	3.428564496	0	-0.061035156	0	-0.7381103240000001	9.778466754	2.122216754	0	-0.061035156	-0.061035156	1.562353534	9.78444838	-0.24165038940000003	-0.061035156	0.061035156	-0.061035156	1549637315.713
-9.265259080000002	-1.369750998	-3.33046875	0	0	0	2.9943116	-8.77238768	-0.5072265576	0	-0.061035156	0	3.964501996	9.69592302	0.5479003894	0	-0.061035156	0	-8.96499002	-0.3014648462	3.44890126	0	-0.061035156	0	-0.7560547120000001	9.77368161	2.101879892	0	-0.061035156	0	1.567138678	9.77128894	-0.1985839856	0	0	0	1549637315.753
-9.274829074000001	-1.36018071	-3.343627896	-0.061035156	-0.061035156	-0.061035156	2.988330072	-8.766406250000001	-0.5132080072	0	0	0	3.9549316100000005	9.688745108	0.5359375000000001	0	-0.061035156	0	-8.959009080000001	-0.2895019568	3.44890126	0	-0.061035156	0	-0.7464843750000001	9.770092752000002	2.097094748	0	-0.061035156	0	1.5767089660000002	9.77966304	-0.24165038940000003	0	0	0	1549637315.793
-9.27961412	-1.3673584260000002	-3.334057608	0	-0.061035156	-0.061035156	2.9823487400000004	-8.76401358	-0.5227783246000001	0	-0.061035156	0	3.9704834260000004	9.69951178	0.5514892572000001	0	-0.061035156	0	-8.963793930000001	-0.3014648462	3.46086412	0	-0.061035156	0	-0.71538089	9.79401857	2.1114501800000003	0	-0.061035156	0	1.561157248	9.76889676	-0.2081542932	0	-0.061035156	0	1549637315.833
-9.273632788	-1.356591754	-3.3352538940000005	0	-0.061035156	0	2.9990966460000004	-8.76760234	-0.5108154254	0	-0.061035156	0	3.9716797120000003	9.70429712	0.553881839	0	-0.061035156	0	-8.96259784	-0.3014648462	3.47163089	0	-0.061035156	0	-0.7105957068000001	9.796411240000001	2.095898462	0	-0.061035156	-0.061035156	1.585082968	9.777270468000001	-0.2380615216	0	0	-0.061035156	1549637315.873
-9.27602536	-1.3482177520000003	-3.34243161	-0.061035156	-0.061035156	0	3.0337889400000004	-8.76879892	-0.5120117212	0	-0.061035156	0	3.9728759000000005	9.6983152	0.5909667932	0	-0.061035156	-0.061035156	-8.93867212	-0.30385742800000004	3.446508786	0	-0.061035156	0	-0.7201660340000001	9.780859620000001	2.1102538940000004	0	-0.061035156	-0.061035156	1.579101538	9.755737320000001	-0.22131347840000004	0	0	0	1549637315.913
-9.27722194	-1.349414038	-3.3376464660000003	-0.061035156	-0.061035156	0	3.0469483800000003	-8.749658246000001	-0.5120117212	0	-0.061035156	-0.061035156	3.9860351440000006	9.69113768	0.5981445288	-0.061035156	-0.061035156	-0.061035156	-8.935082968000001	-0.3026611322	3.4560790740000003	-0.061035156	-0.061035156	0	-0.7058105432	9.770092752000002	2.1102538940000004	0	-0.061035156	0	1.5683349640000002	9.770092752000002	-0.23208007200000003	0	0	0	1549637315.953
-9.27722194	-1.32788089	-3.331665036	-0.061035156	-0.061035156	0	3.0409667540000003	-8.748461960000002	-0.5084228534	0	-0.061035156	-0.061035156	3.9979980040000007	9.69472644	0.5813964856000001	-0.061035156	-0.061035156	-0.061035156	-8.94584964	-0.29667969240000003	3.48957518	-0.061035156	-0.061035156	0	-0.702221646	9.77607428	2.109057608	0	-0.061035156	0	1.5982422120000002	9.765307608	-0.23686523560000003	0	0	0	1549637315.993
-9.268847840000001	-1.3242920320000002	-3.31252446	-0.061035156	-0.061035156	-0.061035156	3.0553222840000003	-8.756836060000001	-0.5239746106000001	-0.061035156	-0.061035156	-0.061035156	4.008764676	9.687548920000001	0.5550781250000001	-0.061035156	-0.061035156	0	-8.943457068	-0.2990722644	3.5015380400000002	-0.061035156	-0.061035156	0	-0.7141846040000002	9.77248552	2.09948732	0	0	0	1.6090087860000002	9.759326080000001	-0.2177246106	0	0	0	1549637316.033
-9.2808107	-1.341040036	-3.311328076	-0.061035156	-0.12207031	-0.061035156	3.0397704680000004	-8.756836060000001	-0.5275634784000001	0	-0.061035156	-0.061035156	3.98723143	9.686352340000001	0.5263671924000001	-0.061035156	-0.061035156	0	-8.95183107	-0.3002685504	3.5302491000000003	-0.061035156	-0.12207031	0	-0.6806884980000001	9.7832518	2.11743161	-0.061035156	-0.061035156	0	1.5934570680000002	9.76171875	-0.19738769960000002	0	0	0	1549637316.073
-9.2724366	-1.3482177520000003	-3.3077391200000004	-0.061035156	-0.061035156	-0.061035156	3.029003894	-8.748461960000002	-0.48090820680000007	-0.061035156	-0.061035156	-0.061035156	3.9932128600000003	9.669604532000001	0.5323486420000001	0	0	-0.061035156	-8.94465306	-0.32658691100000004	3.5111084260000003	-0.061035156	-0.061035156	0	-0.6256591459999999	9.777270468000001	2.1329834260000005	0	0	-0.061035156	1.58149411	9.77128894	-0.24165038940000003	0	0	0	1549637316.113
-9.29157698	-1.32189946	-3.3268798920000004	-0.061035156	-0.061035156	-0.061035156	3.0014891200000005	-8.769995108000002	-0.48090820680000007	0	-0.061035156	-0.061035156	3.9979980040000007	9.676782248	0.5443115216000001	0	0	-0.061035156	-8.931494110000001	-0.2930908246	3.5158935700000002	-0.061035156	-0.061035156	0	-0.6759033540000001	9.76171875	2.098291034	0	0.061035156	0	1.5982422120000002	9.765307608	-0.2524169928	0	-0.061035156	0	1549637316.153
-9.265259080000002	-1.353002896	-3.25151358	-0.061035156	-0.061035156	0	3.0050780759999998	-8.76401358	-0.5227783246000001	-0.061035156	-0.12207031	-0.061035156	4.055419928	9.686352340000001	0.5335449280000001	0	0	0	-8.924316394	-0.2895019568	3.5206787140000007	-0.061035156	-0.061035156	0	-0.7225586060000001	9.790429712	2.07915036	0	0	0	1.58747554	9.755737320000001	-0.25959472840000003	0	0	0	1549637316.24
-9.286792032000001	-1.3422363220000002	-3.25988768	0	-0.061035156	0	2.98952626	-8.737695288000001	-0.49645996400000003	-0.061035156	-0.061035156	0	4.023120108	9.67438948	0.5574707068000001	0	0	0	-8.92670926	-0.285913089	3.541015576	-0.061035156	-0.061035156	0	-0.6926513580000001	9.791625900000001	2.0887207460000004	0	-0.061035156	0	1.58747554	9.755737320000001	-0.25959472840000003	0	-0.061035156	0	1549637316.273
-9.29636232	-1.3195067900000002	-3.2646728240000003	-0.061035156	-0.12207031	-0.061035156	3.0218260800000003	-8.73291034	-0.5096191394	0	-0.061035156	0	4.003979532000001	9.676782248	0.5646484424	0	0	0	-8.923120108	-0.28471679320000004	3.5553711060000004	-0.061035156	-0.061035156	0	-0.657958966	9.77368161	2.112646466	0	0	0	1.600634784	9.756933606	-0.26318359620000004	-0.061035156	0	0	1549637316.313
-9.310717752	-1.3195067900000002	-3.2634764400000003	-0.061035156	-0.061035156	-0.061035156	3.0768554320000003	-8.756836060000001	-0.5251708966	-0.061035156	-0.061035156	0	3.9896241	9.71625998	0.570629892	0	0	0	-8.92670926	-0.2954833966	3.58049321	-0.061035156	-0.061035156	0	-0.6806884980000001	9.80239218	2.1162353240000003	0	0	0	1.5982422120000002	9.759326080000001	-0.227294928	0	-0.061035156	0	1549637316.353
-9.31311052	-1.3171142180000002	-3.27663588	-0.061035156	-0.061035156	-0.061035156	3.0828369600000003	-8.762817392	-0.5263671924000001	-0.061035156	-0.061035156	0	3.974072284	9.693530252	0.57421875	0	0	0	-8.907568390000002	-0.2990722644	3.584082068	-0.061035156	-0.061035156	0	-0.6842773560000001	9.80358876	2.115039038	0	-0.061035156	0	1.61977536	9.76889676	-0.23208007200000003	0	0	0	1549637316.392
-9.30952176	-1.3195067900000002	-3.2730469240000004	-0.061035156	-0.061035156	-0.061035156	3.0828369600000003	-8.747265380000002	-0.5036376800000001	-0.061035156	-0.061035156	-0.061035156	3.9597167540000004	9.671997300000001	0.5825927716	0	0	-0.061035156	-8.91235324	-0.2918945288	3.5745117800000004	-0.061035156	-0.061035156	0	-0.648388678	9.765307608	2.11982428	-0.061035156	0	-0.061035156	1.592260782	9.76889676	-0.23686523560000003	0	0	0	1549637316.432
-9.301147660000002	-1.3290771760000002	-3.2718505400000004	-0.061035156	-0.061035156	-0.061035156	3.09121106	-8.755639480000001	-0.5048339856	-0.061035156	-0.061035156	0	3.96569838	9.687548920000001	0.5610595746000001	-0.061035156	0	-0.061035156	-8.918335160000002	-0.2895019568	3.6008300720000004	-0.061035156	-0.061035156	0	-0.663940396	9.77248552	2.104272464	0	0	-0.061035156	1.6365234620000002	9.765307608	-0.2260986322	0	0	0	1549637316.473
-9.304736420000001	-1.355395468	-3.249121106	-0.061035156	-0.061035156	-0.061035156	3.084033246	-8.762817392	-0.5084228534	-0.061035156	-0.061035156	-0.061035156	3.974072284	9.6983152	0.5371337860000001	0	0	-0.061035156	-8.91953125	-0.2978759784	3.5984375	-0.061035156	0	0	-0.678295926	9.792822480000002	2.1066650360000003	0	0	-0.061035156	1.6078125	9.750951980000002	-0.24763183900000002	0	0	0	1549637316.512
-9.303539840000001	-1.3613769960000002	-3.2562989200000003	0	-0.061035156	-0.061035156	3.0720702880000004	-8.74606929	-0.49526367800000004	-0.061035156	-0.061035156	-0.061035156	3.994409146	9.68515625	0.538330072	0	0	-0.061035156	-8.90517572	-0.2942871106	3.575707968	-0.061035156	0	0	-0.6711181610000001	9.797607428000001	2.1138427520000005	0	0	-0.061035156	1.56354982	9.77607428	-0.2560058606	0	0	0	1549637316.552
-9.289184800000001	-1.33984375	-3.249121106	0	-0.061035156	-0.061035156	3.0541259000000003	-8.752050720000002	-0.5215820288	-0.061035156	-0.061035156	-0.061035156	4.002783246	9.683960160000002	0.5574707068000001	0	0	-0.061035156	-8.90517572	-0.2835205072	3.58647464	-0.061035156	0	-0.061035156	-0.6818847840000001	9.782055710000002	2.082739218	0	0	-0.061035156	1.5982422120000002	9.770092752000002	-0.2380615216	0	-0.061035156	0	1549637316.593
-9.30832518	-1.3242920320000002	-3.2634764400000003	0	0	-0.061035156	3.051733426	-8.76401358	-0.5275634784000001	-0.061035156	-0.061035156	0	4.02551268	9.69113768	0.5622558606000001	-0.061035156	-0.061035156	-0.061035156	-8.906372300000001	-0.27275390380000003	3.56613768	-0.061035156	0	-0.061035156	-0.724951178	9.7748777	2.0695800720000004	0	-0.061035156	-0.061035156	1.6341308900000002	9.760522660000001	-0.26677246400000004	0	0	0	1549637316.632
-9.304736420000001	-1.3470214660000002	-3.2503173920000004	0	0	-0.061035156	3.04216304	-8.762817392	-0.5108154254	-0.061035156	0	0	4.0326903960000005	9.686352340000001	0.5502929712000001	-0.061035156	-0.061035156	-0.061035156	-8.902783246	-0.2811279254	3.5589599640000005	0	0	-0.061035156	-0.7261474640000001	9.788037140000002	2.0695800720000004	0	-0.061035156	-0.061035156	1.6090087860000002	9.76770018	-0.265576178	0	0	0	1549637316.672
-9.29277356	-1.37214357	-3.2479248200000006	0	0	-0.061035156	3.05053714	-8.766406250000001	-0.49885253600000007	-0.061035156	0	0	4.015942392	9.69472644	0.515600589	0	-0.061035156	-0.061035156	-8.902783246	-0.2811279254	3.5589599640000005	0	0	-0.061035156	-0.71538089	9.785644568	2.0755615020000002	0	-0.061035156	-0.061035156	1.5898682100000001	9.76411142	-0.25480957460000003	0	-0.061035156	-0.061035156	1549637316.712
-9.29277356	-1.3386474640000001	-3.24433606	0	0	0	3.06848143	-8.777173020000001	-0.4844970746000001	-0.061035156	0	0	4.00517572	9.666015380000001	0.5203857428	0	-0.061035156	0	-8.895605432000002	-0.25480957460000003	3.5481933900000002	0	0	-0.061035156	-0.699829074	9.766503894000001	2.060009784	0	-0.061035156	-0.061035156	1.65805661	9.76171875	-0.2619873004	0	0	0	1549637316.752
-9.301147660000002	-1.335058606	-3.2682617800000004	0	0	0	3.0768554320000003	-8.75922824	-0.4689453076	-0.061035156	0	-0.061035156	3.99919429	9.67438948	0.5108154254	-0.061035156	-0.061035156	0	-8.890820288	-0.2811279254	3.5469971040000003	0	-0.061035156	-0.061035156	-0.7273437500000001	9.77128894	2.04924321	0	-0.061035156	0	1.623364218	9.76411142	-0.2643798822	-0.061035156	0	-0.061035156	1549637316.792
-9.301147660000002	-1.35180661	-3.267065396	0	0	0	3.092407248	-8.76521016	-0.4904785144	-0.061035156	0	-0.061035156	3.9979980040000007	9.69113768	0.49167482	0	-0.061035156	0	-8.890820288	-0.2811279254	3.5469971040000003	0	-0.061035156	-0.061035156	-0.7225586060000001	9.790429712	2.060009784	0	-0.061035156	0	1.6078125	9.77128894	-0.2643798822	0	-0.061035156	-0.061035156	1549637316.832
-9.297558606	-1.3266846040000002	-3.2658691100000006	0	0	0	3.0876221040000003	-8.774780252000001	-0.49765625	0	0	-0.061035156	3.96928714	9.683960160000002	0.515600589	0	-0.061035156	0	-8.93388678	-0.29667969240000003	3.591259784	0	-0.061035156	-0.061035156	-0.7058105432	9.77966304	2.068383786	-0.061035156	-0.061035156	0	1.6137939300000002	9.766503894000001	-0.2392578076	0	-0.061035156	0	1549637316.872
-9.283202880000001	-1.3482177520000003	-3.2299804320000005	0	0	0	3.0732665740000003	-8.762817392	-0.500048822	0	0	-0.061035156	3.96928714	9.682763580000001	0.5586669928	0	-0.061035156	-0.061035156	-8.91235324	-0.288305661	3.541015576	0	-0.061035156	-0.061035156	-0.6806884980000001	9.786840560000002	2.08752446	0	-0.061035156	-0.061035156	1.605419928	9.76411142	-0.2895019568	-0.061035156	-0.061035156	-0.061035156	1549637316.912
-9.29277356	-1.343432608	-3.255102536	0	0	0	3.0230224640000003	-8.737695288000001	-0.5048339856	0	0	-0.061035156	3.9932128600000003	9.67558606	0.5754150360000001	-0.061035156	-0.061035156	-0.061035156	-8.91235324	-0.288305661	3.541015576	0	-0.061035156	-0.061035156	-0.6914550720000001	9.765307608	2.076757788	-0.061035156	0	-0.061035156	1.599438498	9.756933606	-0.2428466754	0	0	-0.061035156	1549637316.952
-9.298754892	-1.374536142	-3.2539062500000004	0	0	0	2.9943116	-8.7448732	-0.534741214	0	0	-0.061035156	4.000390576	9.6983152	0.5455078076000001	-0.061035156	-0.061035156	-0.061035156	-8.8979982	-0.27155761780000004	3.5314452880000005	0	-0.061035156	-0.061035156	-0.7428955072	9.778466754	2.04326178	0	-0.061035156	0	1.5970459260000003	9.753344748	-0.2572021466	0	-0.061035156	-0.061035156	1549637316.992
-9.289184800000001	-1.349414038	-3.2467285340000003	0	0	0	3.01464856	-8.756836060000001	-0.5849853534	-0.061035156	0	-0.061035156	4.030297824	9.70429712	0.5048339856	-0.061035156	-0.061035156	0	-8.902783246	-0.2918945288	3.5469971040000003	0	-0.061035156	-0.061035156	-0.7309326080000002	9.80598192	2.060009784	-0.061035156	-0.061035156	0	1.6460937500000001	9.77128894	-0.24165038940000003	0	-0.061035156	0	1549637317.032
-9.286792032000001	-1.3470214660000002	-3.275439496	-0.061035156	0	0	2.975170926	-8.74606929	-0.5837890576	-0.061035156	0	-0.061035156	4.0147461060000005	9.687548920000001	0.5132080072	-0.061035156	-0.061035156	0	-8.90996106	-0.3194091754	3.58288588	0	-0.061035156	-0.061035156	-0.7046142572	9.797607428000001	2.07915036	-0.061035156	-0.061035156	0	1.5910644960000002	9.77368161	-0.24165038940000003	-0.061035156	0	0	1549637317.072
-9.29157698	-1.35419928	-3.237158246	0	0	0	2.942871106	-8.737695288000001	-0.5562744110000001	-0.061035156	0	-0.061035156	3.9896241	9.66481929	0.5431152356000001	-0.061035156	-0.061035156	0	-8.90517572	-0.31342773560000003	3.584082068	0	-0.061035156	-0.061035156	-0.668725589	9.7832518	2.076757788	-0.061035156	-0.061035156	0	1.5862792540000001	9.76411142	-0.27395019960000005	-0.061035156	0	-0.061035156	1549637317.112
-9.31311052	-1.312329074	-3.226391574	-0.061035156	0	0	2.975170926	-8.740087860000001	-0.5479003894	-0.061035156	0	0	3.98483876	9.66003444	0.539526358	-0.061035156	0	-0.061035156	-8.901586960000001	-0.31342773560000003	3.6068116	0	-0.061035156	-0.061035156	-0.6447998200000001	9.777270468000001	2.10546875	-0.061035156	-0.061035156	0	1.6317382200000001	9.75214856	-0.227294928	-0.061035156	0	0	1549637317.152
-9.331054712	-1.300366214	-3.2539062500000004	-0.061035156	0	-0.061035156	3.0182373200000003	-8.771191394	-0.5514892572000001	-0.061035156	0	0	3.98723143	9.697119110000001	0.5574707068000001	0	0	-0.061035156	-8.90876448	-0.3229980432	3.60441893	0	0	-0.061035156	-0.649584964	9.795214660000001	2.1066650360000003	0	0	-0.061035156	1.604223642	9.758129892000001	-0.2380615216	-0.061035156	0	0	1549637317.192
-9.314306610000001	-1.3302734620000003	-3.2527099640000006	-0.061035156	-0.061035156	-0.061035156	3.0325927520000002	-8.78435054	-0.5120117212	-0.061035156	-0.061035156	0	4.011157248000001	9.709082068	0.5790038940000001	0	0	-0.061035156	-8.91235324	-0.33256836060000006	3.603222644	-0.061035156	0	-0.061035156	-0.6747070288	9.8083741	2.0923096040000004	-0.061035156	-0.061035156	-0.061035156	1.58388678	9.77128894	-0.250024411	-0.061035156	0	-0.061035156	1549637317.232
-9.283202880000001	-1.32788089	-3.2072509000000005	-0.061035156	-0.061035156	-0.061035156	3.0589112400000005	-8.783154254000001	-0.49885253600000007	-0.061035156	-0.061035156	0	4.013549820000001	9.682763580000001	0.573022464	-0.061035156	0	-0.061035156	-8.895605432000002	-0.32180175720000004	3.5972412140000003	-0.061035156	0	-0.061035156	-0.660351538	9.796411240000001	2.1114501800000003	-0.061035156	-0.061035156	-0.061035156	1.5898682100000001	9.765307608	-0.24045410340000004	0	0	0	1549637317.272
-9.29516574	-1.31352536	-3.21921376	-0.061035156	-0.061035156	-0.061035156	3.0732665740000003	-8.748461960000002	-0.49167482	-0.061035156	-0.061035156	0	4.02192392	9.669604532000001	0.5849853534	0	0	-0.061035156	-8.8896241	-0.3194091754	3.6307373200000006	-0.061035156	0	-0.061035156	-0.6328369110000001	9.76171875	2.112646466	-0.061035156	0	-0.061035156	1.6125976440000003	9.76291484	-0.24763183900000002	0	0.061035156	-0.061035156	1549637317.312
-9.3489991	-1.32189946	-3.2323730040000007	-0.061035156	-0.12207031	-0.12207031	3.093603534	-8.720947480000001	-0.49406739200000005	-0.061035156	-0.061035156	0	4.020727536	9.645678420000001	0.5837890576	0	0	-0.061035156	-8.845361420000001	-0.343334964	3.6355224640000006	-0.061035156	0.061035156	-0.061035156	-0.6376221040000001	9.760522660000001	2.115039038	-0.061035156	0	-0.061035156	1.61977536	9.73898912	-0.2081542932	-0.061035156	0.061035156	0	1549637317.352
-9.322680710000002	-1.3613769960000002	-3.1390625	0.061035156	-0.24414062	-0.18310547	3.104370108	-8.70778804	-0.5323486420000001	-0.061035156	-0.061035156	0	4.01713858	9.6636232	0.571826178	0	0	-0.061035156	-8.82263179	-0.3576904254	3.6773925720000005	-0.061035156	0	-0.061035156	-0.648388678	9.76411142	2.142553714	-0.061035156	0	-0.061035156	1.6999267180000002	9.74138179	-0.135180661	0	0.061035156	0.061035156	1549637317.392
-9.4423098	-1.293188498	-2.978759784	0.18310547	-0.24414062	-0.18310547	3.2562989200000003	-8.680273560000002	-0.5455078076000001	-0.061035156	-0.061035156	-0.061035156	3.98483876	9.605004892	0.5885742212	0	0	-0.061035156	-8.918335160000002	-0.45578614200000006	3.776684604	-0.061035156	0	-0.061035156	-0.5837890576	9.73659694	2.2203125000000004	-0.061035156	0	-0.12207031	1.757348642	9.723437500000001	0.028710937500000002	-0.12207031	0.30517578	0.18310547	1549637317.432
-9.500927520000001	-1.2477295320000001	-2.948852536	0.061035156	-0.24414062	-0.30517578	3.4596679320000003	-8.612085160000001	-0.5622558606000001	-0.061035156	-0.061035156	-0.061035156	3.923828076	9.70310054	0.6232665740000001	0.061035156	-0.061035156	-0.12207031	-8.94465306	-0.5108154254	3.8747802520000003	-0.061035156	0.061035156	-0.061035156	-0.5203857428	9.766503894000001	2.3076415740000003	0	0	-0.18310547	1.542016574	9.8334964	-0.05981445288	-0.061035156	0	0.061035156	1549637317.472
-9.38967302	-1.341040036	-2.8136719240000003	0.061035156	-0.30517578	-0.36621094	3.543408246	-8.717358426	-0.657958966	-0.12207031	0	-0.12207031	3.951342752	9.87775908	0.693847644	0.12207031	-0.12207031	-0.12207031	-8.920727340000001	-0.5993408246	3.9704834260000004	0	0.061035156	-0.12207031	-0.61848143	9.95910692	2.403344748	0.061035156	0	-0.18310547	1.7417969240000002	9.754540740000001	-0.02153320288	0.061035156	-0.12207031	0.12207031	1549637317.512
-9.217407248	-1.400854532	-2.5971435700000005	0.12207031	-0.18310547	-0.48828125	3.6893554320000006	-8.640795926000001	-0.7285400360000001	-0.12207031	0.061035156	-0.061035156	3.935791034	9.8251223	0.855346646	0.18310547	-0.24414062	-0.061035156	-8.92910144	-0.724951178	3.951342752	0.061035156	0.18310547	-0.18310547	-0.7692138580000001	9.92321736	2.557666034	-0.061035156	-0.18310547	-0.30517578	2.0659912140000003	9.63969748	0.19020996400000004	0.12207031	-0.18310547	0.18310547	1549637317.552
-9.1791259	-1.550390576	-2.469140576	0.12207031	-0.061035156	-0.4272461	3.7503662140000005	-8.481689300000001	-0.8062988220000001	-0.12207031	0.061035156	-0.061035156	3.8987060700000002	9.661230432000002	1.0455566100000002	0.18310547	-0.24414062	0.061035156	-8.87766124	-0.839794928	3.8520507200000003	0.12207031	0.30517578	-0.18310547	-0.7823730432	9.681567392	2.698828076	-0.061035156	-0.30517578	-0.36621094	2.095898462	9.584667932	0.16628417539999998	0.12207031	0.30517578	0.30517578	1549637317.592
-9.226977340000001	-1.6484863220000001	-2.32917482	0.18310547	-0.061035156	-0.30517578	3.7288329680000003	-8.364452880000002	-0.8960205072	-0.12207031	0.061035156	-0.061035156	3.726440396	9.500927520000001	1.1316894568000002	0.12207031	-0.30517578	0.061035156	-8.87407248	-0.910375998	3.7479737400000004	0.18310547	0.48828125	-0.18310547	-0.784765625	9.455468750000001	2.775390576	0	-0.30517578	-0.4272461	2.0576172120000003	9.53083516	0.26318359620000004	-0.12207031	0.30517578	0.48828125	1549637317.632
-9.29516574	-1.6078125	-2.2107422120000004	0.30517578	0.12207031	-0.30517578	3.7288329680000003	-8.364452880000002	-0.8960205072	-0.18310547	0.24414062	0	3.54580072	9.448290740000001	1.0718750000000001	0.12207031	-0.4272461	0	-8.903979532000001	-0.984545926	3.6917480040000004	0.30517578	0.6713867	-0.18310547	-0.8541503600000001	9.35617662	2.7993163940000003	0	-0.30517578	-0.48828125	1.990625	9.5104982	0.2536132788	0.12207031	0.36621094	0.5493164	1549637317.672
-9.595434800000001	-1.5276611420000001	-2.3112304320000003	0.36621094	0.061035156	-0.4272461	3.507519568	-8.476904254	-1.07785643	-0.24414062	0.36621094	0.12207031	3.41301268	9.515283246000001	0.9127685700000001	0.12207031	-0.5493164	-0.061035156	-9.020019568	-1.03957518	3.5721191100000005	0.36621094	0.7324219	-0.12207031	-1.0575195288	9.366943390000001	2.8806639400000003	0.12207031	-0.36621094	-0.48828125	1.6149902160000003	9.756933606	0.0693847644	-0.24414062	0.6713867	0.4272461	1549637317.711
-9.8514402	-1.6460937500000001	-2.57082518	0.24414062	0.12207031	-0.79345703	3.39506839	-8.762817392	-1.032397464	-0.18310547	0.36621094	0.4272461	3.3496094240000005	9.71625998	0.7692138580000001	0.18310547	-0.6713867	-0.18310547	-9.21860324	-1.0551269568000001	3.5206787140000007	0.4272461	0.7324219	-0.061035156	-1.199877896	9.512890380000002	2.851953076	0.30517578	-0.4272461	-0.5493164	1.356591754	9.838280760000002	0.13757324280000002	0	0.24414062	0.12207031	1549637317.751
-9.52006839	-1.859033246	-2.5301512600000002	-0.061035156	-0.24414062	-0.8544922	3.3496094240000005	-9.212622300000001	-0.879272464	0	-0.12207031	0.30517578	3.34243161	9.94355432	0.6615478240000001	0.24414062	-0.61035156	-0.36621094	-9.283202880000001	-1.0443603240000001	3.28022464	0.4272461	0.8544922	0.061035156	-1.1639892572000001	9.837085159999999	2.7371094240000002	0.36621094	-0.4272461	-0.5493164	0.9223388580000002	10.04882788	0.05981445288	0.12207031	-0.18310547	-0.24414062	1549637317.791
-9.31669928	-1.870996106	-2.3542969240000002	0.36621094	0.36621094	-0.48828125	3.2586913940000004	-9.15639676	-0.7034179712000002	0.18310547	-0.48828125	0.12207031	3.4620605040000005	9.956713760000001	0.553881839	0.36621094	-0.5493164	-0.5493164	-9.303539840000001	-1.08383786	3.01464856	0.36621094	0.7324219	0.061035156	-1.0802490020000002	9.91364766	2.680883786	0.4272461	-0.30517578	-0.6713867	1.1879150360000001	9.760522660000001	-0.24045410340000004	0.4272461	-0.7324219	-0.6713867	1549637317.831
-9.290380890000002	-1.4738280760000002	-2.874682608	0.5493164	0.9765625	-0.24414062	3.1893066100000005	-9.023608426000001	-0.5574707068000001	0.18310547	-0.48828125	0.12207031	3.7742920320000004	9.956713760000001	0.573022464	0.5493164	-0.24414062	-0.6713867	-9.096582068	-0.7823730432	2.66174321	0.24414062	1.0986328	0.061035156	-0.9785644568000001	9.97465854	2.496655252	0.36621094	0.18310547	-0.7324219	1.6927490020000002	9.63371556	-0.5359375000000001	0.6713867	-0.8544922	-0.7324219	1549637317.871
-8.978149460000001	-1.3051513580000003	-3.585278354	0.18310547	0.6713867	-0.36621094	2.975170926	-9.03916034	-0.46416014400000005	0.4272461	-0.48828125	-0.30517578	4.187011780000001	9.917236420000002	0.699829074	0.48828125	0.24414062	-0.7324219	-8.886035340000001	-0.34453125	2.6485839660000003	-0.061035156	0.8544922	0.12207031	-1.079052716	9.932788040000002	2.135375998	0.18310547	0.24414062	-0.6713867	1.8542480040000002	9.733007788	-0.7381103240000001	0.9765625	-0.91552734	-1.0986328	1549637317.911
-8.76521016	-1.6365234620000002	-4.104467752000001	0	1.159668	-0.36621094	2.6581542540000003	-8.80349092	-0.4713378894	0.4272461	-0.48828125	-0.30517578	4.386792032000001	9.7748777	0.6747070288	0.24414062	0	-0.5493164	-9.305932608	-0.06699218750000001	2.709594748	-0.24414062	0.36621094	0.18310547	-0.9977050720000001	9.80239218	1.7609375	0.061035156	0.061035156	-0.61035156	2.268164038	9.45786142	-0.8314209260000001	1.0375977	-0.7324219	-1.2207031	1549637317.951
-9.08222644	-1.6843750000000002	-4.615283246	0.12207031	0.61035156	-0.24414062	2.378222644	-8.716162140000002	-0.4605712860000001	0.48828125	-1.3427734	-0.79345703	4.49326178	9.766503894000001	0.30505371400000003	0.061035156	-0.6713867	-0.61035156	-9.63969748	0.2811279254	3.4441162140000006	-0.61035156	0.12207031	0.30517578	-0.40434570680000004	9.884936600000001	1.5456054320000001	0.12207031	0.061035156	-0.79345703	2.3303711060000003	9.911254500000002	-0.966601538	0.5493164	-0.9765625	-1.0375977	1549637317.991
-8.88723143	-1.1424560700000002	-4.566235324	-0.61035156	0.61035156	-0.30517578	2.253808606	-9.253295926000002	-0.36606445680000005	0.6713867	-1.6479492	-0.61035156	5.115332068	9.759326080000001	-0.07416992212000001	0	0.30517578	-1.0986328	-9.024804712	0.40075683900000003	3.0325927520000002	-0.48828125	1.159668	0.4272461	0.25959472840000003	10.35388228	1.4833984620000003	0.12207031	0.6713867	-0.7324219	2.4117187500000004	9.599023560000001	-1.70471196	0.4272461	-0.7324219	-0.79345703	1549637318.031
-8.827417032000001	-0.8374023560000001	-4.776782248000001	-0.8544922	0.61035156	-0.79345703	2.253808606	-9.253295926000002	-0.36606445680000005	0.6713867	-1.6479492	-0.61035156	5.48378894	9.265259080000002	-0.379223642	0.18310547	1.2817383	-1.0375977	-9.024804712	0.40075683900000003	3.0325927520000002	-0.8544922	0.18310547	0.30517578	0.1208251996	10.02609874	1.488183606	0.061035156	1.0986328	-0.6713867	2.3208007200000003	9.547582968	-1.681982428	0.30517578	0.061035156	-0.8544922	1549637318.071
-8.712573380000002	-1.025219748	-4.6164795320000005	-1.2817383	-0.36621094	-1.0375977	2.312426718	-9.095385880000002	-0.07058105432	0.61035156	-1.5258789	-0.18310547	5.589062500000001	8.84177266	-0.440234375	0.36621094	0.91552734	-0.6713867	-8.55107428	0.49885253600000007	2.9775634	-0.8544922	1.0375977	0.48828125	-0.12919922120000002	9.540405252000001	1.3805175720000002	0.061035156	1.159668	-0.5493164	2.177246106	9.360961960000001	-1.7441894960000002	0.5493164	1.0375977	-1.0375977	1549637318.111
-8.521167032000001	-1.580297824	-3.7886474640000007	-1.159668	-0.61035156	-0.9765625	2.390185504	-8.533129892	0.3756347644	0.30517578	-0.91552734	0.30517578	5.74936502	8.375219748000001	-0.3756347644	0.36621094	0.91552734	-0.24414062	-8.213720746000002	0.729736322	2.6964355040000005	-1.159668	0.5493164	0.5493164	-0.16987304320000002	9.03317842	1.225	0.061035156	1.159668	-0.4272461	2.1030761780000002	9.2556884	-1.620971646	0.79345703	1.7089844	-1.0986328	1549637318.151
-8.92910144	-1.965502896	-3.7300292540000006	-0.24414062	-0.4272461	-0.79345703	2.2813232820000002	-7.899096940000001	0.8445800720000001	0.12207031	-0.61035156	0.7324219	5.574707068	8.125195288	-0.3971679712	0.30517578	1.0375977	0	-8.327368210000001	1.1556152160000002	2.9177491	-1.0986328	0.79345703	0.5493164	-0.15551757200000002	8.630029254	0.9809570288	0.061035156	1.3427734	-0.30517578	1.685571286	9.412402160000001	-0.7524658540000001	0.8544922	2.1362305	-0.9765625	1549637318.191
-9.08342302	-1.697534146	-3.696533246	-0.061035156	-0.79345703	-0.5493164	2.5074219240000004	-7.907470746	0.784765625	0.18310547	-0.9765625	1.0375977	5.402441394	8.710180710000001	-0.4844970746000001	0.12207031	1.0375977	0.18310547	-8.327368210000001	1.1556152160000002	2.9177491	-0.91552734	0.61035156	0.4272461	-0.387597644	9.02241214	0.679492212	-0.12207031	1.4038086	0	0.8673096040000001	9.624145468	-0.48808594240000003	0.61035156	0.5493164	-1.0375977	1549637318.231
-9.298754892	-1.156811502	-3.79223642	0	-0.36621094	-0.48828125	2.837597644	-8.228076080000001	0.660351538	0.12207031	-1.0986328	1.2817383	5.13686502	9.649267572	-0.7141846040000002	-0.061035156	0.48828125	0.4272461	-9.024804712	0.9965087860000001	3.411816394	-0.6713867	-0.12207031	0.24414062	-0.8876464660000001	9.839477340000002	0.7883544928000001	-0.12207031	0.79345703	0.18310547	1.276440396	9.61936052	-0.9139648560000001	0.4272461	-0.30517578	-1.0375977	1549637318.271
-9.25927716	-1.1340820288	-4.24323732	-0.36621094	-0.36621094	-0.48828125	3.1306884000000004	-8.432641574	0.49526367800000004	0.061035156	-1.159668	1.5258789	4.95263678	10.304834260000002	-0.832617212	0.18310547	0.12207031	0.7324219	-9.05471196	0.8194580072000001	3.27663588	-0.48828125	0.36621094	-0.061035156	-1.4427246400000002	10.58955072	1.356591754	0.061035156	0.5493164	0.30517578	1.4606689300000002	9.82871106	-1.3051513580000003	0.36621094	-0.7324219	-1.2817383	1549637318.311
-9.15041484	-1.50493161	-4.477709964000001	0.061035156	0.061035156	-0.12207031	3.6127929320000005	-8.497240920000001	0.36367187500000003	0.12207031	-1.4038086	1.8310547	4.721752896	10.58117662	-0.6256591459999999	0.61035156	0.24414062	1.0986328	-9.05471196	0.8194580072000001	3.27663588	-0.4272461	0	-0.30517578	-1.3685547120000001	10.8551268	1.6915527160000003	-0.30517578	0.5493164	0	1.5563721040000003	9.87536592	-1.7286376800000003	0.18310547	-1.4038086	-1.4038086	1549637318.351
-9.455468750000001	-1.726245108	-4.610498004000001	0.48828125	0.061035156	0.36621094	4.269555710000001	-8.640795926000001	0.17585449280000004	0.12207031	-1.0986328	2.1362305	4.31381839	10.687646760000002	-0.05502929712000001	0.6713867	0.30517578	1.2817383	-9.471020468	1.0479492212000001	3.1127441100000004	-0.4272461	-0.061035156	-0.36621094	-1.641308606	10.660132280000001	1.5563721040000003	-0.61035156	0.12207031	-0.24414062	2.378222644	10.000976440000002	-1.876977536	-0.18310547	-1.3427734	-1.2207031	1549637318.391
-10.565625	-1.4235839660000003	-4.627246106	1.159668	-0.061035156	0.9765625	4.934692392	-9.1109375	-0.09450683900000001	0.12207031	-1.0986328	2.1362305	3.7503662140000005	10.73908696	0.54191893	0.12207031	0.18310547	0.9765625	-9.687548920000001	1.3470214660000002	2.6796875	-0.24414062	-0.24414062	-0.30517578	-1.870996106	10.535717360000001	1.1747558900000001	-0.6713867	-0.5493164	-0.18310547	2.4344482820000004	10.51777356	-1.64011232	-1.0986328	-1.2207031	-0.7324219	1549637318.431
-11.036962860000001	-1.3661621400000001	-5.220605432000001	-0.30517578	-0.91552734	0.79345703	5.421582068	-9.62294928	-0.2524169928	-0.18310547	-0.61035156	1.5258789	3.124707068	10.89101538	0.8362060700000001	-0.7324219	-0.48828125	0.4272461	-9.687548920000001	1.3470214660000002	2.6796875	0.12207031	-0.4272461	-0.30517578	-2.112646466	10.55007338	0.9510498200000002	-0.7324219	-1.0375977	0.061035156	2.775390576	11.59802266	-0.734521466	-2.319336	-1.0375977	-0.12207031	1549637318.471
-10.43522914	-1.9571288940000002	-4.251611420000001	-0.6713867	-1.6479492	0.91552734	5.860620108000001	-10.24980432	-0.07895508180000001	-0.61035156	-0.12207031	0.6713867	3.048144568	11.35996106	0.7416992212000001	-1.5869141	-1.159668	-0.12207031	-9.89929164	0.26796875000000003	2.205957068	0.8544922	-0.7324219	-0.30517578	-2.5074219240000004	11.00466304	1.2453369600000002	-0.48828125	-1.2207031	0.61035156	4.618872104	11.240332460000001	0.6627441100000001	-3.7231445	0.18310547	1.2817383	1549637318.511
-9.42077626	-2.726342752	-2.8483641200000003	-0.79345703	-1.953125	0.6713867	6.001782248	-9.97226538	0.3756347644	-1.0986328	1.7700195	-0.8544922	3.277832068	10.66491664	0.611303714	-1.7089844	-1.4038086	0	-9.447094748	-0.15910644960000003	1.8841552520000002	0.79345703	-0.8544922	-0.48828125	-2.56245108	10.455566100000002	1.7848632200000003	-0.48828125	-0.91552734	0.5493164	5.279223740000001	11.2199955	2.642602536	-4.760742	1.5869141	2.9907227	1549637318.551
-8.7448732	-3.18332518	-1.3673584260000002	-1.0375977	-2.6245117	0.5493164	5.653662140000001	-8.9745607	0.657958966	-1.0986328	1.7700195	-0.8544922	3.3771241	9.8179438	0.6053222644	-1.6479492	-1.2207031	0.36621094	-9.447094748	-0.15910644960000003	1.8841552520000002	0.7324219	-1.0986328	-0.36621094	-2.604321286	9.289184800000001	2.296875	-0.6713867	-1.3427734	0.4272461	3.8987060700000002	10.59672824	3.3651612400000004	-3.0517578	-2.9907227	4.8828125	1549637318.591
-8.847753894	-3.4800048920000006	-1.113745108	-0.061035156	-0.36621094	0.24414062	5.0818360600000005	-8.719750900000001	0.35888672120000004	-0.61035156	1.8310547	-2.1972656	3.1438476440000005	9.777270468000001	0.5239746106000001	-1.7700195	-1.2817383	0.4272461	-9.80957068	-1.758544928	2.390185504	0.79345703	-1.0375977	-0.36621094	-2.077954074	9.125292932	2.9727783540000003	-0.48828125	-1.159668	0.24414062	1.156811502	11.940161240000002	-0.900805661	-2.8686523	-0.61035156	5.6762695	1549637318.631
-9.180322480000001	-3.8532471040000003	-1.81716304	1.6479492	-0.24414062	0.18310547	4.514794928000001	-9.157592752000001	-0.42229003600000004	0.5493164	1.2817383	-3.6621094	3.1199219240000007	9.96748004	0.45698242800000005	-1.5869141	-1.5258789	0.18310547	-9.67558606	-1.2895996400000003	2.9907226440000003	0.36621094	-0.5493164	-0.48828125	-1.8446777160000003	9.624145468	3.402246106	-0.18310547	-0.91552734	0.12207031	0.02033691394	11.600414840000001	0.1686767572	-1.4038086	-0.8544922	5.432129	1549637318.671
-8.34890126	-2.5253662140000004	-1.349414038	1.0986328	-0.6713867	0.48828125	3.887939496	-9.614575180000001	-1.391284146	0.5493164	1.2817383	-3.6621094	3.44890126	9.3573732	0.679492212	-0.8544922	-0.7324219	-0.061035156	-9.67558606	-1.2895996400000003	2.9907226440000003	0.4272461	0.12207031	-0.4272461	-1.8255371400000002	9.516479532	3.34841304	-0.24414062	-0.79345703	0.12207031	1.256103534	11.077636780000002	-0.5120117212	-0.91552734	-0.061035156	5.432129	1549637318.711
-8.13117662	-1.341040036	-1.123315396	0.6713867	0.79345703	0.24414062	3.4142089660000003	-8.89680162	-1.987036142	0.8544922	1.159668	-3.6010742	3.3567871400000002	8.50561502	0.80988768	-0.48828125	-0.4272461	0.18310547	-8.66472194	-0.8290283540000001	2.68566893	0.61035156	-0.61035156	-0.36621094	-1.930810504	8.391967752000001	3.129492212	-0.36621094	-0.79345703	0	1.4020507200000003	9.444701980000001	0.0825439496	-0.061035156	2.8686523	4.5776367	1549637318.751
-8.235253894000001	-1.108959964	-1.4331542540000002	-0.24414062	0.61035156	-0.30517578	3.152221646	-8.151513580000001	-2.122216754	0.6713867	0.7324219	-3.540039	2.9548339660000003	8.3201902	0.7668212860000001	-0.61035156	-1.0986328	0.24414062	-8.66472194	-0.8290283540000001	2.68566893	1.159668	0.48828125	-0.18310547	-1.830322284	7.867993210000001	2.9177491	-0.061035156	-1.0375977	-0.24414062	1.8386962860000002	8.285498200000001	-0.0227294928	0.7324219	4.5166016	3.0517578	1549637318.791
-8.13955072	-1.223803714	-1.1484375	-0.30517578	0.7324219	-0.061035156	3.152221646	-8.151513580000001	-2.122216754	0.30517578	1.0375977	-3.2348633	2.7765869600000004	8.4386232	0.5191894568000001	-0.61035156	-1.0986328	0.24414062	-8.53671875	-1.221411142	2.66174321	1.0375977	0	-0.061035156	-1.465454074	8.192187500000001	3.1282959260000003	0.4272461	-1.0986328	-0.36621094	0.45578614200000006	7.35358876	0.06459961060000001	1.3427734	4.699707	1.6479492	1549637318.831
-8.463745108000001	-1.175952176	-1.108959964	-0.30517578	0.8544922	0.36621094	2.692846646	-7.61557608	-1.8973144960000001	0.12207031	1.2207031	-1.7089844	3.122314496	8.534326080000001	0.45339357	0.061035156	-1.4648438	-0.4272461	-8.37163089	-2.31481929	2.60910643	0.6713867	0.61035156	-0.061035156	-1.1639892572000001	8.72333966	3.6785887600000002	0.61035156	-0.5493164	-0.48828125	-0.5802001800000001	6.7889402	0.793139676	2.5634766	2.1972656	0.61035156	1549637318.871
-9.75214856	-0.6902587860000001	-1.3099365020000002	0.18310547	1.2207031	0.8544922	2.73830571	-7.741186600000001	-1.738207968	0.24414062	1.2817383	-0.9765625	3.867602536	8.647973740000001	1.022827176	0.79345703	-0.24414062	-0.8544922	-8.694628894000001	-2.118627896	2.49426268	0.18310547	0.24414062	-0.12207031	-1.0455566100000002	8.96259784	3.8197509000000003	0.5493164	-0.24414062	-0.4272461	0.92473143	6.3845947480000005	2.081542932	2.9907227	1.159668	0.061035156	1549637318.911
-10.795312500000001	-0.3002685504	-2.471533246	0.061035156	2.1972656	-0.061035156	2.7167724640000004	-8.34890126	-1.6664307100000002	0.24414062	1.2817383	-0.9765625	4.502832068	9.23774411	1.774096646	0.8544922	0.79345703	-1.0375977	-8.694628894000001	-2.118627896	2.49426268	-0.36621094	-0.4272461	0.12207031	-1.1604003600000001	9.2042482	3.7515625000000004	0.5493164	-0.12207031	-0.24414062	4.9765625	8.12160643	3.3496094240000005	2.319336	-1.4038086	-0.061035156	1549637318.951
-12.62683058	-0.808691394	-2.496655252	-1.5258789	-1.159668	-0.061035156	2.6258545320000004	-9.42197284	-1.7298339660000002	0.48828125	0.9765625	-0.36621094	4.84736322	9.99021016	2.304052716	0.48828125	0.4272461	-0.9765625	-9.439917032	-1.335058606	3.359179712	-0.30517578	-0.48828125	0.4272461	-1.387695288	9.858617720000002	3.563745108	0.5493164	-0.24414062	0.12207031	8.27592752	10.377808	4.10805661	-0.061035156	0.5493164	-0.4272461	1549637318.991
-12.8122554	-2.15571286	-2.7813721040000003	-0.79345703	-0.36621094	0.61035156	2.642602536	-10.03686502	-1.790844748	0.61035156	0.12207031	0.24414062	5.24572734	10.846752700000001	2.42607428	0.18310547	-0.36621094	-0.7324219	-10.285692899999999	-0.5335449280000001	4.42866214	-0.24414062	-1.7700195	0.4272461	-1.435546924	10.609887680000002	3.2072509000000005	0.6713867	-0.61035156	0.4272461	5.90847194	10.033276260000001	2.969189496	-1.2207031	0.36621094	-1.0375977	1549637319.031
-10.088306200000002	-3.2586913940000004	-2.2657714660000003	-0.36621094	-1.4648438	0.48828125	2.670117212	-10.003369600000001	-1.4546875000000001	0.4272461	-0.61035156	0.6713867	5.837890380000001	11.730810700000001	2.251416034	-0.12207031	0.061035156	-0.6713867	-10.285692899999999	-0.5335449280000001	4.42866214	0.18310547	-0.48828125	0.18310547	-1.1747558900000001	11.710473740000001	2.969189496	0.48828125	-0.5493164	0.7324219	1.6149902160000003	9.57629393	0.8613281250000001	0.48828125	-4.5166016	-2.1362305	1549637319.07
-8.88723143	-3.4883788940000002	-2.306445288	1.4038086	0.5493164	0.36621094	2.7478759000000004	-9.666015380000001	-0.6986327880000001	-0.12207031	-1.0375977	1.0986328	6.225488220000001	12.191382280000001	1.8937255400000002	-0.061035156	0.6713867	-0.24414062	-10.619458360000001	-0.346923822	3.8053954680000004	0.30517578	-1.3427734	-0.061035156	-1.1245117212000002	12.3863768	2.8675048920000004	0.061035156	-0.18310547	0.91552734	3.4656494600000003	10.946045320000001	1.0646972840000002	0.61035156	-3.2348633	-1.8310547	1549637319.111
-8.18620607	-3.2646728240000003	-3.011059604	0.9765625	0.30517578	0.30517578	2.9321045320000003	-9.08342302	0.015551758180000002	-0.36621094	-1.0375977	1.8310547	6.153711060000001	11.260669420000001	1.697534146	0.12207031	1.2817383	0.79345703	-9.593042032000001	-0.5024413940000001	2.327978534	0.18310547	0.30517578	-0.12207031	-1.2082519568	11.802587860000001	2.63183606	-0.48828125	0.30517578	0.6713867	0.893627896	10.23903804	-0.2607910144	0.91552734	-2.4414062	-2.319336	1549637319.15
-7.956518570000001	-2.910571286	-3.782666034	1.6479492	1.5869141	0.24414062	2.971582068	-8.187402160000001	0.343334964	-0.18310547	-0.61035156	2.6855469	5.417993210000001	9.62294928	1.4522949280000002	-0.061035156	1.4648438	1.7700195	-9.593042032000001	-0.5024413940000001	2.327978534	-0.48828125	-0.18310547	-0.24414062	-1.1125488220000002	9.85622554	2.026513678	-0.9765625	0.7324219	0.24414062	2.634228534	9.82990764	-1.1101562500000002	1.7700195	-1.8310547	-2.2583008	1549637319.19
-8.575000000000001	-2.213134784	-4.383203076	-0.061035156	-1.4038086	0.12207031	3.172558606	-7.885937500000001	0.269165036	0.12207031	-0.9765625	2.8076172	4.468139676000001	8.88842752	1.0192382788	-0.61035156	1.3427734	1.8920898	-9.13725589	0.8924316100000002	1.8542480040000002	-0.4272461	0.48828125	-0.18310547	-0.8744873200000001	8.59892572	1.144848642	-1.2207031	0.9765625	0.12207031	2.3758300720000003	9.610986420000001	-0.8744873200000001	1.3427734	-1.0986328	-1.8920898	1549637319.23
-8.747265380000002	-1.6472900360000002	-3.517089856	0.36621094	0.6713867	0.30517578	3.3675537140000005	-8.673095746000001	0.027514648560000004	0.061035156	-1.2207031	2.0751953	3.8281250000000004	9.33344748	0.2775390576	-1.2817383	1.0375977	1.0986328	-9.07385234	0.850561502	2.7275389400000005	-0.30517578	-0.12207031	-0.18310547	-0.869702176	9.069067392000001	0.7608398560000001	-1.0986328	1.2207031	0.61035156	2.3387451080000004	9.341821580000001	-0.860131839	1.5258789	-2.319336	-1.7089844	1549637319.27
-8.793920926	-1.1723632788	-3.7515625000000004	0.12207031	0.36621094	0	3.603222644	-9.366943390000001	-0.03229980432	0.061035156	-1.2207031	2.0751953	3.8353027160000006	9.410009980000002	-0.5024413940000001	-1.5869141	0.48828125	0.5493164	-9.07385234	0.850561502	2.7275389400000005	-0.12207031	0.6713867	-0.18310547	-1.2010742212	9.677978240000002	0.9929199280000001	-0.5493164	1.159668	1.2207031	1.88774411	9.503320288000001	-1.6341308900000002	0.9765625	-1.953125	-1.8920898	1549637319.31
-8.621655252000002	-1.1903076080000001	-3.59484874	0.061035156	-0.18310547	-0.12207031	3.487182608	-8.742480432	0.0992919928	-0.30517578	-0.8544922	1.5258789	3.968090854	8.81186502	-1.144848642	-1.159668	-0.36621094	1.0375977	-8.482885880000001	0.663940396	2.47631839	-0.30517578	-0.7324219	-0.12207031	-1.3039550720000002	9.118115020000001	1.4738280760000002	-0.30517578	0.61035156	1.0986328	2.201171924	9.350195288	-2.027709964	1.3427734	-1.8920898	-2.380371	1549637319.35
-8.11083966	-1.1257080072	-3.1103514400000005	0.24414062	0.5493164	-0.24414062	3.2945800720000005	-8.031884980000001	0.34213867800000003	-0.4272461	-1.0375977	0.4272461	4.078149460000001	8.49963408	-1.355395468	-0.36621094	-0.48828125	1.4648438	-8.19099092	0.18303222840000002	2.9249266200000004	-0.24414062	0.4272461	-0.12207031	-0.9821533540000001	8.77238768	1.733422824	-0.30517578	0.48828125	0.4272461	2.288500998	9.16118161	-1.642504892	1.4038086	-1.3427734	-2.319336	1549637319.39
-8.332153060000001	-0.849365216	-3.52546376	0.6713867	1.2207031	-0.61035156	3.1438476440000005	-7.73161592	0.5120117212	-0.4272461	-1.0375977	0.4272461	3.9561278960000004	8.28430162	-1.2788329680000001	0.30517578	0.12207031	1.2817383	-8.19099092	0.18303222840000002	2.9249266200000004	-0.7324219	-0.18310547	-0.061035156	-0.5060302716	8.725732428	1.8040038940000003	-0.12207031	0.4272461	-0.061035156	2.45358876	9.18391124	-1.5156982820000002	1.0986328	-0.8544922	-2.2583008	1549637319.43
-8.91953125	-0.5586669928	-4.3150146760000005	0	-0.18310547	-0.7324219	2.9667969240000005	-7.798608426	0.48808594240000003	-0.24414062	-1.0375977	0.24414062	3.667822284	8.08930661	-0.8613281250000001	0.79345703	0.48828125	0.79345703	-8.291479532	0.876879892	3.2455322480000004	-0.6713867	0.12207031	0.061035156	-0.21413574280000003	8.728125	1.6748047120000003	-0.24414062	0.48828125	-0.30517578	2.39138179	9.31311052	-1.443920926	0.61035156	-0.6713867	-1.953125	1549637319.47
-9.064282248	-0.974975589	-4.041064496	-0.61035156	-0.7324219	-0.30517578	2.9667969240000005	-7.798608426	0.48808594240000003	-0.12207031	-1.159668	0.24414062	3.543408246	8.285498200000001	-0.30385742800000004	0.79345703	0.48828125	0.12207031	-8.033081070000001	0.9020019568000001	2.94526358	-0.24414062	0.18310547	-0.061035156	-0.17106933900000001	8.833398560000001	1.5001464660000001	-0.12207031	0.24414062	-0.48828125	1.622167932	9.471020468	-1.414013678	0	-0.91552734	-1.8310547	1549637319.515
-9.213818390000002	-1.503735324	-3.5577635800000005	0.36621094	-0.18310547	0.061035156	2.9548339660000003	-8.042651260000001	0.381616214	-0.18310547	-1.2207031	0.30517578	3.6127929320000005	8.813061600000001	0.2260986322	0.79345703	0.48828125	0.12207031	-8.033081070000001	0.9020019568000001	2.94526358	-0.24414062	0.18310547	-0.061035156	-0.5096191394	9.191088760000001	1.39606929	0	0.061035156	-0.4272461	1.6317382200000001	9.523657248000001	-1.4738280760000002	-0.36621094	-1.0986328	-1.8310547	1549637319.554
-9.045141574	-0.46655273560000005	-4.4334472840000005	0	0.12207031	-0.061035156	3.4189941100000003	-8.415893570000001	0.7105957068000001	-0.48828125	-0.6713867	0.4272461	3.6534667540000005	9.83229982	0.4438232428	0.061035156	-0.36621094	-1.2817383	-9.15878894	0.0478515625	3.7695067900000003	-0.24414062	-0.7324219	-0.061035156	-0.794335962	9.9794429	1.7274413940000002	0.18310547	-0.61035156	-0.24414062	1.8973144960000001	9.87297374	-1.524072284	-0.8544922	-1.0375977	-1.5258789	1549637319.59
-9.394457968000001	-0.80390625	-4.70859375	-0.061035156	-0.24414062	0.4272461	3.5972412140000003	-8.924316394	0.729736322	-0.4272461	-0.18310547	0.4272461	4.042260880000001	10.4723143	0.7225586060000001	0.18310547	-0.79345703	-1.5869141	-9.15878894	0.0478515625	3.7695067900000003	-0.5493164	-0.18310547	-0.12207031	-0.764428714	10.794115920000001	2.312426718	0.30517578	-0.7324219	-0.48828125	2.4727295320000002	9.837085159999999	-1.8434814300000002	-1.7700195	0.18310547	-1.2817383	1549637319.63
-10.6074955	-1.0491455072	-4.571020468	-0.6713867	-1.4038086	1.0375977	3.9776612400000007	-9.100170926	0.49885253600000007	-0.18310547	-0.30517578	0.36621094	4.647582968	10.789330580000001	1.1962890380000002	0.36621094	0.18310547	-1.8920898	-8.978149460000001	0.287109375	3.4955566100000004	-0.91552734	-0.79345703	-0.12207031	-0.9414794928000001	10.96398912	2.436840854	-0.061035156	-0.61035156	-0.6713867	3.093603534	10.101464660000001	-1.119726538	-2.6855469	0.6713867	-0.61035156	1549637319.67
-10.92690396	-2.032495108	-4.300659146	-2.6245117	-1.4648438	0	4.598535144	-9.5104982	0.21054687500000002	0	-0.7324219	0	4.7887451080000005	11.5525634	1.5456054320000001	0.12207031	0.9765625	-2.1362305	-11.55854532	-0.026318359620000002	3.96928714	-0.30517578	-0.8544922	-0.12207031	-1.3649658540000003	11.308520860000002	2.3531005400000002	-0.48828125	-0.9765625	-0.48828125	4.306640576	10.87426718	0.28471679320000004	-4.333496	0.18310547	0.5493164	1549637319.71
-10.05959514	-3.8556396760000005	-3.3819091460000004	-2.2583008	-2.0141602	-0.7324219	5.055517572	-10.626635880000002	-0.04426269568	-0.12207031	-0.30517578	-0.36621094	4.7887451080000005	11.5525634	1.5456054320000001	0.12207031	0.9765625	-2.1362305	-11.55854532	-0.026318359620000002	3.96928714	0.12207031	-1.7089844	-0.30517578	-1.56354982	11.78942842	2.733520468	-0.18310547	-0.8544922	-0.36621094	5.207446580000001	11.247509980000002	1.8267334260000003	-5.3100586	0.6713867	2.8076172	1549637319.75
-8.980542032	-3.858032248	-0.516796875	0.4272461	-0.12207031	1.2207031	5.373730432	-10.71755342	-0.23327636780000002	-0.24414062	0.61035156	-0.24414062	4.7887451080000005	11.5525634	1.5456054320000001	0.12207031	0.9765625	-2.1362305	-11.59682608	-1.21303714	3.858032248	0.36621094	1.6479492	-0.5493164	-1.8817626800000002	10.5739991	3.4656494600000003	0.061035156	0.061035156	-0.91552734	4.677490216000001	10.456762680000002	1.7501709260000002	-2.0141602	-1.0375977	6.0424805	1549637319.79
-10.01652806	-2.7610351440000005	-1.8566405760000002	0.4272461	1.8920898	0.24414062	5.2576902	-9.43273912	-0.33854982	0	1.2207031	-0.5493164	4.751660144000001	9.24611821	1.1017822480000001	0.36621094	0	0.30517578	-9.656445288	-0.7381103240000001	2.3219971040000003	-0.061035156	0.48828125	-0.24414062	-2.8758788940000004	8.77358426	3.1282959260000003	-0.4272461	-0.24414062	-0.8544922	1.8602295320000002	13.58864766	-0.7034179712000002	-2.2583008	1.6479492	6.4086914	1549637319.83
-9.85742212	-2.3387451080000004	-3.2909912140000004	-0.36621094	-2.8076172	-0.61035156	4.856933606	-9.58825679	-0.5443115216000001	0.061035156	1.3427734	-1.953125	3.9501464660000005	9.485375900000001	0.9139648560000001	0.36621094	0	0.30517578	-9.656445288	-0.7381103240000001	2.3219971040000003	0.24414062	0.36621094	0.5493164	-2.7251464660000004	8.798706070000001	2.6390135800000003	-0.24414062	-1.0986328	-0.5493164	0.30625	12.92949182	-0.669921875	-1.5258789	-0.061035156	5.6762695	1549637319.87
-7.966088760000001	-1.9391846040000003	-0.8565429712000001	-1.159668	-0.8544922	0.18310547	4.1260009	-9.7401857	-0.9115722840000001	0.24414062	2.0141602	-2.6855469	3.24194339	8.93867212	0.6304443390000001	-0.24414062	-1.3427734	0.7324219	-8.84177266	-1.0563232428000002	2.128198282	0.48828125	0.4272461	0.18310547	-2.000195288	8.882446580000002	2.6892577880000004	0.24414062	-0.30517578	-0.5493164	0.9642089660000001	10.64577626	-0.15551757200000002	0.30517578	1.5258789	5.79834	1549637319.91
-7.68735324	-1.258496106	-0.8816650360000001	-0.30517578	1.0375977	0.12207031	3.5063233800000004	-8.735302520000001	-1.1316894568000002	0.48828125	1.7089844	-3.112793	3.161792032	8.327368210000001	0.48808594240000003	-0.12207031	-1.4648438	0.61035156	-8.445800720000001	-1.197485324	2.2215087860000002	0.4272461	0.36621094	-0.18310547	-2.051635782	8.22089856	2.789746106	0.36621094	-0.4272461	-0.24414062	1.437939496	9.5619384	-0.15671386780000002	0.5493164	4.1503906	4.638672	1549637319.95
-7.956518570000001	-1.085034146	-1.771704074	-0.7324219	0.18310547	-0.18310547	3.08881839	-8.00795926	-1.159204074	0.5493164	0.8544922	-3.6621094	3.198876996	8.570214660000001	0.6005371106	0.24414062	-0.6713867	0.36621094	-8.156298920000001	-0.974975589	2.1616942900000002	0.48828125	0.48828125	0.061035156	-1.7693115020000003	8.31899411	2.9990966460000004	0.36621094	-0.48828125	-0.061035156	-0.08015136780000001	7.668212860000001	-0.1866210962	1.7089844	4.5776367	2.6855469	1549637319.99
-8.004370108000002	-1.5707275360000001	-1.3709472839999999	-0.30517578	0.61035156	0.24414062	2.6605469240000006	-7.8237304320000005	-1.234570288	0.7324219	0.7324219	-3.1738281	3.092407248	8.88723143	0.90678714	0.48828125	-0.5493164	0.24414062	-8.10844748	-1.350610324	2.418896466	0.30517578	0.18310547	0	-1.5491942900000002	8.689843750000001	3.3400389400000003	0.36621094	-0.12207031	-0.18310547	-1.5360351440000002	7.21003444	0.2177246106	2.0751953	2.9907227	1.0986328	1549637320.03
-8.935082968000001	-1.3649658540000003	-1.296777356	0.7324219	1.3427734	0.48828125	2.3519042540000004	-7.73759784	-1.3996582460000002	0.7324219	0.7324219	-3.1738281	3.2921875000000003	9.00566394	1.4211913940000003	0.7324219	-0.18310547	0	-8.14792482	-1.693945288	2.5134033540000003	0	0.18310547	-0.12207031	-1.6736084260000001	8.758032248000001	3.543408246	0.30517578	-0.12207031	-0.24414062	-1.2716552520000002	6.888232428000001	0.8170653959999999	2.6855469	0.30517578	-0.18310547	1549637320.07
-10.140942000000003	-0.47014160340000005	-2.044457968	0.48828125	1.7089844	0.18310547	2.191601538	-7.930200180000001	-1.592260782	0.79345703	0.30517578	-2.5634766	3.4225829680000004	9.304736420000001	1.832714856	0.7324219	-0.18310547	0	-8.323779254	-1.5013427520000002	2.828027356	-0.061035156	-0.061035156	0	-1.52526857	8.959009080000001	3.5601562500000004	0.24414062	-0.36621094	-0.18310547	1.74299321	7.4325439300000005	1.5731201080000001	3.7231445	-0.61035156	-0.91552734	1549637320.11
-10.912548920000003	-0.7141846040000002	-2.81486821	-0.36621094	1.159668	-0.5493164	2.071972644	-8.26755342	-1.7860596040000003	0.8544922	-0.18310547	-1.8310547	3.53981929	9.863403060000001	1.930810504	0.36621094	0.18310547	-0.61035156	-9.04992662	-1.189111322	3.1773437500000004	-0.12207031	-0.4272461	0.24414062	-1.418798822	9.42077626	3.447705072	0.30517578	-0.12207031	-0.061035156	4.389184604	9.71147464	2.0755615020000002	2.5634766	-1.8310547	-1.2207031	1549637320.15
-11.483178420000002	-0.3194091754	-2.045654254	0	0.12207031	0.12207031	2.071972644	-8.26755342	-1.7860596040000003	0.61035156	-0.5493164	-0.7324219	3.7838623200000003	10.13376448	1.69633786	0.061035156	-0.30517578	-0.7324219	-9.447094748	-0.9438721040000001	3.4656494600000003	0.12207031	0.30517578	0.30517578	-1.6137939300000002	9.81435504	3.237158246	0.4272461	-0.24414062	0	8.96499002	11.40183058	4.179833966	-0.48828125	1.7700195	-0.061035156	1549637320.19
-10.9819339	-0.9953125	-3.04216304	-1.6479492	-0.061035156	-0.12207031	2.31481929	-8.54628894	-1.66044928	0.24414062	-0.5493164	0.5493164	4.148730432000001	10.462744600000002	1.256103534	0.061035156	-0.30517578	-0.7324219	-9.4686277	-0.925927716	3.4907714660000004	0.18310547	-0.30517578	0.4272461	-1.6090087860000002	10.1660643	3.1641846040000003	0.48828125	-0.36621094	0.061035156	6.17404802	9.45666484	1.963110324	-1.3427734	-0.48828125	-0.8544922	1549637320.23
-9.6385009	-3.3376464660000003	-2.902197284	-0.7324219	-0.5493164	-0.36621094	2.5588623200000002	-8.865698380000001	-1.076660144	-0.4272461	-0.12207031	1.8310547	4.536328076	10.747461060000001	0.9522461060000001	0.24414062	0.36621094	-0.8544922	-9.447094748	-0.954638678	3.6068116	0.24414062	0.24414062	0.24414062	-1.443920926	10.765404860000002	3.0050780759999998	0.36621094	-0.24414062	0.12207031	-0.24045410340000004	8.886035340000001	-0.1626953076	0.30517578	-3.540039	-2.8076172	1549637320.27
-9.749755890000001	-4.1427491000000005	-3.269457968	2.4414062	-0.061035156	-0.12207031	2.6964355040000005	-9.23535144	-0.462963858	-0.79345703	0.48828125	2.9907227	4.7349121400000005	11.142236420000001	0.7488769568000001	0.24414062	0.6713867	-0.8544922	-11.2199955	-0.07536621106000001	3.3735351440000003	-0.24414062	-1.2207031	-0.12207031	-1.3063476440000001	11.07165486	2.7706054320000004	0.18310547	0.12207031	0.24414062	4.9765625	11.27741664	0.7058105432	1.0986328	-3.7231445	-0.8544922	1549637320.31
-9.22338858	-2.3303711060000003	-3.325683606	1.3427734	-0.5493164	-0.061035156	2.6892577880000004	-9.749755890000001	-0.2607910144	-0.6713867	0.30517578	3.479004	4.92751448	11.0931884	0.570629892	0.24414062	0.6713867	-0.8544922	-11.2199955	-0.07536621106000001	3.3735351440000003	-0.30517578	1.2817383	0.24414062	-1.4810058900000003	11.151807100000001	2.204760782	0.061035156	0.61035156	0.12207031	4.041064496	11.27861322	0.5359375000000001	-0.48828125	0.61035156	-0.8544922	1549637320.35
-8.755639480000001	-1.783667032	-4.00517572	-0.4272461	0.24414062	-0.4272461	2.6892577880000004	-9.749755890000001	-0.2607910144	-0.24414062	-0.9765625	3.540039	4.689453076	10.1325679	0.287109375	-0.061035156	0.8544922	0.7324219	-9.785644568	0.2524169928	1.8219482820000001	-0.4272461	0.6713867	0.18310547	-2.20236821	10.103857820000002	1.5085204680000002	-0.5493164	0.9765625	-0.24414062	2.378222644	9.366943390000001	-0.740502896	0.91552734	-1.0986328	-1.0375977	1549637320.39
-9.354980432000001	-2.6713134000000003	-4.751660144000001	-0.36621094	-1.4038086	-0.6713867	3.53981929	-8.8896241	0.0693847644	-0.30517578	-1.4038086	3.479004	3.994409146	10.157690200000001	-0.04306640576	-0.30517578	0.61035156	1.2207031	-9.322680710000002	0.17944336060000002	1.184326178	-0.48828125	0.24414062	-0.12207031	-2.8316162140000003	9.46623552	0.9343017572	-0.8544922	0.48828125	-0.24414062	1.867407248	9.555957068	-0.9785644568000001	0.9765625	-0.6713867	-1.3427734	1549637320.429
-8.85253894	-2.4643554320000005	-3.65944838	-0.48828125	-0.9765625	-0.12207031	3.62236322	-9.39086911	0.22011719240000002	-0.4272461	-0.79345703	1.953125	3.277832068	10.80607878	-0.6256591459999999	-0.30517578	0.61035156	1.2207031	-10.11342752	0.678295926	1.7083007200000002	-0.61035156	0	-0.18310547	-2.463159146	10.41967752	0.9486572480000001	-0.48828125	0.18310547	0.12207031	2.138964856	9.96628444	-0.8577392572	0.4272461	-1.2207031	-1.3427734	1549637320.469
-8.408715560000001	-2.168872104	-2.9548339660000003	0.36621094	0.9765625	0.18310547	3.5888672120000003	-9.76889676	0.2344726538	-0.4272461	-0.79345703	1.953125	3.302954074	9.8418705	-0.974975589	-0.61035156	-0.24414062	0.5493164	-9.49733876	0.6507812500000001	1.9607177520000003	-0.4272461	0.79345703	-0.18310547	-2.10546875	10.294067000000002	1.5001464660000001	-0.36621094	0.91552734	0.12207031	1.830322284	9.419580072	-1.638916034	0.8544922	-1.953125	-1.6479492	1549637320.509
-8.693432608	-1.600634784	-3.7527587860000002	0.48828125	0.12207031	-0.18310547	3.5888672120000003	-9.76889676	0.2344726538	-0.36621094	-1.3427734	1.2207031	3.435742212	8.92551268	-0.8708984620000001	-0.61035156	-0.24414062	0.5493164	-8.920727340000001	0.500048822	1.739404254	-0.61035156	-0.4272461	-0.24414062	-2.386596646	8.978149460000001	1.485791034	-0.7324219	0.6713867	0.061035156	2.4344482820000004	9.38967302	-2.007373004	0.91552734	-1.2207031	-1.7089844	1549637320.549
-8.181420926000001	-1.5970459260000003	-3.42497554	0.12207031	-0.18310547	-0.24414062	3.4034423920000005	-8.21013179	0.38879393000000007	-0.4272461	-0.9765625	0.12207031	3.03020018	8.83698732	-0.6926513580000001	-0.12207031	0.5493164	0.7324219	-8.61328125	0.6926513580000001	1.83151857	-0.30517578	0.24414062	-0.12207031	-2.332763678	8.535522660000002	1.374536142	-0.61035156	0.18310547	0	2.843579074	9.1193116	-1.46665036	0.79345703	-0.5493164	-1.5869141	1549637320.589
-8.67788089	-1.9260253600000001	-3.617578076	0.18310547	0	-0.18310547	3.4034423920000005	-8.21013179	0.38879393000000007	-0.4272461	-0.9765625	0.12207031	2.810082968	8.761621106	-0.6053222644	-0.48828125	-0.24414062	0.48828125	-8.58217752	0.735717752	2.0157471040000003	-0.24414062	-0.18310547	-0.12207031	-2.04326178	8.58217752	1.293188498	-0.36621094	0.24414062	-0.061035156	2.7143798920000006	9.0858152	-1.0898193390000002	0.7324219	-0.48828125	-1.4648438	1549637320.629
-9.24372554	-2.1329834260000005	-3.5553711060000004	0.48828125	-0.61035156	0.36621094	3.052929712	-8.149121106	0.4294677716	-0.36621094	-0.5493164	0.061035156	2.969189496	8.7448732	-0.60651857	-0.61035156	-0.6713867	0.24414062	-8.637207068	0.9570312500000001	1.9954101440000003	0.061035156	0.18310547	-0.12207031	-2.124609424	8.553466754	1.1771484620000001	-0.061035156	0.061035156	0	2.3160155760000003	9.383691394000001	-0.9354980432000001	0.5493164	-1.2817383	-1.0986328	1549637320.669
-8.8979982	-2.036083966	-3.1462402160000003	0.7324219	-0.48828125	0.6713867	3.052929712	-8.149121106	0.4294677716	-0.36621094	-0.36621094	0	3.3197021760000003	9.024804712	-0.611303714	-0.61035156	-0.6713867	0.24414062	-8.560644568	1.2632812500000001	2.115039038	0.48828125	0.36621094	-0.12207031	-2.172460962	8.793920926	1.179541034	0.061035156	-0.36621094	0.18310547	1.7286376800000003	9.72224092	-1.2668701080000002	-0.18310547	-0.8544922	-0.9765625	1549637320.709
-8.78554712	-1.4211913940000003	-3.0409667540000003	1.159668	-0.061035156	0.79345703	3.0947998200000004	-8.20415036	0.5084228534	-0.6713867	0.30517578	0.061035156	3.58647464	9.600219748	-0.7010253600000002	-0.7324219	-1.0986328	0	-8.70778804	1.2094482428000002	2.296875	0.79345703	-0.18310547	-0.18310547	-2.109057608	9.34541034	1.400854532	0.12207031	-0.6713867	0.18310547	1.459472644	9.258081070000001	-1.604223642	-0.30517578	-1.0375977	-1.159668	1549637320.749
-9.0092527	-0.899609375	-3.7599366	0.91552734	0	0.30517578	2.9141601440000002	-8.66352536	0.6125	-0.7324219	1.0375977	0.18310547	3.811376996	10.11821286	-0.716577176	-0.48828125	-1.2817383	-0.12207031	-9.14802266	0.5574707068000001	2.65935054	0.8544922	-0.12207031	-0.4272461	-1.909277356	10.106250000000001	1.81357428	0.24414062	-0.8544922	0	1.4056396760000003	9.354980432000001	-1.967895468	-0.30517578	-1.3427734	-1.3427734	1549637320.789
-8.871679712	-0.8960205072	-4.04584964	0.5493164	-0.30517578	0.12207031	2.80051268	-8.80349092	0.5239746106000001	-0.6713867	1.2207031	0.24414062	4.011157248000001	10.149316100000002	-0.423486322	-0.48828125	-1.2817383	-0.12207031	-9.362158246000002	0.0825439496	3.06848143	0.5493164	-0.30517578	-0.5493164	-1.4833984620000003	10.528539840000002	2.2167236420000003	0.24414062	-0.9765625	-0.24414062	1.933203076	9.3920652	-2.190405252	-0.48828125	-0.8544922	-1.4038086	1549637320.829
-8.644384980000002	-1.362573282	-3.9022949280000003	0.061035156	-0.36621094	0.18310547	2.767016574	-8.92670926	0.2177246106	-0.36621094	0.91552734	0.18310547	4.011157248000001	10.149316100000002	-0.423486322	-0.061035156	-1.0986328	-0.36621094	-9.16357428	0.0837402356	3.28022464	0.4272461	-0.24414062	-0.48828125	-0.9354980432000001	10.21272014	2.219116214	0	-1.0986328	-0.6713867	2.53254393	9.264062500000001	-1.876977536	-1.0986328	-0.18310547	-1.0986328	1549637320.869
-9.82272914	-2.38540036	-3.122314496	-0.061035156	-1.5869141	0	2.721557608	-8.8979982	-0.192602536	-0.12207031	0.48828125	0.061035156	4.011157248000001	10.149316100000002	-0.423486322	-0.061035156	-1.0986328	-0.36621094	-9.536816394	0.16628417539999998	3.29816893	0.30517578	-0.18310547	-0.36621094	-0.7369140380000001	9.6983152	2.127001996	-0.061035156	-1.0375977	-1.2207031	3.5541748200000005	9.377710160000001	-0.9474609620000001	-2.1362305	0.36621094	-0.18310547	1549637320.909
-11.25827626	-3.716870108	-2.8268310700000003	-1.0375977	-2.0141602	-0.7324219	2.70600589	-9.134863220000002	-0.5120117212	-0.4272461	0.48828125	-0.061035156	3.6642334260000005	10.547681200000001	0.8541503600000001	-0.061035156	-1.0986328	-0.36621094	-10.768994600000001	0.41271972840000004	2.4655516200000003	0.61035156	0.061035156	-0.36621094	-1.107763678	9.894507280000001	2.00258786	0.12207031	-0.48828125	-1.2207031	4.754052716	9.97705072	0.7811767572	-3.2958984	0.7324219	1.7089844	1549637320.949
-9.754540740000001	-4.059008786	-1.453491214	0.061035156	-0.9765625	-1.0375977	2.70600589	-9.134863220000002	-0.5120117212	-0.4272461	0.48828125	-0.061035156	3.8101807100000005	11.42814946	0.492871106	-0.7324219	-1.2817383	-1.2207031	-11.984423920000001	-0.702221646	3.6068116	1.4648438	2.6245117	-0.61035156	-1.9702880400000002	11.182910340000001	3.0732665740000003	0.7324219	0.061035156	-1.0375977	4.38439946	11.416186600000001	4.042260880000001	-2.6855469	-0.36621094	4.333496	1549637320.989
-9.3489991	-3.48957518	-0.3541015576	1.7700195	0.30517578	-0.9765625	2.7000244600000003	-10.370629500000001	-0.9271240020000001	-0.4272461	1.0986328	0.4272461	4.256396466	9.795214660000001	0.8756836060000002	0.061035156	-0.79345703	-0.6713867	-10.43164038	-1.681982428	1.6927490020000002	0.48828125	2.0751953	-0.7324219	-3.052929712	10.004565200000002	3.6534667540000005	0.24414062	0.79345703	-1.2207031	0.32539062500000004	13.691528060000001	1.1651855432	-3.3569336	-2.0141602	5.2490234	1549637321.029
-10.4543705	-3.234765576	-1.4630615020000002	1.3427734	0	-1.5258789	2.3351562500000003	-8.78435054	-1.667626996	-0.30517578	1.7700195	-0.18310547	3.5601562500000004	9.477001800000002	1.356591754	0.061035156	-0.79345703	-0.6713867	-10.14333516	-1.449902356	0.909179712	0.6713867	2.0141602	-0.18310547	-3.5888672120000003	8.28190944	3.24433606	0.12207031	-0.24414062	-1.4038086	-0.923535144	12.705786240000002	-0.16628417539999998	-2.380371	-1.2207031	3.9672852	1549637321.069
-9.11452626	-2.8651123200000006	-0.5359375000000001	0.7324219	-1.0375977	-1.159668	2.3351562500000003	-8.78435054	-1.667626996	-0.30517578	1.7700195	-0.18310547	2.4153076080000004	10.17204622	1.246533246	-0.30517578	-1.0375977	-0.36621094	-10.18759784	-1.293188498	1.431957968	0.9765625	3.0517578	0.061035156	-3.5242675720000003	9.027197480000002	2.82084964	0.61035156	-0.24414062	-1.3427734	0.265576178	10.73071286	-0.3756347644	-1.159668	-0.91552734	3.2958984	1549637321.109
-8.72453624	-1.899707068	-0.172265625	1.4038086	1.0986328	-0.8544922	1.7800780760000001	-9.512890380000002	-2.3794189300000004	-0.061035156	0.91552734	-0.18310547	2.4153076080000004	10.17204622	1.246533246	-0.30517578	-1.0375977	-0.36621094	-9.171948380000002	-1.6149902160000003	0.24763183900000002	0.9765625	2.1362305	-0.24414062	-3.96330571	8.89440944	2.8232422120000003	0.7324219	0.30517578	-1.0375977	1.7071045320000002	8.931494110000001	-0.8122802520000001	0.18310547	2.0141602	1.8920898	1549637321.149
-9.207836960000002	-1.662841754	-0.9977050720000001	-0.12207031	-0.4272461	-0.7324219	1.8099853240000001	-9.33464357	-2.7418945679999998	-0.36621094	1.159668	0	2.3028564300000003	9.036767572	1.128100589	-0.12207031	-1.3427734	-0.5493164	-8.84296875	-1.8351074280000002	-0.00837402356	0.8544922	2.5634766	0.061035156	-4.01953125	8.120410340000001	2.828027356	0.48828125	-0.061035156	-0.9765625	1.1304931610000002	7.8608152	0.154321286	0.6713867	5.3100586	0.12207031	1549637321.189
-8.6599366	-2.6150878600000005	-0.6459961060000001	-0.6713867	-0.36621094	-0.5493164	1.358984424	-8.269946580000001	-2.642602536	-0.6713867	1.8920898	-0.12207031	2.20236821	9.56552716	1.0993896760000001	0.12207031	-0.4272461	-0.79345703	-8.570214660000001	-2.00258786	-0.891235324	0.79345703	1.4648438	-0.061035156	-3.951342752	8.36325679	2.8914307100000003	0.5493164	0.18310547	-0.79345703	-0.878076178	7.322485520000001	0.7955322480000001	0.6713867	1.2207031	-1.0375977	1549637321.229
-8.95183107	-3.3627685700000005	-0.5455078076000001	0.30517578	0.061035156	-0.61035156	1.146044928	-8.673095746000001	-2.527758786	-0.7324219	1.7700195	-0.24414062	2.451196286	10.05959514	1.0180419928000002	0.12207031	-0.4272461	-0.79345703	-9.04992662	-2.516992212	-0.729736322	0.24414062	0.91552734	-0.061035156	-3.9142577880000005	9.145629892	3.052929712	0.61035156	0.4272461	-0.61035156	1.7441894960000002	7.719653060000001	1.637719748	2.8076172	-0.91552734	-1.0375977	1549637321.269
-9.34421376	-3.1737548920000003	-0.663940396	0.48828125	0.18310547	-0.36621094	1.1604003600000001	-9.266455072	-2.7251464660000004	-0.12207031	1.0375977	0.30517578	2.934497104	9.791625900000001	1.1879150360000001	0.30517578	-0.24414062	-1.0375977	-9.532031250000001	-2.3758300720000003	-0.7560547120000001	-0.24414062	1.0986328	0.061035156	-3.958520468	9.229370108000001	3.0409667540000003	0.36621094	0.79345703	-0.61035156	3.523071286	9.701904254	1.524072284	1.8310547	-0.91552734	-0.79345703	1549637321.309
-9.612182608000001	-2.8136719240000003	-0.5502929712000001	0.061035156	0.6713867	0	1.1604003600000001	-9.266455072	-2.7251464660000004	-0.12207031	1.0375977	0.30517578	3.1187255400000002	9.5703125	1.39008786	0.91552734	0.48828125	-1.0986328	-9.427954074	-1.7860596040000003	-1.0503417932	-0.12207031	1.0375977	0.30517578	-4.1499266200000005	8.62763678	2.646191394	0.18310547	0.9765625	-0.36621094	3.8759764400000005	9.522461060000001	1.745385782	0.5493164	-0.4272461	-0.6713867	1549637321.349
-9.801196580000001	-3.0601074280000002	-1.0491455072	0	0.9765625	-0.30517578	1.341040036	-9.304736420000001	-2.633032248	-0.24414062	0.7324219	0.30517578	2.9775634	9.918433	1.2178222840000001	0.8544922	0.9765625	-0.79345703	-9.4423098	-1.373339856	-1.0371826080000002	0.12207031	0.5493164	0.30517578	-4.483691394	8.596533246000002	2.2286865020000004	0.36621094	0.5493164	0.061035156	4.06379393	9.64208966	1.4833984620000003	0.12207031	0.12207031	-0.5493164	1549637321.389
-9.50930162	-3.6056152160000003	-0.9594238220000001	-0.36621094	-0.7324219	-0.61035156	1.287207068	-9.616967752	-2.404541034	-0.4272461	0.6713867	0.30517578	3.0433594240000006	10.1241938	0.7907471040000001	0.24414062	0.30517578	-0.36621094	-9.8083741	-1.29558107	-0.7309326080000002	0.18310547	0.4272461	0.36621094	-4.37961412	9.122900360000001	2.15571286	0.6713867	0.061035156	0.36621094	2.044457968	9.721044928000001	1.930810504	0.61035156	0.061035156	-1.0986328	1549637321.429
-8.298657248	-3.2503173920000004	-0.6555663939999999	0.30517578	0.5493164	-0.48828125	1.287207068	-9.616967752	-2.404541034	-0.48828125	0.7324219	0.4272461	3.2634764400000003	9.77248552	0.52995607	0.5493164	0.30517578	-0.061035156	-9.80957068	-1.4630615020000002	-0.6256591459999999	0.061035156	0.6713867	0.24414062	-4.37961412	9.122900360000001	2.15571286	0.6713867	0.061035156	0.36621094	2.825634784	9.90527356	1.2692626800000002	0.91552734	-0.91552734	-0.5493164	1549637321.469
-7.702905252000001	-2.940478534	-1.546801718	0.12207031	0.6713867	-0.8544922	1.2477295320000001	-8.752050720000002	-1.5934570680000002	-0.36621094	0.24414062	0.48828125	3.2239991	9.10615216	0.477319339	0.5493164	0.30517578	-0.061035156	-9.273632788	-1.388891574	-0.8122802520000001	-0.24414062	0.8544922	0.36621094	-4.37961412	9.122900360000001	2.15571286	0.6713867	0.061035156	0.36621094	2.4571777160000003	9.07504892	0.73332518	0.6713867	0.12207031	-0.8544922	1549637321.509
-7.80458966	-3.420190396	-2.4655516200000003	0	0.4272461	-1.4648438	1.3853027160000002	-7.859619110000001	-1.11613768	0.061035156	-0.4272461	0.24414062	2.8555420320000002	8.55585962	0.45339357	0.7324219	0.7324219	0.18310547	-8.845361420000001	-1.108959964	-1.06589357	-0.6713867	0.9765625	0.4272461	-2.7658202880000005	8.062988220000001	1.5707275360000001	0.36621094	1.2207031	-0.12207031	3.3759277160000005	8.76760234	0.515600589	0.6713867	1.4038086	-0.24414062	1549637321.549
-8.59414038	-4.244433606	-2.77419429	0.24414062	0.061035156	-1.7700195	1.3853027160000002	-7.859619110000001	-1.11613768	0.061035156	-0.4272461	0.24414062	2.6976317900000004	8.829809800000001	0.028710937500000002	0.61035156	0.61035156	0.24414062	-9.39685054	-0.3146240216	-1.068286142	-1.0375977	0.79345703	0.5493164	-2.141357428	8.1670652	0.794335962	0.36621094	1.3427734	-0.30517578	3.6510742800000004	9.56552716	0.34931639400000003	-0.18310547	1.3427734	0.4272461	1549637321.589
-9.673193390000002	-4.46694339	-3.440527356	-0.61035156	-0.12207031	-1.4648438	1.2907959260000001	-7.582080072	-0.9677978240000001	0.24414062	-0.5493164	0.24414062	2.6976317900000004	8.829809800000001	0.028710937500000002	0.30517578	0.61035156	-0.30517578	-10.199560700000001	0.835009784	-0.678295926	-0.8544922	1.7089844	0.5493164	-1.7130859620000003	9.374121106	0.2619873004	0.48828125	1.953125	-0.30517578	2.25859375	9.917236420000002	-0.1315917932	-0.18310547	-0.48828125	0.5493164	1549637321.629
-9.676782248	-4.55307608	-3.6666259000000005	-0.4272461	-0.061035156	-1.5869141	1.4953613220000002	-9.18391124	-0.7285400360000001	0.5493164	-1.4648438	0.5493164	3.3771241	10.3790036	-1.2919922120000003	-0.061035156	1.159668	-1.0375977	-10.95082968	1.362573282	-0.5754150360000001	-0.79345703	2.0751953	0.30517578	-1.5396240020000003	10.52614766	0.0837402356	0.61035156	2.8686523	-0.36621094	2.775390576	10.1911866	-1.0120605432	0.12207031	0.4272461	0.24414062	1549637321.669
-8.58098143	-4.920336960000001	-3.708496106	-0.48828125	-0.8544922	-1.8310547	2.0731689300000005	-9.36933606	-0.33256836060000006	0.5493164	-1.4648438	0.5493164	3.8616211060000003	9.82990764	-1.3171142180000002	0.18310547	1.159668	-1.3427734	-10.541699280000001	1.4546875000000001	-0.8756836060000002	-0.6713867	3.6621094	0.30517578	-2.032495108	10.27971196	-0.2129394568	0.4272461	3.3569336	-0.5493164	2.6126952880000003	10.34670378	-0.991723642	0.24414062	0.91552734	0	1549637321.709
-7.16098642	-5.635717752000001	-2.57680661	0.48828125	-0.7324219	-1.5869141	2.34711911	-8.718554712000001	0.025122070680000004	0.061035156	-0.4272461	0.91552734	4.106860324	8.607299820000001	-1.006079074	0.18310547	1.159668	-1.3427734	-9.406420926000001	1.4953613220000002	-1.489379892	-0.4272461	3.8452148	0.24414062	-2.818457068	8.748461960000002	-0.40434570680000004	0.36621094	3.0517578	-0.48828125	2.6964355040000005	10.028490920000001	-0.2978759784	0.18310547	0.79345703	0.18310547	1549637321.749
-6.2374510800000005	-4.842578076	-1.4020507200000003	1.5869141	0.79345703	-1.8310547	1.990625	-7.503125000000001	0.18422851440000002	-0.30517578	0.9765625	0.91552734	3.619970746	7.489965560000001	-0.6723144568000001	0.18310547	1.0986328	-0.48828125	-8.09528804	1.6078125	-2.000195288	0.061035156	3.479004	0.36621094	-3.3197021760000003	7.1406494600000014	-0.553881839	0.5493164	2.0751953	-0.24414062	2.54689946	9.484179712000001	0.4139160144	-0.5493164	-0.30517578	0.8544922	1549637321.788
-6.494653060000001	-4.202563400000001	-2.2944824280000002	1.159668	0.9765625	-3.4179688	1.990625	-7.503125000000001	0.18422851440000002	-0.18310547	1.159668	0.36621094	3.01225589	7.0892092600000005	-0.5981445288	0.12207031	0.12207031	0.4272461	-7.728027160000001	1.3864990020000003	-2.227490216	0.61035156	3.112793	0.4272461	-3.37233876	6.38698732	-0.619677716	0.79345703	0.79345703	0	1.5432128600000001	9.383691394000001	0.17585449280000004	-1.2817383	-1.0375977	1.0375977	1549637321.828
-7.010253894000001	-4.377221646000001	-1.51928714	0.79345703	-0.91552734	-3.7841797	1.195092752	-6.01613768	-0.5263671924000001	-0.12207031	0.6713867	0.061035156	2.403344748	7.121509080000001	-0.71538089	0	-0.48828125	0.79345703	-8.049829074	1.06589357	-2.4643554320000005	0.79345703	4.0283203	0.4272461	-2.783764676	6.550878894	-0.49885253600000007	0.8544922	0.24414062	0.30517578	3.2957762600000002	9.372924820000001	0.678295926	-1.5258789	-0.91552734	0.91552734	1549637321.869
-7.129882788000001	-4.744482428	-1.4738280760000002	-0.12207031	2.4414062	-3.8452148	1.31352536	-6.148925720000001	-0.775195288	-0.5493164	0.4272461	0.36621094	2.213134784	7.431347840000001	-0.991723642	-0.24414062	-1.0986328	0.6713867	-8.218505890000001	-0.1770507788	-2.9775634	0.5493164	4.760742	0.36621094	-2.0923096040000004	6.8451657400000006	-0.22968750000000002	1.2817383	0.48828125	0.18310547	3.9704834260000004	8.76760234	-0.6459961060000001	-1.7089844	0.7324219	1.4038086	1549637321.908
-7.181323380000001	-6.068774460000001	-2.48229982	0.7324219	0.18310547	-3.0517578	1.31352536	-6.148925720000001	-0.775195288	-0.5493164	0.4272461	0.36621094	1.96430661	7.722045926000001	-0.811083966	-0.12207031	-1.159668	0.4272461	-7.461254892	-0.9570312500000001	-3.8245362400000005	-0.5493164	6.4697266	0.30517578	-1.9942138580000002	7.217211960000001	0.031103515380000002	1.7089844	1.7089844	-0.061035156	3.9776612400000007	8.797509980000001	0.401953125	-0.18310547	1.4648438	1.159668	1549637321.948
-6.58796376	-5.78166484	-1.429565396	0.061035156	0.30517578	-2.746582	1.617382788	-7.42177716	-0.762036142	-0.4272461	0.6713867	0.4272461	2.1030761780000002	8.13356929	-0.5849853534	0.6713867	-1.4648438	0.30517578	-6.55805661	-0.26796875000000003	-4.88444838	-0.8544922	5.79834	0.48828125	-2.83640126	7.38947734	-0.6220702880000001	1.4648438	2.0141602	0.061035156	3.6750000000000003	9.159985520000001	1.3051513580000003	-2.0751953	0.79345703	1.8310547	1549637321.988
-6.427661240000001	-6.598730432000001	-2.007373004	0.18310547	1.0986328	-3.2348633	1.638916034	-8.366845746000001	-0.907983426	0.24414062	-0.30517578	0	2.5803954680000003	9.03796376	-0.3529052716	0.9765625	-1.8920898	0.18310547	-5.6919433900000005	0.13757324280000002	-6.046044928000001	-0.7324219	4.9438477	0.61035156	-3.9501464660000005	7.767504892	-1.8075927520000004	1.4038086	1.0375977	0.9765625	3.323291034	7.900292932000001	0.669921875	-1.4648438	-2.1972656	1.5869141	1549637322.028
-6.415698380000001	-7.539013580000001	-1.8004150360000002	1.4648438	0.4272461	-2.2583008	1.638916034	-8.366845746000001	-0.907983426	0.24414062	-0.30517578	0	2.24663089	10.107446580000001	-0.44980469240000004	0	-0.91552734	0	-5.763720746000001	0.805102536	-6.714770468	-0.79345703	4.211426	0.61035156	-3.9381836060000004	8.446997300000001	-2.327978534	1.159668	0.61035156	1.3427734	5.941967752000001	8.7795652	0.7692138580000001	-0.8544922	0.4272461	1.5869141	1549637322.068
-6.592749100000001	-8.113232428000002	-1.867407248	0.79345703	1.2817383	-1.7700195	0.7859619110000001	-9.065478240000001	-1.33386232	-0.61035156	-1.8310547	-0.9765625	2.0707763580000003	10.8288089	-0.37443847840000005	0.18310547	-0.12207031	0.30517578	-5.5459961060000005	0.619677716	-8.03427716	-0.4272461	4.333496	0.61035156	-3.2957762600000002	9.46623552	-2.2837158540000004	1.0986328	1.8920898	0.24414062	4.208544928	8.500830072	1.7226562500000002	-0.9765625	-1.3427734	1.3427734	1549637322.15
-6.442016574	-8.049829074	-2.410522464	-0.061035156	1.2817383	-2.0141602	0.7859619110000001	-9.065478240000001	-1.33386232	-0.61035156	-1.8310547	-0.9765625	2.0169433900000002	11.55136682	-0.4378417932	0.18310547	-0.12207031	0.30517578	-5.29836412	0.6986327880000001	-8.829809800000001	-0.5493164	4.0893555	0.4272461	-3.5326415740000003	9.889721940000001	-2.70361322	0.79345703	1.8310547	0.061035156	5.9096679320000005	8.047436600000001	1.6544677520000002	-1.2207031	0	1.4648438	1549637322.188
-6.32238768	-9.0858152	-2.259790036	0.36621094	0.7324219	-1.8920898	0.6759033540000001	-10.57041034	-1.318310504	0	-1.7700195	-1.0375977	2.312426718	12.18779254	-0.36367187500000003	-0.18310547	-0.12207031	-0.12207031	-4.877270468000001	1.276440396	-9.419580072	-0.4272461	4.0283203	0.48828125	-3.7587402160000005	10.370629500000001	-3.1474366000000003	0.7324219	1.6479492	0.12207031	5.853442392	7.9780516200000005	2.01096196	-0.61035156	0.24414062	1.3427734	1549637322.228
-5.986230432000001	-9.057104532	-2.61867662	0.36621094	0.9765625	-1.4038086	0.6759033540000001	-10.602710159999999	-1.193896466	-0.061035156	-0.5493164	-0.7324219	2.32917482	12.81823732	-0.44143066100000006	-0.61035156	0.24414062	0.30517578	-4.322192392000001	1.930810504	-9.931591460000002	-0.061035156	3.6621094	0.4272461	-3.79223642	10.89580072	-3.6738037140000004	0.61035156	1.0375977	-0.18310547	5.644091754	8.302246106	2.7299316100000004	-0.30517578	0	1.0375977	1549637322.268
-5.74936502	-8.464941394	-2.536132788	0.5493164	0.18310547	-1.0986328	0.6759033540000001	-10.602710159999999	-1.193896466	-0.4272461	0.5493164	0	2.2657714660000003	12.69741214	-0.2033691394	-1.0375977	0.8544922	0.6713867	-3.22160643	1.94636232	-10.50102536	0.18310547	2.9907227	0.4272461	-3.570922824	11.150610520000003	-3.69892572	0.5493164	1.0375977	-0.24414062	5.82473143	8.0139402	2.64379892	-0.61035156	0	0.61035156	1549637322.308
-5.417993210000001	-8.5498777	-2.29089357	0.061035156	0.48828125	-0.6713867	0.9522461060000001	-10.51298822	-1.79921875	0.12207031	-0.6713867	0.36621094	2.47392572	12.452173020000002	-0.0825439496	-1.2817383	0.91552734	0.6713867	-2.5385253600000004	1.9104736420000001	-10.789330580000001	0.4272461	2.380371	0.36621094	-3.8065917540000007	10.845557100000002	-3.917846646	0.5493164	0.5493164	-0.30517578	6.183618210000001	7.371533246000001	2.414111322	-0.61035156	0.30517578	0.61035156	1549637322.348
-5.293579074	-8.661132788000002	-2.55288089	0.30517578	0	-0.6713867	1.123315396	-11.181713760000001	-1.812377896	0.061035156	-1.159668	0.12207031	2.884252896	12.381591460000001	-0.16628417539999998	-0.79345703	0.91552734	0.61035156	-2.274145468	1.6688232820000002	-11.017822480000001	0.48828125	1.6479492	0.18310547	-3.3448242800000005	11.16855432	-3.7061035340000004	0.36621094	0.5493164	-0.4272461	6.499438400000001	7.267456070000001	2.460766574	-0.7324219	0.12207031	0.48828125	1549637322.388
-4.859326080000001	-8.42905252	-2.3674560700000002	-0.12207031	0.12207031	-0.5493164	1.4044433900000002	-11.637500000000001	-1.829125998	-0.36621094	-1.4038086	0.36621094	3.4417237400000005	11.703296220000002	-0.09450683900000001	-0.30517578	1.3427734	0.4272461	-2.1066650360000003	1.2907959260000001	-11.312109620000001	0.5493164	1.0375977	0.12207031	-3.24194339	10.74267572	-3.62475589	0.18310547	0.12207031	-0.30517578	6.29008786	7.328466754	2.6892577880000004	-0.6713867	-0.4272461	0.30517578	1549637322.428
-4.807885880000001	-9.7150634	-2.03488768	0	0.18310547	-0.48828125	1.7597412140000002	-11.034570680000002	-0.8218505890000001	-0.24414062	-1.6479492	0.24414062	3.5984375	10.784546220000001	0.15192871400000002	-0.30517578	1.3427734	0.4272461	-2.287304712	0.8529540740000001	-11.1697509	0.30517578	0.79345703	0.061035156	-2.400952176	9.90647014	-3.21203624	0.36621094	0.4272461	-0.30517578	6.48388678	7.486376800000001	2.256201178	-0.5493164	-0.5493164	0.36621094	1549637322.468
-4.7552491	-9.23535144	-2.168872104	0.48828125	0	-0.30517578	1.832714856	-10.660132280000001	-1.0958007788	0.12207031	-0.4272461	0.12207031	3.160595746	11.160181200000002	0.60651857	-0.30517578	1.5258789	0.30517578	-2.424877896	0.79194339	-11.03098192	0.12207031	0.79345703	0	-2.6198730040000004	9.67080072	-3.410620108	0.36621094	0.48828125	-0.24414062	6.528149460000001	7.8883300720000005	2.2239013580000004	-0.30517578	-0.12207031	0.24414062	1549637322.508
-4.66433107	-8.584570288	-2.3303711060000003	0.061035156	-0.061035156	-0.36621094	1.832714856	-10.660132280000001	-1.0958007788	0.4272461	-1.6479492	-0.061035156	3.160595746	11.160181200000002	0.60651857	-0.6713867	-0.30517578	0.12207031	-2.058813498	1.2704589660000003	-10.95800818	0.18310547	0.7324219	0	-2.95961911	10.000976440000002	-3.6797851440000002	0.061035156	-0.061035156	-0.12207031	6.226684800000001	7.70649411	2.7072021760000005	-0.36621094	-0.12207031	0	1549637322.548
-4.659545926000001	-9.419580072	-2.256201178	-0.12207031	-0.24414062	-0.061035156	1.52526857	-10.66491664	-0.534741214	0.12207031	-1.159668	-0.36621094	3.2407471040000004	11.57409694	0.833813498	-0.5493164	0.9765625	0	-1.7094971040000002	1.1771484620000001	-11.19726538	0.24414062	0.36621094	-0.12207031	-2.5301512600000002	10.44838858	-3.4955566100000004	-0.12207031	0.30517578	-0.30517578	6.607104532	7.28061502	2.2239013580000004	-0.12207031	-0.18310547	-0.061035156	1549637322.588
-4.742089856000001	-9.23654802	-2.3303711060000003	0.061035156	-0.36621094	-0.061035156	1.52526857	-10.66491664	-0.534741214	0.8544922	-0.61035156	0.061035156	3.5960449280000004	12.09089308	0.1411621106	-0.061035156	1.4648438	-0.18310547	-1.681982428	0.900805661	-11.705688400000001	0.061035156	0.061035156	-0.24414062	-3.0325927520000002	10.562036240000001	-3.859228534	-0.061035156	0.12207031	-0.18310547	6.7542482	7.52106929	2.02292482	0.061035156	0.061035156	0	1549637322.628
-4.85214856	-9.687548920000001	-2.5205810700000004	0.24414062	-0.79345703	0.061035156	1.726245108	-12.1148188	-1.606616214	-0.18310547	-0.36621094	0.8544922	3.1964844240000003	12.155492720000002	0.33137207460000007	-0.61035156	0.12207031	0.18310547	-1.8446777160000003	1.1173339660000001	-11.778662140000002	0.061035156	-0.24414062	-0.24414062	-3.152221646	10.66252446	-4.19060054	-0.24414062	-0.12207031	-0.12207031	6.312817392	7.8620117800000004	2.7012207459999997	0.12207031	0.061035156	-0.24414062	1549637322.668
-4.846167032	-9.87895468	-2.241845746	0.4272461	-1.4648438	0.48828125	2.598339856	-12.239233720000001	-2.22629393	0.79345703	-0.48828125	0.18310547	3.0433594240000006	11.96767572	0.2033691394	0.4272461	0.8544922	0	-1.6903564300000002	0.8577392572	-11.9856205	-0.061035156	-0.6713867	-0.24414062	-2.825634784	10.847949280000002	-3.9310058900000002	0	0	0	6.14055162	8.17185054	2.8878417540000005	-0.18310547	-0.18310547	-0.6713867	1549637322.708
-4.97775908	-9.177929712000001	-1.990625	-0.061035156	-0.48828125	0.61035156	1.5372314300000003	-11.876758180000001	-2.140161142	0.12207031	0.4272461	-0.61035156	3.9932128600000003	12.631615920000002	-0.593359375	1.5258789	-0.30517578	-0.30517578	-1.7274413940000002	0.8433837860000001	-11.968872300000001	-0.12207031	-1.0986328	-0.18310547	-3.7300292540000006	10.412500000000001	-3.99919429	-0.5493164	-0.7324219	0	6.456372300000001	7.85722644	2.1437500000000003	0.12207031	-0.12207031	-0.7324219	1549637322.748
-5.304345746000001	-9.325073380000001	-2.3519042540000004	-0.12207031	-1.2817383	0.48828125	1.5216797120000003	-11.41259784	-1.297973642	0.7324219	2.380371	-1.3427734	2.818457068	12.89958516	0.3529052716	-0.5493164	0.30517578	0.61035156	-1.905688498	1.156811502	-11.80976538	0	-1.6479492	-0.30517578	-2.956030252	10.629028060000001	-4.64638678	0.061035156	-0.61035156	-0.18310547	6.379809800000001	7.803393570000001	2.422485324	0.36621094	-0.12207031	-0.9765625	1549637322.788
-5.336645468	-9.419580072	-1.965502896	0	-1.7089844	0.91552734	1.5216797120000003	-11.41259784	-1.297973642	-0.48828125	2.5634766	-0.7324219	2.818457068	12.89958516	0.3529052716	-0.91552734	-0.9765625	0.7324219	-1.814770468	1.39606929	-11.6554438	0.12207031	-2.2583008	-0.36621094	-3.8628173920000006	10.834789840000001	-4.398754892	-0.9765625	-1.2817383	-0.48828125	6.0568116000000005	8.01274411	2.7131836060000003	0.24414062	-0.24414062	-1.2817383	1549637322.828
-5.161987320000001	-8.866894568000001	-1.5551757200000003	-0.18310547	-0.91552734	1.3427734	0.7811767572	-12.040649460000001	-1.4798096040000002	-0.4272461	1.7700195	-0.12207031	4.512402356	12.370825180000002	1.6090087860000002	0.30517578	-0.6713867	1.2207031	-2.255004892	1.1245117212000002	-11.365942000000002	-0.12207031	-2.8076172	-0.36621094	-4.563842752	10.993896760000002	-3.794628894	-1.7700195	-2.0141602	-0.61035156	6.20515126	7.718457068	2.201171924	0.6713867	0.12207031	-1.4038086	1549637322.868
-5.590259080000001	-8.347705072	-1.758544928	-0.6713867	-0.4272461	1.8310547	0.7811767572	-12.040649460000001	-1.4798096040000002	0.061035156	-0.79345703	-1.0375977	4.512402356	12.370825180000002	1.6090087860000002	0.12207031	2.380371	1.4038086	-2.7646241	1.1209228240000002	-10.93288588	-0.061035156	-3.2348633	-0.4272461	-3.7862548920000005	11.179321580000002	-3.1187255400000002	-1.7700195	-1.8310547	-0.6713867	6.25180661	7.572509980000001	2.0169433900000002	0.91552734	0.36621094	-1.4038086	1549637322.908
-5.853442392	-8.100073380000001	-2.007373004	-0.9765625	-1.2817383	2.1972656	2.3172119600000003	-11.19008786	-1.175952176	-0.5493164	0	-2.0141602	4.7528564300000005	12.183008180000002	0.88046875	0.24414062	0.7324219	1.3427734	-3.00627446	0.9881347840000001	-10.558447480000002	-0.061035156	-3.90625	-0.61035156	-4.048242212	11.109936600000001	-2.6390135800000003	-2.2583008	-1.8920898	-1.5258789	5.711084260000001	7.59165036	2.296875	0.79345703	0.30517578	-1.4038086	1549637322.948
-6.103466754	-8.078539840000001	-1.534838858	-0.8544922	-0.79345703	2.5634766	3.6797851440000002	-10.778564300000001	-0.8290283540000001	-0.36621094	0.8544922	-2.5024414	6.20754393	11.32526808	0.7058105432	-0.061035156	0.24414062	2.5024414	-3.6295410340000003	0.735717752	-9.96628444	-0.12207031	-4.5776367	-0.7324219	-4.65834964	10.67807608	-2.5337402160000004	-1.8310547	-1.7089844	-1.8310547	5.456274460000001	7.6729982	2.173657248	0.91552734	0	-1.7089844	1549637322.988
-6.5939452880000005	-7.452880890000001	-1.74299321	-0.48828125	-0.48828125	2.8076172	4.587768570000001	-10.1241938	-0.8613281250000001	0.18310547	-0.48828125	-2.9296875	6.288891574	10.44838858	0.2619873004	0	-0.12207031	2.9296875	-4.4059326080000005	0.7728027160000001	-9.3573732	-0.12207031	-4.9438477	-0.7324219	-4.6703125000000005	10.19716754	-2.2980712860000003	-1.5258789	-2.2583008	-1.0986328	5.45148912	8.182617212	2.0169433900000002	1.0986328	0.12207031	-2.0141602	1549637323.028
-6.951635880000001	-6.919336060000001	-1.965502896	-1.0375977	-0.9765625	3.112793	4.854541034	-9.30832518	-0.869702176	0.18310547	-1.4038086	-3.2958984	6.020923020000001	9.431542932000001	0.1196289038	-0.48828125	-0.48828125	2.9907227	-4.9933107	0.7500732428000001	-8.76760234	-0.12207031	-5.3710938	-0.61035156	-4.612890576	9.786840560000002	-1.9547363220000002	-1.5869141	-2.8076172	-0.30517578	4.95024411	8.4386232	2.2203125000000004	1.0375977	0.12207031	-2.0141602	1549637323.068
-7.3248777	-6.721948380000001	-1.9009033540000002	-0.8544922	-1.0986328	3.479004	5.02561052	-8.509204074000001	-1.031201178	-0.12207031	-1.5258789	-3.479004	5.809179712000001	8.3536866	0.2572021466	-1.0375977	-0.91552734	2.6855469	-5.4490969400000004	0.6101074280000001	-7.844067392	-0.18310547	-5.9814453	-0.6713867	-3.9896241	9.118115020000001	-1.553979532	-1.5869141	-2.9907227	0.36621094	4.97775908	8.535522660000002	1.8733886780000002	1.5869141	-0.4272461	-2.2583008	1549637323.108
-7.31770018	-6.02451178	-1.961914038	-0.8544922	-1.6479492	3.90625	4.67629393	-7.6418945680000006	-0.7058105432	-0.061035156	-1.159668	-3.0517578	5.534033246000001	7.7615235600000005	0.5120117212	-0.8544922	-0.79345703	2.5024414	-5.865405252	0.458178714	-6.726733426000001	-0.24414062	-6.1035156	-0.6713867	-3.7001221040000005	8.552270468000001	-1.025219748	-1.7700195	-2.8076172	0.8544922	4.84975589	8.682665740000001	1.3996582460000002	1.5258789	-0.12207031	-2.319336	1549637323.148
-7.174145468000001	-5.401245108	-1.641308606	-1.2817383	-0.8544922	4.3945312	4.2875000000000005	-6.945654254	-0.49765625	-0.36621094	-1.0375977	-2.746582	5.79482428	7.029394568	0.462963858	-1.0375977	-0.12207031	2.4414062	-5.852246106	0.27275390380000003	-5.74577626	-0.36621094	-6.652832	-0.61035156	-3.9609130400000003	7.760326980000001	-0.3349609424	-1.6479492	-2.8076172	1.4648438	4.453784146	8.632422120000001	1.341040036	1.2207031	0.30517578	-2.380371	1549637323.188
-7.237548920000001	-5.10336911	-1.701123004	-1.8310547	0.7324219	4.4555664	4.2875000000000005	-6.945654254	-0.49765625	-0.061035156	-1.7700195	-2.6855469	6.020923020000001	6.48029802	0.33017577880000004	-0.6713867	0.12207031	2.5634766	-6.10585962	0.36845702880000003	-4.46694339	-0.36621094	-6.8359375	-0.61035156	-3.5386230040000006	6.873876800000001	0.22968750000000002	-1.5869141	-3.112793	1.7089844	3.5087158540000005	8.87646466	0.86850589	1.2817383	-0.5493164	-2.319336	1549637323.227
-7.1502197480000005	-4.943066394000001	-1.7190673920000001	-1.8920898	1.4038086	4.1503906	4.19538588	-6.3845947480000005	-1.5862792540000001	-0.4272461	-2.0141602	-2.6855469	6.020923020000001	6.48029802	0.33017577880000004	-0.6713867	0.18310547	2.746582	-6.41809056	0.4091308606000001	-3.3771241	-0.30517578	-7.385254	-0.79345703	-2.920141574	6.621460160000001	0.571826178	-1.4648438	-2.9907227	1.953125	3.08881839	8.99848642	0.46774902160000004	1.7700195	-1.0375977	-2.380371	1549637323.268
-6.824829074	-4.571020468	-1.56953125	-1.4648438	1.4038086	3.540039	4.43703624	-5.653662140000001	-1.723852536	-0.24414062	-0.79345703	-2.9296875	5.845068390000001	5.993408246	0.6220702880000001	-0.8544922	-0.24414062	2.8076172	-6.987524460000001	0.381616214	-2.08752446	-0.24414062	-7.3242188	-0.7324219	-2.2382567900000003	6.39536142	0.898413089	-1.5869141	-2.6855469	2.0751953	3.045751996	9.362158246000002	0.4474121106000001	1.2207031	0.18310547	-2.319336	1549637323.307
-6.889428420000001	-4.273144568	-1.790844748	-0.7324219	1.159668	2.8076172	4.763623004	-5.118920926	-1.6078125	-0.36621094	0.48828125	-3.2348633	6.16208516	5.1045652	0.9378906250000001	-0.6713867	0.24414062	2.9907227	-7.525854532	0.1579101538	-1.0922119110000001	-0.061035156	-6.8359375	-0.6713867	-1.6520751800000002	6.17404802	1.2716552520000002	-1.3427734	-2.380371	1.953125	1.9284179320000001	9.60261232	0.11484375000000001	1.2207031	0	-1.8310547	1549637323.347
-7.163378894000001	-4.181030252	-2.422485324	-0.5493164	0.79345703	2.1972656	4.52316893	-4.550683606000001	-1.4618652160000003	-0.18310547	1.0375977	-3.0517578	6.16208516	5.1045652	0.9378906250000001	-0.5493164	0.30517578	2.9296875	-7.982836960000001	-0.1674804712	-0.27395019960000005	-0.30517578	-5.92041	-0.5493164	-1.222607428	6.282910340000001	1.6532714660000003	-1.0986328	-2.1972656	2.0141602	1.2285888580000002	9.444701980000001	-0.053833007200000005	1.2817383	-0.30517578	-1.6479492	1549637323.387
-7.524658246	-4.330566394000001	-2.721557608	-0.7324219	0.30517578	1.5869141	4.634423920000001	-4.518383786	-1.6460937500000001	-0.36621094	0.36621094	-2.9296875	6.304443390000001	4.9957028800000005	0.953442392	-0.48828125	0.30517578	2.746582	-8.51638179	-0.0980957068	0.47492675720000005	-0.30517578	-5.1879883	-0.4272461	-0.7393066100000001	6.82124002	1.9511474640000002	-0.91552734	-1.7700195	1.953125	0.60651857	9.53920926	-0.2930908246	1.3427734	-0.4272461	-1.5258789	1549637323.427
-7.921826080000001	-4.55546875	-2.7646241	-0.4272461	0.36621094	1.159668	5.1464357	-4.476513580000001	-1.5527832460000002	-0.18310547	-0.61035156	-2.8686523	7.040161240000001	5.28759784	1.0048827880000002	-0.24414062	0.61035156	2.380371	-9.21860324	0.03349609424	1.1125488220000002	-0.18310547	-4.272461	-0.36621094	-0.34213867800000003	7.5952391200000005	2.209545926	-0.61035156	-0.9765625	1.7700195	0.22968750000000002	9.868188400000001	-0.29069824280000006	0.9765625	-0.24414062	-1.2817383	1549637323.467
-8.28430162	-4.39995108	-2.93808606	0.4272461	0.61035156	0.9765625	5.813964660000001	-4.6798827880000005	-1.988232428	0.24414062	-0.5493164	-2.6245117	7.47441394	5.67878444	0.7991211060000001	-0.12207031	0.79345703	1.8920898	-9.90407698	0.03229980432	1.8530517180000001	-0.12207031	-3.540039	-0.36621094	-0.3002685504	8.528344748	2.4667480040000003	-0.24414062	-0.7324219	1.5258789	0.09211425720000001	10.05720198	-0.07536621106000001	0.48828125	-0.24414062	-0.7324219	1549637323.507
-8.62285144	-3.8963134000000004	-3.0469483800000003	0.30517578	0.30517578	0.7324219	6.54728984	-4.95742212	-2.27294928	0.36621094	-1.4038086	-2.319336	7.730419928000001	6.025707968000001	1.038378894	-0.061035156	0.79345703	1.4648438	-10.241431200000001	-0.1363769568	2.418896466	-0.061035156	-1.7700195	-0.24414062	-0.2978759784	9.35258786	2.6378173920000005	-0.4272461	-0.48828125	1.2207031	-0.03229980432	10.091894960000001	-0.07058105432	-0.061035156	-0.91552734	-0.30517578	1549637323.547
-8.78435054	-3.180932608	-2.971582068	0.4272461	0.36621094	0.5493164	6.969580072	-4.9514401999999995	-2.1437500000000003	0.30517578	-0.9765625	-2.0751953	8.224487320000001	6.111840560000001	1.4211913940000003	-0.4272461	0.18310547	1.159668	-10.081127700000001	-0.16628417539999998	2.2669677520000002	0.061035156	-1.0986328	-0.30517578	-0.5096191394	9.346606430000001	2.7526612400000006	-0.12207031	-0.12207031	0.79345703	0.30744628600000007	9.93039586	-0.41152344240000005	-0.18310547	-0.30517578	-0.12207031	1549637323.587
-8.95183107	-2.7167724640000004	-3.092407248	0.12207031	0.12207031	0.36621094	7.51508786	-4.7612304320000005	-2.3243896760000005	0.36621094	-0.7324219	-1.8920898	8.559448380000001	6.122607428000001	1.56953125	-0.36621094	0.18310547	1.0986328	-9.82272914	-0.26796875000000003	2.11982428	0.061035156	-0.6713867	-0.24414062	-0.900805661	9.477001800000002	2.7359130400000002	-0.061035156	0	0.61035156	0.6089111420000001	9.835888579999999	-0.5514892572000001	0	-0.24414062	-0.061035156	1549637323.627
-9.066674820000001	-2.7000244600000003	-3.1869139400000006	-0.12207031	0.18310547	0.24414062	7.7148682100000014	-4.5327391200000005	-2.5229737400000003	0.36621094	-0.79345703	-1.5869141	8.825024460000002	6.0484375	1.9128662140000001	-0.18310547	0.36621094	0.9765625	-9.55117212	-0.401953125	2.05522464	0	-0.79345703	-0.24414062	-0.907983426	9.63371556	2.72036142	-0.24414062	0	0.61035156	0.40554199280000003	9.758129892000001	-0.643603534	0.12207031	0	-0.12207031	1549637323.667
-9.027197480000002	-2.8734864200000003	-3.354394568	-0.061035156	-0.12207031	0.24414062	7.62993161	-4.510009784	-2.3710449280000003	0.061035156	-0.48828125	-1.159668	8.9494384	5.8283202880000005	2.0564209260000004	-0.12207031	0.36621094	0.9765625	-9.60620108	-0.36367187500000003	2.27055661	-0.12207031	-0.5493164	-0.18310547	-0.7668212860000001	9.64328624	2.7550537140000007	-0.24414062	-0.18310547	0.36621094	0.5060302716	9.850244600000002	-0.592163089	0.18310547	-0.24414062	-0.18310547	1549637323.707
-8.798706070000001	-2.6258545320000004	-2.975170926	0	0	0.24414062	7.62993161	-4.510009784	-2.3710449280000003	-0.18310547	-0.79345703	-1.0375977	8.9494384	5.8283202880000005	2.0564209260000004	-0.30517578	0.12207031	0.9765625	-9.599023560000001	-0.33137207460000007	2.45598143	-0.061035156	-0.24414062	-0.12207031	-0.5778076080000001	9.590649460000002	2.7610351440000005	-0.18310547	-0.18310547	0.24414062	1.0587158540000001	9.80478534	-0.39836425720000007	0.18310547	0.12207031	0	1549637323.747
-8.96259784	-2.241845746	-3.048144568	0	0.30517578	0.061035156	7.62753894	-4.4334472840000005	-2.557666034	-0.18310547	-0.79345703	-1.0375977	9.02839357	5.423974640000001	1.987036142	-0.30517578	0.12207031	0.91552734	-9.43513179	-0.38999023560000007	2.3219971040000003	-0.061035156	-0.18310547	-0.061035156	-0.440234375	9.366943390000001	2.72395018	-0.12207031	0.061035156	0.12207031	0.915161142	9.76889676	-0.4892822284000001	-0.24414062	0.36621094	0.24414062	1549637323.787
-9.298754892	-2.337548822	-3.4261719240000006	-0.12207031	0	0	7.828515380000001	-4.164282248	-2.9632079680000003	-0.18310547	-0.18310547	-0.9765625	9.222192392	5.06508786	2.00856929	-0.36621094	0.18310547	0.8544922	-9.475805710000001	-0.46535643000000004	2.3746337860000004	-0.12207031	-0.30517578	-0.061035156	-0.617285144	9.377710160000001	2.633032248	0	0.061035156	0.18310547	0.9031982428000002	9.786840560000002	-0.709399411	0	0	0.061035156	1549637323.827
-9.31669928	-2.313623004	-3.2562989200000003	-0.12207031	-0.24414062	0.12207031	7.828515380000001	-4.164282248	-2.9632079680000003	-0.12207031	-0.18310547	-0.91552734	9.222192392	5.06508786	2.00856929	-0.5493164	0.18310547	0.79345703	-9.482983426	-0.35649413939999997	2.501440396	-0.12207031	-0.12207031	0	-0.5443115216000001	9.73061502	2.6796875	0.12207031	-0.12207031	0.24414062	1.221411142	9.925610520000001	-0.5586669928	-0.061035156	0	0.12207031	1549637323.867
-9.1623777	-2.01096196	-2.975170926	-0.12207031	0.18310547	0.12207031	8.04384784	-4.277929712	-2.9859375000000004	-0.12207031	-0.4272461	-0.8544922	9.46264676	5.09140625	1.8458740020000002	-0.5493164	-0.12207031	0.6713867	-9.40163588	-0.269165036	2.557666034	-0.061035156	-0.18310547	0	-0.43186035340000006	9.846654860000001	2.7586425720000003	0.061035156	0	0.12207031	1.302758786	9.902880399999999	-0.3911865216	-0.18310547	0.30517578	0.18310547	1549637323.907
-9.14682608	-2.0887207460000004	-3.3041503600000004	-0.12207031	0.12207031	0	8.42666034	-4.1140380400000005	-2.777783246	-0.061035156	-0.24414062	-0.7324219	9.547582968	5.04714357	1.9786621400000002	-0.4272461	-0.18310547	0.61035156	-9.314306610000001	-0.308642572	2.6031250000000004	-0.061035156	-0.18310547	-0.061035156	-0.5132080072	9.7401857	2.7155760800000004	0	0	0.061035156	0.9606201080000001	9.83110324	-0.7488769568000001	0.12207031	-0.12207031	0	1549637323.947
-9.124096940000001	-2.332763678	-3.3448242800000005	-0.12207031	-0.18310547	0.061035156	8.685058606	-3.9381836060000004	-2.503832968	-0.12207031	-0.18310547	-0.7324219	9.74138179	4.8162597840000005	2.081542932	-0.48828125	0	0.6713867	-9.303539840000001	-0.29069824280000006	2.6306396760000004	-0.061035156	-0.18310547	-0.061035156	-0.5455078076000001	9.723437500000001	2.6533691100000003	0	-0.18310547	0.061035156	1.2656738220000001	9.8083741	-0.60651857	0.12207031	-0.061035156	-0.061035156	1549637323.987
-9.05231929	-2.11743161	-3.12709964	0	0.12207031	0.12207031	8.685058606	-3.9381836060000004	-2.503832968	-0.18310547	-0.18310547	-0.8544922	9.74138179	4.8162597840000005	2.081542932	-0.30517578	-0.36621094	0.61035156	-9.290380890000002	-0.23327636780000002	2.665332068	-0.061035156	-0.12207031	-0.061035156	-0.4294677716	9.74257788	2.67370607	-0.12207031	-0.36621094	-0.061035156	1.4965576080000003	9.74736322	-0.34094239200000004	-0.061035156	0.061035156	0.18310547	1549637324.027
-9.191088760000001	-1.9930175720000003	-3.3412353240000003	0.061035156	0.12207031	0	8.7364991	-3.672607428	-2.7072021760000005	-0.24414062	0	-0.9765625	9.73659694	4.574609424	1.927221646	-0.12207031	-0.18310547	0.5493164	-9.283202880000001	-0.23686523560000003	2.62705072	-0.061035156	-0.12207031	0	-0.3026611322	9.661230432000002	2.652172824	-0.12207031	-0.18310547	-0.061035156	1.1053711060000002	9.785644568	-0.7010253600000002	0	-0.061035156	0.061035156	1549637324.067
-9.209033246	-2.1616942900000002	-3.487182608	-0.061035156	-0.12207031	-0.061035156	8.519970746	-3.20007338	-2.7359130400000002	-0.12207031	0	-0.8544922	9.5021241	4.407128894	1.8566405760000002	-0.18310547	-0.12207031	0.4272461	-9.29636232	-0.2069580072	2.670117212	-0.061035156	-0.12207031	-0.061035156	-0.32658691100000004	9.719848740000002	2.5744139400000003	-0.061035156	-0.24414062	0	1.1352783540000002	9.852636780000001	-0.678295926	0	-0.061035156	-0.061035156	1549637324.107
-9.07983426	-2.1473388580000004	-3.2228027160000003	0	-0.061035156	0.12207031	8.519970746	-3.20007338	-2.7359130400000002	-0.12207031	0	-0.8544922	9.427954074	4.262377896	1.7441894960000002	-0.18310547	-0.12207031	0.30517578	-9.265259080000002	-0.172265625	2.68327626	0	-0.061035156	-0.061035156	-0.22849121400000003	9.683960160000002	2.593554712	-0.061035156	-0.18310547	0.061035156	1.3924804320000002	9.77248552	-0.4761230432	-0.061035156	0	0.061035156	1549637324.147
-9.11572284	-2.001391574	-3.2885987400000003	0.061035156	0.061035156	0.061035156	8.359667932	-2.851953076	-2.7454834260000003	-0.12207031	-0.12207031	-0.6713867	9.368139480000002	4.148730432000001	1.733422824	-0.18310547	0	0.12207031	-9.220996106000001	-0.2069580072	2.64140625	0	-0.061035156	0	-0.17465820680000002	9.527246106	2.62705072	-0.061035156	0	0.061035156	1.3685547120000001	9.77128894	-0.57421875	-0.061035156	-0.12207031	0.061035156	1549637324.187
-9.125292932	-2.007373004	-3.3352538940000005	0	0.061035156	0.061035156	8.265161240000001	-2.7933349640000005	-2.4930663940000004	-0.12207031	0.12207031	-0.4272461	9.268847840000001	4.100878894	1.943969748	-0.18310547	-0.061035156	0.061035156	-9.2724366	-0.2428466754	2.692846646	0.061035156	0	0	-0.2189208966	9.558349640000001	2.604321286	0.061035156	0.061035156	0.061035156	1.39606929	9.77368161	-0.6400146760000001	-0.061035156	-0.061035156	0.061035156	1549637324.227
-9.121704074	-1.9930175720000003	-3.3197021760000003	-0.061035156	0.061035156	0.061035156	8.391967752000001	-2.91535643	-2.654565396	-0.061035156	0.061035156	-0.18310547	9.792822480000002	4.2336670320000005	1.8650146760000001	-0.18310547	-0.12207031	-0.061035156	-9.268847840000001	-0.25480957460000003	2.7251464660000004	0.061035156	0	0	-0.24404297120000001	9.64208966	2.65935054	0.061035156	0.061035156	0.061035156	1.4618652160000003	9.77248552	-0.5084228534	-0.12207031	0.061035156	0.061035156	1549637324.267
-9.14802266	-2.038476538	-3.301757788	0	0	0	8.391967752000001	-2.91535643	-2.654565396	0	-0.061035156	0	9.792822480000002	4.2336670320000005	1.8650146760000001	-0.061035156	-0.12207031	-0.12207031	-9.241332968	-0.2942871106	2.7478759000000004	0.061035156	-0.061035156	0	-0.30385742800000004	9.656445288	2.709594748	0.061035156	0	0	1.3422363220000002	9.754540740000001	-0.642407248	-0.12207031	0	0.061035156	1549637324.307
-9.18391124	-2.02292482	-3.2790283540000003	0	0	0	8.56901857	-3.1139403960000003	-2.78017572	0	-0.061035156	0.061035156	9.96867662	4.280322284	2.026513678	-0.061035156	-0.12207031	-0.061035156	-9.31191394	-0.2835205072	2.7909423920000003	0.061035156	0	0	-0.29667969240000003	9.76889676	2.65935054	0.12207031	-0.12207031	0	1.3709472839999999	9.788037140000002	-0.5467041034000001	-0.061035156	0	0	1549637324.347
-9.136059800000002	-2.026513678	-3.2407471040000004	0	0	0	8.78076178	-3.1821288940000003	-2.728735324	0	-0.061035156	0.061035156	10.070361420000001	4.220507788000001	2.1473388580000004	-0.061035156	-0.12207031	-0.061035156	-9.283202880000001	-0.27514648560000005	2.7418945679999998	0.061035156	0	0	-0.2225097644	9.753344748	2.69523912	0.061035156	-0.061035156	-0.061035156	1.393676718	9.788037140000002	-0.500048822	-0.12207031	0	0.061035156	1549637324.387
-9.14204074	-2.031298822	-3.2180175720000004	0	0	0	8.850146760000001	-3.07805162	-2.7765869600000004	0.061035156	0.061035156	0.12207031	10.070361420000001	4.220507788000001	2.1473388580000004	0	-0.061035156	0	-9.267651260000001	-0.2978759784	2.67370607	0	0.061035156	0	-0.21413574280000003	9.68515625	2.668920926	0.061035156	-0.061035156	-0.061035156	1.349414038	9.759326080000001	-0.5096191394	-0.12207031	0	0.061035156	1549637324.427
-9.213818390000002	-2.0193359620000004	-3.2586913940000004	0	0	-0.061035156	8.850146760000001	-3.07805162	-2.7765869600000004	0	0	0.061035156	9.98901358	4.182226440000001	2.144946286	-0.061035156	-0.18310547	0	-9.258081070000001	-0.324194339	2.604321286	0	0	0	-0.2572021466	9.712670926000001	2.6306396760000004	0.061035156	0	-0.061035156	1.387695288	9.786840560000002	-0.4521972644	-0.061035156	-0.061035156	0	1549637324.467
-9.2042482	-1.9296142180000002	-3.215625	-0.061035156	-0.061035156	0	8.865698380000001	-2.98952626	-2.798120108	-0.061035156	0	0.061035156	9.998584260000001	4.17026358	2.0755615020000002	-0.061035156	-0.061035156	0.061035156	-9.30832518	-0.30744628600000007	2.6390135800000003	-0.061035156	0	0	-0.2392578076	9.74736322	2.634228534	0	0	0	1.5109130400000002	9.766503894000001	-0.3935791034	-0.061035156	-0.061035156	0.061035156	1549637324.507
-9.170751800000001	-1.9391846040000003	-3.2874023560000003	-0.24414062	-0.061035156	-0.12207031	8.895605432000002	-3.0589112400000005	-2.8328125	0	0	0	10.02011682	4.2061523560000005	2.0157471040000003	0	0	0.061035156	-9.261669928000002	-0.3612792932	2.5839844240000005	-0.12207031	-0.061035156	0	-0.2619873004	9.7150634	2.6581542540000003	0	0.12207031	-0.061035156	1.369750998	9.760522660000001	-0.439038089	0	0	0	1549637324.546
-9.12888179	-2.1293945680000004	-3.2969726440000002	-0.12207031	-0.24414062	-0.12207031	8.895605432000002	-3.0589112400000005	-2.8328125	0.061035156	0	-0.12207031	9.89929164	4.213330072000001	2.063598642	0	-0.061035156	0.061035156	-9.305932608	-0.3529052716	2.6402099640000003	-0.18310547	0.061035156	0	-0.2619873004	9.753344748	2.6605469240000006	0	0.061035156	-0.061035156	1.374536142	9.786840560000002	-0.4605712860000001	0	0.061035156	-0.061035156	1549637324.587
-9.125292932	-2.112646466	-3.1821288940000003	-0.12207031	-0.061035156	-0.061035156	8.755639480000001	-3.122314496	-2.798120108	0.12207031	0	-0.12207031	9.8334964	4.17265625	2.0576172120000003	0	0	0	-9.290380890000002	-0.27395019960000005	2.628247104	-0.18310547	-0.061035156	0.061035156	-0.27873535340000005	9.67917482	2.64140625	0	0.12207031	-0.061035156	1.4235839660000003	9.76291484	-0.4438232428	-0.061035156	0.061035156	0.061035156	1549637324.627
-9.11572284	-2.0839355040000003	-3.302954074	-0.18310547	-0.061035156	-0.18310547	8.7030027	-3.0995849640000004	-2.8124755400000003	0.061035156	-0.061035156	-0.061035156	9.8334964	4.17265625	2.0576172120000003	0.061035156	-0.061035156	-0.061035156	-9.27602536	-0.21652832460000004	2.605517572	-0.12207031	0	0.061035156	-0.3349609424	9.61936052	2.5803954680000003	0	0.12207031	-0.061035156	1.2692626800000002	9.755737320000001	-0.5335449280000001	0	0.061035156	0	1549637324.666
-9.19348143	-2.300463858	-3.3531983800000003	-0.12207031	-0.4272461	-0.24414062	8.7030027	-3.0995849640000004	-2.8124755400000003	0.061035156	-0.12207031	0	9.874170320000001	4.215722644	1.949951178	0.061035156	0	-0.061035156	-9.326269568	-0.1985839856	2.6354248200000003	-0.12207031	0.061035156	0.061035156	-0.35529785340000003	9.65883786	2.5217773560000003	0	0.12207031	-0.061035156	1.3709472839999999	9.8	-0.5526855432	0.061035156	0.18310547	-0.061035156	1549637324.706
-9.589452880000001	-2.710791034	-3.410620108	-0.30517578	-0.9765625	-0.48828125	8.70180661	-3.0493408540000004	-2.8232422120000003	0.061035156	-0.061035156	0	9.81555162	4.251611420000001	1.9212402160000002	0.061035156	0	-0.061035156	-9.414794928000001	-0.17824707460000003	2.642602536	-0.12207031	0.12207031	0.061035156	-0.34812010800000004	9.66242662	2.5217773560000003	0.061035156	0.18310547	-0.12207031	1.7274413940000002	9.96389128	-0.1818359424	-0.12207031	0.18310547	0.18310547	1549637324.747
-9.38608426	-3.31850589	-3.243139676	-0.12207031	-2.4414062	-0.5493164	8.680273560000002	-3.1438476440000005	-2.7634277160000003	0.061035156	-0.061035156	0	9.80358876	4.309033246	2.000195288	0	-0.12207031	-0.12207031	-9.538012680000001	-0.06340332068	2.64379892	-0.061035156	0.30517578	0.061035156	-0.39836425720000007	9.668408246	2.524169928	0.12207031	0.18310547	-0.12207031	2.83640126	10.09309056	0.40075683900000003	-0.30517578	0.12207031	0.91552734	1549637324.786
-9.176733426	-2.6126952880000003	-1.19270018	0.8544922	-1.8310547	0.48828125	8.694628894000001	-3.269457968	-2.7969239200000002	0.061035156	-0.061035156	0.12207031	9.847851440000001	4.3162110600000005	1.9188476440000002	0.061035156	-0.061035156	-0.12207031	-9.5104982	-0.2189208966	2.5086182100000003	0.4272461	0.79345703	-0.12207031	-0.27155761780000004	9.52006839	2.9177491	0.061035156	0.48828125	-0.12207031	4.127197284	9.89570288	0.991723642	-1.0375977	2.6245117	2.4414062	1549637324.826
-9.297558606	0.22011719240000002	-0.5191894568000001	0.7324219	0.48828125	0.36621094	8.694628894000001	-3.269457968	-2.7969239200000002	0.061035156	-0.061035156	0.12207031	9.8933107	3.8664062500000003	2.042065396	0.30517578	0.061035156	0	-9.4004393	-0.925927716	1.9104736420000001	0.36621094	0.91552734	0.061035156	-0.0861328125	9.192285340000002	3.3627685700000005	0	1.159668	-0.18310547	3.3627685700000005	9.709082068	-0.1303955072	-1.2207031	2.746582	2.5634766	1549637324.866
-9.410009980000002	0.30505371400000003	-3.051733426	-2.4414062	0.9765625	-2.0751953	8.19816893	-3.5792969240000003	-2.6222655759999998	0.12207031	0.12207031	0.061035156	9.8933107	3.8664062500000003	2.042065396	0.61035156	0.24414062	0.12207031	-9.405224640000002	-2.251416034	2.044457968	-0.6713867	0.24414062	0.5493164	-0.11723633180000001	9.82033696	3.8424804320000003	-0.12207031	1.4038086	-0.061035156	0.678295926	9.512890380000002	-1.168774411	-0.30517578	5.3100586	-0.4272461	1549637324.906
-9.210229532000001	-2.5947509	-3.517089856	-4.5166016	-2.6855469	-2.319336	8.643188400000001	-4.569824280000001	-3.06848143	0.61035156	-0.12207031	-0.12207031	10.18161592	4.006372104	1.726245108	1.159668	0.4272461	-0.061035156	-9.593042032000001	-3.3866942900000003	2.277734424	-1.8310547	0.061035156	0.48828125	0.648388678	10.540502700000001	4.2420410340000005	0	1.7089844	-0.36621094	-3.0732665740000003	9.290380890000002	-0.6675292932	0.5493164	3.1738281	-1.6479492	1549637324.946
-7.934985520000001	-3.47163089	-1.272851538	-2.4414062	-0.8544922	-1.0375977	8.643188400000001	-4.569824280000001	-3.06848143	1.159668	-0.30517578	-0.12207031	10.382592360000002	3.3053466460000003	2.0372802520000004	1.8310547	0.4272461	-0.18310547	-9.780859620000001	-3.125903354	2.5445067900000002	-3.0517578	1.4648438	0.36621094	0.931909146	9.76770018	3.881957968	0.18310547	2.2583008	-0.8544922	-2.5050292540000005	9.06069339	-1.21303714	1.8920898	-2.1362305	-1.5869141	1549637324.986
-9.076245108	-3.1390625	-2.5337402160000004	0.061035156	2.2583008	-0.9765625	7.89790036	-4.955029254	-2.04924321	1.4648438	-0.7324219	-0.4272461	10.382592360000002	3.3053466460000003	2.0372802520000004	2.0751953	0.4272461	0.12207031	-9.669604532000001	-0.9905273560000001	1.88774411	-3.479004	0.79345703	0.6713867	0.3289794928	9.121704074	2.42368161	-0.061035156	2.5024414	-0.5493164	3.476416034	10.42805162	-0.41271972840000004	1.4648438	0.9765625	-1.8310547	1549637325.026
-9.274829074000001	-1.915258786	-4.429858426	-1.953125	-0.91552734	-1.0986328	7.89790036	-4.955029254	-2.04924321	1.7700195	-0.9765625	-0.7324219	10.71635782	3.1390625	1.5491942900000002	2.5634766	1.2817383	0.4272461	-9.376513580000001	1.129296875	2.112646466	-2.6855469	1.2207031	1.0375977	-0.2607910144	9.605004892	1.1472412140000001	-0.6713867	2.8076172	0.061035156	3.749169928	9.9961911	-0.050244139400000006	0.7324219	2.9296875	-1.0375977	1549637325.066
-9.777270468000001	-2.08752446	-4.225292932	-2.1972656	0.18310547	-0.5493164	7.9792482	-4.64399411	-2.06120607	2.319336	-0.91552734	-0.48828125	11.11950728	4.0877197480000005	-0.12321777160000001	2.6245117	1.7089844	0.7324219	-9.248510880000001	1.373339856	1.638916034	-2.380371	-0.12207031	0.8544922	-0.7811767572	9.925610520000001	0.8290283540000001	-0.5493164	2.746582	0.36621094	2.268164038	9.96508786	-0.6017333966	0.36621094	0.6713867	-0.7324219	1549637325.106
-9.744970746000002	-1.697534146	-4.565038940000001	-2.9296875	-0.8544922	-0.4272461	8.607299820000001	-4.3425292540000004	-2.003784146	2.6245117	-1.3427734	-0.24414062	11.11950728	4.0877197480000005	-0.12321777160000001	2.5024414	1.0986328	0.91552734	-9.19946286	1.33386232	1.752563498	-2.319336	0.4272461	0.61035156	-1.1041748200000001	10.34909694	0.6711181610000001	-0.12207031	2.4414062	0.7324219	2.4117187500000004	10.16486772	-0.63881839	0.4272461	0.30517578	-0.8544922	1549637325.146
-8.918335160000002	-1.9140625000000002	-4.03747554	-2.9907227	-0.24414062	-0.18310547	9.101367212000001	-4.300659146	-1.876977536	2.746582	-1.7700195	-0.24414062	10.925708360000002	4.301855432000001	-0.23566894960000004	2.4414062	1.2207031	0.8544922	-9.09179712	1.374536142	2.0671875	-2.1362305	-0.61035156	0.36621094	-0.6543701080000001	10.77736772	1.0515380890000001	-0.30517578	2.2583008	0.9765625	2.7825683900000002	9.72224092	-0.9965087860000001	0.6713867	0.48828125	-0.79345703	1549637325.186
-8.89321286	-1.874584964	-4.183422824	-1.6479492	0.6713867	-0.061035156	9.101367212000001	-4.300659146	-1.876977536	2.746582	-1.5869141	-0.30517578	10.614673020000001	4.303051620000001	0.01076660144	2.5634766	1.0375977	0.7324219	-8.97695288	0.970190396	2.3052490020000005	-2.4414062	-0.8544922	0.24414062	-0.21533202880000002	10.259375	1.550390576	-0.061035156	2.5024414	0.7324219	2.628247104	9.883740020000001	-0.9737792932	0.48828125	0.24414062	-0.61035156	1549637325.226
-8.73171376	-1.2178222840000001	-4.76242662	-2.0141602	0.061035156	-0.30517578	9.469824280000001	-4.215722644	-1.494165036	2.746582	-1.4038086	-0.61035156	10.48786592	3.9070800720000003	0.30505371400000003	2.9907227	1.0986328	0.7324219	-8.827417032000001	1.073071286	2.4846923920000004	-2.5024414	-0.36621094	0.48828125	0.1112548822	9.614575180000001	1.42836911	-0.30517578	2.380371	0.79345703	2.5301512600000002	9.76770018	-1.25729982	0.30517578	0.24414062	-0.48828125	1549637325.266
-8.56184056	-1.085034146	-5.03278804	-2.8686523	-0.061035156	-0.5493164	8.61567392	-3.6355224640000006	-1.5719238220000002	2.8076172	-1.7089844	-0.9765625	10.24023462	3.33645018	0.4426269568000001	3.112793	1.5258789	0.9765625	-8.738891574	1.1735596040000003	2.32917482	-2.6855469	-0.7324219	0.6713867	0.6735107428000001	9.290380890000002	1.2489257200000001	-0.61035156	2.4414062	0.91552734	2.31481929	9.60261232	-1.8243408540000001	0.12207031	0.9765625	-0.5493164	1549637325.306
-8.539111420000001	-1.234570288	-5.49934056	-3.4179688	-0.48828125	-0.8544922	8.61567392	-3.6355224640000006	-1.5719238220000002	2.8076172	-1.4038086	-1.2207031	10.2844973	2.95363768	0.14833984620000001	3.112793	1.5869141	0.9765625	-8.84296875	0.970190396	2.3483153960000003	-2.8686523	-0.61035156	0.7324219	0.9965087860000001	9.538012680000001	1.1257080072	-0.5493164	2.9296875	0.9765625	2.2669677520000002	9.4255616	-1.9188476440000002	-0.061035156	1.8310547	-0.6713867	1549637325.346
-8.643188400000001	-1.3984619600000001	-6.025707968000001	-3.8452148	-1.4038086	-1.2207031	8.668310700000001	-3.91066893	-1.830322284	2.8686523	-1.4038086	-1.3427734	10.4543705	2.8136719240000003	-0.2260986322	3.1738281	1.6479492	0.9765625	-9.04753444	0.800317392	2.5803954680000003	-3.4179688	-0.5493164	0.79345703	1.2919922120000003	9.73659694	0.9606201080000001	-0.36621094	3.2958984	0.91552734	2.140161142	9.686352340000001	-1.8542480040000002	-0.18310547	3.3569336	-0.61035156	1549637325.386
-8.311816394000001	-2.039672824	-6.030493210000001	-4.1503906	-1.7700195	-1.2817383	8.725732428	-4.109252896	-1.44870607	3.0517578	-1.4648438	-1.4038086	10.7606205	2.81486821	-0.23208007200000003	3.0517578	1.4648438	1.0375977	-9.040356430000001	1.0443603240000001	2.70839856	-3.7841797	-0.48828125	0.8544922	1.293188498	9.92321736	0.745288089	-0.18310547	3.6010742	0.91552734	0.8457763580000002	9.755737320000001	-2.195190396	-0.48828125	2.6855469	-0.9765625	1549637325.426
-8.19099092	-2.104272464	-5.800805710000001	-3.7841797	-1.5258789	-1.159668	8.791528060000001	-4.248022464000001	-1.32788089	3.1738281	-1.5869141	-1.6479492	11.143433	2.8112792540000004	-0.37802735600000004	3.0517578	1.6479492	1.159668	-9.20305162	1.3924804320000002	2.978759784	-4.0283203	-0.6713867	0.79345703	1.118530252	10.302441100000001	0.576611322	-0.30517578	3.7231445	1.0375977	0.7608398560000001	9.737792932000001	-2.451196286	-0.8544922	2.8076172	-1.0986328	1549637325.466
-8.182617212	-1.836303714	-6.0651857	-3.3569336	-0.9765625	-1.0375977	8.89321286	-4.249218750000001	-1.21901857	3.2348633	-1.5869141	-1.7700195	11.49992662	2.981152356	-0.6292480432	3.2348633	1.7089844	1.2207031	-9.24013678	1.7800780760000001	3.2503173920000004	-4.0893555	-0.5493164	0.79345703	1.0264160340000001	10.576391280000001	0.5431152356000001	-0.5493164	3.7841797	1.159668	1.013256839	9.845459260000002	-2.3483153960000003	-0.9765625	3.1738281	-0.9765625	1549637325.506
-8.20415036	-1.6616454680000001	-6.5269528800000005	-3.479004	-1.2207031	-0.9765625	8.89321286	-4.249218750000001	-1.21901857	3.4179688	-1.4038086	-1.8310547	11.493945680000001	3.160595746	-0.5885742212	3.479004	1.7700195	1.3427734	-9.0594973	1.9415771760000002	3.4632567900000004	-4.0283203	-0.4272461	0.91552734	0.9115722840000001	10.42446286	0.461767572	-0.5493164	3.90625	1.159668	0.7381103240000001	10.10983876	-2.104272464	-1.5258789	3.112793	-0.91552734	1549637325.546
-8.07973642	-1.4116211060000001	-6.304443390000001	-3.7841797	-1.8920898	-0.61035156	8.87407248	-4.01953125	-1.2501221040000001	3.540039	-1.4038086	-1.7700195	11.16616214	3.198876996	-0.38999023560000007	3.540039	1.8920898	1.4038086	-8.78435054	2.0253173920000003	3.4548827880000004	-3.9672852	-0.61035156	0.91552734	0.6101074280000001	10.033276260000001	0.3014648462	-0.6713867	3.6010742	1.2817383	0.5443115216000001	9.962695680000001	-2.2573974640000003	-2.1362305	2.9907227	-0.9765625	1549637325.586
-8.399145468	-1.1209228240000002	-5.906079074	-4.5776367	-2.2583008	-0.79345703	9.000878894000001	-3.5135009000000004	-2.04924321	3.540039	-1.5258789	-1.7089844	10.691235520000001	3.17495108	-0.34213867800000003	3.3569336	1.7700195	1.4648438	-9.045141574	1.7406005400000002	3.5362304320000004	-3.7841797	-1.0375977	1.159668	0.5562744110000001	9.682763580000001	0.6675292932	-0.48828125	3.112793	1.3427734	1.1747558900000001	9.938769960000002	-2.0671875	-2.5024414	3.3569336	-0.9765625	1549637325.626
-9.395654254	-1.4929687500000002	-5.25888678	-5.432129	-2.6855469	-1.159668	9.000878894000001	-3.5135009000000004	-2.04924321	3.479004	-1.3427734	-1.6479492	10.05361322	3.17495108	-0.424682608	3.2958984	1.4038086	1.3427734	-9.785644568	0.5048339856	3.7156739200000004	-3.90625	-0.91552734	1.5258789	0.8206542932	9.77368161	1.585082968	0	3.2348633	1.159668	1.1986816100000002	10.13017572	-1.106567392	-2.6855469	4.4555664	-0.8544922	1549637325.666
-8.990112320000001	-2.9907226440000003	-3.9298096040000003	-6.1035156	-2.0141602	-1.0375977	9.00327176	-3.4417237400000005	-2.4200927520000004	3.6010742	-1.2817383	-1.5869141	9.625341754	3.3783202880000003	-0.2081542932	3.4179688	1.0375977	0.9765625	-9.38010234	-0.8457763580000002	3.5541748200000005	-4.211426	-0.061035156	1.3427734	0.770410144	10.009350540000002	2.5181884000000005	0.61035156	3.9672852	0.9765625	1.4630615020000002	10.19477536	0.22490234620000002	-2.9907227	2.6855469	0	1549637325.706
-9.15161142	-4.173852536	-1.9176513580000003	-4.638672	-2.0751953	-1.159668	9.024804712	-3.7156739200000004	-3.2634764400000003	3.9672852	-1.2817383	-1.2817383	9.7401857	3.68098143	0.265576178	3.6621094	0.61035156	0.8544922	-9.216211060000001	-1.2082519568	2.726342752	-4.5166016	-0.61035156	1.6479492	0.424682608	9.061889480000001	2.8447753600000003	0.61035156	4.4555664	0.91552734	4.500439496	9.35976538	2.7765869600000004	-4.4555664	4.333496	2.319336	1549637325.746
-10.33474092	-3.8783691100000004	-1.911669928	-4.760742	-2.1972656	-1.159668	9.024804712	-3.7156739200000004	-3.2634764400000003	4.0893555	-1.2817383	-1.3427734	9.795214660000001	3.8759764400000005	0.9271240020000001	3.9672852	0.7324219	1.159668	-10.681664840000002	-1.3817138580000001	3.334057608	-4.333496	-0.061035156	1.8920898	0.00478515625	9.418384080000001	2.9464599640000007	0.4272461	4.8828125	0.9765625	5.358178420000001	9.8251223	1.0479492212000001	-3.112793	4.3945312	3.9672852	1549637325.786
-9.651660340000001	-3.216821286	-1.9547363220000002	-3.4179688	-1.4038086	-1.0986328	7.8847409200000005	-3.8329101440000004	-4.25520018	4.1503906	-0.6713867	-1.5258789	9.816748200000001	4.521972644000001	1.378125	4.211426	1.3427734	0.79345703	-10.416088760000001	-1.179541034	3.4010498200000003	-4.5166016	1.7089844	1.7089844	-0.1399658246	10.941259980000002	2.8411866	0.61035156	5.493164	0.9765625	4.131982428000001	8.953027160000001	-1.600634784	1.953125	2.380371	5.126953	1549637325.826
-9.234155252	-2.299267572	-2.32917482	-4.211426	-0.6713867	-0.9765625	7.8847409200000005	-3.8329101440000004	-4.25520018	4.5166016	-0.36621094	-1.0375977	10.5225589	5.48378894	1.29558107	4.272461	0.9765625	0.4272461	-9.289184800000001	-0.8541503600000001	2.6581542540000003	-4.333496	0.48828125	1.5869141	-1.040771466	10.308423020000001	2.40573732	0.4272461	5.92041	0.8544922	1.899707068	11.534619600000001	-2.154516574	1.5869141	9.70459	5.3710938	1549637325.865
-8.881250000000001	-1.774096646	-2.628247104	-4.8217773	-1.4648438	-1.4038086	8.31301268	-4.088916034	-4.87368161	4.5166016	-1.4038086	-0.79345703	10.65773912	5.70629892	1.414013678	4.0893555	0.91552734	0.7324219	-8.848950180000001	-0.6125	2.6760987400000005	-4.211426	0.7324219	1.5869141	-1.720263678	9.40163588	1.84946286	0	4.8217773	0.91552734	2.4619628600000003	11.59204074	-1.4702392180000001	2.4414062	7.5683594	6.591797	1549637325.905
-8.81784694	-1.3948730040000001	-2.406933606	-4.5166016	-1.0986328	-1.3427734	7.97565944	-3.645092752	-4.81984874	4.211426	-1.8310547	-0.9765625	9.785644568	5.49335962	1.7657226440000002	4.0283203	1.5869141	0.9765625	-8.75444339	-0.40793457460000004	2.686865216	-4.272461	0.24414062	1.4038086	-1.119726538	9.374121106	1.927221646	0.061035156	4.0283203	0.7324219	2.3208007200000003	11.545385880000001	-2.21433107	4.5776367	6.958008	6.225586	1549637325.945
-9.09179712	-1.119726538	-2.7586425720000003	-4.5166016	-0.24414062	-1.6479492	7.481591754	-3.0864257200000003	-4.147534146	4.211426	-1.3427734	-1.0986328	9.24492212	5.21223143	1.355395468	3.9672852	1.2817383	0.79345703	-9.045141574	-0.5072265576	2.987133786	-4.4555664	0.36621094	1.3427734	-0.30505371400000003	9.845459260000002	2.183227536	0.24414062	4.272461	0.24414062	2.68327626	11.605200180000002	-2.211938498	5.3100586	10.131836	5.7373047	1549637325.985
-9.514086960000002	-1.435546924	-4.01953125	-5.6152344	-1.2817383	-2.0141602	7.481591754	-3.0864257200000003	-4.147534146	4.0283203	-1.4648438	-1.0986328	9.27961412	4.901196580000001	0.7955322480000001	3.9672852	1.2817383	0.4272461	-9.134863220000002	-0.570629892	3.2706542540000005	-4.760742	0.8544922	1.3427734	0.07416992212000001	10.158886780000001	2.192797824	0.12207031	4.5776367	-0.12207031	1.0958007788	11.34680162	-1.8386962860000002	4.8828125	12.756348	3.9672852	1549637326.025
-9.08342302	-2.217919928	-3.9800537140000007	-6.225586	-3.479004	-1.7089844	7.7459719400000004	-3.08881839	-3.83171376	3.9672852	-1.7700195	-0.8544922	9.36455072	4.513598740000001	0.838598642	4.0893555	1.4038086	0	-8.866894568000001	-0.46655273560000005	3.15700679	-4.8828125	0.61035156	1.159668	0.12321777160000001	9.998584260000001	2.0935058900000003	0.061035156	4.5166016	-0.30517578	-2.3806152160000003	10.259375	-1.604223642	3.2958984	8.972168	2.319336	1549637326.065
-7.834497300000001	-2.6725097840000003	-2.396167032	-5.432129	-2.4414062	-1.3427734	7.9792482	-3.160595746	-3.3759277160000005	3.9672852	-1.8310547	-0.5493164	9.56552716	4.06379393	1.1053711060000002	4.211426	1.5869141	-0.18310547	-8.83220198	-0.416308606	3.1366699280000003	-5.004883	0.61035156	1.0986328	-0.0729736322	9.733007788	2.000195288	-0.061035156	4.272461	-0.24414062	-2.3578857820000003	8.51040036	-0.1315917932	3.479004	5.065918	0.8544922	1549637326.105
-8.092895468	-1.930810504	-1.947558606	-3.9672852	-0.91552734	-0.6713867	7.9792482	-3.160595746	-3.3759277160000005	4.0893555	-2.0751953	-0.5493164	9.884936600000001	3.7683105040000004	0.98334964	4.4555664	1.7700195	-0.18310547	-8.58696286	-0.24643554320000002	2.70839856	-4.9438477	0.8544922	1.159668	-0.19020996400000004	9.4255616	1.983447284	-0.18310547	4.211426	0	-0.7811767572	8.475707968	1.4822021760000001	3.540039	4.760742	-0.7324219	1549637326.145
-8.357275360000001	-1.4247802520000001	-2.60671376	-4.0893555	0.5493164	-0.48828125	8.462548920000001	-3.39506839	-3.512304712	4.1503906	-2.1972656	-0.5493164	10.320385880000002	3.5960449280000004	0.7464843750000001	4.638672	2.0141602	0.12207031	-8.21970198	-0.45698242800000005	2.233471646	-4.9438477	0.12207031	1.159668	-0.6352294928000001	9.094189300000002	1.8829589660000003	-0.30517578	4.699707	0.5493164	2.205957068	8.246020468000001	1.5204834260000002	2.8076172	3.3569336	-0.48828125	1549637326.185
-9.71027806	-1.0264160340000001	-3.2180175720000004	-4.211426	-0.79345703	0.18310547	8.710180710000001	-3.6187744600000005	-3.60441893	4.211426	-1.7700195	-0.48828125	10.80847194	3.5697264400000006	0.5610595746000001	4.699707	2.1972656	0.61035156	-7.8237304320000005	-0.2189208966	1.927221646	-4.5776367	-0.36621094	1.2207031	-1.33984375	8.911157248	1.6185790740000001	-0.5493164	4.760742	1.4038086	7.3595702880000005	8.60251448	-0.2811279254	0.9765625	1.3427734	-0.30517578	1549637326.225
-9.945947480000001	-2.5397216460000003	-3.9393798920000007	-5.7373047	0.12207031	-0.5493164	8.710180710000001	-3.6187744600000005	-3.60441893	4.3945312	-1.5869141	-0.61035156	10.96279254	3.7407959260000005	0.42109375000000004	4.760742	2.2583008	1.2207031	-8.36325679	-0.1997802716	1.8578369600000002	-4.333496	-2.9907227	1.4038086	-1.3613769960000002	9.375317392	1.5587646760000002	-0.6713867	4.0893555	2.380371	4.98374002	8.630029254	-0.7883544928000001	-0.18310547	5.004883	-1.7089844	1549637326.265
-10.37421924	-5.86660144	-4.5243652160000005	-1.4038086	0.18310547	-1.8920898	9.08342302	-3.89272464	-3.5302491000000003	4.638672	-1.7700195	-0.9765625	11.11591754	4.27553714	-0.19140625	4.760742	2.319336	1.2817383	-8.36325679	-0.1997802716	1.8578369600000002	-4.333496	-2.9907227	1.4038086	0.057421875000000004	11.022607820000001	1.73701178	-0.4272461	3.9672852	2.5634766	-0.9977050720000001	11.95810504	1.425976538	1.953125	6.4086914	-1.2817383	1549637326.305
-10.382592360000002	-3.4261719240000006	-5.08063948	-2.9907227	-3.7841797	-0.36621094	9.554760880000002	-4.736108426	-3.535034146	4.8828125	-1.953125	-1.3427734	11.766699280000001	5.02441394	-0.5060302716	5.004883	2.2583008	1.2817383	-8.36325679	-0.1997802716	1.8578369600000002	-4.333496	-2.9907227	1.4038086	1.388891574	11.678173920000003	1.1328857428	0.12207031	5.1879883	1.4648438	1.0479492212000001	12.278711060000001	2.08513179	-0.6713867	0.4272461	-1.8920898	1549637326.345
-8.5666259	-1.7346191100000001	-3.7240478240000003	-4.638672	1.0375977	-0.18310547	9.554760880000002	-4.736108426	-3.535034146	5.1879883	-1.953125	-1.3427734	11.87795378	5.25888678	-0.592163089	4.5776367	2.1972656	1.4038086	-10.602710159999999	1.6281494600000002	3.7276367800000005	-3.90625	1.2207031	1.4648438	0.7117919928	11.925806200000002	0.3505126800000001	-0.061035156	5.859375	1.0986328	1.2441405760000002	10.309619600000001	-0.9642089660000001	1.3427734	0.061035156	-1.8310547	1549637326.385
-9.040356430000001	-1.15441893	-5.83071286	-3.7231445	1.7089844	-1.5869141	9.175537140000001	-4.252807608	-2.749072284	4.8828125	-2.5024414	-1.2817383	11.487963760000001	5.1715576080000005	-0.6376221040000001	4.4555664	2.0141602	1.0986328	-9.90647014	1.4738280760000002	3.4321533540000004	-4.638672	-0.36621094	1.0375977	-0.1363769568	11.600414840000001	0.07416992212000001	-0.36621094	5.126953	1.4038086	2.0911132200000004	10.380200180000001	-1.5779052520000003	1.6479492	1.6479492	-2.5634766	1549637326.425
-9.231762680000001	-1.459472644	-7.027001800000001	-6.286621	-3.2348633	-2.0751953	8.927905252	-3.905883786	-2.4129150360000002	4.5166016	-2.1972656	-1.2207031	10.96757788	5.02202176	-0.6986327880000001	4.5166016	2.0141602	1.0375977	-9.29157698	1.506127896	3.4500976440000004	-4.638672	-0.4272461	1.0986328	0.15073241820000002	10.757030760000001	0.2763427716	-0.36621094	4.4555664	1.2207031	1.757348642	10.1828125	-1.183129892	1.4648438	1.7089844	-2.9907227	1549637326.465
-6.6693116	-2.2071533540000003	-3.645092752	-5.6152344	-0.6713867	-1.5869141	8.927905252	-3.905883786	-2.4129150360000002	4.4555664	-1.8920898	-1.2817383	10.2773188	4.4155028960000005	-0.9020019568000001	4.4555664	2.0141602	1.0375977	-8.30583516	1.258496106	3.4166014400000004	-4.638672	0.79345703	0.9765625	0.9390869110000001	9.427954074	0.424682608	-0.24414062	4.8828125	0.79345703	1.8733886780000002	9.29636232	-1.0718750000000001	1.7700195	2.2583008	-2.8686523	1549637326.505
-6.437231430000001	-2.368652356	-3.60202626	-3.4179688	1.5869141	-1.7089844	7.878759980000001	-3.1821288940000003	-2.081542932	4.211426	-1.953125	-1.4648438	9.522461060000001	3.5493896760000005	-0.8637207068000001	4.4555664	2.0751953	1.0986328	-7.77228984	1.7645263580000001	3.104370108	-4.8828125	-0.12207031	1.0375977	1.020434604	8.07016574	-0.01076660144	-0.4272461	5.1879883	0.6713867	2.098291034	9.242529254	-0.8218505890000001	1.7700195	2.4414062	-2.746582	1549637326.545
-8.072558606000001	-2.1473388580000004	-5.82353534	-3.1738281	-1.159668	-2.1362305	7.299755890000001	-2.5445067900000002	-1.6927490020000002	4.0893555	-2.0751953	-1.8310547	8.813061600000001	3.0014891200000005	-0.7716064300000001	4.333496	2.0141602	1.2817383	-8.025903060000001	2.3423339660000004	3.124707068	-4.5776367	0.6713867	1.3427734	0.879272464	8.07136232	-0.4521972644	-0.61035156	4.9438477	0.7324219	2.141357428	9.18271466	-0.860131839	1.5258789	3.1738281	-2.0751953	1549637326.585
-8.30822734	-2.042065396	-6.159692392	-3.6621094	-1.5869141	-1.953125	7.299755890000001	-2.5445067900000002	-1.6927490020000002	4.0893555	-1.7089844	-1.953125	8.8214357	2.976367212	-0.9737792932	4.0893555	2.0751953	1.0986328	-8.23046875	2.528955072	3.343627896	-4.211426	0.6713867	1.159668	0.7285400360000001	9.133667032	-0.5802001800000001	-0.24414062	4.699707	0.79345703	0.758447284	9.382495108	-1.2417480040000002	1.2207031	3.112793	-1.953125	1549637326.625
-8.31899411	-2.115039038	-5.809179712000001	-3.2348633	-0.8544922	-1.5869141	7.711279254	-2.45598143	-1.7501709260000002	3.90625	-1.5258789	-1.5869141	9.370532248	3.3843016200000005	-1.1855224640000002	3.6621094	1.5869141	0.7324219	-8.365649460000002	2.837597644	3.4369384000000003	-4.0893555	0.36621094	0.91552734	0.2942871106	9.840673920000002	-0.5502929712000001	0.12207031	4.3945312	0.7324219	0.09331054320000001	9.687548920000001	-1.818359424	0.7324219	2.0751953	-2.1362305	1549637326.665
-9.06069339	-2.477514676	-6.058007788	-2.8076172	-1.5258789	-1.5869141	9.10974092	-2.3303711060000003	-1.808789038	3.6621094	-1.8310547	-1.3427734	10.11342752	3.9250244600000004	-0.994116214	3.1738281	1.0986328	0.7324219	-8.749658246000001	3.40703125	3.5781005400000003	-3.4179688	0.24414062	0.91552734	-0.2033691394	10.13017572	-0.4342529254	0.30517578	3.6621094	0.6713867	0.364868161	10.39934056	-2.2669677520000002	0.30517578	2.319336	-2.1362305	1549637326.705
-9.463842752000001	-2.372241214	-5.5998290740000005	-1.8310547	-2.1362305	-0.61035156	9.10974092	-2.3303711060000003	-1.808789038	3.4179688	-1.6479492	-1.159668	10.34670378	4.27553714	-0.619677716	2.6855469	0.7324219	0.61035156	-9.174340560000001	3.21921376	3.514697284	-2.8686523	0.061035156	0.91552734	-0.4139160144	10.540502700000001	-0.14235839660000002	0.36621094	2.746582	0.5493164	0.6507812500000001	10.771386780000002	-1.61977536	-0.4272461	2.0141602	-2.1362305	1549637326.745
-8.52954074	-1.1986816100000002	-4.93947734	-1.953125	-0.4272461	0.30517578	9.782055710000002	-1.7035155760000003	-1.81357428	3.112793	-1.0986328	-0.79345703	10.48786592	4.465747104	0.05502929712000001	2.2583008	0.5493164	0.4272461	-8.76042482	2.7478759000000004	3.2407471040000004	-2.6245117	0	0.5493164	-0.6053222644	10.7366938	0.36845702880000003	0.48828125	2.2583008	0.48828125	1.2261962860000002	10.62185054	-0.9977050720000001	-1.3427734	1.0986328	-1.8920898	1549637326.785
-9.30234375	-1.184326178	-5.385693390000001	-1.953125	-1.2817383	0.5493164	9.782055710000002	-1.7035155760000003	-1.81357428	2.6245117	-0.79345703	-0.4272461	10.48786592	4.465747104	0.05502929712000001	2.2583008	0.5493164	0.4272461	-8.870483426000002	2.7275389400000005	2.9524413940000005	-2.2583008	-1.4038086	0.4272461	-0.8900390380000001	10.852734620000001	0.8170653959999999	0.30517578	1.6479492	0.5493164	2.4978514400000003	10.388574280000002	-1.331469748	-2.4414062	1.7700195	-1.2817383	1549637326.825
-10.74028354	-2.524169928	-5.413207968	-3.6010742	-2.2583008	0.4272461	10.0560054	-1.5934570680000002	-2.058813498	1.953125	-0.79345703	-0.36621094	10.48786592	4.465747104	0.05502929712000001	2.2583008	0.5493164	0.4272461	-9.97226538	1.9009033540000002	2.94765625	-1.7700195	-1.7700195	0.30517578	-0.9965087860000001	11.395849640000002	1.637719748	0.061035156	0.61035156	0.48828125	3.0182373200000003	10.83239766	-0.7488769568000001	-3.479004	1.4038086	-0.24414062	1549637326.865
-10.32995558	-3.85683606	-3.7288329680000003	-3.112793	-1.4648438	-0.061035156	9.99021016	-1.8243408540000001	-2.50622554	1.6479492	-0.48828125	-0.24414062	10.989111420000002	5.2337644800000005	1.7250488220000002	1.2207031	0.4272461	-0.18310547	-11.67458516	0.5120117212	3.8807617800000003	-1.2817383	-1.2207031	0.24414062	-0.846972644	12.083715560000002	2.6079101440000003	0.12207031	0.4272461	0.48828125	4.3425292540000004	10.417285340000001	0.1579101538	-4.211426	0.7324219	1.8920898	1549637326.905
-9.472216754	-3.968090854	-1.6329346040000001	-2.1972656	-0.8544922	-0.061035156	10.660132280000001	-3.1797364200000002	-3.811376996	1.5869141	-0.24414062	0.061035156	11.05371106	5.5974366	2.04086911	1.0986328	0	-0.48828125	-10.96877446	-0.3505126800000001	2.6964355040000005	-1.3427734	1.0375977	0.30517578	-0.6268554712000001	10.81445288	3.2718505400000004	0.36621094	1.5258789	-0.061035156	4.563842752	9.701904254	0.6615478240000001	-3.4179688	3.479004	4.760742	1549637326.945
-9.366943390000001	-4.146337860000001	-1.488183606	-2.0141602	-0.48828125	-0.061035156	10.660132280000001	-3.1797364200000002	-3.811376996	1.3427734	-0.7324219	0.12207031	10.693627700000002	5.16677266	2.536132788	1.0375977	-0.061035156	-0.061035156	-9.791625900000001	-0.4821044928	1.717871106	-1.2817383	0	0.4272461	-1.7226562500000002	9.133667032	2.8890380400000004	-0.12207031	1.5258789	0.12207031	1.637719748	11.313306200000001	1.358984424	-1.4648438	2.5634766	5.126953	1549637326.985
-8.83100589	-3.7336182100000004	-1.6927490020000002	-0.9765625	-1.2817383	0.18310547	9.055908246000001	-3.228784146	-3.62236322	0.91552734	-0.5493164	-0.24414062	10.01652806	4.76721196	2.749072284	1.0986328	0.7324219	0.36621094	-9.38129892	-0.42707518000000005	1.818359424	-1.2207031	0.12207031	0.5493164	-1.9511474640000002	9.00327176	2.536132788	-0.48828125	0.7324219	0.61035156	0.716577176	11.11232878	-1.3709472839999999	0.48828125	0.91552734	6.225586	1549637327.025
-7.834497300000001	-2.81486821	-1.0144531250000002	-0.9765625	-0.24414062	0.48828125	8.482885880000001	-3.2718505400000004	-3.631933606	0.79345703	0.24414062	-0.61035156	9.729418930000001	4.922729532	2.369848642	0.91552734	0.5493164	0.48828125	-8.65874002	-0.648388678	1.343432608	-1.0375977	-0.7324219	0.24414062	-1.5767089660000002	9.0176268	2.810082968	-0.061035156	0.9765625	0.36621094	1.08383786	11.35517572	-0.38400878600000005	0.6713867	3.540039	6.7749023	1549637327.065
-8.342919928	-1.8243408540000001	-1.5372314300000003	-0.36621094	0.36621094	-0.061035156	8.482885880000001	-3.2718505400000004	-3.631933606	0.61035156	0.18310547	-0.79345703	9.5870607	4.92751448	1.6592528960000001	0.5493164	0	0.79345703	-8.87766124	-0.7895507788	2.256201178	-0.79345703	0.36621094	0.30517578	-1.4702392180000001	9.03317842	2.9321045320000003	0.061035156	0.9765625	0.30517578	0.8122802520000001	11.246313400000002	0.49406739200000005	1.0375977	3.3569336	6.4697266	1549637327.105
-8.675488220000002	-0.965405252	-2.15571286	-1.4648438	0.4272461	-0.18310547	7.562939300000001	-2.6605469240000006	-3.39506839	0.61035156	-0.18310547	-0.8544922	9.338232428000001	4.64399411	1.5982422120000002	0.61035156	0.24414062	0.8544922	-8.51040036	-0.6818847840000001	2.153320288	-0.79345703	-0.6713867	0.12207031	-1.2333740020000001	8.979345746000002	3.0397704680000004	0	0.6713867	0.36621094	1.178344748	9.998584260000001	0.061010742800000003	2.4414062	4.272461	5.6762695	1549637327.145
-8.604907248	-1.0563232428000002	-2.10546875	-1.7700195	0.79345703	-0.18310547	7.61796875	-2.5839844240000005	-2.983544928	0.79345703	-0.061035156	-0.7324219	8.972167932000001	4.251611420000001	2.0707763580000003	0.6713867	0.24414062	0.6713867	-8.689843750000001	-0.893627896	2.6198730040000004	-0.8544922	-0.12207031	0.24414062	-0.60651857	8.786743210000001	3.2228027160000003	0.061035156	0.6713867	0.24414062	1.0264160340000001	9.687548920000001	-0.15910644960000003	2.6855469	6.164551	4.333496	1549637327.185
-8.406323380000002	-1.4630615020000002	-2.292089856	-2.2583008	0.061035156	-0.18310547	7.61796875	-2.5839844240000005	-2.983544928	0.91552734	-0.48828125	-0.7324219	8.939868210000002	3.8221435700000006	2.1521240020000003	0.79345703	0.12207031	0.5493164	-8.40153804	-1.0946044928	2.77180162	-0.91552734	0	0.36621094	-0.050244139400000006	8.73410643	3.43334964	0.061035156	0.9765625	0.061035156	-1.05991214	8.738891574	-0.3529052716	2.4414062	4.333496	2.380371	1549637327.225
-8.31301268	-1.620971646	-1.757348642	-1.7089844	0.7324219	0.12207031	8.01513678	-2.3542969240000002	-3.01464856	0.8544922	-0.7324219	-0.61035156	9.15639676	3.1653808900000002	1.9954101440000003	0.9765625	0.36621094	0.4272461	-8.335742212000001	-1.287207068	2.75625	-1.0375977	-0.4272461	0.4272461	0.12919922120000002	8.686254892000001	3.4142089660000003	0	0.9765625	0.12207031	-1.2537109620000002	7.561743210000001	1.53125	3.3569336	2.380371	1.159668	1549637327.264
-9.404028060000002	-1.3386474640000001	-1.5575683900000001	-0.7324219	0.61035156	0.24414062	8.792724640000001	-2.3076415740000003	-2.783764676	0.6713867	-0.30517578	-0.5493164	9.56911592	2.6880616	2.2573974640000003	1.0375977	0.36621094	0.4272461	-8.38120108	-0.9869384980000001	2.805297824	-1.0986328	-0.18310547	0.5493164	0.16628417539999998	8.694628894000001	3.2706542540000005	0.12207031	0.8544922	0.36621094	-0.03947753894	7.585668930000001	1.6891601440000001	3.3569336	1.5258789	-0.061035156	1549637327.304
-9.88015126	-0.5981445288	-2.27294928	-0.18310547	2.5024414	-0.12207031	8.792724640000001	-2.3076415740000003	-2.783764676	0.79345703	-0.18310547	-0.61035156	10.36704074	2.56723642	2.05522464	1.0375977	0.36621094	0.6713867	-8.7795652	-0.79194339	3.111547824	-1.0986328	-0.9765625	0.61035156	-0.01794433606	9.38847644	3.2407471040000004	0.12207031	0.8544922	0.7324219	3.1474366000000003	9.06069339	2.032495108	2.2583008	-3.4179688	-0.30517578	1549637327.344
-12.161474640000002	-0.0765625	-3.62475589	-1.3427734	-0.4272461	0.061035156	9.578686600000001	-2.5636474640000007	-3.0983885800000004	1.0375977	-0.061035156	-0.5493164	11.02858876	2.9010009000000005	1.7118896760000002	1.0986328	0.36621094	0.79345703	-8.8896241	-0.718969748	3.652270468	-1.0375977	-0.9765625	0.7324219	0.001196289038	10.04523912	3.3400389400000003	0.18310547	0.7324219	0.9765625	9.34421376	9.90527356	2.6581542540000003	0.36621094	0.30517578	0.30517578	1549637327.385
-11.998778960000001	-1.540820288	-4.475317392000001	-2.380371	-0.9765625	0.061035156	9.945947480000001	-2.7323242800000003	-2.976367212	1.2207031	0.24414062	-0.4272461	11.246313400000002	3.208447284	1.8650146760000001	1.0986328	0.061035156	0.91552734	-9.52604982	-0.6519775360000001	3.958520468	-0.9765625	-2.380371	0.5493164	0.2392578076	10.626635880000002	3.301757788	0.30517578	0.48828125	1.0986328	3.849658246	9.58227536	-0.2069580072	-0.24414062	-0.61035156	-2.0141602	1549637327.424
-9.63969748	-3.8987060700000002	-3.3268798920000004	-1.8310547	-2.1362305	-0.24414062	9.945947480000001	-2.7323242800000003	-2.976367212	1.3427734	-0.061035156	-0.36621094	11.245116820000002	3.34243161	2.0755615020000002	1.159668	0.18310547	0.6713867	-10.297655760000001	-0.17824707460000003	4.471728534	-0.61035156	-1.4038086	0.48828125	0.79194339	11.27861322	3.2562989200000003	0.24414062	0.4272461	1.0375977	1.9104736420000001	10.310815200000002	0.45339357	0.9765625	0.9765625	-2.1362305	1549637327.464
-9.206640380000001	-3.9477538940000003	-2.77419429	1.5258789	0.7324219	-0.18310547	9.993798920000001	-2.728735324	-2.72395018	1.3427734	-0.30517578	-0.30517578	11.1266848	3.5876709260000004	1.7023192900000002	1.2817383	0.12207031	0.18310547	-11.17453624	-0.07536621106000001	4.66433107	-0.9765625	-0.061035156	0.6713867	1.2489257200000001	11.657836960000001	3.0947998200000004	0.12207031	1.0986328	0.7324219	3.0732665740000003	11.8588134	1.847070288	-0.12207031	-2.0751953	-2.0141602	1549637327.504
-8.78554712	-2.769409146	-3.8484619600000003	0.5493164	0.30517578	-0.36621094	9.683960160000002	-2.93808606	-2.83640126	1.2817383	-0.30517578	-0.18310547	11.01901808	4.067382788000001	1.522875998	1.3427734	0.61035156	0.18310547	-9.71027806	0.839794928	2.8352050720000004	-1.0375977	0.5493164	0.5493164	-0.0897216754	9.82033696	1.3362548920000001	-0.36621094	1.8920898	0.061035156	2.146142572	9.888525360000001	-1.280029254	1.5258789	0.18310547	-2.1362305	1549637327.579
-8.70180661	-2.491870108	-4.097290036	-0.91552734	-0.61035156	-0.18310547	8.50561502	-3.1498290740000003	-2.213134784	0.9765625	-0.6713867	-0.48828125	10.345508180000001	3.87238768	1.3362548920000001	0.91552734	0.6713867	0.24414062	-9.20065944	1.1699707068	2.3949707460000003	-0.91552734	0.7324219	0.12207031	-0.735717752	9.847851440000001	0.9211425720000002	-0.36621094	1.2207031	0.36621094	1.415209964	9.729418930000001	-0.9570312500000001	1.2817383	-1.2817383	-2.1972656	1549637327.626
-8.609692392	-1.833911142	-3.637915036	-0.30517578	0.48828125	0.18310547	8.409912140000001	-3.16777356	-2.271752896	0.91552734	-0.5493164	-0.79345703	10.29047824	3.958520468	0.379223642	0.79345703	0.7324219	0.18310547	-8.918335160000002	1.3649658540000003	2.8878417540000005	-0.79345703	0.30517578	0.061035156	-0.7369140380000001	10.101464660000001	1.204663089	-0.30517578	0.8544922	0.5493164	1.8913329680000002	9.7401857	-1.2441405760000002	0.5493164	-1.7089844	-2.0751953	1549637327.664
-8.20415036	-1.4522949280000002	-3.5087158540000005	0.18310547	0.7324219	-0.12207031	8.409912140000001	-3.16777356	-2.271752896	0.79345703	-0.24414062	-0.61035156	10.247412140000002	4.1140380400000005	0.050244139400000006	0.61035156	0.30517578	0.18310547	-8.14792482	1.2453369600000002	2.442822284	-0.6713867	-0.4272461	0.061035156	-0.41271972840000004	9.32148462	1.5575683900000001	-0.12207031	0.9765625	0.24414062	2.153320288	9.285595746	-1.580297824	1.2207031	-1.8920898	-2.2583008	1549637327.704
-8.247216754	-1.425976538	-3.6785887600000002	0.36621094	0.24414062	-0.48828125	8.39316394	-2.9955077880000003	-1.911669928	0.7324219	-0.5493164	-0.36621094	9.578686600000001	3.6905516200000004	0.5191894568000001	0.61035156	0.12207031	0.4272461	-8.229272660000001	1.207055661	3.0158447480000006	-0.4272461	0.36621094	0.12207031	-0.12202148560000001	8.54270018	1.5001464660000001	-0.12207031	0.7324219	0.061035156	2.1796386780000003	9.254492212	-1.605419928	1.2207031	-1.0986328	-2.2583008	1549637327.744
-8.187402160000001	-1.5156982820000002	-3.676196286	0.18310547	-0.061035156	-0.48828125	8.05102536	-1.9774658540000003	-1.4391357820000001	0.7324219	-0.91552734	-0.36621094	8.91953125	3.084033246	0.784765625	0.61035156	0.4272461	0.30517578	-7.9708741000000005	1.168774411	2.884252896	-0.4272461	-0.12207031	-0.061035156	0.36845702880000003	8.52714856	1.5384277160000002	-0.18310547	0.36621094	0.061035156	1.77290036	9.125292932	-1.358984424	0.91552734	-0.61035156	-2.1362305	1549637327.784
-8.33933107	-1.33386232	-3.8975097840000004	0.4272461	0.12207031	-0.4272461	8.05102536	-1.9774658540000003	-1.4391357820000001	0.6713867	-0.36621094	-0.30517578	8.900390380000001	2.77180162	0.553881839	0.61035156	0.30517578	0	-8.027099640000001	1.216625998	3.1797364200000002	-0.24414062	0.30517578	-0.12207031	0.8206542932	8.596533246000002	1.733422824	-0.061035156	0.5493164	-0.18310547	1.8638183900000003	9.10495607	-1.2082519568	0.61035156	-0.61035156	-1.953125	1549637327.824
-8.6599366	-1.040771466	-4.373632788	0.30517578	-0.5493164	-0.4272461	8.595336960000001	-1.4391357820000001	-1.679589856	0.36621094	-0.30517578	-0.18310547	9.206640380000001	2.6904540740000003	0.6268554712000001	0.4272461	0.061035156	-0.061035156	-8.119213760000001	1.4068359620000002	3.3005616	-0.18310547	0.30517578	-0.18310547	0.7775878600000001	8.79990216	1.6114013580000002	0.061035156	0.6713867	-0.36621094	1.676000998	9.229370108000001	-1.464257788	0.30517578	-0.6713867	-1.7700195	1549637327.864
-9.072656250000001	-1.19270018	-4.164282248	0.36621094	-0.79345703	-0.18310547	8.69702176	-1.235766574	-1.638916034	0.12207031	-0.48828125	-0.18310547	9.548779254000001	2.64738768	0.90678714	0.18310547	0	-0.18310547	-8.0390625	1.5204834260000002	3.289794928	0.18310547	0.5493164	-0.24414062	0.54191893	9.262865920000001	1.582690396	0.061035156	0.24414062	-0.24414062	2.109057608	9.460253894000001	-1.5372314300000003	-0.12207031	-0.6713867	-1.6479492	1549637327.904
-9.02241214	-0.9211425720000002	-4.027905252	0.4272461	-0.7324219	0.24414062	8.69702176	-1.235766574	-1.638916034	0.061035156	-0.36621094	-0.18310547	10.248608720000002	2.7275389400000005	1.138867212	0.061035156	0	-0.24414062	-8.250805710000002	1.3948730040000001	3.2874023560000003	0.18310547	-0.36621094	-0.36621094	0.41271972840000004	9.661230432000002	1.667626996	-0.061035156	-0.12207031	-0.12207031	1.7669189300000003	9.50930162	-1.29558107	-0.61035156	-0.61035156	-1.3427734	1549637327.944
-8.790332068	-0.2978759784	-4.2061523560000005	0.24414062	0.4272461	0.36621094	9.631323380000001	-1.3242920320000002	-2.1485351440000002	-0.061035156	-0.18310547	-0.12207031	10.86110872	3.0026855040000004	1.3577880400000002	-0.30517578	-0.061035156	-0.12207031	-8.742480432	0.679492212	3.399853534	0	-0.36621094	-0.48828125	0.5359375000000001	10.297655760000001	2.021728534	-0.061035156	-0.36621094	-0.18310547	1.4798096040000002	9.67080072	-1.8159667540000002	-1.0375977	-0.6713867	-1.4038086	1549637327.984
-9.98183606	-0.49765625	-5.01364766	-0.12207031	-0.91552734	0.5493164	10.035669420000001	-1.56354982	-2.5445067900000002	-0.30517578	-0.12207031	-0.061035156	11.149413940000002	3.2096435700000003	1.4702392180000001	-0.48828125	-0.12207031	-0.18310547	-9.102563400000001	0.707006839	3.71926268	-0.18310547	-0.5493164	-0.61035156	0.708203125	10.97236322	2.4571777160000003	-0.12207031	-0.36621094	-0.24414062	2.646191394	9.98901358	-1.8566405760000002	-1.8310547	0.36621094	-1.0986328	1549637328.024
-11.308520860000002	-1.412817392	-4.823437500000001	-1.8310547	-1.5258789	0.5493164	10.035669420000001	-1.56354982	-2.5445067900000002	-0.5493164	-0.061035156	-0.24414062	11.41857878	3.38908696	1.892529254	-0.48828125	0.12207031	-0.48828125	-10.3610598	0.593359375	4.024316394	0	-1.5258789	-0.61035156	0.6519775360000001	11.72004442	2.818457068	-0.5493164	-0.7324219	-0.12207031	4.30783696	10.558447480000002	-0.7428955072	-2.9907227	0.9765625	-0.18310547	1549637328.064
-11.228369600000002	-2.442822284	-4.3233885800000005	-2.1362305	-0.5493164	-0.30517578	10.29047824	-1.9200439300000003	-2.7000244600000003	-0.48828125	-0.12207031	-0.24414062	11.855224640000001	3.992016574	2.0659912140000003	-0.48828125	0.061035156	-0.8544922	-12.013134980000002	-0.6029296924	5.239746106	0	0.30517578	-0.4272461	0.669921875	12.26315944	3.289794928	-0.61035156	-1.0375977	-0.48828125	5.21342752	11.57170378	1.062304712	-4.3945312	1.159668	1.7089844	1549637328.104
-9.902880399999999	-3.379516574	-2.186816394	-0.91552734	-1.5869141	-0.12207031	10.80727536	-2.418896466	-3.3101317900000002	-0.36621094	-0.18310547	0.12207031	11.9353759	4.569824280000001	1.930810504	-0.5493164	-0.24414062	-0.91552734	-10.639795320000001	-0.961816394	3.77548822	-0.24414062	1.4038086	-0.48828125	-0.04306640576	10.57878444	3.5792969240000003	-0.12207031	-0.36621094	-0.79345703	4.088916034	11.2810054	2.1796386780000003	-4.8217773	-0.6713867	4.1503906	1549637328.144
-8.67070288	-2.96560054	-0.46416014400000005	-0.061035156	-0.061035156	0.7324219	11.2881839	-3.1330810700000002	-3.976464856	-0.61035156	-0.12207031	0.4272461	10.925708360000002	4.124804712	2.4846923920000004	-0.61035156	-0.4272461	-0.24414062	-9.040356430000001	-0.570629892	2.1162353240000003	0.24414062	0.48828125	-0.24414062	-1.2668701080000002	8.080932608000001	3.03020018	-0.30517578	-0.4272461	-0.61035156	2.644995108	11.239135880000001	0.6914550720000001	-1.3427734	-0.79345703	5.92041	1549637328.184
-9.3573732	-2.795727536	-1.6090087860000002	-0.12207031	-0.4272461	-0.24414062	8.884838760000001	-2.332763678	-2.918945288	-0.9765625	0.30517578	0.061035156	9.70429712	3.7061035340000004	2.884252896	-0.79345703	-0.24414062	0.36621094	-9.133667032	-0.800317392	2.18203125	0.6713867	-0.30517578	0.18310547	-1.6245605040000002	8.06657698	3.00627446	-0.12207031	-0.9765625	0.12207031	1.2884033540000002	11.828905760000001	-0.028710937500000002	-1.5258789	0.30517578	5.432129	1549637328.224
-9.08342302	-2.168872104	-1.9966064300000002	0.79345703	-0.5493164	-0.061035156	8.484082068000001	-2.177246106	-3.458471646	-0.8544922	1.0986328	-0.30517578	9.382495108	4.074560504000001	1.8351074280000002	-0.7324219	-0.36621094	0.24414062	-9.092993210000001	-1.28361821	2.7945312500000004	0.61035156	0.6713867	-0.061035156	-0.6914550720000001	9.6385009	3.53981929	0.30517578	-0.5493164	0	0.8732910340000001	11.142236420000001	-0.7393066100000001	-0.4272461	-0.5493164	5.432129	1549637328.264
-8.66472194	-1.6329346040000001	-1.3769287140000002	-0.061035156	0.18310547	0.18310547	8.484082068000001	-2.177246106	-3.458471646	-0.61035156	0.79345703	-0.12207031	9.88254442	4.362866214	1.0754638580000002	-0.61035156	-0.61035156	0	-8.63601088	-1.418798822	2.359082068	0.30517578	-0.36621094	-0.24414062	-0.7823730432	9.24492212	3.770703076	0.30517578	-0.5493164	0	1.350610324	10.297655760000001	0.1208251996	0.4272461	2.1972656	4.760742	1549637328.304
-8.508007788	-0.9199462860000001	-1.732226538	-0.5493164	0.48828125	-0.18310547	8.762817392	-2.4021484620000004	-3.9836425720000004	-0.61035156	0.30517578	-0.061035156	9.614575180000001	4.0494384000000005	2.058813498	-0.6713867	-0.4272461	0.30517578	-8.50441893	-1.2417480040000002	2.51459964	0.5493164	0.4272461	0	-1.0587158540000001	8.618066394000001	3.512304712	0.12207031	-0.5493164	0	1.221411142	9.16118161	0.387597644	1.0986328	3.6621094	3.479004	1549637328.344
-7.9792482	-1.0922119110000001	-1.302758786	-0.79345703	0.5493164	-0.12207031	8.017529254000001	-2.178442392	-3.213232428	-0.5493164	0.061035156	-0.30517578	9.614575180000001	4.0494384000000005	2.058813498	-0.6713867	-0.4272461	0.30517578	-8.126391574000001	-1.5156982820000002	2.4344482820000004	0.48828125	-0.18310547	-0.061035156	-0.5861816394	8.508007788	3.6331298920000004	0.12207031	-0.5493164	0.061035156	-0.250024411	7.8261232000000005	0.42229003600000004	1.8310547	4.0283203	1.7089844	1549637328.384
-7.75075679	-1.58149411	-0.9821533540000001	0	1.4038086	0.24414062	8.017529254000001	-2.178442392	-3.213232428	-0.30517578	0.4272461	-0.4272461	9.614575180000001	4.0494384000000005	2.058813498	-0.6713867	-0.4272461	0.30517578	-7.929003894000001	-1.69633786	2.56484375	0.30517578	-0.061035156	0.061035156	-0.192602536	8.408715560000001	3.8197509000000003	0	-0.24414062	0.12207031	-1.1424560700000002	7.39904802	0.4378417932	2.0141602	0.48828125	0.5493164	1549637328.424
-8.56782248	-1.085034146	-1.184326178	0.4272461	1.6479492	0.4272461	8.235253894000001	-1.9595214660000002	-3.361572284	-0.48828125	0.5493164	-0.4272461	9.614575180000001	4.0494384000000005	2.058813498	-0.6713867	-0.4272461	0.30517578	-7.876367212000001	-1.752563498	2.65935054	0.12207031	-0.6713867	0.061035156	0.01674804712	8.424267572	3.817358426	-0.061035156	-0.18310547	0.30517578	0.0681884784	6.977954074	1.9020996400000003	2.6245117	-0.18310547	-0.24414062	1549637328.464
-9.96628444	-0.3002685504	-2.051635782	0.4272461	2.1362305	0.18310547	8.328564300000002	-1.8219482820000001	-3.04216304	-0.5493164	0.30517578	-0.4272461	9.614575180000001	4.0494384000000005	2.058813498	-0.6713867	-0.4272461	0.30517578	-8.419482428	-1.7226562500000002	3.1486327880000005	0	-0.91552734	0.12207031	0.2512207068	8.717358426	3.946557608	0.12207031	-0.24414062	0.4272461	2.884252896	7.58447284	1.315917932	3.4179688	-2.746582	-0.36621094	1549637328.504
-10.839575180000002	-0.3373535144	-3.2275878600000003	0.24414062	1.4648438	0.061035156	8.328564300000002	-1.8219482820000001	-3.04216304	-0.24414062	0.36621094	-0.4272461	10.120605040000001	2.604321286	2.213134784	0.061035156	-0.061035156	0.5493164	-8.86210962	-1.5575683900000001	3.7300292540000006	-0.12207031	-0.30517578	0.36621094	0.3229980432	9.249707068000001	4.048242212	0.24414062	-0.18310547	0.4272461	5.72304712	9.431542932000001	1.5204834260000002	1.953125	-3.1738281	-0.061035156	1549637328.544
-11.846850540000002	0.025122070680000004	-2.99191893	-0.7324219	-0.61035156	0.4272461	8.992504892	-2.058813498	-3.0876221040000003	0.12207031	0.36621094	-0.30517578	10.64338408	2.805297824	2.237060504	0.12207031	-0.12207031	0.7324219	-8.883642572	-1.225	3.7659179320000007	-0.12207031	-0.91552734	0.61035156	0.3026611322	9.500927520000001	3.8221435700000006	0.30517578	-0.30517578	0.5493164	10.460351440000002	10.199560700000001	2.1437500000000003	-0.5493164	2.380371	-0.061035156	1549637328.584
-11.145825180000001	-1.1017822480000001	-3.24433606	-2.319336	-0.91552734	0.12207031	9.399243210000002	-2.1796386780000003	-3.09121106	0.36621094	0.30517578	-0.12207031	10.71875	2.956030252	2.310034146	0.12207031	-0.061035156	0.7324219	-9.278417932000002	-1.138867212	4.45617662	-0.061035156	-1.159668	0.4272461	0.5574707068000001	10.49982878	3.6534667540000005	0.24414062	-0.48828125	0.5493164	3.8891358800000004	8.81066893	0.709399411	-1.2817383	0	-1.4648438	1549637328.623
-10.13854982	-4.66433107	-3.3352538940000005	-0.061035156	0.6713867	-0.48828125	9.399243210000002	-2.1796386780000003	-3.09121106	0.36621094	0.24414062	0.24414062	10.6756839	3.1462402160000003	2.1138427520000005	0.18310547	-0.12207031	0.18310547	-10.530933	-1.204663089	4.29108876	-0.48828125	-1.4648438	0.24414062	1.068286142	11.468823380000002	3.8388915740000003	0.24414062	-0.4272461	0.30517578	0.458178714	10.67927266	1.02163089	2.0751953	0.4272461	-1.6479492	1549637328.663
-10.06079074	-4.17504892	-4.236059604	2.5024414	-1.0375977	0.30517578	9.98303264	-2.6258545320000004	-2.75625	0.24414062	0.18310547	0.30517578	10.844360520000002	3.5302491000000003	1.738207968	0.61035156	-0.24414062	-0.48828125	-11.56332968	-0.2954833966	5.086621106	-0.7324219	1.7089844	0.48828125	1.227392572	11.90427266	3.5015380400000002	0.30517578	0.30517578	-0.061035156	2.72036142	12.81704074	1.9918212860000002	-0.9765625	-2.5634766	-1.953125	1549637328.704
-8.537914840000001	-2.0145507200000004	-3.220410144	0.4272461	-0.18310547	0.24414062	9.70310054	-3.109155252	-2.721557608	0.4272461	0.061035156	0.30517578	11.464038040000002	4.093701080000001	1.6688232820000002	0.9765625	0.24414062	-0.7324219	-9.8334964	0.724951178	2.7825683900000002	-0.061035156	0.9765625	0.36621094	0.057421875000000004	10.630224640000002	2.251416034	-0.18310547	0.9765625	-0.4272461	3.505126996	10.03686502	-0.31223143000000003	0.48828125	-2.4414062	-1.0986328	1549637328.743
-8.53671875	-1.96669928	-4.3640625	0.24414062	1.6479492	-0.30517578	9.70310054	-3.109155252	-2.721557608	0.5493164	-0.12207031	0.36621094	11.294164840000002	4.280322284	1.801611322	0.61035156	0.30517578	-0.12207031	-9.414794928000001	0.7775878600000001	2.268164038	-0.12207031	0.18310547	0.12207031	-1.3362548920000001	9.64328624	1.175952176	-0.18310547	0.9765625	-0.4272461	2.441625998	9.547582968	-1.7872558900000002	1.0986328	0.18310547	-1.3427734	1549637328.783
-9.11691893	-2.9703858800000003	-5.312719748	0.18310547	-1.2207031	-0.4272461	9.22338858	-2.854345746	-2.15571286	0.24414062	-0.5493164	0.12207031	10.59672824	4.264770468	1.2513183900000002	0.12207031	0.36621094	0.12207031	-9.29277356	1.114941394	2.158105432	-0.12207031	0.061035156	0	-1.3302734620000003	10.05839856	1.119726538	-0.24414062	-0.5493164	0.18310547	1.7645263580000001	10.05002446	-0.8744873200000001	0.5493164	-0.7324219	-1.5258789	1549637328.823
-8.58098143	-2.783764676	-3.867602536	0.12207031	-0.7324219	0.30517578	9.09060054	-2.8041014400000006	-2.4990478240000003	0.12207031	-0.18310547	0	10.300048920000002	4.318603534	0.36845702880000003	-0.12207031	0	-0.12207031	-9.46743161	1.2297851440000003	2.8352050720000004	0.18310547	0.30517578	-0.061035156	-0.6292480432	10.079932100000002	1.5396240020000003	0.12207031	-0.24414062	-0.061035156	1.4822021760000001	9.83229982	-1.3482177520000003	0.48828125	-2.5024414	-1.3427734	1549637328.863
-8.151513580000001	-2.4643554320000005	-3.160595746	1.2817383	1.0986328	0.5493164	9.09060054	-2.8041014400000006	-2.4990478240000003	-0.061035156	0.061035156	0.061035156	10.06677266	4.1236084260000005	0.3947753894	-0.30517578	-0.18310547	-0.12207031	-8.787939300000001	1.2082519568	2.2837158540000004	0.4272461	0.30517578	-0.12207031	-0.6531738220000001	9.404028060000002	1.5731201080000001	0.061035156	0.18310547	-0.24414062	1.5934570680000002	9.522461060000001	-2.036083966	0.5493164	-2.746582	-1.5258789	1549637328.903
-8.28669429	-2.04086911	-3.8891358800000004	1.7089844	0.61035156	0.24414062	9.05471196	-2.719165036	-1.971484424	-0.18310547	-0.4272461	0.12207031	9.760522660000001	3.813769568	0.7668212860000001	-0.30517578	-0.061035156	0	-8.601318390000001	1.293188498	2.5026367800000004	0.7324219	0.061035156	-0.18310547	-0.9642089660000001	9.124096940000001	1.3685547120000001	-0.12207031	-0.4272461	0.061035156	2.140161142	9.1791259	-2.050439496	0.7324219	-1.7089844	-1.5869141	1549637328.943
-8.49365216	-1.8566405760000002	-4.204956070000001	1.4648438	0.30517578	0.061035156	8.89919429	-2.293286142	-1.5456054320000001	-0.24414062	-0.18310547	0.18310547	9.650463760000001	3.6881591460000003	0.802709964	-0.36621094	-0.061035156	-0.061035156	-8.5917482	1.1484375	2.58278804	0.79345703	-0.061035156	-0.30517578	-0.48090820680000007	9.278417932000002	1.5013427520000002	-0.12207031	-0.79345703	0.061035156	2.454785144	9.27602536	-1.524072284	0.4272461	-0.7324219	-1.3427734	1549637328.983
-8.610888580000001	-1.7118896760000002	-4.176245108	1.0986328	-0.12207031	0	8.84177266	-2.06120607	-1.5456054320000001	-0.4272461	0.36621094	0.24414062	9.82751448	3.5876709260000004	0.6555663939999999	-0.48828125	-0.24414062	-0.061035156	-8.618066394000001	1.31352536	2.8734864200000003	1.0375977	0.24414062	-0.36621094	0.0035888672120000004	9.34421376	1.56354982	0	-0.48828125	-0.18310547	2.11982428	9.314306610000001	-1.189111322	0.12207031	-0.8544922	-1.0375977	1549637329.023
-8.414697480000001	-1.5551757200000003	-3.8939209260000003	1.0375977	0	0.18310547	8.80588408	-1.96430661	-1.7884521760000003	-0.61035156	0.24414062	0.30517578	9.845459260000002	3.37233876	0.7369140380000001	-0.7324219	-0.24414062	-0.12207031	-8.406323380000002	1.32788089	2.8483641200000003	1.2207031	0.24414062	-0.48828125	0.07895508180000001	9.303539840000001	1.4546875000000001	-0.18310547	-0.5493164	-0.18310547	1.7657226440000002	9.192285340000002	-1.2549072479999999	0.061035156	-1.2207031	-0.7324219	1549637329.063
-8.81784694	-1.485791034	-3.6869628600000004	1.6479492	-0.30517578	0.48828125	8.6766848	-1.7274413940000002	-1.808789038	-0.79345703	0.18310547	0.24414062	9.758129892000001	3.0900146760000005	0.965405252	-0.91552734	-0.24414062	-0.18310547	-7.9780516200000005	1.138867212	2.668920926	1.2207031	0.24414062	-0.61035156	0.12202148560000001	9.08342302	1.5372314300000003	-0.18310547	-0.79345703	-0.12207031	1.6305420320000001	9.081030252000001	-1.2453369600000002	-0.36621094	-1.4038086	-0.61035156	1549637329.103
-9.387280252000002	-1.42836911	-4.33535144	1.953125	-0.48828125	0.61035156	8.6766848	-1.7274413940000002	-1.808789038	-0.9765625	0.30517578	0.18310547	9.810766280000001	2.866308606	1.1675781250000001	-1.0375977	-0.30517578	-0.18310547	-8.335742212000001	1.166381839	2.8698974640000006	1.0375977	-0.7324219	-0.61035156	0.25480957460000003	9.234155252	1.6185790740000001	-0.18310547	-0.79345703	-0.12207031	2.185620108	9.62893071	-1.7406005400000002	-0.18310547	-1.2817383	-0.8544922	1549637329.143
-9.32028804	-1.3422363220000002	-4.649975540000001	1.5258789	-0.79345703	0.36621094	8.718554712000001	-1.7489746400000001	-1.680786142	-1.0986328	0.18310547	0	10.1481205	2.9177491	1.0168457068	-1.2207031	-0.30517578	-0.30517578	-9.08222644	0.9677978240000001	3.6666259000000005	1.159668	-0.48828125	-0.48828125	0.7560547120000001	10.09548372	1.9355957460000002	-0.18310547	-1.2817383	0	2.04924321	9.85622554	-1.7896484620000002	-0.36621094	-1.2207031	-0.91552734	1549637329.183
-9.101367212000001	-0.83022464	-4.11044928	1.4038086	-0.48828125	0.48828125	8.902783246	-2.1569091460000003	-2.104272464	-0.9765625	0.18310547	0.061035156	10.66252446	3.185717752	0.955834964	-1.2817383	-0.36621094	-0.5493164	-9.399243210000002	0.5479003894	4.136767572	1.0986328	0.061035156	-0.61035156	1.063500998	10.323974640000001	2.213134784	0	-1.159668	-0.36621094	2.4021484620000004	9.88134784	-1.585082968	-1.2817383	-1.0375977	-0.4272461	1549637329.223
-8.771191394	-0.5455078076000001	-4.00996106	1.3427734	-0.061035156	0.61035156	9.387280252000002	-2.528955072	-2.01096196	-1.0986328	0.24414062	0.36621094	10.728320680000001	3.14504393	1.356591754	-1.4038086	-0.61035156	-0.5493164	-8.903979532000001	0.7716064300000001	3.6917480040000004	1.0375977	0.18310547	-0.48828125	0.8828613220000001	9.94953624	2.124609424	-0.061035156	-1.2207031	-0.48828125	1.547998004	9.66481929	-2.080346646	-1.5258789	-1.2817383	-0.7324219	1549637329.263
-9.076245108	-0.75366214	-4.092504892000001	0.5493164	-0.61035156	0.7324219	9.387280252000002	-2.528955072	-2.01096196	-1.3427734	0	0.5493164	10.534521760000002	2.8734864200000003	1.5731201080000001	-1.3427734	-0.4272461	-0.61035156	-8.771191394	0.764428714	3.3807128600000005	1.0375977	-0.5493164	-0.5493164	0.648388678	9.917236420000002	1.987036142	-0.36621094	-1.5869141	-0.30517578	1.4977538940000001	9.314306610000001	-2.61867662	-1.3427734	-1.2207031	-1.159668	1549637329.303
-9.95073282	-1.629345746	-3.927417032	0.48828125	-0.24414062	0.4272461	9.38847644	-2.229882788	-1.8099853240000001	-1.4038086	0.30517578	0.48828125	10.605102340000002	3.0565185700000006	1.262084964	-1.2817383	-0.30517578	-0.79345703	-9.66481929	0.41271972840000004	3.6929442900000002	0.79345703	-0.9765625	-0.5493164	0.832617212	10.44121106	2.304052716	-0.36621094	-1.8310547	-0.30517578	2.4811035340000003	9.713867212	-1.9032959260000002	-1.2207031	-0.36621094	-0.91552734	1549637329.343
-10.340722840000002	-2.3160155760000003	-3.6235596040000004	0.30517578	-0.9765625	0.12207031	9.480590560000001	-2.378222644	-2.2801269960000004	-1.3427734	0.6713867	0.5493164	10.82402356	3.7240478240000003	1.223803714	-1.5258789	-0.61035156	-0.79345703	-10.24023462	-0.0454589856	4.24323732	0.8544922	0.30517578	-0.36621094	0.660351538	10.639795320000001	2.77180162	0.12207031	-1.4038086	-0.61035156	3.4919677520000003	10.36464856	-0.10886230040000001	-2.2583008	0.18310547	0.18310547	1549637329.383
-9.82392572	-2.5612548920000004	-1.927221646	0.18310547	-1.5869141	0.18310547	9.8263179	-2.9177491	-2.739501996	-1.2817383	0.48828125	0.79345703	10.795312500000001	3.9429687500000004	1.4211913940000003	-1.7089844	-0.91552734	-0.79345703	-9.868188400000001	-0.04306640576	3.402246106	0.9765625	0.48828125	-0.4272461	0.15551757200000002	9.73061502	2.692846646	0.12207031	-1.4038086	-0.61035156	3.4812010800000004	10.33354532	1.42836911	-3.112793	0.61035156	1.7700195	1549637329.423
-8.91235324	-2.0576172120000003	-0.6232665740000001	0.30517578	-0.12207031	0.061035156	9.398047120000001	-2.987133786	-2.82084964	-1.2817383	0.24414062	0.6713867	10.547681200000001	3.90827626	1.7071045320000002	-1.5869141	-0.5493164	-0.4272461	-9.293969748	-0.49406739200000005	2.4667480040000003	1.2817383	0.36621094	-0.48828125	-0.461767572	9.2042482	2.85075679	-0.12207031	-1.2817383	-0.7324219	2.578002896	9.95910692	1.6078125	-2.6245117	-0.18310547	3.0517578	1549637329.463
-9.27602536	-1.947558606	-0.9510498200000002	0.4272461	0.12207031	-0.30517578	9.398047120000001	-2.987133786	-2.82084964	-1.2817383	0.6713867	0.4272461	10.2844973	4.164282248	1.9942138580000002	-1.4648438	-0.36621094	-0.12207031	-9.297558606	-1.4044433900000002	2.251416034	0.91552734	-0.061035156	-0.4272461	-1.00129393	9.407617212	3.4225829680000004	-0.12207031	-1.2817383	-0.7324219	0.46416014400000005	10.20673822	0.7416992212000001	-1.8920898	-0.18310547	3.2958984	1549637329.503
-10.33713408	-2.57082518	-1.8422851440000003	0.7324219	-0.18310547	-0.61035156	8.99728984	-3.0038817900000003	-2.710791034	-1.2817383	1.0986328	0.18310547	10.246215560000001	4.48488768	1.79921875	-1.4648438	-0.7324219	-0.061035156	-9.74736322	-1.8602295320000002	2.605517572	0.24414062	0.12207031	-0.4272461	-0.7464843750000001	10.24980432	3.84367662	0.18310547	-0.8544922	-0.4272461	-0.7572509980000001	11.02141124	0.5873779254	-1.4648438	-0.6713867	2.1362305	1549637329.543
-9.74138179	-2.674902356	-1.3661621400000001	0.24414062	-0.79345703	-0.36621094	8.845361420000001	-3.2718505400000004	-3.0206298920000005	-1.2817383	0.7324219	0.061035156	10.41489218	4.4705322480000005	1.943969748	-0.91552734	-0.36621094	-0.30517578	-9.4423098	-1.2692626800000002	2.634228534	0.30517578	0.24414062	-0.36621094	-0.42587889400000006	10.179223740000001	3.818554712	0	-0.5493164	-0.5493164	-0.46774902160000004	10.267749100000001	0.8972167932	-0.7324219	-1.3427734	1.4038086	1549637329.583
-9.169555710000001	-2.007373004	-0.6711181610000001	0.48828125	0.36621094	-0.12207031	8.921923920000001	-3.749169928	-3.4142089660000003	-0.8544922	0.4272461	0.061035156	10.19477536	4.10207518	2.427270468	-0.6713867	-0.12207031	-0.36621094	-9.19467752	-1.013256839	2.70361322	0.48828125	0.61035156	-0.36621094	-0.6232665740000001	9.439917032	3.466845746	-0.18310547	-0.48828125	-0.48828125	0.29667969240000003	9.52963858	0.94506839	0.30517578	0.12207031	0.8544922	1549637329.623
-9.031982428000001	-1.685571286	-1.06589357	0.48828125	0.30517578	-0.18310547	8.451782248	-3.818554712	-3.354394568	-0.6713867	0	-0.12207031	9.98542482	3.7886474640000007	2.5445067900000002	-0.61035156	0.061035156	-0.24414062	-8.77836911	-0.9869384980000001	2.263378894	0.61035156	0.12207031	-0.4272461	-0.8015136780000001	9.15161142	3.2527099640000006	-0.30517578	-0.5493164	-0.24414062	0.5215820288	8.993701080000001	1.1855224640000002	1.0375977	0.91552734	0.12207031	1549637329.663
-9.088207968	-1.733422824	-1.234570288	0.36621094	0.36621094	-0.061035156	7.956518570000001	-3.3448242800000005	-3.0613037140000006	-0.61035156	-0.12207031	-0.12207031	9.920825180000001	3.7563476440000003	2.068383786	-0.48828125	0.12207031	-0.12207031	-8.858520468	-1.4176025360000002	2.3208007200000003	0.36621094	0.061035156	-0.4272461	-0.6902587860000001	9.24611821	3.428564496	-0.24414062	-0.48828125	-0.12207031	0.8673096040000001	8.706591754	1.053930661	1.5258789	0	-0.4272461	1549637329.703
-9.317895468000001	-1.7226562500000002	-1.337451178	0.12207031	0.7324219	0	7.871582068	-2.948852536	-2.971582068	-0.5493164	0.061035156	0.061035156	9.71147464	3.785058606	1.899707068	-0.36621094	0	-0.18310547	-9.034375	-1.715478534	2.359082068	0.061035156	-0.061035156	-0.4272461	-0.44980469240000004	9.34541034	3.6618408540000003	0	-0.061035156	-0.18310547	1.7657226440000002	8.988915740000001	1.2608886780000002	1.4648438	0.061035156	-0.6713867	1549637329.743
-9.575097840000002	-1.8626221040000002	-1.550390576	-0.18310547	0.4272461	-0.18310547	8.07614766	-2.928515576	-2.8555420320000002	-0.30517578	-0.12207031	0.18310547	9.74257788	3.7360108800000003	1.876977536	-0.12207031	0.061035156	-0.24414062	-9.216211060000001	-1.5779052520000003	2.578002896	-0.12207031	0.18310547	-0.24414062	-0.3756347644	9.515283246000001	3.68098143	-0.061035156	0.18310547	-0.12207031	1.3446288940000002	9.63969748	1.604223642	0.6713867	-0.4272461	-0.9765625	1549637329.783
-10.010547120000002	-2.229882788	-1.7776855040000001	-0.12207031	0.18310547	-0.12207031	8.81186502	-3.4560790740000003	-3.06608876	0	-0.36621094	0.061035156	9.98542482	3.7994139400000004	1.9954101440000003	0.18310547	0.24414062	-0.30517578	-9.431542932000001	-1.349414038	2.6760987400000005	-0.30517578	-0.24414062	-0.24414062	-0.48090820680000007	9.73540036	3.4931639400000005	-0.18310547	0.24414062	-0.061035156	0.794335962	9.56911592	1.5707275360000001	0.24414062	-1.5258789	-1.2207031	1549637329.823
-9.941162140000001	-2.3734375	-2.2980712860000003	0.12207031	0.4272461	-0.30517578	8.81186502	-3.4560790740000003	-3.06608876	0.18310547	-0.30517578	0	10.235449280000001	4.015942392	2.3160155760000003	0.24414062	0.24414062	-0.30517578	-9.515283246000001	-0.9582275360000001	2.9057862400000003	-0.30517578	0.18310547	-0.18310547	-0.439038089	10.010547120000002	3.2180175720000004	-0.18310547	0.24414062	-0.061035156	0.6160888580000001	10.49624002	0.1806396466	1.0986328	-2.6245117	-1.7700195	1549637329.863
-9.30832518	-2.095898462	-2.40573732	-0.12207031	0	-0.12207031	9.048730432000001	-3.4500976440000004	-2.789746106	0.30517578	-0.5493164	0	10.51657698	4.020727536	2.024121106	0.30517578	0.24414062	-0.24414062	-9.331054712	-0.699829074	2.8244384000000005	-0.30517578	0.18310547	-0.18310547	-0.28471679320000004	9.87297374	3.0565185700000006	-0.24414062	0.24414062	-0.12207031	2.7658202880000005	10.16127896	0.3517089856000001	1.0375977	-0.8544922	-1.2207031	1549637329.903
-8.633618210000002	-1.783667032	-2.332763678	-0.12207031	0.48828125	-0.18310547	9.154003894	-3.1940917540000004	-2.8399902160000003	0.30517578	-0.61035156	0.12207031	10.40771466	3.7695067900000003	1.7669189300000003	0.48828125	0.48828125	-0.12207031	-9.02241214	-0.5144042932	2.59116214	-0.30517578	0.18310547	-0.18310547	-0.32658691100000004	9.383691394000001	2.8483641200000003	-0.36621094	0.4272461	-0.061035156	2.569628894	9.58347194	0.387597644	0.91552734	0.12207031	-0.91552734	1549637329.942
-9.055908246000001	-1.8255371400000002	-2.7813721040000003	0.061035156	0.48828125	-0.24414062	9.11213408	-2.8411866	-2.7227538940000002	0.24414062	-0.36621094	0	9.98063948	3.61638179	2.062402356	0.48828125	0.4272461	0	-9.05471196	-0.4450195288	2.5875733800000003	-0.30517578	0.061035156	-0.12207031	-0.4330566394	9.134863220000002	2.62346196	-0.24414062	0.36621094	0	2.42368161	9.560742212000001	0.1626953076	0.4272461	0	-0.5493164	1549637329.982
-9.433935700000001	-1.915258786	-3.25988768	-0.36621094	0	-0.24414062	8.931494110000001	-2.548095746	-2.219116214	0.36621094	-0.18310547	-0.12207031	9.89091754	3.65944838	1.7250488220000002	0.36621094	0.24414062	0.061035156	-9.152807608000002	-0.42587889400000006	2.68566893	-0.36621094	0	-0.061035156	-0.36367187500000003	9.412402160000001	2.6198730040000004	-0.12207031	0.30517578	0.12207031	1.947558606	9.72822284	-0.061010742800000003	0.4272461	-0.24414062	-0.4272461	1549637330.023
-9.431542932000001	-2.021728534	-3.1845214660000005	-0.36621094	0	-0.12207031	8.89321286	-2.454785144	-2.3495117800000003	0.36621094	-0.36621094	-0.12207031	10.010547120000002	3.73122554	1.314721646	0.4272461	0.18310547	0	-9.27602536	-0.3146240216	2.8268310700000003	-0.36621094	0	-0.061035156	-0.1435546875	9.53322734	2.6713134000000003	-0.12207031	0.30517578	0.12207031	2.021728534	9.839477340000002	-0.27275390380000003	0.36621094	0.24414062	-0.30517578	1549637330.062
-9.24372554	-1.9918212860000002	-3.037377896	-0.24414062	0.12207031	-0.12207031	9.23654802	-2.654565396	-2.7658202880000005	0.36621094	-0.18310547	0.061035156	9.88732878	3.762329074	1.697534146	0.24414062	0	0	-9.24372554	-0.1064697284	2.8806639400000003	-0.18310547	0.24414062	0.12207031	-0.27155761780000004	9.423168930000001	2.516992212	0	0.48828125	0.061035156	1.8913329680000002	9.87895468	-0.32778320680000006	0.30517578	0.18310547	-0.18310547	1549637330.102
-9.2042482	-1.9212402160000002	-3.10317392	-0.24414062	0.12207031	-0.12207031	9.33942842	-2.843579074	-2.536132788	0.36621094	-0.12207031	0.061035156	9.928002700000002	3.830517572	1.81357428	0.18310547	-0.061035156	0	-9.16118161	-0.0885253894	2.8124755400000003	-0.12207031	0.061035156	0.12207031	-0.4904785144	9.504516574	2.418896466	0.12207031	0.24414062	0.061035156	1.546801718	9.82392572	-0.48569336060000007	0.18310547	0	-0.12207031	1549637330.143
-9.268847840000001	-1.829125998	-3.1462402160000003	-0.24414062	0.18310547	-0.12207031	9.35617662	-2.834008786	-2.410522464	0.24414062	-0.061035156	0	10.05122104	3.9597167540000004	1.564746106	0.12207031	-0.12207031	0.061035156	-9.177929712000001	-0.09211425720000001	2.8579346040000004	-0.12207031	0.12207031	0.12207031	-0.41152344240000005	9.707885880000001	2.489477536	0.12207031	0.18310547	0.061035156	1.5360351440000002	9.76291484	-0.6089111420000001	0.24414062	-0.12207031	-0.12207031	1549637330.182
-9.27124002	-1.8386962860000002	-3.1641846040000003	-0.18310547	0.24414062	-0.12207031	9.326269568	-2.6904540740000003	-2.3949707460000003	0.12207031	0.18310547	0	10.14333516	4.00517572	1.4822021760000001	0.12207031	-0.18310547	0	-9.20065944	-0.04426269568	2.8878417540000005	-0.12207031	0.061035156	0.12207031	-0.29667969240000003	9.797607428000001	2.527758786	0.18310547	0.18310547	-0.061035156	1.5731201080000001	9.80358876	-0.6543701080000001	0.12207031	0.12207031	-0.12207031	1549637330.222
-9.249707068000001	-1.885351538	-3.160595746	-0.18310547	0.061035156	-0.12207031	9.266455072	-2.6258545320000004	-2.2980712860000003	0.061035156	0.12207031	0	10.145727340000002	3.9250244600000004	1.6317382200000001	0.12207031	-0.18310547	0	-9.19467752	-0.0657958966	2.8962158540000003	-0.061035156	0.12207031	0.12207031	-0.2607910144	9.780859620000001	2.5265625000000003	0.12207031	0	-0.061035156	1.451098642	9.79880342	-0.6316406250000001	0.12207031	0.18310547	-0.18310547	1549637330.262
-9.222192392	-1.949951178	-3.1737548920000003	-0.12207031	0	-0.12207031	9.144433606	-2.62944339	-2.27893071	0.18310547	0	-0.061035156	10.146923920000003	3.753955072	1.70471196	0.12207031	-0.12207031	-0.061035156	-9.181518570000001	-0.0992919928	2.854345746	-0.12207031	0.061035156	0.061035156	-0.09331054320000001	9.75214856	2.5540771760000003	0.12207031	0.061035156	-0.061035156	1.3853027160000002	9.77966304	-0.6208740020000001	0.18310547	-0.061035156	-0.18310547	1549637330.302
-9.247314300000001	-1.9511474640000002	-3.158203076	0.061035156	0.061035156	-0.061035156	9.094189300000002	-2.656957968	-2.4200927520000004	0.061035156	0.12207031	-0.061035156	10.17204622	3.6929442900000002	1.836303714	0.061035156	-0.12207031	-0.061035156	-9.2042482	-0.05861816394	2.85913089	-0.12207031	0.12207031	0.12207031	-0.0980957068	9.70310054	2.501440396	0.12207031	0.061035156	-0.061035156	1.6161865020000004	9.8	-0.515600589	0.12207031	-0.12207031	-0.12207031	1549637330.342
-9.234155252	-1.790844748	-3.1593994600000004	-0.061035156	0.061035156	-0.061035156	8.9494384	-2.652172824	-2.424877896	0	0.061035156	0	10.27014128	3.6977295320000003	1.7513672120000003	-0.061035156	-0.12207031	-0.061035156	-9.145629892	0.0	2.7993163940000003	-0.061035156	0	0.061035156	-0.22849121400000003	9.686352340000001	2.4344482820000004	0.12207031	0	-0.061035156	1.6724121400000003	9.785644568	-0.5658447284000001	-0.061035156	0.12207031	-0.061035156	1549637330.382
-9.25688498	-1.859033246	-3.1354737400000006	-0.061035156	0.12207031	-0.12207031	8.8561277	-2.654565396	-2.42607428	0	0.061035156	0.061035156	10.28688948	3.7479737400000004	1.662841754	-0.061035156	-0.12207031	0	-9.16835962	-0.025122070680000004	2.81726088	0	0	0.061035156	-0.27395019960000005	9.707885880000001	2.4488037140000003	0.061035156	-0.061035156	-0.061035156	1.4522949280000002	9.76889676	-0.6854736419999999	0	0	-0.061035156	1549637330.422
-9.22458516	-1.95234375	-3.1653808900000002	0	0.12207031	-0.12207031	8.88723143	-2.646191394	-2.3243896760000005	0	0	0.061035156	10.174438400000001	3.7886474640000007	1.641308606	-0.061035156	-0.12207031	0	-9.22458516	-0.095703125	2.8830566100000006	0	0.061035156	0	-0.21652832460000004	9.8083741	2.527758786	0.061035156	-0.061035156	-0.061035156	1.43435054	9.77966304	-0.6101074280000001	0	-0.061035156	-0.061035156	1549637330.462
-9.201855432	-1.9200439300000003	-3.0864257200000003	0.12207031	0.12207031	-0.061035156	9.01882338	-2.66174321	-2.277734424	0	0	0.061035156	10.155298020000002	3.7635253600000005	1.6724121400000003	-0.061035156	-0.12207031	-0.061035156	-9.170751800000001	-0.10766601440000001	2.82922374	0	0	0	-0.16030273560000002	9.7318116	2.53254393	0.061035156	-0.061035156	-0.061035156	1.5336425720000002	9.770092752000002	-0.5335449280000001	0	-0.061035156	0	1549637330.502
-9.249707068000001	-1.818359424	-3.1187255400000002	0	0.061035156	-0.061035156	9.08342302	-2.7072021760000005	-2.2645751800000005	-0.061035156	0.061035156	0.061035156	10.218701079999999	3.71088858	1.667626996	-0.061035156	-0.061035156	-0.061035156	-9.14802266	-0.1315917932	2.805297824	0.061035156	-0.061035156	0	-0.21054687500000002	9.671997300000001	2.536132788	0.061035156	-0.061035156	-0.061035156	1.3829101440000002	9.76770018	-0.6232665740000001	-0.061035156	-0.061035156	0	1549637330.542
-9.3155027	-1.923632788	-3.20007338	0	0	-0.061035156	9.05231929	-2.654565396	-2.3435302520000003	-0.061035156	0.061035156	0.061035156	10.13496106	3.667822284	1.7059082460000001	-0.061035156	-0.061035156	-0.061035156	-9.247314300000001	-0.1435546875	2.8926269959999997	0.061035156	0	0	-0.11723633180000001	9.74257788	2.5301512600000002	0.061035156	-0.061035156	-0.061035156	1.4630615020000002	9.782055710000002	-0.65676268	-0.061035156	-0.061035156	-0.061035156	1549637330.582
-9.25090306	-2.007373004	-3.1366699280000003	0	-0.12207031	-0.061035156	9.03796376	-2.604321286	-2.312426718	-0.061035156	0.12207031	0.12207031	9.987817000000001	3.5649413940000003	1.7872558900000002	-0.061035156	0.061035156	-0.18310547	-9.28798822	-0.19140625	2.93330072	0.061035156	0.061035156	0	0.153125	9.782055710000002	2.7155760800000004	0	0.18310547	0	1.5085204680000002	9.765307608	-0.49765625	0	0.061035156	0	1549637330.622
-9.181518570000001	-2.1616942900000002	-3.1282959260000003	-0.12207031	-0.4272461	-0.24414062	9.011645468000001	-2.4488037140000003	-2.327978534	0.12207031	0.4272461	0.24414062	9.87058058	3.275439496	1.924829074	0	0.48828125	-0.4272461	-9.350195288	-0.2643798822	3.027807608	0.061035156	0.24414062	-0.061035156	0.47971191100000005	9.640893570000001	2.7765869600000004	-0.061035156	0.48828125	0.061035156	1.414013678	9.7832518	-0.517993161	-0.061035156	0.12207031	0.061035156	1549637330.662
-9.11572284	-2.46794429	-3.0134521760000004	0	-0.6713867	-0.24414062	9.06069339	-2.205957068	-2.3674560700000002	0.18310547	1.7700195	0.36621094	9.354980432000001	2.83879393	2.076757788	0	0.7324219	-0.8544922	-9.480590560000001	-0.3158203076	2.978759784	0.061035156	0.48828125	0	0.8230468750000001	9.482983426	2.807690396	-0.061035156	0.48828125	0.061035156	1.2333740020000001	9.77128894	-0.540722644	-0.12207031	0.30517578	0.12207031	1549637330.702
-9.06069339	-2.702417032	-2.843579074	-0.061035156	-0.9765625	-0.24414062	8.59414038	-1.8602295320000002	-1.9810547120000002	0.4272461	3.6010742	0.5493164	8.730517572	2.356689496	1.9583251800000003	0.061035156	0.36621094	-1.5258789	-9.72822284	-0.339746106	3.02421875	0.061035156	0.8544922	-0.061035156	1.403247104	9.181518570000001	2.942871106	0	1.5258789	0.61035156	1.296777356	9.76770018	-0.3612792932	-0.12207031	0.061035156	0.30517578	1549637330.742
-8.931494110000001	-2.47033696	-2.3973632200000004	0.30517578	-0.12207031	-0.48828125	7.7244384	-1.3446288940000002	-1.4403320680000002	0.61035156	4.4555664	1.2207031	8.653955072	2.5181884000000005	1.7059082460000001	0.36621094	0.36621094	-2.1972656	-9.743774460000001	-0.30625	3.15461412	0.12207031	1.7089844	0	1.6903564300000002	8.935082968000001	2.9990966460000004	0.24414062	2.4414062	0.5493164	1.32788089	9.733007788	-0.35888672120000004	-0.30517578	0.4272461	0.5493164	1549637330.782
-9.209033246	-2.16408696	-2.8041014400000006	0.30517578	0.061035156	-1.0986328	7.36555162	-1.5001464660000001	-1.258496106	0.4272461	3.7231445	1.7700195	8.828613220000001	3.3531983800000003	1.64011232	0.36621094	0.18310547	-2.4414062	-9.683960160000002	-0.4330566394	2.9703858800000003	-0.061035156	2.0751953	0.061035156	1.0120605432	9.310717752	2.751464856	0.24414062	2.4414062	0.5493164	0.9331054712000001	9.82871106	-0.37683107	-0.36621094	0.30517578	0.5493164	1549637330.822
-9.382495108	-2.3937744600000004	-3.052929712	0.061035156	-0.61035156	-1.3427734	7.27463408	-2.082739218	-0.6101074280000001	0.061035156	2.6855469	2.380371	8.80109874	4.12839357	1.98464357	0.12207031	-0.061035156	-2.6855469	-9.88015126	-0.32539062500000004	2.8734864200000003	-0.061035156	2.6855469	0.061035156	0.7034179712000002	9.552368210000001	2.62705072	0.5493164	2.6855469	0.5493164	1.0862304712000002	9.90766574	-0.4474121106000001	-0.18310547	0.12207031	0.4272461	1549637330.862
-9.081030252000001	-2.49426268	-2.5612548920000004	0.12207031	-0.30517578	-1.2817383	7.44211412	-2.9321045320000003	-0.0227294928	-0.061035156	1.159668	3.0517578	8.923120108	4.810278354	2.09948732	0.4272461	-0.4272461	-3.1738281	-9.661230432000002	-0.16389160340000003	2.4990478240000003	-0.061035156	3.479004	0.12207031	0.5036376800000001	9.346606430000001	2.60910643	0.61035156	2.5634766	0.36621094	1.605419928	9.861010880000002	-0.32180175720000004	-0.12207031	0.4272461	0.48828125	1549637330.902
-8.94584964	-2.3542969240000002	-2.4081298920000003	0.30517578	0	-1.2817383	8.3201902	-3.9728759000000005	0.11723633180000001	-0.061035156	0.79345703	3.0517578	9.097778060000001	5.54958516	1.95234375	0.36621094	-0.7324219	-3.0517578	-9.3657473	-0.2069580072	1.695141574	0	3.2958984	0.061035156	0.096899411	9.18869658	2.51101088	0.61035156	2.5634766	0.36621094	1.888940396	9.669604532000001	-0.11005859620000001	-0.30517578	0.6713867	0.5493164	1549637330.942
-9.206640380000001	-2.4117187500000004	-2.7119873200000004	0.12207031	-0.4272461	-1.4648438	8.55585962	-4.439428714000001	0.309838858	-0.18310547	0.79345703	2.8686523	9.121704074	6.07714856	1.909277356	-0.12207031	-0.6713867	-2.5634766	-9.402832068	-0.28471679320000004	1.128100589	-0.24414062	3.2348633	0.12207031	-0.2954833966	9.258081070000001	2.24423822	0.61035156	2.4414062	0	2.122216754	9.600219748	-0.26796875000000003	-0.4272461	0.6713867	0.61035156	1549637330.982
-9.14682608	-2.8316162140000003	-2.6772949280000002	-0.061035156	-0.6713867	-1.5258789	8.354882788000001	-4.856933606	0.716577176	-0.30517578	0.18310547	2.6855469	9.040356430000001	6.23984375	1.89611821	0	-0.4272461	-2.1972656	-9.431542932000001	-0.0897216754	0.660351538	-0.12207031	3.2958984	0.12207031	-0.37683107	9.32866214	2.24064946	0.5493164	1.8310547	0.061035156	2.3028564300000003	9.723437500000001	-0.24763183900000002	-0.18310547	0.79345703	0.48828125	1549637331.022
-8.802294928000002	-3.051733426	-2.235864218	0.12207031	-0.48828125	-1.5869141	8.00676268	-5.297167932000001	0.8122802520000001	-0.30517578	-1.0375977	2.6245117	8.774780252000001	6.57839357	1.832714856	0.061035156	-0.48828125	-2.0141602	-9.273632788	-0.00837402356	0.1674804712	-0.12207031	3.1738281	0.12207031	-0.48808594240000003	9.28200679	2.159301718	0.5493164	1.8310547	0.061035156	2.40573732	9.640893570000001	0.095703125	-0.18310547	0.8544922	0.6713867	1549637331.062
-8.742480432	-2.8639160340000003	-2.13776857	0.48828125	-0.061035156	-1.7089844	8.01992212	-5.72304712	0.8661132788	-0.30517578	-0.8544922	2.0751953	8.755639480000001	6.723144568	1.52526857	-0.12207031	-0.36621094	-1.6479492	-9.13725589	-0.1268066394	-0.5036376800000001	-0.12207031	3.2958984	0.18310547	-0.37204589660000004	9.217407248	2.0923096040000004	0.61035156	1.4648438	-0.061035156	2.524169928	9.60141574	0.1256103534	-0.24414062	0.5493164	0.79345703	1549637331.102
-8.859716754	-3.057714856	-2.4308594240000003	0.36621094	-0.48828125	-1.8920898	7.458862320000001	-5.891723740000001	0.669921875	-0.7324219	-0.5493164	2.1972656	8.38120108	6.9073732	1.547998004	-0.061035156	-0.24414062	-1.4038086	-9.089404254	-0.172265625	-1.222607428	-0.12207031	3.2958984	0.18310547	-0.6208740020000001	9.39685054	1.8458740020000002	0.7324219	1.3427734	-0.18310547	2.6031250000000004	9.538012680000001	-0.07177734424	-0.36621094	0.7324219	0.5493164	1549637331.142
-9.035571580000001	-3.5015380400000002	-2.31481929	0.18310547	-0.61035156	-1.7700195	7.315307608000001	-6.342724640000001	0.5072265576	-0.4272461	-2.0141602	1.8310547	8.28190944	7.27941893	1.272851538	0.061035156	-0.48828125	-1.2207031	-9.181518570000001	-0.0478515625	-1.8195557100000002	-0.12207031	2.8686523	0.24414062	-0.7046142572	9.81555162	1.698730432	0.7324219	1.3427734	-0.18310547	2.9273192900000002	9.42197284	0.1614990216	-0.18310547	0.6713867	0.61035156	1549637331.182
-9.092993210000001	-3.84367662	-2.1437500000000003	0.24414062	-0.4272461	-1.5258789	7.546191394000001	-6.7578369600000014	0.04426269568	0.18310547	-1.0375977	1.4038086	8.224487320000001	7.8512451080000005	1.287207068	0.24414062	-0.36621094	-1.159668	-9.25090306	0.0418701178	-2.3542969240000002	-0.18310547	2.1972656	0.18310547	-0.9187500000000001	10.13615764	1.4391357820000001	0.79345703	0.6713867	-0.12207031	3.228784146	9.49733876	0.26318359620000004	0	0.91552734	0.6713867	1549637331.222
-8.985326980000002	-4.10805661	-2.153320288	0.061035156	-0.4272461	-1.2207031	7.28061502	-6.9588134	0.0980957068	0.061035156	-0.48828125	1.2817383	8.10246556	8.24960962	1.5898682100000001	0.061035156	-0.30517578	-0.9765625	-9.164770468	0.19140625	-2.874682608	-0.12207031	2.0141602	0.12207031	-0.9630126800000001	10.2773188	1.27763678	0.6713867	0.7324219	-0.18310547	3.2323730040000007	9.49853534	0.17106933900000001	-0.18310547	0.8544922	0.48828125	1549637331.262
-8.77597644	-4.389184604	-1.9559326080000001	0.12207031	-0.24414062	-1.0375977	6.8403808900000005	-7.314111420000001	0.13757324280000002	0.18310547	-0.8544922	1.2817383	8.202954074	8.45417482	1.4247802520000001	0.061035156	-0.24414062	-0.61035156	-9.15639676	0.27993163940000004	-3.31252446	0	1.4648438	0.12207031	-1.23696286	10.42326628	1.1651855432	0.6713867	0.7324219	-0.18310547	3.125903354	9.4423098	0.1459472644	-0.12207031	0.79345703	0.4272461	1549637331.301
-8.766406250000001	-4.621264676	-1.9535400360000001	0.30517578	-0.061035156	-0.91552734	6.9073732	-7.503125000000001	-0.33017577880000004	0.12207031	0.061035156	0.8544922	8.04504393	8.730517572	1.665234424	0.061035156	-0.18310547	-0.4272461	-9.226977340000001	0.27873535340000005	-3.6427001800000003	0	1.0986328	0.061035156	-1.2106445288	10.660132280000001	1.000097644	0.36621094	0.12207031	-0.36621094	2.8734864200000003	9.48896466	0.308642572	-0.18310547	0.48828125	0.24414062	1549637331.342
-8.716162140000002	-4.943066394000001	-2.0480469240000003	0.061035156	-0.061035156	-0.7324219	6.505419928000001	-7.805786240000001	-0.250024411	0.061035156	0	0.48828125	7.811767572	8.681469748	1.362573282	-0.061035156	0	-0.4272461	-9.299951080000001	0.27155761780000004	-3.841284146	0.12207031	0.8544922	0	-0.860131839	10.849145860000002	1.204663089	0.36621094	0	-0.24414062	2.53254393	9.463842752000001	0.461767572	0.18310547	-0.30517578	0.061035156	1549637331.382
-8.601318390000001	-5.079443390000001	-1.9367920320000003	0.18310547	-0.18310547	-0.48828125	6.505419928000001	-7.805786240000001	-0.250024411	-0.061035156	-0.36621094	0.36621094	7.7687010800000005	8.18022464	1.375732428	0.24414062	0	-0.48828125	-9.25090306	0.1208251996	-3.9393798920000007	0.12207031	0.79345703	0	-0.763232428	10.304834260000002	1.2309814300000002	0.36621094	0	-0.24414062	2.91535643	9.60620108	0.309838858	0.18310547	-0.12207031	0	1549637331.421
-8.31899411	-4.93828125	-1.8841552520000002	0.12207031	0	-0.4272461	6.567626800000001	-7.8967040740000005	-0.40793457460000004	0.18310547	-0.30517578	0.061035156	7.920629892	7.8775634000000005	1.3577880400000002	0.18310547	-0.12207031	-0.18310547	-9.092993210000001	-0.007177734620000001	-4.075756790000001	0.061035156	0.61035156	0.061035156	-0.8708984620000001	9.942358720000001	1.1328857428	0.24414062	0.12207031	-0.24414062	2.899804712	9.472216754	0.2392578076	0.12207031	0	-0.12207031	1549637331.461
-8.266357428000001	-4.945459260000001	-1.9260253600000001	0	-0.12207031	-0.36621094	6.421679712	-7.580884080000001	-0.172265625	0.30517578	0	-0.061035156	7.8883300720000005	7.8548342600000005	1.3195067900000002	0.24414062	-0.061035156	-0.061035156	-9.0858152	-0.037084961060000005	-4.1152344240000005	0	0.48828125	0.061035156	-0.9055908540000002	9.94953624	1.052734375	0.18310547	-0.061035156	-0.12207031	3.2060547120000003	9.419580072	0.30385742800000004	0.24414062	-0.12207031	-0.12207031	1549637331.501
-8.2436277	-4.896411240000001	-1.8662109620000003	-0.061035156	0	-0.30517578	6.20515126	-7.40024411	-0.17106933900000001	0	0	0.18310547	7.656250000000001	8.13356929	1.2895996400000003	0.12207031	-0.12207031	0.061035156	-9.0427491	0.0095703125	-4.197778354	-0.061035156	0.36621094	0.12207031	-0.94506839	10.225878600000001	1.00129393	0.18310547	-0.061035156	-0.12207031	3.3053466460000003	9.383691394000001	0.193798822	0.12207031	-0.061035156	0	1549637331.541
-8.292675720000002	-5.096191394000001	-2.044457968	-0.24414062	-0.061035156	-0.24414062	6.030493210000001	-7.448095746000001	-0.287109375	0.12207031	0.12207031	0.30517578	7.8608152	8.206542932000001	1.1580077880000001	0.18310547	0	0.12207031	-8.9494384	0.1387695288	-4.31979982	-0.061035156	0.36621094	0.12207031	-0.94506839	10.225878600000001	1.00129393	0.18310547	0.061035156	-0.18310547	3.0469483800000003	9.31669928	0.24404297120000001	0.18310547	-0.061035156	-0.061035156	1549637331.581
-8.120410340000001	-5.305542032000001	-1.8458740020000002	-0.18310547	-0.061035156	-0.061035156	6.2565917540000004	-7.492358426000001	-0.23327636780000002	0.36621094	0.30517578	0.18310547	7.303344748	8.033081070000001	1.175952176	0.18310547	0.061035156	-0.18310547	-8.903979532000001	0.2129394568	-4.361669928	-0.12207031	0.12207031	0.12207031	-0.8230468750000001	10.14213858	0.9175537140000001	0.061035156	0	0.061035156	3.1534179320000004	9.471020468	0.2069580072	0.24414062	0	-0.061035156	1549637331.621
-7.976855432000001	-5.361767572	-1.801611322	-0.061035156	0.24414062	0	6.34870607	-7.263867212	-0.22849121400000003	0.12207031	0.12207031	0.30517578	7.415795926	7.97565944	1.2010742212	0	-0.061035156	-0.18310547	-8.92551268	0.24165038940000003	-4.350903354000001	0	-0.12207031	0.061035156	-0.915161142	10.081127700000001	0.80988768	0.061035156	0	0.061035156	2.9117675720000005	9.451879892000001	0.10527343750000001	-0.061035156	0.24414062	-0.061035156	1549637331.661
-8.137158246	-5.4108152	-1.885351538	-0.18310547	0.061035156	0.061035156	6.280517572	-7.2961670320000005	-0.01315917932	0.24414062	0.12207031	0.24414062	7.907470746	8.036669928	1.046752896	0.061035156	0.18310547	-0.18310547	-8.883642572	0.265576178	-4.409521466	0	-0.12207031	0.061035156	-0.9570312500000001	10.25339308	0.849365216	-0.061035156	-0.12207031	0.30517578	2.757446286	9.449487320000001	0.248828125	0	-0.061035156	0	1549637331.701
-8.023510880000002	-5.346215560000001	-2.032495108	0	0.24414062	0.24414062	6.535326980000001	-7.4074221200000006	0.08732910340000001	0.36621094	0.30517578	0.12207031	7.918237320000001	8.000781250000001	1.191503894	0.18310547	0.48828125	-0.18310547	-8.907568390000002	0.21054687500000002	-4.52077626	0	-0.36621094	0.061035156	-0.75366214	10.28210414	0.909179712	-0.12207031	0.18310547	0.36621094	2.751464856	9.482983426	0.0693847644	0	-0.48828125	0	1549637331.741
-8.16826178	-5.310326980000001	-2.1796386780000003	0.18310547	-0.24414062	0.36621094	6.535326980000001	-7.4074221200000006	0.08732910340000001	0.36621094	0.30517578	0.12207031	7.812963760000001	8.21013179	1.388891574	0.18310547	0.91552734	-0.18310547	-8.979345746000002	0.440234375	-4.421484424000001	-0.061035156	-0.61035156	0.12207031	-0.765625	10.503417540000001	0.7907471040000001	-0.12207031	0.18310547	0.36621094	2.51101088	9.47460962	0.02990722644	-0.30517578	-0.6713867	-0.12207031	1549637331.781
-8.2005616	-5.329467752000001	-2.7000244600000003	0.18310547	0.4272461	0.30517578	6.535326980000001	-7.4074221200000006	0.08732910340000001	0.36621094	0.30517578	0.12207031	7.70051268	8.728125	1.6903564300000002	-0.061035156	1.159668	-0.061035156	-9.20065944	0.7560547120000001	-4.221704074	-0.061035156	-0.61035156	0.12207031	-0.84816893	10.4543705	0.500048822	-0.48828125	-0.12207031	0.30517578	2.68327626	9.44350589	-0.5072265576	0.12207031	-0.9765625	-0.24414062	1549637331.821
-8.315405252000001	-5.87138678	-3.5266601440000005	0.24414062	-0.12207031	0.4272461	6.535326980000001	-7.4074221200000006	0.08732910340000001	0.36621094	0.30517578	0.12207031	7.2279782400000006	9.102563400000001	1.8626221040000002	-0.36621094	0.4272461	0.061035156	-9.14323732	1.5001464660000001	-3.974072284	0	-0.9765625	0	-1.085034146	10.59672824	0.18303222840000002	-0.7324219	-0.8544922	0	2.4667480040000003	9.90048822	-0.8637207068000001	0.18310547	-0.79345703	-0.48828125	1549637331.861
-7.720849640000001	-6.51499002	-3.12351088	0.61035156	-0.18310547	1.0986328	6.535326980000001	-7.4074221200000006	0.08732910340000001	0.36621094	0.30517578	0.12207031	6.872680710000001	9.79401857	1.771704074	-0.4272461	0.91552734	0.24414062	-9.12648912	2.4906739200000003	-3.776684604	0.7324219	-1.3427734	-0.12207031	-1.528857428	10.857519960000001	-0.1579101538	-0.7324219	-0.8544922	0	2.3937744600000004	9.90647014	-0.9366943390000001	0	-0.7324219	-0.36621094	1549637331.901
-7.44211412	-6.002978240000001	-2.692846646	2.5024414	1.5258789	1.4648438	6.535326980000001	-7.4074221200000006	0.08732910340000001	0.36621094	0.30517578	0.12207031	6.123803420000001	10.57160692	1.32788089	-0.8544922	0.7324219	0.61035156	-9.27602536	2.8352050720000004	-3.029003894	0.7324219	-1.3427734	-0.12207031	-2.34711911	10.92810054	-0.4139160144	-1.159668	-1.953125	-0.5493164	1.9009033540000002	9.83110324	-1.2058593750000002	-0.36621094	-1.953125	-0.12207031	1549637331.941
-7.74836412	-4.974169928000001	-3.466845746	3.112793	1.5869141	1.2207031	6.535326980000001	-7.4074221200000006	0.08732910340000001	0.36621094	0.30517578	0.12207031	5.4359375000000005	10.938866820000001	0.954638678	-0.79345703	-0.30517578	0.91552734	-8.960205072	2.94526358	-2.818457068	2.319336	-1.3427734	-0.24414062	-3.0158447480000006	10.625439300000002	-0.778784146	-1.159668	-4.8828125	-1.953125	2.55048822	9.688745108	-1.3171142180000002	-0.36621094	-1.953125	-0.30517578	1549637331.981
-8.155102340000001	-5.301952880000001	-3.9369873200000005	2.5024414	0.4272461	0.79345703	6.401342752000001	-7.47441394	0.2930908246	0.24414062	0.30517578	0.30517578	4.86411142	10.51657698	0.8134765380000001	-0.61035156	-0.4272461	0.79345703	-8.649169928000001	2.8064941100000005	-2.48588858	3.3569336	-1.8310547	-0.30517578	-3.10317392	9.9710688	-0.8445800720000001	-1.0986328	-6.225586	-2.5024414	3.440527356	9.5870607	-1.211840854	-0.4272461	-1.159668	-0.12207031	1549637332.023
-8.067773560000001	-5.612988220000001	-2.127001996	2.9296875	0.30517578	1.4038086	6.401342752000001	-7.47441394	0.2930908246	0.24414062	0.30517578	0.30517578	4.427465854	9.884936600000001	0.6759033540000001	-0.7324219	-0.18310547	0.24414062	-8.880053420000001	2.3112304320000003	-2.051635782	3.3569336	-1.8310547	-0.30517578	-2.5540771760000003	9.686352340000001	-0.594555661	-0.9765625	-7.019043	-2.8076172	3.0828369600000003	10.16726088	-0.40554199280000003	-1.2817383	-1.4648438	0.5493164	1549637332.062
-8.257983426000001	-4.202563400000001	-0.6735107428000001	2.8076172	0.91552734	1.0986328	6.9958985600000005	-7.157397660000001	-0.27155761780000004	0.24414062	0.30517578	0.30517578	4.286303714000001	9.32866214	0.462963858	-0.91552734	-0.8544922	-0.79345703	-9.760522660000001	0.31103514400000004	-1.264477536	4.333496	-2.4414062	-0.36621094	-1.599438498	9.707885880000001	0.38640135800000003	-0.9765625	-7.019043	-2.8076172	2.9273192900000002	10.02011682	1.1879150360000001	-1.6479492	-2.380371	1.0375977	1549637332.101
-9.449487320000001	-3.895117212	-0.679492212	3.540039	1.8920898	0.5493164	7.0186277	-6.605908246000001	-0.83022464	0.24414062	0.30517578	0.30517578	4.389184604	9.05231929	-0.031103515380000002	-1.2207031	-2.0141602	-2.0141602	-10.36823732	-2.204760782	-0.9055908540000002	4.211426	-1.5869141	-0.24414062	-1.1639892572000001	10.29646016	1.8733886780000002	-0.30517578	-7.019043	-3.3569336	2.895019568	9.942358720000001	1.6149902160000003	-1.3427734	-3.6621094	1.159668	1549637332.141
-10.370629500000001	-4.2791259	-1.5779052520000003	2.380371	0.7324219	0.79345703	6.770996106	-5.75415036	-1.0718750000000001	-5.065918	2.8686523	-1.8920898	5.114135880000001	8.792724640000001	-0.5108154254	-1.4038086	-2.8076172	-3.1738281	-10.35627446	-2.65576178	-0.7201660340000001	4.211426	-1.5869141	-0.24414062	-1.685571286	10.34790036	2.545703076	0	-5.1879883	-3.6010742	2.0145507200000004	10.490259080000001	1.15441893	-1.159668	-2.9907227	0.61035156	1549637332.181
-8.787939300000001	-4.40473642	-0.324194339	3.1738281	1.7089844	1.7700195	7.498339660000001	-4.374829074	-1.256103534	-6.958008	2.2583008	0.36621094	6.28530252	8.461352340000001	-0.1997802716	-0.9765625	-3.1738281	-3.9672852	-9.753344748	-1.9894287140000002	-0.5144042932	3.6621094	-1.5869141	-0.30517578	-2.333959964	9.795214660000001	2.5564697480000005	0.61035156	-5.432129	-3.2958984	1.137670926	10.393359620000002	1.191503894	-2.4414062	-2.746582	-0.18310547	1549637332.221
-7.73161592	-3.6127929320000005	-0.1435546875	3.90625	2.380371	2.0751953	7.498339660000001	-4.374829074	-1.256103534	-7.873535	0.8544922	2.0751953	7.153808606	8.138354532000001	0.07177734424	-1.0375977	-3.90625	-3.8452148	-8.942260880000001	-1.469042932	-0.42707518000000005	4.0893555	-1.6479492	-0.12207031	-2.665332068	8.9326902	2.269360324	0.61035156	-5.432129	-3.2958984	1.031201178	9.29277356	1.924829074	-2.9907227	-5.126953	-0.5493164	1549637332.261
-7.7399900200000005	-3.0720702880000004	-0.5526855432	3.9672852	2.0141602	2.0141602	8.47810054	-4.5171875	-1.8231445680000002	-6.591797	1.2207031	2.319336	7.77228984	7.573706070000001	0.18303222840000002	-1.5869141	-4.3945312	-2.9907227	-8.61328125	-1.331469748	-0.17585449280000004	4.0893555	-1.6479492	-0.12207031	-2.7969239200000002	8.16826178	2.068383786	0.91552734	-5.9814453	-2.380371	1.6927490020000002	8.628832968000001	1.51330571	-3.3569336	-5.493164	-0.91552734	1549637332.301
-8.145532248	-3.1773437500000004	-0.6053222644	3.8452148	2.2583008	1.8310547	8.653955072	-4.2073487400000005	-1.6891601440000001	-5.3100586	1.2207031	1.6479492	7.987622300000001	7.194482428000001	0.34213867800000003	-2.1362305	-4.1503906	-2.1972656	-8.72932158	-1.752563498	0.43186035340000006	4.699707	-2.5024414	-0.18310547	-2.8244384000000005	8.176635880000001	2.1664795320000003	0.8544922	-6.286621	-1.7700195	1.8697998200000001	8.64558107	0.83022464	-3.540039	-5.2490234	-1.2207031	1549637332.341
-8.789135880000002	-3.363964856	-0.6340332068000001	4.272461	2.746582	2.1362305	8.92551268	-3.7934326080000003	-1.534838858	-4.5776367	2.0751953	0.91552734	7.765112320000001	7.097582968	0.46535643000000004	-2.380371	-4.5776367	-1.5869141	-9.322680710000002	-1.9738769960000002	0.9474609620000001	4.760742	-2.8076172	-0.30517578	-2.613891574	8.34890126	2.5157959260000005	0.8544922	-6.286621	-1.7700195	1.5001464660000001	9.33344748	1.168774411	-3.540039	-5.554199	-1.0986328	1549637332.381
-9.180322480000001	-3.2467285340000003	-0.7500732428000001	4.211426	3.2348633	2.319336	9.063086060000002	-3.5960449280000004	-1.565942392	-4.760742	3.479004	0.7324219	7.658642572	7.346411240000001	0.5778076080000001	-2.6245117	-5.2490234	-1.0375977	-9.521264480000001	-2.153320288	1.924829074	4.760742	-2.8076172	-0.30517578	-2.180834964	8.79990216	2.92971196	1.4038086	-6.652832	-0.7324219	0.9977050720000001	9.651660340000001	1.362573282	-3.1738281	-7.446289	-0.6713867	1549637332.421
-9.25688498	-3.02661142	-1.181933606	4.272461	2.6855469	2.1362305	9.096582068	-3.841284146	-1.5396240020000003	-4.333496	3.6621094	0.5493164	7.639501800000001	7.574902160000001	0.793139676	-2.6855469	-5.3100586	-0.48828125	-9.14802266	-2.122216754	2.04086911	4.5776367	-2.0751953	-0.36621094	-1.868603534	8.56303714	3.3627685700000005	1.4038086	-6.652832	-0.7324219	1.885351538	9.43632788	0.7440917932000001	-2.380371	-9.399414	-0.48828125	1549637332.461
-8.83220198	-2.4129150360000002	-0.9187500000000001	4.272461	2.1972656	2.1362305	9.53920926	-4.2193116	-1.6903564300000002	-3.540039	4.211426	0.4272461	7.320092752000001	7.340429712000001	1.179541034	-2.319336	-4.9438477	0.18310547	-9.00327176	-2.0372802520000004	2.5540771760000003	4.760742	-1.7700195	-0.36621094	-1.5551757200000003	8.10246556	3.514697284	1.4648438	-6.1035156	-0.61035156	4.300659146	8.866894568000001	0.3935791034	-2.6855469	-8.117676	-0.24414062	1549637332.501
-8.927905252	-1.9188476440000002	-0.4474121106000001	3.8452148	2.2583008	1.8310547	9.463842752000001	-4.468139676000001	-2.064794928	-2.9296875	4.4555664	-0.12207031	6.74348143	7.225586060000001	1.642504892	-1.953125	-4.333496	0.48828125	-9.0092527	-2.217919928	2.8064941100000005	4.760742	-1.7700195	-0.36621094	-1.2106445288	8.212524460000001	3.5876709260000004	1.2817383	-5.432129	-0.7324219	4.87607428	7.986425720000001	1.114941394	-2.5024414	-5.004883	-0.18310547	1549637332.541
-9.89211412	-1.9188476440000002	-0.52995607	3.7231445	2.4414062	1.5258789	8.68864766	-4.3054442900000005	-2.2849121400000003	-2.6855469	4.699707	-0.36621094	6.093896760000001	7.643090560000001	1.8195557100000002	-2.0751953	-4.272461	0.30517578	-9.34541034	-2.251416034	3.5242675720000003	4.5166016	-1.4648438	-0.7324219	-1.091015625	9.040356430000001	3.6869628600000004	1.6479492	-5.1879883	-0.6713867	3.5242675720000003	7.536621106	1.1735596040000003	-1.0986328	-5.004883	-0.4272461	1549637332.581
-10.541699280000001	-1.8063964660000003	-0.9929199280000001	3.479004	2.6855469	1.7700195	7.711279254	-4.200170926	-2.310034146	-2.380371	4.699707	-0.12207031	6.078344748	8.28071286	1.7190673920000001	-2.5634766	-4.5776367	-0.18310547	-9.32148462	-2.27653804	3.475219748	4.211426	-0.9765625	-0.9765625	-1.2034667932	9.75214856	4.120019568	1.6479492	-5.1879883	-0.6713867	4.0685790740000005	7.743579074	1.2094482428000002	0.5493164	-4.5166016	-0.61035156	1549637332.621
-11.788232820000001	-2.7275389400000005	-2.34113768	3.2958984	2.1362305	1.7089844	6.756640380000001	-4.57580571	-2.575610324	-1.7089844	4.1503906	0.61035156	6.750659440000001	8.921923920000001	1.876977536	-2.5024414	-4.5166016	-0.30517578	-10.04045378	-1.9044922120000003	3.89272464	4.211426	-0.9765625	-0.9765625	-1.6329346040000001	10.339526260000001	4.136767572	1.2817383	-4.8828125	-0.48828125	5.768505890000001	9.49733876	1.7286376800000003	-0.61035156	-4.4555664	-1.2207031	1549637332.661
-11.21401358	-2.118627896	-2.7729980040000006	4.211426	0.5493164	2.380371	5.897705072	-5.16079074	-2.886645468	-0.8544922	3.7841797	1.4038086	7.20166034	9.579882788	1.81357428	-2.4414062	-4.211426	-0.24414062	-10.01174272	-1.1508300720000002	3.7970214660000003	3.9672852	-1.5869141	-1.2207031	-1.6329346040000001	10.339526260000001	4.136767572	1.2817383	-4.8828125	-0.48828125	9.19348143	9.758129892000001	2.7000244600000003	-0.48828125	-4.5166016	-0.24414062	1549637332.7
-8.783154254000001	-2.5815917540000006	-3.1462402160000003	2.380371	0.91552734	2.0141602	5.079443390000001	-5.851049820000001	-2.9093750000000003	-0.24414062	3.1738281	2.5024414	7.239941394000001	9.536816394	1.544409146	-2.4414062	-3.90625	-0.24414062	-9.087011780000001	-0.80988768	3.093603534	4.0283203	-0.91552734	-1.159668	-1.7657226440000002	10.51179164	2.9632079680000003	1.0986328	-5.126953	-0.48828125	2.592358426	9.76411142	1.7310302520000003	0.36621094	-1.7089844	-0.9765625	1549637332.74
-7.61557608	-4.44660643	-4.4513915740000005	3.6621094	2.0751953	1.7700195	4.495654254000001	-6.607104532	-2.483496106	-0.4272461	2.4414062	3.7841797	7.16098642	8.93747554	1.4606689300000002	-2.4414062	-3.2958984	-0.061035156	-9.394457968000001	-0.05144042932000001	2.93569339	4.0283203	-0.91552734	-1.159668	-1.6867675720000002	9.756933606	1.9355957460000002	0.48828125	-4.5166016	-0.30517578	0.5227783246000001	9.840673920000002	0.0765625	1.7089844	-5.3710938	-1.3427734	1549637332.78
-7.078442392	-5.266064300000001	-4.98254393	5.3100586	0.8544922	2.0141602	4.256396466	-7.198071580000001	-1.776489218	-1.0375977	2.6855469	4.5776367	6.644189300000001	8.54389676	1.0144531250000002	-3.112793	-3.540039	0	-10.009350540000002	1.5001464660000001	3.081640576	4.0893555	-0.5493164	-1.5258789	-1.62575679	9.30832518	0.9570312500000001	0.48828125	-4.5166016	-0.30517578	1.349414038	10.19836412	-1.138867212	1.2817383	-3.6010742	-0.48828125	1549637332.82
-7.863207968	-4.4334472840000005	-4.821044928	7.1411133	2.1972656	2.380371	4.336547824	-7.944555710000001	-0.9187500000000001	-1.6479492	3.9672852	4.9438477	6.376220746	8.673095746000001	0.037084961060000005	-4.211426	-4.211426	-0.061035156	-10.40891124	2.03488768	4.08652356	4.760742	0.36621094	-1.4038086	-1.485791034	9.956713760000001	0.5837890576	0.6713867	-4.5166016	-0.36621094	1.1053711060000002	10.155298020000002	-2.6378173920000005	0.91552734	-4.0893555	-0.061035156	1549637332.86
-8.09648462	-2.656957968	-6.2841064300000005	5.9814453	2.1972656	1.6479492	4.104467752000001	-8.960205072	-0.287109375	-2.1972656	4.5776367	5.1879883	6.64060054	9.23774411	-1.183129892	-4.8217773	-4.760742	-0.30517578	-9.254492212	1.335058606	3.051733426	4.760742	0.36621094	-1.4038086	-1.7776855040000001	10.36464856	0.699829074	0.9765625	-3.8452148	-0.36621094	1.102978534	9.98303264	-2.45598143	1.159668	-3.8452148	-0.12207031	1549637332.9
-8.52954074	-2.6306396760000004	-6.28530252	4.699707	0.061035156	0.9765625	4.01953125	-9.961499100000001	0.22490234620000002	-2.6245117	4.5166016	5.554199	6.750659440000001	8.97336412	-1.7980224640000002	-4.211426	-5.065918	0.12207031	-9.2389402	0.9187500000000001	3.8807617800000003	5.1879883	0.5493164	-1.3427734	-1.7776855040000001	10.36464856	0.699829074	0.9765625	-3.8452148	-0.36621094	1.943969748	9.673193390000002	-2.02292482	0.79345703	-3.479004	-0.12207031	1549637332.94
-8.126391574000001	-2.81726088	-4.634423920000001	5.126953	-0.061035156	0.6713867	4.462158246	-9.69113768	1.0886230432000001	-3.1738281	5.6152344	5.126953	6.29008786	8.53671875	-1.738207968	-3.112793	-4.8828125	0.24414062	-8.89680162	0.5371337860000001	3.2862060700000004	5.2490234	0.79345703	-1.6479492	-1.9391846040000003	9.852636780000001	0.876879892	0.8544922	-4.4555664	-0.8544922	1.796826178	9.770092752000002	-1.464257788	0.12207031	-3.0517578	0.24414062	1549637332.98
-8.358471940000001	-2.5851807100000004	-4.143945288	6.4086914	1.3427734	1.0375977	4.5255616000000005	-9.254492212	1.41042482	-2.8076172	6.286621	3.7231445	5.736206070000001	8.29506839	-1.5934570680000002	-2.8076172	-4.638672	-0.24414062	-8.833398560000001	0.34812010800000004	3.3508057100000004	5.126953	0.8544922	-1.7089844	-0.885253894	9.80358876	1.3290771760000002	1.0375977	-4.272461	-1.7089844	2.1114501800000003	9.508105432	-2.032495108	-0.18310547	-4.211426	0.36621094	1549637333.02
-9.023608426000001	-1.64011232	-4.90358876	6.164551	1.8920898	1.0986328	4.031494110000001	-8.954223740000002	1.2489257200000001	-1.8310547	4.8217773	2.1972656	5.579492212	8.247216754	-1.414013678	-2.6855469	-4.5166016	-0.8544922	-8.84296875	-0.0897216754	2.9416748200000002	5.004883	0.8544922	-1.8310547	-1.3242920320000002	9.92441394	1.4977538940000001	1.0375977	-4.272461	-1.7089844	2.83640126	9.360961960000001	-2.231079074	-0.24414062	-3.9672852	0.4272461	1549637333.06
-9.4004393	-1.2202148560000001	-5.037573380000001	4.8217773	0.36621094	0.7324219	3.899902356	-8.668310700000001	1.144848642	-1.2207031	4.0893555	1.2817383	5.769701980000001	8.53671875	-1.1723632788	-2.1972656	-4.272461	-1.4038086	-8.875268570000001	-0.2177246106	2.60910643	5.004883	0.8544922	-1.8310547	-1.8913329680000002	10.014135880000001	1.6317382200000001	0.9765625	-4.0893555	-1.8920898	3.87238768	9.341821580000001	-1.9391846040000003	-0.48828125	-3.479004	0.24414062	1549637333.1
-9.088207968	-1.214233426	-4.16308606	4.3945312	1.2817383	1.0375977	3.8329101440000004	-8.54270018	0.773999002	-0.9765625	4.333496	0.8544922	5.991015380000001	8.790332068	-0.47851562500000006	-1.8920898	-4.211426	-1.6479492	-8.968579074	-0.3756347644	2.469140576	4.8217773	1.159668	-1.7089844	-2.245434604	10.030884080000002	1.5731201080000001	0.91552734	-4.5776367	-1.953125	3.8341064300000003	9.3573732	-1.39008786	-0.8544922	-3.479004	0.61035156	1549637333.14
-9.096582068	-1.7513672120000003	-4.544702176	3.8452148	1.4038086	0.91552734	3.6821777160000004	-8.618066394000001	0.2572021466	-0.61035156	4.760742	0.61035156	6.14294429	8.979345746000002	-0.01794433606	-2.380371	-4.3945312	-1.8310547	-8.63601088	-0.30505371400000003	1.70471196	4.638672	0.91552734	-1.5869141	-2.5492920320000003	9.8334964	1.393676718	0.91552734	-4.5776367	-1.953125	4.200170926	9.610986420000001	-0.6519775360000001	-1.5869141	-4.1503906	0.7324219	1549637333.18
-8.747265380000002	-2.733520468	-4.440625000000001	3.3569336	-1.3427734	1.0375977	3.5242675720000003	-8.828613220000001	-0.3349609424	-0.24414062	4.699707	0.12207031	6.385790740000001	8.75444339	0.49765625	-2.6855469	-4.1503906	-1.8310547	-8.2005616	0.00837402356	1.9296142180000002	4.638672	0.91552734	-1.5869141	-2.7143798920000006	9.2808107	1.262084964	0.8544922	-4.8828125	-1.7700195	4.9765625	9.71745607	0.025122070680000004	-2.5024414	-4.3945312	1.8920898	1549637333.22
-7.966088760000001	-3.302954074	-1.933203076	4.1503906	-1.0375977	1.3427734	3.609204074	-8.947045926000001	-0.8421875000000001	-0.061035156	4.5166016	-0.61035156	6.2661621400000005	8.29506839	0.949853534	-3.0517578	-4.0283203	-1.5258789	-8.27353534	-0.416308606	1.3458251800000003	5.065918	0.30517578	-1.4038086	-2.6665283540000004	8.30583516	1.4247802520000001	0.4272461	-5.6152344	-1.159668	4.779174820000001	9.759326080000001	1.4678466460000001	-4.211426	-3.6010742	3.2958984	1549637333.26
-9.646875000000001	-3.2909912140000004	-1.8028076080000002	4.638672	1.2207031	0.12207031	3.7862548920000005	-9.04753444	-1.490576178	0.061035156	4.1503906	-1.7700195	5.590259080000001	8.311816394000001	0.5754150360000001	-3.9672852	-5.1879883	-1.2207031	-10.843163940000002	-2.1162353240000003	3.0947998200000004	4.8828125	-0.91552734	-1.2207031	-1.5085204680000002	8.99848642	2.57082518	0.4272461	-5.6152344	-1.159668	3.027807608	11.25349092	1.9774658540000003	-4.0893555	-3.1738281	3.6010742	1549637333.3
-10.251000900000001	-3.5015380400000002	-1.9188476440000002	4.4555664	-0.6713867	-0.36621094	3.8053954680000004	-9.165966754000001	-2.1437500000000003	0	3.540039	-2.8686523	5.420385880000001	9.157592752000001	0.0729736322	-4.211426	-5.79834	-1.953125	-10.241431200000001	-3.3065429320000006	2.3949707460000003	4.8828125	-0.91552734	-1.2207031	-0.9809570288	10.635009980000001	3.96330571	1.2817383	-5.6152344	-1.2817383	0.6005371106	12.8625	0.6651367212000001	-4.9438477	-4.3945312	3.540039	1549637333.34
-10.151709260000002	-3.0959961060000003	-1.5599609620000003	5.004883	1.2817383	0.48828125	4.053027356	-10.90776358	-3.158203076	-0.12207031	3.6621094	-3.112793	5.89052716	9.012841754	0.27514648560000005	-3.0517578	-5.2490234	-2.6245117	-10.217504500000002	-2.7813721040000003	2.68566893	4.211426	1.7700195	-0.9765625	-1.503735324	10.033276260000001	4.188207968	1.0986328	-3.1738281	-0.8544922	0.40075683900000003	11.63630342	-0.2775390576	-4.9438477	-3.7231445	2.1362305	1549637333.38
-9.28798822	-1.516894568	-2.032495108	4.0283203	0.4272461	0.8544922	4.104467752000001	-11.147021760000001	-3.9896241	-0.18310547	4.3945312	-3.479004	6.464746106000001	8.53073732	1.143652356	-1.7089844	-3.7231445	-2.380371	-8.5833741	-1.9738769960000002	2.077954074	3.6621094	1.2207031	-0.24414062	-2.0911132200000004	8.838183606000001	3.890332068	1.0986328	-3.1738281	-0.8544922	1.2501221040000001	9.81196286	0.35529785340000003	-5.3710938	-3.4179688	0.30517578	1549637333.42
-8.18620607	-0.6316406250000001	-0.7500732428000001	3.1738281	0.36621094	0.8544922	3.7886474640000007	-10.13615764	-4.608105432	-0.6713867	2.9296875	-4.0893555	6.415698380000001	8.182617212	1.8231445680000002	-1.5258789	-2.4414062	-1.7089844	-8.01513678	-1.9104736420000001	1.9571288940000002	3.6621094	1.2207031	-0.24414062	-2.337548822	8.029492212000001	3.39267572	0.7324219	-3.4179688	-0.7324219	3.494360324	7.6646241	0.3229980432	-4.272461	-1.8310547	-0.24414062	1549637333.46
-8.149121106	-0.424682608	-0.2619873004	2.6245117	0.8544922	0.5493164	4.4513915740000005	-8.74606929	-4.453784146	-1.5869141	2.746582	-4.333496	5.837890380000001	8.11682158	1.7884521760000003	-1.953125	-3.1738281	-1.159668	-8.322582968	-2.1712646760000003	2.201171924	3.6621094	-0.9765625	-0.24414062	-2.227490216	8.27233876	3.31611322	0.61035156	-3.6010742	-0.7324219	4.34372554	6.714770468	0.3828125	-3.6010742	1.6479492	-0.9765625	1549637333.5
-8.878857428000002	-1.1316894568000002	-0.12800292540000002	2.319336	2.1362305	0.61035156	4.7995117800000004	-7.473217752000001	-4.32578125	-2.0141602	3.112793	-4.5166016	5.630932608000001	8.5151857	1.5719238220000002	-2.0751953	-4.0893555	-1.0986328	-8.686254892000001	-2.2645751800000005	2.930908246	2.9907227	-0.61035156	-0.61035156	-1.5587646760000002	9.46145018	3.6056152160000003	0.91552734	-4.0283203	-0.6713867	3.00986322	6.21352536	0.879272464	-2.2583008	1.953125	-1.6479492	1549637333.54
-9.945947480000001	-1.485791034	0.026318359620000002	2.5634766	2.0751953	1.0375977	4.974169928000001	-7.078442392	-4.19060054	-2.1972656	3.1738281	-4.333496	6.08911142	8.85732428	1.683178714	-1.6479492	-3.7231445	-1.2817383	-8.65874002	-2.086328076	3.025415036	2.9907227	-0.61035156	-0.61035156	-1.156811502	10.018921220000001	4.08173822	1.0986328	-3.8452148	-0.5493164	2.3519042540000004	7.121509080000001	1.906884784	-1.2817383	-0.12207031	-2.4414062	1549637333.58
-10.328759980000001	-0.9881347840000001	-0.3337646466	2.1972656	1.2207031	0.9765625	4.94067392	-7.294970746000001	-4.030297824	-2.380371	3.2958984	-3.8452148	6.699218750000001	8.73171376	2.0564209260000004	-1.0375977	-2.9296875	-1.0375977	-8.947045926000001	-2.141357428	3.3197021760000003	2.5634766	-0.9765625	-0.8544922	-1.052734375	9.8	4.46933606	0.9765625	-3.4179688	-0.48828125	3.619970746	6.568823380000001	2.951245108	-0.12207031	-4.1503906	-2.1972656	1549637333.62
-10.150512680000002	-0.8840576080000001	-0.03349609424	2.0141602	1.8310547	0.36621094	4.657153354	-7.796215560000001	-3.841284146	-2.5024414	2.8076172	-3.479004	6.98273912	8.521167032000001	2.670117212	-0.36621094	-1.8920898	-0.6713867	-9.077441394000001	-2.5098144959999997	3.58647464	2.5024414	-0.79345703	-0.8544922	-0.9283202880000001	9.631323380000001	4.57580571	0.61035156	-3.2348633	-0.5493164	7.086816394	7.8883300720000005	6.159692392	-0.061035156	-6.4697266	-0.5493164	1549637333.66
-12.41389128	-1.5180908540000002	0.062207030760000004	1.159668	0.4272461	0.061035156	4.2958741	-8.07614766	-3.4046385800000003	-2.5634766	2.5024414	-2.9907227	6.80090306	8.6348143	3.24433606	-0.18310547	-1.3427734	-0.48828125	-9.935181200000002	-2.837597644	3.3400389400000003	2.1362305	-0.48828125	-0.6713867	-0.6735107428000001	10.02011682	4.716967752	0.36621094	-3.0517578	-0.5493164	8.70061052	9.06069339	5.98742662	-0.9765625	0.36621094	0.24414062	1549637333.7
-13.34460414	-2.0121582460000003	-1.6329346040000001	1.0986328	0	1.2207031	3.9609130400000003	-8.6001223	-2.7454834260000003	-2.5024414	2.5024414	-2.1972656	6.699218750000001	9.387280252000002	3.261083966	-0.36621094	-1.5258789	-0.8544922	-10.43642572	-2.4308594240000003	4.103271466000001	1.8310547	-1.8310547	-0.79345703	-0.6711181610000001	11.19367662	4.768408246	0.4272461	-2.0751953	-0.061035156	3.4154052520000002	8.548681610000001	2.2609863220000004	-0.36621094	-4.333496	-1.3427734	1549637333.74
-10.959203780000001	-3.8963134000000004	-2.060009784	1.4648438	-0.6713867	0.9765625	3.4225829680000004	-9.23774411	-2.215527356	-2.1972656	2.1972656	-1.2207031	7.35598143	10.193578780000001	3.243139676	0	-0.48828125	-1.0375977	-10.73789038	-1.7872558900000002	3.21921376	1.4648438	0.6713867	-0.6713867	-1.0958007788	11.81215854	4.427465854	0.4272461	-2.0751953	-0.061035156	4.17504892	9.189892572	4.00996106	1.0375977	-3.90625	-1.6479492	1549637333.78
-9.03916034	-3.5649413940000003	-2.802905252	2.0141602	0.48828125	0.8544922	3.31611322	-9.746167032	-1.107763678	-1.953125	2.380371	0.18310547	7.8703858800000015	10.64577626	3.1653808900000002	0.48828125	0.9765625	-0.6713867	-10.778564300000001	-0.6364257788	3.3292724640000007	1.0986328	-1.8310547	-0.8544922	-1.528857428	11.49514128	3.6008300720000004	-0.12207031	-1.4038086	0.4272461	2.9368896760000003	10.71994658	1.312329074	2.4414062	-3.90625	-1.2207031	1549637333.82
-7.604809800000001	-3.8376952880000004	-2.5791992800000005	1.7700195	0.48828125	0.79345703	3.1175292540000004	-9.77368161	-0.10048827880000001	-1.4648438	2.1972656	1.2207031	7.493554712000001	9.99021016	3.0469483800000003	0.24414062	1.159668	0.30517578	-9.52604982	0.2811279254	1.971484424	1.0375977	0.61035156	-0.61035156	-1.8614257200000002	9.939965560000001	2.4799072480000004	-0.91552734	-0.36621094	0.48828125	1.680786142	9.89211412	0.5778076080000001	1.4648438	-2.8076172	-1.4648438	1549637333.86
-7.31889676	-3.9621094240000003	-3.1139403960000003	2.4414062	1.5869141	1.0986328	2.851953076	-9.18869658	0.8015136780000001	-1.159668	1.159668	1.953125	6.631030252000001	9.14204074	2.5409179320000006	-0.8544922	0.061035156	1.2817383	-9.69113768	0.773999002	2.0935058900000003	1.0375977	-0.36621094	-0.8544922	-2.24663089	8.917138580000001	1.4068359620000002	-0.91552734	-0.36621094	0.48828125	1.8793701080000003	9.30952176	-1.532446286	2.4414062	-3.7841797	-1.5258789	1549637333.9
-8.548681610000001	-2.9620117800000005	-4.487280252000001	2.4414062	1.8310547	0.9765625	2.795727536	-8.24243161	1.5456054320000001	-1.159668	0.5493164	2.319336	6.008960160000001	9.198266574	1.650878894	-2.1362305	-0.61035156	1.4648438	-10.10505342	1.0898193390000002	2.5157959260000005	1.0375977	-0.36621094	-0.8544922	-1.967895468	9.414794928000001	1.1699707068	-0.8544922	-0.5493164	0.61035156	3.0613037140000006	9.81196286	-1.52526857	1.8310547	-1.6479492	-1.159668	1549637333.94
-9.4171875	-1.8937255400000002	-4.91196286	1.0375977	0.6713867	0.48828125	2.778979532	-8.49125998	1.96669928	-0.91552734	0.48828125	2.9296875	5.796020468	9.45427266	0.48090820680000007	-2.6245117	-1.4038086	1.3427734	-9.207836960000002	0.8290283540000001	2.217919928	0.91552734	0	-0.61035156	-1.967895468	9.414794928000001	1.1699707068	-0.30517578	-0.9765625	1.0375977	1.9355957460000002	10.19238318	-1.123315396	0.9765625	-2.1362305	-1.4648438	1549637333.98
-8.42666034	-1.655664038	-3.78027356	0.36621094	0.4272461	0.30517578	2.75983876	-9.573901260000001	2.1162353240000003	-0.7324219	0.5493164	3.9672852	6.001782248	8.789135880000002	-0.33854982	-2.1362305	-1.7089844	1.7700195	-8.8896241	0.46655273560000005	2.57082518	1.2207031	0.48828125	-0.48828125	-1.967895468	9.414794928000001	1.1699707068	-0.30517578	-0.9765625	1.0375977	2.050439496	9.451879892000001	-1.3661621400000001	1.4038086	-2.380371	-1.8310547	1549637334.02
-7.987622300000001	-1.490576178	-2.9679932100000004	1.159668	1.5869141	0.061035156	2.9500489200000004	-9.58347194	2.1305908540000003	-0.5493164	0.30517578	4.4555664	6.062792932000001	7.994799820000001	-0.6507812500000001	-1.0986328	-0.8544922	2.1362305	-8.51159694	0.1256103534	2.3997558900000002	1.0986328	0.061035156	-0.48828125	-0.976171875	8.705395468	2.0576172120000003	-0.30517578	-0.9765625	1.0375977	2.5313476440000002	9.32148462	-1.274047824	1.3427734	-2.1362305	-1.8920898	1549637334.059
-8.534326080000001	-1.32189946	-3.8269287140000006	1.2817383	0.79345703	-0.4272461	3.302954074	-9.09179712	2.0169433900000002	-0.24414062	0.24414062	4.211426	5.71347644	7.52106929	-0.687866214	-0.24414062	-0.18310547	1.953125	-8.32976088	0.10886230040000001	2.55288089	0.7324219	0.12207031	-0.4272461	-0.4354492212	8.61447734	2.121020468	-0.24414062	-0.24414062	0.4272461	2.9117675720000005	9.268847840000001	-0.8888427520000001	1.159668	-1.7089844	-1.7089844	1549637334.099
-8.880053420000001	-1.287207068	-3.6008300720000004	0.91552734	-0.36621094	-0.30517578	3.5003417540000004	-8.783154254000001	1.74299321	0	0.061035156	3.540039	5.52446286	7.143042032	-0.45339357	0.24414062	-0.12207031	1.5869141	-8.271142572	0.15192871400000002	2.5791992800000005	0.48828125	0.36621094	-0.24414062	-0.052636719240000004	8.52595198	2.136572284	-0.061035156	-0.061035156	0.24414062	2.851953076	9.164770468	-0.899609375	0.79345703	-1.6479492	-1.4648438	1549637334.139
-8.978149460000001	-1.085034146	-3.4692382200000003	0.6713867	0.48828125	-0.061035156	3.4728271760000005	-8.57858876	1.2082519568	0.30517578	-0.61035156	2.6855469	5.82473143	6.9803469400000004	-0.1256103534	0.48828125	0.061035156	1.2207031	-8.369238220000002	0.1686767572	2.6390135800000003	0.30517578	0.24414062	-0.24414062	-0.02990722644	8.85253894	2.217919928	0.24414062	0.36621094	0	2.9213378600000004	9.217407248	-0.9343017572	0.79345703	-1.4038086	-1.3427734	1549637334.179
-9.27004393	-1.39008786	-3.994409146	0.4272461	-0.24414062	-0.30517578	3.447705072	-8.46015625	0.724951178	0.36621094	-1.2817383	2.0141602	6.281713760000001	7.07485324	0.27155761780000004	0.91552734	0.5493164	0.6713867	-8.37761232	0.24763183900000002	2.7371094240000002	0.18310547	0.30517578	-0.24414062	-0.056225586060000006	9.36933606	2.256201178	0.4272461	0.61035156	0	2.3806152160000003	9.54160144	-1.216625998	0.7324219	-1.8920898	-1.5258789	1549637334.219
-9.350195288	-1.8075927520000004	-3.7563476440000003	0.8544922	-0.9765625	-0.12207031	3.4166014400000004	-8.39555661	0.401953125	0.30517578	-1.2817383	1.5258789	6.751855432000001	7.29138179	0.8828613220000001	1.3427734	0.8544922	0.30517578	-8.689843750000001	0.539526358	2.8136719240000003	0	0.18310547	-0.18310547	-0.32539062500000004	9.625341754	2.13776857	0.30517578	0.7324219	0.061035156	2.39138179	9.67080072	-1.0718750000000001	0.4272461	-1.8310547	-1.2207031	1549637334.259
-9.140844748000001	-1.3470214660000002	-3.3675537140000005	0.6713867	-0.6713867	0.12207031	3.3687500000000004	-8.2771241	0.27155761780000004	0.061035156	-0.91552734	1.3427734	7.1370607	7.8237304320000005	1.506127896	1.2207031	0.91552734	0.18310547	-8.92551268	0.48330077880000005	3.081640576	-0.12207031	-0.24414062	-0.24414062	-0.5586669928	9.8765625	2.11982428	0.18310547	0.7324219	0.24414062	1.600634784	9.76770018	-1.2441405760000002	-0.30517578	-1.7700195	-0.91552734	1549637334.299
-9.01882338	-1.062304712	-3.399853534	0.30517578	0.061035156	0.18310547	3.282617212	-8.37163089	0.1459472644	0	-0.8544922	1.2207031	7.2590820680000006	8.369238220000002	1.73701178	0.5493164	0.61035156	0.36621094	-9.092993210000001	0.05861816394	2.981152356	0.12207031	0.18310547	-0.30517578	-0.7967285340000001	10.233057100000002	2.359082068	0.18310547	0.36621094	0.18310547	1.195092752	9.50930162	-2.47033696	-0.5493164	-1.7089844	-1.4648438	1549637334.339
-9.53920926	-0.8421875000000001	-4.10805661	0.79345703	0.79345703	0.7324219	3.3603759000000006	-8.32497554	0.2033691394	-0.24414062	-0.8544922	1.159668	7.129882788000001	8.865698380000001	1.9726807100000001	0.36621094	0.061035156	0.24414062	-9.290380890000002	-0.01794433606	3.134277356	0.061035156	-0.5493164	-0.48828125	-0.953442392	10.82282698	2.68327626	-0.061035156	-0.061035156	0.061035156	2.6725097840000003	9.90048822	-2.1844238220000003	-0.8544922	-0.24414062	-1.2817383	1549637334.379
-10.465136780000002	-0.40075683900000003	-4.7983153960000005	-0.4272461	-0.36621094	0.8544922	3.568530252	-8.534326080000001	0.30744628600000007	-0.36621094	-0.4272461	1.0375977	7.07485324	9.28798822	2.162890576	0.48828125	0.48828125	-0.12207031	-9.669604532000001	0.02153320288	3.3508057100000004	-0.18310547	-0.12207031	-0.36621094	-1.114941394	11.227173020000002	2.751464856	-0.4272461	-0.4272461	0	3.42736821	10.2761232	-1.3817138580000001	-2.0141602	0.12207031	-0.79345703	1549637334.419
-11.04055162	-1.369750998	-4.344921924	-2.1362305	-1.5258789	0.24414062	3.6797851440000002	-9.00566394	0.3146240216	-0.36621094	-0.30517578	0.91552734	6.735107428000001	9.625341754	2.3758300720000003	0.36621094	0.6713867	-0.48828125	-10.462744600000002	-0.362475589	2.9859375000000004	-0.30517578	-1.159668	-0.24414062	-1.193896466	11.059692000000002	2.85673822	-0.79345703	-0.8544922	0.12207031	3.9369873200000005	10.949634080000001	-0.850561502	-3.0517578	0.12207031	-0.18310547	1549637334.459
-10.51777356	-2.7072021760000005	-3.8149658540000004	-2.5634766	-1.2207031	0.24414062	3.9417724640000005	-9.840673920000002	0.36367187500000003	-0.4272461	-0.24414062	0.79345703	6.226684800000001	9.77248552	2.205957068	-0.30517578	-0.12207031	-0.8544922	-10.462744600000002	-0.362475589	2.9859375000000004	-0.30517578	-1.8310547	-0.18310547	-1.227392572	11.13864766	3.0206298920000005	-0.6713867	-0.6713867	0.061035156	4.652368210000001	11.19128444	1.0096679712	-3.8452148	0.79345703	1.7089844	1549637334.499
-9.27961412	-3.964501996	-2.642602536	-1.7700195	-1.2817383	0.36621094	4.42028804	-10.615869600000002	0.3959716754	-0.36621094	-0.18310547	0.18310547	6.0484375	9.427954074	2.00856929	-0.61035156	-0.4272461	-1.2817383	-9.938769960000002	-0.9582275360000001	2.2215087860000002	-0.24414062	0.12207031	-0.24414062	-1.39008786	10.029687500000001	3.269457968	-0.36621094	-0.7324219	0.061035156	4.1260009	10.993896760000002	1.50732428	-3.7231445	-0.79345703	3.7841797	1549637334.539
-8.38598642	-3.77189946	-1.1879150360000001	-0.4272461	-0.91552734	0.91552734	4.90717752	-10.722338760000001	0.4474121106000001	-0.4272461	0.30517578	-1.2207031	5.8833496400000005	8.296264480000001	1.9200439300000003	-0.5493164	-0.48828125	-0.7324219	-9.120507788000001	-0.6352294928000001	1.6353271760000003	-0.48828125	0	-0.12207031	-2.1066650360000003	8.16347644	2.9081787140000004	-0.36621094	0.061035156	0	1.801611322	10.940063400000001	0.47971191100000005	-3.112793	-0.30517578	4.638672	1549637334.579
-8.814257788	-3.6331298920000004	-1.3805175720000002	-0.9765625	-0.12207031	0.4272461	4.560253894000001	-9.724634080000001	0.4378417932	-0.4272461	0.48828125	-3.112793	5.437134080000001	8.10844748	1.7513672120000003	-0.8544922	-0.36621094	-0.30517578	-9.120507788000001	-0.6352294928000001	1.6353271760000003	-0.061035156	-0.36621094	0.24414062	-2.4308594240000003	8.34411592	2.94765625	-0.6713867	0	-0.061035156	0.0095703125	10.767798020000003	0.7799804712000001	-2.1362305	0.4272461	4.8217773	1549637334.619
-9.438720746000001	-3.1797364200000002	-1.8578369600000002	0.24414062	-1.0375977	0.30517578	3.8041992800000006	-9.399243210000002	0.288305661	-0.24414062	0.36621094	-4.5166016	4.83540036	9.180322480000001	1.409228534	-1.3427734	-0.6713867	-0.7324219	-9.38608426	-1.3087402160000001	2.1114501800000003	-0.061035156	-0.6713867	0.18310547	-2.0659912140000003	9.7401857	3.3053466460000003	-0.18310547	-0.5493164	0.24414062	0.878076178	10.916137680000002	-0.1614990216	-1.6479492	-0.61035156	4.638672	1549637334.659
-8.990112320000001	-2.174853534	-1.580297824	-0.30517578	-0.24414062	0.5493164	2.9548339660000003	-10.38498552	-0.173461911	0.061035156	0.48828125	-4.760742	4.8808594240000005	9.24492212	1.3111327879999999	-1.3427734	-1.3427734	-0.8544922	-8.846557608000001	-1.2285888580000002	1.9726807100000001	0	0.4272461	0.061035156	-2.39138179	9.139648560000001	3.563745108	0.061035156	-0.12207031	0.30517578	1.0264160340000001	10.072753600000002	0.419897464	-0.30517578	1.4648438	4.211426	1549637334.699
-8.565429712	-1.7059082460000001	-1.7406005400000002	-0.9765625	-0.6713867	0.24414062	2.245434604	-10.01174272	-0.592163089	0.18310547	0.4272461	-4.4555664	5.33186052	8.6766848	1.528857428	-0.8544922	-0.8544922	-0.30517578	-8.846557608000001	-1.2285888580000002	1.9726807100000001	-0.18310547	-0.5493164	-0.061035156	-2.418896466	8.47810054	3.5063233800000004	0.061035156	0.18310547	0.24414062	1.906884784	9.486572480000001	0.8374023560000001	0.4272461	2.8686523	3.479004	1549637334.739
-8.2173098	-1.7406005400000002	-1.0742675720000001	-0.91552734	-0.18310547	0.061035156	1.8279297120000002	-8.740087860000001	-0.9199462860000001	0.24414062	0.48828125	-3.90625	5.159594748	8.47211911	1.771704074	-0.36621094	-0.061035156	-0.12207031	-8.846557608000001	-1.2285888580000002	1.9726807100000001	-0.18310547	-0.5493164	-0.061035156	-1.783667032	8.5917482	3.5888672120000003	-0.12207031	-0.5493164	0	1.073071286	8.633618210000002	0.571826178	1.0375977	4.3945312	2.5634766	1549637334.779
-8.31899411	-1.79921875	-0.955834964	-0.6713867	0.30517578	0.12207031	1.65805661	-8.049829074	-1.2154297120000002	0.30517578	0.7324219	-2.9907227	4.627246106	8.409912140000001	1.623364218	-0.36621094	-0.48828125	-0.36621094	-8.575000000000001	-1.870996106	2.463159146	-0.18310547	-0.5493164	-0.061035156	-1.3039550720000002	8.83100589	3.9094726440000005	-0.061035156	-0.6713867	-0.18310547	0.2918945288	8.213720746000002	0.8828613220000001	1.2207031	3.4179688	1.8920898	1549637334.819
-8.693432608	-1.5491942900000002	-1.3051513580000003	-0.30517578	0.061035156	0.30517578	1.680786142	-7.743579074	-1.3458251800000003	0.30517578	0.79345703	-1.8920898	4.7995117800000004	8.07016574	1.7071045320000002	0.061035156	-0.24414062	-0.61035156	-8.575000000000001	-1.870996106	2.463159146	-0.30517578	-0.18310547	0.12207031	-1.183129892	8.61926268	4.064990216	0.061035156	-0.24414062	-0.36621094	0.5144042932	7.78186052	0.8589355432	1.7700195	2.0141602	0.8544922	1549637334.859
-8.990112320000001	-0.8278320288	-1.484594748	-0.36621094	0.30517578	0.30517578	1.9296142180000002	-7.602417032000001	-1.350610324	0.36621094	0.5493164	-0.8544922	5.15600589	7.680175720000001	1.9583251800000003	0.61035156	0.4272461	-0.61035156	-8.176635880000001	-1.701123004	2.6641358800000003	-0.5493164	-0.12207031	0.18310547	-1.0742675720000001	8.21970198	4.0494384000000005	0.12207031	-0.12207031	-0.36621094	1.453491214	7.661035340000001	1.378125	1.5869141	1.0986328	-0.061035156	1549637334.899
-9.3657473	-0.9594238220000001	-1.5276611420000001	-0.91552734	0.48828125	0.061035156	2.3016601440000004	-7.6107907400000006	-1.400854532	0.5493164	0.12207031	-0.18310547	5.28161592	7.565332068	2.331567392	0.7324219	0.5493164	-0.5493164	-8.35129393	-1.35180661	3.08881839	-0.6713867	-0.4272461	0.30517578	-1.1472412140000001	8.156298920000001	3.8329101440000004	-0.061035156	-0.12207031	-0.30517578	2.8495605040000003	8.548681610000001	2.5636474640000007	1.7089844	1.159668	-0.48828125	1549637334.939
-9.7150634	-1.335058606	-1.264477536	-0.7324219	0.48828125	0.12207031	2.8041014400000006	-7.74836412	-1.490576178	0.5493164	-0.24414062	0.30517578	5.45148912	8.029492212000001	2.5540771760000003	0.36621094	0.12207031	-0.61035156	-8.35129393	-1.35180661	3.08881839	-0.30517578	-0.48828125	0.4272461	-1.166381839	8.802294928000002	3.7120849640000007	0.12207031	-0.061035156	-0.18310547	4.594946286	8.960205072	2.588769568	0.7324219	0.24414062	-0.48828125	1549637334.979
-10.71396466	-1.043164038	-0.8589355432	0.24414062	0.79345703	0.48828125	3.202465854	-8.1072509	-1.516894568	0.24414062	-0.24414062	0.7324219	5.845068390000001	8.781957968	2.496655252	0.061035156	-0.61035156	-0.5493164	-9.35258786	-1.03359375	4.1690673920000005	-0.12207031	-0.9765625	0.36621094	-1.144848642	9.6217527	3.96569838	0.48828125	-0.30517578	0	6.99470198	9.258081070000001	2.6210692900000003	-1.2207031	-2.319336	-0.30517578	1549637335.019
-11.224779860000002	-0.2189208966	-1.44870607	-0.24414062	1.0986328	0.30517578	3.354394568	-8.56901857	-1.335058606	0	-0.48828125	1.159668	6.426464660000001	9.216211060000001	2.3578857820000003	0.18310547	-0.8544922	-0.24414062	-9.097778060000001	-1.0240234620000002	4.187011780000001	0.18310547	-0.12207031	0.36621094	-1.1352783540000002	10.13615764	4.111645468	0.6713867	-0.36621094	0.061035156	4.289892572	8.954223740000002	2.8041014400000006	-0.36621094	3.540039	-0.7324219	1549637335.059
-11.12070288	-1.5934570680000002	-2.4655516200000003	-0.7324219	0.9765625	-0.24414062	3.6355224640000006	-8.756836060000001	-0.846972644	-0.18310547	-0.36621094	1.7089844	6.70878894	9.65405252	2.4643554320000005	0.48828125	-0.48828125	0	-9.097778060000001	-1.0240234620000002	4.187011780000001	0.24414062	-0.5493164	0.36621094	-1.068286142	10.81684604	3.830517572	0.6713867	-0.48828125	0	1.629345746	9.265259080000002	1.9738769960000002	2.2583008	0.30517578	-1.5258789	1549637335.099
-10.55007338	-2.9943116	-2.62705072	0.79345703	0.48828125	-0.30517578	3.8628173920000006	-8.953027160000001	-0.27155761780000004	-0.36621094	0.18310547	2.319336	6.73271466	10.18879442	2.57082518	0.4272461	-0.30517578	-0.12207031	-9.553564300000001	-0.9570312500000001	4.277929712	0.18310547	-1.2817383	0.061035156	-0.7907471040000001	11.26186502	3.584082068	0.36621094	-0.79345703	0.12207031	4.07336412	11.531029860000002	3.4213867800000006	0.79345703	-1.159668	-0.6713867	1549637335.139
-10.0560054	-3.1438476440000005	-3.1964844240000003	1.8920898	0.36621094	-0.061035156	3.8353027160000006	-9.444701980000001	0.0885253894	-0.24414062	0.18310547	2.746582	6.73151857	10.480688400000002	2.42607428	0.12207031	-0.36621094	-0.061035156	-10.995092360000001	0.0693847644	4.50522464	0.24414062	-0.30517578	0	-0.7488769568000001	11.391064300000002	3.185717752	0.30517578	-0.7324219	0.12207031	3.343627896	11.24272464	2.3423339660000004	0.36621094	-0.24414062	-0.6713867	1549637335.179
-9.52006839	-2.6354248200000003	-3.68098143	1.4038086	0.48828125	-0.061035156	3.83171376	-10.03686502	0.07536621106000001	-0.12207031	-0.30517578	2.746582	6.7028076080000005	10.3694339	2.0121582460000003	0	-0.12207031	0.061035156	-10.995092360000001	0.0693847644	4.50522464	0.48828125	0.79345703	0.12207031	-1.079052716	11.06088858	2.642602536	0.24414062	-0.30517578	0	2.3997558900000002	10.315600540000002	0.18901367800000002	1.2207031	-0.8544922	-0.4272461	1549637335.219
-9.10495607	-2.00856929	-4.310229532	0.8544922	0.061035156	-0.36621094	3.96330571	-10.26416034	0.15192871400000002	-0.30517578	-0.061035156	2.5024414	6.375024460000001	9.76889676	1.412817392	0	0.18310547	0.30517578	-9.645678420000001	0.2237060504	2.4655516200000003	0.30517578	1.0375977	0.061035156	-1.5934570680000002	10.229467360000001	1.943969748	0.061035156	0.061035156	-0.12207031	1.963110324	9.955517180000001	-0.47971191100000005	1.4038086	-0.8544922	-0.9765625	1549637335.259
-8.34890126	-2.0157471040000003	-4.3425292540000004	-0.24414062	-0.18310547	-0.61035156	3.9932128600000003	-9.593042032000001	0.35888672120000004	-0.36621094	-0.30517578	1.7089844	5.796020468	9.181518570000001	0.7967285340000001	-0.24414062	-0.061035156	0.5493164	-8.93029802	0.4713378894	1.814770468	-0.061035156	0.79345703	0.12207031	-1.7788817900000002	9.52006839	1.4331542540000002	-0.36621094	0.30517578	-0.18310547	2.519384784	9.522461060000001	-0.2918945288	1.5258789	-0.5493164	-1.0375977	1549637335.299
-8.23764676	-2.3626709260000003	-3.8783691100000004	-0.36621094	-0.8544922	-0.61035156	3.9979980040000007	-8.815454074	0.716577176	-0.36621094	-0.12207031	0.61035156	5.285205072	8.661132788000002	0.08493652160000001	-0.5493164	-0.4272461	0.5493164	-8.93029802	0.4713378894	1.814770468	-0.30517578	0.5493164	0	-1.6078125	9.213818390000002	1.2656738220000001	-0.30517578	0.12207031	-0.24414062	2.6198730040000004	9.10615216	-0.5036376800000001	1.2207031	-0.91552734	-0.79345703	1549637335.339
-8.689843750000001	-2.2239013580000004	-3.6283447480000004	0.12207031	0.36621094	-0.48828125	3.6080077880000005	-8.35129393	0.8445800720000001	-0.30517578	-0.24414062	-0.5493164	5.002880890000001	8.637207068	-0.573022464	-0.4272461	-0.36621094	0.12207031	-9.24611821	0.538330072	2.0336913940000003	-0.5493164	-0.36621094	-0.061035156	-1.2895996400000003	9.697119110000001	1.6078125	-0.18310547	0.24414062	-0.18310547	2.9117675720000005	9.4004393	-1.068286142	1.159668	-1.0375977	-0.5493164	1549637335.379
-8.97336412	-2.1760498200000002	-4.12839357	0	0.24414062	-0.5493164	3.1438476440000005	-8.6264402	0.7608398560000001	-0.18310547	-0.61035156	-1.2207031	5.109350539999999	8.6766848	-0.8457763580000002	0.061035156	0.061035156	-0.30517578	-9.23535144	0.7883544928000001	2.256201178	-0.48828125	1.0986328	0	-1.50493161	9.559545926	1.5767089660000002	0	0.6713867	-0.12207031	2.551684604	9.512890380000002	-1.0646972840000002	0.9765625	-0.18310547	-0.8544922	1549637335.419
-8.959009080000001	-2.288500998	-4.11044928	-0.79345703	-0.5493164	-0.48828125	2.7729980040000006	-8.924316394	0.611303714	-0.18310547	-0.36621094	-1.2817383	5.25888678	8.5917482	-0.8744873200000001	0.5493164	0.61035156	-0.36621094	-9.23535144	0.7883544928000001	2.256201178	-0.61035156	0.36621094	0.18310547	-1.9140625000000002	9.35258786	1.5372314300000003	0	1.0986328	-0.18310547	2.8041014400000006	9.485375900000001	-1.0288086060000001	1.0986328	0.48828125	-0.8544922	1549637335.458
-8.56782248	-2.4619628600000003	-3.5876709260000004	-0.4272461	-0.12207031	-0.5493164	2.363867212	-8.790332068	0.5251708966	-0.24414062	-0.18310547	-1.159668	5.1464357	8.826220746	-0.838598642	0.79345703	0.6713867	-0.36621094	-9.04633786	0.949853534	2.0468505400000003	-0.5493164	0.30517578	0.061035156	-2.05522464	9.37890625	1.4833984620000003	0	0.79345703	-0.18310547	2.296875	9.506909440000001	-1.1269042932	0.9765625	0	-0.79345703	1549637335.498
-8.735302520000001	-2.64140625	-3.499145468	0.24414062	0.24414062	-0.30517578	1.967895468	-8.725732428	0.5646484424	-0.24414062	-0.36621094	-0.9765625	5.038769568	8.83220198	-0.5622558606000001	0.91552734	0.30517578	-0.24414062	-8.90996106	1.1400634980000002	1.8841552520000002	-0.36621094	0.7324219	0.061035156	-2.441625998	9.16716304	1.314721646	0.12207031	0.79345703	-0.30517578	2.16408696	9.56672374	-0.8230468750000001	0.7324219	-0.7324219	-0.6713867	1549637335.538
-8.942260880000001	-2.624658246	-3.63432608	0.30517578	0.18310547	0	1.8626221040000002	-8.58696286	0.6244628600000001	-0.24414062	-0.36621094	-0.9765625	5.019628894	8.918335160000002	-0.21054687500000002	0.6713867	0.061035156	-0.18310547	-8.90996106	1.1400634980000002	1.8841552520000002	-0.12207031	0.4272461	0.061035156	-2.7000244600000003	9.228173920000001	1.069482428	0.18310547	0.61035156	-0.24414062	2.5397216460000003	9.552368210000001	-0.9378906250000001	0.18310547	-0.30517578	-0.4272461	1549637335.578
-9.04992662	-2.447607428	-3.5745117800000004	0.5493164	0.48828125	0.18310547	1.859033246	-8.408715560000001	0.56823732	-0.24414062	0	-0.24414062	4.9765625	9.25688498	0.03588867212	0.30517578	-0.18310547	-0.24414062	-9.07983426	1.25729982	2.0169433900000002	0.061035156	0.12207031	-0.12207031	-2.61867662	9.609789840000001	1.222607428	0.24414062	0.18310547	-0.061035156	2.4978514400000003	9.632519568000001	-1.0886230432000001	0.12207031	-0.18310547	-0.4272461	1549637335.618
-8.884838760000001	-2.001391574	-3.8018066100000003	0.5493164	0.8544922	0.12207031	1.905688498	-8.412304712000001	0.5251708966	-0.4272461	0.30517578	0.24414062	4.990917932	9.528442392	0.193798822	0.12207031	-0.4272461	-0.36621094	-9.088207968	0.811083966	2.095898462	0.36621094	-0.12207031	-0.18310547	-2.286108426	9.95910692	1.620971646	0.30517578	-0.18310547	0.12207031	2.0911132200000004	9.615771760000001	-1.2106445288	0.12207031	-0.91552734	-0.48828125	1549637335.658
-9.07863768	-1.945166034	-4.11044928	0.36621094	0	-0.12207031	2.06120607	-8.52236322	0.539526358	-0.48828125	0.61035156	0.79345703	5.036376800000001	9.39086911	0.43066405760000004	0.24414062	-0.24414062	-0.48828125	-9.088207968	0.811083966	2.095898462	0.4272461	-0.18310547	-0.30517578	-1.8255371400000002	9.839477340000002	1.84946286	0.30517578	-0.30517578	0.12207031	2.728735324	9.579882788	-1.274047824	-0.24414062	-0.79345703	-0.30517578	1549637335.698
