# Supplementary material for: A deep learning approach for lower back-pain risk prediction during manual lifting
Source: PLoS One. 2021 Feb 19;16(2):e0247162. doi: 10.1371/journal.pone.0247162 (PMC7894914; doi:10.1371/journal.pone.0247162)
Supplement: S1 Data — (ZIP) [file pone.0247162.s001.zip › source-used/Subject_02_P2_Zone10_T2.csv]

Side_A_x	Side_A_y	Side_A_z	Side_G_x	Side_G_y	Side_G_z	LtWt_A_x	LtWt_A_y	LtWt_A_z	LtWt_G_x	LtWt_G_y	LtWt_G_z	RtWt_A_x	RtWt_A_y	RtWt_A_z	RtWt_G_x	RtWt_G_y	RtWt_G_z	Back_A_x	Back_A_y	Back_A_z	Back_G_x	Back_G_y	Back_G_z	UArm_A_x	UArm_A_y	UArm_A_z	UArm_G_x	UArm_G_y	UArm_G_z	Thig_A_x	Thig_A_y	Thig_A_z	Thig_G_x	Thig_G_y	Thig_G_z	Time_stp
-9.350195288	-1.3661621400000001	-3.2323730040000007	0	-0.061035156	0	2.8890380400000004	-8.74367662	-0.324194339	-0.061035156	0.061035156	-0.061035156	3.8484619600000003	9.743774460000001	0.5096191394	-0.061035156	-0.061035156	0	-9.030786240000001	-0.3182128894	3.2407471040000004	0	-0.061035156	-0.061035156	-1.4798096040000002	9.646875000000001	2.410522464	-0.061035156	-0.12207031	0	1.814770468	9.700707968000001	-0.40434570680000004	-0.061035156	-0.061035156	0	1549638571.274
-9.319091754	-1.409228534	-3.185717752	0	-0.061035156	0	2.9117675720000005	-8.791528060000001	-0.339746106	-0.061035156	0.061035156	-0.061035156	3.8508545320000005	9.77248552	0.501245108	-0.061035156	-0.061035156	0	-9.031982428000001	-0.3337646466	3.2467285340000003	0	0	-0.061035156	-1.464257788	9.701904254	2.4488037140000003	-0.061035156	-0.061035156	0	1.8159667540000002	9.72702626	-0.42587889400000006	-0.061035156	-0.061035156	-0.061035156	1549638571.314
-9.293969748	-1.3769287140000002	-3.1558105040000006	0	0	0	2.9464599640000007	-8.8046875	-0.33854982	-0.061035156	0	-0.061035156	3.8508545320000005	9.7401857	0.516796875	-0.061035156	-0.061035156	0	-9.02241214	-0.343334964	3.257495108	0	-0.061035156	-0.061035156	-1.4977538940000001	9.66003444	2.4583741	-0.061035156	-0.061035156	-0.061035156	1.812377896	9.72702626	-0.3732421924	-0.061035156	-0.061035156	0	1549638571.354
-9.31311052	-1.32189946	-3.1797364200000002	0	-0.061035156	0	2.9500489200000004	-8.777173020000001	-0.2990722644	-0.061035156	0	-0.061035156	3.8376952880000004	9.69951178	0.517993161	-0.061035156	-0.061035156	0	-9.01403804	-0.34094239200000004	3.23356929	0	-0.061035156	-0.061035156	-1.4869873200000001	9.61816394	2.4404297120000003	-0.061035156	-0.061035156	0	1.8099853240000001	9.71745607	-0.36965332460000005	-0.061035156	-0.12207031	0	1549638571.394
-9.338232428000001	-1.349414038	-3.226391574	-0.061035156	-0.061035156	0	2.9464599640000007	-8.77597644	-0.29069824280000006	0	0	0	3.847265576	9.7150634	0.4821044928	-0.12207031	-0.061035156	0	-9.023608426000001	-0.3612792932	3.243139676	0	-0.061035156	-0.061035156	-1.4570800720000001	9.646875000000001	2.48828125	-0.061035156	-0.061035156	0	1.7896484620000002	9.7150634	-0.40434570680000004	-0.061035156	-0.061035156	-0.061035156	1549638571.434
-9.307128894	-1.3709472839999999	-3.170166034	-0.061035156	-0.061035156	0	2.996704074	-8.802294928000002	-0.31103514400000004	0	0	0	3.8843505400000002	9.723437500000001	0.4761230432	-0.12207031	0	-0.061035156	-9.03796376	-0.37802735600000004	3.282617212	0	-0.061035156	-0.061035156	-1.44870607	9.676782248	2.5205810700000004	-0.061035156	0	0	1.84946286	9.71147464	-0.3672607428	-0.061035156	0	-0.061035156	1549638571.474
-9.29277356	-1.3302734620000003	-3.15700679	-0.061035156	0	0	3.045751996	-8.813061600000001	-0.32539062500000004	0	0	0	3.8855469240000007	9.701904254	0.4605712860000001	-0.061035156	0	0	-9.04992662	-0.3828125	3.277832068	0	-0.061035156	-0.061035156	-1.4630615020000002	9.648071580000002	2.528955072	-0.061035156	-0.061035156	0	1.8829589660000003	9.707885880000001	-0.324194339	-0.061035156	0	0	1549638571.514
-9.314306610000001	-1.3422363220000002	-3.185717752	-0.061035156	0	0	3.0708741	-8.77836911	-0.30625	0	-0.061035156	0	3.8735839660000004	9.67080072	0.48090820680000007	-0.061035156	0	0	-9.030786240000001	-0.40075683900000003	3.2527099640000006	-0.061035156	0	0	-1.4415283540000001	9.62294928	2.5157959260000005	-0.061035156	0	0	1.792041034	9.72702626	-0.35888672120000004	-0.061035156	0	0	1549638571.554
-9.31311052	-1.37214357	-3.19768071	-0.12207031	-0.061035156	0	3.0732665740000003	-8.781957968	-0.32180175720000004	0	-0.061035156	-0.061035156	3.877172824	9.68515625	0.47492675720000005	-0.061035156	0	0	-9.03317842	-0.4067382788	3.2646728240000003	-0.061035156	-0.061035156	0	-1.400854532	9.650463760000001	2.524169928	-0.061035156	0	0	1.7669189300000003	9.719848740000002	-0.401953125	-0.061035156	-0.12207031	-0.061035156	1549638571.594
-9.303539840000001	-1.3613769960000002	-3.1474366000000003	-0.061035156	-0.061035156	0	3.08881839	-8.77358426	-0.32539062500000004	0	-0.061035156	-0.061035156	3.9190429320000004	9.700707968000001	0.5072265576	0	0.061035156	-0.061035156	-9.03796376	-0.4067382788	3.2634764400000003	-0.061035156	-0.061035156	0	-1.427172824	9.646875000000001	2.527758786	-0.061035156	0.061035156	0	1.81357428	9.72224092	-0.30385742800000004	-0.061035156	-0.061035156	-0.061035156	1549638571.634
-9.31311052	-1.302758786	-3.1641846040000003	-0.061035156	0	0	3.075659146	-8.762817392	-0.32658691100000004	0	-0.061035156	-0.061035156	3.92861322	9.689941394000002	0.5191894568000001	0	0.061035156	0	-9.030786240000001	-0.37084961060000005	3.2682617800000004	-0.061035156	0	0	-1.4833984620000003	9.624145468	2.503832968	-0.061035156	0.061035156	0	1.8375000000000001	9.71745607	-0.31223143000000003	-0.061035156	0	0	1549638571.674
-9.337036240000002	-1.3302734620000003	-3.192895468	-0.12207031	-0.061035156	0	3.0589112400000005	-8.741284440000001	-0.33256836060000006	0	-0.061035156	-0.12207031	3.9130616000000003	9.70310054	0.5263671924000001	0	0.061035156	0.061035156	-9.020019568	-0.37204589660000004	3.2503173920000004	-0.061035156	-0.061035156	0	-1.491772464	9.62893071	2.5098144959999997	-0.061035156	0	0.061035156	1.79323732	9.72702626	-0.3541015576	-0.061035156	-0.061035156	-0.061035156	1549638571.714
-9.31191394	-1.358984424	-3.1689697480000003	-0.12207031	-0.061035156	0	3.04216304	-8.750854532	-0.29667969240000003	0	-0.061035156	-0.061035156	3.8939209260000003	9.723437500000001	0.5227783246000001	0	0.061035156	0.061035156	-9.031982428000001	-0.364868161	3.25988768	-0.061035156	-0.061035156	0	-1.449902356	9.645678420000001	2.519384784	-0.061035156	0	0.061035156	1.829125998	9.712670926000001	-0.3672607428	0	-0.061035156	-0.061035156	1549638571.754
-9.301147660000002	-1.378125	-3.1558105040000006	-0.12207031	-0.061035156	0	3.0337889400000004	-8.766406250000001	-0.2823242212	0.061035156	-0.061035156	-0.061035156	3.847265576	9.72224092	0.5191894568000001	0	0.061035156	0.061035156	-9.0594973	-0.37204589660000004	3.2921875000000003	-0.061035156	-0.061035156	0	-1.4223876800000002	9.645678420000001	2.56245108	-0.061035156	0	0	1.8243408540000001	9.712670926000001	-0.3026611322	-0.061035156	0	0	1549638571.794
-9.32028804	-1.388891574	-3.1845214660000005	-0.061035156	0	0	3.025415036	-8.750854532	-0.2560058606	0	-0.061035156	-0.061035156	3.8041992800000006	9.7066893	0.553881839	0	0.061035156	0.061035156	-9.036767572	-0.37204589660000004	3.2945800720000005	-0.061035156	0	0	-1.4056396760000003	9.630126800000001	2.545703076	-0.061035156	0.061035156	0	1.7645263580000001	9.71625998	-0.32060547120000005	0	0	0	1549638571.834
-9.322680710000002	-1.3793212860000001	-3.192895468	-0.061035156	-0.061035156	0	3.02661142	-8.76760234	-0.2536132788	0.061035156	-0.061035156	0	3.8041992800000006	9.7485598	0.5502929712000001	0	0.061035156	0	-9.031982428000001	-0.35529785340000003	3.285009784	-0.061035156	-0.061035156	0	-1.4546875000000001	9.64328624	2.5157959260000005	-0.061035156	0	0.061035156	1.679589856	9.754540740000001	-0.36845702880000003	-0.061035156	-0.061035156	-0.061035156	1549638571.873
-9.335839660000001	-1.3864990020000003	-3.180932608	0	-0.061035156	-0.061035156	3.0433594240000006	-8.766406250000001	-0.28471679320000004	0	-0.061035156	0	3.8329101440000004	9.789233426000001	0.517993161	-0.061035156	0	0	-9.0594973	-0.32778320680000006	3.2957762600000002	-0.061035156	-0.061035156	0	-1.459472644	9.700707968000001	2.5205810700000004	0	0	0	1.771704074	9.719848740000002	-0.33017577880000004	0	-0.061035156	0	1549638571.913
-9.29516574	-1.375732428	-3.14265126	0	0	-0.061035156	3.0672851440000004	-8.717358426	-0.2895019568	0	0	0	3.8388915740000003	9.76171875	0.5287597644	-0.061035156	0	0	-9.055908246000001	-0.2954833966	3.3292724640000007	0	0	0	-1.44870607	9.70310054	2.5397216460000003	-0.061035156	0	0	1.8052001800000002	9.737792932000001	-0.30505371400000003	0	0	0	1549638571.954
-9.307128894	-1.3637695680000002	-3.1761474640000005	0.061035156	0	-0.061035156	3.0589112400000005	-8.682665740000001	-0.269165036	-0.061035156	0	0.061035156	3.78027356	9.74736322	0.539526358	0	0	0	-9.043945288000002	-0.29069824280000006	3.3149170320000003	0	0	-0.061035156	-1.431957968	9.6636232	2.5026367800000004	-0.061035156	-0.061035156	-0.061035156	1.735815396	9.72702626	-0.33854982	-0.061035156	-0.061035156	0	1549638571.993
-9.32148462	-1.3362548920000001	-3.2060547120000003	0.061035156	0	-0.061035156	3.1127441100000004	-8.683862320000001	-0.27155761780000004	-0.061035156	0	0.12207031	3.78027356	9.72224092	0.5203857428	-0.061035156	-0.061035156	-0.061035156	-9.048730432000001	-0.30385742800000004	3.3197021760000003	0	0.061035156	-0.061035156	-1.39606929	9.66003444	2.512207068	0	-0.061035156	-0.061035156	1.77290036	9.72702626	-0.33615722840000006	0	-0.061035156	0	1549638572.033
-9.297558606	-1.331469748	-3.2251952880000005	0.061035156	0.061035156	-0.061035156	3.1845214660000005	-8.68864766	-0.2823242212	-0.061035156	0.061035156	0.061035156	3.782666034	9.729418930000001	0.5239746106000001	-0.061035156	-0.061035156	-0.061035156	-9.05351538	-0.2978759784	3.3065429320000006	0	0.061035156	-0.061035156	-1.3853027160000002	9.6636232	2.5181884000000005	-0.061035156	-0.061035156	-0.12207031	1.79323732	9.733007788	-0.3576904254	-0.061035156	-0.061035156	0	1549638572.073
-9.338232428000001	-1.284814496	-3.24433606	0.061035156	0	0	3.2048584260000004	-8.72214357	-0.2607910144	-0.12207031	0	0	3.8053954680000004	9.734204074	0.5251708966	0	-0.061035156	-0.12207031	-9.0427491	-0.309838858	3.2718505400000004	0	0.061035156	-0.061035156	-1.4199951080000002	9.6552491	2.512207068	0	-0.061035156	-0.12207031	1.8434814300000002	9.71745607	-0.34213867800000003	0	-0.12207031	0	1549638572.113
-9.343017572	-1.2321777160000003	-3.3065429320000006	0	-0.061035156	-0.061035156	3.1869139400000006	-8.73171376	-0.20217285340000002	-0.061035156	0.061035156	-0.061035156	3.8664062500000003	9.723437500000001	0.534741214	-0.061035156	-0.061035156	-0.12207031	-9.029589660000001	-0.3229980432	3.2239991	0	0.061035156	-0.061035156	-1.425976538	9.6552491	2.51459964	0	-0.061035156	-0.061035156	1.8793701080000003	9.71027806	-0.33017577880000004	0	0	0.061035156	1549638572.153
-9.29636232	-1.27524411	-3.2503173920000004	0	0	-0.061035156	3.1653808900000002	-8.737695288000001	-0.173461911	-0.061035156	0	-0.061035156	3.9369873200000005	9.719848740000002	0.5514892572000001	-0.061035156	-0.061035156	-0.18310547	-9.029589660000001	-0.3229980432	3.2239991	0	0.061035156	-0.061035156	-1.409228534	9.657641574000001	2.516992212	0	-0.061035156	-0.061035156	1.833911142	9.72224092	-0.38640135800000003	0	-0.061035156	0	1549638572.193
-9.29277356	-1.276440396	-3.25988768	0	-0.061035156	0	3.122314496	-8.755639480000001	-0.15551757200000002	-0.061035156	0	-0.12207031	3.976464856	9.700707968000001	0.571826178	-0.061035156	-0.061035156	-0.18310547	-9.029589660000001	-0.3229980432	3.2239991	0	0.061035156	-0.061035156	-1.3853027160000002	9.651660340000001	2.5253662140000004	0	-0.061035156	-0.061035156	1.8937255400000002	9.70429712	-0.37443847840000005	0	-0.061035156	0	1549638572.233
-9.299951080000001	-1.2788329680000001	-3.262280252	0	0	0	3.064892572	-8.755639480000001	-0.15551757200000002	-0.061035156	0	-0.12207031	4.027905252	9.700707968000001	0.5873779254	-0.061035156	-0.061035156	-0.12207031	-9.024804712	-0.32539062500000004	3.1952880400000003	0	0	-0.061035156	-1.373339856	9.64328624	2.516992212	-0.061035156	-0.061035156	-0.061035156	1.9009033540000002	9.693530252	-0.36965332460000005	0	-0.061035156	0	1549638572.273
-9.304736420000001	-1.262084964	-3.261083966	-0.061035156	-0.061035156	0	3.0230224640000003	-8.750854532	-0.1579101538	0	0	-0.12207031	4.067382788000001	9.680371106	0.5754150360000001	-0.061035156	-0.061035156	-0.12207031	-9.0427491	-0.324194339	3.1797364200000002	0	0	-0.061035156	-1.3649658540000003	9.62773462	2.5157959260000005	-0.061035156	-0.061035156	0	1.9284179320000001	9.69472644	-0.3732421924	0	0	0	1549638572.313
-9.28200679	-1.258496106	-3.257495108	-0.061035156	-0.061035156	0	2.9990966460000004	-8.75444339	-0.1579101538	0	0	-0.12207031	4.055419928	9.67917482	0.5287597644	-0.12207031	-0.061035156	-0.061035156	-9.029589660000001	-0.30744628600000007	3.185717752	0	0	-0.061035156	-1.37214357	9.62294928	2.5098144959999997	-0.061035156	-0.061035156	0	1.9320067900000002	9.69472644	-0.39836425720000007	0	-0.061035156	0	1549638572.353
-9.28200679	-1.272851538	-3.255102536	-0.061035156	0	0	2.9775634	-8.76760234	-0.18303222840000002	0	0	-0.061035156	4.008764676	9.676782248	0.48330077880000005	-0.12207031	-0.061035156	0	-9.04155252	-0.3182128894	3.2060547120000003	0	-0.061035156	-0.061035156	-1.3864990020000003	9.649267572	2.5217773560000003	-0.061035156	-0.061035156	0	1.9164550720000002	9.687548920000001	-0.34931639400000003	0	0	0	1549638572.393
-9.301147660000002	-1.2668701080000002	-3.2682617800000004	0	-0.061035156	0	2.9620117800000005	-8.76042482	-0.21054687500000002	0	0	-0.061035156	3.9561278960000004	9.65405252	0.45578614200000006	-0.061035156	-0.061035156	0.061035156	-9.030786240000001	-0.3182128894	3.1905028960000004	0	-0.061035156	-0.061035156	-1.3613769960000002	9.64328624	2.5265625000000003	-0.061035156	0	0	1.9535400360000001	9.67558606	-0.3911865216	0	0	0	1549638572.433
-9.32746556	-1.256103534	-3.2646728240000003	-0.061035156	-0.061035156	0	2.9799560700000005	-8.730517572	-0.2069580072	0	0	0	3.8987060700000002	9.650463760000001	0.48090820680000007	-0.061035156	0	0.061035156	-9.020019568	-0.3229980432	3.185717752	0	-0.061035156	0	-1.36018071	9.60620108	2.5301512600000002	-0.061035156	0	0	1.9559326080000001	9.681567392	-0.3935791034	0	0	0	1549638572.473
-9.301147660000002	-1.238159146	-3.24194339	-0.061035156	0	0	3.0158447480000006	-8.73291034	-0.21054687500000002	0	-0.061035156	0	3.8987060700000002	9.650463760000001	0.48090820680000007	0	0	0.061035156	-9.015234620000001	-0.31701660340000004	3.2275878600000003	0	-0.12207031	0	-1.3685547120000001	9.640893570000001	2.5253662140000004	-0.061035156	0	0	1.933203076	9.689941394000002	-0.339746106	-0.061035156	0	0	1549638572.513
-9.31669928	-1.207055661	-3.2658691100000006	-0.061035156	-0.061035156	0	3.0409667540000003	-8.737695288000001	-0.192602536	0	-0.12207031	0	3.8747802520000003	9.744970746000002	0.5239746106000001	0	0	0.061035156	-9.03317842	-0.31223143000000003	3.25151358	-0.061035156	-0.18310547	0	-1.3709472839999999	9.666015380000001	2.55527356	0	-0.061035156	0	1.9284179320000001	9.700707968000001	-0.385205072	0	0	0	1549638572.553
-9.337036240000002	-1.222607428	-3.262280252	-0.061035156	-0.061035156	0	3.081640576	-8.72333966	-0.17465820680000002	0	-0.12207031	0	3.8664062500000003	9.750951980000002	0.6220702880000001	0	0	0.061035156	-9.07863768	-0.32778320680000006	3.325683606	0	0	-0.061035156	-1.331469748	9.709082068	2.588769568	-0.061035156	0	-0.061035156	1.975073282	9.6983152	-0.3959716754	-0.061035156	0.061035156	0	1549638572.593
-9.331054712	-1.221411142	-3.24433606	0	0	0	3.1366699280000003	-8.713769568	-0.15671386780000002	0	-0.061035156	0	3.8664062500000003	9.750951980000002	0.6220702880000001	0	-0.061035156	0	-9.029589660000001	-0.34572753600000006	3.255102536	-0.061035156	-0.12207031	-0.061035156	-1.356591754	9.65405252	2.557666034	-0.061035156	0	-0.061035156	1.9415771760000002	9.70429712	-0.34572753600000006	-0.061035156	0	0	1549638572.633
-9.34780252	-1.1986816100000002	-3.2742432100000003	-0.12207031	-0.061035156	0	3.1845214660000005	-8.712573380000002	-0.16508788940000002	0	-0.12207031	0	3.8915283540000005	9.7318116	0.709399411	0	0.061035156	0	-9.00207518	-0.3349609424	3.243139676	-0.061035156	-0.12207031	0	-1.33386232	9.646875000000001	2.548095746	-0.061035156	0	0	1.9188476440000002	9.7066893	-0.40075683900000003	0	0	0	1549638572.673
-9.317895468000001	-1.238159146	-3.243139676	-0.061035156	-0.061035156	0	3.2180175720000004	-8.705395468	-0.1985839856	0	-0.12207031	-0.061035156	3.9621094240000003	9.733007788	0.6627441100000001	-0.12207031	0	-0.061035156	-9.024804712	-0.3182128894	3.2885987400000003	-0.061035156	-0.12207031	0	-1.33984375	9.671997300000001	2.56484375	-0.061035156	0	0	1.9260253600000001	9.70310054	-0.42587889400000006	0	0	-0.061035156	1549638572.713
-9.30234375	-1.2178222840000001	-3.24433606	-0.061035156	0	0	3.1737548920000003	-8.683862320000001	-0.21652832460000004	0	-0.061035156	-0.061035156	4.00158696	9.719848740000002	0.60651857	-0.12207031	0	-0.061035156	-9.01882338	-0.324194339	3.31252446	-0.061035156	-0.18310547	-0.061035156	-1.35180661	9.682763580000001	2.5839844240000005	-0.061035156	0	0	1.9702880400000002	9.689941394000002	-0.3672607428	0	-0.061035156	-0.061035156	1549638572.753
-9.307128894	-1.222607428	-3.2742432100000003	-0.061035156	-0.061035156	-0.061035156	3.1462402160000003	-8.674292032	-0.2225097644	0	-0.12207031	-0.061035156	4.00158696	9.719848740000002	0.60651857	-0.12207031	0	0	-9.011645468000001	-0.3146240216	3.33046875	-0.061035156	-0.12207031	0	-1.3290771760000002	9.656445288	2.569628894	-0.061035156	0	0	1.9296142180000002	9.709082068	-0.3971679712	-0.061035156	0	-0.061035156	1549638572.793
-9.314306610000001	-1.240551718	-3.2658691100000006	-0.061035156	-0.061035156	0	3.1534179320000004	-8.69941394	-0.2428466754	-0.061035156	-0.061035156	-0.061035156	3.9776612400000007	9.671997300000001	0.5036376800000001	-0.12207031	0	0	-9.00805661	-0.3182128894	3.3579834260000005	-0.061035156	-0.12207031	-0.061035156	-1.3063476440000001	9.64208966	2.55527356	-0.061035156	-0.061035156	0	1.9224365020000003	9.69233426	-0.416308606	0	-0.061035156	-0.061035156	1549638572.833
-9.30832518	-1.2321777160000003	-3.2539062500000004	-0.061035156	-0.061035156	0	3.15700679	-8.728125	-0.227294928	-0.061035156	-0.061035156	-0.12207031	3.9776612400000007	9.671997300000001	0.5036376800000001	-0.061035156	0	0	-9.027197480000002	-0.31223143000000003	3.39267572	-0.061035156	-0.061035156	-0.061035156	-1.2860107820000002	9.668408246	2.557666034	-0.061035156	-0.061035156	0	1.965502896	9.688745108	-0.3995605432	0	-0.061035156	-0.061035156	1549638572.873
-9.30952176	-1.238159146	-3.2586913940000004	-0.061035156	-0.061035156	-0.061035156	3.129492212	-8.718554712000001	-0.1674804712	-0.061035156	-0.061035156	-0.12207031	3.9800537140000007	9.66003444	0.46535643000000004	-0.061035156	0	0	-9.000878894000001	-0.3182128894	3.3759277160000005	-0.061035156	-0.061035156	-0.061035156	-1.3230957460000001	9.62893071	2.557666034	-0.061035156	0	0	1.906884784	9.70429712	-0.40434570680000004	0	0	-0.061035156	1549638572.913
-9.31191394	-1.216625998	-3.2658691100000006	-0.061035156	-0.061035156	0	3.10317392	-8.73410643	-0.1363769568	-0.061035156	-0.061035156	-0.061035156	3.923828076	9.667211960000001	0.5060302716	0	0	0	-8.991308606	-0.32658691100000004	3.3460204680000003	-0.061035156	-0.061035156	-0.061035156	-1.3458251800000003	9.63491214	2.5421141200000004	0	-0.061035156	0	1.9188476440000002	9.69592302	-0.40314941100000007	0	-0.061035156	-0.061035156	1549638572.953
-9.319091754	-1.2297851440000003	-3.2814209260000005	-0.061035156	-0.061035156	-0.061035156	3.1127441100000004	-8.762817392	-0.1387695288	-0.061035156	-0.061035156	-0.061035156	3.923828076	9.667211960000001	0.5060302716	0	0	0	-8.985326980000002	-0.3182128894	3.3687500000000004	-0.061035156	-0.12207031	-0.061035156	-1.3458251800000003	9.65883786	2.557666034	0	-0.061035156	0	1.8985107820000002	9.705493210000002	-0.41870117800000006	0	0	-0.061035156	1549638572.993
-9.32028804	-1.25729982	-3.285009784	-0.061035156	-0.061035156	-0.061035156	3.116332968	-8.77358426	-0.1303955072	-0.061035156	-0.061035156	-0.061035156	3.9298096040000003	9.721044928000001	0.570629892	0	-0.061035156	0	-8.99728984	-0.32539062500000004	3.3831054320000007	-0.061035156	-0.061035156	-0.061035156	-1.3446288940000002	9.673193390000002	2.557666034	0	-0.061035156	0	1.9200439300000003	9.709082068	-0.4426269568000001	0	0	-0.061035156	1549638573.033
-9.283202880000001	-1.2477295320000001	-3.2682617800000004	0	-0.061035156	0	3.104370108	-8.756836060000001	-0.12800292540000002	-0.061035156	-0.061035156	-0.061035156	3.917846646	9.693530252	0.6280517572	0	0	0	-8.999682608	-0.31223143000000003	3.3866942900000003	0	-0.061035156	-0.061035156	-1.320703076	9.66003444	2.557666034	0	0	0	1.924829074	9.71027806	-0.4091308606000001	0	0	-0.061035156	1549638573.073
-9.293969748	-1.2333740020000001	-3.2742432100000003	0	-0.061035156	0	3.0983885800000004	-8.73291034	-0.11843261780000001	0	-0.061035156	0	3.9298096040000003	9.713867212	0.641210962	0	-0.061035156	0	-8.99609375	-0.3158203076	3.3854980040000004	0	-0.061035156	-0.061035156	-1.314721646	9.648071580000002	2.5433105040000004	0	-0.061035156	0	1.899707068	9.69951178	-0.440234375	0	-0.061035156	-0.061035156	1549638573.113
-9.297558606	-1.2453369600000002	-3.302954074	0	-0.061035156	0	3.1127441100000004	-8.748461960000002	-0.14714355040000002	0	0	0	3.9369873200000005	9.718652160000001	0.619677716	-0.061035156	-0.061035156	0	-8.9829348	-0.30625	3.3819091460000004	0	-0.061035156	0	-1.3446288940000002	9.65883786	2.5588623200000002	0	-0.061035156	0	1.88774411	9.71027806	-0.4438232428	-0.061035156	-0.12207031	-0.061035156	1549638573.153
-9.29636232	-1.227392572	-3.282617212	0	-0.061035156	0	3.131884784	-8.75444339	-0.17824707460000003	0	-0.061035156	0	3.953735324	9.70310054	0.5825927716	-0.061035156	-0.061035156	0	-8.9829348	-0.3146240216	3.3986572480000006	0	-0.061035156	0	-1.32788089	9.667211960000001	2.5445067900000002	0	-0.061035156	0	1.88774411	9.69951178	-0.4713378894	0	-0.061035156	-0.061035156	1549638573.193
-9.29277356	-1.2082519568	-3.267065396	0	0	0	3.131884784	-8.72932158	-0.18901367800000002	0	0	-0.061035156	3.953735324	9.70310054	0.5825927716	-0.061035156	-0.061035156	-0.061035156	-8.97336412	-0.30625	3.3831054320000007	0	-0.061035156	0	-1.314721646	9.636108426000002	2.5217773560000003	0	-0.061035156	0	1.9188476440000002	9.700707968000001	-0.41870117800000006	-0.061035156	0	0	1549638573.232
-9.31311052	-1.23696286	-3.2874023560000003	0	-0.061035156	0	3.122314496	-8.716162140000002	-0.18901367800000002	0	0	0	3.9609130400000003	9.67080072	0.49526367800000004	-0.061035156	-0.061035156	-0.061035156	-8.97097194	-0.30385742800000004	3.393872104	0	-0.061035156	0	-1.3302734620000003	9.649267572	2.5205810700000004	0	-0.061035156	0	1.886547824	9.70310054	-0.4605712860000001	-0.061035156	-0.061035156	-0.061035156	1549638573.273
-9.326269568	-1.2309814300000002	-3.2634764400000003	0	-0.061035156	0	3.1366699280000003	-8.73171376	-0.19140625	-0.061035156	0	0	3.9573242800000004	9.65405252	0.45698242800000005	-0.061035156	-0.12207031	0	-8.9829348	-0.3002685504	3.39746106	0	-0.061035156	0	-1.33386232	9.646875000000001	2.5301512600000002	0	-0.061035156	-0.061035156	1.9224365020000003	9.688745108	-0.4067382788	0	-0.061035156	0	1549638573.312
-9.30832518	-1.227392572	-3.2503173920000004	0	-0.061035156	-0.061035156	3.134277356	-8.719750900000001	-0.211743161	-0.061035156	0	-0.061035156	3.9345947480000003	9.67558606	0.45100097840000003	0	-0.061035156	0	-8.99848642	-0.31701660340000004	3.411816394	0	-0.061035156	0	-1.3039550720000002	9.65883786	2.55288089	0	-0.12207031	-0.061035156	1.915258786	9.712670926000001	-0.43664550720000006	-0.061035156	0	0	1549638573.352
-9.32148462	-1.2453369600000002	-3.23596196	0.061035156	-0.061035156	0	3.1139403960000003	-8.72692842	-0.17465820680000002	-0.061035156	0	-0.061035156	3.9405760800000005	9.67438948	0.501245108	0	-0.061035156	0	-8.991308606	-0.32658691100000004	3.4213867800000006	0	0	0	-1.284814496	9.669604532000001	2.557666034	0	0	-0.061035156	1.859033246	9.707885880000001	-0.42587889400000006	-0.061035156	-0.061035156	-0.061035156	1549638573.393
-9.325073380000001	-1.221411142	-3.228784146	-0.061035156	-0.061035156	0	3.092407248	-8.718554712000001	-0.15671386780000002	0	0	-0.061035156	3.9405760800000005	9.67438948	0.501245108	0.061035156	-0.061035156	-0.061035156	-8.97336412	-0.324194339	3.393872104	0	-0.061035156	0	-1.331469748	9.64328624	2.5217773560000003	0.061035156	0	-0.061035156	1.8781738220000002	9.713867212	-0.40554199280000003	-0.061035156	0	0	1549638573.432
-9.335839660000001	-1.2285888580000002	-3.2455322480000004	0	-0.061035156	0	3.1007812500000003	-8.748461960000002	-0.17585449280000004	0	-0.061035156	0	3.9405760800000005	9.67438948	0.501245108	0.061035156	-0.061035156	-0.061035156	-8.972167932000001	-0.2942871106	3.387890576	0	-0.061035156	0	-1.3637695680000002	9.67080072	2.5026367800000004	0	-0.061035156	0	1.90808107	9.689941394000002	-0.4091308606000001	-0.061035156	0	0	1549638573.472
-9.303539840000001	-1.2537109620000002	-3.20366214	0	-0.061035156	-0.061035156	3.104370108	-8.725732428	-0.21652832460000004	-0.061035156	0	-0.061035156	3.9405760800000005	9.67438948	0.501245108	0.061035156	-0.061035156	-0.061035156	-8.97336412	-0.3002685504	3.4034423920000005	0	-0.061035156	0	-1.3613769960000002	9.693530252	2.5349366	0	-0.061035156	-0.061035156	1.892529254	9.705493210000002	-0.3947753894	0	0	0	1549638573.512
-9.314306610000001	-1.274047824	-3.1893066100000005	0	-0.061035156	0	3.0792480040000005	-8.698217752000001	-0.21054687500000002	-0.061035156	0	0	3.9405760800000005	9.67438948	0.501245108	0.061035156	-0.061035156	-0.061035156	-8.972167932000001	-0.31701660340000004	3.417797824	0	-0.061035156	-0.061035156	-1.3254882200000002	9.67917482	2.536132788	0	-0.061035156	-0.061035156	1.8626221040000002	9.71147464	-0.3971679712	-0.061035156	0	0	1549638573.552
-9.32746556	-1.2321777160000003	-3.1964844240000003	0	-0.061035156	0	3.0864257200000003	-8.69223642	-0.2237060504	-0.061035156	0	0	3.9405760800000005	9.67438948	0.501245108	0.061035156	-0.061035156	-0.061035156	-8.97097194	-0.32060547120000005	3.4225829680000004	0	-0.061035156	-0.061035156	-1.27763678	9.650463760000001	2.536132788	0	-0.061035156	0	1.9044922120000003	9.686352340000001	-0.36965332460000005	-0.061035156	0	0	1549638573.592
-9.35258786	-1.1962890380000002	-3.192895468	0	-0.061035156	-0.061035156	3.1103514400000005	-8.72932158	-0.24763183900000002	-0.061035156	-0.061035156	0	3.9405760800000005	9.67438948	0.501245108	0.061035156	-0.061035156	-0.061035156	-8.990112320000001	-0.33017577880000004	3.4560790740000003	0	0	-0.061035156	-1.27524411	9.681567392	2.548095746	0	-0.061035156	-0.061035156	1.906884784	9.69233426	-0.3911865216	-0.061035156	0	0	1549638573.632
-9.340625000000001	-1.2010742212	-3.1916992800000004	0	-0.061035156	-0.061035156	3.1282959260000003	-8.737695288000001	-0.2452392572	-0.061035156	0	0	3.9405760800000005	9.67438948	0.501245108	0.061035156	-0.061035156	-0.061035156	-8.978149460000001	-0.33615722840000006	3.452490216	0	0	-0.061035156	-1.32189946	9.69113768	2.56245108	0	0	-0.061035156	1.899707068	9.70429712	-0.401953125	-0.061035156	-0.061035156	0	1549638573.672
-9.33464357	-1.1855224640000002	-3.1665771760000005	0	-0.061035156	-0.061035156	3.1199219240000007	-8.728125	-0.22011719240000002	-0.061035156	-0.061035156	0	3.966894568	9.686352340000001	0.5467041034000001	0	-0.061035156	-0.061035156	-8.94584964	-0.35529785340000003	3.4453125000000004	0	0	-0.061035156	-1.318310504	9.67558606	2.54689946	0	-0.061035156	-0.061035156	1.909277356	9.69592302	-0.36367187500000003	0	-0.061035156	0	1549638573.712
-9.34780252	-1.181933606	-3.1653808900000002	-0.061035156	-0.061035156	-0.061035156	3.12709964	-8.713769568	-0.2081542932	-0.061035156	-0.061035156	0	3.9441650360000002	9.701904254	0.5622558606000001	0	-0.061035156	-0.061035156	-8.953027160000001	-0.3517089856000001	3.4393310700000006	-0.061035156	0	-0.061035156	-1.296777356	9.67080072	2.548095746	0	0	-0.061035156	1.930810504	9.682763580000001	-0.35888672120000004	-0.061035156	0	0	1549638573.752
-9.346606430000001	-1.2106445288	-3.188110324	-0.061035156	-0.061035156	-0.061035156	3.1486327880000005	-8.717358426	-0.1985839856	-0.061035156	-0.061035156	0	3.9441650360000002	9.701904254	0.5622558606000001	0	-0.061035156	-0.061035156	-8.953027160000001	-0.35649413939999997	3.435742212	-0.061035156	-0.061035156	-0.061035156	-1.3087402160000001	9.668408246	2.527758786	0	0	-0.061035156	1.943969748	9.6983152	-0.3804199280000001	-0.061035156	-0.061035156	-0.061035156	1549638573.792
-9.34780252	-1.222607428	-3.192895468	-0.061035156	-0.061035156	-0.061035156	3.16777356	-8.72333966	-0.1985839856	-0.061035156	-0.061035156	0	3.9836425720000004	9.69472644	0.573022464	0	0	-0.061035156	-8.96259784	-0.34931639400000003	3.4441162140000006	-0.061035156	0	0	-1.312329074	9.66003444	2.537329074	0	0	-0.061035156	1.9391846040000003	9.69113768	-0.35888672120000004	-0.061035156	0	-0.061035156	1549638573.832
-9.331054712	-1.2333740020000001	-3.16298822	0	-0.061035156	-0.061035156	3.1641846040000003	-8.718554712000001	-0.192602536	-0.061035156	-0.061035156	-0.061035156	4.00756839	9.68515625	0.573022464	0	0	-0.061035156	-8.947045926000001	-0.34094239200000004	3.42736821	-0.061035156	-0.061035156	0	-1.3171142180000002	9.668408246	2.527758786	0	0	-0.061035156	1.9403808900000001	9.673193390000002	-0.3229980432	0	-0.061035156	-0.061035156	1549638573.872
-9.351391574	-1.2154297120000002	-3.1737548920000003	0	-0.061035156	-0.061035156	3.1665771760000005	-8.72214357	-0.20576172120000003	-0.061035156	-0.061035156	0	3.9956054320000005	9.673193390000002	0.5670410144	-0.061035156	-0.061035156	-0.061035156	-8.94465306	-0.34572753600000006	3.43334964	-0.061035156	-0.061035156	-0.061035156	-1.312329074	9.661230432000002	2.5385253600000004	0	0	0	1.9176513580000003	9.686352340000001	-0.34213867800000003	0	-0.061035156	-0.061035156	1549638573.912
-9.34780252	-1.222607428	-3.1713623200000005	-0.061035156	-0.061035156	-0.061035156	3.1534179320000004	-8.74367662	-0.230883786	-0.061035156	-0.061035156	-0.061035156	4.0147461060000005	9.686352340000001	0.5646484424	-0.061035156	0	0	-8.953027160000001	-0.346923822	3.4512939300000003	-0.061035156	-0.061035156	0	-1.3254882200000002	9.661230432000002	2.5397216460000003	0	-0.061035156	0	1.906884784	9.700707968000001	-0.3672607428	-0.061035156	0	-0.061035156	1549638573.952
-9.322680710000002	-1.239355432	-3.1438476440000005	0	-0.061035156	-0.061035156	3.1474366000000003	-8.72932158	-0.23686523560000003	-0.061035156	-0.061035156	-0.061035156	3.9932128600000003	9.687548920000001	0.571826178	-0.061035156	-0.061035156	0	-8.960205072	-0.33615722840000006	3.4800048920000006	0	0	-0.061035156	-1.3195067900000002	9.65405252	2.5337402160000004	0	0	0	1.9367920320000003	9.69472644	-0.3541015576	0	-0.061035156	-0.061035156	1549638573.992
-9.335839660000001	-1.2321777160000003	-3.160595746	0	0	-0.061035156	3.1354737400000006	-8.70061052	-0.2380615216	-0.061035156	-0.061035156	-0.061035156	3.974072284	9.66003444	0.5490966754000001	0	-0.061035156	0	-8.954223740000002	-0.3373535144	3.446508786	-0.061035156	-0.061035156	0	-1.315917932	9.64328624	2.5253662140000004	0	-0.061035156	0	1.9260253600000001	9.68515625	-0.35529785340000003	0	-0.061035156	-0.061035156	1549638574.032
-9.34780252	-1.2297851440000003	-3.18332518	-0.061035156	-0.061035156	-0.061035156	3.140258786	-8.73291034	-0.2392578076	-0.061035156	-0.061035156	0	3.9525389400000006	9.67438948	0.5263671924000001	0	0	0	-8.955419928000001	-0.34213867800000003	3.4572753600000006	0	-0.061035156	0	-1.3230957460000001	9.656445288	2.5301512600000002	0	-0.061035156	0	1.8985107820000002	9.700707968000001	-0.3911865216	-0.061035156	0	-0.061035156	1549638574.072
-9.3238768	-1.2309814300000002	-3.172558606	0	-0.061035156	-0.061035156	3.16777356	-8.750854532	-0.24643554320000002	-0.061035156	-0.061035156	-0.061035156	3.9298096040000003	9.69951178	0.5203857428	0	-0.061035156	0	-8.97575679	-0.346923822	3.4835937500000003	0	0	0	-1.320703076	9.65285643	2.528955072	0	0	-0.061035156	1.9128662140000001	9.70310054	-0.37084961060000005	0	0	-0.061035156	1549638574.112
-9.32746556	-1.2261962860000002	-3.1713623200000005	0	0	-0.061035156	3.116332968	-8.741284440000001	-0.2344726538	-0.061035156	-0.061035156	-0.061035156	3.926220746	9.68515625	0.5215820288	0	-0.061035156	0	-8.992504892	-0.34453125	3.48598642	-0.061035156	0	0	-1.29558107	9.668408246	2.5636474640000007	0	-0.061035156	-0.061035156	1.90808107	9.705493210000002	-0.36965332460000005	0	-0.061035156	-0.061035156	1549638574.152
-9.34780252	-1.222607428	-3.1893066100000005	0	0	-0.061035156	3.075659146	-8.72932158	-0.20576172120000003	-0.061035156	0	0	3.89272464	9.68515625	0.538330072	0	-0.061035156	-0.061035156	-8.97336412	-0.34812010800000004	3.464453076	0	0.061035156	0	-1.2692626800000002	9.668408246	2.536132788	0	0	-0.061035156	1.90808107	9.70310054	-0.37683107	0	0	-0.061035156	1549638574.192
-9.335839660000001	-1.252514676	-3.2096435700000003	-0.061035156	0	-0.12207031	3.081640576	-8.74367662	-0.2129394568	-0.061035156	-0.061035156	0.061035156	3.9130616000000003	9.69233426	0.5646484424	0	0	-0.12207031	-8.960205072	-0.343334964	3.4572753600000006	-0.061035156	0	0	-1.337451178	9.661230432000002	2.496655252	0	0	-0.061035156	1.85544429	9.71147464	-0.3959716754	0	-0.061035156	-0.061035156	1549638574.232
-9.338232428000001	-1.27524411	-3.2144287140000003	0	-0.061035156	-0.061035156	3.1282959260000003	-8.771191394	-0.24165038940000003	-0.061035156	-0.061035156	0	3.93339856	9.725830072	0.5825927716	0	0	-0.12207031	-8.955419928000001	-0.3158203076	3.4297608800000003	-0.061035156	0	0	-1.3829101440000002	9.69951178	2.48828125	0	-0.061035156	-0.061035156	1.8949219240000001	9.712670926000001	-0.41511232	0.061035156	-0.12207031	-0.061035156	1549638574.272
-9.307128894	-1.27524411	-3.1821288940000003	0	0.061035156	-0.061035156	3.10676268	-8.72932158	-0.2512207068	-0.061035156	-0.061035156	0	3.9836425720000004	9.744970746000002	0.5323486420000001	0	-0.061035156	-0.061035156	-8.96977536	-0.309838858	3.4225829680000004	0	0	0	-1.356591754	9.700707968000001	2.491870108	0	0	-0.061035156	1.930810504	9.71027806	-0.38879393000000007	0	0	-0.061035156	1549638574.312
-9.32866214	-1.2907959260000001	-3.257495108	0	0	-0.061035156	3.07805162	-8.70180661	-0.2225097644	-0.061035156	0	0	3.9932128600000003	9.72224092	0.531152356	0	0	-0.061035156	-8.967382788	-0.2930908246	3.4142089660000003	0	0.061035156	-0.061035156	-1.3649658540000003	9.688745108	2.4583741	0	0	-0.061035156	1.872192392	9.719848740000002	-0.41870117800000006	0	-0.061035156	-0.061035156	1549638574.352
-9.305932608	-1.3171142180000002	-3.2586913940000004	0	-0.061035156	-0.061035156	3.12709964	-8.714965560000001	-0.22490234620000002	-0.061035156	0	0.061035156	3.958520468	9.71147464	0.5431152356000001	0	-0.061035156	-0.061035156	-8.963793930000001	-0.2811279254	3.4058349640000003	0	0	-0.061035156	-1.349414038	9.66242662	2.4643554320000005	0	-0.061035156	-0.061035156	1.8614257200000002	9.71625998	-0.454589856	0	-0.061035156	-0.12207031	1549638574.392
-9.305932608	-1.3015625000000002	-3.2251952880000005	0	-0.061035156	-0.061035156	3.1821288940000003	-8.70898462	-0.2512207068	-0.061035156	0	0.061035156	3.9477538940000003	9.69233426	0.5203857428	-0.061035156	-0.061035156	-0.061035156	-8.9661866	-0.2942871106	3.4034423920000005	0	0.061035156	-0.061035156	-1.3302734620000003	9.67080072	2.501440396	-0.061035156	0	-0.061035156	1.886547824	9.697119110000001	-0.385205072	-0.061035156	0	-0.061035156	1549638574.432
-9.340625000000001	-1.33984375	-3.2323730040000007	0.061035156	-0.12207031	-0.18310547	3.172558606	-8.713769568	-0.2237060504	-0.061035156	-0.061035156	-0.061035156	3.9250244600000004	9.700707968000001	0.501245108	0	0	-0.061035156	-8.957812500000001	-0.3182128894	3.4225829680000004	0	0.061035156	-0.061035156	-1.36018071	9.656445288	2.519384784	-0.061035156	-0.061035156	-0.061035156	1.8937255400000002	9.682763580000001	-0.416308606	0	0	-0.061035156	1549638574.472
-9.29157698	-1.412817392	-3.1199219240000007	0.12207031	-0.30517578	-0.24414062	3.2251952880000005	-8.728125	-0.19738769960000002	-0.061035156	-0.061035156	-0.061035156	3.88674321	9.70429712	0.5144042932	0	-0.061035156	-0.061035156	-8.94465306	-0.3804199280000001	3.4596679320000003	0	0	-0.061035156	-1.3637695680000002	9.63969748	2.59116214	0	-0.061035156	-0.12207031	2.0253173920000003	9.632519568000001	-0.364868161	0	0.061035156	0	1549638574.512
-9.274829074000001	-1.5109130400000002	-2.9572264400000003	0.18310547	-0.24414062	-0.36621094	3.2993652160000004	-8.70778804	-0.21054687500000002	-0.061035156	-0.061035156	-0.061035156	3.8460692900000004	9.69472644	0.5574707068000001	0	-0.061035156	-0.061035156	-8.99609375	-0.46535643000000004	3.543408246	0	0.061035156	-0.061035156	-1.320703076	9.599023560000001	2.7143798920000006	0	-0.12207031	-0.18310547	2.138964856	9.593042032000001	-0.1614990216	0	0.4272461	0.24414062	1549638574.552
-9.213818390000002	-1.783667032	-2.8041014400000006	0.12207031	-0.30517578	-0.4272461	3.3197021760000003	-8.717358426	-0.31342773560000003	0	0	-0.061035156	3.785058606	9.689941394000002	0.593359375	0.061035156	-0.18310547	-0.061035156	-9.089404254	-0.5239746106000001	3.62475589	0.061035156	0.18310547	-0.061035156	-1.414013678	9.595434800000001	2.7909423920000003	0.061035156	-0.12207031	-0.30517578	2.1114501800000003	9.63491214	-0.1208251996	0	0.4272461	0.30517578	1549638574.592
-8.94465306	-1.868603534	-2.3052490020000005	0.4272461	-0.30517578	-0.30517578	3.262280252	-8.595336960000001	-0.45578614200000006	-0.061035156	0.061035156	0.061035156	3.7527587860000002	9.724634080000001	0.6507812500000001	0.12207031	-0.24414062	0	-9.04753444	-0.5371337860000001	3.62475589	0.24414062	0.4272461	-0.12207031	-1.6664307100000002	9.450683606	2.8651123200000006	0.12207031	-0.30517578	-0.4272461	2.7167724640000004	9.485375900000001	0.1040771466	-0.30517578	0.7324219	0.61035156	1549638574.631
-8.93029802	-1.353002896	-1.836303714	0.5493164	0.12207031	-0.12207031	3.1845214660000005	-8.292675720000002	-0.5359375000000001	-0.12207031	0.24414062	0.30517578	3.645092752	9.61936052	0.693847644	0.12207031	-0.48828125	0.12207031	-8.91953125	-0.6292480432	3.464453076	0.5493164	0.61035156	-0.24414062	-1.9367920320000003	9.145629892	3.019433606	0.18310547	-0.48828125	-0.48828125	3.338842752	9.268847840000001	0.5825927716	-0.48828125	1.5258789	1.2817383	1549638574.671
-9.88134784	-1.1962890380000002	-2.233471646	0.5493164	0.18310547	-0.24414062	3.1354737400000006	-8.250805710000002	-0.5120117212	-0.12207031	0.24414062	0.30517578	3.5158935700000002	9.460253894000001	0.7010253600000002	0.18310547	-0.6713867	0.30517578	-8.884838760000001	-0.9331054712000001	3.2467285340000003	0.5493164	0.61035156	-0.18310547	-2.1030761780000002	9.155200180000001	3.185717752	0.24414062	-0.61035156	-0.5493164	1.8398925720000001	9.343017572	0.18901367800000002	-0.4272461	0.7324219	1.3427734	1549638574.711
-10.495044420000001	-1.5575683900000001	-2.74428714	0.18310547	-0.48828125	-0.36621094	3.1845214660000005	-8.984130890000001	-0.6077148560000001	-0.12207031	0.36621094	0.61035156	3.41301268	9.676782248	0.686669928	0.30517578	-0.7324219	0.36621094	-9.27722194	-1.0874267572	3.4620605040000005	0.61035156	0.5493164	-0.18310547	-2.06120607	9.778466754	3.24194339	0.36621094	-0.7324219	-0.48828125	0.764428714	9.97226538	-0.419897464	-0.30517578	-0.18310547	0.4272461	1549638574.751
-9.920825180000001	-1.453491214	-1.915258786	0.48828125	-0.36621094	-0.12207031	3.4034423920000005	-9.567919928000002	-0.6711181610000001	0.18310547	-0.18310547	0.9765625	3.33645018	10.16726088	0.770410144	0.36621094	-0.6713867	0.061035156	-9.228173920000001	-1.046752896	3.417797824	0.7324219	0.61035156	-0.18310547	-1.906884784	9.933984620000002	3.2072509000000005	0.4272461	-0.5493164	-0.48828125	1.4415283540000001	10.107446580000001	-0.10527343750000001	0.18310547	-0.48828125	-0.061035156	1549638574.791
-9.58586412	-0.954638678	-1.851855432	0.6713867	0.4272461	-0.12207031	3.5422119600000004	-9.42077626	-0.540722644	0.18310547	-0.48828125	0.4272461	3.5135009000000004	10.05002446	0.9869384980000001	0.36621094	-0.7324219	-0.12207031	-9.113330072	-1.00129393	3.1366699280000003	0.6713867	0.36621094	-0.18310547	-1.867407248	9.689941394000002	2.981152356	0.36621094	-0.4272461	-0.36621094	1.605419928	10.05241664	0.20217285340000002	-0.12207031	-0.36621094	-0.5493164	1549638574.831
-9.29516574	-0.8673096040000001	-2.818457068	0.36621094	0.91552734	-0.30517578	3.435742212	-9.07983426	-0.2572021466	0.24414062	-0.48828125	0	3.9453614200000002	9.945947480000001	1.1855224640000002	0.24414062	-0.5493164	-0.18310547	-8.972167932000001	-0.9462646760000001	3.02421875	0.5493164	0.12207031	-0.12207031	-1.5336425720000002	9.89091754	2.8698974640000006	0.24414062	-0.24414062	-0.24414062	1.4463134979999999	9.8263179	-0.00478515625	0.36621094	-1.2817383	-1.2817383	1549638574.871
-8.534326080000001	-1.161596646	-3.5649413940000003	0.12207031	0.61035156	-0.36621094	3.0995849640000004	-8.65515126	-0.05861816394	0.4272461	-0.7324219	-0.30517578	4.55786142	9.92441394	1.23696286	0.18310547	-0.36621094	-0.30517578	-8.62524411	-0.965405252	2.9703858800000003	0.12207031	0.24414062	-0.061035156	-0.9175537140000001	9.6552491	2.728735324	0.12207031	0	-0.36621094	2.27893071	9.506909440000001	-0.35888672120000004	1.0986328	-1.4648438	-1.5869141	1549638574.911
-8.95661592	-1.299169928	-3.71088858	0.30517578	0.12207031	-0.36621094	2.7969239200000002	-8.2005616	0.05144042932000001	0.61035156	-1.4648438	-0.91552734	5.2445312500000005	9.253295926000002	1.2022705072	0.12207031	0.12207031	-0.12207031	-8.960205072	-0.5203857428	2.8579346040000004	-0.4272461	-0.4272461	0.061035156	-0.1495361322	9.29157698	2.4129150360000002	0.061035156	0.12207031	-0.5493164	3.4919677520000003	9.097778060000001	-0.3612792932	1.0986328	0.12207031	-1.159668	1549638574.951
-9.560742212000001	-0.8708984620000001	-4.145141574	0.12207031	0.8544922	-0.18310547	2.586376996	-8.7795652	-0.07536621106000001	0.6713867	-1.7089844	-1.0375977	5.5208741	8.97575679	0.850561502	-0.061035156	0	-0.18310547	-9.376513580000001	-0.11843261780000001	3.8759764400000005	-0.30517578	1.0375977	0.30517578	0.501245108	10.126586960000001	2.245434604	0	0.7324219	-0.36621094	3.05053714	9.402832068	-0.8732910340000001	0.79345703	0.24414062	-0.8544922	1549638574.991
-9.69233426	-0.40314941100000007	-4.702612320000001	-0.61035156	0.61035156	-0.30517578	2.45358876	-9.3573732	-0.1579101538	0.36621094	-1.4648438	-0.4272461	6.02929712	9.351391574	0.41870117800000006	-0.30517578	0.48828125	-0.6713867	-9.2724366	0.002392578076	3.7228514400000003	-0.8544922	-0.6713867	0.18310547	0.25959472840000003	10.630224640000002	2.227490216	0	1.0986328	0.061035156	2.0253173920000003	9.85622554	-1.181933606	0.5493164	-1.0986328	-0.9765625	1549638575.031
-9.020019568	-0.3373535144	-4.27553714	-1.0986328	0.12207031	-0.5493164	2.3985596040000003	-8.8561277	0.0909179712	0	-1.0986328	0.12207031	6.427661240000001	9.375317392	-0.057421875000000004	-0.30517578	1.0986328	-0.8544922	-9.065478240000001	-0.11484375000000001	4.1786376800000005	-0.6713867	1.0375977	0.30517578	-0.0035888672120000004	9.953125	2.293286142	0	1.2817383	0	2.9572264400000003	9.67438948	-1.720263678	0.6713867	-0.61035156	-1.159668	1549638575.074
-8.50561502	-0.7393066100000001	-3.464453076	-0.7324219	0.18310547	-0.79345703	2.32917482	-7.914648560000001	0.44621582460000003	0	-1.3427734	0.36621094	6.47192392	8.682665740000001	-0.2237060504	0.12207031	0.8544922	-0.24414062	-8.44938948	0.10288086060000001	3.785058606	-0.9765625	0.36621094	0.36621094	-0.05861816394	9.02839357	2.1341797120000003	-0.12207031	1.4648438	-0.18310547	2.4846923920000004	9.517675720000002	-1.6472900360000002	0.7324219	-0.061035156	-1.3427734	1549638575.111
-8.61567392	-1.0443603240000001	-3.37473143	-0.30517578	0	-0.6713867	2.3160155760000003	-7.51508786	0.6232665740000001	0	-1.3427734	0.36621094	6.321191394	8.11083966	-0.14833984620000001	0.36621094	0.91552734	0.36621094	-8.135961960000001	0.36606445680000005	3.5111084260000003	-1.0375977	0.8544922	0.4272461	-0.0454589856	8.679076980000001	1.8099853240000001	-0.12207031	1.4648438	-0.18310547	2.0671875	9.4004393	-1.0587158540000001	0.79345703	-0.18310547	-1.4038086	1549638575.151
-9.09179712	-1.0180419928000002	-3.535034146	0.18310547	-0.18310547	-0.36621094	2.377026358	-7.694531250000001	0.5873779254	0.061035156	-1.4038086	0.6713867	5.86779802	8.021118210000001	-0.08732910340000001	0.30517578	1.2207031	0.48828125	-8.157495108	0.6364257788	3.476416034	-0.91552734	0.61035156	0.30517578	-0.19020996400000004	8.979345746000002	1.6245605040000002	-0.18310547	1.4648438	0	2.19638678	9.27124002	-0.7823730432	0.7324219	-0.4272461	-1.2817383	1549638575.191
-9.469824280000001	-0.40554199280000003	-4.008764676	0.12207031	-0.12207031	-0.30517578	2.674902356	-8.225683606	0.5790038940000001	0.061035156	-1.3427734	1.2207031	5.420385880000001	8.461352340000001	-0.12919922120000002	0.12207031	1.0986328	0.4272461	-8.347705072	0.805102536	3.5302491000000003	-0.79345703	0.6713867	0.24414062	-0.734521466	9.58227536	1.606616214	-0.18310547	1.3427734	0.24414062	2.422485324	9.31311052	-0.764428714	0.61035156	-0.4272461	-1.0986328	1549638575.231
-9.666015380000001	-0.34453125	-4.3640625	-0.48828125	-0.4272461	-0.4272461	3.075659146	-8.718554712000001	0.6735107428000001	-0.12207031	-0.91552734	2.2583008	5.2050534200000005	9.102563400000001	-0.20576172120000003	0	0.79345703	0.30517578	-8.67189946	0.8122802520000001	3.5888672120000003	-0.5493164	0.24414062	0.12207031	-1.1807373200000002	10.084716460000001	1.7669189300000003	-0.12207031	0.8544922	0.4272461	2.11743161	9.645678420000001	-1.2919922120000003	0.48828125	-0.7324219	-1.159668	1549638575.271
-9.4255616	-0.7668212860000001	-4.347314496	-0.36621094	0	-0.48828125	3.5027344240000007	-9.21860324	0.724951178	-0.12207031	-0.91552734	2.2583008	5.0614991	9.777270468000001	-0.2572021466	-0.061035156	0.48828125	0.36621094	-9.14682608	0.5646484424	3.849658246	-0.4272461	0.24414062	-0.061035156	-1.318310504	10.635009980000001	2.01096196	-0.061035156	0.48828125	0.30517578	1.6843750000000002	9.961499100000001	-1.8733886780000002	0.30517578	-0.61035156	-1.4648438	1549638575.311
-9.555957068	-0.9773681610000001	-4.361669928	0.30517578	0.12207031	-0.30517578	3.926220746	-9.60739766	0.7500732428000001	-0.18310547	-0.7324219	2.1972656	4.88803714	10.340722840000002	-0.21533202880000002	0.12207031	0.30517578	0.36621094	-9.362158246000002	0.517993161	3.9860351440000006	-0.48828125	0.12207031	-0.12207031	-1.2489257200000001	10.82522014	2.144946286	-0.061035156	0.30517578	0	1.680786142	10.018921220000001	-2.2813232820000002	-0.061035156	-0.36621094	-1.7089844	1549638575.351
-9.90048822	-0.7488769568000001	-4.9957028800000005	0.4272461	0.4272461	-0.18310547	4.245629892	-9.782055710000002	0.6962402160000001	-0.18310547	-0.7324219	2.1972656	4.64638678	10.42685504	-0.04067382788	0.36621094	0.36621094	0.18310547	-9.60739766	0.716577176	4.064990216	-0.4272461	-0.061035156	0	-1.0419677520000001	10.68046924	2.0743652160000003	-0.12207031	-0.18310547	-0.4272461	1.604223642	10.21272014	-2.0707763580000003	-0.5493164	-0.12207031	-1.6479492	1549638575.391
-10.20434604	-0.5646484424	-5.28640126	-0.061035156	-0.36621094	-0.12207031	4.571020468	-10.06677266	0.7046142572	-0.4272461	-0.5493164	1.2817383	4.273144568	10.4292482	0.2237060504	0.36621094	0.24414062	-0.12207031	-9.874170320000001	0.641210962	4.4322509000000005	-0.24414062	0.4272461	0.18310547	-0.916357428	10.869482820000002	1.9930175720000003	0	-0.36621094	-0.5493164	1.637719748	10.838378600000002	-1.965502896	-1.159668	-0.24414062	-1.6479492	1549638575.431
-10.018921220000001	-0.7213623200000001	-4.756445288	-0.6713867	-0.8544922	0.061035156	4.833007788000001	-9.80358876	0.7955322480000001	-0.6713867	0	0.61035156	3.9968016200000003	10.43283696	0.5191894568000001	0.061035156	-0.061035156	-0.79345703	-9.445898560000002	0.613696286	3.47163089	-0.61035156	-0.30517578	0.24414062	-0.9366943390000001	10.541699280000001	1.8052001800000002	-0.061035156	-0.48828125	-0.79345703	2.0659912140000003	10.81086412	-1.58747554	-1.5869141	0.6713867	-1.3427734	1549638575.471
-10.18640126	-1.33386232	-4.2875000000000005	-0.79345703	-1.2207031	0.24414062	4.838989120000001	-9.228173920000001	0.9582275360000001	-0.6713867	0	0.61035156	3.992016574	10.09548372	0.709399411	-0.24414062	-0.36621094	-1.159668	-9.52006839	0.660351538	3.192895468	-0.12207031	0.30517578	0.24414062	-1.6999267180000002	10.12539038	1.7597412140000002	-0.18310547	-0.48828125	-0.61035156	2.5349366	10.668505399999999	-0.38400878600000005	-2.4414062	0.7324219	-0.61035156	1549638575.511
-9.53442392	-2.128198282	-4.000390576	-1.5869141	-2.0141602	-0.12207031	4.689453076	-9.09179712	1.0826415740000002	-0.61035156	1.3427734	-0.8544922	4.120019568	10.12897914	0.808691394	-0.5493164	-0.30517578	-1.4038086	-9.514086960000002	0.4821044928	2.4595702880000005	-0.12207031	-0.48828125	0.12207031	-2.336352536	10.081127700000001	1.695141574	-0.36621094	-0.5493164	-0.24414062	4.4334472840000005	10.723535340000002	1.28361821	-4.272461	0.36621094	0.79345703	1549638575.551
-8.48049321	-3.1665771760000005	-2.0145507200000004	-1.8310547	-2.5634766	-0.12207031	4.33535144	-8.848950180000001	1.032397464	-0.12207031	1.2817383	-1.5258789	4.24323732	10.2091304	0.717773462	-0.91552734	-0.24414062	-1.2817383	-9.478198380000002	0.11005859620000001	1.5491942900000002	0.12207031	-0.61035156	0.061035156	-2.8244384000000005	9.317895468000001	2.0157471040000003	-0.36621094	-0.5493164	-0.24414062	5.842675720000001	9.71027806	2.39138179	-5.3710938	0.6713867	3.0517578	1549638575.591
-8.32617212	-3.2251952880000005	-0.364868161	-0.79345703	-0.6713867	0.4272461	4.33535144	-8.848950180000001	1.032397464	-0.12207031	1.2817383	-1.5258789	4.21691893	9.671997300000001	0.3959716754	-0.9765625	-0.48828125	-0.61035156	-9.613378894	-0.740502896	1.4582763580000002	0.24414062	0.24414062	-0.18310547	-3.20366214	8.802294928000002	2.6390135800000003	-0.30517578	-0.36621094	-0.12207031	6.4479982	8.718554712000001	2.318408246	-4.1503906	0.18310547	6.0424805	1549638575.631
-9.410009980000002	-3.61638179	-1.7023192900000002	0.5493164	1.0375977	-0.30517578	3.9130616000000003	-8.72932158	-0.023925780760000005	0.91552734	1.2207031	-3.1738281	4.030297824	9.445898560000002	0.13398437500000002	-0.6713867	-0.7324219	0.24414062	-9.701904254	-1.107763678	1.234570288	-0.24414062	-0.48828125	-0.18310547	-3.476416034	9.27961412	2.9261230040000004	-0.12207031	-0.36621094	-0.061035156	2.1485351440000002	12.00954622	1.19270018	-0.91552734	1.0986328	7.1411133	1549638575.671
-10.000976440000002	-3.1665771760000005	-3.01225589	0.48828125	-1.8310547	0	3.5924560700000003	-9.707885880000001	-0.838598642	1.2207031	1.2817383	-3.1738281	3.8520507200000003	10.158886780000001	0.15073241820000002	-0.36621094	-1.0375977	0.6713867	-9.682763580000001	-0.9773681610000001	2.121020468	-0.061035156	0.30517578	-0.061035156	-3.4979492800000003	9.796411240000001	2.9368896760000003	-0.12207031	-0.5493164	0.061035156	0.362475589	13.04792482	0.1447509784	-1.2817383	-2.2583008	5.7373047	1549638575.711
-7.9936032400000006	-2.209545926	-1.4618652160000003	-0.24414062	-0.9765625	0.36621094	3.0792480040000005	-8.43742662	-1.7035155760000003	1.2207031	0.6713867	-3.2348633	3.877172824	8.823827880000001	1.175952176	-0.061035156	-0.8544922	1.0375977	-8.333349640000002	-0.4821044928	2.15571286	0.6713867	0.30517578	-0.18310547	-2.7993163940000003	7.52106929	2.7371094240000002	-0.18310547	-0.36621094	-0.12207031	2.296875	10.44240764	0.10527343750000001	1.0375977	3.0517578	5.554199	1549638575.779
-7.78066394	-1.331469748	-1.268066394	-0.24414062	1.0375977	-0.24414062	2.8112792540000004	-8.06538089	-1.8040038940000003	0.4272461	0.79345703	-3.2348633	3.430957068	8.36086412	1.580297824	-0.24414062	-0.5493164	1.8920898	-8.17902806	-0.7046142572	2.217919928	0.79345703	-0.36621094	-0.061035156	-2.122216754	7.793823380000001	2.8818603240000003	0.24414062	-1.2817383	-0.061035156	1.3290771760000002	8.674292032	0.014355469240000002	1.2817383	5.432129	4.272461	1549638575.85
-8.7030027	-1.294384784	-1.3769287140000002	0.12207031	1.159668	0.18310547	2.4308594240000003	-8.098876800000001	-1.81716304	0.24414062	0.8544922	-2.5024414	2.87109375	8.56303714	1.599438498	-0.5493164	-1.159668	1.4648438	-8.498437500000001	-1.506127896	2.48828125	0.6713867	0.061035156	-0.061035156	-1.745385782	8.528344748	3.4955566100000004	0.48828125	-0.9765625	-0.061035156	-0.6077148560000001	7.516284440000001	0.1411621106	1.7089844	5.432129	2.2583008	1549638575.871
-10.34790036	-0.7859619110000001	-1.2285888580000002	0.6713867	0.12207031	1.0375977	2.2203125000000004	-8.27353534	-1.7083007200000002	0.18310547	0.6713867	-1.6479492	2.7765869600000004	8.781957968	1.3446288940000002	-0.61035156	-1.5258789	0.79345703	-8.747265380000002	-2.042065396	2.6533691100000003	0.30517578	0.18310547	-0.061035156	-1.73701178	9.198266574	3.9322021760000005	0.36621094	-0.4272461	-0.061035156	-2.094702176	7.000683606000001	0.4103271466	2.2583008	1.7700195	0.5493164	1549638575.911
-10.69003894	-0.1303955072	-2.107861322	-0.91552734	1.7089844	0.48828125	2.0899170320000002	-8.774780252000001	-1.617382788	0.36621094	0.18310547	-0.79345703	3.32807608	9.103759980000001	1.3015625000000002	-0.061035156	-0.61035156	-0.12207031	-9.02839357	-1.9858398560000001	2.4296630400000003	-0.18310547	-0.79345703	0	-1.9894287140000002	9.87536592	3.9561278960000004	0.12207031	-0.24414062	0.18310547	0.2763427716	6.34990216	1.911669928	3.4179688	0.79345703	-0.4272461	1549638575.951
-12.74526358	-0.05981445288	-1.971484424	-0.24414062	0.61035156	0.18310547	2.0899170320000002	-9.542798020000001	-1.5743163940000002	0.48828125	-0.48828125	0	4.0494384000000005	9.902880399999999	1.465454074	0.48828125	0.5493164	-0.91552734	-9.362158246000002	-1.5360351440000002	3.3041503600000004	-0.061035156	-0.61035156	0.061035156	-2.3208007200000003	10.566821580000001	3.7838623200000003	0.061035156	-0.18310547	0.30517578	6.857128894000001	8.44819339	4.403540036	2.5634766	-3.1738281	-0.5493164	1549638575.991
-12.539501800000002	-0.3947753894	-2.8806639400000003	-2.2583008	-2.0141602	1.159668	2.2071533540000003	-9.7832518	-1.3972655760000001	0.30517578	-1.0986328	0.48828125	4.750463760000001	10.5991214	1.667626996	0.5493164	1.0375977	-1.0375977	-9.16357428	-1.459472644	3.201269568	-0.24414062	-2.1362305	-0.12207031	-2.4308594240000003	10.8802491	3.6690185700000004	0.12207031	-0.61035156	0.4272461	10.789330580000001	10.58715854	5.193090560000001	-0.79345703	1.2207031	-0.12207031	1549638576.03
-10.272534440000001	-3.60202626	-3.749169928	-2.5024414	-2.1972656	-0.24414062	2.3435302520000003	-9.6552491	-1.02163089	0.061035156	-1.3427734	0.9765625	5.21342752	10.96159694	1.585082968	0.4272461	0.61035156	-0.8544922	-9.96508786	-1.5396240020000003	4.024316394	-0.48828125	-1.5258789	-0.30517578	-1.9391846040000003	11.448486420000002	3.60441893	0	-0.7324219	0.5493164	3.90827626	8.24243161	-0.6531738220000001	-2.0141602	-5.004883	-1.4038086	1549638576.07
-9.439917032	-6.01135234	-3.048144568	3.1738281	1.5869141	0.061035156	2.381811502	-9.97226538	-0.679492212	0.061035156	-1.4038086	1.7089844	5.70510234	11.18530252	1.565942392	0.5493164	0.91552734	-0.9765625	-11.46164586	-1.0754638580000002	3.5003417540000004	-0.91552734	-2.6245117	-0.48828125	-0.907983426	11.7655027	3.0541259000000003	-0.24414062	0.24414062	0.6713867	-0.16987304320000002	9.70310054	2.8232422120000003	2.0751953	3.4179688	-3.3569336	1549638576.11
-8.55107428	-3.4632567900000004	-3.87238768	0.5493164	-2.5024414	0.48828125	2.333959964	-9.840673920000002	-0.6268554712000001	0.12207031	-2.1972656	2.1362305	6.15610324	11.025	1.7071045320000002	0.48828125	1.6479492	-1.0986328	-11.20563948	0.46774902160000004	4.167871106000001	-0.61035156	2.0751953	0.4272461	-0.6005371106	10.28928264	2.0899170320000002	-0.61035156	1.5258789	0.24414062	4.754052716	13.65085414	2.15571286	0.18310547	-2.4414062	-2.5634766	1549638576.153
-7.16098642	-2.73830571	-2.9117675720000005	0.061035156	0.30517578	0.5493164	2.76223143	-8.52954074	-0.4354492212	-0.48828125	-1.8920898	2.0751953	6.122607428000001	9.560742212000001	1.6688232820000002	0.061035156	1.953125	-0.30517578	-9.62653804	1.1257080072	1.680786142	-0.4272461	-0.12207031	0.061035156	-1.43435054	8.8896241	0.976171875	-1.159668	2.319336	-0.061035156	1.8028076080000002	9.700707968000001	-0.916357428	1.4038086	-2.380371	-2.1362305	1549638576.19
-8.682665740000001	-2.054028354	-4.002783246	1.4648438	2.380371	0.30517578	3.0218260800000003	-8.646777160000001	0.04426269568	-1.0375977	-0.6713867	2.0751953	5.711084260000001	9.30832518	1.331469748	-0.91552734	1.7089844	0.61035156	-9.760522660000001	0.9426757788	2.3495117800000003	-0.12207031	0.48828125	-0.24414062	-2.93330072	9.600219748	0.4330566394	-1.4038086	1.0375977	0.8544922	1.6437011780000002	9.286792032000001	-2.0468505400000003	1.7700195	-0.91552734	-2.0751953	1549638576.23
-9.399243210000002	-1.4247802520000001	-5.10336911	-0.30517578	-0.9765625	0.12207031	3.06608876	-9.19467752	0.5227783246000001	-0.9765625	-0.30517578	2.1362305	5.255298020000001	10.3610598	0.702221646	-1.7700195	1.0986328	0.61035156	-8.795117212000001	0.8972167932	2.5313476440000002	-0.24414062	-0.061035156	-0.30517578	-2.751464856	9.92919928	1.234570288	-0.5493164	0.24414062	1.5869141	1.790844748	9.65883786	-1.53125	1.2207031	-2.1362305	-2.380371	1549638576.271
-8.162280252	-1.2884033540000002	-2.9823487400000004	0.061035156	-0.4272461	0	2.9177491	-8.524755890000002	0.716577176	-0.9765625	-0.30517578	2.1362305	4.94067392	9.922021760000002	-0.2512207068	-2.1972656	-0.79345703	1.4038086	-8.36325679	0.7476806610000001	2.592358426	-0.061035156	-0.12207031	-0.18310547	-2.021728534	8.797509980000001	1.717871106	-0.5493164	0.5493164	0.91552734	2.03488768	9.49494658	-1.7501709260000002	1.4648438	-2.5024414	-2.6855469	1549638576.31
-7.59165036	-1.2501221040000001	-2.154516574	0.8544922	1.2207031	-0.061035156	3.01225589	-7.82253444	0.805102536	-0.6713867	-0.8544922	1.8920898	4.744482428	8.680273560000002	-0.8732910340000001	-1.5258789	-1.7700195	2.6245117	-8.156298920000001	0.5550781250000001	2.6916503600000006	0	0.36621094	-0.24414062	-1.491772464	8.18500998	1.650878894	-0.79345703	0.36621094	0.48828125	1.9738769960000002	9.319091754	-1.886547824	1.6479492	-2.4414062	-2.746582	1549638576.35
-8.04504393	-0.9725830072	-3.213232428	1.159668	0.6713867	-0.30517578	3.275439496	-7.69572734	0.9977050720000001	-0.6713867	-0.36621094	1.7089844	4.6069091460000005	8.24243161	-1.0575195288	-0.7324219	-0.91552734	2.746582	-7.954125900000001	0.611303714	2.719165036	-0.12207031	-0.061035156	-0.18310547	-0.8972167932	8.35249002	1.685571286	-0.5493164	-0.061035156	0.30517578	2.3399413940000002	9.21501448	-1.471435504	1.2207031	-1.7700195	-2.9296875	1549638576.39
-8.927905252	-0.707006839	-4.09848642	0.30517578	-0.48828125	-0.36621094	3.28022464	-7.900292932000001	1.0264160340000001	-0.4272461	-0.24414062	1.5869141	4.09848642	8.176635880000001	-1.1125488220000002	-0.36621094	0.30517578	2.1972656	-8.201757788	0.5048339856	3.06848143	0.061035156	0.36621094	-0.18310547	-0.6029296924	8.73171376	1.7944336060000001	-0.5493164	-0.061035156	0.30517578	2.94526358	8.825024460000002	-1.0922119110000001	0.79345703	-0.7324219	-2.319336	1549638576.43
-9.234155252	-0.7500732428000001	-3.7252441100000007	0.12207031	-0.7324219	-0.12207031	3.311328076	-8.14433606	0.9785644568000001	-0.4272461	-0.24414062	1.5869141	3.4812010800000004	8.1072509	-1.0443603240000001	-0.12207031	0	1.4038086	-8.078539840000001	0.571826178	3.04216304	0	0.48828125	-0.18310547	-0.7608398560000001	8.886035340000001	1.8219482820000001	-0.18310547	0.30517578	-0.061035156	2.5421141200000004	9.069067392000001	-1.2513183900000002	0.18310547	-0.6713867	-1.953125	1549638576.47
-9.23774411	-1.223803714	-3.0864257200000003	0.7324219	-0.36621094	0.24414062	3.523071286	-8.1323732	0.9725830072	-0.36621094	0.061035156	1.159668	3.4321533540000004	8.120410340000001	-0.8062988220000001	0.12207031	-0.24414062	0.61035156	-7.990014480000001	0.8170653959999999	2.7993163940000003	0.12207031	-0.18310547	-0.36621094	-1.294384784	9.096582068	1.720263678	-0.061035156	-0.24414062	0	1.983447284	9.471020468	-1.3446288940000002	-0.18310547	-1.0986328	-1.7089844	1549638576.51
-9.14682608	-0.07775878600000001	-3.5769042540000004	1.2207031	0.6713867	0.61035156	3.6283447480000004	-8.557055710000002	0.910375998	-0.24414062	0.4272461	1.0375977	3.541015576	8.78435054	-0.5120117212	0.18310547	-0.18310547	-0.061035156	-8.993701080000001	0.42707518000000005	3.3149170320000003	0.30517578	-0.36621094	-0.18310547	-1.7214599640000001	9.956713760000001	2.032495108	-0.061035156	-0.24414062	0	1.9547363220000002	9.70310054	-1.179541034	-0.8544922	-1.2817383	-1.5258789	1549638576.55
-9.610986420000001	0.2392578076	-4.2336670320000005	0.4272461	0.4272461	0.91552734	3.7479737400000004	-9.18391124	0.8062988220000001	0.061035156	0.36621094	0.79345703	3.56613768	9.82033696	-0.24404297120000001	0.12207031	-0.5493164	-0.7324219	-8.808276260000001	-0.096899411	3.210839856	0	-0.18310547	-0.4272461	-1.9978027160000003	10.534521760000002	2.3578857820000003	0.18310547	-1.0375977	-0.24414062	2.8017089660000005	9.861010880000002	-1.107763678	-2.0141602	-1.0375977	-1.159668	1549638576.59
-10.779760880000001	-0.2069580072	-4.85573732	-1.4648438	-0.8544922	0.91552734	3.9788574280000004	-9.515283246000001	0.5371337860000001	0.061035156	0.36621094	0.79345703	3.8281250000000004	10.184009080000001	0.29069824280000006	0.4272461	-0.79345703	-1.2817383	-9.108544928	0.23686523560000003	3.3041503600000004	-0.18310547	-1.6479492	-0.36621094	-2.286108426	10.692432100000001	2.5433105040000004	-0.12207031	-1.6479492	-0.18310547	3.813769568	9.843066100000001	-1.144848642	-3.2348633	0.24414062	-0.48828125	1549638576.63
-10.801294420000001	-2.34113768	-4.03986821	-2.9907227	-1.7089844	-0.36621094	4.373632788	-10.461548020000002	0.28471679320000004	0.36621094	-0.18310547	-0.12207031	4.2240966460000005	10.75463858	1.13647464	0.36621094	-0.18310547	-1.8310547	-10.563232820000001	0.015551758180000002	3.5182862400000006	0.48828125	-2.1362305	-0.4272461	-2.024121106	11.31091304	2.8495605040000003	-0.12207031	-1.6479492	-0.18310547	5.348608426	10.321582460000002	0.41152344240000005	-4.4555664	0.30517578	0.5493164	1549638576.672
-10.04284694	-4.1690673920000005	-2.1700683900000004	-1.4648438	-0.6713867	-0.30517578	4.81147464	-11.252295320000002	-0.0885253894	0.5493164	0.91552734	-1.3427734	4.1331787140000005	11.788232820000001	1.476220746	-0.24414062	-0.48828125	-2.319336	-11.88513228	-1.408032248	4.16308606	0.6713867	-0.79345703	-0.6713867	-1.528857428	11.535815200000002	3.7599366	0.4272461	-0.8544922	-0.61035156	5.401245108	10.51777356	2.255004892	-5.493164	-0.7324219	2.8686523	1549638576.71
-9.88613318	-4.03747554	-0.47851562500000006	2.0751953	0.4272461	1.3427734	4.894018570000001	-10.33713408	-0.44980469240000004	0.48828125	1.8920898	-2.319336	4.3150146760000005	11.35876448	1.681982428	-0.18310547	-1.4038086	-2.2583008	-10.73430162	-1.69633786	3.02661142	0.5493164	1.7089844	-0.6713867	-2.2944824280000002	9.884936600000001	4.038671924000001	0	0.061035156	-1.0986328	4.3640625	10.411303420000001	1.9954101440000003	-3.7231445	-2.380371	5.92041	1549638576.75
-10.0380616	-2.634228534	-2.2167236420000003	0.9765625	0.48828125	0.12207031	4.460961960000001	-9.96628444	-0.7859619110000001	0.48828125	2.319336	-3.3569336	4.978955072	10.023705580000001	1.9726807100000001	0.48828125	-0.4272461	-1.5258789	-10.04165036	-0.9175537140000001	2.4870849640000006	0.30517578	-0.30517578	0.061035156	-3.0947998200000004	8.91953125	3.28022464	0	0.061035156	-1.0986328	1.9954101440000003	13.53959964	-0.1124511682	-1.5869141	-0.36621094	6.4086914	1549638576.79
-9.125292932	-1.4331542540000002	-2.62705072	-0.12207031	-1.7700195	-0.061035156	3.7790771760000004	-10.376611420000001	-1.15441893	0.48828125	2.319336	-3.3569336	4.749267572000001	9.89929164	2.06120607	0.24414062	0.6713867	-0.79345703	-8.859716754	-0.8888427520000001	2.4583741	1.0986328	0.91552734	0.12207031	-3.01464856	8.865698380000001	2.9237304320000006	-0.30517578	-0.9765625	-0.91552734	1.524072284	13.001269960000002	0.2069580072	-1.0986328	-1.4648438	5.6152344	1549638576.83
-7.803393570000001	-1.161596646	-0.9139648560000001	-0.5493164	0.12207031	0.18310547	3.1761474640000005	-9.374121106	-1.3805175720000002	0.79345703	1.4038086	-3.90625	3.7695067900000003	9.38608426	1.74299321	-0.48828125	-0.8544922	-0.24414062	-8.255590560000002	-1.464257788	2.219116214	0.8544922	-0.61035156	-0.24414062	-2.77180162	8.07734375	2.948852536	0.24414062	-1.159668	-0.61035156	1.211840854	10.37421924	0.2643798822	1.0986328	-0.12207031	5.3710938	1549638576.87
-8.01513678	-1.052734375	-1.27763678	0.24414062	1.0986328	-0.18310547	2.7813721040000003	-8.41828624	-1.4546875000000001	0.79345703	1.4038086	-3.90625	3.5111084260000003	8.430249100000001	1.314721646	-0.48828125	-0.8544922	-0.24414062	-8.109643570000001	-1.349414038	2.5026367800000004	1.0375977	0.4272461	-0.061035156	-2.27055661	7.763915740000001	3.0732665740000003	0.24414062	-1.159668	-0.61035156	1.79323732	9.57150908	0.2763427716	1.2817383	3.2958984	4.272461	1549638576.91
-8.372826980000001	-0.976171875	-1.373339856	0.18310547	0.18310547	0.061035156	2.7813721040000003	-8.41828624	-1.4546875000000001	0.7324219	1.3427734	-3.90625	3.5984375	8.104858426	0.965405252	-0.7324219	-2.5024414	0.18310547	-7.9026857	-1.391284146	2.7359130400000002	0.9765625	-0.36621094	-0.061035156	-1.506127896	8.104858426	3.32807608	0.48828125	-1.4648438	-0.30517578	0.34931639400000003	8.12758786	0.1064697284	2.0751953	4.333496	2.6245117	1549638576.95
-8.41708966	-1.191503894	-0.9414794928000001	0.4272461	1.3427734	0.4272461	1.9607177520000003	-8.16826178	-1.655664038	0.7324219	0.79345703	-2.8686523	3.7874510800000003	8.15390625	0.833813498	-0.36621094	-1.6479492	-0.18310547	-8.01274411	-1.8052001800000002	2.87109375	0.7324219	-0.18310547	0	-1.2441405760000002	8.30822734	3.6893554320000006	0.5493164	-1.0986328	-0.36621094	-1.3087402160000001	7.3667482	0.47971191100000005	2.746582	2.4414062	0.91552734	1549638576.99
-9.733007788	-0.592163089	-1.0419677520000001	2.0751953	1.6479492	0.79345703	1.783667032	-8.19697284	-1.7226562500000002	0.5493164	0.48828125	-2.0751953	3.7934326080000003	8.30463858	0.832617212	0.061035156	-1.0986328	-0.4272461	-8.238842752000002	-1.9009033540000002	3.210839856	0.6713867	-0.061035156	0.061035156	-1.3266846040000002	8.753247300000002	3.86879892	0.48828125	-0.79345703	-0.36621094	-1.1651855432	7.24951178	0.7716064300000001	2.5024414	-0.4272461	-0.5493164	1549638577.03
-10.64457968	0.5825927716	-2.427270468	0.36621094	1.8310547	0.12207031	1.6472900360000002	-8.637207068	-1.693945288	0.36621094	0.24414062	-1.0986328	3.899902356	8.89440944	1.062304712	0.48828125	-0.7324219	-0.7324219	-8.73291034	-1.8255371400000002	3.44890126	0.30517578	-0.79345703	0.24414062	-1.4367432100000002	9.43513179	3.8448730040000005	0.5493164	-0.7324219	-0.18310547	2.7538574280000003	7.5306394800000005	2.807690396	3.3569336	1.6479492	-1.2817383	1549638577.07
-11.724828780000001	0.439038089	-2.930908246	-1.0375977	-0.12207031	-0.24414062	1.565942392	-8.98173822	-1.637719748	0.18310547	-0.061035156	0	4.053027356	9.661230432000002	1.3793212860000001	0.48828125	-0.5493164	-1.0986328	-9.035571580000001	-1.5384277160000002	3.958520468	0.30517578	-0.12207031	0.36621094	-1.388891574	9.8	3.734814496	0.61035156	-0.61035156	-0.18310547	7.226782248	9.43632788	2.6126952880000003	2.0141602	-4.0893555	-0.9765625	1549638577.11
-11.7655027	-0.8888427520000001	-2.4930663940000004	-2.0751953	-0.91552734	0.36621094	1.6915527160000003	-8.93388678	-1.4391357820000001	-0.24414062	-0.18310547	0.9765625	4.262377896	9.97226538	1.561157248	0.48828125	-0.61035156	-1.0986328	-9.174340560000001	-1.585082968	3.7671141200000005	0.18310547	-1.2207031	0.30517578	-1.449902356	10.259375	3.6977295320000003	0.6713867	-0.5493164	-0.061035156	8.254394568	10.106250000000001	4.0494384000000005	-0.7324219	0.91552734	-0.6713867	1549638577.15
-10.5919429	-3.354394568	-3.109155252	-0.91552734	-1.2207031	0.061035156	1.888940396	-9.325073380000001	-0.970190396	-0.5493164	-0.061035156	1.953125	4.582983426	10.700806200000002	1.638916034	0.4272461	-0.36621094	-1.2207031	-9.874170320000001	-1.5707275360000001	4.336547824	-0.18310547	0.061035156	0.12207031	-1.239355432	11.24152806	3.5649413940000003	0.4272461	-0.12207031	0.12207031	4.134375	9.528442392	-0.227294928	-1.4648438	-1.8310547	-1.4648438	1549638577.19
-9.66481929	-4.21691893	-2.9440673920000004	2.2583008	0	0.36621094	2.02292482	-9.575097840000002	-0.5275634784000001	-0.61035156	-0.24414062	2.6855469	5.02441394	11.40183058	1.7477783540000003	0.5493164	0.30517578	-1.5258789	-10.64457968	-0.808691394	3.829321286	-0.6713867	-0.9765625	0.061035156	-1.3063476440000001	11.425757280000001	3.185717752	0.061035156	0.6713867	0.18310547	1.81118161	10.455566100000002	2.816064496	0.36621094	1.4648438	-1.8920898	1549638577.23
-8.5582518	-1.924829074	-3.535034146	1.5869141	-0.5493164	-0.12207031	2.154516574	-9.413598740000001	-0.2512207068	-0.5493164	-1.0375977	2.9907227	5.44790036	11.43532698	1.8004150360000002	0.48828125	1.0986328	-1.2207031	-10.34311502	0.4139160144	3.7611327880000003	-0.36621094	1.4038086	0.36621094	-1.820751996	10.58596196	2.112646466	-0.36621094	0.91552734	0	4.10207518	11.468823380000002	1.6185790740000001	-0.12207031	-2.5024414	-1.6479492	1549638577.27
-8.292675720000002	-1.733422824	-3.6391114200000003	-0.061035156	-0.4272461	-0.4272461	2.566040036	-8.560644568	0.08732910340000001	-0.5493164	-1.0375977	2.9907227	5.220605432000001	10.65654254	1.374536142	0.48828125	1.0986328	-1.2207031	-9.27124002	0.734521466	2.319604532	-0.30517578	0.5493164	0.061035156	-2.310034146	9.668408246	1.296777356	-0.36621094	0.91552734	0	3.0768554320000003	9.39326178	-0.8230468750000001	0.79345703	-1.159668	-1.159668	1549638577.31
-9.744970746000002	-1.9966064300000002	-4.4968505400000005	0.12207031	0.12207031	-0.5493164	2.8316162140000003	-8.83220198	0.3947753894	-1.0375977	-0.79345703	2.6855469	4.320996106	10.468725540000001	0.5634521466	-0.6713867	0.6713867	1.2207031	-10.073950180000002	0.7141846040000002	2.8220459260000004	-0.36621094	0.61035156	-0.18310547	-2.94526358	10.34191942	1.02163089	-0.7324219	0.18310547	-0.36621094	2.7299316100000004	9.2556884	-0.954638678	1.2817383	0.8544922	-0.9765625	1549638577.35
-9.858617720000002	-1.717871106	-4.4489991	-0.8544922	-1.6479492	-0.24414062	2.9979003600000005	-9.957910340000002	0.763232428	-0.9765625	-0.7324219	2.8686523	3.484790036	11.525048920000001	-0.2607910144	-1.2817383	-0.48828125	1.2817383	-9.7066893	0.5443115216000001	3.0828369600000003	-0.48828125	1.2207031	-0.24414062	-2.698828076	11.070459260000002	1.5276611420000001	-0.7324219	0.18310547	-0.36621094	1.698730432	9.98063948	-0.949853534	0.48828125	-0.8544922	-1.2207031	1549638577.39
-8.63601088	-1.449902356	-2.8232422120000003	0	0	-0.12207031	3.192895468	-9.39326178	0.9713867212000001	-0.6713867	-1.2207031	2.319336	3.2957762600000002	10.684058	-0.9402832068000001	-1.0986328	-1.0375977	1.0986328	-8.76042482	0.573022464	2.344726538	-0.7324219	-0.061035156	-0.4272461	-2.545703076	9.48776857	1.679589856	-0.6713867	0.61035156	-0.36621094	1.7501709260000002	9.65405252	-1.453491214	0.4272461	-2.0141602	-1.5869141	1549638577.429
-8.21132788	-1.1855224640000002	-2.9045898560000003	0.4272461	0.30517578	-0.30517578	3.3627685700000005	-8.548681610000001	0.9713867212000001	-0.6713867	-1.2207031	2.319336	3.410620108	9.063086060000002	-1.113745108	-0.12207031	0.061035156	1.3427734	-8.630029254	0.6651367212000001	2.6940429320000003	-0.36621094	0.91552734	-0.30517578	-2.3028564300000003	8.521167032000001	1.6484863220000001	-0.79345703	0	-0.48828125	2.670117212	9.29157698	-1.814770468	0.9765625	-1.4038086	-1.8920898	1549638577.47
-8.27592752	-1.312329074	-3.0876221040000003	0.5493164	-0.36621094	-0.061035156	3.4154052520000002	-8.301049820000001	0.955834964	-0.48828125	-1.3427734	1.5869141	3.178540036	8.604907248	-0.869702176	0.24414062	0.8544922	1.0986328	-8.07495108	0.687866214	2.2621826080000003	-0.30517578	0.30517578	-0.36621094	-2.0193359620000004	8.271142572	1.5336425720000002	-0.79345703	0	-0.48828125	3.234765576	9.10734874	-1.015649411	0.91552734	-0.48828125	-1.7089844	1549638577.509
-9.07026358	-1.3422363220000002	-3.1689697480000003	0.4272461	-0.6713867	0.30517578	3.31611322	-8.119213760000001	0.879272464	-0.5493164	-1.0375977	1.0986328	2.87707518	8.31899411	-0.6017333966	0	0.48828125	0.7324219	-8.24482428	0.9175537140000001	2.3949707460000003	-0.061035156	0.61035156	-0.24414062	-2.1700683900000004	8.155102340000001	1.27763678	-0.30517578	0.18310547	-0.12207031	2.75983876	9.031982428000001	-0.7476806610000001	0.30517578	-0.48828125	-1.4648438	1549638577.549
-9.445898560000002	-1.0419677520000001	-3.052929712	0.79345703	-0.4272461	0.61035156	3.2251952880000005	-8.31660144	0.8290283540000001	-0.6713867	-0.061035156	0.8544922	2.830419928	8.322582968	-0.4689453076	-0.48828125	-0.12207031	0.24414062	-8.30942392	1.108959964	2.4751221040000004	0.48828125	0.36621094	-0.36621094	-2.296875	8.496044928000002	1.33984375	0.061035156	-0.24414062	0.24414062	2.4930663940000004	9.18271466	-0.4438232428	-0.18310547	-1.2817383	-1.159668	1549638577.589
-9.144433606	-0.34572753600000006	-3.20007338	0.9765625	-0.061035156	0.18310547	3.2730469240000004	-8.68745108	0.86850589	-0.6713867	0.5493164	0.91552734	3.045751996	8.86330571	-0.569433606	-0.7324219	-0.8544922	-0.061035156	-8.781957968	0.6962402160000001	2.9416748200000002	0.48828125	-0.12207031	-0.36621094	-2.2657714660000003	9.189892572	1.7274413940000002	0.061035156	-0.24414062	0.24414062	2.5349366	9.38010234	-1.178344748	-0.5493164	-1.5869141	-1.0986328	1549638577.629
-9.09179712	-0.2344726538	-3.8341064300000003	0	-0.12207031	-0.30517578	3.2885987400000003	-9.024804712	0.849365216	-0.6713867	0.79345703	0.8544922	3.447705072	9.491357428	-0.7955322480000001	-0.6713867	-1.2817383	-0.18310547	-9.24611821	-0.0095703125	3.410620108	0.4272461	0	-0.30517578	-1.8040038940000003	9.96389128	2.356689496	0.48828125	-0.5493164	0	2.5815917540000006	9.29516574	-1.9487548920000002	-0.61035156	-1.2207031	-1.3427734	1549638577.669
-8.616870108	-0.6447998200000001	-3.87238768	-0.4272461	-0.18310547	-0.4272461	3.3065429320000006	-9.077441394000001	0.83022464	-0.4272461	0.5493164	0.4272461	3.85444339	9.749755890000001	-0.8230468750000001	0	-0.9765625	-0.48828125	-9.266455072	-0.4713378894	3.53981929	-0.061035156	0.18310547	-0.30517578	-1.0862304712000002	10.179223740000001	2.668920926	0.18310547	0	-0.5493164	2.4978514400000003	9.32028804	-1.905688498	-0.79345703	-0.48828125	-1.4038086	1549638577.709
-8.7030027	-1.5109130400000002	-3.440527356	-1.159668	-1.0986328	-0.8544922	3.1940917540000004	-8.7963134	0.6053222644	-0.4272461	0.5493164	0.4272461	4.187011780000001	9.445898560000002	-0.285913089	0.6713867	-0.36621094	-0.8544922	-9.399243210000002	-0.1770507788	3.101977536	-0.30517578	0.12207031	-0.12207031	-0.9043945288	9.471020468	2.495458966	0.18310547	0	-0.5493164	2.902197284	9.18271466	-1.143652356	-1.4038086	0	-0.91552734	1549638577.749
-10.158886780000001	-2.662939496	-2.906982428	-1.7089844	-1.8310547	-0.91552734	2.9440673920000004	-8.990112320000001	0.1256103534	-0.061035156	-0.12207031	-0.8544922	4.289892572	9.217407248	0.248828125	0.61035156	0.061035156	-0.9765625	-10.910155760000002	-0.2237060504	2.854345746	-0.12207031	0.6713867	0.12207031	-0.8074951080000001	9.765307608	2.40573732	0.24414062	0.61035156	-1.2817383	3.5493896760000005	9.102563400000001	-0.8732910340000001	-2.319336	0.36621094	-0.18310547	1549638577.789
-10.552465560000002	-4.1690673920000005	-2.2107422120000004	-1.159668	0.18310547	-1.4038086	2.77419429	-9.758129892000001	-0.5048339856	-0.18310547	0.30517578	-0.7324219	4.204956070000001	10.396948380000001	0.45698242800000005	0.061035156	0.18310547	-1.2817383	-11.67338858	-1.3805175720000002	3.31850589	-0.12207031	3.2958984	-0.18310547	-1.832714856	11.09199182	3.160595746	0.36621094	2.0141602	-1.3427734	2.8399902160000003	9.42197284	-0.24045410340000004	-2.6245117	0.48828125	0.91552734	1549638577.829
-9.5451902	-4.11882338	-1.8231445680000002	0.79345703	-0.79345703	-2.1362305	2.692846646	-9.572705072	-1.106567392	-0.18310547	0.30517578	-0.7324219	4.3162110600000005	11.1864991	0.88645018	0.12207031	0.30517578	-1.5258789	-10.510596040000001	-1.05991214	2.04086911	-0.6713867	3.112793	-0.18310547	-3.0337889400000004	9.81315944	2.899804712	0.36621094	2.0141602	-1.3427734	4.6703125000000005	11.254687500000001	2.304052716	-3.540039	0.4272461	3.0517578	1549638577.869
-8.61926268	-3.420190396	-0.18303222840000002	-0.4272461	-1.5869141	-1.8310547	2.259790036	-8.155102340000001	-1.5145019960000001	-0.7324219	2.5024414	-0.61035156	4.252807608	9.8083741	1.5599609620000003	0	0.5493164	-0.6713867	-9.567919928000002	-0.63881839	1.100585962	0.061035156	3.7841797	0.061035156	-3.8843505400000002	7.54379892	2.49426268	0.4272461	1.3427734	-1.5869141	3.4369384000000003	11.953320680000001	4.356884784	-2.1362305	-0.6713867	4.8828125	1549638577.909
-9.94833966	-3.7096923920000004	-0.40075683900000003	0	0	-2.746582	1.4606689300000002	-7.811767572	-2.068383786	-0.61035156	2.2583008	-0.48828125	3.4800048920000006	9.00805661	1.9320067900000002	-0.7324219	0.4272461	0.18310547	-10.140942000000003	-1.2333740020000001	0.27395019960000005	-0.18310547	2.9907227	-0.18310547	-3.9154540740000003	7.852441394	2.6174804320000002	0.8544922	1.0375977	-1.4648438	0.0693847644	12.108837860000001	-0.324194339	-2.5634766	0.30517578	4.699707	1549638577.949
-9.31311052	-3.8556396760000005	-1.2058593750000002	0.8544922	-0.48828125	-2.9296875	0.976171875	-8.311816394000001	-2.47631839	-0.61035156	1.953125	0.4272461	2.528955072	9.58586412	1.4522949280000002	-0.9765625	0.12207031	0.12207031	-9.6983152	-1.153222644	0.47014160340000005	0.24414062	5.126953	0	-4.00158696	9.222192392	2.624658246	0.8544922	1.0375977	-1.4648438	-0.2260986322	11.700903060000002	-0.20097655760000002	-0.8544922	0.36621094	2.8686523	1549638577.989
-8.2173098	-3.6690185700000004	-0.5658447284000001	0.36621094	-0.24414062	-1.8920898	1.159204074	-8.181420926000001	-2.692846646	-0.61035156	1.953125	0.4272461	2.4727295320000002	9.56911592	1.21901857	-0.24414062	0.7324219	-0.6713867	-8.771191394	-1.6460937500000001	-0.8421875000000001	-0.12207031	3.7841797	-0.48828125	-4.12839357	8.476904254	2.4081298920000003	0.24414062	2.746582	-1.0375977	-0.2177246106	9.920825180000001	0.0765625	0.5493164	0.36621094	2.0141602	1549638578.029
-8.137158246	-3.0553222840000003	-0.5586669928	0.12207031	-0.18310547	-2.0751953	1.3709472839999999	-7.7148682100000014	-2.7538574280000003	-0.61035156	2.6245117	0.91552734	2.3997558900000002	8.572607428000001	1.32189946	0.48828125	0.7324219	-0.8544922	-8.488867212	-1.6496826080000002	-0.9929199280000001	-0.12207031	3.8452148	-0.36621094	-4.257592752	7.0772461060000005	2.138964856	0.24414062	2.746582	-1.0375977	1.38410643	8.584570288	0.04306640576	1.0375977	2.8076172	0.6713867	1549638578.069
-7.78903804	-3.12351088	-0.9139648560000001	-0.79345703	-0.61035156	-2.8686523	1.280029254	-7.634716754	-2.604321286	-0.61035156	1.7089844	0.36621094	2.318408246	7.899096940000001	1.1735596040000003	0.4272461	0.12207031	-0.61035156	-8.466137680000001	-2.04086911	-1.5707275360000001	-0.24414062	3.7231445	-0.061035156	-3.9968016200000003	6.567626800000001	2.060009784	0.6713867	2.5634766	-0.91552734	1.123315396	7.986425720000001	1.1101562500000002	0.9765625	5.065918	-0.24414062	1549638578.109
-7.066479532000001	-4.395166034	-0.686669928	-1.0375977	-0.12207031	-3.3569336	1.378125	-7.682568390000001	-2.387792932	-0.36621094	0.12207031	-0.30517578	2.306445288	7.415795926	1.002490216	0.8544922	0.24414062	-0.4272461	-8.35249002	-2.527758786	-1.7645263580000001	-0.7324219	3.7231445	0.061035156	-3.7814697480000006	6.367846940000001	2.04924321	0.9765625	2.6245117	-0.9765625	0.6376221040000001	8.17185054	2.094702176	0.30517578	3.0517578	-0.5493164	1549638578.149
-6.9671875000000005	-5.401245108	-0.885253894	0.12207031	0.6713867	-3.479004	1.5025390379999999	-7.601220746000001	-2.1473388580000004	0.061035156	-1.159668	-0.9765625	2.268164038	7.181323380000001	0.7763915740000001	1.4038086	-0.12207031	-0.4272461	-8.12280252	-2.4595702880000005	-1.6472900360000002	-1.159668	4.5166016	0.24414062	-3.3687500000000004	6.001782248	1.892529254	1.2817383	3.112793	-1.2817383	2.5026367800000004	8.39316394	2.25859375	1.5869141	-1.4648438	0.24414062	1549638578.189
-6.5843750000000005	-5.242138580000001	-1.013256839	1.2207031	0.9765625	-3.479004	1.542016574	-7.0581054320000005	-2.107861322	0.18310547	-1.5258789	-1.2817383	2.337548822	6.617871106000001	0.5825927716	1.2817383	-0.12207031	-0.48828125	-7.571313400000001	-1.5970459260000003	-2.154516574	-1.4038086	5.6152344	0.5493164	-3.125903354	5.34023462	1.191503894	1.2817383	3.112793	-1.2817383	5.014843750000001	9.45666484	2.8220459260000004	0.61035156	-1.159668	0.79345703	1549638578.229
-6.324780252000001	-4.9442626800000005	-0.860131839	0.061035156	0.48828125	-3.479004	1.52526857	-6.63222644	-2.0707763580000003	0.18310547	-1.5258789	-1.2817383	2.331567392	5.880957068	0.8194580072000001	1.4648438	-0.36621094	-0.4272461	-6.68486322	-0.7763915740000001	-3.216821286	-1.0375977	5.3710938	1.0375977	-3.6785887600000002	4.844970746	0.08493652160000001	1.3427734	2.8076172	-0.6713867	4.59973143	10.04165036	2.2167236420000003	-0.36621094	1.4648438	1.2817383	1549638578.269
-6.82124002	-5.66921376	-0.900805661	0.91552734	1.5869141	-3.2348633	1.33984375	-6.802099640000001	-1.9535400360000001	-0.24414062	-1.6479492	-1.2207031	2.356689496	6.10585962	0.5287597644	0.7324219	-1.3427734	-0.36621094	-6.5245607	-0.462963858	-3.9345947480000003	-0.79345703	5.2490234	1.0986328	-4.34851088	5.624951080000001	-0.5802001800000001	1.0986328	2.1972656	0.36621094	3.7049072480000005	7.869189300000001	2.0743652160000003	-0.9765625	0.4272461	1.5258789	1549638578.309
-7.3320557100000014	-6.1333741	-1.39606929	1.6479492	1.5258789	-2.5634766	1.181933606	-7.2901857	-1.9200439300000003	-0.18310547	-2.0751953	-0.79345703	2.682080072	6.9958985600000005	0.37683107	0.36621094	-1.3427734	-0.5493164	-6.7482665740000005	-0.3002685504	-5.21940944	-0.5493164	5.432129	1.2817383	-4.841381790000001	6.847558606000001	-0.8278320288	1.2817383	1.4038086	1.4038086	4.7983153960000005	8.535522660000002	1.7788817900000002	-1.0986328	0.91552734	1.2817383	1549638578.367
-7.320092752000001	-6.27932158	-1.899707068	0.5493164	3.2348633	-2.5024414	1.676000998	-8.269946580000001	-1.534838858	-0.4272461	-1.0986328	-0.061035156	2.7478759000000004	8.540307608	-0.1866210962	0.36621094	-1.6479492	-0.8544922	-6.701611420000001	-0.39238280760000005	-5.8283202880000005	-0.6713867	4.9438477	1.4038086	-4.970581070000001	8.53073732	-1.2704589660000003	0.79345703	0.7324219	2.0751953	4.7983153960000005	8.535522660000002	1.7788817900000002	-1.7089844	-1.8310547	1.953125	1549638578.389
-7.504321580000001	-6.67409694	-2.654565396	0.5493164	1.5258789	-2.5024414	1.8626221040000002	-9.1623777	-1.7035155760000003	-0.36621094	-1.2207031	0.12207031	3.052929712	10.473510880000001	-0.5455078076000001	-0.12207031	-1.953125	-0.8544922	-6.226684800000001	-0.02990722644	-6.507812500000001	-0.7324219	4.760742	1.3427734	-5.132080072	9.32148462	-1.81716304	0.5493164	0.61035156	2.2583008	5.803198380000001	8.274731430000001	1.69633786	-1.0375977	0.7324219	1.4648438	1549638578.429
-6.951635880000001	-6.991113220000001	-2.0097655760000004	1.4038086	-0.8544922	-2.319336	1.85544429	-9.164770468	-1.7645263580000001	-0.18310547	-1.7089844	-0.36621094	2.9703858800000003	11.154199280000002	-0.6220702880000001	-0.24414062	-1.953125	-0.061035156	-5.70510234	0.641210962	-7.297363220000001	-0.4272461	4.333496	1.2817383	-4.90358876	9.427954074	-2.0193359620000004	0.5493164	0.61035156	2.2583008	5.127294928000001	8.52954074	2.5839844240000005	-1.4038086	0.91552734	1.4648438	1549638578.469
-6.163281250000001	-7.48278804	-2.237060504	0.5493164	1.0986328	-1.8920898	1.695141574	-9.130077880000002	-1.5372314300000003	-0.36621094	-1.7089844	-0.4272461	2.6485839660000003	11.3731205	-0.287109375	-0.18310547	-0.8544922	0.4272461	-5.54360324	0.9881347840000001	-8.26875	-0.4272461	3.8452148	1.159668	-4.870092752000001	9.931591460000002	-2.3578857820000003	0.24414062	1.7089844	1.5258789	4.630834964000001	8.16467302	2.5971435700000005	-1.7089844	0.061035156	1.3427734	1549638578.509
-6.8032959260000005	-8.21132788	-2.5157959260000005	0.18310547	0.9765625	-1.953125	1.5551757200000003	-9.939965560000001	-1.1903076080000001	0.061035156	-1.953125	0	1.81357428	12.03825728	-0.0825439496	-0.4272461	-0.8544922	0.48828125	-5.638110520000001	1.1257080072	-9.12888179	-0.30517578	3.7231445	1.0986328	-4.7062010800000005	10.35747104	-2.6497802520000002	0.5493164	0.79345703	1.2817383	5.68117662	7.600024460000001	3.3651612400000004	-1.4648438	-1.2817383	1.2207031	1549638578.549
-6.391772660000001	-9.16357428	-2.43205571	-0.061035156	1.159668	-1.7700195	1.4989501800000002	-10.6421875	-1.3649658540000003	0.4272461	-2.319336	0	1.7633300720000002	12.55983876	-0.135180661	-0.7324219	-1.5258789	0.61035156	-5.343823380000001	1.3015625000000002	-9.651660340000001	-0.18310547	3.7231445	0.79345703	-4.344921924	11.182910340000001	-2.7706054320000004	0.24414062	1.4038086	0.61035156	5.994604532	7.55576178	2.403344748	-0.9765625	-0.7324219	1.0375977	1549638578.595
-5.90249002	-8.69582518	-2.4990478240000003	0.24414062	1.5869141	-1.5258789	1.5156982820000002	-10.453173920000001	-1.35180661	0.061035156	-1.7089844	0.18310547	1.9320067900000002	12.73688948	-0.1686767572	0.24414062	-0.36621094	0.91552734	-4.57580571	1.7094971040000002	-10.029687500000001	0	3.4179688	0.7324219	-4.159497104000001	11.064477340000002	-2.996704074	0.24414062	1.2817383	0.36621094	6.30205072	7.802197480000001	2.3626709260000003	-0.6713867	-0.12207031	0.9765625	1549638578.629
-5.73740216	-8.2771241	-2.8316162140000003	0.061035156	1.2817383	-1.8920898	1.4606689300000002	-10.57878444	-1.3063476440000001	0.061035156	-0.9765625	0.5493164	1.58388678	12.35766574	-0.1626953076	0.061035156	-0.48828125	0.61035156	-3.6056152160000003	1.885351538	-10.180420320000001	0.24414062	2.8686523	0.7324219	-3.83171376	10.582373200000001	-3.1940917540000004	0.36621094	0.8544922	0.24414062	5.9467527	7.9026857	3.01225589	-0.5493164	-1.0375977	0.7324219	1549638578.669
-5.510107428000001	-9.03796376	-2.628247104	0.24414062	0.6713867	-1.2817383	1.4953613220000002	-10.66970198	-1.8375000000000001	-0.18310547	-1.3427734	0.48828125	1.4570800720000001	12.11721196	-0.4761230432	0.12207031	-1.4038086	0.30517578	-2.9823487400000004	1.7298339660000002	-10.62185054	0.18310547	2.1362305	0.61035156	-3.78027356	10.4292482	-3.3400389400000003	0.36621094	0.8544922	0.24414062	6.223095746000001	7.955322480000001	3.3627685700000005	-0.8544922	-0.7324219	0.4272461	1549638578.709
-5.075854532	-9.15639676	-2.61867662	0.30517578	1.0375977	-1.0986328	1.990625	-10.73310504	-2.127001996	-1.159668	-0.8544922	0.6713867	1.753759784	11.79182158	-0.6854736419999999	1.159668	-0.8544922	-0.12207031	-2.934497104	1.5456054320000001	-10.96398912	0.18310547	1.7700195	0.48828125	-2.99191893	10.629028060000001	-3.037377896	0.36621094	0.4272461	0	6.3630616	7.428955072	2.7706054320000004	-0.7324219	-0.9765625	0.061035156	1549638578.749
-5.243335160000001	-9.149218750000001	-2.983544928	0.36621094	0.91552734	-0.8544922	2.4392334260000004	-11.218798920000001	-2.519384784	-1.0375977	-1.4038086	0.12207031	1.9607177520000003	12.10285692	-1.221411142	1.4038086	-1.3427734	-0.48828125	-2.8447753600000003	1.296777356	-11.375512680000002	0.12207031	1.7700195	0.36621094	-3.1893066100000005	10.936474640000002	-3.2383545320000002	0.6713867	0.48828125	-0.061035156	6.7482665740000005	7.4947509000000005	2.516992212	-0.6713867	-1.159668	0	1549638578.789
-5.031591754	-8.979345746000002	-2.7909423920000003	-0.061035156	0.30517578	-0.61035156	2.2669677520000002	-12.04304164	-2.4751221040000004	0.48828125	-1.0375977	-0.5493164	2.9739746400000002	12.441405760000002	-1.9260253600000001	1.159668	0	-0.12207031	-2.0528320680000003	1.4056396760000003	-11.82771016	0.061035156	1.159668	0.36621094	-3.4692382200000003	11.25947284	-3.5135009000000004	0.6713867	0.48828125	-0.061035156	7.297363220000001	7.293774460000001	2.3387451080000004	-0.30517578	-0.4272461	-0.12207031	1549638578.828
-5.083032248	-9.438720746000001	-3.03020018	-0.30517578	0.48828125	-0.18310547	2.198779254	-12.462939300000002	-2.5313476440000002	0.48828125	-1.0375977	-0.5493164	3.667822284	13.185498200000001	-2.0731689300000005	0.61035156	1.7700195	0.48828125	-1.8219482820000001	1.415209964	-12.26435504	-0.061035156	0.48828125	0.24414062	-3.111547824	11.755933	-3.645092752	0.61035156	0.30517578	0.24414062	7.146630890000001	6.86191394	2.107861322	-0.061035156	-0.36621094	-0.061035156	1549638578.868
-5.06867662	-9.77248552	-3.03857428	0.18310547	-0.48828125	0.061035156	2.410522464	-12.58496106	-2.3483153960000003	1.2817383	0.24414062	-0.12207031	3.081640576	13.136450180000002	-0.47851562500000006	-1.5869141	1.7089844	0.18310547	-1.9188476440000002	1.431957968	-12.490453780000001	-0.18310547	-0.061035156	0.12207031	-3.085229532	11.852832460000002	-3.581689496	0.61035156	-0.18310547	0.5493164	7.498339660000001	7.04375	2.1521240020000003	0	-0.18310547	-0.12207031	1549638578.909
-5.04953624	-9.605004892	-3.0804442900000004	0.18310547	-0.5493164	0.12207031	1.617382788	-12.64597194	-2.162890576	0.79345703	0.061035156	-0.24414062	3.7324219240000005	13.287183	-0.36965332460000005	-0.61035156	2.746582	0.48828125	-2.100683606	1.6185790740000001	-12.46413588	-0.24414062	-0.5493164	0.061035156	-3.085229532	11.852832460000002	-3.581689496	0.61035156	-0.18310547	0.5493164	6.9492432100000014	7.451684800000001	2.496655252	0.24414062	-0.30517578	-0.36621094	1549638578.948
-5.34023462	-9.869384980000001	-3.10317392	0.30517578	-1.159668	0.18310547	1.617382788	-12.64597194	-2.162890576	0.79345703	0.061035156	-0.24414062	2.6641358800000003	13.600610520000002	-0.230883786	-0.61035156	2.746582	0.48828125	-2.14973143	1.8422851440000003	-12.311010880000001	-0.12207031	-1.159668	-0.061035156	-3.4632567900000004	12.072949280000001	-3.6415038940000004	-0.12207031	-0.48828125	0.30517578	6.63342302	7.778271760000001	2.613891574	-0.18310547	-0.30517578	-0.7324219	1549638578.988
-5.27563498	-9.5703125	-2.8675048920000004	0.4272461	-1.2207031	0.30517578	2.8041014400000006	-12.74646016	-1.7226562500000002	1.0986328	0.18310547	-0.79345703	3.58049321	13.628125	-0.5191894568000001	0.30517578	-0.18310547	1.0986328	-2.387792932	1.9427734620000003	-12.137548920000002	0.18310547	-1.8920898	-0.12207031	-3.994409146	11.93059056	-4.094897464000001	-0.061035156	-0.79345703	-0.061035156	7.11672374	7.818945288000001	2.40573732	0.36621094	-0.30517578	-0.9765625	1549638579.029
-5.400048920000001	-9.131274460000002	-2.682080072	0.061035156	-0.91552734	0.7324219	2.5851807100000004	-12.6244384	-1.6353271760000003	-0.36621094	0.9765625	-2.5634766	4.2970702880000005	14.021703780000001	-0.29069824280000006	0.4272461	1.6479492	2.0751953	-2.5744139400000003	1.7406005400000002	-12.021509080000001	0.061035156	-2.5634766	-0.24414062	-4.48847644	11.686548020000002	-3.5003417540000004	-0.91552734	-2.0751953	-0.8544922	6.937280252000001	7.719653060000001	2.140161142	0.8544922	-0.36621094	-1.2817383	1549638579.069
-5.630932608000001	-8.878857428000002	-2.5301512600000002	-0.5493164	-0.7324219	1.2207031	2.686865216	-12.41628444	-1.544409146	-0.91552734	-1.2207031	-2.8076172	4.03986821	13.74296924	0.0478515625	0.30517578	1.159668	2.5024414	-2.5744139400000003	1.7406005400000002	-12.021509080000001	0.061035156	-2.5634766	-0.24414062	-4.655957068	11.7224366	-2.9703858800000003	-1.0986328	-1.953125	-1.8920898	6.82124002	7.658642572	2.400952176	0.61035156	0.36621094	-1.5258789	1549638579.109
-5.752954074000001	-8.8896241	-2.406933606	-0.61035156	-1.2207031	1.6479492	3.6618408540000003	-12.16865216	-2.0480469240000003	-1.7700195	-2.0751953	-3.0517578	5.09379892	13.527636780000002	-0.840991214	1.3427734	0.61035156	2.5024414	-2.5744139400000003	1.7406005400000002	-12.021509080000001	0.061035156	-2.5634766	-0.24414062	-5.1440429320000005	11.70808058	-2.469140576	-1.4648438	-2.8076172	-2.380371	6.453979532000001	7.322485520000001	2.327978534	1.0986328	0.24414062	-1.5258789	1549638579.149
-5.6273437500000005	-8.365649460000002	-2.268164038	-0.61035156	-1.0375977	2.4414062	4.672705072	-11.49753444	-1.8793701080000003	-1.7700195	-0.5493164	-3.7231445	5.89052716	13.1089357	-0.7572509980000001	1.0986328	2.0751953	2.9907227	-3.4429199280000002	1.47263179	-10.303637680000001	0.18310547	-3.90625	-0.61035156	-4.925122300000001	11.34680162	-2.76821286	-1.4648438	-2.8076172	-2.380371	6.474316394000001	7.287792932	1.8781738220000002	1.5869141	0.36621094	-1.5258789	1549638579.188
-5.74577626	-7.845263580000001	-2.15571286	-0.6713867	-0.91552734	3.0517578	5.249316394	-10.49384784	-2.588769568	-1.7700195	-0.7324219	-3.7841797	6.568823380000001	12.43303264	-0.49406739200000005	0.79345703	1.2207031	3.479004	-3.7838623200000003	1.36018071	-9.723437500000001	0.18310547	-4.5166016	-0.6713867	-5.273242212	10.36704074	-2.51459964	-1.4648438	-2.319336	-2.6245117	6.333154254	7.342822480000001	1.758544928	1.4648438	0.8544922	-1.5869141	1549638579.228
-5.668017572	-7.097582968	-2.3614746400000004	-0.79345703	-0.4272461	3.3569336	5.93359375	-9.49494658	-3.33046875	-2.0141602	-0.24414062	-4.1503906	7.345214660000001	11.342016280000001	-0.8900390380000001	0.7324219	0.48828125	4.1503906	-4.11044928	1.2788329680000001	-8.80109874	0.30517578	-5.1879883	-0.6713867	-6.00417482	9.4423098	-2.124609424	-1.159668	-3.2958984	-2.1362305	5.785253894	7.583276260000001	2.1569091460000003	1.5869141	0.5493164	-1.7089844	1549638579.268
-6.20036592	-7.102368210000001	-2.159301718	-0.79345703	-1.159668	3.6010742	6.221899460000001	-8.047436600000001	-3.134277356	-2.0141602	-0.24414062	-4.1503906	7.94335962	10.222289840000002	-0.9570312500000001	-0.12207031	1.8920898	4.699707	-4.38200679	1.076660144	-8.21132788	0.30517578	-5.9814453	-0.7324219	-5.744580072	8.61447734	-1.6437011780000002	-1.159668	-3.2958984	-2.1362305	4.974169928000001	7.93378894	2.201171924	1.4038086	-0.18310547	-1.7700195	1549638579.308
-6.571215560000001	-6.650170926	-1.848266574	-0.24414062	-0.30517578	4.0283203	6.342724640000001	-6.774585160000001	-3.2969726440000002	-1.3427734	0.91552734	-4.8217773	7.415795926	8.685058606	-0.4713378894	-0.4272461	0.91552734	4.8828125	-5.14763179	0.7895507788	-7.0832273400000005	0.36621094	-6.713867	-0.61035156	-5.215820288000001	8.138354532000001	-1.11613768	-1.4038086	-4.0893555	-0.36621094	4.901196580000001	8.21132788	1.677197284	1.4648438	-0.61035156	-1.953125	1549638579.348
-6.955224640000001	-5.656054712	-2.11982428	-0.5493164	-0.061035156	4.1503906	6.534130890000001	-5.26367212	-3.215625	-1.0375977	1.0986328	-5.004883	7.27941893	7.1585937500000005	-0.4091308606000001	-0.4272461	0.36621094	5.1879883	-5.83669429	0.5084228534	-5.82233876	0.24414062	-7.019043	-0.61035156	-4.7253417540000004	7.412207068000001	-0.648388678	-1.5258789	-4.4555664	0.5493164	5.0890135800000005	8.444604532000001	1.44870607	1.0375977	-0.6713867	-2.0751953	1549638579.388
-7.5079103400000005	-5.004076980000001	-2.3351562500000003	-0.61035156	-0.36621094	4.272461	6.224292032	-4.13796376	-3.0601074280000002	-0.8544922	0.8544922	-4.9438477	7.28659694	5.849853240000001	-0.56823732	-0.8544922	1.0986328	4.8217773	-6.347509980000001	0.32180175720000004	-4.580590854	0.30517578	-7.2021484	-0.61035156	-3.9477538940000003	6.59633786	0.02033691394	-1.5258789	-4.4555664	0.5493164	4.693042032	8.57380342	1.1807373200000002	0.8544922	-0.79345703	-2.0141602	1549638579.428
-7.793823380000001	-4.657153354	-2.489477536	-1.2817383	-0.4272461	4.3945312	5.89650908	-3.4321533540000004	-2.72036142	-0.8544922	0.8544922	-4.9438477	6.13815944	4.683471646	-0.47014160340000005	-1.2207031	1.0986328	4.5166016	-6.492260880000001	0.1626953076	-3.3101317900000002	0	-7.1411133	-0.7324219	-3.21203624	5.924023560000001	0.6017333966	-1.5258789	-4.211426	2.4414062	4.300659146	8.69941394	1.207055661	0.8544922	-0.7324219	-1.953125	1549638579.468
-7.517480432000001	-4.3700439300000005	-2.2801269960000004	-1.8310547	0.12207031	4.272461	5.578295926000001	-2.8268310700000003	-2.604321286	0.7324219	1.2207031	-4.8828125	5.79482428	3.9501464660000005	-0.45578614200000006	-1.0375977	0.5493164	4.272461	-6.7458741	-0.0729736322	-2.173657248	0.061035156	-7.6293945	-0.6713867	-2.310034146	5.12490216	1.221411142	-1.0986328	-3.90625	2.9296875	4.06140126	8.858520468	0.6830810700000001	0.8544922	-0.91552734	-2.2583008	1549638579.508
-7.035375900000001	-4.264770468	-2.044457968	-1.7089844	0.8544922	3.8452148	5.514892572	-2.31481929	-1.859033246	0.5493164	0.91552734	-5.004883	5.67878444	3.3759277160000005	-0.32778320680000006	-1.0986328	0.5493164	4.0283203	-7.35478534	-0.0980957068	-0.88046875	-0.24414062	-7.6293945	-0.7324219	-1.287207068	5.17993161	1.8781738220000002	-1.0986328	-3.90625	2.9296875	3.4453125000000004	8.96140126	0.3612792932	1.3427734	-0.6713867	-2.1972656	1549638579.548
-6.9743650200000005	-3.8329101440000004	-1.990625	-1.3427734	0.91552734	2.9907227	5.666821580000001	-2.204760782	-1.471435504	0.5493164	0.91552734	-5.004883	5.392871106	2.8352050720000004	-0.01076660144	-1.0986328	0.18310547	3.479004	-8.145532248	-0.3146240216	0.5574707068000001	-0.061035156	-6.286621	-0.48828125	-0.5562744110000001	5.973071580000001	2.2478271760000004	-0.5493164	-2.2583008	2.8076172	2.958422824	9.268847840000001	0.1399658246	1.0375977	0	-2.1972656	1549638579.588
-7.2590820680000006	-3.379516574	-2.158105432	-0.7324219	0.79345703	2.1972656	5.87497554	-2.146142572	-1.9176513580000003	1.0375977	1.2207031	-4.0283203	6.10585962	2.719165036	0.1387695288	-0.61035156	0.12207031	2.6855469	-8.487670926	-0.501245108	1.161596646	-0.36621094	-5.1879883	-0.4272461	-0.3971679712	6.816455072	2.767016574	-0.24414062	-1.4648438	2.5024414	2.191601538	9.563134980000001	0.052636719240000004	1.0986328	-0.5493164	-2.1362305	1549638579.628
-8.01872554	-3.1151367800000003	-2.8112792540000004	-0.6713867	0.36621094	1.5869141	6.262573380000001	-2.000195288	-1.3302734620000003	0.061035156	-0.30517578	-3.2348633	7.431347840000001	3.1055663940000002	0.10288086060000001	-0.6713867	0.48828125	2.2583008	-8.903979532000001	-0.37683107	1.732226538	-0.36621094	-4.8828125	-0.36621094	-0.52995607	7.677783246000001	3.125903354	-0.24414062	-1.4648438	2.5024414	1.796826178	9.61936052	0.16508788940000002	1.2207031	-0.7324219	-1.953125	1549638579.668
-8.553466754	-3.0086670320000004	-3.277832068	-1.0375977	-0.30517578	1.0375977	6.544897660000001	-1.7645263580000001	-1.564746106	0.061035156	-0.30517578	-3.2348633	8.000781250000001	3.045751996	0.6328369110000001	-0.91552734	-0.5493164	2.319336	-9.406420926000001	-0.39836425720000007	2.557666034	-0.48828125	-3.7841797	-0.24414062	-0.37443847840000005	8.2089357	3.2862060700000004	0.24414062	-0.8544922	1.5258789	2.013354532	9.791625900000001	0.193798822	1.0375977	-0.36621094	-1.5869141	1549638579.708
-8.717358426	-3.1845214660000005	-3.12111821	-0.9765625	-0.18310547	0.7324219	6.920532248	-1.33984375	-1.6030273560000001	0.18310547	0.4272461	-2.0751953	8.755639480000001	2.6880616	1.0946044928	-0.4272461	-0.7324219	1.8920898	-9.788037140000002	-0.379223642	3.075659146	-0.5493164	-2.4414062	-0.18310547	-0.346923822	9.081030252000001	3.410620108	0.12207031	-0.6713867	1.4648438	1.836303714	9.7748777	0.26796875000000003	0.5493164	0.48828125	-1.0986328	1549638579.748
-8.91235324	-3.0038817900000003	-3.0613037140000006	-0.24414062	0	0.79345703	7.436132788000001	-0.9929199280000001	-1.5432128600000001	0.061035156	0.79345703	-1.4038086	9.445898560000002	2.4799072480000004	0.73332518	-0.30517578	0.24414062	1.3427734	-9.73659694	-0.1674804712	2.9727783540000003	-0.48828125	-1.7089844	-0.12207031	-0.2619873004	9.578686600000001	3.4931639400000005	0.12207031	-0.6713867	1.4648438	1.5109130400000002	9.7748777	0.1399658246	0.30517578	-0.18310547	-0.6713867	1549638579.788
-8.95661592	-2.5564697480000005	-3.0409667540000003	-0.30517578	-0.4272461	0.7324219	7.86560054	-0.8589355432	-1.7417969240000002	0.061035156	0.79345703	-1.4038086	9.8334964	2.5612548920000004	0.553881839	0.12207031	0.18310547	0.9765625	-9.564331070000001	-0.20935058900000003	3.210839856	-0.36621094	-1.4648438	-0.18310547	-0.515600589	9.521264480000001	3.494360324	-0.48828125	0.12207031	1.0375977	1.1041748200000001	9.864599640000002	-0.153125	-0.18310547	-0.30517578	-0.30517578	1549638579.828
-8.94584964	-2.2657714660000003	-2.9440673920000004	0	0.061035156	0.4272461	8.290283246000001	-0.7476806610000001	-1.8219482820000001	0.4272461	-0.18310547	-0.9765625	10.04284694	2.6509764400000004	0.5586669928	0.12207031	0.061035156	0.91552734	-9.426757788000002	-0.270361322	3.2706542540000005	-0.36621094	-1.0986328	-0.18310547	-0.7058105432	9.433935700000001	3.408227536	-0.48828125	0	0.9765625	1.343432608	9.719848740000002	-0.43186035340000006	0.12207031	-0.18310547	-0.24414062	1549638579.868
-9.229370108000001	-2.020532248	-3.1486327880000005	0.061035156	0.061035156	0.061035156	8.749658246000001	-0.6615478240000001	-2.00258786	0.30517578	-0.30517578	-0.5493164	9.9447509	2.670117212	0.7608398560000001	0.18310547	0.48828125	0.5493164	-9.478198380000002	-0.26677246400000004	3.466845746	-0.30517578	-0.91552734	-0.24414062	-0.6292480432	9.419580072	3.3244873200000002	-0.48828125	0	0.9765625	1.8004150360000002	9.71625998	-0.2978759784	0.12207031	0.12207031	-0.12207031	1549638579.908
-9.25688498	-2.038476538	-3.08881839	-0.18310547	-0.18310547	0	8.94465306	-0.5227783246000001	-2.0887207460000004	0.30517578	-0.30517578	-0.5493164	9.589452880000001	2.7610351440000005	0.758447284	0.061035156	0.30517578	0.24414062	-9.410009980000002	-0.3935791034	3.5601562500000004	-0.18310547	-0.24414062	-0.18310547	-0.6507812500000001	9.38608426	3.4381347840000003	-0.12207031	0.24414062	0.4272461	1.3386474640000001	9.796411240000001	-0.2428466754	-0.30517578	0.18310547	0.061035156	1549638579.948
-9.273632788	-2.00258786	-3.045751996	0.12207031	0.061035156	0	9.261669928000002	-0.46774902160000004	-2.140161142	0.30517578	-0.12207031	-0.36621094	9.77248552	2.818457068	0.6256591459999999	0.061035156	-0.061035156	0.061035156	-9.326269568	-0.5191894568000001	3.484790036	-0.24414062	-0.12207031	-0.18310547	-0.6902587860000001	9.439917032	3.4812010800000004	-0.12207031	0.24414062	0.4272461	1.030004892	9.87058058	-0.3194091754	-0.24414062	-0.30517578	0	1549638579.988
-9.25927716	-1.7465820680000002	-3.0613037140000006	-0.061035156	-0.061035156	0	9.49016124	-0.49406739200000005	-2.0145507200000004	0.18310547	-0.18310547	-0.12207031	10.05959514	2.767016574	0.879272464	0.12207031	0.24414062	-0.12207031	-9.18391124	-0.48569336060000007	3.354394568	-0.18310547	-0.061035156	-0.061035156	-0.833813498	9.34421376	3.4225829680000004	0.061035156	0.4272461	0.18310547	1.332666034	9.8251223	-0.416308606	-0.12207031	-0.24414062	-0.061035156	1549638580.028
-9.27124002	-1.6090087860000002	-3.0565185700000006	-0.12207031	0	-0.061035156	9.578686600000001	-0.41511232	-2.045654254	0.061035156	-0.18310547	0	10.19597194	2.7371094240000002	0.891235324	0.12207031	-0.061035156	-0.12207031	-9.10974092	-0.5526855432	3.2790283540000003	-0.12207031	0	0	-0.8445800720000001	9.317895468000001	3.4441162140000006	0	0.061035156	0	1.5898682100000001	9.778466754	-0.2895019568	-0.18310547	-0.24414062	0	1549638580.068
-9.274829074000001	-1.6544677520000002	-3.0613037140000006	-0.18310547	0.061035156	-0.061035156	9.76411142	-0.38640135800000003	-2.1892089660000003	0.061035156	-0.18310547	0	10.4543705	2.709594748	0.7883544928000001	0.12207031	0.061035156	-0.18310547	-9.08461911	-0.6723144568000001	3.18332518	-0.18310547	-0.12207031	0	-0.910375998	9.406420926000001	3.4441162140000006	0.061035156	0.061035156	0	1.6616454680000001	9.75214856	-0.33137207460000007	-0.12207031	0	-0.061035156	1549638580.108
-9.35856929	-1.6843750000000002	-3.0804442900000004	-0.18310547	-0.061035156	0.061035156	9.7485598	-0.3576904254	-2.0289062500000004	0.061035156	0.061035156	0.061035156	10.52495108	2.7000244600000003	0.949853534	0.061035156	0	-0.12207031	-9.07026358	-0.6268554712000001	3.192895468	-0.12207031	-0.061035156	0	-0.9139648560000001	9.42077626	3.4213867800000006	0.061035156	0.061035156	0	1.66044928	9.73659694	-0.3756347644	0	-0.12207031	-0.12207031	1549638580.148
-9.222192392	-1.6736084260000001	-2.948852536	-0.24414062	-0.12207031	0.061035156	9.666015380000001	-0.2619873004	-2.058813498	0.12207031	-0.061035156	0	10.63620558	2.70600589	0.9594238220000001	0.12207031	-0.18310547	-0.061035156	-9.00327176	-0.5802001800000001	3.1187255400000002	-0.12207031	-0.18310547	0.061035156	-0.86850589	9.431542932000001	3.399853534	0.12207031	0	0	1.7298339660000002	9.74138179	-0.3002685504	0	-0.061035156	-0.12207031	1549638580.188
-9.19348143	-1.77290036	-2.9416748200000002	-0.18310547	0.061035156	0	9.666015380000001	-0.21054687500000002	-2.227490216	0.061035156	-0.061035156	-0.061035156	10.771386780000002	2.6844726440000004	0.9474609620000001	0.12207031	0	0.061035156	-9.00686052	-0.6232665740000001	3.131884784	-0.12207031	-0.18310547	0	-0.80988768	9.46503894	3.390283246	0.061035156	0	0.061035156	1.599438498	9.721044928000001	-0.324194339	0	0.061035156	-0.061035156	1549638580.228
-9.319091754	-1.808789038	-3.0409667540000003	-0.061035156	0	0	9.615771760000001	-0.2428466754	-2.19638678	0	0	-0.12207031	10.64697284	2.6916503600000006	1.1209228240000002	-0.061035156	-0.061035156	0.061035156	-9.067871106	-0.5502929712000001	3.2407471040000004	-0.12207031	-0.12207031	0	-0.7955322480000001	9.53083516	3.325683606	0.061035156	0	0.061035156	1.665234424	9.69951178	-0.3505126800000001	0	0.18310547	-0.12207031	1549638580.267
-9.304736420000001	-1.81716304	-3.069677716	-0.061035156	0	0	9.589452880000001	-0.309838858	-2.251416034	0	0.061035156	-0.12207031	10.67807608	2.7000244600000003	1.0479492212000001	-0.061035156	-0.061035156	0.061035156	-9.08461911	-0.47014160340000005	3.2742432100000003	-0.12207031	-0.12207031	0	-0.79194339	9.589452880000001	3.331665036	0	-0.061035156	0	1.4403320680000002	9.76291484	-0.26318359620000004	0	0.061035156	-0.061035156	1549638580.307
-9.25090306	-1.8040038940000003	-3.0565185700000006	0	0	0	9.557153060000001	-0.346923822	-2.1844238220000003	-0.061035156	-0.061035156	-0.061035156	10.66491664	2.7538574280000003	0.9977050720000001	-0.12207031	0	0	-9.118115020000001	-0.4605712860000001	3.338842752	0	0	0	-0.8074951080000001	9.547582968	3.31611322	0	-0.061035156	0	1.464257788	9.81315944	-0.2392578076	-0.061035156	-0.12207031	-0.12207031	1549638580.348
-9.265259080000002	-1.732226538	-3.0565185700000006	0	0.061035156	-0.061035156	9.572705072	-0.34213867800000003	-2.0935058900000003	-0.061035156	-0.061035156	-0.061035156	10.533325180000002	2.7538574280000003	0.9426757788	-0.12207031	-0.12207031	0	-9.07026358	-0.4689453076	3.2885987400000003	0	0	0	-0.7967285340000001	9.547582968	3.32089856	0	-0.061035156	0	1.5767089660000002	9.76411142	-0.2954833966	0	-0.12207031	-0.061035156	1549638580.387
-9.310717752	-1.715478534	-3.1534179320000004	0.061035156	-0.061035156	0	9.596630890000002	-0.39238280760000005	-2.001391574	-0.12207031	0.061035156	0	10.490259080000001	2.64738768	0.846972644	-0.12207031	0	-0.061035156	-9.031982428000001	-0.458178714	3.23955072	0	0	0	-0.717773462	9.58227536	3.32089856	0	-0.061035156	-0.061035156	1.453491214	9.77966304	-0.29069824280000006	0	-0.18310547	-0.061035156	1549638580.427
-9.265259080000002	-1.64011232	-3.16777356	0	-0.12207031	-0.061035156	9.5870607	-0.44621582460000003	-1.9296142180000002	-0.061035156	0	0	10.52016574	2.5947509	0.802709964	-0.061035156	-0.061035156	-0.12207031	-9.04633786	-0.46774902160000004	3.2562989200000003	0	0	0	-0.693847644	9.559545926	3.2634764400000003	0	-0.061035156	-0.061035156	1.5587646760000002	9.758129892000001	-0.2895019568	-0.061035156	-0.18310547	-0.061035156	1549638580.468
-9.28200679	-1.6664307100000002	-3.2144287140000003	-0.061035156	-0.12207031	-0.061035156	9.553564300000001	-0.492871106	-1.9379882200000003	-0.061035156	-0.061035156	0	10.64099092	2.5612548920000004	0.7201660340000001	-0.061035156	-0.061035156	-0.12207031	-9.05351538	-0.45698242800000005	3.243139676	0	0	0	-0.6914550720000001	9.57749002	3.180932608	-0.061035156	-0.061035156	-0.061035156	1.4929687500000002	9.7485598	-0.41870117800000006	-0.061035156	-0.18310547	-0.061035156	1549638580.507
-9.33344748	-1.7071045320000002	-3.289794928	-0.12207031	-0.48828125	-0.12207031	9.48896466	-0.5873779254	-1.9260253600000001	0	0	0	10.674487319999999	2.5205810700000004	0.7416992212000001	-0.061035156	-0.061035156	-0.12207031	-9.102563400000001	-0.3600830072	3.2814209260000005	-0.061035156	0.061035156	0	-0.6400146760000001	9.594238220000001	3.124707068	0	-0.061035156	-0.12207031	1.6137939300000002	9.76171875	-0.31701660340000004	0	-0.061035156	-0.061035156	1549638580.547
-9.231762680000001	-1.830322284	-3.2072509000000005	0.061035156	-0.18310547	-0.12207031	9.44350589	-0.5873779254	-1.8829589660000003	0	-0.061035156	0.061035156	10.707983720000001	2.5301512600000002	0.7141846040000002	-0.061035156	-0.12207031	-0.12207031	-9.157592752000001	-0.2918945288	3.2718505400000004	-0.061035156	0.061035156	-0.061035156	-0.5981445288	9.673193390000002	3.10317392	0	-0.061035156	-0.12207031	1.617382788	9.75214856	-0.3146240216	-0.061035156	0	-0.061035156	1549638580.587
-9.258081070000001	-1.814770468	-3.3603759000000006	0.12207031	-0.18310547	-0.12207031	9.463842752000001	-0.611303714	-1.8063964660000003	0	-0.18310547	0.12207031	10.7522464	2.5815917540000006	0.642407248	-0.061035156	-0.061035156	-0.12207031	-9.087011780000001	-0.1686767572	3.2634764400000003	-0.061035156	0.30517578	0	-0.71538089	9.681567392	3.011059604	0	0	-0.18310547	1.41640625	9.90647014	-0.4103271466	-0.18310547	0.12207031	-0.061035156	1549638580.627
-9.171948380000002	-1.8075927520000004	-3.3472167540000006	0	-0.30517578	-0.12207031	9.56911592	-0.643603534	-1.7513672120000003	0	-0.18310547	0.12207031	10.73071286	2.634228534	0.6232665740000001	0	0	-0.12207031	-9.05351538	-0.0765625	3.124707068	-0.061035156	0.061035156	-0.061035156	-0.8541503600000001	9.603808606000001	2.9010009000000005	-0.12207031	-0.061035156	-0.12207031	1.141259784	9.838280760000002	-0.5084228534	-0.12207031	-0.24414062	-0.12207031	1549638580.667
-9.157592752000001	-1.7860596040000003	-3.16777356	0.24414062	-0.061035156	0	9.62294928	-0.5287597644	-1.8410888580000002	0	-0.12207031	0.12207031	10.606298920000002	2.692846646	0.5263671924000001	-0.061035156	0	-0.12207031	-9.097778060000001	-0.03947753894	3.1378662140000007	0.061035156	0.24414062	-0.061035156	-0.900805661	9.590649460000002	2.910571286	-0.12207031	-0.061035156	-0.12207031	1.4570800720000001	9.753344748	-0.5335449280000001	-0.12207031	-0.18310547	-0.12207031	1549638580.707
-9.226977340000001	-1.7645263580000001	-3.3831054320000007	0.061035156	-0.30517578	-0.12207031	9.729418930000001	-0.4354492212	-1.8985107820000002	-0.18310547	-0.061035156	0.12207031	10.490259080000001	2.8220459260000004	0.5526855432	-0.12207031	0	-0.18310547	-9.130077880000002	-0.01674804712	3.10676268	0.12207031	0.18310547	-0.061035156	-1.008471646	9.573901260000001	2.895019568	-0.12207031	-0.061035156	-0.18310547	1.6520751800000002	9.760522660000001	-0.5227783246000001	-0.24414062	0	0	1549638580.747
-9.15041484	-2.026513678	-3.3819091460000004	0.061035156	-0.24414062	-0.12207031	9.73540036	-0.42229003600000004	-1.8817626800000002	-0.30517578	-0.061035156	0.12207031	10.396948380000001	2.95961911	0.6675292932	-0.24414062	-0.12207031	-0.24414062	-9.1623777	-0.0693847644	3.0732665740000003	0.12207031	0.18310547	-0.12207031	-1.1041748200000001	9.64328624	2.8268310700000003	-0.12207031	-0.12207031	-0.18310547	1.469042932	9.756933606	-0.5431152356000001	-0.18310547	-0.12207031	-0.061035156	1549638580.787
-9.064282248	-2.3495117800000003	-3.172558606	0.30517578	-0.36621094	-0.061035156	9.729418930000001	-0.385205072	-2.039672824	-0.36621094	0	0.18310547	10.4723143	3.1414550720000003	0.6902587860000001	-0.30517578	-0.12207031	-0.24414062	-9.198266574	0.019140625	3.0625	0.24414062	0.36621094	-0.12207031	-1.111352536	9.57629393	2.9990966460000004	-0.18310547	-0.24414062	-0.24414062	1.490576178	9.777270468000001	-0.4761230432	-0.24414062	0	0.061035156	1549638580.827
-9.04992662	-2.477514676	-2.981152356	0.6713867	-0.36621094	0	9.62294928	-0.3337646466	-2.1604980040000004	-0.5493164	0.061035156	0.18310547	10.40292932	3.24433606	0.8134765380000001	-0.36621094	-0.061035156	-0.30517578	-9.2389402	0.20097655760000002	3.02661142	0.48828125	0.4272461	-0.18310547	-1.3637695680000002	9.471020468	2.948852536	-0.18310547	-0.48828125	-0.48828125	1.6161865020000004	9.765307608	-0.26677246400000004	-0.36621094	0	0.24414062	1549638580.867
-9.41120607	-2.9081787140000004	-3.093603534	0.36621094	-0.91552734	-0.30517578	9.552368210000001	-0.052636719240000004	-2.4404297120000003	-0.79345703	0	0.30517578	10.3012455	3.4548827880000004	1.091015625	-0.7324219	-0.24414062	-0.30517578	-9.159985520000001	0.2990722644	2.958422824	0.7324219	0.48828125	-0.24414062	-1.5013427520000002	9.542798020000001	2.8627197480000004	-0.24414062	-0.4272461	-0.48828125	1.65805661	9.76411142	0.06459961060000001	-0.6713867	0.30517578	0.61035156	1549638580.907
-10.05720198	-4.0506347840000005	-2.851953076	1.4038086	-1.5258789	-0.61035156	9.636108426000002	0.2775390576	-3.00627446	-1.2817383	0.4272461	0.30517578	10.37421924	3.84367662	1.1855224640000002	-1.2207031	-0.4272461	-0.30517578	-9.594238220000001	0.5263671924000001	3.160595746	1.2207031	0.4272461	-0.61035156	-1.9379882200000003	9.785644568	3.019433606	-0.36621094	-0.9765625	-0.6713867	1.7023192900000002	9.9016848	0.17106933900000001	-0.8544922	0	0.91552734	1549638580.947
-9.46145018	-3.773095746	-1.81118161	2.6855469	-1.0375977	-0.4272461	9.60261232	0.663940396	-3.411816394	-1.953125	1.0375977	0.4272461	10.485473740000002	4.440625000000001	1.5276611420000001	-1.8310547	-0.30517578	-0.36621094	-9.536816394	0.5969482428	3.434545926	1.8920898	1.5258789	-0.8544922	-2.063598642	9.894507280000001	3.311328076	-0.18310547	-1.0986328	-0.79345703	1.2034667932	10.624242720000002	0.501245108	-0.7324219	0.5493164	1.6479492	1549638580.987
-8.7795652	-2.7646241	-0.8589355432	3.3569336	0.061035156	-0.061035156	9.377710160000001	1.0168457068	-3.2407471040000004	-1.953125	1.0375977	0.4272461	10.29646016	5.0614991	2.135375998	-2.5024414	-0.5493164	-0.36621094	-9.211425720000001	0.0813476538	2.56723642	2.5024414	1.0375977	-0.91552734	-3.0744628600000006	9.248510880000001	3.7982177520000002	-0.18310547	-1.6479492	-1.2817383	0.33854982	10.451977340000001	1.4606689300000002	-0.91552734	-0.24414062	1.8920898	1549638581.027
-9.843066100000001	-2.250219748	-1.8159667540000002	3.540039	0.48828125	0.12207031	9.377710160000001	1.0168457068	-3.2407471040000004	-2.6855469	0.79345703	0.4272461	10.106250000000001	5.337841754	2.50622554	-2.8686523	-0.79345703	-0.30517578	-9.24372554	-0.5227783246000001	2.560058606	3.0517578	1.0986328	-0.9765625	-3.8604248200000004	9.242529254	3.8759764400000005	0.061035156	-1.6479492	-1.3427734	-0.49765625	10.85991214	0.9223388580000002	-1.6479492	-2.1972656	1.0986328	1549638581.067
-9.43632788	-2.460766574	-1.79921875	2.8076172	0.30517578	0.5493164	9.70310054	1.349414038	-3.7563476440000003	-3.6010742	0.30517578	0.8544922	10.154101440000002	5.55676268	2.296875	-3.2348633	-0.79345703	-0.36621094	-8.64558107	-0.8948242212000002	1.8650146760000001	3.3569336	0.12207031	-1.0986328	-3.734814496	9.265259080000002	3.8735839660000004	0.061035156	-2.9296875	-1.0986328	-0.707006839	10.35029254	0.974975589	-2.1362305	-4.3945312	0	1549638581.107
-8.8046875	-2.686865216	-1.1627929712000002	3.479004	0.48828125	0.79345703	10.106250000000001	0.8529540740000001	-4.21691893	-4.211426	0.18310547	0.79345703	10.169653060000002	5.43234874	2.06120607	-3.7231445	-0.9765625	-0.24414062	-8.616870108	-0.9869384980000001	2.0923096040000004	3.6621094	-0.4272461	-1.0986328	-3.3783202880000003	8.790332068	3.6367187500000004	0.18310547	-3.479004	-0.9765625	-0.11604003600000001	10.11701628	1.4833984620000003	-2.380371	-5.493164	-0.6713867	1549638581.147
-8.524755890000002	-2.7933349640000005	-0.648388678	3.8452148	1.0986328	0.9765625	10.075146760000003	0.401953125	-4.50522464	-4.638672	0.24414062	0.36621094	9.8765625	5.023217752000001	1.9583251800000003	-4.211426	-1.0986328	-0.061035156	-8.606103240000001	-1.008471646	2.299267572	3.6621094	-0.4272461	-1.0986328	-2.6497802520000002	8.66711412	3.4979492800000003	0.18310547	-4.272461	-0.91552734	0.28471679320000004	9.96030252	1.540820288	-2.9907227	-5.859375	-0.91552734	1549638581.187
-8.601318390000001	-2.69523912	-0.6675292932	4.272461	1.8920898	1.159668	9.73061502	0.2536132788	-4.67629393	-4.9438477	0.7324219	0.12207031	9.724634080000001	4.618872104	1.561157248	-4.638672	-1.0375977	0	-8.73410643	-1.39606929	2.68566893	4.333496	-0.6713867	-1.4038086	-2.124609424	8.85253894	3.6391114200000003	0.24414062	-4.699707	-0.91552734	1.0144531250000002	9.74257788	0.5060302716	-4.0283203	-5.6762695	-1.3427734	1549638581.227
-8.81665036	-2.5134033540000003	-1.138867212	4.4555664	2.1362305	1.159668	9.35258786	0.21413574280000003	-4.683471646	-4.9438477	0.7324219	0.12207031	9.843066100000001	4.304248004000001	1.3111327879999999	-4.8828125	-1.159668	0.061035156	-8.875268570000001	-1.83151857	2.9524413940000005	4.333496	-0.79345703	-1.4038086	-1.6783935700000001	8.9494384	3.8628173920000006	0.4272461	-4.699707	-0.91552734	1.35180661	9.304736420000001	0.88645018	-3.9672852	-5.79834	-1.159668	1549638581.267
-8.86809056	-2.310034146	-1.256103534	4.333496	2.0751953	1.159668	9.35617662	0.09211425720000001	-4.64399411	-5.1879883	0.79345703	0.24414062	9.925610520000001	3.9896241	1.2884033540000002	-4.9438477	-1.5258789	0.061035156	-8.9661866	-2.222705072	3.3412353240000003	4.272461	-0.5493164	-1.4038086	-1.1723632788	8.959009080000001	4.185815396000001	0.61035156	-4.8828125	-0.91552734	1.137670926	9.16118161	1.8243408540000001	-2.8686523	-6.4697266	-0.4272461	1549638581.307
-9.026000900000001	-2.172460962	-1.0108642572	4.211426	2.5024414	1.2207031	9.23774411	-0.015551758180000002	-4.789941394	-5.126953	0.9765625	0.18310547	9.89570288	3.561352536	1.4750244600000002	-4.8828125	-1.6479492	0	-8.97695288	-2.3889892180000003	3.5745117800000004	4.211426	-0.48828125	-1.4038086	-0.619677716	8.93867212	4.367651260000001	0.6713867	-4.8828125	-1.0375977	1.374536142	9.029589660000001	1.0455566100000002	-2.380371	-7.751465	-0.36621094	1549638581.347
-9.341821580000001	-1.911669928	-1.09819339	4.272461	2.5024414	1.159668	8.99609375	0.11484375000000001	-4.9765625	-4.9438477	0.5493164	0.24414062	10.054809800000001	3.1797364200000002	1.6783935700000001	-4.699707	-1.2817383	-0.061035156	-9.043945288000002	-2.5409179320000006	3.8269287140000006	4.272461	-0.24414062	-1.3427734	-0.30385742800000004	8.97336412	4.502832068	0.5493164	-4.8217773	-1.0986328	2.2250976440000003	8.76521016	0.34931639400000003	-2.380371	-8.300781	0	1549638581.387
-10.029687500000001	-1.471435504	-0.970190396	3.8452148	2.2583008	1.0986328	8.9829348	0.37204589660000004	-4.98852536	-4.8828125	0.6713867	0.36621094	10.23784146	3.0002929320000002	1.7657226440000002	-4.8217773	-1.2817383	-0.061035156	-9.035571580000001	-2.6713134000000003	3.982446286	4.272461	-0.061035156	-1.2817383	-0.30385742800000004	8.97336412	4.502832068	0.48828125	-4.5166016	-1.2817383	3.8460692900000004	8.28669429	0.613696286	-1.7089844	-7.9345703	0.24414062	1549638581.427
-11.13147014	-1.0802490020000002	-1.0515380890000001	3.2958984	1.5869141	0.8544922	8.766406250000001	0.5263671924000001	-4.756445288	-4.8828125	0.6713867	0.48828125	10.44479982	3.03020018	1.6903564300000002	-4.9438477	-1.5258789	-0.061035156	-9.063086060000002	-2.7371094240000002	4.074560504000001	3.9672852	-0.12207031	-1.3427734	-0.40434570680000004	9.559545926	4.77319339	0.4272461	-4.4555664	-1.2817383	5.695532248	7.919433606	1.7118896760000002	-0.8544922	-5.493164	0.18310547	1549638581.467
-11.223584260000003	-1.3805175720000002	-1.5216797120000003	2.9296875	1.953125	0.061035156	8.66352536	0.36606445680000005	-4.471728534	-4.8217773	0.4272461	0.6713867	10.660132280000001	3.12351088	1.594653354	-4.8828125	-1.2207031	-0.30517578	-9.155200180000001	-2.4667480040000003	4.38200679	3.6621094	0.12207031	-1.4038086	-0.6376221040000001	10.200757280000001	4.7887451080000005	0.36621094	-4.272461	-1.5258789	6.56044928	7.954125900000001	2.060009784	0.5493164	-2.5024414	-0.12207031	1549638581.507
-11.43891574	-1.3422363220000002	-1.906884784	3.479004	0.8544922	0.48828125	9.15161142	-0.17944336060000002	-4.249218750000001	-4.8217773	0.4272461	0.6713867	10.90297824	3.1079589660000004	1.314721646	-4.638672	-1.0986328	-0.6713867	-9.120507788000001	-2.2669677520000002	4.072167932	3.6010742	0.48828125	-1.4648438	-0.46655273560000005	10.33115216	4.559057608	0.30517578	-4.4555664	-1.4648438	5.807983426000001	9.087011780000001	2.31481929	0.061035156	-1.3427734	-0.8544922	1549638581.547
-9.21501448	-2.312426718	-2.940478534	2.0141602	0.5493164	0.7324219	9.15161142	-0.17944336060000002	-4.249218750000001	-4.760742	0.061035156	0.79345703	11.13984424	2.7323242800000003	0.8218505890000001	-4.333496	-1.0986328	-0.79345703	-8.68745108	-1.8626221040000002	3.43334964	3.6010742	0.48828125	-1.4648438	-0.573022464	9.96628444	3.877172824	0.18310547	-4.211426	-1.5869141	6.3307617800000004	8.59892572	2.396167032	1.4648438	-2.8686523	-0.6713867	1549638581.587
-8.04384784	-3.4572753600000006	-3.785058606	3.7841797	1.159668	1.3427734	9.35617662	-1.2549072479999999	-3.6750000000000003	-4.211426	-0.61035156	0.4272461	11.44011232	2.5181884000000005	0.046655271600000006	-4.272461	-0.18310547	-0.7324219	-8.54748552	-0.6555663939999999	2.3028564300000003	3.479004	-0.48828125	-1.8920898	-1.0575195288	9.98542482	2.726342752	-0.30517578	-3.90625	-1.4038086	3.6510742800000004	9.195874100000001	1.8040038940000003	2.0141602	-1.159668	-1.2817383	1549638581.627
-7.236352340000001	-4.84736322	-5.2720459260000005	4.8217773	2.0141602	1.5869141	9.630126800000001	-2.04086911	-2.795727536	-4.0283203	0	0.24414062	11.659033540000001	2.8064941100000005	-0.5108154254	-4.1503906	0.24414062	-0.61035156	-10.015332460000002	0.7560547120000001	2.662939496	3.3569336	-1.2817383	-1.7700195	-1.2417480040000002	10.075146760000003	1.872192392	-0.7324219	-3.6010742	-0.8544922	3.3567871400000002	8.984130890000001	-0.03588867212	2.6855469	-1.5869141	-0.9765625	1549638581.667
-8.947045926000001	-3.9597167540000004	-5.957519568	5.065918	0.4272461	2.1362305	9.89570288	-2.930908246	-1.947558606	-4.0283203	0	0.24414062	11.460449280000002	3.3962646760000004	-1.156811502	-4.333496	-0.6713867	-0.36621094	-11.04772914	0.7907471040000001	4.134375	3.90625	1.159668	-1.4648438	-0.775195288	10.65175818	1.930810504	-0.79345703	-3.90625	-0.61035156	2.153320288	10.256982820000001	-0.974975589	1.2207031	-0.30517578	-0.061035156	1549638581.707
-8.463745108000001	-2.682080072	-5.77927266	4.272461	1.159668	1.8310547	9.89570288	-2.930908246	-1.947558606	-3.7231445	-0.12207031	0.18310547	11.28459514	3.3603759000000006	-2.1616942900000002	-4.333496	-0.6713867	-0.36621094	-9.34541034	0.8433837860000001	2.656957968	4.0283203	0.9765625	-1.5258789	-1.214233426	9.9710688	1.909277356	0.061035156	-3.90625	-1.159668	-0.75964357	10.90297824	-2.313623004	1.4038086	-3.0517578	-0.48828125	1549638581.746
-8.07734375	-1.94636232	-5.3091308900000005	4.272461	1.0375977	1.7089844	10.235449280000001	-2.7526612400000006	-1.7094971040000002	-3.540039	-0.36621094	0.61035156	10.59433606	3.007470746	-1.85544429	-3.7841797	-0.6713867	-0.12207031	-8.62763678	0.855346646	2.81486821	4.333496	0.48828125	-1.4648438	-1.5563721040000003	8.771191394	1.5013427520000002	0.48828125	-3.0517578	-1.4038086	1.2668701080000002	10.10864218	-1.836303714	1.4038086	-3.3569336	-0.91552734	1549638581.787
-7.92661142	-2.1329834260000005	-4.409521466	3.7841797	0.24414062	1.3427734	9.46623552	-1.8985107820000002	-0.909179712	-3.7841797	0.5493164	0.5493164	9.394457968000001	2.7418945679999998	-1.0754638580000002	-3.7231445	-1.0986328	-0.061035156	-8.20415036	0.42707518000000005	2.5134033540000003	4.1503906	-0.36621094	-1.4648438	-1.0946044928	8.446997300000001	1.7083007200000002	0.061035156	-3.7841797	-0.8544922	2.1521240020000003	9.600219748	-1.0898193390000002	0.8544922	-2.746582	-0.48828125	1549638581.826
-8.445800720000001	-2.7371094240000002	-3.9369873200000005	5.6762695	1.0375977	1.5869141	8.9326902	-1.234570288	-1.488183606	-3.7841797	0.5493164	0.5493164	9.108544928	2.4344482820000004	-1.293188498	-3.479004	-0.91552734	-0.24414062	-8.56901857	0.2129394568	3.3089355040000004	4.1503906	0.4272461	-1.4648438	-0.5813964856000001	8.9661866	2.095898462	0.30517578	-3.7841797	-0.8544922	2.0935058900000003	9.451879892000001	-1.268066394	0.61035156	-4.272461	-0.36621094	1549638581.866
-8.735302520000001	-2.3758300720000003	-4.457373004000001	6.0424805	1.6479492	1.953125	8.9745607	-1.0180419928000002	-2.186816394	-3.7841797	0.61035156	0.61035156	9.553564300000001	2.3519042540000004	-1.356591754	-3.540039	-0.91552734	-0.4272461	-8.596533246000002	0.2990722644	3.599633786	4.211426	-0.12207031	-1.6479492	-0.48808594240000003	9.419580072	2.282519568	0.6713867	-3.6621094	-0.9765625	2.3208007200000003	9.5870607	-1.362573282	0.61035156	-5.004883	-0.24414062	1549638581.906
-8.87646466	-1.223803714	-4.81984874	5.859375	1.953125	2.2583008	8.72333966	-0.8732910340000001	-2.038476538	-3.7231445	0.24414062	1.0375977	10.02490216	2.441625998	-0.5813964856000001	-3.7231445	-1.3427734	-0.61035156	-8.870483426000002	0.33017577880000004	4.104467752000001	4.699707	0.18310547	-1.5869141	-0.5861816394	9.6636232	2.3626709260000003	0.91552734	-3.479004	-1.0986328	2.978759784	9.50930162	-1.5862792540000001	0.12207031	-4.272461	0	1549638581.946
-9.229370108000001	-0.0825439496	-5.161987320000001	5.2490234	1.3427734	2.0141602	8.787939300000001	-0.5479003894	-1.8805663940000001	-3.540039	0	1.2207031	10.36823732	2.460766574	-0.1806396466	-3.7841797	-1.7700195	-0.6713867	-8.59414038	0.03947753894	3.9788574280000004	4.9438477	0.6713867	-1.4648438	-0.57421875	9.82033696	2.55048822	1.0986328	-3.7841797	-1.159668	3.1916992800000004	9.32148462	-2.021728534	-0.061035156	-3.7841797	0	1549638581.986
-8.921923920000001	0.1806396466	-4.8988037140000005	4.1503906	0.4272461	1.5869141	9.266455072	-0.192602536	-2.23227536	-3.540039	0	1.2207031	10.723535340000002	2.331567392	-0.30505371400000003	-3.540039	-1.4038086	-0.6713867	-8.08930661	-0.1268066394	3.5266601440000005	4.760742	-0.30517578	-1.5258789	-0.5443115216000001	9.935181200000002	2.4356445680000003	0.9765625	-4.0893555	-1.159668	2.89382338	9.528442392	-1.9284179320000001	-0.061035156	-4.0893555	-0.24414062	1549638582.026
-8.540307608	-0.023925780760000005	-4.202563400000001	4.333496	0.8544922	2.0141602	9.560742212000001	0.062207030760000004	-2.185620108	-3.8452148	0.24414062	1.4038086	10.7522464	2.45	0.00837402356	-3.540039	-1.0375977	-0.79345703	-8.192187500000001	-0.3971679712	3.685766574	4.5776367	-0.30517578	-1.4648438	-0.381616214	9.770092752000002	2.192797824	0.48828125	-4.211426	-0.91552734	3.4931639400000005	9.13725589	-1.9702880400000002	-0.48828125	-4.0893555	-0.5493164	1549638582.066
-8.425463760000001	0.285913089	-4.3975586060000005	3.7231445	0.91552734	1.8920898	9.553564300000001	0.3612792932	-2.5086182100000003	-4.0893555	0.061035156	1.2207031	10.382592360000002	2.5791992800000005	-0.07775878600000001	-3.7231445	-1.3427734	-0.7324219	-7.995996106000001	-0.7680175720000001	3.410620108	3.9672852	-0.61035156	-1.2207031	-0.15910644960000003	9.39086911	2.0528320680000003	0.12207031	-4.638672	-0.9765625	4.147534146	8.882446580000002	-1.6365234620000002	-1.159668	-3.4179688	-0.061035156	1549638582.106
-8.59294429	-0.49765625	-4.82941893	2.2583008	0.061035156	1.3427734	9.837085159999999	0.34812010800000004	-3.0337889400000004	-4.272461	0.79345703	0.91552734	10.28928264	2.4846923920000004	0.24165038940000003	-3.90625	-1.0986328	-0.48828125	-8.053417932	-0.6400146760000001	3.257495108	3.9672852	-0.61035156	-1.2207031	0.01076660144	9.016430710000002	1.732226538	0.18310547	-4.760742	-1.2207031	4.445410144	8.791528060000001	-1.37214357	-1.8310547	-2.9296875	0	1549638582.146
-9.81435504	-2.588769568	-3.3531983800000003	1.2207031	-2.6245117	0.79345703	9.869384980000001	0.1411621106	-3.4955566100000004	-4.638672	1.0986328	0.6713867	10.44121106	2.573217752	0.34812010800000004	-4.333496	-1.159668	-0.30517578	-9.14323732	-0.06459961060000001	3.5697264400000006	3.6010742	-1.4648438	-1.4648438	-0.211743161	9.3920652	1.814770468	0.12207031	-4.760742	-1.4648438	4.69423822	8.84296875	-0.20576172120000003	-3.2958984	-2.6855469	0.9765625	1549638582.186
-10.96159694	-3.6833741	-2.24423822	1.7089844	-0.61035156	0.4272461	9.97346196	-0.153125	-3.8783691100000004	-4.8217773	0.9765625	0.6713867	10.834789840000001	3.2682617800000004	0.23327636780000002	-4.8217773	-1.4648438	-0.30517578	-11.33483876	-0.9283202880000001	4.401147464000001	4.211426	-2.8076172	-2.0751953	-0.10527343750000001	11.28220198	3.619970746	-0.12207031	-5.065918	-1.2817383	4.124804712	9.2042482	1.2094482428000002	-4.0283203	-1.8310547	2.8686523	1549638582.226
-11.00585962	-4.057812500000001	-1.152026358	5.432129	0.6713867	0.36621094	10.5153804	-0.417504892	-3.78984375	-4.699707	1.0375977	1.0375977	11.72841754	4.3150146760000005	-0.34931639400000003	-5.2490234	-2.2583008	-0.8544922	-11.068066100000001	-2.213134784	5.461059800000001	4.211426	-2.8076172	-2.0751953	-0.679492212	11.753539840000002	4.945459260000001	0.91552734	-4.699707	-1.6479492	4.104467752000001	12.03227536	3.6666259000000005	-3.6621094	-4.272461	4.8217773	1549638582.266
-10.944848740000001	-2.733520468	-2.4165038940000003	4.8828125	-0.18310547	0.12207031	10.857519960000001	-0.5909667932	-3.803002896	-4.5776367	0.18310547	0.9765625	12.57539038	4.292285144	0.2942871106	-4.3945312	-2.0141602	-0.6713867	-9.889721940000001	-1.7094971040000002	3.5625489200000002	3.3569336	-1.0375977	-1.5258789	-1.9607177520000003	10.668505399999999	4.429858426	1.4648438	-2.8686523	-2.1362305	0.8278320288	14.6318116	2.0468505400000003	-4.272461	-2.8686523	5.126953	1549638582.306
-9.7401857	-2.2645751800000005	-2.5181884000000005	3.8452148	-0.24414062	0	10.47590306	-0.686669928	-4.238452176	-4.272461	-0.18310547	0.8544922	12.24641124	3.7455810700000005	1.4738280760000002	-3.7231445	-0.79345703	-0.5493164	-8.81665036	-1.391284146	3.830517572	4.3945312	1.8920898	-1.4648438	-1.546801718	9.810766280000001	3.9549316100000005	0.30517578	-3.9672852	-1.5258789	-1.9989990020000004	13.81354982	1.6125976440000003	-4.211426	-6.3476562	2.9296875	1549638582.346
-8.16108426	-1.7441894960000002	-1.038378894	4.3945312	-0.24414062	0.6713867	9.865796220000002	-0.6220702880000001	-4.91196286	-4.272461	-0.18310547	0.8544922	11.66022914	3.4417237400000005	1.38410643	-3.6621094	-0.7324219	-0.12207031	-7.988818390000001	-1.64011232	3.2742432100000003	4.3945312	1.8920898	-1.4648438	-0.8637207068000001	8.35009784	3.68098143	-0.18310547	-4.4555664	-0.9765625	-0.3995605432	10.42326628	1.2309814300000002	-3.6010742	-6.713867	1.953125	1549638582.386
-7.5330322480000005	-0.9606201080000001	-0.5323486420000001	4.638672	1.4648438	0.7324219	9.113330072	-0.3349609424	-4.740893570000001	-4.760742	0.9765625	0.24414062	10.97714856	3.027807608	0.949853534	-3.7841797	-1.7700195	0.6713867	-7.850048920000001	-1.9571288940000002	3.216821286	4.5776367	1.0986328	-1.2207031	-0.9031982428000002	7.9780516200000005	3.8711913940000002	0.18310547	-3.9672852	-1.0375977	3.262280252	8.65874002	0.708203125	-3.112793	-2.5634766	1.4648438	1549638582.426
-7.88234874	-0.7512695288	-0.9510498200000002	4.0283203	2.1362305	0.36621094	8.56782248	-0.17944336060000002	-4.018334964	-4.4555664	1.0986328	-0.061035156	10.633813400000001	2.628247104	1.2716552520000002	-3.479004	-0.4272461	1.0986328	-7.653857428000001	-2.43803714	2.95961911	4.0283203	-0.18310547	-1.2207031	-0.613696286	8.1239991	4.091308606	-0.36621094	-4.272461	-0.79345703	3.4046385800000003	7.456469748	0.36606445680000005	-2.5634766	0.12207031	0.7324219	1549638582.466
-8.8728759	-1.35419928	-1.0491455072	3.1738281	1.8310547	0.7324219	8.96499002	-0.37683107	-4.00996106	-3.8452148	1.0986328	-0.18310547	10.169653060000002	2.40573732	1.1903076080000001	-3.3569336	-0.061035156	0.9765625	-7.958911240000001	-2.971582068	3.3005616	4.0283203	-0.18310547	-1.2207031	-0.424682608	8.6348143	4.459765576	-0.36621094	-3.9672852	-0.5493164	1.7980224640000002	7.06169429	0.9307128600000001	-2.5024414	0.79345703	0	1549638582.506
-9.471020468	-1.39008786	-0.793139676	3.2958984	1.4038086	0.9765625	8.907568390000002	-0.5144042932	-4.196582068	-3.8452148	1.0986328	-0.18310547	10.01772464	2.12341304	0.617285144	-3.1738281	-0.48828125	0.91552734	-8.285498200000001	-2.8627197480000004	3.714477536	3.2348633	-0.24414062	-1.3427734	-0.11843261780000001	8.9326902	4.921533246000001	-0.12207031	-3.7231445	-0.4272461	0.6890625	7.242334260000001	1.2453369600000002	-2.0141602	-2.1972656	-0.61035156	1549638582.546
-9.5703125	-0.850561502	-0.7524658540000001	4.1503906	2.2583008	0.9765625	8.985326980000002	-0.6029296924	-4.064990216	-3.6621094	0.061035156	-0.5493164	10.30722644	1.7310302520000003	1.184326178	-3.0517578	0.061035156	0.79345703	-8.481689300000001	-2.568432608	3.895117212	2.9296875	-0.48828125	-1.2817383	0.2536132788	8.939868210000002	5.172753894	0	-3.540039	-0.4272461	2.1616942900000002	6.756640380000001	0.8589355432	-0.5493164	-5.859375	-0.91552734	1549638582.586
-10.554858720000002	0.1112548822	-1.57551268	3.4179688	1.6479492	0.8544922	8.686254892000001	-0.30505371400000003	-3.6510742800000004	-3.112793	0	-0.61035156	10.35986322	1.3446288940000002	1.829125998	-2.6855469	0.24414062	0.61035156	-8.787939300000001	-2.56245108	4.2240966460000005	2.9296875	-0.48828125	-1.2817383	0.5287597644	8.948242212	5.349804712	-0.061035156	-2.9907227	-0.36621094	5.659643570000001	7.412207068000001	0.6759033540000001	0.4272461	-7.9345703	-0.48828125	1549638582.626
-11.850439300000001	0.6208740020000001	-1.204663089	2.5634766	1.8920898	0.91552734	8.78076178	0.06459961060000001	-3.5314452880000005	-2.319336	-0.061035156	-0.18310547	10.620653960000002	1.08383786	2.0097655760000004	-2.5024414	0.30517578	0.48828125	-8.89440944	-2.9093750000000003	4.504028354000001	2.5024414	-0.36621094	-0.6713867	0.5634521466	9.340625000000001	5.609399460000001	-0.18310547	-2.9296875	-0.18310547	8.59055162	7.489965560000001	1.9104736420000001	0.36621094	-5.493164	-1.0375977	1549638582.666
-13.15798372	0.096899411	-2.3112304320000003	0.30517578	1.0375977	0.5493164	9.27961412	0.1674804712	-3.4812010800000004	-2.319336	-0.061035156	-0.18310547	10.747461060000001	0.9474609620000001	1.820751996	-2.2583008	-0.061035156	0.24414062	-9.337036240000002	-2.82084964	4.529150360000001	2.0141602	-1.5869141	-0.6713867	0.7716064300000001	10.028490920000001	5.5125	-0.061035156	-2.6245117	-0.12207031	9.94833966	8.521167032000001	3.0613037140000006	-0.6713867	-1.7700195	-0.7324219	1549638582.706
-12.096875	-1.197485324	-2.749072284	0.18310547	-1.7700195	0.8544922	9.66481929	0.056225586060000006	-2.8352050720000004	-1.7700195	-0.24414062	0.5493164	10.925708360000002	0.900805661	1.753759784	-2.0141602	-0.5493164	-0.18310547	-9.840673920000002	-2.55527356	4.823437500000001	2.0141602	-1.5869141	-0.6713867	0.976171875	10.411303420000001	5.401245108	0	-2.5024414	-0.061035156	6.992309800000001	8.880053420000001	1.03359375	0.061035156	-2.9907227	-1.7089844	1549638582.746
-9.0176268	-2.8495605040000003	-2.051635782	1.4038086	0.30517578	1.0375977	9.785644568	0.056225586060000006	-2.3806152160000003	-1.3427734	-0.36621094	0.6713867	11.254687500000001	0.7716064300000001	1.388891574	-1.6479492	-0.6713867	-0.4272461	-9.669604532000001	-1.8662109620000003	4.148730432000001	1.0986328	-0.061035156	-0.5493164	0.7476806610000001	10.48786592	4.95263678	0.24414062	-2.1362305	-0.30517578	5.36535643	9.16118161	2.312426718	0.48828125	-1.2207031	-1.5258789	1549638582.786
-8.10844748	-3.6546630400000004	-2.81486821	1.6479492	0.24414062	0.8544922	9.931591460000002	-0.1674804712	-2.3542969240000002	-1.3427734	-0.36621094	0.6713867	11.657836960000001	0.966601538	0.5790038940000001	-1.3427734	-0.4272461	-0.61035156	-9.201855432	-0.775195288	3.019433606	1.0986328	-0.18310547	-0.5493164	0.27275390380000003	9.90527356	3.92023912	0.18310547	-1.4648438	-0.18310547	3.1689697480000003	9.70310054	1.073071286	0.91552734	-4.0893555	-2.1362305	1549638582.826
-7.677783246000001	-3.4907714660000004	-3.0971923920000006	2.8076172	0.91552734	0.8544922	9.883740020000001	-0.5610595746000001	-1.924829074	-1.0986328	-0.36621094	0.12207031	11.35278354	1.4929687500000002	0.32180175720000004	-1.2207031	0.061035156	-0.18310547	-9.45786142	0.16389160340000003	3.0230224640000003	1.0986328	-0.18310547	-0.5493164	0.01674804712	8.92670926	2.8483641200000003	-0.36621094	-1.159668	0.061035156	2.422485324	9.77966304	-0.37802735600000004	0.48828125	-3.7231445	-2.1972656	1549638582.866
-8.100073380000001	-2.9033935700000004	-3.946557608	2.746582	1.0375977	0.5493164	9.30234375	-0.6232665740000001	-1.35180661	-1.0986328	-0.36621094	0.12207031	10.36704074	1.833911142	0.49526367800000004	-1.3427734	0	0	-9.760522660000001	0.8122802520000001	2.9955077880000003	1.159668	0.48828125	-0.5493164	-0.2045654254	9.120507788000001	2.38540036	-0.61035156	-0.9765625	-0.061035156	3.3448242800000005	9.372924820000001	-1.315917932	1.0375977	-0.9765625	-1.6479492	1549638582.906
-9.496142572	-1.9607177520000003	-4.76721196	2.380371	0.79345703	0.61035156	9.118115020000001	-0.5215820288	-1.933203076	-0.7324219	-0.18310547	0.30517578	10.006958360000002	1.9128662140000001	-0.6459961060000001	-1.5869141	-0.48828125	-0.36621094	-9.514086960000002	0.7141846040000002	3.5242675720000003	1.4038086	1.0375977	-0.5493164	-0.424682608	10.09428714	2.6079101440000003	-0.12207031	-0.91552734	-0.18310547	2.0468505400000003	9.758129892000001	-1.408032248	0.79345703	-1.5869141	-1.7089844	1549638582.946
-9.0176268	-1.3422363220000002	-4.49326178	0.79345703	0.30517578	0.48828125	9.477001800000002	-0.60651857	-1.795629892	-0.7324219	-0.18310547	0.30517578	10.396948380000001	2.0911132200000004	-0.840991214	-1.5258789	-0.36621094	-0.6713867	-8.83220198	0.49167482	3.017041034	1.4038086	1.0375977	-0.5493164	-0.2942871106	9.49973143	2.74428714	0.4272461	-0.7324219	-0.12207031	1.771704074	9.894507280000001	-1.35180661	0.5493164	-2.2583008	-1.8920898	1549638582.985
-8.255590560000002	-1.1101562500000002	-3.201269568	1.4038086	0.24414062	0.12207031	9.20065944	-0.5813964856000001	-0.832617212	-1.0375977	-0.61035156	0.79345703	10.096679320000002	2.0743652160000003	0.132788089	-1.3427734	-0.7324219	-0.61035156	-8.387182608000002	0.29667969240000003	3.2251952880000005	1.3427734	0.6713867	-0.6713867	-0.211743161	8.81665036	2.837597644	0.36621094	-0.4272461	-0.4272461	1.9427734620000003	9.43752446	-1.565942392	0.61035156	-2.6245117	-2.0141602	1549638583.025
-8.201757788	-1.0993896760000001	-2.93330072	2.2583008	1.4648438	0.061035156	9.00686052	-0.2990722644	-1.144848642	-1.0375977	-0.61035156	0.79345703	9.9794429	1.6903564300000002	-0.0837402356	-0.9765625	-0.48828125	-0.5493164	-7.94934056	0.19140625	3.1306884000000004	1.159668	0.30517578	-0.5493164	0.19140625	8.652759080000001	3.0002929320000002	0.18310547	-0.91552734	-0.48828125	2.5098144959999997	9.34780252	-1.4415283540000001	0.48828125	-2.2583008	-2.0141602	1549638583.066
-8.716162140000002	-0.7058105432	-3.68098143	2.1972656	0.61035156	0.12207031	9.031982428000001	0.046655271600000006	-1.6616454680000001	-1.159668	0.24414062	0.6713867	10.101464660000001	1.272851538	-0.153125	-0.6713867	0.061035156	-0.5493164	-7.845263580000001	0.173461911	3.188110324	1.159668	0.30517578	-0.5493164	0.517993161	8.456567392	2.9261230040000004	-0.061035156	-0.91552734	-0.5493164	2.8734864200000003	9.176733426	-1.235766574	0.30517578	-2.0141602	-2.0141602	1549638583.105
-8.935082968000001	-0.230883786	-3.9561278960000004	1.5258789	0.12207031	0.12207031	9.012841754	0.24404297120000001	-1.4989501800000002	-1.0375977	-0.18310547	0.48828125	10.06198732	1.0503417932	0.46655273560000005	-0.79345703	-0.30517578	-0.48828125	-7.8883300720000005	0.2775390576	3.3268798920000004	1.0375977	0.4272461	-0.48828125	0.49167482	8.535522660000002	2.733520468	-0.18310547	-0.6713867	-0.6713867	2.910571286	9.0858152	-1.195092752	0.24414062	-1.8310547	-1.8920898	1549638583.145
-9.132470746000001	-0.2428466754	-4.100878894	1.159668	-0.18310547	0.24414062	9.077441394000001	0.49765625	-1.7417969240000002	-0.91552734	-0.12207031	0.36621094	10.57878444	1.107763678	0.33017577880000004	-0.9765625	-0.36621094	-0.24414062	-7.8775634000000005	0.4342529254	3.408227536	1.0375977	0.061035156	-0.48828125	0.16628417539999998	8.993701080000001	2.6665283540000004	0	-0.5493164	-0.5493164	2.656957968	9.2556884	-1.2549072479999999	0.30517578	-1.8310547	-1.8310547	1549638583.185
-9.299951080000001	-0.531152356	-4.07336412	1.0375977	-0.6713867	0.36621094	9.54160144	0.6830810700000001	-1.886547824	-0.9765625	-0.12207031	0.24414062	11.167358720000001	1.280029254	0.1268066394	-1.159668	-0.24414062	0.061035156	-7.8775634000000005	0.4342529254	3.408227536	1.0375977	0.061035156	-0.48828125	0.002392578076	9.387280252000002	2.62346196	0.12207031	-1.0375977	-0.36621094	2.7885498200000005	9.439917032	-1.42836911	0.061035156	-1.953125	-1.7089844	1549638583.225
-8.738891574	-0.7117919928	-4.29946286	0.5493164	-0.18310547	0.36621094	10.173241820000001	0.6818847840000001	-1.6125976440000003	-0.9765625	-0.12207031	0.24414062	11.3563723	1.5551757200000003	0.4904785144	-1.3427734	-0.36621094	0.12207031	-8.704199280000001	0.40075683900000003	3.7503662140000005	1.159668	-0.61035156	-0.61035156	0.27275390380000003	10.05241664	2.85314946	0.061035156	-1.3427734	-0.18310547	2.578002896	9.4423098	-1.677197284	-0.4272461	-1.7700195	-1.7089844	1549638583.265
-9.088207968	-0.899609375	-3.7994139400000004	1.3427734	0.12207031	1.0375977	10.56921376	0.5981445288	-1.7669189300000003	-1.3427734	-0.061035156	-0.24414062	11.41857878	1.7274413940000002	0.5514892572000001	-1.4038086	-0.4272461	0.18310547	-8.59055162	0.0813476538	3.7671141200000005	0.61035156	-0.061035156	-0.6713867	0.27395019960000005	10.12897914	3.1139403960000003	-0.061035156	-1.6479492	-0.18310547	2.2801269960000004	9.38129892	-2.098291034	-1.0986328	-1.159668	-1.5869141	1549638583.305
-9.938769960000002	-0.30505371400000003	-4.4059326080000005	2.2583008	0.12207031	2.0751953	10.486670320000002	0.5287597644	-2.2215087860000002	-1.3427734	-0.061035156	-0.24414062	11.62553714	1.695141574	0.573022464	-1.3427734	0.061035156	0.24414062	-8.6264402	1.03957518	3.5027344240000007	0.61035156	-0.061035156	-0.6713867	-0.440234375	10.27014128	2.7359130400000002	0	-1.4038086	-0.48828125	2.442822284	9.705493210000002	-1.7645263580000001	-1.6479492	-0.30517578	-0.91552734	1549638583.345
-11.248705580000001	-0.8924316100000002	-5.133276260000001	-1.4038086	-1.0986328	0.8544922	10.486670320000002	0.5287597644	-2.2215087860000002	-1.6479492	0.12207031	-0.48828125	11.702099640000002	2.198779254	0.663940396	-1.6479492	0.18310547	0.12207031	-10.297655760000001	1.1675781250000001	4.111645468	2.0141602	-2.9907227	-0.79345703	-0.5969482428	11.05251448	2.9500489200000004	-0.61035156	-2.1362305	-0.18310547	4.088916034	10.693627700000002	-0.31342773560000003	-3.2348633	-0.61035156	-0.4272461	1549638583.385
-11.289379500000003	-2.616284146	-3.6977295320000003	-2.0141602	-1.4038086	-0.24414062	10.912548920000003	0.387597644	-3.2060547120000003	-1.953125	0.5493164	0.6713867	11.710473740000001	3.0744628600000006	0.44143066100000006	-2.2583008	-0.6713867	-0.12207031	-12.662720140000001	-1.44870607	5.465844748	1.8310547	-0.79345703	-0.91552734	0.07416992212000001	11.754736420000002	4.159497104000001	-0.61035156	-2.8686523	0.30517578	6.882250900000001	10.49145468	1.585082968	-5.2490234	0.18310547	1.8310547	1549638583.425
-10.72951628	-3.8329101440000004	-1.2321777160000003	0.24414062	-0.5493164	0.6713867	11.493945680000001	-0.4474121106000001	-3.216821286	-1.8920898	0.6713867	0.8544922	11.564526260000001	3.4823974640000004	0.34931639400000003	-2.4414062	-1.5869141	-0.4272461	-10.924511780000001	-2.390185504	3.99919429	1.8310547	-0.79345703	-0.91552734	-0.308642572	10.5488768	5.05791034	0.48828125	-2.5634766	-0.6713867	5.423974640000001	10.795312500000001	3.24194339	-5.554199	-0.91552734	5.065918	1549638583.465
-10.04284694	-3.21203624	-1.189111322	2.6855469	0.24414062	0.79345703	10.68884236	-0.8529540740000001	-3.0038817900000003	-1.8920898	0.6713867	0.8544922	11.297753600000002	3.0014891200000005	1.0048827880000002	-1.6479492	-1.0375977	-0.12207031	-9.16357428	-0.8948242212000002	1.9954101440000003	0.7324219	-1.6479492	-0.36621094	-1.464257788	8.73410643	4.15231929	1.0986328	-0.79345703	-1.4648438	1.6867675720000002	12.62324182	2.1975829680000003	-2.0141602	-3.2958984	6.713867	1549638583.505
-9.49494658	-2.595947284	-2.359082068	0.24414062	-1.5258789	0	9.57150908	-0.840991214	-3.170166034	-1.6479492	0.91552734	0.18310547	10.509399460000001	2.60671376	1.297973642	-1.3427734	0	-0.061035156	-9.035571580000001	-0.8158691100000001	3.2969726440000002	0.7324219	-1.6479492	-0.36621094	-1.21303714	9.11213408	3.8664062500000003	0.12207031	-1.7089844	-0.6713867	-0.2763427716	13.708276260000002	1.0455566100000002	-2.9296875	-3.6621094	5.2490234	1549638583.545
-7.78305661	-1.963110324	-1.070678714	0.6713867	-1.0375977	0.18310547	8.8728759	-0.7393066100000001	-3.782666034	-1.6479492	0.91552734	0.18310547	10.34790036	2.6784912140000006	0.758447284	-1.2817383	0.061035156	-0.24414062	-7.99838858	-1.5456054320000001	2.422485324	1.6479492	0.79345703	-0.18310547	-0.5467041034000001	8.70180661	4.078149460000001	-0.61035156	-2.0141602	0	0.7034179712000002	10.49624002	0.5251708966	-0.36621094	-2.6245117	5.2490234	1549638583.585
-7.284204074000001	-1.3805175720000002	-0.7728027160000001	2.0141602	1.0986328	0.061035156	8.169457968	-0.385205072	-3.366357428	-1.6479492	-0.36621094	0	10.082324280000002	2.524169928	0.9594238220000001	-1.4648438	-0.4272461	0.12207031	-8.2520018	-1.579101538	3.178540036	1.2817383	0.6713867	-0.36621094	-0.7871582068	7.945751800000001	3.9441650360000002	0.061035156	-1.159668	-0.48828125	1.623364218	9.648071580000002	0.955834964	0.4272461	-0.18310547	4.272461	1549638583.625
-8.1670652	-1.0515380890000001	-1.7860596040000003	0.7324219	0.48828125	-0.36621094	7.602417032000001	-0.06340332068	-2.934497104	-1.3427734	0.18310547	-0.061035156	9.5451902	2.0576172120000003	1.4199951080000002	-1.5258789	-0.48828125	0.24414062	-8.01274411	-1.6664307100000002	2.9165527160000004	1.2817383	0.6713867	-0.36621094	-0.34094239200000004	7.964892572	4.159497104000001	0.18310547	-1.4038086	-0.48828125	1.756152356	8.762817392	0.994116214	0.7324219	2.6245117	3.7231445	1549638583.665
-8.32617212	-1.3195067900000002	-0.88046875	0.30517578	0.8544922	0	7.828515380000001	-0.007177734620000001	-3.1474366000000003	-1.3427734	0.18310547	-0.061035156	9.610986420000001	1.7214599640000001	1.414013678	-1.2817383	-0.061035156	0.061035156	-8.0306884	-1.876977536	3.2407471040000004	1.0986328	-0.30517578	-0.48828125	0.12800292540000002	8.25319838	4.510009784	0.12207031	-1.3427734	-0.24414062	0.8529540740000001	7.52106929	1.025219748	1.5258789	4.0893555	2.4414062	1549638583.705
-9.036767572	-1.184326178	-0.40434570680000004	1.7089844	1.8920898	0.24414062	8.564233426000001	-0.01315917932	-3.1127441100000004	-1.0986328	-0.36621094	0.061035156	9.95432158	1.4822021760000001	1.4463134979999999	-1.0986328	-0.24414062	-0.061035156	-8.21132788	-1.9391846040000003	3.4919677520000003	0.8544922	-0.18310547	-0.30517578	0.2189208966	8.481689300000001	4.663134784	0.12207031	-0.79345703	-0.30517578	-0.1256103534	7.7076902	0.8744873200000001	1.3427734	2.2583008	1.2817383	1549638583.745
-9.916039840000002	0.026318359620000002	-1.540820288	1.2207031	1.4038086	0.12207031	9.15161142	-0.056225586060000006	-2.8041014400000006	-0.79345703	-0.36621094	0.061035156	10.3610598	1.343432608	1.58149411	-0.8544922	-0.24414062	-0.12207031	-8.372826980000001	-2.233471646	3.8795653960000003	0.8544922	-0.18310547	-0.30517578	0.401953125	8.93867212	4.901196580000001	0.061035156	-0.61035156	-0.18310547	0.6268554712000001	7.2925778800000005	0.39238280760000005	2.2583008	-1.4648438	-0.24414062	1549638583.785
-10.553662140000002	0.27993163940000004	-2.4846923920000004	-0.30517578	1.3427734	-0.30517578	9.58586412	-0.1315917932	-2.7825683900000002	-0.48828125	0.12207031	0.061035156	10.82761232	1.138867212	1.3266846040000002	-0.4272461	-0.12207031	-0.12207031	-8.9661866	-2.7131836060000003	3.96928714	0.7324219	0	-0.12207031	0.794335962	9.1623777	5.196679712	0.061035156	-0.61035156	-0.061035156	3.3759277160000005	7.144238220000001	1.222607428	3.2348633	-1.5869141	-0.8544922	1549638583.825
-11.522655760000001	0.1244140625	-1.9810547120000002	0.36621094	0.4272461	0.061035156	9.90527356	-0.24165038940000003	-2.7646241	-0.18310547	0.18310547	0.18310547	11.473608720000001	0.9307128600000001	1.156811502	-0.12207031	-0.12207031	0.12207031	-8.649169928000001	-2.172460962	4.027905252	0.12207031	-0.24414062	0	0.47851562500000006	9.297558606	4.894018570000001	0.24414062	-0.24414062	-0.24414062	6.3116211060000005	9.12888179	4.38439946	2.380371	-1.0986328	-1.2207031	1549638583.865
-11.913842360000002	0.25480957460000003	-2.810082968	-2.6855469	-0.79345703	0.6713867	9.90527356	-0.24165038940000003	-2.7646241	-0.18310547	0.18310547	0.18310547	11.907861420000001	0.88046875	1.052734375	-0.12207031	-0.12207031	0.12207031	-8.45297824	-1.7896484620000002	3.611596646	0	0.8544922	0.4272461	0.09211425720000001	9.8263179	4.492065396	0.24414062	-0.061035156	0	11.308520860000002	9.7748777	4.9957028800000005	-1.0375977	0.6713867	0.061035156	1549638583.905
-10.82641574	-2.948852536	-3.5027344240000007	-2.2583008	-1.8310547	-0.061035156	10.796509080000002	-0.699829074	-2.363867212	0.24414062	0.12207031	0.30517578	11.925806200000002	0.9953125	0.778784146	0.5493164	-0.061035156	0.30517578	-9.523657248000001	-1.5767089660000002	4.057812500000001	-0.24414062	-2.0751953	0.4272461	0.09211425720000001	9.8263179	4.492065396	-0.061035156	-0.30517578	0.61035156	3.2814209260000005	7.534228240000001	-1.9020996400000003	-1.159668	-4.211426	-2.1972656	1549638583.945
-9.945947480000001	-5.974267572	-2.642602536	3.6010742	0.61035156	0.18310547	10.684058	-0.7416992212000001	-2.0887207460000004	0.8544922	0.30517578	-0.061035156	11.81455072	1.355395468	0.1256103534	0.79345703	0	-0.18310547	-11.4245607	-0.04067382788	4.69064946	-0.36621094	-0.91552734	0.061035156	0.63881839	11.757128600000001	3.83171376	0	-0.18310547	0.79345703	1.4953613220000002	10.856323380000001	3.10676268	1.0986328	4.272461	-1.8920898	1549638583.985
-9.61936052	-3.1139403960000003	-3.4046385800000003	2.0141602	-1.5258789	0.48828125	10.267749100000001	-0.9570312500000001	-2.162890576	1.159668	-0.12207031	0.18310547	12.34450728	2.3399413940000002	-0.18901367800000002	0.79345703	0	-0.18310547	-10.4208741	1.2321777160000003	4.383203076	-0.8544922	-1.7089844	0.061035156	0.346923822	11.068066100000001	2.825634784	0	0.24414062	0.79345703	4.793530252	12.558642180000001	2.5492920320000003	-0.8544922	-3.6010742	-1.953125	1549638584.025
-7.990014480000001	-1.98464357	-3.42736821	-0.18310547	1.159668	0.5493164	9.853833360000001	-0.9366943390000001	-1.8052001800000002	0.79345703	-1.0375977	0.12207031	11.7140625	2.8064941100000005	-0.03588867212	0.7324219	0.12207031	-0.061035156	-9.66242662	0.8074951080000001	2.4488037140000003	0.5493164	2.6245117	0.61035156	0.346923822	11.068066100000001	2.825634784	-0.24414062	1.0986328	0.18310547	1.745385782	9.53083516	-1.1269042932	1.159668	-2.5634766	-2.2583008	1549638584.065
-8.747265380000002	-2.140161142	-4.417895468	1.0375977	2.0141602	-0.061035156	9.56672374	-0.7440917932000001	-1.5145019960000001	0.79345703	-1.0375977	0.12207031	10.67927266	2.85075679	-0.20097655760000002	0.30517578	0.24414062	-0.18310547	-9.52485324	0.6220702880000001	3.0182373200000003	-0.061035156	-0.48828125	-0.24414062	-1.33386232	10.20314946	1.933203076	-0.4272461	1.3427734	0	1.98464357	9.687548920000001	-1.8530517180000001	1.8310547	0.24414062	-2.2583008	1549638584.105
-8.902783246	-1.3984619600000001	-5.055517572	-0.6713867	-1.4038086	-0.18310547	9.516479532	-0.8074951080000001	-1.6472900360000002	0.18310547	0.24414062	0	10.32995558	2.9225341460000003	-0.9055908540000002	0.30517578	0.24414062	-0.18310547	-8.38478984	0.6519775360000001	2.6892577880000004	-0.18310547	0.91552734	-0.4272461	-0.9055908540000002	9.746167032	2.390185504	-0.24414062	0.7324219	0.36621094	1.128100589	9.850244600000002	-0.9905273560000001	0.91552734	-2.1362305	-2.5024414	1549638584.145
-7.78544928	-1.5025390379999999	-2.7646241	0.061035156	-0.8544922	-0.12207031	9.177929712000001	-0.8158691100000001	-1.38410643	0.18310547	-0.5493164	-0.24414062	10.06198732	2.64140625	-0.39238280760000005	0.4272461	-0.061035156	-0.18310547	-8.315405252000001	0.48330077880000005	2.9117675720000005	-0.24414062	0.12207031	-0.4272461	-0.9055908540000002	9.746167032	2.390185504	0	0.36621094	0.18310547	2.366259784	9.22578125	-1.5599609620000003	0.9765625	-2.8076172	-2.5024414	1549638584.185
-7.872778060000001	-1.2884033540000002	-2.295678714	1.7089844	2.1972656	0.061035156	8.48647464	-0.4689453076	-1.3075439300000002	0.18310547	-0.5493164	-0.24414062	9.518872300000002	2.024121106	-0.015551758180000002	0.4272461	0.18310547	-0.061035156	-7.958911240000001	0.6304443390000001	2.7359130400000002	-0.24414062	0.24414062	-0.36621094	-0.1878173822	8.09169928	2.2382567900000003	-0.061035156	0.61035156	-0.24414062	3.025415036	9.088207968	-1.4606689300000002	1.159668	-2.0751953	-2.1972656	1549638584.225
-8.51638179	-0.855346646	-3.7970214660000003	1.4038086	1.0375977	-0.061035156	8.55466304	-0.1674804712	-1.8829589660000003	0.36621094	-0.5493164	-0.30517578	9.594238220000001	1.79323732	-0.2189208966	0.4272461	0.18310547	-0.061035156	-7.958911240000001	0.6304443390000001	2.7359130400000002	-0.12207031	0.7324219	-0.24414062	-0.1878173822	8.09169928	2.2382567900000003	-0.24414062	0.6713867	0	2.7048096040000003	9.12888179	-1.1556152160000002	0.91552734	-1.4648438	-2.1972656	1549638584.265
-8.902783246	-0.4821044928	-4.623657248000001	0.18310547	-0.61035156	-0.18310547	8.92910144	-0.154321286	-1.752563498	0.18310547	-0.36621094	-0.18310547	9.733007788	1.8219482820000001	0.00478515625	0.061035156	0.061035156	0	-8.18500998	0.5096191394	3.122314496	0.061035156	-0.12207031	-0.18310547	-0.08015136780000001	8.56184056	2.2753417540000003	-0.18310547	0.5493164	0.12207031	2.7323242800000003	8.96259784	-1.2788329680000001	0.79345703	-1.0375977	-2.0141602	1549638584.305
-8.89919429	-0.5467041034000001	-4.08652356	-0.24414062	-1.0375977	-0.24414062	9.130077880000002	-0.03828125	-1.599438498	0.12207031	-0.5493164	-0.24414062	10.02250998	1.776489218	0.3672607428	-0.12207031	-0.18310547	0.061035156	-7.918237320000001	0.5909667932	3.1414550720000003	0.12207031	0.36621094	-0.12207031	-0.01674804712	8.972167932000001	2.366259784	0.061035156	0.30517578	0	2.190405252	9.23654802	-1.5336425720000002	0.36621094	-0.6713867	-1.953125	1549638584.345
-8.735302520000001	-0.9773681610000001	-3.5015380400000002	0.30517578	-0.12207031	0	9.41599092	0.20576172120000003	-1.74299321	-0.12207031	0.061035156	-0.18310547	10.649365020000001	1.6891601440000001	0.15192871400000002	-0.12207031	-0.18310547	0.061035156	-7.909863220000001	0.67709964	3.1187255400000002	0.12207031	0.4272461	-0.18310547	-0.01674804712	8.972167932000001	2.366259784	0.12207031	0.18310547	0	1.7489746400000001	9.326269568	-1.409228534	0.18310547	-1.0986328	-1.8310547	1549638584.385
-8.86210962	-0.885253894	-3.665429712	0.61035156	-0.12207031	0.061035156	9.590649460000002	0.33256836060000006	-1.5779052520000003	-0.36621094	0.12207031	-0.24414062	10.90776358	1.66403804	0.2392578076	-0.24414062	0.061035156	0.18310547	-8.77836911	0.26796875000000003	3.7120849640000007	0.12207031	-0.6713867	-0.24414062	-0.031103515380000002	9.2389402	2.5265625000000003	-0.18310547	-0.18310547	0.18310547	1.9009033540000002	9.463842752000001	-1.5767089660000002	-0.36621094	-1.2817383	-1.7700195	1549638584.425
-9.455468750000001	-0.38999023560000007	-4.208544928	0.12207031	0.061035156	0.061035156	9.770092752000002	0.3289794928	-1.5731201080000001	-0.36621094	0.12207031	-0.24414062	10.9053714	1.683178714	0.37084961060000005	-0.30517578	-0.12207031	0.12207031	-9.140844748000001	-0.2536132788	4.1786376800000005	0.18310547	-0.6713867	-0.18310547	0.7416992212000001	10.10983876	3.1845214660000005	-0.18310547	-0.48828125	0.18310547	2.304052716	9.57749002	-1.680786142	-0.6713867	-0.7324219	-1.5258789	1549638584.465
-9.883740020000001	-0.34094239200000004	-4.38798822	0.18310547	-0.48828125	0.7324219	10.030884080000002	0.17465820680000002	-2.101879892	-0.24414062	-0.061035156	-0.12207031	11.230761780000002	1.5216797120000003	0.26796875000000003	-0.30517578	-0.12207031	0.12207031	-9.140844748000001	-0.2536132788	4.1786376800000005	-0.24414062	0.24414062	-0.061035156	0.7416992212000001	10.10983876	3.1845214660000005	0.12207031	-0.24414062	-0.18310547	2.3399413940000002	10.05361322	-1.003686502	-2.0141602	-0.061035156	-1.0375977	1549638584.504
-10.1325679	-0.5287597644	-4.008764676	-0.7324219	-0.79345703	1.0375977	10.149316100000002	0.09450683900000001	-2.122216754	-0.36621094	-0.18310547	-0.061035156	11.62673372	1.6915527160000003	0.5275634784000001	-0.4272461	0.18310547	-0.12207031	-9.051123200000001	0.8074951080000001	4.085327176000001	-0.36621094	-0.9765625	-0.30517578	0.287109375	10.339526260000001	2.987133786	-0.061035156	-0.24414062	0	3.01225589	9.81914038	-0.8744873200000001	-2.8686523	-0.18310547	-0.5493164	1549638584.545
-10.654150360000001	-1.610205072	-3.8065917540000007	-1.3427734	-0.6713867	0	10.36464856	0.1303955072	-2.1030761780000002	-0.30517578	-0.12207031	0.12207031	11.834887680000001	2.25261232	0.5586669928	-0.5493164	-0.18310547	-0.12207031	-11.069262680000001	-0.23566894960000004	4.507617212	0.30517578	-1.0375977	-0.24414062	0.1244140625	11.162573380000001	3.5386230040000006	-0.36621094	-1.0375977	0.30517578	4.584179712	10.298852340000002	0.12321777160000001	-4.0893555	-0.5493164	0.4272461	1549638584.584
-10.71396466	-3.104370108	-3.5087158540000005	-1.7089844	-0.6713867	-0.30517578	11.130273560000001	-0.2895019568	-2.7526612400000006	-0.30517578	-0.12207031	0.12207031	12.05141574	3.00986322	0.2033691394	-0.5493164	-0.18310547	-0.12207031	-11.069262680000001	-0.23566894960000004	4.507617212	0.48828125	-1.953125	-0.36621094	0.1244140625	11.162573380000001	3.5386230040000006	0	-1.3427734	0.12207031	5.346215560000001	10.707983720000001	1.5432128600000001	-5.2490234	-0.36621094	2.6245117	1549638584.624
-10.495044420000001	-3.0828369600000003	-1.84946286	0.91552734	-1.8920898	1.0375977	11.182910340000001	-1.02761232	-3.1187255400000002	-0.4272461	-0.30517578	0.24414062	11.88752446	3.1462402160000003	0.643603534	-0.36621094	-0.36621094	-0.12207031	-9.63371556	-1.107763678	2.537329074	0.24414062	2.0141602	-0.30517578	-1.040771466	9.45427266	3.9525389400000006	0.4272461	-0.18310547	-0.5493164	4.7612304320000005	10.78574182	1.489379892	-4.1503906	-0.9765625	5.2490234	1549638584.665
-9.15161142	-2.183227536	-1.752563498	-0.8544922	-0.9765625	0.18310547	10.35029254	-1.29558107	-2.7969239200000002	-0.4272461	-0.30517578	0.24414062	11.01901808	2.845971646	1.58149411	-0.18310547	0.12207031	0.30517578	-9.1193116	-0.42707518000000005	2.154516574	-0.24414062	0.79345703	-0.12207031	-1.040771466	9.45427266	3.9525389400000006	0.36621094	0.24414062	-0.48828125	2.031298822	12.141137680000002	1.449902356	-1.4648438	-0.36621094	5.9814453	1549638584.704
-9.3657473	-2.1066650360000003	-1.9966064300000002	0.18310547	-0.5493164	-0.12207031	10.35029254	-1.29558107	-2.7969239200000002	-0.48828125	0.30517578	-0.18310547	10.42326628	2.910571286	0.8744873200000001	-0.18310547	0.12207031	0.30517578	-9.1193116	-0.42707518000000005	2.154516574	0.4272461	-0.91552734	0.061035156	-1.418798822	8.846557608000001	3.3783202880000003	-0.7324219	-0.5493164	0.5493164	0.7117919928	11.911450180000001	1.1053711060000002	-1.4038086	-0.8544922	4.699707	1549638584.744
-8.720947480000001	-1.8530517180000001	-1.5180908540000002	-0.48828125	-0.8544922	-0.18310547	9.447094748	-1.149633786	-3.484790036	-0.4272461	1.0375977	-0.12207031	10.416088760000001	2.9548339660000003	0.40793457460000004	-0.12207031	0	0.12207031	-9.00566394	-1.812377896	2.7538574280000003	0.6713867	0.24414062	0.12207031	-0.7692138580000001	9.554760880000002	3.8053954680000004	-0.4272461	-0.36621094	0.48828125	1.1017822480000001	10.618261780000001	0.7716064300000001	-0.9765625	-1.6479492	4.5166016	1549638584.784
-8.714965560000001	-1.3362548920000001	-1.3422363220000002	-0.36621094	-0.061035156	-0.24414062	8.710180710000001	-0.9522461060000001	-2.6402099640000003	-0.4272461	0.12207031	-0.18310547	9.8263179	2.5253662140000004	1.038378894	-0.12207031	-0.36621094	0.30517578	-8.851342752	-1.638916034	2.789746106	-0.24414062	-0.4272461	0.061035156	-0.35649413939999997	8.441015380000001	3.895117212	0.30517578	0.18310547	-0.12207031	2.548095746	10.106250000000001	1.0922119110000001	0.36621094	2.4414062	4.211426	1549638584.824
-8.752050720000002	-0.686669928	-1.235766574	-1.0375977	-0.24414062	-0.30517578	8.710180710000001	-0.9522461060000001	-2.6402099640000003	-0.18310547	-0.12207031	-0.30517578	9.58825679	2.121020468	0.9043945288	-0.12207031	-0.36621094	0.30517578	-8.851342752	-1.638916034	2.789746106	-0.061035156	0.61035156	0.30517578	-0.35649413939999997	8.441015380000001	3.895117212	0.18310547	0	-0.061035156	2.250219748	9.213818390000002	0.45937500000000003	0.9765625	4.5776367	3.6010742	1549638584.864
-8.753247300000002	-0.5263671924000001	-1.0898193390000002	-1.2817383	-0.061035156	-0.48828125	8.57858876	-0.9175537140000001	-3.111547824	0.24414062	0.4272461	-0.30517578	9.89809604	2.144946286	0.7261474640000001	0.4272461	0.061035156	0	-8.446997300000001	-2.14973143	2.698828076	-0.4272461	0.061035156	0.30517578	-0.1112548822	8.69941394	4.1427491000000005	0.061035156	0.4272461	0	0.5873779254	8.36086412	0.850561502	1.5869141	5.432129	2.2583008	1549638584.904
-9.681567392	-0.5024413940000001	-0.991723642	-1.5869141	-0.6713867	-0.24414062	8.57858876	-0.9175537140000001	-3.111547824	0.36621094	0	-0.24414062	9.94953624	2.098291034	1.183129892	0.5493164	-0.24414062	-0.061035156	-8.366845746000001	-2.3794189300000004	2.87707518	-0.8544922	0.24414062	0.48828125	-0.10527343750000001	8.774780252000001	4.34611821	0.24414062	0.79345703	-0.12207031	-0.2978759784	7.9780516200000005	1.195092752	1.0986328	4.638672	0.30517578	1549638584.944
-9.475805710000001	-0.21533202880000002	-1.1125488220000002	-3.112793	0	-0.30517578	8.80349092	-1.137670926	-2.8818603240000003	0.91552734	0.12207031	-0.24414062	10.225878600000001	1.943969748	1.149633786	0.5493164	-0.24414062	-0.061035156	-8.44819339	-2.378222644	3.093603534	-1.2207031	-0.12207031	0.61035156	-0.10527343750000001	8.774780252000001	4.34611821	0.24414062	0.91552734	-0.12207031	0.5275634784000001	7.436132788000001	1.9535400360000001	2.4414062	4.211426	-1.0375977	1549638584.984
-9.753344748	-1.18671875	-1.28122554	-3.3569336	-0.12207031	-0.79345703	8.99609375	-1.068286142	-2.996704074	1.0986328	0.12207031	-0.36621094	10.67329074	1.8614257200000002	0.869702176	1.2817383	0.30517578	-0.24414062	-8.55585962	-2.2203125000000004	3.23356929	-1.8310547	-0.36621094	0.61035156	-0.053833007200000005	9.170751800000001	4.4789062500000005	0.12207031	0.91552734	-0.061035156	1.8949219240000001	8.28430162	2.7323242800000003	1.2817383	3.112793	-2.0141602	1549638585.024
-10.02250998	-2.045654254	-0.34812010800000004	-1.6479492	-0.30517578	-0.061035156	8.880053420000001	-0.961816394	-2.70600589	1.5258789	-0.061035156	-0.36621094	11.0429438	1.8004150360000002	1.030004892	1.6479492	0.30517578	-0.061035156	-8.55585962	-2.2203125000000004	3.23356929	-2.0751953	-0.36621094	0.61035156	-0.07177734424	9.283202880000001	4.373632788	0.061035156	1.2817383	-0.061035156	4.09011232	8.814257788	4.99211412	1.0986328	2.1972656	-2.380371	1549638585.064
-10.000976440000002	-1.70471196	-0.909179712	-1.6479492	0.9765625	0.12207031	8.967382788	-0.784765625	-2.56484375	1.8310547	-0.18310547	-0.30517578	11.30971646	1.84946286	0.9031982428000002	1.6479492	0.30517578	-0.061035156	-9.175537140000001	-1.2010742212	3.8209472840000003	-2.0141602	-0.30517578	0.5493164	-0.07177734424	9.283202880000001	4.373632788	0	1.4648438	0.24414062	7.580884080000001	8.560644568	2.9033935700000004	-1.5869141	-1.5258789	-0.79345703	1549638585.104
-10.552465560000002	-2.9093750000000003	-2.61867662	-0.79345703	1.2817383	-0.79345703	9.67917482	-0.6890625	-2.6916503600000006	1.8310547	-0.18310547	-0.30517578	11.638696580000001	2.2430420320000004	0.3612792932	2.0751953	0.6713867	-0.12207031	-9.942358720000001	-0.729736322	3.50393071	-2.1362305	-0.79345703	0.5493164	-0.24404297120000001	10.02729532	4.0960937500000005	-0.36621094	1.5258789	0.6713867	-0.47971191100000005	9.165966754000001	1.9607177520000003	2.8686523	3.90625	-1.2817383	1549638585.144
-10.912548920000003	-3.15461412	-4.341332968000001	0.8544922	0.36621094	-0.7324219	10.271337860000001	-0.7273437500000001	-2.6198730040000004	2.1972656	-0.30517578	-0.18310547	11.74277356	2.8220459260000004	0.02033691394	2.1362305	0.79345703	-0.30517578	-9.942358720000001	-0.729736322	3.50393071	-2.1362305	-1.2207031	0.5493164	-0.04426269568	10.790527160000002	2.971582068	-0.4272461	1.7089844	0.79345703	2.183227536	12.107641280000001	4.389184604	1.7089844	-2.8686523	-1.5869141	1549638585.184
-9.370532248	-2.024121106	-4.056616214000001	-1.5258789	-1.5869141	-0.12207031	10.345508180000001	-0.885253894	-2.201171924	2.2583008	-0.8544922	-0.18310547	11.5262455	3.1390625	0.34572753600000006	2.1362305	0.79345703	-0.30517578	-10.682861420000002	0.31342773560000003	4.621264676	-1.6479492	1.0375977	0.91552734	-0.04426269568	10.790527160000002	2.971582068	-0.4272461	1.953125	0.61035156	3.2180175720000004	10.629028060000001	2.4571777160000003	2.2583008	0.61035156	-0.5493164	1549638585.224
-8.685058606	-2.144946286	-3.8341064300000003	-0.6713867	1.0986328	0	10.35148912	-0.7105957068000001	-2.051635782	1.5258789	-0.8544922	-0.24414062	11.161376800000001	3.14265126	-0.270361322	1.4648438	0.48828125	0	-9.284399460000001	1.459472644	3.051733426	-1.2817383	0.7324219	0.61035156	-0.419897464	10.19477536	1.9571288940000002	-0.30517578	2.380371	0.30517578	2.463159146	9.87775908	0.0765625	2.0141602	0.30517578	-0.5493164	1549638585.264
-8.74606929	-2.04924321	-4.9	-0.6713867	-0.5493164	-0.36621094	10.35148912	-0.7105957068000001	-2.051635782	1.5258789	-0.8544922	-0.24414062	10.798901260000001	3.202465854	-1.0096679712	1.0986328	0.5493164	0.061035156	-9.284399460000001	1.459472644	3.051733426	-1.159668	0.30517578	0.36621094	-1.287207068	9.87058058	1.3195067900000002	-0.4272461	1.6479492	0.5493164	1.637719748	9.754540740000001	-0.23208007200000003	2.1972656	0.12207031	-0.61035156	1549638585.304
-8.918335160000002	-2.007373004	-4.3640625	-0.48828125	-0.24414062	-0.24414062	9.835888579999999	-0.49765625	-1.00129393	0.8544922	0	-0.18310547	10.36464856	3.22160643	-0.9594238220000001	1.0986328	0.5493164	0.061035156	-9.57629393	1.459472644	3.818554712	-1.159668	-0.61035156	0.24414062	-1.287207068	9.87058058	1.3195067900000002	-0.4272461	0.9765625	0.61035156	1.8937255400000002	9.839477340000002	-0.6029296924	2.0141602	-0.91552734	-0.7324219	1549638585.344
-8.7448732	-1.5934570680000002	-3.9094726440000005	-0.48828125	0.79345703	-0.061035156	9.838280760000002	-0.6830810700000001	-1.191503894	0.91552734	-0.12207031	0.12207031	10.33354532	3.0768554320000003	-1.166381839	0.6713867	0	-0.061035156	-8.8046875	1.252514676	2.9392822480000005	-0.6713867	0.48828125	0.30517578	-0.8876464660000001	10.0380616	1.6341308900000002	0.061035156	0.7324219	0.36621094	1.65805661	9.795214660000001	-1.06589357	1.953125	-1.2817383	-0.8544922	1549638585.384
-8.23166484	-1.4223876800000002	-4.072167932	-0.48828125	1.0375977	-0.48828125	9.74736322	-0.7369140380000001	-1.3996582460000002	0.91552734	-0.12207031	0.12207031	10.087109620000001	2.7993163940000003	-0.879272464	0.6713867	-0.061035156	0	-8.8046875	1.252514676	2.9392822480000005	-0.79345703	-0.36621094	0.18310547	-0.6101074280000001	9.733007788	1.8949219240000001	0.30517578	0.79345703	0.061035156	1.9511474640000002	9.648071580000002	-1.238159146	1.7700195	-1.4648438	-1.0375977	1549638585.424
-8.608496106	-1.7824707460000002	-4.355688400000001	-0.61035156	-0.12207031	-0.5493164	9.374121106	-0.6507812500000001	-1.184326178	0.48828125	0.24414062	0	9.6552491	2.519384784	-0.3194091754	0.6713867	-0.061035156	0	-8.787939300000001	1.008471646	2.8041014400000006	-0.36621094	0.5493164	0.30517578	-0.5479003894	9.1623777	1.9188476440000002	0.061035156	0.48828125	0	2.286108426	9.42436502	-1.3422363220000002	1.5258789	-1.0375977	-0.91552734	1549638585.464
-8.943457068	-1.9930175720000003	-4.22648912	-0.48828125	-0.30517578	-0.36621094	9.3155027	-0.7440917932000001	-1.4558837860000002	0.24414062	0.24414062	0.061035156	9.8933107	2.4799072480000004	-0.531152356	0.36621094	-0.061035156	-0.24414062	-8.9410643	1.1651855432	2.9321045320000003	-0.5493164	-0.12207031	0.30517578	-0.2823242212	9.1109375	1.9224365020000003	0.18310547	0.48828125	-0.061035156	2.4392334260000004	9.43632788	-1.2285888580000002	1.0986328	-0.18310547	-0.6713867	1549638585.504
-8.93747554	-2.007373004	-4.031494110000001	-0.18310547	0.12207031	-0.061035156	9.38608426	-1.0180419928000002	-1.5719238220000002	0.24414062	0.24414062	0.061035156	10.4459964	2.7885498200000005	-0.75366214	0.12207031	-0.36621094	-0.18310547	-8.9410643	1.1651855432	2.9321045320000003	-0.30517578	0.30517578	0.30517578	-0.8158691100000001	9.677978240000002	1.771704074	0.30517578	0.5493164	-0.061035156	2.310034146	9.553564300000001	-1.020434604	0.79345703	-0.24414062	-0.4272461	1549638585.544
-8.82023912	-1.522875998	-3.8652099640000004	0.4272461	0.36621094	0.24414062	9.52006839	-1.128100589	-1.3853027160000002	0.061035156	0.18310547	0.24414062	10.86110872	3.064892572	-0.7811767572	0.12207031	-0.36621094	-0.18310547	-8.753247300000002	1.2034667932	2.6976317900000004	0	0.18310547	0.18310547	-0.8158691100000001	9.677978240000002	1.771704074	0.36621094	0.36621094	-0.061035156	2.51459964	9.603808606000001	-1.353002896	0.48828125	0.061035156	-0.24414062	1549638585.584
-8.720947480000001	-1.119726538	-4.1331787140000005	0.12207031	0.5493164	0.12207031	9.59782698	-1.0048827880000002	-1.262084964	0.061035156	0.18310547	0.24414062	10.830004500000001	3.048144568	-0.5215820288	0	-0.30517578	0.18310547	-8.533129892	1.061108426	2.6581542540000003	0.061035156	-0.061035156	0.12207031	-1.178344748	9.681567392	1.7980224640000002	0.30517578	-0.12207031	0	2.274145468	9.47460962	-1.8817626800000002	0.18310547	-0.061035156	-0.061035156	1549638585.624
-8.875268570000001	-1.4427246400000002	-4.5339355040000004	-0.4272461	0.18310547	-0.18310547	9.75214856	-0.916357428	-1.4367432100000002	0	0.24414062	0.12207031	10.58596196	2.8220459260000004	-0.36965332460000005	-0.061035156	-0.18310547	0.18310547	-8.533129892	1.061108426	2.6581542540000003	0.18310547	-0.30517578	0.12207031	-0.46416014400000005	9.744970746000002	2.2083496400000002	0.24414062	-0.48828125	0.061035156	1.7896484620000002	9.451879892000001	-2.00856929	0.24414062	-0.12207031	-0.48828125	1549638585.663
-9.410009980000002	-1.876977536	-3.8664062500000003	-0.91552734	-0.61035156	-0.30517578	9.88613318	-0.974975589	-1.7681152160000002	-0.24414062	0.5493164	0.12207031	10.4459964	2.569628894	-0.3229980432	-0.061035156	-0.18310547	0.18310547	-9.299951080000001	0.7393066100000001	3.0828369600000003	0.12207031	-0.9765625	0.12207031	-0.46416014400000005	9.744970746000002	2.2083496400000002	0.18310547	-0.61035156	0	2.217919928	9.376513580000001	-1.830322284	0.12207031	0.6713867	-0.4272461	1549638585.703
-9.217407248	-1.792041034	-3.3472167540000006	-0.48828125	0.8544922	-0.24414062	9.8765625	-1.03359375	-1.8578369600000002	-0.24414062	0.5493164	0.12207031	10.58835414	2.4153076080000004	-0.2918945288	-0.24414062	-0.48828125	-0.24414062	-9.38967302	-0.01315917932	3.5266601440000005	0.24414062	0.24414062	0.12207031	0.15192871400000002	10.087109620000001	2.6509764400000004	0.48828125	-0.24414062	-0.30517578	1.801611322	9.797607428000001	-1.0192382788	-0.061035156	1.2207031	0.12207031	1549638585.744
-8.92551268	-1.9607177520000003	-3.6666259000000005	-0.12207031	0.4272461	-0.4272461	9.630126800000001	-1.0120605432	-1.6712158540000002	-0.12207031	0.24414062	0.18310547	10.790527160000002	2.3423339660000004	0.09450683900000001	0	-0.30517578	-0.30517578	-9.38967302	-0.01315917932	3.5266601440000005	0	0.30517578	0.12207031	-0.0837402356	9.63371556	2.834008786	0.61035156	0.061035156	-0.48828125	0.8170653959999999	9.90647014	-1.623364218	0.18310547	0.18310547	-0.48828125	1549638585.783
-9.136059800000002	-2.054028354	-3.1653808900000002	-0.12207031	-0.4272461	-0.30517578	9.254492212	-0.9378906250000001	-1.6891601440000001	-0.12207031	0.24414062	0.18310547	10.834789840000001	2.2801269960000004	0.3002685504	0	-0.30517578	-0.30517578	-9.0594973	-0.03947753894	3.1905028960000004	-0.18310547	0.061035156	0.18310547	-0.0837402356	9.63371556	2.834008786	0.36621094	0	-0.4272461	1.3099365020000002	9.573901260000001	-1.4056396760000003	0.24414062	0.061035156	-0.48828125	1549638585.823
-9.455468750000001	-1.752563498	-2.9907226440000003	0.24414062	0.24414062	-0.24414062	9.063086060000002	-0.869702176	-1.949951178	0	0.61035156	0.18310547	10.90297824	2.3219971040000003	0.19020996400000004	0	0	-0.18310547	-9.230566394	0.1064697284	3.3567871400000002	-0.24414062	0.36621094	0.18310547	-0.15192871400000002	9.50930162	2.845971646	0.30517578	-0.061035156	-0.4272461	1.947558606	9.718652160000001	-0.492871106	-0.061035156	0.61035156	-0.12207031	1549638585.864
-9.5870607	-1.443920926	-3.5697264400000006	-0.24414062	0.061035156	-0.36621094	9.1623777	-0.8900390380000001	-2.068383786	0	0.61035156	0.18310547	11.038159440000001	2.575610324	0.1770507788	-0.061035156	0.061035156	-0.30517578	-9.230566394	0.1064697284	3.3567871400000002	-0.18310547	0.30517578	0.12207031	-0.5191894568000001	10.09907248	2.8423827880000005	0.18310547	0.12207031	-0.36621094	1.66044928	9.89091754	-0.6220702880000001	-0.061035156	0.30517578	-0.18310547	1549638585.903
-9.335839660000001	-1.6078125	-3.3831054320000007	-0.24414062	-0.36621094	-0.48828125	9.441113220000002	-0.891235324	-1.870996106	0.18310547	-0.36621094	0.36621094	11.03935504	2.8220459260000004	0.3672607428	-0.061035156	0.061035156	-0.30517578	-9.096582068	-0.1124511682	3.134277356	-0.12207031	0.30517578	0	-0.5191894568000001	10.09907248	2.8423827880000005	0.12207031	0.18310547	-0.30517578	1.431957968	9.82153354	-1.076660144	0.061035156	-0.30517578	-0.36621094	1549638585.944
-9.10495607	-1.732226538	-3.081640576	0	0	-0.24414062	9.743774460000001	-0.86850589	-1.7944336060000001	0.18310547	-0.36621094	0.36621094	10.840771760000003	2.8041014400000006	0.5048339856	0	0	-0.24414062	-8.963793930000001	-0.10527343750000001	2.958422824	-0.12207031	0.4272461	0	-0.7608398560000001	9.874170320000001	2.89382338	0.061035156	0.061035156	-0.30517578	1.8913329680000002	9.770092752000002	-0.8374023560000001	0.061035156	0	-0.30517578	1549638585.983
-9.181518570000001	-1.7130859620000003	-3.1665771760000005	0.061035156	0.061035156	-0.12207031	9.858617720000002	-0.8589355432	-1.965502896	0.12207031	-0.18310547	0.18310547	10.71755342	2.7311278960000003	0.40434570680000004	0	0.18310547	-0.24414062	-8.963793930000001	-0.10527343750000001	2.958422824	-0.12207031	0.18310547	0	-0.7225586060000001	9.55117212	2.825634784	-0.061035156	0	-0.24414062	1.9786621400000002	9.62294928	-0.83022464	-0.061035156	0.061035156	-0.24414062	1549638586.023
-9.298754892	-1.6544677520000002	-3.2921875000000003	0.061035156	-0.061035156	-0.061035156	9.785644568	-0.833813498	-1.8841552520000002	-0.18310547	0.12207031	0.061035156	10.635009980000001	2.65935054	0.2895019568	0	0.18310547	-0.24414062	-8.99848642	-0.0992919928	2.9943116	-0.12207031	0.12207031	-0.061035156	-0.7225586060000001	9.55117212	2.825634784	-0.12207031	0.061035156	-0.18310547	1.77290036	9.610986420000001	-0.8314209260000001	-0.061035156	-0.061035156	-0.18310547	1549638586.063
-9.299951080000001	-1.605419928	-3.2921875000000003	-0.061035156	-0.18310547	-0.061035156	9.63371556	-0.84816893	-1.6783935700000001	-0.18310547	0.12207031	0.061035156	10.67927266	2.674902356	0.2619873004	-0.061035156	0.12207031	-0.18310547	-9.072656250000001	-0.07058105432	3.07805162	-0.061035156	0.061035156	-0.061035156	-0.7775878600000001	9.575097840000002	2.783764676	-0.061035156	0.061035156	-0.12207031	1.756152356	9.686352340000001	-0.860131839	-0.061035156	-0.18310547	-0.18310547	1549638586.103
-9.176733426	-1.701123004	-3.2251952880000005	-0.12207031	-0.18310547	-0.18310547	9.645678420000001	-0.8218505890000001	-1.604223642	-0.061035156	0.061035156	0	10.727124100000001	2.7155760800000004	0.227294928	-0.061035156	0.24414062	-0.12207031	-9.072656250000001	-0.07058105432	3.07805162	0	0	-0.061035156	-0.6232665740000001	9.62653804	2.851953076	0	-0.061035156	-0.061035156	1.7872558900000002	9.66242662	-0.7668212860000001	-0.061035156	0	-0.18310547	1549638586.143
-9.185107428000002	-1.8602295320000002	-3.2455322480000004	0.061035156	-0.061035156	-0.18310547	9.69233426	-0.8074951080000001	-1.540820288	-0.061035156	0.061035156	0	10.633813400000001	2.64140625	0.35529785340000003	-0.061035156	0.24414062	-0.12207031	-9.125292932	-0.1686767572	3.1127441100000004	0	0	-0.12207031	-0.6232665740000001	9.62653804	2.851953076	0	-0.061035156	-0.12207031	1.812377896	9.66003444	-0.8756836060000002	0	0.061035156	-0.12207031	1549638586.183
-9.20065944	-1.8805663940000001	-3.32089856	0.061035156	-0.24414062	-0.24414062	9.572705072	-0.7955322480000001	-1.6030273560000001	-0.061035156	0.48828125	0.12207031	10.5739991	2.5074219240000004	0.43186035340000006	-0.061035156	0.24414062	-0.18310547	-9.2389402	-0.2033691394	3.2503173920000004	0	0.24414062	-0.061035156	-0.45698242800000005	9.630126800000001	2.934497104	0	0.061035156	-0.18310547	1.6161865020000004	9.71147464	-0.80988768	0	0.12207031	-0.061035156	1549638586.223
-9.20065944	-1.8458740020000002	-3.215625	0.12207031	-0.18310547	-0.30517578	9.603808606000001	-0.765625	-1.524072284	-0.061035156	0.48828125	0.12207031	10.56442842	2.4643554320000005	0.5144042932	0	0.36621094	-0.24414062	-9.2389402	-0.2033691394	3.2503173920000004	0	0.30517578	-0.061035156	-0.3935791034	9.55117212	2.928515576	-0.061035156	0.12207031	-0.24414062	1.503735324	9.749755890000001	-0.8661132788	-0.061035156	0	-0.061035156	1549638586.263
-9.181518570000001	-1.7657226440000002	-3.208447284	0.12207031	0	-0.30517578	9.60141574	-0.7967285340000001	-1.3673584260000002	-0.12207031	0.6713867	0.18310547	10.6170652	2.5301512600000002	0.6256591459999999	0	0.36621094	-0.24414062	-9.21501448	-0.1579101538	3.15102536	-0.061035156	0.4272461	0	-0.3935791034	9.55117212	2.928515576	0	0.30517578	-0.24414062	1.562353534	9.7318116	-0.8756836060000002	-0.061035156	-0.061035156	-0.061035156	1549638586.303
-9.27961412	-1.756152356	-3.313720746	0.12207031	-0.12207031	-0.36621094	9.603808606000001	-0.835009784	-1.315917932	-0.061035156	0.79345703	0.24414062	10.612279860000001	2.6198730040000004	0.5239746106000001	-0.12207031	0.36621094	-0.18310547	-9.189892572	-0.10886230040000001	3.0553222840000003	0	0.5493164	0	-0.3935791034	9.55117212	2.928515576	0	0.30517578	-0.24414062	1.6317382200000001	9.733007788	-0.9462646760000001	0	-0.061035156	-0.061035156	1549638586.343
-9.22458516	-1.872192392	-3.2790283540000003	0.061035156	-0.18310547	-0.36621094	9.709082068	-0.8613281250000001	-1.146044928	0.18310547	1.2207031	0.30517578	10.59433606	2.634228534	0.6316406250000001	-0.12207031	0.91552734	-0.24414062	-9.189892572	-0.10886230040000001	3.0553222840000003	0	0.4272461	0.061035156	-0.56823732	9.648071580000002	2.8639160340000003	0	0.30517578	-0.24414062	1.6281494600000002	9.71027806	-0.9426757788	0	-0.061035156	-0.061035156	1549638586.383
-9.197070288	-1.9176513580000003	-3.170166034	0.12207031	-0.12207031	-0.30517578	9.595434800000001	-0.657958966	-0.9474609620000001	0.18310547	1.2207031	0.30517578	10.388574280000002	2.4811035340000003	0.641210962	-0.12207031	0.91552734	-0.24414062	-9.209033246	-0.10886230040000001	2.975170926	0	0.5493164	0.061035156	-0.56823732	9.648071580000002	2.8639160340000003	0.061035156	0.24414062	-0.24414062	1.814770468	9.683960160000002	-0.8960205072	-0.061035156	0	-0.061035156	1549638586.423
-9.206640380000001	-1.9367920320000003	-3.1534179320000004	0.12207031	-0.061035156	-0.30517578	8.993701080000001	-0.248828125	-0.7046142572	0.5493164	2.0751953	0.48828125	10.05720198	2.1162353240000003	1.070678714	-0.30517578	1.5258789	-0.4272461	-9.24492212	-0.07058105432	2.85075679	0.061035156	0.61035156	0	-0.4294677716	9.636108426000002	2.9321045320000003	0	0.48828125	-0.12207031	1.9367920320000003	9.671997300000001	-0.7680175720000001	-0.061035156	0.061035156	0	1549638586.463
-9.20065944	-2.0743652160000003	-3.201269568	0.061035156	-0.18310547	-0.30517578	8.993701080000001	-0.248828125	-0.7046142572	0.8544922	3.0517578	0.8544922	9.07983426	1.6161865020000004	1.4463134979999999	-0.30517578	2.1972656	-0.6713867	-9.25927716	-0.06340332068	2.6916503600000006	0.12207031	0.7324219	0.061035156	-0.2177246106	9.553564300000001	2.9045898560000003	-0.061035156	0.79345703	0.061035156	1.75495607	9.7150634	-0.8362060700000001	-0.061035156	0.061035156	0.061035156	1549638586.503
-9.18630342	-2.2849121400000003	-3.201269568	0	-0.24414062	-0.24414062	7.833300720000001	-0.06340332068	0.1303955072	0.30517578	2.2583008	1.3427734	8.445800720000001	1.5085204680000002	1.564746106	-0.30517578	2.380371	-1.2207031	-9.46264676	-0.061010742800000003	2.59116214	0.12207031	0.7324219	0	0.025122070680000004	9.475805710000001	2.8483641200000003	-0.12207031	1.0986328	0.5493164	1.6365234620000002	9.725830072	-0.878076178	-0.18310547	-0.061035156	0.061035156	1549638586.543
-9.087011780000001	-2.384204074	-3.0947998200000004	0.18310547	-0.24414062	-0.18310547	8.05700679	-0.45100097840000003	0.0478515625	-0.30517578	1.2207031	2.5024414	8.738891574	1.96430661	1.5384277160000002	-0.18310547	1.8310547	-2.380371	-9.46264676	-0.061010742800000003	2.59116214	0.061035156	1.0986328	0	0.424682608	9.22338858	2.9033935700000004	0.061035156	1.7700195	0.91552734	1.783667032	9.645678420000001	-0.7512695288	-0.18310547	-0.061035156	0.12207031	1549638586.583
-9.09060054	-2.3626709260000003	-3.052929712	0.30517578	-0.30517578	-0.30517578	7.976855432000001	-1.143652356	0.2536132788	-0.30517578	1.2207031	2.5024414	8.55107428	2.652172824	1.6317382200000001	-0.12207031	0.4272461	-2.746582	-9.612182608000001	-0.011962890380000002	2.545703076	0.12207031	1.5869141	0.061035156	0.47492675720000005	9.14682608	2.674902356	0.24414062	2.1972656	1.0986328	1.8578369600000002	9.682763580000001	-0.7369140380000001	-0.30517578	0.061035156	0.24414062	1549638586.623
-9.031982428000001	-2.241845746	-3.063696286	0.24414062	-0.18310547	-0.61035156	8.307031250000001	-2.026513678	0.440234375	-0.24414062	0.6713867	2.8076172	8.985326980000002	3.4919677520000003	1.85544429	-0.12207031	0.4272461	-2.746582	-9.572705072	-0.05981445288	2.3351562500000003	0.061035156	1.8920898	0.12207031	0.47492675720000005	9.14682608	2.674902356	0.48828125	2.8076172	0.91552734	1.830322284	9.69113768	-0.6747070288	-0.30517578	0.12207031	0.36621094	1549638586.663
-9.020019568	-2.1880126800000004	-3.1438476440000005	0.24414062	-0.36621094	-0.91552734	8.194580072	-2.7526612400000006	0.617285144	-0.061035156	0.6713867	3.112793	9.374121106	4.3520996400000005	1.963110324	0.12207031	0.18310547	-3.0517578	-9.572705072	-0.05981445288	2.3351562500000003	-0.061035156	2.319336	0.12207031	0.2823242212	9.45307608	2.49426268	0.6713867	2.8076172	0.9765625	1.88774411	9.646875000000001	-0.458178714	-0.36621094	-0.12207031	0.48828125	1549638586.703
-8.967382788	-2.3255859620000003	-3.057714856	0.18310547	-0.5493164	-1.159668	8.06538089	-3.4261719240000006	0.7500732428000001	0.12207031	0.30517578	3.2958984	9.35378444	4.651171924000001	2.3351562500000003	0	0.30517578	-3.112793	-9.613378894	-0.057421875000000004	1.9595214660000002	-0.061035156	2.2583008	0.12207031	0.03229980432	9.514086960000002	2.5947509	0.48828125	2.8686523	0.79345703	2.121020468	9.648071580000002	-0.43066405760000004	-0.5493164	0	0.7324219	1549638586.743
-8.85732428	-2.512207068	-2.872290036	0.30517578	-0.4272461	-1.159668	8.06538089	-3.4261719240000006	0.7500732428000001	0.18310547	-0.6713867	3.7231445	9.34780252	5.14284694	2.8017089660000005	-0.12207031	-0.4272461	-2.9907227	-9.394457968000001	0.19020996400000004	1.1209228240000002	-0.18310547	2.6855469	0.18310547	0.05861816394	9.33464357	2.4870849640000006	0.6713867	2.5634766	0.8544922	2.3255859620000003	9.648071580000002	-0.5993408246	-0.79345703	0.79345703	0.79345703	1549638586.783
-8.802294928000002	-2.5971435700000005	-2.6784912140000006	0.5493164	-0.4272461	-1.0986328	8.022314300000001	-4.768408246	1.038378894	0	0.24414062	3.6010742	9.274829074000001	5.9635009000000005	2.4799072480000004	-0.12207031	-0.6713867	-3.1738281	-9.394457968000001	0.19020996400000004	1.1209228240000002	-0.12207031	2.746582	0.18310547	-0.0837402356	9.25927716	2.3578857820000003	0.48828125	2.8076172	0.91552734	2.5791992800000005	9.504516574	-0.2129394568	-0.5493164	0.6713867	1.0986328	1549638586.823
-8.89321286	-2.682080072	-2.59116214	0.48828125	-0.24414062	-1.2207031	8.16347644	-5.730224640000001	0.7716064300000001	-0.18310547	-1.159668	3.90625	9.09179712	6.5760009	2.180834964	0.30517578	-0.5493164	-2.8686523	-9.3657473	0.265576178	0.5646484424	0.18310547	2.6855469	0.24414062	-0.5598632788000001	9.518872300000002	2.177246106	0.4272461	2.0141602	0.9765625	2.62944339	9.504516574	-0.42229003600000004	-0.7324219	0.79345703	1.2817383	1549638586.863
-9.11691893	-2.8495605040000003	-2.6892577880000004	0.61035156	-0.30517578	-1.3427734	8.16347644	-5.730224640000001	0.7716064300000001	-0.18310547	-1.159668	3.90625	9.09179712	6.5760009	2.180834964	0.30517578	-0.5493164	-2.8686523	-9.447094748	0.1459472644	0.08732910340000001	0	2.5024414	0.18310547	-0.5598632788000001	9.518872300000002	2.177246106	0.4272461	1.6479492	0.79345703	2.9368896760000003	9.64328624	-0.42827148560000006	-0.91552734	0.79345703	1.2817383	1549638586.903
-9.058300720000002	-3.0218260800000003	-2.5385253600000004	0.48828125	-0.5493164	-1.2817383	7.722045926000001	-6.720751800000001	0.735717752	0.061035156	0.061035156	3.1738281	8.758032248000001	7.236352340000001	2.227490216	0.30517578	-0.5493164	-2.8686523	-9.383691394000001	0.288305661	-0.24045410340000004	0.24414062	2.6855469	0.18310547	-0.34572753600000006	9.62893071	2.024121106	0.5493164	1.7089844	0.5493164	2.767016574	9.508105432	-0.10288086060000001	-0.7324219	0.7324219	1.159668	1549638586.943
-9.11213408	-3.257495108	-2.3794189300000004	0.7324219	0.12207031	-1.2817383	7.661035340000001	-7.338037140000001	0.6902587860000001	-0.30517578	-0.9765625	2.4414062	8.315405252000001	8.157495108	1.872192392	0.30517578	-0.4272461	-2.0141602	-9.377710160000001	0.11005859620000001	-1.052734375	0.12207031	2.0751953	0.18310547	-0.5215820288	9.85622554	1.9104736420000001	0.36621094	1.6479492	0.18310547	2.702417032	9.48896466	-0.1985839856	-0.48828125	0.24414062	0.91552734	1549638586.983
-9.326269568	-3.301757788	-2.53254393	0.5493164	-0.12207031	-1.159668	7.59165036	-7.873974640000001	0.7225586060000001	-0.30517578	-0.9765625	2.4414062	8.138354532000001	8.675488220000002	1.814770468	0.30517578	-0.4272461	-2.0141602	-9.644482428000002	0.3182128894	-1.84946286	0.12207031	1.8920898	0.12207031	-0.8565429712000001	10.157690200000001	1.6748047120000003	0.48828125	1.0986328	0.24414062	2.969189496	9.65405252	0.0227294928	-0.61035156	0.48828125	0.7324219	1549638587.023
-9.27722194	-3.5314452880000005	-2.588769568	0.30517578	-0.12207031	-1.0375977	7.242334260000001	-7.909863220000001	0.745288089	-0.30517578	0.30517578	1.0986328	8.347705072	8.81066893	1.9009033540000002	0.12207031	-0.061035156	-1.3427734	-9.644482428000002	0.3182128894	-1.84946286	0.24414062	1.6479492	0.12207031	-0.833813498	10.4041259	1.57551268	0.5493164	0.61035156	0.12207031	3.09121106	9.4686277	0.02153320288	-0.36621094	0.18310547	0.36621094	1549638587.063
-9.15878894	-3.8364991	-2.6354248200000003	0.18310547	-0.18310547	-0.91552734	6.77817392	-7.867993210000001	0.9055908540000002	-0.36621094	-0.12207031	0.91552734	8.05222194	8.718554712000001	2.098291034	0.24414062	0	-0.8544922	-9.707885880000001	0.21533202880000002	-2.219116214	0	1.2817383	0.061035156	-0.7416992212000001	10.382592360000002	1.58388678	0.48828125	0.4272461	-0.24414062	3.58647464	9.43513179	0.02033691394	-0.12207031	0.24414062	0.24414062	1549638587.102
-8.865698380000001	-4.10805661	-2.442822284	-0.061035156	-0.4272461	-0.7324219	6.5592527	-7.65146466	0.931909146	-0.36621094	-0.12207031	0.91552734	7.940966754000001	8.450586060000001	1.9355957460000002	0.24414062	0	-0.8544922	-9.523657248000001	0.32658691100000004	-2.536132788	0	1.0375977	0.061035156	-0.7416992212000001	10.382592360000002	1.58388678	0.4272461	0.30517578	-0.5493164	3.652270468	9.438720746000001	0.12919922120000002	-0.12207031	0.30517578	0.18310547	1549638587.142
-8.58696286	-4.431054712	-2.172460962	0.12207031	0	-0.61035156	6.305639480000001	-7.467236420000001	0.6029296924	-0.36621094	0.12207031	0.79345703	7.718457068	8.21013179	1.6879638580000003	0.12207031	-0.12207031	-0.6713867	-9.45786142	0.3732421924	-2.7275389400000005	0	0.8544922	0.061035156	-0.6962402160000001	10.19238318	1.358984424	0.30517578	0	-0.48828125	3.311328076	9.298754892	0.339746106	-0.061035156	0.36621094	0.061035156	1549638587.183
-8.571411240000002	-4.5339355040000004	-2.1485351440000002	0.24414062	-0.061035156	-0.5493164	6.305639480000001	-7.467236420000001	0.6029296924	-0.36621094	0	0.6713867	7.534228240000001	8.125195288	1.641308606	0	0.061035156	-0.61035156	-9.38608426	0.4904785144	-2.8734864200000003	0.061035156	0.7324219	0.061035156	-0.4474121106000001	10.11701628	1.37214357	0.30517578	-0.18310547	-0.36621094	3.14504393	9.39326178	0.2560058606	0	0.12207031	-0.061035156	1549638587.222
-8.58815944	-4.633227536	-2.1844238220000003	0.18310547	-0.12207031	-0.5493164	6.25898462	-7.3320557100000014	0.32658691100000004	-0.30517578	-0.12207031	0.6713867	7.436132788000001	8.114428420000001	1.606616214	0.061035156	-0.36621094	-0.5493164	-9.4171875	0.41152344240000005	-2.9739746400000002	0.12207031	0.6713867	0.061035156	-0.43186035340000006	10.12539038	1.3386474640000001	0.24414062	0	-0.36621094	3.0014891200000005	9.413598740000001	0.5323486420000001	-0.30517578	0.12207031	-0.18310547	1549638587.262
-8.387182608000002	-4.57819838	-2.127001996	0.18310547	-0.30517578	-0.36621094	6.403735520000001	-7.196875	0.32778320680000006	-0.4272461	0.061035156	0.18310547	7.4050292540000004	7.939770468000001	1.756152356	-0.12207031	-0.24414062	-0.6713867	-9.31191394	0.4378417932	-3.0565185700000006	0.12207031	0.6713867	-0.061035156	-0.27514648560000005	10.18520468	1.4223876800000002	0.18310547	-0.12207031	-0.24414062	3.3460204680000003	9.43034694	0.515600589	-0.18310547	0.061035156	-0.061035156	1549638587.302
-8.315405252000001	-4.492065396	-1.8937255400000002	0.30517578	0.12207031	-0.30517578	6.073559800000001	-7.239941394000001	0.3947753894	-0.48828125	-0.18310547	0.18310547	7.314111420000001	8.113232428000002	1.899707068	0	-0.24414062	-0.48828125	-9.16716304	0.2990722644	-3.18332518	0.061035156	0.61035156	-0.061035156	-0.5909667932	9.98901358	1.332666034	0.061035156	0.12207031	-0.24414062	3.2527099640000006	9.1875	0.6029296924	-0.12207031	-0.061035156	-0.061035156	1549638587.342
-8.66711412	-4.395166034	-2.1341797120000003	0.12207031	0	-0.30517578	6.3295652	-7.55935054	0.27155761780000004	-0.48828125	-0.18310547	0.18310547	7.77348642	8.45417482	2.19638678	0	-0.24414062	-0.48828125	-9.266455072	0.34453125	-3.352001996	0.061035156	0.30517578	-0.12207031	-0.5909667932	9.98901358	1.332666034	-0.061035156	0.12207031	-0.24414062	3.38908696	9.232959260000001	0.5359375000000001	-0.18310547	0.061035156	0	1549638587.382
-8.828613220000001	-4.465747104	-2.146142572	0.061035156	-0.30517578	-0.061035156	6.227880890000001	-7.500732428000001	0.19499511780000003	-0.30517578	-0.061035156	0	7.625146760000001	8.45896016	1.9978027160000003	-0.18310547	0.12207031	-0.18310547	-9.266455072	0.34453125	-3.352001996	0	0.18310547	-0.18310547	-0.7991211060000001	10.35388228	1.268066394	-0.18310547	-0.061035156	-0.30517578	3.507519568	9.232959260000001	0.6041259784	-0.24414062	-0.12207031	-0.12207031	1549638587.422
-8.74606929	-4.31142572	-2.024121106	-0.061035156	0	0.24414062	6.233862320000001	-7.52106929	0.265576178	-0.36621094	-0.24414062	0	7.608398560000001	8.70898462	1.783667032	0.30517578	-0.061035156	-0.4272461	-9.211425720000001	0.346923822	-3.458471646	0.061035156	-0.061035156	-0.24414062	-0.34931639400000003	10.66611322	1.3685547120000001	-0.4272461	-0.12207031	-0.18310547	3.7228514400000003	9.27602536	0.8290283540000001	-0.18310547	0	-0.061035156	1549638587.462
-9.03317842	-4.2336670320000005	-2.118627896	-0.061035156	-0.12207031	0.36621094	6.29367662	-7.94934056	0.17824707460000003	-0.36621094	-0.24414062	0	7.5414062500000005	9.366943390000001	1.544409146	0.36621094	0.12207031	-0.61035156	-9.34541034	0.343334964	-3.430957068	-0.061035156	-0.4272461	-0.30517578	-0.34931639400000003	10.66611322	1.3685547120000001	-0.18310547	-0.061035156	-0.12207031	3.523071286	9.164770468	0.949853534	-0.24414062	0.061035156	-0.18310547	1549638587.502
-9.387280252000002	-4.139160144000001	-2.1760498200000002	-0.48828125	-0.8544922	0.36621094	5.961108426000001	-8.28190944	0.5514892572000001	-0.24414062	-0.7324219	-0.4272461	7.192089660000001	9.754540740000001	1.720263678	-0.12207031	0.30517578	-0.61035156	-9.34541034	0.343334964	-3.430957068	-0.12207031	-0.7324219	-0.36621094	-1.0048827880000002	10.763012680000001	1.153222644	-0.6713867	0.061035156	-0.36621094	4.02551268	9.24492212	1.0168457068	-0.12207031	-0.18310547	-0.18310547	1549638587.542
-9.44350589	-4.326977536	-1.982250998	-0.91552734	-1.7089844	0.4272461	5.324682608000001	-8.638403060000002	0.98334964	-0.24414062	-0.7324219	-0.4272461	6.977954074	10.03207968	1.667626996	-0.48828125	0.4272461	0.061035156	-9.24013678	0.34572753600000006	-3.435742212	-0.12207031	-1.2817383	-0.48828125	-1.723852536	10.66970198	1.1962890380000002	-0.6713867	-1.0986328	-0.61035156	4.5255616000000005	9.303539840000001	1.0168457068	-0.12207031	-0.12207031	-0.18310547	1549638587.582
-8.87646466	-3.8353027160000006	-1.28122554	-0.8544922	-0.8544922	0.91552734	4.5339355040000004	-8.880053420000001	1.1723632788	-0.30517578	-0.9765625	-0.5493164	6.90856929	9.610986420000001	1.7489746400000001	-0.4272461	0.48828125	0.91552734	-9.307128894	-0.07177734424	-2.87707518	0	-1.7089844	-0.5493164	-2.2669677520000002	10.63261682	1.3446288940000002	-0.7324219	-2.2583008	-0.79345703	5.45388179	9.438720746000001	0.22968750000000002	-0.061035156	-0.79345703	0.12207031	1549638587.622
-8.450586060000001	-3.3914795320000004	-0.808691394	-0.79345703	-0.30517578	0.7324219	3.753955072	-8.73291034	0.98334964	0.18310547	-0.8544922	-0.5493164	6.425268570000001	8.638403060000002	1.6664307100000002	0	1.3427734	1.6479492	-9.297558606	-0.7608398560000001	-2.5492920320000003	-0.12207031	-2.0751953	-0.61035156	-2.55527356	10.156494600000002	1.9044922120000003	-0.79345703	-2.8686523	-0.9765625	5.855835160000001	8.847753894	0.7309326080000002	0.7324219	0.30517578	0.6713867	1549638587.662
-8.845361420000001	-3.1414550720000003	-0.5514892572000001	-0.79345703	-0.30517578	0.5493164	2.805297824	-8.503222840000001	0.657958966	0.18310547	0.12207031	-0.30517578	6.197973740000001	7.633520468	1.5683349640000002	0.061035156	1.5869141	2.1972656	-9.42436502	-1.284814496	-1.9810547120000002	-0.18310547	-2.0141602	-0.4272461	-2.14973143	9.170751800000001	2.6665283540000004	-0.48828125	-3.3569336	-1.2207031	5.2170165740000005	8.735302520000001	1.3972655760000001	1.2207031	2.8686523	1.3427734	1549638587.702
-9.278417932000002	-3.192895468	-1.246533246	-1.159668	0.5493164	0.12207031	1.8422851440000003	-9.29277356	-0.007177734620000001	0.12207031	0.91552734	0.18310547	6.43603534	7.070068390000001	1.848266574	0.12207031	1.6479492	2.5024414	-9.80598192	-1.93439946	-1.680786142	-0.61035156	-2.5024414	-0.12207031	-1.0180419928000002	8.741284440000001	3.31611322	-0.18310547	-3.0517578	-1.5869141	2.636621106	9.03916034	0.833813498	0.4272461	1.3427734	0.6713867	1549638587.742
-9.103759980000001	-2.9703858800000003	-1.33386232	-2.0141602	-0.7324219	0.48828125	1.111352536	-9.96508786	-0.729736322	0.36621094	-0.30517578	2.8076172	6.67648912	6.5556639400000005	1.516894568	0.8544922	2.4414062	2.319336	-10.178027160000001	-2.211938498	-0.6854736419999999	-1.0375977	-0.9765625	0.061035156	-0.17465820680000002	9.136059800000002	3.58049321	-0.48828125	-2.0141602	-2.0751953	4.213330072000001	8.927905252	0.7476806610000001	1.7089844	4.211426	-0.061035156	1549638587.782
-8.334545926	-2.363867212	-1.0096679712	-2.5024414	0.6713867	0.5493164	0.9821533540000001	-10.140942000000003	-1.2884033540000002	0.36621094	-0.30517578	2.8076172	7.419384980000001	5.7385987400000005	1.3087402160000001	1.159668	1.8920898	1.8920898	-9.572705072	-2.4595702880000005	-1.195092752	-1.8310547	-1.0375977	0.24414062	0.026318359620000002	9.036767572	3.841284146	-0.24414062	-0.8544922	-2.1972656	2.79213858	8.72333966	0.2380615216	1.3427734	5.1879883	-0.36621094	1549638587.822
-8.575000000000001	-2.428466754	-2.575610324	-3.90625	0.91552734	-0.30517578	1.4965576080000003	-10.86469748	-1.8231445680000002	0.4272461	-1.2207031	4.333496	8.067773560000001	5.397656250000001	1.2692626800000002	2.5024414	1.5258789	1.5258789	-9.31311052	-2.78017572	-1.3099365020000002	-2.746582	-1.7089844	0.61035156	0.0657958966	8.955419928000001	3.8795653960000003	-0.18310547	0.12207031	-2.1362305	0.6352294928000001	8.69223642	1.0144531250000002	-0.9765625	2.9296875	-1.159668	1549638587.862
-9.683960160000002	-4.236059604	-3.1354737400000006	-3.2958984	-1.3427734	-0.6713867	2.0659912140000003	-11.541797120000002	-2.384204074	2.6245117	-3.2348633	5.859375	8.662329074	5.420385880000001	0.6029296924	4.5166016	2.1362305	1.0986328	-9.46623552	-2.47631839	-0.569433606	-3.7231445	-1.8310547	0.61035156	0.2823242212	9.8083741	3.5972412140000003	-0.36621094	1.4648438	-1.7089844	-1.50493161	8.37163089	0.9630126800000001	1.0375977	0.79345703	-2.746582	1549638587.902
-8.86330571	-3.9118652160000003	-3.430957068	-1.8920898	0.91552734	-0.48828125	2.2657714660000003	-11.371923920000002	-2.7048096040000003	2.6245117	-3.2348633	5.859375	9.427954074	5.610595746	0.1818359424	6.4697266	1.5258789	0.18310547	-10.24023462	-1.331469748	-0.24763183900000002	-4.760742	-2.2583008	0.5493164	0.5263671924000001	10.251000900000001	3.1641846040000003	-0.30517578	2.6245117	-1.4648438	2.04086911	10.69602086	-0.9438721040000001	2.2583008	-2.1362305	-2.4414062	1549638587.942
-8.924316394	-2.503832968	-4.53752446	-3.6621094	-0.48828125	-0.30517578	2.6725097840000003	-11.319287140000002	-3.0995849640000004	3.0517578	-5.3710938	5.79834	9.85622554	5.90847194	-0.10288086060000001	7.446289	1.7089844	-0.48828125	-10.33474092	0.515600589	1.2656738220000001	-4.699707	-0.6713867	0.91552734	0.32658691100000004	10.43164038	2.165283246	-0.4272461	3.90625	-1.0986328	6.02451178	10.467528960000001	0.7692138580000001	1.0986328	3.2958984	-1.8920898	1549638587.982
-9.01882338	-2.25261232	-5.18232428	-4.0893555	0.7324219	-0.4272461	3.12111821	-10.681664840000002	-3.104370108	2.9907227	-6.7749023	5.6152344	9.788037140000002	6.15729982	-0.16030273560000002	7.385254	2.9296875	-0.8544922	-9.83110324	1.4331542540000002	0.6615478240000001	-4.4555664	-1.5258789	0.79345703	0.03947753894	10.469922120000001	1.29558107	-0.7324219	4.8828125	-0.5493164	2.5612548920000004	9.67438948	-0.8613281250000001	1.5869141	1.0375977	-1.7700195	1549638588.022
-9.53322734	-1.695141574	-5.76013179	-4.5776367	-1.7089844	-0.8544922	3.12111821	-10.681664840000002	-3.104370108	2.6245117	-6.4697266	5.2490234	9.788037140000002	6.15729982	-0.16030273560000002	6.958008	3.3569336	-1.0986328	-9.7318116	0.9905273560000001	1.4977538940000001	-4.5776367	-1.0986328	0.6713867	-0.7369140380000001	10.321582460000002	0.8206542932	-1.0986328	5.004883	0.061035156	2.454785144	10.322778060000001	-0.49526367800000004	1.2207031	0.5493164	-2.0751953	1549638588.062
-8.378808606	-1.33984375	-5.176342752000001	-5.859375	-1.7700195	-0.91552734	3.25151358	-9.07863768	-3.1366699280000003	2.1972656	-5.92041	4.638672	9.32028804	6.6358152	-0.36845702880000003	5.9814453	3.6621094	-0.79345703	-9.15161142	1.0946044928	1.656860324	-5.004883	-0.9765625	0.61035156	-1.239355432	10.11582068	0.5479003894	-0.9765625	4.3945312	0.79345703	3.4429199280000002	9.65883786	-0.7369140380000001	1.5258789	0.5493164	-2.0751953	1549638588.102
-7.649072480000001	-1.2704589660000003	-5.279223740000001	-6.1035156	-0.7324219	-0.91552734	3.3400389400000003	-7.990014480000001	-2.92971196	1.5869141	-7.080078	2.380371	8.795117212000001	6.489868210000001	-0.43664550720000006	4.8828125	3.7841797	-0.48828125	-8.881250000000001	0.965405252	1.70471196	-5.2490234	-1.159668	0.61035156	-1.015649411	9.777270468000001	0.5586669928	-1.2817383	4.211426	1.0986328	3.877172824	9.307128894	-1.3254882200000002	1.5869141	2.380371	-1.953125	1549638588.142
-7.9242187500000005	-1.617382788	-6.24941394	-6.225586	-1.2817383	-1.3427734	3.10676268	-7.656250000000001	-2.9847412140000005	1.5869141	-7.080078	2.380371	8.56901857	6.31521016	-0.49645996400000003	4.333496	3.8452148	-0.24414062	-8.705395468	0.49885253600000007	1.943969748	-5.9814453	-1.159668	0.6713867	-0.57421875	9.589452880000001	0.6400146760000001	-1.3427734	4.638672	1.159668	3.9836425720000004	9.134863220000002	-1.6472900360000002	1.2207031	4.211426	-1.4648438	1549638588.182
-8.45417482	-2.0480469240000003	-6.9420652	-6.3476562	-2.8076172	-1.4038086	2.8112792540000004	-7.762719748	-2.7993163940000003	1.0375977	-7.5683594	1.0375977	8.6599366	6.35109874	-0.42587889400000006	4.1503906	4.4555664	-0.30517578	-8.535522660000002	0.754858426	2.4523925720000004	-6.652832	-0.79345703	0.79345703	-0.346923822	9.77607428	0.4904785144	-1.5869141	5.554199	1.2207031	3.1761474640000005	9.43632788	-1.58149411	0.7324219	4.5776367	-1.4648438	1549638588.222
-8.07973642	-2.255004892	-6.64179712	-6.713867	-3.2958984	-1.4038086	2.454785144	-8.181420926000001	-2.674902356	0.61035156	-7.873535	0.061035156	9.016430710000002	6.269750900000001	-0.5060302716	3.90625	5.004883	-0.4272461	-8.534326080000001	1.464257788	2.9225341460000003	-6.7749023	-0.9765625	0.91552734	-0.5335449280000001	9.919628600000001	-0.06699218750000001	-1.953125	6.225586	1.3427734	1.5551757200000003	9.637304712	-1.965502896	0.4272461	4.3945312	-1.4038086	1549638588.262
-7.986425720000001	-2.495458966	-5.87497554	-5.7373047	-2.380371	-1.3427734	2.454785144	-8.181420926000001	-2.674902356	0.18310547	-8.239746	-0.48828125	9.58586412	6.081933606000001	-0.740502896	3.1738281	4.9438477	-0.30517578	-8.657543930000001	2.024121106	3.3448242800000005	-6.4086914	-1.3427734	0.9765625	-0.925927716	9.9710688	-0.553881839	-2.1972656	5.9814453	1.5258789	1.28361821	9.680371106	-2.01096196	-0.12207031	3.7231445	-1.2817383	1549638588.302
-8.031884980000001	-2.43803714	-5.815161240000001	-5.2490234	-1.8310547	-1.2817383	2.3997558900000002	-8.330957068	-1.412817392	-0.36621094	-7.9956055	-0.36621094	10.158886780000001	6.000586060000001	-1.2919922120000003	2.4414062	5.2490234	-0.24414062	-8.97695288	2.13178714	3.8831542540000004	-6.1035156	-0.91552734	0.9765625	-1.166381839	10.097875900000002	-0.4844970746000001	-2.4414062	5.493164	1.8310547	0.900805661	9.666015380000001	-2.094702176	-0.30517578	3.8452148	-0.9765625	1549638588.342
-8.062988220000001	-2.483496106	-5.55078125	-4.3945312	-1.0375977	-1.0986328	2.3997558900000002	-8.330957068	-1.412817392	-0.8544922	-6.958008	0.4272461	10.630224640000002	6.232665740000001	-2.062402356	1.8920898	5.126953	0	-8.98173822	2.241845746	4.008764676	-5.554199	-0.48828125	0.8544922	-1.1352783540000002	10.27492662	-0.19499511780000003	-2.319336	5.1879883	2.0141602	-0.050244139400000006	9.68515625	-2.70361322	-0.61035156	3.2348633	-1.0986328	1549638588.382
-8.560644568	-1.8386962860000002	-5.809179712000001	-3.112793	-0.18310547	-0.8544922	2.818457068	-8.9326902	-0.1268066394	-0.8544922	-4.4555664	3.3569336	10.73310504	6.7004148400000005	-2.573217752	1.4648438	4.8828125	0.5493164	-9.283202880000001	2.288500998	4.09011232	-5.432129	-0.8544922	0.7324219	-1.3290771760000002	10.624242720000002	-0.057421875000000004	-2.319336	5.065918	2.0751953	-0.07058105432	10.174438400000001	-2.8914307100000003	-1.2207031	2.1972656	-1.0986328	1549638588.422
-9.021215560000002	-0.75366214	-6.43483876	-2.8076172	-0.48828125	-0.4272461	2.818457068	-8.9326902	-0.1268066394	-0.8544922	-4.4555664	3.3569336	9.999779860000002	7.053320288000001	-2.76223143	1.4038086	4.699707	0.9765625	-9.423168930000001	2.6964355040000005	4.6248535340000005	-4.699707	-0.30517578	0.79345703	-1.757348642	11.008251800000002	-0.16628417539999998	-2.319336	4.272461	2.0751953	0.9785644568000001	10.303637680000001	-2.996704074	-1.7700195	2.6245117	-1.0986328	1549638588.461
-9.095385880000002	0.015551758180000002	-7.315307608000001	-3.7841797	-0.91552734	-0.36621094	3.3101317900000002	-9.7318116	0.1363769568	-0.9765625	-4.638672	4.3945312	8.829809800000001	6.792529254000001	-2.489477536	1.5258789	3.8452148	1.4038086	-9.09060054	2.6354248200000003	4.31381839	-4.0893555	-0.6713867	0.79345703	-1.7860596040000003	10.58117662	0.343334964	-1.8920898	3.3569336	1.7700195	1.6783935700000001	11.080028960000002	-2.01096196	-2.380371	4.1503906	-1.2207031	1549638588.501
-8.725732428	-0.10527343750000001	-7.13586412	-4.9438477	-2.6855469	-0.4272461	5.598632788000001	-10.406518080000001	1.33984375	-1.7089844	-4.211426	4.760742	7.844067392	6.598730432000001	-2.001391574	1.5258789	3.0517578	1.5258789	-8.8046875	2.527758786	4.17504892	-3.8452148	-1.0986328	0.9765625	-1.796826178	10.1146241	0.5144042932	-1.4648438	3.1738281	1.7700195	2.306445288	10.553662140000002	-1.629345746	-3.3569336	4.4555664	-0.6713867	1549638588.542
-8.12878444	-1.006079074	-5.62016574	-5.6762695	-3.540039	-0.7324219	6.347509980000001	-9.614575180000001	1.8793701080000003	-2.1972656	-2.746582	3.7841797	6.954028060000001	6.0831298920000005	-1.53125	1.4648438	2.8686523	1.0375977	-8.49365216	1.6484863220000001	3.85444339	-3.2958984	-1.2817383	0.9765625	-1.223803714	9.69113768	0.9295165740000001	-1.2207031	1.953125	1.5869141	3.5900634000000005	9.95073282	-1.031201178	-3.9672852	5.493164	0.18310547	1549638588.581
-8.49484874	-2.8962158540000003	-3.881957968	-5.859375	-2.9296875	-0.61035156	6.347509980000001	-9.614575180000001	1.8793701080000003	-1.953125	-1.7089844	1.5869141	6.47192392	5.98383786	-1.137670926	1.4038086	2.319336	0.61035156	-9.299951080000001	0.6735107428000001	3.3783202880000003	-4.1503906	-1.6479492	1.4648438	-0.783569339	8.99848642	1.971484424	-0.61035156	2.1362305	1.4038086	4.3700439300000005	9.325073380000001	0.39836425720000007	-4.5776367	5.92041	1.6479492	1549638588.621
-9.535620108000002	-3.6977295320000003	-2.409326178	-4.5776367	-0.8544922	-0.8544922	5.994604532	-9.175537140000001	2.050439496	-1.2207031	-2.8686523	-1.0986328	6.699218750000001	6.645385880000001	-0.709399411	1.5869141	1.953125	-0.061035156	-9.8	-0.765625	3.3854980040000004	-3.7231445	-0.30517578	1.3427734	-0.5287597644	9.408813400000001	2.6940429320000003	0.061035156	3.2958984	1.2817383	4.25520018	9.564331070000001	0.7871582068	-4.8217773	6.4697266	3.3569336	1549638588.661
-10.087109620000001	-3.4823974640000004	-3.185717752	-4.8217773	-0.7324219	-2.0141602	4.414306610000001	-10.382592360000002	0.48090820680000007	0.061035156	-4.8217773	-3.4179688	6.8032959260000005	7.73640126	-0.49765625	2.0141602	2.4414062	-1.159668	-10.58596196	-1.2058593750000002	2.7155760800000004	-4.699707	-1.5869141	1.4648438	-0.9582275360000001	9.992602340000001	3.237158246	0.18310547	4.1503906	1.5258789	1.836303714	10.686450180000001	-0.492871106	-3.4179688	4.8828125	4.0283203	1549638588.701
-9.85622554	-3.18332518	-3.226391574	-4.5776367	-2.4414062	-1.7700195	3.6546630400000004	-11.532226440000002	-0.31223143000000003	0.4272461	-5.79834	-6.8969727	6.797314300000001	8.704199280000001	-0.17585449280000004	2.5634766	2.746582	-1.7089844	-11.803784440000001	-1.2788329680000001	3.9896241	-4.3945312	1.159668	1.8920898	-0.8314209260000001	10.460351440000002	3.4536866	0.30517578	5.065918	1.2207031	2.436840854	10.32995558	-2.692846646	-0.61035156	5.432129	5.432129	1549638588.741
-8.23046875	-2.5720214660000003	-1.9140625000000002	-4.760742	-1.0986328	-0.5493164	3.15102536	-11.313306200000001	-0.534741214	0.4272461	-5.79834	-6.8969727	7.2279782400000006	8.798706070000001	0.642407248	3.0517578	2.8686523	-2.1362305	-9.46503894	-0.8589355432	2.6641358800000003	-4.3945312	3.2348633	1.4648438	-1.223803714	10.563232820000001	2.89741214	-0.5493164	6.8969727	0.79345703	4.15471196	8.8728759	-2.62346196	3.479004	7.9345703	5.9814453	1549638588.781
-8.10246556	-1.644897464	-2.5540771760000003	-4.760742	-0.061035156	-0.91552734	3.15102536	-11.313306200000001	-0.534741214	-0.30517578	-4.4555664	-7.873535	6.54728984	8.87646466	1.0108642572	3.7841797	4.9438477	-2.1972656	-7.911059800000001	-0.17106933900000001	1.373339856	-4.8217773	-0.61035156	1.2207031	-2.8471679320000005	9.189892572	1.945166034	-1.4648438	6.958008	1.0375977	2.442822284	11.178125000000001	-1.84946286	3.4179688	7.8125	7.019043	1549638588.821
-9.07026358	-1.465454074	-3.5027344240000007	-4.4555664	-1.2817383	-1.7700195	1.717871106	-11.47839308	-0.1866210962	0.061035156	-1.6479492	-7.9956055	6.54728984	8.87646466	1.0108642572	3.479004	5.9814453	-1.4648438	-8.735302520000001	-0.015551758180000002	2.38540036	-4.333496	0.061035156	1.7089844	-3.568530252	8.54628894	1.6472900360000002	-1.0375977	4.3945312	1.2207031	1.6724121400000003	11.559740920000001	-2.098291034	5.6762695	6.4697266	6.0424805	1549638588.861
-9.480590560000001	-1.8781738220000002	-3.4046385800000003	-4.9438477	-0.48828125	-1.8920898	0.8015136780000001	-10.959203780000001	-0.0418701178	0.061035156	-1.6479492	-7.9956055	4.9622070680000006	9.503320288000001	0.6926513580000001	2.0141602	3.8452148	-1.159668	-9.247314300000001	-0.56823732	2.644995108	-4.699707	-0.12207031	1.5258789	-2.7658202880000005	9.27961412	1.8817626800000002	-0.24414062	3.9672852	0.9765625	1.990625	12.48447284	-1.847070288	6.1035156	8.605957	5.3710938	1549638588.901
-9.750951980000002	-2.3997558900000002	-3.9118652160000003	-4.8828125	-0.30517578	-1.2207031	0.5610595746000001	-9.484179712000001	0.1878173822	0.8544922	-1.8310547	-6.4697266	5.58308107	9.22458516	0.41511232	1.159668	1.8920898	-1.5258789	-9.24372554	-0.4342529254	3.18332518	-4.5776367	0.61035156	1.4038086	-2.162890576	9.789233426000001	2.138964856	-0.12207031	4.5776367	0.6713867	-0.2069580072	12.64357878	-2.021728534	3.9672852	7.6293945	4.1503906	1549638588.941
-9.3573732	-2.451196286	-4.0338867800000004	-5.432129	-2.6245117	-1.159668	0.735717752	-7.872778060000001	0.571826178	1.5869141	-1.8310547	-1.7700195	5.58308107	9.22458516	0.41511232	1.3427734	2.5024414	-1.7089844	-8.942260880000001	0.15910644960000003	3.057714856	-4.5166016	-0.12207031	1.4038086	-2.3758300720000003	9.724634080000001	2.277734424	-0.30517578	4.0283203	0.6713867	0.1411621106	10.9316893	-0.5072265576	4.4555664	7.446289	3.540039	1549638588.981
-8.059399460000002	-2.368652356	-2.6258545320000004	-4.638672	-2.2583008	-1.159668	1.111352536	-6.889428420000001	0.7261474640000001	1.5869141	-1.8310547	-1.7700195	5.69433606	9.455468750000001	0.47014160340000005	2.0751953	3.6010742	-1.7089844	-8.815454074	0.5335449280000001	3.1821288940000003	-4.0893555	-0.12207031	1.3427734	-2.1604980040000004	9.785644568	2.2167236420000003	-0.7324219	3.7231445	0.61035156	-0.30744628600000007	10.4459964	-0.49167482	3.540039	7.6293945	1.953125	1549638589.021
-7.808178420000001	-2.1880126800000004	-1.75495607	-3.540039	-0.91552734	-0.7324219	1.7860596040000003	-6.628637680000001	0.48569336060000007	1.953125	-1.7089844	0.61035156	5.806787140000001	9.563134980000001	0.702221646	2.319336	3.7231445	-1.5258789	-8.606103240000001	0.6364257788	3.027807608	-3.7841797	-0.18310547	1.0986328	-2.3208007200000003	9.6385009	2.124609424	-0.91552734	3.90625	0.4272461	-1.3242920320000002	8.87766124	0.2835205072	3.0517578	5.2490234	0.79345703	1549638589.061
-8.369238220000002	-2.09948732	-2.32917482	-2.380371	1.159668	-0.48828125	2.80051268	-7.00546875	-0.14235839660000002	2.380371	-2.4414062	2.319336	5.806787140000001	9.563134980000001	0.702221646	1.953125	3.7231445	-0.91552734	-8.5498777	0.5981445288	2.9141601440000002	-3.3569336	-0.18310547	0.79345703	-3.027807608	9.254492212	2.136572284	-0.79345703	3.2348633	0.36621094	0.693847644	8.278320288000002	1.06589357	2.8686523	1.8920898	0.48828125	1549638589.101
-10.039258180000001	-1.774096646	-3.202465854	-2.5634766	0	-0.24414062	3.4213867800000006	-7.793823380000001	-0.8170653959999999	2.8076172	-3.1738281	3.3569336	5.617773560000001	9.472216754	0.9893310700000001	1.4648438	2.8686523	0	-8.59055162	0.7129882787999999	2.805297824	-3.112793	-0.48828125	0.6713867	-3.2144287140000003	9.07385234	2.250219748	-0.5493164	2.1972656	0.36621094	5.346215560000001	8.790332068	1.8446777160000003	2.380371	0.5493164	0.61035156	1549638589.141
-10.014135880000001	-0.7823730432	-2.910571286	-2.9296875	-0.79345703	0.061035156	3.507519568	-8.51159694	-1.506127896	2.9907227	-3.6621094	4.0893555	5.852246106	9.38967302	1.0969971040000002	1.0375977	1.8310547	0.61035156	-8.610888580000001	0.850561502	3.03020018	-2.5024414	-0.5493164	0.48828125	-3.052929712	9.258081070000001	2.4200927520000004	-0.48828125	1.6479492	0.5493164	7.06169429	8.93029802	0.41152344240000005	1.3427734	2.6855469	0.8544922	1549638589.181
-9.668408246	-1.02761232	-2.8244384000000005	-3.0517578	-1.2207031	0.30517578	3.507519568	-8.51159694	-1.506127896	2.9907227	-4.3945312	4.9438477	5.852246106	9.38967302	1.0969971040000002	0.79345703	1.8920898	0.91552734	-8.28908696	0.7034179712000002	3.0947998200000004	-1.953125	-0.9765625	0.36621094	-2.7155760800000004	9.35617662	2.6150878600000005	-0.4272461	1.2207031	0.79345703	3.1007812500000003	7.89191893	-1.7477783540000003	1.3427734	2.8076172	-0.48828125	1549638589.221
-8.95661592	-3.3041503600000004	-3.5135009000000004	-1.7089844	0.5493164	-0.91552734	3.6977295320000003	-8.92670926	-1.665234424	2.5024414	-4.272461	5.7373047	5.935986420000001	9.304736420000001	0.98334964	0.61035156	1.8920898	1.159668	-8.85732428	-0.0454589856	3.12351088	-1.8920898	-2.319336	0.18310547	-2.195190396	9.6983152	3.064892572	-0.30517578	0.8544922	1.0375977	-0.40314941100000007	8.57380342	-1.2154297120000002	3.2348633	0.4272461	-2.6855469	1549638589.261
-11.088403060000001	-4.00158696	-4.367651260000001	0.61035156	-0.36621094	-0.24414062	3.7563476440000003	-11.772681200000001	-2.1329834260000005	2.1362305	-3.540039	6.225586	6.85234375	9.669604532000001	0.56823732	0.6713867	1.8310547	0.9765625	-10.5225589	-0.5658447284000001	3.658251996	-2.1362305	-2.2583008	0.36621094	-1.378125	10.546484620000001	3.4883788940000002	-0.061035156	1.0375977	1.4038086	3.99919429	12.600512680000001	2.99191893	0.48828125	0.48828125	-1.5869141	1549638589.301
-9.331054712	-1.2668701080000002	-4.05183107	-2.8076172	-1.8920898	0.4272461	4.056616214000001	-11.600414840000001	-2.387792932	2.1362305	-3.3569336	6.0424805	6.85234375	9.669604532000001	0.56823732	0.9765625	2.4414062	0.7324219	-10.845557100000002	0.046655271600000006	4.61767572	-2.1972656	1.5258789	1.2817383	-0.2033691394	10.847949280000002	3.129492212	-0.12207031	2.319336	1.2817383	5.501733426	10.88264128	0.660351538	0.24414062	1.5258789	-1.3427734	1549638589.341
-8.005566394	-1.5743163940000002	-3.6797851440000002	-3.112793	2.5024414	-0.48828125	4.459765576	-9.758129892000001	-1.315917932	1.7700195	-3.8452148	4.3945312	7.156201080000001	8.5833741	0.1363769568	1.5869141	3.7231445	1.0375977	-9.584667932	0.18303222840000002	2.04326178	-2.319336	0	1.0375977	-0.17585449280000004	9.689941394000002	2.3710449280000003	-0.61035156	3.7841797	0.8544922	2.4488037140000003	9.43513179	-0.955834964	0.5493164	1.953125	-1.7089844	1549638589.381
-9.8263179	-1.801611322	-6.01135234	-2.5024414	-0.61035156	-1.3427734	4.459765576	-9.758129892000001	-1.315917932	0.36621094	-3.3569336	1.8310547	7.156201080000001	8.5833741	0.1363769568	1.4648438	3.90625	1.4038086	-9.9866214	-0.0729736322	3.158203076	-2.9907227	-0.12207031	1.2207031	-1.234570288	10.0464357	1.4738280760000002	-0.91552734	3.7841797	1.3427734	1.4977538940000001	10.18640126	-1.550390576	1.0986328	1.4648438	-2.1972656	1549638589.421
-9.66481929	-1.872192392	-5.423974640000001	-4.760742	-3.0517578	-0.8544922	3.649877896	-9.521264480000001	-0.5359375000000001	-0.061035156	-3.90625	-0.5493164	7.156201080000001	9.25927716	-0.16987304320000002	0.9765625	3.479004	0.8544922	-9.27602536	0.48090820680000007	2.7658202880000005	-3.540039	-1.0986328	1.0986328	-1.1711669928000001	10.80249002	1.272851538	-0.36621094	3.1738281	2.0141602	2.097094748	10.05720198	-0.8756836060000002	1.0986328	1.6479492	-2.2583008	1549638589.461
-8.202954074	-1.8949219240000001	-3.3173096040000005	-4.0283203	-0.12207031	-0.6713867	3.40942392	-8.425463760000001	0.09211425720000001	0.12207031	-4.638672	-2.0141602	7.718457068	8.307031250000001	-1.181933606	0.6713867	2.6855469	1.2207031	-9.310717752	0.7117919928	4.27553714	-3.0517578	0.5493164	1.3427734	-0.7692138580000001	10.322778060000001	1.605419928	-0.061035156	3.540039	1.6479492	1.89013678	9.852636780000001	-1.3254882200000002	1.3427734	1.0375977	-2.6245117	1549638589.501
-7.565332068	-1.650878894	-2.884252896	-2.5634766	0.6713867	-1.0986328	3.40942392	-8.425463760000001	0.09211425720000001	-0.18310547	-4.0893555	-2.5024414	7.409814300000001	7.71367212	-1.062304712	1.2207031	2.746582	2.0751953	-8.14672824	1.0180419928000002	3.124707068	-3.540039	-0.18310547	1.0986328	-0.647192392	9.47460962	1.4331542540000002	-0.48828125	4.0893555	1.3427734	1.6185790740000001	9.612182608000001	-0.778784146	1.6479492	1.4038086	-2.8076172	1549638589.541
-7.798608426	-1.4786132200000002	-3.625952176	-2.746582	-0.30517578	-1.2817383	2.8483641200000003	-7.153808606	1.3254882200000002	-0.36621094	-2.9907227	-2.4414062	7.409814300000001	7.71367212	-1.062304712	1.7089844	3.479004	2.380371	-7.875170926000001	1.6437011780000002	3.5290527160000003	-2.9907227	0.30517578	1.0986328	-0.5849853534	8.83698732	0.8661132788	-0.79345703	4.0283203	1.2817383	1.4774170320000002	9.38010234	-0.3672607428	1.6479492	1.159668	-2.9296875	1549638589.581
-8.391967752000001	-1.644897464	-4.079345746	-2.1362305	-0.18310547	-1.0986328	2.8483641200000003	-7.153808606	1.3254882200000002	-0.061035156	-2.2583008	-2.319336	6.799707068	7.456469748	-0.9785644568000001	1.3427734	3.2958984	2.4414062	-8.028295926	1.9032959260000002	3.3783202880000003	-2.8686523	0.12207031	0.91552734	-0.4713378894	8.652759080000001	0.573022464	-0.61035156	3.7231445	1.3427734	1.528857428	9.27602536	-0.269165036	1.6479492	1.5258789	-2.4414062	1549638589.621
-8.78076178	-1.752563498	-4.5435058900000005	-1.7089844	-0.48828125	-0.7324219	2.3674560700000002	-7.719653060000001	1.9176513580000003	0.12207031	-1.953125	-1.8920898	6.6202635800000005	7.73640126	-1.0862304712000002	0.9765625	2.6855469	2.2583008	-8.14313948	2.001391574	3.507519568	-2.5024414	0.91552734	0.6713867	-0.3576904254	9.065478240000001	0.5993408246	-0.30517578	3.7231445	1.2817383	1.790844748	9.50930162	-0.44143066100000006	1.0986328	1.0375977	-2.2583008	1549638589.661
-9.3657473	-1.5360351440000002	-4.608105432	-1.2207031	-0.5493164	-0.18310547	2.2430420320000004	-8.28669429	2.138964856	0	-1.5869141	-1.2207031	6.6202635800000005	7.73640126	-1.0862304712000002	0.8544922	2.380371	2.0141602	-8.20415036	2.3387451080000004	3.5649413940000003	-2.1972656	0.18310547	0.4272461	-0.663940396	9.65405252	0.5467041034000001	-0.36621094	3.540039	1.159668	2.45	9.56552716	-0.6340332068000001	0.24414062	1.4038086	-1.7089844	1549638589.701
-9.18391124	-1.0802490020000002	-5.20983876	-1.4038086	-0.18310547	-0.30517578	2.255004892	-8.851342752	2.4117187500000004	0	-1.2207031	-0.48828125	6.610693390000001	8.683862320000001	-1.3087402160000001	0.91552734	2.1362305	1.6479492	-8.541503894	2.445214856	3.7049072480000005	-1.7700195	-0.36621094	0.36621094	-1.0503417932	10.2163089	0.7261474640000001	-0.4272461	2.6245117	1.2817383	1.7346191100000001	9.96389128	-1.15441893	-0.24414062	1.159668	-1.5869141	1549638589.741
-8.825024460000002	-0.3732421924	-5.2720459260000005	-0.8544922	0.30517578	-0.24414062	2.51459964	-9.290380890000002	2.48828125	0.12207031	-1.2207031	0.48828125	6.378613220000001	8.69223642	-0.985742212	0.91552734	1.6479492	1.2817383	-9.155200180000001	1.5156982820000002	4.12241214	-1.4648438	-0.18310547	0.4272461	-1.113745108	10.609887680000002	1.268066394	-0.12207031	1.5869141	1.0375977	1.318310504	10.178027160000001	-1.8566405760000002	-1.0375977	0.61035156	-1.7089844	1549638589.781
-9.407617212	-0.002392578076	-5.90249002	-1.3427734	0.12207031	0.12207031	2.51459964	-9.290380890000002	2.48828125	0.30517578	-1.5869141	1.4038086	6.378613220000001	8.69223642	-0.985742212	1.2207031	0.7324219	1.0986328	-9.170751800000001	1.081445288	3.9716797120000003	-1.7700195	-0.30517578	0.48828125	-0.9869384980000001	10.300048920000002	1.812377896	0.24414062	1.5869141	0.48828125	2.0253173920000003	10.618261780000001	-2.128198282	-1.5869141	0.9765625	-1.5258789	1549638589.82
-10.625439300000002	-0.41271972840000004	-5.811572480000001	-3.1738281	-1.953125	0	3.0708741	-9.846654860000001	2.0923096040000004	0.5493164	-1.6479492	1.5258789	5.927612320000001	8.74606929	0.4354492212	1.3427734	0.24414062	0.8544922	-9.34541034	1.516894568	4.166674820000001	-1.2817383	-0.30517578	0.8544922	-0.8876464660000001	10.231860520000001	1.6688232820000002	0.12207031	0.79345703	0	2.757446286	10.80966754	-1.28122554	-2.5634766	1.159668	-1.2207031	1549638589.86
-11.365942000000002	-1.677197284	-4.23964856	-3.7841797	-1.8310547	-0.24414062	3.6917480040000004	-10.4723143	1.6891601440000001	0.4272461	-1.159668	1.4648438	5.65844748	9.22578125	0.8577392572	1.2207031	0.30517578	-0.061035156	-10.174438400000001	0.8206542932	3.8855469240000007	-1.2207031	-1.4648438	1.0375977	-0.9283202880000001	10.6589357	2.0289062500000004	0.4272461	-0.24414062	0.061035156	2.825634784	11.02858876	-0.3146240216	-3.479004	1.3427734	-0.61035156	1549638589.9
-10.380200180000001	-2.9620117800000005	-3.2072509000000005	-3.2958984	-1.0375977	-0.48828125	4.675097644	-10.5141848	0.6352294928000001	0.36621094	-0.18310547	1.6479492	5.65844748	9.22578125	0.8577392572	0.91552734	-0.36621094	-0.9765625	-10.830004500000001	-0.40554199280000003	4.171459964	-1.0986328	0.12207031	0.9765625	-0.8900390380000001	11.24392122	3.00627446	0.79345703	0.24414062	0.12207031	3.541015576	10.82522014	0.910375998	-3.6010742	0.8544922	1.159668	1549638589.94
-8.52954074	-3.6211670320000002	-0.9366943390000001	-2.0751953	-1.4038086	-0.24414062	4.804296924000001	-8.935082968000001	0.324194339	0.48828125	0.6713867	1.159668	5.916845746000001	8.766406250000001	2.296875	0.9765625	-0.5493164	-1.6479492	-9.86699182	-0.44621582460000003	3.07805162	-1.0375977	0.36621094	0.8544922	-1.0419677520000001	10.47590306	3.379516574	0.5493164	1.2817383	0	4.236059604	9.10974092	0.34453125	-2.746582	0.8544922	3.8452148	1549638589.981
-8.0905027	-3.46086412	0.5096191394	-1.159668	0.30517578	0.061035156	4.477709964000001	-7.7687010800000005	0.06340332068	0.48828125	1.0986328	-0.18310547	5.5878659200000005	8.939868210000002	2.633032248	0.79345703	-0.061035156	-1.6479492	-9.043945288000002	-0.40075683900000003	2.215527356	-0.79345703	0.24414062	0.7324219	-1.876977536	9.015234620000001	3.25988768	0.061035156	1.2207031	0	2.9213378600000004	9.34541034	2.70839856	-1.5869141	1.7700195	5.6152344	1549638590.02
-9.57150908	-3.237158246	-0.793139676	-0.18310547	0.36621094	-0.30517578	4.477709964000001	-7.7687010800000005	0.06340332068	0.7324219	0.8544922	-1.4648438	5.5878659200000005	8.939868210000002	2.633032248	0.30517578	0.36621094	-1.4648438	-9.578686600000001	-0.8290283540000001	2.094702176	-0.79345703	-0.4272461	0.5493164	-2.424877896	8.786743210000001	3.369946286	0.12207031	0.61035156	0	-0.01794433606	10.759423920000001	2.168872104	-0.91552734	2.0141602	5.554199	1549638590.06
-9.46623552	-2.767016574	-1.43076178	-0.36621094	0	-0.30517578	3.8616211060000003	-8.66711412	-0.931909146	1.0986328	0.48828125	-1.953125	4.87368161	10.10505342	2.1796386780000003	-0.18310547	-0.30517578	-1.5258789	-9.459057608	-1.146044928	2.77180162	-0.5493164	1.4038086	0.30517578	-2.386596646	9.838280760000002	3.6845702880000006	0.24414062	0.91552734	-0.12207031	0.8015136780000001	10.2773188	-0.42229003600000004	0.24414062	-1.7700195	5.432129	1549638590.1
-9.00207518	-2.0372802520000004	-1.443920926	-0.8544922	0	-0.36621094	3.8616211060000003	-8.66711412	-0.931909146	1.2817383	0.36621094	-1.8920898	4.87368161	10.10505342	2.1796386780000003	-0.24414062	-0.36621094	-1.6479492	-8.76879892	-1.0419677520000001	2.16408696	-0.79345703	-0.24414062	0	-2.828027356	9.687548920000001	3.7300292540000006	-0.061035156	1.0375977	-0.24414062	1.0587158540000001	10.8288089	1.693945288	1.7089844	1.5258789	5.432129	1549638590.14
-8.56303714	-1.6078125	-1.2094482428000002	-0.48828125	0.48828125	-0.30517578	3.6977295320000003	-8.13955072	-1.588671924	1.2817383	0.12207031	-2.1972656	4.9933107	9.47460962	2.263378894	-0.061035156	0.061035156	-1.2817383	-8.65036592	-0.5897705072	2.524169928	-0.12207031	0.48828125	0	-3.00627446	8.85253894	3.44890126	-0.12207031	-0.061035156	-0.36621094	1.453491214	10.30602986	1.5719238220000002	2.0751953	1.2207031	4.8828125	1549638590.18
-8.456567392	-1.6149902160000003	-1.043164038	0	1.4038086	-0.18310547	3.4907714660000004	-8.011548020000001	-1.6891601440000001	0.91552734	-0.24414062	-2.5634766	4.367651260000001	8.742480432	1.872192392	-0.18310547	-0.061035156	-1.0375977	-8.541503894	-0.5275634784000001	2.665332068	0.18310547	0.36621094	-0.12207031	-2.4344482820000004	8.589355432000001	3.3220947480000005	0.061035156	-0.30517578	-0.48828125	1.58149411	8.9745607	1.66403804	3.6621094	3.0517578	4.333496	1549638590.22
-8.935082968000001	-1.6365234620000002	-1.604223642	0.48828125	1.4648438	-0.061035156	3.331665036	-7.93857428	-1.715478534	0.48828125	-0.48828125	-2.5634766	4.367651260000001	8.742480432	1.872192392	-0.4272461	-0.79345703	-1.0986328	-8.419482428	-0.7393066100000001	2.7227538940000002	0.36621094	0.36621094	-0.12207031	-2.08513179	8.5582518	3.3735351440000003	0.12207031	-0.48828125	-0.5493164	0.8314209260000001	9.35617662	1.353002896	2.5024414	3.6010742	2.5024414	1549638590.26
-9.154003894	-1.1903076080000001	-2.013354532	0.36621094	0.8544922	0.24414062	3.1845214660000005	-8.109643570000001	-1.489379892	0.12207031	-0.18310547	-2.380371	4.42866214	8.5666259	1.600634784	-0.4272461	-1.2207031	-1.2207031	-8.42785643	-1.0718750000000001	2.83640126	0.48828125	-0.061035156	-0.12207031	-1.808789038	8.693432608	3.5338378600000007	0.24414062	-0.7324219	-0.4272461	0.023925780760000005	8.40153804	1.637719748	2.6245117	0.7324219	1.3427734	1549638590.3
-9.191088760000001	-0.5490966754000001	-1.9403808900000001	0.5493164	0.8544922	0.4272461	3.1845214660000005	-8.109643570000001	-1.489379892	-0.18310547	0.30517578	-1.8310547	5.11652806	8.541503894	1.4738280760000002	-0.24414062	-1.159668	-1.4038086	-8.577392572	-1.282421924	3.052929712	0.4272461	0.12207031	-0.12207031	-1.4427246400000002	8.96259784	3.66303714	0.36621094	-0.7324219	-0.36621094	1.4068359620000002	7.52106929	1.7346191100000001	3.479004	-1.5869141	0.91552734	1549638590.34
-9.83229982	-0.2775390576	-2.42607428	1.0986328	2.1972656	0.30517578	3.037377896	-8.21970198	-1.0108642572	-0.30517578	-0.30517578	-1.2817383	5.11652806	8.541503894	1.4738280760000002	0	-0.8544922	-1.4038086	-8.771191394	-1.2704589660000003	2.9416748200000002	0.24414062	-0.18310547	0.12207031	-1.284814496	8.823827880000001	3.75754393	0.48828125	-0.61035156	-0.4272461	3.40703125	8.30583516	2.25859375	3.4179688	-1.4648438	0.18310547	1549638590.38
-10.98073732	0.230883786	-3.09121106	-0.4272461	0.6713867	0.24414062	3.1689697480000003	-8.955419928000001	-0.6890625	-0.4272461	-0.36621094	-0.8544922	5.380908246000001	8.575000000000001	1.488183606	0.12207031	-0.8544922	-1.2817383	-8.882446580000002	-1.15441893	3.17495108	0.18310547	-0.12207031	0.4272461	-1.403247104	9.020019568	3.591259784	0.48828125	-0.79345703	-0.30517578	7.546191394000001	9.335839660000001	2.48828125	0.6713867	-1.3427734	-0.48828125	1549638590.42
-11.770288040000002	-1.076660144	-3.208447284	-1.953125	-0.12207031	0.24414062	3.1689697480000003	-8.955419928000001	-0.6890625	-0.61035156	0.24414062	-0.12207031	5.782861420000001	9.666015380000001	1.5683349640000002	0.24414062	-0.79345703	-1.2817383	-8.647973740000001	-0.9929199280000001	3.15102536	0.24414062	-0.9765625	0.36621094	-1.437939496	9.63969748	3.393872104	0.48828125	-0.91552734	-0.061035156	7.0222167540000004	9.088207968	2.29089357	-1.7089844	-0.12207031	-1.159668	1549638590.46
-11.203247300000001	-2.15571286	-2.886645468	-0.36621094	-1.8310547	0.4272461	3.343627896	-9.35976538	-0.050244139400000006	-0.9765625	1.0375977	0.61035156	5.782861420000001	9.666015380000001	1.5683349640000002	0.12207031	-0.9765625	-1.0986328	-9.547582968	-0.9127685700000001	3.791040036	0.30517578	-1.7089844	0	-1.358984424	10.24980432	3.3220947480000005	0.5493164	-1.159668	0.18310547	1.297973642	9.613378894	0.619677716	-0.48828125	-2.5024414	-2.1362305	1549638590.5
-9.354980432000001	-3.3579834260000005	-2.177246106	1.4648438	0.5493164	0.9765625	3.31611322	-9.514086960000002	0.613696286	-0.91552734	1.0375977	0.91552734	5.98981929	10.380200180000001	1.503735324	0.12207031	-1.0375977	-1.0986328	-9.956713760000001	-0.724951178	3.6570557100000003	0.30517578	-1.159668	-0.18310547	-1.222607428	11.069262680000001	3.505126996	0.61035156	-0.91552734	0.4272461	2.7179687500000003	9.58227536	0.925927716	0.24414062	-2.8076172	-2.0141602	1549638590.54
-10.13615764	-2.6222655759999998	-3.7479737400000004	2.1972656	0.18310547	0.7324219	3.410620108	-9.594238220000001	1.040771466	-0.5493164	0.36621094	1.2817383	6.550878894	10.877856920000001	1.89611821	0.4272461	-0.5493164	-0.9765625	-10.700806200000002	-0.346923822	4.187011780000001	0.061035156	-0.61035156	0	-1.1986816100000002	11.48078624	3.5194824280000003	0.24414062	-0.61035156	0.5493164	6.835595746000001	11.35397914	0.5562744110000001	0.24414062	-2.380371	-1.7700195	1549638590.58
-8.77836911	-1.90808107	-3.8149658540000004	-0.18310547	-1.2207031	0.48828125	3.4632567900000004	-8.936279254	1.0347900360000002	-0.18310547	0.48828125	1.7089844	6.550878894	10.877856920000001	1.89611821	0.7324219	0.24414062	-0.36621094	-9.744970746000002	0.0095703125	3.07805162	0.30517578	-0.061035156	-0.12207031	-1.5575683900000001	10.88264128	2.85314946	-0.12207031	-0.24414062	0.36621094	3.6462889400000003	9.589452880000001	-0.2512207068	0.12207031	0.061035156	-1.4038086	1549638590.62
-7.59165036	-2.2944824280000002	-3.393872104	0.91552734	0.79345703	-0.061035156	3.4632567900000004	-8.936279254	1.0347900360000002	-0.12207031	0.18310547	1.5869141	5.941967752000001	9.936376800000001	1.8422851440000003	0.30517578	0.24414062	0.91552734	-9.20544429	-0.002392578076	2.495458966	0.18310547	-0.4272461	-0.30517578	-1.8626221040000002	9.448290740000001	2.20236821	-0.4272461	-0.30517578	0.18310547	1.528857428	9.398047120000001	-1.5025390379999999	0.91552734	-2.0751953	-2.1972656	1549638590.66
-8.866894568000001	-2.4846923920000004	-4.30783696	0.7324219	-0.8544922	-0.18310547	3.544604532	-7.950537140000001	1.0120605432	0.12207031	-0.18310547	0.8544922	4.280322284	9.552368210000001	0.6675292932	-0.5493164	-0.24414062	1.6479492	-9.48776857	0.45339357	2.628247104	0.12207031	0	-0.12207031	-1.637719748	8.89321286	1.680786142	-0.61035156	-0.7324219	0	2.98952626	9.76291484	-1.24294429	0.6713867	-1.0986328	-1.8920898	1549638590.7
-9.124096940000001	-2.428466754	-3.8556396760000005	0.5493164	-0.061035156	0.30517578	3.37233876	-9.030786240000001	0.6316406250000001	0.24414062	-0.24414062	0.36621094	4.280322284	9.552368210000001	0.6675292932	-0.9765625	-0.91552734	1.4648438	-9.527246106	0.765625	2.719165036	0.12207031	-0.061035156	-0.18310547	-1.062304712	9.682763580000001	1.6137939300000002	-0.36621094	-0.36621094	0.12207031	2.3387451080000004	9.53322734	-1.1053711060000002	0.36621094	-1.159668	-1.5258789	1549638590.74
-9.01044928	-1.947558606	-3.69533696	1.2207031	0.61035156	0.36621094	3.20007338	-8.819042932	0.5849853534	-0.18310547	-0.12207031	0	4.3520996400000005	9.441113220000002	-0.5526855432	-1.159668	-0.91552734	0.7324219	-9.15041484	0.729736322	3.01464856	0.36621094	0.48828125	-0.36621094	-1.770507788	9.58825679	1.7226562500000002	-0.24414062	0.36621094	0.24414062	1.924829074	9.700707968000001	-1.4056396760000003	0.36621094	-1.7700195	-1.2817383	1549638590.791
-8.742480432	-1.284814496	-3.7874510800000003	1.4038086	-0.36621094	0	3.20007338	-8.819042932	0.5849853534	-0.18310547	-0.12207031	0	4.3520996400000005	9.441113220000002	-0.5526855432	-0.91552734	0.061035156	0.61035156	-8.750854532	1.02163089	2.9177491	0.4272461	-0.12207031	-0.36621094	-1.770507788	9.58825679	1.7226562500000002	-0.36621094	0.4272461	0.30517578	1.924829074	9.700707968000001	-1.4056396760000003	0.36621094	-1.7700195	-1.2817383	1549638590.82
-8.36086412	-1.1903076080000001	-3.5242675720000003	1.0986328	0.12207031	0	2.9368896760000003	-7.833300720000001	0.7883544928000001	-0.30517578	0.061035156	-0.061035156	4.19299321	8.936279254	-0.6890625	-0.48828125	-0.061035156	0.91552734	-8.49125998	0.974975589	2.8411866	0.61035156	0.24414062	-0.36621094	-1.9894287140000002	8.97097194	1.5958496400000002	-0.30517578	-0.48828125	0.18310547	2.5540771760000003	9.230566394	-1.771704074	0.36621094	-1.4038086	-1.4038086	1549638590.86
-8.718554712000001	-1.41640625	-3.716870108	1.3427734	0.061035156	0.061035156	2.8411866	-7.81057158	0.8122802520000001	-0.36621094	0.24414062	0	4.0960937500000005	8.814257788	-0.699829074	-0.36621094	-0.79345703	0.9765625	-8.44819339	0.9295165740000001	2.960815396	0.7324219	0.12207031	-0.4272461	-1.6783935700000001	8.915942392	1.6030273560000001	-0.061035156	-0.6713867	0	2.4751221040000004	9.118115020000001	-1.4211913940000003	0.061035156	-0.48828125	-1.2207031	1549638590.9
-9.12648912	-1.5180908540000002	-3.905883786	1.3427734	-0.30517578	0.24414062	2.8411866	-7.81057158	0.8122802520000001	-0.48828125	0.5493164	0.24414062	4.463354532	8.57858876	-0.40554199280000003	-0.36621094	-0.9765625	0.79345703	-8.388378894	1.143652356	2.9141601440000002	0.91552734	0.24414062	-0.48828125	-1.337451178	8.979345746000002	1.5300537140000001	0.12207031	-0.6713867	-0.12207031	2.1796386780000003	9.35617662	-1.3613769960000002	-0.24414062	-0.6713867	-0.9765625	1549638590.94
-8.96140126	-1.65805661	-3.625952176	1.7089844	-0.061035156	0.5493164	2.89382338	-7.893115020000001	0.8840576080000001	-0.7324219	0.8544922	0.5493164	4.463354532	8.57858876	-0.40554199280000003	-0.36621094	-0.7324219	0.5493164	-8.297461060000002	1.3577880400000002	2.975170926	1.2207031	0.24414062	-0.5493164	-1.2489257200000001	9.14323732	1.437939496	0.18310547	-0.7324219	0.061035156	2.058813498	9.522461060000001	-1.1771484620000001	-0.48828125	-1.159668	-0.7324219	1549638590.98
-8.864501800000001	-1.39008786	-3.7982177520000002	1.953125	0	0.5493164	3.124707068	-8.541503894	1.119726538	-0.91552734	1.3427734	0.6713867	4.751660144000001	8.74367662	-0.1579101538	-0.48828125	-0.79345703	0.24414062	-8.531933606	1.3446288940000002	3.25988768	1.4038086	-0.4272461	-0.61035156	-1.197485324	9.419580072	1.37214357	0.24414062	-0.91552734	0.24414062	1.94636232	9.4686277	-1.5001464660000001	-0.91552734	-1.4648438	-0.61035156	1549638591.02
-8.89321286	-0.9953125	-4.181030252	2.0751953	0.18310547	0.48828125	3.180932608	-8.797509980000001	1.1316894568000002	-0.91552734	1.5869141	0.61035156	4.9933107	9.103759980000001	-0.11484375000000001	-0.8544922	-1.4648438	0.061035156	-9.01882338	0.8529540740000001	3.50991214	1.4038086	-0.24414062	-0.61035156	-0.8948242212000002	9.847851440000001	1.547998004	0.48828125	-1.3427734	0.18310547	1.945166034	9.362158246000002	-1.7214599640000001	-1.159668	-1.0986328	-0.48828125	1549638591.06
-9.133667032	-0.7201660340000001	-4.454980432	1.7700195	0.12207031	0.7324219	3.180932608	-8.797509980000001	1.1316894568000002	-0.91552734	1.7089844	0.61035156	5.278027160000001	9.213818390000002	-0.1040771466	-0.8544922	-1.8310547	-0.12207031	-9.051123200000001	0.462963858	3.6558594240000004	1.2817383	0.12207031	-0.6713867	-0.40314941100000007	10.20554164	1.8781738220000002	0.48828125	-1.3427734	-0.061035156	1.526464856	9.567919928000002	-2.2573974640000003	-1.5869141	-1.0375977	-0.5493164	1549638591.1
-9.16118161	-0.3026611322	-4.441821286	1.5869141	0	1.0986328	3.269457968	-8.82263179	1.0240234620000002	-0.9765625	1.953125	0.5493164	5.60102536	9.07863768	0.07895508180000001	-0.48828125	-1.2207031	-0.4272461	-8.711376800000002	0.740502896	3.323291034	1.0375977	-0.36621094	-0.5493164	-0.36606445680000005	10.1660643	1.8375000000000001	0	-1.2207031	-0.24414062	1.680786142	9.616967752	-2.29089357	-1.7089844	-0.79345703	-0.8544922	1549638591.14
-9.516479532	-0.1806396466	-4.21452626	0.5493164	-0.18310547	0.8544922	3.33046875	-8.859716754	0.915161142	-1.0375977	2.1972656	0.36621094	5.66921376	9.120507788000001	0.45698242800000005	-0.4272461	-0.7324219	-0.5493164	-8.839379892	0.9785644568000001	3.5745117800000004	1.2817383	-0.61035156	-0.48828125	-0.7117919928	10.0560054	1.5180908540000002	-0.30517578	-1.5258789	-0.12207031	2.2239013580000004	9.765307608	-1.982250998	-1.8310547	-1.159668	-0.91552734	1549638591.18
-10.5058107	-0.7213623200000001	-3.8783691100000004	-0.30517578	-0.9765625	0.4272461	3.3735351440000003	-9.90527356	0.6830810700000001	-1.0375977	2.319336	0.18310547	5.480200180000001	9.636108426000002	0.7500732428000001	-0.9765625	-1.2207031	-0.61035156	-9.58347194	0.5144042932	3.7742920320000004	1.0986328	-1.4648438	-0.36621094	-0.9354980432000001	10.26296376	1.7094971040000002	-0.061035156	-2.0751953	-0.061035156	3.1593994600000004	9.7832518	-0.9570312500000001	-2.319336	-0.30517578	-0.7324219	1549638591.219
-10.322778060000001	-1.62575679	-3.185717752	0.12207031	-0.12207031	0.24414062	3.3735351440000003	-9.90527356	0.6830810700000001	-0.91552734	2.1972656	0.18310547	5.264868210000001	10.102661240000002	0.6806884980000001	-1.4038086	-2.2583008	-0.8544922	-9.9949955	-0.5132080072	3.951342752	1.159668	-0.18310547	-0.36621094	-0.4892822284000001	10.780957460000002	2.4930663940000004	0.30517578	-2.0751953	-0.18310547	3.3651612400000004	10.20314946	0.35649413939999997	-2.746582	0.061035156	0.30517578	1549638591.259
-10.0213134	-2.118627896	-2.61867662	0.061035156	-1.0375977	0	3.5194824280000003	-9.680371106	0.1770507788	-0.6713867	2.380371	0	5.36296376	9.86699182	0.7500732428000001	-1.2207031	-2.5024414	-0.91552734	-9.88732878	-0.641210962	3.982446286	0.7324219	0.061035156	-0.24414062	-0.4474121106000001	10.47111772	3.0625	0.30517578	-1.2207031	-0.30517578	3.2921875000000003	10.798901260000001	1.178344748	-3.112793	0	1.3427734	1549638591.3
-9.322680710000002	-2.241845746	-1.2010742212	-0.36621094	-2.1362305	0	3.0720702880000004	-8.992504892	-0.061010742800000003	-0.48828125	2.6245117	-0.5493164	5.712280252000001	9.209033246	1.256103534	-0.79345703	-1.4648438	-0.79345703	-9.05471196	-0.24045410340000004	3.019433606	0.8544922	-0.18310547	-0.18310547	-0.6447998200000001	9.614575180000001	2.85314946	-0.061035156	-1.0375977	-0.36621094	3.011059604	9.863403060000001	1.770507788	-2.9907227	-0.12207031	2.5634766	1549638591.339
-8.5833741	-1.899707068	0.30385742800000004	0.30517578	-0.5493164	-0.061035156	2.45598143	-8.47929712	-0.462963858	-0.4272461	2.319336	-1.2817383	5.575903060000001	8.755639480000001	1.7071045320000002	-0.91552734	-0.79345703	-0.48828125	-9.048730432000001	-0.6723144568000001	3.201269568	1.159668	0.12207031	-0.4272461	-1.06589357	8.943457068	2.86152356	-0.061035156	-0.9765625	-0.4272461	1.774096646	8.907568390000002	1.465454074	-2.0751953	-1.0986328	3.6010742	1549638591.379
-9.4423098	-1.872192392	-0.6292480432	2.0141602	2.2583008	-0.79345703	2.058813498	-8.606103240000001	-0.9965087860000001	0.061035156	0.9765625	-1.6479492	5.161987320000001	9.155200180000001	1.6616454680000001	-1.159668	-1.2817383	-0.30517578	-9.439917032	-1.409228534	3.0900146760000005	0.7324219	-0.30517578	-0.61035156	-1.3075439300000002	9.463842752000001	3.487182608	0.18310547	-1.0375977	-0.30517578	0.11484375000000001	10.18640126	1.4558837860000002	-1.0986328	-0.91552734	3.2348633	1549638591.419
-10.922119600000002	-1.987036142	-2.680883786	0.061035156	-1.5869141	-0.9765625	1.9128662140000001	-9.04633786	-1.6341308900000002	0.36621094	0.36621094	-1.159668	5.05192842	9.939965560000001	1.5145019960000001	-0.91552734	-1.5869141	-0.36621094	-9.749755890000001	-1.714282248	3.6917480040000004	0.48828125	0.9765625	-0.4272461	-0.9725830072	10.48188498	3.9190429320000004	0.18310547	-0.7324219	-0.30517578	-0.794335962	10.997485520000001	1.2656738220000001	-0.5493164	-2.1972656	1.4038086	1549638591.459
-9.5703125	-1.8757812500000002	-1.0898193390000002	-0.061035156	-0.8544922	-0.24414062	1.9702880400000002	-8.730517572	-2.0731689300000005	0.48828125	0.48828125	-0.18310547	5.310326980000001	9.810766280000001	1.726245108	-0.12207031	-0.48828125	-0.48828125	-9.210229532000001	-1.579101538	3.1761474640000005	0.24414062	0.18310547	-0.5493164	-0.9630126800000001	10.27971196	3.994409146	-0.12207031	0	-0.5493164	0.800317392	9.39685054	1.1424560700000002	1.2817383	-1.0986328	1.0986328	1549638591.499
-8.747265380000002	-1.2608886780000002	-0.5215820288	0.30517578	0.8544922	-0.36621094	2.051635782	-8.322582968	-2.154516574	0.18310547	0.6713867	0.24414062	5.230175720000001	9.012841754	2.0899170320000002	0.30517578	0.48828125	-0.30517578	-8.98652356	-1.2333740020000001	3.034985324	0.36621094	0.91552734	-0.4272461	-1.2716552520000002	9.18391124	3.609204074	-0.24414062	0.061035156	-0.61035156	1.002490216	9.247314300000001	1.5958496400000002	2.1972656	2.0751953	0.6713867	1549638591.539
-9.01882338	-1.3087402160000001	-1.1903076080000001	0.30517578	0.61035156	-0.24414062	2.190405252	-8.45417482	-2.0899170320000002	-0.18310547	0.48828125	0.24414062	4.807885880000001	8.661132788000002	2.2645751800000005	0.061035156	0.48828125	-0.12207031	-8.76401358	-1.146044928	2.62346196	0.30517578	0.61035156	-0.30517578	-1.453491214	8.72453624	3.2072509000000005	-0.18310547	-0.24414062	-0.48828125	0.381616214	9.303539840000001	1.239355432	1.953125	0.7324219	-0.48828125	1549638591.579
-9.21860324	-1.6125976440000003	-1.435546924	0.24414062	0.12207031	0.12207031	2.18203125	-8.6001223	-1.8733886780000002	-0.4272461	0.5493164	0.12207031	4.413110324	8.752050720000002	2.0193359620000004	-0.24414062	-0.24414062	-0.12207031	-8.610888580000001	-1.553979532	2.299267572	0.18310547	0.6713867	-0.30517578	-1.4929687500000002	8.942260880000001	3.2874023560000003	0	0	-0.24414062	1.19270018	8.646777160000001	1.358984424	1.8920898	-1.0986328	-1.0986328	1549638591.619
-9.572705072	-1.459472644	-1.443920926	0.12207031	0.48828125	0.30517578	2.219116214	-8.85373552	-1.6114013580000002	-0.48828125	0.24414062	0	4.49924321	8.859716754	1.735815396	-0.061035156	0	-0.36621094	-8.694628894000001	-1.6484863220000001	2.263378894	-0.24414062	-0.12207031	-0.24414062	-1.565942392	9.23774411	3.4166014400000004	-0.061035156	0.24414062	0	3.282617212	9.121704074	2.128198282	1.2207031	-0.61035156	-0.79345703	1549638591.659
-10.1397464	-1.4176025360000002	-1.7597412140000002	-0.18310547	0.36621094	0.24414062	2.219116214	-8.85373552	-1.6114013580000002	-0.30517578	-0.30517578	-0.061035156	4.7073974640000005	9.169555710000001	1.641308606	0.24414062	0.7324219	-0.4272461	-8.943457068	-1.362573282	2.41770018	-0.30517578	-0.48828125	-0.24414062	-1.6245605040000002	9.515283246000001	3.3603759000000006	-0.24414062	0.36621094	0.24414062	1.812377896	9.687548920000001	1.9547363220000002	-0.12207031	-1.2207031	-1.0375977	1549638591.699
-10.35866664	-1.7824707460000002	-2.332763678	-0.061035156	0.48828125	0.061035156	2.219116214	-8.85373552	-1.6114013580000002	-0.30517578	-0.30517578	-0.061035156	4.760034146000001	9.58347194	1.6460937500000001	0.36621094	1.0375977	-0.36621094	-9.471020468	-1.113745108	2.951245108	-0.4272461	-0.4272461	-0.18310547	-1.745385782	9.82033696	3.228784146	-0.18310547	0.36621094	0.30517578	2.198779254	10.271337860000001	0.6089111420000001	0.36621094	-2.1362305	-1.5869141	1549638591.739
-9.849048020000001	-1.58388678	-2.436840854	-0.6713867	-0.5493164	0.30517578	2.219116214	-8.85373552	-1.6114013580000002	-0.30517578	-0.30517578	-0.061035156	4.721752896	9.90048822	1.6783935700000001	0.30517578	0.6713867	-0.24414062	-9.317895468000001	-0.740502896	3.093603534	-0.30517578	-0.24414062	-0.18310547	-1.655664038	10.01772464	3.06608876	-0.061035156	0.24414062	0.30517578	2.830419928	10.308423020000001	0.660351538	0.36621094	-0.79345703	-1.159668	1549638591.779
-8.713769568	-1.41042482	-1.830322284	-0.5493164	0.4272461	0.18310547	2.219116214	-8.85373552	-1.6114013580000002	-0.30517578	-0.30517578	-0.061035156	4.789941394	9.640893570000001	1.7214599640000001	0.24414062	0.4272461	0	-9.097778060000001	-0.6986327880000001	3.101977536	-0.24414062	-0.30517578	-0.18310547	-1.4786132200000002	9.680371106	2.9249266200000004	-0.061035156	0.24414062	0.24414062	2.6665283540000004	9.657641574000001	0.5658447284000001	0.48828125	-0.30517578	-1.0375977	1549638591.819
-8.81784694	-1.5731201080000001	-2.3387451080000004	-0.061035156	0.8544922	-0.12207031	2.219116214	-8.85373552	-1.6114013580000002	-0.30517578	-0.30517578	-0.061035156	4.7349121400000005	9.24013678	1.6915527160000003	0.30517578	0.6713867	0.12207031	-8.979345746000002	-0.6986327880000001	3.09121106	-0.36621094	-0.24414062	-0.12207031	-1.259692392	9.343017572	2.82922374	-0.24414062	0.12207031	0.12207031	2.46794429	9.532031250000001	0.10288086060000001	0.79345703	-0.36621094	-0.9765625	1549638591.859
-9.540405252000001	-1.8398925720000001	-3.180932608	-0.061035156	0.30517578	-0.12207031	2.219116214	-8.85373552	-1.6114013580000002	-0.30517578	-0.30517578	-0.061035156	4.513598740000001	9.16835962	1.5204834260000002	0.30517578	0.79345703	0.061035156	-9.069067392000001	-0.6328369110000001	3.215625	-0.4272461	-0.18310547	-0.061035156	-0.8972167932	9.394457968000001	2.8088867800000004	-0.24414062	0.12207031	0.12207031	2.2944824280000002	9.6385009	0.096899411	0.6713867	-0.12207031	-0.8544922	1549638591.899
-9.60141574	-1.7023192900000002	-3.1151367800000003	-0.30517578	-0.24414062	-0.061035156	2.219116214	-8.85373552	-1.6114013580000002	-0.30517578	-0.30517578	-0.061035156	4.30783696	9.171948380000002	1.2860107820000002	0.30517578	0.79345703	-0.30517578	-9.136059800000002	-0.41152344240000005	3.282617212	-0.4272461	0	0	-0.534741214	9.503320288000001	2.719165036	-0.18310547	0.4272461	0.12207031	2.241845746	9.750951980000002	0.16389160340000003	0.48828125	-0.24414062	-0.5493164	1549638591.939
-9.32866214	-1.4558837860000002	-2.7131836060000003	-0.18310547	0.18310547	-0.12207031	2.360278354	-9.170751800000001	-1.3793212860000001	-0.30517578	-0.30517578	-0.061035156	4.273144568	9.144433606	1.0802490020000002	0.36621094	1.0375977	-0.6713867	-9.18630342	-0.1459472644	3.3771241	-0.24414062	0.061035156	0.061035156	-0.540722644	9.50930162	2.51459964	-0.12207031	0.79345703	0.12207031	2.0468505400000003	9.780859620000001	-0.019140625	0.30517578	-0.061035156	-0.30517578	1549638591.979
-9.382495108	-1.3948730040000001	-2.9620117800000005	-0.18310547	0.30517578	-0.12207031	3.011059604	-9.14323732	0.0346923822	-0.24414062	-0.8544922	-0.061035156	4.165478534	9.354980432000001	0.9187500000000001	0.30517578	0.7324219	-0.8544922	-9.108544928	-0.1495361322	3.363964856	-0.12207031	0.24414062	0.061035156	-0.9378906250000001	9.564331070000001	2.274145468	0	0.79345703	0.061035156	1.8937255400000002	9.76291484	-0.1997802716	0.12207031	-0.061035156	-0.24414062	1549638592.019
-9.404028060000002	-1.3817138580000001	-3.14265126	-0.30517578	-0.12207031	-0.18310547	2.9572264400000003	-8.972167932000001	0.1579101538	-0.4272461	0.18310547	0.12207031	4.1786376800000005	9.516479532	0.6519775360000001	0	-0.061035156	-0.6713867	-9.02241214	-0.19499511780000003	3.3173096040000005	-0.12207031	0.12207031	0	-1.33984375	9.590649460000002	2.22629393	0.12207031	0.4272461	0.061035156	1.9260253600000001	9.6983152	-0.28471679320000004	0.12207031	0	-0.18310547	1549638592.059
-9.2808107	-1.41640625	-2.948852536	-0.18310547	0.061035156	-0.18310547	2.86152356	-8.92551268	0.17824707460000003	-0.12207031	-0.061035156	0.061035156	4.361669928	9.542798020000001	0.49645996400000003	0.12207031	-0.24414062	-0.36621094	-9.06069339	-0.1579101538	3.3173096040000005	-0.12207031	0.24414062	0.061035156	-1.3422363220000002	9.65883786	2.369848642	0.18310547	0.12207031	-0.061035156	2.0576172120000003	9.680371106	-0.30625	0.12207031	0.18310547	-0.12207031	1549638592.099
-9.29277356	-1.4068359620000002	-2.895019568	-0.061035156	0.30517578	-0.12207031	2.8878417540000005	-8.93747554	0.09450683900000001	-0.12207031	-0.061035156	0.061035156	4.46933606	9.612182608000001	0.5072265576	0.4272461	0.12207031	-0.24414062	-8.994897660000001	-0.1985839856	3.2048584260000004	-0.061035156	0.24414062	0	-1.1855224640000002	9.780859620000001	2.4117187500000004	0.061035156	0.12207031	-0.18310547	1.90808107	9.63491214	-0.309838858	0.061035156	0.12207031	0.061035156	1549638592.139
