# Supplementary material for: A deep learning approach for lower back-pain risk prediction during manual lifting
Source: PLoS One. 2021 Feb 19;16(2):e0247162. doi: 10.1371/journal.pone.0247162 (PMC7894914; doi:10.1371/journal.pone.0247162)
Supplement: S1 Data — (ZIP) [file pone.0247162.s001.zip › source-used/Subject_02_P2_Zone10_T3.csv]

Side_A_x	Side_A_y	Side_A_z	Side_G_x	Side_G_y	Side_G_z	LtWt_A_x	LtWt_A_y	LtWt_A_z	LtWt_G_x	LtWt_G_y	LtWt_G_z	RtWt_A_x	RtWt_A_y	RtWt_A_z	RtWt_G_x	RtWt_G_y	RtWt_G_z	Back_A_x	Back_A_y	Back_A_z	Back_G_x	Back_G_y	Back_G_z	UArm_A_x	UArm_A_y	UArm_A_z	UArm_G_x	UArm_G_y	UArm_G_z	Thig_A_x	Thig_A_y	Thig_A_z	Thig_G_x	Thig_G_y	Thig_G_z	Time_stp
-9.343017572	-1.484594748	-2.9548339660000003	0	0	0	2.951245108	-8.777173020000001	-0.707006839	-0.061035156	0	-0.061035156	3.87238768	9.785644568	0.657958966	0	-0.061035156	0	-9.0176268	-0.4378417932	3.2646728240000003	0	0	-0.061035156	-0.793139676	9.71625998	2.7371094240000002	0	-0.061035156	-0.061035156	1.655664038	9.77248552	-0.16389160340000003	-0.061035156	0	-0.061035156	1549637627.764
-9.34421376	-1.46665036	-2.942871106	0	0	0	2.9261230040000004	-8.75922824	-0.6735107428000001	-0.061035156	-0.061035156	-0.061035156	3.849658246	9.755737320000001	0.6986327880000001	0	0	0	-9.0092527	-0.45339357	3.2586913940000004	0	0.061035156	-0.061035156	-0.765625	9.697119110000001	2.751464856	-0.061035156	0	-0.061035156	1.6365234620000002	9.76291484	-0.15551757200000002	-0.061035156	-0.061035156	-0.061035156	1549637627.804
-9.377710160000001	-1.4116211060000001	-2.9727783540000003	0	0	0	2.930908246	-8.793920926	-0.6842773560000001	-0.061035156	0	-0.061035156	3.8089844240000006	9.73659694	0.745288089	-0.061035156	0	-0.061035156	-9.004467752000002	-0.458178714	3.25151358	0	0	-0.061035156	-0.7560547120000001	9.66242662	2.7371094240000002	-0.061035156	0	0	1.6149902160000003	9.75214856	-0.1399658246	-0.061035156	-0.12207031	-0.061035156	1549637627.843
-9.39685054	-1.3948730040000001	-2.9859375000000004	-0.061035156	0	0	2.930908246	-8.793920926	-0.6842773560000001	0	0	-0.061035156	3.8388915740000003	9.749755890000001	0.718969748	-0.061035156	0	-0.061035156	-9.00207518	-0.440234375	3.23596196	0	0	-0.061035156	-0.7967285340000001	9.67438948	2.7359130400000002	-0.061035156	0	0	1.6520751800000002	9.76291484	-0.16030273560000002	-0.061035156	-0.061035156	-0.061035156	1549637627.883
-9.375317392	-1.3924804320000002	-2.978759784	-0.061035156	0	0	2.951245108	-8.81665036	-0.649584964	-0.061035156	-0.061035156	-0.061035156	3.8484619600000003	9.755737320000001	0.693847644	-0.061035156	0	0	-8.99728984	-0.42827148560000006	3.2251952880000005	0	0	-0.061035156	-0.839794928	9.676782248	2.7227538940000002	-0.12207031	-0.061035156	0	1.6030273560000001	9.790429712	-0.15910644960000003	-0.061035156	0	-0.061035156	1549637627.923
-9.371728240000001	-1.3984619600000001	-2.987133786	-0.061035156	0	0	2.951245108	-8.81665036	-0.649584964	-0.061035156	0	-0.061035156	3.8460692900000004	9.755737320000001	0.663940396	-0.12207031	-0.061035156	0	-9.02241214	-0.4438232428	3.2527099640000006	0	-0.061035156	-0.061035156	-0.8074951080000001	9.669604532000001	2.709594748	-0.061035156	-0.061035156	0.061035156	1.6149902160000003	9.765307608	-0.135180661	0	-0.12207031	-0.061035156	1549637627.963
-9.34780252	-1.43435054	-2.9990966460000004	-0.061035156	0	0	2.9931152160000005	-8.81784694	-0.5981445288	0	-0.061035156	-0.061035156	3.8711913940000002	9.725830072	0.6220702880000001	-0.12207031	0	0	-9.0427491	-0.44621582460000003	3.2874023560000003	0	-0.061035156	-0.061035156	-0.735717752	9.677978240000002	2.7179687500000003	-0.061035156	-0.061035156	0.061035156	1.5958496400000002	9.765307608	-0.132788089	0	0	-0.061035156	1549637628.003
-9.34541034	-1.485791034	-3.029003894	-0.061035156	0	-0.061035156	2.9931152160000005	-8.81784694	-0.5981445288	0	0	-0.061035156	3.8783691100000004	9.686352340000001	0.5790038940000001	-0.061035156	0	0	-9.07026358	-0.44980469240000004	3.302954074	-0.061035156	0	-0.061035156	-0.7129882787999999	9.65285643	2.7347167540000004	-0.061035156	-0.061035156	0	1.5683349640000002	9.77607428	-0.154321286	0	0	-0.061035156	1549637628.043
-9.35617662	-1.506127896	-3.0325927520000002	-0.12207031	-0.061035156	-0.061035156	2.987133786	-8.79990216	-0.6352294928000001	0	0	-0.061035156	3.85683606	9.69233426	0.5574707068000001	-0.061035156	0	0	-9.057104532	-0.45937500000000003	3.28022464	-0.061035156	0	-0.061035156	-0.679492212	9.661230432000002	2.746679712	-0.061035156	0	0	1.5360351440000002	9.782055710000002	-0.12919922120000002	-0.061035156	0	-0.061035156	1549637628.083
-9.3322509	-1.4953613220000002	-2.976367212	0	0	-0.061035156	2.958422824	-8.797509980000001	-0.6747070288	0	0	-0.061035156	3.8664062500000003	9.68515625	0.5861816394	0	0.061035156	0	-9.05471196	-0.45339357	3.2838134000000005	-0.061035156	0.061035156	0	-0.6818847840000001	9.65285643	2.75983876	-0.061035156	0.061035156	0	1.491772464	9.78444838	-0.154321286	0	0	-0.061035156	1549637628.123
-9.35378444	-1.453491214	-3.0050780759999998	0	0	-0.061035156	2.958422824	-8.797509980000001	-0.6747070288	0	0	-0.061035156	3.8520507200000003	9.7066893	0.6328369110000001	0	0.061035156	0	-9.04753444	-0.43664550720000006	3.2862060700000004	0	0.061035156	0	-0.7129882787999999	9.66003444	2.7538574280000003	-0.061035156	0	0	1.542016574	9.7832518	-0.172265625	0	-0.061035156	-0.061035156	1549637628.163
-9.338232428000001	-1.427172824	-3.0014891200000005	-0.061035156	-0.061035156	-0.061035156	2.8698974640000006	-8.766406250000001	-0.6818847840000001	0	0	-0.061035156	3.8376952880000004	9.729418930000001	0.67709964	0	0	0	-9.026000900000001	-0.42229003600000004	3.267065396	0	0.061035156	-0.061035156	-0.7668212860000001	9.67080072	2.73830571	-0.061035156	0	0	1.53125	9.780859620000001	-0.135180661	0	0	-0.061035156	1549637628.203
-9.340625000000001	-1.4403320680000002	-3.00627446	-0.061035156	0	-0.061035156	2.874682608	-8.77836911	-0.6854736419999999	0	0	0	3.8221435700000006	9.749755890000001	0.6902587860000001	0	0	0	-9.05231929	-0.4450195288	3.261083966	0	0.061035156	-0.061035156	-0.7895507788	9.677978240000002	2.7478759000000004	-0.061035156	0	0	1.5432128600000001	9.77128894	-0.1997802716	0	0	-0.061035156	1549637628.243
-9.33464357	-1.44870607	-3.011059604	-0.061035156	0	-0.061035156	2.874682608	-8.77836911	-0.6854736419999999	0	0	0.061035156	3.79582518	9.737792932000001	0.709399411	-0.061035156	0	0	-9.04155252	-0.4354492212	3.2383545320000002	0	0.061035156	-0.061035156	-0.7763915740000001	9.66481929	2.7550537140000007	-0.061035156	0	0	1.60183107	9.770092752000002	-0.17465820680000002	-0.061035156	-0.061035156	-0.061035156	1549637628.283
-9.338232428000001	-1.4415283540000001	-3.0086670320000004	0	0.061035156	-0.061035156	2.9321045320000003	-8.789135880000002	-0.6711181610000001	0	0	0	3.7551512600000003	9.718652160000001	0.702221646	-0.061035156	0	0	-9.061889480000001	-0.4450195288	3.2311766200000003	0	0.061035156	0	-0.7428955072	9.636108426000002	2.7729980040000006	-0.061035156	0	-0.061035156	1.580297824	9.755737320000001	-0.1686767572	0	-0.061035156	-0.061035156	1549637628.323
-9.35976538	-1.429565396	-3.0493408540000004	0	0.061035156	-0.061035156	2.9440673920000004	-8.795117212000001	-0.6244628600000001	0	-0.061035156	0	3.71926268	9.719848740000002	0.678295926	-0.061035156	0	-0.061035156	-9.055908246000001	-0.4486083966	3.213232428	0	0.12207031	0	-0.707006839	9.66481929	2.787353534	-0.061035156	0	-0.061035156	1.540820288	9.77966304	-0.1244140625	0	0	-0.061035156	1549637628.363
-9.331054712	-1.4582763580000002	-3.06608876	-0.061035156	0.061035156	-0.061035156	2.9440673920000004	-8.795117212000001	-0.6244628600000001	-0.061035156	0	0.061035156	3.773095746	9.73540036	0.6627441100000001	0	0.061035156	-0.12207031	-9.048730432000001	-0.46416014400000005	3.1905028960000004	0	0.12207031	0	-0.7416992212000001	9.676782248	2.769409146	-0.061035156	0	-0.061035156	1.5432128600000001	9.77368161	-0.16987304320000002	0	-0.061035156	-0.061035156	1549637628.403
-9.341821580000001	-1.4630615020000002	-3.0792480040000005	0	0.061035156	-0.061035156	2.9990966460000004	-8.77597644	-0.594555661	0	0	0	3.8197509000000003	9.73061502	0.6519775360000001	-0.061035156	0	-0.12207031	-9.05231929	-0.42827148560000006	3.1653808900000002	-0.061035156	0.061035156	-0.061035156	-0.8062988220000001	9.657641574000001	2.75625	-0.061035156	0	-0.061035156	1.623364218	9.77368161	-0.16389160340000003	0	0	-0.061035156	1549637628.443
-9.35856929	-1.4558837860000002	-3.0792480040000005	-0.061035156	0.061035156	-0.061035156	2.9907226440000003	-8.790332068	-0.61848143	0	-0.061035156	0	3.8891358800000004	9.7318116	0.648388678	0	0	-0.061035156	-9.07863768	-0.419897464	3.1893066100000005	-0.061035156	0.061035156	-0.061035156	-0.758447284	9.682763580000001	2.76821286	-0.061035156	-0.061035156	-0.061035156	1.58149411	9.766503894000001	-0.1674804712	0	0	-0.061035156	1549637628.483
-9.346606430000001	-1.4738280760000002	-3.10317392	-0.061035156	0.061035156	-0.061035156	2.9907226440000003	-8.790332068	-0.61848143	0	0	0	3.9166503600000007	9.73898912	0.6615478240000001	0	0.061035156	-0.061035156	-9.077441394000001	-0.42229003600000004	3.17495108	0	0.061035156	-0.061035156	-0.717773462	9.70429712	2.7634277160000003	-0.061035156	0	-0.061035156	1.528857428	9.796411240000001	-0.19619140380000002	0	0	-0.061035156	1549637628.523
-9.30234375	-1.490576178	-3.1282959260000003	-0.061035156	0	-0.061035156	3.01464856	-8.781957968	-0.6244628600000001	0	0	0	3.9190429320000004	9.72702626	0.7010253600000002	0	0	-0.061035156	-9.07983426	-0.40793457460000004	3.1845214660000005	0	0.061035156	-0.061035156	-0.729736322	9.669604532000001	2.757446286	-0.061035156	0	0	1.5109130400000002	9.77966304	-0.1818359424	0	-0.061035156	-0.061035156	1549637628.563
-9.303539840000001	-1.4810058900000003	-3.131884784	0	0	-0.061035156	3.0230224640000003	-8.75444339	-0.6125	0	0	0	3.9310058900000002	9.6983152	0.7034179712000002	-0.061035156	0	0	-9.07863768	-0.417504892	3.158203076	0	0.061035156	-0.061035156	-0.734521466	9.651660340000001	2.7658202880000005	-0.061035156	0	0	1.585082968	9.753344748	-0.154321286	0	0	-0.061035156	1549637628.603
-9.326269568	-1.4403320680000002	-3.1641846040000003	-0.061035156	-0.061035156	-0.061035156	3.0230224640000003	-8.75444339	-0.6125	0	0	-0.061035156	3.8987060700000002	9.6983152	0.6818847840000001	-0.061035156	0.061035156	0	-9.067871106	-0.42707518000000005	3.1282959260000003	0	0.061035156	-0.061035156	-0.734521466	9.651660340000001	2.7658202880000005	-0.061035156	0	0	1.542016574	9.766503894000001	-0.193798822	0	-0.061035156	0	1549637628.643
-9.3322509	-1.4367432100000002	-3.1378662140000007	-0.061035156	-0.061035156	-0.061035156	2.9739746400000002	-8.80588408	-0.6268554712000001	0	0	-0.061035156	3.8664062500000003	9.707885880000001	0.6723144568000001	-0.061035156	0	0	-9.089404254	-0.43664550720000006	3.1103514400000005	0	0.061035156	-0.061035156	-0.7716064300000001	9.649267572	2.7526612400000006	-0.061035156	0	0	1.5384277160000002	9.76770018	-0.192602536	-0.061035156	-0.061035156	-0.061035156	1549637628.683
-9.305932608	-1.459472644	-3.140258786	-0.061035156	-0.061035156	-0.061035156	2.948852536	-8.791528060000001	-0.6256591459999999	0	0	-0.061035156	3.8424804320000003	9.724634080000001	0.643603534	-0.061035156	0	0.061035156	-9.08342302	-0.439038089	3.1175292540000004	0	0.061035156	-0.061035156	-0.7763915740000001	9.6552491	2.767016574	-0.061035156	0	0	1.5145019960000001	9.77966304	-0.192602536	-0.061035156	0	-0.061035156	1549637628.723
-9.283202880000001	-1.4774170320000002	-3.10676268	0	-0.061035156	-0.061035156	2.948852536	-8.791528060000001	-0.6256591459999999	0	-0.061035156	-0.12207031	3.791040036	9.681567392	0.611303714	0	0	0.061035156	-9.09179712	-0.43066405760000004	3.0828369600000003	-0.061035156	0	0	-0.7500732428000001	9.614575180000001	2.7646241	-0.061035156	0	0	1.542016574	9.76291484	-0.2033691394	-0.061035156	0	-0.061035156	1549637628.763
-9.299951080000001	-1.4463134979999999	-3.1151367800000003	-0.061035156	-0.061035156	0	2.8399902160000003	-8.76042482	-0.660351538	0	-0.061035156	-0.12207031	3.7551512600000003	9.66481929	0.6005371106	0	0	0	-9.087011780000001	-0.41511232	3.0828369600000003	-0.061035156	0	0	-0.7524658540000001	9.595434800000001	2.751464856	0	0	0	1.580297824	9.756933606	-0.17585449280000004	0	0	0	1549637628.803
-9.3155027	-1.488183606	-3.1354737400000006	-0.061035156	-0.061035156	-0.061035156	2.828027356	-8.792724640000001	-0.6759033540000001	0	0	-0.061035156	3.734814496	9.689941394000002	0.594555661	0	0	0	-9.089404254	-0.43186035340000006	3.09121106	-0.061035156	0	0	-0.7991211060000001	9.636108426000002	2.749072284	0	0	0	1.503735324	9.77128894	-0.2045654254	0	0	-0.061035156	1549637628.843
-9.314306610000001	-1.4965576080000003	-3.111547824	0	-0.061035156	-0.061035156	2.828027356	-8.792724640000001	-0.6759033540000001	-0.061035156	-0.061035156	0	3.7324219240000005	9.743774460000001	0.593359375	0	0	0	-9.095385880000002	-0.42587889400000006	3.111547824	-0.061035156	0	0	-0.8122802520000001	9.689941394000002	2.7706054320000004	0	0	-0.061035156	1.5384277160000002	9.7832518	-0.193798822	-0.061035156	-0.061035156	-0.061035156	1549637628.883
-9.30952176	-1.4929687500000002	-3.0983885800000004	-0.061035156	0	-0.061035156	2.845971646	-8.80947284	-0.5957519568	-0.061035156	-0.061035156	0	3.7407959260000005	9.750951980000002	0.643603534	0.061035156	0	-0.061035156	-9.077441394000001	-0.40793457460000004	3.092407248	-0.061035156	-0.061035156	0	-0.7811767572	9.67558606	2.76821286	0	0	-0.061035156	1.528857428	9.77128894	-0.17106933900000001	0	-0.061035156	-0.061035156	1549637628.923
-9.32148462	-1.51330571	-3.1378662140000007	0	-0.061035156	-0.061035156	2.8758788940000004	-8.791528060000001	-0.5802001800000001	-0.061035156	-0.061035156	0	3.744384784	9.750951980000002	0.723754892	0	0	-0.061035156	-9.10734874	-0.417504892	3.1103514400000005	-0.061035156	-0.061035156	0	-0.7668212860000001	9.6552491	2.7478759000000004	0	0	-0.061035156	1.5216797120000003	9.778466754	-0.2189208966	0	-0.061035156	-0.061035156	1549637628.963
-9.3155027	-1.5276611420000001	-3.1151367800000003	0	-0.061035156	-0.061035156	2.8758788940000004	-8.791528060000001	-0.5802001800000001	-0.061035156	-0.061035156	0.061035156	3.782666034	9.76291484	0.735717752	0	-0.061035156	-0.061035156	-9.11691893	-0.40793457460000004	3.12111821	-0.061035156	0	0	-0.7560547120000001	9.681567392	2.7634277160000003	0	-0.061035156	-0.061035156	1.53125	9.78444838	-0.22131347840000004	0	0	-0.061035156	1549637629.003
-9.31311052	-1.524072284	-3.085229532	0	-0.061035156	-0.061035156	2.9667969240000005	-8.78435054	-0.6101074280000001	-0.061035156	-0.061035156	0.061035156	3.8221435700000006	9.766503894000001	0.7058105432	0	-0.061035156	-0.061035156	-9.131274460000002	-0.42827148560000006	3.1187255400000002	-0.061035156	0	0	-0.765625	9.676782248	2.767016574	0	0	-0.061035156	1.4977538940000001	9.77966304	-0.19499511780000003	0	-0.061035156	-0.061035156	1549637629.043
-9.317895468000001	-1.506127896	-3.093603534	0	-0.061035156	-0.061035156	2.9859375000000004	-8.802294928000002	-0.593359375	-0.061035156	-0.061035156	0	3.813769568	9.749755890000001	0.6926513580000001	0	-0.061035156	-0.061035156	-9.098974640000002	-0.41511232	3.0768554320000003	0	0	0	-0.7608398560000001	9.671997300000001	2.769409146	-0.061035156	0	-0.061035156	1.4989501800000002	9.795214660000001	-0.19140625	-0.061035156	0	0	1549637629.088
-9.314306610000001	-1.491772464	-3.10676268	-0.061035156	-0.061035156	-0.061035156	2.9859375000000004	-8.802294928000002	-0.593359375	-0.061035156	-0.061035156	0	3.83171376	9.744970746000002	0.6854736419999999	-0.061035156	0	-0.061035156	-9.067871106	-0.424682608	3.051733426	0	0	0	-0.8242431610000001	9.668408246	2.7299316100000004	-0.061035156	0	-0.061035156	1.443920926	9.778466754	-0.16987304320000002	0	-0.061035156	-0.061035156	1549637629.123
-9.30952176	-1.522875998	-3.12111821	-0.061035156	-0.061035156	0	3.0002929320000002	-8.78554712	-0.6292480432	0	-0.061035156	0	3.849658246	9.737792932000001	0.657958966	-0.061035156	-0.061035156	-0.061035156	-9.087011780000001	-0.4091308606000001	3.0720702880000004	-0.061035156	-0.12207031	0	-0.8565429712000001	9.673193390000002	2.726342752	0	-0.061035156	0	1.506127896	9.780859620000001	-0.22490234620000002	0	-0.061035156	-0.061035156	1549637629.164
-9.29516574	-1.5085204680000002	-3.069677716	-0.061035156	-0.061035156	0	2.969189496	-8.766406250000001	-0.6352294928000001	-0.061035156	-0.061035156	-0.061035156	3.8795653960000003	9.737792932000001	0.6148925720000001	-0.061035156	-0.061035156	0	-9.089404254	-0.41271972840000004	3.0804442900000004	-0.061035156	-0.12207031	0	-0.811083966	9.682763580000001	2.751464856	-0.061035156	-0.061035156	0	1.565942392	9.765307608	-0.17944336060000002	0	0	0	1549637629.202
-9.310717752	-1.53125	-3.092407248	-0.061035156	-0.061035156	0	2.969189496	-8.766406250000001	-0.6352294928000001	-0.061035156	-0.061035156	-0.061035156	3.8400878600000006	9.734204074	0.617285144	0	0	0	-9.087011780000001	-0.4354492212	3.101977536	-0.061035156	-0.061035156	-0.061035156	-0.80390625	9.67438948	2.7502685700000002	-0.061035156	0	0	1.469042932	9.789233426000001	-0.193798822	0	0	0	1549637629.242
-9.310717752	-1.5683349640000002	-3.07805162	-0.061035156	-0.061035156	0	2.928515576	-8.81186502	-0.6531738220000001	-0.061035156	0	-0.061035156	3.79582518	9.719848740000002	0.6543701080000001	0	-0.061035156	0	-9.087011780000001	-0.4354492212	3.1199219240000007	-0.061035156	-0.061035156	0	-0.7871582068	9.6636232	2.746679712	-0.061035156	0	0	1.400854532	9.786840560000002	-0.24045410340000004	-0.061035156	0	-0.061035156	1549637629.282
-9.32148462	-1.5432128600000001	-3.075659146	0	-0.061035156	0	2.910571286	-8.82023912	-0.6531738220000001	-0.061035156	-0.061035156	-0.061035156	3.79582518	9.73659694	0.657958966	0	0	0	-9.097778060000001	-0.42229003600000004	3.1438476440000005	-0.061035156	-0.061035156	0	-0.7560547120000001	9.673193390000002	2.74428714	-0.061035156	0	0	1.4798096040000002	9.789233426000001	-0.1806396466	0	-0.061035156	0	1549637629.322
-9.317895468000001	-1.494165036	-3.052929712	-0.061035156	-0.061035156	0	2.910571286	-8.82023912	-0.6531738220000001	-0.061035156	-0.061035156	-0.12207031	3.800610324	9.744970746000002	0.6759033540000001	0	0	0	-9.08461911	-0.41870117800000006	3.15700679	-0.061035156	-0.061035156	0	-0.778784146	9.67080072	2.749072284	-0.061035156	0	0	1.494165036	9.78444838	-0.18901367800000002	-0.061035156	0	0	1549637629.362
-9.322680710000002	-1.4977538940000001	-3.069677716	-0.061035156	-0.061035156	-0.061035156	2.8447753600000003	-8.80947284	-0.6041259784	-0.061035156	-0.061035156	-0.061035156	3.7790771760000004	9.754540740000001	0.6890625	-0.061035156	0	0	-9.07504892	-0.417504892	3.131884784	-0.061035156	-0.061035156	-0.061035156	-0.8158691100000001	9.66481929	2.74069838	-0.061035156	0	0	1.4546875000000001	9.7832518	-0.22490234620000002	0	-0.061035156	0	1549637629.402
-9.338232428000001	-1.5204834260000002	-3.08881839	0	-0.061035156	-0.061035156	2.899804712	-8.814257788	-0.6041259784	-0.061035156	-0.061035156	0	3.7742920320000004	9.755737320000001	0.6723144568000001	-0.061035156	-0.061035156	0	-9.072656250000001	-0.423486322	3.15461412	-0.061035156	-0.061035156	-0.061035156	-0.8158691100000001	9.688745108	2.75983876	-0.061035156	-0.061035156	0	1.503735324	9.795214660000001	-0.230883786	-0.061035156	0	0	1549637629.442
-9.317895468000001	-1.5156982820000002	-3.045751996	-0.061035156	-0.12207031	0	2.899804712	-8.814257788	-0.6041259784	0	-0.061035156	0	3.770703076	9.73659694	0.678295926	-0.061035156	-0.061035156	0	-9.063086060000002	-0.42587889400000006	3.134277356	-0.061035156	-0.061035156	-0.061035156	-0.7907471040000001	9.657641574000001	2.75983876	-0.061035156	-0.061035156	0	1.5156982820000002	9.77966304	-0.17585449280000004	-0.061035156	0	0	1549637629.482
-9.3238768	-1.490576178	-3.0134521760000004	0	0	0	2.930908246	-8.7963134	-0.6077148560000001	0	-0.061035156	-0.061035156	3.7790771760000004	9.719848740000002	0.6627441100000001	-0.061035156	0	-0.061035156	-9.066674820000001	-0.4294677716	3.1366699280000003	-0.061035156	-0.12207031	-0.061035156	-0.7979248200000001	9.6385009	2.7418945679999998	-0.061035156	-0.061035156	0	1.5372314300000003	9.76889676	-0.22011719240000002	0	-0.061035156	0	1549637629.522
-9.3489991	-1.4953613220000002	-3.0613037140000006	-0.061035156	-0.061035156	0	2.93808606	-8.798706070000001	-0.6220702880000001	0	-0.061035156	-0.061035156	3.791040036	9.721044928000001	0.641210962	-0.061035156	-0.061035156	0	-9.069067392000001	-0.4378417932	3.188110324	-0.061035156	-0.12207031	-0.061035156	-0.793139676	9.649267572	2.7586425720000003	-0.061035156	-0.061035156	0	1.52526857	9.789233426000001	-0.21533202880000002	0	0	0	1549637629.562
-9.32746556	-1.4989501800000002	-3.0313964660000003	-0.061035156	-0.061035156	0	2.93808606	-8.798706070000001	-0.6220702880000001	0	-0.061035156	0	3.8197509000000003	9.72224092	0.6352294928000001	-0.061035156	0	0	-9.04753444	-0.4438232428	3.17495108	-0.061035156	-0.061035156	0	-0.7716064300000001	9.66003444	2.767016574	-0.061035156	-0.061035156	0	1.4869873200000001	9.785644568	-0.1985839856	0	0	0	1549637629.602
-9.304736420000001	-1.5156982820000002	-3.0158447480000006	0	-0.061035156	0	2.9679932100000004	-8.80349092	-0.6328369110000001	0	-0.061035156	-0.061035156	3.841284146	9.71027806	0.649584964	0	0	0	-9.040356430000001	-0.42707518000000005	3.178540036	-0.061035156	-0.12207031	0	-0.7728027160000001	9.650463760000001	2.767016574	-0.061035156	-0.061035156	0	1.4570800720000001	9.789233426000001	-0.19619140380000002	-0.061035156	-0.061035156	0	1549637629.642
-9.325073380000001	-1.509716754	-3.0553222840000003	0	-0.061035156	0	2.9775634	-8.789135880000002	-0.6376221040000001	0	-0.061035156	-0.061035156	3.85683606	9.723437500000001	0.6890625	-0.061035156	-0.061035156	0	-9.061889480000001	-0.43066405760000004	3.2072509000000005	-0.061035156	-0.12207031	0	-0.758447284	9.65883786	2.746679712	0	-0.061035156	0	1.489379892	9.778466754	-0.22011719240000002	-0.061035156	-0.061035156	0	1549637629.682
-9.331054712	-1.503735324	-3.0409667540000003	-0.061035156	-0.12207031	0	2.9775634	-8.789135880000002	-0.6376221040000001	0	-0.061035156	-0.061035156	3.8735839660000004	9.72224092	0.6806884980000001	-0.061035156	-0.061035156	0	-9.06069339	-0.4139160144	3.2239991	-0.061035156	-0.12207031	0	-0.75366214	9.656445288	2.749072284	0	-0.061035156	0	1.509716754	9.78444838	-0.20576172120000003	0	-0.061035156	0	1549637629.722
-9.3238768	-1.522875998	-2.9990966460000004	-0.061035156	-0.061035156	-0.061035156	2.969189496	-8.78435054	-0.6125	0	-0.061035156	-0.061035156	3.869995108	9.729418930000001	0.660351538	-0.061035156	-0.061035156	0	-9.072656250000001	-0.424682608	3.2562989200000003	0	-0.12207031	0	-0.7381103240000001	9.666015380000001	2.75983876	-0.061035156	-0.061035156	0	1.4546875000000001	9.782055710000002	-0.2129394568	0	-0.061035156	0	1549637629.762
-9.33344748	-1.532446286	-3.01464856	0	-0.061035156	-0.061035156	2.9548339660000003	-8.783154254000001	-0.5993408246	0	-0.061035156	-0.061035156	3.8388915740000003	9.749755890000001	0.649584964	-0.061035156	-0.061035156	0	-9.07504892	-0.423486322	3.282617212	0	-0.12207031	0	-0.687866214	9.70429712	2.7706054320000004	-0.061035156	-0.061035156	0	1.4977538940000001	9.790429712	-0.23208007200000003	0	-0.061035156	0	1549637629.802
-9.33942842	-1.51330571	-3.01464856	0	-0.061035156	-0.061035156	2.9548339660000003	-8.783154254000001	-0.5993408246	-0.061035156	-0.061035156	-0.061035156	3.817358426	9.71147464	0.679492212	0	0	0	-9.040356430000001	-0.41511232	3.249121106	0	0	-0.061035156	-0.6974365020000001	9.667211960000001	2.7371094240000002	-0.061035156	0	0	1.4774170320000002	9.791625900000001	-0.1854248004	0	0	0	1549637629.842
-9.34780252	-1.491772464	-3.0313964660000003	0	-0.061035156	-0.061035156	2.9261230040000004	-8.766406250000001	-0.6017333966	0	-0.061035156	-0.061035156	3.7982177520000002	9.7150634	0.6723144568000001	-0.061035156	-0.061035156	-0.061035156	-9.035571580000001	-0.4067382788	3.226391574	-0.061035156	-0.061035156	0	-0.764428714	9.65405252	2.7418945679999998	-0.061035156	0	0	1.4522949280000002	9.792822480000002	-0.250024411	0	-0.061035156	0	1549637629.882
-9.340625000000001	-1.4786132200000002	-3.02421875	0	-0.061035156	-0.061035156	2.8854492800000004	-8.78435054	-0.6519775360000001	0	-0.061035156	-0.061035156	3.8376952880000004	9.743774460000001	0.6352294928000001	-0.061035156	-0.061035156	0	-9.045141574	-0.3971679712	3.2539062500000004	-0.061035156	-0.061035156	-0.061035156	-0.773999002	9.681567392	2.739501996	0	-0.061035156	0	1.544409146	9.801196580000001	-0.24045410340000004	-0.061035156	0	0	1549637629.922
-9.3155027	-1.4798096040000002	-2.98952626	0	-0.061035156	0	2.8854492800000004	-8.78435054	-0.6519775360000001	-0.061035156	-0.061035156	-0.061035156	3.8329101440000004	9.733007788	0.6029296924	0	-0.061035156	0	-9.015234620000001	-0.40793457460000004	3.24194339	0	0	-0.061035156	-0.7907471040000001	9.673193390000002	2.743090854	-0.061035156	-0.061035156	-0.061035156	1.553979532	9.77607428	-0.1866210962	-0.061035156	0	0	1549637629.962
-9.33942842	-1.4738280760000002	-3.0313964660000003	0	-0.061035156	0	2.9010009000000005	-8.762817392	-0.6364257788	-0.061035156	-0.061035156	0	3.78027356	9.712670926000001	0.6328369110000001	0	-0.061035156	0	-9.024804712	-0.419897464	3.2539062500000004	0	-0.061035156	-0.061035156	-0.75366214	9.637304712	2.7275389400000005	0	-0.061035156	-0.061035156	1.532446286	9.77128894	-0.20097655760000002	0	-0.061035156	0	1549637630.002
-9.35378444	-1.4822021760000001	-3.03020018	0	-0.061035156	0	2.95961911	-8.791528060000001	-0.6280517572	-0.061035156	-0.061035156	0	3.79223642	9.70310054	0.6555663939999999	0	-0.061035156	-0.061035156	-9.027197480000002	-0.417504892	3.2586913940000004	0	-0.061035156	-0.061035156	-0.729736322	9.644482428000002	2.7418945679999998	0	-0.061035156	-0.061035156	1.546801718	9.76171875	-0.2380615216	0	-0.061035156	0	1549637630.049
-9.35976538	-1.4570800720000001	-3.0014891200000005	0	-0.061035156	0	2.95961911	-8.791528060000001	-0.6280517572	-0.061035156	-0.061035156	0	3.79223642	9.70310054	0.6555663939999999	0	-0.061035156	-0.061035156	-9.027197480000002	-0.417504892	3.2586913940000004	0	-0.061035156	-0.061035156	-0.7285400360000001	9.657641574000001	2.751464856	0	-0.061035156	-0.061035156	1.5898682100000001	9.778466754	-0.20217285340000002	-0.061035156	0	0	1549637630.082
-9.35976538	-1.4403320680000002	-3.0002929320000002	-0.061035156	-0.061035156	0	2.99191893	-8.798706070000001	-0.5658447284000001	-0.061035156	-0.061035156	-0.061035156	3.849658246	9.718652160000001	0.6986327880000001	-0.061035156	-0.061035156	-0.061035156	-9.011645468000001	-0.439038089	3.2790283540000003	0	-0.061035156	-0.061035156	-0.7464843750000001	9.65285643	2.7550537140000007	0	-0.061035156	-0.061035156	1.526464856	9.7748777	-0.2081542932	-0.061035156	0	0	1549637630.122
-9.346606430000001	-1.489379892	-3.01464856	-0.061035156	-0.061035156	0	2.996704074	-8.813061600000001	-0.5610595746000001	-0.061035156	-0.061035156	-0.061035156	3.9070800720000003	9.72702626	0.7046142572	-0.061035156	-0.061035156	-0.061035156	-9.0176268	-0.43066405760000004	3.2921875000000003	0	-0.061035156	-0.061035156	-0.7500732428000001	9.677978240000002	2.767016574	0	-0.061035156	0	1.5156982820000002	9.77128894	-0.22968750000000002	-0.061035156	-0.061035156	-0.061035156	1549637630.162
-9.337036240000002	-1.490576178	-2.969189496	0	-0.061035156	0	2.996704074	-8.813061600000001	-0.5610595746000001	0	-0.061035156	-0.061035156	3.9417724640000005	9.71147464	0.7129882787999999	-0.061035156	-0.061035156	0	-9.01882338	-0.42707518000000005	3.31611322	-0.061035156	-0.12207031	0	-0.7046142572	9.671997300000001	2.7658202880000005	-0.061035156	-0.061035156	0	1.5898682100000001	9.766503894000001	-0.2069580072	-0.061035156	0	0	1549637630.202
-9.35258786	-1.4750244600000002	-2.956030252	-0.061035156	0	0	3.0218260800000003	-8.8046875	-0.571826178	0	-0.061035156	-0.061035156	3.9477538940000003	9.682763580000001	0.6914550720000001	-0.061035156	-0.061035156	0	-9.01882338	-0.42707518000000005	3.31611322	-0.061035156	-0.061035156	0	-0.6974365020000001	9.640893570000001	2.7586425720000003	-0.061035156	0	0	1.5384277160000002	9.766503894000001	-0.19738769960000002	0	0	0	1549637630.242
-9.36933606	-1.4953613220000002	-2.987133786	0	-0.061035156	0	3.0038817900000003	-8.7963134	-0.6232665740000001	0	-0.061035156	-0.061035156	3.9405760800000005	9.700707968000001	0.6627441100000001	-0.061035156	0	0	-9.023608426000001	-0.424682608	3.32089856	-0.061035156	-0.061035156	0	-0.7141846040000002	9.661230432000002	2.7502685700000002	0	0	0	1.506127896	9.777270468000001	-0.2380615216	0	-0.061035156	-0.061035156	1549637630.282
-9.35617662	-1.503735324	-2.9943116	-0.061035156	-0.061035156	0	3.0038817900000003	-8.7963134	-0.6232665740000001	0	-0.061035156	-0.061035156	3.9322021760000005	9.71745607	0.6268554712000001	0	0	0.061035156	-9.015234620000001	-0.43066405760000004	3.331665036	-0.061035156	-0.061035156	0	-0.7141846040000002	9.661230432000002	2.7502685700000002	0	0	0	1.528857428	9.778466754	-0.193798822	0	-0.061035156	0	1549637630.322
-9.3489991	-1.469042932	-2.934497104	-0.061035156	-0.061035156	0	2.9823487400000004	-8.77358426	-0.63881839	0	-0.061035156	-0.061035156	3.905883786	9.69233426	0.6220702880000001	0	-0.061035156	0.061035156	-9.015234620000001	-0.43066405760000004	3.331665036	-0.061035156	-0.061035156	0	-0.7141846040000002	9.661230432000002	2.7502685700000002	0	0	0	1.5336425720000002	9.76411142	-0.193798822	-0.061035156	0	0	1549637630.362
-9.35378444	-1.476220746	-2.9572264400000003	0	-0.061035156	0	2.9500489200000004	-8.75922824	-0.643603534	0	-0.061035156	-0.061035156	3.869995108	9.712670926000001	0.6340332068000001	0	0	0.061035156	-9.004467752000002	-0.4139160144	3.338842752	0	-0.061035156	0	-0.7213623200000001	9.667211960000001	2.739501996	0	0	0	1.5109130400000002	9.770092752000002	-0.22849121400000003	-0.061035156	-0.061035156	0	1549637630.402
-9.35976538	-1.4678466460000001	-2.978759784	-0.061035156	-0.12207031	0	2.9500489200000004	-8.75922824	-0.643603534	0	-0.061035156	-0.061035156	3.830517572	9.721044928000001	0.6555663939999999	0	0	0	-9.00566394	-0.43186035340000006	3.354394568	-0.061035156	-0.061035156	0	-0.7213623200000001	9.67558606	2.7538574280000003	0	0	0	1.5216797120000003	9.76171875	-0.192602536	-0.061035156	0	0	1549637630.441
-9.3489991	-1.4702392180000001	-2.9261230040000004	0	0	0	2.956030252	-8.761621106	-0.6507812500000001	-0.061035156	-0.061035156	-0.061035156	3.8065917540000007	9.721044928000001	0.663940396	0	0	0	-9.00566394	-0.43186035340000006	3.354394568	-0.061035156	-0.061035156	0	-0.7046142572	9.67080072	2.7610351440000005	0	0	0	1.503735324	9.76411142	-0.1997802716	-0.061035156	0	0	1549637630.482
-9.38967302	-1.427172824	-2.971582068	-0.061035156	-0.061035156	-0.061035156	2.940478534	-8.789135880000002	-0.6244628600000001	-0.061035156	-0.061035156	-0.061035156	3.770703076	9.721044928000001	0.6711181610000001	0	-0.061035156	0	-9.02839357	-0.4378417932	3.42736821	-0.061035156	-0.061035156	0	-0.6830810700000001	9.676782248	2.77419429	0	-0.061035156	-0.061035156	1.5456054320000001	9.780859620000001	-0.2428466754	-0.061035156	-0.061035156	-0.061035156	1549637630.521
-9.35617662	-1.4750244600000002	-2.942871106	-0.061035156	-0.061035156	-0.061035156	2.940478534	-8.789135880000002	-0.6244628600000001	-0.061035156	-0.061035156	0	3.79223642	9.743774460000001	0.717773462	0	0	-0.061035156	-9.00327176	-0.4438232428	3.3854980040000004	-0.061035156	0	0	-0.6400146760000001	9.70310054	2.7706054320000004	0	0	-0.061035156	1.5121094240000001	9.782055710000002	-0.1878173822	0.061035156	-0.061035156	-0.061035156	1549637630.561
-9.363354532	-1.4702392180000001	-2.920141574	-0.061035156	0	-0.061035156	2.95961911	-8.790332068	-0.5909667932	-0.061035156	-0.061035156	0	3.818554712	9.734204074	0.735717752	0	0	-0.12207031	-8.99728984	-0.4438232428	3.37473143	-0.061035156	-0.061035156	0	-0.6974365020000001	9.666015380000001	2.7502685700000002	0	0	-0.061035156	1.5767089660000002	9.765307608	-0.20576172120000003	0	0	-0.061035156	1549637630.602
-9.404028060000002	-1.42836911	-2.981152356	-0.061035156	-0.061035156	-0.061035156	2.9847412140000005	-8.7963134	-0.613696286	0	-0.061035156	0	3.869995108	9.724634080000001	0.708203125	-0.061035156	-0.061035156	-0.12207031	-8.999682608	-0.42229003600000004	3.39506839	-0.061035156	0	0	-0.71538089	9.67917482	2.75625	0	-0.061035156	-0.061035156	1.61977536	9.7748777	-0.211743161	0	0	0	1549637630.641
-9.3657473	-1.4869873200000001	-2.958422824	-0.061035156	0	-0.061035156	2.9847412140000005	-8.7963134	-0.613696286	-0.061035156	-0.061035156	0	3.94895018	9.723437500000001	0.6627441100000001	0	0	-0.12207031	-8.992504892	-0.42707518000000005	3.361572284	-0.061035156	0	0	-0.6926513580000001	9.709082068	2.75625	-0.061035156	0	-0.061035156	1.522875998	9.791625900000001	-0.24643554320000002	0	0	-0.061035156	1549637630.681
-9.35976538	-1.5145019960000001	-2.9572264400000003	-0.061035156	0	-0.061035156	3.0014891200000005	-8.802294928000002	-0.611303714	-0.061035156	-0.061035156	0	3.9501464660000005	9.71027806	0.6723144568000001	0	0	-0.061035156	-9.00327176	-0.419897464	3.3448242800000005	-0.061035156	0	0	-0.71538089	9.681567392	2.7155760800000004	0	0	-0.061035156	1.5599609620000003	9.77128894	-0.22131347840000004	0	-0.061035156	-0.061035156	1549637630.721
-9.337036240000002	-1.476220746	-2.976367212	-0.061035156	0	-0.061035156	3.025415036	-8.777173020000001	-0.6232665740000001	0	-0.061035156	0	3.953735324	9.67917482	0.6376221040000001	0	0	-0.061035156	-8.992504892	-0.3995605432	3.334057608	-0.061035156	0	0	-0.7225586060000001	9.649267572	2.70361322	0	0	-0.061035156	1.5599609620000003	9.780859620000001	-0.23208007200000003	-0.061035156	0	-0.061035156	1549637630.761
-9.35976538	-1.490576178	-2.9943116	-0.061035156	0	-0.061035156	3.025415036	-8.777173020000001	-0.6232665740000001	0	-0.061035156	0	3.94895018	9.693530252	0.6268554712000001	0	0	0	-9.00805661	-0.4067382788	3.3089355040000004	-0.061035156	0	0	-0.7261474640000001	9.667211960000001	2.7119873200000004	-0.061035156	0	0	1.540820288	9.750951980000002	-0.2344726538	0	-0.061035156	-0.061035156	1549637630.801
-9.33942842	-1.490576178	-3.0014891200000005	-0.061035156	0	-0.061035156	3.029003894	-8.783154254000001	-0.6232665740000001	-0.061035156	0	0	3.9118652160000003	9.72822284	0.61848143	0	0	0	-8.987719748	-0.387597644	3.2921875000000003	0	0	0	-0.763232428	9.69472644	2.7012207459999997	0	0	0	1.5336425720000002	9.7832518	-0.22011719240000002	0	0.061035156	0	1549637630.841
-9.29157698	-1.5216797120000003	-3.00986322	-0.061035156	-0.061035156	-0.061035156	3.06608876	-8.766406250000001	-0.6017333966	-0.061035156	0	0	3.8843505400000002	9.71027806	0.6292480432	0	0	0	-8.95661592	-0.40434570680000004	3.2921875000000003	0	0	0	-0.7716064300000001	9.66481929	2.7012207459999997	0	0	0	1.4522949280000002	9.753344748	-0.21054687500000002	0	0	-0.061035156	1549637630.881
-9.27722194	-1.5121094240000001	-2.971582068	0	-0.12207031	-0.061035156	3.06608876	-8.766406250000001	-0.6017333966	-0.061035156	-0.061035156	-0.061035156	3.8460692900000004	9.668408246	0.649584964	0	0	0	-8.95063498	-0.44980469240000004	3.282617212	0	0	-0.061035156	-0.732128894	9.62294928	2.7347167540000004	-0.061035156	0	0	1.605419928	9.71147464	-0.1985839856	0	0.061035156	0	1549637630.921
-9.405224640000002	-1.5109130400000002	-2.9440673920000004	0.061035156	-0.12207031	-0.12207031	3.2180175720000004	-8.77358426	-0.593359375	0	-0.12207031	-0.12207031	3.8269287140000006	9.697119110000001	0.69504393	0	0	0	-8.935082968000001	-0.517993161	3.3352538940000005	-0.061035156	-0.061035156	-0.061035156	-0.6926513580000001	9.65405252	2.810082968	-0.061035156	0	0	1.7083007200000002	9.650463760000001	-0.14235839660000002	-0.061035156	0.24414062	0.12207031	1549637630.961
-9.346606430000001	-1.5300537140000001	-2.8088867800000004	0	-0.30517578	-0.24414062	3.4321533540000004	-8.69941394	-0.6256591459999999	0	0	-0.12207031	3.7982177520000002	9.62653804	0.7512695288	0.061035156	0	0	-8.957812500000001	-0.5490966754000001	3.446508786	-0.061035156	0	0	-0.687866214	9.56552716	2.872290036	-0.061035156	0	-0.061035156	1.752563498	9.758129892000001	0.023925780760000005	-0.12207031	0.30517578	0.18310547	1549637631.001
-9.3657473	-1.6329346040000001	-2.4870849640000006	0	-0.24414062	-0.24414062	3.4321533540000004	-8.69941394	-0.6256591459999999	0	0.061035156	-0.18310547	3.737207068	9.67917482	0.8146728240000001	0	-0.061035156	0	-9.139648560000001	-0.643603534	3.5900634000000005	0	-0.061035156	0	-0.642407248	9.578686600000001	2.940478534	0	-0.061035156	-0.12207031	1.681982428	9.669604532000001	0.16987304320000002	-0.18310547	0.36621094	0.30517578	1549637631.041
-9.405224640000002	-1.6460937500000001	-2.39138179	0.061035156	-0.12207031	-0.24414062	3.6738037140000004	-8.632422120000001	-0.84816893	0	0	-0.30517578	3.6570557100000003	9.792822480000002	0.7907471040000001	0.061035156	-0.18310547	0	-9.051123200000001	-0.7309326080000002	3.593652356	0.061035156	0.12207031	-0.061035156	-0.7799804712000001	9.67438948	3.1366699280000003	0.061035156	-0.061035156	-0.18310547	1.90808107	9.69113768	0.12919922120000002	-0.061035156	0.30517578	0.36621094	1549637631.081
-9.25927716	-1.655664038	-2.16767572	0.24414062	0	-0.24414062	3.6056152160000003	-8.47211911	-0.9869384980000001	0	0.12207031	-0.30517578	3.625952176	9.81315944	0.8074951080000001	0.18310547	-0.18310547	0.061035156	-9.03796376	-0.805102536	3.584082068	0.12207031	0.18310547	-0.12207031	-1.022827176	9.64208966	3.2383545320000002	0	-0.24414062	-0.24414062	2.174853534	9.616967752	0.22968750000000002	-0.061035156	0.30517578	0.48828125	1549637631.121
-9.32028804	-1.7465820680000002	-2.0157471040000003	0.061035156	-0.12207031	-0.30517578	3.6056152160000003	-8.47211911	-0.9869384980000001	0	0.30517578	-0.24414062	3.5242675720000003	9.801196580000001	0.90678714	0.18310547	-0.4272461	0.24414062	-8.94584964	-0.9043945288	3.544604532	0.30517578	0.24414062	-0.12207031	-1.2453369600000002	9.508105432	3.354394568	0	-0.4272461	-0.36621094	1.949951178	9.49973143	0.36606445680000005	-0.061035156	0.48828125	0.6713867	1549637631.161
-9.5021241	-1.7477783540000003	-1.7872558900000002	0.4272461	0	-0.30517578	3.4620605040000005	-8.34650908	-1.106567392	0.061035156	0.36621094	-0.061035156	3.3400389400000003	9.707885880000001	0.985742212	0.24414062	-0.61035156	0.36621094	-9.076245108	-1.038378894	3.6391114200000003	0.4272461	0.24414062	-0.24414062	-1.1699707068	9.382495108	3.4560790740000003	0.061035156	-0.6713867	-0.48828125	1.7214599640000001	9.60859375	0.42707518000000005	-0.061035156	0.7324219	0.79345703	1549637631.201
-9.92321736	-1.7310302520000003	-1.8602295320000002	0.30517578	-0.18310547	-0.5493164	3.363964856	-8.30583516	-1.2608886780000002	0.061035156	0.4272461	0.12207031	3.23955072	9.76889676	1.0108642572	0.30517578	-0.6713867	0.18310547	-9.25090306	-1.1209228240000002	3.6187744600000005	0.5493164	0.5493164	-0.24414062	-0.9307128600000001	9.475805710000001	3.5792969240000003	0.18310547	-0.6713867	-0.61035156	0.846972644	9.87775908	0.11604003600000001	0	0.30517578	0.30517578	1549637631.241
-9.864599640000002	-1.832714856	-1.9212402160000002	0.48828125	-0.12207031	-0.61035156	3.323291034	-8.67189946	-1.259692392	-0.061035156	0.48828125	0.36621094	3.363964856	10.069164840000001	1.0563232428000002	0.4272461	-0.6713867	0	-9.36933606	-1.240551718	3.6104003600000003	0.61035156	0.6713867	-0.24414062	-0.8708984620000001	9.816748200000001	3.5900634000000005	0.30517578	-0.48828125	-0.7324219	0.34931639400000003	10.160083360000002	-0.22968750000000002	0.061035156	-0.48828125	-0.4272461	1549637631.281
-9.66242662	-1.5587646760000002	-2.013354532	0.79345703	0.6713867	-0.61035156	3.2527099640000006	-9.134863220000002	-1.0958007788	0.061035156	0.36621094	0.4272461	3.77548822	10.285692899999999	1.085034146	0.4272461	-0.7324219	-0.061035156	-9.120507788000001	-1.2895996400000003	3.301757788	0.6713867	0.8544922	-0.24414062	-0.916357428	10.11342752	3.53981929	0.24414062	-0.36621094	-0.79345703	0.7105957068000001	10.13735324	0.05861816394	0.36621094	-0.30517578	-0.8544922	1549637631.321
-8.753247300000002	-1.149633786	-2.8890380400000004	0.48828125	1.159668	-0.79345703	2.93330072	-8.716162140000002	-0.440234375	0.24414062	0.12207031	0.36621094	4.401147464000001	10.00217302	1.264477536	0.48828125	-0.18310547	-0.18310547	-8.56303714	-1.1304931610000002	3.03857428	0.4272461	0.79345703	-0.18310547	-0.6651367212000001	9.94355432	3.2838134000000005	0.061035156	-0.18310547	-0.79345703	1.0958007788	9.834692000000002	-0.20576172120000003	0.79345703	-0.91552734	-1.4038086	1549637631.361
-8.354882788000001	-1.2692626800000002	-3.50991214	0.48828125	1.159668	-0.61035156	2.93330072	-8.716162140000002	-0.440234375	0.30517578	-0.4272461	0	4.83540036	9.058300720000002	1.4116211060000001	0.48828125	0.18310547	-0.12207031	-9.05351538	-0.6077148560000001	2.843579074	0	0.6713867	-0.12207031	-0.05144042932000001	9.08342302	2.8124755400000003	-0.12207031	-0.12207031	-0.9765625	2.721557608	9.043945288000002	-0.4474121106000001	0.9765625	0.30517578	-1.0986328	1549637631.401
-9.563134980000001	-1.0874267572	-4.04584964	0.61035156	0.4272461	-0.24414062	2.6378173920000005	-8.027099640000001	-0.285913089	0.24414062	-0.91552734	-0.36621094	5.03398462	8.748461960000002	1.0742675720000001	0.061035156	0.061035156	-0.24414062	-9.18869658	-0.1447509784	3.5063233800000004	-0.61035156	0.12207031	0.12207031	0.6507812500000001	9.094189300000002	2.41770018	0.061035156	0.12207031	-1.0375977	3.507519568	9.517675720000002	-0.7680175720000001	0.61035156	0.61035156	-0.6713867	1549637631.441
-9.7748777	-0.39238280760000005	-4.5339355040000004	-0.7324219	0.61035156	-0.30517578	2.2167236420000003	-9.504516574	-0.461767572	0.24414062	-1.159668	-0.30517578	5.44191893	9.0594973	0.570629892	-0.24414062	0.061035156	-0.9765625	-8.96977536	-0.050244139400000006	3.6391114200000003	-0.4272461	1.7089844	0.4272461	0.900805661	10.02609874	2.1341797120000003	0.18310547	0.91552734	-0.61035156	2.4906739200000003	9.81914038	-0.838598642	0.48828125	-0.9765625	-0.8544922	1549637631.481
-9.459057608	-0.18303222840000002	-4.414306610000001	-0.9765625	0.36621094	-0.5493164	2.2167236420000003	-9.504516574	-0.461767572	0	-1.159668	0.24414062	6.187207068	9.035571580000001	0.135180661	-0.18310547	0.6713867	-1.3427734	-8.96977536	-0.050244139400000006	3.6391114200000003	-0.79345703	-0.24414062	0.30517578	0.52995607	10.179223740000001	2.245434604	0.24414062	1.0375977	-0.061035156	2.983544928	9.605004892	-1.1352783540000002	0.79345703	-0.30517578	-0.9765625	1549637631.521
-8.72333966	-0.8242431610000001	-3.946557608	-0.9765625	0.18310547	-0.7324219	2.424877896	-8.118017572	0.461767572	-0.36621094	-1.0375977	0.61035156	6.452783246000001	8.51159694	-0.0765625	0.18310547	0.6713867	-0.8544922	-8.55466304	-0.04067382788	3.521875	-0.8544922	0.30517578	0.30517578	0.38999023560000007	9.460253894000001	2.3052490020000005	0.18310547	1.0375977	0	2.463159146	9.55117212	-1.29558107	0.9765625	0	-1.3427734	1549637631.561
-8.570214660000001	-1.489379892	-3.584082068	-0.48828125	0.30517578	-0.5493164	2.46794429	-7.754345746000001	0.717773462	-0.24414062	-1.2207031	0.79345703	6.495849640000001	8.23645018	-0.0095703125	0.4272461	0.8544922	-0.30517578	-8.24482428	0.343334964	3.4823974640000004	-0.91552734	0.48828125	0.4272461	0.4821044928	8.97695288	2.1664795320000003	0.061035156	1.2207031	-0.12207031	2.0659912140000003	9.354980432000001	-0.954638678	0.91552734	-0.12207031	-1.3427734	1549637631.601
-8.828613220000001	-1.4403320680000002	-3.570922824	0.36621094	-0.061035156	-0.18310547	2.46794429	-7.754345746000001	0.717773462	0	-1.5869141	1.0375977	6.1764402	8.212524460000001	0.0681884784	0.4272461	1.159668	0	-8.24482428	0.343334964	3.4823974640000004	-1.0375977	0.4272461	0.36621094	0.34572753600000006	8.8979982	1.868603534	0	1.4648438	-0.061035156	2.239453076	9.419580072	-0.5455078076000001	0.79345703	-0.6713867	-1.159668	1549637631.641
-9.304736420000001	-0.9378906250000001	-3.9621094240000003	0.24414062	-0.24414062	-0.18310547	2.66772464	-7.932592752000001	0.7369140380000001	-0.061035156	-1.4038086	1.4648438	5.785253894	8.714965560000001	0.050244139400000006	0.24414062	1.0986328	0.18310547	-8.503222840000001	1.1316894568000002	3.4728271760000005	-0.79345703	0.6713867	0.30517578	-0.172265625	9.289184800000001	1.542016574	-0.24414062	1.2817383	0.12207031	2.1066650360000003	9.522461060000001	-0.9390869110000001	0.5493164	-0.48828125	-1.0375977	1549637631.681
-9.58825679	-1.073071286	-4.421484424000001	0.12207031	-0.61035156	-0.36621094	2.8986084260000005	-8.508007788	0.7058105432	-0.12207031	-1.0375977	2.0141602	5.43234874	9.60620108	-0.062207030760000004	0	0.6713867	0.36621094	-9.026000900000001	0.976171875	3.8065917540000007	-0.48828125	0.30517578	0.24414062	-0.734521466	10.02729532	1.655664038	-0.12207031	0.6713867	0.36621094	1.053930661	9.96748004	-1.5743163940000002	0.4272461	-1.0375977	-1.4648438	1549637631.721
-9.326269568	-1.0886230432000001	-4.40234375	-0.18310547	0	-0.4272461	2.8986084260000005	-8.508007788	0.7058105432	-0.12207031	-1.0375977	2.0141602	5.1440429320000005	10.536913940000002	-0.20576172120000003	-0.12207031	0.18310547	0.5493164	-9.026000900000001	0.976171875	3.8065917540000007	-0.18310547	0.12207031	0	-0.9211425720000002	10.871875000000001	1.945166034	-0.061035156	0.30517578	0.30517578	1.156811502	9.888525360000001	-1.927221646	0.24414062	-1.0375977	-1.7089844	1549637631.761
-9.687548920000001	-1.3195067900000002	-4.655957068	0.48828125	0.24414062	-0.36621094	2.8986084260000005	-8.508007788	0.7058105432	-0.12207031	-1.0375977	2.0141602	4.742089856000001	10.87067842	-0.2619873004	0.061035156	-0.30517578	0.7324219	-9.66481929	0.573022464	4.14035643	-0.12207031	-0.12207031	-0.30517578	-0.7728027160000001	11.167358720000001	2.441625998	-0.061035156	-0.061035156	-0.12207031	1.7848632200000003	10.1911866	-2.118627896	-0.12207031	-0.12207031	-1.7089844	1549637631.8
-9.938769960000002	-1.091015625	-5.04714357	0.48828125	-0.061035156	0	2.8986084260000005	-8.508007788	0.7058105432	-0.12207031	-1.0375977	2.0141602	4.45258786	10.64577626	-0.001196289038	0.48828125	-0.12207031	0.61035156	-9.865796220000002	0.7500732428000001	3.9908202880000005	-0.24414062	0.4272461	-0.12207031	-0.6711181610000001	10.989111420000002	2.369848642	-0.061035156	-0.061035156	-0.12207031	1.58149411	10.660132280000001	-1.832714856	-0.61035156	0.061035156	-1.5258789	1549637631.84
-10.325171220000001	-1.1017822480000001	-4.866503894	0.18310547	-0.5493164	0.24414062	2.8986084260000005	-8.508007788	0.7058105432	-0.12207031	-1.0375977	2.0141602	4.153515576	10.72592752	0.47253417540000003	0.36621094	0.61035156	-0.061035156	-9.865796220000002	0.7500732428000001	3.9908202880000005	-0.24414062	-0.061035156	-0.12207031	-0.7010253600000002	11.02858876	2.1162353240000003	-0.61035156	-0.4272461	-0.61035156	1.9607177520000003	10.87546376	-1.3458251800000003	-1.3427734	-0.18310547	-1.2207031	1549637631.88
-10.393359620000002	-1.302758786	-4.649975540000001	-0.91552734	-1.159668	0.18310547	2.8986084260000005	-8.508007788	0.7058105432	-0.12207031	-1.0375977	2.0141602	3.7611327880000003	10.52016574	0.7393066100000001	-0.18310547	0.4272461	-0.61035156	-10.009350540000002	0.569433606	2.7658202880000005	0	0.12207031	-0.12207031	-1.37214357	10.57041034	1.990625	-0.7324219	-0.5493164	-0.4272461	2.6019287140000005	10.97834514	-0.27395019960000005	-2.2583008	0.061035156	-0.5493164	1549637631.92
-10.06677266	-2.2478271760000004	-4.164282248	-1.0375977	-1.4038086	0.24414062	2.8986084260000005	-8.508007788	0.7058105432	-0.12207031	-1.0375977	2.0141602	3.568530252	10.6673098	0.6747070288	-0.7324219	-0.48828125	-0.79345703	-10.2091304	-0.1112548822	2.386596646	0.18310547	-0.6713867	-0.24414062	-2.0169433900000002	10.4543705	2.256201178	-0.4272461	-0.91552734	-0.12207031	4.26357428	11.05371106	1.152026358	-4.1503906	-0.24414062	0.7324219	1549637631.96
-9.01403804	-3.3053466460000003	-2.8041014400000006	-1.2207031	-2.0141602	0.18310547	2.8986084260000005	-8.508007788	0.7058105432	-0.12207031	-1.0375977	2.0141602	3.782666034	10.376611420000001	0.45339357	-0.91552734	-0.61035156	-0.6713867	-10.2091304	-0.1112548822	2.386596646	0.18310547	0.24414062	-0.24414062	-2.2837158540000004	10.000976440000002	2.6581542540000003	-0.5493164	-0.48828125	-0.061035156	5.577099640000001	10.169653060000002	2.6354248200000003	-5.2490234	0.5493164	3.112793	1549637632.0
-8.503222840000001	-3.220410144	-1.0515380890000001	-0.7324219	-1.3427734	0.5493164	3.3555908540000003	-9.23774411	0.7141846040000002	-0.12207031	-0.7324219	2.4414062	3.8448730040000005	9.572705072	0.25839844240000004	-0.7324219	-0.24414062	-0.061035156	-9.371728240000001	-1.113745108	1.02761232	0.12207031	-0.5493164	-0.30517578	-2.818457068	8.87407248	3.0014891200000005	-0.5493164	-0.48828125	-0.061035156	5.751757788000001	9.542798020000001	2.575610324	-3.540039	-1.4648438	5.6762695	1549637632.04
-9.24492212	-3.017041034	-1.2668701080000002	-0.30517578	0.061035156	0.48828125	3.3555908540000003	-9.23774411	0.7141846040000002	-0.12207031	-0.7324219	2.4414062	3.4154052520000002	9.54997554	0.1614990216	-0.6713867	-0.5493164	0.5493164	-9.34780252	-1.4606689300000002	1.39606929	0.24414062	-0.30517578	-0.24414062	-2.9392822480000005	8.7364991	3.3866942900000003	-0.4272461	-0.48828125	0	1.8638183900000003	12.26914038	0.34094239200000004	-1.0986328	0.7324219	6.958008	1549637632.08
-9.593042032000001	-3.2228027160000003	-2.496655252	0.18310547	-1.0375977	-0.12207031	3.3555908540000003	-9.23774411	0.7141846040000002	-0.12207031	-0.7324219	2.4414062	3.0589112400000005	9.91245108	0.21413574280000003	-0.7324219	-1.2817383	0.7324219	-9.34780252	-1.4606689300000002	1.39606929	-0.061035156	-0.61035156	-0.18310547	-2.8124755400000003	9.191088760000001	3.4632567900000004	-0.061035156	-0.79345703	0	0.9809570288	12.423461960000001	-0.1459472644	-1.2817383	-1.0375977	6.164551	1549637632.12
-8.25678714	-2.586376996	-1.8781738220000002	-0.79345703	-1.7700195	0.12207031	3.4417237400000005	-9.850244600000002	-1.2441405760000002	1.2817383	0.91552734	-4.272461	3.158203076	9.518872300000002	0.40793457460000004	-0.5493164	-0.9765625	0.6713867	-9.439917032	-1.37214357	2.172460962	-0.18310547	-0.5493164	-0.24414062	-2.8124755400000003	9.191088760000001	3.4632567900000004	-0.061035156	-0.79345703	0	1.739404254	11.56332968	-0.4342529254	0.24414062	0.18310547	6.4086914	1549637632.16
-7.3787110600000005	-2.1521240020000003	-0.931909146	-0.061035156	0.30517578	0.12207031	2.9081787140000004	-9.555957068	-1.848266574	1.2207031	0.24414062	-4.211426	3.09121106	8.524755890000002	0.7572509980000001	-0.5493164	-0.9765625	0.6713867	-8.509204074000001	-1.1556152160000002	1.9583251800000003	0.061035156	-0.36621094	-0.4272461	-2.8124755400000003	9.191088760000001	3.4632567900000004	-0.061035156	-0.79345703	0	1.4427246400000002	10.27373004	0.0346923822	0.36621094	4.211426	5.7373047	1549637632.2
-7.67419429	-1.899707068	-1.1304931610000002	-0.12207031	-0.061035156	-0.18310547	2.62705072	-8.50441893	-2.124609424	0.6713867	0.36621094	-4.0893555	2.674902356	8.027099640000001	1.15441893	-0.061035156	-0.36621094	0.6713867	-8.174243210000002	-0.8266357428000001	2.288500998	0.48828125	-0.061035156	-0.18310547	-1.6999267180000002	7.327270468000001	3.4572753600000006	-0.12207031	-1.0375977	-0.30517578	0.9522461060000001	8.57380342	0.03349609424	0.9765625	5.493164	4.333496	1549637632.24
-8.18620607	-1.6915527160000003	-0.9115722840000001	0.12207031	0.4272461	0.061035156	2.2944824280000002	-7.923022660000001	-2.121020468	0.30517578	0.6713867	-3.6010742	2.24064946	8.24123552	1.11613768	-0.061035156	-0.36621094	0.6713867	-8.81784694	-1.8985107820000002	2.682080072	0.6713867	-0.18310547	0.061035156	-1.1209228240000002	7.73759784	3.744384784	0.4272461	-0.8544922	-0.48828125	-0.517993161	7.769897660000001	0.04306640576	1.3427734	5.065918	2.4414062	1549637632.28
-8.9326902	-1.013256839	-0.994116214	0.30517578	1.5258789	0.79345703	1.7788817900000002	-8.43503444	-1.965502896	0.18310547	0.6713867	-2.6245117	2.5588623200000002	8.70061052	0.879272464	-0.36621094	-1.4648438	-0.61035156	-8.44819339	-2.209545926	2.670117212	0.48828125	0.48828125	0.12207031	-0.86850589	8.70778804	4.2599853240000005	0.7324219	-0.061035156	-0.4272461	-1.582690396	6.933691394	0.5778076080000001	2.1972656	2.5634766	0.79345703	1549637632.32
-10.88383786	-0.2452392572	-1.5934570680000002	0	0.48828125	1.3427734	1.7788817900000002	-8.43503444	-1.965502896	0.18310547	0.5493164	-1.4038086	3.599633786	9.231762680000001	1.0742675720000001	0.48828125	0	-1.4648438	-8.44819339	-2.209545926	2.670117212	0.18310547	0.36621094	0.061035156	-1.207055661	9.36933606	4.401147464000001	0.4272461	0.061035156	0.061035156	0.08015136780000001	5.86899411	1.6927490020000002	3.4179688	0.79345703	-0.36621094	1549637632.36
-11.88513228	-0.27395019960000005	-2.384204074	-1.4038086	1.7700195	0.061035156	1.7633300720000002	-8.6599366	-1.8757812500000002	0.18310547	0.36621094	-0.36621094	4.471728534	10.2761232	1.453491214	0.48828125	0	-1.4648438	-9.49973143	-1.81357428	3.5158935700000002	-0.12207031	-1.3427734	0.24414062	-1.484594748	10.091894960000001	4.4166992800000004	0.36621094	-0.12207031	0.18310547	5.708691394000001	8.641992212	4.3520996400000005	2.5024414	-1.953125	-0.9765625	1549637632.4
-12.924707460000002	-0.06699218750000001	-1.8219482820000001	-1.2207031	-1.4038086	0.4272461	1.963110324	-9.7401857	-1.5204834260000002	0.12207031	-0.24414062	0.5493164	4.91196286	10.992700180000002	1.792041034	0.7324219	0.91552734	-1.2817383	-9.47460962	-1.7609375	3.39267572	-0.18310547	-0.4272461	0.36621094	-1.564746106	10.660132280000001	4.32817392	0.4272461	-0.18310547	0.24414062	11.13386232	11.297753600000002	5.559155252000001	-0.91552734	1.7089844	-0.061035156	1549637632.44
-11.3491938	-1.792041034	-2.6880616	-2.380371	-0.5493164	0.8544922	1.963110324	-9.7401857	-1.5204834260000002	-0.12207031	-0.7324219	1.159668	5.220605432000001	11.33364218	2.063598642	0.7324219	0.91552734	-1.2817383	-9.47460962	-1.7609375	3.39267572	-0.36621094	-1.953125	0.30517578	-1.393676718	11.162573380000001	4.024316394	0.4272461	-0.18310547	0.24414062	4.362866214	8.535522660000002	0.970190396	-0.9765625	-4.211426	-1.5869141	1549637632.48
-9.46145018	-5.132080072	-2.7359130400000002	-1.0986328	-0.79345703	-0.12207031	2.165283246	-9.80358876	-1.119726538	-0.24414062	-0.91552734	1.8920898	5.829516574	11.55854532	2.4021484620000004	0.6713867	0.30517578	-0.91552734	-10.80966754	-0.8948242212000002	3.3328614200000004	-0.36621094	-0.7324219	-0.061035156	-0.9510498200000002	11.450878600000001	3.7683105040000004	0.12207031	-0.12207031	0.8544922	-0.840991214	9.506909440000001	1.2860107820000002	1.6479492	1.8920898	-3.479004	1549637632.52
-8.81784694	-4.689453076	-3.1486327880000005	3.4179688	0.6713867	0.24414062	2.4643554320000005	-9.46623552	-0.3576904254	-0.30517578	-1.159668	2.380371	6.02810054	11.556152160000002	2.53254393	0	1.0986328	-0.4272461	-11.02021466	0.19619140380000002	4.159497104000001	-0.91552734	-2.6245117	-0.24414062	-0.6077148560000001	11.17573282	2.9799560700000005	-0.18310547	0.5493164	0.91552734	4.482495108	12.57658696	1.9415771760000002	0.12207031	-5.3100586	-2.5634766	1549637632.56
-7.762719748	-3.093603534	-3.32807608	0.7324219	-1.0986328	0.12207031	2.4643554320000005	-9.46623552	-0.3576904254	-0.061035156	-1.7089844	2.6245117	5.83669429	10.302441100000001	2.1485351440000002	-0.9765625	0.7324219	0.9765625	-11.02021466	0.19619140380000002	4.159497104000001	-0.48828125	1.8920898	0.30517578	-1.0108642572	9.8	2.19638678	-0.6713867	1.2817383	0.61035156	2.227490216	10.21032698	-0.702221646	0.6713867	-1.4038086	-1.953125	1549637632.6
-8.255590560000002	-2.48828125	-3.5386230040000006	0.6713867	0.79345703	0.24414062	2.7048096040000003	-8.6515625	-0.172265625	-0.24414062	-1.8920898	2.6855469	5.359375	9.791625900000001	1.50732428	-0.9765625	0.7324219	0.9765625	-9.922021760000002	0.7560547120000001	2.4583741	-0.5493164	-0.36621094	0.12207031	-1.7693115020000003	9.029589660000001	1.2297851440000003	-1.4038086	1.2817383	0.6713867	2.1796386780000003	9.331054712	-1.4331542540000002	1.7089844	0.5493164	-1.8920898	1549637632.64
-9.447094748	-1.7501709260000002	-4.4489991	-0.061035156	0.12207031	0.061035156	3.3759277160000005	-9.605004892	0.362475589	-0.48828125	-1.4648438	2.5024414	4.62604982	10.801294420000001	0.5969482428	-1.8310547	0.79345703	2.0141602	-9.01403804	0.5574707068000001	2.568432608	-0.24414062	0.24414062	-0.12207031	-1.9989990020000004	10.004565200000002	1.259692392	-0.9765625	0.48828125	1.4648438	1.046752896	9.701904254	-0.8254394568000001	1.4648438	-2.319336	-2.1362305	1549637632.68
-8.81066893	-1.56354982	-3.776684604	-0.061035156	-0.6713867	-0.12207031	3.3759277160000005	-9.605004892	0.362475589	-0.48828125	-0.9765625	2.380371	4.32578125	10.35866664	-0.385205072	-2.8686523	-1.0375977	2.1362305	-9.01403804	0.5574707068000001	2.568432608	-0.24414062	0.18310547	-0.30517578	-1.4833984620000003	10.01174272	2.122216754	-0.9765625	0.48828125	1.4648438	1.594653354	9.788037140000002	-1.2154297120000002	1.5258789	-3.540039	-2.6855469	1549637632.72
-7.845263580000001	-1.5719238220000002	-2.5157959260000005	0.36621094	-0.18310547	0	3.3866942900000003	-8.895605432000002	0.5335449280000001	-0.30517578	-1.0986328	1.8310547	4.422680710000001	8.900390380000001	-1.0515380890000001	-2.8686523	-1.0375977	2.1362305	-8.32497554	0.40075683900000003	2.51101088	-0.36621094	-0.30517578	-0.12207031	-1.362573282	8.789135880000002	2.27653804	-0.91552734	0.8544922	1.0986328	2.39138179	9.081030252000001	-1.9535400360000001	1.953125	-2.746582	-2.6855469	1549637632.76
-7.656250000000001	-1.391284146	-2.4930663940000004	1.3427734	1.7700195	0.061035156	3.334057608	-7.84646016	0.5969482428	-0.12207031	-1.2817383	1.4038086	4.341332968000001	8.310620108	-1.168774411	-1.953125	-0.91552734	2.8686523	-7.912255890000001	0.4426269568000001	2.8914307100000003	-0.30517578	0.061035156	-0.24414062	-1.1257080072	8.212524460000001	2.159301718	-1.0375977	0.24414062	0.7324219	2.56245108	9.122900360000001	-1.6496826080000002	1.6479492	-1.5258789	-2.6855469	1549637632.8
-8.357275360000001	-0.6328369110000001	-3.7982177520000002	0.8544922	0.18310547	-0.12207031	3.354394568	-7.718457068	0.6651367212000001	-0.061035156	-1.159668	1.2817383	3.7288329680000003	8.150317392	-1.1328857428	-0.4272461	0.79345703	2.6245117	-7.912255890000001	0.4426269568000001	2.8914307100000003	-0.30517578	-0.18310547	-0.18310547	-0.538330072	8.157495108	2.19997554	-0.7324219	0.18310547	0.30517578	2.20236821	9.05471196	-1.3230957460000001	0.8544922	-1.159668	-2.5024414	1549637632.84
-8.87407248	-0.6447998200000001	-3.6833741	0	-0.61035156	0	3.363964856	-7.872778060000001	0.5802001800000001	0.18310547	-1.2207031	1.0986328	3.111547824	7.930200180000001	-1.061108426	-0.4272461	0.79345703	2.6245117	-7.927807608000001	0.678295926	3.19768071	-0.12207031	0.24414062	-0.061035156	-0.439038089	8.25678714	2.0695800720000004	-0.4272461	0.12207031	0	1.752563498	9.089404254	-1.449902356	0.36621094	-1.7700195	-2.4414062	1549637632.88
-9.408813400000001	-1.272851538	-3.3352538940000005	0.12207031	-0.48828125	0.24414062	3.8711913940000002	-8.383593750000001	0.49526367800000004	0.12207031	-1.0986328	0.91552734	2.951245108	8.03427716	-0.9139648560000001	-0.18310547	-0.48828125	1.159668	-7.927807608000001	0.678295926	3.19768071	0.24414062	0.4272461	-0.061035156	-0.8445800720000001	8.61926268	2.0336913940000003	0.12207031	-0.24414062	0.061035156	2.288500998	9.523657248000001	-1.1257080072	-0.18310547	-1.4038086	-2.1362305	1549637632.92
-9.563134980000001	-0.38999023560000007	-3.5493896760000005	1.6479492	0.18310547	0.79345703	3.8711913940000002	-8.383593750000001	0.49526367800000004	-0.061035156	-0.30517578	0.8544922	2.8878417540000005	8.725732428	-0.885253894	-0.061035156	-1.0986328	0.18310547	-8.254394568	0.594555661	3.0433594240000006	0.24414062	-0.79345703	-0.18310547	-0.8170653959999999	9.484179712000001	2.233471646	0.12207031	-0.24414062	0.061035156	2.8914307100000003	9.936376800000001	-1.312329074	-0.8544922	-1.2207031	-1.5258789	1549637632.96
-9.96867662	0.47851562500000006	-4.194189496	-0.18310547	-0.061035156	0.5493164	4.136767572	-8.92551268	0.40314941100000007	0	0.061035156	0.5493164	3.1055663940000002	9.5703125	-0.805102536	-0.061035156	-1.0986328	0.18310547	-9.42436502	0.16508788940000002	4.0326903960000005	0.18310547	-0.5493164	-0.061035156	-0.5203857428	10.59792482	3.0014891200000005	0.7324219	-0.91552734	-0.48828125	2.9799560700000005	10.17683058	-1.1675781250000001	-2.2583008	-1.0375977	-1.3427734	1549637633.0
-10.49863318	-0.2189208966	-4.7349121400000005	-0.9765625	-0.61035156	0.61035156	4.353295926	-9.21860324	0.2895019568	0.061035156	0	0.12207031	3.7324219240000005	9.955517180000001	0.031103515380000002	0.30517578	-1.5258789	-0.8544922	-8.943457068	-0.439038089	3.7587402160000005	0.061035156	-0.30517578	-0.24414062	-0.641210962	10.929297120000001	3.2682617800000004	0.12207031	-0.5493164	-0.7324219	3.9788574280000004	10.3622554	-1.0108642572	-2.9296875	0.79345703	-0.6713867	1549637633.04
-10.606298920000002	-1.945166034	-4.03986821	-2.4414062	-2.0751953	0.24414062	4.59973143	-9.2808107	0.0909179712	0.12207031	0	-0.5493164	4.4059326080000005	10.59672824	1.403247104	1.3427734	0.61035156	-2.8076172	-9.374121106	0.00478515625	3.899902356	-0.48828125	-1.3427734	-0.12207031	-1.079052716	10.8898188	3.124707068	0.061035156	-1.2817383	-0.61035156	5.542407248	10.59553264	1.414013678	-4.8217773	0.48828125	1.0375977	1549637633.08
-9.477001800000002	-3.762329074	-2.3519042540000004	-2.319336	-1.953125	-0.6713867	4.842578076	-9.850244600000002	-0.2069580072	0	0.30517578	-1.0375977	4.374829074	11.43891574	2.04924321	1.3427734	0.61035156	-2.8076172	-10.74985324	0.20097655760000002	3.9932128600000003	0.30517578	-1.2207031	-0.18310547	-0.764428714	11.0417482	3.37473143	0.36621094	-0.8544922	-0.6713867	6.54011232	10.25339308	3.4680420320000005	-6.3476562	-0.7324219	4.1503906	1549637633.119
-8.766406250000001	-3.9908202880000005	0.20097655760000002	0.061035156	0.18310547	1.0375977	5.010058606	-9.518872300000002	-0.6531738220000001	-0.12207031	1.2817383	-1.5258789	4.4980469240000005	10.90776358	2.24423822	0.30517578	0.4272461	-3.2348633	-11.26784694	-0.8876464660000001	3.818554712	0.91552734	0.36621094	-0.7324219	-1.37214357	10.225878600000001	4.34851088	0.36621094	0.18310547	-1.0986328	3.24194339	9.7066893	2.656957968	-1.0986328	-3.1738281	7.385254	1549637633.16
-10.73190944	-3.3831054320000007	-1.8578369600000002	1.953125	3.2348633	0.36621094	5.010058606	-9.518872300000002	-0.6531738220000001	-0.18310547	2.0141602	-2.6245117	5.15361322	10.566821580000001	2.4356445680000003	0.061035156	-1.0375977	-2.746582	-10.44838858	-1.592260782	2.5744139400000003	0.48828125	1.2817383	-0.7324219	-2.6258545320000004	9.53083516	3.9788574280000004	0.36621094	0.18310547	-1.0986328	2.64379892	14.839965560000001	-1.2309814300000002	-3.2958984	-0.18310547	7.080078	1549637633.199
-9.77128894	-2.2430420320000004	-3.269457968	0.12207031	-2.9296875	-0.4272461	4.5064209260000005	-9.90647014	-0.923535144	0	2.4414062	-3.2348633	4.777978534	10.394556200000002	2.25261232	0.61035156	-0.12207031	-1.8920898	-10.030884080000002	-0.8756836060000002	2.8447753600000003	0.36621094	0.91552734	0.30517578	-2.5205810700000004	9.49973143	3.6773925720000005	-0.24414062	-1.159668	-0.9765625	0.10886230040000001	13.2716304	-0.9953125	-0.48828125	-3.0517578	6.4086914	1549637633.239
-8.01274411	-1.355395468	-0.7381103240000001	-0.5493164	0.24414062	0.7324219	3.734814496	-10.338329680000001	-1.3661621400000001	0.30517578	1.953125	-3.6010742	3.9836425720000004	9.301147660000002	1.88774411	0.4272461	0.5493164	-1.159668	-8.540307608	-1.161596646	2.000195288	0.91552734	0.36621094	-0.12207031	-2.27653804	8.62285144	3.4417237400000005	-0.24414062	-0.61035156	-0.8544922	0.42587889400000006	10.31320836	-0.18422851440000002	0.7324219	0.7324219	5.554199	1549637633.279
-8.049829074	-0.7393066100000001	-0.7608398560000001	0.8544922	1.4038086	0.48828125	3.10317392	-9.337036240000002	-1.650878894	0.24414062	1.0375977	-4.1503906	3.77548822	8.43981929	1.599438498	-0.48828125	-1.5258789	-0.12207031	-8.28789038	-1.4199951080000002	2.332763678	1.0375977	0.6713867	-0.4272461	-2.4906739200000003	7.751952880000001	3.0971923920000006	-0.061035156	-1.4038086	-0.48828125	1.774096646	8.8979982	-0.7668212860000001	1.7089844	4.1503906	3.540039	1549637633.32
-8.84296875	-0.1495361322	-1.1400634980000002	0.36621094	0.61035156	0.36621094	2.7538574280000003	-8.59294429	-1.6030273560000001	0	1.2817383	-4.0893555	3.6510742800000004	8.4135009	1.2178222840000001	-0.48828125	-1.5258789	-0.12207031	-7.864404254	-0.8170653959999999	2.04086911	1.0986328	-0.4272461	-0.12207031	-1.9858398560000001	7.85842302	3.2682617800000004	0.36621094	-1.7700195	-0.24414062	-0.2177246106	6.997094748	-0.10766601440000001	3.7841797	5.2490234	0.9765625	1549637633.359
-9.213818390000002	-0.42229003600000004	-0.9594238220000001	-0.18310547	1.2207031	0.8544922	2.205957068	-8.408715560000001	-1.547998004	0.12207031	1.4648438	-3.4179688	3.672607428	8.64558107	0.8206542932	-0.7324219	-2.0751953	0.18310547	-8.07016574	-1.2501221040000001	2.628247104	1.2207031	-0.24414062	0	-1.403247104	8.39555661	3.7587402160000005	0.48828125	-1.3427734	-0.36621094	-2.9368896760000003	7.21003444	0.8708984620000001	3.0517578	1.953125	-0.5493164	1549637633.399
-9.542798020000001	-0.1315917932	-1.5527832460000002	0.061035156	2.6855469	0.061035156	1.7226562500000002	-8.11682158	-1.528857428	0.18310547	1.0375977	-2.5024414	3.966894568	9.376513580000001	0.6806884980000001	-0.061035156	-1.6479492	0.061035156	-8.084521760000001	-2.03488768	2.636621106	0.6713867	-0.91552734	-0.18310547	-1.0802490020000002	9.46145018	4.187011780000001	0.48828125	-1.3427734	-0.36621094	1.4750244600000002	7.4720217600000005	2.87707518	4.272461	2.1362305	-0.91552734	1549637633.439
-11.008251800000002	-0.802709964	-2.8495605040000003	-0.7324219	0.6713867	-0.18310547	1.4606689300000002	-8.575000000000001	-1.5779052520000003	0.36621094	0.4272461	-1.4038086	4.373632788	9.76171875	1.0168457068	-0.061035156	-1.6479492	0.061035156	-8.984130890000001	-2.121020468	3.59484874	0.18310547	-0.5493164	-0.12207031	-0.1674804712	10.083520860000002	4.530346646	0.4272461	-1.3427734	-0.24414062	5.02082518	9.686352340000001	1.924829074	2.380371	-4.5166016	-1.159668	1549637633.48
-11.420971940000001	-0.9283202880000001	-2.300463858	-0.8544922	-0.5493164	0.061035156	1.488183606	-8.82263179	-1.524072284	0.4272461	-0.061035156	-0.36621094	4.445410144	9.563134980000001	1.5898682100000001	0.8544922	0	-0.4272461	-8.984130890000001	-2.0289062500000004	3.5721191100000005	0.12207031	-0.061035156	-0.061035156	-0.0418701178	9.71745607	4.542309604000001	0.061035156	0	-0.5493164	8.279516574	10.56801718	4.809082068	-0.8544922	1.0986328	-0.30517578	1549637633.519
-10.461548020000002	-2.122216754	-3.0995849640000004	-0.61035156	-0.5493164	-0.36621094	1.6185790740000001	-8.948242212	-1.425976538	0.30517578	-0.4272461	0.18310547	4.445410144	9.563134980000001	1.5898682100000001	1.3427734	0.7324219	-0.61035156	-9.707885880000001	-1.9798584260000003	3.744384784	-0.36621094	-0.5493164	0.18310547	-0.0418701178	9.71745607	4.542309604000001	0.061035156	0	-0.5493164	4.4334472840000005	9.49494658	-0.7309326080000002	-0.4272461	-3.479004	-1.4038086	1549637633.559
-9.6983152	-3.946557608	-3.0828369600000003	0.5493164	-0.30517578	-0.6713867	1.620971646	-9.770092752000002	-1.349414038	0.24414062	-0.6713867	1.0986328	4.598535144	10.997485520000001	2.11743161	0.9765625	0.9765625	-0.9765625	-10.23903804	-1.4546875000000001	4.053027356	-0.36621094	0.61035156	0.12207031	-0.723754892	10.759423920000001	3.7061035340000004	0	0.18310547	-0.30517578	1.4869873200000001	10.985522659999999	2.3710449280000003	-0.18310547	1.953125	-0.9765625	1549637633.599
-9.254492212	-3.0947998200000004	-3.603222644	2.5024414	-0.30517578	-0.8544922	1.695141574	-9.648071580000002	-1.03957518	-0.061035156	-0.91552734	1.953125	4.99211412	10.7438723	1.7693115020000003	0.36621094	0.48828125	-1.159668	-10.784546220000001	-0.9211425720000002	3.552978534	-0.7324219	0.30517578	0.18310547	-1.129296875	10.323974640000001	3.228784146	-0.12207031	1.0986328	-0.30517578	2.40573732	11.17453624	1.38410643	0.30517578	-1.7089844	-1.3427734	1549637633.639
-8.57978534	-2.2167236420000003	-4.301855432000001	-0.18310547	-1.2207031	-1.3427734	1.888940396	-9.07504892	-0.6842773560000001	-0.12207031	-0.91552734	2.5634766	4.99211412	10.7438723	1.7693115020000003	0.12207031	0.6713867	-0.61035156	-10.252197480000001	-0.15551757200000002	2.8328125	-0.7324219	1.953125	0.5493164	-1.90808107	9.6385009	2.3806152160000003	-0.12207031	1.0986328	-0.30517578	2.8471679320000005	9.88134784	-0.538330072	0.61035156	-0.7324219	-1.3427734	1549637633.679
-9.04992662	-2.951245108	-3.9573242800000004	-0.12207031	-0.7324219	-0.91552734	2.04326178	-8.79990216	-0.423486322	-0.30517578	-0.8544922	3.0517578	3.800610324	10.58596196	0.173461911	0	1.4648438	0.30517578	-9.96748004	0.2536132788	1.5563721040000003	-0.7324219	0.6713867	0.36621094	-2.674902356	9.88015126	1.814770468	-0.7324219	1.3427734	-0.48828125	2.9644042540000006	9.700707968000001	-0.765625	0.6713867	0.12207031	-0.79345703	1549637633.719
-9.29277356	-2.0671875	-3.5182862400000006	0.12207031	0.18310547	-0.48828125	2.3028564300000003	-9.713867212	-0.2607910144	-0.48828125	-0.9765625	3.4179688	3.2144287140000003	10.843163940000002	-0.71538089	-0.48828125	0.91552734	0.5493164	-10.43403354	0.3600830072	2.062402356	-0.61035156	1.8920898	0.18310547	-3.1689697480000003	10.302441100000001	1.9954101440000003	-0.12207031	1.2817383	-0.24414062	1.868603534	9.786840560000002	-0.5670410144	0	-1.7700195	-1.0986328	1549637633.759
-9.2042482	-1.6353271760000003	-3.6738037140000004	0.061035156	-0.18310547	-0.6713867	2.7646241	-10.029687500000001	0.0837402356	-0.61035156	-0.61035156	3.479004	3.1593994600000004	9.718652160000001	-1.299169928	-1.0375977	-0.18310547	0.48828125	-9.18630342	0.47014160340000005	1.50493161	-0.6713867	1.4038086	0.18310547	-3.62236322	9.314306610000001	1.9547363220000002	-0.12207031	1.2817383	-0.24414062	2.042065396	9.469824280000001	-1.681982428	0.5493164	-2.1362305	-1.953125	1549637633.799
-8.54270018	-1.790844748	-3.4261719240000006	-0.30517578	-0.30517578	-0.6713867	2.9321045320000003	-9.2808107	0.2763427716	-0.48828125	-0.79345703	2.8686523	3.01464856	9.419580072	-1.484594748	-0.6713867	-0.5493164	0.9765625	-8.943457068	0.716577176	1.52526857	-0.5493164	0.4272461	0.18310547	-3.3508057100000004	8.95183107	1.8279297120000002	-0.30517578	0	-0.24414062	3.7647216460000004	9.195874100000001	-1.484594748	1.0986328	-0.5493164	-1.8310547	1549637633.839
-8.311816394000001	-2.2944824280000002	-3.0720702880000004	0.30517578	0.18310547	-0.48828125	2.975170926	-9.063086060000002	0.38879393000000007	-0.36621094	-1.2207031	2.4414062	2.682080072	9.305932608	-1.415209964	-0.12207031	-0.061035156	1.159668	-8.823827880000001	0.794335962	1.53125	-0.30517578	0.5493164	0	-2.816064496	9.05231929	1.9427734620000003	-0.12207031	0.24414062	-0.36621094	3.5565673920000003	9.026000900000001	-0.6340332068000001	0.6713867	-0.12207031	-1.4648438	1549637633.879
-8.972167932000001	-2.222705072	-3.366357428	0.61035156	-0.5493164	-0.12207031	3.2682617800000004	-8.802294928000002	0.4868896466	-0.4272461	-0.91552734	2.2583008	2.682080072	9.305932608	-1.415209964	0.061035156	-0.061035156	0.91552734	-8.66472194	0.7716064300000001	1.534838858	-0.12207031	0.61035156	0	-2.66772464	8.4733152	1.70471196	-0.12207031	0.24414062	-0.36621094	2.8017089660000005	9.31311052	-0.5646484424	0.18310547	-0.5493164	-1.2207031	1549637633.919
-9.048730432000001	-2.031298822	-3.0601074280000002	0.30517578	-0.79345703	0.36621094	3.4680420320000005	-8.21013179	0.5359375000000001	-0.5493164	-0.061035156	2.0141602	2.598339856	8.55585962	-0.7105957068000001	0.12207031	-0.36621094	0.5493164	-8.498437500000001	1.1508300720000002	1.256103534	0.18310547	0.48828125	0	-2.709594748	8.26875	1.4403320680000002	0.12207031	-0.12207031	-0.12207031	2.064794928	9.31191394	-0.7979248200000001	0	-1.159668	-1.159668	1549637633.959
-8.988915740000001	-1.7776855040000001	-2.9141601440000002	0.5493164	0.18310547	0.4272461	3.505126996	-8.189794928000001	0.6256591459999999	-0.7324219	0.36621094	1.6479492	2.743090854	9.558349640000001	-0.7464843750000001	-0.061035156	-0.48828125	0.12207031	-8.741284440000001	1.4235839660000003	1.3853027160000002	0.5493164	0.24414062	-0.12207031	-2.633032248	9.20305162	1.546801718	0.48828125	-0.24414062	0	2.1509277160000004	9.209033246	-1.4211913940000003	-0.061035156	-0.7324219	-1.4648438	1549637633.999
-9.072656250000001	-1.193896466	-3.514697284	0.61035156	-0.18310547	0.061035156	3.6211670320000002	-8.681469748	0.7871582068	-0.7324219	0.36621094	1.6479492	2.743090854	9.558349640000001	-0.7464843750000001	-0.5493164	-0.91552734	-0.4272461	-9.226977340000001	0.9343017572	1.9104736420000001	0.6713867	0	-0.30517578	-2.427270468	10.184009080000001	2.1437500000000003	0.48828125	-0.24414062	0	2.471533246	9.31669928	-1.31352536	-0.30517578	-0.061035156	-1.4038086	1549637634.039
-8.97336412	-1.006079074	-3.4728271760000005	0.12207031	-0.061035156	-0.12207031	3.6462889400000003	-8.844164840000001	0.754858426	-0.7324219	0.7324219	1.3427734	3.8376952880000004	9.88613318	-0.7500732428000001	-0.5493164	-1.2817383	-0.79345703	-9.362158246000002	0.16508788940000002	2.24423822	0.36621094	0.061035156	-0.36621094	-1.847070288	10.2342527	2.7478759000000004	0.30517578	-0.36621094	-0.4272461	2.289697284	9.382495108	-1.3458251800000003	-0.24414062	-0.91552734	-1.5869141	1549637634.079
-8.488867212	-1.3171142180000002	-3.8018066100000003	-0.6713867	-0.48828125	-0.48828125	3.5266601440000005	-8.41708966	0.5144042932	-0.36621094	0.61035156	0.061035156	4.326977536	9.4423098	0.18303222840000002	0.30517578	-0.9765625	-0.91552734	-9.213818390000002	-0.03828125	2.3399413940000002	-0.061035156	0.18310547	-0.4272461	-1.046752896	9.77248552	2.61867662	-0.18310547	-0.24414062	-0.79345703	2.7323242800000003	9.226977340000001	-1.2453369600000002	-0.61035156	-0.24414062	-1.4648438	1549637634.119
-8.45297824	-2.702417032	-3.60441893	-1.6479492	-1.953125	-0.91552734	3.25988768	-8.21013179	0.1064697284	-0.4272461	0.48828125	-0.5493164	4.179833966	9.298754892	0.794335962	0.91552734	0.24414062	-1.159668	-9.368139480000002	0.1256103534	2.253808606	-0.18310547	0	-0.24414062	-0.687866214	9.22458516	2.445214856	-0.18310547	-0.24414062	-0.79345703	3.7395996400000002	9.05351538	-0.970190396	-1.2817383	0.5493164	-0.79345703	1549637634.159
-9.472216754	-5.293579074	-2.4870849640000006	-1.953125	-2.6245117	-1.5258789	2.879467752	-8.374023560000001	-0.4091308606000001	-0.4272461	0.48828125	-0.5493164	4.17026358	9.50930162	0.83022464	0.18310547	0.18310547	-1.3427734	-10.36584514	-0.014355469240000002	1.915258786	0.061035156	1.0375977	-0.36621094	-0.6268554712000001	9.448290740000001	2.8447753600000003	0.61035156	1.2207031	-1.0375977	4.15471196	8.55585962	0.30744628600000007	-2.6855469	1.0986328	1.2817383	1549637634.199
-9.547582968	-6.031689300000001	-1.6030273560000001	0.79345703	-0.61035156	-2.0141602	2.451196286	-9.149218750000001	-1.052734375	-0.6713867	0.48828125	-0.91552734	4.577001996	10.219897659999999	0.8720947480000001	-0.6713867	-0.18310547	-1.7089844	-11.82651358	-0.9642089660000001	2.628247104	0.36621094	2.6855469	-0.61035156	-1.238159146	10.033276260000001	3.5517822480000003	0.30517578	2.8076172	-0.9765625	4.66672374	11.43173822	3.3496094240000005	-2.746582	0.79345703	3.90625	1549637634.239
-8.761621106	-5.063891574	-0.43066405760000004	1.0986328	-0.79345703	-2.0751953	2.1114501800000003	-9.70429712	-1.5085204680000002	-0.7324219	1.7089844	-0.24414062	4.252807608	9.49973143	0.9223388580000002	-0.61035156	0.48828125	-2.0751953	-11.2379393	-1.1675781250000001	1.21901857	-0.30517578	4.3945312	-0.36621094	-3.289794928	8.607299820000001	3.234765576	0.30517578	2.8076172	-0.9765625	0.5670410144	13.692724640000002	2.7299316100000004	-1.5258789	-0.4272461	5.859375	1549637634.279
-9.853833360000001	-4.90478534	-0.9642089660000001	1.159668	0.48828125	-2.8686523	1.670019568	-8.68864766	-1.8650146760000001	-0.79345703	2.746582	0.18310547	3.0086670320000004	9.095385880000002	1.038378894	0.061035156	0.61035156	-0.79345703	-10.40771466	-1.0264160340000001	0.1854248004	0.5493164	4.9438477	-0.061035156	-4.57341304	7.340429712000001	2.682080072	0.9765625	1.2817383	-1.4648438	-1.3051513580000003	13.08500998	-0.17106933900000001	-2.0141602	-1.4038086	3.9672852	1549637634.319
-8.42785643	-4.5243652160000005	-0.9737792932	0.6713867	-0.6713867	-2.9296875	0.9689941100000001	-8.257983426000001	-2.2490234620000003	-0.6713867	2.5634766	0.4272461	1.5599609620000003	9.140844748000001	1.0575195288	-0.30517578	0.061035156	0.36621094	-10.150512680000002	-1.403247104	-0.0813476538	0.18310547	5.065918	0	-4.301855432000001	7.78544928	2.469140576	1.5869141	1.0375977	-1.2817383	-1.19270018	11.58964856	-0.8613281250000001	-1.0375977	-1.4038086	2.9296875	1549637634.359
-7.729223740000001	-3.599633786	0.41152344240000005	1.2207031	0.12207031	-2.380371	0.49885253600000007	-8.250805710000002	-2.8088867800000004	-0.30517578	1.5258789	0.61035156	1.5599609620000003	9.140844748000001	1.0575195288	-0.5493164	-0.7324219	0.18310547	-8.621655252000002	-1.315917932	-0.8972167932	0.7324219	6.5307617	0.12207031	-4.06379393	7.489965560000001	2.418896466	1.5869141	1.0375977	-1.2817383	1.6090087860000002	8.85253894	-0.8122802520000001	0.36621094	2.8076172	1.8310547	1549637634.399
-7.856030252000001	-2.818457068	-0.6447998200000001	0.5493164	-0.79345703	-2.9907227	0.7369140380000001	-7.086816394	-2.624658246	-0.61035156	1.7089844	0.5493164	1.32189946	7.450488220000001	0.765625	-0.18310547	-0.8544922	-0.36621094	-7.469628894	-1.4965576080000003	-2.312426718	0.48828125	4.4555664	-0.24414062	-4.06379393	6.489868210000001	2.168872104	1.2207031	2.746582	-1.0375977	1.7130859620000003	8.028295926	-0.07058105432	-0.24414062	6.164551	0.61035156	1549637634.439
-7.25429712	-3.66303714	-0.708203125	-0.79345703	-1.0986328	-3.540039	0.716577176	-6.62504892	-2.616284146	-0.36621094	2.319336	0.61035156	1.683178714	7.2339601600000005	0.7668212860000001	0.12207031	-0.18310547	-0.61035156	-7.446899460000001	-2.063598642	-2.568432608	0.18310547	4.1503906	0	-3.8460692900000004	6.269750900000001	2.1138427520000005	1.2817383	2.9296875	-1.0375977	0.4438232428	7.54738768	1.5360351440000002	-0.6713867	2.746582	0.061035156	1549637634.479
-5.6967282400000006	-3.899902356	-0.00837402356	0.6713867	0.24414062	-2.8076172	0.9510498200000002	-6.721948380000001	-2.62346196	0.18310547	1.6479492	0.30517578	2.19399411	6.421679712	0.7692138580000001	0.4272461	-0.061035156	-0.6713867	-7.229174820000001	-2.9644042540000006	-2.2801269960000004	-0.91552734	4.333496	-0.061035156	-3.0672851440000004	5.656054712	2.04326178	1.2817383	2.9296875	-1.0375977	2.81726088	7.730419928000001	2.2813232820000002	1.2207031	-0.36621094	0.91552734	1549637634.519
-5.312719748	-3.8831542540000004	-1.0419677520000001	-1.5869141	0.18310547	-3.479004	1.43435054	-6.018530252000001	-2.6976317900000004	0.18310547	0.79345703	-0.5493164	2.460766574	5.1045652	1.02761232	0.7324219	0	-0.36621094	-6.2183107	-2.5349366	-3.051733426	-1.2817383	5.432129	0.24414062	-2.8124755400000003	4.298266574	1.542016574	0.8544922	4.333496	-1.7089844	4.7349121400000005	6.9133545320000005	2.0659912140000003	-0.12207031	-0.24414062	1.0375977	1549637634.558
-6.5592527	-6.773388580000001	-0.660351538	0.24414062	0.8544922	-4.0893555	1.5707275360000001	-5.97785643	-2.64140625	0	0.061035156	-1.3427734	2.5098144959999997	5.203857428000001	0.643603534	1.159668	0	0.24414062	-5.7027101600000005	-2.30883786	-4.03747554	-1.5258789	4.3945312	0.48828125	-3.4967528960000003	4.2240966460000005	0.5036376800000001	1.2817383	3.2958984	-0.8544922	3.5087158540000005	7.725634980000001	1.2788329680000001	-0.6713867	3.112793	0.6713867	1549637634.599
-7.139452880000001	-7.372729532	-0.3828125	1.4038086	-0.24414062	-3.7841797	1.5360351440000002	-6.48747554	-2.8017089660000005	0.4272461	0	-1.8310547	2.138964856	6.6609375	0.19140625	0.9765625	0.30517578	0.061035156	-7.47561052	-0.7883544928000001	-3.6331298920000004	-1.4648438	5.3100586	0.8544922	-3.9776612400000007	6.062792932000001	-0.593359375	1.2817383	3.2958984	-0.8544922	4.98015126	12.212914840000002	1.757348642	-2.6245117	-0.24414062	1.8920898	1549637634.638
-6.280517572	-7.025805710000001	-0.7512695288	1.3427734	2.380371	-3.2348633	1.040771466	-7.43852536	-2.834008786	0.12207031	-0.5493164	-1.5258789	1.642504892	8.668310700000001	-0.47971191100000005	0.8544922	0.12207031	-0.5493164	-7.0772461060000005	0.1447509784	-4.8342040740000005	-1.2817383	6.225586	1.0986328	-4.306640576	7.981640380000001	-1.107763678	1.3427734	1.6479492	1.0375977	2.9500489200000004	7.914648560000001	3.188110324	-0.30517578	0	2.0751953	1549637634.678
-5.921630890000001	-6.031689300000001	-1.870996106	-0.7324219	2.5634766	-3.8452148	0.5024413940000001	-8.572607428000001	-3.125903354	-0.48828125	-1.7089844	-1.0375977	1.9427734620000003	9.78444838	-0.593359375	0.36621094	-1.5869141	-1.2207031	-5.865405252	0.31103514400000004	-5.495751800000001	-0.79345703	5.859375	1.2817383	-4.981347840000001	8.165869110000001	-1.620971646	1.4038086	2.380371	2.0751953	4.326977536	9.552368210000001	4.474121106	-1.7700195	0.61035156	1.6479492	1549637634.719
-7.469628894	-9.122900360000001	-1.0646972840000002	0.91552734	1.159668	-3.2958984	0.48090820680000007	-8.6766848	-2.674902356	-0.8544922	-2.6245117	-0.79345703	1.9427734620000003	9.78444838	-0.593359375	0.061035156	-1.4648438	-1.2817383	-4.95024411	0.288305661	-7.009057608000001	-0.61035156	5.126953	1.159668	-5.231372300000001	8.649169928000001	-2.2657714660000003	1.4038086	2.380371	2.0751953	2.636621106	7.801000900000001	2.8854492800000004	-1.4648438	-2.1362305	0.9765625	1549637634.758
-6.383398560000001	-8.9494384	-2.013354532	2.5024414	-0.12207031	-2.1362305	0.7129882787999999	-8.758032248000001	-2.013354532	-1.5258789	-1.159668	-0.61035156	2.2813232820000002	12.747655760000002	-0.6041259784	0.48828125	-1.6479492	-0.48828125	-5.112939300000001	0.885253894	-8.307031250000001	-0.30517578	5.126953	0.9765625	-5.780468750000001	10.27971196	-2.96560054	1.159668	1.4038086	1.2207031	6.146533246000001	8.042651260000001	3.6893554320000006	-1.2207031	-1.2207031	0.91552734	1549637634.798
-6.895410340000001	-8.01274411	-2.141357428	-0.18310547	2.1362305	-2.6855469	0.153125	-9.614575180000001	-1.3075439300000002	-1.159668	-0.9765625	-0.12207031	2.068383786	14.314795320000002	-0.5048339856	-0.18310547	-2.2583008	0.36621094	-5.555566394	1.6915527160000003	-9.387280252000002	0.061035156	4.9438477	0.9765625	-5.67041034	11.685351440000002	-3.749169928	1.4648438	1.3427734	0.61035156	5.579492212	7.556957968000001	2.82084964	-1.6479492	-1.2817383	0.48828125	1549637634.839
-6.738696580000001	-9.73540036	-2.24064946	0.18310547	-0.36621094	-2.0751953	0.05981445288	-11.81813948	-1.03957518	-0.061035156	-2.746582	0.7324219	2.068383786	14.314795320000002	-0.5048339856	-0.8544922	-1.7089844	0.9765625	-4.792333966	1.239355432	-10.27373004	0.48828125	5.004883	0.48828125	-4.87368161	12.535913040000002	-3.33645018	1.4648438	1.3427734	0.61035156	6.730322480000001	7.8153564300000005	2.100683606	-0.9765625	-1.6479492	0.61035156	1549637634.878
-5.769701980000001	-8.388378894	-2.1616942900000002	0.36621094	1.0375977	-1.6479492	0.5514892572000001	-12.461742720000002	-1.272851538	0.7324219	-3.7231445	1.0986328	0.8278320288	13.4929438	0.734521466	0.061035156	-0.061035156	0.24414062	-3.275439496	0.9953125	-11.449683	0.24414062	3.6010742	0.18310547	-5.36296376	11.173339660000002	-4.0147461060000005	0.61035156	0.9765625	0.18310547	7.181323380000001	7.275830072	2.7311278960000003	-0.36621094	-0.24414062	0.6713867	1549637634.918
-5.602221940000001	-8.704199280000001	-1.656860324	-0.6713867	-0.18310547	-1.5869141	0.898413089	-12.8708741	-1.408032248	-0.36621094	-1.7089844	1.2207031	1.258496106	12.69621556	0.5550781250000001	-0.24414062	-0.4272461	-0.5493164	-2.6497802520000002	0.794335962	-11.65065944	0.12207031	2.8076172	0.30517578	-4.514794928000001	10.47709964	-3.98483876	0.24414062	0.91552734	0.12207031	6.799707068	6.94804712	2.8758788940000004	-0.24414062	-0.61035156	0.48828125	1549637634.958
-5.199072480000001	-10.03207968	-1.6245605040000002	-0.4272461	0.24414062	-0.61035156	0.687866214	-13.209423920000003	-1.79323732	-0.30517578	-2.8686523	1.159668	2.0121582460000003	12.979736420000002	-0.2775390576	-0.30517578	-1.159668	-0.61035156	-1.8638183900000003	0.2033691394	-11.937768080000001	-0.30517578	2.0141602	0.18310547	-3.8939209260000003	11.0931884	-4.05422374	0.24414062	0.91552734	0.12207031	7.273437500000001	6.99470198	1.9320067900000002	-0.36621094	0.061035156	0.48828125	1549637634.998
-5.31870108	-9.725830072	-2.146142572	-0.12207031	-0.061035156	-0.36621094	1.332666034	-13.221386780000001	-1.561157248	0.5493164	-2.1362305	0.48828125	2.87109375	14.231054320000002	-2.154516574	1.2207031	-0.6713867	-0.6713867	-1.6305420320000001	0.648388678	-12.541894960000002	-0.61035156	1.2817383	0.12207031	-4.38200679	11.790625	-4.878466754000001	0.061035156	0.5493164	0.36621094	7.2590820680000006	7.012646760000001	2.369848642	0.4272461	0.12207031	0.30517578	1549637635.039
-5.067480432000001	-10.3694339	-1.8386962860000002	-0.061035156	-0.4272461	0.18310547	1.7693115020000003	-12.734497300000001	-3.3460204680000003	0.061035156	-0.48828125	0.12207031	2.87109375	14.231054320000002	-2.154516574	1.4648438	0.24414062	-0.4272461	-1.343432608	1.6867675720000002	-13.150806200000002	-0.30517578	0.4272461	0.061035156	-3.8975097840000004	12.7943116	-5.11054712	0.24414062	0.48828125	0.6713867	6.391772660000001	7.32607428	3.03857428	-0.12207031	0.061035156	0	1549637635.078
-5.60461412	-10.35388228	-1.924829074	0.30517578	-0.7324219	0.4272461	1.3422363220000002	-13.611376800000002	-3.20366214	2.0751953	0.6713867	-0.12207031	2.063598642	15.477587860000002	-0.966601538	-2.5634766	2.380371	0	-1.6544677520000002	1.5109130400000002	-13.608984620000001	-0.18310547	-0.24414062	-0.30517578	-3.8975097840000004	12.7943116	-5.11054712	0.24414062	0.48828125	0.6713867	6.721948380000001	7.667016574000001	3.0864257200000003	-0.061035156	-0.30517578	-0.24414062	1549637635.118
-5.736206070000001	-10.03207968	-1.945166034	0.12207031	-1.3427734	0.61035156	1.5719238220000002	-13.863794420000001	-3.301757788	1.4038086	-0.79345703	-0.36621094	0.011962890380000002	15.519458360000002	0.45698242800000005	-1.4038086	7.6904297	0.91552734	-1.528857428	1.5384277160000002	-13.65922824	-0.061035156	-1.0986328	-0.48828125	-5.458667032	13.27402356	-5.1751467600000005	-0.91552734	-0.6713867	-0.12207031	7.226782248	7.51867662	2.604321286	0.48828125	-0.18310547	-0.48828125	1549637635.158
-5.532836960000001	-9.961499100000001	-1.5336425720000002	-0.18310547	-0.8544922	1.159668	0.379223642	-13.905663940000002	-0.5514892572000001	0.30517578	0.7324219	-0.30517578	0.011962890380000002	15.519458360000002	0.45698242800000005	0.36621094	3.479004	0.6713867	-1.3924804320000002	1.544409146	-13.3398188	0.30517578	-2.1972656	-0.61035156	-4.77558606	12.41030252	-5.112939300000001	-1.3427734	-1.2817383	-0.36621094	7.27463408	7.5414062500000005	2.682080072	0.36621094	0.4272461	-0.6713867	1549637635.198
-5.821142572	-9.57749002	-1.443920926	-0.30517578	-0.24414062	1.5258789	0.6675292932	-13.307519960000002	-0.5778076080000001	0.91552734	0.24414062	-1.6479492	1.35419928	14.2585688	0.1363769568	-0.061035156	2.319336	0.91552734	-1.9559326080000001	1.043164038	-12.87207068	0.30517578	-3.3569336	-0.79345703	-4.732519568	12.107641280000001	-3.8652099640000004	-1.3427734	-1.2817383	-0.36621094	6.689648560000001	7.4409179320000005	2.94526358	0.91552734	0.30517578	-0.91552734	1549637635.238
-6.15729982	-9.62055661	-1.9128662140000001	-0.8544922	-0.36621094	2.0751953	2.154516574	-12.79072284	-0.878076178	0.4272461	-0.18310547	-2.0751953	1.906884784	13.829101440000002	0.3026611322	0.61035156	3.2348633	1.8310547	-3.0397704680000004	0.758447284	-12.0538089	0	-3.7841797	-0.91552734	-5.10097644	11.58366664	-3.220410144	-2.2583008	-0.79345703	-2.4414062	6.389379892	7.7842527	3.0230224640000003	0.79345703	0.5493164	-1.2207031	1549637635.278
-6.3594728400000005	-9.919628600000001	-2.162890576	-1.4038086	-0.9765625	2.5024414	2.427270468	-12.33972194	-0.8421875000000001	0	-0.18310547	-2.4414062	1.906884784	13.829101440000002	0.3026611322	0.79345703	0.61035156	2.2583008	-3.4166014400000004	0.7273437500000001	-11.635107820000002	-0.18310547	-4.211426	-1.0986328	-5.5878659200000005	11.7655027	-3.5326415740000003	-1.953125	-1.3427734	-2.4414062	6.2302735600000005	7.966088760000001	3.23356929	1.0986328	0.61035156	-1.5258789	1549637635.318
-6.92172824	-9.77128894	-1.3099365020000002	-1.2207031	-1.4648438	3.112793	3.2479248200000006	-11.802587860000001	-1.234570288	-0.4272461	-0.061035156	-3.3569336	4.5327391200000005	12.521558	0.30385742800000004	0.5493164	-0.24414062	2.2583008	-3.946557608	0.775195288	-11.25707968	-0.061035156	-4.8217773	-1.0986328	-5.861816394000001	11.449683	-2.778979532	-1.953125	-1.3427734	-2.4414062	6.65615216	8.424267572	2.983544928	2.0751953	0.7324219	-1.6479492	1549637635.358
-6.918139480000001	-7.335644568	-0.9354980432000001	-0.61035156	-1.7700195	4.1503906	3.9956054320000005	-11.229565200000001	-1.040771466	-0.4272461	0.79345703	-3.540039	6.43005342	9.656445288	-0.27873535340000005	0.061035156	0.4272461	2.6855469	-4.48129892	0.6675292932	-10.26057158	0.24414062	-5.004883	-1.0986328	-5.4646485600000005	10.606298920000002	-1.874584964	-2.1972656	-2.0751953	-0.30517578	7.8428711060000005	7.778271760000001	1.9786621400000002	2.380371	1.8920898	-1.6479492	1549637635.398
-7.0604982000000005	-5.79841304	-1.3793212860000001	-2.5634766	-3.3569336	4.333496	4.187011780000001	-9.667211960000001	-1.562353534	1.4038086	1.159668	-3.90625	6.43005342	9.656445288	-0.27873535340000005	0.61035156	1.4038086	3.4179688	-4.2958741	-0.1244140625	-8.424267572	0.061035156	-5.6152344	-1.2817383	-2.49426268	8.63959964	0.19738769960000002	-1.159668	-2.4414062	2.1972656	7.1585937500000005	7.07963858	1.0826415740000002	2.5024414	4.333496	-1.0986328	1549637635.438
-5.8354982	-4.737304712	-1.2860107820000002	-2.319336	-1.5869141	3.6621094	3.343627896	-6.78176268	-2.3674560700000002	2.319336	-1.6479492	-2.8076172	6.12619658	5.663232428000001	1.8757812500000002	3.540039	4.638672	2.4414062	-3.9322021760000005	-1.108959964	-7.294970746000001	0.061035156	-6.652832	-1.2207031	1.349414038	7.097582968	0.40434570680000004	-1.159668	-2.4414062	2.1972656	4.337744110000001	7.38947734	2.489477536	4.211426	5.79834	-1.3427734	1549637635.478
-5.15361322	-3.917846646	-1.5491942900000002	-3.2348633	-1.4648438	3.3569336	4.301855432000001	-6.4575683900000005	-1.1699707068	1.7089844	2.2583008	-3.8452148	7.92661142	7.893115020000001	-0.02990722644	0.8544922	2.380371	1.5258789	-5.21342752	-2.6784912140000006	-5.32109375	-1.6479492	-6.5307617	-1.2207031	-3.7587402160000005	5.995800720000001	-0.0897216754	-2.4414062	0.4272461	1.8920898	-0.5024413940000001	8.092895468	2.06120607	2.6245117	2.319336	-2.4414062	1549637635.518
-6.32836911	-5.735009980000001	-2.121020468	-5.004883	-2.9296875	2.5024414	4.482495108	-8.28430162	-0.9390869110000001	1.6479492	0.12207031	-4.1503906	7.92661142	7.893115020000001	-0.02990722644	-1.159668	6.164551	3.112793	-5.97785643	-2.4488037140000003	-3.927417032	-2.8686523	-5.79834	-1.3427734	-3.6104003600000003	7.025805710000001	1.6544677520000002	-3.2958984	0.18310547	1.2207031	-1.1651855432	6.71118161	1.1580077880000001	3.90625	-3.112793	-3.7231445	1549637635.558
-7.756738220000001	-5.63452176	-1.268066394	-0.48828125	0.6713867	3.3569336	4.4968505400000005	-8.8728759	1.43076178	2.2583008	-2.8076172	-5.3710938	6.7674072480000005	9.036767572	-0.40793457460000004	-1.2817383	2.4414062	4.3945312	-6.243432608000001	-1.1400634980000002	-3.7061035340000004	-3.1738281	-5.6152344	-1.2817383	-3.210839856	6.963598740000001	0.985742212	-3.2958984	0.18310547	1.2207031	6.225488220000001	12.18898912	1.4570800720000001	2.2583008	0.9765625	-2.0751953	1549637635.598
-7.351196580000001	-3.83171376	-2.976367212	-3.540039	-0.061035156	2.5024414	3.6008300720000004	-8.38478984	2.344726538	1.8310547	-0.30517578	-5.6152344	6.833202880000001	9.599023560000001	0.9893310700000001	-0.061035156	5.6762695	5.79834	-7.467236420000001	0.5275634784000001	-2.5409179320000006	-2.8686523	-6.4086914	-1.0986328	-3.1199219240000007	7.510302520000001	0.8206542932	-2.8686523	0.061035156	0.12207031	3.262280252	8.679076980000001	0.2978759784	2.6855469	0.18310547	-2.2583008	1549637635.638
-6.735107428000001	-3.8388915740000003	-2.2382567900000003	-2.9907227	0.36621094	2.0141602	4.93947734	-8.641992212	0.5371337860000001	1.0375977	-0.6713867	-5.493164	6.833202880000001	9.599023560000001	0.9893310700000001	-1.0375977	4.1503906	6.4086914	-7.759130890000001	0.7034179712000002	-1.3972655760000001	-2.2583008	-4.699707	-1.2817383	-3.0971923920000006	7.658642572	1.4630615020000002	-2.5634766	-1.6479492	0.48828125	4.727734424	9.410009980000002	0.1674804712	2.0751953	2.746582	-1.7700195	1549637635.678
-7.1286866	-3.5111084260000003	-3.4154052520000002	-2.0141602	-0.36621094	1.159668	5.232568390000001	-7.408618210000001	0.03229980432	0.5493164	0.61035156	-5.79834	7.358374100000001	8.04504393	0.2978759784	-1.2207031	3.112793	6.591797	-7.534228240000001	0.2607910144	-1.5707275360000001	-2.8076172	-5.2490234	-1.4038086	-1.4678466460000001	7.166967752000001	2.1030761780000002	-2.5634766	-1.6479492	0.48828125	2.219116214	9.45666484	0.419897464	1.6479492	2.5024414	-1.3427734	1549637635.718
-6.756640380000001	-3.665429712	-4.006372104	-3.9672852	-3.3569336	-0.36621094	3.782666034	-5.150024460000001	-0.41152344240000005	2.0751953	0.18310547	-5.7373047	4.777978534	4.100878894	-0.4761230432	-0.4272461	3.7231445	6.591797	-8.451782248	-0.0825439496	-0.643603534	-2.8686523	-6.225586	-0.9765625	0.1854248004	7.27941893	2.501440396	-3.479004	-0.48828125	1.159668	0.5120117212	9.24611821	-0.46774902160000004	1.3427734	-0.36621094	-1.7089844	1549637635.758
-7.9517334260000005	-3.5063233800000004	-2.642602536	-1.3427734	1.0375977	0.30517578	3.4213867800000006	-3.428564496	-0.02033691394	3.2348633	-0.61035156	-4.5166016	4.777978534	4.100878894	-0.4761230432	0.5493164	2.8686523	5.1879883	-10.078735520000002	-0.832617212	0.893627896	-3.0517578	-4.0893555	-0.6713867	0.8541503600000001	7.50671376	2.9368896760000003	-2.5634766	0.7324219	1.159668	1.9044922120000003	9.93039586	-1.4199951080000002	0.30517578	-0.12207031	-1.0986328	1549637635.798
-9.07983426	-1.4176025360000002	-4.850952176000001	-3.3569336	1.0375977	-0.30517578	3.09121106	-2.65576178	-1.070678714	3.7841797	-1.6479492	-3.6621094	5.1045652	2.5181884000000005	-0.808691394	1.0375977	2.319336	3.6621094	-10.867089660000001	-1.0742675720000001	1.3422363220000002	-4.272461	-1.953125	-0.48828125	0.7560547120000001	8.152710160000002	3.0433594240000006	-2.5634766	0.7324219	1.159668	2.039672824	9.941162140000001	-1.9224365020000003	0.24414062	0.24414062	-1.4648438	1549637635.838
-9.298754892	-2.162890576	-5.13686502	-4.638672	-0.9765625	0	3.411816394	-2.378222644	-1.832714856	3.9672852	-3.4179688	-2.5634766	6.704003894	2.026513678	-0.7668212860000001	1.3427734	0.91552734	2.4414062	-9.74257788	-0.08732910340000001	0.9331054712000001	-4.272461	-0.79345703	-0.24414062	0.057421875000000004	8.45776358	2.7478759000000004	-0.30517578	3.479004	1.6479492	3.8329101440000004	9.552368210000001	-0.974975589	0.18310547	1.5258789	-1.4648438	1549637635.878
-8.59294429	-2.24663089	-4.79113768	-4.0893555	-0.30517578	0.30517578	4.50163588	-2.6665283540000004	-0.9570312500000001	4.4555664	-3.7841797	-1.5258789	6.704003894	2.026513678	-0.7668212860000001	1.6479492	0.7324219	2.0141602	-8.725732428	0.44980469240000004	1.006079074	-4.0893555	-1.7700195	-0.24414062	-0.7692138580000001	8.24243161	2.2609863220000004	-0.12207031	3.7231445	2.0751953	3.5924560700000003	9.648071580000002	-0.5215820288	0.18310547	2.1972656	-1.0986328	1549637635.918
-8.04025908	-2.063598642	-5.303149460000001	-3.9672852	-0.48828125	-0.4272461	5.480200180000001	-3.1761474640000005	0.10886230040000001	5.2490234	-3.4179688	-0.9765625	7.9780516200000005	2.5947509	0.49167482	1.5258789	1.2207031	1.4038086	-8.394360520000001	0.5849853534	1.33984375	-4.333496	-2.4414062	-0.12207031	-1.0934082068000002	8.482885880000001	1.8757812500000002	-0.12207031	3.7231445	2.0751953	2.7371094240000002	9.62653804	-1.5587646760000002	-0.36621094	2.1972656	-1.2817383	1549637635.957
-8.125195288	-2.58278804	-5.730224640000001	-3.6010742	-1.5869141	-0.91552734	6.603515380000001	-3.440527356	0.8314209260000001	5.126953	-3.7841797	-0.61035156	7.9780516200000005	2.5947509	0.49167482	1.5258789	1.2207031	1.4038086	-8.70180661	0.855346646	2.0659912140000003	-4.1503906	-2.6855469	0.18310547	-0.41870117800000006	9.414794928000001	1.9487548920000002	-0.18310547	2.6855469	2.2583008	2.769409146	9.73540036	-1.0754638580000002	-0.8544922	2.1972656	-1.0986328	1549637635.997
-8.10366214	-2.5086182100000003	-5.95153804	-3.6621094	-1.8920898	-0.79345703	7.4325439300000005	-3.599633786	0.8577392572	4.760742	-4.272461	-0.4272461	7.9780516200000005	2.5947509	0.49167482	1.5258789	1.2207031	1.4038086	-9.113330072	1.1041748200000001	2.4906739200000003	-4.272461	-2.1972656	0.24414062	-0.41870117800000006	9.414794928000001	1.9487548920000002	-0.18310547	2.6855469	2.2583008	2.769409146	9.73540036	-1.0754638580000002	-0.8544922	2.1972656	-1.0986328	1549637636.038
-7.914648560000001	-2.818457068	-6.651367212	-3.9672852	-0.8544922	-0.8544922	8.612085160000001	-3.39746106	1.113745108	4.272461	-3.3569336	-0.12207031	11.068066100000001	3.27663588	0.569433606	2.8076172	1.0986328	1.6479492	-9.485375900000001	1.418798822	2.98952626	-4.272461	-1.6479492	0.24414062	0.265576178	10.7450679	1.5432128600000001	-0.12207031	3.4179688	1.5869141	2.769409146	9.73540036	-1.0754638580000002	-0.8544922	2.1972656	-1.0986328	1549637636.077
-7.7495607	-2.802905252	-7.17055661	-3.2958984	-1.0986328	-1.159668	9.366943390000001	-3.29816893	0.8673096040000001	4.333496	-3.112793	0.24414062	11.836084260000002	3.3531983800000003	0.41271972840000004	3.3569336	1.4648438	1.5869141	-9.894507280000001	1.7190673920000001	3.2742432100000003	-4.272461	-1.3427734	0.4272461	0.10886230040000001	10.863500900000002	1.2656738220000001	-0.79345703	3.6621094	1.4648438	2.769409146	9.73540036	-1.0754638580000002	-0.8544922	2.1972656	-1.0986328	1549637636.117
-7.895507788000001	-2.1604980040000004	-6.686059800000001	-3.4179688	-1.5869141	-0.8544922	10.22109424	-3.331665036	0.401953125	4.3945312	-3.2348633	-0.061035156	11.836084260000002	3.3531983800000003	0.41271972840000004	3.7841797	1.6479492	1.7089844	-9.837085159999999	1.7130859620000003	3.39506839	-4.1503906	-0.61035156	0.6713867	0.0346923822	10.411303420000001	1.0587158540000001	-0.79345703	3.8452148	1.4648438	2.769409146	9.73540036	-1.0754638580000002	-0.8544922	2.1972656	-1.0986328	1549637636.158
-8.3536866	-1.6544677520000002	-6.456372300000001	-4.272461	-1.6479492	-0.79345703	10.539307100000002	-3.28022464	-0.14235839660000002	4.4555664	-2.319336	-0.48828125	10.89101538	3.399853534	0.49167482	3.6621094	1.8310547	1.8310547	-9.447094748	1.7286376800000003	2.85673822	-4.1503906	-1.0375977	0.79345703	-0.14235839660000002	10.394556200000002	0.8433837860000001	-0.79345703	3.8452148	1.4648438	2.769409146	9.73540036	-1.0754638580000002	-0.8544922	2.1972656	-1.0986328	1549637636.197
-9.066674820000001	-0.83022464	-5.5878659200000005	-5.1879883	-3.0517578	-0.5493164	10.562036240000001	-3.0983885800000004	-0.9929199280000001	4.4555664	-2.5634766	-0.91552734	10.771386780000002	3.8987060700000002	0.8242431610000001	3.6010742	1.953125	1.7089844	-9.864599640000002	0.965405252	2.9177491	-3.8452148	-0.6713867	1.159668	-0.5837890576	10.06079074	1.81357428	-1.2817383	3.540039	1.4648438	2.769409146	9.73540036	-1.0754638580000002	-0.8544922	2.1972656	-1.0986328	1549637636.237
-9.843066100000001	-2.83879393	-4.3054442900000005	-7.873535	-3.6621094	-0.48828125	10.863500900000002	-3.20366214	-1.349414038	4.333496	-1.5258789	-1.2817383	10.771386780000002	3.8987060700000002	0.8242431610000001	3.479004	1.4648438	1.7700195	-9.195874100000001	-0.8362060700000001	1.9260253600000001	-4.0283203	-0.4272461	0.8544922	-2.312426718	9.469824280000001	2.8830566100000006	-0.4272461	4.5776367	2.1972656	2.769409146	9.73540036	-1.0754638580000002	-0.8544922	2.1972656	-1.0986328	1549637636.278
-12.05620108	-5.353393570000001	-3.8341064300000003	-5.065918	-3.2348633	-0.6713867	10.509399460000001	-3.237158246	-1.676000998	4.272461	-0.9765625	-1.6479492	10.686450180000001	4.34372554	1.297973642	3.4179688	0.9765625	2.1362305	-9.955517180000001	-1.9212402160000002	1.21901857	-4.8828125	-3.0517578	0.91552734	-2.2813232820000002	9.834692000000002	3.487182608	-0.4272461	4.5776367	2.1972656	2.6174804320000002	9.71027806	-0.27275390380000003	-0.79345703	2.8076172	-0.061035156	1549637636.317
-10.784546220000001	-4.585375900000001	-2.6509764400000004	-4.211426	-5.1879883	-0.61035156	9.9447509	-3.859228534	-2.528955072	4.8217773	-0.5493164	-1.5258789	10.64457968	5.114135880000001	1.7645263580000001	3.6010742	1.7089844	2.380371	-11.328857820000001	-1.829125998	2.9225341460000003	-4.638672	-0.48828125	1.4648438	-1.5276611420000001	10.65295378	4.188207968	0.061035156	5.1879883	2.319336	2.6174804320000002	9.71027806	-0.27275390380000003	-0.79345703	2.8076172	-0.061035156	1549637636.357
-8.100073380000001	-3.523071286	-0.8924316100000002	-3.7841797	-1.2817383	-0.12207031	9.53442392	-4.639208966000001	-3.60441893	5.065918	-0.91552734	-1.4038086	10.44001448	5.7673098000000005	1.9942138580000002	3.7841797	1.4038086	2.1972656	-10.467528960000001	-1.8040038940000003	2.7550537140000007	-4.5776367	-1.0986328	1.159668	-1.5276611420000001	10.65295378	4.188207968	0.061035156	5.1879883	2.319336	2.99191893	8.76042482	1.4427246400000002	1.953125	3.9672852	5.859375	1549637636.397
-8.036669928	-2.569628894	-1.594653354	-4.272461	-0.48828125	-0.18310547	8.871679712	-4.268359424000001	-3.92023912	4.9438477	-1.2817383	-1.3427734	10.21152356	5.841479532	2.0923096040000004	3.9672852	1.4038086	2.1972656	-9.35976538	-1.6664307100000002	2.6844726440000004	-4.4555664	-0.4272461	1.3427734	-1.5276611420000001	10.65295378	4.188207968	0.061035156	5.1879883	2.319336	0.13757324280000002	10.852734620000001	-3.019433606	1.5869141	10.437012	6.4086914	1549637636.437
-8.22089856	-1.246533246	-2.3387451080000004	-4.8217773	-1.5258789	-0.6713867	7.80458966	-3.301757788	-3.652270468	4.8217773	-1.2207031	-1.2817383	9.54638678	5.51130342	2.503832968	4.211426	2.0141602	2.380371	-8.76042482	-1.7633300720000002	2.575610324	-4.4555664	-0.7324219	1.4648438	-1.3051513580000003	8.548681610000001	3.198876996	-0.30517578	4.760742	1.953125	1.9128662140000001	10.37421924	-1.77290036	2.5634766	5.6152344	6.8359375	1549637636.477
-7.647875900000001	-0.6543701080000001	-2.404541034	-5.92041	-1.159668	-1.2207031	7.256689300000001	-2.682080072	-3.4142089660000003	4.638672	-1.4038086	-1.0986328	8.621655252000002	5.036376800000001	2.3734375	4.272461	1.7089844	2.319336	-8.4386232	-2.10546875	2.642602536	-4.699707	-0.24414062	1.4648438	-0.6304443390000001	8.675488220000002	3.33645018	-0.18310547	5.004883	1.5258789	1.62575679	10.462744600000002	-2.080346646	4.0893555	6.286621	6.8969727	1549637636.517
-8.762817392	-1.3470214660000002	-2.91535643	-6.164551	-0.8544922	-1.4648438	7.489965560000001	-2.633032248	-3.4321533540000004	4.638672	-1.2207031	-1.0986328	8.41708966	4.62006839	1.75495607	4.3945312	1.5258789	1.953125	-8.42666034	-2.332763678	2.8268310700000003	-5.2490234	-0.4272461	1.5258789	-0.2380615216	8.954223740000002	3.208447284	-0.18310547	5.004883	1.5258789	2.8399902160000003	10.608691100000001	-2.2071533540000003	5.79834	7.446289	5.554199	1549637636.557
-9.351391574	-1.5156982820000002	-3.5900634000000005	-6.5307617	-1.8310547	-1.5258789	7.689746106	-2.85913089	-3.4704346040000003	4.8217773	-1.4648438	-0.9765625	8.512792932	4.407128894	1.6472900360000002	4.4555664	1.5869141	1.7089844	-8.86928714	-2.1880126800000004	3.293383786	-5.554199	-0.6713867	1.6479492	-0.23327636780000002	9.4004393	2.9440673920000004	-0.24414062	5.3100586	1.0986328	2.6725097840000003	10.851538040000001	-2.7311278960000003	7.385254	11.352539	4.4555664	1549637636.597
-8.57380342	-2.082739218	-3.5493896760000005	-7.446289	-1.8920898	-1.8310547	7.956518570000001	-3.0206298920000005	-3.5135009000000004	5.065918	-1.5869141	-0.7324219	8.9829348	4.267163040000001	1.7059082460000001	4.638672	1.5258789	1.4038086	-8.921923920000001	-1.8781738220000002	3.94895018	-5.79834	0.061035156	1.7089844	-0.49406739200000005	9.759326080000001	2.906982428	-0.18310547	5.3710938	0.6713867	-0.6029296924	11.343212860000001	-2.816064496	4.9438477	11.59668	3.4179688	1549637636.637
-7.503125000000001	-2.5492920320000003	-2.86152356	-6.225586	-0.9765625	-1.7700195	8.333349640000002	-2.7993163940000003	-3.3053466460000003	5.004883	-1.7089844	-0.4272461	9.46264676	4.288696286	1.829125998	4.760742	1.4648438	1.159668	-8.643188400000001	-1.29558107	4.094897464000001	-5.7373047	0	1.5258789	-0.7440917932000001	9.73898912	2.7299316100000004	-0.30517578	5.1879883	0.36621094	-1.8973144960000001	10.231860520000001	-1.183129892	4.638672	8.178711	2.4414062	1549637636.677
-8.85732428	-2.47871106	-2.319604532	-4.8217773	-0.36621094	-0.9765625	8.338134980000001	-2.271752896	-2.87109375	4.8217773	-1.8920898	-0.24414062	9.834692000000002	4.062597644	2.154516574	4.760742	1.4648438	1.159668	-8.368042032	-0.6364257788	3.958520468	-5.432129	0.24414062	1.5869141	-1.070678714	9.242529254	2.48588858	-0.30517578	5.065918	0.30517578	-2.10546875	9.289184800000001	0.387597644	5.065918	5.79834	1.159668	1549637636.717
-8.4733152	-1.5982422120000002	-3.31252446	-4.333496	0.30517578	-1.0375977	8.28789038	-1.8063964660000003	-2.80051268	4.760742	-1.6479492	0.061035156	9.939965560000001	3.5888672120000003	2.271752896	4.8217773	1.7089844	1.2817383	-8.223290740000001	-0.07058105432	3.6307373200000006	-4.8217773	0.061035156	1.5869141	-1.256103534	8.88842752	2.381811502	-0.5493164	4.5776367	0.5493164	0.1411621106	7.94934056	1.337451178	5.3100586	2.1362305	0.61035156	1549637636.757
-10.006958360000002	-1.6891601440000001	-3.3735351440000003	-2.746582	0.7324219	0.061035156	8.74606929	-1.7130859620000003	-2.845971646	4.638672	-1.5258789	0.30517578	9.80598192	3.215625	2.21433107	4.760742	1.8310547	1.4648438	-8.274731430000001	-0.037084961060000005	3.2945800720000005	-4.333496	-0.12207031	1.5869141	-1.415209964	8.847753894	2.387792932	-0.6713867	4.0893555	1.159668	7.12390126	9.82033696	0.6842773560000001	3.0517578	4.333496	0.6713867	1549637636.797
-11.083617720000001	-1.5683349640000002	-4.797119110000001	-5.2490234	-1.8920898	0	9.405224640000002	-2.00856929	-2.94526358	4.638672	-1.8310547	0.4272461	9.77128894	3.1641846040000003	1.9284179320000001	4.5776367	1.4648438	1.3427734	-8.279516574	-0.053833007200000005	2.85913089	-3.90625	-1.0986328	1.7700195	-1.4833984620000003	9.173144568	2.3578857820000003	-0.5493164	4.1503906	1.7700195	8.711376800000002	9.314306610000001	-0.7058105432	-2.0751953	2.0751953	0	1549637636.837
-10.51298822	-5.1751467600000005	-5.170361420000001	-4.272461	-0.18310547	-1.3427734	10.070361420000001	-2.75625	-2.86152356	4.4555664	-1.6479492	0.36621094	10.146923920000003	3.4955566100000004	1.4415283540000001	4.333496	1.4648438	1.3427734	-9.398047120000001	-0.00478515625	3.2862060700000004	-3.6010742	-2.319336	1.953125	-0.805102536	10.759423920000001	2.296875	-0.30517578	3.7231445	2.5024414	-1.0108642572	11.45446736	-1.526464856	0.91552734	7.751465	-2.8686523	1549637636.877
-10.155298020000002	-5.03278804	-3.974072284	-0.6713867	-3.2958984	-0.12207031	10.64697284	-3.7479737400000004	-2.299267572	4.638672	-1.6479492	0.24414062	11.23674272	4.185815396000001	1.0479492212000001	4.272461	1.159668	1.0375977	-11.162573380000001	0.462963858	4.064990216	-3.4179688	-0.91552734	1.953125	-0.0227294928	12.17702626	1.8614257200000002	0.061035156	3.540039	2.746582	-0.5813964856000001	13.002465560000001	2.9847412140000005	-1.5258789	-3.4179688	-2.4414062	1549637636.917
-8.62404802	-2.1341797120000003	-3.2180175720000004	-3.1738281	-0.4272461	0	10.768994600000001	-4.204956070000001	-1.812377896	4.699707	-1.8920898	0	12.4880616	5.005273560000001	0.643603534	4.333496	1.0986328	1.159668	-11.216405760000002	1.221411142	3.5769042540000004	-3.1738281	1.0375977	1.953125	-0.04426269568	12.27033696	1.453491214	0.36621094	4.1503906	2.0751953	2.6354248200000003	9.88134784	-1.6353271760000003	1.6479492	-0.4272461	-1.6479492	1549637636.957
-9.35378444	-2.0576172120000003	-5.47421875	-2.8686523	2.1362305	-1.4038086	10.466333360000002	-4.111645468	-1.24294429	4.5166016	-1.8920898	-0.48828125	12.520361420000002	5.234961060000001	0.45698242800000005	4.1503906	1.4648438	1.4038086	-10.465136780000002	0.679492212	2.3052490020000005	-3.9672852	-0.8544922	1.2207031	-0.9343017572	12.161474640000002	1.1352783540000002	0.061035156	4.8828125	1.2817383	1.7035155760000003	11.09797374	-0.9043945288	1.4038086	2.746582	-2.6855469	1549637636.997
-9.796411240000001	-2.1521240020000003	-7.035375900000001	-5.554199	-2.8076172	-1.6479492	10.003369600000001	-4.23725589	-1.223803714	4.333496	-1.2817383	-0.79345703	11.86479532	5.20983876	0.46774902160000004	4.211426	1.5869141	1.2207031	-10.375414840000001	0.765625	3.05053714	-4.333496	-0.5493164	1.0986328	-0.5514892572000001	11.638696580000001	1.068286142	-0.30517578	4.8217773	1.3427734	0.1208251996	10.486670320000002	-1.0503417932	1.4038086	0.24414062	-3.540039	1549637637.037
-7.21481929	-2.2573974640000003	-3.5541748200000005	-5.432129	-1.5258789	-1.2817383	9.60620108	-4.391577176	-1.47263179	4.0893555	-1.2207031	-0.9765625	11.182910340000001	4.87607428	0.5897705072	4.272461	1.5869141	1.0375977	-9.2042482	0.802709964	3.1952880400000003	-4.211426	0.79345703	0.91552734	-0.07895508180000001	9.6552491	1.0491455072	-0.4272461	3.90625	1.2207031	1.318310504	9.72702626	-1.681982428	2.1972656	0.61035156	-3.2348633	1549637637.077
-6.4826902	-2.551684604	-2.8352050720000004	-3.479004	0.9765625	-1.5258789	8.375219748000001	-3.6283447480000004	-1.1651855432	3.7841797	-1.5869141	-1.4038086	10.09548372	3.9800537140000007	0.718969748	4.0283203	1.4038086	1.3427734	-7.968481430000001	1.343432608	2.6126952880000003	-4.3945312	0.30517578	0.91552734	-0.113647464	8.0558107	0.3373535144	-0.24414062	4.638672	0.61035156	2.095898462	9.31191394	-1.020434604	1.953125	2.319336	-3.1738281	1549637637.117
-7.585668930000001	-2.628247104	-4.2109375	-2.319336	-0.5493164	-1.2207031	7.283007788000001	-2.548095746	-1.362573282	3.90625	-1.4648438	-1.6479492	9.213818390000002	3.10317392	0.5275634784000001	4.0283203	1.8920898	1.5869141	-7.510302520000001	1.9989990020000004	2.3806152160000003	-4.1503906	0.5493164	0.9765625	-0.46535643000000004	7.93857428	-0.0657958966	-0.7324219	4.9438477	0.6713867	1.5970459260000003	9.01403804	-0.6029296924	1.2817383	2.1362305	-2.8076172	1549637637.157
-7.78186052	-1.83151857	-4.846167032	-1.8310547	-1.0986328	-0.7324219	7.46364766	-2.10546875	-1.2668701080000002	3.8452148	-0.91552734	-1.7089844	8.84177266	2.8818603240000003	0.2990722644	3.8452148	1.8920898	1.5258789	-7.556957968000001	2.136572284	2.3303711060000003	-3.7841797	0.061035156	0.8544922	-0.754858426	8.545092752	0.06699218750000001	-1.2207031	4.4555664	1.0986328	0.9343017572	9.057104532	-1.335058606	1.3427734	1.7700195	-2.319336	1549637637.197
-8.118017572	-1.447509784	-4.966992212	-2.8076172	-0.91552734	-0.5493164	7.883544928000001	-1.961914038	-0.9977050720000001	3.540039	-1.2207031	-1.7700195	9.226977340000001	3.1845214660000005	0.5144042932	3.2348633	1.7700195	1.4648438	-7.6418945680000006	2.2346679320000002	2.5397216460000003	-3.3569336	0.4272461	0.6713867	-1.063500998	9.3155027	0.3349609424	-1.0986328	3.90625	1.2817383	0.26796875000000003	9.42077626	-1.81357428	0.7324219	0.79345703	-2.746582	1549637637.237
-9.387280252000002	-1.7752929320000002	-4.6990235600000005	-1.8920898	-0.36621094	0.12207031	8.74367662	-1.550390576	-1.2860107820000002	3.2958984	-1.7700195	-1.5869141	10.0464357	3.6295410340000003	0.35529785340000003	2.5634766	1.5258789	1.4648438	-7.841674820000001	2.390185504	2.656957968	-2.8686523	-1.0986328	0.30517578	-1.683178714	10.071558	0.668725589	-0.48828125	3.540039	1.3427734	1.391284146	9.76770018	-0.7476806610000001	0.24414062	1.0986328	-2.5024414	1549637637.276
-9.782055710000002	-0.2930908246	-5.482592752	-0.9765625	-0.48828125	0.5493164	9.52604982	-1.1699707068	-0.9438721040000001	2.8076172	-1.159668	-1.3427734	10.535717360000001	4.070971646	0.7476806610000001	1.8920898	0.9765625	1.3427734	-8.97097194	2.326782248	3.6307373200000006	-2.319336	-1.5258789	0.30517578	-1.588671924	10.676879500000002	1.246533246	-0.4272461	2.746582	1.4648438	2.7765869600000004	10.71875	-0.6208740020000001	-1.3427734	1.159668	-2.1362305	1549637637.316
-9.682763580000001	-0.062207030760000004	-5.837890380000001	-3.112793	-1.5258789	0.12207031	9.88015126	-0.9020019568000001	-0.669921875	2.319336	-0.5493164	-0.8544922	10.474707460000001	4.398754892	1.58747554	1.2817383	0.30517578	1.0375977	-9.231762680000001	1.81357428	4.2970702880000005	-1.8310547	-1.953125	0.30517578	-0.7309326080000002	10.80249002	2.239453076	-0.061035156	1.2207031	1.5258789	3.1306884000000004	10.619458360000001	-1.18671875	-2.380371	2.1972656	-1.8310547	1549637637.357
-10.552465560000002	-1.795629892	-5.45148912	-3.8452148	-0.6713867	-0.061035156	10.34670378	-0.7213623200000001	-0.86850589	1.8310547	-0.6713867	-0.36621094	10.3622554	4.27194838	1.911669928	0.8544922	-0.30517578	0.79345703	-10.4292482	0.660351538	4.409521466	-1.8310547	-3.3569336	0.36621094	0.07536621106000001	11.66022914	3.1952880400000003	0.7324219	0.5493164	0.79345703	3.749169928	10.944848740000001	-0.48090820680000007	-3.7231445	2.9296875	-0.30517578	1549637637.397
-10.768994600000001	-3.3735351440000003	-5.279223740000001	-3.540039	-1.2207031	-0.48828125	10.893408540000001	-1.15441893	-1.469042932	1.4038086	-0.24414062	0.30517578	10.707983720000001	4.044653354	1.927221646	0.8544922	-0.48828125	0.12207031	-11.6554438	-0.15192871400000002	5.385693390000001	-2.1972656	0.4272461	0.7324219	-0.08493652160000001	11.907861420000001	3.5003417540000004	1.0375977	0.6713867	0.18310547	4.749267572000001	11.320483720000002	0.8182617212000002	-4.9438477	2.0141602	2.0751953	1549637637.436
-9.58825679	-4.03747554	-2.318408246	-2.2583008	-2.8076172	0	11.34082068	-2.231079074	-1.8040038940000003	1.159668	-0.24414062	0.6713867	11.0668705	4.1606933900000005	2.739501996	1.159668	-0.30517578	-0.30517578	-10.87905252	0.27514648560000005	3.285009784	-1.0986328	0	0.48828125	-1.3769287140000002	9.85742212	3.1414550720000003	0.12207031	0.8544922	-0.24414062	6.078344748	9.335839660000001	0.38879393000000007	-4.1503906	2.5634766	5.554199	1549637637.477
-8.89680162	-3.1641846040000003	-0.724951178	-2.1972656	0.7324219	0.4272461	10.784546220000001	-2.8483641200000003	-1.5575683900000001	0.8544922	-0.61035156	0.4272461	10.844360520000002	4.238452176	3.3819091460000004	1.0986328	0	0.18310547	-10.04284694	-0.33854982	2.57680661	-0.9765625	0.4272461	0.7324219	-2.3219971040000003	8.69702176	3.0959961060000003	0	1.4038086	0.061035156	3.585278354	11.3826902	0.6735107428000001	-1.159668	3.540039	6.652832	1549637637.516
-9.408813400000001	-3.025415036	-2.56484375	-1.159668	0.48828125	-0.18310547	9.884936600000001	-2.70600589	-2.044457968	0.91552734	0.18310547	0	10.015332460000002	4.2061523560000005	2.7155760800000004	1.2817383	0.12207031	0.6713867	-9.451879892000001	-0.724951178	1.717871106	-1.2207031	-0.79345703	1.0375977	-1.776489218	9.069067392000001	3.14504393	-0.24414062	0.8544922	0.48828125	1.178344748	12.71655252	-1.656860324	0.12207031	1.8310547	6.8359375	1549637637.556
-8.66472194	-2.5265625000000003	-2.595947284	-1.159668	-1.4648438	0.4272461	9.07385234	-2.662939496	-2.356689496	0.9765625	0.9765625	-0.061035156	9.459057608	4.280322284	2.2286865020000004	1.2817383	0.24414062	0.61035156	-8.66352536	-0.709399411	2.277734424	-0.8544922	0.7324219	0.8544922	-1.33386232	8.686254892000001	3.0959961060000003	-0.12207031	0.79345703	0.5493164	1.4738280760000002	11.949731920000001	-0.9115722840000001	1.0986328	2.9296875	7.1411133	1549637637.597
-8.028295926	-1.9989990020000004	-1.7489746400000001	-2.380371	-1.0375977	0.30517578	8.49963408	-2.489477536	-2.332763678	0.8544922	0.24414062	-0.30517578	8.953027160000001	3.899902356	2.16767572	0.91552734	-0.36621094	0.4272461	-8.391967752000001	-0.7811767572	2.372241214	-1.0375977	-0.91552734	0.61035156	-1.33386232	8.686254892000001	3.0959961060000003	0.4272461	1.0375977	0.18310547	0.9127685700000001	11.324072480000002	-0.3995605432	1.8920898	2.746582	6.4086914	1549637637.636
-7.946948380000001	-1.35419928	-1.5180908540000002	-1.3427734	0.36621094	-0.30517578	7.917040740000001	-2.13776857	-2.0707763580000003	0.9765625	-0.18310547	-0.4272461	8.927905252	3.4967528960000003	2.135375998	0.79345703	-0.18310547	0.30517578	-8.369238220000002	-0.49645996400000003	2.654565396	-0.79345703	0.24414062	0.61035156	-1.0192382788	8.89440944	3.23596196	0.4272461	1.0375977	0.36621094	0.678295926	10.039258180000001	-0.07416992212000001	2.6245117	5.493164	5.2490234	1549637637.676
-7.774682608000001	-1.3075439300000002	-1.8159667540000002	-1.5258789	0.48828125	-0.6713867	7.905077880000001	-1.9702880400000002	-2.2203125000000004	1.2207031	-0.18310547	-0.24414062	9.24611821	3.5302491000000003	2.2167236420000003	1.0375977	-0.061035156	0.12207031	-8.323779254	-0.6651367212000001	2.92971196	-0.7324219	-0.36621094	0.4272461	-0.7991211060000001	8.8979982	3.466845746	0.30517578	0.8544922	0.4272461	-1.5743163940000002	9.56672374	-0.6053222644	2.1362305	4.8217773	3.7231445	1549637637.716
-8.334545926	-1.4235839660000003	-1.6329346040000001	-1.0986328	1.159668	-0.24414062	8.26755342	-1.851855432	-1.9044922120000003	1.0375977	-0.18310547	-0.18310547	9.480590560000001	3.4632567900000004	2.6880616	0.79345703	-0.12207031	0.24414062	-8.20415036	-0.9809570288	3.14504393	-0.79345703	0.24414062	0.48828125	-0.7991211060000001	8.8979982	3.466845746	0.4272461	1.0986328	0.18310547	-2.5636474640000007	8.3201902	0.9522461060000001	1.8310547	2.8686523	1.7089844	1549637637.756
-9.504516574	-0.832617212	-1.56953125	-0.7324219	0.79345703	0.30517578	8.647973740000001	-1.8052001800000002	-1.735815396	0.7324219	-0.24414062	-0.12207031	9.612182608000001	3.131884784	2.93808606	0.7324219	-0.061035156	0.36621094	-8.229272660000001	-1.006079074	3.0613037140000006	-0.91552734	-0.36621094	0.48828125	-0.5526855432	9.0092527	3.48598642	0.36621094	0.9765625	0.18310547	-0.288305661	6.92292482	1.622167932	4.0283203	0.7324219	0.61035156	1549637637.796
-9.96748004	0.10527343750000001	-2.235864218	-0.48828125	1.4648438	0.12207031	8.927905252	-1.9690917540000001	-1.808789038	0.8544922	-0.4272461	-0.12207031	9.847851440000001	2.7861572480000003	2.810082968	0.9765625	0.061035156	0.24414062	-8.31779802	-0.9343017572	3.0708741	-0.7324219	-0.30517578	0.5493164	-0.2572021466	9.25688498	3.6642334260000005	0.18310547	0.7324219	0.36621094	1.2716552520000002	7.379907248	1.25729982	4.272461	-2.6855469	-0.24414062	1549637637.836
-10.66611322	0.2823242212	-3.0158447480000006	-1.0375977	1.7089844	-0.12207031	9.49016124	-2.237060504	-1.662841754	1.0986328	-0.30517578	-0.12207031	10.28928264	2.6796875	2.4978514400000003	1.159668	0.18310547	0.36621094	-8.76042482	-1.225	3.5733153960000004	-0.9765625	-0.91552734	0.6713867	-0.1686767572	9.712670926000001	3.8041992800000006	0.061035156	0.7324219	0.5493164	8.372826980000001	9.346606430000001	1.7130859620000003	2.6245117	-1.3427734	-0.48828125	1549637637.876
-12.514379500000002	-1.0443603240000001	-4.166674820000001	-2.8686523	-1.2207031	0.18310547	10.090698380000001	-2.6533691100000003	-1.6903564300000002	1.3427734	-0.24414062	-0.12207031	10.830004500000001	2.743090854	2.269360324	1.2817383	0.12207031	0.48828125	-8.70778804	-1.32788089	3.716870108	-1.0375977	-0.9765625	0.79345703	-0.0729736322	10.083520860000002	3.5984375	0.18310547	0.8544922	0.7324219	8.795117212000001	9.707885880000001	1.494165036	-0.6713867	1.3427734	-1.2207031	1549637637.916
-10.16247554	-3.017041034	-4.127197284	-2.0751953	-0.79345703	-0.30517578	10.4974366	-3.14265126	-1.62575679	1.4648438	-0.12207031	-0.24414062	11.26545378	2.7371094240000002	2.3578857820000003	1.4038086	0.061035156	0.61035156	-9.666015380000001	-0.7680175720000001	4.220507788000001	-1.159668	-2.0751953	0.6713867	0.2763427716	10.79172374	3.27663588	0.36621094	0.61035156	0.8544922	0.9689941100000001	9.6983152	-1.204663089	0.8544922	-2.5634766	-3.112793	1549637637.956
-10.144530760000002	-5.325878894000001	-3.1558105040000006	2.1972656	-0.4272461	-0.18310547	10.40532248	-3.2323730040000007	-1.415209964	1.5258789	-0.12207031	-0.24414062	11.627929320000002	2.8758788940000004	2.000195288	1.4038086	-0.12207031	0.48828125	-10.89101538	-0.04306640576	4.550683606000001	-0.91552734	-1.159668	0.8544922	0.5802001800000001	11.694922120000001	2.9165527160000004	0.36621094	0.5493164	0.9765625	3.66303714	13.65085414	2.8555420320000002	-0.24414062	-2.4414062	-1.5869141	1549637637.996
-9.528442392	-3.0565185700000006	-3.7120849640000007	1.2817383	-1.159668	-0.12207031	10.36704074	-3.2467285340000003	-1.3195067900000002	1.8310547	-0.12207031	0.061035156	12.34689946	3.4979492800000003	1.42836911	1.5869141	-0.12207031	0.30517578	-11.187695680000001	0.8230468750000001	4.929907248	-0.48828125	1.0986328	1.159668	0.2225097644	11.38867212	2.021728534	0.4272461	1.0986328	0.9765625	1.223803714	11.57290036	-0.0346923822	0.36621094	-1.2817383	-2.0141602	1549637638.036
-8.009155252000001	-1.7071045320000002	-3.3531983800000003	-0.61035156	1.159668	-0.061035156	10.04763228	-3.1905028960000004	-0.994116214	1.7089844	-0.61035156	0.12207031	12.24521466	3.9860351440000006	1.5432128600000001	1.5869141	0.4272461	0.61035156	-9.999779860000002	1.2716552520000002	2.956030252	-0.36621094	0.7324219	0.79345703	-0.5275634784000001	10.323974640000001	1.294384784	0	1.6479492	0.5493164	2.6354248200000003	9.413598740000001	-1.5731201080000001	1.6479492	0.36621094	-2.1972656	1549637638.076
-8.90996106	-1.9487548920000002	-4.12839357	0	1.0375977	-0.24414062	9.31669928	-2.6509764400000004	-0.6986327880000001	1.2207031	-0.6713867	-0.36621094	11.11950728	3.8783691100000004	1.540820288	1.2207031	0.48828125	0.79345703	-9.560742212000001	1.141259784	2.9799560700000005	-0.48828125	1.0986328	0.24414062	-1.335058606	10.467528960000001	1.013256839	-0.18310547	2.0141602	0.24414062	1.137670926	9.67917482	-1.1245117212000002	1.5258789	-1.2817383	-2.5024414	1549637638.116
-9.19467752	-1.5121094240000001	-4.683471646	-0.61035156	0	0	8.823827880000001	-2.3483153960000003	-1.043164038	0.91552734	0.12207031	-0.4272461	10.624242720000002	4.000390576	0.7381103240000001	0.9765625	0.61035156	0.5493164	-8.927905252	1.234570288	2.7311278960000003	-0.8544922	0.12207031	0	-1.3386474640000001	10.536913940000002	1.429565396	-0.36621094	1.4038086	0.6713867	1.9547363220000002	10.010547120000002	-1.062304712	1.2817383	-1.8310547	-2.6245117	1549637638.156
-8.23166484	-1.3649658540000003	-3.4812010800000004	-0.30517578	-0.18310547	-0.061035156	8.84057608	-2.4356445680000003	-0.9606201080000001	0.9765625	0	-0.24414062	10.450780760000002	4.176245108	0.47014160340000005	0.8544922	0.36621094	0.4272461	-8.033081070000001	1.2895996400000003	2.4296630400000003	-0.61035156	0.061035156	-0.061035156	-0.916357428	9.11572284	1.55158696	-0.48828125	0.7324219	0.79345703	2.369848642	9.34421376	-1.469042932	1.3427734	-2.5634766	-2.6245117	1549637638.196
-7.8428711060000005	-1.12211911	-2.940478534	0.61035156	0.61035156	-0.24414062	8.59892572	-2.25859375	-0.6292480432	0.79345703	-0.8544922	-0.61035156	9.573901260000001	3.6785887600000002	1.038378894	0.6713867	0.30517578	0.61035156	-7.94335962	1.4068359620000002	2.82922374	-0.4272461	-0.12207031	-0.061035156	-0.916357428	9.11572284	1.55158696	-0.30517578	0.91552734	0.30517578	3.0218260800000003	9.16716304	-1.246533246	0.79345703	-0.8544922	-2.380371	1549637638.236
-8.11682158	-1.085034146	-3.782666034	0.5493164	0.30517578	-0.30517578	8.177832068	-1.81118161	-0.7895507788	0.61035156	-0.6713867	-0.7324219	8.747265380000002	2.971582068	1.459472644	0.5493164	0.6713867	0.4272461	-7.670605432000001	1.4199951080000002	2.6784912140000006	-0.24414062	-0.30517578	-0.12207031	-0.061010742800000003	8.3453125	1.532446286	-0.61035156	0.5493164	0.30517578	2.08513179	9.027197480000002	-1.2309814300000002	0.79345703	-0.4272461	-2.380371	1549637638.276
-8.126391574000001	-1.062304712	-4.356884784	0.061035156	0	-0.18310547	8.2520018	-1.53125	-1.0575195288	0.24414062	0	-0.6713867	8.706591754	2.665332068	0.909179712	0.30517578	0.4272461	0.24414062	-7.684961060000001	1.2285888580000002	3.0768554320000003	-0.12207031	-0.18310547	-0.18310547	0.37443847840000005	8.523559800000001	1.7693115020000003	-0.48828125	0.18310547	0.36621094	1.641308606	8.99728984	-1.3709472839999999	0.6713867	-0.12207031	-2.1972656	1549637638.316
-8.34650908	-0.879272464	-4.2875000000000005	0	-0.4272461	-0.12207031	8.274731430000001	-1.3685547120000001	-0.7117919928	-0.12207031	-0.12207031	-0.5493164	9.0092527	2.5588623200000002	0.763232428	0	0.18310547	0.18310547	-8.000781250000001	1.27524411	3.33046875	-0.12207031	0.12207031	-0.24414062	0.24404297120000001	8.850146760000001	1.6903564300000002	-0.24414062	0.36621094	-0.061035156	1.89013678	9.02839357	-1.1604003600000001	0.12207031	0.12207031	-1.8920898	1549637638.356
-9.05231929	-1.1316894568000002	-3.9441650360000002	0.30517578	-0.7324219	0.061035156	8.412304712000001	-1.123315396	-0.44621582460000003	-0.12207031	-0.36621094	-0.30517578	9.18869658	2.477514676	1.1556152160000002	-0.24414062	0.12207031	-0.061035156	-7.78186052	1.400854532	3.185717752	0	0.061035156	-0.24414062	-0.1040771466	9.132470746000001	1.610205072	-0.18310547	0.24414062	-0.24414062	1.2333740020000001	9.4686277	-1.0072753600000002	-0.61035156	-1.0375977	-1.7089844	1549637638.396
-9.094189300000002	-0.5802001800000001	-4.419091754000001	0.61035156	0	0.4272461	8.901586960000001	-1.0144531250000002	-0.47492675720000005	-0.36621094	-0.18310547	-0.12207031	9.680371106	2.51101088	1.166381839	-0.48828125	0	-0.18310547	-8.43383786	1.4116211060000001	3.7156739200000004	0.18310547	-0.91552734	-0.30517578	-0.1040771466	9.132470746000001	1.610205072	-0.061035156	-0.36621094	-0.061035156	2.026513678	9.864599640000002	-1.108959964	-1.159668	-0.79345703	-1.5869141	1549637638.436
-9.108544928	-0.095703125	-4.71098642	0.61035156	0	0.91552734	9.46503894	-1.1651855432	-0.60651857	-0.61035156	0.12207031	0.12207031	10.22109424	2.83640126	1.1209228240000002	-0.79345703	-0.30517578	-0.48828125	-8.753247300000002	0.8278320288	3.9800537140000007	0.18310547	-0.36621094	-0.30517578	0.05861816394	10.014135880000001	1.9032959260000002	-0.12207031	-0.8544922	0	3.343627896	9.6217527	-1.216625998	-2.2583008	0.30517578	-0.91552734	1549637638.476
-9.8765625	-0.416308606	-4.88205571	-0.36621094	-1.2817383	1.0986328	10.097875900000002	-1.4223876800000002	-0.8266357428000001	-0.7324219	-0.061035156	0.18310547	10.700806200000002	3.011059604	1.476220746	-0.79345703	-0.5493164	-0.5493164	-8.68864766	0.8529540740000001	3.9130616000000003	0	-0.79345703	-0.36621094	-0.0227294928	10.41967752	2.414111322	0.24414062	-0.7324219	-0.36621094	4.047045926	9.997387680000001	-0.22849121400000003	-3.6621094	0.6713867	-0.061035156	1549637638.516
-10.8898188	-1.4869873200000001	-4.121215854000001	-2.1972656	-2.5634766	0.36621094	10.3275634	-1.622167932	-1.1699707068	-0.9765625	0.24414062	0.18310547	10.918529860000001	3.1462402160000003	2.0671875	-1.0375977	-0.5493164	-0.6713867	-9.73540036	0.9642089660000001	4.196582068	0.4272461	-1.5869141	-0.36621094	-0.005981445288000001	11.149413940000002	2.55048822	0.12207031	-1.159668	-0.36621094	4.3150146760000005	10.1911866	1.146044928	-5.3100586	-0.36621094	0.9765625	1549637638.556
-10.703198380000002	-2.9727783540000003	-3.1378662140000007	-2.1972656	-0.24414062	-0.36621094	10.72592752	-1.943969748	-1.745385782	-1.0986328	0.6713867	0.5493164	11.182910340000001	3.660644568	2.1760498200000002	-1.2207031	-0.7324219	-0.9765625	-11.71645468	-0.45578614200000006	5.014843750000001	0.6713867	-0.9765625	-0.6713867	-0.005981445288000001	11.149413940000002	2.55048822	-0.18310547	-1.8310547	-0.18310547	4.649975540000001	10.868286240000002	1.9140625000000002	-4.9438477	-0.91552734	3.6010742	1549637638.595
-10.706787140000001	-3.8640135800000004	-1.29558107	1.4038086	-0.4272461	0.5493164	10.98671924	-2.489477536	-1.975073282	-1.159668	0.5493164	0.91552734	11.57170378	4.3162110600000005	2.050439496	-1.4038086	-1.0375977	-1.0986328	-10.97834514	-1.1580077880000001	4.15231929	0.4272461	2.5634766	-0.5493164	-0.5658447284000001	10.24023462	3.9034912140000007	0.24414062	-1.2207031	-0.61035156	4.121215854000001	11.368335159999999	1.100585962	-2.5024414	-0.9765625	5.6152344	1549637638.635
-10.218701079999999	-2.940478534	-1.4056396760000003	0.5493164	-0.36621094	0.8544922	10.838378600000002	-2.951245108	-2.1138427520000005	-1.159668	0.4272461	0.5493164	10.995092360000001	4.215722644	2.372241214	-1.3427734	-1.5258789	-0.7324219	-9.9016848	-0.41870117800000006	2.837597644	0.61035156	-0.6713867	-0.30517578	-1.5910644960000002	9.486572480000001	3.208447284	0.6713867	-0.24414062	-0.8544922	1.28122554	13.045532640000001	0.43066405760000004	-0.91552734	0.4272461	6.0424805	1549637638.675
-9.572705072	-2.2801269960000004	-2.060009784	1.2207031	-0.12207031	-0.18310547	10.04284694	-2.98952626	-2.2801269960000004	-0.9765625	1.2207031	0.30517578	10.612279860000001	4.220507788000001	2.702417032	-1.159668	-0.4272461	-0.5493164	-9.93039586	-0.6663330072	3.2646728240000003	0.9765625	1.0375977	-0.061035156	-1.36018071	9.87177716	3.2503173920000004	-0.12207031	-0.7324219	-0.18310547	0.38879393000000007	12.691431200000002	0.538330072	-0.18310547	-0.6713867	5.6762695	1549637638.715
-8.521167032000001	-1.4750244600000002	-1.81716304	0.36621094	-0.36621094	-0.12207031	9.666015380000001	-3.01464856	-2.491870108	-1.159668	1.6479492	0.4272461	10.57041034	4.59973143	2.09948732	-1.159668	-0.36621094	-0.5493164	-8.69702176	-0.9043945288	2.633032248	1.2207031	0.061035156	-0.24414062	-1.235766574	8.972167932000001	3.331665036	-0.12207031	-0.79345703	0	0.56823732	10.6673098	1.4176025360000002	0.8544922	0.7324219	4.8828125	1549637638.755
-8.07973642	-1.3015625000000002	-1.565942392	0.24414062	0.61035156	-0.30517578	9.10615216	-2.74069838	-1.8805663940000001	-1.3427734	1.4648438	0.24414062	10.13854982	4.23964856	2.004980432	-1.4038086	-0.7324219	0.061035156	-8.528344748	-0.9725830072	2.975170926	1.0986328	0.79345703	-0.18310547	-1.12211911	8.412304712000001	2.948852536	0.30517578	-0.6713867	-0.4272461	0.7381103240000001	9.935181200000002	1.299169928	0.61035156	3.112793	3.7841797	1549637638.795
-8.073754892	-1.3637695680000002	-1.408032248	-0.061035156	0.4272461	-0.24414062	8.125195288	-2.235864218	-1.39606929	-1.159668	1.6479492	0.12207031	9.3322509	3.5984375	2.031298822	-1.3427734	-0.36621094	0.18310547	-8.09648462	-0.678295926	2.5050292540000005	1.159668	0.4272461	-0.24414062	-0.7285400360000001	8.46972644	3.111547824	0.12207031	-1.0986328	-0.30517578	-0.9199462860000001	7.908667032	0.8565429712000001	1.8310547	2.6855469	2.0141602	1549637638.835
-8.04624002	-1.8255371400000002	-0.8134765380000001	0.9765625	1.4648438	0.24414062	8.24123552	-2.071972644	-1.2321777160000003	-1.2207031	2.746582	0.36621094	9.034375	3.3687500000000004	1.6544677520000002	-1.159668	-0.36621094	0.061035156	-8.19697284	-0.8589355432	2.6174804320000002	1.2207031	0.30517578	-0.36621094	-0.538330072	8.81784694	3.3352538940000005	0.061035156	-1.0375977	-0.12207031	-2.256201178	7.544995108000001	0.613696286	1.4038086	-0.12207031	0.4272461	1549637638.875
-8.87646466	-1.567138678	-1.37214357	1.7089844	1.953125	0.36621094	8.19099092	-2.217919928	-1.211840854	-1.5258789	2.8076172	0.5493164	9.19348143	3.452490216	1.524072284	-1.0375977	-0.24414062	-0.061035156	-8.487670926	-1.238159146	2.83879393	0.91552734	0.5493164	-0.36621094	-0.539526358	9.325073380000001	3.4812010800000004	0.18310547	-0.7324219	-0.18310547	-0.2428466754	7.5198732	1.915258786	2.6855469	-1.4038086	-0.61035156	1549637638.915
-10.014135880000001	-0.5754150360000001	-2.05522464	0.9765625	1.0986328	0.24414062	8.4900634	-2.83640126	-0.970190396	-1.4038086	2.380371	0.48828125	9.3920652	3.5900634000000005	1.8602295320000002	-0.91552734	-0.30517578	-0.36621094	-8.512792932	-1.0946044928	3.05053714	0.79345703	-0.061035156	-0.48828125	-0.573022464	9.713867212	3.5792969240000003	0.24414062	-0.48828125	-0.24414062	2.404541034	7.670605432000001	0.953442392	3.479004	-2.319336	-1.0375977	1549637638.955
-10.1313723	0.12321777160000001	-2.477514676	1.2817383	1.5869141	0.12207031	8.640795926000001	-3.484790036	-0.717773462	-1.2207031	2.0751953	0.48828125	9.88134784	3.658251996	2.001391574	-0.6713867	-0.36621094	-0.5493164	-8.6766848	-1.2668701080000002	3.0337889400000004	0.7324219	-0.061035156	-0.48828125	-0.5048339856	9.414794928000001	3.744384784	0.061035156	-0.61035156	-0.18310547	3.890332068	8.98652356	1.211840854	2.319336	-6.8359375	-1.0986328	1549637638.995
-10.81086412	-0.019140625	-2.9572264400000003	0.12207031	0.30517578	0.12207031	8.194580072	-3.6307373200000006	-0.5550781250000001	-0.9765625	0.8544922	0.36621094	10.175634980000002	3.4931639400000005	2.19399411	-0.48828125	-0.18310547	-0.36621094	-8.668310700000001	-1.3996582460000002	3.2527099640000006	0.5493164	-0.18310547	-0.24414062	-0.4103271466	9.508105432	3.6666259000000005	0	-0.7324219	-0.24414062	7.395459260000001	9.42197284	1.52526857	1.2207031	-2.8686523	-1.3427734	1549637639.035
-10.96159694	-1.119726538	-3.446508786	-0.6713867	-0.6713867	0.36621094	8.34172374	-3.976464856	-0.32060547120000005	-0.7324219	0.36621094	0.48828125	10.0631839	3.3149170320000003	2.3758300720000003	-0.12207031	-0.061035156	-0.5493164	-9.07863768	-1.3709472839999999	3.3460204680000003	0.30517578	-1.159668	-0.18310547	-0.025122070680000004	9.96628444	3.5422119600000004	-0.061035156	-0.8544922	-0.061035156	7.561743210000001	9.564331070000001	-0.1997802716	-0.5493164	-0.12207031	-1.5258789	1549637639.075
-9.599023560000001	-2.6976317900000004	-2.8854492800000004	-0.12207031	-0.12207031	0	8.828613220000001	-4.391577176	-0.192602536	-0.61035156	0.5493164	0.6713867	10.308423020000001	3.3448242800000005	1.923632788	0.061035156	-0.061035156	-0.7324219	-9.599023560000001	-1.1556152160000002	3.60441893	0.36621094	-0.12207031	-0.12207031	0.31223143000000003	10.102661240000002	3.475219748	-0.061035156	-0.9765625	0	2.8675048920000004	10.38498552	1.5910644960000002	0.24414062	2.5634766	-1.2817383	1549637639.115
-9.66003444	-3.379516574	-3.32089856	2.1362305	-0.36621094	-0.061035156	8.70061052	-4.231274460000001	0.1124511682	-0.24414062	0.12207031	0.48828125	10.538110520000002	3.487182608	1.469042932	0.24414062	-0.18310547	-0.7324219	-10.34311502	-0.6615478240000001	3.48598642	0.061035156	0.24414062	0.12207031	0.31223143000000003	10.102661240000002	3.475219748	0.12207031	-0.61035156	-0.12207031	3.803002896	11.184106920000001	2.400952176	-1.2207031	-3.3569336	-1.2817383	1549637639.155
-9.061889480000001	-2.421289038	-3.65944838	1.159668	-0.8544922	-0.12207031	8.825024460000002	-4.070971646	0.6675292932	0.12207031	0.4272461	0.61035156	10.7366938	3.7970214660000003	1.3386474640000001	0.4272461	0	-0.6713867	-10.20314946	0.04306640576	2.872290036	0.24414062	0.9765625	0.24414062	-0.250024411	10.004565200000002	2.10546875	0.061035156	0	-0.30517578	3.65944838	10.03686502	-0.2835205072	0	-0.30517578	-0.36621094	1549637639.195
-9.261669928000002	-2.4356445680000003	-4.347314496	0.5493164	0.24414062	-0.61035156	8.693432608	-3.8747802520000003	0.7309326080000002	0.24414062	0.48828125	0.5493164	10.691235520000001	4.189404254	1.0575195288	0.24414062	0.12207031	-0.48828125	-10.21511232	0.424682608	2.516992212	0	0.7324219	0.061035156	-0.961816394	10.390966460000001	1.5300537140000001	0	0.4272461	-0.48828125	1.5862792540000001	10.054809800000001	-1.216625998	0.061035156	0.7324219	-0.79345703	1549637639.235
-9.444701980000001	-2.9524413940000005	-4.59733876	0.12207031	-0.9765625	-0.4272461	9.15041484	-4.106860324	0.86850589	0.18310547	0.36621094	0.30517578	10.57878444	4.68227536	0.8529540740000001	-0.061035156	0.18310547	-0.5493164	-10.06796924	0.84816893	2.383007788	0.061035156	0.9765625	-0.061035156	-0.961816394	10.390966460000001	1.5300537140000001	0.061035156	0.48828125	-0.4272461	1.400854532	10.09428714	-1.284814496	0.061035156	0.7324219	-0.79345703	1549637639.275
-8.73171376	-2.51459964	-3.4010498200000003	0.30517578	-0.061035156	-0.061035156	9.475805710000001	-4.512402356	1.3386474640000001	0	0.7324219	0.18310547	10.57160692	5.13088408	0.893627896	-0.4272461	-0.12207031	-0.61035156	-10.010547120000002	0.985742212	2.6103027160000005	0.24414062	0.7324219	-0.18310547	-1.665234424	10.59792482	1.5683349640000002	0	0.30517578	-0.30517578	1.6341308900000002	9.65883786	-1.5934570680000002	0.36621094	-1.159668	-1.0375977	1549637639.315
-8.43383786	-2.2609863220000004	-3.116332968	1.6479492	1.0986328	-0.30517578	9.36455072	-4.244433606	1.5527832460000002	-0.061035156	0.12207031	-0.12207031	10.489062500000001	5.190698380000001	0.773999002	-0.61035156	-0.36621094	-0.5493164	-9.2042482	0.8122802520000001	1.988232428	0.4272461	0.79345703	-0.24414062	-1.5982422120000002	9.697119110000001	1.7250488220000002	0.18310547	0.12207031	-0.36621094	2.0839355040000003	9.52604982	-1.7083007200000002	0.30517578	-1.4038086	-1.159668	1549637639.355
-8.786743210000001	-2.112646466	-3.8388915740000003	1.2817383	-0.12207031	-0.36621094	9.21501448	-3.505126996	1.720263678	0.18310547	1.0375977	-0.30517578	10.088306200000002	4.71816394	0.9127685700000001	-0.48828125	0.061035156	-0.36621094	-8.943457068	0.9043945288	2.020532248	0.61035156	0.6713867	-0.24414062	-1.356591754	9.088207968	1.588671924	0.12207031	-0.061035156	-0.36621094	2.6174804320000002	9.372924820000001	-1.4570800720000001	0.12207031	-0.9765625	-1.159668	1549637639.395
-8.647973740000001	-2.2944824280000002	-3.7874510800000003	1.159668	0.12207031	0.061035156	8.553466754	-2.9679932100000004	1.923632788	0.24414062	1.3427734	-0.30517578	9.21860324	4.2109375	1.2860107820000002	-0.5493164	0.30517578	-0.4272461	-8.83100589	1.0646972840000002	1.818359424	0.8544922	0.7324219	-0.30517578	-1.356591754	9.088207968	1.588671924	-0.12207031	-0.24414062	-0.24414062	2.8316162140000003	9.33464357	-0.949853534	0.12207031	-0.61035156	-0.91552734	1549637639.435
-8.847753894	-2.50622554	-3.953735324	1.5258789	0.30517578	0.36621094	8.169457968	-2.5265625000000003	1.588671924	-0.30517578	0.5493164	0.24414062	8.921923920000001	3.9621094240000003	0.994116214	-0.7324219	-0.061035156	-0.61035156	-8.712573380000002	1.412817392	1.6532714660000003	1.159668	0.8544922	-0.36621094	-1.0347900360000002	8.95661592	1.1639892572000001	-0.12207031	-0.24414062	0	2.9979003600000005	9.3573732	-0.840991214	0.061035156	-1.0986328	-0.48828125	1549637639.475
-8.66711412	-2.854345746	-4.289892572	2.0141602	-0.12207031	0.24414062	7.881152160000001	-2.47392572	1.123315396	-0.91552734	-0.24414062	0.7324219	9.036767572	4.01713858	0.7046142572	-1.2817383	0.36621094	-0.6713867	-8.883642572	1.733422824	1.8506591460000001	1.7089844	0.4272461	-0.30517578	-0.8900390380000001	9.040356430000001	1.085034146	-0.12207031	0	0.30517578	2.996704074	9.62893071	-0.7464843750000001	-0.5493164	-0.9765625	-0.061035156	1549637639.515
-8.3620607	-2.775390576	-3.708496106	2.0751953	-0.4272461	-0.12207031	7.699316394	-2.6940429320000003	1.353002896	-1.0375977	0.18310547	1.2207031	8.553466754	3.8520507200000003	1.0886230432000001	-1.6479492	0	-1.0375977	-9.34780252	1.3924804320000002	2.255004892	2.0751953	0.7324219	-0.24414062	-0.1878173822	8.823827880000001	1.3290771760000002	-0.24414062	0	0.6713867	2.4200927520000004	9.591845746	-0.8182617212000002	-1.0375977	-0.79345703	0.30517578	1549637639.555
-8.424267572	-3.170166034	-3.5792969240000003	1.7700195	-0.36621094	-0.6713867	6.615478240000001	-2.5313476440000002	1.3649658540000003	-1.0375977	0.18310547	1.2207031	8.005566394	3.512304712	1.179541034	-1.7700195	-0.24414062	-1.6479492	-9.98422824	0.985742212	2.04086911	2.1972656	0.9765625	-0.30517578	1.046752896	8.815454074	1.8075927520000004	0.12207031	-0.24414062	0.6713867	2.2250976440000003	9.60620108	-1.1484375	-1.6479492	-0.36621094	0.61035156	1549637639.595
-9.06069339	-3.3244873200000002	-3.1821288940000003	1.5869141	-1.0375977	-1.2817383	6.01135234	-2.775390576	0.6125	-2.2583008	-2.5634766	2.8686523	7.71367212	3.446508786	1.035986322	-1.8920898	-0.18310547	-2.319336	-10.919726440000002	0.40793457460000004	2.819653354	2.380371	2.8686523	-0.18310547	1.7693115020000003	9.459057608	2.48588858	0.8544922	0.18310547	0.48828125	1.655664038	9.85742212	-1.195092752	-1.953125	-0.30517578	0.8544922	1549637639.635
-8.82263179	-2.872290036	-2.5540771760000003	1.7089844	0.79345703	-1.5258789	6.226684800000001	-3.6367187500000004	-0.3194091754	-1.8310547	-1.0986328	3.2958984	7.795019568000001	4.08413089	0.9354980432000001	-1.6479492	-0.7324219	-3.2348633	-10.44958516	-0.679492212	2.40573732	1.8310547	4.272461	-0.36621094	1.7693115020000003	9.459057608	2.48588858	1.5258789	1.4038086	0.24414062	0.657958966	10.06677266	-0.8206542932	-1.953125	-0.61035156	0.79345703	1549637639.675
-9.040356430000001	-2.8088867800000004	-2.8411866	1.953125	0.30517578	-1.8310547	6.619067392	-4.62604982	-0.4904785144	-1.4038086	-0.79345703	3.6621094	8.301049820000001	4.92751448	1.58149411	-1.2817383	-0.48828125	-3.7231445	-9.81914038	-1.0958007788	1.312329074	0.8544922	4.699707	-0.12207031	1.435546924	9.840673920000002	3.1007812500000003	1.5258789	2.380371	-0.18310547	1.4235839660000003	9.889721940000001	-1.2202148560000001	-1.953125	-0.61035156	0.79345703	1549637639.715
-9.213818390000002	-2.55527356	-2.454785144	1.2207031	-0.91552734	-2.1362305	6.29606929	-5.567529254	-0.29667969240000003	-0.8544922	-2.1972656	3.6010742	8.47211911	5.6273437500000005	2.5744139400000003	-1.2817383	-0.48828125	-3.7841797	-9.4255616	-0.7680175720000001	0.48330077880000005	0.7324219	4.4555664	0.12207031	0.2811279254	9.45427266	2.70361322	1.0986328	3.2958984	-0.12207031	2.8962158540000003	9.615771760000001	-0.611303714	-0.79345703	-0.12207031	0.48828125	1549637639.755
-9.1875	-2.57082518	-1.783667032	1.159668	-0.4272461	-2.319336	6.658544928000001	-6.877465560000001	-0.648388678	-0.6713867	-0.79345703	3.6621094	9.341821580000001	6.500634980000001	3.216821286	-0.79345703	-0.4272461	-3.540039	-9.14204074	-0.6555663939999999	-0.6543701080000001	0.4272461	3.6621094	0.061035156	-1.9009033540000002	9.645678420000001	1.4989501800000002	0.91552734	2.5634766	0	2.4643554320000005	9.69951178	0.3672607428	-1.159668	0.91552734	0.30517578	1549637639.795
-9.54160144	-2.9416748200000002	-2.054028354	0.91552734	-0.5493164	-2.319336	7.20166034	-8.12280252	-0.7811767572	-0.5493164	-0.061035156	3.4179688	9.850244600000002	7.718457068	2.98952626	-0.91552734	-0.18310547	-2.746582	-9.175537140000001	-0.47014160340000005	-1.175952176	0.5493164	3.2348633	0.061035156	-1.9009033540000002	9.645678420000001	1.4989501800000002	0.9765625	1.0375977	0	2.516992212	9.427954074	0.4378417932	-1.159668	0.91552734	0.30517578	1549637639.835
-9.599023560000001	-3.435742212	-1.94636232	0.48828125	-0.6713867	-1.7700195	7.371533246000001	-8.924316394	-0.8960205072	-0.18310547	-0.5493164	2.4414062	9.76291484	8.170654254	3.116332968	-0.61035156	-0.24414062	-1.953125	-9.14682608	-0.22490234620000002	-2.039672824	0.24414062	3.0517578	0	-1.830322284	10.320385880000002	1.4786132200000002	0.7324219	0.5493164	-0.12207031	3.53742662	9.231762680000001	0.708203125	-0.18310547	0.18310547	-0.18310547	1549637639.875
-9.24372554	-3.829321286	-1.7083007200000002	0.4272461	-0.36621094	-1.3427734	6.8655027	-8.85732428	-0.5658447284000001	0	0.12207031	1.3427734	9.058300720000002	8.34650908	3.25151358	-0.48828125	-0.4272461	-1.5258789	-9.08461911	0.007177734620000001	-2.605517572	0.4272461	2.1972656	-0.12207031	-1.9379882200000003	10.684058	1.0898193390000002	0.30517578	0.79345703	-0.5493164	3.619970746	9.265259080000002	0.8314209260000001	0.12207031	0.7324219	-0.4272461	1549637639.915
-8.93867212	-4.15231929	-1.5910644960000002	0.48828125	-0.4272461	-1.0375977	6.66213408	-8.851342752	-0.52995607	-0.18310547	0	0.91552734	8.661132788000002	8.32497554	3.06848143	-0.4272461	0.061035156	-1.0986328	-9.00327176	-0.11604003600000001	-3.1151367800000003	0.36621094	1.6479492	-0.18310547	-1.7633300720000002	10.51657698	1.12211911	0.24414062	0.12207031	-0.4272461	3.4500976440000004	9.210229532000001	1.013256839	0	0.36621094	-0.48828125	1549637639.955
-8.91235324	-4.422680710000001	-1.4403320680000002	0.6713867	-0.30517578	-0.79345703	6.24702176	-8.79990216	-0.4904785144	-0.4272461	-0.30517578	0.24414062	8.028295926	8.12160643	2.9775634	-0.24414062	0.4272461	-0.9765625	-9.222192392	-0.22849121400000003	-3.255102536	0.30517578	1.2817383	-0.18310547	-1.3613769960000002	10.486670320000002	1.1304931610000002	0	-0.24414062	-0.48828125	3.21203624	9.303539840000001	1.23696286	0.18310547	0	-0.5493164	1549637639.995
-8.839379892	-4.2791259	-1.331469748	0.4272461	-0.24414062	-0.5493164	5.79841304	-8.604907248	-0.5239746106000001	-0.48828125	0.061035156	0.12207031	7.6418945680000006	8.155102340000001	2.55527356	-0.18310547	0.12207031	-0.9765625	-9.15639676	-0.29667969240000003	-3.505126996	0.30517578	0.9765625	-0.12207031	-1.388891574	10.24023462	1.1340820288	-0.12207031	0	-0.4272461	2.9249266200000004	9.350195288	1.1962890380000002	0.12207031	-0.5493164	-0.48828125	1549637640.034
-8.789135880000002	-4.277929712	-1.4786132200000002	0.061035156	-0.24414062	-0.5493164	5.662036240000001	-8.263964660000001	-0.970190396	-0.4272461	0.24414062	0.36621094	7.719653060000001	7.9242187500000005	2.326782248	-0.061035156	0.4272461	-0.79345703	-9.102563400000001	-0.40075683900000003	-3.6283447480000004	0.12207031	0.7324219	-0.12207031	-1.276440396	9.97226538	1.03359375	-0.061035156	0.12207031	-0.48828125	3.2586913940000004	9.346606430000001	1.1580077880000001	0.061035156	-0.5493164	-0.5493164	1549637640.074
-8.63601088	-4.55307608	-1.320703076	-0.30517578	-0.6713867	-0.36621094	5.41201178	-7.8967040740000005	-0.7524658540000001	-0.12207031	-0.061035156	0.4272461	7.38828125	7.8428711060000005	2.501440396	-0.061035156	-0.061035156	-0.7324219	-9.043945288000002	-0.387597644	-3.6642334260000005	0.12207031	0.5493164	-0.18310547	-1.276440396	9.97226538	1.03359375	0	0	-0.4272461	3.591259784	9.38847644	1.0288086060000001	-0.061035156	0	-0.30517578	1549637640.115
-8.33933107	-4.577001996	-0.891235324	-0.18310547	-0.061035156	-0.18310547	5.510107428000001	-7.613183606000001	-0.65676268	-0.24414062	-0.30517578	0.48828125	7.199267572	7.8847409200000005	2.56723642	-0.24414062	-0.48828125	-0.7324219	-9.00327176	-0.3947753894	-3.7671141200000005	0	0.30517578	-0.18310547	-1.542016574	9.8418705	1.0347900360000002	0.061035156	0.061035156	-0.4272461	3.645092752	9.406420926000001	1.0192382788	-0.18310547	0.36621094	0	1549637640.154
-8.43503444	-4.68227536	-1.06589357	-0.4272461	-0.36621094	-0.24414062	5.75415036	-7.658642572	-0.765625	-0.30517578	0.30517578	0.4272461	7.078442392	7.779467752000001	2.6019287140000005	-0.12207031	-0.24414062	-0.6713867	-9.00566394	-0.5072265576	-3.7994139400000004	-0.061035156	0.18310547	-0.18310547	-1.3446288940000002	9.928002700000002	1.32189946	0.12207031	-0.24414062	-0.30517578	2.879467752	9.189892572	1.006079074	-0.18310547	0.24414062	-0.12207031	1549637640.194
-8.482885880000001	-4.98254393	-1.1125488220000002	-0.4272461	-0.5493164	-0.18310547	5.807983426000001	-7.803393570000001	-0.8577392572	-0.30517578	0.24414062	0.30517578	6.817651260000001	7.78544928	2.884252896	-0.12207031	-0.061035156	-0.79345703	-9.100170926	-0.6842773560000001	-3.7862548920000005	-0.18310547	0	-0.24414062	-1.3446288940000002	9.928002700000002	1.32189946	0.061035156	-0.061035156	-0.24414062	2.312426718	9.360961960000001	1.1424560700000002	0	0.36621094	-0.12207031	1549637640.235
-8.32617212	-4.961010880000001	-0.961816394	-0.4272461	-0.4272461	-0.12207031	6.075951980000001	-7.74477536	-0.7859619110000001	-0.24414062	0	0	7.218408246000001	7.71367212	2.9990966460000004	0	0.12207031	-0.7324219	-9.134863220000002	-0.7416992212000001	-3.7982177520000002	-0.4272461	0.061035156	-0.24414062	-1.211840854	9.917236420000002	1.522875998	0	0.30517578	-0.30517578	2.5337402160000004	9.516479532	1.0491455072	0.12207031	0.30517578	0	1549637640.274
-8.31899411	-4.9729737400000005	-1.02761232	-0.4272461	-0.12207031	-0.061035156	6.33435054	-7.573706070000001	-0.7967285340000001	-0.48828125	0.30517578	-0.36621094	7.36555162	7.698120108000001	2.958422824	0.18310547	0.18310547	-0.7324219	-9.11572284	-0.5837890576	-3.8125733800000003	-0.4272461	0	-0.24414062	-1.435546924	9.933984620000002	1.35419928	-0.12207031	0.18310547	-0.24414062	2.519384784	9.506909440000001	0.985742212	-0.061035156	0.24414062	-0.061035156	1549637640.314
-8.466137680000001	-5.14523912	-1.235766574	-0.30517578	-0.30517578	0	6.10466304	-7.73161592	-0.7488769568000001	-0.30517578	0.4272461	-0.61035156	7.5019284200000005	7.885937500000001	3.07805162	0.36621094	-0.48828125	-0.5493164	-9.185107428000002	-0.5849853534	-3.8269287140000006	-0.4272461	-0.061035156	-0.24414062	-1.758544928	10.14213858	1.2094482428000002	-0.12207031	0.18310547	-0.18310547	2.598339856	9.616967752	1.076660144	0.12207031	0.30517578	0.061035156	1549637640.355
-8.461352340000001	-5.02561052	-1.1627929712000002	-0.24414062	-0.18310547	0.18310547	5.66921376	-8.00795926	-0.7428955072	0.061035156	0.061035156	-0.4272461	7.552173020000001	8.260375900000001	2.930908246	0.9765625	-0.4272461	-0.48828125	-9.14204074	-0.42109375000000004	-3.9429687500000004	-0.36621094	-0.30517578	-0.24414062	-2.039672824	10.370629500000001	1.1651855432	-0.12207031	0	-0.18310547	2.8639160340000003	9.62055661	1.153222644	0.12207031	0.18310547	0.24414062	1549637640.394
-8.509204074000001	-4.746875	-1.21303714	-0.36621094	-0.12207031	0.4272461	5.397656250000001	-8.259179712	-0.6651367212000001	0.6713867	-0.5493164	-0.61035156	7.338037140000001	8.953027160000001	2.9249266200000004	0.9765625	0.30517578	0	-9.087011780000001	-0.36606445680000005	-3.9070800720000003	-0.18310547	-0.6713867	-0.18310547	-2.5229737400000003	10.44479982	1.08383786	-0.4272461	-0.36621094	-0.18310547	2.8017089660000005	9.506909440000001	0.9199462860000001	-0.12207031	0	0.24414062	1549637640.434
-8.706591754	-4.78515625	-1.318310504	-0.36621094	-0.061035156	0.4272461	5.66921376	-8.49484874	-0.34812010800000004	1.0986328	0.30517578	-0.7324219	6.522167932	9.49733876	2.8447753600000003	0.4272461	0.12207031	0.18310547	-9.087011780000001	-0.36606445680000005	-3.9070800720000003	-0.18310547	-0.6713867	-0.18310547	-2.5229737400000003	10.44479982	1.08383786	-0.5493164	-0.79345703	-0.4272461	2.733520468	9.362158246000002	0.43066405760000004	0	-0.061035156	0.18310547	1549637640.474
-8.357275360000001	-4.763623004	-1.656860324	-0.061035156	0.30517578	0.7324219	5.589062500000001	-8.63122554	-0.062207030760000004	1.0986328	-0.061035156	-0.91552734	5.740990920000001	9.82751448	2.749072284	0.18310547	0.12207031	0.36621094	-9.087011780000001	-0.36606445680000005	-3.9070800720000003	-0.18310547	-0.6713867	-0.18310547	-3.1187255400000002	10.417285340000001	0.9331054712000001	-0.61035156	-1.7700195	-0.36621094	2.3423339660000004	9.42077626	0.3289794928	-0.30517578	0.30517578	-0.061035156	1549637640.514
-8.19936502	-5.2050534200000005	-2.2286865020000004	0.6713867	0.48828125	0.8544922	5.83071286	-8.710180710000001	-0.33017577880000004	1.2817383	-0.12207031	-1.3427734	5.26367212	10.12539038	2.2107422120000004	0.061035156	0.7324219	0.24414062	-9.28200679	0.660351538	-3.25151358	0.18310547	-2.2583008	-0.30517578	-2.55527356	11.11711412	0.7524658540000001	-0.7324219	-2.6245117	-0.4272461	2.0671875	9.35258786	-0.027514648560000004	0.061035156	-0.5493164	-0.61035156	1549637640.554
-8.135961960000001	-5.176342752000001	-3.1007812500000003	1.0986328	1.0375977	0.91552734	6.25778804	-8.266357428000001	-0.343334964	1.2207031	1.2817383	-1.8920898	4.81745607	10.509399460000001	1.588671924	0.5493164	1.2817383	-0.18310547	-9.849048020000001	0.876879892	-2.3531005400000002	0.24414062	-2.319336	-0.4272461	-2.55527356	11.11711412	0.7524658540000001	-0.91552734	-3.1738281	-1.0986328	2.3016601440000004	9.77966304	-0.40793457460000004	0.12207031	-0.7324219	-0.5493164	1549637640.594
-7.958911240000001	-5.504125900000001	-4.0960937500000005	1.2207031	1.159668	0.61035156	6.550878894	-7.590454074	-0.5837890576	-0.12207031	1.4038086	-2.1972656	4.270751996	10.09428714	0.984545926	1.0375977	1.0375977	-0.7324219	-9.540405252000001	1.287207068	-1.8829589660000003	0.4272461	-1.3427734	-0.4272461	-2.4129150360000002	10.81923822	0.8158691100000001	-1.2817383	-3.2348633	-1.8310547	2.8483641200000003	10.012939300000001	-0.5215820288	0.12207031	-0.7324219	-0.5493164	1549637640.634
-8.31420926	-6.93488768	-3.4321533540000004	2.0141602	-0.36621094	1.2207031	6.86311052	-6.65615216	-1.0264160340000001	-1.953125	2.0141602	-2.6855469	4.120019568	9.268847840000001	1.0575195288	1.5258789	0.8544922	-1.2207031	-9.10734874	2.605517572	-1.5563721040000003	1.4038086	-2.0141602	-0.36621094	-2.4906739200000003	8.70061052	-0.4713378894	-1.4648438	-3.0517578	-2.5024414	2.3519042540000004	10.40053714	-0.02033691394	-0.79345703	-1.4648438	0.24414062	1549637640.674
-7.756738220000001	-5.276831070000001	-1.5491942900000002	2.9907227	1.2207031	1.8920898	6.4575683900000005	-5.26965306	-1.2919922120000003	-4.3945312	3.112793	-2.2583008	3.8747802520000003	9.121704074	1.2094482428000002	1.0986328	-0.79345703	-1.8920898	-9.63969748	3.417797824	-0.7967285340000001	3.112793	-1.8310547	-0.24414062	-2.4906739200000003	8.70061052	-0.4713378894	-1.2207031	-3.2958984	-3.0517578	1.211840854	10.004565200000002	0.8170653959999999	-1.2817383	-3.3569336	0.79345703	1549637640.714
-8.092895468	-3.9010987400000006	-2.0097655760000004	3.9672852	1.7700195	0.79345703	5.656054712	-4.10805661	-1.35419928	-6.713867	3.0517578	-0.79345703	3.741992212	9.285595746	0.30505371400000003	-0.6713867	-3.1738281	-2.319336	-10.034472840000001	1.872192392	-0.669921875	4.3945312	-0.8544922	-0.30517578	-3.41301268	9.310717752	0.26796875000000003	0.4272461	-5.126953	-3.112793	2.331567392	9.89570288	-0.06459961060000001	-0.8544922	-3.6621094	0.4272461	1549637640.754
-8.61567392	-3.19768071	-2.4930663940000004	3.112793	0.61035156	0.18310547	6.19558107	-3.98125	-1.02761232	-7.6293945	3.2958984	1.3427734	4.521972644000001	9.413598740000001	-0.7967285340000001	-2.1972656	-4.211426	-2.6855469	-9.725830072	0.14714355040000002	-0.47014160340000005	4.638672	-0.18310547	-0.30517578	-3.41301268	9.310717752	0.26796875000000003	1.2207031	-6.5307617	-2.746582	3.7635253600000005	9.680371106	-0.30744628600000007	-0.91552734	-2.746582	0.5493164	1549637640.794
-9.54997554	-3.62475589	-1.225	2.319336	1.4038086	1.159668	7.28659694	-4.421484424000001	-0.57421875	-6.164551	2.746582	2.1362305	5.97546376	8.78435054	-0.6663330072	-2.1972656	-3.6621094	-3.1738281	-9.80478534	-1.0120605432	-0.9187500000000001	4.4555664	-1.5869141	-0.24414062	-2.6402099640000003	9.80239218	1.296777356	0.9765625	-6.286621	-2.2583008	4.43703624	9.547582968	0.7201660340000001	-2.0141602	-0.7324219	1.0375977	1549637640.834
-9.82272914	-2.9907226440000003	-0.9331054712000001	2.8686523	2.1362305	1.953125	8.467334260000001	-4.981347840000001	-0.02033691394	-4.8217773	1.2817383	2.319336	6.998290740000001	8.33933107	-0.1315917932	-1.5258789	-3.2348633	-2.9907227	-10.199560700000001	-2.336352536	-0.2344726538	3.90625	-0.36621094	0	-1.2884033540000002	10.101464660000001	3.0708741	1.0986328	-5.432129	-2.0751953	2.0899170320000002	9.067871106	0.8182617212000002	-1.5258789	-2.9296875	0.48828125	1549637640.874
-9.62893071	-1.8781738220000002	-1.8602295320000002	1.5258789	1.0986328	1.159668	9.395654254	-5.879760880000001	-0.2775390576	-4.0893555	1.2817383	2.0751953	8.017529254000001	8.368042032	0.669921875	-0.9765625	-3.112793	-2.8686523	-9.527246106	-2.89382338	-0.48330077880000005	2.5634766	-1.4038086	0.18310547	-1.2884033540000002	10.101464660000001	3.0708741	0.9765625	-4.333496	-1.7089844	2.366259784	8.674292032	0.9402832068000001	-0.24414062	-2.8686523	-0.7324219	1549637640.914
-9.23774411	-3.116332968	-2.0145507200000004	0.24414062	-0.24414062	0.12207031	9.98063948	-6.4683351600000005	-0.9630126800000001	-3.90625	3.112793	1.0375977	8.661132788000002	8.462548920000001	1.2489257200000001	-1.0986328	-2.746582	-2.2583008	-9.234155252	-2.51459964	-0.2380615216	2.0141602	-1.7089844	-0.30517578	-1.542016574	10.1241938	2.9548339660000003	0.7324219	-3.6621094	-1.4038086	4.591357428	9.460253894000001	0.9725830072	-0.36621094	-1.2207031	-0.30517578	1549637640.954
-8.685058606	-4.66433107	-0.38400878600000005	2.0751953	0.5493164	0.6713867	8.76042482	-6.340332068	-1.638916034	-3.2958984	2.5024414	-0.6713867	8.42307158	8.04384784	1.604223642	-1.3427734	-3.1738281	-1.2207031	-9.217407248	-0.8625244110000001	0.1579101538	2.0751953	-1.7089844	-0.61035156	-2.4990478240000003	8.357275360000001	2.5134033540000003	0.48828125	-3.9672852	-1.0375977	3.23955072	9.540405252000001	2.076757788	-0.7324219	-1.7089844	0.48828125	1549637640.994
-9.9949955	-4.896411240000001	-0.5813964856000001	3.7231445	0.6713867	1.5869141	7.42775908	-5.56992212	-1.4977538940000001	-3.0517578	2.6855469	-1.0375977	7.766308606000001	7.598827880000001	2.036083966	-1.4038086	-3.3569336	-0.18310547	-9.957910340000002	0.061010742800000003	0.43186035340000006	2.8686523	-2.380371	-0.4272461	-2.4990478240000003	8.357275360000001	2.5134033540000003	0.30517578	-3.7841797	-0.7324219	2.018139676	10.163672120000001	2.9667969240000005	-1.159668	-3.6010742	0.24414062	1549637641.034
-8.75444339	-3.85444339	-1.156811502	3.8452148	1.2207031	1.5869141	7.30454074	-6.226684800000001	-2.06120607	-3.1738281	3.4179688	1.4038086	6.25419928	9.504516574	1.5934570680000002	-2.0751953	-3.8452148	0.30517578	-9.789233426000001	-0.8015136780000001	1.300366214	4.0283203	-0.79345703	-0.48828125	-4.042260880000001	9.49255342	3.1414550720000003	0.6713867	-4.0893555	0.12207031	1.3482177520000003	10.57160692	1.770507788	-2.0751953	-5.859375	-0.12207031	1549637641.12
-7.871582068	-2.9010009000000005	-0.9271240020000001	4.0283203	2.0141602	1.8920898	8.769995108000002	-6.5592527	-2.098291034	-3.7231445	4.3945312	1.3427734	5.707495108000001	9.705493210000002	1.7848632200000003	-1.7089844	-3.9672852	1.0375977	-8.84177266	-0.7775878600000001	1.3230957460000001	4.4555664	-1.2817383	-0.61035156	-4.042260880000001	9.49255342	3.1414550720000003	0.6713867	-4.0893555	0.12207031	0.43664550720000006	9.414794928000001	2.3889892180000003	-2.4414062	-7.2631836	-0.24414062	1549637641.154
-7.820141574000001	-2.4296630400000003	-1.178344748	4.211426	1.5258789	1.6479492	8.432641574	-5.958715560000001	-1.8279297120000002	-3.7841797	4.9438477	0.18310547	4.874877896	9.503320288000001	2.07915036	-1.8310547	-3.7841797	1.5258789	-8.274731430000001	-1.0718750000000001	1.532446286	4.699707	-1.8310547	-0.5493164	-4.17026358	8.6766848	2.978759784	0.48828125	-5.6762695	-0.061035156	-0.18303222840000002	9.34421376	0.899609375	-3.7231445	-7.751465	-1.159668	1549637641.194
-8.246020468000001	-2.6964355040000005	-0.7034179712000002	4.3945312	1.7089844	1.6479492	7.500732428000001	-5.24692392	-1.6712158540000002	-2.9296875	4.5776367	-0.061035156	3.7120849640000007	8.936279254	2.3016601440000004	-2.2583008	-3.8452148	1.3427734	-8.488867212	-1.5958496400000002	1.885351538	4.760742	-2.319336	-0.7324219	-3.3555908540000003	8.265161240000001	2.906982428	0.48828125	-6.225586	-0.36621094	1.246533246	9.122900360000001	-0.339746106	-4.8217773	-7.019043	-1.7089844	1549637641.234
-8.963793930000001	-2.721557608	-0.8529540740000001	4.8217773	2.6245117	1.8310547	7.0317871400000005	-4.766015576	-2.00258786	-1.8310547	3.90625	0.18310547	2.82922374	8.717358426	2.2980712860000003	-2.8076172	-4.211426	0.5493164	-9.10615216	-1.8937255400000002	2.62944339	4.638672	-1.953125	-0.91552734	-2.19997554	8.3620607	3.04216304	0.6713867	-6.0424805	-0.6713867	1.60183107	9.87775908	-0.0693847644	-4.699707	-6.164551	-1.5869141	1549637641.274
-9.289184800000001	-2.45	-1.246533246	4.5166016	2.6855469	1.6479492	7.391870108000001	-4.675097644	-2.55527356	-1.2207031	3.2348633	0.48828125	2.866308606	8.808276260000001	2.1293945680000004	-3.2958984	-4.5166016	-0.5493164	-9.317895468000001	-2.0336913940000003	3.15102536	4.5776367	-1.6479492	-0.9765625	-1.600634784	8.881250000000001	3.4393310700000006	0.91552734	-5.432129	-0.91552734	1.8949219240000001	9.863403060000001	0.45937500000000003	-5.004883	-5.7373047	-1.4648438	1549637641.314
-9.241332968	-2.327978534	-1.159204074	4.211426	2.1972656	1.4648438	8.119213760000001	-4.9263183900000005	-3.237158246	-1.159668	3.112793	0.6713867	3.7037110600000003	8.947045926000001	1.963110324	-3.2958984	-4.333496	-1.3427734	-9.20305162	-2.327978534	3.43334964	4.5776367	-1.4648438	-1.0986328	-1.296777356	9.14682608	4.29108876	0.9765625	-5.2490234	-0.91552734	2.682080072	9.4423098	0.9378906250000001	-4.0893555	-6.713867	-1.2207031	1549637641.354
-9.36455072	-2.15571286	-0.840991214	4.333496	2.5024414	1.5258789	8.299853240000001	-5.132080072	-3.895117212	-1.2817383	3.2348633	0.24414062	4.632031250000001	8.90517572	2.1892089660000003	-2.9907227	-4.4555664	-1.5869141	-9.169555710000001	-2.624658246	3.6558594240000004	4.4555664	-1.2817383	-1.0986328	-1.296777356	9.14682608	4.29108876	0.8544922	-5.126953	-1.159668	4.044653354	8.716162140000002	1.3087402160000001	-3.2958984	-7.2021484	-0.5493164	1549637641.394
-9.90766574	-2.036083966	-0.955834964	4.0893555	2.1972656	1.4038086	7.844067392	-5.06867662	-3.9728759000000005	-1.6479492	3.1738281	-0.18310547	5.17753894	8.808276260000001	2.3016601440000004	-3.0517578	-4.8828125	-1.5869141	-9.20544429	-2.604321286	3.9130616000000003	4.3945312	-0.6713867	-1.0986328	-1.3195067900000002	8.942260880000001	4.39038089	0.8544922	-4.8828125	-1.5258789	4.586572284	8.1072509	1.4367432100000002	-2.1362305	-6.225586	-0.48828125	1549637641.434
-10.28330072	-1.949951178	-0.6531738220000001	4.211426	1.5869141	1.6479492	7.109545926000001	-4.9992920320000005	-3.818554712	-1.8920898	3.112793	0.18310547	5.17753894	8.808276260000001	2.3016601440000004	-3.0517578	-4.8828125	-1.5869141	-8.907568390000002	-2.428466754	3.9860351440000006	4.5166016	-0.24414062	-1.2817383	-1.488183606	8.987719748	4.320996106	0.9765625	-5.004883	-1.5258789	4.615283246	7.4684326080000005	1.876977536	-0.91552734	-5.3100586	-0.5493164	1549637641.473
-10.006958360000002	-1.58747554	-0.38400878600000005	4.272461	1.5258789	1.8920898	6.1931884	-5.06508786	-3.47402356	-1.8920898	2.8686523	0.79345703	5.17753894	8.808276260000001	2.3016601440000004	-3.0517578	-4.8828125	-1.5869141	-8.25319838	-2.40573732	3.6917480040000004	4.5166016	-0.5493164	-1.4648438	-1.6999267180000002	9.154003894	4.39995108	1.159668	-4.9438477	-1.3427734	5.099780252	7.2483152	2.1329834260000005	0.061035156	-4.8217773	-0.9765625	1549637641.513
-10.16726088	-2.7275389400000005	-1.7083007200000002	2.6245117	2.4414062	1.3427734	5.324682608000001	-5.644091754	-2.6079101440000003	-1.7700195	3.6010742	2.1972656	5.17753894	8.808276260000001	2.3016601440000004	-3.0517578	-4.8828125	-1.5869141	-9.371728240000001	-1.1639892572000001	4.117626996	4.8828125	-0.24414062	-2.319336	-1.796826178	9.1109375	3.9381836060000004	0.6713867	-5.3710938	-0.91552734	6.605908246000001	9.758129892000001	3.4417237400000005	0.18310547	-7.6293945	-2.5024414	1549637641.582
-10.451977340000001	-4.608105432	-2.8352050720000004	7.446289	1.4648438	2.8686523	5.324682608000001	-5.644091754	-2.6079101440000003	-1.7700195	3.6010742	2.1972656	5.17753894	8.808276260000001	2.3016601440000004	-3.0517578	-4.8828125	-1.5869141	-9.371728240000001	-1.1639892572000001	4.117626996	4.8828125	-0.24414062	-2.319336	-1.796826178	9.1109375	3.9381836060000004	0.6713867	-5.3710938	-0.91552734	6.605908246000001	9.758129892000001	3.4417237400000005	0.4272461	-6.286621	-0.7324219	1549637641.595
-7.82492662	-2.777783246	-4.591357428	6.4086914	2.2583008	2.5634766	4.69423822	-6.376220746	-2.2071533540000003	-1.6479492	3.3569336	2.8686523	5.17753894	8.808276260000001	2.3016601440000004	-3.0517578	-4.8828125	-1.5869141	-9.072656250000001	0.811083966	4.329370108	4.9438477	-0.18310547	-2.0141602	-1.9894287140000002	9.46623552	2.728735324	0.91552734	-5.1879883	-0.7324219	4.015942392	10.547681200000001	1.915258786	0.24414062	-1.6479492	-0.61035156	1549637641.633
-7.133471940000001	-4.3724366	-5.762524460000001	4.9438477	1.159668	2.0141602	4.273144568	-7.108349640000001	-1.6903564300000002	-1.7700195	2.8076172	3.7841797	5.17753894	8.808276260000001	2.3016601440000004	-3.0517578	-4.8828125	-1.5869141	-9.100170926	1.4929687500000002	3.98483876	5.9814453	-1.3427734	-2.1362305	-2.20236821	9.782055710000002	1.197485324	1.159668	-5.79834	-0.24414062	-0.10168457460000001	9.603808606000001	-0.94506839	1.2207031	-6.225586	-1.0375977	1549637641.673
-8.77358426	-4.934692392	-6.117822480000001	8.300781	1.7700195	2.746582	4.2958741	-8.57858876	-0.832617212	-2.2583008	3.6621094	4.5776367	5.666821580000001	8.713769568	2.1616942900000002	-3.2958984	-5.1879883	-1.7089844	-11.02021466	0.994116214	5.3091308900000005	5.6762695	-1.7700195	-2.6245117	-1.3458251800000003	10.398144960000002	0.7393066100000001	1.0986328	-5.859375	-0.24414062	0.5443115216000001	10.530933	-2.4081298920000003	1.2817383	-4.760742	-0.5493164	1549637641.713
-8.4386232	-2.7048096040000003	-6.686059800000001	7.2021484	2.9907227	2.1362305	4.409521466	-10.67927266	-0.1303955072	-2.8076172	5.1879883	5.2490234	5.666821580000001	8.713769568	2.1616942900000002	-3.2958984	-5.1879883	-1.7089844	-10.25339308	0.7823730432	6.04125998	6.713867	3.6010742	-2.319336	-0.419897464	11.782250900000001	1.0240234620000002	1.8310547	-5.1879883	0	1.0180419928000002	11.03098192	-2.805297824	1.4648438	-4.333496	-0.91552734	1549637641.753
-7.830908246000001	-1.90808107	-6.500634980000001	5.859375	0.5493164	1.7700195	5.126098740000001	-10.8288089	1.1711669928000001	-3.7231445	7.751465	5.3100586	8.07973642	9.80598192	0.14833984620000001	-3.2958984	-5.1879883	-1.7089844	-8.358471940000001	0.8541503600000001	3.7659179320000007	6.286621	0.30517578	-2.1972656	0.03588867212	11.473608720000001	1.3039550720000002	1.0986328	-4.272461	-0.4272461	1.553979532	9.67917482	-2.805297824	1.5258789	-4.5166016	-0.8544922	1549637641.793
-7.382299820000001	-2.045654254	-4.586572284	6.8969727	1.0375977	1.5869141	5.126098740000001	-10.8288089	1.1711669928000001	-3.7231445	7.751465	5.3100586	8.255590560000002	8.807080072	-0.25480957460000003	-3.8452148	-5.126953	0.6713867	-8.106054712	0.04426269568	4.092504892000001	6.3476562	1.4038086	-2.380371	-0.6759033540000001	8.9829348	0.9223388580000002	0.30517578	-4.0283203	-0.79345703	2.918945288	9.1623777	-2.1700683900000004	0.9765625	-4.8828125	-0.36621094	1549637641.833
-8.03427716	-1.312329074	-4.8318116	7.751465	3.4179688	1.7089844	3.5697264400000006	-8.301049820000001	1.5156982820000002	-1.8310547	6.225586	1.7700195	6.603515380000001	7.084423920000001	0.1770507788	-2.8686523	-3.6010742	1.0986328	-8.09768071	-0.42229003600000004	3.61638179	5.6152344	0.7324219	-2.2583008	-0.6759033540000001	8.9829348	0.9223388580000002	0.18310547	-4.8217773	-0.7324219	3.749169928	9.265259080000002	-1.681982428	0.48828125	-4.4555664	-0.18310547	1549637641.873
-9.335839660000001	-0.454589856	-5.8701902	6.286621	1.4648438	1.6479492	2.93808606	-8.39077176	1.079052716	-0.48828125	3.3569336	1.0986328	6.062792932000001	7.05571286	0.0825439496	-3.112793	-3.9672852	0.30517578	-8.27592752	-0.6089111420000001	3.782666034	5.3100586	1.2207031	-2.1972656	0.27275390380000003	9.325073380000001	1.252514676	0.61035156	-4.8828125	-0.9765625	3.9979980040000007	9.229370108000001	-1.4630615020000002	0	-4.5166016	0.061035156	1549637641.913
-9.7401857	0.6244628600000001	-5.8283202880000005	4.638672	0.6713867	1.2817383	2.934497104	-8.519970746	0.39836425720000007	-0.48828125	3.3569336	1.0986328	6.274536240000001	7.010253894000001	0.0693847644	-3.0517578	-3.9672852	-0.4272461	-8.444604532000001	-0.9175537140000001	3.7120849640000007	4.8217773	0.7324219	-2.0141602	0.1363769568	10.006958360000002	2.1258057100000003	0.91552734	-4.0893555	-1.3427734	4.078149460000001	9.32866214	-1.870996106	-0.12207031	-4.3945312	0.061035156	1549637641.953
-9.27722194	0.5514892572000001	-5.01603984	3.0517578	0	0.5493164	3.3268798920000004	-8.789135880000002	-0.192602536	0.30517578	3.0517578	0.91552734	6.714770468	7.032983426	0.2129394568	-2.5024414	-3.6010742	-1.0986328	-8.47810054	-1.3171142180000002	3.6151855040000007	4.211426	0.48828125	-1.7700195	0.1363769568	10.006958360000002	2.1258057100000003	0.8544922	-3.7231445	-1.5258789	3.829321286	9.24013678	-2.1892089660000003	0.18310547	-4.1503906	-0.61035156	1549637641.993
-8.685058606	0.15910644960000003	-3.9477538940000003	3.3569336	0.91552734	0.79345703	3.4919677520000003	-9.120507788000001	-0.723754892	0.48828125	4.1503906	0.36621094	7.104760880000001	6.9420652	0.5060302716	-1.8920898	-2.9907227	-1.8310547	-8.421875	-1.6616454680000001	3.3914795320000004	3.479004	0.48828125	-1.5869141	0.09450683900000001	10.27373004	2.43205571	0.61035156	-4.333496	-1.6479492	3.976464856	8.943457068	-1.6879638580000003	-0.061035156	-2.6245117	-0.4272461	1549637642.033
-8.865698380000001	0.1124511682	-4.427465854	2.5024414	1.8310547	0.5493164	3.0433594240000006	-8.892016574000001	-1.0646972840000002	0.4272461	3.2348633	-1.0375977	7.469628894	6.48149411	1.061108426	-1.2207031	-2.4414062	-2.319336	-8.157495108	-1.6245605040000002	3.069677716	2.6855469	0.18310547	-1.2207031	0.40314941100000007	9.937573380000002	2.7478759000000004	0.61035156	-3.9672852	-1.8310547	3.40942392	9.06069339	-2.142553714	-0.36621094	-2.5634766	-0.7324219	1549637642.073
-9.24611821	-0.8278320288	-4.600927716	1.6479492	-1.4648438	0.12207031	2.7658202880000005	-8.7364991	-1.184326178	0.24414062	1.953125	-2.1362305	7.751952880000001	6.08432608	1.5156982820000002	-0.91552734	-1.953125	-2.5634766	-8.34172374	-1.24294429	2.5971435700000005	2.0751953	-0.24414062	-0.7324219	0.5431152356000001	9.351391574	2.7167724640000004	0.36621094	-3.540039	-1.7089844	2.501440396	9.102563400000001	-2.229882788	-0.48828125	-2.6855469	-1.159668	1549637642.113
-8.957812500000001	-1.1209228240000002	-3.609204074	1.0986328	-1.0375977	0.4272461	2.709594748	-8.870483426000002	-1.3266846040000002	0.24414062	1.953125	-2.1362305	7.875170926000001	6.18122554	1.5145019960000001	-1.0986328	-1.953125	-2.6855469	-8.870483426000002	-1.393676718	2.9165527160000004	1.7700195	0.12207031	-0.48828125	0.7046142572	9.051123200000001	2.406933606	-0.12207031	-3.4179688	-1.6479492	2.3112304320000003	9.2808107	-1.5276611420000001	-0.79345703	-2.9296875	-0.79345703	1549637642.153
-9.254492212	-1.302758786	-3.1390625	2.0751953	1.4038086	1.3427734	3.00627446	-9.164770468	-1.4463134979999999	-0.12207031	1.3427734	-3.1738281	8.049829074	6.79492212	1.447509784	-1.2207031	-1.7089844	-2.8686523	-8.83698732	-1.258496106	2.7550537140000007	1.2207031	-0.30517578	-0.61035156	-0.364868161	9.999779860000002	2.82922374	-0.4272461	-2.9907227	-1.6479492	2.642602536	9.463842752000001	-2.3435302520000003	-0.9765625	-2.319336	-0.6713867	1549637642.193
-10.3694339	-1.119726538	-4.683471646	1.6479492	0.6713867	1.3427734	3.4369384000000003	-9.34780252	-1.562353534	-0.7324219	1.5869141	-3.479004	8.022314300000001	7.71247554	1.33984375	-1.0986328	-1.7089844	-3.112793	-9.174340560000001	-0.42827148560000006	2.9703858800000003	1.0375977	-1.159668	-0.48828125	-0.364868161	9.999779860000002	2.82922374	-0.36621094	-2.1362305	-1.2207031	4.1331787140000005	10.1481205	-0.8732910340000001	-2.2583008	-1.5869141	-0.24414062	1549637642.233
-11.036962860000001	-1.8841552520000002	-4.373632788	0.30517578	-1.8920898	1.0375977	3.6486816100000006	-9.557153060000001	-1.8052001800000002	-1.3427734	1.7089844	-3.479004	7.803393570000001	8.756836060000001	1.4056396760000003	-1.0375977	-1.8310547	-3.2348633	-9.600219748	0.26677246400000004	3.011059604	1.4648438	-1.4038086	-0.4272461	-1.431957968	10.468725540000001	2.6031250000000004	-0.6713867	-2.5634766	-0.5493164	5.3198976600000005	10.6756839	1.073071286	-4.0283203	-1.0986328	0.9765625	1549637642.273
-10.375414840000001	-3.0493408540000004	-3.21203624	-0.5493164	-2.1362305	0.61035156	4.043457068	-9.53442392	-2.054028354	-1.8920898	1.7700195	-2.9296875	7.218408246000001	9.797607428000001	1.2632812500000001	-1.2207031	-2.1362305	-3.112793	-10.845557100000002	0.03588867212	3.685766574	2.0751953	-1.2207031	-0.79345703	-2.2573974640000003	10.563232820000001	3.2060547120000003	-0.5493164	-2.746582	-0.12207031	5.1296875	11.5023188	3.7228514400000003	-5.6762695	-2.5024414	3.0517578	1549637642.313
-9.847851440000001	-3.9118652160000003	-1.341040036	1.2817383	-1.6479492	1.2817383	4.8533447480000005	-9.335839660000001	-2.0336913940000003	-2.6855469	2.2583008	-2.4414062	6.55207518	10.44240764	0.923535144	-1.7700195	-2.8076172	-2.6245117	-10.474707460000001	-1.0646972840000002	3.1151367800000003	2.319336	0.79345703	-1.0986328	-2.2573974640000003	10.563232820000001	3.2060547120000003	0.30517578	-2.5634766	-0.061035156	3.4572753600000006	11.80139128	2.8041014400000006	-4.4555664	-4.211426	5.004883	1549637642.353
-9.82392572	-2.9943116	-1.2106445288	2.319336	0.5493164	1.0986328	5.532836960000001	-8.69582518	-1.738207968	-3.1738281	3.540039	-2.6245117	6.152514480000001	9.834692000000002	0.860131839	-1.5869141	-3.2958984	-1.7089844	-9.96389128	-1.302758786	2.428466754	1.8310547	-0.24414062	-0.7324219	-2.4846923920000004	9.766503894000001	3.9525389400000006	0.36621094	-1.4648438	-0.30517578	1.225	13.34460414	1.1484375	-3.479004	-2.0751953	5.493164	1549637642.393
-9.632519568000001	-2.95363768	-2.1880126800000004	1.6479492	-1.5258789	0.12207031	5.586669928000001	-8.716162140000002	-1.4810058900000003	-2.9296875	3.9672852	-2.8686523	5.842675720000001	9.614575180000001	1.2513183900000002	-0.9765625	-3.0517578	-0.8544922	-9.35617662	-1.287207068	2.58278804	2.1972656	0.30517578	-0.5493164	-2.60671376	9.527246106	3.811376996	0.24414062	-2.2583008	-0.30517578	0.9378906250000001	11.94614218	0.8828613220000001	-3.540039	-2.1362305	4.5166016	1549637642.433
-8.748461960000002	-2.8232422120000003	-1.4810058900000003	2.4414062	-1.0986328	0.4272461	5.421582068	-9.1193116	-1.5360351440000002	-2.2583008	3.2958984	-2.9296875	5.541211060000001	9.756933606	1.81716304	-0.9765625	-2.2583008	-0.6713867	-9.045141574	-1.4427246400000002	3.1641846040000003	1.953125	-0.18310547	-0.8544922	-2.60671376	9.527246106	3.811376996	0.30517578	-2.4414062	-0.24414062	0.4342529254	11.321679320000001	0.8170653959999999	-2.9907227	-1.4038086	4.0283203	1549637642.473
-7.625146760000001	-2.045654254	-0.63881839	2.0751953	-0.18310547	0.36621094	5.28640126	-8.610888580000001	-1.5862792540000001	-2.0141602	2.5024414	-3.112793	5.10336911	8.89321286	2.0935058900000003	-1.2817383	-2.1972656	-0.48828125	-8.33933107	-1.1879150360000001	2.6126952880000003	2.1972656	-0.4272461	-0.8544922	-2.05522464	9.07504892	3.7096923920000004	0.4272461	-2.380371	-0.30517578	1.3577880400000002	9.095385880000002	0.9737792932	-2.2583008	1.0375977	2.9296875	1549637642.513
-7.46245108	-1.341040036	-0.56823732	2.1362305	0.8544922	0.24414062	4.85573732	-7.556957968000001	-1.431957968	-2.1972656	2.4414062	-3.2348633	4.738500900000001	8.11682158	2.1509277160000004	-1.3427734	-2.6245117	-0.12207031	-8.33933107	-1.400854532	3.2407471040000004	2.5634766	0.8544922	-0.6713867	-1.400854532	7.908667032	3.770703076	0.30517578	-2.380371	-0.4272461	1.5767089660000002	7.719653060000001	0.26796875000000003	-1.5258789	2.9907227	1.8310547	1549637642.553
-7.893115020000001	-1.1903076080000001	-0.31701660340000004	1.953125	1.2207031	0.30517578	4.136767572	-6.9492432100000014	-1.2106445288	-2.0141602	2.2583008	-2.6855469	4.58178714	8.029492212000001	2.10546875	-1.3427734	-2.319336	-0.061035156	-8.09768071	-1.947558606	2.7550537140000007	2.1972656	-0.24414062	-0.7324219	-1.400854532	7.908667032	3.770703076	0.30517578	-2.380371	-0.5493164	0.25839844240000004	6.4623532400000006	0.27514648560000005	-0.18310547	2.380371	0.6713867	1549637642.593
-8.685058606	-1.031201178	-0.4378417932	1.3427734	1.7700195	0.24414062	3.5924560700000003	-6.497045926	-1.0874267572	-1.5869141	1.953125	-1.7089844	4.322192392000001	8.226879892	1.8351074280000002	-1.2817383	-2.4414062	-0.061035156	-8.38957518	-2.48828125	3.0672851440000004	1.8920898	0.5493164	-0.5493164	-1.2477295320000001	8.152710160000002	4.088916034	0.4272461	-2.1972656	-0.7324219	-0.571826178	6.13098143	0.43186035340000006	1.3427734	0.61035156	-0.5493164	1549637642.633
-10.41967752	-0.699829074	-0.38879393000000007	1.8920898	0.8544922	0.91552734	3.3460204680000003	-6.3929687500000005	-0.965405252	-0.9765625	1.7700195	-0.30517578	4.40473642	8.44819339	1.8099853240000001	-0.79345703	-2.2583008	-0.30517578	-8.44819339	-2.928515576	3.027807608	1.5258789	0.12207031	-0.61035156	-1.1257080072	9.122900360000001	4.9729737400000005	0.5493164	-1.8920898	-0.7324219	0.910375998	6.51499002	1.05991214	2.5024414	-0.48828125	-1.5869141	1549637642.673
-10.47590306	-0.09211425720000001	-1.3685547120000001	1.159668	2.2583008	0.5493164	3.293383786	-6.879858426	-0.961816394	-0.18310547	1.4038086	1.0986328	4.824633786	8.49125998	2.1712646760000003	0.061035156	-1.3427734	-0.79345703	-8.927905252	-2.9799560700000005	2.9033935700000004	0.9765625	-0.48828125	-0.4272461	-1.1257080072	9.122900360000001	4.9729737400000005	0.48828125	-1.6479492	-0.61035156	5.82473143	8.140747300000001	3.8975097840000004	2.380371	-3.1738281	-0.91552734	1549637642.712
-12.764403960000001	-0.2990722644	-1.4678466460000001	0.4272461	-0.24414062	0.18310547	3.208447284	-7.927807608000001	-1.23696286	0.5493164	0.12207031	2.2583008	5.368945288000001	8.865698380000001	2.749072284	0.48828125	-0.24414062	-1.0375977	-9.27722194	-2.231079074	3.4034423920000005	1.0375977	-0.36621094	-0.12207031	-1.128100589	9.33464357	4.922729532	0.4272461	-1.4038086	-0.30517578	11.35158696	9.797607428000001	5.87138678	0.30517578	-0.8544922	-0.7324219	1549637642.753
-13.5013179	-1.9894287140000002	-2.0564209260000004	-0.24414062	0.061035156	0.7324219	3.2275878600000003	-9.16716304	-1.528857428	0.91552734	-0.5493164	3.479004	5.8103759	9.81196286	3.07805162	0.30517578	0.18310547	-1.0986328	-10.29047824	-1.6305420320000001	3.9453614200000002	0.79345703	-1.5869141	-0.36621094	-1.4822021760000001	11.151807100000001	4.00517572	0.36621094	-1.3427734	-0.061035156	6.546093750000001	10.85871556	3.563745108	-0.79345703	-0.4272461	-0.9765625	1549637642.792
-10.076342360000002	-2.7945312500000004	-2.209545926	0.24414062	-0.5493164	0.5493164	3.25151358	-10.317992720000001	-1.814770468	0.7324219	-0.6713867	4.272461	6.23984375	11.04772914	2.9955077880000003	-0.12207031	-0.48828125	-1.159668	-10.50222194	-0.778784146	4.026708966	1.159668	-0.061035156	-0.5493164	-1.4822021760000001	11.151807100000001	4.00517572	0.48828125	-1.2817383	0.18310547	1.681982428	10.1660643	3.791040036	1.159668	-2.9296875	-0.9765625	1549637642.832
-8.815454074	-3.3460204680000003	-2.0253173920000003	1.6479492	1.0375977	0.6713867	3.5577635800000005	-10.42446286	-1.2668701080000002	-0.18310547	0.24414062	4.8217773	6.925317392	11.3575679	2.654565396	-0.12207031	-0.30517578	-0.8544922	-10.377808	-0.9510498200000002	3.521875	0.8544922	-0.36621094	-0.5493164	-1.453491214	12.03945288	3.9405760800000005	0.4272461	-0.9765625	0.5493164	1.0862304712000002	9.682763580000001	0.718969748	1.4648438	-4.8217773	-2.1362305	1549637642.872
-7.93139676	-2.978759784	-3.591259784	2.0751953	1.6479492	0.18310547	3.8759764400000005	-9.73898912	-0.401953125	-0.7324219	1.2817383	4.638672	7.306933606	10.480688400000002	2.5074219240000004	0.24414062	0.91552734	0	-9.865796220000002	-0.835009784	2.5899658540000003	-0.12207031	0.4272461	-0.36621094	-1.1484375	11.539403960000001	3.6104003600000003	-0.061035156	-0.5493164	0.48828125	2.4667480040000003	9.935181200000002	-1.335058606	1.953125	-1.953125	-1.953125	1549637642.912
-7.893115020000001	-2.8986084260000005	-4.447802716000001	1.0375977	0.4272461	0.12207031	3.637915036	-8.86809056	-0.10766601440000001	-0.4272461	0.36621094	3.3569336	6.67648912	9.3155027	2.40573732	0.18310547	1.5258789	0.8544922	-9.45307608	-0.1244140625	1.9391846040000003	-0.24414062	-0.12207031	-0.4272461	-0.8637207068000001	10.09907248	2.789746106	-0.91552734	0	0.18310547	2.8890380400000004	9.363354532	-0.9677978240000001	1.8920898	0.061035156	-1.8310547	1549637642.952
-8.616870108	-2.7012207459999997	-4.398754892	0.61035156	-0.30517578	0.24414062	3.363964856	-8.814257788	-0.1878173822	-0.12207031	-1.6479492	1.8920898	5.77329074	8.88842752	2.098291034	-0.7324219	1.0375977	1.0986328	-9.69233426	0.364868161	1.8614257200000002	-0.18310547	0.18310547	-0.4272461	-1.0168457068	9.1109375	1.8530517180000001	-1.3427734	0.48828125	0.061035156	1.6245605040000002	9.632519568000001	-0.8888427520000001	1.5258789	-1.5258789	-1.5258789	1549637642.992
-8.86809056	-1.867407248	-4.2587889400000005	0.5493164	0.6713867	0.061035156	3.6187744600000005	-9.677978240000002	-0.0693847644	-0.5493164	-1.7700195	1.159668	5.2828125	9.32148462	1.544409146	-1.6479492	0.48828125	0.7324219	-9.398047120000001	0.5490966754000001	2.4523925720000004	-0.061035156	0.7324219	-0.24414062	-1.6999267180000002	9.567919928000002	1.6903564300000002	-1.0375977	0.5493164	0.48828125	1.378125	9.852636780000001	-1.36018071	1.4648438	-3.8452148	-1.7700195	1549637643.032
-8.698217752000001	-1.494165036	-3.96569838	0.7324219	0.18310547	0.061035156	3.7611327880000003	-9.61936052	0.19738769960000002	-0.8544922	-0.79345703	0.8544922	5.21940944	9.20065944	0.7488769568000001	-2.1362305	-0.30517578	0.79345703	-8.62404802	0.773999002	2.0468505400000003	-0.12207031	-0.36621094	-0.18310547	-1.6999267180000002	9.567919928000002	1.6903564300000002	-0.5493164	0.6713867	1.0986328	2.446411142	9.596630890000002	-1.717871106	1.0986328	-2.8076172	-1.953125	1549637643.072
-8.2005616	-1.1711669928000001	-3.4154052520000002	0.6713867	0.6713867	0	3.507519568	-8.545092752	0.539526358	-0.8544922	-0.79345703	0.8544922	5.1978759000000005	8.475707968	0.05981445288	-1.953125	-0.8544922	1.4648438	-8.411108426	0.679492212	2.3626709260000003	0.18310547	0.24414062	-0.061035156	-1.8626221040000002	8.795117212000001	1.8614257200000002	-0.5493164	0.7324219	0.9765625	2.8962158540000003	9.21860324	-1.7848632200000003	1.0375977	-1.7700195	-1.8920898	1549637643.112
-8.3620607	-1.1879150360000001	-3.9477538940000003	0.7324219	1.2817383	-0.30517578	3.3197021760000003	-7.948144568	0.9307128600000001	-0.9765625	0	0.36621094	4.98015126	8.137158246	-0.343334964	-1.3427734	-0.79345703	1.8310547	-8.40273462	0.40434570680000004	2.4655516200000003	-0.061035156	-0.18310547	0.12207031	-0.92473143	8.576196580000001	2.1341797120000003	-0.4272461	0	0.8544922	2.6665283540000004	9.329858426000001	-1.6317382200000001	0.8544922	-0.91552734	-1.8920898	1549637643.152
-8.56782248	-1.262084964	-4.42866214	0.12207031	0.061035156	-0.48828125	3.198876996	-8.042651260000001	1.13647464	-0.6713867	0.24414062	0.4272461	4.605712860000001	8.083325180000001	-0.570629892	-0.79345703	-0.5493164	1.4648438	-8.503222840000001	0.26677246400000004	2.7251464660000004	-0.061035156	0.18310547	0.18310547	-0.92473143	8.576196580000001	2.1341797120000003	0	-0.18310547	0.61035156	2.2837158540000004	9.185107428000002	-1.2022705072	0.48828125	-0.8544922	-1.6479492	1549637643.192
-8.88842752	-1.1723632788	-4.1152344240000005	-0.061035156	-0.24414062	-0.30517578	3.0589112400000005	-8.255590560000002	1.038378894	-0.36621094	0.061035156	0.30517578	4.3724366	7.89790036	-0.6220702880000001	-0.24414062	0.061035156	0.7324219	-8.394360520000001	0.3014648462	2.81486821	-0.24414062	0.30517578	0.18310547	-0.22011719240000002	8.978149460000001	2.2837158540000004	0	0.4272461	0.24414062	2.13776857	9.423168930000001	-1.002490216	0	-1.2817383	-1.3427734	1549637643.232
-8.756836060000001	-1.0886230432000001	-4.1236084260000005	0	-0.7324219	-0.18310547	3.007470746	-8.25319838	0.9594238220000001	-0.30517578	-0.061035156	0.12207031	4.367651260000001	7.73640126	-0.42827148560000006	0.4272461	0.61035156	-0.061035156	-8.098876800000001	0.6029296924	2.7706054320000004	-0.24414062	0.18310547	0.18310547	-0.2835205072	9.0594973	2.27653804	-0.061035156	0.8544922	0.12207031	1.961914038	9.445898560000002	-1.4020507200000003	-0.36621094	-1.2817383	-1.4038086	1549637643.272
-9.035571580000001	-1.320703076	-3.7479737400000004	-0.061035156	-1.0375977	-0.061035156	2.9057862400000003	-8.07495108	0.846972644	-0.12207031	-0.18310547	-0.061035156	4.5171875	7.911059800000001	-0.05861816394	0.8544922	0.7324219	-0.61035156	-8.387182608000002	0.8433837860000001	2.9057862400000003	-0.18310547	-0.48828125	0.061035156	-0.6148925720000001	8.959009080000001	2.086328076	-0.12207031	0.5493164	0.12207031	2.3542969240000002	9.11572284	-1.5156982820000002	-0.4272461	-0.7324219	-1.2207031	1549637643.312
-9.21501448	-1.1735596040000003	-3.849658246	-0.12207031	-0.30517578	0	2.85075679	-8.34650908	0.67709964	0	-0.36621094	0	4.720556610000001	8.84177266	0.3612792932	0.91552734	0.4272461	-0.9765625	-9.012841754	0.4689453076	3.4835937500000003	-0.061035156	-0.36621094	-0.061035156	-0.8720947480000001	9.35258786	2.0755615020000002	0.24414062	0.061035156	0.12207031	2.282519568	9.58347194	-0.9390869110000001	-0.8544922	-0.61035156	-0.91552734	1549637643.352
-9.076245108	-1.0754638580000002	-4.00996106	-0.061035156	-0.5493164	0.24414062	2.9548339660000003	-8.827417032000001	0.4713378894	0.12207031	-0.4272461	0.36621094	4.97775908	9.687548920000001	0.784765625	0.8544922	-0.24414062	-1.159668	-9.04992662	0.24045410340000004	3.5876709260000004	-0.24414062	-0.18310547	-0.18310547	-0.8972167932	10.252197480000001	2.5337402160000004	0.48828125	-0.30517578	-0.18310547	2.568432608	9.67917482	-1.3924804320000002	-1.7700195	-0.30517578	-0.61035156	1549637643.392
-9.25688498	-1.3649658540000003	-3.6905516200000004	0.36621094	-0.24414062	1.0375977	3.0732665740000003	-8.70061052	0.1985839856	0.12207031	-0.4272461	0.48828125	5.32109375	9.837085159999999	1.4798096040000002	1.0986328	-0.48828125	-1.0986328	-9.024804712	0.5586669928	3.4536866	-0.12207031	-0.4272461	-0.30517578	-1.129296875	10.483080580000001	2.77180162	0.24414062	-0.48828125	-0.48828125	3.5338378600000007	9.632519568000001	-0.8732910340000001	-2.8076172	0.18310547	0.24414062	1549637643.432
-10.26894568	-2.19997554	-4.25520018	-0.8544922	-1.7089844	0.5493164	3.3220947480000005	-8.693432608	0.02033691394	0.061035156	-0.30517578	0.48828125	5.603417932000001	10.06796924	2.4344482820000004	0.9765625	0.30517578	-1.0375977	-9.624145468	1.003686502	3.06608876	0.12207031	-1.2207031	-0.24414062	-1.5156982820000002	10.370629500000001	2.7933349640000005	-0.18310547	-0.91552734	-0.4272461	4.294677716000001	10.490259080000001	0.3911865216	-4.333496	0.061035156	0.9765625	1549637643.472
-9.942358720000001	-3.4979492800000003	-3.366357428	-1.6479492	-2.0751953	-0.24414062	3.6151855040000007	-9.41120607	-0.19499511780000003	-0.061035156	0.12207031	0.5493164	5.3091308900000005	10.758227340000001	2.7478759000000004	0.18310547	0.18310547	-1.0986328	-11.562134080000002	0.053833007200000005	3.7360108800000003	0.7324219	-0.5493164	-0.48828125	-1.4953613220000002	10.49624002	2.6031250000000004	-0.24414062	-1.2817383	-0.36621094	4.883251996	10.50820288	2.3710449280000003	-4.8828125	0.30517578	3.2958984	1549637643.512
-9.791625900000001	-4.145141574	-1.414013678	0.6713867	-0.18310547	0.36621094	3.98723143	-10.59672824	-0.36606445680000005	-0.12207031	0.8544922	0.61035156	4.933496106000001	11.162573380000001	2.38540036	-0.79345703	-1.4038086	-1.159668	-11.26186502	-1.21303714	2.94526358	0.61035156	1.5869141	-0.79345703	-1.21901857	11.20922824	3.20366214	0.24414062	-0.8544922	-0.4272461	4.196582068	10.960400360000001	1.565942392	-2.0751953	-0.6713867	5.493164	1549637643.552
-10.320385880000002	-3.3376464660000003	-1.8422851440000003	1.7700195	0.12207031	0.8544922	4.222900360000001	-10.184009080000001	-0.5598632788000001	-0.061035156	1.7089844	-0.12207031	5.433544928000001	10.097875900000002	2.2286865020000004	-0.48828125	-1.159668	-0.6713867	-10.06677266	-0.86850589	1.7980224640000002	0.4272461	0.36621094	-0.36621094	-1.638916034	10.614673020000001	3.867602536	0.12207031	0.4272461	-0.48828125	1.6496826080000002	13.150806200000002	-0.9713867212000001	-1.4038086	1.953125	5.79834	1549637643.592
-10.12539038	-2.384204074	-2.9548339660000003	0.36621094	-0.9765625	-0.18310547	3.7551512600000003	-9.707885880000001	-0.961816394	0	1.7089844	-1.5869141	5.459863220000001	9.656445288	2.211938498	-0.18310547	0.061035156	0.18310547	-9.758129892000001	-0.7895507788	2.25261232	0.48828125	0.6713867	0.061035156	-2.5815917540000006	9.410009980000002	3.5063233800000004	-0.30517578	-0.24414062	-0.30517578	0.35888672120000004	12.750048920000001	-0.6806884980000001	-1.6479492	-0.12207031	4.638672	1549637643.632
-8.98652356	-1.723852536	-1.698730432	-0.8544922	-1.3427734	-0.12207031	3.0134521760000004	-9.941162140000001	-1.3817138580000001	0.061035156	0.79345703	-2.4414062	4.65476088	9.64208966	1.923632788	-0.6713867	-0.4272461	0.48828125	-9.177929712000001	-1.239355432	1.795629892	0.30517578	-0.30517578	-0.24414062	-2.422485324	9.371728240000001	3.24194339	-0.24414062	-0.6713867	-0.24414062	0.3026611322	9.932788040000002	-0.211743161	0.30517578	0.6713867	3.7841797	1549637643.672
-8.77358426	-1.37214357	-1.159204074	-0.30517578	0.61035156	-0.24414062	2.5181884000000005	-9.43034694	-1.5707275360000001	-0.061035156	0.12207031	-2.9296875	4.2240966460000005	9.058300720000002	1.5396240020000003	-0.91552734	-1.3427734	0.48828125	-9.24372554	-1.484594748	2.1305908540000003	0.30517578	0.6713867	-0.18310547	-1.7441894960000002	9.1791259	3.23955072	0.12207031	-0.18310547	-0.30517578	0.8720947480000001	9.29157698	-0.611303714	1.6479492	2.6855469	1.953125	1549637643.712
-9.242529254	-1.469042932	-1.9212402160000002	-1.0375977	-0.30517578	-0.5493164	2.138964856	-9.000878894000001	-1.670019568	0	-0.18310547	-3.112793	4.329370108	8.790332068	1.318310504	-0.5493164	-1.0375977	0.24414062	-9.055908246000001	-1.4869873200000001	2.038476538	-0.12207031	0	0	-1.610205072	9.057104532	3.4596679320000003	0.18310547	-0.18310547	-0.18310547	0.0478515625	8.503222840000001	0.031103515380000002	2.5634766	4.8217773	0.4272461	1549637643.752
-8.86928714	-1.7298339660000002	-1.5432128600000001	-1.159668	-0.36621094	0	1.8578369600000002	-8.968579074	-1.732226538	0	0	-2.746582	4.53752446	8.75444339	1.331469748	0.12207031	0.061035156	0.061035156	-8.917138580000001	-1.8614257200000002	1.9188476440000002	-0.4272461	0.36621094	0.061035156	-1.293188498	9.176733426	3.685766574	0.061035156	0.12207031	-0.18310547	-1.214233426	7.991211060000001	0.7871582068	2.1362305	1.159668	-0.8544922	1549637643.792
-8.686254892000001	-1.90808107	-1.2022705072	-1.0375977	0.18310547	0.24414062	1.57551268	-8.66711412	-1.8099853240000001	0	-0.061035156	-2.380371	4.5339355040000004	8.51040036	1.465454074	0.7324219	0.91552734	0.061035156	-8.646777160000001	-1.9391846040000003	1.701123004	-0.79345703	0	0.061035156	-1.3195067900000002	8.959009080000001	3.9369873200000005	-0.12207031	0.7324219	-0.30517578	2.3303711060000003	8.228076080000001	1.4822021760000001	3.0517578	2.6855469	-1.2207031	1549637643.832
-8.77358426	-1.4833984620000003	-1.5683349640000002	-0.79345703	1.0375977	-0.18310547	1.37214357	-8.610888580000001	-1.7286376800000003	0.12207031	-0.4272461	-1.8920898	4.474121106	8.7448732	1.8422851440000003	0.9765625	1.4648438	0	-8.980542032	-1.5731201080000001	2.09948732	-1.0375977	-0.30517578	0.30517578	-1.7035155760000003	8.81665036	3.7360108800000003	-0.30517578	0.8544922	-0.12207031	3.47402356	9.2389402	1.320703076	2.319336	0.61035156	-0.61035156	1549637643.872
-10.04763228	-1.8578369600000002	-1.7657226440000002	-1.0375977	-0.061035156	-0.12207031	1.246533246	-8.993701080000001	-1.6592528960000001	0.36621094	-0.91552734	-1.2207031	4.4334472840000005	9.07385234	2.1114501800000003	0.7324219	1.159668	-0.061035156	-8.93388678	-1.337451178	2.158105432	-0.9765625	-0.7324219	0.24414062	-1.830322284	9.043945288000002	3.6056152160000003	-0.12207031	0.6713867	0.061035156	2.6976317900000004	9.22458516	1.65805661	0.061035156	-1.6479492	-1.0986328	1549637643.912
-10.495044420000001	-2.5253662140000004	-2.409326178	-1.2817383	0.79345703	-0.48828125	1.2608886780000002	-9.01403804	-1.55158696	0.36621094	-1.2817383	-0.48828125	4.542309604000001	9.326269568	2.142553714	0.48828125	0.5493164	0	-9.795214660000001	-1.1508300720000002	2.7885498200000005	-0.9765625	-0.7324219	0.24414062	-1.9188476440000002	9.20544429	3.55058606	0	0.7324219	0.18310547	0.949853534	9.945947480000001	0.113647464	1.7700195	-1.6479492	-1.6479492	1549637643.952
-10.02490216	-2.7706054320000004	-2.6402099640000003	-0.6713867	-0.48828125	-0.91552734	1.362573282	-9.298754892	-1.447509784	0.30517578	-1.2817383	0.6713867	4.779174820000001	9.93039586	2.013354532	0.48828125	0.6713867	-0.18310547	-9.9949955	-0.702221646	3.2299804320000005	-0.79345703	0.24414062	0.4272461	-1.774096646	9.786840560000002	3.5063233800000004	0.12207031	0.4272461	0.24414062	3.4058349640000003	10.93288588	0.991723642	1.2207031	1.0986328	-1.5258789	1549637643.992
-8.38478984	-2.31481929	-1.9786621400000002	-1.0375977	0.061035156	-0.61035156	1.7083007200000002	-9.29157698	-1.0958007788	0.061035156	-0.79345703	1.8310547	4.959814300000001	9.922021760000002	1.735815396	0.61035156	0.91552734	-0.24414062	-9.57629393	-0.8062988220000001	2.8232422120000003	-0.8544922	0.12207031	0.24414062	-1.349414038	10.309619600000001	3.466845746	0.12207031	0.79345703	0.12207031	1.606616214	9.759326080000001	0.27155761780000004	1.2207031	1.0986328	-1.5258789	1549637644.031
-8.2173098	-2.387792932	-2.5636474640000007	-0.36621094	1.2817383	-0.9765625	2.054028354	-8.47929712	-0.6244628600000001	-0.061035156	-0.24414062	2.5024414	5.0626952880000005	9.27124002	1.503735324	0.91552734	1.5869141	-0.12207031	-9.242529254	-0.8828613220000001	2.2837158540000004	-1.159668	0.30517578	0.24414062	-1.3230957460000001	9.82990764	3.3101317900000002	-0.061035156	1.2207031	0	2.85075679	9.45307608	-0.20097655760000002	1.5258789	-0.24414062	-1.6479492	1549637644.072
-8.987719748	-2.400952176	-3.811376996	-0.18310547	0.12207031	-1.0375977	2.128198282	-8.299853240000001	-0.34453125	0.18310547	-0.30517578	2.8076172	4.82941893	9.00686052	1.356591754	0.9765625	1.8920898	-0.061035156	-9.42436502	-0.5287597644	2.372241214	-1.4038086	0.5493164	0.36621094	-1.28361821	9.32028804	2.9165527160000004	-0.30517578	1.2817383	-0.061035156	3.10676268	9.595434800000001	-0.343334964	0.8544922	0.91552734	-1.159668	1549637644.111
