# Supplementary material for: A deep learning approach for lower back-pain risk prediction during manual lifting
Source: PLoS One. 2021 Feb 19;16(2):e0247162. doi: 10.1371/journal.pone.0247162 (PMC7894914; doi:10.1371/journal.pone.0247162)
Supplement: S1 Data — (ZIP) [file pone.0247162.s001.zip › source-used/Subject_02_P2_Zone11_T1.csv]

Side_A_x	Side_A_y	Side_A_z	Side_G_x	Side_G_y	Side_G_z	LtWt_A_x	LtWt_A_y	LtWt_A_z	LtWt_G_x	LtWt_G_y	LtWt_G_z	RtWt_A_x	RtWt_A_y	RtWt_A_z	RtWt_G_x	RtWt_G_y	RtWt_G_z	Back_A_x	Back_A_y	Back_A_z	Back_G_x	Back_G_y	Back_G_z	UArm_A_x	UArm_A_y	UArm_A_z	UArm_G_x	UArm_G_y	UArm_G_z	Thig_A_x	Thig_A_y	Thig_A_z	Thig_G_x	Thig_G_y	Thig_G_z	Time_stp
-9.34541034	-1.494165036	-2.9524413940000005	-0.061035156	0	0	2.7227538940000002	-8.878857428000002	-0.90678714	0	0	-0.061035156	3.7551512600000003	9.801196580000001	0.7058105432	-0.061035156	-0.18310547	0	-9.02241214	-0.2954833966	3.25988768	0	-0.061035156	0	-1.013256839	9.67080072	2.6665283540000004	0	-0.061035156	0	1.7513672120000003	9.72702626	-0.09331054320000001	0	-0.061035156	-0.061035156	1549637767.701
-9.3322509	-1.4977538940000001	-2.94765625	-0.061035156	0	0	2.7251464660000004	-8.851342752	-0.9139648560000001	0	-0.061035156	-0.061035156	3.794628894	9.79401857	0.649584964	-0.061035156	-0.061035156	0.061035156	-9.020019568	-0.30625	3.2383545320000002	0	-0.061035156	0	-0.9570312500000001	9.687548920000001	2.6940429320000003	-0.061035156	-0.061035156	0	1.7477783540000003	9.74138179	-0.03947753894	-0.061035156	-0.061035156	0	1549637767.741
-9.363354532	-1.4786132200000002	-2.975170926	-0.061035156	0	0	2.698828076	-8.83220198	-0.8900390380000001	-0.061035156	0	-0.061035156	3.749169928	9.8	0.60651857	-0.061035156	0	0.061035156	-9.034375	-0.3026611322	3.2527099640000006	0	0	0	-0.915161142	9.71027806	2.72395018	-0.061035156	0	0	1.7274413940000002	9.7485598	-0.0909179712	-0.061035156	-0.061035156	0	1549637767.781
-9.3573732	-1.449902356	-2.976367212	-0.061035156	0	0	2.6940429320000003	-8.864501800000001	-0.8924316100000002	0	0	-0.061035156	3.7228514400000003	9.79401857	0.594555661	-0.061035156	0	0	-9.04992662	-0.3146240216	3.2646728240000003	0	0	0	-0.915161142	9.70310054	2.7072021760000005	-0.061035156	0	0.061035156	1.720263678	9.754540740000001	-0.0837402356	-0.061035156	0	0	1549637767.821
-9.362158246000002	-1.459472644	-2.975170926	-0.061035156	0	0	2.70361322	-8.88842752	-0.900805661	0	0	-0.061035156	3.6977295320000003	9.792822480000002	0.5634521466	-0.061035156	0	0.061035156	-9.034375	-0.3146240216	3.2527099640000006	-0.061035156	0	0	-0.9689941100000001	9.67917482	2.6940429320000003	-0.061035156	0	0	1.665234424	9.746167032	-0.08732910340000001	0	-0.061035156	0	1549637767.861
-9.35976538	-1.464257788	-3.0086670320000004	-0.061035156	-0.061035156	0	2.6904540740000003	-8.86210962	-0.8828613220000001	0	-0.061035156	-0.061035156	3.665429712	9.795214660000001	0.5646484424	-0.061035156	0	0.061035156	-9.036767572	-0.3026611322	3.24194339	-0.061035156	0	0	-0.966601538	9.697119110000001	2.6964355040000005	-0.061035156	0	0	1.685571286	9.74138179	-0.0813476538	0	-0.061035156	0	1549637767.901
-9.3489991	-1.4415283540000001	-2.969189496	-0.061035156	0	0	2.6665283540000004	-8.870483426000002	-0.8661132788	0	-0.061035156	-0.061035156	3.6331298920000004	9.791625900000001	0.5778076080000001	-0.061035156	0.061035156	0	-9.036767572	-0.29667969240000003	3.23955072	-0.061035156	0	-0.061035156	-0.9331054712000001	9.69113768	2.6964355040000005	-0.061035156	0	0	1.7633300720000002	9.74257788	-0.05981445288	-0.061035156	0.061035156	0	1549637767.94
-9.374121106	-1.41042482	-2.96560054	-0.12207031	-0.061035156	0	2.6772949280000002	-8.87407248	-0.879272464	0	-0.061035156	-0.061035156	3.631933606	9.76889676	0.611303714	-0.061035156	0.061035156	0	-9.035571580000001	-0.2942871106	3.2383545320000002	-0.061035156	0	-0.061035156	-0.9438721040000001	9.66003444	2.7072021760000005	-0.12207031	0.061035156	0	1.7310302520000003	9.750951980000002	-0.046655271600000006	0	0.061035156	0	1549637767.98
-9.371728240000001	-1.4606689300000002	-3.0050780759999998	-0.12207031	-0.061035156	0	2.686865216	-8.839379892	-0.885253894	0	-0.061035156	-0.061035156	3.6486816100000006	9.78444838	0.6125	-0.061035156	0.061035156	0	-9.05351538	-0.3026611322	3.2275878600000003	-0.061035156	-0.061035156	-0.061035156	-0.9809570288	9.65405252	2.7072021760000005	-0.12207031	0	0	1.66403804	9.77368161	-0.10168457460000001	-0.061035156	0	0	1549637768.02
-9.366943390000001	-1.453491214	-2.958422824	-0.061035156	-0.061035156	0	2.692846646	-8.84177266	-0.879272464	0	-0.061035156	-0.061035156	3.6714112400000003	9.8263179	0.6340332068000001	-0.061035156	0.061035156	-0.061035156	-9.024804712	-0.30625	3.2479248200000006	-0.061035156	-0.061035156	-0.061035156	-0.9689941100000001	9.71027806	2.72395018	-0.061035156	0	0.061035156	1.735815396	9.74257788	-0.025122070680000004	-0.061035156	-0.061035156	0	1549637768.06
-9.35976538	-1.435546924	-2.9500489200000004	-0.061035156	-0.061035156	0	2.7155760800000004	-8.87766124	-0.891235324	0	-0.061035156	-0.061035156	3.6977295320000003	9.80239218	0.642407248	-0.061035156	0.061035156	0	-9.067871106	-0.3014648462	3.2957762600000002	-0.061035156	0	-0.061035156	-0.9606201080000001	9.701904254	2.7550537140000007	-0.12207031	0	0.061035156	1.7489746400000001	9.744970746000002	-0.07058105432	-0.061035156	-0.061035156	0	1549637768.1
-9.34780252	-1.42836911	-2.95363768	-0.061035156	0	0	2.749072284	-8.84177266	-0.9271240020000001	0	-0.061035156	-0.061035156	3.716870108	9.782055710000002	0.6615478240000001	-0.061035156	0.061035156	0	-9.051123200000001	-0.3002685504	3.2658691100000006	0	0	-0.061035156	-0.915161142	9.673193390000002	2.7526612400000006	-0.12207031	0	0	1.701123004	9.756933606	-0.08015136780000001	0	0	0	1549637768.14
-9.368139480000002	-1.409228534	-2.9847412140000005	-0.061035156	-0.061035156	0	2.77180162	-8.819042932	-0.8924316100000002	0	0	0	3.6881591460000003	9.77966304	0.6747070288	-0.12207031	0	0	-9.06069339	-0.31701660340000004	3.2909912140000004	0	0.061035156	-0.061035156	-0.9187500000000001	9.649267572	2.75983876	-0.12207031	-0.061035156	0	1.697534146	9.75214856	-0.07058105432	-0.061035156	-0.061035156	0	1549637768.18
-9.360961960000001	-1.3864990020000003	-2.9739746400000002	-0.061035156	0	0	2.7933349640000005	-8.80947284	-0.8732910340000001	0	0	0	3.6750000000000003	9.7832518	0.6507812500000001	-0.12207031	0	0	-9.030786240000001	-0.30625	3.2455322480000004	-0.061035156	0	-0.061035156	-0.8948242212000002	9.66242662	2.7634277160000003	-0.12207031	0	0	1.7118896760000002	9.7485598	-0.05981445288	-0.061035156	0	0	1549637768.22
-9.372924820000001	-1.3685547120000001	-2.9632079680000003	0	0.061035156	0	2.8244384000000005	-8.819042932	-0.8720947480000001	0	0	-0.061035156	3.6869628600000004	9.770092752000002	0.648388678	-0.061035156	0	0	-9.058300720000002	-0.33137207460000007	3.2874023560000003	0	0.061035156	-0.061035156	-0.893627896	9.671997300000001	2.7969239200000002	-0.12207031	0	0	1.735815396	9.754540740000001	-0.0657958966	-0.061035156	-0.061035156	0	1549637768.26
-9.368139480000002	-1.3709472839999999	-2.9799560700000005	0	0.061035156	0	2.879467752	-8.865698380000001	-0.88046875	0	0	-0.061035156	3.6773925720000005	9.743774460000001	0.6447998200000001	-0.061035156	0	0	-9.058300720000002	-0.33137207460000007	3.2874023560000003	0	0.061035156	-0.061035156	-0.8828613220000001	9.651660340000001	2.7885498200000005	-0.12207031	-0.061035156	0	1.7346191100000001	9.749755890000001	-0.0478515625	-0.061035156	0	0	1549637768.3
-9.38608426	-1.362573282	-3.0182373200000003	-0.061035156	0	0	2.860327176	-8.83698732	-0.8421875000000001	-0.061035156	0	-0.12207031	3.6307373200000006	9.7150634	0.6340332068000001	-0.061035156	-0.061035156	-0.061035156	-9.058300720000002	-0.33137207460000007	3.2874023560000003	0	0.061035156	-0.061035156	-0.8517577880000001	9.615771760000001	2.79213858	-0.12207031	-0.061035156	-0.061035156	1.7693115020000003	9.734204074	-0.019140625	0	-0.061035156	0	1549637768.34
-9.405224640000002	-1.3661621400000001	-3.0230224640000003	0	0	0	2.818457068	-8.802294928000002	-0.8314209260000001	-0.061035156	0	-0.061035156	3.660644568	9.73061502	0.6543701080000001	-0.061035156	0	-0.12207031	-9.05231929	-0.33017577880000004	3.2718505400000004	0	0.12207031	-0.061035156	-0.8278320288	9.63969748	2.8328125	-0.061035156	0	-0.061035156	1.7788817900000002	9.7401857	-0.0418701178	0	-0.061035156	0	1549637768.38
-9.399243210000002	-1.3087402160000001	-3.0469483800000003	-0.061035156	-0.061035156	0	2.778979532	-8.83579074	-0.8218505890000001	-0.061035156	0.061035156	-0.061035156	3.7049072480000005	9.755737320000001	0.6914550720000001	-0.061035156	0	-0.12207031	-9.031982428000001	-0.3373535144	3.2275878600000003	0	0.061035156	-0.061035156	-0.8924316100000002	9.65405252	2.8041014400000006	-0.061035156	0	0	1.818359424	9.73659694	-0.03947753894	0	0	0	1549637768.42
-9.3322509	-1.3482177520000003	-3.011059604	-0.061035156	0	0	2.795727536	-8.86928714	-0.7967285340000001	0	0.061035156	-0.061035156	3.7324219240000005	9.76291484	0.7141846040000002	-0.061035156	-0.061035156	-0.061035156	-9.03796376	-0.3229980432	3.201269568	0	0.061035156	-0.061035156	-0.9354980432000001	9.636108426000002	2.798120108	-0.061035156	-0.061035156	0	1.8063964660000003	9.7401857	-0.0657958966	0	0	0	1549637768.46
-9.310717752	-1.3661621400000001	-3.0002929320000002	0	0.061035156	0	2.81726088	-8.86928714	-0.8074951080000001	0	0	-0.061035156	3.7479737400000004	9.71147464	0.7058105432	-0.061035156	-0.061035156	0	-9.031982428000001	-0.34572753600000006	3.20007338	0	0	-0.061035156	-0.9055908540000002	9.605004892	2.8124755400000003	-0.061035156	-0.061035156	0	1.795629892	9.713867212	-0.08732910340000001	0	-0.061035156	0	1549637768.5
-9.382495108	-1.3422363220000002	-3.069677716	0	0.061035156	0	2.78017572	-8.829809800000001	-0.7979248200000001	0	0	-0.061035156	3.721655252	9.697119110000001	0.6974365020000001	-0.061035156	0	-0.061035156	-9.0176268	-0.35529785340000003	3.15461412	0	0	-0.061035156	-0.832617212	9.59782698	2.8112792540000004	-0.061035156	-0.061035156	0	1.7824707460000002	9.72702626	-0.056225586060000006	-0.061035156	-0.061035156	0	1549637768.54
-9.387280252000002	-1.3063476440000001	-3.0804442900000004	-0.061035156	0	0	2.7418945679999998	-8.814257788	-0.808691394	0	0.061035156	-0.061035156	3.7503662140000005	9.737792932000001	0.678295926	-0.061035156	0	-0.061035156	-9.07983426	-0.3672607428	3.220410144	0	0	-0.061035156	-0.7883544928000001	9.640893570000001	2.819653354	-0.061035156	-0.061035156	0	1.7812744600000001	9.759326080000001	-0.0909179712	-0.061035156	0	0	1549637768.58
-9.368139480000002	-1.3039550720000002	-3.064892572	-0.061035156	-0.061035156	0	2.7765869600000004	-8.882446580000002	-0.8122802520000001	0	0	0	3.794628894	9.766503894000001	0.6759033540000001	0	-0.061035156	0	-9.076245108	-0.35888672120000004	3.19768071	0	0	-0.061035156	-0.84816893	9.673193390000002	2.8316162140000003	-0.061035156	-0.061035156	0	1.758544928	9.743774460000001	-0.08732910340000001	0	-0.061035156	0	1549637768.62
-9.3573732	-1.32189946	-3.04216304	-0.061035156	-0.061035156	-0.061035156	2.7969239200000002	-8.847753894	-0.8170653959999999	0	0	-0.061035156	3.7814697480000006	9.719848740000002	0.708203125	0	-0.061035156	0	-9.063086060000002	-0.3672607428	3.1869139400000006	0	0	-0.061035156	-0.83022464	9.62893071	2.828027356	-0.061035156	-0.061035156	0	1.783667032	9.73659694	-0.08732910340000001	0	-0.061035156	-0.061035156	1549637768.66
-9.34780252	-1.3111327879999999	-3.0397704680000004	0	-0.061035156	-0.061035156	2.77419429	-8.795117212000001	-0.802709964	0	-0.061035156	-0.061035156	3.7611327880000003	9.693530252	0.73332518	-0.061035156	0	0	-9.066674820000001	-0.3505126800000001	3.202465854	-0.061035156	-0.061035156	0	-0.765625	9.610986420000001	2.816064496	0	0	0	1.820751996	9.729418930000001	-0.07416992212000001	-0.061035156	0	0	1549637768.7
-9.35617662	-1.3063476440000001	-3.05053714	-0.061035156	-0.061035156	-0.061035156	2.73830571	-8.79990216	-0.835009784	0	-0.061035156	-0.061035156	3.7599366	9.71027806	0.6986327880000001	-0.061035156	0	0	-9.0594973	-0.34453125	3.1869139400000006	-0.061035156	0	0	-0.7668212860000001	9.624145468	2.8064941100000005	0	0	0	1.8159667540000002	9.73061502	-0.095703125	0	0	0	1549637768.74
-9.35258786	-1.335058606	-3.0565185700000006	-0.061035156	-0.061035156	-0.061035156	2.7550537140000007	-8.78435054	-0.8816650360000001	0	-0.061035156	0	3.7695067900000003	9.73061502	0.643603534	0	0	0	-9.06069339	-0.34572753600000006	3.1893066100000005	-0.061035156	0	0	-0.838598642	9.6385009	2.8220459260000004	0	0	0	1.8063964660000003	9.73659694	-0.10048827880000001	0	-0.061035156	0	1549637768.78
-9.350195288	-1.3266846040000002	-3.064892572	-0.061035156	-0.061035156	0	2.7658202880000005	-8.797509980000001	-0.8972167932	-0.061035156	-0.061035156	-0.061035156	3.7156739200000004	9.718652160000001	0.63881839	0	0	0	-9.04753444	-0.32658691100000004	3.15461412	-0.061035156	-0.061035156	0	-0.8613281250000001	9.632519568000001	2.7933349640000005	0	0	0	1.8063964660000003	9.724634080000001	-0.062207030760000004	0	-0.061035156	0	1549637768.82
-9.360961960000001	-1.3171142180000002	-3.051733426	-0.061035156	-0.061035156	-0.061035156	2.7311278960000003	-8.81784694	-0.8720947480000001	-0.061035156	-0.12207031	-0.061035156	3.6917480040000004	9.709082068	0.660351538	0	0	0	-9.04633786	-0.32778320680000006	3.160595746	-0.061035156	-0.061035156	0	-0.8625244110000001	9.613378894	2.77180162	0	0	0	1.808789038	9.7318116	-0.08493652160000001	-0.061035156	0	0	1549637768.86
-9.36455072	-1.337451178	-3.057714856	-0.061035156	-0.061035156	-0.061035156	2.7359130400000002	-8.80588408	-0.8421875000000001	-0.061035156	-0.12207031	-0.061035156	3.6893554320000006	9.73540036	0.6507812500000001	0	0	0	-9.061889480000001	-0.33137207460000007	3.188110324	-0.061035156	-0.12207031	0	-0.8457763580000002	9.63969748	2.78496106	0	0	0	1.792041034	9.729418930000001	-0.0992919928	0	0	0	1549637768.9
-9.35378444	-1.36018071	-3.0409667540000003	0	-0.061035156	-0.061035156	2.7502685700000002	-8.825024460000002	-0.7967285340000001	-0.061035156	-0.061035156	0	3.7037110600000003	9.75214856	0.6735107428000001	0.061035156	0	0	-9.077441394000001	-0.3194091754	3.198876996	-0.061035156	-0.061035156	0	-0.8314209260000001	9.6636232	2.8088867800000004	0	0	0	1.7597412140000002	9.746167032	-0.10048827880000001	-0.061035156	0	-0.061035156	1549637768.94
-9.34780252	-1.369750998	-3.0469483800000003	0	-0.061035156	-0.061035156	2.7765869600000004	-8.85373552	-0.7608398560000001	-0.061035156	-0.12207031	0	3.6977295320000003	9.758129892000001	0.7141846040000002	0	0	0	-9.067871106	-0.3026611322	3.202465854	-0.061035156	-0.061035156	0	-0.8242431610000001	9.6552491	2.7825683900000002	0	0	0	1.7657226440000002	9.74138179	-0.096899411	-0.061035156	-0.061035156	-0.061035156	1549637768.98
-9.35976538	-1.343432608	-3.045751996	0	-0.061035156	-0.061035156	2.81726088	-8.85253894	-0.718969748	-0.061035156	-0.061035156	0	3.71328125	9.76171875	0.7141846040000002	0	0	-0.061035156	-9.058300720000002	-0.309838858	3.20366214	-0.061035156	-0.061035156	0	-0.8290283540000001	9.650463760000001	2.77419429	0	0	0	1.796826178	9.72822284	-0.09331054320000001	-0.061035156	-0.061035156	0	1549637769.02
-9.362158246000002	-1.3470214660000002	-3.051733426	-0.061035156	-0.061035156	-0.061035156	2.830419928	-8.85373552	-0.7285400360000001	0	-0.061035156	0	3.716870108	9.778466754	0.716577176	0	-0.061035156	0	-9.043945288000002	-0.29667969240000003	3.215625	-0.061035156	-0.061035156	0	-0.8613281250000001	9.6636232	2.769409146	0	0	-0.061035156	1.7944336060000001	9.7401857	-0.0837402356	0	-0.061035156	0	1549637769.06
-9.372924820000001	-1.3470214660000002	-3.045751996	0	-0.061035156	-0.061035156	2.85075679	-8.85493161	-0.709399411	0	-0.061035156	0	3.685766574	9.777270468000001	0.687866214	0	-0.061035156	0	-9.077441394000001	-0.31223143000000003	3.23955072	-0.061035156	-0.061035156	0	-0.878076178	9.6636232	2.7813721040000003	0	-0.061035156	-0.061035156	1.812377896	9.73898912	-0.062207030760000004	-0.061035156	-0.061035156	0	1549637769.1
-9.360961960000001	-1.369750998	-3.0206298920000005	0	-0.061035156	0	2.837597644	-8.83698732	-0.7560547120000001	0	-0.061035156	0	3.685766574	9.77128894	0.679492212	0	-0.061035156	-0.061035156	-9.048730432000001	-0.308642572	3.213232428	0	0	0	-0.8074951080000001	9.67558606	2.7885498200000005	0	0	-0.061035156	1.81716304	9.744970746000002	-0.05144042932000001	-0.061035156	0	0	1549637769.14
-9.37890625	-1.343432608	-3.0732665740000003	-0.061035156	-0.12207031	0	2.8399902160000003	-8.81665036	-0.775195288	0	0	0	3.6929442900000002	9.750951980000002	0.6842773560000001	0	0	-0.061035156	-9.045141574	-0.31342773560000003	3.202465854	-0.061035156	-0.061035156	0	-0.8517577880000001	9.650463760000001	2.751464856	0	0	-0.061035156	1.8279297120000002	9.729418930000001	-0.0693847644	-0.061035156	0.061035156	0	1549637769.18
-9.34421376	-1.3769287140000002	-3.0134521760000004	-0.061035156	-0.061035156	0	2.8232422120000003	-8.83100589	-0.8062988220000001	0	0	0	3.7455810700000005	9.780859620000001	0.6531738220000001	0	-0.061035156	-0.061035156	-9.05231929	-0.31701660340000004	3.185717752	-0.061035156	-0.061035156	0	-0.9020019568000001	9.666015380000001	2.746679712	0	0	0	1.7824707460000002	9.746167032	-0.05861816394	-0.061035156	0	0	1549637769.22
-9.340625000000001	-1.3817138580000001	-2.988330072	0	0	0	2.82922374	-8.813061600000001	-0.84816893	0	-0.061035156	-0.061035156	3.7862548920000005	9.778466754	0.6507812500000001	0	0	0	-9.048730432000001	-0.30744628600000007	3.1797364200000002	-0.061035156	-0.061035156	-0.061035156	-0.9283202880000001	9.69472644	2.75625	0	0	0	1.756152356	9.744970746000002	-0.07177734424	-0.061035156	-0.061035156	0	1549637769.26
-9.362158246000002	-1.375732428	-3.02661142	0	-0.061035156	0	2.8232422120000003	-8.80947284	-0.8756836060000002	-0.061035156	0	-0.061035156	3.7455810700000005	9.76889676	0.6627441100000001	0	-0.061035156	0	-9.034375	-0.3026611322	3.1905028960000004	-0.061035156	-0.061035156	-0.061035156	-0.9390869110000001	9.687548920000001	2.74069838	-0.061035156	-0.061035156	0	1.7346191100000001	9.744970746000002	-0.07895508180000001	-0.061035156	-0.061035156	0	1549637769.3
-9.35617662	-1.3709472839999999	-3.00986322	0	-0.061035156	0	2.783764676	-8.81066893	-0.850561502	-0.061035156	-0.061035156	-0.061035156	3.7120849640000007	9.755737320000001	0.6890625	-0.061035156	-0.061035156	0	-9.04633786	-0.2942871106	3.21921376	-0.061035156	-0.12207031	-0.061035156	-0.9031982428000002	9.657641574000001	2.726342752	-0.061035156	-0.061035156	0	1.7441894960000002	9.74138179	-0.06699218750000001	-0.061035156	-0.061035156	0	1549637769.339
-9.35856929	-1.3972655760000001	-3.0230224640000003	0	-0.061035156	0	2.78496106	-8.83100589	-0.8732910340000001	-0.061035156	-0.061035156	-0.061035156	3.696533246	9.7748777	0.6759033540000001	-0.061035156	-0.061035156	0	-9.061889480000001	-0.30385742800000004	3.257495108	0	-0.061035156	-0.061035156	-0.8433837860000001	9.6636232	2.76223143	-0.061035156	-0.061035156	0	1.745385782	9.750951980000002	-0.0490478534	0	-0.061035156	0	1549637769.379
-9.35617662	-1.3577880400000002	-3.00986322	0	-0.061035156	0	2.789746106	-8.819042932	-0.8541503600000001	-0.12207031	-0.061035156	-0.061035156	3.6845702880000006	9.77966304	0.649584964	-0.061035156	-0.061035156	0	-9.058300720000002	-0.33137207460000007	3.25988768	-0.061035156	-0.061035156	-0.061035156	-0.846972644	9.681567392	2.7658202880000005	-0.061035156	-0.061035156	0	1.735815396	9.74736322	-0.0418701178	-0.061035156	-0.061035156	0	1549637769.419
-9.36455072	-1.3470214660000002	-3.02661142	-0.061035156	-0.061035156	-0.061035156	2.749072284	-8.829809800000001	-0.805102536	-0.061035156	-0.061035156	-0.061035156	3.6821777160000004	9.770092752000002	0.643603534	-0.061035156	0	0	-9.051123200000001	-0.33137207460000007	3.2455322480000004	-0.061035156	-0.061035156	-0.061035156	-0.8744873200000001	9.680371106	2.7586425720000003	-0.061035156	0	0	1.756152356	9.74257788	-0.061010742800000003	0	-0.061035156	0	1549637769.459
-9.35976538	-1.3362548920000001	-3.029003894	-0.061035156	-0.061035156	0	2.7550537140000007	-8.859716754	-0.7811767572	-0.061035156	-0.061035156	0	3.672607428	9.76889676	0.6376221040000001	0	-0.061035156	-0.061035156	-9.043945288000002	-0.3337646466	3.2527099640000006	-0.061035156	-0.061035156	-0.061035156	-0.8888427520000001	9.673193390000002	2.757446286	-0.061035156	0	0	1.8375000000000001	9.74257788	-0.056225586060000006	-0.061035156	0.061035156	0	1549637769.499
-9.3657473	-1.33386232	-3.0014891200000005	-0.061035156	-0.061035156	0	2.783764676	-8.8728759	-0.7728027160000001	-0.061035156	-0.061035156	-0.061035156	3.6905516200000004	9.755737320000001	0.6507812500000001	0	0	-0.061035156	-9.026000900000001	-0.339746106	3.261083966	-0.061035156	-0.061035156	-0.061035156	-0.869702176	9.651660340000001	2.7586425720000003	0	-0.061035156	-0.061035156	1.7896484620000002	9.73898912	-0.062207030760000004	0	0	0	1549637769.539
-9.36933606	-1.353002896	-3.00986322	-0.061035156	-0.061035156	0	2.79213858	-8.87407248	-0.7668212860000001	-0.061035156	-0.061035156	-0.061035156	3.7180663940000005	9.749755890000001	0.6519775360000001	0	0	-0.061035156	-9.012841754	-0.34094239200000004	3.2539062500000004	-0.061035156	-0.061035156	0	-0.8708984620000001	9.65405252	2.7658202880000005	-0.061035156	0	0	1.796826178	9.73659694	-0.05981445288	0	-0.061035156	0	1549637769.579
-9.368139480000002	-1.3458251800000003	-3.0002929320000002	-0.061035156	-0.061035156	0	2.775390576	-8.88723143	-0.7500732428000001	0	-0.061035156	-0.061035156	3.75754393	9.750951980000002	0.6747070288	-0.061035156	0	-0.061035156	-9.016430710000002	-0.3373535144	3.2527099640000006	-0.061035156	-0.061035156	0	-0.878076178	9.65285643	2.7526612400000006	-0.061035156	0	0	1.801611322	9.74138179	-0.02990722644	-0.061035156	0	0	1549637769.619
-9.35378444	-1.3422363220000002	-2.9727783540000003	-0.061035156	0	0	2.78017572	-8.87766124	-0.784765625	0	-0.12207031	-0.061035156	3.7970214660000003	9.7318116	0.6723144568000001	-0.061035156	0	0	-9.01044928	-0.33256836060000006	3.261083966	-0.061035156	-0.061035156	0	-0.8744873200000001	9.637304712	2.7526612400000006	-0.061035156	0	0	1.7645263580000001	9.74736322	-0.0992919928	-0.061035156	-0.061035156	0	1549637769.659
-9.35976538	-1.35419928	-2.9990966460000004	-0.061035156	-0.061035156	0	2.77180162	-8.829809800000001	-0.8074951080000001	0	-0.061035156	-0.061035156	3.803002896	9.756933606	0.660351538	-0.061035156	0	0	-9.030786240000001	-0.33256836060000006	3.277832068	-0.061035156	-0.061035156	0	-0.8756836060000002	9.650463760000001	2.75983876	-0.061035156	0	0	1.77290036	9.737792932000001	-0.057421875000000004	0	-0.061035156	-0.061035156	1549637769.699
-9.3657473	-1.373339856	-2.98952626	-0.061035156	-0.061035156	0	2.77180162	-8.82263179	-0.8290283540000001	0	-0.061035156	0	3.785058606	9.759326080000001	0.6364257788	-0.061035156	0	0	-9.0176268	-0.308642572	3.2957762600000002	-0.061035156	-0.061035156	0	-0.8661132788	9.66242662	2.7526612400000006	-0.061035156	0	0	1.8028076080000002	9.724634080000001	-0.050244139400000006	0	0	0	1549637769.739
-9.383691394000001	-1.349414038	-2.99191893	0	-0.061035156	0	2.7909423920000003	-8.82023912	-0.8637207068000001	0	-0.061035156	0	3.7683105040000004	9.737792932000001	0.6352294928000001	-0.061035156	-0.061035156	0.061035156	-9.015234620000001	-0.32180175720000004	3.311328076	-0.061035156	-0.061035156	0	-0.8637207068000001	9.661230432000002	2.76821286	-0.061035156	-0.061035156	0	1.7657226440000002	9.718652160000001	-0.04306640576	0	0	0	1549637769.779
-9.382495108	-1.3422363220000002	-2.996704074	0	0	-0.061035156	2.8124755400000003	-8.790332068	-0.876879892	0	-0.061035156	-0.061035156	3.7384033540000003	9.73061502	0.6256591459999999	0	0	0.061035156	-9.020019568	-0.3229980432	3.32807608	-0.061035156	-0.061035156	0	-0.8182617212000002	9.650463760000001	2.767016574	0	-0.061035156	0	1.715478534	9.755737320000001	-0.07895508180000001	0	-0.12207031	-0.061035156	1549637769.819
-9.398047120000001	-1.3458251800000003	-3.0134521760000004	0	0	-0.061035156	2.82922374	-8.80588408	-0.8637207068000001	-0.061035156	-0.061035156	0	3.6929442900000002	9.755737320000001	0.6220702880000001	0	0	0.061035156	-9.051123200000001	-0.33137207460000007	3.3843016200000005	-0.061035156	-0.12207031	0	-0.7991211060000001	9.666015380000001	2.75983876	0	0	0	1.7190673920000001	9.76770018	-0.0813476538	0	-0.061035156	-0.061035156	1549637769.859
-9.375317392	-1.38410643	-3.0182373200000003	0	-0.061035156	-0.061035156	2.818457068	-8.858520468	-0.8613281250000001	0	-0.12207031	0	3.6773925720000005	9.77248552	0.659155252	0	-0.061035156	0	-9.05471196	-0.31701660340000004	3.4225829680000004	0	0	0	-0.802709964	9.69472644	2.7885498200000005	0	0	-0.061035156	1.7645263580000001	9.77128894	-0.07895508180000001	0	-0.061035156	-0.061035156	1549637769.899
-9.34780252	-1.3446288940000002	-2.987133786	0	-0.061035156	-0.061035156	2.8352050720000004	-8.828613220000001	-0.8242431610000001	-0.061035156	-0.061035156	0	3.685766574	9.74138179	0.678295926	0	0	-0.061035156	-9.0092527	-0.308642572	3.3675537140000005	-0.061035156	0	0	-0.80988768	9.66481929	2.75625	0	0	-0.061035156	1.771704074	9.73061502	-0.09211425720000001	0	-0.061035156	0	1549637769.939
-9.39326178	-1.337451178	-3.029003894	0	-0.061035156	-0.061035156	2.816064496	-8.81066893	-0.7895507788	-0.061035156	0	0	3.6738037140000004	9.7485598	0.678295926	-0.061035156	-0.061035156	-0.061035156	-9.004467752000002	-0.287109375	3.359179712	0	0	0	-0.835009784	9.644482428000002	2.72036142	0	0	-0.061035156	1.792041034	9.74138179	-0.0885253894	-0.061035156	0	-0.061035156	1549637769.979
-9.38129892	-1.3661621400000001	-2.9823487400000004	0	-0.061035156	-0.061035156	2.819653354	-8.815454074	-0.7967285340000001	0	-0.061035156	0	3.737207068	9.777270468000001	0.6220702880000001	0	-0.061035156	-0.061035156	-9.015234620000001	-0.288305661	3.366357428	0	0	0	-0.855346646	9.689941394000002	2.7359130400000002	0	0	-0.061035156	1.79921875	9.749755890000001	-0.07416992212000001	0	0	0	1549637770.019
-9.368139480000002	-1.356591754	-2.978759784	0	0	-0.061035156	2.845971646	-8.826220746	-0.8254394568000001	-0.061035156	-0.061035156	0	3.7479737400000004	9.758129892000001	0.593359375	0	-0.061035156	-0.061035156	-9.00566394	-0.2918945288	3.3579834260000005	0	0	-0.061035156	-0.878076178	9.686352340000001	2.73830571	0	-0.061035156	-0.061035156	1.7824707460000002	9.758129892000001	-0.095703125	-0.061035156	0	-0.061035156	1549637770.059
-9.363354532	-1.3482177520000003	-2.9859375000000004	0.061035156	-0.061035156	-0.061035156	2.816064496	-8.81784694	-0.835009784	-0.061035156	0	0	3.7252441100000007	9.724634080000001	0.6292480432	0	-0.061035156	-0.061035156	-9.00805661	-0.2811279254	3.361572284	0	0	0	-0.8577392572	9.661230432000002	2.7179687500000003	0	-0.061035156	-0.061035156	1.812377896	9.725830072	-0.057421875000000004	0	-0.061035156	0	1549637770.099
-9.35976538	-1.33984375	-2.988330072	0	0	-0.061035156	2.7993163940000003	-8.819042932	-0.8266357428000001	-0.061035156	-0.061035156	0	3.737207068	9.7066893	0.6029296924	0	-0.061035156	-0.061035156	-9.000878894000001	-0.2763427716	3.343627896	0	0	-0.061035156	-0.8254394568000001	9.624145468	2.72036142	0	-0.061035156	-0.061035156	1.848266574	9.729418930000001	-0.056225586060000006	-0.061035156	0	0	1549637770.139
-9.383691394000001	-1.3195067900000002	-2.988330072	0	-0.061035156	-0.061035156	2.82922374	-8.7963134	-0.8182617212000002	-0.061035156	0	0	3.7683105040000004	9.74736322	0.5981445288	0	-0.061035156	-0.061035156	-8.98652356	-0.288305661	3.34841304	0	0.061035156	0	-0.833813498	9.6636232	2.728735324	0	-0.061035156	-0.061035156	1.848266574	9.734204074	-0.052636719240000004	-0.061035156	0	0	1549637770.179
-9.4004393	-1.31352536	-2.9979003600000005	0	-0.061035156	-0.061035156	2.837597644	-8.819042932	-0.8015136780000001	-0.061035156	0	0	3.77788089	9.753344748	0.6148925720000001	0	-0.061035156	-0.061035156	-8.96977536	-0.2918945288	3.323291034	0	0	-0.061035156	-0.86850589	9.67080072	2.7072021760000005	0	-0.061035156	-0.061035156	1.8566405760000002	9.734204074	-0.06340332068	-0.061035156	-0.061035156	0	1549637770.219
-9.375317392	-1.3111327879999999	-2.958422824	-0.061035156	-0.061035156	0	2.8352050720000004	-8.83698732	-0.7763915740000001	-0.061035156	0	0	3.79223642	9.758129892000001	0.649584964	0	-0.061035156	-0.061035156	-8.968579074	-0.2954833966	3.3005616	0	0	-0.061035156	-0.8732910340000001	9.666015380000001	2.70839856	0	-0.061035156	-0.061035156	1.8506591460000001	9.7401857	-0.062207030760000004	-0.061035156	0	0	1549637770.259
-9.38010234	-1.335058606	-2.95363768	-0.061035156	-0.061035156	0	2.851953076	-8.844164840000001	-0.775195288	-0.061035156	0	-0.061035156	3.80778804	9.770092752000002	0.6818847840000001	0	-0.061035156	0	-8.97336412	-0.30505371400000003	3.2945800720000005	0	-0.061035156	-0.061035156	-0.8649169928000001	9.681567392	2.6964355040000005	0	-0.061035156	-0.061035156	1.885351538	9.724634080000001	-0.061010742800000003	-0.061035156	0	0	1549637770.299
-9.383691394000001	-1.337451178	-2.9644042540000006	-0.061035156	-0.061035156	0	2.860327176	-8.827417032000001	-0.7775878600000001	0	0	-0.061035156	3.8125733800000003	9.777270468000001	0.6986327880000001	-0.061035156	-0.061035156	0	-8.9745607	-0.30505371400000003	3.293383786	0	-0.061035156	-0.061035156	-0.8756836060000002	9.686352340000001	2.7072021760000005	0	-0.061035156	0	1.84946286	9.734204074	-0.06699218750000001	0	0	0	1549637770.339
-9.38967302	-1.33984375	-2.9823487400000004	-0.061035156	-0.061035156	0	2.830419928	-8.81665036	-0.784765625	0	0	-0.061035156	3.8041992800000006	9.782055710000002	0.7034179712000002	-0.061035156	-0.061035156	0	-8.98173822	-0.31223143000000003	3.293383786	0	-0.061035156	-0.061035156	-0.878076178	9.689941394000002	2.6904540740000003	-0.061035156	-0.061035156	0	1.8446777160000003	9.729418930000001	-0.08493652160000001	-0.061035156	-0.061035156	0	1549637770.379
-9.370532248	-1.3649658540000003	-2.983544928	-0.061035156	-0.061035156	0	2.81726088	-8.8214357	-0.8122802520000001	0	0	-0.061035156	3.8018066100000003	9.77966304	0.69504393	-0.061035156	-0.061035156	0	-8.978149460000001	-0.3014648462	3.3149170320000003	-0.061035156	-0.12207031	-0.061035156	-0.8541503600000001	9.693530252	2.7048096040000003	-0.061035156	-0.061035156	0.061035156	1.738207968	9.733007788	-0.08493652160000001	-0.061035156	0	-0.061035156	1549637770.419
-9.36933606	-1.369750998	-2.988330072	-0.061035156	-0.061035156	0	2.8017089660000005	-8.8214357	-0.846972644	0	0	-0.12207031	3.7874510800000003	9.77966304	0.6806884980000001	-0.12207031	0	0	-8.991308606	-0.2918945288	3.32807608	-0.061035156	-0.12207031	-0.061035156	-0.8457763580000002	9.69951178	2.702417032	-0.061035156	-0.061035156	0.061035156	1.771704074	9.733007788	-0.0346923822	0	-0.061035156	-0.061035156	1549637770.459
-9.360961960000001	-1.3637695680000002	-2.9739746400000002	-0.061035156	-0.061035156	0	2.7933349640000005	-8.80947284	-0.8673096040000001	0	-0.061035156	-0.12207031	3.77189946	9.76171875	0.6352294928000001	-0.12207031	0	0	-8.99848642	-0.2954833966	3.354394568	-0.061035156	-0.061035156	-0.061035156	-0.8242431610000001	9.68515625	2.7000244600000003	-0.061035156	-0.061035156	0.061035156	1.7681152160000002	9.73540036	-0.0490478534	0	-0.061035156	-0.061035156	1549637770.499
-9.372924820000001	-1.3709472839999999	-2.978759784	-0.061035156	-0.061035156	0	2.77419429	-8.797509980000001	-0.8577392572	-0.061035156	-0.061035156	-0.12207031	3.7563476440000003	9.750951980000002	0.6220702880000001	-0.12207031	0	0	-9.00566394	-0.28471679320000004	3.3531983800000003	-0.061035156	-0.12207031	-0.061035156	-0.8074951080000001	9.680371106	2.7048096040000003	-0.061035156	0	0	1.757348642	9.73540036	-0.04067382788	0	-0.061035156	-0.061035156	1549637770.539
-9.37890625	-1.3853027160000002	-2.99191893	-0.061035156	-0.061035156	0	2.75625	-8.790332068	-0.846972644	-0.061035156	-0.061035156	-0.12207031	3.749169928	9.749755890000001	0.569433606	-0.061035156	0	0	-9.0176268	-0.30744628600000007	3.39746106	-0.061035156	-0.061035156	-0.061035156	-0.8206542932	9.68515625	2.7155760800000004	-0.061035156	0	0	1.7681152160000002	9.737792932000001	-0.04306640576	0	-0.061035156	-0.061035156	1549637770.579
-9.374121106	-1.3613769960000002	-2.975170926	0	-0.061035156	-0.061035156	2.75625	-8.81784694	-0.8673096040000001	-0.061035156	-0.061035156	-0.061035156	3.7180663940000005	9.72822284	0.5526855432	-0.061035156	0	0	-9.00207518	-0.309838858	3.39267572	-0.061035156	-0.061035156	-0.061035156	-0.8218505890000001	9.676782248	2.746679712	-0.061035156	0	0	1.7406005400000002	9.744970746000002	-0.057421875000000004	-0.061035156	0	0	1549637770.619
-9.37890625	-1.353002896	-2.9859375000000004	-0.061035156	-0.061035156	-0.061035156	2.77180162	-8.84296875	-0.86850589	-0.061035156	-0.061035156	-0.061035156	3.6666259000000005	9.73061502	0.5586669928	0	-0.061035156	0	-9.02241214	-0.3373535144	3.4548827880000004	-0.061035156	-0.061035156	-0.061035156	-0.79194339	9.66481929	2.7610351440000005	-0.061035156	-0.061035156	-0.061035156	1.753759784	9.74736322	-0.09331054320000001	0	-0.061035156	-0.061035156	1549637770.659
-9.3657473	-1.3709472839999999	-2.9572264400000003	0	-0.061035156	-0.061035156	2.7658202880000005	-8.844164840000001	-0.846972644	-0.061035156	-0.061035156	-0.061035156	3.68098143	9.734204074	0.60651857	0	-0.061035156	0	-8.99609375	-0.33615722840000006	3.417797824	-0.061035156	0	-0.061035156	-0.754858426	9.67558606	2.7658202880000005	-0.061035156	0	-0.061035156	1.790844748	9.746167032	-0.037084961060000005	0	0	0	1549637770.698
-9.387280252000002	-1.3254882200000002	-2.9548339660000003	-0.061035156	-0.061035156	-0.061035156	2.775390576	-8.84057608	-0.8254394568000001	-0.061035156	-0.061035156	0	3.696533246	9.723437500000001	0.643603534	0	0	-0.12207031	-8.97575679	-0.33137207460000007	3.3962646760000004	-0.061035156	0.061035156	-0.061035156	-0.8218505890000001	9.630126800000001	2.7454834260000003	0	0	-0.061035156	1.8052001800000002	9.733007788	-0.0478515625	-0.061035156	0	0	1549637770.738
-9.395654254	-1.355395468	-2.98952626	-0.061035156	-0.061035156	-0.061035156	2.80051268	-8.827417032000001	-0.80390625	-0.061035156	-0.061035156	0	3.7395996400000002	9.766503894000001	0.6543701080000001	0	-0.061035156	-0.061035156	-8.96259784	-0.33256836060000006	3.363964856	-0.061035156	-0.061035156	-0.061035156	-0.8840576080000001	9.648071580000002	2.7359130400000002	0	0	-0.061035156	1.7812744600000001	9.743774460000001	-0.0861328125	-0.061035156	0	-0.061035156	1549637770.779
-9.34541034	-1.3805175720000002	-2.928515576	0	-0.061035156	0	2.8471679320000005	-8.83698732	-0.811083966	-0.061035156	-0.061035156	0	3.78984375	9.766503894000001	0.669921875	0	0	-0.061035156	-8.955419928000001	-0.33256836060000006	3.352001996	-0.061035156	0	-0.061035156	-0.8816650360000001	9.6983152	2.75983876	-0.061035156	0	-0.061035156	1.7848632200000003	9.737792932000001	-0.0454589856	0	0	0	1549637770.818
-9.35258786	-1.38410643	-2.8986084260000005	0	-0.061035156	-0.061035156	2.8675048920000004	-8.839379892	-0.8421875000000001	0	-0.061035156	0	3.782666034	9.7318116	0.7261474640000001	0	0	0	-8.924316394	-0.33256836060000006	3.363964856	0	-0.061035156	-0.061035156	-0.8613281250000001	9.6552491	2.7646241	-0.061035156	0	-0.061035156	1.874584964	9.681567392	-0.02153320288	0	0	0	1549637770.858
-9.45427266	-1.350610324	-2.866308606	0.061035156	-0.061035156	-0.061035156	2.866308606	-8.77597644	-0.8146728240000001	-0.061035156	-0.061035156	0	3.7587402160000005	9.744970746000002	0.7440917932000001	-0.061035156	-0.061035156	0	-8.967382788	-0.38400878600000005	3.440527356	-0.061035156	-0.061035156	-0.061035156	-0.839794928	9.632519568000001	2.777783246	-0.061035156	-0.061035156	0	1.945166034	9.71147464	0.1495361322	-0.061035156	0.18310547	0.12207031	1549637770.898
-9.41599092	-1.3637695680000002	-2.845971646	0	-0.18310547	-0.18310547	2.8914307100000003	-8.791528060000001	-0.8158691100000001	0	-0.061035156	0	3.7455810700000005	9.700707968000001	0.7213623200000001	0	-0.061035156	0	-8.9494384	-0.416308606	3.517089856	0	0.061035156	-0.061035156	-0.754858426	9.648071580000002	2.8651123200000006	0	-0.061035156	-0.061035156	1.6341308900000002	9.80358876	0.03229980432	-0.061035156	0.12207031	0.061035156	1549637770.938
-9.35976538	-1.387695288	-2.7048096040000003	0.061035156	-0.061035156	-0.18310547	2.9500489200000004	-8.798706070000001	-0.869702176	0	-0.061035156	0	3.70131839	9.70310054	0.7201660340000001	0	0	-0.061035156	-8.99728984	-0.45937500000000003	3.5733153960000004	0	0.061035156	-0.061035156	-0.699829074	9.62055661	2.9010009000000005	-0.061035156	0	-0.061035156	1.8566405760000002	9.67558606	0.07536621106000001	0.061035156	0.12207031	0.061035156	1549637770.978
-9.42077626	-1.3015625000000002	-2.6844726440000004	0.12207031	-0.061035156	-0.18310547	3.084033246	-8.781957968	-0.8732910340000001	-0.061035156	0	0	3.652270468	9.754540740000001	0.734521466	0.061035156	-0.061035156	-0.12207031	-9.015234620000001	-0.5371337860000001	3.60202626	0	0.18310547	-0.061035156	-0.707006839	9.656445288	2.9739746400000002	0	0	-0.12207031	2.051635782	9.69472644	0.13398437500000002	-0.061035156	0.30517578	0.18310547	1549637771.018
-9.504516574	-1.331469748	-2.668920926	0.061035156	-0.12207031	-0.24414062	3.15102536	-8.75444339	-0.893627896	0	0	0	3.619970746	9.712670926000001	0.7823730432	0.061035156	-0.061035156	-0.12207031	-8.95063498	-0.5754150360000001	3.5769042540000004	0	0.18310547	-0.061035156	-0.80988768	9.613378894	3.037377896	0	-0.061035156	-0.18310547	2.032495108	9.67080072	0.0909179712	0	0.061035156	0.12207031	1549637771.058
-9.41599092	-1.4331542540000002	-2.5540771760000003	0.061035156	-0.18310547	-0.30517578	3.24194339	-8.70898462	-0.9893310700000001	0	0.061035156	0	3.58049321	9.77607428	0.8433837860000001	0.12207031	-0.061035156	-0.061035156	-8.9829348	-0.6029296924	3.6295410340000003	0.061035156	0.18310547	-0.061035156	-0.8613281250000001	9.599023560000001	3.085229532	0	-0.061035156	-0.24414062	2.259790036	9.63371556	0.19738769960000002	0.12207031	0.18310547	0.24414062	1549637771.098
-9.310717752	-1.5085204680000002	-2.32319339	0.18310547	-0.061035156	-0.30517578	3.3448242800000005	-8.725732428	-1.0946044928	-0.12207031	0.061035156	-0.061035156	3.507519568	9.792822480000002	0.898413089	0.12207031	-0.24414062	-0.061035156	-8.963793930000001	-0.6280517572	3.6750000000000003	0.18310547	0.24414062	-0.12207031	-0.9211425720000002	9.62294928	3.1354737400000006	0	-0.12207031	-0.30517578	2.336352536	9.548779254000001	0.540722644	0	0.36621094	0.36621094	1549637771.138
-9.310717752	-1.5360351440000002	-2.2167236420000003	0.24414062	0	-0.36621094	3.3759277160000005	-8.661132788000002	-1.153222644	-0.18310547	0.12207031	-0.061035156	3.4321533540000004	9.76291484	0.94506839	0.12207031	-0.24414062	-0.061035156	-8.943457068	-0.6675292932	3.676196286	0.30517578	0.30517578	-0.18310547	-1.0898193390000002	9.532031250000001	3.21921376	0	-0.24414062	-0.36621094	2.4583741	9.5104982	0.40554199280000003	0	0.61035156	0.4272461	1549637771.178
-9.34780252	-1.565942392	-2.0528320680000003	0.18310547	-0.18310547	-0.30517578	3.33046875	-8.528344748	-1.129296875	-0.18310547	0.24414062	0.061035156	3.4321533540000004	9.76291484	0.94506839	0.12207031	-0.4272461	0	-8.924316394	-0.7799804712000001	3.6127929320000005	0.48828125	0.4272461	-0.24414062	-1.2549072479999999	9.43752446	3.31850589	0.061035156	-0.48828125	-0.4272461	2.2849121400000003	9.469824280000001	0.5239746106000001	-0.12207031	0.61035156	0.61035156	1549637771.218
-9.518872300000002	-1.522875998	-1.8781738220000002	0.36621094	-0.061035156	-0.30517578	3.25988768	-8.45776358	-1.161596646	-0.18310547	0.36621094	0.30517578	3.338842752	9.758129892000001	0.9821533540000001	0.12207031	-0.61035156	0.12207031	-8.953027160000001	-0.9055908540000002	3.4931639400000005	0.61035156	0.5493164	-0.24414062	-1.296777356	9.36933606	3.43334964	0.12207031	-0.61035156	-0.5493164	1.7190673920000001	9.57749002	0.49765625	0.12207031	0.30517578	0.61035156	1549637771.258
-9.938769960000002	-1.6161865020000004	-1.9918212860000002	0.36621094	-0.18310547	-0.4272461	3.2060547120000003	-8.5068116	-1.2022705072	-0.18310547	0.48828125	0.48828125	3.262280252	9.839477340000002	0.9366943390000001	0.24414062	-0.6713867	0.061035156	-9.1791259	-1.073071286	3.507519568	0.6713867	0.6713867	-0.24414062	-1.2692626800000002	9.41120607	3.5589599640000005	0.18310547	-0.6713867	-0.61035156	1.0491455072	9.834692000000002	0.19020996400000004	0.12207031	-0.18310547	0	1549637771.298
-9.89689946	-1.5025390379999999	-1.89013678	0.61035156	-0.061035156	-0.36621094	3.14265126	-8.787939300000001	-1.234570288	-0.18310547	0.48828125	0.61035156	3.41301268	10.10983876	0.9677978240000001	0.4272461	-0.6713867	0	-9.32028804	-1.24294429	3.47163089	0.6713867	0.8544922	-0.24414062	-1.1209228240000002	9.705493210000002	3.62714856	0.30517578	-0.61035156	-0.7324219	1.062304712	10.11103534	-0.1387695288	0	-0.36621094	-0.5493164	1549637771.338
-9.51169429	-0.9594238220000001	-2.1712646760000003	0.61035156	0.6713867	-0.36621094	3.02661142	-9.29277356	-1.207055661	0	0.36621094	0.61035156	3.77548822	10.120605040000001	1.0551269568000001	0.48828125	-0.4272461	-0.18310547	-9.140844748000001	-1.297973642	3.140258786	0.30517578	0.6713867	-0.12207031	-1.0646972840000002	9.94714308	3.593652356	0.24414062	-0.36621094	-0.79345703	0.570629892	9.94355432	-0.0825439496	0.4272461	-1.3427734	-1.2817383	1549637771.378
-8.49125998	-0.9354980432000001	-3.379516574	0.12207031	1.2817383	-0.79345703	2.767016574	-9.46264676	-1.0969971040000002	0.24414062	-0.61035156	0.18310547	4.289892572	9.89091754	1.168774411	0.61035156	0.061035156	-0.30517578	-8.808276260000001	-1.2010742212	3.1199219240000007	0	0.4272461	0.061035156	-0.8577392572	9.962695680000001	3.3292724640000007	0.061035156	-0.18310547	-0.6713867	1.7621337860000001	9.58825679	-0.5754150360000001	1.0375977	-1.159668	-1.8920898	1549637771.418
-8.895605432000002	-1.4630615020000002	-3.9477538940000003	0.18310547	0.61035156	-0.79345703	2.75625	-9.144433606	-0.8900390380000001	0.48828125	-1.0375977	-0.30517578	4.667919928	9.16118161	1.1903076080000001	0.61035156	0.5493164	-0.36621094	-9.157592752000001	-0.9127685700000001	2.8328125	-0.7324219	0	0.24414062	0.0	9.449487320000001	3.0469483800000003	0	0	-0.8544922	3.6833741	9.3489991	-0.7763915740000001	0.8544922	0.7324219	-1.2207031	1549637771.458
-9.600219748	-1.1101562500000002	-4.24323732	0.061035156	0.061035156	-0.4272461	2.5791992800000005	-8.755639480000001	-0.8170653959999999	0.8544922	-1.2207031	-0.91552734	4.813867212	8.94465306	0.876879892	0.24414062	0.30517578	-0.7324219	-9.57749002	-0.32778320680000006	3.8125733800000003	-0.7324219	1.7089844	0.61035156	0.745288089	9.265259080000002	2.6581542540000003	0.12207031	0.4272461	-1.0375977	2.3219971040000003	9.918433	-0.9043945288	0.7324219	-0.12207031	-1.0375977	1549637771.498
-9.575097840000002	-0.5371337860000001	-4.439428714000001	-0.9765625	0.8544922	-0.48828125	2.112646466	-9.1623777	-0.7524658540000001	0.9765625	-1.6479492	-1.159668	5.5268554320000005	9.30234375	0.5467041034000001	0.24414062	0.30517578	-0.7324219	-9.16118161	0.05861816394	3.484790036	-1.159668	-0.061035156	0.5493164	0.9366943390000001	9.993798920000001	2.211938498	0.24414062	1.2817383	-0.61035156	2.524169928	9.9100589	-1.258496106	0.5493164	-1.0986328	-1.2817383	1549637771.538
-9.24611821	-0.32539062500000004	-4.176245108	-1.159668	0.12207031	-0.7324219	1.8231445680000002	-9.733007788	-0.702221646	0.8544922	-1.6479492	-0.6713867	6.40253894	9.065478240000001	0.28471679320000004	0.12207031	1.5869141	-1.5869141	-8.58815944	0.26318359620000004	3.4656494600000003	-0.9765625	0.91552734	0.5493164	0.3995605432	10.17683058	2.11982428	0.24414062	1.6479492	-0.12207031	2.910571286	9.612182608000001	-1.256103534	0.61035156	-0.061035156	-1.3427734	1549637771.578
-8.500830072	-0.8062988220000001	-3.275439496	-1.0375977	-0.18310547	-0.79345703	1.88774411	-9.133667032	-0.07536621106000001	0.61035156	-0.79345703	0.061035156	6.500634980000001	8.424267572	0.1040771466	0.24414062	1.2817383	-0.4272461	-8.120410340000001	0.6053222644	3.39746106	-1.0375977	0.36621094	0.61035156	-0.135180661	9.231762680000001	2.0157471040000003	0.18310547	1.5869141	0	2.5265625000000003	9.298754892	-0.679492212	0.79345703	0.48828125	-1.4038086	1549637771.618
-8.5151857	-1.225	-3.24194339	-0.61035156	0	-0.6713867	1.7441894960000002	-7.963696580000001	0.6842773560000001	0.4272461	-0.91552734	0.48828125	6.337939300000001	8.26875	0.0897216754	0.18310547	0.8544922	0.4272461	-7.97446286	0.8242431610000001	3.21203624	-1.0375977	0.30517578	0.48828125	-0.3146240216	8.67189946	1.697534146	-0.061035156	1.4038086	0	2.5397216460000003	9.066674820000001	-0.3529052716	0.79345703	0.30517578	-1.2207031	1549637771.658
-9.130077880000002	-1.0180419928000002	-3.428564496	0.061035156	-0.4272461	-0.36621094	1.6903564300000002	-7.35478534	0.98334964	0.30517578	-1.7089844	0.91552734	5.9551268	8.584570288	-0.028710937500000002	0	0.8544922	0.7324219	-8.169457968	0.961816394	3.435742212	-0.79345703	0.7324219	0.24414062	-0.1806396466	8.87646466	1.550390576	-0.061035156	1.2207031	0.12207031	2.72036142	9.09179712	-0.56823732	0.6713867	0.36621094	-0.91552734	1549637771.698
-9.593042032000001	-0.619677716	-3.8257324280000002	-0.30517578	-0.12207031	-0.4272461	1.905688498	-7.485180710000001	0.9343017572	0.24414062	-1.953125	1.6479492	5.494555710000001	9.22458516	-0.23327636780000002	-0.061035156	0.61035156	0.79345703	-8.391967752000001	0.9689941100000001	3.447705072	-0.8544922	0.30517578	0.061035156	-0.1315917932	9.52485324	1.6114013580000002	-0.12207031	1.0986328	0.24414062	1.4810058900000003	9.73659694	-0.8421875000000001	0.79345703	-0.30517578	-1.159668	1549637771.738
-9.581079074	-0.802709964	-4.08413089	-0.61035156	-0.48828125	-0.5493164	2.2071533540000003	-7.986425720000001	0.709399411	0.24414062	-1.7700195	2.4414062	5.266064300000001	9.90048822	-0.30505371400000003	-0.061035156	0.61035156	0.79345703	-8.80349092	0.80988768	3.6618408540000003	-0.61035156	0.4272461	-0.061035156	-0.5239746106000001	10.259375	1.9559326080000001	-0.061035156	1.0986328	0.36621094	1.03359375	9.89211412	-1.373339856	0.79345703	-1.0375977	-1.6479492	1549637771.778
-9.426757788000002	-1.2692626800000002	-4.078149460000001	-0.24414062	0.061035156	-0.36621094	2.686865216	-8.73171376	0.5096191394	0.18310547	-1.7089844	3.112793	4.95622554	10.392163040000002	-0.2344726538	0.36621094	0.7324219	0.8544922	-9.234155252	0.5431152356000001	3.7527587860000002	-0.7324219	0.061035156	-0.24414062	-0.659155252	10.727124100000001	2.2215087860000002	-0.24414062	0.8544922	0.30517578	1.562353534	10.19836412	-1.771704074	0.30517578	-0.8544922	-1.7700195	1549637771.818
-9.49016124	-1.1041748200000001	-4.359277356000001	0.5493164	0.5493164	-0.12207031	3.243139676	-9.481787140000002	0.2823242212	0.30517578	-1.8310547	3.1738281	4.579394568	10.606298920000002	0.05144042932000001	0.36621094	0.7324219	0.8544922	-9.43513179	0.6029296924	3.8747802520000003	-0.7324219	0.24414062	-0.24414062	-0.7991211060000001	10.8981929	2.433251996	-0.48828125	0.6713867	0.061035156	1.5180908540000002	10.266552520000001	-1.89611821	-0.48828125	-0.6713867	-1.6479492	1549637771.858
-10.05361322	-0.6854736419999999	-5.17395018	0.24414062	0.24414062	0	3.8520507200000003	-9.999779860000002	0.07058105432	0.30517578	-1.8920898	2.6245117	4.08652356	10.483080580000001	0.40793457460000004	0.5493164	0.8544922	0.79345703	-9.548779254000001	0.846972644	3.8520507200000003	-0.61035156	0	-0.061035156	-0.9570312500000001	10.62185054	2.3387451080000004	-0.5493164	0.18310547	-0.24414062	1.0108642572	10.97236322	-2.036083966	-0.91552734	-0.7324219	-1.8310547	1549637771.898
-10.484277160000001	-1.0072753600000002	-5.4490969400000004	-0.5493164	-0.7324219	-0.18310547	4.312622104000001	-10.10983876	-0.11604003600000001	0.061035156	-1.7089844	1.7089844	3.5649413940000003	10.722338760000001	0.641210962	0	0.18310547	0	-9.919628600000001	0.686669928	4.161889676	-0.4272461	0.4272461	0.18310547	-0.931909146	10.753442000000001	2.154516574	-0.48828125	-0.30517578	-0.4272461	2.0289062500000004	11.051317899999999	-1.717871106	-1.4648438	0.24414062	-1.6479492	1549637771.938
-10.62185054	-1.641308606	-4.50522464	-0.48828125	-1.4038086	0.36621094	4.649975540000001	-10.453173920000001	-0.1399658246	-0.4272461	-1.159668	1.0375977	3.476416034	10.57280252	0.800317392	-0.4272461	-0.24414062	-0.7324219	-9.89211412	0.909179712	2.9237304320000006	-0.4272461	-1.0986328	0.061035156	-1.1173339660000001	10.87067842	1.9954101440000003	-0.61035156	-0.24414062	-0.36621094	3.323291034	10.98073732	-0.0897216754	-2.6245117	0.4272461	-0.12207031	1549637771.978
-10.252197480000001	-1.812377896	-3.8855469240000007	-0.91552734	-1.2207031	0.6713867	4.88205571	-10.14213858	0.10168457460000001	-0.79345703	-0.12207031	0.48828125	3.5649413940000003	10.58715854	0.6962402160000001	-0.9765625	-0.30517578	-1.0375977	-10.38498552	0.802709964	2.702417032	0.18310547	0.30517578	0.061035156	-1.8279297120000002	10.42326628	2.0157471040000003	-0.61035156	-0.4272461	-0.061035156	5.349804712	11.25827626	2.142553714	-4.9438477	0.30517578	1.5869141	1549637772.018
-9.18869658	-2.899804712	-2.83879393	-1.8310547	-1.953125	0.18310547	5.09738768	-9.5703125	0.4486083966	-0.91552734	1.0375977	-0.12207031	3.6474853240000003	10.639795320000001	0.41271972840000004	-1.3427734	-0.4272461	-0.9765625	-9.631323380000001	0.1208251996	1.5121094240000001	0.24414062	-0.36621094	-0.061035156	-2.5875733800000003	10.28928264	2.24064946	-0.4272461	-0.30517578	0.36621094	6.119018570000001	9.83229982	2.7359130400000002	-5.7373047	0.24414062	3.9672852	1549637772.057
-8.585766574	-3.185717752	-1.061108426	-1.2207031	-1.7089844	0.5493164	5.40483426	-9.29277356	0.8158691100000001	-0.7324219	2.2583008	-0.9765625	3.6869628600000004	9.942358720000001	0.046655271600000006	-1.3427734	-0.4272461	-0.9765625	-9.5104982	-0.8649169928000001	1.003686502	0.061035156	-0.91552734	-0.24414062	-3.063696286	9.475805710000001	2.70839856	-0.48828125	-0.36621094	0.36621094	5.5184814300000005	9.31669928	2.271752896	-2.380371	-1.5258789	6.3476562	1549637772.097
-9.134863220000002	-2.9859375000000004	-1.3230957460000001	-0.48828125	0.061035156	0.4272461	5.29477536	-8.69941394	0.7046142572	-0.18310547	2.6855469	-2.4414062	3.5577635800000005	9.69233426	-0.16389160340000003	-0.6713867	-0.61035156	0.61035156	-9.62294928	-1.5396240020000003	1.1986816100000002	-0.30517578	-0.30517578	-0.24414062	-3.09121106	8.85732428	3.5517822480000003	-0.4272461	-0.36621094	0.18310547	1.287207068	13.03715854	0.0035888672120000004	-1.8310547	0.9765625	7.019043	1549637772.137
-9.700707968000001	-3.58288588	-2.345922824	-0.061035156	-1.2817383	0.18310547	4.844970746	-8.735302520000001	0.17824707460000003	0.5493164	2.5634766	-3.90625	3.33046875	9.931591460000002	0.10288086060000001	-0.18310547	-0.48828125	0.8544922	-9.53322734	-1.3039550720000002	1.4702392180000001	-0.48828125	-0.9765625	-0.061035156	-2.795727536	9.176733426	3.694140576	-0.4272461	-0.36621094	0.061035156	0.1303955072	12.553857820000001	0.2918945288	-0.5493164	-1.2817383	6.3476562	1549637772.177
-8.283105432000001	-2.7179687500000003	-1.4774170320000002	0	-0.91552734	0.61035156	4.2061523560000005	-9.99021016	-0.6256591459999999	1.159668	2.2583008	-4.4555664	3.1438476440000005	9.46623552	0.6806884980000001	-0.18310547	-0.48828125	0.8544922	-8.943457068	-1.0886230432000001	2.058813498	-0.061035156	-0.12207031	-0.24414062	-2.613891574	9.232959260000001	3.5015380400000002	-0.30517578	-0.61035156	0.061035156	1.9607177520000003	11.45446736	0.005981445288000001	0.5493164	0.18310547	6.5307617	1549637772.217
-7.818945288000001	-1.745385782	-1.0479492212000001	0.12207031	0.12207031	0.30517578	3.512304712	-10.601513579999999	-1.50732428	1.5869141	1.0986328	-4.699707	2.9500489200000004	8.612085160000001	1.1424560700000002	-0.4272461	-0.79345703	1.0375977	-8.57978534	-0.6519775360000001	2.3495117800000003	0.18310547	-0.79345703	-0.18310547	-2.287304712	8.177832068	3.3771241	-0.18310547	-0.61035156	0.12207031	1.814770468	10.3610598	0.611303714	0.48828125	4.8217773	5.554199	1549637772.257
-7.872778060000001	-1.503735324	-1.2549072479999999	-0.18310547	0.4272461	-0.18310547	3.052929712	-9.82990764	-2.0157471040000003	1.4648438	-0.36621094	-5.126953	2.6916503600000006	8.296264480000001	1.3075439300000002	-0.6713867	-1.159668	0.9765625	-8.28669429	-0.539526358	2.5588623200000002	0.6713867	-0.24414062	0.061035156	-1.885351538	7.546191394000001	3.3400389400000003	0.061035156	-1.0986328	0.061035156	0.0909179712	8.487670926	0.08493652160000001	1.2207031	5.432129	3.7231445	1549637772.297
-8.1754393	-1.2489257200000001	-1.046752896	-0.4272461	0.5493164	0.12207031	2.830419928	-9.031982428000001	-2.2167236420000003	0.91552734	-0.61035156	-5.126953	2.4727295320000002	8.4733152	1.0646972840000002	-0.6713867	-1.5869141	0.6713867	-8.497240920000001	-1.2788329680000001	2.8627197480000004	0.7324219	0	0.18310547	-1.41042482	7.78544928	3.6307373200000006	0.36621094	-1.0375977	-0.12207031	-1.5109130400000002	7.381103240000001	0.053833007200000005	2.2583008	4.3945312	1.7089844	1549637772.337
-9.125292932	-0.9378906250000001	-0.7428955072	-0.24414062	0.48828125	0.7324219	2.5791992800000005	-8.49484874	-2.204760782	0.4272461	0.24414062	-4.3945312	2.652172824	8.60371106	0.8744873200000001	-0.24414062	-1.3427734	0.061035156	-8.56303714	-1.982250998	2.7371094240000002	0.4272461	0.30517578	0.18310547	-1.0264160340000001	8.321386780000001	4.1499266200000005	0.48828125	-0.61035156	-0.36621094	-1.3661621400000001	6.421679712	0.500048822	3.112793	2.8686523	0.4272461	1549637772.377
-9.81914038	-0.11005859620000001	-1.207055661	-0.36621094	1.2207031	0.79345703	2.1521240020000003	-8.073754892	-2.0731689300000005	0.12207031	0.8544922	-3.2348633	3.289794928	9.165966754000001	1.0646972840000002	-0.24414062	-1.3427734	0.061035156	-8.523559800000001	-2.1329834260000005	2.5134033540000003	0.12207031	-0.36621094	0.12207031	-1.1580077880000001	8.968579074	4.43464357	0.36621094	-0.18310547	-0.30517578	1.7310302520000003	6.223095746000001	2.4930663940000004	3.112793	2.8686523	0.4272461	1549637772.417
-11.711670320000001	-0.44621582460000003	-1.9547363220000002	-0.8544922	1.4648438	-0.061035156	1.874584964	-8.092895468	-1.8255371400000002	0.061035156	1.159668	-1.8920898	3.899902356	9.95910692	1.4630615020000002	0.8544922	0.7324219	-1.0986328	-9.09060054	-1.8530517180000001	3.216821286	-0.18310547	-0.8544922	0.18310547	-1.3864990020000003	9.669604532000001	4.429858426	0.30517578	-0.30517578	-0.061035156	7.219604532000001	9.883740020000001	5.017236420000001	1.3427734	-1.8310547	-0.8544922	1549637772.458
-12.97136232	-0.65676268	-1.9595214660000002	-1.2817383	-1.2817383	0.30517578	1.65805661	-8.5917482	-1.629345746	0.18310547	0.8544922	-0.61035156	4.276733426000001	10.32995558	1.8650146760000001	0.7324219	0.6713867	-1.0986328	-9.18391124	-1.6999267180000002	3.361572284	-0.36621094	-1.159668	0.24414062	-1.4176025360000002	10.091894960000001	4.445410144	0.36621094	-0.36621094	0.061035156	8.825024460000002	10.23784146	5.93239766	-1.7089844	1.2207031	-0.061035156	1549637772.497
-11.43054164	-2.62944339	-2.91535643	-1.3427734	-0.6713867	0.5493164	1.4223876800000002	-9.230566394	-1.606616214	0.36621094	-0.18310547	0.48828125	4.628442392	10.929297120000001	2.0839355040000003	0.5493164	0.12207031	-1.2817383	-10.304834260000002	-1.268066394	3.974072284	-0.36621094	-1.7089844	0.061035156	-1.204663089	10.557250900000001	4.143945288	0.36621094	-0.61035156	0.24414062	1.9858398560000001	9.18630342	-0.33137207460000007	-0.18310547	-6.4697266	-2.4414062	1549637772.542
-10.18640126	-5.172753894	-2.802905252	1.0375977	-0.48828125	0.24414062	1.3769287140000002	-9.65883786	-1.58388678	0.30517578	-1.5258789	1.4648438	5.284009080000001	11.54897464	2.1305908540000003	0.30517578	0.7324219	-1.6479492	-10.849145860000002	-0.613696286	3.5769042540000004	-0.24414062	-0.7324219	0	-0.900805661	11.369530760000002	3.8843505400000002	0.48828125	-0.061035156	0.6713867	1.756152356	11.775073380000002	3.1366699280000003	0.061035156	-0.79345703	-1.953125	1549637772.577
-8.632422120000001	-3.8221435700000006	-3.2969726440000002	2.2583008	0.12207031	0.30517578	1.738207968	-9.80478534	-1.25729982	-0.061035156	-1.5869141	2.746582	5.927612320000001	11.425757280000001	2.0755615020000002	0	1.5869141	-1.3427734	-11.12309604	0.288305661	3.665429712	-0.12207031	0.48828125	0.24414062	-0.800317392	11.5011232	3.052929712	0.12207031	0.6713867	1.0375977	1.9224365020000003	11.5178714	0.5144042932	0.9765625	-2.5634766	-2.4414062	1549637772.618
-7.67419429	-3.063696286	-3.3567871400000002	1.0375977	-0.7324219	0.12207031	2.097094748	-9.713867212	-0.9295165740000001	-0.4272461	-0.91552734	3.7231445	5.632128894	10.241431200000001	1.604223642	-0.5493164	1.5869141	0.18310547	-9.76411142	0.84816893	1.83151857	0	0.24414062	0.12207031	-1.337451178	10.241431200000001	2.245434604	-0.48828125	1.2817383	0.6713867	2.74069838	9.43632788	-1.3230957460000001	1.4648438	-1.8310547	-2.4414062	1549637772.657
-8.484082068000001	-2.7072021760000005	-3.70131839	1.159668	0.5493164	0.4272461	2.3949707460000003	-8.814257788	-0.5526855432	-0.79345703	-0.5493164	3.90625	4.98972194	10.345508180000001	1.025219748	-0.5493164	1.5869141	0.18310547	-9.853833360000001	1.11613768	2.180834964	0.12207031	0.30517578	-0.24414062	-2.02292482	9.387280252000002	1.294384784	-1.0375977	1.0986328	0.4272461	2.045654254	9.43752446	-1.2668701080000002	1.7089844	-0.91552734	-1.8920898	1549637772.697
-9.285595746	-1.9786621400000002	-3.9800537140000007	0.6713867	0.8544922	0.61035156	2.5265625000000003	-8.907568390000002	-0.27873535340000005	-0.9765625	-0.5493164	3.6621094	4.289892572	11.295361420000003	0.27275390380000003	-2.2583008	-0.36621094	1.4038086	-9.522461060000001	1.161596646	2.454785144	0.12207031	0.24414062	-0.36621094	-2.545703076	10.271337860000001	1.0646972840000002	-0.8544922	0.30517578	0.91552734	1.58747554	9.956713760000001	-1.079052716	1.2817383	-2.6855469	-2.1362305	1549637772.737
-8.78554712	-1.427172824	-3.603222644	1.0375977	0.6713867	0.36621094	2.798120108	-9.95073282	-0.002392578076	-1.0375977	-0.6713867	3.540039	3.992016574	10.36584514	-0.4892822284000001	-2.319336	-1.953125	2.0141602	-8.589355432000001	1.008471646	2.191601538	0.24414062	-0.061035156	-0.4272461	-2.3016601440000004	10.460351440000002	1.66403804	-0.24414062	0.18310547	1.2817383	1.38410643	9.760522660000001	-1.695141574	1.5258789	-3.479004	-2.746582	1549637772.777
-8.30822734	-0.9965087860000001	-2.8926269959999997	1.0375977	0.30517578	0	3.131884784	-9.656445288	0.3194091754	-1.0375977	-0.48828125	3.2958984	3.9860351440000006	8.95183107	-0.8924316100000002	-2.319336	-1.953125	2.0141602	-8.38239766	0.850561502	2.586376996	0.4272461	0.12207031	-0.4272461	-1.752563498	9.1276857	1.820751996	-0.48828125	-0.12207031	0.91552734	2.528955072	9.49973143	-1.6437011780000002	1.2817383	-2.746582	-2.6855469	1549637772.817
-7.759130890000001	-0.90678714	-2.9990966460000004	1.0986328	0.8544922	-0.18310547	3.2838134000000005	-8.67788089	0.5024413940000001	-0.9765625	-0.6713867	2.6855469	3.8843505400000002	8.327368210000001	-0.9474609620000001	-0.8544922	-0.7324219	2.6245117	-8.016332968	0.5574707068000001	2.390185504	0.24414062	-0.24414062	-0.48828125	-1.175952176	8.328564300000002	1.906884784	-0.61035156	-0.5493164	0.5493164	2.9225341460000003	9.088207968	-1.335058606	0.9765625	-1.2817383	-2.5634766	1549637772.857
-8.2436277	-0.7309326080000002	-3.8101807100000005	0.8544922	0.24414062	-0.24414062	3.5027344240000007	-8.158691394	0.793139676	-0.9765625	-0.61035156	2.1972656	3.387890576	7.964892572	-0.9223388580000002	-0.36621094	0.24414062	1.953125	-8.07136232	0.38999023560000007	2.6916503600000006	0.18310547	0.30517578	-0.36621094	-0.19499511780000003	8.315405252000001	2.063598642	-0.4272461	-0.24414062	0.12207031	2.9045898560000003	8.827417032000001	-0.8960205072	0.5493164	-0.79345703	-2.1362305	1549637772.897
-8.70898462	-0.5108154254	-3.8245362400000005	0.36621094	-0.61035156	-0.30517578	3.6486816100000006	-8.062988220000001	0.8314209260000001	-0.6713867	-0.30517578	1.6479492	2.918945288	7.649072480000001	-0.708203125	-0.36621094	0.24414062	1.953125	-8.005566394	0.379223642	2.75983876	0.061035156	0.24414062	-0.30517578	0.19020996400000004	8.333349640000002	2.142553714	-0.36621094	0.18310547	-0.12207031	2.310034146	8.89321286	-1.0371826080000002	0.061035156	-0.9765625	-1.8310547	1549637772.937
-8.83220198	-0.5335449280000001	-3.3508057100000004	0.18310547	-0.4272461	-0.24414062	3.5960449280000004	-8.19816893	0.7500732428000001	-0.4272461	-0.4272461	0.91552734	2.9057862400000003	7.7148682100000014	-0.40434570680000004	0.12207031	0	-0.061035156	-7.8548342600000005	0.42109375000000004	2.9249266200000004	0.12207031	0.18310547	-0.24414062	-0.052636719240000004	8.463745108000001	2.077954074	-0.12207031	0.24414062	-0.061035156	1.79921875	9.209033246	-1.1986816100000002	-0.18310547	-0.8544922	-1.8310547	1549637772.977
-9.25209964	-0.75964357	-3.220410144	0.6713867	-0.6713867	-0.18310547	3.487182608	-8.296264480000001	0.5622558606000001	-0.24414062	-0.8544922	0.24414062	3.0947998200000004	8.27233876	-0.2428466754	0.18310547	-0.18310547	-0.8544922	-8.334545926	0.3959716754	3.03020018	-0.12207031	-0.6713867	-0.18310547	-0.1124511682	8.705395468	2.0301025360000002	0.12207031	-0.36621094	-0.18310547	1.485791034	9.69472644	-1.314721646	-0.6713867	-1.2207031	-2.0141602	1549637773.017
-9.5619384	-0.44621582460000003	-3.5577635800000005	-0.12207031	-0.48828125	-0.36621094	3.4656494600000003	-8.366845746000001	0.40314941100000007	-0.24414062	-0.61035156	-0.30517578	3.2790283540000003	9.38847644	-0.18901367800000002	0.18310547	-0.18310547	-0.8544922	-9.10734874	0.031103515380000002	3.7647216460000004	-0.18310547	-0.4272461	-0.12207031	-0.192602536	9.59782698	2.404541034	0.48828125	-0.61035156	-0.30517578	1.476220746	9.785644568	-1.3613769960000002	-0.91552734	-1.159668	-2.0141602	1549637773.057
-9.67080072	-0.4354492212	-3.7096923920000004	0	-0.18310547	0.061035156	3.269457968	-8.92670926	0.24404297120000001	-0.12207031	-0.24414062	-0.61035156	3.8269287140000006	10.259375	0.08493652160000001	0.30517578	-0.61035156	-1.7089844	-9.11691893	-0.2392578076	4.03747554	-0.48828125	-0.061035156	-0.4272461	-0.002392578076	10.7438723	2.8124755400000003	0.48828125	-0.48828125	-0.7324219	2.2250976440000003	9.8933107	-1.5276611420000001	-1.159668	0.18310547	-1.6479492	1549637773.097
-10.315600540000002	-0.5502929712000001	-3.8556396760000005	-0.18310547	-0.4272461	0.79345703	2.988330072	-9.242529254	0.0418701178	0.061035156	-0.48828125	-0.7324219	4.592553714000001	10.992700180000002	0.6711181610000001	1.2817383	0.5493164	-2.9296875	-9.368139480000002	0.38879393000000007	3.9166503600000007	-0.61035156	-0.48828125	-0.4272461	-0.40075683900000003	11.0417482	2.9225341460000003	-0.061035156	-0.24414062	-1.0375977	3.40942392	10.30722644	-0.811083966	-2.8076172	0.061035156	-1.0986328	1549637773.137
-11.26545378	-1.4606689300000002	-3.9154540740000003	-1.5258789	-0.79345703	0.30517578	2.854345746	-9.131274460000002	-0.13757324280000002	0.061035156	-0.79345703	-0.8544922	4.945459260000001	11.991601440000002	1.3230957460000001	1.2817383	0.5493164	-2.9296875	-10.26894568	0.5251708966	3.6151855040000007	-0.12207031	-0.7324219	-0.4272461	-1.1807373200000002	11.43772014	3.0732665740000003	-0.48828125	-0.6713867	-1.0375977	5.05192842	11.083617720000001	1.1903076080000001	-4.760742	-0.24414062	0.4272461	1549637773.177
-11.0429438	-3.3472167540000006	-3.6977295320000003	-2.1362305	-0.7324219	-0.61035156	3.00986322	-9.74736322	-0.24763183900000002	0.061035156	-0.48828125	-0.48828125	4.615283246	12.757226440000002	1.680786142	1.4038086	1.8310547	-2.9296875	-11.913842360000002	-0.40554199280000003	3.9609130400000003	0.30517578	-0.30517578	-0.6713867	-1.7800780760000001	11.943750000000001	3.125903354	-0.5493164	-0.6713867	-1.0375977	5.425170926000001	11.25349092	2.7478759000000004	-5.92041	-0.79345703	3.2348633	1549637773.217
-9.928002700000002	-3.9310058900000002	-1.5683349640000002	0.12207031	-1.8310547	0.61035156	3.487182608	-11.11711412	-0.308642572	0.12207031	0.48828125	0.061035156	4.46694339	11.368335159999999	1.867407248	0.91552734	1.0986328	-2.319336	-11.260669420000001	-1.181933606	2.7347167540000004	0.48828125	1.7700195	-0.9765625	-2.3578857820000003	11.21521016	3.599633786	-0.30517578	-0.24414062	-1.2207031	5.44790036	10.416088760000001	1.7346191100000001	-2.319336	-0.91552734	6.5307617	1549637773.257
-9.382495108	-2.9859375000000004	-0.7859619110000001	0.6713867	1.0375977	1.3427734	4.1260009	-10.886230040000001	-0.45578614200000006	0.12207031	0.48828125	0.061035156	4.458569290000001	9.57150908	1.9128662140000001	0.48828125	-0.48828125	-1.0986328	-9.56672374	-0.7728027160000001	1.1962890380000002	0.4272461	0.79345703	-0.30517578	-3.3197021760000003	8.883642572	3.4548827880000004	-0.61035156	-0.36621094	-1.2207031	2.7251464660000004	13.301538040000002	-0.0418701178	-1.7089844	1.4038086	7.080078	1549637773.297
-9.850244600000002	-3.0002929320000002	-2.5995362400000004	-0.5493164	-1.5869141	0.18310547	4.417895468	-9.491357428	-0.569433606	0.18310547	2.746582	-2.0141602	3.5924560700000003	9.63491214	1.55158696	0.18310547	-0.36621094	0.4272461	-9.399243210000002	-0.9642089660000001	1.076660144	0.79345703	-0.6713867	0.12207031	-3.6666259000000005	8.027099640000001	3.02421875	-0.5493164	-1.5258789	-0.7324219	-0.052636719240000004	12.540698380000002	0.3014648462	-1.7089844	1.4038086	7.080078	1549637773.337
-8.54389676	-2.3937744600000004	-1.2860107820000002	-0.24414062	-0.8544922	0.4272461	3.8783691100000004	-9.98183606	-1.0192382788	0.4272461	2.9907227	-3.112793	2.95961911	9.7832518	1.070678714	-0.61035156	-0.8544922	1.2207031	-9.28200679	-1.7501709260000002	1.752563498	0.7324219	0.48828125	-0.30517578	-2.8316162140000003	9.02241214	3.19768071	0.12207031	-1.4648438	-0.30517578	0.43664550720000006	11.255884080000001	-0.10048827880000001	0	-2.1972656	5.432129	1549637773.377
-8.39555661	-1.57551268	-1.1627929712000002	0.12207031	0.6713867	0.24414062	3.09121106	-10.56801718	-1.427172824	0.79345703	1.8310547	-3.479004	2.987133786	8.91235324	0.647192392	-1.2207031	-2.1972656	1.0375977	-8.959009080000001	-1.7645263580000001	1.8063964660000003	0.48828125	0	-0.30517578	-2.104272464	8.749658246000001	3.6546630400000004	0.36621094	-0.6713867	-0.18310547	0.92473143	10.44958516	0.24045410340000004	1.0986328	1.7700195	4.699707	1549637773.417
-8.09528804	-1.0874267572	-1.5300537140000001	-0.61035156	0.18310547	-0.12207031	2.721557608	-9.46145018	-1.676000998	0.9765625	1.0375977	-3.7231445	3.198876996	8.48647464	0.6160888580000001	0	-0.6713867	0.91552734	-8.425463760000001	-1.5456054320000001	1.8267334260000003	0.61035156	0.24414062	0.061035156	-1.971484424	8.150317392	3.8843505400000002	0.12207031	-0.6713867	-0.12207031	0.5981445288	8.737695288000001	0.288305661	1.8920898	4.699707	3.1738281	1549637773.457
-7.656250000000001	-0.9366943390000001	-1.161596646	-0.8544922	0.48828125	0.18310547	2.5409179320000006	-8.6348143	-1.8434814300000002	0.9765625	1.0986328	-3.6621094	2.709594748	8.461352340000001	0.686669928	0	-0.6713867	0.91552734	-8.114428420000001	-1.867407248	1.8530517180000001	0.24414062	0.061035156	0.061035156	-1.7657226440000002	7.9995851600000005	3.91066893	-0.061035156	-0.4272461	-0.24414062	-1.6867675720000002	7.486376800000001	0.23566894960000004	2.380371	3.3569336	1.3427734	1549637773.497
-8.00795926	-1.156811502	-0.6101074280000001	-0.36621094	1.159668	0.4272461	2.2430420320000004	-8.265161240000001	-1.990625	0.79345703	1.2207031	-3.2348633	2.2478271760000004	8.356079074	0.8637207068000001	0.36621094	0.4272461	0.61035156	-7.82492662	-2.03488768	1.868603534	0	0.12207031	0.061035156	-1.8351074280000002	7.856030252000001	3.9381836060000004	0	-0.12207031	-0.30517578	-1.5085204680000002	6.6609375	1.1424560700000002	2.2583008	1.5869141	0	1549637773.537
-9.08342302	-0.6842773560000001	-1.425976538	-0.18310547	1.5258789	0.36621094	2.032495108	-8.049829074	-2.00856929	0.6713867	1.0986328	-2.6855469	2.404541034	8.7364991	1.18671875	0.5493164	0.12207031	-0.30517578	-8.18500998	-1.9284179320000001	2.039672824	-0.18310547	-0.61035156	0.12207031	-1.801611322	8.07495108	3.9345947480000003	0.12207031	-0.24414062	-0.061035156	1.600634784	7.11433107	1.6329346040000001	2.6855469	1.2207031	-0.4272461	1549637773.577
-10.771386780000002	-0.617285144	-2.5564697480000005	0	1.0986328	0.061035156	1.8530517180000001	-8.16347644	-2.00856929	0.6713867	0.8544922	-2.1362305	2.8926269959999997	9.354980432000001	1.393676718	0.5493164	0.12207031	-0.30517578	-8.86928714	-1.8052001800000002	2.77180162	-0.24414062	-0.36621094	0.18310547	-1.44870607	8.632422120000001	4.145141574	0.30517578	0.061035156	-0.061035156	4.818652356	9.20305162	3.08881839	2.4414062	-2.1362305	-0.4272461	1549637773.616
-11.02978534	-0.39238280760000005	-1.8422851440000003	0.12207031	0.30517578	0.18310547	1.6365234620000002	-8.496044928000002	-2.021728534	0.6713867	0.8544922	-2.1362305	3.4680420320000005	9.76291484	1.588671924	0.5493164	0.4272461	-0.79345703	-9.14682608	-1.280029254	3.0553222840000003	-0.18310547	-0.24414062	0.48828125	-1.6712158540000002	9.101367212000001	4.166674820000001	0.24414062	0.18310547	0.061035156	9.29157698	9.9100589	3.829321286	-0.30517578	0.36621094	0	1549637773.656
-11.66022914	-0.2835205072	-2.08752446	-1.7700195	0.24414062	0.48828125	1.51928714	-8.8214357	-2.0887207460000004	0.36621094	-0.48828125	-0.7324219	3.794628894	10.27492662	1.610205072	0.61035156	0.5493164	-0.8544922	-9.3322509	-1.1771484620000001	3.24194339	0.061035156	-0.8544922	0.5493164	-1.963110324	9.383691394000001	3.9776612400000007	0.36621094	-0.12207031	0.18310547	7.08801268	8.80588408	1.488183606	-0.30517578	0.36621094	0	1549637773.696
-10.66132788	-1.9355957460000002	-2.654565396	-1.0375977	0.12207031	0	1.547998004	-8.97336412	-1.987036142	-0.061035156	-0.79345703	0.12207031	4.167871106000001	11.02380342	1.5384277160000002	0.30517578	0.061035156	-0.6713867	-9.70429712	-1.193896466	3.8257324280000002	0.18310547	-0.4272461	0.18310547	-1.8805663940000001	10.26057158	3.8532471040000003	0.48828125	-0.24414062	0.24414062	0.46416014400000005	9.177929712000001	1.3661621400000001	1.4038086	1.0986328	-2.319336	1549637773.736
-10.33234874	-3.7455810700000005	-2.8698974640000006	1.5869141	0.061035156	-0.24414062	1.7071045320000002	-9.22458516	-1.522875998	-0.48828125	-0.7324219	1.2207031	4.7157714660000005	11.447289840000002	1.353002896	-0.061035156	-0.48828125	-0.61035156	-10.58476538	-0.7488769568000001	3.5302491000000003	-0.12207031	-1.2817383	0	-1.70471196	11.01542932	3.811376996	0.5493164	-0.36621094	0.48828125	4.111645468	11.58964856	3.234765576	0	-3.7841797	-0.61035156	1549637773.776
-9.9698732	-2.7765869600000004	-3.2682617800000004	1.8920898	-0.8544922	-0.18310547	2.0480469240000003	-9.206640380000001	-0.7105957068000001	-0.6713867	-0.5493164	2.319336	5.15361322	11.554955580000001	1.225	-0.12207031	-0.36621094	-0.61035156	-11.44370108	-0.3158203076	4.24323732	0.12207031	1.159668	0.36621094	-1.2154297120000002	11.33005342	3.6929442900000002	0.48828125	0	0.5493164	3.9573242800000004	11.00585962	1.4953613220000002	0	-3.7841797	-0.61035156	1549637773.816
-9.09179712	-1.606616214	-3.3149170320000003	0.61035156	-0.30517578	-0.4272461	2.366259784	-9.599023560000001	-0.2811279254	-0.4272461	-0.8544922	3.1738281	5.0626952880000005	10.557250900000001	0.9677978240000001	-0.12207031	-0.061035156	-0.30517578	-10.107446580000001	-0.718969748	2.433251996	-0.24414062	1.0375977	0.24414062	-1.221411142	10.75463858	3.2909912140000004	0.24414062	0.8544922	0.12207031	3.0744628600000006	9.49375	-0.805102536	0.61035156	-1.2817383	-0.9765625	1549637773.856
-8.18620607	-2.013354532	-4.574609424	-0.6713867	0.12207031	-1.5258789	2.8830566100000006	-9.491357428	0.1495361322	-0.4272461	-0.79345703	3.7231445	4.6882567900000005	9.589452880000001	0.5825927716	-0.24414062	-0.12207031	0.6713867	-9.76171875	-0.7476806610000001	1.93439946	-0.6713867	1.2817383	0.24414062	-1.61977536	9.49375	2.6114991	-0.24414062	0.91552734	-0.18310547	2.7909423920000003	9.47460962	-0.641210962	1.6479492	1.3427734	-1.159668	1549637773.896
-8.296264480000001	-3.58049321	-4.349707068	-0.18310547	-2.1972656	-1.6479492	3.4453125000000004	-8.871679712	0.643603534	-0.30517578	-0.6713867	3.479004	3.946557608	9.34780252	-0.0992919928	-0.5493164	0.79345703	1.0986328	-9.83110324	0.11005859620000001	1.79921875	-0.8544922	1.2817383	0.30517578	-1.418798822	9.087011780000001	1.9989990020000004	-0.36621094	0.9765625	-0.24414062	2.680883786	9.680371106	-0.0909179712	1.0375977	0.7324219	-0.61035156	1549637773.936
-8.43503444	-3.6367187500000004	-3.1964844240000003	0	-0.79345703	-1.2207031	3.87238768	-9.13725589	0.702221646	0.24414062	-1.159668	2.5024414	3.2921875000000003	9.174340560000001	-0.9785644568000001	-0.5493164	0.79345703	1.0986328	-10.09309056	0.5981445288	2.04086911	-0.91552734	1.4648438	0.48828125	-1.0491455072	9.3657473	1.7597412140000002	0	1.6479492	-0.061035156	1.8566405760000002	9.596630890000002	-0.5191894568000001	0.4272461	-0.91552734	-0.061035156	1549637773.976
-8.94584964	-3.2239991	-3.1845214660000005	0.91552734	0.12207031	-1.3427734	4.111645468	-9.60620108	0.4438232428	0.30517578	-1.6479492	1.2207031	3.0828369600000003	8.54270018	-1.753759784	-0.5493164	0.8544922	0.30517578	-9.922021760000002	0.765625	2.1138427520000005	-0.4272461	2.9907227	0.61035156	-1.13647464	9.26047374	1.8506591460000001	0.36621094	2.2583008	-0.061035156	1.8279297120000002	9.8418705	-1.006079074	0.12207031	-1.5258789	-0.48828125	1549637774.016
-8.83698732	-3.0876221040000003	-3.584082068	0.6713867	-0.6713867	-1.5258789	4.020727536	-9.261669928000002	0.30625	-0.12207031	-1.5258789	0.4272461	3.0565185700000006	7.852441394	-1.8040038940000003	0.61035156	0.61035156	-0.12207031	-9.645678420000001	1.063500998	1.594653354	-0.12207031	3.479004	0.7324219	-1.2884033540000002	8.476904254	1.64011232	0.5493164	2.8076172	-0.24414062	2.8447753600000003	9.63491214	-1.144848642	0.36621094	-0.24414062	-0.7324219	1549637774.056
-8.120410340000001	-3.5493896760000005	-3.034985324	0.8544922	-0.36621094	-1.5258789	3.8987060700000002	-8.327368210000001	0.49765625	-0.36621094	-0.61035156	0.24414062	2.981152356	7.735205072	-1.605419928	0.61035156	0.61035156	-0.12207031	-9.360961960000001	1.294384784	1.2082519568	-0.12207031	3.479004	0.7324219	-1.503735324	7.914648560000001	1.221411142	0.79345703	2.9296875	-0.48828125	3.2969726440000002	9.305932608	-0.4103271466	0	0.36621094	-0.24414062	1549637774.096
-8.06538089	-3.8065917540000007	-2.9823487400000004	1.2207031	-0.36621094	-1.6479492	3.7025146760000003	-7.598827880000001	0.5861816394	-0.48828125	0	0.4272461	2.95961911	7.63710962	-1.3470214660000002	0.79345703	0.4272461	-0.36621094	-8.99848642	1.55158696	0.6256591459999999	0.61035156	4.638672	0.61035156	-1.8231445680000002	7.774682608000001	0.8433837860000001	1.2207031	3.112793	-0.36621094	3.027807608	9.408813400000001	-0.2189208966	-0.61035156	0.30517578	0.061035156	1549637774.136
-7.552173020000001	-3.9322021760000005	-2.6916503600000006	2.1362305	-0.24414062	-1.953125	3.6510742800000004	-7.01503894	0.5359375000000001	-0.5493164	0.36621094	0.5493164	2.802905252	7.43972194	-1.1675781250000001	0.6713867	-0.061035156	-0.6713867	-8.38957518	1.771704074	0.24045410340000004	1.0986328	4.8217773	0.5493164	-2.0157471040000003	7.454076980000001	0.45937500000000003	1.5869141	3.1738281	-0.24414062	2.709594748	9.463842752000001	0.153125	-0.91552734	-0.91552734	0.48828125	1549637774.176
-6.715966754	-3.3101317900000002	-2.45	1.953125	0.12207031	-2.9296875	3.6510742800000004	-6.390576080000001	0.47373047120000006	-0.48828125	0.9765625	0.4272461	2.8136719240000003	7.373925720000001	-1.1508300720000002	0.6713867	-0.061035156	-0.6713867	-7.94216304	1.387695288	-0.2930908246	1.5869141	4.9438477	0.48828125	-2.3303711060000003	7.11672374	0.2045654254	1.6479492	2.746582	-0.18310547	2.422485324	9.303539840000001	-0.346923822	-1.2207031	-0.12207031	0.91552734	1549637774.216
-6.74348143	-3.334057608	-2.327978534	1.8310547	-0.61035156	-3.9672852	3.4776123200000004	-5.87497554	0.27993163940000004	-0.36621094	1.0375977	0.061035156	2.7538574280000003	7.40622554	-1.008471646	0.4272461	-0.36621094	-0.61035156	-7.950537140000001	0.954638678	-0.702221646	1.5258789	5.004883	0.4272461	-2.496655252	7.021020468000001	0.046655271600000006	1.5258789	1.8310547	-0.12207031	3.6929442900000002	8.84057608	-0.014355469240000002	-1.8310547	-0.30517578	1.4648438	1549637774.256
-7.3500000000000005	-3.762329074	-2.05522464	0.8544922	0.061035156	-4.5166016	3.14265126	-5.510107428000001	0.0885253894	-0.48828125	1.3427734	-0.12207031	2.668920926	7.300951980000001	-0.9582275360000001	0.36621094	-0.6713867	-0.4272461	-7.92661142	0.31342773560000003	-1.107763678	1.2817383	6.164551	0.48828125	-2.10546875	6.859521760000001	0.2918945288	2.0751953	1.6479492	-0.36621094	3.3819091460000004	9.22578125	0.6651367212000001	-1.8310547	-0.30517578	1.4648438	1549637774.296
-7.42177716	-4.367651260000001	-2.0659912140000003	0.6713867	0.30517578	-4.8217773	2.652172824	-5.2744384	-0.34213867800000003	-0.18310547	0.79345703	-0.48828125	2.851953076	7.333251800000001	-0.37683107	0.61035156	-1.4648438	-0.18310547	-7.42177716	-0.08015136780000001	-1.776489218	0.79345703	6.591797	0.4272461	-1.503735324	7.040161240000001	0.3194091754	1.7700195	1.4648438	-0.9765625	2.6031250000000004	9.11572284	0.1208251996	-2.1362305	-0.36621094	1.4038086	1549637774.338
-7.656250000000001	-5.031591754	-1.650878894	0.61035156	0.061035156	-4.8217773	2.551684604	-5.02441394	-0.424682608	-0.24414062	0.79345703	-0.5493164	3.052929712	7.322485520000001	0.0346923822	0.8544922	-1.6479492	-0.18310547	-7.43972194	-0.517993161	-3.1103514400000005	0.12207031	6.7749023	0.36621094	-1.4044433900000002	7.054516574	0.4330566394	1.953125	1.8310547	-1.159668	3.359179712	9.072656250000001	-0.08493652160000001	-1.7700195	-1.953125	1.4038086	1549637774.376
-7.17055661	-5.2146241	-1.5121094240000001	0.30517578	1.0375977	-4.211426	2.3387451080000004	-5.005273560000001	-0.6148925720000001	-0.36621094	0.6713867	-0.7324219	3.5541748200000005	7.9780516200000005	0.24763183900000002	0.48828125	-1.2817383	-0.61035156	-6.881054712	-0.838598642	-4.212133786	-0.7324219	7.080078	0.24414062	-1.8638183900000003	7.379907248	0.1064697284	2.2583008	1.8920898	-0.9765625	5.236157248	8.798706070000001	0.5861816394	-1.7700195	-1.953125	1.4038086	1549637774.416
-7.10117212	-5.74577626	-1.6532714660000003	0.18310547	1.5258789	-4.211426	2.3399413940000002	-5.93359375	-0.49885253600000007	-0.12207031	0.6713867	-0.61035156	3.887939496	8.68745108	0.659155252	0.48828125	-1.2817383	-0.61035156	-5.9036866	-0.269165036	-5.414404254	-0.79345703	6.652832	0.30517578	-2.43205571	8.25319838	-0.285913089	1.953125	2.1362305	-0.4272461	4.8533447480000005	8.462548920000001	1.123315396	-1.4038086	0.12207031	1.953125	1549637774.456
-7.32368161	-7.036572480000001	-1.867407248	0.18310547	0.4272461	-4.0283203	2.3208007200000003	-7.455273560000001	-0.569433606	0.18310547	-0.36621094	-0.12207031	3.9752685700000003	9.78444838	0.7273437500000001	0.48828125	-0.91552734	-0.6713867	-5.270849640000001	0.5335449280000001	-6.63222644	-0.7324219	5.7373047	0.36621094	-3.1558105040000006	8.675488220000002	-1.073071286	1.4038086	1.953125	0.12207031	5.194287140000001	8.2005616	1.5982422120000002	-1.5258789	0.061035156	1.6479492	1549637774.496
-6.796118210000001	-7.774682608000001	-1.15441893	1.2817383	0.24414062	-2.9907227	2.5337402160000004	-8.815454074	-0.6220702880000001	0.5493164	-1.2817383	-0.12207031	3.9345947480000003	10.724731920000002	0.7309326080000002	-0.18310547	-1.5258789	0	-5.106957968000001	1.337451178	-7.4325439300000005	-0.24414062	5.432129	0.4272461	-4.038671924000001	9.285595746	-2.1616942900000002	0.4272461	1.4038086	0.61035156	6.054418930000001	7.8620117800000004	2.8878417540000005	-1.5258789	0.061035156	1.6479492	1549637774.536
-6.3116211060000005	-7.7328125000000005	-1.924829074	0.061035156	0.91552734	-2.8686523	2.5205810700000004	-9.616967752	-1.0048827880000002	0.4272461	-2.5634766	-0.61035156	3.32807608	11.612377700000001	0.35529785340000003	-1.4038086	-1.8920898	0.6713867	-4.751660144000001	1.3302734620000003	-8.7030027	0.12207031	4.9438477	0.48828125	-4.383203076	9.756933606	-2.5026367800000004	0.9765625	0.9765625	0.91552734	5.555566394	7.311718750000001	2.5636474640000007	-1.5258789	-1.0986328	0.9765625	1549637774.576
-7.169360520000001	-9.4171875	-1.69633786	0.7324219	0.61035156	-2.0141602	2.628247104	-10.120605040000001	-0.83022464	-0.24414062	-2.1362305	-0.8544922	3.131884784	12.466528060000002	-0.12919922120000002	-2.1972656	-2.746582	1.4648438	-4.5435058900000005	0.7907471040000001	-9.77966304	0.061035156	4.4555664	0.24414062	-4.080542032	10.72592752	-2.5026367800000004	0.4272461	0.9765625	0.5493164	6.67888179	7.621557608000001	2.360278354	-0.7324219	-0.5493164	0.9765625	1549637774.616
-6.428857428000001	-8.92551268	-2.1305908540000003	0.91552734	-0.79345703	-1.6479492	2.337548822	-11.02978534	-0.7572509980000001	-0.91552734	-1.4038086	-0.8544922	3.4800048920000006	13.11970198	0.0681884784	-1.7700195	-2.9296875	1.5869141	-4.45617662	1.0646972840000002	-10.485473740000002	-0.061035156	4.0893555	0.061035156	-3.93339856	11.97604982	-2.433251996	0.12207031	1.953125	-0.061035156	6.55207518	7.537817392	2.2430420320000004	-0.7324219	-0.5493164	0.9765625	1549637774.656
-5.58427716	-8.004370108000002	-1.8697998200000001	0.18310547	0.5493164	-2.0751953	1.9296142180000002	-11.420971940000001	-1.3302734620000003	-0.91552734	-2.6855469	-1.0986328	3.093603534	13.2704348	0.132788089	-0.8544922	-0.4272461	1.2817383	-3.56613768	1.3805175720000002	-10.873071580000001	0.48828125	3.7841797	0.061035156	-3.9070800720000003	12.2763179	-2.825634784	-0.18310547	1.7089844	-0.30517578	6.078344748	7.428955072	2.9632079680000003	-0.5493164	-0.6713867	0.79345703	1549637774.696
-5.586669928000001	-9.858617720000002	-1.5898682100000001	0.24414062	-0.061035156	-1.6479492	1.6437011780000002	-11.760717360000001	-1.280029254	-1.4648438	-0.91552734	-0.8544922	3.430957068	12.612475540000002	0.2835205072	-0.7324219	-0.6713867	1.0986328	-2.356689496	0.765625	-11.3826902	0.36621094	2.5634766	-0.12207031	-3.7838623200000003	11.848047120000002	-2.895019568	-0.30517578	1.5869141	-0.4272461	6.933691394	7.574902160000001	2.519384784	-0.4272461	-0.48828125	0.5493164	1549637774.736
-4.8892334260000005	-9.181518570000001	-1.2895996400000003	0.7324219	0.12207031	-0.7324219	1.2656738220000001	-12.228466460000002	-1.6544677520000002	-0.8544922	-1.5869141	-0.18310547	3.8101807100000005	12.11242662	0.10766601440000001	-0.30517578	-1.4038086	1.159668	-2.1030761780000002	0.7201660340000001	-11.57170378	0.4272461	1.953125	-0.061035156	-3.895117212	10.95082968	-2.9990966460000004	-0.061035156	0.8544922	-0.18310547	7.001879892	7.306933606	2.081542932	-0.4272461	-0.48828125	0.5493164	1549637774.776
-4.8617187500000005	-8.735302520000001	-1.66403804	-0.18310547	0.7324219	-1.0986328	1.8446777160000003	-11.456860520000001	-1.44870607	-1.3427734	-1.4648438	-0.061035156	4.08413089	11.778662140000002	-0.43066405760000004	-0.061035156	-2.0751953	0.9765625	-2.0695800720000004	0.34094239200000004	-11.5693116	0.24414062	1.5869141	0.061035156	-3.5984375	11.089599640000001	-2.6665283540000004	-0.18310547	0.12207031	0	6.9492432100000014	7.054516574	2.428466754	-0.18310547	0.24414062	0.36621094	1549637774.815
-4.789941394	-9.932788040000002	-1.3422363220000002	0	-0.61035156	-0.48828125	2.819653354	-11.840869600000001	-1.899707068	-2.319336	-1.2817383	0	4.088916034	12.22009236	-0.7428955072	0.4272461	-2.0141602	0.8544922	-1.50493161	0.037084961060000005	-12.00715306	-0.12207031	0.91552734	0	-2.981152356	11.12429164	-2.404541034	-0.36621094	1.0986328	-0.12207031	6.579589660000001	7.27702626	2.4021484620000004	-0.36621094	0.061035156	0.12207031	1549637774.855
-4.86411142	-9.688745108	-1.6664307100000002	-0.12207031	0.4272461	-0.12207031	2.369848642	-12.17822284	-2.097094748	-0.24414062	-1.953125	-0.4272461	3.6211670320000002	13.10534694	-0.45937500000000003	0.4272461	-0.4272461	0.061035156	-1.57551268	0.36606445680000005	-12.448584260000002	-0.12207031	0.4272461	0.12207031	-3.3268798920000004	11.0417482	-2.948852536	0.18310547	0.18310547	0.48828125	7.05092752	7.3500000000000005	2.3806152160000003	-0.36621094	0.061035156	0.12207031	1549637774.895
-5.0447509	-10.2773188	-1.57551268	-0.061035156	-0.36621094	0.18310547	3.285009784	-12.522753600000001	-2.4811035340000003	2.0751953	-0.36621094	-0.61035156	4.9311032400000006	12.936670320000001	-0.900805661	-3.7231445	-0.12207031	-0.061035156	-1.5982422120000002	0.642407248	-12.85651808	-0.36621094	0	0	-3.3077391200000004	11.703296220000002	-3.1390625	0.30517578	-0.18310547	0.5493164	6.78535144	7.387085160000001	2.686865216	-0.061035156	0.18310547	-0.061035156	1549637774.935
-5.042358426000001	-10.18879442	-1.610205072	0.12207031	-0.5493164	0.4272461	3.226391574	-11.95690944	-2.7825683900000002	-0.36621094	0.61035156	0.061035156	3.41301268	13.826709260000001	0.8661132788	-0.61035156	4.0283203	0.7324219	-1.50493161	1.003686502	-13.053905760000001	0	-0.8544922	0	-3.2682617800000004	12.801489120000001	-3.0995849640000004	0.12207031	0	0.061035156	6.725537140000001	7.730419928000001	3.069677716	-0.24414062	0	-0.4272461	1549637774.975
-5.28640126	-10.0560054	-1.7609375	0.18310547	-0.8544922	0.5493164	2.6354248200000003	-12.8708741	-2.3351562500000003	1.7089844	-0.91552734	-0.5493164	4.526757788	13.84465306	1.030004892	-1.0986328	1.3427734	0.36621094	-1.4786132200000002	1.156811502	-12.86489218	0.061035156	-1.4038086	-0.061035156	-3.4788086060000003	12.96777356	-3.417797824	0.30517578	-0.4272461	0.24414062	6.7004148400000005	7.621557608000001	2.978759784	-0.24414062	0	-0.4272461	1549637775.015
-5.29477536	-10.02250998	-1.494165036	0	-0.6713867	0.6713867	3.2467285340000003	-13.018017180000001	-1.650878894	1.3427734	-0.4272461	-0.5493164	4.724145468000001	13.987011780000001	1.81357428	-0.4272461	0.24414062	0.4272461	-1.6544677520000002	1.0575195288	-12.849340560000002	0.30517578	-2.4414062	-0.18310547	-3.9704834260000004	12.6591304	-3.47402356	-0.12207031	-1.3427734	-0.18310547	6.883447480000001	7.716064300000001	2.8328125	-0.12207031	0.24414062	-0.91552734	1549637775.055
-5.502929712	-10.069164840000001	-1.268066394	-0.12207031	-0.36621094	1.0986328	3.4381347840000003	-13.136450180000002	-1.183129892	0.48828125	-0.8544922	-0.8544922	4.818652356	13.27402356	1.6341308900000002	-0.30517578	2.8686523	0.91552734	-2.1138427520000005	0.7692138580000001	-12.777563400000002	0.061035156	-3.1738281	-0.30517578	-3.5625489200000002	12.845751800000002	-3.275439496	-0.8544922	-1.4038086	-0.79345703	6.67888179	7.665820288000001	2.8220459260000004	0.5493164	0.24414062	-1.159668	1549637775.095
-6.087914840000001	-9.746167032	-1.4810058900000003	-0.48828125	-0.4272461	1.7089844	3.7862548920000005	-12.679467360000002	-1.679589856	0.30517578	-0.61035156	-1.0375977	5.56992212	13.073047120000002	1.320703076	0.7324219	0.30517578	1.159668	-3.029003894	0.7488769568000001	-12.278711060000001	0.061035156	-3.7231445	-0.4272461	-4.024316394	12.34091754	-2.75625	-1.3427734	-1.6479492	-1.5869141	6.654956070000001	7.644287140000001	2.9859375000000004	0.5493164	0.24414062	-1.159668	1549637775.135
-6.186010880000001	-9.65405252	-1.509716754	-0.9765625	-1.159668	2.380371	4.67629393	-11.937768080000001	-2.097094748	-0.7324219	-0.5493164	-1.159668	5.892919928000001	12.833788940000002	1.580297824	2.0751953	0.5493164	0.79345703	-3.5493896760000005	0.765625	-11.607592360000002	0.18310547	-4.211426	-0.5493164	-4.30783696	12.43183606	-2.4655516200000003	-1.6479492	-1.5869141	-1.6479492	6.20515126	7.719653060000001	2.9990966460000004	0.91552734	0.6713867	-1.6479492	1549637775.175
-6.034082068	-8.90876448	-1.0455566100000002	-0.91552734	-0.6713867	2.9296875	5.46345198	-11.586059800000001	-1.227392572	-1.2817383	-0.48828125	-1.2207031	6.924121106	11.932983720000001	0.6340332068000001	1.2207031	1.159668	1.0375977	-3.926220746	0.4438232428	-10.92690396	0.061035156	-4.638672	-0.5493164	-4.062597644	12.27153354	-2.16408696	-1.2207031	-1.7089844	-1.8920898	5.79243161	7.71247554	2.9010009000000005	1.0986328	0.36621094	-1.8920898	1549637775.215
-6.244628894000001	-7.909863220000001	-1.166381839	-0.91552734	-0.6713867	3.2348633	6.21950679	-10.862304320000002	-2.605517572	-1.7089844	-2.380371	-1.0986328	7.151415740000001	11.0584964	0.5873779254	2.319336	1.0986328	1.4648438	-4.181030252	0.1244140625	-10.05002446	0.061035156	-5.2490234	-0.61035156	-4.830615216000001	11.614770860000002	-1.58747554	-1.4648438	-2.1362305	-1.7089844	5.7385987400000005	7.82731929	2.9033935700000004	1.0986328	0.36621094	-1.8920898	1549637775.255
-6.739892572	-7.178930710000001	-1.268066394	-1.0375977	-0.61035156	3.6010742	6.51499002	-9.676782248	-2.4404297120000003	-0.7324219	0.61035156	-1.4038086	6.135766574000001	9.87775908	0.970190396	1.5258789	1.7700195	1.6479492	-4.513598740000001	-0.03947753894	-8.895605432000002	-0.18310547	-6.225586	-0.61035156	-4.88803714	10.78215306	-1.239355432	-1.7089844	-2.6855469	-0.79345703	5.18232428	8.022314300000001	2.7179687500000003	1.7700195	0.30517578	-2.5634766	1549637775.295
-7.05930162	-6.627441394000001	-1.5013427520000002	-1.4038086	-1.159668	3.7841797	5.29477536	-8.368042032	-2.080346646	-1.0375977	1.2817383	-1.0986328	5.9036866	8.271142572	0.90678714	0.7324219	0.24414062	1.4648438	-5.07106929	-0.1614990216	-7.294970746000001	-0.18310547	-6.8359375	-0.6713867	-4.4430175720000005	9.593042032000001	-0.79194339	-1.4648438	-2.319336	0	4.721752896	8.372826980000001	2.593554712	2.0751953	0.12207031	-2.746582	1549637775.335
-6.964794928000001	-6.036474640000001	-1.3302734620000003	-1.2207031	-0.6713867	4.1503906	5.122509980000001	-7.109545926000001	-2.2167236420000003	-1.5258789	1.6479492	-0.8544922	5.9036866	8.271142572	0.90678714	0.36621094	-0.48828125	1.4648438	-5.72185054	-0.07895508180000001	-5.776879892	-0.24414062	-6.7749023	-0.61035156	-4.145141574	8.115625000000001	-0.5359375000000001	-1.0986328	-3.4179688	0.5493164	4.031494110000001	8.683862320000001	2.13178714	2.0751953	0.12207031	-2.746582	1549637775.375
-6.44919429	-5.494555710000001	-1.4738280760000002	-1.5258789	0.36621094	4.211426	4.970581070000001	-6.220702880000001	-2.70361322	-1.7089844	1.0375977	-0.9765625	5.341430710000001	6.07714856	1.1209228240000002	0.30517578	0.61035156	1.6479492	-5.809179712000001	0.061010742800000003	-4.450195288000001	-0.061035156	-6.8359375	-0.5493164	-3.6821777160000004	7.048535340000001	0.002392578076	-1.0375977	-3.90625	1.159668	3.6462889400000003	8.585766574	1.623364218	2.6245117	-0.30517578	-3.1738281	1549637775.415
-6.20754393	-5.036376800000001	-1.5779052520000003	-1.4648438	1.2207031	4.333496	4.92751448	-5.469433606	-2.628247104	-1.4648438	1.4038086	-1.6479492	5.385693390000001	5.43474092	1.08383786	0.5493164	-0.12207031	1.6479492	-5.886938400000001	0.0454589856	-3.369946286	-0.12207031	-7.2021484	-0.48828125	-2.9416748200000002	6.3307617800000004	0.48569336060000007	-0.91552734	-3.8452148	1.4038086	2.9165527160000004	8.886035340000001	0.811083966	2.8076172	-0.9765625	-3.112793	1549637775.455
-6.152514480000001	-4.49924321	-1.5767089660000002	-1.2817383	1.2207031	4.1503906	4.39277356	-4.458569290000001	-2.154516574	-0.79345703	0.9765625	-1.953125	5.720654254	5.157201980000001	0.976171875	0.91552734	0.30517578	1.5869141	-6.0927001800000005	-0.06340332068	-2.336352536	-0.12207031	-6.8359375	-0.30517578	-2.213134784	5.762524460000001	0.849365216	-0.9765625	-3.7841797	1.4648438	2.198779254	8.94465306	0.6280517572	2.8076172	-0.9765625	-3.112793	1549637775.495
-6.148925720000001	-3.9322021760000005	-1.715478534	-0.91552734	1.2817383	3.7841797	4.3520996400000005	-3.9776612400000007	-2.2645751800000005	-0.24414062	0	-2.5024414	5.788842752000001	4.793530252	0.9378906250000001	-0.12207031	0.061035156	2.0141602	-6.14055162	-0.0681884784	-1.5396240020000003	-0.18310547	-6.652832	-0.24414062	-1.6030273560000001	5.455077880000001	1.184326178	-1.159668	-3.2348633	1.7089844	1.96669928	8.994897660000001	-0.1256103534	2.0141602	-1.159668	-2.9907227	1549637775.535
-6.15610324	-3.7970214660000003	-2.013354532	-1.0986328	0.61035156	3.2348633	4.373632788	-3.8089844240000006	-2.141357428	-0.36621094	0.12207031	-2.9296875	5.9802491	4.559057608	0.83022464	-0.48828125	-0.30517578	2.1972656	-6.432446580000001	0.10168457460000001	-0.775195288	-0.12207031	-6.286621	-0.30517578	-1.129296875	5.480200180000001	1.223803714	-1.0375977	-2.8686523	1.953125	2.4392334260000004	8.80947284	-0.2081542932	2.6855469	-1.5869141	-2.8076172	1549637775.575
-6.67409694	-4.252807608	-2.2239013580000004	-0.6713867	1.0375977	2.5024414	4.407128894	-3.66303714	-1.66044928	-0.7324219	-0.061035156	-3.0517578	6.28530252	4.600927716	0.5144042932	-0.61035156	0.5493164	2.319336	-7.346411240000001	0.2177246106	-0.16628417539999998	0.061035156	-6.652832	-0.36621094	-0.659155252	5.5998290740000005	1.4869873200000001	-1.3427734	-2.319336	2.1362305	1.6867675720000002	9.518872300000002	0.23566894960000004	2.6855469	-1.5869141	-2.8076172	1549637775.615
-7.7423827880000005	-4.5255616000000005	-2.9739746400000002	-0.12207031	0.79345703	1.6479492	4.584179712	-3.7563476440000003	-1.544409146	-0.6713867	-0.18310547	-3.0517578	6.56523462	5.074658246	-0.04306640576	-0.7324219	0.5493164	2.4414062	-8.870483426000002	0.1208251996	1.211840854	-0.18310547	-6.164551	-0.5493164	-0.21533202880000002	6.376220746	1.836303714	-1.2207031	-1.8920898	2.1972656	1.0491455072	10.006958360000002	1.2333740020000001	0.30517578	-0.061035156	-1.2207031	1549637775.655
-8.342919928	-4.502832068	-3.08881839	0	-0.36621094	1.2207031	5.04953624	-4.00517572	-1.5145019960000001	-0.61035156	0.48828125	-3.0517578	7.030590560000001	5.5723143	-0.270361322	-1.0986328	0.4272461	2.380371	-10.1660643	-0.2918945288	2.560058606	-0.061035156	-3.6010742	-0.24414062	0.492871106	7.836889480000001	2.3243896760000005	-0.8544922	-1.6479492	2.0751953	0.6806884980000001	9.861010880000002	0.38400878600000005	0.061035156	-0.79345703	-0.18310547	1549637775.695
-8.80588408	-3.726440396	-2.874682608	0.4272461	0.7324219	1.5258789	5.473022660000001	-4.5435058900000005	-1.949951178	-0.061035156	0.18310547	-2.4414062	7.030590560000001	5.5723143	-0.270361322	-1.5258789	0.36621094	2.0751953	-10.41489218	-0.3995605432	2.7646241	-0.24414062	-1.8310547	-0.30517578	1.102978534	8.96140126	2.72036142	-0.061035156	-0.6713867	1.5869141	0.43664550720000006	9.95910692	-0.096899411	0.061035156	-0.79345703	-0.18310547	1549637775.735
-9.210229532000001	-2.8555420320000002	-3.4883788940000002	0.061035156	0.36621094	1.2207031	6.0400634	-4.917944289999999	-2.6402099640000003	0.36621094	-0.4272461	-1.7700195	8.09768071	5.82353534	-0.26796875000000003	-1.5258789	-0.48828125	1.5869141	-10.101464660000001	0.02033691394	2.743090854	-0.061035156	-1.2817383	-0.18310547	0.855346646	9.363354532	2.9045898560000003	0.18310547	0.24414062	1.4038086	0.619677716	10.112231920000001	-0.8445800720000001	-0.12207031	-0.48828125	0	1549637775.775
-9.040356430000001	-2.489477536	-3.5924560700000003	-0.36621094	-0.18310547	0.61035156	6.77817392	-4.919140380000001	-2.356689496	0.61035156	-0.4272461	-1.3427734	8.2436277	6.168066394	0.4761230432	-1.0375977	-0.30517578	1.159668	-9.868188400000001	0.011962890380000002	2.7969239200000002	0.061035156	-1.0375977	-0.12207031	0.36606445680000005	9.30952176	2.702417032	0.061035156	0.7324219	1.2207031	0.423486322	9.90766574	-0.839794928	0.061035156	0.36621094	0.061035156	1549637775.815
-8.845361420000001	-2.613891574	-3.2455322480000004	-0.18310547	0	0.36621094	7.4074221200000006	-4.9	-2.251416034	0.79345703	-0.4272461	-1.0986328	8.2436277	6.168066394	0.4761230432	-0.36621094	0.12207031	0.9765625	-9.69233426	-0.24045410340000004	2.7658202880000005	-0.12207031	-0.8544922	-0.18310547	-0.10288086060000001	9.518872300000002	2.6378173920000005	0.12207031	0.48828125	1.0375977	0.458178714	9.89570288	-0.71538089	0.061035156	0.36621094	0.061035156	1549637775.855
-8.9410643	-2.4799072480000004	-3.14265126	0.12207031	0.18310547	0.4272461	7.767504892	-5.036376800000001	-2.101879892	0.6713867	-0.18310547	-0.91552734	8.62045926	6.773388580000001	1.1723632788	-0.30517578	-0.24414062	0.8544922	-9.613378894	-0.1303955072	2.9249266200000004	-0.061035156	-0.36621094	-0.12207031	-0.10766601440000001	9.79401857	2.69523912	0.061035156	0.30517578	0.6713867	0.5275634784000001	9.845459260000002	-0.7046142572	-0.30517578	-0.12207031	0.18310547	1549637775.895
-9.07146016	-2.159301718	-3.331665036	0.061035156	0.18310547	0.30517578	7.878759980000001	-5.1464357	-2.269360324	0.36621094	0.061035156	-0.7324219	8.62045926	6.773388580000001	1.1723632788	-0.30517578	-0.30517578	0.79345703	-9.4686277	-0.10766601440000001	2.85913089	-0.061035156	-0.36621094	-0.12207031	-0.04426269568	9.852636780000001	2.6772949280000002	0	0.4272461	0.36621094	0.617285144	9.79880342	-0.7775878600000001	-0.12207031	-0.12207031	0.18310547	1549637775.935
-9.069067392000001	-2.0301025360000002	-3.3914795320000004	0	0.18310547	0.12207031	7.852441394	-5.10217302	-2.3435302520000003	0.36621094	0.061035156	-0.7324219	8.828613220000001	6.544897660000001	1.29558107	-0.30517578	-0.24414062	0.79345703	-9.4004393	-0.07058105432	2.86870108	0	-0.4272461	-0.12207031	-0.06340332068	9.754540740000001	2.6880616	-0.18310547	0.061035156	0.24414062	0.9797607428000001	9.770092752000002	-0.678295926	-0.12207031	-0.12207031	0.18310547	1549637775.975
-9.16716304	-1.9535400360000001	-3.301757788	0.061035156	0.061035156	0.12207031	7.694531250000001	-4.830615216000001	-2.3997558900000002	0	-0.12207031	-0.8544922	8.86091304	6.02211911	1.408032248	-0.12207031	0	0.7324219	-9.38608426	-0.19738769960000002	2.769409146	0.12207031	-0.18310547	-0.12207031	-0.06340332068	9.630126800000001	2.656957968	-0.24414062	-0.12207031	0.18310547	1.27524411	9.749755890000001	-0.5957519568	-0.18310547	0	0.18310547	1549637776.015
-9.274829074000001	-1.8410888580000002	-3.302954074	0.061035156	0.061035156	0.12207031	7.845263580000001	-4.62246106	-2.56484375	0	-0.24414062	-0.8544922	8.86091304	6.02211911	1.408032248	-0.12207031	-0.12207031	0.7324219	-9.38608426	-0.339746106	2.816064496	0.12207031	-0.18310547	-0.12207031	0.06459961060000001	9.613378894	2.6904540740000003	-0.12207031	-0.24414062	0.061035156	1.21901857	9.85502896	-0.657958966	0.061035156	-0.061035156	0.18310547	1549637776.055
-9.247314300000001	-1.851855432	-3.3448242800000005	0	0.18310547	0.18310547	7.982836960000001	-4.527954074	-2.7131836060000003	-0.12207031	-0.18310547	-0.79345703	8.920727340000001	5.897705072	1.137670926	-0.24414062	-0.12207031	0.61035156	-9.29277356	-0.33854982	2.7610351440000005	0	-0.24414062	-0.061035156	0.13398437500000002	9.77966304	2.7454834260000003	-0.12207031	-0.18310547	0.061035156	1.3051513580000003	9.850244600000002	-0.7129882787999999	0.061035156	-0.061035156	0.18310547	1549637776.095
-9.25090306	-1.695141574	-3.3496094240000005	0	0.061035156	0.24414062	8.1670652	-4.55546875	-2.8651123200000006	-0.12207031	0	-0.6713867	8.955419928000001	5.577099640000001	1.1723632788	-0.18310547	-0.061035156	0.4272461	-9.242529254	-0.33256836060000006	2.749072284	0	-0.12207031	0	0.1303955072	9.62773462	2.68327626	-0.12207031	-0.12207031	0.061035156	1.485791034	9.79401857	-0.5885742212	-0.18310547	0.12207031	0.18310547	1549637776.135
-9.192285340000002	-1.6472900360000002	-3.3460204680000003	-0.12207031	0.061035156	0.12207031	8.299853240000001	-4.48847644	-2.74069838	-0.12207031	0.12207031	-0.5493164	8.955419928000001	5.577099640000001	1.1723632788	-0.24414062	-0.061035156	0.36621094	-9.228173920000001	-0.25959472840000003	2.728735324	0	-0.12207031	0	0.07775878600000001	9.479394568	2.646191394	-0.061035156	-0.12207031	0.12207031	1.332666034	9.81914038	-0.63881839	-0.061035156	-0.061035156	0.061035156	1549637776.174
-9.14802266	-1.8231445680000002	-3.359179712	-0.12207031	0.061035156	0.12207031	8.067773560000001	-4.244433606	-2.4392334260000004	-0.12207031	0.12207031	-0.5493164	8.993701080000001	5.542407248	1.0670898560000002	-0.30517578	-0.12207031	0.30517578	-9.181518570000001	-0.346923822	2.636621106	0	-0.24414062	0	0.11484375000000001	9.63371556	2.6892577880000004	-0.061035156	-0.18310547	0.12207031	1.153222644	9.796411240000001	-0.702221646	-0.061035156	-0.061035156	0.061035156	1549637776.214
-9.19467752	-1.81716304	-3.39746106	-0.12207031	-0.061035156	0.24414062	7.97565944	-4.10805661	-2.46794429	-0.12207031	-0.061035156	-0.5493164	9.303539840000001	5.495751800000001	0.965405252	-0.18310547	-0.12207031	0.18310547	-9.18869658	-0.31223143000000003	2.75625	0	-0.18310547	0.061035156	0.17824707460000003	9.709082068	2.743090854	0	-0.12207031	0.18310547	1.373339856	9.71027806	-0.5251708966	-0.12207031	0	0	1549637776.255
-9.174340560000001	-1.7083007200000002	-3.3065429320000006	-0.18310547	0	0.12207031	8.067773560000001	-4.043457068	-2.40573732	-0.061035156	0.24414062	-0.12207031	9.303539840000001	5.495751800000001	0.965405252	-0.12207031	-0.061035156	0.12207031	-9.242529254	-0.192602536	2.872290036	0	-0.18310547	0.061035156	0.18901367800000002	9.64328624	2.665332068	-0.061035156	-0.12207031	0.12207031	1.332666034	9.756933606	-0.5060302716	-0.061035156	0	0.061035156	1549637776.294
-9.180322480000001	-1.81118161	-3.3771241	-0.18310547	0	0	8.049829074	-4.023120108	-2.2944824280000002	0	-0.061035156	-0.12207031	9.33464357	5.433544928000001	0.9677978240000001	-0.061035156	-0.061035156	0.12207031	-9.2724366	-0.2129394568	2.93808606	0	-0.18310547	0	0.2978759784	9.666015380000001	2.6772949280000002	-0.061035156	-0.12207031	0.12207031	1.19270018	9.8179438	-0.5490966754000001	-0.061035156	0	0.061035156	1549637776.334
-9.159985520000001	-1.9571288940000002	-3.3292724640000007	-0.061035156	-0.12207031	0	8.138354532000001	-4.03747554	-2.3614746400000004	0.061035156	-0.061035156	0	9.399243210000002	5.44191893	1.00129393	-0.061035156	-0.061035156	0.061035156	-9.301147660000002	-0.2045654254	2.9990966460000004	0	0.061035156	0	0.339746106	9.657641574000001	2.6796875	0	0	0.061035156	1.2632812500000001	9.782055710000002	-0.35529785340000003	-0.061035156	0	0	1549637776.374
-9.14682608	-1.8781738220000002	-3.2180175720000004	0	0	0.061035156	8.201757788	-4.082934604	-2.3973632200000004	0.061035156	0.061035156	0	9.399243210000002	5.44191893	1.00129393	-0.061035156	-0.061035156	0.061035156	-9.23654802	-0.1878173822	2.9261230040000004	0	0.061035156	0	0.3002685504	9.657641574000001	2.682080072	0	0	0	1.178344748	9.78444838	-0.38400878600000005	-0.061035156	0	0	1549637776.414
-9.25209964	-1.812377896	-3.323291034	0.12207031	0.061035156	0	8.30463858	-4.111645468	-2.4200927520000004	0	0	0	9.34780252	5.414404254	1.085034146	0	-0.061035156	0	-9.254492212	-0.24165038940000003	2.902197284	0.061035156	0.061035156	0	0.265576178	9.69233426	2.72395018	0	0	0	1.128100589	9.845459260000002	-0.5144042932	-0.12207031	0	0.061035156	1549637776.454
-9.2389402	-1.7645263580000001	-3.4046385800000003	0.061035156	-0.061035156	0	8.365649460000002	-4.136767572	-2.4153076080000004	0	-0.12207031	0	9.371728240000001	5.48857428	1.1604003600000001	-0.061035156	-0.12207031	0	-9.23654802	-0.24643554320000002	2.8878417540000005	0.061035156	0.12207031	0	0.26677246400000004	9.76770018	2.72395018	0	0	0	1.391284146	9.81914038	-0.44621582460000003	-0.061035156	-0.12207031	0	1549637776.494
-9.19946286	-1.7059082460000001	-3.2790283540000003	0.061035156	-0.12207031	0.061035156	8.455371106000001	-4.15830072	-2.5086182100000003	-0.061035156	-0.12207031	0	9.52963858	5.502929712	1.106567392	0	0	-0.061035156	-9.209033246	-0.21533202880000002	2.8088867800000004	0.061035156	0.12207031	0	0.19499511780000003	9.673193390000002	2.728735324	-0.061035156	0	0	1.5599609620000003	9.760522660000001	-0.2942871106	-0.12207031	-0.061035156	0.12207031	1549637776.534
-9.226977340000001	-1.6305420320000001	-3.2096435700000003	0	0	0	8.47929712	-4.10207518	-2.5098144959999997	-0.061035156	0	-0.061035156	9.459057608	5.44790036	1.214233426	0	-0.061035156	0	-9.19946286	-0.248828125	2.749072284	0.061035156	0.12207031	0	0.1459472644	9.547582968	2.6713134000000003	-0.061035156	-0.061035156	0	1.29558107	9.797607428000001	-0.42109375000000004	-0.12207031	-0.061035156	0.12207031	1549637776.574
-9.25927716	-1.75495607	-3.323291034	0	0.061035156	0	8.34052716	-4.00756839	-2.4117187500000004	0	0	-0.061035156	9.471020468	5.50771466	1.053930661	-0.061035156	-0.061035156	0.061035156	-9.229370108000001	-0.29069824280000006	2.7526612400000006	0.061035156	0.061035156	-0.061035156	0.1818359424	9.683960160000002	2.6844726440000004	-0.061035156	0	0.061035156	1.332666034	9.810766280000001	-0.477319339	-0.061035156	-0.18310547	0	1549637776.614
-9.222192392	-1.7752929320000002	-3.2503173920000004	0.061035156	-0.061035156	0.061035156	8.403930710000001	-4.079345746	-2.536132788	-0.061035156	0.12207031	0	9.471020468	5.50771466	1.053930661	-0.061035156	0	0	-9.231762680000001	-0.2536132788	2.7275389400000005	0.061035156	0.061035156	-0.061035156	0.2189208966	9.7485598	2.728735324	-0.061035156	0	0	1.526464856	9.7485598	-0.227294928	-0.12207031	0	0.12207031	1549637776.654
-9.185107428000002	-1.697534146	-3.1773437500000004	0.061035156	0.061035156	0.061035156	8.45417482	-4.179833966	-2.5815917540000006	-0.061035156	0.061035156	-0.061035156	9.47341304	5.523266574	1.118530252	-0.061035156	-0.061035156	0.061035156	-9.228173920000001	-0.31103514400000004	2.66174321	0.061035156	0.061035156	-0.061035156	0.10886230040000001	9.64208966	2.70839856	-0.061035156	0	0	1.3709472839999999	9.7748777	-0.3194091754	-0.12207031	0	0.12207031	1549637776.694
-9.232959260000001	-1.774096646	-3.31252446	0	-0.061035156	0	8.31779802	-4.164282248	-2.445214856	0	-0.061035156	-0.12207031	9.44350589	5.47421875	1.178344748	-0.061035156	-0.061035156	0.061035156	-9.23654802	-0.34812010800000004	2.6019287140000005	0.061035156	-0.061035156	-0.061035156	0.12202148560000001	9.62294928	2.7371094240000002	-0.061035156	0	0.061035156	1.362573282	9.74257788	-0.3756347644	-0.061035156	-0.061035156	0.12207031	1549637776.734
-9.216211060000001	-1.7884521760000003	-3.226391574	0	-0.12207031	0	8.254394568	-4.167871106000001	-2.44401857	0	0.061035156	-0.061035156	9.4686277	5.457470746	1.168774411	0	0	0.061035156	-9.326269568	-0.36965332460000005	2.668920926	0.061035156	-0.061035156	-0.061035156	0.18901367800000002	9.656445288	2.7729980040000006	-0.12207031	0	0.061035156	1.57551268	9.759326080000001	-0.20935058900000003	-0.061035156	0.061035156	0.18310547	1549637776.774
-9.19348143	-1.7417969240000002	-3.1151367800000003	-0.12207031	-0.12207031	-0.12207031	8.255590560000002	-4.213330072000001	-2.436840854	0	0	-0.061035156	9.42436502	5.446704074	1.108959964	0	0	0.061035156	-9.329858426000001	-0.461767572	2.634228534	-0.061035156	0.061035156	-0.061035156	0.32060547120000005	9.63969748	2.8268310700000003	-0.061035156	0.18310547	0	1.490576178	9.723437500000001	-0.309838858	-0.061035156	0.061035156	0.18310547	1549637776.814
-9.217407248	-1.7274413940000002	-3.0828369600000003	-0.12207031	-0.24414062	-0.12207031	8.23046875	-4.28151857	-2.4643554320000005	0	0	-0.061035156	9.427954074	5.26965306	1.0969971040000002	0.061035156	0.061035156	0	-9.35258786	-0.5227783246000001	2.6378173920000005	-0.061035156	0.24414062	0	0.3828125	9.563134980000001	2.9464599640000007	-0.12207031	0.30517578	0	1.53125	9.646875000000001	-0.31103514400000004	0.061035156	0.24414062	0.30517578	1549637776.854
-9.253295926000002	-1.69633786	-3.092407248	-0.24414062	-0.18310547	-0.12207031	8.09768071	-4.349707068	-2.3746337860000004	0.12207031	-0.061035156	-0.061035156	9.427954074	5.26965306	1.0969971040000002	0.18310547	0.12207031	0.061035156	-9.34421376	-0.686669928	2.548095746	-0.061035156	0.24414062	0	0.3529052716	9.503320288000001	2.94765625	0	0.4272461	-0.061035156	1.3613769960000002	9.77966304	-0.43066405760000004	0.18310547	0.36621094	0.18310547	1549637776.894
-9.33464357	-1.665234424	-3.125903354	-0.36621094	-0.24414062	-0.30517578	8.00795926	-4.459765576	-2.3435302520000003	0.30517578	-0.12207031	-0.061035156	9.58347194	5.2229982	0.9582275360000001	0.30517578	0.18310547	0.12207031	-9.38010234	-0.7046142572	2.524169928	-0.36621094	0.18310547	0.061035156	0.3732421924	9.590649460000002	2.978759784	0	0.5493164	-0.061035156	1.211840854	9.789233426000001	-0.343334964	0.18310547	0.36621094	0.18310547	1549637776.934
-9.36455072	-1.6927490020000002	-3.0947998200000004	-0.48828125	-0.30517578	-0.36621094	8.0390625	-4.6069091460000005	-2.3423339660000004	0.4272461	-0.12207031	-0.061035156	9.67080072	5.16677266	0.8900390380000001	0.4272461	0.24414062	0.12207031	-9.445898560000002	-0.7046142572	2.5720214660000003	-0.5493164	0.36621094	0.18310547	0.416308606	9.603808606000001	2.96560054	0	0.6713867	-0.061035156	1.3864990020000003	9.837085159999999	-0.3612792932	0.24414062	0.18310547	0.061035156	1549637776.975
-9.329858426000001	-1.5587646760000002	-3.1558105040000006	-0.48828125	-0.5493164	-0.4272461	7.9971923920000005	-4.787548920000001	-2.2286865020000004	0.61035156	-0.4272461	-0.061035156	9.67080072	5.16677266	0.8900390380000001	0.61035156	0.30517578	0.18310547	-9.383691394000001	-0.7141846040000002	2.4846923920000004	-0.5493164	0.36621094	0.18310547	0.4342529254	9.564331070000001	2.9416748200000002	0.12207031	0.8544922	-0.061035156	1.2919922120000003	9.87895468	-0.2895019568	0.12207031	0.12207031	0	1549637777.014
-9.01044928	-1.4953613220000002	-3.255102536	-0.7324219	-0.7324219	-0.61035156	7.991211060000001	-4.8988037140000005	-2.195190396	0.79345703	-0.5493164	-0.12207031	9.782055710000002	5.0603025200000005	0.6759033540000001	0.7324219	0.48828125	0.24414062	-9.46743161	-0.7046142572	2.491870108	-0.91552734	0.24414062	0.36621094	0.5239746106000001	9.560742212000001	2.9416748200000002	0.061035156	1.0375977	-0.061035156	1.282421924	9.74257788	-0.309838858	0.12207031	0.12207031	0	1549637777.054
-8.957812500000001	-1.204663089	-3.5792969240000003	-1.0375977	-0.18310547	-0.8544922	8.120410340000001	-5.055517572	-2.039672824	0.91552734	-0.7324219	-0.18310547	10.008153960000001	4.892822284	0.3229980432	1.0375977	0.61035156	0.30517578	-9.605004892	-0.8206542932	2.5947509	-1.3427734	0.24414062	0.5493164	0.7716064300000001	9.63371556	2.9010009000000005	0.12207031	1.2207031	-0.12207031	0.7500732428000001	9.7832518	-1.0575195288	0.18310547	-0.4272461	-0.18310547	1549637777.094
-8.813061600000001	-0.838598642	-3.974072284	-1.159668	0.48828125	-1.0375977	8.201757788	-5.25888678	-1.7621337860000001	1.3427734	-0.8544922	-0.36621094	10.008153960000001	4.892822284	0.3229980432	1.3427734	0.79345703	0.36621094	-9.52604982	-0.6651367212000001	2.702417032	-1.3427734	0.24414062	0.5493164	1.1484375	9.861010880000002	2.77419429	0.24414062	1.5258789	-0.30517578	1.7106933900000003	9.567919928000002	-2.0193359620000004	0.48828125	0.12207031	-0.6713867	1549637777.134
-9.020019568	-0.8445800720000001	-4.628442392	-2.0141602	0.18310547	-1.2817383	8.1239991	-5.36535643	-1.6437011780000002	1.5869141	-1.159668	-0.48828125	10.178027160000001	4.68227536	0.06340332068	1.6479492	1.159668	0.36621094	-9.322680710000002	-0.10048827880000001	2.4392334260000004	-2.380371	0.48828125	0.79345703	1.4463134979999999	9.9100589	2.404541034	0.24414062	1.8920898	-0.48828125	2.190405252	9.69233426	-1.6748047120000003	0.48828125	0.12207031	-0.6713867	1549637777.174
-9.48896466	-1.0587158540000001	-4.850952176000001	-2.6245117	-0.48828125	-1.159668	8.058202880000001	-5.348608426	-1.4247802520000001	1.7700195	-1.2207031	-0.61035156	10.223486420000002	4.301855432000001	-0.07416992212000001	1.8920898	1.2817383	0.30517578	-9.322680710000002	-0.10048827880000001	2.4392334260000004	-2.380371	0.48828125	0.79345703	1.4403320680000002	9.97226538	1.7776855040000001	0	2.319336	-0.36621094	2.8627197480000004	9.70429712	-1.408032248	0.36621094	0.61035156	-0.7324219	1549637777.214
-9.45666484	-0.966601538	-4.584179712	-2.9907227	-0.36621094	-1.0986328	7.97565944	-5.502929712	-1.28361821	1.953125	-1.4038086	-0.6713867	10.466333360000002	4.11882338	-0.269165036	2.1362305	1.4648438	0.18310547	-9.322680710000002	-0.10048827880000001	2.4392334260000004	-2.380371	0.48828125	0.79345703	1.1400634980000002	10.151709260000002	1.312329074	-0.12207031	2.4414062	-0.12207031	1.93439946	9.96628444	-1.246533246	0.24414062	1.3427734	-0.48828125	1549637777.254
-8.94584964	-0.7560547120000001	-4.67390126	-3.2958984	-0.30517578	-1.159668	8.04025908	-5.6572509	-1.197485324	2.1972656	-1.4648438	-0.6713867	10.886230040000001	4.208544928	-0.6280517572	2.380371	1.6479492	0.30517578	-8.81186502	0.6148925720000001	2.336352536	-3.2958984	-0.061035156	0.6713867	0.9426757788	10.13615764	1.1771484620000001	-0.18310547	2.380371	0	2.000195288	9.73898912	-1.7513672120000003	0.061035156	1.0375977	-0.48828125	1549637777.294
-8.557055710000002	-0.716577176	-5.004076980000001	-3.6621094	-0.24414062	-1.159668	8.064184800000001	-5.423974640000001	-0.860131839	2.380371	-1.5869141	-0.79345703	10.88503444	4.202563400000001	-0.910375998	2.5634766	1.7700195	0.48828125	-8.68864766	0.500048822	2.4488037140000003	-3.7841797	-0.061035156	0.61035156	1.108959964	10.107446580000001	1.1711669928000001	-0.30517578	2.746582	0.061035156	2.816064496	9.319091754	-1.8757812500000002	0	0.5493164	-0.91552734	1549637777.334
-8.53073732	-0.8362060700000001	-5.578295926000001	-4.1503906	-0.30517578	-1.3427734	8.01035144	-5.121313400000001	-0.5610595746000001	2.8076172	-1.8920898	-1.159668	10.81086412	4.106860324	-1.1101562500000002	3.0517578	2.0141602	0.61035156	-8.61567392	0.5885742212	2.489477536	-3.7841797	-0.061035156	0.61035156	1.400854532	9.97705072	1.168774411	-0.4272461	3.3569336	0.061035156	2.5839844240000005	9.410009980000002	-1.757348642	-0.18310547	2.9907227	-0.79345703	1549637777.374
-8.42905252	-1.1125488220000002	-6.163281250000001	-4.4555664	-0.91552734	-1.5869141	7.86560054	-4.97177716	-0.7058105432	3.1738281	-2.1972656	-1.5258789	10.707983720000001	3.974072284	-1.246533246	3.4179688	2.4414062	0.79345703	-8.77836911	0.811083966	2.80051268	-4.760742	-0.4272461	0.6713867	1.414013678	9.932788040000002	1.0072753600000002	-0.6713867	4.0283203	0.18310547	1.9942138580000002	9.559545926	-1.8937255400000002	-0.18310547	2.9907227	-0.79345703	1549637777.414
-8.27233876	-1.369750998	-6.224292032	-4.333496	-1.2817383	-1.7089844	7.914648560000001	-5.151220746000001	-0.8744873200000001	3.479004	-2.319336	-1.8310547	10.626635880000002	3.813769568	-1.197485324	3.6621094	2.6245117	0.8544922	-8.915942392	1.0515380890000001	3.178540036	-4.760742	-0.4272461	0.6713867	1.3685547120000001	9.91245108	0.6723144568000001	-0.8544922	4.3945312	0.4272461	1.622167932	9.707885880000001	-2.0576172120000003	-1.0375977	3.6621094	-0.7324219	1549637777.454
-8.333349640000002	-1.1986816100000002	-6.39416484	-4.0283203	-1.3427734	-1.6479492	8.068969748	-5.341430710000001	-1.15441893	3.7231445	-2.5634766	-2.0141602	10.633813400000001	3.694140576	-1.25729982	3.8452148	2.746582	0.91552734	-9.065478240000001	1.3266846040000002	3.5266601440000005	-5.004883	-0.61035156	0.79345703	1.2477295320000001	9.790429712	0.4605712860000001	-0.91552734	4.4555664	0.61035156	1.9176513580000003	9.91245108	-2.018139676	-1.6479492	4.333496	-0.7324219	1549637777.494
-8.024707068	-0.7261474640000001	-6.993505890000001	-4.5166016	-1.5869141	-1.7700195	8.140747300000001	-5.133276260000001	-1.4606689300000002	3.90625	-2.380371	-1.953125	10.58835414	3.643896466	-1.378125	3.9672852	2.8686523	1.0986328	-9.00566394	1.362573282	3.61638179	-5.065918	-0.48828125	1.2207031	1.1472412140000001	9.661230432000002	0.3289794928	-0.79345703	4.638672	0.7324219	1.32788089	9.9961911	-2.268164038	-1.6479492	4.333496	-0.7324219	1549637777.533
-7.981640380000001	-0.592163089	-7.320092752000001	-4.9438477	-1.8310547	-1.953125	8.206542932000001	-4.748071286	-1.408032248	3.9672852	-2.2583008	-1.8920898	10.35148912	3.62236322	-1.447509784	3.9672852	2.6855469	1.159668	-8.968579074	1.189111322	3.917846646	-5.065918	-0.48828125	1.2207031	0.9965087860000001	9.80478534	0.230883786	-0.6713867	4.638672	0.91552734	1.27524411	10.100268080000001	-2.6306396760000004	-1.6479492	4.638672	-0.6713867	1549637777.574
-8.4386232	-0.80988768	-7.4325439300000005	-5.554199	-3.2958984	-1.8920898	8.47092302	-4.450195288000001	-1.4618652160000003	4.1503906	-2.319336	-1.7089844	10.233057100000002	3.77788089	-1.662841754	4.1503906	2.5634766	1.0375977	-8.911157248	1.1771484620000001	3.830517572	-5.1879883	-0.24414062	1.4648438	0.8457763580000002	10.015332460000002	0.2619873004	-0.6713867	4.4555664	1.0375977	1.8279297120000002	10.230663940000001	-2.064794928	-2.5634766	6.286621	-0.61035156	1549637777.613
-8.394360520000001	-1.0551269568000001	-6.74467752	-6.4697266	-3.479004	-1.4648438	8.838183606000001	-4.251611420000001	-1.7094971040000002	4.333496	-2.1362305	-1.6479492	10.224683	4.19060054	-1.6520751800000002	4.272461	2.5024414	0.9765625	-9.45666484	0.8661132788	3.776684604	-5.432129	-0.6713867	1.8920898	0.717773462	10.32995558	0.40075683900000003	-0.9765625	3.9672852	0.7324219	3.645092752	10.04882788	-0.73332518	-2.5634766	6.286621	-0.61035156	1549637777.653
-8.370434800000002	-1.6927490020000002	-5.56274411	-6.7749023	-3.2348633	-1.4038086	8.76521016	-4.3054442900000005	-2.0887207460000004	4.3945312	-1.7700195	-1.4038086	10.160083360000002	4.72653804	-1.299169928	4.333496	2.5024414	0.91552734	-9.20065944	-0.03828125	3.77189946	-5.432129	-0.6713867	1.8920898	0.005981445288000001	10.2091304	1.3673584260000002	-0.61035156	4.760742	0.9765625	5.09858426	10.012939300000001	0.7560547120000001	-3.0517578	6.4086914	0.36621094	1549637777.693
-8.959009080000001	-3.637915036	-3.8257324280000002	-6.652832	-2.8686523	-1.3427734	8.752050720000002	-4.431054712	-2.8017089660000005	4.3945312	-1.5258789	-1.0986328	10.06796924	4.9957028800000005	-0.974975589	4.272461	2.0751953	0.91552734	-9.027197480000002	-0.54191893	3.03020018	-5.2490234	0.061035156	1.7700195	-0.2978759784	10.103857820000002	1.8985107820000002	-0.061035156	5.065918	0.9765625	5.3450195680000006	10.33713408	0.976171875	-4.272461	7.2021484	2.0751953	1549637777.733
-10.2773188	-3.7061035340000004	-2.7478759000000004	-5.859375	-2.4414062	-1.5869141	8.892016574000001	-4.733715854000001	-3.04216304	4.3945312	-1.159668	-1.0986328	10.02250998	5.234961060000001	-0.40554199280000003	4.5166016	1.953125	0.9765625	-10.18879442	-0.9594238220000001	3.23955072	-5.432129	-0.8544922	2.1972656	-0.909179712	9.408813400000001	2.3578857820000003	-0.36621094	5.126953	1.0986328	2.6222655759999998	10.919726440000002	-0.846972644	-4.8828125	7.1411133	3.6010742	1549637777.773
-9.60141574	-4.11643071	-3.2503173920000004	-5.859375	-2.4414062	-2.1972656	8.52595198	-4.801904254000001	-3.172558606	4.760742	-1.4648438	-1.4648438	9.563134980000001	5.461059800000001	-0.028710937500000002	4.8217773	2.0751953	1.159668	-11.13147014	-1.3577880400000002	4.111645468	-5.432129	-0.8544922	2.1972656	-0.7883544928000001	10.223486420000002	2.8914307100000003	0.061035156	5.065918	1.2817383	2.154516574	9.56911592	-3.1952880400000003	-2.9296875	4.638672	3.7231445	1549637777.813
-8.76401358	-3.507519568	-1.9140625000000002	-3.8452148	-1.7700195	-0.5493164	8.021118210000001	-5.023217752000001	-3.84367662	5.2490234	-1.7700195	-1.5869141	9.563134980000001	6.081933606000001	-0.1614990216	5.126953	2.0751953	0.6713867	-9.076245108	-0.855346646	2.5839844240000005	-5.3710938	0.91552734	2.0141602	-0.4342529254	11.01542932	2.8890380400000004	0.061035156	6.652832	1.0375977	4.90358876	8.72214357	-3.9896241	-0.18310547	4.760742	4.638672	1549637777.853
-8.52954074	-1.874584964	-1.945166034	-5.004883	-0.48828125	0	7.763915740000001	-5.03398462	-4.91315944	5.3710938	-1.8310547	-1.3427734	10.1828125	6.321191394	-0.1064697284	5.1879883	2.380371	0.6713867	-8.21132788	-0.3014648462	2.168872104	-5.1879883	-0.4272461	1.6479492	-2.077954074	9.564331070000001	1.9403808900000001	-0.6713867	6.8969727	1.4038086	3.5206787140000007	11.564526260000001	-2.3746337860000004	3.9672852	8.972168	5.065918	1549637777.893
-8.758032248000001	-1.146044928	-3.47402356	-5.1879883	-1.2817383	-1.0986328	7.352392572	-4.23725589	-4.52077626	5.065918	-2.0751953	-1.2817383	9.796411240000001	6.288891574	0.758447284	4.9438477	2.8076172	1.3427734	-8.54389676	-0.1387695288	2.4488037140000003	-5.1879883	-0.4272461	1.6479492	-2.8914307100000003	8.77358426	1.459472644	-0.7324219	4.8217773	1.8920898	2.2346679320000002	11.612377700000001	-2.336352536	3.7231445	9.521484	6.4086914	1549637777.933
-8.9745607	-1.238159146	-3.452490216	-5.554199	-2.0141602	-1.4038086	6.931298920000001	-3.773095746	-4.08413089	5.004883	-2.380371	-1.3427734	8.85253894	6.29008786	0.745288089	4.699707	2.6245117	1.5258789	-9.027197480000002	-0.6089111420000001	3.1366699280000003	-4.9438477	-0.5493164	1.6479492	-1.88774411	9.404028060000002	1.95234375	-0.12207031	4.3945312	1.8310547	2.1892089660000003	12.021509080000001	-1.701123004	6.164551	10.070801	5.554199	1549637777.973
-8.89680162	-1.9702880400000002	-2.9464599640000007	-5.493164	-0.61035156	-1.5869141	7.27941893	-3.6534667540000005	-4.556665036	4.760742	-2.319336	-1.3427734	8.766406250000001	6.29008786	-0.2260986322	4.3945312	2.2583008	1.159668	-9.13725589	-0.63881839	3.6785887600000002	-5.004883	0.24414062	1.4648438	-0.7524658540000001	10.04165036	2.4021484620000004	0.18310547	5.126953	1.2207031	0.0729736322	12.303833360000002	-1.715478534	6.164551	10.070801	5.554199	1549637778.013
-9.45786142	-2.60671376	-3.5745117800000004	-5.6152344	-1.5258789	-1.3427734	7.734009080000001	-3.5601562500000004	-4.689453076	4.638672	-2.380371	-1.2817383	8.728125	6.0233152	-0.3995605432	4.211426	1.8310547	0.6713867	-9.00686052	-0.5191894568000001	3.5745117800000004	-5.004883	0.24414062	1.4648438	-0.5574707068000001	10.04523912	2.3423339660000004	0.12207031	5.2490234	0.79345703	-1.3230957460000001	11.09199182	-0.5969482428	4.272461	9.58252	4.3945312	1549637778.053
-8.496044928000002	-2.5445067900000002	-3.208447284	-5.493164	-2.319336	-1.2817383	7.921826080000001	-3.484790036	-4.14035643	4.638672	-2.5634766	-1.0375977	8.698217752000001	5.492163039999999	0.2045654254	4.272461	1.8310547	0.24414062	-8.7364991	-0.2990722644	3.68098143	-5.004883	0	1.4038086	-0.5574707068000001	9.686352340000001	2.1521240020000003	0.12207031	4.9438477	0.6713867	-1.6125976440000003	9.8251223	0.5479003894	3.4179688	6.4086914	1.7089844	1549637778.093
-8.683862320000001	-1.8757812500000002	-1.588671924	-4.0283203	-2.0141602	-0.48828125	7.932592752000001	-3.4453125000000004	-3.53742662	4.5776367	-2.5024414	-0.8544922	8.96977536	5.05910643	0.5455078076000001	4.3945312	2.1972656	0.061035156	-8.421875	0.01794433606	3.22160643	-4.638672	-0.061035156	1.4038086	-0.6280517572	9.395654254	2.0336913940000003	-0.061035156	4.8217773	0.7324219	-1.526464856	8.328564300000002	1.1879150360000001	3.4179688	6.4086914	1.7089844	1549637778.133
-8.23764676	-1.141259784	-2.292089856	-4.272461	0.8544922	-0.36621094	8.01513678	-3.343627896	-3.3268798920000004	4.3945312	-2.4414062	-0.7324219	9.449487320000001	4.7983153960000005	0.35529785340000003	4.4555664	2.319336	0.12207031	-8.42785643	-0.037084961060000005	2.8926269959999997	-4.638672	-0.061035156	1.4038086	-0.8876464660000001	9.27722194	2.013354532	-0.30517578	4.760742	0.9765625	1.3386474640000001	8.2771241	1.4056396760000003	3.6010742	4.5776367	0.30517578	1549637778.173
-9.37890625	-1.5204834260000002	-2.7143798920000006	-3.90625	-0.24414062	-0.30517578	8.16347644	-3.1079589660000004	-3.37233876	4.333496	-2.0751953	-0.6713867	9.939965560000001	4.69663089	0.0861328125	4.5166016	2.6855469	0.4272461	-8.041455072	0.027514648560000004	2.6258545320000004	-4.4555664	0.30517578	1.3427734	-1.3051513580000003	9.48776857	1.9284179320000001	-0.30517578	4.8828125	1.5258789	7.351196580000001	9.228173920000001	1.753759784	3.2958984	3.7841797	-0.6713867	1549637778.213
-10.16726088	-1.391284146	-2.874682608	-5.1879883	-1.2817383	0.30517578	8.45776358	-3.101977536	-3.5111084260000003	4.3945312	-1.953125	-0.61035156	10.383788940000002	4.83540036	-0.0095703125	4.4555664	2.8076172	0.48828125	-8.380004892	0.192602536	2.6940429320000003	-3.8452148	-2.1972656	0.8544922	-1.425976538	9.810766280000001	1.8506591460000001	-0.61035156	4.5776367	2.319336	5.2170165740000005	8.08811052	-1.745385782	1.0986328	2.6855469	-0.12207031	1549637778.253
-9.671997300000001	-4.044653354	-3.4166014400000004	-2.8076172	1.5869141	-1.5258789	8.86809056	-3.5338378600000007	-3.22160643	4.3945312	-2.2583008	-0.8544922	10.765404860000002	5.2110353400000005	-0.06699218750000001	4.4555664	2.6855469	0.48828125	-10.223486420000002	0.339746106	3.619970746	-3.8452148	-2.1972656	0.8544922	-0.8374023560000001	10.629028060000001	2.0695800720000004	-0.61035156	4.211426	2.746582	-1.60183107	11.420971940000001	2.0743652160000003	-1.5258789	1.2207031	-1.0986328	1549637778.293
-11.17453624	-4.62006839	-5.288793930000001	0.9765625	-1.2207031	-1.4648438	9.16716304	-4.188207968	-3.069677716	4.638672	-2.5634766	-1.2207031	11.11950728	5.785253894	-0.3517089856000001	4.3945312	3.2958984	0.36621094	-11.173339660000002	1.138867212	4.69064946	-3.9672852	-1.7700195	1.2207031	0.617285144	11.343212860000001	1.9212402160000002	-0.61035156	4.4555664	2.5024414	1.28361821	13.11611322	3.3077391200000004	0	-1.2817383	-2.8076172	1549637778.333
-9.38967302	-2.3076415740000003	-4.76242662	-3.90625	-2.0141602	-0.24414062	9.30234375	-4.8342040740000005	-3.3675537140000005	4.638672	-2.5634766	-1.2207031	11.06088858	6.113037140000001	-0.6902587860000001	4.5166016	3.540039	0.48828125	-10.800097840000001	2.109057608	3.58647464	-3.112793	1.4648438	1.4648438	1.294384784	11.321679320000001	1.062304712	-0.61035156	5.3710938	1.5869141	2.3435302520000003	10.43283696	-0.6101074280000001	0	-1.2817383	-2.8076172	1549637778.373
-8.87766124	-1.637719748	-4.32578125	-3.6010742	2.319336	-0.30517578	9.22578125	-4.9514401999999995	-3.129492212	4.5776367	-2.5634766	-1.2817383	10.523754500000003	6.081933606000001	-0.47971191100000005	4.272461	3.4179688	0.8544922	-10.13496106	1.6592528960000001	3.1151367800000003	-3.112793	1.4648438	1.4648438	0.657958966	11.493945680000001	0.1997802716	-0.7324219	6.1035156	1.2207031	1.74299321	10.2844973	-0.9378906250000001	1.4648438	0.8544922	-2.0751953	1549637778.415
-9.792822480000002	-1.189111322	-6.59992662	-4.211426	-0.5493164	-1.5258789	9.22578125	-4.9514401999999995	-3.129492212	4.5776367	-2.5634766	-1.2817383	10.562036240000001	6.15729982	-0.39238280760000005	3.8452148	3.2348633	0.6713867	-9.616967752	1.211840854	3.33046875	-3.540039	0.18310547	0.8544922	-0.5144042932	11.467626800000001	-0.0227294928	-0.5493164	4.8217773	1.5258789	1.4176025360000002	10.603905760000002	-1.178344748	1.5258789	-0.9765625	-2.746582	1549637778.453
-8.80349092	-1.51928714	-5.68117662	-5.126953	-2.5024414	-1.7089844	9.46264676	-4.48488768	-2.081542932	3.479004	-1.7700195	-1.0375977	10.393359620000002	6.116625900000001	-0.9809570288	3.4179688	2.1362305	0.5493164	-8.661132788000002	1.13647464	3.134277356	-4.0283203	0.24414062	0.8544922	-0.6053222644	10.693627700000002	0.5371337860000001	-0.12207031	3.2348633	1.4038086	2.2382567900000003	9.89929164	-1.32788089	1.5258789	-0.9765625	-2.746582	1549637778.493
-6.85234375	-2.1880126800000004	-3.15461412	-3.479004	0.8544922	-1.159668	9.157592752000001	-4.344921924	-2.060009784	3.2348633	-1.5869141	-1.2817383	9.98183606	5.468237320000001	-1.0180419928000002	3.2958984	1.7089844	0.91552734	-7.85842302	1.6664307100000002	3.04455571	-4.0283203	0.24414062	0.8544922	0.3935791034	9.136059800000002	0.898413089	0	3.8452148	0.8544922	2.58278804	9.394457968000001	-1.128100589	1.7089844	0.6713867	-2.9296875	1549637778.533
-6.726733426000001	-1.7860596040000003	-3.77548822	-2.9296875	0.79345703	-1.2817383	8.43981929	-3.8891358800000004	-1.544409146	3.4179688	-1.7089844	-1.8310547	9.072656250000001	4.40473642	-0.44143066100000006	3.2958984	1.953125	1.3427734	-7.491162140000001	2.1712646760000003	2.6103027160000005	-4.0283203	0.4272461	0.91552734	0.7907471040000001	7.982836960000001	0.461767572	-0.18310547	4.1503906	0.6713867	2.3208007200000003	8.73171376	-0.9043945288	1.5869141	3.112793	-2.2583008	1549637778.573
-7.415795926	-1.2441405760000002	-5.36535643	-3.112793	-1.159668	-1.7700195	7.4791992800000004	-3.093603534	-1.2010742212	3.4179688	-1.7700195	-2.1362305	8.653955072	3.73122554	-0.6256591459999999	3.112793	2.2583008	1.5258789	-8.004370108000002	2.003784146	2.874682608	-3.7841797	0.24414062	1.0375977	0.891235324	7.9995851600000005	0.31342773560000003	-0.4272461	3.7841797	0.79345703	1.757348642	8.828613220000001	-0.6711181610000001	1.5869141	3.112793	-2.2583008	1549637778.613
-8.290283246000001	-1.5360351440000002	-6.13696286	-3.540039	-1.2207031	-1.953125	7.262670926	-2.5947509	-1.335058606	3.1738281	-1.6479492	-2.0751953	8.685058606	3.6869628600000004	-0.9175537140000001	3.0517578	2.0751953	1.4648438	-8.38239766	2.058813498	3.210839856	-3.7841797	0.24414062	1.0375977	0.8948242212000002	8.902783246	0.45578614200000006	-0.12207031	3.7841797	0.6713867	0.4342529254	9.57150908	-1.5109130400000002	1.0986328	3.3569336	-2.1972656	1549637778.653
-9.043945288000002	-2.124609424	-6.069970746000001	-3.4179688	-1.5869141	-1.4648438	7.82492662	-2.628247104	-1.25729982	3.0517578	-1.3427734	-1.7089844	9.19348143	4.04584964	-0.793139676	2.746582	1.5869141	1.0986328	-8.665917932000001	2.633032248	3.5541748200000005	-3.7841797	0.18310547	0.9765625	0.7369140380000001	9.956713760000001	0.40793457460000004	0.12207031	3.90625	0.61035156	0.40554199280000003	9.93039586	-2.192797824	0.7324219	2.6245117	-2.2583008	1549637778.693
-9.57629393	-2.2849121400000003	-5.379711960000001	-2.6855469	-1.5258789	-0.79345703	8.411108426	-2.9392822480000005	-1.2537109620000002	2.9907227	-1.8310547	-1.3427734	10.01652806	4.458569290000001	-0.717773462	2.4414062	1.4038086	0.91552734	-8.84177266	2.920141574	3.535034146	-2.8686523	-0.36621094	0.7324219	0.1196289038	10.41010782	0.3600830072	0	3.0517578	0.6713867	0.6627441100000001	10.660132280000001	-1.3015625000000002	0.48828125	2.746582	-2.319336	1549637778.733
-9.28200679	-1.27524411	-5.00886232	-1.8920898	-0.9765625	0.24414062	8.96259784	-2.825634784	-1.56953125	2.8686523	-1.7089844	-0.8544922	10.35029254	4.689453076	-0.3756347644	2.2583008	1.159668	0.8544922	-8.747265380000002	2.6103027160000005	3.714477536	-2.8686523	-0.36621094	0.7324219	-0.25480957460000003	10.57280252	0.5754150360000001	0.061035156	2.1972656	0.79345703	1.6317382200000001	10.674487319999999	-0.643603534	-0.18310547	2.319336	-2.0751953	1549637778.773
-8.56184056	-0.6615478240000001	-5.2229982	-2.1362305	-0.4272461	0.4272461	9.438720746000001	-2.446411142	-1.343432608	2.4414062	-0.8544922	-0.4272461	10.35627446	4.959814300000001	0.31342773560000003	1.7700195	0.6713867	0.7324219	-8.89919429	2.3112304320000003	3.399853534	-2.319336	-0.4272461	0.48828125	-0.37204589660000004	10.660132280000001	1.1041748200000001	0.18310547	1.3427734	0.7324219	3.208447284	10.1397464	-0.9965087860000001	-2.4414062	2.380371	-1.3427734	1549637778.813
-10.084716460000001	-1.4451172120000002	-5.87617212	-3.2958984	-1.159668	0.24414062	9.542798020000001	-2.000195288	-1.4427246400000002	2.4414062	-0.8544922	-0.4272461	10.11940944	5.042358426000001	0.5885742212	1.5258789	0.30517578	0.61035156	-8.89919429	2.3112304320000003	3.399853534	-2.1362305	-1.4648438	0.36621094	-0.20097655760000002	10.838378600000002	1.9547363220000002	0.36621094	0.5493164	0.6713867	3.208447284	10.1397464	-0.9965087860000001	-2.4414062	2.380371	-1.3427734	1549637778.852
-11.25707968	-2.895019568	-5.538818390000001	-3.7841797	-2.6245117	0	9.71027806	-2.1509277160000004	-2.3016601440000004	1.7700195	-0.6713867	-0.061035156	9.93039586	5.1045652	0.9307128600000001	1.5258789	0.24414062	0.061035156	-11.5776857	0.417504892	3.966894568	-2.0141602	-0.79345703	0.61035156	0.1686767572	11.6554438	2.4356445680000003	-0.12207031	0.91552734	0.4272461	3.8759764400000005	11.27861322	0.6735107428000001	-3.90625	2.9296875	0.061035156	1549637778.893
-9.581079074	-3.658251996	-2.7658202880000005	-3.3569336	-1.159668	0.18310547	10.34311502	-3.084033246	-2.9775634	1.8920898	-0.4272461	0.30517578	10.107446580000001	5.6739991000000005	1.4367432100000002	1.5869141	0.48828125	-0.7324219	-10.668505399999999	-0.211743161	2.586376996	-1.5258789	-0.48828125	0.48828125	-0.153125	11.468823380000002	2.9955077880000003	-0.18310547	1.2817383	0.36621094	4.929907248	9.50930162	0.5084228534	-4.3945312	1.4038086	4.699707	1549637778.933
-9.173144568	-3.2383545320000002	-1.332666034	-1.6479492	0.061035156	0.36621094	10.639795320000001	-3.9130616000000003	-3.4429199280000002	1.8310547	-0.6713867	0.5493164	10.2091304	5.958715560000001	1.715478534	1.5258789	0.36621094	-0.48828125	-10.668505399999999	-0.211743161	2.586376996	-1.6479492	0.48828125	0.5493164	-1.2417480040000002	9.46145018	3.04216304	0	1.7700195	0.4272461	3.201269568	11.2810054	0.5191894568000001	-4.3945312	1.4038086	4.699707	1549637778.972
-9.52006839	-2.971582068	-2.318408246	-2.9296875	-1.4648438	-0.30517578	9.917236420000002	-3.86879892	-3.2874023560000003	1.2207031	-0.36621094	0.12207031	9.579882788	5.76013179	2.0743652160000003	1.4038086	0.5493164	0	-9.667211960000001	-0.21413574280000003	1.8614257200000002	-1.5258789	-0.24414062	0.79345703	-1.7190673920000001	8.79990216	2.69523912	-0.12207031	1.159668	0.48828125	0.80390625	11.42695288	-0.5885742212	-2.8076172	4.638672	5.79834	1549637779.012
-8.740087860000001	-3.228784146	-1.9320067900000002	-2.0751953	-1.4648438	-0.30517578	8.781957968	-3.794628894	-3.1390625	0.91552734	0.48828125	-0.30517578	8.9326902	5.916845746000001	1.8434814300000002	1.2207031	0.5493164	0.061035156	-9.064282248	-0.7991211060000001	1.915258786	-1.7089844	-0.30517578	0.79345703	-1.1711669928000001	9.70310054	2.956030252	0.12207031	1.3427734	0.36621094	0.8230468750000001	10.44360324	-0.40434570680000004	1.0986328	2.1972656	6.164551	1549637779.053
-8.40273462	-2.68566893	-1.391284146	-1.7089844	-0.4272461	-0.18310547	8.412304712000001	-3.9573242800000004	-3.3807128600000005	0.7324219	0.4272461	-0.36621094	9.197070288	6.17404802	1.168774411	1.0375977	0.36621094	-0.12207031	-9.164770468	-0.6818847840000001	2.6533691100000003	-1.7089844	-0.4272461	0.30517578	-1.1807373200000002	9.590649460000002	3.208447284	0.36621094	1.5869141	0	0.7500732428000001	11.343212860000001	-0.3517089856000001	1.0986328	2.1972656	6.164551	1549637779.092
-8.681469748	-1.9738769960000002	-1.7214599640000001	-1.5258789	-0.12207031	-0.7324219	7.986425720000001	-3.660644568	-3.04455571	0.79345703	-0.18310547	-0.61035156	9.125292932	5.898901260000001	1.2716552520000002	1.0375977	0.12207031	0.12207031	-8.94584964	-0.49526367800000004	2.501440396	-1.5869141	-0.061035156	0.24414062	-1.2106445288	9.232959260000001	3.2323730040000007	0.18310547	1.0986328	-0.12207031	1.1747558900000001	10.871875000000001	-0.2428466754	2.5024414	2.6245117	6.1035156	1549637779.132
-8.808276260000001	-1.4582763580000002	-1.7621337860000001	-1.5258789	-0.36621094	-0.79345703	7.275830072	-3.2239991	-2.951245108	1.2207031	-0.79345703	-0.61035156	8.828613220000001	5.508911240000001	1.808789038	1.2207031	0.4272461	0.12207031	-8.875268570000001	-0.8182617212000002	2.749072284	-1.4648438	-0.30517578	0.12207031	-0.7680175720000001	9.072656250000001	3.331665036	0.24414062	1.2207031	-0.24414062	0.6747070288	10.302441100000001	-0.60651857	4.4555664	6.8969727	4.4555664	1549637779.172
-8.411108426	-1.58747554	-2.05522464	-1.953125	0.30517578	-0.7324219	7.316503894	-3.092407248	-3.0469483800000003	1.4038086	-0.79345703	-0.5493164	8.711376800000002	5.159594748	2.031298822	1.2207031	0.4272461	-0.12207031	-8.42666034	-0.955834964	2.6892577880000004	-1.3427734	0.36621094	0.12207031	-0.5072265576	8.93747554	3.446508786	0.18310547	1.5258789	-0.24414062	-1.3290771760000002	10.076342360000002	-0.18422851440000002	4.4555664	6.8969727	4.4555664	1549637779.212
-7.682568390000001	-1.6520751800000002	-2.292089856	-2.1972656	0.12207031	-0.9765625	7.805786240000001	-2.988330072	-3.085229532	1.4038086	-0.79345703	-0.5493164	8.923120108	4.81147464	2.1030761780000002	1.3427734	0.48828125	-0.18310547	-8.029492212000001	-1.0898193390000002	2.60671376	-1.4038086	0.36621094	0.24414062	-0.5275634784000001	8.686254892000001	3.4321533540000004	0	1.4648438	-0.24414062	-0.7979248200000001	8.291479532	1.4463134979999999	2.8686523	5.065918	2.380371	1549637779.252
-8.35249002	-1.720263678	-1.37214357	-1.7700195	0.18310547	-0.48828125	8.246020468000001	-2.7634277160000003	-3.160595746	1.159668	-0.9765625	-0.36621094	9.120507788000001	4.480102536	2.277734424	1.4648438	0.7324219	0	-8.27592752	-1.214233426	2.6784912140000006	-1.2817383	0	0.30517578	-0.47492675720000005	8.466137680000001	3.359179712	-0.061035156	1.3427734	-0.061035156	-0.5993408246	7.5019284200000005	1.9487548920000002	3.479004	-0.24414062	1.159668	1549637779.292
-9.24372554	-0.8744873200000001	-1.6999267180000002	-0.30517578	1.159668	-0.061035156	8.5151857	-2.51101088	-2.940478534	1.0986328	-0.8544922	-0.30517578	9.35856929	4.0685790740000005	2.255004892	1.2817383	0.48828125	0.18310547	-8.27592752	-1.214233426	2.6784912140000006	-1.3427734	-0.061035156	0.48828125	-0.27993163940000004	8.2938723	3.39267572	0.18310547	1.2207031	0.12207031	1.9583251800000003	7.86679712	1.418798822	3.479004	-0.24414062	1.159668	1549637779.332
-9.669604532000001	-0.6316406250000001	-2.45598143	-0.24414062	2.5024414	0	8.637207068	-2.4344482820000004	-2.9739746400000002	0.9765625	-0.36621094	-0.36621094	9.67080072	3.9453614200000002	1.8937255400000002	0.9765625	0.4272461	0.4272461	-8.640795926000001	-1.040771466	2.971582068	-1.2817383	0	0.6713867	-0.40314941100000007	9.01044928	3.4788086060000003	0.30517578	1.3427734	0.5493164	1.9583251800000003	7.86679712	1.418798822	3.9672852	-3.112793	0.8544922	1549637779.372
-11.912646760000001	0.679492212	-3.5493896760000005	-1.0375977	0.8544922	0.5493164	9.029589660000001	-2.918945288	-3.116332968	0.9765625	-0.36621094	-0.36621094	10.20195288	4.3975586060000005	1.62575679	1.0375977	0.36621094	0.48828125	-8.694628894000001	-0.8708984620000001	3.667822284	-1.2207031	-0.30517578	0.8544922	-0.6160888580000001	9.666015380000001	3.410620108	0.36621094	1.0375977	0.91552734	9.136059800000002	9.1109375	0.970190396	-0.24414062	2.1362305	-0.24414062	1549637779.412
-12.026294420000001	-0.1196289038	-4.29348143	-3.90625	-1.0375977	0.12207031	9.754540740000001	-3.619970746	-2.9990966460000004	1.5258789	-0.061035156	0	10.67329074	4.744482428	1.64011232	1.0986328	0.18310547	0.79345703	-8.694628894000001	-0.8708984620000001	3.667822284	-0.9765625	-0.79345703	1.0375977	-0.6543701080000001	9.863403060000001	3.334057608	0.5493164	0.4272461	1.0375977	3.3531983800000003	8.638403060000002	-1.588671924	-0.24414062	2.1362305	-0.24414062	1549637779.452
-9.77368161	-3.3675537140000005	-3.665429712	-2.9907227	-0.7324219	-0.5493164	10.23784146	-3.694140576	-2.573217752	1.4648438	-0.24414062	0	10.618261780000001	4.8808594240000005	1.6544677520000002	1.159668	0.18310547	0.91552734	-10.106250000000001	-0.7141846040000002	3.8783691100000004	-0.9765625	-1.8920898	1.0375977	0.1387695288	10.639795320000001	3.2718505400000004	0.4272461	0.30517578	1.159668	2.45358876	10.259375	1.943969748	0.061035156	1.4648438	-2.5024414	1549637779.492
-9.591845746	-5.4359375000000005	-2.7502685700000002	1.3427734	-0.24414062	0.18310547	10.23903804	-3.593652356	-2.1712646760000003	1.3427734	-0.24414062	-0.12207031	10.69003894	4.961010880000001	1.3673584260000002	1.3427734	0.18310547	0.61035156	-10.940063400000001	0.35529785340000003	3.6510742800000004	-1.0375977	-1.159668	0.8544922	0.6974365020000001	11.163769960000002	3.1199219240000007	0.48828125	0.8544922	0.9765625	3.8520507200000003	12.0454348	2.062402356	-0.8544922	-1.8310547	-2.0751953	1549637779.532
-9.614575180000001	-3.1558105040000006	-3.591259784	0.91552734	-0.79345703	0.30517578	9.82272914	-3.5517822480000003	-2.227490216	1.3427734	-0.12207031	-0.4272461	11.0417482	5.207446580000001	0.9510498200000002	1.5869141	0.61035156	0.36621094	-10.940063400000001	0.35529785340000003	3.6510742800000004	-1.159668	-0.12207031	1.0375977	0.6041259784	11.324072480000002	2.100683606	0.061035156	1.5869141	0.91552734	3.762329074	10.49982878	-0.3828125	-0.8544922	-1.8310547	-2.0751953	1549637779.572
-8.847753894	-1.9762695680000002	-3.6869628600000004	-1.0375977	0.48828125	-0.061035156	9.38129892	-3.803002896	-2.43205571	1.5258789	-0.24414062	-0.5493164	11.18889128	5.67758786	0.9414794928000001	1.4648438	0.9765625	0.4272461	-10.457959260000003	1.403247104	3.2180175720000004	-0.6713867	1.0375977	1.0375977	-0.16628417539999998	10.92690396	1.2309814300000002	-0.36621094	2.1362305	0.61035156	3.762329074	10.49982878	-0.3828125	0.18310547	-0.36621094	-1.4038086	1549637779.612
-9.108544928	-2.6796875	-4.349707068	-0.7324219	0.61035156	-0.12207031	9.051123200000001	-3.992016574	-2.318408246	1.3427734	-0.79345703	-0.7324219	10.681664840000002	5.904882788000001	0.7225586060000001	0.79345703	0.7324219	0.6713867	-9.594238220000001	0.991723642	2.38540036	-0.91552734	-0.48828125	0.30517578	-1.1269042932	10.80249002	0.9606201080000001	-0.30517578	1.5869141	0.79345703	0.5096191394	10.160083360000002	-1.0886230432000001	1.0986328	-1.5869141	-2.6855469	1549637779.652
-8.93867212	-2.406933606	-4.45617662	-0.9765625	-0.48828125	0.24414062	8.713769568	-4.01713858	-2.153320288	0.91552734	-0.61035156	-1.0375977	10.0631839	5.974267572	0.22490234620000002	0.48828125	0.5493164	0.5493164	-9.594238220000001	0.991723642	2.38540036	-1.0375977	-0.12207031	0	-1.0826415740000002	10.700806200000002	1.375732428	-0.24414062	0.79345703	0.8544922	1.5862792540000001	9.8334964	-1.606616214	1.0986328	-1.5869141	-2.6855469	1549637779.692
-7.7495607	-2.1293945680000004	-2.746679712	0.36621094	-0.061035156	0.24414062	8.359667932	-4.012353534	-2.0743652160000003	0.79345703	-0.30517578	-1.0986328	9.713867212	5.733813400000001	-0.014355469240000002	0.61035156	0.48828125	0.48828125	-8.37641574	1.1903076080000001	2.5851807100000004	-0.7324219	0.4272461	-0.061035156	-0.45339357	9.74257788	1.8781738220000002	-0.30517578	1.0986328	0.4272461	2.5337402160000004	9.36455072	-1.7788817900000002	1.2207031	-2.5634766	-2.746582	1549637779.732
-7.747167932000001	-1.2417480040000002	-2.8399902160000003	1.4648438	1.7089844	0	8.11083966	-3.4680420320000005	-1.6843750000000002	0.79345703	-0.30517578	-1.0986328	9.05231929	4.955029254	0.5191894568000001	0.7324219	0.61035156	0.6713867	-8.05102536	1.2895996400000003	2.7311278960000003	-0.8544922	-0.48828125	-0.061035156	-0.339746106	8.456567392	1.5958496400000002	-0.5493164	1.0375977	0.24414062	2.424877896	9.24372554	-1.41640625	0.48828125	-1.2817383	-2.2583008	1549637779.772
-8.2771241	-0.6651367212000001	-4.0506347840000005	0.18310547	0.24414062	-0.30517578	7.71247554	-2.72395018	-1.2106445288	0.7324219	-0.9765625	-1.0375977	8.37163089	4.238452176	0.718969748	0.6713867	0.6713867	0.6713867	-8.05102536	1.2895996400000003	2.7311278960000003	-0.36621094	0.36621094	0.12207031	-0.04426269568	8.0306884	1.4463134979999999	-0.48828125	0.61035156	0.30517578	2.209545926	8.93029802	-1.274047824	0.48828125	-1.2817383	-2.2583008	1549637779.812
-8.378808606	-0.724951178	-4.45258786	-0.48828125	-0.4272461	-0.5493164	7.693335160000001	-2.27294928	-1.5204834260000002	0.48828125	-0.7324219	-0.8544922	8.3620607	3.9094726440000005	0.1866210962	0.48828125	0.5493164	0.5493164	-8.094091754	0.965405252	3.0493408540000004	-0.24414062	-0.12207031	0	0.4438232428	8.27233876	1.679589856	-0.18310547	0.5493164	0.12207031	1.7226562500000002	9.05231929	-1.3422363220000002	0.61035156	-0.36621094	-2.1972656	1549637779.852
-8.51398912	-0.8756836060000002	-4.131982428000001	-0.48828125	-0.79345703	-0.48828125	8.140747300000001	-2.12341304	-1.6688232820000002	0.24414062	-0.24414062	-0.7324219	8.871679712	3.8616211060000003	0.22011719240000002	0.4272461	0.061035156	0.48828125	-8.08691394	1.0419677520000001	3.257495108	-0.24414062	0.48828125	-0.061035156	0.648388678	8.618066394000001	1.6688232820000002	0.24414062	0.8544922	-0.36621094	1.88774411	9.04633786	-1.4223876800000002	0.18310547	0.18310547	-2.0141602	1549637779.892
-8.838183606000001	-1.008471646	-3.85683606	-0.12207031	-0.48828125	-0.30517578	8.364452880000002	-2.1102538940000004	-1.4451172120000002	0.24414062	-0.18310547	-0.6713867	9.35856929	3.85444339	0.34453125	0.061035156	-0.18310547	0.61035156	-8.08691394	1.0419677520000001	3.257495108	-0.30517578	0.36621094	-0.12207031	0.16030273560000002	9.16118161	1.4427246400000002	0.30517578	0.24414062	-0.36621094	1.88774411	9.04633786	-1.4223876800000002	0.18310547	0.18310547	-2.0141602	1549637779.932
-9.18630342	-1.207055661	-3.93339856	0.4272461	-0.30517578	-0.12207031	8.521167032000001	-2.082739218	-1.314721646	0.12207031	-0.4272461	-0.61035156	9.71147464	3.770703076	0.39836425720000007	-0.12207031	-0.12207031	0.48828125	-8.644384980000002	1.1735596040000003	3.584082068	-0.30517578	-0.24414062	-0.24414062	0.19140625	9.657641574000001	1.6437011780000002	0.12207031	-0.5493164	-0.12207031	1.620971646	9.64208966	-1.294384784	-0.24414062	0	-1.7700195	1549637779.972
-9.307128894	-0.5323486420000001	-4.254003894	0.6713867	0.12207031	0.18310547	8.87646466	-2.0528320680000003	-1.5456054320000001	0.061035156	-0.061035156	-0.48828125	9.95910692	3.8125733800000003	0.5467041034000001	-0.061035156	0	0.24414062	-9.130077880000002	0.619677716	3.89272464	-0.061035156	-0.79345703	-0.30517578	0.8134765380000001	10.298852340000002	2.1700683900000004	0	-0.48828125	-0.24414062	2.154516574	9.98183606	-1.2513183900000002	-1.4648438	-0.30517578	-1.3427734	1549637780.012
-9.96389128	-0.154321286	-4.598535144	-0.18310547	-0.7324219	0.61035156	9.1623777	-2.077954074	-1.7417969240000002	0.061035156	0.4272461	-0.24414062	10.02609874	3.8532471040000003	0.8158691100000001	-0.12207031	-0.12207031	-0.061035156	-9.130077880000002	0.619677716	3.89272464	-0.4272461	-0.30517578	-0.24414062	1.035986322	10.582373200000001	2.469140576	0.12207031	-0.12207031	-0.5493164	2.7012207459999997	10.2928714	-1.1747558900000001	-1.4648438	-0.30517578	-1.3427734	1549637780.052
-10.87905252	-0.31223143000000003	-4.9933107	-1.5258789	-0.6713867	0.61035156	9.38010234	-2.003784146	-2.094702176	-0.061035156	-0.30517578	0	10.20554164	3.905883786	1.1675781250000001	-0.30517578	-0.061035156	-0.4272461	-9.477001800000002	0.6148925720000001	3.9393798920000007	-0.36621094	-0.8544922	-0.30517578	0.534741214	11.252295320000002	2.483496106	-0.30517578	-0.4272461	-0.30517578	4.356884784	10.691235520000001	-0.2560058606	-2.5634766	0.30517578	-1.0986328	1549637780.092
-11.05610324	-1.5683349640000002	-4.634423920000001	-1.8310547	-1.0375977	-0.30517578	9.962695680000001	-2.1975829680000003	-2.4906739200000003	-0.24414062	-0.061035156	0.36621094	10.759423920000001	4.507617212	1.3805175720000002	-0.36621094	-0.18310547	-1.0375977	-10.82641574	-0.33615722840000006	4.46694339	-0.4272461	-1.2817383	-0.30517578	0.19020996400000004	11.609985520000002	2.8471679320000005	-0.61035156	-1.0986328	-0.30517578	5.33305661	11.28459514	1.5085204680000002	-5.1879883	0.91552734	1.8310547	1549637780.132
-9.97705072	-3.3053466460000003	-3.180932608	-1.7089844	-1.8920898	-0.4272461	10.422070680000001	-2.7526612400000006	-3.3579834260000005	-0.30517578	0	0.79345703	11.217602340000001	5.284009080000001	1.565942392	-0.4272461	-0.18310547	-1.159668	-10.82641574	-0.33615722840000006	4.46694339	-0.24414062	-0.48828125	-0.24414062	-0.2942871106	10.886230040000001	3.210839856	-0.30517578	-0.5493164	-0.36621094	5.392871106	10.328759980000001	2.209545926	-5.1879883	0.91552734	1.8310547	1549637780.172
-8.823827880000001	-3.31850589	-0.30625	-0.24414062	-1.6479492	0.9765625	10.81086412	-3.18332518	-3.1761474640000005	-0.61035156	0.12207031	0.79345703	10.71994658	5.27563498	2.0707763580000003	-0.61035156	-0.5493164	-0.8544922	-9.197070288	-0.4438232428	1.8793701080000003	0.12207031	0.79345703	-0.18310547	-0.9486572480000001	9.136059800000002	3.0864257200000003	-0.12207031	-0.18310547	-0.61035156	2.702417032	10.33234874	1.886547824	-5.126953	-1.2207031	4.333496	1549637780.212
-9.29157698	-2.7550537140000007	-0.7488769568000001	-0.12207031	1.0375977	0.91552734	9.94953624	-2.928515576	-2.749072284	-0.79345703	0.12207031	0.18310547	10.09907248	4.958618210000001	1.96669928	-0.61035156	-0.48828125	-0.12207031	-9.77966304	-0.9510498200000002	2.5899658540000003	0.48828125	0.36621094	-0.30517578	-1.9044922120000003	8.49365216	3.06848143	-0.12207031	-0.48828125	-0.12207031	0.9869384980000001	12.450976440000002	0.5957519568	-2.0751953	-0.30517578	5.493164	1549637780.252
-10.28928264	-2.5492920320000003	-2.6976317900000004	1.4038086	-0.4272461	-0.061035156	8.9410643	-2.4308594240000003	-2.930908246	-0.6713867	0.48828125	-0.061035156	9.723437500000001	5.4455077880000005	1.435546924	-0.6713867	-0.18310547	0.12207031	-9.77966304	-0.9510498200000002	2.5899658540000003	0.4272461	-0.30517578	0	-1.7298339660000002	10.06079074	3.452490216	0	-0.6713867	0.18310547	0.915161142	11.541797120000002	-0.30625	-2.0751953	-0.30517578	5.493164	1549637780.291
-9.089404254	-2.0528320680000003	-1.924829074	-0.48828125	-1.2817383	0.18310547	9.120507788000001	-2.8986084260000005	-3.514697284	-0.48828125	0.8544922	0.18310547	9.96030252	5.9993894800000005	1.3422363220000002	-0.7324219	-0.6713867	-0.061035156	-9.213818390000002	-1.300366214	3.188110324	0.36621094	-0.12207031	-0.24414062	-1.3972655760000001	9.908862319999999	3.6845702880000006	0.36621094	-0.36621094	-0.12207031	1.225	10.846752700000001	0.5120117212	-0.24414062	-1.7700195	5.126953	1549637780.332
-8.488867212	-1.33984375	-1.085034146	-0.24414062	0.61035156	0.12207031	9.484179712000001	-3.3866942900000003	-3.649877896	-0.5493164	0.30517578	0	9.67080072	5.56154802	1.9176513580000003	-0.7324219	-0.6713867	0.24414062	-9.213818390000002	-1.300366214	3.188110324	0.48828125	0.061035156	-0.36621094	-1.3111327879999999	9.069067392000001	3.5003417540000004	0.12207031	-0.79345703	-0.18310547	1.6329346040000001	9.88732878	1.002490216	1.5258789	3.6621094	3.9672852	1549637780.372
-8.155102340000001	-0.961816394	-1.3195067900000002	-0.48828125	0.48828125	-0.5493164	8.653955072	-2.9990966460000004	-3.2634764400000003	-0.61035156	0.061035156	-0.30517578	8.902783246	4.95024411	2.489477536	-0.5493164	-0.24414062	0.24414062	-8.523559800000001	-0.899609375	2.74428714	0.6713867	-0.061035156	-0.24414062	-0.878076178	8.607299820000001	3.4907714660000004	0	-0.79345703	-0.12207031	-0.6208740020000001	8.19936502	0.7476806610000001	1.5258789	3.6621094	3.9672852	1549637780.411
-7.734009080000001	-1.414013678	-0.83022464	-0.24414062	0.91552734	-0.30517578	7.8488523400000005	-2.4727295320000002	-3.2239991	-0.61035156	0.4272461	-0.30517578	8.81066893	4.53752446	2.300463858	-0.5493164	-0.24414062	0.24414062	-8.193384080000001	-1.23696286	2.94526358	0.79345703	0.24414062	-0.24414062	-0.569433606	8.407519568	3.541015576	0.061035156	-0.61035156	-0.24414062	-0.6208740020000001	8.19936502	0.7476806610000001	2.8686523	3.2348633	1.8920898	1549637780.451
-8.1072509	-1.561157248	-0.8445800720000001	0.79345703	1.5869141	0.12207031	7.803393570000001	-2.0480469240000003	-3.017041034	-0.91552734	0.4272461	-0.24414062	8.939868210000002	4.109252896	1.906884784	-0.61035156	-0.30517578	0.24414062	-7.9373777	-1.62575679	2.8064941100000005	0.6713867	-0.12207031	-0.36621094	-0.2619873004	8.5151857	3.7180663940000005	0	-0.48828125	-0.18310547	-0.38999023560000007	7.084423920000001	1.81716304	1.6479492	0.9765625	0.6713867	1549637780.491
-9.0427491	-0.540722644	-1.490576178	1.0375977	1.953125	0.30517578	7.99838858	-1.9260253600000001	-3.0230224640000003	-0.79345703	0.12207031	-0.18310547	9.173144568	3.7814697480000006	1.9930175720000003	-0.36621094	-0.061035156	0.18310547	-7.94335962	-1.7417969240000002	2.9799560700000005	0.4272461	0.061035156	-0.30517578	-0.03828125	8.70180661	3.8939209260000003	0	-0.4272461	-0.061035156	-0.38999023560000007	7.084423920000001	1.81716304	3.1738281	-0.79345703	-0.061035156	1549637780.531
-9.997387680000001	-0.27873535340000005	-2.592358426	0.6713867	2.6245117	-0.18310547	8.223290740000001	-2.0743652160000003	-3.0959961060000003	-0.48828125	0.061035156	-0.18310547	9.552368210000001	3.6881591460000003	2.1162353240000003	-0.24414062	-0.12207031	0.24414062	-8.559448380000001	-1.6544677520000002	3.631933606	0.12207031	-0.48828125	-0.18310547	-0.04426269568	8.954223740000002	3.9800537140000007	0.061035156	-0.36621094	0.061035156	5.220605432000001	9.185107428000002	1.464257788	4.272461	-3.6010742	-0.4272461	1549637780.571
-11.78583966	0.346923822	-3.1761474640000005	0.48828125	0.8544922	0.18310547	8.56782248	-2.287304712	-3.045751996	-0.24414062	0.18310547	-0.24414062	10.06796924	3.7587402160000005	2.331567392	-0.18310547	-0.18310547	0.30517578	-8.559448380000001	-1.6544677520000002	3.631933606	0.12207031	-0.36621094	-0.061035156	-0.0095703125	9.383691394000001	3.9070800720000003	0	-0.48828125	0.30517578	9.98183606	10.11582068	2.9081787140000004	2.9296875	-3.540039	-0.4272461	1549637780.611
-11.54777806	0.1208251996	-3.744384784	-2.0141602	-1.0986328	0.30517578	9.096582068	-2.5074219240000004	-3.037377896	-0.061035156	0	-0.18310547	10.563232820000001	3.847265576	2.3028564300000003	-0.061035156	0	0.36621094	-8.76521016	-1.4702392180000001	4.00756839	0.18310547	-0.48828125	0.18310547	0.1112548822	9.79880342	3.8831542540000004	0.12207031	-0.61035156	0.36621094	5.249316394	8.858520468	0.11005859620000001	0.061035156	1.0375977	0.18310547	1549637780.651
-10.1660643	-2.1485351440000002	-2.86870108	-1.7700195	-0.12207031	-0.12207031	9.843066100000001	-2.6784912140000006	-3.017041034	0.061035156	-0.12207031	-0.061035156	10.639795320000001	3.9214355040000006	2.013354532	0.061035156	0	0.24414062	-9.23774411	-1.5683349640000002	4.42028804	0.061035156	-0.79345703	0.24414062	0.4486083966	10.44958516	3.8532471040000003	0.061035156	-0.5493164	0.4272461	1.38410643	10.1660643	1.7824707460000002	-0.48828125	-1.8920898	-1.4648438	1549637780.691
-10.393359620000002	-4.38200679	-3.5206787140000007	1.4648438	0.48828125	0.48828125	10.40771466	-2.7526612400000006	-2.92971196	0.061035156	-0.12207031	-0.061035156	10.71994658	3.96569838	1.69633786	0.12207031	-0.12207031	0.061035156	-9.54399411	-1.516894568	3.7671141200000005	-0.18310547	-1.3427734	0.061035156	0.5993408246	10.687646760000002	3.7431884000000006	0.12207031	-0.12207031	0.5493164	5.961108426000001	11.79541034	1.272851538	-0.4272461	1.7700195	-2.746582	1549637780.732
-9.60739766	-3.4381347840000003	-4.00756839	1.953125	-2.1362305	0.79345703	10.44479982	-2.81486821	-2.557666034	-0.061035156	0.48828125	-0.12207031	11.09917032	4.30783696	1.4786132200000002	0.18310547	0	-0.12207031	-10.73310504	-0.808691394	4.2875000000000005	-0.30517578	0.4272461	0.36621094	0.2763427716	10.660132280000001	3.025415036	0	0.30517578	0.61035156	5.961108426000001	11.79541034	1.272851538	-1.0375977	-3.7231445	-1.4648438	1549637780.771
-8.115625000000001	-1.6879638580000003	-3.0959961060000003	1.0986328	0.36621094	0.48828125	9.864599640000002	-3.0589112400000005	-2.6485839660000003	0.12207031	0.36621094	-0.24414062	11.35517572	4.79113768	0.955834964	0.18310547	0.48828125	0.36621094	-9.406420926000001	0.7859619110000001	2.5851807100000004	0.30517578	0.48828125	0.36621094	-0.5778076080000001	9.87536592	2.0061767180000003	-0.5493164	0.48828125	0.5493164	3.2479248200000006	9.268847840000001	-1.592260782	-0.6713867	-0.61035156	-1.2207031	1549637780.811
-8.959009080000001	-1.990625	-4.28391124	0.5493164	0.6713867	0.061035156	9.228173920000001	-3.0014891200000005	-2.180834964	0	0.4272461	-0.4272461	10.44360324	5.118920926	0.8625244110000001	-0.12207031	0.5493164	0.7324219	-9.406420926000001	0.7859619110000001	2.5851807100000004	0.30517578	-0.12207031	0.12207031	-1.1639892572000001	9.85622554	1.387695288	-0.6713867	0.12207031	0.5493164	1.532446286	9.76171875	-1.1017822480000001	0.7324219	-0.18310547	-1.4648438	1549637780.851
-9.522461060000001	-2.5492920320000003	-4.896411240000001	0.9765625	-0.7324219	0.18310547	8.589355432000001	-2.9129637600000002	-1.6496826080000002	-0.061035156	0.061035156	-0.5493164	9.63969748	5.4526857	0.6148925720000001	-0.36621094	0.18310547	0.4272461	-9.594238220000001	0.8720947480000001	2.8495605040000003	0.36621094	0.30517578	-0.12207031	-0.923535144	10.691235520000001	1.579101538	-0.24414062	-0.30517578	0.5493164	1.262084964	10.160083360000002	-1.106567392	0.7324219	-0.18310547	-1.4648438	1549637780.891
-8.67189946	-2.2837158540000004	-3.6391114200000003	0.48828125	-0.48828125	0.5493164	8.67788089	-3.2562989200000003	-2.127001996	-0.18310547	-0.12207031	-0.24414062	9.707885880000001	5.579492212	-0.062207030760000004	-0.6713867	-0.24414062	0.061035156	-8.758032248000001	0.7728027160000001	2.87109375	0.5493164	0.24414062	-0.24414062	-0.539526358	10.55964308	2.095898462	0.12207031	0	0.18310547	1.553979532	9.578686600000001	-1.656860324	0.48828125	-2.1972656	-1.6479492	1549637780.931
-8.22089856	-1.85544429	-2.8902344240000004	2.380371	1.3427734	0.61035156	9.015234620000001	-3.4381347840000003	-2.4356445680000003	-0.5493164	0.18310547	0.061035156	9.591845746	5.037573380000001	0.22849121400000003	-0.6713867	-0.4272461	0.061035156	-8.758032248000001	0.7728027160000001	2.87109375	0.6713867	0	-0.36621094	-0.699829074	9.226977340000001	1.9188476440000002	-0.061035156	-0.12207031	0	2.217919928	9.3489991	-1.7298339660000002	0.36621094	-2.1972656	-1.4038086	1549637780.971
-8.571411240000002	-1.3171142180000002	-3.7635253600000005	2.0141602	0.48828125	0.36621094	8.553466754	-2.837597644	-1.698730432	-0.6713867	0.12207031	0.061035156	8.955419928000001	4.380810504	1.0491455072	-0.6713867	-0.30517578	0.12207031	-8.531933606	1.0096679712	3.122314496	0.9765625	0.12207031	-0.30517578	-0.5670410144	8.737695288000001	1.6915527160000003	-0.24414062	-1.0375977	0.12207031	2.436840854	9.226977340000001	-1.337451178	0.36621094	-2.1972656	-1.4038086	1549637781.011
-8.793920926	-1.3051513580000003	-4.167871106000001	1.7700195	0.18310547	0.48828125	8.10366214	-2.2167236420000003	-1.4044433900000002	-0.61035156	0.12207031	0.061035156	8.9410643	4.13796376	0.833813498	-0.6713867	-0.30517578	0	-8.521167032000001	1.076660144	3.28022464	1.159668	-0.30517578	-0.4272461	0.050244139400000006	9.012841754	1.892529254	-0.061035156	-1.0986328	0	2.6844726440000004	9.325073380000001	-1.129296875	0.24414062	-1.4648438	-1.2817383	1549637781.051
-9.181518570000001	-1.114941394	-4.056616214000001	1.8920898	-0.4272461	0.8544922	8.235253894000001	-1.9355957460000002	-1.848266574	-0.8544922	0.18310547	0.24414062	9.360961960000001	4.01713858	0.3804199280000001	-0.8544922	-0.36621094	-0.12207031	-8.521167032000001	1.076660144	3.28022464	1.3427734	0.30517578	-0.4272461	0.31342773560000003	9.247314300000001	1.9104736420000001	-0.12207031	-0.79345703	-0.12207031	2.48229982	9.599023560000001	-0.966601538	-0.5493164	-1.3427734	-0.61035156	1549637781.091
-8.87766124	-0.659155252	-3.8855469240000007	1.7089844	-0.061035156	1.0375977	8.51040036	-1.8434814300000002	-1.9391846040000003	-1.0375977	0.30517578	0.36621094	9.558349640000001	3.9908202880000005	0.5981445288	-1.0986328	-0.36621094	-0.24414062	-8.34052716	1.3111327879999999	3.3197021760000003	1.7089844	0.30517578	-0.5493164	0.0825439496	9.4255616	1.6437011780000002	-0.24414062	-0.91552734	0.061035156	2.24423822	9.413598740000001	-1.561157248	-0.5493164	-1.3427734	-0.61035156	1549637781.131
-8.828613220000001	-0.6089111420000001	-4.2193116	1.8920898	0.12207031	0.79345703	8.717358426	-2.004980432	-1.6281494600000002	-1.159668	0.30517578	0.5493164	9.74736322	4.041064496	0.775195288	-1.2817383	-0.36621094	-0.36621094	-8.761621106	0.770410144	3.8795653960000003	1.7700195	-0.5493164	-0.7324219	0.095703125	9.578686600000001	1.642504892	-0.30517578	-1.6479492	0.18310547	2.288500998	9.32148462	-1.9583251800000003	-0.8544922	-1.5869141	-0.7324219	1549637781.171
-8.875268570000001	-0.5981445288	-4.648779254000001	1.4648438	-0.061035156	0.48828125	9.11572284	-2.35549321	-1.5360351440000002	-1.2207031	0.18310547	0.5493164	9.97226538	4.221704074	0.6890625	-1.3427734	-0.7324219	-0.36621094	-8.761621106	0.770410144	3.8795653960000003	1.7700195	-0.6713867	-0.6713867	0.8517577880000001	9.98303264	2.080346646	-0.061035156	-2.0141602	-0.18310547	2.20236821	9.360961960000001	-1.9487548920000002	-1.159668	-1.159668	-0.79345703	1549637781.211
-8.680273560000002	-0.6376221040000001	-4.411913940000001	1.2207031	-0.24414062	0.36621094	9.444701980000001	-2.719165036	-1.7824707460000002	-1.2817383	0.12207031	0.5493164	10.097875900000002	4.10805661	0.642407248	-1.4648438	-1.0375977	-0.4272461	-8.991308606	0.230883786	4.10566394	1.3427734	-0.24414062	-0.61035156	1.39008786	9.918433	2.3758300720000003	0.24414062	-1.8310547	-0.6713867	2.710791034	9.195874100000001	-1.637719748	-1.159668	-1.159668	-0.79345703	1549637781.251
-9.395654254	-0.6926513580000001	-3.8460692900000004	0.61035156	-1.2207031	0.48828125	9.092993210000001	-2.8986084260000005	-1.9607177520000003	-1.4648438	0.4272461	0.48828125	10.091894960000001	3.658251996	0.961816394	-1.5258789	-0.91552734	-0.79345703	-9.19467752	0.47971191100000005	3.5302491000000003	1.0986328	0.061035156	-0.48828125	1.403247104	9.68515625	2.250219748	0	-1.6479492	-0.6713867	2.3889892180000003	9.52006839	-1.0969971040000002	-2.1362305	-0.30517578	-0.18310547	1549637781.319
-10.154101440000002	-2.128198282	-2.902197284	0.5493164	-0.24414062	-0.24414062	9.048730432000001	-3.017041034	-2.144946286	-1.4038086	0.4272461	0.61035156	10.7522464	5.0890135800000005	1.12211911	-1.4648438	-1.0375977	-0.5493164	-9.92919928	-0.5467041034000001	3.7049072480000005	0.7324219	0.36621094	-0.5493164	0.27993163940000004	10.450780760000002	2.8806639400000003	-0.12207031	-1.4648438	-0.61035156	2.983544928	10.224683	0.7010253600000002	-3.0517578	-0.48828125	1.2817383	1549637781.39
-10.103857820000002	-2.512207068	-2.1437500000000003	1.0375977	-1.5258789	-0.36621094	9.21501448	-3.2646728240000003	-2.5875733800000003	-1.4038086	0.4272461	0.61035156	10.7522464	5.0890135800000005	1.12211911	-1.4648438	-1.0375977	-0.5493164	-9.92919928	-0.5467041034000001	3.7049072480000005	0.7324219	0.36621094	-0.5493164	0.17106933900000001	10.078735520000002	3.14504393	0.30517578	-1.4648438	-0.91552734	2.983544928	10.224683	0.7010253600000002	-3.0517578	-0.48828125	1.2817383	1549637781.411
-9.372924820000001	-1.9511474640000002	-0.6053222644	0.8544922	-1.0375977	-0.18310547	9.0092527	-3.3771241	-2.795727536	-1.2817383	0.61035156	0.7324219	10.26176718	4.902392572	1.7776855040000001	-1.7089844	-1.0375977	-0.30517578	-9.57629393	-0.387597644	3.293383786	1.0375977	0.7324219	-0.5493164	-0.056225586060000006	9.559545926	3.25988768	0.18310547	-1.0375977	-0.91552734	1.9571288940000002	10.11342752	1.795629892	-3.112793	0.48828125	2.6855469	1549637781.451
-9.791625900000001	-1.3948730040000001	-0.775195288	1.2207031	0.4272461	-0.48828125	8.668310700000001	-3.2862060700000004	-2.61867662	-1.4648438	0.24414062	0.48828125	10.064379500000001	4.813867212	1.73701178	-1.5258789	-0.6713867	-0.36621094	-9.285595746	-0.8541503600000001	3.037377896	1.2817383	0.6713867	-0.7324219	-0.4486083966	9.754540740000001	3.694140576	0	-0.8544922	-0.7324219	1.9571288940000002	10.11342752	1.795629892	-2.0141602	0.30517578	2.8076172	1549637781.491
-10.624242720000002	-1.5719238220000002	-2.19997554	0.91552734	-0.6713867	-0.8544922	8.54389676	-3.1593994600000004	-2.9548339660000003	-1.159668	0.18310547	0.36621094	10.11821286	5.16677266	1.524072284	-1.0375977	-0.48828125	-0.4272461	-9.34421376	-1.7980224640000002	3.23596196	0.79345703	0.30517578	-0.61035156	-0.41870117800000006	10.309619600000001	4.00996106	-0.061035156	-0.8544922	-0.7324219	-0.9199462860000001	10.96877446	1.102978534	-1.5258789	-0.7324219	2.319336	1549637781.531
-9.54160144	-1.5336425720000002	-1.0742675720000001	0.61035156	-0.79345703	-0.24414062	8.907568390000002	-3.366357428	-3.37233876	-0.79345703	0.18310547	0.48828125	10.218701079999999	5.2110353400000005	1.88774411	-0.91552734	-0.36621094	-0.48828125	-9.34421376	-1.7980224640000002	3.23596196	0.61035156	0.91552734	-0.5493164	-0.4378417932	9.863403060000001	3.92023912	0	-0.6713867	-0.91552734	0.6041259784	9.24492212	0.860131839	-1.0375977	-2.6245117	0.6713867	1549637781.571
-9.023608426000001	-0.9869384980000001	-0.36367187500000003	0.6713867	0.5493164	0	9.024804712	-3.6391114200000003	-3.369946286	-0.91552734	-0.24414062	0.30517578	9.8514402	4.62246106	2.2801269960000004	-0.91552734	-0.36621094	-0.30517578	-8.846557608000001	-1.542016574	2.783764676	0.48828125	0.36621094	-0.61035156	-0.6101074280000001	9.004467752000002	3.640307608	-0.12207031	-0.8544922	-0.7324219	0.6041259784	9.24492212	0.860131839	0.36621094	-2.319336	-0.061035156	1549637781.61
-9.254492212	-0.9115722840000001	-1.106567392	0.18310547	0.91552734	-0.24414062	8.53073732	-3.417797824	-3.2742432100000003	-0.9765625	-0.30517578	0.061035156	9.53083516	4.19299321	2.107861322	-0.7324219	-0.061035156	-0.24414062	-8.706591754	-1.69633786	2.5098144959999997	0.6713867	0.30517578	-0.4272461	-0.5275634784000001	8.960205072	3.541015576	-0.30517578	-0.7324219	-0.36621094	1.503735324	8.81665036	0.9378906250000001	1.2817383	0.8544922	-0.4272461	1549637781.65
-9.29636232	-1.350610324	-1.56354982	0.061035156	0.24414062	-0.30517578	8.26755342	-3.228784146	-3.12351088	-0.8544922	0.12207031	0.12207031	9.505712860000001	4.13796376	1.5934570680000002	-0.5493164	0	-0.36621094	-8.706591754	-1.69633786	2.5098144959999997	0.48828125	-0.061035156	-0.4272461	-0.2560058606	9.303539840000001	3.78984375	-0.18310547	-0.36621094	-0.24414062	1.1807373200000002	9.13725589	1.53125	1.2207031	0.4272461	-0.91552734	1549637781.69
-9.508105432	-1.892529254	-1.2321777160000003	0.18310547	0	0	8.559448380000001	-3.2945800720000005	-2.85913089	-0.8544922	0.12207031	0.12207031	9.7485598	4.173852536	1.3446288940000002	-0.24414062	-0.18310547	-0.4272461	-8.80947284	-1.9989990020000004	2.6354248200000003	0.12207031	0.061035156	-0.36621094	-0.2069580072	9.305932608	3.9322021760000005	-0.061035156	-0.061035156	-0.18310547	1.1807373200000002	9.13725589	1.53125	0.91552734	-0.9765625	-1.3427734	1549637781.73
-10.184009080000001	-2.0935058900000003	-2.01096196	0.8544922	1.159668	0	8.65634784	-3.476416034	-2.7167724640000004	-0.12207031	-0.24414062	0.061035156	9.941162140000001	4.131982428000001	1.3482177520000003	0.061035156	0.12207031	-0.30517578	-9.14323732	-1.818359424	2.598339856	-0.24414062	-0.5493164	-0.24414062	-0.16628417539999998	9.441113220000002	3.59484874	-0.12207031	0	0	3.0206298920000005	10.869482820000002	0.45100097840000003	0.7324219	-3.540039	-1.6479492	1549637781.77
-9.861010880000002	-1.617382788	-2.47033696	0.24414062	-0.18310547	-0.24414062	8.4900634	-3.7790771760000004	-2.767016574	0.30517578	-0.30517578	0.061035156	10.100268080000001	4.487280252000001	1.42836911	0.18310547	0.36621094	-0.4272461	-9.82871106	-1.0922119110000001	3.4441162140000006	-0.30517578	0.36621094	0	-0.057421875000000004	9.97465854	3.192895468	-0.12207031	0.12207031	0	3.4979492800000003	9.849048020000001	0.966601538	1.159668	-1.4648438	-1.4648438	1549637781.81
-8.99728984	-1.35419928	-2.107861322	-0.24414062	0.48828125	-0.061035156	8.693432608	-4.023120108	-2.8399902160000003	0.36621094	-0.36621094	0.18310547	10.34790036	4.792333966	1.1328857428	0.18310547	0.18310547	-0.30517578	-9.130077880000002	-0.5909667932	2.9859375000000004	0.061035156	0	-0.12207031	-0.37443847840000005	9.612182608000001	2.9847412140000005	-0.12207031	0.24414062	-0.12207031	2.359082068	9.595434800000001	0.6352294928000001	0.5493164	0.12207031	-1.0986328	1549637781.85
-9.14802266	-1.4331542540000002	-2.654565396	0	0.36621094	-0.24414062	8.798706070000001	-3.5972412140000003	-2.424877896	0.24414062	-0.4272461	0.24414062	9.96389128	4.7349121400000005	1.349414038	0.30517578	0.24414062	0	-9.04992662	-0.611303714	2.98952626	0	0.4272461	-0.061035156	-0.5885742212	9.27722194	2.698828076	-0.12207031	0.12207031	-0.12207031	2.4990478240000003	9.60859375	0.6531738220000001	0.9765625	-0.12207031	-0.9765625	1549637781.89
-9.372924820000001	-1.7035155760000003	-2.969189496	-0.24414062	-0.061035156	-0.18310547	8.59892572	-3.052929712	-2.039672824	0.30517578	-0.24414062	0.30517578	9.506909440000001	4.6069091460000005	1.2034667932	0.36621094	0.18310547	0	-8.9326902	-0.5239746106000001	2.6378173920000005	-0.24414062	-0.24414062	0	-0.43186035340000006	9.460253894000001	2.616284146	-0.12207031	0.12207031	-0.12207031	2.5337402160000004	9.54997554	0.3935791034	0.79345703	-0.5493164	-0.8544922	1549637781.93
-9.38608426	-1.745385782	-2.830419928	-0.24414062	0.18310547	0	8.939868210000002	-3.1007812500000003	-2.3794189300000004	0.24414062	0	0.30517578	9.515283246000001	4.612890576	0.8218505890000001	0.30517578	0.061035156	-0.18310547	-9.095385880000002	-0.37802735600000004	2.92971196	-0.24414062	0.18310547	0.061035156	-0.08493652160000001	9.666015380000001	2.6390135800000003	0	0.24414062	-0.12207031	2.5337402160000004	9.54997554	0.3935791034	0.4272461	-0.36621094	-0.61035156	1549637781.97
-9.3489991	-1.534838858	-2.9823487400000004	-0.30517578	0.18310547	-0.061035156	9.278417932000002	-3.3508057100000004	-2.566040036	0.18310547	-0.18310547	0.12207031	9.681567392	4.600927716	0.9977050720000001	0.30517578	0	-0.24414062	-9.14682608	-0.1878173822	2.996704074	-0.24414062	-0.061035156	0.061035156	-0.230883786	9.58347194	2.45358876	0.12207031	0.36621094	-0.12207031	1.6616454680000001	9.82153354	-0.2775390576	0.4272461	0.061035156	-0.30517578	1549637782.01
-9.24611821	-1.6748047120000003	-3.03020018	-0.30517578	0	-0.12207031	9.136059800000002	-3.3089355040000004	-2.428466754	0.24414062	-0.30517578	0	9.8933107	4.59375	1.0969971040000002	0.18310547	-0.061035156	-0.18310547	-9.05351538	-0.0861328125	2.92971196	-0.18310547	-0.061035156	0.12207031	-0.4342529254	9.60141574	2.365063498	0.12207031	0.061035156	0	1.5432128600000001	9.75214856	-0.3517089856000001	0.36621094	-0.061035156	-0.36621094	1549637782.05
-9.2808107	-1.7860596040000003	-2.9632079680000003	-0.24414062	0.12207031	-0.061035156	9.1109375	-3.2060547120000003	-2.3973632200000004	0.18310547	0	0	10.101464660000001	4.64638678	1.043164038	0.12207031	-0.061035156	-0.061035156	-9.04155252	-0.08493652160000001	2.9679932100000004	-0.24414062	0	0.12207031	-0.2918945288	9.651660340000001	2.454785144	0.061035156	0.061035156	0	1.5432128600000001	9.75214856	-0.3517089856000001	0.24414062	0.061035156	-0.4272461	1549637782.09
-9.3489991	-1.7657226440000002	-2.988330072	-0.12207031	0.18310547	-0.061035156	9.067871106	-3.15102536	-2.19638678	0.061035156	0.061035156	-0.061035156	10.06796924	4.6619384	1.123315396	0.12207031	-0.061035156	0.061035156	-9.081030252000001	0.00478515625	3.052929712	-0.24414062	-0.061035156	0.12207031	-0.21413574280000003	9.74138179	2.43803714	0.061035156	0.12207031	0	1.620971646	9.7318116	-0.1806396466	0.24414062	0.12207031	-0.24414062	1549637782.13
-9.335839660000001	-1.7310302520000003	-3.0337889400000004	-0.18310547	0	-0.12207031	8.963793930000001	-3.1390625	-2.178442392	0.12207031	0	-0.061035156	9.9961911	4.64399411	1.0946044928	0.061035156	0	0.061035156	-9.12888179	0.02990722644	3.0672851440000004	-0.18310547	-0.061035156	0.12207031	-0.2512207068	9.734204074	2.396167032	0.061035156	0.061035156	0	1.516894568	9.782055710000002	-0.33615722840000006	0.12207031	0.24414062	-0.18310547	1549637782.17
-9.29277356	-1.7477783540000003	-2.9321045320000003	-0.12207031	0.24414062	-0.12207031	8.931494110000001	-3.1964844240000003	-2.333959964	0.061035156	0	-0.061035156	9.94714308	4.6978271760000005	0.9809570288	0	-0.061035156	0.061035156	-9.152807608000002	-0.014355469240000002	3.1187255400000002	-0.12207031	0.061035156	0.061035156	-0.25959472840000003	9.7748777	2.451196286	0.061035156	0.061035156	0	1.4965576080000003	9.81435504	-0.2942871106	0.12207031	0.12207031	-0.12207031	1549637782.21
-9.319091754	-1.6903564300000002	-2.9548339660000003	-0.061035156	0.18310547	-0.061035156	8.87407248	-3.2228027160000003	-2.3674560700000002	0	0	-0.12207031	9.87536592	4.719360324	1.061108426	0	-0.061035156	0.061035156	-9.1276857	-0.031103515380000002	3.122314496	-0.061035156	0.061035156	0.061035156	-0.2643798822	9.75214856	2.4870849640000006	0.061035156	0.12207031	-0.061035156	1.28122554	9.788037140000002	-0.33615722840000006	0.061035156	0.24414062	-0.061035156	1549637782.25
-9.35378444	-1.642504892	-2.99191893	-0.12207031	0.12207031	-0.061035156	8.81784694	-3.208447284	-2.255004892	0.061035156	0	-0.061035156	9.82392572	4.71816394	1.149633786	0	-0.12207031	0	-9.051123200000001	-0.07536621106000001	3.064892572	-0.061035156	0	0	-0.31103514400000004	9.73659694	2.51459964	0.061035156	0.061035156	-0.061035156	1.3015625000000002	9.788037140000002	-0.46655273560000005	-0.061035156	0.12207031	0	1549637782.29
-9.377710160000001	-1.676000998	-3.03857428	-0.061035156	-0.12207031	-0.12207031	8.76879892	-3.202465854	-2.327978534	0	-0.061035156	-0.061035156	9.861010880000002	4.6703125000000005	1.0946044928	0	-0.061035156	0	-9.100170926	-0.1303955072	3.131884784	-0.061035156	0	0	-0.2081542932	9.789233426000001	2.5947509	0	0	-0.061035156	1.3613769960000002	9.81435504	-0.4342529254	0.061035156	-0.061035156	-0.061035156	1549637782.33
-9.27961412	-1.714282248	-2.9727783540000003	-0.061035156	0	-0.18310547	8.753247300000002	-3.1905028960000004	-2.3889892180000003	0	0	-0.061035156	9.858617720000002	4.586572284	1.1173339660000001	0.061035156	0	-0.12207031	-9.136059800000002	-0.16987304320000002	3.208447284	-0.061035156	0	0	-0.046655271600000006	9.73898912	2.654565396	0	0	-0.061035156	1.3613769960000002	9.81435504	-0.4342529254	-0.061035156	0	-0.12207031	1549637782.37
-9.303539840000001	-1.6915527160000003	-3.0002929320000002	0	0	-0.18310547	8.741284440000001	-3.15102536	-2.3387451080000004	0	-0.061035156	0	9.850244600000002	4.49924321	1.2094482428000002	0.061035156	0	-0.12207031	-9.16357428	-0.1878173822	3.2467285340000003	-0.061035156	0.12207031	0	-0.019140625	9.66242662	2.6222655759999998	0	0.18310547	-0.12207031	1.4953613220000002	9.788037140000002	-0.3517089856000001	0.061035156	0	0	1549637782.41
-9.32866214	-1.7812744600000001	-3.06848143	-0.12207031	-0.18310547	-0.24414062	8.68864766	-3.052929712	-2.3208007200000003	0.061035156	-0.061035156	0.061035156	9.81315944	4.3784179320000005	1.178344748	0	-0.061035156	-0.18310547	-9.20065944	-0.22849121400000003	3.23596196	-0.061035156	0.24414062	0	0.12919922120000002	9.65883786	2.6784912140000006	0	0.30517578	-0.061035156	1.4953613220000002	9.788037140000002	-0.3517089856000001	-0.061035156	0	0	1549637782.45
-9.25090306	-2.04924321	-3.037377896	-0.24414062	-0.36621094	-0.30517578	8.67788089	-2.8914307100000003	-2.3794189300000004	0	0.061035156	0.18310547	9.79880342	4.189404254	1.2178222840000001	0.061035156	0.061035156	-0.30517578	-9.222192392	-0.2033691394	3.2060547120000003	-0.061035156	0.36621094	0	0.30744628600000007	9.605004892	2.6964355040000005	-0.061035156	0.61035156	-0.061035156	1.62575679	9.729418930000001	-0.2763427716	-0.061035156	-0.061035156	0	1549637782.49
-9.21860324	-2.22629393	-2.9703858800000003	0.061035156	-0.24414062	-0.24414062	8.755639480000001	-2.75983876	-2.1844238220000003	0.061035156	0.5493164	0.30517578	9.67917482	4.100878894	1.356591754	0	0.12207031	-0.4272461	-9.304736420000001	-0.14714355040000002	3.2527099640000006	-0.061035156	0.61035156	0	0.3505126800000001	9.49016124	2.642602536	-0.061035156	0.7324219	-0.061035156	1.753759784	9.797607428000001	-0.0837402356	0	0	0.12207031	1549637782.53
-9.254492212	-2.198779254	-2.99191893	0.061035156	-0.6713867	-0.30517578	8.64558107	-2.66772464	-2.04924321	0.18310547	0.8544922	0.4272461	9.3573732	3.9621094240000003	1.191503894	0	0.12207031	-0.48828125	-9.46623552	-0.10168457460000001	3.237158246	0	0.7324219	0	0.570629892	9.35976538	2.6713134000000003	-0.061035156	0.91552734	-0.061035156	1.4176025360000002	9.87775908	-0.26318359620000004	-0.18310547	0.30517578	0.36621094	1549637782.57
-9.206640380000001	-2.27653804	-2.8316162140000003	0.061035156	-0.5493164	-0.48828125	8.451782248	-2.3889892180000003	-1.987036142	0.30517578	1.8920898	0.6713867	8.94465306	3.8520507200000003	0.955834964	-0.061035156	0.12207031	-0.8544922	-9.719848740000002	-0.04306640576	3.323291034	0.18310547	1.4038086	0	0.8720947480000001	9.226977340000001	2.7729980040000006	0.12207031	1.5258789	-0.12207031	1.234570288	9.863403060000001	-0.2918945288	-0.36621094	0.12207031	0.5493164	1549637782.61
-9.03916034	-2.2430420320000004	-2.70600589	0.30517578	-0.30517578	-0.79345703	8.100073380000001	-2.327978534	-1.6927490020000002	0.48828125	3.112793	1.0375977	8.72453624	3.90827626	0.9630126800000001	-0.12207031	0.12207031	-1.2207031	-9.777270468000001	-0.192602536	3.1761474640000005	0.061035156	2.319336	0.061035156	0.783569339	9.0858152	2.62944339	0.36621094	2.1972656	-0.24414062	1.4678466460000001	9.697119110000001	-0.1674804712	-0.36621094	-0.18310547	0.5493164	1549637782.65
-8.972167932000001	-2.135375998	-2.64379892	0.24414062	-0.24414062	-1.2817383	7.5330322480000005	-2.4870849640000006	-1.3948730040000001	0.6713867	2.4414062	1.4038086	8.628832968000001	4.182226440000001	0.970190396	-0.18310547	0.061035156	-1.4648438	-9.555957068	-0.0909179712	2.910571286	0.061035156	2.5024414	0.061035156	0.41870117800000006	9.22458516	2.43803714	0.7324219	2.1362305	-0.24414062	1.4678466460000001	9.697119110000001	-0.1674804712	-0.48828125	0.24414062	0.7324219	1549637782.69
-9.077441394000001	-2.2944824280000002	-2.6940429320000003	0.4272461	-0.5493164	-1.7700195	7.56652806	-2.902197284	-1.1484375	0.61035156	1.4038086	1.7700195	8.72932158	4.48847644	1.0371826080000002	-0.36621094	-0.18310547	-1.8310547	-9.631323380000001	-0.1399658246	2.72036142	0	3.0517578	0.12207031	0.2524169928	9.22338858	2.4727295320000002	0.8544922	2.1972656	-0.30517578	1.8004150360000002	9.71745607	0.0909179712	-0.7324219	0.4272461	0.91552734	1549637782.73
-8.92670926	-2.409326178	-2.3889892180000003	0.48828125	-0.61035156	-1.8920898	7.8512451080000005	-3.226391574	-0.9307128600000001	0.30517578	1.7700195	1.953125	8.77836911	4.702612320000001	1.227392572	-0.48828125	-0.24414062	-1.953125	-9.523657248000001	-0.12800292540000002	2.2645751800000005	-0.061035156	3.8452148	0.18310547	0.135180661	8.96499002	2.410522464	0.7324219	2.380371	-0.36621094	1.9379882200000003	9.713867212	-0.03947753894	-0.61035156	0.36621094	0.9765625	1549637782.77
-8.78076178	-2.5217773560000003	-2.32319339	0.48828125	-0.36621094	-1.8920898	7.67180162	-3.5422119600000004	-0.5275634784000001	0.12207031	0.5493164	2.1362305	8.878857428000002	4.968188400000001	1.503735324	-0.48828125	-0.12207031	-1.8920898	-9.191088760000001	-0.1435546875	1.565942392	0	3.6010742	0.12207031	-0.27275390380000003	8.89919429	2.2035644960000003	0.7324219	2.4414062	-0.36621094	2.55288089	9.553564300000001	0.22490234620000002	-0.61035156	0.6713867	1.0375977	1549637782.81
-9.012841754	-2.569628894	-2.19638678	0.5493164	-0.6713867	-1.7700195	7.94216304	-3.994409146	-0.35649413939999997	0.12207031	0.5493164	2.1362305	8.96499002	5.342626800000001	1.349414038	-0.48828125	0.061035156	-1.7700195	-9.04633786	-0.095703125	0.846972644	-0.061035156	3.6621094	0.12207031	-0.8314209260000001	9.036767572	1.945166034	0.61035156	2.0751953	-0.24414062	2.95363768	9.614575180000001	-0.01315917932	-0.48828125	0.48828125	1.159668	1549637782.85
-9.18869658	-2.62705072	-2.16767572	0.30517578	-0.36621094	-1.8310547	8.14792482	-4.355688400000001	-0.4378417932	0.18310547	-0.061035156	2.1362305	9.05351538	5.9551268	1.4702392180000001	-0.5493164	0	-1.7089844	-9.03916034	-0.023925780760000005	0.0346923822	0.061035156	3.3569336	0.061035156	-0.8314209260000001	9.036767572	1.945166034	0.61035156	2.0751953	-0.24414062	2.95363768	9.614575180000001	-0.01315917932	-0.9765625	0.91552734	1.0986328	1549637782.889
-9.2724366	-3.063696286	-2.2669677520000002	0.4272461	-0.30517578	-1.953125	8.17902806	-4.896411240000001	-0.192602536	0	-0.12207031	1.953125	8.7963134	6.567626800000001	1.610205072	-0.6713867	-0.24414062	-1.5869141	-9.21860324	-0.11484375000000001	-0.539526358	0.061035156	2.9296875	0.061035156	-1.459472644	9.8083741	1.670019568	0.61035156	1.5869141	-0.12207031	3.029003894	9.46503894	0.2990722644	-0.24414062	0.5493164	1.2207031	1549637782.93
-9.131274460000002	-3.535034146	-2.042065396	0.30517578	-0.5493164	-1.7089844	7.957714660000001	-5.52565944	-0.15073241820000002	0.12207031	-0.30517578	1.8310547	8.96977536	6.89660643	1.4451172120000002	-0.5493164	-0.30517578	-1.4648438	-9.343017572	-0.046655271600000006	-1.0898193390000002	0.061035156	2.8686523	0.061035156	-1.341040036	10.0380616	1.745385782	0.5493164	1.3427734	0	2.940478534	9.512890380000002	0.423486322	-0.30517578	0.7324219	0.91552734	1549637782.969
-9.164770468	-3.935791034	-1.796826178	0.48828125	-0.36621094	-1.4038086	8.07495108	-6.05322284	-0.3576904254	0	-0.9765625	1.7700195	9.061889480000001	7.068872300000001	1.7118896760000002	-0.18310547	-0.18310547	-1.3427734	-9.366943390000001	0.01315917932	-1.6879638580000003	0	2.6245117	0.061035156	-1.509716754	10.035669420000001	1.5180908540000002	0.4272461	1.2207031	-0.061035156	3.31611322	9.38488768	0.7129882787999999	-0.5493164	0.48828125	0.79345703	1549637783.009
-9.197070288	-4.08173822	-1.7286376800000003	0.61035156	-0.24414062	-1.2817383	8.19577626	-6.608300720000001	-0.2954833966	-0.061035156	-0.79345703	1.3427734	8.918335160000002	7.384692392	1.7884521760000003	-0.30517578	-0.30517578	-1.159668	-9.394457968000001	0.0837402356	-2.1329834260000005	0.18310547	2.4414062	0.12207031	-1.582690396	10.20673822	1.3302734620000003	0.36621094	0.8544922	0	3.9381836060000004	9.371728240000001	0.5060302716	-0.24414062	-0.061035156	0.5493164	1549637783.05
-9.023608426000001	-4.1236084260000005	-1.7693115020000003	0.6713867	-0.061035156	-1.2817383	8.03547374	-6.83200679	-0.40793457460000004	-0.061035156	-0.18310547	1.0375977	8.87646466	7.702905252000001	1.5372314300000003	-0.061035156	-0.18310547	-1.0986328	-9.40163588	0.12202148560000001	-2.6641358800000003	0.18310547	1.953125	0.061035156	-1.65805661	10.377808	1.293188498	0.30517578	0.5493164	-0.061035156	3.228784146	9.42077626	0.709399411	0.18310547	0.61035156	0.61035156	1549637783.089
-8.936279254	-4.2875000000000005	-1.905688498	0.4272461	-0.24414062	-1.2207031	7.62753894	-6.9073732	-0.5993408246	-0.061035156	-0.36621094	1.159668	8.576196580000001	7.93618161	1.415209964	0	-0.12207031	-0.91552734	-9.4171875	0.05502929712000001	-3.0230224640000003	0.18310547	1.7700195	0.061035156	-1.5683349640000002	10.40532248	1.268066394	0.36621094	0.48828125	-0.18310547	3.2383545320000002	9.34541034	1.137670926	-0.061035156	0.24414062	0.30517578	1549637783.129
-8.98173822	-4.494457968	-1.6843750000000002	0	-0.30517578	-0.8544922	7.461254892	-7.121509080000001	-0.3337646466	0.12207031	-0.48828125	0.8544922	8.407519568	8.005566394	1.332666034	0	-0.12207031	-0.7324219	-9.42077626	-0.04426269568	-3.3627685700000005	0.18310547	1.4648438	0.061035156	-1.5910644960000002	10.412500000000001	1.19270018	0.36621094	0.48828125	-0.24414062	3.9369873200000005	9.136059800000002	0.7967285340000001	-0.12207031	-0.48828125	0.061035156	1549637783.169
-8.679076980000001	-4.61767572	-1.476220746	0.18310547	0.30517578	-0.61035156	7.328466754	-7.35358876	-0.5191894568000001	0.18310547	-0.36621094	0.6713867	8.213720746000002	8.118017572	1.3302734620000003	0.18310547	0.061035156	-0.6713867	-9.35856929	-0.173461911	-3.708496106	0.061035156	1.2817383	0	-1.56953125	10.52016574	1.0922119110000001	0.30517578	0.36621094	-0.24414062	4.139160144000001	9.136059800000002	0.617285144	0.12207031	-0.30517578	0	1549637783.209
-8.657543930000001	-4.71098642	-1.7872558900000002	0	0.12207031	-0.5493164	7.25429712	-7.4074221200000006	-0.531152356	0.12207031	-0.18310547	0.6713867	8.104858426	8.10844748	1.4989501800000002	-0.061035156	-0.18310547	-0.61035156	-9.198266574	-0.1614990216	-3.966894568	-0.061035156	0.91552734	0	-1.638916034	10.317992720000001	1.0168457068	0.30517578	0.4272461	-0.18310547	3.9154540740000003	9.10974092	0.593359375	0.18310547	0.18310547	0	1549637783.249
-8.50441893	-4.9622070680000006	-1.7657226440000002	-0.12207031	-0.36621094	-0.48828125	7.200463760000001	-7.297363220000001	-0.5586669928	0	0.061035156	0.30517578	8.21970198	7.921826080000001	1.5085204680000002	0	0	-0.30517578	-9.07146016	-0.01076660144	-4.055419928	0	0.6713867	0	-1.726245108	10.064379500000001	0.9689941100000001	0.24414062	0.12207031	-0.24414062	3.6068116	9.197070288	0.762036142	0.12207031	0.36621094	-0.12207031	1549637783.289
-8.1670652	-5.1177246400000005	-1.52526857	-0.12207031	-0.12207031	-0.48828125	7.144238220000001	-7.02460962	-0.724951178	0.12207031	-0.061035156	0.12207031	8.106054712	7.622753894000001	1.681982428	0.12207031	-0.12207031	-0.18310547	-9.021215560000002	-0.0035888672120000004	-4.109252896	-0.061035156	0.48828125	0.061035156	-1.46665036	9.9698732	0.9881347840000001	0.24414062	-0.061035156	-0.18310547	3.32089856	9.22578125	0.7859619110000001	0.30517578	0.24414062	-0.18310547	1549637783.329
-8.098876800000001	-5.280419928000001	-1.5563721040000003	0	-0.061035156	-0.4272461	6.981542932000001	-6.837988220000001	-0.594555661	0.24414062	-0.30517578	0.061035156	7.94216304	7.536621106	1.526464856	0	-0.18310547	-0.24414062	-8.97097194	0.0095703125	-4.104467752000001	-0.061035156	0.4272461	0	-1.24294429	9.9794429	1.061108426	0.24414062	0	-0.12207031	3.591259784	9.289184800000001	0.805102536	0.24414062	-0.12207031	-0.24414062	1549637783.369
-8.104858426	-5.260082968000001	-1.6532714660000003	-0.061035156	-0.12207031	-0.4272461	6.69682608	-6.9097653800000005	-0.6364257788	0.24414062	0.24414062	0.18310547	8.182617212	7.5114991	1.4977538940000001	-0.061035156	0	-0.061035156	-8.97097194	-0.007177734620000001	-4.166674820000001	-0.061035156	0.4272461	0	-1.4702392180000001	9.987817000000001	0.985742212	0.061035156	0.18310547	-0.18310547	3.6546630400000004	9.267651260000001	0.7716064300000001	0.18310547	-0.061035156	-0.12207031	1549637783.409
-8.067773560000001	-5.317504892	-1.5982422120000002	0	-0.061035156	-0.30517578	6.8403808900000005	-6.7578369600000014	-0.462963858	0.061035156	0.24414062	0	7.638305710000001	7.558154254000001	1.56354982	-0.061035156	0	-0.30517578	-8.901586960000001	0.0418701178	-4.334155252	0	0.36621094	0	-1.4977538940000001	9.98542482	0.909179712	0.061035156	0	0	3.658251996	9.24013678	0.458178714	0.18310547	0.12207031	-0.061035156	1549637783.449
-8.13356929	-5.522070288000001	-1.676000998	0.12207031	0.24414062	-0.18310547	6.4826902	-6.7578369600000014	-0.531152356	0.24414062	0.24414062	0.12207031	7.75075679	7.7687010800000005	1.490576178	0	0.24414062	-0.18310547	-8.8896241	0.053833007200000005	-4.482495108	-0.061035156	0.12207031	0.061035156	-1.57551268	10.01772464	0.7859619110000001	0.12207031	0.12207031	-0.061035156	3.2646728240000003	9.404028060000002	0.387597644	-0.061035156	0.18310547	0	1549637783.489
-7.9517334260000005	-5.470629892	-2.024121106	0.18310547	0.5493164	0	6.784155252000001	-6.926513580000001	-0.660351538	0.12207031	0.48828125	0.24414062	7.9062744600000014	7.963696580000001	1.620971646	0	0.4272461	-0.12207031	-9.145629892	0.10288086060000001	-4.492065396	-0.12207031	0.12207031	0.061035156	-1.629345746	10.28808606	0.5084228534	-0.061035156	0	0.061035156	3.2646728240000003	9.404028060000002	0.387597644	-0.061035156	0.36621094	-0.061035156	1549637783.529
-8.07973642	-5.52565944	-2.3542969240000002	0.061035156	0.30517578	0.12207031	6.955224640000001	-7.097582968	-0.6519775360000001	0.12207031	0.48828125	0.24414062	7.82133786	8.03547374	1.701123004	0	0.4272461	-0.36621094	-8.96977536	0.40793457460000004	-4.623657248000001	-0.061035156	0	0.12207031	-1.5216797120000003	10.411303420000001	0.416308606	-0.18310547	-0.061035156	0.18310547	3.2742432100000003	9.32866214	0.23208007200000003	-0.18310547	0.24414062	-0.18310547	1549637783.569
-7.9062744600000014	-5.534033246000001	-2.4153076080000004	0.12207031	0.24414062	0.48828125	6.82961412	-7.027001800000001	-0.2260986322	0.12207031	0.24414062	0.18310547	7.838086060000001	8.192187500000001	1.738207968	0	0.5493164	-0.18310547	-8.681469748	0.7716064300000001	-4.615283246	0.061035156	-0.24414062	0.12207031	-1.783667032	10.2091304	0.07177734424	-0.4272461	-0.30517578	0.24414062	3.6929442900000002	9.140844748000001	-0.002392578076	0	-0.12207031	-0.24414062	1549637783.609
-7.600024460000001	-5.591455072	-2.709594748	0.30517578	-0.061035156	0.61035156	6.927710160000001	-7.02341304	-0.023925780760000005	0.12207031	0.24414062	0.18310547	7.7148682100000014	8.665917932000001	1.943969748	-0.36621094	0.24414062	0.18310547	-8.425463760000001	1.1855224640000002	-4.559057608	0.30517578	-0.61035156	0.12207031	-2.11982428	10.140942000000003	-0.269165036	-0.48828125	-1.2817383	0	3.5984375	9.197070288	0.39238280760000005	0.18310547	0.061035156	-0.18310547	1549637783.649
-7.5414062500000005	-5.97785643	-2.477514676	0.8544922	0.061035156	0.91552734	6.846362320000001	-6.964794928000001	0.25959472840000003	0.24414062	0.61035156	-0.30517578	7.27702626	9.60739766	2.127001996	-0.5493164	0.36621094	0.5493164	-8.31899411	1.46665036	-4.43703624	0.6713867	-1.0986328	0.061035156	-2.709594748	10.468725540000001	-0.31103514400000004	-0.8544922	-2.9907227	-0.5493164	3.59484874	9.338232428000001	0.71538089	-0.12207031	0.12207031	0	1549637783.689
-8.808276260000001	-5.608202880000001	-2.378222644	1.4648438	0.4272461	1.0986328	6.989917032	-7.200463760000001	0.6232665740000001	0.12207031	0.5493164	-0.7324219	6.15610324	10.553662140000002	2.1305908540000003	-0.7324219	0.6713867	0.7324219	-8.907568390000002	1.53125	-4.100878894	0.9765625	-1.4648438	0.12207031	-4.100878894	10.603905760000002	-0.1806396466	-0.9765625	-4.3945312	-1.0375977	3.3077391200000004	9.754540740000001	0.2775390576	-0.6713867	-0.5493164	0.4272461	1549637783.729
-9.152807608000002	-5.768505890000001	-2.512207068	0.8544922	-0.5493164	0.91552734	7.134667932000001	-7.769897660000001	0.6806884980000001	0.24414062	0.18310547	-1.4648438	5.02680661	11.40661592	1.796826178	-0.8544922	-0.12207031	0.4272461	-9.130077880000002	1.7980224640000002	-3.9417724640000005	1.5258789	-1.6479492	0.18310547	-4.393969748000001	11.01542932	-0.19020996400000004	-1.2207031	-5.3100586	-1.7089844	3.3077391200000004	9.754540740000001	0.2775390576	-1.0986328	-1.5869141	0.36621094	1549637783.769
-8.787939300000001	-6.3116211060000005	-1.7477783540000003	1.5258789	0.18310547	0.9765625	7.564135880000001	-8.09768071	0.193798822	0.18310547	1.2817383	-2.2583008	4.40832518	11.74995108	1.3039550720000002	-0.79345703	-0.36621094	-0.30517578	-9.80358876	1.848266574	-3.464453076	2.5634766	-2.6855469	-0.061035156	-3.917846646	11.245116820000002	0.27993163940000004	-0.7324219	-5.92041	-2.6245117	2.4308594240000003	10.62304712	0.492871106	-0.4272461	-1.0375977	0.061035156	1549637783.809
-8.238842752000002	-6.215917932000001	-1.113745108	3.0517578	0.8544922	1.5258789	8.354882788000001	-7.885937500000001	-1.0922119110000001	-1.2817383	3.6010742	-2.746582	4.03986821	11.153002700000002	0.6914550720000001	-0.6713867	-0.48828125	-1.4038086	-10.097875900000002	0.970190396	-2.7969239200000002	3.0517578	-1.8310547	-0.18310547	-3.5386230040000006	11.02021466	0.7811767572	-0.8544922	-5.3710938	-3.0517578	1.6437011780000002	10.235449280000001	0.419897464	-0.6713867	-0.9765625	-0.18310547	1549637783.849
-8.16826178	-5.82353534	-0.570629892	3.540039	1.2207031	2.0751953	8.914746106	-7.122705072	-1.8985107820000002	-3.2958984	5.6152344	-3.7841797	4.294677716000001	10.003369600000001	0.3194091754	-0.30517578	-1.159668	-2.6855469	-9.500927520000001	0.617285144	-2.61867662	3.7231445	-2.1362305	-0.061035156	-3.41301268	10.075146760000003	0.8362060700000001	-0.8544922	-5.3710938	-3.0517578	2.0061767180000003	9.559545926	0.8816650360000001	-0.5493164	-2.4414062	-0.48828125	1549637783.889
-8.356079074	-5.230175720000001	-0.7141846040000002	4.211426	2.319336	1.7700195	8.21970198	-6.139355432	-1.947558606	-5.3710938	5.3100586	-3.6010742	5.050732428000001	9.118115020000001	0.22011719240000002	-0.18310547	-1.5869141	-3.479004	-9.29157698	0.38400878600000005	-2.25261232	4.5776367	-2.9907227	-0.061035156	-3.5673339660000005	9.398047120000001	1.0443603240000001	-0.18310547	-5.79834	-2.746582	1.9607177520000003	10.370629500000001	1.546801718	-0.61035156	-3.2958984	-0.6713867	1549637783.929
-8.08691394	-4.548291034	-0.7991211060000001	4.272461	1.8920898	1.5258789	7.036572480000001	-4.914355432000001	-1.3948730040000001	-7.2021484	3.6621094	-1.8920898	5.5938478400000005	8.791528060000001	0.47492675720000005	-0.91552734	-3.0517578	-3.8452148	-9.56672374	-0.324194339	-1.1017822480000001	5.126953	-2.9907227	-0.12207031	-3.5338378600000007	8.9829348	1.129296875	0.48828125	-6.4697266	-2.5024414	1.4367432100000002	10.28330072	2.38540036	-1.0986328	-3.6621094	-0.79345703	1549637783.969
-8.027099640000001	-3.9381836060000004	-0.45937500000000003	5.2490234	2.5634766	1.953125	6.456372300000001	-3.8891358800000004	-1.143652356	-8.972168	2.1362305	0.4272461	6.1477295320000005	8.612085160000001	0.287109375	-2.319336	-4.9438477	-3.6621094	-9.433935700000001	-1.11613768	-0.47014160340000005	5.126953	-2.5024414	-0.061035156	-3.3771241	8.761621106	0.9630126800000001	1.0986328	-7.3242188	-2.0141602	0.6280517572	9.74138179	1.677197284	-1.6479492	-5.6152344	-0.12207031	1549637784.009
-8.224487320000001	-3.2479248200000006	-0.47971191100000005	4.8828125	2.8076172	2.4414062	6.55207518	-3.6797851440000002	-1.5491942900000002	-9.399414	0.36621094	2.319336	6.73271466	8.229272660000001	0.12800292540000002	-3.3569336	-5.3710938	-3.0517578	-8.81665036	-1.0886230432000001	-0.113647464	5.432129	-2.6245117	0	-2.7729980040000006	8.34890126	1.035986322	1.0375977	-7.9345703	-1.7089844	1.8578369600000002	9.267651260000001	0.838598642	-3.2348633	-8.544922	-0.6713867	1549637784.049
-8.40153804	-2.633032248	-0.5287597644	4.3945312	2.6245117	2.380371	7.322485520000001	-3.7276367800000005	-1.387695288	-9.399414	0.36621094	2.319336	6.604711960000001	7.80458966	-0.08493652160000001	-3.90625	-5.7373047	-2.4414062	-8.524755890000002	-1.0180419928000002	0.462963858	5.7373047	-3.4179688	-0.18310547	-2.063598642	8.140747300000001	1.3793212860000001	0.79345703	-7.9345703	-1.6479492	2.642602536	9.02839357	0.5634521466	-3.90625	-8.178711	-1.159668	1549637784.089
-8.652759080000001	-2.337548822	-0.4378417932	4.1503906	2.1362305	1.953125	8.120410340000001	-3.6797851440000002	-1.5156982820000002	-8.544922	1.3427734	2.9296875	6.243432608000001	7.646679712	-0.2607910144	-4.0893555	-6.164551	-2.1362305	-8.838183606000001	-1.4630615020000002	1.42836911	5.6762695	-3.479004	-0.4272461	-1.274047824	8.464941394	1.9128662140000001	1.159668	-7.9345703	-1.4648438	2.605517572	8.988915740000001	0.6459961060000001	-3.90625	-6.1035156	-1.2817383	1549637784.129
-8.737695288000001	-2.35549321	-0.3672607428	4.0893555	2.6245117	1.4648438	8.55107428	-3.6211670320000002	-1.6496826080000002	-5.7373047	2.8686523	1.7089844	6.125	7.77348642	-0.48330077880000005	-4.1503906	-6.286621	-2.319336	-9.314306610000001	-2.204760782	2.2083496400000002	5.1879883	-2.6855469	-0.6713867	-0.39836425720000007	9.058300720000002	2.6641358800000003	1.159668	-7.9345703	-1.4648438	2.605517572	8.988915740000001	0.6459961060000001	-4.1503906	-5.1879883	-1.0986328	1549637784.169
-8.939868210000002	-2.56484375	-0.5467041034000001	3.7231445	2.6855469	1.2207031	9.535620108000002	-3.6558594240000004	-1.2333740020000001	-5.493164	4.211426	1.2207031	6.35109874	7.693335160000001	-0.6400146760000001	-3.7231445	-6.164551	-2.5634766	-9.44350589	-2.751464856	2.64379892	4.5776367	-1.953125	-0.79345703	0.09450683900000001	9.18271466	3.5565673920000003	1.5869141	-6.1035156	-1.4648438	3.0589112400000005	8.7448732	1.2453369600000002	-3.2958984	-5.3710938	-0.6713867	1549637784.209
-8.91953125	-2.345922824	-0.6531738220000001	3.2958984	2.380371	1.2207031	9.87895468	-4.0326903960000005	-1.490576178	-5.493164	4.211426	1.2207031	6.727929712	7.449292032000001	-0.30625	-2.5634766	-5.6152344	-2.5634766	-9.42915036	-2.9261230040000004	2.83879393	4.0283203	-1.7700195	-0.8544922	0.2189208966	9.031982428000001	4.131982428000001	1.2207031	-5.126953	-1.5258789	3.0589112400000005	8.7448732	1.2453369600000002	-3.1738281	-6.286621	-0.5493164	1549637784.249
-9.0092527	-1.971484424	-0.34931639400000003	3.1738281	2.319336	1.0986328	9.645678420000001	-4.4705322480000005	-1.745385782	-3.0517578	4.4555664	-0.79345703	7.102368210000001	7.387085160000001	0.34213867800000003	-1.4648438	-4.638672	-2.5024414	-9.376513580000001	-3.00627446	3.0828369600000003	3.7231445	-0.91552734	-0.7324219	-0.005981445288000001	8.7963134	4.635620108	1.2207031	-5.126953	-1.5258789	3.1797364200000002	8.503222840000001	1.62575679	-2.746582	-6.8969727	0	1549637784.289
-10.04523912	-1.79323732	-0.40075683900000003	3.1738281	2.4414062	1.0375977	9.02241214	-4.727734424	-1.885351538	-1.8920898	4.1503906	-1.2207031	7.102368210000001	7.3667482	1.035986322	-0.5493164	-3.8452148	-2.2583008	-9.181518570000001	-3.0995849640000004	3.0158447480000006	3.3569336	-0.79345703	-0.6713867	-0.5132080072	8.595336960000001	4.959814300000001	0.9765625	-3.6621094	-1.3427734	4.54111322	7.8620117800000004	0.9307128600000001	-2.0751953	-7.1411133	0	1549637784.328
-10.85991214	-1.2895996400000003	-0.7464843750000001	2.5024414	1.7089844	0.9765625	8.101269568000001	-4.965795926	-2.304052716	-1.0375977	3.540039	-1.159668	6.9588134	7.675390380000001	1.693945288	0.061035156	-3.2958984	-2.0141602	-9.19348143	-3.0038817900000003	3.051733426	3.1738281	-0.61035156	-0.48828125	-0.9378906250000001	8.66352536	5.067480432000001	0.91552734	-3.479004	-1.0986328	4.54111322	7.8620117800000004	0.9307128600000001	-1.0986328	-5.554199	-0.30517578	1549637784.369
-11.09917032	-2.259790036	-1.178344748	1.0375977	1.5258789	0.61035156	7.5019284200000005	-5.293579074	-2.7634277160000003	-1.0375977	3.540039	-1.159668	6.73271466	8.206542932000001	1.96669928	0.24414062	-2.9907227	-1.6479492	-9.24013678	-3.0218260800000003	2.9129637600000002	2.9907227	-0.91552734	-0.4272461	-1.3673584260000002	9.069067392000001	5.1440429320000005	1.0375977	-3.112793	-0.6713867	5.8953125	8.680273560000002	1.35419928	0.18310547	-3.4179688	-0.9765625	1549637784.409
-11.399438400000001	-3.70131839	-1.1209228240000002	2.6855469	0.79345703	1.5258789	7.0951902	-5.697924820000001	-2.987133786	-0.24414062	2.8686523	-0.79345703	6.797314300000001	9.132470746000001	2.101879892	0.36621094	-2.5634766	-1.4648438	-9.77368161	-2.674902356	3.125903354	2.8686523	-0.36621094	-0.6713867	-1.7633300720000002	9.791625900000001	4.9263183900000005	1.0375977	-3.112793	-0.6713867	5.8953125	8.680273560000002	1.35419928	-0.12207031	-3.2958984	-1.7700195	1549637784.448
-9.96628444	-3.452490216	-2.04086911	3.7231445	1.6479492	2.0751953	6.401342752000001	-6.032885880000001	-2.8627197480000004	0.24414062	2.0141602	0.18310547	7.149023560000001	9.916039840000002	2.403344748	0.48828125	-1.6479492	-0.9765625	-9.945947480000001	-1.5898682100000001	2.98952626	2.9296875	-0.48828125	-0.91552734	-2.8041014400000006	9.937573380000002	4.166674820000001	0.79345703	-2.6855469	0	8.201757788	9.01882338	3.8807617800000003	1.2817383	-4.272461	0.061035156	1549637784.489
-7.793823380000001	-3.3328614200000004	-3.5206787140000007	3.112793	1.0986328	2.0751953	5.42995607	-6.059204074	-2.70839856	0.36621094	2.0751953	1.159668	7.18969748	10.0213134	2.7969239200000002	0.36621094	-1.7700195	0.18310547	-8.82023912	-0.1363769568	2.600732428	3.479004	-0.36621094	-1.0375977	-3.749169928	9.307128894	2.646191394	0.79345703	-3.4179688	0.30517578	1.9188476440000002	8.994897660000001	1.052734375	-0.12207031	-1.4648438	-0.8544922	1549637784.528
-6.910961960000001	-4.57341304	-4.547094748	4.1503906	2.0751953	1.7700195	4.85214856	-5.852246106	-2.34711911	0.061035156	1.953125	2.0141602	6.437231430000001	9.850244600000002	2.2167236420000003	-1.0986328	-3.540039	1.7089844	-8.86210962	0.7859619110000001	2.112646466	3.4179688	-2.746582	-1.4648438	-3.08881839	9.130077880000002	1.4391357820000001	0.91552734	-4.638672	0.48828125	2.4667480040000003	9.484179712000001	-1.1903076080000001	1.4038086	-4.5776367	-1.4648438	1549637784.568
-8.23764676	-5.10217302	-5.492163039999999	5.065918	1.159668	1.8310547	4.683471646	-6.05561502	-1.427172824	-1.0986328	2.4414062	2.5024414	5.991015380000001	10.21511232	1.222607428	-2.8686523	-4.699707	2.319336	-10.639795320000001	1.3649658540000003	3.6797851440000002	3.6621094	-1.2817383	-1.4038086	-1.2895996400000003	10.316797120000002	1.3446288940000002	1.3427734	-4.0893555	0.30517578	-0.1495361322	10.62185054	-1.485791034	1.2817383	-1.5258789	-0.5493164	1549637784.608
-8.444604532000001	-3.7120849640000007	-5.479003894000001	5.493164	1.8310547	2.0141602	4.354492212	-7.3595702880000005	-0.699829074	-1.8310547	3.1738281	3.4179688	6.05202626	10.460351440000002	0.23566894960000004	-3.540039	-4.699707	1.8310547	-10.989111420000002	1.0754638580000002	4.39995108	4.272461	1.0986328	-1.2817383	-0.732128894	10.983129500000002	1.7465820680000002	1.2207031	-2.5024414	0.24414062	-0.34931639400000003	10.608691100000001	-2.295678714	1.0986328	-2.8686523	-0.18310547	1549637784.648
-8.12160643	-2.6354248200000003	-5.467040740000001	4.699707	1.7700195	1.8310547	4.265966754000001	-8.553466754	-0.22011719240000002	-2.1972656	2.6855469	4.9438477	6.2565917540000004	9.376513580000001	-0.193798822	-2.8686523	-3.90625	2.0751953	-9.5451902	0.965405252	3.045751996	4.333496	0.79345703	-1.2207031	-1.4247802520000001	9.74257788	1.532446286	0.4272461	-2.0751953	0.12207031	2.004980432	9.863403060000001	-2.04086911	1.0375977	-4.5776367	-0.8544922	1549637784.688
-8.188598740000002	-2.287304712	-5.10217302	4.8217773	0.4272461	1.2207031	5.078247300000001	-8.34890126	0.8445800720000001	-3.0517578	2.746582	5.004883	5.89411592	8.57858876	-0.2033691394	-1.8920898	-3.2348633	2.6855469	-8.82023912	1.030004892	3.0158447480000006	4.5776367	0.91552734	-1.159668	-1.9487548920000002	8.838183606000001	1.429565396	0.4272461	-3.0517578	0.061035156	2.004980432	9.863403060000001	-2.04086911	1.2207031	-3.8452148	-0.79345703	1549637784.728
-8.228076080000001	-2.495458966	-4.218115216	5.3100586	0.8544922	1.0375977	5.58427716	-8.18022464	1.5204834260000002	-2.9907227	4.0283203	4.0893555	5.37492662	8.517577880000001	-0.308642572	-1.8920898	-3.112793	2.5634766	-8.445800720000001	0.6890625	2.7131836060000003	4.333496	0.30517578	-1.3427734	-1.4810058900000003	9.144433606	1.2907959260000001	0.6713867	-3.4179688	0.061035156	2.624658246	9.46145018	-1.168774411	1.0375977	-2.8076172	-0.61035156	1549637784.768
-8.576196580000001	-2.1844238220000003	-4.2240966460000005	6.0424805	2.0141602	1.2207031	5.2576902	-8.28430162	1.7417969240000002	-2.5634766	4.1503906	3.2348633	4.94785144	8.662329074	-0.36965332460000005	-2.2583008	-3.3569336	2.0141602	-8.689843750000001	0.45100097840000003	3.2909912140000004	4.4555664	0.8544922	-1.4038086	-1.0048827880000002	9.57629393	1.5109130400000002	0.91552734	-3.7231445	-0.36621094	2.45598143	9.616967752	-0.9606201080000001	0.8544922	-3.112793	-0.36621094	1549637784.808
-9.130077880000002	-1.144848642	-4.62604982	5.493164	1.5869141	1.2817383	4.712182608	-8.34890126	1.606616214	-2.319336	3.3569336	2.8686523	4.695434604000001	8.607299820000001	-0.4761230432	-2.2583008	-4.0283203	1.4038086	-8.706591754	0.3517089856000001	3.3268798920000004	4.5166016	0.7324219	-1.3427734	-0.9953125	9.76889676	1.9032959260000002	1.0986328	-3.540039	-0.6713867	2.45598143	9.616967752	-0.9606201080000001	0.18310547	-4.211426	-0.061035156	1549637784.848
-9.412402160000001	-0.3971679712	-4.97775908	4.5166016	1.5869141	1.159668	4.810278354	-8.57380342	1.453491214	-2.1972656	3.7231445	2.6855469	4.846167032	8.462548920000001	-0.3146240216	-1.8310547	-3.8452148	0.61035156	-8.882446580000002	0.1387695288	3.3555908540000003	4.638672	1.0375977	-1.4038086	-0.9929199280000001	10.02250998	2.1066650360000003	0.9765625	-3.479004	-0.9765625	3.2969726440000002	9.402832068	-2.204760782	-0.12207031	-4.1503906	0.12207031	1549637784.888
-9.45666484	-0.668725589	-4.8533447480000005	3.90625	0.91552734	0.79345703	4.917944289999999	-8.6766848	1.3230957460000001	-2.0141602	4.0893555	2.1972656	5.02680661	8.464941394	0.0693847644	-1.4648438	-3.0517578	-0.48828125	-8.73171376	-0.2536132788	3.0601074280000002	4.4555664	0.91552734	-1.3427734	-1.107763678	10.2342527	2.036083966	0.9765625	-3.479004	-0.9765625	3.2969726440000002	9.402832068	-2.204760782	0.18310547	-4.1503906	-0.30517578	1549637784.928
-9.164770468	-0.8194580072000001	-4.088916034	3.540039	-0.18310547	1.0375977	5.03398462	-8.674292032	1.356591754	-1.8310547	4.3945312	1.7089844	5.17753894	8.540307608	0.6125	-1.4038086	-2.5024414	-1.3427734	-8.518774460000001	-0.3014648462	2.6605469240000006	4.0893555	-0.24414062	-1.2207031	-1.18671875	9.96748004	1.79323732	0.36621094	-4.211426	-1.159668	3.7886474640000007	9.351391574	-1.9930175720000003	-0.24414062	-4.333496	-0.48828125	1549637784.968
-8.771191394	-0.740502896	-3.6104003600000003	2.5634766	0.6713867	0.9765625	5.106957968000001	-8.601318390000001	1.264477536	-1.8310547	4.3945312	1.7089844	5.199072480000001	8.595336960000001	0.835009784	-1.8310547	-2.9907227	-2.0141602	-8.752050720000002	-0.40314941100000007	2.7550537140000007	3.8452148	0.061035156	-1.0986328	-1.015649411	9.79401857	1.677197284	0.24414062	-4.5166016	-1.4648438	3.188110324	9.131274460000002	-1.8195557100000002	-0.6713867	-2.9907227	-0.12207031	1549637785.008
-8.58696286	-1.7752929320000002	-3.6474853240000003	2.6855469	0.48828125	0.9765625	5.077050720000001	-8.2173098	1.013256839	-1.3427734	4.211426	1.0375977	5.437134080000001	8.755639480000001	0.6459961060000001	-2.4414062	-3.1738281	-2.4414062	-8.3967527	-0.4904785144	2.288500998	3.479004	-0.061035156	-1.0986328	-1.038378894	9.713867212	1.6915527160000003	0.24414062	-4.5166016	-1.4648438	3.188110324	9.131274460000002	-1.8195557100000002	-0.91552734	-3.0517578	-0.36621094	1549637785.048
-9.363354532	-2.9548339660000003	-3.9979980040000007	2.6245117	0.061035156	1.3427734	5.0698732	-7.833300720000001	0.7416992212000001	-0.5493164	3.479004	-0.7324219	5.671606430000001	8.939868210000002	0.4904785144	-2.6245117	-3.112793	-2.8686523	-8.72333966	0.0729736322	1.7477783540000003	3.2348633	-1.4648438	-1.2817383	-1.33386232	9.922021760000002	1.400854532	-0.30517578	-4.699707	-1.4038086	2.956030252	9.01882338	-1.403247104	-1.4038086	-2.9296875	-0.12207031	1549637785.088
-10.989111420000002	-4.006372104	-3.27663588	2.5024414	-1.4648438	1.2207031	4.90598143	-8.10246556	0.11723633180000001	-0.24414062	3.2348633	-1.4648438	5.697924820000001	10.13615764	0.07416992212000001	-3.1738281	-3.540039	-3.3569336	-10.225878600000001	0.31103514400000004	2.7155760800000004	3.6010742	-0.4272461	-1.3427734	-1.491772464	11.04533696	1.7884521760000003	-0.061035156	-4.9438477	-1.159668	5.196679712	11.162573380000001	2.082739218	-2.6855469	-2.8686523	1.0375977	1549637785.128
-10.297655760000001	-3.452490216	-2.5002441100000006	2.4414062	-0.6713867	0.7324219	5.036376800000001	-9.34780252	-0.6962402160000001	-0.24414062	3.2348633	-1.4648438	5.63691394	11.464038040000002	-0.4904785144	-3.7231445	-4.699707	-3.7841797	-11.1948732	-0.417504892	3.261083966	3.9672852	-0.24414062	-1.4648438	-1.739404254	11.595629500000001	3.06848143	0.36621094	-3.8452148	-1.0375977	3.6415038940000004	12.763208360000002	4.0147461060000005	-4.4555664	-2.0751953	2.9296875	1549637785.168
-9.637304712	-3.0541259000000003	-1.451098642	3.7841797	0.6713867	0.5493164	5.730224640000001	-10.455566100000002	-1.553979532	-0.30517578	3.2958984	-1.4648438	5.9036866	10.916137680000002	-0.7476806610000001	-3.2348633	-5.126953	-3.3569336	-10.47111772	-1.8542480040000002	2.6210692900000003	3.7841797	0.79345703	-1.5258789	-2.304052716	10.145727340000002	3.9190429320000004	0.061035156	-3.479004	-1.2207031	3.6415038940000004	12.763208360000002	4.0147461060000005	-4.5776367	-2.2583008	4.333496	1549637785.208
-10.170849640000002	-2.988330072	-2.058813498	2.9296875	-1.4648438	-0.061035156	6.20036592	-9.95432158	-1.9355957460000002	-0.61035156	4.699707	-2.5634766	5.840283246000001	9.496142572	-0.04426269568	-1.5869141	-4.272461	-2.319336	-9.961499100000001	-2.1030761780000002	2.2849121400000003	3.2348633	0.061035156	-1.0986328	-2.4081298920000003	8.92670926	3.6295410340000003	0.061035156	-3.479004	-1.2207031	-0.8960205072	13.386474640000001	1.7848632200000003	-4.8828125	-3.7231445	3.9672852	1549637785.248
-8.606103240000001	-3.33645018	-1.3709472839999999	2.9296875	-0.61035156	0.18310547	5.7421875	-9.777270468000001	-2.396167032	-0.61035156	4.699707	-2.5634766	5.41201178	9.319091754	0.501245108	-1.159668	-3.2958984	-1.8920898	-9.360961960000001	-1.927221646	2.153320288	3.2348633	0.4272461	-0.91552734	-2.0576172120000003	8.895605432000002	3.410620108	0.061035156	-3.8452148	-1.3427734	-0.30625	9.96748004	0.885253894	-4.9438477	-6.4086914	2.1972656	1549637785.288
-7.467236420000001	-3.0625	-0.32180175720000004	3.6010742	0.36621094	0.8544922	5.09379892	-9.77368161	-2.8962158540000003	-0.5493164	3.3569336	-4.0893555	4.850952176000001	8.846557608000001	0.5778076080000001	-1.8310547	-3.4179688	-1.7089844	-8.54628894	-1.909277356	1.89013678	3.3569336	0.061035156	-1.0375977	-2.16408696	8.25678714	3.4548827880000004	0.36621094	-3.479004	-1.0375977	-0.30625	9.96748004	0.885253894	-4.5776367	-5.126953	1.0986328	1549637785.328
-7.7842527	-2.30883786	-0.5335449280000001	4.333496	0.9765625	1.0375977	4.80310054	-8.890820288	-3.129492212	-0.5493164	3.3569336	-4.0893555	4.61767572	7.964892572	0.7991211060000001	-1.7700195	-4.1503906	-1.159668	-8.3201902	-1.8949219240000001	1.650878894	3.4179688	0	-0.91552734	-2.3578857820000003	7.503125000000001	3.4907714660000004	0.48828125	-3.7841797	-0.7324219	2.573217752	7.8261232000000005	0.050244139400000006	-3.479004	-2.5024414	0.6713867	1549637785.368
-8.23645018	-1.6078125	-0.538330072	3.6010742	1.4038086	0.91552734	4.623657248000001	-8.129980432	-3.293383786	-0.91552734	2.6245117	-4.5166016	4.743286240000001	8.0905027	0.9737792932	-1.4648438	-4.211426	-0.79345703	-8.403930710000001	-1.8793701080000003	1.9978027160000003	3.479004	-0.30517578	-0.7324219	-2.183227536	7.966088760000001	3.7204589660000003	0.7324219	-3.7841797	-0.4272461	1.41042482	7.293774460000001	0.7105957068000001	-2.6245117	0.18310547	0	1549637785.408
-8.839379892	-1.4750244600000002	-0.30625	2.8686523	2.0751953	0.91552734	4.549487320000001	-8.011548020000001	-3.660644568	-0.91552734	2.6245117	-4.5166016	4.877270468000001	8.641992212	1.1316894568000002	-1.3427734	-3.8452148	-0.36621094	-8.359667932	-2.237060504	2.217919928	3.479004	-0.79345703	-0.79345703	-2.063598642	8.540307608	4.099682608	0.79345703	-3.6010742	-0.36621094	1.41042482	7.293774460000001	0.7105957068000001	-2.319336	0.7324219	-0.36621094	1549637785.448
-9.49494658	-1.471435504	-0.173461911	2.8076172	1.7089844	1.0375977	4.691845746	-7.792626800000001	-3.881957968	-1.5258789	2.9296875	-3.1738281	4.955029254	8.752050720000002	1.4415283540000001	-0.8544922	-3.7841797	0.12207031	-8.710180710000001	-2.6150878600000005	2.845971646	3.3569336	-0.79345703	-0.8544922	-1.6437011780000002	8.80349092	4.4489991	0.79345703	-3.6010742	-0.36621094	0.9307128600000001	7.55097644	1.378125	-1.2817383	-0.9765625	-1.0375977	1549637785.488
-9.55117212	-1.2513183900000002	-0.30505371400000003	2.5024414	1.8310547	0.79345703	4.7073974640000005	-7.58686502	-3.8329101440000004	-1.953125	2.5024414	-2.9296875	5.0280027	8.883642572	1.9367920320000003	-0.36621094	-3.4179688	0.24414062	-8.99728984	-2.8136719240000003	3.3555908540000003	3.0517578	-0.36621094	-0.79345703	-0.80390625	9.189892572	4.9167482	0.91552734	-3.540039	-0.79345703	4.411913940000001	7.9625	1.8697998200000001	0	-3.0517578	-1.4648438	1549637785.528
-10.323974640000001	-1.5743163940000002	-0.6053222644	2.1362305	1.8920898	0.48828125	4.633227536	-7.55336911	-3.599633786	-2.1362305	2.0751953	-2.5634766	5.11652806	9.10974092	2.4811035340000003	0	-2.319336	0	-9.326269568	-3.00986322	3.5015380400000002	2.6855469	-0.5493164	-0.7324219	-0.3194091754	9.52485324	5.063891574	0.79345703	-3.0517578	-0.9765625	4.411913940000001	7.9625	1.8697998200000001	0.79345703	-5.3710938	-0.79345703	1549637785.568
-12.35886232	-1.362573282	-0.1387695288	2.1972656	0.91552734	0.6713867	4.347314496	-7.680175720000001	-3.3448242800000005	-2.319336	1.7089844	-1.8920898	5.151220746000001	9.30234375	2.884252896	0.18310547	-1.5869141	-0.4272461	-9.66481929	-3.045751996	3.803002896	2.380371	0.12207031	-0.61035156	-0.3935791034	9.8418705	5.152417032000001	0.79345703	-2.4414062	-0.8544922	9.518872300000002	9.310717752	6.8224366000000005	-0.30517578	-4.3945312	-0.5493164	1549637785.608
-12.94504442	-0.708203125	-0.83022464	1.4038086	0.24414062	0.79345703	4.05422374	-7.878759980000001	-2.9644042540000006	-2.319336	1.7089844	-1.8920898	5.455077880000001	9.95910692	3.0397704680000004	0.24414062	-1.7089844	-0.7324219	-9.753344748	-2.5636474640000007	3.867602536	2.1362305	-0.12207031	-0.6713867	-0.802709964	10.630224640000002	4.897607428000001	0.61035156	-2.1362305	-0.5493164	3.0589112400000005	8.29506839	2.282519568	-0.6713867	1.4038086	0.5493164	1549637785.648
-10.32995558	-1.052734375	-1.4463134979999999	1.0986328	-0.4272461	1.3427734	3.9381836060000004	-8.20773912	-2.1341797120000003	-2.6245117	1.3427734	-0.9765625	6.306836060000001	10.608691100000001	3.0565185700000006	0.18310547	-1.0375977	-0.6713867	-9.264062500000001	-2.060009784	3.619970746	2.1972656	0.24414062	-0.79345703	-1.4953613220000002	11.036962860000001	4.64638678	0.24414062	-2.1972656	-0.12207031	3.0589112400000005	8.29506839	2.282519568	1.2207031	-2.1362305	-0.7324219	1549637785.687
-9.274829074000001	-2.54689946	-1.726245108	2.0141602	1.4038086	1.0986328	4.043457068	-8.23286142	-0.923535144	-2.9296875	1.8920898	1.0375977	6.7650144800000005	10.394556200000002	2.95961911	0.36621094	-0.12207031	-0.18310547	-9.15878894	-1.96669928	3.092407248	1.7089844	-1.0986328	-0.9765625	-1.41640625	10.686450180000001	4.06977536	0.24414062	-2.1972656	-0.12207031	2.63183606	8.534326080000001	3.0959961060000003	0.79345703	-4.699707	-1.3427734	1549637785.728
-8.35249002	-3.257495108	-3.2383545320000002	2.1362305	0.9765625	0.91552734	4.056616214000001	-8.029492212000001	0.5048339856	-2.5634766	2.2583008	1.4038086	6.7063967600000005	10.0464357	3.0804442900000004	0.12207031	0.12207031	0.36621094	-9.374121106	-1.022827176	2.8495605040000003	1.4038086	-0.7324219	-0.9765625	-1.1627929712000002	10.01772464	2.971582068	-0.5493164	-1.8310547	0.30517578	2.636621106	9.45307608	0.5024413940000001	1.2207031	-3.8452148	-2.0141602	1549637785.767
-8.060595746	-3.5625489200000002	-3.7647216460000004	2.6855469	1.0986328	1.0986328	3.773095746	-8.15988768	1.5587646760000002	-2.0141602	2.2583008	1.7700195	6.281713760000001	9.455468750000001	2.7119873200000004	-1.0375977	-0.79345703	1.0375977	-9.603808606000001	-0.113647464	2.4117187500000004	1.2817383	-0.79345703	-0.8544922	-1.0934082068000002	9.152807608000002	1.9930175720000003	-0.4272461	-1.7089844	0.30517578	2.636621106	9.45307608	0.5024413940000001	1.3427734	-3.6010742	-1.7089844	1549637785.807
-8.38478984	-3.0804442900000004	-4.487280252000001	2.6245117	1.0375977	0.91552734	3.1952880400000003	-8.497240920000001	1.9702880400000002	-1.5869141	0.8544922	2.2583008	6.12021466	9.164770468	1.9296142180000002	-2.1972656	-1.4648438	1.5258789	-10.0464357	0.619677716	2.568432608	1.4648438	0.061035156	-0.7324219	-0.879272464	9.159985520000001	1.5216797120000003	-0.30517578	-1.4038086	0.5493164	1.7501709260000002	9.956713760000001	-1.41640625	1.5258789	-1.7700195	-1.3427734	1549637785.848
-9.29157698	-1.9140625000000002	-5.1978759000000005	2.319336	0.91552734	0.6713867	3.180932608	-9.19348143	2.4129150360000002	-1.5869141	0.061035156	2.9296875	6.17404802	9.52604982	0.7464843750000001	-2.746582	-1.4648438	1.4648438	-10.485473740000002	0.88046875	2.89741214	1.2817383	0	-0.5493164	-0.5060302716	10.106250000000001	1.7083007200000002	0.061035156	-0.6713867	0.8544922	1.594653354	10.224683	-1.506127896	1.2817383	-2.2583008	-1.159668	1549637785.887
-8.901586960000001	-1.5013427520000002	-4.84736322	0.91552734	0.24414062	0.30517578	3.4560790740000003	-10.160083360000002	2.805297824	-1.6479492	0.91552734	3.7231445	6.336743210000001	9.431542932000001	-0.34453125	-2.746582	-1.4648438	1.5869141	-9.45666484	0.576611322	2.642602536	1.5258789	0.7324219	-0.48828125	-0.454589856	10.158886780000001	1.9690917540000001	0	0	0.91552734	1.594653354	10.224683	-1.506127896	1.159668	-2.4414062	-1.3427734	1549637785.927
-8.35009784	-1.449902356	-3.611596646	1.5869141	0.30517578	0.18310547	3.5003417540000004	-9.97226538	2.9416748200000002	-1.4038086	1.4038086	3.8452148	6.377417032	8.60371106	-0.7728027160000001	-1.8920898	-1.4038086	2.1362305	-8.97695288	0.4378417932	2.7658202880000005	1.2207031	-0.18310547	-0.4272461	-0.6519775360000001	9.377710160000001	2.013354532	-0.24414062	-0.12207031	0.61035156	2.08513179	9.53442392	-1.7083007200000002	1.4038086	-3.1738281	-1.7700195	1549637785.967
-8.26755342	-1.320703076	-3.499145468	1.8920898	1.0375977	0.061035156	3.3460204680000003	-9.19348143	2.7550537140000007	-0.79345703	0.61035156	3.2348633	6.209936600000001	8.01992212	-0.8445800720000001	-0.9765625	-1.0986328	2.380371	-8.497240920000001	0.2763427716	2.6079101440000003	0.9765625	0.24414062	-0.4272461	-0.5060302716	8.901586960000001	1.9786621400000002	-0.061035156	-0.36621094	0.4272461	2.08513179	9.53442392	-1.7083007200000002	1.3427734	-2.6245117	-1.953125	1549637786.007
-8.747265380000002	-1.161596646	-3.9716797120000003	1.6479492	0.7324219	0	3.2646728240000003	-8.69941394	2.368652356	-0.12207031	-0.12207031	2.5634766	5.920434800000001	7.598827880000001	-0.7381103240000001	-0.48828125	-0.79345703	2.2583008	-8.42905252	0.2177246106	2.6844726440000004	0.7324219	0.18310547	-0.30517578	0.0	8.70898462	2.0289062500000004	0.12207031	-0.18310547	0.18310547	2.9727783540000003	9.253295926000002	-1.28122554	1.0375977	-1.953125	-1.7700195	1549637786.047
-9.118115020000001	-1.02163089	-4.153515576	1.2817383	-0.12207031	-0.061035156	3.23356929	-8.47211911	1.8351074280000002	0.24414062	-0.8544922	2.1362305	5.7649170320000005	7.294970746000001	-0.5861816394	-0.12207031	-0.4272461	1.8310547	-8.44819339	0.3146240216	2.733520468	0.5493164	0.4272461	-0.30517578	0.1686767572	8.826220746	2.063598642	0.12207031	-0.18310547	0.18310547	3.1869139400000006	9.27124002	-1.0419677520000001	0.6713867	-1.4038086	-1.2817383	1549637786.087
-8.968579074	-0.7979248200000001	-3.782666034	1.0986328	-0.30517578	0.18310547	3.1641846040000003	-8.391967752000001	1.204663089	0.4272461	-1.0375977	1.8920898	5.888134980000001	7.20883786	-0.270361322	0.4272461	0	1.2207031	-8.32497554	0.5120117212	2.6665283540000004	0.5493164	0.48828125	-0.18310547	0.18422851440000002	9.118115020000001	2.080346646	0.36621094	0.12207031	0.12207031	2.5851807100000004	9.512890380000002	-1.1257080072	0.30517578	-1.4648438	-1.0986328	1549637786.127
-8.94465306	-0.6304443390000001	-3.69892572	0.8544922	-0.12207031	0.36621094	3.20007338	-8.27233876	0.86850589	0.24414062	-0.8544922	1.7700195	6.184814300000001	7.29138179	0.288305661	0.79345703	0.30517578	0.79345703	-8.017529254000001	0.5610595746000001	2.686865216	0.5493164	0.18310547	-0.30517578	-0.18422851440000002	9.217407248	1.990625	0.061035156	0.5493164	0.24414062	2.268164038	9.307128894	-1.1484375	-0.18310547	-1.7089844	-1.0375977	1549637786.167
-9.029589660000001	-0.840991214	-3.794628894	0.61035156	-0.8544922	0.12207031	3.275439496	-7.987622300000001	0.6818847840000001	0.18310547	-0.4272461	1.6479492	6.375024460000001	7.5234619600000014	0.7668212860000001	0.6713867	0.4272461	0.5493164	-7.986425720000001	0.6376221040000001	2.70361322	0.36621094	-0.4272461	-0.36621094	-0.43066405760000004	9.35378444	1.9942138580000002	0.061035156	0.5493164	0.24414062	1.44870607	9.29516574	-1.6879638580000003	-0.4272461	-1.4648438	-1.2207031	1549637786.207
-9.374121106	-0.916357428	-3.5697264400000006	0.91552734	-0.5493164	0.36621094	3.178540036	-7.7615235600000005	0.5431152356000001	0.18310547	-0.4272461	1.6479492	6.34870607	8.07136232	1.0886230432000001	0.30517578	0.061035156	0.24414062	-8.69223642	0.45100097840000003	3.2239991	0.5493164	-0.8544922	-0.48828125	-0.07775878600000001	10.100268080000001	2.336352536	0.18310547	-0.7324219	0.24414062	1.44870607	9.29516574	-1.6879638580000003	-0.30517578	-1.2817383	-1.4038086	1549637786.247
-9.612182608000001	-0.2990722644	-3.7467773560000004	0.6713867	-0.061035156	0.48828125	3.1641846040000003	-8.176635880000001	0.3517089856000001	0.18310547	-0.91552734	1.6479492	6.40732428	8.689843750000001	1.3362548920000001	0.18310547	-0.4272461	-0.4272461	-9.414794928000001	-0.0454589856	3.841284146	0.12207031	-0.48828125	-0.5493164	0.3935791034	10.97116664	2.7012207459999997	0.18310547	-0.7324219	0.24414062	1.9032959260000002	9.765307608	-1.252514676	-0.91552734	-1.0375977	-1.0986328	1549637786.287
-9.889721940000001	-0.17465820680000002	-4.166674820000001	-0.061035156	0.24414062	0.6713867	3.1641846040000003	-8.176635880000001	0.3517089856000001	0.18310547	-0.91552734	1.6479492	6.5843750000000005	9.139648560000001	1.605419928	0.30517578	-0.36621094	-1.0375977	-9.48776857	-0.19619140380000002	3.976464856	0	-0.4272461	-0.61035156	0.571826178	11.30971646	3.0601074280000002	0.061035156	-0.6713867	-0.061035156	2.551684604	9.835888579999999	-1.808789038	-1.5258789	-0.48828125	-1.0986328	1549637786.327
-10.857519960000001	-0.5479003894	-4.386792032000001	-1.0986328	-0.61035156	0.5493164	3.9501464660000005	-8.92910144	0.025122070680000004	0	-0.79345703	2.0751953	6.616674820000001	9.56552716	1.7681152160000002	0.4272461	0.30517578	-1.7700195	-9.90766574	-0.43066405760000004	4.043457068	-0.4272461	-0.8544922	-0.4272461	0.0693847644	11.79660692	3.129492212	-1.0375977	-0.61035156	-0.5493164	2.8962158540000003	10.11342752	-1.5204834260000002	-2.0751953	0.12207031	-0.79345703	1549637786.367
-10.722338760000001	-1.4451172120000002	-4.248022464000001	-1.7700195	-0.48828125	0.12207031	4.76242662	-9.536816394	-0.1818359424	0	-0.79345703	2.0751953	6.4575683900000005	10.27014128	2.08513179	0.5493164	0.9765625	-2.5024414	-10.56801718	-0.5443115216000001	3.9776612400000007	-0.4272461	-0.48828125	-0.4272461	-0.3337646466	11.600414840000001	3.352001996	-1.159668	-0.4272461	-0.61035156	3.393872104	10.796509080000002	-0.56823732	-3.1738281	-0.18310547	-0.30517578	1549637786.407
-9.90647014	-2.9177491	-3.737207068	-1.4038086	-1.0986328	-0.061035156	5.740990920000001	-10.35029254	-0.5084228534	-0.48828125	0.4272461	0.4272461	6.04724092	10.05122104	2.356689496	0.18310547	1.0375977	-2.6855469	-10.509399460000001	-0.668725589	3.255102536	-0.36621094	-0.5493164	-0.48828125	-1.2261962860000002	10.20673822	3.1282959260000003	-1.159668	-0.4272461	-0.61035156	5.316308606000001	10.461548020000002	2.259790036	-4.1503906	0.4272461	1.4038086	1549637786.447
-9.16716304	-3.334057608	-2.1521240020000003	-0.6713867	-2.9907227	0.79345703	6.034082068	-10.375414840000001	-0.6125	-0.48828125	0.4272461	0.4272461	5.4909667540000004	8.979345746000002	2.3578857820000003	-0.5493164	0.30517578	-2.1972656	-9.719848740000002	-0.5203857428	2.404541034	0	0.48828125	-0.24414062	-1.8398925720000001	8.42785643	2.7634277160000003	-0.79345703	-0.12207031	-0.36621094	5.316308606000001	10.461548020000002	2.259790036	-4.699707	-0.36621094	3.9672852	1549637786.487
-8.748461960000002	-2.6258545320000004	-0.686669928	-0.6713867	-0.30517578	1.159668	5.48378894	-9.624145468	-0.39836425720000007	-1.159668	1.0375977	-1.7700195	4.9263183900000005	8.58217752	1.947558606	-1.3427734	-0.6713867	-1.6479492	-9.234155252	-0.729736322	1.6365234620000002	0.24414062	-0.61035156	-0.061035156	-2.3495117800000003	8.00676268	2.948852536	-0.79345703	-0.12207031	-0.36621094	3.4225829680000004	10.467528960000001	1.5025390379999999	-2.8076172	-0.36621094	5.554199	1549637786.527
-10.09907248	-2.4404297120000003	-2.000195288	0	0.5493164	0.4272461	5.48378894	-9.624145468	-0.39836425720000007	-1.5869141	1.0375977	-3.9672852	4.618872104	9.261669928000002	1.272851538	-1.8310547	-1.5258789	-1.5869141	-9.5451902	-1.4738280760000002	1.796826178	0	-0.61035156	0.18310547	-2.02292482	9.15161142	3.4800048920000006	-0.36621094	-0.6713867	0	1.02163089	11.95810504	-0.0657958966	-2.319336	-0.5493164	5.3100586	1549637786.567
-9.564331070000001	-1.665234424	-2.5612548920000004	-1.0375977	-2.380371	-0.061035156	3.7647216460000004	-10.71994658	-0.230883786	-0.7324219	2.0141602	-5.126953	4.859326080000001	9.590649460000002	0.835009784	-1.8310547	-1.5258789	-1.5869141	-9.402832068	-1.77290036	2.6114991	-0.18310547	0.18310547	0.18310547	-1.3805175720000002	9.53442392	3.8556396760000005	0.30517578	-0.12207031	0.24414062	1.02163089	11.95810504	-0.0657958966	-1.7700195	-0.18310547	5.065918	1549637786.607
-8.519970746	-1.469042932	-1.3422363220000002	-1.8920898	-0.5493164	0	2.9931152160000005	-10.87905252	-0.47014160340000005	-0.18310547	2.0141602	-4.8828125	5.2720459260000005	8.825024460000002	0.909179712	-0.5493164	-0.8544922	-1.0986328	-8.8728759	-1.6460937500000001	2.386596646	-0.5493164	-0.8544922	0.12207031	-1.238159146	8.84177266	3.93339856	0	0.061035156	-0.061035156	1.7944336060000001	10.563232820000001	0.4844970746000001	-0.061035156	0.8544922	4.699707	1549637786.647
-8.068969748	-1.522875998	-1.111352536	-1.5258789	-0.36621094	-0.36621094	2.463159146	-10.06079074	-0.5981445288	-0.12207031	1.7089844	-4.760742	5.300756789999999	8.403930710000001	1.156811502	0.24414062	0.12207031	-0.48828125	-8.637207068	-1.3769287140000002	2.6904540740000003	-0.24414062	0.30517578	0.36621094	-1.0898193390000002	8.41828624	3.7671141200000005	0	0.061035156	-0.061035156	0.961816394	8.621655252000002	0.5275634784000001	0.79345703	3.2348633	4.0893555	1549637786.687
-8.375219748000001	-1.553979532	-0.8517577880000001	-0.9765625	-0.12207031	-0.4272461	2.01096196	-9.478198380000002	-0.7141846040000002	-0.12207031	1.7089844	-4.760742	4.88803714	8.419482428	1.3446288940000002	0.30517578	0.30517578	-0.12207031	-8.484082068000001	-1.4750244600000002	2.86870108	-0.48828125	-0.36621094	0.36621094	-1.003686502	8.48527806	3.7288329680000003	-0.12207031	0	-0.48828125	0.961816394	8.621655252000002	0.5275634784000001	1.6479492	4.760742	3.112793	1549637786.727
-8.791528060000001	-1.3948730040000001	-0.8900390380000001	-0.79345703	0.36621094	-0.24414062	1.7094971040000002	-9.0092527	-0.7668212860000001	0.18310547	1.159668	-4.5166016	4.4968505400000005	8.50561502	1.435546924	0.36621094	-0.24414062	-0.12207031	-8.492456070000001	-1.739404254	3.0182373200000003	-0.7324219	-0.12207031	0.36621094	-0.8421875000000001	8.69103984	3.9728759000000005	-0.12207031	0	-0.48828125	-0.002392578076	8.193384080000001	0.6017333966	2.0751953	4.8828125	1.6479492	1549637786.767
-9.136059800000002	-0.7512695288	-1.0969971040000002	-0.48828125	0.36621094	0.12207031	1.489379892	-8.61567392	-0.840991214	0.48828125	0.61035156	-3.9672852	4.5243652160000005	8.607299820000001	1.6437011780000002	0.61035156	-0.24414062	-0.18310547	-8.552270468000001	-1.8949219240000001	3.3400389400000003	-0.8544922	-0.061035156	0.36621094	-0.6854736419999999	8.89680162	4.204956070000001	0.24414062	0	-0.48828125	-0.7105957068000001	7.78305661	0.6089111420000001	2.380371	3.0517578	0.24414062	1549637786.807
-9.319091754	-0.613696286	-1.4415283540000001	-1.8920898	0.61035156	-0.24414062	1.2919922120000003	-8.29506839	-0.9785644568000001	0.8544922	-0.12207031	-1.7700195	4.737304712	8.694628894000001	2.018139676	0.61035156	-0.24414062	-0.18310547	-8.35129393	-1.8028076080000002	3.3244873200000002	-0.91552734	-0.12207031	0.4272461	-0.7524658540000001	8.915942392	4.334155252	0.12207031	0.48828125	-0.36621094	0.053833007200000005	7.522265380000001	0.7979248200000001	2.9907227	1.4648438	-1.0986328	1549637786.847
-10.174438400000001	-1.7298339660000002	-1.469042932	-1.3427734	0.5493164	-0.5493164	1.3099365020000002	-7.802197480000001	-1.0240234620000002	0.91552734	-0.8544922	-0.30517578	4.8916259	8.9661866	2.4751221040000004	1.0986328	1.159668	-0.18310547	-8.56901857	-1.667626996	3.5553711060000004	-0.79345703	-0.30517578	0.36621094	-1.053930661	9.066674820000001	4.202563400000001	0.12207031	0.48828125	-0.36621094	1.1125488220000002	8.67189946	2.6784912140000006	1.953125	1.4038086	-1.953125	1549637786.887
-10.990308	-0.770410144	-0.7117919928	0.6713867	0.061035156	0.36621094	1.676000998	-7.56652806	-1.0874267572	0.91552734	-1.0986328	0.9765625	4.8533447480000005	9.21979982	2.7311278960000003	1.0986328	1.159668	-0.18310547	-9.02839357	-1.199877896	3.4680420320000005	-0.61035156	-0.061035156	0.36621094	-1.1807373200000002	9.133667032	4.041064496	0.061035156	0.48828125	-0.18310547	7.668212860000001	10.04523912	5.9826415740000005	0.79345703	-0.24414062	-0.12207031	1549637786.927
-10.920923020000002	0.2428466754	-1.222607428	-1.6479492	0.30517578	0.30517578	1.9978027160000003	-7.598827880000001	-1.272851538	0.91552734	-1.2817383	2.2583008	4.902392572	9.701904254	2.624658246	0.48828125	0.4272461	0.061035156	-9.03317842	-1.0264160340000001	3.5781005400000003	-0.4272461	-0.12207031	0.61035156	-1.4235839660000003	9.81435504	4.038671924000001	0.24414062	0.36621094	0.24414062	9.273632788	9.614575180000001	4.30783696	-1.2207031	-1.2817383	0.91552734	1549637786.967
-10.66372104	-1.4786132200000002	-2.050439496	-1.953125	2.0751953	-0.24414062	2.421289038	-8.328564300000002	-1.3099365020000002	0.91552734	-1.2817383	2.2583008	5.386889480000001	10.483080580000001	2.5612548920000004	0.4272461	0.79345703	0.061035156	-8.793920926	-1.464257788	3.603222644	-0.4272461	-0.6713867	0.24414062	-1.490576178	10.78215306	3.953735324	0.24414062	0.36621094	0.24414062	1.8231445680000002	7.6418945680000006	-0.01315917932	1.8920898	2.6855469	-1.5869141	1549637787.007
-11.304932100000002	-3.40703125	-3.4417237400000005	0.48828125	0.18310547	-0.36621094	3.289794928	-9.38608426	-1.0108642572	0.7324219	-0.7324219	5.004883	5.72185054	10.90776358	2.38540036	0.36621094	1.0375977	0.12207031	-9.87177716	-1.184326178	3.800610324	-0.8544922	-2.4414062	-0.061035156	-1.07785643	11.161376800000001	3.7527587860000002	0.061035156	0.24414062	0.6713867	3.9453614200000002	11.460449280000002	4.640405252	1.2207031	1.8310547	-0.79345703	1549637787.047
-9.475805710000001	-2.721557608	-2.89382338	0.30517578	-1.0986328	0.30517578	3.8532471040000003	-10.33234874	-0.8218505890000001	0.8544922	-0.79345703	5.004883	5.93359375	10.98073732	2.12341304	0	0.8544922	0.36621094	-10.603905760000002	-0.03229980432	5.087817392	-0.48828125	0.24414062	0.18310547	-0.6830810700000001	11.084814300000001	3.366357428	0.061035156	0.61035156	0.6713867	3.9453614200000002	11.460449280000002	4.640405252	0.7324219	-2.319336	-1.7700195	1549637787.087
-8.425463760000001	-2.0755615020000002	-2.10546875	0.48828125	1.0986328	0.61035156	4.1690673920000005	-10.6673098	-0.75964357	0.6713867	-2.0141602	4.333496	6.0400634	10.230663940000001	1.6616454680000001	-0.18310547	0.8544922	0.91552734	-9.595434800000001	-0.11843261780000001	3.6785887600000002	-0.18310547	0.36621094	0.061035156	-0.898413089	10.27014128	3.0337889400000004	0.061035156	0.61035156	0.6713867	3.359179712	9.70429712	0.708203125	1.7089844	-1.2817383	-0.4272461	1549637787.126
-8.545092752	-1.547998004	-4.003979532000001	0.91552734	1.953125	-0.24414062	4.556665036	-9.65883786	-0.3541015576	0.6713867	-2.0141602	4.333496	5.904882788000001	9.48776857	1.175952176	-0.18310547	0.8544922	0.91552734	-9.16357428	-0.462963858	2.9979003600000005	-0.5493164	0.5493164	0.061035156	-1.259692392	9.553564300000001	2.4129150360000002	-0.30517578	0.9765625	0.4272461	3.04216304	9.413598740000001	0.211743161	1.8310547	0.12207031	-0.7324219	1549637787.167
-9.04155252	-1.892529254	-5.904882788000001	-0.36621094	-0.6713867	-1.2207031	4.91315944	-8.7364991	0.0227294928	-0.061035156	-1.6479492	2.2583008	5.44191893	9.317895468000001	0.570629892	-0.12207031	1.5258789	1.5869141	-9.27124002	-0.0346923822	2.6485839660000003	-1.0986328	-0.18310547	0.24414062	-0.965405252	9.548779254000001	1.9367920320000003	-0.7324219	0.6713867	0.5493164	2.45358876	9.76770018	-0.5359375000000001	2.8076172	1.2207031	-0.7324219	1549637787.207
-8.62763678	-2.5433105040000004	-4.494457968	-1.8920898	-2.380371	-0.8544922	4.722949280000001	-8.72453624	0.1866210962	0.061035156	-0.79345703	1.6479492	4.95263678	9.10495607	-0.12321777160000001	-0.36621094	1.2817383	1.3427734	-9.38129892	0.39238280760000005	2.58278804	-1.0986328	0.36621094	0.36621094	-0.686669928	9.52006839	1.5743163940000002	-0.7324219	0.6713867	0.5493164	1.8805663940000001	9.874170320000001	-0.21413574280000003	1.7089844	0.4272461	-0.8544922	1549637787.246
-8.565429712	-2.141357428	-3.0182373200000003	-0.4272461	0.8544922	-0.30517578	4.358081070000001	-8.91953125	0.1985839856	-0.061035156	-1.7089844	0.8544922	4.5889648560000005	9.103759980000001	-0.891235324	-0.36621094	1.2817383	1.3427734	-9.86699182	0.5239746106000001	3.1474366000000003	-1.2207031	0	0.30517578	-1.0048827880000002	9.791625900000001	1.6472900360000002	-0.61035156	1.4648438	0.48828125	1.50493161	9.46503894	-1.0048827880000002	1.2207031	-0.6713867	-0.48828125	1549637787.287
-8.534326080000001	-1.6281494600000002	-3.9453614200000002	-0.36621094	1.8920898	-0.79345703	4.500439496	-9.15161142	0.34572753600000006	-0.18310547	-1.8920898	0	4.639208966000001	8.939868210000002	-1.3924804320000002	-0.24414062	0.6713867	0.7324219	-9.05471196	0.5490966754000001	2.4906739200000003	-1.0375977	0.8544922	0.4272461	-1.36018071	9.53322734	1.833911142	-0.061035156	1.8920898	0.6713867	1.971484424	9.7066893	-1.3637695680000002	1.159668	-0.8544922	-0.6713867	1549637787.326
-8.871679712	-1.8375000000000001	-4.7995117800000004	-0.91552734	-0.30517578	-0.79345703	4.486083966000001	-8.616870108	0.6830810700000001	-0.48828125	-0.7324219	-0.6713867	4.571020468	8.52236322	-1.4702392180000001	0.5493164	0.7324219	0.8544922	-8.9661866	0.569433606	2.6533691100000003	-0.8544922	0.4272461	0.5493164	-1.6664307100000002	8.992504892	1.808789038	-0.061035156	1.8920898	0.6713867	2.142553714	9.46264676	-1.7106933900000003	1.2817383	0.48828125	-0.9765625	1549637787.366
-8.657543930000001	-2.241845746	-3.9441650360000002	-0.91552734	-0.4272461	-0.61035156	4.100878894	-8.38478984	0.9414794928000001	-0.48828125	-0.7324219	-0.6713867	4.44421376	8.5498777	-1.35180661	1.0375977	0.91552734	0.8544922	-8.72214357	0.6304443390000001	2.366259784	-0.8544922	0.48828125	0.48828125	-1.7788817900000002	8.907568390000002	1.7083007200000002	0	1.4648438	0.4272461	2.3255859620000003	9.58227536	-0.9031982428000002	1.2207031	0.7324219	-0.9765625	1549637787.406
-8.762817392	-2.3303711060000003	-3.6833741	-0.36621094	0.12207031	-0.24414062	3.6151855040000007	-8.54389676	0.98334964	-0.48828125	-0.061035156	-1.2817383	4.262377896	8.66711412	-0.9953125	1.0375977	0.91552734	0.8544922	-8.62285144	1.0491455072	2.2346679320000002	-0.48828125	0.061035156	0.5493164	-1.905688498	8.9410643	1.476220746	0.24414062	1.3427734	0.4272461	2.3255859620000003	9.58227536	-0.9031982428000002	0.8544922	0.12207031	-0.8544922	1549637787.446
-9.100170926	-2.16408696	-3.744384784	-0.061035156	0.12207031	0.061035156	3.3077391200000004	-8.665917932000001	0.9187500000000001	-0.36621094	0.30517578	-1.7700195	4.161889676	8.994897660000001	-0.5586669928	0.9765625	0.12207031	0.5493164	-8.93747554	1.2501221040000001	2.469140576	-0.061035156	0.12207031	0.4272461	-2.000195288	9.266455072	1.4630615020000002	0.36621094	1.0375977	0.4272461	2.4165038940000003	9.49853534	-0.717773462	0.61035156	-0.24414062	-0.5493164	1549637787.486
-8.957812500000001	-1.983447284	-3.737207068	0.18310547	0.48828125	0.18310547	3.063696286	-8.704199280000001	0.7871582068	-0.4272461	0.79345703	-1.6479492	4.250415036	9.366943390000001	-0.230883786	0.61035156	-0.5493164	0.30517578	-8.844164840000001	1.0455566100000002	2.477514676	0.24414062	0.061035156	0.30517578	-1.8697998200000001	9.71027806	1.7083007200000002	0.79345703	0.7324219	0.48828125	2.2609863220000004	9.610986420000001	-1.052734375	0.30517578	-0.5493164	-0.4272461	1549637787.526
-8.990112320000001	-1.7310302520000003	-4.1260009	0.4272461	1.0375977	0.30517578	2.9524413940000005	-8.608496106	0.7117919928	-0.4272461	0.79345703	-1.6479492	4.5243652160000005	9.433935700000001	0.19738769960000002	0.6713867	-0.61035156	0	-8.850146760000001	0.8242431610000001	2.682080072	0.30517578	-0.5493164	0.24414062	-1.4630615020000002	9.88015126	2.0301025360000002	0.8544922	0.061035156	0.61035156	2.2609863220000004	9.610986420000001	-1.052734375	0.24414062	-0.5493164	-0.30517578	1549637787.566
-9.089404254	-1.43435054	-4.32578125	0.18310547	-0.12207031	0.24414062	2.7993163940000003	-8.633618210000002	0.5909667932	-0.61035156	2.2583008	-0.7324219	4.69064946	9.346606430000001	0.6364257788	0.79345703	-0.18310547	-0.30517578	-9.01403804	0.7010253600000002	2.9943116	0.36621094	-0.48828125	0.24414062	-0.885253894	9.82033696	2.168872104	0.8544922	0.061035156	0.61035156	2.35549321	9.725830072	-1.28122554	0	-0.61035156	-0.30517578	1549637787.606
-8.994897660000001	-1.400854532	-4.0877197480000005	-0.24414062	0	0.061035156	2.5803954680000003	-8.66950679	0.401953125	-0.5493164	2.0751953	-0.5493164	4.648779254000001	9.399243210000002	1.022827176	0.7324219	0.12207031	-0.6713867	-9.154003894	0.592163089	3.3460204680000003	0.5493164	0	0.24414062	-0.41511232	9.89929164	2.1030761780000002	0.7324219	-0.18310547	0.4272461	2.22629393	9.572705072	-1.565942392	0.12207031	-0.9765625	-0.4272461	1549637787.646
-9.23774411	-1.5719238220000002	-3.8855469240000007	-0.5493164	-0.12207031	0	2.5803954680000003	-8.66950679	0.401953125	-0.5493164	2.0751953	-0.5493164	4.559057608	9.686352340000001	1.1101562500000002	0.36621094	0.061035156	-1.2207031	-9.46743161	0.343334964	3.4620605040000005	0.48828125	-0.30517578	0.24414062	-0.1985839856	10.27492662	2.127001996	0.48828125	-0.24414062	0	2.22629393	9.572705072	-1.565942392	0	-0.79345703	-0.4272461	1549637787.686
-9.173144568	-1.7094971040000002	-3.5625489200000002	-0.4272461	0.36621094	-0.12207031	2.662939496	-9.19946286	0.20935058900000003	-0.48828125	1.8310547	-0.30517578	4.651171924000001	9.89809604	1.11613768	0.18310547	-0.061035156	-1.7700195	-9.370532248	-0.0825439496	3.4823974640000004	0.36621094	0.36621094	0.18310547	-0.10766601440000001	10.42565944	2.3435302520000003	0.48828125	-0.24414062	0	2.656957968	9.49255342	-1.1903076080000001	-0.18310547	0.30517578	-0.18310547	1549637787.726
