# Supplementary material for: A deep learning approach for lower back-pain risk prediction during manual lifting
Source: PLoS One. 2021 Feb 19;16(2):e0247162. doi: 10.1371/journal.pone.0247162 (PMC7894914; doi:10.1371/journal.pone.0247162)
Supplement: S1 Data — (ZIP) [file pone.0247162.s001.zip › source-used/Subject_02_P2_Zone11_T2.csv]

Side_A_x	Side_A_y	Side_A_z	Side_G_x	Side_G_y	Side_G_z	LtWt_A_x	LtWt_A_y	LtWt_A_z	LtWt_G_x	LtWt_G_y	LtWt_G_z	RtWt_A_x	RtWt_A_y	RtWt_A_z	RtWt_G_x	RtWt_G_y	RtWt_G_z	Back_A_x	Back_A_y	Back_A_z	Back_G_x	Back_G_y	Back_G_z	UArm_A_x	UArm_A_y	UArm_A_z	UArm_G_x	UArm_G_y	UArm_G_z	Thig_A_x	Thig_A_y	Thig_A_z	Thig_G_x	Thig_G_y	Thig_G_z	Time_stp
-9.325073380000001	-0.5203857428	-3.476416034	-0.061035156	0.061035156	-0.061035156	2.702417032	-8.851342752	-0.965405252	0.061035156	0	0	3.6283447480000004	9.77966304	0.339746106	0.061035156	0	0	-8.923120108	-0.6304443390000001	3.5386230040000006	0	0.061035156	0	-0.8529540740000001	9.651660340000001	2.719165036	0	0	-0.061035156	2.1569091460000003	9.67558606	0.5084228534	-0.061035156	0	0	1549640023.154
-9.32866214	-0.5275634784000001	-3.50393071	0	0	-0.061035156	2.6880616	-8.839379892	-1.0048827880000002	0	0	0	3.6068116	9.816748200000001	0.3541015576	0.061035156	-0.061035156	0	-8.92910144	-0.6220702880000001	3.535034146	0	0.061035156	0	-0.850561502	9.69951178	2.7299316100000004	0	0	-0.061035156	2.12341304	9.69472644	0.48569336060000007	-0.061035156	-0.061035156	-0.061035156	1549640023.194
-9.31669928	-0.5144042932	-3.5158935700000002	0	-0.061035156	-0.061035156	2.6796875	-8.846557608000001	-0.9953125	0	0.061035156	0.061035156	3.6080077880000005	9.838280760000002	0.36606445680000005	0.061035156	0	-0.061035156	-8.92910144	-0.6220702880000001	3.535034146	0	0.061035156	0	-0.835009784	9.68515625	2.72395018	0	0	-0.061035156	2.14973143	9.671997300000001	0.5359375000000001	-0.061035156	-0.061035156	-0.061035156	1549640023.234
-9.289184800000001	-0.5108154254	-3.4919677520000003	0	0	-0.061035156	2.68327626	-8.826220746	-0.974975589	0	0.061035156	0.061035156	3.6056152160000003	9.81196286	0.40793457460000004	0.061035156	-0.061035156	-0.12207031	-8.92910144	-0.6077148560000001	3.5302491000000003	0	0.061035156	0	-0.8266357428000001	9.67080072	2.7143798920000006	0	-0.061035156	-0.12207031	2.177246106	9.671997300000001	0.540722644	-0.061035156	0	0	1549640023.274
-9.31669928	-0.5108154254	-3.50991214	0	0	-0.061035156	2.68566893	-8.80588408	-0.9582275360000001	0	0	0.061035156	3.631933606	9.810766280000001	0.43186035340000006	0	-0.061035156	-0.12207031	-8.935082968000001	-0.6220702880000001	3.4572753600000006	0	0.12207031	0	-0.8134765380000001	9.67558606	2.69523912	0	0	-0.12207031	2.154516574	9.667211960000001	0.540722644	-0.061035156	-0.061035156	0	1549640023.314
-9.331054712	-0.49885253600000007	-3.5422119600000004	0	0	-0.061035156	2.702417032	-8.819042932	-0.9689941100000001	0	0.061035156	0.061035156	3.6929442900000002	9.834692000000002	0.3995605432	0	-0.061035156	-0.18310547	-8.935082968000001	-0.6220702880000001	3.4572753600000006	0	0.12207031	0	-0.8625244110000001	9.7066893	2.68327626	0	0	-0.061035156	2.1892089660000003	9.66242662	0.5526855432	0	-0.061035156	0	1549640023.354
-9.30832518	-0.5060302716	-3.5111084260000003	-0.061035156	-0.061035156	-0.061035156	2.7359130400000002	-8.84296875	-0.915161142	-0.061035156	0	0	3.7659179320000007	9.835888579999999	0.40075683900000003	-0.061035156	-0.061035156	-0.061035156	-8.98173822	-0.6101074280000001	3.4788086060000003	0	0	0	-0.8720947480000001	9.71027806	2.7012207459999997	-0.061035156	-0.12207031	-0.061035156	2.1880126800000004	9.67438948	0.5191894568000001	-0.061035156	-0.061035156	-0.061035156	1549640023.437
-9.286792032000001	-0.5550781250000001	-3.47402356	0	-0.061035156	-0.061035156	2.7299316100000004	-8.838183606000001	-0.9055908540000002	-0.061035156	0	0	3.77189946	9.80598192	0.3935791034	-0.061035156	-0.061035156	-0.061035156	-8.98173822	-0.6101074280000001	3.4788086060000003	0.061035156	0.12207031	-0.061035156	-0.784765625	9.701904254	2.721557608	-0.061035156	-0.061035156	-0.061035156	2.205957068	9.676782248	0.5622558606000001	0	0	0	1549640023.473
-9.305932608	-0.5227783246000001	-3.47163089	0	0	0	2.721557608	-8.838183606000001	-0.907983426	0	0.061035156	0	3.7790771760000004	9.753344748	0.4067382788	-0.061035156	0	-0.061035156	-8.9326902	-0.592163089	3.3496094240000005	0	0.12207031	-0.061035156	-0.832617212	9.62893071	2.68566893	-0.061035156	0	-0.061035156	2.168872104	9.673193390000002	0.5586669928	0	-0.061035156	0	1549640023.513
-9.335839660000001	-0.5084228534	-3.52546376	-0.061035156	-0.061035156	0	2.710791034	-8.829809800000001	-0.9127685700000001	0	0.061035156	-0.061035156	3.7515625000000004	9.7485598	0.3756347644	-0.12207031	0	-0.061035156	-8.967382788	-0.6029296924	3.3651612400000004	0	0.061035156	-0.061035156	-0.8708984620000001	9.62653804	2.67370607	-0.061035156	0	0	2.180834964	9.65883786	0.5658447284000001	-0.061035156	-0.061035156	0	1549640023.553
-9.33464357	-0.5215820288	-3.512304712	-0.061035156	-0.061035156	0	2.6976317900000004	-8.845361420000001	-0.9737792932	0	0.061035156	-0.061035156	3.7683105040000004	9.790429712	0.3229980432	-0.061035156	0	-0.061035156	-8.967382788	-0.6029296924	3.3651612400000004	0	0.061035156	-0.061035156	-0.8960205072	9.688745108	2.6940429320000003	-0.061035156	-0.061035156	0	2.21433107	9.66003444	0.5275634784000001	-0.061035156	0	0	1549640023.593
-9.343017572	-0.49406739200000005	-3.52546376	-0.061035156	-0.12207031	0	2.656957968	-8.86091304	-0.9881347840000001	0	0.061035156	-0.061035156	3.7360108800000003	9.80957068	0.30625	-0.061035156	0	0	-8.97097194	-0.61848143	3.3555908540000003	0	0.061035156	-0.061035156	-0.9295165740000001	9.686352340000001	2.733520468	-0.061035156	-0.061035156	0	2.190405252	9.667211960000001	0.539526358	-0.061035156	-0.061035156	0	1549640023.633
-9.319091754	-0.47851562500000006	-3.487182608	-0.061035156	-0.061035156	0	2.644995108	-8.870483426000002	-0.9510498200000002	-0.061035156	0.061035156	-0.061035156	3.6869628600000004	9.782055710000002	0.3505126800000001	-0.061035156	0	0	-8.9661866	-0.6220702880000001	3.3352538940000005	0	0.061035156	-0.061035156	-0.8732910340000001	9.640893570000001	2.74069838	-0.061035156	-0.061035156	0	2.16767572	9.67438948	0.5622558606000001	-0.061035156	-0.12207031	0	1549640023.673
-9.31311052	-0.5323486420000001	-3.487182608	-0.061035156	-0.12207031	0	2.680883786	-8.884838760000001	-0.90678714	-0.061035156	0.061035156	-0.061035156	3.6618408540000003	9.765307608	0.40075683900000003	-0.061035156	0	0	-8.99728984	-0.6376221040000001	3.3627685700000005	0	0.061035156	-0.061035156	-0.8158691100000001	9.630126800000001	2.7418945679999998	-0.061035156	-0.061035156	0	2.1892089660000003	9.666015380000001	0.5287597644	-0.061035156	-0.061035156	-0.061035156	1549640023.713
-9.31669928	-0.5275634784000001	-3.4776123200000004	-0.12207031	-0.061035156	0	2.68327626	-8.87407248	-0.8649169928000001	-0.061035156	0.061035156	-0.061035156	3.667822284	9.785644568	0.42229003600000004	-0.061035156	0	-0.061035156	-9.01044928	-0.643603534	3.34243161	0	0.061035156	-0.061035156	-0.805102536	9.6552491	2.7658202880000005	-0.061035156	-0.061035156	0	2.1796386780000003	9.66481929	0.5467041034000001	-0.061035156	0	-0.061035156	1549640023.753
-9.3155027	-0.49645996400000003	-3.4776123200000004	-0.12207031	-0.061035156	-0.061035156	2.64738768	-8.87766124	-0.8218505890000001	0	0	-0.12207031	3.6917480040000004	9.80239218	0.44143066100000006	-0.061035156	0.061035156	-0.061035156	-9.023608426000001	-0.657958966	3.34243161	0	0.061035156	-0.061035156	-0.805102536	9.67080072	2.78017572	-0.061035156	0	0	2.1975829680000003	9.66003444	0.5622558606000001	-0.061035156	0	0	1549640023.793
-9.31191394	-0.501245108	-3.4704346040000003	-0.12207031	-0.061035156	-0.061035156	2.6222655759999998	-8.866894568000001	-0.855346646	0	0	-0.061035156	3.7120849640000007	9.810766280000001	0.439038089	-0.12207031	0.061035156	-0.061035156	-9.004467752000002	-0.6328369110000001	3.31252446	0	0.061035156	-0.061035156	-0.8613281250000001	9.67438948	2.7550537140000007	-0.12207031	0	0	2.174853534	9.677978240000002	0.5586669928	0	0	0	1549640023.833
-9.32746556	-0.5144042932	-3.4596679320000003	-0.12207031	-0.12207031	-0.061035156	2.642602536	-8.848950180000001	-0.893627896	0	0	-0.061035156	3.7061035340000004	9.791625900000001	0.44621582460000003	-0.12207031	0	-0.061035156	-9.00327176	-0.6364257788	3.2814209260000005	-0.061035156	0.061035156	-0.061035156	-0.88046875	9.646875000000001	2.7586425720000003	-0.12207031	0	0	2.177246106	9.6636232	0.539526358	0	0	0	1549640023.873
-9.3322509	-0.5371337860000001	-3.440527356	-0.12207031	-0.12207031	0	2.6306396760000004	-8.845361420000001	-0.9426757788	0	0	-0.061035156	3.7096923920000004	9.758129892000001	0.4091308606000001	-0.12207031	0	-0.061035156	-9.00566394	-0.6292480432	3.2730469240000004	-0.061035156	0	-0.061035156	-0.8589355432	9.616967752	2.7610351440000005	-0.12207031	0	0	2.1604980040000004	9.680371106	0.5490966754000001	0	0	0	1549640023.913
-9.317895468000001	-0.517993161	-3.435742212	-0.061035156	-0.12207031	0	2.616284146	-8.819042932	-0.9797607428000001	0	0	-0.061035156	3.6702148560000003	9.724634080000001	0.364868161	-0.12207031	0	0	-9.00566394	-0.6292480432	3.2730469240000004	-0.061035156	0	-0.061035156	-0.860131839	9.58227536	2.7502685700000002	-0.12207031	0	0	2.177246106	9.67558606	0.5263671924000001	-0.061035156	0	-0.061035156	1549640023.953
-9.304736420000001	-0.515600589	-3.4189941100000003	-0.061035156	-0.061035156	0	2.6222655759999998	-8.80349092	-1.0192382788	0	0	-0.061035156	3.6714112400000003	9.709082068	0.32539062500000004	-0.12207031	0	-0.061035156	-9.00805661	-0.660351538	3.261083966	-0.061035156	0	-0.061035156	-0.8517577880000001	9.584667932	2.7706054320000004	-0.061035156	0	0	2.173657248	9.667211960000001	0.5502929712000001	-0.061035156	-0.061035156	0	1549640023.993
-9.29636232	-0.5084228534	-3.420190396	0	-0.061035156	0	2.6402099640000003	-8.8046875	-1.0455566100000002	-0.061035156	-0.061035156	-0.061035156	3.6797851440000002	9.697119110000001	0.2918945288	-0.061035156	0	0	-9.00805661	-0.660351538	3.261083966	-0.061035156	-0.061035156	-0.061035156	-0.84816893	9.572705072	2.8017089660000005	-0.061035156	0	0	2.121020468	9.67917482	0.5622558606000001	0	-0.061035156	-0.061035156	1549640024.033
-9.297558606	-0.49526367800000004	-3.408227536	0	0.061035156	0	2.63183606	-8.8046875	-1.02163089	-0.061035156	-0.061035156	-0.061035156	3.66303714	9.69951178	0.3014648462	0	0	0	-9.011645468000001	-0.663940396	3.255102536	-0.061035156	-0.061035156	-0.061035156	-0.846972644	9.56911592	2.787353534	0	0	0	2.172460962	9.669604532000001	0.538330072	-0.061035156	-0.061035156	-0.061035156	1549640024.073
-9.34421376	-0.5191894568000001	-3.4500976440000004	-0.061035156	0	0	2.6402099640000003	-8.825024460000002	-0.985742212	-0.12207031	-0.061035156	0	3.658251996	9.70429712	0.324194339	0	0	0	-9.015234620000001	-0.649584964	3.282617212	0	-0.061035156	-0.061035156	-0.860131839	9.573901260000001	2.7813721040000003	0	0	0	2.180834964	9.646875000000001	0.5610595746000001	-0.061035156	-0.061035156	0	1549640024.113
-9.343017572	-0.540722644	-3.43334964	0	0	0	2.65935054	-8.86928714	-0.9402832068000001	-0.12207031	-0.061035156	0	3.6642334260000005	9.753344748	0.34572753600000006	0	-0.061035156	0	-9.015234620000001	-0.649584964	3.282617212	0	-0.061035156	0	-0.8732910340000001	9.612182608000001	2.81726088	0	-0.061035156	-0.061035156	2.154516574	9.668408246	0.5144042932	0	-0.061035156	-0.061035156	1549640024.153
-9.32746556	-0.538330072	-3.42736821	0	0	-0.061035156	2.7012207459999997	-8.8979982	-0.8744873200000001	-0.12207031	-0.061035156	0	3.6642334260000005	9.778466754	0.40314941100000007	0.061035156	-0.061035156	0	-9.0092527	-0.660351538	3.3077391200000004	0	-0.061035156	0	-0.850561502	9.612182608000001	2.80051268	0	0	-0.061035156	2.1569091460000003	9.673193390000002	0.5479003894	-0.061035156	-0.061035156	-0.061035156	1549640024.193
-9.30952176	-0.5670410144	-3.41301268	0.061035156	0.061035156	-0.061035156	2.69523912	-8.903979532000001	-0.8290283540000001	-0.061035156	-0.061035156	0	3.6104003600000003	9.770092752000002	0.46416014400000005	0	-0.061035156	0	-9.00207518	-0.660351538	3.28022464	0	0	0	-0.7871582068	9.6217527	2.8220459260000004	0	0	-0.061035156	2.104272464	9.683960160000002	0.5371337860000001	0	-0.061035156	0	1549640024.233
-9.343017572	-0.5096191394	-3.466845746	0	0	0	2.6940429320000003	-8.89680162	-0.775195288	-0.061035156	0	0	3.62236322	9.76770018	0.501245108	0	-0.061035156	-0.061035156	-9.00207518	-0.660351538	3.28022464	0	-0.061035156	0	-0.8170653959999999	9.609789840000001	2.7993163940000003	0	0	-0.061035156	2.122216754	9.676782248	0.5251708966	0	0	0	1549640024.273
-9.354980432000001	-0.492871106	-3.4967528960000003	-0.061035156	-0.061035156	-0.061035156	2.6844726440000004	-8.890820288	-0.793139676	-0.061035156	0	0	3.6474853240000003	9.7832518	0.5036376800000001	-0.061035156	-0.061035156	-0.12207031	-8.987719748	-0.6459961060000001	3.2885987400000003	0	0	0	-0.885253894	9.630126800000001	2.783764676	0	0	-0.061035156	2.1437500000000003	9.667211960000001	0.576611322	0	-0.061035156	0	1549640024.313
-9.299951080000001	-0.517993161	-3.4512939300000003	0	0	-0.061035156	2.698828076	-8.886035340000001	-0.8541503600000001	0	-0.061035156	0	3.7061035340000004	9.81315944	0.45578614200000006	-0.061035156	-0.061035156	-0.061035156	-8.993701080000001	-0.6316406250000001	3.2682617800000004	0	-0.061035156	0	-0.8972167932	9.66242662	2.7861572480000003	0	-0.061035156	-0.061035156	2.16767572	9.67438948	0.5227783246000001	0	0	0	1549640024.353
-9.30234375	-0.5072265576	-3.4441162140000006	0	0	0	2.6904540740000003	-8.864501800000001	-0.923535144	0	0	0	3.7336182100000004	9.79401857	0.40793457460000004	0	-0.061035156	0	-8.993701080000001	-0.6316406250000001	3.2682617800000004	0	-0.061035156	0	-0.8960205072	9.65285643	2.787353534	0	-0.061035156	-0.061035156	2.23227536	9.65405252	0.5431152356000001	-0.061035156	0	0	1549640024.393
-9.317895468000001	-0.5084228534	-3.4620605040000005	0	0	0	2.654565396	-8.829809800000001	-0.9606201080000001	0	0	0	3.7072998200000002	9.74736322	0.41152344240000005	0	-0.061035156	0	-8.985326980000002	-0.6364257788	3.2969726440000002	0	-0.061035156	0	-0.8577392572	9.599023560000001	2.7454834260000003	0	-0.061035156	-0.061035156	2.19638678	9.650463760000001	0.5550781250000001	0	0	0	1549640024.433
-9.360961960000001	-0.48569336060000007	-3.484790036	0	0	0	2.65935054	-8.81066893	-0.994116214	0	0	0	3.7049072480000005	9.73898912	0.3756347644	0	-0.061035156	-0.061035156	-9.000878894000001	-0.6543701080000001	3.3376464660000003	0	-0.061035156	0	-0.8194580072000001	9.612182608000001	2.7658202880000005	0	-0.061035156	-0.061035156	2.2035644960000003	9.651660340000001	0.5323486420000001	-0.061035156	-0.061035156	0	1549640024.473
-9.346606430000001	-0.4868896466	-3.466845746	0	-0.061035156	0	2.6796875	-8.82263179	-1.0192382788	-0.061035156	0	0	3.726440396	9.76411142	0.3612792932	0	-0.061035156	-0.061035156	-9.000878894000001	-0.6543701080000001	3.3376464660000003	0	-0.061035156	0	-0.8194580072000001	9.66481929	2.7933349640000005	0	-0.061035156	-0.061035156	2.2071533540000003	9.67558606	0.5443115216000001	-0.061035156	-0.061035156	0	1549640024.513
-9.31669928	-0.47851562500000006	-3.4620605040000005	0	0	0	2.6916503600000006	-8.84057608	-0.9989013580000001	-0.061035156	0	0	3.7336182100000004	9.76770018	0.38999023560000007	0.061035156	-0.061035156	0	-8.991308606	-0.6555663939999999	3.3603759000000006	0	-0.061035156	0	-0.8421875000000001	9.645678420000001	2.778979532	0	-0.061035156	-0.061035156	2.186816394	9.67558606	0.5263671924000001	-0.061035156	-0.061035156	0	1549640024.553
-9.33344748	-0.4761230432	-3.494360324	0	-0.061035156	0	2.70839856	-8.851342752	-0.9486572480000001	-0.061035156	-0.061035156	0	3.737207068	9.758129892000001	0.440234375	0	-0.061035156	0	-8.96977536	-0.6400146760000001	3.3783202880000003	0	-0.12207031	0	-0.8158691100000001	9.636108426000002	2.7526612400000006	0	-0.061035156	0	2.1892089660000003	9.671997300000001	0.5371337860000001	-0.061035156	-0.061035156	0	1549640024.593
-9.31311052	-0.47492675720000005	-3.4656494600000003	-0.061035156	0	0	2.70600589	-8.85493161	-0.9127685700000001	-0.061035156	-0.061035156	-0.061035156	3.7431884000000006	9.76889676	0.461767572	0	-0.061035156	0	-8.96977536	-0.6400146760000001	3.3783202880000003	0	-0.061035156	0	-0.805102536	9.640893570000001	2.76223143	0	-0.061035156	0	2.231079074	9.667211960000001	0.539526358	-0.061035156	0	0	1549640024.633
-9.329858426000001	-0.46774902160000004	-3.4704346040000003	0	0	0	2.6940429320000003	-8.870483426000002	-0.885253894	-0.061035156	-0.061035156	-0.061035156	3.7683105040000004	9.770092752000002	0.4426269568000001	0	-0.061035156	0	-8.979345746000002	-0.6280517572	3.387890576	0	-0.061035156	0	-0.8218505890000001	9.648071580000002	2.7729980040000006	0	-0.061035156	0	2.255004892	9.644482428000002	0.5502929712000001	-0.061035156	-0.061035156	0	1549640024.673
-9.3322509	-0.4892822284000001	-3.4931639400000005	-0.061035156	-0.061035156	0	2.7000244600000003	-8.882446580000002	-0.833813498	-0.061035156	0	0	3.7431884000000006	9.786840560000002	0.44143066100000006	0	-0.061035156	0	-8.97575679	-0.6232665740000001	3.408227536	0	-0.061035156	0	-0.8182617212000002	9.65405252	2.7502685700000002	0	-0.061035156	0	2.1844238220000003	9.67917482	0.5227783246000001	0	-0.061035156	0	1549640024.713
-9.30234375	-0.500048822	-3.4596679320000003	0	0	0	2.6964355040000005	-8.8896241	-0.833813498	0	0	0	3.7324219240000005	9.765307608	0.4139160144	-0.061035156	-0.061035156	0	-8.97575679	-0.6232665740000001	3.408227536	0	-0.061035156	0	-0.8218505890000001	9.6385009	2.7418945679999998	0	-0.061035156	0	2.180834964	9.667211960000001	0.5275634784000001	-0.061035156	-0.061035156	-0.061035156	1549640024.753
-9.30832518	-0.4892822284000001	-3.46086412	0	0	0	2.6904540740000003	-8.880053420000001	-0.8577392572	0	0	0	3.734814496	9.74138179	0.3756347644	0	-0.061035156	0	-8.96977536	-0.6077148560000001	3.41301268	0	-0.061035156	0	-0.8170653959999999	9.63371556	2.73830571	0	-0.061035156	0	2.2167236420000003	9.6552491	0.5670410144	-0.061035156	-0.061035156	0	1549640024.792
-9.3322509	-0.4761230432	-3.48598642	0	0	0	2.668920926	-8.871679712	-0.88046875	0	0	-0.061035156	3.7156739200000004	9.73898912	0.34931639400000003	0	-0.061035156	0	-8.96499002	-0.594555661	3.399853534	0	-0.061035156	0	-0.8158691100000001	9.63371556	2.7155760800000004	0	-0.061035156	0	2.215527356	9.6552491	0.5813964856000001	-0.061035156	-0.061035156	0	1549640024.832
-9.33464357	-0.4713378894	-3.50393071	0	0	0	2.64140625	-8.8561277	-0.9031982428000002	0	0	0	3.7180663940000005	9.759326080000001	0.32180175720000004	-0.061035156	-0.12207031	0	-8.957812500000001	-0.5969482428	3.435742212	0	-0.061035156	0	-0.849365216	9.645678420000001	2.7179687500000003	0	-0.061035156	0	2.21433107	9.65285643	0.5443115216000001	0	0	0	1549640024.872
-9.32148462	-0.4892822284000001	-3.499145468	0	0	0	2.6497802520000002	-8.85373552	-0.931909146	0	0	0	3.7228514400000003	9.76889676	0.31103514400000004	0	-0.061035156	0	-8.95183107	-0.5981445288	3.43334964	0	-0.061035156	0	-0.8457763580000002	9.66242662	2.721557608	0	-0.061035156	0	2.19997554	9.67917482	0.5479003894	-0.061035156	-0.061035156	-0.061035156	1549640024.912
-9.31669928	-0.46416014400000005	-3.4835937500000003	0	0	0	2.670117212	-8.858520468	-0.9390869110000001	0	0	0	3.714477536	9.77128894	0.343334964	0	-0.12207031	0	-8.94584964	-0.5837890576	3.4596679320000003	0	-0.061035156	0	-0.8206542932	9.640893570000001	2.70361322	0	-0.061035156	-0.061035156	2.227490216	9.648071580000002	0.5778076080000001	-0.061035156	-0.061035156	0	1549640024.952
-9.34541034	-0.48330077880000005	-3.50991214	0	0	-0.061035156	2.66174321	-8.83220198	-0.9402832068000001	0	0	0	3.694140576	9.780859620000001	0.379223642	0	-0.12207031	-0.061035156	-8.980542032	-0.6101074280000001	3.4883788940000002	0	-0.061035156	0	-0.7608398560000001	9.671997300000001	2.719165036	0	-0.061035156	-0.061035156	2.1844238220000003	9.668408246	0.5861816394	-0.061035156	0	0	1549640024.992
-9.32746556	-0.48330077880000005	-3.4919677520000003	0	-0.061035156	0	2.65576178	-8.85373552	-0.9307128600000001	0	0	0	3.714477536	9.788037140000002	0.41870117800000006	0	-0.061035156	-0.061035156	-8.948242212	-0.6005371106	3.4548827880000004	0	-0.061035156	0	-0.770410144	9.67558606	2.710791034	0	0	-0.061035156	2.192797824	9.66481929	0.570629892	0	-0.061035156	-0.061035156	1549640025.032
-9.301147660000002	-0.47492675720000005	-3.4835937500000003	-0.061035156	0	0	2.6713134000000003	-8.85253894	-0.900805661	-0.061035156	0	0	3.741992212	9.78444838	0.43066405760000004	-0.061035156	-0.061035156	-0.061035156	-8.93867212	-0.5778076080000001	3.4453125000000004	0	-0.061035156	0	-0.8170653959999999	9.66003444	2.6760987400000005	0	-0.061035156	-0.061035156	2.209545926	9.649267572	0.5802001800000001	0	-0.061035156	0	1549640025.072
-9.32746556	-0.49885253600000007	-3.5063233800000004	0	-0.061035156	-0.061035156	2.6892577880000004	-8.839379892	-0.9187500000000001	0	-0.061035156	-0.061035156	3.79223642	9.795214660000001	0.38999023560000007	-0.061035156	-0.12207031	-0.061035156	-8.947045926000001	-0.57421875	3.440527356	0	-0.061035156	0	-0.802709964	9.682763580000001	2.6760987400000005	0	-0.061035156	0	2.1796386780000003	9.66481929	0.5562744110000001	0	0	-0.061035156	1549640025.112
-9.30952176	-0.49167482	-3.4620605040000005	0	-0.061035156	-0.061035156	2.665332068	-8.85732428	-0.9127685700000001	0	-0.061035156	-0.061035156	3.811376996	9.795214660000001	0.3505126800000001	-0.061035156	-0.061035156	-0.061035156	-8.947045926000001	-0.5802001800000001	3.4536866	0	-0.061035156	0	-0.8015136780000001	9.700707968000001	2.702417032	0	-0.061035156	-0.061035156	2.1880126800000004	9.661230432000002	0.5467041034000001	-0.061035156	-0.061035156	-0.061035156	1549640025.152
-9.305932608	-0.4821044928	-3.4189941100000003	0	0	-0.061035156	2.624658246	-8.846557608000001	-0.907983426	-0.061035156	0	0	3.79582518	9.755737320000001	0.3194091754	0	-0.061035156	0	-8.931494110000001	-0.5969482428	3.5003417540000004	0	-0.061035156	0	-0.784765625	9.67080072	2.6713134000000003	0	-0.061035156	-0.061035156	2.2071533540000003	9.651660340000001	0.5885742212	0	0	0	1549640025.192
-9.33464357	-0.44621582460000003	-3.43334964	0	0	-0.061035156	2.6198730040000004	-8.833398560000001	-0.9211425720000002	-0.061035156	0	0	3.79582518	9.755737320000001	0.3194091754	0	-0.061035156	0	-8.93867212	-0.593359375	3.48957518	0	-0.061035156	0	-0.7811767572	9.637304712	2.674902356	0	-0.061035156	-0.061035156	2.180834964	9.644482428000002	0.5897705072	-0.061035156	-0.061035156	0	1549640025.232
-9.370532248	-0.458178714	-3.48957518	-0.061035156	-0.061035156	-0.061035156	2.64140625	-8.859716754	-0.9378906250000001	-0.061035156	0	0	3.79582518	9.755737320000001	0.3194091754	0	-0.061035156	0	-8.936279254	-0.6017333966	3.4955566100000004	0	0	0	-0.75366214	9.697119110000001	2.6796875	0	0	-0.061035156	2.2083496400000002	9.66003444	0.5586669928	0	-0.061035156	-0.061035156	1549640025.272
-9.34421376	-0.44980469240000004	-3.4955566100000004	-0.061035156	-0.12207031	-0.061035156	2.6509764400000004	-8.884838760000001	-0.9283202880000001	-0.061035156	0	0	3.79582518	9.755737320000001	0.3194091754	0	-0.061035156	0	-8.93867212	-0.6029296924	3.5206787140000007	0	0	0	-0.7895507788	9.705493210000002	2.6904540740000003	0	0	-0.061035156	2.2083496400000002	9.69472644	0.5335449280000001	0	0	-0.061035156	1549640025.312
-9.293969748	-0.45698242800000005	-3.4692382200000003	-0.061035156	-0.061035156	-0.061035156	2.66174321	-8.871679712	-0.9199462860000001	-0.061035156	-0.061035156	0	3.79582518	9.755737320000001	0.3194091754	0	-0.061035156	0	-8.931494110000001	-0.5957519568	3.50393071	-0.061035156	-0.061035156	0	-0.8062988220000001	9.67558606	2.6916503600000006	0	0	-0.061035156	2.2167236420000003	9.666015380000001	0.5550781250000001	0	-0.061035156	-0.061035156	1549640025.352
-9.31191394	-0.47253417540000003	-3.50991214	-0.061035156	-0.061035156	-0.061035156	2.670117212	-8.845361420000001	-0.910375998	-0.061035156	-0.061035156	0	3.79582518	9.755737320000001	0.3194091754	0	-0.061035156	0	-8.91235324	-0.5813964856000001	3.484790036	-0.061035156	0	0	-0.7668212860000001	9.649267572	2.6784912140000006	0	0	-0.061035156	2.2167236420000003	9.657641574000001	0.5359375000000001	0	-0.061035156	-0.061035156	1549640025.392
-9.3155027	-0.46774902160000004	-3.4692382200000003	-0.061035156	-0.061035156	-0.061035156	2.654565396	-8.83100589	-0.90678714	-0.061035156	-0.061035156	-0.061035156	3.79582518	9.755737320000001	0.3194091754	0	-0.061035156	0	-8.906372300000001	-0.5754150360000001	3.4955566100000004	-0.061035156	-0.061035156	0	-0.7488769568000001	9.65883786	2.6772949280000002	0	0	-0.061035156	2.2239013580000004	9.644482428000002	0.5490966754000001	0	0	-0.061035156	1549640025.432
-9.31191394	-0.4761230432	-3.47163089	-0.061035156	0	-0.061035156	2.642602536	-8.86091304	-0.910375998	-0.061035156	-0.061035156	0	3.77548822	9.724634080000001	0.31223143000000003	0	-0.061035156	0	-8.923120108	-0.570629892	3.523071286	-0.061035156	0	0	-0.7775878600000001	9.67917482	2.6880616	0	0	-0.061035156	2.24663089	9.644482428000002	0.5455078076000001	0	0	-0.061035156	1549640025.472
-9.325073380000001	-0.49406739200000005	-3.494360324	-0.061035156	-0.061035156	-0.061035156	2.6581542540000003	-8.87646466	-0.9175537140000001	-0.061035156	-0.061035156	0	3.77548822	9.724634080000001	0.31223143000000003	0	-0.061035156	0	-8.927905252	-0.5790038940000001	3.5290527160000003	-0.061035156	0	0	-0.800317392	9.67558606	2.6641358800000003	-0.061035156	0	-0.061035156	2.211938498	9.6636232	0.5359375000000001	0	0	-0.061035156	1549640025.512
-9.326269568	-0.49526367800000004	-3.47163089	-0.061035156	-0.061035156	-0.061035156	2.65576178	-8.86809056	-0.9139648560000001	-0.061035156	-0.061035156	-0.061035156	3.803002896	9.777270468000001	0.3373535144	-0.061035156	0	-0.061035156	-8.921923920000001	-0.5813964856000001	3.5182862400000006	-0.061035156	0	0	-0.7979248200000001	9.6636232	2.662939496	-0.061035156	0	-0.061035156	2.19399411	9.67917482	0.515600589	-0.061035156	-0.061035156	-0.061035156	1549640025.552
-9.303539840000001	-0.49765625	-3.452490216	-0.061035156	-0.061035156	-0.061035156	2.642602536	-8.87407248	-0.915161142	-0.061035156	-0.061035156	-0.061035156	3.7790771760000004	9.733007788	0.3026611322	0	0	-0.061035156	-8.92551268	-0.5634521466	3.5135009000000004	-0.061035156	0	0	-0.7871582068	9.656445288	2.65576178	0	0	-0.061035156	2.2250976440000003	9.66481929	0.5371337860000001	0	-0.061035156	-0.061035156	1549640025.592
-9.317895468000001	-0.517993161	-3.464453076	-0.061035156	-0.061035156	-0.061035156	2.64140625	-8.86091304	-0.907983426	-0.061035156	-0.061035156	-0.061035156	3.776684604	9.74138179	0.25839844240000004	0	0	-0.061035156	-8.931494110000001	-0.5658447284000001	3.4979492800000003	-0.061035156	0	0	-0.8218505890000001	9.66242662	2.654565396	0	0	-0.061035156	2.16767572	9.67080072	0.49167482	0	0	-0.061035156	1549640025.632
-9.32866214	-0.52995607	-3.47163089	-0.061035156	-0.061035156	-0.061035156	2.6605469240000006	-8.875268570000001	-0.910375998	-0.061035156	-0.061035156	0	3.75754393	9.76171875	0.2560058606	0	0	0	-8.931494110000001	-0.569433606	3.5027344240000007	-0.061035156	0	0	-0.832617212	9.67558606	2.642602536	0	0	-0.061035156	2.177246106	9.661230432000002	0.539526358	0	-0.061035156	-0.061035156	1549640025.672
-9.30832518	-0.5036376800000001	-3.466845746	-0.061035156	-0.061035156	-0.061035156	2.67370607	-8.890820288	-0.9055908540000002	-0.061035156	0	0	3.753955072	9.750951980000002	0.269165036	0	0	0	-8.935082968000001	-0.5574707068000001	3.48957518	-0.061035156	0	0	-0.8589355432	9.650463760000001	2.6354248200000003	0	0	-0.061035156	2.1844238220000003	9.669604532000001	0.538330072	0	-0.061035156	-0.061035156	1549640025.712
-9.289184800000001	-0.54191893	-3.4656494600000003	-0.061035156	0.061035156	-0.061035156	2.6533691100000003	-8.89321286	-0.9223388580000002	-0.061035156	0	0	3.6905516200000004	9.755737320000001	0.2775390576	0	0	0	-8.93388678	-0.5670410144	3.4967528960000003	-0.061035156	0	0	-0.835009784	9.66003444	2.6402099640000003	0	-0.061035156	-0.061035156	2.13776857	9.693530252	0.5120117212	0	0.061035156	-0.061035156	1549640025.752
-9.326269568	-0.5562744110000001	-3.484790036	0	-0.061035156	-0.061035156	2.65935054	-8.870483426000002	-0.9211425720000002	-0.061035156	0	0	3.6750000000000003	9.76889676	0.32060547120000005	0	0	-0.061035156	-8.931494110000001	-0.573022464	3.4835937500000003	-0.061035156	0.061035156	0	-0.8134765380000001	9.6636232	2.6306396760000004	0	0	-0.061035156	2.098291034	9.677978240000002	0.4904785144	0	-0.061035156	-0.12207031	1549640025.792
-9.297558606	-0.5239746106000001	-3.458471646	-0.061035156	0	-0.061035156	2.62944339	-8.878857428000002	-0.9139648560000001	0	0	0	3.6881591460000003	9.77368161	0.32180175720000004	0	0	-0.061035156	-8.9326902	-0.553881839	3.47163089	-0.061035156	0	0	-0.8637207068000001	9.637304712	2.6079101440000003	0	0	-0.061035156	2.1293945680000004	9.67558606	0.5239746106000001	0	-0.061035156	-0.061035156	1549640025.832
-9.3238768	-0.5634521466	-3.5015380400000002	-0.061035156	-0.061035156	-0.061035156	2.6222655759999998	-8.87407248	-0.9271240020000001	0	0	0	3.716870108	9.77966304	0.29667969240000003	0	0	-0.061035156	-8.93029802	-0.540722644	3.44890126	0	-0.061035156	0	-0.8900390380000001	9.66003444	2.5971435700000005	0	0	-0.061035156	2.140161142	9.668408246	0.5359375000000001	0	0	-0.061035156	1549640025.872
-9.305932608	-0.5969482428	-3.4919677520000003	-0.061035156	-0.12207031	-0.061035156	2.63183606	-8.870483426000002	-0.9402832068000001	-0.061035156	0	-0.061035156	3.75754393	9.77607428	0.265576178	0	-0.061035156	-0.061035156	-8.94465306	-0.5455078076000001	3.46086412	0	0	0	-0.878076178	9.671997300000001	2.6150878600000005	0	0	-0.061035156	2.0911132200000004	9.683960160000002	0.49885253600000007	0	-0.061035156	-0.061035156	1549640025.912
-9.38010234	-0.6507812500000001	-3.46086412	0	-0.30517578	-0.18310547	2.6126952880000003	-8.865698380000001	-0.9474609620000001	0	0	0	3.7228514400000003	9.76889676	0.26318359620000004	0	-0.061035156	-0.061035156	-8.9410643	-0.5873779254	3.4800048920000006	0	0	0	-0.8900390380000001	9.657641574000001	2.6485839660000003	-0.061035156	-0.061035156	-0.061035156	2.1473388580000004	9.66242662	0.534741214	0	-0.061035156	-0.061035156	1549640025.952
-9.38608426	-0.7524658540000001	-3.32089856	0	-0.48828125	-0.30517578	2.646191394	-8.90876448	-0.931909146	0	0	0	3.6558594240000004	9.75214856	0.3194091754	0	-0.061035156	0	-8.9410643	-0.6555663939999999	3.50393071	0	-0.061035156	0	-0.8900390380000001	9.657641574000001	2.6485839660000003	-0.061035156	-0.061035156	-0.061035156	2.233471646	9.632519568000001	0.5622558606000001	-0.061035156	0	0.061035156	1549640025.992
-9.314306610000001	-0.9020019568000001	-3.0469483800000003	0.18310547	-0.6713867	-0.36621094	2.7299316100000004	-8.957812500000001	-0.9378906250000001	0	0	0	3.5362304320000004	9.724634080000001	0.381616214	0	-0.18310547	0.061035156	-8.94465306	-0.732128894	3.5493896760000005	0	0	0	-0.8900390380000001	9.657641574000001	2.6485839660000003	-0.061035156	-0.061035156	-0.061035156	2.306445288	9.56552716	0.660351538	0	0.18310547	0.18310547	1549640026.032
-9.092993210000001	-0.9953125	-2.6114991	0.24414062	-0.24414062	-0.30517578	2.7502685700000002	-8.892016574000001	-0.974975589	0.061035156	0	0	3.4680420320000005	9.657641574000001	0.4103271466	0	-0.18310547	0.061035156	-8.990112320000001	-0.7871582068	3.6080077880000005	0.12207031	0.18310547	0	-0.9893310700000001	9.438720746000001	2.9273192900000002	0.061035156	-0.18310547	-0.18310547	2.44401857	9.49255342	0.765625	-0.12207031	0.24414062	0.36621094	1549640026.072
-9.10974092	-0.885253894	-2.3435302520000003	0.4272461	-0.18310547	-0.30517578	2.7227538940000002	-8.711376800000002	-1.0515380890000001	0.061035156	0	0	3.3831054320000007	9.59782698	0.42827148560000006	0	-0.30517578	0.061035156	-8.9661866	-0.83022464	3.6080077880000005	0.24414062	0.30517578	0	-1.123315396	9.31669928	3.01225589	0.12207031	-0.24414062	-0.36621094	2.884252896	9.350195288	0.9785644568000001	-0.18310547	0.30517578	0.61035156	1549640026.112
-9.249707068000001	-0.5598632788000001	-2.174853534	0.36621094	0.18310547	-0.30517578	2.62944339	-8.533129892	-1.1747558900000001	0	0.24414062	0.36621094	3.2814209260000005	9.61936052	0.40075683900000003	0.061035156	-0.7324219	0.24414062	-8.92551268	-0.9211425720000002	3.5493896760000005	0.4272461	0.48828125	-0.061035156	-1.2632812500000001	9.261669928000002	3.140258786	0.18310547	-0.36621094	-0.48828125	2.9620117800000005	9.258081070000001	1.3853027160000002	-0.4272461	0.7324219	1.0986328	1549640026.152
-9.844262680000002	-0.417504892	-2.319604532	0.48828125	0.61035156	-0.30517578	2.5803954680000003	-8.446997300000001	-1.3015625000000002	-0.061035156	0.4272461	0.6713867	3.1952880400000003	9.77128894	0.3732421924	0.061035156	-0.7324219	0.24414062	-8.968579074	-1.183129892	3.53742662	0.48828125	0.61035156	-0.12207031	-1.3302734620000003	9.447094748	3.37473143	0.30517578	-0.4272461	-0.5493164	2.250219748	9.37890625	1.240551718	-0.5493164	0.7324219	1.2817383	1549640026.191
-10.4543705	-0.60651857	-2.819653354	0.36621094	-0.36621094	-0.4272461	2.5803954680000003	-8.446997300000001	-1.3015625000000002	-0.061035156	0.4272461	0.6713867	3.1761474640000005	10.13615764	0.4378417932	0.18310547	-0.8544922	0.30517578	-9.16716304	-1.4068359620000002	3.5960449280000004	0.36621094	0.61035156	-0.12207031	-1.3386474640000001	9.87297374	3.4680420320000005	0.36621094	-0.48828125	-0.61035156	1.3817138580000001	9.756933606	0.6041259784	-0.18310547	-0.12207031	0.6713867	1549640026.232
-10.146923920000003	-0.5837890576	-2.495458966	0.30517578	-0.91552734	-0.36621094	2.70361322	-9.340625000000001	-1.6030273560000001	0	0.4272461	0.91552734	3.228784146	10.315600540000002	0.6759033540000001	0.48828125	-0.48828125	-0.18310547	-9.21860324	-1.32189946	3.60441893	0.36621094	0.6713867	-0.18310547	-1.204663089	10.081127700000001	3.410620108	0.30517578	-0.4272461	-0.61035156	1.851855432	9.97585414	0.860131839	0.4272461	-0.24414062	0.12207031	1549640026.273
-9.801196580000001	-0.38400878600000005	-2.3160155760000003	0.4272461	-0.061035156	-0.4272461	2.721557608	-9.412402160000001	-1.60183107	0.061035156	-0.6713867	0.4272461	3.255102536	10.21032698	0.9378906250000001	0.48828125	-0.48828125	-0.18310547	-9.211425720000001	-1.2285888580000002	3.507519568	0.36621094	0.6713867	-0.18310547	-1.0670898560000002	9.92321736	3.25988768	0.24414062	-0.30517578	-0.6713867	2.004980432	9.98183606	1.3458251800000003	0.48828125	0.36621094	0.061035156	1549640026.311
-9.650463760000001	-0.3935791034	-2.805297824	0.30517578	-0.061035156	-0.61035156	2.646191394	-9.23774411	-1.4558837860000002	0.061035156	-0.6713867	0.4272461	3.434545926	10.28688948	1.0826415740000002	0.4272461	-0.36621094	-0.48828125	-9.087011780000001	-1.1352783540000002	3.3173096040000005	0.30517578	0.48828125	-0.18310547	-1.0491455072	9.98303264	3.03857428	0.18310547	-0.24414062	-0.61035156	1.588671924	10.079932100000002	0.763232428	0.24414062	-0.18310547	-0.8544922	1549640026.352
-9.16835962	-0.36845702880000003	-3.2885987400000003	-0.061035156	-0.24414062	-0.7324219	2.646191394	-9.23774411	-1.4558837860000002	0.061035156	-1.159668	0	3.887939496	10.386182100000001	1.12211911	0.24414062	-0.24414062	-0.79345703	-9.04753444	-1.108959964	3.2646728240000003	0	0.24414062	-0.18310547	-0.729736322	10.184009080000001	2.9572264400000003	0	0.061035156	-0.61035156	1.927221646	9.777270468000001	0.37683107	0.8544922	-1.0986328	-1.5258789	1549640026.391
-8.370434800000002	-0.5490966754000001	-3.585278354	-0.30517578	0.18310547	-1.0375977	2.55048822	-9.065478240000001	-1.240551718	0.12207031	-0.91552734	-0.061035156	4.489672824	9.82990764	1.1962890380000002	0.12207031	-0.24414062	-0.9765625	-8.795117212000001	-1.068286142	3.2874023560000003	-0.36621094	0.5493164	-0.12207031	-0.4438232428	9.676782248	2.83879393	-0.18310547	0.18310547	-0.79345703	2.8639160340000003	9.419580072	0.3373535144	1.0375977	-0.4272461	-1.5258789	1549640026.431
-8.68864766	-0.9426757788	-3.79582518	-0.061035156	0.91552734	-0.9765625	2.1892089660000003	-8.158691394	-0.907983426	0.12207031	-0.9765625	-0.18310547	4.754052716	9.124096940000001	0.9582275360000001	0	0	-0.8544922	-8.82023912	-0.724951178	3.0206298920000005	-0.8544922	0.18310547	0.12207031	0.12800292540000002	9.08342302	2.503832968	-0.18310547	0.18310547	-0.91552734	3.354394568	9.157592752000001	-0.005981445288000001	1.0986328	0.36621094	-1.2817383	1549640026.472
-9.76411142	-0.7895507788	-4.38200679	-0.12207031	0.24414062	-0.48828125	2.007373004	-8.62404802	-0.9462646760000001	0.12207031	-1.3427734	-0.5493164	5.031591754	9.04753444	0.611303714	-0.30517578	0.61035156	-1.159668	-9.191088760000001	-0.4486083966	3.7563476440000003	-0.91552734	1.4648438	0.36621094	0.775195288	9.514086960000002	2.336352536	-0.18310547	0.91552734	-0.79345703	3.301757788	9.24492212	-0.2619873004	0.9765625	0.6713867	-0.91552734	1549640026.511
-9.8251223	-0.15073241820000002	-4.577001996	-0.91552734	-0.30517578	-0.4272461	1.8793701080000003	-9.523657248000001	-0.9139648560000001	0.12207031	-1.3427734	-0.5493164	5.031591754	9.04753444	0.611303714	-0.30517578	0.61035156	-1.159668	-9.0594973	0.001196289038	3.48598642	-1.0986328	-0.18310547	0.36621094	0.5969482428	10.012939300000001	2.0899170320000002	-0.18310547	1.5258789	-0.24414062	2.471533246	9.778466754	-0.3576904254	0.6713867	-0.24414062	-0.9765625	1549640026.551
-9.133667032	0.2081542932	-4.143945288	-0.9765625	-0.8544922	-0.7324219	2.0097655760000004	-9.62055661	-0.593359375	0.061035156	-1.4038086	-0.24414062	5.992211960000001	9.212622300000001	-0.06699218750000001	-0.36621094	1.159668	-1.7700195	-8.906372300000001	0.0861328125	3.7407959260000005	-0.79345703	1.2817383	0.48828125	-0.0729736322	9.69951178	2.068383786	-0.061035156	1.7700195	0.12207031	3.019433606	9.77368161	-0.783569339	0.48828125	-0.61035156	-1.0986328	1549640026.591
-8.49963408	-0.2260986322	-3.410620108	-0.91552734	-0.30517578	-0.79345703	2.031298822	-8.72214357	0.0478515625	-0.24414062	-1.0375977	0.24414062	6.062792932000001	8.69702176	-0.2978759784	-0.4272461	1.4038086	-1.5869141	-8.303442392000001	0.08732910340000001	3.269457968	-0.91552734	0.18310547	0.4272461	-0.678295926	9.016430710000002	1.987036142	-0.061035156	1.5258789	0.12207031	3.0182373200000003	9.553564300000001	-0.899609375	0.61035156	-0.12207031	-1.2817383	1549640026.631
-8.6766848	-0.9199462860000001	-3.3783202880000003	-0.48828125	0.4272461	-0.5493164	2.000195288	-8.09528804	0.500048822	-0.36621094	-0.36621094	0.8544922	5.962304712	8.65634784	-0.379223642	-0.18310547	0.9765625	-0.4272461	-8.21611322	0.2344726538	3.116332968	-0.9765625	0.4272461	0.4272461	-0.6507812500000001	8.91235324	1.81118161	-0.18310547	1.2207031	0.24414062	2.674902356	9.304736420000001	-0.617285144	0.79345703	0.18310547	-1.4648438	1549640026.671
-9.27124002	-1.1580077880000001	-3.71088858	0.18310547	-0.061035156	-0.18310547	1.9128662140000001	-8.2436277	0.6160888580000001	-0.36621094	-0.36621094	0.8544922	5.608202880000001	8.960205072	-0.46774902160000004	0	0.8544922	0.48828125	-8.475707968	0.43186035340000006	3.2144287140000003	-0.8544922	0.30517578	0.36621094	-0.26677246400000004	9.29157698	1.7693115020000003	-0.18310547	1.2207031	0.30517578	2.447607428	9.42197284	-0.47373047120000006	0.7324219	-0.36621094	-1.4648438	1549640026.711
-9.3238768	-0.613696286	-3.8209472840000003	0.18310547	-0.12207031	0	2.032495108	-8.6348143	0.45578614200000006	-0.061035156	-0.8544922	1.0986328	5.183520468	9.27961412	-0.517993161	0.061035156	1.0375977	0.79345703	-8.585766574	0.6507812500000001	3.269457968	-0.6713867	0.4272461	0.24414062	-0.35649413939999997	9.62653804	1.74299321	-0.18310547	1.2207031	0.30517578	2.548095746	9.477001800000002	-0.458178714	0.48828125	-0.79345703	-1.2817383	1549640026.751
-9.51169429	-0.2918945288	-4.218115216	-0.24414062	0	-0.061035156	2.4129150360000002	-8.93867212	0.2560058606	0.12207031	-1.4648438	1.5869141	4.8342040740000005	9.68515625	-0.5754150360000001	0.12207031	0.91552734	1.0375977	-8.93747554	0.7046142572	3.379516574	-0.48828125	0.12207031	0.18310547	-0.88046875	9.91364766	1.923632788	0	0.9765625	0.48828125	2.5217773560000003	9.65405252	-0.669921875	0.18310547	-0.91552734	-1.159668	1549640026.791
-9.515283246000001	-0.47851562500000006	-4.347314496	-0.12207031	-0.6713867	-0.18310547	2.702417032	-9.24492212	0.1447509784	0.12207031	-1.4648438	1.5869141	4.53513179	10.2773188	-0.5479003894	0.24414062	0.6713867	1.2817383	-9.16716304	0.46774902160000004	3.5194824280000003	-0.30517578	0.5493164	0	-0.8948242212000002	10.495044420000001	1.9966064300000002	-0.061035156	0.4272461	0.36621094	1.9894287140000002	9.94953624	-1.1508300720000002	-0.12207031	-0.18310547	-1.3427734	1549640026.831
-9.48896466	-0.6890625	-4.11882338	0.30517578	0.36621094	0.12207031	2.8651123200000006	-9.32866214	0.11843261780000001	-0.12207031	-0.7324219	1.7089844	4.250415036	10.66372104	-0.40793457460000004	0.36621094	0.5493164	1.3427734	-9.267651260000001	0.4821044928	3.5493896760000005	-0.30517578	0.18310547	-0.18310547	-1.137670926	10.753442000000001	2.14973143	-0.18310547	0.30517578	0.12207031	1.6317382200000001	9.9698732	-1.3482177520000003	-0.30517578	0.18310547	-1.4038086	1549640026.871
-10.18879442	-0.343334964	-4.652368210000001	0.5493164	0	0.6713867	2.9979003600000005	-9.423168930000001	0.0035888672120000004	-0.061035156	-0.79345703	1.5258789	4.008764676	11.04414038	-0.0980957068	0.4272461	0.30517578	1.4038086	-9.49973143	0.8649169928000001	3.55058606	-0.18310547	0	-0.24414062	-1.32189946	11.014233720000002	2.026513678	-0.36621094	-0.18310547	-0.12207031	1.3446288940000002	10.225878600000001	-1.1986816100000002	-0.61035156	0.4272461	-1.4648438	1549640026.911
-9.80717752	0.29667969240000003	-4.69064946	0.061035156	-0.18310547	0.9765625	3.3065429320000006	-9.68515625	-0.0490478534	-0.061035156	-0.79345703	1.5258789	3.749169928	11.233153960000001	0.2918945288	0.4272461	0.30517578	1.2817383	-9.307128894	1.013256839	3.514697284	0.18310547	0	-0.4272461	-1.5743163940000002	11.167358720000001	1.9140625000000002	-0.61035156	-0.5493164	-0.12207031	1.6712158540000002	10.54528804	-0.9677978240000001	-0.9765625	0	-1.3427734	1549640026.951
-9.648071580000002	0.2225097644	-4.445410144	-0.24414062	-0.12207031	0.8544922	3.7049072480000005	-9.599023560000001	0.0	-0.4272461	-0.24414062	0.8544922	3.47402356	10.90297824	0.641210962	0.24414062	0.4272461	0.8544922	-9.10495607	0.679492212	3.363964856	0.24414062	-0.6713867	-0.5493164	-1.683178714	10.83359424	2.08752446	-0.6713867	-1.2817383	-0.061035156	2.4667480040000003	10.422070680000001	-0.784765625	-1.5258789	0.061035156	-1.2207031	1549640026.991
-10.27373004	-0.7225586060000001	-4.106860324	-1.2817383	-0.91552734	0.61035156	4.01953125	-9.21979982	0.1363769568	-0.4272461	0.4272461	0.18310547	3.2562989200000003	10.4459964	0.849365216	-0.18310547	0.24414062	0.4272461	-9.253295926000002	0.2607910144	2.8734864200000003	0.061035156	-1.3427734	-0.4272461	-1.4822021760000001	10.27851538	2.286108426	-0.8544922	-1.5869141	-0.18310547	3.476416034	10.4304438	0.1124511682	-2.2583008	0.79345703	-0.6713867	1549640027.031
-10.252197480000001	-2.08513179	-3.81616214	-1.8920898	-1.0986328	0.24414062	4.11882338	-9.61936052	0.09331054320000001	-0.4272461	0.4272461	0.18310547	3.220410144	10.558447480000002	0.7608398560000001	-0.48828125	-0.24414062	0.061035156	-10.467528960000001	-0.5790038940000001	2.9273192900000002	0.061035156	-1.3427734	-0.48828125	-1.259692392	10.4041259	2.7012207459999997	-0.61035156	-1.5258789	-0.061035156	4.165478534	10.11701628	1.4020507200000003	-3.7841797	0	0.61035156	1549640027.071
-9.480590560000001	-2.8830566100000006	-2.198779254	-0.5493164	-2.0141602	0.36621094	4.221704074	-10.6170652	-0.12321777160000001	-0.18310547	0.8544922	-0.5493164	3.3783202880000003	10.224683	0.5802001800000001	-0.91552734	-0.4272461	-0.5493164	-10.51897014	-1.211840854	2.57680661	0	0.061035156	-0.5493164	-1.337451178	9.96030252	3.011059604	-0.6713867	-0.5493164	-0.061035156	5.127294928000001	10.127783540000001	2.5181884000000005	-4.8828125	-0.18310547	2.6855469	1549640027.111
-8.226879892	-2.0743652160000003	-0.729736322	-0.30517578	0.30517578	0.6713867	4.11643071	-10.09309056	-0.5251708966	0.6713867	1.2817383	-2.6245117	3.60441893	9.209033246	0.37802735600000004	-1.0375977	-0.48828125	-1.0375977	-9.7318116	-1.128100589	1.776489218	0.18310547	-0.30517578	-0.48828125	-2.3997558900000002	8.4733152	3.0900146760000005	-0.79345703	-0.4272461	-0.12207031	6.184814300000001	8.942260880000001	2.209545926	-3.6010742	-0.36621094	5.79834	1549640027.151
-9.22458516	-1.8829589660000003	-1.4403320680000002	0.4272461	2.0751953	0.36621094	3.75754393	-9.376513580000001	-0.838598642	0.6713867	1.2817383	-2.6245117	3.1175292540000004	9.195874100000001	0.11843261780000001	-0.79345703	0.061035156	-0.61035156	-9.140844748000001	-1.2668701080000002	1.5121094240000001	0.18310547	-0.4272461	-0.12207031	-2.93808606	8.19816893	3.18332518	-0.4272461	-1.0375977	-0.12207031	3.512304712	10.920923020000002	2.50622554	-2.1362305	-1.3427734	6.8359375	1549640027.191
-10.946045320000001	-1.620971646	-3.28022464	-0.061035156	-2.1362305	-0.061035156	3.116332968	-9.81315944	-1.3111327879999999	1.0375977	2.4414062	-4.0893555	2.6126952880000003	9.54997554	-0.17465820680000002	-0.8544922	-0.30517578	0.061035156	-9.35258786	-1.561157248	1.8913329680000002	0.061035156	-0.91552734	0.12207031	-2.48828125	8.91235324	3.2838134000000005	0	-1.159668	-0.18310547	1.5934570680000002	12.96059604	0.846972644	-2.9907227	-1.4648438	6.4086914	1549640027.231
-8.641992212	-1.179541034	-1.9583251800000003	-0.8544922	-1.8310547	0	2.344726538	-10.173241820000001	-1.8231445680000002	1.3427734	1.8920898	-3.90625	2.79213858	9.14323732	-0.31223143000000003	-0.91552734	-1.4038086	0.12207031	-9.077441394000001	-1.695141574	2.47871106	0.12207031	0.24414062	-0.18310547	-1.9176513580000003	8.85732428	3.54580072	0.12207031	-0.7324219	-0.24414062	1.350610324	11.618359620000001	1.0120605432	0.18310547	-1.7700195	6.225586	1549640027.271
-7.675390380000001	-1.013256839	-1.08383786	0.12207031	1.4038086	-0.12207031	1.93439946	-9.45666484	-2.04086911	1.3427734	1.8920898	-3.90625	3.0744628600000006	8.589355432000001	-0.16389160340000003	-0.61035156	-1.5258789	-0.12207031	-8.710180710000001	-1.294384784	2.5086182100000003	0.30517578	-0.4272461	-0.12207031	-1.70471196	8.30583516	3.603222644	-0.061035156	-0.5493164	-0.4272461	2.3028564300000003	10.80727536	1.4415283540000001	1.159668	1.953125	5.859375	1549640027.311
-8.254394568	-0.92473143	-1.6078125	-0.36621094	0.61035156	-0.061035156	1.829125998	-8.67189946	-2.1796386780000003	1.2207031	0.8544922	-3.7231445	2.956030252	8.43383786	0.2129394568	0	-0.6713867	-0.18310547	-8.405126800000001	-1.156811502	2.569628894	0.5493164	0.061035156	0.061035156	-1.701123004	7.976855432000001	3.5697264400000006	0.12207031	-0.6713867	-0.5493164	1.43435054	9.485375900000001	1.0563232428000002	2.1972656	3.112793	4.699707	1549640027.351
-8.15390625	-0.8457763580000002	-1.464257788	0.12207031	0.8544922	0.18310547	1.770507788	-8.192187500000001	-2.1975829680000003	0.6713867	0.6713867	-2.9296875	2.810082968	8.59414038	0.553881839	0.36621094	-0.48828125	-0.18310547	-8.2520018	-1.5683349640000002	2.778979532	0.6713867	0.061035156	0	-1.698730432	8.106054712	3.6905516200000004	0.48828125	-0.61035156	-0.5493164	0.09331054320000001	8.19577626	1.222607428	2.5024414	3.8452148	2.9296875	1549640027.391
-8.826220746	-0.3911865216	-1.5396240020000003	0.79345703	1.2817383	0.48828125	1.582690396	-7.8703858800000015	-2.107861322	0.6713867	0.6713867	-2.9296875	3.0050780759999998	8.882446580000002	0.88046875	0.24414062	-1.0986328	-0.24414062	-8.20773912	-1.8386962860000002	2.807690396	0.5493164	-0.061035156	-0.12207031	-1.7406005400000002	8.450586060000001	3.8843505400000002	0.7324219	-0.8544922	-0.36621094	-1.391284146	7.682568390000001	0.641210962	1.8920898	0.79345703	0.7324219	1549640027.431
-9.760522660000001	0.592163089	-2.3028564300000003	0.12207031	1.5258789	0.4272461	1.353002896	-7.88234874	-1.9009033540000002	0.24414062	0.36621094	-1.159668	3.4572753600000006	9.30952176	1.179541034	0.24414062	-1.4648438	-0.4272461	-8.357275360000001	-1.8063964660000003	3.0337889400000004	0.61035156	-0.24414062	-0.061035156	-1.516894568	8.914746106	4.0685790740000005	0.6713867	-0.9765625	-0.24414062	0.07775878600000001	6.875073380000001	1.6317382200000001	2.746582	-0.48828125	-0.48828125	1549640027.471
-10.676879500000002	0.7907471040000001	-2.9667969240000005	0.36621094	2.9296875	-0.24414062	1.272851538	-8.174243210000002	-1.8028076080000002	0.24414062	-0.12207031	-0.12207031	3.791040036	9.942358720000001	1.425976538	0.4272461	-1.0986328	-0.6713867	-8.960205072	-1.73701178	3.4166014400000004	0.5493164	-0.79345703	0	-1.293188498	9.471020468	4.245629892	0.61035156	-0.8544922	-0.24414062	4.020727536	6.869091754	1.8542480040000002	3.1738281	-2.1972656	-0.5493164	1549640027.511
-12.05022014	1.488183606	-3.16777356	-0.48828125	0.12207031	0.061035156	1.3470214660000002	-8.93747554	-1.8410888580000002	0.24414062	-0.12207031	-0.12207031	3.9130616000000003	10.56801718	1.6030273560000001	0.48828125	-0.61035156	-0.79345703	-9.38488768	-1.8243408540000001	4.07336412	0.48828125	-0.24414062	0.18310547	-1.302758786	10.082324280000002	4.303051620000001	0.7324219	-0.91552734	-0.24414062	8.60251448	9.1276857	3.4142089660000003	1.8310547	-2.8076172	-0.79345703	1549640027.551
-12.139941100000001	0.9414794928000001	-3.8281250000000004	-1.6479492	0.48828125	0.48828125	1.64011232	-9.85502896	-1.6437011780000002	0.12207031	-0.4272461	1.2207031	4.100878894	10.96997104	1.594653354	0.4272461	-0.61035156	-0.8544922	-9.32028804	-2.2215087860000002	4.015942392	0.30517578	-1.159668	0.30517578	-1.0718750000000001	10.698413040000002	4.227685504000001	0.91552734	-1.0375977	0	10.06677266	9.18391124	3.8652099640000004	-0.7324219	0.9765625	0.18310547	1549640027.59
-10.78334964	-1.5767089660000002	-3.98483876	-1.7089844	-3.0517578	-0.24414062	2.02292482	-10.50700728	-1.24294429	-0.24414062	-0.48828125	2.5024414	4.850952176000001	11.18051718	1.6712158540000002	0.24414062	-1.2817383	-0.91552734	-9.673193390000002	-2.0169433900000002	4.531542932000001	0.061035156	-0.61035156	0.18310547	-0.5263671924000001	11.09558058	4.088916034	0.79345703	-0.61035156	0.30517578	3.7228514400000003	8.570214660000001	-0.0035888672120000004	0.48828125	-3.2348633	-2.1972656	1549640027.63
-9.27722194	-3.6773925720000005	-3.025415036	1.0375977	-0.18310547	0.18310547	2.295678714	-10.382592360000002	-0.80390625	-0.48828125	-0.4272461	3.2958984	5.60461412	11.47480432	1.7083007200000002	0.30517578	-0.7324219	-1.2207031	-10.18640126	-1.745385782	3.8759764400000005	-0.18310547	-1.3427734	0.12207031	-0.1878173822	11.369530760000002	3.7970214660000003	0.36621094	0.24414062	0.5493164	2.96560054	9.42915036	2.390185504	1.4648438	2.5634766	-2.5634766	1549640027.671
-8.50441893	-3.3567871400000002	-3.2239991	0.79345703	-1.7700195	0.24414062	2.3399413940000002	-10.2761232	-0.5837890576	-0.48828125	-0.61035156	3.2958984	6.093896760000001	11.0668705	1.8757812500000002	0.36621094	0.5493164	-1.2817383	-10.41967752	-1.0563232428000002	3.867602536	-0.5493164	0.91552734	0.24414062	-0.61848143	10.69602086	3.0086670320000004	-0.18310547	1.2207031	0.48828125	4.818652356	10.80249002	1.532446286	-0.5493164	-4.1503906	-2.8686523	1549640027.71
-7.82492662	-2.516992212	-3.063696286	2.0751953	0.79345703	0	2.4655516200000003	-9.213818390000002	-0.4103271466	0.061035156	-2.0141602	2.1362305	5.508911240000001	9.844262680000002	1.437939496	0.30517578	1.8310547	-0.6713867	-9.451879892000001	-0.1387695288	2.2203125000000004	-0.48828125	0.12207031	0.30517578	-1.494165036	9.189892572	1.8638183900000003	-0.9765625	1.3427734	0.30517578	2.013354532	10.2091304	0.1196289038	-0.061035156	-1.3427734	-2.5024414	1549640027.75
-8.89321286	-1.3087402160000001	-3.80778804	0.7324219	0.48828125	0.12207031	2.5217773560000003	-8.44819339	-0.5263671924000001	0.061035156	-2.0141602	2.1362305	4.50163588	9.956713760000001	0.699829074	-0.36621094	1.953125	0.8544922	-9.682763580000001	0.47971191100000005	2.372241214	-0.36621094	0.4272461	0.30517578	-1.8566405760000002	9.124096940000001	0.9354980432000001	-1.0986328	0.9765625	0.48828125	2.981152356	9.89929164	-0.65676268	0.5493164	-0.24414062	-2.2583008	1549640027.79
-9.650463760000001	-0.6232665740000001	-4.458569290000001	-0.18310547	-0.24414062	0.30517578	2.5947509	-8.907568390000002	-0.5790038940000001	-0.24414062	-1.8310547	1.6479492	3.716870108	10.68884236	-0.25480957460000003	-1.4648438	1.2817383	1.7089844	-9.412402160000001	0.6615478240000001	2.251416034	-0.24414062	0.24414062	-0.061035156	-1.9571288940000002	10.1229982	1.166381839	-0.48828125	0.9765625	1.0375977	2.636621106	9.60739766	-0.0825439496	0.48828125	-0.4272461	-2.0141602	1549640027.831
-9.207836960000002	-0.571826178	-4.181030252	-0.36621094	-1.6479492	0.061035156	2.895019568	-9.103759980000001	-0.346923822	-0.24414062	-1.8310547	1.6479492	3.584082068	9.95073282	-1.1651855432	-2.2583008	0	1.4038086	-8.62763678	0.18901367800000002	2.69523912	-0.061035156	0.6713867	-0.12207031	-1.9702880400000002	9.853833360000001	1.947558606	-0.36621094	1.0375977	1.2207031	2.135375998	9.599023560000001	-0.5144042932	0.18310547	-2.0751953	-2.319336	1549640027.87
-8.14313948	-0.5909667932	-2.9213378600000004	0.30517578	-0.8544922	-0.24414062	2.9213378600000004	-8.31660144	-0.11484375000000001	-0.61035156	-1.0986328	1.7089844	3.5876709260000004	8.826220746	-1.6078125	-2.0141602	-0.8544922	1.5258789	-8.189794928000001	0.1268066394	2.6079101440000003	-0.36621094	-0.48828125	-0.18310547	-1.588671924	8.839379892	2.1509277160000004	-0.5493164	0.5493164	0.91552734	2.436840854	9.455468750000001	-0.9354980432000001	0.36621094	-2.0751953	-2.6245117	1549640027.911
-7.424169928000001	-0.686669928	-2.409326178	0.9765625	1.159668	-0.24414062	2.7861572480000003	-7.8907228400000005	0.07058105432	-0.6713867	-0.79345703	1.2207031	3.50393071	8.46015625	-1.5587646760000002	-0.9765625	-0.6713867	2.0751953	-8.1072509	0.25839844240000004	2.9943116	-0.30517578	0.36621094	-0.12207031	-0.9438721040000001	8.461352340000001	2.138964856	-0.5493164	0.30517578	0.36621094	2.390185504	9.33464357	-0.8182617212000002	0.7324219	-1.4648438	-2.8076172	1549640027.95
-8.083325180000001	-0.2237060504	-3.3819091460000004	1.2817383	1.5869141	-0.061035156	2.6354248200000003	-7.9971923920000005	0.0992919928	-0.36621094	-1.159668	0.36621094	3.06608876	8.30822734	-1.32189946	-0.061035156	0.30517578	2.0141602	-7.9601074280000015	0.33854982	3.1187255400000002	-0.18310547	0.18310547	-0.061035156	-0.34572753600000006	8.557055710000002	2.013354532	-0.48828125	0.5493164	-0.12207031	2.45	9.140844748000001	-0.477319339	0.7324219	-1.159668	-2.8076172	1549640027.99
-9.171948380000002	0.22131347840000004	-4.12241214	0.6713867	0.5493164	0.061035156	2.56245108	-7.94934056	0.031103515380000002	-0.36621094	-1.159668	0.36621094	2.636621106	8.26755342	-0.9869384980000001	0.30517578	0.7324219	1.5869141	-8.13955072	0.593359375	3.0601074280000002	-0.061035156	0.5493164	0	-0.571826178	8.545092752	1.7788817900000002	-0.24414062	0.5493164	-0.36621094	2.733520468	9.120507788000001	-0.362475589	0.48828125	-0.7324219	-2.4414062	1549640028.03
-9.632519568000001	-0.08493652160000001	-4.166674820000001	0.18310547	-0.12207031	0.18310547	2.7251464660000004	-8.083325180000001	0.1806396466	-0.36621094	-1.159668	0.24414062	2.578002896	8.70180661	-0.6759033540000001	0.36621094	0.24414062	0.91552734	-8.0139402	0.699829074	3.12351088	0.30517578	0.61035156	-0.12207031	-1.1986816100000002	8.987719748	1.679589856	0.061035156	-0.24414062	-0.12207031	2.5157959260000005	9.247314300000001	-0.5455078076000001	0.18310547	-0.48828125	-2.0751953	1549640028.07
-9.198266574	0.00478515625	-4.2970702880000005	0	-0.79345703	0.061035156	2.8734864200000003	-8.430249100000001	0.3517089856000001	-0.6713867	-0.48828125	0.4272461	2.578002896	8.70180661	-0.6759033540000001	0.18310547	-0.18310547	0	-8.523559800000001	0.41870117800000006	3.0397704680000004	0.12207031	-0.9765625	-0.18310547	-1.3230957460000001	9.749755890000001	1.9547363220000002	0.30517578	-0.6713867	-0.061035156	1.9810547120000002	9.72702626	-0.48808594240000003	-0.4272461	-0.4272461	-1.953125	1549640028.11
-9.034375	-0.1579101538	-4.17026358	0.91552734	1.2817383	0.5493164	2.8734864200000003	-8.430249100000001	0.3517089856000001	-0.79345703	0.4272461	0.61035156	2.8806639400000003	10.539307100000002	-0.4689453076	0	-0.61035156	-0.7324219	-9.3322509	-0.21533202880000002	3.53981929	0.061035156	-0.4272461	-0.36621094	-1.280029254	10.698413040000002	2.6198730040000004	0.30517578	-0.8544922	-0.48828125	1.9571288940000002	9.518872300000002	-0.994116214	-0.9765625	-0.5493164	-1.953125	1549640028.15
-10.50102536	0.07895508180000001	-5.196679712	0.4272461	0.7324219	0.9765625	2.87707518	-9.709082068	0.22968750000000002	-0.18310547	0.18310547	0.12207031	3.4656494600000003	11.172143080000001	-0.023925780760000005	0.061035156	-1.0986328	-1.2207031	-9.410009980000002	0.0490478534	3.5469971040000003	-0.24414062	-0.48828125	-0.36621094	-1.579101538	11.21521016	2.837597644	-0.12207031	-0.7324219	-0.5493164	2.928515576	10.09548372	-0.8278320288	-1.7089844	0.36621094	-1.2207031	1549640028.19
-11.0584964	-0.40434570680000004	-4.88803714	-1.4038086	-1.7700195	0.4272461	3.198876996	-10.486670320000002	-0.096899411	-0.18310547	0.18310547	0.12207031	3.9597167540000004	11.606396760000003	0.6459961060000001	0.61035156	-0.48828125	-1.7700195	-9.8765625	0.49167482	3.8018066100000003	0.4272461	-1.0375977	-0.36621094	-1.8052001800000002	11.302538940000002	2.80051268	-0.30517578	-1.2817383	-0.4272461	4.12241214	10.556054320000001	0.001196289038	-3.0517578	0.48828125	-0.4272461	1549640028.23
-10.3359375	-2.08513179	-3.4620605040000005	-1.2817383	-2.319336	-0.48828125	3.6833741	-10.9735598	-0.19738769960000002	-0.18310547	0.7324219	-0.79345703	3.71088858	11.50830072	0.955834964	0.79345703	0.8544922	-2.319336	-10.62185054	-0.27873535340000005	3.8053954680000004	0.7324219	-0.8544922	-0.4272461	-1.8386962860000002	10.80607878	3.0409667540000003	-0.18310547	-1.2207031	-0.61035156	6.26496556	10.163672120000001	1.9176513580000003	-4.5166016	-0.30517578	1.5869141	1549640028.27
-9.532031250000001	-2.49426268	-1.449902356	0.061035156	-2.1972656	0.36621094	3.8783691100000004	-10.7438723	-0.1686767572	-0.061035156	1.6479492	-1.159668	3.5721191100000005	10.383788940000002	1.068286142	0.30517578	0.36621094	-2.0751953	-10.6589357	-1.299169928	3.3819091460000004	0.8544922	0.61035156	-0.5493164	-2.032495108	9.584667932	3.3627685700000005	0	-0.8544922	-0.8544922	6.90856929	9.791625900000001	3.4620605040000005	-5.1879883	-0.61035156	4.699707	1549640028.31
-8.665917932000001	-1.796826178	-0.540722644	0.5493164	1.8920898	0.6713867	3.6474853240000003	-9.62893071	-0.31701660340000004	-0.061035156	1.6479492	-1.159668	3.974072284	9.536816394	1.05991214	-0.18310547	-1.5258789	-1.159668	-9.578686600000001	-1.5085204680000002	1.8578369600000002	0.79345703	0.36621094	-0.48828125	-2.6725097840000003	8.53671875	3.2885987400000003	0	-0.8544922	-0.8544922	3.31252446	10.422070680000001	1.9355957460000002	-2.6855469	-3.2958984	6.1035156	1549640028.35
-10.473510880000001	-1.771704074	-2.6174804320000002	1.4038086	1.6479492	0.18310547	2.9847412140000005	-9.71625998	-0.86850589	0.4272461	2.1362305	-2.1362305	3.8616211060000003	10.10505342	0.7680175720000001	-0.30517578	-1.4648438	-0.30517578	-9.95910692	-1.3470214660000002	2.5217773560000003	0.79345703	-0.061035156	-0.061035156	-2.598339856	9.301147660000002	3.3508057100000004	0.24414062	-1.4648438	-0.24414062	2.7299316100000004	12.403125000000001	1.149633786	-1.2207031	-0.24414062	6.8359375	1549640028.39
-9.7318116	-0.9773681610000001	-2.7945312500000004	-0.7324219	-3.2348633	0.061035156	2.5803954680000003	-10.37182608	-1.4929687500000002	1.0375977	1.5869141	-2.9907227	3.696533246	9.744970746000002	0.570629892	-0.5493164	-1.159668	0.061035156	-9.00566394	-1.6185790740000001	2.2813232820000002	0.8544922	0.36621094	-0.18310547	-2.19997554	9.253295926000002	3.5087158540000005	0.30517578	-0.79345703	-0.24414062	1.4223876800000002	12.5981205	0.24643554320000002	-0.6713867	-2.0751953	5.554199	1549640028.43
-7.66223143	-0.539526358	-1.046752896	-0.061035156	0.48828125	0.30517578	2.3806152160000003	-9.46623552	-1.94636232	1.4648438	1.0986328	-2.9907227	3.6929442900000002	8.858520468	0.43186035340000006	-0.36621094	-1.4648438	0.4272461	-8.7030027	-1.771704074	2.5588623200000002	0.8544922	0.12207031	-0.24414062	-2.11743161	8.31301268	3.5182862400000006	0.30517578	-0.79345703	-0.24414062	1.181933606	10.58835414	0.75964357	0.61035156	-1.2817383	4.760742	1549640028.47
-7.8512451080000005	-0.1399658246	-1.29558107	0.36621094	1.4038086	-0.12207031	2.222705072	-8.51638179	-2.128198282	1.2817383	0.8544922	-3.0517578	3.4548827880000004	8.70061052	0.49645996400000003	0	-1.159668	1.0375977	-8.158691394	-1.484594748	2.4129150360000002	0.91552734	0.30517578	-0.12207031	-1.79323732	8.10366214	3.4788086060000003	0.18310547	-1.0375977	-0.4272461	1.868603534	9.37890625	0.923535144	2.0751953	3.0517578	4.0283203	1549640028.51
-8.5498777	-0.05861816394	-1.680786142	-0.18310547	0.36621094	-0.24414062	2.001391574	-8.354882788000001	-2.140161142	0.91552734	0.9765625	-3.1738281	3.01225589	8.57380342	0.531152356	0.18310547	-0.61035156	1.2817383	-7.9373777	-1.6437011780000002	2.6760987400000005	0.79345703	0	0	-1.56953125	8.1072509	3.5111084260000003	0.30517578	-0.9765625	-0.4272461	-0.250024411	8.229272660000001	0.5048339856	3.112793	3.6010742	2.2583008	1549640028.55
-9.136059800000002	-0.09211425720000001	-1.4367432100000002	0.6713867	1.2207031	0.18310547	1.594653354	-8.152710160000002	-2.22629393	0.6713867	1.2207031	-2.4414062	2.7706054320000004	8.63601088	0.5969482428	0.24414062	-0.79345703	1.2207031	-7.8943116	-2.0061767180000003	2.7299316100000004	0.61035156	-0.4272461	-0.061035156	-1.25729982	8.374023560000001	3.6905516200000004	0.36621094	-0.9765625	-0.4272461	-0.9031982428000002	7.694531250000001	1.4044433900000002	2.6245117	1.7700195	0.36621094	1549640028.59
-9.503320288000001	0.42229003600000004	-2.3172119600000003	-0.24414062	1.8310547	-0.4272461	1.2022705072	-8.0905027	-2.372241214	0.6713867	1.2207031	-2.4414062	2.7825683900000002	9.31669928	0.7105957068000001	0.36621094	-0.9765625	0.8544922	-8.585766574	-2.11743161	3.282617212	0.18310547	-0.4272461	0	-0.8134765380000001	9.174340560000001	3.9800537140000007	0.5493164	-0.61035156	-0.4272461	0.0837402356	7.6143798920000005	2.89382338	2.4414062	1.7089844	-0.6713867	1549640028.63
-10.59792482	0.02990722644	-2.89741214	0.12207031	1.5869141	-0.36621094	1.0288086060000001	-8.467334260000001	-2.409326178	0.61035156	0.48828125	-1.8920898	3.084033246	9.945947480000001	0.8960205072	0.5493164	-0.6713867	0.061035156	-9.230566394	-1.9367920320000003	3.7587402160000005	-0.061035156	0.24414062	0.12207031	-0.6280517572	9.87775908	4.127197284	0.36621094	0	-0.4272461	4.486083966000001	8.2771241	3.034985324	3.2348633	2.0751953	-0.91552734	1549640028.67
-11.1697509	1.4798096040000002	-2.568432608	-0.5493164	1.3427734	0.36621094	1.114941394	-8.61926268	-2.318408246	0.4272461	-0.24414062	-0.9765625	3.4955566100000004	10.05361322	1.179541034	0.79345703	0	-0.8544922	-9.05471196	-1.69633786	3.6355224640000006	-0.18310547	0.4272461	0.18310547	-1.100585962	9.750951980000002	4.03747554	0.18310547	0.30517578	-0.48828125	9.7150634	9.229370108000001	5.301952880000001	0.30517578	-0.7324219	0.12207031	1549640028.71
-11.477197480000001	0.24763183900000002	-3.69892572	-1.953125	-0.9765625	0.061035156	1.114941394	-8.61926268	-2.318408246	0.12207031	-0.5493164	0.061035156	3.7970214660000003	10.71635782	1.4176025360000002	1.159668	0.7324219	-1.2207031	-8.828613220000001	-1.3649658540000003	3.5302491000000003	-0.18310547	-0.30517578	0.24414062	-1.6149902160000003	10.19477536	3.6355224640000006	0.061035156	0	-0.18310547	8.194580072	9.301147660000002	2.668920926	-2.1972656	0.061035156	0.12207031	1549640028.75
-10.47829622	-3.37233876	-3.953735324	-0.30517578	-1.8920898	-0.4272461	1.451098642	-9.24013678	-1.6712158540000002	-0.48828125	-0.24414062	1.0375977	4.026708966	11.492749100000001	1.491772464	0.9765625	1.159668	-1.4038086	-9.293969748	-1.3805175720000002	3.417797824	-0.24414062	-1.0986328	-0.061035156	-1.6532714660000003	10.95322284	3.3627685700000005	0.061035156	0.061035156	0.061035156	0.9295165740000001	7.85363768	-0.46416014400000005	1.4648438	-1.5869141	-3.0517578	1549640028.79
-9.58227536	-3.73122554	-3.6104003600000003	3.0517578	1.0375977	0.061035156	1.542016574	-9.609789840000001	-1.1316894568000002	-0.9765625	0.12207031	2.2583008	4.42028804	11.95930162	1.2321777160000003	0.36621094	0.7324219	-1.5258789	-11.269042540000001	-0.9486572480000001	3.91066893	-0.5493164	-0.91552734	-0.24414062	-1.5121094240000001	11.33483876	3.1175292540000004	0.12207031	0.24414062	0.12207031	3.4321533540000004	9.908862319999999	2.9620117800000005	0.9765625	0.91552734	-0.36621094	1549640028.83
-9.76889676	-1.2106445288	-4.094897464000001	0.48828125	-2.4414062	-0.061035156	1.604223642	-10.09309056	-0.949853534	-1.0986328	-0.30517578	2.8686523	5.0531250000000005	11.367138579999999	0.860131839	-0.24414062	0	-1.2817383	-10.965185700000001	0.27155761780000004	3.9788574280000004	-0.4272461	2.8686523	0.36621094	-1.6688232820000002	10.837183	2.441625998	-0.36621094	0.8544922	-0.12207031	5.768505890000001	11.85761682	3.5302491000000003	-0.91552734	-2.1972656	-1.4648438	1549640028.87
-8.375219748000001	-1.5456054320000001	-4.4166992800000004	-0.7324219	-0.18310547	-0.36621094	2.2382567900000003	-9.47460962	-0.424682608	-0.79345703	-1.2817383	3.2348633	4.65476088	10.25578624	0.11843261780000001	-0.5493164	0.5493164	-0.6713867	-9.267651260000001	0.03947753894	1.175952176	-0.5493164	0.24414062	-0.061035156	-2.222705072	9.729418930000001	1.6783935700000001	-1.159668	1.0375977	-0.4272461	2.5205810700000004	9.383691394000001	0.4330566394	-0.18310547	-1.6479492	-1.0375977	1549640028.909
-9.217407248	-2.256201178	-4.897607428000001	0.18310547	-1.159668	-0.91552734	2.7418945679999998	-9.12648912	0.06459961060000001	-1.4648438	-0.36621094	2.9296875	3.78984375	10.66132788	-0.5981445288	-0.79345703	1.2207031	0.4272461	-9.267651260000001	0.03947753894	1.175952176	-0.5493164	0.24414062	-0.061035156	-2.6402099640000003	10.03686502	1.3302734620000003	-0.9765625	0.7324219	-0.12207031	3.2706542540000005	9.177929712000001	-0.7716064300000001	1.5258789	0.36621094	-1.0986328	1549640028.95
-9.47460962	-1.7752929320000002	-4.181030252	-0.61035156	-1.8310547	-0.6713867	2.816064496	-10.231860520000001	0.3337646466	-1.4648438	-0.36621094	2.9296875	3.2885987400000003	10.83239766	-1.43435054	-1.2817383	0.6713867	0.5493164	-9.267651260000001	0.03947753894	1.175952176	-0.5493164	0.24414062	-0.061035156	-2.3925780760000004	10.64697284	1.7059082460000001	-0.36621094	0.91552734	0.061035156	2.359082068	10.175634980000002	-0.15671386780000002	0.18310547	-0.61035156	-1.159668	1549640028.989
-8.814257788	-1.6353271760000003	-3.3759277160000005	-0.061035156	-0.5493164	-0.48828125	2.7478759000000004	-10.34909694	0.37802735600000004	-1.0375977	-0.24414062	2.1362305	3.4058349640000003	9.351391574	-1.8638183900000003	-1.7700195	-0.48828125	0.24414062	-9.31669928	0.1997802716	1.9774658540000003	-0.9765625	0.8544922	-0.061035156	-2.4667480040000003	9.343017572	1.829125998	-0.61035156	1.2207031	-0.18310547	2.3937744600000004	9.839477340000002	-0.2344726538	0.12207031	-1.0986328	-1.2207031	1549640029.029
-8.758032248000001	-1.2058593750000002	-3.4548827880000004	-0.24414062	-0.79345703	-0.6713867	2.879467752	-9.2389402	0.381616214	-0.4272461	-1.3427734	0.9765625	3.2862060700000004	8.711376800000002	-1.933203076	-1.0986328	-0.48828125	0.6713867	-9.177929712000001	0.49885253600000007	2.026513678	-0.7324219	0.9765625	0	-2.400952176	8.54748552	1.604223642	-0.7324219	0.6713867	-0.4272461	2.633032248	9.590649460000002	-0.9594238220000001	0.5493164	-1.5869141	-1.8310547	1549640029.069
-8.022314300000001	-1.5934570680000002	-3.3962646760000004	0	-0.6713867	-0.30517578	2.910571286	-8.683862320000001	0.5490966754000001	-0.48828125	-1.4648438	0.12207031	2.8471679320000005	8.84177266	-1.859033246	-0.18310547	0.4272461	0.91552734	-8.735302520000001	0.75964357	1.5025390379999999	-0.5493164	1.2207031	0.061035156	-2.50622554	8.689843750000001	1.41042482	-0.6713867	0.8544922	-0.36621094	2.807690396	9.49494658	-0.6962402160000001	0.7324219	-0.79345703	-1.953125	1549640029.109
-8.42905252	-2.0911132200000004	-3.5481933900000002	0.4272461	0.61035156	0.18310547	2.910571286	-8.683862320000001	0.5490966754000001	-0.61035156	-0.48828125	-0.12207031	2.5301512600000002	8.792724640000001	-1.7130859620000003	-0.12207031	0.7324219	0.5493164	-8.680273560000002	1.0443603240000001	1.27763678	-0.24414062	0.6713867	0	-3.06608876	8.512792932	1.143652356	-0.30517578	0.79345703	0	3.599633786	8.903979532000001	-0.6089111420000001	0.6713867	0	-1.953125	1549640029.149
-9.423168930000001	-2.524169928	-3.8520507200000003	0.36621094	-0.5493164	0.4272461	2.789746106	-8.365649460000002	0.6125	-0.4272461	0.36621094	-0.18310547	2.5265625000000003	8.77358426	-1.5731201080000001	-0.36621094	0.12207031	0.30517578	-8.8728759	1.3422363220000002	1.2261962860000002	0.30517578	0.6713867	0	-3.2275878600000003	8.224487320000001	1.0575195288	0.18310547	0.12207031	0.12207031	3.9190429320000004	9.170751800000001	-0.47492675720000005	0.48828125	-0.061035156	-1.4038086	1549640029.189
-8.828613220000001	-2.4811035340000003	-3.6331298920000004	0.61035156	-1.0375977	-0.12207031	2.902197284	-8.342919928	0.2572021466	-0.36621094	0.6713867	-0.5493164	2.7993163940000003	8.931494110000001	-1.431957968	-0.61035156	-0.9765625	0.48828125	-9.286792032000001	1.4068359620000002	1.5934570680000002	0.79345703	0.7324219	-0.12207031	-2.8447753600000003	8.441015380000001	1.1903076080000001	0.6713867	-0.12207031	0	2.7000244600000003	9.616967752	-0.28471679320000004	-0.18310547	-0.5493164	-0.91552734	1549640029.229
-8.69702176	-3.5553711060000004	-3.446508786	0.24414062	-1.8310547	-1.4648438	2.902197284	-8.342919928	0.2572021466	-0.36621094	0.6713867	-0.5493164	2.7993163940000003	8.931494110000001	-1.431957968	-0.7324219	-1.8920898	0.7324219	-9.88613318	1.2453369600000002	1.776489218	1.2207031	0.91552734	-0.24414062	-2.8447753600000003	8.441015380000001	1.1903076080000001	0.6713867	-0.12207031	0	3.257495108	9.438720746000001	-0.2380615216	-0.8544922	-0.24414062	-0.48828125	1549640029.269
-8.742480432	-4.103271466000001	-2.178442392	0.24414062	-3.0517578	-2.5024414	3.1282959260000003	-8.475707968	-0.49765625	-0.48828125	1.3427734	-0.79345703	3.24194339	9.27602536	-1.299169928	-0.61035156	-2.0751953	0.5493164	-10.4388179	0.41152344240000005	2.42607428	1.7089844	2.1972656	-0.48828125	-1.1304931610000002	9.61816394	2.5851807100000004	1.2207031	0.4272461	-0.61035156	3.6773925720000005	9.10495607	0.4426269568000001	-1.8920898	0.48828125	0.9765625	1549640029.309
-7.676586960000001	-3.4788086060000003	-0.3541015576	1.4648438	-1.0375977	-3.1738281	3.1282959260000003	-8.475707968	-0.49765625	-0.18310547	1.5258789	-0.79345703	4.1606933900000005	8.169457968	-0.1315917932	-0.061035156	-1.3427734	0.12207031	-10.145727340000002	-1.4630615020000002	2.08752446	1.2817383	3.6621094	-0.79345703	-0.5790038940000001	8.755639480000001	3.6977295320000003	1.159668	1.8310547	-1.2207031	3.0337889400000004	8.851342752	2.32917482	-2.9296875	0.18310547	3.1738281	1549640029.349
-7.923022660000001	-2.757446286	0.362475589	0.91552734	-0.36621094	-3.8452148	3.101977536	-6.650170926	-1.137670926	0.12207031	1.6479492	-0.7324219	3.9968016200000003	6.9803469400000004	0.37802735600000004	0.79345703	-0.12207031	-0.12207031	-9.89570288	-2.6772949280000002	1.4750244600000002	0.48828125	5.79834	-0.36621094	-0.7105957068000001	7.068872300000001	3.982446286	1.2207031	2.8076172	-1.8310547	2.5086182100000003	10.830004500000001	3.21203624	-3.3569336	-0.9765625	4.638672	1549640029.389
-9.71027806	-3.2562989200000003	-0.477319339	0.91552734	0.8544922	-4.3945312	3.101977536	-6.650170926	-1.137670926	0.48828125	2.0141602	-1.0375977	3.9968016200000003	6.9803469400000004	0.37802735600000004	1.0375977	0.48828125	0.061035156	-9.66242662	-3.134277356	0.778784146	-0.12207031	5.7373047	-0.12207031	-1.079052716	6.581982428000001	3.4393310700000006	1.2207031	2.8076172	-1.8310547	0.6974365020000001	11.537011780000002	0.15073241820000002	-3.7231445	-0.8544922	3.8452148	1549640029.429
-8.96499002	-3.1641846040000003	-0.42229003600000004	0.36621094	-2.319336	-4.211426	2.027709964	-6.397753894000001	-2.2801269960000004	1.4648438	1.6479492	-1.4038086	3.02421875	6.506615920000001	0.7393066100000001	0.79345703	0.6713867	-0.061035156	-8.601318390000001	-2.74069838	0.30625	-0.48828125	7.6904297	0.12207031	-1.697534146	6.64179712	2.56484375	1.8920898	4.4555664	-1.6479492	-0.9462646760000001	11.111133180000001	-0.20217285340000002	-1.3427734	-2.1362305	1.5869141	1549640029.469
-7.476806610000001	-2.8399902160000003	0.8816650360000001	0.18310547	0.24414062	-4.0283203	1.7118896760000002	-6.41809056	-2.004980432	2.0141602	1.4038086	-1.4648438	2.757446286	6.3822019800000005	0.8206542932	1.0986328	0.24414062	-0.5493164	-7.446899460000001	-2.60671376	-1.409228534	-1.0986328	6.591797	-0.061035156	-2.66174321	6.119018570000001	1.681982428	1.953125	4.638672	-1.2817383	2.259790036	8.61567392	0.573022464	0.24414062	-0.7324219	1.0375977	1549640029.509
-7.31770018	-2.4356445680000003	-0.0035888672120000004	-0.91552734	0.18310547	-4.760742	1.564746106	-6.6609375	-2.05522464	1.0986328	-1.4648438	-0.48828125	2.7993163940000003	6.517382788000001	0.8122802520000001	1.2817383	-0.91552734	-0.6713867	-6.73391124	-2.350707968	-1.924829074	-1.0375977	7.080078	0.061035156	-3.62236322	5.7936277	1.0718750000000001	1.953125	4.638672	-1.2817383	4.374829074	7.832104532000001	1.66044928	1.0375977	4.9438477	0.9765625	1549640029.549
-7.55935054	-4.592553714000001	-0.7034179712000002	-1.7700195	-1.159668	-5.004883	1.7752929320000002	-6.878662140000001	-1.7669189300000003	1.0986328	-1.4648438	-0.48828125	2.7610351440000005	6.770996106	1.1484375	0.6713867	-1.5258789	-0.61035156	-6.148925720000001	-2.293286142	-3.420190396	-1.7089844	6.1035156	0.24414062	-3.7467773560000004	5.914452880000001	0.2536132788	1.5258789	3.9672852	0.061035156	3.0971923920000006	8.44938948	0.8314209260000001	0.8544922	4.1503906	1.0986328	1549640029.589
-7.143042032	-7.328466754	-0.44621582460000003	1.3427734	0.61035156	-3.7841797	1.94636232	-7.03896466	-1.4223876800000002	0.61035156	-2.1972656	-0.48828125	2.4308594240000003	7.723242212000001	0.7895507788	0.6713867	-1.4648438	-0.5493164	-6.89780252	-1.425976538	-4.34611821	-2.0141602	6.1035156	0.30517578	-4.318603534	6.5915525200000005	-0.7213623200000001	1.0986328	2.8686523	0.7324219	1.374536142	6.671704074	2.56484375	-0.79345703	-1.3427734	-0.61035156	1549640029.629
-8.061792032000001	-6.6693116	-0.4426269568000001	0.18310547	2.1972656	-3.0517578	1.94636232	-7.03896466	-1.4223876800000002	0.12207031	-2.6855469	-0.24414062	2.4308594240000003	7.723242212000001	0.7895507788	0.12207031	-2.8686523	-0.7324219	-6.797314300000001	0.0227294928	-5.589062500000001	-1.4038086	6.7749023	0.8544922	-4.86411142	7.765112320000001	-1.331469748	1.0986328	2.8686523	0.7324219	9.58586412	10.52495108	5.95273462	0.8544922	-1.7700195	2.9296875	1549640029.669
-8.3201902	-6.36186502	-1.9320067900000002	0.24414062	0.30517578	-3.1738281	2.879467752	-9.303539840000001	-0.6842773560000001	-0.79345703	-4.211426	0	3.6570557100000003	11.246313400000002	-0.362475589	-0.36621094	-3.0517578	-1.159668	-6.714770468	0.1770507788	-6.26496556	-1.2207031	5.3710938	0.9765625	-4.86411142	7.765112320000001	-1.331469748	1.2207031	1.5258789	1.5869141	4.22648912	8.260375900000001	3.5015380400000002	-2.5024414	1.159668	0.7324219	1549640029.709
-6.90856929	-5.971875000000001	-1.7633300720000002	0.6713867	-1.7700195	-3.0517578	3.0959961060000003	-9.797607428000001	-0.839794928	-0.79345703	-4.211426	0	3.869995108	11.696117720000002	-0.30625	-0.36621094	-1.5869141	-1.0375977	-5.72185054	0.33854982	-7.0832273400000005	-1.0986328	4.9438477	0.79345703	-4.86411142	7.765112320000001	-1.331469748	1.2207031	1.5258789	1.5869141	5.60700679	7.66223143	1.9571288940000002	0.12207031	-1.5869141	1.0986328	1549640029.749
-6.0747558900000005	-7.166967752000001	-0.6890625	-0.9765625	0.48828125	-3.0517578	3.2706542540000005	-9.067871106	-0.734521466	-0.79345703	-4.211426	-0.18310547	3.3292724640000007	11.550171220000001	0.14714355040000002	-0.4272461	-1.4648438	0.061035156	-4.703808606	0.42109375000000004	-8.005566394	-1.0986328	4.0893555	0.48828125	-4.355688400000001	9.88134784	-2.5995362400000004	0.12207031	2.1362305	0.79345703	7.187304712	7.950537140000001	2.8268310700000003	-0.12207031	0.91552734	1.5258789	1549640029.789
-6.704003894	-9.241332968	-1.2441405760000002	1.2207031	1.3427734	-1.953125	2.633032248	-9.34541034	-0.619677716	-1.5258789	-2.0141602	-0.5493164	2.4799072480000004	12.20214856	-0.02033691394	-1.0986328	-0.24414062	0.91552734	-4.969384980000001	0.966601538	-8.83698732	-0.9765625	4.0283203	0.4272461	-3.7336182100000004	10.69482428	-2.3483153960000003	-0.061035156	2.0141602	0.61035156	4.318603534	7.500732428000001	2.7371094240000002	-0.36621094	-1.0986328	1.159668	1549640029.829
-6.724340560000001	-7.8620117800000004	-2.1844238220000003	1.0375977	-1.159668	-2.1972656	2.365063498	-9.98303264	-0.8744873200000001	-1.0986328	-1.159668	-0.6713867	3.6881591460000003	12.40192842	-0.41511232	-1.8310547	-1.6479492	0.8544922	-4.95742212	1.85544429	-9.228173920000001	-0.4272461	3.9672852	0.48828125	-3.946557608	11.179321580000002	-3.0014891200000005	0	0.8544922	0.4272461	6.498242212	7.552173020000001	2.2813232820000002	-0.7324219	-1.0375977	0.61035156	1549640029.869
-6.114233426	-8.193384080000001	-1.2919922120000003	-0.12207031	-0.79345703	-2.0141602	2.00258786	-10.291674819999999	-0.954638678	-0.4272461	-0.30517578	-0.24414062	3.6881591460000003	12.40192842	-0.41511232	-1.0986328	-1.5258789	1.4038086	-4.27194838	1.7980224640000002	-9.839477340000002	0	3.7231445	0.4272461	-3.48598642	11.0429438	-2.76223143	-0.30517578	1.2817383	-0.18310547	6.671704074	7.540210160000001	1.8506591460000001	-0.61035156	-0.061035156	0.6713867	1549640029.909
-5.312719748	-8.825024460000002	-1.0503417932	1.0986328	-0.9765625	-1.7700195	2.4344482820000004	-10.29526358	-1.108959964	-0.4272461	-0.5493164	0.061035156	3.3005616	12.072949280000001	-1.1639892572000001	0.24414062	0.12207031	2.1362305	-3.4812010800000004	1.156811502	-10.2761232	0.061035156	3.2958984	0.12207031	-2.93808606	11.176928420000001	-2.5947509	-0.18310547	0.7324219	0	6.494653060000001	7.622753894000001	1.7190673920000001	-1.7089844	0.18310547	0.5493164	1549640029.949
-4.9263183900000005	-8.31899411	-1.27763678	0.7324219	0.12207031	-1.3427734	2.64140625	-10.547681200000001	-1.2453369600000002	-0.24414062	-0.061035156	0.36621094	3.794628894	11.56811502	-1.349414038	0.12207031	-1.5258789	1.5869141	-2.6378173920000005	1.2716552520000002	-10.611084260000002	0.12207031	2.6245117	0.30517578	-2.872290036	11.19846196	-2.436840854	-0.4272461	0.8544922	0.36621094	6.345117212	7.413403060000001	1.8434814300000002	-0.61035156	0.12207031	0.48828125	1549640029.989
-5.542407248	-8.69702176	-0.9414794928000001	-0.30517578	-0.30517578	-1.2207031	3.01225589	-10.411303420000001	-1.4810058900000003	-0.18310547	-0.18310547	-0.12207031	3.611596646	11.570508180000001	-1.2285888580000002	1.0986328	-1.4038086	0.91552734	-2.410522464	1.1711669928000001	-10.830004500000001	0.24414062	1.8920898	0.24414062	-2.726342752	10.801294420000001	-2.460766574	-0.4272461	0.4272461	0.18310547	6.41809056	7.298559800000001	2.35549321	-0.79345703	-0.24414062	0.24414062	1549640030.029
-5.348608426	-9.992602340000001	-0.855346646	1.0375977	-0.30517578	-0.5493164	3.01225589	-10.411303420000001	-1.4810058900000003	-1.0375977	0.36621094	0.18310547	3.611596646	11.570508180000001	-1.2285888580000002	1.4038086	-2.319336	1.0375977	-2.359082068	0.808691394	-11.57888228	0	1.6479492	0.18310547	-2.9081787140000004	11.332446580000001	-2.775390576	-0.061035156	0.18310547	0.5493164	6.413305710000001	7.3416259	2.4200927520000004	-1.159668	-0.30517578	0.30517578	1549640030.069
-5.2828125	-8.972167932000001	-0.9343017572	-0.36621094	0.12207031	-0.4272461	3.1845214660000005	-11.58964856	-3.39267572	-1.6479492	-0.4272461	0.5493164	3.552978534	12.93786592	-2.6258545320000004	0.6713867	-2.4414062	0.48828125	-2.076757788	1.168774411	-12.307422120000002	0.061035156	0.91552734	0.24414062	-2.8734864200000003	12.10046376	-2.81486821	0.24414062	-0.12207031	0.6713867	7.07963858	7.369140380000001	1.9559326080000001	-0.61035156	-0.24414062	0.12207031	1549640030.109
-5.40961911	-9.91484424	-0.642407248	-0.061035156	0.4272461	0.36621094	2.6103027160000005	-13.256078780000001	-4.410717752	-2.319336	-0.36621094	0.12207031	3.552978534	12.93786592	-2.6258545320000004	1.159668	-2.1972656	-0.061035156	-1.868603534	0.7799804712000001	-12.860107820000001	-0.061035156	0.4272461	0.12207031	-2.98952626	12.31340306	-2.9847412140000005	0.36621094	-0.48828125	0.91552734	7.04494658	7.1502197480000005	2.100683606	-0.48828125	-0.18310547	0.18310547	1549640030.149
-5.83430162	-9.657641574000001	-1.000097644	-0.12207031	0.4272461	0.48828125	3.3783202880000003	-12.94504442	-3.31252446	-0.061035156	0.12207031	-0.061035156	4.21691893	14.100659440000001	-1.069482428	-1.5258789	-1.5869141	0.5493164	-1.9032959260000002	0.9606201080000001	-12.931884980000001	-0.061035156	-0.6713867	0.18310547	-3.4046385800000003	12.618457460000002	-3.0541259000000003	0.6713867	-1.4038086	0.5493164	7.322485520000001	7.18371556	2.1616942900000002	-0.30517578	0.061035156	0.18310547	1549640030.189
-5.892919928000001	-9.95910692	-1.0742675720000001	-0.24414062	-0.30517578	0.6713867	3.10317392	-13.69511682	-2.6497802520000002	1.0375977	0.48828125	-0.5493164	4.894018570000001	14.307616820000002	0.01674804712	-1.5869141	0.4272461	0.8544922	-1.8410888580000002	1.374536142	-12.74047824	0.12207031	-1.5258789	0.18310547	-3.202465854	12.851733720000002	-3.277832068	0.18310547	-0.91552734	-0.30517578	7.30573732	7.20166034	2.45	-0.061035156	-0.12207031	0	1549640030.229
-5.659643570000001	-9.953125	-0.5455078076000001	0.24414062	0.061035156	1.159668	1.5300537140000001	-13.441503600000003	-1.465454074	2.319336	2.1362305	-0.5493164	4.894018570000001	14.307616820000002	0.01674804712	-2.0751953	3.2348633	0.91552734	-2.23227536	1.4822021760000001	-12.58376448	0.18310547	-2.0751953	0.18310547	-3.5769042540000004	12.525146760000002	-2.975170926	-0.48828125	-2.1362305	-0.91552734	7.193286240000001	7.469628894	2.5947509	0.12207031	0.18310547	-0.36621094	1549640030.269
-5.845068390000001	-9.4255616	-0.729736322	-0.4272461	0.6713867	1.2817383	3.07805162	-12.20573732	-2.49426268	2.0141602	0.6713867	-1.4038086	4.268359424000001	12.994091460000002	-1.008471646	-1.4648438	4.272461	0.4272461	-3.0086670320000004	1.2333740020000001	-12.165063400000001	0.24414062	-2.5634766	0.12207031	-3.408227536	12.366039840000003	-2.5253662140000004	-0.6713867	-2.380371	-1.0375977	6.797314300000001	7.58686502	2.7526612400000006	0.30517578	0.061035156	-0.61035156	1549640030.309
-6.191992212000001	-8.97575679	-0.9402832068000001	-0.30517578	0.12207031	1.4038086	4.527954074	-11.7140625	-3.14504393	0.5493164	-1.3427734	-2.1972656	6.3463134000000005	13.335034440000001	-1.2716552520000002	0	0.30517578	0.5493164	-3.1893066100000005	1.221411142	-11.67458516	0.4272461	-3.0517578	-0.12207031	-3.3962646760000004	11.80139128	-2.186816394	-0.79345703	-2.6855469	-2.380371	6.610693390000001	7.661035340000001	2.899804712	0.61035156	0	-0.8544922	1549640030.348
-6.2948732000000005	-8.77597644	-0.75366214	-0.91552734	-0.48828125	1.8310547	5.8271241	-12.326562500000001	-1.58388678	-2.319336	0.18310547	-1.5258789	6.3463134000000005	13.335034440000001	-1.2716552520000002	1.2817383	0.91552734	1.5258789	-3.3603759000000006	0.954638678	-11.255884080000001	0.36621094	-3.6010742	-0.18310547	-4.603320288000001	11.984423920000001	-2.469140576	-1.159668	-2.5634766	-3.540039	6.497045926	7.645483426000001	2.642602536	0.7324219	0	-1.0986328	1549640030.389
-6.267358426	-8.56782248	-0.569433606	-0.6713867	0.5493164	2.6245117	6.762622300000001	-11.978442000000001	-0.63881839	-1.159668	1.6479492	-2.1362305	8.609692392	12.979736420000002	1.2477295320000001	1.0375977	1.953125	2.746582	-3.8747802520000003	0.6029296924	-10.7618161	0.30517578	-4.0893555	-0.30517578	-5.969482428000001	11.760717360000001	-2.0336913940000003	-0.5493164	-3.112793	-3.2348633	6.55327176	7.391870108000001	2.536132788	1.0375977	-0.12207031	-1.2207031	1549640030.428
-6.5975344400000004	-8.000781250000001	-1.025219748	-0.7324219	0.48828125	3.2348633	7.5952391200000005	-11.141039840000001	-0.2129394568	-1.159668	2.1362305	-2.8686523	9.758129892000001	11.58486322	0.5227783246000001	0.91552734	2.2583008	3.540039	-4.121215854000001	0.5813964856000001	-10.389770860000002	0.36621094	-4.638672	-0.30517578	-5.93120108	11.96767572	-1.489379892	-0.36621094	-5.126953	-2.8686523	6.464746106000001	7.27941893	2.231079074	1.0375977	0	-1.3427734	1549640030.468
-6.64060054	-7.13227536	-1.0264160340000001	-0.8544922	0.5493164	3.6010742	8.37641574	-9.603808606000001	-1.0754638580000002	-1.3427734	2.8076172	-3.479004	9.758129892000001	11.58486322	0.5227783246000001	1.0986328	2.8686523	4.333496	-4.3975586060000005	0.773999002	-9.614575180000001	0.5493164	-5.493164	-0.30517578	-4.763623004	11.69252896	-0.718969748	-1.0986328	-4.211426	-2.0751953	6.102270468	7.347607428000001	2.0372802520000004	1.159668	-0.061035156	-1.6479492	1549640030.508
-6.910961960000001	-6.56403804	-1.1771484620000001	-0.7324219	0.9765625	3.8452148	8.188598740000002	-7.30454074	-1.9379882200000003	-0.061035156	4.211426	-4.0283203	9.43632788	7.899096940000001	-0.7728027160000001	1.4038086	3.1738281	4.5776367	-4.80310054	0.6519775360000001	-8.62285144	0.61035156	-6.286621	-0.36621094	-3.9310058900000002	10.56442842	-0.3600830072	-1.3427734	-2.2583008	-1.2817383	6.02929712	7.358374100000001	2.0707763580000003	1.2207031	-0.24414062	-1.7089844	1549640030.548
-7.36196286	-5.768505890000001	-1.6496826080000002	-0.61035156	0.61035156	4.0283203	8.359667932	-5.93120108	-1.11613768	-1.2207031	2.319336	-3.8452148	8.78435054	6.6358152	0.309838858	1.159668	1.8920898	4.3945312	-5.3139157400000006	0.27395019960000005	-7.219604532000001	0.48828125	-7.5683594	-0.4272461	-4.08413089	9.133667032	-0.4330566394	-1.3427734	-2.2583008	-1.2817383	6.002978240000001	7.876367212000001	1.8614257200000002	1.3427734	-0.30517578	-2.319336	1549640030.588
-7.73759784	-5.2720459260000005	-1.77290036	-0.61035156	0.6713867	4.333496	8.2173098	-5.00886232	-0.716577176	-0.24414062	0.91552734	-4.5776367	8.78435054	6.6358152	0.309838858	0.9765625	1.5869141	4.638672	-6.0568116000000005	0.19020996400000004	-5.4490969400000004	0.61035156	-7.507324	-0.4272461	-5.09260234	7.067675720000001	-0.1399658246	-1.8920898	-2.746582	0.61035156	5.1440429320000005	8.37163089	2.14973143	0.6713867	-0.24414062	-2.4414062	1549640030.628
-7.8847409200000005	-4.571020468	-1.8255371400000002	-0.61035156	0.48828125	4.9438477	7.717260880000001	-4.350903354000001	-0.6400146760000001	-0.24414062	0.91552734	-4.5776367	7.4660398400000005	4.910766574	0.9343017572	0.18310547	0.8544922	4.9438477	-6.244628894000001	0.32060547120000005	-3.8652099640000004	0.6713867	-7.751465	-0.4272461	-4.8162597840000005	5.86899411	0.1878173822	-1.5869141	-5.004883	1.953125	4.494457968	8.553466754	1.8817626800000002	0.91552734	-0.8544922	-2.8686523	1549640030.668
-7.607201980000001	-3.9932128600000003	-1.677197284	-1.0375977	0.4272461	5.126953	6.50900908	-3.354394568	-1.1209228240000002	1.0375977	0.12207031	-5.2490234	7.07963858	4.0661866	0.37802735600000004	-0.48828125	0.061035156	5.004883	-6.150122300000001	0.1459472644	-2.5086182100000003	0.79345703	-7.873535	-0.4272461	-3.0971923920000006	5.27563498	0.594555661	-1.5869141	-5.004883	1.953125	4.318603534	8.685058606	1.58747554	0.8544922	-1.4038086	-3.0517578	1549640030.708
-7.133471940000001	-3.6714112400000003	-1.6281494600000002	-1.0986328	1.0986328	4.9438477	5.93239766	-2.6258545320000004	-1.146044928	0.61035156	0.061035156	-5.432129	7.07963858	4.0661866	0.37802735600000004	-0.9765625	0.9765625	5.065918	-6.272143570000001	-0.1303955072	-1.41042482	0.8544922	-8.117676	-0.4272461	-1.3015625000000002	4.896411240000001	1.2919922120000003	-1.5869141	-4.699707	2.9907227	4.22888179	8.681469748	1.2106445288	0.48828125	-0.9765625	-3.1738281	1549640030.748
-7.18969748	-3.417797824	-1.617382788	-0.7324219	0.61035156	4.272461	5.5806884000000005	-2.2621826080000003	-1.12211911	-0.30517578	0.18310547	-5.554199	5.9551268	2.7813721040000003	0.5825927716	-1.4038086	1.2817383	4.8828125	-6.881054712	-0.40314941100000007	-0.2428466754	0.5493164	-7.6904297	-0.48828125	-0.5251708966	4.79113768	1.9774658540000003	-1.3427734	-3.1738281	2.9907227	3.8747802520000003	8.77358426	1.079052716	0.8544922	-0.30517578	-2.8686523	1549640030.788
-7.17773462	-3.05053714	-1.7669189300000003	-0.48828125	0.4272461	3.6010742	5.5806884000000005	-2.2621826080000003	-1.12211911	-0.5493164	-0.79345703	-5.92041	6.262573380000001	2.153320288	0.648388678	-1.8920898	1.4038086	4.638672	-7.658642572	-0.593359375	0.953442392	0.36621094	-6.591797	-0.48828125	-0.20576172120000003	5.27563498	2.400952176	-0.9765625	-2.6245117	3.112793	2.9644042540000006	9.305932608	0.9271240020000001	0.91552734	-0.91552734	-2.746582	1549640030.828
-7.573706070000001	-2.710791034	-1.8626221040000002	-0.4272461	0.4272461	2.9296875	5.284009080000001	-1.222607428	-1.7465820680000002	0.4272461	0.6713867	-5.92041	6.262573380000001	2.153320288	0.648388678	-1.4648438	1.2207031	4.333496	-8.11682158	-0.8529540740000001	1.73701178	0.061035156	-5.2490234	-0.30517578	0.06459961060000001	5.97905252	2.9165527160000004	-0.5493164	-2.1972656	3.112793	2.4308594240000003	9.2556884	0.657958966	0.61035156	0.24414062	-2.380371	1549640030.868
-8.34052716	-2.48828125	-2.1616942900000002	-0.5493164	0.91552734	2.2583008	5.762524460000001	-1.0946044928	-1.5767089660000002	0.4272461	0.79345703	-5.2490234	7.272240920000001	1.6927490020000002	0.6615478240000001	-1.2817383	1.4038086	3.9672852	-8.545092752	-0.84816893	2.191601538	0.061035156	-5.065918	-0.24414062	0.500048822	6.963598740000001	3.505126996	0	-1.5869141	2.9296875	1.8805663940000001	9.45307608	0.838598642	1.5869141	-0.4272461	-2.2583008	1549640030.908
-9.307128894	-2.3614746400000004	-2.50622554	-0.5493164	0.7324219	1.6479492	6.03527806	-0.8278320288	-1.0551269568000001	0.4272461	0.61035156	-4.3945312	7.689746106	1.4247802520000001	0.9785644568000001	-1.5869141	0.91552734	3.540039	-9.273632788	-0.8362060700000001	3.1869139400000006	0.061035156	-4.638672	-0.12207031	0.910375998	8.135961960000001	3.9022949280000003	0.12207031	-0.9765625	2.319336	1.2884033540000002	9.82392572	1.1903076080000001	0.6713867	0	-1.6479492	1549640030.948
-9.630126800000001	-2.12341304	-2.6772949280000002	-0.5493164	0.4272461	0.9765625	6.688451980000001	-0.5203857428	-0.9211425720000002	1.3427734	-0.36621094	-2.8076172	7.689746106	1.4247802520000001	0.9785644568000001	-1.159668	0.30517578	3.0517578	-9.911254500000002	-0.9402832068000001	4.222900360000001	-0.12207031	-2.8076172	-0.061035156	0.965405252	8.94465306	4.231274460000001	0.36621094	-0.30517578	1.6479492	1.1807373200000002	9.673193390000002	1.491772464	0.79345703	0.6713867	-0.7324219	1549640030.988
-9.52006839	-1.9188476440000002	-2.665332068	-0.061035156	0.5493164	0.61035156	7.43972194	0.06699218750000001	-0.41870117800000006	1.3427734	-0.36621094	-2.8076172	8.59892572	0.7273437500000001	1.506127896	-0.8544922	-0.061035156	2.2583008	-9.8765625	-0.805102536	4.395166034	-0.24414062	-1.159668	0.12207031	0.9414794928000001	9.54399411	4.31142572	0.30517578	-0.061035156	1.2207031	0.9343017572	9.87058058	1.1699707068	0.24414062	0.24414062	-0.61035156	1549640031.028
-9.427954074	-1.489379892	-2.751464856	-0.061035156	0.48828125	0.4272461	7.43972194	0.06699218750000001	-0.41870117800000006	1.159668	-0.4272461	-2.0141602	9.165966754000001	0.5885742212	1.776489218	-0.5493164	-0.18310547	1.4648438	-9.56552716	-0.7512695288	4.23964856	-0.24414062	-1.159668	0.061035156	0.7692138580000001	9.413598740000001	4.2061523560000005	0.061035156	0.18310547	0.8544922	1.1747558900000001	9.916039840000002	0.6747070288	0.12207031	0.36621094	-0.12207031	1549640031.068
-9.43632788	-1.2106445288	-2.9213378600000004	-0.061035156	0.48828125	0.18310547	8.63959964	0.9953125	-0.7273437500000001	0.91552734	0	-1.0986328	9.165966754000001	0.5885742212	1.776489218	-0.061035156	0.24414062	0.7324219	-9.351391574	-0.6148925720000001	4.129589856	-0.18310547	-0.36621094	0.12207031	0.37084961060000005	9.231762680000001	3.953735324	-0.061035156	0.30517578	0.6713867	0.9438721040000001	9.846654860000001	0.49645996400000003	0.12207031	-0.30517578	-0.12207031	1549640031.108
-9.52006839	-1.166381839	-2.9500489200000004	-0.12207031	0.12207031	0	9.01882338	1.3817138580000001	-0.2918945288	0.6713867	0.18310547	-0.7324219	9.82751448	0.709399411	2.109057608	0.061035156	0	0.4272461	-9.211425720000001	-0.44980469240000004	4.00517572	-0.061035156	-0.36621094	0.12207031	0.1985839856	9.254492212	3.7407959260000005	0	0.18310547	0.4272461	1.0742675720000001	9.92919928	0.36606445680000005	0	0	-0.18310547	1549640031.148
-9.426757788000002	-0.970190396	-2.8830566100000006	0	0.30517578	0	9.01882338	1.3817138580000001	-0.2918945288	0.36621094	0.24414062	-0.48828125	10.173241820000001	0.7428955072	1.81357428	0	-0.24414062	0.24414062	-9.180322480000001	-0.44143066100000006	3.96928714	0.061035156	-0.18310547	0.061035156	0.17824707460000003	9.3573732	3.716870108	0.061035156	0.12207031	0.18310547	1.50493161	9.69472644	0.5096191394	0	0.18310547	0	1549640031.188
-9.372924820000001	-0.7393066100000001	-3.007470746	0.12207031	0.48828125	-0.061035156	9.021215560000002	1.7489746400000001	-0.531152356	0	0.061035156	0.061035156	10.173241820000001	0.7428955072	1.81357428	-0.061035156	-0.24414062	0.12207031	-9.09060054	-0.41271972840000004	3.9477538940000003	0.061035156	0.061035156	0.061035156	0.10527343750000001	9.478198380000002	3.6391114200000003	0.18310547	0.30517578	0	1.427172824	9.718652160000001	0.4450195288	0.061035156	0.061035156	0.12207031	1549640031.228
-9.49494658	-0.67709964	-3.2862060700000004	0.12207031	0.24414062	-0.12207031	9.25209964	1.60183107	-0.4330566394	0	0.061035156	0.061035156	10.5488768	0.4844970746000001	2.0564209260000004	-0.12207031	-0.12207031	0	-8.954223740000002	-0.37683107	3.8269287140000006	0.061035156	0.12207031	0	0.0693847644	9.593042032000001	3.6008300720000004	0.12207031	0	-0.12207031	1.183129892	9.82153354	0.2428466754	0.061035156	-0.30517578	0.061035156	1549640031.268
-9.43513179	-0.6615478240000001	-3.33046875	0.061035156	0.12207031	-0.061035156	9.600219748	1.4451172120000002	-0.5215820288	0	0.061035156	0.12207031	10.8036866	0.37204589660000004	2.19997554	-0.18310547	-0.18310547	-0.12207031	-8.878857428000002	-0.3517089856000001	3.7252441100000007	0.061035156	0.12207031	-0.061035156	0.15671386780000002	9.538012680000001	3.603222644	0.061035156	0	-0.12207031	1.343432608	9.858617720000002	0.172265625	0.12207031	-0.24414062	0	1549640031.308
-9.41120607	-0.576611322	-3.3292724640000007	0.061035156	0.18310547	0	9.862207460000002	1.299169928	-0.641210962	0	0	-0.061035156	10.8036866	0.37204589660000004	2.19997554	-0.061035156	-0.12207031	-0.12207031	-8.850146760000001	-0.34931639400000003	3.676196286	0.061035156	0.12207031	-0.061035156	0.19140625	9.547582968	3.5135009000000004	0	0.061035156	-0.12207031	1.733422824	9.77248552	0.19499511780000003	0	0.061035156	0.061035156	1549640031.348
-9.41599092	-0.6747070288	-3.4548827880000004	0.061035156	0.061035156	-0.061035156	9.733007788	1.21901857	-0.6077148560000001	0	0	-0.061035156	11.002270860000001	0.1256103534	2.0923096040000004	-0.12207031	-0.12207031	-0.061035156	-8.833398560000001	-0.33017577880000004	3.62236322	0.12207031	0	-0.061035156	0.20217285340000002	9.50930162	3.499145468	-0.061035156	-0.061035156	-0.061035156	1.7071045320000002	9.756933606	0.29069824280000006	0.12207031	0	0.061035156	1549640031.388
-9.362158246000002	-0.7141846040000002	-3.476416034	0	-0.12207031	0	9.5703125	1.2082519568	-0.5120117212	-0.061035156	-0.061035156	-0.061035156	10.81804164	0.08015136780000001	1.8817626800000002	-0.12207031	0	-0.061035156	-8.85373552	-0.42587889400000006	3.625952176	0.061035156	0	-0.061035156	0.24763183900000002	9.469824280000001	3.523071286	-0.061035156	-0.061035156	0	1.5109130400000002	9.82033696	0.17106933900000001	0.18310547	-0.12207031	0	1549640031.428
-9.31191394	-0.6735107428000001	-3.3843016200000005	-0.061035156	-0.061035156	0	9.5703125	1.2082519568	-0.5120117212	-0.061035156	-0.18310547	0	10.81804164	0.08015136780000001	1.8817626800000002	-0.061035156	0	-0.061035156	-8.89440944	-0.454589856	3.609204074	0	0.061035156	-0.061035156	0.2607910144	9.41599092	3.535034146	-0.061035156	-0.061035156	0	1.655664038	9.7832518	0.0825439496	0.12207031	-0.18310547	0	1549640031.468
-9.31311052	-0.7201660340000001	-3.352001996	-0.12207031	0.061035156	-0.061035156	9.786840560000002	1.149633786	-0.46535643000000004	0	-0.061035156	0.061035156	10.71875	0.24404297120000001	1.818359424	-0.061035156	-0.061035156	-0.061035156	-8.864501800000001	-0.4713378894	3.568530252	-0.061035156	0.061035156	-0.061035156	0.192602536	9.38967302	3.541015576	0	0.061035156	-0.061035156	1.735815396	9.7401857	0.20935058900000003	0	0	0.061035156	1549640031.508
-9.46145018	-0.8637207068000001	-3.4429199280000002	-0.12207031	-0.24414062	-0.12207031	9.852636780000001	1.0934082068000002	-0.44621582460000003	0.061035156	-0.12207031	0	10.691235520000001	0.2572021466	1.85544429	0	-0.061035156	-0.061035156	-8.92910144	-0.492871106	3.5769042540000004	-0.061035156	0	0	0.1614990216	9.427954074	3.5565673920000003	0	0.061035156	-0.061035156	1.6317382200000001	9.7748777	0.0825439496	0.061035156	-0.061035156	0.061035156	1549640031.548
-9.43752446	-0.9271240020000001	-3.2048584260000004	-0.18310547	-0.36621094	-0.061035156	9.76291484	1.0288086060000001	-0.424682608	0.061035156	-0.061035156	0	10.691235520000001	0.2572021466	1.85544429	0	-0.061035156	-0.061035156	-8.96259784	-0.4605712860000001	3.570922824	-0.061035156	0.18310547	0	0.14833984620000001	9.42436502	3.56613768	0	0.12207031	-0.061035156	1.75495607	9.766503894000001	0.17465820680000002	0	0.061035156	0.12207031	1549640031.588
-9.303539840000001	-0.71538089	-3.0672851440000004	-0.12207031	-0.18310547	-0.12207031	9.733007788	1.061108426	-0.4868896466	0.061035156	-0.061035156	0	10.78574182	0.26318359620000004	1.8231445680000002	0.061035156	0	-0.061035156	-8.943457068	-0.500048822	3.505126996	-0.061035156	0.12207031	0	0.15192871400000002	9.3920652	3.5924560700000003	0	0.24414062	0	1.9989990020000004	9.72224092	0.15551757200000002	-0.12207031	0	0.24414062	1549640031.628
-9.372924820000001	-0.7010253600000002	-3.007470746	-0.36621094	-0.24414062	-0.24414062	9.725830072	1.0826415740000002	-0.531152356	0.12207031	0	0.061035156	10.74147914	0.27155761780000004	1.9535400360000001	0.12207031	-0.061035156	-0.061035156	-8.91953125	-0.663940396	3.4369384000000003	-0.12207031	0.12207031	0	0.154321286	9.354980432000001	3.6702148560000003	0	0.30517578	-0.061035156	1.55158696	9.733007788	0.49167482	-0.24414062	0.12207031	0.48828125	1549640031.668
-9.532031250000001	-0.735717752	-3.131884784	-0.30517578	-0.36621094	-0.30517578	9.725830072	1.0826415740000002	-0.531152356	0.12207031	0	0.061035156	10.74147914	0.27155761780000004	1.9535400360000001	0.12207031	-0.12207031	0	-8.98173822	-0.80988768	3.475219748	-0.24414062	0.18310547	0	0.193798822	9.43273912	3.7407959260000005	0	0.30517578	-0.061035156	1.300366214	9.74257788	0.1818359424	-0.12207031	-0.18310547	0.24414062	1549640031.708
-9.700707968000001	-0.7871582068	-3.2299804320000005	-0.7324219	-0.9765625	-0.48828125	9.57150908	0.8517577880000001	-0.5957519568	0.18310547	-0.061035156	0.061035156	10.8216304	-0.0729736322	1.7035155760000003	0.18310547	-0.12207031	-0.061035156	-9.065478240000001	-0.846972644	3.4788086060000003	-0.36621094	0.30517578	0.061035156	0.477319339	9.532031250000001	3.9118652160000003	-0.061035156	0.6713867	0.061035156	1.588671924	9.76411142	0.1244140625	-0.061035156	-0.18310547	0.12207031	1549640031.748
-9.398047120000001	-0.611303714	-3.21203624	-1.0375977	-1.3427734	-0.61035156	9.567919928000002	0.6316406250000001	-0.5120117212	0.30517578	0	0.061035156	10.74865764	-0.37204589660000004	1.4810058900000003	0.4272461	0.12207031	-0.12207031	-9.133667032	-0.98334964	3.5206787140000007	-0.4272461	0.30517578	0.12207031	0.7907471040000001	9.30234375	4.031494110000001	-0.18310547	0.9765625	0	2.0253173920000003	9.6636232	0.424682608	0.12207031	0.24414062	0.36621094	1549640031.787
-8.943457068	-0.16628417539999998	-2.969189496	-1.2817383	-0.6713867	-0.9765625	9.567919928000002	0.6316406250000001	-0.5120117212	0.48828125	0	0.12207031	10.74865764	-0.37204589660000004	1.4810058900000003	0.7324219	0	-0.061035156	-9.29277356	-1.544409146	3.5541748200000005	-0.8544922	0.61035156	0.4272461	1.4056396760000003	9.293969748	4.269555710000001	-0.18310547	0.9765625	0	1.5910644960000002	9.81315944	0.5897705072	-0.24414062	-0.30517578	0.36621094	1549640031.827
-8.85373552	0.07895508180000001	-2.8902344240000004	-1.3427734	0.24414062	-1.5869141	9.504516574	-0.9737792932	0.1196289038	0.8544922	-0.061035156	0.24414062	10.78215306	-1.437939496	0.6735107428000001	1.2207031	0.12207031	-0.061035156	-9.477001800000002	-2.060009784	3.8053954680000004	-1.5258789	0.61035156	0.9765625	2.24663089	8.980542032	4.519580072	-0.18310547	2.1972656	0	1.3254882200000002	9.72822284	0.2512207068	-0.061035156	-1.0986328	0.24414062	1549640031.867
-9.012841754	0.5837890576	-3.6666259000000005	-2.1362305	0.61035156	-2.1362305	9.567919928000002	-1.8506591460000001	0.5790038940000001	1.3427734	0	0.4272461	10.699609620000002	-1.735815396	-0.0095703125	2.1972656	0.18310547	0.18310547	-9.374121106	-2.668920926	4.0877197480000005	-2.6245117	1.7700195	1.4038086	2.557666034	9.2556884	4.238452176	0.12207031	3.2958984	-0.30517578	0.839794928	9.922021760000002	0.02153320288	-0.18310547	-2.380371	0	1549640031.907
-9.097778060000001	0.6328369110000001	-4.76242662	-3.7231445	0.48828125	-2.5024414	9.567919928000002	-1.8506591460000001	0.5790038940000001	2.4414062	-0.18310547	0.61035156	10.699609620000002	-1.735815396	-0.0095703125	3.0517578	0.12207031	0.36621094	-9.10495607	-1.8195557100000002	3.6738037140000004	-3.90625	1.3427734	1.5869141	2.2849121400000003	9.7748777	3.131884784	0.061035156	4.0283203	-0.18310547	1.8913329680000002	9.700707968000001	-1.7286376800000003	0.061035156	-0.30517578	-0.61035156	1549640031.947
-9.95910692	-0.2189208966	-5.14165036	-4.5166016	-0.18310547	-2.2583008	9.5703125	-2.5791992800000005	0.39238280760000005	3.479004	-0.61035156	0.6713867	11.468823380000002	-1.5109130400000002	-0.9522461060000001	3.8452148	0.061035156	0.36621094	-9.069067392000001	-0.10886230040000001	3.313720746	-4.333496	1.5869141	1.5869141	1.8028076080000002	10.18520468	1.975073282	-0.24414062	4.4555664	0.18310547	3.011059604	9.418384080000001	-1.9511474640000002	1.0375977	2.6855469	-1.0375977	1549640031.987
-9.917236420000002	-0.5455078076000001	-5.242138580000001	-5.004883	-1.8310547	-1.7089844	9.56672374	-2.74069838	0.419897464	4.211426	-0.61035156	0.61035156	11.840869600000001	-1.0072753600000002	-1.24294429	4.5776367	0.30517578	0.36621094	-8.519970746	0.9343017572	2.930908246	-4.5166016	0.9765625	1.5258789	1.152026358	10.227075180000002	1.1879150360000001	-0.18310547	4.760742	0.61035156	2.816064496	9.838280760000002	-1.063500998	0.8544922	3.112793	-0.9765625	1549640032.027
-8.45776358	-0.7608398560000001	-4.7528564300000005	-5.126953	-1.5869141	-1.4648438	9.917236420000002	-2.4667480040000003	0.5754150360000001	4.760742	-0.5493164	0.79345703	11.800195680000002	-0.5203857428	-1.562353534	5.004883	0.18310547	0.61035156	-8.027099640000001	1.1699707068	2.682080072	-4.699707	-0.061035156	1.2817383	0.5455078076000001	9.8933107	0.8565429712000001	-0.30517578	4.8217773	1.0375977	2.42607428	9.796411240000001	-0.734521466	0.6713867	2.8076172	-1.159668	1549640032.075
-7.8620117800000004	-0.970190396	-4.53513179	-4.4555664	0.12207031	-1.3427734	9.917236420000002	-2.4667480040000003	0.5754150360000001	4.9438477	-0.61035156	0.7324219	11.800195680000002	-0.5203857428	-1.562353534	5.432129	0.061035156	0.91552734	-7.990014480000001	1.222607428	2.7729980040000006	-4.9438477	-0.24414062	1.159668	0.3600830072	9.69951178	0.840991214	-0.4272461	4.9438477	1.5258789	2.4930663940000004	9.447094748	-0.9127685700000001	0.5493164	2.6245117	-1.3427734	1549640032.112
-8.73410643	-0.878076178	-5.522070288000001	-4.272461	0.24414062	-1.159668	10.0213134	-1.8973144960000001	0.44621582460000003	5.2490234	-0.18310547	0.30517578	11.18889128	-0.24763183900000002	-1.4953613220000002	5.859375	0.24414062	1.159668	-8.162280252	1.408032248	3.0026855040000004	-5.004883	-0.61035156	1.0375977	0.5036376800000001	9.766503894000001	0.9414794928000001	-0.5493164	5.065918	2.1362305	2.8268310700000003	9.338232428000001	-0.9223388580000002	0.30517578	3.1738281	-0.9765625	1549640032.147
-8.93747554	-0.878076178	-6.28530252	-4.5776367	-1.159668	-1.0986328	9.919628600000001	-1.02761232	-0.9055908540000002	5.6762695	-0.061035156	-0.061035156	11.18889128	-0.24763183900000002	-1.4953613220000002	6.0424805	0.4272461	1.2817383	-8.456567392	1.629345746	3.4237792540000007	-4.8828125	-0.7324219	1.159668	0.8230468750000001	9.916039840000002	0.9809570288	-0.5493164	5.432129	2.380371	2.4990478240000003	9.60261232	-1.2285888580000002	-0.18310547	3.7841797	-0.6713867	1549640032.187
-8.17304712	-0.6543701080000001	-6.238647660000001	-4.333496	-0.91552734	-1.2207031	10.170849640000002	-0.707006839	-1.2022705072	6.0424805	-0.36621094	-0.30517578	11.295361420000003	0.3911865216	-0.67709964	6.1035156	0.48828125	1.2207031	-8.719750900000001	1.65805661	3.8400878600000006	-4.699707	-0.5493164	1.2817383	1.003686502	9.99021016	0.909179712	-0.48828125	5.6762695	2.380371	1.8530517180000001	9.810766280000001	-1.7118896760000002	-0.6713867	4.1503906	-0.7324219	1549640032.227
-7.73640126	-0.43186035340000006	-6.577197480000001	-4.3945312	0.24414062	-1.3427734	10.246215560000001	-0.3182128894	-1.141259784	6.1035156	-0.36621094	-0.5493164	11.225976440000002	0.4450195288	-0.40554199280000003	5.859375	0.061035156	1.3427734	-8.81784694	1.51330571	4.0661866	-4.760742	-0.48828125	1.4038086	0.92473143	10.10505342	0.876879892	-0.24414062	5.3710938	2.2583008	1.8662109620000003	9.8765625	-2.054028354	-0.9765625	5.004883	-0.6713867	1549640032.267
-8.100073380000001	-0.6220702880000001	-7.35478534	-4.4555664	0	-1.4648438	10.246215560000001	-0.3182128894	-1.141259784	6.1035156	-0.48828125	-0.79345703	11.225976440000002	0.4450195288	-0.40554199280000003	5.7373047	-0.24414062	1.4038086	-8.681469748	1.315917932	4.200170926	-5.004883	-0.6713867	1.6479492	0.8960205072	10.152904860000001	0.94506839	-0.24414062	5.3710938	2.2583008	1.1173339660000001	9.9100589	-1.4810058900000003	-0.9765625	4.5776367	-0.30517578	1549640032.307
-8.375219748000001	-0.5048339856	-7.603613220000001	-4.5166016	-1.0375977	-1.0375977	10.315600540000002	0.40554199280000003	-1.3386474640000001	5.92041	-0.48828125	-0.91552734	10.990308	0.33017577880000004	-0.32778320680000006	5.493164	-0.18310547	1.159668	-8.880053420000001	1.6736084260000001	4.450195288000001	-5.126953	-0.61035156	1.8920898	0.9677978240000001	10.18999002	0.9199462860000001	0	4.5776367	1.8920898	0.027514648560000004	10.530933	-2.575610324	-1.7089844	3.7841797	-0.8544922	1549640032.347
-8.65515126	-0.24763183900000002	-7.45766574	-5.004883	-0.9765625	-0.61035156	10.200757280000001	0.735717752	-1.3195067900000002	5.6152344	-0.061035156	-0.91552734	11.145825180000001	0.516796875	-0.2536132788	5.065918	0.061035156	1.0986328	-8.72214357	1.868603534	4.530346646	-4.760742	-0.5493164	2.0751953	0.9642089660000001	10.65773912	1.085034146	0.12207031	3.479004	1.3427734	2.02292482	10.58955072	-1.580297824	-2.0751953	5.3710938	-0.48828125	1549640032.387
-8.570214660000001	-0.49765625	-6.67290036	-6.3476562	-2.8686523	-0.48828125	10.200757280000001	0.735717752	-1.3195067900000002	5.1879883	0.18310547	-0.79345703	11.145825180000001	0.516796875	-0.2536132788	4.699707	0.061035156	0.79345703	-8.98173822	1.2309814300000002	4.1415527160000005	-4.760742	-1.2207031	2.2583008	0.26677246400000004	10.345508180000001	1.7872558900000002	0.12207031	3.479004	1.3427734	3.8341064300000003	10.453173920000001	-0.6974365020000001	-3.0517578	5.92041	0.24414062	1549640032.427
-8.749658246000001	-2.4296630400000003	-4.4166992800000004	-6.958008	-1.4648438	-0.61035156	10.25578624	1.00129393	-1.3805175720000002	4.8217773	0.36621094	-0.5493164	11.218798920000001	1.332666034	0.7608398560000001	4.5166016	-0.18310547	0.61035156	-8.741284440000001	0.005981445288000001	3.92023912	-4.5776367	-0.6713867	1.953125	-0.3373535144	9.88134784	2.545703076	-0.12207031	4.1503906	1.6479492	4.647582968	9.95432158	0.25480957460000003	-3.9672852	6.5307617	1.5869141	1549640032.467
-9.73540036	-2.9931152160000005	-2.600732428	-4.5776367	-0.30517578	-0.9765625	10.32636682	0.6663330072	-1.8697998200000001	4.699707	0.18310547	-0.4272461	10.938866820000001	1.8638183900000003	1.43435054	4.3945312	0.12207031	0.7324219	-9.144433606	-0.25959472840000003	3.5314452880000005	-4.760742	-1.4648438	1.953125	-0.6555663939999999	9.33464357	2.85673822	0.30517578	3.7231445	1.6479492	4.88205571	9.8334964	0.4605712860000001	-4.5776367	6.225586	2.9296875	1549640032.507
-10.692432100000001	-3.257495108	-3.46086412	-5.79834	-1.6479492	-2.1972656	10.32636682	0.6663330072	-1.8697998200000001	4.4555664	0.8544922	-0.48828125	10.938866820000001	1.8638183900000003	1.43435054	4.1503906	-0.061035156	0.9765625	-10.97595198	-0.37084961060000005	3.98483876	-4.3945312	-1.6479492	2.0141602	-0.2428466754	10.06557608	3.505126996	0.7324219	3.7231445	1.3427734	3.494360324	9.319091754	-0.839794928	-2.6855469	6.5307617	3.7231445	1549640032.547
-9.39326178	-3.446508786	-2.777783246	-3.9672852	-1.8310547	-1.2817383	9.03317842	0.515600589	-2.851953076	4.1503906	0.9765625	-0.5493164	11.24392122	2.6964355040000005	0.8146728240000001	3.7841797	-0.79345703	0.61035156	-11.260669420000001	-1.02163089	5.14763179	-4.272461	3.7231445	1.7700195	0.01794433606	11.107544420000002	3.890332068	0.91552734	5.3100586	0.36621094	2.600732428	9.961499100000001	-1.685571286	-1.0986328	6.0424805	4.1503906	1549640032.587
-8.141943390000002	-1.7669189300000003	-1.6496826080000002	-3.2348633	1.2817383	-0.4272461	9.254492212	0.12202148560000001	-2.971582068	4.211426	0.5493164	-0.18310547	11.776269960000002	2.95363768	1.28122554	3.6621094	-0.8544922	-0.24414062	-8.70061052	-0.2895019568	2.489477536	-4.5166016	2.1972656	1.4038086	-1.738207968	9.765307608	3.0995849640000004	0.12207031	5.6762695	0.61035156	4.4489991	7.718457068	-3.343627896	4.211426	7.873535	5.859375	1549640032.627
-8.758032248000001	-0.41271972840000004	-3.12351088	-4.0283203	0.4272461	-1.159668	9.254492212	0.12202148560000001	-2.971582068	4.211426	0.061035156	0.18310547	11.776269960000002	2.95363768	1.28122554	4.0283203	0.18310547	0.24414062	-7.968481430000001	0.324194339	2.173657248	-3.540039	-0.30517578	1.4038086	-2.62705072	8.793920926	2.424877896	0.12207031	5.6762695	0.61035156	3.15700679	11.71884784	-1.2608886780000002	3.4179688	8.605957	7.6293945	1549640032.667
-9.284399460000001	-0.5191894568000001	-3.6702148560000003	-3.90625	-0.7324219	-1.7089844	8.802294928000002	-0.15073241820000002	-1.771704074	4.333496	-0.61035156	-0.061035156	10.4041259	2.5002441100000006	1.47263179	3.90625	0.4272461	0.6713867	-8.51638179	-0.011962890380000002	2.56484375	-3.2348633	-0.24414062	1.2207031	-1.606616214	9.329858426000001	2.75625	-0.6713867	3.540039	1.2817383	2.04086911	11.912646760000001	-0.387597644	4.1503906	5.6762695	8.300781	1549640032.707
-9.56672374	-0.6089111420000001	-3.1462402160000003	-3.4179688	0.30517578	-1.5869141	9.254492212	-0.0813476538	-2.25261232	4.1503906	-0.79345703	-0.061035156	10.27014128	2.00258786	0.67709964	3.479004	0.24414062	0.48828125	-9.21860324	-0.611303714	3.48598642	-3.479004	-0.061035156	1.0375977	-0.35529785340000003	9.72702626	3.23955072	0.24414062	3.4179688	0.5493164	2.0923096040000004	12.3349366	-0.153125	4.760742	4.1503906	6.958008	1549640032.747
-9.846654860000001	-0.250024411	-4.184619110000001	-4.0893555	-0.24414062	-1.5258789	9.254492212	-0.0813476538	-2.25261232	3.6010742	-0.4272461	0.12207031	10.27014128	2.00258786	0.67709964	3.2348633	0.061035156	0.24414062	-9.171948380000002	-0.5670410144	3.4800048920000006	-3.6621094	0.7324219	1.159668	-0.24165038940000003	9.834692000000002	3.3603759000000006	0.36621094	3.7231445	0.24414062	2.036083966	12.222485520000001	0.026318359620000002	5.7373047	6.0424805	5.3710938	1549640032.787
-8.988915740000001	-0.2619873004	-4.1786376800000005	-5.004883	-1.7089844	-1.5258789	9.538012680000001	0.0813476538	-2.3937744600000004	3.479004	-0.5493164	0.12207031	10.28210414	1.46665036	0.6842773560000001	3.2958984	-0.12207031	0	-8.705395468	-0.6220702880000001	3.2957762600000002	-3.7231445	0.18310547	1.0986328	-0.2835205072	9.644482428000002	3.228784146	0.36621094	3.7231445	0.24414062	0.7381103240000001	11.58007788	-0.07536621106000001	5.126953	5.859375	3.4179688	1549640032.827
-8.59414038	-0.5323486420000001	-2.830419928	-3.9672852	-1.4648438	-0.91552734	9.902880399999999	0.07775878600000001	-1.214233426	3.6010742	-0.5493164	0.24414062	10.88264128	0.8445800720000001	1.2668701080000002	3.540039	0.12207031	-0.18310547	-8.4135009	-0.679492212	3.12351088	-3.90625	-0.24414062	0.9765625	-0.1686767572	9.297558606	3.234765576	-0.061035156	3.2958984	0.48828125	-1.534838858	10.096679320000002	0.5108154254	3.6621094	5.554199	1.4038086	1549640032.867
-8.1670652	-0.39836425720000007	-3.03020018	-3.90625	0.061035156	-0.91552734	9.902880399999999	0.07775878600000001	-1.214233426	3.6621094	-0.36621094	0.30517578	10.88264128	0.8445800720000001	1.2668701080000002	3.7841797	0.18310547	0	-8.33933107	-0.576611322	2.9775634	-3.8452148	-0.30517578	1.0986328	-0.05144042932000001	9.11572284	3.170166034	-0.30517578	3.3569336	0.7324219	-1.0371826080000002	7.929003894000001	0.8625244110000001	4.0283203	4.272461	-0.4272461	1549640032.907
-8.8896241	-0.8529540740000001	-3.5386230040000006	-3.3569336	0.30517578	-1.4038086	9.81315944	0.005981445288000001	-1.2907959260000001	3.6010742	-0.36621094	0.18310547	11.087207460000002	0.679492212	1.030004892	3.9672852	0.4272461	0.30517578	-8.713769568	-0.6232665740000001	3.3077391200000004	-3.8452148	-0.61035156	1.0986328	-0.1411621106	9.39086911	3.2144287140000003	-0.30517578	3.3569336	0.7324219	1.965502896	8.30463858	2.733520468	4.0283203	4.5776367	-1.159668	1549640032.947
-9.97226538	-0.709399411	-3.6474853240000003	-4.0283203	-0.7324219	-0.7324219	9.395654254	0.11604003600000001	-1.387695288	3.6010742	-0.12207031	0.061035156	10.97714856	0.6675292932	0.6663330072	3.9672852	0.4272461	0.36621094	-8.948242212	-0.5431152356000001	3.2275878600000003	-3.7841797	-0.61035156	1.0375977	-0.1985839856	9.61936052	3.16298822	-0.36621094	3.7231445	1.0375977	5.0614991	9.031982428000001	2.4081298920000003	3.1738281	4.8828125	-0.9765625	1549640032.987
-9.96748004	-1.1173339660000001	-4.08413089	-3.2348633	1.3427734	-1.0986328	8.95063498	0.1363769568	-1.282421924	3.7841797	-0.18310547	0.18310547	11.161376800000001	0.8170653959999999	0.501245108	4.1503906	0.48828125	0.36621094	-9.30234375	-0.2930908246	3.5589599640000005	-3.6621094	-0.9765625	1.159668	-0.35529785340000003	9.778466754	3.019433606	-0.18310547	3.8452148	1.7089844	7.36794429	8.827417032000001	-0.3002685504	-0.61035156	-0.4272461	-0.7324219	1549640033.027
-10.48188498	-2.93569339	-5.33305661	-2.6855469	-0.79345703	-1.7089844	9.6983152	-0.8816650360000001	-1.5013427520000002	4.1503906	-0.61035156	0.48828125	12.12917482	1.532446286	-0.00478515625	4.333496	0.79345703	0.4272461	-9.785644568	0.0909179712	3.6510742800000004	-3.540039	-0.6713867	1.3427734	-0.1985839856	10.412500000000001	2.6725097840000003	-0.18310547	3.8452148	1.7089844	2.45598143	10.0380616	1.3984619600000001	2.9296875	5.493164	-2.319336	1549640033.067
-9.612182608000001	-2.4799072480000004	-4.910766574	-2.4414062	-2.1362305	-1.0986328	11.1278804	-1.58149411	-2.101879892	4.638672	-1.4038086	0.61035156	11.97963858	1.885351538	-0.1064697284	4.333496	1.0986328	0.61035156	-10.437622300000001	0.9438721040000001	3.7384033540000003	-3.4179688	0.30517578	1.5869141	0.18303222840000002	10.49863318	1.96430661	-0.30517578	4.0283203	1.6479492	1.1723632788	11.915038940000002	3.2562989200000003	0.91552734	0.7324219	-1.159668	1549640033.107
-8.19936502	-1.227392572	-4.02551268	-3.0517578	1.0375977	-0.91552734	11.1278804	-1.58149411	-2.101879892	4.5776367	-1.3427734	0.18310547	11.97963858	1.885351538	-0.1064697284	4.211426	1.159668	0.91552734	-10.05959514	1.39008786	2.930908246	-3.2348633	0.7324219	1.4648438	0.08493652160000001	10.64577626	1.262084964	-0.48828125	4.699707	1.2207031	2.8878417540000005	10.401733720000001	1.5121094240000001	1.5869141	0.48828125	-1.953125	1549640033.147
-9.048730432000001	-0.9570312500000001	-6.119018570000001	-3.1738281	0.91552734	-1.5869141	11.560937500000001	-1.8566405760000002	-1.965502896	4.333496	-1.2817383	-0.24414062	11.66979982	2.0372802520000004	-0.3146240216	3.9672852	1.0986328	0.91552734	-9.503320288000001	1.2058593750000002	2.902197284	-3.6010742	-0.24414062	1.159668	-0.832617212	10.93408246	0.9055908540000002	-0.48828125	4.699707	1.2207031	3.2586913940000004	10.11821286	-0.7512695288	1.159668	0.61035156	-1.8920898	1549640033.187
-9.1875	-0.953442392	-6.653759980000001	-5.004883	-2.9296875	-1.8920898	11.42695288	-1.7059082460000001	-1.350610324	4.0283203	-0.8544922	-0.6713867	11.66979982	2.0372802520000004	-0.3146240216	3.6621094	0.7324219	0.8544922	-9.52006839	1.138867212	3.2742432100000003	-3.7841797	-0.9765625	1.159668	-0.52995607	10.89101538	1.21303714	-0.4272461	4.1503906	1.3427734	2.063598642	10.082324280000002	-0.48808594240000003	1.0986328	1.4648438	-2.4414062	1549640033.226
-7.7842527	-1.141259784	-4.8258300720000005	-5.004883	-1.6479492	-1.8920898	11.013037140000002	-1.5527832460000002	-0.6364257788	3.6621094	-0.061035156	-0.79345703	11.45446736	1.7286376800000003	-0.900805661	3.479004	0.12207031	0.8544922	-8.917138580000001	0.687866214	3.7156739200000004	-4.0893555	0.9765625	1.159668	0.5646484424	9.956713760000001	1.693945288	-0.061035156	3.0517578	1.159668	2.16408696	9.80717752	-0.9055908540000002	1.0986328	1.6479492	-2.5634766	1549640033.266
-7.07485324	-1.84946286	-4.34851088	-4.1503906	-0.061035156	-1.953125	10.25339308	-1.522875998	-0.2619873004	3.6621094	-0.061035156	-0.8544922	10.8036866	1.022827176	-1.0946044928	3.8452148	0.061035156	0.91552734	-8.260375900000001	1.1962890380000002	3.1366699280000003	-4.333496	0	1.159668	1.1400634980000002	8.960205072	1.375732428	0.4272461	3.6621094	0.48828125	1.8052001800000002	9.480590560000001	-0.9881347840000001	1.4648438	1.5869141	-2.746582	1549640033.306
-7.878759980000001	-1.9487548920000002	-4.81147464	-3.4179688	-0.061035156	-1.6479492	8.604907248	-0.9893310700000001	-0.12800292540000002	3.9672852	-0.24414062	-1.0375977	9.868188400000001	0.29069824280000006	-0.833813498	3.8452148	0.061035156	0.91552734	-8.28789038	1.776489218	3.15700679	-4.211426	0.8544922	1.159668	0.794335962	8.902783246	0.8074951080000001	-0.61035156	4.5776367	0.7324219	1.9355957460000002	9.441113220000002	-0.538330072	1.2817383	1.7700195	-3.0517578	1549640033.346
-8.263964660000001	-1.610205072	-5.328271760000001	-3.2348633	-0.6713867	-1.4648438	8.604907248	-0.9893310700000001	-0.12800292540000002	4.1503906	-0.4272461	-1.2207031	9.868188400000001	0.29069824280000006	-0.833813498	4.211426	0.36621094	0.91552734	-8.19816893	2.0935058900000003	3.10676268	-4.0283203	0.24414062	1.0375977	0.32658691100000004	9.3920652	0.576611322	-0.61035156	4.5776367	0.7324219	2.3028564300000003	9.23535144	-0.592163089	1.2207031	2.4414062	-2.1362305	1549640033.386
-8.115625000000001	-1.3470214660000002	-5.83071286	-2.8076172	-0.18310547	-1.3427734	8.637207068	-0.48569336060000007	-0.3935791034	4.211426	-0.24414062	-1.159668	10.1911866	0.43186035340000006	-0.669921875	4.211426	0.79345703	0.48828125	-8.39316394	2.390185504	3.29816893	-3.7231445	0.4272461	0.9765625	-0.20217285340000002	9.689941394000002	0.46535643000000004	-0.7324219	4.3945312	0.9765625	1.9774658540000003	9.42197284	-1.11613768	1.159668	3.1738281	-1.953125	1549640033.426
-8.725732428	-1.2058593750000002	-5.788842752000001	-2.6245117	-0.4272461	-1.0986328	8.637207068	-0.48569336060000007	-0.3935791034	4.0283203	-0.12207031	-0.8544922	10.820434800000001	0.8876464660000001	-0.702221646	3.7841797	0.61035156	0.61035156	-8.512792932	2.6402099640000003	3.29816893	-3.2958984	0.24414062	0.91552734	-0.6280517572	9.939965560000001	0.454589856	-0.36621094	3.6621094	1.159668	1.7597412140000002	9.666015380000001	-1.0108642572	0.7324219	3.3569336	-1.8310547	1549640033.466
-9.42197284	-1.1041748200000001	-5.769701980000001	-2.8686523	-1.0986328	-0.6713867	9.3238768	0.4330566394	-0.173461911	3.7231445	-0.18310547	-0.61035156	11.35876448	1.221411142	-0.5526855432	3.3569336	0.48828125	0.7324219	-8.77597644	2.777783246	3.311328076	-2.8076172	-0.48828125	0.7324219	-0.900805661	10.21511232	0.573022464	-0.24414062	2.9907227	1.159668	1.489379892	9.96628444	-1.015649411	0.36621094	3.3569336	-1.7700195	1549640033.506
-8.92910144	-0.9175537140000001	-5.687158246000001	-2.1972656	0	-0.061035156	9.765307608	0.86850589	-0.10886230040000001	3.4179688	-0.4272461	-0.36621094	11.467626800000001	1.47263179	0.095703125	2.8686523	0.4272461	0.8544922	-8.829809800000001	2.34113768	3.505126996	-2.4414062	-0.4272461	0.48828125	-0.86850589	10.5907473	1.1508300720000002	-0.24414062	2.9907227	1.159668	0.9295165740000001	10.62185054	-0.800317392	-0.5493164	1.8920898	-1.8310547	1549640033.546
-8.632422120000001	-0.16030273560000002	-6.298461960000001	-1.7700195	0.18310547	0.36621094	9.765307608	0.86850589	-0.10886230040000001	3.0517578	-0.24414062	-0.24414062	11.467626800000001	1.47263179	0.095703125	2.2583008	0	0.79345703	-8.68745108	1.9188476440000002	3.7240478240000003	-2.5024414	-0.8544922	0.5493164	-0.6005371106	10.565625	1.79323732	0.30517578	1.7700195	0.79345703	1.851855432	10.57878444	-0.7225586060000001	-1.3427734	1.4648438	-1.8310547	1549640033.586
-9.057104532	0.3014648462	-6.66213408	-2.8686523	-1.0375977	0.5493164	10.18879442	1.181933606	-0.0813476538	2.6245117	-0.12207031	-0.24414062	11.2810054	1.258496106	0.65676268	1.953125	-0.12207031	0.6713867	-8.902783246	1.6030273560000001	3.6917480040000004	-2.4414062	-1.6479492	0.7324219	-0.15671386780000002	10.411303420000001	2.241845746	0.18310547	1.4038086	0.6713867	3.0828369600000003	10.36345198	-1.0802490020000002	-2.0141602	2.1362305	-1.3427734	1549640033.626
-9.697119110000001	-0.88645018	-5.2337644800000005	-3.540039	-1.5869141	0.24414062	10.54409146	1.2668701080000002	-0.2978759784	2.319336	-0.30517578	-0.4272461	11.022607820000001	0.8122802520000001	1.2608886780000002	1.8310547	0.061035156	0.5493164	-9.53920926	0.9343017572	3.79223642	-2.2583008	-1.8310547	0.79345703	-0.06340332068	10.51657698	2.61867662	0.18310547	1.4038086	0.6713867	3.60441893	10.35627446	-0.3959716754	-2.8686523	2.746582	-0.48828125	1549640033.666
-9.937573380000002	-2.3925780760000004	-4.106860324	-3.8452148	-1.2207031	-0.061035156	10.8886232	0.991723642	-1.353002896	2.1362305	-0.18310547	-0.48828125	11.19846196	0.770410144	1.8195557100000002	1.5869141	0.18310547	0.30517578	-10.40532248	0.15910644960000003	4.10207518	-1.5869141	-1.2817383	0.7324219	-0.5191894568000001	10.43164038	3.3005616	-0.18310547	0.9765625	0.48828125	4.225292932	10.259375	0.7129882787999999	-4.8217773	2.0751953	0.9765625	1549640033.706
-9.615771760000001	-2.9548339660000003	-2.3710449280000003	-2.5024414	-1.159668	-0.24414062	10.8886232	0.991723642	-1.353002896	1.8310547	0.12207031	-0.24414062	11.684154860000001	1.387695288	2.1509277160000004	1.2817383	-0.18310547	0.18310547	-10.381396760000001	-0.515600589	3.352001996	-1.6479492	-0.18310547	0.79345703	-0.9606201080000001	9.584667932	3.859228534	-0.12207031	0.8544922	0.61035156	5.0662844400000004	9.366943390000001	0.6376221040000001	-4.699707	0.8544922	3.4179688	1549640033.746
-9.10974092	-2.0564209260000004	-1.2022705072	-2.1362305	0.79345703	-0.24414062	11.434130399999999	0.6400146760000001	-1.3577880400000002	1.5869141	0.4272461	-0.061035156	11.464038040000002	1.927221646	2.13776857	1.2207031	-0.61035156	0.5493164	-9.955517180000001	-0.9271240020000001	2.920141574	-1.5258789	0.24414062	0.91552734	-1.114941394	9.00805661	3.9549316100000005	0.24414062	1.0986328	0.48828125	5.150024460000001	8.758032248000001	0.33137207460000007	-2.1362305	3.1738281	5.9814453	1549640033.786
-9.941162140000001	-1.7310302520000003	-2.1700683900000004	-1.5258789	1.2207031	-0.48828125	10.18879442	0.20217285340000002	-1.9379882200000003	1.2817383	0	-0.5493164	10.7103759	2.0336913940000003	2.050439496	1.3427734	-0.061035156	0.8544922	-9.554760880000002	-1.0886230432000001	2.6796875	-1.7700195	-0.061035156	0.8544922	-1.491772464	9.32148462	3.859228534	0.061035156	1.5869141	0.36621094	3.0493408540000004	11.05371106	0.6507812500000001	-1.5258789	4.5776367	6.286621	1549640033.826
-9.644482428000002	-1.3266846040000002	-2.951245108	-2.380371	-1.5258789	-0.30517578	10.18879442	0.20217285340000002	-1.9379882200000003	1.4038086	0.91552734	-0.7324219	10.35388228	2.107861322	1.9798584260000003	1.2207031	0.12207031	0.6713867	-8.73171376	-1.02163089	2.4978514400000003	-1.5258789	-0.061035156	0.6713867	-1.57551268	9.11572284	3.7814697480000006	0.061035156	1.6479492	0.48828125	1.8578369600000002	11.301342360000001	-1.2884033540000002	2.0141602	1.3427734	6.5307617	1549640033.866
-8.52954074	-1.0371826080000002	-2.277734424	-2.0751953	0.24414062	-0.4272461	9.9016848	-0.08015136780000001	-2.2944824280000002	1.2817383	1.159668	-0.79345703	10.3622554	2.0755615020000002	2.020532248	0.91552734	-0.36621094	0.61035156	-8.82263179	-0.840991214	3.188110324	-1.4038086	0.12207031	0.7324219	-1.3111327879999999	8.777173020000001	3.753955072	0.18310547	1.5258789	0.4272461	1.717871106	11.45566394	0.538330072	1.8920898	2.8076172	6.591797	1549640033.906
-8.537914840000001	-0.8170653959999999	-2.4392334260000004	-1.6479492	-0.4272461	-0.9765625	8.52595198	0.1124511682	-1.9164550720000002	1.0375977	0.36621094	-0.91552734	10.09907248	1.776489218	2.142553714	0.91552734	-0.48828125	0.61035156	-8.322582968	-0.708203125	2.9165527160000004	-1.2207031	0	0.61035156	-0.9737792932	8.847753894	3.7814697480000006	0.18310547	1.159668	0.30517578	1.892529254	11.38747554	0.9809570288	3.6010742	2.5024414	6.286621	1549640033.946
-8.40273462	-0.7883544928000001	-2.2382567900000003	-1.5258789	0.48828125	-0.7324219	8.52595198	0.1124511682	-1.9164550720000002	1.159668	0.061035156	-0.7324219	9.889721940000001	1.2860107820000002	2.095898462	1.0986328	0	0.4272461	-8.35009784	-0.7440917932000001	3.1916992800000004	-1.0986328	0.061035156	0.5493164	-0.6651367212000001	8.585766574	3.77548822	0.12207031	1.159668	0.24414062	1.7346191100000001	10.321582460000002	1.197485324	4.5166016	4.3945312	5.6152344	1549640033.986
-8.69941394	-0.6077148560000001	-2.512207068	-1.3427734	0.36621094	-0.61035156	8.327368210000001	0.4354492212	-1.7884521760000003	1.2207031	0.30517578	-0.5493164	9.785644568	0.6280517572	2.104272464	1.0986328	-0.061035156	0.24414062	-8.333349640000002	-0.7273437500000001	3.41301268	-1.0375977	0.30517578	0.61035156	-0.37443847840000005	8.601318390000001	3.7563476440000003	0.12207031	1.159668	0.24414062	1.0288086060000001	10.05839856	1.204663089	4.0893555	4.9438477	4.0893555	1549640034.026
-8.653955072	-0.423486322	-2.3483153960000003	-1.2817383	0.30517578	-0.4272461	8.332153060000001	0.8194580072000001	-1.547998004	1.0986328	0	-0.30517578	9.785644568	0.6280517572	2.104272464	0.9765625	-0.18310547	0.12207031	-8.299853240000001	-0.92473143	3.435742212	-0.91552734	-0.061035156	0.5493164	-0.18303222840000002	8.786743210000001	3.8652099640000004	0.12207031	1.159668	0.24414062	-0.784765625	9.43752446	0.9139648560000001	2.4414062	2.319336	1.953125	1549640034.066
-8.92670926	0.22849121400000003	-2.333959964	-0.5493164	1.3427734	-0.061035156	8.58696286	1.0946044928	-1.42836911	1.0375977	-0.18310547	-0.12207031	10.112231920000001	0.3576904254	1.98464357	0.9765625	-0.18310547	0.061035156	-8.508007788	-1.0515380890000001	3.58049321	-0.91552734	0.4272461	0.61035156	-0.1064697284	8.774780252000001	4.020727536	0.24414062	1.159668	0.24414062	0.14235839660000002	7.778271760000001	1.7645263580000001	3.2958984	0.7324219	0.6713867	1549640034.106
-9.75214856	0.7883544928000001	-3.2048584260000004	-0.91552734	2.2583008	-0.30517578	9.02839357	1.1879150360000001	-1.262084964	0.9765625	0.061035156	0	11.03576628	0.0980957068	1.9894287140000002	1.0375977	-0.12207031	0.30517578	-8.61567392	-1.085034146	3.475219748	-1.0375977	-0.061035156	0.79345703	-0.308642572	9.13725589	4.094897464000001	0.24414062	1.159668	0.24414062	1.7609375	7.531836060000001	1.9391846040000003	3.6010742	0.30517578	-0.4272461	1549640034.146
-10.95441942	1.0371826080000002	-3.6702148560000003	-1.4648438	0.61035156	-0.30517578	10.02490216	1.02163089	-1.178344748	1.159668	0.12207031	0.061035156	11.03576628	0.0980957068	1.9894287140000002	1.0986328	-0.18310547	0.4272461	-8.662329074	-1.03359375	3.5876709260000004	-1.0375977	-0.48828125	0.7324219	-0.39238280760000005	9.8765625	4.035082968	0.36621094	1.0986328	0.4272461	4.4968505400000005	8.704199280000001	2.7323242800000003	1.953125	-1.0375977	-1.3427734	1549640034.186
-12.010741820000002	0.43186035340000006	-4.184619110000001	-2.4414062	0.30517578	0	10.02490216	1.02163089	-1.178344748	1.3427734	0.24414062	0.18310547	11.62553714	0.1435546875	1.7513672120000003	1.2207031	-0.24414062	0.48828125	-9.216211060000001	-1.0479492212000001	3.791040036	-1.0986328	-1.953125	0.6713867	-0.1686767572	10.51298822	4.11882338	0.36621094	0.8544922	0.79345703	10.02729532	8.560644568	3.00986322	-0.061035156	1.2207031	-0.24414062	1549640034.226
-10.8981929	-2.140161142	-4.6798827880000005	-1.7089844	-2.2583008	-0.61035156	10.929297120000001	0.5969482428	-1.2704589660000003	1.3427734	0.30517578	0.18310547	11.88872104	0.11843261780000001	1.8757812500000002	1.2817383	-0.30517578	0.4272461	-10.14213858	-0.6220702880000001	4.6798827880000005	-1.159668	-0.6713867	0.6713867	0.11604003600000001	11.447289840000002	4.023120108	0.36621094	0.8544922	0.79345703	4.527954074	9.516479532	-0.461767572	-0.8544922	-0.9765625	-2.0751953	1549640034.266
-10.47590306	-3.535034146	-4.062597644	1.2817383	1.2207031	-0.12207031	11.20803264	0.21413574280000003	-0.69504393	1.4648438	0.061035156	0	12.254785340000002	0.056225586060000006	1.6317382200000001	1.5869141	-0.24414062	0.061035156	-11.20803264	0.0	4.48488768	-1.2817383	-1.2207031	0.7324219	0.32060547120000005	11.95690944	3.6666259000000005	0.36621094	0.8544922	0.8544922	1.677197284	10.36823732	2.8675048920000004	0.91552734	1.8310547	-2.1362305	1549640034.306
-9.22458516	-1.0993896760000001	-4.550683606000001	-0.91552734	-2.0141602	-0.24414062	11.20803264	0.21413574280000003	-0.69504393	1.7089844	0.18310547	0.061035156	13.063476440000002	0.4868896466	1.111352536	1.8920898	0.12207031	-0.12207031	-10.52734424	0.6759033540000001	4.225292932	-1.0375977	1.8310547	0.9765625	0.1818359424	11.109936600000001	2.710791034	-0.4272461	1.6479492	0.48828125	5.23854982	12.145923020000001	2.10546875	-0.30517578	-3.112793	-3.112793	1549640034.346
-7.39904802	-1.409228534	-4.0326903960000005	-1.7089844	0.48828125	-0.79345703	10.473510880000001	-0.23566894960000004	-0.5431152356000001	1.953125	-0.24414062	0.18310547	12.764403960000001	0.985742212	1.189111322	1.8310547	0.30517578	0.30517578	-9.191088760000001	0.540722644	2.4655516200000003	-1.2207031	-0.061035156	0.48828125	-0.24045410340000004	9.65405252	2.032495108	-0.4272461	1.6479492	0.48828125	2.8447753600000003	9.780859620000001	-0.5120117212	0.6713867	-0.061035156	-2.5634766	1549640034.386
-8.257983426000001	-1.9738769960000002	-4.591357428	-0.6713867	0.12207031	-0.7324219	10.473510880000001	-0.23566894960000004	-0.5431152356000001	1.5869141	-0.8544922	-0.061035156	11.1960688	0.8421875000000001	1.143652356	1.5869141	0.30517578	0.61035156	-8.963793930000001	0.7213623200000001	2.769409146	-1.4038086	0.8544922	0.36621094	-0.7668212860000001	9.45307608	1.6437011780000002	-0.61035156	1.8920898	0.24414062	1.770507788	9.486572480000001	-1.146044928	1.4648438	0.61035156	-2.9907227	1549640034.426
-8.828613220000001	-1.3972655760000001	-4.763623004	-1.5258789	-1.0375977	-0.4272461	9.72702626	-0.10168457460000001	-0.11005859620000001	1.2817383	-0.12207031	-0.48828125	10.396948380000001	0.643603534	0.3229980432	1.5869141	0.6713867	0.36621094	-8.78076178	1.0862304712000002	2.981152356	-1.4038086	0.8544922	0.36621094	-0.6053222644	9.81914038	1.8530517180000001	-0.6713867	1.4648438	0.48828125	1.7848632200000003	9.683960160000002	-0.5969482428	0.6713867	-0.5493164	-2.9296875	1549640034.466
-8.464941394	-1.2716552520000002	-3.946557608	-0.91552734	-1.0986328	-0.24414062	8.954223740000002	-0.458178714	-0.20097655760000002	1.2207031	0.5493164	-0.48828125	10.259375	0.7381103240000001	-0.492871106	1.5258789	0.36621094	0.12207031	-8.157495108	1.3015625000000002	2.709594748	-1.3427734	0.61035156	0.24414062	-0.2607910144	9.04155252	1.9774658540000003	-0.5493164	1.2207031	0.6713867	2.3710449280000003	9.515283246000001	-0.835009784	0.7324219	-1.2207031	-2.8076172	1549640034.506
-7.9708741000000005	-0.860131839	-3.50393071	-0.18310547	-0.18310547	-0.5493164	8.738891574	-0.18303222840000002	0.24045410340000004	1.4038086	0.061035156	-0.30517578	10.229467360000001	0.754858426	-0.34094239200000004	1.5869141	0.18310547	0.36621094	-8.156298920000001	1.37214357	2.9679932100000004	-1.0986328	0.12207031	0.18310547	-0.3672607428	8.34411592	1.638916034	-0.24414062	1.8310547	0.30517578	3.0050780759999998	9.191088760000001	-0.8637207068000001	0.8544922	-1.159668	-2.6245117	1549640034.546
-8.16347644	-0.5754150360000001	-3.85444339	-0.48828125	0.24414062	-0.61035156	8.738891574	-0.18303222840000002	0.24045410340000004	1.4648438	-0.61035156	-0.4272461	9.624145468	0.531152356	0.2428466754	1.5258789	0.24414062	0.4272461	-8.156298920000001	1.37214357	2.9679932100000004	-1.0986328	0.12207031	0.18310547	-0.26318359620000004	8.60371106	1.679589856	-0.4272461	1.6479492	0.24414062	2.9237304320000006	9.098974640000002	-0.5790038940000001	0.7324219	0.18310547	-2.319336	1549640034.586
-8.535522660000002	-0.709399411	-4.574609424	-0.6713867	-0.36621094	-0.5493164	8.70061052	0.7010253600000002	0.2452392572	1.5258789	-0.48828125	-0.36621094	9.42077626	0.250024411	0.2512207068	1.4648438	0.18310547	0.18310547	-8.10366214	1.2010742212	3.084033246	-0.9765625	0.24414062	0	0.25480957460000003	8.87407248	2.0659912140000003	-0.48828125	1.0986328	0.36621094	2.039672824	9.265259080000002	-0.6220702880000001	0.7324219	0.4272461	-2.1362305	1549640034.626
-8.492456070000001	-0.73332518	-4.59973143	-0.5493164	-0.91552734	-0.36621094	8.70061052	0.7010253600000002	0.2452392572	1.3427734	0	-0.30517578	9.73061502	0.0980957068	0.32060547120000005	1.3427734	0.24414062	0.061035156	-8.083325180000001	1.3195067900000002	3.1593994600000004	-0.8544922	0.4272461	-0.12207031	0.1459472644	9.03916034	2.076757788	-0.12207031	1.3427734	0.18310547	1.9188476440000002	9.220996106000001	-0.7046142572	0.4272461	0.61035156	-2.1362305	1549640034.665
-8.445800720000001	-0.570629892	-4.056616214000001	-0.12207031	0	0.061035156	8.918335160000002	1.069482428	0.0837402356	1.0986328	-0.12207031	-0.36621094	10.20673822	0.0490478534	0.8421875000000001	1.0986328	0.24414062	0.061035156	-7.967285340000001	1.4786132200000002	3.109155252	-0.6713867	0.30517578	-0.18310547	-0.27275390380000003	9.113330072	2.0253173920000003	-0.30517578	0.91552734	0.24414062	2.11743161	9.09179712	-0.931909146	0.24414062	0.91552734	-1.7700195	1549640034.706
-8.895605432000002	-0.31103514400000004	-4.476513580000001	0.18310547	0.9765625	0.4272461	9.045141574	1.41042482	0.1459472644	0.91552734	-0.24414062	-0.36621094	10.56921376	0.11604003600000001	1.108959964	0.8544922	0.30517578	0.12207031	-8.36325679	1.50493161	3.228784146	-0.30517578	-0.8544922	-0.24414062	-0.3672607428	9.578686600000001	2.3016601440000004	-0.30517578	0.91552734	0.24414062	1.8614257200000002	9.43632788	-0.6507812500000001	-0.12207031	0.5493164	-1.4648438	1549640034.746
-9.09179712	0.5981445288	-5.421582068	-0.061035156	0.48828125	0.36621094	9.176733426	1.70471196	-0.01674804712	0.6713867	-0.24414062	-0.4272461	10.7606205	0.27395019960000005	1.282421924	0.5493164	0.30517578	0.061035156	-9.03317842	0.805102536	3.917846646	-0.4272461	-0.36621094	-0.36621094	-0.1806396466	10.49384784	2.7586425720000003	-0.30517578	0.36621094	0.4272461	1.594653354	10.039258180000001	-0.7416992212000001	-0.8544922	-0.36621094	-1.5869141	1549640034.785
-9.346606430000001	0.5455078076000001	-5.623754892	-0.24414062	0.24414062	0.8544922	9.439917032	1.85544429	-0.1985839856	0.48828125	-0.061035156	-0.24414062	11.275024460000001	0.5502929712000001	1.414013678	0.24414062	0.18310547	-0.24414062	-8.901586960000001	0.7799804712000001	3.8652099640000004	-0.48828125	-0.61035156	-0.36621094	-0.287109375	10.706787140000001	2.9907226440000003	-0.18310547	0	0	3.216821286	9.77128894	-0.9402832068000001	-1.8310547	0.30517578	-1.2817383	1549640034.825
-10.44360324	0.230883786	-5.380908246000001	-1.4648438	-1.0986328	0.9765625	9.920825180000001	1.8063964660000003	-0.6400146760000001	0.36621094	-0.24414062	-0.12207031	11.6973143	0.669921875	1.7346191100000001	0.061035156	0.18310547	-0.24414062	-9.725830072	0.855346646	4.222900360000001	-0.061035156	-1.5258789	-0.30517578	-0.4844970746000001	10.923315200000001	3.24433606	-0.18310547	0	0	4.002783246	10.064379500000001	-0.27993163940000004	-3.112793	0.6713867	-0.30517578	1549640034.865
-10.795312500000001	-1.239355432	-4.610498004000001	-2.4414062	-0.91552734	-0.24414062	10.5225589	1.6030273560000001	-0.9594238220000001	0	-0.6713867	-0.061035156	11.777465560000001	0.840991214	2.365063498	-0.30517578	0.24414062	-0.4272461	-10.89938948	-0.1806396466	4.62604982	0.12207031	-1.4038086	-0.24414062	-0.26318359620000004	11.09558058	3.817358426	-0.5493164	-1.0375977	0.061035156	5.132080072	10.418481920000001	0.835009784	-4.8828125	0.061035156	0.6713867	1549640034.905
-10.959203780000001	-2.48828125	-3.3065429320000006	-1.0986328	-3.0517578	-0.061035156	11.11950728	1.418798822	-1.2178222840000001	-0.24414062	-0.24414062	0.24414062	11.627929320000002	1.31352536	2.32319339	-0.61035156	-0.061035156	-0.7324219	-11.087207460000002	-1.221411142	4.189404254	0.12207031	-1.4038086	-0.24414062	-0.1411621106	10.0560054	4.39038089	0.24414062	-0.5493164	-0.6713867	6.18122554	10.21032698	2.178442392	-5.1879883	-0.61035156	3.2348633	1549640034.945
-9.087011780000001	-1.56953125	-1.05991214	-0.5493164	-0.5493164	0.48828125	11.51428264	0.5215820288	-1.6460937500000001	-0.5493164	0.24414062	0.61035156	11.100365920000002	1.622167932	2.165283246	-0.79345703	-0.36621094	-0.61035156	-9.87536592	-1.300366214	2.6198730040000004	0	0.8544922	-0.12207031	-0.9462646760000001	8.576196580000001	4.374829074	0.24414062	-0.5493164	-0.6713867	6.072363220000001	9.38847644	1.1556152160000002	-3.0517578	0.12207031	6.4086914	1549640034.985
-9.081030252000001	-1.4774170320000002	-0.9977050720000001	0.4272461	3.479004	-0.12207031	10.34191942	0.34812010800000004	-1.6090087860000002	-0.91552734	0.18310547	0.30517578	10.533325180000002	1.698730432	2.3758300720000003	-0.7324219	-0.30517578	-0.24414062	-9.445898560000002	-1.2441405760000002	2.6079101440000003	0.18310547	-0.30517578	0.30517578	-1.7059082460000001	8.89680162	4.218115216	0.18310547	-0.061035156	-0.61035156	2.7143798920000006	12.62922374	1.415209964	-1.8310547	-0.48828125	6.225586	1549640035.025
-10.990308	-1.296777356	-3.499145468	0.36621094	-0.91552734	-0.24414062	10.34191942	0.34812010800000004	-1.6090087860000002	-0.79345703	0.36621094	0	10.48786592	2.0145507200000004	2.115039038	-0.7324219	-0.12207031	-0.18310547	-9.108544928	-1.46665036	3.23596196	0.24414062	0.18310547	0	-1.312329074	9.53322734	4.31142572	0.5493164	-0.61035156	-0.36621094	0.899609375	12.522753600000001	0.6974365020000001	-0.5493164	-1.2207031	5.1879883	1549640035.065
-9.07385234	-1.15441893	-2.436840854	-0.8544922	-2.5634766	-0.30517578	9.840673920000002	-0.230883786	-2.138964856	-0.48828125	1.2207031	0.12207031	10.780957460000002	2.095898462	1.8231445680000002	-0.8544922	-0.5493164	-0.30517578	-8.509204074000001	-1.1675781250000001	2.866308606	0.24414062	-0.4272461	-0.061035156	-0.9211425720000002	8.80588408	4.159497104000001	0.5493164	-0.61035156	-0.36621094	1.4965576080000003	10.8216304	0.9582275360000001	0.9765625	-1.4038086	5.1879883	1549640035.105
-7.676586960000001	-0.9809570288	-1.2417480040000002	0.12207031	1.0375977	-0.4272461	9.0427491	-0.028710937500000002	-1.69633786	-0.5493164	0.7324219	0.12207031	10.319189300000001	1.58747554	2.350707968	-0.7324219	-0.6713867	-0.12207031	-8.608496106	-0.90678714	3.234765576	0.5493164	0.7324219	0.061035156	-0.6125	8.408715560000001	3.9788574280000004	0.48828125	-0.61035156	-0.61035156	2.205957068	10.2773188	1.6783935700000001	2.5024414	2.0141602	4.5776367	1549640035.145
-8.229272660000001	-0.73332518	-1.6317382200000001	-0.12207031	0.79345703	-0.7324219	9.0427491	-0.028710937500000002	-1.69633786	-0.5493164	-0.6713867	-0.12207031	9.869384980000001	1.0898193390000002	2.5181884000000005	-0.6713867	-0.24414062	-0.24414062	-8.28669429	-1.272851538	2.942871106	0.5493164	0.24414062	-0.12207031	-0.265576178	8.412304712000001	4.1499266200000005	0.12207031	-0.4272461	-0.48828125	1.3482177520000003	9.231762680000001	1.6484863220000001	3.2348633	3.90625	3.90625	1549640035.185
-8.394360520000001	-0.9414794928000001	-1.84946286	0.30517578	0.79345703	-0.5493164	8.366845746000001	0.8433837860000001	-1.5204834260000002	-0.48828125	0.18310547	0	9.83110324	0.910375998	2.0576172120000003	-0.48828125	-0.12207031	-0.30517578	-8.391967752000001	-1.606616214	3.116332968	0.36621094	0.91552734	-0.18310547	-0.3289794928	8.531933606	4.318603534	0.12207031	-0.4272461	-0.48828125	-0.5790038940000001	8.25678714	1.489379892	3.540039	2.5634766	2.319336	1549640035.225
-8.58217752	-0.5502929712000001	-2.064794928	0.9765625	1.0986328	0.061035156	8.366845746000001	0.8433837860000001	-1.5204834260000002	-0.61035156	0.4272461	0.12207031	9.9794429	0.8816650360000001	2.098291034	-0.4272461	-0.24414062	-0.36621094	-8.21970198	-1.6137939300000002	2.830419928	0.18310547	0.5493164	-0.18310547	-0.65676268	8.548681610000001	4.248022464000001	0.12207031	-0.061035156	-0.5493164	-0.9175537140000001	8.541503894	0.7728027160000001	1.953125	-1.4648438	0.4272461	1549640035.265
-9.040356430000001	0.8445800720000001	-2.5445067900000002	0.24414062	1.4038086	0.061035156	8.638403060000002	0.773999002	-1.3051513580000003	-0.61035156	-0.061035156	0.12207031	10.267749100000001	0.8278320288	2.4667480040000003	-0.36621094	-0.24414062	-0.30517578	-8.28789038	-1.4702392180000001	3.0002929320000002	0.18310547	0.5493164	-0.18310547	-0.778784146	8.680273560000002	4.269555710000001	0.30517578	0.12207031	-0.36621094	1.4630615020000002	7.2483152	2.7048096040000003	2.9907227	-1.5258789	-0.18310547	1549640035.305
-9.8251223	1.274047824	-3.0983885800000004	-0.24414062	2.0141602	0	9.064282248	0.6555663939999999	-1.400854532	-0.36621094	0	0.12207031	10.700806200000002	0.8254394568000001	2.356689496	-0.24414062	-0.061035156	-0.12207031	-8.30822734	-1.5743163940000002	3.1175292540000004	0.24414062	0.061035156	0.061035156	-0.6747070288	8.935082968000001	4.326977536	0.24414062	-0.18310547	-0.12207031	4.701416034	7.2136232	1.0491455072	2.2583008	-3.1738281	-0.61035156	1549640035.345
-10.16127896	1.561157248	-3.665429712	-0.061035156	1.2207031	0.061035156	9.631323380000001	0.5610595746000001	-1.66403804	-0.24414062	0	0.12207031	10.95561502	0.784765625	2.4356445680000003	-0.24414062	-0.18310547	0.12207031	-8.32976088	-1.540820288	3.417797824	0.061035156	-0.5493164	0.24414062	-0.570629892	9.18271466	4.3054442900000005	0.24414062	-0.24414062	0	5.494555710000001	7.912255890000001	1.60183107	2.0751953	-5.859375	-0.8544922	1549640035.385
-11.149413940000002	0.7285400360000001	-3.7659179320000007	-2.1362305	0.24414062	0.12207031	10.20554164	0.4713378894	-1.50493161	-0.18310547	0	0	11.225976440000002	0.5658447284000001	2.4153076080000004	-0.18310547	-0.18310547	0.30517578	-8.354882788000001	-1.6616454680000001	3.3077391200000004	-0.061035156	-1.5258789	0.36621094	-0.2512207068	9.36933606	4.202563400000001	0	-0.5493164	0.4272461	8.86330571	8.45297824	2.124609424	0	-0.91552734	-1.0375977	1549640035.425
-10.862304320000002	-1.189111322	-3.99919429	-0.6713867	-2.9907227	0.12207031	10.630224640000002	0.48569336060000007	-1.015649411	-0.12207031	0.30517578	-0.061035156	11.255884080000001	0.30505371400000003	2.3614746400000004	-0.061035156	-0.18310547	0.5493164	-9.28798822	-1.43435054	4.244433606	-0.18310547	-0.48828125	0.30517578	0.062207030760000004	9.864599640000002	4.074560504000001	0	-0.5493164	0.4272461	5.446704074	8.67189946	-1.040771466	-0.48828125	-0.9765625	-2.4414062	1549640035.465
-9.247314300000001	-3.8532471040000003	-3.2180175720000004	1.3427734	2.2583008	0.48828125	10.380200180000001	0.5658447284000001	-0.8529540740000001	0.061035156	0.4272461	-0.12207031	11.21521016	0.2895019568	1.85544429	0	-0.061035156	0.48828125	-10.532128600000002	-0.833813498	3.446508786	-0.18310547	-0.48828125	0.30517578	-0.1208251996	10.55126996	4.1690673920000005	-0.36621094	-0.48828125	0.36621094	4.330566394000001	9.102563400000001	1.7776855040000001	-0.24414062	1.4038086	-2.0751953	1549640035.505
-11.368335159999999	-2.74069838	-4.663134784	2.4414062	-0.18310547	0.79345703	10.380200180000001	0.5658447284000001	-0.8529540740000001	0.18310547	0.36621094	-0.24414062	11.375512680000002	0.765625	1.3195067900000002	0.18310547	-0.061035156	0.12207031	-11.107544420000002	0.4761230432	4.248022464000001	-0.48828125	-2.0141602	0.18310547	-0.1208251996	10.55126996	4.1690673920000005	-0.061035156	-0.061035156	0.61035156	7.8512451080000005	11.88752446	1.262084964	-0.61035156	-2.4414062	-1.7089844	1549640035.545
-9.94833966	-1.100585962	-4.463354532	-0.5493164	-3.3569336	0.9765625	10.152904860000001	0.46655273560000005	-1.0503417932	0.4272461	0.30517578	-0.061035156	12.212914840000002	1.75495607	1.3769287140000002	0.061035156	0.18310547	-0.18310547	-9.789233426000001	0.7524658540000001	2.4081298920000003	0.48828125	-0.79345703	0.061035156	-1.610205072	10.535717360000001	2.5050292540000005	-0.061035156	0.24414062	0.61035156	3.935791034	11.50590854	1.03957518	-1.8310547	0.5493164	-0.91552734	1549640035.585
-7.734009080000001	-1.41640625	-3.4548827880000004	0.9765625	1.953125	0.48828125	10.42326628	-0.172265625	-1.079052716	0.4272461	-0.061035156	0.30517578	12.107641280000001	2.4081298920000003	1.6460937500000001	-0.36621094	-0.12207031	0.18310547	-9.637304712	0.5813964856000001	3.0206298920000005	0.48828125	0	-0.30517578	-2.442822284	10.49145468	2.3208007200000003	-0.12207031	0.36621094	0.30517578	2.018139676	9.480590560000001	-1.6891601440000001	0.36621094	-0.4272461	-1.5258789	1549640035.625
-9.29277356	-1.315917932	-4.571020468	1.0986328	-0.24414062	0.4272461	10.3610598	-0.33615722840000006	-0.4486083966	-0.18310547	-0.8544922	0	11.790625	2.5839844240000005	1.18671875	-0.61035156	0	0.24414062	-8.97097194	0.5287597644	2.6103027160000005	0.48828125	0	-0.30517578	-1.6592528960000001	10.376611420000001	2.6772949280000002	-0.12207031	-0.48828125	0.48828125	2.0576172120000003	9.90766574	-1.0048827880000002	0.061035156	-0.61035156	-1.953125	1549640035.665
-9.07026358	-1.123315396	-4.248022464000001	-0.18310547	-2.1362305	0.7324219	10.1911866	-0.05144042932000001	-0.49645996400000003	-0.4272461	0.061035156	-0.12207031	11.231958360000002	2.229882788	0.65676268	-0.5493164	0.12207031	0.18310547	-8.58696286	0.16628417539999998	3.25988768	0.48828125	0.18310547	-0.61035156	-0.707006839	9.43034694	2.854345746	0	-1.0375977	0.30517578	2.366259784	9.573901260000001	-0.898413089	-0.4272461	-0.91552734	-1.953125	1549640035.705
-7.493554712000001	-1.331469748	-2.8830566100000006	1.7700195	0.12207031	0.5493164	10.018921220000001	-0.0454589856	-0.668725589	-0.61035156	0.36621094	-0.36621094	10.25578624	1.506127896	1.062304712	-0.48828125	0.12207031	0.12207031	-8.34650908	0.5144042932	3.1306884000000004	0.48828125	0.18310547	-0.61035156	-0.33137207460000007	8.533129892	2.5540771760000003	-0.12207031	-0.6713867	-0.12207031	2.296875	9.15639676	-1.227392572	-0.12207031	-0.9765625	-1.8920898	1549640035.745
-8.149121106	-1.0587158540000001	-3.2539062500000004	2.0751953	1.5869141	0.36621094	9.209033246	0.1579101538	-0.3935791034	-0.6713867	-0.4272461	-0.6713867	9.49973143	0.90678714	1.3577880400000002	-0.4272461	0.48828125	0.061035156	-8.44819339	0.75964357	3.5960449280000004	0.48828125	-1.0375977	-0.6713867	-0.2129394568	8.644384980000002	2.384204074	-0.4272461	-0.7324219	-0.12207031	2.79213858	9.131274460000002	-1.0264160340000001	0.24414062	-1.2817383	-1.8920898	1549640035.785
-9.314306610000001	-0.69504393	-4.482495108	1.6479492	0.6713867	0.36621094	8.455371106000001	0.6531738220000001	-0.5251708966	-0.61035156	-0.24414062	-0.5493164	9.43513179	0.7500732428000001	1.02761232	-0.7324219	0.36621094	-0.24414062	-8.518774460000001	0.6890625	3.8448730040000005	0.9765625	-0.4272461	-0.6713867	0.0095703125	9.0092527	2.4081298920000003	-0.4272461	-0.9765625	0	2.5217773560000003	9.247314300000001	-0.439038089	0.061035156	-0.61035156	-1.6479492	1549640035.825
-9.408813400000001	-0.47253417540000003	-4.751660144000001	1.2207031	-0.8544922	0.36621094	8.84296875	0.793139676	-0.7428955072	-0.91552734	0.12207031	-0.12207031	9.83110324	0.8708984620000001	0.8732910340000001	-1.2817383	-0.12207031	-0.4272461	-8.572607428000001	0.7799804712000001	4.109252896	0.9765625	-0.4272461	-0.6713867	-0.09331054320000001	9.22578125	2.396167032	-0.18310547	-0.8544922	-0.24414062	2.02292482	9.504516574	-0.5036376800000001	-0.18310547	-1.159668	-1.3427734	1549640035.865
-8.56184056	-0.702221646	-4.184619110000001	1.7700195	-0.36621094	0.4272461	9.216211060000001	0.7464843750000001	-0.35888672120000004	-1.2207031	-0.36621094	0.12207031	10.146923920000003	0.8673096040000001	0.9893310700000001	-1.5869141	-0.24414062	-0.48828125	-8.00676268	0.876879892	3.7503662140000005	1.4648438	0.30517578	-0.79345703	-0.3529052716	9.266455072	2.41770018	0.061035156	-1.2207031	-0.4272461	1.8697998200000001	9.594238220000001	-0.7369140380000001	-0.24414062	-1.159668	-1.3427734	1549640035.905
-8.260375900000001	-0.5897705072	-4.018334964	2.5024414	0.6713867	0.6713867	9.216211060000001	0.7464843750000001	-0.35888672120000004	-1.4038086	-0.5493164	0.18310547	10.51897014	0.8529540740000001	0.9713867212000001	-1.5258789	-0.061035156	-0.48828125	-8.187402160000001	0.7955322480000001	3.881957968	1.5869141	-0.6713867	-0.79345703	-0.2069580072	9.32746556	2.433251996	0.061035156	-1.2207031	-0.4272461	2.292089856	9.29277356	-0.90678714	-0.61035156	-1.3427734	-1.0986328	1549640035.945
-8.518774460000001	-0.135180661	-4.87368161	2.0141602	0.5493164	0.5493164	9.693530252	0.7668212860000001	-0.028710937500000002	-1.5258789	-0.12207031	0.18310547	10.655346940000001	0.8206542932	0.8972167932	-1.5258789	0	-0.36621094	-8.774780252000001	0.1447509784	4.238452176	1.5869141	-0.6713867	-0.79345703	0.41152344240000005	9.56911592	2.74069838	-0.24414062	-1.7089844	-0.30517578	2.4081298920000003	9.248510880000001	-1.0826415740000002	-1.159668	-1.159668	-0.79345703	1549640035.985
-8.769995108000002	0.16389160340000003	-5.352197480000001	1.7089844	-0.12207031	0.7324219	9.693530252	0.7668212860000001	-0.028710937500000002	-1.5869141	0.12207031	0.24414062	10.469922120000001	0.5790038940000001	0.740502896	-1.6479492	-0.30517578	-0.4272461	-8.621655252000002	-0.1997802716	4.3150146760000005	1.0986328	0.7324219	-0.5493164	0.5443115216000001	9.581079074	2.8423827880000005	0.30517578	-1.2817383	-0.8544922	2.19997554	9.39685054	-1.620971646	-1.5258789	-0.7324219	-0.91552734	1549640036.025
-8.597729532	0.2560058606	-4.709790036	1.0375977	-0.7324219	1.0375977	9.95192842	0.5873779254	-0.10886230040000001	-1.6479492	0.061035156	0.24414062	10.49863318	0.31701660340000004	0.699829074	-1.6479492	-0.36621094	-0.5493164	-8.31779802	0.35888672120000004	3.6151855040000007	1.159668	-0.4272461	-0.5493164	0.132788089	9.4171875	2.446411142	0.30517578	-1.2817383	-0.8544922	2.5074219240000004	9.431542932000001	-1.585082968	-1.7700195	-0.18310547	-0.79345703	1549640036.065
-9.31191394	0.154321286	-3.611596646	0.24414062	-0.5493164	0.8544922	9.902880399999999	0.20935058900000003	-0.43664550720000006	-1.5869141	-0.061035156	0.18310547	10.801294420000001	0.440234375	0.9402832068000001	-1.6479492	-0.24414062	-0.4272461	-8.927905252	0.37802735600000004	3.676196286	1.159668	-0.4272461	-0.5493164	-0.192602536	9.555957068	2.7311278960000003	-0.18310547	-1.7700195	-0.79345703	2.656957968	9.27961412	-1.0120605432	-2.4414062	-0.61035156	-0.5493164	1549640036.105
-10.845557100000002	-0.5790038940000001	-3.4907714660000004	0.24414062	0	0.12207031	9.902880399999999	0.20935058900000003	-0.43664550720000006	-1.5869141	0.18310547	0.24414062	11.19128444	0.9331054712000001	1.2309814300000002	-1.7089844	-0.24414062	-0.30517578	-10.14333516	-0.900805661	4.182226440000001	1.4648438	-0.79345703	-0.5493164	-0.56823732	10.4292482	3.8281250000000004	0.4272461	-1.8310547	-0.5493164	2.8471679320000005	9.451879892000001	0.346923822	-3.112793	-0.79345703	-0.061035156	1549640036.145
-11.943750000000001	-1.5372314300000003	-3.44890126	0.79345703	-1.4648438	0.12207031	9.936376800000001	0.172265625	-0.7608398560000001	-1.5258789	0.36621094	0.4272461	11.607592360000002	1.5767089660000002	1.4415283540000001	-1.8920898	-0.61035156	-0.4272461	-10.676879500000002	-1.81118161	4.81745607	0.91552734	0.7324219	-0.61035156	-0.34453125	11.12429164	4.603320288000001	0.4272461	-1.8310547	-0.5493164	3.5266601440000005	10.4208741	1.715478534	-3.1738281	-1.2817383	0.7324219	1549640036.185
-10.49265126	-1.282421924	-1.905688498	1.0375977	-2.0141602	0.30517578	10.649365020000001	-0.07895508180000001	-1.547998004	-1.4648438	0.36621094	0.6713867	11.897095140000001	1.98464357	2.09948732	-1.8920898	-0.91552734	-0.7324219	-9.559545926	-1.227392572	3.708496106	0.91552734	0.7324219	-0.61035156	-0.8732910340000001	10.199560700000001	4.507617212	0.79345703	-1.2207031	-0.9765625	3.66303714	11.002270860000001	2.6114991	-3.2958984	-0.8544922	2.1362305	1549640036.224
-8.94584964	-0.6627441100000001	-0.849365216	0.91552734	-0.79345703	-0.061035156	11.130273560000001	-0.649584964	-1.7693115020000003	-1.5869141	0.18310547	0.61035156	11.57529254	1.830322284	2.7179687500000003	-1.4648438	-0.61035156	-0.61035156	-8.91354982	-1.2094482428000002	3.359179712	1.4038086	0.4272461	-0.61035156	-1.128100589	9.23654802	4.326977536	-0.24414062	-1.5258789	-0.6713867	2.23227536	10.660132280000001	2.654565396	-2.4414062	-0.7324219	2.9907227	1549640036.264
-9.4423098	-0.708203125	-1.0934082068000002	1.4648438	0.9765625	-0.36621094	10.27851538	-0.6507812500000001	-1.641308606	-1.5258789	-0.30517578	0.30517578	11.06088858	1.5910644960000002	2.495458966	-0.9765625	0.24414062	-0.30517578	-9.05471196	-1.7812744600000001	3.1282959260000003	1.159668	0.18310547	-0.61035156	-0.9354980432000001	9.24372554	4.389184604	-0.24414062	-1.5258789	-0.6713867	-0.026318359620000002	9.956713760000001	2.578002896	-1.8920898	-2.2583008	2.6855469	1549640036.304
-10.41489218	-0.9642089660000001	-2.292089856	1.0375977	-1.3427734	-0.4272461	9.297558606	-0.0837402356	-1.9260253600000001	-1.2817383	0.24414062	0.24414062	10.721142180000001	1.6843750000000002	2.076757788	-1.0375977	0.30517578	-0.36621094	-9.136059800000002	-2.094702176	3.4369384000000003	1.159668	0.18310547	-0.61035156	-0.966601538	9.677978240000002	4.476513580000001	-0.36621094	-1.159668	-0.5493164	-0.7117919928	10.243823380000002	2.489477536	-1.4038086	-3.6010742	1.4648438	1549640036.344
-9.49853534	-0.8278320288	-1.503735324	0.91552734	-0.91552734	-0.061035156	9.165966754000001	0.1208251996	-2.289697284	-1.2817383	0.24414062	0.24414062	10.7438723	1.8267334260000003	2.23227536	-1.2817383	-0.18310547	-0.6713867	-8.87766124	-1.987036142	3.18332518	0.79345703	0.4272461	-0.7324219	-0.9630126800000001	9.231762680000001	4.462158246	0.30517578	-0.79345703	-0.61035156	0.339746106	9.63371556	2.1138427520000005	-0.4272461	-4.0893555	0.4272461	1549640036.384
-9.07504892	-0.36606445680000005	-1.100585962	0.91552734	0.18310547	-0.30517578	9.67558606	-0.29667969240000003	-2.3626709260000003	-1.3427734	0	0.4272461	10.6756839	1.693945288	2.414111322	-1.2207031	-0.36621094	-0.61035156	-8.78076178	-1.79323732	3.0050780759999998	0.8544922	0.8544922	-0.48828125	-0.8529540740000001	8.72453624	4.338940396	0.30517578	-0.79345703	-0.61035156	1.9559326080000001	8.943457068	2.153320288	0.79345703	-1.0375977	0.4272461	1549640036.424
-9.21501448	-0.3349609424	-1.302758786	0.61035156	0.4272461	-0.30517578	9.7401857	-0.7285400360000001	-2.21433107	-1.2817383	-0.5493164	0.18310547	10.39934056	1.4116211060000001	2.4129150360000002	-0.91552734	0.061035156	-0.36621094	-8.61447734	-1.927221646	2.709594748	0.8544922	0.8544922	-0.48828125	-0.850561502	8.69702176	4.282714856	0	-0.7324219	-0.48828125	2.3949707460000003	8.87766124	2.4344482820000004	1.4648438	1.0375977	0.18310547	1549640036.464
-9.285595746	-0.20576172120000003	-1.5551757200000003	0.48828125	0.24414062	0.12207031	9.516479532	-0.849365216	-1.971484424	-1.2817383	-0.5493164	0.18310547	10.310815200000002	1.3254882200000002	2.05522464	-0.6713867	0.18310547	-0.30517578	-8.662329074	-2.327978534	2.624658246	0.48828125	0.4272461	-0.30517578	-0.79194339	8.80947284	4.391577176	-0.061035156	-0.24414062	-0.24414062	1.471435504	8.954223740000002	2.003784146	1.159668	0.61035156	-0.36621094	1549640036.504
-9.258081070000001	-0.002392578076	-1.5970459260000003	0.12207031	0.61035156	-0.12207031	9.512890380000002	-0.8517577880000001	-1.6915527160000003	-0.7324219	0.18310547	0	10.3790036	1.293188498	1.7250488220000002	-0.48828125	-0.12207031	-0.30517578	-8.662329074	-2.45	2.749072284	0.061035156	0.30517578	-0.18310547	-0.8170653959999999	9.03796376	4.46933606	-0.061035156	-0.24414062	-0.24414062	2.007373004	8.706591754	1.5779052520000003	1.3427734	-0.48828125	-0.91552734	1549640036.544
-9.992602340000001	-0.531152356	-1.7489746400000001	-0.30517578	0.6713867	-0.30517578	9.54638678	-0.832617212	-1.564746106	-0.5493164	-0.12207031	0	10.63859874	1.2453369600000002	1.6999267180000002	-0.12207031	-0.061035156	-0.24414062	-8.84177266	-2.1664795320000003	2.605517572	0.061035156	0.30517578	-0.18310547	-0.8457763580000002	9.175537140000001	4.274340854	0.12207031	0.12207031	-0.12207031	2.095898462	9.14323732	2.77419429	0.8544922	-1.4038086	-1.4038086	1549640036.584
-10.34790036	-1.0108642572	-2.7131836060000003	0.5493164	0.5493164	-0.061035156	9.6983152	-0.9929199280000001	-1.3972655760000001	-0.18310547	0	0	10.90178264	1.2453369600000002	1.8949219240000001	0.18310547	0.061035156	-0.12207031	-9.676782248	-1.469042932	3.563745108	-0.18310547	-0.6713867	-0.061035156	-0.6519775360000001	9.77368161	3.9776612400000007	0.061035156	0.12207031	0.061035156	2.0659912140000003	9.3657473	2.6892577880000004	0.36621094	-1.8310547	-1.4038086	1549640036.624
-9.734204074	-0.765625	-2.719165036	-0.30517578	-0.79345703	0	9.75214856	-1.1125488220000002	-1.2704589660000003	0.24414062	-0.061035156	0.061035156	11.142236420000001	1.3649658540000003	1.7752929320000002	0.36621094	0.18310547	-0.18310547	-9.14204074	-0.7476806610000001	3.161792032	-0.061035156	0.061035156	-0.061035156	-0.57421875	9.846654860000001	3.726440396	-0.12207031	0.061035156	0.12207031	3.5733153960000004	10.320385880000002	1.1304931610000002	1.0375977	-1.0375977	-1.5258789	1549640036.664
-8.845361420000001	-0.75964357	-2.483496106	-0.12207031	0.79345703	-0.12207031	9.874170320000001	-0.9211425720000002	-1.39008786	0.48828125	-0.24414062	0.12207031	11.155395860000002	1.5587646760000002	1.7214599640000001	0.4272461	0.12207031	-0.12207031	-8.984130890000001	-0.717773462	3.160595746	-0.061035156	0.061035156	-0.061035156	-0.8290283540000001	9.376513580000001	3.352001996	-0.18310547	0.36621094	0.061035156	3.411816394	9.52963858	0.8362060700000001	1.0375977	0.12207031	-1.2817383	1549640036.704
-9.16716304	-0.8876464660000001	-3.093603534	0	0.6713867	-0.4272461	9.76889676	-0.5215820288	-1.183129892	0.30517578	-0.4272461	0.12207031	10.64697284	1.580297824	1.717871106	0.36621094	0.12207031	-0.061035156	-8.9745607	-0.6077148560000001	3.06608876	-0.24414062	0.061035156	0	-0.8062988220000001	9.354980432000001	3.1498290740000003	-0.24414062	0.30517578	-0.061035156	2.7993163940000003	9.445898560000002	1.063500998	1.0375977	-0.061035156	-1.0986328	1549640036.744
-9.49375	-1.070678714	-3.408227536	-0.18310547	0.12207031	-0.30517578	9.463842752000001	-0.09211425720000001	-0.869702176	0.30517578	-0.24414062	0.12207031	10.302441100000001	1.526464856	1.3470214660000002	0.36621094	0.24414062	-0.18310547	-9.1623777	-0.42707518000000005	3.2455322480000004	-0.24414062	0.30517578	0.061035156	-0.5479003894	9.450683606	3.1462402160000003	-0.30517578	0.061035156	0	2.6796875	9.46623552	0.9414794928000001	0.61035156	-0.12207031	-0.6713867	1549640036.784
-9.39086911	-1.0264160340000001	-3.3041503600000004	-0.12207031	0.18310547	-0.24414062	9.816748200000001	-0.0478515625	-0.8206542932	0.18310547	0.12207031	0.12207031	10.35148912	1.5719238220000002	1.2919922120000003	0.24414062	0	-0.30517578	-9.120507788000001	-0.2954833966	3.2180175720000004	-0.24414062	0.30517578	0.061035156	-0.7058105432	9.447094748	2.996704074	-0.12207031	0.30517578	-0.18310547	2.43803714	9.578686600000001	0.7440917932000001	0.36621094	-0.061035156	-0.5493164	1549640036.824
-9.376513580000001	-0.8146728240000001	-3.399853534	-0.061035156	0.18310547	-0.30517578	9.816748200000001	-0.0478515625	-0.8206542932	0.12207031	-0.12207031	0.18310547	10.576391280000001	1.588671924	1.335058606	0.061035156	-0.18310547	-0.36621094	-9.09179712	-0.17106933900000001	3.134277356	-0.12207031	0.30517578	0.061035156	-0.923535144	9.412402160000001	2.8902344240000004	0.061035156	0.30517578	-0.30517578	2.344726538	9.640893570000001	0.45339357	0.30517578	-0.061035156	-0.36621094	1549640036.864
-9.317895468000001	-0.8158691100000001	-3.4955566100000004	-0.30517578	0	-0.36621094	9.8933107	-0.16987304320000002	-0.7907471040000001	0.061035156	-0.30517578	0.18310547	10.804883180000001	1.5719238220000002	1.282421924	0	-0.12207031	-0.24414062	-9.034375	-0.1363769568	3.034985324	-0.061035156	0.24414062	0.061035156	-0.90678714	9.49733876	2.9237304320000006	0.12207031	0.12207031	-0.24414062	2.3423339660000004	9.693530252	0.3014648462	0.30517578	0.061035156	-0.24414062	1549640036.904
-9.301147660000002	-1.003686502	-3.458471646	-0.12207031	0.12207031	-0.24414062	9.8765625	-0.24404297120000001	-0.770410144	0	0.061035156	0.18310547	10.82522014	1.5862792540000001	1.33984375	0	-0.12207031	-0.18310547	-9.065478240000001	-0.24763183900000002	3.027807608	-0.061035156	0.24414062	0.061035156	-0.8206542932	9.557153060000001	2.98952626	0.061035156	0	-0.24414062	2.0755615020000002	9.69592302	0.22968750000000002	0.30517578	0.061035156	-0.24414062	1549640036.944
-9.35378444	-0.9127685700000001	-3.4680420320000005	0	0	-0.12207031	9.80478534	-0.2512207068	-0.6089111420000001	-0.061035156	0.061035156	0.18310547	10.74267572	1.5336425720000002	1.3039550720000002	-0.061035156	-0.18310547	-0.24414062	-9.04992662	-0.2619873004	2.9679932100000004	-0.061035156	0.24414062	0	-0.8206542932	9.557153060000001	2.98952626	0.12207031	0	-0.30517578	2.177246106	9.72224092	0.1256103534	0.12207031	0	-0.12207031	1549640036.984
-9.285595746	-0.8661132788	-3.4512939300000003	-0.061035156	-0.061035156	-0.18310547	9.75214856	-0.2392578076	-0.67709964	-0.061035156	-0.061035156	0.12207031	10.81086412	1.4415283540000001	1.2297851440000003	-0.061035156	-0.12207031	-0.24414062	-9.04753444	-0.2225097644	3.0134521760000004	0	0.12207031	0	-0.80390625	9.62294928	3.0313964660000003	0.061035156	0.061035156	-0.24414062	2.11743161	9.7066893	0.09450683900000001	0	0	-0.061035156	1549640037.024
-9.27722194	-0.923535144	-3.4321533540000004	0	0.061035156	-0.18310547	9.709082068	-0.38999023560000007	-0.5897705072	-0.12207031	0.061035156	0.12207031	10.892211960000001	1.42836911	1.35180661	0	0	-0.24414062	-9.06069339	-0.3158203076	3.03857428	0	0.12207031	0	-0.80390625	9.62294928	3.0313964660000003	0.061035156	0.061035156	-0.24414062	1.868603534	9.70429712	0.01076660144	0.12207031	-0.18310547	-0.12207031	1549640037.064
-9.3573732	-0.9390869110000001	-3.4572753600000006	0	-0.061035156	-0.18310547	9.709082068	-0.38999023560000007	-0.5897705072	0	0.061035156	0.061035156	10.8981929	1.4331542540000002	1.4056396760000003	0	-0.061035156	-0.18310547	-9.11691893	-0.3911865216	3.081640576	-0.061035156	0.12207031	-0.061035156	-0.7285400360000001	9.54399411	3.081640576	0.061035156	0.061035156	-0.24414062	1.9200439300000003	9.705493210000002	-0.052636719240000004	0.12207031	-0.061035156	-0.12207031	1549640037.104
-9.331054712	-0.9486572480000001	-3.410620108	0	-0.061035156	-0.18310547	9.657641574000001	-0.32539062500000004	-0.663940396	0.061035156	-0.12207031	0.12207031	10.910155760000002	1.3984619600000001	1.3446288940000002	-0.061035156	-0.061035156	-0.12207031	-9.164770468	-0.3505126800000001	3.0876221040000003	0	0.12207031	0	-0.6627441100000001	9.535620108000002	3.124707068	0.061035156	0	-0.12207031	2.01096196	9.712670926000001	0.0418701178	0	-0.18310547	-0.12207031	1549640037.144
-9.289184800000001	-0.8888427520000001	-3.3843016200000005	0	0	-0.18310547	9.77248552	-0.2811279254	-0.6818847840000001	0	0.061035156	0.12207031	10.852734620000001	1.4247802520000001	1.449902356	-0.061035156	-0.12207031	-0.061035156	-9.20544429	-0.37084961060000005	3.1175292540000004	0	0.12207031	0	-0.745288089	9.53920926	3.1378662140000007	0.061035156	0.061035156	-0.12207031	2.094702176	9.74736322	0.1579101538	-0.061035156	0	-0.061035156	1549640037.184
-9.322680710000002	-0.8924316100000002	-3.3831054320000007	0	0.061035156	-0.18310547	9.77248552	-0.2811279254	-0.6818847840000001	-0.061035156	0.18310547	0.12207031	10.757030760000001	1.476220746	1.544409146	0	-0.061035156	-0.12207031	-9.11572284	-0.42707518000000005	3.00627446	0	0.18310547	-0.061035156	-0.745288089	9.53920926	3.1378662140000007	0	0.061035156	-0.18310547	2.1521240020000003	9.67080072	0.0897216754	0	0	0	1549640037.224
-9.418384080000001	-0.9283202880000001	-3.434545926	0	-0.24414062	-0.18310547	9.74257788	-0.27514648560000005	-0.5479003894	0.061035156	-0.061035156	0.12207031	10.70917932	1.4750244600000002	1.400854532	0.061035156	0	-0.12207031	-9.13725589	-0.48090820680000007	3.0206298920000005	0	0.24414062	0	-0.7428955072	9.503320288000001	3.20007338	0	0	-0.18310547	2.003784146	9.73540036	-0.0418701178	-0.061035156	-0.12207031	0	1549640037.264
-9.351391574	-1.111352536	-3.3292724640000007	-0.061035156	-0.36621094	-0.18310547	10.008153960000001	-0.135180661	-0.669921875	0	0.18310547	0.061035156	10.565625	1.393676718	1.5384277160000002	0	0.12207031	-0.12207031	-9.18869658	-0.48808594240000003	3.01464856	0	0.18310547	0	-0.6842773560000001	9.478198380000002	3.16777356	0	0.061035156	-0.12207031	2.032495108	9.686352340000001	0.01794433606	-0.061035156	-0.12207031	0	1549640037.304
-9.32866214	-1.35419928	-3.215625	0	-0.5493164	-0.24414062	10.008153960000001	-0.135180661	-0.669921875	-0.12207031	1.0986328	0.18310547	10.450780760000002	1.272851538	1.868603534	0.061035156	0.48828125	-0.24414062	-9.32028804	-0.46416014400000005	3.0768554320000003	0	0.4272461	0	-0.6842773560000001	9.478198380000002	3.16777356	0	0.18310547	-0.061035156	2.1293945680000004	9.666015380000001	0.10527343750000001	-0.061035156	0.061035156	0.061035156	1549640037.344
-9.267651260000001	-1.415209964	-3.045751996	0.12207031	-0.36621094	-0.30517578	10.107446580000001	-0.113647464	-0.48330077880000005	0.18310547	2.9907227	0.5493164	9.993798920000001	1.2010742212	1.8267334260000003	0.12207031	1.0986328	-0.4272461	-9.45786142	-0.5072265576	3.1127441100000004	0	0.4272461	0	-0.21413574280000003	9.39685054	3.3328614200000004	0	0.18310547	-0.061035156	2.173657248	9.646875000000001	0.32778320680000006	-0.061035156	0.30517578	0.24414062	1549640037.384
-9.35378444	-1.409228534	-3.034985324	0.12207031	-0.24414062	-0.48828125	9.253295926000002	0.22849121400000003	-0.3337646466	-0.30517578	3.540039	1.2207031	8.704199280000001	0.9821533540000001	1.714282248	-0.061035156	0.61035156	-1.0375977	-9.518872300000002	-0.5371337860000001	3.025415036	0	0.6713867	0.061035156	0.028710937500000002	9.228173920000001	3.325683606	0.061035156	0.5493164	-0.061035156	2.026513678	9.700707968000001	0.3517089856000001	-0.18310547	0.36621094	0.4272461	1549640037.423
-9.360961960000001	-1.459472644	-3.0493408540000004	0.12207031	-0.4272461	-0.61035156	8.080932608000001	0.3911865216	-0.08493652160000001	-0.4272461	2.1972656	1.5869141	8.062988220000001	0.8278320288	1.5934570680000002	0	0.30517578	-2.0751953	-9.557153060000001	-0.6328369110000001	2.9141601440000002	0.061035156	1.2817383	0.061035156	0.028710937500000002	9.228173920000001	3.325683606	0.18310547	1.0986328	0.18310547	1.7106933900000003	9.77966304	0.20217285340000002	-0.24414062	0.12207031	0.4272461	1549640037.464
-9.258081070000001	-1.528857428	-2.99191893	0.12207031	-0.4272461	-0.7324219	7.04375	0.5084228534	0.2045654254	-0.61035156	2.0751953	2.319336	8.20534694	1.146044928	1.55158696	0.12207031	0.36621094	-2.6855469	-9.612182608000001	-0.6400146760000001	2.8316162140000003	0.061035156	1.2817383	0.061035156	0.3002685504	8.93867212	3.249121106	0.36621094	1.6479492	0.48828125	1.7501709260000002	9.790429712	0.1208251996	-0.18310547	-0.12207031	0.30517578	1549640037.503
-9.14204074	-1.546801718	-2.8136719240000003	0.30517578	-0.12207031	-0.91552734	7.655053420000001	-0.5191894568000001	0.613696286	-0.79345703	0.79345703	2.9907227	8.545092752	1.792041034	1.5491942900000002	0	0.24414062	-2.9907227	-9.57629393	-0.6220702880000001	2.575610324	0.061035156	1.8920898	0.18310547	0.1435546875	9.058300720000002	3.0361816100000003	0.6713867	2.380371	0.5493164	2.09948732	9.669604532000001	0.26796875000000003	-0.24414062	0.36621094	0.48828125	1549640037.543
-9.226977340000001	-1.490576178	-2.7909423920000003	0.36621094	0	-1.0986328	7.655053420000001	-0.5191894568000001	0.613696286	-0.9765625	0.91552734	3.7231445	9.286792032000001	2.4978514400000003	1.7035155760000003	-0.061035156	-0.18310547	-3.540039	-9.512890380000002	-0.6651367212000001	2.2382567900000003	0	2.319336	0.30517578	0.1435546875	9.058300720000002	3.0361816100000003	0.91552734	2.8076172	0.5493164	2.22629393	9.609789840000001	0.43186035340000006	-0.18310547	0.5493164	0.61035156	1549640037.583
-9.38488768	-1.5109130400000002	-2.8244384000000005	0.30517578	-0.061035156	-1.2817383	7.78066394	-1.36018071	0.8062988220000001	-1.0986328	0.61035156	3.90625	9.62773462	3.1474366000000003	1.8446777160000003	-0.061035156	0	-3.6621094	-9.478198380000002	-0.46535643000000004	1.7788817900000002	-0.12207031	2.5024414	0.30517578	-0.4486083966	9.404028060000002	2.548095746	0.91552734	2.8076172	0.6713867	2.107861322	9.689941394000002	0.34453125	-0.24414062	0	0.61035156	1549640037.623
-9.451879892000001	-1.60183107	-2.8627197480000004	0.36621094	-0.18310547	-1.2817383	8.79990216	-3.1378662140000007	1.181933606	-1.0986328	1.2207031	3.9672852	10.16486772	4.2336670320000005	1.7477783540000003	-0.18310547	-0.7324219	-3.7841797	-9.46264676	-0.32180175720000004	1.409228534	-0.061035156	2.5024414	0.30517578	-0.8577392572	9.69592302	2.38540036	1.0375977	2.8076172	0.79345703	2.377026358	9.661230432000002	0.2536132788	-0.24414062	0.061035156	0.5493164	1549640037.663
-9.337036240000002	-1.655664038	-2.787353534	0.30517578	-0.061035156	-1.159668	8.79990216	-3.1378662140000007	1.181933606	-0.91552734	1.2817383	3.7841797	10.50222194	4.97177716	1.915258786	-0.30517578	-0.9765625	-3.479004	-9.485375900000001	-0.423486322	0.8924316100000002	-0.061035156	2.4414062	0.24414062	-0.8577392572	9.69592302	2.38540036	0.8544922	2.4414062	0.61035156	2.702417032	9.5451902	0.36606445680000005	0	0.18310547	0.48828125	1549640037.703
-9.3920652	-1.7609375	-2.8088867800000004	0.24414062	-0.12207031	-1.159668	8.51638179	-3.9393798920000007	1.3446288940000002	-0.79345703	-0.30517578	3.8452148	10.36464856	5.650073380000001	1.987036142	-0.30517578	-0.9765625	-3.540039	-9.43632788	-0.07895508180000001	0.49885253600000007	-0.061035156	2.4414062	0.24414062	-1.15441893	10.09428714	2.0157471040000003	0.9765625	2.2583008	0.7324219	3.0086670320000004	9.53442392	0.3158203076	0.061035156	0.36621094	0.4272461	1549640037.743
-9.314306610000001	-2.0193359620000004	-2.8411866	0.24414062	-0.12207031	-1.0375977	8.833398560000001	-5.005273560000001	1.534838858	-0.8544922	-0.5493164	3.6621094	9.98063948	6.187207068	2.2346679320000002	-0.48828125	-0.91552734	-3.2348633	-9.4004393	0.015551758180000002	0.0035888672120000004	0	2.380371	0.12207031	-1.069482428	10.064379500000001	2.013354532	0.61035156	1.8310547	0.6713867	3.161792032	9.407617212	0.41511232	0	0.30517578	0.4272461	1549640037.783
-9.264062500000001	-2.2286865020000004	-2.787353534	0.24414062	-0.24414062	-0.9765625	8.57380342	-5.94555661	1.594653354	-0.6713867	-0.48828125	3.2958984	9.754540740000001	6.561645468	2.050439496	-0.5493164	-0.7324219	-3.112793	-9.52604982	-0.1806396466	-0.2512207068	0.12207031	1.8920898	0.061035156	-1.069482428	10.064379500000001	2.013354532	0.48828125	1.4648438	0.61035156	3.2467285340000003	9.39685054	0.5993408246	-0.061035156	0.48828125	0.4272461	1549640037.823
-9.26047374	-2.3985596040000003	-2.709594748	0.30517578	-0.18310547	-0.91552734	8.34172374	-6.500634980000001	1.471435504	-0.6713867	-0.91552734	2.9907227	9.575097840000002	6.87028804	1.927221646	-0.4272461	-0.24414062	-2.8076172	-9.57749002	-0.172265625	-0.5467041034000001	0.12207031	1.7700195	0.061035156	-0.8421875000000001	9.88134784	1.90808107	0.36621094	1.4038086	0.5493164	3.2658691100000006	9.34541034	0.56823732	0	0.24414062	0.4272461	1549640037.863
-9.28798822	-2.501440396	-2.6892577880000004	0.30517578	-0.18310547	-0.91552734	8.16467302	-7.028198380000001	1.1053711060000002	-0.6713867	-0.7324219	2.4414062	9.38129892	7.16577176	1.983447284	-0.61035156	-0.48828125	-2.2583008	-9.612182608000001	-0.3002685504	-0.8673096040000001	0.061035156	1.6479492	0.061035156	-0.8134765380000001	9.87775908	1.8375000000000001	0.18310547	0.91552734	0.4272461	3.2682617800000004	9.418384080000001	0.40314941100000007	0	0.18310547	0.36621094	1549640037.903
-9.31191394	-2.728735324	-2.7167724640000004	0.24414062	-0.24414062	-0.8544922	7.63710962	-7.076049820000001	1.138867212	-0.61035156	-0.061035156	1.953125	9.229370108000001	7.287792932	1.8386962860000002	-0.4272461	-0.4272461	-1.8920898	-9.60141574	-0.1064697284	-1.1484375	0	1.5258789	0	-0.8134765380000001	9.87775908	1.8375000000000001	0.30517578	0.91552734	0.18310547	3.2144287140000003	9.413598740000001	0.56823732	-0.12207031	0.30517578	0.30517578	1549640037.943
-9.27004393	-2.8555420320000002	-2.67370607	0.18310547	-0.48828125	-0.79345703	6.839184800000001	-7.175341754000001	1.038378894	-0.24414062	-0.5493164	1.7700195	8.8979982	7.394262680000001	1.6281494600000002	-0.12207031	-0.4272461	-1.6479492	-9.66242662	-0.173461911	-1.4606689300000002	0	1.5258789	0	-0.7201660340000001	10.04523912	1.745385782	0.24414062	0.6713867	0.12207031	3.3149170320000003	9.46503894	0.5790038940000001	-0.061035156	0.30517578	0.24414062	1549640037.983
-9.088207968	-3.019433606	-2.4906739200000003	0.18310547	-0.36621094	-0.7324219	6.14294429	-7.485180710000001	0.8517577880000001	-0.061035156	-0.36621094	1.7089844	8.787939300000001	7.556957968000001	1.605419928	-0.061035156	-0.061035156	-1.4038086	-9.590649460000002	-0.154321286	-1.7130859620000003	0	1.2817383	0	-0.6723144568000001	9.98422824	1.676000998	0.18310547	0.6713867	0.061035156	3.4835937500000003	9.38010234	0.5443115216000001	0.12207031	0.30517578	0.18310547	1549640038.023
-9.058300720000002	-3.20007338	-2.400952176	0.12207031	-0.30517578	-0.7324219	6.14294429	-7.485180710000001	0.8517577880000001	-0.061035156	-0.30517578	1.5258789	8.378808606	7.598827880000001	1.6305420320000001	0	-0.061035156	-1.159668	-9.516479532	-0.2081542932	-1.96669928	0.061035156	1.0986328	0	-0.6723144568000001	9.98422824	1.676000998	0.24414062	0.6713867	0	3.4010498200000003	9.382495108	0.611303714	0.12207031	0.36621094	0.18310547	1549640038.063
-8.99609375	-3.2527099640000006	-2.25859375	0.061035156	-0.36621094	-0.6713867	6.14294429	-7.609594748	0.7823730432	0.061035156	-0.4272461	1.2207031	8.138354532000001	7.751952880000001	1.5551757200000003	0	0.18310547	-0.91552734	-9.426757788000002	-0.33137207460000007	-2.268164038	0.061035156	1.0986328	0	-0.8278320288	9.90527356	1.522875998	0.24414062	0.5493164	-0.061035156	3.16777356	9.38129892	0.57421875	0.30517578	0.12207031	0.061035156	1549640038.103
-8.984130890000001	-3.3077391200000004	-2.241845746	0.061035156	-0.24414062	-0.61035156	5.974267572	-7.564135880000001	0.775195288	0	-0.24414062	1.0986328	7.756738220000001	7.81655252	1.5587646760000002	0.12207031	0.4272461	-0.8544922	-9.45427266	-0.3517089856000001	-2.4667480040000003	0	0.9765625	0	-0.7668212860000001	9.962695680000001	1.4929687500000002	0.18310547	0.4272461	-0.061035156	3.170166034	9.314306610000001	0.576611322	0.18310547	0.12207031	0.12207031	1549640038.143
-8.991308606	-3.393872104	-2.27055661	-0.12207031	-0.36621094	-0.5493164	5.974267572	-7.564135880000001	0.775195288	0.12207031	-0.61035156	0.9765625	7.40263678	7.94216304	1.564746106	0.24414062	0.24414062	-0.8544922	-9.439917032	-0.35529785340000003	-2.60671376	-0.18310547	0.6713867	-0.061035156	-0.7668212860000001	9.962695680000001	1.4929687500000002	0.18310547	0.4272461	-0.12207031	3.32089856	9.337036240000002	0.5072265576	0.12207031	0.18310547	0.061035156	1549640038.183
-8.918335160000002	-3.521875	-2.2071533540000003	-0.24414062	-0.24414062	-0.4272461	5.962304712	-7.6239501800000005	0.7273437500000001	0.12207031	-0.18310547	0.7324219	7.40263678	8.036669928	1.6078125	0.12207031	0.12207031	-0.8544922	-9.439917032	-0.35529785340000003	-2.60671376	-0.18310547	0.6713867	-0.061035156	-0.805102536	9.97346196	1.4020507200000003	0.18310547	0.61035156	-0.18310547	3.2838134000000005	9.283202880000001	0.63881839	0	0.18310547	0	1549640038.223
-8.914746106	-3.68098143	-2.235864218	-0.24414062	-0.36621094	-0.36621094	5.6058107	-7.78544928	0.7285400360000001	-0.12207031	-0.061035156	0.6713867	7.303344748	7.968481430000001	1.8099853240000001	0.061035156	0.061035156	-0.79345703	-9.35976538	-0.24045410340000004	-2.8734864200000003	-0.18310547	0.48828125	-0.061035156	-0.8182617212000002	9.91364766	1.3685547120000001	0.18310547	0.4272461	-0.12207031	3.4261719240000006	9.249707068000001	0.6089111420000001	0.12207031	0.24414062	0	1549640038.263
-8.81665036	-3.7862548920000005	-2.172460962	-0.18310547	-0.18310547	-0.24414062	5.6058107	-7.78544928	0.7285400360000001	-0.30517578	-0.4272461	0.61035156	7.27941893	8.060595746	1.9607177520000003	0.061035156	-0.18310547	-0.79345703	-9.363354532	-0.17106933900000001	-2.9572264400000003	-0.24414062	0.4272461	0	-0.8182617212000002	9.91364766	1.3685547120000001	0.18310547	0.36621094	0	3.47402356	9.341821580000001	0.45578614200000006	0	0.24414062	0.061035156	1549640038.303
-8.833398560000001	-3.8604248200000004	-2.299267572	-0.12207031	-0.24414062	-0.24414062	5.772094748	-7.828515380000001	0.5562744110000001	-0.36621094	-0.24414062	0.24414062	7.229174820000001	8.23286142	2.144946286	0.061035156	0	-0.61035156	-9.438720746000001	-0.11843261780000001	-2.975170926	-0.24414062	0.18310547	0	-0.855346646	9.9961911	1.35180661	0.061035156	0.30517578	-0.061035156	3.1952880400000003	9.30234375	0.500048822	0.061035156	0.12207031	0	1549640038.343
-8.74606929	-3.8939209260000003	-2.319604532	-0.12207031	-0.12207031	-0.12207031	5.752954074000001	-7.872778060000001	0.56823732	-0.48828125	-0.30517578	0	7.57849092	8.4135009	2.004980432	0.12207031	-0.18310547	-0.24414062	-9.472216754	-0.0095703125	-3.04216304	-0.24414062	0.12207031	0	-0.9043945288	10.26535692	1.15441893	0.061035156	0.18310547	-0.12207031	3.216821286	9.375317392	0.42587889400000006	0.061035156	0	0	1549640038.383
-8.827417032000001	-3.813769568	-2.4595702880000005	-0.061035156	0	0	5.78166484	-7.873974640000001	0.531152356	-0.79345703	-0.36621094	-0.18310547	7.675390380000001	8.39555661	1.771704074	0.36621094	0.24414062	-0.12207031	-9.484179712000001	0.14714355040000002	-3.1306884000000004	-0.30517578	0	0	-0.9043945288	10.26535692	1.15441893	0	0	-0.12207031	3.2144287140000003	9.37890625	0.32778320680000006	-0.061035156	-0.12207031	-0.061035156	1549640038.423
-8.884838760000001	-3.7994139400000004	-2.746679712	-0.24414062	0	0	5.805590560000001	-7.97446286	0.29069824280000006	-0.7324219	-0.061035156	-0.061035156	7.47561052	8.575000000000001	1.6484863220000001	0.24414062	0.18310547	-0.18310547	-9.575097840000002	0.3002685504	-3.06848143	-0.30517578	-0.30517578	0	-0.6818847840000001	10.4292482	0.839794928	-0.12207031	0.061035156	-0.061035156	3.1414550720000003	9.3657473	0.046655271600000006	-0.061035156	-0.18310547	-0.18310547	1549640038.463
-8.98652356	-3.9752685700000003	-3.064892572	-0.30517578	-0.24414062	0.12207031	5.79482428	-8.12160643	0.12202148560000001	-0.4272461	-0.24414062	0.061035156	7.37751448	8.921923920000001	1.58747554	0.30517578	0.48828125	-0.30517578	-9.387280252000002	0.73332518	-2.9931152160000005	-0.30517578	-0.36621094	0	-1.1101562500000002	10.468725540000001	0.63881839	-0.12207031	-0.12207031	-0.12207031	3.2730469240000004	9.45786142	-0.061010742800000003	0	0.12207031	-0.30517578	1549640038.503
-8.62524411	-4.377221646000001	-3.3268798920000004	-0.18310547	-0.61035156	0.36621094	5.79482428	-8.12160643	0.12202148560000001	-0.5493164	-0.12207031	0	6.96599092	9.32148462	1.693945288	0.4272461	0.4272461	-0.061035156	-9.030786240000001	1.36018071	-2.7729980040000006	-0.061035156	-0.8544922	-0.18310547	-1.1101562500000002	10.468725540000001	0.63881839	-0.4272461	-0.5493164	-0.36621094	3.025415036	9.594238220000001	-0.1387695288	0.061035156	-0.061035156	-0.5493164	1549640038.543
-8.07973642	-5.0626952880000005	-3.31850589	0.6713867	-0.48828125	0.79345703	5.853442392	-8.3453125	0.265576178	-0.30517578	-0.061035156	-0.61035156	6.727929712	9.85502896	1.8422851440000003	0	0.4272461	0.7324219	-8.97097194	2.1066650360000003	-2.68566893	-0.061035156	-0.8544922	-0.18310547	-2.9955077880000003	10.418481920000001	-0.33137207460000007	-0.7324219	-1.5258789	-0.8544922	3.1940917540000004	9.45666484	-0.0980957068	0	-0.061035156	-0.48828125	1549640038.583
-7.845263580000001	-5.206250000000001	-2.9727783540000003	2.2583008	0.7324219	1.4038086	6.2661621400000005	-8.19936502	0.5981445288	-0.061035156	-0.12207031	-1.7089844	6.34990216	10.479491820000002	1.801611322	-0.4272461	0.5493164	1.3427734	-9.29277356	2.5445067900000002	-2.333959964	0.61035156	-1.5258789	-0.24414062	-3.5565673920000003	10.554858720000002	-0.192602536	-1.0986328	-2.9296875	-1.2207031	3.3292724640000007	9.441113220000002	0.1387695288	-0.48828125	-0.36621094	0.061035156	1549640038.623
-8.839379892	-4.2958741	-2.686865216	2.5024414	1.2207031	1.5869141	6.2661621400000005	-8.19936502	0.5981445288	0.12207031	0.91552734	-2.9296875	5.77329074	10.89938948	1.3482177520000003	-0.5493164	0	1.6479492	-9.553564300000001	2.418896466	-1.771704074	2.6245117	-1.8920898	-0.18310547	-3.5565673920000003	10.554858720000002	-0.192602536	-0.9765625	-4.638672	-1.3427734	3.440527356	9.594238220000001	-0.0861328125	-1.4648438	-1.4038086	0.6713867	1549640038.663
-9.506909440000001	-3.8281250000000004	-2.5803954680000003	1.953125	0.24414062	1.2817383	6.549682608000001	-8.52236322	0.248828125	0.24414062	2.5634766	-3.90625	5.55078125	10.798901260000001	1.114941394	-0.4272461	-0.36621094	1.5869141	-9.71625998	1.524072284	-1.2178222840000001	2.6245117	-1.8920898	-0.18310547	-2.5744139400000003	10.79172374	0.38400878600000005	-0.6713867	-5.3100586	-1.953125	3.1964844240000003	9.97585414	-0.33615722840000006	-1.7700195	-2.2583008	0.48828125	1549640038.703
-9.39685054	-3.958520468	-1.79921875	2.8686523	0.5493164	1.2817383	6.79372554	-8.557055710000002	-0.0909179712	-0.61035156	3.2958984	-4.211426	5.45148912	10.222289840000002	0.88645018	-0.30517578	0.061035156	1.0375977	-9.71147464	0.2069580072	-0.5072265576	3.6621094	-2.1972656	-0.48828125	-2.4081298920000003	10.3622554	1.2704589660000003	-1.4038086	-5.432129	-2.5634766	2.777783246	9.99021016	0.8074951080000001	-1.4648438	-1.159668	0.61035156	1549640038.743
-9.343017572	-3.803002896	-1.137670926	3.2348633	-0.12207031	1.4038086	6.992309800000001	-7.719653060000001	-0.2954833966	-2.2583008	2.9907227	-3.6010742	5.28999002	9.234155252	0.56823732	-0.12207031	-0.4272461	0.18310547	-9.58227536	-0.47492675720000005	-0.27275390380000003	3.90625	-1.8310547	-0.7324219	-2.4081298920000003	10.3622554	1.2704589660000003	-0.91552734	-5.432129	-2.8076172	2.62346196	9.96508786	1.5216797120000003	-1.8920898	-1.953125	0.36621094	1549640038.783
-9.098974640000002	-3.6833741	-0.7285400360000001	3.90625	1.159668	1.2207031	7.065283246000001	-6.4204834260000005	-0.37683107	-3.8452148	2.8686523	-2.319336	5.351000900000001	8.12878444	0.4067382788	0.18310547	-1.3427734	-0.48828125	-9.91364766	-1.2058593750000002	0.5024413940000001	4.272461	-2.0141602	-0.5493164	-2.1700683900000004	9.01882338	2.183227536	-0.79345703	-5.3100586	-2.9907227	3.109155252	9.686352340000001	2.3949707460000003	-1.4648438	-2.1362305	0.61035156	1549640038.823
-8.991308606	-3.18332518	-0.9929199280000001	4.5166016	1.0986328	1.3427734	6.763818390000001	-4.733715854000001	-0.27873535340000005	-5.3100586	2.5024414	-0.9765625	5.3198976600000005	7.46245108	0.250024411	0.12207031	-1.8920898	-1.159668	-9.765307608	-1.735815396	1.111352536	4.5166016	-2.5024414	-0.6713867	-2.174853534	9.185107428000002	2.32917482	-0.18310547	-5.6762695	-3.2348633	1.5719238220000002	10.582373200000001	2.7861572480000003	-2.2583008	-3.4179688	0.18310547	1549640038.863
-8.502026260000001	-2.3794189300000004	-1.052734375	4.760742	1.7700195	1.5869141	6.817651260000001	-3.676196286	-0.462963858	-6.3476562	1.3427734	0.4272461	5.5005371400000005	7.11433107	0.03588867212	-0.48828125	-2.6855469	-1.8310547	-9.198266574	-1.6843750000000002	0.925927716	4.5166016	-0.91552734	-0.6713867	-2.174853534	9.185107428000002	2.32917482	0.24414062	-5.9814453	-2.9296875	1.1424560700000002	9.868188400000001	3.0397704680000004	-3.1738281	-6.4086914	-0.24414062	1549640038.902
-8.70180661	-1.733422824	-1.0946044928	4.333496	1.8310547	1.7089844	7.646679712	-3.2479248200000006	-0.8565429712000001	-5.859375	0.9765625	1.159668	5.995800720000001	6.78535144	0.22968750000000002	-1.4038086	-3.540039	-2.0751953	-9.10974092	-1.75495607	1.161596646	4.5776367	-1.3427734	-0.5493164	-2.2167236420000003	8.01035144	2.5074219240000004	0.6713867	-5.9814453	-2.746582	2.1569091460000003	9.475805710000001	2.3794189300000004	-4.3945312	-6.958008	-0.61035156	1549640038.942
-9.076245108	-1.43076178	-1.03359375	3.90625	1.7089844	1.7089844	8.761621106	-2.818457068	-0.8517577880000001	-4.5166016	1.0986328	1.2207031	6.485082968	6.784155252000001	0.5897705072	-2.319336	-4.0893555	-1.7089844	-9.209033246	-2.154516574	1.567138678	4.760742	-1.3427734	-0.48828125	-2.336352536	8.32976088	2.702417032	1.159668	-5.859375	-2.5634766	2.9524413940000005	8.943457068	2.186816394	-4.638672	-5.79834	-0.91552734	1549640038.982
-9.2556884	-1.5276611420000001	-0.916357428	3.7231445	1.953125	1.5258789	9.49853534	-2.24663089	-0.47492675720000005	-3.7231445	1.3427734	0.7324219	6.804492212	7.082031250000001	0.6208740020000001	-3.3569336	-4.8828125	-1.6479492	-9.209033246	-2.154516574	1.567138678	4.8217773	-1.2817383	-0.48828125	-2.336352536	8.32976088	2.702417032	1.6479492	-6.164551	-2.2583008	2.3997558900000002	8.78076178	2.0731689300000005	-4.638672	-4.8828125	-1.159668	1549640039.022
-9.28200679	-1.540820288	-0.88645018	3.8452148	2.380371	1.5258789	10.13017572	-1.9738769960000002	-0.37683107	-3.7231445	2.380371	0.24414062	7.24592302	7.287792932	0.740502896	-3.9672852	-5.7373047	-1.7089844	-9.375317392	-2.445214856	2.2215087860000002	4.5166016	-1.5258789	-0.61035156	-2.1437500000000003	8.95063498	2.969189496	2.0751953	-6.4086914	-1.7700195	2.3303711060000003	8.948242212	1.685571286	-4.0283203	-5.3710938	-1.2207031	1549640039.062
-9.266455072	-1.506127896	-0.8948242212000002	3.6010742	2.1362305	1.4038086	10.52614766	-2.34113768	-0.8122802520000001	-3.7231445	3.479004	-0.24414062	7.930200180000001	7.489965560000001	0.8828613220000001	-3.9672852	-5.7373047	-1.5258789	-9.29636232	-2.318408246	2.516992212	4.3945312	-1.3427734	-0.6713867	-1.320703076	9.22458516	3.8209472840000003	1.953125	-6.1035156	-1.4648438	2.48588858	8.68745108	1.8638183900000003	-3.2348633	-6.0424805	-1.2817383	1549640039.102
-9.290380890000002	-1.4606689300000002	-0.784765625	3.479004	1.8920898	1.2817383	10.81445288	-3.093603534	-1.3254882200000002	-3.540039	4.0283203	-0.9765625	8.451782248	7.4600586060000005	1.0288086060000001	-3.6010742	-5.1879883	-1.0375977	-9.29636232	-2.318408246	2.516992212	4.333496	-0.8544922	-0.79345703	-1.320703076	9.22458516	3.8209472840000003	1.7700195	-5.554199	-1.2817383	3.178540036	8.094091754	1.33984375	-2.9296875	-7.080078	-1.3427734	1549640039.142
-9.52485324	-1.4391357820000001	-1.0742675720000001	3.7841797	1.953125	1.0986328	10.49265126	-3.63432608	-1.732226538	-3.2958984	4.3945312	-1.7700195	8.740087860000001	7.422973740000001	1.4929687500000002	-2.8076172	-4.0283203	-0.79345703	-9.176733426	-2.5397216460000003	2.988330072	4.211426	-0.8544922	-0.91552734	-1.0993896760000001	9.24013678	4.427465854	1.0986328	-5.004883	-1.2207031	3.9561278960000004	7.607201980000001	1.1986816100000002	-2.1362305	-7.6904297	-0.79345703	1549640039.182
-10.106250000000001	-0.7141846040000002	-1.27524411	3.9672852	1.3427734	1.2817383	9.558349640000001	-3.982446286	-2.217919928	-2.8686523	4.3945312	-2.0141602	8.73171376	7.556957968000001	2.0336913940000003	-2.319336	-2.8686523	-0.48828125	-9.113330072	-2.860327176	3.0768554320000003	4.0893555	-0.36621094	-0.9765625	-1.3805175720000002	9.027197480000002	4.691845746	0.6713867	-4.4555664	-1.159668	4.530346646	7.54379892	1.2489257200000001	-0.79345703	-7.507324	-0.91552734	1549640039.222
-10.54528804	0.2392578076	-1.641308606	2.8686523	2.1972656	1.159668	8.60371106	-4.274340854	-2.7550537140000007	-2.2583008	3.7231445	-1.953125	8.40153804	7.670605432000001	2.185620108	-2.319336	-2.8686523	0.12207031	-9.113330072	-2.860327176	3.0768554320000003	3.9672852	-0.48828125	-0.91552734	-1.3805175720000002	9.027197480000002	4.691845746	0.6713867	-4.211426	-1.0375977	6.9743650200000005	7.28061502	1.1627929712000002	0.30517578	-6.3476562	-0.6713867	1549640039.262
-11.313306200000001	0.00837402356	-2.306445288	2.4414062	1.5869141	0.9765625	8.029492212000001	-4.39277356	-3.1175292540000004	-1.7089844	3.112793	-1.7089844	8.15988768	7.779467752000001	2.19399411	-2.319336	-3.2348633	0.4272461	-9.32028804	-2.99191893	3.172558606	3.540039	-0.79345703	-0.79345703	-1.85544429	9.58347194	4.69064946	0.7324219	-4.0893555	-0.79345703	7.767504892	7.698120108000001	0.46535643000000004	0.8544922	-2.8076172	-1.2817383	1549640039.302
-11.2044429	-0.9307128600000001	-2.5947509	2.319336	0.48828125	1.6479492	7.75075679	-4.77319339	-3.208447284	-1.3427734	2.5634766	-1.159668	8.269946580000001	8.061792032000001	2.064794928	-2.1362305	-2.8076172	0.5493164	-9.338232428000001	-2.3614746400000004	2.805297824	3.2958984	-0.48828125	-0.7324219	-2.0289062500000004	9.486572480000001	4.422680710000001	0.6713867	-3.90625	-0.48828125	7.683764480000001	8.628832968000001	2.2801269960000004	-0.18310547	-0.8544922	-0.79345703	1549640039.342
-10.450780760000002	-1.670019568	-2.4667480040000003	3.2958984	1.0986328	2.380371	7.987622300000001	-5.225390380000001	-3.1737548920000003	-1.159668	2.2583008	-0.61035156	8.222094748	7.982836960000001	1.7118896760000002	-1.953125	-2.5634766	0.9765625	-9.338232428000001	-2.3614746400000004	2.805297824	3.1738281	-1.0986328	-0.79345703	-2.0289062500000004	9.486572480000001	4.422680710000001	0.61035156	-3.7841797	-0.30517578	7.67419429	9.16716304	2.021728534	-0.18310547	-0.8544922	-0.79345703	1549640039.382
-9.54997554	-1.6903564300000002	-3.44890126	3.2958984	-0.12207031	2.380371	7.779467752000001	-5.26247554	-2.830419928	-1.4038086	2.0141602	-0.36621094	8.18620607	7.863207968	1.506127896	-1.8920898	-2.0751953	1.159668	-8.838183606000001	-0.1244140625	2.381811502	3.2958984	-0.7324219	-0.7324219	-2.5397216460000003	9.32028804	2.4595702880000005	0.61035156	-3.7231445	0	5.48618161	9.90048822	2.1102538940000004	0.36621094	-3.2958984	-1.2817383	1549640039.422
-8.20534694	-2.6916503600000006	-3.98723143	2.5634766	-0.24414062	1.7700195	6.97915036	-4.963403060000001	-1.9966064300000002	-2.0141602	1.953125	0.24414062	8.10246556	7.908667032	1.252514676	-2.4414062	-1.953125	1.3427734	-9.46743161	0.3337646466	2.719165036	3.6621094	-1.5258789	-0.8544922	-2.5397216460000003	9.32028804	2.4595702880000005	0.5493164	-3.8452148	0.4272461	3.302954074	9.121704074	1.3805175720000002	0.91552734	-3.479004	-1.6479492	1549640039.462
-7.778271760000001	-4.5614501800000005	-4.130786240000001	3.8452148	0.5493164	1.5258789	6.08432608	-4.677490216000001	-0.6830810700000001	-2.8076172	2.380371	1.159668	8.028295926	7.912255890000001	0.717773462	-3.2348633	-2.319336	1.6479492	-9.46743161	0.3337646466	2.719165036	3.6010742	-1.8920898	-1.0986328	-2.31481929	9.375317392	1.720263678	0.6713867	-4.272461	0.4272461	2.4129150360000002	9.077441394000001	-0.516796875	1.4038086	-2.6245117	-1.2207031	1549640039.502
-8.6348143	-3.9046875	-4.563842752	5.554199	1.6479492	2.1972656	5.731420926	-5.030395468	0.3002685504	-3.1738281	3.0517578	1.7089844	7.988818390000001	7.984033246000001	0.05981445288	-3.6621094	-2.6245117	1.4038086	-10.843163940000002	0.6759033540000001	4.184619110000001	3.6010742	-0.9765625	-1.2817383	-0.765625	10.94724092	1.95234375	1.0375977	-4.0283203	0.24414062	1.280029254	10.010547120000002	-0.8948242212000002	1.0986328	-1.3427734	-0.6713867	1549640039.542
-9.198266574	-1.758544928	-5.386889480000001	4.0893555	-0.061035156	1.7700195	5.941967752000001	-6.21950679	0.88046875	-3.2958984	3.479004	2.380371	8.2436277	8.157495108	-0.41511232	-3.4179688	-2.5634766	0.91552734	-9.30832518	0.5813964856000001	2.8423827880000005	3.7231445	1.0375977	-1.3427734	-1.3111327879999999	10.41010782	2.0911132200000004	0.9765625	-3.0517578	-0.061035156	-0.21413574280000003	10.68046924	-1.6616454680000001	0.18310547	-3.2348633	-0.91552734	1549640039.582
-8.657543930000001	-1.0587158540000001	-4.9167482	4.0283203	-0.4272461	0.91552734	6.05561502	-7.49714357	1.341040036	-3.540039	2.6855469	3.0517578	8.25678714	7.69572734	-0.461767572	-2.746582	-2.2583008	1.2207031	-9.30832518	0.5813964856000001	2.8423827880000005	3.7231445	0.61035156	-1.2207031	-1.3111327879999999	10.41010782	2.0911132200000004	0.4272461	-2.380371	-0.5493164	1.296777356	9.9447509	-1.735815396	0.5493164	-3.7231445	-1.3427734	1549640039.622
-8.394360520000001	-1.2501221040000001	-3.98723143	4.333496	0.061035156	0.6713867	6.59992662	-7.796215560000001	1.9140625000000002	-3.540039	2.5024414	2.746582	7.5234619600000014	7.0581054320000005	-0.2189208966	-2.380371	-2.1972656	1.4648438	-8.464941394	0.2763427716	2.7323242800000003	3.7841797	0.5493164	-1.2817383	-1.683178714	8.90876448	1.637719748	0.18310547	-3.0517578	-0.61035156	2.519384784	9.578686600000001	-1.2154297120000002	0.61035156	-2.9907227	-1.2207031	1549640039.662
-8.5582518	-1.238159146	-3.7862548920000005	4.333496	0.48828125	0.91552734	6.98513179	-7.525854532	2.213134784	-2.6245117	2.746582	1.7089844	6.69802266	6.62504892	0.0490478534	-2.5634766	-2.1972656	0.91552734	-8.802294928000002	0.2189208966	3.16777356	3.6010742	0	-1.2207031	-0.92473143	9.1623777	1.8028076080000002	0.36621094	-3.7841797	-0.7324219	2.7885498200000005	9.439917032	-0.800317392	0.48828125	-2.6855469	-1.0375977	1549640039.702
-9.125292932	-0.8314209260000001	-4.111645468	4.333496	0.91552734	0.8544922	6.422875900000001	-7.011450180000001	2.032495108	-1.7089844	1.8310547	1.159668	6.4826902	6.38698732	0.1614990216	-2.9907227	-2.4414062	0.061035156	-8.802294928000002	0.2189208966	3.16777356	3.6010742	0.4272461	-1.2207031	-0.92473143	9.1623777	1.8028076080000002	0.6713867	-3.2958984	-1.0375977	3.04455571	9.24492212	-0.9462646760000001	0.36621094	-2.6245117	-0.48828125	1549640039.742
-9.42915036	-0.5036376800000001	-4.386792032000001	3.9672852	-0.061035156	0.79345703	6.152514480000001	-6.59035643	1.53125	-1.3427734	1.0375977	1.0986328	6.74946286	6.34870607	0.095703125	-3.2348633	-2.6855469	-0.6713867	-8.858520468	0.07177734424	3.301757788	3.540039	0.48828125	-1.3427734	-1.1508300720000002	9.81914038	2.107861322	1.0986328	-2.9296875	-1.0986328	2.93569339	9.44350589	-1.2202148560000001	-0.18310547	-2.9296875	-0.30517578	1549640039.782
-9.035571580000001	-0.287109375	-3.8652099640000004	3.8452148	0.48828125	1.159668	6.6011232	-6.54728984	1.1747558900000001	-1.5258789	1.4648438	1.0375977	7.309326080000001	6.43842752	0.1435546875	-3.0517578	-2.9907227	-1.3427734	-8.54389676	-0.12202148560000001	3.152221646	3.6010742	0.61035156	-1.2817383	-1.2608886780000002	9.844262680000002	2.245434604	1.0986328	-3.112793	-1.0375977	2.726342752	9.43513179	-1.6365234620000002	-0.18310547	-2.9907227	-0.4272461	1549640039.822
-8.808276260000001	-0.18422851440000002	-3.8257324280000002	4.0283203	1.159668	1.0986328	6.998290740000001	-6.654956070000001	0.9211425720000002	-1.7089844	2.2583008	0.8544922	8.12758786	6.651367212	0.23327636780000002	-2.8686523	-2.6855469	-1.5869141	-8.54389676	-0.12202148560000001	3.152221646	3.6010742	0.5493164	-1.3427734	-1.2608886780000002	9.844262680000002	2.245434604	0.9765625	-3.2348633	-1.0375977	2.47033696	9.51169429	-1.594653354	-0.61035156	-2.9907227	-0.5493164	1549640039.862
-8.943457068	-0.1674804712	-4.196582068	3.7841797	0.79345703	0.9765625	7.162182608000001	-6.605908246000001	0.7991211060000001	-1.8310547	2.5024414	0.48828125	8.57978534	6.726733426000001	0.42587889400000006	-2.6245117	-2.4414062	-1.4648438	-8.718554712000001	-0.30625	3.352001996	3.479004	-0.24414062	-1.2817383	-1.225	9.733007788	2.095898462	0.6713867	-3.540039	-0.91552734	2.96560054	9.254492212	-1.6353271760000003	-0.7324219	-2.4414062	-0.48828125	1549640039.902
-8.883642572	-0.19140625	-4.018334964	3.3569336	0.79345703	1.0375977	7.315307608000001	-6.644189300000001	0.7488769568000001	-1.8310547	2.6245117	0	8.411108426	6.619067392	0.5861816394	-2.6245117	-2.6855469	-1.5258789	-8.77836911	-0.6615478240000001	3.41301268	3.3569336	-0.61035156	-1.0986328	-0.5790038940000001	9.683960160000002	2.177246106	0.30517578	-4.211426	-0.91552734	3.249121106	9.12888179	-1.415209964	-1.0375977	-2.5634766	-0.36621094	1549640039.942
-8.680273560000002	-0.1387695288	-4.041064496	3.2958984	1.159668	1.4648438	7.308129892	-6.619067392	0.740502896	-1.6479492	2.5024414	-0.4272461	8.11083966	6.39416484	0.6447998200000001	-2.8076172	-2.8076172	-1.7700195	-8.77836911	-0.6615478240000001	3.41301268	3.112793	0.061035156	-0.9765625	-0.5790038940000001	9.683960160000002	2.177246106	0.36621094	-4.0893555	-1.0986328	2.82084964	9.29636232	-1.5384277160000002	-1.5258789	-2.319336	-0.30517578	1549640039.982
-8.610888580000001	-0.10766601440000001	-4.298266574	2.9296875	0.9765625	1.7089844	7.34880342	-6.426464660000001	0.6854736419999999	-1.6479492	2.5634766	-0.8544922	7.908667032	6.152514480000001	0.593359375	-2.8076172	-2.6245117	-2.0751953	-8.35249002	-0.45578614200000006	3.237158246	2.8686523	-0.12207031	-0.91552734	-0.3600830072	9.46743161	2.14973143	0.30517578	-3.6010742	-1.0986328	2.5421141200000004	9.176733426	-1.4965576080000003	-1.8920898	-2.0141602	-0.30517578	1549640040.022
-9.80598192	-1.106567392	-3.5745117800000004	2.1362305	0.30517578	1.5258789	7.3631594400000004	-6.203955072	0.6244628600000001	-1.7700195	2.746582	-1.3427734	7.6239501800000005	6.432446580000001	0.5359375000000001	-2.8076172	-2.5024414	-2.4414062	-9.22578125	0.2954833966	3.140258786	2.8076172	-1.3427734	-0.9765625	-1.002490216	9.693530252	1.8566405760000002	-0.30517578	-3.7841797	-0.79345703	2.7454834260000003	8.98652356	-1.0969971040000002	-1.953125	-2.1972656	-0.48828125	1549640040.062
-11.968872300000001	-2.06120607	-3.4536866	1.0986328	-0.30517578	0.7324219	7.196875	-6.191992212000001	0.43186035340000006	-1.8310547	2.8076172	-1.7700195	7.383496106000001	7.619164840000001	0.4605712860000001	-2.9907227	-2.6245117	-2.9907227	-9.22578125	0.2954833966	3.140258786	2.8686523	-1.5869141	-0.9765625	-1.002490216	9.693530252	1.8566405760000002	-0.5493164	-4.1503906	-0.36621094	3.7228514400000003	9.3489991	0.31103514400000004	-1.953125	-2.1972656	-0.48828125	1549640040.102
-12.611278960000002	-3.3567871400000002	-3.5158935700000002	2.9296875	-1.953125	0.24414062	7.16577176	-6.39536142	-0.005981445288000001	-1.8920898	2.6855469	-1.7089844	6.83200679	9.624145468	-0.056225586060000006	-3.479004	-3.90625	-3.90625	-11.595629500000001	-1.469042932	5.25888678	3.4179688	-2.9907227	-1.5258789	-0.9486572480000001	11.715259080000001	4.08652356	0.6713867	-3.6621094	-0.48828125	4.705004892000001	10.65175818	2.2837158540000004	-3.2348633	-1.953125	2.5024414	1549640040.142
-10.706787140000001	-2.436840854	-2.086328076	2.5634766	-3.8452148	0.48828125	7.767504892	-7.217211960000001	-0.855346646	-2.1362305	2.5634766	-1.0986328	6.97915036	10.413696580000002	-0.0897216754	-3.1738281	-4.699707	-4.1503906	-11.595629500000001	-1.469042932	5.25888678	2.9296875	4.333496	-1.2817383	-0.9486572480000001	11.715259080000001	4.08652356	0.8544922	-1.7700195	-0.79345703	4.7073974640000005	12.43901358	3.847265576	-3.4179688	-1.8310547	5.004883	1549640040.182
-8.935082968000001	-1.98464357	-0.5215820288	3.3569336	0.4272461	0.30517578	8.95183107	-7.799804712	-1.70471196	-2.6855469	2.746582	-1.159668	7.220800720000001	10.06677266	0.65676268	-2.1362305	-3.8452148	-3.112793	-9.60261232	-0.885253894	2.578002896	3.2958984	0.91552734	-1.3427734	-2.787353534	9.932788040000002	3.9214355040000006	0.24414062	-1.7089844	-0.91552734	1.03957518	12.87805162	3.8341064300000003	-3.4179688	-1.8310547	5.004883	1549640040.221
-9.852636780000001	-2.368652356	-2.159301718	4.0893555	-0.79345703	0	9.020019568	-7.3595702880000005	-1.7980224640000002	-3.6010742	3.8452148	-2.4414062	6.707592752000001	10.43403354	1.2549072479999999	-2.1362305	-2.9296875	-2.1362305	-8.68745108	-1.6353271760000003	2.54689946	3.540039	0.6713867	-1.2817383	-3.4788086060000003	9.36455072	3.464453076	0.30517578	-3.2958984	-0.9765625	-1.1807373200000002	12.73928264	3.58647464	-3.90625	-5.1879883	3.540039	1549640040.262
-8.26875	-2.1066650360000003	-1.5300537140000001	3.90625	-2.319336	0.61035156	8.119213760000001	-7.153808606	-2.0336913940000003	-3.90625	4.8217773	-2.746582	5.77927266	9.916039840000002	1.679589856	-2.746582	-3.6010742	-1.7089844	-8.68745108	-1.6353271760000003	2.54689946	3.540039	0.8544922	-1.3427734	-2.9524413940000005	8.52236322	3.5027344240000007	0.36621094	-3.6010742	-1.2207031	-1.137670926	10.8981929	2.076757788	-3.6010742	-6.713867	1.6479492	1549640040.301
-7.02460962	-0.8960205072	-0.47851562500000006	4.638672	1.2207031	0.91552734	7.342822480000001	-6.90856929	-2.312426718	-3.4179688	3.8452148	-2.746582	5.419189300000001	8.75922824	1.8937255400000002	-3.0517578	-4.5776367	-1.2817383	-8.2520018	-1.7477783540000003	2.356689496	3.6010742	0.18310547	-1.4648438	-2.9524413940000005	8.52236322	3.5027344240000007	0.61035156	-3.8452148	-1.2207031	0.7608398560000001	9.175537140000001	1.9571288940000002	-3.540039	-3.479004	1.4648438	1549640040.341
-8.1072509	0.22131347840000004	-0.7285400360000001	4.0283203	1.7700195	0.61035156	7.28898912	-6.2374510800000005	-2.306445288	-3.112793	3.6010742	-3.2348633	5.623754892	8.085717752	2.0301025360000002	-2.9907227	-4.1503906	-0.79345703	-8.176635880000001	-2.451196286	2.4392334260000004	3.6621094	0.36621094	-1.159668	-1.8566405760000002	7.917040740000001	3.800610324	0.5493164	-4.1503906	-1.159668	1.9224365020000003	8.330957068	1.622167932	-3.2348633	-1.8310547	0.7324219	1549640040.382
-9.023608426000001	0.2811279254	-0.900805661	2.6855469	0.91552734	0.36621094	6.9839357	-5.815161240000001	-2.4978514400000003	-3.112793	3.6010742	-3.2348633	5.602221940000001	7.918237320000001	1.9391846040000003	-2.9907227	-3.7231445	-0.61035156	-8.176635880000001	-2.451196286	2.4392334260000004	3.540039	0.12207031	-0.9765625	-1.6269530760000002	8.307031250000001	4.080542032	0.5493164	-3.90625	-1.0986328	2.141357428	7.346411240000001	1.4606689300000002	-2.4414062	-0.24414062	0.18310547	1549640040.421
-9.144433606	-0.0980957068	-0.28471679320000004	2.380371	1.2207031	0.6713867	6.9839357	-5.815161240000001	-2.4978514400000003	-2.9296875	3.540039	-3.2348633	5.651269568	7.94335962	1.81357428	-2.746582	-3.9672852	-0.48828125	-8.26875	-2.94765625	2.7048096040000003	3.3569336	-0.12207031	-0.91552734	-1.6269530760000002	8.307031250000001	4.080542032	0.6713867	-3.7841797	-1.0375977	1.564746106	7.39785144	1.38410643	-2.4414062	-0.24414062	0.18310547	1549640040.461
-9.335839660000001	-0.1208251996	-0.42109375000000004	2.6245117	2.380371	0.61035156	7.4349366	-5.8283202880000005	-2.613891574	-2.8686523	3.0517578	-2.9296875	6.0855226600000005	7.9242187500000005	1.9104736420000001	-2.0751953	-3.6010742	-0.48828125	-8.845361420000001	-3.34841304	3.323291034	2.8686523	-0.4272461	-0.8544922	-0.9905273560000001	9.209033246	4.98972194	0.91552734	-3.6010742	-0.91552734	1.771704074	7.196875	0.8888427520000001	-1.3427734	-1.5869141	-1.6479492	1549640040.502
-10.230663940000001	-0.02033691394	-0.8637207068000001	2.4414062	2.0751953	0.4272461	7.4349366	-5.8283202880000005	-2.613891574	-2.8076172	2.6245117	-2.8686523	6.66213408	7.88234874	2.3112304320000003	-1.3427734	-2.9296875	-0.48828125	-8.845361420000001	-3.34841304	3.323291034	2.319336	-0.24414062	-0.6713867	-1.0563232428000002	9.18271466	5.039965560000001	0.7324219	-3.1738281	-0.8544922	4.147534146	8.35249002	2.097094748	-1.4038086	-3.2958984	-0.79345703	1549640040.542
-11.01901808	0.5072265576	-0.764428714	2.2583008	1.8310547	0.5493164	7.4349366	-5.8283202880000005	-2.613891574	-2.8076172	2.6245117	-2.8686523	7.1310790740000005	7.796215560000001	2.76223143	-0.9765625	-2.380371	-0.30517578	-8.948242212	-3.0325927520000002	3.285009784	2.2583008	-0.9765625	-0.5493164	-1.0563232428000002	9.18271466	5.039965560000001	0.6713867	-2.9296875	-0.7324219	7.1191159200000005	7.5234619600000014	3.5386230040000006	-1.4038086	-3.2958984	-0.79345703	1549640040.581
-12.0286866	0.7775878600000001	-0.75366214	1.159668	2.319336	0.5493164	7.4349366	-5.8283202880000005	-2.613891574	-2.8076172	2.6245117	-2.8686523	7.3595702880000005	8.025903060000001	2.9416748200000002	-0.79345703	-2.0751953	-0.12207031	-9.508105432	-2.8268310700000003	3.78984375	2.0751953	-0.48828125	-0.4272461	-1.076660144	10.039258180000001	5.078247300000001	0.6713867	-2.8686523	-0.5493164	8.193384080000001	7.344018570000001	5.732617212	-1.0375977	-2.0141602	-0.8544922	1549640040.622
-12.8888179	-0.6220702880000001	-1.848266574	1.159668	-0.36621094	0.5493164	7.4349366	-5.8283202880000005	-2.613891574	-2.8076172	2.6245117	-2.8686523	7.6526612400000005	8.68745108	2.9739746400000002	-0.5493164	-1.7700195	-0.18310547	-9.508105432	-2.8268310700000003	3.78984375	1.953125	-0.8544922	-0.48828125	-1.076660144	10.039258180000001	5.078247300000001	0.6713867	-2.4414062	-0.30517578	5.892919928000001	8.358471940000001	4.3233885800000005	0.061035156	-1.8920898	-1.0375977	1549640040.661
-11.50830072	-1.25729982	-1.927221646	1.8920898	-0.9765625	1.159668	7.4349366	-5.8283202880000005	-2.613891574	-2.8076172	2.6245117	-2.8686523	8.224487320000001	9.217407248	2.910571286	-0.18310547	-1.0375977	-0.18310547	-9.644482428000002	-2.191601538	4.212133786	1.953125	-0.4272461	-0.8544922	-1.2704589660000003	10.97116664	4.793530252	0.48828125	-2.2583008	0.12207031	2.8902344240000004	9.00686052	2.5720214660000003	0.061035156	-1.8920898	-1.0375977	1549640040.701
-8.54389676	-1.50493161	-3.092407248	2.319336	0.7324219	0.79345703	7.4349366	-5.8283202880000005	-2.613891574	-2.8076172	2.6245117	-2.8686523	8.481689300000001	9.35617662	2.6904540740000003	0.30517578	-0.061035156	0.30517578	-9.74257788	-1.64011232	3.887939496	1.7700195	-1.2207031	-1.0986328	-1.373339856	11.02619658	4.5435058900000005	0.12207031	-2.1972656	0.24414062	7.01623552	8.78435054	1.622167932	2.2583008	-4.3945312	-2.5634766	1549640040.741
-8.39794928	-2.9057862400000003	-3.3101317900000002	1.8920898	-1.3427734	0.5493164	7.567724640000001	-5.953930710000001	-2.400952176	-2.6855469	2.2583008	-2.746582	7.994799820000001	8.906372300000001	2.6390135800000003	0.5493164	0.6713867	0.7324219	-9.38967302	-0.7476806610000001	3.6738037140000004	1.7089844	0.24414062	-0.91552734	-1.27524411	9.3238768	2.537329074	-0.4272461	-1.8920898	0.36621094	3.8747802520000003	10.09907248	3.1330810700000002	1.2207031	-2.1972656	-1.7700195	1549640040.781
-7.39067392	-3.575707968	-3.4907714660000004	3.2958984	0.9765625	1.0375977	7.567724640000001	-5.953930710000001	-2.400952176	-2.6855469	2.2583008	-2.746582	7.0892092600000005	8.09528804	2.372241214	-0.24414062	0.30517578	1.2817383	-8.76042482	-0.1315917932	2.489477536	1.7700195	-0.61035156	-1.0986328	-1.27524411	9.3238768	2.537329074	-0.79345703	-1.5258789	0.30517578	3.8747802520000003	10.09907248	3.1330810700000002	1.2207031	-2.1972656	-1.7700195	1549640040.821
-8.2089357	-2.7347167540000004	-4.58178714	3.4179688	1.159668	1.0375977	3.8795653960000003	-5.906079074	1.3673584260000002	-2.6855469	2.2583008	-2.746582	6.451586960000001	7.930200180000001	1.7023192900000002	-1.2817383	0.061035156	1.2207031	-9.9016848	1.4176025360000002	2.874682608	1.6479492	-0.12207031	-1.159668	-1.062304712	9.46503894	1.223803714	-0.7324219	-1.4648438	0.18310547	3.8747802520000003	10.09907248	3.1330810700000002	1.2207031	-2.1972656	-1.7700195	1549640040.861
-9.491357428	-1.8446777160000003	-5.461059800000001	2.8686523	0.8544922	1.2207031	3.39267572	-7.27941893	1.400854532	-1.159668	-0.79345703	6.164551	6.119018570000001	8.575000000000001	0.6615478240000001	-1.8920898	-0.5493164	0.5493164	-9.9016848	1.4176025360000002	2.874682608	1.8920898	0.5493164	-0.9765625	-1.062304712	9.46503894	1.223803714	-0.24414062	-1.159668	0.48828125	3.8747802520000003	10.09907248	3.1330810700000002	1.2207031	-2.1972656	-1.7700195	1549640040.901
-9.553564300000001	-1.0108642572	-5.3450195680000006	1.7700195	-1.159668	0.8544922	3.458471646	-9.8514402	1.3015625000000002	-0.8544922	-0.9765625	7.385254	6.3594728400000005	8.793920926	-0.2380615216	-2.0751953	-1.4648438	0	-9.630126800000001	1.143652356	3.3555908540000003	2.1362305	0.5493164	-0.9765625	-1.032397464	10.66491664	1.5982422120000002	0.18310547	-0.5493164	0.8544922	3.8747802520000003	10.09907248	3.1330810700000002	1.2207031	-2.1972656	-1.7700195	1549640040.941
-8.552270468000001	-0.6017333966	-4.262377896	1.953125	-0.91552734	0.36621094	4.196582068	-11.871972840000002	1.7023192900000002	-1.2207031	0.061035156	8.239746	6.6358152	8.140747300000001	-0.5778076080000001	-1.5258789	-1.7089844	0.4272461	-8.74606929	0.1411621106	3.208447284	2.0141602	0	-0.9765625	-1.0515380890000001	9.087011780000001	1.9511474640000002	0.18310547	-0.30517578	0.61035156	3.8747802520000003	10.09907248	3.1330810700000002	1.2207031	-2.1972656	-1.7700195	1549640040.981
-8.067773560000001	-0.4426269568000001	-3.42736821	2.2583008	0.61035156	0.061035156	4.883251996	-11.66740764	2.1437500000000003	-1.7089844	1.2207031	7.6293945	6.375024460000001	7.455273560000001	-0.458178714	-0.79345703	-1.4038086	0.5493164	-8.74606929	0.1411621106	3.208447284	1.8920898	0.6713867	-0.8544922	-0.45100097840000003	8.787939300000001	2.04326178	0.24414062	-0.8544922	0.12207031	3.8747802520000003	10.09907248	3.1330810700000002	1.2207031	-2.1972656	-1.7700195	1549640041.021
-8.57858876	-0.3911865216	-3.7180663940000005	2.0751953	1.0986328	0.12207031	4.934692392	-10.612279860000001	1.81357428	-1.4648438	1.0375977	5.6762695	5.961108426000001	6.987524460000001	-0.22011719240000002	-0.4272461	-1.2817383	0.12207031	-8.31660144	-0.14235839660000002	3.0014891200000005	1.4648438	0.48828125	-0.7324219	-0.45100097840000003	8.787939300000001	2.04326178	0.36621094	-1.159668	-0.18310547	3.8747802520000003	10.09907248	3.1330810700000002	1.2207031	-2.1972656	-1.7700195	1549640041.061
-9.445898560000002	-0.057421875000000004	-4.251611420000001	1.5869141	-0.24414062	0.12207031	4.8150634000000005	-9.7401857	1.246533246	-0.7324219	0.5493164	3.112793	5.91923822	6.73391124	0.1303955072	-0.061035156	-1.0375977	-0.36621094	-8.445800720000001	-0.02990722644	2.9213378600000004	1.159668	0.4272461	-0.48828125	0.17106933900000001	8.643188400000001	2.127001996	0.4272461	-0.79345703	-0.4272461	1.814770468	9.095385880000002	0.910375998	1.4038086	-4.4555664	-1.8920898	1549640041.101
-9.30234375	0.1411621106	-3.9070800720000003	0.9765625	-0.7324219	0.24414062	4.507617212	-9.07504892	0.8517577880000001	-0.18310547	-0.12207031	1.159668	6.203955072	6.855932608000001	0.477319339	0.061035156	-0.7324219	-0.91552734	-8.445800720000001	-0.02990722644	2.9213378600000004	0.9765625	0.79345703	-0.30517578	0.34931639400000003	8.858520468	2.1521240020000003	0.61035156	-0.4272461	-0.5493164	3.198876996	9.406420926000001	-0.8960205072	0.36621094	-1.3427734	-1.3427734	1549640041.141
-8.881250000000001	-0.011962890380000002	-3.6905516200000004	0.8544922	-0.061035156	0.48828125	4.143945288	-8.628832968000001	0.7512695288	-0.30517578	-0.30517578	0.4272461	6.9839357	7.188500900000001	1.020434604	0.18310547	-0.30517578	-1.2817383	-8.2173098	0.1579101538	2.78017572	0.8544922	0.48828125	-0.36621094	0.22490234620000002	9.371728240000001	2.121020468	0.5493164	-0.061035156	-0.4272461	2.81486821	9.433935700000001	-0.73332518	0.36621094	-1.3427734	-1.3427734	1549640041.181
-9.00327176	-0.3935791034	-3.785058606	0.79345703	-0.36621094	0.36621094	3.8640135800000004	-8.201757788	0.7129882787999999	-0.30517578	-0.061035156	0	7.90148912	7.6311277	1.534838858	0.061035156	0.12207031	-1.0375977	-8.508007788	0.3541015576	3.09121106	0.6713867	0	-0.4272461	-0.324194339	9.512890380000002	2.050439496	0.30517578	0	-0.18310547	2.6198730040000004	9.485375900000001	-1.015649411	-0.36621094	-1.3427734	-1.2207031	1549640041.221
-9.0427491	-0.0992919928	-3.361572284	0.9765625	-0.48828125	0.61035156	3.6702148560000003	-7.792626800000001	0.75366214	-0.18310547	0.24414062	-0.36621094	8.32976088	8.13117662	1.8757812500000002	-0.18310547	-0.12207031	-0.5493164	-8.508007788	0.3541015576	3.09121106	0.7324219	-0.4272461	-0.48828125	-0.6854736419999999	9.778466754	2.051635782	0	-0.6713867	-0.061035156	2.9990966460000004	9.2556884	-0.9199462860000001	-0.6713867	-0.61035156	-0.7324219	1549640041.261
-9.04753444	0.5120117212	-3.2718505400000004	0.8544922	0.9765625	0.8544922	3.3843016200000005	-7.9625	0.6292480432	-0.061035156	0.061035156	-0.6713867	8.296264480000001	8.40273462	1.9966064300000002	-0.48828125	-0.48828125	-0.24414062	-8.850146760000001	0.154321286	3.2885987400000003	0.5493164	-0.061035156	-0.61035156	-0.49645996400000003	10.2079348	2.19638678	-0.18310547	-1.0375977	-0.12207031	2.2813232820000002	9.216211060000001	-0.32539062500000004	-1.159668	-0.7324219	-0.061035156	1549640041.301
-9.408813400000001	0.8529540740000001	-4.131982428000001	0.79345703	0.7324219	1.0986328	3.1964844240000003	-8.302246106	0.362475589	-0.061035156	0	-0.7324219	8.120410340000001	8.51398912	2.086328076	-0.5493164	-0.18310547	-0.24414062	-8.90876448	0.06699218750000001	3.6139891200000003	0.6713867	0	-0.79345703	-0.1997802716	10.565625	2.442822284	-0.36621094	-0.9765625	-0.12207031	2.19399411	9.74257788	-1.0934082068000002	-1.6479492	-0.36621094	-0.5493164	1549640041.341
-9.97585414	1.2261962860000002	-4.526757788	-0.48828125	0.30517578	1.0986328	3.161792032	-8.521167032000001	0.1411621106	-0.061035156	0.30517578	-0.61035156	7.717260880000001	8.73410643	2.215527356	-0.61035156	-0.12207031	-0.30517578	-8.90876448	0.06699218750000001	3.6139891200000003	0.6713867	0	-0.79345703	-0.1495361322	10.770190200000002	2.4870849640000006	-0.91552734	-1.0986328	-0.12207031	2.2250976440000003	9.6385009	-0.9115722840000001	-2.0141602	-0.48828125	-0.79345703	1549640041.381
-11.41020468	0.48090820680000007	-4.46694339	-1.5869141	-0.12207031	0.18310547	3.2993652160000004	-8.819042932	0.01674804712	0	0.79345703	-0.48828125	7.333251800000001	9.122900360000001	2.217919928	-0.7324219	-0.12207031	-0.61035156	-8.90876448	0.06699218750000001	3.6139891200000003	0.6713867	0	-0.79345703	-0.172265625	10.856323380000001	2.819653354	-1.0375977	-1.4648438	-0.12207031	2.372241214	10.50222194	-1.1352783540000002	-2.0141602	-0.48828125	-0.79345703	1549640041.421
-11.64228534	-1.081445288	-5.3270751800000005	-1.5869141	-0.7324219	-0.30517578	3.178540036	-9.573901260000001	-0.2033691394	0.061035156	0.18310547	-0.7324219	7.110742212000001	9.936376800000001	2.05522464	-0.7324219	0.12207031	-1.4038086	-11.38867212	-1.6341308900000002	4.705004892000001	-0.30517578	-2.1362305	-0.5493164	0.07416992212000001	11.73320288	3.2455322480000004	-1.0986328	-1.6479492	-0.061035156	4.487280252000001	10.727124100000001	-0.0909179712	-2.746582	-0.061035156	0.18310547	1549640041.461
-10.693627700000002	-2.27893071	-3.7384033540000003	-1.0375977	-4.0283203	-0.061035156	3.3831054320000007	-11.260669420000001	-0.63881839	0.061035156	-0.5493164	-0.9765625	6.87028804	9.404028060000002	2.04326178	-0.36621094	0.24414062	-1.5258789	-11.38867212	-1.6341308900000002	4.705004892000001	-0.6713867	0.5493164	-0.48828125	0.2607910144	11.74516574	3.9609130400000003	-1.0375977	-0.36621094	-0.12207031	6.260180710000001	11.167358720000001	2.165283246	-3.90625	0.6713867	2.9296875	1549640041.501
-7.833300720000001	-1.2285888580000002	-0.9343017572	-0.79345703	-2.0751953	0.61035156	3.8089844240000006	-11.59323732	-0.8732910340000001	-0.18310547	-0.24414062	-1.5258789	6.44440944	7.694531250000001	2.14973143	-0.30517578	0.36621094	-0.6713867	-9.63371556	-0.9354980432000001	2.89382338	-0.48828125	0.7324219	-0.061035156	-0.657958966	9.20544429	3.6893554320000006	-1.0986328	0.48828125	-0.36621094	5.7613278800000005	10.096679320000002	2.04924321	-3.90625	0.6713867	2.9296875	1549640041.541
-7.413403060000001	-1.1173339660000001	-0.14235839660000002	-0.79345703	2.2583008	0.24414062	3.66303714	-9.92321736	-0.7129882787999999	-0.7324219	0.5493164	-2.746582	5.5579592600000005	7.196875	1.9260253600000001	-0.79345703	0.24414062	-0.061035156	-8.97695288	-1.588671924	1.924829074	0	-0.12207031	0.24414062	-1.872192392	7.098779254	2.8483641200000003	-1.0986328	-0.061035156	-0.30517578	3.3352538940000005	10.41489218	1.4427246400000002	-2.0751953	0.91552734	5.6762695	1549640041.581
-10.4292482	-1.7106933900000003	-2.5839844240000005	0.79345703	1.8310547	0.12207031	3.1713623200000005	-8.935082968000001	-0.462963858	-0.91552734	0.7324219	-3.6010742	4.71098642	8.149121106	1.280029254	-1.2207031	-0.9765625	-0.36621094	-8.97695288	-1.588671924	1.924829074	-0.061035156	-0.6713867	0.48828125	-2.1258057100000003	7.63232428	3.0625	-0.18310547	-0.79345703	0.18310547	1.2058593750000002	11.130273560000001	1.0969971040000002	-1.5869141	0	5.004883	1549640041.62
-10.27492662	-0.811083966	-3.122314496	-1.2817383	-3.4179688	0.12207031	2.6174804320000002	-9.46623552	-0.5778076080000001	-0.4272461	0.79345703	-3.6621094	4.8258300720000005	8.646777160000001	0.86850589	-0.9765625	-1.7089844	-0.91552734	-9.1791259	-1.848266574	2.960815396	-0.30517578	0.61035156	0.24414062	-1.2285888580000002	9.33344748	3.7204589660000003	0.4272461	-0.061035156	0.36621094	2.082739218	10.711572480000001	0.22131347840000004	-1.0375977	-1.2207031	4.3945312	1549640041.661
-8.177832068	-0.3541015576	-1.2321777160000003	-0.91552734	-0.48828125	-0.12207031	2.368652356	-9.76291484	-0.80390625	0.12207031	0.61035156	-3.112793	5.43474092	8.30463858	1.040771466	-0.061035156	-0.91552734	-0.5493164	-8.748461960000002	-1.58149411	2.495458966	-0.4272461	-0.79345703	0.12207031	-1.1627929712000002	9.097778060000001	4.067382788000001	0.36621094	0.8544922	0.24414062	2.410522464	9.8	1.144848642	1.0375977	0.6713867	4.333496	1549640041.701
-7.90388179	-0.09450683900000001	-1.1556152160000002	-1.0375977	0.61035156	-0.48828125	2.209545926	-8.826220746	-0.9127685700000001	0.24414062	0.18310547	-2.8686523	5.648876800000001	8.265161240000001	1.5982422120000002	0.61035156	0.48828125	-0.18310547	-8.589355432000001	-1.4965576080000003	2.7813721040000003	-0.36621094	0.4272461	0.36621094	-1.6161865020000004	8.612085160000001	3.9322021760000005	0.061035156	0.30517578	0.12207031	2.787353534	9.16357428	0.88046875	1.953125	3.1738281	3.6010742	1549640041.74
-8.328564300000002	-0.19020996400000004	-1.3769287140000002	-1.2207031	0.8544922	-0.48828125	2.2346679320000002	-8.214917032	-0.9689941100000001	0.30517578	0	-2.380371	5.170361420000001	8.24123552	1.899707068	0.61035156	0.4272461	0	-8.463745108000001	-1.8052001800000002	2.960815396	-0.61035156	-0.36621094	0.4272461	-1.166381839	8.49125998	3.98483876	0.18310547	0.18310547	-0.18310547	1.235766574	8.16467302	0.6256591459999999	2.5634766	4.0893555	2.5634766	1549640041.78
-9.305932608	-0.08493652160000001	-1.7776855040000001	-1.159668	0.5493164	-0.36621094	2.3052490020000005	-7.7974121400000005	-0.9570312500000001	0.36621094	0.12207031	-1.5869141	4.917944289999999	8.084521760000001	2.1329834260000005	0.7324219	0	-0.18310547	-8.43503444	-2.23227536	3.017041034	-0.91552734	0.18310547	0.4272461	-0.7668212860000001	8.55466304	4.231274460000001	0.30517578	0.5493164	-0.48828125	0.6711181610000001	8.085717752	1.489379892	1.8310547	3.540039	1.3427734	1549640041.82
-9.7485598	0.5861816394	-1.814770468	-1.8310547	-0.12207031	-0.18310547	2.237060504	-7.5689209260000005	-0.9725830072	0.6713867	-0.30517578	-0.8544922	5.2050534200000005	8.106054712	2.4129150360000002	1.0375977	0.6713867	-0.5493164	-8.502026260000001	-2.2609863220000004	3.1366699280000003	-1.2207031	-0.061035156	0.61035156	-0.745288089	8.682665740000001	4.304248004000001	0.30517578	0.6713867	-0.4272461	1.1556152160000002	8.01872554	1.89611821	1.2207031	2.6245117	0.18310547	1549640041.86
-9.759326080000001	0.6531738220000001	-1.4798096040000002	-2.0141602	1.2207031	-0.12207031	2.2801269960000004	-7.7495607	-1.0455566100000002	1.0986328	-0.8544922	0.061035156	5.610595746	8.42067842	2.7119873200000004	1.159668	1.2817383	-0.6713867	-8.53073732	-2.185620108	3.1593994600000004	-1.3427734	-0.30517578	0.61035156	-0.611303714	8.991308606	4.389184604	0.30517578	1.0375977	-0.24414062	2.4571777160000003	7.803393570000001	1.982250998	2.1362305	1.6479492	-0.7324219	1549640041.9
-10.459154860000002	-0.046655271600000006	-1.8841552520000002	-2.1972656	1.0986328	-0.5493164	2.4404297120000003	-8.17185054	-1.128100589	1.4038086	-1.3427734	1.0375977	6.109448380000001	8.829809800000001	2.987133786	1.0986328	1.3427734	-0.4272461	-8.679076980000001	-1.967895468	3.44890126	-1.4038086	-0.36621094	0.6713867	-0.910375998	9.27722194	4.336547824	0.18310547	1.4038086	-0.061035156	4.23725589	8.254394568	2.969189496	1.6479492	0.7324219	-1.4648438	1549640041.94
-10.92810054	-0.18901367800000002	-1.662841754	-1.2817383	-0.12207031	-0.061035156	2.69523912	-8.5582518	-1.239355432	1.4648438	-1.4648438	1.8310547	6.505419928000001	9.096582068	3.124707068	0.9765625	1.2817383	0.061035156	-8.65515126	-1.532446286	3.544604532	-1.3427734	-0.4272461	0.61035156	-1.453491214	9.45427266	4.179833966	0.12207031	1.0375977	0.18310547	6.931298920000001	8.858520468	3.830517572	0.7324219	0.061035156	-1.3427734	1549640041.98
-10.64457968	-0.835009784	-2.22629393	-1.0986328	0.9765625	-0.18310547	2.8806639400000003	-8.866894568000001	-1.2202148560000001	1.2817383	-1.4038086	2.319336	6.664526260000001	9.564331070000001	2.975170926	0.79345703	1.3427734	0.4272461	-9.08222644	-1.2453369600000002	3.5745117800000004	-1.0986328	-1.159668	0.5493164	-1.5551757200000003	9.648071580000002	4.03747554	0	0.79345703	0.30517578	8.430249100000001	8.80349092	2.3303711060000003	-1.5258789	-0.91552734	-0.24414062	1549640042.02
-10.95561502	-2.5899658540000003	-3.4058349640000003	-0.12207031	1.2817383	-0.7324219	2.92971196	-9.18869658	-1.19270018	1.159668	-1.4648438	2.6855469	6.686059800000001	10.163672120000001	2.59116214	0.6713867	1.5258789	0.48828125	-9.82871106	-1.0048827880000002	4.31381839	-0.91552734	-0.18310547	0.4272461	-1.3195067900000002	10.55007338	3.9142577880000005	-0.12207031	0.6713867	0.48828125	0.4450195288	9.527246106	2.5217773560000003	1.2817383	2.8076172	-1.953125	1549640042.06
-11.143433	-2.5803954680000003	-4.40234375	0.6713867	-1.8310547	-0.48828125	2.902197284	-9.957910340000002	-1.195092752	1.0986328	-1.5869141	3.2348633	6.836792032000001	10.455566100000002	2.1844238220000003	0.5493164	1.7700195	0.4272461	-10.536913940000002	-0.5132080072	4.041064496	-0.91552734	-1.0375977	0.24414062	-1.1771484620000001	11.19128444	3.5984375	-0.12207031	0.91552734	0.6713867	3.2658691100000006	11.51667482	3.61638179	1.0986328	-3.6621094	-1.7700195	1549640042.1
-9.067871106	-1.790844748	-3.6486816100000006	-0.18310547	-1.6479492	-0.24414062	2.99191893	-10.57878444	-1.264477536	0.9765625	-2.1972656	3.540039	6.82722194	10.05122104	1.6688232820000002	0.36621094	1.8920898	0.79345703	-10.8288089	0.023925780760000005	4.26118161	-0.61035156	1.2817383	0.4272461	-1.031201178	11.06208516	2.996704074	-0.12207031	1.3427734	0.6713867	2.956030252	10.686450180000001	1.391284146	1.5869141	-0.30517578	-1.159668	1549640042.14
-8.021118210000001	-1.6484863220000001	-3.60202626	0.36621094	1.4648438	-0.61035156	3.338842752	-10.26057158	-1.149633786	0.5493164	-2.319336	3.2958984	6.518579074000001	9.30234375	1.1101562500000002	0.24414062	1.7089844	1.3427734	-9.858617720000002	0.1686767572	2.94526358	-0.61035156	0.9765625	0.24414062	-1.204663089	10.236645860000001	2.3997558900000002	-0.36621094	1.8920898	0.36621094	2.235864218	10.02609874	-0.2033691394	1.3427734	-1.2817383	-1.6479492	1549640042.18
-8.993701080000001	-1.5300537140000001	-4.81745607	-0.24414062	-0.7324219	-0.8544922	3.6211670320000002	-9.28200679	-0.5778076080000001	-0.12207031	-1.8310547	2.6855469	6.15729982	8.88842752	0.6017333966	0.12207031	1.7700195	1.5258789	-9.192285340000002	0.44143066100000006	2.3219971040000003	-0.8544922	0.7324219	0.36621094	-1.6748047120000003	9.56552716	1.650878894	-0.6713867	1.7700195	0.4272461	2.6725097840000003	9.73540036	-0.13398437500000002	1.0986328	-0.30517578	-1.6479492	1549640042.22
-8.83698732	-1.4606689300000002	-4.2970702880000005	-0.61035156	-1.2207031	-0.61035156	3.8101807100000005	-8.652759080000001	-0.057421875000000004	-0.30517578	-1.4648438	1.7700195	5.744580072	8.845361420000001	0.053833007200000005	-0.061035156	1.5258789	1.4038086	-8.990112320000001	0.708203125	2.086328076	-0.8544922	0	0.30517578	-1.758544928	9.46503894	1.3171142180000002	-0.6713867	1.3427734	0.6713867	2.99191893	9.29516574	-0.19619140380000002	1.0986328	-0.5493164	-1.2207031	1549640042.26
-8.572607428000001	-1.143652356	-3.6510742800000004	-0.30517578	0.61035156	-0.5493164	3.6785887600000002	-8.65515126	0.2775390576	-0.36621094	-1.3427734	0.79345703	5.4718260800000005	8.76401358	-0.4474121106000001	-0.18310547	0.79345703	1.0986328	-9.407617212	0.6364257788	2.7418945679999998	-0.7324219	0.48828125	0.30517578	-1.4403320680000002	9.683960160000002	1.4929687500000002	-0.30517578	1.3427734	0.79345703	3.220410144	9.29157698	-0.6735107428000001	1.0986328	-0.5493164	-0.91552734	1549640042.3
-9.004467752000002	-1.0898193390000002	-4.112841754000001	-0.4272461	0.36621094	-0.61035156	3.52785643	-8.8979982	0.477319339	-0.4272461	-1.4648438	0.12207031	5.492163039999999	8.38478984	-0.7692138580000001	0.18310547	0.48828125	1.0375977	-8.9745607	0.5239746106000001	2.2203125000000004	-0.91552734	0.36621094	0.36621094	-1.349414038	9.506909440000001	1.812377896	0	1.6479492	0.6713867	2.7586425720000003	9.53083516	-0.970190396	1.0375977	-0.79345703	-1.159668	1549640042.34
-8.93867212	-1.5156982820000002	-4.22648912	-0.79345703	-0.6713867	-0.6713867	3.50393071	-8.70061052	0.732128894	-0.61035156	-0.61035156	-0.12207031	5.537622300000001	8.23286142	-0.8242431610000001	0.6713867	0.9765625	0.91552734	-8.903979532000001	0.6459961060000001	2.3734375	-0.6713867	0.4272461	0.4272461	-1.408032248	9.210229532000001	1.644897464	-0.061035156	1.5258789	0.48828125	2.575610324	9.540405252000001	-0.9797607428000001	1.159668	-0.61035156	-1.4038086	1549640042.38
-8.632422120000001	-1.7884521760000003	-3.63432608	-0.12207031	0.24414062	-0.48828125	3.3149170320000003	-8.5151857	1.008471646	-0.6713867	-0.061035156	-0.48828125	5.34741214	8.38957518	-0.765625	1.0375977	0.91552734	0.61035156	-8.927905252	0.7524658540000001	2.368652356	-0.6713867	0	0.4272461	-1.50732428	9.253295926000002	1.60183107	0.061035156	0.9765625	0.48828125	2.7179687500000003	9.346606430000001	-0.84816893	1.0986328	-0.12207031	-1.3427734	1549640042.42
-9.072656250000001	-1.567138678	-3.6929442900000002	-0.12207031	0.4272461	-0.30517578	3.052929712	-8.630029254	1.119726538	-0.4272461	-0.061035156	-0.8544922	5.28640126	8.464941394	-0.617285144	1.159668	0.48828125	0.30517578	-9.02839357	0.9905273560000001	2.4619628600000003	-0.48828125	0.48828125	0.48828125	-1.3230957460000001	9.395654254	1.655664038	0.24414062	0.9765625	0.36621094	2.62705072	9.50930162	-0.7488769568000001	0.9765625	-0.12207031	-0.91552734	1549640042.46
-9.133667032	-1.4953613220000002	-3.8424804320000003	-0.18310547	-0.12207031	-0.24414062	2.9045898560000003	-8.7795652	1.111352536	-0.36621094	-0.12207031	-1.0986328	5.4455077880000005	8.512792932	-0.32060547120000005	1.159668	0.48828125	0.12207031	-9.0092527	1.1304931610000002	2.3734375	-0.18310547	0.48828125	0.36621094	-1.3637695680000002	9.413598740000001	1.5360351440000002	0.30517578	1.0986328	0.18310547	2.233471646	9.649267572	-0.8433837860000001	0.7324219	-0.30517578	-0.79345703	1549640042.5
-9.03796376	-1.620971646	-3.7120849640000007	0.18310547	0.24414062	-0.12207031	2.851953076	-8.738891574	1.119726538	-0.48828125	0.48828125	-1.2817383	5.573510880000001	8.73171376	-0.046655271600000006	1.0986328	0.36621094	-0.061035156	-8.86330571	1.085034146	2.241845746	0	0.061035156	0.12207031	-1.58149411	9.500927520000001	1.4546875000000001	0.4272461	0.7324219	0.18310547	2.227490216	9.5021241	-1.223803714	0.6713867	-0.6713867	-0.91552734	1549640042.54
-9.1109375	-1.4786132200000002	-3.8747802520000003	0.18310547	0.24414062	-0.12207031	2.6210692900000003	-8.662329074	1.1340820288	-0.48828125	0.79345703	-1.3427734	5.751757788000001	9.01044928	0.19140625	1.0375977	-0.061035156	-0.30517578	-9.064282248	0.9211425720000002	2.4751221040000004	0	-0.061035156	0.061035156	-1.5898682100000001	9.8514402	1.6090087860000002	0.5493164	0.30517578	0.24414062	2.2239013580000004	9.609789840000001	-1.3063476440000001	0.36621094	-0.4272461	-0.7324219	1549640042.58
-9.11452626	-1.355395468	-3.887939496	0.24414062	0.061035156	-0.12207031	2.27294928	-8.786743210000001	0.961816394	-0.18310547	0.48828125	-1.3427734	6.044848740000001	9.03796376	0.5072265576	1.0375977	-0.18310547	-0.36621094	-9.125292932	0.754858426	2.6605469240000006	0.061035156	-0.061035156	-0.061035156	-1.294384784	10.088306200000002	1.8422851440000003	0.6713867	0.061035156	0.061035156	2.0911132200000004	9.63371556	-1.102978534	0.36621094	-0.4272461	-0.7324219	1549640042.62
-9.07983426	-1.1699707068	-3.85444339	0.24414062	-0.12207031	0.061035156	2.10546875	-8.787939300000001	0.6615478240000001	0	0.12207031	-1.0986328	6.125	8.86928714	0.8457763580000002	1.0375977	-0.12207031	-0.4272461	-9.121704074	0.723754892	2.72036142	0.12207031	0	-0.12207031	-1.0048827880000002	9.9794429	1.945166034	0.48828125	-0.12207031	-0.18310547	2.154516574	9.595434800000001	-1.1173339660000001	-0.12207031	-0.30517578	-0.4272461	1549640042.66
-9.173144568	-1.199877896	-3.953735324	0.061035156	0.36621094	0.18310547	2.063598642	-8.56782248	0.35649413939999997	-0.12207031	0.24414062	-0.7324219	6.07714856	8.980542032	1.1807373200000002	0.91552734	0.12207031	-0.7324219	-9.185107428000002	0.71538089	2.5720214660000003	0.18310547	-0.24414062	-0.18310547	-0.850561502	9.991405760000001	1.874584964	0.12207031	-0.30517578	-0.30517578	2.400952176	9.5703125	-1.350610324	-0.24414062	-0.4272461	-0.4272461	1549640042.7
-9.504516574	-1.489379892	-4.34611821	0.061035156	0.061035156	0.12207031	2.01096196	-8.533129892	0.10168457460000001	-0.24414062	0.48828125	-0.30517578	6.06040036	9.49973143	1.3087402160000001	0.4272461	0	-1.0986328	-9.542798020000001	0.40554199280000003	2.971582068	0.24414062	-0.18310547	-0.30517578	-0.6986327880000001	10.40771466	1.9583251800000003	0	-0.48828125	-0.24414062	2.8041014400000006	9.5104982	-1.542016574	-0.36621094	-0.18310547	-0.30517578	1549640042.74
-9.18391124	-1.5121094240000001	-4.2336670320000005	0.12207031	-0.79345703	0.12207031	1.9726807100000001	-8.9410643	-0.09331054320000001	-0.30517578	0.61035156	0.24414062	6.08671875	9.481787140000002	1.391284146	0	-0.4272461	-1.0986328	-9.38967302	0.172265625	2.8411866	0.061035156	-0.18310547	-0.24414062	-0.8625244110000001	10.553662140000002	2.227490216	-0.061035156	-0.48828125	-0.36621094	3.3567871400000002	9.60739766	-1.03359375	-0.61035156	0.12207031	0.12207031	1549640042.78
-8.85373552	-1.400854532	-3.4728271760000005	0.061035156	-0.36621094	0.24414062	2.063598642	-9.08342302	-0.2560058606	-0.30517578	0.4272461	0.7324219	5.998193390000001	8.98173822	1.447509784	-0.24414062	-0.61035156	-0.7324219	-9.253295926000002	0.343334964	2.8268310700000003	0.12207031	0.061035156	-0.061035156	-1.240551718	9.87895468	2.201171924	-0.30517578	-0.5493164	-0.36621094	3.475219748	9.581079074	-0.1806396466	-1.2817383	1.0375977	0.9765625	1549640042.82
-9.004467752000002	-1.579101538	-3.075659146	0.12207031	-0.4272461	0.30517578	2.256201178	-8.82263179	-0.34812010800000004	-0.36621094	0.36621094	0.8544922	5.695532248	8.683862320000001	1.400854532	-0.7324219	-0.5493164	-0.61035156	-8.923120108	0.45937500000000003	2.427270468	0.36621094	-0.18310547	-0.061035156	-1.300366214	9.261669928000002	2.0121582460000003	-0.5493164	-0.8544922	-0.36621094	3.6367187500000004	9.58825679	-0.096899411	-2.1362305	1.2817383	1.4648438	1549640042.86
-9.253295926000002	-1.56354982	-2.568432608	0.18310547	-0.61035156	0.4272461	2.4846923920000004	-8.58098143	-0.34931639400000003	-0.6713867	0.79345703	1.0986328	5.2995607	8.608496106	1.1328857428	-1.3427734	-0.9765625	-0.61035156	-8.911157248	0.33256836060000006	2.304052716	0.6713867	-0.24414062	-0.061035156	-1.25729982	8.978149460000001	1.9690917540000001	-0.4272461	-0.8544922	-0.24414062	3.7120849640000007	9.600219748	0.41271972840000004	-2.5024414	1.8310547	2.1972656	1549640042.9
-9.4423098	-1.000097644	-1.735815396	0.24414062	-0.36621094	0.4272461	2.8112792540000004	-8.44938948	-0.22011719240000002	-0.91552734	1.7700195	1.3427734	5.118920926	8.8561277	0.7716064300000001	-1.6479492	-1.6479492	-0.6713867	-9.165966754000001	-0.34931639400000003	2.519384784	0.79345703	0	-0.12207031	-1.375732428	9.065478240000001	2.359082068	0	-0.9765625	-0.061035156	3.714477536	9.69113768	1.33984375	-2.9296875	1.4648438	2.9907227	1549640042.94
-10.05002446	-0.6220702880000001	-1.8973144960000001	0.24414062	0.91552734	0.061035156	2.9416748200000002	-8.557055710000002	-0.11723633180000001	-0.8544922	2.4414062	1.4648438	5.190698380000001	9.27602536	0.44143066100000006	-1.4648438	-2.0751953	-0.6713867	-9.35378444	-1.144848642	2.5217773560000003	0.48828125	-0.5493164	-0.24414062	-1.4546875000000001	9.5021241	3.07805162	0.30517578	-0.8544922	0.12207031	3.267065396	9.57749002	0.7129882787999999	-2.9296875	1.4648438	2.9907227	1549640042.98
-10.9735598	-0.617285144	-2.85075679	0	-0.30517578	0.061035156	2.975170926	-9.00327176	-0.230883786	-0.30517578	2.1362305	1.2817383	5.41560054	9.67438948	0.43664550720000006	-0.79345703	-1.7700195	-0.79345703	-9.82153354	-1.89013678	3.0768554320000003	0.18310547	-0.12207031	-0.24414062	-1.1771484620000001	10.241431200000001	3.8556396760000005	0.4272461	-0.8544922	0.12207031	0.9725830072	10.52614766	-0.15551757200000002	-0.91552734	0.4272461	2.0751953	1549640043.02
-9.868188400000001	-0.5048339856	-2.27893071	-0.6713867	-1.2817383	0.30517578	3.12351088	-9.81914038	-0.663940396	0.4272461	1.7700195	1.0375977	5.8271241	9.405224640000002	1.03359375	0.30517578	-0.24414062	-0.9765625	-9.6385009	-1.8662109620000003	3.1821288940000003	-0.18310547	-0.061035156	-0.24414062	-0.8122802520000001	10.536913940000002	4.200170926	0.061035156	-0.18310547	0.061035156	1.0993896760000001	10.259375	-1.3302734620000003	-0.061035156	-0.48828125	0.061035156	1549640043.059
-8.762817392	-0.5335449280000001	-1.41042482	-0.6713867	0	0.36621094	3.27663588	-10.083520860000002	-1.239355432	0.6713867	1.2817383	0.4272461	5.842675720000001	8.749658246000001	1.8028076080000002	0.7324219	1.2207031	-0.7324219	-8.91235324	-1.3482177520000003	2.81726088	-0.12207031	-0.12207031	-0.12207031	-0.8732910340000001	9.64328624	3.899902356	-0.24414062	0.18310547	0	1.620971646	9.212622300000001	0.648388678	0.9765625	0.9765625	-0.9765625	1549640043.099
-8.906372300000001	-0.762036142	-1.623364218	-0.5493164	0.12207031	0.18310547	3.3149170320000003	-9.285595746	-1.435546924	0.36621094	0.91552734	-0.7324219	5.28999002	8.72692842	2.1102538940000004	0.24414062	0.91552734	-0.36621094	-8.646777160000001	-1.3039550720000002	2.5995362400000004	-0.061035156	-0.5493164	0	-1.1352783540000002	8.72932158	3.42736821	-0.4272461	0.061035156	-0.12207031	2.54689946	8.518774460000001	2.135375998	1.0375977	3.4179688	-0.9765625	1549640043.139
-9.040356430000001	-0.9594238220000001	-1.988232428	-0.18310547	0.48828125	0.12207031	3.0959961060000003	-8.675488220000002	-1.476220746	0.18310547	0.6713867	-1.6479492	4.8892334260000005	9.08342302	1.9786621400000002	-0.4272461	-0.48828125	-0.30517578	-8.86809056	-1.6329346040000001	2.8041014400000006	-0.30517578	-0.48828125	0	-1.1735596040000003	8.918335160000002	3.3783202880000003	-0.12207031	-0.30517578	0	2.3076415740000003	8.68745108	1.757348642	0.9765625	1.0375977	-1.159668	1549640043.179
-9.917236420000002	-1.07785643	-2.112646466	-0.36621094	0.79345703	0	3.0959961060000003	-8.675488220000002	-1.476220746	0.18310547	0.6713867	-1.6479492	5.09260234	9.157592752000001	1.8063964660000003	-0.30517578	-0.4272461	-0.4272461	-9.00805661	-1.7681152160000002	3.0828369600000003	-0.61035156	-0.4272461	0	-0.9773681610000001	9.43513179	3.7252441100000007	0.12207031	-0.18310547	0.12207031	1.412817392	9.441113220000002	2.031298822	0.30517578	-1.0986328	-1.5869141	1549640043.219
-10.965185700000001	-1.1723632788	-2.854345746	-0.12207031	0	-0.061035156	2.295678714	-8.85253894	-1.429565396	0.24414062	0.48828125	-1.8920898	5.21342752	9.463842752000001	1.6903564300000002	0.061035156	0.36621094	-0.61035156	-9.395654254	-1.3015625000000002	3.069677716	-0.61035156	-1.2207031	0.061035156	-0.8062988220000001	9.69233426	3.7886474640000007	-0.12207031	0.12207031	0.30517578	1.42836911	9.99021016	1.9212402160000002	0.30517578	-1.4648438	-1.8920898	1549640043.259
-9.616967752	-0.8122802520000001	-2.4488037140000003	-0.18310547	-0.91552734	0.18310547	2.1437500000000003	-9.11452626	-1.562353534	0.6713867	-0.91552734	-1.2207031	5.132080072	9.750951980000002	1.6365234620000002	0.061035156	0.91552734	-0.79345703	-9.482983426	-0.576611322	3.8843505400000002	-0.18310547	0.4272461	0	-0.7895507788	10.087109620000001	3.466845746	-0.30517578	0.24414062	0.36621094	3.2060547120000003	10.16127896	0.6340332068000001	1.159668	-1.4038086	-1.3427734	1549640043.299
-8.644384980000002	-0.49526367800000004	-2.115039038	0	0.79345703	-0.061035156	2.2382567900000003	-9.32028804	-1.6783935700000001	0.4272461	-1.5869141	-0.91552734	4.771997104	9.450683606	1.4176025360000002	0	0.36621094	-0.48828125	-8.911157248	-0.248828125	3.5206787140000007	0.061035156	-0.8544922	-0.12207031	-1.1053711060000002	9.7150634	3.1641846040000003	-0.24414062	0.24414062	0.30517578	2.9117675720000005	9.82153354	0.9881347840000001	1.159668	-1.4038086	-1.3427734	1549640043.339
-8.991308606	-0.7105957068000001	-2.94765625	0.12207031	1.0986328	-0.36621094	2.5492920320000003	-8.730517572	-1.412817392	-0.18310547	-1.4648438	-0.79345703	4.317407248	9.27602536	1.069482428	-0.18310547	-0.4272461	-0.24414062	-8.866894568000001	-0.38999023560000007	3.6690185700000004	0.24414062	0	-0.12207031	-1.335058606	9.2808107	2.9667969240000005	-0.18310547	-0.36621094	0.12207031	2.86152356	9.298754892	0.885253894	0.79345703	-0.91552734	-1.4038086	1549640043.379
-9.449487320000001	-0.8074951080000001	-3.505126996	0.12207031	0.48828125	-0.24414062	2.8399902160000003	-8.15988768	-1.008471646	-0.6713867	-0.30517578	-0.5493164	4.06977536	9.29277356	0.734521466	-0.18310547	-1.0986328	-0.48828125	-9.05231929	-0.5526855432	3.7037110600000003	0.12207031	-0.30517578	-0.18310547	-0.7668212860000001	9.402832068	2.899804712	0.061035156	-0.48828125	0	3.48957518	9.22338858	0.6208740020000001	0.8544922	-0.4272461	-0.8544922	1549640043.419
-9.49733876	-0.592163089	-3.4955566100000004	-0.061035156	0.4272461	-0.18310547	2.78017572	-8.28908696	-0.6519775360000001	-0.9765625	0.91552734	-0.12207031	4.15471196	9.2042482	0.5132080072	0.061035156	-0.8544922	-1.0375977	-9.027197480000002	-0.5096191394	3.71328125	0	0.24414062	-0.12207031	-0.227294928	9.65405252	2.9237304320000006	0.18310547	-0.24414062	-0.12207031	3.3627685700000005	9.5021241	0.668725589	0.4272461	0.061035156	-0.4272461	1549640043.459
-9.363354532	-0.5203857428	-3.584082068	-0.12207031	0.48828125	-0.24414062	2.604321286	-8.6599366	-0.4450195288	-0.9765625	1.159668	0.36621094	4.3975586060000005	9.0858152	0.4821044928	0.48828125	-0.061035156	-1.4648438	-8.901586960000001	-0.4342529254	3.63432608	0	0.18310547	-0.061035156	-0.10766601440000001	9.637304712	2.8698974640000006	0.18310547	0.061035156	-0.12207031	2.5492920320000003	9.693530252	0.22849121400000003	0.36621094	-0.12207031	-0.36621094	1549640043.499
-9.3573732	-0.6890625	-3.7300292540000006	-0.30517578	0.061035156	-0.30517578	2.6760987400000005	-8.9494384	-0.2918945288	-0.8544922	0.91552734	0.5493164	4.526757788	9.108544928	0.592163089	0.79345703	0.6713867	-1.7089844	-8.80109874	-0.379223642	3.4680420320000005	-0.061035156	0	0	-0.16389160340000003	9.423168930000001	2.6964355040000005	0.12207031	0.24414062	-0.18310547	2.4081298920000003	9.681567392	0.062207030760000004	0.48828125	0.12207031	-0.36621094	1549640043.539
-9.284399460000001	-0.8242431610000001	-3.6869628600000004	-0.30517578	-0.12207031	-0.18310547	2.9321045320000003	-9.08222644	-0.1064697284	-0.8544922	0.9765625	0.4272461	4.395166034	9.35856929	0.5562744110000001	0.7324219	0.24414062	-1.5869141	-8.884838760000001	-0.3289794928	3.4800048920000006	-0.061035156	0.061035156	0.061035156	-0.3529052716	9.36933606	2.5349366	0.12207031	0.18310547	-0.30517578	2.45	9.676782248	0.0765625	0.30517578	0	-0.30517578	1549640043.579
-9.15041484	-0.80988768	-3.6008300720000004	-0.36621094	0.061035156	-0.18310547	3.0433594240000006	-9.10734874	0.1064697284	-0.79345703	1.159668	0.12207031	4.483691394	9.555957068	0.515600589	0.48828125	-0.24414062	-1.2817383	-8.95183107	-0.3289794928	3.466845746	-0.18310547	0.12207031	0.12207031	-0.5813964856000001	9.449487320000001	2.503832968	0.36621094	0.12207031	-0.30517578	2.404541034	9.624145468	0.0478515625	0.24414062	0.24414062	-0.061035156	1549640043.619
