# Supplementary material for: A deep learning approach for lower back-pain risk prediction during manual lifting
Source: PLoS One. 2021 Feb 19;16(2):e0247162. doi: 10.1371/journal.pone.0247162 (PMC7894914; doi:10.1371/journal.pone.0247162)
Supplement: S1 Data — (ZIP) [file pone.0247162.s001.zip › source-used/Subject_02_P2_Zone11_T3.csv]

Side_A_x	Side_A_y	Side_A_z	Side_G_x	Side_G_y	Side_G_z	LtWt_A_x	LtWt_A_y	LtWt_A_z	LtWt_G_x	LtWt_G_y	LtWt_G_z	RtWt_A_x	RtWt_A_y	RtWt_A_z	RtWt_G_x	RtWt_G_y	RtWt_G_z	Back_A_x	Back_A_y	Back_A_z	Back_G_x	Back_G_y	Back_G_z	UArm_A_x	UArm_A_y	UArm_A_z	UArm_G_x	UArm_G_y	UArm_G_z	Thig_A_x	Thig_A_y	Thig_A_z	Thig_G_x	Thig_G_y	Thig_G_z	Time_stp
-9.10734874	-0.49885253600000007	-4.044653354	0	0	-0.061035156	2.7275389400000005	-8.8214357	-0.7560547120000001	-0.061035156	-0.061035156	0	3.447705072	9.8251223	-0.12321777160000001	0.061035156	-0.061035156	-0.061035156	-9.121704074	-0.454589856	3.12351088	-0.061035156	0	0	-1.24294429	9.65405252	2.5851807100000004	0.061035156	0	-0.061035156	1.1639892572000001	9.791625900000001	-0.44143066100000006	0	-0.061035156	-0.061035156	1549641280.283
-9.124096940000001	-0.5443115216000001	-4.059008786	0	0	-0.061035156	2.721557608	-8.83698732	-0.7010253600000002	-0.061035156	-0.061035156	0	3.4441162140000006	9.8418705	-0.0693847644	0.061035156	-0.12207031	-0.061035156	-9.11572284	-0.47373047120000006	3.092407248	-0.061035156	0	0	-1.252514676	9.649267572	2.58278804	0.061035156	-0.061035156	-0.061035156	1.1316894568000002	9.77607428	-0.47373047120000006	-0.061035156	-0.061035156	-0.061035156	1549641280.323
-9.1193116	-0.571826178	-4.08652356	0	-0.061035156	-0.061035156	2.72036142	-8.85493161	-0.7010253600000002	-0.061035156	0	0.061035156	3.4632567900000004	9.884936600000001	0.028710937500000002	0.061035156	-0.061035156	-0.061035156	-9.12888179	-0.462963858	3.09121106	-0.061035156	0	0	-1.2154297120000002	9.67558606	2.598339856	0.061035156	0	-0.061035156	1.1508300720000002	9.791625900000001	-0.48090820680000007	0	0	-0.061035156	1549641280.363
-9.092993210000001	-0.594555661	-4.03747554	0	0	-0.061035156	2.7359130400000002	-8.866894568000001	-0.7034179712000002	-0.061035156	0	0.061035156	3.5015380400000002	9.883740020000001	0.028710937500000002	0.061035156	0	-0.12207031	-9.1276857	-0.47373047120000006	3.063696286	-0.061035156	0	0	-1.239355432	9.676782248	2.59116214	0	0	-0.061035156	1.1316894568000002	9.791625900000001	-0.517993161	0	0	-0.061035156	1549641280.403
-9.10974092	-0.5909667932	-4.076953076	0	0	-0.061035156	2.7359130400000002	-8.866894568000001	-0.7034179712000002	-0.061035156	0	0	3.5015380400000002	9.883740020000001	0.028710937500000002	0	0	-0.061035156	-9.124096940000001	-0.46416014400000005	3.0158447480000006	-0.061035156	0	0	-1.296777356	9.6552491	2.5636474640000007	0	0	-0.061035156	1.0958007788	9.816748200000001	-0.48090820680000007	-0.061035156	0	-0.061035156	1549641280.443
-9.096582068	-0.5981445288	-4.099682608	0	0	-0.061035156	2.68327626	-8.880053420000001	-0.7512695288	0	-0.061035156	-0.061035156	3.4955566100000004	9.85502896	-0.046655271600000006	0	0	-0.061035156	-9.11452626	-0.45578614200000006	2.9955077880000003	-0.061035156	0	0	-1.312329074	9.65285643	2.548095746	0	0	-0.061035156	1.0371826080000002	9.810766280000001	-0.517993161	-0.061035156	0	-0.061035156	1549641280.483
-9.072656250000001	-0.571826178	-4.09011232	-0.061035156	0	0	2.63183606	-8.883642572	-0.7381103240000001	0	-0.061035156	-0.061035156	3.4955566100000004	9.85502896	-0.046655271600000006	-0.061035156	0	-0.061035156	-9.102563400000001	-0.4450195288	2.975170926	-0.061035156	-0.061035156	0	-1.32788089	9.63969748	2.5086182100000003	0	0	0	1.1340820288	9.786840560000002	-0.47253417540000003	0	-0.061035156	-0.061035156	1549641280.523
-9.07504892	-0.571826178	-4.093701080000001	-0.061035156	0.061035156	0	2.592358426	-8.86809056	-0.740502896	0	-0.061035156	-0.061035156	3.514697284	9.82392572	-0.09211425720000001	-0.061035156	-0.061035156	0	-9.09179712	-0.423486322	2.95961911	-0.061035156	-0.061035156	0	-1.3577880400000002	9.62055661	2.4799072480000004	0	0	0	1.1352783540000002	9.785644568	-0.4689453076	0	0	-0.061035156	1549641280.563
-9.096582068	-0.6160888580000001	-4.124804712	0	0	0	2.5744139400000003	-8.884838760000001	-0.7010253600000002	0	-0.061035156	-0.061035156	3.4931639400000005	9.83229982	-0.19140625	-0.061035156	0	0.061035156	-9.07983426	-0.40434570680000004	2.9667969240000005	-0.061035156	-0.12207031	0	-1.3470214660000002	9.646875000000001	2.4751221040000004	0	-0.061035156	0	1.0826415740000002	9.782055710000002	-0.5096191394	0	0	-0.061035156	1549641280.603
-9.10495607	-0.619677716	-4.12241214	-0.061035156	0	0	2.58278804	-8.907568390000002	-0.686669928	0	-0.061035156	-0.061035156	3.4931639400000005	9.83229982	-0.19140625	0	0	0.061035156	-9.102563400000001	-0.3959716754	3.01464856	-0.061035156	-0.12207031	0	-1.331469748	9.668408246	2.47871106	0	-0.061035156	0.061035156	1.1053711060000002	9.77607428	-0.5084228534	0	0	-0.061035156	1549641280.645
-9.102563400000001	-0.6459961060000001	-4.1236084260000005	-0.061035156	0	0	2.5995362400000004	-8.917138580000001	-0.643603534	0	-0.061035156	-0.061035156	3.4823974640000004	9.845459260000002	-0.1854248004	0	0	0.061035156	-9.11572284	-0.3935791034	3.0613037140000006	-0.061035156	-0.12207031	0	-1.296777356	9.67438948	2.47631839	0	-0.061035156	0.061035156	1.0934082068000002	9.786840560000002	-0.458178714	0	0	-0.061035156	1549641280.69
-9.0858152	-0.6459961060000001	-4.1331787140000005	-0.061035156	0	0	2.605517572	-8.881250000000001	-0.6292480432	0	-0.061035156	-0.061035156	3.4560790740000003	9.845459260000002	-0.1208251996	0	-0.061035156	0.061035156	-9.131274460000002	-0.3947753894	3.0900146760000005	-0.061035156	-0.12207031	0	-1.2417480040000002	9.668408246	2.49426268	0	-0.061035156	0	1.063500998	9.79880342	-0.4821044928	0	0	0	1549641280.723
-9.087011780000001	-0.6340332068000001	-4.124804712	0	0	0	2.6174804320000002	-8.859716754	-0.6507812500000001	0.061035156	-0.061035156	-0.061035156	3.4560790740000003	9.845459260000002	-0.1208251996	0	0	0	-9.10734874	-0.40434570680000004	3.057714856	-0.061035156	-0.061035156	0	-1.1962890380000002	9.69113768	2.4990478240000003	0	0	0	1.0120605432	9.797607428000001	-0.49406739200000005	0	0.061035156	0	1549641280.762
-9.0858152	-0.5610595746000001	-4.148730432000001	-0.061035156	0	0	2.6378173920000005	-8.85253894	-0.702221646	0.061035156	-0.061035156	-0.061035156	3.47163089	9.87177716	-0.0825439496	0	0.061035156	0	-9.096582068	-0.37683107	3.05053714	-0.061035156	-0.12207031	0	-1.29558107	9.687548920000001	2.4655516200000003	0	0	0	1.0503417932	9.792822480000002	-0.516796875	0	-0.061035156	0	1549641280.803
-9.08461911	-0.573022464	-4.164282248	-0.061035156	-0.061035156	0	2.6378173920000005	-8.85253894	-0.702221646	0.061035156	-0.061035156	-0.061035156	3.4835937500000003	9.911254500000002	-0.053833007200000005	-0.061035156	-0.061035156	0	-9.09060054	-0.3541015576	3.0792480040000005	-0.061035156	-0.18310547	0	-1.33386232	9.693530252	2.454785144	-0.061035156	-0.061035156	0	1.0886230432000001	9.780859620000001	-0.5084228534	0.061035156	-0.061035156	0	1549641280.842
-9.040356430000001	-0.5897705072	-4.11643071	-0.061035156	0	0	2.65935054	-8.81066893	-0.763232428	0	-0.061035156	-0.061035156	3.4979492800000003	9.89570288	-0.0657958966	-0.061035156	-0.061035156	0.061035156	-9.08461911	-0.3529052716	3.1079589660000004	0	-0.12207031	-0.061035156	-1.3015625000000002	9.700707968000001	2.4846923920000004	-0.061035156	-0.061035156	0	1.1328857428	9.780859620000001	-0.4904785144	0	0	0	1549641280.882
-9.055908246000001	-0.5562744110000001	-4.12839357	-0.061035156	0	0.061035156	2.65935054	-8.81066893	-0.763232428	-0.061035156	-0.061035156	-0.061035156	3.4656494600000003	9.859814300000002	-0.0825439496	-0.12207031	-0.061035156	0.061035156	-9.065478240000001	-0.3959716754	3.134277356	0	-0.12207031	-0.061035156	-1.238159146	9.6636232	2.47033696	-0.061035156	-0.061035156	0	1.15441893	9.765307608	-0.492871106	0	0	0	1549641280.922
-9.089404254	-0.5263671924000001	-4.1511230040000004	-0.061035156	0	0.061035156	2.739501996	-8.814257788	-0.716577176	-0.061035156	-0.061035156	-0.061035156	3.5015380400000002	9.83110324	-0.11843261780000001	-0.12207031	-0.061035156	0	-9.05471196	-0.4091308606000001	3.1593994600000004	-0.061035156	-0.12207031	-0.061035156	-1.2106445288	9.645678420000001	2.489477536	-0.061035156	-0.061035156	0	1.1484375	9.76770018	-0.5084228534	0	-0.061035156	0	1549641280.962
-9.088207968	-0.5132080072	-4.148730432000001	-0.061035156	-0.061035156	0.061035156	2.77180162	-8.848950180000001	-0.717773462	-0.061035156	-0.061035156	-0.12207031	3.5015380400000002	9.83110324	-0.11843261780000001	-0.061035156	0	0	-9.058300720000002	-0.40793457460000004	3.178540036	-0.061035156	-0.12207031	-0.061035156	-1.178344748	9.676782248	2.501440396	-0.061035156	-0.061035156	0	1.138867212	9.76171875	-0.5467041034000001	-0.061035156	-0.061035156	0	1549641281.002
-9.089404254	-0.49765625	-4.124804712	-0.061035156	-0.061035156	0.061035156	2.77180162	-8.848950180000001	-0.717773462	-0.061035156	-0.061035156	-0.12207031	3.5326415740000003	9.839477340000002	-0.1064697284	-0.061035156	0	0	-9.031982428000001	-0.42587889400000006	3.192895468	-0.061035156	-0.18310547	-0.061035156	-1.2010742212	9.668408246	2.5050292540000005	-0.061035156	-0.061035156	0	1.1257080072	9.777270468000001	-0.5371337860000001	-0.061035156	0	0	1549641281.042
-9.103759980000001	-0.5036376800000001	-4.136767572	-0.061035156	-0.061035156	0.061035156	2.7323242800000003	-8.846557608000001	-0.6830810700000001	-0.061035156	-0.061035156	-0.12207031	3.60202626	9.81315944	-0.04426269568	-0.061035156	0	0	-9.021215560000002	-0.43066405760000004	3.2144287140000003	-0.061035156	-0.24414062	-0.061035156	-1.2082519568	9.640893570000001	2.5134033540000003	-0.061035156	-0.061035156	0.061035156	1.1472412140000001	9.756933606	-0.5431152356000001	0	-0.12207031	0	1549641281.082
-9.101367212000001	-0.49167482	-4.11044928	-0.061035156	-0.061035156	0.061035156	2.7347167540000004	-8.84296875	-0.6818847840000001	-0.061035156	-0.061035156	-0.12207031	3.60202626	9.81315944	-0.04426269568	-0.12207031	-0.061035156	0	-9.026000900000001	-0.4378417932	3.2646728240000003	-0.061035156	-0.18310547	-0.061035156	-1.15441893	9.65405252	2.536132788	-0.061035156	-0.061035156	0.061035156	1.113745108	9.792822480000002	-0.5455078076000001	0	-0.18310547	0	1549641281.122
-9.122900360000001	-0.47014160340000005	-4.1236084260000005	-0.061035156	-0.061035156	0.061035156	2.7347167540000004	-8.84296875	-0.6818847840000001	0	-0.061035156	-0.12207031	3.637915036	9.8083741	-0.03947753894	-0.061035156	0	0	-9.031982428000001	-0.4330566394	3.3149170320000003	-0.061035156	-0.18310547	-0.061035156	-1.119726538	9.668408246	2.55527356	-0.061035156	-0.061035156	0.061035156	1.159204074	9.780859620000001	-0.5287597644	0.061035156	-0.061035156	0	1549641281.162
-9.100170926	-0.49765625	-4.120019568	-0.061035156	-0.12207031	0	2.7550537140000007	-8.8728759	-0.6507812500000001	-0.061035156	-0.061035156	-0.12207031	3.6690185700000004	9.81435504	-0.026318359620000002	-0.12207031	-0.12207031	0.061035156	-9.023608426000001	-0.45339357	3.3472167540000006	-0.061035156	-0.18310547	-0.061035156	-1.1245117212000002	9.669604532000001	2.5564697480000005	-0.061035156	-0.061035156	0.061035156	1.102978534	9.790429712	-0.5431152356000001	0	-0.061035156	-0.061035156	1549641281.202
-9.065478240000001	-0.501245108	-4.10207518	0	-0.12207031	0	2.7813721040000003	-8.866894568000001	-0.6735107428000001	0	-0.061035156	-0.061035156	3.6690185700000004	9.81435504	-0.026318359620000002	-0.061035156	0	0.061035156	-9.021215560000002	-0.462963858	3.3759277160000005	-0.061035156	-0.12207031	-0.061035156	-1.0718750000000001	9.669604532000001	2.5791992800000005	-0.061035156	-0.061035156	0.061035156	1.1269042932	9.782055710000002	-0.592163089	0	-0.12207031	-0.061035156	1549641281.242
-9.088207968	-0.4605712860000001	-4.099682608	-0.061035156	0	0	2.7969239200000002	-8.834594748	-0.65676268	0	-0.061035156	-0.061035156	3.6355224640000006	9.77966304	-0.007177734620000001	-0.061035156	0	0.061035156	-9.004467752000002	-0.46655273560000005	3.3962646760000004	-0.061035156	-0.18310547	-0.061035156	-1.031201178	9.630126800000001	2.5971435700000005	-0.061035156	0	0.061035156	1.1807373200000002	9.753344748	-0.5120117212	0	-0.061035156	0	1549641281.282
-9.101367212000001	-0.43664550720000006	-4.121215854000001	-0.061035156	-0.061035156	0	2.7969239200000002	-8.834594748	-0.65676268	0	-0.061035156	-0.12207031	3.599633786	9.77248552	0.00478515625	-0.061035156	-0.061035156	0.061035156	-9.00805661	-0.45937500000000003	3.4166014400000004	-0.061035156	-0.061035156	-0.061035156	-1.038378894	9.62773462	2.5839844240000005	-0.061035156	0	0	1.106567392	9.790429712	-0.5897705072	0	-0.12207031	0	1549641281.323
-9.098974640000002	-0.43664550720000006	-4.1140380400000005	-0.061035156	-0.061035156	0	2.79213858	-8.844164840000001	-0.6711181610000001	0	-0.061035156	-0.061035156	3.6235596040000004	9.782055710000002	-0.026318359620000002	-0.061035156	0	0	-8.994897660000001	-0.43664550720000006	3.4142089660000003	-0.061035156	-0.12207031	-0.061035156	-1.070678714	9.650463760000001	2.566040036	-0.061035156	0	0	1.1711669928000001	9.782055710000002	-0.6041259784	0	-0.061035156	0	1549641281.362
-9.09179712	-0.4354492212	-4.106860324	-0.061035156	0	0	2.79213858	-8.844164840000001	-0.6711181610000001	0	-0.061035156	-0.061035156	3.61638179	9.77607428	-0.07058105432	-0.061035156	0	0	-8.991308606	-0.4450195288	3.4154052520000002	-0.061035156	-0.061035156	-0.061035156	-1.0826415740000002	9.64328624	2.5636474640000007	-0.061035156	0	0	1.1580077880000001	9.8	-0.5825927716	0	0	0	1549641281.402
-9.103759980000001	-0.440234375	-4.111645468	-0.061035156	-0.061035156	0	2.7885498200000005	-8.847753894	-0.668725589	-0.061035156	-0.061035156	-0.061035156	3.5302491000000003	9.770092752000002	-0.07895508180000001	0	0	0	-8.980542032	-0.44621582460000003	3.420190396	-0.061035156	-0.061035156	0	-1.0754638580000002	9.632519568000001	2.5636474640000007	0	0	0	1.1735596040000003	9.782055710000002	-0.5634521466	0	0	0	1549641281.442
-9.096582068	-0.45578614200000006	-4.106860324	-0.061035156	-0.061035156	0	2.798120108	-8.84057608	-0.67709964	0	-0.061035156	-0.061035156	3.5302491000000003	9.770092752000002	-0.07895508180000001	0	-0.061035156	0	-8.987719748	-0.454589856	3.4596679320000003	-0.061035156	-0.061035156	0	-1.0515380890000001	9.65405252	2.57680661	-0.061035156	-0.061035156	0	1.19270018	9.77966304	-0.5802001800000001	0	0	0	1549641281.482
-9.076245108	-0.4486083966	-4.091308606	0	0	0	2.798120108	-8.84057608	-0.67709964	0	-0.061035156	-0.061035156	3.5565673920000003	9.785644568	-0.03588867212	0	0	-0.061035156	-8.9661866	-0.4521972644	3.40703125	-0.061035156	-0.061035156	0	-1.035986322	9.640893570000001	2.5839844240000005	0	0	-0.061035156	1.153222644	9.78444838	-0.593359375	-0.061035156	0	0	1549641281.522
-9.11572284	-0.41870117800000006	-4.1236084260000005	-0.061035156	0	0	2.7861572480000003	-8.838183606000001	-0.668725589	0	0	0	3.5972412140000003	9.782055710000002	0.01674804712	0	0	-0.061035156	-8.96259784	-0.44980469240000004	3.408227536	-0.061035156	-0.061035156	0	-1.0934082068000002	9.62653804	2.545703076	0	0	0	1.1472412140000001	9.7832518	-0.6005371106	-0.061035156	-0.061035156	0	1549641281.562
-9.103759980000001	-0.42587889400000006	-4.11643071	0	-0.061035156	0	2.819653354	-8.85253894	-0.6926513580000001	0	-0.061035156	0	3.62236322	9.8263179	-0.002392578076	-0.061035156	-0.12207031	-0.061035156	-8.96977536	-0.42707518000000005	3.4381347840000003	0	-0.12207031	0	-1.146044928	9.666015380000001	2.5421141200000004	0	-0.061035156	0	1.181933606	9.76889676	-0.61848143	0	0	0	1549641281.602
-9.095385880000002	-0.4378417932	-4.07336412	0	0	0	2.819653354	-8.85253894	-0.6926513580000001	0	-0.061035156	0	3.7120849640000007	9.81914038	-0.02990722644	0	-0.061035156	0	-8.96140126	-0.41152344240000005	3.4381347840000003	0	-0.061035156	0	-1.0862304712000002	9.686352340000001	2.55527356	0	-0.061035156	0	1.184326178	9.782055710000002	-0.569433606	0	0	0	1549641281.642
-9.10615216	-0.4450195288	-4.064990216	0	0	0	2.83640126	-8.8046875	-0.641210962	-0.061035156	0	0	3.637915036	9.7748777	-0.019140625	0	-0.061035156	0	-8.96259784	-0.42707518000000005	3.4536866	0	-0.061035156	0	-1.0491455072	9.6636232	2.5337402160000004	0	-0.061035156	0	1.175952176	9.7748777	-0.5957519568	-0.061035156	-0.061035156	0	1549641281.682
-9.113330072	-0.4450195288	-4.109252896	0	0	0	2.83640126	-8.8046875	-0.641210962	-0.061035156	0	0	3.637915036	9.7748777	-0.019140625	-0.061035156	-0.061035156	0	-8.96259784	-0.440234375	3.46086412	0	-0.061035156	0	-1.025219748	9.651660340000001	2.537329074	0	-0.061035156	0	1.191503894	9.77128894	-0.5825927716	-0.061035156	-0.061035156	0	1549641281.722
-9.120507788000001	-0.424682608	-4.094897464000001	0	-0.061035156	0	2.8830566100000006	-8.814257788	-0.660351538	0	0	0	3.645092752	9.792822480000002	-0.03828125	0	-0.061035156	0	-8.96140126	-0.4330566394	3.4620605040000005	0	0	-0.061035156	-0.9989013580000001	9.683960160000002	2.5540771760000003	0	-0.061035156	0	1.211840854	9.77607428	-0.539526358	-0.061035156	-0.061035156	0	1549641281.762
-9.11213408	-0.40793457460000004	-4.082934604	0	-0.061035156	0	2.86870108	-8.8046875	-0.6854736419999999	0	0	-0.061035156	3.6702148560000003	9.8083741	-0.0346923822	0	0	-0.061035156	-8.968579074	-0.454589856	3.458471646	0	0	-0.061035156	-1.0168457068	9.69472644	2.55048822	0	0	-0.061035156	1.1903076080000001	9.77966304	-0.553881839	-0.061035156	0	0	1549641281.802
-9.11213408	-0.3959716754	-4.079345746	0	-0.061035156	0	2.845971646	-8.80349092	-0.708203125	0	0	-0.061035156	3.6702148560000003	9.8083741	-0.0346923822	0	0	-0.061035156	-8.95063498	-0.4521972644	3.4548827880000004	0	0	-0.061035156	-1.0515380890000001	9.680371106	2.5337402160000004	0	-0.061035156	0	1.21303714	9.780859620000001	-0.5981445288	-0.061035156	0	0	1549641281.842
-9.10495607	-0.3959716754	-4.078149460000001	0	-0.061035156	0	2.845971646	-8.80349092	-0.708203125	0	0	-0.061035156	3.6833741	9.81555162	-0.01076660144	0	-0.061035156	0	-8.9410643	-0.43186035340000006	3.4596679320000003	0	0	-0.061035156	-1.0670898560000002	9.689941394000002	2.5301512600000002	0	-0.061035156	-0.061035156	1.2261962860000002	9.780859620000001	-0.5610595746000001	0	-0.061035156	0	1549641281.882
-9.108544928	-0.38999023560000007	-4.075756790000001	0	-0.061035156	0	2.8316162140000003	-8.787939300000001	-0.717773462	-0.061035156	0	-0.061035156	3.6773925720000005	9.8251223	0.015551758180000002	0	-0.061035156	0	-8.935082968000001	-0.4354492212	3.44890126	0	-0.061035156	-0.061035156	-1.0563232428000002	9.683960160000002	2.5433105040000004	0	-0.061035156	0	1.23696286	9.77128894	-0.5634521466	-0.061035156	-0.061035156	0	1549641281.922
-9.095385880000002	-0.387597644	-4.070971646	0	0	0	2.8268310700000003	-8.791528060000001	-0.729736322	-0.061035156	0	-0.061035156	3.658251996	9.81914038	0.019140625	-0.061035156	-0.061035156	0	-8.936279254	-0.44143066100000006	3.476416034	0	-0.061035156	-0.061035156	-1.0371826080000002	9.69472644	2.54689946	0	-0.061035156	0	1.272851538	9.76889676	-0.5586669928	0	-0.061035156	0	1549641281.962
-9.11213408	-0.3828125	-4.076953076	-0.061035156	-0.061035156	0	2.8232422120000003	-8.83100589	-0.707006839	-0.061035156	0	-0.061035156	3.6331298920000004	9.834692000000002	0.01794433606	-0.061035156	-0.12207031	0	-8.95183107	-0.46416014400000005	3.4800048920000006	-0.061035156	0	-0.061035156	-1.053930661	9.700707968000001	2.5433105040000004	-0.061035156	-0.061035156	-0.061035156	1.2537109620000002	9.76411142	-0.5431152356000001	0	-0.061035156	0	1549641282.002
-9.11213408	-0.401953125	-4.0960937500000005	-0.061035156	-0.061035156	0	2.8232422120000003	-8.83100589	-0.707006839	-0.061035156	0	-0.061035156	3.645092752	9.81555162	0.011962890380000002	-0.061035156	-0.061035156	-0.061035156	-8.94465306	-0.44980469240000004	3.458471646	-0.061035156	-0.061035156	-0.061035156	-1.0419677520000001	9.682763580000001	2.551684604	-0.061035156	-0.061035156	-0.061035156	1.2034667932	9.780859620000001	-0.5969482428	-0.061035156	-0.061035156	0	1549641282.041
-9.102563400000001	-0.3995605432	-4.082934604	-0.061035156	-0.061035156	0	2.8232422120000003	-8.85373552	-0.6747070288	-0.061035156	0	-0.061035156	3.62475589	9.796411240000001	0.005981445288000001	-0.061035156	0	-0.061035156	-8.9494384	-0.462963858	3.47163089	-0.061035156	0	-0.061035156	-1.0288086060000001	9.661230432000002	2.5445067900000002	-0.061035156	-0.061035156	-0.061035156	1.256103534	9.76889676	-0.5574707068000001	-0.061035156	0	0	1549641282.081
-9.113330072	-0.401953125	-4.06140126	-0.061035156	-0.061035156	0	2.816064496	-8.847753894	-0.6459961060000001	-0.061035156	-0.061035156	-0.061035156	3.6391114200000003	9.77607428	-0.01674804712	-0.061035156	0	-0.061035156	-8.942260880000001	-0.46416014400000005	3.4572753600000006	-0.061035156	-0.061035156	-0.061035156	-1.043164038	9.649267572	2.5385253600000004	-0.061035156	0	-0.061035156	1.2333740020000001	9.778466754	-0.569433606	0	-0.061035156	0	1549641282.121
-9.118115020000001	-0.39836425720000007	-4.08413089	-0.061035156	0	0	2.816064496	-8.847753894	-0.6459961060000001	-0.061035156	-0.061035156	-0.061035156	3.665429712	9.77607428	-0.05502929712000001	-0.061035156	0	-0.061035156	-8.95661592	-0.46535643000000004	3.4692382200000003	-0.061035156	0	-0.061035156	-1.052734375	9.65285643	2.5492920320000003	-0.061035156	-0.061035156	-0.061035156	1.227392572	9.78444838	-0.5754150360000001	-0.061035156	0	-0.061035156	1549641282.161
-9.118115020000001	-0.41271972840000004	-4.078149460000001	-0.061035156	-0.061035156	-0.061035156	2.8064941100000005	-8.850146760000001	-0.6507812500000001	0	0	-0.061035156	3.6797851440000002	9.77607428	-0.07177734424	-0.061035156	-0.061035156	-0.061035156	-8.948242212	-0.45578614200000006	3.47402356	-0.061035156	-0.061035156	-0.061035156	-1.076660144	9.65285643	2.5492920320000003	0	-0.061035156	-0.061035156	1.2154297120000002	9.778466754	-0.5610595746000001	-0.061035156	-0.061035156	-0.061035156	1549641282.201
-9.10974092	-0.41511232	-4.056616214000001	-0.061035156	0	-0.061035156	2.8136719240000003	-8.85732428	-0.659155252	0	0	-0.061035156	3.6546630400000004	9.756933606	-0.07416992212000001	-0.061035156	-0.12207031	0	-8.963793930000001	-0.4605712860000001	3.4800048920000006	-0.061035156	0	-0.061035156	-1.052734375	9.636108426000002	2.537329074	0	-0.061035156	-0.061035156	1.2285888580000002	9.766503894000001	-0.5778076080000001	0	-0.061035156	-0.061035156	1549641282.241
-9.10495607	-0.4521972644	-4.079345746	0	-0.061035156	-0.061035156	2.7945312500000004	-8.827417032000001	-0.6854736419999999	0	0	0	3.65944838	9.75214856	-0.08732910340000001	0	0	-0.061035156	-8.95661592	-0.4605712860000001	3.48598642	0	0.061035156	-0.061035156	-0.991723642	9.661230432000002	2.5744139400000003	0	0	-0.061035156	1.2321777160000003	9.76889676	-0.5598632788000001	0	0	-0.061035156	1549641282.281
-9.097778060000001	-0.417504892	-4.074560504000001	0	0	-0.061035156	2.8136719240000003	-8.825024460000002	-0.717773462	0	0	0	3.6486816100000006	9.770092752000002	-0.0418701178	0	0	-0.061035156	-8.935082968000001	-0.46535643000000004	3.484790036	0	0	0	-1.035986322	9.63969748	2.55527356	0	0	-0.061035156	1.21901857	9.77128894	-0.54191893	0	0	-0.061035156	1549641282.321
-9.118115020000001	-0.42109375000000004	-4.0960937500000005	-0.061035156	-0.061035156	-0.061035156	2.8136719240000003	-8.825024460000002	-0.717773462	0	0	0	3.62236322	9.80358876	0.005981445288000001	0	-0.061035156	-0.061035156	-8.942260880000001	-0.458178714	3.447705072	0	0	0	-1.114941394	9.646875000000001	2.5181884000000005	0	-0.061035156	-0.061035156	1.235766574	9.780859620000001	-0.571826178	0	-0.061035156	-0.061035156	1549641282.361
-9.08461911	-0.43186035340000006	-4.06140126	0	0	-0.061035156	2.834008786	-8.83698732	-0.7476806610000001	0	0	0	3.6738037140000004	9.8251223	-0.027514648560000004	0	-0.061035156	0	-8.955419928000001	-0.45100097840000003	3.452490216	0	0.061035156	0	-1.0862304712000002	9.69592302	2.5433105040000004	0	-0.061035156	-0.061035156	1.2477295320000001	9.777270468000001	-0.573022464	-0.061035156	-0.061035156	-0.061035156	1549641282.401
-9.1109375	-0.4426269568000001	-4.08413089	0	0	-0.061035156	2.834008786	-8.83698732	-0.7476806610000001	-0.061035156	-0.061035156	0	3.631933606	9.81315944	-0.0478515625	0	0	-0.061035156	-8.953027160000001	-0.4713378894	3.44890126	0	0.061035156	0	-1.062304712	9.6983152	2.545703076	0	0	-0.061035156	1.25729982	9.759326080000001	-0.5443115216000001	0	-0.061035156	-0.061035156	1549641282.441
-9.11691893	-0.4330566394	-4.088916034	0	0	-0.061035156	2.81726088	-8.807080072	-0.7105957068000001	-0.061035156	0	0	3.60202626	9.8	-0.01794433606	0	0	-0.061035156	-8.95183107	-0.4713378894	3.44890126	-0.061035156	0.061035156	0	-1.076660144	9.671997300000001	2.536132788	0	0	-0.061035156	1.2178222840000001	9.766503894000001	-0.5670410144	0	-0.061035156	-0.061035156	1549641282.481
-9.13725589	-0.41511232	-4.093701080000001	0	0	-0.061035156	2.81726088	-8.807080072	-0.7105957068000001	-0.061035156	0	0	3.6068116	9.82272914	-0.01076660144	0	0	-0.061035156	-8.97097194	-0.4605712860000001	3.4417237400000005	0	0.061035156	0	-1.0718750000000001	9.687548920000001	2.527758786	0	0	-0.061035156	1.234570288	9.782055710000002	-0.5550781250000001	-0.061035156	0.061035156	-0.061035156	1549641282.521
-9.121704074	-0.41152344240000005	-4.0960937500000005	-0.061035156	-0.061035156	-0.061035156	2.8579346040000004	-8.848950180000001	-0.702221646	-0.061035156	0	0	3.609204074	9.8418705	-0.00837402356	0	0	-0.061035156	-8.96977536	-0.4450195288	3.4213867800000006	0	0.061035156	0	-1.09819339	9.709082068	2.5301512600000002	0	0	-0.061035156	1.2202148560000001	9.777270468000001	-0.57421875	-0.061035156	-0.061035156	-0.061035156	1549641282.561
-9.10734874	-0.424682608	-4.085327176000001	-0.061035156	-0.061035156	-0.061035156	2.83879393	-8.86210962	-0.668725589	-0.061035156	0	0	3.625952176	9.82990764	0.00478515625	0	0	-0.061035156	-8.97097194	-0.4486083966	3.393872104	0	0.061035156	-0.061035156	-1.09819339	9.682763580000001	2.53254393	-0.061035156	0	-0.061035156	1.239355432	9.770092752000002	-0.5586669928	0	-0.061035156	-0.061035156	1549641282.601
-9.096582068	-0.4330566394	-4.075756790000001	-0.061035156	-0.061035156	-0.061035156	2.8268310700000003	-8.85253894	-0.643603534	-0.061035156	0	0	3.625952176	9.8179438	-0.02153320288	-0.061035156	0	-0.061035156	-8.985326980000002	-0.45937500000000003	3.3843016200000005	0	0.061035156	0	-1.079052716	9.676782248	2.527758786	0	0	-0.061035156	1.2477295320000001	9.7832518	-0.5431152356000001	-0.061035156	0	-0.061035156	1549641282.641
-9.095385880000002	-0.43066405760000004	-4.070971646	-0.061035156	0	-0.061035156	2.8316162140000003	-8.83579074	-0.6316406250000001	-0.061035156	0	0	3.640307608	9.8	-0.050244139400000006	-0.061035156	0	-0.061035156	-8.98173822	-0.46535643000000004	3.3603759000000006	0	0.061035156	-0.061035156	-1.081445288	9.676782248	2.527758786	-0.061035156	0	-0.061035156	1.246533246	9.758129892000001	-0.569433606	-0.061035156	0	-0.061035156	1549641282.681
-9.11452626	-0.45100097840000003	-4.072167932	-0.061035156	0	0	2.82084964	-8.838183606000001	-0.6723144568000001	0	0	0	3.640307608	9.816748200000001	-0.05502929712000001	-0.061035156	0.061035156	-0.061035156	-8.980542032	-0.45937500000000003	3.34841304	0	0.061035156	-0.061035156	-1.1269042932	9.680371106	2.516992212	-0.061035156	0	-0.061035156	1.239355432	9.765307608	-0.5646484424	-0.061035156	0.061035156	-0.061035156	1549641282.721
-9.1276857	-0.46416014400000005	-4.07336412	-0.061035156	-0.061035156	0	2.80051268	-8.829809800000001	-0.6974365020000001	0	0.061035156	0	3.6056152160000003	9.834692000000002	-0.052636719240000004	-0.061035156	-0.061035156	0	-8.99848642	-0.4474121106000001	3.31850589	0	0.061035156	-0.061035156	-1.18671875	9.680371106	2.5098144959999997	-0.061035156	0	0	1.2321777160000003	9.77607428	-0.5479003894	0	-0.061035156	-0.061035156	1549641282.761
-9.10734874	-0.462963858	-4.079345746	-0.061035156	0	0	2.79213858	-8.851342752	-0.724951178	0	0	0	3.6235596040000004	9.8251223	-0.0418701178	-0.061035156	0	0	-8.994897660000001	-0.4378417932	3.313720746	0	0.061035156	-0.061035156	-1.156811502	9.668408246	2.5134033540000003	-0.061035156	-0.061035156	0	1.225	9.77248552	-0.539526358	-0.061035156	-0.061035156	-0.061035156	1549641282.801
-9.10974092	-0.46774902160000004	-4.097290036	-0.061035156	-0.061035156	-0.061035156	2.777783246	-8.81665036	-0.7261474640000001	0	0	-0.061035156	3.575707968	9.80358876	-0.03588867212	-0.061035156	0	0	-9.024804712	-0.45339357	3.33046875	0	0.061035156	-0.061035156	-1.09819339	9.656445288	2.537329074	-0.061035156	0	0	1.19270018	9.777270468000001	-0.5658447284000001	0	-0.061035156	-0.061035156	1549641282.841
-9.0858152	-0.477319339	-4.07336412	0	0	0	2.777783246	-8.81665036	-0.7261474640000001	0	0	0	3.535034146	9.81196286	-0.050244139400000006	-0.061035156	-0.061035156	-0.061035156	-9.020019568	-0.47851562500000006	3.3268798920000004	0	0.12207031	-0.061035156	-1.0958007788	9.668408246	2.536132788	-0.061035156	0	-0.061035156	1.1699707068	9.777270468000001	-0.5849853534	0	-0.061035156	-0.061035156	1549641282.881
-9.11213408	-0.4354492212	-4.085327176000001	-0.061035156	0	-0.061035156	2.7538574280000003	-8.826220746	-0.7225586060000001	0	0	0	3.5422119600000004	9.810766280000001	-0.061010742800000003	-0.061035156	0	-0.061035156	-9.023608426000001	-0.45339357	3.289794928	0	0.061035156	0	-1.1304931610000002	9.651660340000001	2.5433105040000004	-0.061035156	0	-0.061035156	1.2202148560000001	9.77607428	-0.5108154254	-0.061035156	0	0	1549641282.921
-9.12648912	-0.4474121106000001	-4.121215854000001	-0.061035156	-0.061035156	-0.061035156	2.7478759000000004	-8.85732428	-0.6974365020000001	0	0	0	3.517089856	9.82392572	-0.0765625	-0.061035156	0	-0.061035156	-9.03916034	-0.45937500000000003	3.293383786	0	0.061035156	-0.061035156	-1.1484375	9.668408246	2.5445067900000002	-0.061035156	0	-0.061035156	1.1879150360000001	9.77248552	-0.5897705072	0	0	-0.061035156	1549641282.961
-9.095385880000002	-0.47971191100000005	-4.078149460000001	-0.061035156	-0.061035156	-0.061035156	2.749072284	-8.85253894	-0.687866214	0	0	0	3.5314452880000005	9.835888579999999	-0.09211425720000001	0	0	-0.061035156	-9.05471196	-0.4689453076	3.2790283540000003	0	0.061035156	-0.061035156	-1.129296875	9.682763580000001	2.5421141200000004	-0.061035156	-0.061035156	-0.061035156	1.211840854	9.78444838	-0.56823732	0	0	-0.061035156	1549641283.001
-9.094189300000002	-0.462963858	-4.057812500000001	0	0	-0.061035156	2.749072284	-8.85253894	-0.687866214	0	0	0	3.50991214	9.82153354	-0.095703125	0	0	-0.061035156	-9.07385234	-0.4521972644	3.282617212	0	0.18310547	-0.061035156	-1.0898193390000002	9.668408246	2.5720214660000003	-0.061035156	0	-0.061035156	1.2202148560000001	9.780859620000001	-0.539526358	0	-0.061035156	-0.061035156	1549641283.041
-9.125292932	-0.42707518000000005	-4.106860324	0	0	-0.061035156	2.751464856	-8.819042932	-0.6806884980000001	-0.061035156	0	0	3.4919677520000003	9.81315944	-0.04426269568	0	-0.061035156	-0.12207031	-9.029589660000001	-0.45698242800000005	3.18332518	-0.061035156	0.12207031	0	-1.138867212	9.636108426000002	2.519384784	0	0.061035156	-0.12207031	1.1903076080000001	9.785644568	-0.5598632788000001	0	-0.061035156	-0.061035156	1549641283.081
-9.12648912	-0.43186035340000006	-4.135571286	-0.061035156	-0.061035156	-0.061035156	2.74069838	-8.828613220000001	-0.6723144568000001	0	0.061035156	0	3.581689496	9.8083741	-0.027514648560000004	-0.061035156	0	-0.12207031	-9.03916034	-0.4438232428	3.1665771760000005	0	0.12207031	0	-1.19270018	9.6552491	2.503832968	0	0	-0.061035156	1.178344748	9.7832518	-0.6077148560000001	0	-0.061035156	-0.061035156	1549641283.121
-9.101367212000001	-0.44980469240000004	-4.1140380400000005	-0.061035156	-0.061035156	-0.061035156	2.777783246	-8.83100589	-0.686669928	0	0	0	3.6008300720000004	9.839477340000002	-0.031103515380000002	0	0	-0.061035156	-9.04753444	-0.423486322	3.16298822	0	0.061035156	0	-1.1771484620000001	9.68515625	2.528955072	0	0	-0.061035156	1.207055661	9.780859620000001	-0.592163089	-0.061035156	0	-0.061035156	1549641283.161
-9.072656250000001	-0.4450195288	-4.074560504000001	-0.061035156	-0.061035156	-0.061035156	2.73830571	-8.815454074	-0.6926513580000001	0	0	-0.061035156	3.611596646	9.8083741	-0.061010742800000003	0	0	-0.061035156	-9.0427491	-0.43664550720000006	3.1737548920000003	0	0.061035156	0	-1.1639892572000001	9.64328624	2.528955072	-0.061035156	0	-0.061035156	1.204663089	9.76770018	-0.5287597644	0	0	-0.061035156	1549641283.201
-9.11572284	-0.454589856	-4.085327176000001	-0.061035156	-0.12207031	-0.061035156	2.7371094240000002	-8.7963134	-0.693847644	-0.061035156	0	0	3.5900634000000005	9.765307608	-0.07058105432	-0.061035156	0	-0.061035156	-9.048730432000001	-0.4342529254	3.17495108	0	0	0	-1.108959964	9.60620108	2.519384784	0	-0.061035156	-0.061035156	1.216625998	9.74257788	-0.569433606	0	-0.061035156	-0.061035156	1549641283.241
-9.15041484	-0.4904785144	-4.082934604	-0.061035156	-0.24414062	-0.12207031	2.7885498200000005	-8.82263179	-0.6759033540000001	-0.061035156	0	0	3.56613768	9.755737320000001	-0.1064697284	0	0	-0.061035156	-9.064282248	-0.4821044928	3.21921376	0	0.061035156	0	-1.0886230432000001	9.616967752	2.5720214660000003	0	0	-0.061035156	1.258496106	9.7485598	-0.5467041034000001	0	0.12207031	-0.061035156	1549641283.281
-9.063086060000002	-0.5215820288	-3.9094726440000005	0	-0.24414062	-0.18310547	2.8639160340000003	-8.8214357	-0.6352294928000001	-0.061035156	0	0	3.5338378600000007	9.749755890000001	-0.1256103534	0.061035156	0	-0.061035156	-9.027197480000002	-0.5431152356000001	3.2814209260000005	0	0.061035156	-0.061035156	-1.073071286	9.62653804	2.6378173920000005	0	0	-0.061035156	1.2704589660000003	9.71147464	-0.5227783246000001	0	0	-0.061035156	1549641283.321
-9.12888179	-0.440234375	-3.7659179320000007	0.12207031	-0.24414062	-0.24414062	2.8914307100000003	-8.783154254000001	-0.641210962	0	-0.12207031	-0.061035156	3.476416034	9.7066893	-0.07416992212000001	0.12207031	0	-0.061035156	-9.067871106	-0.613696286	3.311328076	0	0.12207031	0	-1.0264160340000001	9.55117212	2.70839856	0	0	-0.12207031	1.4391357820000001	9.668408246	-0.3600830072	0	0	0.061035156	1549641283.361
-9.29636232	-0.385205072	-3.770703076	0.12207031	-0.18310547	-0.36621094	2.93808606	-8.798706070000001	-0.734521466	0	-0.12207031	-0.061035156	3.4154052520000002	9.72224092	-0.02153320288	0.12207031	-0.061035156	-0.12207031	-9.100170926	-0.6675292932	3.359179712	0	0.18310547	0	-1.03957518	9.54399411	2.798120108	0.061035156	0	-0.18310547	1.358984424	9.669604532000001	-0.3911865216	0	0.061035156	0.12207031	1549641283.4
-9.39326178	-0.5431152356000001	-3.68098143	0.12207031	-0.5493164	-0.48828125	2.93808606	-8.798706070000001	-0.734521466	0	0	0.061035156	3.3687500000000004	9.81435504	0.062207030760000004	0.18310547	-0.12207031	-0.061035156	-9.15041484	-0.724951178	3.458471646	0.061035156	0.18310547	0	-1.159204074	9.60141574	2.8734864200000003	0	-0.12207031	-0.36621094	1.2094482428000002	9.81196286	-0.5263671924000001	0	-0.061035156	0	1549641283.44
-9.140844748000001	-0.7572509980000001	-3.3053466460000003	0.24414062	-0.30517578	-0.5493164	3.09121106	-8.7963134	-0.910375998	-0.061035156	0.12207031	0.30517578	3.249121106	9.91245108	0.16389160340000003	0.24414062	-0.24414062	0	-9.16716304	-0.7010253600000002	3.507519568	0.12207031	0.24414062	0	-1.3769287140000002	9.54399411	2.93569339	0	-0.24414062	-0.48828125	1.4774170320000002	9.723437500000001	-0.4139160144	0.12207031	0.12207031	0	1549641283.48
-8.99848642	-0.970190396	-2.983544928	0.5493164	-0.18310547	-0.48828125	3.09121106	-8.7963134	-0.910375998	-0.061035156	0.12207031	0.30517578	3.02421875	9.77128894	0.2344726538	0.18310547	-0.5493164	0	-9.11452626	-0.717773462	3.464453076	0.36621094	0.4272461	0	-1.42836911	9.3155027	2.99191893	0.18310547	-0.4272461	-0.5493164	1.693945288	9.64328624	-0.07895508180000001	0.061035156	0.4272461	0	1549641283.52
-9.1109375	-0.860131839	-2.7275389400000005	0.8544922	0.061035156	-0.24414062	3.0565185700000006	-8.38239766	-1.03359375	-0.061035156	0.12207031	0.36621094	2.8352050720000004	9.62294928	0.18303222840000002	0.12207031	-0.8544922	-0.061035156	-9.016430710000002	-0.8290283540000001	3.2945800720000005	0.48828125	0.6713867	-0.061035156	-1.476220746	9.19946286	3.063696286	0.24414062	-0.4272461	-0.61035156	1.74299321	9.59782698	-0.02033691394	-0.061035156	0.4272461	0.18310547	1549641283.56
-9.614575180000001	-0.516796875	-2.85673822	0.91552734	-0.061035156	-0.18310547	2.988330072	-8.442211960000002	-1.030004892	-0.12207031	0.36621094	0.5493164	2.805297824	9.707885880000001	0.135180661	0.18310547	-0.9765625	-0.12207031	-8.960205072	-0.8756836060000002	3.1187255400000002	0.6713867	0.79345703	-0.12207031	-1.7645263580000001	9.268847840000001	3.1079589660000004	0.36621094	-0.48828125	-0.6713867	1.358984424	9.521264480000001	0.10886230040000001	0.36621094	0	0.4272461	1549641283.6
-10.003369600000001	-0.36965332460000005	-3.15700679	0.79345703	-0.79345703	-0.36621094	2.988330072	-8.442211960000002	-1.030004892	-0.18310547	0.48828125	0.7324219	2.8447753600000003	10.0380616	0.17585449280000004	0.18310547	-1.0375977	-0.12207031	-9.09060054	-0.8732910340000001	3.12111821	0.79345703	0.5493164	-0.30517578	-2.08752446	9.57749002	3.10676268	0.36621094	-0.6713867	-0.61035156	0.6890625	9.82871106	-0.42109375000000004	0.061035156	-0.24414062	0.24414062	1549641283.64
-9.89689946	-0.2512207068	-2.940478534	0.9765625	-0.24414062	-0.30517578	2.878271466	-8.94465306	-1.02163089	-0.061035156	0.061035156	0.6713867	2.86152356	10.42446286	0.2895019568	0.12207031	-1.2817383	-0.12207031	-9.145629892	-1.053930661	3.0720702880000004	0.91552734	0.5493164	-0.30517578	-2.1712646760000003	9.888525360000001	3.161792032	0.4272461	-0.9765625	-0.61035156	0.37443847840000005	9.955517180000001	-0.19738769960000002	0.24414062	-0.4272461	-0.12207031	1549641283.68
-9.54997554	-0.08732910340000001	-3.3400389400000003	0.79345703	0.30517578	-0.48828125	2.874682608	-9.472216754	-0.860131839	0.061035156	-0.18310547	0.61035156	3.08881839	10.57041034	0.4330566394	0.061035156	-1.3427734	-0.18310547	-9.164770468	-1.128100589	3.0038817900000003	0.7324219	0.061035156	-0.36621094	-1.8279297120000002	10.1660643	3.0900146760000005	0.30517578	-0.7324219	-0.5493164	0.026318359620000002	10.012939300000001	-0.42587889400000006	-0.12207031	-0.6713867	-0.7324219	1549641283.72
-8.63122554	-0.30385742800000004	-4.209741214	0.36621094	0.5493164	-0.7324219	2.7945312500000004	-9.230566394	-0.6842773560000001	0.18310547	-0.4272461	0.30517578	3.5517822480000003	10.57041034	0.6148925720000001	0.12207031	-0.8544922	-0.48828125	-9.14204074	-1.1903076080000001	3.19768071	0.30517578	0.24414062	-0.24414062	-1.0958007788	10.259375	3.0744628600000006	0.12207031	-0.61035156	-0.61035156	-0.05861816394	10.02490216	-0.832617212	0.79345703	-1.159668	-1.4648438	1549641283.76
-8.250805710000002	-0.9713867212000001	-4.62006839	0.61035156	0.5493164	-0.6713867	2.5349366	-8.584570288	-0.593359375	0.24414062	-0.48828125	-0.061035156	4.042260880000001	9.955517180000001	0.832617212	0.061035156	-0.4272461	-0.6713867	-9.03317842	-1.06589357	2.843579074	-0.36621094	0.18310547	-0.061035156	-0.20935058900000003	9.645678420000001	2.854345746	0.061035156	-0.30517578	-0.91552734	1.4606689300000002	9.575097840000002	-1.3362548920000001	1.0986328	-0.48828125	-1.7700195	1549641283.8
-9.098974640000002	-0.569433606	-4.9442626800000005	0.24414062	0.4272461	-0.18310547	2.186816394	-8.8896241	-0.6747070288	0.4272461	-0.91552734	-0.7324219	4.398754892	9.3238768	0.687866214	-0.18310547	-0.36621094	-0.8544922	-9.74736322	-0.5610595746000001	3.927417032	-0.61035156	0.91552734	0.30517578	0.8062988220000001	9.4004393	2.5433105040000004	0.18310547	0.12207031	-1.0986328	2.4727295320000002	9.58347194	-1.739404254	0.8544922	0.24414062	-1.2817383	1549641283.84
-9.216211060000001	0.028710937500000002	-5.33186052	-0.36621094	0.7324219	-0.30517578	1.8614257200000002	-9.76770018	-0.648388678	0.5493164	-1.4038086	-1.0986328	4.860522464000001	9.57629393	0.2572021466	-0.24414062	0	-1.7089844	-9.07026358	-0.07416992212000001	3.430957068	-0.91552734	0.5493164	0.30517578	0.9737792932	10.26057158	2.293286142	0.061035156	1.3427734	-0.79345703	1.300366214	9.785644568	-1.876977536	0.61035156	-0.7324219	-1.0986328	1549641283.88
-8.97336412	0.1495361322	-5.249316394	-0.79345703	-0.79345703	-0.61035156	1.7346191100000001	-9.217407248	-0.2536132788	0.30517578	-1.6479492	-0.7324219	5.91923822	9.69233426	-0.11843261780000001	-0.36621094	0.9765625	-2.0751953	-8.77836911	0.153125	3.8221435700000006	-0.79345703	0.48828125	0.36621094	0.1244140625	10.155298020000002	2.0755615020000002	-0.061035156	1.5869141	-0.30517578	1.7669189300000003	9.743774460000001	-2.024121106	0.4272461	-0.8544922	-1.2207031	1549641283.92
-8.150317392	-0.2990722644	-3.9621094240000003	-0.30517578	-0.8544922	-0.79345703	1.6114013580000002	-7.99838858	0.3804199280000001	-0.061035156	-1.4038086	-0.12207031	6.452783246000001	8.83579074	-0.36845702880000003	-0.30517578	0.91552734	-1.0986328	-8.27592752	0.4426269568000001	3.54580072	-0.79345703	0.8544922	0.4272461	-0.4354492212	9.0427491	1.8638183900000003	0	1.2207031	-0.36621094	1.9284179320000001	9.554760880000002	-1.924829074	0.18310547	-0.061035156	-1.3427734	1549641283.96
-8.13356929	-0.73332518	-3.58288588	0.061035156	0.061035156	-0.4272461	1.5731201080000001	-7.300951980000001	0.8230468750000001	-0.12207031	-1.2817383	0.4272461	6.3845947480000005	8.1838134	-0.45339357	-0.061035156	0.36621094	0.18310547	-7.930200180000001	0.7524658540000001	3.1187255400000002	-0.8544922	0.7324219	0.4272461	-0.42707518000000005	8.456567392	1.6460937500000001	-0.18310547	1.0375977	-0.36621094	1.4427246400000002	9.29157698	-1.3769287140000002	0.30517578	-0.12207031	-1.2817383	1549641284.0
-8.8214357	-0.5227783246000001	-4.006372104	0.8544922	0.18310547	0.061035156	1.714282248	-7.503125000000001	0.88645018	-0.12207031	-1.3427734	0.9765625	6.17404802	8.157495108	-0.54191893	-0.12207031	0.61035156	0.7324219	-8.07973642	1.031201178	3.1151367800000003	-0.5493164	0.91552734	0.30517578	-0.2536132788	8.57978534	1.41042482	-0.30517578	1.0986328	-0.12207031	1.58149411	9.220996106000001	-1.0180419928000002	0.36621094	-0.48828125	-1.159668	1549641284.04
-9.433935700000001	0.1387695288	-4.612890576	0.6713867	-0.061035156	0	2.038476538	-8.29506839	0.763232428	-0.061035156	-1.2207031	1.8310547	5.71347644	8.72214357	-0.763232428	-0.24414062	0.79345703	0.91552734	-8.368042032	1.1747558900000001	3.111547824	-0.30517578	0.61035156	0.061035156	-0.419897464	9.33464357	1.235766574	-0.36621094	1.0375977	0.18310547	1.5396240020000003	9.360961960000001	-1.1699707068	0.48828125	-0.4272461	-1.0375977	1549641284.08
-9.612182608000001	0.1124511682	-5.03398462	0.061035156	-0.9765625	-0.18310547	2.557666034	-9.216211060000001	0.6507812500000001	-0.12207031	-1.0986328	2.746582	5.3091308900000005	9.65883786	-1.02163089	-0.30517578	0.36621094	1.159668	-8.96977536	1.211840854	3.402246106	0	0.18310547	-0.12207031	-1.166381839	10.09548372	1.5276611420000001	-0.12207031	0.79345703	0.4272461	0.762036142	9.838280760000002	-1.66044928	0.4272461	-0.79345703	-1.2207031	1549641284.12
-9.262865920000001	-0.5802001800000001	-4.986132788000001	0.36621094	-0.5493164	-0.24414062	3.228784146	-9.987817000000001	0.619677716	-0.18310547	-0.9765625	3.540039	5.041162140000001	10.59553264	-1.204663089	-0.18310547	0.061035156	1.4038086	-9.35258786	0.8206542932	3.7252441100000007	0.18310547	0.061035156	-0.48828125	-1.61977536	11.01542932	1.7645263580000001	-0.061035156	-0.12207031	0.5493164	-0.15073241820000002	9.98183606	-2.2346679320000002	0.36621094	-1.0375977	-1.5869141	1549641284.16
-9.374121106	-0.7105957068000001	-5.05671376	1.2207031	0.61035156	0.12207031	3.8652099640000004	-10.180420320000001	0.48330077880000005	-0.18310547	-0.8544922	3.7231445	4.7157714660000005	11.227173020000002	-1.1903076080000001	0.061035156	-0.24414062	1.7089844	-9.657641574000001	0.6711181610000001	3.859228534	0.061035156	-0.18310547	-0.5493164	-1.5300537140000001	11.35278354	2.14973143	-0.18310547	-0.5493164	0.061035156	0.41511232	10.009350540000002	-2.51101088	0	-0.79345703	-1.7700195	1549641284.2
-10.566821580000001	-0.062207030760000004	-5.964697480000001	1.0375977	0.12207031	0.61035156	3.8652099640000004	-10.180420320000001	0.48330077880000005	-0.18310547	-0.7324219	3.112793	4.27194838	11.1350589	-0.916357428	0.48828125	-0.48828125	1.953125	-10.35627446	1.070678714	3.7563476440000003	0.061035156	-0.30517578	-0.36621094	-1.5587646760000002	11.155395860000002	2.107861322	-0.4272461	-0.61035156	-0.48828125	1.1711669928000001	10.631421220000002	-2.3303711060000003	-0.30517578	-0.48828125	-1.5258789	1549641284.24
-10.914941100000002	0.5359375000000001	-5.778076080000001	-0.18310547	-1.159668	0.6713867	4.783959964000001	-10.8036866	0.2045654254	-0.30517578	-0.5493164	2.0751953	3.7384033540000003	11.62434056	-0.39836425720000007	0.4272461	-0.12207031	1.3427734	-10.308423020000001	0.8541503600000001	3.4429199280000002	0.36621094	0.7324219	-0.30517578	-1.451098642	11.709277160000001	1.8398925720000001	-0.7324219	-1.2207031	-0.7324219	2.6198730040000004	11.306127700000001	-1.599438498	-1.3427734	-0.4272461	-0.91552734	1549641284.28
-10.534521760000002	-0.287109375	-4.652368210000001	-1.3427734	-0.9765625	0.30517578	4.783959964000001	-10.8036866	0.2045654254	-0.6713867	0.18310547	1.2207031	3.1438476440000005	11.52026358	0.2823242212	-0.061035156	0.24414062	0.24414062	-10.03686502	0.21533202880000002	2.4846923920000004	0.36621094	0.7324219	-0.30517578	-2.2107422120000004	11.24152806	1.8781738220000002	-0.4272461	-1.2207031	-0.48828125	3.12111821	11.682959260000002	-0.539526358	-2.6245117	-0.30517578	-0.18310547	1549641284.32
-10.0464357	-1.888940396	-3.6510742800000004	-1.953125	-1.7700195	-0.061035156	5.004076980000001	-10.23903804	0.3971679712	-0.79345703	0.91552734	0	2.5349366	10.920923020000002	0.6854736419999999	-0.79345703	-0.48828125	-0.30517578	-10.225878600000001	-0.4892822284000001	1.8638183900000003	0.24414062	-0.8544922	-0.4272461	-2.971582068	10.392163040000002	2.300463858	-0.48828125	-1.4648438	-0.12207031	4.854541034	11.7391848	0.833813498	-3.9672852	-0.8544922	1.2207031	1549641284.36
-8.924316394	-2.2645751800000005	-1.5862792540000001	-1.3427734	-1.4648438	0.48828125	4.230078076	-9.567919928000002	0.192602536	-0.36621094	1.4038086	-1.4038086	2.5492920320000003	10.390966460000001	0.8278320288	-1.2207031	-0.79345703	-0.7324219	-10.004565200000002	-1.2321777160000003	1.2549072479999999	0.24414062	-0.30517578	-0.48828125	-2.7885498200000005	9.491357428	2.7993163940000003	-0.36621094	-1.0986328	-0.061035156	5.752954074000001	10.558447480000002	0.5024413940000001	-3.9672852	0.18310547	3.7231445	1549641284.4
-8.685058606	-2.5098144959999997	-1.0347900360000002	-0.8544922	1.0986328	0.30517578	3.8041992800000006	-9.11452626	-0.4605712860000001	0.48828125	1.0375977	-2.8686523	2.686865216	9.58227536	0.642407248	-1.2207031	-0.6713867	-0.7324219	-9.450683606	-1.7071045320000002	0.7883544928000001	0.18310547	-0.5493164	-0.4272461	-2.951245108	8.540307608	3.387890576	-0.5493164	-0.24414062	-0.061035156	3.8089844240000006	10.247412140000002	0.5467041034000001	-1.2207031	-1.8310547	5.6152344	1549641284.44
-9.849048020000001	-2.9165527160000004	-2.9847412140000005	0.24414062	-0.79345703	0.12207031	3.8041992800000006	-9.11452626	-0.4605712860000001	0.91552734	1.0375977	-3.90625	2.7993163940000003	9.431542932000001	0.45578614200000006	-1.0375977	-0.36621094	-0.5493164	-9.496142572	-1.4989501800000002	1.1807373200000002	0.12207031	-0.6713867	0	-3.34243161	8.4135009	3.4512939300000003	-0.5493164	-0.6713867	0	-0.539526358	13.01323282	-0.7859619110000001	-2.380371	-1.0375977	5.7373047	1549641284.48
-8.238842752000002	-2.198779254	-1.81118161	-0.12207031	-1.7700195	0.6713867	2.956030252	-9.834692000000002	-1.9786621400000002	1.0986328	1.5869141	-4.272461	2.7885498200000005	9.527246106	0.3373535144	-0.8544922	-0.4272461	-0.48828125	-8.72932158	-1.3087402160000001	1.503735324	0.36621094	-0.061035156	-0.12207031	-3.2180175720000004	8.509204074000001	3.255102536	-0.4272461	-0.6713867	0	-0.8134765380000001	11.450878600000001	-1.2692626800000002	-0.18310547	-2.6855469	6.225586	1549641284.52
-7.55336911	-1.123315396	-0.9223388580000002	-0.061035156	1.2817383	0.7324219	2.6916503600000006	-9.21860324	-2.3626709260000003	1.0986328	1.4038086	-4.5166016	2.7945312500000004	8.83220198	0.27395019960000005	-0.8544922	-0.79345703	-0.12207031	-8.61447734	-1.144848642	1.8781738220000002	0.61035156	-0.61035156	-0.12207031	-3.0014891200000005	7.779467752000001	3.2634764400000003	-0.24414062	-0.7324219	-0.12207031	0.6854736419999999	10.66252446	-0.531152356	0.7324219	1.7700195	5.6152344	1549641284.56
-8.14313948	-0.45339357	-1.8255371400000002	-0.18310547	1.0986328	-0.12207031	2.6916503600000006	-9.21860324	-2.3626709260000003	0.91552734	0.9765625	-4.638672	2.665332068	8.47211911	0.14833984620000001	-0.79345703	-1.3427734	0.18310547	-8.50561502	-1.1053711060000002	2.07915036	0.8544922	0	0.061035156	-2.613891574	7.656250000000001	3.2921875000000003	0.12207031	-1.2817383	-0.24414062	0.34572753600000006	9.4004393	-0.57421875	1.4648438	4.272461	4.5776367	1549641284.6
-8.16108426	-0.40075683900000003	-1.9894287140000002	-0.5493164	0.061035156	-0.061035156	2.5229737400000003	-8.8728759	-2.43205571	0.61035156	1.4038086	-4.333496	2.5947509	8.534326080000001	-0.02153320288	-0.61035156	-1.7089844	0.061035156	-8.446997300000001	-1.7298339660000002	2.495458966	0.8544922	-0.061035156	0	-2.1892089660000003	8.017529254000001	3.591259784	0.4272461	-1.2207031	-0.36621094	-1.276440396	8.45417482	-0.949853534	1.2207031	5.859375	2.9296875	1549641284.64
-8.364452880000002	-0.270361322	-1.137670926	-0.24414062	0.9765625	0.7324219	1.9989990020000004	-8.487670926	-2.195190396	0.30517578	1.5869141	-3.6010742	2.7550537140000007	8.441015380000001	-0.0909179712	-0.12207031	-1.5258789	-0.12207031	-8.37163089	-2.2621826080000003	2.282519568	0.4272461	0	0	-2.00856929	8.16826178	3.9968016200000003	0.48828125	-0.9765625	-0.5493164	-3.3448242800000005	7.677783246000001	-1.5276611420000001	2.1972656	1.4038086	1.5258789	1549641284.68
-9.029589660000001	0.835009784	-1.6592528960000001	-0.24414062	3.112793	0.9765625	1.9989990020000004	-8.487670926	-2.195190396	0.30517578	1.4038086	-2.9296875	3.0134521760000004	8.442211960000002	0.19020996400000004	0.61035156	-0.8544922	-0.48828125	-8.28430162	-2.141357428	2.2837158540000004	0.36621094	-0.18310547	0.061035156	-1.93439946	8.290283246000001	4.109252896	0.30517578	-0.7324219	-0.5493164	-2.0576172120000003	6.46713858	1.0886230432000001	3.4179688	2.6245117	0.79345703	1549641284.72
-11.55854532	0.9965087860000001	-4.047045926	-0.4272461	2.746582	-0.4272461	1.7824707460000002	-9.447094748	-1.8243408540000001	0.30517578	1.2817383	-2.2583008	3.2874023560000003	9.209033246	0.679492212	0.8544922	-0.18310547	-0.91552734	-9.220996106000001	-2.068383786	2.819653354	0.061035156	-1.2207031	0.18310547	-1.8973144960000001	8.999682608	4.28151857	0.5493164	-0.5493164	-0.30517578	2.910571286	7.604809800000001	1.2919922120000003	5.065918	0.8544922	0.5493164	1549641284.76
-12.618457460000002	0.7859619110000001	-3.7874510800000003	-1.2817383	-1.3427734	-0.061035156	1.599438498	-10.230663940000001	-1.7310302520000003	0.30517578	0.91552734	-1.5258789	3.7742920320000004	10.303637680000001	1.183129892	0.79345703	0.18310547	-1.3427734	-9.460253894000001	-1.9978027160000003	3.544604532	0	-0.48828125	0.24414062	-2.0061767180000003	9.9949955	4.334155252	0.7324219	-0.48828125	0	7.594042932000001	11.17453624	3.08881839	1.3427734	0.4272461	-0.5493164	1549641284.799
-11.18889128	-0.80988768	-4.00517572	-1.5869141	-0.061035156	0.36621094	1.599438498	-10.230663940000001	-1.7310302520000003	0.36621094	0.24414062	-0.79345703	4.213330072000001	10.841967360000002	1.484594748	0.8544922	-0.12207031	-1.3427734	-10.19716754	-1.7693115020000003	3.5087158540000005	-0.061035156	-2.0751953	0.30517578	-1.7597412140000002	10.50820288	4.423876996	0.79345703	-0.6713867	0.18310547	6.592749100000001	10.990308	2.5157959260000005	-1.3427734	-0.24414062	-0.6713867	1549641284.84
-10.453173920000001	-4.091308606	-3.9166503600000007	0.24414062	-0.12207031	-0.12207031	1.4810058900000003	-10.323974640000001	-1.161596646	0.061035156	-0.48828125	-0.12207031	4.90358876	11.688940200000001	1.6783935700000001	0.79345703	0.061035156	-1.4038086	-10.877856920000001	-1.418798822	4.213330072000001	-0.18310547	-0.061035156	0.30517578	-1.400854532	11.471215560000001	4.26357428	0.7324219	0	0.5493164	0.05502929712000001	9.171948380000002	-2.180834964	-0.4272461	-3.7231445	-2.6855469	1549641284.879
-9.412402160000001	-3.3077391200000004	-4.23486322	2.1362305	-0.8544922	0.24414062	1.484594748	-9.88254442	-0.7799804712000001	-0.18310547	-0.48828125	1.0986328	5.684765380000001	12.232056200000002	1.8530517180000001	0.61035156	1.159668	-1.5869141	-11.294164840000002	-0.4892822284000001	3.2885987400000003	-0.48828125	-0.61035156	0.30517578	-1.393676718	11.802587860000001	3.325683606	0.36621094	0.79345703	1.0375977	1.665234424	12.683057100000003	1.32189946	0.9765625	-2.8686523	-1.159668	1549641284.919
-8.05461412	-1.8973144960000001	-3.694140576	0.4272461	-0.30517578	0.36621094	1.6783935700000001	-8.612085160000001	-0.3804199280000001	-0.30517578	-0.5493164	2.2583008	6.071167032000001	11.301342360000001	1.9535400360000001	0.12207031	1.5258789	-0.5493164	-9.922021760000002	0.423486322	2.0743652160000003	-0.36621094	1.5869141	0.5493164	-1.9188476440000002	10.338329680000001	2.195190396	-0.18310547	1.4038086	0.91552734	0.6053222644	11.05251448	-1.03957518	0.48828125	-2.4414062	-2.1972656	1549641284.959
-8.01035144	-1.888940396	-4.091308606	0.30517578	0.61035156	0.6713867	1.6783935700000001	-8.612085160000001	-0.3804199280000001	-0.48828125	-0.79345703	2.6245117	5.498144568	10.100268080000001	1.312329074	-0.91552734	0.79345703	1.4648438	-9.064282248	0.6962402160000001	1.239355432	-0.30517578	-0.91552734	0.12207031	-2.3937744600000004	9.08461911	1.1484375	-0.79345703	1.2817383	0.8544922	2.3160155760000003	9.54399411	-2.1030761780000002	0.6713867	-0.79345703	-2.5024414	1549641284.999
-8.66472194	-1.2417480040000002	-4.902392572	0.36621094	0.061035156	0.48828125	1.911669928	-8.77597644	-0.057421875000000004	-0.5493164	-0.9765625	2.5634766	4.872485324	10.417285340000001	0.46535643000000004	-1.953125	0.4272461	2.2583008	-9.23535144	0.593359375	1.8375000000000001	-0.48828125	-0.4272461	-0.18310547	-2.665332068	9.486572480000001	0.8541503600000001	-0.8544922	0.6713867	1.4038086	1.7059082460000001	9.21979982	-1.5958496400000002	0.48828125	-0.8544922	-2.0751953	1549641285.039
-8.72214357	-0.98334964	-4.61767572	0.18310547	-1.159668	0.24414062	1.911669928	-8.77597644	-0.057421875000000004	-0.48828125	-1.3427734	2.5634766	4.4155028960000005	10.576391280000001	-0.56823732	-2.2583008	-0.18310547	2.4414062	-8.616870108	0.5108154254	2.098291034	-0.4272461	0.061035156	-0.24414062	-2.1293945680000004	9.993798920000001	1.4929687500000002	-0.61035156	0.5493164	1.8920898	0.869702176	9.60261232	-1.7310302520000003	0.30517578	-1.4038086	-2.0751953	1549641285.079
-8.109643570000001	-1.1340820288	-3.8125733800000003	0.48828125	-0.4272461	0.30517578	2.0659912140000003	-8.66950679	0.07536621106000001	-0.4272461	-1.5258789	2.746582	4.29348143	9.578686600000001	-1.3075439300000002	-1.5258789	-0.12207031	2.9296875	-8.32976088	0.7560547120000001	2.4129150360000002	-0.4272461	-0.6713867	-0.18310547	-1.42836911	9.297558606	1.7035155760000003	-0.9765625	1.0986328	1.5258789	0.6352294928000001	9.451879892000001	-2.204760782	0.5493164	-1.2207031	-2.319336	1549641285.119
-7.75075679	-0.8924316100000002	-3.79223642	0.91552734	0.4272461	0.36621094	2.136572284	-8.283105432000001	-0.025122070680000004	-0.24414062	-2.0141602	2.8076172	4.165478534	8.87646466	-1.443920926	-0.7324219	0.5493164	3.1738281	-8.226879892	0.73332518	2.6880616	-0.36621094	-0.061035156	-0.24414062	-1.2010742212	8.58217752	1.733422824	-1.2207031	0.91552734	1.159668	0.7907471040000001	9.298754892	-2.14973143	1.0375977	-0.8544922	-2.380371	1549641285.159
-7.68854982	-0.1985839856	-4.12241214	0.79345703	0.061035156	0.061035156	2.8854492800000004	-8.181420926000001	0.2560058606	-0.36621094	-1.8920898	3.0517578	3.71328125	8.596533246000002	-1.341040036	-0.48828125	0.91552734	3.0517578	-8.05700679	0.6974365020000001	2.9057862400000003	-0.24414062	0	-0.24414062	-0.8374023560000001	8.296264480000001	1.656860324	-0.8544922	0.79345703	0.79345703	1.085034146	9.095385880000002	-1.7645263580000001	0.79345703	-0.9765625	-2.4414062	1549641285.199
-7.920629892	0.08493652160000001	-4.023120108	0.4272461	0.12207031	0	2.8854492800000004	-8.181420926000001	0.2560058606	-0.61035156	-1.3427734	3.1738281	3.1354737400000006	8.311816394000001	-1.238159146	-0.4272461	0.4272461	2.6855469	-8.098876800000001	0.9642089660000001	3.034985324	0	0.24414062	-0.18310547	-0.5825927716	8.25678714	1.6843750000000002	-0.48828125	0.36621094	0.4272461	1.0898193390000002	8.814257788	-1.7059082460000001	0.61035156	-0.4272461	-2.1362305	1549641285.239
-9.212622300000001	-0.1303955072	-4.300659146	0.61035156	0.79345703	0.061035156	3.5338378600000007	-8.57978534	0.6041259784	-0.61035156	-0.91552734	2.9907227	2.8244384000000005	8.327368210000001	-1.149633786	-0.36621094	-0.12207031	1.953125	-8.113232428000002	1.046752896	3.0828369600000003	0.30517578	0.36621094	-0.36621094	-0.647192392	8.65874002	1.6999267180000002	-0.24414062	-0.18310547	0.24414062	0.7859619110000001	9.03916034	-1.6688232820000002	0.24414062	-0.8544922	-1.8310547	1549641285.279
-9.76770018	0.09211425720000001	-5.420385880000001	0.8544922	-0.6713867	0.18310547	3.9310058900000002	-9.394457968000001	0.7775878600000001	-0.7324219	-0.48828125	2.6855469	2.76821286	8.86809056	-1.19270018	-0.30517578	-0.4272461	0.9765625	-8.84057608	0.75366214	3.4596679320000003	0.30517578	-0.8544922	-0.36621094	-0.8254394568000001	9.578686600000001	1.885351538	0	-0.48828125	0.24414062	1.11613768	9.88134784	-1.2656738220000001	-0.24414062	-1.5258789	-1.953125	1549641285.319
-9.12888179	1.259692392	-4.88803714	0.12207031	-0.7324219	0.7324219	3.9310058900000002	-9.394457968000001	0.7775878600000001	-0.6713867	-0.12207031	2.1362305	2.878271466	9.7485598	-1.21901857	-0.061035156	-0.61035156	-0.18310547	-9.40163588	-0.015551758180000002	3.895117212	0.12207031	0.18310547	-0.4272461	-0.699829074	10.602710159999999	2.422485324	0.24414062	-0.8544922	-0.18310547	2.2944824280000002	10.16845746	-0.8924316100000002	-1.3427734	-1.5258789	-1.7089844	1549641285.359
-9.307128894	1.4630615020000002	-4.841381790000001	-0.91552734	-0.6713867	0.9765625	4.282714856	-9.11213408	0.764428714	-0.4272461	-0.18310547	1.2207031	3.17495108	9.786840560000002	-0.8122802520000001	0.6713867	-0.5493164	-0.9765625	-8.97575679	-0.193798822	3.5792969240000003	-0.18310547	-0.12207031	-0.5493164	-0.7476806610000001	10.59792482	2.7885498200000005	-0.061035156	-0.48828125	-0.79345703	2.287304712	10.21272014	-1.21303714	-1.8920898	-1.8920898	-1.0375977	1549641285.399
-10.43403354	0.0909179712	-4.923925720000001	-2.5024414	-1.7089844	0.24414062	4.356884784	-9.47460962	0.49885253600000007	-0.18310547	-0.61035156	-0.12207031	3.6845702880000006	10.252197480000001	0.17465820680000002	1.0375977	0.18310547	-2.0141602	-9.35258786	-0.02153320288	3.5135009000000004	-0.4272461	-1.4038086	-0.48828125	-1.276440396	10.8898188	2.976367212	-0.36621094	-0.91552734	-0.79345703	3.331665036	10.44001448	-1.156811502	-2.4414062	-1.5869141	-0.6713867	1549641285.439
-11.27263228	-2.381811502	-4.013549820000001	-2.6245117	-1.8310547	-0.4272461	4.356884784	-9.47460962	0.49885253600000007	0.12207031	-0.24414062	-1.0375977	4.0960937500000005	11.456860520000001	1.284814496	0.61035156	1.159668	-2.9907227	-11.609985520000002	-0.7560547120000001	3.3376464660000003	-0.18310547	-2.0141602	-0.48828125	-1.337451178	11.383886780000001	3.198876996	-0.061035156	-1.2817383	-0.5493164	5.659643570000001	10.843163940000002	-0.17824707460000003	-3.2958984	-0.8544922	1.0375977	1549641285.479
-9.797607428000001	-2.8447753600000003	-1.6532714660000003	0	-1.159668	0.30517578	4.209741214	-10.8969973	-0.1686767572	0.48828125	0.061035156	-1.3427734	4.030297824	12.0035643	1.6724121400000003	-0.18310547	-0.36621094	-2.9907227	-12.1052491	-2.384204074	4.043457068	-0.18310547	2.8076172	-0.79345703	-1.0240234620000002	11.33842752	4.318603534	0.24414062	-0.18310547	-0.79345703	6.17045926	10.552465560000002	0.18901367800000002	-3.6010742	-0.5493164	4.4555664	1549641285.519
-9.24013678	-2.051635782	-1.53125	1.3427734	3.7231445	0.18310547	4.13796376	-11.35158696	-0.838598642	0.48828125	0.061035156	-1.3427734	4.963403060000001	10.703198380000002	2.344726538	0.36621094	-0.30517578	-2.1972656	-10.02011682	-1.582690396	1.3386474640000001	-0.4272461	0.4272461	-0.12207031	-2.377026358	9.4255616	4.32578125	-0.30517578	1.159668	-1.0986328	2.158105432	11.78464308	-0.8613281250000001	-0.8544922	-0.7324219	5.92041	1549641285.559
-10.635009980000001	-1.5216797120000003	-3.7072998200000002	0	-2.8686523	-0.12207031	3.8125733800000003	-10.5835688	-1.296777356	0.61035156	0.61035156	-3.8452148	5.14165036	10.04284694	2.5720214660000003	0	0.79345703	-0.91552734	-10.02011682	-1.582690396	1.3386474640000001	-0.4272461	0.4272461	-0.12207031	-3.5972412140000003	8.354882788000001	3.226391574	-0.48828125	-0.61035156	-0.7324219	-0.43066405760000004	14.125780760000001	-1.1807373200000002	-2.0751953	-0.18310547	5.2490234	1549641285.599
-8.1670652	-1.081445288	-1.542016574	-1.4038086	-1.0986328	0.18310547	2.287304712	-10.23903804	-1.7776855040000001	0.5493164	1.159668	-4.760742	3.8987060700000002	9.48776857	1.8626221040000002	-1.159668	-0.91552734	0.24414062	-10.02011682	-1.582690396	1.3386474640000001	-0.4272461	0.4272461	-0.12207031	-3.2790283540000003	8.083325180000001	2.81486821	0.061035156	-0.9765625	-0.4272461	-0.80988768	11.0417482	-0.45698242800000005	-0.61035156	-1.4038086	5.2490234	1549641285.639
-8.14792482	-1.069482428	-1.0742675720000001	0.18310547	0.9765625	0.061035156	1.8386962860000002	-9.155200180000001	-1.69633786	0.36621094	1.0986328	-5.065918	3.417797824	8.777173020000001	0.8541503600000001	-1.5258789	-2.6245117	0.6713867	-8.907568390000002	-1.655664038	1.967895468	0.79345703	0.9765625	0	-2.41770018	8.085717752	3.07805162	0.30517578	-0.9765625	-0.24414062	0.037084961060000005	9.942358720000001	0.26796875000000003	0.8544922	1.4648438	4.638672	1549641285.679
-9.326269568	-0.770410144	-2.09948732	-0.18310547	-0.30517578	-0.061035156	1.8386962860000002	-9.155200180000001	-1.69633786	0.24414062	1.3427734	-4.638672	3.6750000000000003	8.585766574	0.027514648560000004	-0.9765625	-2.1362305	0.61035156	-8.798706070000001	-1.4463134979999999	1.9212402160000002	0.6713867	-0.4272461	0.061035156	-1.9966064300000002	8.45297824	3.544604532	0.30517578	-0.79345703	-0.061035156	-0.31103514400000004	9.149218750000001	-0.023925780760000005	1.5869141	3.90625	3.479004	1549641285.719
-8.58098143	0.09450683900000001	-1.8602295320000002	0	0.8544922	-0.061035156	1.5456054320000001	-8.482885880000001	-1.579101538	0.30517578	1.8920898	-3.540039	3.823339856	8.98173822	-0.33137207460000007	-0.061035156	-0.6713867	0.36621094	-9.03916034	-2.0301025360000002	2.356689496	0.4272461	0.5493164	0	-1.8638183900000003	9.036767572	3.8484619600000003	0.24414062	-0.4272461	-0.30517578	-1.6999267180000002	9.232959260000001	-0.3002685504	1.159668	3.2958984	2.2583008	1549641285.759
-8.80109874	0.461767572	-1.5396240020000003	0.18310547	1.3427734	0.061035156	1.2549072479999999	-8.407519568	-1.599438498	0.5493164	1.8920898	-2.319336	3.617578076	9.094189300000002	-0.17585449280000004	0.79345703	-0.18310547	0.5493164	-8.503222840000001	-2.43205571	2.312426718	0.061035156	0.30517578	0	-2.2478271760000004	8.935082968000001	4.143945288	0.24414062	0.061035156	-0.61035156	-2.19997554	8.443408246	-0.0980957068	1.6479492	1.4038086	0.9765625	1549641285.799
-9.145629892	1.1879150360000001	-2.2430420320000004	-0.79345703	1.6479492	-0.061035156	1.4044433900000002	-8.4135009	-1.638916034	0.8544922	1.2207031	-1.4648438	3.4955566100000004	8.994897660000001	0.5275634784000001	1.2817383	0	0.61035156	-8.375219748000001	-2.23227536	2.39138179	-0.24414062	-0.30517578	0.061035156	-2.222705072	8.58815944	4.020727536	0.30517578	-0.36621094	-0.7324219	-0.34572753600000006	7.308129892	0.5957519568	2.5024414	1.5258789	-0.061035156	1549641285.839
-10.227075180000002	0.7488769568000001	-3.1558105040000006	-1.2817383	0.5493164	-0.6713867	1.4989501800000002	-8.70898462	-1.71667482	0.91552734	0.6713867	-0.9765625	3.505126996	9.040356430000001	1.2895996400000003	1.3427734	0.30517578	0.30517578	-8.683862320000001	-2.2573974640000003	2.7586425720000003	-0.48828125	-0.061035156	0.12207031	-1.5599609620000003	8.643188400000001	4.121215854000001	0.61035156	-0.30517578	-0.79345703	2.22629393	8.57978534	1.128100589	2.5634766	1.3427734	-1.159668	1549641285.879
-10.28210414	-0.22131347840000004	-2.68566893	-1.0986328	-0.30517578	-0.91552734	1.4989501800000002	-8.70898462	-1.71667482	0.91552734	0.061035156	-0.61035156	3.8329101440000004	9.134863220000002	1.93439946	1.2817383	0.61035156	-0.24414062	-8.829809800000001	-2.004980432	3.093603534	-0.7324219	-0.061035156	0.30517578	-1.0264160340000001	9.015234620000001	4.262377896	0.48828125	0.4272461	-0.7324219	3.92023912	10.05959514	2.245434604	2.319336	2.0751953	-0.30517578	1549641285.919
-10.918529860000001	-1.156811502	-2.519384784	-0.9765625	0.36621094	-1.0375977	1.5145019960000001	-9.42077626	-1.909277356	0.7324219	-0.48828125	-0.24414062	4.27553714	9.329858426000001	2.3578857820000003	1.0986328	0.48828125	-0.7324219	-9.503320288000001	-1.6915527160000003	3.19768071	-0.6713867	-0.61035156	0.48828125	-0.8541503600000001	9.29516574	4.1331787140000005	0.5493164	0.7324219	-0.4272461	6.756640380000001	10.285692899999999	2.692846646	-0.48828125	0.061035156	-0.9765625	1549641285.959
-11.19726538	-2.7454834260000003	-3.994409146	0.4272461	-0.61035156	-1.6479492	1.5145019960000001	-9.42077626	-1.909277356	0.48828125	-0.79345703	0.24414062	4.81745607	9.96867662	2.173657248	0.48828125	0.061035156	-1.0986328	-10.845557100000002	-1.1903076080000001	4.11643071	-0.61035156	0.36621094	0.61035156	-0.6735107428000001	10.21032698	3.8221435700000006	0.6713867	1.0986328	0	2.441625998	10.04404254	0.23686523560000003	-0.12207031	-1.0375977	-2.380371	1549641285.999
-9.683960160000002	-3.16298822	-3.3244873200000002	1.4648438	-0.9765625	-1.0375977	1.4869873200000001	-9.816748200000001	-1.7059082460000001	0.12207031	-1.0986328	1.0986328	5.4108152	10.7438723	1.44870607	0	0	-1.5258789	-11.47958966	-0.860131839	3.8197509000000003	-0.61035156	1.5258789	0.61035156	-0.7775878600000001	10.97834514	3.458471646	0.7324219	1.7089844	0.24414062	2.528955072	11.611182100000002	1.175952176	1.5869141	0.24414062	0.36621094	1549641286.039
-8.541503894	-1.739404254	-3.1940917540000004	0.18310547	-0.4272461	-1.2207031	1.4869873200000001	-9.816748200000001	-1.7059082460000001	-0.48828125	-1.0986328	2.319336	5.959912140000001	10.557250900000001	0.539526358	0.18310547	0.9765625	-1.2207031	-10.344311600000001	-0.838598642	2.726342752	-0.6713867	3.7231445	0.7324219	-1.36018071	10.495044420000001	3.02421875	0.30517578	2.5634766	-0.12207031	1.1173339660000001	11.05729982	1.0898193390000002	-1.159668	-2.5024414	-1.0986328	1549641286.078
-7.8608152	-2.55048822	-4.48129892	0	1.5869141	-2.1972656	2.74069838	-7.8261232000000005	-0.046655271600000006	-1.0986328	0	3.4179688	5.547192392	9.10974092	-0.1208251996	0.7324219	2.319336	-0.061035156	-9.212622300000001	-0.26318359620000004	0.538330072	-1.159668	2.746582	0.6713867	-1.9942138580000002	8.815454074	1.9571288940000002	-0.18310547	3.0517578	-0.6713867	1.408032248	8.95661592	-1.6903564300000002	0.61035156	-2.380371	-0.91552734	1549641286.119
-9.590649460000002	-4.134375	-6.134570288000001	0.4272461	-3.7231445	-2.5634766	3.017041034	-8.6515625	0.3505126800000001	-1.4038086	0.79345703	3.4179688	4.236059604	8.6599366	-0.75366214	0.61035156	1.7700195	0.48828125	-10.480688400000002	1.153222644	1.0934082068000002	-1.2207031	2.5024414	0.91552734	-2.231079074	8.2005616	0.6447998200000001	-0.18310547	2.9296875	-0.61035156	3.051733426	10.469922120000001	-1.9798584260000003	0.6713867	0.91552734	-0.9765625	1549641286.159
-7.885937500000001	-4.047045926	-3.14504393	-0.7324219	-1.7700195	-1.7089844	3.017041034	-8.6515625	0.3505126800000001	-0.79345703	-0.9765625	2.6245117	3.1737548920000003	9.13725589	-1.9774658540000003	-0.36621094	0.7324219	0.12207031	-10.224683	1.3063476440000001	0.8577392572	-0.91552734	4.4555664	0.91552734	-1.8626221040000002	9.069067392000001	0.19140625	0.8544922	2.6855469	-0.18310547	1.189111322	10.39934056	-0.324194339	-0.5493164	-1.2817383	-0.18310547	1549641286.198
-7.957714660000001	-3.637915036	-2.9141601440000002	1.2817383	2.1362305	-1.4648438	4.800707968	-8.826220746	1.00129393	-0.4272461	-1.7700195	1.953125	3.1139403960000003	8.62404802	-2.960815396	-0.30517578	0.91552734	-0.4272461	-9.52963858	0.9402832068000001	0.18422851440000002	-0.8544922	4.272461	0.7324219	-2.045654254	9.124096940000001	0.1686767572	1.0375977	4.272461	-0.6713867	0.2607910144	9.555957068	-1.5360351440000002	0.30517578	-2.4414062	0.12207031	1549641286.238
-8.91354982	-3.4955566100000004	-5.0818360600000005	0.6713867	-1.6479492	-2.1972656	4.800707968	-8.826220746	1.00129393	-0.48828125	-0.8544922	1.0986328	2.9500489200000004	7.476806610000001	-3.0182373200000003	0.9765625	1.3427734	-0.61035156	-8.882446580000002	1.5527832460000002	-0.35529785340000003	-0.5493164	5.92041	0.79345703	-2.3973632200000004	7.754345746000001	0.025122070680000004	0.6713867	4.1503906	-0.5493164	1.4546875000000001	9.412402160000001	-2.142553714	0.30517578	-1.2817383	-0.12207031	1549641286.278
-6.857128894000001	-4.2875000000000005	-3.6738037140000004	0.7324219	-2.5634766	-2.4414062	5.1356689300000005	-6.0747558900000005	1.4176025360000002	-0.12207031	-0.36621094	0.30517578	2.604321286	7.013842752000001	-2.598339856	1.0986328	0.8544922	-0.4272461	-7.972070288000001	2.04326178	-1.100585962	-0.061035156	5.6152344	0.7324219	-2.6402099640000003	6.8487548920000005	-0.531152356	1.0375977	3.540039	-0.30517578	2.24064946	9.508105432	-1.4977538940000001	0	0.18310547	-0.48828125	1549641286.318
-5.60461412	-3.9716797120000003	-1.808789038	1.4648438	1.2207031	-2.4414062	4.854541034	-4.580590854	0.846972644	0.24414062	-0.4272461	-0.12207031	2.360278354	6.84995108	-1.8913329680000002	0.7324219	0.18310547	-0.4272461	-7.08801268	2.100683606	-1.6544677520000002	0.61035156	5.92041	0.8544922	-2.743090854	6.440820288	-1.2333740020000001	1.4038086	2.746582	0.36621094	2.6665283540000004	9.00327176	-1.0874267572	-0.48828125	1.2207031	0.18310547	1549641286.358
-6.5843750000000005	-3.5577635800000005	-3.2921875000000003	1.8310547	0.48828125	-2.746582	4.854541034	-4.580590854	0.846972644	0.12207031	0	-0.4272461	2.20236821	6.69682608	-1.43076178	0.61035156	-0.61035156	-0.4272461	-6.476709260000001	1.6927490020000002	-2.45	1.0375977	5.6152344	0.91552734	-2.9093750000000003	6.22907698	-1.5767089660000002	1.4038086	1.8310547	0.6713867	1.73701178	8.78435054	-1.1879150360000001	-0.6713867	0	1.0375977	1549641286.398
-6.568823380000001	-3.8664062500000003	-3.39267572	1.8920898	-0.36621094	-2.8686523	4.367651260000001	-3.58288588	0.3337646466	-0.12207031	1.2207031	-1.0986328	2.19399411	6.77697734	-1.264477536	0.24414062	-1.7089844	-0.24414062	-6.12619658	1.540820288	-3.0553222840000003	0.8544922	5.6152344	1.0375977	-3.170166034	6.043652160000001	-1.400854532	1.4648438	1.0375977	0.9765625	1.238159146	8.999682608	0.42109375000000004	-1.6479492	0	1.2817383	1549641286.438
-6.7482665740000005	-3.7324219240000005	-1.476220746	2.1362305	0.79345703	-2.746582	2.77419429	-4.742089856000001	-0.534741214	0.061035156	0.9765625	-1.7089844	2.7706054320000004	7.524658246	-0.9115722840000001	0	-1.7089844	0	-5.782861420000001	1.451098642	-3.5601562500000004	1.5258789	4.211426	0.91552734	-3.22160643	6.74348143	-1.21303714	1.2817383	1.0375977	1.0986328	2.8041014400000006	9.54997554	0.0980957068	-2.5634766	-0.6713867	2.1972656	1549641286.478
-8.04504393	-3.4800048920000006	-2.3734375	1.0986328	1.4648438	-3.6010742	2.0911132200000004	-6.3654540740000005	-0.5371337860000001	-0.12207031	0.91552734	-1.5258789	2.489477536	8.55107428	-0.86850589	-0.24414062	-2.8076172	0.5493164	-6.7542482	-0.113647464	-4.49326178	0.79345703	4.8828125	0.6713867	-2.710791034	7.650268570000001	-0.8433837860000001	1.4038086	-0.12207031	0.9765625	3.2503173920000004	8.49125998	-2.100683606	-2.380371	-0.4272461	2.4414062	1549641286.518
-9.12648912	-5.28161592	-3.0134521760000004	0.36621094	-0.6713867	-4.0283203	1.7776855040000001	-8.126391574000001	-0.462963858	-0.061035156	0.5493164	-1.3427734	2.9093750000000003	9.23774411	-0.45339357	-0.061035156	-2.8686523	0.6713867	-7.149023560000001	-0.40434570680000004	-5.55078125	0.12207031	5.3100586	0.4272461	-2.477514676	8.571411240000002	-0.6663330072	1.0375977	0.5493164	0.4272461	4.483691394	8.979345746000002	-1.3254882200000002	-0.9765625	0.12207031	2.0141602	1549641286.559
-8.0558107	-6.32717302	-1.8650146760000001	0.61035156	-0.61035156	-2.9296875	1.5719238220000002	-9.795214660000001	-0.850561502	0.12207031	-0.48828125	-0.6713867	3.34243161	10.23903804	-0.16987304320000002	-0.24414062	-1.159668	0.4272461	-6.74348143	0.113647464	-6.75305162	-0.12207031	5.432129	0.36621094	-2.54689946	9.676782248	-0.734521466	0.8544922	1.159668	0.4272461	3.5697264400000006	10.43642572	1.0096679712	-1.8310547	1.5258789	1.8920898	1549641286.598
-7.102368210000001	-6.910961960000001	-0.9055908540000002	1.5258789	2.2583008	-2.1972656	1.5719238220000002	-9.795214660000001	-0.850561502	0.4272461	-1.953125	-0.36621094	2.8244384000000005	10.711572480000001	-0.20217285340000002	-0.5493164	-2.0141602	0.5493164	-6.25419928	0.45937500000000003	-8.03547374	-0.4272461	4.5166016	0.36621094	-3.0313964660000003	10.05959514	-1.3266846040000002	0.8544922	1.3427734	0.4272461	2.436840854	9.614575180000001	1.081445288	-1.4038086	-0.48828125	1.7089844	1549641286.638
-8.21611322	-6.59035643	-2.9392822480000005	0.4272461	0.36621094	-3.4179688	2.286108426	-11.254687500000001	-0.849365216	0	-4.0893555	-0.5493164	3.0553222840000003	11.35158696	-0.5215820288	-1.0986328	-1.953125	0.8544922	-6.23984375	0.5993408246	-8.839379892	-0.36621094	4.3945312	0.36621094	-3.6391114200000003	10.459154860000002	-1.9044922120000003	0.61035156	1.0986328	0.24414062	4.145141574	8.915942392	0.83022464	-1.2207031	-0.79345703	1.4648438	1549641286.678
-7.991211060000001	-8.07136232	-1.945166034	0.79345703	-0.36621094	-2.8076172	2.286108426	-11.254687500000001	-0.849365216	-0.79345703	-3.112793	-0.6713867	3.017041034	11.921020860000002	-0.729736322	-0.79345703	-0.9765625	1.159668	-5.60102536	0.8122802520000001	-9.47341304	-0.30517578	4.272461	0.24414062	-3.3292724640000007	11.0417482	-2.068383786	0.36621094	1.3427734	0	4.856933606	8.911157248	0.49406739200000005	-1.4038086	-0.5493164	1.159668	1549641286.718
-6.796118210000001	-7.8883300720000005	-1.7681152160000002	0.91552734	0.18310547	-2.2583008	1.8949219240000001	-11.0931884	-0.5215820288	-0.6713867	-1.6479492	-0.5493164	2.930908246	11.918627700000002	-0.539526358	-1.2817383	-0.9765625	1.159668	-4.837792932	0.9689941100000001	-9.82871106	-0.061035156	3.9672852	0.24414062	-3.3759277160000005	10.844360520000002	-2.306445288	0.30517578	1.0986328	-0.12207031	5.505322480000001	9.089404254	1.335058606	-1.2817383	0.36621094	0.91552734	1549641286.758
-6.715966754	-7.845263580000001	-2.07915036	0.30517578	-0.6713867	-2.2583008	1.8817626800000002	-10.67807608	-0.7967285340000001	-0.91552734	-1.0986328	-0.061035156	3.366357428	11.991601440000002	-0.702221646	-1.0375977	-0.30517578	0.8544922	-3.71088858	1.235766574	-10.082324280000002	0	3.4179688	0.30517578	-3.289794928	11.150610520000003	-2.516992212	0.30517578	1.4038086	-0.12207031	4.756445288	8.5917482	2.0923096040000004	-0.61035156	-0.6713867	0.8544922	1549641286.798
-6.245825180000001	-8.451782248	-1.524072284	1.0375977	-0.79345703	-1.5869141	1.829125998	-10.25817842	-1.216625998	-0.36621094	-0.6713867	0.24414062	3.5517822480000003	11.759521760000002	-0.9115722840000001	0.061035156	-0.30517578	0.7324219	-3.0732665740000003	1.3673584260000002	-10.36464856	0.24414062	2.9296875	0.18310547	-3.3460204680000003	11.02978534	-2.55048822	0.12207031	1.0986328	-0.12207031	5.24692392	8.328564300000002	1.4570800720000001	-1.3427734	-0.24414062	0.48828125	1549641286.838
-5.962304712	-7.987622300000001	-1.641308606	0.61035156	0.12207031	-1.4648438	1.6592528960000001	-10.49265126	-1.717871106	-0.5493164	-0.061035156	0.7324219	3.20366214	12.060986420000003	-0.8577392572	-0.48828125	-2.1362305	0.91552734	-2.8854492800000004	1.2704589660000003	-10.59433606	0.4272461	2.4414062	0.12207031	-3.359179712	10.920923020000002	-2.8639160340000003	0.36621094	0.18310547	0.061035156	5.981445288000001	8.206542932000001	1.6137939300000002	-0.91552734	0.12207031	0.48828125	1549641286.878
-5.784057608	-8.135961960000001	-1.8075927520000004	0.7324219	-0.36621094	-1.159668	1.6437011780000002	-10.97236322	-1.9966064300000002	-1.2817383	-0.5493164	1.2817383	3.7049072480000005	11.803784440000001	-0.45100097840000003	0	-0.9765625	0.36621094	-2.451196286	1.216625998	-10.767798020000003	0.61035156	1.8920898	0.18310547	-2.9548339660000003	11.187695680000001	-2.5181884000000005	0	0.5493164	0.061035156	5.668017572	7.972070288000001	1.9942138580000002	-0.79345703	-0.36621094	0.4272461	1549641286.918
-5.5806884000000005	-8.49365216	-1.252514676	0.6713867	-0.30517578	-0.91552734	2.76821286	-11.247509980000002	-2.021728534	-1.3427734	-0.91552734	1.0375977	3.6881591460000003	11.71286592	-0.1579101538	0.79345703	-1.2817383	0.12207031	-2.3519042540000004	0.7393066100000001	-11.09677716	0.48828125	1.3427734	0	-2.8088867800000004	11.09199182	-2.25261232	0	0.36621094	-0.24414062	5.735009980000001	8.24123552	2.332763678	-0.9765625	-0.18310547	0.4272461	1549641286.958
-5.719457968	-8.76042482	-1.3087402160000001	0.061035156	0.61035156	-0.5493164	4.002783246	-11.604003600000002	-2.34113768	-1.7089844	-0.9765625	0.79345703	4.026708966	12.087304320000001	0.02033691394	-0.4272461	-0.9765625	-0.18310547	-2.1485351440000002	0.346923822	-11.778662140000002	0.24414062	0.8544922	0.061035156	-2.845971646	11.247509980000002	-2.289697284	0.061035156	0.18310547	-0.061035156	5.7385987400000005	8.01872554	1.7489746400000001	-0.7324219	-0.6713867	0.36621094	1549641286.998
-6.428857428000001	-9.30234375	-1.564746106	0.061035156	-0.061035156	-0.18310547	4.002783246	-11.604003600000002	-2.34113768	-2.1362305	-2.0141602	-0.061035156	4.7349121400000005	12.379199280000002	-0.6328369110000001	-0.4272461	0	-0.24414062	-2.292089856	0.3146240216	-12.442602340000002	-0.12207031	0.4272461	0.12207031	-3.0182373200000003	11.59802266	-2.489477536	0.30517578	-0.18310547	0.24414062	6.500634980000001	8.07136232	1.293188498	-0.6713867	-0.18310547	0.36621094	1549641287.038
-6.433642572	-9.7150634	-1.4965576080000003	-0.061035156	-0.18310547	0.12207031	3.6773925720000005	-13.1089357	-2.9644042540000006	0.79345703	-1.3427734	-1.2817383	4.476513580000001	13.018017180000001	-1.4786132200000002	-0.36621094	0.24414062	0	-2.2669677520000002	0.6519775360000001	-12.88403354	0.12207031	-0.24414062	0.12207031	-3.192895468	12.20214856	-3.02421875	-0.4272461	-0.91552734	0.48828125	6.433642572	8.126391574000001	1.6999267180000002	-0.4272461	0.4272461	0.061035156	1549641287.078
-6.664526260000001	-9.81315944	-1.5719238220000002	0.36621094	-0.9765625	0.30517578	3.6773925720000005	-13.1089357	-2.9644042540000006	0.61035156	1.0375977	-0.7324219	4.2875000000000005	13.79201628	-1.39606929	-2.0141602	0.79345703	0.36621094	-2.460766574	0.891235324	-12.858911240000001	0	-0.91552734	0.18310547	-2.66772464	12.544287140000002	-3.1103514400000005	0.12207031	-0.61035156	0.30517578	6.1214112400000005	8.497240920000001	2.24423822	-0.24414062	0.18310547	-0.24414062	1549641287.118
-6.5975344400000004	-9.48776857	-1.3015625000000002	0.30517578	-0.9765625	0.36621094	3.6893554320000006	-13.280004500000002	-3.62714856	1.159668	0.61035156	-0.9765625	3.8604248200000004	13.8745607	-1.268066394	-2.5024414	1.7089844	0.7324219	-2.6210692900000003	0.9785644568000001	-12.72014128	0.061035156	-1.5258789	0.12207031	-2.7550537140000007	12.637597840000002	-3.081640576	0.24414062	-0.91552734	0.061035156	6.17763678	8.70180661	2.400952176	0	0.30517578	-0.6713867	1549641287.158
-6.739892572	-9.319091754	-0.9977050720000001	0	-0.61035156	0.6713867	3.0541259000000003	-12.632812500000002	-2.7347167540000004	0.9765625	0.8544922	-0.91552734	3.9453614200000002	13.58027356	-0.1399658246	-1.159668	0.79345703	1.3427734	-2.93808606	1.0144531250000002	-12.607690200000002	0.061035156	-2.1362305	-0.061035156	-3.4776123200000004	12.300244600000003	-3.0947998200000004	0.12207031	-1.4038086	-0.7324219	5.9886232	8.665917932000001	2.3255859620000003	0.24414062	0.12207031	-1.0986328	1549641287.198
-7.0581054320000005	-8.783154254000001	-1.108959964	-0.30517578	-0.48828125	1.159668	3.0541259000000003	-12.632812500000002	-2.7347167540000004	1.5869141	2.6855469	-1.7089844	4.1427491000000005	13.19626448	0.6902587860000001	0.30517578	-0.7324219	1.7089844	-3.31252446	1.079052716	-12.258374100000001	0.18310547	-2.6855469	-0.24414062	-3.7551512600000003	12.472509980000002	-2.85913089	-0.30517578	-2.0751953	-1.3427734	6.042456070000001	8.49365216	2.3531005400000002	0.61035156	0.18310547	-1.4038086	1549641287.238
-6.952832068	-8.70778804	-0.9020019568000001	-0.61035156	-0.6713867	1.5869141	3.7455810700000005	-12.15429712	-2.2239013580000004	3.1738281	2.1972656	-2.0751953	5.897705072	12.985717360000002	0.462963858	2.380371	0.36621094	1.8310547	-3.7467773560000004	0.9462646760000001	-11.88513228	0.36621094	-3.112793	-0.4272461	-3.841284146	12.715356920000001	-2.4129150360000002	-0.4272461	-1.953125	-1.5258789	5.860620108000001	8.23046875	2.427270468	0.79345703	0.48828125	-1.7700195	1549641287.278
-6.81286592	-8.356079074	-0.6890625	-0.6713867	0.18310547	2.2583008	4.7887451080000005	-11.71765126	-0.31701660340000004	-0.48828125	-1.8310547	-0.61035156	6.391772660000001	13.19746106	0.778784146	0.7324219	0.30517578	1.7700195	-3.887939496	0.6160888580000001	-11.44489766	0.30517578	-3.7231445	-0.61035156	-3.721655252	12.529932100000002	-2.080346646	-0.4272461	-2.4414062	-2.0141602	5.5005371400000005	8.21970198	2.293286142	0.79345703	0.5493164	-1.953125	1549641287.318
-7.1191159200000005	-7.546191394000001	-0.994116214	-1.0375977	0.36621094	3.112793	4.7887451080000005	-11.71765126	-0.31701660340000004	-0.7324219	0.061035156	-0.9765625	8.1838134	12.370825180000002	0.2033691394	1.8920898	0.48828125	2.5634766	-3.9022949280000003	0.2643798822	-10.834789840000001	0.12207031	-4.5166016	-0.7324219	-4.167871106000001	12.708178420000001	-1.9403808900000001	-0.61035156	-2.1972656	-1.953125	5.278027160000001	8.0558107	2.396167032	0.9765625	0.061035156	-2.1972656	1549641287.358
-6.956420926000001	-6.7650144800000005	-1.21303714	-1.6479492	0.30517578	3.3569336	6.872680710000001	-10.75583516	-0.931909146	-0.24414062	2.5634766	-1.953125	8.76401358	11.42216754	-0.2189208966	1.7700195	2.5634766	2.6245117	-4.184619110000001	0.0765625	-9.766503894000001	0.061035156	-5.3100586	-0.7324219	-4.865307608	11.9700679	-1.4786132200000002	-1.3427734	-3.0517578	-1.5869141	5.035180710000001	7.972070288000001	2.3949707460000003	1.3427734	-0.061035156	-2.380371	1549641287.398
-7.065283246000001	-5.891723740000001	-1.1580077880000001	-1.5258789	0.36621094	3.7231445	6.872680710000001	-10.75583516	-0.931909146	-0.4272461	-0.36621094	-2.5024414	8.98173822	10.1313723	0.7141846040000002	0.9765625	2.319336	3.1738281	-4.355688400000001	-0.2607910144	-8.451782248	-0.061035156	-6.3476562	-0.8544922	-4.344921924	11.13147014	-1.24294429	-1.3427734	-2.2583008	-1.0375977	4.703808606	8.18022464	1.93439946	1.8310547	-0.12207031	-2.6245117	1549641287.438
-7.16816394	-5.01245108	-1.757348642	-1.7089844	0.18310547	3.7841797	7.558154254000001	-9.3155027	-0.419897464	-0.91552734	-1.0986328	-3.112793	8.802294928000002	8.6348143	0.9031982428000002	0.061035156	0.91552734	3.7231445	-4.813867212	-0.4103271466	-6.950439300000001	-0.18310547	-6.958008	-0.8544922	-4.554272464	9.38967302	-0.9965087860000001	-0.91552734	-2.8686523	-0.79345703	4.359277356000001	8.643188400000001	1.207055661	1.8310547	0.4272461	-2.8686523	1549641287.478
-7.370336960000001	-4.634423920000001	-1.6927490020000002	-1.8310547	-0.24414062	4.0283203	5.43234874	-5.6572509	-1.25729982	-1.5869141	-1.4038086	-3.479004	8.150317392	6.90617662	0.7129882787999999	-0.12207031	1.6479492	4.272461	-5.039965560000001	-0.28471679320000004	-5.425170926000001	-0.12207031	-7.3242188	-0.79345703	-4.90358876	7.805786240000001	-0.3529052716	-0.9765625	-3.9672852	0	3.85444339	8.58098143	0.729736322	1.953125	-0.5493164	-2.9907227	1549641287.518
-6.988720746000001	-4.1690673920000005	-1.738207968	-1.6479492	0.18310547	4.272461	5.43234874	-5.6572509	-1.25729982	-1.7700195	-1.6479492	-3.112793	6.79013678	5.17993161	0.45698242800000005	0.061035156	1.7089844	4.0893555	-5.096191394000001	-0.1244140625	-3.9298096040000003	0	-7.507324	-0.7324219	-3.8460692900000004	6.626245108000001	0.32778320680000006	-1.5869141	-4.638672	1.3427734	3.645092752	8.848950180000001	0.647192392	2.1362305	0.061035156	-2.9907227	1549641287.557
-6.43603534	-3.8711913940000002	-1.532446286	-1.7700195	0.7324219	4.3945312	4.06379393	-3.3783202880000003	-1.638916034	-1.3427734	-0.18310547	-3.2348633	6.02451178	3.8149658540000004	0.5873779254	0.24414062	1.953125	3.8452148	-5.22419429	-0.387597644	-2.6772949280000002	0.061035156	-7.8125	-0.61035156	-1.9595214660000002	5.611792032	0.8816650360000001	-2.6245117	-3.90625	2.2583008	3.24194339	9.22338858	0.61848143	2.0141602	0.061035156	-2.746582	1549641287.598
-6.41809056	-3.77189946	-1.9726807100000001	-2.380371	1.0375977	4.0283203	3.6534667540000005	-3.0002929320000002	-1.565942392	-0.79345703	0.8544922	-3.479004	6.0747558900000005	3.069677716	0.808691394	0.48828125	2.9296875	4.0283203	-6.067577880000001	-1.062304712	-1.488183606	-0.24414062	-8.300781	-0.4272461	-0.440234375	4.486083966000001	1.4750244600000002	-2.8076172	-2.0751953	2.4414062	2.256201178	9.231762680000001	0.8708984620000001	1.3427734	-0.24414062	-2.380371	1549641287.637
-6.544897660000001	-3.7324219240000005	-2.8962158540000003	-2.1972656	0.30517578	2.380371	3.6391114200000003	-3.2682617800000004	-1.294384784	-0.12207031	-0.061035156	-3.9672852	5.9706784200000005	2.204760782	-0.00478515625	0.5493164	2.0751953	3.90625	-7.670605432000001	-1.720263678	0.2081542932	-1.2207031	-7.446289	-0.12207031	0.7285400360000001	4.31381839	2.259790036	-2.1972656	-0.6713867	2.319336	0.7500732428000001	9.399243210000002	0.783569339	0.6713867	-0.91552734	-1.7700195	1549641287.677
-7.145434800000001	-3.4381347840000003	-2.8914307100000003	-2.4414062	0.36621094	0.48828125	3.6391114200000003	-3.2682617800000004	-1.294384784	0.61035156	-0.61035156	-4.272461	6.646582068	0.9953125	-0.860131839	0.91552734	2.5634766	3.2348633	-9.39685054	-2.62346196	1.503735324	-2.319336	-4.638672	0.79345703	2.7323242800000003	5.336645468	3.116332968	-1.8310547	0.4272461	2.2583008	-0.6101074280000001	9.594238220000001	0.6340332068000001	0.4272461	-2.0751953	-1.0986328	1549641287.718
-7.718457068	-2.381811502	-3.4812010800000004	-2.9907227	1.4648438	-0.79345703	4.77319339	-4.895214856	-0.9510498200000002	2.0751953	-0.79345703	-4.4555664	7.464843750000001	0.3505126800000001	-1.2154297120000002	2.0141602	1.8310547	2.746582	-10.674487319999999	-3.1689697480000003	2.253808606	-3.7231445	-2.5024414	1.0986328	3.992016574	6.458764480000001	3.5206787140000007	-1.2817383	2.746582	1.6479492	-0.23686523560000003	10.193578780000001	-1.0264160340000001	0.4272461	-3.0517578	0	1549641287.757
-8.73410643	-1.4176025360000002	-5.280419928000001	-3.7231445	1.5258789	-1.8310547	5.74338408	-5.590259080000001	0.01794433606	3.9672852	-1.0986328	-4.333496	8.84177266	0.773999002	-1.113745108	2.746582	1.5258789	2.5024414	-10.552465560000002	-1.73701178	2.390185504	-4.9438477	0.4272461	0.7324219	3.3675537140000005	8.388378894	2.87707518	-0.48828125	4.1503906	1.2207031	1.214233426	10.16247554	-1.362573282	0.48828125	-1.8310547	-0.30517578	1549641287.797
-9.7066893	-1.783667032	-6.991113220000001	-5.6762695	-1.5869141	-1.8920898	5.74338408	-5.590259080000001	0.01794433606	5.004883	-2.319336	-3.7841797	10.58955072	1.9894287140000002	-1.1304931610000002	3.1738281	2.0141602	2.319336	-10.072753600000002	0.687866214	1.314721646	-5.92041	-0.6713867	0.8544922	1.665234424	10.389770860000002	1.3817138580000001	-0.24414062	5.1879883	1.2817383	2.47392572	9.73898912	-1.7633300720000002	0.48828125	2.0751953	-0.79345703	1549641287.837
-9.3238768	-2.45	-5.9347898400000005	-5.3100586	-2.1362305	-0.9765625	7.12749002	-6.06159694	0.27275390380000003	5.126953	-2.6855469	-3.2348633	11.831298920000002	3.2251952880000005	-1.403247104	3.90625	2.1362305	2.319336	-9.657641574000001	2.0659912140000003	1.5216797120000003	-5.493164	0.24414062	0.61035156	-0.057421875000000004	11.35996106	0.2990722644	-1.0986328	4.638672	1.6479492	2.5839844240000005	9.85622554	-2.2203125000000004	0.61035156	4.0893555	-0.91552734	1549641287.877
-8.17185054	-1.8697998200000001	-5.41679712	-5.126953	-1.0986328	-0.48828125	7.12749002	-6.06159694	0.27275390380000003	4.638672	-1.953125	-2.746582	11.921020860000002	3.7276367800000005	-1.5898682100000001	4.5166016	2.9296875	2.6245117	-8.503222840000001	2.598339856	0.6914550720000001	-5.493164	-0.8544922	0.30517578	-0.86850589	10.989111420000002	-0.1854248004	-1.7089844	4.4555664	1.8310547	1.239355432	9.637304712	-2.4583741	0.61035156	3.540039	-1.2207031	1549641287.917
-7.5055175720000005	-1.5013427520000002	-5.86899411	-5.3100586	-0.8544922	-0.6713867	7.299755890000001	-5.402441394	0.27395019960000005	4.272461	-2.0141602	-2.4414062	11.921020860000002	3.7276367800000005	-1.5898682100000001	4.5166016	2.9296875	2.6245117	-8.310620108	2.43205571	1.079052716	-5.1879883	-1.5258789	0.12207031	-0.885253894	10.339526260000001	-0.416308606	-2.319336	4.699707	2.2583008	2.3435302520000003	9.362158246000002	-1.752563498	0.24414062	3.7841797	-1.2817383	1549641287.957
-7.57849092	-1.491772464	-6.55207518	-5.3100586	-1.0986328	-1.0375977	7.51867662	-3.890332068	-0.811083966	4.211426	-2.380371	-2.4414062	11.921020860000002	3.7276367800000005	-1.5898682100000001	4.5166016	2.9296875	2.6245117	-8.368042032	2.0169433900000002	1.524072284	-5.3100586	-1.953125	-0.061035156	-0.71538089	9.92441394	-0.230883786	-2.319336	4.4555664	2.5024414	2.6916503600000006	9.423168930000001	-0.94506839	-0.36621094	4.272461	-0.79345703	1549641287.997
-7.705298020000001	-1.8243408540000001	-7.02460962	-5.1879883	-1.3427734	-1.0986328	7.51867662	-3.890332068	-0.811083966	4.3945312	-2.319336	-2.746582	9.850244600000002	2.843579074	-2.6784912140000006	5.065918	3.2348633	2.1362305	-8.86928714	2.0169433900000002	2.2657714660000003	-5.3100586	-1.953125	-0.061035156	-0.10766601440000001	9.54638678	0.046655271600000006	-1.7089844	4.3945312	2.5634766	1.38410643	9.54638678	-1.207055661	-0.8544922	4.0283203	-0.24414062	1549641288.037
-7.73640126	-1.738207968	-7.598827880000001	-4.5166016	-1.0375977	-0.91552734	7.46245108	-3.5469971040000003	-1.409228534	4.760742	-1.7700195	-3.1738281	9.35378444	2.662939496	-2.4643554320000005	4.8217773	2.9296875	2.1362305	-9.37890625	1.9738769960000002	2.9321045320000003	-5.3710938	-1.8310547	0	0.5514892572000001	9.56911592	0.324194339	-1.159668	4.5776367	2.5024414	-0.48090820680000007	9.853833360000001	-2.70600589	-1.5869141	3.2958984	-0.36621094	1549641288.077
-7.756738220000001	-0.7560547120000001	-8.235253894000001	-4.211426	-1.7089844	-0.8544922	7.8153564300000005	-3.0337889400000004	-1.7298339660000002	5.2490234	-1.6479492	-3.0517578	9.705493210000002	2.8352050720000004	-2.1305908540000003	4.5776367	2.1972656	1.7700195	-9.475805710000001	1.9427734620000003	3.5015380400000002	-5.432129	-1.0375977	0.4272461	0.849365216	9.9100589	0.6101074280000001	-0.61035156	4.8828125	2.1362305	0.381616214	9.90647014	-3.3771241	-1.4648438	4.699707	-0.8544922	1549641288.117
-7.481591754	0.011962890380000002	-8.332153060000001	-5.6152344	-2.1972656	-0.91552734	7.8153564300000005	-3.0337889400000004	-1.7298339660000002	5.493164	-2.0751953	-2.5024414	9.98183606	2.9213378600000004	-1.362573282	4.5166016	1.6479492	1.5258789	-9.19348143	1.5491942900000002	3.5111084260000003	-5.432129	-1.0375977	0.4272461	0.6818847840000001	9.9698732	0.770410144	-0.24414062	4.760742	1.7700195	0.3804199280000001	10.0213134	-3.39267572	-1.5258789	5.554199	-1.0375977	1549641288.157
-7.689746106	0.0825439496	-7.6418945680000006	-6.4086914	-2.8686523	-1.159668	8.675488220000002	-2.6760987400000005	-1.8626221040000002	5.6762695	-1.953125	-1.953125	9.953125	2.68566893	-0.477319339	4.4555664	1.2817383	1.4038086	-9.00686052	0.8577392572	3.785058606	-5.3100586	-1.0986328	1.0986328	0.7034179712000002	9.71625998	1.0168457068	0.061035156	4.4555664	1.5258789	1.0993896760000001	10.13376448	-2.8316162140000003	-2.0141602	5.79834	-0.79345703	1549641288.197
-7.552173020000001	-1.4630615020000002	-6.486279254	-6.5307617	-3.0517578	-1.0986328	9.535620108000002	-2.180834964	-1.6843750000000002	5.432129	-1.0986328	-1.5869141	10.13376448	2.7119873200000004	0.3229980432	4.5166016	0.79345703	1.2207031	-9.09060054	0.07895508180000001	3.6104003600000003	-5.554199	-1.2207031	1.4038086	0.5203857428	9.45666484	1.50493161	0.12207031	3.7841797	1.159668	2.568432608	10.36464856	-1.6341308900000002	-2.5024414	5.92041	-0.24414062	1549641288.237
-9.03916034	-3.6714112400000003	-3.0971923920000006	-6.958008	-1.953125	-0.8544922	9.88613318	-1.332666034	-3.275439496	5.3100586	-1.2207031	-1.2817383	10.3359375	3.034985324	0.67709964	4.638672	0.48828125	1.5869141	-9.553564300000001	-0.33256836060000006	2.9416748200000002	-5.126953	-1.5869141	1.6479492	-0.14833984620000001	8.78076178	2.578002896	0.30517578	4.5776367	1.5258789	4.454980432	9.650463760000001	0.30385742800000004	-3.540039	7.446289	0.8544922	1549641288.277
-12.26914038	-3.7120849640000007	-2.519384784	-4.333496	0.48828125	-1.4648438	9.88613318	-1.332666034	-3.275439496	5.493164	-0.79345703	-1.0986328	10.41967752	3.6331298920000004	1.161596646	4.5776367	0.5493164	1.6479492	-11.802587860000001	-0.6735107428000001	3.887939496	-4.638672	-2.319336	1.8920898	-0.6352294928000001	9.54399411	3.2251952880000005	0.48828125	4.272461	1.8310547	4.4334472840000005	9.481787140000002	-1.1041748200000001	-2.319336	7.873535	1.7700195	1549641288.317
-10.395751800000001	-2.6210692900000003	-3.917846646	-3.2348633	-2.5024414	-1.4038086	9.786840560000002	-1.41042482	-3.951342752	5.2490234	0.30517578	-0.91552734	10.535717360000001	4.8796630400000005	1.6616454680000001	4.211426	0.18310547	0.7324219	-11.41020468	-0.88046875	4.72653804	-4.333496	2.9296875	1.8310547	0.0035888672120000004	11.608788940000002	3.6917480040000004	0.8544922	5.065918	1.5258789	1.655664038	10.24023462	-5.195483426000001	1.4038086	6.958008	1.7089844	1549641288.357
-7.876367212000001	-1.65805661	-1.9032959260000002	-4.272461	-0.18310547	-0.7324219	9.756933606	-1.930810504	-4.431054712	5.2490234	-0.24414062	-0.48828125	10.8551268	5.385693390000001	1.8028076080000002	4.3945312	-0.18310547	0.4272461	-8.878857428000002	-0.8122802520000001	2.1485351440000002	-4.5776367	0.91552734	1.2207031	-0.9354980432000001	10.9316893	3.408227536	0.48828125	6.7749023	1.0375977	1.6688232820000002	9.671997300000001	-5.56035144	2.8076172	10.620117	1.8920898	1549641288.397
-7.769897660000001	-0.5526855432	-2.460766574	-4.333496	1.8920898	-1.4038086	9.60620108	-2.0731689300000005	-4.4489991	4.760742	-1.2207031	-0.61035156	10.935278060000002	5.1464357	2.32917482	4.3945312	1.7089844	1.159668	-8.120410340000001	-0.2978759784	2.115039038	-4.211426	-0.061035156	1.4648438	-2.331567392	8.86330571	2.369848642	-0.36621094	5.1879883	1.4038086	2.2669677520000002	9.785644568	-3.2239991	3.6010742	10.559082	3.9672852	1549641288.437
-8.75922824	-0.31103514400000004	-4.08173822	-4.760742	-0.6713867	-2.1362305	8.30583516	-1.642504892	-3.6104003600000003	4.3945312	-0.9765625	-0.8544922	9.59782698	4.687060504000001	2.2801269960000004	4.211426	1.7089844	1.5258789	-8.54389676	-0.2942871106	2.2250976440000003	-3.9672852	-0.61035156	1.5258789	-1.982250998	8.54389676	2.071972644	-0.48828125	3.540039	1.6479492	1.75495607	11.66142572	-2.144946286	3.479004	8.666992	3.90625	1549641288.477
-8.570214660000001	-0.050244139400000006	-3.7120849640000007	-5.6152344	-1.0375977	-2.319336	7.767504892	-1.6030273560000001	-3.5553711060000004	4.272461	-0.79345703	-0.9765625	9.58227536	4.32817392	1.32788089	4.0893555	1.0986328	1.2207031	-8.83579074	-0.8278320288	3.0565185700000006	-3.9672852	-0.61035156	1.5258789	-0.7046142572	9.278417932000002	2.469140576	-0.061035156	3.90625	1.2207031	0.40434570680000004	11.5274411	-1.70471196	4.0283203	9.82666	4.5776367	1549641288.517
-8.290283246000001	-0.7763915740000001	-3.4883788940000002	-4.8217773	0.6713867	-2.1972656	8.07016574	-1.7896484620000002	-3.5673339660000005	4.0893555	-0.9765625	-0.91552734	9.77966304	4.07336412	0.659155252	3.6621094	1.3427734	1.2207031	-8.6766848	-0.8816650360000001	3.1558105040000006	-4.5166016	0.18310547	1.2207031	-0.17465820680000002	9.53920926	2.8088867800000004	0.30517578	4.3945312	0.48828125	-0.5885742212	11.416186600000001	-1.963110324	2.9907227	10.253906	3.90625	1549641288.557
-9.53322734	-0.8744873200000001	-4.465747104	-4.699707	-0.9765625	-1.2817383	8.246020468000001	-1.876977536	-3.3352538940000005	4.211426	-1.4648438	-0.6713867	9.591845746	3.4154052520000002	0.84816893	3.8452148	0.9765625	1.0375977	-8.88723143	-0.7141846040000002	3.085229532	-4.5166016	0.18310547	1.2207031	-0.2524169928	9.591845746	2.8017089660000005	0.30517578	4.211426	0.36621094	-2.4870849640000006	10.41010782	-3.1905028960000004	2.1362305	6.652832	2.9296875	1549641288.597
-8.96259784	-0.40434570680000004	-3.7527587860000002	-5.004883	-1.5258789	-0.8544922	8.332153060000001	-1.892529254	-2.9644042540000006	4.5166016	-1.4648438	-0.48828125	10.146923920000003	2.9548339660000003	1.437939496	4.272461	2.0141602	0.8544922	-8.628832968000001	-0.5275634784000001	3.158203076	-4.638672	0.18310547	1.3427734	-0.2225097644	9.723437500000001	2.8041014400000006	0.18310547	3.90625	0.48828125	-2.5026367800000004	8.777173020000001	-2.7502685700000002	2.9296875	5.6762695	1.0986328	1549641288.637
-8.66352536	-0.965405252	-3.7204589660000003	-4.272461	0.8544922	-1.4648438	8.84177266	-1.94636232	-2.70361322	4.5776367	-1.159668	-0.24414062	10.59792482	2.8112792540000004	1.81716304	4.272461	2.4414062	1.0375977	-8.575000000000001	-0.34094239200000004	2.783764676	-4.5776367	-1.0375977	1.2817383	-0.2811279254	9.701904254	2.7538574280000003	0.12207031	4.0893555	0.79345703	-1.002490216	8.269946580000001	-1.2309814300000002	3.2958984	8.911133	-0.7324219	1549641288.677
-9.503320288000001	-0.27993163940000004	-4.447802716000001	-4.3945312	-0.7324219	-0.9765625	9.548779254000001	-2.082739218	-2.9775634	4.638672	-1.4038086	-0.18310547	10.78813498	2.613891574	1.812377896	4.272461	1.8310547	1.2817383	-8.99848642	-0.062207030760000004	3.29816893	-4.1503906	-0.61035156	1.2207031	-0.42827148560000006	9.66003444	2.5445067900000002	-0.18310547	3.90625	1.159668	3.7970214660000003	10.02490216	0.9893310700000001	1.8310547	6.0424805	-0.36621094	1549641288.717
-8.661132788000002	0.41152344240000005	-3.7886474640000007	-4.8828125	0.061035156	-0.6713867	9.548779254000001	-2.082739218	-2.9775634	4.5166016	-1.5869141	-0.36621094	10.90178264	2.4595702880000005	1.5384277160000002	4.4555664	2.0141602	1.2817383	-8.444604532000001	-0.24165038940000003	3.0828369600000003	-3.9672852	-0.8544922	1.2207031	-0.21652832460000004	9.939965560000001	2.7634277160000003	-0.30517578	3.8452148	1.6479492	5.2911866000000005	9.1791259	-0.6101074280000001	0.91552734	1.2207031	-0.12207031	1549641288.757
-9.155200180000001	-3.1486327880000005	-5.438330072	-3.540039	2.9907227	-2.8686523	9.614575180000001	-1.924829074	-3.1964844240000003	4.5166016	-0.9765625	-0.36621094	10.757030760000001	2.55048822	1.002490216	4.8217773	1.2207031	1.2207031	-9.42436502	-0.794335962	3.1737548920000003	-4.272461	-2.5024414	1.4648438	0.40554199280000003	10.079932100000002	2.948852536	-0.36621094	4.211426	1.8920898	-1.374536142	8.101269568000001	-3.08881839	2.2583008	4.760742	-2.5634766	1549641288.797
-12.026294420000001	-4.712182608	-8.35249002	-0.9765625	-5.554199	-1.4648438	10.088306200000002	-2.0935058900000003	-2.81726088	4.699707	-0.8544922	-0.61035156	11.011840560000001	2.749072284	1.038378894	5.126953	1.8310547	1.0375977	-11.4329348	0.1686767572	4.598535144	-4.8217773	0.48828125	2.1972656	1.222607428	10.394556200000002	2.3495117800000003	-0.48828125	4.638672	1.8920898	0.7716064300000001	13.898486420000003	3.2503173920000004	0	6.4697266	-1.7089844	1549641288.837
-8.21132788	-1.605419928	-4.044653354	-5.3100586	-2.319336	0	10.251000900000001	-2.7813721040000003	-2.605517572	5.004883	-0.8544922	-0.91552734	11.59921924	3.1773437500000004	1.1316894568000002	5.126953	2.0141602	0.91552734	-10.35627446	1.9858398560000001	3.5314452880000005	-4.272461	2.5634766	1.8920898	1.4522949280000002	11.02141124	0.9713867212000001	-0.4272461	5.7373047	1.4038086	0.47492675720000005	11.367138579999999	0.7141846040000002	0.7324219	0.7324219	-1.4038086	1549641288.877
-7.66940944	-1.814770468	-4.003979532000001	-2.8076172	6.591797	-1.2207031	10.291674819999999	-3.7252441100000007	-2.428466754	4.9438477	-1.2207031	-0.91552734	12.56103534	3.6618408540000003	0.6292480432	4.4555664	1.7700195	1.159668	-10.11701628	2.2203125000000004	2.57680661	-4.333496	-2.0141602	1.2817383	0.10048827880000001	11.672192000000003	0.1435546875	-0.48828125	5.7373047	1.3427734	0.07177734424	10.36464856	-2.6605469240000006	0.79345703	-0.6713867	-1.8310547	1549641288.916
-10.40891124	-1.0946044928	-9.480590560000001	-4.272461	-2.8076172	-2.9907227	10.0464357	-3.8424804320000003	-1.6125976440000003	4.3945312	-1.2207031	-0.79345703	12.84096646	3.9956054320000005	-0.07058105432	4.1503906	1.4648438	1.2817383	-10.576391280000001	1.7800780760000001	4.294677716000001	-4.1503906	1.0986328	1.5869141	-0.5479003894	12.094482820000001	-0.0657958966	-0.4272461	4.3945312	1.7089844	0.1208251996	11.1350589	-2.0061767180000003	0.61035156	1.2817383	-2.8686523	1549641288.956
-7.98044429	-1.427172824	-6.962402160000001	-6.7749023	-4.699707	-2.319336	9.581079074	-3.643896466	-0.8134765380000001	4.3945312	-1.2207031	-0.79345703	11.990404860000002	3.6558594240000004	-0.6041259784	4.333496	1.2817383	1.4648438	-8.84057608	1.33984375	2.95961911	-4.1503906	1.0986328	1.5869141	0.1112548822	11.17453624	0.6818847840000001	0.061035156	3.90625	1.0375977	0.33256836060000006	10.552465560000002	-1.923632788	0.5493164	2.0751953	-3.1738281	1549641288.996
-5.542407248	-2.282519568	-3.475219748	-4.9438477	0.12207031	-2.0141602	9.314306610000001	-3.5003417540000004	-0.43664550720000006	4.4555664	-1.5869141	-0.48828125	10.231860520000001	2.7610351440000005	-0.668725589	4.8217773	1.3427734	1.6479492	-7.905077880000001	1.847070288	2.76223143	-4.8828125	1.0375977	1.0986328	0.8517577880000001	9.220996106000001	0.716577176	-0.061035156	5.1879883	0.61035156	0.6352294928000001	9.73540036	-1.693945288	0.8544922	2.319336	-2.9907227	1549641289.036
-6.4659423920000005	-2.0707763580000003	-4.117626996	-3.2958984	1.0375977	-1.8920898	7.570117212	-2.387792932	-0.7883544928000001	4.638672	-1.6479492	-1.0986328	8.9661866	2.039672824	-0.515600589	5.065918	1.8920898	1.5869141	-7.379907248	2.34711911	2.19997554	-4.760742	0.79345703	1.0986328	1.035986322	8.18500998	0.01315917932	-0.79345703	5.6152344	0.8544922	1.6748047120000003	8.91953125	-1.44870607	0.79345703	2.8076172	-2.5634766	1549641289.076
-7.667016574000001	-1.6269530760000002	-5.971875000000001	-3.2958984	-1.2817383	-1.8310547	7.570117212	-2.387792932	-0.7883544928000001	4.5776367	-0.91552734	-1.4038086	8.84296875	1.945166034	-0.5574707068000001	4.9438477	1.953125	1.2817383	-7.43374002	2.378222644	2.3531005400000002	-4.760742	0.79345703	1.0986328	0.723754892	8.24960962	-0.343334964	-1.0986328	5.493164	1.159668	1.264477536	8.58815944	-1.641308606	1.2817383	3.6621094	-2.1972656	1549641289.116
-7.62753894	-1.6472900360000002	-5.924023560000001	-3.1738281	-1.5869141	-1.5258789	7.689746106	-2.32319339	-0.9474609620000001	4.333496	-0.79345703	-1.4038086	9.504516574	2.363867212	-0.5036376800000001	4.4555664	1.3427734	1.2817383	-7.613183606000001	2.7454834260000003	2.7969239200000002	-4.272461	0.36621094	0.7324219	0.17944336060000002	8.712573380000002	-0.40314941100000007	-0.7324219	5.126953	1.3427734	-0.1985839856	8.83220198	-1.540820288	0.36621094	2.8076172	-2.5024414	1549641289.156
-8.1754393	-1.3230957460000001	-5.730224640000001	-2.8076172	-0.61035156	-1.4648438	8.10366214	-2.1162353240000003	-0.8182617212000002	4.1503906	-1.2817383	-1.2817383	10.418481920000001	2.8136719240000003	-0.061010742800000003	3.90625	1.3427734	1.5258789	-8.234057608	3.1964844240000003	2.96560054	-3.7841797	-0.30517578	0.79345703	-0.19140625	9.1875	-0.17824707460000003	-0.30517578	4.3945312	1.3427734	-0.153125	8.917138580000001	-2.050439496	0.4272461	2.746582	-2.4414062	1549641289.196
-9.374121106	-1.006079074	-6.233862320000001	-3.1738281	-1.6479492	-1.2817383	8.399145468	-1.5300537140000001	-0.833813498	3.9672852	-1.2207031	-0.9765625	10.795312500000001	3.129492212	0.3002685504	3.1738281	0.91552734	1.5258789	-9.274829074000001	3.0828369600000003	3.4453125000000004	-3.0517578	-0.24414062	0.61035156	-0.3182128894	10.0560054	0.10168457460000001	0.18310547	3.6010742	1.2817383	-0.4605712860000001	9.88134784	-1.8410888580000002	0.12207031	2.9296875	-2.6855469	1549641289.236
-9.35856929	-0.6914550720000001	-6.17763678	-2.746582	-0.61035156	-0.48828125	9.18630342	-0.8146728240000001	-0.7811767572	3.9672852	-1.2207031	-0.9765625	11.167358720000001	3.512304712	0.43664550720000006	2.5024414	0.36621094	1.159668	-9.64328624	2.4906739200000003	3.794628894	-2.9296875	-0.4272461	0.12207031	-0.3289794928	11.19965854	0.770410144	0.5493164	2.6245117	1.0986328	0.287109375	10.630224640000002	-1.038378894	-0.36621094	1.8310547	-2.319336	1549641289.277
-9.29277356	-0.709399411	-6.48747554	-2.380371	-0.7324219	0.36621094	10.839575180000002	-0.385205072	-1.2632812500000001	3.2958984	-0.9765625	-0.4272461	11.26545378	3.8484619600000003	1.153222644	2.0751953	0	0.61035156	-9.522461060000001	2.360278354	3.645092752	-2.8686523	-0.6713867	0.061035156	-0.3026611322	11.88632788	1.6496826080000002	0.8544922	2.6245117	0.5493164	1.5085204680000002	11.2044429	-1.204663089	-1.3427734	1.0375977	-1.8920898	1549641289.316
-9.837085159999999	-0.8314209260000001	-6.51379393	-3.1738281	-1.953125	0.30517578	10.839575180000002	-0.385205072	-1.2632812500000001	2.8076172	-0.9765625	-0.24414062	11.28339856	3.8664062500000003	2.3997558900000002	1.8920898	-0.24414062	0.12207031	-10.087109620000001	1.9044922120000003	3.6427001800000003	-2.5024414	-1.0986328	0.18310547	-0.416308606	11.8923098	2.191601538	0.7324219	2.0751953	0.18310547	2.8627197480000004	11.13984424	-1.2417480040000002	-2.1972656	1.5869141	-1.2817383	1549641289.356
-10.05241664	-1.84946286	-5.000488220000001	-3.3569336	-1.3427734	0.24414062	11.155395860000002	-0.6519775360000001	-1.414013678	2.2583008	-0.7324219	-0.24414062	11.30971646	3.81616214	3.1689697480000003	1.7089844	0.18310547	-0.18310547	-10.73190944	1.0503417932	3.6008300720000004	-1.953125	-0.24414062	0.18310547	-0.61848143	11.72124002	2.575610324	0.12207031	0.9765625	0.24414062	3.847265576	11.103954680000001	-0.21533202880000002	-3.6010742	1.3427734	0.12207031	1549641289.396
-9.770092752000002	-2.9249266200000004	-3.1845214660000005	-2.5634766	-1.3427734	0.18310547	11.41140126	-1.580297824	-2.8818603240000003	1.7700195	-0.4272461	-0.12207031	11.2630616	4.00996106	3.338842752	1.5869141	0.5493164	-0.12207031	-10.759423920000001	0.19499511780000003	2.319604532	-1.953125	-0.24414062	0.18310547	-1.0969971040000002	10.71396466	2.830419928	-0.48828125	0.8544922	0.24414062	4.771997104	11.025	0.04426269568	-4.4555664	1.2817383	2.4414062	1549641289.436
-9.469824280000001	-2.35549321	-1.927221646	-2.0751953	0.6713867	-0.061035156	11.41140126	-1.580297824	-2.8818603240000003	1.2817383	-0.18310547	0.061035156	10.4974366	4.28391124	3.6127929320000005	1.2207031	0.48828125	0.24414062	-10.233057100000002	-0.5634521466	1.81357428	-1.5258789	-0.8544922	0	-1.738207968	9.31191394	2.9057862400000003	-0.4272461	1.0986328	0.36621094	4.603320288000001	9.941162140000001	-1.183129892	-2.319336	3.3569336	4.0893555	1549641289.476
-9.9866214	-2.422485324	-2.7729980040000006	-1.5258789	0.8544922	-0.48828125	10.67927266	-1.9284179320000001	-2.783764676	0.91552734	0	-0.36621094	9.71147464	4.5327391200000005	3.1773437500000004	0.91552734	0.30517578	0.4272461	-9.98422824	-0.6962402160000001	1.6078125	-1.4038086	-0.9765625	0.5493164	-2.239453076	8.86210962	3.03020018	-0.24414062	1.159668	0.48828125	0.916357428	11.88991664	-1.36018071	-1.3427734	3.4179688	4.333496	1549641289.516
-9.354980432000001	-1.81118161	-3.007470746	-2.1362305	-1.8310547	0	9.650463760000001	-2.081542932	-2.9081787140000004	0.8544922	0.18310547	-0.7324219	9.42436502	4.667919928	2.5839844240000005	0.91552734	0.48828125	0.30517578	-9.149218750000001	-0.9354980432000001	1.8757812500000002	-1.4038086	-0.9765625	0.5493164	-1.9487548920000002	9.303539840000001	3.1821288940000003	0	0.61035156	0.30517578	-0.26677246400000004	11.43772014	-3.5481933900000002	-0.36621094	1.4038086	4.760742	1549641289.556
-7.929003894000001	-1.4235839660000003	-1.7645263580000001	-2.2583008	0.5493164	-0.18310547	8.443408246	-2.0528320680000003	-2.8627197480000004	0.91552734	0.24414062	-0.7324219	9.061889480000001	4.326977536	2.477514676	0.7324219	0.061035156	0.18310547	-8.884838760000001	-1.0443603240000001	2.1066650360000003	-1.2207031	-0.5493164	0.30517578	-1.540820288	8.921923920000001	3.3819091460000004	0.24414062	0.9765625	-0.061035156	0.01076660144	10.877856920000001	-1.600634784	1.159668	3.479004	4.8217773	1549641289.596
-8.17902806	-1.3111327879999999	-2.299267572	-1.6479492	-0.061035156	-0.79345703	8.443408246	-2.0528320680000003	-2.8627197480000004	0.6713867	0	-0.79345703	8.741284440000001	3.78984375	2.8352050720000004	0.5493164	0	0.12207031	-8.67189946	-0.966601538	2.237060504	-1.159668	0.36621094	0.30517578	-1.2106445288	8.539111420000001	3.3460204680000003	0.18310547	0.7324219	-0.18310547	-0.811083966	10.541699280000001	-1.582690396	1.7700195	4.1503906	4.4555664	1549641289.636
-8.16826178	-1.280029254	-2.312426718	-1.953125	-0.8544922	-0.91552734	7.47561052	-1.1304931610000002	-2.403344748	0.6713867	-0.18310547	-0.6713867	8.680273560000002	3.3400389400000003	3.02421875	0.7324219	0.18310547	-0.061035156	-8.55107428	-1.1101562500000002	2.318408246	-1.159668	0.36621094	0.30517578	-0.8206542932	8.419482428	3.561352536	0.18310547	0.79345703	-0.36621094	-0.5969482428	9.58347194	-0.88645018	3.0517578	6.713867	4.333496	1549641289.676
-7.8883300720000005	-1.153222644	-2.2382567900000003	-1.159668	0.79345703	-0.6713867	7.47561052	-1.1304931610000002	-2.403344748	0.61035156	-0.061035156	-0.4272461	8.807080072	3.0469483800000003	3.017041034	0.79345703	0	-0.061035156	-8.443408246	-1.0108642572	2.460766574	-1.0375977	0.6713867	0.30517578	-0.702221646	8.455371106000001	3.6510742800000004	0.12207031	1.0986328	-0.36621094	-1.990625	10.160083360000002	-1.0575195288	2.746582	5.3710938	3.479004	1549641289.716
-8.017529254000001	-0.7823730432	-2.42368161	-0.91552734	0.5493164	-0.6713867	7.90388179	-0.8421875000000001	-2.205957068	0.7324219	0	-0.18310547	9.268847840000001	2.78496106	3.0983885800000004	0.79345703	0.18310547	-0.061035156	-8.12280252	-1.0587158540000001	2.4165038940000003	-0.8544922	0.12207031	0.30517578	-0.7763915740000001	8.49125998	3.6534667540000005	0	1.0986328	-0.24414062	-2.751464856	9.164770468	-0.10288086060000001	1.4038086	2.5024414	2.746582	1549641289.756
-8.77597644	-0.0897216754	-2.192797824	-0.30517578	1.8920898	-0.12207031	9.463842752000001	-1.0958007788	-2.018139676	0.7324219	-0.5493164	-0.061035156	9.689941394000002	2.578002896	3.289794928	0.79345703	0	0.061035156	-8.299853240000001	-1.179541034	2.5433105040000004	-0.8544922	0.12207031	0.30517578	-0.9462646760000001	8.509204074000001	3.593652356	0.061035156	0.79345703	0.061035156	-1.1580077880000001	7.694531250000001	0.8182617212000002	3.1738281	1.4038086	1.5258789	1549641289.796
-9.689941394000002	0.6926513580000001	-3.29816893	-0.30517578	2.5634766	0.061035156	9.919628600000001	-1.1257080072	-1.8040038940000003	0.79345703	-0.4272461	-0.12207031	10.256982820000001	2.3973632200000004	3.34243161	0.6713867	0.061035156	0.4272461	-8.59414038	-1.141259784	2.5791992800000005	-0.6713867	-0.48828125	0.6713867	-0.8529540740000001	8.40153804	3.6558594240000004	0.30517578	0.5493164	0.30517578	-0.2619873004	7.802197480000001	0.6280517572	3.7231445	-0.48828125	0.79345703	1549641289.836
-10.486670320000002	1.1400634980000002	-3.9788574280000004	-0.79345703	1.7700195	-0.48828125	9.919628600000001	-1.1257080072	-1.8040038940000003	0.91552734	-0.12207031	-0.24414062	10.7450679	2.396167032	2.9129637600000002	0.7324219	0	0.79345703	-8.97097194	-1.1328857428	3.1713623200000005	-0.61035156	-1.0986328	0.8544922	-0.734521466	9.1109375	3.71088858	0.4272461	0.36621094	0.7324219	3.33645018	8.83698732	0.211743161	3.112793	-2.0751953	0.91552734	1549641289.876
-12.10166034	0.8278320288	-4.62246106	-2.319336	0.061035156	-0.24414062	10.2761232	-1.1675781250000001	-1.923632788	1.0986328	0	-0.12207031	11.16616214	2.51459964	2.56723642	0.8544922	-0.061035156	0.79345703	-9.43034694	-1.369750998	3.4596679320000003	-0.61035156	-1.0986328	0.8544922	-0.2069580072	10.231860520000001	3.90827626	0.48828125	0.18310547	0.8544922	8.414697480000001	9.7832518	0.17944336060000002	1.0986328	1.953125	-1.0986328	1549641289.916
-10.96279254	-1.2453369600000002	-5.4526857	-1.4038086	-1.8310547	-0.7324219	10.8802491	-1.464257788	-1.8542480040000002	1.0375977	0.36621094	0.12207031	11.30971646	2.47871106	2.7347167540000004	0.9765625	-0.12207031	0.61035156	-10.6589357	-1.222607428	4.489672824	-0.6713867	-2.0141602	0.7324219	0.4378417932	10.9747554	4.074560504000001	0.7324219	0.4272461	0.7324219	3.2682617800000004	10.34790036	-0.2643798822	-0.6713867	-0.18310547	-2.6245117	1549641289.956
-10.035669420000001	-4.1236084260000005	-4.041064496	-0.18310547	-0.5493164	-0.12207031	11.02978534	-1.796826178	-1.4331542540000002	1.2207031	0.18310547	0.12207031	11.66022914	2.4990478240000003	2.7371094240000002	1.4038086	-0.18310547	0.24414062	-10.959203780000001	-0.500048822	3.785058606	-0.9765625	0	0.91552734	0.6854736419999999	11.64228534	3.9166503600000007	0.61035156	0.91552734	0.6713867	1.677197284	11.059692000000002	-0.4091308606000001	0.4272461	1.159668	-1.7089844	1549641289.996
-8.94584964	-2.566040036	-4.15231929	0.5493164	-0.9765625	0.48828125	10.704394960000002	-2.082739218	-1.4810058900000003	1.5869141	-0.36621094	0.18310547	12.4114991	2.9667969240000005	2.49426268	1.8310547	0.48828125	0.30517578	-10.340722840000002	0.3529052716	3.1797364200000002	-0.9765625	0	0.91552734	0.2930908246	11.32526808	3.1103514400000005	0.12207031	1.4648438	0.79345703	2.7299316100000004	12.16386682	0.2225097644	-0.4272461	-4.5166016	-2.319336	1549641290.036
-7.803393570000001	-1.259692392	-3.53981929	0	1.3427734	-0.12207031	10.413696580000002	-2.360278354	-1.715478534	1.7089844	-0.18310547	0.18310547	11.8588134	3.277832068	2.2813232820000002	1.6479492	0.9765625	0.91552734	-9.174340560000001	0.965405252	1.594653354	-0.79345703	1.0986328	1.0375977	-0.41271972840000004	10.18640126	2.024121106	-0.6713867	1.8310547	0.91552734	1.7860596040000003	10.11103534	-1.4977538940000001	-0.12207031	0.12207031	-1.8920898	1549641290.076
-8.870483426000002	-1.4451172120000002	-5.111743210000001	-0.061035156	0.48828125	-0.30517578	9.54160144	-2.21433107	-1.223803714	1.4648438	-0.24414062	-0.24414062	10.69003894	3.1821288940000003	2.168872104	1.3427734	1.2817383	1.0986328	-9.26047374	1.262084964	2.12341304	-0.6713867	-0.24414062	0.48828125	-0.9127685700000001	9.61816394	1.108959964	-1.0986328	1.8310547	1.0986328	1.6724121400000003	9.49973143	-2.05522464	0.30517578	0.8544922	-2.6245117	1549641290.116
-9.2389402	-1.738207968	-5.341430710000001	-1.0986328	-1.0986328	0.061035156	8.94584964	-2.077954074	-0.9307128600000001	1.4038086	-0.18310547	-0.6713867	10.223486420000002	3.2467285340000003	1.3924804320000002	1.0986328	1.159668	0.6713867	-9.399243210000002	1.193896466	2.495458966	-0.6713867	-0.24414062	0.48828125	-0.9797607428000001	10.014135880000001	0.9881347840000001	-0.91552734	0.9765625	1.3427734	0.500048822	9.75214856	-1.65805661	0.24414062	0.061035156	-2.4414062	1549641290.156
-8.570214660000001	-1.637719748	-4.320996106	-0.79345703	-0.61035156	0.4272461	8.942260880000001	-2.25261232	-1.031201178	1.4038086	-0.18310547	-0.6713867	10.13615764	3.466845746	0.7261474640000001	0.8544922	0.4272461	0.30517578	-8.752050720000002	1.137670926	2.6605469240000006	-0.8544922	-0.91552734	0.24414062	-0.54191893	10.21391574	1.5276611420000001	-0.12207031	0.5493164	0.91552734	0.0454589856	10.04882788	-1.66044928	0.18310547	-1.3427734	-2.4414062	1549641290.196
-8.00317392	-1.2716552520000002	-3.58647464	0.18310547	-0.18310547	0.061035156	8.58815944	-1.6712158540000002	-0.49885253600000007	0.9765625	-0.24414062	-0.36621094	9.609789840000001	3.275439496	0.899609375	0.5493164	0.061035156	0.4272461	-8.503222840000001	1.3051513580000003	3.0230224640000003	-0.5493164	-0.18310547	0	-0.20097655760000002	9.191088760000001	1.695141574	0.4272461	1.0375977	0.24414062	0.7046142572	9.65405252	-1.96430661	0.4272461	-1.4648438	-2.5024414	1549641290.236
-7.796215560000001	-0.687866214	-3.744384784	0.5493164	0.12207031	-0.36621094	8.58815944	-1.6712158540000002	-0.49885253600000007	0.7324219	-0.4272461	-0.30517578	8.848950180000001	2.77180162	1.314721646	0.5493164	0.18310547	0.36621094	-8.078539840000001	1.350610324	2.72036142	-0.5493164	-0.18310547	0	-0.02153320288	8.565429712	1.526464856	0.12207031	0.61035156	0.061035156	1.195092752	9.2724366	-1.9487548920000002	0.7324219	-0.61035156	-2.2583008	1549641290.275
-7.8512451080000005	-0.41870117800000006	-4.46455072	0	-0.12207031	-0.5493164	8.04624002	-0.9881347840000001	-0.20576172120000003	0.6713867	-0.36621094	-0.30517578	8.718554712000001	2.45358876	1.3063476440000001	0.7324219	0.12207031	0.18310547	-7.796215560000001	1.41042482	2.8316162140000003	-0.61035156	0.12207031	-0.18310547	0.29069824280000006	8.531933606	1.752563498	0	0.4272461	-0.12207031	0.718969748	9.159985520000001	-1.489379892	0.61035156	-0.4272461	-2.1972656	1549641290.315
-7.859619110000001	-0.492871106	-4.818652356	-0.24414062	-0.48828125	-0.30517578	8.21013179	-0.553881839	-0.45100097840000003	0.61035156	-0.24414062	-0.30517578	9.171948380000002	2.3519042540000004	1.7633300720000002	0.61035156	0.24414062	0.12207031	-7.828515380000001	1.528857428	2.9093750000000003	-0.4272461	0.061035156	-0.30517578	0.4426269568000001	8.70180661	1.7788817900000002	-0.18310547	0.79345703	-0.30517578	0.44980469240000004	8.939868210000002	-1.6867675720000002	0.36621094	-0.4272461	-2.319336	1549641290.356
-8.67070288	-0.6902587860000001	-4.504028354000001	0.48828125	0.24414062	-0.18310547	8.509204074000001	-0.2942871106	-0.5610595746000001	0.30517578	-0.4272461	-0.36621094	9.578686600000001	2.27294928	2.2430420320000004	0.18310547	0.18310547	0.061035156	-7.876367212000001	1.5862792540000001	2.9464599640000007	-0.4272461	0.061035156	-0.30517578	0.14714355040000002	8.99609375	1.66403804	-0.24414062	0.4272461	-0.30517578	0.5120117212	9.081030252000001	-1.988232428	0.24414062	-0.48828125	-2.1972656	1549641290.395
-8.9745607	-0.40314941100000007	-5.2110353400000005	0.9765625	-0.18310547	0.18310547	8.864501800000001	-0.1112548822	-0.773999002	0.12207031	-0.79345703	-0.48828125	10.18520468	2.365063498	2.441625998	0.18310547	0.18310547	0.061035156	-8.77597644	1.4558837860000002	3.4500976440000004	-0.18310547	-0.12207031	-0.4272461	-0.132788089	9.599023560000001	1.6903564300000002	-0.24414062	-0.36621094	-0.061035156	1.053930661	9.61936052	-1.3829101440000002	-0.12207031	-0.61035156	-2.0141602	1549641290.436
-8.421875	0.5670410144	-5.220605432000001	0.24414062	-0.18310547	0.6713867	9.516479532	-0.1387695288	-1.27763678	-0.12207031	-0.61035156	-0.36621094	10.773778960000001	2.616284146	2.45598143	-0.6713867	-0.061035156	-0.12207031	-9.27004393	0.6555663939999999	3.7515625000000004	0	-0.24414062	-0.36621094	0.2811279254	10.310815200000002	2.1258057100000003	-0.18310547	-0.79345703	-0.24414062	2.107861322	10.005761780000002	-1.1041748200000001	-1.0986328	-0.79345703	-1.6479492	1549641290.476
-9.599023560000001	0.46535643000000004	-5.301952880000001	-0.12207031	0.5493164	1.0375977	10.09309056	-0.34094239200000004	-1.620971646	-0.4272461	-0.12207031	-0.24414062	11.032177520000001	2.595947284	2.605517572	-1.0375977	-0.18310547	-0.18310547	-9.522461060000001	0.47971191100000005	3.7001221040000005	0	-0.24414062	-0.36621094	0.308642572	10.577587860000001	2.665332068	0.12207031	-0.48828125	-0.48828125	3.293383786	9.88732878	-1.39606929	-2.0141602	-0.12207031	-0.9765625	1549641290.515
-11.73320288	-0.22490234620000002	-5.7649170320000005	-2.1362305	-1.8920898	0.12207031	10.486670320000002	-0.5526855432	-1.683178714	-0.61035156	-0.30517578	-0.18310547	11.381494600000002	2.9010009000000005	3.0983885800000004	-1.0375977	-0.18310547	-0.61035156	-10.841967360000002	0.2452392572	3.917846646	-0.18310547	-1.2817383	-0.48828125	-0.2069580072	11.434130399999999	2.866308606	-0.30517578	-1.0375977	-0.18310547	4.262377896	10.869482820000002	-0.6663330072	-2.746582	-0.6713867	-0.061035156	1549641290.555
-11.3396241	-1.927221646	-4.334155252	-2.4414062	-2.1362305	-0.36621094	11.93657248	-1.859033246	-2.8268310700000003	-0.48828125	0.12207031	0.18310547	11.913842360000002	3.7276367800000005	3.2658691100000006	-1.0986328	-0.48828125	-0.91552734	-11.81455072	-1.100585962	4.568627896000001	0.30517578	-0.061035156	-0.36621094	-0.1854248004	11.83847644	3.499145468	-0.12207031	-1.6479492	-0.4272461	4.886840854000001	11.6554438	0.27873535340000005	-3.7231445	-0.9765625	1.7700195	1549641290.595
-9.790429712	-2.501440396	-1.3709472839999999	-0.24414062	-0.79345703	0.7324219	11.93657248	-1.859033246	-2.8268310700000003	-0.79345703	0.12207031	0.5493164	11.51428264	4.00996106	3.2718505400000004	-1.3427734	-0.7324219	-0.5493164	-10.381396760000001	-1.42836911	3.0804442900000004	0.30517578	-0.061035156	-0.36621094	-0.5036376800000001	10.539307100000002	4.120019568	0.36621094	-0.6713867	-0.8544922	4.58178714	11.2379393	-0.28471679320000004	-2.746582	-0.5493164	4.333496	1549641290.635
-10.155298020000002	-2.378222644	-1.5575683900000001	0.48828125	2.1972656	0.12207031	11.565722840000001	-2.27893071	-2.350707968	-1.0375977	-0.061035156	0.061035156	10.451977340000001	3.7659179320000007	3.584082068	-0.91552734	-0.4272461	-0.061035156	-9.962695680000001	-0.83022464	2.14973143	0.30517578	-0.9765625	0.061035156	-1.5719238220000002	9.058300720000002	3.803002896	0	-0.36621094	-0.48828125	0.832617212	12.098071580000001	-0.6328369110000001	-0.91552734	-0.4272461	5.493164	1549641290.68
-10.1481205	-2.292089856	-3.4441162140000006	0.30517578	-2.6855469	-0.24414062	10.13615764	-1.876977536	-2.16408696	-0.7324219	0.36621094	-0.30517578	9.90527356	3.946557608	3.243139676	-0.48828125	0.061035156	-0.12207031	-9.2808107	-1.1604003600000001	2.8220459260000004	0.79345703	1.0986328	0	-1.8375000000000001	9.463842752000001	3.5326415740000003	-0.36621094	-1.2207031	0.061035156	-1.6592528960000001	13.0335688	-1.1053711060000002	-1.0986328	-0.91552734	4.638672	1549641290.715
-8.0390625	-1.783667032	-1.4810058900000003	0.48828125	-0.12207031	0.36621094	9.564331070000001	-2.0193359620000004	-2.8328125	-0.36621094	0.91552734	-0.12207031	9.8334964	4.11882338	2.7813721040000003	-0.79345703	-0.4272461	-0.061035156	-8.411108426	-1.3577880400000002	2.259790036	0.79345703	1.0986328	0	-1.540820288	9.098974640000002	3.71088858	0.24414062	-0.6713867	-0.30517578	-0.849365216	10.699609620000002	-0.21054687500000002	0.36621094	-0.8544922	4.5776367	1549641290.755
-7.930200180000001	-0.900805661	-1.6185790740000001	0.4272461	0.24414062	-0.12207031	9.305932608	-2.04326178	-3.1378662140000007	-0.7324219	0.24414062	-0.24414062	9.05231929	3.6139891200000003	3.069677716	-1.159668	-0.5493164	0.36621094	-8.28908696	-0.846972644	2.43803714	0.61035156	-0.6713867	-0.30517578	-1.534838858	7.92541484	3.24194339	0.12207031	-0.9765625	-0.30517578	-0.379223642	10.18161592	0.46774902160000004	1.159668	1.4648438	4.1503906	1549641290.795
-7.68854982	-0.5060302716	-1.6891601440000001	0.30517578	0	-0.36621094	8.17902806	-1.3195067900000002	-2.783764676	-0.91552734	0.30517578	-0.36621094	8.16467302	3.111547824	3.04216304	-1.159668	-0.36621094	0.18310547	-8.042651260000001	-1.1580077880000001	2.2849121400000003	1.159668	0.18310547	-0.18310547	-1.0886230432000001	7.786645468000001	3.21921376	0.12207031	-1.0986328	-0.18310547	-0.5502929712000001	9.05351538	0.7034179712000002	1.5258789	3.7231445	3.540039	1549641290.835
-7.44211412	-0.65676268	-1.443920926	0.7324219	1.8310547	0.18310547	7.322485520000001	-0.840991214	-2.642602536	-0.8544922	0.8544922	-0.24414062	8.307031250000001	2.94526358	2.6390135800000003	-1.0986328	-0.36621094	-0.18310547	-8.05700679	-1.8267334260000003	2.4200927520000004	1.159668	0.18310547	-0.18310547	-0.6818847840000001	8.291479532	3.70131839	0.36621094	-0.5493164	-0.24414062	-1.437939496	8.12160643	0.028710937500000002	1.5869141	3.1738281	2.380371	1549641290.875
-8.359667932	-0.42109375000000004	-2.1102538940000004	1.0986328	1.953125	0.61035156	8.357275360000001	-0.965405252	-2.5492920320000003	-1.0375977	0.7324219	-0.18310547	8.935082968000001	2.807690396	2.8352050720000004	-0.91552734	-0.5493164	-0.36621094	-7.914648560000001	-1.8004150360000002	2.5385253600000004	0.8544922	0.5493164	-0.24414062	-0.6854736419999999	8.6515625	4.031494110000001	0.36621094	-0.18310547	-0.24414062	-2.100683606	7.7148682100000014	-0.343334964	0.91552734	0.18310547	1.3427734	1549641290.915
-9.314306610000001	0.6316406250000001	-2.5445067900000002	0.9765625	2.2583008	0.6713867	8.357275360000001	-0.965405252	-2.5492920320000003	-0.91552734	0.4272461	-0.061035156	9.58825679	2.652172824	3.40942392	-0.6713867	-0.30517578	-0.30517578	-8.24841304	-1.580297824	2.9010009000000005	0.5493164	0.12207031	-0.12207031	-0.8122802520000001	8.917138580000001	3.9298096040000003	0.18310547	-0.5493164	0.061035156	-0.740502896	7.306933606	0.835009784	1.953125	0	0.48828125	1549641290.955
-10.674487319999999	1.0455566100000002	-3.749169928	-0.12207031	2.1972656	0	8.81066893	-1.4211913940000003	-2.4117187500000004	-0.5493164	0.30517578	0	10.218701079999999	2.5409179320000006	3.6283447480000004	-0.61035156	-0.24414062	-0.12207031	-8.82263179	-1.5384277160000002	3.369946286	0.61035156	-0.79345703	-0.12207031	-0.42587889400000006	9.144433606	4.030297824	0.12207031	-0.7324219	0.12207031	0.910375998	8.062988220000001	0.046655271600000006	3.4179688	-1.2207031	-0.61035156	1549641290.995
-10.938866820000001	0.678295926	-3.6068116	0.61035156	0.18310547	0.061035156	9.49255342	-1.562353534	-2.282519568	-0.4272461	0.24414062	0	10.64577626	2.442822284	3.552978534	-0.5493164	-0.18310547	0	-8.915942392	-1.2537109620000002	3.77788089	0.48828125	-0.61035156	-0.061035156	-0.22849121400000003	9.60620108	4.03747554	0.12207031	-0.79345703	0.24414062	4.587768570000001	10.05361322	0.5957519568	2.1972656	-5.1879883	0.18310547	1549641291.035
-10.6421875	1.315917932	-3.4010498200000003	-1.0986328	0.24414062	0.91552734	9.49255342	-1.562353534	-2.282519568	-0.36621094	0.36621094	0.18310547	10.83239766	2.3578857820000003	3.216821286	-0.36621094	-0.061035156	0.061035156	-8.88842752	-1.516894568	3.708496106	0.61035156	-0.18310547	0.061035156	0.00478515625	9.998584260000001	3.9752685700000003	0.061035156	-0.91552734	0.36621094	10.36704074	10.57160692	2.250219748	0.48828125	0.30517578	0.4272461	1549641291.075
-10.375414840000001	-1.585082968	-4.31979982	-0.6713867	-0.24414062	-0.061035156	9.90647014	-1.331469748	-1.84946286	-0.30517578	0.5493164	0.36621094	10.922119600000002	2.312426718	2.7550537140000007	0	0.12207031	-0.24414062	-9.67917482	-1.6496826080000002	3.94895018	0.4272461	-1.6479492	0.061035156	0.35888672120000004	10.58117662	4.1260009	-0.061035156	-0.79345703	0.4272461	1.258496106	8.5917482	-1.8805663940000001	-0.79345703	-3.90625	-2.1972656	1549641291.115
-11.11950728	-4.632031250000001	-5.31870108	2.6855469	-1.2207031	0.4272461	10.28928264	-1.38410643	-1.2668701080000002	-0.24414062	0.5493164	0.36621094	11.04533696	2.55288089	2.78496106	0.6713867	0.30517578	-0.61035156	-11.562134080000002	-0.553881839	4.221704074	0.061035156	-1.0375977	-0.12207031	0.7046142572	10.944848740000001	3.89272464	-0.18310547	-0.36621094	0.4272461	3.122314496	11.260669420000001	1.2704589660000003	0.24414062	0.8544922	-0.7324219	1549641291.155
-9.14802266	-1.9009033540000002	-4.10805661	1.8310547	-2.6245117	1.0375977	10.21272014	-1.7681152160000002	-0.898413089	0.30517578	0.9765625	0.4272461	11.26784694	3.22160643	2.8423827880000005	0.8544922	0.48828125	-0.79345703	-10.468725540000001	0.718969748	3.8891358800000004	-0.30517578	-0.91552734	0	0.44621582460000003	10.873071580000001	2.9440673920000004	-0.12207031	0.30517578	0	4.2193116	12.55146466	0.43186035340000006	-2.380371	-2.6855469	-1.4648438	1549641291.195
-8.042651260000001	-1.030004892	-3.1187255400000002	0.6713867	2.5024414	0.7324219	9.89809604	-2.295678714	-1.0946044928	0.5493164	1.6479492	0.79345703	11.002270860000001	3.71926268	2.318408246	0.30517578	0.79345703	-0.4272461	-9.22578125	0.909179712	1.5599609620000003	0.36621094	3.1738281	0.48828125	-0.679492212	10.05839856	1.9140625000000002	-0.18310547	0.61035156	-0.061035156	1.0874267572	9.62893071	-1.3051513580000003	-1.159668	-1.2207031	-1.0375977	1549641291.235
-9.387280252000002	-1.296777356	-6.10585962	1.159668	-0.6713867	-0.18310547	9.609789840000001	-2.177246106	-0.9271240020000001	0	1.2207031	0.7324219	10.19238318	4.02192392	2.0935058900000003	-0.18310547	0.7324219	-0.36621094	-9.599023560000001	0.8613281250000001	2.4751221040000004	0.48828125	-0.8544922	-0.12207031	-1.733422824	9.87058058	1.161596646	-0.7324219	0.061035156	0.36621094	1.7597412140000002	9.61936052	-2.445214856	0.12207031	-0.18310547	-1.3427734	1549641291.275
-9.034375	-1.6365234620000002	-5.158398560000001	-0.18310547	-2.1362305	-0.061035156	9.846654860000001	-1.9379882200000003	-0.15551757200000002	-0.18310547	1.2817383	0.61035156	9.73540036	4.29348143	1.752563498	-0.30517578	0.36621094	-0.79345703	-9.864599640000002	0.6747070288	2.93808606	0.48828125	0.7324219	-0.18310547	-1.318310504	10.12539038	1.5013427520000002	-0.30517578	-0.79345703	0.36621094	1.599438498	9.540405252000001	-1.6736084260000001	-0.4272461	-0.061035156	-1.3427734	1549641291.315
-8.394360520000001	-1.94636232	-3.8089844240000006	0.5493164	-0.061035156	-0.061035156	9.846654860000001	-1.9379882200000003	-0.15551757200000002	-0.12207031	3.1738281	0.6713867	9.58825679	4.341332968000001	1.227392572	-0.30517578	-0.18310547	-0.9765625	-9.491357428	0.763232428	2.7012207459999997	0.4272461	-0.24414062	-0.30517578	-0.49167482	10.05959514	2.162890576	0.48828125	-0.30517578	-0.36621094	1.2010742212	9.869384980000001	-1.732226538	-0.48828125	-1.0986328	-1.0986328	1549641291.355
-8.497240920000001	-2.144946286	-3.927417032	0.9765625	-0.30517578	-0.18310547	9.50930162	-2.077954074	0.1435546875	-0.61035156	2.8686523	0.79345703	9.159985520000001	3.9621094240000003	1.534838858	-0.4272461	-0.4272461	-0.8544922	-9.445898560000002	0.970190396	2.8651123200000006	0.48828125	0.79345703	-0.18310547	-0.27155761780000004	9.346606430000001	2.007373004	0.30517578	0.18310547	-0.79345703	0.4904785144	9.370532248	-2.11743161	0.18310547	-1.4038086	-1.0986328	1549641291.395
-8.414697480000001	-2.144946286	-4.015942392	1.5258789	-0.24414062	-0.36621094	9.092993210000001	-1.8973144960000001	0.7859619110000001	-0.91552734	1.8310547	0.7324219	8.847753894	3.6905516200000004	2.18203125	-0.48828125	-0.36621094	-1.159668	-9.122900360000001	1.062304712	2.519384784	0.7324219	1.0375977	-0.24414062	-0.5359375000000001	9.048730432000001	1.7274413940000002	0.24414062	-0.18310547	-0.8544922	1.137670926	9.438720746000001	-1.892529254	0.18310547	-1.0375977	-0.9765625	1549641291.435
-8.475707968	-2.318408246	-4.1236084260000005	1.953125	0	-0.30517578	8.534326080000001	-1.562353534	1.149633786	-1.159668	2.5024414	0.7324219	9.04992662	3.6750000000000003	1.9367920320000003	-0.91552734	-0.36621094	-1.2207031	-9.1276857	1.447509784	2.293286142	0.91552734	1.3427734	-0.36621094	-0.57421875	9.0858152	1.6616454680000001	0.48828125	-0.36621094	-0.79345703	1.3242920320000002	9.441113220000002	-1.820751996	0.061035156	-0.79345703	-0.8544922	1549641291.475
-8.753247300000002	-2.5492920320000003	-4.565038940000001	1.953125	-0.30517578	-0.18310547	8.06657698	-1.41042482	0.879272464	-1.3427734	2.380371	0.6713867	8.902783246	3.514697284	1.7657226440000002	-0.91552734	-0.36621094	-1.2207031	-9.25209964	1.8231445680000002	2.211938498	1.159668	1.4038086	-0.36621094	-0.45578614200000006	9.064282248	1.4546875000000001	0.30517578	-0.061035156	-0.7324219	1.28122554	9.5703125	-1.605419928	-0.48828125	-0.5493164	-0.4272461	1549641291.515
-8.786743210000001	-2.78017572	-4.518383786	2.380371	-0.48828125	-0.4272461	7.694531250000001	-1.606616214	0.954638678	-1.5258789	1.7700195	0.6713867	8.67070288	3.487182608	1.9978027160000003	-1.5869141	-1.0375977	-1.5258789	-9.25209964	1.8231445680000002	2.211938498	1.6479492	2.2583008	-0.4272461	-0.3804199280000001	8.92670926	1.24294429	0.24414062	0.30517578	-0.5493164	1.28122554	9.584667932	-1.431957968	-0.7324219	-0.7324219	-0.12207031	1549641291.555
-8.18500998	-2.9931152160000005	-4.34611821	2.746582	-0.30517578	-0.9765625	7.694531250000001	-1.606616214	0.954638678	-1.7700195	1.8310547	0.79345703	8.55466304	3.6833741	1.9379882200000003	-2.0751953	-1.0375977	-1.8310547	-9.19467752	1.3649658540000003	2.00856929	2.0141602	2.2583008	-0.48828125	-0.38640135800000003	9.15878894	1.2704589660000003	0.5493164	0.30517578	-0.36621094	0.8625244110000001	9.649267572	-1.8530517180000001	-1.0986328	-1.4648438	0.061035156	1549641291.595
-8.21013179	-2.634228534	-3.6797851440000002	3.2348633	-0.5493164	-0.8544922	7.27702626	-2.03488768	1.3242920320000002	-2.0751953	1.159668	1.0986328	8.89680162	3.9788574280000004	1.8949219240000001	-2.0751953	-1.0375977	-1.8310547	-9.538012680000001	1.000097644	1.6472900360000002	2.4414062	2.6245117	-0.5493164	-0.3158203076	9.05351538	1.4702392180000001	0.61035156	0.36621094	-0.36621094	1.3266846040000002	9.516479532	-1.08383786	-0.91552734	-2.5024414	0.7324219	1549641291.635
-8.585766574	-1.240551718	-2.3889892180000003	2.380371	0.8544922	-0.5493164	7.2961670320000005	-2.6402099640000003	1.069482428	-2.2583008	0.24414062	1.4648438	8.608496106	4.106860324	1.9547363220000002	-1.8310547	-1.3427734	-2.0751953	-9.631323380000001	-0.539526358	0.8720947480000001	2.5024414	3.112793	-0.48828125	-0.39836425720000007	8.943457068	2.0193359620000004	0.8544922	-0.30517578	-0.79345703	1.400854532	9.52006839	-1.108959964	-1.7089844	-2.319336	1.2817383	1549641291.675
-10.015332460000002	-1.2154297120000002	-3.4381347840000003	2.0141602	1.0986328	-1.7089844	7.4720217600000005	-3.28022464	0.9378906250000001	-2.2583008	0.24414062	1.4648438	8.52236322	4.38439946	2.1509277160000004	-1.953125	-1.4648438	-2.6245117	-10.2844973	-2.256201178	0.308642572	2.8076172	3.90625	-0.61035156	-0.6531738220000001	9.459057608	2.710791034	1.159668	0.4272461	-0.48828125	1.637719748	9.80957068	-1.437939496	-1.3427734	-1.953125	1.2817383	1549641291.714
-10.69482428	-1.606616214	-3.6080077880000005	0.5493164	-1.8310547	-2.319336	7.812963760000001	-4.091308606	0.9115722840000001	-2.1972656	-0.061035156	1.4648438	8.786743210000001	5.09379892	2.34113768	-1.953125	-1.4648438	-2.6245117	-10.303637680000001	-2.8854492800000004	-0.135180661	1.8310547	2.9907227	-0.5493164	-0.5957519568	10.463940200000001	3.37473143	1.2207031	1.2817383	-0.18310547	1.031201178	9.98063948	-1.594653354	-0.7324219	-0.6713867	0.7324219	1549641291.755
-9.58825679	-2.25859375	-1.9212402160000002	0.5493164	-0.6713867	-1.8920898	8.260375900000001	-5.188305710000001	0.56823732	-1.8310547	0.18310547	2.1972656	9.11572284	5.450292932000001	2.5744139400000003	-0.91552734	-1.7089844	-3.1738281	-9.6636232	-2.5803954680000003	-1.2297851440000003	0.61035156	4.211426	-0.36621094	-0.708203125	9.925610520000001	3.3448242800000005	0.91552734	1.953125	-0.48828125	0.6268554712000001	10.556054320000001	-1.1604003600000001	-0.61035156	-0.18310547	0.24414062	1549641291.795
-9.46145018	-2.6306396760000004	-1.622167932	0.7324219	-0.30517578	-1.4648438	8.25678714	-5.752954074000001	0.230883786	-1.2207031	0.18310547	2.319336	9.28798822	5.64169928	2.830419928	-0.91552734	-0.91552734	-2.9907227	-9.066674820000001	-1.6353271760000003	-2.097094748	-0.36621094	3.8452148	-0.12207031	-1.51330571	9.268847840000001	2.4990478240000003	0.6713867	2.319336	-0.30517578	0.6818847840000001	9.894507280000001	-0.729736322	-0.5493164	-0.061035156	-0.4272461	1549641291.834
-9.30234375	-2.5050292540000005	-1.9164550720000002	0.30517578	-0.36621094	-1.3427734	8.07016574	-5.9886232	0.37802735600000004	-0.91552734	-0.12207031	2.319336	9.247314300000001	6.39536142	2.988330072	-0.91552734	-0.91552734	-2.9907227	-8.756836060000001	-0.8972167932	-2.739501996	-0.4272461	3.479004	0.18310547	-2.18203125	9.58347194	1.771704074	0.30517578	1.5869141	0.36621094	2.180834964	9.449487320000001	0.11723633180000001	-0.18310547	0.48828125	-0.61035156	1549641291.875
-9.03317842	-2.5492920320000003	-2.062402356	0.061035156	-0.5493164	-1.4038086	7.59763179	-6.333154254	0.40314941100000007	-0.8544922	-0.79345703	2.4414062	9.094189300000002	7.01982428	2.6378173920000005	-0.79345703	-0.91552734	-2.6855469	-8.85253894	-0.879272464	-2.8124755400000003	-0.24414062	2.0751953	0.12207031	-2.3710449280000003	9.87177716	1.6305420320000001	0.18310547	0.7324219	0.6713867	2.9524413940000005	9.58586412	-0.06340332068	-0.18310547	0.18310547	-0.36621094	1549641291.915
-9.02839357	-3.0553222840000003	-2.0289062500000004	-0.24414062	-0.7324219	-1.4038086	7.730419928000001	-6.71118161	0.5024413940000001	-0.8544922	-0.79345703	2.4414062	9.25927716	7.5114991	2.7586425720000003	-0.36621094	-0.8544922	-2.2583008	-8.8979982	-0.8015136780000001	-3.129492212	-0.18310547	2.1362305	0.12207031	-2.082739218	9.8514402	1.610205072	0.061035156	0.91552734	0.48828125	2.516992212	9.363354532	0.5060302716	-0.061035156	0.061035156	-0.36621094	1549641291.954
-8.992504892	-3.734814496	-1.909277356	0.061035156	-0.48828125	-1.159668	7.81655252	-6.90378444	0.47971191100000005	-0.12207031	-0.79345703	1.953125	9.136059800000002	8.058202880000001	2.442822284	-0.36621094	-0.8544922	-2.2583008	-9.10615216	-0.5239746106000001	-3.2562989200000003	-0.36621094	1.7700195	0.061035156	-2.018139676	10.01652806	1.415209964	0.18310547	1.0375977	0.18310547	2.183227536	9.412402160000001	0.2823242212	0	0.4272461	-0.4272461	1549641291.995
-8.902783246	-3.8939209260000003	-1.9559326080000001	0.4272461	-0.24414062	-0.8544922	7.608398560000001	-6.98513179	0.570629892	-0.18310547	-0.7324219	1.7089844	8.716162140000002	8.174243210000002	2.2215087860000002	-0.48828125	-0.18310547	-1.3427734	-9.097778060000001	-0.2763427716	-3.53981929	-0.36621094	1.6479492	0	-2.1341797120000003	10.34670378	1.300366214	0.18310547	0.6713867	0.18310547	2.3160155760000003	9.766503894000001	0.1806396466	-0.061035156	0.48828125	-0.30517578	1549641292.035
-8.97097194	-3.78984375	-2.1712646760000003	0.30517578	-0.061035156	-0.6713867	7.071264480000001	-7.2052491000000005	0.5024413940000001	-0.30517578	-0.9765625	1.7700195	8.388378894	8.07495108	2.3758300720000003	-0.061035156	0.24414062	-1.0986328	-9.174340560000001	-0.0837402356	-3.7096923920000004	-0.24414062	1.2817383	0	-1.81118161	10.389770860000002	1.3482177520000003	0	0.4272461	0.12207031	2.19997554	9.709082068	-0.03828125	-0.061035156	0	-0.18310547	1549641292.074
-9.02839357	-3.829321286	-2.250219748	0.12207031	-0.4272461	-0.6713867	7.00666484	-7.467236420000001	0.41271972840000004	0	-1.0375977	1.5869141	8.158691394	7.92541484	2.2035644960000003	-0.061035156	0.24414062	-1.0986328	-9.1791259	-0.2512207068	-3.77788089	0	0.9765625	0	-1.6114013580000002	10.152904860000001	1.268066394	0.12207031	0.4272461	-0.061035156	2.19638678	9.6983152	0.001196289038	0	-0.12207031	-0.24414062	1549641292.114
-8.786743210000001	-3.9561278960000004	-2.1258057100000003	0.061035156	-0.30517578	-0.61035156	7.066479532000001	-7.3631594400000004	0.30505371400000003	0.12207031	-0.48828125	1.2817383	7.658642572	7.741186600000001	2.201171924	-0.18310547	0.18310547	-0.91552734	-9.05231929	-0.24404297120000001	-3.9776612400000007	0	0.9765625	0	-1.235766574	10.071558	1.238159146	0.12207031	0.48828125	0	2.13178714	9.709082068	-0.09331054320000001	0	0	-0.30517578	1549641292.154
-8.65036592	-4.155908246	-2.1485351440000002	0.12207031	-0.24414062	-0.48828125	7.054516574	-7.1585937500000005	0.37802735600000004	0	-0.12207031	0.9765625	7.4074221200000006	7.681372300000001	2.3423339660000004	-0.18310547	0.061035156	-0.9765625	-9.035571580000001	-0.1495361322	-4.043457068	-0.061035156	0.79345703	-0.061035156	-1.1723632788	9.96748004	1.1903076080000001	0.12207031	0.36621094	0	2.031298822	9.705493210000002	-0.14833984620000001	-0.18310547	0.30517578	-0.30517578	1549641292.194
-8.67070288	-4.15471196	-2.231079074	0.061035156	-0.30517578	-0.4272461	6.9588134	-7.097582968	0.4378417932	-0.18310547	-0.12207031	0.79345703	7.25310054	7.792626800000001	2.4799072480000004	-0.18310547	0.061035156	-0.9765625	-9.012841754	-0.12202148560000001	-4.117626996	-0.061035156	0.61035156	-0.061035156	-1.043164038	9.957910340000002	1.114941394	0.24414062	0.12207031	0.061035156	2.0528320680000003	9.657641574000001	-0.12800292540000002	-0.061035156	0.18310547	-0.24414062	1549641292.234
-8.62285144	-4.2240966460000005	-2.2430420320000004	0	-0.30517578	-0.30517578	7.15978984	-7.120312500000001	0.3337646466	-0.30517578	0	0.36621094	7.3631594400000004	7.82492662	2.6509764400000004	-0.30517578	0.24414062	-1.0375977	-8.960205072	-0.10168457460000001	-4.232470746	-0.12207031	0.61035156	0	-0.954638678	9.96628444	1.1257080072	0.18310547	0.24414062	-0.061035156	1.988232428	9.60261232	-0.1268066394	0	0	-0.18310547	1549641292.274
-8.541503894	-4.232470746	-2.245434604	0	-0.24414062	-0.24414062	7.102368210000001	-6.956420926000001	0.2643798822	-0.4272461	0	0.18310547	7.85842302	8.029492212000001	2.7502685700000002	-0.48828125	0.18310547	-0.5493164	-8.890820288	0.07895508180000001	-4.2875000000000005	-0.18310547	0.48828125	-0.061035156	-1.0575195288	10.077538940000002	1.0742675720000001	0.18310547	0.24414062	-0.12207031	2.08752446	9.66242662	-0.22011719240000002	-0.061035156	0	-0.18310547	1549641292.314
-8.394360520000001	-4.11044928	-2.255004892	-0.12207031	-0.061035156	-0.12207031	7.2052491000000005	-6.859521760000001	0.5443115216000001	-0.30517578	0.24414062	-0.24414062	8.177832068	7.929003894000001	2.6509764400000004	-0.24414062	0.18310547	-0.30517578	-8.749658246000001	0.10886230040000001	-4.417895468	-0.18310547	0.30517578	-0.061035156	-1.2884033540000002	10.146923920000003	1.002490216	0	0.12207031	-0.24414062	2.173657248	9.609789840000001	-0.2811279254	0	0.061035156	-0.12207031	1549641292.354
-8.52954074	-4.268359424000001	-2.384204074	-0.24414062	-0.36621094	0	7.2052491000000005	-6.859521760000001	0.5443115216000001	-0.4272461	0.30517578	-0.061035156	7.63232428	7.946948380000001	2.61867662	-0.12207031	-0.12207031	-0.12207031	-8.69223642	0.14714355040000002	-4.554272464	-0.18310547	0.12207031	0	-1.161596646	10.13496106	0.9486572480000001	-0.12207031	0	-0.12207031	2.3734375	9.49255342	-0.36845702880000003	-0.061035156	0	-0.061035156	1549641292.394
-8.45776358	-4.571020468	-2.3889892180000003	-0.18310547	-0.30517578	0.24414062	6.79492212	-6.839184800000001	0.6507812500000001	-0.30517578	0.18310547	-0.061035156	7.5689209260000005	8.07614766	2.5899658540000003	-0.061035156	0.061035156	-0.061035156	-8.74606929	0.3229980432	-4.542309604000001	-0.12207031	-0.12207031	0	-1.246533246	10.149316100000002	0.7512695288	-0.24414062	0	-0.061035156	2.424877896	9.58586412	-0.33615722840000006	-0.18310547	0.30517578	0.061035156	1549641292.435
-8.359667932	-4.67629393	-2.377026358	0.061035156	-0.18310547	0.5493164	6.901391574000001	-6.96599092	0.6232665740000001	-0.30517578	0.9765625	-0.12207031	7.40263678	8.35009784	2.652172824	0.12207031	0.12207031	-0.18310547	-8.74606929	0.3229980432	-4.542309604000001	-0.061035156	-0.30517578	0	-1.378125	10.302441100000001	0.6376221040000001	-0.36621094	-0.24414062	0.12207031	2.366259784	9.74736322	-0.35529785340000003	-0.5493164	0.24414062	0.18310547	1549641292.474
-8.48647464	-4.563842752	-2.5181884000000005	0.18310547	0	0.8544922	6.901391574000001	-6.96599092	0.6232665740000001	-0.30517578	0.9765625	-0.12207031	7.21003444	9.04753444	2.7765869600000004	0.18310547	-0.30517578	-0.30517578	-8.714965560000001	0.758447284	-4.5614501800000005	0.12207031	-0.6713867	0.061035156	-1.7035155760000003	10.49384784	0.3612792932	-0.12207031	-1.159668	0.18310547	2.217919928	9.661230432000002	-0.22490234620000002	-0.6713867	-0.12207031	0.24414062	1549641292.514
-9.362158246000002	-4.933496106000001	-2.4799072480000004	0.36621094	-0.12207031	1.0375977	6.901391574000001	-6.96599092	0.6232665740000001	-0.30517578	0.9765625	-0.12207031	6.7135742800000004	10.539307100000002	3.185717752	-0.4272461	-0.5493164	0.4272461	-9.262865920000001	1.211840854	-4.39038089	0.36621094	-1.159668	0.18310547	-2.94765625	10.98073732	-0.05144042932000001	-1.0375977	-1.8920898	-0.18310547	1.8697998200000001	9.6552491	-0.346923822	-0.7324219	-0.18310547	0.36621094	1549641292.554
-10.12180162	-5.6165769800000005	-2.4930663940000004	1.3427734	-0.30517578	1.0375977	6.901391574000001	-6.96599092	0.6232665740000001	-0.30517578	0.9765625	-0.12207031	6.2147219400000004	11.923413040000002	3.4261719240000006	-0.4272461	-0.5493164	0.4272461	-9.262865920000001	1.211840854	-4.39038089	0.9765625	-1.8920898	0.18310547	-4.610498004000001	11.447289840000002	0.061010742800000003	-0.91552734	-4.5776367	-0.48828125	1.4630615020000002	10.1313723	-0.44143066100000006	-0.36621094	-0.8544922	0.24414062	1549641292.594
-9.74736322	-5.07106929	-1.50732428	2.1362305	-0.6713867	1.3427734	6.901391574000001	-6.96599092	0.6232665740000001	-0.30517578	0.9765625	-0.12207031	5.58308107	12.610083360000003	2.9907226440000003	-0.5493164	-0.6713867	1.3427734	-10.18640126	1.720263678	-3.80778804	2.0141602	-2.1972656	0.12207031	-4.542309604000001	12.19257788	0.6543701080000001	-0.79345703	-6.164551	-1.5258789	0.26318359620000004	11.160181200000002	-0.1268066394	-0.4272461	-0.9765625	-0.12207031	1549641292.634
-9.045141574	-4.431054712	-0.88046875	2.4414062	0.061035156	1.2817383	6.901391574000001	-6.96599092	0.6232665740000001	-0.30517578	0.9765625	-0.12207031	4.94067392	11.831298920000002	2.4799072480000004	0.4272461	0.79345703	0.9765625	-9.382495108	0.855346646	-2.733520468	3.1738281	-2.0141602	-0.12207031	-3.25988768	12.20334514	1.0288086060000001	-1.4648438	-5.79834	-2.8686523	-0.6986327880000001	10.691235520000001	0.6053222644	-0.4272461	-1.7089844	-0.79345703	1549641292.674
-9.0594973	-4.751660144000001	-0.8194580072000001	2.9296875	-0.061035156	1.0986328	6.901391574000001	-6.96599092	0.6232665740000001	-0.30517578	0.9765625	-0.12207031	4.2073487400000005	10.396948380000001	2.11743161	0.4272461	0.79345703	0.9765625	-9.382495108	0.855346646	-2.733520468	3.8452148	-2.6245117	-0.30517578	-2.719165036	10.98671924	1.449902356	-1.8920898	-4.760742	-3.7231445	-0.6735107428000001	10.3622554	0.660351538	0.061035156	-2.0141602	-1.4648438	1549641292.714
-8.38239766	-4.934692392	-0.37683107	3.9672852	0.24414062	1.7700195	6.88583966	-7.04375	0.5813964856000001	-0.4272461	0.7324219	-0.061035156	3.63432608	9.210229532000001	1.7286376800000003	2.380371	0.24414062	-1.4038086	-9.132470746000001	-0.7907471040000001	-1.3805175720000002	4.333496	-2.8076172	-0.5493164	-2.910571286	9.834692000000002	1.553979532	-1.7089844	-4.8828125	-3.9672852	-1.5085204680000002	10.43403354	0.5981445288	-0.30517578	-4.0893555	-0.8544922	1549641292.754
-7.5880616000000005	-4.336547824	-0.11723633180000001	5.6762695	1.5258789	2.0141602	6.88583966	-7.04375	0.5813964856000001	-0.4272461	0.7324219	-0.061035156	3.58288588	8.3620607	1.4176025360000002	2.380371	0.24414062	-1.4038086	-8.70061052	-0.8876464660000001	-0.765625	4.5776367	-2.8076172	-0.7324219	-3.2467285340000003	9.000878894000001	1.4235839660000003	-1.159668	-5.7373047	-3.8452148	0.17944336060000002	10.43403354	0.44143066100000006	-0.24414062	-7.751465	0.061035156	1549641292.794
-7.720849640000001	-3.1940917540000004	-0.6053222644	5.554199	1.7700195	1.8920898	6.66811502	-4.86411142	-0.48330077880000005	-6.286621	2.6245117	-0.30517578	3.966894568	7.92661142	0.910375998	2.2583008	-1.5869141	-3.0517578	-8.70061052	-0.8876464660000001	-0.765625	5.126953	-2.5634766	-0.6713867	-3.0541259000000003	8.024707068	1.2895996400000003	-0.36621094	-6.4086914	-3.7231445	1.6544677520000002	10.23784146	0.9797607428000001	-3.0517578	-8.911133	-0.061035156	1549641292.834
-8.0139402	-2.489477536	-0.571826178	4.9438477	1.5869141	1.5258789	6.638207968000001	-3.6295410340000003	-0.6615478240000001	-7.2631836	2.2583008	1.2207031	4.349707068	7.5964357	0.2811279254	0.91552734	-3.1738281	-3.90625	-8.77238768	-2.018139676	0.5239746106000001	5.554199	-3.112793	-0.61035156	-2.7179687500000003	7.387085160000001	1.485791034	0.30517578	-6.7749023	-3.479004	0.4103271466	9.8514402	1.3063476440000001	-3.8452148	-7.751465	-0.12207031	1549641292.874
-8.3201902	-2.331567392	-0.30385742800000004	4.699707	2.1362305	1.3427734	7.149023560000001	-3.1055663940000002	-1.0874267572	-6.958008	2.5024414	2.2583008	4.349707068	7.5964357	0.2811279254	-1.3427734	-4.272461	-3.90625	-8.77238768	-2.018139676	0.5239746106000001	5.92041	-2.9296875	-0.61035156	-2.483496106	7.492358426000001	1.867407248	0.30517578	-6.7749023	-3.479004	-0.0885253894	9.181518570000001	0.9462646760000001	-3.8452148	-5.92041	0.12207031	1549641292.916
-8.637207068	-2.3758300720000003	-0.2990722644	4.4555664	2.746582	1.3427734	8.858520468	-3.313720746	-1.733422824	-6.3476562	2.6855469	2.5634766	5.035180710000001	7.67419429	-0.6268554712000001	-3.4179688	-5.79834	-3.6010742	-9.285595746	-2.830419928	1.21303714	5.6152344	-2.4414062	-0.79345703	-2.25859375	7.760326980000001	2.363867212	2.0141602	-7.6904297	-2.5634766	-0.34931639400000003	9.337036240000002	0.9677978240000001	-3.112793	-7.2021484	0.061035156	1549641292.954
-8.675488220000002	-2.229882788	-0.40314941100000007	4.8828125	3.4179688	1.5869141	8.858520468	-3.313720746	-1.733422824	-5.9814453	3.2958984	2.380371	5.54360324	7.838086060000001	-0.8876464660000001	-5.126953	-8.666992	-3.4179688	-9.455468750000001	-3.393872104	2.0468505400000003	5.2490234	-1.4648438	-0.7324219	-1.7980224640000002	7.905077880000001	3.0565185700000006	2.8076172	-7.9956055	-2.1972656	0.693847644	9.177929712000001	0.8840576080000001	-2.8686523	-8.728027	0.4272461	1549641292.994
-8.97097194	-1.526464856	-0.619677716	4.8217773	3.6010742	1.5258789	10.28330072	-3.7515625000000004	-1.43435054	-5.7373047	4.9438477	1.5258789	5.86420926	7.7495607	-0.9713867212000001	-5.126953	-8.666992	-3.4179688	-9.284399460000001	-3.4429199280000002	2.10546875	5.065918	-0.79345703	-0.5493164	-1.297973642	8.000781250000001	3.7252441100000007	2.8076172	-7.385254	-1.953125	1.9320067900000002	8.644384980000002	0.7524658540000001	-1.7700195	-8.911133	1.4648438	1549641293.034
-9.603808606000001	-0.718969748	-0.8122802520000001	4.0893555	2.6855469	1.0375977	10.309619600000001	-4.9765625	-1.7274413940000002	-5.126953	5.7373047	0.36621094	6.35827626	7.8261232000000005	-0.5335449280000001	-4.699707	-8.850098	-2.9296875	-9.284399460000001	-3.4429199280000002	2.10546875	4.8217773	-0.79345703	-0.24414062	-0.71538089	8.323779254	4.426269568	2.0751953	-6.4086914	-1.7700195	2.527758786	8.26875	0.32060547120000005	-1.5869141	-9.399414	1.7700195	1549641293.074
-10.21391574	-0.34931639400000003	-0.778784146	3.479004	2.380371	1.0375977	10.309619600000001	-4.9765625	-1.7274413940000002	-4.0283203	5.6762695	-0.6713867	6.48149411	8.09648462	0.05144042932000001	-2.0751953	-5.79834	-3.1738281	-9.02241214	-3.8281250000000004	2.586376996	4.699707	-0.7324219	-0.12207031	-0.7058105432	8.641992212	5.078247300000001	1.6479492	-5.2490234	-1.5258789	3.92023912	8.05222194	0.061010742800000003	-1.0375977	-8.605957	1.4648438	1549641293.114
-10.450780760000002	-0.211743161	-0.5215820288	2.746582	1.2207031	1.159668	9.368139480000002	-5.317504892	-1.9104736420000001	-2.8686523	5.6152344	-1.2207031	6.148925720000001	8.311816394000001	0.4330566394	-2.0751953	-5.79834	-3.1738281	-8.69582518	-3.9381836060000004	2.7371094240000002	4.3945312	-0.48828125	0	-0.9737792932	8.65515126	5.40483426	1.4648438	-4.5166016	-1.3427734	5.603417932000001	7.621557608000001	0.6077148560000001	-0.18310547	-5.1879883	0.7324219	1549641293.153
-10.21272014	-0.7692138580000001	-0.2572021466	2.2583008	2.9296875	0.91552734	7.946948380000001	-5.49934056	-2.241845746	-1.8920898	4.699707	-1.2207031	6.154907248	8.57380342	0.84816893	-1.0986328	-4.8217773	-3.0517578	-8.69582518	-3.9381836060000004	2.7371094240000002	4.1503906	-0.4272461	-0.061035156	-1.429565396	8.46015625	5.348608426	1.4038086	-4.0283203	-1.2207031	6.477905252000001	7.3212889400000005	0.8457763580000002	0	-2.5024414	-0.061035156	1549641293.193
-12.228466460000002	-1.88774411	-1.6927490020000002	4.211426	2.5634766	0.7324219	6.50302716	-5.64169928	-2.38540036	-0.9765625	3.2348633	-0.91552734	6.3116211060000005	9.399243210000002	0.9725830072	-0.4272461	-4.211426	-2.380371	-10.072753600000002	-2.0899170320000002	2.5026367800000004	3.90625	-1.5258789	-0.36621094	-2.004980432	9.133667032	4.763623004	1.5869141	-3.90625	-0.91552734	3.101977536	8.47211911	0.0861328125	2.1362305	-2.1362305	-1.4648438	1549641293.234
-11.03576628	-3.40942392	-4.350903354000001	4.9438477	0.5493164	1.5869141	5.26247554	-6.152514480000001	-2.112646466	-0.24414062	1.7700195	-0.12207031	6.914550720000001	10.68046924	1.000097644	-0.4272461	-4.211426	-2.380371	-10.840771760000003	0.22011719240000002	3.0002929320000002	3.90625	-0.5493164	-0.5493164	-2.6497802520000002	10.35747104	3.484790036	1.4648438	-3.8452148	-0.36621094	6.989917032	9.9100589	3.158203076	2.9296875	-3.112793	-0.36621094	1549641293.274
-8.23645018	-3.093603534	-3.8735839660000004	3.4179688	-0.18310547	2.0751953	3.9752685700000003	-7.561743210000001	-1.8530517180000001	0.48828125	0.9765625	1.0375977	7.335644568	11.55136682	0.949853534	-0.30517578	-3.540039	-2.0751953	-10.840771760000003	0.22011719240000002	3.0002929320000002	3.7841797	-0.4272461	-0.61035156	-2.988330072	11.2881839	2.27294928	1.2817383	-4.0283203	0.12207031	3.0792480040000005	11.016625900000001	2.387792932	0.7324219	-4.0283203	-1.159668	1549641293.313
-7.762719748	-4.51120607	-3.6462889400000003	5.1879883	3.6621094	2.9296875	3.9752685700000003	-7.561743210000001	-1.8530517180000001	0.61035156	0.9765625	2.5634766	6.93010234	11.11352536	0.57421875	-1.3427734	-4.272461	0.48828125	-10.770190200000002	0.4139160144	2.1341797120000003	4.699707	-0.061035156	-0.6713867	-2.9010009000000005	10.795312500000001	1.7023192900000002	0.9765625	-3.7231445	-0.18310547	2.8352050720000004	9.412402160000001	-1.1580077880000001	1.0986328	-6.225586	-0.8544922	1549641293.353
-9.029589660000001	-2.8627197480000004	-5.95273462	5.065918	2.9296875	2.1972656	4.179833966	-8.12878444	-1.259692392	-0.5493164	2.380371	3.3569336	6.683667032000001	11.04772914	0.2763427716	-1.3427734	-4.272461	0.48828125	-10.985522659999999	0.387597644	3.04455571	4.333496	-2.1362305	-1.159668	-2.65935054	10.840771760000003	1.3171142180000002	1.0986328	-4.4555664	-0.30517578	1.387695288	10.09907248	-2.7323242800000003	1.2207031	-1.8310547	-0.7324219	1549641293.393
-9.07026358	-2.039672824	-6.2302735600000005	3.540039	-0.36621094	1.7700195	4.024316394	-9.89929164	-0.01315917932	-2.0141602	4.0893555	3.7231445	6.3295652	10.3012455	0.056225586060000006	-2.0141602	-5.065918	1.7089844	-10.985522659999999	0.387597644	3.04455571	3.8452148	1.4648438	-1.2207031	-1.735815396	10.767798020000003	1.3817138580000001	1.0986328	-3.7231445	-0.30517578	-0.8122802520000001	10.510596040000001	-3.1151367800000003	1.3427734	-3.8452148	-1.3427734	1549641293.433
-8.13117662	-1.892529254	-4.580590854	3.3569336	-0.061035156	1.8920898	4.024316394	-9.89929164	-0.01315917932	-2.5024414	4.9438477	4.0283203	5.89052716	8.70898462	0.0	-1.7700195	-4.333496	2.380371	-8.72692842	0.6160888580000001	2.08752446	3.90625	-0.24414062	-1.0375977	-1.3853027160000002	9.343017572	1.2907959260000001	0.61035156	-3.2958984	-0.30517578	1.546801718	9.87177716	-2.670117212	1.3427734	-2.0141602	-1.6479492	1549641293.473
-7.78544928	-1.94636232	-4.00996106	4.0283203	1.0986328	1.4648438	3.5649413940000003	-9.06069339	0.48090820680000007	-2.1362305	4.1503906	3.2958984	5.37133786	8.080932608000001	0.0897216754	-1.7700195	-4.333496	2.380371	-8.577392572	0.2560058606	2.135375998	3.90625	0.18310547	-0.9765625	-1.256103534	8.51040036	1.356591754	0.4272461	-3.2958984	-0.30517578	1.5934570680000002	9.517675720000002	-1.735815396	0.9765625	-1.6479492	-1.2817383	1549641293.513
-8.290283246000001	-1.848266574	-4.2958741	4.760742	0.6713867	1.2207031	3.04455571	-8.212524460000001	0.8613281250000001	-1.6479492	2.8686523	2.6855469	4.591357428	8.301049820000001	-0.031103515380000002	-1.5258789	-3.112793	2.319336	-8.577392572	0.2560058606	2.135375998	3.540039	-0.48828125	-1.159668	-0.878076178	8.845361420000001	1.5360351440000002	0.6713867	-3.1738281	-0.36621094	1.5719238220000002	9.431542932000001	-1.5683349640000002	0.7324219	-2.4414062	-1.0375977	1549641293.553
-8.674292032	-1.287207068	-4.57341304	4.4555664	0.7324219	1.2207031	3.04455571	-8.212524460000001	0.8613281250000001	-1.2817383	1.953125	2.5024414	4.2875000000000005	8.46015625	-0.2225097644	-1.7089844	-3.9672852	1.159668	-8.920727340000001	0.1208251996	2.9847412140000005	3.4179688	0.12207031	-1.0986328	-0.724951178	9.346606430000001	1.9547363220000002	1.0375977	-2.9907227	-0.48828125	2.27653804	9.477001800000002	-1.4953613220000002	0.5493164	-2.8076172	-0.7324219	1549641293.593
-9.258081070000001	-0.6328369110000001	-4.792333966	4.0893555	0.7324219	0.9765625	3.131884784	-8.3620607	0.6806884980000001	-1.0986328	1.5869141	2.5024414	4.385595746	8.632422120000001	-0.15551757200000002	-1.7089844	-3.9672852	1.159668	-9.0092527	0.250024411	3.12351088	3.4179688	0.4272461	-1.159668	-0.92473143	9.584667932	2.16767572	0.8544922	-2.8686523	-0.79345703	2.03488768	9.38129892	-1.717871106	0.4272461	-2.8686523	-0.4272461	1549641293.633
-9.32746556	-0.6830810700000001	-4.975365920000001	3.3569336	-0.18310547	0.5493164	3.3819091460000004	-8.512792932	0.642407248	-1.2817383	2.1972656	2.5634766	4.49924321	8.9745607	0.03947753894	-1.4038086	-3.7841797	0.48828125	-9.0092527	0.250024411	3.12351088	3.4179688	0.4272461	-1.159668	-1.358984424	9.888525360000001	2.326782248	0.7324219	-3.112793	-0.8544922	1.5767089660000002	9.567919928000002	-2.271752896	0.36621094	-2.746582	-0.6713867	1549641293.673
-8.845361420000001	-1.1723632788	-4.326977536	3.8452148	-0.061035156	0.8544922	3.6893554320000006	-8.865698380000001	0.7895507788	-1.5869141	3.1738281	2.6245117	4.47292482	9.18869658	0.3600830072	-0.79345703	-2.6855469	-0.91552734	-8.748461960000002	0.211743161	2.910571286	3.6621094	0.61035156	-1.159668	-1.66044928	9.96389128	2.337548822	0.5493164	-3.2958984	-1.0375977	1.73701178	9.518872300000002	-2.2250976440000003	0.61035156	-2.9907227	-0.6713867	1549641293.713
-8.552270468000001	-0.7871582068	-3.7635253600000005	4.272461	0.91552734	1.4648438	3.85444339	-8.97097194	0.953442392	-1.5869141	3.7841797	2.319336	4.47292482	9.18869658	0.3600830072	-0.79345703	-2.6855469	-0.91552734	-8.748461960000002	0.211743161	2.910571286	3.7841797	0.5493164	-1.2207031	-2.063598642	9.564331070000001	2.0671875	0.36621094	-3.7231445	-1.0986328	2.56245108	9.505712860000001	-1.6484863220000001	0.61035156	-2.9907227	-0.6713867	1549641293.753
-8.31660144	-0.16628417539999998	-4.183422824	3.540039	0.61035156	1.5258789	4.05422374	-8.682665740000001	1.1735596040000003	-1.4648438	4.0893555	1.7700195	4.2875000000000005	9.10734874	0.9570312500000001	-0.9765625	-2.6855469	-1.2817383	-8.37761232	0.27275390380000003	2.409326178	3.9672852	0.24414062	-1.0986328	-2.2669677520000002	9.051123200000001	1.753759784	0.30517578	-4.333496	-1.0986328	2.121020468	9.33344748	-1.975073282	-0.48828125	-2.8076172	-0.061035156	1549641293.793
-8.174243210000002	-0.659155252	-4.11643071	3.2958984	0.61035156	1.8310547	4.22888179	-8.1838134	1.350610324	-1.2817383	4.5166016	1.159668	4.177441394000001	9.254492212	0.7692138580000001	-2.4414062	-4.1503906	-1.5869141	-8.202954074	-0.41511232	1.9104736420000001	3.90625	-0.24414062	-0.9765625	-2.217919928	9.04155252	1.726245108	0.30517578	-4.333496	-1.0986328	1.300366214	8.84296875	-2.778979532	-0.91552734	-3.1738281	-0.4272461	1549641293.833
-9.667211960000001	-1.4702392180000001	-4.078149460000001	3.479004	1.6479492	2.2583008	4.463354532	-7.927807608000001	1.3266846040000002	-0.79345703	4.760742	0.36621094	4.177441394000001	9.254492212	0.7692138580000001	-2.4414062	-4.1503906	-1.5869141	-8.202954074	-0.41511232	1.9104736420000001	3.7231445	-0.91552734	-1.159668	-2.282519568	9.74736322	1.58388678	0.12207031	-5.1879883	-1.0375977	1.588671924	8.94465306	-2.24423822	-1.4648438	-3.6621094	-0.061035156	1549641293.873
-11.160181200000002	-2.0839355040000003	-3.917846646	2.4414062	-0.5493164	2.0141602	4.6416014400000005	-8.886035340000001	0.657958966	-0.12207031	4.272461	-0.4272461	4.318603534	11.312109620000001	0.20217285340000002	-3.0517578	-4.5166016	-2.0141602	-9.563134980000001	0.09331054320000001	2.8627197480000004	3.479004	-1.953125	-1.2817383	-2.11982428	10.94724092	1.909277356	0.12207031	-5.1879883	-1.0375977	4.592553714000001	10.65295378	-0.5969482428	-2.5634766	-3.540039	1.0986328	1549641293.913
-10.70917932	-2.2813232820000002	-2.292089856	2.0751953	-0.79345703	1.5869141	5.148827880000001	-10.528539840000002	-0.40075683900000003	0.18310547	3.9672852	-1.0375977	4.630834964000001	11.47958966	-0.30744628600000007	-3.6010742	-5.7373047	-2.6855469	-11.347998200000001	-1.7872558900000002	3.3352538940000005	4.4555664	-1.159668	-1.2207031	-1.732226538	10.95441942	3.092407248	0.48828125	-4.8217773	-0.91552734	5.920434800000001	11.425757280000001	2.180834964	-3.479004	-3.1738281	3.112793	1549641293.953
-11.447289840000002	-2.383007788	-1.7669189300000003	3.7841797	1.0375977	0.9765625	5.56872554	-10.699609620000002	-0.92473143	-0.061035156	4.0893555	-2.0751953	4.81745607	10.87546376	-0.5646484424	-3.6010742	-5.7373047	-2.6855469	-11.347998200000001	-1.7872558900000002	3.3352538940000005	4.4555664	0.5493164	-1.5869141	-2.045654254	10.344311600000001	4.22888179	0.48828125	-3.9672852	-1.4038086	2.1604980040000004	12.558642180000001	2.177246106	-2.5024414	-4.1503906	5.004883	1549641293.993
-11.876758180000001	-2.67370607	-3.399853534	3.2348633	-1.8920898	0.24414062	5.63691394	-10.34311502	-1.4953613220000002	-0.061035156	4.333496	-3.2348633	5.1296875	10.834789840000001	-0.09450683900000001	-2.8686523	-5.7373047	-1.953125	-11.07883336	-2.668920926	2.830419928	3.6621094	0.061035156	-1.2207031	-2.4906739200000003	10.668505399999999	4.453784146	0.36621094	-4.272461	-1.2207031	-4.067382788000001	14.455957460000002	1.1472412140000001	-3.0517578	-6.8359375	4.272461	1549641294.033
-9.438720746000001	-2.951245108	-1.9894287140000002	2.746582	-2.6245117	0.7324219	5.4646485600000005	-11.447289840000002	-2.6210692900000003	0.30517578	5.493164	-3.6621094	5.2828125	9.8	0.784765625	-1.5869141	-4.638672	-1.8310547	-10.4388179	-2.427270468	2.739501996	3.4179688	0	-1.0986328	-2.331567392	9.88254442	3.9896241	0.30517578	-3.8452148	-1.0986328	-4.9370851600000005	12.80866664	0.83022464	-3.112793	-8.666992	3.479004	1549641294.073
-7.0772461060000005	-2.1473388580000004	-0.285913089	4.0893555	0.6713867	1.3427734	4.547094748	-11.1960688	-3.7862548920000005	0.79345703	4.211426	-4.3945312	4.8808594240000005	8.212524460000001	1.2513183900000002	-0.8544922	-3.1738281	-1.5258789	-9.159985520000001	-1.9403808900000001	2.428466754	3.7841797	0.36621094	-1.2817383	-2.368652356	7.88234874	3.63432608	0.5493164	-3.7841797	-1.159668	-1.0419677520000001	10.033276260000001	0.5036376800000001	-1.953125	-4.760742	2.8076172	1549641294.113
-7.43972194	-1.1855224640000002	-1.0264160340000001	4.8828125	1.2207031	0.79345703	3.773095746	-9.387280252000002	-4.002783246	0.061035156	2.4414062	-5.3710938	4.569824280000001	7.527050720000001	1.6030273560000001	-1.0986328	-3.6010742	-0.5493164	-8.368042032	-1.5276611420000001	2.18203125	4.0893555	0.36621094	-1.0986328	-2.333959964	6.932495108000001	3.24194339	0.79345703	-4.211426	-0.91552734	-0.02033691394	9.061889480000001	0.9271240020000001	-2.0751953	-1.6479492	1.7700195	1549641294.153
-7.78305661	-0.6304443390000001	-1.28361821	3.8452148	0.5493164	0.6713867	3.631933606	-8.149121106	-4.003979532000001	-0.91552734	3.1738281	-5.2490234	4.431054712	7.52106929	1.6341308900000002	-1.5869141	-4.5166016	0.18310547	-7.89790036	-2.5995362400000004	2.209545926	4.1503906	0.061035156	-0.79345703	-1.6891601440000001	7.21481929	3.475219748	1.2207031	-4.0893555	-0.6713867	-0.057421875000000004	7.9936032400000006	0.8158691100000001	-2.1362305	-1.4648438	1.2207031	1549641294.193
-8.334545926	-0.6447998200000001	-0.45100097840000003	3.8452148	1.8920898	1.0375977	3.7252441100000007	-7.3320557100000014	-4.00517572	-1.3427734	4.333496	-4.1503906	4.560253894000001	7.70051268	1.6341308900000002	-1.8310547	-5.004883	0.4272461	-7.89790036	-2.5995362400000004	2.209545926	4.0283203	-0.12207031	-0.8544922	-1.1304931610000002	7.81057158	4.094897464000001	1.4038086	-3.479004	-0.5493164	0.4103271466	7.872778060000001	0.754858426	-1.8310547	-1.4648438	0.9765625	1549641294.233
-9.1193116	0.05502929712000001	-0.835009784	3.6010742	1.8920898	0.9765625	3.9979980040000007	-6.94685054	-3.9908202880000005	-1.4648438	4.0893555	-3.3569336	4.943066394000001	8.30822734	1.961914038	-1.5869141	-4.699707	0.4272461	-8.35009784	-3.0002929320000002	2.7706054320000004	3.6010742	0.061035156	-0.91552734	-0.846972644	8.559448380000001	4.5243652160000005	1.159668	-3.2348633	-0.6713867	0.3146240216	7.873974640000001	-0.32180175720000004	-1.0375977	-2.6245117	0.7324219	1549641294.273
-9.5870607	0.7823730432	-0.9414794928000001	2.9296875	1.953125	0.7324219	4.487280252000001	-7.169360520000001	-3.77548822	-1.4648438	3.6621094	-2.8686523	5.328271760000001	8.76879892	2.5720214660000003	-0.9765625	-3.7841797	0.30517578	-8.57858876	-2.93330072	3.0744628600000006	3.2958984	0.24414062	-0.7324219	-0.9402832068000001	9.077441394000001	5.083032248	1.0375977	-2.8076172	-0.8544922	1.679589856	7.273437500000001	-0.40075683900000003	0	-4.1503906	0.36621094	1549641294.313
-10.72592752	0.832617212	-1.6365234620000002	2.1972656	2.0141602	0.4272461	4.805493210000001	-7.5689209260000005	-3.487182608	-1.4648438	3.6621094	-2.8686523	5.465844748	9.14802266	3.125903354	-0.4272461	-2.6855469	0.36621094	-8.918335160000002	-3.3149170320000003	3.3268798920000004	2.8076172	-0.061035156	-0.6713867	-0.9211425720000002	9.553564300000001	5.379711960000001	0.9765625	-2.746582	-0.9765625	4.093701080000001	7.991211060000001	0.29667969240000003	0.8544922	-2.9296875	0.12207031	1549641294.353
-11.97963858	0.5215820288	-1.623364218	2.1362305	1.5869141	0.48828125	4.7552491	-8.2173098	-3.2096435700000003	-1.4038086	2.319336	-2.0141602	5.5878659200000005	9.38967302	3.637915036	0	-1.953125	0.24414062	-9.36455072	-3.366357428	3.6283447480000004	2.380371	0.24414062	-0.5493164	-0.9366943390000001	10.05720198	5.346215560000001	0.79345703	-2.5634766	-0.79345703	5.914452880000001	9.01403804	1.64011232	0	-3.6010742	-0.18310547	1549641294.392
-13.215404860000001	0.846972644	-1.701123004	1.5869141	1.4038086	0.8544922	4.45258786	-8.942260880000001	-2.99191893	-1.3427734	1.2817383	-1.4038086	5.85822734	9.850244600000002	3.8018066100000003	0.18310547	-1.4038086	-0.18310547	-9.48776857	-2.7155760800000004	3.5900634000000005	2.1972656	-0.12207031	-0.4272461	-1.2106445288	10.31320836	4.981347840000001	0.7324219	-2.380371	-0.36621094	9.350195288	10.29526358	3.8843505400000002	-0.61035156	-2.5634766	0.48828125	1549641294.433
-11.02141124	0.47253417540000003	-3.02661142	1.6479492	-0.61035156	1.3427734	4.127197284	-9.25688498	-2.55048822	-1.6479492	0.7324219	-0.6713867	6.40014676	10.49624002	3.4321533540000004	-0.061035156	-1.5258789	-0.4272461	-9.911254500000002	-2.135375998	3.8125733800000003	2.1972656	-0.91552734	-0.5493164	-1.5432128600000001	11.04892572	4.586572284	0.7324219	-2.4414062	0.12207031	4.008764676	9.207836960000002	0.808691394	0.4272461	-4.8217773	-1.3427734	1549641294.472
-9.11452626	-1.3984619600000001	-2.692846646	1.7089844	0.6713867	0.8544922	3.9214355040000006	-9.25688498	-1.6437011780000002	-2.1972656	0.79345703	0.061035156	6.872680710000001	10.2163089	2.930908246	-0.4272461	-1.6479492	-0.48828125	-9.584667932	-1.8028076080000002	3.3448242800000005	2.0751953	-0.36621094	-0.61035156	-1.526464856	11.084814300000001	4.067382788000001	0.30517578	-2.4414062	0.4272461	3.905883786	9.261669928000002	0.48569336060000007	2.9907227	-4.0893555	-0.5493164	1549641294.512
-8.39316394	-3.3531983800000003	-3.749169928	1.7700195	-0.36621094	0.6713867	3.9190429320000004	-8.606103240000001	-0.0837402356	-2.5024414	1.5869141	0.61035156	6.900195288000001	9.33464357	2.7275389400000005	-0.18310547	-1.159668	-0.24414062	-9.248510880000001	-1.4582763580000002	2.77419429	1.6479492	-0.91552734	-0.61035156	-1.146044928	10.035669420000001	3.1462402160000003	0.30517578	-2.4414062	0.4272461	1.4977538940000001	9.7150634	0.037084961060000005	0.9765625	-4.4555664	-1.953125	1549641294.553
-7.847656250000001	-3.77189946	-3.8939209260000003	2.9907227	0.48828125	1.2207031	3.6690185700000004	-7.963696580000001	1.1400634980000002	-2.0751953	2.5024414	0.79345703	6.29367662	8.917138580000001	2.215527356	-0.12207031	-0.18310547	0.48828125	-9.746167032	-0.553881839	1.9415771760000002	1.2817383	-1.159668	-0.61035156	-0.79194339	9.152807608000002	2.032495108	-0.48828125	-1.5258789	0.18310547	2.98952626	9.85622554	-1.8638183900000003	0.8544922	-2.6245117	-1.4648438	1549641294.592
-8.537914840000001	-2.8328125	-4.139160144000001	3.479004	2.319336	1.5869141	2.934497104	-8.084521760000001	1.5599609620000003	-1.3427734	1.2817383	0.9765625	5.961108426000001	9.38010234	1.3805175720000002	-0.9765625	-0.30517578	0.91552734	-10.43642572	0.6101074280000001	2.1138427520000005	1.4648438	0.4272461	-0.61035156	-0.9390869110000001	9.581079074	1.41640625	-0.36621094	-0.8544922	0.36621094	1.2704589660000003	9.838280760000002	-2.209545926	0.12207031	-1.7700195	-0.9765625	1549641294.632
-9.248510880000001	-1.199877896	-5.7170651999999995	2.380371	1.159668	1.2817383	2.616284146	-8.99848642	1.8446777160000003	-1.5258789	0	1.7089844	6.236254892	9.853833360000001	0.3194091754	-1.8920898	-0.79345703	0.79345703	-10.36584514	1.178344748	2.331567392	1.6479492	0.24414062	-0.5493164	-1.488183606	10.40532248	1.425976538	0	-0.4272461	1.0375977	0.1674804712	10.100268080000001	-2.816064496	0.30517578	-3.1738281	-1.2817383	1549641294.672
-8.864501800000001	-0.75366214	-5.5292482	1.2817383	-0.4272461	1.0375977	3.0625	-9.770092752000002	2.43803714	-1.8310547	1.2207031	2.8686523	6.27692842	9.27961412	-0.385205072	-2.2583008	-0.91552734	0.7324219	-9.317895468000001	1.106567392	2.0468505400000003	1.7089844	0.12207031	-0.5493164	-1.7645263580000001	9.955517180000001	1.6149902160000003	-0.18310547	-0.48828125	1.0986328	0.538330072	9.60739766	-2.9177491	0.79345703	-2.5024414	-1.7089844	1549641294.712
-8.1323732	-0.8625244110000001	-4.08413089	1.8920898	-0.12207031	0.5493164	3.1534179320000004	-9.41599092	2.9249266200000004	-1.6479492	2.1362305	3.0517578	6.109448380000001	8.48049321	-0.6627441100000001	-1.953125	-1.4038086	1.5869141	-9.00805661	0.784765625	2.68327626	1.8310547	-0.30517578	-0.61035156	-1.4786132200000002	9.18271466	1.8662109620000003	-0.12207031	-1.159668	0.7324219	1.1699707068	9.395654254	-2.44401857	0.7324219	-2.0751953	-1.7700195	1549641294.752
-7.711279254	-0.709399411	-3.658251996	2.2583008	0.8544922	0.30517578	2.8734864200000003	-8.725732428	2.940478534	-1.0986328	1.2817383	2.8686523	5.800805710000001	7.728027160000001	-0.540722644	-1.0986328	-1.5869141	2.1972656	-8.56184056	0.34931639400000003	2.557666034	1.5258789	-0.061035156	-0.5493164	-0.4450195288	8.665917932000001	2.0193359620000004	0.061035156	-1.3427734	0.24414062	1.8386962860000002	9.165966754000001	-2.063598642	0.7324219	-1.5869141	-1.7089844	1549641294.792
-8.524755890000002	-0.454589856	-4.212133786	2.0751953	0.79345703	0.18310547	2.8041014400000006	-8.25319838	2.5791992800000005	-0.5493164	0.36621094	2.6855469	5.5579592600000005	7.2590820680000006	-0.2918945288	-0.36621094	-1.0375977	2.2583008	-8.512792932	0.285913089	2.7586425720000003	1.3427734	0.30517578	-0.48828125	0.4091308606000001	8.431445288	2.060009784	0.24414062	-0.6713867	-0.12207031	2.01096196	9.10495607	-1.89013678	0.79345703	-1.159668	-1.4648438	1549641294.832
-9.08342302	-0.1399658246	-4.6798827880000005	1.6479492	-0.061035156	0.12207031	2.9117675720000005	-8.10246556	2.101879892	-0.36621094	0.18310547	2.6855469	5.736206070000001	7.041357428000001	0.095703125	-0.12207031	-0.6713867	1.8920898	-8.31660144	0.30625	2.6581542540000003	1.159668	0.4272461	-0.48828125	0.4892822284000001	8.653955072	2.038476538	0.4272461	-0.12207031	-0.18310547	1.6879638580000003	9.22338858	-1.61977536	0.61035156	-1.2207031	-1.2817383	1549641294.872
-9.076245108	-0.2452392572	-4.582983426	1.0986328	-0.5493164	0.12207031	2.987133786	-8.206542932000001	1.644897464	-0.36621094	0.4272461	2.6855469	6.352294928000001	7.156201080000001	0.613696286	0.18310547	-0.30517578	1.3427734	-8.421875	0.517993161	2.77180162	1.0375977	0.24414062	-0.4272461	0.5036376800000001	9.198266574	2.044457968	0.4272461	0.12207031	0.061035156	1.604223642	9.43273912	-1.606616214	0.30517578	-1.159668	-1.2207031	1549641294.912
-8.972167932000001	-0.285913089	-4.318603534	1.5869141	-0.36621094	0.36621094	2.9739746400000002	-8.512792932	1.1986816100000002	-0.30517578	0.18310547	2.6245117	6.352294928000001	7.156201080000001	0.613696286	0.48828125	0	0.7324219	-8.508007788	0.6089111420000001	2.958422824	1.0986328	0.36621094	-0.48828125	0.4868896466	9.56552716	2.2382567900000003	0.4272461	0.12207031	0.061035156	2.2657714660000003	9.463842752000001	-1.459472644	0	-0.91552734	-0.9765625	1549641294.952
-8.84177266	-0.12800292540000002	-4.356884784	1.4038086	-0.91552734	0.30517578	3.0206298920000005	-8.53671875	0.7979248200000001	-0.30517578	-0.24414062	2.319336	7.725634980000001	7.5796875	1.75495607	0.5493164	0.24414062	0.48828125	-8.54628894	0.46535643000000004	3.0038817900000003	0.91552734	0.18310547	-0.5493164	0.36367187500000003	9.6552491	2.454785144	0.061035156	0.061035156	0	1.829125998	9.540405252000001	-1.1508300720000002	-0.61035156	-1.0986328	-0.61035156	1549641294.992
-8.633618210000002	0.385205072	-3.8664062500000003	1.159668	-0.36621094	0.36621094	3.1007812500000003	-8.34650908	0.5526855432	-0.4272461	-0.30517578	1.953125	7.777075180000001	7.757934800000001	2.0480469240000003	0.4272461	0.30517578	0.61035156	-8.54628894	0.46535643000000004	3.0038817900000003	0.91552734	0.18310547	-0.5493164	0.4486083966	9.88613318	2.6964355040000005	0.061035156	0.061035156	0	0.855346646	9.33344748	-1.350610324	-1.0375977	-1.4038086	-0.6713867	1549641295.032
-8.84177266	0.770410144	-4.179833966	0.5493164	0.24414062	0.18310547	3.1187255400000002	-8.330957068	0.3529052716	-0.48828125	-0.18310547	1.7700195	7.528247300000001	7.838086060000001	2.186816394	0.18310547	0.24414062	0.6713867	-8.54628894	0.46535643000000004	3.0038817900000003	0.91552734	0.18310547	-0.5493164	0.5060302716	10.146923920000003	2.8878417540000005	-0.30517578	-0.30517578	-0.30517578	-0.37084961060000005	9.21501448	-2.668920926	-0.9765625	-1.6479492	-0.9765625	1549641295.072
-9.563134980000001	0.49406739200000005	-4.737304712	0.4272461	-0.36621094	0.30517578	3.08881839	-8.24123552	0.269165036	-0.48828125	-0.18310547	1.7700195	7.275830072	8.23645018	2.319604532	0.12207031	0.24414062	0.4272461	-8.953027160000001	-0.5837890576	3.338842752	0	0	-0.6713867	0.4904785144	10.705590560000001	3.07805162	-0.61035156	-0.36621094	-0.48828125	-0.33017577880000004	9.579882788	-3.3807128600000005	-0.5493164	-1.8920898	-1.5258789	1549641295.112
-10.375414840000001	-0.15910644960000003	-4.567431610000001	0.18310547	-0.24414062	0.5493164	3.1187255400000002	-8.51040036	0.10886230040000001	-0.48828125	-0.36621094	1.6479492	7.047338760000001	8.959009080000001	2.377026358	0.18310547	0.5493164	-0.18310547	-9.185107428000002	-0.24045410340000004	3.3854980040000004	-0.48828125	-0.48828125	-0.7324219	0.4904785144	10.705590560000001	3.07805162	-0.61035156	-0.36621094	-0.48828125	1.183129892	10.19477536	-2.08752446	-0.8544922	-1.7089844	-1.6479492	1549641295.152
-11.651855040000001	-0.26796875000000003	-4.76481929	-0.4272461	0.5493164	0.24414062	3.1187255400000002	-8.51040036	0.10886230040000001	-0.4272461	-0.79345703	1.5869141	6.67290036	10.10983876	2.231079074	0	0.79345703	-0.9765625	-9.96389128	0.44621582460000003	3.3149170320000003	-0.48828125	-1.2207031	-0.5493164	-0.7512695288	11.7224366	2.9249266200000004	-1.159668	-0.79345703	-0.061035156	3.9310058900000002	11.003466460000002	-0.19140625	-1.7700195	-2.1362305	-0.61035156	1549641295.192
-11.766699280000001	-1.61977536	-5.041162140000001	-1.5869141	-1.8310547	-0.4272461	3.4046385800000003	-9.329858426000001	-0.062207030760000004	-0.4272461	-0.79345703	1.5869141	6.27932158	10.804883180000001	1.7286376800000003	-0.4272461	0.4272461	-1.5869141	-11.88632788	0.001196289038	3.7527587860000002	0.48828125	-1.5258789	-0.7324219	-1.28361821	11.993994600000002	3.435742212	-0.48828125	-0.8544922	-0.18310547	4.587768570000001	12.754834260000003	0.5837890576	-3.3569336	-1.6479492	1.2207031	1549641295.232
-10.2928714	-2.00856929	-3.1869139400000006	-0.24414062	-1.7700195	0.48828125	5.041162140000001	-11.86120558	0.3541015576	-1.3427734	1.159668	0.9765625	6.087914840000001	9.395654254	1.6365234620000002	-0.9765625	-0.6713867	-1.953125	-12.01911592	-1.532446286	3.0493408540000004	0.061035156	1.4648438	-0.61035156	-1.870996106	10.229467360000001	3.39267572	-0.6713867	0.4272461	-0.5493164	5.0818360600000005	11.873169420000002	0.28471679320000004	-3.112793	-0.48828125	3.479004	1549641295.272
-8.57380342	-1.6843750000000002	-2.107861322	-0.9765625	-0.30517578	0.61035156	4.99211412	-10.96398912	0.3182128894	-1.0375977	1.5258789	-1.5869141	5.71347644	8.31301268	1.7465820680000002	-0.48828125	-0.61035156	-1.5258789	-9.936376800000001	-1.00129393	1.3613769960000002	-0.12207031	0.8544922	-0.36621094	-2.7275389400000005	8.228076080000001	2.6665283540000004	-0.79345703	-0.12207031	-0.30517578	3.0828369600000003	11.64228534	-0.9522461060000001	-1.8920898	1.0375977	4.1503906	1549641295.312
-8.73410643	-2.733520468	-2.293286142	-0.30517578	-0.061035156	0.48828125	4.19060054	-9.590649460000002	0.2607910144	-0.79345703	0.7324219	-4.5166016	4.800707968	8.419482428	1.476220746	-0.48828125	0.36621094	-1.0375977	-8.12758786	-0.346923822	0.4821044928	0.36621094	-0.48828125	-0.061035156	-2.646191394	7.9971923920000005	2.460766574	-0.36621094	-1.159668	0.12207031	0.0813476538	11.008251800000002	-0.611303714	-1.8310547	1.3427734	4.333496	1549641295.352
-8.76521016	-1.8757812500000002	-2.2573974640000003	0.061035156	-1.4648438	0.6713867	3.2060547120000003	-9.8933107	-0.12202148560000001	-0.5493164	0.4272461	-5.79834	4.556665036	8.595336960000001	1.2656738220000001	-1.2817383	-0.18310547	-0.91552734	-9.07385234	-0.955834964	1.39008786	0.24414062	-2.380371	0	-1.8219482820000001	8.92551268	2.94765625	0.061035156	-1.0986328	0.30517578	-0.5873779254	10.534521760000002	-1.1580077880000001	-0.8544922	-0.061035156	4.5166016	1549641295.392
-8.38957518	-1.053930661	-1.8626221040000002	-0.12207031	0.12207031	0.4272461	2.3172119600000003	-10.36704074	-0.6986327880000001	-0.12207031	-0.061035156	-5.859375	5.006469748	8.271142572	1.2082519568	-1.5869141	-1.4648438	-1.2817383	-9.12888179	-1.55158696	1.6090087860000002	0.061035156	0.4272461	-0.24414062	-1.3864990020000003	8.621655252000002	3.4441162140000006	0.24414062	-0.36621094	0.24414062	0.037084961060000005	10.309619600000001	-0.6005371106	-0.12207031	1.2817383	3.90625	1549641295.432
-8.686254892000001	-0.5957519568	-2.51101088	-0.91552734	-0.48828125	0.061035156	1.801611322	-9.686352340000001	-1.079052716	-0.061035156	0.12207031	-5.3710938	5.006469748	8.271142572	1.2082519568	-1.2207031	-1.2817383	-1.2207031	-9.108544928	-1.27524411	2.044457968	0	-0.18310547	0	-1.1986816100000002	8.57978534	3.7096923920000004	0.24414062	-0.36621094	0.24414062	-0.2129394568	9.719848740000002	-0.44621582460000003	0.12207031	2.6245117	3.4179688	1549641295.472
-8.27353534	-0.4378417932	-1.96669928	-1.159668	-0.36621094	0.18310547	1.353002896	-9.310717752	-1.435546924	0	0.30517578	-4.760742	5.419189300000001	8.26755342	1.579101538	-0.6713867	-0.24414062	-0.9765625	-8.6001223	-1.4965576080000003	1.7489746400000001	-0.061035156	-0.36621094	0.12207031	-1.1627929712000002	8.705395468	3.7276367800000005	-0.061035156	0.061035156	0.061035156	-0.8122802520000001	8.712573380000002	-0.659155252	0.48828125	2.8686523	2.746582	1549641295.512
-8.5151857	-0.09211425720000001	-1.6329346040000001	-1.159668	0.48828125	0	1.00129393	-8.84296875	-1.4618652160000003	0.061035156	0.24414062	-3.8452148	5.288793930000001	8.26875	1.79921875	-0.18310547	0.12207031	-0.79345703	-8.559448380000001	-1.947558606	2.256201178	-0.30517578	-0.4272461	0.12207031	-1.106567392	8.652759080000001	3.9441650360000002	0.12207031	-0.12207031	-0.061035156	-0.16389160340000003	8.464941394	-0.36965332460000005	0.91552734	3.6621094	1.6479492	1549641295.552
-9.211425720000001	0.3600830072	-1.7872558900000002	-1.4038086	0.30517578	0	0.8015136780000001	-8.356079074	-1.282421924	0.24414062	-0.061035156	-2.5634766	5.288793930000001	8.26875	1.79921875	-0.061035156	-0.061035156	-0.5493164	-8.640795926000001	-2.2837158540000004	2.428466754	-0.79345703	-0.5493164	0.30517578	-0.716577176	8.769995108000002	4.15231929	0.30517578	-0.061035156	-0.24414062	-0.23327636780000002	8.370434800000002	0.192602536	0.61035156	3.9672852	0.61035156	1549641295.592
-9.58586412	0.7105957068000001	-2.201171924	-2.1972656	0.12207031	-0.30517578	0.659155252	-8.06538089	-1.234570288	0.79345703	-0.61035156	-1.2817383	5.279223740000001	8.23166484	1.9379882200000003	0.24414062	-0.24414062	-0.48828125	-8.827417032000001	-2.441625998	2.902197284	-1.0986328	-0.5493164	0.36621094	-0.192602536	9.095385880000002	4.4059326080000005	0.24414062	0.30517578	-0.36621094	0.3517089856000001	7.920629892	-0.0837402356	2.0141602	2.8686523	-0.061035156	1549641295.632
-9.616967752	0.0909179712	-2.634228534	-2.8686523	-0.48828125	-0.6713867	0.8230468750000001	-8.03427716	-1.15441893	1.2817383	-1.0986328	0.18310547	5.547192392	8.269946580000001	2.1712646760000003	0.79345703	0.6713867	-0.61035156	-8.829809800000001	-2.43803714	3.0230224640000003	-1.6479492	-0.36621094	0.48828125	-0.11843261780000001	9.2556884	4.5435058900000005	0.061035156	1.0986328	-0.24414062	0.90678714	9.32028804	0.734521466	1.2207031	4.3945312	-1.5869141	1549641295.672
-9.62294928	-0.5957519568	-1.7118896760000002	-2.2583008	-0.36621094	-0.12207031	1.0946044928	-8.61926268	-1.2417480040000002	1.5869141	-1.7089844	1.4038086	5.8354982	8.3536866	2.57680661	1.3427734	1.7089844	-0.6713867	-8.641992212	-2.09948732	3.12709964	-1.7089844	-0.5493164	0.5493164	-0.37084961060000005	9.08222644	4.32817392	0.061035156	1.0986328	-0.24414062	3.926220746	9.97226538	1.7118896760000002	-0.61035156	2.9296875	-0.79345703	1549641295.711
-9.48776857	0.1818359424	-1.235766574	-2.0751953	1.2207031	0	1.522875998	-8.89680162	-1.3015625000000002	1.7089844	-2.1972656	2.2583008	5.85822734	8.57978534	3.0206298920000005	1.4038086	2.1362305	-0.48828125	-8.714965560000001	-1.720263678	3.390283246	-1.6479492	-0.24414062	0.61035156	-0.649584964	8.97695288	4.041064496	0	1.4038086	0.12207031	7.266259980000001	9.16716304	1.5145019960000001	-1.953125	-0.24414062	-0.91552734	1549641295.752
-10.529736420000003	-1.9224365020000003	-3.1390625	-1.0986328	2.4414062	-1.2207031	1.9391846040000003	-9.00805661	-1.227392572	1.5869141	-1.8310547	3.0517578	5.884545926	9.479394568	2.837597644	1.2207031	1.8920898	-0.24414062	-8.80109874	-1.471435504	3.1821288940000003	-1.7700195	-1.159668	0.6713867	-0.7728027160000001	9.786840560000002	3.7384033540000003	-0.12207031	1.2207031	0.48828125	-1.2632812500000001	8.374023560000001	0.9378906250000001	2.9907227	3.90625	-1.4038086	1549641295.791
-11.90307608	-3.958520468	-5.47421875	1.159668	-0.61035156	-0.79345703	2.222705072	-9.87775908	-1.102978534	1.5869141	-1.5869141	3.9672852	5.884545926	9.479394568	2.837597644	1.0375977	1.8310547	-0.24414062	-10.06079074	-1.119726538	3.6462889400000003	-1.8310547	-1.0375977	0.79345703	-0.6304443390000001	10.67927266	3.188110324	-0.12207031	1.2207031	0.48828125	0.955834964	12.04423822	1.528857428	1.7089844	-2.5634766	-0.5493164	1549641295.831
-9.917236420000002	-1.4582763580000002	-3.6977295320000003	-0.18310547	-2.2583008	0.30517578	2.3937744600000004	-11.181713760000001	-1.296777356	1.7089844	-1.953125	4.5776367	6.27333966	10.530933	2.1102538940000004	0.7324219	1.7089844	-0.24414062	-11.419775360000001	0.48569336060000007	4.38798822	-1.4648438	0.7324219	0.9765625	-0.9354980432000001	10.9747554	2.1485351440000002	0.12207031	2.0751953	0.7324219	3.0828369600000003	12.55505342	2.292089856	1.159668	-1.159668	-0.061035156	1549641295.872
-8.541503894	-0.8900390380000001	-2.7729980040000006	-0.7324219	2.9296875	0.5493164	2.9955077880000003	-11.44609424	-1.268066394	1.0375977	-2.0751953	4.699707	6.13696286	10.4388179	1.3637695680000002	0.24414062	1.7700195	-0.061035156	-10.084716460000001	1.7513672120000003	3.0086670320000004	-0.4272461	1.8920898	0.8544922	-1.758544928	10.614673020000001	1.302758786	-0.36621094	2.0751953	0.8544922	2.0372802520000004	9.8	-1.0993896760000001	1.2817383	-0.24414062	-0.36621094	1549641295.911
-9.1276857	-0.8565429712000001	-5.802001800000001	-0.12207031	-0.30517578	-0.7324219	3.926220746	-10.0631839	-0.17106933900000001	-0.12207031	-0.8544922	4.211426	6.13696286	10.4388179	1.3637695680000002	-0.36621094	1.5869141	0.6713867	-9.325073380000001	1.207055661	2.27893071	-0.5493164	-0.8544922	0.36621094	-2.491870108	10.2928714	1.0826415740000002	-0.48828125	0.9765625	0.9765625	1.449902356	9.956713760000001	-1.6736084260000001	1.2207031	-0.061035156	-0.91552734	1549641295.951
-8.662329074	-1.358984424	-5.14284694	-1.4648438	-2.2583008	-0.8544922	4.46933606	-8.957812500000001	0.8625244110000001	-0.24414062	-0.12207031	2.9296875	4.813867212	9.686352340000001	-0.2990722644	-0.6713867	0.61035156	1.3427734	-8.902783246	0.773999002	2.191601538	-0.8544922	0	0.4272461	-1.776489218	9.8933107	1.418798822	-0.18310547	0	0.61035156	1.1651855432	9.445898560000002	-1.4618652160000003	1.3427734	0.061035156	-0.91552734	1549641295.992
-8.450586060000001	-1.484594748	-3.7503662140000005	-1.0375977	0.91552734	-0.61035156	4.2587889400000005	-8.334545926	1.008471646	0.36621094	-1.4648438	1.2207031	4.429858426	9.58347194	-0.8565429712000001	-0.5493164	-0.48828125	1.6479492	-9.687548920000001	0.740502896	2.616284146	-1.159668	-0.8544922	0.36621094	-0.2619873004	10.248608720000002	1.70471196	-0.061035156	0.36621094	0.18310547	1.3386474640000001	9.57629393	-1.735815396	0.91552734	1.0986328	-0.7324219	1549641296.031
-8.991308606	-1.3673584260000002	-4.54111322	-0.9765625	0.61035156	-0.8544922	4.361669928	-8.789135880000002	1.003686502	0.18310547	-2.1362305	0.12207031	4.429858426	9.58347194	-0.8565429712000001	-0.061035156	-0.30517578	0.9765625	-9.889721940000001	0.5502929712000001	3.172558606	-1.2207031	1.2207031	0.4272461	0.33615722840000006	10.328759980000001	1.905688498	-0.061035156	0.36621094	0.18310547	0.657958966	9.73540036	-1.9942138580000002	0.8544922	0.30517578	-0.91552734	1549641296.071
-9.0176268	-1.0874267572	-4.87368161	-1.4648438	-0.6713867	-1.0375977	4.440625000000001	-9.015234620000001	0.9725830072	-0.12207031	-0.9765625	-0.61035156	4.22648912	8.646777160000001	-0.9426757788	0.79345703	1.0986328	0.12207031	-9.47341304	0.778784146	2.767016574	-1.4648438	0	0.36621094	-0.3517089856000001	9.631323380000001	1.594653354	-0.4272461	1.953125	-0.48828125	0.83022464	9.76171875	-1.967895468	1.0375977	0	-1.0986328	1549641296.112
-8.47810054	-1.1508300720000002	-4.3233885800000005	-1.6479492	-0.30517578	-1.0986328	3.89272464	-8.63122554	0.9414794928000001	-0.12207031	-0.79345703	-1.5869141	3.9369873200000005	8.73291034	-0.7117919928	1.4648438	2.0141602	-0.36621094	-9.096582068	0.9426757788	2.5971435700000005	-1.3427734	0.8544922	0.4272461	-1.280029254	9.18630342	1.341040036	-0.4272461	1.953125	-0.48828125	1.108959964	9.552368210000001	-1.8398925720000001	0.8544922	0.7324219	-1.2207031	1549641296.151
-8.689843750000001	-1.4582763580000002	-4.127197284	-1.2207031	0.18310547	-0.91552734	3.435742212	-8.521167032000001	0.976171875	-0.24414062	-0.91552734	-2.319336	3.9369873200000005	8.73291034	-0.7117919928	1.6479492	1.7089844	-0.7324219	-8.880053420000001	1.032397464	2.306445288	-1.4038086	0.18310547	0.48828125	-1.280029254	9.18630342	1.341040036	-0.18310547	1.4038086	-0.36621094	1.4451172120000002	9.49853534	-1.7106933900000003	0.91552734	0.9765625	-1.159668	1549641296.191
-8.783154254000001	-1.681982428	-4.30783696	-0.9765625	0.061035156	-0.6713867	3.1282959260000003	-8.694628894000001	0.923535144	-0.30517578	-0.48828125	-2.6855469	3.83171376	8.906372300000001	-0.6041259784	1.4648438	0.79345703	-0.91552734	-8.8896241	1.246533246	2.27055661	-1.0375977	0.4272461	0.4272461	-1.8398925720000001	9.226977340000001	1.221411142	0.12207031	1.159668	-0.4272461	1.4223876800000002	9.57629393	-1.542016574	0.8544922	0.7324219	-0.9765625	1549641296.231
-8.81784694	-1.516894568	-4.222900360000001	-0.4272461	0.36621094	-0.30517578	2.7945312500000004	-8.750854532	0.8888427520000001	-0.48828125	0.18310547	-2.6855469	4.094897464000001	9.567919928000002	-0.1866210962	1.2817383	0.24414062	-1.0375977	-8.84296875	1.476220746	2.08513179	-0.7324219	0.061035156	0.30517578	-2.1569091460000003	9.49255342	1.199877896	0.30517578	0.9765625	-0.30517578	1.8817626800000002	9.61816394	-1.375732428	0.6713867	0.4272461	-0.6713867	1549641296.271
-9.027197480000002	-1.061108426	-4.254003894	-0.61035156	0.18310547	-0.18310547	2.445214856	-8.56184056	0.811083966	-0.6713867	0.6713867	-2.319336	4.094897464000001	9.567919928000002	-0.1866210962	1.0986328	-0.30517578	-1.0986328	-8.74367662	1.52526857	2.0528320680000003	-0.4272461	-0.061035156	0.30517578	-2.250219748	9.594238220000001	1.393676718	0.4272461	0.48828125	-0.12207031	1.745385782	9.595434800000001	-1.677197284	0.36621094	0.12207031	-0.5493164	1549641296.311
-9.000878894000001	-1.0168457068	-4.460961960000001	-0.7324219	0.4272461	-0.24414062	2.2944824280000002	-8.24243161	0.73332518	-0.79345703	1.2207031	-1.5869141	4.26357428	9.6636232	-0.025122070680000004	1.0375977	-0.48828125	-1.0375977	-8.783154254000001	1.2285888580000002	2.0923096040000004	-0.24414062	-0.36621094	0.18310547	-1.90808107	9.766503894000001	1.610205072	0.36621094	-0.12207031	0	1.234570288	9.600219748	-1.720263678	0.061035156	-0.30517578	-0.5493164	1549641296.351
-9.226977340000001	-1.350610324	-4.510009784	-0.91552734	-0.18310547	-0.12207031	2.1760498200000002	-8.19099092	0.6292480432	-0.91552734	1.6479492	-0.79345703	4.429858426	10.18879442	0.4294677716	1.0375977	-0.30517578	-0.9765625	-9.23535144	0.876879892	2.3734375	-0.24414062	-0.6713867	0.12207031	-1.5491942900000002	10.178027160000001	1.9535400360000001	0.36621094	-0.12207031	0	1.300366214	9.681567392	-1.9296142180000002	0.12207031	0.36621094	-0.5493164	1549641296.391
-8.97336412	-1.606616214	-3.9968016200000003	-0.6713867	0.30517578	0.18310547	2.1604980040000004	-8.59055162	0.5048339856	-0.79345703	1.5258789	-0.18310547	4.429858426	10.18879442	0.4294677716	0.9765625	0	-1.159668	-9.317895468000001	0.5562744110000001	2.5217773560000003	-0.18310547	-0.18310547	0.061035156	-1.3039550720000002	10.169653060000002	2.177246106	0.30517578	-0.12207031	0	1.0587158540000001	9.723437500000001	-1.988232428	0.18310547	0.36621094	-0.48828125	1549641296.431
-8.968579074	-1.693945288	-3.927417032	-0.36621094	0.12207031	0.18310547	2.4117187500000004	-8.93388678	0.40434570680000004	-0.7324219	1.7089844	0.24414062	4.5088134	9.88613318	0.8589355432	0.8544922	0.36621094	-1.159668	-9.317895468000001	0.34931639400000003	2.656957968	-0.18310547	-0.48828125	0	-1.259692392	9.88613318	2.318408246	0	0.061035156	0.061035156	0.83022464	9.80598192	-1.892529254	-0.061035156	-0.30517578	-0.36621094	1549641296.472
-8.86809056	-1.7274413940000002	-3.7276367800000005	-0.061035156	0.061035156	0.30517578	2.62944339	-9.102563400000001	0.32539062500000004	-0.7324219	1.953125	0.24414062	4.504028354000001	9.777270468000001	1.062304712	0.79345703	0.6713867	-0.9765625	-9.195874100000001	0.288305661	2.642602536	-0.12207031	-0.36621094	-0.061035156	-1.19270018	9.62055661	2.256201178	-0.12207031	0.12207031	0.12207031	1.1508300720000002	9.65405252	-1.524072284	-0.24414062	-0.12207031	-0.24414062	1549641296.512
-8.92910144	-1.449902356	-3.5960449280000004	0.12207031	0.61035156	0.30517578	2.7155760800000004	-9.22578125	0.270361322	-0.6713867	1.6479492	-0.12207031	4.504028354000001	9.777270468000001	1.062304712	0.48828125	0.8544922	-0.7324219	-9.195874100000001	0.30385742800000004	2.8136719240000003	0	-0.30517578	-0.061035156	-1.39606929	9.49494658	2.2621826080000003	-0.18310547	0	0.12207031	0.9893310700000001	9.589452880000001	-1.03359375	-0.48828125	0.30517578	0.061035156	1549641296.551
-9.20065944	-1.2106445288	-3.8604248200000004	0.18310547	0.30517578	0.18310547	2.7072021760000005	-9.2389402	0.19738769960000002	-0.48828125	1.2817383	-0.5493164	4.349707068	9.861010880000002	1.0946044928	-0.12207031	0.24414062	-0.36621094	-9.169555710000001	0.1626953076	2.8830566100000006	0.061035156	-0.48828125	-0.061035156	-1.7609375	9.538012680000001	2.3578857820000003	-0.061035156	-0.36621094	0.24414062	0.39238280760000005	9.700707968000001	-1.175952176	-0.61035156	-0.24414062	0.12207031	1549641296.591
-9.201855432	-1.0898193390000002	-3.78984375	0.12207031	0.061035156	0.18310547	2.483496106	-9.258081070000001	0.10766601440000001	-0.36621094	0.8544922	-0.6713867	4.191796924	9.98901358	0.5598632788000001	-0.6713867	-0.79345703	0.18310547	-9.210229532000001	-0.0454589856	3.0589112400000005	0.18310547	-0.4272461	-0.12207031	-1.5683349640000002	9.686352340000001	2.613891574	-0.061035156	-0.36621094	0.24414062	0.18901367800000002	9.644482428000002	-1.3613769960000002	-0.4272461	-0.48828125	0.061035156	1549641296.631
-9.2724366	-1.003686502	-3.6905516200000004	0.24414062	0.36621094	0.18310547	2.2801269960000004	-9.1109375	-0.011962890380000002	-0.18310547	0.48828125	-0.36621094	4.191796924	9.98901358	0.5598632788000001	-0.7324219	-1.0986328	0.61035156	-9.262865920000001	-0.24643554320000002	3.17495108	0.18310547	-0.4272461	-0.12207031	-1.168774411	9.7318116	2.866308606	-0.061035156	-0.5493164	0.061035156	0.1686767572	9.7401857	-1.4020507200000003	-0.36621094	-0.7324219	0	1549641296.671
-9.32028804	-0.850561502	-3.8604248200000004	0.30517578	0.18310547	0.12207031	2.255004892	-8.870483426000002	-0.0861328125	-0.061035156	0.30517578	0.24414062	4.099682608	9.8	0.32180175720000004	-0.4272461	-0.7324219	0.7324219	-9.265259080000002	-0.30744628600000007	3.313720746	0.24414062	-0.24414062	-0.12207031	-0.90678714	9.709082068	2.9165527160000004	-0.12207031	-0.36621094	0.061035156	0.4294677716	9.853833360000001	-1.3805175720000002	-0.18310547	-0.48828125	-0.18310547	1549641296.711
-9.18869658	-0.7979248200000001	-3.7695067900000003	0.18310547	0	0.061035156	2.337548822	-8.76521016	-0.132788089	0.061035156	0.18310547	0.8544922	3.7072998200000002	9.596630890000002	0.2225097644	-0.12207031	-0.24414062	0.5493164	-9.217407248	-0.364868161	3.402246106	0.24414062	-0.24414062	-0.12207031	-0.7775878600000001	9.66003444	2.895019568	-0.12207031	-0.36621094	0.061035156	0.6711181610000001	9.801196580000001	-1.153222644	-0.18310547	-0.30517578	-0.24414062	1549641296.751
-9.100170926	-0.73332518	-3.6821777160000004	0.36621094	0.18310547	0.061035156	2.5445067900000002	-8.76042482	-0.20217285340000002	0.12207031	-0.12207031	1.2207031	3.7072998200000002	9.596630890000002	0.2225097644	0.061035156	-0.12207031	0.36621094	-9.134863220000002	-0.40075683900000003	3.458471646	0.24414062	0	-0.12207031	-0.876879892	9.481787140000002	2.878271466	0	-0.18310547	-0.12207031	1.015649411	9.76411142	-0.8278320288	-0.18310547	-0.18310547	-0.18310547	1549641296.791
-9.19348143	-0.5981445288	-3.7874510800000003	0.18310547	0.061035156	0	2.8806639400000003	-8.717358426	-0.25480957460000003	0.12207031	-0.24414062	1.3427734	3.5721191100000005	9.472216754	0.27873535340000005	0.061035156	-0.24414062	0.24414062	-9.048730432000001	-0.4294677716	3.4154052520000002	0.24414062	0.061035156	-0.061035156	-0.8637207068000001	9.43632788	2.851953076	0.12207031	-0.18310547	-0.12207031	1.0862304712000002	9.69951178	-0.6232665740000001	-0.24414062	-0.18310547	-0.061035156	1549641296.831
-9.274829074000001	-0.6244628600000001	-3.8329101440000004	0.18310547	-0.061035156	0	3.2060547120000003	-8.7448732	-0.31103514400000004	0.12207031	-0.12207031	1.2207031	3.5386230040000006	9.48776857	0.37084961060000005	0.18310547	-0.24414062	0	-9.040356430000001	-0.4474121106000001	3.3854980040000004	0.18310547	0.12207031	-0.061035156	-0.764428714	9.600219748	2.89382338	0.12207031	-0.18310547	-0.12207031	1.020434604	9.749755890000001	-0.80988768	-0.18310547	-0.12207031	-0.061035156	1549641296.871
-9.25209964	-0.5981445288	-3.776684604	0.12207031	0.061035156	-0.061035156	3.393872104	-8.83698732	-0.3804199280000001	0.12207031	0.12207031	0.9765625	3.60441893	9.62893071	0.515600589	0.24414062	-0.18310547	-0.30517578	-9.05351538	-0.4844970746000001	3.402246106	0.12207031	0.12207031	-0.061035156	-0.80988768	9.7150634	2.960815396	0.18310547	0	-0.18310547	0.9390869110000001	9.743774460000001	-0.8242431610000001	-0.18310547	0	-0.061035156	1549641296.911
-9.267651260000001	-0.6077148560000001	-3.8616211060000003	0.061035156	0	-0.18310547	3.410620108	-8.846557608000001	-0.4354492212	0.061035156	-0.061035156	0.61035156	3.770703076	9.7318116	0.6711181610000001	0.30517578	-0.061035156	-0.48828125	-9.066674820000001	-0.49645996400000003	3.393872104	0.061035156	0.12207031	-0.061035156	-0.8816650360000001	9.712670926000001	2.958422824	0.18310547	0	-0.18310547	0.8134765380000001	9.81555162	-0.8517577880000001	-0.18310547	0	-0.061035156	1549641296.951
-9.19467752	-0.6627441100000001	-3.81616214	0.061035156	-0.12207031	-0.18310547	3.430957068	-8.793920926	-0.4761230432	0.061035156	-0.24414062	0.30517578	3.91066893	9.790429712	0.8278320288	0.30517578	0.061035156	-0.61035156	-9.055908246000001	-0.5120117212	3.3567871400000002	0	0.12207031	-0.061035156	-0.850561502	9.73659694	2.9165527160000004	0.18310547	0	-0.18310547	0.7668212860000001	9.790429712	-0.8146728240000001	0	0	-0.12207031	1549641296.991
-9.18271466	-0.660351538	-3.749169928	0.061035156	0.061035156	-0.18310547	3.4596679320000003	-8.749658246000001	-0.45698242800000005	0	-0.12207031	0.18310547	4.020727536	9.8251223	0.9582275360000001	0.24414062	0.12207031	-0.61035156	-9.02241214	-0.5048339856	3.33046875	-0.061035156	0.061035156	-0.061035156	-0.92473143	9.687548920000001	2.87109375	0.12207031	0.061035156	-0.18310547	0.783569339	9.785644568	-0.8577392572	-0.061035156	-0.12207031	-0.12207031	1549641297.031
-9.229370108000001	-0.6077148560000001	-3.8269287140000006	0.061035156	-0.061035156	-0.18310547	3.3627685700000005	-8.643188400000001	-0.47492675720000005	-0.061035156	-0.12207031	-0.061035156	4.0685790740000005	9.81196286	0.9689941100000001	0.12207031	0.061035156	-0.5493164	-9.011645468000001	-0.4761230432	3.293383786	-0.12207031	0.12207031	-0.061035156	-0.984545926	9.69592302	2.8041014400000006	0	0.12207031	-0.12207031	0.9474609620000001	9.786840560000002	-0.7907471040000001	0	-0.12207031	-0.18310547	1549641297.071
-9.201855432	-0.61848143	-3.803002896	-0.061035156	-0.061035156	-0.18310547	3.255102536	-8.649169928000001	-0.4844970746000001	-0.12207031	-0.18310547	-0.18310547	4.146337860000001	9.8263179	0.9331054712000001	0	0.061035156	-0.48828125	-9.01403804	-0.36845702880000003	3.27663588	-0.12207031	0.061035156	-0.061035156	-1.0754638580000002	9.70310054	2.721557608	0	0.12207031	-0.12207031	0.9965087860000001	9.756933606	-0.740502896	0.061035156	0.061035156	-0.18310547	1549641297.11
-9.229370108000001	-0.7201660340000001	-3.8353027160000006	-0.061035156	-0.061035156	-0.18310547	3.188110324	-8.72692842	-0.46416014400000005	-0.18310547	-0.12207031	-0.24414062	4.1786376800000005	9.8418705	0.832617212	-0.12207031	0.061035156	-0.36621094	-9.004467752000002	-0.34213867800000003	3.257495108	-0.12207031	0	-0.061035156	-1.1604003600000001	9.661230432000002	2.72395018	-0.061035156	0.061035156	-0.061035156	0.931909146	9.7748777	-0.8074951080000001	0.061035156	0.061035156	-0.18310547	1549641297.151
-9.197070288	-0.808691394	-3.829321286	-0.061035156	-0.12207031	-0.18310547	3.12709964	-8.755639480000001	-0.401953125	-0.24414062	0	-0.24414062	4.14035643	9.80598192	0.6519775360000001	-0.18310547	-0.061035156	-0.12207031	-9.011645468000001	-0.37084961060000005	3.24194339	-0.12207031	0.061035156	-0.061035156	-1.1209228240000002	9.66242662	2.7311278960000003	-0.061035156	0	-0.061035156	0.8589355432	9.796411240000001	-0.80390625	0.061035156	0.061035156	-0.18310547	1549641297.191
-9.134863220000002	-0.832617212	-3.8018066100000003	0	-0.061035156	-0.12207031	3.0565185700000006	-8.790332068	-0.3194091754	-0.30517578	0.061035156	-0.30517578	4.057812500000001	9.77607428	0.5275634784000001	-0.12207031	-0.061035156	0.061035156	-9.0594973	-0.36965332460000005	3.2706542540000005	-0.12207031	0.061035156	-0.061035156	-1.0443603240000001	9.686352340000001	2.721557608	-0.061035156	0	-0.061035156	0.8625244110000001	9.796411240000001	-0.839794928	0.061035156	0	-0.18310547	1549641297.23
