# Supplementary material for: A deep learning approach for lower back-pain risk prediction during manual lifting
Source: PLoS One. 2021 Feb 19;16(2):e0247162. doi: 10.1371/journal.pone.0247162 (PMC7894914; doi:10.1371/journal.pone.0247162)
Supplement: S1 Data — (ZIP) [file pone.0247162.s001.zip › source-used/Subject_02_P2_Zone12_T1.csv]

Side_A_x	Side_A_y	Side_A_z	Side_G_x	Side_G_y	Side_G_z	LtWt_A_x	LtWt_A_y	LtWt_A_z	LtWt_G_x	LtWt_G_y	LtWt_G_z	RtWt_A_x	RtWt_A_y	RtWt_A_z	RtWt_G_x	RtWt_G_y	RtWt_G_z	Back_A_x	Back_A_y	Back_A_z	Back_G_x	Back_G_y	Back_G_z	UArm_A_x	UArm_A_y	UArm_A_z	UArm_G_x	UArm_G_y	UArm_G_z	Thig_A_x	Thig_A_y	Thig_A_z	Thig_G_x	Thig_G_y	Thig_G_z	Time_stp
-9.31311052	-0.994116214	-3.237158246	0.061035156	0.061035156	-0.061035156	3.829321286	9.686352340000001	0.48569336060000007	-0.061035156	0	-0.061035156	-8.91235324	-0.38999023560000007	3.55058606	0	-0.061035156	-0.12207031	-0.7058105432	9.693530252	2.5217773560000003	-0.12207031	-0.061035156	-0.061035156	1.6353271760000003	9.7401857	-0.30385742800000004	0	-0.061035156	0	1549638741.071
-9.35856929	-0.9606201080000001	-3.2838134000000005	-0.061035156	-0.061035156	-0.061035156	3.818554712	9.688745108	0.540722644	-0.061035156	-0.061035156	-0.061035156	-8.91953125	-0.41511232	3.570922824	0	0	-0.12207031	-0.7046142572	9.6636232	2.519384784	-0.061035156	-0.061035156	-0.061035156	1.676000998	9.74736322	-0.2930908246	-0.061035156	0	0	1549638741.111
-9.366943390000001	-1.0048827880000002	-3.2885987400000003	-0.061035156	-0.061035156	-0.061035156	3.8424804320000003	9.682763580000001	0.5514892572000001	-0.061035156	0	-0.061035156	-8.918335160000002	-0.41511232	3.5697264400000006	0	0	-0.061035156	-0.6902587860000001	9.66242662	2.5445067900000002	-0.061035156	-0.061035156	-0.061035156	1.6185790740000001	9.749755890000001	-0.30385742800000004	-0.061035156	0	0	1549638741.151
-9.35378444	-1.02761232	-3.2658691100000006	0	0	-0.061035156	3.8520507200000003	9.713867212	0.5586669928	-0.061035156	0	-0.12207031	-8.939868210000002	-0.4342529254	3.591259784	0	0	-0.061035156	-0.649584964	9.67558606	2.5875733800000003	-0.061035156	0	-0.061035156	1.617382788	9.749755890000001	-0.3337646466	0	-0.061035156	-0.061035156	1549638741.191
-9.338232428000001	-1.0288086060000001	-3.2658691100000006	0	0	-0.061035156	3.899902356	9.71625998	0.6244628600000001	0	0.061035156	-0.12207031	-8.93388678	-0.45339357	3.5792969240000003	0	0.12207031	-0.061035156	-0.6316406250000001	9.71745607	2.59116214	-0.061035156	0	-0.061035156	1.62575679	9.759326080000001	-0.324194339	0	0	0	1549638741.231
-9.331054712	-1.0240234620000002	-3.2730469240000004	0	0	-0.061035156	3.9501464660000005	9.697119110000001	0.6316406250000001	-0.061035156	0.061035156	-0.12207031	-8.92670926	-0.4438232428	3.5589599640000005	0	0.12207031	-0.061035156	-0.63881839	9.687548920000001	2.604321286	-0.061035156	0.061035156	-0.061035156	1.61977536	9.759326080000001	-0.30744628600000007	0	-0.061035156	-0.061035156	1549638741.271
-9.35378444	-1.008471646	-3.2957762600000002	-0.061035156	0	-0.061035156	3.9800537140000007	9.712670926000001	0.6268554712000001	-0.061035156	0	-0.12207031	-8.92551268	-0.43664550720000006	3.514697284	0	0.061035156	-0.061035156	-0.686669928	9.680371106	2.5636474640000007	0	0.061035156	0	1.64011232	9.744970746000002	-0.33854982	0	-0.061035156	-0.061035156	1549638741.311
-9.36455072	-1.0264160340000001	-3.3077391200000004	-0.061035156	-0.061035156	-0.061035156	4.015942392	9.7150634	0.5957519568	-0.061035156	0	-0.061035156	-8.95183107	-0.424682608	3.5194824280000003	0	0.12207031	-0.061035156	-0.7058105432	9.697119110000001	2.56245108	0	0	0	1.662841754	9.749755890000001	-0.3349609424	0	0	-0.061035156	1549638741.351
-9.307128894	-1.0192382788	-3.2706542540000005	-0.061035156	0	-0.061035156	4.00996106	9.68515625	0.54191893	-0.061035156	0.061035156	0	-8.9494384	-0.419897464	3.4979492800000003	-0.061035156	0.12207031	-0.061035156	-0.6747070288	9.707885880000001	2.5564697480000005	0	0	0	1.655664038	9.760522660000001	-0.324194339	0	0	-0.061035156	1549638741.39
-9.29157698	-1.0264160340000001	-3.2838134000000005	-0.061035156	0	-0.061035156	3.9381836060000004	9.636108426000002	0.5024413940000001	0	0	0.061035156	-8.936279254	-0.40554199280000003	3.44890126	-0.061035156	0.061035156	0	-0.6842773560000001	9.65405252	2.524169928	-0.061035156	0	0	1.681982428	9.7485598	-0.33615722840000006	0	0	-0.061035156	1549638741.43
-9.335839660000001	-0.994116214	-3.3173096040000005	-0.061035156	-0.061035156	-0.061035156	3.8831542540000004	9.640893570000001	0.454589856	0	0.061035156	0.061035156	-8.96259784	-0.416308606	3.447705072	-0.061035156	0.061035156	0	-0.693847644	9.624145468	2.5217773560000003	-0.061035156	-0.061035156	0	1.656860324	9.73061502	-0.339746106	0	0	-0.061035156	1549638741.47
-9.34780252	-1.03359375	-3.33046875	-0.061035156	-0.061035156	-0.061035156	3.829321286	9.6636232	0.4354492212	0	0.061035156	0	-8.963793930000001	-0.41152344240000005	3.4321533540000004	-0.061035156	0.061035156	0	-0.663940396	9.640893570000001	2.5433105040000004	0	0	0	1.650878894	9.737792932000001	-0.309838858	0	0	0	1549638741.51
-9.346606430000001	-1.020434604	-3.3328614200000004	-0.061035156	0	-0.061035156	3.8221435700000006	9.71027806	0.45578614200000006	0.061035156	0.061035156	0	-8.957812500000001	-0.4067382788	3.4321533540000004	-0.061035156	0.061035156	0	-0.7046142572	9.687548920000001	2.545703076	0	0.061035156	0	1.64011232	9.76770018	-0.3959716754	0	0	-0.061035156	1549638741.55
-9.3238768	-1.0072753600000002	-3.33645018	-0.12207031	-0.12207031	-0.12207031	3.8101807100000005	9.719848740000002	0.5215820288	0.061035156	0	0	-8.979345746000002	-0.39836425720000007	3.3962646760000004	-0.061035156	0	0	-0.7440917932000001	9.69233426	2.53254393	0	0	0	1.6592528960000001	9.76889676	-0.3612792932	0	0	-0.061035156	1549638741.59
-9.322680710000002	-1.0371826080000002	-3.2885987400000003	-0.12207031	-0.061035156	-0.061035156	3.803002896	9.729418930000001	0.5443115216000001	0.061035156	0	0	-8.980542032	-0.40554199280000003	3.411816394	-0.061035156	0.061035156	0	-0.7141846040000002	9.67438948	2.5313476440000002	0	0	-0.061035156	1.693945288	9.746167032	-0.35888672120000004	0	0	-0.061035156	1549638741.63
-9.305932608	-1.0646972840000002	-3.2838134000000005	-0.12207031	0	-0.061035156	3.81616214	9.734204074	0.5981445288	0.061035156	0.061035156	-0.061035156	-8.978149460000001	-0.4067382788	3.363964856	-0.061035156	0.061035156	0	-0.687866214	9.697119110000001	2.5349366	0	0	-0.061035156	1.679589856	9.73540036	-0.35649413939999997	0	0.061035156	-0.061035156	1549638741.67
-9.30952176	-1.0563232428000002	-3.33046875	-0.12207031	-0.061035156	-0.061035156	3.8221435700000006	9.73540036	0.6125	0	0.061035156	-0.061035156	-8.990112320000001	-0.3935791034	3.354394568	-0.061035156	0.061035156	0	-0.6759033540000001	9.69951178	2.5265625000000003	0	0.061035156	-0.061035156	1.62575679	9.76291484	-0.379223642	0	0	-0.061035156	1549638741.71
-9.289184800000001	-1.07785643	-3.25988768	-0.061035156	-0.061035156	-0.061035156	3.8628173920000006	9.729418930000001	0.5957519568	0	0.061035156	-0.061035156	-8.95661592	-0.38999023560000007	3.33645018	-0.061035156	0.061035156	0	-0.7010253600000002	9.69113768	2.50622554	0	0.061035156	-0.061035156	1.6341308900000002	9.744970746000002	-0.379223642	0	0	-0.061035156	1549638741.75
-9.30952176	-1.062304712	-3.29816893	-0.061035156	0.061035156	0	3.8939209260000003	9.74138179	0.5754150360000001	0	0.061035156	-0.061035156	-8.967382788	-0.36606445680000005	3.3352538940000005	-0.061035156	0	0	-0.73332518	9.686352340000001	2.496655252	0	0.061035156	0	1.6078125	9.737792932000001	-0.4091308606000001	0	-0.061035156	-0.061035156	1549638741.79
-9.322680710000002	-1.05991214	-3.3101317900000002	-0.061035156	-0.061035156	-0.061035156	3.9250244600000004	9.713867212	0.5359375000000001	-0.061035156	0	-0.061035156	-8.9829348	-0.3600830072	3.31850589	-0.061035156	0.061035156	0	-0.723754892	9.6983152	2.4870849640000006	0	0.061035156	0	1.650878894	9.72702626	-0.3289794928	0	0	-0.061035156	1549638741.83
-9.30952176	-1.091015625	-3.29816893	-0.061035156	0	0	3.9310058900000002	9.713867212	0.5072265576	-0.061035156	0	-0.061035156	-8.984130890000001	-0.3529052716	3.289794928	-0.061035156	0	0	-0.754858426	9.676782248	2.463159146	0	0	0	1.6090087860000002	9.7485598	-0.385205072	-0.061035156	0	0	1549638741.87
-9.32148462	-1.0802490020000002	-3.31252446	0	0	0	3.927417032	9.709082068	0.4438232428	-0.061035156	0	0	-8.980542032	-0.34572753600000006	3.2957762600000002	-0.061035156	-0.061035156	0	-0.765625	9.682763580000001	2.4571777160000003	0	0	0	1.579101538	9.76411142	-0.4139160144	0	-0.061035156	-0.061035156	1549638741.91
-9.31669928	-1.0646972840000002	-3.3089355040000004	0	0	0	3.9070800720000003	9.697119110000001	0.424682608	0	0	0.061035156	-8.992504892	-0.33137207460000007	3.3376464660000003	0	-0.061035156	0	-0.7369140380000001	9.701904254	2.463159146	0	-0.061035156	0.061035156	1.638916034	9.749755890000001	-0.34931639400000003	0	0	0	1549638741.95
-9.319091754	-1.069482428	-3.3173096040000005	0	0	0	3.8520507200000003	9.689941394000002	0.43066405760000004	0	0	0.061035156	-9.023608426000001	-0.34572753600000006	3.361572284	0	0	0	-0.693847644	9.69592302	2.4583741	0	0	0	1.6114013580000002	9.754540740000001	-0.38999023560000007	-0.061035156	-0.061035156	0	1549638741.99
-9.351391574	-1.0670898560000002	-3.302954074	0	-0.061035156	0	3.8353027160000006	9.721044928000001	0.4821044928	0	0	0.061035156	-8.978149460000001	-0.32060547120000005	3.3268798920000004	0	-0.061035156	0	-0.687866214	9.719848740000002	2.477514676	0	0	0	1.599438498	9.749755890000001	-0.379223642	-0.061035156	-0.12207031	0	1549638742.03
-9.3489991	-0.9965087860000001	-3.32807608	-0.061035156	-0.061035156	0	3.8400878600000006	9.744970746000002	0.52995607	0	0	0	-8.98173822	-0.33017577880000004	3.3412353240000003	0	-0.061035156	0	-0.6818847840000001	9.72702626	2.4643554320000005	0	-0.061035156	0	1.6329346040000001	9.753344748	-0.34572753600000006	-0.061035156	-0.061035156	0	1549638742.07
-9.337036240000002	-1.0288086060000001	-3.302954074	0	-0.061035156	0	3.8520507200000003	9.770092752000002	0.5562744110000001	0	-0.061035156	0	-8.99848642	-0.32778320680000006	3.366357428	0	-0.061035156	0	-0.6974365020000001	9.737792932000001	2.4846923920000004	0	-0.061035156	0	1.6484863220000001	9.754540740000001	-0.35649413939999997	-0.061035156	-0.061035156	0	1549638742.11
-9.329858426000001	-1.0180419928000002	-3.2921875000000003	0	-0.061035156	0	3.8532471040000003	9.766503894000001	0.5861816394	0	-0.061035156	0	-8.993701080000001	-0.346923822	3.3603759000000006	-0.061035156	-0.061035156	-0.061035156	-0.6723144568000001	9.759326080000001	2.4906739200000003	0	-0.061035156	-0.061035156	1.6748047120000003	9.7485598	-0.3804199280000001	0	0	0	1549638742.15
-9.32148462	-1.0419677520000001	-3.3077391200000004	0	-0.061035156	0	3.84367662	9.733007788	0.5861816394	-0.061035156	-0.061035156	-0.061035156	-8.98652356	-0.34812010800000004	3.369946286	-0.061035156	-0.061035156	-0.061035156	-0.6555663939999999	9.73540036	2.4930663940000004	0	-0.061035156	-0.061035156	1.6472900360000002	9.759326080000001	-0.364868161	-0.061035156	0	0	1549638742.19
-9.331054712	-1.0419677520000001	-3.29816893	0	-0.061035156	0	3.8759764400000005	9.707885880000001	0.5802001800000001	-0.061035156	-0.061035156	-0.061035156	-8.988915740000001	-0.3541015576	3.3675537140000005	-0.061035156	-0.12207031	-0.061035156	-0.6256591459999999	9.697119110000001	2.47033696	0	0	0	1.629345746	9.743774460000001	-0.362475589	-0.061035156	-0.061035156	0	1549638742.23
-9.341821580000001	-1.0288086060000001	-3.3197021760000003	0	-0.12207031	0	3.8975097840000004	9.71625998	0.52995607	-0.061035156	-0.061035156	-0.061035156	-9.00207518	-0.35649413939999997	3.3819091460000004	0	-0.061035156	-0.061035156	-0.6328369110000001	9.688745108	2.4870849640000006	0	0	-0.061035156	1.655664038	9.737792932000001	-0.3541015576	0	-0.061035156	0	1549638742.27
-9.329858426000001	-1.032397464	-3.269457968	0	-0.061035156	0	3.9345947480000003	9.7066893	0.49526367800000004	-0.061035156	0	-0.061035156	-9.00566394	-0.3612792932	3.3771241	0	-0.061035156	-0.061035156	-0.61848143	9.718652160000001	2.4990478240000003	0	0	-0.061035156	1.6125976440000003	9.750951980000002	-0.35649413939999997	-0.061035156	-0.061035156	0	1549638742.31
-9.3322509	-0.994116214	-3.28022464	0	-0.061035156	0	3.9477538940000003	9.687548920000001	0.47373047120000006	0	-0.061035156	-0.061035156	-8.97695288	-0.3672607428	3.359179712	-0.061035156	-0.061035156	0	-0.659155252	9.69592302	2.4799072480000004	0	0	-0.061035156	1.6281494600000002	9.73540036	-0.38400878600000005	-0.061035156	-0.061035156	0	1549638742.35
-9.33344748	-1.00129393	-3.301757788	-0.061035156	-0.061035156	0	3.9441650360000002	9.682763580000001	0.47492675720000005	0	-0.061035156	-0.061035156	-8.97336412	-0.3672607428	3.3771241	-0.061035156	-0.12207031	0	-0.693847644	9.681567392	2.471533246	0	0	-0.061035156	1.644897464	9.74736322	-0.3529052716	-0.061035156	0	0	1549638742.39
-9.33464357	-1.022827176	-3.31611322	0	-0.061035156	0	3.9369873200000005	9.688745108	0.4689453076	0	-0.061035156	0	-8.980542032	-0.3505126800000001	3.39746106	0	-0.12207031	0	-0.6914550720000001	9.686352340000001	2.46794429	0	-0.061035156	0	1.6329346040000001	9.737792932000001	-0.3517089856000001	-0.061035156	-0.061035156	0	1549638742.43
-9.325073380000001	-1.040771466	-3.282617212	-0.061035156	-0.061035156	0	3.9142577880000005	9.693530252	0.47492675720000005	0	-0.061035156	0	-8.990112320000001	-0.36367187500000003	3.410620108	0	-0.061035156	0	-0.6627441100000001	9.689941394000002	2.48828125	0	-0.061035156	0	1.6592528960000001	9.7401857	-0.3529052716	0	-0.061035156	0	1549638742.47
-9.32148462	-1.046752896	-3.2885987400000003	0	0	0	3.8963134000000004	9.69951178	0.49167482	0	-0.061035156	0	-8.987719748	-0.37084961060000005	3.4261719240000006	-0.061035156	-0.061035156	0	-0.6447998200000001	9.7066893	2.47631839	0	0	0	1.6149902160000003	9.76171875	-0.387597644	-0.061035156	-0.061035156	0	1549638742.51
-9.33344748	-1.013256839	-3.2814209260000005	0	-0.061035156	0	3.88674321	9.725830072	0.5323486420000001	0	-0.061035156	0	-8.978149460000001	-0.36845702880000003	3.4381347840000003	-0.061035156	-0.061035156	0	-0.648388678	9.71147464	2.4727295320000002	0	0	0	1.6365234620000002	9.74736322	-0.343334964	-0.061035156	-0.12207031	0	1549638742.55
-9.329858426000001	-0.9953125	-3.2885987400000003	0	-0.061035156	-0.061035156	3.9010987400000006	9.72822284	0.5479003894	0	-0.061035156	0	-8.953027160000001	-0.3529052716	3.43334964	0	-0.061035156	0	-0.660351538	9.721044928000001	2.4488037140000003	0	0	0	1.64011232	9.74736322	-0.343334964	-0.061035156	-0.061035156	0	1549638742.59
-9.3322509	-1.03359375	-3.2562989200000003	0	0	0	3.890332068	9.72702626	0.5443115216000001	0	-0.061035156	0	-8.9494384	-0.343334964	3.446508786	0	-0.061035156	0	-0.6675292932	9.721044928000001	2.451196286	0	-0.061035156	0	1.6365234620000002	9.75214856	-0.35649413939999997	-0.061035156	0	0	1549638742.63
-9.360961960000001	-0.9929199280000001	-3.29816893	0	0	0	3.8807617800000003	9.73540036	0.5431152356000001	-0.061035156	-0.061035156	-0.061035156	-8.954223740000002	-0.33854982	3.4369384000000003	-0.061035156	-0.12207031	0	-0.67709964	9.7318116	2.441625998	0	0	0	1.677197284	9.73898912	-0.3672607428	-0.061035156	-0.061035156	-0.061035156	1549638742.67
-9.363354532	-0.974975589	-3.2993652160000004	-0.061035156	-0.061035156	0	3.9118652160000003	9.73659694	0.5287597644	-0.061035156	-0.061035156	-0.061035156	-8.93388678	-0.33256836060000006	3.4417237400000005	0	-0.12207031	0	-0.6842773560000001	9.73659694	2.441625998	0	-0.061035156	0	1.7035155760000003	9.75214856	-0.35649413939999997	-0.061035156	0	0	1549638742.71
-9.3322509	-1.0048827880000002	-3.2562989200000003	0	-0.061035156	0	3.91066893	9.73659694	0.517993161	-0.061035156	-0.061035156	0	-8.943457068	-0.32658691100000004	3.4500976440000004	0	-0.18310547	0	-0.6902587860000001	9.723437500000001	2.424877896	0	-0.061035156	0	1.677197284	9.743774460000001	-0.35888672120000004	0	-0.061035156	-0.061035156	1549638742.75
-9.3573732	-0.98334964	-3.2862060700000004	-0.061035156	-0.061035156	0	3.8975097840000004	9.719848740000002	0.5072265576	-0.061035156	-0.061035156	0	-8.97097194	-0.33017577880000004	3.523071286	0	0	0	-0.6531738220000001	9.7401857	2.4488037140000003	-0.061035156	-0.061035156	-0.061035156	1.720263678	9.733007788	-0.34453125	0	-0.061035156	0	1549638742.789
-9.33464357	-0.9953125	-3.2586913940000004	0	-0.061035156	0	3.9226317900000005	9.71147464	0.5191894568000001	-0.061035156	-0.061035156	0	-8.935082968000001	-0.33017577880000004	3.4728271760000005	-0.061035156	-0.12207031	-0.061035156	-0.5993408246	9.7401857	2.460766574	0	0	-0.061035156	1.701123004	9.7401857	-0.33017577880000004	0	0	0	1549638742.83
-9.351391574	-0.9821533540000001	-3.2814209260000005	0	-0.061035156	0	3.9298096040000003	9.71625998	0.5191894568000001	-0.061035156	0	-0.061035156	-8.92910144	-0.30625	3.476416034	0	-0.12207031	0	-0.649584964	9.70429712	2.42368161	0	0	0	1.6544677520000002	9.723437500000001	-0.34931639400000003	0	-0.061035156	0	1549638742.869
-9.34780252	-1.0072753600000002	-3.2993652160000004	-0.061035156	-0.12207031	0	3.9728759000000005	9.73540036	0.47851562500000006	-0.061035156	-0.061035156	0	-8.939868210000002	-0.308642572	3.5087158540000005	0	-0.12207031	-0.061035156	-0.67709964	9.72702626	2.41770018	0	-0.061035156	0	1.665234424	9.743774460000001	-0.39238280760000005	-0.061035156	0	0	1549638742.909
-9.326269568	-1.013256839	-3.2467285340000003	0	-0.061035156	0	3.9788574280000004	9.718652160000001	0.47253417540000003	-0.061035156	-0.061035156	0	-8.936279254	-0.32539062500000004	3.5302491000000003	0	-0.12207031	-0.061035156	-0.648388678	9.759326080000001	2.4404297120000003	0	-0.061035156	0	1.662841754	9.7485598	-0.36367187500000003	-0.061035156	-0.061035156	0	1549638742.95
-9.331054712	-1.006079074	-3.249121106	0	0	0	3.946557608	9.688745108	0.47492675720000005	-0.061035156	-0.061035156	0	-8.92551268	-0.31701660340000004	3.5326415740000003	0	-0.061035156	-0.061035156	-0.6364257788	9.71147464	2.4200927520000004	0	-0.061035156	0	1.642504892	9.737792932000001	-0.35529785340000003	0	-0.061035156	0	1549638742.989
-9.351391574	-0.976171875	-3.2646728240000003	0	-0.061035156	0	3.9393798920000007	9.671997300000001	0.462963858	-0.061035156	-0.061035156	0	-8.91953125	-0.3182128894	3.543408246	0	-0.061035156	-0.061035156	-0.6280517572	9.67917482	2.410522464	0	-0.061035156	0	1.642504892	9.74257788	-0.3600830072	-0.061035156	-0.061035156	0	1549638743.029
-9.33942842	-0.9630126800000001	-3.257495108	0	-0.061035156	0	3.9405760800000005	9.69113768	0.4426269568000001	-0.061035156	-0.061035156	0	-8.91354982	-0.32060547120000005	3.5553711060000004	0	-0.061035156	-0.061035156	-0.6089111420000001	9.69113768	2.42607428	0	-0.061035156	0	1.679589856	9.73898912	-0.37443847840000005	-0.061035156	-0.061035156	0	1549638743.069
-9.35378444	-0.9785644568000001	-3.2634764400000003	0	-0.061035156	0	3.9429687500000004	9.700707968000001	0.44621582460000003	0	-0.061035156	0	-8.91354982	-0.33017577880000004	3.5673339660000005	0	-0.061035156	-0.061035156	-0.6160888580000001	9.72702626	2.427270468	0	0	0	1.644897464	9.75214856	-0.36845702880000003	-0.061035156	-0.061035156	0	1549638743.109
-9.350195288	-0.9510498200000002	-3.262280252	0	-0.061035156	0	3.93339856	9.6983152	0.47971191100000005	0	-0.061035156	0	-8.906372300000001	-0.32060547120000005	3.5517822480000003	0	-0.061035156	-0.061035156	-0.6459961060000001	9.7150634	2.418896466	0	0	0	1.6999267180000002	9.743774460000001	-0.34931639400000003	-0.061035156	-0.061035156	0	1549638743.149
-9.343017572	-0.9438721040000001	-3.234765576	0	-0.061035156	0	3.9310058900000002	9.697119110000001	0.49406739200000005	0	-0.061035156	0	-8.903979532000001	-0.32778320680000006	3.5721191100000005	-0.061035156	-0.12207031	0	-0.6507812500000001	9.70429712	2.427270468	0	-0.061035156	0	1.7023192900000002	9.74257788	-0.343334964	-0.061035156	-0.061035156	0	1549638743.189
-9.33942842	-0.953442392	-3.24194339	0	-0.061035156	-0.061035156	3.935791034	9.701904254	0.5072265576	0	-0.061035156	0	-8.890820288	-0.33615722840000006	3.5697264400000006	-0.061035156	-0.12207031	0	-0.6268554712000001	9.705493210000002	2.4308594240000003	0	-0.061035156	0	1.701123004	9.744970746000002	-0.3672607428	-0.061035156	-0.12207031	0	1549638743.229
-9.35617662	-0.991723642	-3.2467285340000003	0	-0.061035156	0	3.9549316100000005	9.693530252	0.515600589	0	-0.061035156	0	-8.903979532000001	-0.3349609424	3.6211670320000002	0	-0.061035156	0	-0.6029296924	9.713867212	2.421289038	0	-0.061035156	0	1.670019568	9.74257788	-0.3541015576	-0.061035156	-0.061035156	-0.061035156	1549638743.269
-9.3573732	-0.9773681610000001	-3.2407471040000004	0	-0.061035156	0	3.9549316100000005	9.688745108	0.4892822284000001	0	-0.061035156	-0.061035156	-8.901586960000001	-0.3373535144	3.6127929320000005	0	-0.061035156	0	-0.6029296924	9.71625998	2.42368161	0	-0.061035156	0	1.7035155760000003	9.73898912	-0.34094239200000004	-0.061035156	-0.061035156	0	1549638743.309
-9.350195288	-0.970190396	-3.21921376	0	-0.061035156	-0.061035156	3.9728759000000005	9.709082068	0.4821044928	0	-0.061035156	-0.061035156	-8.89680162	-0.33615722840000006	3.6295410340000003	-0.061035156	-0.061035156	0	-0.5993408246	9.71625998	2.421289038	0	-0.061035156	-0.061035156	1.6879638580000003	9.7318116	-0.3289794928	0	-0.061035156	0	1549638743.349
-9.35856929	-0.9773681610000001	-3.2455322480000004	0	-0.061035156	-0.061035156	3.9716797120000003	9.712670926000001	0.462963858	0	-0.061035156	-0.061035156	-8.892016574000001	-0.34213867800000003	3.6331298920000004	-0.061035156	-0.061035156	0	-0.5993408246	9.71625998	2.421289038	0	-0.061035156	-0.061035156	1.64011232	9.754540740000001	-0.3732421924	0	-0.061035156	0	1549638743.389
-9.341821580000001	-0.9677978240000001	-3.237158246	0	-0.061035156	-0.061035156	3.9752685700000003	9.701904254	0.4713378894	0	-0.061035156	-0.061035156	-8.903979532000001	-0.33256836060000006	3.6331298920000004	0	0	0	-0.5993408246	9.71625998	2.421289038	0	-0.061035156	-0.061035156	1.6616454680000001	9.7485598	-0.381616214	0	-0.061035156	-0.061035156	1549638743.429
-9.335839660000001	-0.9462646760000001	-3.2180175720000004	0	0	-0.061035156	3.9716797120000003	9.6983152	0.458178714	0	-0.061035156	-0.061035156	-8.883642572	-0.32778320680000006	3.5924560700000003	-0.061035156	0	0	-0.619677716	9.72702626	2.384204074	0	0	-0.061035156	1.720263678	9.7318116	-0.33615722840000006	0	-0.061035156	0	1549638743.469
-9.372924820000001	-0.9522461060000001	-3.261083966	-0.061035156	0	-0.061035156	3.9704834260000004	9.70310054	0.462963858	0	-0.061035156	-0.061035156	-8.878857428000002	-0.32658691100000004	3.60202626	0	0	0	-0.6244628600000001	9.721044928000001	2.390185504	0	-0.061035156	-0.061035156	1.726245108	9.73540036	-0.3911865216	-0.061035156	0	0	1549638743.509
-9.35378444	-0.984545926	-3.257495108	-0.061035156	-0.061035156	-0.061035156	3.9561278960000004	9.697119110000001	0.4486083966	0	-0.061035156	-0.061035156	-8.87646466	-0.32060547120000005	3.591259784	-0.061035156	-0.061035156	0	-0.6292480432	9.73540036	2.3794189300000004	0	0	-0.061035156	1.6879638580000003	9.73898912	-0.36965332460000005	0	0	0	1549638743.549
-9.343017572	-0.974975589	-3.2228027160000003	0	0	0	3.9429687500000004	9.6983152	0.4605712860000001	0	-0.061035156	0	-8.892016574000001	-0.31342773560000003	3.6391114200000003	0	0.061035156	0	-0.6400146760000001	9.73540036	2.386596646	0	-0.061035156	-0.061035156	1.717871106	9.733007788	-0.36367187500000003	0	-0.061035156	-0.061035156	1549638743.589
-9.34780252	-0.9725830072	-3.2311766200000003	0	-0.061035156	0	3.9525389400000006	9.680371106	0.49885253600000007	0	-0.061035156	0	-8.851342752	-0.32060547120000005	3.5745117800000004	-0.061035156	-0.061035156	0	-0.594555661	9.725830072	2.384204074	0	0	-0.061035156	1.73701178	9.7401857	-0.3517089856000001	0	0	0	1549638743.629
-9.34421376	-0.9642089660000001	-3.2730469240000004	-0.061035156	0	0	3.9621094240000003	9.7066893	0.47253417540000003	0	0	-0.061035156	-8.850146760000001	-0.30744628600000007	3.5721191100000005	-0.061035156	-0.061035156	0	-0.6208740020000001	9.6983152	2.3578857820000003	0	0	0	1.6484863220000001	9.737792932000001	-0.38879393000000007	0	-0.061035156	-0.061035156	1549638743.669
-9.35976538	-0.98334964	-3.2718505400000004	0	-0.12207031	0	3.9968016200000003	9.73659694	0.439038089	-0.061035156	-0.061035156	-0.061035156	-8.87407248	-0.30505371400000003	3.6104003600000003	0	-0.061035156	0	-0.679492212	9.744970746000002	2.3483153960000003	0	-0.061035156	0	1.695141574	9.73898912	-0.39836425720000007	0	-0.061035156	-0.061035156	1549638743.709
-9.335839660000001	-0.9965087860000001	-3.21203624	0	0	0	4.000390576	9.725830072	0.4330566394	-0.061035156	-0.061035156	0	-8.882446580000002	-0.309838858	3.6080077880000005	0	-0.061035156	-0.061035156	-0.660351538	9.759326080000001	2.38540036	0	-0.061035156	0	1.717871106	9.733007788	-0.3541015576	0	0	0	1549638743.749
-9.351391574	-0.9953125	-3.2586913940000004	0	0	0	3.935791034	9.700707968000001	0.4486083966	0	-0.061035156	0	-8.8896241	-0.3158203076	3.6127929320000005	0	-0.061035156	-0.061035156	-0.6328369110000001	9.746167032	2.3710449280000003	0	-0.061035156	0	1.676000998	9.72822284	-0.3911865216	0	-0.061035156	-0.061035156	1549638743.789
-9.341821580000001	-1.0072753600000002	-3.2718505400000004	0	-0.061035156	0	3.9214355040000006	9.686352340000001	0.4438232428	0	-0.061035156	0	-8.900390380000001	-0.3158203076	3.63432608	0	0	-0.061035156	-0.5897705072	9.72702626	2.356689496	0	-0.061035156	0	1.6592528960000001	9.74257788	-0.3947753894	0	-0.061035156	-0.061035156	1549638743.829
-9.337036240000002	-1.00129393	-3.2311766200000003	0	0	0	3.926220746	9.689941394000002	0.42229003600000004	-0.061035156	-0.061035156	0	-8.89440944	-0.3158203076	3.6187744600000005	0	0	-0.061035156	-0.5813964856000001	9.725830072	2.3710449280000003	0	-0.061035156	-0.061035156	1.683178714	9.74138179	-0.3672607428	-0.061035156	-0.061035156	-0.061035156	1549638743.869
-9.36455072	-0.965405252	-3.2658691100000006	-0.061035156	-0.061035156	-0.061035156	3.927417032	9.7066893	0.423486322	0	0	-0.061035156	-8.878857428000002	-0.32778320680000006	3.62475589	0	0	-0.061035156	-0.5993408246	9.73061502	2.3734375	0	0	-0.061035156	1.6867675720000002	9.74257788	-0.35529785340000003	0	0	0	1549638743.909
-9.34541034	-0.985742212	-3.24433606	-0.061035156	0	-0.061035156	3.935791034	9.7150634	0.4342529254	0	0	-0.061035156	-8.8896241	-0.3373535144	3.631933606	0	0	0	-0.6232665740000001	9.73898912	2.365063498	0	0	-0.061035156	1.667626996	9.74736322	-0.39238280760000005	0	-0.061035156	-0.061035156	1549638743.949
-9.3489991	-0.9869384980000001	-3.2658691100000006	0	0	-0.061035156	3.9405760800000005	9.709082068	0.45698242800000005	0	0	-0.061035156	-8.87766124	-0.33137207460000007	3.609204074	0	0	-0.061035156	-0.6304443390000001	9.73659694	2.368652356	0	0	-0.061035156	1.6783935700000001	9.74138179	-0.35888672120000004	0	0	-0.061035156	1549638743.989
-9.337036240000002	-0.98334964	-3.267065396	-0.061035156	0	-0.061035156	3.951342752	9.705493210000002	0.461767572	0	0	-0.061035156	-8.886035340000001	-0.324194339	3.6068116	0	0	0	-0.6268554712000001	9.723437500000001	2.368652356	0	0	-0.061035156	1.7071045320000002	9.73540036	-0.35529785340000003	0	-0.061035156	-0.061035156	1549638744.029
-9.354980432000001	-0.9797607428000001	-3.249121106	0	0	-0.061035156	3.9525389400000006	9.7150634	0.46416014400000005	0	0	-0.061035156	-8.88842752	-0.3182128894	3.60202626	0	0.061035156	0	-0.6280517572	9.725830072	2.3710449280000003	0	0	-0.061035156	1.683178714	9.749755890000001	-0.385205072	-0.061035156	-0.061035156	-0.061035156	1549638744.069
-9.35617662	-0.985742212	-3.2862060700000004	-0.061035156	-0.061035156	-0.061035156	3.96330571	9.713867212	0.44980469240000004	0	0	-0.061035156	-8.892016574000001	-0.31342773560000003	3.6080077880000005	0	0	0	-0.6280517572	9.73540036	2.363867212	0	0	-0.061035156	1.6915527160000003	9.734204074	-0.3517089856000001	0	0	-0.061035156	1549638744.109
-9.36455072	-1.0180419928000002	-3.2718505400000004	-0.061035156	-0.18310547	-0.061035156	3.9609130400000003	9.705493210000002	0.4474121106000001	0	0	-0.061035156	-8.884838760000001	-0.31342773560000003	3.5960449280000004	0	0.061035156	0	-0.6340332068000001	9.734204074	2.360278354	0	0	-0.061035156	1.6592528960000001	9.746167032	-0.37204589660000004	0	0	-0.061035156	1549638744.149
-9.32028804	-1.0096679712	-3.1869139400000006	-0.061035156	-0.18310547	-0.12207031	3.951342752	9.697119110000001	0.4438232428	0	-0.061035156	-0.061035156	-8.903979532000001	-0.3158203076	3.62475589	0	-0.061035156	-0.061035156	-0.6519775360000001	9.72822284	2.3674560700000002	-0.061035156	0	-0.061035156	1.677197284	9.73540036	-0.35649413939999997	-0.061035156	-0.061035156	-0.061035156	1549638744.189
-9.34421376	-1.063500998	-3.1474366000000003	0.061035156	-0.12207031	-0.18310547	3.927417032	9.707885880000001	0.42827148560000006	0	-0.061035156	-0.061035156	-8.918335160000002	-0.38999023560000007	3.62475589	0	0.061035156	-0.061035156	-0.6232665740000001	9.743774460000001	2.414111322	0	-0.061035156	-0.061035156	1.774096646	9.657641574000001	-0.2835205072	0	0.061035156	0.061035156	1549638744.228
-9.412402160000001	-1.0993896760000001	-3.0768554320000003	0.12207031	-0.24414062	-0.30517578	3.8640135800000004	9.67558606	0.4342529254	0	-0.061035156	-0.061035156	-8.9326902	-0.4474121106000001	3.694140576	0	0.12207031	-0.061035156	-0.6089111420000001	9.723437500000001	2.4727295320000002	0	-0.061035156	-0.12207031	1.7645263580000001	9.6983152	-0.2619873004	-0.061035156	0.18310547	0.12207031	1549638744.268
-9.39086911	-1.1269042932	-2.8447753600000003	0.12207031	-0.18310547	-0.30517578	3.782666034	9.707885880000001	0.515600589	0.12207031	-0.12207031	0	-8.9661866	-0.5634521466	3.7072998200000002	0.061035156	0.18310547	-0.061035156	-0.6077148560000001	9.69472644	2.545703076	-0.061035156	-0.12207031	-0.18310547	1.7693115020000003	9.700707968000001	-0.16030273560000002	-0.061035156	0.18310547	0.18310547	1549638744.308
-9.450683606	-1.1627929712000002	-2.8041014400000006	0.12207031	-0.18310547	-0.4272461	3.7037110600000003	9.785644568	0.5837890576	0.12207031	-0.12207031	0	-9.05471196	-0.6340332068000001	3.7587402160000005	0.061035156	0.30517578	-0.061035156	-0.729736322	9.682763580000001	2.6760987400000005	0	-0.12207031	-0.24414062	1.7274413940000002	9.697119110000001	-0.015551758180000002	-0.12207031	0.24414062	0.24414062	1549638744.348
-9.35378444	-1.221411142	-2.739501996	0	-0.24414062	-0.48828125	3.625952176	9.81555162	0.641210962	0.12207031	-0.24414062	0	-9.07026358	-0.7213623200000001	3.749169928	0.12207031	0.48828125	-0.061035156	-0.8122802520000001	9.712670926000001	2.77180162	0	-0.18310547	-0.30517578	2.082739218	9.693530252	0.0	-0.061035156	0.18310547	0.30517578	1549638744.388
-9.267651260000001	-1.4774170320000002	-2.4523925720000004	0	-0.24414062	-0.48828125	3.5087158540000005	9.759326080000001	0.7428955072	0.18310547	-0.36621094	0.061035156	-9.0092527	-0.7991211060000001	3.63432608	0.18310547	0.6713867	-0.061035156	-0.949853534	9.640893570000001	2.918945288	-0.061035156	-0.30517578	-0.48828125	2.192797824	9.66242662	0.001196289038	-0.12207031	0.48828125	0.36621094	1549638744.428
-9.33464357	-1.4463134979999999	-2.146142572	0.24414062	-0.30517578	-0.30517578	3.3819091460000004	9.686352340000001	0.8062988220000001	0.18310547	-0.4272461	0.18310547	-8.9745607	-0.8816650360000001	3.5182862400000006	0.24414062	0.7324219	-0.12207031	-1.108959964	9.43752446	2.971582068	0	-0.36621094	-0.61035156	2.2167236420000003	9.552368210000001	0.2763427716	-0.12207031	0.6713867	0.61035156	1549638744.468
-9.57150908	-1.2453369600000002	-2.12341304	0.24414062	-0.18310547	-0.36621094	3.2885987400000003	9.71027806	0.793139676	0.18310547	-0.5493164	0.18310547	-8.953027160000001	-0.9127685700000001	3.31611322	0.30517578	0.6713867	-0.18310547	-1.2022705072	9.398047120000001	2.9990966460000004	0.12207031	-0.36621094	-0.6713867	2.1796386780000003	9.44350589	0.30505371400000003	-0.12207031	0.7324219	0.8544922	1549638744.508
-10.006958360000002	-1.297973642	-2.274145468	0.30517578	-0.36621094	-0.48828125	3.2730469240000004	9.916039840000002	0.71538089	0.18310547	-0.61035156	0.061035156	-9.11213408	-0.9785644568000001	3.3579834260000005	0.30517578	0.6713867	-0.18310547	-1.299169928	9.523657248000001	3.048144568	0.18310547	-0.4272461	-0.5493164	1.3924804320000002	9.70310054	0.0478515625	0.061035156	0.48828125	0.5493164	1549638744.548
-9.96628444	-1.204663089	-2.0899170320000002	0.4272461	-0.30517578	-0.4272461	3.4800048920000006	10.16726088	0.702221646	0.18310547	-0.61035156	-0.18310547	-9.07983426	-1.003686502	3.208447284	0.48828125	0.48828125	-0.24414062	-1.315917932	9.816748200000001	3.0541259000000003	0.30517578	-0.4272461	-0.5493164	1.234570288	9.90048822	0.011962890380000002	0.30517578	0	0.18310547	1549638744.589
-9.57150908	-0.811083966	-2.1975829680000003	0.4272461	0.30517578	-0.4272461	3.9621094240000003	10.227075180000002	0.75964357	0.24414062	-0.61035156	-0.36621094	-9.0176268	-1.06589357	3.1330810700000002	0.30517578	0.30517578	-0.18310547	-1.337451178	10.097875900000002	2.9955077880000003	0.18310547	0	-0.4272461	1.3051513580000003	9.992602340000001	-0.15671386780000002	0.061035156	0.12207031	-0.36621094	1549638744.628
-8.76042482	-0.8062988220000001	-3.101977536	0.18310547	0.9765625	-0.6713867	4.580590854	9.864599640000002	0.9510498200000002	0.36621094	-0.5493164	-0.4272461	-8.753247300000002	-1.0754638580000002	3.237158246	-0.061035156	0.18310547	-0.061035156	-1.020434604	10.079932100000002	2.9979003600000005	0	-0.12207031	-0.4272461	0.805102536	9.865796220000002	-0.29069824280000006	0.61035156	-0.8544922	-1.159668	1549638744.668
-8.409912140000001	-1.2261962860000002	-3.6714112400000003	0.30517578	0.4272461	-0.79345703	4.733715854000001	8.92670926	0.953442392	0.4272461	0.061035156	-0.36621094	-8.827417032000001	-0.794335962	2.8818603240000003	-0.6713867	0	0.12207031	-0.381616214	9.5703125	2.843579074	-0.061035156	-0.061035156	-0.6713867	2.031298822	9.445898560000002	-0.7464843750000001	1.0375977	-0.6713867	-1.5869141	1549638744.708
-9.797607428000001	-1.225	-4.030297824	0.24414062	-0.36621094	-0.4272461	4.84975589	8.793920926	0.56823732	0.36621094	-0.12207031	-0.12207031	-9.616967752	-0.25959472840000003	4.2193116	-0.7324219	1.5258789	0.4272461	0.5490966754000001	8.880053420000001	2.519384784	0.061035156	0	-1.0375977	3.361572284	9.206640380000001	-0.594555661	1.0375977	0.8544922	-0.9765625	1549638744.748
-9.89211412	-0.570629892	-4.300659146	-0.48828125	0.6713867	-0.18310547	4.84975589	8.793920926	0.56823732	0.061035156	-0.48828125	-0.48828125	-8.90517572	0.2177246106	3.4058349640000003	-0.7324219	1.5258789	0.4272461	1.302758786	9.80598192	2.158105432	0.24414062	0.9765625	-0.79345703	2.433251996	9.87058058	-0.8445800720000001	0.7324219	-0.12207031	-0.7324219	1549638744.788
-9.58227536	0.06340332068	-4.220507788000001	-0.61035156	0.12207031	-0.4272461	6.109448380000001	9.445898560000002	-0.1459472644	-0.061035156	0.61035156	-1.5869141	-8.94584964	0.362475589	4.109252896	-0.61035156	1.0986328	0.30517578	0.765625	10.605102340000002	1.9140625000000002	0.12207031	1.4648438	-0.12207031	2.215527356	9.85502896	-1.221411142	0.30517578	-1.7089844	-0.9765625	1549638744.828
-8.72453624	0.03828125	-3.52785643	-0.8544922	0.12207031	-0.61035156	6.125	8.920727340000001	-0.2260986322	-0.061035156	1.4648438	-1.8310547	-8.24960962	0.42827148560000006	3.5565673920000003	-0.79345703	0.12207031	0.24414062	-0.16508788940000002	9.918433	1.96430661	0.061035156	1.3427734	0.061035156	3.2658691100000006	9.559545926	-1.605419928	0.48828125	-0.8544922	-1.0375977	1549638744.868
-8.630029254	-0.8182617212000002	-3.411816394	-0.6713867	0.30517578	-0.5493164	5.94436052	8.640795926000001	-0.14235839660000002	0.18310547	0.8544922	-0.61035156	-8.109643570000001	0.454589856	3.2862060700000004	-0.79345703	0.36621094	0.24414062	-0.5479003894	9.0594973	1.915258786	0	0.9765625	-0.12207031	2.7478759000000004	9.423168930000001	-1.5743163940000002	0.6713867	-0.24414062	-1.2817383	1549638744.908
-9.314306610000001	-1.3613769960000002	-3.83171376	-0.061035156	-0.5493164	-0.24414062	5.48378894	8.740087860000001	-0.08493652160000001	0.30517578	0.61035156	0.30517578	-8.28789038	0.693847644	3.2275878600000003	-0.7324219	0.30517578	0.18310547	-0.41511232	8.91354982	1.697534146	-0.12207031	0.8544922	-0.18310547	2.19399411	9.31311052	-1.1675781250000001	0.6713867	-0.4272461	-1.4648438	1549638744.948
-9.49853534	-1.144848642	-3.77788089	0.61035156	-0.4272461	0.24414062	5.085424820000001	9.273632788	-0.11005859620000001	0.18310547	0.9765625	0.4272461	-8.5582518	1.085034146	3.2455322480000004	-0.5493164	0.12207031	0.061035156	-0.2811279254	9.303539840000001	1.4211913940000003	-0.24414062	0.79345703	0.18310547	2.326782248	9.555957068	-1.02163089	0.61035156	-0.91552734	-1.2817383	1549638744.988
-9.52485324	-0.5024413940000001	-3.8640135800000004	0.12207031	-0.36621094	0.18310547	4.812670926	9.89809604	-0.22490234620000002	-0.061035156	0.9765625	0.24414062	-8.844164840000001	1.1340820288	3.3579834260000005	-0.12207031	0	0	-0.501245108	9.86699182	1.2704589660000003	-0.30517578	0.61035156	0.4272461	2.6665283540000004	9.756933606	-1.1209228240000002	0.48828125	-0.8544922	-0.9765625	1549638745.028
-9.552368210000001	-0.42229003600000004	-4.185815396000001	-0.18310547	-0.12207031	0.18310547	4.614086960000001	10.42326628	-0.36367187500000003	-0.4272461	0.5493164	0.30517578	-9.063086060000002	0.7273437500000001	3.5338378600000007	0	-0.24414062	-0.30517578	-1.0874267572	10.29526358	1.4522949280000002	-0.18310547	0.30517578	0.5493164	1.8410888580000002	9.790429712	-1.58149411	0.061035156	-0.61035156	-1.159668	1549638745.068
-9.59782698	-0.7201660340000001	-4.29348143	0.24414062	0.18310547	0.36621094	4.421484424000001	10.59313948	-0.37802735600000004	-0.48828125	-0.061035156	0.61035156	-9.072656250000001	0.6316406250000001	3.6534667540000005	-0.12207031	-0.61035156	-0.36621094	-1.3482177520000003	10.687646760000002	1.7824707460000002	-0.18310547	-0.18310547	0.5493164	1.1771484620000001	9.926807100000001	-2.08752446	-0.12207031	-0.48828125	-1.4038086	1549638745.108
-9.60859375	-0.594555661	-4.59973143	0.48828125	0	0.61035156	4.181030252	10.422070680000001	-0.16628417539999998	-0.24414062	-0.36621094	0.79345703	-9.072656250000001	0.6316406250000001	3.6534667540000005	-0.12207031	-0.61035156	-0.36621094	-1.09819339	10.692432100000001	1.990625	-0.24414062	-0.5493164	0.36621094	1.259692392	10.102661240000002	-2.16767572	-0.4272461	0.061035156	-1.4648438	1549638745.148
-9.673193390000002	-0.31103514400000004	-4.61767572	0	0	0.6713867	3.8759764400000005	10.19716754	0.1674804712	-0.061035156	-0.30517578	0.7324219	-9.072656250000001	0.6316406250000001	3.6534667540000005	-0.12207031	-0.61035156	-0.36621094	-0.5861816394	10.55964308	2.004980432	-0.36621094	-0.8544922	0.12207031	1.4630615020000002	10.28210414	-2.1509277160000004	-0.8544922	-0.12207031	-1.4038086	1549638745.188
-9.733007788	-0.22011719240000002	-4.309033246	-0.24414062	-0.5493164	0.7324219	3.6642334260000005	9.81315944	0.4761230432	-0.12207031	-0.18310547	0.30517578	-9.07863768	0.25839844240000004	3.685766574	-0.12207031	-1.0986328	0	-0.3289794928	10.320385880000002	1.9978027160000003	-0.30517578	-0.9765625	-0.12207031	1.7071045320000002	10.34311502	-1.7872558900000002	-1.4038086	0.12207031	-1.3427734	1549638745.228
-9.548779254000001	-0.592163089	-3.9728759000000005	-1.159668	-0.6713867	0.5493164	3.6642334260000005	9.81315944	0.4761230432	-0.4272461	-0.5493164	-0.12207031	-9.29277356	0.1626953076	3.476416034	-0.12207031	-1.0986328	0	-0.47253417540000003	9.919628600000001	1.9774658540000003	-0.36621094	-1.0986328	-0.061035156	2.128198282	10.18759784	-0.9929199280000001	-1.953125	0.36621094	-0.8544922	1549638745.268
-9.60261232	-1.3171142180000002	-3.7551512600000003	-1.159668	-0.061035156	0.18310547	3.8388915740000003	10.256982820000001	0.538330072	-0.79345703	-0.79345703	-0.48828125	-9.801196580000001	-0.285913089	3.5135009000000004	-0.061035156	-0.8544922	0.061035156	-0.8062988220000001	9.96030252	2.1473388580000004	-0.36621094	-1.2817383	0.061035156	2.8399902160000003	10.13376448	0.031103515380000002	-2.9907227	0.4272461	0	1549638745.308
-9.341821580000001	-2.6378173920000005	-3.446508786	-1.8310547	-1.3427734	-0.30517578	4.015942392	9.95432158	0.35529785340000003	-0.9765625	-0.9765625	-0.61035156	-9.673193390000002	-0.5479003894	2.89741214	-0.12207031	-0.48828125	0.12207031	-0.98334964	10.13735324	2.527758786	-0.24414062	-1.0375977	0.061035156	4.111645468	10.18640126	1.299169928	-4.5166016	0.36621094	1.5869141	1549638745.348
-9.029589660000001	-3.104370108	-1.3458251800000003	-1.0375977	-2.1362305	0.18310547	4.015942392	9.95432158	0.35529785340000003	-0.8544922	-0.9765625	-0.30517578	-9.451879892000001	-0.80988768	2.6581542540000003	-0.12207031	-0.48828125	0.12207031	-1.2106445288	9.482983426	2.830419928	-0.36621094	-0.18310547	-0.24414062	4.8162597840000005	9.448290740000001	2.136572284	-4.8217773	0.12207031	4.0283203	1549638745.388
-8.9829348	-2.47392572	-0.2930908246	0.18310547	0.061035156	0.5493164	4.078149460000001	9.264062500000001	0.1770507788	-0.48828125	-0.30517578	0.18310547	-9.340625000000001	-1.006079074	2.313623004	0.061035156	0.12207031	0	-1.6724121400000003	8.833398560000001	2.89382338	-0.5493164	0	-0.4272461	4.221704074	9.15878894	2.044457968	-3.4179688	-1.0986328	6.286621	1549638745.428
-10.1828125	-2.286108426	-2.1664795320000003	0.79345703	0.91552734	-0.4272461	3.160595746	10.21511232	-0.1363769568	-0.30517578	-0.061035156	0.4272461	-9.785644568	-1.111352536	2.8854492800000004	-0.18310547	-0.18310547	0.061035156	-2.2346679320000002	9.213818390000002	3.045751996	-0.12207031	-0.30517578	-0.18310547	1.2261962860000002	12.233251800000001	0.649584964	-1.4648438	0.30517578	6.164551	1549638745.468
-10.33474092	-1.7310302520000003	-3.1187255400000002	-0.91552734	-2.6245117	-0.5493164	3.152221646	10.087109620000001	0.0478515625	-0.24414062	-0.79345703	0.48828125	-9.136059800000002	-1.1639892572000001	3.045751996	0.061035156	0.30517578	-0.18310547	-2.177246106	10.14333516	3.170166034	0.061035156	-0.4272461	-0.12207031	0.42707518000000005	12.599316100000001	0.49885253600000007	-0.48828125	-1.0375977	5.3710938	1549638745.508
-8.299853240000001	-1.312329074	-1.3769287140000002	-1.159668	-0.5493164	-0.18310547	3.06608876	9.1623777	0.4892822284000001	0.12207031	-0.8544922	0.4272461	-8.81066893	-1.0802490020000002	3.1916992800000004	0.18310547	0.48828125	-0.30517578	-1.906884784	9.49494658	3.3675537140000005	0.061035156	-0.12207031	-0.36621094	2.038476538	11.19248004	0.80988768	2.0751953	-0.5493164	5.493164	1549638745.547
-7.838086060000001	-1.4869873200000001	-1.1675781250000001	-0.30517578	0.4272461	-0.48828125	2.680883786	8.685058606	1.069482428	0.48828125	-0.30517578	0.5493164	-8.13356929	-0.9043945288	2.7359130400000002	0.36621094	0.30517578	-0.18310547	-1.8733886780000002	8.45297824	3.369946286	-0.061035156	-0.36621094	-0.5493164	1.656860324	10.383788940000002	0.45578614200000006	1.8310547	3.540039	4.760742	1549638745.587
-8.062988220000001	-1.752563498	-1.123315396	0.36621094	0.4272461	-0.061035156	2.680883786	8.685058606	1.069482428	0.48828125	0	0.36621094	-8.08930661	-1.214233426	2.886645468	0.36621094	0.30517578	-0.18310547	-1.7848632200000003	8.104858426	3.2311766200000003	0.12207031	-0.5493164	-0.4272461	0.7476806610000001	8.62524411	0.6759033540000001	2.6245117	4.3945312	3.3569336	1549638745.627
-8.607299820000001	-1.3302734620000003	-1.1986816100000002	0.9765625	1.4038086	0.18310547	2.5337402160000004	9.094189300000002	1.246533246	0.12207031	-0.48828125	-0.061035156	-8.405126800000001	-1.459472644	3.0720702880000004	0.30517578	-0.18310547	-0.12207031	-1.588671924	8.375219748000001	3.359179712	0.36621094	-0.61035156	-0.30517578	0.15551757200000002	8.28669429	0.9271240020000001	1.953125	3.90625	2.1362305	1549638745.667
-9.44350589	-0.32658691100000004	-1.7812744600000001	0.7324219	1.2817383	0.18310547	3.019433606	9.563134980000001	1.1639892572000001	-0.061035156	-0.91552734	-0.48828125	-8.693432608	-1.51928714	3.5015380400000002	0.36621094	0.12207031	0	-1.435546924	8.890820288	3.6367187500000004	0.5493164	-0.48828125	-0.24414062	-0.07177734424	7.791430710000001	0.5251708966	2.0141602	0	0.79345703	1549638745.707
-10.230663940000001	0.1040771466	-2.12341304	-0.12207031	1.2207031	0.061035156	3.019433606	9.563134980000001	1.1639892572000001	0.12207031	-0.7324219	-0.8544922	-8.844164840000001	-1.6161865020000004	3.4967528960000003	0.36621094	0.12207031	0	-1.4068359620000002	9.418384080000001	3.86879892	0.4272461	-0.48828125	-0.24414062	2.3985596040000003	7.30573732	1.42836911	2.6245117	0.36621094	0.18310547	1549638745.747
-10.8802491	-0.16628417539999998	-2.3710449280000003	-0.79345703	0.9765625	-0.12207031	3.7384033540000003	10.10983876	1.3649658540000003	0.36621094	-0.36621094	-1.0375977	-8.994897660000001	-1.6329346040000001	3.741992212	0.24414062	-0.12207031	0.24414062	-1.4451172120000002	9.508105432	3.8329101440000004	0.4272461	-0.48828125	-0.30517578	3.6869628600000004	7.71367212	1.899707068	2.5634766	-0.48828125	-0.61035156	1549638745.787
-11.556152160000002	-0.0765625	-1.79323732	-0.5493164	0.4272461	0.18310547	3.8520507200000003	10.503417540000001	1.427172824	0.36621094	-0.12207031	-1.0375977	-8.92910144	-1.600634784	3.7228514400000003	0.061035156	-0.61035156	0.24414062	-1.4211913940000003	9.90048822	3.708496106	0.4272461	-0.5493164	-0.24414062	6.072363220000001	9.382495108	3.1761474640000005	1.159668	-0.9765625	-0.7324219	1549638745.827
-12.296654860000002	-0.8649169928000001	-2.9249266200000004	-0.8544922	-0.061035156	0.48828125	3.8520507200000003	10.503417540000001	1.427172824	0.24414062	-0.36621094	-1.159668	-9.589452880000001	-1.485791034	4.121215854000001	0.061035156	-0.61035156	0.24414062	-1.2477295320000001	10.422070680000001	3.5781005400000003	0.48828125	-0.6713867	0	9.1193116	9.43034694	3.7025146760000003	-0.79345703	0.061035156	-0.24414062	1549638745.867
-10.7522464	-2.94765625	-3.4261719240000006	-0.91552734	-2.4414062	0	4.663134784	11.49155252	1.4774170320000002	0.061035156	-0.48828125	-1.3427734	-9.99021016	-1.069482428	3.91066893	-0.24414062	-0.8544922	-0.061035156	-1.000097644	11.0429438	3.476416034	0.36621094	-0.48828125	0.18310547	3.7395996400000002	8.917138580000001	-0.4067382788	0.12207031	-3.540039	-1.8920898	1549638745.907
-9.53083516	-3.7611327880000003	-2.628247104	1.3427734	0	0.4272461	5.2337644800000005	11.724828780000001	1.61977536	0	0	-1.4038086	-10.63740216	-0.5203857428	4.112841754000001	-0.061035156	0	-0.12207031	-0.9642089660000001	11.452075180000001	3.25988768	0.24414062	0.061035156	0.36621094	2.899804712	10.338329680000001	1.899707068	0.91552734	1.4038086	-1.8310547	1549638745.947
-8.42785643	-3.0493408540000004	-2.9907226440000003	0.7324219	-0.91552734	0.36621094	5.36057158	10.77736772	1.5767089660000002	-0.12207031	0.7324219	-1.0986328	-9.668408246	0.05981445288	2.692846646	-0.18310547	0.18310547	-0.061035156	-1.264477536	11.2116214	2.6641358800000003	-0.24414062	0.6713867	0.48828125	4.220507788000001	10.9137455	1.3063476440000001	0.18310547	-3.2348633	-1.953125	1549638745.987
-7.55935054	-2.5409179320000006	-3.12709964	1.3427734	0.61035156	-0.18310547	4.769604532000001	9.789233426000001	1.2716552520000002	-0.4272461	1.159668	-0.061035156	-9.247314300000001	0.339746106	2.231079074	-0.18310547	0.30517578	-0.12207031	-1.71667482	9.840673920000002	1.905688498	-0.91552734	0.8544922	0.36621094	1.6353271760000003	9.80358876	-0.22849121400000003	0.9765625	-1.8920898	-1.953125	1549638746.027
-8.673095746000001	-2.4619628600000003	-4.00756839	0.91552734	-0.36621094	-0.061035156	4.769604532000001	9.789233426000001	1.2716552520000002	-1.0375977	0.79345703	1.3427734	-9.303539840000001	0.6053222644	2.222705072	-0.18310547	0.30517578	-0.12207031	-1.8052001800000002	8.9494384	1.146044928	-1.3427734	0.5493164	0.061035156	2.66174321	9.407617212	-1.6245605040000002	1.4038086	-0.18310547	-2.0141602	1549638746.067
-9.53083516	-1.95234375	-4.00756839	0.24414062	-0.061035156	0.5493164	3.9800537140000007	10.000976440000002	0.7488769568000001	-1.8310547	0.061035156	1.7700195	-9.36933606	0.571826178	2.710791034	-0.36621094	0.12207031	-0.36621094	-1.9128662140000001	9.58347194	0.9893310700000001	-1.0986328	0.18310547	0.61035156	2.209545926	9.431542932000001	-1.0240234620000002	0.9765625	-0.36621094	-1.7700195	1549638746.107
-8.953027160000001	-1.341040036	-3.4225829680000004	0.48828125	0.30517578	0.48828125	3.5733153960000004	10.02490216	-0.6543701080000001	-2.5024414	-1.0986328	1.3427734	-8.644384980000002	0.3911865216	2.652172824	-0.061035156	0	-0.4272461	-1.6030273560000001	10.3359375	1.52526857	-0.61035156	0.24414062	1.159668	1.6317382200000001	9.636108426000002	-1.1340820288	0.48828125	-2.8686523	-1.8920898	1549638746.147
-8.23166484	-0.649584964	-2.93569339	1.0375977	0.7324219	-0.061035156	3.5733153960000004	10.02490216	-0.6543701080000001	-2.2583008	-1.6479492	1.4038086	-8.47451178	0.343334964	3.0541259000000003	-0.061035156	0	-0.4272461	-1.46665036	9.43273912	2.039672824	-0.5493164	0.7324219	0.9765625	2.217919928	9.412402160000001	-2.0839355040000003	0.6713867	-3.0517578	-2.1972656	1549638746.187
-8.150317392	-0.6675292932	-2.9990966460000004	0.91552734	0.8544922	-0.18310547	3.79223642	8.900390380000001	-1.061108426	-1.4038086	-0.9765625	2.0141602	-8.078539840000001	0.22849121400000003	2.93330072	-0.061035156	0	-0.36621094	-1.4391357820000001	8.584570288	2.2382567900000003	-0.8544922	0.24414062	0.61035156	2.34711911	9.34780252	-2.0731689300000005	0.9765625	-2.380371	-2.380371	1549638746.227
-8.58696286	-0.52995607	-3.5206787140000007	0.79345703	0.7324219	-0.12207031	3.1378662140000007	8.21132788	-1.052734375	-0.48828125	0.30517578	2.0141602	-8.100073380000001	0.22968750000000002	3.255102536	0.12207031	0.18310547	-0.24414062	-0.8732910340000001	8.375219748000001	2.2346679320000002	-0.6713867	0.12207031	0.30517578	2.418896466	9.134863220000002	-1.680786142	0.8544922	-1.7089844	-2.380371	1549638746.267
-8.954223740000002	-0.364868161	-3.8652099640000004	0.36621094	-0.36621094	-0.36621094	3.1378662140000007	8.21132788	-1.052734375	-0.061035156	0.6713867	1.5258789	-8.138354532000001	0.27155761780000004	3.215625	0.12207031	0.18310547	-0.24414062	-0.31223143000000003	8.4135009	2.173657248	-0.4272461	0.36621094	0.061035156	2.68327626	9.139648560000001	-1.451098642	0.61035156	-1.4038086	-2.0751953	1549638746.307
-9.035571580000001	-0.36845702880000003	-3.6845702880000006	0.4272461	-0.30517578	0	2.76821286	8.01872554	-0.860131839	0.061035156	0.12207031	0.8544922	-8.05700679	0.33137207460000007	3.3914795320000004	0.30517578	0.4272461	-0.12207031	-0.26677246400000004	8.498437500000001	2.036083966	-0.061035156	0.30517578	-0.061035156	2.816064496	9.177929712000001	-1.415209964	0	-0.91552734	-1.7700195	1549638746.347
-9.11691893	-0.5574707068000001	-3.5302491000000003	0.5493164	-0.4272461	0.061035156	3.093603534	8.657543930000001	-0.458178714	0.12207031	-0.24414062	0.061035156	-8.16108426	0.37443847840000005	3.2742432100000003	0.12207031	-0.4272461	-0.12207031	-0.492871106	8.797509980000001	1.95234375	0.18310547	-0.061035156	0	2.9464599640000007	9.335839660000001	-1.264477536	-0.30517578	-0.6713867	-1.4648438	1549638746.387
-9.4686277	0.00478515625	-3.800610324	0.12207031	-0.12207031	0.24414062	3.093603534	8.657543930000001	-0.458178714	0.24414062	-0.30517578	-0.5493164	-8.84057608	-0.031103515380000002	3.5386230040000006	0.12207031	-0.4272461	-0.12207031	-0.8278320288	9.25209964	2.1102538940000004	0.4272461	-0.61035156	0	2.55048822	9.210229532000001	-1.3864990020000003	-0.6713867	-0.4272461	-1.3427734	1549638746.427
-9.941162140000001	0.1303955072	-4.251611420000001	-0.30517578	0.12207031	0.30517578	3.359179712	9.57629393	-0.3337646466	0.36621094	-0.4272461	-1.0375977	-9.0092527	-0.43066405760000004	3.9369873200000005	-0.12207031	-0.18310547	-0.24414062	-0.75964357	10.248608720000002	2.519384784	0.61035156	-1.0375977	-0.24414062	0.98334964	9.844262680000002	-1.8757812500000002	-0.9765625	-1.3427734	-1.4038086	1549638746.467
-10.1828125	0.13757324280000002	-4.475317392000001	-0.5493164	-0.61035156	0.9765625	4.280322284	11.17094748	0.6914550720000001	0.7324219	-0.4272461	-1.4648438	-9.185107428000002	-0.1435546875	3.968090854	-0.48828125	-1.0986328	-0.18310547	-0.8182617212000002	11.17453624	2.854345746	0.24414062	-0.6713867	-0.5493164	2.20236821	9.98183606	-1.745385782	-1.6479492	-0.061035156	-1.4648438	1549638746.507
-10.59792482	-0.8062988220000001	-4.164282248	-1.6479492	-0.48828125	0.4272461	4.280322284	11.17094748	0.6914550720000001	1.159668	0.4272461	-1.8310547	-9.88613318	-0.14714355040000002	3.9226317900000005	-0.48828125	-1.0986328	-0.18310547	-1.128100589	11.370727340000002	2.95363768	0.061035156	-0.91552734	-0.61035156	3.9130616000000003	10.163672120000001	-1.1986816100000002	-2.6245117	0.48828125	-0.79345703	1549638746.547
-10.4723143	-2.64379892	-4.322192392000001	-2.4414062	-1.0986328	-0.4272461	4.600927716	11.59802266	1.43435054	1.0986328	1.0986328	-1.8310547	-11.105151260000001	-0.6208740020000001	4.350903354000001	0.24414062	-0.6713867	-0.24414062	-1.3458251800000003	11.31091304	2.9727783540000003	-0.12207031	-1.159668	-0.5493164	5.863012680000001	10.5739991	0.6747070288	-4.4555664	0.6713867	0.79345703	1549638746.587
-9.145629892	-3.818554712	-1.7513672120000003	-0.8544922	-2.5024414	0.12207031	4.338940396	10.233057100000002	2.058813498	0.61035156	0.61035156	-1.2817383	-10.40532248	-1.2154297120000002	3.2790283540000003	0.48828125	0.91552734	-0.5493164	-1.2261962860000002	10.7354982	3.3328614200000004	-0.12207031	-0.5493164	-0.8544922	5.8737792540000004	10.64457968	2.634228534	-6.0424805	-0.91552734	3.6621094	1549638746.627
-8.58098143	-3.00627446	0.025122070680000004	1.3427734	1.2207031	1.2207031	4.338940396	10.233057100000002	2.058813498	0.30517578	-0.4272461	-0.48828125	-10.40532248	-1.2154297120000002	3.2790283540000003	0.48828125	0.91552734	-0.5493164	-1.7477783540000003	9.04753444	3.4058349640000003	-0.30517578	0	-0.9765625	4.635620108	9.729418930000001	1.3829101440000002	-2.6245117	-1.5869141	6.4697266	1549638746.667
-10.3622554	-2.795727536	-2.4308594240000003	1.0986328	0.61035156	0.24414062	4.222900360000001	9.265259080000002	1.9726807100000001	-0.061035156	-0.30517578	0.30517578	-9.450683606	-0.893627896	2.3351562500000003	0.5493164	0.18310547	0.30517578	-2.6940429320000003	8.357275360000001	2.9620117800000005	-0.30517578	-0.7324219	-0.36621094	2.3710449280000003	12.79072284	0.052636719240000004	-2.1362305	0.61035156	6.8359375	1549638746.707
-10.160083360000002	-1.9224365020000003	-3.3448242800000005	-0.36621094	-3.2348633	0.24414062	3.0744628600000006	9.755737320000001	1.076660144	-0.61035156	-0.5493164	0.5493164	-8.936279254	-1.3446288940000002	2.5301512600000002	0.7324219	0	-0.061035156	-2.3423339660000004	9.20305162	2.9057862400000003	0.12207031	-0.8544922	0.12207031	0.9510498200000002	12.996484620000002	-0.0813476538	-2.2583008	-1.5869141	5.3710938	1549638746.747
-7.81057158	-1.211840854	-0.678295926	-0.061035156	0.24414062	0.48828125	3.0744628600000006	9.755737320000001	1.076660144	-0.91552734	-1.7089844	0.61035156	-8.936279254	-1.3446288940000002	2.5301512600000002	0.7324219	0	-0.061035156	-1.9595214660000002	9.015234620000001	3.20007338	0.4272461	-0.24414062	0.061035156	0.9378906250000001	10.94724092	0.1268066394	1.159668	-2.0751953	5.126953	1549638746.787
-7.905077880000001	-0.5455078076000001	-1.107763678	0.30517578	1.7700195	-0.12207031	3.0672851440000004	9.122900360000001	0.6328369110000001	-0.6713867	-2.0141602	0.91552734	-8.741284440000001	-1.3948730040000001	2.7634277160000003	0.7324219	0.4272461	-0.18310547	-1.9355957460000002	8.596533246000002	3.2945800720000005	0.18310547	-0.48828125	0	1.757348642	10.151709260000002	0.7728027160000001	1.0375977	2.5024414	4.699707	1549638746.827
-8.7030027	-0.52995607	-1.5862792540000001	0.12207031	0.6713867	-0.12207031	2.65935054	9.011645468000001	0.48090820680000007	-0.18310547	-1.0375977	0.8544922	-8.28071286	-1.435546924	2.958422824	0.61035156	0.30517578	0.061035156	-1.859033246	8.610888580000001	3.31252446	0.24414062	-0.7324219	-0.12207031	0.24165038940000003	8.85373552	0.40075683900000003	1.4648438	3.7841797	3.1738281	1549638746.867
-9.197070288	-0.7991211060000001	-1.227392572	0.18310547	0.7324219	0.36621094	2.65935054	9.011645468000001	0.48090820680000007	0.061035156	-0.6713867	0.6713867	-8.28071286	-1.435546924	2.958422824	0.61035156	0.30517578	0.061035156	-1.4953613220000002	8.66950679	3.4907714660000004	0.36621094	-0.6713867	-0.36621094	-0.8218505890000001	7.686157248	0.4904785144	2.319336	2.2583008	0.9765625	1549638746.906
-9.60620108	-0.02033691394	-1.6484863220000001	0.4272461	0.4272461	0.5493164	2.3949707460000003	8.9494384	0.5861816394	0.30517578	-0.79345703	0.24414062	-8.444604532000001	-1.7669189300000003	3.064892572	0.12207031	0.30517578	0.061035156	-1.284814496	8.823827880000001	3.649877896	0.36621094	-0.36621094	-0.48828125	-1.526464856	7.175341754000001	0.46774902160000004	1.953125	0.36621094	-0.7324219	1549638746.947
-9.858617720000002	0.03349609424	-2.233471646	-0.6713867	1.2207031	-0.18310547	2.9931152160000005	9.67080072	1.1986816100000002	0.61035156	-0.18310547	-0.48828125	-8.8728759	-1.6090087860000002	3.3173096040000005	-0.12207031	0.12207031	0.12207031	-1.24294429	9.18869658	3.7395996400000002	0.36621094	-0.18310547	-0.48828125	1.3577880400000002	6.867895468	1.3793212860000001	3.540039	0.5493164	-1.5258789	1549638746.987
-11.002270860000001	-0.2512207068	-2.094702176	-0.24414062	0.36621094	-0.4272461	2.9931152160000005	9.67080072	1.1986816100000002	0.79345703	0.4272461	-1.0375977	-8.8728759	-1.6090087860000002	3.3173096040000005	-0.12207031	0.12207031	0.12207031	-1.259692392	9.542798020000001	3.7407959260000005	0.30517578	0.061035156	-0.48828125	6.501831070000001	9.185107428000002	2.72036142	2.6855469	-1.953125	-1.2817383	1549638747.026
-11.34680162	-0.6220702880000001	-2.251416034	-1.2817383	0.12207031	-0.12207031	3.43334964	9.999779860000002	1.488183606	0.7324219	0.48828125	-1.2207031	-9.770092752000002	-1.362573282	3.7683105040000004	-0.24414062	-0.30517578	0.24414062	-1.4247802520000001	9.737792932000001	3.6367187500000004	0.36621094	-0.12207031	-0.48828125	9.615771760000001	9.993798920000001	4.26357428	0.24414062	0.91552734	-0.24414062	1549638747.067
-10.6421875	-2.0528320680000003	-2.7418945679999998	-0.4272461	-0.79345703	-0.4272461	4.312622104000001	11.05251448	1.528857428	0.48828125	0.18310547	-1.159668	-9.863403060000001	-1.268066394	3.499145468	-0.18310547	0.4272461	0.12207031	-1.3422363220000002	10.4723143	3.5625489200000002	0.4272461	-0.061035156	-0.4272461	5.768505890000001	9.485375900000001	0.849365216	-1.0986328	-1.0375977	-0.91552734	1549638747.106
-10.06557608	-2.956030252	-2.7706054320000004	1.2207031	-0.4272461	-0.5493164	4.312622104000001	11.05251448	1.528857428	0.4272461	0.18310547	-1.2207031	-10.509399460000001	-0.833813498	3.631933606	-0.18310547	0.4272461	0.12207031	-1.3254882200000002	10.868286240000002	3.4788086060000003	0.30517578	0.24414062	-0.30517578	2.100683606	9.790429712	1.8530517180000001	-0.061035156	0.79345703	-1.4648438	1549638747.146
-9.213818390000002	-2.13776857	-2.9548339660000003	0.9765625	-0.9765625	-0.5493164	4.786352536	10.997485520000001	1.4415283540000001	0.36621094	0.61035156	-1.0375977	-10.10983876	-0.38999023560000007	2.91535643	-0.30517578	0.48828125	0.24414062	-1.3817138580000001	10.608691100000001	3.134277356	0.061035156	0.5493164	-0.24414062	4.901196580000001	10.94245558	2.173657248	-0.36621094	-2.1972656	-0.61035156	1549638747.187
-8.311816394000001	-1.637719748	-3.216821286	0.30517578	0.18310547	-1.2817383	4.48847644	9.54638678	0.763232428	0.18310547	0.91552734	-0.48828125	-9.637304712	-0.3529052716	2.109057608	-0.5493164	1.3427734	0.4272461	-1.540820288	9.8179438	2.5397216460000003	-0.061035156	1.0375977	-0.24414062	3.685766574	9.8	0.25839844240000004	0.8544922	-1.0986328	-0.61035156	1549638747.226
-8.24123552	-2.593554712	-4.411913940000001	-0.4272461	-0.48828125	-2.1362305	4.48847644	9.54638678	0.763232428	-0.12207031	0.8544922	0.18310547	-9.637304712	-0.3529052716	2.109057608	-0.5493164	1.3427734	0.4272461	-1.52526857	8.994897660000001	1.8219482820000001	-0.30517578	1.3427734	-0.4272461	3.829321286	9.247314300000001	-0.7799804712000001	0.6713867	-0.48828125	-0.8544922	1549638747.266
-8.524755890000002	-3.7252441100000007	-4.124804712	-0.48828125	-1.0375977	-2.0141602	3.881957968	9.23774411	0.028710937500000002	-0.36621094	0.5493164	0.30517578	-10.13496106	0.5120117212	2.06120607	-0.79345703	1.159668	0.36621094	-1.3577880400000002	9.10615216	1.3577880400000002	-0.18310547	1.5258789	-0.36621094	2.928515576	9.35258786	-0.8637207068000001	0.4272461	1.2817383	-0.4272461	1549638747.306
-8.814257788	-3.8711913940000002	-3.31252446	0.12207031	-0.48828125	-1.7089844	3.3531983800000003	9.43034694	-1.8255371400000002	-0.5493164	0.4272461	-0.061035156	-10.241431200000001	0.8529540740000001	2.255004892	-0.7324219	2.0141602	0.48828125	-1.3087402160000001	9.66003444	1.2788329680000001	0.24414062	2.1972656	-0.18310547	1.975073282	9.74736322	-0.401953125	-0.18310547	0.061035156	-0.36621094	1549638747.346
-8.846557608000001	-3.4010498200000003	-3.129492212	1.0375977	0.79345703	-1.953125	3.3531983800000003	9.43034694	-1.8255371400000002	-0.30517578	0.7324219	-0.36621094	-10.018921220000001	1.0288086060000001	1.801611322	-0.7324219	2.0141602	0.48828125	-1.4738280760000002	9.62653804	1.3254882200000002	0.4272461	2.6855469	-0.18310547	1.7752929320000002	9.66003444	-0.8421875000000001	-0.30517578	-0.79345703	-0.36621094	1549638747.386
-9.206640380000001	-3.2228027160000003	-3.7288329680000003	0.7324219	-0.61035156	-2.380371	3.2407471040000004	8.81066893	-2.2286865020000004	0.36621094	0.9765625	-0.24414062	-9.8179438	1.2788329680000001	1.5432128600000001	-0.061035156	3.8452148	0.5493164	-1.75495607	8.844164840000001	1.1209228240000002	0.48828125	3.2348633	-0.4272461	2.253808606	9.795214660000001	-1.2477295320000001	0.24414062	-0.48828125	-0.6713867	1549638747.426
-8.31899411	-3.7515625000000004	-3.37233876	0.30517578	-0.5493164	-2.0141602	3.2407471040000004	8.81066893	-2.2286865020000004	0.36621094	0.9765625	-0.24414062	-9.8179438	1.2788329680000001	1.5432128600000001	-0.061035156	3.8452148	0.5493164	-1.81357428	8.375219748000001	0.679492212	0.91552734	3.1738281	-0.6713867	2.83879393	9.87177716	-0.7285400360000001	0.24414062	-0.61035156	-0.8544922	1549638747.466
-7.6729982	-4.146337860000001	-2.7861572480000003	0.9765625	0.30517578	-2.0141602	3.2407471040000004	8.81066893	-2.2286865020000004	0.36621094	0.9765625	-0.24414062	-8.735302520000001	1.564746106	0.36367187500000003	0.18310547	4.333496	0.36621094	-2.12341304	8.14792482	0.21533202880000002	1.2207031	3.112793	-0.6713867	3.7037110600000003	9.247314300000001	-0.24165038940000003	0.18310547	0.12207031	-0.61035156	1549638747.506
-7.3631594400000004	-4.129589856	-3.2060547120000003	1.159668	0.18310547	-2.9296875	3.2407471040000004	8.81066893	-2.2286865020000004	0.36621094	0.9765625	-0.24414062	-8.28789038	1.6460937500000001	-0.10168457460000001	0.4272461	4.638672	0.24414062	-2.3399413940000002	7.55935054	-0.1447509784	1.3427734	2.9296875	-0.5493164	3.5601562500000004	9.2389402	-0.00478515625	-0.061035156	0.061035156	-0.18310547	1549638747.546
-6.802099640000001	-4.33176268	-3.0995849640000004	1.5258789	-0.12207031	-3.3569336	3.2407471040000004	8.81066893	-2.2286865020000004	0.36621094	0.9765625	-0.24414062	-8.28789038	1.6460937500000001	-0.10168457460000001	0.91552734	5.432129	0.30517578	-2.6103027160000005	6.951635880000001	-0.324194339	1.2817383	2.0751953	-0.30517578	3.025415036	9.5104982	-0.0418701178	-0.8544922	-0.18310547	0.061035156	1549638747.586
-6.187207068	-4.304248004000001	-2.2980712860000003	1.4648438	0.30517578	-3.540039	3.2407471040000004	8.81066893	-2.2286865020000004	0.36621094	0.9765625	-0.24414062	-6.914550720000001	0.8960205072	-1.6544677520000002	1.0986328	6.1035156	0.36621094	-2.48588858	6.6130860600000005	-0.30744628600000007	1.3427734	1.4038086	-0.18310547	3.637915036	9.40163588	0.5120117212	-0.5493164	0	0.61035156	1549638747.626
-6.153711060000001	-4.07336412	-2.205957068	1.5869141	1.7089844	-3.7231445	3.2407471040000004	8.81066893	-2.2286865020000004	0.36621094	0.9765625	-0.24414062	-6.453979532000001	0.43066405760000004	-2.50622554	1.159668	6.591797	0.5493164	-2.3495117800000003	6.4204834260000005	-0.0657958966	1.4038086	1.0986328	-0.12207031	4.29348143	9.01044928	1.246533246	-0.79345703	-0.4272461	1.4038086	1549638747.666
-6.873876800000001	-4.42028804	-2.64379892	0.9765625	0.7324219	-4.333496	2.9667969240000005	8.482885880000001	-2.077954074	0.79345703	0.5493164	-0.061035156	-7.283007788000001	-0.571826178	-3.5972412140000003	1.0375977	5.065918	0.61035156	-2.3423339660000004	6.54011232	0.061010742800000003	1.5258789	0.5493164	0.12207031	2.3519042540000004	8.943457068	0.07058105432	-2.319336	-0.12207031	1.5869141	1549638747.706
-7.117919928000001	-5.37133786	-2.3758300720000003	0.7324219	0.5493164	-3.90625	2.9667969240000005	8.482885880000001	-2.077954074	0.79345703	0.5493164	-0.061035156	-7.18969748	-1.259692392	-4.441821286	0.61035156	5.554199	0.61035156	-2.104272464	7.334448380000001	0.1256103534	1.2207031	0.4272461	-0.12207031	3.28022464	8.38478984	-1.0419677520000001	-2.1972656	-1.4038086	1.4648438	1549638747.746
-6.77697734	-6.215917932000001	-2.180834964	0.7324219	1.8920898	-3.2348633	3.75754393	7.35358876	0.031103515380000002	-0.24414062	-1.4038086	0.91552734	-6.339135880000001	-0.8314209260000001	-5.567529254	-0.12207031	6.286621	0.36621094	-2.292089856	8.59414038	0.1399658246	1.3427734	0.9765625	0.18310547	4.895214856	8.432641574	-0.5526855432	-1.7700195	-0.4272461	1.4038086	1549638747.786
-7.4409179320000005	-7.430151260000001	-2.3172119600000003	0.24414062	1.5869141	-3.2348633	3.5792969240000003	8.917138580000001	0.27993163940000004	-0.48828125	-2.6855469	0.9765625	-6.13098143	0.15551757200000002	-7.048535340000001	-0.79345703	5.6152344	0.48828125	-2.96560054	8.907568390000002	-0.46416014400000005	0.7324219	1.6479492	0.61035156	4.286303714000001	9.169555710000001	0.5072265576	-1.7089844	-0.24414062	2.0751953	1549638747.826
-7.33085962	-8.20773912	-2.1844238220000003	1.4648438	0.4272461	-2.6855469	4.215722644	9.463842752000001	0.5574707068000001	-0.24414062	-1.7700195	1.0986328	-6.21711412	1.03957518	-7.379907248	-0.7324219	5.3710938	0.6713867	-3.5972412140000003	9.07983426	-1.0946044928	0.4272461	1.0986328	1.0375977	4.377221646000001	8.884838760000001	0.7500732428000001	-2.1972656	-1.0986328	1.8920898	1549638747.866
-6.310424820000001	-7.81057158	-1.9774658540000003	1.6479492	-0.12207031	-2.319336	4.60930162	10.80727536	0.5084228534	-1.0986328	-0.7324219	1.4648438	-5.32228984	1.1735596040000003	-7.878759980000001	0.12207031	5.2490234	0.91552734	-4.053027356	10.071558	-1.94636232	0.061035156	0.5493164	1.3427734	6.531738220000001	8.126391574000001	1.181933606	-1.159668	0.061035156	1.0986328	1549638747.906
-5.59624002	-7.27702626	-2.29089357	0.79345703	0.4272461	-2.319336	4.0960937500000005	11.04533696	0.2572021466	-1.2817383	-1.6479492	2.1362305	-4.445410144	0.8182617212000002	-9.04155252	0.12207031	5.2490234	0.91552734	-3.570922824	10.344311600000001	-1.6867675720000002	0.30517578	1.3427734	1.0986328	5.559155252000001	8.91235324	2.662939496	-1.8920898	0.48828125	1.3427734	1549638747.946
-5.34023462	-7.885937500000001	-2.0887207460000004	0.4272461	0.9765625	-2.1972656	4.329370108	11.33005342	0.49645996400000003	-1.0986328	-0.8544922	2.1362305	-3.749169928	0.835009784	-9.399243210000002	-0.12207031	4.5166016	0.6713867	-3.257495108	10.711572480000001	-1.758544928	-0.6713867	1.8920898	0.48828125	4.84975589	8.222094748	2.6103027160000005	-1.6479492	-1.5258789	1.4648438	1549638747.986
-5.28161592	-8.36325679	-1.9810547120000002	0.36621094	0.30517578	-2.0141602	4.064990216	11.923413040000002	0.39238280760000005	-1.159668	-0.61035156	1.8920898	-3.3053466460000003	0.9689941100000001	-9.7401857	0	3.3569336	0.30517578	-3.24194339	11.074048020000001	-2.04086911	-0.5493164	1.2207031	0.79345703	5.71586911	7.12390126	1.656860324	-1.6479492	-0.48828125	0.8544922	1549638748.026
-5.305542032000001	-9.031982428000001	-2.172460962	0.12207031	0.36621094	-1.8310547	4.463354532	11.528637680000001	-0.06459961060000001	-0.6713867	-1.8310547	2.0751953	-3.0182373200000003	0.7046142572	-10.180420320000001	0	3.3569336	0.30517578	-3.0433594240000006	10.835986420000001	-1.4822021760000001	-0.9765625	1.159668	0.24414062	5.87497554	7.17055661	1.4068359620000002	-1.6479492	0.6713867	0.79345703	1549638748.066
-5.05910643	-9.45786142	-2.180834964	0.5493164	-0.36621094	-1.5258789	4.746875	11.307324280000001	-0.192602536	-0.30517578	-0.7324219	2.1972656	-2.8411866	1.128100589	-10.456762680000002	-0.061035156	3.112793	0.30517578	-3.0433594240000006	10.835986420000001	-1.4822021760000001	-0.9765625	1.159668	0.24414062	5.687158246000001	7.322485520000001	2.1700683900000004	-1.0986328	-0.5493164	0.48828125	1549638748.106
-4.683471646	-9.372924820000001	-2.0707763580000003	0.36621094	0.24414062	-1.5258789	4.67629393	11.320483720000002	-0.011962890380000002	-0.4272461	-1.5258789	1.4038086	-2.296875	1.4068359620000002	-10.770190200000002	0.18310547	2.5634766	0.24414062	-3.0433594240000006	10.835986420000001	-1.4822021760000001	-0.9765625	1.159668	0.24414062	5.986230432000001	7.58686502	2.6079101440000003	-1.2817383	-0.061035156	0	1549638748.146
-5.074658246	-9.412402160000001	-2.13776857	0.30517578	-0.24414062	-1.4648438	4.727734424	11.246313400000002	-0.2045654254	-0.61035156	-2.8686523	1.3427734	-2.177246106	1.258496106	-11.157788040000002	0.18310547	2.5634766	0.24414062	-2.377026358	11.032177520000001	-1.528857428	-1.0986328	0.6713867	0.061035156	7.489965560000001	8.368042032	3.1869139400000006	-1.3427734	-0.18310547	0.36621094	1549638748.186
-4.5088134	-9.864599640000002	-1.71667482	0.61035156	-0.9765625	-0.9765625	4.970581070000001	11.33005342	-0.42229003600000004	0.18310547	-2.0141602	0.79345703	-1.5599609620000003	1.21901857	-11.58845198	0.24414062	2.380371	0.061035156	-2.173657248	11.659033540000001	-1.0826415740000002	-0.91552734	0.7324219	-0.24414062	6.681274460000001	7.29138179	2.4978514400000003	-0.79345703	0.24414062	0.18310547	1549638748.226
-4.145141574	-8.924316394	-2.1844238220000003	-0.061035156	0.30517578	-0.9765625	5.05910643	11.417383180000002	-0.7034179712000002	0.79345703	-2.1972656	0.061035156	-1.4989501800000002	1.2106445288	-11.988012680000002	0.5493164	1.2207031	-0.18310547	-2.363867212	11.82053264	-0.9522461060000001	-0.7324219	0.8544922	-0.36621094	7.16098642	7.2961670320000005	2.5349366	-0.30517578	0.30517578	0.30517578	1549638748.265
-4.099682608	-10.06677266	-1.735815396	0.30517578	-0.36621094	-0.48828125	5.86779802	11.203247300000001	-1.0120605432	0.7324219	-1.5869141	0.4272461	-1.166381839	0.47014160340000005	-12.297851440000002	0.5493164	1.2207031	-0.18310547	-2.229882788	11.55854532	-0.8230468750000001	-0.4272461	0.4272461	-0.61035156	7.16816394	7.082031250000001	2.96560054	-0.5493164	0.5493164	0.36621094	1549638748.305
-3.85683606	-9.90407698	-1.7752929320000002	0	-0.061035156	-0.061035156	6.25061052	10.87067842	-1.503735324	0.6713867	-1.0986328	0.61035156	-0.8194580072000001	0.6041259784	-12.417480040000001	0.18310547	0.91552734	-0.24414062	-2.15571286	11.860009980000001	-0.4330566394	-0.24414062	0.61035156	-0.24414062	6.6669189300000005	7.3595702880000005	3.0625	-0.36621094	0.5493164	0.30517578	1549638748.345
-4.092504892000001	-9.38010234	-1.94636232	-0.12207031	-0.48828125	0.12207031	5.90727536	11.34680162	-0.03588867212	-1.7700195	-1.3427734	0.5493164	-0.8625244110000001	0.762036142	-12.27392572	0	0.24414062	-0.18310547	-2.4583741	12.04902356	-0.4354492212	-0.12207031	-0.12207031	0.36621094	6.701611420000001	7.09279802	2.575610324	-0.36621094	0.4272461	0.18310547	1549638748.385
-4.146337860000001	-9.63969748	-1.7681152160000002	-0.24414062	-0.4272461	0.48828125	6.950439300000001	11.319287140000002	-0.5215820288	-2.2583008	0	0.91552734	-0.976171875	0.716577176	-12.107641280000001	0.12207031	-0.30517578	-0.30517578	-2.6497802520000002	11.991601440000002	-0.23566894960000004	0.12207031	-0.4272461	0.30517578	6.955224640000001	6.989917032	2.9045898560000003	0	0.48828125	0.30517578	1549638748.425
-4.438232428	-9.902880399999999	-1.8985107820000002	0.12207031	-1.0986328	0.5493164	6.855932608000001	11.308520860000002	-1.022827176	-1.4038086	0.7324219	0.8544922	-1.09819339	0.88046875	-12.074145860000002	-0.061035156	-0.7324219	-0.36621094	-2.7131836060000003	12.218896760000002	-0.538330072	0.12207031	-0.12207031	0	6.608300720000001	6.805688400000001	3.0086670320000004	0.30517578	0.12207031	0.12207031	1549638748.465
-4.417895468	-9.916039840000002	-1.5276611420000001	0.061035156	-1.2207031	0.7324219	6.56044928	11.47480432	-0.6304443390000001	-1.7089844	1.7089844	0.36621094	-1.35180661	0.7058105432	-12.11242662	0.12207031	-1.2817383	-0.30517578	-2.743090854	11.93059056	-0.9331054712000001	0.4272461	-0.4272461	-0.18310547	6.89182158	6.94685054	3.311328076	0.5493164	-0.12207031	-0.12207031	1549638748.505
-4.5327391200000005	-10.087109620000001	-1.622167932	0	-0.91552734	1.0375977	6.183618210000001	11.100365920000002	-0.2392578076	-0.79345703	3.6010742	-0.061035156	-1.35180661	0.7058105432	-12.11242662	0.36621094	-1.7700195	-0.30517578	-2.586376996	11.484375	-0.8314209260000001	0.4272461	-1.0986328	-0.36621094	6.725537140000001	7.306933606	3.1390625	0.79345703	-0.061035156	-0.18310547	1549638748.545
-4.98015126	-10.05361322	-1.4833984620000003	-0.30517578	-0.4272461	1.2207031	5.01364766	11.64467752	1.5707275360000001	-0.4272461	-1.8920898	-0.061035156	-2.2382567900000003	0.17106933900000001	-12.16984874	0.061035156	-2.319336	-0.30517578	-2.8830566100000006	11.615966460000001	-0.5849853534	0.6713867	-1.8310547	-0.8544922	6.528149460000001	7.572509980000001	3.0230224640000003	0.24414062	0.12207031	-0.48828125	1549638748.585
-5.52805162	-10.04045378	-1.814770468	-0.6713867	0.061035156	1.4648438	6.859521760000001	11.912646760000001	1.152026358	0.5493164	-0.9765625	0.18310547	-2.7861572480000003	0.44143066100000006	-11.988012680000002	-0.18310547	-3.479004	-0.4272461	-4.33535144	12.03227536	-0.708203125	0.061035156	-2.5634766	-1.6479492	7.046142572	7.705298020000001	2.978759784	0.48828125	-0.061035156	-0.61035156	1549638748.625
-5.93239766	-9.87775908	-1.6317382200000001	-0.61035156	-0.4272461	1.8310547	8.99848642	12.692626800000001	0.08015136780000001	1.2817383	1.2207031	1.0375977	-2.7861572480000003	0.44143066100000006	-11.988012680000002	-0.18310547	-3.479004	-0.4272461	-4.409521466	12.41269568	-0.8948242212000002	-0.8544922	-2.8076172	-2.380371	7.583276260000001	7.40263678	2.344726538	1.5258789	0.24414062	-0.7324219	1549638748.665
-5.845068390000001	-9.382495108	-1.66044928	-0.6713867	0	2.2583008	9.30952176	13.15798372	-0.5897705072	1.5869141	1.2817383	2.0751953	-3.80778804	0.923535144	-11.06088858	-0.24414062	-3.7841797	-0.5493164	-4.57580571	12.978539840000002	-0.931909146	-0.48828125	-3.3569336	-2.9907227	7.620361420000001	7.621557608000001	2.186816394	1.8920898	1.4038086	-0.91552734	1549638748.705
-6.227880890000001	-8.61567392	-1.637719748	-0.79345703	-0.18310547	2.8686523	9.5619384	12.18779254	0.2081542932	2.2583008	0.79345703	2.5634766	-4.006372104	0.8278320288	-10.37421924	0.30517578	-4.760742	-0.5493164	-4.702612320000001	12.785937500000001	-0.9881347840000001	-0.30517578	-3.2348633	-3.2348633	6.44440944	7.492358426000001	2.878271466	2.746582	1.159668	-1.0375977	1549638748.745
-6.47192392	-7.156201080000001	-1.629345746	-1.3427734	-0.5493164	3.6010742	11.109936600000001	10.94245558	-0.1112548822	2.0751953	1.7089844	3.1738281	-3.609204074	0.2942871106	-9.8179438	0.30517578	-4.760742	-0.5493164	-4.792333966	12.12080072	-0.25959472840000003	0.12207031	-3.6010742	-3.112793	6.103466754	7.430151260000001	2.9847412140000005	2.0751953	1.159668	-1.4648438	1549638748.785
-6.6669189300000005	-6.37023912	-1.85544429	-2.0751953	-1.5869141	3.3569336	10.536913940000002	9.366943390000001	-0.9474609620000001	2.1972656	1.0986328	3.479004	-3.9046875	-0.01315917932	-8.78554712	0.30517578	-5.7373047	-0.6713867	-4.632031250000001	11.788232820000001	0.416308606	-0.30517578	-3.2348633	-2.5634766	5.469433606	6.798510880000001	2.9177491	1.7700195	1.5869141	-1.7089844	1549638748.825
-6.595141574	-6.127392572	-2.062402356	-1.8920898	-1.7089844	3.2348633	10.19238318	7.626342752000001	0.02990722644	2.1972656	1.8310547	3.3569336	-5.000488220000001	-0.401953125	-7.24711911	-0.24414062	-8.117676	-0.91552734	-4.76481929	10.47829622	0.6962402160000001	-1.4038086	-2.1972656	-1.8310547	4.743286240000001	6.900195288000001	2.53254393	2.6245117	-0.18310547	-1.953125	1549638748.865
-6.872680710000001	-6.378613220000001	-2.3052490020000005	-1.5869141	-0.91552734	3.4179688	9.00805661	6.189599640000001	1.0096679712	1.6479492	1.0986328	3.0517578	-6.15729982	-0.458178714	-5.535229532000001	-0.24414062	-8.117676	-0.91552734	-4.97775908	8.46972644	0.9737792932	-1.2207031	-2.5024414	-0.9765625	5.21821286	7.7041014400000005	2.418896466	1.7700195	0.48828125	-2.4414062	1549638748.905
-7.504321580000001	-6.17404802	-2.5265625000000003	-2.0751953	-1.2207031	4.272461	8.39316394	4.854541034	0.5658447284000001	1.2207031	0.6713867	3.6621094	-6.24941394	-0.35649413939999997	-3.9214355040000006	-0.48828125	-7.873535	-0.6713867	-4.740893570000001	7.105957068	1.1508300720000002	-1.0375977	-3.9672852	0.061035156	4.334155252	9.314306610000001	2.42368161	1.3427734	0.24414062	-2.4414062	1549638748.945
-6.9420652	-5.65246556	-2.142553714	-2.1972656	-0.061035156	5.1879883	7.43374002	3.514697284	0.18422851440000002	0.6713867	0.5493164	3.7841797	-5.90727536	-0.046655271600000006	-2.65576178	-0.30517578	-7.5683594	-0.4272461	-3.7479737400000004	6.006567392	1.3853027160000002	-1.3427734	-4.3945312	1.0986328	3.1366699280000003	9.136059800000002	1.851855432	1.2207031	-1.5258789	-3.0517578	1549638748.985
-6.153711060000001	-5.037573380000001	-1.982250998	-1.5258789	1.2207031	5.3100586	6.97077626	2.6198730040000004	1.0192382788	0.36621094	0.79345703	3.7231445	-6.01135234	0.1315917932	-1.335058606	-0.24414062	-7.8125	-0.4272461	-2.421289038	4.681079074	1.4211913940000003	-1.2817383	-3.90625	1.953125	3.4656494600000003	8.96499002	0.5072265576	1.4648438	-1.8920898	-3.3569336	1549638749.025
-5.915649460000001	-4.306640576	-2.0372802520000004	-1.0986328	0.8544922	4.5776367	6.58916034	2.0839355040000003	1.02761232	0.061035156	0.4272461	4.272461	-6.40493161	0.17465820680000002	0.025122070680000004	0.061035156	-8.361816	-0.36621094	-1.5683349640000002	3.98125	1.506127896	-1.0375977	-3.4179688	2.380371	3.5158935700000002	9.05471196	0.30505371400000003	1.6479492	-0.8544922	-3.112793	1549638749.065
-6.16447734	-4.097290036	-2.1138427520000005	-0.5493164	0.12207031	3.540039	6.58916034	1.679589856	0.0729736322	-0.36621094	0.12207031	4.5776367	-6.40493161	0.17465820680000002	0.025122070680000004	0.061035156	-7.6293945	-0.18310547	-1.143652356	4.3329589660000005	1.681982428	-0.9765625	-3.479004	2.9296875	2.5492920320000003	9.1791259	0.1040771466	0.9765625	-1.0986328	-2.8076172	1549638749.105
-6.7004148400000005	-3.665429712	-2.310034146	0.4272461	0.61035156	3.0517578	6.820043930000001	1.5719238220000002	-0.1854248004	-0.8544922	0.48828125	4.272461	-7.9792482	0.25839844240000004	2.0576172120000003	0.30517578	-7.507324	-0.36621094	-0.57421875	5.341430710000001	2.0289062500000004	-0.6713867	-3.3569336	3.112793	2.7526612400000006	9.341821580000001	-0.22849121400000003	1.0986328	-1.953125	-2.5634766	1549638749.145
-7.415795926	-3.3567871400000002	-2.9213378600000004	0.061035156	0.48828125	2.2583008	6.957617212000001	1.561157248	-0.07775878600000001	-1.0375977	0.5493164	3.8452148	-8.633618210000002	0.269165036	2.7131836060000003	0.12207031	-5.9814453	-0.4272461	-0.05144042932000001	6.379809800000001	2.61867662	0	-2.6855469	2.9907227	2.1162353240000003	9.31191394	-0.5072265576	1.6479492	-0.61035156	-1.8310547	1549638749.185
-8.359667932	-3.52785643	-3.37473143	0.30517578	0.61035156	1.953125	7.093994110000001	1.4068359620000002	-0.3337646466	-0.79345703	-0.6713867	3.112793	-8.633618210000002	0.269165036	2.7131836060000003	0.4272461	-4.760742	-0.48828125	0.47253417540000003	7.327270468000001	3.101977536	0.24414062	-2.0141602	2.6855469	1.274047824	9.669604532000001	-0.248828125	1.159668	-1.2207031	-2.0141602	1549638749.225
-8.77358426	-3.1378662140000007	-3.4788086060000003	-0.18310547	0	1.6479492	7.675390380000001	1.3290771760000002	-0.462963858	-0.79345703	-0.12207031	2.380371	-9.34421376	-0.015551758180000002	3.3101317900000002	0.36621094	-4.5166016	-0.5493164	1.0264160340000001	8.20534694	3.543408246	0.4272461	-1.2817383	2.0141602	1.3805175720000002	9.9016848	0.5108154254	0.61035156	-0.4272461	-1.0986328	1549638749.265
-8.828613220000001	-2.6150878600000005	-3.41301268	0.24414062	0.061035156	1.2207031	7.85722644	1.2034667932	-0.5215820288	-0.8544922	0.12207031	1.5258789	-9.6983152	-0.270361322	4.2073487400000005	0.36621094	-1.8920898	-0.30517578	1.03359375	9.004467752000002	3.8831542540000004	0.5493164	-0.24414062	1.3427734	1.5001464660000001	9.760522660000001	0.30505371400000003	0.061035156	-0.30517578	-0.36621094	1549638749.309
-9.09060054	-2.174853534	-3.4381347840000003	0.5493164	-0.12207031	0.8544922	8.255590560000002	1.1041748200000001	-0.5239746106000001	-0.61035156	-0.61035156	0.7324219	-9.43273912	-0.387597644	4.267163040000001	0.24414062	-1.159668	-0.24414062	0.702221646	9.521264480000001	3.8711913940000002	0.48828125	-0.061035156	0.79345703	1.43435054	9.888525360000001	-0.2081542932	-0.18310547	-0.30517578	0.061035156	1549638749.345
-9.19946286	-1.6484863220000001	-3.39506839	0.36621094	0.18310547	0.5493164	9.491357428	1.2058593750000002	-0.36367187500000003	-0.24414062	-0.24414062	0.12207031	-9.43273912	-0.387597644	4.267163040000001	0.30517578	-0.61035156	-0.12207031	0.24165038940000003	9.517675720000002	3.81616214	0.36621094	0	0.4272461	1.002490216	9.953125	-0.424682608	-0.12207031	-0.36621094	0.36621094	1549638749.385
-9.18391124	-1.488183606	-3.369946286	0.12207031	0.24414062	0.24414062	10.127783540000001	1.216625998	-0.3002685504	-0.061035156	-0.24414062	-0.12207031	-9.20065944	-0.230883786	4.29108876	0.061035156	-0.7324219	-0.061035156	0.11723633180000001	9.45786142	3.7599366	0.18310547	-0.30517578	0.12207031	1.0192382788	9.889721940000001	-0.8146728240000001	-0.24414062	-0.4272461	0.24414062	1549638749.425
-9.211425720000001	-1.526464856	-3.20366214	0.5493164	0.12207031	0.12207031	10.389770860000002	1.2034667932	-0.10048827880000001	-0.061035156	-0.4272461	-0.24414062	-9.061889480000001	-0.2344726538	4.127197284	0.24414062	-0.061035156	0	0.028710937500000002	9.512890380000002	3.6391114200000003	0.24414062	-0.24414062	-0.18310547	1.3422363220000002	9.74257788	-0.594555661	-0.18310547	-0.4272461	0.24414062	1549638749.465
-9.27602536	-1.287207068	-3.1366699280000003	0.24414062	0.061035156	0.061035156	10.727124100000001	1.107763678	-0.1064697284	-0.061035156	-0.30517578	-0.24414062	-8.954223740000002	-0.31701660340000004	3.951342752	0.30517578	-0.061035156	0.061035156	0.01315917932	9.394457968000001	3.5135009000000004	0.36621094	-0.36621094	-0.30517578	1.6592528960000001	9.709082068	-0.42587889400000006	-0.12207031	0.12207031	0.36621094	1549638749.505
-9.42077626	-1.223803714	-3.1821288940000003	0.24414062	0.18310547	-0.061035156	10.80249002	0.9343017572	-0.27514648560000005	-0.12207031	-0.36621094	-0.18310547	-8.86928714	-0.3194091754	3.8353027160000006	0.24414062	0.18310547	0.12207031	0.007177734620000001	9.491357428	3.4560790740000003	0.36621094	-0.30517578	-0.36621094	1.489379892	9.778466754	-0.5443115216000001	-0.36621094	0.18310547	0.30517578	1549638749.545
-9.49733876	-1.234570288	-3.2251952880000005	0.18310547	-0.18310547	0.061035156	10.86469748	0.838598642	-0.11843261780000001	-0.24414062	-0.36621094	-0.24414062	-8.86928714	-0.3194091754	3.8353027160000006	0.18310547	0	0.061035156	-0.007177734620000001	9.58347194	3.3831054320000007	0.36621094	-0.18310547	-0.36621094	1.4738280760000002	9.73540036	-0.454589856	-0.12207031	-0.18310547	0.18310547	1549638749.585
-9.42436502	-1.0563232428000002	-3.0804442900000004	0.061035156	-0.12207031	0.12207031	11.009448380000002	0.840991214	-0.1064697284	-0.24414062	-0.30517578	-0.36621094	-8.875268570000001	-0.2835205072	3.7659179320000007	0.12207031	0.12207031	0	-0.06340332068	9.721044928000001	3.3831054320000007	0.30517578	-0.18310547	-0.24414062	1.876977536	9.7401857	-0.34094239200000004	-0.12207031	-0.24414062	0.12207031	1549638749.624
-9.39326178	-0.9354980432000001	-3.0732665740000003	0	0	0.12207031	11.34560504	0.923535144	-0.1495361322	-0.12207031	-0.18310547	-0.30517578	-8.72214357	-0.3828125	3.637915036	0.061035156	0	-0.061035156	-0.13398437500000002	9.688745108	3.4393310700000006	0.18310547	-0.061035156	-0.18310547	2.1521240020000003	9.66242662	-0.285913089	-0.24414062	0.061035156	0.24414062	1549638749.664
-9.459057608	-1.102978534	-3.2682617800000004	-0.18310547	-0.061035156	0	11.513086060000001	0.9797607428000001	-0.1387695288	-0.12207031	0	-0.18310547	-8.72214357	-0.3828125	3.637915036	-0.061035156	-0.061035156	0	-0.22849121400000003	9.6636232	3.3771241	0.061035156	-0.12207031	-0.12207031	2.04924321	9.63969748	-0.381616214	-0.12207031	0.061035156	0.18310547	1549638749.704
-9.39086911	-1.388891574	-3.2048584260000004	-0.24414062	-0.36621094	-0.061035156	11.36235324	1.0240234620000002	-0.2129394568	-0.12207031	-0.18310547	-0.12207031	-8.9410643	-0.3517089856000001	3.7790771760000004	-0.12207031	-0.12207031	0	-0.16030273560000002	9.71625998	3.4046385800000003	0	-0.12207031	-0.061035156	2.021728534	9.725830072	-0.3517089856000001	-0.061035156	-0.24414062	0.061035156	1549638749.744
-9.298754892	-1.38410643	-2.8268310700000003	-0.12207031	-0.30517578	0.061035156	11.26545378	1.002490216	-0.250024411	0.061035156	0.061035156	-0.061035156	-8.9326902	-0.36606445680000005	3.6917480040000004	-0.12207031	-0.061035156	0	-0.10048827880000001	9.5870607	3.4046385800000003	-0.061035156	0.061035156	-0.061035156	2.390185504	9.646875000000001	-0.0095703125	-0.061035156	-0.12207031	0.18310547	1549638749.784
-9.298754892	-1.2034667932	-2.686865216	-0.18310547	0.061035156	0	11.04653354	0.9582275360000001	-0.25839844240000004	0.12207031	0.18310547	0	-8.9326902	-0.36606445680000005	3.6917480040000004	-0.12207031	0.24414062	0	-0.17944336060000002	9.399243210000002	3.3914795320000004	-0.12207031	0.12207031	0	2.300463858	9.6385009	0.0035888672120000004	-0.30517578	0.30517578	0.48828125	1549638749.824
-9.515283246000001	-1.2884033540000002	-3.011059604	-0.30517578	-0.061035156	-0.18310547	10.88144568	1.046752896	-0.36965332460000005	0.18310547	0	0	-8.935082968000001	-0.540722644	3.599633786	-0.12207031	0.061035156	0	-0.32180175720000004	9.463842752000001	3.3759277160000005	-0.12207031	0.24414062	0.12207031	1.680786142	9.69592302	-0.32539062500000004	-0.18310547	-0.18310547	0.24414062	1549638749.864
-9.471020468	-1.4020507200000003	-2.94526358	-0.48828125	-0.4272461	-0.18310547	10.984326079999999	1.179541034	-0.423486322	0.24414062	0.061035156	-0.061035156	-8.96499002	-0.6328369110000001	3.6211670320000002	-0.24414062	-0.061035156	0	-0.24404297120000001	9.66003444	3.4907714660000004	-0.061035156	0.30517578	0.061035156	1.7513672120000003	9.646875000000001	-0.34931639400000003	-0.061035156	-0.061035156	0.12207031	1549638749.904
-9.32866214	-1.540820288	-2.593554712	-0.30517578	0.061035156	-0.36621094	11.017822480000001	1.168774411	-0.381616214	0.36621094	0	0	-8.96499002	-0.6328369110000001	3.6211670320000002	-0.30517578	0	-0.061035156	-0.15073241820000002	9.66481929	3.5888672120000003	-0.061035156	0.5493164	-0.061035156	1.924829074	9.61936052	0.06340332068	0.061035156	0.36621094	0.24414062	1549638749.944
-9.478198380000002	-1.409228534	-2.9572264400000003	-0.36621094	-0.24414062	-0.4272461	10.998682100000002	1.085034146	-0.265576178	0.48828125	0.12207031	-0.061035156	-9.027197480000002	-0.6854736419999999	3.523071286	-0.36621094	0.24414062	0	-0.19619140380000002	9.62294928	3.5386230040000006	-0.18310547	0.61035156	0.061035156	1.8650146760000001	9.7485598	-0.025122070680000004	0.061035156	0.12207031	0.12207031	1549638749.984
-9.444701980000001	-1.55158696	-3.15461412	-0.5493164	-0.91552734	-0.5493164	10.95082968	0.9175537140000001	-0.3194091754	0.6713867	0.30517578	-0.18310547	-9.18630342	-0.833813498	3.5135009000000004	-0.48828125	0.18310547	0	0.11604003600000001	9.56672374	3.6821777160000004	-0.30517578	0.8544922	0.12207031	1.7226562500000002	9.723437500000001	-0.03349609424	0	-0.12207031	0.12207031	1549638750.024
-8.89680162	-1.0503417932	-3.0828369600000003	-0.7324219	-0.6713867	-0.6713867	10.910155760000002	0.5825927716	-0.6759033540000001	0.9765625	0.24414062	-0.24414062	-9.18630342	-0.833813498	3.5135009000000004	-0.5493164	0.48828125	0.12207031	0.663940396	9.56672374	3.8711913940000002	-0.30517578	1.5258789	0.12207031	2.115039038	9.59782698	-0.0885253894	0	-0.24414062	0.24414062	1549638750.064
-8.91354982	-0.758447284	-2.9703858800000003	-1.159668	-0.24414062	-1.2207031	11.1350589	-0.015551758180000002	-1.2453369600000002	1.6479492	0.7324219	-0.30517578	-9.451879892000001	-1.982250998	3.716870108	-1.0375977	0.7324219	0.48828125	1.2094482428000002	9.39326178	4.145141574	-0.6713867	2.0141602	0.18310547	1.3996582460000002	9.758129892000001	0.07416992212000001	-0.18310547	-0.7324219	0.24414062	1549638750.104
-9.1193116	-0.2428466754	-3.420190396	-1.8310547	0.061035156	-1.5258789	11.18051718	-0.3541015576	-1.4702392180000001	2.6855469	1.2207031	-0.12207031	-9.363354532	-2.3925780760000004	3.6833741	-1.7700195	0.91552734	0.91552734	1.641308606	9.480590560000001	4.15830072	-0.61035156	2.8076172	0	0.8182617212000002	9.73898912	-0.3014648462	-0.30517578	-2.4414062	-0.12207031	1549638750.144
-9.407617212	0.43186035340000006	-4.447802716000001	-3.0517578	0.24414062	-1.953125	11.00466304	-0.619677716	-2.058813498	3.6010742	0.9765625	-0.12207031	-9.363354532	-2.3925780760000004	3.6833741	-2.9296875	1.2817383	1.2817383	1.7130859620000003	9.688745108	3.6881591460000003	-0.30517578	3.540039	-0.12207031	2.05522464	9.780859620000001	-1.9810547120000002	-0.36621094	-1.3427734	-0.48828125	1549638750.184
-9.688745108	-0.3505126800000001	-5.176342752000001	-4.699707	-0.4272461	-2.0141602	10.990308	-0.808691394	-2.7861572480000003	4.5166016	0.9765625	-0.12207031	-9.098974640000002	-0.20097655760000002	3.2275878600000003	-3.9672852	1.3427734	1.5258789	1.6748047120000003	10.064379500000001	2.778979532	-0.4272461	4.272461	0.12207031	3.2407471040000004	9.36455072	-2.483496106	1.0375977	1.2817383	-1.0986328	1549638750.224
-9.8334964	-0.8960205072	-4.822241214000001	-4.699707	-0.79345703	-1.5869141	11.13266574	-0.6735107428000001	-3.262280252	5.2490234	0.91552734	-0.24414062	-8.408715560000001	0.576611322	2.902197284	-4.3945312	1.159668	1.6479492	1.223803714	10.32995558	1.8542480040000002	-0.6713867	5.065918	0.61035156	3.12111821	9.57150908	-1.5527832460000002	0.9765625	2.5024414	-1.0986328	1549638750.264
-8.748461960000002	-0.6747070288	-4.6021241	-5.1879883	-0.79345703	-1.5869141	11.31091304	-0.16987304320000002	-3.16777356	5.859375	0.9765625	-0.12207031	-8.408715560000001	0.576611322	2.902197284	-4.760742	0.91552734	1.6479492	0.6340332068000001	9.96867662	1.079052716	-0.79345703	5.432129	1.0986328	2.795727536	9.7318116	-1.032397464	0.79345703	2.5634766	-1.2207031	1549638750.304
-8.08811052	-0.8948242212000002	-4.651171924000001	-5.065918	-0.18310547	-1.7700195	11.12070288	0.24643554320000002	-2.6940429320000003	6.1035156	0.7324219	0.12207031	-8.188598740000002	1.035986322	3.0589112400000005	-5.126953	-0.24414062	1.4648438	0.2033691394	9.512890380000002	0.6447998200000001	-0.6713867	5.432129	1.5258789	2.807690396	9.43632788	-1.081445288	0.7324219	2.6855469	-1.4038086	1549638750.344
-8.706591754	-1.1304931610000002	-5.70390625	-4.760742	-0.12207031	-1.8310547	10.790527160000002	0.49406739200000005	-2.918945288	6.0424805	0.7324219	0.36621094	-8.188598740000002	1.035986322	3.0589112400000005	-5.3100586	0	1.4038086	-0.0490478534	9.69233426	0.5562744110000001	-0.5493164	5.2490234	1.953125	2.851953076	9.3573732	-1.2321777160000003	0.48828125	3.112793	-1.159668	1549638750.384
-8.851342752	-1.4247802520000001	-6.492260880000001	-5.126953	-1.4038086	-1.7700195	10.7450679	0.7572509980000001	-3.313720746	5.9814453	0.8544922	0.36621094	-8.487670926	1.282421924	3.3843016200000005	-5.493164	-0.4272461	1.4038086	0.03229980432	10.0895018	0.75366214	-0.5493164	5.493164	2.2583008	2.6210692900000003	9.6217527	-1.5779052520000003	0	3.6621094	-0.91552734	1549638750.424
-8.26875	-1.4965576080000003	-6.02451178	-4.699707	-1.2207031	-1.6479492	11.03935504	1.2010742212	-2.9368896760000003	5.79834	1.0375977	0.4272461	-8.70180661	1.70471196	3.849658246	-5.3100586	-0.18310547	1.4038086	0.0837402356	10.18161592	0.7680175720000001	-0.48828125	5.859375	2.1972656	2.0145507200000004	9.74138179	-2.08752446	-0.36621094	3.8452148	-0.91552734	1549638750.464
-7.9780516200000005	-1.129296875	-6.15610324	-4.638672	-1.159668	-1.8310547	11.212817000000001	1.3853027160000002	-2.545703076	5.554199	0.8544922	0.6713867	-8.70180661	1.70471196	3.849658246	-5.2490234	-0.24414062	1.4648438	-0.1303955072	10.245019960000002	0.5897705072	-0.30517578	5.6762695	2.1362305	1.9798584260000003	9.85622554	-2.2250976440000003	-0.79345703	4.4555664	-0.79345703	1549638750.504
-7.799804712	-1.2549072479999999	-6.55805661	-4.8217773	-1.159668	-1.953125	11.147021760000001	1.2537109620000002	-2.665332068	5.432129	0.5493164	0.6713867	-8.509204074000001	1.7597412140000002	3.85683606	-5.065918	-0.48828125	1.4648438	-0.07895508180000001	10.26894568	0.5802001800000001	-0.4272461	5.126953	2.1972656	0.9402832068000001	9.733007788	-2.004980432	-0.7324219	4.5166016	-0.5493164	1549638750.544
-8.004370108000002	-1.33984375	-6.883447480000001	-4.3945312	-0.9765625	-1.6479492	10.85871556	1.119726538	-2.6533691100000003	5.3710938	0.5493164	0.61035156	-8.589355432000001	1.9930175720000003	4.166674820000001	-5.065918	-0.48828125	1.3427734	0.2392578076	10.32995558	0.7440917932000001	-0.48828125	5.126953	2.0751953	0.21054687500000002	9.80957068	-2.64140625	-1.0375977	3.8452148	-0.9765625	1549638750.584
-8.11083966	-0.9343017572	-7.048535340000001	-3.9672852	-1.5869141	-0.9765625	10.795312500000001	1.118530252	-2.4799072480000004	5.1879883	0.61035156	0.48828125	-8.589355432000001	1.9930175720000003	4.166674820000001	-5.126953	-0.24414062	1.4648438	0.1244140625	10.4292482	0.6759033540000001	-0.4272461	5.004883	1.953125	1.12211911	9.849048020000001	-2.5050292540000005	-1.3427734	4.272461	-0.91552734	1549638750.624
-8.408715560000001	-0.230883786	-7.071264480000001	-4.4555664	-2.6245117	-0.61035156	10.89938948	1.1962890380000002	-2.146142572	4.8828125	0.79345703	0.61035156	-8.14433606	2.3997558900000002	4.02192392	-4.9438477	-0.30517578	1.5869141	-0.2428466754	10.152904860000001	0.46655273560000005	-0.6713867	4.211426	1.8310547	2.560058606	9.789233426000001	-1.943969748	-2.1362305	5.554199	-0.48828125	1549638750.664
-8.91235324	0.028710937500000002	-7.108349640000001	-6.652832	-3.6010742	-1.0986328	10.563232820000001	1.349414038	-1.5491942900000002	4.5166016	0.79345703	0.5493164	-9.578686600000001	0.8266357428000001	3.92861322	-4.3945312	-1.0986328	1.6479492	-0.250024411	10.14333516	0.808691394	-0.8544922	2.8686523	1.5258789	3.2311766200000003	10.321582460000002	-1.259692392	-2.6855469	6.4086914	0.18310547	1549638750.704
-9.05471196	-2.098291034	-5.712280252000001	-8.178711	-3.8452148	-1.0986328	10.158886780000001	1.4798096040000002	-1.221411142	4.0283203	0.48828125	0.24414062	-9.578686600000001	0.8266357428000001	3.92861322	-4.3945312	-1.2817383	1.8920898	-0.47971191100000005	10.3610598	2.3399413940000002	0	3.2348633	1.5258789	3.505126996	10.602710159999999	-0.0657958966	-3.8452148	6.591797	0.79345703	1549638750.744
-9.852636780000001	-4.874877896	-2.4906739200000003	-5.6152344	-1.7089844	-0.61035156	10.376611420000001	1.95234375	-0.71538089	3.6621094	0.061035156	-0.18310547	-9.532031250000001	-1.063500998	3.93339856	-4.638672	-0.48828125	1.4648438	-0.6304443390000001	10.3012455	3.5553711060000004	0.5493164	4.0893555	1.2817383	3.4429199280000002	10.8216304	0.732128894	-4.5166016	5.92041	1.5258789	1549638750.784
-10.71875	-4.181030252	-2.60671376	-3.4179688	-1.5869141	-0.79345703	10.64816942	2.25261232	0.1770507788	3.90625	-0.30517578	-0.36621094	-11.154199280000002	0.03588867212	4.514794928000001	-4.9438477	-1.4038086	1.5869141	-0.9929199280000001	9.589452880000001	3.7204589660000003	0.36621094	3.90625	1.3427734	3.198876996	10.35866664	-0.2524169928	-3.479004	5.859375	2.6245117	1549638750.824
-8.787939300000001	-3.017041034	-2.9907226440000003	-4.333496	-1.3427734	-1.5258789	11.022607820000001	2.560058606	-0.17465820680000002	4.211426	0.24414062	-0.5493164	-11.154199280000002	0.03588867212	4.514794928000001	-4.0283203	-0.4272461	2.1362305	-0.6077148560000001	10.44240764	3.7611327880000003	0.061035156	3.7841797	1.159668	2.5205810700000004	10.16486772	-1.594653354	-1.8310547	6.5307617	2.8686523	1549638750.864
-7.8512451080000005	-2.7526612400000006	-1.8566405760000002	-3.9672852	-0.91552734	-0.79345703	11.483178420000002	3.0026855040000004	-0.9055908540000002	4.0283203	0.24414062	-0.8544922	-10.06677266	-0.7668212860000001	3.7874510800000003	-3.8452148	2.0751953	1.7700195	-0.641210962	10.27373004	3.6427001800000003	0	5.2490234	0.48828125	3.6929442900000002	7.765112320000001	-2.8328125	1.7700195	6.7749023	4.1503906	1549638750.904
-8.125195288	-1.6783935700000001	-2.1509277160000004	-4.333496	-0.5493164	-0.79345703	11.35397914	2.9010009000000005	-0.0909179712	4.0893555	0.30517578	-0.30517578	-8.338134980000001	-0.35888672120000004	2.680883786	-4.211426	0.48828125	1.3427734	-1.77290036	8.756836060000001	2.8041014400000006	-0.30517578	4.5166016	0.6713867	2.1616942900000002	9.48896466	-1.4738280760000002	2.9907227	9.094238	5.2490234	1549638750.944
-8.59294429	-1.3948730040000001	-2.7502685700000002	-4.0283203	-1.159668	-1.159668	10.54409146	2.64738768	0.34094239200000004	4.0283203	0.4272461	0	-8.338134980000001	-0.35888672120000004	2.680883786	-3.8452148	0.6713867	1.4648438	-1.7752929320000002	8.388378894	2.65576178	-0.30517578	3.4179688	1.0375977	2.20236821	9.925610520000001	-1.31352536	3.112793	6.4697266	6.958008	1549638750.984
-8.94465306	-1.1699707068	-2.3734375	-3.540039	-0.5493164	-1.159668	10.0631839	2.527758786	-0.47851562500000006	3.7231445	0.4272461	0	-8.63601088	-0.531152356	2.8244384000000005	-3.90625	0	1.2817383	-1.070678714	9.01044928	3.0947998200000004	0.12207031	3.90625	0.8544922	2.996704074	11.105151260000001	-1.300366214	4.8217773	6.0424805	6.652832	1549638751.024
-10.076342360000002	-1.2058593750000002	-4.035082968	-4.699707	-0.8544922	-1.5869141	10.50461412	2.3399413940000002	-0.29069824280000006	3.479004	-0.24414062	-0.30517578	-8.988915740000001	-0.5084228534	3.53742662	-3.9672852	0.30517578	1.4038086	-1.008471646	9.591845746	3.064892572	0.5493164	3.7231445	0.4272461	1.5587646760000002	12.05022014	-0.931909146	5.065918	8.239746	4.8828125	1549638751.11
-9.220996106000001	-1.644897464	-3.4142089660000003	-5.126953	-2.0751953	-1.4648438	10.723535340000002	2.0659912140000003	-0.3014648462	3.6621094	-0.061035156	-0.48828125	-8.9326902	-0.477319339	3.6211670320000002	-3.9672852	0.36621094	1.4038086	-0.6328369110000001	9.683960160000002	3.0804442900000004	0.36621094	3.540039	0.30517578	0.32539062500000004	11.51547824	-1.1675781250000001	4.211426	7.5683594	3.2958984	1549638751.143
-8.906372300000001	-1.528857428	-2.0145507200000004	-3.8452148	-1.4648438	-0.79345703	10.88742662	1.7298339660000002	-0.20217285340000002	3.8452148	0.24414062	-0.48828125	-8.58696286	-0.11484375000000001	3.2562989200000003	-3.90625	0.24414062	1.3427734	-0.45339357	9.62653804	2.895019568	0.12207031	3.8452148	0.24414062	-0.860131839	9.9782473	-0.14714355040000002	4.0283203	6.225586	1.5869141	1549638751.183
-8.78554712	-1.0551269568000001	-2.5636474640000007	-3.2958984	0.24414062	-0.7324219	11.136254500000001	1.373339856	-0.2260986322	3.8452148	0.36621094	-0.36621094	-8.58696286	-0.11484375000000001	3.2562989200000003	-3.8452148	0.12207031	1.4038086	-0.5790038940000001	9.38488768	2.6509764400000004	-0.12207031	3.7841797	0.48828125	-0.3229980432	8.62285144	0.9881347840000001	4.0283203	3.6010742	0.5493164	1549638751.223
-9.406420926000001	-1.038378894	-2.978759784	-3.540039	-0.61035156	-0.91552734	11.374316100000001	1.0922119110000001	-0.45339357	3.9672852	0.7324219	-0.12207031	-8.618066394000001	0.0681884784	3.1940917540000004	-3.7231445	0.24414062	1.4038086	-0.811083966	9.508105432	2.5385253600000004	-0.36621094	3.7841797	0.91552734	2.04924321	9.095385880000002	2.141357428	3.2348633	4.4555664	-0.4272461	1549638751.263
-10.21511232	-0.36845702880000003	-2.7909423920000003	-4.333496	-0.8544922	-0.24414062	11.614770860000002	1.1903076080000001	-0.6854736419999999	3.9672852	1.2207031	0.12207031	-8.576196580000001	-0.0729736322	2.9703858800000003	-3.540039	-0.24414062	1.2207031	-0.915161142	9.840673920000002	2.47631839	-0.61035156	3.7841797	1.4648438	7.134667932000001	8.730517572	0.9977050720000001	1.4648438	3.90625	-0.18310547	1549638751.303
-9.558349640000001	-1.717871106	-3.8747802520000003	-4.3945312	0.24414062	-1.2207031	11.783447480000001	1.4223876800000002	-1.100585962	4.0283203	0.8544922	0.30517578	-8.576196580000001	-0.0729736322	2.9703858800000003	-3.540039	-1.0986328	1.0375977	-0.88645018	10.29646016	2.6772949280000002	-0.5493164	3.7231445	1.7700195	5.98383786	8.20534694	-1.129296875	0.61035156	2.746582	-0.91552734	1549638751.343
-10.8120607	-4.700219748	-4.596142572000001	-1.3427734	-0.24414062	-1.7089844	12.15429712	1.65805661	-1.546801718	4.1503906	0.9765625	0.36621094	-9.66003444	-0.343334964	3.5924560700000003	-3.7841797	-1.5258789	0.9765625	-0.3229980432	11.111133180000001	2.8675048920000004	-0.4272461	3.7231445	1.7700195	-2.094702176	9.701904254	-0.0897216754	2.5634766	5.79834	-2.8076172	1549638751.383
-10.11940944	-2.46794429	-4.559057608	-2.5634766	-3.479004	-0.6713867	12.31459964	1.83151857	-1.71667482	4.4555664	1.2817383	0.24414062	-10.023705580000001	1.2608886780000002	3.267065396	-4.333496	0.061035156	1.4038086	0.2835205072	11.33842752	2.268164038	-0.48828125	4.272461	1.3427734	2.5337402160000004	13.48935504	3.21921376	-0.9765625	-2.9907227	-2.8076172	1549638751.423
-7.558154254000001	-1.214233426	-3.7814697480000006	-4.8217773	0.18310547	-0.6713867	11.88513228	1.7681152160000002	-1.77290036	4.8217773	1.0986328	0.36621094	-10.023705580000001	1.2608886780000002	3.267065396	-3.9672852	1.2817383	1.5258789	0.19499511780000003	10.704394960000002	1.28122554	-1.0986328	5.2490234	0.9765625	4.013549820000001	9.937573380000002	0.15910644960000003	1.8310547	2.6245117	-1.4038086	1549638751.463
-8.716162140000002	-1.7788817900000002	-5.450292932000001	-3.112793	2.319336	-1.953125	11.414990020000001	1.7286376800000003	-2.0289062500000004	4.8217773	1.5869141	0.4272461	-9.69951178	1.296777356	2.469140576	-4.272461	-0.18310547	0.9765625	-1.000097644	10.654150360000001	0.709399411	-1.5869141	5.065918	1.4648438	3.734814496	9.29157698	-1.604223642	1.8310547	2.1362305	-1.7089844	1549638751.503
-10.565625	-2.141357428	-7.5198732	-5.6152344	-3.2958984	-2.0141602	11.087207460000002	2.00258786	-2.4583741	4.5776367	1.4648438	0.24414062	-9.869384980000001	1.006079074	3.6415038940000004	-4.4555664	-0.18310547	1.2207031	-1.2178222840000001	11.28220198	0.7680175720000001	-1.4038086	3.9672852	1.8920898	2.062402356	10.42565944	-1.1173339660000001	1.159668	1.6479492	-2.319336	1549638751.543
-8.846557608000001	-2.4021484620000004	-4.807885880000001	-5.493164	-1.5869141	-1.159668	10.9998777	2.19997554	-2.7526612400000006	4.333496	0.6713867	0	-9.869384980000001	1.006079074	3.6415038940000004	-4.4555664	0.48828125	1.2817383	-0.5108154254	10.67807608	1.284814496	-0.36621094	4.333496	1.0986328	1.95234375	10.614673020000001	-1.0958007788	1.3427734	1.0986328	-2.380371	1549638751.583
-7.16816394	-2.295678714	-3.708496106	-4.1503906	0.4272461	-1.4648438	10.503417540000001	1.9391846040000003	-2.3435302520000003	4.4555664	0.5493164	0.12207031	-8.77358426	1.592260782	3.12351088	-4.5776367	0.6713867	1.159668	-0.5191894568000001	9.42077626	0.805102536	-0.30517578	5.1879883	0.79345703	0.9366943390000001	10.35507788	-1.4570800720000001	1.5869141	-0.061035156	-2.8076172	1549638751.623
-7.1250978400000005	-2.192797824	-4.458569290000001	-3.4179688	-0.5493164	-1.6479492	9.74736322	1.562353534	-2.062402356	4.4555664	0.91552734	0.18310547	-8.047436600000001	2.0911132200000004	2.802905252	-4.333496	0.18310547	1.2207031	-0.832617212	8.906372300000001	0.15671386780000002	-0.9765625	4.333496	1.159668	1.8386962860000002	9.786840560000002	-1.3829101440000002	1.4038086	1.4038086	-2.8686523	1549638751.663
-7.62753894	-1.9140625000000002	-4.9311032400000006	-3.2348633	-0.79345703	-1.5869141	9.62294928	1.3972655760000001	-2.414111322	4.272461	1.0375977	0.24414062	-8.047436600000001	2.0911132200000004	2.802905252	-4.0893555	0.12207031	1.159668	-0.6806884980000001	8.883642572	0.4091308606000001	-0.91552734	3.7231445	1.2817383	2.136572284	8.97575679	-1.3864990020000003	1.2207031	3.112793	-2.5634766	1549638751.703
-7.766308606000001	-1.6927490020000002	-5.37492662	-3.2348633	-0.6713867	-1.3427734	9.874170320000001	1.408032248	-2.2107422120000004	4.0283203	0.61035156	0.4272461	-7.939770468000001	2.062402356	2.8232422120000003	-4.0283203	0.24414062	1.0375977	-0.6160888580000001	8.748461960000002	0.5802001800000001	-0.30517578	4.272461	1.0375977	1.41042482	9.04992662	-1.6736084260000001	1.0375977	2.9296875	-2.2583008	1549638751.743
-8.32617212	-2.026513678	-5.268457068	-3.2958984	-1.0375977	-1.0986328	10.120605040000001	1.4331542540000002	-1.8255371400000002	3.6010742	0.4272461	0.61035156	-8.177832068	2.80051268	2.902197284	-3.6621094	0.24414062	0.91552734	-0.9713867212000001	9.19946286	0.4354492212	-0.24414062	3.8452148	1.159668	0.5957519568	9.18391124	-1.774096646	0.48828125	2.6245117	-2.2583008	1549638751.783
-9.414794928000001	-2.195190396	-4.9442626800000005	-2.4414062	-1.6479492	-0.6713867	10.47709964	1.5527832460000002	-1.7657226440000002	3.1738281	0.48828125	0.61035156	-8.177832068	2.80051268	2.902197284	-3.112793	-0.36621094	0.79345703	-1.27524411	9.8251223	0.6340332068000001	-0.36621094	2.9296875	1.4038086	0.2918945288	9.49973143	-1.753759784	0.30517578	2.4414062	-2.2583008	1549638751.823
-9.189892572	-1.27763678	-4.76721196	-1.7700195	-0.12207031	0.18310547	10.87905252	1.7896484620000002	-1.4056396760000003	2.6855469	0.4272461	0.48828125	-8.79990216	2.5803954680000003	3.48598642	-2.6855469	-0.4272461	0.61035156	-1.2477295320000001	10.42685504	1.1424560700000002	-0.12207031	2.5024414	1.2817383	1.0946044928	10.23903804	-1.0419677520000001	-0.48828125	1.4038086	-2.0751953	1549638751.863
-8.7963134	-0.5455078076000001	-5.325878894000001	-1.7089844	-0.18310547	0.48828125	11.1015625	1.963110324	-0.9642089660000001	2.1972656	0.061035156	0.24414062	-8.78076178	2.219116214	3.581689496	-2.6245117	-0.5493164	0.4272461	-1.2453369600000002	10.772583360000002	1.7250488220000002	0.18310547	2.1972656	1.0375977	1.9176513580000003	10.43403354	-1.0826415740000002	-1.3427734	1.4038086	-1.8920898	1549638751.903
-9.640893570000001	-0.22011719240000002	-6.01972644	-2.6855469	-0.48828125	0.61035156	11.228369600000002	1.93439946	-0.47851562500000006	1.8920898	-0.061035156	0.12207031	-8.86210962	2.04326178	3.585278354	-2.380371	-1.5258789	0.4272461	-1.1699707068	10.618261780000001	2.20236821	0.18310547	1.4038086	0.8544922	2.4990478240000003	10.140942000000003	-1.6520751800000002	-1.953125	2.1972656	-1.5258789	1549638751.943
-10.401733720000001	-1.415209964	-5.50771466	-3.90625	-2.8686523	0.061035156	11.270239120000001	1.81357428	0.14833984620000001	1.6479492	0.12207031	0.061035156	-9.4004393	1.2441405760000002	3.8460692900000004	-2.1362305	-1.3427734	0.6713867	-0.8673096040000001	10.602710159999999	2.62705072	-0.061035156	0.7324219	0.36621094	3.15102536	10.54409146	-1.197485324	-2.6855469	2.8686523	-0.79345703	1549638751.983
-9.74257788	-3.1175292540000004	-3.8711913940000002	-3.9672852	-1.4648438	-0.12207031	11.425757280000001	1.9607177520000003	0.6842773560000001	1.2817383	0.18310547	-0.12207031	-10.345508180000001	0.699829074	3.9094726440000005	-1.7700195	-1.7700195	0.5493164	-1.149633786	10.557250900000001	3.23356929	0	1.0375977	0.4272461	3.3675537140000005	10.770190200000002	0.3146240216	-4.5776367	1.8310547	0.5493164	1549638752.023
-9.317895468000001	-4.301855432000001	-1.947558606	-2.1972656	-0.7324219	0.061035156	11.560937500000001	2.387792932	0.8577392572	0.8544922	-0.48828125	-0.24414062	-10.66970198	0.037084961060000005	3.6283447480000004	-1.4038086	-0.36621094	0.48828125	-1.5575683900000001	10.13017572	3.69533696	0.24414062	0.79345703	0.48828125	4.663134784	9.60739766	0.7668212860000001	-4.699707	1.4648438	2.9907227	1549638752.063
-9.408813400000001	-3.6008300720000004	-1.144848642	-1.2207031	-0.4272461	0.18310547	11.319287140000002	2.62705072	0.765625	0.9765625	-0.5493164	0.061035156	-10.19836412	-0.18303222840000002	2.96560054	-1.0375977	-0.18310547	0.61035156	-1.638916034	9.1109375	3.8065917540000007	0.12207031	1.0986328	0.24414062	4.61169429	9.175537140000001	0.3158203076	-2.9296875	3.540039	5.6152344	1549638752.103
-9.504516574	-2.854345746	-1.5958496400000002	-1.0375977	0.061035156	-0.18310547	10.67209514	2.6210692900000003	0.6232665740000001	1.159668	0.18310547	0.30517578	-9.957910340000002	-0.5096191394	2.5002441100000006	-1.0986328	-0.18310547	0.7324219	-1.7609375	9.09179712	3.7659179320000007	-0.061035156	1.0375977	0.24414062	2.080346646	11.20205072	1.00129393	-2.1972656	3.9672852	5.859375	1549638752.143
-9.23774411	-2.3076415740000003	-1.899707068	-1.2207031	-0.8544922	-0.12207031	10.4974366	2.77419429	0.6053222644	0.8544922	0.061035156	0.061035156	-9.394457968000001	-0.7046142572	2.775390576	-0.91552734	0.79345703	0.5493164	-1.8614257200000002	9.42915036	3.8221435700000006	0.18310547	1.159668	0.18310547	1.156811502	11.308520860000002	-1.5575683900000001	0.79345703	1.5258789	6.5307617	1549638752.184
-8.829809800000001	-1.81357428	-1.9415771760000002	-2.0141602	-0.36621094	-0.4272461	10.614673020000001	2.78496106	0.7859619110000001	0.5493164	-0.5493164	0.12207031	-8.957812500000001	-0.9187500000000001	2.548095746	-1.0375977	-0.36621094	0.30517578	-1.9690917540000001	9.103759980000001	3.8400878600000006	0.36621094	1.0986328	0	1.0347900360000002	11.2379393	0.454589856	1.6479492	2.6855469	5.92041	1549638752.223
-8.75444339	-1.9140625000000002	-1.9224365020000003	-1.5869141	-0.5493164	-0.8544922	10.394556200000002	2.4727295320000002	1.069482428	0.5493164	-0.36621094	0.061035156	-8.795117212000001	-0.84816893	2.69523912	-0.79345703	0.61035156	0.30517578	-1.7346191100000001	8.991308606	3.8400878600000006	0.36621094	0.79345703	0	1.0443603240000001	11.380298020000001	0.36606445680000005	2.746582	2.2583008	5.6152344	1549638752.263
-8.403930710000001	-2.044457968	-1.4391357820000001	-1.2207031	-0.18310547	-0.48828125	10.20554164	2.118627896	1.0958007788	0.5493164	-0.12207031	0	-8.661132788000002	-0.9187500000000001	2.721557608	-0.8544922	0.12207031	0.12207031	-1.3230957460000001	8.85373552	3.899902356	0.24414062	0.8544922	-0.12207031	1.5599609620000003	10.155298020000002	0.6759033540000001	4.3945312	5.126953	5.554199	1549638752.303
-8.28430162	-1.489379892	-1.28361821	-0.30517578	0.9765625	-0.12207031	10.30602986	1.7788817900000002	1.0646972840000002	0.5493164	-0.061035156	0	-8.498437500000001	-0.8445800720000001	2.8064941100000005	-0.79345703	0.4272461	0.18310547	-1.21901857	8.69103984	3.8604248200000004	0.12207031	0.8544922	-0.12207031	0.8637207068000001	10.29526358	0.5598632788000001	4.211426	5.6762695	4.0893555	1549638752.343
-8.557055710000002	-0.8577392572	-1.7896484620000002	-0.5493164	0.9765625	-0.18310547	10.44958516	1.522875998	1.113745108	0.5493164	0.061035156	0.061035156	-8.271142572	-0.8421875000000001	2.76223143	-0.6713867	0.061035156	0.24414062	-1.259692392	8.720947480000001	3.7838623200000003	-0.061035156	0.6713867	0.12207031	-0.840991214	9.431542932000001	0.6711181610000001	2.1972656	2.5024414	2.380371	1549638752.383
-9.289184800000001	-0.454589856	-1.8793701080000003	-0.7324219	0.5493164	-0.18310547	10.64577626	1.3637695680000002	1.0886230432000001	0.5493164	0.061035156	0.12207031	-8.336938400000001	-0.949853534	3.0565185700000006	-0.48828125	-0.12207031	0.24414062	-1.070678714	8.8046875	3.8245362400000005	-0.061035156	0.4272461	0.24414062	0.04306640576	7.9242187500000005	1.6532714660000003	2.9907227	0.48828125	1.0986328	1549638752.422
-9.777270468000001	-0.28471679320000004	-2.101879892	-0.6713867	1.5258789	-0.12207031	10.820434800000001	1.118530252	0.9821533540000001	0.48828125	0	0.24414062	-8.559448380000001	-1.181933606	3.2239991	-0.61035156	-0.12207031	0.24414062	-0.7201660340000001	8.931494110000001	3.9621094240000003	0.12207031	0.48828125	0.18310547	0.9821533540000001	7.4265625	1.4810058900000003	3.3569336	-1.2817383	0.24414062	1549638752.462
-10.18640126	-0.34572753600000006	-2.7454834260000003	-0.9765625	1.7700195	-0.12207031	11.01901808	0.876879892	0.7488769568000001	0.48828125	-0.12207031	0.36621094	-8.7963134	-1.24294429	3.369946286	-0.7324219	-0.30517578	0.4272461	-0.6232665740000001	9.27722194	4.10207518	0.18310547	0.48828125	0.30517578	2.749072284	8.387182608000002	1.8255371400000002	3.2348633	-2.1972656	-0.61035156	1549638752.502
-11.72961412	0.1985839856	-2.948852536	-1.4648438	-0.12207031	0.4272461	11.394653060000001	0.763232428	0.657958966	0.6713867	0	0.4272461	-8.756836060000001	-1.238159146	3.5960449280000004	-0.8544922	-0.4272461	0.5493164	-0.6316406250000001	9.646875000000001	4.088916034	0.18310547	0.4272461	0.48828125	9.197070288	9.096582068	1.74299321	1.0986328	-0.61035156	-0.48828125	1549638752.542
-11.69970746	-0.8673096040000001	-3.8197509000000003	-2.0751953	-0.91552734	0.36621094	11.5944339	0.6244628600000001	0.6316406250000001	0.91552734	0	0.5493164	-8.793920926	-1.081445288	3.494360324	-0.9765625	-1.5869141	0.61035156	-0.5562744110000001	9.942358720000001	3.96569838	0.061035156	0.18310547	0.7324219	7.7615235600000005	8.65634784	0.7668212860000001	-0.79345703	0.18310547	-1.0986328	1549638752.582
-9.6552491	-3.726440396	-3.59484874	-1.6479492	-0.91552734	-0.24414062	11.612377700000001	0.619677716	0.462963858	0.91552734	0	0.5493164	-9.518872300000002	-0.7129882787999999	4.252807608	-0.7324219	-0.6713867	0.4272461	-0.35888672120000004	10.724731920000002	3.899902356	-0.061035156	0.24414062	0.8544922	1.5527832460000002	9.029589660000001	-1.9774658540000003	1.159668	-1.953125	-3.112793	1549638752.622
-9.9016848	-4.181030252	-3.70131839	1.6479492	0.12207031	0.061035156	11.766699280000001	0.9785644568000001	-0.03588867212	1.0375977	-0.061035156	-0.12207031	-10.747461060000001	-0.4426269568000001	4.183422824	-0.91552734	-1.8310547	0.36621094	-0.05144042932000001	11.303735520000002	3.8400878600000006	0.061035156	0.61035156	0.7324219	5.9766603400000005	11.66022914	1.178344748	0.9765625	1.5869141	-1.2817383	1549638752.662
-8.80947284	-2.6916503600000006	-3.5589599640000005	-0.36621094	-1.5869141	0.061035156	12.157885880000002	1.565942392	-0.4486083966	1.2207031	0	-0.24414062	-10.71635782	0.308642572	4.398754892	-0.5493164	1.7700195	0.8544922	-0.2619873004	10.73190944	3.1641846040000003	-0.061035156	1.2207031	0.24414062	2.381811502	11.78464308	1.723852536	-0.061035156	-0.4272461	-2.0141602	1549638752.702
-7.567724640000001	-2.0923096040000004	-3.0900146760000005	-0.061035156	1.2207031	-0.30517578	11.533423020000003	1.8614257200000002	-0.06699218750000001	1.159668	0.18310547	0.12207031	-9.45786142	0.5455078076000001	2.50622554	-0.61035156	0.12207031	0.48828125	-1.1627929712000002	9.564331070000001	2.25261232	-0.5493164	1.4038086	0.12207031	2.6306396760000004	9.518872300000002	-1.5563721040000003	0.6713867	-0.91552734	-2.0141602	1549638752.742
-9.026000900000001	-2.304052716	-4.1331787140000005	0.48828125	0.5493164	-0.24414062	10.684058	1.9810547120000002	-0.2129394568	0.91552734	0.61035156	0.24414062	-9.43632788	0.838598642	2.665332068	-0.61035156	0.48828125	0.24414062	-1.8781738220000002	9.62653804	1.7884521760000003	-0.6713867	0.7324219	0.4272461	1.6341308900000002	9.36933606	-1.717871106	0.9765625	-0.30517578	-2.1972656	1549638752.782
-9.614575180000001	-1.818359424	-4.48847644	-0.61035156	-0.30517578	0.24414062	10.58955072	2.128198282	-0.891235324	0.5493164	0.48828125	0	-9.262865920000001	1.13647464	2.4846923920000004	-0.61035156	-0.4272461	0	-1.753759784	10.21391574	2.0061767180000003	-0.30517578	0.5493164	0.4272461	2.0097655760000004	9.76770018	-1.240551718	0.30517578	-1.159668	-2.2583008	1549638752.822
-8.49365216	-1.2309814300000002	-3.2634764400000003	0.061035156	-0.061035156	0.12207031	10.80727536	2.14973143	-0.994116214	0.5493164	0.48828125	0	-8.8046875	0.9127685700000001	3.06848143	-0.12207031	0.91552734	-0.061035156	-1.427172824	9.630126800000001	2.3746337860000004	0.18310547	0.7324219	-0.061035156	2.1712646760000003	9.521264480000001	-1.524072284	0.4272461	-1.8310547	-2.1362305	1549638752.862
-8.004370108000002	-0.9271240020000001	-2.9057862400000003	0.5493164	0.8544922	-0.36621094	10.294067000000002	1.7501709260000002	-0.29069824280000006	0.30517578	-0.18310547	0.18310547	-8.060595746	0.8613281250000001	2.8088867800000004	-0.30517578	-0.5493164	-0.24414062	-1.35180661	8.730517572	2.2107422120000004	0	0.36621094	-0.061035156	2.2478271760000004	9.213818390000002	-1.795629892	0.61035156	-2.1362305	-2.319336	1549638752.911
-8.334545926	-1.302758786	-3.660644568	0.48828125	0.5493164	-0.36621094	9.60859375	1.238159146	-0.20935058900000003	0.36621094	0.30517578	0.061035156	-8.145532248	0.80390625	2.9943116	0	0.36621094	-0.18310547	-0.8589355432	8.66472194	2.2849121400000003	-0.30517578	-0.061035156	0.12207031	2.6964355040000005	9.081030252000001	-1.51330571	0.7324219	-0.9765625	-2.380371	1549638752.945
-8.86091304	-1.4463134979999999	-4.2875000000000005	0.79345703	0	-0.24414062	9.661230432000002	0.9055908540000002	-0.35649413939999997	0.36621094	0.30517578	0.061035156	-8.145532248	0.80390625	2.9943116	-0.12207031	-0.30517578	-0.24414062	-0.2763427716	8.7795652	2.469140576	-0.24414062	0.30517578	-0.061035156	2.536132788	9.1623777	-1.178344748	0.6713867	-0.24414062	-2.0751953	1549638752.982
-8.826220746	-0.9354980432000001	-4.179833966	0.8544922	-0.7324219	0	10.091894960000001	0.805102536	-0.061010742800000003	-0.061035156	0.061035156	-0.12207031	-8.31301268	1.0551269568000001	3.2885987400000003	0.18310547	0.48828125	-0.18310547	-0.47851562500000006	8.83579074	2.140161142	-0.12207031	0.30517578	-0.12207031	2.213134784	9.51169429	-1.156811502	0.12207031	-0.18310547	-1.5258789	1549638753.022
-8.6766848	-0.80988768	-3.77189946	0.61035156	-0.48828125	0.30517578	10.4388179	0.8254394568000001	-0.1363769568	-0.36621094	-0.061035156	0	-8.059399460000002	1.2417480040000002	3.140258786	0.4272461	0.12207031	-0.24414062	-0.8756836060000002	8.92670926	2.00258786	-0.12207031	-0.30517578	0.12207031	1.9487548920000002	9.26047374	-1.15441893	-0.24414062	-0.61035156	-1.4648438	1549638753.062
-8.73171376	-0.793139676	-4.02192392	1.159668	0.061035156	0.48828125	10.681664840000002	0.9366943390000001	-0.31223143000000003	-0.5493164	0.061035156	0.24414062	-7.912255890000001	1.262084964	2.9727783540000003	0.61035156	-0.48828125	-0.36621094	-0.88046875	9.16716304	2.1880126800000004	-0.12207031	-0.6713867	0.24414062	1.2261962860000002	9.4255616	-1.6999267180000002	-0.79345703	-1.4648438	-1.5869141	1549638753.102
-8.69702176	-0.0478515625	-4.549487320000001	0.79345703	0.30517578	0.61035156	10.81564946	1.0862304712000002	-0.269165036	-0.7324219	0.061035156	0.24414062	-8.766406250000001	0.740502896	3.5422119600000004	0.6713867	-0.91552734	-0.36621094	-0.52995607	9.82033696	2.528955072	-0.061035156	-0.9765625	0.12207031	1.6879638580000003	9.4004393	-1.943969748	-0.8544922	-0.7324219	-1.6479492	1549638753.142
-9.505712860000001	-0.0909179712	-4.538720746	0.6713867	-0.12207031	1.159668	10.9568116	1.031201178	-0.17465820680000002	-0.8544922	-0.12207031	0.12207031	-8.955419928000001	0.16987304320000002	3.8795653960000003	0.36621094	0	-0.36621094	-0.25480957460000003	10.1313723	2.9679932100000004	0.24414062	-0.79345703	-0.24414062	2.7610351440000005	9.455468750000001	-1.886547824	-1.7089844	-0.061035156	-1.3427734	1549638753.182
-10.86469748	0.05144042932000001	-5.018432608	-1.3427734	-0.79345703	1.0986328	11.167358720000001	0.8613281250000001	0.0729736322	-0.8544922	-0.12207031	0.12207031	-9.264062500000001	0.500048822	3.6546630400000004	0.12207031	-1.7089844	-0.30517578	-0.45937500000000003	10.490259080000001	2.9117675720000005	0	-1.0986328	-0.061035156	3.563745108	10.04045378	-1.06589357	-2.746582	0.61035156	-0.7324219	1549638753.222
-11.65065944	-1.6353271760000003	-4.19538588	-2.319336	-1.4038086	0	11.851635880000002	1.4044433900000002	0.2536132788	-1.2207031	-0.12207031	-0.48828125	-10.503417540000001	0.20935058900000003	4.200170926	0.48828125	-1.5869141	-0.18310547	-0.2990722644	11.465234620000002	3.40942392	-0.18310547	-1.4648438	-0.24414062	4.377221646000001	10.463940200000001	0.062207030760000004	-3.90625	0.18310547	-0.061035156	1549638753.262
-10.612279860000001	-3.2311766200000003	-3.0182373200000003	-0.7324219	-0.61035156	-0.24414062	12.453369600000002	2.1796386780000003	0.517993161	-1.3427734	-0.48828125	-0.7324219	-11.368335159999999	-0.9582275360000001	5.019628894	0.48828125	-0.36621094	-0.24414062	-0.7046142572	11.49873004	4.31142572	0.30517578	-0.79345703	-0.7324219	5.1751467600000005	10.73908696	1.235766574	-4.4555664	-0.7324219	2.0751953	1549638753.302
-9.04155252	-3.0014891200000005	-0.8708984620000001	0.30517578	-2.1362305	0.4272461	12.069360520000002	2.2490234620000003	0.974975589	-1.2207031	-0.8544922	-0.30517578	-10.11103534	-0.879272464	3.9393798920000007	0.4272461	1.2207031	-0.30517578	-1.0886230432000001	9.56552716	4.157104532	0.30517578	-0.8544922	-1.0375977	5.60700679	10.43403354	1.5145019960000001	-3.7231445	-0.36621094	5.126953	1549638753.342
-8.57380342	-2.605517572	-0.1387695288	0.24414062	-0.18310547	-0.061035156	11.1266848	1.870996106	0.8673096040000001	-0.79345703	0	0.30517578	-9.01044928	-0.6818847840000001	2.32917482	0.6713867	-0.30517578	-0.18310547	-1.715478534	8.254394568	3.9154540740000003	-0.24414062	-0.91552734	-0.5493164	2.159301718	10.90058606	1.888940396	-1.8310547	-1.0375977	6.164551	1549638753.382
-10.02729532	-2.642602536	-1.8650146760000001	1.6479492	1.2207031	-0.61035156	10.490259080000001	1.9595214660000002	0.6818847840000001	-0.9765625	0.30517578	0.24414062	-9.89809604	-1.0455566100000002	3.093603534	0.8544922	0	-0.061035156	-1.7023192900000002	9.247314300000001	4.088916034	0	-0.9765625	-0.24414062	0.08493652160000001	12.08132338	1.337451178	-1.2817383	-0.91552734	5.3710938	1549638753.422
-9.14682608	-2.313623004	-2.2203125000000004	0.8544922	-0.5493164	-0.061035156	10.89580072	2.396167032	0.594555661	-1.2817383	-0.61035156	-0.061035156	-8.97097194	-1.37214357	2.8017089660000005	0.8544922	0.91552734	-0.36621094	-1.629345746	9.34421376	4.250415036	0.6713867	-0.4272461	-0.48828125	0.37084961060000005	11.343212860000001	0.7369140380000001	-0.36621094	-2.380371	4.638672	1549638753.462
-8.23166484	-1.623364218	-1.299169928	0.5493164	0.061035156	0	10.940063400000001	2.231079074	0.8194580072000001	-1.0986328	-0.91552734	0.30517578	-8.66950679	-1.191503894	3.04216304	1.0375977	0.36621094	-0.36621094	-1.9894287140000002	8.380004892	3.98483876	0.48828125	-0.91552734	-0.5493164	0.7524658540000001	10.25817842	1.355395468	0.91552734	-0.061035156	4.0893555	1549638753.502
-8.2173098	-1.320703076	-0.745288089	1.0986328	1.0986328	-0.061035156	10.344311600000001	1.8446777160000003	1.259692392	-0.7324219	-0.18310547	0.5493164	-8.120410340000001	-0.8015136780000001	2.483496106	1.2817383	0.30517578	-0.30517578	-1.726245108	8.250805710000002	3.8281250000000004	0.12207031	-1.2207031	-0.18310547	1.1125488220000002	9.07026358	1.412817392	1.5258789	2.0751953	3.2958984	1549638753.542
-8.628832968000001	-1.471435504	-1.129296875	1.2817383	1.7700195	0.12207031	10.40053714	1.701123004	1.02163089	-0.8544922	0.12207031	0.61035156	-8.335742212000001	-1.166381839	2.7969239200000002	1.4648438	0.061035156	-0.36621094	-1.3362548920000001	8.48049321	3.9908202880000005	0.30517578	-1.0375977	-0.18310547	0.2954833966	7.923022660000001	1.3948730040000001	2.4414062	1.953125	1.8310547	1549638753.582
-9.29277356	-1.427172824	-1.4977538940000001	1.8310547	1.5258789	0.48828125	10.987914840000002	1.6149902160000003	0.75964357	-1.0375977	-0.36621094	0.5493164	-8.407519568	-1.6245605040000002	2.940478534	1.2207031	0.30517578	-0.36621094	-1.0993896760000001	8.96499002	4.3150146760000005	0.30517578	-0.8544922	-0.30517578	-0.6220702880000001	8.301049820000001	0.8577392572	1.2207031	-0.91552734	0.18310547	1549638753.622
-9.796411240000001	-0.05861816394	-1.8255371400000002	1.2817383	0.91552734	0.61035156	11.228369600000002	1.341040036	1.1771484620000001	-0.7324219	-0.24414062	0.61035156	-8.524755890000002	-1.6437011780000002	3.0601074280000002	0.9765625	0.12207031	-0.36621094	-1.1017822480000001	9.222192392	4.356884784	0	-1.0986328	-0.36621094	0.8290283540000001	7.919433606	1.7944336060000001	2.0751953	-1.2207031	-0.7324219	1549638753.662
-10.252197480000001	0.649584964	-2.032495108	0.7324219	2.1362305	0.36621094	11.036962860000001	0.9175537140000001	1.25729982	-0.36621094	0.12207031	0.8544922	-8.711376800000002	-1.7609375	2.9703858800000003	0.7324219	0.12207031	-0.24414062	-1.008471646	9.1623777	4.393969748000001	-0.12207031	-1.0986328	-0.24414062	4.106860324	7.61557608	0.84816893	2.8076172	-3.7231445	-1.2207031	1549638753.702
-11.11711412	0.47373047120000006	-2.8698974640000006	-0.5493164	0.061035156	0.5493164	10.840771760000003	0.501245108	0.9343017572	-0.24414062	0.48828125	0.8544922	-8.41828624	-1.69633786	2.9045898560000003	0.48828125	-0.061035156	-0.12207031	-0.9211425720000002	9.41120607	4.340136780000001	-0.24414062	-0.9765625	0.12207031	5.8259275200000005	8.984130890000001	1.812377896	1.4038086	-5.3100586	-1.2207031	1549638753.741
-11.1948732	-0.9295165740000001	-3.58647464	-1.4038086	-0.79345703	0.6713867	10.7354982	0.16987304320000002	0.8206542932	-0.18310547	0.5493164	0.61035156	-8.57858876	-1.7693115020000003	2.9057862400000003	0.061035156	-2.0141602	-0.18310547	-0.6531738220000001	9.936376800000001	4.27553714	-0.36621094	-0.91552734	0.48828125	8.23645018	8.906372300000001	1.8817626800000002	-0.48828125	-0.18310547	-1.159668	1549638753.781
-10.28210414	-3.2479248200000006	-3.10676268	-0.061035156	-0.91552734	0.12207031	10.50222194	-0.057421875000000004	0.7488769568000001	-0.061035156	-0.12207031	0.12207031	-9.589452880000001	-1.66403804	3.8448730040000005	-0.12207031	-1.0375977	-0.18310547	-0.031103515380000002	10.28210414	4.26118161	-0.12207031	-0.5493164	0.36621094	3.9094726440000005	9.46503894	-0.729736322	1.5258789	-1.5869141	-2.380371	1549638753.821
-9.68515625	-3.00986322	-3.2467285340000003	1.7089844	-0.7324219	0.24414062	10.600317000000002	0.0490478534	0.2990722644	0.061035156	-0.12207031	-0.36621094	-10.620653960000002	-0.8170653959999999	4.013549820000001	-0.48828125	-1.0986328	-0.061035156	0.21413574280000003	10.39934056	3.8664062500000003	0	0.12207031	0.18310547	6.02451178	11.399438400000001	1.0742675720000001	0.061035156	-2.1362305	-0.9765625	1549638753.861
-8.466137680000001	-1.886547824	-3.1761474640000005	0.36621094	-0.36621094	0.061035156	11.051317899999999	0.6148925720000001	-0.343334964	0.24414062	-0.061035156	-0.61035156	-10.16247554	-0.11604003600000001	3.98723143	-0.061035156	1.2207031	0.18310547	-0.3541015576	10.05720198	3.3005616	-0.24414062	0.5493164	0.061035156	3.6881591460000003	10.6589357	-0.002392578076	0.48828125	0.12207031	-0.9765625	1549638753.901
-8.67070288	-2.031298822	-4.231274460000001	0.4272461	0.8544922	-0.61035156	11.084814300000001	1.2441405760000002	-0.5790038940000001	0.48828125	0	-0.36621094	-9.310717752	0.06340332068	2.68327626	-0.48828125	-0.5493164	0.061035156	-1.3087402160000001	9.5104982	2.66772464	-0.48828125	0.61035156	-0.061035156	2.5397216460000003	9.723437500000001	-1.0288086060000001	0.5493164	0.30517578	-1.4038086	1549638753.941
-9.610986420000001	-2.56245108	-5.023217752000001	-0.5493164	-2.0141602	-0.5493164	10.606298920000002	1.4750244600000002	-0.6232665740000001	0.48828125	0.4272461	-0.4272461	-9.58825679	0.5778076080000001	3.063696286	-0.24414062	0.48828125	0.061035156	-1.756152356	9.81315944	2.201171924	-0.4272461	0.061035156	0.061035156	1.4116211060000001	9.87775908	-1.1472412140000001	0.61035156	-0.4272461	-1.4038086	1549638753.981
-8.790332068	-2.356689496	-3.1139403960000003	0	-0.18310547	0.18310547	10.65175818	1.7406005400000002	-0.8756836060000002	-0.061035156	0	-0.61035156	-9.81196286	0.773999002	3.2323730040000007	-0.24414062	-0.24414062	-0.18310547	-1.5707275360000001	10.09548372	2.3399413940000002	0.18310547	0.24414062	-0.24414062	2.165283246	9.59782698	-1.2297851440000003	0.24414062	-0.9765625	-1.0986328	1549638754.021
-8.327368210000001	-1.774096646	-2.95961911	1.0986328	1.4648438	-0.12207031	10.914941100000002	1.9044922120000003	-0.955834964	-0.36621094	-0.48828125	-0.5493164	-9.18869658	0.784765625	2.9392822480000005	0.12207031	0.9765625	-0.18310547	-1.812377896	9.579882788	2.45	0.48828125	0.48828125	-0.4272461	2.1880126800000004	9.64208966	-1.774096646	0.12207031	-0.9765625	-0.91552734	1549638754.061
-8.7795652	-1.6030273560000001	-4.074560504000001	0.8544922	0.24414062	-0.24414062	10.489062500000001	1.818359424	-0.45698242800000005	-0.30517578	-0.30517578	-0.4272461	-8.72333966	0.83022464	2.7131836060000003	0.24414062	0.24414062	-0.12207031	-2.0528320680000003	9.121704074	2.3016601440000004	0.12207031	-0.18310547	-0.24414062	1.739404254	9.43632788	-1.9583251800000003	0.30517578	-1.3427734	-1.4648438	1549638754.101
-8.81784694	-1.9104736420000001	-4.183422824	0.79345703	0.12207031	0.12207031	10.28330072	1.8243408540000001	-0.41152344240000005	-0.30517578	0	-0.5493164	-8.704199280000001	0.763232428	2.50622554	0.30517578	-0.12207031	-0.36621094	-1.8028076080000002	9.22338858	2.289697284	0	-0.4272461	-0.12207031	2.27893071	9.266455072	-1.808789038	0.48828125	-1.0986328	-1.4038086	1549638754.141
-9.09179712	-1.9020996400000003	-3.958520468	1.0986328	0.061035156	0.48828125	10.59672824	1.9104736420000001	-0.5849853534	-0.61035156	-0.061035156	-0.48828125	-8.711376800000002	1.1627929712000002	2.62346196	0.6713867	0.4272461	-0.24414062	-1.8255371400000002	9.25688498	2.1305908540000003	0.061035156	-0.30517578	-0.18310547	2.8268310700000003	9.3238768	-1.506127896	0.24414062	-0.5493164	-1.0375977	1549638754.181
-9.102563400000001	-1.7872558900000002	-4.0147461060000005	0.91552734	0	0.6713867	10.753442000000001	1.8530517180000001	-0.34572753600000006	-0.91552734	-0.18310547	-0.30517578	-8.512792932	1.4176025360000002	2.47033696	1.0375977	-0.18310547	-0.24414062	-2.174853534	9.242529254	1.6664307100000002	0.061035156	-0.5493164	0	2.64140625	9.439917032	-1.375732428	0	-0.48828125	-0.61035156	1549638754.221
-8.844164840000001	-1.7190673920000001	-3.94895018	1.5258789	0.061035156	0.5493164	10.90776358	1.8351074280000002	-0.5108154254	-1.2207031	-0.12207031	-0.24414062	-8.63959964	1.276440396	2.57680661	1.2207031	-0.5493164	-0.48828125	-2.0887207460000004	9.404028060000002	1.629345746	0.061035156	-1.3427734	0.24414062	2.34711911	9.62773462	-1.1352783540000002	-0.48828125	-0.9765625	-0.48828125	1549638754.261
-8.7364991	-1.6783935700000001	-4.053027356	1.6479492	0.12207031	0.36621094	11.009448380000002	1.89013678	-0.7117919928	-1.3427734	-0.18310547	-0.061035156	-8.87646466	0.9271240020000001	3.037377896	1.3427734	-0.12207031	-0.36621094	-1.378125	9.56672374	2.1796386780000003	0.18310547	-1.4648438	0.061035156	2.1796386780000003	9.58586412	-1.8040038940000003	-0.6713867	-0.79345703	-0.36621094	1549638754.301
-9.262865920000001	-1.542016574	-3.9477538940000003	0.61035156	-0.36621094	0.36621094	10.95800818	1.7417969240000002	-0.6029296924	-1.2817383	-0.24414062	0.061035156	-9.307128894	0.5084228534	3.354394568	1.159668	-0.4272461	-0.30517578	-0.970190396	9.76171875	2.5445067900000002	0.36621094	-1.2817383	-0.24414062	1.9511474640000002	9.57749002	-1.9032959260000002	-1.0375977	-0.61035156	-0.24414062	1549638754.341
-9.198266574	-1.41042482	-2.9955077880000003	0.30517578	0.061035156	0.24414062	11.008251800000002	1.5958496400000002	-0.5263671924000001	-1.3427734	-0.30517578	-0.061035156	-9.433935700000001	-0.0227294928	3.4142089660000003	1.2817383	0.061035156	-0.36621094	-0.8062988220000001	9.91364766	2.9033935700000004	0.4272461	-1.2207031	-0.36621094	1.967895468	9.404028060000002	-1.0958007788	-1.4648438	-0.30517578	0.12207031	1549638754.381
-9.29157698	-1.3099365020000002	-2.93569339	0.36621094	0.36621094	-0.12207031	11.10874002	1.5551757200000003	-0.18303222840000002	-1.2207031	-0.4272461	-0.12207031	-9.737792932000001	-0.592163089	3.5087158540000005	0.91552734	0.061035156	-0.30517578	-0.7034179712000002	9.87177716	3.3579834260000005	0.5493164	-1.0375977	-0.5493164	2.183227536	9.671997300000001	-0.718969748	-1.6479492	-0.4272461	0.30517578	1549638754.421
-9.228173920000001	-1.6341308900000002	-2.605517572	0.12207031	0.061035156	-0.18310547	11.063280760000001	1.4798096040000002	-0.037084961060000005	-0.8544922	-0.4272461	-0.18310547	-9.34780252	-0.949853534	3.2455322480000004	0.6713867	0.5493164	-0.24414062	-0.660351538	9.82153354	3.637915036	0.48828125	-0.79345703	-0.61035156	1.4630615020000002	9.765307608	-0.7225586060000001	-1.6479492	-0.24414062	0.12207031	1549638754.461
-9.53322734	-1.876977536	-2.2239013580000004	0.4272461	0.061035156	-0.24414062	10.922119600000002	1.343432608	0.0657958966	-0.48828125	-0.24414062	-0.18310547	-9.094189300000002	-1.05991214	3.017041034	0.30517578	0.12207031	-0.18310547	-0.6711181610000001	9.60739766	3.737207068	0.18310547	-0.5493164	-0.5493164	0.966601538	9.600219748	-0.8062988220000001	-1.0986328	-0.36621094	-0.061035156	1549638754.501
-10.01652806	-1.6712158540000002	-2.646191394	0.5493164	0.12207031	-0.30517578	10.90058606	1.2608886780000002	0.5048339856	-0.48828125	-0.24414062	-0.18310547	-9.314306610000001	-0.9821533540000001	3.05053714	0.12207031	0.12207031	-0.12207031	-0.784765625	9.661230432000002	3.631933606	0	-0.30517578	-0.4272461	0.907983426	9.87177716	-0.3014648462	-0.24414062	0.24414062	-0.30517578	1549638754.541
-9.6217527	-1.53125	-2.6198730040000004	0.12207031	-0.36621094	-0.36621094	11.19248004	1.3793212860000001	0.4103271466	-0.30517578	0.061035156	-0.36621094	-9.341821580000001	-0.7716064300000001	3.1665771760000005	0.18310547	0.36621094	-0.12207031	-0.9295165740000001	9.945947480000001	3.543408246	0	-0.12207031	-0.30517578	0.9821533540000001	10.17204622	0.1626953076	-0.061035156	0	-0.6713867	1549638754.581
-9.2808107	-1.4403320680000002	-2.3973632200000004	0.18310547	0.061035156	-0.36621094	11.442504500000002	1.580297824	0.2643798822	-0.30517578	-0.061035156	-0.30517578	-9.254492212	-0.8637207068000001	3.15700679	0.061035156	0.4272461	-0.18310547	-1.08383786	9.76770018	3.611596646	-0.061035156	0	-0.36621094	1.50493161	9.8251223	0.25480957460000003	0	-0.4272461	-0.61035156	1549638754.621
-9.310717752	-1.451098642	-2.6390135800000003	0.18310547	-0.061035156	-0.36621094	11.18530252	1.641308606	0.63881839	-0.12207031	0.12207031	-0.12207031	-9.00686052	-0.838598642	2.9620117800000005	-0.061035156	0.36621094	-0.18310547	-1.258496106	9.43034694	3.5206787140000007	-0.12207031	-0.061035156	-0.30517578	1.66044928	9.719848740000002	0.172265625	0.061035156	-0.36621094	-0.5493164	1549638754.661
-9.3238768	-1.5336425720000002	-2.7227538940000002	0	-0.061035156	-0.30517578	10.853931200000002	1.546801718	0.5191894568000001	0	0.30517578	-0.12207031	-8.923120108	-0.687866214	2.884252896	-0.061035156	0.24414062	-0.12207031	-1.2513183900000002	9.3238768	3.3843016200000005	-0.24414062	-0.061035156	-0.18310547	1.7226562500000002	9.649267572	0.17106933900000001	0.061035156	-0.24414062	-0.61035156	1549638754.701
-9.431542932000001	-1.60183107	-2.8316162140000003	0.12207031	0.061035156	-0.24414062	10.795312500000001	1.50493161	0.2619873004	0	0.24414062	-0.12207031	-9.043945288000002	-0.5658447284000001	2.975170926	-0.12207031	0.12207031	-0.12207031	-1.1101562500000002	9.447094748	3.363964856	-0.24414062	0.12207031	-0.12207031	1.71667482	9.63491214	-0.046655271600000006	0.12207031	-0.36621094	-0.5493164	1549638754.741
-9.419580072	-1.484594748	-2.9249266200000004	0.061035156	0	-0.24414062	10.8216304	1.553979532	0.3529052716	-0.061035156	0.061035156	-0.24414062	-9.098974640000002	-0.41152344240000005	3.122314496	-0.061035156	0.18310547	-0.12207031	-1.197485324	9.49494658	3.220410144	-0.12207031	0.12207031	-0.12207031	1.876977536	9.76889676	-0.09450683900000001	0.18310547	-0.18310547	-0.4272461	1549638754.781
-9.376513580000001	-1.4989501800000002	-2.9907226440000003	-0.12207031	-0.12207031	-0.36621094	10.81804164	1.605419928	0.362475589	-0.12207031	-0.061035156	-0.24414062	-9.18391124	-0.34931639400000003	3.2096435700000003	0	0.18310547	-0.061035156	-1.18671875	9.444701980000001	3.20007338	-0.12207031	-0.061035156	-0.18310547	1.8829589660000003	9.765307608	-0.015551758180000002	0	-0.30517578	-0.4272461	1549638754.821
-9.266455072	-1.599438498	-2.9979003600000005	0	0	-0.30517578	10.820434800000001	1.6030273560000001	0.1806396466	-0.061035156	0.061035156	-0.18310547	-9.08222644	-0.33017577880000004	3.0959961060000003	0	0.24414062	-0.061035156	-1.09819339	9.46503894	3.2323730040000007	-0.061035156	0.061035156	-0.24414062	1.8243408540000001	9.75214856	-0.11723633180000001	0.18310547	-0.061035156	-0.36621094	1549638754.861
-9.30952176	-1.594653354	-3.0625	0.061035156	0.061035156	-0.18310547	10.850341460000001	1.50493161	0.2045654254	-0.061035156	0.061035156	-0.18310547	-9.103759980000001	-0.3229980432	3.0876221040000003	-0.061035156	0.30517578	-0.061035156	-1.144848642	9.548779254000001	3.1916992800000004	-0.061035156	0.061035156	-0.24414062	1.6317382200000001	9.70429712	-0.193798822	0.18310547	-0.12207031	-0.30517578	1549638754.901
-9.34421376	-1.5898682100000001	-3.1821288940000003	0	-0.061035156	-0.12207031	10.892211960000001	1.437939496	0.248828125	0	0	-0.24414062	-9.03317842	-0.19499511780000003	3.007470746	-0.061035156	0.18310547	-0.061035156	-1.1735596040000003	9.53920926	3.1079589660000004	-0.061035156	0	-0.12207031	1.594653354	9.765307608	-0.3600830072	0.061035156	-0.18310547	-0.30517578	1549638754.941
-9.30832518	-1.6688232820000002	-3.116332968	-0.061035156	-0.12207031	-0.12207031	10.90178264	1.4558837860000002	0.1626953076	0	0	-0.12207031	-9.08342302	-0.16628417539999998	3.00627446	0	0.12207031	-0.061035156	-1.161596646	9.5021241	3.111547824	-0.061035156	0	-0.12207031	1.758544928	9.744970746000002	-0.3014648462	0.061035156	0	-0.24414062	1549638754.981
-9.31191394	-1.745385782	-3.1151367800000003	-0.061035156	-0.12207031	-0.12207031	10.8886232	1.491772464	0.20097655760000002	0	0.061035156	-0.12207031	-9.19946286	-0.20097655760000002	3.025415036	-0.061035156	0.18310547	-0.061035156	-1.13647464	9.567919928000002	3.0732665740000003	-0.061035156	0	-0.12207031	1.818359424	9.753344748	-0.17944336060000002	0	0.061035156	-0.061035156	1549638755.021
-9.27124002	-1.7286376800000003	-3.12709964	-0.061035156	-0.061035156	-0.061035156	10.87067842	1.5216797120000003	0.26318359620000004	0	0.061035156	-0.12207031	-9.1791259	-0.17944336060000002	2.9548339660000003	-0.061035156	0.24414062	-0.061035156	-1.1735596040000003	9.52963858	3.084033246	0	0.061035156	-0.12207031	1.606616214	9.777270468000001	-0.22968750000000002	-0.061035156	0.12207031	0.061035156	1549638755.061
-9.191088760000001	-1.8099853240000001	-3.09121106	-0.12207031	-0.24414062	-0.12207031	10.700806200000002	1.553979532	0.3911865216	-0.061035156	0.18310547	-0.18310547	-9.131274460000002	-0.1686767572	2.874682608	0	0.24414062	-0.061035156	-1.1986816100000002	9.505712860000001	3.1007812500000003	-0.061035156	0.061035156	-0.061035156	1.335058606	9.782055710000002	-0.32778320680000006	-0.061035156	-0.061035156	0.061035156	1549638755.101
-9.231762680000001	-2.0121582460000003	-3.069677716	-0.12207031	-0.30517578	-0.18310547	10.44360324	1.5396240020000003	0.477319339	-0.061035156	0.18310547	-0.18310547	-9.1875	-0.193798822	2.8352050720000004	-0.061035156	0.18310547	-0.061035156	-1.118530252	9.518872300000002	3.0768554320000003	-0.12207031	0.12207031	-0.061035156	1.3075439300000002	9.7066893	-0.45100097840000003	-0.061035156	-0.061035156	0	1549638755.14
-9.27124002	-2.239453076	-3.25988768	-0.18310547	-0.6713867	-0.36621094	9.8	1.3924804320000002	0.40793457460000004	-0.18310547	1.0375977	-0.61035156	-9.405224640000002	-0.173461911	2.9620117800000005	-0.12207031	0.36621094	-0.061035156	-0.778784146	9.62653804	3.1378662140000007	-0.18310547	0.30517578	-0.061035156	1.3769287140000002	9.753344748	-0.34572753600000006	-0.061035156	0.12207031	0.12207031	1549638755.18
-9.061889480000001	-2.45598143	-3.0971923920000006	-0.12207031	-0.8544922	-0.48828125	8.75444339	1.079052716	0.6352294928000001	-0.24414062	1.5258789	-1.3427734	-9.677978240000002	-0.14833984620000001	3.0565185700000006	-0.061035156	0.6713867	-0.061035156	-0.2895019568	9.5021241	3.160595746	-0.12207031	0.79345703	-0.12207031	1.2895996400000003	9.778466754	-0.2524169928	-0.18310547	0.24414062	0.24414062	1549638755.22
-8.900390380000001	-2.5636474640000007	-2.83640126	0.24414062	-0.24414062	-0.6713867	7.71247554	0.8290283540000001	0.5251708966	-0.24414062	1.5258789	-1.3427734	-9.785644568	-0.16508788940000002	3.051733426	-0.12207031	1.5258789	0	0.20097655760000002	9.149218750000001	3.12111821	0.061035156	1.7089844	0.12207031	1.320703076	9.816748200000001	-0.17824707460000003	-0.30517578	0.30517578	0.48828125	1549638755.26
-9.07146016	-2.5433105040000004	-2.9440673920000004	0.24414062	-0.36621094	-0.91552734	7.93618161	1.0575195288	0.5191894568000001	-0.12207031	1.6479492	-3.0517578	-9.681567392	-0.09211425720000001	2.798120108	-0.12207031	2.0141602	0.061035156	0.4426269568000001	8.60251448	3.0804442900000004	0.30517578	2.6245117	0.36621094	1.0503417932	9.868188400000001	-0.1447509784	-0.48828125	0.24414062	0.6713867	1549638755.3
-9.10734874	-2.5445067900000002	-2.8878417540000005	0.18310547	-0.4272461	-1.159668	8.653955072	1.829125998	0.707006839	-0.061035156	1.7089844	-3.2958984	-9.788037140000002	-0.0897216754	2.6581542540000003	-0.061035156	2.380371	0.18310547	0.1854248004	8.61328125	2.7813721040000003	0.8544922	3.6010742	0.48828125	1.008471646	9.82033696	-0.287109375	-0.30517578	0.30517578	0.7324219	1549638755.34
-8.90517572	-2.5720214660000003	-2.68566893	0.4272461	0	-1.5258789	9.18869658	2.61867662	1.35180661	-0.18310547	0.061035156	-3.540039	-9.7485598	-0.1806396466	2.40573732	-0.18310547	3.2958984	0.18310547	-0.2978759784	9.043945288000002	2.4523925720000004	1.0986328	3.7231445	0.48828125	1.280029254	9.852636780000001	-0.33017577880000004	-0.36621094	0.48828125	0.79345703	1549638755.38
-8.881250000000001	-2.598339856	-2.70839856	0.61035156	-0.12207031	-1.6479492	9.88134784	3.452490216	1.8697998200000001	-0.7324219	-0.12207031	-3.7841797	-9.484179712000001	0.025122070680000004	1.8913329680000002	-0.061035156	3.2958984	0.24414062	-0.7512695288	9.139648560000001	2.217919928	1.0986328	3.540039	0.6713867	1.3087402160000001	9.81914038	-0.10886230040000001	-0.4272461	0.48828125	0.91552734	1549638755.42
-9.0092527	-2.656957968	-2.7275389400000005	0.61035156	-0.36621094	-1.7700195	10.450780760000002	4.288696286	1.74299321	-0.91552734	-1.2817383	-3.90625	-9.404028060000002	-0.0454589856	1.214233426	0	3.2348633	0.24414062	-1.2477295320000001	9.382495108	2.0743652160000003	0.7324219	3.2958984	0.7324219	1.564746106	9.82990764	-0.1878173822	-0.48828125	0.30517578	0.91552734	1549638755.46
-8.993701080000001	-2.7000244600000003	-2.636621106	0.61035156	-0.36621094	-1.7089844	10.820434800000001	4.9957028800000005	1.8829589660000003	-0.6713867	-0.12207031	-3.4179688	-9.32866214	0.026318359620000002	0.668725589	0	3.2348633	0.30517578	-1.735815396	9.477001800000002	1.8506591460000001	0.6713867	2.4414062	0.7324219	2.024121106	9.73898912	-0.3529052716	-0.30517578	0.061035156	0.8544922	1549638755.5
-9.03796376	-2.9261230040000004	-2.66174321	0.48828125	-0.18310547	-1.6479492	10.41489218	5.656054712	1.859033246	-0.6713867	-0.5493164	-3.112793	-9.27124002	0.09450683900000001	-0.01674804712	0.061035156	2.9907227	0.24414062	-1.7609375	9.69472644	1.697534146	0.7324219	2.380371	0.7324219	2.4751221040000004	9.68515625	-0.34812010800000004	-0.24414062	0.48828125	0.79345703	1549638755.54
-9.197070288	-3.2838134000000005	-2.5337402160000004	0.36621094	-0.36621094	-1.4038086	10.59553264	6.134570288000001	1.64011232	-0.79345703	-0.79345703	-2.8686523	-9.27602536	0.461767572	-0.531152356	0.12207031	2.746582	0.12207031	-1.790844748	10.06796924	1.57551268	0.36621094	1.953125	0.91552734	2.9632079680000003	9.535620108000002	0.17465820680000002	-0.30517578	0.91552734	0.91552734	1549638755.58
-9.030786240000001	-3.4225829680000004	-2.3578857820000003	0.48828125	-0.48828125	-1.2817383	10.145727340000002	6.54728984	1.868603534	-0.79345703	-0.79345703	-2.8686523	-9.197070288	0.424682608	-1.100585962	0.36621094	2.5634766	0.12207031	-1.756152356	10.084716460000001	1.561157248	0.18310547	1.4648438	0.8544922	3.0804442900000004	9.486572480000001	0.2129394568	-0.061035156	0.7324219	0.8544922	1549638755.62
-8.943457068	-3.62714856	-2.251416034	0.6713867	-0.4272461	-1.2207031	9.82990764	7.0497314300000005	1.717871106	-0.24414062	-0.4272461	-2.1972656	-9.27722194	0.24763183900000002	-1.553979532	0.24414062	1.953125	0	-1.623364218	10.023705580000001	1.44870607	0.12207031	1.0986328	0.7324219	2.9572264400000003	9.413598740000001	0.19619140380000002	-0.24414062	0.30517578	0.6713867	1549638755.66
-8.91235324	-3.7683105040000004	-2.1437500000000003	0.48828125	-0.12207031	-1.0986328	9.15878894	7.394262680000001	1.1316894568000002	-0.061035156	-0.18310547	-2.0751953	-9.41599092	0.07775878600000001	-1.927221646	0.36621094	2.0751953	0.061035156	-1.4989501800000002	10.27851538	1.56953125	0.18310547	1.0986328	0.5493164	3.20007338	9.43273912	0.401953125	-0.24414062	0.4272461	0.61035156	1549638755.7
-8.99609375	-3.8747802520000003	-2.042065396	0.5493164	-0.061035156	-0.8544922	8.61926268	7.640698380000001	1.6329346040000001	-0.12207031	-0.12207031	-1.8310547	-9.382495108	0.16987304320000002	-2.2573974640000003	0.24414062	1.6479492	-0.061035156	-1.337451178	10.248608720000002	1.4546875000000001	0.12207031	1.0375977	0.5493164	3.0601074280000002	9.35378444	0.4605712860000001	-0.24414062	0.30517578	0.5493164	1549638755.74
-8.987719748	-3.9716797120000003	-2.098291034	0.4272461	0.061035156	-0.79345703	8.445800720000001	7.847656250000001	1.542016574	-0.61035156	-0.6713867	-1.7700195	-9.485375900000001	0.02153320288	-2.5134033540000003	0.30517578	1.4038086	0	-1.300366214	10.169653060000002	1.42836911	0.30517578	0.8544922	0.4272461	3.3759277160000005	9.285595746	0.2895019568	-0.061035156	-0.24414062	0.36621094	1549638755.78
-8.9661866	-4.145141574	-2.086328076	0.30517578	-0.24414062	-0.6713867	8.560644568	7.836889480000001	1.58149411	-0.30517578	0	-1.4648438	-9.43034694	-0.10048827880000001	-2.8651123200000006	0.24414062	1.2817383	0	-1.3482177520000003	10.224683	1.5862792540000001	0.24414062	0.61035156	0.36621094	3.543408246	9.35976538	0.379223642	0	0.24414062	0.24414062	1549638755.82
-8.76879892	-4.189404254	-1.8542480040000002	0.12207031	-0.18310547	-0.48828125	8.182617212	7.878759980000001	2.00258786	-0.36621094	0.12207031	-1.159668	-9.39326178	-0.2225097644	-3.069677716	0.12207031	0.91552734	0.061035156	-1.0934082068000002	10.1241938	1.53125	0.18310547	0.48828125	0.24414062	3.4548827880000004	9.31311052	0.4868896466	0	0.061035156	0.12207031	1549638755.86
-8.70061052	-4.2791259	-1.8793701080000003	0	-0.061035156	-0.48828125	8.19697284	7.690942392	1.81357428	-0.36621094	0.12207031	-1.159668	-9.297558606	-0.24763183900000002	-3.23596196	0	0.79345703	0.061035156	-0.949853534	10.069164840000001	1.5432128600000001	0.061035156	0.48828125	0.24414062	3.47163089	9.2042482	0.699829074	0.061035156	0.061035156	0.061035156	1549638755.9
-8.70898462	-4.360473740000001	-1.859033246	-0.18310547	-0.4272461	-0.4272461	8.023510880000002	7.74836412	1.6736084260000001	-0.12207031	0.24414062	-0.7324219	-9.230566394	-0.1399658246	-3.3173096040000005	-0.061035156	0.5493164	0.061035156	-0.891235324	9.8765625	1.52526857	0.061035156	0.24414062	0.12207031	3.640307608	9.220996106000001	0.6101074280000001	0	0.061035156	0.061035156	1549638755.94
-8.553466754	-4.482495108	-1.739404254	-0.18310547	-0.30517578	-0.36621094	7.716064300000001	7.895507788000001	1.7824707460000002	-0.18310547	0.24414062	-0.5493164	-9.26047374	-0.20935058900000003	-3.39267572	-0.24414062	0.48828125	0.061035156	-0.7381103240000001	9.95073282	1.425976538	0.12207031	0.36621094	0	3.5063233800000004	9.16835962	0.5861816394	0.061035156	0.061035156	0	1549638755.98
-8.51398912	-4.651171924000001	-1.79921875	-0.18310547	-0.12207031	-0.30517578	7.322485520000001	8.000781250000001	1.726245108	-0.12207031	0.48828125	-0.6713867	-9.2042482	-0.02033691394	-3.5326415740000003	-0.30517578	0.30517578	0	-0.6340332068000001	10.11342752	1.4367432100000002	0.12207031	0.4272461	0	3.6570557100000003	9.20544429	0.6232665740000001	0.061035156	0.24414062	0	1549638756.02
-8.52595198	-4.712182608	-1.8398925720000001	-0.24414062	-0.30517578	-0.24414062	7.803393570000001	7.954125900000001	1.774096646	-0.061035156	0	-0.30517578	-9.267651260000001	0.135180661	-3.4596679320000003	-0.24414062	0.30517578	-0.061035156	-0.8565429712000001	9.936376800000001	1.3051513580000003	0.12207031	0.30517578	-0.12207031	3.71088858	9.32028804	0.6077148560000001	0	0.30517578	0.061035156	1549638756.06
-8.47211911	-4.749267572000001	-1.8386962860000002	-0.36621094	-0.24414062	-0.18310547	7.8512451080000005	7.9158447480000005	1.9009033540000002	-0.061035156	0.24414062	-0.18310547	-9.220996106000001	0.056225586060000006	-3.58288588	-0.30517578	0.12207031	0	-0.8708984620000001	9.97226538	1.21303714	0.18310547	0.061035156	-0.12207031	3.5003417540000004	9.24013678	0.6053222644	0	0	0.061035156	1549638756.1
-8.455371106000001	-4.860522464000001	-1.836303714	-0.36621094	-0.12207031	-0.061035156	7.8177491	7.900292932000001	2.0253173920000003	0.18310547	0.12207031	-0.12207031	-9.18391124	0.22011719240000002	-3.6893554320000006	-0.24414062	0	-0.061035156	-0.6986327880000001	10.27373004	1.318310504	0	0.061035156	0.061035156	3.60202626	9.274829074000001	0.6735107428000001	0.061035156	0.30517578	0.12207031	1549638756.14
-8.43742662	-4.77558606	-1.752563498	-0.24414062	-0.12207031	0.12207031	7.8620117800000004	8.101269568000001	2.1616942900000002	0.24414062	0.24414062	0.061035156	-9.176733426	0.2069580072	-3.734814496	-0.12207031	-0.18310547	-0.12207031	-0.8457763580000002	10.300048920000002	1.2895996400000003	-0.061035156	0.061035156	0.061035156	3.6642334260000005	9.317895468000001	0.6531738220000001	0	0.24414062	0.12207031	1549638756.18
-8.45417482	-4.64399411	-1.8004150360000002	-0.24414062	0	0.30517578	7.66940944	8.235253894000001	2.372241214	0.48828125	0.24414062	0.061035156	-9.064282248	0.014355469240000002	-3.8364991	-0.12207031	-0.48828125	-0.061035156	-1.106567392	10.328759980000001	1.179541034	-0.18310547	0.061035156	0.12207031	3.5745117800000004	9.18391124	0.79194339	0.12207031	0.061035156	0.24414062	1549638756.22
-8.62524411	-4.639208966000001	-1.8219482820000001	-0.61035156	-0.12207031	0.36621094	7.294970746000001	8.917138580000001	2.233471646	0.6713867	-0.061035156	-0.24414062	-9.023608426000001	-0.037084961060000005	-3.9561278960000004	-0.061035156	-0.91552734	-0.061035156	-1.600634784	10.54528804	1.1041748200000001	-0.36621094	-0.8544922	0.24414062	3.71328125	9.1109375	0.770410144	0.30517578	0	0.24414062	1549638756.26
-8.947045926000001	-4.512402356	-1.6724121400000003	-0.18310547	-0.061035156	0.6713867	7.0317871400000005	9.749755890000001	2.3531005400000002	0.4272461	-0.12207031	0.48828125	-9.24372554	-0.12202148560000001	-3.8149658540000004	-0.12207031	-1.2817383	0	-2.1760498200000002	10.794115920000001	1.166381839	-0.48828125	-1.6479492	-0.061035156	3.9393798920000007	9.171948380000002	0.24045410340000004	-0.36621094	0.12207031	0.24414062	1549638756.3
-8.917138580000001	-4.890429712	-2.6509764400000004	0	0.12207031	0.5493164	6.802099640000001	10.43522914	2.135375998	0.4272461	-0.12207031	0.48828125	-9.360961960000001	0.18422851440000002	-3.6355224640000006	-0.24414062	-1.953125	-0.061035156	-2.87109375	11.09917032	1.100585962	-0.79345703	-2.8076172	-0.4272461	3.3077391200000004	9.3573732	-0.16030273560000002	-0.79345703	0.91552734	0.061035156	1549638756.34
-8.91354982	-5.994604532	-3.5302491000000003	0.8544922	-0.7324219	0.61035156	6.40493161	11.070459260000002	1.8004150360000002	1.0375977	1.8920898	1.2817383	-9.82033696	1.425976538	-2.92971196	0.061035156	-2.746582	-0.24414062	-2.5385253600000004	11.86359874	0.687866214	-1.2207031	-4.211426	-1.2817383	1.8530517180000001	9.42077626	-0.5467041034000001	-0.061035156	-0.9765625	-1.159668	1549638756.38
-8.28908696	-6.585571580000001	-3.47402356	1.3427734	0.18310547	1.159668	5.623754892	10.89580072	1.604223642	1.3427734	1.6479492	1.2207031	-10.035669420000001	2.3243896760000005	-1.923632788	0.6713867	-2.380371	-0.5493164	-1.9607177520000003	11.45566394	0.1303955072	-1.5258789	-4.1503906	-2.6245117	2.6641358800000003	10.34311502	-0.5479003894	0.30517578	-0.91552734	-1.0375977	1549638756.42
-7.921826080000001	-7.169360520000001	-2.9165527160000004	2.9296875	0.61035156	1.5869141	5.288793930000001	9.89689946	1.453491214	1.3427734	1.6479492	1.2207031	-9.212622300000001	3.402246106	-1.240551718	1.7089844	-1.7700195	-0.9765625	-2.128198282	10.345508180000001	-0.49645996400000003	-1.4648438	-3.9672852	-3.1738281	2.3495117800000003	10.27373004	-0.723754892	0.061035156	-1.3427734	-0.9765625	1549638756.46
-6.89780252	-5.62853984	-1.906884784	3.6010742	0.9765625	1.953125	5.284009080000001	8.72333966	1.435546924	0.30517578	0	0.12207031	-8.612085160000001	4.320996106	-0.477319339	3.90625	-2.1972656	-1.0986328	-2.268164038	9.05471196	-0.8278320288	-1.3427734	-4.9438477	-3.2348633	1.204663089	10.413696580000002	-0.2344726538	0	-2.4414062	-0.36621094	1549638756.5
-7.395459260000001	-3.803002896	-0.6268554712000001	4.8217773	1.159668	0.91552734	5.01245108	7.972070288000001	1.0551269568000001	-0.30517578	-0.61035156	-0.61035156	-9.261669928000002	2.70600589	-0.36606445680000005	5.859375	-2.9296875	-0.91552734	-2.40573732	8.443408246	0.2942871106	-0.5493164	-6.8359375	-3.479004	2.775390576	9.449487320000001	1.3254882200000002	-1.0986328	-3.540039	0.24414062	1549638756.54
-8.815454074	-2.7227538940000002	-1.506127896	4.760742	1.0986328	-0.9765625	4.6427978240000005	8.150317392	0.41511232	-0.30517578	-0.61035156	-0.61035156	-10.608691100000001	-0.745288089	0.641210962	5.859375	-0.8544922	-0.61035156	-1.9212402160000002	9.547582968	1.6520751800000002	0	-7.2021484	-3.2958984	4.486083966000001	10.18161592	1.195092752	-1.8920898	-3.479004	1.2207031	1549638756.579
-10.867089660000001	-4.756445288	-2.245434604	2.380371	0.9765625	0.12207031	5.16677266	8.59892572	-0.26677246400000004	-1.953125	-3.1738281	-2.8076172	-10.54528804	-3.14265126	-0.096899411	4.5776367	-0.30517578	-0.4272461	-1.600634784	10.0560054	2.7167724640000004	0.061035156	-5.859375	-3.2958984	3.93339856	10.42446286	1.1855224640000002	-2.1362305	-4.760742	0.79345703	1549638756.619
-9.718652160000001	-5.431152160000001	-0.83022464	2.9296875	1.2207031	2.5024414	6.04724092	8.539111420000001	-0.44143066100000006	-2.1972656	-3.479004	-3.112793	-10.033276260000001	-3.23356929	-0.1040771466	3.8452148	-0.8544922	-0.6713867	-2.080346646	9.725830072	3.1127441100000004	0.30517578	-5.065918	-3.2958984	1.2884033540000002	10.89938948	1.4391357820000001	-1.8310547	-3.6010742	0.61035156	1549638756.659
-7.912255890000001	-3.7479737400000004	0.14833984620000001	4.272461	1.8920898	2.8076172	6.60231929	8.257983426000001	-0.27993163940000004	-2.1972656	-3.479004	-3.112793	-9.231762680000001	-2.0923096040000004	-0.023925780760000005	3.9672852	-0.79345703	-0.5493164	-2.6509764400000004	9.11691893	2.956030252	0.4272461	-4.8828125	-2.9907227	-0.4821044928	10.20554164	2.0935058900000003	-3.4179688	-5.126953	-0.18310547	1549638756.699
-7.315307608000001	-2.097094748	-0.0454589856	4.8828125	1.5258789	1.6479492	6.67290036	7.9708741000000005	-0.01076660144	-1.8920898	-3.479004	-3.0517578	-8.496044928000002	-1.409228534	-0.11005859620000001	4.333496	-1.8310547	-0.30517578	-3.0182373200000003	8.6001223	2.73830571	0.4272461	-5.2490234	-2.6855469	1.159204074	9.16118161	1.013256839	-4.211426	-6.591797	-0.9765625	1549638756.739
-7.9780516200000005	-1.79921875	-0.23208007200000003	3.9672852	1.5869141	0.91552734	6.442016574	7.8237304320000005	0.09211425720000001	-2.1972656	-4.0283203	-2.8076172	-8.552270468000001	-1.812377896	0.35649413939999997	4.5166016	-2.5634766	-0.36621094	-3.21921376	8.202954074	2.78017572	0.5493164	-5.79834	-2.2583008	3.3843016200000005	8.531933606	0.3373535144	-4.272461	-6.225586	-1.2207031	1549638756.779
-9.072656250000001	-2.872290036	-0.32658691100000004	3.2348633	2.5024414	1.4038086	6.1106445680000006	7.921826080000001	0.10168457460000001	-2.1972656	-4.0283203	-2.8076172	-8.927905252	-2.3112304320000003	1.2261962860000002	4.5166016	-2.0141602	-0.6713867	-3.10676268	8.109643570000001	2.969189496	0.9765625	-6.225586	-1.953125	3.3089355040000004	8.584570288	1.102978534	-3.3569336	-4.760742	-0.79345703	1549638756.819
-9.157592752000001	-3.323291034	-0.33256836060000006	3.112793	2.6855469	2.1972656	5.87497554	8.10844748	0.028710937500000002	-2.8076172	-5.004883	-2.5024414	-9.1193116	-2.414111322	1.64011232	4.211426	-1.8920898	-0.8544922	-2.78017572	8.14433606	3.31611322	1.4648438	-6.3476562	-1.8310547	2.213134784	9.101367212000001	1.592260782	-3.7231445	-4.8217773	-0.7324219	1549638756.859
-8.315405252000001	-3.0732665740000003	-0.3158203076	3.7231445	2.746582	2.0751953	5.614184800000001	8.049829074	-0.0885253894	-3.479004	-6.3476562	-2.1972656	-9.01882338	-2.469140576	1.9989990020000004	4.272461	-1.5258789	-0.8544922	-2.4129150360000002	8.16826178	3.849658246	1.5869141	-6.1035156	-1.5869141	2.08513179	8.902783246	1.3637695680000002	-4.211426	-7.6293945	-0.7324219	1549638756.899
-8.10844748	-2.65576178	-0.1363769568	4.699707	2.9296875	1.953125	5.73740216	7.939770468000001	0.050244139400000006	-3.479004	-6.3476562	-2.1972656	-8.7963134	-2.360278354	2.300463858	4.3945312	-1.6479492	-0.91552734	-1.9595214660000002	8.04504393	4.06977536	1.4038086	-5.7373047	-1.4648438	3.3567871400000002	8.383593750000001	1.315917932	-3.0517578	-9.58252	-0.18310547	1549638756.939
-8.880053420000001	-2.1030761780000002	-0.6890625	4.3945312	2.9907227	1.8920898	5.6405027	7.818945288000001	0.3672607428	-2.8076172	-5.92041	-2.1972656	-8.89440944	-2.331567392	2.8088867800000004	4.5166016	-1.6479492	-0.8544922	-1.5970459260000003	7.93139676	4.3784179320000005	1.4648438	-5.432129	-1.4648438	3.6127929320000005	7.90388179	1.1735596040000003	-3.112793	-8.239746	0.18310547	1549638756.979
-9.9100589	-1.7872558900000002	-0.7393066100000001	4.211426	2.746582	1.8920898	5.397656250000001	8.00676268	0.641210962	-1.8310547	-5.065918	-2.1362305	-9.00327176	-2.728735324	3.5266601440000005	4.699707	-1.0986328	-0.79345703	-1.331469748	8.181420926000001	4.722949280000001	1.7089844	-5.1879883	-1.4038086	3.658251996	7.78305661	0.9522461060000001	-2.1362305	-7.873535	-0.061035156	1549638757.019
-11.13147014	-1.015649411	-0.7225586060000001	4.0283203	2.4414062	1.953125	5.42995607	8.45776358	0.7728027160000001	-1.7700195	-5.3710938	-2.319336	-9.1791259	-3.24433606	3.7563476440000003	4.3945312	-0.9765625	-0.6713867	-1.302758786	8.601318390000001	4.98015126	1.8310547	-4.699707	-1.2817383	5.468237320000001	7.54379892	0.9893310700000001	-1.3427734	-6.286621	-0.18310547	1549638757.059
-11.621948380000001	-0.4294677716	-1.0802490020000002	2.1972656	1.953125	1.3427734	5.7649170320000005	8.972167932000001	0.7895507788	-1.5258789	-5.3100586	-2.4414062	-9.133667032	-3.255102536	4.03747554	4.0893555	-0.5493164	-0.6713867	-1.56953125	9.12888179	5.16557608	2.0751953	-4.5776367	-1.0375977	7.029394568	7.284204074000001	1.9989990020000004	-0.12207031	-2.380371	-0.24414062	1549638757.099
-11.86120558	-2.2980712860000003	-1.579101538	1.7089844	1.4648438	1.0375977	6.159692392	9.667211960000001	0.808691394	-0.91552734	-4.9438477	-2.5634766	-9.268847840000001	-3.19768071	4.0147461060000005	3.90625	-1.3427734	-1.0986328	-1.567138678	9.91364766	5.0662844400000004	1.7089844	-4.333496	-0.7324219	5.2110353400000005	8.42067842	1.582690396	-0.12207031	-1.4648438	-1.2817383	1549638757.139
-11.145825180000001	-3.63432608	-2.237060504	5.432129	1.0375977	2.5634766	6.609497300000001	10.081127700000001	0.98334964	-0.91552734	-4.9438477	-2.5634766	-9.919628600000001	-2.304052716	3.658251996	3.7231445	-0.8544922	-1.4038086	-1.745385782	10.200757280000001	4.6798827880000005	1.5869141	-3.7841797	-0.48828125	6.202759080000001	8.85373552	3.2467285340000003	0.5493164	-5.1879883	-1.8310547	1549638757.179
-8.73410643	-2.652172824	-3.6570557100000003	4.4555664	1.2207031	2.319336	6.85234375	10.14333516	1.1735596040000003	-0.4272461	-3.7841797	-2.319336	-9.614575180000001	-0.5371337860000001	3.935791034	3.90625	0.18310547	-1.2207031	-2.35549321	10.0631839	3.3412353240000003	1.3427734	-3.6010742	0	8.66472194	10.58835414	1.369750998	1.0986328	-1.8920898	-1.159668	1549638757.219
-7.11672374	-3.619970746	-5.03398462	2.6855469	1.0375977	1.7089844	6.791332968000001	10.16726088	1.25729982	-0.79345703	-3.2348633	-0.5493164	-8.76042482	0.37443847840000005	2.4404297120000003	4.0283203	-1.5869141	-1.3427734	-2.7012207459999997	9.62773462	2.003784146	0.7324219	-4.0283203	-0.061035156	2.159301718	9.65405252	1.2453369600000002	0.8544922	-4.4555664	-1.5869141	1549638757.259
-7.834497300000001	-4.921533246000001	-4.81147464	5.1879883	0.61035156	2.0141602	6.06159694	10.35388228	0.387597644	-2.0141602	-5.126953	1.0986328	-10.36704074	0.3373535144	3.5338378600000007	4.1503906	-1.0375977	-1.5869141	-2.512207068	9.795214660000001	1.534838858	1.2207031	-4.5776367	-0.30517578	1.70471196	9.340625000000001	-0.9630126800000001	1.7089844	-4.1503906	-1.0986328	1549638757.299
-8.31301268	-3.313720746	-5.28759784	5.79834	1.8920898	2.0141602	5.9706784200000005	10.90776358	-0.34812010800000004	-2.8076172	-5.493164	1.5258789	-10.74147914	0.6914550720000001	3.830517572	4.1503906	1.159668	-1.4648438	-1.77290036	10.840771760000003	1.5934570680000002	1.2817383	-3.7231445	-0.4272461	0.784765625	10.304834260000002	-1.7872558900000002	1.2817383	-2.8076172	-0.61035156	1549638757.339
-8.334545926	-2.31481929	-5.964697480000001	4.1503906	1.0986328	1.953125	6.049634080000001	10.11342752	-0.740502896	-2.2583008	-4.5166016	2.0141602	-9.05351538	0.8732910340000001	2.807690396	4.333496	0.79345703	-1.4648438	-2.2478271760000004	10.2761232	1.565942392	0.61035156	-3.0517578	-0.4272461	0.6890625	10.36464856	-2.3112304320000003	1.0375977	-4.0283203	-1.0375977	1549638757.379
-7.9242187500000005	-2.109057608	-4.727734424	4.5776367	0.30517578	1.4648438	5.47541484	9.220996106000001	-0.7046142572	-2.2583008	-4.5166016	2.0141602	-8.77358426	0.7799804712000001	3.034985324	4.3945312	-0.30517578	-1.5869141	-2.6174804320000002	9.087011780000001	1.427172824	0.5493164	-3.9672852	-0.4272461	1.7286376800000003	9.512890380000002	-2.299267572	1.159668	-3.3569336	-0.91552734	1549638757.419
-7.919433606	-2.1030761780000002	-3.9968016200000003	5.554199	2.1362305	1.2817383	5.00886232	8.97336412	-0.5658447284000001	-1.4648438	-4.333496	3.0517578	-8.720947480000001	0.35888672120000004	3.215625	4.4555664	0.61035156	-1.5869141	-1.7501709260000002	8.95183107	1.629345746	1.0375977	-4.1503906	-0.61035156	2.60671376	9.405224640000002	-1.732226538	0.7324219	-3.1738281	-0.61035156	1549638757.459
-8.601318390000001	-2.02292482	-4.953832968	5.432129	1.7700195	1.4648438	4.88205571	8.653955072	-0.2978759784	-1.6479492	-3.7841797	2.5634766	-8.77836911	0.1303955072	3.3986572480000006	4.3945312	0.61035156	-1.5869141	-0.88645018	9.27961412	1.7884521760000003	1.3427734	-3.4179688	-0.6713867	2.414111322	9.3489991	-1.553979532	0.61035156	-3.4179688	-0.4272461	1549638757.499
-9.0594973	-1.214233426	-5.48857428	4.8828125	0.8544922	1.3427734	5.0662844400000004	8.608496106	-0.01076660144	-1.6479492	-3.7841797	2.5634766	-8.90517572	-0.0454589856	3.458471646	4.4555664	0.79345703	-1.6479492	-0.7464843750000001	9.5703125	1.943969748	1.2207031	-3.2348633	-0.91552734	2.5337402160000004	9.38488768	-1.796826178	0.24414062	-4.211426	-0.061035156	1549638757.539
-9.11691893	-0.898413089	-4.93828125	4.3945312	0.18310547	1.159668	5.35458966	8.68864766	0.193798822	-1.6479492	-3.2958984	1.4648438	-8.901586960000001	-0.192602536	3.43334964	4.3945312	1.0375977	-1.5258789	-1.225	9.8083741	2.32319339	1.2207031	-3.1738281	-0.7324219	2.9823487400000004	9.426757788000002	-2.327978534	0.18310547	-4.211426	0	1549638757.579
-8.878857428000002	-0.6232665740000001	-4.4322509000000005	4.5776367	0.91552734	1.4648438	5.724243210000001	8.713769568	0.5467041034000001	-1.3427734	-2.8076172	0.9765625	-8.657543930000001	-0.35649413939999997	3.215625	4.272461	0.7324219	-1.4648438	-1.3948730040000001	10.039258180000001	2.363867212	0.91552734	-3.1738281	-0.7324219	3.3065429320000006	9.258081070000001	-2.259790036	0.061035156	-3.7841797	0.061035156	1549638757.619
-8.833398560000001	-0.47492675720000005	-4.8150634000000005	3.6010742	0.8544922	1.2207031	5.819946580000001	8.718554712000001	0.8625244110000001	-1.3427734	-2.8076172	0.9765625	-8.456567392	-0.5981445288	3.0995849640000004	3.9672852	0.4272461	-1.4648438	-1.605419928	9.97465854	2.2382567900000003	0.48828125	-3.540039	-0.79345703	3.3555908540000003	9.1875	-2.0145507200000004	-0.5493164	-3.3569336	0.12207031	1549638757.659
-9.206640380000001	-0.838598642	-4.393969748000001	3.7231445	-0.6713867	1.159668	5.615380890000001	8.498437500000001	1.062304712	-1.6479492	-2.5634766	0.24414062	-8.49365216	-0.5359375000000001	2.8471679320000005	3.6621094	-0.12207031	-1.2817383	-1.5563721040000003	9.56672374	2.082739218	0.30517578	-3.9672852	-0.91552734	3.3268798920000004	9.057104532	-2.271752896	-0.91552734	-3.0517578	0.12207031	1549638757.699
-8.766406250000001	-0.6507812500000001	-3.6690185700000004	3.112793	0.36621094	1.4038086	5.342626800000001	8.311816394000001	0.966601538	-2.1362305	-2.9296875	-0.24414062	-8.62524411	-0.686669928	2.9368896760000003	3.6010742	0.061035156	-1.2207031	-1.3063476440000001	9.481787140000002	2.122216754	0.4272461	-4.1503906	-1.0375977	2.5744139400000003	9.189892572	-1.494165036	-1.2207031	-2.8076172	0.48828125	1549638757.739
-8.847753894	-1.0934082068000002	-3.7228514400000003	3.1738281	0.9765625	1.4648438	5.342626800000001	8.311816394000001	0.966601538	-2.1362305	-2.9296875	-0.24414062	-8.595336960000001	-0.7560547120000001	2.8818603240000003	3.2958984	-0.30517578	-1.2207031	-1.1651855432	9.80717752	2.1975829680000003	0.18310547	-4.0283203	-1.0986328	1.930810504	9.241332968	-2.42607428	-1.5869141	-3.3569336	0.061035156	1549638757.779
-9.52604982	-1.93439946	-4.623657248000001	2.8076172	0.48828125	1.4648438	5.172753894	8.445800720000001	0.7285400360000001	-2.5634766	-2.9907227	-1.0375977	-8.8728759	-0.5036376800000001	2.82922374	2.9907227	-1.159668	-1.2817383	-1.4702392180000001	10.006958360000002	2.27294928	0	-4.1503906	-0.9765625	2.51459964	9.14204074	-2.350707968	-2.0751953	-3.7231445	0	1549638757.819
-10.633813400000001	-3.440527356	-4.230078076	2.6855469	-1.4038086	0.9765625	5.1440429320000005	9.589452880000001	0.45698242800000005	-2.6245117	-3.2958984	-2.5634766	-10.02490216	0.0765625	3.32807608	3.2348633	-1.0375977	-1.3427734	-1.670019568	10.34311502	2.274145468	0	-4.211426	-0.8544922	4.98374002	9.69592302	-0.5790038940000001	-3.112793	-2.746582	1.0986328	1549638757.86
-10.552465560000002	-3.293383786	-2.8734864200000003	3.2958984	-2.0751953	1.0375977	5.037573380000001	10.34311502	0.1447509784	-2.6245117	-3.2958984	-2.5634766	-10.80966754	-0.23327636780000002	3.9070800720000003	4.333496	0.8544922	-1.4038086	-1.8781738220000002	10.325171220000001	2.70600589	0.36621094	-3.7231445	-1.0986328	6.090307608000001	10.7522464	2.356689496	-4.272461	-1.8310547	3.7231445	1549638757.899
-9.553564300000001	-2.209545926	-1.388891574	4.9438477	-0.79345703	0.79345703	4.923925720000001	10.26057158	-0.227294928	-3.540039	-5.3710938	-2.5024414	-10.09309056	-0.9989013580000001	2.895019568	4.3945312	0.91552734	-1.3427734	-2.7765869600000004	9.613378894	3.2239991	0.6713867	-3.479004	-1.2817383	4.943066394000001	12.687841460000001	4.01713858	-5.126953	-1.8920898	5.6152344	1549638757.939
-9.573901260000001	-2.0923096040000004	-2.2801269960000004	3.8452148	-0.061035156	-0.061035156	4.953832968	10.26176718	-0.03229980432	-3.112793	-5.493164	-2.1972656	-9.370532248	-1.676000998	2.805297824	4.0893555	0.4272461	-1.0986328	-3.3005616	9.6552491	3.4034423920000005	0.7324219	-4.4555664	-1.0375977	-0.250024411	13.385278060000001	3.6618408540000003	-4.9438477	-5.065918	4.638672	1549638757.979
-9.687548920000001	-2.537329074	-2.4021484620000004	4.0283203	-0.8544922	0.30517578	5.0603025200000005	9.933984620000002	0.5287597644	-2.746582	-4.638672	-2.2583008	-9.026000900000001	-2.051635782	2.6940429320000003	3.6010742	-0.61035156	-1.2207031	-2.384204074	9.54997554	3.29816893	0.7324219	-4.5166016	-1.0986328	-0.9354980432000001	12.990502700000002	-0.037084961060000005	-5.3710938	-6.8359375	3.2958984	1549638758.018
-7.640698380000001	-1.594653354	-0.961816394	4.1503906	-0.18310547	0.7324219	4.934692392	8.920727340000001	0.876879892	-2.746582	-4.638672	-2.2583008	-8.595336960000001	-1.6843750000000002	2.9165527160000004	3.9672852	0.36621094	-1.2207031	-1.5587646760000002	8.69702176	3.420190396	0.8544922	-4.333496	-1.2207031	1.2549072479999999	10.4974366	0.6830810700000001	-4.5166016	-4.3945312	2.746582	1549638758.059
-7.36794429	-0.7225586060000001	-0.5335449280000001	4.333496	1.0375977	0.61035156	4.894018570000001	8.1754393	1.0264160340000001	-2.746582	-4.638672	-1.8920898	-8.310620108	-1.642504892	2.8914307100000003	4.0283203	0.30517578	-0.9765625	-1.2010742212	8.033081070000001	3.535034146	0.7324219	-4.0893555	-1.2817383	2.646191394	8.560644568	-0.03828125	-3.6010742	-0.6713867	2.1972656	1549638758.098
-8.48527806	-0.25480957460000003	-0.576611322	3.6621094	1.4648438	0.36621094	5.03398462	8.126391574000001	1.0072753600000002	-2.380371	-4.272461	-1.8920898	-8.32617212	-2.250219748	2.845971646	3.6621094	0.30517578	-0.7324219	-1.085034146	8.226879892	3.6905516200000004	0.8544922	-4.0283203	-1.159668	2.9524413940000005	6.90378444	-0.500048822	-2.4414062	1.4648438	1.2817383	1549638758.138
-9.478198380000002	-0.1686767572	-1.138867212	2.1362305	1.953125	0.48828125	5.1177246400000005	8.462548920000001	0.8900390380000001	-2.380371	-4.272461	-1.8920898	-8.571411240000002	-2.7131836060000003	3.0086670320000004	3.1738281	0.061035156	-0.7324219	-0.8565429712000001	8.815454074	4.075756790000001	0.9765625	-3.6010742	-1.0986328	2.47033696	6.528149460000001	-0.01674804712	-1.7089844	2.1972656	0.24414062	1549638758.178
-10.05002446	-0.37084961060000005	-0.6005371106	1.8310547	0.61035156	0.91552734	5.36296376	8.668310700000001	0.8182617212000002	-1.4038086	-3.6010742	-2.0141602	-8.652759080000001	-3.101977536	3.092407248	2.6855469	0.12207031	-0.7324219	-0.687866214	9.317895468000001	4.659545926000001	0.9765625	-3.0517578	-1.159668	1.184326178	6.280517572	0.6005371106	-0.24414062	0.24414062	-1.3427734	1549638758.218
-9.49016124	-0.050244139400000006	-0.5790038940000001	1.5258789	2.0751953	0.6713867	5.744580072	8.55107428	1.318310504	-0.30517578	-2.746582	-2.0751953	-8.87646466	-3.2646728240000003	3.1127441100000004	1.953125	-0.061035156	-0.61035156	-0.6711181610000001	9.376513580000001	4.90717752	0.8544922	-2.5024414	-1.0986328	2.060009784	6.221899460000001	0.5132080072	0.7324219	-2.1362305	-1.7089844	1549638758.258
-10.44001448	-0.41511232	-0.8529540740000001	1.2817383	1.953125	0.18310547	6.145336960000001	8.521167032000001	2.124609424	0.4272461	-1.4038086	-1.953125	-8.914746106	-2.8651123200000006	3.093603534	1.5258789	-0.12207031	-0.30517578	-0.762036142	9.230566394	4.810278354	0.6713867	-2.1972656	-0.8544922	6.036474640000001	7.766308606000001	2.1616942900000002	0.061035156	-5.9814453	-1.6479492	1549638758.298
-12.254785340000002	-0.14714355040000002	-0.362475589	0.79345703	1.5258789	0.36621094	6.2015625000000005	8.993701080000001	2.778979532	0.48828125	-0.91552734	-1.7089844	-9.226977340000001	-2.5720214660000003	3.3005616	1.4038086	-0.79345703	-0.18310547	-1.0479492212000001	9.363354532	4.700219748	0.8544922	-1.8310547	-0.48828125	11.081225540000002	8.084521760000001	6.312817392	-0.91552734	-1.8310547	-1.0986328	1549638758.338
-13.7991938	-0.5993408246	-1.6999267180000002	0.30517578	0.24414062	0.79345703	6.21711412	10.224683	3.019433606	0.24414062	-1.5258789	-1.5869141	-9.997387680000001	-2.310034146	3.696533246	1.0986328	-1.2207031	-0.24414062	-1.331469748	10.5488768	4.487280252000001	0.91552734	-1.7700195	0.12207031	8.7795652	8.787939300000001	5.293579074	-0.6713867	0.24414062	-0.24414062	1549638758.378
-11.81335414	-2.49426268	-2.186816394	0.5493164	-1.7089844	0.9765625	6.81286592	11.1183107	3.234765576	0.48828125	-1.159668	-1.159668	-9.777270468000001	-1.6353271760000003	3.3807128600000005	1.3427734	-0.6713867	-0.4272461	-1.697534146	11.4760009	4.386792032000001	0.5493164	-1.3427734	0.5493164	1.471435504	8.48647464	0.669921875	0.9765625	-5.92041	-2.6855469	1549638758.418
-9.329858426000001	-3.202465854	-2.310034146	2.1972656	0.61035156	0.9765625	7.184912140000001	11.35517572	3.25988768	0.48828125	-1.159668	-1.159668	-10.338329680000001	-0.9414794928000001	3.4967528960000003	1.2207031	-1.4648438	-0.7324219	-2.15571286	11.48078624	3.8197509000000003	0.061035156	-1.4648438	0.79345703	5.75773912	9.5451902	3.5015380400000002	1.7700195	-4.699707	-2.380371	1549638758.458
-8.467334260000001	-3.2479248200000006	-3.161792032	2.2583008	0.061035156	0.7324219	6.610693390000001	11.017822480000001	3.101977536	0.6713867	0.30517578	-0.061035156	-10.1325679	0.050244139400000006	3.198876996	1.2817383	-0.48828125	-0.6713867	-2.004980432	10.94245558	2.828027356	-0.48828125	-1.2817383	0.8544922	6.225488220000001	10.82282698	1.7035155760000003	2.0141602	-2.1972656	-1.4648438	1549638758.498
-7.63710962	-3.6534667540000005	-3.5194824280000003	1.7700195	-0.18310547	1.0375977	5.505322480000001	9.85742212	2.5947509	-0.5493164	-0.36621094	2.2583008	-9.341821580000001	0.41271972840000004	2.173657248	1.159668	-0.4272461	-0.7324219	-1.685571286	9.46145018	1.8614257200000002	-0.79345703	-0.79345703	0.5493164	1.680786142	9.485375900000001	0.6531738220000001	0.9765625	-2.5634766	-1.8310547	1549638758.538
-7.927807608000001	-3.2251952880000005	-3.7395996400000002	2.746582	1.2207031	1.0375977	4.777978534	9.450683606	1.851855432	-0.5493164	-0.36621094	2.2583008	-9.613378894	0.7823730432	2.1712646760000003	1.159668	-0.24414062	-0.91552734	-1.6484863220000001	8.75922824	1.152026358	-0.8544922	-0.79345703	0.5493164	1.4618652160000003	9.433935700000001	-1.4618652160000003	1.7700195	-3.4179688	-1.953125	1549638758.578
-9.000878894000001	-1.9403808900000001	-4.5255616000000005	2.319336	0.5493164	0.91552734	4.438232428	10.200757280000001	0.80988768	-2.0751953	-0.9765625	2.4414062	-9.673193390000002	1.280029254	2.3985596040000003	1.159668	-0.061035156	-0.79345703	-1.561157248	9.630126800000001	1.09819339	-0.48828125	-0.79345703	1.0375977	2.13178714	9.70429712	-1.161596646	1.159668	-2.746582	-1.6479492	1549638758.618
-8.81186502	-1.118530252	-4.336547824	1.0986328	0.36621094	0.61035156	4.526757788	10.107446580000001	-0.2069580072	-2.0751953	-0.9765625	2.4414062	-8.931494110000001	0.9869384980000001	2.5074219240000004	1.4038086	0.30517578	-0.79345703	-1.42836911	10.0464357	1.677197284	-0.36621094	-0.24414062	1.159668	2.8232422120000003	9.766503894000001	-1.494165036	0.79345703	-2.4414062	-1.5869141	1549638758.658
-8.380004892	-0.9725830072	-3.5565673920000003	1.0986328	0.7324219	0.36621094	4.59973143	9.181518570000001	-0.762036142	-2.0751953	-0.9765625	2.319336	-8.875268570000001	0.42827148560000006	2.7706054320000004	1.0986328	-0.36621094	-0.7324219	-1.2285888580000002	9.340625000000001	2.032495108	-0.36621094	-0.30517578	0.7324219	1.9487548920000002	9.266455072	-1.859033246	0.91552734	-2.2583008	-1.7089844	1549638758.698
-8.577392572	-0.663940396	-3.6127929320000005	1.4648438	1.2817383	0.061035156	4.705004892000001	8.682665740000001	-0.7261474640000001	-0.36621094	-0.61035156	2.5634766	-8.742480432	-0.12919922120000002	2.884252896	0.7324219	0.36621094	-0.6713867	-0.8457763580000002	9.07146016	2.1664795320000003	-0.30517578	-0.4272461	0.36621094	2.2346679320000002	9.38488768	-1.717871106	0.91552734	-2.1972656	-1.8310547	1549638758.738
-8.737695288000001	-0.7524658540000001	-4.203759784	0.48828125	0.061035156	-0.30517578	4.7157714660000005	8.141943390000002	-0.4904785144	-0.36621094	-0.61035156	2.5634766	-8.492456070000001	-0.173461911	2.8316162140000003	0.30517578	0.12207031	-0.5493164	-0.1208251996	8.911157248	2.2490234620000003	-0.12207031	-0.061035156	0.061035156	2.5002441100000006	9.331054712	-1.5527832460000002	0.9765625	-1.5869141	-1.8310547	1549638758.778
-9.034375	-1.111352536	-4.047045926	0.4272461	-0.30517578	-0.36621094	4.974169928000001	7.646679712	-0.1854248004	0.061035156	-0.12207031	2.0751953	-8.683862320000001	0.03349609424	2.9679932100000004	0.12207031	0.24414062	-0.4272461	0.10766601440000001	8.762817392	2.2203125000000004	0.12207031	0.48828125	-0.12207031	2.7000244600000003	9.217407248	-1.299169928	0.7324219	-1.159668	-1.6479492	1549638758.818
-8.943457068	-0.9594238220000001	-3.5194824280000003	0.79345703	-0.12207031	0.18310547	5.498144568	7.47441394	0.25480957460000003	0.61035156	0.6713867	0.9765625	-8.52954074	0.3182128894	2.8914307100000003	0.18310547	0.79345703	-0.24414062	-0.015551758180000002	8.93747554	2.168872104	0.18310547	0.6713867	0	2.7610351440000005	9.38608426	-1.3242920320000002	0.4272461	-1.0375977	-1.2817383	1549638758.858
-8.720947480000001	-0.8972167932	-3.3412353240000003	0.9765625	0.6713867	0.4272461	6.0831298920000005	7.552173020000001	0.7213623200000001	0.6713867	0.9765625	0.7324219	-7.948144568	0.6986327880000001	2.7311278960000003	0.30517578	0.061035156	-0.30517578	-0.42229003600000004	9.0427491	2.0468505400000003	0	0.6713867	0.24414062	2.004980432	9.326269568	-1.524072284	0.061035156	-1.2817383	-1.0986328	1549638758.898
-8.972167932000001	-0.9462646760000001	-3.927417032	1.2207031	0.24414062	0.24414062	6.408520468000001	8.03547374	1.0826415740000002	0.6713867	0.9765625	0.7324219	-8.307031250000001	0.793139676	3.00627446	0.36621094	-0.5493164	-0.36621094	-0.773999002	9.3238768	2.0169433900000002	-0.061035156	0.061035156	0.4272461	1.752563498	9.43513179	-1.830322284	-0.36621094	-1.0986328	-1.2817383	1549638758.938
-9.535620108000002	-0.5371337860000001	-4.22888179	1.159668	-0.4272461	0.18310547	6.390576080000001	8.606103240000001	1.1735596040000003	0.4272461	0.79345703	0.7324219	-9.0858152	0.34812010800000004	3.5003417540000004	0.61035156	-0.4272461	-0.36621094	-0.57421875	9.91245108	2.296875	0.12207031	-0.6713867	0.36621094	1.7884521760000003	9.383691394000001	-1.5121094240000001	-0.6713867	-0.8544922	-1.0375977	1549638758.978
-9.76770018	-0.056225586060000006	-4.136767572	0.79345703	-0.18310547	0.36621094	6.413305710000001	8.99848642	1.3075439300000002	0	-0.061035156	0.6713867	-9.451879892000001	-0.16508788940000002	3.9166503600000007	0.30517578	0.18310547	-0.36621094	-0.11005859620000001	10.59313948	2.662939496	0.12207031	-0.79345703	-0.18310547	1.71667482	10.082324280000002	-1.28361821	-1.4648438	-1.2817383	-0.7324219	1549638759.018
-9.50930162	0.5132080072	-4.383203076	0.36621094	0.061035156	0.8544922	6.4479982	9.012841754	1.620971646	-0.061035156	-0.61035156	0.36621094	-8.967382788	0.0035888672120000004	3.570922824	0.12207031	-0.18310547	-0.4272461	-0.30625	10.66372104	2.769409146	-0.30517578	-0.5493164	-0.48828125	2.112646466	10.01174272	-1.6281494600000002	-1.8920898	-0.30517578	-0.91552734	1549638759.058
-10.085913040000001	0.0095703125	-4.439428714000001	-0.7324219	-0.36621094	0.5493164	6.2565917540000004	9.055908246000001	2.0755615020000002	0.12207031	-0.061035156	-0.061035156	-8.72453624	0.0693847644	3.7862548920000005	0.12207031	-0.4272461	-0.30517578	-0.8828613220000001	10.602710159999999	2.7311278960000003	-0.8544922	-1.159668	-0.24414062	3.0876221040000003	9.777270468000001	-1.4427246400000002	-2.380371	-0.61035156	-0.6713867	1549638759.098
-10.639795320000001	-1.2513183900000002	-4.395166034	-1.2817383	-2.0141602	-0.24414062	5.83669429	9.27722194	2.296875	-0.4272461	0.061035156	-0.91552734	-9.552368210000001	0.2344726538	3.084033246	-0.18310547	-2.1362305	-0.18310547	-0.8637207068000001	10.34191942	2.6497802520000002	-0.6713867	-1.6479492	-0.18310547	4.5171875	10.41967752	-0.30744628600000007	-3.3569336	-0.24414062	0.24414062	1549638759.138
-10.3790036	-2.566040036	-3.4321533540000004	-2.746582	-2.2583008	-0.4272461	5.359375	9.925610520000001	1.915258786	-0.4272461	0.061035156	-0.91552734	-11.58845198	-1.0491455072	4.11882338	0.4272461	-0.5493164	-0.30517578	-0.41511232	11.05490764	3.243139676	0	-1.3427734	-0.18310547	5.821142572	10.146923920000003	1.915258786	-4.5776367	0.18310547	2.5024414	1549638759.178
-9.94714308	-3.06848143	-1.524072284	0	-0.36621094	0.48828125	5.336645468	9.514086960000002	1.509716754	-1.2207031	-0.8544922	-1.6479492	-10.9819339	-2.0145507200000004	2.79213858	-0.4272461	1.2207031	-0.30517578	-0.5275634784000001	10.50820288	4.00158696	-0.061035156	0.7324219	-0.4272461	6.075951980000001	10.316797120000002	1.592260782	-3.90625	-0.18310547	4.9438477	1549638759.218
-9.62653804	-2.1712646760000003	-2.024121106	-0.4272461	-0.61035156	0.24414062	5.622558606	8.67070288	1.6281494600000002	-1.0375977	-1.2817383	-2.1362305	-9.680371106	-1.3996582460000002	2.165283246	-0.61035156	0.48828125	0.12207031	-1.801611322	9.03317842	3.694140576	-0.48828125	0.8544922	-0.24414062	3.575707968	12.230859620000002	-0.027514648560000004	-2.1362305	0.8544922	5.9814453	1549638759.258
-9.185107428000002	-2.54689946	-2.2609863220000004	-0.91552734	-1.4038086	-0.30517578	5.4455077880000005	8.815454074	1.909277356	-0.18310547	-0.18310547	-1.8310547	-9.06069339	-1.1352783540000002	1.847070288	-0.6713867	-0.5493164	0.30517578	-2.165283246	8.774780252000001	3.1498290740000003	-0.4272461	0.061035156	0	0.7010253600000002	12.26196286	0.46774902160000004	-1.2817383	0.9765625	5.2490234	1549638759.297
-8.354882788000001	-2.0659912140000003	-1.4750244600000002	-0.79345703	-1.5869141	-0.18310547	4.71457518	8.791528060000001	1.771704074	-0.61035156	0.061035156	-1.5869141	-8.793920926	-1.0934082068000002	2.3435302520000003	-0.24414062	0.24414062	0.18310547	-1.5575683900000001	8.753247300000002	3.101977536	0.061035156	0.30517578	-0.061035156	1.144848642	10.85871556	0.21054687500000002	-0.4272461	-0.4272461	4.760742	1549638759.337
-8.176635880000001	-1.6161865020000004	-0.98334964	-0.18310547	0.24414062	-0.12207031	4.66433107	8.497240920000001	1.561157248	-0.79345703	-0.91552734	-1.4038086	-8.6766848	-1.1257080072	2.42607428	-0.4272461	0.061035156	0.18310547	-1.6149902160000003	8.55107428	3.302954074	0.18310547	0.4272461	0	1.3254882200000002	9.60739766	0.663940396	0.6713867	1.4038086	4.0893555	1549638759.377
-8.87407248	-1.189111322	-1.790844748	-0.7324219	0	-0.30517578	5.0662844400000004	8.65515126	1.489379892	-0.79345703	-0.91552734	-1.4038086	-8.719750900000001	-1.111352536	2.4595702880000005	-0.4272461	-0.18310547	0.24414062	-1.5216797120000003	8.77358426	3.393872104	0.12207031	0.061035156	0.12207031	2.227490216	9.1109375	0.2930908246	1.2817383	3.3569336	3.1738281	1549638759.417
-8.906372300000001	-1.013256839	-1.4211913940000003	-1.0375977	-0.36621094	-0.36621094	5.1978759000000005	8.900390380000001	1.447509784	-0.4272461	-0.30517578	-1.2817383	-8.828613220000001	-1.43435054	2.682080072	-0.4272461	0.18310547	0.24414062	-1.3063476440000001	9.026000900000001	3.776684604	0.12207031	0.5493164	-0.18310547	0.8637207068000001	8.431445288	0.15910644960000003	2.380371	4.333496	2.0141602	1549638759.457
-9.406420926000001	-0.976171875	-1.02163089	-0.9765625	0.061035156	-0.24414062	5.1464357	8.994897660000001	1.484594748	0.061035156	0.30517578	-0.8544922	-9.034375	-1.796826178	2.74069838	-0.7324219	0.12207031	0.30517578	-1.5180908540000002	9.16357428	3.96569838	0.12207031	0.5493164	-0.36621094	0.11484375000000001	8.188598740000002	0.8134765380000001	1.7700195	3.479004	0.61035156	1549638759.497
-9.94355432	-0.5287597644	-1.42836911	-1.7089844	-0.18310547	-0.12207031	5.1296875	9.212622300000001	1.79921875	0.5493164	0.36621094	-0.4272461	-8.93867212	-1.9415771760000002	2.7227538940000002	-0.9765625	-0.061035156	0.36621094	-1.4044433900000002	9.44350589	3.9501464660000005	0.12207031	0.48828125	-0.36621094	0.4521972644	8.13117662	1.211840854	1.4648438	1.7089844	-0.8544922	1549638759.537
-9.9100589	-0.758447284	-1.3996582460000002	-2.1362305	-0.18310547	-0.24414062	5.0614991	9.301147660000002	2.13776857	1.159668	1.2207031	-0.12207031	-8.987719748	-2.0731689300000005	2.8328125	-1.4038086	-0.30517578	0.36621094	-1.1879150360000001	9.591845746	4.09848642	0.12207031	0.7324219	-0.36621094	2.387792932	8.060595746	1.5372314300000003	2.1362305	0.9765625	-1.3427734	1549638759.577
-10.0380616	-1.350610324	-1.642504892	-2.5024414	0.12207031	-0.48828125	5.086621106	9.098974640000002	2.5217773560000003	1.159668	1.2207031	-0.12207031	-9.016430710000002	-2.004980432	2.8423827880000005	-1.5869141	0	0.4272461	-1.1041748200000001	9.407617212	4.1140380400000005	0.061035156	1.159668	-0.30517578	4.159497104000001	9.20305162	2.85913089	1.6479492	1.8310547	-1.8310547	1549638759.617
-9.938769960000002	-1.23696286	-0.8828613220000001	-1.5869141	0.30517578	0	5.20146466	9.072656250000001	2.8423827880000005	1.2817383	1.4038086	0	-9.061889480000001	-1.662841754	2.86152356	-1.6479492	-0.30517578	0.5493164	-1.1986816100000002	9.27722194	3.877172824	-0.18310547	1.2817383	0	6.0651857	9.64208966	3.9979980040000007	1.3427734	3.7231445	-1.2817383	1549638759.657
-9.28798822	-1.2178222840000001	-1.189111322	-2.9907227	1.159668	-0.18310547	5.220605432000001	9.326269568	2.910571286	1.0375977	2.2583008	0.18310547	-8.781957968	-1.5707275360000001	2.8064941100000005	-1.5869141	-0.61035156	0.48828125	-1.4176025360000002	9.444701980000001	3.8149658540000004	-0.30517578	1.4038086	0.36621094	6.9073732	8.81186502	1.6915527160000003	-0.5493164	-0.30517578	-0.4272461	1549638759.697
-9.737792932000001	-2.5564697480000005	-2.2609863220000004	-2.0751953	0.9765625	-0.7324219	5.25649411	9.418384080000001	2.8423827880000005	1.0375977	2.2583008	0.18310547	-8.630029254	-1.5779052520000003	2.86152356	-1.5869141	-0.48828125	0.4272461	-1.55158696	9.48896466	3.7360108800000003	-0.4272461	1.4038086	0.5493164	-1.8410888580000002	9.207836960000002	1.693945288	2.6855469	1.2817383	-2.5024414	1549638759.737
-10.560839660000001	-3.9190429320000004	-2.956030252	0.4272461	0.061035156	-0.30517578	5.32228984	9.681567392	2.60910643	0.8544922	2.0751953	0.48828125	-9.8251223	-0.9055908540000002	3.1462402160000003	-1.7700195	-1.5258789	0.36621094	-1.3673584260000002	9.67438948	3.2383545320000002	-0.4272461	1.3427734	0.7324219	2.080346646	10.14333516	3.60441893	0.79345703	-1.8920898	-0.7324219	1549638759.777
-9.589452880000001	-2.3219971040000003	-3.3819091460000004	0.5493164	-0.6713867	0.061035156	5.457470746	10.081127700000001	2.1880126800000004	-0.18310547	1.8310547	0.5493164	-10.16845746	0.5670410144	3.6750000000000003	-1.0986328	0.91552734	0.61035156	-1.3195067900000002	10.18161592	2.424877896	-0.36621094	1.7089844	1.0986328	5.47421875	11.013037140000002	2.674902356	1.159668	0.48828125	-0.79345703	1549638759.817
-9.18271466	-1.753759784	-3.5015380400000002	-0.18310547	0.9765625	0.18310547	5.498144568	10.18520468	1.287207068	-0.18310547	1.8310547	0.5493164	-9.858617720000002	0.8565429712000001	2.8890380400000004	-0.8544922	-0.6713867	0.36621094	-1.8422851440000003	10.1481205	1.89611821	-0.30517578	1.8310547	1.2207031	3.7276367800000005	9.863403060000001	0.57421875	1.2207031	-0.061035156	0	1549638759.857
-9.212622300000001	-1.629345746	-4.848559604	-0.6713867	0.30517578	-0.4272461	5.306738220000001	10.101464660000001	0.3804199280000001	-0.7324219	1.4038086	0.9765625	-9.4423098	0.593359375	2.6976317900000004	-0.61035156	0.48828125	0.36621094	-2.2657714660000003	10.091894960000001	1.6712158540000002	-0.30517578	1.8310547	1.2207031	1.98464357	9.780859620000001	-0.2811279254	1.953125	1.3427734	-0.18310547	1549638759.897
-8.69223642	-2.1892089660000003	-4.8988037140000005	-1.0986328	-0.5493164	-0.61035156	4.919140380000001	9.87297374	-0.3672607428	-0.8544922	0.9765625	1.4648438	-9.32746556	0.762036142	2.789746106	-0.79345703	-0.8544922	0.30517578	-1.89013678	9.9710688	1.5767089660000002	-0.36621094	0.91552734	1.159668	0.6651367212000001	10.11582068	-1.085034146	1.8920898	-0.4272461	-1.0986328	1549638759.937
-8.234057608	-2.3387451080000004	-3.7384033540000003	-0.24414062	0	-0.30517578	4.457373004000001	9.35258786	-0.8673096040000001	-0.6713867	0.4272461	1.7089844	-9.298754892	0.8278320288	2.9213378600000004	-0.6713867	0	0.4272461	-1.2297851440000003	9.62653804	1.6161865020000004	-0.18310547	0.79345703	0.7324219	1.8099853240000001	9.71027806	-1.2321777160000003	1.3427734	0.48828125	-1.0375977	1549638759.977
-8.6766848	-1.8231445680000002	-3.6211670320000002	0.4272461	0.9765625	-0.24414062	4.097290036	8.900390380000001	-1.1472412140000001	-0.36621094	-0.061035156	1.7089844	-9.412402160000001	0.860131839	3.1378662140000007	-0.61035156	0	0.4272461	-0.8589355432	9.38010234	1.662841754	-0.18310547	0.79345703	0.7324219	2.021728534	9.522461060000001	-1.3290771760000002	1.0375977	0.061035156	-0.79345703	1549638760.017
-8.81186502	-1.256103534	-4.24323732	-0.12207031	0.8544922	-0.48828125	3.994409146	8.607299820000001	-1.141259784	0	-0.36621094	1.2817383	-8.90996106	0.7907471040000001	2.8041014400000006	-0.36621094	0.36621094	0.36621094	-0.8290283540000001	9.4171875	1.6365234620000002	0.24414062	0.91552734	0.4272461	2.13178714	9.58347194	-1.2453369600000002	1.0986328	-0.5493164	-0.8544922	1549638760.057
-8.90996106	-1.4427246400000002	-4.4489991	-0.7324219	-0.24414062	-0.6713867	3.9752685700000003	8.49365216	-1.0288086060000001	0.48828125	0.061035156	0.5493164	-8.92551268	0.8661132788	2.866308606	-0.18310547	-0.061035156	0.36621094	-0.8517577880000001	9.2042482	1.522875998	0.4272461	0.9765625	0.48828125	2.1712646760000003	9.482983426	-1.0898193390000002	0.8544922	-0.48828125	-0.9765625	1549638760.097
-8.95063498	-1.7848632200000003	-3.9968016200000003	-0.4272461	-0.18310547	-0.36621094	3.96928714	8.77836911	-0.7668212860000001	0.91552734	0.48828125	0	-8.9410643	0.8074951080000001	2.816064496	-0.12207031	0.24414062	0.36621094	-0.878076178	9.34780252	1.542016574	0.7324219	0.8544922	0.30517578	2.7143798920000006	9.49853534	-0.8062988220000001	0.7324219	-0.18310547	-0.7324219	1549638760.137
-9.102563400000001	-1.8004150360000002	-3.8532471040000003	-0.24414062	-0.24414062	-0.12207031	4.209741214	9.159985520000001	-0.41870117800000006	1.2207031	0.30517578	-0.4272461	-8.984130890000001	0.991723642	2.82084964	0	0.36621094	0.30517578	-0.9223388580000002	9.632519568000001	1.490576178	0.91552734	0.91552734	0.18310547	2.818457068	9.46145018	-1.031201178	0.6713867	-0.061035156	-0.48828125	1549638760.177
-9.192285340000002	-1.8530517180000001	-3.8424804320000003	0.061035156	0.30517578	0.24414062	4.209741214	9.159985520000001	-0.41870117800000006	1.2207031	-0.061035156	-0.7324219	-8.833398560000001	1.1723632788	2.496655252	0.18310547	0.18310547	0.12207031	-1.21303714	9.908862319999999	1.2668701080000002	0.8544922	0.7324219	0.18310547	2.180834964	9.54997554	-1.1735596040000003	0.79345703	-0.8544922	-0.48828125	1549638760.217
-9.10495607	-1.5336425720000002	-3.9417724640000005	0.18310547	0.30517578	0.36621094	4.98015126	9.96508786	0.45937500000000003	1.2817383	0.18310547	-0.9765625	-8.792724640000001	1.161596646	2.5744139400000003	0.30517578	-0.24414062	0.061035156	-1.51330571	10.25339308	1.234570288	0.61035156	0.24414062	0.30517578	2.721557608	9.640893570000001	-0.9965087860000001	0.4272461	-1.2207031	-0.30517578	1549638760.257
-8.96499002	-1.314721646	-4.161889676	0	0.18310547	0.30517578	5.106957968000001	9.956713760000001	0.7572509980000001	1.2817383	0.48828125	-1.0986328	-8.813061600000001	0.991723642	2.702417032	0.30517578	-0.48828125	0	-1.4833984620000003	10.170849640000002	1.3924804320000002	0.30517578	-0.36621094	0.18310547	3.0050780759999998	9.52963858	-1.128100589	0.30517578	-0.36621094	-0.12207031	1549638760.297
-9.231762680000001	-1.409228534	-4.209741214	-0.30517578	-0.5493164	0.12207031	4.9442626800000005	9.689941394000002	0.9977050720000001	1.2207031	0.4272461	-0.79345703	-9.122900360000001	0.6842773560000001	2.899804712	0.18310547	-0.4272461	0.061035156	-1.0754638580000002	9.79401857	1.6137939300000002	0.24414062	-0.7324219	-0.12207031	2.4846923920000004	9.646875000000001	-1.484594748	-0.12207031	0.061035156	0	1549638760.337
-9.290380890000002	-1.66403804	-3.80778804	-0.48828125	-0.48828125	0.24414062	4.66672374	9.70310054	1.1245117212000002	0.9765625	0.12207031	-0.4272461	-9.346606430000001	0.37802735600000004	2.9859375000000004	0.18310547	-0.18310547	0.061035156	-0.569433606	9.85742212	1.73701178	0.24414062	-0.6713867	-0.30517578	1.9738769960000002	9.69113768	-1.476220746	-0.18310547	0.24414062	0.061035156	1549638760.377
-9.181518570000001	-1.7848632200000003	-3.4393310700000006	-0.36621094	0.24414062	0.24414062	4.560253894000001	9.850244600000002	1.0240234620000002	0.5493164	-0.30517578	-0.4272461	-9.366943390000001	0.0657958966	3.1414550720000003	0.061035156	-0.24414062	0.061035156	-0.4067382788	10.21511232	1.876977536	0.30517578	-0.48828125	-0.24414062	1.221411142	9.835888579999999	-1.752563498	-0.30517578	-0.30517578	-0.30517578	1549638760.417
-9.12888179	-1.7800780760000001	-3.50393071	-0.061035156	0.061035156	0.061035156	4.560253894000001	9.850244600000002	1.0240234620000002	0.061035156	-0.61035156	-0.8544922	-9.241332968	-0.00478515625	3.1414550720000003	-0.12207031	-0.4272461	0	-0.4139160144	10.179223740000001	2.039672824	0.18310547	-0.4272461	-0.061035156	1.355395468	9.778466754	-1.6783935700000001	-0.24414062	-0.30517578	-0.4272461	1549638760.457
-8.991308606	-1.7896484620000002	-3.27663588	-0.18310547	0	0	4.878466754000001	9.445898560000002	0.891235324	-0.12207031	-0.61035156	-1.159668	-9.174340560000001	0.046655271600000006	3.226391574	0	-0.18310547	-0.061035156	-0.37683107	9.81196286	2.186816394	0	-0.24414062	-0.061035156	1.599438498	9.6217527	-1.183129892	-0.24414062	0.061035156	-0.36621094	1549638760.497
-9.07983426	-1.84946286	-3.12709964	0.061035156	0.18310547	-0.061035156	4.8318116	9.48896466	0.765625	0	-0.18310547	-1.2207031	-9.173144568	0.061010742800000003	3.2646728240000003	0.061035156	-0.18310547	0	-0.462963858	9.65405252	2.204760782	-0.061035156	-0.12207031	-0.061035156	1.644897464	9.596630890000002	-0.900805661	-0.24414062	0.18310547	-0.24414062	1549638760.537
-9.26047374	-1.7645263580000001	-3.192895468	0.12207031	0.061035156	-0.12207031	4.677490216000001	9.673193390000002	0.5861816394	0.061035156	0.12207031	-1.0375977	-9.228173920000001	-0.0885253894	3.3352538940000005	0.12207031	0.061035156	-0.061035156	-0.6256591459999999	9.789233426000001	2.2239013580000004	-0.12207031	-0.18310547	-0.12207031	1.588671924	9.69472644	-0.7058105432	-0.18310547	0.30517578	-0.18310547	1549638760.577
-9.286792032000001	-1.588671924	-3.085229532	0.24414062	0.061035156	0	4.577001996	9.693530252	0.45698242800000005	-0.12207031	0.061035156	-0.8544922	-9.18271466	-0.2512207068	3.249121106	0.18310547	0.12207031	-0.061035156	-0.7608398560000001	9.8179438	2.319604532	0	-0.12207031	-0.18310547	1.6329346040000001	9.651660340000001	-0.5885742212	-0.30517578	-0.061035156	0	1549638760.617
-9.41599092	-1.3924804320000002	-3.081640576	0.30517578	0.061035156	0	4.529150360000001	9.62653804	0.417504892	-0.12207031	-0.18310547	-0.5493164	-9.12888179	-0.401953125	3.20366214	0.12207031	0.12207031	-0.061035156	-0.8744873200000001	9.7485598	2.4129150360000002	0	-0.12207031	-0.18310547	1.6185790740000001	9.69113768	-0.6089111420000001	-0.4272461	-0.30517578	0.12207031	1549638760.657
-9.47460962	-1.1879150360000001	-3.1821288940000003	0.12207031	0.061035156	0.061035156	4.482495108	9.6983152	0.47373047120000006	0	-0.24414062	-0.24414062	-9.088207968	-0.3935791034	3.20366214	0	-0.061035156	-0.061035156	-0.869702176	9.786840560000002	2.4165038940000003	0.061035156	-0.12207031	-0.12207031	1.6783935700000001	9.7832518	-0.8625244110000001	-0.36621094	-0.30517578	-0.061035156	1549638760.697
-9.394457968000001	-1.1328857428	-3.15102536	-0.061035156	0	0	4.4155028960000005	9.72224092	0.5514892572000001	0.061035156	-0.24414062	-0.061035156	-9.031982428000001	-0.3517089856000001	3.2814209260000005	0	-0.12207031	-0.061035156	-0.8134765380000001	9.837085159999999	2.3710449280000003	0.061035156	-0.12207031	-0.12207031	1.693945288	9.758129892000001	-0.8218505890000001	-0.12207031	-0.12207031	-0.18310547	1549638760.737
-9.360961960000001	-1.235766574	-3.122314496	0	0	-0.12207031	4.32578125	9.676782248	0.6280517572	0.12207031	-0.12207031	0.061035156	-9.02839357	-0.30744628600000007	3.34841304	0	-0.12207031	-0.061035156	-0.7261474640000001	9.7748777	2.3758300720000003	0	-0.24414062	-0.061035156	1.872192392	9.709082068	-0.553881839	0	-0.12207031	-0.24414062	1549638760.776
-9.371728240000001	-1.3661621400000001	-3.12351088	-0.061035156	-0.12207031	-0.18310547	4.23964856	9.67917482	0.7010253600000002	0.18310547	-0.12207031	0.18310547	-9.05471196	-0.33137207460000007	3.390283246	-0.061035156	-0.061035156	-0.061035156	-0.593359375	9.77128894	2.4081298920000003	-0.061035156	-0.18310547	-0.12207031	1.9176513580000003	9.67558606	-0.4294677716	-0.061035156	-0.061035156	-0.18310547	1549638760.817
-9.341821580000001	-1.3673584260000002	-3.134277356	0	0	-0.12207031	4.153515576	9.673193390000002	0.75964357	0.18310547	-0.061035156	0.18310547	-9.0427491	-0.32778320680000006	3.37473143	-0.12207031	0	-0.061035156	-0.4761230432	9.79880342	2.4356445680000003	-0.061035156	0	-0.18310547	1.836303714	9.7066893	-0.47971191100000005	0	0.061035156	-0.18310547	1549638760.857
-9.368139480000002	-1.335058606	-3.192895468	-0.061035156	-0.12207031	-0.12207031	4.08413089	9.669604532000001	0.8182617212000002	0.18310547	0.12207031	0.12207031	-9.01882338	-0.26677246400000004	3.363964856	-0.18310547	-0.061035156	-0.061035156	-0.5263671924000001	9.765307608	2.4153076080000004	-0.12207031	0.12207031	-0.12207031	1.7083007200000002	9.737792932000001	-0.5287597644	0	-0.18310547	-0.18310547	1549638760.896
-9.3322509	-1.320703076	-3.1797364200000002	0	-0.12207031	-0.12207031	4.030297824	9.69472644	0.8625244110000001	0.12207031	0.24414062	-0.061035156	-8.97695288	-0.20217285340000002	3.3843016200000005	-0.12207031	0.061035156	-0.061035156	-0.6364257788	9.76171875	2.378222644	-0.12207031	0.12207031	-0.12207031	1.8386962860000002	9.69233426	-0.461767572	0.061035156	-0.18310547	-0.12207031	1549638760.937
-9.267651260000001	-1.293188498	-3.1354737400000006	0	-0.061035156	-0.061035156	4.044653354	9.657641574000001	0.83022464	0	0.18310547	-0.12207031	-8.94584964	-0.21054687500000002	3.3675537140000005	-0.12207031	0	-0.061035156	-0.7309326080000002	9.69951178	2.3495117800000003	-0.061035156	0.061035156	-0.061035156	1.851855432	9.713867212	-0.5490966754000001	-0.061035156	-0.12207031	-0.12207031	1549638760.977
-9.32028804	-1.2895996400000003	-3.1761474640000005	-0.061035156	0	-0.061035156	4.076953076	9.69472644	0.7381103240000001	-0.12207031	0.061035156	-0.12207031	-8.927905252	-0.18303222840000002	3.366357428	-0.061035156	0	-0.061035156	-0.793139676	9.724634080000001	2.34711911	-0.061035156	0	-0.061035156	1.8913329680000002	9.65405252	-0.5526855432	0	-0.12207031	-0.12207031	1549638761.016
-9.3322509	-1.299169928	-3.19768071	0	-0.061035156	0	4.06379393	9.6983152	0.6376221040000001	-0.12207031	0.061035156	-0.12207031	-8.957812500000001	-0.18422851440000002	3.4154052520000002	-0.061035156	0	-0.061035156	-0.7775878600000001	9.76889676	2.366259784	-0.061035156	0	-0.061035156	2.027709964	9.681567392	-0.5754150360000001	-0.061035156	-0.12207031	-0.061035156	1549638761.057
-9.30234375	-1.2549072479999999	-3.1378662140000007	0	0	0	4.070971646	9.644482428000002	0.5586669928	-0.12207031	0	-0.12207031	-8.91235324	-0.2033691394	3.399853534	-0.061035156	-0.061035156	-0.061035156	-0.7967285340000001	9.718652160000001	2.365063498	-0.061035156	0	-0.061035156	2.04326178	9.666015380000001	-0.5263671924000001	-0.12207031	-0.061035156	0	1549638761.096
-9.34541034	-1.2321777160000003	-3.188110324	0	0	0	4.070971646	9.644482428000002	0.5586669928	-0.12207031	0	-0.12207031	-8.931494110000001	-0.20097655760000002	3.417797824	0	0	-0.061035156	-0.7476806610000001	9.69233426	2.359082068	-0.061035156	-0.12207031	-0.061035156	1.9284179320000001	9.667211960000001	-0.5574707068000001	-0.061035156	0	0	1549638761.136
-9.337036240000002	-1.2501221040000001	-3.201269568	-0.061035156	-0.061035156	0	4.078149460000001	9.5703125	0.48808594240000003	-0.12207031	0	-0.12207031	-8.931494110000001	-0.22011719240000002	3.4297608800000003	0	0	-0.061035156	-0.6400146760000001	9.701904254	2.3985596040000003	-0.061035156	-0.12207031	-0.061035156	1.924829074	9.700707968000001	-0.5825927716	-0.061035156	0	0	1549638761.176
-9.322680710000002	-1.246533246	-3.1593994600000004	0	0.061035156	0.061035156	4.053027356	9.57629393	0.4892822284000001	-0.061035156	0.12207031	-0.18310547	-8.96259784	-0.24643554320000002	3.4704346040000003	0	0	-0.12207031	-0.643603534	9.71027806	2.4021484620000004	0	-0.061035156	-0.061035156	1.9020996400000003	9.688745108	-0.593359375	0	-0.061035156	0	1549638761.216
-9.30832518	-1.1986816100000002	-3.228784146	0	0	0.061035156	4.053027356	9.57629393	0.4892822284000001	0	-0.061035156	-0.24414062	-8.93867212	-0.25959472840000003	3.4728271760000005	0	0	-0.061035156	-0.6531738220000001	9.71745607	2.3806152160000003	0.061035156	-0.061035156	-0.061035156	1.8805663940000001	9.71147464	-0.594555661	-0.061035156	-0.061035156	0	1549638761.256
-9.322680710000002	-1.197485324	-3.3065429320000006	0	0	0.061035156	4.26357428	9.615771760000001	0.6352294928000001	0	-0.12207031	-0.18310547	-8.947045926000001	-0.2380615216	3.4812010800000004	0	0	-0.061035156	-0.617285144	9.712670926000001	2.384204074	0.061035156	-0.061035156	-0.061035156	1.8638183900000003	9.697119110000001	-0.6531738220000001	-0.061035156	-0.12207031	0	1549638761.296
-9.314306610000001	-1.1711669928000001	-3.293383786	-0.061035156	0	0.061035156	4.277929712	9.645678420000001	0.6986327880000001	0.061035156	0.061035156	-0.18310547	-8.95063498	-0.23686523560000003	3.5003417540000004	0	0	-0.061035156	-0.593359375	9.74736322	2.390185504	0	-0.061035156	-0.061035156	1.923632788	9.69113768	-0.6089111420000001	0	-0.061035156	0	1549638761.336
