# Supplementary material for: A deep learning approach for lower back-pain risk prediction during manual lifting
Source: PLoS One. 2021 Feb 19;16(2):e0247162. doi: 10.1371/journal.pone.0247162 (PMC7894914; doi:10.1371/journal.pone.0247162)
Supplement: S1 Data — (ZIP) [file pone.0247162.s001.zip › source-used/Subject_02_P2_Zone12_T2.csv]

Side_A_x	Side_A_y	Side_A_z	Side_G_x	Side_G_y	Side_G_z	LtWt_A_x	LtWt_A_y	LtWt_A_z	LtWt_G_x	LtWt_G_y	LtWt_G_z	RtWt_A_x	RtWt_A_y	RtWt_A_z	RtWt_G_x	RtWt_G_y	RtWt_G_z	Back_A_x	Back_A_y	Back_A_z	Back_G_x	Back_G_y	Back_G_z	UArm_A_x	UArm_A_y	UArm_A_z	UArm_G_x	UArm_G_y	UArm_G_z	Thig_A_x	Thig_A_y	Thig_A_z	Thig_G_x	Thig_G_y	Thig_G_z	Time_stp
-9.13725589	-0.3600830072	-3.83171376	0	0.061035156	-0.061035156	3.081640576	-8.73171376	-0.6077148560000001	0	0	-0.061035156	3.75754393	9.785644568	0.48330077880000005	0	-0.061035156	-0.061035156	-9.0427491	-0.5096191394	3.14504393	0	0	0	-0.7775878600000001	9.60859375	2.7179687500000003	0	-0.061035156	-0.061035156	2.14973143	9.65405252	0.23686523560000003	-0.061035156	-0.061035156	0	1549640897.083
-9.15878894	-0.385205072	-3.8664062500000003	0.061035156	0	-0.061035156	3.0900146760000005	-8.69223642	-0.6459961060000001	-0.061035156	0	-0.12207031	3.75754393	9.785644568	0.48330077880000005	0	-0.061035156	-0.061035156	-9.0427491	-0.5096191394	3.14504393	0	0	0	-0.7488769568000001	9.62773462	2.7227538940000002	0	-0.061035156	-0.061035156	2.158105432	9.656445288	0.20217285340000002	-0.061035156	-0.061035156	-0.061035156	1549640897.123
-9.1875	-0.339746106	-3.8652099640000004	0	0	0	3.057714856	-8.698217752000001	-0.69504393	-0.12207031	0.061035156	-0.12207031	3.791040036	9.72702626	0.36845702880000003	-0.061035156	-0.061035156	-0.12207031	-9.057104532	-0.47373047120000006	3.140258786	0	0	0	-0.7416992212000001	9.646875000000001	2.709594748	0	0	-0.061035156	2.2215087860000002	9.630126800000001	0.2643798822	0	0	0	1549640897.163
-9.189892572	-0.3541015576	-3.9142577880000005	0.061035156	0.061035156	0	3.0361816100000003	-8.69941394	-0.69504393	-0.12207031	0	-0.12207031	3.8269287140000006	9.71625998	0.3182128894	-0.061035156	-0.061035156	-0.061035156	-9.057104532	-0.47373047120000006	3.140258786	0	0	0	-0.805102536	9.625341754	2.6892577880000004	0	0	-0.061035156	2.0923096040000004	9.682763580000001	0.18901367800000002	-0.061035156	-0.061035156	0	1549640897.203
-9.18391124	-0.37683107	-3.9214355040000006	0.061035156	0	-0.061035156	3.0959961060000003	-8.69103984	-0.6615478240000001	-0.18310547	0.12207031	-0.18310547	3.849658246	9.723437500000001	0.28471679320000004	0	-0.061035156	-0.061035156	-9.055908246000001	-0.4689453076	3.12111821	0	-0.061035156	0	-0.8720947480000001	9.63969748	2.6605469240000006	0	-0.061035156	-0.061035156	2.0695800720000004	9.709082068	0.1459472644	-0.061035156	-0.061035156	-0.061035156	1549640897.243
-9.18630342	-0.3935791034	-3.9142577880000005	0.061035156	0	-0.061035156	3.01225589	-8.73291034	-0.649584964	-0.12207031	0	-0.12207031	3.8197509000000003	9.74257788	0.26796875000000003	0	-0.12207031	0	-9.0858152	-0.454589856	3.170166034	0	-0.18310547	0	-0.805102536	9.6636232	2.6916503600000006	0	-0.12207031	-0.061035156	2.158105432	9.66481929	0.2177246106	-0.061035156	0	-0.061035156	1549640897.283
-9.175537140000001	-0.401953125	-3.917846646	0.061035156	0	0	3.011059604	-8.72333966	-0.6041259784	-0.12207031	0	-0.061035156	3.81616214	9.733007788	0.3337646466	0.061035156	-0.061035156	0	-9.0858152	-0.454589856	3.170166034	0	0	0	-0.7871582068	9.631323380000001	2.68327626	0	-0.12207031	-0.061035156	2.1604980040000004	9.677978240000002	0.24404297120000001	0	0	-0.061035156	1549640897.323
-9.159985520000001	-0.3541015576	-3.92023912	0	0.061035156	0	2.9943116	-8.74367662	-0.6244628600000001	-0.12207031	0	0.061035156	3.8041992800000006	9.7150634	0.3911865216	0	-0.061035156	0	-9.036767572	-0.47492675720000005	3.1282959260000003	0	-0.12207031	0	-0.8433837860000001	9.60859375	2.6378173920000005	0	-0.061035156	0	2.12341304	9.667211960000001	0.23208007200000003	0	-0.061035156	-0.061035156	1549640897.363
-9.165966754000001	-0.4354492212	-3.8963134000000004	0.061035156	0	0	3.08881839	-8.819042932	-0.6053222644	0	-0.061035156	0	3.8520507200000003	9.81435504	0.3612792932	0	-0.12207031	0	-9.07146016	-0.47851562500000006	3.2048584260000004	0	-0.18310547	0	-0.8182617212000002	9.71625998	2.7048096040000003	0	-0.12207031	0	2.16408696	9.682763580000001	0.211743161	-0.061035156	-0.061035156	-0.061035156	1549640897.447
-9.14802266	-0.41870117800000006	-3.9070800720000003	0	0	0	3.0947998200000004	-8.792724640000001	-0.576611322	0.061035156	-0.061035156	-0.061035156	3.818554712	9.786840560000002	0.387597644	0	-0.12207031	0	-9.057104532	-0.46655273560000005	3.2239991	0	-0.12207031	0	-0.7799804712000001	9.646875000000001	2.6892577880000004	0	-0.12207031	0	2.1437500000000003	9.687548920000001	0.20576172120000003	-0.061035156	-0.061035156	-0.061035156	1549640897.483
-9.15041484	-0.39836425720000007	-3.9405760800000005	0	0	0	3.0876221040000003	-8.72333966	-0.5203857428	0.12207031	-0.061035156	0	3.77189946	9.705493210000002	0.3828125	-0.061035156	-0.12207031	0	-9.035571580000001	-0.4761230432	3.234765576	0	-0.12207031	0	-0.723754892	9.614575180000001	2.662939496	0	-0.061035156	0	2.0695800720000004	9.689941394000002	0.22011719240000002	-0.061035156	-0.061035156	-0.061035156	1549640897.522
-9.18271466	-0.41271972840000004	-3.9477538940000003	0	0	0	3.0804442900000004	-8.750854532	-0.571826178	0.18310547	-0.12207031	0	3.794628894	9.72224092	0.3529052716	-0.061035156	-0.061035156	-0.061035156	-9.035571580000001	-0.4761230432	3.234765576	-0.061035156	-0.12207031	0	-0.7141846040000002	9.69592302	2.6713134000000003	0	-0.061035156	0	2.13178714	9.669604532000001	0.2428466754	-0.061035156	-0.061035156	-0.061035156	1549640897.562
-9.177929712000001	-0.38400878600000005	-3.9381836060000004	0	0	-0.061035156	3.1414550720000003	-8.77836911	-0.5443115216000001	0.12207031	-0.18310547	-0.061035156	3.8604248200000004	9.79401857	0.32778320680000006	0	-0.061035156	-0.061035156	-9.0594973	-0.47014160340000005	3.31611322	-0.061035156	-0.12207031	0	-0.7141846040000002	9.69592302	2.6713134000000003	0	-0.061035156	0	2.115039038	9.67917482	0.2572021466	0	0	-0.061035156	1549640897.602
-9.16118161	-0.37802735600000004	-3.9453614200000002	-0.061035156	0	-0.061035156	3.1378662140000007	-8.77238768	-0.5239746106000001	0	-0.18310547	0	3.91066893	9.80957068	0.34453125	0	-0.061035156	0	-9.04633786	-0.42707518000000005	3.323291034	-0.061035156	-0.061035156	0	-0.8158691100000001	9.705493210000002	2.6378173920000005	0	-0.061035156	-0.061035156	2.118627896	9.709082068	0.21413574280000003	-0.061035156	0	-0.061035156	1549640897.642
-9.139648560000001	-0.39238280760000005	-3.9453614200000002	-0.061035156	-0.061035156	-0.061035156	3.14265126	-8.714965560000001	-0.5096191394	-0.061035156	-0.12207031	0.061035156	3.881957968	9.76770018	0.3576904254	-0.061035156	-0.061035156	0	-9.04633786	-0.42707518000000005	3.323291034	0	-0.061035156	0	-0.775195288	9.646875000000001	2.616284146	0	-0.061035156	-0.061035156	2.1521240020000003	9.667211960000001	0.250024411	-0.061035156	0.061035156	-0.061035156	1549640897.682
-9.145629892	-0.42109375000000004	-3.9393798920000007	-0.061035156	0	-0.061035156	3.0995849640000004	-8.683862320000001	-0.5502929712000001	0	-0.12207031	0	3.8520507200000003	9.729418930000001	0.339746106	-0.061035156	-0.061035156	0	-9.02839357	-0.45100097840000003	3.2945800720000005	-0.061035156	-0.12207031	-0.061035156	-0.7907471040000001	9.66003444	2.60671376	-0.061035156	-0.061035156	0	2.1102538940000004	9.6636232	0.25839844240000004	0	0	0	1549640897.723
-9.170751800000001	-0.423486322	-3.9704834260000004	0	-0.061035156	-0.061035156	3.092407248	-8.72453624	-0.6256591459999999	0	-0.061035156	0	3.8388915740000003	9.753344748	0.3373535144	-0.061035156	-0.061035156	0	-9.0092527	-0.4521972644	3.282617212	0	-0.12207031	-0.061035156	-0.8146728240000001	9.671997300000001	2.633032248	-0.061035156	-0.061035156	0	2.135375998	9.682763580000001	0.22968750000000002	-0.061035156	-0.061035156	-0.061035156	1549640897.762
-9.145629892	-0.401953125	-3.958520468	0	-0.061035156	-0.061035156	3.092407248	-8.72453624	-0.6256591459999999	0	-0.061035156	0	3.803002896	9.7485598	0.30505371400000003	-0.061035156	-0.12207031	0	-9.0092527	-0.4521972644	3.282617212	0	-0.12207031	-0.061035156	-0.7871582068	9.666015380000001	2.64379892	-0.061035156	-0.061035156	0	2.144946286	9.673193390000002	0.22968750000000002	0	0	0	1549640897.802
-9.157592752000001	-0.4139160144	-3.923828076	0	0	0	3.092407248	-8.72453624	-0.6256591459999999	0	-0.061035156	0	3.776684604	9.72224092	0.29069824280000006	-0.061035156	-0.061035156	0	-9.00207518	-0.45698242800000005	3.2993652160000004	0	-0.061035156	-0.061035156	-0.7871582068	9.666015380000001	2.64379892	-0.061035156	-0.061035156	0	2.095898462	9.697119110000001	0.230883786	-0.061035156	0	0	1549640897.842
-9.181518570000001	-0.4103271466	-3.9573242800000004	0	0	0	2.94526358	-8.72214357	-0.7046142572	-0.12207031	-0.061035156	-0.061035156	3.7647216460000004	9.73061502	0.3146240216	-0.061035156	-0.061035156	-0.061035156	-8.991308606	-0.462963858	3.3400389400000003	0	-0.12207031	-0.061035156	-0.7763915740000001	9.66481929	2.662939496	-0.061035156	-0.061035156	-0.061035156	2.0911132200000004	9.689941394000002	0.23566894960000004	-0.061035156	-0.061035156	-0.061035156	1549640897.882
-9.185107428000002	-0.3995605432	-3.953735324	0	-0.061035156	-0.061035156	2.958422824	-8.781957968	-0.699829074	-0.18310547	-0.061035156	0	3.7814697480000006	9.76291484	0.32180175720000004	-0.061035156	-0.061035156	-0.061035156	-8.991308606	-0.462963858	3.3400389400000003	0	-0.12207031	-0.061035156	-0.770410144	9.673193390000002	2.67370607	-0.061035156	-0.061035156	-0.061035156	2.112646466	9.693530252	0.24643554320000002	-0.061035156	-0.061035156	-0.061035156	1549640897.922
-9.173144568	-0.41271972840000004	-3.94895018	0	-0.061035156	0	2.9931152160000005	-8.795117212000001	-0.6304443390000001	-0.18310547	-0.061035156	0	3.8149658540000004	9.758129892000001	0.346923822	0	-0.061035156	-0.061035156	-8.993701080000001	-0.462963858	3.371142572	0	-0.061035156	-0.061035156	-0.765625	9.65405252	2.654565396	0	-0.061035156	-0.061035156	2.1293945680000004	9.682763580000001	0.270361322	-0.061035156	-0.061035156	-0.061035156	1549640897.962
-9.154003894	-0.38879393000000007	-3.9214355040000006	0	-0.061035156	-0.061035156	3.00627446	-8.790332068	-0.52995607	-0.12207031	-0.061035156	0	3.8269287140000006	9.71745607	0.3732421924	-0.061035156	-0.061035156	-0.061035156	-9.004467752000002	-0.48808594240000003	3.3759277160000005	0	-0.061035156	-0.061035156	-0.7225586060000001	9.60739766	2.6533691100000003	0	-0.061035156	-0.061035156	2.1712646760000003	9.66242662	0.23208007200000003	-0.061035156	0	-0.061035156	1549640898.002
-9.177929712000001	-0.40434570680000004	-3.9322021760000005	-0.061035156	0	-0.061035156	3.0014891200000005	-8.783154254000001	-0.492871106	-0.061035156	-0.061035156	0	3.830517572	9.70310054	0.31103514400000004	-0.061035156	-0.12207031	-0.061035156	-9.004467752000002	-0.48808594240000003	3.3759277160000005	0	-0.061035156	-0.061035156	-0.687866214	9.66003444	2.692846646	0	-0.061035156	-0.061035156	2.13178714	9.680371106	0.2260986322	-0.061035156	-0.061035156	-0.061035156	1549640898.042
-9.177929712000001	-0.44621582460000003	-3.9381836060000004	0	-0.061035156	-0.061035156	3.04216304	-8.798706070000001	-0.47253417540000003	-0.061035156	0	0.061035156	3.8807617800000003	9.71745607	0.3002685504	0	0	-0.12207031	-8.98652356	-0.517993161	3.3627685700000005	0	0.061035156	-0.061035156	-0.7010253600000002	9.676782248	2.6880616	0	0	-0.061035156	2.1293945680000004	9.697119110000001	0.2392578076	-0.061035156	-0.061035156	-0.061035156	1549640898.083
-9.169555710000001	-0.42229003600000004	-3.92861322	-0.061035156	0	-0.061035156	3.06608876	-8.819042932	-0.5096191394	-0.061035156	0	0.061035156	3.895117212	9.71625998	0.32060547120000005	0	0	-0.061035156	-8.967382788	-0.4904785144	3.338842752	-0.061035156	0	-0.061035156	-0.7799804712000001	9.6385009	2.64379892	0	0	-0.061035156	2.1485351440000002	9.669604532000001	0.26677246400000004	0	0	-0.061035156	1549640898.122
-9.177929712000001	-0.43186035340000006	-3.9417724640000005	-0.061035156	-0.061035156	-0.061035156	3.069677716	-8.808276260000001	-0.5778076080000001	0.061035156	-0.061035156	-0.061035156	3.905883786	9.72822284	0.33137207460000007	0	-0.061035156	-0.061035156	-8.967382788	-0.4904785144	3.338842752	-0.061035156	0	-0.061035156	-0.7811767572	9.640893570000001	2.62705072	0	0	-0.061035156	2.1066650360000003	9.687548920000001	0.248828125	0	0	0	1549640898.162
-9.16357428	-0.44621582460000003	-3.9393798920000007	-0.061035156	-0.061035156	-0.061035156	3.064892572	-8.795117212000001	-0.6531738220000001	0	-0.061035156	-0.061035156	3.926220746	9.733007788	0.3229980432	0	0	0	-8.99609375	-0.48090820680000007	3.359179712	-0.061035156	0	0	-0.770410144	9.67080072	2.665332068	0	0	-0.061035156	2.109057608	9.686352340000001	0.22968750000000002	0	0	-0.061035156	1549640898.202
-9.15878894	-0.4486083966	-3.927417032	0	-0.061035156	-0.061035156	3.029003894	-8.75444339	-0.709399411	0	0	0	3.9046875	9.744970746000002	0.3158203076	0	0	0	-8.991308606	-0.47851562500000006	3.369946286	-0.061035156	-0.061035156	0	-0.783569339	9.666015380000001	2.628247104	0	0	0	2.1066650360000003	9.680371106	0.22968750000000002	0	0	-0.061035156	1549640898.242
-9.15639676	-0.4091308606000001	-3.9369873200000005	-0.061035156	0	-0.061035156	2.996704074	-8.711376800000002	-0.7213623200000001	0	-0.061035156	0	3.8604248200000004	9.73659694	0.33137207460000007	0	0	0	-8.991308606	-0.47851562500000006	3.369946286	-0.061035156	0	0	-0.7859619110000001	9.6636232	2.61867662	0	0	0	2.142553714	9.66242662	0.22490234620000002	-0.061035156	-0.061035156	-0.061035156	1549640898.282
-9.165966754000001	-0.4067382788	-3.9226317900000005	-0.061035156	0	-0.061035156	3.0134521760000004	-8.72932158	-0.73332518	-0.061035156	-0.061035156	0	3.8400878600000006	9.76411142	0.32060547120000005	0	0	0	-8.991308606	-0.477319339	3.3831054320000007	-0.061035156	0	0	-0.7859619110000001	9.6636232	2.61867662	0	0	0	2.115039038	9.68515625	0.2081542932	0	0	-0.061035156	1549640898.322
-9.177929712000001	-0.4294677716	-3.927417032	-0.061035156	-0.061035156	-0.061035156	3.0313964660000003	-8.748461960000002	-0.7141846040000002	-0.061035156	-0.061035156	0	3.8125733800000003	9.77966304	0.3349609424	0	0	0	-8.994897660000001	-0.47253417540000003	3.3567871400000002	-0.061035156	0	0	-0.7979248200000001	9.68515625	2.62944339	-0.061035156	0	0	2.11982428	9.69472644	0.2177246106	0	0	-0.061035156	1549640898.362
-9.16118161	-0.42827148560000006	-3.9022949280000003	0	-0.061035156	-0.061035156	3.0325927520000002	-8.76401358	-0.669921875	-0.061035156	-0.061035156	0	3.794628894	9.780859620000001	0.3517089856000001	-0.061035156	0	0	-8.994897660000001	-0.47253417540000003	3.3567871400000002	-0.061035156	0	0	-0.8170653959999999	9.667211960000001	2.6222655759999998	-0.061035156	0	0	2.165283246	9.677978240000002	0.22968750000000002	-0.061035156	-0.061035156	-0.061035156	1549640898.402
-9.155200180000001	-0.3959716754	-3.9034912140000007	-0.061035156	0	-0.061035156	3.029003894	-8.762817392	-0.6125	-0.061035156	-0.061035156	0	3.782666034	9.75214856	0.3505126800000001	-0.061035156	0	0	-8.9745607	-0.45698242800000005	3.34841304	-0.061035156	0	0	-0.783569339	9.64208966	2.60910643	-0.061035156	0	0	2.146142572	9.67558606	0.20217285340000002	-0.061035156	-0.061035156	0	1549640898.442
-9.174340560000001	-0.43066405760000004	-3.9226317900000005	-0.061035156	0	-0.061035156	3.0206298920000005	-8.76760234	-0.5754150360000001	-0.061035156	-0.061035156	0	3.7659179320000007	9.746167032	0.32180175720000004	-0.061035156	0	-0.061035156	-8.984130890000001	-0.47253417540000003	3.366357428	-0.061035156	0	0	-0.802709964	9.65883786	2.6079101440000003	-0.061035156	0	0	2.1102538940000004	9.682763580000001	0.230883786	0	-0.061035156	-0.061035156	1549640898.482
-9.16716304	-0.44621582460000003	-3.8963134000000004	-0.061035156	0	0	3.0218260800000003	-8.787939300000001	-0.576611322	-0.061035156	0	0	3.78027356	9.754540740000001	0.27275390380000003	-0.061035156	0	-0.061035156	-8.984130890000001	-0.47253417540000003	3.366357428	-0.061035156	0	0	-0.8122802520000001	9.682763580000001	2.6198730040000004	-0.061035156	0	0	2.153320288	9.666015380000001	0.24404297120000001	0	0	-0.061035156	1549640898.522
-9.19348143	-0.44143066100000006	-3.8987060700000002	-0.061035156	-0.061035156	0	3.01464856	-8.793920926	-0.5825927716	0	-0.061035156	0	3.811376996	9.743774460000001	0.2524169928	0	-0.061035156	-0.061035156	-8.99609375	-0.45339357	3.3819091460000004	-0.061035156	0	0	-0.805102536	9.676782248	2.6150878600000005	0	0	-0.061035156	2.144946286	9.68515625	0.248828125	0	0	0	1549640898.562
-9.16357428	-0.4474121106000001	-3.8963134000000004	-0.061035156	0	0	3.02421875	-8.766406250000001	-0.6089111420000001	0	-0.061035156	0	3.8341064300000003	9.733007788	0.27395019960000005	0	0	-0.061035156	-8.99609375	-0.45339357	3.3819091460000004	0	0	0	-0.79194339	9.65405252	2.6174804320000002	0	0	-0.061035156	2.121020468	9.67438948	0.2572021466	0	-0.061035156	-0.061035156	1549640898.602
-9.175537140000001	-0.44143066100000006	-3.9142577880000005	0	-0.061035156	0	3.0206298920000005	-8.74367662	-0.6651367212000001	0	0	0	3.8341064300000003	9.723437500000001	0.29667969240000003	-0.061035156	-0.061035156	-0.061035156	-8.99848642	-0.454589856	3.3687500000000004	0	0	-0.061035156	-0.7871582068	9.648071580000002	2.61867662	0	0	-0.061035156	2.1604980040000004	9.686352340000001	0.2524169928	-0.061035156	-0.061035156	-0.061035156	1549640898.642
-9.18630342	-0.439038089	-3.9226317900000005	0	-0.061035156	0	3.0325927520000002	-8.749658246000001	-0.686669928	0	0	0	3.8460692900000004	9.724634080000001	0.29667969240000003	0	-0.061035156	-0.061035156	-8.99728984	-0.46535643000000004	3.343627896	0	0	-0.061035156	-0.7871582068	9.671997300000001	2.6258545320000004	-0.061035156	0	-0.061035156	2.140161142	9.680371106	0.24404297120000001	0	0	0	1549640898.682
-9.171948380000002	-0.4438232428	-3.9142577880000005	0	-0.061035156	0	3.03857428	-8.774780252000001	-0.7117919928	-0.061035156	0.061035156	0	3.8460692900000004	9.754540740000001	0.3026611322	0	0	0	-8.99728984	-0.46535643000000004	3.343627896	0	0.061035156	-0.061035156	-0.7955322480000001	9.66481929	2.634228534	-0.061035156	0	-0.061035156	2.12341304	9.68515625	0.24404297120000001	-0.061035156	-0.061035156	-0.061035156	1549640898.721
-9.157592752000001	-0.4091308606000001	-3.92023912	0	0	0	3.029003894	-8.790332068	-0.6818847840000001	-0.061035156	0	-0.061035156	3.8257324280000002	9.74736322	0.3158203076	0	-0.061035156	0	-9.000878894000001	-0.48330077880000005	3.3412353240000003	0	0.061035156	0	-0.8146728240000001	9.646875000000001	2.613891574	0	0	-0.061035156	2.1114501800000003	9.676782248	0.2392578076	-0.061035156	-0.061035156	0	1549640898.761
-9.16357428	-0.40793457460000004	-3.93339856	0	0	-0.061035156	3.00627446	-8.789135880000002	-0.648388678	-0.061035156	0	-0.061035156	3.79223642	9.737792932000001	0.32180175720000004	0	-0.061035156	0	-9.00566394	-0.4844970746000001	3.3328614200000004	0	0	0	-0.7608398560000001	9.671997300000001	2.652172824	0	-0.061035156	-0.061035156	2.095898462	9.686352340000001	0.2129394568	0	-0.061035156	-0.061035156	1549640898.802
-9.14323732	-0.4354492212	-3.917846646	0	0	-0.061035156	2.9931152160000005	-8.786743210000001	-0.5849853534	-0.061035156	0.061035156	0	3.8101807100000005	9.74257788	0.34094239200000004	0	0	-0.061035156	-9.023608426000001	-0.47971191100000005	3.3627685700000005	0	0.12207031	0	-0.75366214	9.673193390000002	2.6497802520000002	0	-0.061035156	-0.061035156	2.1162353240000003	9.693530252	0.2177246106	-0.061035156	-0.12207031	-0.061035156	1549640898.841
-9.15161142	-0.4139160144	-3.9369873200000005	-0.061035156	0.061035156	-0.061035156	2.987133786	-8.81665036	-0.5586669928	0	0.061035156	0	3.791040036	9.73659694	0.35888672120000004	0	0	-0.061035156	-9.01882338	-0.49406739200000005	3.285009784	0	0.061035156	0	-0.811083966	9.64328624	2.6103027160000005	-0.061035156	0	-0.061035156	2.128198282	9.680371106	0.211743161	-0.061035156	-0.061035156	-0.061035156	1549640898.881
-9.173144568	-0.419897464	-3.964501996	-0.061035156	0	-0.061035156	2.988330072	-8.833398560000001	-0.5550781250000001	0.061035156	0	-0.061035156	3.811376996	9.750951980000002	0.33256836060000006	-0.061035156	-0.061035156	-0.061035156	-9.01403804	-0.47971191100000005	3.2814209260000005	0	0.061035156	0	-0.7895507788	9.67438948	2.6198730040000004	0	0	-0.061035156	2.12341304	9.693530252	0.21652832460000004	-0.061035156	0	-0.061035156	1549640898.921
-9.152807608000002	-0.43664550720000006	-3.917846646	-0.061035156	0	-0.061035156	2.9727783540000003	-8.83220198	-0.576611322	0.061035156	0	-0.061035156	3.8652099640000004	9.77368161	0.285913089	0	0	-0.061035156	-9.045141574	-0.46774902160000004	3.2969726440000002	0	0.061035156	0	-0.765625	9.719848740000002	2.636621106	-0.061035156	0	-0.061035156	2.162890576	9.67558606	0.2536132788	0	0	-0.061035156	1549640898.961
-9.16835962	-0.4450195288	-3.9453614200000002	-0.061035156	0	-0.061035156	2.928515576	-8.77597644	-0.593359375	0.061035156	0	0	3.8652099640000004	9.74736322	0.27155761780000004	0	0	-0.061035156	-9.034375	-0.45578614200000006	3.275439496	0	0.061035156	0	-0.7979248200000001	9.67080072	2.600732428	-0.061035156	0	-0.061035156	2.1329834260000005	9.68515625	0.24165038940000003	-0.061035156	0	-0.061035156	1549640899.001
-9.16357428	-0.4342529254	-3.9226317900000005	-0.061035156	0	-0.061035156	2.91535643	-8.73291034	-0.6232665740000001	0.061035156	0	0	3.8424804320000003	9.729418930000001	0.285913089	0	0	-0.061035156	-9.029589660000001	-0.439038089	3.257495108	-0.061035156	0.061035156	0	-0.7871582068	9.66242662	2.59116214	-0.061035156	0	-0.061035156	2.11743161	9.671997300000001	0.2607910144	-0.061035156	0	0	1549640899.041
-9.180322480000001	-0.45578614200000006	-3.9166503600000007	0	0	-0.061035156	2.9572264400000003	-8.77238768	-0.6507812500000001	0	0	0	3.8556396760000005	9.76171875	0.2811279254	0	0	-0.061035156	-9.03796376	-0.42587889400000006	3.237158246	-0.061035156	0.061035156	0	-0.7763915740000001	9.713867212	2.6114991	0	0	0	2.136572284	9.67438948	0.27873535340000005	-0.061035156	0	0	1549640899.081
-9.181518570000001	-0.44143066100000006	-3.9501464660000005	-0.061035156	0	0	2.98952626	-8.7795652	-0.6627441100000001	0	0	0	3.869995108	9.782055710000002	0.2978759784	0	0.061035156	0	-9.035571580000001	-0.416308606	3.2239991	0	0.061035156	0	-0.8278320288	9.7066893	2.5971435700000005	-0.061035156	0	0	2.1114501800000003	9.69233426	0.2835205072	-0.061035156	0	0	1549640899.121
-9.15161142	-0.42229003600000004	-3.9477538940000003	0	-0.061035156	0	3.0014891200000005	-8.75444339	-0.617285144	0	0	-0.061035156	3.869995108	9.782055710000002	0.2978759784	0	0.061035156	0	-9.029589660000001	-0.4067382788	3.1952880400000003	0	0.061035156	0	-0.8218505890000001	9.6636232	2.568432608	-0.061035156	0	0	2.1114501800000003	9.69233426	0.2536132788	-0.061035156	-0.061035156	-0.061035156	1549640899.161
-9.13725589	-0.42109375000000004	-3.94895018	0	0	0	2.988330072	-8.70898462	-0.6077148560000001	0	0	0	3.869995108	9.782055710000002	0.2978759784	0	0.061035156	0	-9.029589660000001	-0.4067382788	3.1952880400000003	0	0	0	-0.793139676	9.66242662	2.600732428	-0.061035156	0	0	2.1521240020000003	9.67558606	0.26318359620000004	0	-0.061035156	-0.061035156	1549640899.201
-9.216211060000001	-0.4091308606000001	-4.002783246	-0.061035156	-0.061035156	0	2.9775634	-8.73410643	-0.5969482428	-0.061035156	0	0	3.869995108	9.782055710000002	0.2978759784	0	0.061035156	0	-9.030786240000001	-0.3947753894	3.19768071	0	0.061035156	-0.061035156	-0.7775878600000001	9.734204074	2.6378173920000005	-0.061035156	0	0	2.1473388580000004	9.683960160000002	0.22968750000000002	-0.061035156	0	0	1549640899.241
-9.165966754000001	-0.41271972840000004	-3.953735324	-0.061035156	-0.12207031	-0.061035156	3.0230224640000003	-8.786743210000001	-0.569433606	-0.061035156	0.061035156	0	3.869995108	9.782055710000002	0.2978759784	0	0.061035156	0	-9.07504892	-0.42109375000000004	3.2275878600000003	0	0.061035156	-0.061035156	-0.7799804712000001	9.72702626	2.6378173920000005	-0.061035156	0	0	2.115039038	9.7066893	0.250024411	-0.061035156	-0.061035156	0	1549640899.281
-9.11213408	-0.45578614200000006	-3.905883786	0	0	-0.061035156	3.06608876	-8.77358426	-0.539526358	0	0	-0.061035156	3.869995108	9.782055710000002	0.2978759784	0	0.061035156	0	-9.07504892	-0.42109375000000004	3.2275878600000003	0	0.061035156	-0.061035156	-0.800317392	9.651660340000001	2.6354248200000003	-0.061035156	-0.061035156	-0.061035156	2.136572284	9.67917482	0.2619873004	0	-0.061035156	-0.061035156	1549640899.321
-9.159985520000001	-0.43186035340000006	-3.951342752	0	0	0	3.05053714	-8.725732428	-0.531152356	0	0	-0.12207031	3.869995108	9.782055710000002	0.2978759784	0	0.061035156	0	-9.0594973	-0.417504892	3.201269568	0	0.061035156	-0.061035156	-0.7393066100000001	9.631323380000001	2.633032248	-0.061035156	-0.061035156	-0.061035156	2.19638678	9.644482428000002	0.2512207068	0	0	0	1549640899.361
-9.185107428000002	-0.379223642	-3.96928714	-0.061035156	-0.061035156	-0.061035156	3.007470746	-8.76521016	-0.5359375000000001	0	0	-0.061035156	3.85444339	9.778466754	0.34094239200000004	0	0.061035156	0	-9.081030252000001	-0.416308606	3.161792032	-0.061035156	0.061035156	-0.061035156	-0.7141846040000002	9.673193390000002	2.644995108	-0.061035156	-0.061035156	-0.061035156	2.144946286	9.69233426	0.23686523560000003	0	0	0	1549640899.401
-9.154003894	-0.385205072	-3.93339856	-0.061035156	0	-0.061035156	2.99191893	-8.787939300000001	-0.5479003894	0	0.061035156	-0.061035156	3.85444339	9.778466754	0.34094239200000004	-0.061035156	0	0	-9.092993210000001	-0.42109375000000004	3.1689697480000003	0	0.12207031	-0.061035156	-0.8230468750000001	9.682763580000001	2.6485839660000003	-0.061035156	0	-0.061035156	2.136572284	9.6983152	0.2237060504	-0.061035156	-0.061035156	-0.061035156	1549640899.441
-9.132470746000001	-0.3971679712	-3.9429687500000004	-0.061035156	0	0	2.9907226440000003	-8.7795652	-0.5479003894	0	0	-0.12207031	3.8089844240000006	9.76411142	0.2990722644	-0.061035156	0	0	-9.07385234	-0.42827148560000006	3.1378662140000007	-0.061035156	0.061035156	-0.061035156	-0.838598642	9.632519568000001	2.6402099640000003	-0.061035156	0	-0.061035156	2.180834964	9.67558606	0.2189208966	0	0	-0.061035156	1549640899.481
-9.15161142	-0.41511232	-3.953735324	-0.061035156	0	-0.061035156	2.951245108	-8.749658246000001	-0.5502929712000001	0	0	-0.12207031	3.8388915740000003	9.700707968000001	0.29667969240000003	-0.061035156	0	-0.061035156	-9.08222644	-0.4294677716	3.1079589660000004	-0.061035156	0.061035156	-0.061035156	-0.7572509980000001	9.615771760000001	2.6390135800000003	-0.061035156	-0.061035156	-0.061035156	2.209545926	9.645678420000001	0.2237060504	0	0	0	1549640899.521
-9.15878894	-0.416308606	-3.9417724640000005	0	0	-0.061035156	2.878271466	-8.737695288000001	-0.594555661	0	-0.061035156	-0.061035156	3.7982177520000002	9.69233426	0.28471679320000004	-0.061035156	0	-0.061035156	-9.08222644	-0.4294677716	3.1079589660000004	-0.061035156	0	-0.061035156	-0.735717752	9.640893570000001	2.68566893	-0.061035156	0	-0.061035156	2.142553714	9.66242662	0.2428466754	-0.061035156	0	0	1549640899.561
-9.18391124	-0.38400878600000005	-3.958520468	0	-0.061035156	-0.061035156	2.902197284	-8.77238768	-0.5981445288	-0.061035156	0	0	3.81616214	9.723437500000001	0.31342773560000003	0	0	-0.061035156	-9.1109375	-0.43664550720000006	3.1498290740000003	0	0.12207031	-0.061035156	-0.7763915740000001	9.636108426000002	2.6581542540000003	-0.061035156	0	-0.061035156	2.11982428	9.686352340000001	0.23208007200000003	-0.061035156	-0.061035156	0	1549640899.601
-9.157592752000001	-0.34931639400000003	-3.9561278960000004	0	0	-0.061035156	2.928515576	-8.795117212000001	-0.5849853534	0	0	0	3.8364991	9.719848740000002	0.34094239200000004	-0.061035156	0	0	-9.055908246000001	-0.4330566394	3.0565185700000006	-0.061035156	0	-0.061035156	-0.8541503600000001	9.605004892	2.644995108	-0.061035156	0	-0.061035156	2.09948732	9.687548920000001	0.20576172120000003	0	-0.061035156	-0.061035156	1549640899.641
-9.130077880000002	-0.38999023560000007	-3.9298096040000003	0	-0.061035156	-0.061035156	2.94526358	-8.77597644	-0.5646484424	0	-0.12207031	-0.061035156	3.813769568	9.7318116	0.3194091754	-0.061035156	-0.061035156	0	-9.055908246000001	-0.4330566394	3.0565185700000006	-0.061035156	-0.061035156	0	-0.80988768	9.63371556	2.6497802520000002	0	0	0	2.136572284	9.677978240000002	0.211743161	0	-0.061035156	-0.061035156	1549640899.681
-9.14323732	-0.385205072	-3.9441650360000002	0	0	-0.061035156	2.94765625	-8.749658246000001	-0.5802001800000001	-0.061035156	-0.061035156	0	3.817358426	9.7150634	0.27275390380000003	0	0	0	-9.09060054	-0.4342529254	3.0828369600000003	-0.061035156	-0.061035156	0	-0.75964357	9.657641574000001	2.686865216	0	-0.061035156	0	2.2621826080000003	9.637304712	0.2225097644	0	0	-0.061035156	1549640899.721
-9.159985520000001	-0.3935791034	-3.953735324	-0.061035156	0	-0.061035156	2.9644042540000006	-8.752050720000002	-0.573022464	-0.061035156	0	0.061035156	3.7647216460000004	9.7066893	0.2895019568	0	0	0	-9.07504892	-0.4521972644	3.081640576	-0.061035156	0	0	-0.7763915740000001	9.6217527	2.662939496	0	0	-0.061035156	2.138964856	9.67080072	0.2177246106	0	0	-0.061035156	1549640899.761
-9.16118161	-0.40075683900000003	-3.966894568	0	0	-0.061035156	3.0014891200000005	-8.77836911	-0.5526855432	0	-0.061035156	0	3.7455810700000005	9.712670926000001	0.2978759784	0	-0.061035156	-0.061035156	-9.07504892	-0.4521972644	3.081640576	-0.061035156	-0.061035156	0	-0.7991211060000001	9.63969748	2.665332068	0	0	-0.061035156	2.13178714	9.6636232	0.22849121400000003	0	0	-0.061035156	1549640899.801
-9.14323732	-0.42109375000000004	-3.9345947480000003	0	0	-0.061035156	3.017041034	-8.8046875	-0.5622558606000001	0	-0.12207031	-0.061035156	3.7671141200000005	9.743774460000001	0.309838858	0	-0.061035156	-0.061035156	-9.088207968	-0.43664550720000006	3.085229532	-0.061035156	-0.061035156	0	-0.794335962	9.66242662	2.654565396	0	0	-0.061035156	2.19638678	9.657641574000001	0.24404297120000001	-0.061035156	0	-0.061035156	1549640899.841
-9.164770468	-0.37084961060000005	-3.9453614200000002	-0.061035156	0	-0.061035156	2.988330072	-8.793920926	-0.5646484424	-0.061035156	-0.061035156	-0.061035156	3.776684604	9.737792932000001	0.32180175720000004	0	0	-0.061035156	-9.08222644	-0.424682608	3.084033246	-0.061035156	-0.061035156	0	-0.80988768	9.644482428000002	2.6581542540000003	0	0	-0.061035156	2.180834964	9.646875000000001	0.2954833966	0	0	-0.061035156	1549640899.881
-9.15161142	-0.454589856	-3.96330571	0	0	-0.061035156	2.9703858800000003	-8.76401358	-0.5227783246000001	-0.061035156	-0.061035156	0	3.7838623200000003	9.74736322	0.3349609424	0	-0.061035156	-0.061035156	-9.08222644	-0.424682608	3.084033246	-0.061035156	-0.061035156	0	-0.8230468750000001	9.66481929	2.634228534	0	0	-0.061035156	2.101879892	9.69951178	0.18901367800000002	-0.061035156	-0.061035156	-0.061035156	1549640899.921
-9.134863220000002	-0.4342529254	-3.9525389400000006	0	0	-0.061035156	2.978759784	-8.78435054	-0.5227783246000001	0	-0.061035156	0	3.785058606	9.758129892000001	0.32778320680000006	0	-0.061035156	-0.061035156	-9.103759980000001	-0.42707518000000005	3.1079589660000004	-0.061035156	-0.061035156	0	-0.8062988220000001	9.661230432000002	2.628247104	0	0	-0.061035156	2.2286865020000004	9.646875000000001	0.27155761780000004	-0.061035156	0	-0.061035156	1549640899.961
-9.140844748000001	-0.4294677716	-3.9561278960000004	0	0	-0.061035156	2.9990966460000004	-8.77597644	-0.539526358	0	-0.061035156	0	3.8089844240000006	9.760522660000001	0.32180175720000004	0	-0.061035156	0	-9.07385234	-0.417504892	3.1103514400000005	-0.061035156	-0.061035156	0	-0.808691394	9.6552491	2.634228534	0	0	-0.061035156	2.121020468	9.67917482	0.2237060504	-0.061035156	0	-0.061035156	1549640900.001
-9.1623777	-0.4486083966	-3.992016574	0	0	-0.061035156	2.971582068	-8.783154254000001	-0.5455078076000001	0	-0.061035156	0	3.7982177520000002	9.76291484	0.34094239200000004	0	-0.061035156	0	-9.07385234	-0.417504892	3.1103514400000005	0	-0.061035156	0	-0.8242431610000001	9.650463760000001	2.6150878600000005	0	-0.061035156	-0.061035156	2.098291034	9.69233426	0.21533202880000002	-0.061035156	0	-0.061035156	1549640900.041
-9.189892572	-0.45698242800000005	-4.036279254000001	0	-0.24414062	-0.061035156	2.9799560700000005	-8.77836911	-0.5479003894	0	-0.061035156	0	3.8041992800000006	9.749755890000001	0.3289794928	0	-0.061035156	0	-9.07146016	-0.40793457460000004	3.1199219240000007	0	-0.12207031	0	-0.8122802520000001	9.650463760000001	2.6258545320000004	0	-0.061035156	-0.061035156	2.1604980040000004	9.661230432000002	0.27873535340000005	-0.061035156	-0.061035156	-0.061035156	1549640900.08
-9.144433606	-0.5431152356000001	-3.9441650360000002	-0.061035156	-0.48828125	-0.18310547	3.0182373200000003	-8.74606929	-0.5479003894	0	-0.061035156	-0.061035156	3.817358426	9.74736322	0.3337646466	0	-0.061035156	0	-9.04753444	-0.416308606	3.152221646	0	-0.061035156	0	-0.7895507788	9.676782248	2.68566893	0	-0.061035156	0	2.259790036	9.625341754	0.2512207068	-0.061035156	0	0	1549640900.121
-9.18391124	-0.6005371106	-3.7324219240000005	0.18310547	-0.36621094	-0.24414062	3.0744628600000006	-8.76879892	-0.5443115216000001	0	-0.061035156	-0.061035156	3.7587402160000005	9.758129892000001	0.39836425720000007	0.061035156	-0.061035156	0.061035156	-9.040356430000001	-0.515600589	3.22160643	0	-0.061035156	0	-0.846972644	9.589452880000001	2.830419928	-0.061035156	-0.12207031	-0.12207031	2.721557608	9.406420926000001	0.43066405760000004	0	0	0.18310547	1549640900.161
-9.241332968	-0.693847644	-3.505126996	0.12207031	-0.61035156	-0.36621094	3.14504393	-8.766406250000001	-0.5658447284000001	0.061035156	-0.061035156	0	3.6642334260000005	9.693530252	0.5072265576	0	-0.18310547	0.061035156	-9.020019568	-0.5957519568	3.2718505400000004	0	-0.061035156	0	-0.8541503600000001	9.506909440000001	2.8639160340000003	-0.061035156	-0.12207031	-0.12207031	2.3949707460000003	9.53920926	0.4868896466	-0.061035156	0.061035156	0.36621094	1549640900.2
-9.139648560000001	-0.8960205072	-3.125903354	0.24414062	-0.4272461	-0.30517578	3.185717752	-8.72333966	-0.6914550720000001	0.061035156	-0.061035156	0	3.5541748200000005	9.69113768	0.571826178	0	-0.36621094	0.061035156	-9.08461911	-0.6304443390000001	3.2909912140000004	0.061035156	-0.12207031	0	-0.9020019568000001	9.45427266	2.9775634	-0.061035156	-0.24414062	-0.18310547	2.93808606	9.340625000000001	0.643603534	-0.061035156	0.24414062	0.5493164	1549640900.24
-8.886035340000001	-0.7010253600000002	-2.62346196	0.48828125	-0.18310547	-0.12207031	3.2060547120000003	-8.646777160000001	-0.8074951080000001	0	0.12207031	0.12207031	3.4548827880000004	9.666015380000001	0.5981445288	-0.061035156	-0.5493164	0.12207031	-9.213818390000002	-0.699829074	3.4441162140000006	0.30517578	0.36621094	-0.061035156	-1.1352783540000002	9.298754892	3.15700679	0.18310547	-0.24414062	-0.30517578	3.694140576	9.045141574	0.8637207068000001	-0.061035156	0.7324219	1.0375977	1549640900.28
-9.03317842	-0.24404297120000001	-2.4990478240000003	0.48828125	0.91552734	-0.18310547	3.1641846040000003	-8.3620607	-0.8661132788	-0.061035156	0.36621094	0.36621094	3.363964856	9.53322734	0.5670410144	0	-0.79345703	0.30517578	-8.979345746000002	-0.833813498	3.2239991	0.4272461	0.36621094	-0.12207031	-1.4223876800000002	9.1623777	3.31611322	0.18310547	-0.24414062	-0.30517578	2.47871106	9.136059800000002	0.764428714	0.12207031	0.7324219	1.4038086	1549640900.32
-10.13496106	-0.39836425720000007	-3.180932608	0.6713867	0.18310547	-0.30517578	3.152221646	-8.34411592	-0.9462646760000001	0	0.5493164	0.61035156	3.301757788	9.681567392	0.52995607	0	-0.79345703	0.30517578	-8.968579074	-1.0946044928	3.1737548920000003	0.48828125	0.4272461	-0.061035156	-1.561157248	9.431542932000001	3.4213867800000006	0.18310547	-0.4272461	-0.4272461	1.2860107820000002	9.941162140000001	0.324194339	0.18310547	0.36621094	0.79345703	1549640900.36
-10.25817842	-0.611303714	-3.1366699280000003	0.4272461	-0.9765625	-0.18310547	3.22160643	-8.980542032	-1.106567392	0.12207031	0.48828125	0.79345703	3.1713623200000005	10.1241938	0.49765625	0.24414062	-0.7324219	0.18310547	-9.217407248	-1.15441893	3.289794928	0.4272461	0.24414062	-0.061035156	-1.332666034	9.95910692	3.42497554	0.36621094	-0.7324219	-0.4272461	2.112646466	10.06677266	0.571826178	0.18310547	-0.12207031	0	1549640900.4
-9.991405760000001	-0.27514648560000005	-2.6114991	0.6713867	-0.30517578	-0.18310547	3.192895468	-9.419580072	-1.238159146	0.12207031	-0.4272461	0.48828125	3.1139403960000003	10.20434604	0.6077148560000001	0.30517578	-0.79345703	-0.12207031	-9.338232428000001	-0.985742212	3.466845746	0.5493164	0.30517578	-0.18310547	-1.0802490020000002	9.922021760000002	3.3807128600000005	0.36621094	-0.7324219	-0.4272461	1.6783935700000001	9.98183606	1.0479492212000001	0.91552734	0.12207031	0.18310547	1549640900.443
-9.902880399999999	-0.0346923822	-3.1282959260000003	0.6713867	-0.4272461	-0.5493164	3.18332518	-9.217407248	-1.107763678	0.12207031	-0.79345703	0.18310547	3.2251952880000005	10.127783540000001	0.7464843750000001	0.30517578	-0.7324219	-0.36621094	-9.338232428000001	-0.985742212	3.466845746	0.5493164	0.48828125	-0.18310547	-0.900805661	9.918433	3.215625	0.36621094	-0.6713867	-0.5493164	1.3171142180000002	10.40771466	0.6627441100000001	0.48828125	0.061035156	-0.6713867	1549640900.48
-9.226977340000001	-0.05861816394	-3.369946286	0.24414062	-0.24414062	-0.91552734	3.04216304	-8.96140126	-0.8816650360000001	0.18310547	-0.7324219	0	3.387890576	10.29526358	0.8362060700000001	0.30517578	-0.5493164	-0.7324219	-9.197070288	-0.9570312500000001	3.4237792540000007	0.4272461	0.36621094	-0.18310547	-0.5263671924000001	10.184009080000001	3.092407248	0.18310547	-0.5493164	-0.8544922	1.655664038	10.145727340000002	0.015551758180000002	0.61035156	-1.2207031	-1.5258789	1549640900.52
-8.120410340000001	-0.0885253894	-3.9345947480000003	0	0.7324219	-1.3427734	2.8399902160000003	-8.51040036	-0.6316406250000001	0.30517578	-0.8544922	-0.24414062	3.77548822	10.04763228	0.8972167932	0.30517578	-0.36621094	-1.0375977	-8.91953125	-1.1316894568000002	3.5314452880000005	-0.12207031	0.4272461	-0.18310547	0.24404297120000001	9.77966304	2.9823487400000004	0.18310547	-0.5493164	-0.8544922	2.5409179320000006	9.374121106	-0.26796875000000003	0.7324219	-0.24414062	-1.6479492	1549640900.56
-8.747265380000002	-0.8708984620000001	-4.604516574	0	-0.061035156	-1.4648438	2.4978514400000003	-7.929003894000001	-0.47014160340000005	0.4272461	-1.4038086	-0.7324219	4.289892572	9.448290740000001	0.8637207068000001	0.36621094	-0.30517578	-1.159668	-8.839379892	-1.0491455072	3.16777356	-0.8544922	0.36621094	0	0.9929199280000001	9.527246106	2.749072284	0.061035156	-0.18310547	-1.3427734	3.8053954680000004	8.83579074	-0.7524658540000001	1.2817383	0.91552734	-1.3427734	1549640900.6
-9.517675720000002	-0.6890625	-4.804296924000001	-0.12207031	-0.12207031	-0.8544922	2.4978514400000003	-7.929003894000001	-0.47014160340000005	0.4272461	-1.4038086	-0.7324219	4.9167482	9.766503894000001	0.6268554712000001	0.12207031	0.30517578	-1.7089844	-9.656445288	-0.6268554712000001	4.24323732	-1.0986328	0.8544922	0.12207031	1.2417480040000002	10.51657698	2.50622554	-0.12207031	1.0375977	-1.5869141	2.8627197480000004	9.49375	-0.7799804712000001	1.0986328	0.30517578	-0.79345703	1549640900.64
-9.53442392	0.06340332068	-4.9992920320000005	-0.91552734	-0.061035156	-0.4272461	2.13178714	-9.8334964	-0.6854736419999999	0.5493164	-2.1362305	-0.24414062	5.662036240000001	10.064379500000001	0.4330566394	0.12207031	1.159668	-2.6855469	-9.35856929	-0.0825439496	3.6104003600000003	-1.4648438	1.0375977	0.24414062	0.613696286	10.602710159999999	2.237060504	-0.12207031	1.0375977	-1.5869141	2.6892577880000004	10.030884080000002	-1.223803714	-0.18310547	-0.061035156	-1.2207031	1549640900.68
-8.825024460000002	0.16030273560000002	-4.6703125000000005	-0.9765625	-0.48828125	-0.6713867	2.174853534	-9.20065944	-0.2930908246	-0.061035156	-1.5869141	0.4272461	6.35109874	9.366943390000001	0.3756347644	0.061035156	1.5869141	-2.380371	-9.00686052	0.16030273560000002	3.91066893	-1.0375977	1.3427734	0.24414062	-0.49885253600000007	9.343017572	2.0911132200000004	-0.18310547	1.8310547	-0.9765625	3.42736821	9.314306610000001	-1.3805175720000002	0.61035156	0.24414062	-1.159668	1549640900.72
-8.23166484	-0.17106933900000001	-3.8341064300000003	-0.48828125	-0.8544922	-0.7324219	2.27055661	-8.024707068	0.27514648560000005	-0.48828125	-1.0375977	0.8544922	6.543701080000001	8.523559800000001	0.346923822	-0.061035156	1.2817383	-1.0375977	-8.13955072	0.2428466754	2.886645468	-1.159668	0.91552734	0.30517578	-1.3266846040000002	8.37163089	1.723852536	-0.36621094	1.5869141	-0.24414062	3.12351088	9.191088760000001	-1.0240234620000002	0.12207031	0.18310547	-1.4038086	1549640900.76
-8.32617212	-0.7058105432	-3.3292724640000007	-0.061035156	0.6713867	-0.24414062	2.327978534	-7.613183606000001	0.6555663939999999	-0.4272461	-0.8544922	1.2817383	6.33554712	8.263964660000001	0.24763183900000002	-0.30517578	1.0986328	0.061035156	-7.68735324	0.4486083966	2.48588858	-1.0375977	0.36621094	0.36621094	-1.5121094240000001	8.310620108	1.373339856	-0.36621094	1.5869141	-0.24414062	2.928515576	9.064282248	-0.7979248200000001	-0.12207031	-0.18310547	-1.3427734	1549640900.8
-9.081030252000001	-0.647192392	-3.890332068	0.61035156	0.30517578	0.36621094	2.377026358	-8.01274411	0.7105957068000001	-0.18310547	-1.0986328	1.7700195	5.915649460000001	8.665917932000001	-0.052636719240000004	-0.61035156	0.8544922	0.61035156	-7.893115020000001	0.8421875000000001	2.634228534	-0.6713867	-0.36621094	0.30517578	-1.216625998	8.927905252	1.39008786	-0.5493164	0.91552734	0.30517578	3.352001996	8.95183107	-0.538330072	-0.061035156	-0.24414062	-1.2207031	1549640900.84
-9.21860324	0.10168457460000001	-4.00996106	0.48828125	-0.061035156	0.48828125	2.65935054	-8.548681610000001	0.6615478240000001	-0.18310547	-1.2817383	2.380371	5.48139676	9.173144568	-0.4354492212	-0.79345703	0.4272461	1.0986328	-8.299853240000001	0.970190396	3.0038817900000003	-0.30517578	-0.12207031	0.12207031	-1.146044928	9.398047120000001	1.7441894960000002	-0.24414062	0.4272461	1.0986328	3.03020018	9.326269568	-0.7105957068000001	-0.18310547	-0.4272461	-1.0375977	1549640900.88
-9.169555710000001	0.4091308606000001	-4.383203076	0	0.4272461	0.30517578	3.21203624	-8.777173020000001	0.678295926	-0.30517578	-1.0375977	2.6855469	5.07106929	9.614575180000001	-0.740502896	-0.61035156	-0.12207031	1.6479492	-8.49484874	0.832617212	3.282617212	0.18310547	-0.61035156	-0.061035156	-1.168774411	9.82392572	2.2239013580000004	-0.24414062	0.4272461	1.0986328	2.377026358	9.69113768	-1.013256839	0	-0.7324219	-1.4038086	1549640900.92
-9.34421376	-0.16508788940000002	-5.06867662	-0.24414062	-0.12207031	0.061035156	3.9094726440000005	-9.241332968	0.7046142572	-0.18310547	-0.4272461	2.6245117	4.62006839	10.157690200000001	-0.9390869110000001	-0.18310547	-0.48828125	1.953125	-9.048730432000001	0.211743161	3.84367662	0.18310547	-0.5493164	-0.18310547	-0.8266357428000001	10.486670320000002	2.767016574	0	0.061035156	1.0375977	1.6736084260000001	10.16486772	-1.146044928	-0.61035156	-0.8544922	-2.1362305	1549640900.96
-9.299951080000001	-0.6974365020000001	-5.05192842	0.12207031	-0.24414062	0.24414062	4.401147464000001	-9.9016848	0.6304443390000001	0.18310547	-0.4272461	2.0751953	4.257592752	10.614673020000001	-0.8170653959999999	0.4272461	-0.30517578	1.8920898	-9.58586412	-0.1268066394	4.39277356	-0.061035156	-0.4272461	-0.18310547	-0.33615722840000006	10.86469748	2.996704074	-0.061035156	-0.18310547	0.18310547	1.7441894960000002	10.100268080000001	-1.2860107820000002	-0.7324219	-0.18310547	-1.953125	1549640901.011
-9.32148462	-0.1435546875	-4.981347840000001	0.79345703	1.159668	0.5493164	4.6164795320000005	-10.033276260000001	0.419897464	0.36621094	-1.159668	0.9765625	4.0147461060000005	10.41010782	-0.2990722644	0.4272461	-0.30517578	1.8920898	-9.58586412	-0.1268066394	4.39277356	-0.24414062	-0.061035156	-0.12207031	-0.33615722840000006	10.86469748	2.996704074	-0.061035156	-0.18310547	0.18310547	1.947558606	10.28688948	-1.111352536	-0.9765625	-0.30517578	-1.5258789	1549640901.045
-9.945947480000001	0.8888427520000001	-5.60700679	0.61035156	0.79345703	0.6713867	4.769604532000001	-9.941162140000001	0.23686523560000003	0.12207031	-1.2817383	0	3.649877896	10.459154860000002	0.30505371400000003	0.9765625	0.30517578	1.4648438	-9.72224092	0.6125	4.213330072000001	-0.18310547	0	0.12207031	-0.4378417932	10.473510880000001	2.6533691100000003	-0.30517578	-0.061035156	-0.30517578	2.9321045320000003	10.81445288	-0.764428714	-1.6479492	-0.79345703	-1.3427734	1549640901.08
-10.37421924	1.137670926	-5.7505616	-0.8544922	-0.36621094	0.48828125	4.91315944	-10.071558	0.22968750000000002	0.12207031	-1.2817383	0	3.111547824	10.69482428	0.7476806610000001	0.8544922	0.9765625	0.91552734	-9.480590560000001	0.7058105432	3.94895018	0.30517578	0.30517578	0.30517578	-0.7692138580000001	10.576391280000001	2.209545926	-0.4272461	-0.7324219	-0.36621094	4.059008786	10.72951628	0.27514648560000005	-1.7700195	-0.48828125	-0.79345703	1549640901.121
-10.654150360000001	-0.42109375000000004	-5.151220746000001	-2.380371	-1.4038086	0.12207031	4.71098642	-9.754540740000001	0.2512207068	-0.48828125	1.159668	-0.91552734	2.942871106	10.605102340000002	0.9402832068000001	0.18310547	0.48828125	0.12207031	-9.5451902	0.26796875000000003	3.1534179320000004	0.061035156	-1.2207031	0.30517578	-1.3254882200000002	10.682861420000002	2.185620108	-0.24414062	-0.7324219	-0.18310547	5.234961060000001	10.36823732	1.679589856	-2.6245117	-0.8544922	0.5493164	1549640901.162
-9.81315944	-2.6306396760000004	-3.7204589660000003	-1.7700195	-1.5869141	0.24414062	4.40832518	-9.868188400000001	0.265576178	-0.24414062	1.0986328	-1.7700195	3.2742432100000003	10.795312500000001	0.885253894	-0.9765625	-0.6713867	-1.0986328	-10.178027160000001	-0.07775878600000001	3.1187255400000002	0.061035156	-0.9765625	0.12207031	-1.6736084260000001	10.4459964	2.4990478240000003	-0.24414062	-0.8544922	0.48828125	7.2411376800000005	9.575097840000002	2.410522464	-2.9907227	-1.953125	2.9907227	1549640901.204
-8.954223740000002	-3.0409667540000003	-1.337451178	-0.7324219	-1.2207031	0.7324219	4.130786240000001	-9.522461060000001	-0.0765625	0.30517578	0.48828125	-2.8076172	3.599633786	10.200757280000001	0.6818847840000001	-1.0375977	-0.6713867	-1.0375977	-10.072753600000002	-0.053833007200000005	2.239453076	0.061035156	-0.7324219	0.061035156	-2.01096196	9.301147660000002	2.834008786	-0.24414062	-0.8544922	0.48828125	7.2590820680000006	8.45417482	0.7105957068000001	-1.3427734	1.5869141	5.554199	1549640901.24
-8.86210962	-2.424877896	-0.9366943390000001	-0.12207031	1.7089844	0.5493164	3.923828076	-8.572607428000001	-0.4605712860000001	0.24414062	0.6713867	-3.8452148	3.7407959260000005	9.7318116	0.3229980432	-1.0375977	-0.4272461	-0.24414062	-9.77966304	-0.35529785340000003	2.020532248	0.6713867	0.24414062	-0.12207031	-2.851953076	8.882446580000002	3.1474366000000003	-0.30517578	-0.12207031	0.24414062	4.336547824	10.85991214	1.374536142	-1.0375977	0.91552734	6.1035156	1549640901.28
-10.43164038	-2.5229737400000003	-3.302954074	1.3427734	0.4272461	-0.12207031	3.5745117800000004	-8.638403060000002	-0.758447284	0.24414062	1.5869141	-4.0283203	3.4548827880000004	10.302441100000001	-0.052636719240000004	-0.91552734	-0.7324219	0.4272461	-9.62294928	-0.86850589	1.701123004	0.4272461	-0.36621094	-0.18310547	-2.851953076	8.882446580000002	3.1474366000000003	-0.30517578	-0.24414062	0.12207031	1.4869873200000001	13.597021760000002	0.25480957460000003	5.3100586	-4.760742	6.5307617	1549640901.32
-9.62893071	-1.5683349640000002	-3.5015380400000002	-0.24414062	-3.1738281	0.12207031	2.9213378600000004	-9.56911592	-1.204663089	0.8544922	1.0375977	-3.6010742	3.216821286	10.416088760000001	-0.14714355040000002	-0.5493164	-1.2207031	0.7324219	-9.76411142	-1.0898193390000002	2.55048822	0.4272461	0.36621094	-0.24414062	-2.767016574	9.5619384	3.343627896	-0.12207031	-0.6713867	0.12207031	0.06699218750000001	12.374413940000002	-0.9989013580000001	1.5869141	-2.4414062	6.713867	1549640901.36
-7.56054712	-0.8362060700000001	-1.69633786	-0.24414062	0.48828125	0.36621094	2.719165036	-9.14682608	-1.6329346040000001	1.2817383	0.12207031	-3.2348633	3.063696286	9.283202880000001	0.1614990216	-0.18310547	-1.3427734	1.2207031	-8.81186502	-0.9115722840000001	2.1114501800000003	0.48828125	-0.24414062	-0.48828125	-2.372241214	8.257983426000001	3.2479248200000006	-0.061035156	-0.8544922	-0.12207031	1.280029254	11.094384980000001	0.8158691100000001	2.2583008	-0.6713867	4.699707	1549640901.4
-7.32607428	-0.423486322	-1.792041034	0.48828125	1.159668	0	2.783764676	-8.13955072	-1.945166034	0.8544922	0.36621094	-3.112793	2.775390576	8.3620607	0.6962402160000001	-0.18310547	-1.159668	1.3427734	-8.302246106	-0.699829074	2.366259784	1.0375977	0.79345703	-0.30517578	-1.9583251800000003	7.485180710000001	3.051733426	-0.12207031	-1.0986328	-0.4272461	1.2919922120000003	9.916039840000002	0.11843261780000001	2.8686523	3.7841797	4.0283203	1549640901.44
-7.774682608000001	-0.26318359620000004	-1.927221646	0.24414062	0.8544922	0	2.644995108	-7.950537140000001	-2.044457968	0.24414062	1.0986328	-2.8076172	2.2944824280000002	8.13955072	0.9594238220000001	-0.48828125	-1.5258789	0.91552734	-7.830908246000001	-0.916357428	2.11743161	1.0375977	-0.061035156	-0.18310547	-1.4199951080000002	7.774682608000001	3.24194339	0.12207031	-1.4648438	-0.4272461	-0.33256836060000006	8.403930710000001	0.346923822	2.5024414	5.92041	2.4414062	1549640901.48
-8.34052716	-0.03349609424	-1.9547363220000002	0.18310547	1.3427734	0.30517578	2.31481929	-7.9708741000000005	-2.039672824	0.061035156	1.3427734	-2.2583008	2.16767572	8.28908696	0.8457763580000002	-0.6713867	-1.8310547	0.061035156	-8.060595746	-1.4331542540000002	2.48588858	0.8544922	0.12207031	-0.12207031	-0.9522461060000001	8.39077176	3.791040036	0.36621094	-1.4038086	-0.36621094	-2.604321286	7.625146760000001	-0.893627896	0.91552734	-0.48828125	-0.24414062	1549640901.519
-9.53442392	0.84816893	-2.460766574	0.7324219	1.5869141	1.2207031	2.0097655760000004	-8.17304712	-1.9355957460000002	0.12207031	1.0986328	-1.4648438	2.16767572	8.28908696	0.8457763580000002	-0.6713867	-1.8310547	0.061035156	-8.42067842	-1.94636232	2.78017572	0.61035156	-0.061035156	-0.18310547	-0.9522461060000001	8.39077176	3.791040036	0.5493164	-0.8544922	-0.24414062	-1.331469748	6.901391574000001	0.5885742212	1.7700195	-0.8544922	-0.61035156	1549640901.56
-10.401733720000001	1.3254882200000002	-3.62475589	-0.48828125	2.8076172	0.36621094	1.8434814300000002	-8.601318390000001	-1.906884784	0.30517578	0.36621094	-0.61035156	3.5577635800000005	9.484179712000001	0.9115722840000001	0.5493164	0.24414062	-1.7700195	-8.59294429	-2.1162353240000003	2.600732428	0.18310547	-0.6713867	-0.12207031	-1.091015625	9.790429712	4.257592752	0.36621094	-0.18310547	-0.061035156	4.354492212	6.9671875000000005	0.38879393000000007	1.0986328	-2.1362305	0.6713867	1549640901.599
-12.320580580000001	1.638916034	-4.303051620000001	-1.4648438	-0.91552734	-0.12207031	1.814770468	-9.290380890000002	-1.961914038	0.30517578	0.36621094	-0.61035156	4.153515576	10.3694339	1.294384784	0.79345703	1.0986328	-1.953125	-9.19348143	-1.7669189300000003	3.43334964	0.061035156	-0.5493164	0.061035156	-1.4989501800000002	10.230663940000001	4.057812500000001	0.18310547	-0.061035156	0.12207031	12.471313400000001	9.998584260000001	2.359082068	-0.79345703	-0.7324219	-1.0986328	1549640901.639
-11.586059800000001	0.01794433606	-3.9501464660000005	-1.3427734	-0.12207031	0.24414062	1.9320067900000002	-9.637304712	-1.84946286	0.30517578	-0.6713867	1.0375977	4.336547824	11.155395860000002	1.4522949280000002	0.5493164	0.61035156	-1.5869141	-9.24492212	-1.57551268	3.27663588	-0.24414062	-1.7089844	0.12207031	-1.6712158540000002	10.9053714	3.8053954680000004	0.061035156	-0.30517578	0.12207031	9.47460962	8.6766848	0.364868161	-0.8544922	0.79345703	-0.7324219	1549640901.679
-11.11950728	-3.081640576	-4.24682608	-0.4272461	-1.7089844	0.36621094	2.0899170320000002	-9.853833360000001	-1.6161865020000004	-0.12207031	-0.79345703	1.8920898	4.647582968	11.74636232	1.5085204680000002	0.12207031	-0.24414062	-1.3427734	-10.3526857	-1.314721646	4.231274460000001	-0.30517578	-1.0375977	-0.12207031	-1.4427246400000002	11.464038040000002	3.4441162140000006	0.18310547	-0.6713867	0.18310547	-1.409228534	10.804883180000001	-0.1770507788	-3.2958984	-6.225586	-1.8310547	1549640901.719
-9.668408246	-3.331665036	-4.330566394000001	1.8920898	-0.61035156	0.61035156	2.372241214	-10.01174272	-1.143652356	-0.48828125	-0.5493164	2.6245117	5.260082968000001	11.95810504	1.431957968	-0.12207031	-0.061035156	-1.159668	-10.871875000000001	-0.31223143000000003	3.4800048920000006	-0.4272461	-1.7089844	-0.12207031	-1.1269042932	11.442504500000002	2.6402099640000003	0.30517578	-0.48828125	0.48828125	5.03398462	11.81813948	-2.107861322	-4.9438477	2.0141602	-1.8920898	1549640901.759
-8.12280252	-1.7633300720000002	-3.8735839660000004	0.18310547	-1.953125	0.30517578	2.595947284	-9.463842752000001	-0.6651367212000001	-0.6713867	-0.48828125	2.8686523	5.6823732	10.87546376	1.3230957460000001	-0.12207031	-0.061035156	-1.159668	-10.609887680000002	0.571826178	3.4919677520000003	-0.24414062	1.0986328	0.12207031	-1.15441893	10.04882788	2.027709964	0	0.061035156	0.7324219	3.2323730040000007	10.535717360000001	1.015649411	1.4038086	2.380371	-1.5258789	1549640901.799
-7.500732428000001	-2.0695800720000004	-3.8400878600000006	1.159668	1.3427734	0.12207031	2.787353534	-8.34052716	-0.1854248004	-0.6713867	-0.48828125	2.8686523	5.0890135800000005	9.9782473	0.763232428	-0.8544922	0.8544922	0.9765625	-9.668408246	0.517993161	2.101879892	-0.18310547	-0.79345703	-0.30517578	-1.387695288	9.521264480000001	1.4965576080000003	-0.5493164	0.5493164	0.36621094	2.3351562500000003	8.98652356	-2.368652356	0.79345703	0.18310547	-2.2583008	1549640901.839
-9.026000900000001	-1.388891574	-5.39885234	0.79345703	-0.18310547	0.30517578	2.9141601440000002	-8.87646466	0.16987304320000002	-0.9765625	-0.5493164	2.4414062	4.403540036	10.747461060000001	0.1854248004	-1.4648438	0.4272461	1.2207031	-10.05122104	0.48090820680000007	2.6497802520000002	-0.18310547	0.6713867	-0.36621094	-1.465454074	10.59433606	1.4989501800000002	-0.9765625	0.6713867	0.24414062	2.071972644	9.73061502	-1.0826415740000002	-0.18310547	0.061035156	-2.380371	1549640901.879
-9.11213408	-0.440234375	-4.79113768	-0.36621094	-1.2817383	0.48828125	3.1127441100000004	-9.697119110000001	0.47014160340000005	-0.7324219	-0.4272461	2.2583008	4.403540036	10.747461060000001	0.1854248004	-1.4648438	0.4272461	1.2207031	-9.42197284	0.3612792932	3.0900146760000005	-0.30517578	0.5493164	-0.36621094	-1.465454074	10.59433606	1.4989501800000002	-0.8544922	0.36621094	0.6713867	2.1066650360000003	9.750951980000002	-1.240551718	-0.4272461	-0.4272461	-2.1972656	1549640901.919
-8.3201902	-0.0454589856	-3.7049072480000005	0.12207031	-0.30517578	0.12207031	3.172558606	-8.813061600000001	0.5526855432	-0.5493164	-0.91552734	1.7089844	4.029101440000001	9.00327176	-0.8194580072000001	-0.9765625	-0.4272461	1.5869141	-8.52236322	0.19738769960000002	2.46794429	-0.61035156	-0.30517578	-0.36621094	-1.015649411	8.705395468	2.051635782	-0.48828125	0.79345703	0.7324219	2.20236821	9.69951178	-1.7310302520000003	-0.4272461	-0.9765625	-2.8076172	1549640901.959
-7.973266574	-0.04426269568	-3.603222644	0.4272461	0.12207031	-0.12207031	3.3292724640000007	-8.05222194	0.6711181610000001	-0.48828125	-0.9765625	1.159668	3.96569838	8.235253894000001	-0.8673096040000001	-0.4272461	0.5493164	1.7089844	-8.24482428	0.33256836060000006	2.910571286	-0.36621094	0.5493164	-0.36621094	-0.8876464660000001	8.141943390000002	1.949951178	-0.8544922	0.8544922	0.4272461	2.63183606	9.319091754	-0.8278320288	-0.18310547	-1.2817383	-2.8686523	1549640901.999
-7.85363768	0.07895508180000001	-3.8281250000000004	0.48828125	0.36621094	-0.18310547	3.3041503600000004	-7.8883300720000005	0.678295926	-0.36621094	-0.7324219	0.79345703	3.96569838	8.235253894000001	-0.8673096040000001	-0.4272461	0.5493164	1.7089844	-7.82133786	0.41870117800000006	2.7275389400000005	-0.4272461	-0.30517578	-0.36621094	-0.8876464660000001	8.141943390000002	1.949951178	-0.91552734	0.36621094	0.36621094	3.43334964	8.75444339	-0.2428466754	-0.061035156	-0.12207031	-2.6245117	1549640902.039
-8.261572480000002	0.531152356	-4.136767572	0.4272461	0.12207031	-0.12207031	3.1665771760000005	-7.929003894000001	0.5227783246000001	-0.12207031	-0.79345703	0.7324219	3.057714856	7.976855432000001	-0.811083966	-0.18310547	0.36621094	0.91552734	-8.064184800000001	0.39238280760000005	3.07805162	-0.24414062	0.48828125	-0.18310547	-0.2512207068	8.26755342	2.044457968	-0.61035156	0.4272461	0.24414062	3.301757788	8.880053420000001	-0.2835205072	0.12207031	0.18310547	-2.2583008	1549640902.079
-8.58098143	0.7428955072	-4.274340854	0.061035156	0.48828125	-0.061035156	3.1665771760000005	-7.929003894000001	0.5227783246000001	-0.12207031	-0.79345703	0.7324219	3.06848143	8.106054712	-0.73332518	-0.18310547	0.36621094	0.91552734	-7.987622300000001	0.5526855432	3.06608876	-0.12207031	0.36621094	-0.18310547	-0.2512207068	8.26755342	2.044457968	-0.36621094	0.5493164	0	2.910571286	9.181518570000001	-0.553881839	-0.18310547	-0.18310547	-1.953125	1549640902.119
-8.979345746000002	0.26796875000000003	-4.7552491	0.061035156	-0.36621094	-0.18310547	3.4823974640000004	-8.359667932	0.5227783246000001	-0.24414062	-0.61035156	0.79345703	3.2096435700000003	8.750854532	-0.7500732428000001	-0.061035156	-0.061035156	-0.061035156	-7.88234874	0.6053222644	3.0038817900000003	0.12207031	-0.12207031	-0.24414062	-0.9989013580000001	9.201855432	2.0935058900000003	-0.12207031	0.36621094	0.18310547	2.6725097840000003	9.399243210000002	-0.953442392	-0.5493164	-0.61035156	-2.1972656	1549640902.159
-8.74367662	0.30625	-4.828222644	-0.4272461	-0.61035156	-0.18310547	3.60202626	-8.93867212	0.5610595746000001	-0.12207031	0.18310547	0.48828125	3.2730469240000004	9.64208966	-0.8266357428000001	0.12207031	-0.61035156	-0.36621094	-8.807080072	0.22131347840000004	3.5900634000000005	0.061035156	-0.79345703	-0.12207031	-0.9989013580000001	9.201855432	2.0935058900000003	0.12207031	-0.4272461	0.18310547	2.6581542540000003	9.329858426000001	-0.893627896	-0.6713867	-0.36621094	-2.1972656	1549640902.199
-8.907568390000002	0.38640135800000003	-4.958618210000001	0.48828125	1.159668	0.4272461	3.676196286	-9.37890625	0.45100097840000003	0.24414062	-0.18310547	0	3.4979492800000003	10.02250998	-0.717773462	0.12207031	-0.61035156	-0.36621094	-9.28798822	-0.49885253600000007	3.9561278960000004	-0.24414062	0	-0.18310547	-0.718969748	10.04882788	2.6940429320000003	0.48828125	-0.79345703	-0.24414062	2.628247104	9.648071580000002	-0.9031982428000002	-0.8544922	0.061035156	-1.5869141	1549640902.239
-10.015332460000002	0.8445800720000001	-5.837890380000001	-0.24414062	-0.61035156	0.61035156	3.782666034	-9.755737320000001	0.12321777160000001	0.36621094	-0.5493164	-0.7324219	3.92023912	10.451977340000001	0.0	0.61035156	-0.9765625	-0.5493164	-9.38847644	0.0813476538	3.818554712	-0.5493164	-0.36621094	0	-1.1257080072	10.757030760000001	2.6772949280000002	0.30517578	-0.30517578	-0.79345703	3.475219748	10.542895860000002	-0.43664550720000006	-2.0141602	-0.8544922	-1.159668	1549640902.279
-10.49863318	-0.19738769960000002	-4.90717752	-1.4648438	-0.9765625	0.30517578	3.8783691100000004	-10.37182608	-0.015551758180000002	0.061035156	-0.18310547	-0.9765625	4.312622104000001	11.103954680000001	0.8960205072	0.7324219	0.24414062	-1.3427734	-9.542798020000001	0.6459961060000001	3.640307608	0.061035156	-0.8544922	0.12207031	-1.1257080072	10.757030760000001	2.6772949280000002	-0.061035156	-0.7324219	-0.7324219	6.02810054	9.9710688	0.37204589660000004	-2.0141602	-1.8310547	0.30517578	1549640902.319
-10.4543705	-1.9200439300000003	-3.9752685700000003	-1.7089844	-1.0986328	-0.4272461	3.98483876	-10.784546220000001	-0.0909179712	0.061035156	-0.18310547	-0.9765625	3.99919429	11.471215560000001	1.1484375	-0.18310547	-0.7324219	-1.0986328	-10.820434800000001	0.2835205072	3.71328125	0.4272461	-1.4648438	0.12207031	-1.58149411	10.910155760000002	2.9440673920000004	0.12207031	-1.2817383	-0.36621094	8.23286142	9.536816394	2.2573974640000003	-2.4414062	-1.5258789	3.479004	1549640902.359
-9.67080072	-2.7502685700000002	-1.8793701080000003	0.30517578	-0.8544922	0.4272461	4.02192392	-10.381396760000001	-0.154321286	-0.18310547	1.953125	-0.79345703	4.188207968	10.936474640000002	1.12211911	-0.18310547	-0.7324219	-1.0986328	-11.2810054	-0.6447998200000001	3.737207068	0.8544922	0.79345703	-0.18310547	-1.435546924	10.02490216	3.603222644	0.4272461	-1.2817383	-0.36621094	6.32597644	9.4686277	1.108959964	-2.8076172	-0.18310547	5.9814453	1549640902.399
-9.289184800000001	-1.5719238220000002	-1.2704589660000003	1.4038086	2.6855469	0.8544922	3.7659179320000007	-8.8561277	-0.2189208966	-0.18310547	2.5634766	-1.5258789	4.610498004000001	9.65405252	1.107763678	0	-0.8544922	0.18310547	-10.084716460000001	-1.153222644	2.2645751800000005	0.7324219	1.2207031	-0.30517578	-1.435546924	10.02490216	3.603222644	0.36621094	-0.30517578	-0.7324219	3.170166034	12.325365920000001	0.440234375	-2.319336	2.0141602	6.1035156	1549640902.439
-11.003466460000002	-1.2453369600000002	-3.741992212	0.61035156	-0.9765625	-0.061035156	3.2790283540000003	-8.686254892000001	-0.6208740020000001	0.18310547	2.746582	-2.0751953	4.220507788000001	9.770092752000002	0.9989013580000001	0	0.24414062	0.6713867	-9.37890625	-1.0969971040000002	1.812377896	0.61035156	0.7324219	0.18310547	-2.82922374	9.136059800000002	3.19768071	-0.12207031	-0.30517578	-0.61035156	1.5372314300000003	13.362548920000002	-0.3529052716	1.8920898	-2.8686523	4.760742	1549640902.479
-9.322680710000002	-0.891235324	-2.825634784	-0.36621094	-2.9296875	0.24414062	2.62705072	-9.491357428	-1.3111327879999999	0.6713867	2.1972656	-2.0751953	3.3328614200000004	10.310815200000002	0.754858426	0	0.24414062	0.6713867	-9.191088760000001	-1.222607428	1.9296142180000002	0.5493164	0	0	-2.5157959260000005	9.60141574	3.313720746	-0.12207031	-0.79345703	-0.24414062	-0.028710937500000002	10.765404860000002	-0.4342529254	0.8544922	-4.5776367	4.699707	1549640902.519
-8.13356929	-0.5036376800000001	-1.50493161	0.18310547	1.5258789	0.30517578	2.2849121400000003	-9.09179712	-1.7274413940000002	0.6713867	2.1972656	-2.0751953	3.1187255400000002	9.69592302	0.611303714	-0.36621094	-1.4038086	1.0375977	-8.953027160000001	-1.580297824	2.127001996	0.61035156	0.18310547	-0.36621094	-2.5157959260000005	9.60141574	3.313720746	0.18310547	-0.61035156	-0.12207031	0.6926513580000001	10.26057158	0.42109375000000004	1.4038086	-1.6479492	3.90625	1549640902.559
-8.6599366	-0.288305661	-2.8112792540000004	0.18310547	-0.36621094	-0.5493164	2.18203125	-8.38120108	-1.9379882200000003	0.79345703	0.36621094	-2.1362305	3.1773437500000004	9.03796376	0.71538089	0.061035156	-0.8544922	1.0375977	-8.78554712	-1.1735596040000003	2.4727295320000002	0.61035156	0.30517578	-0.24414062	-1.8063964660000003	8.40153804	3.4560790740000003	0.18310547	-0.6713867	-0.24414062	1.1771484620000001	9.478198380000002	0.5813964856000001	4.0283203	3.3569336	3.112793	1549640902.599
-8.061792032000001	-0.1459472644	-1.9391846040000003	0.12207031	-0.12207031	-0.36621094	2.127001996	-8.16467302	-2.05522464	0.6713867	0.061035156	-2.1972656	2.7502685700000002	8.823827880000001	0.835009784	0.061035156	-0.8544922	1.0375977	-8.488867212	-1.161596646	2.5397216460000003	0.7324219	0.24414062	-0.12207031	-1.43435054	8.32617212	3.4835937500000003	0.12207031	-0.91552734	-0.4272461	-0.07058105432	9.05231929	0.910375998	2.8686523	6.286621	1.4648438	1549640902.639
-8.073754892	0.09211425720000001	-1.5683349640000002	0.4272461	1.7089844	0.12207031	1.9989990020000004	-8.073754892	-2.1102538940000004	0.4272461	0.061035156	-1.8310547	2.477514676	8.67788089	0.8708984620000001	-0.061035156	-1.0375977	0.24414062	-8.3620607	-1.610205072	2.491870108	0.48828125	0.36621094	-0.12207031	-1.43435054	8.32617212	3.4835937500000003	0.24414062	-0.6713867	-0.6713867	-0.9797607428000001	8.26755342	-0.6400146760000001	1.5869141	-2.2583008	-0.61035156	1549640902.679
-9.262865920000001	0.6244628600000001	-2.516992212	0.91552734	1.953125	0.61035156	1.8817626800000002	-8.098876800000001	-2.08513179	0.12207031	0.18310547	-1.2817383	2.710791034	8.8561277	0.9175537140000001	0.061035156	-0.6713867	-0.5493164	-8.487670926	-1.7884521760000003	2.575610324	0.30517578	0.4272461	-0.061035156	-1.353002896	8.421875	3.649877896	0.36621094	-0.48828125	-0.61035156	-1.528857428	7.63232428	0.23327636780000002	1.2817383	-3.6010742	-1.159668	1549640902.719
-9.83110324	0.8134765380000001	-3.2838134000000005	-0.30517578	1.6479492	-0.36621094	1.81716304	-8.366845746000001	-1.930810504	0	0.24414062	-0.5493164	3.21203624	9.56552716	0.9606201080000001	0.061035156	-0.6713867	-0.5493164	-8.609692392	-1.829125998	2.6019287140000005	0.061035156	-0.36621094	0	-1.4738280760000002	9.5451902	4.003979532000001	0.30517578	-0.18310547	-0.48828125	3.1438476440000005	7.5880616000000005	0.966601538	2.1362305	-2.9907227	-0.061035156	1549640902.759
-11.483178420000002	0.5263671924000001	-4.257592752	-0.24414062	-0.48828125	-0.61035156	1.796826178	-8.972167932000001	-1.8063964660000003	0.061035156	0.061035156	0.18310547	3.7324219240000005	10.030884080000002	1.138867212	0.5493164	0.12207031	-1.4038086	-9.267651260000001	-1.7812744600000001	3.1330810700000002	-0.12207031	0.061035156	0.061035156	-1.4738280760000002	9.5451902	4.003979532000001	0.24414062	-0.061035156	-0.4272461	9.733007788	10.308423020000001	0.4605712860000001	-0.8544922	-1.4038086	-1.2207031	1549640902.799
-11.10874002	0.0909179712	-3.3244873200000002	-0.9765625	0.4272461	-0.61035156	1.801611322	-9.285595746	-1.74299321	0	-0.7324219	0.61035156	4.11643071	10.16845746	1.2034667932	0.4272461	-0.12207031	-1.4038086	-9.632519568000001	-1.418798822	3.3053466460000003	-0.18310547	-0.061035156	0.18310547	-1.3063476440000001	9.993798920000001	3.6546630400000004	0.30517578	0	-0.61035156	10.850341460000001	9.242529254	1.222607428	-0.18310547	-0.4272461	-0.9765625	1549640902.839
-10.66491664	-1.111352536	-3.6283447480000004	-0.24414062	-1.0375977	-0.61035156	2.0695800720000004	-9.858617720000002	-1.561157248	-0.36621094	-0.79345703	1.3427734	4.5518798920000005	10.7354982	1.0742675720000001	0.4272461	-0.12207031	-1.4038086	-10.344311600000001	-1.0096679712	3.7527587860000002	-0.12207031	0.5493164	0.24414062	-1.3853027160000002	10.649365020000001	3.3986572480000006	0.36621094	-0.061035156	-0.5493164	3.6797851440000002	10.613476440000001	-1.3051513580000003	-2.0141602	1.0375977	-1.6479492	1549640902.878
-9.81315944	-1.69633786	-3.2323730040000007	0.5493164	-0.79345703	-0.18310547	2.3531005400000002	-9.789233426000001	-1.146044928	-0.36621094	-0.79345703	1.3427734	5.09260234	10.776172120000002	0.765625	0.18310547	0.30517578	-1.5869141	-10.078735520000002	-0.974975589	2.93330072	-0.12207031	0.061035156	0	-1.3853027160000002	10.649365020000001	3.3986572480000006	0.48828125	0.36621094	-0.30517578	4.859326080000001	9.96867662	2.2944824280000002	1.4648438	-0.24414062	-0.18310547	1549640902.919
-8.5498777	-1.532446286	-3.440527356	0.36621094	-0.79345703	-0.79345703	2.628247104	-9.00686052	-0.45698242800000005	-0.7324219	-0.12207031	2.0751953	5.465844748	10.1660643	0.46416014400000005	0.36621094	0.9765625	-0.91552734	-9.9710688	-0.732128894	2.988330072	-0.24414062	1.4038086	0.061035156	-1.60183107	10.58117662	3.18332518	0.4272461	0.6713867	0	2.8902344240000004	9.77128894	-1.2154297120000002	-1.6479492	-2.5634766	-1.5869141	1549640902.958
-8.226879892	-1.5180908540000002	-3.926220746	0.36621094	-0.30517578	-1.4038086	2.8986084260000005	-8.12160643	0.2954833966	-0.61035156	0.61035156	2.0141602	5.16796875	9.370532248	0.0897216754	0.36621094	0.9765625	-0.91552734	-9.5104982	-0.649584964	1.9762695680000002	-0.6713867	0.7324219	0.18310547	-1.19270018	9.05471196	2.178442392	0.061035156	0.91552734	-0.18310547	3.96330571	9.174340560000001	-1.2178222840000001	-1.0375977	0.30517578	-1.0986328	1549640902.998
-8.97695288	-1.8757812500000002	-4.860522464000001	-0.5493164	-1.4648438	-1.953125	2.9273192900000002	-8.07495108	0.6352294928000001	-0.12207031	0	1.4648438	4.63801268	9.15878894	-0.5371337860000001	0.30517578	1.0375977	0.30517578	-9.60859375	-0.5335449280000001	1.4989501800000002	-1.0986328	1.953125	0.24414062	-1.19270018	9.05471196	2.178442392	-0.24414062	1.4038086	-0.61035156	4.716967752	8.76042482	-0.7058105432	0.61035156	2.1362305	-0.4272461	1549640903.038
-9.11691893	-2.5445067900000002	-4.40473642	-0.9765625	-1.7700195	-1.953125	3.081640576	-8.9326902	0.4474121106000001	0.30517578	-1.2817383	0.91552734	4.208544928	9.733007788	-1.42836911	0.12207031	1.8310547	-0.18310547	-10.36464856	0.2930908246	1.5180908540000002	-1.3427734	1.6479492	0.18310547	-1.076660144	10.16127896	1.0120605432	-0.24414062	2.0141602	-0.6713867	2.7227538940000002	9.535620108000002	-0.5993408246	0.24414062	1.0375977	-0.18310547	1549640903.078
-9.00207518	-2.372241214	-3.905883786	-0.8544922	-0.4272461	-1.8920898	3.4058349640000003	-9.536816394	0.11005859620000001	0.18310547	-1.5869141	0.48828125	4.208544928	9.733007788	-1.42836911	0.12207031	1.8310547	-0.18310547	-10.66970198	0.5646484424	1.9284179320000001	-1.3427734	2.9907227	0.12207031	-1.580297824	10.228271760000002	1.1723632788	0.061035156	2.8686523	-0.36621094	1.8913329680000002	9.938769960000002	-1.469042932	-0.4272461	-0.5493164	-0.5493164	1549640903.118
-9.061889480000001	-2.4200927520000004	-4.28391124	-0.61035156	-1.159668	-2.1362305	3.77548822	-8.880053420000001	0.24763183900000002	-0.4272461	-0.91552734	0	3.7862548920000005	9.888525360000001	-2.288500998	0.30517578	2.380371	-0.61035156	-9.862207460000002	0.4378417932	1.0826415740000002	-1.6479492	2.746582	0.061035156	-1.580297824	10.228271760000002	1.1723632788	0.12207031	3.90625	-0.48828125	2.071972644	9.95192842	-1.899707068	-0.061035156	-0.30517578	-1.0375977	1549640903.158
-8.3453125	-3.1893066100000005	-4.550683606000001	-1.2207031	-2.319336	-2.380371	3.803002896	-8.0558107	0.35649413939999997	-0.79345703	0.061035156	-0.36621094	3.069677716	8.509204074000001	-2.1892089660000003	1.0375977	1.0375977	0.30517578	-9.516479532	0.6902587860000001	0.773999002	-1.4648438	3.2958984	0.061035156	-2.8244384000000005	8.023510880000002	0.2189208966	0.18310547	3.7231445	-0.6713867	3.2742432100000003	9.360961960000001	-1.56354982	-0.12207031	0.48828125	-1.0375977	1549640903.198
-7.55935054	-4.59973143	-3.5517822480000003	0.061035156	-1.5869141	-1.7700195	3.619970746	-7.24472644	0.36965332460000005	-0.79345703	0.061035156	-0.36621094	2.7143798920000006	7.944555710000001	-1.4020507200000003	1.0375977	1.0375977	0.30517578	-9.096582068	1.27524411	0.15551757200000002	-1.2207031	3.6621094	0.061035156	-2.600732428	7.32368161	-0.11723633180000001	0.4272461	2.8686523	-0.6713867	4.12241214	8.80109874	-0.849365216	0.061035156	1.5258789	-0.4272461	1549640903.238
-6.89182158	-4.919140380000001	-2.89741214	0.6713867	-0.4272461	-1.953125	3.6690185700000004	-6.29606929	0.2512207068	-0.5493164	-0.7324219	-0.91552734	2.312426718	7.2901857	-0.80390625	-0.061035156	-0.061035156	0.30517578	-8.682665740000001	2.19399411	0.02033691394	-0.36621094	3.9672852	0.12207031	-2.600732428	7.32368161	-0.11723633180000001	0.61035156	2.9296875	-0.48828125	3.0553222840000003	8.875268570000001	-0.47971191100000005	-0.24414062	1.2207031	0.4272461	1549640903.278
-5.778076080000001	-3.966894568	-2.45358876	1.8920898	-0.061035156	-2.9296875	3.6690185700000004	-6.29606929	0.2512207068	-0.5493164	-0.7324219	-0.91552734	2.396167032	6.43005342	-0.23327636780000002	-0.061035156	-0.061035156	0.30517578	-7.698120108000001	2.368652356	0.19619140380000002	0.8544922	5.2490234	0.12207031	-2.2346679320000002	6.577197480000001	-0.31223143000000003	1.0986328	3.3569336	-0.5493164	3.00986322	9.0092527	-0.19140625	0.61035156	-0.36621094	1.2817383	1549640903.318
-5.71826178	-2.9273192900000002	-1.6090087860000002	2.1972656	0.61035156	-3.540039	3.8508545320000005	-4.12241214	-0.12202148560000001	-0.5493164	0.061035156	-1.3427734	2.7155760800000004	5.151220746000001	0.40554199280000003	-0.36621094	-1.0986328	0.61035156	-6.81286592	1.469042932	-0.4091308606000001	1.4038086	5.432129	0.18310547	-2.1796386780000003	4.377221646000001	0.45698242800000005	1.4038086	3.479004	-0.7324219	3.5888672120000003	8.383593750000001	0.48569336060000007	1.2207031	-0.30517578	2.746582	1549640903.358
-7.415795926	-3.23596196	-1.9164550720000002	1.4648438	0.8544922	-4.272461	3.6821777160000004	-3.2479248200000006	-0.12800292540000002	-0.48828125	0.12207031	-1.7700195	3.25988768	4.902392572	0.9343017572	-0.18310547	-1.8310547	1.159668	-7.17653804	0.09450683900000001	-1.302758786	1.3427734	6.4697266	0.48828125	-2.1796386780000003	4.377221646000001	0.45698242800000005	1.5258789	2.9907227	-1.0375977	1.7848632200000003	8.468530252	-1.234570288	0.18310547	-1.4038086	1.8920898	1549640903.398
-7.7399900200000005	-3.77788089	-2.5421141200000004	0.91552734	-0.18310547	-4.699707	3.658251996	-3.75754393	-0.36606445680000005	0.18310547	-0.18310547	-1.8920898	3.31611322	5.998193390000001	0.5275634784000001	-1.0986328	-1.953125	1.0375977	-7.847656250000001	-1.469042932	-1.7250488220000002	0.9765625	7.080078	0.61035156	-2.5002441100000006	6.631030252000001	1.038378894	0.91552734	2.319336	-0.91552734	4.71457518	8.311816394000001	-1.4798096040000002	1.8310547	-1.4038086	2.380371	1549640903.438
-7.46364766	-4.856933606	-1.5384277160000002	2.380371	1.6479492	-3.7231445	4.220507788000001	-5.11652806	-0.015551758180000002	0.9765625	0	-1.7089844	4.0602050720000005	7.504321580000001	0.44980469240000004	-1.0986328	-1.953125	1.0375977	-6.724340560000001	-2.406933606	-3.4369384000000003	-0.12207031	7.873535	0.61035156	-3.39746106	8.75444339	0.8673096040000001	1.4038086	0.8544922	0.18310547	2.8316162140000003	9.91484424	-0.745288089	-0.12207031	-0.4272461	1.8920898	1549640903.478
-8.77597644	-4.8988037140000005	-2.24064946	1.4648438	2.2583008	-3.2958984	4.7887451080000005	-7.16098642	-0.192602536	0.9765625	0	-1.7089844	4.777978534	9.108544928	0.7201660340000001	-0.7324219	-2.0141602	0.4272461	-6.031689300000001	-1.449902356	-4.90358876	-0.48828125	5.9814453	0.6713867	-3.39746106	8.75444339	0.8673096040000001	0.4272461	1.159668	1.159668	3.9621094240000003	9.1193116	-1.4798096040000002	-1.2817383	-0.9765625	2.8076172	1549640903.518
-9.286792032000001	-5.1691648400000005	-2.274145468	0.7324219	-0.18310547	-3.6621094	5.031591754	-8.870483426000002	-0.5120117212	2.0141602	-0.6713867	-1.0986328	5.00766574	9.97226538	0.7034179712000002	-1.5869141	-2.0141602	0.7324219	-6.532934800000001	-0.8517577880000001	-6.107055710000001	-0.4272461	4.9438477	0.8544922	-3.5242675720000003	9.40163588	-0.27514648560000005	-0.18310547	0.61035156	2.0751953	5.316308606000001	8.57858876	-1.469042932	0.061035156	-1.6479492	2.1362305	1549640903.558
-8.011548020000001	-6.442016574	-2.1162353240000003	1.159668	-0.12207031	-3.540039	5.575903060000001	-9.38010234	-0.5957519568	0.91552734	-1.0986328	-1.2207031	5.33066394	10.44838858	0.40554199280000003	-1.5869141	-2.0141602	0.7324219	-6.853539840000001	-0.40075683900000003	-6.723144568	-0.48828125	5.92041	0.8544922	-3.3412353240000003	9.92321736	-0.2380615216	0.4272461	0.36621094	2.319336	6.40493161	8.41828624	-0.879272464	-0.30517578	-0.18310547	1.7089844	1549640903.598
-7.202856430000001	-6.914550720000001	-1.0575195288	1.5869141	0.30517578	-2.8686523	5.86660144	-9.249707068000001	-0.7488769568000001	0.24414062	-2.2583008	-2.0141602	5.02082518	11.04414038	0.4689453076	-1.2207031	-1.6479492	2.5634766	-6.2015625000000005	-0.2775390576	-7.44211412	-0.5493164	5.126953	0.79345703	-3.3412353240000003	9.92321736	-0.2380615216	-0.061035156	2.0751953	1.4648438	7.473217752000001	8.072558606000001	-0.5897705072	-1.159668	1.5258789	1.2207031	1549640903.638
-6.837988220000001	-6.714770468	-1.44870607	1.159668	-0.48828125	-3.2348633	5.90847194	-9.278417932000002	-0.2942871106	0.24414062	-2.2583008	-2.0141602	4.716967752	11.275024460000001	1.0802490020000002	-1.4038086	-2.5024414	2.6855469	-5.39646016	-0.19499511780000003	-8.152710160000002	-0.48828125	4.9438477	0.7324219	-3.4823974640000004	10.618261780000001	-0.8529540740000001	-0.61035156	1.7700195	1.0375977	6.043652160000001	7.47561052	-0.71538089	-1.0986328	-0.8544922	1.8310547	1549640903.678
-6.968384080000001	-7.7399900200000005	-1.8052001800000002	0.79345703	-0.30517578	-2.9907227	5.04953624	-10.008153960000001	-0.717773462	-0.79345703	-1.6479492	-2.9296875	5.1380616	11.82771016	0.9414794928000001	-1.4038086	-2.5024414	2.6855469	-4.30783696	-0.0035888672120000004	-8.921923920000001	-0.30517578	4.5166016	0.4272461	-3.31611322	11.235547120000001	-1.076660144	-0.5493164	1.5869141	1.0375977	6.114233426	7.5772949280000015	-1.030004892	-0.4272461	-0.4272461	1.8310547	1549640903.718
-6.357080072	-8.45896016	-1.41042482	1.2207031	-1.159668	-2.746582	3.6151855040000007	-10.466333360000002	-1.102978534	-0.4272461	-1.5869141	-2.380371	5.591455072	11.88991664	0.43066405760000004	-1.4038086	-1.4038086	2.9296875	-3.6750000000000003	0.1459472644	-9.648071580000002	-0.48828125	4.0283203	0.5493164	-3.31611322	11.235547120000001	-1.076660144	-0.91552734	1.953125	1.0375977	6.6130860600000005	7.658642572	-1.564746106	-1.7089844	1.0986328	1.0986328	1549640903.758
-5.788842752000001	-8.4733152	-1.227392572	0.18310547	0.48828125	-2.8686523	3.31252446	-10.554858720000002	-1.3242920320000002	-1.5869141	0.061035156	-0.91552734	5.031591754	11.82771016	0.19499511780000003	-1.4038086	-1.4038086	2.9296875	-3.4154052520000002	0.592163089	-10.417285340000001	-0.30517578	3.8452148	0.61035156	-3.7551512600000003	11.142236420000001	-1.3302734620000003	-1.5258789	1.8310547	0.4272461	6.889428420000001	7.995996106000001	-0.2225097644	-2.9907227	1.2207031	0.9765625	1549640903.798
-6.102270468	-9.72822284	-1.2537109620000002	0.48828125	0	-2.1972656	3.3567871400000002	-11.068066100000001	-2.1293945680000004	-1.7700195	0.18310547	0.18310547	3.6546630400000004	12.325365920000001	-0.01315917932	0.12207031	-0.4272461	2.6245117	-2.8136719240000003	0.32180175720000004	-11.105151260000001	-0.5493164	3.7231445	0.5493164	-2.605517572	12.098071580000001	-0.9295165740000001	-1.5869141	1.159668	0.24414062	6.83200679	8.27233876	0.250024411	-3.4179688	0.9765625	0.8544922	1549640903.838
-5.67758786	-9.578686600000001	-1.276440396	0.7324219	-0.061035156	-1.7089844	3.56613768	-10.650561600000001	-2.0755615020000002	-1.0375977	1.6479492	0.4272461	4.48847644	12.397143080000001	-0.35649413939999997	0.30517578	-2.319336	0.8544922	-1.8446777160000003	0.970190396	-11.753539840000002	-0.4272461	2.8686523	0.7324219	-2.605517572	12.098071580000001	-0.9295165740000001	-1.4648438	1.6479492	0.5493164	7.29138179	7.25429712	-0.230883786	-2.1362305	1.2817383	0.4272461	1549640903.878
-5.234961060000001	-9.16118161	-1.02163089	0.30517578	-0.24414062	-1.3427734	3.974072284	-10.079932100000002	-2.08752446	-1.0986328	0.36621094	0.79345703	5.154809800000001	12.1901857	-0.4821044928	0.30517578	-2.319336	0.8544922	-1.5707275360000001	1.81357428	-11.88752446	0.061035156	2.4414062	0.61035156	-2.656957968	12.4796875	-0.576611322	-1.0375977	0.36621094	0.24414062	7.110742212000001	6.37023912	-0.6304443390000001	-0.9765625	0.91552734	0.061035156	1549640903.918
-4.72653804	-9.451879892000001	-0.9402832068000001	0.48828125	0.24414062	-0.61035156	5.280419928000001	-10.145727340000002	-2.6940429320000003	-1.159668	-0.79345703	0.30517578	5.32109375	12.04423822	0.00837402356	0.7324219	-1.6479492	0.9765625	-0.9989013580000001	1.5970459260000003	-12.300244600000003	0.30517578	1.7700195	0.30517578	-2.598339856	12.776366820000002	-0.011962890380000002	-0.91552734	0.61035156	-0.4272461	7.7041014400000005	6.715966754	0.288305661	-0.79345703	0.7324219	0.18310547	1549640903.958
-4.632031250000001	-9.242529254	-1.1017822480000001	0.18310547	-0.48828125	-0.4272461	5.888134980000001	-10.04882788	-2.8268310700000003	-1.8920898	-1.6479492	-0.30517578	5.87497554	11.35996106	-0.5885742212	1.0375977	-1.2817383	0.061035156	-0.8122802520000001	1.4822021760000001	-12.38996556	0.4272461	1.0375977	0.18310547	-2.598339856	12.776366820000002	-0.011962890380000002	-0.36621094	0.6713867	-0.61035156	7.576098740000001	6.701611420000001	1.0563232428000002	-0.79345703	0.7324219	0.12207031	1549640903.998
-4.27553714	-9.207836960000002	-0.8924316100000002	0.061035156	0.12207031	0.12207031	5.618969748	-10.16845746	-2.2071533540000003	-0.12207031	-1.6479492	-0.30517578	6.918139480000001	10.486670320000002	-1.043164038	1.0375977	-1.2817383	0.061035156	-0.5550781250000001	1.1508300720000002	-12.12917482	0.36621094	0.4272461	-0.061035156	-2.3674560700000002	11.3647464	0.057421875000000004	0.12207031	-0.061035156	-0.5493164	7.458862320000001	6.837988220000001	0.805102536	-0.79345703	0.79345703	0.4272461	1549640904.038
-4.398754892	-9.04992662	-0.8732910340000001	0.061035156	-0.12207031	0.61035156	6.5592527	-10.308423020000001	-2.55527356	1.8310547	-1.8920898	-0.79345703	7.2961670320000005	10.35148912	-0.7799804712000001	-0.24414062	-1.4038086	0.8544922	-0.60651857	0.770410144	-11.89829074	0.30517578	0	-0.061035156	-2.2657714660000003	11.601611420000001	0.1315917932	0.30517578	-0.4272461	-0.36621094	7.275830072	6.401342752000001	0.4474121106000001	-0.061035156	0.24414062	0.36621094	1549640904.078
-4.587768570000001	-9.201855432	-0.9929199280000001	-0.48828125	-0.5493164	0.79345703	6.06398912	-9.9698732	-2.5205810700000004	1.5258789	-0.7324219	-1.0375977	7.3667482	10.795312500000001	-1.4750244600000002	-0.9765625	0.18310547	0.61035156	-0.5574707068000001	0.5036376800000001	-12.232056200000002	-0.12207031	-0.5493164	-0.061035156	-2.2657714660000003	11.601611420000001	0.1315917932	0.36621094	-0.61035156	0.24414062	6.97077626	6.227880890000001	0.7046142572	-0.5493164	-0.061035156	0	1549640904.118
-5.1978759000000005	-9.953125	-1.2656738220000001	-0.36621094	0	1.159668	6.27333966	-10.81923822	-2.319604532	0.8544922	-2.380371	-1.7089844	7.3667482	10.795312500000001	-1.4750244600000002	-0.9765625	0.18310547	0.61035156	-0.8565429712000001	0.6232665740000001	-12.42226538	-0.061035156	-1.159668	-0.18310547	-2.527758786	12.072949280000001	0.1399658246	0.48828125	-0.6713867	0.24414062	7.567724640000001	6.931298920000001	1.276440396	-0.30517578	-0.18310547	0.18310547	1549640904.158
-5.660839660000001	-9.8263179	-1.2608886780000002	-0.36621094	-0.9765625	1.2207031	5.897705072	-11.380298020000001	-2.00258786	0.7324219	-2.5024414	-0.91552734	6.570019568	12.311010880000001	-1.387695288	-1.2207031	0.79345703	0.6713867	-1.0946044928	0.8876464660000001	-12.462939300000002	-0.061035156	-1.7700195	-0.12207031	-2.78017572	12.642383180000001	-0.811083966	0.8544922	-0.6713867	0.12207031	7.991211060000001	7.115527160000001	0.7440917932000001	0.18310547	0.18310547	0	1549640904.197
-5.91923822	-10.04404254	-1.0108642572	-0.61035156	-0.24414062	1.4038086	5.8187500000000005	-12.404321580000001	-2.996704074	-0.12207031	3.90625	-0.6713867	6.10107428	12.460547120000001	-1.391284146	-2.1362305	1.5258789	-0.24414062	-1.356591754	0.985742212	-12.785937500000001	0.061035156	-2.5024414	-0.12207031	-2.78017572	12.642383180000001	-0.811083966	0.9765625	-1.3427734	-0.061035156	7.719653060000001	7.02341304	0.17106933900000001	0.79345703	0.061035156	-0.18310547	1549640904.238
-6.652563400000001	-10.09548372	-1.4774170320000002	-0.6713867	-0.18310547	1.5869141	4.605712860000001	-12.34450728	-1.9511474640000002	0.30517578	1.5258789	-1.0375977	6.10107428	12.460547120000001	-1.391284146	-0.7324219	0.7324219	0.36621094	-2.128198282	0.7117919928	-12.8194339	-0.061035156	-3.2958984	-0.18310547	-3.2874023560000003	12.36364766	-0.835009784	1.5869141	-2.0751953	-0.7324219	8.263964660000001	7.108349640000001	0.17944336060000002	2.0751953	0.061035156	-0.30517578	1549640904.278
-6.82722194	-9.81196286	-1.240551718	-0.79345703	0.24414062	1.953125	6.750659440000001	-11.81096196	-1.98464357	0.4272461	1.7089844	-1.2207031	7.633520468	12.34929164	-0.38879393000000007	0.36621094	2.0751953	0.30517578	-2.721557608	0.8840576080000001	-12.687841460000001	-0.061035156	-3.6010742	-0.18310547	-3.494360324	13.131664840000003	-1.128100589	1.2817383	-1.7700195	-1.159668	8.39077176	7.0832273400000005	-0.22011719240000002	2.9907227	0.18310547	-0.36621094	1549640904.317
-7.29138179	-9.753344748	-1.415209964	-0.61035156	0.12207031	2.380371	8.004370108000002	-10.9735598	-1.8231445680000002	0.4272461	1.7089844	-1.2207031	9.97226538	12.0538089	0.07775878600000001	2.0751953	2.0751953	0.6713867	-3.31611322	1.03957518	-12.26196286	0.061035156	-4.211426	-0.30517578	-3.494360324	13.131664840000003	-1.128100589	0.30517578	-2.6245117	-1.7089844	7.564135880000001	7.110742212000001	-0.40314941100000007	2.1362305	0.24414062	-0.91552734	1549640904.357
-7.053320288000001	-8.83100589	-1.870996106	-0.7324219	0.18310547	2.9907227	10.087109620000001	-9.64328624	-2.85673822	0	0.79345703	-0.48828125	9.97226538	12.0538089	0.07775878600000001	2.0751953	2.0751953	0.6713867	-4.035082968	0.9785644568000001	-11.601611420000001	-0.18310547	-4.5166016	-0.30517578	-3.791040036	13.63769568	-1.052734375	0.91552734	-2.4414062	-1.7700195	7.766308606000001	7.728027160000001	0.775195288	2.2583008	0.8544922	-1.2207031	1549640904.397
-6.94086911	-8.01035144	-1.294384784	-0.7324219	0.36621094	3.540039	10.85991214	-8.261572480000002	-2.400952176	-1.159668	-0.24414062	-0.5493164	11.05610324	9.961499100000001	0.26796875000000003	1.7089844	3.0517578	1.2817383	-4.048242212	1.199877896	-10.784546220000001	0.24414062	-5.2490234	-0.30517578	-3.5565673920000003	12.443798920000003	-0.45937500000000003	0.30517578	-3.0517578	-1.3427734	6.39536142	7.8967040740000005	1.8004150360000002	1.2817383	0.36621094	-2.1362305	1549640904.437
-6.56044928	-6.573608426000001	-1.6903564300000002	-0.8544922	0.9765625	4.0283203	11.383886780000001	-6.50900908	-0.5897705072	-1.2817383	-1.159668	-1.4038086	11.69252896	8.682665740000001	1.6114013580000002	0.79345703	0.30517578	1.7089844	-4.17026358	1.020434604	-9.472216754	0.48828125	-6.5307617	-0.4272461	-3.84367662	12.492846940000002	-0.4761230432	0.061035156	-3.7231445	-1.7089844	5.4526857	7.604809800000001	1.600634784	0.91552734	-0.5493164	-2.2583008	1549640904.48
-6.70520018	-5.43952626	-1.733422824	-1.2207031	-0.24414062	3.9672852	10.93408246	-5.28640126	-1.4331542540000002	-1.2817383	-0.5493164	-2.319336	11.21521016	7.105957068	0.8182617212000002	0.79345703	0.30517578	1.7089844	-4.587768570000001	0.7285400360000001	-8.031884980000001	0.30517578	-7.080078	-0.48828125	-3.33046875	10.18879442	0.5467041034000001	-0.30517578	-2.8686523	-0.7324219	5.312719748	7.9242187500000005	1.08383786	0.12207031	-1.2817383	-3.0517578	1549640904.519
-7.1585937500000005	-4.94785144	-1.7669189300000003	-0.9765625	0.79345703	3.6010742	9.859814300000002	-3.8149658540000004	-1.8159667540000002	-1.2817383	-0.5493164	-2.319336	10.59553264	5.9635009000000005	0.5574707068000001	1.2817383	-1.0375977	2.0141602	-4.870092752000001	0.4139160144	-6.71118161	0.4272461	-8.117676	-0.5493164	-3.4297608800000003	8.19577626	0.462963858	-1.3427734	-3.90625	-0.61035156	5.4359375000000005	8.2005616	0.5526855432	-0.12207031	-2.319336	-3.112793	1549640904.557
-7.71367212	-4.639208966000001	-2.4930663940000004	-1.159668	0.36621094	3.6010742	8.528344748	-2.600732428	-1.55158696	-2.319336	0.24414062	-3.540039	9.40163588	4.961010880000001	1.5204834260000002	0.061035156	1.0375977	4.0283203	-5.577099640000001	-0.10886230040000001	-4.771997104	0.12207031	-8.422852	-0.36621094	-3.4297608800000003	8.19577626	0.462963858	-0.7324219	-4.0893555	-0.36621094	5.37253444	8.8896241	-0.439038089	-0.061035156	-2.1362305	-3.2958984	1549640904.597
-7.696923920000001	-4.422680710000001	-2.39138179	-1.7089844	-0.5493164	4.0893555	7.4349366	-2.27653804	-1.655664038	-2.319336	0.24414062	-3.540039	8.2173098	4.1260009	0.9020019568000001	0.061035156	1.0375977	4.0283203	-6.48029802	-0.11484375000000001	-3.03857428	-0.061035156	-7.6293945	-0.36621094	-2.04086911	5.971875000000001	0.36606445680000005	-1.0986328	-3.4179688	0.6713867	4.39995108	9.24013678	-0.8517577880000001	-1.4038086	-1.3427734	-3.479004	1549640904.637
-7.139452880000001	-4.421484424000001	-1.9296142180000002	-1.6479492	0.24414062	4.638672	6.281713760000001	-1.829125998	-2.173657248	-1.4038086	1.4648438	-4.699707	7.710082968000001	3.216821286	-0.27873535340000005	-0.061035156	0.24414062	4.272461	-6.355884080000001	-0.0346923822	-1.9607177520000003	-0.18310547	-6.8969727	-0.5493164	-1.5958496400000002	5.45388179	0.925927716	-1.4038086	-4.1503906	1.2817383	3.672607428	9.043945288000002	-0.5885742212	-0.5493164	0.4272461	-3.8452148	1549640904.677
-6.68486322	-3.9896241	-2.080346646	-1.3427734	0.30517578	4.5776367	5.248120108000001	-1.61977536	-2.127001996	-1.4038086	1.4648438	-4.699707	6.96120607	2.6760987400000005	-0.35888672120000004	0.18310547	0.12207031	4.1503906	-6.145336960000001	0.173461911	-1.297973642	-0.061035156	-7.1411133	-0.61035156	-1.5958496400000002	5.45388179	0.925927716	-1.6479492	-4.3945312	1.8920898	3.847265576	9.31191394	-0.2452392572	-0.6713867	0.48828125	-3.9672852	1549640904.717
-6.159692392	-3.5314452880000005	-1.8410888580000002	-0.9765625	-0.18310547	4.0283203	5.0603025200000005	-1.617382788	-1.9224365020000003	-0.061035156	0.8544922	-4.8828125	6.96120607	2.6760987400000005	-0.35888672120000004	0.61035156	1.3427734	4.272461	-6.268554712	0.3158203076	-0.39238280760000005	0.12207031	-6.5307617	-0.61035156	-0.4330566394	4.9311032400000006	1.274047824	-2.319336	-3.2348633	2.5634766	3.1916992800000004	8.86330571	-0.6986327880000001	-0.61035156	1.7700195	-3.2958984	1549640904.757
-5.75534694	-3.0876221040000003	-1.453491214	-0.36621094	0.30517578	3.2958984	5.230175720000001	-1.403247104	-1.9009033540000002	-0.061035156	0.8544922	-4.8828125	6.760229532	2.46794429	-0.6340332068000001	0.4272461	1.8920898	4.5776367	-6.59035643	0.05981445288	0.288305661	0	-5.79834	-0.5493164	-0.2536132788	5.40363768	1.888940396	-2.4414062	-2.1972656	2.746582	3.25988768	8.607299820000001	-0.9211425720000002	-0.12207031	1.3427734	-3.1738281	1549640904.797
-6.122607428000001	-2.604321286	-1.5898682100000001	-0.24414062	1.7700195	2.4414062	6.180029254	-1.532446286	-2.032495108	0.12207031	1.0375977	-4.8217773	7.488769568	2.6713134000000003	-0.7117919928	0.5493164	1.0375977	4.3945312	-7.178930710000001	-0.06340332068	0.9713867212000001	0.18310547	-5.7373047	-0.5493164	-0.2536132788	5.40363768	1.888940396	-2.5024414	-2.0141602	3.112793	2.55288089	8.321386780000001	0.211743161	0.30517578	0.9765625	-2.746582	1549640904.837
-8.067773560000001	-2.7502685700000002	-2.454785144	0.36621094	4.1503906	1.5258789	6.585571580000001	-1.4570800720000001	-1.7226562500000002	0.4272461	1.5258789	-4.8217773	7.488769568	2.6713134000000003	-0.7117919928	0.30517578	2.319336	3.90625	-8.424267572	-0.32180175720000004	1.9690917540000001	0.4272461	-6.5307617	-0.61035156	0.07775878600000001	6.223095746000001	2.501440396	-2.0751953	-2.0751953	3.1738281	2.3255859620000003	9.043945288000002	1.8279297120000002	0.24414062	0.30517578	-1.7089844	1549640904.877
-10.989111420000002	-2.4906739200000003	-4.87368161	-0.48828125	-0.4272461	1.159668	6.93967302	-0.878076178	-1.4798096040000002	0.61035156	0.18310547	-4.0893555	7.07963858	2.185620108	-0.3995605432	-0.061035156	1.8920898	3.479004	-9.8418705	-0.8457763580000002	3.5290527160000003	0	-4.9438477	-0.4272461	1.8973144960000001	8.628832968000001	4.17504892	-1.4038086	-1.5258789	2.746582	3.0876221040000003	9.297558606	1.447509784	-0.12207031	0.18310547	-0.79345703	1549640904.917
-9.849048020000001	-2.095898462	-3.8460692900000004	-0.9765625	-1.159668	1.0375977	7.424169928000001	-0.31103514400000004	-1.600634784	0.5493164	0.061035156	-2.9296875	7.322485520000001	1.66403804	0.31342773560000003	-0.18310547	0.36621094	1.5869141	-10.37182608	-1.09819339	4.634423920000001	-0.4272461	-1.4648438	-0.18310547	1.8973144960000001	8.628832968000001	4.17504892	-0.91552734	-0.48828125	1.6479492	2.45598143	9.683960160000002	0.6926513580000001	-0.18310547	0.30517578	-0.061035156	1549640904.957
-8.86809056	-1.6281494600000002	-2.9739746400000002	-0.48828125	0.36621094	0.5493164	7.454076980000001	0.21533202880000002	-1.429565396	0.5493164	0.30517578	-2.0751953	7.62993161	1.2668701080000002	0.745288089	-0.18310547	0.36621094	1.5869141	-9.80717752	-0.6232665740000001	4.111645468	-0.4272461	-0.8544922	-0.12207031	1.11613768	8.57380342	4.026708966	-0.4272461	0.18310547	0.8544922	1.2919922120000003	10.03207968	0.13398437500000002	0	0	0	1549640904.997
-8.94465306	-1.350610324	-3.3759277160000005	-0.24414062	0.61035156	0.30517578	7.63591304	0.793139676	-1.1879150360000001	0.36621094	0.36621094	-1.3427734	8.652759080000001	1.152026358	0.879272464	-0.12207031	-0.18310547	0.9765625	-9.36455072	-0.32658691100000004	3.9609130400000003	-0.24414062	-0.7324219	0	0.898413089	8.540307608	3.9621094240000003	-0.12207031	0.061035156	0.61035156	1.435546924	9.673193390000002	0.25839844240000004	-0.12207031	-0.24414062	0	1549640905.037
-9.438720746000001	-1.239355432	-3.71926268	-0.36621094	0	0.18310547	7.723242212000001	1.3290771760000002	-1.2477295320000001	0.36621094	0.36621094	-1.3427734	9.212622300000001	1.138867212	0.9785644568000001	-0.12207031	0.061035156	0.61035156	-9.30952176	-0.37443847840000005	3.8735839660000004	-0.24414062	-0.8544922	0.061035156	0.898413089	8.540307608	3.9621094240000003	-0.061035156	0.12207031	0.48828125	1.867407248	9.671997300000001	0.1854248004	-0.24414062	0.061035156	0.24414062	1549640905.077
-9.438720746000001	-1.21901857	-3.5721191100000005	-0.24414062	-0.30517578	0	7.976855432000001	1.6090087860000002	-1.369750998	0.36621094	0.12207031	-0.61035156	9.212622300000001	1.138867212	0.9785644568000001	0	-0.18310547	0.18310547	-9.38608426	-0.381616214	4.153515576	-0.12207031	0	0.061035156	0.965405252	8.807080072	4.055419928	0.30517578	0	0.24414062	1.506127896	9.888525360000001	0.0861328125	-0.12207031	0.30517578	0.24414062	1549640905.117
-9.211425720000001	-1.1771484620000001	-3.3914795320000004	-0.061035156	0.18310547	-0.061035156	8.43981929	1.7059082460000001	-1.41640625	0.30517578	-0.4272461	0.36621094	10.20314946	1.3171142180000002	1.1101562500000002	-0.18310547	-0.7324219	-0.061035156	-9.24372554	-0.343334964	4.01953125	0	-0.061035156	0.061035156	0.8529540740000001	9.220996106000001	4.0338867800000004	0.5493164	0.12207031	-0.12207031	1.264477536	9.911254500000002	0.11843261780000001	0	0.18310547	0.18310547	1549640905.157
-9.144433606	-0.9821533540000001	-3.464453076	0.061035156	0.061035156	-0.12207031	8.94584964	1.6736084260000001	-1.3099365020000002	0.12207031	0	0.61035156	10.42326628	1.3817138580000001	1.3302734620000003	-0.36621094	-0.7324219	-0.36621094	-9.14204074	-0.33615722840000006	3.935791034	0	0.36621094	0.061035156	0.8529540740000001	9.220996106000001	4.0338867800000004	0.5493164	0.12207031	-0.36621094	1.4415283540000001	9.8083741	0.05981445288	-0.18310547	-0.18310547	0.12207031	1549640905.197
-9.25688498	-0.8960205072	-3.563745108	0.12207031	-0.061035156	-0.24414062	9.088207968	1.5527832460000002	-1.588671924	-0.061035156	-0.18310547	0.5493164	10.42326628	1.3817138580000001	1.3302734620000003	-0.36621094	-0.7324219	-0.36621094	-9.03317842	-0.3026611322	3.7467773560000004	0	0.4272461	0.12207031	0.71538089	9.212622300000001	3.895117212	0.61035156	-0.061035156	-0.48828125	1.6329346040000001	9.77128894	0.12919922120000002	-0.24414062	-0.18310547	0.061035156	1549640905.237
-9.2389402	-0.910375998	-3.512304712	0.18310547	0	-0.18310547	9.329858426000001	1.414013678	-1.64011232	-0.12207031	-0.18310547	0.5493164	10.44958516	1.3266846040000002	0.647192392	-0.30517578	-0.7324219	-0.4272461	-9.057104532	-0.269165036	3.66303714	0.061035156	0.61035156	0.061035156	0.5048339856	9.46264676	3.70131839	0.5493164	-0.18310547	-0.61035156	1.79921875	9.71147464	0.07177734424	-0.12207031	-0.18310547	0.061035156	1549640905.277
-9.29157698	-0.860131839	-3.6355224640000006	0.30517578	-0.061035156	-0.12207031	9.491357428	1.179541034	-1.4367432100000002	-0.12207031	-0.061035156	0.61035156	10.44958516	1.3266846040000002	0.647192392	-0.24414062	-0.4272461	-0.5493164	-8.97575679	-0.2081542932	3.4261719240000006	0	0.5493164	0.061035156	0.5048339856	9.46264676	3.70131839	0.36621094	-0.18310547	-0.7324219	1.888940396	9.777270468000001	0.03349609424	-0.24414062	-0.30517578	0.061035156	1549640905.317
-9.261669928000002	-0.7859619110000001	-3.6750000000000003	0.18310547	-0.36621094	-0.12207031	9.60739766	0.9989013580000001	-1.3924804320000002	-0.18310547	-0.30517578	0.61035156	10.7354982	1.425976538	0.33017577880000004	-0.24414062	-0.6713867	-0.6713867	-8.987719748	-0.1447509784	3.3579834260000005	0.061035156	0.4272461	0	0.324194339	9.4423098	3.269457968	0.4272461	-0.18310547	-0.7324219	2.050439496	9.7066893	0.153125	-0.30517578	-0.18310547	0.12207031	1549640905.357
-9.230566394	-0.7811767572	-3.62714856	0.24414062	-0.061035156	-0.061035156	9.649267572	0.90678714	-1.4833984620000003	-0.24414062	-0.36621094	0.5493164	11.04414038	1.4211913940000003	0.03229980432	-0.30517578	-0.8544922	-0.6713867	-8.957812500000001	-0.0885253894	3.208447284	0.061035156	0.4272461	0	0.25839844240000004	9.535620108000002	3.16777356	0.48828125	-0.24414062	-0.7324219	2.122216754	9.661230432000002	0.1208251996	-0.18310547	-0.18310547	0.061035156	1549640905.397
-9.268847840000001	-0.7979248200000001	-3.7551512600000003	0.18310547	-0.24414062	-0.061035156	9.840673920000002	0.8230468750000001	-1.373339856	-0.18310547	-0.18310547	0.48828125	11.25947284	1.4020507200000003	0.1495361322	-0.36621094	-0.4272461	-0.6713867	-8.97695288	-0.04067382788	3.131884784	0.061035156	0.4272461	0	0.25839844240000004	9.535620108000002	3.16777356	0.4272461	-0.18310547	-0.7324219	2.05522464	9.73540036	0.1208251996	-0.24414062	-0.30517578	0	1549640905.437
-9.22578125	-0.833813498	-3.658251996	0.12207031	-0.061035156	-0.061035156	9.90407698	0.7716064300000001	-1.199877896	-0.12207031	-0.18310547	0.48828125	11.25947284	1.4020507200000003	0.1495361322	-0.36621094	-0.24414062	-0.61035156	-9.01403804	0.015551758180000002	3.017041034	0.061035156	0.30517578	0	0.1399658246	9.64208966	3.0589112400000005	0.36621094	-0.24414062	-0.5493164	2.365063498	9.596630890000002	0.269165036	-0.24414062	-0.061035156	0.061035156	1549640905.477
-9.267651260000001	-0.7979248200000001	-3.5625489200000002	0.12207031	0	0	9.962695680000001	0.71538089	-1.2632812500000001	-0.18310547	-0.24414062	0.48828125	11.58007788	1.4822021760000001	0.027514648560000004	-0.30517578	-0.4272461	-0.5493164	-9.035571580000001	-0.023925780760000005	2.9955077880000003	0.12207031	0.24414062	-0.061035156	0.10168457460000001	9.676782248	3.045751996	0.30517578	-0.30517578	-0.48828125	2.11743161	9.73540036	0.07177734424	-0.4272461	-0.24414062	0.12207031	1549640905.517
-9.231762680000001	-0.764428714	-3.5481933900000002	0	-0.061035156	-0.061035156	10.04165036	0.6244628600000001	-1.3769287140000002	-0.12207031	-0.061035156	0.36621094	11.58007788	1.4822021760000001	0.027514648560000004	-0.30517578	-0.30517578	-0.36621094	-9.035571580000001	-0.023925780760000005	2.9955077880000003	0.12207031	0.24414062	-0.061035156	0.057421875000000004	9.680371106	3.069677716	0.12207031	-0.24414062	-0.30517578	1.8913329680000002	9.76171875	0.11843261780000001	-0.36621094	-0.36621094	0.061035156	1549640905.557
-9.230566394	-0.8445800720000001	-3.447705072	-0.061035156	0.18310547	-0.061035156	10.100268080000001	0.5479003894	-1.35180661	-0.12207031	-0.061035156	0.36621094	11.203247300000001	1.427172824	0.1614990216	-0.18310547	-0.061035156	-0.24414062	-9.016430710000002	-0.2524169928	2.9093750000000003	0.061035156	0	-0.061035156	0.2069580072	9.54638678	3.1964844240000003	-0.061035156	-0.18310547	-0.18310547	2.326782248	9.612182608000001	0.33137207460000007	-0.36621094	-0.30517578	0	1549640905.597
-9.503320288000001	-0.891235324	-3.417797824	-0.12207031	-0.30517578	-0.061035156	10.003369600000001	0.47971191100000005	-1.5527832460000002	0	0	0.12207031	11.02978534	1.488183606	0.08493652160000001	-0.12207031	0.061035156	-0.18310547	-9.16716304	-0.42587889400000006	2.9632079680000003	0.061035156	0	-0.061035156	0.2069580072	9.54638678	3.1964844240000003	0	-0.061035156	-0.061035156	2.6378173920000005	9.58227536	0.6053222644	-0.24414062	0.12207031	0.18310547	1549640905.636
-9.63491214	-1.199877896	-3.3843016200000005	-0.5493164	-1.2207031	-0.30517578	9.861010880000002	0.401953125	-1.7752929320000002	0.061035156	0	0.061035156	10.93408246	1.7071045320000002	0.192602536	-0.061035156	0	-0.12207031	-9.217407248	-0.54191893	2.96560054	-0.18310547	0.061035156	-0.061035156	0.1686767572	9.624145468	3.285009784	-0.061035156	0.061035156	-0.061035156	2.2430420320000004	9.689941394000002	0.45100097840000003	-0.36621094	-0.061035156	0.12207031	1549640905.677
-9.737792932000001	-2.406933606	-3.4010498200000003	-0.36621094	-1.6479492	-0.5493164	9.755737320000001	0.5467041034000001	-1.9367920320000003	0.061035156	0	0.061035156	10.8551268	2.19997554	0.4689453076	0	0.24414062	-0.18310547	-9.41120607	-0.5957519568	2.95363768	-0.18310547	0.061035156	-0.061035156	-0.10766601440000001	9.957910340000002	3.31252446	-0.36621094	0.24414062	-0.061035156	2.805297824	9.651660340000001	0.5275634784000001	-0.7324219	-0.24414062	0.24414062	1549640905.717
-10.156494600000002	-3.0732665740000003	-2.6665283540000004	0.7324219	-1.5258789	-0.30517578	9.64208966	1.003686502	-2.2621826080000003	0.061035156	-0.061035156	0.12207031	10.758227340000001	3.0313964660000003	0.9965087860000001	-0.061035156	0.24414062	-0.24414062	-9.87058058	-0.04067382788	3.1869139400000006	-0.12207031	0.12207031	-0.30517578	-0.10766601440000001	9.957910340000002	3.31252446	-0.7324219	-0.061035156	-0.30517578	3.359179712	9.743774460000001	1.374536142	-0.61035156	0.7324219	1.2817383	1549640905.756
-10.005761780000002	-2.895019568	-2.5205810700000004	1.0986328	-1.2207031	-0.6713867	9.64208966	1.003686502	-2.2621826080000003	-0.18310547	0.061035156	0.24414062	10.758227340000001	3.0313964660000003	0.9965087860000001	-0.36621094	0.24414062	-0.4272461	-10.014135880000001	0.7692138580000001	3.4417237400000005	-0.12207031	0.12207031	-0.30517578	-0.765625	10.05839856	3.1462402160000003	-0.7324219	-0.12207031	-0.5493164	-0.8015136780000001	11.02380342	1.19270018	0.7324219	0.7324219	1.7700195	1549640905.796
-9.450683606	-2.7969239200000002	-2.0528320680000003	2.2583008	-1.6479492	-0.7324219	9.230566394	1.6353271760000003	-2.702417032	-0.79345703	0.12207031	0.48828125	10.5991214	4.041064496	1.3972655760000001	-1.159668	-0.12207031	-0.48828125	-9.34780252	0.9594238220000001	3.20366214	1.4648438	1.7700195	-0.7324219	-1.677197284	9.865796220000002	3.170166034	-0.36621094	-0.5493164	-0.8544922	-2.071972644	11.153002700000002	0.9043945288	-1.0375977	-2.1972656	-0.061035156	1549640905.836
-8.963793930000001	-2.6485839660000003	-1.33984375	2.2583008	-1.0986328	0.061035156	9.350195288	2.0576172120000003	-3.208447284	-2.1972656	0.12207031	0.7324219	10.411303420000001	4.71816394	1.51928714	-1.7700195	-0.30517578	-0.48828125	-8.942260880000001	0.2619873004	2.054028354	2.1972656	0.9765625	-0.8544922	-2.489477536	9.3573732	3.361572284	-0.18310547	-1.2207031	-1.0986328	1.1125488220000002	9.74138179	1.745385782	-1.0375977	-2.1972656	-0.061035156	1549640905.876
-8.564233426000001	-2.0839355040000003	-1.293188498	3.2348633	0.7324219	0.36621094	9.377710160000001	1.9403808900000001	-3.631933606	-2.8076172	0.061035156	0.6713867	9.95432158	4.9622070680000006	1.814770468	-2.2583008	-0.48828125	-0.24414062	-9.337036240000002	-0.4139160144	2.141357428	2.6855469	1.2207031	-0.9765625	-3.0541259000000003	8.74606929	3.6139891200000003	-0.061035156	-2.1362305	-1.2207031	1.6843750000000002	9.76291484	1.207055661	-0.5493164	-1.7089844	-0.12207031	1549640905.916
-9.266455072	-1.739404254	-1.756152356	3.4179688	0.6713867	0.36621094	9.8334964	1.5563721040000003	-4.42028804	-2.8076172	0.061035156	0.6713867	9.72822284	5.190698380000001	1.66044928	-2.8686523	-0.4272461	-0.36621094	-8.87646466	-0.8278320288	1.585082968	2.9296875	0.61035156	-0.9765625	-3.048144568	9.326269568	3.80778804	0	-2.6245117	-1.2817383	1.046752896	10.01652806	2.43803714	-1.8310547	-4.4555664	-0.12207031	1549640905.956
-9.60739766	-1.8004150360000002	-1.745385782	2.746582	-0.36621094	0.5493164	10.418481920000001	0.832617212	-4.843774460000001	-3.4179688	0.12207031	0.7324219	10.144530760000002	5.2146241	1.6736084260000001	-3.4179688	-0.5493164	-0.48828125	-8.668310700000001	-1.0718750000000001	1.6281494600000002	3.2958984	-0.24414062	-0.91552734	-3.2874023560000003	9.414794928000001	3.9226317900000005	0	-2.9907227	-1.4038086	1.0048827880000002	10.19597194	2.2669677520000002	-3.2348633	-6.164551	-0.36621094	1549640905.996
-9.268847840000001	-2.0671875	-0.8673096040000001	3.2958984	0.4272461	0.79345703	10.1229982	0.42109375000000004	-4.733715854000001	-3.4179688	0.12207031	0.7324219	10.144530760000002	5.2146241	1.6736084260000001	-3.7231445	-1.0375977	-0.4272461	-8.79990216	-1.1484375	1.96669928	3.6010742	-0.6713867	-1.0375977	-3.1916992800000004	8.992504892	3.62236322	0.061035156	-4.272461	-1.2817383	1.93439946	9.79880342	2.363867212	-3.1738281	-5.126953	-0.12207031	1549640906.036
-9.20544429	-2.060009784	-0.6663330072	3.540039	0.7324219	0.79345703	9.53920926	0.34213867800000003	-4.789941394	-4.8828125	0.48828125	0.36621094	10.23784146	4.495654254000001	0.716577176	-4.1503906	-0.9765625	-0.30517578	-8.95661592	-1.195092752	2.368652356	3.90625	-0.6713867	-1.0986328	-2.3028564300000003	9.069067392000001	3.5517822480000003	0	-4.760742	-1.4038086	1.770507788	9.503320288000001	2.0839355040000003	-3.2958984	-5.004883	-0.18310547	1549640906.076
-9.012841754	-2.058813498	-0.7500732428000001	3.7841797	1.3427734	0.7324219	9.145629892	0.27514648560000005	-4.584179712	-4.8828125	0.48828125	0.36621094	10.35029254	4.12839357	0.43186035340000006	-4.5166016	-1.0375977	-0.18310547	-9.061889480000001	-1.5731201080000001	2.7000244600000003	4.0283203	-0.6713867	-1.2207031	-1.679589856	9.284399460000001	3.640307608	0.12207031	-4.8217773	-1.5258789	1.859033246	9.171948380000002	1.983447284	-3.3569336	-6.0424805	0.18310547	1549640906.116
-8.978149460000001	-1.867407248	-0.8649169928000001	3.90625	1.7089844	0.61035156	8.90876448	0.03229980432	-4.085327176000001	-5.2490234	0.8544922	0.6713867	10.35029254	4.12839357	0.43186035340000006	-4.760742	-1.159668	-0.24414062	-9.13725589	-2.020532248	2.99191893	3.9672852	-0.36621094	-1.2817383	-1.2716552520000002	9.34780252	3.817358426	0.30517578	-4.699707	-1.7089844	2.04924321	8.87407248	1.8829589660000003	-3.4179688	-7.2631836	0.36621094	1549640906.156
-8.8561277	-1.6544677520000002	-0.8529540740000001	3.9672852	1.953125	0.61035156	8.77238768	-0.265576178	-3.6738037140000004	-5.126953	0.91552734	0.7324219	10.267749100000001	3.652270468	0.35649413939999997	-4.699707	-1.2817383	-0.30517578	-8.947045926000001	-2.326782248	3.1593994600000004	3.9672852	-0.12207031	-1.3427734	-0.9055908540000002	9.19946286	4.076953076	0.4272461	-4.760742	-1.8310547	2.1712646760000003	8.30942392	1.3661621400000001	-2.8076172	-7.9956055	0.5493164	1549640906.196
-8.77597644	-1.5575683900000001	-0.955834964	4.1503906	2.380371	0.6713867	8.718554712000001	-0.20097655760000002	-3.5541748200000005	-5.126953	0.91552734	0.7324219	10.43403354	2.733520468	0.4474121106000001	-4.638672	-1.0986328	-0.30517578	-8.643188400000001	-2.4344482820000004	3.0720702880000004	3.90625	-0.18310547	-1.3427734	-0.6376221040000001	8.93388678	4.320996106	0.36621094	-4.4555664	-1.7700195	2.48588858	8.28669429	1.107763678	-2.0751953	-8.666992	0.48828125	1549640906.236
-9.101367212000001	-1.2537109620000002	-1.4020507200000003	4.0283203	2.1362305	0.7324219	8.84057608	0.09211425720000001	-3.708496106	-4.272461	0.12207031	0.5493164	10.43403354	2.733520468	0.4474121106000001	-4.272461	-0.9765625	-0.12207031	-8.65515126	-2.4870849640000006	3.1653808900000002	3.9672852	-0.36621094	-1.3427734	-0.5359375000000001	8.56184056	4.38439946	0.24414062	-4.272461	-1.7089844	4.68227536	7.77228984	1.443920926	-1.3427734	-8.544922	0.9765625	1549640906.276
-9.7318116	-0.900805661	-1.4678466460000001	3.7841797	1.7700195	0.79345703	8.939868210000002	0.31223143000000003	-3.6151855040000007	-4.0893555	0.24414062	0.4272461	10.386182100000001	2.442822284	0.6125	-4.1503906	-0.9765625	0.061035156	-8.662329074	-2.45358876	3.3783202880000003	3.90625	0.30517578	-1.2817383	-0.539526358	8.37163089	4.3640625	0.30517578	-4.211426	-1.5869141	6.78295926	7.16577176	1.3948730040000001	-0.24414062	-5.3100586	1.2817383	1549640906.316
-10.32995558	-0.7416992212000001	-1.5970459260000003	3.7231445	1.4038086	0.79345703	9.14204074	0.3612792932	-3.301757788	-3.9672852	0.18310547	0.4272461	10.21511232	2.1293945680000004	0.9881347840000001	-4.272461	-0.7324219	0.18310547	-8.52714856	-2.191601538	3.3914795320000004	4.0893555	-0.18310547	-1.4038086	-0.6089111420000001	8.37641574	4.39038089	0.48828125	-4.0893555	-1.4038086	6.062792932000001	7.12629393	-0.211743161	0.12207031	-2.6855469	0.48828125	1549640906.356
-11.008251800000002	-1.1269042932	-2.369848642	3.8452148	1.5869141	0.7324219	9.337036240000002	0.40554199280000003	-3.125903354	-3.8452148	0	0.61035156	10.21511232	2.1293945680000004	0.9881347840000001	-4.1503906	-0.79345703	0.061035156	-8.939868210000002	-2.050439496	3.8364991	4.1503906	-0.6713867	-1.4648438	-0.6675292932	8.83220198	4.43703624	0.48828125	-4.1503906	-1.0375977	4.252807608	8.451782248	-0.9175537140000001	1.5869141	-1.953125	-0.7324219	1549640906.396
-11.42336412	-1.629345746	-3.075659146	4.3945312	1.6479492	0.91552734	9.77607428	0.27275390380000003	-3.0409667540000003	-3.7231445	-0.18310547	0.8544922	11.2199955	2.4727295320000002	0.324194339	-3.9672852	-0.6713867	-0.18310547	-9.554760880000002	-1.758544928	4.236059604	3.9672852	0.4272461	-1.2207031	-0.440234375	9.646875000000001	4.46455072	0.4272461	-4.0893555	-0.91552734	8.895605432000002	8.539111420000001	0.6711181610000001	2.8686523	-1.2817383	0.4272461	1549640906.436
-10.174438400000001	0.21054687500000002	-3.37233876	3.479004	-0.61035156	1.159668	10.13376448	-0.1459472644	-2.646191394	-3.7231445	-0.4272461	0.8544922	11.490356920000002	2.69523912	0.15671386780000002	-3.8452148	-0.36621094	-0.48828125	-9.24492212	-1.227392572	4.2791259	4.211426	1.2817383	-1.159668	-0.4521972644	10.29646016	4.11643071	0.30517578	-3.90625	-0.9765625	8.72214357	9.213818390000002	0.11723633180000001	0.91552734	1.8920898	-0.91552734	1549640906.476
-7.36555162	-1.5121094240000001	-3.476416034	1.3427734	1.5869141	0.79345703	10.5141848	-0.48808594240000003	-2.229882788	-3.8452148	-0.061035156	0.6713867	11.490356920000002	2.69523912	0.15671386780000002	-3.8452148	-0.6713867	-0.5493164	-8.47810054	-1.51330571	2.928515576	3.7231445	-0.061035156	-1.0986328	-0.669921875	10.534521760000002	3.63432608	0.24414062	-3.7841797	-0.91552734	-0.709399411	9.231762680000001	-0.840991214	1.159668	-3.3569336	-0.6713867	1549640906.516
-9.863403060000001	-4.419091754000001	-5.590259080000001	5.493164	0.48828125	1.7700195	10.63620558	-0.8206542932	-2.2167236420000003	-3.90625	0.4272461	0.30517578	11.73679164	2.372241214	-0.7716064300000001	-3.7231445	-0.79345703	-0.30517578	-10.163672120000001	-0.9677978240000001	3.05053714	3.112793	-1.5258789	-1.4038086	-0.40075683900000003	10.224683	3.09121106	0.36621094	-3.7841797	-0.9765625	3.393872104	9.838280760000002	-1.35419928	1.4038086	-1.8310547	-1.4648438	1549640906.556
-8.851342752	-4.14035643	-4.592553714000001	3.7231445	0.5493164	2.1972656	10.7450679	-1.56354982	-2.0839355040000003	-3.7231445	0.6713867	0.24414062	11.865990920000002	2.6378173920000005	-1.4630615020000002	-3.7231445	-0.30517578	-0.36621094	-10.88503444	0.9343017572	3.34243161	3.0517578	1.0986328	-1.159668	-0.3182128894	10.960400360000001	2.192797824	-0.12207031	-3.2348633	-0.91552734	2.112646466	10.50222194	-2.115039038	0.9765625	-2.0141602	-0.6713867	1549640906.596
-8.48647464	-3.269457968	-4.981347840000001	4.760742	2.8686523	2.5024414	10.82522014	-2.121020468	-1.656860324	-3.6010742	0.12207031	0.36621094	11.865990920000002	2.6378173920000005	-1.4630615020000002	-3.90625	-0.48828125	-0.5493164	-10.5739991	1.617382788	3.0493408540000004	3.8452148	-0.4272461	-1.4038086	-0.6256591459999999	11.377904860000001	1.733422824	-0.061035156	-3.2348633	-0.91552734	0.1399658246	11.35876448	-2.1162353240000003	-0.18310547	-3.7841797	-1.6479492	1549640906.636
-8.988915740000001	-1.963110324	-5.663232428000001	4.9438477	0.9765625	2.380371	10.47111772	-1.7693115020000003	-0.8960205072	-3.6010742	0.12207031	0.36621094	11.629125900000002	3.37473143	-1.293188498	-3.8452148	-0.79345703	-0.4272461	-9.81315944	0.898413089	3.1665771760000005	3.9672852	1.0375977	-1.4038086	-1.3099365020000002	10.9747554	1.681982428	0	-3.2958984	-1.0375977	1.60183107	10.50461412	-2.70600589	-0.61035156	-2.2583008	-2.0141602	1549640906.676
-8.247216754	-0.9642089660000001	-5.255298020000001	3.9672852	-0.30517578	1.953125	10.006958360000002	-1.091015625	-0.5490966754000001	-3.8452148	0.36621094	0.4272461	11.629125900000002	3.37473143	-1.293188498	-3.6621094	-0.91552734	-0.061035156	-8.42785643	0.5586669928	2.4751221040000004	3.90625	0.48828125	-1.4038086	-1.6843750000000002	9.916039840000002	1.65805661	0.24414062	-3.4179688	-1.159668	3.1127441100000004	9.076245108	-2.592358426	-0.61035156	-2.2583008	-2.0141602	1549640906.716
-7.677783246000001	-1.11613768	-4.587768570000001	3.9672852	0.7324219	1.4648438	9.387280252000002	-0.46416014400000005	-1.294384784	-3.8452148	0.36621094	0.4272461	10.546484620000001	2.8483641200000003	-1.102978534	-3.6010742	-1.0986328	0.30517578	-8.03427716	0.46416014400000005	2.5612548920000004	3.7841797	-0.4272461	-1.4648438	-1.414013678	8.75444339	1.5336425720000002	0.24414062	-4.0893555	-0.9765625	3.38908696	9.066674820000001	-1.7417969240000002	-0.18310547	-2.5024414	-1.5869141	1549640906.756
-8.279516574	-1.204663089	-4.410717752	4.5776367	1.0375977	1.4648438	8.86210962	-0.1387695288	-1.6879638580000003	-4.1503906	0.91552734	0.061035156	9.609789840000001	2.173657248	-1.07785643	-3.6010742	-0.7324219	0.4272461	-8.278320288000002	0.4713378894	3.12111821	3.9672852	0	-1.4038086	-0.6148925720000001	8.40273462	1.738207968	-0.061035156	-4.0893555	-0.79345703	3.9549316100000005	8.819042932	-1.1879150360000001	-0.18310547	-2.8076172	-1.0375977	1549640906.796
-8.595336960000001	-0.678295926	-4.500439496	5.126953	0.9765625	1.5869141	8.657543930000001	-0.06699218750000001	-1.7226562500000002	-3.9672852	0.5493164	0.12207031	9.222192392	1.8099853240000001	-0.716577176	-3.7841797	-0.5493164	0.24414062	-8.399145468	0.4103271466	3.4704346040000003	4.211426	0.18310547	-1.3427734	-0.052636719240000004	8.52595198	1.95234375	0.30517578	-3.7841797	-0.91552734	4.29946286	8.920727340000001	-1.4044433900000002	-0.8544922	-3.2348633	-0.6713867	1549640906.836
-8.557055710000002	-0.014355469240000002	-4.665527356	4.8217773	1.4038086	1.8310547	8.786743210000001	0.0729736322	-1.85544429	-3.8452148	0.061035156	0.30517578	9.28200679	1.7059082460000001	-0.5658447284000001	-3.90625	-1.0375977	0	-8.482885880000001	0.28471679320000004	3.714477536	4.4555664	0.30517578	-1.159668	0.028710937500000002	8.752050720000002	2.140161142	0.5493164	-3.7841797	-0.8544922	4.38439946	8.959009080000001	-1.6748047120000003	-0.6713867	-2.4414062	-0.61035156	1549640906.876
-8.84177266	0.13398437500000002	-5.0016848000000005	4.3945312	1.5258789	1.7700195	9.191088760000001	0.22011719240000002	-1.733422824	-3.90625	0.30517578	0.4272461	10.50102536	1.9966064300000002	-0.2260986322	-4.0283203	-1.0986328	-0.061035156	-8.31899411	-0.0681884784	3.6738037140000004	4.333496	0.24414062	-1.0986328	0.053833007200000005	9.165966754000001	2.386596646	0.6713867	-3.7231445	-0.91552734	4.194189496	9.10615216	-1.5731201080000001	-0.9765625	-2.0141602	-0.79345703	1549640906.916
-9.15878894	0.37683107	-4.760034146000001	4.272461	-0.18310547	1.7700195	9.191088760000001	0.22011719240000002	-1.733422824	-3.90625	0.30517578	0.4272461	10.50102536	1.9966064300000002	-0.2260986322	-4.0893555	-1.0986328	-0.12207031	-8.21132788	-0.0418701178	3.3854980040000004	4.1503906	-0.24414062	-1.0375977	-0.2260986322	9.506909440000001	2.387792932	0.7324219	-3.8452148	-0.8544922	3.6917480040000004	8.90876448	-0.2811279254	-0.79345703	-1.8310547	-0.24414062	1549640906.956
-8.523559800000001	0.41271972840000004	-4.074560504000001	3.2958984	0.61035156	1.7700195	9.613378894	0.4868896466	-1.924829074	-4.272461	0.48828125	0.30517578	11.088403060000001	2.0923096040000004	-0.0980957068	-4.1503906	-1.159668	0.18310547	-8.34650908	0.056225586060000006	3.517089856	4.1503906	-0.18310547	-1.0986328	-0.35888672120000004	9.518872300000002	2.068383786	0.4272461	-4.4555664	-0.79345703	2.6509764400000004	9.42077626	-1.29558107	-1.8920898	-2.4414062	-0.6713867	1549640906.996
-8.572607428000001	-0.454589856	-4.39277356	3.6621094	0.7324219	2.0141602	9.613378894	0.4868896466	-1.924829074	-4.272461	0.48828125	0.30517578	11.04533696	2.289697284	-0.269165036	-4.333496	-0.79345703	0.24414062	-8.00197734	0.0992919928	3.34841304	3.90625	-0.61035156	-1.2817383	-0.2225097644	9.919628600000001	2.027709964	0	-4.5166016	-0.79345703	3.05053714	9.00686052	-0.9773681610000001	-1.953125	-2.319336	-0.79345703	1549640907.036
-9.231762680000001	-1.1209228240000002	-4.610498004000001	3.540039	0.7324219	2.1972656	9.613378894	0.4868896466	-1.924829074	-4.272461	0.48828125	0.30517578	11.04533696	2.289697284	-0.269165036	-4.3945312	-0.61035156	0.24414062	-8.48647464	0.34812010800000004	3.2323730040000007	3.6010742	-2.1362305	-1.5258789	-0.2536132788	10.02729532	1.987036142	-0.36621094	-4.760742	-0.91552734	3.9501464660000005	8.62404802	-0.7105957068000001	-2.1362305	-2.9907227	-0.12207031	1549640907.075
-10.997485520000001	-1.923632788	-4.221704074	2.9907227	-0.4272461	1.5258789	9.755737320000001	0.45698242800000005	-2.7072021760000005	-4.699707	0.48828125	-0.24414062	11.070459260000002	2.45	-0.20217285340000002	-4.5166016	-0.48828125	0.18310547	-10.1146241	0.6125	4.460961960000001	3.8452148	-0.9765625	-1.5869141	-0.2823242212	10.266552520000001	2.144946286	-0.4272461	-5.004883	-0.79345703	6.772192392	9.521264480000001	1.8733886780000002	-2.5024414	-5.065918	1.4038086	1549640907.116
-10.88144568	-2.396167032	-3.58647464	2.6245117	-1.3427734	1.0375977	10.033276260000001	0.05144042932000001	-3.277832068	-4.8217773	0.18310547	0.30517578	11.24392122	3.6474853240000003	-0.35888672120000004	-4.9438477	-0.4272461	-0.061035156	-11.370727340000002	-0.27993163940000004	4.90478534	4.699707	-0.4272461	-2.0141602	-0.06699218750000001	11.0429438	2.345922824	-0.36621094	-5.1879883	-1.0986328	6.459961060000001	10.13735324	4.0494384000000005	-3.6621094	-4.9438477	4.3945312	1549640907.156
-9.92321736	-1.89013678	-2.5205810700000004	4.333496	0.8544922	1.159668	10.35148912	-0.47253417540000003	-3.216821286	-4.8217773	0.18310547	0.30517578	11.24392122	3.6474853240000003	-0.35888672120000004	-5.432129	-1.0986328	-0.48828125	-10.5739991	-1.8985107820000002	4.183422824	4.333496	2.8686523	-2.0751953	0.0837402356	11.2810054	3.672607428	0.48828125	-4.333496	-1.8920898	4.21691893	12.322973740000002	4.301855432000001	-2.746582	-4.638672	7.019043	1549640907.195
-11.0417482	-1.4427246400000002	-3.311328076	4.4555664	-1.159668	0.48828125	10.229467360000001	-0.8421875000000001	-3.029003894	-4.9438477	0.30517578	0.48828125	11.1864991	3.609204074	-0.3541015576	-5.004883	-1.2207031	-0.48828125	-9.645678420000001	-1.414013678	2.78017572	4.0893555	-0.36621094	-1.5869141	-1.0826415740000002	10.06677266	4.249218750000001	0.6713867	-3.6010742	-2.0141602	-0.718969748	14.79091754	1.961914038	-2.5024414	-10.7421875	4.5166016	1549640907.235
-10.71396466	-2.205957068	-2.9990966460000004	3.7841797	-1.2207031	0.7324219	10.16127896	-1.2034667932	-3.5900634000000005	-4.5166016	0.48828125	0.7324219	11.002270860000001	3.3041503600000004	0.32539062500000004	-4.333496	-0.48828125	-0.5493164	-9.77248552	-1.8099853240000001	3.3376464660000003	4.1503906	-0.061035156	-1.5869141	-1.8099853240000001	9.97226538	3.8448730040000005	-0.18310547	-4.760742	-1.2207031	-1.3613769960000002	13.098169420000001	2.719165036	-3.1738281	-12.390137	3.112793	1549640907.275
-8.845361420000001	-1.641308606	-2.1604980040000004	4.0893555	-0.8544922	0.9765625	9.87775908	-1.2919922120000003	-4.15830072	-4.4555664	-0.48828125	0.79345703	11.324072480000002	3.33645018	0.22011719240000002	-4.211426	-0.79345703	-0.7324219	-9.098974640000002	-1.851855432	3.447705072	4.272461	0.61035156	-1.5869141	-0.976171875	10.2773188	3.9190429320000004	0.18310547	-4.333496	-1.4038086	0.90678714	10.79292032	1.7609375	-2.6855469	-5.6762695	2.8686523	1549640907.315
-7.54260234	-0.8541503600000001	-1.58747554	4.272461	0.30517578	0.61035156	8.798706070000001	-0.833813498	-3.5972412140000003	-4.4555664	-0.48828125	0.79345703	11.07883336	2.910571286	0.5024413940000001	-4.3945312	-1.2207031	-0.36621094	-8.387182608000002	-1.796826178	3.04216304	4.272461	0.4272461	-1.4648438	-0.7967285340000001	8.880053420000001	3.685766574	0.48828125	-4.333496	-1.6479492	1.6867675720000002	8.84177266	1.6748047120000003	-1.5869141	-0.18310547	2.1362305	1549640907.355
-7.48278804	-0.765625	-1.1747558900000001	4.272461	1.2817383	0.48828125	8.083325180000001	-0.04306640576	-3.3053466460000003	-4.0283203	0.30517578	0.5493164	9.52604982	2.07915036	0.9295165740000001	-4.333496	-0.8544922	0	-7.9936032400000006	-2.0193359620000004	2.668920926	4.211426	0.61035156	-1.3427734	-0.7309326080000002	7.907470746	3.5733153960000004	0.24414062	-4.3945312	-1.2817383	2.11743161	7.8548342600000005	0.6089111420000001	-1.3427734	1.7089844	1.6479492	1549640907.395
-7.914648560000001	-0.7871582068	-1.1962890380000002	3.7841797	1.5869141	0.5493164	8.17304712	0.34572753600000006	-3.4381347840000003	-4.1503906	0.061035156	0.5493164	9.52604982	2.07915036	0.9295165740000001	-4.1503906	-0.5493164	0	-7.954125900000001	-2.418896466	2.783764676	4.0283203	0.48828125	-1.4038086	-0.3911865216	7.735205072	3.734814496	0.24414062	-4.0283203	-1.0986328	1.7441894960000002	7.347607428000001	0.13757324280000002	-0.8544922	-0.4272461	0.79345703	1549640907.435
-8.4900634	-0.754858426	-1.0934082068000002	4.0283203	2.0751953	0.8544922	8.685058606	0.27514648560000005	-3.3496094240000005	-4.0893555	-0.18310547	0.4272461	9.30952176	2.1521240020000003	0.9486572480000001	-4.333496	-1.0375977	-0.12207031	-8.060595746	-2.6844726440000004	2.798120108	3.7231445	0.30517578	-1.4648438	-0.32060547120000005	8.09169928	4.0685790740000005	0.5493164	-3.3569336	-1.0986328	0.2560058606	7.30573732	-0.7213623200000001	-1.4038086	-4.8828125	-0.36621094	1549640907.475
-9.33942842	0.1303955072	-1.7346191100000001	3.90625	2.0751953	0.91552734	9.157592752000001	0.03588867212	-3.4919677520000003	-3.7231445	-0.30517578	0.18310547	9.650463760000001	2.0121582460000003	1.1101562500000002	-4.0893555	-0.91552734	-0.30517578	-8.42666034	-2.7706054320000004	3.129492212	3.4179688	0.36621094	-1.3427734	-0.37443847840000005	8.597729532	4.5614501800000005	0.5493164	-2.9296875	-0.91552734	1.561157248	7.12390126	-1.714282248	-1.8920898	-8.728027	-0.91552734	1549640907.515
-9.522461060000001	0.9462646760000001	-2.30883786	3.0517578	1.7700195	0.7324219	9.615771760000001	-0.11604003600000001	-3.55058606	-3.3569336	-0.30517578	0	10.52734424	1.8004150360000002	1.447509784	-3.540039	-0.24414062	-0.4272461	-8.6264402	-2.9237304320000006	3.3579834260000005	3.2348633	0.061035156	-1.2207031	-0.1579101538	9.061889480000001	4.953832968	0.12207031	-2.8686523	-0.7324219	4.44421376	6.9839357	-3.0313964660000003	-0.7324219	-8.850098	-0.79345703	1549640907.555
-10.35866664	0.7261474640000001	-2.7813721040000003	2.4414062	2.8076172	0.8544922	9.85622554	-0.21413574280000003	-3.6295410340000003	-3.0517578	-0.30517578	0.061035156	11.3575679	1.644897464	1.698730432	-3.2348633	-0.48828125	-0.30517578	-8.769995108000002	-3.226391574	3.5745117800000004	2.9296875	0.18310547	-0.9765625	-0.0095703125	9.317895468000001	5.225390380000001	0	-2.6855469	-0.6713867	8.42785643	7.190893570000001	-2.03488768	-0.6713867	-7.2631836	-0.6713867	1549640907.595
-11.775073380000002	1.2106445288	-3.38908696	2.1362305	1.5258789	1.0375977	10.04045378	-0.3158203076	-3.458471646	-3.0517578	-0.30517578	0.061035156	11.69372554	1.3386474640000001	1.715478534	-2.9296875	-0.48828125	0	-8.706591754	-2.996704074	3.4788086060000003	2.5024414	-0.36621094	-0.61035156	-0.09331054320000001	9.3238768	5.21223143	0.061035156	-2.8076172	-0.4272461	13.672387680000002	7.6107907400000006	0.17944336060000002	-0.9765625	-2.8686523	-0.36621094	1549640907.635
-11.90307608	1.214233426	-3.361572284	1.0375977	-0.4272461	1.159668	10.225878600000001	-0.43066405760000004	-3.0158447480000006	-2.1972656	0.18310547	0.30517578	11.417383180000002	1.062304712	1.66403804	-2.6245117	-0.36621094	0.24414062	-9.12888179	-2.63183606	3.7742920320000004	2.319336	-1.0375977	-0.36621094	0.031103515380000002	9.140844748000001	4.99211412	0.061035156	-2.9296875	-0.061035156	8.54270018	8.005566394	-1.2919922120000003	-0.6713867	0.24414062	-0.9765625	1549640907.675
-11.13984424	-0.2524169928	-3.0876221040000003	1.0986328	1.5258789	1.159668	10.576391280000001	-0.5562744110000001	-2.51101088	-1.953125	0.24414062	0.4272461	11.2116214	1.0455566100000002	1.23696286	-2.380371	-0.4272461	0.18310547	-9.54160144	-2.43803714	3.420190396	1.953125	-1.2817383	-0.30517578	0.26796875000000003	9.6217527	4.768408246	0.12207031	-2.746582	0.12207031	6.69802266	7.94216304	0.707006839	0.9765625	-1.7700195	-0.91552734	1549640907.715
-10.65654254	-1.8578369600000002	-4.8318116	2.0141602	-0.61035156	1.0375977	10.74028354	-0.6555663939999999	-1.8422851440000003	-1.5869141	0.18310547	0.5493164	11.2714357	1.1962890380000002	0.594555661	-1.953125	-0.61035156	0	-10.40053714	-1.8638183900000003	4.027905252	1.5869141	-0.48828125	-0.12207031	0.27514648560000005	10.20314946	4.628442392	0.36621094	-2.319336	0.18310547	7.7328125000000005	10.8551268	-1.46665036	-1.5258789	-1.4648438	-1.3427734	1549640907.755
-8.953027160000001	-2.721557608	-3.4034423920000005	0.4272461	-2.319336	1.0375977	10.764209260000001	-0.9127685700000001	-1.698730432	-1.3427734	0.061035156	0.5493164	11.71884784	1.5767089660000002	0.3517089856000001	-1.5869141	-0.61035156	-0.30517578	-9.5870607	-1.063500998	3.0744628600000006	1.5258789	-0.24414062	-0.12207031	0.1686767572	10.75463858	4.06379393	0.48828125	-2.0751953	0.12207031	2.269360324	9.8334964	1.6269530760000002	0.061035156	-0.79345703	-0.48828125	1549640907.795
-7.283007788000001	-3.69533696	-3.0864257200000003	2.0751953	0.7324219	0.9765625	10.11701628	-0.8840576080000001	-1.341040036	-1.3427734	0.061035156	0.5493164	12.026294420000001	1.8530517180000001	0.005981445288000001	-1.2207031	-0.5493164	-0.061035156	-9.6552491	-0.3828125	2.4978514400000003	1.4038086	-0.9765625	-0.4272461	-0.011962890380000002	10.079932100000002	3.24433606	0.18310547	-1.8310547	0	0.8194580072000001	9.535620108000002	-2.872290036	-0.79345703	-2.4414062	-2.1362305	1549640907.835
-7.78186052	-3.69892572	-3.92023912	3.7231445	1.7700195	0.9765625	9.1109375	-0.6675292932	-1.046752896	-1.2817383	0.4272461	-0.24414062	11.270239120000001	1.9224365020000003	-0.015551758180000002	-1.0986328	-0.24414062	0.36621094	-10.302441100000001	0.3947753894	2.6641358800000003	1.2817383	0.36621094	-0.48828125	-0.1818359424	9.52963858	2.545703076	-0.24414062	-1.5869141	-0.061035156	1.6688232820000002	9.563134980000001	-2.0935058900000003	-0.30517578	-0.6713867	-1.8310547	1549640907.875
-8.915942392	-2.013354532	-4.919140380000001	3.1738281	1.4648438	1.2207031	8.96259784	-0.838598642	-1.350610324	-1.159668	0.5493164	0.12207031	10.863500900000002	2.144946286	-0.6340332068000001	-1.2817383	0	0.24414062	-9.942358720000001	0.71538089	2.9907226440000003	1.4648438	0.9765625	-0.48828125	-0.34453125	10.1828125	2.233471646	-0.24414062	-1.159668	0	2.0743652160000003	10.04284694	-2.0695800720000004	-0.7324219	-0.91552734	-1.7089844	1549640907.915
-8.915942392	-1.0288086060000001	-5.324682608000001	1.5869141	0.61035156	1.3427734	9.382495108	-1.2297851440000003	-1.3637695680000002	-1.0375977	-0.4272461	0.36621094	10.97595198	2.5337402160000004	-1.091015625	-1.4038086	-0.24414062	-0.061035156	-9.024804712	0.7273437500000001	2.2478271760000004	1.5869141	-0.24414062	-0.6713867	-0.687866214	10.47111772	2.213134784	0.061035156	-0.9765625	-0.24414062	1.4176025360000002	9.581079074	-2.1880126800000004	-1.0375977	-1.7089844	-1.8310547	1549640907.955
-8.74606929	-0.73332518	-5.111743210000001	1.7700195	-0.61035156	0.4272461	9.38967302	-1.1472412140000001	-0.8206542932	-1.0986328	-0.48828125	0.18310547	10.540502700000001	2.44401857	-0.5622558606000001	-1.2207031	-0.4272461	-0.061035156	-8.9829348	0.41271972840000004	2.910571286	1.6479492	0.6713867	-0.7324219	-0.80988768	9.636108426000002	2.2203125000000004	0	-1.0375977	-0.30517578	2.3351562500000003	9.38608426	-1.9511474640000002	-0.4272461	-1.8310547	-2.2583008	1549640907.995
-8.296264480000001	-0.88645018	-4.353295926	2.0141602	-1.0375977	0.061035156	9.16716304	-0.717773462	-1.013256839	-1.159668	0.18310547	0.12207031	9.88015126	1.9858398560000001	-0.25839844240000004	-1.159668	-0.24414062	-0.12207031	-8.430249100000001	0.2129394568	2.51459964	1.4038086	-0.18310547	-0.61035156	-0.3971679712	9.077441394000001	2.3435302520000003	-0.24414062	-1.4038086	-0.30517578	2.8555420320000002	9.30234375	-1.6736084260000001	-0.61035156	-1.5258789	-2.1972656	1549640908.035
-8.03547374	-0.7979248200000001	-3.7659179320000007	2.0141602	0.6713867	0.36621094	8.972167932000001	-0.40075683900000003	-1.0670898560000002	-1.2207031	0.12207031	0.18310547	9.6552491	1.3446288940000002	-0.5335449280000001	-0.91552734	-0.12207031	-0.24414062	-8.51638179	0.0729736322	2.89741214	1.2817383	0.6713867	-0.48828125	0.33615722840000006	8.710180710000001	2.5313476440000002	-0.18310547	-1.0986328	-0.48828125	3.660644568	8.85373552	-1.1352783540000002	-0.30517578	-0.5493164	-1.5869141	1549640908.075
-8.6515625	-0.08493652160000001	-4.29108876	2.1972656	0.8544922	0.61035156	8.69582518	-0.2225097644	-0.723754892	-0.9765625	-0.061035156	0.30517578	9.67917482	0.879272464	-0.34572753600000006	-0.79345703	-0.18310547	-0.30517578	-8.24243161	0.23327636780000002	2.749072284	1.2207031	0.36621094	-0.4272461	0.60651857	8.4733152	2.4906739200000003	-0.18310547	-0.7324219	-0.48828125	3.216821286	9.140844748000001	-1.2202148560000001	-0.4272461	-0.36621094	-1.4648438	1549640908.115
-8.93747554	0.5144042932	-4.691845746	1.5869141	0	0.5493164	8.84177266	-0.050244139400000006	-0.7476806610000001	-0.79345703	-0.061035156	0.30517578	10.000976440000002	0.80390625	-0.153125	-0.8544922	-0.30517578	-0.24414062	-8.109643570000001	0.416308606	2.7323242800000003	1.2207031	0.24414062	-0.4272461	0.39238280760000005	8.524755890000002	2.3578857820000003	0	-0.61035156	-0.30517578	3.27663588	9.120507788000001	-1.1675781250000001	-0.30517578	0.12207031	-1.7089844	1549640908.155
-8.65515126	0.5096191394	-4.7528564300000005	1.2817383	0.12207031	0.48828125	9.376513580000001	0.0657958966	-0.8146728240000001	-0.7324219	-0.061035156	0.24414062	10.563232820000001	0.9127685700000001	-0.35649413939999997	-0.79345703	-0.30517578	-0.12207031	-7.923022660000001	0.2942871106	2.77419429	1.159668	0.061035156	-0.48828125	0.15551757200000002	8.979345746000002	2.406933606	0.12207031	-0.91552734	-0.12207031	3.234765576	9.100170926	-0.9115722840000001	-0.12207031	0	-1.2817383	1549640908.195
-8.89919429	-0.12202148560000001	-4.64399411	0.91552734	-0.8544922	0.24414062	9.932788040000002	0.4067382788	-0.8565429712000001	-0.7324219	-0.061035156	0.24414062	11.1266848	1.1328857428	-0.05981445288	-0.7324219	-0.24414062	0.061035156	-8.12878444	0.26796875000000003	2.92971196	0.9765625	-0.8544922	-0.4272461	0.1256103534	9.354980432000001	2.5815917540000006	0.061035156	-0.91552734	0	2.21433107	9.4686277	-1.031201178	-0.7324219	-0.7324219	-1.4038086	1549640908.235
-9.10495607	0.052636719240000004	-4.183422824	0.4272461	0	0.5493164	10.24023462	0.758447284	-1.2202148560000001	-0.61035156	-0.24414062	0	11.33483876	1.2285888580000002	0.4103271466	-0.6713867	-0.24414062	0.24414062	-9.015234620000001	-0.1985839856	3.275439496	0.6713867	-0.91552734	-0.36621094	0.3756347644	9.552368210000001	2.7359130400000002	-0.061035156	-1.2817383	0	1.7848632200000003	9.423168930000001	-1.35419928	-0.24414062	-1.4038086	-1.2207031	1549640908.275
-9.21860324	0.462963858	-4.562646466	0.6713867	0.12207031	1.0986328	10.338329680000001	1.0862304712000002	-1.7621337860000001	-0.91552734	0.12207031	-0.48828125	11.156591460000001	1.146044928	0.5036376800000001	-0.8544922	-0.12207031	0.18310547	-9.09060054	-0.339746106	3.92861322	0.36621094	-0.061035156	-0.5493164	0.88046875	10.090698380000001	3.0828369600000003	-0.061035156	-1.159668	-0.12207031	2.442822284	10.033276260000001	-1.0670898560000002	-1.4038086	-1.4038086	-1.3427734	1549640908.314
-9.382495108	0.26677246400000004	-5.44790036	0	0.24414062	1.0986328	10.44121106	1.0969971040000002	-1.830322284	-0.91552734	0.12207031	-0.48828125	11.381494600000002	1.1041748200000001	0.5490966754000001	-0.9765625	0.24414062	-0.12207031	-8.955419928000001	0.23566894960000004	3.7180663940000005	0	-1.8920898	-0.6713867	0.838598642	10.759423920000001	3.293383786	-0.18310547	-0.6713867	-0.24414062	3.3531983800000003	9.705493210000002	-1.1962890380000002	-1.7700195	-1.6479492	-1.2207031	1549640908.358
-10.820434800000001	-1.128100589	-5.1177246400000005	0.30517578	-0.8544922	1.0986328	10.463940200000001	1.0288086060000001	-1.851855432	-1.159668	-0.24414062	-0.48828125	11.851635880000002	1.42836911	0.9905273560000001	-1.0986328	0.12207031	-0.24414062	-9.54160144	0.44621582460000003	4.097290036	0.12207031	-1.4038086	-0.4272461	0.17106933900000001	10.95441942	3.1905028960000004	-0.61035156	-1.2817383	-0.061035156	5.74338408	9.88254442	-0.08732910340000001	-2.2583008	-1.953125	0.79345703	1549640908.394
-10.566821580000001	-1.85544429	-4.248022464000001	-1.3427734	-2.5024414	0.48828125	10.554858720000002	0.846972644	-2.410522464	-1.159668	-0.24414062	-0.48828125	12.34689946	2.128198282	0.9187500000000001	-1.2817383	0.12207031	-0.061035156	-11.27741664	0.5526855432	4.477709964000001	1.0375977	-1.953125	-0.61035156	-0.1686767572	10.765404860000002	2.899804712	-0.8544922	-2.1972656	-0.061035156	7.646679712	10.218701079999999	2.032495108	-3.8452148	-2.319336	3.479004	1549640908.435
-9.412402160000001	-3.027807608	-2.313623004	0.7324219	-0.6713867	0.8544922	11.04414038	0.29667969240000003	-2.345922824	-1.6479492	0.18310547	0.30517578	12.086108720000002	2.8675048920000004	0.5096191394	-1.7700195	0.061035156	-0.061035156	-11.487963760000001	-0.7464843750000001	4.303051620000001	1.4038086	2.2583008	-0.8544922	-0.1387695288	11.111133180000001	3.361572284	-0.5493164	-1.8920898	-0.30517578	7.4684326080000005	9.14682608	1.030004892	-3.4179688	0.48828125	6.3476562	1549640908.475
-9.2389402	-1.5551757200000003	-2.1521240020000003	1.8920898	2.6245117	0.8544922	10.57041034	-0.15551757200000002	-2.0564209260000004	-1.8920898	-0.24414062	0.061035156	11.416186600000001	3.18332518	0.3146240216	-1.8310547	-0.5493164	-0.061035156	-9.82153354	-0.7381103240000001	2.122216754	1.0375977	0.8544922	-0.6713867	-0.6148925720000001	9.91364766	3.8065917540000007	0.18310547	-0.91552734	-0.9765625	5.019628894	12.770385880000001	0.991723642	-1.8920898	0.9765625	6.4086914	1549640908.515
-10.86110872	-1.8530517180000001	-3.9250244600000004	0.79345703	-0.91552734	0.061035156	9.956713760000001	-0.439038089	-2.2430420320000004	-1.7089844	0.79345703	0	10.47829622	3.04455571	0.43186035340000006	-1.5869141	-0.48828125	0.30517578	-9.15639676	-0.5335449280000001	2.0121582460000003	1.4648438	0.36621094	-0.18310547	-1.9583251800000003	8.70898462	3.4680420320000005	-0.12207031	-1.2207031	-0.4272461	2.5002441100000006	14.40810504	-0.4330566394	2.1362305	-5.6762695	5.9814453	1549640908.555
-9.536816394	-1.252514676	-3.2742432100000003	0.61035156	-2.8076172	0.6713867	9.646875000000001	-0.9127685700000001	-2.7251464660000004	-1.7089844	0.79345703	0	10.023705580000001	2.9667969240000005	0.2344726538	-1.4648438	0.061035156	0.12207031	-8.920727340000001	-0.8194580072000001	2.57082518	1.5258789	-0.24414062	-0.4272461	-1.790844748	9.125292932	3.188110324	-0.30517578	-1.7089844	0.12207031	0.14235839660000002	11.8085688	-0.5562744110000001	0.12207031	-4.1503906	5.554199	1549640908.594
-7.613183606000001	-0.6244628600000001	-1.8841552520000002	0.48828125	0.12207031	0.5493164	9.102563400000001	-1.00129393	-2.634228534	-1.6479492	-0.24414062	0.18310547	10.039258180000001	2.8447753600000003	0.16987304320000002	-1.5869141	-0.48828125	-0.061035156	-8.57380342	-1.0168457068	2.5612548920000004	1.4648438	-0.24414062	-0.5493164	-0.7823730432	9.077441394000001	3.434545926	0.30517578	-1.2817383	-0.36621094	0.22011719240000002	10.47829622	0.2428466754	0.12207031	-1.7089844	4.333496	1549640908.634
-7.294970746000001	-0.2536132788	-2.1102538940000004	0.79345703	0.36621094	0.061035156	8.13356929	-0.6627441100000001	-2.027709964	-1.4648438	-0.12207031	0.061035156	9.79401857	2.256201178	0.3971679712	-1.4648438	-0.79345703	0.061035156	-8.218505890000001	-1.079052716	2.7658202880000005	1.5258789	0.61035156	-0.4272461	-0.5036376800000001	8.424267572	3.4680420320000005	0.4272461	-1.3427734	-0.5493164	0.7991211060000001	9.00327176	0.2045654254	1.8310547	4.3945312	3.479004	1549640908.674
-7.322485520000001	-0.37802735600000004	-1.7214599640000001	0.36621094	0.48828125	0.061035156	7.66940944	-0.25839844240000004	-1.814770468	-1.159668	0.30517578	0.12207031	9.65405252	1.579101538	0.6735107428000001	-1.2817383	-0.30517578	0.12207031	-7.798608426	-1.3230957460000001	2.5947509	1.3427734	-0.24414062	-0.5493164	-0.22490234620000002	8.09768071	3.5422119600000004	0.24414062	-1.2207031	-0.36621094	-1.610205072	7.9625	-1.42836911	1.7089844	3.2348633	0.79345703	1549640908.714
-8.18500998	-0.6854736419999999	-1.3793212860000001	0.91552734	1.4648438	0.36621094	7.957714660000001	0.14714355040000002	-1.8985107820000002	-0.8544922	-0.061035156	0.18310547	9.8334964	1.0443603240000001	0.67709964	-0.9765625	-0.24414062	0.18310547	-8.042651260000001	-1.5085204680000002	2.78017572	1.0986328	0.18310547	-0.48828125	0.19738769960000002	8.07734375	3.7874510800000003	0.18310547	-1.0375977	-0.24414062	-2.94765625	6.79013678	-1.073071286	1.7700195	-2.9296875	-0.61035156	1549640908.754
-9.185107428000002	-0.057421875000000004	-2.144946286	1.953125	2.1362305	0.48828125	8.61447734	0.3517089856000001	-2.020532248	-0.8544922	-0.061035156	0.18310547	10.102661240000002	0.648388678	0.6926513580000001	-0.6713867	-0.061035156	0.061035156	-8.521167032000001	-1.2907959260000001	3.161792032	0.9765625	0	-0.5493164	0.5658447284000001	8.610888580000001	3.9549316100000005	0	-0.5493164	0	0.03588867212	8.049829074	0.7883544928000001	2.319336	-4.333496	-1.0375977	1549640908.794
-9.95192842	0.8218505890000001	-3.2646728240000003	0.7324219	2.4414062	0	9.41599092	0.3756347644	-1.9367920320000003	-0.5493164	-0.24414062	0.18310547	10.65773912	0.7859619110000001	0.92473143	-0.5493164	0.18310547	-0.12207031	-8.758032248000001	-1.494165036	3.2921875000000003	0.91552734	-0.12207031	-0.5493164	0.5825927716	9.39326178	4.183422824	-0.24414062	-0.18310547	0.24414062	4.340136780000001	7.622753894000001	-1.168774411	0.7324219	-3.2348633	-0.30517578	1549640908.834
-11.77148462	1.4570800720000001	-4.635620108	1.3427734	0.9765625	0.5493164	10.26296376	0.1256103534	-2.174853534	0	-0.5493164	0	11.534619600000001	1.28122554	1.002490216	-0.30517578	0.12207031	-0.12207031	-9.3155027	-1.8793701080000003	3.7611327880000003	0.4272461	0.18310547	-0.30517578	0.5144042932	9.845459260000002	4.4705322480000005	-0.12207031	0.061035156	0.12207031	13.619750900000001	8.716162140000002	-0.21652832460000004	0.5493164	-4.9438477	-0.8544922	1549640908.874
-11.924609620000002	2.536132788	-4.801904254000001	-1.2817383	-0.4272461	0.4272461	10.87905252	-0.2392578076	-2.512207068	0.12207031	-0.36621094	0	12.02390126	1.337451178	1.1340820288	-0.061035156	0.061035156	0.12207031	-9.180322480000001	-1.544409146	3.4548827880000004	0.18310547	-1.4038086	-0.061035156	0.0885253894	9.919628600000001	4.360473740000001	0	-0.30517578	0.24414062	9.477001800000002	8.85373552	-0.6890625	-1.4648438	0.79345703	-0.6713867	1549640908.914
-10.35507788	0.04067382788	-4.322192392000001	-2.380371	-1.8310547	-0.30517578	11.460449280000002	-0.47971191100000005	-2.47871106	0.12207031	0.12207031	0.061035156	11.97604982	1.1986816100000002	1.143652356	0	0.12207031	0.12207031	-9.52485324	-1.6114013580000002	3.858032248	0.24414062	-0.5493164	0	0.38999023560000007	10.486670320000002	4.29348143	-0.30517578	-0.48828125	0.61035156	3.343627896	8.90876448	0.5323486420000001	-1.5869141	-1.4038086	-3.6010742	1549640908.954
-10.09907248	-3.04455571	-3.9501464660000005	0.36621094	0.36621094	0	11.5776857	-0.6986327880000001	-1.7501709260000002	0.18310547	0.061035156	-0.18310547	11.849242720000001	1.035986322	0.534741214	0.24414062	0.061035156	-0.18310547	-10.629028060000001	-1.715478534	3.9250244600000004	-0.48828125	-1.2817383	0	0.9677978240000001	10.80966754	4.395166034	-0.12207031	-0.24414062	0.5493164	7.19567842	10.918529860000001	-1.4833984620000003	-0.24414062	2.9907227	-1.0375977	1549640908.994
-9.319091754	-2.3889892180000003	-4.371240216	0.5493164	-1.8920898	0.24414062	10.7869384	-0.9462646760000001	-1.3039550720000002	0.7324219	0.12207031	-0.48828125	11.87915036	1.046752896	0.2512207068	0.7324219	0.30517578	-0.4272461	-10.50461412	-0.80988768	3.5589599640000005	-0.9765625	1.159668	0.4272461	1.331469748	10.772583360000002	4.035082968	-0.18310547	0.5493164	0.4272461	2.902197284	10.534521760000002	0.7488769568000001	-0.36621094	-0.5493164	-1.6479492	1549640909.034
-8.060595746	-1.1855224640000002	-3.541015576	0.24414062	0.30517578	0.061035156	9.917236420000002	-1.068286142	-1.415209964	0.8544922	-0.061035156	-0.7324219	12.12558606	1.240551718	-0.18422851440000002	1.0375977	0.4272461	0	-9.412402160000001	0.1495361322	2.144946286	-0.8544922	0.18310547	0.36621094	0.8433837860000001	9.8765625	3.02421875	-0.30517578	1.159668	0.4272461	3.4823974640000004	9.82990764	-2.211938498	-0.79345703	-1.0986328	-2.1362305	1549640909.074
-8.84057608	-0.9283202880000001	-4.5327391200000005	-0.61035156	0	-0.12207031	9.410009980000002	-1.11613768	-1.03957518	0.8544922	0.24414062	-0.91552734	11.493945680000001	1.435546924	-0.454589856	0.9765625	0.48828125	0.6713867	-9.423168930000001	0.6711181610000001	2.360278354	-0.6713867	-0.12207031	0.18310547	0.2237060504	8.9829348	1.9989990020000004	-0.61035156	1.5258789	0.61035156	3.05053714	8.826220746	-1.387695288	0.9765625	1.8310547	-2.0141602	1549640909.114
-9.377710160000001	-1.137670926	-4.998095746000001	-0.6713867	-0.79345703	-0.061035156	9.35976538	-1.1053711060000002	-0.8242431610000001	1.0375977	0.36621094	-0.79345703	10.69482428	1.637719748	-0.8122802520000001	0.7324219	0.61035156	0.61035156	-9.522461060000001	0.5562744110000001	2.600732428	-0.91552734	-0.6713867	-0.061035156	-0.19020996400000004	9.649267572	1.717871106	-0.6713867	1.2817383	0.9765625	2.003784146	9.76291484	-1.524072284	-0.24414062	0.36621094	-2.1362305	1549640909.154
-8.845361420000001	-1.1604003600000001	-4.440625000000001	-0.91552734	-1.2817383	0.12207031	9.66242662	-0.9175537140000001	-0.7907471040000001	1.159668	-0.24414062	-0.48828125	10.650561600000001	2.115039038	-1.429565396	0.79345703	0.30517578	0.18310547	-9.088207968	0.17585449280000004	3.0589112400000005	-0.91552734	0.4272461	-0.061035156	-0.0693847644	10.533325180000002	2.313623004	-0.12207031	1.0375977	0.7324219	2.1162353240000003	9.668408246	-1.8973144960000001	-0.24414062	-0.36621094	-2.5024414	1549640909.194
-8.158691394	-1.0419677520000001	-3.4907714660000004	-0.061035156	-0.6713867	-0.30517578	9.169555710000001	-0.5263671924000001	-0.5251708966	1.159668	-0.7324219	-0.6713867	10.473510880000001	2.211938498	-0.8457763580000002	1.0986328	-0.12207031	0.18310547	-8.81665036	0.248828125	3.2634764400000003	-1.0375977	0.061035156	0.061035156	0.13757324280000002	9.54997554	2.6880616	0.18310547	1.2207031	0.12207031	2.5098144959999997	9.2389402	-1.5587646760000002	-0.24414062	-0.24414062	-2.5024414	1549640909.234
-7.705298020000001	-0.46774902160000004	-3.201269568	0.8544922	0.61035156	-0.61035156	8.548681610000001	0.07416992212000001	-0.899609375	1.159668	-0.7324219	-0.6713867	9.693530252	1.6532714660000003	-0.02990722644	1.2817383	0.12207031	0.18310547	-8.24123552	0.54191893	2.9010009000000005	-1.0375977	0.6713867	0.12207031	0.4354492212	8.66352536	2.6150878600000005	-0.24414062	1.0375977	0	2.757446286	8.96977536	-0.955834964	-0.18310547	0.18310547	-2.0141602	1549640909.274
-8.05461412	0.17585449280000004	-4.074560504000001	0.24414062	1.159668	-0.61035156	8.548681610000001	0.07416992212000001	-0.899609375	1.0986328	0.061035156	-0.61035156	9.399243210000002	1.128100589	0.03947753894	1.3427734	0.4272461	0.061035156	-8.082128894	0.6806884980000001	2.775390576	-0.79345703	0.48828125	0.24414062	0.6208740020000001	8.170654254	2.47631839	-0.36621094	1.0986328	0.061035156	2.8232422120000003	8.980542032	-1.022827176	-0.36621094	-0.061035156	-1.953125	1549640909.314
-9.02839357	0.26677246400000004	-4.8988037140000005	-0.4272461	-0.4272461	-0.5493164	8.291479532	0.80988768	-1.3577880400000002	0.79345703	-0.36621094	-0.12207031	9.447094748	0.9725830072	0.0227294928	1.0375977	0.18310547	0	-8.08691394	0.717773462	2.60671376	-0.61035156	0.6713867	0.30517578	0.594555661	8.09768071	2.3160155760000003	-0.12207031	1.2207031	0.18310547	3.0768554320000003	9.00327176	-1.1053711060000002	-0.12207031	0.24414062	-1.5869141	1549640909.354
-9.07504892	0.1256103534	-4.587768570000001	-0.48828125	-0.61035156	-0.36621094	8.774780252000001	0.8266357428000001	-1.1903076080000001	0.8544922	-0.12207031	0.061035156	9.77966304	1.0862304712000002	0.1626953076	0.6713867	0.061035156	-0.061035156	-7.9792482	0.6627441100000001	2.57680661	-0.48828125	-0.18310547	0.24414062	0.24165038940000003	8.5068116	2.19399411	0.061035156	1.2207031	0.30517578	3.643896466	9.035571580000001	-0.7799804712000001	-0.24414062	0.24414062	-1.3427734	1549640909.394
-8.464941394	0.16508788940000002	-4.145141574	-0.48828125	-0.48828125	-0.48828125	9.43632788	0.80988768	-1.113745108	0.8544922	-0.12207031	0.061035156	10.29646016	1.37214357	0.011962890380000002	0.4272461	0	-0.061035156	-8.442211960000002	0.6029296924	3.14265126	-0.30517578	-0.7324219	0.24414062	-0.0095703125	9.16716304	2.3028564300000003	0.12207031	0.61035156	0.5493164	3.16298822	8.978149460000001	-0.8290283540000001	-0.9765625	-0.36621094	-1.2817383	1549640909.434
-8.66711412	0.30744628600000007	-4.14035643	-1.159668	0.30517578	-0.7324219	10.04523912	0.8122802520000001	-0.9438721040000001	0.61035156	-0.12207031	0.18310547	10.81684604	1.622167932	-0.0765625	0.4272461	-0.12207031	0	-8.9829348	-0.10527343750000001	3.440527356	-0.6713867	-0.5493164	0.30517578	0.40554199280000003	9.552368210000001	2.751464856	0.12207031	0.12207031	0.30517578	2.41770018	8.890820288	-1.19270018	-0.79345703	-0.18310547	-1.159668	1549640909.474
-9.304736420000001	-0.16508788940000002	-4.910766574	-0.9765625	-0.30517578	-0.5493164	10.13017572	0.7416992212000001	-1.1101562500000002	0.48828125	-0.061035156	0	10.674487319999999	1.409228534	0.19738769960000002	0.4272461	-0.36621094	-0.061035156	-9.261669928000002	-0.10288086060000001	3.6702148560000003	-1.0986328	-0.36621094	0.24414062	0.8960205072	9.77966304	3.1330810700000002	0.36621094	0.30517578	-0.18310547	2.0671875	9.835888579999999	-1.4582763580000002	-1.159668	-0.24414062	-1.2817383	1549640909.514
-9.527246106	-0.8637207068000001	-4.88803714	-1.0986328	-0.4272461	0.12207031	10.023705580000001	0.5443115216000001	-1.5204834260000002	0.4272461	0.18310547	0.061035156	10.8216304	1.1173339660000001	0.12919922120000002	0.36621094	0	-0.4272461	-9.575097840000002	0.40793457460000004	3.8329101440000004	-1.0375977	-0.4272461	0.24414062	1.0802490020000002	10.315600540000002	3.2455322480000004	0.36621094	0.30517578	-0.18310547	3.5493896760000005	9.49853534	-0.876879892	-1.4648438	-0.36621094	-0.6713867	1549640909.554
-10.340722840000002	-1.3924804320000002	-4.633227536	-0.8544922	-0.48828125	0.30517578	9.843066100000001	0.3158203076	-1.6520751800000002	0.48828125	-0.061035156	0.4272461	11.464038040000002	1.4810058900000003	0.21054687500000002	0.4272461	0.061035156	-0.79345703	-10.14213858	0.6747070288	3.7025146760000003	-0.8544922	-0.48828125	0.30517578	0.7572509980000001	10.7869384	3.208447284	0.061035156	0.24414062	-0.18310547	6.007763580000001	9.759326080000001	0.1985839856	-2.0751953	-0.6713867	1.2207031	1549640909.594
-10.26894568	-2.0923096040000004	-3.8831542540000004	-1.0986328	-1.4648438	-0.061035156	9.90407698	0.007177734620000001	-1.676000998	0.48828125	-0.061035156	0.4272461	12.08251996	2.292089856	0.3349609424	0.36621094	0.061035156	-0.79345703	-10.87067842	0.4330566394	3.4788086060000003	-0.24414062	0.18310547	0.24414062	0.05981445288	10.993896760000002	3.04216304	-0.061035156	-0.30517578	-0.18310547	6.98513179	10.20314946	1.332666034	-3.540039	0.6713867	3.1738281	1549640909.634
-9.7748777	-1.8913329680000002	-2.138964856	-0.48828125	-0.8544922	0.48828125	10.05839856	-0.5981445288	-2.0061767180000003	0.48828125	-0.061035156	1.159668	11.924609620000002	2.956030252	0.27275390380000003	0.30517578	0.12207031	-0.61035156	-10.50102536	-0.2129394568	2.6713134000000003	0	0.79345703	0.061035156	-0.362475589	10.74028354	3.0230224640000003	-0.18310547	-0.18310547	-0.36621094	6.2374510800000005	9.56552716	0.15671386780000002	-1.5869141	1.7089844	4.9438477	1549640909.673
-9.61816394	-1.443920926	-2.06120607	-0.24414062	1.4038086	0.12207031	10.09907248	-1.0934082068000002	-2.0755615020000002	0.18310547	-0.061035156	0.8544922	11.20683606	3.131884784	0.20576172120000003	0.24414062	0.12207031	-0.4272461	-9.92919928	-0.5048339856	1.9104736420000001	-0.18310547	0.30517578	-0.061035156	-0.876879892	9.733007788	3.0900146760000005	0.061035156	0.061035156	-0.5493164	3.267065396	11.64946286	-0.699829074	0.61035156	1.159668	4.333496	1549640909.713
-10.75104982	-1.9104736420000001	-3.91066893	-0.24414062	-1.159668	-0.48828125	10.316797120000002	-1.373339856	-2.036083966	0.18310547	-0.061035156	0.8544922	10.5058107	3.277832068	0.11484375000000001	0.12207031	-0.061035156	-0.48828125	-9.97705072	-0.965405252	2.032495108	-0.48828125	-0.12207031	0.18310547	-1.3924804320000002	9.62294928	3.2885987400000003	0.061035156	0.24414062	-0.12207031	0.2189208966	12.233251800000001	-1.256103534	1.8920898	-1.3427734	3.7231445	1549640909.753
-9.43513179	-1.343432608	-2.7706054320000004	-1.2207031	-1.953125	-0.24414062	10.556054320000001	-1.8375000000000001	-2.020532248	0.36621094	0.61035156	0.6713867	10.71396466	3.6127929320000005	-0.18422851440000002	0.24414062	-0.12207031	-0.6713867	-9.522461060000001	-1.3661621400000001	2.215527356	-0.61035156	0.36621094	0.18310547	-1.2501221040000001	10.243823380000002	3.640307608	0.18310547	0.24414062	-0.18310547	0.4438232428	11.09797374	-1.6532714660000003	0.5493164	-0.12207031	3.540039	1549640909.793
-8.55585962	-0.916357428	-1.726245108	-1.0375977	0.48828125	-0.4272461	9.85622554	-1.7752929320000002	-1.9009033540000002	0.61035156	-0.18310547	0.36621094	10.820434800000001	3.2969726440000002	0.10527343750000001	0.61035156	-0.18310547	-0.48828125	-9.232959260000001	-1.123315396	2.09948732	-0.7324219	0.30517578	0.24414062	-0.8122802520000001	9.404028060000002	3.6905516200000004	0.48828125	0.36621094	-0.6713867	0.734521466	10.251000900000001	-0.6675292932	1.4038086	0.7324219	1.8920898	1549640909.833
-8.89680162	-0.679492212	-2.45	-1.2207031	-0.30517578	-0.8544922	9.27004393	-1.37214357	-1.927221646	0.7324219	0.48828125	0.30517578	10.25578624	2.57680661	0.6053222644	0.79345703	0	-0.30517578	-9.011645468000001	-0.966601538	1.9140625000000002	-0.7324219	0.18310547	0.36621094	-0.6005371106	8.681469748	3.4189941100000003	0.061035156	0.36621094	-0.4272461	-0.06340332068	9.552368210000001	-0.3541015576	1.5258789	4.8828125	0.5493164	1549640909.873
-9.040356430000001	-0.8362060700000001	-2.1760498200000002	-1.4038086	0.061035156	-0.5493164	9.265259080000002	-1.3195067900000002	-2.195190396	0.6713867	0.91552734	0.30517578	10.145727340000002	2.3734375	0.42827148560000006	0.7324219	0.30517578	-0.36621094	-9.089404254	-1.393676718	1.8817626800000002	-1.0375977	0.18310547	0.4272461	-0.4103271466	8.845361420000001	3.3448242800000005	0	0.6713867	-0.18310547	0.192602536	9.0858152	1.81357428	1.4648438	4.272461	0.36621094	1549640909.913
-9.631323380000001	-0.7883544928000001	-2.27653804	-1.4648438	0.30517578	-0.30517578	9.234155252	-1.4833984620000003	-1.89611821	0.6713867	0.91552734	0.30517578	10.35388228	2.6402099640000003	0.25959472840000003	0.61035156	0.12207031	-0.30517578	-9.24611821	-1.56953125	2.0193359620000004	-1.3427734	0.61035156	0.5493164	-0.5132080072	8.94584964	3.4883788940000002	0.30517578	0.9765625	-0.24414062	-0.007177734620000001	9.557153060000001	1.022827176	0.79345703	1.2207031	-1.2207031	1549640909.953
-9.30832518	-0.6747070288	-2.62705072	-2.380371	-0.48828125	-0.6713867	9.72822284	-1.7944336060000001	-1.5551757200000003	1.2207031	1.0986328	0.12207031	10.618261780000001	2.95363768	0.30385742800000004	0.5493164	0.24414062	-0.24414062	-9.031982428000001	-1.4415283540000001	1.820751996	-1.6479492	-0.12207031	0.5493164	-0.802709964	9.341821580000001	3.5422119600000004	0.4272461	1.0986328	-0.24414062	3.6355224640000006	8.955419928000001	0.6519775360000001	0.7324219	3.3569336	-2.0141602	1549640909.993
-9.108544928	-0.840991214	-2.1892089660000003	-2.5024414	-0.4272461	-0.9765625	9.87058058	-1.9774658540000003	-1.565942392	1.4648438	1.5258789	-0.061035156	10.893408540000001	3.23356929	0.309838858	1.0375977	0.6713867	-0.18310547	-9.09060054	-1.3063476440000001	2.0887207460000004	-1.8920898	0.061035156	0.61035156	-1.079052716	9.62294928	3.5924560700000003	0.061035156	1.0986328	-0.18310547	4.565038940000001	9.15161142	2.122216754	1.5258789	5.9814453	-1.2817383	1549640910.033
-8.9745607	-1.2489257200000001	-2.201171924	-2.6245117	0.061035156	-1.2207031	9.60261232	-1.8255371400000002	-1.276440396	1.4648438	1.2817383	-0.12207031	10.838378600000002	3.361572284	0.501245108	1.3427734	0.6713867	0	-9.31311052	-1.18671875	2.122216754	-2.1362305	-0.79345703	0.48828125	-1.0419677520000001	9.542798020000001	3.5888672120000003	-0.061035156	1.2817383	-0.24414062	2.08752446	8.81665036	0.6711181610000001	1.4038086	2.0141602	-1.2817383	1549640910.073
-9.32746556	-2.2239013580000004	-2.9177491	-1.5869141	0.8544922	-1.5258789	9.414794928000001	-1.5384277160000002	-1.0515380890000001	1.3427734	1.2207031	0	10.6074955	3.3412353240000003	0.613696286	1.3427734	0.61035156	-0.061035156	-9.71027806	-0.9989013580000001	2.7418945679999998	-2.380371	0.36621094	0.5493164	-0.8948242212000002	9.86699182	3.487182608	-0.24414062	1.3427734	-0.30517578	-1.9798584260000003	10.57519568	-0.20935058900000003	-0.18310547	-1.7700195	-1.8310547	1549640910.113
-9.750951980000002	-2.75625	-3.5745117800000004	-1.4038086	-0.5493164	-1.3427734	9.299951080000001	-1.27763678	-0.763232428	1.2207031	0.9765625	0.12207031	10.67927266	3.4034423920000005	0.440234375	1.2817383	1.0986328	-0.30517578	-9.554760880000002	-0.2763427716	2.365063498	-2.1972656	-0.061035156	0.48828125	-0.8314209260000001	10.01174272	3.3352538940000005	-0.30517578	1.5258789	-0.4272461	2.8818603240000003	10.485473740000002	0.29069824280000006	1.2207031	0.30517578	-2.0141602	1549640910.153
-9.065478240000001	-2.344726538	-3.440527356	-1.159668	-0.6713867	-1.0986328	9.125292932	-1.15441893	-0.2129394568	1.2207031	0.9765625	0.12207031	10.390966460000001	3.25151358	0.44980469240000004	1.5258789	0.79345703	-0.30517578	-9.63491214	0.7034179712000002	2.451196286	-1.7700195	0.8544922	0.5493164	-0.909179712	9.5870607	2.798120108	-0.30517578	1.8310547	-0.5493164	3.926220746	9.759326080000001	1.300366214	1.3427734	2.2583008	-1.8310547	1549640910.193
-8.31899411	-2.172460962	-3.16298822	-0.9765625	1.2817383	-0.9765625	9.0594973	-1.0443603240000001	0.2260986322	1.0375977	0.4272461	0.4272461	10.271337860000001	3.23356929	0.25480957460000003	1.3427734	0.8544922	-0.30517578	-9.56911592	1.0240234620000002	2.274145468	-1.3427734	0.7324219	0.4272461	-1.318310504	9.413598740000001	2.177246106	-0.4272461	1.7700195	-0.4272461	3.484790036	9.46503894	-0.3947753894	1.2817383	0.8544922	-1.159668	1549640910.233
-9.063086060000002	-2.02292482	-4.4980469240000005	-0.4272461	0.5493164	-1.0375977	9.267651260000001	-1.020434604	0.6747070288	0.91552734	0.7324219	0.61035156	10.230663940000001	3.31611322	-0.10048827880000001	1.159668	1.159668	-0.24414062	-9.375317392	0.9438721040000001	2.12341304	-1.0375977	1.0375977	0.36621094	-1.714282248	9.4255616	1.892529254	-0.30517578	1.5258789	-0.36621094	2.93569339	9.700707968000001	-0.07536621106000001	0.8544922	0.7324219	-0.91552734	1549640910.273
-9.22578125	-1.886547824	-4.640405252	-0.79345703	-0.4272461	-0.7324219	9.382495108	-1.12211911	1.0347900360000002	0.9765625	0.6713867	0.61035156	10.107446580000001	3.325683606	-0.0418701178	0.9765625	0.79345703	-0.18310547	-9.27124002	1.08383786	1.94636232	-0.91552734	0.79345703	0.36621094	-1.8375000000000001	9.248510880000001	1.7860596040000003	0	1.3427734	-0.4272461	3.2874023560000003	9.512890380000002	-0.5215820288	0.79345703	0.9765625	-0.61035156	1549640910.313
-9.077441394000001	-1.6437011780000002	-4.19897464	-0.6713867	0.24414062	-0.4272461	9.484179712000001	-1.141259784	1.076660144	0.8544922	0.6713867	0.6713867	10.0631839	3.213232428	0.16628417539999998	0.48828125	0.48828125	-0.12207031	-9.195874100000001	1.280029254	1.924829074	-0.61035156	0.7324219	0.30517578	-1.9032959260000002	9.22578125	1.60183107	0.36621094	1.0986328	-0.36621094	3.6127929320000005	9.469824280000001	-0.7560547120000001	0.7324219	0.91552734	-0.18310547	1549640910.353
-9.234155252	-1.4606689300000002	-4.269555710000001	-0.48828125	0.061035156	-0.5493164	9.49494658	-1.003686502	1.106567392	0.48828125	0.61035156	0.8544922	10.11940944	3.063696286	0.06459961060000001	0.36621094	0.36621094	-0.24414062	-9.18271466	1.2860107820000002	1.9415771760000002	-0.30517578	0.36621094	0.30517578	-1.888940396	9.459057608	1.579101538	0.48828125	0.7324219	-0.18310547	2.951245108	9.625341754	-0.7955322480000001	0.61035156	0.79345703	-0.061035156	1549640910.393
-9.097778060000001	-1.8075927520000004	-4.227685504000001	-0.7324219	-0.18310547	-0.48828125	9.60261232	-1.002490216	1.2788329680000001	0.24414062	0.4272461	0.91552734	10.21032698	3.0469483800000003	0.1674804712	0.30517578	0.18310547	-0.36621094	-9.406420926000001	0.893627896	2.104272464	-0.18310547	0.36621094	0.24414062	-1.7035155760000003	9.610986420000001	1.7812744600000001	0.48828125	0.5493164	-0.18310547	2.56484375	9.668408246	-0.846972644	0.48828125	0.48828125	-0.30517578	1549640910.433
-8.823827880000001	-2.1258057100000003	-3.8747802520000003	-0.061035156	0.24414062	-0.36621094	9.743774460000001	-1.1580077880000001	1.391284146	0	0.6713867	0.7324219	10.36823732	3.08881839	0.6352294928000001	0.18310547	0.12207031	-0.5493164	-9.46743161	0.663940396	2.19997554	-0.18310547	0.6713867	0.12207031	-1.476220746	9.754540740000001	2.051635782	0.6713867	0.5493164	-0.30517578	2.61867662	9.553564300000001	-0.7728027160000001	0.36621094	0.48828125	-0.12207031	1549640910.473
-8.96140126	-1.945166034	-3.7276367800000005	0.24414062	0.24414062	-0.36621094	9.754540740000001	-1.400854532	1.1807373200000002	-0.12207031	0.30517578	0.5493164	10.67209514	3.2048584260000004	0.891235324	0.061035156	-0.12207031	-0.48828125	-9.433935700000001	0.67709964	1.9810547120000002	-0.12207031	0.5493164	0.18310547	-1.4630615020000002	9.77966304	2.19399411	0.7324219	0.4272461	-0.4272461	2.5720214660000003	9.515283246000001	-0.800317392	0.12207031	-0.30517578	-0.061035156	1549640910.513
-9.230566394	-1.600634784	-3.744384784	0.24414062	0.48828125	-0.30517578	9.65405252	-1.594653354	0.9642089660000001	-0.18310547	0	0.36621094	10.9568116	3.2730469240000004	0.985742212	0.061035156	0	-0.12207031	-9.484179712000001	0.5837890576	1.867407248	-0.12207031	0.5493164	0.18310547	-1.6281494600000002	9.81435504	2.237060504	0.48828125	0.18310547	-0.48828125	2.2657714660000003	9.688745108	-0.7129882787999999	-0.061035156	-0.6713867	-0.061035156	1549640910.553
-9.29636232	-1.4415283540000001	-3.9405760800000005	0.18310547	0.12207031	-0.12207031	9.709082068	-1.8075927520000004	0.8828613220000001	-0.12207031	0.12207031	0.24414062	11.07883336	3.3053466460000003	1.341040036	0	0.18310547	-0.18310547	-9.44350589	0.45578614200000006	1.6185790740000001	0.18310547	0.30517578	0	-1.8697998200000001	10.018921220000001	2.215527356	0.18310547	0.18310547	-0.36621094	2.6772949280000002	9.651660340000001	-0.732128894	-0.12207031	-0.5493164	-0.18310547	1549640910.593
-9.10974092	-1.3482177520000003	-3.7862548920000005	0	0.12207031	0	9.709082068	-1.8075927520000004	0.8828613220000001	-0.12207031	0.12207031	0.24414062	11.05251448	3.411816394	1.522875998	-0.24414062	-0.12207031	-0.12207031	-9.39086911	0.172265625	1.509716754	0.24414062	0.30517578	-0.061035156	-2.097094748	9.97705072	2.288500998	0.18310547	-0.12207031	-0.24414062	2.9392822480000005	9.475805710000001	-0.8732910340000001	-0.061035156	-0.24414062	-0.18310547	1549640910.633
-9.095385880000002	-1.503735324	-3.77189946	0.061035156	0.12207031	0.061035156	9.584667932	-1.971484424	0.758447284	-0.24414062	-0.061035156	0	10.918529860000001	3.3831054320000007	1.4786132200000002	-0.30517578	-0.4272461	-0.12207031	-9.35617662	-0.0454589856	1.4199951080000002	0.12207031	-0.061035156	0	-2.104272464	9.85502896	2.42607428	0.12207031	-0.24414062	-0.18310547	2.9213378600000004	9.438720746000001	-0.718969748	-0.12207031	-0.061035156	-0.24414062	1549640910.673
-9.064282248	-1.6664307100000002	-3.658251996	0.12207031	0.12207031	0.18310547	9.48776857	-2.0145507200000004	0.7907471040000001	-0.24414062	-0.061035156	0	10.655346940000001	3.198876996	1.3230957460000001	-0.18310547	0	-0.12207031	-9.38010234	-0.0837402356	1.4582763580000002	0.12207031	-0.061035156	0	-1.8733886780000002	9.80239218	2.5385253600000004	0	-0.36621094	-0.061035156	2.8854492800000004	9.419580072	-0.6208740020000001	-0.12207031	-0.061035156	-0.18310547	1549640910.713
-9.08461911	-1.641308606	-3.5792969240000003	0.12207031	0.18310547	0.18310547	9.33464357	-2.007373004	0.9043945288	-0.061035156	0	0	10.32636682	3.0409667540000003	1.282421924	-0.061035156	0	-0.24414062	-9.485375900000001	-0.0885253894	1.60183107	0.12207031	-0.24414062	0	-1.6317382200000001	9.636108426000002	2.5265625000000003	-0.12207031	-0.24414062	0	2.710791034	9.43034694	-0.5335449280000001	-0.12207031	0	-0.061035156	1549640910.753
-9.16835962	-1.650878894	-3.6618408540000003	0.061035156	-0.061035156	0.061035156	9.108544928	-1.7274413940000002	0.833813498	-0.12207031	0.36621094	0.18310547	10.13376448	2.9620117800000005	1.1352783540000002	-0.18310547	-0.24414062	-0.30517578	-9.535620108000002	-0.046655271600000006	1.641308606	0.12207031	-0.12207031	0	-1.57551268	9.486572480000001	2.4200927520000004	0	-0.30517578	0.061035156	2.6976317900000004	9.500927520000001	-0.3804199280000001	-0.12207031	-0.12207031	-0.12207031	1549640910.793
-9.10734874	-1.7346191100000001	-3.6080077880000005	-0.12207031	-0.12207031	0	9.01403804	-1.53125	1.0072753600000002	-0.12207031	0.36621094	0.18310547	9.945947480000001	2.9045898560000003	0.8948242212000002	-0.18310547	0.061035156	-0.36621094	-9.632519568000001	-0.1208251996	1.7621337860000001	0.12207031	-0.061035156	0	-1.453491214	9.552368210000001	2.45	0.061035156	-0.18310547	0.12207031	2.6079101440000003	9.505712860000001	-0.3529052716	-0.061035156	0.061035156	0	1549640910.833
-9.10495607	-1.965502896	-3.5924560700000003	-0.12207031	-0.24414062	-0.12207031	8.41708966	-1.252514676	1.259692392	0	1.2207031	0.7324219	9.535620108000002	2.8447753600000003	0.965405252	-0.12207031	0	-0.6713867	-9.737792932000001	-0.11005859620000001	1.8398925720000001	0.061035156	0.30517578	0	-1.168774411	9.49853534	2.501440396	0.12207031	0.061035156	0.12207031	2.5050292540000005	9.54638678	-0.41271972840000004	-0.061035156	0.24414062	0	1549640910.873
-9.087011780000001	-2.27055661	-3.58647464	-0.061035156	-0.48828125	-0.18310547	8.43503444	-1.1747558900000001	1.223803714	-0.061035156	0.48828125	1.2817383	9.024804712	2.568432608	0.86850589	-0.12207031	0.24414062	-1.0375977	-9.853833360000001	-0.0765625	1.847070288	0.061035156	0.30517578	0	-0.8062988220000001	9.640893570000001	2.56723642	0.24414062	0.61035156	0.18310547	2.3399413940000002	9.615771760000001	-0.30385742800000004	0	0.36621094	0.12207031	1549640910.913
-8.935082968000001	-2.4990478240000003	-3.42736821	0.061035156	-0.6713867	-0.24414062	8.1838134	-1.0862304712000002	1.3254882200000002	-0.24414062	0.8544922	1.7700195	8.374023560000001	2.263378894	0.805102536	-0.061035156	0.30517578	-1.8310547	-9.95910692	-0.0478515625	1.833911142	0.12207031	1.2817383	0	-0.2237060504	9.32866214	2.5815917540000006	0.12207031	1.0375977	0.36621094	2.4308594240000003	9.560742212000001	-0.22968750000000002	-0.061035156	0.18310547	0.24414062	1549640910.953
-8.82023912	-2.34113768	-3.2838134000000005	0.24414062	-0.4272461	-0.30517578	7.225586060000001	-0.9187500000000001	1.3793212860000001	-0.30517578	1.0986328	2.319336	8.430249100000001	2.4081298920000003	0.8816650360000001	0.061035156	-0.36621094	-2.5634766	-9.859814300000002	-0.2536132788	1.6867675720000002	-0.12207031	1.8920898	0.12207031	0.12321777160000001	8.850146760000001	2.404541034	0.48828125	2.380371	0.48828125	2.6880616	9.39326178	-0.1303955072	-0.061035156	0.12207031	0.5493164	1549640910.992
-8.72692842	-2.01096196	-3.15700679	0.30517578	-0.30517578	-0.6713867	7.040161240000001	-1.4415283540000001	1.2477295320000001	-0.36621094	-0.061035156	2.8686523	9.101367212000001	2.733520468	0.8840576080000001	0	0.5493164	-2.6245117	-9.697119110000001	-0.20217285340000002	1.3637695680000002	-0.12207031	1.8920898	0.12207031	0.0837402356	8.95063498	2.2669677520000002	0.5493164	2.8686523	0.6713867	3.0361816100000003	9.222192392	-0.046655271600000006	-0.12207031	-0.061035156	0.79345703	1549640911.032
-8.740087860000001	-1.7645263580000001	-3.1653808900000002	0.4272461	-0.18310547	-1.0375977	7.27463408	-2.100683606	1.252514676	-0.36621094	-0.061035156	2.8686523	9.13725589	3.3854980040000004	1.2608886780000002	-0.18310547	-0.12207031	-2.6855469	-9.523657248000001	-0.0693847644	1.0922119110000001	-0.18310547	2.5634766	0.12207031	-0.25480957460000003	8.963793930000001	2.000195288	0.7324219	3.479004	0.79345703	3.4166014400000004	9.01882338	0.19020996400000004	0	-0.18310547	1.159668	1549640911.072
-8.92670926	-1.8231445680000002	-3.213232428	0.18310547	-0.18310547	-1.2817383	7.403832968000001	-3.0038817900000003	1.0144531250000002	-0.30517578	0.18310547	3.2348633	9.640893570000001	4.3245849640000005	1.447509784	-0.24414062	-0.24414062	-2.6855469	-9.354980432000001	-0.0478515625	0.4378417932	-0.18310547	2.319336	0.061035156	-0.702221646	9.18391124	1.81716304	0.79345703	3.2958984	0.91552734	2.94526358	9.32148462	-0.5036376800000001	-0.30517578	0.12207031	1.2817383	1549640911.112
-9.1193116	-1.8829589660000003	-3.2479248200000006	0.24414062	-0.30517578	-1.2207031	7.729223740000001	-3.953735324	1.28122554	-0.24414062	-0.30517578	3.2958984	9.81555162	5.157201980000001	1.3853027160000002	-0.12207031	-0.79345703	-2.6245117	-9.51169429	-0.001196289038	0.22968750000000002	-0.18310547	2.319336	0.061035156	-1.3075439300000002	9.66481929	1.683178714	0.6713867	3.0517578	0.9765625	3.0876221040000003	9.3238768	-0.5323486420000001	-0.061035156	-0.24414062	1.3427734	1549640911.152
-9.366943390000001	-2.03488768	-3.2503173920000004	0.18310547	-0.24414062	-1.0986328	8.335742212000001	-5.109350539999999	1.7681152160000002	0.061035156	-1.0375977	3.479004	9.99021016	5.924023560000001	1.7023192900000002	0	-0.7324219	-2.4414062	-9.60739766	-0.05861816394	-0.20217285340000002	-0.18310547	2.380371	0	-1.4247802520000001	9.918433	1.6281494600000002	0.36621094	2.4414062	0.91552734	3.06848143	9.521264480000001	-0.49167482	-0.18310547	0	0.9765625	1549640911.192
-9.56552716	-2.3016601440000004	-3.32807608	0.18310547	-0.4272461	-1.0375977	8.476904254	-6.067577880000001	1.540820288	0.12207031	-0.18310547	3.2958984	9.869384980000001	6.4575683900000005	1.5109130400000002	-0.061035156	-0.30517578	-2.2583008	-9.756933606	-0.03588867212	-0.6017333966	-0.36621094	2.0751953	-0.061035156	-1.43435054	10.039258180000001	1.5396240020000003	0.36621094	2.319336	0.7324219	3.417797824	9.6217527	-0.4438232428	0.24414062	0.24414062	0.79345703	1549640911.232
-9.38967302	-2.4906739200000003	-3.0804442900000004	0.30517578	-0.24414062	-0.9765625	8.431445288	-6.846362320000001	1.2549072479999999	0.061035156	-0.4272461	3.112793	9.88613318	6.962402160000001	1.264477536	0.18310547	-0.12207031	-2.2583008	-9.77128894	0.17585449280000004	-0.961816394	-0.36621094	2.0751953	-0.061035156	-1.5300537140000001	10.27851538	1.471435504	0.061035156	2.0141602	0.7324219	3.2467285340000003	9.60739766	-0.4378417932	0.36621094	-0.12207031	0.5493164	1549640911.272
-9.374121106	-2.4643554320000005	-3.0959961060000003	0.24414062	-0.24414062	-0.91552734	8.679076980000001	-7.4325439300000005	1.5456054320000001	-0.061035156	-0.061035156	2.5024414	9.575097840000002	7.498339660000001	1.227392572	0.12207031	-0.061035156	-1.953125	-9.790429712	0.07536621106000001	-1.2668701080000002	0	1.7700195	-0.061035156	-1.6161865020000004	10.34311502	1.276440396	-0.061035156	1.7700195	0.5493164	3.5063233800000004	9.49973143	-0.27873535340000005	-0.061035156	-0.24414062	0.36621094	1549640911.312
-9.29277356	-2.698828076	-3.0601074280000002	0.24414062	-0.4272461	-0.91552734	8.311816394000001	-7.646679712	1.312329074	0.12207031	0.061035156	1.5258789	9.12888179	7.720849640000001	1.356591754	-0.061035156	0.12207031	-1.6479492	-9.677978240000002	0.132788089	-1.6532714660000003	0.061035156	1.7089844	-0.061035156	-1.567138678	10.252197480000001	1.2537109620000002	-0.061035156	1.3427734	0.48828125	3.8089844240000006	9.304736420000001	-0.46535643000000004	0.18310547	-0.061035156	0.24414062	1549640911.352
-9.11572284	-2.8890380400000004	-2.910571286	0.18310547	-0.36621094	-0.79345703	7.723242212000001	-7.428955072	1.400854532	0.12207031	0.061035156	1.5258789	8.716162140000002	7.859619110000001	1.35419928	0.061035156	-0.18310547	-1.4038086	-9.552368210000001	-0.07058105432	-2.044457968	0.061035156	1.7089844	-0.061035156	-1.5527832460000002	10.091894960000001	1.259692392	0.061035156	1.159668	0.24414062	3.899902356	9.212622300000001	-0.5132080072	0.061035156	-0.12207031	0.12207031	1549640911.392
-9.065478240000001	-2.99191893	-2.818457068	0.18310547	-0.24414062	-0.6713867	7.16816394	-7.12749002	1.43076178	-0.24414062	0	0.91552734	8.400341754000001	7.939770468000001	1.216625998	-0.061035156	-0.24414062	-1.2207031	-9.50930162	-0.1866210962	-2.3076415740000003	0.061035156	1.3427734	0	-1.4810058900000003	10.0380616	1.2716552520000002	0	0.7324219	0.061035156	3.98483876	9.076245108	-0.401953125	0	-0.12207031	0.061035156	1549640911.432
-9.11213408	-3.069677716	-2.818457068	0.12207031	-0.36621094	-0.61035156	6.839184800000001	-7.05690944	1.373339856	-0.24414062	0	0.91552734	8.193384080000001	7.8620117800000004	1.183129892	0	0.061035156	-1.0986328	-9.455468750000001	-0.10766601440000001	-2.5337402160000004	-0.18310547	0.9765625	0	-1.337451178	10.012939300000001	1.238159146	0.12207031	0.61035156	-0.061035156	4.1415527160000005	9.045141574	-0.3935791034	0	-0.12207031	-0.061035156	1549640911.472
-9.015234620000001	-3.1103514400000005	-2.644995108	-0.061035156	-0.36621094	-0.48828125	6.70878894	-6.928906250000001	1.2716552520000002	-0.12207031	0	0.61035156	8.041455072	7.818945288000001	1.214233426	0.061035156	0.061035156	-0.9765625	-9.38967302	0.02990722644	-2.68327626	-0.18310547	0.9765625	0	-1.238159146	9.99021016	1.153222644	0.18310547	0.5493164	-0.12207031	4.245629892	8.947045926000001	-0.4330566394	0.061035156	-0.061035156	0	1549640911.512
-8.886035340000001	-3.3244873200000002	-2.6222655759999998	0	-0.24414062	-0.48828125	6.43842752	-6.761425720000001	1.256103534	-0.30517578	-0.061035156	0.5493164	8.028295926	7.769897660000001	1.07785643	-0.12207031	0.12207031	-0.79345703	-9.35976538	0.00478515625	-2.8041014400000006	0	0.6713867	-0.061035156	-1.193896466	9.96748004	1.1508300720000002	0.18310547	0.36621094	-0.12207031	4.222900360000001	8.91953125	-0.3672607428	0.18310547	0.18310547	0	1549640911.552
-8.808276260000001	-3.52785643	-2.5385253600000004	0.061035156	-0.30517578	-0.48828125	6.2111327880000005	-6.77697734	1.39008786	-0.30517578	-0.061035156	0.5493164	7.833300720000001	7.63591304	1.197485324	-0.18310547	0.061035156	-0.7324219	-9.33464357	-0.1040771466	-2.8914307100000003	-0.061035156	0.6713867	-0.061035156	-1.02761232	9.87058058	1.2154297120000002	0.24414062	0.30517578	-0.12207031	4.129589856	8.984130890000001	-0.3146240216	0.18310547	0.18310547	0	1549640911.592
-8.771191394	-3.563745108	-2.4751221040000004	0.12207031	-0.12207031	-0.36621094	6.068774460000001	-6.919336060000001	1.2788329680000001	-0.5493164	-0.36621094	0.5493164	7.7878417540000004	7.611987320000001	1.256103534	-0.061035156	-0.061035156	-0.7324219	-9.29516574	-0.07058105432	-3.0038817900000003	-0.061035156	0.6713867	-0.061035156	-1.0144531250000002	9.847851440000001	1.252514676	0.18310547	0.30517578	-0.12207031	4.023120108	9.027197480000002	-0.3935791034	0	-0.18310547	0	1549640911.632
-8.864501800000001	-3.5469971040000003	-2.477514676	0.061035156	-0.12207031	-0.30517578	6.046044928000001	-7.1370607	1.091015625	-0.4272461	-0.5493164	0.6713867	7.792626800000001	7.73759784	1.221411142	0	0.12207031	-0.61035156	-9.303539840000001	-0.1459472644	-3.1103514400000005	-0.061035156	0.61035156	-0.061035156	-1.0563232428000002	9.83110324	1.268066394	0.12207031	0.24414062	-0.18310547	4.093701080000001	8.935082968000001	-0.37204589660000004	0.12207031	-0.12207031	0.061035156	1549640911.672
-8.917138580000001	-3.535034146	-2.548095746	-0.061035156	-0.12207031	-0.30517578	6.159692392	-7.347607428000001	0.878076178	-0.12207031	-0.36621094	0.48828125	7.633520468	7.919433606	1.214233426	0	0.12207031	-0.48828125	-9.34541034	-0.07416992212000001	-3.1378662140000007	-0.061035156	0.36621094	0	-1.1699707068	9.91484424	1.13647464	0.12207031	0.30517578	-0.12207031	4.167871106000001	9.03796376	-0.516796875	0	-0.12207031	0	1549640911.712
-8.86809056	-3.6068116	-2.5445067900000002	-0.061035156	-0.24414062	-0.24414062	6.4683351600000005	-7.2925778800000005	0.7500732428000001	-0.061035156	-0.12207031	0.36621094	7.589257788	7.912255890000001	1.1125488220000002	0.12207031	0.24414062	-0.4272461	-9.343017572	-0.0693847644	-3.1845214660000005	-0.061035156	0.36621094	0	-1.1735596040000003	9.95910692	1.107763678	0.12207031	0.12207031	-0.12207031	4.251611420000001	8.96977536	-0.4438232428	0.061035156	0.12207031	0.061035156	1549640911.752
-8.77238768	-3.658251996	-2.4200927520000004	-0.061035156	-0.12207031	-0.18310547	6.71716304	-7.188500900000001	0.98334964	-0.061035156	-0.12207031	0.36621094	7.5689209260000005	7.839282248	1.2549072479999999	0	0.12207031	-0.36621094	-9.27722194	-0.12800292540000002	-3.2562989200000003	-0.061035156	0.24414062	0	-1.02761232	9.926807100000001	1.1807373200000002	0.12207031	0.18310547	-0.12207031	4.155908246	8.93029802	-0.477319339	0.12207031	-0.12207031	0.061035156	1549640911.792
-8.76879892	-3.66303714	-2.4117187500000004	0	-0.12207031	-0.12207031	6.707592752000001	-7.1585937500000005	0.974975589	0.24414062	0	-0.30517578	7.798608426	7.75075679	1.23696286	0	-0.12207031	-0.24414062	-9.241332968	-0.11723633180000001	-3.31252446	-0.061035156	0.24414062	0	-1.0575195288	9.845459260000002	1.146044928	0.061035156	0.12207031	-0.061035156	4.270751996	8.931494110000001	-0.46535643000000004	0.061035156	-0.12207031	0.061035156	1549640911.832
-8.808276260000001	-3.5924560700000003	-2.40573732	-0.061035156	-0.061035156	-0.061035156	6.20754393	-7.097582968	1.00129393	0.30517578	0.061035156	-0.18310547	7.69572734	7.796215560000001	1.1639892572000001	0	-0.061035156	-0.18310547	-9.216211060000001	-0.0861328125	-3.3986572480000006	-0.12207031	0.18310547	0	-1.0670898560000002	9.8765625	1.143652356	0	0.061035156	0	4.29108876	8.89680162	-0.49406739200000005	0.061035156	-0.061035156	0.12207031	1549640911.872
-8.878857428000002	-3.552978534	-2.424877896	-0.12207031	0.061035156	0.061035156	6.146533246000001	-7.129882788000001	0.970190396	0.36621094	0.18310547	-0.061035156	7.908667032	7.911059800000001	1.27763678	0	0.12207031	-0.061035156	-9.213818390000002	-0.00478515625	-3.475219748	-0.12207031	0.061035156	0	-1.069482428	10.05361322	1.0455566100000002	-0.061035156	0.24414062	0	4.320996106	8.88723143	-0.501245108	0	-0.061035156	0.12207031	1549640911.912
-8.884838760000001	-3.4297608800000003	-2.3997558900000002	-0.18310547	0.24414062	0.18310547	5.949145468	-7.32368161	1.052734375	0.30517578	0.24414062	0.061035156	7.70051268	8.04384784	1.2608886780000002	0.18310547	0	-0.18310547	-9.181518570000001	-0.028710937500000002	-3.60202626	-0.061035156	-0.061035156	-0.061035156	-1.119726538	10.26416034	1.002490216	-0.12207031	0.061035156	0.18310547	4.539917032	8.79990216	-0.47492675720000005	0	-0.24414062	0.18310547	1549640911.952
-8.994897660000001	-3.178540036	-2.4153076080000004	-0.24414062	0.61035156	0.4272461	5.973071580000001	-7.646679712	1.2082519568	0.24414062	0.24414062	0.12207031	7.686157248	8.290283246000001	1.4810058900000003	0.36621094	0.36621094	-0.30517578	-9.175537140000001	-0.1674804712	-3.69533696	-0.061035156	-0.24414062	-0.061035156	-1.1424560700000002	10.393359620000002	0.9797607428000001	-0.18310547	0.12207031	0.30517578	4.649975540000001	8.750854532	-0.47253417540000003	-0.18310547	-0.36621094	0.18310547	1549640911.992
-9.29277356	-2.769409146	-2.512207068	-0.48828125	0.7324219	0.61035156	5.79482428	-8.310620108	1.412817392	0.6713867	0.12207031	0.18310547	7.775878894000001	8.756836060000001	1.4558837860000002	0.36621094	0.9765625	-0.4272461	-9.145629892	-0.308642572	-3.6833741	-0.24414062	-1.159668	-0.18310547	-1.3661621400000001	10.57998004	0.9642089660000001	-0.30517578	0.061035156	0.36621094	4.633227536	8.706591754	-0.2045654254	-0.36621094	-0.91552734	0.061035156	1549640912.032
-9.71147464	-2.333959964	-2.6079101440000003	-0.79345703	0.48828125	0.79345703	5.458667032	-8.99728984	1.9032959260000002	1.0986328	-0.91552734	-0.18310547	7.755542032000001	9.19348143	1.547998004	0.061035156	0.61035156	0	-9.274829074000001	-0.5227783246000001	-3.4058349640000003	-0.24414062	-1.159668	-0.18310547	-1.6137939300000002	10.711572480000001	1.030004892	-0.4272461	-0.18310547	0.24414062	4.663134784	8.633618210000002	-0.3612792932	-0.4272461	-0.91552734	-0.061035156	1549640912.072
-9.683960160000002	-2.16408696	-3.00627446	-0.9765625	0.24414062	0.9765625	4.894018570000001	-9.749755890000001	1.9391846040000003	1.0986328	-1.3427734	-0.5493164	8.57380342	9.53442392	1.644897464	-0.8544922	0.9765625	1.0375977	-9.445898560000002	-0.833813498	-3.0433594240000006	-0.36621094	-1.7700195	-0.24414062	-1.9690917540000001	10.601513579999999	1.0886230432000001	-0.4272461	-0.91552734	0	4.32817392	8.74606929	-0.3349609424	-0.6713867	-1.0375977	-0.24414062	1549640912.112
-9.93039586	-2.0564209260000004	-3.4393310700000006	-1.5258789	0.5493164	0.91552734	4.0602050720000005	-10.416088760000001	1.51330571	1.0986328	-1.3427734	-0.5493164	8.90996106	9.228173920000001	1.5360351440000002	-1.2207031	2.4414062	2.4414062	-9.862207460000002	-1.0563232428000002	-2.578002896	-1.3427734	-3.2348633	0	-1.9535400360000001	10.66252446	1.4558837860000002	-0.30517578	-1.953125	-0.12207031	3.6235596040000004	9.322680710000002	-0.5909667932	-1.2817383	0	-0.5493164	1549640912.152
-10.157690200000001	-1.9571288940000002	-4.130786240000001	-2.319336	0.18310547	0.18310547	2.8734864200000003	-10.562036240000001	1.184326178	0.8544922	-0.79345703	-0.7324219	9.180322480000001	8.57858876	1.2513183900000002	0	4.0893555	3.6010742	-10.50461412	-1.197485324	-1.4929687500000002	-1.3427734	-3.2348633	0	-0.923535144	11.03576628	2.1066650360000003	-0.30517578	-2.0141602	-0.30517578	2.446411142	10.1660643	-0.9929199280000001	-1.2207031	-0.4272461	-1.5258789	1549640912.192
-9.4004393	-1.738207968	-4.527954074	-2.9907227	-0.5493164	-0.4272461	1.9894287140000002	-10.1660643	0.7871582068	0.18310547	-1.8920898	0.61035156	9.31191394	7.850048920000001	1.1747558900000001	1.7089844	4.333496	3.90625	-10.556054320000001	-1.2895996400000003	-0.0861328125	-2.0141602	-3.6621094	0.061035156	0.33256836060000006	10.991503600000001	2.5098144959999997	-0.61035156	-1.4038086	-0.91552734	2.77419429	10.90417482	-2.1975829680000003	-0.79345703	-0.8544922	-2.5024414	1549640912.232
-8.155102340000001	-1.449902356	-4.34851088	-3.7231445	-0.7324219	-0.48828125	1.9894287140000002	-10.1660643	0.7871582068	0.18310547	-1.8920898	0.61035156	9.07146016	6.986327880000001	1.2010742212	2.8686523	3.8452148	3.90625	-9.35258786	-0.965405252	0.07177734424	-3.6621094	-1.5869141	0.12207031	1.2417480040000002	10.461548020000002	2.48229982	-0.91552734	-0.48828125	-1.7089844	3.7695067900000003	9.553564300000001	-1.945166034	-0.30517578	0.61035156	-2.8076172	1549640912.272
-7.198071580000001	-1.5276611420000001	-4.592553714000001	-4.4555664	-0.36621094	-1.0375977	1.5527832460000002	-7.609594748	0.2619873004	0.061035156	-2.5634766	2.0751953	8.32617212	5.459863220000001	1.1556152160000002	4.5166016	3.7231445	3.4179688	-8.93867212	-0.33137207460000007	0.16389160340000003	-3.6621094	-1.5869141	0.12207031	1.414013678	9.39685054	1.9487548920000002	-1.159668	0.36621094	-2.2583008	4.329370108	8.3967527	-1.178344748	0.61035156	1.3427734	-2.5634766	1549640912.312
-7.580884080000001	-1.8602295320000002	-4.860522464000001	-4.272461	-0.48828125	-1.5258789	1.6712158540000002	-7.834497300000001	-0.531152356	0	-3.3569336	3.1738281	7.46245108	4.274340854	0.8374023560000001	6.958008	3.2958984	2.1362305	-8.954223740000002	0.17465820680000002	0.9570312500000001	-4.333496	-2.5634766	0.30517578	1.3996582460000002	8.61328125	1.5085204680000002	-1.5258789	1.2207031	-2.319336	4.374829074	8.403930710000001	-0.37683107	0.61035156	1.3427734	-2.5634766	1549640912.351
-8.212524460000001	-2.19399411	-5.470629892	-4.699707	-1.159668	-1.4648438	1.9894287140000002	-8.539111420000001	-1.3805175720000002	1.8310547	-4.333496	4.699707	7.082031250000001	3.9860351440000006	0.5443115216000001	7.8125	2.8686523	0.36621094	-9.064282248	0.9821533540000001	0.9307128600000001	-4.9438477	-1.4648438	0.4272461	1.2501221040000001	8.83698732	1.312329074	-1.8310547	2.0751953	-2.0751953	3.9417724640000005	8.864501800000001	-0.250024411	0.061035156	2.9296875	-1.4038086	1549640912.392
-8.539111420000001	-2.6605469240000006	-5.5543701080000005	-4.333496	-0.8544922	-0.9765625	2.06120607	-9.191088760000001	-1.8662109620000003	2.8686523	-5.432129	5.554199	7.1250978400000005	3.98723143	0.4844970746000001	7.5683594	1.8310547	-1.4648438	-9.293969748	1.43076178	1.3649658540000003	-4.9438477	-1.4648438	0.4272461	1.27763678	9.02241214	0.8170653959999999	-1.2817383	3.2958984	-1.6479492	4.130786240000001	9.0176268	-0.385205072	0	3.2958984	-0.8544922	1549640912.431
-8.58217752	-2.3028564300000003	-5.70390625	-3.9672852	-0.8544922	-0.6713867	2.19638678	-9.89091754	-2.56484375	3.7231445	-7.2021484	6.286621	8.372826980000001	4.482495108	0.15192871400000002	6.286621	1.953125	-1.953125	-9.103759980000001	1.96430661	1.51928714	-4.8828125	-1.0986328	0.36621094	0.2930908246	9.52604982	0.4821044928	-0.79345703	4.5776367	-1.0986328	3.5386230040000006	9.35258786	-0.729736322	0.18310547	3.2958984	-0.30517578	1549640912.471
-8.400341754000001	-1.8410888580000002	-5.7098876800000005	-4.0893555	-1.0986328	-0.6713867	2.78017572	-9.992602340000001	-2.8136719240000003	3.90625	-7.9956055	6.8359375	10.1481205	5.099780252	-0.36845702880000003	4.9438477	3.479004	-1.2207031	-8.979345746000002	2.1138427520000005	1.641308606	-4.3945312	-1.4038086	0.36621094	-0.9115722840000001	9.72702626	0.27275390380000003	-1.0986328	4.5166016	-0.30517578	1.7944336060000001	9.941162140000001	-1.488183606	-0.12207031	2.8076172	-0.5493164	1549640912.511
-8.14672824	-1.851855432	-5.78166484	-3.9672852	-1.0986328	-0.7324219	3.5027344240000007	-10.04523912	-2.8423827880000005	3.90625	-7.9956055	6.8359375	10.936474640000002	5.477807608000001	-0.41511232	4.8217773	4.0283203	-0.30517578	-9.024804712	1.8841552520000002	1.88774411	-4.3945312	-1.4038086	0.36621094	-1.588671924	9.85502896	0.21652832460000004	-1.7089844	4.272461	0.36621094	1.56354982	9.9698732	-1.39606929	-0.79345703	1.8920898	-1.159668	1549640912.551
-8.068969748	-1.738207968	-5.89650908	-3.6621094	-0.79345703	-0.61035156	4.3724366	-10.151709260000002	-2.807690396	2.9907227	-7.3242188	6.8969727	11.083617720000001	5.770898560000001	-0.12321777160000001	5.004883	4.333496	0.48828125	-9.132470746000001	1.943969748	2.312426718	-4.272461	-1.5869141	0.18310547	-1.8004150360000002	9.961499100000001	0.2990722644	-2.1362305	3.90625	1.159668	2.38540036	9.479394568	-0.9127685700000001	-0.79345703	1.8920898	-1.159668	1549640912.591
-8.11203624	-1.56953125	-6.12021466	-3.479004	-0.8544922	-0.61035156	5.6165769800000005	-9.834692000000002	-2.818457068	2.9907227	-7.3242188	6.8969727	10.633813400000001	6.02929712	0.1064697284	4.333496	4.5166016	1.0986328	-9.220996106000001	2.1509277160000004	2.75983876	-3.7841797	-1.4038086	0.061035156	-1.667626996	9.884936600000001	0.36965332460000005	-2.0141602	3.6621094	1.5869141	2.159301718	9.5870607	-0.885253894	-0.5493164	3.7231445	-0.36621094	1549640912.631
-8.10246556	-1.435546924	-6.46713858	-3.3569336	-0.91552734	-0.48828125	6.278125	-9.100170926	-2.454785144	0.79345703	-6.286621	2.8686523	9.87177716	6.159692392	0.16389160340000003	3.1738281	4.0283203	1.4648438	-9.297558606	2.0899170320000002	3.063696286	-3.7841797	-1.4038086	0.061035156	-1.3075439300000002	9.789233426000001	0.4426269568000001	-1.8310547	3.479004	1.953125	1.2608886780000002	9.991405760000001	-1.18671875	-0.6713867	3.7841797	-0.30517578	1549640912.671
-7.92661142	-1.246533246	-6.9073732	-3.1738281	-1.0375977	-0.30517578	6.067577880000001	-8.521167032000001	-1.7513672120000003	-0.9765625	-5.493164	0.7324219	9.212622300000001	6.0831298920000005	0.3194091754	2.319336	3.6010742	1.4648438	-9.370532248	1.774096646	3.3531983800000003	-3.479004	-1.3427734	0.12207031	-0.954638678	9.816748200000001	0.6220702880000001	-1.7700195	3.479004	1.953125	1.3637695680000002	10.106250000000001	-1.276440396	-0.6713867	3.7841797	-0.30517578	1549640912.711
-8.263964660000001	-0.7955322480000001	-6.9958985600000005	-3.2958984	-1.4038086	0	5.5723143	-8.421875	-1.161596646	-0.9765625	-5.493164	0.7324219	8.577392572	5.962304712	0.2380615216	1.8310547	3.112793	1.0375977	-9.338232428000001	1.490576178	3.3675537140000005	-3.7231445	-1.0986328	0.8544922	-0.833813498	10.0213134	0.729736322	-1.6479492	3.2958984	1.953125	1.7693115020000003	10.247412140000002	-0.9031982428000002	-1.6479492	3.2348633	-0.12207031	1549640912.751
-8.851342752	-0.20935058900000003	-7.2339601600000005	-3.9672852	-1.4038086	-0.36621094	5.084228240000001	-8.66950679	-0.477319339	-2.0751953	-3.479004	-0.6713867	8.05700679	6.036474640000001	0.1244140625	1.3427734	2.6245117	0.5493164	-9.926807100000001	1.003686502	3.476416034	-3.7231445	-1.0986328	0.8544922	-0.643603534	10.05720198	1.02761232	-1.3427734	2.5024414	1.6479492	3.1103514400000005	11.1015625	-0.1208251996	-2.380371	2.6855469	0.18310547	1549640912.791
-8.797509980000001	-0.24045410340000004	-6.41809056	-5.1879883	-2.319336	-0.61035156	4.7073974640000005	-9.34541034	0.3158203076	-2.1972656	-3.0517578	-1.2817383	7.795019568000001	6.506615920000001	0.07177734424	1.0986328	2.1362305	-0.18310547	-9.789233426000001	0.001196289038	3.7336182100000004	-4.0283203	-1.3427734	1.3427734	-0.7058105432	10.40891124	1.503735324	-1.3427734	2.746582	1.4038086	5.630932608000001	9.681567392	1.0802490020000002	-1.8310547	3.90625	1.3427734	1549640912.831
-8.46972644	-1.923632788	-4.230078076	-5.6152344	-0.8544922	-0.79345703	4.63801268	-9.612182608000001	1.189111322	-2.2583008	-2.8686523	-2.1972656	7.78544928	6.89780252	0.005981445288000001	0.9765625	1.953125	-0.91552734	-8.903979532000001	-0.6902587860000001	2.6964355040000005	-4.4555664	-1.3427734	1.3427734	-1.620971646	10.56921376	2.42607428	-0.5493164	3.0517578	1.5869141	6.924121106	9.39326178	0.6029296924	-2.2583008	6.225586	3.3569336	1549640912.871
-9.83110324	-2.8411866	-2.410522464	-4.5776367	-0.61035156	-1.0375977	4.254003894	-9.181518570000001	1.5121094240000001	-1.7700195	-2.746582	-3.540039	7.887134080000001	6.968384080000001	0.011962890380000002	1.2817383	2.0141602	-0.91552734	-9.6636232	-0.31103514400000004	2.528955072	-4.4555664	-1.3427734	1.3427734	-1.899707068	9.439917032	2.9237304320000006	-0.61035156	3.2958984	1.7089844	5.1978759000000005	9.49375	-0.92473143	-1.4038086	7.385254	3.7231445	1549640912.911
-10.6756839	-2.6306396760000004	-2.548095746	-4.8217773	-0.8544922	-2.0751953	3.63432608	-9.91245108	1.393676718	-1.0375977	-2.8686523	-4.272461	7.5796875	7.174145468000001	0.10527343750000001	1.953125	2.4414062	-0.5493164	-11.298950180000002	-0.8756836060000002	3.3412353240000003	-4.0283203	-1.6479492	1.5869141	-1.812377896	8.789135880000002	3.0876221040000003	-0.79345703	3.4179688	1.4648438	1.9583251800000003	10.20554164	-2.076757788	-0.8544922	7.3242188	3.2348633	1549640912.951
-9.76411142	-3.1761474640000005	-2.981152356	-3.6621094	-1.7089844	-1.5258789	3.0325927520000002	-11.09797374	0.955834964	-0.24414062	-2.8076172	-4.0283203	6.73151857	8.212524460000001	0.0693847644	2.1362305	2.380371	-1.2817383	-10.528539840000002	-1.1257080072	3.234765576	-3.90625	2.1362305	1.159668	-1.6544677520000002	10.4292482	3.29816893	-0.24414062	3.90625	1.3427734	1.982250998	8.936279254	-4.185815396000001	3.0517578	5.7373047	3.90625	1549640912.991
-8.430249100000001	-2.344726538	-2.0145507200000004	-3.6621094	0.12207031	-0.7324219	2.6892577880000004	-10.389770860000002	0.553881839	-0.24414062	-2.8076172	-4.0283203	6.536523560000001	8.73171376	0.0980957068	2.2583008	2.319336	-2.2583008	-9.103759980000001	-0.6376221040000001	2.185620108	-3.90625	2.1362305	1.159668	-1.874584964	10.541699280000001	3.1940917540000004	-0.30517578	5.6762695	1.2207031	2.5397216460000003	8.698217752000001	-1.679589856	5.2490234	6.5307617	4.638672	1549640913.031
-8.628832968000001	-1.2489257200000001	-2.3997558900000002	-3.3569336	0	-1.0375977	2.6031250000000004	-9.301147660000002	0.3194091754	0.18310547	-2.5024414	-4.5166016	6.607104532	8.51159694	0.35888672120000004	2.746582	3.3569336	-1.6479492	-8.535522660000002	-0.13757324280000002	2.0480469240000003	-3.8452148	0.6713867	0.9765625	-2.8902344240000004	8.948242212	2.5995362400000004	-1.0375977	5.6152344	1.159668	2.775390576	9.89929164	-1.068286142	6.713867	6.4697266	6.591797	1549640913.071
-8.63601088	-0.643603534	-3.0589112400000005	-3.540039	-0.061035156	-1.2207031	2.3937744600000004	-9.14204074	0.21533202880000002	0.61035156	-2.1972656	-4.3945312	6.12858876	8.69702176	0.594555661	2.6245117	3.6621094	-0.91552734	-8.871679712	-0.4330566394	2.422485324	-3.479004	-0.12207031	1.0986328	-3.4321533540000004	8.19816893	2.336352536	-0.79345703	3.7231445	1.0375977	4.322192392000001	11.35517572	-1.7346191100000001	7.9345703	6.1035156	4.638672	1549640913.111
-9.173144568	0.046655271600000006	-3.4692382200000003	-3.540039	0.4272461	-1.5869141	2.018139676	-9.021215560000002	-0.3194091754	1.3427734	-2.746582	-3.540039	5.050732428000001	9.00566394	0.5479003894	1.8310547	2.1972656	-0.91552734	-9.144433606	-0.8828613220000001	2.83879393	-3.479004	-0.12207031	1.0986328	-2.843579074	8.890820288	2.47033696	-0.12207031	3.0517578	0.7324219	2.368652356	12.72014128	-2.9727783540000003	5.126953	9.399414	4.272461	1549640913.151
-9.547582968	0.10048827880000001	-4.514794928000001	-4.333496	0.061035156	-1.5869141	2.2167236420000003	-8.38598642	-0.5957519568	1.6479492	-3.0517578	-2.319336	4.806689496	8.960205072	0.47971191100000005	1.2817383	0.91552734	-1.4038086	-8.947045926000001	-0.8960205072	2.8555420320000002	-3.540039	0.6713867	1.0375977	-2.018139676	9.297558606	2.74428714	0.36621094	3.2958984	0.36621094	0.8015136780000001	12.611278960000002	-0.6926513580000001	5.126953	9.399414	4.272461	1549640913.191
-9.322680710000002	-0.23686523560000003	-4.521972644000001	-5.126953	-1.5258789	-1.2817383	2.48588858	-8.246020468000001	-0.709399411	1.6479492	-2.8076172	-1.2207031	5.23854982	8.786743210000001	0.419897464	1.4648438	1.159668	-1.7700195	-8.706591754	-0.718969748	2.777783246	-3.7841797	0.48828125	1.0375977	-1.8829589660000003	9.44350589	2.9273192900000002	0.30517578	3.2348633	0.24414062	-1.227392572	11.20563948	-0.5802001800000001	3.2958984	1.953125	0.9765625	1549640913.231
-8.730517572	-0.571826178	-3.6056152160000003	-5.004883	-1.3427734	-0.79345703	2.6713134000000003	-8.07016574	-0.7895507788	1.8310547	-2.9907227	-0.36621094	5.851049820000001	8.797509980000001	0.6268554712000001	2.2583008	2.319336	-2.0141602	-8.5917482	-0.668725589	2.6940429320000003	-3.90625	0.12207031	1.0986328	-1.6592528960000001	9.60620108	2.983544928	-0.061035156	3.2348633	0.24414062	0.3828125	8.95661592	1.756152356	4.4555664	4.8217773	0.6713867	1549640913.271
-8.445800720000001	-0.678295926	-3.5302491000000003	-3.9672852	-0.30517578	-0.6713867	2.82922374	-7.98044429	-0.723754892	2.0751953	-3.2348633	0.36621094	6.3822019800000005	8.89919429	1.108959964	2.8076172	3.540039	-1.953125	-8.52954074	-0.57421875	2.6665283540000004	-3.9672852	-0.18310547	1.0986328	-1.414013678	9.555957068	2.8806639400000003	-0.4272461	3.540039	0.24414062	2.289697284	8.93029802	2.007373004	3.479004	4.0283203	0.12207031	1549640913.311
-8.56303714	-0.7512695288	-3.708496106	-4.272461	-0.30517578	-0.8544922	2.958422824	-7.964892572	-0.778784146	2.4414062	-3.6621094	0.79345703	6.71835962	8.9661866	1.5563721040000003	2.5634766	4.1503906	-1.5869141	-8.336938400000001	-0.24763183900000002	2.6390135800000003	-4.0893555	-0.24414062	1.159668	-1.670019568	9.43632788	2.5791992800000005	-0.6713867	3.7231445	0.36621094	4.11044928	8.771191394	1.07785643	1.8920898	4.5166016	-0.6713867	1549640913.351
-9.15639676	-0.8122802520000001	-3.1916992800000004	-4.0893555	0.061035156	-0.79345703	3.116332968	-8.00795926	-0.9295165740000001	2.4414062	-3.6621094	0.79345703	6.992309800000001	9.132470746000001	1.8913329680000002	1.953125	3.9672852	-1.0986328	-8.482885880000001	-0.10168457460000001	3.03020018	-4.0283203	-0.91552734	1.0375977	-2.026513678	9.4686277	2.369848642	-0.6713867	3.1738281	0.79345703	4.777978534	8.585766574	0.4091308606000001	0.6713867	3.2958984	-1.4038086	1549640913.391
-9.919628600000001	-1.738207968	-4.17265625	-3.6010742	-0.061035156	-1.3427734	3.14504393	-8.126391574000001	-1.156811502	2.5634766	-3.7841797	2.1362305	7.178930710000001	9.27961412	1.915258786	1.2817383	3.4179688	-0.4272461	-9.6385009	-0.0693847644	3.3472167540000006	-3.7841797	-1.2207031	0.91552734	-1.836303714	9.67558606	2.47871106	-0.61035156	2.9296875	1.159668	-0.3026611322	9.85622554	-1.119726538	0.6713867	3.2958984	-1.4038086	1549640913.431
-10.530933	-3.5601562500000004	-4.701416034	-2.4414062	-0.79345703	-1.6479492	3.0625	-8.967382788	-1.5779052520000003	2.5634766	-3.7841797	2.1362305	7.48398462	9.777270468000001	1.5456054320000001	0.79345703	3.3569336	-0.061035156	-11.016625900000001	0.11604003600000001	4.256396466	-3.7231445	-2.2583008	0.79345703	-1.35180661	10.4292482	2.633032248	-0.5493164	2.9907227	1.3427734	2.996704074	10.37421924	2.89382338	1.7700195	2.2583008	-0.9765625	1549640913.471
-10.3275634	-2.496655252	-4.359277356000001	-1.159668	-1.4648438	-0.79345703	3.14504393	-10.120605040000001	-2.165283246	2.746582	-4.699707	4.211426	7.923022660000001	10.309619600000001	1.0264160340000001	0.7324219	3.9672852	0.12207031	-10.73310504	0.763232428	3.9573242800000004	-3.6621094	-0.30517578	0.9765625	-0.7763915740000001	11.25947284	2.56484375	-0.61035156	3.6621094	1.4648438	3.70131839	12.40192842	1.2513183900000002	-1.8920898	-0.12207031	-2.0751953	1549640913.511
-8.42785643	-0.47492675720000005	-4.106860324	-3.7231445	-0.24414062	-0.9765625	3.58647464	-9.862207460000002	-2.204760782	1.8920898	-4.4555664	4.5166016	8.049829074	10.077538940000002	0.4438232428	0.8544922	4.699707	0.8544922	-9.54638678	0.6818847840000001	2.5337402160000004	-3.2958984	1.159668	1.0986328	-0.9223388580000002	11.05371106	1.9427734620000003	-1.0986328	4.5166016	1.3427734	2.646191394	9.10615216	-0.40314941100000007	2.0751953	2.8686523	-2.380371	1549640913.551
-7.921826080000001	-0.8421875000000001	-5.017236420000001	-2.6855469	1.4648438	-1.7700195	3.9118652160000003	-8.97695288	-1.4582763580000002	0.61035156	-3.2348633	3.540039	7.376318390000001	9.46145018	-0.21413574280000003	0.91552734	4.8217773	1.7089844	-9.54638678	0.6818847840000001	2.5337402160000004	-3.1738281	0.7324219	0.91552734	-1.3171142180000002	10.13496106	1.27763678	-1.7089844	4.699707	1.2207031	2.9057862400000003	10.245019960000002	-0.7416992212000001	-0.18310547	-0.12207031	-2.9296875	1549640913.591
-9.024804712	-0.6160888580000001	-6.56523462	-3.9672852	-1.3427734	-2.0141602	3.869995108	-9.594238220000001	-1.123315396	0.61035156	-3.2348633	3.540039	6.5664307100000014	9.35617662	-0.9187500000000001	0.6713867	4.211426	1.7089844	-9.331054712	0.729736322	2.7299316100000004	-3.6010742	0.12207031	0.91552734	-1.4702392180000001	10.101464660000001	0.8146728240000001	-1.7089844	4.211426	1.3427734	3.73122554	9.65285643	-0.38640135800000003	0.5493164	2.9296875	-2.319336	1549640913.631
-8.62524411	-0.7895507788	-5.626147660000001	-5.1879883	-0.4272461	-1.6479492	3.5984375	-9.888525360000001	-0.879272464	0.8544922	-4.3945312	0.5493164	6.342724640000001	9.231762680000001	-1.638916034	0.5493164	3.7231445	1.3427734	-9.406420926000001	0.3672607428	3.2239991	-3.8452148	0.18310547	1.0375977	-1.00129393	10.462744600000002	0.8541503600000001	-1.0986328	3.8452148	1.5258789	3.2706542540000005	9.69592302	-1.0515380890000001	0.61035156	1.8310547	-2.319336	1549640913.671
-8.57380342	-1.1328857428	-5.501733426	-4.4555664	0	-1.7700195	3.4381347840000003	-9.18630342	-0.34572753600000006	0.8544922	-4.3945312	0.5493164	6.604711960000001	8.524755890000002	-2.2621826080000003	0.8544922	3.2348633	1.4648438	-8.808276260000001	0.763232428	2.9632079680000003	-4.0893555	0.061035156	1.0986328	-0.5574707068000001	10.09428714	1.191503894	-0.61035156	4.1503906	1.159668	2.95363768	10.16726088	-0.729736322	-0.30517578	1.0375977	-2.5024414	1549640913.711
-8.39077176	-1.315917932	-5.58308107	-4.0893555	-1.4038086	-1.7700195	3.4381347840000003	-9.18630342	-0.34572753600000006	0.6713867	-5.432129	-0.4272461	6.968384080000001	7.68735324	-2.4392334260000004	1.7089844	3.7841797	1.6479492	-8.328564300000002	1.5204834260000002	2.7765869600000004	-4.4555664	0.30517578	1.0986328	-0.39836425720000007	9.521264480000001	1.0108642572	-0.79345703	4.638672	0.91552734	2.64738768	9.697119110000001	-0.11723633180000001	0.30517578	2.5024414	-2.319336	1549640913.751
-7.467236420000001	-1.2704589660000003	-5.132080072	-4.333496	-0.9765625	-1.5258789	3.4166014400000004	-7.786645468000001	0.717773462	0.7324219	-4.272461	-1.2817383	7.11672374	7.242334260000001	-2.3423339660000004	2.319336	4.638672	1.5258789	-8.18022464	1.975073282	2.702417032	-4.4555664	0.18310547	1.2207031	-0.26796875000000003	9.180322480000001	0.379223642	-1.0986328	4.638672	0.9765625	2.70600589	9.08342302	-0.3194091754	0.24414062	3.0517578	-1.8920898	1549640913.791
-7.625146760000001	-1.293188498	-5.676391574	-3.9672852	-0.4272461	-1.5869141	3.4166014400000004	-7.786645468000001	0.717773462	0.7324219	-4.272461	-1.2817383	7.05690944	7.115527160000001	-2.1509277160000004	2.319336	4.8217773	1.4648438	-8.18022464	1.975073282	2.702417032	-4.272461	-0.18310547	1.159668	-0.28471679320000004	9.034375	0.09450683900000001	-1.2207031	4.5776367	1.2207031	2.172460962	9.314306610000001	-0.1495361322	0.48828125	3.7231445	-1.8310547	1549640913.83
-7.774682608000001	-1.3829101440000002	-6.1477295320000005	-3.3569336	-0.24414062	-1.4648438	2.8579346040000004	-7.722045926000001	1.276440396	0.61035156	-3.6010742	-0.7324219	6.9492432100000014	7.311718750000001	-1.988232428	2.0751953	4.211426	1.4648438	-8.5917482	2.45	3.0828369600000003	-3.9672852	0.12207031	1.0986328	-0.42707518000000005	9.130077880000002	0.06340332068	-0.91552734	4.5166016	1.4648438	1.8937255400000002	9.42197284	-0.2823242212	0.18310547	3.9672852	-1.4038086	1549640913.87
-8.576196580000001	-1.580297824	-6.014941394000001	-3.112793	-0.61035156	-1.2817383	2.9033935700000004	-8.134765380000001	1.459472644	0.61035156	-3.6010742	-0.7324219	6.998290740000001	7.741186600000001	-1.847070288	1.7700195	3.6010742	1.4038086	-8.829809800000001	2.6198730040000004	3.052929712	-3.6010742	0.24414062	0.91552734	-0.6053222644	9.630126800000001	0.03947753894	-0.5493164	4.1503906	1.5869141	1.3242920320000002	9.847851440000001	-0.659155252	0.18310547	3.9672852	-1.4038086	1549640913.911
-9.026000900000001	-0.9977050720000001	-6.123803420000001	-2.6855469	-1.0375977	-0.7324219	3.0732665740000003	-8.730517572	1.6891601440000001	0.24414062	-2.5024414	0.5493164	7.032983426	8.25678714	-1.81357428	1.5869141	2.9296875	1.3427734	-8.829809800000001	2.6198730040000004	3.052929712	-3.2958984	-0.36621094	0.91552734	-0.794335962	10.072753600000002	0.20217285340000002	-0.12207031	3.6010742	1.5258789	1.2417480040000002	10.412500000000001	-0.19020996400000004	-0.6713867	2.0751953	-1.6479492	1549640913.95
-8.56303714	-0.1997802716	-6.095092752000001	-2.5024414	-0.12207031	-0.5493164	3.1964844240000003	-9.09179712	1.7944336060000001	0.24414062	-2.5024414	0.5493164	7.072461060000001	9.00805661	-1.5767089660000002	1.5869141	2.380371	1.2207031	-8.808276260000001	1.987036142	3.487182608	-2.9907227	-0.061035156	0.8544922	-0.86850589	10.79292032	0.49645996400000003	-0.12207031	2.5024414	1.0986328	1.7681152160000002	10.64816942	-0.423486322	-1.7089844	0.91552734	-1.6479492	1549640913.99
-8.27233876	0.01315917932	-6.463549820000001	-2.5634766	-0.5493164	0.061035156	3.3089355040000004	-8.826220746	1.7860596040000003	0.36621094	-2.4414062	0.79345703	6.932495108000001	9.338232428000001	-1.0969971040000002	1.6479492	2.2583008	1.2207031	-8.383593750000001	2.215527356	3.063696286	-2.8076172	-0.5493164	0.61035156	-1.544409146	10.778564300000001	1.1711669928000001	-0.061035156	2.8686523	1.159668	2.78017572	10.02250998	-0.288305661	-1.7089844	0.91552734	-1.6479492	1549640914.03
-8.59414038	-0.1256103534	-6.1728514400000005	-2.8686523	-0.7324219	0.36621094	3.5135009000000004	-8.630029254	1.6664307100000002	0.30517578	-2.1362305	0.79345703	6.453979532000001	9.253295926000002	-0.346923822	1.8310547	2.0141602	1.2207031	-8.383593750000001	2.215527356	3.063696286	-2.9296875	-1.3427734	0.7324219	-1.623364218	10.3790036	1.3111327879999999	-0.48828125	1.7700195	0.9765625	4.285107428	9.791625900000001	-0.132788089	-2.2583008	1.0986328	-0.30517578	1549640914.07
-9.399243210000002	-1.2010742212	-5.002880890000001	-3.90625	-1.8920898	0.30517578	3.7072998200000002	-9.125292932	1.388891574	0.48828125	-1.8310547	1.0375977	5.9371826080000005	9.360961960000001	0.5598632788000001	1.7089844	1.8310547	0.9765625	-10.02011682	1.0347900360000002	3.24194339	-2.4414062	-1.5258789	0.79345703	-1.7035155760000003	10.2844973	1.8159667540000002	-0.48828125	0.79345703	0.9765625	5.865405252	9.212622300000001	0.5335449280000001	-2.746582	1.0375977	1.2207031	1549640914.11
-9.941162140000001	-2.56245108	-3.5481933900000002	-4.3945312	-0.36621094	0	4.070971646	-10.21511232	0.90678714	0.91552734	-1.7700195	1.0986328	5.425170926000001	9.82153354	1.0575195288	1.0375977	1.159668	0.4272461	-11.28698732	-1.091015625	4.09011232	-1.953125	-2.9296875	0.7324219	-1.3972655760000001	10.55126996	2.6760987400000005	0.061035156	0.61035156	0.91552734	6.621460160000001	8.742480432	0.855346646	-2.1972656	2.0141602	3.6621094	1549640914.15
-10.315600540000002	-3.093603534	-2.56245108	-1.8920898	1.5258789	-0.5493164	4.521972644000001	-10.34909694	0.24045410340000004	1.3427734	-1.6479492	0.36621094	5.22180162	10.01652806	1.3242920320000002	0.4272461	0.12207031	-0.12207031	-10.96398912	-1.227392572	3.00627446	-2.0751953	-0.4272461	0.5493164	-1.19270018	10.83359424	3.859228534	0.48828125	1.5258789	0.61035156	5.1356689300000005	9.92919928	-0.02990722644	-1.159668	3.540039	5.1879883	1549640914.19
-10.97595198	-2.1616942900000002	-2.8447753600000003	-2.1362305	-0.12207031	-1.0986328	4.667919928	-9.78444838	-0.339746106	1.4038086	-0.9765625	-1.0375977	5.388086060000001	9.613378894	1.701123004	0.79345703	0.24414062	-0.12207031	-10.57998004	-0.954638678	2.70839856	-2.319336	-0.30517578	0.7324219	-1.464257788	9.936376800000001	4.2061523560000005	0.12207031	2.2583008	0.36621094	1.9858398560000001	12.305028960000001	-0.2260986322	0.30517578	4.0283203	4.8217773	1549640914.23
-9.97465854	-1.756152356	-2.6713134000000003	-2.4414062	-1.3427734	-0.8544922	4.286303714000001	-9.77128894	-0.7775878600000001	1.4038086	-0.9765625	-1.0375977	5.310326980000001	9.485375900000001	2.0097655760000004	1.0986328	1.5258789	-0.12207031	-9.368139480000002	-0.9737792932	2.566040036	-2.1362305	0.48828125	1.0375977	-1.971484424	9.35258786	3.8329101440000004	-0.36621094	2.1972656	0.18310547	0.6747070288	10.765404860000002	-2.2250976440000003	3.6621094	3.479004	5.6762695	1549640914.27
-8.461352340000001	-0.976171875	-1.8817626800000002	-2.9296875	-0.30517578	-0.5493164	3.6642334260000005	-9.145629892	-0.9486572480000001	1.0375977	-0.24414062	-2.0751953	4.760034146000001	9.578686600000001	2.003784146	0.8544922	2.0751953	-0.4272461	-9.368139480000002	-0.9737792932	2.566040036	-2.0141602	0.61035156	0.9765625	-2.178442392	9.38129892	3.3759277160000005	-0.48828125	2.2583008	0.061035156	1.15441893	10.082324280000002	-0.35529785340000003	4.3945312	3.3569336	4.760742	1549640914.31
-8.45417482	-0.7381103240000001	-2.471533246	-2.5024414	0.6713867	-1.0986328	3.160595746	-8.14792482	-0.953442392	0.79345703	-0.79345703	-3.2958984	4.286303714000001	9.096582068	1.7190673920000001	0.30517578	1.2207031	-0.48828125	-8.62524411	-0.7907471040000001	2.6126952880000003	-2.0751953	-0.36621094	0.6713867	-2.5134033540000003	8.798706070000001	3.237158246	-0.4272461	2.0141602	-0.12207031	0.9606201080000001	10.43642572	-1.1735596040000003	5.3710938	3.479004	5.493164	1549640914.35
-8.81066893	-1.2034667932	-3.3567871400000002	-2.1972656	-0.9765625	-1.4038086	2.778979532	-7.950537140000001	-0.9977050720000001	0.79345703	-0.79345703	-3.2958984	4.1331787140000005	8.907568390000002	1.3446288940000002	0	0.4272461	-0.61035156	-8.705395468	-0.7440917932000001	2.6713134000000003	-1.953125	0.4272461	0.6713867	-2.45	8.66352536	3.2180175720000004	-0.30517578	1.2817383	-0.18310547	1.6867675720000002	10.863500900000002	-1.159204074	5.3710938	3.479004	5.493164	1549640914.39
-8.78076178	-1.42836911	-2.471533246	-2.0141602	-0.061035156	-0.7324219	2.45	-8.059399460000002	-1.183129892	0.9765625	-2.2583008	-3.1738281	4.1786376800000005	8.94465306	1.1101562500000002	0.12207031	0.061035156	-1.0375977	-8.705395468	-0.7440917932000001	2.6713134000000003	-1.8310547	0.061035156	0.4272461	-1.9930175720000003	8.968579074	3.408227536	-0.24414062	1.2817383	-0.48828125	1.9930175720000003	11.379101440000001	0.794335962	5.92041	7.019043	3.479004	1549640914.43
-8.61447734	-0.8577392572	-2.6222655759999998	-1.5258789	0.91552734	-0.5493164	2.44401857	-8.06538089	-1.268066394	0.8544922	-2.8686523	-2.5634766	4.487280252000001	8.978149460000001	1.0288086060000001	0.4272461	0.36621094	-1.3427734	-8.557055710000002	-0.516796875	2.8878417540000005	-1.7089844	0.5493164	0.30517578	-2.050439496	9.027197480000002	3.58049321	-0.24414062	1.4038086	-0.6713867	-0.6675292932	10.9735598	-0.539526358	3.2958984	2.5024414	2.0751953	1549640914.471
-8.585766574	-0.6747070288	-3.0469483800000003	-1.4038086	0.18310547	-0.7324219	2.65576178	-8.00676268	-1.1771484620000001	0.5493164	-2.6245117	-1.7700195	4.738500900000001	8.968579074	1.0958007788	0.6713867	0.7324219	-1.3427734	-8.354882788000001	-0.5096191394	2.906982428	-1.4038086	0.4272461	0.24414062	-2.47871106	8.875268570000001	3.617578076	-0.30517578	0.9765625	-0.6713867	-0.4904785144	9.63969748	0.846972644	2.8076172	0.24414062	0.91552734	1549640914.511
-8.87407248	-0.6854736419999999	-2.9045898560000003	-1.2817383	0.5493164	-0.48828125	2.8806639400000003	-7.89790036	-0.9295165740000001	0.12207031	-1.6479492	-0.8544922	4.7995117800000004	8.81665036	1.2907959260000001	0.61035156	0.36621094	-1.159668	-8.354882788000001	-0.5096191394	2.906982428	-1.0375977	0.18310547	0.24414062	-2.573217752	8.647973740000001	3.53742662	-0.18310547	0.36621094	-0.61035156	0.5610595746000001	8.607299820000001	1.62575679	3.3569336	-0.61035156	0.18310547	1549640914.55
-9.00686052	-0.540722644	-2.8854492800000004	-0.48828125	0.8544922	-0.12207031	3.0014891200000005	-7.911059800000001	-0.540722644	-0.24414062	-0.4272461	0.18310547	5.023217752000001	8.65634784	1.5396240020000003	0.4272461	-0.061035156	-1.0375977	-8.406323380000002	-0.702221646	2.8806639400000003	-0.7324219	-0.12207031	0.12207031	-2.38540036	8.502026260000001	3.6080077880000005	0.061035156	0	-0.5493164	2.418896466	8.155102340000001	0.7668212860000001	2.2583008	-5.92041	0.6713867	1549640914.59
-9.33464357	0.5239746106000001	-3.20007338	0.12207031	2.746582	0.12207031	3.0230224640000003	-8.365649460000002	-0.14714355040000002	-0.4272461	0.36621094	1.159668	5.342626800000001	8.6599366	1.6353271760000003	0.24414062	-0.24414062	-0.8544922	-8.939868210000002	-0.9331054712000001	3.3508057100000004	-0.48828125	-0.36621094	0.18310547	-2.16767572	8.630029254	3.785058606	0.36621094	-0.30517578	-0.36621094	7.683764480000001	8.18022464	-0.22490234620000002	2.2583008	-5.92041	0.6713867	1549640914.63
-11.05371106	2.051635782	-4.859326080000001	-0.7324219	1.159668	-0.30517578	3.007470746	-9.177929712000001	0.1124511682	-0.12207031	0.36621094	2.1972656	5.65246556	8.8979982	1.6496826080000002	0.24414062	-0.30517578	-0.8544922	-8.939868210000002	-0.9331054712000001	3.3508057100000004	-0.4272461	-0.6713867	0.30517578	-1.7800780760000001	9.14802266	4.012353534	0.5493164	-0.4272461	-0.12207031	8.302246106	8.65515126	-0.5024413940000001	0.24414062	0.4272461	-0.8544922	1549640914.67
-11.36115764	0.47971191100000005	-5.394067392	-2.746582	-0.30517578	-0.5493164	3.15102536	-9.941162140000001	0.0861328125	0.18310547	-0.12207031	2.9907227	5.991015380000001	9.03916034	1.638916034	0.48828125	-0.36621094	-0.79345703	-9.687548920000001	-1.73701178	3.50991214	-0.30517578	-0.4272461	0.61035156	-1.3111327879999999	9.610986420000001	4.29108876	0.61035156	-0.18310547	0.061035156	3.9429687500000004	8.8896241	-0.849365216	-0.061035156	3.479004	-1.8920898	1549640914.71
-9.999779860000002	-1.96669928	-4.5327391200000005	-1.6479492	-1.8310547	-0.18310547	3.15102536	-9.941162140000001	0.0861328125	0.18310547	-0.12207031	2.9907227	6.38698732	9.517675720000002	1.752563498	0.7324219	0.24414062	-1.0375977	-9.687548920000001	-1.73701178	3.50991214	-0.5493164	-2.0751953	0.48828125	-1.046752896	10.34311502	4.254003894	0.5493164	0.24414062	0.4272461	2.879467752	10.243823380000002	0.061010742800000003	-0.061035156	3.479004	-1.8920898	1549640914.75
-9.697119110000001	-3.5721191100000005	-3.39746106	0.48828125	0.91552734	0.5493164	3.15102536	-9.941162140000001	0.0861328125	0.18310547	-0.12207031	2.9907227	6.737500000000001	9.89929164	1.9044922120000003	0.9765625	1.0986328	-1.159668	-10.17683058	-1.4223876800000002	3.905883786	-0.79345703	-0.061035156	0.7324219	-0.9199462860000001	10.71994658	4.062597644	0.30517578	0.8544922	0.79345703	5.11652806	11.248705580000001	-0.3959716754	-2.9907227	-2.6855469	-2.1972656	1549640914.79
-9.154003894	-2.433251996	-3.803002896	0.12207031	-1.6479492	0.48828125	3.7599366	-10.66611322	0.096899411	0.24414062	0	3.2958984	7.04255342	9.935181200000002	2.127001996	0.9765625	1.7089844	-0.6713867	-9.228173920000001	0.057421875000000004	2.31481929	-0.8544922	-0.5493164	0.8544922	-1.4367432100000002	10.394556200000002	3.4728271760000005	0.12207031	1.5258789	1.0375977	2.9727783540000003	10.3275634	-0.592163089	-1.159668	0.30517578	-1.6479492	1549640914.83
-7.90388179	-1.9367920320000003	-3.652270468	0.6713867	1.0375977	-0.18310547	3.611596646	-8.274731430000001	-0.04306640576	0.8544922	-1.2817383	1.7089844	7.013842752000001	9.595434800000001	2.045654254	0.4272461	2.1972656	0.48828125	-9.228173920000001	0.057421875000000004	2.31481929	-0.8544922	0.48828125	0.79345703	-2.144946286	9.408813400000001	2.55048822	-0.30517578	1.7089844	1.159668	2.746679712	9.516479532	-1.8937255400000002	-1.159668	0.30517578	-1.6479492	1549640914.87
-8.943457068	-1.9774658540000003	-4.776782248000001	0.12207031	-0.30517578	-0.18310547	3.458471646	-7.93139676	-0.1244140625	0.4272461	-1.4648438	0.24414062	6.184814300000001	9.697119110000001	1.4391357820000001	-0.5493164	1.2817383	1.5258789	-9.557153060000001	0.417504892	2.286108426	-0.6713867	-1.159668	0.5493164	-2.4488037140000003	9.15161142	1.9176513580000003	-0.30517578	1.2207031	1.0986328	2.4930663940000004	9.931591460000002	-1.013256839	-0.12207031	1.5869141	-2.380371	1549640914.91
-8.901586960000001	-1.701123004	-4.398754892	-0.48828125	-0.36621094	0.4272461	3.282617212	-8.432641574	-0.20935058900000003	0.24414062	-0.91552734	0.48828125	5.707495108000001	10.47111772	0.778784146	-1.159668	0.4272461	1.7089844	-9.290380890000002	0.8170653959999999	2.5947509	-0.61035156	0.5493164	0.36621094	-2.3351562500000003	10.1828125	1.6712158540000002	-0.061035156	1.159668	1.2817383	1.745385782	9.77368161	-1.1556152160000002	-0.79345703	0.4272461	-2.1362305	1549640914.95
-8.6348143	-1.4582763580000002	-4.103271466000001	-0.18310547	0.5493164	0.79345703	3.24433606	-8.311816394000001	-0.0885253894	0.061035156	-0.91552734	0.48828125	5.82233876	10.55964308	0.0490478534	-1.3427734	0.48828125	2.0141602	-9.290380890000002	0.8170653959999999	2.5947509	-0.61035156	-0.4272461	0.061035156	-2.406933606	10.51298822	1.9930175720000003	-0.061035156	1.2817383	1.4648438	2.00258786	9.709082068	-1.6544677520000002	-0.61035156	-0.4272461	-2.1972656	1549640914.99
-8.375219748000001	-0.9283202880000001	-4.197778354	0.91552734	-0.24414062	0.18310547	3.311328076	-7.670605432000001	0.18422851440000002	0	-1.2817383	0	5.58308107	9.646875000000001	-0.419897464	-0.7324219	0.4272461	2.8686523	-8.609692392	0.7225586060000001	2.7418945679999998	-0.24414062	0.061035156	-0.061035156	-2.4870849640000006	9.66003444	2.29089357	-0.4272461	0.91552734	1.2817383	2.2382567900000003	9.46145018	-1.362573282	-0.48828125	-0.5493164	-2.746582	1549640915.03
-7.9792482	-0.7871582068	-3.8448730040000005	0.8544922	0.24414062	-0.30517578	3.4429199280000002	-7.4720217600000005	0.45578614200000006	0	-1.2817383	0	5.133276260000001	8.875268570000001	-0.37802735600000004	-0.12207031	0.4272461	3.2348633	-8.235253894000001	0.8254394568000001	3.0720702880000004	-0.18310547	-0.4272461	-0.061035156	-1.8650146760000001	8.735302520000001	2.080346646	-0.61035156	0.12207031	0.8544922	2.5337402160000004	9.04633786	-0.5132080072	-0.30517578	-0.36621094	-2.319336	1549640915.07
-8.30583516	-0.6005371106	-4.092504892000001	0.91552734	0.91552734	-0.18310547	3.3771241	-7.6646241	0.517993161	0	-1.159668	-0.4272461	4.510009784	8.430249100000001	-0.21054687500000002	-0.061035156	0.5493164	2.8686523	-8.235253894000001	0.8254394568000001	3.0720702880000004	0	-0.061035156	-0.12207031	-0.976171875	8.552270468000001	1.9738769960000002	-0.4272461	-0.061035156	0.4272461	2.76223143	9.015234620000001	-0.07775878600000001	-0.4272461	0.12207031	-1.7700195	1549640915.11
-8.73171376	-0.211743161	-4.7528564300000005	0.6713867	-0.18310547	0	3.24194339	-7.863207968	0.57421875	-0.61035156	0.12207031	-0.36621094	3.974072284	8.11083966	-0.095703125	-0.24414062	0.12207031	2.0141602	-8.38478984	0.9127685700000001	3.4656494600000003	0.18310547	0.18310547	-0.18310547	-0.52995607	8.750854532	1.88774411	-0.24414062	0.18310547	0.18310547	2.25859375	9.24611821	-0.500048822	-0.36621094	0.24414062	-1.4038086	1549640915.15
-8.769995108000002	-0.27155761780000004	-4.738500900000001	0.48828125	0.061035156	0.12207031	3.1916992800000004	-7.833300720000001	0.83022464	-0.61035156	0.12207031	-0.36621094	3.8711913940000002	8.041455072	-0.037084961060000005	-0.36621094	-0.30517578	1.0375977	-8.255590560000002	1.020434604	3.3866942900000003	0.48828125	0.5493164	-0.36621094	-0.668725589	8.957812500000001	1.8040038940000003	-0.061035156	-0.18310547	0	2.5636474640000007	9.42077626	-0.8673096040000001	-0.5493164	-0.61035156	-1.4648438	1549640915.19
-8.947045926000001	-0.516796875	-5.06508786	1.4038086	0.061035156	0.30517578	3.0864257200000003	-8.162280252	1.0419677520000001	-0.8544922	1.159668	0.061035156	4.011157248000001	8.383593750000001	-0.023925780760000005	-0.4272461	-0.61035156	0.18310547	-8.255590560000002	1.020434604	3.3866942900000003	0.79345703	0.48828125	-0.48828125	-0.985742212	9.35856929	2.044457968	0.12207031	-0.48828125	-0.12207031	3.38908696	9.30952176	-0.39238280760000005	-1.0375977	-0.12207031	-0.91552734	1549640915.23
-8.30942392	0.0837402356	-5.279223740000001	0.79345703	-1.0375977	0.36621094	3.0971923920000006	-8.80349092	1.0670898560000002	-0.48828125	0.8544922	0.18310547	4.2240966460000005	8.92551268	0.037084961060000005	-0.30517578	-0.9765625	-0.6713867	-8.52236322	0.693847644	3.53981929	0.5493164	-0.36621094	-0.4272461	-1.2704589660000003	9.957910340000002	2.3016601440000004	0.18310547	-0.91552734	-0.24414062	2.93569339	8.985326980000002	-0.5263671924000001	-1.3427734	0.36621094	-0.5493164	1549640915.27
-8.640795926000001	0.25839844240000004	-4.59375	0.48828125	0.48828125	0.8544922	3.1952880400000003	-8.851342752	0.784765625	-0.30517578	0.48828125	-0.061035156	4.49924321	8.93867212	0.2930908246	0	-1.0375977	-1.2817383	-9.206640380000001	0.41271972840000004	3.434545926	0.48828125	-0.061035156	-0.4272461	-1.032397464	9.941162140000001	2.5636474640000007	0.12207031	-1.159668	-0.6713867	2.300463858	9.615771760000001	-0.7716064300000001	-1.2207031	0.24414062	-0.061035156	1549640915.31
-10.272534440000001	0.4605712860000001	-5.58427716	0.18310547	-0.18310547	0.9765625	3.390283246	-9.61816394	0.34931639400000003	-0.48828125	0.91552734	-0.18310547	4.62604982	9.42436502	0.7285400360000001	0.12207031	-0.7324219	-2.0141602	-9.206640380000001	0.41271972840000004	3.434545926	0.48828125	-0.36621094	-0.48828125	-1.0072753600000002	10.297655760000001	2.5899658540000003	-0.12207031	-1.159668	-1.0375977	3.544604532	10.05839856	-0.24045410340000004	-1.6479492	-0.91552734	-0.061035156	1549640915.349
-11.245116820000002	-0.492871106	-5.589062500000001	-1.3427734	-1.5869141	0.12207031	3.6869628600000004	-10.759423920000001	-0.001196289038	-0.6713867	1.7089844	0.061035156	4.754052716	10.686450180000001	1.13647464	-0.24414062	-0.8544922	-3.2348633	-9.835888579999999	0.45578614200000006	3.6355224640000006	0.48828125	-0.79345703	-0.4272461	-1.4176025360000002	11.41857878	2.8698974640000006	0.061035156	-1.6479492	-0.6713867	5.40363768	10.19238318	0.6747070288	-2.5634766	-2.380371	1.0986328	1549640915.389
-10.639795320000001	-2.442822284	-4.282714856	-0.36621094	-2.5634766	-0.30517578	4.011157248000001	-11.11472194	-0.3014648462	-0.6713867	1.7089844	0.061035156	4.885644568	11.230761780000002	1.369750998	-0.61035156	-2.0141602	-3.9672852	-10.602710159999999	-0.8888427520000001	4.008764676	0.7324219	-1.0986328	-0.48828125	-1.2309814300000002	11.653051620000001	3.4369384000000003	0.36621094	-1.4038086	-0.48828125	7.028198380000001	10.081127700000001	1.867407248	-2.5634766	-1.5258789	3.0517578	1549640915.429
-9.0092527	-2.6402099640000003	-1.4750244600000002	0.8544922	-2.1362305	0.6713867	4.091308606	-9.749755890000001	-0.4342529254	-0.36621094	1.4038086	-0.9765625	5.4718260800000005	10.242626800000002	1.7106933900000003	-0.5493164	-2.319336	-3.7231445	-10.602710159999999	-0.8888427520000001	4.008764676	0.79345703	0.6713867	-0.48828125	-1.3290771760000002	10.13376448	3.71088858	0.18310547	-0.91552734	-0.79345703	5.3270751800000005	9.705493210000002	0.79194339	-1.7700195	0.12207031	5.6152344	1549640915.469
-8.13117662	-1.792041034	-0.0992919928	1.0986328	2.0751953	0.8544922	3.7838623200000003	-8.265161240000001	-0.6017333966	-0.36621094	1.4038086	-0.9765625	5.86660144	9.11572284	2.076757788	-0.5493164	-2.319336	-3.7231445	-9.325073380000001	-0.534741214	2.652172824	1.2207031	0.79345703	-0.48828125	-1.9966064300000002	8.23764676	3.5565673920000003	-0.12207031	-0.91552734	-0.9765625	1.84946286	11.6207518	1.2441405760000002	-1.7700195	0.12207031	5.6152344	1549640915.509
-10.613476440000001	-2.060009784	-2.8878417540000005	2.2583008	0.30517578	-0.36621094	3.208447284	-8.6001223	-1.0443603240000001	-0.36621094	2.5024414	-1.4038086	5.29836412	9.54399411	1.870996106	-0.8544922	-1.5258789	-1.8920898	-9.581079074	-1.4869873200000001	2.668920926	1.5869141	0.12207031	-0.4272461	-2.6354248200000003	8.36086412	3.60441893	0.12207031	-1.4648438	-0.79345703	-0.154321286	12.26435504	-0.18901367800000002	1.4038086	-3.6010742	4.4555664	1549640915.549
-9.486572480000001	-1.637719748	-2.910571286	1.3427734	-2.5634766	-0.12207031	2.624658246	-9.164770468	-1.622167932	0.061035156	2.2583008	-0.5493164	5.05791034	10.2773188	1.51928714	-1.159668	-2.6855469	-1.3427734	-9.581079074	-1.4869873200000001	2.668920926	1.5258789	1.2207031	-0.5493164	-2.721557608	9.637304712	3.6821777160000004	0.48828125	-1.2817383	-0.48828125	0.45339357	10.50461412	0.34453125	1.4038086	-3.6010742	4.4555664	1549640915.589
-8.23764676	-1.0180419928000002	-1.3649658540000003	1.5258789	0.91552734	0.30517578	2.5086182100000003	-8.21970198	-1.9571288940000002	0.061035156	2.2583008	-0.5493164	5.195483426000001	9.285595746	1.2895996400000003	-0.91552734	-2.6855469	-0.18310547	-8.797509980000001	-1.4618652160000003	2.306445288	1.7089844	0.30517578	-0.6713867	-2.83640126	8.96977536	3.7587402160000005	0.48828125	-1.4648438	-0.4272461	0.47851562500000006	9.908862319999999	1.2010742212	2.0141602	0.30517578	2.9296875	1549640915.629
-8.41708966	-0.416308606	-1.73701178	1.953125	0.91552734	0.061035156	2.483496106	-7.878759980000001	-2.183227536	0.061035156	1.7089844	-0.30517578	4.996899460000001	8.62524411	1.272851538	-0.48828125	-2.0751953	0.79345703	-8.65515126	-1.137670926	2.593554712	2.0141602	0.79345703	-0.48828125	-2.569628894	8.174243210000002	3.59484874	0.24414062	-2.0751953	-0.61035156	-0.1064697284	9.15878894	1.373339856	2.0141602	0.30517578	2.9296875	1549640915.669
-8.387182608000002	-0.19140625	-1.6748047120000003	1.7700195	1.0986328	0.24414062	2.4344482820000004	-7.954125900000001	-2.100683606	-0.18310547	1.6479492	-0.30517578	4.4489991	8.72333966	1.2716552520000002	-0.4272461	-1.8920898	1.0986328	-8.28908696	-1.129296875	2.3435302520000003	2.1362305	0.4272461	-0.48828125	-2.138964856	8.3536866	3.4692382200000003	0.36621094	-2.1362305	-0.5493164	-0.31701660340000004	8.334545926	0.4821044928	0.8544922	-1.7089844	-0.5493164	1549640915.709
-9.3489991	-0.12919922120000002	-1.9607177520000003	2.5634766	2.4414062	1.2817383	2.4296630400000003	-8.09528804	-1.9188476440000002	-0.48828125	1.953125	0.30517578	4.044653354	8.77238768	1.197485324	-0.48828125	-2.1972656	1.0986328	-8.323779254	-1.701123004	2.4811035340000003	2.0751953	0.30517578	-0.48828125	-1.8386962860000002	8.576196580000001	3.6307373200000006	0.61035156	-2.0751953	-0.4272461	-0.11843261780000001	8.24482428	-0.5443115216000001	0.5493164	-5.92041	-1.3427734	1549640915.749
-9.5703125	0.6651367212000001	-3.33046875	1.159668	1.3427734	0.61035156	2.4165038940000003	-8.541503894	-1.81118161	-0.30517578	1.5869141	0.48828125	4.031494110000001	8.829809800000001	1.28361821	-0.12207031	-2.0141602	0.8544922	-8.682665740000001	-1.8973144960000001	2.6880616	1.6479492	0.24414062	-0.4272461	-1.606616214	8.871679712	3.9046875	0.6713867	-1.7700195	-0.36621094	4.7253417540000004	8.049829074	0.31701660340000004	0.8544922	-4.699707	-0.79345703	1549640915.789
-10.54409146	0.1303955072	-2.9548339660000003	0.79345703	0.36621094	0.18310547	2.4344482820000004	-9.206640380000001	-1.7860596040000003	-0.18310547	0.9765625	0.5493164	4.232470746	9.206640380000001	1.579101538	0.30517578	-1.159668	0.36621094	-8.682665740000001	-1.8973144960000001	2.6880616	1.2817383	-0.5493164	-0.24414062	-1.435546924	9.39086911	3.8795653960000003	0.48828125	-1.7700195	-0.12207031	7.013842752000001	9.7318116	1.6185790740000001	0.8544922	-4.699707	-0.79345703	1549640915.829
-10.228271760000002	0.5790038940000001	-2.3483153960000003	0.8544922	0.61035156	0.4272461	2.5050292540000005	-9.329858426000001	-1.680786142	-0.24414062	0.30517578	0.30517578	4.355688400000001	9.559545926	1.909277356	0.4272461	-0.5493164	-0.061035156	-9.04753444	-1.5384277160000002	3.0026855040000004	1.2817383	-0.8544922	-0.30517578	-1.081445288	9.755737320000001	3.7683105040000004	0.4272461	-1.5258789	-0.18310547	8.750854532	8.332153060000001	1.149633786	-1.159668	-0.36621094	-0.8544922	1549640915.869
-10.49265126	0.10766601440000001	-3.210839856	0.18310547	0.8544922	0.24414062	2.7646241	-8.947045926000001	-1.1017822480000001	-0.6713867	0.8544922	0.24414062	4.5171875	9.8	2.0576172120000003	0.30517578	-0.5493164	-0.36621094	-9.398047120000001	-1.6520751800000002	3.025415036	1.159668	0.12207031	-0.36621094	-0.984545926	9.95432158	3.9046875	0.36621094	-1.159668	-0.24414062	1.7848632200000003	9.686352340000001	0.571826178	1.2207031	-1.6479492	-0.4272461	1549640915.909
-10.757030760000001	-1.808789038	-4.183422824	0.48828125	-1.159668	0.24414062	2.6784912140000006	-9.38847644	-0.7823730432	-0.61035156	1.0375977	0.4272461	4.8318116	10.217504500000002	2.159301718	0.36621094	-0.4272461	-0.61035156	-9.398047120000001	-1.6520751800000002	3.025415036	0.7324219	-0.91552734	-0.30517578	-1.137670926	10.33474092	3.9154540740000003	0.18310547	-1.0986328	-0.18310547	6.1728514400000005	9.852636780000001	0.2930908246	1.2207031	-1.6479492	-0.4272461	1549640915.949
-9.48776857	-1.3924804320000002	-3.1127441100000004	0.9765625	-0.48828125	0.79345703	2.45	-9.97705072	-0.8230468750000001	-0.18310547	0.12207031	0.36621094	5.1715576080000005	10.779760880000001	2.2346679320000002	0.30517578	0.12207031	-0.9765625	-10.44001448	-1.594653354	3.52785643	0.36621094	-0.48828125	-0.4272461	-1.08383786	11.03935504	3.867602536	0.18310547	-0.6713867	-0.061035156	6.413305710000001	9.7150634	1.0886230432000001	-0.8544922	0.36621094	-0.12207031	1549640915.989
-8.04384784	-0.693847644	-3.0134521760000004	0.5493164	0.91552734	0.8544922	2.604321286	-9.149218750000001	-0.515600589	-0.18310547	-0.18310547	0.12207031	5.644091754	10.252197480000001	2.21433107	0.24414062	0.6713867	-0.79345703	-8.858520468	-0.707006839	2.190405252	0.4272461	0.79345703	-0.4272461	-1.262084964	10.57280252	3.544604532	-0.12207031	0	0.061035156	2.8316162140000003	8.942260880000001	-0.7225586060000001	0.4272461	-1.5869141	-0.61035156	1549640916.029
-8.864501800000001	-1.2058593750000002	-4.457373004000001	1.2207031	0.79345703	0.36621094	2.7347167540000004	-8.23645018	-0.19140625	-0.24414062	0.4272461	-0.24414062	5.733813400000001	9.301147660000002	2.0755615020000002	0.061035156	1.0375977	0.18310547	-8.858520468	-0.707006839	2.190405252	0.4272461	-0.18310547	-0.4272461	-2.0121582460000003	9.217407248	2.930908246	-0.61035156	-0.18310547	0.061035156	2.548095746	9.27124002	-1.0646972840000002	0.4272461	-1.5869141	-0.61035156	1549640916.069
-9.195874100000001	-1.3805175720000002	-5.1296875	0.6713867	-1.3427734	0.12207031	2.524169928	-8.553466754	-0.1040771466	-0.061035156	0.5493164	-0.48828125	5.2337644800000005	9.10615216	1.6927490020000002	-0.61035156	0.30517578	0.6713867	-8.967382788	-0.45698242800000005	2.173657248	0.12207031	-0.18310547	-0.24414062	-1.832714856	8.825024460000002	2.159301718	-0.7324219	-0.7324219	0.18310547	3.7288329680000003	9.58347194	-0.54191893	-0.12207031	0.79345703	-1.159668	1549640916.109
-8.789135880000002	-1.3805175720000002	-4.27553714	0.18310547	-0.48828125	0.4272461	2.300463858	-9.176733426	-0.173461911	-0.12207031	0	-0.5493164	4.99450679	9.192285340000002	1.031201178	-1.4038086	-0.61035156	0.5493164	-9.595434800000001	0.7500732428000001	2.4129150360000002	0.061035156	-0.24414062	-0.061035156	-1.193896466	9.180322480000001	1.7106933900000003	-0.36621094	-0.4272461	0.24414062	2.918945288	9.377710160000001	-0.5861816394	0.5493164	0.91552734	-0.48828125	1549640916.149
-9.26047374	-1.0670898560000002	-4.34851088	0.7324219	0.5493164	0.48828125	2.447607428	-9.444701980000001	-0.0454589856	-0.61035156	0.24414062	-0.48828125	5.1895018	9.49016124	0.15671386780000002	-1.7700195	-0.4272461	0.30517578	-9.595434800000001	0.7500732428000001	2.4129150360000002	0.36621094	0	-0.061035156	-1.23696286	9.686352340000001	1.5025390379999999	-0.12207031	0	0.5493164	2.233471646	9.8083741	-1.1639892572000001	0.5493164	0.91552734	-0.48828125	1549640916.189
-9.303539840000001	-0.7883544928000001	-4.7803711060000005	0.36621094	-0.61035156	0.24414062	2.5839844240000005	-9.22338858	0.37084961060000005	-0.61035156	0.24414062	-0.48828125	5.28161592	9.666015380000001	-0.793139676	-1.5869141	-0.61035156	0.36621094	-9.67917482	0.5443115216000001	3.1151367800000003	0.5493164	0.18310547	-0.24414062	-1.5372314300000003	10.228271760000002	1.905688498	0.12207031	-0.061035156	0.91552734	1.9188476440000002	9.894507280000001	-1.287207068	-0.4272461	-0.91552734	-1.0375977	1549640916.229
-8.652759080000001	-0.9713867212000001	-4.31142572	0.30517578	-0.61035156	0.18310547	2.39138179	-8.6348143	0.5981445288	-0.5493164	1.3427734	-0.36621094	5.379711960000001	9.157592752000001	-1.222607428	-0.6713867	-0.79345703	0.9765625	-9.05351538	0.3289794928	2.5995362400000004	0.30517578	-0.9765625	-0.30517578	-1.488183606	9.85742212	2.288500998	-0.061035156	-0.061035156	0.7324219	2.7323242800000003	9.438720746000001	-0.92473143	-0.18310547	-0.4272461	-1.159668	1549640916.269
-8.07016574	-1.079052716	-3.9417724640000005	1.0986328	0.79345703	0.18310547	2.06120607	-8.29506839	0.5502929712000001	-0.30517578	0.5493164	-0.36621094	5.2828125	8.77597644	-1.05991214	0.18310547	-0.061035156	1.2817383	-9.064282248	0.2763427716	2.8399902160000003	0.36621094	0.12207031	-0.30517578	-1.293188498	9.32866214	2.271752896	-0.18310547	-0.12207031	0.30517578	3.0038817900000003	9.231762680000001	-0.724951178	-0.18310547	-0.4272461	-1.159668	1549640916.309
-8.80947284	-0.850561502	-4.3054442900000005	1.0986328	0.6713867	0.18310547	2.14973143	-8.38120108	0.2918945288	-0.24414062	0.4272461	0	4.746875	8.675488220000002	-0.63881839	0.36621094	-0.061035156	1.2207031	-9.021215560000002	0.6340332068000001	2.7634277160000003	0.4272461	-0.061035156	-0.30517578	-1.1328857428	9.11691893	1.911669928	-0.061035156	0	0.18310547	3.158203076	9.228173920000001	-0.8134765380000001	-0.061035156	-0.18310547	-0.48828125	1549640916.349
-9.206640380000001	-0.7261474640000001	-4.632031250000001	0.6713867	-0.30517578	0.18310547	2.3985596040000003	-8.59294429	0.10766601440000001	-0.24414062	0.4272461	0	4.4334472840000005	8.65634784	-0.27514648560000005	0.061035156	-0.61035156	0.91552734	-8.90517572	0.9223388580000002	2.6114991	0.7324219	0.12207031	-0.18310547	-1.297973642	9.012841754	1.5204834260000002	0.30517578	-0.12207031	0.30517578	3.172558606	9.37890625	-0.32060547120000005	-0.48828125	-0.79345703	-0.18310547	1549640916.389
-8.942260880000001	-0.46416014400000005	-4.407128894	0.8544922	0.18310547	0.12207031	2.586376996	-8.716162140000002	0.07058105432	-0.79345703	1.4648438	0.5493164	4.338940396	8.815454074	-0.02153320288	-0.18310547	-0.9765625	0.5493164	-8.9661866	0.7464843750000001	2.7012207459999997	0.91552734	-0.12207031	-0.24414062	-1.294384784	9.195874100000001	1.51330571	0.5493164	-0.36621094	0.4272461	2.93330072	9.433935700000001	-0.6806884980000001	-0.48828125	-0.79345703	-0.18310547	1549640916.429
-8.91953125	-0.6376221040000001	-4.751660144000001	0.7324219	0.61035156	0	2.69523912	-8.82263179	0.1363769568	-0.79345703	1.4648438	0.5493164	4.34372554	9.055908246000001	0.046655271600000006	-0.18310547	-1.2207031	0.12207031	-8.9326902	0.5610595746000001	2.86870108	0.91552734	-0.18310547	-0.24414062	-0.9402832068000001	9.610986420000001	1.8602295320000002	0.79345703	-0.48828125	0.4272461	2.8088867800000004	9.48776857	-0.9977050720000001	-0.4272461	-0.18310547	-0.12207031	1549640916.469
-9.21979982	-0.619677716	-4.810278354	0.61035156	-0.48828125	0	2.6844726440000004	-9.136059800000002	0.0813476538	-0.8544922	1.5869141	0.4272461	4.4789062500000005	9.229370108000001	0.2260986322	0.061035156	-1.159668	-0.4272461	-9.07863768	0.27514648560000005	3.129492212	0.6713867	-0.36621094	-0.12207031	-0.501245108	10.00217302	2.183227536	0.6713867	-0.48828125	0.24414062	2.8328125	9.49733876	-0.709399411	-0.4272461	0.12207031	-0.061035156	1549640916.509
-8.829809800000001	-0.15910644960000003	-4.177441394000001	-0.12207031	0.18310547	-0.061035156	2.6904540740000003	-9.154003894	0.01794433606	-0.5493164	1.159668	0	4.64399411	9.264062500000001	0.5670410144	0.24414062	-0.8544922	-0.9765625	-9.399243210000002	-0.19499511780000003	3.29816893	0.48828125	-0.12207031	-0.061035156	-0.16508788940000002	9.999779860000002	2.259790036	0.61035156	-0.18310547	0	2.469140576	9.67080072	-0.7680175720000001	-0.9765625	-0.6713867	-0.12207031	1549640916.554
-9.055908246000001	-0.3014648462	-4.251611420000001	0	0.79345703	-0.30517578	2.746679712	-8.990112320000001	-0.02033691394	-0.5493164	1.159668	0	4.746875	9.39685054	0.8517577880000001	0.24414062	-0.5493164	-1.4648438	-9.399243210000002	-0.19499511780000003	3.29816893	0.36621094	0.18310547	-0.061035156	-0.132788089	10.04882788	2.3542969240000002	0.5493164	0	-0.18310547	2.5409179320000006	9.615771760000001	-0.6447998200000001	-0.9765625	-0.6713867	-0.12207031	1549640916.59
-9.406420926000001	-0.5562744110000001	-4.531542932000001	-0.24414062	-0.5493164	-0.36621094	2.769409146	-8.91953125	-0.1495361322	-0.5493164	1.159668	-0.18310547	4.854541034	9.504516574	1.0264160340000001	0.24414062	-0.4272461	-1.953125	-9.21501448	-0.379223642	3.09121106	0	0.12207031	0	-0.17824707460000003	10.102661240000002	2.3806152160000003	0.48828125	0.12207031	-0.18310547	2.807690396	9.572705072	-0.5084228534	-0.7324219	-0.12207031	-0.061035156	1549640916.628
-9.130077880000002	-0.663940396	-3.9405760800000005	-0.5493164	-0.36621094	-0.36621094	2.6713134000000003	-8.98652356	-0.34931639400000003	-0.30517578	1.2817383	-0.24414062	5.06867662	9.581079074	1.1711669928000001	0.30517578	-0.12207031	-2.2583008	-9.261669928000002	-0.43066405760000004	3.1653808900000002	-0.18310547	0.18310547	0.061035156	-0.22849121400000003	10.0213134	2.3734375	0.30517578	0.30517578	-0.18310547	2.8447753600000003	9.575097840000002	0.019140625	-0.61035156	0.12207031	-0.18310547	1549640916.668
-9.024804712	-0.75964357	-3.649877896	-0.24414062	0	-0.30517578	2.527758786	-8.992504892	-0.44143066100000006	-0.18310547	0.79345703	-0.36621094	5.25410144	9.68515625	1.256103534	0.30517578	0.24414062	-2.1972656	-9.173144568	-0.3911865216	3.085229532	-0.30517578	0.12207031	0	-0.37683107	9.928002700000002	2.3160155760000003	0.12207031	0.5493164	-0.24414062	2.787353534	9.438720746000001	0.287109375	-0.6713867	0.18310547	-0.061035156	1549640916.709
-9.063086060000002	-0.6005371106	-3.7061035340000004	-0.24414062	-0.24414062	-0.24414062	2.4906739200000003	-8.95183107	-0.5048339856	0	0.30517578	-0.48828125	5.29836412	9.7066893	1.216625998	0.18310547	0.4272461	-1.8310547	-9.069067392000001	-0.3756347644	3.0026855040000004	-0.36621094	0.18310547	0.061035156	-0.7775878600000001	9.746167032	2.3674560700000002	-0.061035156	0.4272461	-0.30517578	2.5026367800000004	9.54997554	0.1411621106	-0.6713867	0.18310547	-0.061035156	1549640916.748
-9.226977340000001	-0.592163089	-3.658251996	-0.36621094	-0.12207031	-0.12207031	2.496655252	-8.99728984	-0.6005371106	0.12207031	0.061035156	-0.4272461	5.1895018	9.73898912	1.113745108	0.12207031	0.36621094	-1.0986328	-9.020019568	-0.48808594240000003	2.9703858800000003	-0.36621094	0	0.061035156	-1.2261962860000002	9.71027806	2.427270468	-0.18310547	0.30517578	-0.24414062	2.560058606	9.514086960000002	0.153125	-1.0375977	-0.48828125	-0.12207031	1549640916.788
-9.35976538	-0.5909667932	-3.631933606	-0.24414062	-0.12207031	-0.061035156	2.496655252	-8.99728984	-0.6005371106	0.12207031	0.061035156	-0.4272461	4.98015126	9.8418705	1.002490216	0.061035156	-0.061035156	-0.48828125	-9.087011780000001	-0.5227783246000001	2.9990966460000004	-0.36621094	-0.12207031	0.061035156	-1.2884033540000002	9.7748777	2.4296630400000003	-0.36621094	0	-0.24414062	2.70600589	9.56911592	0.71538089	-0.5493164	0.061035156	-0.12207031	1549640916.828
-9.3155027	-0.648388678	-3.4572753600000006	-0.24414062	-0.12207031	-0.061035156	2.483496106	-9.01403804	-0.79194339	0.18310547	-0.061035156	-0.36621094	4.804296924000001	9.789233426000001	0.8972167932	-0.12207031	-0.30517578	0.061035156	-9.098974640000002	-0.440234375	3.09121106	-0.24414062	-0.18310547	0	-1.3362548920000001	9.756933606	2.5205810700000004	-0.18310547	-0.18310547	-0.12207031	2.6031250000000004	9.560742212000001	0.679492212	-0.5493164	0.061035156	-0.12207031	1549640916.868
-9.32866214	-0.7464843750000001	-3.435742212	-0.18310547	-0.24414062	-0.061035156	2.483496106	-9.01403804	-0.79194339	0.24414062	-0.18310547	-0.18310547	4.645190396	9.72702626	0.8421875000000001	-0.12207031	-0.30517578	0.4272461	-9.08342302	-0.45339357	3.16298822	-0.12207031	-0.24414062	0	-1.143652356	9.76411142	2.51101088	-0.36621094	-0.30517578	-0.12207031	2.48229982	9.60620108	0.7105957068000001	-0.5493164	0.12207031	-0.18310547	1549640916.908
-9.30234375	-0.80988768	-3.3854980040000004	-0.061035156	-0.061035156	0	2.6940429320000003	-8.70061052	-0.7692138580000001	0.18310547	-0.18310547	0.061035156	4.421484424000001	9.609789840000001	0.7763915740000001	0	-0.24414062	0.61035156	-9.118115020000001	-0.5467041034000001	3.2144287140000003	-0.061035156	-0.18310547	0	-1.038378894	9.644482428000002	2.739501996	-0.24414062	-0.24414062	-0.12207031	2.251416034	9.60859375	0.9378906250000001	-0.30517578	-0.4272461	-0.24414062	1549640916.948
-9.34780252	-0.7859619110000001	-3.4393310700000006	0	-0.12207031	0	2.8328125	-8.6515625	-0.7775878600000001	0.12207031	-0.061035156	0.48828125	4.2336670320000005	9.612182608000001	0.7979248200000001	0.12207031	-0.061035156	0.61035156	-9.144433606	-0.6077148560000001	3.2838134000000005	-0.061035156	-0.12207031	-0.061035156	-0.8242431610000001	9.661230432000002	2.8017089660000005	-0.12207031	-0.061035156	-0.12207031	2.306445288	9.62773462	0.9953125	-0.30517578	-0.4272461	-0.24414062	1549640916.988
-9.3573732	-0.67709964	-3.411816394	0.061035156	-0.12207031	-0.061035156	2.956030252	-8.661132788000002	-0.7668212860000001	0.061035156	-0.061035156	0.48828125	3.976464856	9.687548920000001	0.8541503600000001	0.12207031	-0.12207031	0.48828125	-9.11452626	-0.5658447284000001	3.2945800720000005	-0.061035156	-0.061035156	-0.061035156	-0.86850589	9.707885880000001	2.70600589	-0.18310547	0.061035156	-0.12207031	2.4129150360000002	9.554760880000002	1.0754638580000002	-0.24414062	-0.36621094	-0.30517578	1549640917.028
-9.366943390000001	-0.6220702880000001	-3.50393071	0.061035156	-0.12207031	-0.12207031	3.0613037140000006	-8.65515126	-0.7608398560000001	0.061035156	-0.061035156	0.48828125	3.90827626	9.71625998	0.8924316100000002	0	-0.12207031	0.36621094	-9.08342302	-0.5036376800000001	3.282617212	-0.061035156	-0.061035156	-0.12207031	-1.0192382788	9.700707968000001	2.654565396	-0.061035156	0	-0.061035156	2.46794429	9.609789840000001	0.9677978240000001	-0.18310547	-0.36621094	-0.30517578	1549640917.068
-9.319091754	-0.61848143	-3.561352536	0.061035156	-0.18310547	-0.12207031	3.1737548920000003	-8.668310700000001	-0.729736322	0	-0.12207031	0.48828125	3.887939496	9.78444838	0.893627896	0	0	0.18310547	-9.07983426	-0.4868896466	3.325683606	-0.061035156	-0.061035156	-0.18310547	-0.9785644568000001	9.76171875	2.6760987400000005	-0.12207031	-0.061035156	-0.061035156	2.46794429	9.609789840000001	0.9677978240000001	-0.18310547	-0.36621094	-0.30517578	1549640917.108
-9.289184800000001	-0.6232665740000001	-3.5493896760000005	0.12207031	-0.061035156	-0.061035156	3.2586913940000004	-8.640795926000001	-0.6818847840000001	-0.061035156	-0.12207031	0.4272461	3.8281250000000004	9.778466754	0.8828613220000001	0.061035156	0.18310547	0.061035156	-9.04753444	-0.46774902160000004	3.325683606	-0.061035156	0	-0.18310547	-0.98334964	9.786840560000002	2.72036142	-0.18310547	-0.061035156	-0.12207031	2.4643554320000005	9.593042032000001	0.9474609620000001	0	-0.24414062	-0.24414062	1549640917.148
-9.286792032000001	-0.6244628600000001	-3.6355224640000006	0	-0.24414062	-0.12207031	3.302954074	-8.649169928000001	-0.6316406250000001	-0.24414062	-0.061035156	0.12207031	3.7886474640000007	9.688745108	0.8876464660000001	0.061035156	0.24414062	-0.12207031	-9.024804712	-0.462963858	3.31252446	-0.061035156	0	-0.24414062	-1.02163089	9.701904254	2.6904540740000003	-0.18310547	-0.061035156	-0.12207031	2.4583741	9.564331070000001	0.8565429712000001	0.061035156	-0.12207031	-0.18310547	1549640917.188
-9.16716304	-0.687866214	-3.6104003600000003	0.061035156	-0.12207031	-0.12207031	3.293383786	-8.713769568	-0.5837890576	-0.30517578	-0.061035156	0	3.7551512600000003	9.645678420000001	0.8374023560000001	0	0.30517578	-0.36621094	-9.0427491	-0.47971191100000005	3.33046875	0	0	-0.24414062	-0.9366943390000001	9.668408246	2.6581542540000003	-0.18310547	-0.12207031	-0.12207031	2.5995362400000004	9.484179712000001	0.8314209260000001	0.061035156	-0.12207031	-0.18310547	1549640917.228
