# Supplementary material for: A deep learning approach for lower back-pain risk prediction during manual lifting
Source: PLoS One. 2021 Feb 19;16(2):e0247162. doi: 10.1371/journal.pone.0247162 (PMC7894914; doi:10.1371/journal.pone.0247162)
Supplement: S1 Data — (ZIP) [file pone.0247162.s001.zip › source-used/Subject_02_P2_Zone12_T3.csv]

Side_A_x	Side_A_y	Side_A_z	Side_G_x	Side_G_y	Side_G_z	LtWt_A_x	LtWt_A_y	LtWt_A_z	LtWt_G_x	LtWt_G_y	LtWt_G_z	RtWt_A_x	RtWt_A_y	RtWt_A_z	RtWt_G_x	RtWt_G_y	RtWt_G_z	Back_A_x	Back_A_y	Back_A_z	Back_G_x	Back_G_y	Back_G_z	UArm_A_x	UArm_A_y	UArm_A_z	UArm_G_x	UArm_G_y	UArm_G_z	Thig_A_x	Thig_A_y	Thig_A_z	Thig_G_x	Thig_G_y	Thig_G_z	Time_stp
-9.120507788000001	-0.517993161	-4.0338867800000004	-0.061035156	-0.061035156	0	2.8698974640000006	-8.807080072	-0.4892822284000001	0	-0.061035156	0	3.785058606	9.74257788	0.8015136780000001	-0.061035156	0	0	-8.84296875	-0.270361322	3.6905516200000004	-0.061035156	-0.061035156	0	-1.0754638580000002	9.66003444	2.642602536	-0.061035156	0	0	2.3889892180000003	9.591845746	-0.4761230432	-0.061035156	0	0	1549640559.568
-9.1276857	-0.5120117212	-4.0326903960000005	0	-0.12207031	0	2.8926269959999997	-8.80349092	-0.49167482	0	-0.12207031	0	3.8221435700000006	9.746167032	0.75964357	-0.061035156	0	0	-8.85493161	-0.2763427716	3.71088858	-0.061035156	-0.12207031	0	-1.03957518	9.671997300000001	2.65576178	0	-0.061035156	0	2.4404297120000003	9.56672374	-0.3971679712	0	-0.061035156	0	1549640559.608
-9.10495607	-0.5024413940000001	-4.011157248000001	0	-0.061035156	0	2.930908246	-8.80588408	-0.516796875	0	-0.061035156	-0.061035156	3.8388915740000003	9.734204074	0.707006839	-0.061035156	-0.061035156	-0.061035156	-8.84177266	-0.2643798822	3.6977295320000003	-0.061035156	-0.12207031	-0.061035156	-1.03359375	9.671997300000001	2.6940429320000003	0	-0.061035156	0	2.4523925720000004	9.57749002	-0.440234375	0	-0.061035156	0	1549640559.648
-9.12648912	-0.492871106	-4.00517572	0	-0.061035156	0	2.9177491	-8.77597644	-0.5371337860000001	-0.061035156	-0.061035156	-0.061035156	3.8221435700000006	9.71625998	0.724951178	-0.061035156	0	0	-8.829809800000001	-0.2823242212	3.73122554	-0.061035156	-0.061035156	-0.061035156	-1.030004892	9.649267572	2.6605469240000006	-0.061035156	0	0	2.424877896	9.572705072	-0.4103271466	0	-0.061035156	0	1549640559.688
-9.139648560000001	-0.44621582460000003	-4.018334964	0	-0.061035156	0	2.9213378600000004	-8.769995108000002	-0.539526358	-0.061035156	-0.061035156	0	3.8018066100000003	9.71147464	0.745288089	-0.061035156	-0.061035156	0	-8.819042932	-0.2895019568	3.7503662140000005	-0.061035156	-0.061035156	-0.061035156	-1.0240234620000002	9.636108426000002	2.682080072	-0.061035156	-0.061035156	-0.061035156	2.428466754	9.593042032000001	-0.4521972644	-0.061035156	-0.12207031	0	1549640559.728
-9.13725589	-0.45698242800000005	-4.042260880000001	0	-0.061035156	-0.061035156	2.948852536	-8.789135880000002	-0.5514892572000001	-0.061035156	-0.061035156	-0.061035156	3.800610324	9.7401857	0.7668212860000001	-0.061035156	-0.061035156	0	-8.81665036	-0.29667969240000003	3.7790771760000004	-0.061035156	-0.061035156	-0.061035156	-0.9965087860000001	9.673193390000002	2.702417032	-0.061035156	-0.061035156	-0.061035156	2.4117187500000004	9.595434800000001	-0.477319339	0	-0.18310547	-0.061035156	1549640559.768
-9.12648912	-0.477319339	-4.031494110000001	0	-0.061035156	-0.061035156	2.9548339660000003	-8.808276260000001	-0.5586669928	-0.061035156	-0.061035156	-0.061035156	3.7970214660000003	9.73898912	0.8230468750000001	0	-0.061035156	0	-8.819042932	-0.31701660340000004	3.803002896	-0.061035156	-0.061035156	-0.061035156	-0.9821533540000001	9.66242662	2.710791034	-0.061035156	0	-0.061035156	2.428466754	9.590649460000002	-0.46655273560000005	0	-0.12207031	-0.061035156	1549640559.808
-9.118115020000001	-0.46416014400000005	-4.03986821	0	-0.061035156	-0.061035156	2.940478534	-8.79990216	-0.54191893	-0.061035156	-0.061035156	-0.061035156	3.7970214660000003	9.71027806	0.8720947480000001	0	0	-0.061035156	-8.826220746	-0.3194091754	3.8089844240000006	-0.061035156	-0.061035156	-0.061035156	-0.9737792932	9.61936052	2.7131836060000003	-0.061035156	0	-0.061035156	2.524169928	9.54638678	-0.46655273560000005	0	-0.061035156	-0.061035156	1549640559.848
-9.113330072	-0.461767572	-4.02192392	0	-0.061035156	-0.061035156	2.918945288	-8.791528060000001	-0.5275634784000001	-0.061035156	-0.061035156	-0.061035156	3.7934326080000003	9.681567392	0.860131839	-0.061035156	-0.061035156	-0.061035156	-8.813061600000001	-0.3158203076	3.8125733800000003	-0.061035156	-0.061035156	-0.061035156	-0.9522461060000001	9.60141574	2.6976317900000004	-0.061035156	0	-0.061035156	2.5409179320000006	9.542798020000001	-0.401953125	-0.061035156	-0.061035156	0	1549640559.888
-9.138451980000001	-0.4330566394	-4.012353534	0	-0.061035156	-0.061035156	2.9129637600000002	-8.793920926	-0.501245108	-0.061035156	0	-0.061035156	3.8269287140000006	9.677978240000002	0.793139676	-0.061035156	-0.061035156	-0.061035156	-8.80588408	-0.3158203076	3.79223642	-0.061035156	0	0	-0.976171875	9.6217527	2.7155760800000004	0	0	-0.061035156	2.56245108	9.54638678	-0.4713378894	-0.061035156	0	0	1549640559.928
-9.149218750000001	-0.43186035340000006	-4.018334964	-0.061035156	-0.061035156	-0.061035156	2.9010009000000005	-8.82023912	-0.49765625	-0.061035156	-0.061035156	0	3.8640135800000004	9.7066893	0.7261474640000001	-0.061035156	0	-0.12207031	-8.802294928000002	-0.3289794928	3.811376996	-0.061035156	0	0	-1.0264160340000001	9.649267572	2.7000244600000003	0	0	-0.061035156	2.47631839	9.581079074	-0.47971191100000005	-0.061035156	0	0	1549640559.968
-9.13725589	-0.4521972644	-4.011157248000001	-0.061035156	-0.061035156	-0.061035156	2.8962158540000003	-8.850146760000001	-0.5048339856	-0.061035156	-0.061035156	0	3.8783691100000004	9.70429712	0.7309326080000002	-0.061035156	0	-0.061035156	-8.7963134	-0.3373535144	3.7790771760000004	-0.061035156	0	0	-1.03957518	9.645678420000001	2.70361322	0	0	-0.061035156	2.5134033540000003	9.573901260000001	-0.47373047120000006	-0.061035156	0	0	1549640560.008
-9.11572284	-0.46416014400000005	-4.003979532000001	-0.061035156	-0.061035156	0	2.9081787140000004	-8.84057608	-0.4868896466	0	-0.061035156	0	3.867602536	9.683960160000002	0.762036142	0	0	-0.061035156	-8.791528060000001	-0.33256836060000006	3.7695067900000003	-0.061035156	-0.061035156	0	-1.015649411	9.61816394	2.686865216	0	0	-0.061035156	2.53254393	9.57150908	-0.45937500000000003	-0.061035156	0	0	1549640560.048
-9.1276857	-0.4378417932	-3.98723143	-0.061035156	-0.061035156	0	2.895019568	-8.80947284	-0.5036376800000001	0	-0.061035156	0	3.8628173920000006	9.67558606	0.7823730432	0	-0.061035156	0	-8.77836911	-0.32778320680000006	3.753955072	-0.061035156	-0.061035156	0	-1.0072753600000002	9.610986420000001	2.69523912	0	0	0	2.536132788	9.54399411	-0.4426269568000001	0	0	0	1549640560.088
-9.140844748000001	-0.4426269568000001	-4.00517572	-0.061035156	-0.061035156	0	2.89741214	-8.792724640000001	-0.516796875	0	-0.061035156	0	3.8831542540000004	9.7066893	0.8206542932	0	0	0	-8.793920926	-0.3146240216	3.7671141200000005	-0.061035156	-0.061035156	0	-1.015649411	9.644482428000002	2.6904540740000003	0	0	0	2.48828125	9.554760880000002	-0.458178714	0	-0.061035156	0	1549640560.128
-9.14323732	-0.46416014400000005	-4.011157248000001	-0.061035156	-0.061035156	0	2.930908246	-8.802294928000002	-0.516796875	0	-0.061035156	0	3.8747802520000003	9.759326080000001	0.849365216	0	0	0	-8.79990216	-0.3194091754	3.77189946	-0.061035156	-0.061035156	0	-1.0443603240000001	9.680371106	2.6904540740000003	0	0	0	2.463159146	9.575097840000002	-0.4474121106000001	-0.061035156	-0.061035156	-0.061035156	1549640560.168
-9.130077880000002	-0.46774902160000004	-4.00158696	0	0	-0.061035156	2.948852536	-8.791528060000001	-0.5215820288	0	-0.061035156	0	3.8520507200000003	9.765307608	0.8565429712000001	0	0	0	-8.790332068	-0.33017577880000004	3.800610324	-0.061035156	-0.061035156	0	-1.030004892	9.67558606	2.70839856	-0.061035156	-0.061035156	0	2.446411142	9.572705072	-0.48569336060000007	-0.061035156	-0.061035156	-0.061035156	1549640560.208
-9.1276857	-0.501245108	-3.9956054320000005	0	-0.061035156	-0.061035156	2.9799560700000005	-8.781957968	-0.5502929712000001	0	-0.061035156	-0.061035156	3.8269287140000006	9.733007788	0.8529540740000001	-0.061035156	-0.061035156	0.061035156	-8.797509980000001	-0.31103514400000004	3.8041992800000006	-0.061035156	-0.061035156	-0.061035156	-0.994116214	9.644482428000002	2.7012207459999997	-0.061035156	-0.061035156	0	2.50622554	9.560742212000001	-0.48090820680000007	-0.061035156	-0.061035156	-0.061035156	1549640560.248
-9.118115020000001	-0.45578614200000006	-3.9884277160000003	0	-0.061035156	-0.061035156	2.9955077880000003	-8.77597644	-0.5610595746000001	0	-0.061035156	-0.061035156	3.773095746	9.718652160000001	0.838598642	-0.061035156	-0.061035156	0	-8.81665036	-0.308642572	3.829321286	0	-0.061035156	-0.061035156	-0.961816394	9.646875000000001	2.6940429320000003	-0.061035156	-0.061035156	0	2.50622554	9.538012680000001	-0.40314941100000007	0	0	0	1549640560.288
-9.13725589	-0.46535643000000004	-3.992016574	0	0	-0.061035156	2.99191893	-8.753247300000002	-0.553881839	-0.061035156	0	-0.061035156	3.773095746	9.718652160000001	0.838598642	-0.061035156	-0.061035156	0	-8.7963134	-0.3229980432	3.8197509000000003	0	0	0	-0.9953125	9.66481929	2.692846646	-0.061035156	-0.061035156	0	2.4870849640000006	9.559545926	-0.47253417540000003	-0.061035156	-0.061035156	-0.061035156	1549640560.328
-9.14204074	-0.45698242800000005	-4.01953125	-0.061035156	0	-0.061035156	2.96560054	-8.766406250000001	-0.5562744110000001	-0.061035156	0	-0.061035156	3.7683105040000004	9.72822284	0.793139676	-0.061035156	-0.061035156	-0.061035156	-8.787939300000001	-0.32658691100000004	3.811376996	0	-0.061035156	-0.061035156	-1.0575195288	9.651660340000001	2.670117212	-0.061035156	0	-0.061035156	2.5098144959999997	9.5619384	-0.45937500000000003	-0.061035156	-0.061035156	-0.061035156	1549640560.367
-9.165966754000001	-0.4689453076	-4.0326903960000005	-0.061035156	-0.061035156	-0.061035156	2.958422824	-8.787939300000001	-0.553881839	0	-0.061035156	-0.061035156	3.78984375	9.7318116	0.765625	-0.061035156	0	-0.061035156	-8.77358426	-0.32060547120000005	3.7814697480000006	-0.061035156	-0.12207031	-0.061035156	-1.0575195288	9.661230432000002	2.68327626	-0.061035156	0	-0.061035156	2.53254393	9.554760880000002	-0.43066405760000004	-0.061035156	0	0	1549640560.408
-9.133667032	-0.4868896466	-3.9716797120000003	0	0	0	2.95961911	-8.791528060000001	-0.56823732	-0.061035156	-0.061035156	-0.12207031	3.78984375	9.7318116	0.765625	-0.061035156	-0.061035156	-0.061035156	-8.792724640000001	-0.3182128894	3.7970214660000003	-0.061035156	-0.061035156	-0.061035156	-1.030004892	9.657641574000001	2.6880616	-0.061035156	-0.061035156	0	2.5098144959999997	9.554760880000002	-0.42827148560000006	0	0	0	1549640560.448
-9.13725589	-0.4761230432	-4.003979532000001	0	0	0	2.9165527160000004	-8.78435054	-0.5502929712000001	-0.061035156	0	-0.12207031	3.8460692900000004	9.71625998	0.805102536	-0.061035156	0	-0.061035156	-8.786743210000001	-0.308642572	3.8053954680000004	0	-0.061035156	-0.061035156	-1.0575195288	9.6385009	2.68327626	-0.061035156	0	-0.061035156	2.4906739200000003	9.573901260000001	-0.4761230432	0	-0.061035156	-0.061035156	1549640560.487
-9.125292932	-0.49526367800000004	-4.00756839	0	-0.061035156	0	2.8854492800000004	-8.77836911	-0.5335449280000001	-0.061035156	0	-0.061035156	3.8448730040000005	9.71027806	0.8170653959999999	-0.061035156	-0.061035156	0	-8.78435054	-0.3158203076	3.8101807100000005	0	-0.061035156	-0.061035156	-1.00129393	9.63491214	2.698828076	-0.061035156	-0.061035156	0	2.5086182100000003	9.56552716	-0.46655273560000005	-0.061035156	-0.061035156	-0.061035156	1549640560.528
-9.124096940000001	-0.49765625	-4.011157248000001	0	0	0	2.9045898560000003	-8.78554712	-0.5215820288	-0.061035156	0	-0.061035156	3.85444339	9.71625998	0.8266357428000001	-0.061035156	-0.061035156	0	-8.7963134	-0.3194091754	3.8400878600000006	0	-0.061035156	-0.061035156	-1.00129393	9.63491214	2.698828076	-0.061035156	-0.061035156	0	2.48229982	9.572705072	-0.40314941100000007	-0.061035156	-0.061035156	0	1549640560.57
-9.12888179	-0.47253417540000003	-4.0147461060000005	0	0	0	2.9177491	-8.793920926	-0.5323486420000001	-0.061035156	0	-0.061035156	3.8400878600000006	9.729418930000001	0.8613281250000001	-0.061035156	-0.061035156	0	-8.78435054	-0.34094239200000004	3.8388915740000003	0	0	-0.061035156	-1.00129393	9.63491214	2.698828076	-0.061035156	-0.061035156	0	2.45598143	9.573901260000001	-0.440234375	0	-0.061035156	0	1549640560.607
-9.145629892	-0.477319339	-4.03747554	0	-0.061035156	0	2.928515576	-8.81665036	-0.5335449280000001	-0.061035156	0	-0.061035156	3.8364991	9.724634080000001	0.8637207068000001	-0.061035156	0	-0.061035156	-8.795117212000001	-0.3517089856000001	3.8257324280000002	0	0	-0.061035156	-0.9905273560000001	9.64328624	2.726342752	-0.061035156	-0.061035156	0	2.48828125	9.57749002	-0.45698242800000005	-0.061035156	-0.061035156	-0.061035156	1549640560.647
-9.122900360000001	-0.46655273560000005	-4.000390576	-0.061035156	-0.061035156	0	2.93808606	-8.82023912	-0.5215820288	0	0	-0.061035156	3.8364991	9.724634080000001	0.8637207068000001	-0.061035156	0	-0.061035156	-8.802294928000002	-0.3576904254	3.8245362400000005	0	0	-0.061035156	-0.976171875	9.640893570000001	2.743090854	-0.061035156	-0.061035156	0	2.53254393	9.55117212	-0.401953125	0	-0.061035156	0	1549640560.687
-9.121704074	-0.44980469240000004	-4.003979532000001	0	0	0	2.948852536	-8.807080072	-0.540722644	0	0	0	3.83171376	9.69113768	0.835009784	-0.061035156	0	-0.061035156	-8.802294928000002	-0.37683107	3.813769568	0	0.061035156	-0.061035156	-0.9965087860000001	9.630126800000001	2.73830571	-0.061035156	-0.061035156	-0.061035156	2.5026367800000004	9.5619384	-0.47373047120000006	-0.061035156	0	0	1549640560.727
-9.130077880000002	-0.44621582460000003	-4.0338867800000004	-0.061035156	-0.061035156	0	2.95363768	-8.79990216	-0.54191893	0	0	0	3.818554712	9.693530252	0.8374023560000001	-0.061035156	0	-0.061035156	-8.793920926	-0.37443847840000005	3.7838623200000003	-0.061035156	0	-0.061035156	-1.0120605432	9.624145468	2.72036142	-0.061035156	0	-0.061035156	2.5026367800000004	9.563134980000001	-0.46655273560000005	-0.061035156	-0.061035156	0	1549640560.767
-9.12648912	-0.43664550720000006	-4.01713858	-0.061035156	-0.061035156	0	2.95363768	-8.80349092	-0.5455078076000001	0	0	-0.061035156	3.818554712	9.693530252	0.8374023560000001	-0.061035156	0	-0.061035156	-8.793920926	-0.36845702880000003	3.7790771760000004	-0.061035156	0	-0.061035156	-1.0072753600000002	9.624145468	2.739501996	-0.061035156	0	0	2.537329074	9.552368210000001	-0.4139160144	-0.061035156	0	0	1549640560.807
-9.12888179	-0.4330566394	-4.018334964	-0.061035156	0	0	2.958422824	-8.791528060000001	-0.5658447284000001	0	0	-0.061035156	3.8460692900000004	9.67917482	0.7967285340000001	-0.061035156	0	0	-8.798706070000001	-0.3732421924	3.7874510800000003	-0.061035156	0	0	-1.013256839	9.60739766	2.7478759000000004	-0.061035156	0	0	2.503832968	9.567919928000002	-0.43186035340000006	0	0	0	1549640560.851
-9.13725589	-0.461767572	-4.02551268	-0.061035156	-0.061035156	0	2.95363768	-8.774780252000001	-0.5586669928	0	0	-0.061035156	3.8484619600000003	9.682763580000001	0.8230468750000001	-0.061035156	0	0	-8.793920926	-0.36965332460000005	3.7611327880000003	-0.061035156	-0.061035156	0	-1.013256839	9.61816394	2.7478759000000004	-0.061035156	0	0	2.47631839	9.57749002	-0.44980469240000004	0	-0.061035156	0	1549640560.887
-9.124096940000001	-0.45578614200000006	-4.012353534	-0.061035156	-0.061035156	0	2.9177491	-8.789135880000002	-0.571826178	0	-0.061035156	-0.061035156	3.85444339	9.693530252	0.838598642	-0.061035156	0	0	-8.814257788	-0.36965332460000005	3.800610324	-0.061035156	0	0	-0.985742212	9.62653804	2.75625	-0.061035156	0	0	2.503832968	9.56911592	-0.46655273560000005	-0.061035156	-0.061035156	-0.061035156	1549640560.927
-9.11572284	-0.4605712860000001	-4.00517572	-0.061035156	0	0	2.9261230040000004	-8.787939300000001	-0.5885742212	0	-0.061035156	-0.061035156	3.8628173920000006	9.701904254	0.8565429712000001	-0.061035156	0	0	-8.814257788	-0.36606445680000005	3.78984375	-0.061035156	0	0	-0.985742212	9.631323380000001	2.7502685700000002	-0.061035156	0	0	2.50622554	9.5619384	-0.44621582460000003	-0.061035156	-0.061035156	0	1549640560.967
-9.132470746000001	-0.4605712860000001	-4.00756839	-0.061035156	-0.061035156	-0.061035156	2.928515576	-8.76760234	-0.5622558606000001	0	0	0	3.8353027160000006	9.69113768	0.869702176	0	0	0	-8.81066893	-0.3529052716	3.7934326080000003	-0.061035156	0	0	-0.991723642	9.609789840000001	2.7478759000000004	-0.061035156	0	0	2.489477536	9.584667932	-0.45578614200000006	-0.061035156	0	0	1549640561.007
-9.1276857	-0.45339357	-3.9896241	-0.061035156	-0.061035156	0	2.9440673920000004	-8.77358426	-0.5359375000000001	0	0	0	3.8353027160000006	9.69113768	0.869702176	-0.061035156	0	0	-8.802294928000002	-0.343334964	3.782666034	0	0	0	-0.991723642	9.609789840000001	2.7478759000000004	-0.061035156	0	0	2.4990478240000003	9.564331070000001	-0.42109375000000004	0	0	0	1549640561.047
-9.118115020000001	-0.4330566394	-3.994409146	-0.061035156	-0.061035156	-0.061035156	2.9632079680000003	-8.781957968	-0.5203857428	-0.061035156	0	0	3.785058606	9.69592302	0.8206542932	-0.061035156	0	0	-8.813061600000001	-0.343334964	3.7790771760000004	0	0	0	-0.98334964	9.614575180000001	2.749072284	-0.061035156	0	0	2.5612548920000004	9.54997554	-0.40434570680000004	-0.061035156	0	0	1549640561.087
-9.14323732	-0.3959716754	-4.024316394	-0.061035156	-0.061035156	-0.061035156	2.9548339660000003	-8.795117212000001	-0.5215820288	0	-0.061035156	0	3.785058606	9.69592302	0.8206542932	-0.061035156	0	0	-8.83579074	-0.3517089856000001	3.8281250000000004	0	0.12207031	0	-0.9977050720000001	9.6636232	2.7885498200000005	-0.061035156	0	-0.061035156	2.545703076	9.554760880000002	-0.41870117800000006	-0.061035156	0	0	1549640561.127
-9.14323732	-0.38879393000000007	-4.027905252	0	-0.061035156	0	2.956030252	-8.80349092	-0.49406739200000005	-0.061035156	0	0.061035156	3.77788089	9.721044928000001	0.8565429712000001	0	-0.061035156	-0.061035156	-8.793920926	-0.35888672120000004	3.77788089	0	0	0	-1.0455566100000002	9.632519568000001	2.751464856	0	0	-0.061035156	2.5397216460000003	9.55117212	-0.462963858	-0.061035156	-0.061035156	0	1549640561.167
-9.14204074	-0.3935791034	-4.00996106	-0.061035156	-0.061035156	0	2.9943116	-8.808276260000001	-0.47492675720000005	0	0	0.061035156	3.7635253600000005	9.712670926000001	0.907983426	0	0	-0.061035156	-8.786743210000001	-0.3505126800000001	3.7395996400000002	0	0	0	-1.040771466	9.614575180000001	2.751464856	0	0	-0.061035156	2.5803954680000003	9.53920926	-0.424682608	0	-0.061035156	0	1549640561.207
-9.1276857	-0.416308606	-3.976464856	0	-0.061035156	0	3.03857428	-8.793920926	-0.4892822284000001	0	0	0.061035156	3.7635253600000005	9.712670926000001	0.907983426	0	-0.061035156	-0.061035156	-8.82263179	-0.343334964	3.7479737400000004	0	0	0	-0.9630126800000001	9.631323380000001	2.7933349640000005	0	-0.061035156	0	2.5720214660000003	9.548779254000001	-0.42707518000000005	-0.061035156	0	0	1549640561.247
-9.12888179	-0.41511232	-4.006372104	-0.061035156	0	0	3.03857428	-8.77597644	-0.49885253600000007	0	0	0	3.8484619600000003	9.712670926000001	0.9031982428000002	-0.061035156	-0.061035156	-0.061035156	-8.815454074	-0.35888672120000004	3.7503662140000005	0	0	0	-0.974975589	9.63491214	2.7933349640000005	-0.061035156	0	-0.061035156	2.5349366	9.559545926	-0.43186035340000006	0	-0.061035156	0	1549640561.287
-9.145629892	-0.3935791034	-4.01953125	0	-0.061035156	0	3.017041034	-8.76401358	-0.515600589	0	0.061035156	0	3.847265576	9.713867212	0.92473143	0	0	-0.061035156	-8.827417032000001	-0.34453125	3.7431884000000006	0	0	0	-0.9809570288	9.632519568000001	2.769409146	-0.061035156	0	-0.061035156	2.5720214660000003	9.547582968	-0.439038089	0	-0.061035156	0	1549640561.327
-9.118115020000001	-0.3935791034	-4.011157248000001	-0.061035156	0	-0.061035156	3.0218260800000003	-8.761621106	-0.517993161	0	0	0	3.847265576	9.713867212	0.92473143	-0.061035156	-0.061035156	-0.061035156	-8.834594748	-0.34094239200000004	3.737207068	0	0	-0.061035156	-0.9582275360000001	9.645678420000001	2.78017572	-0.061035156	-0.061035156	0	2.568432608	9.547582968	-0.43664550720000006	0	0	0	1549640561.367
-9.12888179	-0.43664550720000006	-4.00158696	0	0	-0.061035156	3.0313964660000003	-8.752050720000002	-0.5287597644	0	0	-0.061035156	3.8747802520000003	9.7150634	0.8744873200000001	-0.061035156	-0.061035156	-0.061035156	-8.845361420000001	-0.34453125	3.753955072	0	0.061035156	-0.061035156	-0.9402832068000001	9.650463760000001	2.78017572	-0.061035156	-0.061035156	-0.061035156	2.566040036	9.54638678	-0.440234375	0	0	0	1549640561.407
-9.144433606	-0.42229003600000004	-4.023120108	-0.061035156	-0.061035156	0	2.996704074	-8.76521016	-0.534741214	-0.061035156	0.061035156	-0.061035156	3.8532471040000003	9.681567392	0.8457763580000002	-0.061035156	-0.061035156	0	-8.84296875	-0.3529052716	3.73122554	0	0.061035156	-0.061035156	-0.9402832068000001	9.605004892	2.76223143	-0.061035156	-0.061035156	-0.061035156	2.55288089	9.553564300000001	-0.42827148560000006	-0.061035156	-0.061035156	0	1549640561.447
-9.132470746000001	-0.42827148560000006	-3.9979980040000007	-0.061035156	-0.061035156	0	2.975170926	-8.77358426	-0.5227783246000001	-0.061035156	0.061035156	-0.061035156	3.8281250000000004	9.667211960000001	0.8266357428000001	-0.061035156	-0.061035156	0	-8.839379892	-0.343334964	3.69892572	0	0.061035156	0	-0.953442392	9.600219748	2.7634277160000003	-0.061035156	-0.061035156	-0.061035156	2.5720214660000003	9.54997554	-0.45937500000000003	-0.061035156	-0.061035156	-0.061035156	1549640561.487
-9.144433606	-0.41152344240000005	-4.00517572	-0.061035156	-0.061035156	0	2.9632079680000003	-8.786743210000001	-0.5132080072	-0.061035156	0	-0.061035156	3.823339856	9.689941394000002	0.8182617212000002	0	0	-0.061035156	-8.85493161	-0.3337646466	3.6845702880000006	0	0.061035156	0	-0.9642089660000001	9.62773462	2.7586425720000003	0	0	-0.061035156	2.5995362400000004	9.5451902	-0.40075683900000003	0	0.061035156	0	1549640561.527
-9.15639676	-0.38400878600000005	-4.01713858	-0.061035156	-0.061035156	0	2.92971196	-8.808276260000001	-0.47373047120000006	-0.061035156	0	-0.061035156	3.8257324280000002	9.69951178	0.7883544928000001	0	0	-0.061035156	-8.8561277	-0.3529052716	3.6785887600000002	0	0.061035156	0	-0.9642089660000001	9.62773462	2.7586425720000003	0	0	-0.061035156	2.5421141200000004	9.557153060000001	-0.43186035340000006	-0.061035156	0	0	1549640561.567
-9.13725589	-0.39238280760000005	-4.023120108	-0.061035156	-0.061035156	0	2.8675048920000004	-8.82023912	-0.4474121106000001	-0.061035156	0	-0.061035156	3.8053954680000004	9.721044928000001	0.80390625	0	0	-0.061035156	-8.858520468	-0.33137207460000007	3.676196286	0	0.061035156	0	-0.9989013580000001	9.646875000000001	2.767016574	0	0	-0.061035156	2.560058606	9.56911592	-0.4486083966	-0.061035156	0	-0.061035156	1549640561.607
-9.118115020000001	-0.401953125	-4.020727536	-0.061035156	-0.061035156	-0.061035156	2.83879393	-8.825024460000002	-0.4294677716	0	0	0	3.79582518	9.7318116	0.850561502	0	0	-0.061035156	-8.8561277	-0.34094239200000004	3.667822284	0	0	-0.061035156	-0.9977050720000001	9.6385009	2.757446286	0	0	-0.061035156	2.5803954680000003	9.542798020000001	-0.40314941100000007	0	0	-0.061035156	1549640561.647
-9.10495607	-0.3995605432	-3.9979980040000007	0	0	-0.061035156	2.851953076	-8.815454074	-0.43186035340000006	0	0	0	3.79582518	9.712670926000001	0.8840576080000001	0	0	-0.061035156	-8.85732428	-0.3349609424	3.665429712	0	0	0	-0.9977050720000001	9.6385009	2.757446286	0	0	-0.061035156	2.5433105040000004	9.540405252000001	-0.3947753894	0	0	-0.061035156	1549640561.687
-9.11691893	-0.40793457460000004	-4.01953125	0	0	-0.061035156	2.8698974640000006	-8.793920926	-0.4605712860000001	0	-0.061035156	0	3.79223642	9.7066893	0.9139648560000001	0	0	0	-8.86330571	-0.34453125	3.660644568	0	0	0	-0.9809570288	9.612182608000001	2.77180162	0	-0.061035156	-0.061035156	2.5217773560000003	9.558349640000001	-0.461767572	-0.061035156	0	-0.061035156	1549640561.727
-9.124096940000001	-0.424682608	-4.02551268	0	0	-0.061035156	2.8878417540000005	-8.762817392	-0.5239746106000001	0	-0.061035156	0	3.794628894	9.71625998	0.8888427520000001	-0.061035156	-0.061035156	-0.061035156	-8.87407248	-0.339746106	3.6415038940000004	-0.061035156	0	0	-0.9689941100000001	9.63371556	2.749072284	0	0	-0.061035156	2.5636474640000007	9.54997554	-0.42707518000000005	-0.061035156	-0.061035156	-0.061035156	1549640561.767
-9.138451980000001	-0.40434570680000004	-4.035082968	-0.061035156	-0.061035156	-0.061035156	2.9177491	-8.76879892	-0.570629892	0	-0.061035156	0.061035156	3.8149658540000004	9.713867212	0.8445800720000001	-0.061035156	0	-0.061035156	-8.875268570000001	-0.32778320680000006	3.6283447480000004	-0.061035156	-0.061035156	0	-1.013256839	9.631323380000001	2.73830571	0	0	-0.061035156	2.5636474640000007	9.557153060000001	-0.417504892	0	-0.061035156	-0.061035156	1549640561.806
-9.120507788000001	-0.39238280760000005	-4.02192392	0	0	-0.061035156	2.93330072	-8.76401358	-0.592163089	-0.061035156	-0.061035156	0	3.8149658540000004	9.713867212	0.8445800720000001	-0.061035156	0	-0.061035156	-8.86210962	-0.3158203076	3.609204074	-0.061035156	-0.061035156	0	-1.0515380890000001	9.61936052	2.721557608	0	0	-0.061035156	2.5636474640000007	9.548779254000001	-0.43186035340000006	0	0	-0.061035156	1549640561.847
-9.120507788000001	-0.40554199280000003	-4.027905252	-0.061035156	0	-0.061035156	2.976367212	-8.75922824	-0.5514892572000001	-0.061035156	-0.061035156	0	3.8341064300000003	9.69472644	0.762036142	-0.061035156	-0.061035156	-0.061035156	-8.86091304	-0.32658691100000004	3.6080077880000005	-0.061035156	-0.12207031	0	-1.02761232	9.6217527	2.7179687500000003	0	0	-0.061035156	2.551684604	9.54638678	-0.4605712860000001	-0.061035156	0	-0.061035156	1549640561.887
-9.139648560000001	-0.42587889400000006	-4.048242212	-0.061035156	-0.061035156	-0.061035156	2.93569339	-8.76521016	-0.49885253600000007	-0.061035156	-0.061035156	-0.061035156	3.8125733800000003	9.709082068	0.7524658540000001	-0.061035156	-0.061035156	0	-8.906372300000001	-0.3289794928	3.6714112400000003	-0.061035156	0.061035156	0	-0.9773681610000001	9.645678420000001	2.75625	0	-0.061035156	-0.061035156	2.5564697480000005	9.553564300000001	-0.40793457460000004	0	0	-0.061035156	1549640561.926
-9.133667032	-0.4426269568000001	-4.012353534	-0.061035156	-0.061035156	-0.061035156	2.9392822480000005	-8.77836911	-0.4426269568000001	-0.061035156	-0.061035156	0	3.8125733800000003	9.709082068	0.7524658540000001	0	0	0	-8.86928714	-0.33137207460000007	3.60202626	-0.061035156	-0.12207031	0	-1.015649411	9.61816394	2.726342752	0	0	-0.061035156	2.51101088	9.572705072	-0.45578614200000006	0	-0.061035156	-0.061035156	1549640561.966
-9.13725589	-0.440234375	-4.026708966	-0.061035156	-0.061035156	-0.061035156	2.934497104	-8.8214357	-0.42229003600000004	0	-0.061035156	-0.061035156	3.817358426	9.705493210000002	0.805102536	0	0	0	-8.859716754	-0.308642572	3.5972412140000003	-0.061035156	-0.061035156	0	-1.0670898560000002	9.596630890000002	2.6976317900000004	0	0	-0.061035156	2.5313476440000002	9.552368210000001	-0.4521972644	0	-0.061035156	-0.061035156	1549640562.006
-9.152807608000002	-0.45339357	-4.036279254000001	-0.061035156	-0.12207031	-0.061035156	2.9225341460000003	-8.83100589	-0.440234375	0	-0.12207031	-0.061035156	3.8257324280000002	9.73898912	0.83022464	0	-0.061035156	0	-8.86809056	-0.2978759784	3.6474853240000003	-0.061035156	-0.12207031	0	-1.0371826080000002	9.644482428000002	2.7275389400000005	0	0	0	2.5205810700000004	9.56672374	-0.42229003600000004	-0.061035156	0	-0.061035156	1549640562.046
-9.10974092	-0.454589856	-4.006372104	-0.061035156	0	-0.061035156	2.8818603240000003	-8.82023912	-0.4521972644	0	-0.061035156	-0.061035156	3.8257324280000002	9.73898912	0.83022464	0	-0.061035156	0	-8.859716754	-0.2930908246	3.6295410340000003	-0.061035156	-0.12207031	0	-1.05991214	9.6552491	2.710791034	0	0	0	2.53254393	9.559545926	-0.42707518000000005	0	0	-0.061035156	1549640562.086
-9.122900360000001	-0.45339357	-4.030297824	0	-0.061035156	-0.061035156	2.83879393	-8.786743210000001	-0.4821044928	0	-0.061035156	0	3.7970214660000003	9.729418930000001	0.8278320288	0	0	0	-8.86210962	-0.29667969240000003	3.6534667540000005	-0.061035156	-0.061035156	0	-1.062304712	9.616967752	2.6964355040000005	0	0	0	2.5217773560000003	9.5451902	-0.4354492212	0	-0.061035156	-0.061035156	1549640562.126
-9.11452626	-0.461767572	-4.008764676	-0.061035156	-0.061035156	0	2.87109375	-8.77238768	-0.500048822	0	-0.061035156	0	3.762329074	9.70310054	0.7955322480000001	-0.061035156	-0.061035156	0.061035156	-8.85373552	-0.3014648462	3.65944838	0	-0.12207031	0	-1.062304712	9.616967752	2.6964355040000005	0	-0.061035156	0	2.49426268	9.555957068	-0.4091308606000001	0	-0.061035156	-0.061035156	1549640562.166
-9.138451980000001	-0.477319339	-4.015942392	0	-0.061035156	0	2.9117675720000005	-8.78076178	-0.534741214	0	-0.061035156	0	3.762329074	9.70310054	0.7955322480000001	-0.061035156	-0.061035156	0	-8.870483426000002	-0.30385742800000004	3.6929442900000002	0	-0.12207031	0	-0.984545926	9.6552491	2.74428714	0	-0.061035156	0	2.489477536	9.57629393	-0.440234375	0	0	-0.061035156	1549640562.206
-9.130077880000002	-0.462963858	-4.029101440000001	0	-0.061035156	0	2.918945288	-8.807080072	-0.5562744110000001	-0.061035156	-0.061035156	0	3.7467773560000004	9.724634080000001	0.7823730432	0	0	0	-8.859716754	-0.3229980432	3.6893554320000006	-0.061035156	-0.061035156	0	-1.0419677520000001	9.648071580000002	2.7143798920000006	0	0	0	2.5157959260000005	9.56911592	-0.4426269568000001	-0.061035156	-0.061035156	-0.061035156	1549640562.246
-9.121704074	-0.4342529254	-4.006372104	-0.061035156	-0.061035156	-0.061035156	2.9165527160000004	-8.797509980000001	-0.5203857428	-0.061035156	-0.061035156	0	3.7647216460000004	9.724634080000001	0.80390625	0	-0.061035156	-0.061035156	-8.83698732	-0.30744628600000007	3.6893554320000006	-0.061035156	-0.12207031	0	-1.046752896	9.637304712	2.7000244600000003	0	0	-0.061035156	2.501440396	9.560742212000001	-0.42587889400000006	0	-0.061035156	-0.061035156	1549640562.286
-9.125292932	-0.4330566394	-4.008764676	0	0	-0.061035156	2.9261230040000004	-8.78554712	-0.5132080072	-0.061035156	-0.061035156	0	3.7647216460000004	9.724634080000001	0.80390625	0	-0.061035156	-0.061035156	-8.84296875	-0.31342773560000003	3.7049072480000005	0	-0.12207031	0	-1.025219748	9.646875000000001	2.7012207459999997	0	-0.061035156	-0.061035156	2.53254393	9.554760880000002	-0.4438232428	0	0	-0.061035156	1549640562.326
-9.138451980000001	-0.45578614200000006	-4.0326903960000005	0	-0.061035156	-0.061035156	2.93569339	-8.80588408	-0.48808594240000003	-0.061035156	-0.061035156	0	3.791040036	9.72224092	0.7907471040000001	0	-0.061035156	-0.061035156	-8.84177266	-0.308642572	3.71328125	0	-0.061035156	0	-1.0240234620000002	9.63491214	2.7131836060000003	0	-0.061035156	-0.061035156	2.519384784	9.559545926	-0.44980469240000004	0	0	-0.061035156	1549640562.366
-9.133667032	-0.47373047120000006	-4.012353534	0	-0.061035156	0	2.9392822480000005	-8.7963134	-0.4474121106000001	-0.061035156	-0.061035156	0	3.811376996	9.712670926000001	0.7955322480000001	0	-0.061035156	-0.061035156	-8.839379892	-0.3158203076	3.708496106	0	-0.061035156	0	-1.013256839	9.636108426000002	2.69523912	0	-0.061035156	-0.061035156	2.5074219240000004	9.56911592	-0.4438232428	-0.061035156	0	-0.061035156	1549640562.406
-9.138451980000001	-0.47014160340000005	-4.015942392	0	-0.061035156	0	2.9500489200000004	-8.808276260000001	-0.4474121106000001	-0.061035156	-0.061035156	0	3.811376996	9.712670926000001	0.7955322480000001	0	-0.061035156	-0.061035156	-8.833398560000001	-0.3014648462	3.70131839	0	-0.061035156	0	-1.0096679712	9.65405252	2.698828076	0	-0.061035156	-0.061035156	2.51459964	9.560742212000001	-0.4378417932	-0.061035156	-0.061035156	-0.061035156	1549640562.446
-9.133667032	-0.4438232428	-3.9979980040000007	0	-0.061035156	0	2.9500489200000004	-8.814257788	-0.4689453076	0	-0.061035156	-0.061035156	3.85444339	9.72224092	0.8074951080000001	0	-0.061035156	-0.061035156	-8.823827880000001	-0.2895019568	3.7120849640000007	0	-0.061035156	0	-1.0479492212000001	9.637304712	2.6940429320000003	0	-0.061035156	-0.061035156	2.5026367800000004	9.56672374	-0.4426269568000001	-0.061035156	-0.061035156	0	1549640562.486
-9.14682608	-0.439038089	-4.013549820000001	0	-0.061035156	0	2.92971196	-8.786743210000001	-0.4689453076	0	0	-0.061035156	3.8508545320000005	9.73540036	0.80988768	0	-0.061035156	0	-8.819042932	-0.2990722644	3.7096923920000004	0	-0.061035156	0	-1.0443603240000001	9.6552491	2.6904540740000003	0	-0.061035156	-0.061035156	2.48828125	9.573901260000001	-0.4426269568000001	-0.061035156	0	-0.061035156	1549640562.526
-9.132470746000001	-0.4474121106000001	-4.03747554	0	-0.061035156	0	2.8962158540000003	-8.795117212000001	-0.4713378894	0	0	0	3.8508545320000005	9.73540036	0.80988768	0	-0.061035156	0	-8.823827880000001	-0.308642572	3.7228514400000003	0	-0.061035156	-0.061035156	-1.0240234620000002	9.656445288	2.6976317900000004	0	-0.061035156	0	2.4811035340000003	9.57749002	-0.45698242800000005	0	-0.061035156	-0.061035156	1549640562.566
-9.11213408	-0.4438232428	-4.02551268	0	0	0	2.9117675720000005	-8.7963134	-0.49885253600000007	0	0	-0.061035156	3.8640135800000004	9.73659694	0.794335962	0	-0.061035156	0	-8.819042932	-0.31223143000000003	3.7252441100000007	0	-0.061035156	0	-1.0240234620000002	9.64208966	2.692846646	0	-0.061035156	0	2.4811035340000003	9.5619384	-0.4474121106000001	-0.061035156	-0.061035156	-0.061035156	1549640562.606
-9.12648912	-0.416308606	-4.044653354	0	-0.061035156	0	2.9057862400000003	-8.789135880000002	-0.5096191394	0	-0.061035156	-0.061035156	3.829321286	9.6983152	0.8074951080000001	-0.061035156	-0.061035156	0	-8.81066893	-0.3146240216	3.726440396	0	-0.061035156	0	-1.0120605432	9.62773462	2.6880616	0	-0.061035156	0	2.5002441100000006	9.555957068	-0.45100097840000003	-0.061035156	-0.061035156	-0.061035156	1549640562.646
-9.125292932	-0.38640135800000003	-4.02192392	0	0	0	2.906982428	-8.783154254000001	-0.5263671924000001	-0.061035156	0	-0.061035156	3.829321286	9.6983152	0.8074951080000001	-0.061035156	-0.061035156	0	-8.797509980000001	-0.2930908246	3.7467773560000004	-0.061035156	-0.12207031	0	-1.0168457068	9.6217527	2.668920926	0	-0.061035156	0	2.51101088	9.558349640000001	-0.43664550720000006	0	-0.061035156	-0.061035156	1549640562.686
-9.132470746000001	-0.3804199280000001	-4.0326903960000005	-0.061035156	0	0	2.879467752	-8.8046875	-0.5359375000000001	0	-0.061035156	-0.061035156	3.818554712	9.7318116	0.75366214	-0.061035156	-0.061035156	0	-8.815454074	-0.29069824280000006	3.7994139400000004	0	-0.061035156	0	-0.9809570288	9.67917482	2.6976317900000004	0	-0.061035156	0	2.49426268	9.567919928000002	-0.48569336060000007	-0.061035156	-0.061035156	-0.061035156	1549640562.726
-9.139648560000001	-0.43066405760000004	-4.0326903960000005	0	-0.061035156	-0.061035156	2.872290036	-8.78076178	-0.5072265576	-0.061035156	-0.061035156	-0.061035156	3.8353027160000006	9.73659694	0.773999002	-0.061035156	-0.061035156	0	-8.8214357	-0.30625	3.8053954680000004	-0.061035156	-0.12207031	0	-0.9582275360000001	9.682763580000001	2.6904540740000003	0	-0.061035156	0	2.4727295320000002	9.564331070000001	-0.45100097840000003	0	-0.061035156	-0.061035156	1549640562.766
-9.12648912	-0.4486083966	-4.023120108	-0.061035156	-0.061035156	-0.061035156	2.886645468	-8.815454074	-0.49167482	0	-0.061035156	0	3.8353027160000006	9.73659694	0.773999002	0	0	0	-8.829809800000001	-0.30505371400000003	3.811376996	-0.061035156	-0.061035156	0	-0.9725830072	9.650463760000001	2.70600589	-0.061035156	0	0	2.491870108	9.572705072	-0.44980469240000004	0	0	-0.061035156	1549640562.806
-9.15161142	-0.461767572	-4.03747554	-0.061035156	-0.12207031	-0.061035156	2.902197284	-8.80588408	-0.49526367800000004	0	-0.061035156	0	3.85683606	9.69592302	0.7979248200000001	0	-0.061035156	-0.061035156	-8.826220746	-0.2823242212	3.8269287140000006	-0.061035156	-0.061035156	0	-0.9426757788	9.646875000000001	2.702417032	0	0	0	2.447607428	9.596630890000002	-0.4689453076	0	0	-0.061035156	1549640562.846
-9.088207968	-0.5120117212	-4.003979532000001	0	-0.18310547	-0.12207031	2.920141574	-8.797509980000001	-0.5084228534	-0.061035156	-0.061035156	-0.061035156	3.869995108	9.688745108	0.770410144	0	0	-0.061035156	-8.790332068	-0.3002685504	3.8400878600000006	-0.061035156	0	0	-0.9594238220000001	9.6385009	2.72395018	0	0	-0.061035156	2.3985596040000003	9.575097840000002	-0.4689453076	-0.061035156	-0.12207031	-0.061035156	1549640562.886
-9.05231929	-0.6005371106	-3.935791034	0.061035156	-0.30517578	-0.24414062	2.8854492800000004	-8.76401358	-0.5060302716	-0.061035156	-0.061035156	0	3.869995108	9.688745108	0.770410144	0	0	-0.061035156	-8.714965560000001	-0.346923822	3.8520507200000003	0	-0.061035156	-0.061035156	-1.00129393	9.52604982	2.7610351440000005	0	0	-0.061035156	2.7729980040000006	9.351391574	-0.2823242212	0	0.061035156	0.12207031	1549640562.926
-9.15639676	-0.54191893	-3.7467773560000004	0.24414062	-0.36621094	-0.24414062	2.8758788940000004	-8.712573380000002	-0.4844970746000001	0	-0.12207031	0	3.83171376	9.610986420000001	0.765625	0	-0.061035156	0	-8.766406250000001	-0.42109375000000004	3.917846646	-0.061035156	-0.061035156	0	-0.90678714	9.448290740000001	2.87109375	0	-0.061035156	-0.061035156	2.866308606	9.36933606	-0.08015136780000001	-0.18310547	0.30517578	0.4272461	1549640562.966
-9.43632788	-0.477319339	-3.593652356	0.12207031	-0.48828125	-0.36621094	2.9117675720000005	-8.698217752000001	-0.534741214	0	-0.12207031	0.12207031	3.6773925720000005	9.6552491	0.7823730432	0.061035156	-0.12207031	0	-8.81066893	-0.4761230432	4.078149460000001	0	0.061035156	0	-0.8744873200000001	9.56911592	2.9775634	0.061035156	-0.12207031	-0.12207031	2.7586425720000003	9.491357428	-0.2572021466	-0.12207031	0.24414062	0.4272461	1549640563.006
-9.35976538	-0.679492212	-3.32807608	0.36621094	-0.4272461	-0.4272461	3.017041034	-8.819042932	-0.6735107428000001	-0.061035156	-0.061035156	0.24414062	3.6773925720000005	9.6552491	0.7823730432	0.12207031	-0.12207031	-0.061035156	-8.9494384	-0.49885253600000007	4.32817392	0.18310547	0.18310547	-0.12207031	-1.0898193390000002	9.760522660000001	3.101977536	0.12207031	-0.061035156	-0.18310547	3.029003894	9.43632788	-0.06340332068	0	0.5493164	0.61035156	1549640563.046
-9.220996106000001	-0.6208740020000001	-3.0230224640000003	0.4272461	-0.24414062	-0.4272461	3.1007812500000003	-8.858520468	-0.802709964	-0.061035156	-0.061035156	0.24414062	3.625952176	9.90527356	0.8589355432	0.18310547	-0.24414062	-0.061035156	-8.884838760000001	-0.5502929712000001	4.337744110000001	0.30517578	0.48828125	-0.18310547	-1.264477536	9.683960160000002	3.2275878600000003	0.12207031	-0.18310547	-0.30517578	2.9632079680000003	9.433935700000001	0.09450683900000001	-0.12207031	0.6713867	0.7324219	1549640563.086
-9.22458516	-0.5849853534	-2.8639160340000003	0.5493164	0.061035156	-0.5493164	3.1330810700000002	-8.572607428000001	-0.8134765380000001	-0.24414062	0.12207031	0.61035156	3.37233876	9.719848740000002	1.013256839	0.24414062	-0.48828125	0.061035156	-8.814257788	-0.7010253600000002	4.203759784	0.4272461	0.6713867	-0.24414062	-1.3302734620000003	9.399243210000002	3.2945800720000005	0.18310547	-0.36621094	-0.4272461	2.5433105040000004	9.47341304	0.07775878600000001	-0.061035156	0.6713867	0.61035156	1549640563.126
-9.51169429	-0.6543701080000001	-2.9249266200000004	0.6713867	-0.24414062	-0.4272461	3.15102536	-8.334545926	-0.849365216	-0.24414062	0.24414062	0.79345703	3.37233876	9.719848740000002	1.013256839	0.30517578	-0.6713867	0.18310547	-8.80588408	-0.8577392572	4.094897464000001	0.48828125	0.8544922	-0.30517578	-1.320703076	9.31191394	3.3412353240000003	0.18310547	-0.48828125	-0.6713867	2.845971646	9.43273912	0.1997802716	0.061035156	0.5493164	0.48828125	1549640563.165
-9.640893570000001	-0.5096191394	-2.851953076	0.48828125	-0.61035156	-0.48828125	3.2251952880000005	-8.48049321	-0.9797607428000001	-0.24414062	0.36621094	0.91552734	3.2311766200000003	9.669604532000001	1.118530252	0.30517578	-0.6713867	0.18310547	-8.828613220000001	-0.9343017572	3.9573242800000004	0.5493164	0.9765625	-0.36621094	-1.3087402160000001	9.449487320000001	3.3508057100000004	0.30517578	-0.5493164	-0.79345703	2.213134784	9.610986420000001	0.0813476538	0.30517578	0.24414062	0.30517578	1549640563.206
-9.89091754	-0.22968750000000002	-2.9703858800000003	0.79345703	-0.30517578	-0.5493164	3.1354737400000006	-8.89680162	-1.070678714	-0.24414062	0.36621094	0.91552734	3.1354737400000006	9.928002700000002	1.204663089	0.30517578	-0.7324219	0.18310547	-8.955419928000001	-1.0646972840000002	3.8628173920000006	0.6713867	1.159668	-0.36621094	-1.276440396	9.676782248	3.3783202880000003	0.36621094	-0.61035156	-0.91552734	1.77290036	9.918433	-0.346923822	-0.12207031	-0.61035156	-0.36621094	1549640563.246
-9.681567392	-0.2918945288	-3.387890576	0.6713867	-0.48828125	-0.5493164	2.9548339660000003	-9.27722194	-0.9797607428000001	-0.061035156	-0.48828125	0.61035156	3.1354737400000006	9.928002700000002	1.204663089	0.30517578	-0.8544922	-0.30517578	-8.921923920000001	-1.222607428	3.5924560700000003	0.4272461	0.6713867	-0.30517578	-1.2453369600000002	10.070361420000001	3.2885987400000003	0.36621094	-0.5493164	-0.91552734	1.7513672120000003	9.933984620000002	-0.5861816394	0.61035156	-1.3427734	-1.2817383	1549640563.285
-9.015234620000001	-0.20576172120000003	-3.5326415740000003	0.5493164	0.48828125	-0.48828125	2.81486821	-9.49494658	-0.8278320288	0.12207031	-0.91552734	0.30517578	3.323291034	10.21511232	1.293188498	0.36621094	-0.48828125	-0.7324219	-8.914746106	-1.2668701080000002	3.6510742800000004	0.12207031	0.4272461	-0.18310547	-0.9582275360000001	10.223486420000002	3.1534179320000004	0.36621094	-0.24414062	-0.7324219	2.4643554320000005	9.554760880000002	-0.8828613220000001	0.8544922	-1.159668	-1.6479492	1549640563.325
-8.169457968	-0.2045654254	-4.419091754000001	0.30517578	1.159668	-0.8544922	2.6760987400000005	-9.4004393	-0.6926513580000001	0.30517578	-1.4038086	-0.18310547	4.426269568	9.4423098	1.7071045320000002	0.36621094	-0.18310547	-1.159668	-8.575000000000001	-1.1125488220000002	3.434545926	-0.48828125	0.61035156	0.061035156	-0.9582275360000001	10.223486420000002	3.1534179320000004	0.18310547	0	-0.61035156	3.8125733800000003	9.102563400000001	-1.2489257200000001	1.0375977	-0.6713867	-1.7700195	1549640563.365
-8.57380342	-0.5120117212	-4.720556610000001	0.061035156	0.18310547	-0.91552734	2.557666034	-8.6599366	-0.5263671924000001	0.4272461	-1.8310547	-0.79345703	4.426269568	9.4423098	1.7071045320000002	0.30517578	0.12207031	-1.159668	-9.024804712	-0.40434570680000004	3.2814209260000005	-0.8544922	0.30517578	0.48828125	0.40793457460000004	8.83698732	2.454785144	0.12207031	0.30517578	-0.91552734	4.21691893	8.93867212	-1.4020507200000003	0.7324219	0.24414062	-1.3427734	1549640563.405
-9.447094748	-0.20935058900000003	-4.922729532	-0.61035156	0.8544922	-0.48828125	2.403344748	-8.716162140000002	-0.5024413940000001	0.5493164	-1.6479492	-1.2207031	5.232568390000001	9.41120607	0.9462646760000001	0	0.5493164	-1.0986328	-9.19467752	-0.1363769568	4.06977536	-0.8544922	1.5258789	0.6713867	0.6328369110000001	10.175634980000002	2.259790036	0.12207031	0.6713867	-1.159668	2.8675048920000004	9.65405252	-1.5719238220000002	0.36621094	-0.8544922	-1.2207031	1549640563.445
-9.35976538	-0.21652832460000004	-5.3342526999999995	-0.8544922	-0.061035156	-0.48828125	2.0695800720000004	-9.759326080000001	-0.5526855432	0.4272461	-1.4648438	-0.6713867	5.76013179	9.559545926	0.6400146760000001	0	1.2817383	-1.8920898	-8.647973740000001	-0.057421875000000004	3.7587402160000005	-1.2817383	-0.30517578	0.48828125	0.3182128894	10.3012455	2.204760782	0	1.159668	-0.61035156	3.1175292540000004	9.595434800000001	-1.6484863220000001	0.061035156	-0.9765625	-1.5258789	1549640563.485
-8.6766848	-0.10048827880000001	-4.6069091460000005	-0.8544922	-0.5493164	-0.61035156	1.8805663940000001	-9.325073380000001	-0.250024411	-0.061035156	-1.3427734	-0.061035156	5.76013179	9.559545926	0.6400146760000001	0.061035156	1.4648438	-2.1972656	-8.51638179	0.37443847840000005	4.21691893	-1.0375977	1.2817383	0.6713867	-0.31103514400000004	9.31669928	2.000195288	0.061035156	1.7700195	-0.18310547	3.4500976440000004	9.11452626	-1.610205072	0.36621094	-0.061035156	-1.4038086	1549640563.525
-8.126391574000001	-0.3014648462	-3.7407959260000005	-0.5493164	-0.24414062	-0.7324219	1.8028076080000002	-8.119213760000001	0.1674804712	-0.18310547	-1.2817383	0.30517578	6.150122300000001	8.45896016	0.3971679712	0.061035156	1.0986328	-1.2207031	-7.9242187500000005	0.724951178	3.4261719240000006	-1.159668	0.6713867	0.5493164	-0.5514892572000001	8.72692842	1.6712158540000002	0.12207031	1.7089844	-0.24414062	2.895019568	9.05471196	-1.239355432	0.30517578	-0.36621094	-1.6479492	1549640563.565
-8.535522660000002	-0.5610595746000001	-3.66303714	0.061035156	0.30517578	-0.30517578	1.7310302520000003	-7.335644568	0.4844970746000001	-0.18310547	-1.4038086	0.79345703	5.71586911	8.58696286	0.32658691100000004	0.18310547	0.91552734	-0.18310547	-7.950537140000001	1.0144531250000002	3.42497554	-0.91552734	0.7324219	0.36621094	-0.5526855432	8.84296875	1.353002896	-0.12207031	1.5258789	-0.30517578	3.00627446	8.939868210000002	-0.8541503600000001	0.5493164	-0.12207031	-1.5258789	1549640563.605
-9.222192392	-0.33854982	-4.628442392	0.18310547	0.18310547	-0.061035156	1.7513672120000003	-7.36555162	0.5048339856	-0.12207031	-1.5258789	1.5258789	5.71586911	8.58696286	0.32658691100000004	0.061035156	1.0375977	0.30517578	-8.17304712	1.240551718	3.3807128600000005	-0.6713867	0.5493164	0.12207031	-0.850561502	9.572705072	1.353002896	-0.30517578	1.2817383	-0.18310547	2.628247104	9.45666484	-1.111352536	0.61035156	-0.12207031	-1.5869141	1549640563.645
-9.5703125	-0.34931639400000003	-5.0662844400000004	0.061035156	-1.159668	-0.24414062	2.00856929	-8.151513580000001	0.4103271466	-0.18310547	-1.4648438	2.5024414	5.255298020000001	9.32866214	0.1770507788	-0.18310547	0.8544922	0.48828125	-8.68864766	1.246533246	3.6391114200000003	-0.36621094	0.18310547	-0.12207031	-1.491772464	10.44838858	1.51928714	-0.24414062	1.0375977	0.12207031	1.9284179320000001	9.8514402	-1.579101538	0.24414062	-0.4272461	-1.8310547	1549640563.685
-9.2389402	-0.6208740020000001	-4.88205571	-0.061035156	-0.61035156	-0.12207031	2.62705072	-9.21979982	0.2835205072	-0.24414062	-1.3427734	3.2958984	4.740893570000001	10.82522014	-0.1040771466	-0.30517578	0.36621094	0.7324219	-9.206640380000001	0.9713867212000001	3.9142577880000005	-0.12207031	0.061035156	-0.36621094	-1.6616454680000001	10.869482820000002	1.872192392	-0.24414062	0.6713867	0.5493164	2.286108426	9.80358876	-1.9176513580000003	-0.30517578	-0.18310547	-1.5258789	1549640563.725
-9.15041484	-0.63881839	-4.987329074000001	0.7324219	0.061035156	0.30517578	3.338842752	-9.874170320000001	0.22849121400000003	-0.30517578	-1.0375977	3.4179688	4.740893570000001	10.82522014	-0.1040771466	-0.18310547	-0.24414062	1.2207031	-9.319091754	0.9295165740000001	3.9836425720000004	-0.061035156	0.061035156	-0.48828125	-1.6520751800000002	10.862304320000002	2.071972644	-0.18310547	0	0.4272461	2.0731689300000005	9.9710688	-2.0899170320000002	-0.7324219	0.061035156	-1.5258789	1549640563.765
-9.613378894	0.01315917932	-5.699121106000001	0.5493164	0.61035156	0.48828125	4.000390576	-9.9698732	0.2260986322	-0.4272461	-0.61035156	2.8686523	3.9956054320000005	10.87067842	0.2081542932	0	-0.36621094	1.5869141	-9.52963858	1.152026358	3.762329074	-0.061035156	-0.48828125	-0.30517578	-1.6520751800000002	10.862304320000002	2.071972644	-0.30517578	-0.18310547	0.061035156	2.5947509	10.6589357	-1.8004150360000002	-1.4648438	0.061035156	-1.2817383	1549640563.805
-10.06796924	0.5191894568000001	-6.0568116000000005	-0.061035156	-0.79345703	0.61035156	4.421484424000001	-10.223486420000002	0.15671386780000002	-0.61035156	-0.24414062	2.0141602	3.584082068	11.02380342	0.5790038940000001	0.12207031	-0.18310547	1.5869141	-9.610986420000001	0.8290283540000001	3.91066893	0.30517578	0.36621094	-0.24414062	-1.4702392180000001	10.987914840000002	1.90808107	-0.36621094	-0.61035156	-0.18310547	3.447705072	10.542895860000002	-1.0922119110000001	-2.1362305	0.61035156	-0.91552734	1549640563.845
-10.01174272	0.132788089	-5.15361322	-1.2817383	-1.0375977	0.4272461	4.82702626	-10.489062500000001	0.26796875000000003	-0.79345703	0.24414062	1.159668	3.584082068	11.02380342	0.5790038940000001	-0.061035156	0	1.0986328	-9.57150908	0.38999023560000007	3.2239991	0.061035156	-0.79345703	-0.12207031	-1.6891601440000001	10.54409146	2.082739218	-0.48828125	-0.8544922	-0.30517578	4.13796376	10.542895860000002	0.16628417539999998	-3.479004	0.6713867	0	1549640563.885
-10.25339308	-1.07785643	-4.65834964	-1.5258789	-0.7324219	0.24414062	5.00886232	-10.06796924	0.3612792932	-0.79345703	0.79345703	-0.061035156	3.07805162	10.484277160000001	0.994116214	-0.30517578	-0.061035156	0.5493164	-9.57150908	0.38999023560000007	3.2239991	0.061035156	-0.79345703	-0.12207031	-1.6891601440000001	10.54409146	2.082739218	-0.61035156	-0.91552734	-0.30517578	6.2015625000000005	10.271337860000001	1.0898193390000002	-4.8828125	-0.30517578	2.0751953	1549640563.925
-9.81435504	-2.1293945680000004	-3.5553711060000004	-1.8310547	-2.2583008	0.12207031	4.822241214000001	-10.156494600000002	0.23686523560000003	-0.30517578	1.2207031	-1.3427734	3.3197021760000003	10.224683	1.1257080072	-0.61035156	-0.36621094	0	-9.57150908	0.38999023560000007	3.2239991	0.061035156	-0.79345703	-0.12207031	-1.7872558900000002	10.090698380000001	2.8734864200000003	-0.36621094	-1.0375977	-0.061035156	7.141845746	9.24492212	1.11613768	-3.4179688	-0.061035156	5.126953	1549640563.965
-8.291479532	-1.9930175720000003	-0.9797607428000001	-1.2207031	-0.79345703	0.48828125	4.439428714000001	-10.028490920000001	-0.1303955072	0.48828125	1.0986328	-2.6855469	3.3197021760000003	10.224683	1.1257080072	-0.61035156	-0.061035156	-0.48828125	-9.44350589	-1.053930661	1.6867675720000002	-0.061035156	-0.12207031	-0.18310547	-1.7872558900000002	10.090698380000001	2.8734864200000003	-0.5493164	-0.12207031	0	6.134570288000001	9.120507788000001	2.050439496	-1.8920898	1.4038086	7.2631836	1549640564.005
-9.211425720000001	-1.9415771760000002	-1.138867212	-0.7324219	1.7089844	0	3.887939496	-9.197070288	-0.8649169928000001	0.48828125	1.0986328	-2.6855469	3.584082068	9.305932608	1.1675781250000001	-0.48828125	0.5493164	-0.12207031	-9.12888179	-1.235766574	1.47263179	-0.061035156	-0.48828125	0	-2.686865216	8.66472194	3.180932608	-0.79345703	0.4272461	-0.061035156	2.018139676	13.01682158	-0.014355469240000002	-1.0986328	0.4272461	6.652832	1549640564.045
-10.42326628	-2.628247104	-3.354394568	0.30517578	-2.380371	-0.36621094	3.220410144	-9.24492212	-1.8351074280000002	1.0375977	1.4648438	-4.638672	2.830419928	9.801196580000001	0.907983426	-0.5493164	0.61035156	0.48828125	-9.35617662	-1.1771484620000001	2.038476538	0.061035156	-0.6713867	0.18310547	-3.255102536	8.8979982	3.257495108	-0.6713867	-0.24414062	0.12207031	1.3577880400000002	12.11601538	-0.31103514400000004	-0.7324219	-2.0141602	6.3476562	1549640564.085
-8.20534694	-1.9164550720000002	-1.6341308900000002	-0.36621094	-0.9765625	0.36621094	2.4165038940000003	-9.79401857	-2.6904540740000003	0.8544922	1.2817383	-4.5166016	2.830419928	9.801196580000001	0.907983426	-0.7324219	-0.30517578	0.6713867	-8.90876448	-1.24294429	2.2430420320000004	0.18310547	-0.18310547	-0.12207031	-3.255102536	8.8979982	3.257495108	-0.24414062	-0.6713867	0.18310547	2.566040036	11.269042540000001	0.5275634784000001	1.0986328	-0.61035156	6.225586	1549640564.125
-7.86679712	-0.8146728240000001	-1.373339856	0.18310547	1.7089844	0.18310547	1.8949219240000001	-9.26047374	-2.969189496	0.61035156	0.7324219	-4.0893555	2.87109375	8.73291034	1.1257080072	-0.7324219	-0.79345703	0.7324219	-8.51159694	-1.0108642572	2.428466754	0.48828125	-0.12207031	0	-2.85913089	8.630029254	3.4058349640000003	-0.061035156	-0.30517578	0.12207031	2.213134784	10.21032698	0.7871582068	2.1362305	2.380371	5.1879883	1549640564.165
-8.30942392	-0.1244140625	-2.368652356	-0.30517578	0.61035156	-0.4272461	1.7274413940000002	-8.298657248	-2.79213858	0.36621094	0.36621094	-3.6621094	2.87109375	8.73291034	1.1257080072	-0.6713867	-0.6713867	0.8544922	-8.283105432000001	-1.15441893	2.5588623200000002	0.6713867	-0.12207031	0.061035156	-2.13776857	7.9158447480000005	3.6427001800000003	0.061035156	-0.7324219	0	0.573022464	8.291479532	0.173461911	3.0517578	4.760742	3.540039	1549640564.205
-8.19099092	0.135180661	-1.8159667540000002	-0.5493164	0.79345703	-0.061035156	1.6544677520000002	-7.9792482	-2.48828125	0.18310547	0.6713867	-2.8686523	2.64738768	8.541503894	1.27524411	-0.61035156	-0.91552734	0.7324219	-8.43742662	-1.8506591460000001	2.600732428	0.4272461	-0.061035156	0.061035156	-1.7693115020000003	8.335742212000001	4.003979532000001	0.36621094	-0.9765625	-0.061035156	-1.19270018	7.638305710000001	-0.6507812500000001	3.0517578	1.2817383	0.6713867	1549640564.245
-9.31311052	0.6543701080000001	-1.415209964	-0.061035156	1.8920898	0.91552734	1.491772464	-8.07495108	-2.2813232820000002	0.12207031	0.7324219	-1.8920898	2.600732428	8.612085160000001	1.320703076	-0.5493164	-1.2207031	0.36621094	-8.37163089	-2.174853534	2.7167724640000004	0.061035156	0.24414062	0.18310547	-1.7693115020000003	8.335742212000001	4.003979532000001	0.48828125	-0.61035156	-0.12207031	-1.553979532	6.738696580000001	1.063500998	3.112793	1.2817383	-1.2207031	1549640564.285
-9.83229982	1.2453369600000002	-3.1390625	-1.6479492	2.0141602	0.24414062	1.46665036	-8.39794928	-2.0707763580000003	0.18310547	0.61035156	-0.91552734	2.95961911	8.63959964	1.5216797120000003	-0.061035156	-0.79345703	-0.061035156	-8.59892572	-2.410522464	2.569628894	-0.36621094	-1.2817383	0.24414062	-1.6520751800000002	9.350195288	4.482495108	0.4272461	-0.30517578	-0.061035156	4.868896466000001	6.534130890000001	4.245629892	3.112793	1.7089844	-0.79345703	1549640564.325
-12.04423822	0.6711181610000001	-3.8424804320000003	-1.2817383	0.8544922	-0.12207031	1.3637695680000002	-9.31311052	-2.081542932	0.5493164	0.061035156	-0.12207031	3.4010498200000003	9.19946286	1.975073282	0.36621094	0.061035156	-0.6713867	-9.247314300000001	-2.3016601440000004	3.652270468	-0.7324219	-0.61035156	0.48828125	-1.2860107820000002	10.097875900000002	4.572216754	0.36621094	-0.30517578	0.36621094	11.107544420000002	10.083520860000002	4.592553714000001	0.18310547	-0.18310547	-1.2817383	1549640564.365
-12.060986420000003	-0.5502929712000001	-3.4931639400000005	-2.380371	-0.9765625	0.30517578	1.3948730040000001	-10.10505342	-2.039672824	0.7324219	-0.79345703	0.61035156	4.62006839	10.489062500000001	2.910571286	0.6713867	0.7324219	-1.3427734	-9.399243210000002	-1.814770468	3.4034423920000005	-0.91552734	-2.319336	0.48828125	-1.2860107820000002	10.097875900000002	4.572216754	0.30517578	0.30517578	0.61035156	6.574804712000001	9.5619384	1.5958496400000002	-1.5258789	-1.953125	-1.5869141	1549640564.405
-10.840771760000003	-2.372241214	-3.4955566100000004	-0.9765625	-0.9765625	0.061035156	1.55158696	-10.32636682	-1.9140625000000002	0.6713867	-1.2817383	1.0375977	4.62006839	10.489062500000001	2.910571286	0.61035156	0.91552734	-1.4648438	-10.453173920000001	-0.9570312500000001	4.603320288000001	-0.8544922	-0.5493164	0.4272461	-1.1747558900000001	11.260669420000001	3.773095746	0.30517578	0.48828125	0.8544922	-1.414013678	9.992602340000001	2.451196286	-0.5493164	-2.1362305	-2.5634766	1549640564.445
-10.26296376	-4.2336670320000005	-4.361669928	1.2817383	0.8544922	0.36621094	1.77290036	-10.175634980000002	-1.655664038	0.4272461	-1.2817383	1.6479492	5.36057158	11.301342360000001	3.017041034	0.30517578	1.0986328	-1.6479492	-10.966382280000001	-0.07416992212000001	3.7407959260000005	-0.9765625	-1.8920898	0.30517578	-1.0958007788	11.672192000000003	2.958422824	0.36621094	0.7324219	1.3427734	6.14294429	12.460547120000001	-0.699829074	-0.6713867	-6.713867	-3.8452148	1549640564.485
-9.036767572	-2.56245108	-4.856933606	1.159668	-2.6855469	0	1.801611322	-10.0895018	-1.594653354	0.24414062	-0.91552734	2.4414062	6.318798920000001	10.67927266	2.42607428	0.061035156	1.7700195	-1.3427734	-10.51179164	0.8960205072	3.27663588	-0.5493164	1.3427734	0.5493164	-1.0958007788	11.672192000000003	2.958422824	0	1.4038086	1.5258789	4.024316394	10.59553264	-0.8529540740000001	-0.24414062	0.48828125	-2.4414062	1549640564.525
-7.078442392	-2.168872104	-3.4728271760000005	-0.36621094	-0.18310547	0.4272461	1.8231445680000002	-8.99728984	-1.429565396	-0.18310547	-1.159668	2.746582	6.318798920000001	10.67927266	2.42607428	-0.18310547	2.1362305	0	-9.538012680000001	1.293188498	2.2250976440000003	-0.36621094	-0.36621094	0.12207031	-1.8052001800000002	9.469824280000001	1.020434604	-0.7324219	2.0141602	0.9765625	2.0695800720000004	9.020019568	-1.6437011780000002	2.1362305	0.36621094	-2.2583008	1549640564.565
-8.213720746000002	-2.001391574	-4.560253894000001	1.3427734	1.6479492	0.36621094	2.0301025360000002	-8.28071286	-1.1484375	-0.79345703	-1.0375977	2.746582	5.37492662	10.082324280000002	1.5360351440000002	-1.0375977	1.5258789	1.4648438	-9.5451902	1.2549072479999999	2.6150878600000005	-0.30517578	0.18310547	-0.12207031	-2.0121582460000003	10.09309056	0.8828613220000001	-1.3427734	1.7700195	0.61035156	1.622167932	9.95192842	-1.6520751800000002	0.4272461	-1.5258789	-2.8076172	1549640564.604
-8.903979532000001	-1.252514676	-5.39646016	0.18310547	-1.2207031	0.4272461	2.255004892	-8.91953125	-0.770410144	-1.0375977	-0.7324219	2.9907227	3.9597167540000004	10.144530760000002	-0.05981445288	-1.7089844	0.79345703	1.5258789	-8.62404802	1.1807373200000002	2.6964355040000005	-0.12207031	0.4272461	-0.24414062	-2.0121582460000003	10.09309056	0.8828613220000001	-1.2817383	1.0375977	1.0375977	2.5349366	9.377710160000001	-1.8028076080000002	1.0986328	-1.6479492	-2.8076172	1549640564.645
-8.005566394	-0.8720947480000001	-3.830517572	0.4272461	-0.7324219	0.30517578	2.3794189300000004	-8.813061600000001	-0.35649413939999997	-1.0375977	-0.7324219	2.9907227	3.9597167540000004	10.144530760000002	-0.05981445288	-1.953125	-0.5493164	1.5869141	-8.250805710000002	1.1257080072	2.7299316100000004	-0.12207031	-0.24414062	-0.24414062	-1.745385782	9.90048822	1.3661621400000001	-0.6713867	0.8544922	1.3427734	2.363867212	9.213818390000002	-1.8841552520000002	0.8544922	-1.7700195	-2.5024414	1549640564.685
-7.683764480000001	-0.7572509980000001	-3.379516574	1.2207031	0.7324219	0.061035156	2.5540771760000003	-8.12758786	-0.1770507788	-1.0375977	-0.91552734	2.9296875	3.7611327880000003	8.851342752	-0.5658447284000001	-1.6479492	-1.4038086	2.2583008	-8.078539840000001	0.953442392	2.74428714	-0.061035156	0.4272461	-0.24414062	-0.9115722840000001	8.177832068	1.6269530760000002	-0.61035156	0.4272461	0.9765625	2.8411866	8.95183107	-1.1484375	0.5493164	-0.91552734	-2.4414062	1549640564.724
-8.049829074	-0.24404297120000001	-4.218115216	0.8544922	0.24414062	-0.061035156	3.0337889400000004	-8.01035144	0.24045410340000004	-0.91552734	-0.79345703	2.1362305	3.48598642	8.383593750000001	-0.7608398560000001	-1.0986328	-0.9765625	2.380371	-7.955322480000001	0.9438721040000001	2.910571286	0.061035156	0.18310547	-0.30517578	-0.9115722840000001	8.177832068	1.6269530760000002	-0.5493164	0.061035156	0.48828125	2.3985596040000003	8.76760234	-1.1962890380000002	0.61035156	-0.5493164	-2.2583008	1549640564.765
-8.28669429	0.01794433606	-4.55307608	0.30517578	-0.18310547	-0.12207031	3.16298822	-8.23046875	0.2380615216	-0.79345703	-0.4272461	1.7700195	3.48598642	8.383593750000001	-0.7608398560000001	-0.6713867	-0.061035156	2.0141602	-8.00317392	0.9689941100000001	3.0218260800000003	0.12207031	0.24414062	-0.30517578	-0.4521972644	8.74367662	1.9427734620000003	-0.4272461	0.061035156	0.18310547	2.616284146	8.83698732	-1.3577880400000002	0.30517578	-0.36621094	-2.0141602	1549640564.805
-8.5917482	-0.014355469240000002	-4.4166992800000004	0.5493164	0.12207031	-0.061035156	3.1952880400000003	-8.464941394	0.2536132788	-0.79345703	-0.24414062	1.0986328	3.04216304	8.394360520000001	-0.7046142572	-0.24414062	-0.12207031	1.4038086	-7.94934056	0.9366943390000001	3.2144287140000003	0.30517578	0.30517578	-0.36621094	-0.718969748	8.915942392	1.9762695680000002	-0.18310547	0.24414062	-0.061035156	2.70839856	9.21979982	-1.39606929	0	-0.48828125	-1.8310547	1549640564.844
-8.98652356	-0.028710937500000002	-4.2958741	0.91552734	0	0.18310547	3.2144287140000003	-8.628832968000001	0.3337646466	-0.79345703	-0.24414062	1.0986328	2.902197284	8.47810054	-0.419897464	0	-0.48828125	0.7324219	-8.23046875	0.9725830072	3.352001996	0.30517578	0.30517578	-0.36621094	-0.718969748	8.915942392	1.9762695680000002	-0.061035156	-0.12207031	-0.18310547	2.424877896	9.2556884	-0.9390869110000001	0	-0.48828125	-1.8310547	1549640564.884
-8.90996106	0.570629892	-4.859326080000001	0.12207031	0.5493164	0.12207031	3.124707068	-8.957812500000001	0.3935791034	-0.5493164	0.30517578	0.061035156	2.918945288	8.86210962	-0.1256103534	0.18310547	-0.7324219	0.061035156	-9.03796376	0.27395019960000005	3.830517572	0.30517578	-0.61035156	-0.30517578	-0.8756836060000002	9.175537140000001	2.077954074	0.30517578	-0.9765625	-0.36621094	2.0372802520000004	9.847851440000001	-1.7621337860000001	-1.2207031	-1.4038086	-1.7089844	1549640564.924
-9.170751800000001	0.440234375	-5.532836960000001	0.30517578	-0.12207031	0.36621094	2.958422824	-9.34541034	0.2918945288	-0.5493164	0.30517578	0.061035156	2.8806639400000003	9.555957068	0.11843261780000001	0.30517578	-1.0986328	-0.79345703	-9.09060054	-0.1614990216	4.230078076	0	0.24414062	-0.36621094	-0.5467041034000001	10.54409146	2.874682608	0.7324219	-1.8310547	-0.7324219	2.996704074	9.834692000000002	-1.4630615020000002	-2.0141602	0.30517578	-1.159668	1549640564.964
-9.644482428000002	0.10048827880000001	-5.353393570000001	0.12207031	-0.6713867	0.9765625	2.8220459260000004	-9.649267572	-0.06340332068	0.18310547	0	-0.5493164	3.06608876	9.911254500000002	0.5072265576	0.6713867	-1.4038086	-1.7089844	-9.00207518	0.7010253600000002	3.79582518	0	0.24414062	-0.36621094	-0.5467041034000001	10.54409146	2.874682608	0.5493164	-1.5258789	-1.159668	4.90717752	9.85742212	-0.6615478240000001	-3.2958984	0.12207031	-0.18310547	1549640565.004
-10.469922120000001	-0.840991214	-4.709790036	-0.91552734	-0.91552734	0.48828125	2.886645468	-10.02729532	-0.47492675720000005	0.18310547	-0.061035156	-1.0375977	3.6151855040000007	10.401733720000001	1.318310504	0.8544922	-0.5493164	-2.6855469	-10.27492662	1.107763678	3.782666034	0.61035156	-1.4648438	-0.12207031	-1.156811502	11.04772914	2.536132788	0.061035156	-1.2817383	-0.9765625	7.549780252000001	10.079932100000002	1.274047824	-4.9438477	-0.30517578	1.8920898	1549640565.044
-10.36584514	-2.442822284	-3.5362304320000004	-1.5869141	-1.8310547	-0.30517578	3.052929712	-10.911352340000002	-0.6711181610000001	0.061035156	0.79345703	-0.91552734	3.96928714	11.3731205	1.9284179320000001	0.48828125	0	-3.4179688	-11.82053264	-0.1997802716	4.329370108	1.159668	-0.061035156	-0.4272461	-1.4451172120000002	11.16496556	3.0625	0.18310547	-1.7089844	-0.6713867	7.58447284	9.567919928000002	2.007373004	-4.5776367	-0.61035156	5.6152344	1549640565.084
-9.36455072	-2.372241214	-1.287207068	0.79345703	0.8544922	0.8544922	3.1713623200000005	-11.2810054	-0.8457763580000002	0.12207031	2.0751953	-0.7324219	4.00517572	11.93059056	1.867407248	-0.12207031	-1.4038086	-3.1738281	-10.96398912	-1.51928714	3.0995849640000004	1.159668	-0.061035156	-0.4272461	-1.4451172120000002	11.16496556	3.0625	0.5493164	-1.4038086	-0.9765625	4.22648912	10.90178264	1.156811502	-1.2207031	0.48828125	7.6293945	1549640565.124
-10.83120108	-1.820751996	-2.6210692900000003	2.0141602	3.4179688	0.6713867	2.960815396	-9.96867662	-1.1017822480000001	0.12207031	2.0751953	-0.7324219	4.605712860000001	10.798901260000001	1.7190673920000001	0	-2.1362305	-2.0751953	-9.697119110000001	-0.9630126800000001	1.7860596040000003	0.61035156	0.061035156	-0.24414062	-2.299267572	10.09309056	3.6893554320000006	0.48828125	-0.24414062	-1.4648438	2.920141574	15.398633180000001	-0.5969482428	-1.0375977	-0.24414062	6.5307617	1549640565.164
-10.75104982	-1.693945288	-4.586572284	-0.061035156	-4.760742	-0.18310547	2.39138179	-9.850244600000002	-1.644897464	0.36621094	2.746582	-1.4648438	5.083032248	10.18759784	1.677197284	0.30517578	-0.8544922	-0.79345703	-9.155200180000001	-0.6507812500000001	2.24663089	1.2207031	0.6713867	0.061035156	-2.9177491	9.486572480000001	2.8878417540000005	0.061035156	-1.2817383	-1.0375977	0.26677246400000004	11.912646760000001	-0.2392578076	-0.24414062	-2.9296875	5.432129	1549640565.204
-7.856030252000001	-1.062304712	-1.32189946	-0.36621094	-0.36621094	0.4272461	1.96669928	-10.091894960000001	-2.20236821	1.2817383	1.7700195	-2.6855469	3.8855469240000007	9.23535144	1.5683349640000002	0.12207031	-0.36621094	0.061035156	-8.680273560000002	-1.280029254	2.209545926	1.2207031	0.6713867	0.061035156	-2.9177491	9.486572480000001	2.8878417540000005	-0.12207031	-1.6479492	-0.8544922	1.2309814300000002	10.21152356	0.5455078076000001	1.4038086	-0.12207031	5.554199	1549640565.244
-7.6311277	-0.5239746106000001	-1.617382788	0.6713867	1.8310547	0	1.683178714	-9.134863220000002	-2.6485839660000003	1.159668	0.91552734	-3.0517578	3.8855469240000007	9.23535144	1.5683349640000002	-0.18310547	-1.5869141	0.6713867	-8.4135009	-1.1041748200000001	2.427270468	1.159668	0.79345703	-0.36621094	-2.3925780760000004	8.712573380000002	2.851953076	0.12207031	-1.0986328	-0.8544922	1.8602295320000002	9.62294928	0.439038089	2.380371	2.9296875	3.7841797	1549640565.284
-8.10246556	-0.050244139400000006	-2.674902356	0.61035156	-0.4272461	-0.5493164	1.5767089660000002	-8.182617212	-2.74428714	1.159668	0.91552734	-3.0517578	3.6977295320000003	8.49125998	1.53125	-0.36621094	-1.8920898	0.91552734	-8.202954074	-1.166381839	2.410522464	1.0986328	0.12207031	-0.18310547	-1.362573282	8.03427716	3.2957762600000002	0.4272461	-1.7089844	-0.6713867	-0.33854982	8.138354532000001	0.29069824280000006	3.2348633	3.90625	1.7089844	1549640565.324
-7.7244384	0.17944336060000002	-1.927221646	0.061035156	0.79345703	0.061035156	1.4116211060000001	-8.118017572	-2.9045898560000003	0.79345703	0.61035156	-3.1738281	3.6295410340000003	8.255590560000002	1.524072284	-0.24414062	-1.7089844	0.91552734	-8.049829074	-1.847070288	2.293286142	1.0986328	0.12207031	-0.18310547	-1.362573282	8.03427716	3.2957762600000002	0.48828125	-1.4038086	-0.61035156	-2.390185504	7.5055175720000005	0.10048827880000001	1.5869141	0.12207031	-0.61035156	1549640565.364
-8.999682608	0.025122070680000004	-1.7106933900000003	0.91552734	2.319336	1.0986328	1.1101562500000002	-8.028295926	-2.975170926	0.36621094	0.8544922	-2.1972656	3.7072998200000002	8.301049820000001	1.62575679	0	-0.91552734	0.79345703	-8.09768071	-2.082739218	2.3243896760000005	0.4272461	-0.18310547	-0.061035156	-1.3661621400000001	8.18500998	3.5972412140000003	0.36621094	-0.5493164	-0.5493164	-1.3362548920000001	7.06169429	1.6843750000000002	2.2583008	-2.0141602	-2.319336	1549640565.404
-9.52485324	0.39238280760000005	-3.721655252	-0.061035156	2.319336	-0.24414062	0.8649169928000001	-8.23286142	-2.9117675720000005	0.30517578	0.30517578	-1.5869141	3.7455810700000005	8.564233426000001	1.7621337860000001	0.24414062	-0.24414062	0.61035156	-9.00686052	-2.01096196	2.845971646	-0.12207031	-0.61035156	0.18310547	-1.353002896	9.253295926000002	3.9884277160000003	0.30517578	-0.48828125	-0.30517578	6.40493161	8.39555661	2.8639160340000003	3.9672852	0	-0.5493164	1549640565.444
-11.724828780000001	-0.135180661	-4.614086960000001	-0.30517578	-0.18310547	-0.8544922	0.69504393	-8.911157248	-2.874682608	0.48828125	-0.4272461	-0.91552734	3.867602536	9.234155252	1.899707068	0.4272461	0.061035156	0.18310547	-9.700707968000001	-1.732226538	3.2718505400000004	-0.12207031	-0.61035156	0.18310547	-1.353002896	9.253295926000002	3.9884277160000003	0.4272461	-0.30517578	-0.061035156	10.66611322	10.230663940000001	1.71667482	-0.12207031	-1.953125	-1.159668	1549640565.484
-12.19497104	-1.872192392	-4.836596646	-0.48828125	-1.7700195	-1.0375977	0.69504393	-8.911157248	-2.874682608	0.48828125	-0.4272461	-0.91552734	4.2109375	9.584667932	1.8638183900000003	0.5493164	0.12207031	-0.12207031	-11.629125900000002	-1.1580077880000001	4.184619110000001	-0.24414062	0.12207031	0.5493164	-0.9223388580000002	9.71745607	3.9704834260000004	0.48828125	0.36621094	-0.061035156	6.378613220000001	11.51667482	-1.0958007788	-1.7700195	-3.7231445	-2.2583008	1549640565.524
-9.94355432	-2.5636474640000007	-3.116332968	-0.18310547	-2.1972656	-0.61035156	0.7967285340000001	-9.567919928000002	-2.628247104	0.6713867	-1.0375977	0	4.713378894000001	10.29047824	1.4989501800000002	0.61035156	0.4272461	-0.5493164	-10.88264128	-0.538330072	3.7395996400000002	-0.24414062	3.2958984	0.91552734	-0.740502896	10.676879500000002	3.069677716	0.6713867	0.8544922	0	3.363964856	10.140942000000003	1.7896484620000002	0.8544922	0.5493164	0.7324219	1549640565.564
-7.806982428000001	-2.122216754	-3.216821286	-0.18310547	1.4038086	-2.1362305	3.007470746	-10.19477536	-0.8206542932	-0.24414062	-0.18310547	1.7089844	5.2911866000000005	10.27851538	0.9438721040000001	0.8544922	1.3427734	-0.79345703	-10.88264128	-0.538330072	3.7395996400000002	-0.24414062	3.2958984	0.91552734	-0.740502896	10.676879500000002	3.069677716	0.79345703	2.0751953	-0.061035156	1.524072284	9.630126800000001	-0.501245108	1.0375977	-2.1972656	-1.8920898	1549640565.604
-8.28669429	-3.877172824	-5.351000900000001	0.24414062	-1.953125	-3.9672852	3.800610324	-8.497240920000001	0.387597644	-0.48828125	1.0986328	1.3427734	5.203857428000001	9.092993210000001	0.2081542932	1.159668	2.1972656	-0.061035156	-10.223486420000002	0.6232665740000001	1.7465820680000002	-1.2207031	3.112793	0.8544922	-0.885253894	9.450683606	2.3219971040000003	0.36621094	2.5024414	-0.61035156	4.6703125000000005	9.864599640000002	0.14714355040000002	-0.12207031	1.953125	-0.48828125	1549640565.644
-8.21611322	-4.245629892	-3.6307373200000006	-0.79345703	-3.7231445	-3.112793	3.484790036	-7.473217752000001	0.8948242212000002	-0.061035156	0.6713867	0.6713867	4.435839856	8.234057608	-0.2392578076	1.3427734	1.953125	0.36621094	-10.89460414	1.2656738220000001	2.4846923920000004	-1.0375977	5.3100586	0.61035156	-0.2607910144	8.61567392	0.38999023560000007	0.12207031	3.3569336	-1.2817383	2.6126952880000003	9.532031250000001	-0.37802735600000004	0	0.5493164	0.5493164	1549640565.684
-7.345214660000001	-4.17504892	-2.5815917540000006	0.61035156	2.1972656	-2.5634766	3.0708741	-7.1502197480000005	0.6125	0.061035156	-0.30517578	0.61035156	3.58049321	8.45896016	-1.179541034	0.7324219	0.6713867	-0.18310547	-9.340625000000001	1.061108426	1.008471646	-1.0375977	5.3100586	0.61035156	-0.2607910144	8.61567392	0.38999023560000007	1.0375977	4.272461	-1.4038086	0.9965087860000001	9.87297374	-1.2058593750000002	-0.79345703	-1.5869141	-0.4272461	1549640565.724
-8.69582518	-4.112841754000001	-4.95024411	1.0986328	-0.9765625	-3.479004	2.9679932100000004	-6.59633786	0.3505126800000001	0.061035156	-0.30517578	0.61035156	3.4620605040000005	8.016332968	-1.8028076080000002	0.8544922	0.12207031	-0.7324219	-8.31420926	1.8841552520000002	-0.050244139400000006	-0.9765625	5.79834	0.36621094	-1.431957968	8.61567392	0.05502929712000001	1.5869141	5.065918	-1.2817383	4.082934604	9.500927520000001	-0.9630126800000001	0.12207031	-0.18310547	-0.12207031	1549640565.764
-7.4325439300000005	-4.006372104	-4.104467752000001	0.48828125	-2.0751953	-3.7231445	2.9644042540000006	-6.054418930000001	0.056225586060000006	-0.24414062	0.12207031	0.8544922	3.3472167540000006	7.35598143	-1.3984619600000001	1.8310547	0.18310547	-0.91552734	-7.643090560000001	2.5157959260000005	-0.5287597644	-0.4272461	7.385254	0.24414062	-2.787353534	6.74348143	-1.3577880400000002	1.159668	5.1879883	-0.79345703	4.945459260000001	8.990112320000001	0.4713378894	0.4272461	1.3427734	0.91552734	1549640565.804
-6.244628894000001	-4.510009784	-2.94526358	1.7089844	-0.4272461	-3.540039	3.32807608	-5.356982428000001	-0.0478515625	-0.24414062	-1.159668	0.24414062	3.12111821	7.155004892	-1.0120605432	1.2817383	-0.6713867	-0.79345703	-6.69682608	2.537329074	-1.906884784	-0.4272461	7.385254	0.24414062	-2.787353534	6.74348143	-1.3577880400000002	1.159668	4.0283203	-0.4272461	3.338842752	9.29277356	-0.47373047120000006	-1.4038086	0.91552734	0.91552734	1549640565.844
-6.02211911	-4.183422824	-2.9249266200000004	2.319336	-0.5493164	-3.3569336	3.591259784	-4.6021241	0.2344726538	-0.5493164	-0.061035156	-0.30517578	3.1486327880000005	6.877465560000001	-0.534741214	0.30517578	-0.4272461	-0.30517578	-6.091503894000001	2.21433107	-2.64140625	0.91552734	6.7749023	0.6713867	-3.293383786	6.2374510800000005	-1.812377896	1.2207031	2.746582	0.061035156	4.1236084260000005	8.09528804	0.026318359620000002	-1.7700195	-2.380371	1.6479492	1549640565.884
-5.555566394	-3.887939496	-2.83879393	2.1972656	0.79345703	-2.8686523	3.7838623200000003	-4.143945288	0.26677246400000004	-0.061035156	0	-0.8544922	2.89382338	6.7028076080000005	-0.2619873004	0.30517578	-1.0986328	0.061035156	-4.98254393	1.7633300720000002	-3.3579834260000005	1.159668	5.92041	0.48828125	-3.8341064300000003	6.282910340000001	-1.7812744600000001	1.2207031	1.5869141	0.61035156	5.150024460000001	7.226782248	0.44621582460000003	-1.0375977	-1.159668	2.1362305	1549640565.923
-6.9743650200000005	-4.60930162	-2.7646241	2.5024414	0.48828125	-2.8076172	3.7874510800000003	-4.067382788000001	0.48569336060000007	0	-0.24414062	-1.159668	3.048144568	7.237548920000001	-0.2524169928	-0.12207031	-2.4414062	0.61035156	-5.2170165740000005	1.287207068	-4.336547824	1.159668	5.92041	0.48828125	-3.8341064300000003	6.282910340000001	-1.7812744600000001	0.91552734	0.91552734	1.0375977	4.514794928000001	8.135961960000001	-1.300366214	-2.0751953	-1.8310547	2.380371	1549640565.963
-8.19697284	-4.828222644	-3.0672851440000004	1.159668	-1.2207031	-3.7231445	3.6331298920000004	-4.844970746	0.1256103534	0.6713867	-0.4272461	-1.5869141	3.2790283540000003	7.972070288000001	-0.3756347644	-1.0986328	-3.1738281	1.4648438	-6.719555710000001	0.47851562500000006	-5.148827880000001	1.2817383	5.432129	0.4272461	-3.7587402160000005	6.7458741	-1.43435054	0.36621094	-0.24414062	1.4648438	4.933496106000001	8.073754892	-1.9547363220000002	-1.2207031	-0.9765625	2.2583008	1549640566.003
-7.12749002	-5.58547374	-1.7657226440000002	1.7089844	-0.8544922	-3.2958984	3.6415038940000004	-6.39895018	0.16389160340000003	0.91552734	0.12207031	-1.4038086	3.794628894	8.972167932000001	-0.5108154254	-0.91552734	-2.746582	2.0751953	-6.90856929	-0.539526358	-6.32836911	0.61035156	5.6152344	0.061035156	-2.306445288	9.835888579999999	-0.592163089	0.9765625	-0.8544922	1.5258789	6.09748552	8.797509980000001	0.38640135800000003	-1.6479492	1.3427734	2.0141602	1549640566.043
-7.418188400000001	-7.025805710000001	-1.41640625	1.6479492	1.7700195	-2.9296875	3.8041992800000006	-8.694628894000001	-0.4103271466	1.2817383	-0.4272461	-1.2817383	4.188207968	10.417285340000001	-0.4438232428	-1.0375977	-1.159668	2.0751953	-6.364257788000001	-0.7728027160000001	-7.613183606000001	0.61035156	5.6152344	0.061035156	-2.306445288	9.835888579999999	-0.592163089	0.48828125	0.79345703	0.61035156	4.970581070000001	8.798706070000001	0.0	-2.0751953	-1.8310547	1.5869141	1549640566.083
-8.455371106000001	-7.2339601600000005	-2.097094748	0.91552734	0.6713867	-3.1738281	4.6021241	-10.31201178	-0.571826178	1.4038086	-0.6713867	-1.2817383	3.9034912140000007	11.109936600000001	-0.21413574280000003	-1.2207031	-1.4038086	2.0141602	-6.70520018	-0.1256103534	-8.42666034	0.061035156	4.5776367	0.12207031	-2.8124755400000003	10.80727536	-0.45578614200000006	0.36621094	1.8920898	0.61035156	6.8583251800000005	8.101269568000001	-0.33615722840000006	-1.2817383	-1.8310547	1.3427734	1549640566.123
-8.13356929	-7.4074221200000006	-1.85544429	1.2817383	0.24414062	-3.1738281	4.781567392	-11.147021760000001	-0.762036142	0.30517578	-1.8310547	-1.5869141	4.1236084260000005	11.070459260000002	0.5849853534	-1.2207031	-1.8310547	2.0141602	-6.500634980000001	-0.061010742800000003	-8.9661866	0.061035156	4.4555664	0.12207031	-3.12709964	10.758227340000001	-1.358984424	-0.18310547	1.5869141	0.36621094	8.027099640000001	8.021118210000001	0.5072265576	-1.159668	1.7700195	0.61035156	1549640566.163
-7.345214660000001	-7.452880890000001	-1.7130859620000003	0.61035156	-0.4272461	-3.0517578	4.83540036	-11.374316100000001	-0.6890625	0.30517578	-1.8310547	-1.5869141	4.73132338	11.36235324	0.7141846040000002	-1.5869141	-0.61035156	1.7700195	-5.32228984	-0.309838858	-9.30952176	0.061035156	4.4555664	0.12207031	-3.12709964	10.758227340000001	-1.358984424	-0.4272461	1.0986328	0.48828125	6.383398560000001	7.552173020000001	1.7310302520000003	-1.159668	1.7700195	0.61035156	1549640566.203
-6.474316394000001	-8.189794928000001	-1.1041748200000001	0.9765625	-0.79345703	-2.5024414	4.565038940000001	-11.24272464	-0.492871106	-0.5493164	-1.7700195	-1.7700195	4.71816394	10.97595198	0.6615478240000001	-1.4648438	-0.8544922	1.159668	-3.9549316100000005	-0.0478515625	-9.5021241	-0.4272461	3.90625	0.4272461	-2.6114991	10.75463858	-1.2656738220000001	-0.5493164	1.7700195	0.36621094	7.31889676	7.24472644	2.0911132200000004	-1.7700195	0.6713867	0	1549640566.243
-5.776879892	-7.582080072	-1.0587158540000001	0.48828125	-0.4272461	-2.1362305	4.423876996	-10.35986322	-0.49765625	-0.5493164	-0.18310547	-1.2817383	4.9514401999999995	11.06208516	0.611303714	-1.3427734	-1.2817383	0.91552734	-3.0876221040000003	0.45698242800000005	-9.616967752	-0.12207031	3.2958984	0.4272461	-2.6114991	10.75463858	-1.2656738220000001	-0.5493164	1.7700195	0.36621094	7.260278060000001	6.779370108000001	1.418798822	-1.5869141	0.7324219	0.061035156	1549640566.283
-5.58547374	-8.13955072	-0.7692138580000001	0.18310547	-0.79345703	-2.0141602	3.935791034	-9.404028060000002	-0.24763183900000002	-0.5493164	0.18310547	-0.79345703	5.315112320000001	11.154199280000002	0.2930908246	-1.6479492	-0.24414062	1.159668	-2.6976317900000004	0.515600589	-9.88613318	-0.12207031	3.2958984	0.4272461	-2.6114991	10.75463858	-1.2656738220000001	-0.5493164	1.7700195	0.36621094	7.009057608000001	6.3929687500000005	1.114941394	-1.5869141	0.7324219	0.061035156	1549640566.323
-5.37253444	-8.87766124	-0.770410144	0.8544922	-0.061035156	-1.5869141	3.881957968	-9.39086911	-0.501245108	-0.5493164	0.18310547	-0.79345703	4.840185504000001	10.92810054	0.15671386780000002	-1.2207031	-1.3427734	1.5869141	-2.406933606	0.4605712860000001	-10.411303420000001	0	2.8686523	0.24414062	-2.7131836060000003	10.51777356	-1.3087402160000001	-1.159668	1.4648438	0	7.570117212	6.47192392	1.183129892	-1.4648438	0.91552734	0	1549640566.363
-5.067480432000001	-8.114428420000001	-0.833813498	0.6713867	-0.5493164	-1.4038086	3.8041992800000006	-9.482983426	-1.184326178	-0.91552734	-1.0375977	-0.8544922	4.549487320000001	11.374316100000001	0.24045410340000004	-0.61035156	-0.6713867	1.2817383	-1.906884784	0.9510498200000002	-10.919726440000002	0	2.8686523	0.24414062	-2.899804712	11.374316100000001	-1.1053711060000002	-1.3427734	1.2207031	-0.18310547	7.539013580000001	6.236254892	1.6783935700000001	-0.79345703	0.48828125	0.24414062	1549640566.403
-4.98852536	-8.77836911	-0.7572509980000001	-0.24414062	-0.36621094	-1.4648438	3.9884277160000003	-9.584667932	-1.774096646	-2.2583008	-0.30517578	-0.36621094	4.002783246	11.320483720000002	0.4354492212	0.30517578	-1.2207031	0.6713867	-1.6544677520000002	0.594555661	-11.370727340000002	0.36621094	2.2583008	0.30517578	-2.899804712	11.374316100000001	-1.1053711060000002	-1.0986328	0.5493164	-0.18310547	7.16098642	6.802099640000001	2.3243896760000005	-1.2207031	0.7324219	0.18310547	1549640566.443
-4.842578076	-10.35866664	-0.5479003894	0.36621094	-0.61035156	-0.6713867	4.074560504000001	-10.28808606	-1.876977536	-1.5869141	-0.9765625	0.36621094	4.62006839	10.90417482	0.1854248004	1.2817383	-0.79345703	0.12207031	-1.4546875000000001	0.40314941100000007	-11.96528354	0.061035156	1.4038086	0	-2.27294928	11.252295320000002	-0.6232665740000001	-0.91552734	0.79345703	-0.5493164	7.120312500000001	6.902587860000001	1.96669928	-0.8544922	0.18310547	0.061035156	1549640566.483
-4.98374002	-9.858617720000002	-0.7046142572	0.36621094	-0.18310547	-0.30517578	4.257592752	-10.59313948	-2.235864218	-0.91552734	-1.8310547	-0.12207031	5.05671376	11.58247104	-0.7560547120000001	0.5493164	-0.91552734	0.12207031	-1.2501221040000001	0.7823730432	-12.477295320000001	0.061035156	1.4038086	0	-3.269457968	11.948535340000001	-0.9510498200000002	-0.4272461	0.48828125	-0.48828125	7.830908246000001	6.846362320000001	1.933203076	-0.061035156	0.6713867	0.30517578	1549640566.523
-4.721752896	-9.87536592	-0.5622558606000001	-0.061035156	-0.061035156	-0.18310547	4.981347840000001	-10.338329680000001	-3.25988768	-2.2583008	-1.2817383	0.24414062	5.930004892	11.465234620000002	-1.216625998	0.9765625	-1.8310547	0.61035156	-1.369750998	0.515600589	-12.705786240000002	0.30517578	0.91552734	0.061035156	-3.269457968	11.948535340000001	-0.9510498200000002	0.061035156	-0.48828125	-0.18310547	7.188500900000001	6.956420926000001	2.4655516200000003	0	0.30517578	0.12207031	1549640566.563
-4.720556610000001	-9.81315944	-0.75964357	0.18310547	-0.30517578	0	5.3270751800000005	-11.0429438	-3.0672851440000004	0.30517578	-1.4648438	-0.4272461	6.078344748	11.991601440000002	-1.7633300720000002	0.61035156	-0.91552734	0.8544922	-1.294384784	0.32658691100000004	-12.43063948	0.30517578	-0.12207031	-0.061035156	-2.5050292540000005	12.48686502	-0.3672607428	0.48828125	-0.4272461	-0.30517578	6.88583966	7.339233426000001	2.9667969240000005	-0.12207031	0.061035156	-0.12207031	1549640566.603
-4.672705072	-9.506909440000001	-0.6830810700000001	0	-0.6713867	0.061035156	5.43952626	-10.5488768	-2.0659912140000003	1.8920898	-0.9765625	-0.9765625	5.819946580000001	10.97954074	0.36367187500000003	-1.0375977	-0.6713867	0.5493164	-1.294384784	0.32658691100000004	-12.43063948	0.30517578	-0.12207031	-0.061035156	-2.2430420320000004	12.07534146	-0.19738769960000002	0.30517578	-0.18310547	0.24414062	7.009057608000001	7.316503894	2.4870849640000006	0	0	-0.36621094	1549640566.643
-4.7073974640000005	-9.77368161	-0.324194339	-0.18310547	0	0.30517578	6.345117212	-10.158886780000001	-2.536132788	2.1362305	-0.9765625	-1.5258789	8.405126800000001	10.59792482	-0.04306640576	-1.8920898	2.746582	0.6713867	-1.435546924	0.0681884784	-11.97604982	0	-0.36621094	-0.061035156	-2.293286142	11.5274411	-0.0897216754	0.4272461	-0.4272461	0.5493164	7.27463408	7.187304712	2.300463858	0.36621094	-0.30517578	-0.36621094	1549640566.683
-5.122509980000001	-9.693530252	-0.6890625	-0.12207031	-0.61035156	0.4272461	7.55097644	-10.484277160000001	-0.7811767572	1.2817383	1.5258789	-1.8920898	7.072461060000001	10.612279860000001	0.1495361322	-1.2207031	0.61035156	1.159668	-1.524072284	0.2452392572	-12.02270468	-0.18310547	-0.9765625	0	-2.7765869600000004	11.59323732	-0.2978759784	0.36621094	-0.61035156	0.12207031	7.49953624	7.013842752000001	2.313623004	0.61035156	-0.061035156	-0.48828125	1549640566.723
-5.1440429320000005	-9.67917482	-0.4474121106000001	-0.30517578	-0.24414062	0.6713867	6.79372554	-10.763012680000001	-0.754858426	0.18310547	3.2348633	-2.319336	7.037768570000001	10.991503600000001	0.709399411	-0.91552734	-1.2817383	0.9765625	-1.6484863220000001	0.37443847840000005	-11.95092752	-0.18310547	-0.9765625	0	-3.1869139400000006	11.754736420000002	-1.129296875	0.48828125	-0.61035156	-0.36621094	7.49714357	7.17294928	2.319604532	0.79345703	0.18310547	-0.5493164	1549640566.763
-5.394067392	-9.650463760000001	-0.5610595746000001	-0.18310547	-0.18310547	0.79345703	5.842675720000001	-11.082422120000002	-0.6459961060000001	0.18310547	0.4272461	-2.0751953	8.323779254	11.470019960000002	-0.096899411	-0.9765625	-1.0375977	1.6479492	-1.9918212860000002	0.6615478240000001	-11.9856205	0	-1.4648438	0.12207031	-3.1869139400000006	11.754736420000002	-1.129296875	0.36621094	-1.5258789	-0.24414062	7.310522660000001	7.309326080000001	2.27653804	0.91552734	0.30517578	-0.7324219	1549640566.803
-5.62016574	-9.689941394000002	-0.669921875	-0.48828125	-0.36621094	0.91552734	6.451586960000001	-10.140942000000003	-1.118530252	-0.30517578	1.953125	-2.319336	8.75444339	11.2379393	0.2045654254	-1.3427734	1.159668	2.8076172	-2.198779254	0.593359375	-11.97485324	0.061035156	-1.953125	0.061035156	-2.9225341460000003	11.772681200000001	-0.9175537140000001	0.61035156	-2.0141602	-0.61035156	6.987524460000001	7.370336960000001	2.135375998	1.2817383	-0.12207031	-0.91552734	1549640566.843
-5.56872554	-9.73540036	-0.5084228534	-0.30517578	-0.36621094	1.3427734	7.458862320000001	-10.088306200000002	-1.7800780760000001	-0.8544922	-2.380371	-1.8310547	9.120507788000001	11.156591460000001	0.794335962	-0.5493164	1.7700195	2.746582	-2.42368161	0.5861816394	-12.09567842	0	-2.4414062	-0.12207031	-2.8232422120000003	12.547875900000001	-0.60651857	0.5493164	-1.4648438	-0.9765625	7.202856430000001	7.528247300000001	1.8422851440000003	1.953125	0	-0.8544922	1549640566.883
-5.92641574	-9.42436502	-0.5969482428	-0.36621094	0.061035156	1.953125	8.78554712	-9.67080072	-1.447509784	-0.79345703	-3.4179688	-2.1972656	8.704199280000001	11.074048020000001	1.2058593750000002	1.2817383	-0.4272461	2.746582	-2.7371094240000002	0.5455078076000001	-11.869579680000001	0	-2.9296875	-0.24414062	-2.8232422120000003	12.547875900000001	-0.60651857	-0.30517578	-2.5024414	-1.3427734	6.828417932000001	7.403832968000001	1.7621337860000001	1.7700195	0.18310547	-1.0986328	1549640566.923
-6.135766574000001	-8.47929712	-0.5969482428	-0.79345703	0	2.5024414	9.22578125	-9.00805661	-2.59116214	-1.8920898	-1.8310547	-1.6479492	10.090698380000001	10.9998777	1.1209228240000002	1.953125	1.8920898	2.6855469	-3.0971923920000006	0.5550781250000001	-11.392260880000002	0.24414062	-4.211426	-0.36621094	-4.3640625	12.36484424	-0.8541503600000001	-0.36621094	-3.4179688	-2.1362305	6.68486322	7.025805710000001	1.8386962860000002	2.0751953	-0.061035156	-1.5258789	1549640566.963
-6.1333741	-8.0306884	-0.5802001800000001	-1.0375977	0.6713867	3.2958984	9.737792932000001	-7.875170926000001	-2.377026358	-3.3569336	0.4272461	-0.4272461	10.05959514	10.251000900000001	1.002490216	1.4648438	2.4414062	2.0751953	-3.3197021760000003	0.4330566394	-10.63859874	0.24414062	-4.211426	-0.36621094	-3.8484619600000003	12.16984874	-0.5120117212	-0.36621094	-2.5634766	-1.2817383	6.657348740000001	7.153808606	1.720263678	2.0141602	0.18310547	-1.5258789	1549640567.003
-6.303247300000001	-7.394262680000001	-1.1269042932	-1.3427734	0.5493164	3.4179688	9.029589660000001	-6.9420652	-4.47292482	-3.3569336	0.4272461	-0.4272461	10.16486772	9.34541034	0.4868896466	1.5258789	-0.79345703	1.7700195	-3.69892572	-0.07536621106000001	-9.578686600000001	0.36621094	-5.065918	-0.4272461	-3.8484619600000003	12.16984874	-0.5120117212	-0.9765625	-3.7841797	-1.7700195	6.0484375	7.7076902	1.6114013580000002	2.0141602	0.18310547	-1.5258789	1549640567.043
-6.491064300000001	-6.87028804	-1.0563232428000002	-1.4038086	-0.36621094	3.4179688	9.95910692	-5.91086412	-3.32089856	-3.6010742	-1.953125	-0.12207031	9.87775908	8.07614766	0.07775878600000001	1.6479492	0.5493164	1.8310547	-4.435839856	-0.21652832460000004	-8.162280252	0.36621094	-6.0424805	-0.48828125	-4.309033246	11.2044429	-0.173461911	0.18310547	-3.2958984	-1.5869141	5.624951080000001	8.0558107	1.524072284	1.6479492	-0.36621094	-2.4414062	1549640567.083
-6.340332068	-6.414501800000001	-1.1855224640000002	-1.3427734	-0.12207031	3.7231445	7.85722644	-4.748071286	-2.8627197480000004	-1.159668	1.5869141	-0.61035156	8.223290740000001	6.7542482	1.355395468	0.79345703	-0.6713867	1.0986328	-4.870092752000001	-0.19738769960000002	-6.962402160000001	0.24414062	-6.5307617	-0.4272461	-4.288696286	8.43742662	0.5036376800000001	-0.8544922	-2.9296875	-0.79345703	5.2110353400000005	8.531933606	1.2082519568	1.2207031	-0.4272461	-2.6855469	1549640567.123
-6.47192392	-6.0831298920000005	-1.204663089	-0.91552734	0.18310547	3.90625	7.0521241	-4.183422824	-2.787353534	-0.8544922	-1.2817383	-0.91552734	9.08342302	5.833105432000001	0.1495361322	0.18310547	2.5634766	1.6479492	-5.2110353400000005	-0.1112548822	-5.547192392	0.18310547	-6.7749023	-0.30517578	-4.288696286	8.43742662	0.5036376800000001	-0.5493164	-3.479004	-0.30517578	4.502832068	8.43981929	0.8637207068000001	1.2817383	-0.61035156	-2.746582	1549640567.163
-6.704003894	-5.324682608000001	-1.1651855432	-0.79345703	-0.12207031	4.272461	5.462255890000001	-3.552978534	-2.19638678	0.30517578	-0.36621094	-1.8310547	7.266259980000001	5.083032248	0.83022464	-0.7324219	2.380371	1.7700195	-5.5639402	-0.057421875000000004	-4.322192392000001	0.4272461	-7.080078	-0.18310547	-4.13796376	7.2339601600000005	0.6376221040000001	-0.5493164	-3.7231445	-0.12207031	4.215722644	8.571411240000002	0.4294677716	1.5869141	-0.8544922	-2.746582	1549640567.203
-6.609497300000001	-4.681079074	-0.9486572480000001	-0.6713867	-0.061035156	4.5776367	5.10336911	-2.7706054320000004	-2.588769568	0.7324219	-0.18310547	-2.319336	6.31521016	3.83171376	0.7991211060000001	-0.36621094	0.48828125	1.8920898	-5.9096679320000005	-0.540722644	-3.2993652160000004	0.48828125	-7.080078	-0.061035156	-2.483496106	5.29836412	1.393676718	-0.5493164	-3.4179688	0.4272461	4.145141574	8.455371106000001	-0.03229980432	1.0986328	0.30517578	-2.9907227	1549640567.243
-6.148925720000001	-4.231274460000001	-0.8732910340000001	-0.61035156	0.91552734	4.5166016	5.10336911	-2.7706054320000004	-2.588769568	0.7324219	-0.18310547	-2.319336	6.396557608000001	2.7634277160000003	0.5837890576	-0.61035156	0.7324219	1.8310547	-5.9096679320000005	-0.540722644	-3.2993652160000004	0.48828125	-6.713867	-0.061035156	-2.483496106	5.29836412	1.393676718	-0.36621094	-3.4179688	0.91552734	4.145141574	8.455371106000001	-0.03229980432	1.0986328	0.30517578	-2.9907227	1549640567.283
-6.06398912	-3.8640135800000004	-0.793139676	-1.3427734	1.2817383	3.8452148	4.878466754000001	-2.43205571	-1.75495607	0.7324219	1.7089844	-2.1362305	5.86660144	2.082739218	2.104272464	-0.6713867	0.61035156	1.5869141	-6.28530252	-1.1723632788	-1.771704074	0.36621094	-6.286621	0.061035156	-1.7944336060000001	4.6021241	1.540820288	-0.48828125	-2.9296875	1.4648438	2.1162353240000003	8.540307608	1.451098642	1.0986328	2.1972656	-3.0517578	1549640567.322
-6.445605432000001	-4.393969748000001	-0.6974365020000001	-1.5869141	1.6479492	2.8686523	4.701416034	-2.095898462	-1.15441893	0.6713867	0.8544922	-2.2583008	6.059204074	1.6879638580000003	1.836303714	-0.8544922	0.48828125	1.8310547	-7.285400360000001	-1.079052716	-0.9462646760000001	0	-6.286621	0.24414062	-0.1579101538	5.1380616	2.222705072	-0.061035156	-2.4414062	2.1362305	-0.22968750000000002	9.285595746	0.762036142	-0.24414062	-1.7700195	-2.1972656	1549640567.363
-7.452880890000001	-4.6248535340000005	-1.197485324	0.12207031	2.319336	2.380371	4.94904802	-1.9511474640000002	-1.293188498	1.0375977	1.0986328	-2.2583008	6.796118210000001	1.5587646760000002	0.6735107428000001	-0.48828125	1.5869141	1.8920898	-8.84177266	-1.07785643	0.33017577880000004	-0.061035156	-6.3476562	0.24414062	-0.1579101538	5.1380616	2.222705072	-0.4272461	-2.380371	2.6245117	0.1626953076	9.778466754	0.270361322	0.12207031	-5.554199	-1.2817383	1549640567.403
-8.1670652	-3.8484619600000003	-2.144946286	0.24414062	2.380371	1.6479492	5.26965306	-2.333959964	-0.571826178	1.0375977	1.0986328	-2.2583008	7.25429712	1.51928714	0.75964357	0.30517578	1.2207031	2.0141602	-9.89091754	-1.1173339660000001	1.1651855432	-0.5493164	-5.004883	0.24414062	1.138867212	6.546093750000001	3.0493408540000004	-0.6713867	-0.8544922	2.2583008	2.874682608	10.43642572	0.21652832460000004	0.12207031	-5.554199	-1.2817383	1549640567.442
-8.7030027	-1.848266574	-3.09121106	-1.2817383	1.953125	0.6713867	6.125	-3.16298822	0.03349609424	2.1972656	-0.61035156	-1.6479492	8.82023912	1.4427246400000002	1.081445288	0.61035156	1.2207031	1.7700195	-10.40053714	-1.8422851440000003	1.4331542540000002	-1.0375977	-3.0517578	0.48828125	2.369848642	9.460253894000001	3.3496094240000005	-0.061035156	1.3427734	1.7700195	2.8698974640000006	9.362158246000002	-0.32658691100000004	0.5493164	-0.8544922	-0.30517578	1549640567.482
-9.49853534	-0.1459472644	-4.848559604	-2.5634766	1.7700195	-0.6713867	7.619164840000001	-4.3233885800000005	0.1196289038	2.1972656	-0.61035156	-1.6479492	10.302441100000001	1.123315396	0.729736322	1.4038086	1.2817383	1.5869141	-10.68046924	-2.2346679320000002	2.287304712	-1.8310547	-2.4414062	0.7324219	2.369848642	9.460253894000001	3.3496094240000005	0	1.7700195	1.4038086	1.5276611420000001	9.862207460000002	-1.4953613220000002	0.91552734	-0.24414062	-0.4272461	1549640567.522
-9.936376800000001	-0.33256836060000006	-7.082031250000001	-4.333496	-1.2207031	-2.0141602	8.769995108000002	-5.20146466	0.5526855432	3.3569336	-1.5258789	-1.4038086	11.10874002	0.9881347840000001	0.553881839	2.5634766	1.159668	1.7089844	-10.392163040000002	-1.2285888580000002	2.47033696	-3.4179688	-1.3427734	0.79345703	2.58278804	10.235449280000001	3.3149170320000003	0	2.9296875	1.0986328	2.64738768	9.96508786	-2.383007788	1.0375977	1.5869141	-1.4038086	1549640567.562
-8.97695288	-1.0969971040000002	-6.20634784	-5.3710938	-2.0751953	-1.8310547	9.096582068	-5.622558606	0.7500732428000001	3.3569336	-1.5258789	-1.4038086	11.909058	0.9725830072	0.424682608	3.6010742	1.5258789	1.7700195	-9.846654860000001	0.00837402356	2.205957068	-4.4555664	0	0.8544922	2.1760498200000002	10.687646760000002	1.33386232	-0.36621094	4.272461	0.9765625	3.5649413940000003	9.6552491	-1.96669928	1.0986328	2.6245117	-1.5258789	1549640567.602
-8.5068116	-1.2441405760000002	-5.414404254	-5.3710938	-0.6713867	-1.6479492	9.096582068	-5.622558606	0.7500732428000001	3.7231445	-1.5258789	-1.6479492	12.40551718	1.146044928	-0.17465820680000002	4.333496	1.7700195	2.0141602	-9.846654860000001	0.00837402356	2.205957068	-5.065918	-0.18310547	0.9765625	2.1760498200000002	10.687646760000002	1.33386232	-0.7324219	5.004883	1.159668	3.5649413940000003	9.6552491	-1.96669928	1.0986328	2.6245117	-1.5258789	1549640567.642
-8.572607428000001	-0.9570312500000001	-6.013745108000001	-5.859375	-1.0986328	-1.5258789	8.3620607	-5.48139676	-0.0095703125	4.272461	-1.8310547	-1.7700195	12.24641124	1.374536142	-0.9725830072	4.8217773	1.8920898	2.319336	-8.81784694	0.9989013580000001	2.058813498	-5.493164	-0.18310547	1.159668	1.58388678	10.484277160000001	0.42707518000000005	-1.0986328	5.3710938	1.5258789	2.654565396	9.37890625	-2.2083496400000002	0.48828125	2.8686523	-1.0375977	1549640567.682
-8.193384080000001	-1.113745108	-6.377417032	-5.9814453	-1.3427734	-1.5869141	8.193384080000001	-4.98852536	-0.41152344240000005	5.004883	-1.5258789	-1.953125	11.97604982	1.546801718	-1.670019568	5.1879883	2.0751953	2.6855469	-8.67788089	1.2178222840000001	2.3794189300000004	-5.79834	-0.6713867	0.9765625	0.9606201080000001	10.0213134	-0.250024411	-1.0375977	5.7373047	1.953125	2.726342752	9.24372554	-2.516992212	0.4272461	3.3569336	-1.4648438	1549640567.722
-8.07136232	-1.2549072479999999	-6.616674820000001	-5.92041	-1.2207031	-1.5869141	8.260375900000001	-4.48129892	-0.6041259784	5.6762695	-1.0375977	-2.1362305	11.79182158	1.8985107820000002	-1.930810504	5.493164	2.380371	2.9296875	-8.6348143	1.3817138580000001	2.6665283540000004	-6.0424805	-0.91552734	0.8544922	0.9606201080000001	10.0213134	-0.250024411	-1.0375977	5.92041	2.4414062	2.5385253600000004	9.32028804	-2.5337402160000004	0.4272461	3.3569336	-1.4648438	1549640567.762
-8.05222194	-1.5276611420000001	-6.860717752000001	-5.92041	-1.6479492	-1.5258789	8.194580072	-4.130786240000001	-0.9797607428000001	6.286621	-1.4038086	-2.319336	11.604003600000002	2.396167032	-1.9810547120000002	5.79834	2.1972656	2.9907227	-8.6348143	1.3817138580000001	2.6665283540000004	-6.1035156	-1.159668	0.8544922	1.0587158540000001	10.19597194	-0.1866210962	-0.9765625	6.1035156	2.746582	1.58149411	9.41120607	-2.682080072	-0.24414062	4.333496	-1.2207031	1549640567.802
-7.8177491	-1.681982428	-6.88583966	-5.6762695	-1.6479492	-1.4648438	8.451782248	-3.6474853240000003	-1.320703076	6.5307617	-1.5258789	-2.380371	11.416186600000001	2.816064496	-1.820751996	6.1035156	2.1362305	2.9907227	-8.93867212	1.739404254	3.568530252	-6.225586	-1.159668	0.8544922	1.272851538	10.28090854	-0.1579101538	-0.8544922	6.286621	2.746582	1.02761232	9.449487320000001	-2.802905252	-0.4272461	4.5166016	-1.159668	1549640567.842
-7.786645468000001	-1.79921875	-6.928906250000001	-5.3100586	-1.5258789	-1.4648438	8.540307608	-3.2060547120000003	-1.21901857	6.713867	-1.3427734	-2.4414062	10.965185700000001	3.01225589	-1.400854532	6.1035156	1.8310547	2.8076172	-9.034375	2.104272464	4.00756839	-6.225586	-1.159668	0.79345703	1.272851538	10.28090854	-0.1579101538	-0.7324219	6.4697266	2.6855469	0.8625244110000001	9.593042032000001	-2.825634784	-0.6713867	4.5166016	-1.0986328	1549640567.882
-7.80458966	-1.9583251800000003	-7.198071580000001	-5.004883	-1.5258789	-1.3427734	8.4900634	-2.6760987400000005	-1.600634784	6.713867	-1.3427734	-2.4414062	10.757030760000001	3.017041034	-1.3422363220000002	6.0424805	2.0141602	2.6245117	-9.034375	2.104272464	4.00756839	-5.9814453	-0.8544922	0.7324219	1.3446288940000002	10.231860520000001	-0.2177246106	-0.5493164	6.286621	2.6855469	0.949853534	9.8083741	-2.6760987400000005	-1.2207031	4.211426	-0.91552734	1549640567.922
-7.71367212	-1.534838858	-7.35358876	-4.0893555	-1.5869141	-0.9765625	8.797509980000001	-2.1712646760000003	-1.6544677520000002	6.4086914	-1.0986328	-2.0751953	10.535717360000001	2.828027356	-1.21901857	5.92041	1.7089844	2.4414062	-9.08342302	2.460766574	4.15830072	-5.6762695	-0.79345703	0.79345703	1.5934570680000002	10.05241664	-0.050244139400000006	-0.48828125	6.1035156	2.4414062	1.526464856	9.80478534	-2.652172824	-1.4648438	5.065918	-0.5493164	1549640567.962
-7.376318390000001	-0.38400878600000005	-7.105957068	-3.8452148	-0.79345703	-0.7324219	8.610888580000001	-1.637719748	-1.66403804	6.4086914	-1.2817383	-1.7089844	10.242626800000002	2.8088867800000004	-0.5873779254	5.6152344	1.2207031	2.319336	-8.72333966	2.263378894	4.082934604	-5.2490234	0	0.9765625	1.723852536	9.5703125	-0.023925780760000005	-0.061035156	5.9814453	2.2583008	1.5958496400000002	10.11342752	-2.819653354	-2.319336	5.6152344	0	1549640568.002
-8.072558606000001	0.6316406250000001	-7.657446580000001	-5.004883	-1.0375977	-1.0375977	8.610888580000001	-1.637719748	-1.66403804	6.4086914	-1.2817383	-1.7089844	9.97705072	2.7550537140000007	-0.38879393000000007	5.1879883	1.0375977	2.319336	-8.72333966	2.263378894	4.082934604	-4.9438477	-0.24414062	1.2817383	1.561157248	9.3238768	0.16030273560000002	0.30517578	5.3100586	1.953125	1.5958496400000002	10.11342752	-2.819653354	-2.319336	5.6152344	0	1549640568.042
-8.391967752000001	0.04067382788	-7.262670926	-6.591797	-3.3569336	-1.2817383	9.66003444	-0.4844970746000001	-2.1664795320000003	5.9814453	-1.2207031	-1.2207031	9.69233426	2.733520468	0.16389160340000003	4.760742	0.7324219	1.953125	-9.3489991	0.23208007200000003	3.672607428	-4.760742	-0.4272461	1.6479492	1.161596646	9.82392572	1.4606689300000002	0.6713867	4.638672	1.7089844	4.671508786	10.140942000000003	-1.0144531250000002	-3.9672852	5.554199	1.4648438	1549640568.082
-8.5151857	-2.287304712	-4.560253894000001	-7.5683594	-2.2583008	-1.159668	9.76171875	-0.364868161	-2.107861322	5.3710938	-0.18310547	-0.24414062	9.77248552	2.9727783540000003	0.8015136780000001	4.5166016	0.24414062	1.5258789	-9.12888179	-0.663940396	3.1366699280000003	-4.8217773	-0.5493164	1.7089844	1.161596646	9.82392572	1.4606689300000002	1.2207031	4.272461	1.3427734	5.87497554	9.38967302	-0.30505371400000003	-4.0283203	7.2631836	2.9907227	1549640568.122
-10.66372104	-3.4189941100000003	-2.3435302520000003	-4.760742	0.18310547	-0.9765625	9.76171875	-0.364868161	-2.107861322	5.3710938	-0.18310547	-0.24414062	10.57878444	3.363964856	1.437939496	4.699707	0.061035156	1.5258789	-9.12888179	-0.663940396	3.1366699280000003	-5.2490234	-0.48828125	1.7700195	0.6447998200000001	9.649267572	2.2573974640000003	1.4648438	4.8828125	1.3427734	4.76242662	9.36933606	-2.9321045320000003	-1.7089844	7.507324	3.2958984	1549640568.162
-10.95322284	-2.3614746400000004	-3.77548822	-4.699707	-1.7700195	-2.2583008	9.548779254000001	-1.44870607	-2.9177491	5.1879883	-0.12207031	0.061035156	10.69482428	3.8616211060000003	2.2215087860000002	4.638672	0.12207031	1.6479492	-11.6458741	-0.23686523560000003	4.52077626	-5.3710938	-1.4038086	1.953125	0.0346923822	9.756933606	2.3578857820000003	1.159668	4.4555664	1.2817383	2.032495108	10.11821286	-5.09858426	0.5493164	6.4086914	2.8686523	1549640568.202
-8.45297824	-2.503832968	-3.1593994600000004	-4.4555664	-1.0375977	-1.8310547	9.22338858	-1.812377896	-3.5601562500000004	5.065918	-0.36621094	0.12207031	10.72592752	4.341332968000001	2.13178714	4.5776367	0.24414062	0.9765625	-9.718652160000001	-0.592163089	2.588769568	-4.3945312	1.2817383	1.8310547	0.56823732	11.680566100000002	2.845971646	0.79345703	4.5776367	1.0986328	3.4560790740000003	8.41708966	-4.24682608	0.5493164	6.4086914	2.8686523	1549640568.242
-7.9242187500000005	-1.53125	-1.927221646	-4.0893555	0.5493164	-1.2207031	9.45427266	-2.2215087860000002	-3.9621094240000003	4.8217773	-0.9765625	0.36621094	10.985522659999999	4.3975586060000005	2.121020468	4.8828125	0.24414062	0.79345703	-9.718652160000001	-0.592163089	2.588769568	-4.8828125	2.319336	1.2817383	0.613696286	10.87426718	2.816064496	0.9765625	5.92041	0.36621094	4.28151857	9.31191394	-3.7096923920000004	5.7373047	9.70459	6.225586	1549640568.282
-8.225683606	-0.38400878600000005	-3.081640576	-4.211426	0.7324219	-1.2817383	8.492456070000001	-2.095898462	-3.19768071	4.8217773	-0.9765625	0.36621094	10.010547120000002	3.927417032	2.89382338	4.638672	0.5493164	1.0375977	-8.266357428000001	-0.07416992212000001	1.695141574	-4.638672	0.7324219	1.2817383	-0.8146728240000001	8.954223740000002	1.774096646	0.24414062	5.3100586	0.5493164	4.240844748000001	11.41259784	-3.6367187500000004	7.2021484	10.986328	7.2021484	1549640568.322
-8.518774460000001	0.501245108	-4.036279254000001	-4.699707	0.12207031	-2.0141602	7.907470746	-1.9296142180000002	-3.42497554	4.5776367	-1.4648438	0.061035156	9.448290740000001	3.617578076	2.239453076	4.5166016	0.79345703	1.0986328	-8.789135880000002	-0.576611322	2.46794429	-4.211426	0.4272461	1.3427734	-1.175952176	8.468530252	1.61977536	-0.12207031	4.211426	1.159668	2.3255859620000003	12.332544420000001	-3.475219748	7.6293945	10.070801	5.3100586	1549640568.362
-8.85732428	0.41271972840000004	-4.426269568	-5.3710938	-0.061035156	-2.6245117	8.56303714	-1.872192392	-3.6510742800000004	4.3945312	-1.4648438	-0.30517578	9.681567392	3.6558594240000004	1.274047824	4.3945312	0.79345703	0.91552734	-8.789135880000002	-0.576611322	2.46794429	-4.333496	-0.12207031	1.2207031	-0.1447509784	9.372924820000001	2.191601538	0.24414062	4.0283203	0.8544922	0.19020996400000004	12.25717752	-2.586376996	5.79834	9.094238	3.479004	1549640568.402
-9.07385234	-0.762036142	-5.458667032	-6.286621	-1.2207031	-2.5024414	9.081030252000001	-1.947558606	-3.2323730040000007	4.5776367	-1.2207031	-0.18310547	9.589452880000001	3.311328076	1.119726538	4.4555664	0.36621094	0.61035156	-8.846557608000001	-0.9630126800000001	2.77419429	-4.8828125	0.36621094	1.2817383	0.8421875000000001	9.82153354	2.7167724640000004	0.79345703	4.699707	0.061035156	-1.836303714	11.35517572	-2.185620108	3.6621094	4.5166016	1.953125	1549640568.442
-9.273632788	-1.1879150360000001	-4.254003894	-5.432129	-2.0141602	-0.91552734	9.222192392	-2.082739218	-2.67370607	4.760742	-1.5258789	-0.30517578	9.67438948	2.595947284	1.6137939300000002	4.8217773	0.61035156	0.30517578	-8.65874002	-0.4605712860000001	2.9620117800000005	-5.3710938	0.061035156	1.2817383	0.9354980432000001	9.79880342	2.644995108	0.8544922	4.760742	-0.18310547	-1.085034146	9.3322509	-0.02153320288	3.90625	4.4555664	0.48828125	1549640568.482
-8.372826980000001	-0.6005371106	-3.5769042540000004	-5.3710938	-0.061035156	-0.7324219	9.43632788	-2.124609424	-2.460766574	4.760742	-1.2207031	-0.30517578	10.393359620000002	2.1030761780000002	2.0839355040000003	5.065918	0.79345703	0.24414062	-8.65874002	-0.4605712860000001	2.9620117800000005	-5.554199	0.24414062	1.3427734	0.8074951080000001	9.676782248	2.274145468	0.36621094	4.5166016	0.18310547	2.115039038	8.67788089	1.830322284	4.333496	6.1035156	-0.30517578	1549640568.522
-9.0594973	-0.8290283540000001	-4.218115216	-4.5776367	0.12207031	-1.2817383	9.54997554	-2.024121106	-2.566040036	4.638672	-1.2207031	-0.30517578	11.51428264	1.8458740020000002	1.8410888580000002	5.126953	0.6713867	0.36621094	-8.72333966	0.33854982	3.01464856	-5.1879883	-0.91552734	1.3427734	0.6148925720000001	9.8418705	1.8949219240000001	0.061035156	4.5776367	0.79345703	5.5974366	9.05351538	-0.19140625	2.5024414	5.554199	-1.0986328	1549640568.562
-9.552368210000001	-0.758447284	-4.155908246	-4.8217773	-0.9765625	-0.8544922	9.46264676	-1.776489218	-2.5971435700000005	4.760742	-1.159668	-0.30517578	12.582567899999999	2.172460962	1.239355432	5.004883	1.6479492	0.91552734	-8.93747554	0.3732421924	3.32089856	-4.8828125	-1.0375977	1.2817383	0.3289794928	9.962695680000001	1.774096646	-0.36621094	4.638672	1.4648438	6.452783246000001	8.685058606	-0.7500732428000001	1.0986328	1.8920898	-0.7324219	1549640568.602
-9.314306610000001	-1.418798822	-4.54589856	-3.8452148	1.0375977	-1.2817383	9.30952176	-1.5336425720000002	-2.428466754	5.2490234	-1.0375977	-0.4272461	12.370825180000002	2.557666034	0.805102536	5.004883	1.7089844	1.5258789	-8.93747554	0.3732421924	3.32089856	-4.4555664	-1.2207031	0.9765625	0.16628417539999998	10.10864218	2.0528320680000003	-0.30517578	4.211426	1.8920898	0.5443115216000001	10.1660643	-2.2621826080000003	3.540039	3.7841797	-2.8686523	1549640568.641
-10.767798020000003	-3.369946286	-6.3594728400000005	-2.8686523	-1.5258789	-2.2583008	9.57749002	-1.6437011780000002	-2.390185504	5.6152344	-1.3427734	-0.48828125	11.80617662	3.02421875	0.9582275360000001	5.1879883	1.8920898	1.6479492	-10.33234874	0.7871582068	3.93339856	-4.4555664	-1.8310547	1.0375977	0.708203125	10.48786592	2.331567392	-0.24414062	4.272461	2.1972656	0.6507812500000001	13.373315200000002	2.845971646	0.61035156	0.8544922	-1.8920898	1549640568.681
-9.31191394	-2.75625	-5.699121106000001	-3.479004	-3.540039	-1.8310547	10.09907248	-2.0157471040000003	-2.665332068	5.493164	-1.5258789	-0.48828125	11.27741664	3.1893066100000005	1.1041748200000001	5.065918	1.5869141	1.4648438	-10.916137680000002	1.665234424	3.652270468	-4.5166016	-0.8544922	1.5258789	1.6520751800000002	10.603905760000002	1.906884784	-0.30517578	4.638672	1.953125	3.21203624	10.00217302	0.4438232428	0.61035156	0.8544922	-1.8920898	1549640568.722
-7.537817392	-1.7310302520000003	-4.078149460000001	-3.6010742	1.4038086	-1.3427734	10.1325679	-2.2346679320000002	-2.743090854	5.493164	-1.5258789	-0.48828125	10.703198380000002	2.9955077880000003	1.091015625	4.5166016	1.8310547	1.3427734	-10.916137680000002	1.665234424	3.652270468	-4.272461	0.9765625	1.7700195	2.183227536	10.02729532	0.7967285340000001	-0.24414062	5.3710938	1.4038086	3.1797364200000002	9.92321736	-1.56354982	0.61035156	1.0986328	-1.7089844	1549640568.761
-9.011645468000001	-1.1017822480000001	-6.41809056	-3.7231445	1.5258789	-1.953125	10.107446580000001	-2.306445288	-2.1258057100000003	4.333496	-1.5258789	-0.6713867	10.51179164	3.029003894	0.659155252	4.0283203	1.7089844	0.79345703	-9.9782473	1.8351074280000002	3.170166034	-4.0283203	1.3427734	1.159668	1.509716754	10.706787140000001	0.06340332068	-0.12207031	5.92041	1.0986328	1.8398925720000001	10.2163089	-2.209545926	0.91552734	-0.12207031	-2.1362305	1549640568.801
-9.535620108000002	-0.9725830072	-7.705298020000001	-5.004883	-2.319336	-2.380371	10.25458966	-2.5157959260000005	-1.349414038	3.9672852	-1.159668	-0.48828125	11.27382788	3.6211670320000002	-0.03349609424	3.7841797	0.91552734	0.4272461	-9.209033246	1.6149902160000003	3.3735351440000003	-4.3945312	-0.36621094	1.0986328	0.3541015576	11.560937500000001	0.15910644960000003	0.12207031	4.638672	1.2207031	2.077954074	10.394556200000002	-2.3243896760000005	0.91552734	-0.12207031	-2.1362305	1549640568.841
-7.8620117800000004	-1.409228534	-5.461059800000001	-5.1879883	-2.4414062	-2.0751953	10.01174272	-2.7299316100000004	-0.7213623200000001	4.0283203	-1.5869141	-0.48828125	11.386278960000002	3.523071286	-0.1878173822	3.7231445	0.24414062	0.61035156	-9.209033246	1.6149902160000003	3.3735351440000003	-4.3945312	0.91552734	1.159668	0.285913089	10.9735598	0.7105957068000001	0.6713867	3.8452148	0.7324219	2.274145468	9.631323380000001	-2.018139676	1.2207031	2.1362305	-3.6010742	1549640568.881
-6.653759980000001	-1.945166034	-3.9142577880000005	-4.0283203	0.36621094	-1.7089844	9.197070288	-2.383007788	-0.45339357	4.0893555	-1.5258789	-0.9765625	10.485473740000002	2.5074219240000004	-0.1244140625	3.90625	0.79345703	0.91552734	-7.738793930000001	2.545703076	2.6079101440000003	-4.5166016	0.4272461	0.91552734	1.141259784	9.413598740000001	0.501245108	0.6713867	4.333496	0.30517578	2.076757788	8.953027160000001	-1.4606689300000002	1.5869141	2.6855469	-3.479004	1549640568.921
-6.901391574000001	-1.833911142	-4.94785144	-3.2348633	-0.24414062	-1.8310547	8.466137680000001	-1.6149902160000003	-0.5550781250000001	4.0283203	-0.91552734	-1.159668	9.746167032	1.7465820680000002	-0.135180661	3.9672852	1.2207031	1.0375977	-7.8548342600000005	2.43803714	2.55288089	-4.333496	0.48828125	0.79345703	1.221411142	8.54628894	0.15671386780000002	-0.061035156	4.211426	0.5493164	1.7609375	8.606103240000001	-1.8052001800000002	1.5869141	2.6855469	-3.479004	1549640568.961
-7.621557608000001	-1.8243408540000001	-5.953930710000001	-2.9907227	-0.6713867	-1.7700195	8.29506839	-1.1855224640000002	-0.5048339856	4.0283203	-0.91552734	-1.159668	9.75214856	1.594653354	0.025122070680000004	3.8452148	1.0375977	0.8544922	-7.8548342600000005	2.43803714	2.55288089	-3.9672852	-0.12207031	0.79345703	1.443920926	8.468530252	0.1818359424	-0.12207031	4.1503906	0.7324219	1.610205072	9.180322480000001	-1.7800780760000001	1.7089844	2.5024414	-3.479004	1549640569.001
-8.535522660000002	-1.6915527160000003	-6.339135880000001	-2.5024414	-0.91552734	-1.5258789	8.31899411	-1.0455566100000002	-0.723754892	3.7231445	-0.79345703	-1.2207031	10.064379500000001	1.8351074280000002	0.10048827880000001	3.4179688	0.79345703	0.9765625	-8.482885880000001	2.8124755400000003	3.1534179320000004	-4.1503906	0.48828125	0.6713867	1.41042482	8.827417032000001	0.2177246106	0.30517578	4.333496	0.61035156	1.5934570680000002	9.74736322	-1.546801718	0.8544922	3.1738281	-2.6855469	1549640569.041
-9.3155027	-1.3829101440000002	-5.995800720000001	-3.0517578	-2.0141602	-0.9765625	8.89680162	-1.025219748	-1.0886230432000001	3.7231445	-1.2817383	-1.0986328	10.58476538	2.19638678	0.287109375	3.0517578	1.0375977	0.91552734	-8.482885880000001	2.8124755400000003	3.1534179320000004	-3.7231445	0.5493164	0.7324219	1.002490216	9.5870607	0.2129394568	0.30517578	4.0283203	0.61035156	1.5934570680000002	9.74736322	-1.546801718	0.8544922	3.1738281	-2.6855469	1549640569.081
-9.18630342	-0.6675292932	-5.5723143	-2.319336	-0.4272461	-0.061035156	9.8179438	-0.8517577880000001	-0.909179712	3.7841797	-0.18310547	-0.6713867	10.88264128	2.5815917540000006	0.9582275360000001	2.6855469	0.8544922	0.7324219	-8.882446580000002	3.21921376	3.1103514400000005	-2.9296875	-0.18310547	0.61035156	0.45937500000000003	10.184009080000001	0.153125	0.12207031	3.2958984	0.7324219	2.045654254	10.767798020000003	-1.2321777160000003	-1.0375977	1.3427734	-1.8920898	1549640569.121
-8.5498777	0.03588867212	-6.034082068	-1.7700195	0.061035156	0.24414062	10.25578624	-0.34931639400000003	-0.7967285340000001	3.3569336	-0.61035156	-0.5493164	11.217602340000001	3.161792032	1.3242920320000002	2.0751953	0.4272461	0.48828125	-8.69702176	2.0839355040000003	3.20007338	-2.4414062	-0.12207031	0.30517578	0.056225586060000006	10.845557100000002	0.5825927716	0.18310547	2.380371	0.79345703	3.8364991	10.157690200000001	-1.5456054320000001	-2.0751953	1.7089844	-1.5869141	1549640569.161
-9.00207518	-0.0693847644	-6.5042237400000005	-2.9296875	-1.0986328	0.24414062	10.78334964	0.0813476538	-0.6543701080000001	2.6245117	-0.61035156	-0.61035156	11.460449280000002	3.4453125000000004	1.656860324	1.8310547	0.30517578	0.48828125	-9.319091754	1.5372314300000003	3.3807128600000005	-2.4414062	-1.2207031	0.18310547	-0.0657958966	11.022607820000001	1.41640625	0.4272461	1.7089844	0.5493164	4.736108426	10.0464357	-1.1424560700000002	-2.0751953	1.7089844	-1.5869141	1549640569.201
-10.10864218	-1.2907959260000001	-5.361767572	-3.7231445	-2.0141602	0.18310547	10.847949280000002	0.01674804712	-1.280029254	2.4414062	-0.48828125	-0.7324219	11.065673920000002	3.275439496	2.331567392	1.7700195	0.5493164	0.30517578	-9.319091754	1.5372314300000003	3.3807128600000005	-2.319336	-1.4038086	0.36621094	0.1399658246	11.0429438	2.062402356	0.18310547	0.91552734	0.30517578	5.455077880000001	10.076342360000002	-0.37204589660000004	-5.126953	1.7700195	1.7700195	1549640569.241
-9.93039586	-2.8041014400000006	-4.112841754000001	-3.6621094	-1.0986328	0.12207031	10.75104982	-0.4342529254	-2.2621826080000003	2.4414062	-0.48828125	-0.7324219	10.941259980000002	3.369946286	3.1151367800000003	1.4648438	0.7324219	-0.061035156	-10.65773912	0.699829074	3.6869628600000004	-2.0751953	-1.5869141	0.30517578	0.3576904254	11.218798920000001	2.6390135800000003	0	0.6713867	0.24414062	6.5042237400000005	9.027197480000002	-1.1903076080000001	-5.126953	1.7700195	1.7700195	1549640569.281
-9.262865920000001	-3.216821286	-2.27653804	-2.1362305	-0.30517578	-0.061035156	11.24272464	-1.2058593750000002	-2.72395018	1.2817383	-0.061035156	-0.24414062	11.153002700000002	3.6355224640000006	3.4297608800000003	1.159668	0.12207031	-0.061035156	-10.78334964	-0.2225097644	2.98952626	-1.8920898	0.24414062	0.24414062	-0.0227294928	10.62304712	3.0050780759999998	0.061035156	1.0375977	0.18310547	5.5806884000000005	9.701904254	-1.1879150360000001	-3.112793	2.380371	4.5776367	1549640569.321
-9.9100589	-2.6796875	-1.885351538	-1.5869141	1.6479492	-0.4272461	10.54528804	-1.32788089	-2.4595702880000005	1.0375977	-0.36621094	-0.61035156	10.577587860000001	3.7742920320000004	3.3854980040000004	1.0375977	0.12207031	0.4272461	-10.395751800000001	-0.2260986322	2.16408696	-1.4648438	-0.36621094	0.48828125	-0.8900390380000001	9.29157698	3.0493408540000004	-0.30517578	1.0375977	0.18310547	2.227490216	12.532324280000001	-1.425976538	0.24414062	4.1503906	6.652832	1549640569.361
-10.069164840000001	-2.319604532	-3.1139403960000003	-1.0375977	-1.0375977	-0.30517578	9.766503894000001	-1.44870607	-2.6390135800000003	1.159668	0.061035156	-0.7324219	9.746167032	3.9477538940000003	2.94526358	0.8544922	0.24414062	0.6713867	-9.14682608	-0.617285144	2.121020468	-1.2207031	-0.24414062	0.79345703	-1.315917932	8.999682608	2.9632079680000003	-0.36621094	0.91552734	0.4272461	2.13776857	11.533423020000003	-2.192797824	2.0751953	3.6010742	6.225586	1549640569.401
-8.502026260000001	-1.720263678	-2.174853534	-1.6479492	0.12207031	0.30517578	9.686352340000001	-1.685571286	-3.075659146	0.79345703	0.30517578	-0.61035156	9.666015380000001	4.08173822	2.47392572	0.4272461	0.061035156	0.5493164	-9.14682608	-0.617285144	2.121020468	-1.0375977	0.79345703	0.6713867	-1.1472412140000001	9.319091754	3.052929712	0.18310547	0.91552734	0.24414062	1.159204074	11.839673020000001	-0.44621582460000003	2.0751953	3.6010742	6.225586	1549640569.441
-8.436230432	-1.119726538	-2.4595702880000005	-1.4038086	0.12207031	-0.36621094	9.07146016	-1.2632812500000001	-2.418896466	0.4272461	0.30517578	-0.6713867	9.2389402	3.753955072	2.566040036	0.24414062	-0.30517578	0.61035156	-8.69223642	-0.5646484424	2.1293945680000004	-0.8544922	-0.79345703	0.48828125	-1.2178222840000001	8.69941394	2.9093750000000003	0.4272461	0.79345703	0.12207031	1.5360351440000002	10.845557100000002	-0.1866210962	2.2583008	2.5024414	6.225586	1549640569.481
-8.048632788	-0.678295926	-2.568432608	-1.4648438	-0.8544922	-0.6713867	8.261572480000002	-0.7309326080000002	-1.8231445680000002	0.4272461	0.24414062	-0.5493164	8.890820288	3.3759277160000005	2.503832968	0.36621094	-0.061035156	0.4272461	-8.34650908	-0.611303714	2.421289038	-0.61035156	0.24414062	0.4272461	-0.9522461060000001	8.694628894000001	3.00627446	0.30517578	0.30517578	0.18310547	0.9354980432000001	9.7401857	0.011962890380000002	3.7841797	3.7841797	4.211426	1549640569.521
-7.723242212000001	-0.8314209260000001	-1.9284179320000001	-0.91552734	0.9765625	-0.5493164	8.235253894000001	-0.4450195288	-1.790844748	0.4272461	0.24414062	-0.5493164	9.10495607	3.08881839	2.48229982	0.5493164	-0.061035156	0.24414062	-8.34650908	-0.611303714	2.421289038	-0.48828125	-0.48828125	0.18310547	-0.40434570680000004	8.86330571	3.3508057100000004	0.24414062	0.4272461	0	-0.9211425720000002	9.475805710000001	0.0825439496	3.7841797	3.7841797	4.211426	1549640569.561
-8.45297824	-0.6543701080000001	-2.418896466	-0.79345703	0.91552734	-0.12207031	8.3967527	-0.26318359620000004	-1.870996106	0.24414062	-0.24414062	-0.30517578	9.376513580000001	2.7610351440000005	2.8124755400000003	0.48828125	-0.18310547	0.18310547	-8.28071286	-0.7799804712000001	2.8064941100000005	-0.48828125	0.30517578	0.18310547	-0.03349609424	8.84296875	3.5003417540000004	0.18310547	0.5493164	-0.12207031	-1.5085204680000002	8.157495108	0.5227783246000001	1.8310547	-0.36621094	0.5493164	1549640569.601
-8.735302520000001	-0.287109375	-2.29089357	-0.36621094	1.0986328	0.061035156	8.610888580000001	-0.2428466754	-2.068383786	0.24414062	-0.24414062	-0.30517578	9.563134980000001	2.3219971040000003	3.1916992800000004	0.4272461	-0.18310547	0.24414062	-8.302246106	-0.923535144	2.6126952880000003	-0.5493164	-0.4272461	0.12207031	0.01315917932	8.738891574	3.5302491000000003	0.18310547	0.48828125	-0.12207031	1.418798822	7.334448380000001	0.9989013580000001	1.8310547	-0.36621094	0.5493164	1549640569.641
-9.32148462	0.31342773560000003	-2.8854492800000004	-0.12207031	2.9296875	0	8.972167932000001	-0.38640135800000003	-2.245434604	0.24414062	-0.24414062	-0.24414062	10.0213134	1.990625	3.3053466460000003	0.36621094	-0.061035156	0.18310547	-8.461352340000001	-1.03359375	3.045751996	-0.30517578	0	0.061035156	0.2045654254	9.04633786	3.611596646	0.12207031	0.30517578	0.18310547	3.4369384000000003	8.365649460000002	1.312329074	3.2348633	-0.5493164	-0.30517578	1549640569.681
-10.922119600000002	0.6818847840000001	-4.181030252	-0.12207031	1.5869141	-0.48828125	9.325073380000001	-0.49885253600000007	-2.198779254	0.24414062	0	-0.24414062	10.41010782	1.93439946	3.285009784	0.36621094	-0.061035156	0.30517578	-8.92670926	-1.11613768	3.10317392	-0.5493164	-0.79345703	0.18310547	0.49885253600000007	9.22338858	3.899902356	0.18310547	0.36621094	0.24414062	10.417285340000001	8.84296875	1.924829074	2.8686523	-2.5634766	-0.8544922	1549640569.721
-12.3181884	0.9139648560000001	-4.6786866	-2.0141602	-0.5493164	-0.12207031	9.72702626	-0.707006839	-2.104272464	0.4272461	-0.061035156	-0.24414062	10.668505399999999	2.062402356	3.092407248	0.61035156	0.18310547	0.24414062	-9.74736322	-1.2034667932	3.770703076	-0.61035156	-0.24414062	0.4272461	0.45100097840000003	9.844262680000002	3.9022949280000003	0.061035156	0.30517578	0.4272461	8.0139402	9.097778060000001	-0.211743161	-0.79345703	0	-1.6479492	1549640569.761
-10.8216304	-0.48808594240000003	-4.722949280000001	-1.5869141	-1.8920898	-0.36621094	10.315600540000002	-1.1771484620000001	-1.9260253600000001	0.6713867	0.061035156	0	10.8886232	2.299267572	2.8328125	0.79345703	0.12207031	-0.061035156	-9.74736322	-1.2034667932	3.770703076	-0.61035156	-1.7700195	0.30517578	0.687866214	10.686450180000001	3.9166503600000007	0.061035156	0.12207031	0.48828125	2.215527356	9.43632788	-0.8720947480000001	-0.79345703	0	-1.6479492	1549640569.801
-9.88134784	-3.4596679320000003	-4.262377896	-0.12207031	0.79345703	-0.48828125	10.780957460000002	-1.5001464660000001	-1.5145019960000001	0.7324219	-0.30517578	0.4272461	11.394653060000001	2.64379892	2.503832968	1.0986328	-0.18310547	-0.36621094	-10.49624002	-1.1304931610000002	4.1236084260000005	-0.6713867	-0.4272461	0.36621094	1.031201178	11.247509980000002	3.9573242800000004	0.30517578	0.36621094	0.24414062	5.208642572	12.62324182	1.06589357	-0.18310547	-1.8310547	-2.1972656	1549640569.841
-9.712670926000001	-2.805297824	-4.929907248	0.18310547	-2.8076172	-0.061035156	10.846752700000001	-1.71667482	-1.490576178	1.159668	-0.61035156	0.48828125	11.993994600000002	2.99191893	2.205957068	1.4648438	0.061035156	-0.4272461	-9.938769960000002	0.1770507788	2.6402099640000003	-1.159668	0.30517578	0.61035156	0.9510498200000002	11.472412140000001	3.5481933900000002	0.24414062	0.7324219	0.12207031	3.5541748200000005	10.087109620000001	-0.1399658246	0.24414062	-0.12207031	-1.953125	1549640569.881
-7.3416259	-1.294384784	-3.3651612400000004	-0.91552734	-0.4272461	0.061035156	10.509399460000001	-1.9954101440000003	-1.60183107	1.0986328	-0.12207031	0.30517578	11.64228534	3.0014891200000005	2.077954074	1.4038086	0.30517578	0.12207031	-9.938769960000002	0.1770507788	2.6402099640000003	-1.0375977	1.2817383	0.7324219	0.5431152356000001	10.228271760000002	2.3674560700000002	-0.12207031	1.2817383	-0.061035156	3.9549316100000005	8.45417482	-2.3052490020000005	0.24414062	-0.12207031	-1.953125	1549640569.921
-7.796215560000001	-1.886547824	-4.006372104	0.061035156	2.0141602	-0.24414062	9.581079074	-1.8243408540000001	-1.2106445288	0.79345703	0	-0.36621094	10.40292932	2.751464856	1.820751996	1.0986328	0.4272461	0.5493164	-9.064282248	0.73332518	1.553979532	-1.0375977	0.4272461	0.48828125	-0.2452392572	8.844164840000001	1.400854532	-0.48828125	1.6479492	0	2.49426268	9.26047374	-1.7752929320000002	0.9765625	0.36621094	-2.1972656	1549640569.961
-9.792822480000002	-1.8662109620000003	-5.9120607	-0.24414062	-1.159668	0	9.157592752000001	-1.876977536	-0.8517577880000001	0.7324219	0.18310547	-0.5493164	10.156494600000002	2.9931152160000005	1.193896466	0.9765625	0.61035156	0.30517578	-9.44350589	1.312329074	2.460766574	-0.8544922	-0.12207031	0.30517578	-1.0718750000000001	9.331054712	0.893627896	-0.7324219	1.0986328	0.61035156	1.7023192900000002	10.04165036	-2.192797824	-0.12207031	-0.79345703	-2.5634766	1549640570.0
-9.170751800000001	-1.6269530760000002	-4.748071286	-1.159668	-1.8310547	0.6713867	9.74736322	-2.183227536	-1.000097644	0.7324219	0.18310547	-0.5493164	10.834789840000001	3.7288329680000003	0.642407248	0.9765625	0.24414062	-0.12207031	-9.44350589	1.312329074	2.460766574	-0.79345703	-0.79345703	0.24414062	-0.8673096040000001	10.73908696	1.274047824	-0.5493164	0.24414062	0.8544922	1.971484424	9.4004393	-2.6713134000000003	-0.12207031	-0.79345703	-2.5634766	1549640570.04
-8.025903060000001	-1.3482177520000003	-3.4225829680000004	0.30517578	-0.36621094	0.30517578	9.85742212	-1.967895468	-0.5024413940000001	0.61035156	-0.061035156	0	10.938866820000001	3.8652099640000004	0.838598642	0.79345703	-0.4272461	0.061035156	-8.9410643	1.013256839	2.60671376	-0.5493164	-0.061035156	0	-0.265576178	10.2342527	1.9296142180000002	0.30517578	0.8544922	0	2.4200927520000004	9.207836960000002	-2.001391574	0.4272461	-0.12207031	-2.6855469	1549640570.081
-7.698120108000001	-1.07785643	-3.4907714660000004	0.7324219	0.18310547	-0.12207031	8.92551268	-0.885253894	-0.1124511682	0.4272461	-0.5493164	-0.18310547	10.008153960000001	3.0995849640000004	1.4977538940000001	0.48828125	-0.12207031	0.5493164	-7.93857428	1.3685547120000001	2.4344482820000004	-0.24414062	-0.18310547	-0.12207031	-0.57421875	8.918335160000002	1.5587646760000002	0.24414062	0.61035156	-0.18310547	2.0480469240000003	9.00327176	-1.431957968	0.36621094	0	-2.6245117	1549640570.12
-7.722045926000001	-0.794335962	-3.858032248	0.61035156	0.12207031	-0.12207031	8.69941394	-0.08732910340000001	-0.57421875	0.4272461	-0.5493164	-0.18310547	9.479394568	2.383007788	1.5719238220000002	0.5493164	0.30517578	0.5493164	-7.93857428	1.3685547120000001	2.4344482820000004	0	-0.18310547	-0.24414062	-0.3672607428	8.403930710000001	1.4235839660000003	-0.30517578	-0.24414062	0.18310547	2.186816394	8.57380342	-1.0120605432	0.36621094	0	-2.6245117	1549640570.16
-7.796215560000001	-0.5443115216000001	-4.1415527160000005	0.8544922	0.30517578	-0.12207031	8.644384980000002	0.24165038940000003	-0.925927716	0.24414062	0.18310547	-0.4272461	9.278417932000002	2.2215087860000002	1.5121094240000001	0.18310547	0.36621094	0.5493164	-7.838086060000001	1.353002896	2.686865216	0.18310547	-0.30517578	-0.36621094	0.4067382788	8.271142572	1.8195557100000002	-0.36621094	-0.12207031	0.12207031	1.7477783540000003	8.847753894	-1.5180908540000002	0.30517578	-0.12207031	-1.953125	1549640570.201
-8.31660144	-0.379223642	-4.54111322	1.0986328	0.7324219	0.36621094	8.589355432000001	0.33615722840000006	-1.0802490020000002	-0.24414062	-0.30517578	-0.79345703	9.253295926000002	2.250219748	1.8578369600000002	-0.36621094	0.24414062	0.5493164	-7.84646016	1.4451172120000002	2.7909423920000003	0.36621094	0.24414062	-0.36621094	0.47971191100000005	8.38478984	1.7657226440000002	-0.4272461	0.18310547	0	2.107861322	9.021215560000002	-1.8075927520000004	-0.30517578	-0.9765625	-1.7089844	1549640570.24
-9.026000900000001	-0.21413574280000003	-5.005273560000001	1.0375977	-0.061035156	0.6713867	8.96977536	0.3182128894	-1.143652356	-0.24414062	-0.30517578	-0.79345703	9.53920926	2.3519042540000004	1.9894287140000002	-0.8544922	0.18310547	0.30517578	-7.743579074	1.5121094240000001	2.902197284	0.6713867	0.061035156	-0.36621094	-0.062207030760000004	8.8896241	1.5683349640000002	-0.30517578	-0.48828125	0.18310547	2.6222655759999998	9.4004393	-1.43435054	-0.30517578	-0.9765625	-1.7089844	1549640570.28
-8.359667932	1.0371826080000002	-5.450292932000001	0.30517578	0.18310547	0.6713867	9.599023560000001	0.1818359424	-1.2202148560000001	-0.91552734	0	-0.61035156	9.991405760000001	2.588769568	1.8614257200000002	-1.2817383	-0.061035156	0.18310547	-8.482885880000001	1.02761232	3.198876996	0.79345703	-1.4038086	-0.30517578	0.0681884784	9.60859375	1.868603534	-0.30517578	-1.2207031	0.24414062	3.6797851440000002	9.293969748	-2.1796386780000003	-2.1972656	-0.5493164	-1.2817383	1549640570.32
-9.28798822	0.641210962	-5.43234874	0	0.30517578	1.0986328	10.193578780000001	-0.11604003600000001	-1.3099365020000002	-1.0986328	0.061035156	-0.4272461	10.447192000000001	2.7048096040000003	1.906884784	-1.4038086	-0.30517578	-0.12207031	-9.25927716	0.1363769568	3.85683606	0.48828125	-0.18310547	-0.36621094	0.7512695288	10.259375	2.548095746	0	-1.0986328	-0.24414062	5.014843750000001	9.85742212	-1.509716754	-3.3569336	0.18310547	-0.36621094	1549640570.36
-10.95800818	-0.16030273560000002	-5.589062500000001	-1.4648438	-2.1362305	1.0986328	10.64577626	-0.5802001800000001	-1.35419928	-1.0986328	0.061035156	-0.4272461	10.984326079999999	2.604321286	2.20236821	-1.4648438	-0.30517578	-0.4272461	-9.20065944	0.5024413940000001	3.5386230040000006	0.18310547	-1.3427734	-0.30517578	0.500048822	10.865893080000001	2.7119873200000004	0.30517578	-1.2207031	-0.30517578	6.495849640000001	9.89929164	0.717773462	-3.3569336	0.18310547	-0.36621094	1549640570.4
-11.27861322	-1.95234375	-3.869995108	-1.8310547	-0.36621094	0.30517578	11.21521016	-1.013256839	-1.698730432	-1.4648438	0.48828125	0.18310547	11.95092752	3.0995849640000004	2.5098144959999997	-1.4648438	-0.30517578	-0.7324219	-10.691235520000001	0.6543701080000001	4.177441394000001	0.79345703	-2.6245117	-0.24414062	0.33137207460000007	11.38747554	2.54689946	-0.5493164	-1.7700195	0	6.23984375	10.871875000000001	2.0372802520000004	-4.760742	-0.5493164	1.3427734	1549640570.44
-11.156591460000001	-2.9524413940000005	-2.213134784	1.2817383	-0.8544922	0.61035156	11.5178714	-1.41042482	-1.874584964	-1.5869141	0.5493164	0.61035156	12.27751448	3.8281250000000004	2.4619628600000003	-1.6479492	-0.7324219	-0.6713867	-10.86110872	-1.0802490020000002	3.8616211060000003	0.91552734	-0.4272461	-0.36621094	0.35649413939999997	11.6542482	3.46086412	-0.061035156	-1.8310547	-0.48828125	4.27194838	10.92810054	0.718969748	-3.3569336	-1.3427734	6.1035156	1549640570.48
-10.05959514	-1.4810058900000003	-1.0958007788	1.5869141	1.4648438	0.9765625	10.90417482	-1.5121094240000001	-1.7669189300000003	-1.5869141	0.4272461	0.30517578	11.2798098	3.6355224640000006	2.604321286	-1.4648438	-0.9765625	-0.24414062	-10.86110872	-1.0802490020000002	3.8616211060000003	1.0986328	2.0751953	-0.61035156	0.1303955072	10.4292482	4.03986821	0.5493164	-1.4038086	-1.0986328	1.5396240020000003	13.408008180000001	0.9223388580000002	-3.3569336	-1.3427734	6.1035156	1549640570.52
-10.674487319999999	-1.137670926	-2.74428714	1.2207031	-0.12207031	-0.24414062	9.7150634	-1.08383786	-1.8805663940000001	-1.2817383	0.5493164	-0.061035156	10.256982820000001	3.2682617800000004	2.6222655759999998	-1.159668	-0.30517578	-0.12207031	-10.012939300000001	-0.8876464660000001	2.81486821	0.8544922	-0.12207031	-0.30517578	-0.7416992212000001	9.337036240000002	3.829321286	0.061035156	-0.9765625	-0.7324219	0.193798822	12.040649460000001	0.26318359620000004	-1.4038086	-1.7700195	5.493164	1549640570.56
-9.16357428	-0.7680175720000001	-2.7909423920000003	0.12207031	-2.5634766	-0.12207031	9.478198380000002	-1.2716552520000002	-2.5253662140000004	-1.0986328	0.8544922	0	10.0560054	3.494360324	2.6880616	-0.9765625	-0.24414062	-0.4272461	-9.20065944	-0.9785644568000001	2.8471679320000005	1.0986328	0.7324219	-0.30517578	-0.9725830072	9.7485598	3.5673339660000005	-0.24414062	-1.159668	-0.24414062	0.909179712	9.65405252	1.0096679712	0.8544922	-1.7700195	4.5776367	1549640570.6
-7.473217752000001	-0.7859619110000001	-1.362573282	0.5493164	0.9765625	0	9.131274460000002	-1.4176025360000002	-2.69523912	-1.0986328	0.8544922	0	9.90766574	3.4692382200000003	2.7502685700000002	-1.3427734	-0.7324219	-0.30517578	-8.451782248	-1.4570800720000001	2.4811035340000003	1.0986328	-0.36621094	-0.6713867	-0.7117919928	9.209033246	3.6427001800000003	0.18310547	-0.9765625	-0.5493164	1.9738769960000002	9.02839357	1.081445288	0.8544922	-1.7700195	4.5776367	1549640570.64
-8.202954074	-0.687866214	-1.9978027160000003	0.9765625	0.24414062	-0.24414062	9.131274460000002	-1.4176025360000002	-2.69523912	-1.2817383	0	0	9.22578125	3.0050780759999998	2.9548339660000003	-1.3427734	-0.48828125	-0.061035156	-8.37163089	-1.318310504	2.686865216	1.0986328	0.6713867	-0.5493164	-0.63881839	8.3453125	3.6534667540000005	0.12207031	-1.159668	-0.61035156	1.23696286	8.43981929	0.34812010800000004	3.112793	3.540039	2.9907227	1549640570.68
-8.29506839	-0.3995605432	-1.6496826080000002	1.4648438	1.2817383	0.12207031	7.927807608000001	-0.67709964	-2.16767572	-1.0375977	0.5493164	-0.18310547	8.943457068	2.6760987400000005	2.9237304320000006	-1.159668	-0.12207031	-0.12207031	-8.23166484	-1.2656738220000001	2.575610324	1.159668	0.061035156	-0.48828125	-0.5191894568000001	8.201757788	3.660644568	-0.061035156	-1.159668	-0.4272461	-0.0346923822	7.94934056	0.18422851440000002	3.112793	3.540039	2.9907227	1549640570.72
-8.38120108	-0.173461911	-2.183227536	1.2207031	2.1362305	0.30517578	8.193384080000001	-0.75964357	-2.287304712	-1.0375977	0.5493164	-0.18310547	9.20065944	2.56484375	2.6641358800000003	-1.2207031	-0.36621094	-0.24414062	-8.31301268	-1.524072284	2.7502685700000002	1.159668	0.48828125	-0.4272461	-0.25839844240000004	8.37163089	3.7527587860000002	0.12207031	-0.91552734	-0.36621094	-0.5646484424	8.728125	0.73332518	3.3569336	-0.8544922	0.48828125	1549640570.76
-9.15878894	0.16628417539999998	-2.6114991	1.6479492	1.5869141	0.7324219	8.65634784	-0.90678714	-2.1760498200000002	-0.9765625	0.18310547	0.4272461	9.45786142	2.5588623200000002	2.6509764400000004	-1.0986328	-0.48828125	-0.30517578	-8.214917032	-1.605419928	2.7000244600000003	1.0986328	0.18310547	-0.30517578	-0.3612792932	8.54270018	3.869995108	0.24414062	-0.7324219	-0.24414062	2.122216754	7.7328125000000005	1.790844748	1.0986328	-2.1972656	-1.5258789	1549640570.8
-9.651660340000001	1.0479492212000001	-3.15461412	0.30517578	2.0141602	0.36621094	9.207836960000002	-1.03957518	-1.8434814300000002	-0.9765625	0.18310547	0.4272461	9.724634080000001	2.5588623200000002	2.709594748	-0.91552734	-0.4272461	-0.30517578	-8.49125998	-1.6748047120000003	2.76821286	1.0375977	-0.18310547	-0.18310547	-0.477319339	8.81784694	3.8364991	0.24414062	-0.91552734	-0.061035156	6.12021466	8.169457968	-0.42587889400000006	1.0986328	-2.1972656	-1.5258789	1549640570.84
-10.75583516	1.020434604	-3.56613768	0.6713867	1.3427734	0.12207031	9.8418705	-1.1986816100000002	-1.833911142	-0.48828125	0.12207031	0.36621094	10.21511232	2.60910643	2.5720214660000003	-0.91552734	-0.36621094	-0.30517578	-8.65036592	-1.5743163940000002	3.15102536	0.79345703	-0.36621094	-0.12207031	-0.24643554320000002	9.376513580000001	3.8783691100000004	0.24414062	-0.91552734	0.061035156	8.61328125	9.211425720000001	2.433251996	2.4414062	-6.4697266	-1.6479492	1549640570.88
-11.0501223	0.9223388580000002	-3.9022949280000003	-0.4272461	-0.6713867	0.24414062	10.382592360000002	-1.2477295320000001	-1.7812744600000001	-0.48828125	0.12207031	0.36621094	10.59433606	2.551684604	2.654565396	-0.8544922	-0.48828125	-0.36621094	-8.608496106	-1.4199951080000002	3.25151358	0.79345703	-0.9765625	-0.12207031	0.050244139400000006	9.770092752000002	3.84367662	0.18310547	-0.91552734	0.061035156	7.121509080000001	9.0427491	-0.48569336060000007	-0.12207031	-3.1738281	-0.91552734	1549640570.92
-10.11940944	-0.7393066100000001	-3.9250244600000004	-0.36621094	-0.4272461	0.18310547	10.27373004	-1.085034146	-1.239355432	-0.36621094	0.8544922	0.12207031	10.839575180000002	2.306445288	2.783764676	-0.7324219	-0.4272461	-0.36621094	-9.38488768	-1.6915527160000003	3.7336182100000004	0.5493164	-1.4648438	-0.18310547	0.44143066100000006	10.030884080000002	3.85444339	0.24414062	-0.9765625	0.061035156	4.801904254000001	9.91245108	1.216625998	1.4648438	2.6245117	-1.5869141	1549640570.96
-10.602710159999999	-2.11982428	-4.373632788	1.4038086	-0.7324219	0.36621094	10.179223740000001	-1.081445288	-1.091015625	-0.061035156	0.91552734	0.18310547	11.09797374	2.124609424	2.593554712	-0.30517578	-0.12207031	-0.5493164	-9.993798920000001	-1.606616214	3.887939496	0.061035156	-0.18310547	-0.061035156	0.9426757788	10.398144960000002	3.964501996	0.30517578	-0.7324219	0.061035156	6.842773560000001	10.462744600000002	-0.44621582460000003	1.4648438	2.6245117	-1.5869141	1549640571.0
-9.10615216	-1.5527832460000002	-4.187011780000001	0.36621094	-2.6245117	0.12207031	10.014135880000001	-1.3470214660000002	-1.0096679712	0.12207031	0.91552734	0.4272461	11.320483720000002	2.3710449280000003	2.332763678	0.061035156	0.30517578	-0.6713867	-10.298852340000002	-0.7488769568000001	3.899902356	0	0.30517578	0.24414062	0.965405252	10.451977340000001	3.5769042540000004	0.12207031	-0.18310547	0.12207031	2.5385253600000004	9.567919928000002	-1.758544928	0.30517578	-0.48828125	-0.9765625	1549640571.04
-7.78305661	-2.018139676	-3.4512939300000003	0.61035156	1.159668	-0.36621094	9.52006839	-1.464257788	-0.5144042932	0.12207031	0.91552734	0.4272461	10.85991214	2.74069838	2.377026358	-0.12207031	0.7324219	-0.48828125	-9.701904254	-0.34213867800000003	3.064892572	0.30517578	0.61035156	0.24414062	0.5790038940000001	9.72822284	2.872290036	-0.24414062	0.4272461	0.061035156	3.01225589	9.4171875	-1.8566405760000002	0.30517578	-0.48828125	-0.9765625	1549640571.08
-9.036767572	-2.3387451080000004	-5.063891574	1.5869141	-0.24414062	-0.9765625	8.96499002	-1.2895996400000003	-0.00837402356	0	1.2207031	0.79345703	9.94714308	2.981152356	2.1760498200000002	-0.24414062	0.8544922	-0.48828125	-9.8933107	0.0227294928	2.8986084260000005	0.061035156	0.91552734	0.24414062	-0.02033691394	9.069067392000001	2.1305908540000003	-0.061035156	0.61035156	0	2.62944339	9.58586412	-1.565942392	0.12207031	0.18310547	-1.2817383	1549640571.12
-9.164770468	-2.3734375	-4.843774460000001	0.30517578	-1.4038086	-0.5493164	8.850146760000001	-1.4738280760000002	-0.03828125	0	1.2207031	0.79345703	9.573901260000001	3.289794928	1.4750244600000002	-0.30517578	0.5493164	-0.79345703	-10.003369600000001	0.793139676	2.7155760800000004	0.18310547	1.0986328	0.30517578	-0.28471679320000004	9.62653804	1.579101538	0.061035156	0.5493164	0.061035156	2.109057608	9.596630890000002	-1.795629892	-0.36621094	0.24414062	-0.4272461	1549640571.16
-8.750854532	-2.16408696	-4.002783246	0.7324219	0.5493164	-0.5493164	9.00686052	-1.7286376800000003	0.015551758180000002	-0.6713867	1.3427734	1.6479492	9.505712860000001	3.6642334260000005	1.1699707068	-0.30517578	0.24414062	-1.159668	-10.241431200000001	1.1269042932	2.983544928	0.48828125	1.4038086	0.18310547	-0.1626953076	10.18161592	1.580297824	0.24414062	0.7324219	-0.12207031	1.579101538	9.755737320000001	-2.2035644960000003	-0.6713867	-1.4648438	-0.6713867	1549640571.2
-8.683862320000001	-2.098291034	-4.365258786	1.4648438	-0.24414062	-0.91552734	8.850146760000001	-1.6114013580000002	0.2954833966	-0.6713867	1.3427734	1.6479492	9.226977340000001	3.6367187500000004	1.12211911	-0.36621094	-0.30517578	-1.4648438	-9.610986420000001	0.9905273560000001	2.46794429	0.6713867	2.0751953	0.12207031	-0.24045410340000004	10.076342360000002	1.679589856	0.5493164	1.159668	-0.30517578	2.5253662140000004	9.24372554	-2.0935058900000003	-0.6713867	-1.4648438	-0.6713867	1549640571.24
-8.43383786	-2.121020468	-4.11044928	1.3427734	-0.4272461	-0.8544922	8.475707968	-1.259692392	0.5132080072	-0.5493164	1.2817383	2.0141602	8.825024460000002	3.402246106	1.408032248	-0.24414062	-0.61035156	-1.7089844	-9.299951080000001	1.1472412140000001	2.201171924	0.91552734	1.953125	0	-0.20097655760000002	9.35856929	1.605419928	0.48828125	1.0986328	-0.36621094	3.6127929320000005	8.960205072	-1.443920926	-0.18310547	-1.0986328	-0.24414062	1549640571.28
-8.374023560000001	-2.09948732	-4.031494110000001	1.8920898	0.48828125	-0.6713867	8.036669928	-1.453491214	0.592163089	-0.9765625	0.4272461	2.1362305	8.557055710000002	3.3831054320000007	1.876977536	-0.5493164	-0.7324219	-1.953125	-9.212622300000001	1.184326178	1.8566405760000002	0.8544922	2.5024414	-0.061035156	-0.1614990216	8.750854532	1.35180661	0.5493164	1.0986328	-0.30517578	3.42497554	9.0176268	-1.4798096040000002	-0.18310547	-1.0986328	-0.24414062	1549640571.32
-8.76401358	-2.2753417540000003	-4.54111322	1.953125	0.30517578	-0.6713867	7.760326980000001	-2.0743652160000003	0.12321777160000001	-0.9765625	0.4272461	2.1362305	8.559448380000001	3.6570557100000003	1.506127896	-0.91552734	-1.0375977	-2.2583008	-9.00207518	1.4331542540000002	1.464257788	0.9765625	2.8686523	0	-0.09450683900000001	8.91953125	1.21303714	0.79345703	0.9765625	-0.12207031	3.56613768	9.09179712	-1.494165036	-0.7324219	-0.36621094	0.12207031	1549640571.359
-9.055908246000001	-2.57082518	-4.579394568	1.8310547	-0.91552734	-0.61035156	7.418188400000001	-2.8411866	-0.1985839856	-1.0986328	0.5493164	2.1362305	8.66950679	3.946557608	1.4068359620000002	-0.8544922	-1.0986328	-2.5634766	-9.04992662	1.6484863220000001	0.991723642	1.3427734	2.746582	-0.061035156	-0.13398437500000002	9.212622300000001	1.1627929712000002	0.6713867	1.0375977	-0.061035156	3.081640576	9.32746556	-1.388891574	-0.6713867	-0.5493164	0.36621094	1549640571.4
-8.488867212	-2.454785144	-4.146337860000001	2.1362305	-0.061035156	-0.61035156	6.9803469400000004	-3.6211670320000002	-0.1579101538	-0.9765625	0.18310547	2.4414062	8.808276260000001	4.527954074	1.393676718	-0.8544922	-1.3427734	-2.9907227	-9.24013678	1.5575683900000001	0.7775878600000001	1.5869141	2.746582	-0.18310547	-0.0825439496	9.496142572	0.98334964	0.61035156	1.2207031	0.12207031	3.476416034	9.319091754	-1.8231445680000002	-1.4648438	-1.2207031	0.8544922	1549640571.439
-8.88723143	-1.9535400360000001	-3.877172824	2.4414062	-0.12207031	-0.7324219	6.977954074	-4.531542932000001	0.025122070680000004	-0.9765625	0.18310547	2.4414062	9.25209964	5.356982428000001	1.39606929	-1.0986328	-1.0375977	-2.9296875	-9.427954074	1.2692626800000002	0.46535643000000004	1.6479492	2.380371	-0.24414062	-0.2260986322	9.8765625	1.0718750000000001	0.48828125	0.7324219	0.12207031	4.289892572	8.89680162	-1.7513672120000003	-1.4648438	-1.2207031	0.8544922	1549640571.479
-9.427954074	-1.5719238220000002	-4.121215854000001	1.0375977	-0.6713867	-1.2817383	6.977954074	-4.531542932000001	0.025122070680000004	-0.8544922	-0.6713867	2.6855469	9.49255342	5.855835160000001	1.3266846040000002	-1.159668	-1.0986328	-2.746582	-9.599023560000001	0.6914550720000001	0.265576178	1.7700195	2.8686523	-0.18310547	-0.30385742800000004	9.788037140000002	1.3039550720000002	0.79345703	0.6713867	-0.061035156	3.6415038940000004	9.140844748000001	-2.0755615020000002	-0.61035156	0.061035156	1.2207031	1549640571.52
-9.077441394000001	-2.1664795320000003	-3.7838623200000003	0.8544922	-1.0375977	-1.8310547	7.32607428	-5.074658246	0.27514648560000005	-0.8544922	-0.6713867	2.6855469	9.362158246000002	6.10107428	1.51928714	-1.0375977	-1.159668	-2.9296875	-9.87177716	0.1363769568	-0.4354492212	1.4038086	2.4414062	-0.30517578	-0.250024411	10.09428714	1.64011232	0.61035156	0.24414062	-0.18310547	3.7503662140000005	9.43752446	-1.299169928	-0.36621094	1.0375977	0.61035156	1549640571.559
-8.826220746	-2.545703076	-2.9033935700000004	0.8544922	-0.8544922	-1.6479492	7.62993161	-5.70629892	0.2643798822	-0.6713867	-0.18310547	2.6245117	9.228173920000001	6.425268570000001	1.6736084260000001	-0.8544922	-1.2207031	-2.9907227	-9.87297374	-0.416308606	-0.6400146760000001	1.0986328	3.3569336	-0.4272461	0.0478515625	10.26416034	2.027709964	0.48828125	0.6713867	-0.30517578	3.1713623200000005	9.097778060000001	-1.3362548920000001	-0.30517578	1.0986328	0.79345703	1549640571.599
-9.14204074	-2.9081787140000004	-2.634228534	0.7324219	-0.7324219	-1.3427734	8.265161240000001	-6.3822019800000005	0.12919922120000002	-0.61035156	-1.0375977	2.6245117	9.20065944	6.4755126800000005	1.7597412140000002	-0.79345703	-0.7324219	-2.746582	-9.43273912	-0.80390625	-1.641308606	0.48828125	3.112793	-0.24414062	-0.1626953076	9.8083741	2.0468505400000003	0.4272461	1.159668	-0.48828125	3.9573242800000004	8.769995108000002	-1.258496106	-0.91552734	-0.12207031	0.48828125	1549640571.639
-9.177929712000001	-3.06848143	-2.519384784	0.79345703	-0.61035156	-1.159668	7.990014480000001	-6.883447480000001	-0.2607910144	-0.48828125	0.12207031	1.953125	9.122900360000001	6.796118210000001	2.14973143	-0.48828125	-0.4272461	-2.5634766	-9.118115020000001	-0.7225586060000001	-2.406933606	0.12207031	2.4414062	-0.12207031	-0.7129882787999999	9.51169429	1.6245605040000002	0.36621094	1.4648438	-0.30517578	4.50522464	9.07146016	-0.324194339	0.061035156	1.0986328	0	1549640571.679
-8.957812500000001	-3.0002929320000002	-2.259790036	0.36621094	-0.8544922	-1.0986328	7.411010880000001	-7.152612320000001	-0.3002685504	-0.12207031	-0.36621094	1.7700195	9.22578125	7.236352340000001	2.107861322	-0.5493164	-0.61035156	-2.1972656	-9.077441394000001	-0.419897464	-2.70839856	0.12207031	1.8920898	-0.061035156	-1.238159146	9.72224092	1.1962890380000002	0.36621094	1.159668	-0.12207031	4.167871106000001	8.815454074	-0.09450683900000001	0.061035156	1.0986328	0	1549640571.719
-8.859716754	-3.32807608	-2.097094748	0.36621094	-0.5493164	-1.159668	7.144238220000001	-7.21242662	-0.6400146760000001	0	-0.91552734	1.5869141	9.185107428000002	7.489965560000001	2.292089856	-0.36621094	-0.12207031	-1.8920898	-9.092993210000001	-0.2428466754	-2.9392822480000005	0.18310547	1.8310547	-0.061035156	-1.3230957460000001	9.98542482	1.314721646	0.18310547	0.5493164	0.061035156	4.179833966	8.720947480000001	-0.3517089856000001	-0.30517578	0.061035156	0	1549640571.759
-8.97575679	-3.7204589660000003	-2.1305908540000003	0.4272461	-0.7324219	-1.2817383	6.926513580000001	-7.120312500000001	-0.5586669928	-0.061035156	-1.2817383	1.4648438	8.72692842	7.847656250000001	2.47631839	-0.30517578	-0.4272461	-1.5258789	-9.076245108	-0.193798822	-3.20366214	0.24414062	1.4648438	-0.061035156	-0.9953125	10.218701079999999	1.594653354	0.061035156	0.61035156	0	4.350903354000001	9.016430710000002	-0.2978759784	-0.18310547	0.18310547	0.061035156	1549640571.799
-8.8896241	-3.8664062500000003	-1.8805663940000001	0.36621094	-0.7324219	-1.0986328	6.80688498	-7.27702626	-0.5586669928	-0.18310547	-1.4038086	1.0986328	8.35129393	8.01872554	2.2382567900000003	-0.12207031	0.36621094	-1.159668	-9.248510880000001	-0.34094239200000004	-3.2814209260000005	0.18310547	1.5258789	-0.12207031	-1.0874267572	10.174438400000001	1.5743163940000002	0.061035156	0.48828125	-0.18310547	4.365258786	8.936279254	-0.12800292540000002	-0.18310547	0.18310547	0.061035156	1549640571.839
-8.875268570000001	-4.029101440000001	-1.820751996	0.36621094	-0.4272461	-0.8544922	7.098779254	-7.335644568	-0.7010253600000002	-0.18310547	-0.61035156	0.79345703	7.717260880000001	8.104858426	1.9140625000000002	0.12207031	0.79345703	-1.0375977	-9.15161142	-0.40554199280000003	-3.6738037140000004	0.061035156	1.4648438	-0.18310547	-0.9977050720000001	10.1828125	1.4953613220000002	-0.061035156	0.5493164	-0.30517578	4.322192392000001	8.758032248000001	-0.2930908246	-0.12207031	0.12207031	0.061035156	1549640571.879
-8.833398560000001	-4.103271466000001	-1.7980224640000002	0.24414062	-0.24414062	-0.7324219	7.134667932000001	-7.32607428	-0.7416992212000001	-0.30517578	-0.9765625	0.61035156	7.129882788000001	8.37641574	1.899707068	0	0.4272461	-1.0375977	-9.100170926	-0.33854982	-3.96569838	0	1.159668	-0.18310547	-1.031201178	10.149316100000002	1.3302734620000003	-0.061035156	0.6713867	-0.4272461	4.55786142	8.914746106	-0.25480957460000003	-0.061035156	0.48828125	0	1549640571.919
-8.86210962	-4.099682608	-1.8650146760000001	0.061035156	-0.18310547	-0.7324219	7.261474640000001	-7.28659694	-0.724951178	-0.4272461	-0.7324219	0.36621094	6.912158246000001	8.5666259	1.644897464	-0.18310547	0.36621094	-1.0375977	-9.169555710000001	-0.38879393000000007	-4.16308606	-0.061035156	0.9765625	-0.18310547	-1.2919922120000003	10.158886780000001	1.1735596040000003	0.061035156	0.48828125	-0.36621094	4.3640625	8.97097194	-0.15192871400000002	-0.061035156	0.48828125	0	1549640571.959
-8.81066893	-4.191796924	-1.832714856	-0.061035156	-0.36621094	-0.6713867	7.4780027	-7.20405252	-0.907983426	-0.48828125	-0.18310547	0.061035156	6.93608426	8.475707968	1.7669189300000003	-0.061035156	0.18310547	-1.0375977	-9.10495607	-0.364868161	-4.21452626	-0.061035156	0.7324219	-0.12207031	-1.369750998	10.1229982	1.123315396	0.24414062	0.24414062	-0.24414062	4.029101440000001	8.90996106	-0.24165038940000003	-0.12207031	0.30517578	-0.18310547	1549640571.999
-8.509204074000001	-4.44660643	-1.7059082460000001	-0.12207031	-0.30517578	-0.61035156	7.458862320000001	-6.93967302	-0.7381103240000001	-0.48828125	-0.18310547	0.061035156	7.409814300000001	8.38120108	2.128198282	-0.24414062	-0.061035156	-0.24414062	-8.9745607	-0.3756347644	-4.27553714	-0.12207031	0.79345703	-0.12207031	-1.3805175720000002	9.786840560000002	1.2022705072	0.18310547	0	-0.48828125	4.2875000000000005	8.86928714	-0.10527343750000001	0.12207031	0	-0.30517578	1549640572.039
-8.464941394	-4.5327391200000005	-1.738207968	-0.12207031	-0.061035156	-0.48828125	7.422973740000001	-6.619067392	-0.8290283540000001	-0.30517578	-0.30517578	-0.12207031	7.5689209260000005	8.072558606000001	2.198779254	0	0.061035156	0	-8.859716754	-0.34094239200000004	-4.374829074	-0.18310547	0.5493164	-0.061035156	-1.39606929	9.73540036	1.146044928	0.12207031	-0.061035156	-0.61035156	4.358081070000001	8.907568390000002	-0.2033691394	0.12207031	0	-0.30517578	1549640572.079
-8.533129892	-4.66672374	-1.8267334260000003	-0.061035156	-0.24414062	-0.48828125	7.346411240000001	-6.699218750000001	-1.211840854	-0.30517578	-0.30517578	-0.12207031	7.59165036	8.03547374	2.277734424	-0.18310547	-0.061035156	0.30517578	-8.82023912	-0.2428466754	-4.48129892	-0.18310547	0.48828125	0	-1.11613768	9.937573380000002	1.24294429	0	-0.30517578	-0.48828125	4.43703624	8.93747554	-0.1495361322	0.12207031	0.18310547	-0.30517578	1549640572.119
-8.43981929	-4.7349121400000005	-1.8040038940000003	0	-0.12207031	-0.24414062	7.192089660000001	-6.724340560000001	-1.42836911	-0.36621094	0.24414062	-0.18310547	7.430151260000001	7.956518570000001	2.1975829680000003	-0.18310547	0.12207031	0	-8.845361420000001	-0.09450683900000001	-4.547094748	-0.18310547	0.36621094	0	-0.9989013580000001	10.06796924	1.184326178	0	0	-0.4272461	4.453784146	8.866894568000001	-0.17106933900000001	-0.061035156	-0.061035156	-0.18310547	1549640572.159
-8.39555661	-4.719360324	-1.8626221040000002	0.12207031	-0.061035156	-0.061035156	6.816455072	-6.690844748	-1.44870607	-0.36621094	0.24414062	-0.18310547	7.40024411	8.01035144	2.0887207460000004	-0.24414062	0.12207031	-0.12207031	-8.748461960000002	0.03229980432	-4.630834964000001	-0.12207031	0.24414062	0	-0.9522461060000001	10.21032698	1.102978534	-0.12207031	-0.12207031	-0.12207031	4.50163588	8.76879892	-0.2177246106	-0.061035156	-0.061035156	-0.18310547	1549640572.199
-8.3453125	-4.70859375	-2.04924321	0.12207031	0.061035156	0.12207031	6.87148462	-6.63342302	-1.193896466	-0.18310547	0.24414062	-0.12207031	7.46364766	8.06538089	2.20236821	-0.24414062	0.24414062	-0.061035156	-8.69223642	0.005981445288000001	-4.71457518	-0.12207031	0.061035156	0	-1.1017822480000001	10.16726088	1.108959964	-0.12207031	0	-0.061035156	4.776782248000001	8.76879892	-0.35529785340000003	0	-0.24414062	-0.061035156	1549640572.239
-8.31779802	-4.801904254000001	-2.253808606	0.061035156	0.061035156	0.30517578	7.047338760000001	-6.730322480000001	-0.9462646760000001	-0.12207031	-0.061035156	-0.18310547	7.44211412	8.21611322	2.3483153960000003	-0.18310547	0.36621094	0	-8.681469748	0.1495361322	-4.758837860000001	-0.061035156	-0.061035156	0	-1.2537109620000002	10.248608720000002	0.991723642	-0.24414062	-0.12207031	0.061035156	4.797119110000001	8.769995108000002	-0.346923822	-0.48828125	-0.18310547	0.12207031	1549640572.279
-8.21013179	-4.88205571	-2.269360324	0.30517578	0.24414062	0.6713867	7.20405252	-6.919336060000001	-0.7775878600000001	-0.30517578	0.24414062	-0.12207031	7.461254892	8.604907248	2.5839844240000005	-0.12207031	0.7324219	0	-8.63601088	0.31223143000000003	-4.88205571	0.061035156	-0.4272461	0	-1.32788089	10.41489218	0.898413089	-0.30517578	-0.36621094	0.18310547	4.6978271760000005	8.735302520000001	-0.42827148560000006	-0.48828125	-0.18310547	0.12207031	1549640572.319
-8.380004892	-4.865307608	-2.454785144	0.5493164	0.4272461	1.0375977	7.2315673920000005	-7.28898912	-0.61848143	-0.18310547	1.0986328	-0.061035156	7.2961670320000005	9.52485324	2.928515576	-0.4272461	0.5493164	0	-8.596533246000002	0.5526855432	-4.968188400000001	0.36621094	-0.79345703	0.061035156	-1.7226562500000002	10.81445288	0.708203125	-0.36621094	-0.61035156	0.24414062	4.582983426	8.808276260000001	-0.553881839	-0.5493164	-0.36621094	0.36621094	1549640572.359
-8.814257788	-4.787548920000001	-2.598339856	0.7324219	0.61035156	1.2817383	7.62873552	-7.7459719400000004	-0.33017577880000004	0.12207031	0.48828125	-0.4272461	6.932495108000001	10.66970198	3.282617212	-1.159668	0.30517578	0.36621094	-8.81186502	0.9223388580000002	-4.824633786	0.61035156	-1.6479492	0.18310547	-2.6892577880000004	11.12907698	0.3026611322	-0.91552734	-1.4648438	-0.061035156	4.4430175720000005	9.14802266	-0.423486322	-0.9765625	-0.7324219	0.30517578	1549640572.399
-9.521264480000001	-5.150024460000001	-2.6198730040000004	0.8544922	0.48828125	1.4038086	7.883544928000001	-8.101269568000001	-0.10168457460000001	0.061035156	0.61035156	-0.9765625	6.168066394	11.47958966	3.1821288940000003	-1.3427734	-0.36621094	1.0375977	-9.15639676	1.2716552520000002	-4.441821286	1.2817383	-2.0751953	0.18310547	-4.202563400000001	11.324072480000002	-0.0490478534	-1.4038086	-3.2958984	-0.18310547	4.11044928	9.77368161	-0.0729736322	-0.9765625	-0.7324219	0.30517578	1549640572.439
-9.79401857	-5.9120607	-2.4129150360000002	1.5869141	-0.061035156	1.5258789	7.78544928	-8.120410340000001	-0.41271972840000004	0.061035156	0.61035156	-0.9765625	5.3844973000000005	11.59802266	2.6904540740000003	-1.0375977	-0.4272461	1.3427734	-9.516479532	1.5599609620000003	-4.109252896	2.0751953	-2.8076172	0.18310547	-4.202563400000001	11.324072480000002	-0.0490478534	-1.4038086	-3.2958984	-0.18310547	3.4572753600000006	10.6756839	0.15192871400000002	-1.0986328	-0.91552734	0.12207031	1549640572.479
-9.063086060000002	-5.56154802	-1.503735324	2.9907227	0.61035156	2.1362305	7.647875900000001	-7.728027160000001	-1.108959964	-0.5493164	2.6245117	-0.8544922	4.54111322	11.156591460000001	2.097094748	-0.5493164	-0.4272461	0.91552734	-9.94355432	1.758544928	-3.3531983800000003	2.9907227	-3.1738281	0.12207031	-4.202563400000001	11.324072480000002	-0.0490478534	-1.4038086	-3.2958984	-0.18310547	2.8555420320000002	10.552465560000002	0.45698242800000005	-2.1362305	-2.8686523	-0.36621094	1549640572.519
-8.403930710000001	-4.212133786	-1.0120605432	3.4179688	1.5869141	2.1972656	7.449292032000001	-7.184912140000001	-1.610205072	-1.953125	3.9672852	-0.8544922	4.020727536	10.155298020000002	1.726245108	-0.12207031	-0.7324219	-0.18310547	-9.70429712	1.189111322	-2.076757788	4.0283203	-2.6855469	-0.061035156	-2.3255859620000003	11.161376800000001	0.9510498200000002	-1.3427734	-6.0424805	-2.319336	3.8939209260000003	9.35976538	0.846972644	-2.1362305	-2.8686523	-0.36621094	1549640572.559
-8.77358426	-3.5182862400000006	-1.5109130400000002	3.7841797	1.2207031	1.953125	7.373925720000001	-6.452783246000001	-2.2239013580000004	-1.953125	3.9672852	-0.8544922	4.031494110000001	8.73291034	1.522875998	0.30517578	-1.2817383	-1.2817383	-9.175537140000001	0.18422851440000002	-1.698730432	4.333496	-2.8686523	-0.061035156	-1.679589856	9.95432158	1.2692626800000002	-1.2817383	-5.3710938	-2.6855469	3.66303714	9.77248552	2.101879892	-1.7089844	-2.9296875	-0.36621094	1549640572.599
-8.292675720000002	-2.9141601440000002	-1.129296875	3.112793	0.61035156	1.8920898	7.63591304	-5.5208741	-2.5433105040000004	-4.638672	4.3945312	-0.4272461	4.292285144	7.838086060000001	1.331469748	0.30517578	-1.4648438	-2.1362305	-8.979345746000002	-0.5431152356000001	-0.910375998	4.5776367	-2.8076172	-0.061035156	-1.5384277160000002	8.834594748	1.5779052520000003	-0.79345703	-5.493164	-3.112793	2.496655252	8.864501800000001	1.8530517180000001	-2.6855469	-5.065918	-0.061035156	1549640572.639
-7.994799820000001	-2.8555420320000002	-0.6017333966	4.211426	1.8310547	2.0751953	7.864404254	-4.5159912140000005	-2.6904540740000003	-4.638672	4.3945312	-0.4272461	4.572216754	7.4791992800000004	0.9187500000000001	-0.36621094	-1.7089844	-2.9296875	-8.91953125	-1.225	-0.4689453076	4.5166016	-2.6855469	-0.12207031	-1.56953125	8.56901857	1.8973144960000001	-0.36621094	-5.9814453	-3.112793	0.9893310700000001	9.27124002	1.739404254	-2.6855469	-5.065918	-0.061035156	1549640572.679
-8.54748552	-2.45	-0.965405252	3.9672852	1.4648438	2.1972656	7.864404254	-4.5159912140000005	-2.6904540740000003	-5.554199	5.126953	-0.30517578	4.97177716	7.220800720000001	0.649584964	-1.2207031	-2.6855469	-3.6010742	-8.7963134	-1.75495607	-0.026318359620000002	4.4555664	-2.6245117	-0.061035156	-1.31352536	8.45417482	2.1712646760000003	-0.18310547	-6.225586	-2.8686523	1.8446777160000003	9.368139480000002	0.9271240020000001	-4.0893555	-6.591797	-0.7324219	1549640572.719
-8.833398560000001	-1.847070288	-0.9366943390000001	3.7841797	1.8310547	2.1972656	7.9026857	-2.86870108	-2.4404297120000003	-6.225586	3.9672852	0	5.5723143	7.05571286	0.909179712	-1.7089844	-3.7841797	-3.7841797	-8.895605432000002	-1.96430661	0.2930908246	4.0893555	-2.9907227	-0.061035156	-1.0120605432	8.0905027	2.3519042540000004	0	-5.6152344	-2.6855469	3.4883788940000002	9.216211060000001	0.8828613220000001	-5.493164	-6.8359375	-1.4038086	1549640572.758
-9.067871106	-1.4068359620000002	-0.98334964	2.9907227	1.7089844	1.7700195	8.228076080000001	-2.345922824	-2.063598642	-6.1035156	3.2348633	0.061035156	5.98742662	7.35478534	0.6974365020000001	-2.5024414	-4.8217773	-3.7231445	-9.20544429	-1.98464357	0.953442392	4.0893555	-2.8076172	-0.12207031	-1.35180661	7.9780516200000005	2.418896466	0.8544922	-5.554199	-2.5634766	3.7120849640000007	8.917138580000001	1.2285888580000002	-5.493164	-6.8359375	-1.4038086	1549640572.798
-9.043945288000002	-1.3924804320000002	-0.7058105432	2.6855469	2.0141602	1.4038086	8.424267572	-2.241845746	-2.0157471040000003	-5.554199	3.3569336	-0.12207031	6.202759080000001	7.720849640000001	0.35888672120000004	-3.2958984	-6.1035156	-3.6010742	-9.504516574	-2.215527356	1.4068359620000002	3.7841797	-2.2583008	-0.24414062	-1.7190673920000001	8.310620108	2.8017089660000005	1.5869141	-6.225586	-1.953125	2.698828076	8.70180661	1.490576178	-4.8828125	-5.554199	-0.9765625	1549640572.838
-9.00805661	-1.9044922120000003	-0.6101074280000001	2.5634766	2.380371	1.4038086	8.618066394000001	-2.6354248200000003	-2.192797824	-5.126953	3.479004	-0.48828125	6.595141574	7.80458966	0.4761230432	-3.2348633	-6.7749023	-3.6010742	-9.481787140000002	-2.293286142	1.6532714660000003	3.7231445	-1.8920898	-0.4272461	-1.4786132200000002	8.752050720000002	3.2562989200000003	1.7700195	-6.5307617	-1.5258789	2.8914307100000003	8.539111420000001	0.7871582068	-4.0283203	-6.164551	-0.7324219	1549640572.878
-8.77358426	-2.3112304320000003	-0.745288089	3.0517578	2.5024414	1.5869141	8.7364991	-3.14504393	-2.239453076	-4.8828125	3.9672852	-0.79345703	7.028198380000001	7.82731929	0.724951178	-2.5634766	-6.5307617	-3.2348633	-9.33344748	-2.239453076	1.990625	3.7841797	-1.5869141	-0.5493164	-1.2202148560000001	8.637207068	3.714477536	1.7089844	-5.6762695	-1.159668	4.19299321	7.77348642	0.52995607	-4.0283203	-6.164551	-0.7324219	1549640572.918
-8.9745607	-2.2071533540000003	-0.7225586060000001	3.8452148	3.0517578	1.7089844	8.45297824	-3.6821777160000004	-2.142553714	-4.8828125	3.9672852	-0.79345703	7.394262680000001	7.995996106000001	1.1962890380000002	-1.7700195	-5.2490234	-2.5024414	-9.24372554	-2.094702176	2.1437500000000003	3.8452148	-1.5869141	-0.61035156	-0.976171875	8.62045926	4.2875000000000005	1.0375977	-5.1879883	-0.9765625	5.419189300000001	7.63591304	1.3087402160000001	-2.746582	-8.666992	-0.12207031	1549640572.958
-10.532128600000002	-1.532446286	-1.0264160340000001	4.4555664	2.8076172	1.8920898	7.907470746	-4.309033246	-2.2215087860000002	-4.638672	4.272461	-0.91552734	7.4875733800000015	8.38120108	1.8841552520000002	-0.91552734	-3.7841797	-1.8310547	-9.33344748	-2.127001996	2.613891574	4.0893555	-1.7089844	-0.6713867	-1.3075439300000002	8.777173020000001	4.647582968	0.6713867	-4.5776367	-0.91552734	6.0831298920000005	7.156201080000001	1.6472900360000002	-2.319336	-8.422852	0	1549640572.998
-11.26545378	-0.6507812500000001	-1.5204834260000002	3.7231445	1.4648438	2.0141602	7.178930710000001	-4.844970746	-2.1975829680000003	-3.1738281	3.2348633	0.24414062	7.180126800000001	8.900390380000001	2.3674560700000002	-0.61035156	-3.4179688	-0.91552734	-9.372924820000001	-2.1138427520000005	3.23596196	4.272461	-1.159668	-0.7324219	-1.7860596040000003	8.955419928000001	4.530346646	0.5493164	-4.4555664	-0.91552734	6.51379393	6.89660643	0.45698242800000005	-0.6713867	-5.493164	0	1549640573.042
-11.525048920000001	-1.3972655760000001	-1.909277356	3.0517578	2.2583008	1.5869141	6.52097194	-5.121313400000001	-1.9810547120000002	-3.1738281	3.2348633	0.24414062	6.62385234	9.34541034	2.48828125	-0.91552734	-4.272461	0	-9.445898560000002	-2.198779254	3.208447284	4.4555664	-1.3427734	-0.9765625	-2.35549321	9.14323732	4.403540036	0.79345703	-4.760742	-0.91552734	6.51379393	6.89660643	0.45698242800000005	1.0375977	-3.6010742	-0.36621094	1549640573.078
-11.64946286	-2.4488037140000003	-4.062597644	5.493164	0.79345703	2.9907227	5.8283202880000005	-5.420385880000001	-1.5707275360000001	-2.1362305	3.6621094	2.380371	6.497045926	9.79880342	2.4643554320000005	-1.2817383	-4.5166016	0.4272461	-9.593042032000001	-1.79323732	3.3268798920000004	4.638672	-0.5493164	-1.3427734	-2.4583741	9.756933606	3.927417032	0.8544922	-5.3100586	-0.7324219	9.889721940000001	9.18869658	1.343432608	1.6479492	-2.4414062	-0.9765625	1549640573.119
-8.813061600000001	-2.57082518	-4.13796376	4.333496	-1.2207031	2.6245117	5.49934056	-5.922826980000001	-1.33386232	-1.7700195	3.6621094	3.6010742	6.63461911	9.936376800000001	2.2430420320000004	-1.6479492	-3.90625	0.6713867	-9.595434800000001	-0.2978759784	3.42736821	4.699707	-0.6713867	-1.4038086	-2.372241214	10.16845746	2.9057862400000003	0.8544922	-5.3710938	-0.48828125	1.9774658540000003	9.847851440000001	0.5275634784000001	1.6479492	-2.4414062	-0.9765625	1549640573.158
-6.796118210000001	-3.6080077880000005	-4.672705072	5.004883	2.2583008	2.380371	5.517285340000001	-6.489868210000001	-0.8206542932	-1.7700195	3.6621094	3.6010742	6.40014676	9.862207460000002	1.8949219240000001	-2.2583008	-3.8452148	1.0375977	-9.267651260000001	0.5993408246	2.4571777160000003	4.9438477	-1.8310547	-1.5869141	-1.9547363220000002	10.28210414	1.8028076080000002	0.5493164	-5.554199	-0.30517578	1.6437011780000002	9.721044928000001	-1.223803714	0.79345703	-4.638672	-1.2817383	1549640573.198
-7.987622300000001	-4.9263183900000005	-6.244628894000001	5.859375	0.91552734	2.6855469	5.496948380000001	-7.498339660000001	-0.053833007200000005	-2.746582	3.540039	5.065918	6.09628894	9.778466754	1.335058606	-3.2348633	-4.5776367	0.9765625	-10.484277160000001	0.915161142	3.4393310700000006	5.126953	-0.9765625	-1.6479492	-1.32788089	10.380200180000001	1.0168457068	0.4272461	-5.6152344	-0.48828125	0.5036376800000001	10.395751800000001	-2.3303711060000003	0.8544922	-4.272461	-0.61035156	1549640573.238
-8.126391574000001	-3.50991214	-6.186010880000001	6.7749023	2.319336	3.112793	5.09140625	-9.34421376	0.25839844240000004	-3.112793	4.1503906	5.6762695	6.2087400200000005	10.01174272	0.6077148560000001	-4.0283203	-4.760742	0.36621094	-11.249902160000001	1.100585962	3.7659179320000007	5.004883	-0.48828125	-1.8920898	-0.649584964	11.0501223	0.910375998	0.91552734	-5.004883	-0.4272461	0.832617212	10.843163940000002	-2.85913089	0.8544922	-4.272461	-0.61035156	1549640573.278
-8.254394568	-1.81716304	-6.573608426000001	5.493164	1.0986328	2.8686523	5.20026857	-10.774975540000002	0.5048339856	-2.4414062	4.8217773	5.6762695	6.6609375	9.480590560000001	-0.05502929712000001	-4.0893555	-4.9438477	0.36621094	-9.797607428000001	1.37214357	3.5781005400000003	5.3710938	1.5869141	-1.6479492	-0.7692138580000001	10.96757788	1.0802490020000002	0.91552734	-4.0283203	-0.24414062	1.945166034	9.648071580000002	-3.302954074	0.18310547	-3.8452148	-1.0375977	1549640573.318
-8.13955072	-1.06589357	-6.0400634	5.6152344	-0.48828125	2.1362305	5.21940944	-9.838280760000002	1.193896466	-2.5634766	5.554199	4.638672	6.704003894	8.368042032	-0.285913089	-3.479004	-4.5166016	1.2817383	-8.517577880000001	1.3577880400000002	2.8232422120000003	5.6152344	-0.7324219	-1.4648438	-1.331469748	9.43513179	0.961816394	0.24414062	-4.1503906	-0.30517578	3.4512939300000003	8.99848642	-2.7167724640000004	0.7324219	-3.7841797	-1.0986328	1549640573.358
-7.552173020000001	-0.923535144	-4.95263678	5.432129	-0.061035156	1.4038086	5.21940944	-9.838280760000002	1.193896466	-2.5634766	5.554199	4.638672	6.127392572	7.832104532000001	-0.3828125	-3.2348633	-4.0283203	1.5258789	-8.375219748000001	0.4713378894	3.081640576	5.3100586	0.5493164	-1.4648438	-1.1173339660000001	8.572607428000001	0.893627896	0.12207031	-5.004883	-0.61035156	3.9214355040000006	8.86809056	-1.9978027160000003	0.7324219	-3.7841797	-1.0986328	1549640573.398
-7.976855432000001	-0.9402832068000001	-4.822241214000001	5.493164	2.0141602	1.3427734	4.1236084260000005	-8.213720746000002	1.221411142	-1.8920898	4.8217773	1.953125	5.397656250000001	7.684961060000001	-0.5251708966	-3.2958984	-4.0283203	0.8544922	-8.52714856	0.0813476538	3.045751996	4.8828125	-0.12207031	-1.5258789	-0.09450683900000001	8.94584964	1.052734375	0.48828125	-4.9438477	-0.91552734	3.42736821	8.978149460000001	-1.71667482	0.61035156	-2.4414062	-0.91552734	1549640573.438
-9.395654254	-0.5861816394	-5.81276857	4.5776367	0.12207031	1.3427734	3.62236322	-8.408715560000001	0.6316406250000001	-0.5493164	3.3569336	1.0986328	5.236157248	7.665820288000001	-0.7799804712000001	-3.2958984	-4.333496	-0.18310547	-8.865698380000001	-0.0765625	3.31611322	4.5166016	0.6713867	-1.5258789	0.6292480432	9.71745607	1.5216797120000003	0.9765625	-4.211426	-1.2207031	3.27663588	9.055908246000001	-2.136572284	0.061035156	-2.5634766	-0.12207031	1549640573.478
-9.418384080000001	-0.2189208966	-5.456274460000001	3.7841797	-0.8544922	1.0375977	3.4237792540000007	-8.50441893	0.25480957460000003	0.061035156	2.380371	0.7324219	5.615380890000001	7.73640126	-0.9295165740000001	-2.746582	-4.272461	-1.159668	-9.04633786	-0.173461911	3.39267572	4.0283203	0.48828125	-1.5869141	0.501245108	10.21032698	1.888940396	1.2207031	-3.7231445	-1.5258789	2.9129637600000002	9.253295926000002	-2.67370607	0.061035156	-2.5634766	-0.12207031	1549640573.518
-8.968579074	-0.03588867212	-4.709790036	3.4179688	-0.5493164	0.91552734	3.447705072	-8.608496106	-0.14714355040000002	0.061035156	2.380371	0.7324219	6.19558107	7.84047824	-0.8206542932	-1.8310547	-3.6010742	-1.953125	-9.00327176	-0.16628417539999998	3.3579834260000005	3.6621094	0.6713867	-1.5258789	0.0693847644	10.35029254	2.1604980040000004	1.0375977	-3.4179688	-1.5258789	2.8890380400000004	9.09179712	-2.665332068	-0.12207031	-2.8076172	-0.18310547	1549640573.558
-8.29506839	0.16030273560000002	-4.389184604	3.6010742	0.36621094	0.91552734	3.5027344240000007	-8.531933606	-0.4844970746000001	-0.18310547	2.0141602	-0.24414062	6.726733426000001	7.86679712	-0.3732421924	-0.8544922	-2.5634766	-2.4414062	-8.686254892000001	-0.3182128894	3.1306884000000004	3.4179688	0.61035156	-1.4648438	-0.16508788940000002	10.28090854	2.4153076080000004	0.61035156	-3.6010742	-1.5869141	3.8245362400000005	8.76042482	-2.5899658540000003	-0.24414062	-2.8076172	-0.30517578	1549640573.598
-8.4386232	0.025122070680000004	-4.244433606	3.2958984	0.9765625	0.79345703	3.4046385800000003	-8.364452880000002	-0.6280517572	-0.5493164	2.5024414	-0.7324219	7.076049820000001	7.864404254	0.41511232	-0.18310547	-1.5869141	-2.5024414	-8.302246106	-0.33256836060000006	2.7969239200000002	3.112793	0.36621094	-1.3427734	-0.40314941100000007	9.85502896	2.422485324	0.18310547	-3.4179688	-1.7089844	3.8209472840000003	8.70061052	-2.288500998	-0.61035156	-2.1972656	-0.4272461	1549640573.638
-8.978149460000001	-0.14714355040000002	-4.536328076	2.6245117	-0.061035156	1.2207031	3.269457968	-8.357275360000001	-0.8194580072000001	-0.5493164	2.5024414	-0.7324219	6.964794928000001	8.00197734	1.070678714	-0.30517578	-1.3427734	-2.319336	-8.391967752000001	-0.30505371400000003	2.471533246	2.9296875	-0.18310547	-1.0986328	-0.7608398560000001	9.414794928000001	2.165283246	-0.24414062	-3.540039	-1.6479492	3.20007338	8.851342752	-1.758544928	-0.7324219	-1.8310547	-0.061035156	1549640573.678
-8.411108426	-0.2895019568	-4.167871106000001	2.4414062	0.24414062	1.4648438	3.408227536	-8.570214660000001	-0.961816394	-0.79345703	2.8076172	-0.9765625	6.598730432000001	8.321386780000001	1.403247104	-0.79345703	-2.1362305	-2.2583008	-8.484082068000001	-0.571826178	2.422485324	2.6855469	-0.4272461	-1.0375977	-0.966601538	9.31191394	2.1102538940000004	-0.5493164	-3.7841797	-1.8310547	3.0230224640000003	8.662329074	-2.5002441100000006	-1.0986328	-1.7089844	0.18310547	1549640573.718
-8.37761232	-0.974975589	-4.337744110000001	3.0517578	1.5258789	1.8310547	3.58049321	-8.752050720000002	-1.006079074	-1.0375977	2.9296875	-1.8310547	6.34870607	8.56782248	1.55158696	-1.4648438	-3.0517578	-2.319336	-8.358471940000001	-0.37204589660000004	2.5540771760000003	2.5634766	-0.48828125	-0.9765625	-1.489379892	9.38847644	2.191601538	-0.18310547	-3.6010742	-1.4038086	3.5290527160000003	8.918335160000002	-2.08513179	-1.7700195	-2.1362305	0	1549640573.758
-10.35986322	-1.9690917540000001	-4.337744110000001	2.4414062	-0.30517578	1.5258789	3.8281250000000004	-9.051123200000001	-1.161596646	-1.2817383	2.6855469	-2.1972656	6.113037140000001	8.98652356	1.526464856	-2.2583008	-3.7841797	-2.319336	-8.81186502	0.2536132788	2.6533691100000003	2.5024414	-2.1362305	-1.0375977	-1.685571286	9.512890380000002	1.8375000000000001	-0.30517578	-4.0283203	-1.0986328	5.67280252	9.780859620000001	0.211743161	-2.5634766	-3.0517578	0.6713867	1549640573.798
-11.380298020000001	-2.828027356	-3.363964856	0.8544922	-1.159668	1.0986328	4.2599853240000005	-9.527246106	-1.356591754	-1.5869141	3.1738281	-2.0751953	5.7278320680000006	9.864599640000002	1.1245117212000002	-3.112793	-5.004883	-2.380371	-10.51179164	0.885253894	2.9739746400000002	3.3569336	-2.319336	-1.0375977	-1.9702880400000002	9.7318116	1.8973144960000001	0	-4.5166016	-0.79345703	6.561645468	11.008251800000002	2.654565396	-3.9672852	-2.1972656	5.493164	1549640573.838
-10.747461060000001	-3.0086670320000004	-2.41770018	3.7231445	-0.36621094	1.4648438	4.2599853240000005	-9.527246106	-1.356591754	-1.5869141	3.1738281	-2.0751953	5.5184814300000005	10.8898188	0.3505126800000001	-3.6621094	-6.5307617	-2.5634766	-11.688940200000001	-0.576611322	4.812670926	4.211426	0.12207031	-1.7089844	-1.503735324	10.79770468	3.1007812500000003	1.2207031	-4.333496	-0.7324219	4.347314496	13.2967527	2.0755615020000002	-3.9672852	-2.1972656	5.493164	1549640573.878
-10.59672824	-1.5276611420000001	-2.142553714	4.4555664	0.4272461	1.3427734	5.307934800000001	-9.254492212	-1.5085204680000002	-2.6855469	5.432129	-1.3427734	5.841479532	10.26176718	0.026318359620000002	-2.8686523	-6.591797	-1.8310547	-10.25578624	-1.4558837860000002	2.8734864200000003	3.6621094	2.746582	-1.2817383	-2.1664795320000003	10.28210414	4.030297824	0.9765625	-2.4414062	-0.79345703	0.898413089	14.42365764	2.1700683900000004	-4.211426	-1.4038086	7.1411133	1549640573.918
-10.93049272	-1.391284146	-3.399853534	2.6245117	-2.0751953	0.24414062	5.446704074	-9.012841754	-1.5156982820000002	-2.6855469	5.432129	-1.3427734	5.991015380000001	9.99021016	0.6364257788	-1.3427734	-4.272461	-0.7324219	-9.448290740000001	-1.24294429	2.5540771760000003	3.7231445	-1.2817383	-1.0375977	-3.2646728240000003	9.589452880000001	3.8735839660000004	0.4272461	-3.90625	-0.61035156	-0.69504393	12.911548020000001	1.2178222840000001	-5.004883	-5.554199	3.4179688	1549640573.958
-9.305932608	-2.0671875	-2.356689496	3.2348633	-2.8686523	0.61035156	5.2828125	-9.746167032	-1.8458740020000002	-1.4648438	5.3710938	-2.1362305	5.400048920000001	10.04284694	1.2860107820000002	-1.0375977	-2.8076172	-0.48828125	-9.28798822	-1.9140625000000002	3.1761474640000005	3.540039	-0.061035156	-1.2817383	-2.496655252	10.03686502	3.7659179320000007	0.4272461	-4.211426	-0.79345703	0.669921875	10.447192000000001	1.6353271760000003	-5.004883	-5.554199	3.4179688	1549640573.998
-7.493554712000001	-1.4989501800000002	-0.668725589	3.540039	0.48828125	0.9765625	4.897607428000001	-9.02241214	-2.32917482	-0.61035156	2.6855469	-2.9296875	4.737304712	8.82263179	1.7896484620000002	-1.5258789	-3.3569336	-0.4272461	-8.753247300000002	-1.6305420320000001	3.08881839	3.6010742	-0.24414062	-1.3427734	-1.5683349640000002	9.169555710000001	3.585278354	0.61035156	-3.6621094	-1.0375977	1.3661621400000001	9.15639676	1.3829101440000002	-3.7841797	-3.7841797	2.5634766	1549640574.038
-7.71247554	-0.9307128600000001	-1.1173339660000001	3.8452148	1.0375977	0.61035156	4.610498004000001	-7.82253444	-2.43803714	-0.61035156	2.6855469	-2.9296875	4.435839856	8.025903060000001	2.1485351440000002	-1.7700195	-4.211426	-0.48828125	-8.540307608	-1.5527832460000002	3.0732665740000003	3.7231445	0.5493164	-1.0986328	-1.293188498	8.177832068	3.5553711060000004	0.6713867	-3.8452148	-0.9765625	1.7645263580000001	7.757934800000001	0.1686767572	-2.6855469	-0.4272461	0.6713867	1549640574.078
-8.12160643	-0.6041259784	-1.113745108	3.8452148	1.2207031	0.5493164	4.425073380000001	-7.220800720000001	-2.6485839660000003	-1.2817383	2.1362305	-3.112793	4.635620108	7.990014480000001	2.304052716	-1.8310547	-3.8452148	-0.5493164	-8.30463858	-2.013354532	2.789746106	3.6010742	0.30517578	-1.0986328	-1.063500998	8.0558107	3.6773925720000005	0.6713867	-3.479004	-0.8544922	1.604223642	6.933691394	-0.24404297120000001	-2.6855469	-0.4272461	0.6713867	1549640574.118
-8.482885880000001	-0.2763427716	-0.6926513580000001	3.2348633	1.6479492	0.5493164	4.340136780000001	-6.90378444	-2.8447753600000003	-1.2817383	2.1362305	-3.112793	4.665527356	8.24243161	2.195190396	-1.7089844	-3.479004	-0.5493164	-8.296264480000001	-2.3531005400000002	2.828027356	3.3569336	0.24414062	-1.0986328	-1.235766574	8.21970198	4.0506347840000005	0.7324219	-3.0517578	-0.79345703	0.6280517572	6.79013678	-0.0681884784	-1.5258789	-0.4272461	-0.061035156	1549640574.158
-9.354980432000001	0.1124511682	-0.7393066100000001	3.0517578	2.0751953	0.79345703	4.403540036	-6.9073732	-2.9632079680000003	-1.6479492	3.6621094	-1.6479492	4.76481929	8.661132788000002	2.1844238220000003	-1.2817383	-3.2958984	-0.48828125	-8.42666034	-2.78017572	2.988330072	3.112793	-0.061035156	-1.0375977	-1.358984424	8.72692842	4.5614501800000005	0.6713867	-2.9907227	-0.79345703	2.410522464	6.495849640000001	-0.5096191394	-1.0986328	-2.1972656	-1.4648438	1549640574.198
-9.759326080000001	0.6842773560000001	-1.8662109620000003	2.9907227	2.4414062	0.8544922	4.389184604	-7.17294928	-2.942871106	-1.6479492	3.6621094	-1.6479492	5.0531250000000005	8.833398560000001	2.427270468	-0.6713867	-2.5024414	-0.48828125	-8.712573380000002	-3.1869139400000006	3.109155252	2.6245117	0.24414062	-0.9765625	-1.256103534	9.133667032	5.011254892	0.61035156	-2.746582	-0.8544922	2.410522464	6.495849640000001	-0.5096191394	-0.36621094	-4.8828125	-1.4648438	1549640574.237
-11.03098192	1.113745108	-2.387792932	2.0141602	1.2207031	0.4272461	4.371240216	-7.6418945680000006	-2.9321045320000003	-1.4648438	3.2348633	-1.159668	5.280419928000001	8.846557608000001	2.9010009000000005	-0.18310547	-1.5258789	-0.48828125	-8.911157248	-3.0026855040000004	3.131884784	2.0751953	0	-0.6713867	-1.28122554	9.22338858	5.12849092	0.4272461	-2.5634766	-0.8544922	12.326562500000001	7.072461060000001	3.4297608800000003	0.12207031	-5.432129	-0.8544922	1549640574.277
-11.95571286	1.963110324	-1.650878894	0.24414062	1.2207031	0.18310547	4.304248004000001	-8.247216754	-2.9727783540000003	-0.7324219	1.3427734	-0.061035156	5.301952880000001	9.0594973	3.275439496	-0.061035156	-1.159668	-0.61035156	-8.9410643	-2.709594748	3.331665036	2.0141602	-0.8544922	-0.4272461	-1.341040036	9.418384080000001	4.8916259	0.36621094	-2.6245117	-0.61035156	9.935181200000002	7.94216304	3.7970214660000003	-0.6713867	0.91552734	-0.61035156	1549640574.318
-12.589746400000001	0.7799804712000001	-2.062402356	-0.30517578	0.36621094	0.30517578	4.249218750000001	-8.67070288	-2.7359130400000002	-0.91552734	0.5493164	0.4272461	5.523266574	9.57749002	3.21203624	-0.18310547	-1.6479492	-0.8544922	-9.230566394	-2.87109375	3.6797851440000002	1.5869141	-1.2817383	-0.48828125	-1.032397464	9.87775908	4.874877896	0.5493164	-2.5634766	-0.36621094	1.5013427520000002	8.786743210000001	-0.0885253894	-0.6713867	0.91552734	-0.61035156	1549640574.357
-10.88742662	-1.3195067900000002	-2.3016601440000004	0.6713867	-1.5258789	1.2817383	4.204956070000001	-8.77836911	-1.949951178	-1.3427734	0.61035156	0.8544922	6.305639480000001	9.89570288	3.1330810700000002	-0.061035156	-1.159668	-0.9765625	-9.31669928	-2.366259784	4.131982428000001	1.3427734	0	-0.6713867	-0.860131839	10.660132280000001	4.844970746	0.48828125	-2.2583008	-0.12207031	4.3640625	8.761621106	3.800610324	0.5493164	-5.6762695	-2.319336	1549640574.397
-9.217407248	-2.378222644	-2.447607428	1.953125	1.2817383	1.2817383	3.9896241	-8.383593750000001	-0.8290283540000001	-1.5258789	1.0375977	1.0986328	6.97077626	9.9961911	3.12111821	0.4272461	0.12207031	-0.6713867	-9.477001800000002	-1.830322284	3.476416034	1.159668	-2.1972656	-0.8544922	-0.8457763580000002	10.80607878	4.652368210000001	0	-1.8920898	0.24414062	7.5055175720000005	9.90766574	-1.1352783540000002	2.6855469	-5.79834	-2.1362305	1549640574.437
-9.030786240000001	-2.73830571	-4.000390576	2.2583008	-0.79345703	0.7324219	3.617578076	-8.43981929	-0.1459472644	-1.5258789	1.0375977	1.0986328	7.20405252	10.06796924	3.3077391200000004	0.4272461	0.91552734	-0.18310547	-10.087109620000001	-0.949853534	3.90827626	0.8544922	-0.18310547	-0.79345703	-0.838598642	10.78215306	4.012353534	-0.4272461	-1.3427734	0.48828125	4.744482428	9.6552491	0.1387695288	2.6855469	-5.79834	-2.1362305	1549640574.477
-8.03547374	-3.24194339	-3.8520507200000003	1.8920898	-0.61035156	0.9765625	3.22160643	-8.302246106	0.308642572	-0.6713867	-0.36621094	2.0751953	6.8308107	9.48776857	3.1916992800000004	-0.48828125	0.18310547	0.7324219	-9.560742212000001	-0.09211425720000001	2.920141574	0.9765625	-0.61035156	-0.8544922	-1.00129393	9.95073282	2.9464599640000007	-0.61035156	-0.79345703	0.36621094	1.795629892	9.206640380000001	-1.7657226440000002	-0.061035156	-0.9765625	-1.7089844	1549640574.517
-7.621557608000001	-3.1773437500000004	-3.926220746	2.6245117	1.4038086	0.9765625	3.2646728240000003	-7.995996106000001	0.7129882787999999	-0.8544922	-0.9765625	2.380371	6.29008786	8.85253894	2.50622554	-1.7700195	-0.91552734	1.5258789	-9.74736322	0.385205072	2.8627197480000004	1.159668	0.36621094	-0.8544922	-1.300366214	8.833398560000001	2.021728534	-0.48828125	-0.91552734	0.24414062	0.839794928	9.91364766	-2.23227536	0.61035156	-2.2583008	-1.7089844	1549640574.557
-9.094189300000002	-2.051635782	-5.15600589	3.112793	1.2207031	0.8544922	3.6151855040000007	-8.6001223	1.0108642572	-0.8544922	-0.9765625	2.380371	6.05202626	9.03317842	1.677197284	-2.380371	-0.9765625	1.5258789	-10.096679320000002	0.955834964	2.680883786	1.159668	0.36621094	-0.6713867	-1.1304931610000002	8.911157248	1.5910644960000002	-0.4272461	-0.79345703	0.5493164	0.839794928	9.91364766	-2.23227536	0.61035156	-2.2583008	-1.7089844	1549640574.597
-9.354980432000001	-0.949853534	-5.574707068	1.2817383	-0.7324219	0.6713867	3.9345947480000003	-9.90527356	1.41042482	-1.7089844	1.8920898	3.3569336	6.196777160000001	9.407617212	0.6376221040000001	-2.6245117	-0.6713867	1.2817383	-9.65883786	0.9211425720000002	3.1127441100000004	1.4648438	1.3427734	-0.5493164	-0.8062988220000001	9.87536592	1.7310302520000003	-0.061035156	-0.24414062	1.0986328	2.0707763580000003	9.41599092	-2.424877896	0.5493164	-2.6245117	-1.6479492	1549640574.637
-8.57380342	-0.8960205072	-4.548291034	1.3427734	-0.6713867	0.36621094	4.047045926	-9.8	1.7944336060000001	-1.7700195	2.6855469	3.0517578	6.212329074	8.864501800000001	-0.1854248004	-2.2583008	-1.0986328	1.8920898	-8.851342752	0.699829074	2.403344748	1.4648438	-0.12207031	-0.5493164	-0.8517577880000001	9.743774460000001	2.0564209260000004	-0.061035156	0.4272461	1.0986328	2.7526612400000006	9.132470746000001	-2.4021484620000004	0.48828125	-2.380371	-1.7089844	1549640574.677
-8.235253894000001	-0.47851562500000006	-3.9776612400000007	1.8310547	0.24414062	0	3.785058606	-9.120507788000001	1.9547363220000002	-1.3427734	1.8920898	1.953125	6.115429712	8.24960962	-0.5048339856	-1.2817383	-1.2817383	2.5024414	-8.741284440000001	0.22490234620000002	2.878271466	1.3427734	0.8544922	-0.4272461	-1.179541034	9.024804712	2.141357428	-0.18310547	0.18310547	0.79345703	2.7072021760000005	9.122900360000001	-2.286108426	0.4272461	-2.0751953	-1.5258789	1549640574.717
-8.466137680000001	-0.27155761780000004	-3.992016574	1.4648438	0.5493164	-0.061035156	3.6151855040000007	-8.604907248	1.9320067900000002	-1.3427734	1.8920898	1.953125	5.732617212	7.78903804	-0.573022464	-0.5493164	-0.8544922	2.4414062	-8.34890126	0.023925780760000005	2.545703076	0.9765625	0.24414062	-0.24414062	-0.8577392572	8.738891574	2.080346646	-0.061035156	-0.61035156	0.5493164	2.8806639400000003	9.02241214	-2.185620108	0.30517578	-1.7700195	-1.5258789	1549640574.757
-8.97575679	-0.21413574280000003	-4.179833966	1.0986328	0.061035156	0	3.6151855040000007	-8.604907248	1.9320067900000002	-0.7324219	0.8544922	1.0375977	5.36057158	7.387085160000001	-0.36845702880000003	-0.061035156	-0.4272461	1.8920898	-8.407519568	0.1447509784	2.775390576	0.8544922	0.36621094	-0.18310547	-0.01076660144	8.710180710000001	2.124609424	0.18310547	-0.48828125	0.30517578	2.96560054	9.03317842	-1.9224365020000003	0	-0.79345703	-1.3427734	1549640574.797
-9.01882338	-0.052636719240000004	-4.209741214	0.79345703	-0.30517578	0.12207031	3.243139676	-8.31899411	1.276440396	-0.12207031	0.18310547	0.24414062	5.260082968000001	7.299755890000001	-0.10288086060000001	0.30517578	-0.30517578	1.0986328	-8.407519568	0.27514648560000005	2.7861572480000003	0.6713867	0.4272461	-0.18310547	0.35649413939999997	8.95063498	2.16767572	0.48828125	0.12207031	0.18310547	2.469140576	9.177929712000001	-1.909277356	0	-0.79345703	-1.3427734	1549640574.837
-8.89680162	-0.2835205072	-4.208544928	0.9765625	0.12207031	0.30517578	3.12111821	-8.17902806	1.0144531250000002	-0.12207031	0.18310547	0.24414062	5.535229532000001	7.373925720000001	0.47373047120000006	0.30517578	-0.30517578	1.0986328	-8.17902806	0.401953125	2.795727536	0.61035156	0.36621094	-0.24414062	0.265576178	9.3238768	2.177246106	0.48828125	0.48828125	0.12207031	2.469140576	9.177929712000001	-1.909277356	0	-0.8544922	-1.2817383	1549640574.877
-9.363354532	-0.454589856	-4.236059604	0.7324219	-0.8544922	0.36621094	2.93808606	-8.042651260000001	0.7512695288	-0.061035156	0.24414062	0.12207031	5.991015380000001	7.684961060000001	1.1328857428	0.79345703	0.36621094	-0.12207031	-8.15988768	0.6256591459999999	2.72395018	0.4272461	-0.4272461	-0.30517578	-0.1818359424	9.371728240000001	2.136572284	0.36621094	0.24414062	0.18310547	2.2813232820000002	9.27602536	-1.818359424	-0.61035156	-0.9765625	-0.91552734	1549640574.917
-9.07385234	-0.1064697284	-3.935791034	0.9765625	0.36621094	0.48828125	2.77180162	-8.311816394000001	0.424682608	0.12207031	0	0	6.148925720000001	8.38120108	1.6149902160000003	0.79345703	0.36621094	-0.12207031	-8.859716754	0.5754150360000001	3.267065396	0.61035156	-0.6713867	-0.36621094	-0.40554199280000003	9.77128894	2.2490234620000003	0.30517578	-0.61035156	0.24414062	2.2813232820000002	9.27602536	-1.818359424	-0.61035156	-0.9765625	-0.91552734	1549640574.957
-9.463842752000001	0.4821044928	-4.38200679	0.5493164	0.18310547	0.6713867	2.837597644	-8.69223642	0.1411621106	0.12207031	-0.6713867	0.5493164	6.24223642	9.012841754	1.982250998	0.24414062	-0.61035156	-0.7324219	-9.3920652	0.2524169928	3.73122554	0.48828125	-0.30517578	-0.4272461	-0.10527343750000001	10.49384784	2.5205810700000004	0.36621094	-0.91552734	0	3.034985324	9.603808606000001	-2.1341797120000003	-1.5258789	-1.3427734	-0.6713867	1549640574.997
-9.192285340000002	1.0515380890000001	-4.822241214000001	0.36621094	-0.061035156	1.0986328	3.1175292540000004	-8.730517572	0.0346923822	0.12207031	-0.6713867	0.5493164	6.440820288	9.101367212000001	2.2609863220000004	0.18310547	-0.61035156	-1.159668	-8.990112320000001	0.08493652160000001	3.7503662140000005	0.4272461	-0.061035156	-0.48828125	0.0	10.924511780000001	2.7048096040000003	0	-0.9765625	-0.36621094	2.834008786	9.69233426	-1.9104736420000001	-2.9296875	-0.9765625	-0.6713867	1549640575.037
-9.264062500000001	0.61848143	-4.7552491	-0.61035156	-0.36621094	0.9765625	3.4728271760000005	-8.49484874	0.14235839660000002	-0.061035156	-0.18310547	0.9765625	6.403735520000001	9.026000900000001	2.548095746	0.24414062	0.12207031	-1.5869141	-8.333349640000002	0.2775390576	3.4369384000000003	0.18310547	-1.4038086	-0.4272461	-0.19619140380000002	10.723535340000002	2.6198730040000004	-0.4272461	-1.3427734	-0.30517578	4.425073380000001	9.74736322	-0.8744873200000001	-2.9296875	-0.9765625	-0.6713867	1549640575.077
-9.657641574000001	-0.6328369110000001	-4.15830072	-0.9765625	-1.3427734	0.9765625	3.7455810700000005	-8.612085160000001	0.1818359424	-0.24414062	0.7324219	0.9765625	6.02211911	9.02839357	2.874682608	-0.061035156	0.24414062	-1.8310547	-8.577392572	0.4294677716	3.178540036	0	-1.8310547	-0.24414062	-0.2643798822	10.34670378	2.3997558900000002	-1.2817383	-1.7089844	-0.24414062	5.879760880000001	9.624145468	0.9713867212000001	-3.540039	-0.9765625	0.061035156	1549640575.117
-9.60141574	-2.0564209260000004	-3.0744628600000006	-1.8920898	-0.7324219	0.61035156	4.139160144000001	-9.32148462	0.10168457460000001	-0.30517578	0.61035156	0.61035156	5.40483426	9.737792932000001	2.644995108	-1.0986328	-0.9765625	-2.2583008	-10.59433606	0.14235839660000002	3.7252441100000007	0.61035156	-2.9907227	-0.4272461	-0.362475589	10.06198732	2.3949707460000003	-0.8544922	-2.0141602	-0.18310547	6.01135234	9.095385880000002	1.262084964	-4.4555664	-1.159668	5.004883	1549640575.157
-10.078735520000002	-2.87109375	-2.3076415740000003	0.61035156	1.8310547	0.79345703	4.79113768	-10.474707460000001	0.04067382788	-0.30517578	0.61035156	0.61035156	5.1751467600000005	10.1146241	2.063598642	-1.0986328	-0.9765625	-2.2583008	-11.63989218	-1.5683349640000002	4.3150146760000005	0.4272461	1.159668	-0.48828125	0.17465820680000002	10.721142180000001	3.39746106	0	-1.2817383	-0.30517578	6.01135234	9.095385880000002	1.262084964	-4.4555664	-1.159668	5.004883	1549640575.197
-11.010644960000002	-1.3996582460000002	-3.12709964	1.4038086	0.5493164	0.79345703	5.073461960000001	-10.377808	-0.270361322	0.061035156	1.4648438	-1.4648438	5.644091754	9.289184800000001	1.7310302520000003	-1.2207031	-2.4414062	-2.5024414	-10.325171220000001	-1.431957968	2.512207068	-0.12207031	0.6713867	-0.24414062	-0.49526367800000004	9.87536592	3.8520507200000003	0.061035156	0.4272461	-0.30517578	2.186816394	12.852929320000001	-0.270361322	-3.2958984	0.30517578	6.3476562	1549640575.237
-10.7606205	-0.718969748	-3.3651612400000004	-1.2817383	-1.159668	0.30517578	4.474121106	-10.2773188	-0.54191893	0	1.2207031	-3.2348633	6.087914840000001	9.18630342	1.693945288	-0.6713867	-0.12207031	-1.8310547	-9.59782698	-0.754858426	2.3243896760000005	0.24414062	-0.18310547	0.36621094	-1.7752929320000002	8.957812500000001	3.220410144	-0.48828125	-0.30517578	0	0.663940396	11.328857820000001	-0.39238280760000005	-0.36621094	-0.9765625	5.004883	1549640575.277
-9.444701980000001	-0.285913089	-2.6222655759999998	-1.4038086	-1.8920898	0	3.5984375	-10.772583360000002	-0.8661132788	0	0.36621094	-4.1503906	5.492163039999999	9.65285643	1.28361821	-0.79345703	0.18310547	-1.4038086	-9.351391574	-1.29558107	2.7706054320000004	0.12207031	-0.4272461	0.30517578	-1.622167932	9.455468750000001	3.215625	-0.24414062	-0.5493164	0.12207031	1.927221646	9.688745108	0.288305661	-0.36621094	-0.9765625	5.004883	1549640575.317
-8.40273462	-0.269165036	-2.250219748	-1.8310547	-0.24414062	-0.48828125	2.9261230040000004	-9.9782473	-0.9115722840000001	0.061035156	-0.24414062	-4.699707	5.09738768	9.01044928	0.9175537140000001	-0.5493164	-0.9765625	-0.8544922	-8.8728759	-1.5779052520000003	2.5815917540000006	-0.24414062	-0.4272461	0.12207031	-1.002490216	9.39685054	3.4919677520000003	0.12207031	0.12207031	-0.18310547	2.0899170320000002	9.21979982	0.7225586060000001	0.91552734	0.79345703	4.272461	1549640575.357
-8.36325679	-0.79194339	-2.3531005400000002	-1.6479492	-0.7324219	-0.7324219	2.365063498	-9.096582068	-0.9211425720000002	0.061035156	-0.24414062	-4.699707	5.25888678	8.41708966	0.9785644568000001	0.12207031	-0.7324219	-0.36621094	-8.74367662	-1.6460937500000001	2.9033935700000004	-0.5493164	0.12207031	0.30517578	-1.015649411	8.886035340000001	3.5984375	0.18310547	-0.18310547	-0.24414062	1.676000998	8.859716754	0.0346923822	3.8452148	5.126953	2.4414062	1549640575.397
-8.1670652	-1.0742675720000001	-1.650878894	-1.159668	-0.24414062	-0.4272461	1.9415771760000002	-8.72692842	-0.994116214	0.48828125	-0.7324219	-4.5776367	5.316308606000001	8.271142572	1.4044433900000002	0.6713867	0.30517578	-0.061035156	-8.47929712	-1.7310302520000003	2.769409146	-1.0375977	-0.24414062	0.24414062	-0.4486083966	8.735302520000001	3.649877896	0	-0.061035156	-0.4272461	0.794335962	8.610888580000001	-0.0729736322	3.8452148	5.126953	2.4414062	1549640575.437
-8.20773912	-0.773999002	-1.5862792540000001	-0.91552734	1.0375977	-0.30517578	1.550390576	-8.32617212	-1.1855224640000002	0.61035156	-0.79345703	-3.7231445	5.083032248	8.21611322	1.79921875	0.79345703	0.7324219	0.18310547	-8.444604532000001	-1.5216797120000003	2.920141574	-1.159668	0	0.36621094	-0.2452392572	8.519970746	3.7240478240000003	0.061035156	0.6713867	-0.48828125	0.31342773560000003	8.42067842	0.6627441100000001	2.6245117	3.112793	1.3427734	1549640575.477
-9.264062500000001	-0.33017577880000004	-2.359082068	-0.6713867	0.5493164	-0.4272461	1.3242920320000002	-7.982836960000001	-1.2692626800000002	0.61035156	-0.79345703	-3.7231445	4.90717752	8.456567392	2.1760498200000002	0.91552734	0.79345703	0.18310547	-8.6766848	-1.51330571	3.17495108	-1.2207031	0.12207031	0.48828125	-0.42707518000000005	8.607299820000001	3.7814697480000006	0	0.8544922	-0.36621094	1.8243408540000001	8.443408246	1.8530517180000001	1.8920898	1.5258789	0.18310547	1549640575.517
-9.94714308	0.1985839856	-2.54689946	-1.5869141	-0.7324219	-0.48828125	1.356591754	-7.964892572	-1.2549072479999999	0.61035156	-0.7324219	-2.380371	4.914355432000001	8.878857428000002	2.4667480040000003	0.91552734	0.79345703	0.18310547	-8.711376800000002	-1.5145019960000001	3.3089355040000004	-1.2817383	0.061035156	0.61035156	-0.657958966	8.948242212	3.8556396760000005	0.12207031	1.0375977	-0.12207031	1.8243408540000001	8.443408246	1.8530517180000001	1.6479492	3.6010742	-0.61035156	1549640575.557
-9.911254500000002	0.2129394568	-2.24663089	-1.7089844	0.24414062	-0.48828125	1.6712158540000002	-8.05102536	-1.214233426	0.61035156	-0.61035156	-0.61035156	4.860522464000001	9.2556884	2.6174804320000002	0.8544922	1.2817383	0.30517578	-8.72692842	-1.4116211060000001	3.4835937500000003	-1.2207031	-0.30517578	0.5493164	-0.840991214	9.24372554	3.94895018	0.061035156	1.2207031	0.061035156	4.200170926	9.33942842	2.775390576	1.5869141	3.0517578	-1.0986328	1549640575.596
-9.65285643	-0.08493652160000001	-2.271752896	-1.4038086	0.36621094	-0.5493164	2.209545926	-8.1239991	-1.1304931610000002	0.6713867	-0.79345703	0.91552734	4.76242662	9.363354532	2.65935054	0.8544922	1.159668	0.5493164	-8.84177266	-1.3242920320000002	3.7061035340000004	-1.2207031	0.12207031	0.61035156	-1.068286142	9.335839660000001	3.9932128600000003	0.061035156	1.159668	0.061035156	6.534130890000001	8.76879892	2.7048096040000003	1.4038086	-0.061035156	-1.3427734	1549640575.637
-9.85502896	0.21413574280000003	-1.81716304	-1.0986328	0.61035156	-0.18310547	2.789746106	-8.23764676	-1.0180419928000002	0.79345703	-1.0375977	2.0751953	4.640405252	9.3489991	2.6402099640000003	0.79345703	1.2207031	0.7324219	-8.69702176	-1.204663089	3.4800048920000006	-1.159668	-0.061035156	0.6713867	-1.189111322	9.29157698	3.958520468	0	1.0375977	0.12207031	9.10974092	7.968481430000001	1.3685547120000001	0.79345703	-1.4648438	-1.0986328	1549640575.677
-10.380200180000001	0.3289794928	-2.6258545320000004	-1.6479492	1.8920898	-0.4272461	3.334057608	-8.665917932000001	-0.94506839	0.8544922	-0.9765625	3.479004	4.454980432	9.616967752	2.5074219240000004	0.61035156	1.2207031	0.61035156	-8.94584964	-1.239355432	3.507519568	-1.2207031	-0.61035156	0.7324219	-1.2261962860000002	9.38967302	3.83171376	-0.061035156	0.9765625	0.18310547	3.069677716	9.310717752	0.931909146	0.36621094	0.61035156	-0.30517578	1549640575.716
-11.203247300000001	-1.0168457068	-3.7587402160000005	-1.159668	0.4272461	-0.6713867	3.7659179320000007	-9.59782698	-0.9725830072	0.8544922	-0.9765625	3.479004	4.425073380000001	10.144530760000002	2.3351562500000003	0.48828125	1.159668	0.24414062	-9.213818390000002	-1.030004892	3.77548822	-1.159668	-0.30517578	0.6713867	-1.1986816100000002	10.070361420000001	3.6881591460000003	0	0.91552734	0.48828125	2.652172824	10.676879500000002	1.39606929	1.7089844	-1.5869141	-0.24414062	1549640575.756
-10.48188498	-1.9954101440000003	-3.7204589660000003	-0.48828125	-0.91552734	-0.4272461	4.1606933900000005	-10.21272014	-0.9582275360000001	0.9765625	-1.5869141	3.9672852	4.760034146000001	10.57041034	2.1114501800000003	0.48828125	1.159668	0.24414062	-9.837085159999999	-0.4354492212	3.93339856	-1.0986328	-1.0986328	0.48828125	-1.123315396	10.63620558	3.38908696	0	0.91552734	0.6713867	4.465747104	10.3275634	2.6126952880000003	1.7089844	-1.5869141	-0.24414062	1549640575.796
-9.268847840000001	-1.65805661	-3.15461412	-0.24414062	0	-0.24414062	4.38798822	-10.27492662	-0.899609375	0.9765625	-1.5869141	3.9672852	4.923925720000001	10.560839660000001	1.7417969240000002	0.30517578	1.3427734	0	-10.11342752	0.2811279254	4.288696286	-0.7324219	0.30517578	0.48828125	-1.0862304712000002	10.770190200000002	3.01225589	0.061035156	0.9765625	0.61035156	4.465747104	10.3275634	2.6126952880000003	1.2207031	-0.79345703	-1.2207031	1549640575.836
-8.498437500000001	-1.274047824	-3.6893554320000006	-0.12207031	0.91552734	-0.48828125	4.542309604000001	-9.573901260000001	-0.659155252	0.79345703	-1.953125	3.479004	4.862915036	9.992602340000001	1.268066394	0	1.2207031	0.30517578	-9.505712860000001	0.387597644	3.60441893	-0.6713867	0.36621094	0.4272461	-1.1316894568000002	10.41967752	2.6198730040000004	-0.12207031	1.0986328	0.36621094	2.5397216460000003	9.18271466	-1.4331542540000002	1.3427734	0.91552734	-0.6713867	1549640575.876
-8.570214660000001	-1.294384784	-5.075854532	-0.061035156	0.4272461	-0.8544922	4.6798827880000005	-8.466137680000001	-0.22968750000000002	0.12207031	-1.5258789	2.1972656	4.636816394	9.41120607	0.7871582068	0	1.2207031	0.30517578	-9.228173920000001	0.2823242212	3.0206298920000005	-0.9765625	0.30517578	0.4272461	-1.141259784	9.76411142	2.2167236420000003	-0.30517578	1.0375977	0.12207031	2.173657248	9.677978240000002	-1.522875998	1.953125	0.30517578	-0.9765625	1549640575.916
-8.8561277	-1.4211913940000003	-5.4275634	-0.8544922	-1.159668	-0.9765625	4.684667932000001	-8.20773912	0.1040771466	0	-0.91552734	1.4648438	4.356884784	9.185107428000002	0.31223143000000003	0	1.3427734	0.12207031	-9.16716304	0.5658447284000001	2.79213858	-1.2817383	0.5493164	0.61035156	-0.991723642	9.54160144	1.8028076080000002	-0.4272461	0.91552734	0	3.06608876	9.38967302	-1.262084964	1.5258789	-0.4272461	-1.2817383	1549640575.956
-8.59892572	-1.65805661	-4.531542932000001	-1.0986328	-0.36621094	-0.61035156	4.5327391200000005	-8.665917932000001	0.26318359620000004	0	-0.91552734	1.4648438	4.280322284	9.11691893	-0.05981445288	0	1.4648438	-0.30517578	-9.040356430000001	1.0048827880000002	2.6019287140000005	-1.159668	0.12207031	0.61035156	-0.8637207068000001	9.56672374	1.469042932	-0.36621094	1.2207031	0.12207031	3.01225589	9.338232428000001	-1.580297824	1.0375977	0	-1.159668	1549640575.996
-8.753247300000002	-1.3075439300000002	-4.447802716000001	-0.61035156	0.6713867	-0.48828125	4.349707068	-9.154003894	0.42229003600000004	0	-0.9765625	0.5493164	4.298266574	9.261669928000002	-0.38879393000000007	0	1.4648438	-0.30517578	-9.298754892	1.294384784	3.23596196	-0.91552734	0.12207031	0.61035156	-1.0419677520000001	9.688745108	1.280029254	-0.061035156	1.4038086	0.30517578	3.01225589	9.338232428000001	-1.580297824	0.79345703	0.4272461	-0.7324219	1549640576.036
-8.716162140000002	-1.1735596040000003	-4.818652356	-0.4272461	0.18310547	-0.79345703	4.19897464	-9.020019568	0.8074951080000001	-0.18310547	-1.3427734	-0.48828125	4.502832068	9.00207518	-0.6041259784	-0.12207031	1.2817383	-0.7324219	-8.72692842	1.240551718	2.6964355040000005	-0.8544922	0	0.6713867	-1.2441405760000002	9.610986420000001	1.4965576080000003	0.24414062	1.2817383	0.48828125	2.1616942900000002	9.572705072	-1.79921875	0.6713867	-1.3427734	-0.8544922	1549640576.076
-8.601318390000001	-1.35180661	-4.66672374	-0.8544922	-0.4272461	-0.7324219	3.899902356	-8.41708966	1.1711669928000001	-0.36621094	-0.91552734	-1.2207031	4.81984874	8.750854532	-0.56823732	0.4272461	0.36621094	-0.24414062	-8.84057608	1.191503894	2.981152356	-0.61035156	0.4272461	0.7324219	-1.258496106	9.181518570000001	1.5491942900000002	0.30517578	1.0375977	0.30517578	3.02661142	9.144433606	-1.5491942900000002	0.79345703	-1.4038086	-1.2207031	1549640576.116
-8.38239766	-1.6532714660000003	-4.078149460000001	-0.5493164	0.30517578	-0.4272461	3.466845746	-8.27353534	1.337451178	-0.4272461	0.7324219	-1.7700195	4.9083741000000005	8.953027160000001	-0.42707518000000005	0.4272461	0.36621094	-0.24414062	-8.686254892000001	1.296777356	2.7634277160000003	-0.61035156	0.18310547	0.5493164	-1.189111322	9.181518570000001	1.494165036	0.4272461	0.8544922	0.24414062	3.39267572	8.931494110000001	-1.5001464660000001	0.5493164	-0.4272461	-0.91552734	1549640576.156
-8.813061600000001	-1.579101538	-4.176245108	-0.12207031	0.9765625	-0.24414062	2.948852536	-8.30942392	1.3195067900000002	-0.4272461	0.7324219	-1.7700195	4.886840854000001	9.165966754000001	-0.2428466754	0.79345703	0.6713867	-0.061035156	-8.65515126	1.6341308900000002	2.6641358800000003	-0.36621094	0.18310547	0.4272461	-1.107763678	9.43034694	1.37214357	0.48828125	1.0375977	0.36621094	2.743090854	9.289184800000001	-1.524072284	0.61035156	-0.36621094	-0.61035156	1549640576.196
-9.26047374	-1.6496826080000002	-4.64399411	-0.12207031	-0.36621094	-0.18310547	2.636621106	-8.2520018	1.1340820288	-0.18310547	0.7324219	-1.6479492	4.8808594240000005	9.527246106	-0.05502929712000001	0.79345703	0.6713867	-0.061035156	-8.80588408	1.8052001800000002	2.8232422120000003	0	0.12207031	0.18310547	-1.211840854	9.66242662	1.1879150360000001	0.4272461	0.8544922	0.48828125	2.6485839660000003	9.38608426	-1.55158696	0.30517578	0	-0.36621094	1549640576.236
-9.00327176	-1.868603534	-4.212133786	0.24414062	-0.30517578	0.061035156	2.5971435700000005	-8.301049820000001	0.9989013580000001	-0.12207031	0.30517578	-1.3427734	4.862915036	9.9698732	0.1124511682	0.79345703	0.48828125	0.061035156	-8.959009080000001	1.693945288	2.8316162140000003	0.18310547	0.061035156	0	-1.349414038	10.02011682	1.234570288	0.48828125	0.5493164	0.48828125	2.6485839660000003	9.38608426	-1.55158696	0.36621094	-0.5493164	-0.5493164	1549640576.276
-8.758032248000001	-1.6353271760000003	-4.1140380400000005	0.7324219	0.91552734	0.18310547	2.5050292540000005	-8.403930710000001	0.7141846040000002	-0.24414062	0.6713867	-0.91552734	4.719360324	10.243823380000002	0.2524169928	0.61035156	-0.24414062	0.6713867	-9.10974092	1.469042932	3.1199219240000007	0.36621094	0	-0.24414062	-1.4415283540000001	10.27492662	1.4965576080000003	0.48828125	0.24414062	0.36621094	2.3674560700000002	9.56672374	-1.8099853240000001	0.79345703	-0.24414062	-0.30517578	1549640576.316
-9.024804712	-1.276440396	-4.702612320000001	0.79345703	0.061035156	0.18310547	2.41770018	-8.441015380000001	0.5084228534	-0.24414062	0.91552734	-0.48828125	4.57580571	10.174438400000001	0.4868896466	0.61035156	-0.24414062	0.6713867	-9.118115020000001	1.2919922120000003	3.220410144	0.48828125	0.24414062	-0.36621094	-1.2537109620000002	10.43283696	1.7693115020000003	0.4272461	-0.061035156	0.18310547	2.496655252	9.402832068	-2.0731689300000005	0.36621094	-0.36621094	-0.18310547	1549640576.356
-9.01044928	-0.9869384980000001	-4.47292482	0.36621094	-0.061035156	0.24414062	2.41770018	-8.441015380000001	0.5084228534	-0.30517578	0.91552734	-0.12207031	4.429858426	9.89929164	0.802709964	0.6713867	-0.4272461	0.8544922	-9.00327176	1.128100589	3.025415036	0.48828125	0	-0.4272461	-1.0180419928000002	10.193578780000001	1.74299321	0.12207031	-0.18310547	0	2.496655252	9.402832068	-2.0731689300000005	0.12207031	-0.36621094	-0.24414062	1549640576.396
-8.91953125	-0.729736322	-4.4980469240000005	0.061035156	0.12207031	0.30517578	2.7550537140000007	-8.559448380000001	0.15910644960000003	-0.4272461	0.7324219	0.5493164	3.7742920320000004	9.797607428000001	1.156811502	0.24414062	0	-0.061035156	-9.08461911	0.5790038940000001	2.9979003600000005	0.4272461	-0.30517578	-0.48828125	-0.649584964	9.998584260000001	1.8422851440000003	-0.061035156	-0.4272461	-0.061035156	2.9572264400000003	9.18391124	-2.01096196	-0.061035156	-0.12207031	-0.12207031	1549640576.487
-8.8561277	-0.67709964	-4.5435058900000005	-0.12207031	0.061035156	0.18310547	2.7550537140000007	-8.559448380000001	0.15910644960000003	-0.48828125	0.91552734	0.7324219	3.79223642	9.71147464	1.1747558900000001	0.24414062	0	-0.061035156	-9.11452626	0.1854248004	3.1187255400000002	0.24414062	-0.12207031	-0.48828125	-0.458178714	10.10505342	2.021728534	-0.061035156	-0.4272461	-0.061035156	2.6713134000000003	9.20305162	-2.211938498	-0.061035156	-0.12207031	-0.12207031	1549640576.516
-8.88723143	-0.8122802520000001	-4.554272464	-0.24414062	-0.061035156	0.061035156	2.9775634	-8.923120108	0.1256103534	-0.36621094	0.91552734	0.79345703	3.974072284	9.38847644	1.1807373200000002	0	-0.24414062	-0.9765625	-9.023608426000001	0.02153320288	3.085229532	0	-0.30517578	-0.36621094	-0.38640135800000003	9.840673920000002	2.27893071	-0.061035156	-0.30517578	-0.061035156	2.516992212	9.27961412	-2.1569091460000003	-0.061035156	0.061035156	-0.12207031	1549640576.556
-8.96499002	-0.9139648560000001	-4.4155028960000005	-0.4272461	-0.18310547	0.061035156	3.192895468	-9.036767572	0.1124511682	-0.30517578	0.8544922	0.61035156	4.134375	9.229370108000001	1.1723632788	0	-0.24414062	-0.9765625	-9.057104532	0.005981445288000001	3.1797364200000002	-0.18310547	-0.24414062	-0.24414062	-0.2512207068	9.53083516	2.332763678	-0.18310547	-0.18310547	-0.12207031	2.59116214	9.29277356	-1.9032959260000002	-0.061035156	0.12207031	-0.24414062	1549640576.596
-8.918335160000002	-0.8242431610000001	-4.146337860000001	-0.36621094	-0.061035156	0.061035156	3.3651612400000004	-9.07504892	0.096899411	-0.30517578	0.6713867	0.12207031	4.2587889400000005	9.39086911	1.137670926	0	-0.061035156	-1.2207031	-9.04633786	0.10766601440000001	3.3149170320000003	-0.18310547	-0.24414062	-0.12207031	-0.11723633180000001	9.559545926	2.217919928	-0.30517578	-0.061035156	-0.12207031	2.59116214	9.29277356	-1.9032959260000002	-0.12207031	0.48828125	-0.18310547	1549640576.636
-8.94465306	-0.611303714	-4.182226440000001	-0.4272461	0.12207031	-0.061035156	3.402246106	-9.27004393	0.05861816394	-0.24414062	0.36621094	-0.4272461	4.34372554	9.49494658	0.976171875	-0.30517578	-0.24414062	-1.7089844	-9.024804712	0.12919922120000002	3.371142572	-0.12207031	-0.30517578	-0.061035156	-0.2069580072	9.62653804	2.174853534	-0.24414062	0	-0.12207031	2.6844726440000004	9.211425720000001	-1.923632788	-0.061035156	0.7324219	-0.061035156	1549640576.676
-9.07983426	-0.592163089	-4.270751996	-0.61035156	-0.12207031	-0.18310547	3.210839856	-9.00686052	0.07177734424	-0.24414062	0.24414062	-0.79345703	4.471728534	9.591845746	0.7416992212000001	-0.30517578	-0.24414062	-1.7089844	-9.066674820000001	-0.0861328125	3.458471646	-0.24414062	-0.24414062	-0.061035156	-0.3732421924	9.60739766	2.337548822	-0.12207031	-0.061035156	-0.061035156	2.6844726440000004	9.211425720000001	-1.923632788	0	0.91552734	-0.12207031	1549640576.716
-9.101367212000001	-0.7428955072	-4.231274460000001	-0.7324219	-0.24414062	-0.24414062	3.0086670320000004	-8.845361420000001	0.0490478534	-0.12207031	0.18310547	-0.9765625	4.6990235600000005	9.74736322	0.5790038940000001	-0.4272461	-0.6713867	-1.5258789	-9.15041484	-0.30385742800000004	3.5386230040000006	-0.36621094	-0.12207031	0	-0.32060547120000005	9.7748777	2.551684604	-0.061035156	0	-0.18310547	2.560058606	9.39685054	-1.6879638580000003	0.18310547	1.0986328	-0.12207031	1549640576.756
-9.035571580000001	-0.8290283540000001	-4.011157248000001	-0.7324219	-0.12207031	-0.30517578	2.85913089	-8.786743210000001	-0.04067382788	-0.061035156	0.30517578	-0.61035156	4.88803714	9.74736322	0.5431152356000001	0.061035156	-0.18310547	-0.91552734	-9.145629892	-0.36845702880000003	3.6187744600000005	-0.48828125	0.061035156	0.061035156	-0.29667969240000003	9.9100589	2.7418945679999998	-0.061035156	0.12207031	-0.30517578	2.6258545320000004	9.362158246000002	-1.670019568	0	0.91552734	-0.12207031	1549640576.796
-9.07504892	-0.923535144	-3.9573242800000004	-0.5493164	0.18310547	-0.36621094	2.85913089	-8.786743210000001	-0.04067382788	-0.061035156	0.30517578	-0.61035156	4.92751448	9.5619384	0.643603534	0.061035156	-0.18310547	-0.91552734	-9.036767572	-0.25959472840000003	3.48957518	-0.5493164	0.061035156	0.061035156	-0.3014648462	9.80478534	2.7526612400000006	-0.18310547	0.30517578	-0.30517578	2.6258545320000004	9.362158246000002	-1.670019568	0	0.79345703	-0.061035156	1549640576.836
-9.248510880000001	-1.015649411	-4.00996106	-0.4272461	-0.12207031	-0.36621094	2.721557608	-8.608496106	-0.2344726538	-0.061035156	0.36621094	-0.24414062	4.73132338	9.521264480000001	0.7428955072	0.36621094	0.4272461	-0.5493164	-9.069067392000001	-0.154321286	3.5266601440000005	-0.48828125	0.18310547	0.061035156	-0.416308606	9.610986420000001	2.642602536	-0.30517578	0.36621094	-0.30517578	2.54689946	9.5021241	-1.528857428	0.061035156	0.7324219	-0.061035156	1549640576.876
-9.192285340000002	-1.013256839	-3.7527587860000002	-0.36621094	-0.18310547	-0.18310547	2.751464856	-8.740087860000001	-0.3612792932	-0.061035156	0.12207031	0.24414062	4.48847644	9.564331070000001	0.8517577880000001	0.36621094	0.48828125	0.061035156	-8.9745607	-0.04067382788	3.4010498200000003	-0.4272461	0.18310547	0.061035156	-0.57421875	9.540405252000001	2.5385253600000004	-0.24414062	0.36621094	-0.18310547	2.4308594240000003	9.48776857	-1.181933606	-0.24414062	0.48828125	0	1549640576.916
-9.230566394	-0.8972167932	-3.676196286	-0.18310547	-0.061035156	-0.12207031	2.8112792540000004	-8.72932158	-0.3959716754	-0.061035156	0.12207031	0.24414062	4.304248004000001	9.650463760000001	0.8445800720000001	0.36621094	0.48828125	0.061035156	-8.96259784	-0.08493652160000001	3.387890576	-0.30517578	0.18310547	0	-0.7728027160000001	9.49973143	2.47033696	-0.12207031	0.36621094	-0.061035156	2.4308594240000003	9.48776857	-1.181933606	-0.36621094	0.36621094	0.061035156	1549640576.955
-9.25209964	-0.7763915740000001	-3.770703076	0	-0.12207031	-0.12207031	2.8698974640000006	-8.673095746000001	-0.3804199280000001	-0.12207031	0	0.30517578	4.185815396000001	9.8	0.8146728240000001	0.18310547	0.12207031	0.4272461	-8.9661866	-0.113647464	3.402246106	-0.18310547	0.24414062	-0.061035156	-0.965405252	9.58586412	2.6581542540000003	-0.12207031	0.24414062	0	2.4751221040000004	9.522461060000001	-1.2441405760000002	-0.24414062	0.18310547	0.061035156	1549640576.996
-9.254492212	-0.7309326080000002	-3.8508545320000005	-0.061035156	-0.18310547	-0.061035156	2.9500489200000004	-8.652759080000001	-0.32060547120000005	-0.12207031	-0.12207031	0.48828125	4.0506347840000005	9.917236420000002	0.838598642	0.18310547	0.12207031	0.9765625	-8.931494110000001	-0.22849121400000003	3.2814209260000005	-0.12207031	-0.061035156	-0.12207031	-1.0802490020000002	9.724634080000001	2.777783246	-0.061035156	0.18310547	0.061035156	2.5409179320000006	9.471020468	-1.1807373200000002	-0.24414062	0	0	1549640577.036
-9.229370108000001	-0.718969748	-3.7886474640000007	-0.061035156	-0.18310547	0	2.9500489200000004	-8.652759080000001	-0.32060547120000005	-0.18310547	0	0.7324219	3.8915283540000005	9.9100589	0.8577392572	0.18310547	0.12207031	0.9765625	-8.994897660000001	-0.37204589660000004	3.32089856	-0.061035156	0.061035156	-0.12207031	-1.0515380890000001	9.753344748	2.8902344240000004	-0.12207031	0.061035156	0.061035156	2.5409179320000006	9.471020468	-1.1807373200000002	-0.12207031	-0.061035156	-0.061035156	1549640577.075
-9.138451980000001	-0.7464843750000001	-3.7096923920000004	0	-0.12207031	0.061035156	3.1761474640000005	-8.6264402	-0.25839844240000004	-0.12207031	0.061035156	0.9765625	3.7061035340000004	9.82990764	0.9378906250000001	0.24414062	0.24414062	1.0986328	-8.99848642	-0.4294677716	3.323291034	-0.061035156	0	-0.18310547	-0.961816394	9.68515625	2.960815396	-0.18310547	0.12207031	0	2.6210692900000003	9.412402160000001	-1.223803714	-0.18310547	-0.12207031	-0.061035156	1549640577.116
-9.140844748000001	-0.7117919928	-3.7599366	0.061035156	0	0.061035156	3.411816394	-8.70898462	-0.270361322	0	-0.18310547	1.0986328	3.507519568	9.72702626	1.02761232	0.24414062	0.36621094	0.8544922	-8.994897660000001	-0.46416014400000005	3.32089856	0	0.061035156	-0.12207031	-0.9199462860000001	9.591845746	2.9632079680000003	-0.18310547	0.061035156	-0.061035156	2.73830571	9.427954074	-1.129296875	-0.18310547	-0.36621094	-0.12207031	1549640577.155
