# Supplementary material for: A deep learning approach for lower back-pain risk prediction during manual lifting
Source: PLoS One. 2021 Feb 19;16(2):e0247162. doi: 10.1371/journal.pone.0247162 (PMC7894914; doi:10.1371/journal.pone.0247162)
Supplement: S1 Data — (ZIP) [file pone.0247162.s001.zip › source-used/Subject_03_P1_Zone01_T1.csv]

Side_A_x	Side_A_y	Side_A_z	Side_G_x	Side_G_y	Side_G_z	LtWt_A_x	LtWt_A_y	LtWt_A_z	LtWt_G_x	LtWt_G_y	LtWt_G_z	RtWt_A_x	RtWt_A_y	RtWt_A_z	RtWt_G_x	RtWt_G_y	RtWt_G_z	Back_A_x	Back_A_y	Back_A_z	Back_G_x	Back_G_y	Back_G_z	UArm_A_x	UArm_A_y	UArm_A_z	UArm_G_x	UArm_G_y	UArm_G_z	Thig_A_x	Thig_A_y	Thig_A_z	Thig_G_x	Thig_G_y	Thig_G_z	Time_stp
-9.741	-1.522	-0.566	0	0	0	9.074	2.328	3.717	-0.061	0.061	-0.061	6.27	-1.221	6.889	-0.122	-0.183	0	-9.624	0.213	-2.14	0	0	-0.061	4.109	0.688	8.988	-0.061	-0.061	0	1.413	9.806	-0.013	-0.061	-0.061	0	1506694264
-9.745	-1.529	-0.555	0	0	0	9.027	2.283	3.755	-0.061	0.061	-0.061	6.227	-1.32	6.72	-0.122	-0.183	0	-9.637	0.22	-2.138	0	0	-0.061	4.137	0.671	8.982	0	-0.183	0	1.448	9.801	-0.019	0	0	0	1506694264
-9.751	-1.504	-0.563	0	0	0	8.894	2.297	3.829	-0.061	0.183	0	6.261	-1.355	6.604	0.061	0.061	-0.183	-9.639	0.209	-2.165	0	0	-0.061	4.256	0.666	8.976	0	-0.061	-0.122	1.437	9.788	-0.032	-0.061	-0.061	0	1506694264
-9.77	-1.498	-0.559	0	0	0	8.894	2.297	3.829	0	0.122	0	6.281	-1.334	6.654	0.122	0.061	-0.244	-9.624	0.219	-2.177	0	0.061	-0.061	4.24	0.671	8.94	0.122	-0.122	-0.122	1.437	9.788	-0.032	0	0	0	1506694264
-9.745	-1.48	-0.531	-0.061	0	0	9.013	2.278	3.74	0	0	0	6.486	-1.278	7.007	0.122	0.061	-0.244	-9.616	0.257	-2.187	0	0	-0.122	4.264	0.657	8.955	0.122	-0.122	-0.122	1.448	9.816	0.019	-0.061	-0.061	0	1506694264
-9.756	-1.462	-0.523	-0.061	0.183	0.061	9.088	2.317	3.778	-0.061	0	-0.061	6.653	-1.224	7.355	0	-0.061	-0.122	-9.618	0.269	-2.254	-0.122	-0.061	-0.122	4.334	0.624	8.958	0.122	-0.183	-0.061	1.434	9.78	0.022	-0.061	-0.061	0	1506694264
-9.853	-1.329	-0.604	-0.183	0.122	0	9.088	2.317	3.778	0	-0.061	0	6.877	-1.219	7.462	-0.122	-0.122	-0.061	-9.64	0.352	-2.266	-0.183	-0.061	-0.183	4.354	0.663	9.055	0.061	-0.366	0	1.434	9.78	0.022	-0.061	-0.061	0	1506694264
-9.877	-1.188	-0.652	-0.244	0	-0.061	9.174	2.223	3.866	0	0.122	0.122	6.909	-1.273	7.307	-0.122	-0.122	-0.061	-9.648	0.37	-2.267	-0.305	-0.061	-0.183	4.482	0.724	9.141	0	-0.305	0.061	1.451	9.842	-0.016	-0.061	-0.122	0	1506694264
-9.82	-1.193	-0.671	-0.366	-0.061	-0.122	9.182	2.094	3.944	0	0.122	0.122	6.746	-1.314	6.934	-0.122	-0.244	0.061	-9.664	0.359	-2.226	-0.427	0	-0.183	4.468	0.724	9.083	-0.061	-0.183	0.122	1.568	9.811	-0.051	-0.122	-0.122	-0.061	1506694264
-9.715	-1.316	-0.641	-0.427	-0.061	-0.061	9.179	1.969	4.108	0.122	0.061	0.061	6.604	-1.377	6.539	0	-0.305	0.122	-9.624	0.313	-2.195	-0.488	0.061	-0.183	4.451	0.701	8.935	0.061	-0.244	0.122	1.568	9.811	-0.051	-0.061	0	-0.061	1506694264
-9.68	-1.436	-0.603	-0.427	-0.061	0	9.015	1.97	4.079	0.183	0	0	6.52	-1.407	6.24	0	-0.305	0.122	-9.575	0.183	-2.128	-0.427	0.061	-0.183	4.472	0.676	8.747	0.183	-0.122	0.183	1.704	9.729	0.024	0	0.183	-0.122	1506694264
-9.668	-1.543	-0.609	-0.427	0	0.061	8.85	2.196	3.937	0.244	0	0	6.522	-1.369	6.269	0.305	-0.122	0.061	-9.548	0.063	-2.129	-0.427	0	-0.183	4.482	0.694	8.68	0.305	-0.183	0.183	1.51	9.75	0.067	0	0.305	-0.061	1506694264
-9.767	-1.548	-0.592	-0.427	0	0	8.85	2.196	3.937	0.305	0.061	0.122	6.65	-1.27	6.57	0.305	-0.122	0.061	-9.558	0.023	-2.186	-0.427	0	-0.183	4.48	0.726	8.72	0.427	-0.183	0.183	1.51	9.75	0.067	0	0.305	-0.061	1506694264
-9.853	-1.523	-0.624	-0.366	-0.061	0	8.886	2.267	3.866	0.305	0.061	0.122	7.013	-1.109	6.96	0.305	-0.183	0.122	-9.623	-0.002	-2.226	-0.366	-0.061	-0.183	4.565	0.909	8.801	0.427	-0.366	0.305	1.312	9.839	0.091	0	0.244	0	1506694265
-9.823	-1.483	-0.597	-0.305	-0.061	-0.061	9.171	2.333	3.947	0.244	0.061	0.122	7.216	-0.885	7.418	0.183	-0.122	0.366	-9.659	-0.035	-2.273	-0.366	0	-0.183	4.633	1.064	8.961	0.305	-0.244	0.305	1.253	9.871	0.075	0	0.244	0	1506694265
-9.82	-1.446	-0.609	-0.305	0	-0.122	9.171	2.333	3.947	0.244	0.061	0.122	7.37	-0.752	7.721	0.183	-0.122	0.366	-9.69	-0.03	-2.3	-0.366	0	-0.183	4.606	1.14	9.024	0.366	-0.366	0.305	1.253	9.871	0.075	-0.061	0.122	-0.061	1506694265
-9.792	-1.396	-0.658	-0.366	0	-0.122	9.27	2.28	3.966	0.305	0.061	-0.122	7.522	-0.671	7.925	0	-0.244	0.732	-9.703	0.033	-2.348	-0.366	0	-0.122	4.549	1.101	8.982	0.122	-0.549	0.305	1.303	9.851	0.004	0	0.122	-0.061	1506694265
-9.752	-1.407	-0.694	-0.366	0.061	-0.122	9.637	2.122	3.719	0.305	0	-0.549	7.482	-0.64	7.93	-0.427	-0.122	1.953	-9.695	0.098	-2.393	-0.488	-0.061	-0.122	4.471	0.986	8.892	-0.061	-0.793	0.183	1.389	9.819	-0.06	0	0.122	-0.122	1506694265
-9.774	-1.328	-0.676	-0.366	0.061	-0.183	9.637	2.122	3.719	0.244	0.061	-1.16	6.983	-0.659	7.283	-0.305	-0.427	2.747	-9.701	0.145	-2.439	-0.488	-0.061	-0.122	4.317	0.912	8.782	-0.061	-0.793	0.183	1.389	9.819	-0.06	0.061	0.122	-0.122	1506694265
-9.808	-1.242	-0.63	-0.427	0.122	-0.244	9.472	1.962	3.633	-0.183	0	-1.709	6.294	-0.597	6.322	-0.305	-0.427	2.747	-9.727	0.077	-2.402	-0.61	0.061	-0.061	4.299	0.903	8.74	-0.427	-0.854	-0.916	1.451	9.817	0.016	0.061	0.183	-0.183	1506694265
-9.792	-1.229	-0.717	-0.488	0	-0.305	8.5	1.31	2.5	-0.916	0.183	-2.38	5.393	-0.837	5.365	0	-0.244	3.54	-9.621	0	-2.388	-0.488	0.122	-0.061	3.892	0.924	8.199	-0.244	-1.038	-1.465	1.487	9.781	0.002	0.061	0.183	-0.183	1506694265
-9.738	-1.419	-0.754	-0.488	0.061	-0.305	8.5	1.31	2.5	-1.77	1.282	-2.808	4.398	-0.959	4.376	1.099	-0.183	4.15	-9.641	-0.039	-2.444	-0.366	0.305	-0.122	4.23	0.963	7.958	-0.183	-1.343	-2.136	1.487	9.781	0.002	0.122	0.244	-0.244	1506694265
-9.709	-1.449	-0.798	-0.427	0	-0.244	6.76	0.841	2.523	-2.441	1.343	-3.113	4.398	-0.959	4.376	1.099	-0.183	4.15	-9.673	0.196	-2.403	-0.488	0.244	-0.122	4.34	0.988	7.845	0.183	-1.038	-3.113	1.453	9.784	0.02	0.183	0.305	-0.244	1506694265
-9.732	-1.467	-0.843	-0.488	0	-0.244	4.126	1.497	2.522	-2.686	1.587	-2.625	2.974	-1.487	2.784	3.174	0.244	3.418	-9.539	0.215	-2.415	-0.488	0.671	0	4.176	1.331	7.527	0.366	-1.709	-3.784	1.39	9.772	0.006	0.183	0.305	-0.244	1506694265
-9.671	-1.56	-0.825	-0.427	0	-0.244	4.126	1.497	2.522	-2.563	2.625	-1.77	2.212	-1.432	2.824	4.456	-0.61	2.258	-9.587	-0.044	-2.522	-0.488	0.488	-0.183	4.491	1.995	7.25	0.122	-2.258	-4.333	1.39	9.772	0.006	0.183	0.305	-0.244	1506694265
-9.65	-1.516	-0.778	-0.488	0.061	-0.183	3.415	1.806	3.181	-2.686	1.099	-0.793	2.306	-1.153	2.476	4.456	-0.61	2.258	-9.469	0.086	-2.518	-0.305	0.793	-0.122	5.103	2.647	7.156	0.671	-1.709	-5.066	1.364	9.772	-0.056	0.122	0.366	-0.183	1506694265
-9.696	-1.609	-0.79	-0.427	0.061	-0.183	2.414	2.269	3.376	-2.747	3.052	0.427	2.74	-0.443	3.065	5.554	-1.831	1.16	-9.557	-0.063	-2.734	-0.305	0.793	-0.122	5.511	3.212	7.004	0.854	-0.549	-5.615	1.364	9.769	-0.019	0.122	0.305	-0.183	1506694265
-9.757	-1.609	-0.805	-0.366	0	-0.244	2.414	2.269	3.376	-2.197	1.831	1.953	3.787	0.199	4.358	6.104	-4.944	-1.77	-9.313	-0.153	-2.801	-0.305	0.61	-0.183	5.881	3.618	7.068	1.709	1.221	-6.165	1.364	9.769	-0.019	0.122	0.305	-0.183	1506694265
-9.705	-1.637	-0.849	-0.366	0	-0.244	2.006	2.244	3.346	-2.563	-3.967	3.967	5.23	1.041	4.167	6.104	-4.944	-1.77	-9.458	0.048	-3.045	-0.244	0.549	-0.244	5.536	4.183	7.168	3.54	3.418	-6.897	1.23	9.828	-0.012	0.061	0.305	-0.122	1506694265
-9.671	-1.665	-0.799	-0.366	0.061	-0.183	7.034	-0.309	1.852	-2.808	-4.517	6.287	6.605	1.87	4.399	4.15	-7.812	-4.395	-9.274	0.171	-3.016	-0.244	0.549	-0.244	4.516	4.749	6.947	4.822	4.639	-6.775	1.196	9.801	-0.097	0.061	0.244	-0.122	1506694265
-9.701	-1.75	-0.793	-0.305	-0.061	-0.183	7.034	-0.309	1.852	-2.747	-4.578	7.751	7.782	2.476	4.26	4.028	-7.874	-5.615	-9.366	0.006	-3.084	-0.244	0.732	-0.122	2.967	5.448	6.568	6.042	4.517	-6.165	1.196	9.801	-0.097	0.061	0.244	-0.183	1506694265
-9.643	-1.848	-0.763	-0.366	0	-0.122	10.154	-2.103	3.336	-3.418	-5.432	8.667	9.479	3.309	3.852	4.028	-7.874	-5.615	-9.167	0.024	-3.175	-0.305	0.183	-0.183	1.531	6.382	6.291	5.981	2.686	-4.639	1.199	9.807	-0.08	0.122	0.244	-0.183	1506694265
-9.623	-1.938	-0.761	-0.305	0	-0.061	11.99	-3.158	4.743	-2.869	-3.723	8.118	9.506	4.055	4.315	3.113	-5.859	-6.653	-9.353	-0.132	-3.031	-0.305	0.183	-0.183	0.903	8.088	5.492	6.592	1.404	-2.625	1.147	9.796	-0.043	0.061	0.183	-0.122	1506694265
-9.698	-2.016	-0.76	-0.244	0	-0.061	12.803	-4.718	5.55	-1.648	-5.798	8.301	10.901	6.003	4.125	1.16	-5.249	-8.911	-9.321	-0.224	-3.055	-0.244	0.244	0	1.28	8.996	4.951	7.385	1.16	-1.404	1.147	9.796	-0.043	0.061	0.183	-0.122	1506694265
-9.728	-1.976	-0.842	-0.183	-0.061	-0.061	14.883	-6.862	5.075	-0.854	-5.005	7.996	14.23	8.866	3.932	1.16	-5.249	-8.911	-9.51	-0.097	-3.351	0.183	0.183	-0.061	1.18	9.933	5.009	5.615	1.343	-0.427	0.891	9.856	-0.051	0.061	0.183	-0.061	1506694265
-9.767	-1.87	-0.988	-0.061	-0.061	-0.122	17.636	-9.228	4.067	-1.221	-5.005	5.798	15.966	10.694	3.956	0.854	-3.662	-7.568	-9.25	-0.242	-3.394	0.183	0.183	-0.061	0.252	11.006	5.315	4.028	3.296	-0.916	0.928	9.873	-0.095	0	0.061	0	1506694265
-9.783	-1.726	-1.084	-0.061	0	-0.183	17.636	-9.228	4.067	-1.587	-1.648	2.625	16.109	11.069	4.085	1.221	-2.808	-4.639	-9.232	0.187	-3.363	0.244	-0.183	-0.244	-1.342	11.941	4.577	4.028	3.296	-0.916	0.928	9.873	-0.095	0	0	0	1506694265
-9.729	-1.657	-1.168	-0.122	0	-0.244	15.734	-8.398	4.377	-0.183	0	-0.671	16.109	11.069	4.085	1.282	-1.16	-1.465	-9.253	0.191	-3.217	-0.122	-0.244	-0.366	-1.605	11.427	3.88	0.671	-0.366	-0.61	0.97	9.898	-0.29	0.061	0	-0.061	1506694265
-9.595	-1.707	-1.12	-0.183	0	-0.183	10.153	-5.322	2.948	0.854	-1.221	-2.197	10.629	7.898	4.114	1.038	0.488	0.793	-9.356	-0.004	-3.153	-0.488	-0.061	-0.244	-0.816	10.673	3.395	-0.122	-0.977	0	1.314	9.801	-0.519	0.061	-0.061	-0.122	1506694266
-9.589	-1.768	-1.072	-0.244	0.122	-0.061	10.153	-5.322	2.948	1.343	-0.671	-2.686	8.482	6.693	3.665	-0.244	1.221	1.282	-9.38	-0.121	-3.196	-0.671	-0.122	-0.183	0.103	9.952	3.103	-0.671	-0.366	0.427	1.314	9.801	-0.519	0.061	0.061	-0.183	1506694266
-9.668	-1.808	-1.079	-0.244	0	-0.061	8.321	-4.742	1.768	1.099	0.122	-2.319	7.817	6.349	3.155	-0.244	1.221	1.282	-9.377	-0.16	-3.153	-0.793	-0.854	-0.305	0.309	9.616	2.906	-1.099	0	0.732	1.32	9.767	-0.287	0.122	0.183	-0.122	1506694266
-9.749	-1.811	-1.096	-0.305	-0.061	0	6.315	-5.083	0.537	0.671	0.793	-1.465	7.149	6.432	2.305	-0.061	3.235	0.549	-9.374	-0.249	-3.073	-0.793	-0.854	-0.305	0.051	9.394	3.007	-0.916	-0.061	0.977	1.16	9.818	-0.236	0.061	0.183	-0.122	1506694266
-9.752	-1.784	-1.031	-0.305	-0.122	-0.122	6.315	-5.083	0.537	0.366	1.831	-0.183	5.765	6.641	1.279	0.366	5.676	-0.427	-9.452	-0.219	-3.042	-0.671	-0.732	-0.366	0.066	9.438	3.016	-0.671	-0.122	1.038	1.16	9.818	-0.236	0.061	0.183	-0.061	1506694266
-9.719	-1.751	-0.982	-0.305	-0.061	-0.244	5.569	-5.582	0.377	0.183	3.052	1.343	3.735	6.773	0.717	0.793	6.775	-1.587	-9.549	-0.179	-3.013	-0.732	-0.366	-0.305	0.194	9.469	3.035	-0.427	0.305	0.916	0.968	9.868	-0.286	0.061	0.122	-0.122	1506694266
-9.704	-1.708	-0.988	-0.366	-0.061	-0.305	4.502	-5.948	0.345	-0.061	3.357	2.686	2.294	7.253	0.65	0.916	5.432	-2.808	-9.613	-0.15	-3.052	-0.732	-0.366	-0.305	0.201	9.245	2.97	0.061	0.916	0.549	1.054	9.828	-0.379	0	0.061	-0.122	1506694266
-9.634	-1.718	-1.067	-0.427	0	-0.366	3.357	-6.37	0.567	-0.366	1.892	3.601	1.766	8.062	0.831	0.671	2.136	-3.845	-9.654	-0.127	-3.04	-0.671	-0.244	-0.244	-0.075	9.019	2.863	0.61	0.977	0.244	1.054	9.828	-0.379	0.061	0.122	-0.183	1506694266
-9.642	-1.793	-1.153	-0.549	0.061	-0.427	2.848	-7.081	0.969	-0.549	-0.732	4.395	2.058	9.061	0.849	0.183	-1.343	-4.578	-9.658	-0.123	-3.021	-0.671	-0.183	-0.244	-0.347	8.995	2.853	1.099	0.61	0.122	1.038	9.778	-0.434	0.122	0.183	-0.244	1506694266
-9.621	-1.861	-1.162	-0.671	0	-0.427	3.699	-8.815	1.294	-0.366	-2.747	5.066	2.826	10.119	0.784	-0.244	-3.54	-5.127	-9.684	-0.156	-3.005	-0.671	-0.183	-0.244	-0.209	9.26	2.897	1.221	0.305	-0.244	1.067	9.799	-0.423	0.122	0.244	-0.305	1506694266
-9.659	-1.973	-1.209	-0.793	0	-0.488	3.699	-8.815	1.294	0.122	-3.235	5.676	3.908	10.861	1.085	-0.427	-4.272	-5.371	-9.66	-0.203	-2.99	-0.732	-0.244	-0.305	-0.217	9.671	3.033	1.16	0.305	-0.793	1.067	9.799	-0.423	0.122	0.305	-0.305	1506694266
-9.589	-2.174	-1.281	-0.793	0.061	-0.488	4.309	-9.839	1.139	0.671	-3.601	5.92	4.735	11.206	1.416	-0.061	-3.418	-5.31	-9.659	-0.202	-2.927	-0.793	-0.366	-0.305	-0.383	9.988	2.997	0.916	0.183	-1.282	0.986	9.817	-0.457	0.122	0.366	-0.305	1506694266
-9.527	-2.317	-1.272	-0.793	0.122	-0.61	4.784	-10.657	0.964	1.099	-4.272	5.615	5.04	11.103	1.704	0.671	-1.465	-4.883	-9.624	-0.287	-2.842	-0.793	-0.488	-0.305	-0.674	10.124	2.797	0.61	-0.061	-1.648	0.84	9.832	-0.462	0.061	0.427	-0.305	1506694266
-9.501	-2.418	-1.318	-0.732	0.305	-0.671	5.277	-10.98	0.804	1.282	-4.7	4.944	4.85	10.769	1.858	1.404	0.305	-2.686	-9.623	-0.4	-2.663	-0.793	-0.549	-0.305	-0.863	10.106	2.58	0.427	-0.366	-1.892	0.84	9.832	-0.462	0.061	0.488	-0.244	1506694266
-9.551	-2.566	-1.345	-0.61	0.122	-0.671	5.785	-10.8	0.656	1.282	-4.456	4.028	4.582	10.365	1.932	1.404	0.305	-2.686	-9.56	-0.53	-2.43	-0.671	-0.671	-0.305	-0.871	9.991	2.341	0.305	-0.366	-1.831	0.627	9.842	-0.483	0	0.366	-0.244	1506694266
-9.51	-2.641	-1.227	-0.549	0.183	-0.61	6.011	-10.286	0.44	1.221	-3.784	3.052	4.529	10.007	1.971	1.282	-0.061	-1.587	-9.472	-0.632	-2.169	-0.671	-0.671	-0.305	-0.854	9.837	2.144	0.183	-0.122	-1.465	0.569	9.877	-0.475	0	0.244	-0.244	1506694266
-9.459	-2.617	-1.34	-0.366	0.122	-0.488	5.977	-9.54	0.248	1.038	-3.113	2.197	4.447	9.755	2.031	0.61	0.183	-0.122	-9.447	-0.555	-1.906	-0.61	-0.671	-0.305	-0.92	9.653	2.016	0.122	0.122	-0.977	0.569	9.877	-0.475	0.061	0.244	-0.244	1506694266
-9.4	-2.523	-1.395	-0.366	0.122	-0.366	5.977	-8.859	0.279	0.671	-2.319	1.526	4.266	9.531	2.12	0.61	0.183	-0.122	-9.333	-0.482	-1.69	-0.549	-0.671	-0.183	-1.038	9.429	2.023	0.061	0.427	-0.488	0.878	9.825	-0.267	-0.061	0.122	-0.244	1506694266
-9.491	-2.39	-1.419	-0.427	0.061	-0.305	5.961	-8.281	0.395	0.305	-1.343	0.916	4.103	9.575	2.078	0.366	0.427	0.549	-9.289	-0.441	-1.518	-0.549	-0.671	-0.183	-1.225	9.361	2.077	-0.122	0.793	0.061	0.857	9.818	-0.244	-0.122	0.061	-0.183	1506694266
-9.564	-2.375	-1.448	-0.549	-0.061	-0.183	5.79	-7.913	0.554	-0.061	-0.549	0.244	3.852	9.85	1.982	0.244	0.732	1.16	-9.357	-0.415	-1.486	-0.61	-0.488	-0.244	-1.225	9.361	2.077	-0.122	0.793	0.061	0.857	9.818	-0.244	-0.183	0	-0.122	1506694266
-9.554	-2.424	-1.389	-0.61	-0.183	-0.061	5.539	-7.965	0.691	-0.244	-0.183	-0.549	3.543	10.191	1.889	0.061	1.099	1.709	-9.373	-0.416	-1.507	-0.732	-0.183	-0.122	-1.225	9.361	2.077	-0.122	0.793	0.061	1.077	9.826	-0.195	-0.122	0	-0.122	1506694266
-9.495	-2.529	-1.34	-0.61	-0.244	0	5.252	-8.349	0.721	-0.305	-0.061	-1.343	3.242	10.367	1.768	-0.183	1.282	2.136	-9.399	-0.458	-1.547	-0.732	-0.183	-0.122	-1.626	9.819	2.177	-0.366	1.282	1.038	0.981	9.8	-0.165	-0.122	0.183	-0.122	1506694266
-9.488	-2.635	-1.357	-0.549	-0.305	0.061	4.939	-8.713	0.735	-0.305	0	-2.258	2.975	10.441	1.664	-0.549	1.282	2.625	-9.466	-0.474	-1.58	-0.793	-0.061	0	-1.67	9.869	2.172	-0.488	1.221	1.221	0.981	9.8	-0.165	-0.122	0.244	-0.122	1506694266
-9.444	-2.761	-1.375	-0.427	-0.366	0.061	4.626	-9.05	0.813	-0.488	0.061	-2.93	2.975	10.441	1.664	-0.549	1.282	2.625	-9.466	-0.474	-1.58	-0.793	0.122	0.061	-1.652	9.868	2.232	-0.549	1.038	1.282	0.787	9.837	-0.171	-0.061	0.183	-0.122	1506694266
-9.429	-2.835	-1.331	-0.366	-0.366	0.122	4.292	-9.424	0.876	-0.549	0.366	-3.418	2.488	10.306	1.503	-0.671	1.282	2.625	-9.556	-0.464	-1.755	-0.732	0.183	0.122	-1.619	9.81	2.302	-0.549	0.916	1.282	0.568	9.866	-0.221	-0.061	0.183	-0.122	1506694266
-9.404	-2.852	-1.287	-0.244	-0.305	0.183	3.888	-9.603	0.926	-0.549	0.732	-3.601	2.284	10.1	1.445	-0.793	1.038	2.258	-9.627	-0.493	-1.872	-0.671	0.366	0.183	-1.564	9.729	2.345	-0.61	0.732	1.16	0.568	9.866	-0.221	-0.061	0.183	-0.061	1506694267
-9.388	-2.87	-1.237	-0.122	-0.305	0.183	3.461	-9.534	1.019	-0.488	0.854	-3.418	2.114	9.915	1.371	-0.793	1.038	2.258	-9.667	-0.465	-1.976	-0.488	0.305	0.183	-1.485	9.659	2.415	-0.61	0.427	1.038	0.468	9.867	-0.23	-0.061	0	-0.061	1506694267
-9.4	-2.897	-1.211	0.061	-0.183	0.183	3.119	-9.32	1.115	-0.488	0.916	-2.93	1.96	9.676	1.352	-0.854	0.854	1.892	-9.705	-0.437	-2.117	-0.305	0.427	0.244	-1.39	9.606	2.479	-0.488	0.244	0.793	0.429	9.838	-0.244	0	0	-0.061	1506694267
-9.441	-2.852	-1.23	0.183	-0.183	0.183	2.816	-8.985	1.172	-0.427	0.854	-2.197	1.919	9.465	1.336	-0.61	0.183	0.854	-9.741	-0.389	-2.219	-0.122	0.366	0.305	-1.311	9.515	2.534	-0.427	-0.061	0.549	0.429	9.838	-0.244	0	0	0	1506694267
-9.469	-2.827	-1.239	0.244	-0.122	0.183	2.616	-8.607	1.197	-0.305	0.549	-1.282	1.87	9.283	1.343	-0.61	0.183	0.854	-9.774	-0.26	-2.333	0.061	0.366	0.244	-1.163	9.493	2.626	-0.305	-0.366	0.244	0.336	9.863	-0.257	-0.061	-0.061	0	1506694267
-9.441	-2.687	-1.196	0.366	-0.061	0.122	2.58	-8.314	1.177	-0.244	0.305	-0.183	1.906	9.141	1.421	-0.488	-0.122	0.244	-9.758	-0.211	-2.43	0.244	0.305	0.244	-0.98	9.477	2.686	-0.122	-0.549	-0.061	0.282	9.906	-0.319	-0.061	-0.183	0.061	1506694267
-9.471	-2.591	-1.163	0.427	0	0.122	2.729	-8.233	1.135	-0.183	0.061	0.854	2.058	9.113	1.576	-0.122	-0.671	-1.038	-9.721	-0.132	-2.474	0.366	0.305	0.244	-0.806	9.527	2.708	-0.061	-0.671	-0.305	0.282	9.906	-0.319	-0.061	-0.305	0.061	1506694267
-9.539	-2.454	-1.162	0.366	-0.061	0.122	2.978	-8.335	1.111	-0.122	-0.122	1.709	2.25	9.097	1.775	-0.122	-0.671	-1.038	-9.708	-0.02	-2.461	0.488	0.183	0.244	-0.707	9.513	2.722	0.061	-0.793	-0.488	0.371	9.878	-0.292	-0.122	-0.366	0.061	1506694267
-9.566	-2.364	-1.188	0.366	0	0.061	3.351	-8.507	1.083	-0.061	-0.183	2.38	2.443	9.178	1.961	0	-0.793	-1.648	-9.646	0.005	-2.512	0.549	0.244	0.244	-0.585	9.484	2.737	0.122	-0.854	-0.549	0.514	9.832	-0.379	-0.061	-0.366	0.061	1506694267
-9.548	-2.409	-1.192	0.366	-0.061	0.061	3.754	-8.758	1.019	0	-0.305	2.686	2.67	9.381	2.056	0	-0.916	-2.197	-9.629	0.127	-2.622	0.61	0.244	0.244	-0.512	9.537	2.756	0.244	-0.854	-0.61	0.514	9.832	-0.379	0	-0.305	0.061	1506694267
-9.563	-2.37	-1.154	0.366	-0.061	0.061	4.152	-9.046	0.915	0.061	-0.427	2.625	2.992	9.581	2.076	0	-1.221	-2.625	-9.622	0.26	-2.738	0.61	0.244	0.244	-0.446	9.583	2.798	0.366	-0.916	-0.61	0.615	9.817	-0.39	0.122	-0.244	0	1506694267
-9.566	-2.28	-1.125	0.305	0	0.061	4.571	-9.119	0.84	0.183	-0.549	2.136	3.387	9.813	2.111	0	-1.404	-2.808	-9.592	0.316	-2.728	0.61	0.122	0.183	-0.336	9.728	2.793	0.366	-0.916	-0.671	0.677	9.889	-0.301	0.061	-0.244	0	1506694267
-9.591	-2.104	-1.141	0.183	0	0.061	4.736	-9.17	0.717	0.061	-0.793	1.465	3.838	9.896	2.217	0.061	-1.404	-2.747	-9.555	0.318	-2.729	0.427	0.061	0.183	-0.343	9.769	2.765	0.305	-0.854	-0.732	0.677	9.889	-0.301	0	-0.305	0	1506694267
-9.636	-2.07	-1.136	0.122	-0.061	0	4.917	-9.082	0.64	0.061	-0.793	1.465	3.838	9.896	2.217	0.122	-1.16	-2.38	-9.555	0.318	-2.729	0.427	0	0.183	-0.423	9.751	2.706	0.122	-0.854	-0.793	0.851	9.851	-0.31	0	-0.244	0.061	1506694267
-9.615	-2.137	-1.126	0.122	-0.061	-0.061	5.096	-8.875	0.602	0.061	-0.854	0.854	4.199	9.802	2.359	0.122	-0.793	-1.892	-9.501	0.33	-2.713	0.305	0	0.061	-0.479	9.745	2.658	0.061	-0.854	-0.671	0.853	9.855	-0.337	0	-0.122	0.061	1506694267
-9.588	-2.177	-1.085	0.061	-0.061	0	5.184	-8.736	0.659	-0.183	0	0.183	4.236	9.646	2.357	0.061	-0.671	-1.282	-9.479	0.293	-2.686	0.183	0	0	-0.391	9.688	2.584	0.061	-0.732	-0.549	0.853	9.855	-0.337	0	-0.061	0	1506694267
-9.555	-2.225	-1.055	0	0	0	5.082	-8.677	0.715	-0.244	0.305	-0.122	4.27	9.432	2.365	0	-0.61	-0.671	-9.447	0.194	-2.639	0.122	-0.122	0	-0.342	9.577	2.586	0	-0.488	-0.305	0.848	9.836	-0.341	0	-0.061	0	1506694267
-9.564	-2.207	-1.043	0.061	0	0.061	4.925	-8.658	0.784	-0.244	0.427	-0.549	4.179	9.357	2.353	-0.061	-0.366	-0.122	-9.447	0.175	-2.578	0.122	-0.122	0	-0.368	9.483	2.548	-0.061	-0.183	0	0.865	9.829	-0.29	-0.061	0	0	1506694267
-9.612	-2.169	-1.034	0.061	-0.061	0.061	4.544	-8.823	0.843	-0.305	0.488	-0.916	3.982	9.438	2.289	-0.183	0	0.793	-9.471	0.214	-2.561	0.183	-0.183	-0.061	-0.44	9.488	2.515	-0.061	0.061	0.244	0.865	9.829	-0.29	-0.061	-0.061	0.061	1506694267
-9.619	-2.158	-1.036	0.061	-0.061	0.061	4.544	-8.823	0.843	-0.305	0.61	-1.16	3.771	9.548	2.143	-0.183	0	0.793	-9.445	0.207	-2.568	0.122	-0.244	-0.061	-0.549	9.532	2.54	-0.061	0.244	0.427	0.816	9.819	-0.299	-0.061	-0.061	0.061	1506694267
-9.561	-2.156	-0.986	0.122	-0.061	0.061	4.32	-8.955	0.818	-0.305	0.732	-1.282	3.57	9.665	2.037	-0.183	0.122	1.221	-9.464	0.207	-2.595	0.061	-0.183	-0.061	-0.623	9.606	2.567	-0.061	0.305	0.488	0.848	9.833	-0.246	-0.061	-0.061	0	1506694267
-9.611	-2.096	-1.002	0.061	0	0.061	4.104	-9.033	0.805	-0.244	0.793	-1.465	3.341	9.782	1.928	-0.183	0.183	1.587	-9.522	0.166	-2.647	0.061	-0.183	-0.061	-0.635	9.713	2.588	-0.061	0.366	0.488	0.848	9.833	-0.246	-0.061	-0.061	0	1506694267
-9.666	-2.061	-1.028	0.061	-0.061	0	3.846	-9.015	0.807	-0.183	0.671	-1.526	3.091	9.83	1.912	-0.061	0.366	1.831	-9.522	0.166	-2.647	0.061	-0.122	-0.061	-0.589	9.778	2.59	-0.061	0.305	0.427	0.851	9.808	-0.256	0	-0.061	0	1506694267
-9.631	-2.055	-1.032	0.061	0	-0.061	3.6	-8.909	0.807	-0.122	0.488	-1.465	2.848	9.749	1.954	0	0.488	1.892	-9.574	0.145	-2.698	0	-0.122	-0.061	-0.556	9.776	2.574	-0.061	0.305	0.305	0.869	9.838	-0.282	-0.061	-0.061	0	1506694267
-9.623	-2.11	-1.023	0	-0.061	-0.061	3.415	-8.765	0.791	-0.061	0.366	-1.221	2.634	9.568	2.015	0.061	0.61	1.404	-9.548	0.075	-2.644	-0.061	-0.122	-0.061	-0.55	9.695	2.566	-0.122	0.244	0.244	0.858	9.843	-0.281	0	-0.122	0	1506694267
-9.609	-2.113	-1.035	0.061	-0.061	-0.061	3.296	-8.626	0.8	-0.061	0.244	-0.854	2.434	9.434	2.072	0.061	0.61	1.404	-9.574	0.061	-2.644	0	-0.061	-0.061	-0.511	9.63	2.541	-0.122	0.183	0.244	0.843	9.824	-0.301	0	0	-0.061	1506694268
-9.587	-2.143	-1.025	0	-0.061	-0.061	3.238	-8.502	0.821	-0.061	0.122	-0.366	2.434	9.434	2.072	0.061	0.549	0.977	-9.574	0.061	-2.644	0	-0.122	-0.061	-0.468	9.609	2.542	-0.122	0.183	0.244	0.841	9.832	-0.298	0	0	-0.061	1506694268
-9.609	-2.175	-1.044	0	0	-0.122	3.273	-8.466	0.834	-0.061	0	0.122	2.292	9.325	2.046	0	0	0	-9.582	0.029	-2.622	-0.061	-0.122	-0.061	-0.48	9.628	2.553	0	0.122	0.061	0.815	9.82	-0.312	0	0	-0.061	1506694268
-9.563	-2.189	-1.028	0.061	0	-0.061	3.383	-8.485	0.827	-0.061	-0.061	0.549	2.45	9.399	2.055	0	0	0	-9.557	0.056	-2.577	-0.061	-0.244	-0.061	-0.542	9.678	2.554	0	0.061	0	0.846	9.845	-0.295	0	0	-0.061	1506694268
-9.612	-2.157	-1.03	0.061	0	-0.122	3.563	-8.553	0.895	-0.061	-0.061	0.854	2.568	9.404	2.022	0	-0.061	-0.427	-9.561	0.014	-2.545	0	-0.122	-0.061	-0.636	9.642	2.547	0	0.061	0	0.821	9.822	-0.315	-0.061	-0.122	-0.061	1506694268
-9.593	-2.155	-1.037	0.061	0	-0.122	3.73	-8.582	0.913	-0.061	-0.122	1.099	2.702	9.442	1.986	0	-0.183	-0.732	-9.574	-0.005	-2.51	0	-0.122	-0.061	-0.668	9.639	2.522	0	-0.122	-0.183	0.821	9.822	-0.315	0	-0.122	-0.061	1506694268
-9.58	-2.219	-1.03	0.122	0.061	-0.122	3.907	-8.634	0.958	0	-0.244	1.221	2.845	9.478	1.94	0	-0.305	-0.977	-9.574	-0.005	-2.51	0.061	-0.122	-0.061	-0.677	9.661	2.498	0.061	-0.244	-0.244	0.815	9.831	-0.309	0	-0.122	-0.061	1506694268
-9.576	-2.253	-1.047	0.122	0.061	-0.122	4.076	-8.68	0.944	0.061	-0.305	1.221	3.019	9.482	1.902	-0.061	-0.427	-1.16	-9.564	-0.012	-2.468	0.061	-0.122	0	-0.653	9.642	2.485	0.122	-0.305	-0.244	0.761	9.83	-0.304	-0.061	-0.061	-0.061	1506694268
-9.546	-2.353	-1.093	0.183	0.061	-0.061	4.291	-8.723	0.913	0.061	-0.305	1.16	3.217	9.49	1.89	0	-0.61	-1.221	-9.581	-0.004	-2.433	0.122	-0.061	0	-0.633	9.609	2.458	0.122	-0.305	-0.244	0.761	9.83	-0.304	-0.061	-0.122	-0.061	1506694268
-9.548	-2.363	-1.066	0.244	0.061	-0.061	4.503	-8.74	0.873	0.061	-0.244	1.038	3.217	9.49	1.89	0	-0.61	-1.16	-9.581	-0.004	-2.433	0.183	-0.122	0	-0.646	9.601	2.436	0.122	-0.305	-0.244	0.77	9.841	-0.301	-0.061	-0.183	-0.061	1506694268
-9.534	-2.452	-1.105	0.305	0.122	-0.061	4.644	-8.732	0.848	0	-0.122	0.793	3.493	9.543	1.818	0	-0.549	-0.977	-9.582	-0.057	-2.333	0.244	-0.122	-0.061	-0.741	9.611	2.384	0.183	-0.305	-0.183	0.674	9.853	-0.33	-0.061	-0.122	-0.061	1506694268
-9.589	-2.479	-1.103	0.427	0.122	-0.061	4.736	-8.703	0.813	-0.061	0.061	0.427	3.559	9.586	1.772	0	-0.549	-0.793	-9.582	-0.057	-2.333	0.305	-0.122	0	-0.824	9.615	2.32	0.183	-0.366	-0.183	0.674	9.853	-0.33	-0.061	-0.183	-0.061	1506694268
-9.554	-2.533	-1.037	0.488	0.061	-0.061	4.74	-8.693	0.784	-0.122	0.183	0.183	3.559	9.586	1.772	0	-0.549	-0.427	-9.575	-0.133	-2.3	0.366	-0.061	0	-0.894	9.635	2.272	0.183	-0.427	-0.122	0.592	9.865	-0.331	-0.061	-0.244	0	1506694268
-9.525	-2.577	-1.023	0.61	0.183	-0.061	4.699	-8.704	0.782	-0.183	0.366	-0.061	3.473	9.683	1.633	0	-0.549	-0.061	-9.6	-0.211	-2.286	0.549	-0.122	0	-0.918	9.716	2.214	0.183	-0.427	-0.061	0.455	9.883	-0.304	-0.061	-0.305	-0.061	1506694268
-9.546	-2.611	-1.09	0.732	0.122	0	4.62	-8.689	0.81	-0.305	0.549	-0.244	3.347	9.715	1.639	0	-0.61	0.244	-9.6	-0.211	-2.286	0.61	-0.122	0	-0.932	9.762	2.21	0.183	-0.488	-0.061	0.455	9.883	-0.304	-0.061	-0.427	-0.061	1506694268
-9.563	-2.668	-1.101	0.793	0.061	0	4.526	-8.686	0.854	-0.366	0.793	-0.427	3.347	9.715	1.639	0	-0.61	0.488	-9.594	-0.219	-2.283	0.732	-0.122	0.061	-0.928	9.765	2.193	0.183	-0.488	0	0.522	9.859	-0.345	-0.061	-0.488	0	1506694268
-9.561	-2.659	-1.056	0.916	-0.061	0.061	4.359	-8.719	0.861	-0.427	0.977	-0.549	3.098	9.653	1.669	0	-0.61	0.61	-9.598	-0.351	-2.241	0.854	-0.122	0.122	-0.92	9.726	2.143	0.183	-0.549	0.061	0.441	9.886	-0.295	0	-0.427	0	1506694268
-9.558	-2.669	-0.986	1.038	-0.061	0.122	4.076	-8.727	0.804	-0.488	1.099	-0.61	2.962	9.65	1.658	0	-0.488	0.61	-9.598	-0.351	-2.241	1.038	-0.122	0.122	-0.902	9.749	2.048	0.183	-0.488	0.183	0.441	9.886	-0.295	-0.061	-0.549	0	1506694268
-9.538	-2.72	-0.946	1.221	-0.061	0.183	4.076	-8.727	0.804	-0.488	1.221	-0.61	2.962	9.65	1.658	-0.061	-0.427	0.549	-9.612	-0.396	-2.227	1.16	-0.122	0.183	-0.876	9.783	1.992	0.061	-0.549	0.183	0.455	9.921	-0.269	-0.061	-0.549	0.061	1506694268
-9.522	-2.753	-0.878	1.404	-0.061	0.183	3.968	-8.662	0.752	-0.488	1.221	-0.61	2.824	9.726	1.559	-0.122	-0.549	0.488	-9.599	-0.463	-2.219	1.343	-0.183	0.305	-0.872	9.855	1.952	0.061	-0.671	0.244	0.501	9.905	-0.272	-0.061	-0.671	0.061	1506694268
-9.558	-2.694	-0.851	1.526	0	0.122	3.862	-8.592	0.711	-0.61	1.343	-0.549	2.846	9.792	1.506	-0.122	-0.549	0.366	-9.599	-0.463	-2.219	1.465	-0.183	0.366	-0.874	9.94	1.853	0	-0.732	0.244	0.501	9.905	-0.272	-0.061	-0.671	0.122	1506694268
-9.516	-2.676	-0.872	1.709	-0.061	0.183	3.779	-8.464	0.65	-0.732	1.526	-0.305	2.829	9.849	1.42	-0.122	-0.427	0.122	-9.607	-0.544	-2.216	1.648	-0.122	0.488	-0.867	9.927	1.834	-0.122	-0.916	0.244	0.419	9.891	-0.322	-0.061	-0.732	0.122	1506694268
-9.459	-2.681	-0.806	1.892	0.061	0.183	3.713	-8.408	0.581	-0.793	1.526	-0.183	2.72	9.842	1.363	-0.183	-0.366	0	-9.665	-0.408	-2.358	1.892	-0.183	0.488	-0.869	9.863	1.861	-0.122	-0.916	0.244	0.559	9.838	-0.345	-0.122	-0.977	0.183	1506694268
-9.589	-2.525	-0.797	1.953	0.122	0.122	3.724	-8.457	0.504	-0.916	1.587	0	2.649	9.798	1.337	-0.244	-0.549	0	-9.665	-0.408	-2.358	2.075	-0.183	0.61	-0.815	9.868	1.845	-0.122	-1.404	-0.061	0.559	9.838	-0.345	-0.061	-1.099	0.183	1506694268
-9.564	-2.505	-0.831	2.075	0	0.122	3.821	-8.539	0.447	-1.038	1.77	0.244	2.554	9.813	1.34	-0.305	-0.793	-0.122	-9.621	-0.316	-2.376	2.197	-0.244	0.61	-0.685	9.838	1.836	-0.061	-1.648	-0.244	0.551	9.877	-0.354	-0.122	-0.977	0.244	1506694268
-9.622	-2.21	-0.744	2.197	0.183	0.061	4.096	-8.806	0.569	-1.16	2.075	0.427	2.509	9.772	1.448	-0.61	-1.831	-0.671	-9.576	-0.007	-2.365	2.319	-0.244	0.61	-0.567	9.813	1.89	-0.061	-2.075	-0.549	0.727	9.82	-0.465	-0.122	-1.221	0.305	1506694269
-9.603	-2.088	-0.708	2.075	0.122	0.122	4.096	-8.806	0.569	-1.099	2.075	0.305	2.579	9.743	1.559	-0.61	-1.831	-0.671	-9.587	0.115	-2.34	2.319	-0.183	0.61	-0.504	9.77	1.931	-0.061	-2.319	-0.671	0.834	9.826	-0.407	-0.122	-1.16	0.305	1506694269
-9.654	-2.018	-0.676	2.014	0.122	0.122	4.145	-8.848	0.562	-1.038	2.014	0.122	2.716	9.733	1.614	-0.732	-2.197	-0.793	-9.514	0.395	-2.28	2.319	-0.183	0.61	-0.358	9.792	2.007	-0.061	-2.441	-0.793	1.066	9.778	-0.479	-0.183	-1.343	0.305	1506694269
-9.674	-1.781	-0.555	1.831	0	0.061	4.188	-8.998	0.519	-0.916	2.014	-0.061	2.897	9.628	1.663	-0.854	-2.38	-0.977	-9.514	0.395	-2.28	2.197	-0.183	0.61	-0.246	9.759	2.068	-0.122	-2.502	-0.793	1.066	9.778	-0.479	-0.183	-1.221	0.305	1506694269
-9.659	-1.69	-0.496	1.465	0.183	0	4.104	-9.076	0.476	-0.732	1.831	-0.305	3.055	9.508	1.695	-0.916	-2.319	-1.16	-9.509	0.531	-2.225	2.075	-0.122	0.488	-0.077	9.673	2.129	-0.122	-2.38	-0.793	1.237	9.789	-0.396	-0.183	-1.038	0.244	1506694269
-9.747	-1.616	-0.575	1.282	0.061	0	3.974	-9.045	0.47	-0.61	1.587	-0.549	3.186	9.465	1.684	-0.916	-2.319	-1.343	-9.537	0.909	-2.196	1.892	-0.061	0.488	0.092	9.673	2.222	-0.122	-2.38	-0.793	1.236	9.725	-0.404	-0.122	-0.916	0.183	1506694269
-9.725	-1.566	-0.476	0.916	0	0	3.883	-9.04	0.423	-0.488	1.526	-0.732	3.354	9.433	1.687	-0.916	-2.319	-1.465	-9.537	0.909	-2.196	1.526	0	0.427	0.205	9.691	2.309	0	-2.014	-0.732	1.334	9.745	-0.334	-0.122	-0.854	0.122	1506694269
-9.755	-1.471	-0.401	0.671	0	0	3.717	-9.083	0.349	-0.305	1.282	-0.854	3.354	9.433	1.687	-0.854	-2.197	-1.587	-9.537	0.909	-2.196	1.526	0	0.427	0.297	9.686	2.391	0	-2.014	-0.732	1.467	9.727	-0.315	-0.122	-0.671	0.122	1506694269
-9.799	-1.504	-0.415	0.305	-0.122	-0.061	3.57	-9.088	0.223	-0.244	0.916	-1.038	3.866	9.357	1.7	-0.671	-1.953	-1.587	-9.539	1.035	-2.146	1.526	0	0.427	0.329	9.688	2.444	0	-1.282	-0.549	1.52	9.735	-0.272	-0.061	-0.427	0.061	1506694269
-9.757	-1.656	-0.373	0.061	-0.244	0	3.485	-9.109	0.146	-0.183	0.671	-1.16	4.094	9.339	1.798	-0.427	-1.465	-1.465	-9.539	1.035	-2.146	0.549	0	0.183	0.282	9.643	2.486	0	-0.854	-0.427	1.52	9.735	-0.272	-0.122	-0.366	0	1506694269
-9.679	-1.762	-0.251	-0.122	-0.183	0	3.403	-9.143	0.104	-0.122	0.488	-1.221	4.185	9.353	1.897	-0.183	-0.854	-1.282	-9.549	1.042	-2.15	0.244	0	0.061	0.167	9.627	2.486	-0.061	-0.488	-0.305	1.564	9.757	-0.245	-0.061	-0.122	-0.061	1506694269
-9.667	-1.84	-0.238	-0.183	-0.183	0	3.272	-9.152	0.077	-0.122	0.244	-1.221	4.174	9.349	1.997	0	-0.366	-0.854	-9.536	0.883	-2.147	0	0	0	-0.008	9.555	2.458	-0.061	-0.244	-0.244	1.428	9.753	-0.203	-0.061	0	-0.061	1506694269
-9.679	-1.891	-0.183	-0.305	-0.244	0	3.159	-9.116	0.083	-0.122	0.061	-1.099	4.089	9.367	2.065	0.061	-0.122	-0.305	-9.536	0.883	-2.147	-0.183	0	-0.122	-0.178	9.514	2.397	-0.061	0	0	1.376	9.752	-0.215	-0.061	0.061	-0.061	1506694269
-9.639	-2.025	-0.134	-0.427	-0.183	0	3.077	-9.006	0.191	-0.183	0	-0.854	4.089	9.367	2.065	0.061	0.061	0.183	-9.538	0.769	-2.108	-0.305	0.061	-0.183	-0.178	9.514	2.397	-0.061	0	0	1.321	9.755	-0.225	-0.061	0.244	-0.122	1506694269
-9.629	-2.195	-0.12	-0.427	-0.122	0	2.988	-8.879	0.333	-0.183	-0.061	-0.488	3.73	9.502	2.068	0	0.183	0.671	-9.625	0.609	-2.184	-0.427	0.122	-0.244	-0.309	9.519	2.346	-0.061	0.427	0.366	1.157	9.774	-0.29	0	0.305	-0.122	1506694269
-9.597	-2.231	-0.043	-0.427	-0.122	0.061	2.96	-8.703	0.51	-0.122	-0.122	0.122	3.545	9.647	1.987	-0.061	0.305	1.099	-9.625	0.609	-2.184	-0.488	0.122	-0.305	-0.274	9.606	2.334	-0.061	0.671	0.488	0.975	9.818	-0.218	0	0.305	-0.183	1506694269
-9.613	-2.294	-0.09	-0.427	-0.122	0	3.194	-8.63	0.691	-0.061	-0.244	0.732	3.359	9.757	1.916	-0.061	0.427	1.343	-9.656	0.39	-2.253	-0.549	0	-0.305	-0.306	9.737	2.327	-0.061	0.854	0.549	0.876	9.812	-0.288	0	0.244	-0.183	1506694269
-9.586	-2.317	-0.067	-0.305	-0.122	-0.061	3.194	-8.63	0.691	0.061	-0.366	1.221	3.106	9.793	1.835	-0.122	0.671	1.465	-9.683	0.311	-2.245	-0.549	-0.061	-0.305	-0.428	9.79	2.311	-0.061	0.916	0.61	0.876	9.812	-0.288	0	0.305	-0.183	1506694269
-9.64	-2.312	-0.067	-0.366	-0.061	-0.061	3.431	-8.65	0.714	0.183	-0.488	1.587	2.944	9.85	1.772	-0.061	0.671	1.587	-9.683	0.311	-2.245	-0.549	-0.061	-0.305	-0.488	9.81	2.259	-0.122	0.916	0.61	0.839	9.838	-0.27	0.061	0.305	-0.122	1506694269
-9.664	-2.31	-0.071	-0.244	-0.061	-0.122	3.703	-8.729	0.696	0.244	-0.549	1.831	2.944	9.85	1.772	0	0.793	1.587	-9.683	0.2	-2.243	-0.488	-0.122	-0.244	-0.528	9.851	2.249	-0.122	0.854	0.549	0.685	9.837	-0.321	0	0.305	-0.122	1506694269
-9.605	-2.269	-0.029	-0.244	0	-0.061	3.987	-8.835	0.663	0.305	-0.671	1.892	2.564	9.805	1.684	-0.061	0.793	1.465	-9.64	0.096	-2.181	-0.427	-0.122	-0.244	-0.58	9.841	2.199	-0.122	0.793	0.488	0.689	9.877	-0.292	0	0.122	-0.122	1506694269
-9.64	-2.22	-0.057	-0.183	0	-0.122	4.305	-8.922	0.611	0.305	-0.732	1.709	2.406	9.704	1.676	-0.061	0.671	1.221	-9.64	0.096	-2.181	-0.366	-0.122	-0.183	-0.663	9.788	2.147	-0.122	0.671	0.366	0.786	9.862	-0.236	0	0.122	-0.122	1506694269
-9.646	-2.184	-0.083	-0.183	0.061	-0.122	4.596	-8.891	0.549	0.244	-0.671	1.343	2.406	9.704	1.676	-0.061	0.549	0.977	-9.629	0.051	-2.125	-0.305	-0.122	-0.122	-0.652	9.765	2.14	-0.061	0.427	0.244	0.778	9.853	-0.251	0	0.183	-0.122	1506694269
-9.624	-2.149	-0.073	-0.183	0	-0.061	4.779	-8.833	0.556	0.183	-0.61	0.916	2.297	9.548	1.617	-0.122	0.366	0.61	-9.64	0.057	-2.125	-0.244	-0.061	-0.122	-0.617	9.775	2.163	-0.061	0.305	0.122	0.794	9.86	-0.23	0	0.061	-0.122	1506694269
-9.625	-2.15	-0.112	-0.244	0.061	-0.061	4.832	-8.766	0.571	0.122	-0.549	0.427	2.359	9.478	1.596	-0.061	0.183	0.244	-9.636	0.095	-2.132	-0.183	-0.061	-0.061	-0.546	9.735	2.189	0	0.183	0	0.872	9.853	-0.206	0	0.061	-0.122	1506694270
-9.617	-2.115	-0.134	-0.244	0.122	-0.061	4.791	-8.692	0.58	0.122	-0.488	0	2.475	9.39	1.633	0	0.061	-0.183	-9.615	0.128	-2.127	-0.183	-0.061	-0.061	-0.492	9.694	2.23	0.061	0.061	-0.122	0.913	9.828	-0.173	0	0.122	-0.061	1506694270
-9.641	-2.138	-0.181	-0.305	0.183	0	4.7	-8.624	0.626	0.061	-0.427	-0.305	2.631	9.367	1.664	0.061	0	-0.488	-9.628	0.173	-2.122	-0.183	-0.061	-0.061	-0.429	9.691	2.253	0.061	0	-0.183	0.888	9.818	-0.2	0	0.122	-0.061	1506694270
-9.641	-2.201	-0.224	-0.244	0.122	-0.061	4.57	-8.655	0.651	0.061	-0.305	-0.549	2.797	9.402	1.724	0.183	0	-0.793	-9.623	0.189	-2.127	-0.122	-0.061	0	-0.368	9.729	2.266	0.122	-0.061	-0.244	0.976	9.822	-0.231	0	0.183	-0.061	1506694270
-9.679	-2.271	-0.294	-0.244	0.122	-0.061	4.389	-8.752	0.627	0	-0.244	-0.854	3.019	9.489	1.826	0.305	-0.061	-1.099	-9.627	0.226	-2.102	-0.183	-0.061	-0.061	-0.353	9.723	2.247	0.122	0	-0.244	0.916	9.862	-0.252	0.061	0.244	-0.061	1506694270
-9.648	-2.286	-0.331	-0.183	0.061	-0.061	4.232	-8.875	0.602	0	-0.122	-1.038	3.173	9.569	1.939	0.366	0	-1.221	-9.629	0.232	-2.103	-0.183	-0.061	-0.061	-0.395	9.713	2.206	0.122	-0.061	-0.305	0.824	9.845	-0.309	0.061	0.183	-0.061	1506694270
-9.625	-2.292	-0.34	-0.183	0.122	-0.061	4.036	-8.967	0.557	0	-0.061	-1.16	3.344	9.659	2.022	0.305	-0.061	-1.221	-9.619	0.163	-2.104	-0.183	0	-0.061	-0.468	9.719	2.153	0.122	-0.061	-0.244	0.714	9.891	-0.328	0	0.122	-0.061	1506694270
-9.616	-2.28	-0.372	-0.122	0.061	-0.061	3.883	-8.97	0.559	-0.061	0.061	-1.221	3.344	9.659	2.022	0.244	-0.061	-1.038	-9.628	0.081	-2.107	-0.122	0	-0.061	-0.542	9.74	2.098	0.061	-0.122	-0.244	0.706	9.859	-0.293	0	0.061	-0.061	1506694270
-9.621	-2.3	-0.403	-0.122	0.061	-0.061	3.701	-8.927	0.566	-0.122	0.183	-1.099	3.54	9.761	1.993	0.061	-0.122	-0.793	-9.641	0.043	-2.107	-0.061	-0.061	-0.061	-0.573	9.776	2.076	0	-0.244	-0.183	0.776	9.843	-0.334	0	0.122	-0.061	1506694270
-9.64	-2.339	-0.428	-0.061	0.061	-0.061	3.504	-8.865	0.618	-0.183	0.244	-0.916	3.573	9.725	1.925	-0.061	-0.244	-0.427	-9.627	0.05	-2.11	0	-0.061	-0.061	-0.551	9.783	2.092	0	-0.244	-0.122	0.762	9.81	-0.361	0.061	0	-0.061	1506694270
-9.627	-2.381	-0.416	0	0.061	-0.061	3.377	-8.736	0.699	-0.183	0.244	-0.61	3.573	9.725	1.925	-0.122	-0.305	-0.122	-9.635	0.084	-2.105	0	-0.061	-0.061	-0.479	9.78	2.091	-0.061	-0.244	-0.061	0.739	9.842	-0.316	0	0.061	-0.061	1506694270
-9.628	-2.358	-0.423	0.061	0.061	0	3.304	-8.625	0.745	-0.122	0.244	-0.244	3.429	9.582	1.78	-0.183	-0.244	0.122	-9.666	0.097	-2.072	0.061	-0.061	-0.061	-0.367	9.77	2.089	-0.061	-0.122	0	0.699	9.869	-0.36	0	0	-0.061	1506694270
-9.627	-2.294	-0.438	0.061	0.061	0	3.32	-8.649	0.752	-0.061	0.183	0.122	3.328	9.558	1.736	-0.122	-0.122	0.305	-9.671	0.081	-2.099	0.061	-0.122	-0.061	-0.337	9.743	2.096	-0.061	0	0.061	0.714	9.857	-0.368	0	-0.061	0	1506694270
-9.635	-2.254	-0.47	0.061	0.061	0	3.423	-8.704	0.701	0	0.061	0.366	3.191	9.588	1.718	-0.122	0	0.366	-9.662	0.083	-2.079	0.061	-0.122	-0.061	-0.394	9.732	2.059	-0.061	0.061	0.061	0.764	9.877	-0.34	-0.061	-0.061	0	1506694270
-9.668	-2.239	-0.493	0.061	0	0	3.576	-8.744	0.659	0	0.061	0.488	3.191	9.588	1.718	-0.061	0	0.427	-9.66	0.108	-2.061	0.061	-0.122	-0.061	-0.456	9.746	2.105	-0.061	0.061	0.122	0.806	9.836	-0.366	0	-0.122	0	1506694270
-9.634	-2.177	-0.453	0.061	0.061	0	3.713	-8.747	0.634	0	0.061	0.61	3.001	9.605	1.688	-0.061	0	0.488	-9.661	0.152	-2.028	0.061	-0.122	-0.061	-0.433	9.75	2.089	-0.061	0.061	0.061	0.834	9.862	-0.335	0	-0.061	0	1506694270
-9.668	-2.151	-0.47	0	0	0	3.805	-8.792	0.648	0	0	0.549	3.001	9.605	1.688	0	0.061	0.488	-9.672	0.12	-2.012	0	-0.122	0	-0.433	9.75	2.089	-0.061	0.061	0.061	0.806	9.833	-0.355	-0.061	-0.122	0	1506694270
-9.631	-2.165	-0.505	0	0	0	3.9	-8.814	0.63	0.061	-0.122	0.488	2.845	9.606	1.773	0	0.122	0.427	-9.622	0.118	-1.981	-0.061	-0.122	-0.061	-0.451	9.794	2.092	-0.061	0.122	0	0.867	9.825	-0.37	0	-0.122	0	1506694270
-9.619	-2.164	-0.505	-0.061	0	0	4.016	-8.796	0.669	0	-0.122	0.427	2.789	9.567	1.842	0.061	0.122	0.305	-9.649	0.144	-1.962	-0.061	-0.061	0	-0.467	9.735	2.105	-0.061	0.061	0	0.879	9.831	-0.348	0	-0.061	0	1506694270
-9.616	-2.158	-0.52	-0.122	0	0	4.085	-8.792	0.654	0	-0.061	0.244	2.789	9.567	1.842	0	0.122	0.122	-9.623	0.135	-1.981	-0.061	-0.061	0	-0.414	9.715	2.122	-0.061	0.061	0	0.904	9.813	-0.376	0	0	0	1506694270
-9.63	-2.192	-0.53	-0.122	0	-0.061	4.082	-8.776	0.646	0.061	-0.122	0.061	2.838	9.531	1.827	-0.061	0.061	0	-9.639	0.172	-1.955	-0.122	-0.061	0	-0.413	9.735	2.146	-0.061	0.122	0	0.863	9.802	-0.391	-0.061	0	-0.061	1506694270
-9.628	-2.233	-0.517	-0.122	0	-0.061	4.078	-8.735	0.609	0	-0.183	-0.122	2.838	9.531	1.827	-0.061	0.122	-0.183	-9.658	0.176	-1.95	-0.183	-0.061	0	-0.413	9.735	2.146	-0.061	0.122	0	0.886	9.81	-0.421	0	0.061	-0.061	1506694270
-9.634	-2.226	-0.517	-0.122	0	-0.061	4.049	-8.758	0.586	0	-0.122	-0.183	3.025	9.574	1.811	0	0.122	-0.305	-9.672	0.158	-1.967	-0.183	-0.061	0	-0.471	9.739	2.139	-0.061	0.122	0	0.836	9.831	-0.406	0	0.061	-0.061	1506694270
-9.656	-2.229	-0.504	-0.122	-0.061	-0.061	3.972	-8.766	0.592	-0.061	-0.122	-0.244	3.103	9.573	1.766	-0.061	0.122	-0.305	-9.68	0.139	-1.96	-0.183	-0.061	0	-0.513	9.734	2.133	-0.122	0.061	-0.061	0.819	9.829	-0.398	0	0.061	-0.061	1506694270
-9.634	-2.268	-0.482	-0.122	-0.061	-0.061	3.887	-8.782	0.59	-0.061	-0.122	-0.244	3.187	9.595	1.737	-0.061	0.061	-0.244	-9.683	0.116	-1.977	-0.122	-0.061	0	-0.517	9.757	2.139	-0.061	0.061	-0.061	0.853	9.845	-0.36	0	0.061	-0.061	1506694270
-9.633	-2.263	-0.475	-0.061	-0.061	0	3.834	-8.79	0.615	-0.061	-0.061	-0.244	3.187	9.595	1.737	-0.061	0.061	-0.244	-9.677	0.141	-1.969	-0.122	-0.061	0	-0.526	9.735	2.141	-0.061	0	-0.061	0.806	9.837	-0.374	0	0.061	-0.061	1506694271
-9.633	-2.255	-0.468	-0.061	0	-0.061	3.758	-8.784	0.645	-0.061	-0.061	-0.183	3.187	9.521	1.741	0	0.061	-0.122	-9.664	0.133	-1.964	-0.122	-0.061	0	-0.523	9.692	2.132	-0.061	0	-0.061	0.805	9.849	-0.325	0	0	0	1506694271
-9.625	-2.263	-0.47	-0.061	0	-0.061	3.717	-8.784	0.677	-0.061	-0.061	-0.122	3.167	9.508	1.742	0	0	0	-9.646	0.12	-1.942	-0.061	-0.061	0	-0.516	9.664	2.132	-0.061	0	0	0.798	9.835	-0.334	0	0	0	1506694271
-9.637	-2.257	-0.463	0	0	0	3.719	-8.751	0.7	-0.061	-0.061	0	3.167	9.508	1.742	0	0	0	-9.648	0.142	-1.957	0	-0.061	0	-0.5	9.662	2.152	-0.061	0	0	0.767	9.837	-0.339	0	0	0	1506694271
-9.634	-2.194	-0.465	0	0	0	3.749	-8.759	0.706	-0.061	-0.061	0.061	3.091	9.526	1.732	0	-0.061	0.061	-9.644	0.159	-1.95	0	0	0	-0.487	9.695	2.162	0	0	0	0.839	9.847	-0.294	-0.061	0	0	1506694271
-9.652	-2.169	-0.481	0	0	0	3.799	-8.765	0.689	0	-0.061	0.061	3.046	9.531	1.772	0	-0.061	0.122	-9.639	0.172	-1.945	0	0	0	-0.507	9.692	2.176	0	0	0	0.834	9.826	-0.31	-0.061	0	0	1506694271
-9.634	-2.17	-0.477	-0.061	-0.061	0	3.863	-8.771	0.636	0	-0.061	0.061	3.046	9.531	1.772	0	0	0.122	-9.627	0.203	-1.942	0	0.061	0	-0.526	9.682	2.166	0	0	0	0.824	9.829	-0.342	-0.061	-0.061	0	1506694271
-9.63	-2.168	-0.486	-0.061	-0.061	0	3.925	-8.758	0.592	0	-0.061	0	2.944	9.562	1.806	0	-0.061	0.122	-9.656	0.212	-1.963	0	0.061	0	-0.475	9.703	2.183	0	-0.061	0	0.874	9.844	-0.328	-0.061	-0.061	0	1506694271
-9.639	-2.181	-0.493	-0.061	-0.061	0	3.937	-8.774	0.546	0	-0.122	-0.061	2.95	9.548	1.829	0	-0.122	0.061	-9.654	0.248	-1.992	-0.061	0.061	0	-0.434	9.726	2.199	0	-0.061	0	0.901	9.83	-0.34	0	0	0	1506694271
-9.619	-2.188	-0.499	-0.061	-0.061	0	3.968	-8.756	0.506	0	-0.122	-0.061	2.95	9.548	1.829	0	-0.061	0	-9.646	0.234	-1.989	-0.061	0.061	0	-0.44	9.72	2.189	0	0	0	0.869	9.819	-0.323	0	0	0	1506694271
-9.631	-2.174	-0.498	-0.061	-0.061	0	3.96	-8.752	0.53	-0.061	-0.061	-0.061	3.004	9.58	1.884	0.061	0	-0.061	-9.644	0.221	-2.005	-0.061	0.061	-0.061	-0.484	9.723	2.165	0	-0.061	0	0.886	9.825	-0.337	-0.061	0	0	1506694271
-9.6	-2.18	-0.482	-0.061	0	-0.061	3.926	-8.76	0.567	-0.061	-0.061	-0.122	3.074	9.573	1.896	0	-0.061	-0.061	-9.637	0.227	-2.038	-0.061	0.061	-0.061	-0.462	9.722	2.181	0	-0.061	0	0.865	9.814	-0.351	0	0	0	1506694271
-9.613	-2.139	-0.496	-0.061	0	-0.061	3.876	-8.76	0.638	-0.061	-0.122	-0.122	3.074	9.573	1.896	-0.061	-0.061	-0.061	-9.658	0.201	-2.072	-0.061	0.122	-0.061	-0.415	9.739	2.158	0	-0.061	0	0.841	9.819	-0.385	0	0	-0.061	1506694271
-9.734	-2.127	-0.617	-0.061	-0.122	-0.122	3.856	-8.787	0.626	0	-0.122	-0.061	3.141	9.52	1.861	-0.061	-0.061	-0.061	-9.618	0.203	-2.132	-0.061	-0.061	-0.061	-0.334	9.745	2.176	0	0	0	0.807	9.786	-0.42	0.061	0	-0.061	1506694271
-9.677	-2.181	-0.506	0	-0.244	-0.061	3.864	-8.783	0.674	-0.061	-0.061	-0.061	3.168	9.418	1.826	0	0	-0.122	-9.605	0.202	-2.155	-0.122	0.061	-0.061	-0.305	9.656	2.095	0	0	-0.061	0.791	9.822	-0.421	0.122	-0.061	-0.122	1506694271
-9.662	-2.198	-0.456	-0.061	-0.183	0	3.826	-8.717	0.697	0	-0.061	-0.061	3.168	9.418	1.826	0	0.061	-0.122	-9.721	0.026	-2.217	-0.122	0.061	-0.061	-0.305	9.656	2.095	0	0	-0.061	0.821	9.881	-0.414	0.061	-0.061	-0.183	1506694271
-9.682	-2.164	-0.647	0.122	-0.183	-0.122	3.755	-8.736	0.69	0	-0.122	0	3.28	9.622	1.65	0	0.122	-0.183	-9.744	-0.032	-2.268	-0.061	0	0	-0.091	9.934	1.958	0.061	0.183	0	0.768	9.838	-0.419	0.061	-0.061	-0.183	1506694271
-9.567	-2.104	-0.758	0.122	-0.183	-0.183	3.747	-8.79	0.635	-0.061	-0.244	0.061	3.363	9.592	1.613	0	0.061	-0.305	-9.688	-0.099	-2.396	-0.061	-0.061	0.061	-0.138	9.922	1.885	0.061	0.122	-0.061	0.822	9.883	-0.501	0	-0.244	-0.244	1506694271
-9.525	-2.029	-0.897	0	-0.061	-0.305	3.802	-8.727	0.674	-0.183	-0.122	0.061	3.363	9.592	1.613	0.061	0.061	-0.244	-9.677	-0.28	-2.458	-0.061	-0.183	-0.061	-0.103	9.778	1.768	0.061	0.122	-0.061	0.995	9.798	-0.573	0.061	-0.122	-0.244	1506694271
-9.606	-2.036	-0.969	0.122	-0.061	-0.305	3.758	-8.537	0.788	-0.305	-0.061	0.122	3.372	9.501	1.599	0.061	0.122	-0.183	-9.648	-0.23	-2.463	-0.122	-0.305	-0.061	-0.103	9.778	1.768	-0.061	-0.061	-0.183	0.889	9.756	-0.684	-0.061	-0.122	-0.305	1506694271
-9.658	-1.925	-1.023	0.122	-0.061	-0.305	3.67	-8.442	0.871	-0.305	-0.122	0.244	3.195	9.42	1.424	0.061	0	-0.244	-9.649	-0.418	-2.467	-0.183	-0.366	0	0.212	9.804	1.535	0	0.122	-0.366	1.031	9.753	-0.693	-0.183	-0.061	-0.366	1506694271
-9.732	-1.744	-1.126	0	-0.244	-0.305	3.732	-8.54	0.918	-0.427	-0.122	0.305	3.195	9.42	1.424	0.061	0	-0.488	-9.705	-0.518	-2.487	-0.183	-0.488	-0.061	0.233	9.97	1.48	0	0.183	-0.366	1.166	9.768	-0.648	-0.244	-0.061	-0.305	1506694271
-9.616	-1.743	-1.126	-0.244	-0.183	-0.244	3.764	-8.766	0.971	-0.488	-0.183	0.244	3.389	9.611	1.261	0.122	0.122	-0.732	-9.753	-0.54	-2.515	-0.183	-0.488	0	0.071	10.012	1.486	-0.122	0.244	-0.549	1.26	9.808	-0.666	-0.427	-0.244	-0.305	1506694271
-9.367	-1.944	-1.102	-0.61	-0.427	-0.122	3.756	-8.948	1.077	-0.549	-0.244	0.183	3.397	9.617	1.366	0.183	0	-0.732	-9.691	-0.498	-2.481	-0.183	-0.671	0	-0.022	9.886	1.546	-0.305	0.061	-0.793	1.628	9.795	-0.459	-0.549	-0.366	-0.244	1506694271
-9.042	-2.357	-0.549	-0.793	-0.549	0.549	3.731	-8.954	1.226	-0.549	-0.183	0.183	3.397	9.617	1.366	0.183	-0.183	-0.549	-9.625	-0.416	-2.382	-0.122	-0.854	0	-0.172	9.611	1.688	-0.244	-0.061	-0.977	2.213	9.81	0.556	-1.221	0.671	0.244	1506694271
-9.639	-2.511	0.025	-0.671	-0.854	1.16	3.731	-8.954	1.226	-0.549	-0.183	0.183	3.058	9.392	1.73	0.122	-0.427	-0.305	-9.557	-0.318	-2.198	-0.061	-1.16	0.061	-0.306	9.377	1.913	-0.244	0.061	-1.16	3.375	9.828	1.513	-2.258	1.648	1.221	1506694272
-10.002	-1.833	0.851	-0.427	-1.77	0.854	3.653	-8.764	1.339	-0.488	-0.061	0.183	2.869	9.502	1.818	-0.061	-0.61	-0.183	-9.688	0.033	-2.064	0.122	-1.465	0.183	-0.593	9.469	2.436	0	0.305	-1.099	3.993	10.374	2.182	-3.113	2.258	2.441	1506694272
-10.926	-0.94	1.365	-0.488	-0.732	0.549	3.364	-8.458	1.176	-0.183	-0.183	0.488	2.869	9.502	1.818	-0.061	-0.732	-0.183	-9.543	0.623	-1.934	0.244	-1.343	0.366	-0.898	9.636	3.061	0	0.305	-1.099	5.041	11.884	3.242	-4.395	2.563	3.845	1506694272
-11.37	-0.434	1.591	-0.61	-1.831	-0.305	3.298	-8.478	0.895	0.061	-0.122	1.038	2.823	9.79	2.19	0.183	-0.61	-0.183	-9.898	1.257	-2.067	0.183	-1.038	0.427	-0.999	9.938	3.54	0.244	0.427	-1.099	4.207	13.09	2.929	-5.31	2.38	4.822	1506694272
-10.346	-0.644	1.457	-0.549	-1.221	-0.671	3.34	-8.764	0.458	0.061	-0.122	1.038	2.728	10.174	2.645	0.671	0	-0.244	-10.121	1.57	-2.328	-0.122	-0.488	0.366	-0.756	10.336	3.613	0.183	0.061	-1.16	-0.042	11.062	1.627	-3.174	-2.625	4.15	1506694272
-9.063	-0.365	1.787	-0.061	-0.732	-0.366	3.34	-8.764	0.458	0.061	-0.122	1.038	2.728	10.174	2.645	0.977	0.732	-0.549	-9.705	1.237	-2.76	-0.122	-0.916	0.122	-0.72	9.83	3.442	0.183	-0.427	-1.221	0.385	9.254	0.706	-1.648	-2.869	2.93	1506694272
-8.091	0.087	1.822	-0.549	-0.305	-0.427	3.553	-9.575	-0.136	0.671	-0.61	2.319	2.236	8.727	3.412	0.916	0.854	-0.793	-9.003	1.061	-2.597	0.183	-0.61	0	-0.683	8.758	3.261	0.061	-0.61	-1.221	3.091	7.756	2.059	-0.671	-0.977	1.587	1506694272
-8.235	0.251	1.741	-0.61	0.366	-0.427	3.913	-9.951	-0.769	0.793	-1.282	2.136	2.134	8.193	3.488	0.732	0.244	-0.793	-8.723	1.257	-2.226	0.244	-0.732	-0.061	-0.614	8.027	3.161	0	-0.671	-1.16	3.185	6.083	1.197	0.549	0.732	0.732	1506694272
-8.588	0.033	1.992	-0.854	0.488	-0.732	4.77	-8.211	-0.541	-0.488	-0.793	1.16	2.134	8.193	3.488	0.305	-0.549	-0.732	-8.788	1.647	-2.038	0.244	-0.793	-0.244	-0.523	8.083	3.33	0.244	-0.61	-0.977	3.252	5.456	1.853	1.831	3.418	-0.183	1506694272
-9.239	-0.695	1.818	-0.671	1.221	-0.854	4.861	-7.925	-0.165	-0.549	0.916	1.465	2.381	8.739	3.059	-0.061	-1.099	-0.854	-8.969	2.113	-2.043	-0.122	-0.549	-0.305	-0.37	8.876	3.676	0.488	-0.244	-0.793	2.193	6.158	3.202	2.258	4.883	-0.793	1506694272
-10.618	-1.339	1.41	-0.732	0.488	-0.61	4.384	-8.287	0.016	-0.183	0.854	1.709	2.908	9.42	3.011	0.061	-1.465	-1.16	-9.278	2.268	-2.139	-0.549	-0.427	-0.549	-0.505	9.605	3.805	0.305	-0.122	-0.671	1.699	7.191	4.081	2.197	2.686	-1.16	1506694272
-10.719	-1.058	2.195	-0.61	0.244	-0.244	4.368	-9.222	0.002	0.305	-0.366	1.465	2.908	9.42	3.011	0.366	-1.16	-1.404	-9.513	1.751	-2.062	-0.671	-0.549	-0.793	-1.073	9.587	3.64	0.122	-0.305	-0.488	3.78	8.902	5.757	1.221	-1.221	-1.465	1506694272
-11.22	-1.383	2.266	-1.526	0.366	-0.427	4.646	-9.674	-0.276	0.61	-1.343	0.671	3.334	9.682	3.058	0.488	-0.305	-1.16	-9.399	1.255	-1.647	-0.671	-0.488	-1.099	-1.847	9.606	3.429	0.122	-0.305	-0.488	6.692	10.812	8.309	-0.732	-0.244	-0.122	1506694272
-11.372	-3.346	1.72	-0.183	-0.061	0.366	4.96	-9.644	-0.318	0.366	-1.282	-0.244	3.082	11.204	2.452	0.366	-0.122	-0.488	-10.883	1.024	-1.433	-0.61	0.244	-0.854	-2.536	10.452	3.023	0	-0.61	-0.061	4.657	8.874	5.319	0.854	-0.366	0.916	1506694272
-11.725	-3.341	1.64	0.916	0.366	1.099	5	-10.525	-0.189	0.183	-0.732	-0.671	3.082	11.204	2.452	-0.061	-0.732	0	-11.037	0.453	-0.526	0.122	0.549	-0.549	-2.812	11.387	3.006	0.61	-0.366	0.366	2.049	9.17	2.665	1.282	-0.671	-0.793	1506694272
-8.872	-1.659	2.123	0.732	0.061	0.183	4.576	-11.324	0.044	0.366	-0.793	-1.404	3.512	12.171	1.272	-0.244	-1.587	0.366	-11.517	0.193	-0.301	0.305	-1.099	-0.427	-3.287	11.788	2.673	0.427	0.183	0.732	7.803	12.623	4.383	-0.366	-1.648	0.793	1506694272
-9.851	-3.469	-0.624	0.977	1.831	-1.282	4.063	-11.173	0.368	0.366	-0.793	-1.404	3.75	11.732	1.181	0	-1.038	0.854	-10.69	-0.195	0.092	0.244	0.732	-0.366	-3.359	11.172	2.279	-0.061	-0.244	0.732	0.641	8.324	2.665	0.671	-0.488	-1.038	1506694272
-8.585	-3.616	-1.576	1.648	0	-0.61	4.417	-10.582	0.701	0.427	-0.061	-2.197	3.75	11.732	1.181	0.244	0.977	1.587	-10.546	0.22	0.112	-0.549	0.793	0.061	-2.707	10.167	1.791	-0.183	-0.305	0.549	0.913	9.153	0.403	2.014	-2.075	-1.465	1506694272
-8.375	-3.996	-1.398	0.61	2.075	-0.183	3.917	-10.154	0.628	0.488	1.221	-2.93	2.448	9.886	1.168	0.122	1.526	2.014	-9.851	-0.883	0.415	-0.671	0.793	-0.183	-1.841	9.478	1.079	-0.549	0.122	0.549	2.773	10.076	-0.639	1.77	-1.404	-1.465	1506694272
-8.88	-3.734	-1.516	0.854	1.892	0.183	2.924	-9.449	0.514	0.427	0.549	-4.211	2.169	9.733	0.86	-0.305	1.099	1.953	-10.262	-1.677	0.343	-0.366	-0.366	-0.305	-1.754	9.461	0.477	-0.671	1.038	0.977	2.265	9.356	-0.559	1.831	-0.488	-1.709	1506694272
-9.213	-3.031	-1.726	0.854	1.587	0.183	2.361	-9.441	0.453	0.244	-0.366	-4.761	2.169	9.733	0.86	-0.916	0.854	1.343	-10.055	-1.802	0.388	0.061	0.061	0.061	-1.927	9.752	0.39	-0.671	1.038	0.977	1.127	9.54	-0.544	1.709	-1.404	-1.77	1506694272
-9.605	-2.096	-1.981	0.61	0.488	-0.061	2.244	-9.51	0.547	-0.061	0.244	-4.395	2.235	10.062	0.238	-1.404	0.549	0.732	-9.635	-1.391	-0.035	0.061	-0.671	0.305	-2.189	9.673	0.732	-0.427	1.404	1.404	1.182	9.521	-1	2.014	-2.93	-1.892	1506694272
-8.843	-2.177	-1.375	0.671	0.122	-0.305	1.952	-9.026	0.687	-0.427	1.16	-3.479	2.851	9.132	-0.598	-1.465	-0.122	0.793	-8.896	-1.483	-0.19	-0.122	-0.61	0.244	-2.273	9.281	0.785	-0.305	0.854	0.977	2.353	9.867	-0.878	1.77	-2.014	-1.892	1506694272
-8.678	-2.388	-1.236	1.099	0.793	-0.488	1.523	-7.941	1.032	-0.793	1.526	-2.319	2.851	9.132	-0.598	-0.854	-0.671	1.221	-8.428	-1.725	-0.191	0.122	-0.488	0.305	-2.023	8.881	0.683	-0.854	0.366	0.977	1.899	9.722	-0.705	1.587	-1.892	-2.014	1506694272
-8.821	-2.366	-1.749	1.282	0.488	-0.427	1.14	-6.897	1.364	-1.038	1.282	-1.038	3.4	8.686	-0.401	-0.183	0.305	1.343	-8.178	-1.724	-0.273	0.305	-0.061	0.305	-1.57	8.671	0.628	-0.854	0.366	0.977	1.999	9.508	-0.591	1.648	-1.892	-1.892	1506694272
-9.062	-2.242	-1.955	1.404	0.061	-0.427	1.047	-6.376	1.742	-1.038	1.282	-1.038	2.972	8.458	-0.244	-0.122	1.526	1.282	-8.324	-1.681	-0.586	0.549	0	0.305	-1.244	8.597	0.671	-0.61	-0.122	0.793	1.845	9.41	-0.641	1.404	-1.831	-1.831	1506694273
-9.05	-1.95	-1.723	1.526	-0.122	-0.488	1.258	-6.531	1.938	-0.732	-0.061	1.404	2.972	8.458	-0.244	-0.183	1.038	1.221	-8.382	-1.57	-0.824	0.732	0.061	0.427	-0.981	8.716	0.636	-0.61	-0.122	0.793	1.438	9.426	-0.573	0.977	-1.953	-1.648	1506694273
-9.365	-1.827	-1.806	1.526	-0.305	-0.549	1.603	-6.734	2.012	-0.732	-0.061	1.404	2.659	8.513	-0.135	-0.366	-0.244	1.099	-8.626	-1.717	-0.945	1.038	0.427	0.427	-0.822	9.134	0.583	-0.427	-0.488	0.488	1.258	9.384	-0.723	0.61	-2.075	-1.648	1506694273
-9.546	-1.45	-2.299	0.977	-0.244	-0.244	2.107	-7.015	2.117	-0.366	-0.977	3.418	2.725	9.287	0.288	-0.488	-0.916	0.732	-9.268	-1.481	-1.105	1.16	0.305	0.488	-0.652	9.726	0.705	-0.305	-1.465	-0.244	1.415	9.546	-0.982	0.366	-2.197	-1.587	1506694273
-10.45	-1.684	-2.037	0.854	-0.977	0.671	2.789	-7.856	2.227	-0.488	-0.854	4.456	2.725	9.287	0.288	-0.61	-1.16	0.122	-9.461	-1.062	-1.214	0.977	0.427	0.671	-0.599	10.332	1.15	-0.366	-1.77	-0.793	1.754	9.688	-1.314	-0.061	-2.441	-1.343	1506694273
-11.212	-2.382	-1.345	-1.16	-1.526	1.282	3.427	-9.137	2.196	-0.244	-0.854	4.883	2.808	11.037	1.279	-0.61	-1.099	-0.488	-10.651	-1.463	-0.969	1.221	1.831	0.488	-1.105	11.295	1.902	-0.488	-1.953	-0.977	2.486	10.06	-0.691	-0.732	-1.892	-1.16	1506694273
-12.1	-3.384	-1.611	-1.099	-0.854	1.221	4.112	-10.515	1.889	0	-1.038	4.456	2.833	12.702	1.708	-0.61	-1.16	-1.282	-12.758	0.37	-1.087	1.831	0.916	0.488	-1.413	12.651	3.211	0.061	-2.441	-1.221	3.359	11.033	-0.225	-1.404	-1.648	-0.549	1506694273
-10.908	-4.764	0.038	0.366	-1.404	1.282	4.882	-13.17	1.346	0.549	-1.282	3.601	2.833	12.702	1.708	-0.671	-1.221	-2.075	-12.318	1.914	-0.945	1.282	0.061	1.282	-1.602	12.207	4.088	0.183	-1.343	-1.587	4.487	12.572	0.83	-3.906	0.061	1.038	1506694273
-9.421	-5.424	1.987	-0.732	-0.183	2.014	5.65	-14.261	0.346	1.221	-1.831	1.831	2.998	12.11	2.412	-0.244	-1.282	-2.319	-11.517	1.052	0.276	0.793	0.183	0.488	-2.507	10.346	4.061	0.183	-1.343	-1.587	4.56	12.568	1.804	-4.639	2.197	2.808	1506694273
-11.135	-3.756	1.17	-0.488	-0.61	0.916	5.65	-14.261	0.346	1.221	-1.831	1.831	3.315	10.611	3.39	0.305	0	-1.953	-11.381	2.102	0.335	1.038	-0.793	0.427	-2.744	9.483	4.037	-0.916	-0.977	-1.221	2.195	11.84	0.164	-3.052	3.113	4.395	1506694273
-9.813	-2.749	0.141	-0.732	-2.93	-0.183	6.102	-11.043	-0.154	0.183	1.953	-1.953	3.315	10.611	3.39	-0.061	1.099	-1.343	-10.624	2.626	0.336	0.305	-0.366	0.366	-2.821	9.132	3.941	-0.549	-0.61	-0.916	-1.349	13.141	-0.398	-2.441	1.343	4.333	1506694273
-7.6	-3.543	1.225	-0.732	-1.587	0	4.484	-10.88	-0.652	0.793	1.709	-3.113	2.294	9.148	2.958	-1.099	-0.305	-0.732	-9.409	2.231	0.227	0.244	-0.793	0	-2.701	8.253	3.7	-0.305	-1.038	-0.61	-2.4	12.01	-0.517	-1.892	-1.526	4.395	1506694273
-7.434	-2.887	1.666	-0.61	0.305	-0.122	3.305	-10.046	-1.001	1.282	-0.061	-4.028	2.547	8.175	2.623	-1.465	-1.77	-0.183	-8.721	2.381	0.19	0.122	-0.671	0	-2.188	7.541	3.649	-0.183	-0.977	-0.366	-2.127	10.216	0.073	-1.77	-2.136	3.479	1506694273
-8.227	-2.078	1.202	-0.671	-0.61	0.061	2.804	-8.955	-1.327	1.16	-1.099	-4.578	2.547	8.175	2.623	-1.404	-1.465	0.305	-8.618	2.312	0.08	0	-0.793	-0.061	-2.188	7.541	3.649	-0.183	-0.977	-0.366	-0.822	8.637	0.526	-0.366	-0.427	2.991	1506694273
-7.961	-1.579	1.355	-0.854	-0.366	-0.122	2.616	-8.577	-1.495	0.854	-1.038	-4.639	2.56	7.829	2.262	-1.221	-0.732	0.488	-8.335	2.306	0.079	-0.122	-0.305	-0.244	-1.671	7.64	3.924	-0.305	0.183	-0.305	0.986	7.801	0.166	1.526	2.747	2.136	1506694273
-7.909	-1.406	1.455	-1.282	-0.061	-0.549	2.4	-8.482	-1.616	0.61	-0.427	-4.272	2.452	7.882	2.125	-0.793	-0.183	0.488	-8.203	2.348	-0.038	-0.366	-0.122	-0.305	-2.182	7.564	4.066	-0.305	0.183	-0.305	0.455	8.055	0.678	0.427	7.507	0.793	1506694273
-8.553	-2.214	1.366	-1.282	0.305	-0.244	2.022	-8.302	-1.639	0.427	-0.122	-3.662	2.344	7.896	2.14	-0.305	0.122	0.671	-8.107	2.342	-0.065	-0.488	0.366	-0.305	-2.146	7.416	4.185	-0.183	0.122	-0.183	-0.304	7.12	0.13	1.648	6.653	0.488	1506694273
-9.461	-2.868	1.548	-0.61	0.793	0	1.883	-7.868	-1.426	0	-0.061	-2.808	2.126	7.86	2.166	0.061	0.305	0.916	-9.278	2.222	-0.706	-0.61	-0.305	-0.671	-2.009	8.026	4.298	0.305	0.061	-0.122	-0.054	7.501	1.113	2.869	1.709	-0.183	1506694273
-9.768	-2.194	1.9	0.732	0.793	0.61	1.664	-7.982	-1.211	-0.244	-0.244	-1.709	1.834	8.177	2.248	0.305	0.061	0.671	-9.207	1.727	-0.678	-0.793	0.488	-0.732	-2.218	8.558	4.116	0.61	0.244	0.244	1.556	9.646	4.805	0.305	1.221	-1.587	1506694273
-9.705	0.182	2.698	-0.244	1.221	1.038	1.692	-8.431	-1.09	-0.122	-0.488	-0.183	1.804	8.593	2.379	0.488	-0.244	0.061	-9.061	1.043	-0.691	-0.427	0.427	-1.038	-2.524	8.527	3.834	0.61	0.244	0.244	4.418	11.173	5.12	-0.488	-0.427	0.916	1506694273
-10.227	-0.776	1.048	-1.648	0.854	-0.488	2.184	-8.175	-0.961	-0.366	-0.427	1.526	2.237	9.101	2.458	0.61	-0.488	-0.061	-8.667	1.184	-0.5	-0.183	1.221	-0.916	-2.486	8.746	3.63	0.732	-0.427	0.61	3.287	8.038	2.224	0.305	-4.578	1.16	1506694273
-12.391	-5.118	-0.639	0.244	-0.732	0	2.864	-7.77	-0.602	-1.038	-0.244	2.93	2.377	10.111	2.261	0.61	-0.671	-0.122	-9.985	1.083	-0.463	-0.183	1.77	-0.793	-2.105	9.835	3.278	0.916	-0.732	0.61	2.171	7.699	0.16	1.465	-0.305	-2.502	1506694273
-8.4	-3.72	2.105	0.549	-0.427	0.854	4.084	-8.22	0.346	-1.648	0.977	4.15	2.377	10.111	2.261	0.61	-0.854	-0.427	-12.091	0.116	-1.153	-1.099	0.366	-1.038	-1.633	11.536	2.638	0.916	-0.732	0.61	6.733	13.852	3.634	0.305	5.188	-0.305	1506694273
-9.416	-2.262	-0.504	-0.916	3.296	0.061	4.578	-9.74	1.105	-1.282	1.587	4.578	2.878	11.539	2.102	0.488	-1.038	-1.221	-10.745	-0.294	0.091	-0.427	1.343	-0.488	-1.59	11.995	2.723	0.854	1.343	0.427	-2.113	10.073	2.633	-1.221	-0.793	-0.366	1506694273
-10.933	-2.598	-3.25	-0.183	-1.221	-0.183	4.358	-10.951	1.274	-0.366	-0.244	3.662	4.808	11.334	2.296	0.671	0	-1.465	-10.825	-0.095	-0.34	-1.099	-0.305	0.061	-2.232	11.33	2.229	-0.061	1.465	0.427	1.366	9.071	-1.299	1.892	-3.601	-0.244	1506694273
-9.522	-3.104	-1.278	-1.221	-0.244	0.366	5.078	-10.661	2.089	-0.366	-0.244	3.662	4.808	11.334	2.296	0.916	1.892	-0.854	-10.131	-1.04	-0.39	-1.465	0.793	-0.061	-2.601	10.389	1.455	-0.061	1.465	0.427	3.082	9.983	-1.105	1.038	-0.183	-0.427	1506694274
-9.264	-3.43	-1.171	-0.305	0.671	0.122	5.474	-9.743	2.637	-0.061	-0.244	-0.427	4.54	10.993	2.567	0.549	2.502	0.122	-10.32	-1.729	-0.618	-1.404	0.488	-0.488	-2.29	10.16	1.085	-0.793	0.671	0.488	2.655	10.06	-0.708	0.793	1.038	-0.977	1506694274
-9.513	-2.64	-1.448	0.244	0.061	-0.061	4.381	-9.836	2.229	0.671	-0.671	-1.648	3.737	10.878	2.403	-0.61	1.465	0.732	-9.999	-1.415	-0.878	-1.099	0.61	0	-1.966	9.884	1.095	-0.61	0.671	0.732	0.164	9.787	-1.067	1.221	-0.671	-1.16	1506694274
-9.203	-1.963	-1.279	-0.122	0.061	-0.244	3.657	-9.825	2.108	1.404	-1.831	-2.014	3.348	10.324	2.015	-1.648	0.183	0.854	-9.503	-1.713	-1.318	-0.854	-0.061	0.061	-1.987	9.283	1.133	-0.61	0.671	0.732	0.903	9.848	-0.957	1.282	-2.197	-1.16	1506694274
-9.018	-2.117	-1.348	0.061	-0.122	-0.305	3.704	-8.835	2.042	1.404	-2.258	-1.892	3.38	9.562	1.401	-2.014	-0.732	1.221	-9.034	-1.937	-1.174	-0.427	0.244	-0.122	-1.809	9.012	1.309	-0.61	-0.244	1.16	2.552	9.715	-0.767	1.099	-0.427	-1.16	1506694274
-9.398	-2.053	-1.264	0.427	0	-0.244	4.054	-7.565	2.048	0.916	-1.77	-1.404	3.912	9.019	0.773	-1.892	-1.16	1.648	-9.158	-1.711	-1.345	-0.244	-0.366	0	-1.529	9.076	1.485	-0.854	-0.122	0.977	2.486	9.454	-0.542	1.038	0.061	-1.16	1506694274
-9.349	-2.025	-1.119	0.61	-0.122	-0.488	4.411	-7.049	1.872	0.732	-1.404	-0.977	3.912	9.019	0.773	-1.465	-1.16	2.075	-9.079	-1.863	-1.389	-0.061	-0.183	0.122	-1.529	9.076	1.485	-0.854	-0.122	0.977	2.717	9.341	-0.495	1.038	0.549	-0.977	1506694274
-9.829	-1.75	-0.858	0.793	-0.366	-0.488	4.908	-7.069	1.583	0.732	-1.465	-1.038	4.319	9.042	0.768	-1.221	-0.366	2.258	-8.904	-2.089	-1.414	0.244	0.061	0.061	-1.119	9.479	1.31	-0.793	-0.183	1.099	1.977	9.658	-0.02	0.488	0.549	-0.916	1506694274
-9.775	-1.286	-0.903	0.793	-0.244	-0.488	5.404	-7.339	1.238	0.549	-1.831	-1.465	4.492	9.112	0.913	-1.221	0.122	2.197	-9.314	-1.772	-1.487	0.488	0.183	0.244	-0.901	9.695	1.566	-0.793	-0.183	1.099	0.802	9.763	-0.065	0.122	-1.038	-0.793	1506694274
-9.421	-1.275	-1.087	0.977	-0.183	-0.366	6.289	-7.465	1.386	0.122	-1.587	-1.892	4.583	9.043	1.291	-1.16	-0.427	2.136	-9.318	-1.255	-1.759	0.427	0.366	0.488	-0.376	9.824	2.027	-0.671	-0.732	1.343	1.492	9.738	-0.607	0.427	-1.16	-1.099	1506694274
-9.641	-1.255	-1.318	0.916	0.183	0	6.531	-7.537	1.55	-0.061	-1.16	-2.38	5.102	8.937	1.878	-1.16	-1.465	2.319	-9.178	-1.062	-1.98	0.549	1.038	0.61	0.188	9.844	2.262	-0.427	-0.549	0.977	2.128	9.391	-1.067	0.427	-0.732	-1.343	1506694274
-9.373	-0.943	-1.353	1.16	-0.305	0.061	6.875	-7.544	1.717	-0.061	-1.221	-2.869	6.724	8.503	3.248	-1.16	-1.526	2.625	-8.838	-0.733	-2.255	0.305	0.977	0.488	0.355	9.599	2.442	-0.977	-0.61	0.61	2.25	9.478	-0.603	0.061	-0.61	-1.343	1506694274
-9.123	-1.166	-1.264	0.549	0	0.305	7.415	-7.645	1.832	0	-1.038	-3.479	6.724	8.503	3.248	-1.282	-0.183	3.052	-8.592	-1.138	-2.212	0.427	1.648	0.488	0.096	9.378	2.321	-0.977	-0.61	0.61	1.506	9.703	-0.653	-0.183	-1.831	-1.404	1506694274
-9.278	-2.577	-0.142	-1.404	0.488	1.343	7.921	-7.465	1.772	0.122	-1.587	-4.333	7.033	8.54	4.152	-1.526	0.549	3.357	-9.755	-1.342	-1.946	1.038	1.648	0.305	0.096	9.378	2.321	-1.587	-1.282	0.732	1.983	9.567	-0.92	-0.488	-3.052	-1.465	1506694274
-11.593	-4.113	-0.732	-1.709	3.845	1.587	9.235	-7.479	1.357	-0.061	-1.526	-5.005	8.977	10.67	5.239	-2.197	0.061	3.662	-13	0.819	-3.283	0.793	-0.488	0	0.422	11.641	5.003	-1.038	-3.357	1.16	3.484	9.451	-0.311	-0.671	-2.197	-0.671	1506694274
-13.703	-4.077	-2.366	1.77	-3.723	0.427	11.178	-8.885	0.303	-0.122	-0.854	-5.005	8.977	10.67	5.239	-2.93	-1.343	4.272	-10.908	2.334	-1.735	0.122	2.014	0.977	0.346	10.564	6.197	-1.038	-3.357	1.16	3.438	11.125	1.189	-1.709	-0.732	1.831	1506694274
-8.653	-4.015	1.895	0.61	-1.709	1.16	13.358	-10.137	-0.909	-0.183	0.366	-6.165	10.543	9.455	6.343	-2.319	-0.183	5.798	-10.896	-0.05	-1.725	0.427	-1.038	-0.305	-0.239	9.787	5.522	-1.404	-1.099	0.61	2.936	13.721	2.351	-3.967	0.244	2.258	1506694274
-9.374	-2.649	1.987	-0.671	0.61	0.977	13.896	-8.93	-1.202	-1.038	1.404	-8.118	10.81	8.933	6.413	-2.258	1.831	7.019	-9.954	0.26	-1.089	0.793	0.366	-0.366	0.074	9.488	5.613	-4.028	-2.136	1.77	0.641	12.144	1.942	-3.662	0.488	2.686	1506694274
-9.958	-1.893	0.261	0.671	-1.099	0	14.516	-8.347	-1.695	-1.892	2.747	-9.277	9.945	8.74	6.611	-3.052	2.563	7.385	-9.729	1.453	-1.748	0.854	0.183	0.305	1.28	9.197	6.15	-4.517	-3.479	2.747	-2.056	10.511	0.284	-2.441	-0.793	2.869	1506694274
-9.015	-1.834	0.746	0.244	-1.221	0.061	14.003	-7.308	-1.731	-2.625	2.869	-10.498	8.409	7.504	6.564	-3.784	0.549	7.507	-9.499	1.647	-2.249	0.427	0.854	0.549	2.707	8.285	6.694	-4.333	-3.54	2.93	-1.242	10.127	0.462	-1.465	-1.404	2.319	1506694274
-8.911	-1.562	1.235	-0.061	-0.122	0.244	12.927	-5.602	-1.855	-2.93	1.648	-11.108	8.096	5.539	6.383	-3.784	0.427	7.141	-9.385	1.717	-2.437	-0.061	0.122	0.183	3.7	7.395	7.086	-4.028	-3.601	3.479	0.116	9.914	0.362	-0.854	0.061	1.648	1506694274
-9.356	-1.256	1.105	0	-0.61	0.305	11.707	-3.547	-1.501	-3.052	4.395	-10.742	7.61	3.499	5.754	-3.418	1.953	6.348	-9.067	1.646	-2.442	0	-0.122	0.183	4.126	6.182	7.065	-5.493	-1.77	4.028	0.563	8.775	0.447	-0.183	2.136	0.977	1506694274
-8.948	-1.262	1.355	-0.366	-0.122	0.122	8.76	-1.842	-1.682	-2.808	5.31	-9.521	6.589	1.709	4.723	-2.991	2.197	5.371	-9.054	1.552	-2.286	-0.122	-0.122	0.244	4.413	5.373	6.83	-4.944	-1.282	3.906	0.646	8.588	0.831	0.977	2.991	0.427	1506694274
-9.344	-1.505	1.03	-0.61	-0.183	0.061	6.301	-0.124	-0.819	-2.93	4.211	-7.751	6.186	0.428	3.643	-2.441	2.319	4.517	-9.054	1.552	-2.286	-0.122	-0.122	0.244	4.413	5.373	6.83	-4.944	-1.282	3.906	0.246	8.593	1.177	1.404	2.502	0.061	1506694274
-9.613	-1.726	0.982	-0.488	-0.366	0.122	4.985	0.902	-0.578	-2.869	3.784	-5.432	5.711	-0.536	2.555	-1.831	1.77	4.089	-9.359	1.48	-2.476	-0.122	-0.183	0.183	4.821	3.371	6.866	-3.845	-0.488	3.662	1.154	9.18	2.143	1.099	1.221	-0.183	1506694274
-9.466	-1.754	1.345	-0.183	0.366	0.061	4.405	1.613	0.12	-3.052	3.235	-3.845	5.742	-1.538	1.993	-0.793	2.319	4.089	-9.588	1.614	-2.561	-0.244	-0.061	0	5.042	2.687	6.929	-2.93	0.549	3.174	2.025	9.725	3.04	0.488	0.244	0.061	1506694275
-9.429	-1.254	1.226	-0.183	0.488	0.061	3.911	2.198	1.193	-2.686	2.014	-2.563	4.18	-3.033	2.87	0.305	2.258	3.845	-9.642	1.669	-2.619	-0.366	-0.244	-0.183	5.24	2.028	7.212	-1.77	1.282	2.625	1.578	9.721	2.036	0.488	-0.427	0.183	1506694275
-9.202	-1.169	1.386	-0.244	0.61	-0.183	3.895	2.918	2.335	-2.441	1.404	-1.404	4.18	-3.033	2.87	1.465	1.709	3.418	-9.333	1.602	-2.521	-0.305	-0.122	-0.244	5.058	1.576	7.404	-1.77	1.282	2.625	1.519	9.545	1.438	0.488	0	-0.061	1506694275
-9.304	-1.603	1.418	-0.61	1.343	-0.488	4.558	3.49	3.445	-2.319	1.038	-0.549	3.703	-3.229	3.992	2.38	0.916	2.991	-8.94	1.625	-2.437	-0.427	-0.061	-0.183	4.911	1.308	7.555	-1.343	0.854	2.747	0.622	9.048	0.945	0.916	0.122	-0.671	1506694275
-10.636	-2.366	0.525	-0.916	1.282	-0.366	5.144	4.085	4.305	-2.136	1.038	0.122	4.009	-2.59	6.029	2.563	0.793	2.747	-9.463	1.658	-2.495	-0.732	0.244	0	4.969	1.142	7.843	-0.793	0.671	2.625	-0.689	8.957	0.764	1.648	-0.305	-1.282	1506694275
-10.66	-1.987	-0.181	0.366	-1.282	-0.427	5.375	4.316	5.06	-1.831	0.732	0.671	4.009	-2.59	6.029	2.075	0.488	2.686	-10.326	1.181	-2.463	-0.977	0.916	0.061	4.969	1.142	7.843	-0.793	0.671	2.625	-0.171	10.149	1.109	1.77	-1.099	-1.221	1506694275
-9.028	-1.711	0.944	0.122	0.183	-0.366	5.623	4.246	5.509	-1.465	0.244	0.916	3.698	-2.535	6.821	1.831	-0.244	2.38	-9.674	0.413	-2.719	-0.61	-0.366	-0.244	5.008	1.432	8.471	-0.305	0.488	2.563	3.559	11.697	1.969	0.671	-0.671	-0.854	1506694275
-9.496	-1.682	0.14	-0.732	0.977	-0.183	5.897	4.186	6.389	-1.282	0.061	1.221	3.973	-2.658	7.022	1.953	-0.244	1.587	-9.247	0.273	-2.419	-0.427	0.366	-0.061	5.164	1.619	8.727	-0.305	0.488	2.563	2.329	9.747	1.373	0.916	1.282	-0.488	1506694275
-9.926	-1.444	-1.044	-0.061	-0.488	-0.488	5.987	4.096	6.779	-0.916	0	1.587	4.469	-2.487	7.084	2.441	0.427	0.977	-9.611	0.482	-2.58	-0.549	0.366	0.183	5.164	1.619	8.727	-0.732	0.977	2.319	0.617	9.445	0.002	1.343	-0.61	-0.61	1506694275
-9.576	-1.65	-0.475	-0.366	0	-0.122	5.966	3.72	6.944	-0.549	0	2.136	4.399	-2.146	6.852	2.563	0.793	0.549	-9.615	0.156	-2.786	-0.488	0.183	0.061	4.772	0.94	8.492	-1.038	1.831	1.465	2.098	10.068	0.697	0.916	-0.061	-0.61	1506694275
-9.764	-1.671	-0.458	-0.549	0.366	0.061	6.029	3.387	6.833	-0.366	-0.366	2.197	4.229	-2.034	7.191	2.808	0.732	0.366	-9.455	0.066	-2.803	-0.366	0.122	0	4.563	0.595	8.313	-1.16	1.221	1.221	2.53	9.733	0.231	0.671	0.671	-0.305	1506694275
-9.796	-1.578	-0.7	-0.305	0	-0.122	6.187	3.376	6.62	-0.549	-0.061	2.136	4.439	-1.651	7.687	2.808	0.671	0.305	-9.592	0.126	-2.888	-0.305	0.122	0.061	4.563	0.595	8.313	-1.16	1.221	1.221	2.048	9.673	-0.124	0.61	0.732	-0.122	1506694275
-9.772	-1.519	-0.733	-0.549	0.183	-0.061	6.72	3.045	6.589	-0.488	0.183	1.953	3.667	-1.081	8.469	1.892	0.793	0.244	-9.455	-0.016	-2.975	-0.183	0.122	0	4.037	-0.196	8.175	-0.732	0.671	0.549	1.446	9.989	-0.002	0.305	0.122	-0.061	1506694275
-9.79	-1.617	-0.712	-0.427	-0.061	-0.061	7.102	2.46	7.238	-0.061	0.427	1.587	2.985	-0.964	9.331	1.038	0.977	-0.244	-9.438	-0.031	-2.982	-0.061	0.122	-0.061	4.004	-0.406	8.25	-0.732	0.671	0.549	1.822	9.755	-0.359	0.305	0.305	0	1506694275
-9.761	-1.635	-0.672	-0.366	0.122	-0.061	6.6	2.363	7.327	0.366	0	1.16	3.088	-1.266	8.576	0.732	0.183	-0.183	-9.349	0.139	-3.001	-0.122	-0.061	-0.244	4.004	-0.406	8.25	-0.488	0.122	0.305	1.75	9.796	-0.385	0.122	0.366	0	1506694275
-9.789	-1.68	-0.737	-0.427	0.122	-0.122	6.429	2.684	6.552	0.122	0.122	1.16	3.851	-1.611	8.091	0.793	0.244	0.183	-9.307	0.304	-2.963	-0.122	0.061	-0.183	4.327	-0.818	8.341	-0.244	-0.305	0.244	1.629	9.796	-0.489	0.122	0.244	0.061	1506694275
-9.755	-1.773	-0.669	-0.183	0	-0.061	6.545	2.698	6.322	-0.122	-0.061	0.732	3.875	-1.782	8.52	0.427	0	0.549	-9.387	0.262	-3.006	-0.122	-0.061	-0.244	4.496	-0.794	8.54	-0.244	-0.305	0.244	1.492	9.848	-0.523	0	0.183	-0.061	1506694275
-9.723	-1.705	-0.522	-0.244	0	0	6.632	2.357	6.875	0.122	-0.549	0.244	3.71	-1.873	8.903	0.244	-0.061	0.61	-9.377	0.293	-2.934	-0.183	-0.061	-0.305	4.773	-0.629	8.751	-0.061	-0.549	0.244	1.573	9.808	-0.492	0	0.183	-0.061	1506694275
-9.788	-1.638	-0.44	-0.244	-0.061	0	7.184	2.42	6.9	0.366	-0.488	-0.366	3.553	-1.97	9.05	-0.061	0	0.366	-9.375	0.244	-2.92	-0.244	-0.061	-0.122	4.803	-0.49	8.903	0.122	-0.366	0.244	1.543	9.775	-0.425	-0.061	0.061	0	1506694275
-9.8	-1.719	-0.459	-0.183	-0.061	-0.061	7.345	2.665	6.875	0.305	-0.549	-0.732	4.572	-1.857	8.961	-0.122	0.244	0.183	-9.385	0.217	-2.948	-0.244	-0.061	-0.183	4.792	-0.467	8.922	0.061	-0.122	0.305	1.511	9.789	-0.323	-0.061	0	-0.061	1506694275
-9.807	-1.797	-0.433	-0.061	-0.061	0	7.425	2.882	6.952	0.488	-0.549	-0.732	4.572	-1.857	8.961	-0.427	0.427	0.427	-9.406	0.167	-2.972	-0.183	-0.061	-0.122	4.669	-0.502	8.762	0.061	-0.122	0.305	1.555	9.829	-0.244	-0.061	0.061	-0.061	1506694275
-9.778	-1.763	-0.428	-0.061	-0.122	0	7.655	2.932	7.093	0.488	-0.549	-0.732	4.473	-1.587	9.58	-1.038	0.488	0.732	-9.393	0.103	-2.974	-0.122	-0.061	-0.061	4.477	-0.518	8.52	0.061	-0.793	0.244	1.427	9.855	-0.244	-0.183	-0.061	0	1506694275
-9.74	-1.757	-0.432	0.061	-0.061	-0.061	8.217	2.973	7.008	0.793	-0.305	-1.892	4.071	-1.181	9.445	-1.831	0.366	1.099	-9.445	0.049	-2.997	-0.122	0	-0.061	4.477	-0.518	8.52	0.061	-0.793	0.244	1.278	9.836	-0.272	-0.122	-0.183	-0.061	1506694275
-9.678	-1.647	-0.366	0.183	-0.122	0	8.415	3.12	6.557	0.916	-0.549	-3.296	4.071	-1.181	9.445	-2.502	0.366	1.221	-9.391	-0.038	-2.967	0	0.122	0	4.366	-0.445	8.475	0.061	-1.404	0	1.372	9.85	-0.201	-0.183	-0.183	-0.061	1506694275
-9.741	-1.469	-0.325	0.122	-0.122	0.061	8.008	3.626	5.856	0.916	-0.671	-4.517	3.728	-1.3	8.671	-2.808	0.061	1.282	-9.302	-0.05	-2.924	0.061	0.183	0.061	4.331	-0.33	8.075	0.122	-1.709	-0.183	1.664	9.756	-0.132	-0.244	-0.183	0.061	1506694275
-9.881	-1.369	-0.358	0.122	-0.122	0.061	6.618	4.309	4.997	0.61	-1.16	-5.31	3.001	-1.482	6.775	-2.991	0	1.587	-9.313	-0.006	-2.902	0.122	0.427	0.183	4.331	-0.33	8.075	0	-2.136	-0.549	1.769	9.709	-0.061	-0.244	-0.122	0.061	1506694276
-9.924	-1.396	-0.249	0.244	-0.305	0.122	5.511	4.764	3.892	0.244	-1.587	-5.737	3.001	-1.482	6.775	-3.174	-0.244	1.77	-9.247	0.095	-2.913	0.305	0.61	0.244	4.335	-0.251	7.453	-0.061	-2.625	-0.977	1.707	9.8	-0.002	-0.305	-0.122	0.061	1506694276
-9.905	-1.372	-0.071	0.244	-0.488	0.061	4.502	4.989	3.364	-0.366	-2.197	-5.432	2.458	-2.336	6.131	-2.93	-0.183	1.343	-9.275	0.103	-2.994	0.488	0.977	0.305	4.918	-0.004	7.283	-0.061	-3.601	-1.77	1.648	9.874	0.069	-0.366	-0.244	0.061	1506694276
-9.723	-1.369	0.026	0.183	-0.427	0.122	3.825	4.925	3.454	-0.854	-2.197	-4.456	2.409	-2.976	5.607	-2.563	-0.732	1.099	-9.294	0.402	-3.208	0.549	1.526	0.305	4.918	-0.004	7.283	-0.061	-3.601	-1.77	1.492	9.9	0.14	-0.366	-0.366	0	1506694276
-9.694	-1.446	0.062	0.366	-0.549	0.244	3.881	4.686	4.242	-1.282	-2.563	-3.296	2.982	-3.423	5.419	-2.319	-0.793	1.16	-9.028	0.788	-3.461	0.305	1.648	0.183	6.247	0.457	6.803	-0.427	-3.601	-2.625	1.595	9.781	0.218	-0.366	-0.488	0	1506694276
-9.64	-1.419	0.191	0.427	-0.366	0.366	4.744	4.484	4.694	-0.916	-2.563	-2.075	3.437	-4.218	5.121	-1.648	-0.671	1.343	-8.963	0.888	-3.979	0.061	1.587	0.061	6.575	0.706	6.51	-1.16	-3.296	-3.296	1.869	9.694	0.263	-0.305	-0.305	0.061	1506694276
-9.789	-1.071	0.318	0.366	-0.366	0.488	5.82	4.663	4.579	-0.854	-1.892	-1.282	3.22	-5.038	5.231	-1.099	-0.61	1.099	-8.595	1.168	-4.055	0	1.465	0	7.791	0.776	6.131	-2.38	-3.357	-3.479	1.725	9.715	0.449	-0.427	-0.427	0.122	1506694276
-9.92	-0.784	0.481	0.244	-0.549	0.549	6.222	5.507	5.286	-0.732	-1.953	-0.549	2.512	-6.138	5.304	-0.61	-0.793	0.671	-8.537	1.048	-4.217	-0.244	1.282	0.061	8.443	0.555	5.813	-3.906	-3.113	-3.662	1.662	9.735	0.505	-0.488	-0.793	0.122	1506694276
-9.764	-0.836	0.593	0.305	-0.427	0.549	6.495	6.38	6.056	-0.549	-1.831	0.061	1.805	-6.8	6.007	0.061	-0.549	0.61	-8.083	1.159	-4.435	-0.122	0.977	-0.061	8.915	0.816	5.661	-2.563	-0.183	-3.113	1.87	9.768	0.595	-0.488	-0.732	0.061	1506694276
-9.774	-1.073	0.465	0.244	-0.427	0.732	6.242	7.037	5.694	0.061	-2.808	0.183	1.05	-6.754	6.673	0.244	-2.502	-0.427	-8.421	1.12	-4.673	-0.427	0.916	0	8.915	0.816	5.661	-2.563	-0.183	-3.113	2.03	9.743	0.569	-0.366	-0.549	0.061	1506694276
-9.906	-1.182	0.051	0.244	-0.549	0.793	6.608	7.684	4.718	-0.122	-1.709	0.488	1.048	-6.851	6.711	0.366	-1.099	-1.709	-8.509	0.726	-4.845	-0.183	0.61	0	8.961	0.707	5.838	-1.587	0.793	-2.625	1.757	9.771	0.617	-0.549	-0.671	0.061	1506694276
-9.629	-1.366	0.036	0.366	-0.549	0.793	5.291	7.842	5.096	-0.244	-1.709	0.916	0.877	-6.767	6.773	0.732	-2.869	-2.319	-8.774	0.351	-4.928	-0.061	0.488	-0.183	8.729	1.343	6.047	-0.549	2.136	-2.136	1.593	9.94	0.484	-0.61	-0.854	0.061	1506694276
-9.405	-1.684	-0.024	0.244	-0.122	0.549	4.832	7.324	5.978	0.427	-1.709	1.587	3.454	-6.196	6.633	1.038	-1.343	-2.747	-8.909	0.065	-5.255	0	-0.122	-0.122	7.973	1.955	6.453	-0.061	3.357	-1.892	1.542	9.801	0.17	-0.671	-0.977	0.061	1506694276
-9.463	-2.231	-0.279	0.916	0	0.427	4.547	7.6	4.748	0.854	-2.991	2.136	3.967	-5.568	6.694	0.916	-0.671	-3.479	-9.368	-0.278	-5.576	0.427	0.305	0.122	7.657	2.267	7.041	0.183	3.357	-1.648	1.909	9.661	0.096	-0.671	-0.366	0.183	1506694276
-9.572	-2.233	0.103	1.16	0.244	0.549	6.348	7.346	4.1	0.122	-1.343	2.502	4.005	-4.755	7.368	0.305	-0.732	-4.028	-9.421	-0.886	-5.864	0.916	-1.16	0.305	6.868	2.793	7.302	0.854	4.028	-1.709	1.562	9.857	0.362	-0.977	-0.061	0.488	1506694276
-9.83	-2.235	0.084	1.282	0.061	0.061	5.587	7.869	4.587	-0.549	-2.197	1.77	4.888	-3.936	7.15	0.183	-0.061	-4.639	-9.476	-1.083	-5.613	1.892	-0.854	0.488	5.508	3.22	7.443	1.282	4.456	-2.014	0.726	9.961	0.217	-1.221	-0.732	0.732	1506694276
-9.152	-2.923	0.091	2.38	0.488	-0.061	5.596	8.132	4.104	-0.427	-3.357	1.831	5.23	-3.006	6.572	-0.671	-2.502	-5.371	-9.918	-0.991	-5.538	2.014	-1.587	0.61	4.393	3.601	7.592	1.404	4.028	-2.502	0.413	10.136	0.1	-1.099	-0.916	0.793	1506694276
-9.007	-2.915	0.473	2.991	0.916	0.244	7.098	7.124	4.207	-0.854	-1.526	2.136	6.084	-2.187	6.358	-1.099	-2.258	-5.432	-9.17	-1.145	-5.502	2.93	-1.648	1.16	4.073	4.176	7.674	2.441	2.686	-2.38	0.809	10.057	0.9	-1.526	-0.854	1.16	1506694276
-10.221	-1.663	0.161	2.93	1.709	-0.122	6.17	6.468	3.261	-0.977	-4.028	1.953	7.321	-1.31	5.54	-1.648	-1.526	-5.432	-9.44	-0.595	-5.343	3.601	-1.953	1.404	3.835	4.493	7.949	2.136	2.014	-3.296	0.687	10.007	1.463	-2.014	-0.854	1.709	1506694276
-11.346	-0.547	-0.157	2.991	-0.854	-0.854	7.581	5.844	1.934	-1.587	-3.723	2.38	7.556	-0.484	5.774	-2.014	-2.502	-5.249	-9.336	0.193	-5.426	3.784	-2.991	1.465	3.381	4.662	8.333	2.258	1.526	-3.784	0.028	10.558	1.183	-2.197	-1.831	1.709	1506694276
-10.848	-0.083	0.144	2.869	-0.244	-1.526	8.975	5.511	1.232	-2.075	-1.465	2.258	8.903	0.288	5.593	-2.502	-1.77	-4.944	-9.079	0.898	-4.752	4.089	-2.625	1.587	2.684	5.329	8.57	2.258	1.404	-4.15	-0.007	10.879	0.987	-2.319	-3.113	1.282	1506694276
-9.807	-0.305	0.24	3.662	0.793	-1.648	9.204	5.63	0.093	-2.625	-3.662	1.831	9.281	0.529	5.511	-3.113	-2.869	-4.639	-8.75	0.991	-4.051	3.845	-2.563	1.343	1.956	5.9	8.509	1.648	0.977	-4.639	0.463	10.599	1.081	-2.38	-3.784	0.671	1506694276
-9.8	-0.392	-0.056	4.517	1.465	-1.343	10.903	5.402	-0.196	-2.869	-1.221	1.77	10.526	0.945	5.395	-3.784	-1.953	-4.211	-8.369	0.968	-3.551	3.906	-1.038	1.221	1.956	5.9	8.509	1.892	0.122	-4.578	0.492	9.615	0.969	-1.831	-5.493	-0.061	1506694276
-10.375	-0.541	-0.398	4.333	0.305	-1.709	10.692	4.993	-0.701	-3.235	-2.38	1.282	11.064	0.816	5.038	-4.028	-1.16	-3.662	-8.739	0.891	-3.533	4.028	-1.282	1.038	1.461	6.721	7.819	0.977	-1.038	-4.578	0.952	8.904	0.874	-1.465	-7.263	-1.343	1506694276
-10.195	-1.317	-0.183	4.761	0.671	-1.831	11.386	4.524	-0.773	-3.845	-0.916	1.038	10.594	0.614	4.589	-4.272	-0.732	-3.357	-8.697	0.706	-3.342	4.272	-0.977	0.916	1.488	6.783	7.429	0.488	-1.831	-4.639	1.769	9.298	0.347	-1.282	-6.836	-2.747	1506694276
-9.622	-2.056	-0.169	4.944	0.793	-1.77	10.555	4.181	-0.609	-4.333	-0.854	0.854	10.264	0.541	3.726	-4.272	-1.038	-3.235	-9.02	0.657	-3.229	4.578	-1.038	0.854	1.424	7.071	7.197	0.061	-2.441	-4.578	1.525	10.066	-0.203	-0.977	-5.005	-3.479	1506694277
-9.262	-2.601	-0.166	4.883	1.587	-1.648	9.771	4.095	-0.427	-4.578	-1.404	0.916	9.942	0.603	3.058	-4.333	-0.977	-3.174	-9.098	0.72	-3.134	4.822	-1.099	0.977	1.224	7.08	7.044	-0.061	-2.563	-4.517	0.993	10.612	0.063	-0.793	-3.723	-3.784	1506694277
-9.644	-2.961	-0.461	5.066	1.343	-1.587	9.418	3.919	-0.462	-4.7	-0.122	1.099	9.65	0.841	2.674	-4.7	-0.488	-3.052	-9.259	0.888	-2.97	5.127	-1.099	1.038	0.949	7.058	7.013	0.305	-2.563	-4.517	0.394	11.135	0.412	-1.099	-4.333	-4.15	1506694277
-9.678	-3.663	-0.505	5.188	0.977	-1.648	8.551	3.24	-0.945	-4.883	-1.526	0.977	9.182	1.237	2.353	-4.822	-1.16	-3.235	-9.53	1.127	-2.972	5.127	-1.221	0.916	0.524	7.086	6.97	0.671	-2.563	-4.517	0.079	11.766	0.592	-1.282	-6.042	-4.272	1506694277
-9.381	-3.937	-0.306	5.554	1.648	-1.343	9.296	2.967	-1.229	-4.944	-1.526	0.977	9.05	1.823	2.029	-5.066	-1.587	-3.174	-9.717	1.353	-2.835	5.127	-1.16	0.793	0.2	7.358	6.766	1.038	-2.808	-4.578	-0.051	11.764	0.583	-1.587	-7.507	-3.845	1506694277
-9.345	-3.309	-0.219	5.676	1.892	-1.221	9.458	2.766	-1.343	-4.883	-0.366	0.916	9.241	2.232	1.95	-5.249	-1.587	-3.174	-9.763	1.296	-2.645	5.493	-1.465	0.854	-0.181	7.456	6.632	1.221	-2.808	-4.761	0.603	10.997	0.282	-1.953	-8.606	-2.808	1506694277
-9.171	-2.407	-0.061	5.432	1.892	-1.099	9.038	2.704	-1.75	-4.944	-1.404	0.854	8.926	2.426	1.836	-5.432	-2.014	-3.54	-9.537	1.409	-2.498	5.859	-1.77	0.793	-0.322	7.62	6.605	1.404	-3.235	-4.761	1.599	10.453	-0.668	-2.258	-7.568	-1.709	1506694277
-8.689	-1.875	0.537	4.822	1.831	-0.732	9.619	2.492	-1.901	-5.249	-0.549	0.977	9.292	2.789	1.532	-5.554	-2.625	-3.418	-8.943	2.003	-2.14	5.981	-1.892	0.671	-0.529	7.671	6.509	1.465	-3.601	-4.639	2.769	9.329	-0.025	-1.953	-6.104	-1.099	1506694277
-8.262	-1.304	0.694	3.967	1.77	-0.61	9.642	2.373	-1.708	-5.432	0.61	1.16	9.814	2.885	1.55	-5.554	-1.709	-3.052	-8.457	2.455	-1.841	5.798	-1.831	0.854	-0.529	7.671	6.509	1.526	-3.662	-4.639	3.991	7.911	1.397	-0.732	-5.249	-0.305	1506694277
-8.129	-1.363	1.014	3.357	1.648	-0.244	9.423	2.082	-1.799	-5.676	-0.488	1.099	9.573	2.781	1.427	-5.615	-1.343	-2.869	-7.832	2.866	-1.433	5.737	-1.404	0.732	-0.299	7.394	6.118	1.587	-3.845	-4.333	4.182	7.193	1.731	-0.366	-4.395	0.427	1506694277
-9.424	-2.14	0.805	2.808	2.258	0.488	9.365	1.587	-1.7	-5.859	-0.244	1.16	9.331	2.658	1.017	-5.432	-0.977	-2.808	-7.882	3.683	-1.17	4.944	-0.488	0.549	-0.244	7.136	6.292	1.77	-4.089	-4.333	2.883	7.285	2.643	-0.366	-4.272	0.244	1506694277
-11.622	-3.847	-1.108	3.174	0.122	0.244	9.562	1.217	-1.699	-5.798	1.404	1.465	9.008	2.213	0.815	-4.822	-1.099	-2.686	-9.874	3.376	-1.187	3.174	1.404	0.671	-0.244	7.136	6.292	1.831	-3.967	-3.845	2.644	7.626	3.744	-0.061	-5.188	0.671	1506694277
-10.045	-5.115	0.7	5.676	0.977	1.221	9.318	0.402	-2.019	-5.432	0.916	1.526	8.988	2.042	0.849	-4.578	-1.953	-2.869	-10.367	1.159	-1.586	3.174	1.404	0.671	-0.397	8.038	6.044	1.831	-4.089	-3.662	2.311	11.513	2.954	1.587	-3.662	-0.305	1506694277
-9.137	-3.425	0.55	4.211	1.282	1.221	10.19	-0.699	-1.938	-4.7	0.061	1.465	9.871	2.501	0.622	-4.517	-1.526	-2.93	-9.916	0.514	-1.711	4.7	1.343	0.244	-1.488	9.599	4.719	2.197	-4.028	-2.93	5.456	9.838	5.105	0.122	-2.319	2.136	1506694277
-9.477	-3.103	-1.823	5.249	1.526	0.305	11.135	-1.871	-1.828	-4.15	1.343	1.038	10.701	3.324	0.628	-4.456	-0.61	-2.686	-10.006	0.292	-1.912	4.639	0.671	0.366	-1.488	9.599	4.719	1.404	-4.15	-2.197	-1.27	8.867	1.243	1.648	-6.409	0.916	1506694277
-8.202	-4.581	-1.768	6.287	1.343	0.427	10.543	-2.564	-0.656	-3.662	-0.854	0.366	10.701	4.18	1.086	-4.517	-1.404	-2.136	-9.88	-0.644	-2.073	4.822	0.732	0.244	-2.111	9.46	2.756	1.404	-4.517	-2.136	0.957	9.603	-0.026	1.953	-7.263	0.061	1506694277
-7.525	-5.223	-1.605	6.958	3.906	0.916	11.206	-2.906	0.653	-3.418	-1.343	-0.305	10.846	4.456	1.014	-4.944	-2.136	-1.099	-10.495	-1.367	-2.292	5.249	0.793	0.488	-2.035	10.103	1.952	1.343	-4.944	-2.136	2.048	10.104	0.114	2.014	-4.395	0.061	1506694277
-9.092	-4.023	-3.724	7.385	3.967	0.916	11.128	-2.559	1.292	-3.845	0.244	-0.305	11.318	4.345	0.261	-5.432	-2.014	-0.427	-11.133	-1.224	-2.737	5.92	-0.366	0.671	-1.035	10.775	2.128	1.099	-5.737	-1.77	0.495	10.223	-0.687	1.343	-4.7	0.061	1506694277
-9.714	-3.247	-4.088	7.324	3.174	0.61	10.115	-2.172	1.412	-4.761	-1.404	-0.061	10.97	4.142	-0.383	-5.615	-2.075	-0.183	-11.124	-0.798	-3.003	5.92	-0.366	0.671	-1.035	10.775	2.128	1.221	-5.432	-1.77	0.69	10.222	-2.029	1.404	-5.432	0.061	1506694277
-9.976	-2.839	-3.956	7.08	2.747	0.671	10.962	-2.315	1.681	-5.31	0.061	0.61	10.624	3.803	-0.787	-5.493	-1.648	-0.122	-10.154	-0.731	-2.762	6.287	-1.648	0.732	-0.481	10.758	2.312	1.343	-4.333	-2.014	1.473	10.407	-2.306	1.343	-5.127	-0.122	1506694277
-9.631	-2.169	-3.643	7.019	2.38	0.61	10.891	-2.291	1.962	-5.493	1.221	0.916	10.409	3.313	-0.833	-5.066	-0.732	-0.244	-9.664	-0.668	-2.626	6.226	-1.587	0.488	-0.471	10.362	2.132	0.916	-4.15	-1.892	1.39	10.377	-2.277	1.282	-6.165	-0.305	1506694277
-9.239	-1.487	-3.391	6.592	2.197	0.488	10.587	-1.971	1.621	-5.371	1.343	0.854	9.951	2.909	-0.666	-4.761	-0.793	-0.366	-9.062	-0.617	-2.397	6.042	-0.916	0.427	-0.298	9.762	2.016	0.488	-4.211	-1.648	2.468	9.921	-2.121	1.343	-5.798	-0.488	1506694277
-9.499	-0.787	-3.121	5.737	1.465	0.61	10.424	-1.86	1.541	-5.31	1.953	0.549	9.445	2.54	-0.12	-4.7	-0.732	-0.427	-8.936	-0.037	-2.445	5.981	-1.16	0.427	-0.001	9.159	2.114	0.305	-4.15	-1.587	3.208	9.189	-2.355	1.404	-5.798	-0.427	1506694277
-9.537	-0.195	-2.883	4.578	0.916	0.427	9.453	-1.733	1.44	-5.005	1.465	0	8.961	2.123	0.033	-4.639	-0.732	-0.366	-8.648	0.657	-2.397	5.371	-0.793	0.488	0.595	8.855	2.421	0.366	-4.333	-1.526	3.865	8.939	-1.922	1.404	-5.127	-0.244	1506694277
-9.538	-0.014	-2.455	4.272	1.16	0.183	9.18	-1.476	1.013	-4.7	1.343	-0.305	8.385	1.631	0.212	-4.456	-0.977	-0.488	-8.807	1.012	-2.411	4.883	-0.61	0.549	1.15	8.772	2.792	0.61	-4.15	-1.648	4.149	8.916	-1.318	1.099	-4.15	-0.244	1506694277
-10.079	0.055	-2.287	3.54	0.366	0.061	8.709	-1.381	0.778	-4.395	1.587	-0.366	8.195	1.048	0.616	-4.333	-1.16	-0.671	-8.661	1.056	-2.23	4.028	-0.488	0.366	1.422	8.831	3.065	1.038	-3.54	-1.709	4.051	8.987	-1.495	0.732	-3.357	-0.183	1506694278
-9.865	-0.12	-1.602	3.235	0.122	-0.244	8.382	-1.537	0.636	-4.028	1.343	-0.305	8.382	0.471	0.953	-3.906	-1.282	-0.977	-8.701	0.827	-2.261	3.54	-0.671	0.183	1.519	8.896	3.107	1.038	-3.113	-1.526	3.358	9.319	-1.327	0.549	-3.418	-0.305	1506694278
-9.397	-0.25	-1.276	2.747	0.305	-0.427	8.402	-1.985	0.841	-3.418	0.916	-0.366	9	0.293	1.339	-3.418	-1.282	-1.099	-8.681	0.426	-2.12	3.052	-0.366	0.122	1.304	9.137	2.914	0.793	-2.625	-1.221	2.405	9.598	-1.119	0.183	-3.113	-0.488	1506694278
-9.95	-0.074	-1.59	2.319	0	-0.305	8.882	-2.422	1.061	-2.747	0.854	-0.427	9.708	0.401	1.554	-3.052	-0.916	-0.854	-9.061	0.665	-2.227	2.686	-0.061	0.122	1.253	9.477	3.12	0.366	-2.38	-0.916	1.78	8.954	-1.859	0.305	-3.967	-0.549	1506694278
-10.173	-0.161	-1.309	2.197	0.244	-0.305	9.354	-2.777	1.438	-2.319	0.854	-0.732	9.975	0.554	1.712	-2.808	-0.732	-0.671	-9.536	1.069	-2.609	1.831	0	0.183	1.535	9.899	3.375	0.244	-2.502	-0.793	2.844	9.449	-1.733	0.244	-2.502	-0.977	1506694278
-10.346	-0.816	-1.242	0.732	0.183	-0.122	9.116	-2.927	2.042	-1.892	0.244	-0.977	10.03	0.632	1.715	-2.502	-0.793	-0.61	-10.209	0.629	-2.44	1.221	0.732	0.183	1.666	10.625	3.547	0.427	-2.258	-0.977	2.882	9.767	-1.026	-0.366	-1.526	-1.16	1506694278
-11.56	-1.592	-1.262	-1.16	1.404	0.671	9.123	-2.927	2.266	-1.648	-0.549	-0.916	10.269	0.866	1.544	-1.953	-0.671	-0.916	-12.273	1.811	-2.808	0.916	-0.671	0.061	1.602	11.969	4.462	0.061	-1.831	-1.099	2.885	10.079	-1.207	-0.732	-2.075	-0.916	1506694278
-13.369	-1.834	-1.345	-0.61	0.366	0.183	9.772	-2.994	2.354	-1.465	-0.244	-0.366	10.665	1.879	1.541	-1.282	-0.732	-1.465	-11.148	2.865	-1.877	0.183	0.671	0.366	0.441	12.043	5.636	-0.244	-1.526	-1.831	3.183	11.372	-0.362	-2.136	-1.526	-0.061	1506694278
-10.768	-3.389	-0.018	-0.61	-2.686	0.916	11.087	-3.14	2.009	-1.221	0.061	0.366	11.092	2.897	1.669	-0.427	-0.854	-2.014	-10.902	0.254	-0.267	-1.16	-0.61	-0.183	-2.83	10.436	4.255	0.488	0.061	-2.319	4.276	13.378	1.754	-3.662	-1.099	1.282	1506694278
-9.58	-4.871	1.444	-0.427	0.244	1.831	12.112	-3.33	1.394	-1.16	-0.427	0.305	11.478	3.756	2.753	0.366	0.427	-1.465	-10.7	-0.093	0.033	1.465	-0.061	0	-4.076	8.965	4.1	-1.099	0.366	-1.16	4.62	12.516	2.358	-4.7	-0.305	2.441	1506694278
-11.872	-3.576	0.24	0.732	-1.648	1.282	11.466	-3.106	1.518	-1.16	-0.671	-0.061	10.557	4.723	3.65	-0.122	0.732	-0.427	-10.171	2.29	0.169	0.732	0.061	0.244	-3.254	8.236	4.672	-1.465	-1.892	-0.183	3.328	11.524	0.611	-3.174	1.099	4.517	1506694278
-10.294	-3.109	-0.395	0.61	-3.235	-0.244	10.514	-2.06	1.188	-1.404	0.183	0.122	9.589	4.572	3.116	-0.916	-0.122	0.305	-10.721	1.73	-0.412	0.305	-0.244	-0.244	-2.809	8.392	4.7	0.244	-0.916	-0.427	0.982	13.342	0.294	-2.686	1.648	4.7	1506694278
-8.388	-3.226	0.307	1.038	-1.282	-0.427	9.78	-0.848	0.317	-1.404	1.099	0.61	8.849	3.792	2.828	-1.038	0.305	0.366	-9.634	1.424	-0.5	0.61	-0.183	-0.427	-1.983	8.091	4.56	0.366	-1.16	0.122	-1.08	13.792	0.614	-3.479	-0.854	4.639	1506694278
-7.74	-2.571	0.694	0.61	-1.587	0.122	9.932	-0.642	-0.284	-1.038	0.977	0.732	8.186	3.463	3.171	-1.038	-0.427	0.244	-8.681	1.653	-0.696	0.61	-0.671	-0.549	-1.983	8.091	4.56	0.488	-0.977	0.305	-0.946	11.898	0.658	-4.028	-0.977	4.028	1506694278
-6.693	-1.786	1.346	0.671	-0.732	0.244	9.66	-0.872	-0.244	-0.488	-0.305	0.061	7.635	3.031	3.624	-1.221	-0.244	0.488	-7.863	1.375	-0.587	0.854	-0.61	-0.671	-1.107	6.592	3.949	0.61	-0.977	0.366	-0.306	9.471	0.768	-2.93	-0.854	3.479	1506694278
-6.343	-0.699	1.84	0.183	0.366	0.061	8.996	-0.691	0.245	-0.488	-0.61	-0.244	7.13	2.613	3.59	-1.343	0.122	0.854	-7.802	1.509	-0.748	0.977	0.061	-0.488	-0.849	6.769	4.036	0.244	-0.916	0.488	0.275	6.927	0.224	-1.953	0.549	2.319	1506694278
-6.928	0.439	1.983	-0.488	1.221	-0.183	8.485	-0.419	0.617	-0.854	0.366	-0.244	6.974	2.466	3.34	-1.404	0.366	0.977	-8.012	2.078	-1.101	0.671	0	-0.366	-0.849	6.769	4.036	0.183	-0.671	0.549	-0.413	5.128	-0.087	0.122	0.854	1.465	1506694278
-8.874	-0.333	1.894	-1.648	1.099	0.427	8.114	-0.389	0.846	-0.977	0.793	-0.122	7.259	2.452	2.914	-1.404	0	0.854	-8.012	2.078	-1.101	0.671	0	-0.366	-0.623	7.413	4.418	0.488	-0.427	0.366	-0.891	4.177	0.36	1.587	1.709	0.183	1506694278
-10.167	-1.883	1.235	-1.282	0.305	0.366	8.366	-0.618	0.841	-0.732	1.16	-0.183	7.644	2.278	2.72	-1.221	-0.183	0.732	-8.012	2.078	-1.101	0.671	0	-0.366	-0.465	8.52	5.137	0.793	-0.183	0.244	1.483	4.855	1.732	2.014	4.211	-1.526	1506694278
-10.539	-0.952	2.427	0.549	0.671	1.953	8.823	-1.075	0.836	-0.244	1.282	-0.305	8.085	1.914	3.003	-0.61	-0.061	0.61	-9.012	1.591	-1.709	-0.732	0.793	-0.366	-0.465	8.52	5.137	0.671	-0.122	0.244	9.294	10.574	6.308	-0.916	3.235	0.305	1506694278
-11.084	-0.764	2.194	-2.808	-0.305	0.549	8.943	-1.639	0.857	0.427	0.366	-0.427	8.539	1.704	3.468	0	-0.244	0.549	-8.873	1.219	-1.547	-0.366	2.319	-0.488	-0.718	9.433	4.82	0.183	-0.183	0.488	8.887	10.691	7.184	-2.014	2.563	0.793	1506694278
-13.906	-6.635	-2.355	1.221	-0.854	-1.221	9.609	-2.186	0.785	0.854	0.183	-0.549	9.214	1.891	3.567	0.366	0.061	0.549	-12.675	0.695	-2.585	-1.221	0.854	-0.488	-0.701	11.695	4.173	-0.061	-0.488	0.732	0.124	4.933	0.921	0.244	-7.812	-0.122	1506694278
-9.622	-4.826	0.522	2.686	-2.563	0.916	37.084	23.62	-25.385	0	0.366	-0.183	10.232	2.433	3.129	0.305	0	0	-13.159	-0.223	-2.237	-1.526	0.122	-0.305	-0.701	11.695	4.173	0.122	-1.16	0.671	1.261	13.831	5.934	-2.014	1.526	-0.61	1506694278
-8.524	-3.1	0.483	-0.122	3.601	-0.122	10.519	-3.284	1.708	0.732	-1.465	0.305	11.916	3.402	2.283	0.183	-0.854	-0.549	-11.038	-1.653	-0.227	-1.526	0.122	-0.305	-0.782	12.986	3.779	0.916	0.061	0.549	-2.141	10.1	2.129	-1.221	-0.244	0.427	1506694278
-11.214	-3.686	-3.732	1.16	-0.793	0	10.594	-2.906	2.761	0.61	-0.793	0.305	12.227	3.575	2.086	0.549	0.488	0	-12.891	-1.91	-0.575	-0.122	-2.075	-0.061	-2.037	11.413	2.068	-0.244	1.16	0.549	0.193	7.752	-1.302	3.723	-3.052	-2.014	1506694278
-9.872	-3.057	-1.061	0.183	0.916	0.061	10.728	-2.606	3.141	0	-0.122	0.305	11.324	3.608	2.095	0.793	1.343	0.122	-11.573	-1.266	-0.323	0.183	-0.244	0.671	-2.037	11.413	2.068	-0.977	1.038	1.038	2.117	11.13	-1.61	0.671	0.61	-0.916	1506694279
-9.906	-2.846	-1.371	0.854	1.099	-0.427	11.014	-2.857	2.869	-0.061	0.732	0.183	10.651	3.735	1.541	0.427	0.977	0.061	-10.396	-0.971	-0.861	-0.061	-0.671	0.549	-1.203	10.764	2.015	-0.549	1.038	1.16	-0.145	10.04	-1.058	1.831	-2.869	-2.197	1506694279
-8.933	-2.574	-1.233	1.709	0.549	-0.671	10.301	-3.016	2.626	0.427	-0.122	-0.305	9.85	3.421	1.014	0.244	0.916	-0.122	-9.409	-1.352	-0.951	0.183	-0.549	0.488	-0.894	9.491	1.925	-0.061	1.282	0.793	1.462	10.921	-1.069	2.014	-1.77	-2.808	1506694279
-8.381	-2.129	-1.243	1.709	0.61	-0.854	9.104	-2.469	2.731	0.732	-0.427	-0.671	8.955	2.804	1.207	0.305	0.854	-0.122	-8.821	-1.006	-0.787	0.183	-0.549	0.488	-0.894	9.491	1.925	-0.061	1.099	0.549	1.623	10.073	-0.967	1.892	-2.563	-2.747	1506694279
-8.391	-1.839	-1.662	1.221	0.305	-0.488	7.832	-1.493	2.506	0.549	0	-0.61	8.16	2.244	1.625	0.183	1.099	0	-8.012	-1.129	-0.707	0.427	-0.671	0.549	-0.518	7.732	1.823	-0.305	1.099	0.732	2.188	9.726	-0.426	1.892	-2.869	-2.319	1506694279
-8.057	-1.884	-1.67	1.526	0.305	-0.671	7.511	-1.013	2.406	0.305	0.61	-0.366	7.935	2.031	1.973	0.061	1.282	0.244	-7.831	-1.126	-0.705	0.61	-0.305	0.366	-0.487	7.685	1.839	-0.427	1.099	1.038	2.675	9.065	-0.406	1.709	-2.686	-2.075	1506694279
-8.953	-1.803	-1.656	1.648	0.305	-0.671	7.718	-0.919	2.346	0.305	0.977	-0.366	7.703	1.927	2.257	-0.183	1.465	0.427	-8.057	-1.038	-0.83	0.61	-0.305	0.366	-0.487	7.685	1.839	-0.549	0.854	1.221	3.064	8.879	-0.301	1.343	-2.258	-1.77	1506694279
-9.25	-1.687	-1.202	1.831	0	-0.61	8.046	-0.93	2.34	0.366	0.793	-0.549	7.508	1.891	2.439	-0.305	1.648	0.366	-8.197	-1.364	-1.02	0.671	-0.305	0.305	-0.245	7.907	1.883	-0.61	0.488	1.404	2.503	9.003	-0.01	0.488	-1.709	-1.465	1506694279
-9.66	-0.883	-1.272	1.343	-0.488	-0.61	8.437	-0.919	2.406	0.061	0.183	-0.549	7.953	2.029	2.797	-0.549	2.075	0.244	-8.825	-1.281	-1.25	1.099	0.122	0.061	0.392	9.177	2.049	-0.671	0.183	1.465	1.371	9.323	-0.111	0.122	-2.747	-1.282	1506694279
-9.357	-0.867	-1.512	0.732	-0.244	-0.549	9.172	-1.05	2.842	-0.366	0.488	-0.488	8.156	2.216	3.2	-0.793	1.343	0	-9.013	-0.601	-1.448	1.038	0.122	0.305	0.392	9.177	2.049	-0.671	-0.244	1.404	1.841	9.627	-0.52	-0.183	-2.38	-1.648	1506694279
-9.967	-1.982	-1.069	0.305	-0.61	0.427	9.455	-1.174	3.082	-0.549	0.61	-0.61	8.509	2.438	3.512	-0.854	1.282	-0.183	-9.586	-0.687	-1.327	0.977	1.16	0.61	0.914	9.948	2.972	-0.549	-0.671	1.16	2.255	9.426	-0.712	-0.366	-1.709	-1.587	1506694279
-11.239	-2.768	-0.623	-0.183	-0.366	1.587	9.708	-1.196	3.062	-0.732	0.244	-0.549	8.87	2.682	3.881	-0.916	1.465	-0.305	-12.551	-0.217	-1.658	1.709	0.122	0.183	0.836	11.306	3.679	-0.427	-0.488	0.793	3.65	9.804	-0.051	-0.916	-1.77	-0.977	1506694279
-12.056	-2.931	-1.382	-0.549	0.427	1.404	11.017	-1.802	2.512	-0.916	1.343	0.427	8.99	3.133	4.173	-0.854	1.404	-1.038	-12.551	-0.217	-1.658	1.709	0.122	0.183	0.836	11.306	3.679	-0.061	-0.977	0.854	5.801	11.673	1.168	-2.869	0.244	0.366	1506694279
-11.358	-4.45	0.062	0.122	-1.404	1.404	11.155	-2.531	1.925	-0.793	1.282	0.732	9.173	3.631	4.675	-0.488	1.221	-1.404	-12.551	-0.217	-1.658	1.709	0.122	0.183	1.452	11.289	4.792	0.549	-0.671	0.183	5.839	13.176	2.722	-4.639	2.258	2.258	1506694279
-10.77	-4.566	1.371	0.183	0.61	1.221	10.716	-2.779	1.8	-0.488	0.977	1.038	8.731	3.463	5.57	-0.122	1.221	-1.526	-11.646	2.46	0.366	0.671	-1.099	0.122	0.077	9.982	4.841	0.671	1.16	-0.061	2.354	12.894	1.214	-4.333	1.587	3.296	1506694279
-11.094	-2.783	0.403	-0.427	-0.977	0.122	10.156	-2.911	2.266	-0.732	1.953	1.831	8.215	3.432	6.23	0.549	1.221	-1.831	-10.817	2.315	0.44	0.671	-1.099	0.122	0.077	9.982	4.841	0.244	1.404	0.366	-0.282	13.107	-0.651	-2.686	0.916	3.479	1506694279
-9.262	-2.2	0.213	-0.854	-2.258	-0.366	8.951	-2.986	1.712	-1.099	2.38	2.441	7.659	3.941	5.959	0.977	1.099	-1.831	-9.891	2.088	0.067	0.183	-0.671	-0.122	-0.172	9.587	4.526	0.183	0.977	0.549	-1.25	12.339	-0.148	-1.831	-0.122	3.845	1506694279
-7.488	-2.292	0.958	-0.977	-0.671	-0.122	7.931	-3.045	1.264	-0.854	2.258	2.136	7.047	4.148	5.499	1.099	0.305	-1.648	-8.777	1.977	0.276	-0.305	-0.916	-0.244	-0.014	8.131	3.841	0.244	0.488	0.427	-0.742	10.258	-0.356	-0.793	-1.953	3.479	1506694279
-7.696	-1.957	1.061	-1.038	0.061	-0.122	7.16	-2.39	1.482	-0.854	1.953	2.075	6.827	3.64	5.355	1.587	1.099	-1.343	-8.315	1.694	0.432	-0.305	-0.916	-0.244	-0.014	8.131	3.841	0.122	0.671	0.366	0.362	8.538	0.569	-0.122	-0.183	2.686	1506694279
-8.455	-1.838	0.853	-1.404	-0.977	-0.061	7.049	-2.153	2.168	-0.854	1.77	2.441	6.026	3.21	5.16	2.136	1.648	-1.099	-8.488	1.625	0.382	-0.366	-0.916	-0.427	0.127	7.3	3.717	0.061	0.793	0.671	1.913	7.671	0.468	1.526	2.808	2.319	1506694279
-7.947	-1.833	1.506	-1.16	-0.061	-0.122	7.118	-2.334	2.749	-0.916	1.404	2.38	4.74	3.36	4.511	1.953	0.977	-1.465	-8.634	1.706	0.391	-0.549	-0.916	-0.305	0.949	7.771	3.673	0.183	0.977	0.977	0.961	7.574	0.248	1.953	5.31	1.221	1506694279
-8.731	-1.464	1.233	-1.343	0.488	-0.244	7.547	-3.067	2.643	-0.427	1.099	2.136	4.39	3.993	4.375	1.465	0.732	-1.831	-9.02	2.117	0.221	-0.549	-0.916	-0.305	0.949	7.771	3.673	0.427	1.038	1.099	-0.141	7.399	0.048	2.197	6.042	0.305	1506694279
-9.521	-1.61	0.531	-2.075	0.183	-0.61	7.838	-3.912	2.919	-0.244	0.854	1.953	4.65	4.698	4.255	1.16	0.916	-1.892	-9.186	2.342	0.144	-1.404	-0.977	-0.061	1.245	8.693	3.913	1.16	1.282	0.977	0.115	7.93	1.199	2.625	2.502	-0.366	1506694279
-9.361	-2.868	1.031	-2.197	0	-0.671	7.58	-5.042	3.097	-0.427	0.061	2.319	4.962	5.465	4.552	0.977	0.854	-1.953	-9.451	1.523	0.165	-1.404	-0.977	-0.061	1.125	9.082	3.716	1.465	2.014	0.671	1.363	9.239	3.053	2.625	1.709	-1.526	1506694279
-9.317	-2.972	1.887	-1.16	1.709	0.183	7.556	-6.33	3.668	-0.427	0.061	2.319	4.99	6.172	4.887	1.282	-0.122	-2.136	-9.276	1.065	0.774	-1.404	-1.221	-0.244	1.125	9.082	3.716	1.587	2.747	0.244	3.558	10.808	4.646	0.183	4.883	-0.916	1506694279
-9.97	-2.132	0.97	-1.404	1.526	-0.183	6.562	-6.983	3.768	-0.671	-0.488	3.784	5.339	6.944	4.579	1.77	-0.427	-1.709	-9.784	0.98	0.869	-1.404	-1.221	-0.244	0.331	9.183	3.445	1.404	2.502	0.183	2.948	9.856	2.767	0	-0.061	0.671	1506694280
-11.029	-4.115	-0.895	-1.16	0.122	-1.587	6.562	-6.983	3.768	-0.671	-0.488	3.784	5.929	7.648	4.532	1.892	0.916	-0.977	-10.642	0.718	1.181	-1.587	-1.038	-0.244	-0.322	9.4	3.053	1.465	1.465	0.061	1.829	8.169	-0.981	1.77	-4.395	0.122	1506694280
-9.265	-3.981	-0.611	-0.549	-0.427	-1.099	6.609	-7.866	3.89	-0.916	-0.061	3.601	5.696	8.319	4.35	2.014	0.854	-1.099	-10.517	-0.111	1.625	-1.892	-1.465	-0.183	0.09	10.262	2.774	1.77	1.099	-0.305	2.731	12.383	2.36	0.366	3.174	-0.244	1506694280
-8.24	-4.093	-0.709	-1.038	1.587	-0.977	6.397	-7.977	3.768	-0.854	0.061	2.869	5.731	8.853	4.045	2.38	0.488	-1.16	-10.051	-0.567	2.442	-1.343	-1.526	-0.061	0.708	10.652	1.153	1.465	1.77	-0.671	0.549	10.854	1.475	-0.183	0.854	-0.977	1506694280
-9.709	-4.064	-2.507	-0.122	1.709	-1.099	5.247	-7.525	3.371	-1.038	-0.488	2.686	5.797	8.881	3.827	2.319	0.732	-1.099	-9.75	-0.523	2.723	-1.648	-1.648	0.122	-0.032	9.976	0.651	1.038	2.075	-1.16	-0.342	8.876	-0.731	1.648	-1.343	-0.305	1506694280
-9.633	-3.945	-2.364	-0.549	-0.61	-0.671	4.591	-7.787	3.196	-0.854	-0.366	2.441	5.345	8.514	4.017	2.136	0.61	-1.099	-9.461	-1.543	2.994	-1.526	-1.465	-0.122	-0.032	9.976	0.651	1.404	1.77	-1.099	2.534	10.32	-0.712	1.343	-0.427	-0.549	1506694280
-8.762	-3.845	-1.625	-0.488	1.099	-0.854	4.709	-8.234	3.296	-0.977	-0.61	2.38	5.16	8.492	3.9	2.014	-0.427	-1.16	-9.406	-1.635	3.102	-1.526	-1.465	-0.122	-0.151	10.575	-0.153	1.526	1.343	-0.793	2.468	10.195	-0.607	0.549	1.038	-0.488	1506694280
-9.513	-3.601	-2.271	-0.183	0.183	-1.16	4.654	-8.792	3.162	-1.16	-1.038	2.014	5.477	9.289	3.334	1.831	0.427	-1.16	-9.188	-1.187	3.07	-0.671	-1.343	-0.122	-0.151	10.575	-0.153	1.16	0.671	-0.61	1.331	9.581	-0.676	1.282	-0.427	-0.488	1506694280
-8.933	-3.577	-2.029	-0.488	0.183	-0.977	4.533	-8.731	3.234	-0.854	-0.549	1.648	5.24	9.515	3.293	1.77	0.183	-0.854	-8.739	-1.346	3.363	-0.732	-1.282	-0.061	-0.428	10.525	0	1.16	0.732	-0.977	1.836	10.005	-0.502	0.977	-0.549	-0.732	1506694280
-8.921	-4.005	-2.138	-0.061	0.183	-0.732	4.463	-8.459	3.396	-0.793	-0.244	1.343	5.088	9.272	3.363	1.526	-0.305	-0.305	-8.411	-1.341	3.712	-0.488	-1.099	-0.061	-1.105	9.979	-0.321	1.099	0.61	-1.16	2.31	9.723	-0.635	0.854	0.244	-0.793	1506694280
-8.899	-4.53	-1.951	0.305	0.122	-0.244	4.186	-8.625	3.238	-0.854	-0.427	1.099	5.042	9.161	3.443	1.16	0.366	-0.122	-8.37	-1.608	3.999	-0.488	-1.099	-0.061	-1.105	9.979	-0.321	0.671	0.183	-1.038	2.239	9.51	-0.616	0.793	-0.061	-0.732	1506694280
-9.08	-4.06	-1.762	0.122	0.122	-0.122	3.505	-8.528	2.501	-0.977	-0.244	0.854	4.704	9.05	3.327	0.793	0.854	-0.061	-9.075	-1.499	4	-0.183	-0.671	-0.122	-1.183	9.977	-0.541	0.427	-0.366	-0.671	2.424	9.762	-0.272	0.549	-0.671	-0.427	1506694280
-9.156	-3.61	-1.773	-0.061	0	-0.305	3.695	-8.964	2.443	-0.854	-0.122	0.549	4.45	9.1	3.28	0.549	0.427	-0.122	-8.899	-0.479	3.902	0.244	-0.854	0.122	-0.951	10.258	0.071	0.366	-0.549	-0.61	2.478	9.945	-0.58	0.183	-0.549	-0.061	1506694280
-8.86	-3.766	-1.654	-0.061	-0.122	-0.366	4.168	-9.276	2.446	-0.366	-0.061	0.122	4.429	9.07	3.047	0.427	-0.244	-0.244	-8.708	-0.319	3.953	0.244	-0.854	0.122	-0.951	10.258	0.071	0.427	-0.366	-0.732	2.023	9.586	-0.974	0.366	-0.244	-0.061	1506694280
-8.918	-4.036	-1.372	-0.061	-0.061	-0.244	4.733	-9.087	3.183	0.061	-0.061	-0.183	4.624	8.945	3.518	0	-0.549	-0.122	-8.588	-0.038	4.01	0.122	-0.61	0.061	-1.084	10.039	0.361	0.488	-0.061	-0.793	2.187	9.537	-1.075	0.427	0.61	-0.305	1506694280
-9.062	-4.063	-1.084	-0.183	-0.061	-0.122	4.259	-8.691	2.903	0.122	-0.122	-0.244	4.365	8.76	3.596	0.061	-0.671	-0.122	-8.495	-0.024	4.205	-0.061	-0.427	0	-1.233	9.885	0.331	0.244	-0.488	-0.671	1.75	9.665	-0.537	0.305	0.732	-0.244	1506694280
-8.908	-3.67	-0.872	-0.366	-0.122	0	4.66	-8.553	2.635	0.183	0.305	-0.183	4.486	8.613	3.43	0.183	-0.122	-0.061	-8.551	-0.067	4.206	-0.183	-0.305	0.061	-1.233	9.885	0.331	0	-0.671	-0.61	1.688	9.771	-0.099	0.244	0	-0.122	1506694280
-8.815	-3.255	-0.796	-0.671	0	0	4.116	-8.311	2.578	0.366	0	-0.183	4.693	8.634	3.134	0.305	0.305	-0.183	-8.47	0.256	4.212	-0.122	-0.244	0.183	-1.099	10.051	0.37	-0.122	-0.122	-0.549	2.088	9.691	0.059	0.183	0	0.122	1506694280
-9.307	-3.289	-0.909	-1.16	-0.244	0	3.863	-8.293	2.671	0.366	0	-0.183	4.579	8.658	3.034	0.061	-0.244	-0.183	-8.452	0.658	4.247	-0.549	0	0.488	-1.203	9.819	0.688	-0.122	0.244	-0.488	2.732	9.366	-0.092	0.122	0.366	0.244	1506694280
-9.172	-3.341	-0.76	-1.404	-0.366	-0.061	4.157	-8.534	2.588	0.61	-0.916	-0.122	4.332	8.366	2.913	0.122	-0.305	-0.244	-8.726	0.931	4.167	-0.549	0	0.488	-1.203	9.819	0.688	0	0.427	-0.305	2.619	9.573	-0.061	0.061	0.854	0.305	1506694280
-9.097	-3.084	-0.839	-1.709	0.122	-0.305	4.206	-8.967	2.436	0.671	-1.038	-0.122	4.444	8.418	3.248	0.244	0.305	-0.305	-8.874	1.182	3.984	-1.16	0.427	0.793	-0.946	9.89	0.774	-0.061	0.732	-0.122	1.933	9.701	-0.11	-0.061	0.488	0.183	1506694280
-9.357	-2.787	-1.299	-2.319	-0.061	-0.671	4.23	-9.624	2.34	0.854	-1.831	-0.366	5.096	8.867	3.918	0.244	0.61	0	-9.013	1.282	3.664	-1.831	0.793	1.038	-1.095	10.413	1.327	-0.61	1.16	-0.427	1.324	9.546	-0.042	-0.183	-0.122	-0.061	1506694280
-9.317	-2.684	-1.765	-2.93	-0.244	-1.099	4.176	-10.409	2.216	1.526	-3.113	-1.038	4.76	8.99	3.858	0.366	0.793	0.122	-9.317	1.203	3.201	-1.831	0.793	1.038	-1.095	10.413	1.327	-0.671	0.916	-0.732	1.501	9.627	-0.275	-0.061	-0.366	-0.244	1506694280
-9.47	-3.058	-2.326	-3.479	-0.488	-1.038	4.116	-11.191	2.001	2.563	-4.211	-2.197	5.102	9.155	3.974	0.427	1.404	0.488	-9.599	1.584	2.851	-2.563	0.916	0.977	-0.788	10.442	1.584	-0.732	1.038	-1.038	1.249	9.621	-0.66	0	0.244	-0.427	1506694280
-9.332	-3.129	-2.631	-3.723	-0.732	-0.977	3.86	-11.367	1.729	2.747	-4.517	-3.357	5.532	8.975	3.863	0.549	2.075	0.916	-9.555	1.052	2.559	-4.395	0.427	1.099	-0.5	10.31	1.36	-0.977	1.16	-1.587	2.175	9.562	-1.391	0.61	0.793	-0.549	1506694280
-9.024	-3.256	-2.958	-3.845	-0.916	-0.854	3.558	-10.838	1.25	2.136	-4.517	-3.662	6.016	8.589	3.585	0.854	3.723	1.465	-9.339	0.15	2.546	-4.395	0.427	1.099	-0.5	10.31	1.36	-1.038	1.526	-1.648	3.06	9.577	-1.434	0.854	2.625	-0.793	1506694281
-9.02	-3.153	-2.964	-4.028	-0.916	-0.671	3.078	-9.963	0.492	1.404	-4.456	-3.052	6.369	8.275	3.292	1.343	4.395	2.075	-9.183	-0.292	2.512	-5.005	0.366	0.916	-0.627	10.426	1.046	-1.648	2.075	-1.709	3.165	9.615	-0.938	0.732	3.174	-0.854	1506694281
-9.296	-2.651	-3.083	-4.517	-1.343	-0.671	2.894	-9.006	-0.188	0.977	-3.967	-1.892	6.515	7.916	2.927	1.953	4.028	2.869	-9.239	-0.389	2.393	-5.249	0.488	0.977	-1.451	9.984	0.418	-2.197	2.563	-1.587	3.429	9.717	-0.257	0.488	2.625	-0.427	1506694281
-9.379	-2.54	-3.417	-5.005	-1.526	-0.916	2.887	-8.044	-0.298	1.038	-3.845	-0.122	6.913	7.528	2.431	2.441	4.578	3.296	-9.355	-0.504	2.109	-5.249	0.488	0.977	-1.451	9.984	0.418	-2.38	2.502	-1.099	3.261	9.583	-0.47	0.183	2.747	-0.366	1506694281
-9.271	-2.918	-3.756	-5.188	-2.014	-0.977	3.11	-7.629	-0.861	1.709	-4.395	1.892	6.845	7.355	1.822	2.869	4.15	3.357	-9.375	-0.647	1.942	-5.554	0.854	1.282	-1.396	10.007	0.398	-2.441	2.625	-0.793	2.993	9.592	-0.764	0.244	2.808	-0.549	1506694281
-8.996	-3.246	-3.799	-5.066	-1.953	-0.793	3.263	-7.601	-1.779	2.869	-6.226	3.418	6.672	7.013	1.347	3.479	3.845	3.113	-9.561	-0.846	1.652	-5.737	0.854	1.282	-1.711	9.577	0.51	-2.197	3.418	-0.549	2.911	9.702	-0.671	0.061	2.991	-0.61	1506694281
-8.954	-3.231	-4.029	-5.005	-1.831	-0.854	4.206	-7.697	-2.171	4.028	-7.446	4.15	6.749	6.782	1.004	4.15	3.723	2.625	-9.629	-1.291	1.461	-5.737	0.854	1.282	-1.711	9.577	0.51	-1.831	4.089	-0.122	3.2	9.694	-0.812	-0.061	2.991	-0.549	1506694281
-8.866	-3.04	-4.49	-5.066	-2.197	-1.038	5.508	-8.076	-2.724	5.005	-7.629	4.333	6.877	6.782	0.723	4.517	4.517	2.38	-9.71	-1.549	1.297	-5.798	0.793	1.343	-1.855	9.576	0.323	-1.953	4.395	0.427	2.938	9.659	-1.177	-0.244	3.235	-0.61	1506694281
-8.673	-3.07	-4.695	-5.249	-2.075	-1.099	5.868	-8.374	-3.443	5.615	-8.667	3.967	6.848	6.912	0.952	4.7	4.578	2.258	-9.731	-1.779	1.116	-5.798	0.977	1.343	-2.007	9.711	0.2	-1.892	5.249	0.793	2.372	9.709	-1.561	-0.305	3.052	-0.732	1506694281
-8.793	-2.912	-4.925	-5.371	-2.258	-1.221	5.44	-8.331	-3.836	5.615	-10.864	3.418	6.923	7.136	0.914	4.822	4.578	2.136	-9.619	-1.869	1.005	-5.798	0.854	1.404	-2.338	9.747	-0.022	-1.648	5.554	1.099	2.289	9.817	-1.616	-0.488	3.235	-0.61	1506694281
-8.693	-2.854	-5.225	-5.554	-2.686	-1.587	5.443	-8.284	-4.215	5.31	-11.414	3.174	7.123	7.311	0.965	4.639	5.188	2.075	-9.509	-1.966	0.829	-5.981	0.671	1.343	-2.461	9.792	-0.391	-1.892	5.676	1.404	2.504	9.67	-2.047	-0.61	4.272	-0.793	1506694281
-8.388	-3.259	-5.162	-5.554	-2.869	-1.465	5.091	-8.265	-4.542	5.31	-11.414	3.174	6.927	7.376	1.062	4.456	5.31	1.709	-9.367	-2.065	0.646	-6.287	0.671	1.038	-2.773	9.833	-0.863	-2.136	5.676	1.526	2.072	9.761	-2.086	-0.732	5.554	-1.038	1506694281
-7.98	-3.767	-4.765	-5.127	-2.686	-1.099	4.265	-8.04	-4.599	4.028	-10.437	3.052	6.477	7.351	0.886	4.15	4.883	1.221	-9.192	-2.426	0.508	-6.287	0.671	1.038	-2.773	9.833	-0.863	-2.197	5.676	1.709	1.427	9.807	-1.662	-1.038	5.737	-1.099	1506694281
-7.87	-3.604	-4.126	-4.639	-2.502	-0.732	4.107	-8.192	-4.205	2.869	-9.583	3.174	6.598	7.344	0.705	3.479	5.066	0.793	-9.555	-2.763	0.069	-6.165	0.854	1.038	-2.985	9.727	-0.97	-2.319	5.493	2.014	0.76	9.853	-1.141	-1.343	5.066	-1.038	1506694281
-8.489	-3.371	-3.342	-4.7	-1.892	-0.549	3.99	-8.655	-3.81	2.075	-7.141	3.357	6.827	7.614	0.718	2.991	5.371	0.366	-10.401	-2.027	-0.031	-5.493	1.038	0.61	-3.299	9.79	-0.857	-2.38	5.066	2.197	0.36	9.781	-0.93	-1.587	3.479	-0.793	1506694281
-9.63	-2.607	-3.839	-4.456	-2.014	-1.16	3.554	-9.342	-3.496	1.465	-6.653	3.723	6.602	8.299	0.214	2.136	4.272	0.305	-10.173	-0.792	-0.275	-5.493	1.038	0.61	-3.425	10.079	-0.218	-1.831	4.517	2.38	0.569	9.772	-0.796	-1.587	2.93	-0.732	1506694281
-10.105	-2.046	-3.856	-4.639	-3.784	-0.61	3.472	-9.929	-3.185	1.16	-7.568	3.906	6.225	8.569	0.239	1.648	2.319	0.183	-10.037	-1.562	-0.257	-5.31	0.244	1.099	-3.39	10.044	0.799	-1.038	4.761	2.075	2.692	9.738	-0.708	-0.854	4.395	-1.099	1506694281
-9.561	-2.387	-2.156	-5.798	-3.906	-0.244	3.929	-9.967	-2.852	0.977	-7.935	3.662	5.731	8.514	0.603	1.953	1.587	0.305	-9.808	-1.135	0.037	-5.188	0.916	0.549	-3.466	9.562	1.205	-0.977	4.883	1.953	4.718	9.769	-0.439	-0.122	7.69	-0.793	1506694281
-10.057	-3.719	-2.269	-5.798	-4.028	0.122	4.88	-10.087	-2.163	0.793	-6.409	3.113	4.943	8.71	0.554	2.197	2.014	0.488	-9.783	-0.097	-0.055	-4.639	0.61	0.366	-3.47	9.329	1.436	-1.221	3.906	2.075	3.399	9.436	0.195	0.305	9.338	-0.732	1506694281
-10.095	-5.386	-2.25	-4.883	-5.432	0.916	5.489	-9.755	-1.62	0.549	-4.822	2.014	4.351	8.857	0.647	2.197	2.625	0.366	-10.672	0.038	-0.373	-4.456	0.61	0.427	-2.993	9.141	2.11	-0.854	4.089	1.709	4.079	9.214	0.872	0.793	10.071	-0.244	1506694281
-8.53	-5.626	-0.274	-3.845	-2.502	1.038	5.489	-9.755	-1.62	0.549	-4.822	2.014	3.653	8.952	0.758	2.319	2.747	-0.122	-10.982	-0.157	-0.507	-4.639	0.854	0.061	-2.757	9.207	2.383	-0.61	4.15	1.282	5.48	9.362	0.299	1.16	11.963	0.61	1506694281
-9.009	-3.637	0.597	-4.089	-0.366	1.343	4.571	-9.646	-1.89	0.305	-5.066	-1.16	3.003	9.213	0.644	2.502	2.38	-0.854	-10.773	-0.244	-0.379	-4.456	-0.549	0	-2.528	9.591	2.397	-0.305	4.272	0.977	6.283	10.904	-0.547	0.732	15.564	2.625	1506694281
-10.335	-1.872	-0.115	-5.066	-4.639	1.221	4.583	-9.405	-1.683	0.061	-4.7	-2.136	2.769	9.623	0.653	2.686	2.014	-1.587	-9.764	-0.252	-0.105	-4.089	-0.977	0.122	-2.635	9.81	2.411	-0.305	4.944	0.671	3.348	12.293	-1.603	0.427	13.062	5.066	1506694281
-8.379	-1.695	-0.367	-5.432	-2.747	0.244	4.544	-8.646	-1.008	-0.549	-3.296	-2.625	3.041	9.934	1.122	2.991	2.686	-1.953	-9.227	0.043	-0.166	-3.784	-0.977	0.305	-3.246	9.527	2.329	-0.61	4.883	0.427	-1.556	13.032	-5.053	-0.488	5.981	5.066	1506694281
-7.667	-1.66	-0.12	-4.456	-1.16	0.122	4.037	-8.265	-0.593	-0.549	-3.296	-2.625	3.139	9.896	1.609	3.052	3.906	-1.709	-9.227	0.043	-0.166	-3.662	-0.793	0.305	-3.546	8.879	2.396	-0.671	4.028	0.244	-2.426	11.346	-2.662	-0.488	3.54	4.822	1506694281
-8.274	-1.273	0.062	-4.456	-1.16	0.732	3.356	-8.36	-0.518	-0.732	-1.709	-3.052	2.967	9.575	2.073	2.747	4.456	-1.221	-8.398	0.469	-0.428	-3.784	-0.549	0.122	-3.336	8.483	2.531	-0.671	3.235	0.061	-0.869	9.296	-1.023	0.671	2.93	4.333	1506694282
-8.424	-0.39	0.309	-3.906	-0.305	0.732	2.749	-8.577	-0.627	-0.244	-2.38	-3.235	2.491	9.304	2.189	2.197	3.418	-1.038	-8.659	0.636	-0.585	-3.784	-0.488	0	-2.844	8.446	2.652	-0.671	2.502	0	0.482	7.903	-0.312	1.77	3.113	2.808	1506694282
-9.287	-0.416	0.148	-4.272	-0.366	1.16	2.364	-8.86	-0.668	0.183	-3.357	-3.113	2.411	8.933	2.413	1.648	2.319	-1.16	-8.659	0.636	-0.585	-3.845	0.122	0	-2.29	8.52	2.723	-0.61	2.258	0.061	2.549	7.626	0.937	1.404	6.714	1.038	1506694282
-9.323	-1.626	0.732	-4.639	-1.221	0.549	2.51	-9.028	-0.34	0.244	-3.418	-2.686	2.686	8.796	2.602	1.16	2.075	-1.343	-8.482	0.56	-0.471	-3.845	0.244	-0.122	-1.958	8.607	2.757	-0.61	2.441	0.305	2.714	7.251	1.008	1.099	9.277	-0.244	1506694282
-9.647	-2.14	1.993	-4.15	-0.427	1.77	2.887	-9.134	0.29	0.244	-3.418	-2.686	2.894	8.809	2.417	0.793	1.953	-1.526	-9.082	0.548	-0.559	-3.784	0.671	-0.122	-1.946	8.729	2.804	-0.488	2.38	0.671	4.339	9.454	2.119	1.221	9.216	-0.366	1506694282
-12.736	-4.652	-1.187	-2.441	1.709	0	3.023	-9.719	0.953	0.183	-2.136	-1.953	3.029	9.113	1.918	0.61	1.465	-1.587	-12.26	-0.126	-0.709	-3.906	1.465	0.061	-1.907	9.208	2.779	-0.366	2.502	1.099	2.036	8.553	3.29	-0.61	0.916	0.793	1506694282
-11.294	-4.28	-1.066	-0.977	-1.892	-0.305	2.128	-11.41	0.639	1.038	-1.343	-0.366	3.33	10.669	1.327	0.671	0.916	-1.892	-12.44	-2.253	-1.586	-4.272	3.54	0.305	-1.907	9.208	2.779	-0.366	2.502	1.099	-0.731	12.596	0.41	2.441	1.953	-1.16	1506694282
-9.083	-3.633	-0.78	-2.625	1.404	-0.427	1.365	-12.39	-0.44	2.38	-4.761	-0.061	4.237	13.352	0.706	0.061	1.282	-2.197	-11.764	-1.877	-0.761	-2.991	-0.549	-0.305	-1.907	9.208	2.779	-0.366	2.502	1.099	1.049	12.968	1.568	-1.892	4.028	0.183	1506694282
-9.749	-3.768	-3.399	-0.977	0.244	-0.916	2.485	-10.34	0.124	1.892	-5.31	0.305	5.381	13.115	0.348	-0.244	3.235	-1.16	-11.3	-2.949	-0.28	-3.418	-0.183	-0.061	-3.463	12.196	1.038	-0.488	4.211	0.854	-1.504	9.055	-2.105	3.052	0.549	-1.404	1506694282
-9.153	-3.712	-2.054	-1.709	0.61	0.244	3.575	-9.233	1.714	1.892	-5.31	0.305	4.521	12.098	0.023	0.061	4.822	1.099	-11.3	-2.949	-0.28	-3.296	-0.549	0.183	-4.414	10.945	0.24	-1.587	2.93	0.488	0.782	10.684	-1.623	1.16	0.977	-0.854	1506694282
-9.36	-2.579	-2.232	-1.282	0.732	-0.183	2.761	-9.188	1.626	0.732	-1.221	0.366	3.326	11.968	-0.408	-0.366	3.967	2.747	-9.719	-3.232	-0.061	-2.136	-0.427	0.244	-4.555	10.354	0	-1.831	2.258	0.549	0.191	9.813	-0.353	1.709	-1.648	-1.465	1506694282
-9.215	-2.382	-2.214	-1.221	-0.305	-0.671	2.468	-8.643	1.462	1.526	-3.662	0.183	2.466	11.319	-1.213	-1.221	1.77	3.418	-9.719	-3.232	-0.061	-1.77	-0.549	0.183	-4.368	9.694	-0.103	-1.587	1.465	0.549	1.128	10.044	-0.513	1.221	-1.038	-1.526	1506694282
-8.297	-2.641	-1.756	-0.427	0.488	-0.549	3.749	-8.004	1.963	1.465	-2.563	1.038	1.91	10.145	-1.605	-1.587	0	3.662	-8.65	-3.088	0.008	-1.465	-0.427	0.427	-3.801	8.924	-0.045	-1.16	0.61	0.61	1.26	9.874	-0.638	1.526	-1.343	-1.587	1506694282
-8.581	-2.451	-2.277	-0.183	0.549	-0.427	2.763	-7.307	1.78	1.465	-2.563	1.038	1.841	9.234	-1.72	-1.343	-0.549	3.54	-8.614	-2.589	0.007	-0.916	-0.366	0.305	-3.297	8.458	-0.013	-0.916	0.549	0.671	2.72	9.325	-0.431	1.587	-1.038	-1.465	1506694282
-8.776	-2.647	-2.266	0.305	0.305	-0.549	2.763	-7.307	1.78	0.671	-2.563	1.526	1.821	8.74	-1.958	-0.977	-0.305	2.869	-8.614	-2.589	0.007	-0.671	-0.061	0.488	-2.84	8.302	0.249	-0.488	0.366	0.732	2.9	9.515	-0.036	0.793	-0.244	-1.282	1506694282
-9.141	-2.57	-2.596	0.977	0.244	-0.488	3.869	-7.695	1.48	0.488	-0.977	0.977	1.86	8.421	-1.938	-0.488	0.244	2.014	-8.454	-3.228	-0.328	-0.305	-0.061	0.366	-2.572	8.41	0.39	-0.244	0.61	0.427	1.456	9.333	-0.042	0.549	-0.427	-1.221	1506694282
-9.562	-2.348	-2.903	1.16	-0.061	-0.549	3.732	-7.933	1.555	0.122	0.427	0.977	1.974	8.233	-1.549	0.122	0.488	1.282	-9.031	-3.406	-0.562	0	-0.061	0.183	-2.692	8.506	0.243	-0.305	0.122	0.366	1.235	9.392	-0.604	0.549	-0.671	-1.221	1506694282
-9.634	-2.017	-2.824	1.038	-0.427	-0.671	3.442	-8.32	1.854	-0.549	0.488	0.916	2.543	8.624	-1.159	0.427	0.61	0.549	-9.665	-2.878	-0.764	0.488	-0.061	-0.122	-2.598	8.868	0.093	-0.183	-0.793	0.305	1.4	9.872	-0.479	0.183	-0.366	-1.343	1506694282
-9.78	-2.153	-3.14	1.038	-0.366	-0.488	3.772	-8.976	2.332	-0.977	0.61	0.977	3.085	9.207	-0.909	0.244	0.183	0	-9.939	-2.585	-0.889	0.671	-0.183	-0.122	-2.289	9.542	0.292	0.183	-0.977	-0.122	0.974	9.984	-0.806	0.122	-0.977	-1.404	1506694282
-9.532	-1.885	-3.011	1.587	-0.305	-0.305	4.192	-9.35	2.668	-1.16	2.075	0.793	3.625	9.473	-0.757	-0.061	-0.549	-0.305	-9.612	-2.781	-0.939	0.793	-0.61	-0.061	-2.015	9.978	0.563	0.549	-0.916	-0.732	0.615	10.259	-1.574	-0.122	-0.854	-1.77	1506694282
-9.65	-2.26	-2.256	1.404	-0.61	-0.061	3.969	-9.531	2.609	-1.343	3.174	0.366	4.081	9.483	-0.347	-0.061	-1.099	-0.488	-9.934	-3.364	-0.422	1.099	-0.183	0.061	-2.226	10.399	0.561	0.427	-1.099	-0.916	0.721	10.362	-1.515	-0.488	-1.282	-2.258	1506694282
-9.957	-3.045	-1.306	0	-0.732	0.549	3.199	-9.763	2.574	-1.343	3.174	0.366	4.632	9.761	0.345	0.122	-0.671	-0.916	-9.934	-3.364	-0.422	1.343	1.282	0.061	-2.245	10.802	0.4	-0.183	-1.892	-0.793	1.464	10.245	-1.041	-0.793	-1.282	-2.258	1506694282
-11.678	-2.348	-1.75	-0.671	-0.122	0.244	2.914	-11.011	2.237	-0.488	1.221	-0.244	4.621	10.678	0.595	0	-0.427	-1.465	-12.081	1.072	-0.581	1.953	-0.61	-0.183	-1.738	11.548	1.464	0.427	-2.441	-0.916	1.459	10.761	0.161	-1.099	-0.366	-1.587	1506694282
-12.874	-4.755	-1.075	0.61	-2.441	0.366	3.028	-11.818	1.085	0.854	0.305	-0.427	4.5	11.219	0.77	-0.244	-1.16	-1.831	-10.95	0.544	0.813	1.587	-1.221	0.61	-1.544	12.016	3.686	1.404	-0.488	-1.709	1.285	11.995	0.928	-1.648	-1.404	-0.61	1506694282
-8.952	-5.066	2.31	0.244	-2.258	0.366	3.333	-11.365	-0.144	0.854	0.305	-0.427	4.863	10.543	2.158	0.61	-0.549	-1.587	-11.463	-0.694	0.774	0.488	0.671	0.488	-2.859	11.109	3.942	0.183	0.061	-1.526	3.423	12.144	1.18	-2.258	-0.061	0.244	1506694282
-8.013	-3.805	3.273	-0.427	1.404	0.366	2.89	-11.348	-1.035	1.282	0.549	-2.319	5.006	10.386	3.639	1.648	1.404	-1.16	-11.463	-0.694	0.774	1.526	-1.709	-0.244	-3.317	10.038	3.541	-0.732	-1.221	-0.549	3.176	9.598	2.038	-1.77	2.625	2.502	1506694283
-10.725	-3.73	1.044	-0.916	-2.075	-0.305	2.485	-10.306	-1.264	0.977	-0.732	-3.601	4.349	10.603	3.918	1.038	2.319	-0.366	-10.054	2.397	1.626	1.221	-0.305	0.671	-3.456	9.233	4.443	-0.366	0.61	-0.671	0.255	10.252	2.013	-1.099	2.441	3.784	1506694283
-8.244	-4.365	2.186	-0.671	-2.38	-0.977	2.424	-9.648	-1.542	0.549	-0.061	-3.906	3.37	10.136	3.196	-0.305	1.099	0.549	-9.776	2.073	1.278	0.549	-0.244	0.732	-4.244	8.482	4.321	-0.488	-0.122	-0.366	-3.297	11.533	1.327	-1.526	-0.305	3.54	1506694283
-7.564	-4.527	2.281	-0.549	-0.427	-0.305	1.756	-9.667	-2.474	0.549	-0.061	-3.906	2.51	10.197	3.133	-1.16	-0.549	1.038	-9.776	2.073	1.278	0.61	-0.854	0.549	-3.569	8.618	4.408	-0.305	-0.244	-0.244	-3.378	10.401	0.054	0.61	-2.441	3.418	1506694283
-8.047	-3.342	1.695	-0.366	-0.366	0	1.119	-8.843	-3.051	1.16	-1.343	-3.662	2.513	9.562	3.088	-1.038	-0.305	1.16	-8.366	2.357	1.804	0.122	-1.343	0.671	-3.299	8.236	4.49	-0.366	0.854	-0.488	-1.321	9.427	0.833	1.221	-0.488	3.235	1506694283
-7.817	-2.483	1.877	-0.488	-0.122	-0.061	1	-8.148	-3.017	0.671	-1.587	-3.113	2.458	8.617	2.766	-0.488	1.099	1.282	-8.209	2.092	2.095	-0.061	-0.916	0.732	-3.591	7.516	4.28	-0.793	0.793	-0.122	-0.664	9.239	1.282	1.465	2.197	2.563	1506694283
-8.175	-2.655	1.925	-1.038	-0.122	-0.122	1.197	-8.045	-2.738	0	-0.977	-1.953	1.952	8.245	2.455	-0.183	1.709	1.282	-8.209	2.092	2.095	-0.122	-0.916	0.244	-3.797	7.017	4.14	-1.038	0.488	0.244	-0.508	8.508	1.3	1.831	3.601	1.404	1506694283
-8.43	-2.744	1.707	-1.282	0.244	-0.122	1.279	-8.441	-2.497	-0.427	-0.183	-0.549	1.448	8.381	2.068	-0.305	1.221	1.099	-8.605	3.218	2.052	-0.488	-0.305	0.061	-3.807	7.098	4.102	-0.732	0.61	0.488	-0.433	8.496	1.226	1.77	2.502	0.244	1506694283
-8.571	-3.531	1.797	-1.709	-0.305	-0.366	1.242	-9.202	-2.425	-0.427	-0.122	0.61	1.217	8.61	1.625	-0.488	0.427	0.854	-8.605	3.218	2.052	-1.099	0	0	-3.714	7.433	4.25	-0.183	0.977	0.366	-0.609	8.664	1.714	2.014	1.221	-0.305	1506694283
-8.08	-3.455	2.077	-1.282	0.671	-0.122	1.558	-9.61	-2.003	-0.305	-0.183	1.404	1.333	8.47	1.273	-0.122	0	0.488	-8.991	2.274	1.701	-1.465	0.122	-0.183	-3.738	7.696	4.266	0.122	1.282	0.244	-0.4	9.713	1.3	1.77	2.93	-0.854	1506694283
-8.254	-3.62	1.774	-1.343	1.465	-0.183	1.98	-9.727	-1.343	-0.305	-0.183	2.014	1.653	8.37	1.22	0.732	0.244	0.061	-8.716	1.881	1.866	-1.526	0.122	-0.305	-3.688	7.928	4.14	0.122	1.038	0.488	-0.282	9.083	1.134	1.465	1.038	-1.221	1506694283
-10.218	-5.285	0.75	-1.16	1.038	-0.366	2.417	-9.557	-0.633	-0.427	-0.061	2.502	2.068	8.503	1.432	1.526	0.916	-0.366	-8.716	1.881	1.866	-1.465	0.61	-0.427	-3.729	7.959	4.003	0.061	1.526	0.488	-0.386	9.032	0.029	2.319	1.648	-1.709	1506694283
-9.254	-3.688	0.587	0.671	0.977	-0.183	2.708	-9.952	-0.038	-0.427	0.183	3.052	2.172	9.166	1.401	1.831	1.099	-0.671	-9.909	0.161	1.311	-1.77	0.732	-0.427	-4.053	8.679	3.609	0.244	1.221	0.732	1.05	11.748	0.926	0.977	0.488	-1.404	1506694283
-9.094	-2.741	0.317	-1.282	1.038	-0.244	2.749	-10.389	-0.147	-0.427	0.183	3.052	2.335	10.756	1.537	1.465	0.61	-1.221	-9.217	-0.243	1.309	-1.343	0.244	-0.549	-4.199	9.912	3.1	0.427	1.343	0.732	1.517	10.933	0.224	0.549	-0.977	-0.488	1506694283
-9.729	-3.9	-1.08	-0.793	1.099	-0.427	3.207	-9.597	0.225	0.122	-1.099	3.54	3.065	10.997	1.785	1.038	0.549	-1.282	-9.217	-0.243	1.309	-1.099	0.854	-0.549	-4.454	9.505	2.623	0.427	0.793	0.427	1.366	9.604	0.005	1.099	0.427	-1.038	1506694283
-9.531	-4.133	-1.349	-0.122	0.061	-0.122	4.018	-9.38	1.096	-0.305	-0.427	3.174	3.259	10.468	1.781	0.671	0.488	-0.61	-9.74	-0.7	0.907	-1.221	0.732	-0.549	-4.253	9.208	1.961	0.061	-0.366	0.305	1.759	10.256	-0.487	0.793	0.977	-0.793	1506694283
-9.025	-3.748	-1.084	-0.488	0.916	0.366	4.346	-9.491	1.58	-0.366	0.061	2.441	3.067	10.322	1.538	0	-0.549	-0.61	-9.917	-1.727	0.522	-0.916	0.732	-0.488	-3.339	9.654	1.489	0.122	-0.671	0.305	1.095	10.148	-0.294	0.366	0	-0.305	1506694283
-9.873	-3.651	-1.651	0	0.305	0.305	4.101	-9.256	1.549	-0.244	-0.549	1.404	3.244	10.171	1.145	-0.549	-1.221	-1.038	-9.917	-1.727	0.522	-0.488	0.549	-0.305	-2.809	10.014	1.189	0.122	0.061	0.183	1.188	9.831	-1.096	0.366	-0.549	-0.061	1506694283
-9.653	-3.487	-1.451	0.366	-0.305	0.122	4.079	-9.058	1.678	-0.244	-0.549	1.404	3.53	9.789	0.719	-0.854	-1.404	-1.221	-9.46	-2.278	0.316	-0.488	0.549	-0.183	-2.863	9.835	1.093	0.122	0	0.366	1.871	9.786	-1.227	0.427	0.122	-0.122	1506694283
-9.449	-3.228	-1.586	0.732	0	0.122	4.248	-8.929	1.942	0.122	-0.427	-0.366	3.935	9.564	0.481	-0.916	-1.099	-1.221	-9.226	-2.219	0.266	-0.244	0.244	-0.122	-2.946	9.685	1.052	0.061	-0.183	0.671	0.965	10.009	-0.902	0.305	0.061	-0.061	1506694283
-9.495	-3.019	-1.516	0.549	-0.183	0.244	4.014	-8.585	2.005	0.244	-0.305	-0.916	4.093	9.416	0.23	-0.977	-0.854	-1.099	-9.226	-2.219	0.266	0	0.854	-0.122	-2.896	9.447	1.028	0.183	-0.244	0.977	1.024	9.883	-1.158	0.305	-0.671	-0.183	1506694283
-9.446	-2.875	-0.845	0.183	0.183	0.427	3.804	-8.343	1.955	0.244	-0.305	-0.916	3.984	9.415	0	-0.977	-1.221	-0.732	-10.164	-1.501	0.16	0.122	0.793	-0.183	-2.639	9.426	0.908	0.122	-0.427	1.038	1.666	9.796	-1.117	0.122	-0.549	-0.183	1506694283
-9.542	-2.784	-0.591	-0.122	0.122	0.366	3.804	-8.343	1.955	0.244	-0.305	-0.916	3.869	9.711	-0.234	-0.977	-1.831	-0.244	-10.164	-1.501	0.16	0.305	0.366	-0.122	-2.419	9.69	1.238	0.366	-0.305	1.038	1.712	9.702	-1.165	0.061	-0.427	-0.061	1506694283
-9.52	-2.754	-0.834	-0.305	0	-0.061	3.875	-8.74	1.832	0.244	-0.122	-1.099	3.874	10.013	-0.398	-0.732	-1.953	0	-10.289	-0.561	-0.08	0.305	0	0.122	-1.944	10.212	1.753	0.793	0.122	0.793	1.403	9.771	-0.841	0.061	-0.183	-0.061	1506694283
-9.406	-3.336	-0.752	-0.244	-0.671	0	3.704	-9.732	0.989	0.671	0.305	-1.038	4.054	9.686	-0.057	0.061	-1.16	0.244	-9.711	-0.376	-0.062	0.061	0.244	0.488	-1.73	10.158	2.273	0.732	0.61	0.366	1.12	9.683	-0.993	0.183	0.244	-0.305	1506694283
-9.131	-3.285	-0.146	0.061	-0.122	0.244	3.431	-9.501	0.608	1.038	-0.671	-2.869	4.194	9.045	0.645	1.221	0.427	0.488	-9.711	-0.376	-0.062	-0.183	0.244	0.305	-1.701	9.609	2.297	0.305	0.549	0.366	0.633	9.771	-0.983	0.122	0.366	-0.366	1506694284
-9.485	-2.894	-0.319	0.122	-0.244	0.305	3.055	-9.506	0.189	1.038	-1.16	-3.357	4.171	9.381	1.476	1.953	2.319	0.488	-9.831	-0.354	-0.066	0	0.244	0.305	-1.556	9.594	2.247	-0.305	0.854	0.488	0.528	9.822	-0.613	0.061	-0.427	-0.305	1506694284
-9.635	-2.787	-0.525	0.061	-0.549	0.305	2.89	-9.583	-0.154	1.038	-1.343	-3.418	3.845	10.055	1.853	1.953	3.54	0.549	-9.713	0.209	-0.245	0	0.366	0.366	-1.707	9.916	2.389	-0.183	1.343	0.427	1.187	9.847	-0.553	-0.122	-0.732	-0.183	1506694284
-9.593	-2.864	-0.249	0.183	-0.671	0.183	2.832	-9.272	-0.312	0.793	-1.038	-2.93	3.133	10.324	1.977	1.343	3.052	0.732	-9.713	0.209	-0.245	-0.122	0.549	0.427	-2.224	9.854	2.408	-0.244	1.038	0.61	1.323	9.831	-0.813	-0.122	-0.122	-0.061	1506694284
-9.347	-2.912	-0.165	0.122	-0.488	0.183	2.824	-8.94	-0.285	0.366	-0.427	-2.197	2.602	10.247	2.381	0.732	1.709	1.099	-9.672	0.11	-0.269	-0.183	0.549	0.244	-2.415	9.556	2.335	-0.366	0.366	0.732	0.489	9.904	-0.833	-0.183	-0.305	-0.183	1506694284
-9.253	-2.991	-0.108	0.183	-0.183	0.366	2.713	-8.723	-0.24	-0.061	0.061	-1.221	2.456	10.183	2.623	0.061	0.671	1.282	-9.71	0.124	-0.315	-0.061	0.671	0.122	-2.304	9.31	2.293	-0.366	0	0.793	0.505	9.817	-0.839	-0.244	-0.854	-0.183	1506694284
-9.128	-2.911	0.008	0.244	-0.122	0.305	2.65	-8.478	-0.153	-0.427	0.305	-0.366	2.351	9.994	2.347	-0.671	0.244	1.343	-9.65	0.219	-0.551	0	0.671	0.122	-2.094	9.217	2.335	-0.305	-0.244	0.793	1.087	9.701	-0.642	-0.244	-0.427	0	1506694284
-9.27	-2.835	0.033	0.061	0.183	0.122	2.787	-8.291	0.077	-0.671	0.549	0.427	2.184	9.749	2.021	-1.221	-0.305	1.16	-9.65	0.219	-0.551	0	0.61	0	-1.806	9.258	2.401	-0.244	-0.305	0.732	0.613	9.588	-0.651	-0.305	-0.366	0	1506694284
-9.593	-2.921	-0.124	0.061	0	0.061	2.918	-8.404	0.268	-0.732	0.732	1.099	2.143	9.609	1.692	-1.343	-0.793	0.854	-9.86	0.26	-0.798	0	0.549	0	-1.541	9.489	2.442	-0.183	-0.366	0.671	0.156	9.634	-0.94	-0.183	-0.549	-0.061	1506694284
-9.454	-2.986	-0.035	0.183	-0.122	0	2.918	-8.404	0.268	-0.732	0.732	1.099	2.287	9.582	1.366	-1.16	-0.977	0.244	-9.991	0.364	-1.02	-0.061	0.549	0	-1.255	9.722	2.539	-0.122	-0.427	0.549	0.361	9.845	-0.847	-0.244	-0.61	-0.122	1506694284
-9.281	-2.917	0.11	0.122	0.183	0	3.114	-8.892	0.464	-0.61	0.549	1.648	2.483	9.438	1.184	-0.793	-0.793	-0.244	-10.051	0.268	-1.162	-0.122	0.305	-0.061	-1.066	9.801	2.585	-0.122	-0.305	0.305	0.589	9.849	-0.709	-0.244	-0.427	0	1506694284
-9.306	-2.793	0.053	0.122	0.183	0	3.503	-8.966	0.583	-0.488	0.061	2.075	2.687	9.284	1.181	-0.366	-0.488	-0.671	-9.964	0.191	-1.193	0	0.183	-0.061	-0.997	9.677	2.523	-0.183	-0.305	0.122	0.327	9.765	-0.708	-0.244	-0.427	-0.061	1506694284
-9.487	-2.736	-0.002	0.061	0.122	0.061	3.905	-9.056	0.724	-0.488	0.061	2.258	2.841	9.213	1.174	-0.122	-0.183	-0.977	-9.93	0.161	-1.142	0	0.061	-0.061	-1.031	9.528	2.44	-0.122	-0.305	-0.061	0.528	9.679	-0.635	-0.122	-0.244	-0.122	1506694284
-9.629	-2.706	0.037	0	0.061	0.061	4.182	-9.14	0.849	-0.488	0.061	2.258	2.845	9.257	1.171	-0.061	-0.366	-1.16	-9.93	0.161	-1.142	0.061	-0.122	-0.061	-1.05	9.519	2.431	0	-0.305	-0.183	0.737	9.729	-0.544	-0.061	0.061	-0.061	1506694284
-9.621	-2.652	0.022	0.122	0.183	0.061	4.34	-9.276	0.872	-0.427	0.244	2.136	2.994	9.452	1.238	0.061	-0.61	-1.282	-9.903	0.209	-1.065	0	-0.122	-0.061	-1.111	9.671	2.442	0.122	-0.122	-0.244	0.674	9.891	-0.474	-0.061	0.061	-0.061	1506694284
-9.533	-2.486	0.091	0.061	0.183	0	4.493	-9.308	0.927	-0.305	0.305	1.831	3.272	9.639	1.363	0.183	-0.549	-1.282	-9.838	0.156	-1.017	0.061	-0.061	0	-1.264	9.75	2.432	0.122	-0.244	-0.244	0.568	9.959	-0.398	-0.122	-0.061	0	1506694284
-9.509	-2.473	0.006	-0.061	0.183	-0.061	4.565	-9.21	0.889	-0.061	0.244	1.404	3.485	9.713	1.57	0.244	-0.305	-1.099	-9.707	0.136	-0.993	0.061	0	0	-1.318	9.704	2.414	0.122	-0.305	-0.305	0.516	9.836	-0.483	-0.061	-0.122	-0.061	1506694284
-9.568	-2.589	-0.116	-0.061	0.183	-0.122	4.648	-9.016	0.824	0.183	0.061	0.793	3.566	9.75	1.73	0.244	-0.183	-0.793	-9.691	0.083	-1.031	0.061	0	0	-1.354	9.685	2.393	0	-0.427	-0.305	0.638	9.735	-0.467	0	0	-0.061	1506694284
-9.58	-2.686	-0.181	-0.061	0.122	-0.061	4.674	-8.88	0.784	0.244	-0.061	0.122	3.531	9.764	1.834	0.122	-0.244	-0.488	-9.74	0.136	-1.065	0.061	0.122	0	-1.231	9.703	2.359	0.061	-0.549	-0.244	0.525	9.824	-0.447	0	-0.061	-0.061	1506694284
-9.539	-2.572	-0.183	-0.061	0.183	-0.061	4.431	-8.833	0.611	0.366	0	-0.977	3.519	9.697	1.879	-0.061	-0.305	-0.305	-9.75	0.066	-1.115	0.061	0.122	0.061	-1.06	9.743	2.297	0	-0.488	-0.183	0.579	9.872	-0.441	-0.061	-0.122	0	1506694284
-9.543	-2.625	-0.239	-0.061	0.183	-0.061	4.431	-8.833	0.611	0.366	0	-0.977	3.553	9.625	1.903	-0.122	-0.305	-0.183	-9.763	-0.037	-1.162	0.061	0.061	0.061	-0.95	9.733	2.265	0	-0.366	-0.122	0.52	9.847	-0.462	-0.122	-0.244	0	1506694284
-9.674	-2.592	-0.354	0.061	0.122	-0.061	4.046	-8.79	0.313	0.122	-0.061	-1.587	3.578	9.601	1.888	-0.183	-0.183	-0.061	-9.794	-0.036	-1.214	0.061	0.061	0.061	-0.898	9.751	2.238	-0.122	-0.244	0	0.63	9.816	-0.461	-0.061	-0.244	0	1506694284
-9.65	-2.467	-0.335	0.061	0.061	-0.061	3.87	-8.863	0.171	-0.061	0.061	-1.709	3.546	9.636	1.84	-0.244	-0.122	0.061	-9.794	-0.035	-1.291	0.061	0	0.061	-0.922	9.756	2.256	-0.122	-0.183	0.122	0.724	9.917	-0.42	-0.122	-0.183	0.061	1506694284
-9.582	-2.456	-0.337	0	0	-0.061	3.667	-8.936	0.09	-0.244	0.183	-1.709	3.466	9.633	1.755	-0.305	-0.122	0.183	-9.841	0.001	-1.342	0.061	0.061	0.061	-0.941	9.738	2.263	-0.183	-0.122	0.122	0.693	9.895	-0.461	-0.122	-0.305	0	1506694284
-9.532	-2.488	-0.346	0.061	0.061	0	3.517	-8.899	0.13	-0.427	0.305	-1.648	3.371	9.576	1.641	-0.305	-0.183	0.366	-9.772	0.026	-1.364	0.122	0	0.061	-0.957	9.688	2.289	-0.183	-0.122	0.122	0.863	9.824	-0.427	-0.061	-0.183	0	1506694284
-9.598	-2.442	-0.383	0.061	0	0	3.335	-8.847	0.219	-0.549	0.366	-1.465	3.235	9.518	1.512	-0.305	-0.122	0.427	-9.732	0.051	-1.37	0.061	0.061	0.061	-0.962	9.621	2.299	-0.122	-0.183	0.122	0.824	9.801	-0.365	-0.061	-0.122	0.061	1506694285
-9.616	-2.345	-0.367	0.061	-0.061	0	3.137	-8.787	0.301	-0.549	0.305	-1.221	3.122	9.424	1.433	-0.244	-0.122	0.427	-9.758	0.102	-1.359	0.061	0.122	0.061	-0.934	9.582	2.293	-0.061	-0.183	0.061	0.831	9.831	-0.384	-0.061	-0.183	0.061	1506694285
-9.568	-2.359	-0.305	0.061	-0.061	0	2.997	-8.77	0.384	-0.549	0.122	-0.854	3.025	9.421	1.386	-0.122	-0.183	0.366	-9.722	0.134	-1.377	0.061	0.122	0.061	-0.894	9.618	2.359	0	-0.122	0.061	0.883	9.819	-0.418	-0.061	-0.183	0.061	1506694285
-9.563	-2.385	-0.329	0.061	-0.061	0	3.004	-8.762	0.51	-0.549	0.122	-0.305	3.007	9.424	1.422	0	-0.122	0.244	-9.688	0.153	-1.413	0.061	0.122	0.061	-0.889	9.643	2.382	0	-0.061	0	0.913	9.783	-0.406	-0.061	-0.122	0	1506694285
-9.603	-2.396	-0.365	0	-0.122	0	3.077	-8.741	0.638	-0.549	0.244	0.305	2.988	9.453	1.504	0.122	-0.061	0.122	-9.716	0.157	-1.461	0	0.122	0.061	-0.882	9.654	2.4	0	-0.122	0	0.825	9.807	-0.414	-0.061	-0.122	0	1506694285
-9.562	-2.445	-0.334	0	-0.061	0	3.183	-8.831	0.762	-0.488	0.305	0.732	2.97	9.494	1.633	0.122	0	0	-9.765	0.144	-1.519	0	0.061	0	-0.848	9.688	2.384	0	-0.122	-0.061	0.847	9.816	-0.433	0	-0.122	0	1506694285
-9.56	-2.498	-0.343	0	-0.061	-0.061	3.283	-8.884	0.834	-0.305	0.183	1.099	2.966	9.55	1.772	0.122	-0.061	-0.122	-9.756	0.128	-1.52	0	0.061	0	-0.857	9.72	2.36	0	-0.061	-0.122	0.84	9.81	-0.433	0	-0.061	0	1506694285
-9.568	-2.536	-0.345	0.061	-0.061	-0.061	3.424	-8.933	0.864	-0.305	0.183	1.099	3.057	9.585	1.855	0.061	-0.061	-0.244	-9.756	0.122	-1.536	0	0.061	0	-0.904	9.714	2.345	0	-0.122	-0.122	0.778	9.811	-0.464	0	-0.122	0	1506694285
-9.555	-2.527	-0.328	0.061	-0.061	-0.122	3.589	-9	0.863	0.061	-0.244	1.404	3.098	9.612	1.875	-0.061	-0.122	-0.305	-9.774	0.085	-1.562	0	0	-0.061	-0.895	9.721	2.32	0	-0.183	-0.122	0.721	9.823	-0.481	0	-0.061	0	1506694285
-9.574	-2.48	-0.298	0.061	0	-0.061	3.773	-9.039	0.774	0.061	-0.244	1.404	3.185	9.603	1.818	-0.122	-0.183	-0.305	-9.788	0.11	-1.56	0	0	0	-0.87	9.726	2.328	-0.061	-0.122	-0.122	0.744	9.83	-0.519	0	-0.122	-0.061	1506694285
-9.595	-2.449	-0.29	0	-0.061	-0.061	4.002	-9.028	0.7	0.244	-0.488	1.343	3.243	9.58	1.759	-0.122	-0.122	-0.305	-9.758	0.073	-1.52	0	-0.122	-0.061	-0.898	9.735	2.335	-0.061	-0.183	-0.122	0.816	9.829	-0.467	0	-0.122	-0.061	1506694285
-9.574	-2.414	-0.276	0	-0.061	-0.061	4.195	-8.99	0.642	0.305	-0.488	1.221	3.297	9.555	1.724	-0.122	-0.122	-0.305	-9.727	0.104	-1.463	-0.061	-0.061	-0.061	-0.909	9.721	2.296	-0.061	-0.061	-0.061	0.874	9.829	-0.419	-0.061	-0.061	-0.061	1506694285
-9.617	-2.427	-0.286	-0.061	-0.061	-0.061	4.284	-8.953	0.528	0.305	-0.305	0.732	3.32	9.506	1.639	-0.122	-0.061	-0.244	-9.714	0.087	-1.448	-0.061	-0.061	-0.061	-0.956	9.65	2.256	-0.061	-0.122	-0.061	0.916	9.802	-0.451	0	0	-0.061	1506694285
-9.579	-2.474	-0.287	-0.061	-0.122	-0.061	4.284	-8.953	0.528	0.305	-0.305	0.732	3.33	9.483	1.555	-0.122	-0.122	-0.183	-9.721	0.106	-1.444	-0.061	0	-0.061	-0.935	9.641	2.283	0	-0.122	-0.061	0.874	9.841	-0.401	-0.061	0	-0.061	1506694285
-9.528	-2.505	-0.228	-0.122	-0.061	-0.061	4.34	-8.829	0.322	0.305	-0.305	0.366	3.353	9.475	1.493	-0.061	-0.061	-0.122	-9.725	0.133	-1.44	-0.061	-0.061	-0.061	-0.891	9.661	2.291	0	0	-0.061	0.876	9.831	-0.414	-0.061	-0.061	-0.061	1506694285
-9.579	-2.474	-0.26	-0.122	-0.061	0	4.34	-8.829	0.322	0.244	-0.366	-0.061	3.391	9.472	1.482	0.061	0.061	-0.061	-9.686	0.112	-1.406	-0.122	0	-0.061	-0.919	9.671	2.287	0	0.061	0	0.879	9.812	-0.404	-0.061	0	-0.061	1506694285
-9.573	-2.45	-0.255	-0.122	-0.061	-0.061	4.15	-8.765	0.231	0.061	-0.122	-0.671	3.357	9.478	1.541	0.061	0.061	0.061	-9.716	0.136	-1.422	-0.122	-0.061	-0.061	-0.957	9.64	2.28	0	0.122	0	0.833	9.82	-0.434	-0.061	0	-0.061	1506694285
-9.56	-2.479	-0.227	-0.122	-0.061	0	3.988	-8.775	0.22	-0.061	-0.061	-0.854	3.313	9.503	1.599	0.061	0.061	0.122	-9.676	0.11	-1.42	-0.122	0	-0.061	-1.012	9.649	2.269	0	0.122	0.061	0.821	9.824	-0.427	-0.061	0	-0.061	1506694285
-9.568	-2.528	-0.237	-0.122	-0.061	0	3.839	-8.827	0.237	-0.061	-0.061	-0.854	3.256	9.561	1.682	0.061	0.061	0.183	-9.702	0.121	-1.426	-0.122	0	-0.061	-1.013	9.672	2.281	0	0.122	0.122	0.797	9.812	-0.446	-0.061	0	-0.061	1506694285
-9.563	-2.53	-0.228	-0.122	-0.061	0	3.691	-8.873	0.285	-0.244	0	-1.038	3.196	9.603	1.739	0.061	0.122	0.244	-9.692	0.103	-1.443	-0.122	0.061	0	-0.991	9.705	2.304	0	0.122	0.122	0.834	9.82	-0.392	-0.061	0	-0.061	1506694285
-9.552	-2.525	-0.207	-0.122	-0.061	0	3.569	-8.928	0.354	-0.244	0	-1.038	3.134	9.619	1.787	0	0.122	0.244	-9.717	0.087	-1.47	-0.122	0	-0.061	-1.008	9.717	2.311	-0.061	0.122	0.122	0.754	9.831	-0.408	-0.061	0	-0.061	1506694285
-9.558	-2.531	-0.221	-0.122	-0.061	0	3.451	-8.953	0.458	-0.244	0.122	-0.916	3.053	9.644	1.794	-0.061	0.122	0.183	-9.685	0.126	-1.469	-0.122	0.061	-0.061	-1.01	9.716	2.305	-0.061	0.061	0.122	0.746	9.806	-0.41	0	-0.061	-0.061	1506694285
-9.563	-2.537	-0.218	-0.122	-0.061	0	3.358	-8.904	0.569	-0.183	0.122	-0.732	3.012	9.612	1.761	-0.122	0.061	0.183	-9.726	0.127	-1.499	-0.122	0.061	-0.061	-1.007	9.69	2.316	-0.061	0.061	0.122	0.762	9.839	-0.401	0	-0.061	-0.061	1506694285
-9.544	-2.556	-0.22	-0.122	-0.061	0.061	3.274	-8.898	0.642	-0.122	0.061	-0.427	2.997	9.585	1.702	-0.122	0.061	0.122	-9.725	0.123	-1.492	-0.122	0.061	-0.061	-0.987	9.692	2.327	-0.061	0	0.122	0.767	9.839	-0.391	0	-0.061	-0.061	1506694285
-9.539	-2.555	-0.185	-0.061	0	0.061	3.247	-8.874	0.674	-0.122	0.061	-0.427	2.992	9.587	1.662	-0.122	0.061	0.061	-9.708	0.112	-1.477	-0.061	0.061	-0.061	-0.994	9.696	2.306	-0.061	0	0.122	0.816	9.838	-0.345	-0.061	-0.061	0	1506694285
-9.574	-2.528	-0.185	-0.061	-0.061	0.122	3.32	-8.818	0.672	0.061	-0.061	0.122	3.035	9.562	1.629	-0.122	0	0	-9.686	0.109	-1.485	-0.061	0.122	0	-1.05	9.656	2.309	-0.061	0	0.122	0.794	9.838	-0.362	-0.061	-0.061	0.061	1506694286
-9.579	-2.506	-0.182	0	-0.061	0.122	3.419	-8.799	0.629	0.061	-0.061	0.122	3.051	9.564	1.611	-0.122	-0.061	0.061	-9.685	0.087	-1.515	-0.061	0.122	-0.061	-1.059	9.646	2.297	-0.061	-0.061	0.122	0.725	9.848	-0.397	-0.061	-0.061	0.061	1506694286
-9.567	-2.521	-0.191	0	-0.061	0.061	3.511	-8.813	0.547	0.183	-0.061	0.305	3.088	9.558	1.601	-0.122	-0.061	0.061	-9.703	0.138	-1.524	0	0.122	0	-1.02	9.661	2.309	-0.061	-0.122	0.061	0.669	9.829	-0.413	-0.061	-0.122	0	1506694286
-9.591	-2.517	-0.199	0	-0.061	0.061	3.644	-8.794	0.431	0.244	-0.183	0.427	3.043	9.539	1.626	-0.122	-0.122	0	-9.745	0.102	-1.607	0	0.183	0	-0.947	9.683	2.318	-0.061	-0.122	0.061	0.699	9.829	-0.419	-0.061	-0.122	0	1506694286
-9.588	-2.481	-0.202	0	-0.061	0.061	3.778	-8.754	0.416	0.244	-0.183	0.549	3.065	9.539	1.683	-0.061	-0.122	0	-9.696	0.116	-1.609	0	0.183	-0.061	-0.869	9.701	2.334	0	-0.122	0.061	0.653	9.839	-0.426	-0.061	-0.122	0	1506694286
-9.566	-2.461	-0.208	0	-0.061	0.061	3.892	-8.721	0.382	0.183	-0.183	0.61	3.143	9.505	1.751	-0.061	-0.061	-0.061	-9.731	0.124	-1.625	0	0.122	0	-0.857	9.674	2.318	-0.061	-0.122	0.061	0.635	9.828	-0.445	-0.061	-0.183	0	1506694286
-9.581	-2.501	-0.199	-0.061	-0.061	0	3.972	-8.78	0.351	0.122	-0.122	0.549	3.183	9.542	1.772	-0.122	-0.061	-0.061	-9.725	0.097	-1.668	0	0.183	0	-0.827	9.71	2.298	0	-0.122	0.061	0.752	9.812	-0.449	0	-0.061	-0.061	1506694286
-9.591	-2.512	-0.236	-0.061	0	0	4.043	-8.782	0.312	0.122	-0.122	0.427	3.211	9.56	1.739	-0.122	-0.122	-0.061	-9.782	0.148	-1.73	-0.061	0.122	0	-0.791	9.751	2.324	0	-0.122	0.061	0.694	9.831	-0.481	0	0	-0.061	1506694286
-9.603	-2.504	-0.24	-0.061	0	-0.061	4.126	-8.83	0.293	0	-0.122	0.061	3.319	9.554	1.717	-0.061	-0.061	-0.061	-9.804	0.16	-1.769	-0.061	0.061	0	-0.715	9.78	2.326	0	-0.061	0	0.664	9.863	-0.487	0	-0.061	-0.061	1506694286
-9.586	-2.491	-0.238	-0.061	0	-0.061	4.139	-8.83	0.328	-0.122	0	-0.061	3.347	9.54	1.726	-0.061	0	-0.061	-9.788	0.151	-1.794	-0.061	0.061	0	-0.681	9.78	2.342	0	-0.061	0	0.688	9.844	-0.493	0	0	-0.061	1506694286
-9.564	-2.485	-0.246	-0.061	0	-0.061	4.055	-8.796	0.401	-0.122	0	-0.061	3.339	9.472	1.742	0	0	-0.061	-9.771	0.136	-1.793	-0.061	-0.061	-0.061	-0.685	9.696	2.318	-0.061	0	0	0.694	9.839	-0.496	0	0	-0.061	1506694286
-9.572	-2.494	-0.248	-0.061	0	-0.061	3.968	-8.798	0.479	-0.183	0	-0.244	3.317	9.455	1.742	0	0.061	0	-9.751	0.118	-1.787	-0.061	-0.061	-0.061	-0.668	9.678	2.279	-0.061	0.061	0	0.695	9.817	-0.498	0	0	-0.061	1506694286
-9.576	-2.472	-0.246	-0.061	0.061	-0.061	3.852	-8.861	0.522	-0.183	0	-0.366	3.316	9.494	1.713	0	0.122	-0.061	-9.739	0.108	-1.754	-0.061	-0.122	0	-0.696	9.737	2.266	0	0.122	0	0.72	9.835	-0.47	0	0	0	1506694286
-9.606	-2.45	-0.274	-0.061	0.122	-0.061	3.773	-8.908	0.562	-0.183	0	-0.366	3.299	9.536	1.719	0	0.061	0	-9.722	0.077	-1.759	-0.061	-0.122	0	-0.767	9.758	2.266	0	0.122	0	0.733	9.828	-0.479	0	0	0	1506694286
-9.607	-2.425	-0.307	-0.061	0.061	-0.061	3.773	-8.908	0.562	-0.183	0.061	-0.427	3.287	9.557	1.744	0.061	0.122	0	-9.723	0.067	-1.735	-0.061	-0.122	0	-0.807	9.746	2.261	-0.061	0.122	0	0.744	9.855	-0.464	0	0	0	1506694286
-9.593	-2.411	-0.307	-0.061	0	-0.061	3.642	-8.948	0.66	-0.183	0.122	-0.366	3.229	9.594	1.762	0	0.122	0	-9.709	0.075	-1.72	-0.061	-0.122	0	-0.816	9.744	2.227	-0.061	0.061	0	0.785	9.844	-0.458	0	0	0	1506694286
-9.567	-2.428	-0.304	-0.061	0.061	-0.061	3.56	-8.914	0.688	-0.061	0.061	-0.305	3.162	9.552	1.782	0	0.061	0	-9.685	0.079	-1.707	-0.061	-0.183	0	-0.812	9.713	2.251	-0.061	0.061	0	0.784	9.819	-0.469	0	0	0	1506694286
-9.61	-2.42	-0.373	0	0	-0.061	3.518	-8.863	0.679	-0.061	0.061	-0.305	3.141	9.525	1.772	0	0.061	-0.061	-9.694	0.085	-1.702	-0.061	-0.122	0	-0.791	9.708	2.265	-0.061	0.061	0	0.775	9.822	-0.464	0	0	0	1506694286
-9.595	-2.401	-0.353	-0.061	0	-0.061	3.499	-8.845	0.624	0	0.061	-0.183	3.127	9.548	1.773	0	0.061	-0.061	-9.697	0.077	-1.668	-0.061	-0.122	0	-0.785	9.722	2.262	-0.061	0.061	0	0.812	9.845	-0.445	-0.061	0	0	1506694286
-9.589	-2.402	-0.382	-0.061	0.061	0	3.548	-8.842	0.555	0.061	0	0.122	3.147	9.562	1.774	-0.061	0.061	-0.061	-9.702	0.092	-1.67	-0.061	-0.122	0	-0.812	9.729	2.263	-0.061	0.061	0	0.834	9.822	-0.453	0	0	0	1506694286
-9.558	-2.401	-0.38	-0.061	0.061	-0.061	3.61	-8.826	0.53	0.061	0	0.122	3.169	9.561	1.754	-0.061	0	-0.061	-9.719	0.074	-1.69	0	-0.122	0	-0.835	9.714	2.274	-0.061	0	0	0.799	9.82	-0.475	-0.061	0	0	1506694286
-9.603	-2.409	-0.384	-0.061	0.061	-0.061	3.662	-8.801	0.488	0	0	0.244	3.181	9.522	1.754	-0.061	0	-0.061	-9.719	0.102	-1.665	-0.061	-0.122	0	-0.817	9.679	2.283	-0.061	0	-0.061	0.842	9.8	-0.456	-0.061	0	0	1506694286
-9.628	-2.396	-0.401	0	0	-0.061	3.72	-8.811	0.488	0	0	0.244	3.153	9.507	1.715	-0.061	0	-0.061	-9.735	0.089	-1.659	-0.061	-0.244	-0.061	-0.768	9.717	2.293	-0.061	-0.061	-0.061	0.852	9.817	-0.434	-0.061	0	0	1506694286
-9.597	-2.369	-0.4	-0.061	0	-0.061	3.827	-8.821	0.492	0	0	0.244	3.18	9.503	1.75	0	0	-0.122	-9.731	0.147	-1.609	-0.061	-0.122	-0.061	-0.741	9.719	2.296	-0.061	0	-0.061	0.824	9.839	-0.469	-0.061	-0.061	0	1506694286
-9.585	-2.396	-0.401	-0.061	0	-0.061	3.869	-8.838	0.517	0	0	0.183	3.224	9.475	1.762	0	0	-0.061	-9.684	0.102	-1.585	-0.061	-0.122	-0.061	-0.8	9.66	2.292	-0.061	0	-0.061	0.839	9.812	-0.479	-0.061	0	-0.061	1506694286
-9.576	-2.403	-0.404	-0.061	0.061	-0.061	3.869	-8.838	0.517	0	0	0.183	3.262	9.488	1.772	-0.061	0	-0.061	-9.702	0.098	-1.565	-0.061	-0.122	-0.061	-0.817	9.658	2.299	-0.061	0	0	0.854	9.808	-0.44	-0.061	0	-0.061	1506694287
-9.588	-2.399	-0.409	-0.061	0	-0.061	3.906	-8.817	0.547	0.061	0	0.061	3.277	9.501	1.751	-0.061	0	0	-9.715	0.112	-1.574	-0.061	-0.122	-0.061	-0.785	9.671	2.303	-0.061	0	0	0.854	9.82	-0.427	-0.061	0	0	1506694287
-9.594	-2.389	-0.415	-0.061	0	-0.061	3.906	-8.817	0.547	0.061	0	0.061	3.259	9.499	1.727	0	0	0	-9.72	0.117	-1.541	-0.061	-0.122	-0.061	-0.763	9.701	2.306	-0.061	0	0	0.846	9.824	-0.438	-0.061	0	0	1506694287
-9.597	-2.388	-0.406	-0.061	0	-0.061	3.874	-8.783	0.54	0	0	-0.061	3.257	9.493	1.739	0	0	0	-9.721	0.115	-1.558	-0.061	-0.122	-0.061	-0.768	9.692	2.305	-0.061	0.061	0	0.859	9.82	-0.427	-0.061	0	0	1506694287
-9.589	-2.399	-0.401	-0.061	0	-0.061	3.846	-8.77	0.535	0	0	-0.061	3.213	9.505	1.757	0	0	0.061	-9.707	0.093	-1.552	-0.061	-0.122	-0.061	-0.785	9.703	2.309	-0.061	0.061	0	0.839	9.816	-0.435	-0.061	0	0	1506694287
-9.598	-2.389	-0.422	-0.061	0	-0.061	3.798	-8.772	0.535	0	0.061	-0.122	3.192	9.524	1.799	0	0.061	0.061	-9.713	0.08	-1.54	-0.061	-0.061	-0.061	-0.798	9.694	2.3	-0.061	0	0	0.828	9.828	-0.394	-0.061	0	0	1506694287
-9.591	-2.403	-0.418	-0.061	0	-0.061	3.728	-8.78	0.531	0	0	-0.122	3.165	9.515	1.818	-0.061	0	0	-9.714	0.06	-1.541	-0.061	-0.061	-0.061	-0.796	9.672	2.296	0	0	0	0.846	9.825	-0.409	-0.061	0	0	1506694287
-9.601	-2.396	-0.414	0	0	0	3.698	-8.771	0.541	-0.061	0	-0.122	3.149	9.51	1.812	-0.061	0	0	-9.723	0.071	-1.515	0	-0.061	-0.061	-0.781	9.682	2.284	-0.061	0	0	0.872	9.828	-0.374	-0.061	0	0	1506694287
-9.591	-2.382	-0.394	0	0	0	3.676	-8.783	0.551	-0.061	0.061	-0.122	3.168	9.514	1.788	-0.061	0	0	-9.711	0.077	-1.501	0	-0.061	-0.061	-0.804	9.686	2.31	-0.061	0	0	0.845	9.819	-0.398	-0.061	-0.061	0	1506694287
-9.6	-2.382	-0.397	0	-0.061	-0.061	3.639	-8.786	0.556	-0.061	0	-0.122	3.146	9.52	1.755	-0.061	0	0	-9.701	0.074	-1.519	0	-0.061	-0.061	-0.827	9.683	2.298	-0.061	0	0	0.865	9.82	-0.367	-0.061	-0.061	0	1506694287
-9.597	-2.39	-0.413	0	-0.061	0	3.614	-8.798	0.544	-0.061	-0.061	-0.061	3.109	9.509	1.7	-0.061	-0.061	0	-9.715	0.103	-1.506	0	0	0	-0.817	9.68	2.286	0	-0.061	0	0.877	9.81	-0.396	-0.061	0	0	1506694287
-9.589	-2.39	-0.406	0	-0.061	0	3.627	-8.801	0.518	-0.061	-0.061	-0.061	3.115	9.514	1.688	0	-0.061	-0.061	-9.709	0.085	-1.519	0	0	0	-0.78	9.696	2.294	0	-0.061	-0.061	0.847	9.832	-0.39	-0.061	-0.061	0	1506694287
-9.606	-2.372	-0.423	0	-0.061	0	3.651	-8.8	0.499	-0.061	-0.061	0	3.124	9.522	1.727	0	-0.061	-0.061	-9.721	0.086	-1.53	0	0.061	0	-0.799	9.697	2.285	0	-0.061	-0.061	0.865	9.824	-0.37	-0.061	-0.061	0	1506694287
-9.599	-2.399	-0.421	0	-0.061	0	3.64	-8.794	0.508	-0.061	-0.061	0	3.12	9.525	1.756	0	-0.061	-0.061	-9.711	0.075	-1.547	0	0.122	0	-0.833	9.677	2.272	0	-0.122	-0.061	0.852	9.824	-0.383	-0.061	-0.061	0	1506694287
-9.576	-2.378	-0.395	0	-0.061	0	3.679	-8.809	0.51	-0.061	-0.061	0	3.14	9.531	1.762	0	-0.122	-0.061	-9.727	0.103	-1.541	0	0.061	0	-0.796	9.682	2.285	0	-0.122	-0.061	0.872	9.826	-0.365	-0.061	-0.061	0	1506694287
-9.609	-2.397	-0.406	0	-0.061	0	3.7	-8.799	0.476	-0.061	-0.122	0	3.152	9.488	1.736	0	-0.122	-0.061	-9.77	0.124	-1.578	0	0.061	0	-0.766	9.691	2.299	0	-0.122	-0.061	0.874	9.807	-0.372	-0.061	-0.061	0	1506694287
-9.587	-2.383	-0.4	0	-0.122	0	3.746	-8.808	0.48	-0.061	-0.122	0	3.176	9.489	1.75	0	-0.061	-0.122	-9.707	0.13	-1.549	0	0.061	0	-0.731	9.704	2.3	0	-0.061	-0.061	0.869	9.837	-0.388	-0.061	-0.061	0	1506694287
-9.582	-2.394	-0.388	-0.061	-0.061	-0.061	3.771	-8.807	0.465	-0.061	-0.061	0	3.257	9.488	1.745	0	-0.061	-0.122	-9.703	0.13	-1.572	-0.061	0.061	0	-0.825	9.671	2.273	0	-0.061	-0.061	0.841	9.814	-0.408	-0.061	-0.061	0	1506694287
-9.585	-2.412	-0.389	0	-0.061	-0.061	3.752	-8.855	0.452	-0.061	-0.061	0	3.252	9.519	1.749	0	-0.122	0	-9.72	0.121	-1.599	-0.061	0.122	-0.061	-0.842	9.686	2.269	0.061	-0.122	-0.061	0.859	9.813	-0.404	-0.061	0	-0.061	1506694287
-9.575	-2.419	-0.362	0	-0.061	0	3.795	-8.859	0.468	-0.061	-0.183	-0.061	3.274	9.51	1.718	0	-0.122	0	-9.744	0.14	-1.645	-0.061	0.061	-0.061	-0.76	9.733	2.303	0.061	-0.061	-0.061	0.865	9.825	-0.413	-0.061	0	0	1506694287
-9.591	-2.412	-0.355	-0.061	-0.061	0	3.811	-8.875	0.524	-0.122	0	0	3.278	9.519	1.711	0.061	-0.061	0	-9.725	0.138	-1.648	0	0	-0.061	-0.736	9.731	2.303	0.061	0	-0.061	0.872	9.825	-0.389	-0.061	0	0	1506694287
-9.603	-2.406	-0.359	-0.061	-0.061	0	3.814	-8.878	0.585	-0.122	0	0.061	3.255	9.503	1.747	0.061	0	0	-9.731	0.142	-1.64	-0.061	-0.061	-0.061	-0.767	9.707	2.305	0.061	0	-0.061	0.857	9.833	-0.383	-0.061	0	0	1506694287
-9.64	-2.414	-0.379	-0.061	-0.061	0	3.841	-8.921	0.604	-0.061	0	0	3.226	9.513	1.755	0.061	-0.061	0	-9.738	0.105	-1.633	0	-0.061	-0.061	-0.803	9.682	2.25	0.061	0	0	0.859	9.836	-0.385	-0.061	0	0	1506694287
-9.594	-2.442	-0.351	0	-0.122	-0.061	3.819	-8.923	0.608	0	0	-0.061	3.195	9.552	1.743	0.061	-0.061	0	-9.731	0.126	-1.652	0	-0.061	-0.061	-0.793	9.737	2.233	0.061	0	0	0.813	9.873	-0.38	-0.061	0	0	1506694287
-9.538	-2.454	-0.33	0	-0.061	-0.061	3.773	-8.888	0.58	0	0	-0.061	3.198	9.6	1.753	0.061	-0.061	0	-9.719	0.066	-1.664	-0.061	0	-0.061	-0.819	9.775	2.204	0	0.061	0	0.754	9.841	-0.421	-0.061	0	0	1506694287
-9.566	-2.413	-0.339	0	-0.061	0	3.724	-8.833	0.544	0	0	-0.061	3.185	9.61	1.749	0	0	0	-9.717	0.037	-1.669	0	-0.061	-0.061	-0.857	9.757	2.16	0	0	0	0.846	9.799	-0.384	-0.061	-0.061	0	1506694288
-9.579	-2.35	-0.337	0	0	0	3.691	-8.77	0.501	0	0	0	3.134	9.583	1.701	-0.061	-0.061	0	-9.708	0.024	-1.645	0	-0.061	-0.061	-0.863	9.739	2.157	0	0	0	0.89	9.813	-0.347	-0.061	-0.061	0	1506694288
-9.593	-2.342	-0.305	0	0	0	3.689	-8.741	0.447	0	0.061	0.061	3.133	9.567	1.648	-0.061	-0.122	-0.061	-9.695	0.032	-1.621	0	-0.061	-0.061	-0.901	9.729	2.155	0	-0.061	0	0.916	9.823	-0.335	-0.061	-0.061	0	1506694288
-9.631	-2.347	-0.347	0	-0.061	0	3.731	-8.788	0.407	-0.061	0.061	0.061	3.144	9.595	1.615	-0.061	-0.122	0	-9.696	0.06	-1.611	0.061	-0.061	0	-0.876	9.746	2.164	-0.061	-0.122	0	0.946	9.813	-0.348	-0.061	0	0	1506694288
-9.61	-2.354	-0.323	0	-0.061	-0.061	3.768	-8.848	0.38	-0.061	0	-0.061	3.121	9.575	1.609	-0.061	-0.122	-0.061	-9.711	0.086	-1.628	0	0	0	-0.849	9.743	2.182	0	-0.122	-0.061	0.878	9.833	-0.347	-0.061	0	0	1506694288
-9.581	-2.391	-0.306	0	-0.061	-0.061	3.754	-8.861	0.397	-0.061	0	-0.061	3.119	9.53	1.634	0	-0.122	-0.061	-9.698	0.091	-1.656	0	0	-0.061	-0.803	9.723	2.193	0	-0.122	-0.061	0.861	9.825	-0.374	-0.061	0	0	1506694288
-9.576	-2.417	-0.328	0	0	-0.061	3.72	-8.851	0.428	-0.061	-0.061	-0.061	3.162	9.512	1.684	0	-0.061	-0.122	-9.725	0.111	-1.67	0	0	-0.061	-0.762	9.72	2.196	0	-0.061	-0.061	0.884	9.829	-0.33	0	0	-0.061	1506694288
-9.577	-2.378	-0.311	0	0	-0.061	3.681	-8.824	0.467	-0.061	0	-0.061	3.235	9.514	1.675	0	-0.061	-0.122	-9.716	0.1	-1.672	0	-0.061	-0.061	-0.761	9.711	2.207	0	-0.061	-0.061	0.906	9.835	-0.323	-0.061	0	0	1506694288
