# Supplementary material for: A deep learning approach for lower back-pain risk prediction during manual lifting
Source: PLoS One. 2021 Feb 19;16(2):e0247162. doi: 10.1371/journal.pone.0247162 (PMC7894914; doi:10.1371/journal.pone.0247162)
Supplement: S1 Data — (ZIP) [file pone.0247162.s001.zip › source-used/Subject_03_P1_Zone01_T2.csv]

Side_A_x	Side_A_y	Side_A_z	Side_G_x	Side_G_y	Side_G_z	LtWt_A_x	LtWt_A_y	LtWt_A_z	LtWt_G_x	LtWt_G_y	LtWt_G_z	RtWt_A_x	RtWt_A_y	RtWt_A_z	RtWt_G_x	RtWt_G_y	RtWt_G_z	Back_A_x	Back_A_y	Back_A_z	Back_G_x	Back_G_y	Back_G_z	UArm_A_x	UArm_A_y	UArm_A_z	UArm_G_x	UArm_G_y	UArm_G_z	Thig_A_x	Thig_A_y	Thig_A_z	Thig_G_x	Thig_G_y	Thig_G_z	Time_stp
-9.591	-2.133	-1.217	-0.061	-0.061	0	3.439	-8.445	0.915	0.061	-0.244	-0.061	4.682	9.054	2.885	-0.061	-0.061	-0.061	-9.536	-1.591	-1.955	-0.122	0.122	-0.061	-0.073	9.685	2.126	0	-0.061	-0.061	-0.146	9.878	1.695	0	0	0	1506697408
-9.593	-2.117	-1.206	-0.061	-0.061	0	3.536	-8.414	0.8	-0.122	-0.061	0	4.683	9.028	2.869	0	-0.122	0	-9.528	-1.57	-1.976	-0.122	0.122	-0.061	-0.022	9.67	2.134	0	-0.122	0	-0.166	9.868	1.7	-0.061	-0.061	0	1506697408
-9.618	-2.122	-1.207	-0.122	-0.061	0	3.589	-8.457	0.873	-0.183	-0.183	0	4.709	8.991	2.889	0	-0.122	0	-9.585	-1.58	-2.035	-0.061	0.061	0	0.037	9.697	2.135	0	-0.061	0	-0.176	9.863	1.695	-0.061	-0.061	0	1506697408
-9.622	-2.15	-1.212	-0.061	-0.122	0	3.647	-8.527	1.008	-0.122	-0.061	0.061	4.709	8.991	2.889	0	-0.122	0	-9.543	-1.547	-2.03	-0.061	0.122	-0.061	0.028	9.731	2.131	0	-0.061	-0.061	-0.134	9.863	1.684	0	-0.061	0	1506697408
-9.599	-2.15	-1.18	-0.061	-0.061	0	3.714	-8.524	1.114	-0.122	-0.061	0	4.709	8.991	2.889	0	-0.122	0	-9.54	-1.537	-2.023	-0.061	0.061	-0.061	-0.03	9.735	2.128	0.061	0	0	-0.16	9.885	1.72	-0.061	0	0	1506697408
-9.61	-2.135	-1.199	-0.122	-0.122	0	3.747	-8.544	1.172	0	-0.061	-0.061	4.75	9.055	3.006	0	-0.061	0	-9.532	-1.555	-2.054	-0.061	0.122	-0.061	0.001	9.744	2.127	0	-0.061	0	-0.227	9.884	1.688	-0.061	0	0	1506697408
-9.61	-2.155	-1.186	-0.122	-0.061	0	3.728	-8.533	1.141	0.122	-0.122	-0.122	4.739	9.086	3.033	0	-0.061	0.061	-9.561	-1.556	-2.084	-0.122	0.061	-0.061	0.054	9.771	2.125	0	0	0	-0.214	9.868	1.68	0	0	0	1506697408
-9.61	-2.147	-1.187	-0.122	-0.061	0	3.705	-8.491	1.037	0.122	-0.122	-0.183	4.739	9.086	3.033	0	0	0.061	-9.554	-1.571	-2.12	-0.122	0.061	-0.061	0.08	9.786	2.125	0	0	0	-0.179	9.871	1.675	0	0	0	1506697408
-9.599	-2.139	-1.193	-0.122	-0.061	0	3.631	-8.433	0.94	0.122	-0.061	-0.183	4.752	9.099	3.039	-0.061	0.061	0	-9.548	-1.58	-2.156	-0.122	0	0	0.047	9.759	2.096	-0.061	0	0.061	-0.195	9.873	1.681	0	0	0	1506697408
-9.603	-2.116	-1.175	-0.122	-0.061	0	3.559	-8.382	0.854	0.061	-0.061	-0.122	4.729	9.043	2.997	-0.061	0.061	0	-9.544	-1.597	-2.15	-0.122	0	0	0.012	9.721	2.079	-0.061	0	0.061	-0.203	9.871	1.669	0	0	0	1506697408
-9.617	-2.115	-1.17	-0.122	-0.061	-0.061	3.531	-8.361	0.778	0.061	-0.122	-0.122	4.729	9.043	2.997	-0.122	0	0.061	-9.542	-1.61	-2.15	-0.061	0	0	0.039	9.735	2.08	-0.061	0	0.061	-0.213	9.866	1.658	0	0	0	1506697408
-9.615	-2.119	-1.171	-0.122	-0.061	-0.061	3.514	-8.358	0.761	0.061	-0.122	-0.122	4.698	9.056	2.933	-0.122	0	0	-9.556	-1.57	-2.166	-0.122	0	0	0.06	9.767	2.101	-0.061	0	0.061	-0.227	9.86	1.643	0	0	0	1506697408
-9.619	-2.127	-1.19	-0.122	-0.061	-0.061	3.5	-8.402	0.751	-0.061	-0.122	-0.061	4.681	9.064	2.914	-0.061	0	0	-9.567	-1.564	-2.2	-0.122	0	0	0.066	9.764	2.123	-0.061	0	0	-0.252	9.869	1.626	0	0	0	1506697408
-9.605	-2.146	-1.175	-0.122	-0.061	-0.061	3.529	-8.418	0.796	-0.061	-0.122	-0.061	4.681	9.064	2.914	-0.061	0	0	-9.577	-1.567	-2.222	-0.122	0	0	0.068	9.716	2.114	-0.061	0	0	-0.219	9.871	1.646	0	0	-0.061	1506697409
-9.595	-2.146	-1.172	-0.061	-0.061	-0.061	3.541	-8.405	0.858	-0.122	-0.122	0	4.664	9.034	2.921	-0.061	0	-0.061	-9.556	-1.561	-2.216	-0.122	0	0	0.103	9.705	2.126	-0.061	0	0	-0.189	9.878	1.627	0	0.061	-0.061	1506697409
-9.606	-2.134	-1.166	-0.061	-0.061	-0.061	3.571	-8.405	0.921	-0.122	-0.122	0.061	4.685	9.019	2.95	-0.061	0	-0.061	-9.548	-1.562	-2.21	-0.061	-0.061	0	0.103	9.705	2.126	-0.061	0	-0.061	-0.255	9.877	1.645	0.061	0	-0.061	1506697409
-9.604	-2.107	-1.162	-0.061	-0.061	-0.061	3.624	-8.445	0.959	-0.122	-0.061	0.061	4.685	9.019	2.95	-0.061	0	-0.061	-9.538	-1.571	-2.207	-0.061	-0.061	0	0.103	9.705	2.126	-0.061	0	-0.061	-0.22	9.865	1.653	0	0	-0.061	1506697409
-9.617	-2.096	-1.138	-0.061	-0.061	-0.061	3.67	-8.447	0.991	-0.061	-0.061	0.061	4.685	9.027	2.967	-0.061	0	-0.061	-9.54	-1.556	-2.214	-0.061	-0.061	0	0.048	9.715	2.117	-0.061	0	-0.061	-0.17	9.874	1.626	0	0	-0.061	1506697409
-9.624	-2.098	-1.146	-0.061	-0.061	-0.122	3.689	-8.446	0.995	-0.061	-0.061	0.061	4.693	9.026	2.954	-0.061	0	-0.061	-9.55	-1.55	-2.219	-0.061	-0.061	0	0.059	9.72	2.128	-0.061	-0.061	-0.061	-0.173	9.875	1.619	0.061	0	-0.061	1506697409
-9.612	-2.115	-1.145	-0.061	-0.061	-0.122	3.728	-8.439	0.956	0	-0.061	0.061	4.693	9.026	2.954	0	0	-0.061	-9.546	-1.54	-2.237	-0.061	-0.061	0	0.084	9.702	2.158	-0.061	-0.061	-0.061	-0.19	9.865	1.601	0	0	-0.061	1506697409
-9.594	-2.151	-1.165	-0.061	0	-0.122	3.735	-8.423	0.912	-0.061	-0.061	0	4.685	9.006	2.952	0	0	-0.122	-9.549	-1.546	-2.212	-0.061	-0.122	0	0.077	9.67	2.151	-0.061	0	-0.122	-0.175	9.884	1.607	0	0	-0.061	1506697409
-9.6	-2.17	-1.151	-0.061	-0.061	-0.061	3.708	-8.388	0.846	-0.061	0	0	4.694	8.996	2.933	0	0	-0.122	-9.548	-1.537	-2.195	0	-0.122	0	0.063	9.673	2.145	0	0	-0.061	-0.118	9.878	1.627	0	0	0	1506697409
-9.598	-2.144	-1.157	-0.061	0	-0.061	3.708	-8.388	0.846	-0.061	0	0	4.694	8.996	2.933	0	0	-0.122	-9.52	-1.506	-2.171	0	-0.122	0	0.024	9.654	2.168	0	0	-0.061	-0.147	9.874	1.613	0	0	0	1506697409
-9.588	-2.102	-1.133	-0.061	0	-0.061	3.671	-8.403	0.828	-0.061	0	-0.061	4.697	8.964	2.92	0	0	-0.061	-9.526	-1.532	-2.151	0	-0.122	0	0.004	9.633	2.164	0	0	-0.122	-0.147	9.874	1.613	0	0	0	1506697409
-9.61	-2.102	-1.133	-0.061	-0.061	-0.061	3.638	-8.442	0.824	-0.122	0	0	4.658	8.973	2.912	0	0	-0.061	-9.477	-1.513	-2.12	0	-0.122	-0.061	0.005	9.643	2.169	0	0	-0.122	-0.152	9.871	1.623	0	0	0	1506697409
-9.611	-2.044	-1.119	-0.061	0	0	3.596	-8.448	0.864	-0.122	0.061	0	4.639	8.989	2.911	0.061	-0.061	-0.061	-9.495	-1.486	-2.052	0	-0.122	-0.061	-0.067	9.649	2.132	0	0	-0.122	-0.095	9.867	1.601	0	0	0	1506697409
-9.613	-2.047	-1.14	-0.061	-0.061	0	3.594	-8.489	0.939	-0.061	0.061	0	4.67	9.012	2.933	0	0	-0.061	-9.458	-1.516	-2.036	0	0	-0.061	-0.118	9.709	2.11	0	0	-0.061	-0.111	9.89	1.593	-0.061	0	0	1506697409
-9.605	-2.077	-1.142	-0.061	0	0	3.583	-8.471	0.943	0	0	-0.061	4.692	9.083	2.937	0	-0.061	0	-9.482	-1.525	-2.017	-0.061	0	-0.061	-0.108	9.749	2.138	0	-0.061	0	-0.084	9.884	1.604	-0.061	-0.061	0	1506697409
-9.609	-2.079	-1.14	-0.061	-0.061	0	3.56	-8.43	0.92	0	-0.061	-0.122	4.721	9.097	2.978	0	-0.061	0	-9.482	-1.525	-2.017	-0.061	0	-0.061	-0.06	9.714	2.129	0	-0.061	0	-0.054	9.867	1.617	-0.061	0	0	1506697409
-9.621	-2.097	-1.151	-0.061	0	0	3.53	-8.418	0.858	0	0.061	0	4.673	9.074	3.019	-0.061	-0.061	0.061	-9.482	-1.525	-2.017	-0.061	0	-0.061	-0.06	9.714	2.129	-0.061	-0.061	0	-0.063	9.873	1.597	-0.061	0	0	1506697409
-9.618	-2.11	-1.145	0	0	0	3.516	-8.433	0.837	0	0	0	4.588	9.033	2.964	-0.061	-0.061	0	-9.542	-1.547	-2.175	0	0	-0.061	0.026	9.672	2.133	-0.061	-0.122	0	-0.102	9.869	1.595	-0.061	0	0	1506697409
-9.616	-2.098	-1.134	0	0	0	3.576	-8.46	0.839	-0.061	0	0	4.588	9.033	2.964	-0.061	-0.061	-0.061	-9.549	-1.542	-2.206	0	0	-0.061	0.05	9.713	2.158	-0.061	-0.122	0	-0.116	9.865	1.596	-0.061	0	0	1506697409
-9.605	-2.125	-1.135	0	0	0	3.613	-8.466	0.852	-0.061	0.061	0.061	4.632	9.036	2.894	-0.061	-0.061	-0.061	-9.564	-1.517	-2.204	0	0	-0.061	0.067	9.75	2.175	0	-0.122	0	-0.139	9.878	1.571	-0.061	-0.061	0	1506697409
-9.592	-2.122	-1.134	0	0	0	3.659	-8.46	0.888	-0.061	0.061	0.061	4.672	9.039	2.864	0	-0.061	-0.061	-9.566	-1.512	-2.201	0	-0.061	-0.061	0.054	9.721	2.174	0	-0.061	-0.061	-0.14	9.873	1.592	-0.061	-0.061	0	1506697409
-9.606	-2.097	-1.145	0	0.061	-0.061	3.673	-8.435	0.938	-0.061	0.061	0	4.687	9.02	2.9	0.061	-0.061	-0.061	-9.556	-1.546	-2.176	0	-0.061	-0.061	0.041	9.674	2.149	0	-0.061	-0.061	-0.115	9.878	1.589	-0.061	-0.061	0	1506697409
-9.633	-2.054	-1.139	0	0.061	-0.061	3.68	-8.447	0.946	0	0.061	0.061	4.669	9.012	2.972	0	-0.061	-0.061	-9.556	-1.566	-2.17	0	-0.061	-0.061	0.026	9.68	2.119	0	-0.061	-0.061	-0.132	9.875	1.592	-0.061	-0.061	0	1506697409
-9.625	-2.019	-1.157	0	0.061	-0.061	3.688	-8.458	0.95	-0.061	0.061	0	4.687	9.027	2.973	0	-0.122	-0.061	-9.552	-1.567	-2.174	0.061	-0.061	-0.061	0.051	9.719	2.146	0	-0.122	-0.061	-0.115	9.877	1.603	-0.061	-0.061	0	1506697409
-9.617	-2.006	-1.172	0	0.061	-0.061	3.697	-8.442	0.951	0	0.122	0	4.721	9.039	2.958	0	-0.122	-0.061	-9.52	-1.571	-2.147	0.061	-0.061	-0.061	0.042	9.713	2.139	0	-0.061	-0.061	-0.062	9.89	1.59	-0.061	-0.061	0	1506697409
-9.641	-1.999	-1.214	0	-0.061	-0.061	3.682	-8.411	0.969	0	0.122	0	4.741	9.022	2.95	0	-0.061	-0.061	-9.515	-1.577	-2.121	0.061	-0.061	-0.061	0.043	9.714	2.121	0	-0.061	-0.061	-0.059	9.885	1.616	-0.061	-0.061	0	1506697410
-9.634	-1.98	-1.194	-0.061	0	-0.061	3.669	-8.421	0.949	0	0.061	-0.061	4.74	9.042	2.956	0	-0.122	-0.061	-9.514	-1.596	-2.107	0	-0.061	-0.061	0.043	9.714	2.121	0	-0.122	0	-0.03	9.867	1.635	0	-0.061	0	1506697410
-9.652	-1.976	-1.197	-0.061	-0.061	0	3.615	-8.398	0.924	0	0.061	-0.122	4.767	9.04	2.94	-0.061	-0.061	0	-9.518	-1.609	-2.121	0	0	-0.061	0.068	9.714	2.094	0	-0.122	0	0.028	9.866	1.654	0	0	0	1506697410
-9.678	-1.956	-1.213	-0.122	-0.183	0	3.566	-8.362	0.915	0	0.061	-0.122	4.759	9.033	2.929	-0.061	-0.061	0	-9.506	-1.634	-2.096	0	-0.061	-0.061	0.036	9.715	2.065	0	-0.061	0	0.035	9.878	1.659	0	0	0	1506697410
-9.641	-1.988	-1.196	-0.122	-0.305	0	3.516	-8.368	0.89	0	0.061	-0.122	4.754	9.044	2.931	-0.061	-0.061	0	-9.524	-1.666	-2.139	0	-0.061	-0.061	0	9.75	2.08	0	-0.061	0	0.024	9.869	1.638	-0.061	-0.061	0	1506697410
-9.616	-2.053	-1.119	-0.122	-0.244	-0.061	3.498	-8.414	0.926	-0.061	0.061	-0.061	4.753	9.077	2.921	-0.061	-0.061	0	-9.538	-1.668	-2.121	0	-0.061	-0.061	0.01	9.761	2.079	0	-0.122	0	0.017	9.878	1.651	0	0	0	1506697410
-9.573	-2.065	-1.028	-0.061	-0.061	-0.122	3.531	-8.515	1.01	-0.061	0.122	0	4.742	9.091	2.943	-0.122	-0.122	0	-9.49	-1.644	-2.133	0	0	-0.061	0.049	9.664	2.07	0	-0.183	0.061	-0.02	9.891	1.633	0	0	0	1506697410
-9.635	-2.102	-1.081	0	-0.061	-0.122	3.539	-8.491	1.05	0	0.122	0	4.679	8.972	2.921	-0.122	-0.122	0	-9.551	-1.621	-2.134	0.061	-0.061	-0.061	0.161	9.695	2.078	0	-0.122	0	-0.123	9.855	1.591	0	-0.061	-0.061	1506697410
-9.604	-2.074	-1.097	0	-0.061	-0.061	3.582	-8.458	1.097	0.061	0	0	4.676	8.994	2.83	-0.061	-0.122	-0.061	-9.539	-1.61	-2.094	0.061	-0.061	-0.061	0.161	9.695	2.078	0	-0.122	0	-0.117	9.879	1.579	0	-0.061	-0.061	1506697410
-9.57	-2.006	-1.083	0	-0.061	-0.061	3.653	-8.38	1.036	0	0.061	-0.061	4.746	8.961	2.882	-0.061	0	-0.061	-9.415	-1.623	-1.928	-0.061	0	-0.061	-0.057	9.67	2.072	0.061	0.061	0	-0.065	9.897	1.617	0	-0.061	-0.061	1506697410
-9.643	-1.958	-1.085	-0.061	0	0	3.714	-8.403	0.991	0.061	0.122	-0.122	4.755	8.987	2.859	0	0	0.061	-9.415	-1.631	-1.916	-0.061	0.122	-0.061	-0.127	9.607	1.986	0	-0.122	0.122	-0.025	9.874	1.614	0	-0.122	-0.061	1506697410
-9.64	-2.027	-1.079	-0.061	0	0	3.649	-8.354	0.925	0.061	0	-0.244	4.712	8.991	2.844	-0.061	-0.122	0.122	-9.485	-1.626	-1.988	-0.061	0.122	-0.061	0.008	9.713	2.04	0	-0.122	0.122	0.014	9.844	1.597	-0.061	-0.061	-0.061	1506697410
-9.601	-2.076	-1.081	-0.061	0	0.061	3.606	-8.399	0.854	0.061	-0.122	-0.305	4.718	9.063	2.814	-0.061	-0.122	0.122	-9.51	-1.595	-2.06	-0.061	0.122	-0.061	0.128	9.795	2.089	0.061	-0.122	0.122	0.063	9.875	1.657	0	0	-0.061	1506697410
-9.599	-2.067	-1.114	-0.061	0	0.061	3.558	-8.345	0.817	0	0	-0.244	4.711	9.054	2.873	0	-0.061	0.061	-9.52	-1.634	-2.111	-0.122	0.061	0	0.189	9.764	2.073	-0.061	0	0.061	0.028	9.885	1.61	-0.061	0	-0.061	1506697410
-9.636	-2.035	-1.129	-0.122	0	0	3.486	-8.295	0.863	-0.061	-0.061	-0.183	4.733	9.03	2.948	0	0	0	-9.522	-1.674	-2.165	-0.122	0.061	0	0.139	9.719	2.032	-0.061	0	0.061	-0.055	9.884	1.596	-0.061	-0.061	-0.061	1506697410
-9.674	-2.082	-1.14	-0.061	-0.061	0	3.458	-8.335	0.897	-0.061	-0.122	-0.183	4.731	9.057	3.003	-0.061	0.061	0	-9.542	-1.709	-2.187	-0.122	0.061	0	0.108	9.774	2.03	-0.061	0.061	0	-0.078	9.859	1.599	-0.061	0	-0.061	1506697410
-9.642	-2.091	-1.103	-0.061	-0.061	-0.061	3.454	-8.38	0.926	-0.122	-0.122	-0.122	4.729	9.126	3.015	-0.061	0	-0.061	-9.548	-1.73	-2.231	-0.122	0.122	0	0.134	9.811	2.037	-0.061	0	0.061	-0.132	9.869	1.605	-0.061	0.061	-0.061	1506697410
-9.621	-2.065	-1.086	-0.061	-0.061	-0.061	3.474	-8.411	0.934	-0.122	-0.122	-0.061	4.73	9.135	3.009	-0.122	0	-0.061	-9.548	-1.73	-2.231	-0.122	0.122	0	0.134	9.811	2.037	-0.061	-0.061	0	-0.208	9.896	1.586	0	0.061	-0.061	1506697410
-9.624	-2.103	-1.127	-0.061	-0.061	-0.061	3.529	-8.386	0.976	-0.122	-0.183	0	4.719	9.098	2.964	-0.122	0	-0.122	-9.557	-1.736	-2.277	-0.061	0	0	0.17	9.774	2.021	-0.122	0	0	-0.219	9.877	1.568	-0.061	-0.061	-0.061	1506697410
-9.607	-2.115	-1.096	0	-0.061	-0.061	3.6	-8.349	1.047	-0.183	-0.061	0.061	4.735	9.055	2.93	-0.122	0	-0.122	-9.528	-1.714	-2.279	-0.061	0	0.061	0.15	9.752	2.023	-0.061	-0.061	0	-0.164	9.885	1.602	-0.061	0	-0.061	1506697410
-9.613	-2.089	-1.078	0	-0.061	-0.061	3.685	-8.355	1.091	-0.183	0	0.183	4.77	9.051	2.863	-0.061	0	-0.122	-9.53	-1.723	-2.277	-0.061	0	0.061	0.122	9.733	2.024	-0.122	-0.061	-0.061	-0.163	9.879	1.632	0	-0.061	-0.061	1506697410
-9.641	-2.085	-1.098	0	-0.061	-0.061	3.809	-8.394	1.096	-0.122	0	0.122	4.721	9.037	2.845	-0.061	-0.061	-0.061	-9.519	-1.692	-2.256	0	-0.061	0.061	0.122	9.733	2.024	-0.122	-0.061	-0.061	-0.171	9.879	1.598	-0.061	-0.061	-0.061	1506697410
-9.634	-2.098	-1.099	0	-0.061	-0.061	3.921	-8.428	1.092	-0.122	0	0.061	4.68	9.038	2.815	-0.061	-0.061	-0.061	-9.539	-1.648	-2.239	0	-0.061	0.061	0.122	9.733	2.024	-0.122	-0.061	-0.061	-0.161	9.883	1.609	-0.061	-0.061	-0.061	1506697410
-9.628	-2.067	-1.104	0	-0.061	-0.061	3.956	-8.424	1.046	-0.122	0	0	4.674	9.04	2.838	-0.061	-0.061	-0.061	-9.539	-1.648	-2.239	0	-0.061	0.061	0.122	9.733	2.024	-0.122	-0.061	-0.061	-0.147	9.902	1.616	-0.061	-0.122	-0.061	1506697410
-9.601	-2.027	-1.099	0	-0.061	-0.061	3.944	-8.41	1.004	-0.061	0	-0.122	4.662	9.045	2.893	-0.061	-0.061	-0.061	-9.479	-1.609	-2.181	0.061	-0.061	0.061	0.063	9.674	2.094	-0.061	-0.061	-0.122	-0.124	9.899	1.607	-0.061	-0.122	0	1506697410
-9.607	-2.034	-1.103	0	-0.061	-0.061	3.887	-8.341	0.947	-0.061	0.061	-0.183	4.661	8.998	2.937	-0.061	-0.061	-0.061	-9.471	-1.601	-2.135	0	0	0.061	0.051	9.659	2.097	-0.061	-0.061	-0.061	-0.139	9.873	1.58	-0.061	-0.122	0	1506697411
-9.634	-2.064	-1.11	0	-0.061	0	3.784	-8.342	0.916	-0.061	0.061	-0.183	4.674	8.998	2.98	-0.061	-0.061	-0.061	-9.509	-1.603	-2.143	0	0	0.061	0.028	9.707	2.097	-0.061	-0.061	-0.061	-0.138	9.844	1.579	-0.061	-0.061	0	1506697411
-9.624	-2.067	-1.092	0	-0.061	-0.061	3.705	-8.396	0.864	-0.061	0.061	-0.183	4.674	9.074	2.979	-0.122	-0.061	-0.061	-9.509	-1.562	-2.182	0.061	0	0.061	-0.004	9.745	2.139	-0.061	-0.061	-0.061	-0.1	9.88	1.601	-0.061	-0.061	-0.061	1506697411
-9.609	-2.058	-1.086	0	-0.061	-0.061	3.653	-8.424	0.818	-0.061	0.061	-0.183	4.664	9.082	2.985	-0.122	-0.122	-0.061	-9.539	-1.549	-2.214	0	0	0	-0.004	9.745	2.139	-0.061	-0.122	-0.061	-0.158	9.872	1.574	-0.061	-0.061	-0.061	1506697411
-9.621	-2.086	-1.073	0	0	-0.061	3.583	-8.455	0.8	-0.122	0.061	-0.122	4.639	9.024	2.987	-0.122	-0.122	-0.061	-9.543	-1.576	-2.253	0	0	0	0.139	9.682	2.166	-0.122	-0.183	-0.061	-0.184	9.881	1.59	-0.061	-0.122	-0.061	1506697411
-9.613	-2.076	-1.072	0.061	0	-0.061	3.521	-8.443	0.867	-0.122	0.061	-0.061	4.59	9.008	2.968	-0.122	-0.122	-0.122	-9.558	-1.523	-2.23	0.061	-0.061	0	0.142	9.668	2.171	-0.061	-0.183	-0.061	-0.134	9.874	1.626	-0.061	-0.061	-0.061	1506697411
-9.622	-2.038	-1.061	0.061	0	-0.061	3.498	-8.43	0.897	-0.122	0.061	0.061	4.609	8.987	2.95	-0.061	-0.122	-0.122	-9.509	-1.537	-2.208	0.061	-0.061	0	0.142	9.668	2.171	-0.061	-0.122	-0.061	-0.144	9.877	1.638	-0.061	-0.122	-0.061	1506697411
-9.637	-2.041	-1.073	0	-0.061	-0.061	3.554	-8.44	0.933	-0.061	0.061	0.061	4.661	9.018	2.929	-0.061	-0.061	-0.122	-9.508	-1.518	-2.176	0.061	-0.061	0	0.063	9.666	2.163	-0.061	-0.122	-0.122	-0.123	9.856	1.659	-0.061	-0.122	-0.061	1506697411
-9.639	-2.028	-1.036	0	0	-0.061	3.598	-8.46	0.909	-0.061	0	0.061	4.715	9.032	2.914	-0.061	-0.122	-0.061	-9.531	-1.515	-2.189	0.061	0	0	0.06	9.711	2.19	-0.061	-0.183	-0.061	-0.093	9.855	1.666	-0.061	-0.061	-0.061	1506697411
-9.65	-2.024	-1.044	0	-0.061	-0.061	3.674	-8.455	0.882	0	0	0.061	4.737	9.014	2.942	-0.061	-0.122	-0.061	-9.5	-1.492	-2.193	0.061	0	0	0.06	9.711	2.19	-0.061	-0.122	-0.122	-0.093	9.89	1.669	-0.061	-0.061	-0.061	1506697411
-9.622	-2.036	-1.034	0	-0.061	-0.061	3.718	-8.394	0.855	-0.061	0	0.061	4.707	8.977	2.961	-0.061	-0.122	-0.061	-9.518	-1.499	-2.208	0	0	0	0.091	9.686	2.186	0	-0.122	-0.061	-0.13	9.865	1.677	-0.061	-0.061	-0.061	1506697411
-9.622	-2.015	-1.03	-0.061	-0.061	-0.061	3.752	-8.379	0.834	-0.061	0	0	4.727	8.99	2.985	-0.061	-0.122	-0.061	-9.522	-1.483	-2.219	0	-0.061	-0.061	0.108	9.684	2.189	0	-0.061	-0.061	-0.103	9.862	1.681	-0.061	-0.061	-0.061	1506697411
-9.649	-2.023	-1.053	-0.061	-0.061	-0.061	3.799	-8.374	0.84	0	0	0	4.734	9.003	3.015	-0.061	-0.122	-0.061	-9.543	-1.474	-2.212	0	-0.061	-0.061	0.108	9.684	2.189	0	-0.061	-0.061	-0.087	9.85	1.668	-0.061	0	-0.061	1506697411
-9.637	-2.023	-1.02	-0.061	-0.061	-0.061	3.793	-8.362	0.822	-0.061	0	-0.061	4.723	9.006	3.024	-0.061	-0.061	-0.061	-9.543	-1.474	-2.212	-0.061	0	0	0.106	9.703	2.198	0	-0.061	-0.061	-0.12	9.867	1.696	-0.061	-0.061	-0.061	1506697411
-9.634	-2.041	-1.012	-0.061	-0.061	-0.061	3.77	-8.378	0.81	-0.061	0	-0.122	4.735	9.024	3.079	0	0	-0.061	-9.5	-1.5	-2.184	-0.061	0	0	0.104	9.711	2.196	0	0	-0.061	-0.114	9.885	1.692	-0.061	0	0	1506697411
-9.627	-2.06	-1.008	-0.061	-0.061	-0.061	3.707	-8.368	0.813	-0.061	-0.061	-0.122	4.711	9.034	3.12	-0.061	0	0	-9.521	-1.523	-2.187	-0.061	0	0	0.066	9.702	2.178	-0.061	0	0	-0.136	9.865	1.67	-0.061	0	-0.061	1506697411
-9.634	-2.06	-1.019	-0.061	-0.061	-0.061	3.658	-8.376	0.798	-0.061	-0.061	-0.122	4.728	9.037	3.077	-0.061	0	0	-9.536	-1.535	-2.226	-0.061	0	0	0.054	9.726	2.172	-0.061	0	0	-0.144	9.862	1.689	-0.061	0	-0.061	1506697411
-9.635	-2.076	-1.013	-0.061	0	-0.061	3.627	-8.387	0.824	-0.061	-0.061	-0.061	4.654	9.045	3.031	-0.061	0	0	-9.536	-1.519	-2.245	-0.061	0	0	0.054	9.726	2.172	-0.061	0	0	-0.16	9.874	1.683	-0.061	0	-0.061	1506697411
-9.633	-2.084	-1.005	0	0	-0.061	3.61	-8.4	0.837	-0.061	0	0	4.616	9.039	3.015	-0.061	0	0	-9.536	-1.519	-2.245	-0.061	0	0	0.068	9.713	2.183	-0.061	0	0	-0.19	9.875	1.678	-0.061	-0.061	-0.061	1506697411
-9.634	-2.062	-1.006	-0.061	0	-0.061	3.631	-8.399	0.871	-0.061	-0.061	0	4.597	9.037	2.969	-0.061	0	0	-9.54	-1.506	-2.242	-0.061	0	0	0.061	9.711	2.189	-0.061	0	0	-0.169	9.868	1.709	0	0	0	1506697411
-9.636	-2.047	-1.005	-0.061	-0.061	-0.061	3.677	-8.418	0.902	-0.061	-0.061	0	4.599	9.037	2.954	-0.061	0	0	-9.543	-1.491	-2.249	-0.061	-0.061	0	0.042	9.696	2.188	-0.061	0	0	-0.171	9.877	1.705	-0.061	-0.061	-0.061	1506697411
-9.631	-2.037	-1	-0.061	0	-0.061	3.699	-8.411	0.892	-0.061	-0.061	0	4.589	9.026	2.95	0	0	-0.061	-9.516	-1.485	-2.225	-0.061	-0.061	0	0.042	9.696	2.188	-0.061	-0.061	-0.061	-0.145	9.866	1.698	-0.061	0	0	1506697411
-9.629	-2.066	-1.004	-0.061	0	-0.061	3.713	-8.399	0.869	-0.061	-0.061	0	4.593	9.006	2.98	0	0	-0.061	-9.525	-1.498	-2.206	-0.061	-0.061	0	0.066	9.67	2.18	0	-0.061	-0.061	-0.153	9.861	1.684	0	-0.061	-0.061	1506697411
-9.627	-2.061	-1.017	0	0	0	3.742	-8.379	0.842	0	0	0	4.63	9.002	2.994	0	0	-0.061	-9.518	-1.522	-2.219	-0.061	-0.061	0	0.024	9.694	2.186	-0.061	0	-0.061	-0.13	9.874	1.708	-0.061	0	0	1506697411
-9.617	-2.055	-1.036	-0.061	0.061	-0.061	3.737	-8.381	0.803	-0.061	-0.061	0	4.642	9.051	2.986	0	-0.061	-0.061	-9.522	-1.495	-2.211	-0.061	-0.061	0	0.024	9.694	2.186	0	0	-0.061	-0.136	9.875	1.702	-0.061	-0.061	0	1506697411
-9.63	-2.065	-1.054	-0.061	0.061	-0.061	3.732	-8.387	0.781	-0.061	-0.061	0	4.686	9.058	2.978	0	0	-0.061	-9.569	-1.483	-2.233	0	-0.061	0	0.073	9.702	2.224	0	-0.061	-0.061	-0.156	9.856	1.678	0	-0.061	0	1506697412
-9.65	-2.077	-1.085	-0.061	0	-0.061	3.72	-8.408	0.77	-0.122	0	0.061	4.652	9.027	3.027	0.061	0	-0.061	-9.527	-1.498	-2.205	0	-0.122	-0.061	0.073	9.702	2.224	-0.061	0	-0.061	-0.152	9.863	1.7	-0.061	-0.061	0	1506697412
-9.6	-2.064	-1.069	-0.061	0.061	0	3.738	-8.4	0.859	-0.122	0.122	0.061	4.643	9.03	3.06	0.061	0.061	-0.061	-9.561	-1.465	-2.168	0	-0.122	-0.061	0.111	9.711	2.244	0	0.061	-0.061	-0.129	9.88	1.706	-0.061	0	0	1506697412
-9.639	-2.024	-1.078	-0.061	0	0	3.755	-8.393	0.89	-0.061	0.061	0	4.681	9.021	3.074	0	0.061	-0.061	-9.501	-1.487	-2.17	0	-0.122	0	-0.002	9.691	2.211	-0.061	0.061	-0.061	-0.133	9.872	1.714	-0.061	-0.061	0	1506697412
-9.653	-2.038	-1.061	-0.061	0	0	3.719	-8.399	0.928	0	0.061	0	4.677	9.055	3.029	0	0	0	-9.501	-1.487	-2.17	0	-0.122	0	-0.002	9.691	2.211	-0.061	0.061	-0.061	-0.115	9.837	1.708	-0.061	0	0	1506697412
-9.637	-2.019	-1.044	-0.061	0.061	0	3.689	-8.431	0.894	0	0	0	4.698	9.087	3.033	0	0	0	-9.543	-1.444	-2.156	-0.061	-0.122	0	-0.011	9.756	2.222	-0.061	0	0	-0.114	9.867	1.739	-0.061	0	0	1506697412
-9.647	-2.017	-1.089	-0.061	0	0	3.712	-8.478	0.845	0	0.061	0	4.705	9.086	3.052	0	0.122	0	-9.522	-1.451	-2.117	-0.061	-0.122	0	0.041	9.705	2.224	-0.061	0.061	0	-0.095	9.868	1.709	-0.061	0	0	1506697412
-9.612	-2.006	-1.066	-0.122	0	0	3.711	-8.457	0.851	0	0	-0.061	4.648	9.021	3.059	0	0.122	0	-9.522	-1.464	-2.094	-0.122	-0.122	-0.061	0.002	9.611	2.19	-0.061	0.122	0	-0.118	9.877	1.718	-0.061	0	0	1506697412
-9.624	-2.005	-1.085	-0.122	0	0	3.671	-8.429	0.867	0.061	0	-0.061	4.618	8.997	3.048	-0.061	0.061	0	-9.522	-1.464	-2.094	-0.122	-0.122	-0.061	0.002	9.611	2.19	-0.061	0.061	0.061	-0.1	9.847	1.736	-0.061	0	0	1506697412
-9.627	-1.989	-1.092	-0.122	0	0	3.633	-8.41	0.869	0.061	-0.061	-0.061	4.637	9.01	2.984	-0.061	0.061	0	-9.555	-1.428	-2.089	-0.122	-0.122	-0.061	0.056	9.678	2.266	-0.061	0.061	0.061	-0.093	9.847	1.723	-0.061	0	0	1506697412
-9.648	-1.973	-1.114	-0.122	0	0	3.628	-8.421	0.836	0.061	-0.061	-0.061	4.656	9.03	2.964	0	0.122	0.061	-9.557	-1.43	-2.082	-0.122	-0.122	-0.061	0.039	9.661	2.248	-0.061	0.122	0	-0.085	9.854	1.713	-0.061	0	0.061	1506697412
-9.646	-1.997	-1.115	-0.122	0	0	3.627	-8.435	0.817	0.061	0	-0.061	4.624	9.022	2.938	0	0.122	0.061	-9.557	-1.43	-2.082	-0.122	-0.122	-0.061	0.039	9.661	2.248	-0.061	0.122	0	-0.092	9.869	1.713	-0.061	0	0	1506697412
-9.634	-1.968	-1.134	-0.122	0	0	3.592	-8.44	0.821	0.061	-0.122	-0.061	4.589	9.016	2.939	0	0.122	0.061	-9.555	-1.463	-2.064	-0.122	-0.061	-0.061	0.019	9.66	2.242	-0.061	0.122	0	-0.114	9.862	1.699	-0.061	0	0	1506697412
-9.629	-1.981	-1.127	-0.122	0	0	3.594	-8.429	0.824	0.061	-0.122	-0.061	4.606	9.03	2.931	0	0.122	0.061	-9.566	-1.474	-2.072	-0.183	-0.061	-0.061	0.02	9.676	2.25	0	0.122	0	-0.085	9.867	1.708	0	0	0	1506697412
-9.66	-1.963	-1.148	-0.122	0	-0.061	3.58	-8.404	0.836	0.061	-0.122	0	4.612	9.042	2.937	0.061	0.122	0.061	-9.577	-1.475	-2.065	-0.183	-0.061	-0.061	0.02	9.676	2.25	0	0.122	0	-0.081	9.86	1.699	-0.061	0.061	0	1506697412
-9.65	-1.974	-1.147	-0.183	-0.061	-0.061	3.582	-8.399	0.858	0.061	-0.122	0	4.606	9.043	2.969	0.061	0.122	0.061	-9.563	-1.494	-2.066	-0.183	-0.061	-0.061	0.055	9.695	2.242	0	0.122	0	-0.103	9.867	1.696	0	0.061	0	1506697412
-9.653	-1.975	-1.129	-0.183	0	-0.061	3.631	-8.405	0.879	0.061	-0.122	0	4.603	9.049	3.013	0.061	0.122	0	-9.563	-1.494	-2.066	-0.183	-0.061	-0.061	0.055	9.695	2.242	0	0.122	0	-0.116	9.891	1.693	0	0.061	0	1506697412
-9.67	-1.963	-1.169	-0.183	-0.061	-0.061	3.683	-8.417	0.913	0.061	-0.122	0.061	4.621	9.065	3.019	0.061	0.122	0	-9.587	-1.497	-2.097	-0.183	-0.061	-0.061	0.049	9.691	2.237	0	0.122	0	-0.081	9.869	1.684	0	0.061	0	1506697412
-9.649	-1.955	-1.159	-0.183	-0.061	-0.061	3.723	-8.421	0.922	0.061	-0.183	0	4.657	9.061	3.024	0	0.122	0	-9.557	-1.534	-2.092	-0.183	-0.061	-0.061	0.05	9.695	2.206	0	0.122	0	-0.05	9.892	1.69	0	0.061	0	1506697412
-9.618	-1.974	-1.163	-0.183	0	-0.061	3.74	-8.367	0.952	0.061	-0.122	0	4.664	9.049	3.011	0	0.122	0	-9.55	-1.543	-2.073	-0.183	-0.061	-0.061	0.023	9.673	2.198	0	0.122	0	-0.047	9.899	1.671	0	0	0	1506697412
-9.627	-1.958	-1.182	-0.183	-0.061	-0.061	3.731	-8.314	0.935	0.061	-0.183	0	4.657	9.036	2.992	0	0.061	0.061	-9.552	-1.541	-2.062	-0.183	0	-0.061	0.023	9.673	2.198	0	0.061	0.061	-0.044	9.875	1.675	0	0.061	0	1506697412
-9.615	-1.989	-1.176	-0.183	-0.061	-0.061	3.764	-8.326	0.909	0.061	-0.183	0	4.65	9.025	2.957	0	0.061	0.061	-9.591	-1.572	-2.09	-0.183	-0.061	-0.061	0.06	9.677	2.17	0	0.061	0.061	-0.043	9.872	1.654	0	0.061	0	1506697412
-9.642	-2.012	-1.17	-0.122	-0.061	-0.061	3.768	-8.355	0.855	0	-0.183	-0.061	4.581	9.028	2.893	0	0.061	0.061	-9.591	-1.572	-2.09	-0.183	0	-0.061	0.06	9.677	2.17	-0.061	0.122	0	-0.048	9.874	1.64	0	0.061	0	1506697412
-9.64	-2.032	-1.2	-0.122	-0.061	-0.061	3.731	-8.358	0.895	-0.061	-0.061	0	4.555	9.056	2.889	0	0.061	0	-9.587	-1.585	-2.052	-0.122	-0.061	-0.061	0.075	9.691	2.194	0	0.122	0	-0.056	9.883	1.647	0	0.061	0	1506697412
-9.623	-2.052	-1.19	-0.122	-0.061	-0.122	3.675	-8.335	0.919	0	-0.061	0	4.557	9.055	2.844	0.061	0.061	0	-9.588	-1.619	-2.073	-0.122	-0.061	-0.061	-0.038	9.689	2.132	0	0.122	-0.061	-0.112	9.891	1.626	0	0	0	1506697412
-9.619	-2.099	-1.209	-0.122	0	-0.122	3.614	-8.384	0.94	0	-0.122	0	4.499	9.095	2.832	0.061	-0.061	0	-9.588	-1.619	-2.073	-0.061	-0.061	-0.061	-0.017	9.739	2.158	0	0.061	-0.061	-0.136	9.891	1.562	0	0.061	-0.061	1506697413
-9.609	-2.129	-1.217	-0.122	0	-0.183	3.595	-8.414	0.889	-0.061	-0.122	0.061	4.499	9.13	2.797	0.061	-0.061	-0.061	-9.637	-1.621	-2.094	-0.061	-0.061	-0.061	-0.017	9.739	2.158	0.061	0	-0.122	-0.156	9.893	1.596	0.061	0.061	-0.061	1506697413
-9.606	-2.129	-1.218	-0.061	0	-0.183	3.57	-8.431	0.848	-0.061	-0.122	0.061	4.471	9.113	2.787	0.122	-0.061	-0.122	-9.621	-1.58	-2.098	-0.061	-0.122	-0.061	0.023	9.709	2.175	0.061	0	-0.183	-0.17	9.903	1.567	0.061	0.061	0	1506697413
-9.579	-2.122	-1.207	-0.061	0.061	-0.183	3.559	-8.399	0.845	-0.122	-0.122	0.183	4.469	9.055	2.786	0.122	-0.061	-0.183	-9.621	-1.58	-2.098	0	-0.122	-0.061	0	9.648	2.152	0.061	0	-0.244	-0.206	9.884	1.529	0.061	0	-0.061	1506697413
-9.589	-2.101	-1.22	-0.061	0.061	-0.183	3.592	-8.394	0.861	-0.122	-0.061	0.183	4.478	9.044	2.828	0.122	-0.122	-0.244	-9.603	-1.581	-2.065	0	-0.183	-0.061	0	9.648	2.152	0.061	-0.061	-0.244	-0.159	9.874	1.568	0.061	0	-0.061	1506697413
-9.612	-2.083	-1.226	-0.061	0	-0.183	3.607	-8.388	0.869	-0.122	-0.061	0.183	4.511	9.107	2.817	0.183	-0.061	-0.244	-9.552	-1.584	-1.981	0	-0.244	-0.061	-0.077	9.74	2.102	0.122	0	-0.305	-0.078	9.863	1.581	0.061	0	0	1506697413
-9.619	-2.047	-1.213	-0.061	0.061	-0.122	3.616	-8.402	0.896	-0.183	-0.061	0.183	4.576	9.154	2.826	0.183	-0.061	-0.244	-9.552	-1.584	-1.981	0	-0.244	-0.061	-0.077	9.74	2.102	0.122	0	-0.305	-0.051	9.884	1.576	0.061	0	0	1506697413
-9.622	-2.034	-1.226	-0.061	0	-0.122	3.628	-8.454	0.907	-0.183	0	0.183	4.638	9.186	2.872	0.122	-0.061	-0.183	-9.496	-1.622	-1.877	0	-0.244	-0.061	-0.077	9.74	2.102	0.122	0	-0.305	-0.03	9.895	1.59	0	-0.061	0	1506697413
-9.612	-2.067	-1.235	-0.061	0	-0.122	3.64	-8.469	0.95	-0.183	0	0.122	4.64	9.167	2.918	0.122	-0.061	-0.183	-9.497	-1.644	-1.84	0	-0.183	-0.061	-0.2	9.747	2.032	0.122	0	-0.305	0.047	9.89	1.567	0	-0.061	-0.061	1506697413
-9.597	-2.114	-1.256	-0.061	0	-0.122	3.62	-8.454	0.993	-0.122	0	0.061	4.624	9.179	2.93	0	-0.061	-0.183	-9.497	-1.644	-1.84	0	-0.122	-0.061	-0.2	9.75	2.03	0	-0.061	-0.183	0.032	9.88	1.564	0.061	0	0	1506697413
-9.585	-2.116	-1.256	0	0	-0.061	3.604	-8.448	1.012	-0.061	0	0.061	4.648	9.182	2.901	0	-0.061	-0.122	-9.518	-1.643	-1.847	0	-0.122	-0.061	-0.2	9.75	2.03	0	-0.061	-0.122	0.001	9.879	1.562	0	0	-0.061	1506697413
-9.588	-2.111	-1.264	0	-0.061	-0.061	3.631	-8.446	0.967	-0.061	0.061	0	4.627	9.183	2.848	-0.061	0	-0.061	-9.493	-1.638	-1.797	0	-0.122	0	-0.202	9.771	2.034	-0.061	-0.061	-0.122	-0.002	9.884	1.556	0	-0.061	0	1506697413
-9.589	-2.115	-1.258	0	0	-0.061	3.642	-8.434	0.937	-0.061	0.061	-0.061	4.609	9.191	2.83	-0.061	0	-0.061	-9.493	-1.638	-1.797	0	-0.061	0	-0.234	9.758	2.029	-0.061	-0.061	-0.061	0.002	9.875	1.538	0	-0.061	0	1506697413
-9.607	-2.11	-1.269	0	-0.061	-0.061	3.609	-8.422	0.987	0.061	-0.183	-0.183	4.6	9.222	2.871	-0.122	0	0	-9.516	-1.652	-1.778	0	-0.061	0	-0.26	9.758	1.994	-0.122	0	0	0.016	9.889	1.542	0	-0.061	0	1506697413
-9.597	-2.116	-1.257	0	-0.061	0	3.736	-8.392	0.961	0.122	-0.366	-0.305	4.503	9.204	2.857	-0.183	-0.061	0	-9.534	-1.629	-1.763	0	0	0	-0.288	9.737	2.04	-0.122	-0.122	0	0.002	9.873	1.528	0	-0.061	0	1506697413
-9.576	-2.114	-1.232	-0.061	-0.061	0	3.871	-8.422	0.88	0.061	-0.061	-0.305	4.494	9.202	2.845	-0.244	-0.061	0	-9.534	-1.629	-1.763	0	0	0	-0.242	9.741	2.04	-0.122	-0.061	0.061	0.022	9.891	1.509	0	-0.061	0	1506697413
-9.592	-2.163	-1.267	0	-0.061	0	3.768	-8.436	0.823	0	0.061	-0.366	4.535	9.201	2.797	-0.244	-0.061	0	-9.528	-1.652	-1.787	0	0.061	0	-0.239	9.762	2.034	-0.122	-0.061	0.061	-0.013	9.885	1.48	-0.061	-0.061	-0.061	1506697413
-9.611	-2.15	-1.279	0	-0.183	0	3.592	-8.416	0.845	-0.061	0.061	-0.366	4.493	9.141	2.72	-0.183	-0.183	0.061	-9.557	-1.656	-1.843	0.061	0	0	-0.298	9.713	2.082	-0.122	-0.122	0.061	-0.024	9.874	1.471	-0.061	-0.061	-0.061	1506697413
-9.63	-2.133	-1.235	-0.061	-0.244	0	3.467	-8.49	0.831	-0.061	0.122	-0.244	4.451	9.105	2.644	-0.183	-0.183	0.061	-9.58	-1.631	-1.865	0.061	0.061	0	-0.187	9.722	2.149	-0.122	-0.183	0.061	-0.055	9.899	1.493	-0.061	-0.061	-0.061	1506697413
-9.601	-2.18	-1.171	0	-0.122	-0.061	3.429	-8.504	0.89	-0.122	0.122	-0.122	4.475	9.141	2.656	-0.122	-0.183	0	-9.522	-1.644	-1.904	0.122	0	0	-0.187	9.722	2.149	0	-0.183	0.061	-0.096	9.867	1.453	-0.061	-0.061	-0.061	1506697413
-9.558	-2.198	-1.104	0	-0.122	-0.061	3.508	-8.628	1.004	-0.122	0.305	0	4.569	9.18	2.803	-0.061	-0.122	0	-9.577	-1.602	-1.858	0.061	0	-0.061	-0.136	9.811	2.109	-0.061	-0.244	0.061	-0.067	9.9	1.491	-0.061	-0.061	-0.061	1506697413
-9.556	-2.225	-1.128	0.061	0	-0.061	3.541	-8.496	1.05	0	0.305	0	4.627	9.044	2.848	-0.122	-0.061	0	-9.577	-1.602	-1.858	0.061	0	0	-0.106	9.695	2.099	-0.061	-0.244	0.061	-0.074	9.914	1.477	-0.061	-0.061	-0.061	1506697413
-9.539	-2.2	-1.126	0.061	0	0	3.455	-8.347	0.987	0.061	0	-0.122	4.555	8.991	2.844	-0.122	-0.183	0.061	-9.587	-1.599	-1.842	0.061	0.061	0	-0.121	9.58	2.121	-0.061	-0.122	0	-0.124	9.875	1.498	-0.061	-0.122	-0.061	1506697413
-9.617	-2.129	-1.153	0.061	0	0	3.539	-8.336	0.845	0.061	0	0	4.529	9.027	2.824	-0.122	-0.183	0	-9.587	-1.599	-1.842	0.061	0.061	-0.061	-0.095	9.582	2.072	-0.061	-0.183	0	-0.072	9.877	1.537	-0.061	-0.122	-0.061	1506697413
-9.623	-2.127	-1.158	0.061	0	0	3.586	-8.276	0.723	0	0	0	4.521	9.052	2.742	-0.122	-0.122	-0.061	-9.588	-1.616	-1.853	0.061	0	-0.061	-0.089	9.707	2.107	0	-0.122	0	-0.024	9.88	1.535	-0.061	-0.122	-0.061	1506697413
-9.601	-2.14	-1.154	0	0	0	3.814	-8.287	0.685	-0.122	0.061	0	4.554	9.107	2.702	-0.061	-0.122	-0.061	-9.573	-1.613	-1.839	0.122	-0.061	-0.061	-0.089	9.707	2.107	0	-0.061	-0.061	-0.008	9.915	1.536	-0.122	-0.122	0	1506697414
-9.579	-2.16	-1.188	0	0.061	0	3.927	-8.345	0.702	-0.183	0.183	-0.122	4.547	9.147	2.704	0	-0.183	0	-9.573	-1.613	-1.839	0.061	0	-0.061	-0.184	9.723	2.104	0	-0.122	-0.061	-0.066	9.891	1.516	-0.061	-0.122	-0.061	1506697414
-9.597	-2.163	-1.168	0.061	0	-0.061	3.878	-8.362	0.806	-0.183	0.061	-0.244	4.523	9.117	2.755	0	-0.183	0	-9.576	-1.602	-1.855	0.061	0.061	0	-0.152	9.743	2.109	0	-0.122	-0.061	-0.104	9.875	1.481	-0.061	-0.061	-0.061	1506697414
-9.6	-2.176	-1.152	0.061	0	-0.061	3.743	-8.338	0.908	-0.183	0.061	-0.244	4.508	9.069	2.799	0	-0.183	-0.061	-9.594	-1.615	-1.864	0.061	0.061	0	-0.108	9.679	2.104	0	-0.122	-0.122	-0.146	9.866	1.501	-0.061	-0.061	-0.061	1506697414
-9.591	-2.216	-1.142	0.061	0	0	3.582	-8.392	0.945	-0.122	0.061	-0.183	4.518	9.128	2.848	0	-0.122	-0.122	-9.597	-1.634	-1.896	0	0	-0.061	-0.074	9.732	2.135	0.061	-0.122	-0.122	-0.158	9.883	1.512	-0.061	-0.061	-0.061	1506697414
-9.6	-2.174	-1.151	0.061	0	-0.061	3.522	-8.435	0.945	-0.183	0.122	-0.061	4.581	9.166	2.926	0	-0.122	-0.122	-9.597	-1.634	-1.896	0.061	0	-0.061	-0.086	9.776	2.139	0	-0.122	-0.122	-0.115	9.887	1.543	-0.061	-0.061	-0.061	1506697414
-9.6	-2.16	-1.126	0.061	0	-0.061	3.514	-8.471	0.979	-0.122	0.183	0	4.602	9.171	2.946	-0.061	-0.122	-0.122	-9.568	-1.64	-1.881	0.061	0	0	-0.154	9.775	2.103	0	-0.183	-0.122	-0.153	9.891	1.573	-0.061	-0.061	-0.061	1506697414
-9.623	-2.168	-1.127	0.061	0	-0.061	3.51	-8.458	0.993	-0.122	0.122	0.061	4.587	9.149	2.924	-0.061	-0.183	-0.122	-9.568	-1.64	-1.881	0.122	0	0	-0.163	9.758	2.102	-0.061	-0.183	-0.061	-0.151	9.867	1.57	-0.061	-0.122	-0.061	1506697414
-9.612	-2.156	-1.107	0	-0.061	-0.061	3.522	-8.46	0.994	-0.061	0.061	0.122	4.614	9.143	2.873	-0.122	-0.122	-0.122	-9.598	-1.607	-1.863	0.061	0	0	-0.117	9.763	2.099	-0.061	-0.183	-0.061	-0.112	9.891	1.584	-0.061	-0.122	-0.061	1506697414
-9.611	-2.169	-1.113	0	0	-0.061	3.594	-8.435	0.915	-0.061	0.061	0.061	4.654	9.128	2.844	-0.061	-0.061	-0.122	-9.574	-1.555	-1.863	0.061	0	0	-0.079	9.775	2.114	-0.061	-0.122	-0.061	-0.141	9.89	1.578	-0.061	-0.061	-0.061	1506697414
-9.61	-2.153	-1.121	0	-0.061	-0.061	3.634	-8.399	0.878	-0.061	0.061	0.061	4.679	9.088	2.829	-0.061	-0.061	-0.061	-9.574	-1.555	-1.863	0	0	0	-0.093	9.728	2.119	-0.061	-0.122	-0.061	-0.169	9.874	1.586	-0.061	-0.061	-0.061	1506697414
-9.61	-2.131	-1.105	0	-0.061	-0.061	3.655	-8.393	0.824	-0.061	0	0.061	4.679	9.087	2.799	-0.061	-0.061	-0.061	-9.564	-1.57	-1.846	0	0	0	-0.116	9.713	2.074	-0.061	-0.061	-0.061	-0.114	9.883	1.613	-0.061	-0.061	-0.061	1506697414
-9.613	-2.16	-1.117	0	-0.061	-0.061	3.692	-8.372	0.792	-0.061	0	0	4.701	9.077	2.797	-0.061	-0.061	-0.061	-9.591	-1.577	-1.859	0	0	0	-0.116	9.713	2.074	-0.061	-0.061	-0.061	-0.12	9.854	1.593	-0.061	-0.061	-0.061	1506697414
-9.598	-2.157	-1.125	-0.061	-0.061	-0.061	3.671	-8.35	0.762	-0.061	-0.061	0	4.677	9.093	2.816	0	0	0	-9.591	-1.577	-1.859	-0.061	0	0	-0.12	9.721	2.119	-0.061	0	0	-0.129	9.86	1.58	-0.061	-0.061	-0.061	1506697414
-9.591	-2.155	-1.116	-0.061	-0.061	-0.061	3.691	-8.379	0.786	-0.122	-0.061	0	4.645	9.103	2.841	0	0	0	-9.581	-1.55	-1.866	-0.061	0	0	-0.109	9.713	2.139	-0.061	0	-0.061	-0.136	9.877	1.591	-0.061	-0.061	-0.061	1506697414
-9.605	-2.17	-1.101	-0.061	-0.061	-0.061	3.655	-8.428	0.785	-0.122	-0.061	-0.061	4.595	9.097	2.881	0	0	0	-9.611	-1.544	-1.897	-0.061	0	0	-0.109	9.713	2.139	-0.061	0	-0.061	-0.12	9.874	1.598	-0.061	-0.061	-0.061	1506697414
-9.603	-2.182	-1.092	-0.061	-0.061	-0.061	3.665	-8.414	0.857	-0.122	-0.061	-0.061	4.571	9.124	2.931	0	0.061	0	-9.568	-1.564	-1.893	-0.061	-0.061	0	-0.084	9.728	2.164	-0.061	0.061	-0.061	-0.121	9.863	1.611	-0.061	0	-0.061	1506697414
-9.588	-2.175	-1.092	-0.061	-0.061	-0.061	3.644	-8.425	0.907	-0.061	-0.061	0	4.557	9.137	2.933	-0.061	0.061	0	-9.603	-1.538	-1.872	-0.061	-0.061	0	-0.193	9.735	2.146	-0.061	0.061	0	-0.128	9.883	1.613	-0.061	-0.061	-0.061	1506697414
-9.598	-2.181	-1.089	-0.061	-0.061	-0.061	3.634	-8.442	0.903	-0.061	-0.061	0	4.538	9.161	2.877	-0.061	0.061	-0.061	-9.566	-1.566	-1.879	-0.061	-0.061	0	-0.193	9.735	2.146	-0.061	0	0	-0.127	9.873	1.626	-0.061	0	-0.061	1506697414
-9.603	-2.174	-1.087	-0.061	-0.061	-0.061	3.628	-8.436	0.86	-0.061	-0.122	-0.061	4.553	9.15	2.864	-0.061	0.061	0	-9.582	-1.534	-1.878	-0.122	0	0	-0.189	9.74	2.151	-0.061	0	0	-0.132	9.867	1.621	0	0	-0.061	1506697414
-9.589	-2.211	-1.084	-0.061	-0.061	-0.061	3.661	-8.44	0.811	-0.061	-0.061	0	4.524	9.136	2.862	-0.061	0.061	0	-9.573	-1.549	-1.895	-0.061	0	0	-0.185	9.725	2.158	-0.061	0	0	-0.146	9.886	1.615	0	0	-0.061	1506697414
-9.598	-2.219	-1.107	-0.061	-0.061	-0.061	3.638	-8.415	0.798	-0.061	-0.061	0	4.497	9.103	2.853	-0.061	0	-0.061	-9.583	-1.534	-1.893	-0.061	0	0	-0.169	9.708	2.143	-0.061	0	0	-0.154	9.868	1.595	0	0	-0.061	1506697414
-9.591	-2.199	-1.097	-0.061	-0.061	-0.061	3.671	-8.406	0.767	-0.061	-0.061	0	4.515	9.092	2.827	-0.061	0	-0.061	-9.598	-1.525	-1.883	-0.061	-0.061	0	-0.167	9.684	2.157	-0.061	0	0	-0.156	9.875	1.632	0	0	-0.061	1506697414
-9.589	-2.18	-1.116	-0.061	0	-0.061	3.714	-8.393	0.766	-0.061	-0.061	0	4.522	9.098	2.809	-0.061	0	-0.061	-9.577	-1.518	-1.884	-0.061	-0.061	0	-0.175	9.695	2.17	-0.061	0	-0.061	-0.163	9.88	1.632	0	0	-0.061	1506697414
-9.6	-2.187	-1.102	-0.061	-0.061	-0.061	3.701	-8.37	0.77	-0.061	-0.061	0	4.52	9.083	2.816	0	0	-0.061	-9.57	-1.504	-1.887	-0.061	-0.061	0	-0.175	9.695	2.17	-0.061	0	-0.061	-0.167	9.867	1.587	0	0	-0.061	1506697414
-9.714	-2.152	-1.125	0.061	-0.061	0	3.71	-8.366	0.774	-0.061	-0.122	-0.061	4.538	9.065	2.826	0	0.061	-0.061	-9.57	-1.504	-1.887	-0.061	-0.061	0	-0.157	9.677	2.158	0	0	-0.061	-0.213	9.86	1.574	0	0	-0.061	1506697415
-9.774	-2.077	-1.261	0.061	-0.305	-0.183	3.683	-8.341	0.738	-0.061	-0.122	-0.061	4.605	9.104	2.823	0	0.061	-0.122	-9.572	-1.592	-1.922	-0.122	-0.061	0.061	-0.106	9.728	2.013	0	0.061	-0.061	-0.286	9.911	1.556	0	-0.061	-0.122	1506697415
-9.516	-2.187	-1.309	0.122	-0.549	-0.244	3.627	-8.262	0.76	-0.061	-0.122	-0.061	4.677	9.063	2.779	0	0.183	-0.122	-9.464	-1.928	-1.993	-0.122	0	0.061	-0.106	9.728	2.013	0	0.061	0	-0.525	10.028	1.572	-0.061	-0.122	-0.305	1506697415
-9.335	-2.272	-1.324	0.183	-0.183	-0.122	3.535	-7.996	0.816	-0.305	-0.122	-0.061	4.735	8.994	2.667	0	0.122	-0.122	-9.464	-1.928	-1.993	-0.122	0	0.061	-0.004	9.627	1.815	0.061	0	0	-0.365	9.909	1.446	-0.061	-0.244	-0.427	1506697415
-9.459	-2.036	-1.572	0.427	-0.061	0	3.49	-8.053	0.884	-0.305	-0.122	-0.061	4.894	9.11	2.506	-0.061	0.183	-0.244	-9.544	-1.982	-2.017	-0.061	-0.183	0.122	0.185	9.93	1.552	0	0.122	-0.061	-0.146	9.804	1.394	0	-0.061	-0.366	1506697415
-9.544	-1.738	-1.717	0.366	0.061	-0.122	3.531	-8.175	0.982	-0.366	-0.061	0.061	4.984	9.226	2.376	0	0.183	-0.244	-9.46	-2.138	-2.113	-0.061	-0.122	0.183	0.185	9.93	1.552	0.061	0.305	-0.061	0.057	9.872	1.323	-0.061	-0.244	-0.366	1506697415
-9.666	-1.615	-1.861	0.183	-0.061	-0.183	3.546	-8.307	1.117	-0.488	-0.061	0.061	4.983	9.336	2.431	0	0.061	-0.122	-9.496	-2.216	-2.195	-0.061	-0.122	0.122	0.054	10.04	1.474	-0.183	0.122	-0.122	0.276	9.929	1.139	-0.183	-0.305	-0.427	1506697415
-9.582	-1.675	-1.841	0	-0.122	-0.244	3.546	-8.307	1.117	-0.549	-0.061	0.122	4.788	9.306	2.511	-0.061	-0.061	-0.183	-9.551	-2.126	-2.345	-0.061	-0.122	0.183	0.425	9.89	1.505	-0.244	-0.183	-0.305	0.342	9.933	1.197	-0.244	-0.122	-0.427	1506697415
-9.512	-1.897	-1.896	-0.183	-0.305	-0.244	3.559	-8.437	1.269	-0.549	-0.061	0.122	4.566	9.089	2.567	-0.061	-0.122	-0.427	-9.591	-2.052	-2.395	-0.061	-0.305	0.122	0.425	9.89	1.505	-0.305	-0.244	-0.427	0.197	9.936	1.243	-0.305	0	-0.488	1506697415
-9.351	-2.223	-1.698	-0.427	-0.305	0	3.559	-8.437	1.269	-0.549	-0.061	0.122	4.548	8.915	2.594	0	0.061	-0.732	-9.649	-2.016	-2.405	-0.183	-0.427	0.061	0.639	9.727	1.568	-0.305	-0.122	-0.61	0.629	9.908	1.591	-0.488	0.122	-0.366	1506697415
-9.348	-2.58	-1.375	-0.549	-0.183	0.305	3.559	-8.437	1.269	-0.549	-0.122	0.183	4.618	8.922	2.609	0.061	0.244	-0.916	-9.726	-2.003	-2.31	-0.061	-0.732	0	0.654	9.642	1.638	-0.366	0.061	-0.732	1.622	9.875	2.413	-0.854	0.549	0.427	1506697415
-9.783	-2.663	-0.842	-0.061	-0.366	0.671	3.591	-8.49	1.455	-0.549	-0.122	0.183	4.666	9.109	2.631	0.061	0.183	-0.854	-9.871	-1.907	-2.163	0.061	-1.038	-0.061	0.336	9.688	1.842	-0.549	0.305	-0.916	2.34	9.995	3.275	-1.892	0.916	1.648	1506697415
-10.11	-1.922	-0.122	-0.122	-1.587	0.488	3.591	-8.49	1.455	-0.549	-0.122	0.183	4.559	9.172	2.695	0.122	0.061	-0.61	-9.703	-1.757	-2.044	0.244	-1.282	0	-0.225	9.658	2.25	-0.366	0.427	-0.977	3.609	10.497	4.137	-3.113	0.793	3.54	1506697415
-10.404	-0.7	0.883	-0.549	-1.526	-0.061	3.595	-8.558	1.55	-0.549	-0.122	0.183	4.345	9.08	2.784	0.305	-0.122	-0.366	-9.581	-1.291	-1.909	0.61	-1.465	0.122	-0.64	9.53	2.754	-0.122	0.305	-1.038	4.697	11.809	5.563	-4.456	1.404	4.7	1506697415
-10.762	-0.538	1.004	-0.916	-1.221	-0.854	3.53	-8.613	1.558	-0.366	-0.122	0.305	4.193	9.033	2.911	0.61	0.122	-0.122	-9.727	-0.492	-1.78	0.488	-1.16	0.366	-0.732	9.398	3.289	0.061	0.305	-1.16	3.007	12.275	4.727	-4.333	1.587	5.554	1506697415
-10.5	-1.461	0.724	-0.366	-1.099	-1.221	3.552	-8.758	0.184	-0.183	0.122	0.671	3.951	9.396	3.23	1.038	0.305	-0.244	-10.061	-0.099	-1.993	0.183	-0.977	0.488	-0.495	9.828	3.645	0.122	0.305	-1.343	-1.553	10.756	3.102	-2.258	-1.282	4.761	1506697415
-9.311	-1.523	1.098	0.122	-0.916	-0.671	3.742	-9.31	-0.456	0.671	-0.61	1.831	3.859	9.469	3.829	1.16	0.61	-0.671	-10.101	-0.148	-2.37	0	-0.916	0.305	-0.219	10.145	3.707	0.183	0.122	-1.404	-1.731	9.269	1.797	-1.648	-2.441	3.113	1506697415
-8.361	-0.677	1.383	-0.244	0	-0.366	4.028	-8.799	-1.02	0.427	-0.916	1.343	3.844	8.75	4.454	1.099	1.099	-0.854	-9.292	-0.249	-2.199	0	-0.61	0.183	-0.199	9.534	3.572	0.122	-0.061	-1.404	1.168	8.117	2.486	0.488	-4.272	1.892	1506697415
-8.649	-0.214	1.102	-0.549	0.305	-0.549	4.018	-7.998	-0.988	-0.244	-0.854	1.038	3.548	8.077	4.774	0.732	0.793	-0.854	-9.021	-0.244	-1.899	0.305	-0.977	0.122	-0.364	8.557	3.456	-0.122	-0.183	-1.282	2.765	6.525	2.578	1.648	-1.221	1.282	1506697415
-9.154	-0.185	1.068	-0.916	-0.122	-0.549	4.253	-7.582	-0.687	-0.244	-0.854	1.038	3.335	7.9	4.661	0.244	-0.061	-0.916	-8.973	-0.098	-1.659	0.427	-0.977	-0.061	-0.502	8.034	3.346	-0.122	-0.244	-1.038	3.491	6.222	2.968	1.587	2.258	0.427	1506697415
-9.142	-0.898	1.29	-0.854	0.549	-0.488	4.163	-7.659	-0.463	-0.366	0.793	1.465	3.53	8.223	4.363	-0.061	-0.732	-0.977	-9.098	0.495	-1.512	0.183	-0.916	-0.183	-0.428	8.275	3.531	0.061	-0.183	-0.793	3.301	6.34	4.053	2.319	3.418	0.488	1506697415
-9.782	-1.456	0.998	-0.549	0.549	-0.122	4.113	-8.305	-0.362	-0.122	0	1.282	4.067	8.605	4.179	0.061	-0.488	-1.038	-9.404	0.833	-1.553	-0.244	-0.549	-0.183	-0.328	8.926	3.829	0.122	0	-0.732	2.974	7.092	4.959	2.441	2.747	0.305	1506697415
-10.299	-1.06	1.109	-0.671	0.183	-0.061	4.4	-9.057	-0.495	0.061	-0.549	0.671	4.438	8.854	4.246	0.305	0.061	-0.977	-9.652	0.504	-1.584	-0.61	-0.427	-0.366	-0.321	9.359	3.953	0.061	0.061	-0.549	3.473	7.564	5.492	1.831	0.061	0	1506697415
-10.596	-0.562	1.7	-1.099	-0.366	-0.305	4.551	-9.43	-0.534	0.061	-0.549	0.671	4.545	8.964	4.258	0.305	0.244	-0.61	-9.552	0.067	-1.602	-0.793	-0.549	-0.671	-0.678	9.36	3.839	-0.122	0.244	-0.366	4.923	8.268	7.878	0.916	-0.671	0.366	1506697415
-11.575	-1.934	1.062	-1.587	0.183	-0.366	4.43	-9.509	-0.273	-0.122	-0.671	-0.244	4.429	9.307	4.035	0.061	-0.122	0	-9.399	-0.102	-1.358	-0.549	0.244	-0.671	-1.378	9.316	3.712	-0.122	-0.122	-0.122	5.15	8.48	6.995	1.16	-1.587	0.916	1506697415
-12.298	-3.47	0.538	0	0.061	0.671	4.195	-10.186	0.146	-0.366	-0.305	-0.793	4.326	10.36	3.646	-0.122	-0.854	0.305	-10.692	-0.473	-1.476	-0.61	1.343	-0.61	-1.763	10.027	3.563	-0.122	-0.916	0.183	4.273	8.466	3.518	2.686	-2.136	0.305	1506697416
-10.284	-2.133	1.138	0.366	-0.854	1.16	3.848	-10.892	0.474	0	0.244	-0.61	4.538	11.062	3.192	-0.061	-1.099	0.488	-11.679	-1.037	-0.926	-0.305	0.549	-0.488	-1.603	10.92	3.621	0.549	-0.732	0.427	9.765	11.335	3.115	-0.427	-0.549	0.183	1506697416
-8.638	-2.775	1.125	-0.427	2.075	0.061	3.766	-10.725	0.825	0.061	0.305	-0.488	5.023	11.512	2.815	0.244	-0.061	0.977	-11.135	-1.766	-0.262	0.427	0.183	-0.488	-2.341	11.524	3.515	0.61	0.427	0.732	4.298	10.313	3.522	-2.869	2.441	-1.099	1506697416
-9.727	-3.978	-2.144	1.221	0.854	-0.549	4.252	-10.514	1.2	0.122	1.77	-0.793	4.843	11.58	2.755	0.244	1.221	1.77	-10.743	-1.503	0.197	0.122	1.221	-0.427	-3.162	11.439	3.005	0.122	0.305	1.038	-0.51	6.565	0.848	2.991	-2.136	-1.282	1506697416
-8.733	-3.933	-1.388	0.916	0.122	0.305	3.674	-9.671	1.029	0.732	2.319	-2.197	4.003	10.63	2.55	-0.061	0.732	2.502	-9.976	-1.419	0.37	-0.61	0.977	-0.244	-3.22	10.341	2.388	0	-0.61	0.977	1.67	11.067	1.311	1.221	-1.343	-1.709	1506697416
-8.301	-3.813	-1.04	1.038	2.258	0.427	2.317	-8.894	0.715	0.916	0.061	-3.723	3.67	9.788	2.269	-0.549	0.427	2.625	-9.417	-2.754	0.479	-0.305	0.854	-0.488	-2.667	9.258	1.617	-0.183	-0.671	1.099	2.309	9.377	0.561	1.343	-1.16	-1.892	1506697416
-9.569	-3.315	-1.895	1.099	1.831	0.61	1.955	-8.977	0.632	0.916	-1.465	-4.211	3.43	9.816	1.816	-1.16	0.366	2.197	-9.595	-3.031	0.373	0.244	0.61	-0.122	-2.15	9.08	0.943	-0.366	0.061	1.343	1.842	9.746	0.506	1.404	-1.16	-1.953	1506697416
-9.365	-2.781	-2.007	0.977	1.16	0.244	2.157	-8.862	0.621	0.61	-0.305	-3.662	3.066	9.892	1.203	-1.648	-0.427	1.77	-9.652	-2.985	-0.351	0.488	0.549	0.122	-1.881	9.422	0.981	0	0.488	1.282	0.565	9.605	0.632	1.404	-2.38	-2.319	1506697416
-8.926	-2.597	-2.07	1.221	0.793	-0.183	1.894	-8.101	0.725	0.244	1.465	-2.747	2.994	9.281	0.951	-1.526	-1.465	1.282	-9.321	-2.676	-0.854	0.305	-0.183	-0.061	-1.576	9.536	1.261	0.549	0.183	1.099	1.164	10.307	-0.121	1.465	-2.991	-2.686	1506697416
-8.404	-2.498	-1.879	1.465	0.977	-0.488	1.061	-7.211	0.932	0.244	1.465	-2.747	3.669	8.561	1.14	-0.977	-1.282	0.732	-8.911	-2.815	-1.17	0.488	-0.427	-0.122	-1.075	9.238	1.297	0.488	0	0.977	1.659	10.325	-0.228	0.916	-2.686	-2.869	1506697416
-8.315	-2.388	-1.964	1.526	1.038	-0.427	0.569	-6.676	1.075	-0.305	0.732	-0.488	4.372	8.202	1.318	-0.549	0	0.305	-8.746	-2.498	-1.26	0.549	-0.488	0	-0.589	9.046	1.256	0.061	-0.122	0.671	1.98	9.832	-0.072	0.488	-1.648	-2.808	1506697416
-8.38	-1.949	-2.149	1.77	0.977	-0.366	0.56	-6.52	1.066	-0.305	-0.061	0.671	4.605	8	1.263	-0.183	0.549	0.183	-8.338	-2.437	-1.321	0.549	-0.488	0.061	-0.412	8.848	1.436	-0.061	0.122	0.305	1.333	9.595	0.084	0.122	-2.075	-2.869	1506697416
-8.446	-1.317	-1.938	1.404	0.366	-0.244	0.971	-6.535	1.04	-0.366	-0.61	1.587	4.739	7.968	1.457	0.183	0.305	0.183	-8.129	-2.304	-1.385	0.488	-0.549	0	-0.311	8.918	1.458	-0.183	0.122	0	1.583	9.166	0.165	-0.366	-2.075	-2.563	1506697416
-9.814	-0.921	-2.445	0.793	0.183	-0.122	1.608	-6.8	1.147	-0.549	-0.732	2.319	4.98	7.808	1.67	0.366	0.427	0.061	-7.901	-2.079	-1.359	0.366	-0.183	0.122	-0.202	8.9	1.353	-0.366	-0.305	-0.305	2.266	8.697	0.111	0	-1.221	-2.319	1506697416
-10.13	-0.736	-2.089	1.221	-0.427	-0.549	2.227	-7.192	1.257	-0.671	-0.549	2.93	5.052	7.741	1.897	0.427	0.549	-0.244	-8.416	-2.146	-1.451	0.183	-0.061	0.122	-0.023	8.911	1.315	-0.427	-0.732	-0.488	1.477	9.479	0.804	0	-0.427	-2.014	1506697416
-9.692	-0.935	-1.811	0.854	-0.122	-0.305	2.68	-7.994	1.419	-0.61	-0.61	3.418	5.125	8.223	2.241	0.366	0.244	-0.977	-8.673	-2.567	-1.451	0	0.549	0.244	0.331	9.461	1.151	-0.366	-0.671	-0.427	0.219	10.269	1.434	-0.061	-1.465	-2.686	1506697416
-9.83	-0.63	-1.792	0.671	-0.366	0.427	3.332	-8.623	1.626	-0.61	-0.671	3.662	5.515	8.99	2.696	0.061	0	-1.465	-8.766	-2.988	-1.587	0.366	0.732	0.549	0.353	10.172	0.938	-0.488	-0.488	-0.366	1.212	10.247	1.491	-0.366	-1.465	-2.441	1506697416
-10.441	-1.367	-2.04	-0.488	-0.793	1.099	4.073	-8.646	1.987	-0.671	-0.549	3.113	5.746	9.752	3.057	-0.427	-0.183	-1.404	-8.626	-2.952	-1.647	0.488	1.587	1.038	-0.305	10.484	1	-0.916	-0.793	-0.366	1.719	10.204	2.334	-0.977	-1.526	-2.075	1506697416
-11.804	-2.452	-2.81	-1.648	-0.793	1.648	4.679	-9.459	2.279	-0.793	-0.427	2.625	5.57	11.374	3.065	-0.732	-1.221	-1.282	-11.172	-2.815	-1.565	0.854	3.113	0.854	-1.23	11.285	1.855	-0.916	-1.953	0.061	3.633	10.885	3.442	-2.197	-1.587	-1.404	1506697416
-12.023	-4.057	-2.527	-1.16	-1.404	1.648	5.638	-12.918	2.163	0.671	-0.427	2.197	5.57	11.374	3.065	-0.732	-1.221	-1.282	-13.507	0.258	-1.452	0.488	1.16	1.099	-0.879	12.657	3.475	-0.061	-1.953	-0.122	6.182	12.3	4.42	-4.639	0.671	0.977	1506697416
-9.776	-6.014	-0.084	-0.732	-0.671	1.953	6.309	-12.658	0.944	1.587	-0.854	0.061	5.57	11.374	3.065	-0.732	-1.221	-1.282	-12.269	0.025	-0.413	-0.793	0.061	1.038	-0.758	11.776	4.417	0.061	-0.183	-0.854	4.317	13.041	4.722	-5.493	2.563	2.93	1506697416
-11.727	-4.962	-0.703	-0.122	1.77	1.343	5.936	-11.585	0.61	0.305	0.122	-3.174	5.57	11.374	3.065	-0.732	-1.221	-1.282	-11.966	-1.384	0.328	0.427	0.61	0.244	-2.05	10.116	4.115	-1.526	0.61	-0.427	0.268	11.896	1.34	-3.357	2.747	3.784	1506697416
-11.85	-2.969	-1.694	-0.366	-2.075	0.427	4.547	-13.288	0.024	0.61	-0.122	-5.493	5.57	11.374	3.065	-0.732	-1.221	-1.282	-12.248	0.037	-0.092	-0.427	0.549	0.061	-2.56	10.273	3.692	-1.343	0.061	0.305	-1.61	13.532	0.865	-2.93	0.366	4.15	1506697416
-9.277	-2.426	-0.741	-1.16	-2.319	0.122	3.458	-12.471	-0.956	0.61	-0.122	-5.493	5.57	11.374	3.065	-0.732	-1.221	-1.282	-10.898	0.087	-0.535	-0.366	0.122	0.061	-2.278	10.191	3.665	0.244	0.488	0.183	-2.53	13.121	1.694	-1.343	-1.587	4.7	1506697416
-7.815	-1.766	-0.287	-1.587	-1.16	0	2.862	-10.289	-0.914	0.61	-1.038	-7.08	5.57	11.374	3.065	-0.732	-1.221	-1.282	-9.711	0.214	-0.609	-0.61	-0.305	0	-2.425	9.003	3.482	0.183	0.366	0.061	-2.533	11.062	2.607	0.061	-0.977	4.761	1506697416
-7.555	-1.643	-0.376	-1.892	-1.038	-0.061	2.479	-8.916	-0.897	0.061	0.427	-6.531	5.686	12.345	3.26	-0.732	-1.221	-1.282	-8.222	-0.028	-0.421	-0.671	0.061	-0.183	-2.095	7.867	3.205	-0.305	-0.122	0.122	-1.562	9.319	2.193	1.404	0.427	4.272	1506697417
-7.523	-2.141	0.099	-1.465	-0.732	0	1.803	-7.909	-0.776	0.122	1.282	-5.432	5.686	12.345	3.26	-0.732	-1.892	-1.038	-7.923	0.356	-0.592	-0.793	0.183	-0.244	-1.348	7.189	3.297	-0.61	0	0	-1.202	7.984	1.983	1.343	2.747	3.54	1506697417
-7.778	-1.756	0.269	-1.343	-0.183	0.122	1.034	-7.071	-0.583	0.366	0.671	-4.211	3.238	7.057	2.759	-0.732	-1.892	-1.038	-8.143	0.435	-0.818	-1.099	0.244	-0.366	-0.837	7.059	3.262	-0.549	0.549	0.061	-0.427	7.727	2.08	1.282	3.479	3.357	1506697417
-8.758	-1.403	0.218	-1.404	0.244	0.122	0.861	-6.615	-0.343	0.61	-0.366	-2.686	3.218	7.308	3.035	-0.061	0.793	0.549	-8.402	0.431	-1.2	-1.099	0.366	-0.305	-0.876	7.477	3.442	-0.244	0.916	0.305	0.681	7.98	2.414	0.122	3.967	2.502	1506697417
-9.661	-1.261	-0.047	-1.404	-0.183	0.183	1.36	-6.395	-0.462	0.732	-1.16	-1.099	3.839	8.018	3.286	-0.061	0.793	0.549	-8.937	0.183	-1.657	-1.282	0.244	-0.427	-1.064	8.128	3.747	0.061	0.977	0.488	1.346	8.035	2.14	0.549	2.808	1.953	1506697417
-9.976	-1.202	0.219	-1.16	-0.244	0.366	2.326	-6.548	-0.827	0.732	-1.16	-1.099	4.651	8.68	3.753	0.061	0.549	0.366	-9.075	-0.267	-2.053	-1.282	0.061	-0.732	-1.337	8.744	3.909	0.122	0.854	0.549	2.025	8.887	3.017	-1.404	1.221	0.977	1506697417
-9.835	-0.889	0.705	-1.343	-0.305	0.488	3.707	-6.848	-0.918	0.244	-3.906	1.16	4.651	8.68	3.753	0	0.488	0.61	-9.138	-0.518	-2.292	-1.16	0.183	-0.916	-1.637	8.891	3.85	0.122	0.122	0.488	2.737	8.802	4.217	-1.587	0.549	0.732	1506697417
-9.503	-0.38	0.799	-1.77	-0.366	0.183	5.44	-6.904	-1.032	0.244	-3.845	1.465	5.314	8.827	4.396	-0.305	0.305	1.16	-9.043	-0.642	-2.48	-0.732	0.244	-0.671	-1.522	9.046	3.784	0.122	-0.61	0.549	2.889	7.934	4.589	-0.793	1.099	0.305	1506697417
-9.232	-0.312	0.81	-1.526	-0.366	0.122	6.705	-6.523	-0.908	0.244	-3.418	1.282	5.498	8.516	4.571	-0.671	-0.244	1.587	-8.887	-0.451	-2.613	-0.61	0.61	-0.427	-1.059	9.063	3.901	0.122	-0.793	0.549	3.77	7.759	5.656	-0.427	0.671	0	1506697417
-8.873	-0.345	1.354	-1.404	0.366	0.427	8.015	-5.956	-0.389	0.244	-2.747	1.038	5.627	8.003	4.681	-0.916	-0.488	1.892	-8.569	-0.138	-2.885	-0.549	1.16	-0.366	-0.512	8.993	4.102	0.183	-1.099	0.549	2.525	6.946	4.697	0.793	1.404	0.061	1506697417
-11.306	-1.829	0.401	-2.625	0.366	0	8.941	-5.38	-0.345	0.488	-1.526	0.61	5.809	7.448	4.846	-0.854	-0.366	2.075	-8.323	0.27	-3.103	-0.732	1.709	-0.305	0.114	8.783	4.307	0.122	-1.221	0.549	1.812	6.577	3.913	1.648	1.526	-0.671	1506697417
-14.479	-5.807	-3.098	0.671	-1.404	-0.244	9.475	-5.655	-0.551	0.916	-1.648	-0.122	6.1	7.399	4.911	-0.671	0.061	2.197	-11.195	-0.139	-2.967	-2.075	2.747	-0.305	0.732	9.025	4.142	-0.183	-1.038	0.549	2.21	8.391	4.132	2.136	2.38	-1.77	1506697417
-9.143	-3.573	0.767	2.014	-2.502	1.099	10.093	-7.456	-1.451	0.916	-1.648	-0.122	6.1	7.399	4.911	-0.305	0.305	1.77	-13.006	-2.186	-3.505	-1.404	-0.671	-1.282	1.115	11.032	3.659	-0.061	0	0.854	3.923	14.902	7.447	0.671	-3.357	-1.343	1506697417
-7.815	-1.358	1.532	-1.099	5.066	0.549	11.064	-9.143	-1.645	1.16	-1.831	-1.587	9.378	10.282	4.742	-0.366	0.488	0.671	-10.916	-3.041	-2.767	0.427	-0.366	-0.854	-0.164	12.38	3.319	0.549	1.587	1.221	0.506	11.27	4.13	-0.488	0.854	2.014	1506697417
-11.259	-1.969	-5.017	0.916	-0.793	-0.977	11.064	-9.143	-1.645	1.16	-1.831	-1.587	9.378	10.282	4.742	-0.977	0.244	1.099	-11.182	-1.952	-2.077	0.366	-0.61	0	-2.163	11.366	3.262	0.183	1.465	1.038	0.008	7.517	0.236	1.892	-1.282	-0.732	1506697417
-8.796	-3.034	-1.907	0.488	-0.244	-0.122	10.896	-8.221	-0.084	0	-0.305	-3.113	10.007	10.33	5.014	-1.648	-0.549	3.723	-9.674	-2.656	-1.526	-0.427	0.549	-0.305	-2.834	10.305	2.378	-0.549	-0.549	1.099	0.886	11.172	0.543	1.099	-1.038	-1.221	1506697417
-8.918	-2.53	-1.401	0.305	1.343	0.183	11.216	-8.184	1.059	0	-0.305	-3.113	10.722	9.239	4.462	-2.502	-2.258	5.92	-9.429	-3.152	-1.469	-0.427	0.549	-0.671	-1.757	9.668	1.78	-0.488	-1.404	1.465	1.634	9.934	0.938	1.343	-0.244	-0.671	1506697417
-9.757	-2.034	-2.233	0.488	0.061	-0.183	11.216	-8.184	1.059	1.038	0.732	-6.897	11.865	8.105	3.711	-3.113	-2.686	7.08	-9.483	-3.397	-1.479	0	-0.061	-0.366	-0.461	9.788	1.709	-0.793	-1.099	1.831	2.695	9.685	1.086	1.282	1.038	-0.427	1506697417
-9.368	-2.08	-1.713	0.183	0.732	-0.244	11.014	-7.913	0.834	1.221	-1.343	-8.667	11.865	8.105	3.711	-3.235	-2.014	8.24	-9.613	-3.433	-1.927	0.549	-0.305	-0.122	0.232	10.439	1.937	-0.793	-1.099	1.831	1.224	9.861	1.11	1.221	0.122	-0.549	1506697417
-9.872	-1.896	-2.098	0.488	0.122	-0.305	12.172	-6.211	0.848	0.061	1.465	-10.01	12.106	5.492	3.281	-3.235	-1.648	8.911	-8.976	-3.036	-1.829	0.183	0.671	0.183	0.725	10.438	2.26	-1.709	0.061	2.93	1.078	9.928	1.261	1.038	-0.366	-0.671	1506697417
-9.296	-1.747	-1.756	0.244	0.183	-0.549	11.38	-4.293	1.029	-0.183	0.366	-10.071	12.075	3.755	3.021	-2.808	-1.831	9.216	-9.081	-2.879	-2.103	0.122	0.122	0.122	0.912	10.067	2.547	-1.587	-1.343	4.028	1.565	9.971	1.401	0.854	-0.183	-0.916	1506697417
-8.988	-2.273	-1.712	0.488	0.61	-0.244	11.328	-2.876	1.523	-0.183	0.366	-10.071	12.975	2.139	2.509	-1.648	-2.625	9.521	-8.87	-3.048	-2.299	0.488	0.183	0.305	1.86	10.39	3.112	-2.93	-2.747	5.005	1.522	9.917	1.503	0.793	-0.366	-0.854	1506697417
-9.207	-2.169	-1.863	1.099	0.366	0.305	10.298	-1.28	1.109	0.061	1.404	-9.644	12.181	0.965	1.544	-0.305	-0.183	9.46	-8.586	-2.999	-2.178	0.427	0.061	0.488	2.974	10.044	3.862	-3.784	-2.625	5.859	1.64	9.503	1.698	0.671	-0.793	-0.732	1506697417
-9.798	-1.902	-2.263	1.404	0.366	0.427	10.298	-1.28	1.109	0.061	1.404	-9.644	10.617	-0.207	1.069	0.488	2.686	8.911	-8.686	-3.09	-2.107	0.549	0.305	0.488	3.683	9.582	4.246	-3.601	-1.77	6.348	2.487	9.417	1.398	0.427	-0.671	-0.366	1506697417
-10.097	-1.738	-2.176	1.892	0.061	0.549	8.665	-0.15	0.653	-0.122	0.61	-8.301	10.617	-0.207	1.069	1.038	3.113	7.874	-8.839	-3.196	-2.294	0.793	0.061	0.488	4.337	9.234	4.237	-3.54	-0.854	6.592	2.208	9.856	1.158	0.183	-1.221	-0.305	1506697417
-10.197	-1.227	-2.186	1.282	-0.61	0.488	7.198	2.377	-0.398	-1.953	2.502	-4.456	9.222	-1.17	1.559	1.404	3.784	6.592	-8.696	-3.291	-2.308	0.916	0.549	0.305	4.869	8.71	4.42	-3.296	0.122	6.47	1.377	10.111	1.116	0	-1.953	-0.488	1506697418
-9.708	-1.298	-1.561	0.854	-0.916	0.671	4.916	3.813	-0.189	-2.136	0.977	-2.014	6.252	-2.718	2.25	1.465	2.197	4.517	-9.386	-3.094	-2.479	1.099	0.916	0.244	5.393	8.107	4.515	-3.052	0.549	5.798	2.444	10.122	1.071	-0.183	-1.221	-0.366	1506697418
-9.518	-0.959	-1.072	0.671	-0.061	0.244	4.754	4.491	-0.736	-3.052	0.305	0	6.252	-2.718	2.25	1.587	1.709	2.441	-9.967	-2.236	-2.909	1.526	0.793	0.244	6.05	6.816	4.882	-2.563	1.404	4.517	2.293	9.813	1.025	-0.305	-0.366	-0.061	1506697418
-9.551	-0.928	-0.946	0.732	-0.061	0.122	5.114	4.694	-1.871	-4.15	1.282	1.587	5.379	-2.809	2.933	1.709	2.014	0.916	-9.662	-1.364	-3.031	1.16	1.282	0.61	6.065	5.239	5.355	-2.441	3.052	2.869	1.065	9.874	1.187	-0.244	-1.099	-0.427	1506697418
-9.795	-0.781	-0.65	0.305	-0.183	0	5.734	4.31	-1.652	-4.15	1.282	1.587	4.599	-3.007	4.674	1.343	1.404	0	-9.288	-1.249	-3.036	0.977	0.916	0.549	5.619	3.917	5.503	-2.258	3.357	2.197	1.433	9.683	1.199	-0.61	-1.038	-0.549	1506697418
-9.988	-0.751	-0.537	-0.366	-0.244	-0.061	5.443	4.156	-1.129	-4.822	1.343	1.404	4.599	-3.007	4.674	1.099	1.221	-0.854	-9.015	-1.122	-3.083	0.793	1.221	0.244	5.186	2.828	5.818	-2.258	2.441	1.892	1.498	9.641	1.339	-0.366	-0.732	-0.61	1506697418
-9.716	-1.262	-0.284	-0.671	-0.122	0.305	5.14	4.292	0.572	-4.883	1.404	1.526	5.347	-2.576	5.895	0.732	0.732	-1.282	-9.379	-0.66	-3.365	0.488	0.549	0.183	4.889	1.786	6.196	-1.709	1.831	1.099	1.906	9.831	1.787	-0.183	0.061	-0.549	1506697418
-9.674	-1.531	-0.263	-0.244	-0.122	0.305	5.118	4.139	2.611	-4.089	0.61	1.16	5.432	-2.902	6.005	0.183	1.099	-1.099	-9.213	-0.464	-3.466	0.061	0.671	0.305	4.767	1.061	6.564	-1.221	1.099	0.549	1.786	9.744	1.84	-0.122	0.549	-0.366	1506697418
-9.761	-1.455	-0.313	-0.122	-0.305	0.244	6.204	3.741	3.976	-3.052	-0.427	0.305	5.432	-2.902	6.005	-0.244	0.671	-0.793	-9.15	-0.562	-3.67	-0.061	0.427	0.244	4.758	0.798	6.869	-0.61	0.427	0.549	1.011	9.727	1.778	-0.244	0.183	-0.366	1506697418
-9.594	-1.544	-0.285	0	-0.244	0.183	7.532	3.04	3.935	-2.563	-0.977	-0.61	6.52	-3.625	5.522	-0.183	0.305	-0.305	-9.204	-0.849	-3.984	-0.244	0.244	0.183	4.987	0.592	7.093	-0.488	-0.305	0.488	0.697	9.891	1.924	-0.427	-0.061	-0.366	1506697418
-9.568	-1.474	-0.284	0.366	0.061	0.183	8.198	2.7	4.18	-2.319	-1.221	-1.404	6.562	-3.986	5.313	-0.122	0.122	0.366	-9.158	-1.141	-4.085	-0.061	-0.061	0.061	5.32	0.669	7.199	-0.061	-0.488	0.305	0.817	9.788	2.062	-0.366	0.061	-0.305	1506697418
-9.764	-1.242	-0.359	0.427	0.305	0.183	7.564	3.005	4.411	-1.587	-1.77	-1.404	6.562	-3.986	5.313	0	-0.183	1.038	-9.252	-1.282	-4.061	0.122	-0.061	0.061	5.514	1.019	7.193	0.366	-0.793	0.305	0.834	9.741	2	-0.305	0.183	-0.244	1506697418
-9.996	-1.058	-0.457	0.427	0	0.061	7.667	3.122	4.619	-0.977	-0.122	-0.549	5.579	-4.297	6.822	0.183	-0.366	1.343	-9.172	-1.381	-3.999	0.244	0	0.183	5.867	1.27	7.374	0.549	-0.916	0.366	0.653	9.836	2.003	-0.427	-0.183	-0.244	1506697418
-10.006	-0.866	-0.494	0.61	-0.061	0.061	8.466	3.798	4.64	-0.61	-0.977	-0.977	6.48	-4.508	7.058	-0.183	-0.427	1.038	-9.172	-1.381	-3.999	0.244	0	0.183	6.157	1.305	7.478	0.61	-0.61	0.244	0.646	9.908	2.101	-0.427	-0.488	-0.244	1506697418
-10.055	-0.691	-0.554	0.488	-0.061	0	9.136	4.493	5.057	-0.244	0.122	-1.16	6.48	-4.508	7.058	-0.427	-0.305	0.916	-9.172	-1.381	-3.999	0.244	0	0.183	6.486	1.664	7.513	0.427	-0.732	0.244	0.788	9.929	2.158	-0.366	-0.488	-0.305	1506697418
-9.881	-0.733	-0.775	0.244	-0.244	-0.061	10.373	5.31	5.747	0.061	0.427	-1.77	7.275	-5.969	8.053	-0.793	0.427	0.793	-9.132	-1.404	-3.925	0.122	-0.183	0.061	6.936	1.727	7.466	0.244	-0.61	0.427	0.883	9.961	2.25	-0.305	-0.366	-0.305	1506697418
-9.811	-0.87	-0.878	0.366	-0.244	-0.061	10.024	6.063	4.728	0.244	0.793	-2.869	7.888	-6.355	7.61	-1.282	0.061	0.854	-8.941	-1.503	-3.88	0.183	-0.488	0.122	7.471	1.824	7.452	-0.061	-0.488	0.854	0.986	9.844	2.201	-0.305	-0.427	-0.366	1506697418
-9.764	-0.924	-0.94	0.366	-0.183	-0.122	8.882	5.747	4.291	0.244	0.793	-2.869	7.888	-6.355	7.61	-1.465	0.732	1.16	-9.144	-1.822	-3.878	0.244	-0.61	0.061	7.586	1.879	7.276	-0.244	0.183	1.221	1.115	9.818	2.024	-0.366	-0.183	-0.244	1506697418
-9.752	-1.041	-1.187	0.366	-0.244	-0.244	6.831	5.27	4.039	-0.122	0.732	-3.54	7.546	-5.507	7.351	-1.953	0.854	1.587	-9.122	-1.955	-3.725	0.183	-0.549	0.061	6.653	1.76	6.903	-0.366	-0.061	1.16	0.967	9.842	2.005	-0.366	-0.305	-0.305	1506697418
-9.694	-1.323	-1.442	0.366	-0.244	-0.244	4.932	5.083	3.474	-0.671	0.671	-3.113	5.888	-4.101	5.582	-2.319	0.732	1.831	-9.214	-2.211	-3.577	0.366	-0.549	0.061	6.131	1.729	6.619	-0.671	-0.916	0.793	0.939	9.895	2.05	-0.488	-0.305	-0.305	1506697418
-9.704	-1.784	-1.397	0.549	-0.244	-0.244	4.932	5.083	3.474	-0.671	0.671	-3.113	5.888	-4.101	5.582	-2.197	1.099	1.648	-9.191	-2.578	-3.365	0.366	-0.427	0.183	6.076	1.865	6.546	-1.038	-0.854	0.061	1.03	9.872	1.94	-0.61	-0.183	-0.183	1506697418
-9.595	-2.348	-1.437	0.427	0	-0.305	3.675	5.266	3.327	-1.282	0	-2.686	4.425	-3.993	4.377	-1.953	1.282	1.038	-9.654	-3.193	-3.275	0.732	-0.488	0.305	6.019	2.242	6.376	-1.404	-0.977	-0.916	0.915	9.932	1.824	-0.671	-0.305	0	1506697418
-9.509	-3.019	-1.221	1.282	0.122	-0.366	3.657	6.468	4.413	-1.282	0	-2.686	4.559	-4.883	4.026	-1.77	1.343	0.122	-9.77	-3.652	-3.039	1.465	-0.671	0.549	6.194	2.662	6.192	-1.465	-1.343	-1.953	0.818	10.131	2.182	-0.854	-0.793	0.305	1506697418
-9.644	-3.731	-0.921	1.892	0.244	-0.549	3.657	6.468	4.413	-2.258	-1.709	-2.502	4.559	-4.883	4.026	-1.709	1.404	-0.854	-9.652	-3.937	-2.851	2.38	-1.099	0.854	6.936	3.143	6.157	-1.587	-1.404	-2.686	0.128	10.117	2.353	-1.404	-1.404	0.732	1506697418
-10.338	-4.165	-1.06	3.235	0.305	-0.854	4.102	7.601	4.969	-2.563	-2.197	-2.38	5.803	-6.546	4.888	-1.831	1.221	-1.77	-9.866	-3.755	-3.041	3.296	-1.587	0.977	7.638	3.342	6.279	-1.526	-1.099	-3.174	-1.067	10.351	2.205	-1.831	-2.563	0.793	1506697418
-10.537	-2.817	-0.916	4.211	-0.488	-0.732	6.235	8.01	4.625	-2.563	-2.197	-2.38	6.503	-6.675	5.449	-2.136	1.282	-2.258	-9.805	-2.805	-2.907	4.028	-1.587	1.038	7.696	2.963	6.691	-1.526	-0.732	-3.296	-1.858	10.835	2.111	-1.953	-3.174	0.793	1506697419
-10.031	-1.133	-0.183	3.54	0.061	-0.854	6.814	7.38	3.859	-2.38	-2.441	-2.563	6.503	-6.675	5.449	-2.197	1.526	-2.38	-9.612	-1.355	-2.521	4.333	-2.197	0.916	7.135	2.616	7.174	-1.831	-0.671	-3.235	-1.229	10.849	2.457	-1.526	-2.625	1.099	1506697419
-9.617	-1.157	-0.245	3.296	0.061	-1.526	6.814	7.38	3.859	-2.38	-2.441	-2.563	7.55	-6.569	5.471	-2.014	1.953	-2.319	-9.359	-0.05	-1.792	3.784	-1.16	0.977	6.723	2.588	7.519	-2.258	-0.549	-2.93	-1.635	9.958	2.128	-0.305	-3.235	0.488	1506697419
-8.587	-1.555	-0.157	4.395	0.977	-0.977	7.175	6.86	3.035	-2.136	-2.38	-2.502	7.854	-6.629	5.533	-1.77	2.136	-2.197	-8.806	0.147	-1.559	3.723	-0.854	0.916	6.496	2.918	7.674	-2.258	-0.366	-2.747	-1.113	9.219	1.833	0.122	-7.141	-0.427	1506697419
-8.43	-1.657	0.019	4.578	2.014	-0.427	7.175	6.86	3.035	-2.136	-2.38	-2.502	7.854	-6.629	5.533	-1.587	2.38	-2.075	-8.295	0.244	-1.325	3.418	0.061	0.671	6.139	2.955	7.614	-2.747	-0.183	-2.197	-0.677	8.802	0.719	-0.61	-9.888	-2.014	1506697419
-9.079	-1.926	-0.5	4.517	1.587	-0.427	7.906	6.558	3.448	-2.014	-1.282	-1.343	8.098	-5.808	5.331	-1.221	2.991	-1.892	-8.452	0.148	-1.294	3.296	0.671	0.488	5.942	2.893	7.253	-3.296	-0.122	-1.892	0.062	8.514	1.141	-1.709	-7.874	-3.479	1506697419
-9.124	-2.341	-0.577	4.395	1.587	-0.61	7.967	6.21	3.165	-2.502	-0.244	-1.343	7.486	-5.139	5.316	-1.038	3.418	-1.526	-8.76	-0.194	-1.322	3.54	0.854	0.366	5.56	2.684	6.973	-3.357	-0.122	-1.892	-0.06	9.727	0.992	-2.502	-5.615	-4.761	1506697419
-9.304	-2.743	-0.626	4.15	1.831	-0.61	6.906	6.48	2.944	-2.686	-0.427	-1.953	7.486	-5.139	5.316	-1.282	3.418	-1.16	-9.022	-0.295	-1.202	3.845	0.977	0.305	5.121	2.684	6.734	-3.357	-0.793	-1.953	-0.983	10.503	1.116	-2.319	-3.723	-5.432	1506697419
-9.577	-3.597	-0.689	4.7	1.282	-0.549	5.614	6.82	3.151	-2.747	-0.916	-2.197	6.484	-4.384	5.173	-1.587	3.174	-1.038	-9.229	-0.325	-1.067	3.906	1.282	0.305	4.971	2.857	6.784	-3.235	-1.404	-2.014	-2.311	11.434	1.355	-1.709	-3.479	-5.737	1506697419
-9.101	-4.413	-0.7	5.371	2.258	-0.183	4.584	7.062	3.089	-2.869	-1.709	-2.197	6.484	-4.384	5.173	-1.831	3.052	-1.16	-9.398	-0.651	-1.026	4.211	1.465	0.305	5.006	3.135	6.903	-3.174	-1.648	-2.258	-2.141	12.007	1.503	-0.854	-5.31	-5.92	1506697419
-9.153	-3.895	-0.963	5.371	2.075	0.061	4.584	7.062	3.089	-2.869	-1.709	-2.197	6.227	-4.252	4.89	-1.953	3.052	-1.587	-9.629	-0.998	-1.269	4.7	1.465	0.244	5.097	3.474	6.95	-3.296	-1.648	-2.686	-0.719	12.152	1.705	-0.488	-7.935	-6.104	1506697419
-8.559	-4.221	-0.67	5.371	1.404	0.549	2.296	7.066	2.747	-3.479	-3.723	-1.282	5.748	-3.81	4.546	-1.892	3.113	-2.38	-9.585	-1.213	-1.476	5.127	1.587	0.305	5.295	3.772	6.845	-3.479	-1.526	-3.174	0.791	10.706	2.844	-0.61	-9.399	-4.883	1506697419
-7.656	-4.443	-0.19	6.226	2.319	1.282	2.296	7.066	2.747	-3.479	-3.723	-1.282	5.911	-3.536	4.276	-1.77	3.479	-3.479	-9.862	-1.366	-1.927	5.798	1.404	0.61	5.516	4.031	6.606	-3.54	-1.465	-3.906	2.304	8.734	3.262	-0.305	-9.766	-2.38	1506697419
-10.07	-2.347	-0.985	6.653	2.319	2.136	2.242	6.977	2.656	-3.906	-5.127	-0.549	5.911	-3.536	4.276	-1.77	4.089	-4.456	-9.832	-1.253	-2.067	6.287	1.282	1.038	5.773	4.119	6.302	-3.601	-1.465	-4.761	2.35	6.854	1.078	0.549	-8.362	-0.122	1506697419
-12.041	-0.31	-1.603	4.7	-1.709	0.793	4.15	6.962	1.409	-3.967	-6.714	-0.732	5.505	-3.616	3.646	-1.526	3.723	-5.371	-10.125	-1.242	-2.786	5.981	1.038	1.16	6.407	4.299	5.974	-3.479	-1.099	-5.493	3.704	7.179	-0.071	2.991	-8.301	0	1506697419
-10.944	-3.053	-1.641	5.615	-0.916	0.732	4.819	6.809	0.94	-3.723	-7.019	-0.793	6.124	-3.631	3.661	-1.282	4.089	-6.287	-9.53	-1.209	-3.285	5.31	2.808	1.465	7.056	4.109	5.691	-3.052	-0.671	-6.287	7.783	11.681	7.446	1.099	0.732	0.916	1506697419
-9.388	-2.651	-1.766	6.836	0.977	1.038	5.04	5.96	1.398	-3.845	-6.409	-0.244	6.252	-3.96	3.803	-1.16	3.723	-6.897	-8.955	-2.637	-4.359	5.737	1.77	1.282	7.358	4.39	4.941	-3.113	-0.427	-6.592	0.4	10.051	4.894	0.793	-0.732	1.648	1506697419
-9.22	-1.488	-2.503	6.348	0.671	0.916	5.04	5.96	1.398	-3.845	-6.409	-0.244	7.022	-4.238	3.97	-1.343	3.357	-7.385	-9.555	-2.921	-5.18	5.554	2.197	1.404	8.229	4.754	4.206	-2.991	-1.343	-7.019	0.293	8.199	1.3	2.136	-3.784	2.319	1506697419
-9.588	-1.589	-3.889	5.798	1.282	0.549	7.612	3.97	-1.555	-3.845	-7.568	1.709	8.722	-4.886	3.442	-1.526	2.808	-7.751	-9.499	-3.01	-5.557	5.493	1.648	1.831	8.729	5.009	3.779	-2.686	-2.075	-7.446	1.519	10.106	0.729	2.197	-2.502	1.831	1506697419
-9.674	-1.584	-4.211	6.226	2.075	0.366	9.469	2.681	-2.442	-4.395	-5.92	2.136	8.722	-4.886	3.442	-1.648	2.625	-7.874	-9.873	-3.506	-5.999	5.371	0.916	1.465	9.095	5.053	3.76	-1.831	-2.014	-7.507	-1.212	11.267	1.048	1.526	-4.028	0.977	1506697419
-10.087	-1.367	-4.104	6.042	2.625	0.732	11.404	1.635	-2.157	-4.15	-4.089	2.197	10.36	-4.496	3.726	-2.258	0.793	-7.507	-10.45	-2.918	-5.792	5.676	0.366	1.343	8.624	5.07	3.842	-0.793	-2.136	-7.751	0.483	10.98	-0.01	1.77	-4.517	0.427	1506697419
-10.04	-0.791	-4.238	5.981	2.991	0.305	11.856	0.622	-1.663	-4.15	-4.089	2.197	10.36	-4.496	3.726	-2.991	0.366	-7.08	-10.381	-2.318	-5.552	5.127	-0.427	1.526	7.653	6.176	4.029	0	-3.296	-7.324	2.787	11.111	-0.994	1.831	-2.93	0.366	1506697419
-10.125	-0.294	-4.316	5.798	3.052	0.061	14.099	-0.434	-0.351	-3.845	-4.456	2.441	11.013	-4.125	3.844	-3.357	1.038	-7.019	-10.066	-2.783	-5.288	5.127	-0.366	1.16	7.293	7.308	4.078	1.282	-4.028	-7.385	1.671	10.976	-1.631	1.343	-3.723	-0.366	1506697419
-10.164	-0.13	-3.718	5.188	1.77	-0.183	14.452	-1.126	0.683	-2.502	-2.563	2.014	12.823	-2.795	4.2	-3.723	-1.709	-6.958	-9.207	-2.348	-4.835	5.371	-1.587	0.916	6.704	7.986	4.101	1.282	-3.784	-7.324	2.204	10.47	-1.422	1.038	-4.944	-0.977	1506697419
-9.219	-0.374	-2.701	5.249	1.892	-0.244	13.262	-1.02	0.682	-2.319	-5.432	1.648	12.823	-2.795	4.2	-3.906	-0.549	-6.47	-8.018	-2.07	-4.033	5.493	-0.671	1.16	5.709	8.269	3.823	1.404	-3.418	-6.775	2.507	10.228	-0.112	1.038	-4.089	-1.648	1506697419
-9.098	0.041	-2.84	4.883	1.16	-0.305	13.888	-0.109	0.873	-2.991	-3.052	1.77	12.354	-2.661	4.469	-3.662	-0.183	-6.104	-7.702	-1.76	-3.308	5.005	-0.916	0.793	4.914	8.301	3.436	0.732	-3.784	-5.798	2.504	9.434	0.404	1.16	-3.906	-1.709	1506697420
-8.655	-0.114	-2.554	4.456	0.916	-0.427	12.047	0.548	0.592	-3.662	-1.465	2.075	11.992	-2.688	4.328	-3.479	-1.953	-5.31	-7.404	-1.266	-2.811	5.005	-0.671	0.977	4.343	8.132	3.237	0.366	-4.333	-4.944	3.143	9.146	0.537	1.16	-4.15	-1.587	1506697420
-8.9	-0.528	-2.588	4.395	1.099	-0.061	11.103	0.66	0.544	-4.089	-1.404	2.197	11.196	-2.936	4.782	-3.052	0	-4.395	-7.491	-1.227	-2.541	4.578	-0.366	0.977	4.363	7.844	3.279	-0.183	-3.723	-3.967	3.333	8.851	1.007	0.793	-3.967	-1.343	1506697420
-8.983	-0.5	-2.744	4.272	0.732	0.061	10.426	0.815	0.023	-3.967	-0.793	1.892	11.196	-2.936	4.782	-2.991	-0.427	-3.662	-7.911	-1.177	-2.517	4.15	-0.427	0.732	4.036	7.809	3.259	-0.305	-3.296	-3.052	3.619	8.866	0.69	0.793	-3.601	-1.221	1506697420
-9.403	-0.233	-2.598	4.15	0.61	0	10.043	1.001	-0.922	-3.54	-0.427	1.404	10.46	-2.641	4.51	-2.808	-1.343	-2.991	-8.099	-1.048	-2.533	3.601	-0.122	0.61	3.875	7.977	3.362	-0.488	-3.235	-2.319	3.147	9.087	0.745	0.488	-3.418	-0.916	1506697420
-9.665	0.33	-2.523	3.479	1.099	-0.122	9.633	1.014	-1.263	-3.113	-0.854	0.854	10.003	-2.206	4.504	-2.625	-1.465	-2.441	-8.431	-1.099	-2.548	3.174	0.183	0.488	3.779	8.085	3.514	-0.427	-2.808	-1.77	1.686	9.313	0.572	0.183	-4.089	-1.16	1506697420
-10.434	0.166	-2.619	3.296	0.488	-0.183	9.445	1.042	-1.765	-2.563	-1.343	0.488	10.003	-2.206	4.504	-2.686	-2.014	-2.197	-8.973	-0.941	-2.638	2.686	0.427	0.488	3.624	8.357	3.621	-0.305	-2.563	-1.404	1.681	9.575	-0.465	0.305	-4.578	-1.648	1506697420
-10.592	-0.287	-2.348	2.686	0.427	0.183	9.683	1.007	-1.827	-2.38	-1.038	0.366	10.104	-1.733	4.271	-2.747	-2.747	-1.953	-8.97	-1.169	-2.903	2.197	0.671	0.427	3.486	8.713	3.729	-0.244	-2.563	-1.16	2.568	10.308	0.895	-0.061	-2.869	-1.831	1506697420
-11.37	-1.546	-2.181	-0.549	-0.549	0.854	9.929	0.794	-1.663	-2.38	-0.549	0.488	10.351	0.301	4.439	-2.563	-0.916	-1.953	-10.527	-2.217	-2.761	1.709	1.953	0.183	3.179	9.233	3.699	-0.427	-2.686	-1.343	2.206	10.519	2.034	-0.122	-3.418	-1.648	1506697420
-12.34	-2.202	-1.65	-0.061	0.916	1.099	10.648	0.756	-2.384	-2.38	-0.977	1.221	10.351	0.301	4.439	-2.686	-1.953	-2.136	-12.918	-0.379	-2.896	2.563	-1.16	0	2.939	10.835	4.343	0	-3.845	-1.709	3.744	11.73	2.256	-1.77	-3.784	-0.916	1506697420
-11.594	-3.758	-1.515	0.488	-3.174	1.465	12.078	0.09	-3.53	-2.625	-0.305	1.648	12.129	1.834	4.026	-2.625	-1.526	-2.93	-11.288	0.504	-1.269	1.526	-0.549	0.977	2.461	11.541	5.181	0.793	-2.38	-2.38	5.151	12.658	6.37	-4.089	-3.113	1.831	1506697420
-9.495	-5.12	0.457	0.793	0.305	1.953	11.923	-0.145	-3.464	-2.869	0.061	1.16	12.122	2.669	4.704	-2.258	0	-3.052	-10.347	-1.855	0.025	2.014	0.549	0.427	0.507	10.414	5.051	0.427	-1.221	-1.648	2.47	13.052	5.655	-5.005	-2.991	2.441	1506697420
-11.426	-4.204	-0.109	1.587	-1.404	1.282	11.286	0.114	-3.597	-2.93	0.793	0.793	12.122	2.669	4.704	-2.014	-0.366	-2.197	-11.036	-0.325	-0.178	2.563	-0.244	0.183	-0.575	9.509	4.673	-0.854	-2.563	-0.671	0.959	12.023	2.638	-3.174	-3.113	4.333	1506697420
-10.785	-2.712	-1.217	2.075	-3.784	0.366	10.134	0.177	-4.215	-2.869	1.099	0.732	11.84	3.214	4.471	-2.075	-0.488	-1.465	-10.962	0.384	-0.526	1.953	0.854	0.366	-0.373	9.427	4.955	-0.366	-2.441	-0.793	-0.232	13.069	2.905	-2.136	-2.991	4.822	1506697420
-8.735	-2.141	0.349	2.136	-1.099	-0.244	9.35	0.214	-4.309	-2.502	0.427	0.671	10.014	3.012	4.619	-2.319	-0.122	-1.038	-10.225	-0.307	-1.026	2.014	0.122	-0.122	-0.018	9.219	4.695	-0.122	-2.319	-0.916	-2.062	13.37	3.572	-1.953	-4.15	5.676	1506697420
-8.046	-1.567	0.554	1.831	-0.793	0.122	8.471	0.279	-3.948	-2.441	0.183	0.366	10.014	3.012	4.619	-2.502	-0.305	-0.977	-9.195	0.059	-1.055	2.197	0.366	-0.183	0.128	8.277	4.339	-0.366	-2.686	-0.732	-1.816	11.128	3.304	-2.258	-3.113	4.639	1506697420
-7.445	-1.202	0.925	1.587	-0.488	0.183	7.362	0.688	-3.296	-2.441	0.183	0.366	8.531	1.964	4.579	-2.625	0.061	-0.549	-8.144	0.711	-1.412	2.258	0.427	-0.305	1.086	6.855	4.142	-0.671	-2.625	-0.488	0.206	7.133	0.9	-0.977	-1.77	3.601	1506697420
-6.795	-0.699	1.536	1.038	0.244	0.061	7.362	0.688	-3.296	-2.563	0.244	0.549	8.531	1.964	4.579	-2.625	0.061	-0.549	-8.144	0.711	-1.412	1.953	0.61	-0.366	1.086	6.855	4.142	-0.671	-2.625	-0.488	0.206	7.133	0.9	-1.648	-0.366	1.892	1506697420
-6.962	0.22	1.832	0.549	1.099	-0.244	7.355	0.659	-2.756	-2.625	0.671	0.488	7.904	1.408	4.439	-2.625	-0.122	-0.488	-8.341	1.058	-1.698	1.587	0.427	-0.305	1.706	6.644	4.25	-0.671	-2.563	-0.427	-0.439	5.722	0.328	-0.305	-0.61	0.793	1506697420
-8.829	-0.146	1.608	-0.244	1.16	0.244	7.294	0.597	-2.347	-2.258	0.916	0.427	7.827	0.793	4.091	-2.441	0	-0.549	-8.411	1.353	-1.772	1.099	0.305	-0.244	2.194	6.851	4.633	-0.305	-2.136	-0.366	-0.297	4.704	1.442	1.587	0.244	-0.061	1506697420
-9.599	-0.792	1.327	-1.16	0.549	0.488	7.654	0.354	-2.332	-1.587	0.427	0.427	8.668	0.177	3.973	-1.953	0	-0.549	-8.583	1.18	-1.96	0.488	0.427	-0.183	2.515	7.178	5.04	-0.122	-1.526	-0.244	2.871	5.913	2.973	2.075	1.587	-0.61	1506697420
-10.319	-0.66	1.995	0.122	0.977	1.099	8.415	-0.161	-2.133	-0.854	0.366	0.183	8.668	0.177	3.973	-1.404	-0.061	-0.488	-9.051	0.895	-2.149	0	0.61	-0.183	2.51	7.691	5.194	0.061	-0.916	-0.122	8.362	7.814	4.173	1.587	2.075	0.122	1506697420
-11.322	-0.596	1.75	-2.014	-0.549	0.488	9.03	-0.669	-2.006	-0.183	0.122	0.122	9.237	0.437	4.186	-0.916	0	-0.427	-9.007	0.663	-2.251	-0.183	0.854	-0.488	2.277	8.101	5.18	0.305	-0.732	-0.122	8.589	9.717	7.267	-1.221	3.601	0.671	1506697420
-12.857	-4.919	-1.369	0.183	-0.916	-0.244	9.683	-1.15	-2.227	0.427	-0.061	0.305	10.628	1.207	3.979	-0.488	-0.305	-0.122	-11.946	0.097	-2.72	-1.404	1.343	-0.305	2.359	8.978	5.115	0.488	-0.671	-0.122	1.889	6.599	3.049	0.793	-4.822	-0.427	1506697420
-10.262	-3.84	-0.124	2.136	-0.977	0.183	10.354	-1.782	-2.456	0.61	-0.061	0.793	10.628	1.207	3.979	-0.305	-1.038	-0.244	-12.774	-1.287	-2.077	-1.038	-0.244	-0.671	2.25	11.133	4.654	1.099	-0.427	-0.427	3.387	12.648	6.88	0.061	-1.282	-0.854	1506697420
-9.521	-3.133	-0.329	0.244	1.953	-0.061	11.014	-2.232	-2.095	0.977	-0.427	1.099	12.117	1.881	3.34	-0.244	-1.648	-0.549	-10.462	-2.499	-0.91	-0.061	-0.977	-0.732	1.318	12.036	4.037	1.831	0.244	-0.61	-0.373	11.521	2.95	-0.793	3.113	0.61	1506697421
-10.676	-3.334	-2.899	1.099	-0.244	0	11.166	-2.018	-1.284	0.977	-1.038	0.977	12.711	2.761	3.472	0	-0.671	-0.366	-11.444	-3.216	-0.263	-1.099	0.122	-0.549	0.426	11.456	2.899	1.038	0.793	-0.244	-0.487	8.11	-0.351	3.601	-3.296	-2.319	1506697421
-9.615	-2.517	-1.308	0.549	1.221	0.122	11.149	-1.635	-0.933	0.549	0.549	0.977	12.711	2.761	3.472	0.305	0.305	0	-11.165	-3.93	-0.114	0.366	-0.549	-0.122	-0.3	11.39	1.92	-0.244	0.61	0.366	3.279	11.236	-0.702	0.732	-0.671	-1.465	1506697421
-9.867	-2.193	-1.845	0.244	1.465	-0.244	10.804	-1.537	-0.951	0.305	-0.122	1.038	12.26	2.869	2.799	0.427	1.282	0	-10.24	-3.06	-0.524	0.183	0.488	0.122	-0.12	11.245	1.967	-0.122	0.183	0.549	0.69	9.975	-0.108	1.709	-1.587	-2.075	1506697421
-9.276	-2.498	-2.011	0.854	0.183	-0.61	10.396	-1.348	-1.187	0.366	-0.244	0.61	10.133	2.254	2.506	0.305	0.793	-0.244	-9.421	-2.632	-0.975	0.061	0.183	0.244	0.474	10.519	2.104	0.122	0.366	0.305	1.101	10.664	0.473	1.709	-1.404	-3.052	1506697421
-8.112	-2.675	-1.534	1.16	0.671	-0.427	9.476	-0.898	-1.129	0.427	0.366	-0.061	10.133	2.254	2.506	0.61	0.916	-0.244	-8.581	-2.696	-1.006	0.061	-0.061	0.305	1.017	9.103	2.07	-0.244	0.671	0.061	1.071	10.551	0.459	1.221	-2.38	-3.052	1506697421
-8.045	-2.341	-1.817	1.221	0.549	-0.183	8.327	-0.38	-0.993	0.305	0.061	-0.305	9.316	1.654	2.823	0.854	1.709	-0.122	-8.003	-2.814	-0.903	0.244	-0.305	0.244	1.005	8.104	1.787	-0.549	0.916	0.305	1.798	9.792	0.784	0.549	-2.197	-2.747	1506697421
-8.101	-1.989	-2.004	1.404	0.183	-0.427	7.465	-0.115	-0.87	0.122	-0.061	-0.305	8.551	1.27	3.222	0.854	2.197	-0.183	-7.681	-3	-0.975	0.427	-0.366	0.183	0.924	7.667	1.628	-0.793	1.038	0.732	2.249	9.158	0.865	0.244	-1.526	-2.319	1506697421
-8.355	-1.847	-1.786	1.465	0.366	-0.488	7.312	-0.232	-0.888	0.183	0	-0.305	8.36	1.336	3.482	0.549	1.831	-0.305	-7.846	-2.9	-1.192	0.671	-0.488	0.122	0.991	7.732	1.666	-0.732	1.038	0.916	1.89	8.892	1.03	-0.061	-1.221	-2.075	1506697421
-9.061	-1.591	-1.859	1.648	0.122	-0.427	7.636	-0.49	-1.031	0.183	-0.61	-0.122	8.748	1.424	3.675	0.305	2.136	-0.305	-8.032	-2.809	-1.471	0.793	-0.366	0.183	1.132	8.075	1.838	-0.671	0.61	1.038	2.076	8.606	1.077	-0.183	-0.854	-1.465	1506697421
-9.818	-1.207	-1.944	1.709	-0.122	-0.549	8.266	-0.671	-0.824	0.183	-0.427	-0.122	9.226	1.698	4.25	0.061	2.075	-0.305	-8.369	-2.856	-1.699	0.854	-0.244	0.183	1.507	8.589	2.035	-0.549	0.427	1.038	1.206	9.085	1.269	-0.244	-1.221	-1.404	1506697421
-9.824	-0.724	-2.079	1.526	-0.549	-0.732	8.836	-0.602	-0.786	0.061	-0.122	0.061	9.226	1.698	4.25	-0.061	1.77	-0.366	-8.855	-2.698	-1.961	0.732	-0.061	0.122	1.832	9.018	2.415	-0.488	0	0.916	0.701	9.893	1.264	-0.427	-1.587	-1.831	1506697421
-9.738	-0.397	-1.597	1.038	-0.549	-0.427	9.168	-0.595	-0.708	0	-0.549	0.366	9.57	1.912	4.637	0	1.892	-0.488	-9.235	-2.548	-2.116	0.61	0.122	0.305	2.248	9.412	2.704	-0.61	-0.244	0.61	1.331	10.099	1.129	-0.549	-1.343	-1.892	1506697421
-9.618	-0.458	-1.4	0.488	-0.183	-0.061	9.713	-0.775	-1.002	-0.366	-0.061	0.488	9.673	2.078	5.145	0.244	1.953	-0.671	-9.052	-2.448	-2.259	0.671	0	0.61	2.747	9.633	2.785	-0.732	-0.183	0.183	1.554	9.915	1.169	-0.977	-1.221	-1.892	1506697421
-11.002	-2.076	-1.392	-0.671	-0.671	0.671	9.999	-0.774	-1.115	-0.61	0.122	0.488	9.333	2.241	5.365	0.244	1.587	-0.793	-10.481	-3.115	-1.932	0.61	1.282	0.61	2.554	9.788	3.029	-0.732	-0.183	0	2.223	9.996	2.08	-1.465	-0.977	-1.953	1506697421
-12.355	-3.137	-1.794	-1.16	-0.122	0.671	10.401	-0.991	-1.363	-0.366	1.221	1.038	9.342	2.633	5.74	0.305	1.404	-1.099	-13.05	-1.848	-1.846	1.16	-0.549	0.305	2.539	10.621	3.636	-0.732	-1.16	0	3.664	11.378	2.53	-2.625	-0.549	-1.343	1506697421
-11.672	-4.517	-1.401	-0.061	-1.892	0.671	10.696	-1.952	-1.915	-0.122	1.892	1.709	9.228	3.387	6.19	0.549	0.732	-1.648	-12.754	0.184	-1.451	0.366	-1.343	0.916	2.722	10.842	4.76	0.244	-1.404	-0.854	4.991	12.309	4.625	-3.418	1.892	1.038	1506697421
-8.753	-5.581	1.011	0.122	0	1.038	10.475	-2.659	-2.243	-0.671	1.465	1.953	8.644	3.783	5.931	0.916	0.061	-1.892	-11.122	-1.163	0.263	0.488	-1.343	0.61	2.518	10.136	4.883	0.671	1.221	-1.282	1.79	12.611	5.187	-4.272	1.404	2.441	1506697421
-10.655	-4.448	0.36	0	1.526	0.183	9.994	-2.902	-1.711	-0.977	2.686	2.075	8.291	3.911	5.847	1.282	-0.122	-1.892	-11.433	-0.767	0.59	1.038	-2.075	0.244	1.038	9.489	4.608	0.366	1.709	-0.549	-0.979	11.05	2.705	-2.808	0.854	3.357	1506697421
-11.538	-3.597	-1.414	-0.488	-2.686	-1.221	9.165	-3.124	-1.713	-0.977	2.686	2.075	7.095	5.246	6.136	1.16	-0.183	-2.075	-11.019	0.122	0.956	0.183	-1.587	0.305	0.071	9.082	4.356	0.61	1.404	0.061	-1.926	12.218	1.759	-2.075	-1.282	2.991	1506697421
-8.64	-3.707	0.136	-0.244	-1.587	-1.221	8.597	-3.309	-2.131	-0.427	1.648	3.174	7.095	5.246	6.136	0.916	-0.183	-2.136	-10.337	-0.36	0.809	0.183	-2.502	0.061	0.05	9.143	4.232	1.038	1.404	-0.122	-2.872	11.776	2.492	-0.488	-2.686	3.662	1506697421
-8.014	-3.426	0.574	-0.488	-0.427	-0.977	8.513	-3.518	-1.915	-0.183	0.793	2.869	7.123	5.461	5.424	0.793	-0.732	-1.831	-9.442	-0.073	1.127	0.122	-2.38	0.061	0.095	8.845	3.943	0.916	1.587	-0.305	-2.384	10.095	2.326	0.305	-2.991	3.296	1506697421
-8.236	-3.125	0.319	-0.732	-0.61	-1.16	8.67	-3.551	-1.596	-0.183	0.793	2.869	6.123	4.758	5.072	0.793	-0.427	-2.014	-8.848	0.042	1.492	0.122	-2.197	0	-0.007	8.252	3.412	0.793	1.465	0.061	-0.706	8.67	2.208	2.075	-0.793	3.296	1506697421
-7.897	-3.155	0.701	-0.366	-0.122	-0.977	7.706	-3.522	-1.169	0.488	0.854	1.709	6.123	4.758	5.072	0.854	-0.671	-2.258	-8.524	-0.012	1.754	0.122	-2.38	-0.122	-0.024	7.939	3.313	0.916	1.404	0.488	-0.02	8.619	1.867	2.93	2.258	2.502	1506697421
-7.904	-2.976	0.86	-0.244	0.488	-0.854	7.43	-3.784	-1.095	0.488	1.221	1.465	6.193	5.139	4.741	0.732	-0.488	-2.075	-8.53	0.078	1.997	-0.061	-2.197	-0.183	-0.072	7.974	3.124	1.16	1.709	0.671	-0.175	8.437	2.021	1.526	4.089	1.587	1506697421
-8.536	-2.711	0.657	-0.427	0.305	-0.854	7.293	-4.061	-0.786	0.549	2.869	1.648	6.387	6.138	4.07	0.671	-0.61	-2.014	-8.63	0.477	2.211	-0.305	-2.197	-0.183	-0.231	8.026	3.052	1.404	1.526	0.732	-0.903	7.9	1.727	1.587	3.601	0.732	1506697422
-8.729	-2.889	0.458	-0.916	0.671	-0.671	6.675	-4.727	-0.651	0.488	0.61	1.953	6.387	6.138	4.07	0.671	-0.977	-1.831	-8.736	0.376	2.577	-0.549	-1.953	-0.122	-0.213	8.55	2.967	1.587	1.221	0.793	0.468	8.104	1.323	2.625	-0.366	-0.122	1506697422
-8.985	-3.375	0.368	-0.977	0.854	-0.732	6.903	-5.595	-0.004	0.671	2.136	2.136	6.169	6.615	4.077	0.793	-1.526	-2.014	-8.863	-0.022	2.687	-0.671	-1.953	-0.061	0.157	9.059	2.779	1.709	1.404	0.793	2.507	8.842	3.747	1.282	-0.183	-0.732	1506697422
-9.717	-3.719	0.194	-1.099	0.488	-0.854	6.381	-6.225	0.26	0.671	2.136	2.136	6.206	7.258	3.84	0.977	-0.916	-1.953	-8.994	-0.054	2.914	-0.854	-1.648	-0.183	0.251	9.36	2.779	1.831	1.282	0.549	2.627	9.4	4.576	0.854	1.648	-0.549	1506697422
-9.055	-3.893	0.097	-1.038	0.854	-1.282	6.462	-7.204	0.361	0.732	1.709	2.441	6.43	7.818	3.688	1.16	-1.221	-1.648	-9.268	-0.518	2.979	-1.099	-2.014	-0.061	0.325	9.654	2.55	1.831	1.77	0.061	2.266	9.617	2.828	1.404	0.122	-0.061	1506697422
-9.619	-4.78	-0.586	-0.61	0.732	-1.16	6.927	-7.637	0.768	0.549	0.183	2.563	6.669	8.185	3.811	1.282	-0.61	-1.404	-9.144	-1.233	3.62	-1.099	-1.648	-0.061	0.356	9.869	2.036	1.831	1.709	-0.305	0.914	9.863	1.154	1.099	-0.549	-1.343	1506697422
-9.512	-4.419	-0.857	-0.427	0.122	-0.854	6.62	-7.632	1.159	0.244	0.854	2.441	6.484	8.408	3.472	1.526	-0.488	-1.282	-9.243	-1.403	3.924	-0.977	-1.953	-0.122	0.339	10.365	1.531	1.709	1.282	-0.122	2.073	10.457	1.584	1.831	1.465	-0.305	1506697422
-8.931	-4.124	-0.787	-0.671	0.488	-1.038	6.773	-7.875	1.499	0.061	0.061	2.014	6.915	9.171	3.543	1.526	-0.916	-1.221	-8.734	-1.622	4.299	-0.916	-1.709	-0.061	0.158	10.73	1.08	1.587	1.404	-0.549	2.235	10.557	2.773	0.671	0.366	-0.61	1506697422
-8.876	-4.143	-1.115	-0.61	0.244	-0.916	6.722	-7.758	1.765	0.061	0.793	1.953	7.093	9.568	3.591	1.343	-0.732	-0.854	-8.281	-1.851	4.555	-0.793	-1.282	0	-0.157	10.846	0.626	1.465	1.16	-0.793	0.935	9.798	1.924	0.793	0.366	-0.61	1506697422
-8.982	-4.211	-1.422	-0.671	0	-0.732	6.594	-7.68	1.986	0.061	0.793	1.953	7.089	9.644	3.31	1.343	-0.244	-0.366	-8.049	-1.93	4.686	-0.732	-1.099	0	-0.523	10.689	0.445	1.038	0.427	-0.916	1.885	9.562	1.007	0.916	-0.61	-0.61	1506697422
-8.664	-4.459	-1.378	-0.671	0.061	-0.61	6.514	-7.59	2.329	0.183	0.183	0.916	6.742	9.282	3.04	1.465	0.244	-0.061	-7.971	-1.989	4.802	-0.671	-0.854	0	-0.458	10.336	0.324	0.854	0.122	-1.038	2.58	9.794	1.206	0.793	0.366	-0.549	1506697422
-8.521	-4.645	-1.476	-0.488	0.183	-0.488	7.215	-7.607	2.082	0.366	-0.122	0.244	6.247	8.859	3.127	1.343	0.061	-0.122	-7.849	-2.117	4.957	-0.488	-0.671	0.061	0.019	10.052	0.029	0.732	0.488	-1.099	2.237	9.767	0.952	0.671	0.793	-0.366	1506697422
-8.719	-4.672	-1.687	-0.366	0.061	-0.366	7.065	-6.97	2.193	0.244	1.099	0.183	6.763	8.693	3.003	1.16	-0.122	-0.366	-7.87	-2.018	5	-0.488	-0.488	0	0.019	10.052	0.029	0.732	0.488	-1.099	1.771	9.653	1.075	0.549	0.244	-0.305	1506697422
-8.638	-4.532	-1.68	-0.427	0	-0.244	5.757	-6.675	1.93	-0.061	0.183	0.671	6.763	8.693	3.003	0.793	0.061	-0.122	-7.911	-2.171	4.985	-0.366	-0.305	0	0.019	10.052	0.029	0.732	0.488	-1.099	1.706	9.816	0.987	0.427	-0.244	-0.244	1506697422
-8.671	-4.597	-1.704	-0.488	-0.061	-0.244	5.736	-6.843	1.985	0	1.221	0.854	6.925	8.597	3.091	0.488	-0.244	0	-7.888	-2.34	4.943	-0.305	-0.183	0	-0.333	10.072	-0.227	0.427	-0.427	-0.488	1.963	9.794	0.742	0.366	-0.061	-0.122	1506697422
-8.64	-4.729	-1.779	-0.366	-0.061	-0.244	5.221	-6.802	2.031	0.061	0.366	0.854	7.296	8.766	2.951	0.366	-0.061	0.427	-8.086	-2.208	4.868	-0.305	-0.244	0	-0.353	10.223	-0.075	0.244	-0.671	-0.549	1.918	9.733	0.358	0.305	0.244	-0.122	1506697422
-8.57	-4.844	-1.766	-0.244	0	-0.183	5.688	-7.15	2.271	-0.061	0.488	0.549	6.528	8.526	2.661	0.427	-0.061	0.244	-8.137	-2.141	4.846	-0.305	-0.183	0.061	0.036	10.267	0.065	0.122	-0.488	-0.61	1.733	9.86	0.373	0.305	0.366	-0.122	1506697422
-8.57	-4.795	-1.773	-0.061	0.122	-0.122	6.047	-7.716	2.525	-0.061	-0.366	0.122	6.699	8.244	2.595	0.488	0.305	0.061	-8.143	-2.151	4.872	-0.183	-0.183	0.061	0.124	10.06	0.023	0.061	0.305	-0.61	1.328	9.886	0.492	0.244	0.122	-0.183	1506697422
-8.662	-4.666	-1.838	-0.061	0	-0.122	5.102	-7.604	2.761	-0.061	-0.488	0.183	6.836	8.047	2.615	0.427	0.61	0.061	-8.056	-2.06	4.901	-0.183	-0.061	0	-0.127	9.843	-0.108	-0.061	0.305	-0.427	1.352	9.826	0.404	0.183	-0.244	-0.183	1506697422
-8.614	-4.539	-1.788	-0.061	0.061	0	5.148	-7.407	2.523	-0.061	-0.427	0.122	6.783	7.934	2.755	0.305	0.671	0	-8.024	-2.056	4.92	-0.183	0	-0.061	-0.416	9.838	-0.17	-0.122	0.061	-0.183	1.652	9.854	0.368	0.122	-0.183	-0.183	1506697422
-8.72	-4.518	-1.841	-0.122	0	0	5.321	-7.177	2.262	-0.183	-0.244	0.122	6.761	8.04	2.793	0.122	0.305	-0.122	-7.963	-2.259	4.957	-0.122	0.122	0	-0.352	10.032	-0.295	-0.244	0	0.183	1.821	9.783	0.395	0.061	-0.061	-0.122	1506697422
-8.766	-4.595	-1.863	0	-0.061	0.122	5.326	-7.167	2.37	0	-0.732	0.061	6.467	8.591	2.608	0	0.061	-0.244	-7.937	-2.382	4.947	0	0.305	0.061	-0.268	10.17	-0.334	-0.366	0.122	0.366	1.882	9.807	0.459	-0.061	0	-0.183	1506697422
-8.667	-4.553	-1.817	0.061	-0.061	0.244	5.158	-7.315	2.137	0	-1.282	0	6.467	8.591	2.608	-0.183	0.183	-0.366	-7.964	-2.407	4.875	0.122	0.549	0.122	-0.351	10.397	-0.382	-0.549	0.244	0.366	1.815	9.884	0.52	-0.183	-0.061	-0.183	1506697422
-8.845	-4.389	-1.848	0.122	-0.061	0.366	4.917	-8.081	1.86	-0.061	-0.977	-0.244	6.246	9.152	2.562	-0.366	0.427	-0.427	-7.988	-2.468	4.802	0.244	0.977	0.244	-0.677	10.678	-0.276	-1.038	-0.366	-0.061	1.805	9.794	0.49	-0.244	-0.183	-0.122	1506697422
-8.995	-4.337	-1.871	0.244	-0.183	0.488	5.399	-9.142	2.306	0.366	-0.488	-0.854	5.999	9.964	2.567	-0.549	0.549	-0.122	-8.192	-2.323	4.654	0.244	1.221	0.305	-1.422	10.89	0.008	-1.343	-0.916	-0.549	1.919	9.784	0.543	-0.305	-0.183	-0.061	1506697422
-9.025	-4.225	-1.712	0.305	-0.122	0.671	4.859	-9.483	2.79	0.549	-0.183	-1.648	5.635	10.374	2.734	-0.732	0.183	0.305	-8.379	-2.25	4.471	0.244	1.343	0.305	-1.893	10.835	0.285	-1.404	-1.587	-0.977	1.958	9.893	0.525	-0.366	-0.183	-0.061	1506697423
-9.117	-3.985	-1.621	0.366	-0.122	0.793	4.396	-9.549	2.729	0.183	-0.183	-2.075	5.101	10.268	2.589	-0.549	-0.061	0.61	-8.416	-2.12	4.293	0.305	1.77	0.244	-1.754	10.84	0.414	-1.648	-2.38	-1.343	1.985	9.838	0.506	-0.427	-0.244	-0.061	1506697423
-9.18	-3.807	-1.682	0.244	-0.183	0.854	4.159	-9.144	2.321	-1.099	0.427	-1.526	5.099	10.124	2.125	-0.061	0.61	0.305	-8.561	-1.842	3.987	0.183	1.953	0.183	-1.587	10.841	0.76	-2.014	-2.747	-1.709	2.006	9.78	0.517	-0.427	-0.244	-0.183	1506697423
-9.178	-3.787	-1.653	0.183	-0.427	0.977	3.546	-8.252	2.004	-2.136	0.854	-0.305	5.105	9.843	1.336	0.61	1.099	-0.549	-8.681	-1.683	3.62	0.122	2.014	0.122	-1.43	10.613	1.108	-2.197	-2.808	-2.197	2.044	9.841	0.703	-0.488	-0.061	-0.305	1506697423
-9.071	-4.012	-1.578	0.061	-0.549	1.038	2.981	-7.429	1.576	-2.136	0.854	-0.305	4.959	9.167	0.988	1.221	1.16	-1.587	-8.746	-1.743	3.284	0.061	2.197	0.122	-1.442	9.94	1.276	-2.014	-2.319	-2.441	1.976	9.851	0.931	-0.61	-0.061	-0.305	1506697423
-8.878	-4.299	-1.52	0.183	-0.671	1.038	2.606	-6.759	0.912	-2.625	0.427	1.343	4.442	8.591	1.022	1.526	0.732	-2.625	-8.898	-1.974	2.858	0.305	2.136	0.061	-1.522	9.289	1.207	-1.648	-2.197	-2.38	1.791	9.86	1.038	-0.61	0	-0.183	1506697423
-8.855	-4.811	-1.51	0.366	-0.732	0.732	2.293	-6.375	0.368	-2.441	-1.831	4.639	4.351	8.367	0.914	1.526	0.366	-3.357	-9.289	-2.021	2.522	0.488	2.258	0.061	-1.739	8.799	1.299	-1.099	-2.197	-2.258	1.534	9.956	1	-0.732	0.122	0	1506697423
-8.975	-5.597	-1.395	0.671	-0.854	0.366	2.125	-6.654	0.059	-1.709	-2.563	5.859	4.37	8.323	0.903	1.16	-0.122	-3.845	-9.636	-2.359	2.129	0.916	1.892	0	-2.036	8.454	1.426	-0.427	-2.319	-2.075	0.903	10.264	0.986	-0.854	0.122	0.244	1506697423
-8.991	-5.837	-1.318	1.282	-0.916	0	2.309	-7.668	-0.385	-0.732	-3.174	6.714	4.8	9.039	1.403	0.793	-0.977	-4.028	-9.997	-2.494	1.654	1.587	1.099	-0.122	-2.082	8.522	1.674	0.122	-2.747	-1.77	-0.179	10.639	0.89	-0.916	-0.244	0.488	1506697423
-8.421	-5.369	-0.865	2.075	-0.916	-0.122	3.234	-8.861	-0.934	-0.061	-2.869	7.446	4.8	9.039	1.403	0.244	-2.136	-3.967	-9.716	-2.122	1.499	2.258	0.61	-0.122	-2.176	8.781	2.055	0.427	-2.869	-1.648	-0.932	10.999	1.188	-1.221	-0.488	0.671	1506697423
-8.008	-4.189	0.095	2.502	0	-0.061	4.697	-9.775	-0.976	-0.244	-0.549	7.629	4.983	9.568	1.97	-0.427	-3.54	-3.418	-9.417	-1.384	1.376	2.625	0.671	0.305	-2.507	8.94	2.425	0.793	-2.808	-1.465	-0.741	10.549	1.559	-1.038	-0.61	1.099	1506697423
-8.614	-3.589	0.273	2.075	0.732	-0.366	4.697	-9.775	-0.976	-0.244	-0.549	7.629	5.126	9.776	1.798	-1.099	-4.883	-2.502	-9.327	-0.702	1.715	2.747	0.671	0.366	-2.805	9.038	2.76	0.732	-3.052	-1.465	-0.433	9.58	1.434	-1.404	-1.282	0.732	1506697423
-9.519	-3.598	-0.383	2.136	0.61	-0.793	6.79	-10.269	0.384	-2.38	5.066	5.31	5.126	9.776	1.798	-1.282	-5.432	-1.282	-9.77	-0.423	1.611	2.869	0.061	0.427	-3.065	9.126	3.187	0.671	-2.93	-1.282	-0.659	9.16	0.613	-1.038	-2.991	-0.122	1506697423
-8.696	-4.176	-0.213	2.747	0.549	-0.61	6.698	-10.286	0.061	-2.38	6.226	2.808	5.167	9.82	1.761	-0.977	-4.517	-0.366	-9.77	-0.423	1.611	2.869	0.061	0.427	-3.107	9.385	3.449	0.427	-2.686	-1.099	-0.112	9.646	0.505	-0.732	-4.944	-0.61	1506697423
-7.922	-4.577	0.206	3.357	1.953	-0.488	5.222	-10.04	-0.404	-1.709	5.005	0.122	4.984	9.848	1.922	-0.671	-2.93	0.305	-9.77	-0.423	1.611	2.869	0.061	0.427	-3.342	9.221	3.25	0.183	-2.625	-0.916	-0.093	9.534	0.023	-0.305	-5.859	-1.343	1506697423
-8.317	-4.746	-0.432	3.967	2.014	-0.61	3.962	-9.893	-0.428	-1.709	5.005	0.122	4.41	9.691	2.126	-0.549	-1.831	0.793	-9.266	-0.653	1.34	3.479	0.793	-0.244	-3.606	8.813	2.966	0.061	-3.235	-0.61	-0.362	9.375	0.64	-0.916	-3.906	-1.953	1506697423
-8.301	-5.105	-0.755	4.7	2.014	-0.61	3.359	-9.633	-0.604	0.122	0.61	-3.113	3.642	9.485	2.158	-0.732	-1.831	1.099	-9.089	-0.741	1.235	4.089	0.793	-0.427	-3.649	8.519	2.818	0.244	-3.479	-0.427	-2.169	9.764	0.529	-2.014	-5.371	-3.662	1506697423
-8.215	-5.382	-0.829	5.127	2.197	-0.366	3.273	-9.375	-1.132	0.488	0.549	-3.662	3.057	9.464	2.083	-1.343	-2.625	1.221	-9.198	-0.815	1.239	4.517	0.793	-0.61	-3.933	8.331	2.51	0.488	-3.723	-0.244	-2.756	10.305	0.068	-1.77	-7.141	-4.639	1506697423
-7.995	-5.334	-0.982	5.493	2.808	0.122	3.433	-9.04	-1.559	0.305	2.38	-3.357	2.796	9.625	1.92	-2.014	-3.601	1.221	-9.296	-0.833	1.087	5.127	0.977	-0.61	-4.125	8.333	2.247	0.732	-4.211	-0.183	-2.286	11.038	-0.195	-2.563	-6.714	-4.944	1506697423
-7.978	-5.243	-1.199	5.798	3.418	0.305	3.004	-8.851	-1.986	-0.122	4.639	-2.686	2.655	10.058	1.587	-2.747	-4.395	1.16	-9.339	-0.671	0.933	5.676	0.977	-0.549	-4.305	8.686	2.189	0.916	-4.761	-0.305	-1.851	11.313	0.319	-2.991	-7.019	-5.005	1506697423
-8.701	-5.306	-1.522	6.104	3.174	0.305	2.041	-8.856	-2.865	-0.244	5.615	-1.831	2.519	10.578	1.111	-3.235	-5.005	1.099	-9.5	-0.453	0.792	5.92	0.977	-0.61	-4.305	9.16	2.241	0.977	-5.31	-0.549	-0.992	11.097	0.766	-1.709	-7.629	-4.578	1506697423
-9.098	-4.811	-1.81	6.714	2.869	0.488	1.361	-8.973	-3.744	-0.061	5.493	-0.916	2.54	10.807	0.834	-3.479	-5.31	0.793	-9.655	-0.398	0.557	6.226	1.099	-0.61	-4.309	9.385	2.193	0.732	-5.981	-0.916	-0.421	11.035	0.66	-0.854	-8.057	-4.15	1506697423
-9.006	-3.449	-1.492	6.104	2.563	0.305	1.038	-8.97	-4.472	0.122	5.493	0	2.59	10.702	0.699	-3.54	-5.249	0.366	-9.847	-0.189	0.179	6.531	1.038	-0.793	-4.051	9.36	2.091	0.61	-6.775	-1.282	-0.232	10.618	0.876	-0.305	-8.118	-3.723	1506697423
-8.398	-3.838	-0.656	5.31	2.686	0.305	0.992	-8.918	-4.999	0.122	5.493	0	2.467	10.34	0.392	-3.601	-5.432	-0.305	-9.719	0.116	-0.067	6.775	0.854	-0.854	-3.531	9.277	1.839	0.549	-7.202	-1.709	-0.87	10.465	1.323	-0.305	-7.874	-3.052	1506697423
-8.069	-4.534	-0.389	5.554	2.93	0.916	1.243	-8.587	-4.959	0.183	5.92	0.732	2.584	9.674	-0.123	-3.662	-5.92	-1.221	-9.889	0.712	-0.066	6.653	0.977	-0.671	-2.968	9.101	1.792	0.793	-7.507	-2.075	-0.298	9.21	1.619	-0.366	-8.484	-2.014	1506697423
-10.53	-4.289	-1.33	5.859	2.625	1.648	1.243	-8.587	-4.959	-0.305	6.592	1.282	3.2	9.099	-0.683	-3.601	-6.226	-2.075	-10.658	0.632	-0.335	6.226	0.793	-0.61	-2.396	9.207	1.832	1.343	-7.568	-2.319	1.276	7.838	1.884	0.916	-9.033	-0.366	1506697424
-11.177	-3.753	-1.309	5.493	0.854	0.977	1.456	-8.984	-4.628	-0.793	6.47	1.343	4.358	9.026	-1.201	-3.296	-6.897	-2.808	-10.649	0.059	-0.487	6.042	0.488	-0.854	-1.882	9.914	1.785	1.709	-7.446	-2.441	4.622	8.996	1.644	1.648	-6.531	0	1506697424
-9.521	-3.15	-0.615	6.409	0.61	1.526	1.638	-9.361	-4.195	-0.61	5.371	1.038	5.855	9.329	-1.314	-2.808	-7.263	-3.357	-10.017	-1.141	-1.243	6.531	-0.244	-0.854	-1.564	10.84	1.311	1.709	-7.08	-2.563	6.581	9.623	5.538	1.709	-4.211	1.16	1506697424
-9.418	-1.546	-1.292	4.7	1.099	1.099	2.225	-8.641	-3.198	-0.61	5.371	1.038	7.435	9.759	-0.8	-2.441	-6.348	-3.601	-9.338	-1.267	-1.119	5.859	1.16	-0.549	-1.317	11.047	0.524	1.221	-7.324	-2.625	3.613	8.985	3.726	1.526	-1.038	3.235	1506697424
-9.174	-2.513	-2.744	5.92	2.258	0.122	2.937	-8.019	-1.857	-2.014	5.92	0	7.936	9.612	-0.603	-2.258	-6.165	-3.418	-10.015	-1.802	-1.772	5.798	1.099	-0.488	-0.928	11.127	0.041	0.732	-7.507	-2.808	-1.232	10.111	2.11	1.831	-4.456	0.854	1506697424
-9.058	-3.289	-3.022	5.737	2.747	1.038	3.509	-8.612	-0.906	-2.014	5.92	0	8.04	9.527	-0.584	-2.441	-6.897	-3.296	-10.838	-1.692	-1.802	5.31	1.038	-0.244	-0.169	11.431	-0.36	0.549	-7.568	-2.991	0.327	10.012	1.639	1.648	-4.578	0.61	1506697424
-9.397	-2.529	-3.604	5.31	3.113	1.282	2.937	-9.537	-1.042	-2.441	7.629	-0.061	8.757	9.568	-0.687	-2.93	-7.446	-3.418	-11.096	-1.768	-1.499	5.249	0.427	-0.061	0.275	11.646	-0.284	1.099	-7.019	-3.174	1.005	10.495	0.366	1.953	-3.906	0.854	1506697424
-10.244	-2.162	-4.419	5.31	2.93	0.854	2.293	-10.03	-1.096	-1.831	5.798	-0.671	9.229	9.159	-0.989	-3.113	-7.385	-3.54	-11.157	-2.395	-1.302	4.944	-0.122	-0.183	0.252	11.319	0.214	1.526	-6.042	-2.808	1.662	10.569	-0.736	1.77	-3.54	0.244	1506697424
-10.052	-2.098	-4.34	5.127	2.319	0.366	2.285	-10.646	-0.748	-1.831	5.798	-0.671	9.51	8.62	-1.163	-2.686	-6.958	-3.296	-10.259	-2.806	-1.016	5.005	0.183	-0.366	-0.264	10.945	0.328	1.16	-5.066	-2.136	1.812	11.129	-1.119	1.587	-3.601	-0.183	1506697424
-9.689	-2.366	-3.67	5.249	2.136	0.427	1.733	-10.355	-0.691	-1.343	5.554	-1.282	9.811	8.326	-1.15	-2.014	-5.981	-2.686	-9.721	-2.936	-0.937	5.249	-0.061	-0.61	-0.939	10.227	0.28	0.854	-4.639	-1.404	1.291	10.965	-0.821	1.221	-4.211	-0.61	1506697424
-9.473	-2.277	-3.437	5.432	1.77	0.488	1.579	-9.639	-0.754	-1.648	5.676	-1.282	9.609	8.118	-0.946	-1.465	-4.517	-1.648	-9.274	-2.724	-0.841	5.31	0.244	-0.61	-1.406	9.642	0.178	0.61	-4.456	-1.099	1.773	10.306	-0.409	0.977	-4.333	-0.916	1506697424
-9.059	-2.138	-3.219	5.676	1.648	0.549	1.609	-8.861	-0.538	-2.014	5.737	-0.977	8.716	7.997	-0.861	-1.282	-4.15	-0.549	-8.92	-2.553	-0.813	5.371	0.061	-0.61	-1.536	9.314	0.078	0.732	-4.028	-0.916	2.254	10.233	-0.121	0.671	-4.578	-1.16	1506697424
-9.074	-2	-3.119	5.371	1.221	0.549	1.442	-8.099	-0.632	-2.014	5.859	-0.488	7.734	8.044	-0.586	-1.404	-4.517	0.244	-8.689	-2.518	-0.746	5.371	0.244	-0.549	-1.782	9.075	0.239	1.099	-3.967	-0.854	2.619	9.694	0.254	0.244	-4.517	-1.038	1506697424
-8.861	-1.987	-2.763	5.493	1.038	0.671	1.121	-7.441	-0.89	-1.77	5.31	-0.061	6.943	8.086	-0.348	-1.526	-4.822	0.671	-8.978	-2.298	-0.816	5.432	0.061	-0.366	-1.696	9.152	0.301	1.099	-3.967	-0.854	3.071	9.485	0.591	0	-4.883	-0.854	1506697424
-9.142	-1.434	-2.78	5.493	1.038	0.549	1.004	-7.106	-1.048	-1.526	4.517	0.488	6.511	8.138	0.126	-1.465	-4.7	0.793	-8.923	-2.099	-0.839	5.31	-0.305	-0.244	-1.334	9.418	0.689	1.465	-3.906	-0.854	3.368	9.418	0.796	-0.61	-4.272	-0.122	1506697424
-9.692	-1.194	-2.616	5.127	0.916	0.61	1.177	-6.985	-1.257	-1.404	3.784	0.977	6.511	8.138	0.126	-1.465	-4.7	0.793	-8.853	-1.907	-0.798	5.31	-0.305	-0.244	-1.054	9.946	0.988	1.221	-3.784	-0.916	1.962	9.277	0.183	-0.854	-4.761	-0.427	1506697424
-10.073	-0.956	-2.251	4.944	0.366	0.549	1.177	-6.985	-1.257	-1.404	3.784	0.977	6.265	8.406	0.554	-1.343	-4.333	0.671	-8.949	-1.605	-0.63	4.639	0.61	0.061	-1.074	10.38	1.261	0.916	-3.723	-0.977	2.14	9.485	0.242	-0.671	-4.395	-0.488	1506697424
-10.034	-0.379	-1.814	4.7	-0.427	0.305	1.949	-7.296	-1.372	-1.343	3.54	1.404	6.231	9.097	1.571	-1.038	-2.808	-0.183	-8.424	-2.042	-0.568	4.517	1.16	0.305	-1.408	10.56	1.219	0.183	-3.601	-0.916	1.619	9.899	1.084	-0.854	-4.883	-0.732	1506697424
-9.948	-0.524	-1.776	4.089	-0.732	0.183	1.949	-7.296	-1.372	-1.465	3.662	1.831	6.138	9.449	2.281	-1.221	-1.709	-0.549	-8.085	-2.219	-0.615	4.333	2.136	0.488	-1.865	10.414	0.938	-0.549	-4.272	-0.732	2.064	9.705	1.446	-1.282	-5.371	-1.038	1506697424
-10.33	-3.188	-1.194	2.38	-0.488	0.916	2.414	-7.495	-0.991	-1.709	4.028	2.014	5.751	9.673	2.681	-2.014	-1.526	-0.793	-10.628	-2.029	-0.624	4.15	3.418	0.61	-2.113	10.24	0.858	-1.038	-5.31	-0.549	2.528	9.625	1.737	-1.465	-5.554	-1.038	1506697424
-10.781	-3.76	-1.072	3.052	1.587	1.099	3.068	-10.267	-0.58	-1.709	4.395	2.075	5.023	10.18	2.231	-3.052	-3.052	-1.343	-13.032	0.78	-1.623	4.639	0.854	1.587	-0.992	11.401	1.765	-0.122	-5.432	-0.671	3.912	11.023	2.894	-2.258	-4.761	0.183	1506697424
-11.194	-3.382	-1.215	3.174	-3.357	1.221	2.975	-12.074	-1.84	-1.221	3.967	2.075	5.144	11.169	1.459	-4.028	-5.188	-2.197	-11.478	0.829	-0.484	3.235	0.549	1.282	-0.244	11.465	3.601	0.977	-3.662	-1.526	4.003	12.56	6.184	-4.395	-4.028	2.319	1506697424
-9.865	-3.01	1.33	2.686	0.122	0.183	2.975	-12.074	-1.84	0.305	2.319	1.16	5.908	9.957	1.489	-3.479	-4.578	-2.014	-11.098	0.909	0.006	3.357	-0.183	0.366	-1.085	9.668	4.382	0	-3.113	-1.465	0.14	12.534	4.322	-4.7	-4.272	2.38	1506697424
-10.739	-2.375	0.425	2.075	-1.099	-0.732	3.301	-11.373	-2.372	0.305	1.77	-0.366	5.765	8.595	2.326	-1.709	-1.831	-1.404	-10.91	1.878	-0.128	2.686	-0.427	0.244	-1.285	8.958	4.498	-0.977	-2.93	-0.916	-1.775	12.016	2.001	-3.845	-5.371	1.404	1506697424
-8.897	-2.722	1.054	2.136	-0.671	-0.427	2.224	-11.725	-3.167	0.183	2.258	-3.601	4.89	8.808	2.424	-0.793	-0.427	-1.465	-10.282	1.7	-0.224	2.075	-0.183	0.061	-1.211	9.13	4.609	-0.366	-1.831	-1.16	-1.572	10.969	1.761	-2.93	-5.432	1.282	1506697424
-8.044	-1.918	1.534	1.953	0.244	-0.183	1.383	-10.475	-3.432	0.061	0.61	-4.639	4.078	8.808	1.767	-0.671	-1.16	-1.77	-9.46	1.785	-0.068	1.77	-0.427	0	-1.771	8.598	4.21	0	-1.709	-1.221	0.158	9.728	1.666	-1.831	-4.456	1.099	1506697425
-8.375	-1.208	1.402	0.977	-0.122	-0.244	1.329	-9.044	-2.986	0.061	0.61	-4.639	3.875	8.189	2.158	-0.61	-1.892	-1.587	-8.856	1.488	0.188	1.404	-0.427	-0.122	-2.059	7.675	4.073	0.183	-1.709	-1.099	1.715	8.192	2.166	-1.282	-1.465	0.732	1506697425
-8.497	-1.65	1.637	0.488	-0.061	-0.366	1.355	-8.181	-2.706	-0.732	0.916	-3.967	3.887	7.833	2.501	-0.488	-1.77	-1.282	-8.966	1.536	0.189	1.099	-0.061	-0.122	-1.998	7.449	4.164	0.305	-1.465	-1.038	2.562	7.246	2.361	0.183	1.77	0.793	1506697425
-8.904	-2.085	1.979	0.244	0.183	-0.244	0.745	-7.718	-2.718	-0.488	1.099	-2.93	3.821	7.89	2.512	-0.305	-1.526	-1.16	-9.293	1.714	0.181	0.793	-0.183	-0.122	-1.798	7.834	4.381	0.305	-1.465	-1.038	2.03	7.417	2.485	0.732	3.54	0.549	1506697425
-9.445	-2.086	1.944	0.061	-0.061	-0.061	0.336	-7.538	-2.64	-0.244	0.366	-1.648	3.787	8.174	2.689	0.061	-1.221	-1.282	-9.787	1.812	0.056	0.366	-0.305	-0.061	-1.581	8.385	4.674	0.671	-0.305	-0.671	1.397	7.854	2.372	1.099	2.197	0.061	1506697425
-9.514	-1.715	1.854	-0.244	-0.061	0	0.368	-7.874	-2.509	-0.061	-0.488	-0.183	3.869	8.61	2.997	0.549	-0.854	-1.404	-9.731	1.613	0.005	0.366	-0.305	-0.061	-1.596	8.909	4.829	0.61	0.305	-0.427	1.839	8.241	2.814	0.732	-0.244	-0.61	1506697425
-9.317	-1.675	1.741	-0.916	-0.366	-0.122	0.845	-8.265	-2.281	0	-0.671	1.16	4.12	9.182	3.502	0.977	-0.183	-1.343	-9.698	1.604	-0.051	-0.305	-0.061	-0.122	-1.968	9.046	4.838	0.305	0.671	-0.244	2.682	8.582	3.516	1.099	0.305	-0.854	1506697425
-9.164	-2.08	1.787	-1.099	-0.305	-0.122	1.498	-8.582	-1.938	-0.061	-0.244	2.197	4.216	9.599	4.173	0.916	0.305	-0.854	-9.467	1.511	-0.159	-0.61	0.183	-0.183	-2.483	8.842	4.73	0.122	0.488	-0.122	3.018	8.92	4.463	0.671	2.197	-1.099	1506697425
-8.79	-2.376	1.928	-1.038	-0.183	0	2.009	-8.882	-1.548	-0.061	0.183	2.93	4.183	9.692	4.551	0.488	0.671	-0.122	-9.482	1.311	-0.223	-0.671	0.244	-0.244	-2.673	8.613	4.593	0	0.183	0	3.009	8.735	4.739	0.793	2.258	-0.244	1506697425
-8.649	-2.317	1.881	-0.977	0.305	0.061	2.278	-9.138	-1.285	0	0.183	3.296	3.953	9.43	4.441	0	0.427	0.427	-9.52	1.013	-0.284	-0.732	0.244	-0.305	-2.58	8.431	4.43	-0.061	0.183	0.183	2.537	8.488	4.539	1.221	2.197	-0.183	1506697425
-8.752	-2.396	1.979	-0.854	0.61	0.061	2.454	-9.36	-1.152	0.183	-0.305	3.418	3.753	9.107	3.966	-0.244	0.671	0.732	-9.512	1.06	-0.355	-0.732	0.305	-0.427	-2.348	8.323	4.411	0	0.244	0.427	1.272	8.411	3.893	1.099	1.648	-0.366	1506697425
-9.137	-2.224	2.151	-1.099	0.671	0.061	2.454	-9.36	-1.152	0.183	-0.305	3.418	3.443	8.905	3.391	-0.305	0.488	0.977	-9.461	1.299	-0.501	-0.732	0.305	-0.549	-2.169	8.297	4.462	0.061	0.488	0.549	0.432	8.483	3.541	1.282	0.122	-0.732	1506697425
-11.13	-3.437	0.624	-1.465	0.61	-0.305	3.198	-9.713	-0.999	1.038	-0.671	3.418	3.335	8.781	2.936	-0.122	0.244	1.099	-10.543	1.288	-0.267	-1.526	0.977	-0.61	-2.121	8.368	4.607	0.305	0.671	0.61	0.944	8.819	3.059	1.343	-1.587	-0.977	1506697425
-10.161	-3.937	0.874	0.183	-0.183	-0.244	3.339	-10.418	-1.226	1.526	-1.16	2.991	3.335	9.033	2.511	0.244	0.305	1.038	-10.602	-0.201	-0.871	-0.488	-0.732	-1.038	-2.122	9.08	4.072	0.427	0.793	0.732	0.267	12.051	3.801	0.244	-1.099	-2.319	1506697425
-8.96	-2.754	1.014	-0.427	-0.061	0.427	3.433	-10.494	-1.584	1.709	-1.953	2.136	3.345	9.805	2.107	0.366	0.244	0.671	-10.085	-0.422	-0.428	-0.793	-0.732	-1.038	-2.29	9.515	3.595	0.732	1.038	0.549	3.943	10.703	6.18	0.671	1.587	0.854	1506697425
-9.058	-2.408	0.013	-1.099	1.343	-0.549	3.433	-10.494	-1.584	1.709	-1.953	2.136	3.508	9.837	1.671	0.488	0.366	0.671	-9.765	-0.761	0.317	-1.16	-0.366	-0.977	-2.834	9.295	3.01	0.488	0.977	0.366	0.453	9.316	1.744	1.221	1.526	0.061	1506697425
-9.65	-3.498	-1.047	-0.671	0.61	-0.854	4.014	-9.386	-1.043	0.977	-1.465	1.221	3.448	9.823	1.369	0.671	0.427	0.793	-10.375	-1.506	0.183	-0.977	-0.732	-0.977	-2.949	9.385	2.372	0.244	0.61	0.183	-0.248	9.782	1.419	1.099	0.122	-0.549	1506697425
-9.321	-3.496	-1.036	-0.732	0.977	-0.061	4.408	-8.926	0.366	0	0.549	0.549	3.252	10.251	0.946	0.671	0.183	0.366	-10.16	-1.928	0.281	-0.977	-0.732	-0.977	-2.667	10.159	1.933	0.488	0.793	-0.061	-0.117	9.996	1.481	0.977	-1.221	-0.427	1506697425
-9.667	-2.932	-1.811	-0.854	0.977	-0.305	3.231	-9.097	0.298	-0.122	1.587	-0.488	3.384	10.488	0.626	0.61	0	-0.366	-9.628	-2.665	0.365	-1.221	-0.977	-0.732	-2.574	10.414	1.489	0.427	1.221	-0.366	1.585	10.153	1.018	0.732	0.488	-0.183	1506697425
-9.594	-3.254	-1.94	-0.488	0.488	-0.488	2.639	-8.757	0.709	0.061	-0.305	-2.93	3.75	10.147	0.543	0.732	0.366	-0.854	-9.388	-3.615	0.446	-0.916	-0.671	-0.671	-2.938	10.042	1.023	0	0.916	-0.366	0.912	10.113	0.467	0.916	0.61	-0.366	1506697425
-9.357	-3.143	-1.597	-0.244	0.671	-0.305	2.413	-8.673	1.347	-0.244	0.122	-3.052	3.893	10.046	0.407	0.732	0.793	-1.099	-9.311	-3.659	0.465	-0.488	-0.671	-0.549	-3.174	9.881	0.618	-0.183	0.488	-0.244	0.807	10.097	0.685	0.793	0.244	-0.244	1506697425
-9.461	-2.693	-1.72	-0.366	0.549	-0.305	2.413	-8.673	1.347	-0.244	0.122	-3.052	3.836	10.216	0.176	0.366	0.366	-1.343	-9.024	-3.567	0.526	-0.488	-0.671	-0.549	-3.328	9.8	0.597	0.061	0.427	-0.366	0.869	10.05	0.892	0.549	-0.305	-0.366	1506697425
-9.435	-2.717	-1.835	-0.183	-0.061	-0.427	1.43	-8.227	1.901	-0.488	1.465	-1.648	3.856	10.043	-0.059	0	-0.366	-1.282	-8.701	-3.674	0.755	-0.305	-0.671	-0.427	-3.521	9.475	0.622	0.244	0.061	-0.427	1.279	9.908	0.999	0.549	-0.427	-0.427	1506697425
-9.384	-3.164	-1.907	0.061	-0.061	-0.366	1.092	-7.935	2.114	-0.488	1.465	-1.648	4.01	9.784	-0.19	-0.122	-0.854	-0.977	-8.731	-3.764	0.804	-0.061	-0.366	-0.305	-3.675	9.216	0.583	0.061	-0.427	-0.366	1.779	9.897	1.135	0.305	0.244	-0.305	1506697425
-9.374	-3.348	-1.933	0.488	-0.122	-0.183	1.092	-7.935	2.114	-0.488	1.465	-1.648	4.188	9.735	-0.207	-0.122	-0.854	-0.61	-8.87	-3.791	0.79	0.549	-0.061	-0.183	-3.583	9.265	0.601	0	-0.671	-0.366	1.279	9.988	1.187	0.122	0.183	-0.183	1506697425
-9.448	-3.366	-1.603	0.427	-0.244	0.122	1.092	-7.935	2.114	-0.61	1.404	-0.977	4.224	9.896	-0.356	-0.183	-0.793	-0.427	-9.392	-3.48	0.874	0.549	-0.061	-0.183	-3.372	9.503	0.629	0.122	-0.854	-0.427	0.834	9.976	1.091	-0.061	-0.549	-0.122	1506697426
-9.338	-3.277	-1.279	0.488	0.061	0.122	0.921	-7.972	2.049	-0.61	1.404	-0.977	4.035	10.033	-0.513	-0.183	-1.099	-0.366	-9.989	-3.114	0.726	0.854	-0.244	0.122	-3.028	9.874	0.886	0.366	-0.793	-0.549	1.227	9.966	0.702	-0.244	-0.732	-0.122	1506697426
-9.488	-2.998	-1.321	0.671	0.244	0	0.986	-8.284	1.688	-0.427	0.854	-0.366	4.04	10.21	-0.54	0.122	-1.282	-0.427	-9.985	-2.695	0.581	0.916	-0.488	0.427	-2.729	10.296	1.401	0.549	-0.244	-0.732	1.264	10.011	0.715	-0.244	-0.183	0.122	1506697426
-9.673	-2.925	-1.28	0.916	-0.061	-0.061	1.315	-8.702	1.258	-0.122	-0.122	0.305	4.264	10.323	-0.195	0.549	-0.732	-0.488	-9.662	-2.474	0.565	0.916	-0.488	0.427	-2.786	10.35	1.816	0.366	0.122	-0.916	0.767	10.018	0.876	-0.244	-0.305	-0.061	1506697426
-9.483	-2.915	-0.823	0.61	0	-0.183	1.602	-9.254	0.805	-0.183	-0.244	0.549	4.374	10.209	0.451	1.038	0.183	-0.244	-9.649	-2.053	0.671	0.793	-0.305	0.427	-2.996	9.941	1.995	0.061	-0.244	-0.916	0.752	10.064	0.876	-0.183	-0.549	-0.305	1506697426
-9.421	-2.814	-0.591	0.427	0.122	-0.366	1.999	-9.05	0.243	-0.427	0.122	0.793	4.268	10.117	1.335	1.221	1.099	0.061	-9.593	-1.596	0.857	0.61	-0.366	0.427	-2.976	9.572	2.092	-0.183	-0.305	-0.916	0.83	9.95	1.175	-0.244	-0.305	-0.366	1506697426
-9.562	-2.946	-0.543	0.366	-0.061	-0.366	2.108	-8.741	-0.013	-0.427	0.122	1.16	3.9	9.994	1.928	0.916	1.465	0.122	-9.566	-1.264	1.016	0.61	-0.366	0.427	-2.985	9.296	2.261	-0.122	0	-0.793	0.707	9.875	1.632	-0.183	-0.183	-0.366	1506697426
-9.441	-2.958	-0.349	0.366	0	-0.244	2.182	-8.823	-0.157	-0.305	-0.061	1.099	3.424	9.824	2.059	0.488	0.916	0.122	-9.557	-1.11	1.182	0.427	-0.366	0.427	-3.205	9.161	2.403	-0.122	0.061	-0.549	0.434	9.899	1.489	-0.061	-0.305	-0.549	1506697426
-9.467	-2.964	-0.184	0.244	-0.061	-0.183	2.269	-8.982	-0.354	-0.305	-0.061	1.099	3.185	9.774	2.15	0.122	0.183	0.061	-9.506	-0.92	1.33	0.244	-0.183	0.366	-3.447	9.111	2.503	-0.183	0.122	-0.183	0.744	9.867	1.562	0	-0.366	-0.61	1506697426
-9.412	-2.973	-0.129	0.122	-0.122	-0.183	2.433	-9.148	-0.512	-0.122	-0.305	0.793	3.29	9.939	2.206	-0.244	0.183	0.122	-9.464	-0.693	1.377	0.244	-0.183	0.366	-3.647	9.07	2.676	-0.244	0.183	0.061	0.91	9.839	1.94	-0.061	-0.183	-0.549	1506697426
-9.337	-3.047	-0.158	0.061	-0.122	-0.122	2.529	-9.25	-0.633	-0.122	-0.183	0.427	3.302	10.06	1.985	-0.488	0.427	0.244	-9.445	-0.593	1.434	0.183	0	0.366	-3.842	9.015	2.792	-0.366	0.122	0.183	0.794	9.819	1.885	0	-0.061	-0.488	1506697426
-9.304	-3.18	-0.096	0.061	-0.122	-0.061	2.594	-9.234	-0.682	-0.122	-0.183	0.427	3.14	10.027	1.718	-0.61	0.427	0.488	-9.411	-0.563	1.499	-0.122	0.244	0.183	-3.969	8.929	2.811	-0.427	0	0.305	0.591	9.781	1.796	0.061	0	-0.488	1506697426
-9.254	-3.208	-0.016	0.122	-0.061	0.061	2.559	-9.195	-0.719	-0.122	0	-0.427	3.005	9.895	1.465	-0.671	0.244	0.549	-9.46	-0.567	1.456	-0.122	0.244	0.183	-3.988	8.833	2.786	-0.427	-0.183	0.488	0.461	9.78	1.793	0	-0.061	-0.488	1506697426
-9.227	-3.161	-0.038	0.061	0	0.122	2.45	-9.117	-0.768	-0.122	0	-0.427	2.915	9.808	1.251	-0.732	0.122	0.61	-9.439	-0.519	1.373	-0.122	0.305	0.122	-3.872	8.759	2.815	-0.366	-0.183	0.549	0.336	9.796	1.781	0	0	-0.488	1506697426
-9.3	-3.237	-0.096	0.061	0.061	0.183	2.397	-8.994	-0.731	-0.061	-0.061	-0.854	2.848	9.648	1.061	-0.732	0	0.61	-9.537	-0.566	1.311	-0.122	0.549	0.061	-3.793	8.697	2.815	-0.305	-0.183	0.61	0.161	9.756	1.766	0.061	-0.061	-0.488	1506697426
-9.317	-3.332	-0.097	0.122	0	0.244	2.352	-8.973	-0.697	-0.061	0	-0.916	2.841	9.575	0.974	-0.61	0	0.549	-9.671	-0.663	1.096	-0.122	0.549	0.061	-3.67	8.738	2.824	-0.122	-0.244	0.61	0.207	9.859	1.711	0	0	-0.427	1506697426
-9.25	-3.328	-0.074	0.122	0.122	0.244	2.31	-9	-0.641	-0.061	0	-0.916	2.862	9.643	0.987	-0.488	-0.122	0.427	-9.689	-0.696	0.931	-0.122	0.488	-0.061	-3.476	8.89	2.865	-0.061	-0.183	0.549	0.093	9.861	1.69	0	0	-0.366	1506697426
-9.331	-3.28	-0.2	0.122	0.061	0.183	2.292	-8.936	-0.535	-0.061	0.061	-0.854	2.924	9.727	1.085	-0.305	-0.122	0.244	-9.72	-0.794	0.786	-0.061	0.488	-0.061	-3.366	9.027	2.872	-0.061	-0.244	0.427	-0.201	9.813	1.761	0.061	-0.061	-0.305	1506697426
-9.342	-3.153	-0.263	0.122	0.061	0.122	2.296	-8.884	-0.419	-0.061	0.183	-0.732	3.013	9.758	1.273	-0.244	-0.061	0.183	-9.738	-0.87	0.685	-0.061	0.488	-0.061	-3.292	9.104	2.865	-0.061	-0.305	0.366	-0.156	9.872	1.742	0.061	-0.244	-0.305	1506697426
-9.298	-3.114	-0.29	0.061	0.061	0.183	2.23	-8.855	-0.359	0	0.122	-0.61	3.083	9.804	1.483	-0.183	-0.183	0.061	-9.747	-0.91	0.562	0	0.427	-0.061	-3.212	9.172	2.866	-0.061	-0.366	0.305	0.019	9.877	1.757	0.061	-0.183	-0.183	1506697426
-9.366	-3.035	-0.316	0.061	0.122	0.183	2.274	-8.812	-0.279	0.061	0.122	-0.427	3.18	9.831	1.67	-0.244	-0.244	-0.061	-9.705	-0.876	0.553	0	0.488	-0.122	-3.114	9.164	2.842	-0.061	-0.488	0.305	-0.063	9.818	1.597	0	-0.122	-0.122	1506697426
-9.481	-2.94	-0.413	0.061	0	0.183	2.359	-8.814	-0.28	0.061	0.122	-0.427	3.281	9.726	1.78	-0.366	-0.305	-0.122	-9.774	-0.946	0.423	0	0.488	-0.122	-2.984	9.143	2.863	-0.061	-0.488	0.305	-0.109	9.855	1.491	0.061	-0.122	-0.122	1506697426
-9.435	-2.882	-0.463	0	0.061	0.122	2.495	-8.885	-0.203	0.061	0.122	-0.183	3.366	9.65	1.826	-0.366	-0.366	-0.244	-9.752	-0.926	0.352	0.061	0.366	-0.122	-2.841	9.177	2.84	0.061	-0.549	0.366	-0.084	9.895	1.433	0.061	-0.122	-0.122	1506697426
-9.409	-2.887	-0.458	0	0	0.122	2.59	-8.923	-0.188	0.183	0.122	-0.061	3.444	9.582	1.815	-0.427	-0.427	-0.305	-9.735	-0.983	0.24	0	0.549	-0.183	-2.667	9.147	2.824	0.061	-0.488	0.366	0.01	9.872	1.499	0.061	0.061	-0.061	1506697426
-9.397	-2.854	-0.488	-0.061	0.061	0.122	2.668	-8.875	-0.166	0.183	0.122	-0.122	3.546	9.428	1.747	-0.427	-0.549	-0.366	-9.767	-1.007	0.127	-0.061	0.488	-0.244	-2.479	9.123	2.786	0.122	-0.427	0.366	-0.065	9.863	1.493	0	0	-0.061	1506697426
-9.477	-2.851	-0.52	-0.061	0.061	0.122	2.725	-8.869	-0.134	0.183	0.122	-0.183	3.655	9.396	1.666	-0.366	-0.61	-0.427	-9.817	-1.072	-0.007	-0.061	0.61	-0.244	-2.294	9.202	2.72	0.183	-0.305	0.305	-0.109	9.844	1.444	0	-0.061	-0.061	1506697427
-9.499	-2.749	-0.529	-0.122	0	0.122	2.711	-8.86	-0.129	0.183	0.061	-0.244	3.809	9.385	1.626	-0.305	-0.549	-0.427	-9.816	-1.153	-0.084	-0.122	0.427	-0.305	-2.206	9.269	2.694	0.183	-0.183	0.305	-0.036	9.908	1.5	0	0	0	1506697427
-9.506	-2.716	-0.526	-0.183	0.061	0.061	2.718	-8.847	-0.085	0.244	-0.061	-0.244	3.943	9.475	1.58	-0.183	-0.488	-0.366	-9.816	-1.153	-0.084	-0.122	0.427	-0.305	-2.216	9.38	2.67	0.183	-0.122	0.305	-0.059	9.872	1.424	0	0.061	0	1506697427
-9.514	-2.684	-0.547	-0.183	0	0	2.707	-8.814	-0.065	0.244	-0.061	-0.244	4.06	9.579	1.584	-0.061	-0.366	-0.183	-9.856	-1.335	-0.261	-0.183	0.366	-0.305	-2.224	9.451	2.646	0.244	-0.122	0.244	-0.092	9.902	1.402	0	0.061	0	1506697427
-9.514	-2.665	-0.556	-0.183	0.061	0	2.696	-8.803	-0.049	0.183	-0.122	-0.183	4.115	9.666	1.599	0.061	-0.305	0	-9.778	-1.382	-0.244	-0.183	0.122	-0.366	-2.2	9.555	2.617	0.183	-0.061	0.183	-0.017	9.906	1.428	0.061	0.061	0	1506697427
-9.5	-2.639	-0.56	-0.183	0	0	2.741	-8.715	0.063	0.061	0	-0.061	4.163	9.695	1.727	0.122	-0.183	0.122	-9.758	-1.474	-0.285	-0.183	0.183	-0.305	-2.164	9.563	2.542	0.183	-0.061	0.122	0.008	9.902	1.403	0	0.122	0.061	1506697427
-9.538	-2.667	-0.639	-0.244	0	0	2.772	-8.668	0.156	0.061	0	-0.061	4.154	9.661	1.839	0.122	-0.061	0.305	-9.733	-1.547	-0.298	-0.183	0.061	-0.305	-2.14	9.544	2.515	0.183	-0.061	0.122	-0.067	9.883	1.353	0	0.122	0	1506697427
-9.526	-2.7	-0.614	-0.183	0	0	2.828	-8.654	0.268	0.061	0.061	0	4.07	9.637	1.939	0.061	-0.061	0.366	-9.703	-1.614	-0.333	-0.183	0.183	-0.244	-2.086	9.546	2.45	0.122	0	0.183	-0.055	9.905	1.343	0.061	0.061	-0.061	1506697427
-9.522	-2.693	-0.64	-0.183	0	0	2.862	-8.665	0.293	0.122	0	0.061	4.023	9.678	1.968	0	-0.061	0.366	-9.739	-1.629	-0.366	-0.122	0.061	-0.244	-2.035	9.603	2.402	0.122	0	0.244	-0.044	9.895	1.404	0	0.061	0	1506697427
-9.527	-2.665	-0.645	-0.122	0	0	2.918	-8.637	0.331	0.122	0	0.061	3.986	9.704	1.955	-0.061	0	0.305	-9.751	-1.644	-0.432	-0.183	0.183	-0.183	-1.982	9.636	2.425	0.061	0.061	0.244	-0.037	9.891	1.386	0	0.061	0	1506697427
-9.563	-2.627	-0.666	-0.122	0	0	2.918	-8.637	0.331	0.061	0	0.122	3.926	9.728	1.879	-0.061	0.061	0.305	-9.751	-1.644	-0.432	-0.183	0	-0.183	-1.957	9.689	2.425	0	0.061	0.183	-0.032	9.897	1.37	0	0	0	1506697427
-9.551	-2.558	-0.676	-0.183	0	-0.061	2.969	-8.644	0.34	0.122	-0.061	0.061	3.899	9.737	1.848	-0.061	0.061	0.244	-9.683	-1.726	-0.443	-0.183	0.061	-0.122	-1.983	9.696	2.39	-0.061	0.061	0.183	0.01	9.934	1.371	0	0.061	0	1506697427
-9.568	-2.562	-0.682	-0.183	-0.061	-0.061	2.978	-8.629	0.317	0.061	-0.122	0.061	3.866	9.725	1.828	-0.061	0.122	0.122	-9.705	-1.704	-0.416	-0.183	0	-0.122	-2.031	9.649	2.351	-0.061	0.061	0.183	0.019	9.929	1.357	0	0	0	1506697427
-9.527	-2.556	-0.669	-0.183	0	0	2.993	-8.63	0.286	0.061	-0.122	0.061	3.85	9.705	1.793	-0.122	0.061	0.061	-9.705	-1.704	-0.416	-0.183	0	-0.122	-2.052	9.615	2.351	-0.061	0	0.122	0.05	9.915	1.358	0	0	0	1506697427
-9.569	-2.56	-0.712	-0.183	0	-0.061	2.987	-8.681	0.244	0.061	-0.122	0	3.87	9.646	1.781	-0.122	0.061	0.061	-9.673	-1.747	-0.464	-0.183	0.061	-0.061	-2.035	9.572	2.351	-0.122	0	0.122	0.047	9.89	1.321	0	0	-0.061	1506697427
-9.531	-2.604	-0.73	-0.183	-0.061	-0.061	3.004	-8.717	0.286	0	-0.061	-0.122	3.887	9.625	1.736	-0.122	0	0	-9.701	-1.727	-0.434	-0.183	0	-0.061	-1.994	9.592	2.377	-0.061	-0.061	0.061	-0.002	9.909	1.305	0	0.061	-0.061	1506697427
-9.473	-2.668	-0.725	-0.183	0	-0.061	2.998	-8.709	0.318	0	-0.061	-0.122	3.931	9.592	1.735	-0.122	0	-0.061	-9.701	-1.727	-0.434	-0.183	0.122	-0.061	-1.952	9.576	2.363	-0.061	0	0.061	-0.026	9.897	1.297	0	0	-0.061	1506697427
-9.516	-2.7	-0.784	-0.122	-0.061	0	2.927	-8.675	0.361	0	-0.061	-0.183	3.981	9.576	1.715	-0.122	0.061	-0.061	-9.691	-1.765	-0.449	-0.183	0.061	0	-1.961	9.556	2.366	-0.122	0	0.061	0.013	9.881	1.316	0	0.061	-0.061	1506697427
-9.499	-2.696	-0.743	-0.061	0	0	2.868	-8.662	0.373	0	-0.122	-0.183	4.023	9.566	1.713	-0.122	0	-0.061	-9.707	-1.784	-0.44	-0.122	0.061	-0.061	-1.981	9.552	2.365	-0.061	-0.061	0.061	0.008	9.922	1.306	-0.061	0.061	0	1506697427
-9.518	-2.675	-0.762	-0.061	0	0	2.869	-8.673	0.349	-0.061	-0.061	-0.122	4.061	9.587	1.715	-0.122	0	-0.061	-9.678	-1.775	-0.443	-0.122	0.061	0	-1.976	9.577	2.372	-0.061	-0.061	0.061	-0.091	9.918	1.244	-0.061	-0.061	0	1506697427
-9.495	-2.661	-0.737	-0.061	0	-0.061	2.897	-8.701	0.358	-0.061	0	-0.061	4.087	9.589	1.733	-0.122	0	0	-9.659	-1.787	-0.492	-0.061	0.061	0	-1.968	9.588	2.365	-0.061	-0.061	0.061	-0.123	9.923	1.235	-0.061	-0.061	-0.061	1506697427
-9.519	-2.682	-0.748	-0.061	0	-0.061	2.92	-8.678	0.37	-0.061	0	-0.061	4.07	9.563	1.774	-0.122	-0.061	0	-9.678	-1.805	-0.526	-0.061	0.061	0	-1.95	9.552	2.367	-0.061	-0.122	0.061	-0.148	9.875	1.217	0	0	-0.061	1506697427
-9.556	-2.687	-0.784	0	-0.061	-0.061	2.93	-8.678	0.374	-0.122	0.061	-0.061	4.048	9.531	1.779	-0.122	-0.061	0.061	-9.732	-1.756	-0.542	0	0	0	-1.877	9.556	2.379	-0.061	-0.122	0.061	-0.172	9.906	1.243	0	-0.061	-0.061	1506697427
-9.503	-2.656	-0.76	0	0	-0.061	2.958	-8.695	0.384	-0.122	0	0	4.043	9.532	1.797	-0.122	-0.061	0	-9.694	-1.723	-0.49	0	0	0	-1.805	9.598	2.409	0	-0.061	0	-0.081	9.936	1.282	0	-0.061	-0.061	1506697427
-9.527	-2.617	-0.756	0	0	-0.061	2.991	-8.691	0.356	-0.122	0	0	4.06	9.556	1.812	-0.061	0	-0.061	-9.702	-1.709	-0.502	0	0	0	-1.838	9.597	2.425	-0.061	0	0	-0.062	9.92	1.268	-0.061	-0.061	-0.061	1506697427
-9.549	-2.61	-0.76	0	-0.061	-0.061	3.047	-8.702	0.343	-0.122	0.061	-0.061	4.066	9.562	1.853	-0.061	0	0	-9.677	-1.713	-0.475	0	0	0	-1.885	9.564	2.427	-0.061	-0.061	0	-0.017	9.908	1.261	-0.061	-0.061	-0.061	1506697428
-9.538	-2.621	-0.737	0	-0.061	0	3.028	-8.733	0.329	-0.061	0.061	-0.122	4.067	9.561	1.899	-0.061	-0.061	0	-9.662	-1.688	-0.458	0	0	0	-1.924	9.549	2.418	-0.061	-0.061	0.061	-0.014	9.922	1.297	-0.061	-0.061	-0.061	1506697428
-9.512	-2.62	-0.745	0	0	0	3.012	-8.725	0.312	-0.061	0	-0.183	4.043	9.551	1.926	-0.122	-0.061	0	-9.685	-1.664	-0.467	0	0	0	-1.904	9.537	2.426	-0.061	-0.061	0.061	-0.024	9.924	1.3	-0.061	-0.061	-0.061	1506697428
-9.518	-2.628	-0.752	0	0	0	2.996	-8.742	0.287	-0.061	0	-0.183	4.035	9.533	1.918	-0.122	-0.061	0	-9.674	-1.634	-0.49	0	0	0	-1.849	9.549	2.456	-0.061	-0.061	0.061	-0.053	9.9	1.27	-0.061	-0.061	-0.061	1506697428
-9.525	-2.675	-0.776	0	-0.061	0	2.956	-8.714	0.284	-0.061	0	-0.183	4.021	9.496	1.897	-0.122	-0.061	0	-9.695	-1.639	-0.481	0	0.061	0	-1.815	9.525	2.468	-0.061	-0.061	0.061	-0.084	9.889	1.285	-0.061	-0.061	-0.061	1506697428
-9.481	-2.701	-0.754	0	0	0	2.919	-8.739	0.287	-0.061	0	-0.183	4.026	9.506	1.894	-0.122	-0.061	0	-9.719	-1.657	-0.492	0	0	0	-1.803	9.55	2.464	-0.061	-0.061	0.061	-0.124	9.928	1.29	-0.122	-0.061	-0.061	1506697428
-9.543	-2.751	-0.774	0	0	0	2.871	-8.731	0.269	-0.061	0	-0.122	4.065	9.528	1.883	-0.122	-0.061	0	-9.767	-1.64	-0.496	0	0	-0.061	-1.822	9.562	2.469	0	-0.061	0.061	-0.141	9.9	1.292	-0.122	-0.061	-0.061	1506697428
-9.531	-2.767	-0.756	0	-0.061	0	2.881	-8.715	0.281	-0.061	0.061	-0.122	4.067	9.554	1.841	-0.122	-0.061	0	-9.798	-1.656	-0.475	0	0	0	-1.808	9.585	2.47	0	0	0	-0.079	9.951	1.386	-0.122	-0.061	0	1506697428
-9.64	-2.818	-0.837	-0.061	-0.061	0	2.879	-8.758	0.251	-0.061	0.061	-0.122	4.053	9.564	1.808	-0.061	-0.061	0	-9.831	-1.731	-0.45	0	-0.061	0	-1.808	9.617	2.427	0	0.061	0	-0.127	9.947	1.312	-0.122	-0.061	0	1506697428
-9.601	-2.841	-0.874	0.061	-0.183	-0.061	2.885	-8.799	0.233	-0.061	0.061	-0.061	3.998	9.65	1.757	0	0	0	-9.865	-1.82	-0.431	0	-0.122	0	-1.815	9.732	2.391	-0.061	0.061	-0.061	-0.211	10.045	1.287	-0.183	-0.122	0	1506697428
-9.403	-2.827	-0.788	0	-0.122	-0.122	2.872	-8.752	0.221	-0.183	0.061	-0.061	3.976	9.74	1.771	0	0.061	-0.122	-9.67	-1.912	-0.324	0	-0.244	0	-1.903	9.751	2.29	-0.061	0.122	-0.122	-0.348	10.031	1.262	-0.183	-0.122	0.061	1506697428
-9.436	-2.914	-0.9	0	-0.183	-0.122	2.847	-8.532	0.303	-0.183	0.061	-0.061	3.96	9.719	1.743	0	0.122	-0.122	-9.698	-1.974	-0.258	0.061	-0.183	0.061	-1.985	9.691	2.177	-0.122	0	-0.122	-0.601	9.843	1.096	-0.122	-0.244	-0.061	1506697428
-9.461	-3.006	-1.176	0	-0.244	-0.183	2.774	-8.392	0.359	-0.305	0.122	-0.061	3.923	9.665	1.592	-0.061	0.061	-0.244	-9.79	-2.071	-0.248	0.061	-0.244	0.122	-1.95	9.703	2.094	-0.061	0.061	-0.122	-0.378	9.893	1.147	-0.122	-0.183	-0.183	1506697428
-9.519	-3.11	-1.28	0.061	-0.366	-0.244	2.71	-8.399	0.27	-0.305	-0.061	-0.061	3.956	9.824	1.452	-0.061	0.061	-0.366	-9.667	-2.156	-0.24	0.061	-0.244	0.244	-1.922	9.843	1.952	-0.122	0.183	-0.244	-0.315	10.028	1.202	-0.183	-0.183	-0.122	1506697428
-9.342	-3.314	-1.169	0.061	-0.549	-0.183	2.766	-8.356	0.133	-0.488	0	0	4.023	9.856	1.275	-0.061	0.183	-0.366	-9.819	-2.473	-0.19	0.061	-0.061	0.305	-2.086	9.85	1.829	-0.183	0.183	-0.366	-0.512	10.08	1.151	-0.366	-0.427	-0.122	1506697428
-9.266	-3.46	-1.211	0.183	-0.305	-0.183	2.797	-8.375	0.06	-0.854	0.122	0.061	3.93	9.972	1.218	-0.061	0.122	-0.427	-9.819	-2.473	-0.19	0.244	-0.183	0.427	-2.242	9.917	1.568	-0.366	0.122	-0.488	-0.307	9.892	0.997	-0.366	-0.366	0	1506697428
-9.536	-3.674	-1.436	0.488	-0.549	-0.305	2.775	-8.394	0.111	-1.16	0.305	0.061	3.787	10.183	1.189	-0.183	0	-0.549	-9.747	-2.676	-0.135	0.427	-0.366	0.549	-2.499	9.97	1.54	-0.427	0	-0.61	-0.287	9.973	1.047	-0.427	-0.183	0.122	1506697428
-9.405	-3.833	-1.43	0.854	-0.671	-0.427	2.702	-8.435	0.197	-1.343	0.549	0.183	3.633	10.28	0.975	-0.305	-0.305	-0.549	-9.762	-2.787	-0.043	0.61	-0.549	0.549	-2.83	9.881	1.562	-0.488	-0.366	-0.732	-0.601	10.177	1.043	-0.671	-0.305	0.244	1506697428
-9.342	-3.957	-1.206	0.977	-0.671	-0.549	2.607	-8.448	0.26	-1.343	0.549	0.183	3.49	10.257	0.86	-0.366	-0.61	-0.488	-9.685	-2.553	0.096	0.916	-0.854	0.549	-2.991	9.696	1.644	-0.488	-0.671	-0.916	-0.711	10.155	1.129	-0.671	-0.549	0.427	1506697428
-9.221	-4.134	-0.883	1.465	-0.671	-0.671	2.553	-8.54	0.273	-1.587	1.16	0.732	3.421	10.14	0.823	-0.488	-0.793	-0.427	-9.685	-2.553	0.096	1.282	-1.038	0.549	-3.096	9.434	1.885	-0.366	-0.793	-1.16	-0.725	10.152	1.308	-0.916	-0.488	0.671	1506697428
-9.18	-3.984	-0.322	1.892	-0.244	-0.671	2.662	-8.813	0.237	-1.587	1.16	0.732	3.313	9.942	0.787	-0.488	-0.977	-0.366	-9.605	-2.105	0.287	1.648	-1.16	0.549	-3.247	9.232	2.256	-0.244	-1.038	-1.282	-0.66	10.201	1.458	-0.916	-0.488	0.671	1506697428
-9.446	-3.45	0.212	1.953	-0.183	-0.61	2.748	-9.329	0.037	-1.404	1.953	1.343	3.155	9.68	0.998	-0.366	-1.343	-0.305	-9.678	-1.536	0.522	2.014	-1.465	0.427	-3.295	9.014	2.708	-0.061	-1.16	-1.221	-0.949	10.311	1.61	-1.221	-1.16	0.977	1506697428
-9.405	-2.678	0.884	1.77	-0.244	-0.488	2.748	-9.329	0.037	-1.404	1.953	1.343	3.206	9.409	1.377	-0.244	-1.343	-0.244	-9.606	-0.802	0.908	2.014	-1.526	0.244	-3.304	8.787	3.11	0.061	-1.16	-1.099	-1	10.094	1.73	-1.038	-1.587	0.549	1506697428
-9.077	-2.206	1.51	1.221	-0.244	-0.366	2.865	-9.388	-0.622	-0.732	2.441	0.916	3.256	9.179	1.833	-0.061	-0.854	-0.244	-9.268	-0.038	1.286	2.075	-1.282	0.122	-3.338	8.471	3.548	0.183	-1.038	-0.916	-0.41	9.545	1.732	-0.671	-1.648	0	1506697428
-9.398	-2.292	1.695	0.732	-0.183	-0.122	2.626	-9.274	-1.073	-0.732	2.441	0.916	3.194	8.927	2.351	0.061	-0.427	-0.061	-8.996	0.974	1.715	1.709	-0.793	0.061	-3.395	8.248	3.924	0.244	-0.977	-0.61	0.828	9.038	2.671	-0.732	-1.099	-0.305	1506697428
-8.777	-2.433	1.812	0.122	-0.244	0.305	1.766	-9.656	-2.444	1.16	-0.793	-0.854	3.086	9.393	3.296	0.244	-0.183	0	-9.272	1.718	1.857	0.671	0.61	0.122	-3.134	8.747	4.457	0.244	-0.427	0	1.745	9.136	3.18	-0.366	-2.93	-0.305	1506697429
-8.674	-2.771	1.743	-0.183	0.122	0.122	1.766	-9.656	-2.444	1.16	-0.793	-0.854	3.263	9.528	3.77	0.183	0.305	0.122	-9.452	1.7	1.547	0.244	0.916	-0.061	-3.161	8.671	4.478	0.061	-0.427	0.305	1.525	9.103	3.229	-1.526	-0.916	-0.671	1506697429
-8.736	-3.377	1.426	-0.244	0.061	0	1.926	-9.063	-3.027	1.16	-1.953	-1.282	3.192	9.451	4.047	0.061	0.549	0.366	-9.452	1.7	1.547	-0.122	1.343	-0.061	-3.037	8.508	4.51	-0.122	-0.366	0.549	-0.776	8.736	3.283	-1.404	0.244	-1.221	1506697429
-8.414	-3.919	1.479	-0.122	0.366	0.122	2.166	-8.876	-2.808	0.854	-1.648	-1.343	3.1	9.33	3.944	-0.244	0.366	0.549	-9.429	1.601	1.383	-0.427	1.465	-0.122	-2.926	8.344	4.392	-0.183	-0.122	0.793	-1.622	9.131	3.031	-1.404	-0.305	-2.014	1506697429
-8.41	-4.107	1.346	-0.122	0.427	0.122	1.894	-8.61	-2.628	0.61	-0.427	-1.221	3.143	9.123	3.595	-0.549	0.305	0.732	-9.465	1.288	1.186	-0.671	1.16	-0.305	-2.966	8.07	4.132	-0.183	0	0.977	-1.805	9.083	3.277	-1.404	0.244	-2.258	1506697429
-8.307	-4.218	1.349	-0.183	0.244	0.061	1.757	-8.36	-2.427	0.366	-0.427	-1.038	3.135	8.928	3.129	-0.793	0.305	0.977	-9.382	0.89	1.166	-0.671	0.793	-0.488	-3.019	7.873	3.895	-0.122	0.244	1.221	-2.145	9.036	3.6	-0.732	0.793	-2.197	1506697429
-8.008	-4.413	1.58	-0.305	0.427	0.122	1.835	-8.323	-2.15	0.366	-0.427	-1.038	3.06	8.954	2.472	-0.916	0.061	1.16	-9.278	0.681	1.189	-0.671	0.793	-0.549	-3.174	7.886	3.725	0	0.427	1.343	-2.009	8.83	3.839	-0.732	0.793	-2.197	1506697429
-8.014	-4.544	1.611	-0.305	0.671	0.061	1.865	-8.327	-1.909	0.244	-0.061	-0.61	3.017	9.162	1.786	-0.854	-0.183	1.465	-9.348	0.542	1.113	-0.61	0.61	-0.61	-3.261	8.067	3.688	0.244	0.427	1.221	-1.686	8.478	3.298	0.183	0.854	-1.343	1506697429
-8.171	-4.475	1.426	-0.488	1.099	-0.061	1.869	-8.367	-1.721	0.244	0.061	-0.427	3.004	9.278	1.269	-0.549	-0.305	1.709	-9.49	0.453	0.977	-0.549	0.305	-0.61	-3.171	8.224	3.653	0.427	0.488	0.916	-1.698	8.253	2.649	1.16	0.488	-0.854	1506697429
-8.488	-4.354	1.304	-0.732	1.099	-0.244	1.804	-8.429	-1.562	0.244	0.061	-0.427	2.981	9.29	1.102	-0.061	-0.122	1.831	-9.636	0.257	0.973	-0.549	0	-0.61	-3.015	8.467	3.639	0.427	0.671	0.61	-1.796	8.381	2.911	1.831	0.977	0.061	1506697429
-9.842	-4.467	0.617	-0.488	0.854	-0.549	1.787	-8.993	-1.391	0.305	-0.183	0	2.943	9.51	1.142	0.488	0.183	1.587	-9.887	0.087	0.909	-0.549	-0.305	-0.549	-2.908	9.034	3.561	0.427	0.793	0.366	-2.744	8.765	3.235	2.136	0.793	0.305	1506697429
-10.642	-4.524	-0.175	-0.671	1.16	-0.732	1.748	-9.685	-1.22	0.305	-0.183	0	2.893	9.966	1.457	0.854	0.427	1.038	-10.375	-0.269	0.723	-0.732	-0.366	-0.671	-2.801	9.702	3.437	0.488	0.671	0.122	-4.024	10.223	2.974	2.258	-1.465	-0.305	1506697429
-11.307	-4.353	-1.097	-0.366	0.671	-0.305	1.761	-10.344	-0.903	0.549	-0.488	0.366	3.017	10.403	1.866	1.038	0.671	0.244	-10.982	-0.912	0.386	-0.732	-0.61	-0.916	-2.487	10.411	3.156	0.61	0.305	-0.183	-2.09	11.264	2.994	2.258	-1.465	-0.305	1506697429
-10.401	-2.991	-1.442	0.061	0.183	-0.305	2.255	-10.596	-0.079	0.916	-1.099	1.465	3.246	10.938	2.064	1.038	0.122	-0.732	-11.733	-1.55	-0.336	-0.916	-1.099	-0.977	-1.997	11.111	2.653	0.793	0.061	-0.671	1.806	11.776	3.055	2.38	-0.122	1.038	1506697429
-9.631	-2.115	-1.455	-0.854	0.916	-0.122	2.932	-9.818	1.067	0.61	-0.488	2.075	3.796	10.901	2.089	0.854	-0.549	-1.587	-10.34	-3.255	-0.629	-0.854	-0.793	-0.854	-1.635	11.194	1.887	0.61	-0.183	-1.16	1.455	11.053	2.652	2.075	0.671	1.892	1506697429
-10.536	-2.387	-2.235	-0.793	0.61	0.244	3.499	-8.99	2.372	0.61	-0.488	2.075	4.354	10.457	1.948	0.671	-0.671	-2.197	-10.34	-3.255	-0.629	-0.366	-0.793	-0.732	-1.44	10.934	1.309	0.305	-0.61	-1.465	0.383	10.622	2.227	1.16	-0.366	1.648	1506697429
-10.277	-2.384	-1.988	-0.366	0.183	0.366	3.674	-8.848	3.119	0.061	0.366	2.686	4.79	10.351	1.639	0.488	-1.038	-2.869	-10.569	-3.601	-0.624	-0.305	-0.854	-0.488	-1.213	11.114	1.007	0.244	-0.793	-1.526	1.536	11.161	1.591	0.427	0.244	1.587	1506697429
-9.833	-1.632	-1.66	-0.61	1.099	0.244	3.53	-9.412	2.907	0.671	-0.305	3.174	5.239	10.873	1.221	0.244	-1.587	-3.54	-10.554	-3.749	-0.835	0.122	-1.343	-0.366	-1.176	11.506	1.016	0.488	-0.366	-1.587	1.294	10.643	0.292	0.549	0.61	1.953	1506697429
-9.877	-1.52	-2.326	-0.427	0.61	-0.427	3.53	-9.412	2.907	0.671	-0.305	3.174	5.846	10.761	1.069	0.183	-1.648	-3.662	-9.694	-3.357	-0.561	0.122	-0.549	0	-1.534	10.963	1.257	0.427	-0.366	-1.587	0.328	10.373	-0.354	0.549	0.61	1.953	1506697429
-9.282	-2.013	-2.153	-0.305	0.305	-0.488	4.363	-8.972	2.129	0.916	-0.916	1.465	6.117	9.973	1.219	0.488	-1.038	-3.113	-9.361	-3.246	-0.484	-0.061	-0.732	-0.122	-1.765	10.049	1.32	0.061	-0.916	-1.465	0.66	10.219	0.209	0.488	0.366	0.427	1506697429
-8.887	-2.166	-1.938	-0.427	0.427	-0.427	4.325	-8.515	1.581	0.732	-0.427	0.183	6.088	9.382	1.4	0.732	-0.488	-2.38	-8.929	-3.047	-0.297	0	-0.488	-0.122	-1.574	9.356	1.328	-0.305	-0.854	-1.465	1.038	9.639	0.504	0.488	1.038	0.427	1506697429
-9.033	-2.164	-2.072	-0.244	0.366	-0.549	3.898	-8.085	1.123	0.732	-0.427	0.183	5.816	8.833	1.408	0.671	-0.244	-1.709	-8.762	-2.661	-0.081	-0.305	-0.549	-0.305	-1.377	8.879	1.347	-0.244	-0.366	-1.465	1.208	9.458	0.741	0.488	1.038	0.427	1506697429
-9.448	-2.318	-2.182	-0.488	-0.183	-0.549	3.372	-8.004	0.848	0.244	-0.244	-1.831	5.489	8.607	1.348	0.549	-0.183	-1.282	-8.833	-2.506	0.012	-0.366	-0.732	-0.244	-1.414	8.856	1.281	-0.183	0.244	-1.221	1.72	9.622	1.298	-0.366	0.793	0.488	1506697429
-9.422	-2.448	-1.956	-0.61	-0.427	-0.549	2.887	-8.208	0.571	-0.061	-0.061	-2.38	5.353	8.632	1.325	0.488	0	-1.099	-9.001	-2.889	0.496	-0.61	-0.549	-0.244	-1.677	8.959	1.103	-0.061	0.671	-0.732	1.705	9.833	1.453	-0.732	0.793	0.549	1506697429
-9.409	-2.51	-1.934	-0.793	-0.427	-0.671	2.284	-8.245	0.386	-0.366	0.122	-2.625	5.338	8.827	1.221	0.488	0.366	-0.793	-9.001	-2.889	0.496	-0.61	-0.671	-0.061	-1.96	9.101	1.055	-0.061	1.038	-0.244	1.558	9.722	1.109	-0.732	0.488	0.671	1506697430
-9.179	-2.808	-1.931	-0.977	-0.732	-0.732	2.284	-8.245	0.386	-0.366	0.122	-2.625	5.261	9.336	0.884	0.427	0.793	-0.305	-9.087	-3.076	0.671	-0.549	-0.549	0	-2.289	9.464	1.117	-0.122	1.77	-0.183	1.595	9.915	1.293	-0.793	0.854	0.671	1506697430
-8.926	-3.254	-1.839	-0.916	-0.61	-0.61	1.717	-8.163	0.535	-0.366	0.122	-2.625	5.094	9.933	0.479	0.549	1.221	0.366	-9.001	-3.09	1.011	-0.549	-0.916	0.305	-2.891	9.752	1.136	-0.183	2.136	-0.183	1.525	9.686	1.241	-0.854	0.793	0.61	1506697430
-8.965	-3.584	-1.897	-0.61	-0.61	-0.427	1.212	-7.994	0.725	-0.732	0.366	-2.441	4.798	10.305	0.227	0.732	1.77	1.221	-9.001	-3.09	1.011	-0.671	-1.282	0.427	-3.661	9.732	1.084	-0.549	2.136	-0.244	1.407	9.607	1.241	-0.916	0.61	0.671	1506697430
-9.016	-3.781	-2.213	-0.366	-0.793	-0.427	0.797	-7.825	1.087	-1.343	0.183	-1.343	4.377	10.52	0.099	0.793	2.136	2.075	-8.671	-3.297	1.506	-0.671	-0.916	0.671	-4.328	9.447	0.895	-0.977	1.648	-0.122	1.456	9.566	1.272	-0.916	0.427	0.732	1506697430
-9.264	-4.028	-1.799	-0.305	-0.732	-0.488	0.797	-7.825	1.087	-1.404	-0.061	-0.854	3.804	10.823	-0.002	0.488	2.075	2.563	-8.976	-3.563	1.729	-0.366	-1.038	0.61	-4.642	9.43	0.9	-1.099	1.282	0	1.506	9.9	1.315	-1.099	0.671	0.793	1506697430
-9.778	-3.907	-0.913	-0.61	-0.793	-0.366	1.044	-9.18	1.031	-1.038	-1.038	0.793	3.208	11.151	-0.176	-0.061	1.404	2.747	-9.653	-3.035	2.061	-0.244	-0.916	0.61	-4.753	9.524	1.302	-0.61	1.038	0.061	1.37	10.086	0.906	-1.099	0.61	0.61	1506697430
-9.781	-3.903	-0.203	-0.366	-1.038	-0.244	1.688	-9.727	0.898	-0.732	-0.671	1.648	2.908	10.83	-0.032	-0.244	0.854	2.686	-9.533	-1.906	2.452	-0.122	-0.977	0.732	-4.845	9.265	1.954	-0.244	1.282	0.061	0.49	9.891	1.559	-0.732	0.671	0.427	1506697430
-9.603	-3.862	-0.025	0.244	-1.16	-0.061	2.062	-9.984	0.779	-0.732	-0.671	1.648	2.926	10.335	0.432	0	1.343	2.563	-9.136	-1.574	2.539	0	-0.427	0.793	-4.979	8.936	2.396	-0.549	0.977	0.366	0.567	9.732	2.97	-0.305	0.977	0.488	1506697430
-9.582	-3.719	0.685	0.366	-1.465	0	2.056	-10.012	0.517	-0.427	-0.244	1.831	2.793	10.245	1.066	0.061	2.319	2.258	-9.056	-1.375	2.414	-0.061	0.305	0.671	-4.865	8.859	2.76	-0.61	0.427	0.671	1.68	10.11	3.852	-0.305	0.977	0.488	1506697430
-9.579	-3.048	1.276	0.183	-0.854	0.183	2.099	-9.758	0.154	0.244	-0.61	1.709	2.309	10.438	1.458	-0.122	2.258	1.648	-9.475	-0.788	2.078	0.305	0.427	0.671	-4.481	9.1	3.273	-0.366	0.183	0.61	2.021	9.817	4.057	-0.854	-0.061	0.488	1506697430
-9.82	-2.726	0.873	0.061	-0.977	0.427	2.278	-9.56	-0.29	0.854	-1.343	1.709	1.904	10.529	1.966	-0.244	1.221	0.977	-9.78	0.123	1.822	0.122	0.61	0.793	-4.298	9.311	3.813	-0.366	0.488	0.427	2.529	9.575	3.764	-1.038	-0.671	0.061	1506697430
-9.661	-2.577	1.055	-0.183	-1.16	0.488	2.627	-9.513	-0.901	1.343	-2.075	1.892	2.016	10.444	2.662	-0.183	0.854	0.427	-9.747	0.378	1.638	-0.061	0.854	0.793	-4.276	9.081	3.97	-0.671	0	0.427	2.955	9.318	3.724	-1.038	-0.061	-0.122	1506697430
-9.393	-2.67	1.26	-0.793	-1.282	0.549	2.996	-9.394	-1.51	1.77	-2.197	1.526	2.134	10.093	3.195	-0.183	1.221	0	-9.489	0.563	1.477	-0.183	1.099	0.61	-3.997	8.673	4.069	-0.916	-0.488	0.427	3.342	9.118	4.209	-0.977	1.343	0.305	1506697430
-9.042	-2.858	1.214	-0.793	-1.282	0.671	3.301	-9.326	-1.958	1.465	-1.831	0.854	2.042	9.631	3.297	-0.427	0.916	-0.61	-9.572	0.778	1.194	-0.305	0.977	0.427	-3.529	8.439	4.03	-0.916	-0.488	0.427	3.402	8.922	4.028	-0.793	2.441	0.549	1506697430
-8.658	-2.929	1.438	-0.793	-0.916	0.61	3.498	-9.125	-2.101	1.465	-1.831	0.854	2.07	9.246	3.029	-0.793	0.061	-1.221	-9.562	0.843	0.944	-0.488	1.16	0.366	-3.234	8.268	3.988	-0.732	-0.427	0.427	1.989	8.411	3.49	-0.427	2.625	0.122	1506697430
-8.491	-3.076	1.583	-0.916	-0.427	0.488	3.479	-8.856	-2.046	0.427	-0.854	-0.916	2.347	8.931	2.79	-1.038	-0.549	-1.709	-9.661	1.001	0.717	-0.61	1.038	0.244	-2.999	8.063	4.07	-0.427	-0.488	0.549	0.279	8.352	3.309	0	2.075	-0.305	1506697430
-8.784	-3.11	1.494	-0.977	-0.183	0.366	3.204	-8.745	-1.985	0.427	-0.854	-0.916	2.7	8.746	2.466	-0.916	-0.977	-1.892	-9.698	1.078	0.568	-0.671	1.038	0.183	-2.731	8.057	4.256	-0.183	-0.183	0.61	-0.323	8.349	3.037	0.732	1.587	-0.427	1506697430
-8.64	-3.24	1.445	-1.16	-0.183	0.122	2.975	-8.813	-1.833	-0.061	-0.977	-1.831	3.176	8.83	2.261	-0.488	-0.854	-1.831	-9.835	1.016	0.339	-0.793	0.793	0.061	-2.631	8.171	4.423	-0.122	0.183	0.549	-0.767	8.574	2.801	1.404	1.343	-1.038	1506697430
-8.308	-3.614	1.443	-1.16	0.488	0	2.865	-8.875	-1.613	-0.061	-0.977	-1.831	3.584	8.93	2.223	-0.061	-0.244	-1.526	-9.678	0.981	0.227	-0.854	0.671	-0.183	-2.789	8.112	4.469	-0.122	0.305	0.427	-0.536	8.963	2.627	1.709	0.427	-1.404	1506697430
-8.878	-4.033	1.193	-0.61	0.793	0.183	2.834	-8.929	-1.348	-0.366	-0.61	-1.831	3.761	8.906	2.211	0.244	0.305	-0.916	-9.788	0.903	0.28	-0.854	0.671	-0.366	-3.041	8.058	4.323	0	0.244	0.427	0.915	9.398	3.256	1.709	0.854	-0.854	1506697430
-9.783	-4.494	0.939	-0.427	0.916	0.366	2.834	-8.929	-1.348	-0.366	-0.61	-1.831	3.673	9.235	2.146	0.305	0.183	-0.366	-9.982	0.522	0.293	-0.671	0.366	-0.549	-3.296	8.329	4.116	0.244	0.366	0.488	1.223	9.939	3.681	1.77	1.465	-0.244	1506697430
-9.683	-4.016	0.325	0.305	0.183	0.183	2.812	-9.216	-1.078	-0.366	-0.61	-1.831	3.667	9.836	2.017	0.183	-0.244	0.183	-10.563	-0.019	0.457	-0.61	0.305	-0.732	-3.612	8.894	3.673	0.549	0.366	0.549	0.262	10.789	2.844	1.404	-0.977	-0.427	1506697430
-8.594	-3.108	0.615	0.183	1.099	0.366	2.67	-9.642	-0.867	-0.488	0	-1.648	3.741	10.359	1.879	-0.061	-0.488	0.732	-10.09	-0.674	0.39	-0.061	-0.244	-0.854	-3.875	9.11	3.267	0.671	-0.061	0.488	1.571	10.802	3.856	0.427	-1.099	0.61	1506697430
-9.28	-2.868	-0.183	-0.244	0.977	0.366	2.67	-9.642	-0.867	-0.488	0	-1.648	3.697	9.965	1.725	-0.061	-0.427	1.404	-9.397	-0.674	0.727	-0.122	0.122	-0.854	-3.766	8.847	2.911	0.427	-0.488	0.427	0.328	9.259	2.286	0.427	-0.244	0.366	1506697430
-9.63	-2.869	-1.115	0.183	0.671	0	2.67	-9.642	-0.867	-0.488	0	-1.648	3.488	9.7	1.564	0	-0.427	1.587	-9.394	-1.108	0.743	-0.183	0.183	-0.854	-3.23	9.007	2.439	0.366	-0.671	0.427	0.878	9.665	1.568	0.916	-0.793	0	1506697431
-9.438	-2.806	-1.243	0	0.732	0	2.67	-9.642	-0.867	-0.549	0.427	-1.343	3.299	9.867	1.392	-0.183	-0.671	1.038	-9.662	-1.829	0.59	-0.305	0.305	-0.916	-2.651	9.738	1.802	0.427	-0.549	0.488	1.45	10.173	1.443	0.427	0.305	0.122	1506697431
-9.689	-2.69	-1.637	-0.488	0.793	0.183	2.633	-9.677	-0.477	-0.549	0.427	-1.343	3.371	9.971	1.249	-0.366	-0.732	0.183	-9.654	-2.344	0.446	-0.366	0.488	-0.793	-2.227	10.129	1.426	0.488	-0.305	0.549	1.002	9.903	1.255	0.488	-0.366	0.183	1506697431
-9.89	-2.623	-2.019	-0.549	0.305	0.183	2.961	-8.941	0.319	-0.671	0.793	-1.099	3.576	9.796	1.099	-0.305	-0.61	-0.549	-9.676	-2.591	0.322	-0.488	0.427	-0.671	-1.946	10.125	1.347	0.366	-0.061	0.427	1.27	9.987	0.846	0.427	-0.366	0.183	1506697431
-9.751	-2.723	-2.104	-0.427	0.244	0.183	2.913	-8.818	1.194	-1.16	3.174	-0.854	3.826	9.745	0.967	-0.183	-0.488	-1.099	-9.583	-2.909	0.169	-0.61	0.244	-0.549	-1.903	10.149	1.166	0.061	0.305	0.427	1.464	10.061	0.702	0.488	0.366	0.183	1506697431
-9.592	-2.716	-2.023	-0.244	0	0.183	2.311	-8.892	2.163	0.122	0.366	-0.854	4.161	9.967	0.939	-0.244	-0.122	-1.465	-9.367	-3.381	0.035	-0.671	0.244	-0.427	-2.21	10.178	0.921	-0.122	0.244	0.488	1.026	10.051	0.622	0.488	0.366	0.183	1506697431
-9.499	-2.474	-1.976	-0.183	-0.061	0.183	1.943	-8.818	2.177	0.549	-0.183	-0.549	4.386	10.252	0.863	-0.549	0.061	-1.587	-9.256	-3.661	-0.169	-0.549	0.366	-0.427	-2.378	10.093	0.752	-0.061	-0.122	0.488	1.17	10.012	0.614	0.183	-0.305	-0.122	1506697431
-9.435	-2.483	-2.047	-0.183	-0.122	0.122	2.004	-8.259	2.141	0.549	-0.427	-0.122	4.554	10.074	0.818	-0.732	-0.244	-1.282	-9.086	-3.606	-0.165	-0.549	0.549	-0.305	-2.449	9.829	0.854	-0.061	-0.366	0.427	1.526	9.936	0.869	0.061	-0.183	-0.122	1506697431
-9.386	-2.577	-2.064	0.061	-0.061	0.183	2.004	-8.259	2.141	0.549	-0.427	-0.122	4.705	9.814	0.778	-0.854	-0.671	-0.732	-9.006	-3.57	-0.218	-0.427	0.366	-0.183	-2.491	9.635	0.926	-0.122	-0.488	0.427	1.732	9.855	0.957	0	0.183	0.061	1506697431
