# Supplementary material for: A deep learning approach for lower back-pain risk prediction during manual lifting
Source: PLoS One. 2021 Feb 19;16(2):e0247162. doi: 10.1371/journal.pone.0247162 (PMC7894914; doi:10.1371/journal.pone.0247162)
Supplement: S1 Data — (ZIP) [file pone.0247162.s001.zip › source-used/Subject_03_P1_Zone01_T3.csv]

Side_A_x	Side_A_y	Side_A_z	Side_G_x	Side_G_y	Side_G_z	LtWt_A_x	LtWt_A_y	LtWt_A_z	LtWt_G_x	LtWt_G_y	LtWt_G_z	RtWt_A_x	RtWt_A_y	RtWt_A_z	RtWt_G_x	RtWt_G_y	RtWt_G_z	Back_A_x	Back_A_y	Back_A_z	Back_G_x	Back_G_y	Back_G_z	UArm_A_x	UArm_A_y	UArm_A_z	UArm_G_x	UArm_G_y	UArm_G_z	Thig_A_x	Thig_A_y	Thig_A_z	Thig_G_x	Thig_G_y	Thig_G_z	Time_stp
-9.708	-1.931	-0.366	0	0	-0.122	4.106	-7.951	1.836	-0.854	-10.437	4.395	6.334	8.156	2.547	0	-6.226	-4.333	-9.607	-1.322	-2.029	0	-0.244	-0.183	1.16	9.701	3.614	1.648	-0.916	-1.221	0.581	9.891	0.729	0	-0.122	-0.122	1506695903
-9.673	-1.989	-0.354	-0.061	-0.061	-0.061	4.754	-8.949	1.189	-0.793	-10.742	5.188	6.367	8.6	2.64	0.549	-2.686	-5.127	-9.572	-1.377	-1.91	0	-0.122	-0.061	1.206	9.68	3.275	1.282	-1.526	-1.587	0.629	9.89	0.73	0.061	-0.061	-0.122	1506695903
-9.664	-2.036	-0.377	-0.061	-0.061	-0.061	5.188	-9.734	0.931	-0.732	-9.094	6.287	6.155	9.171	3.121	1.282	0.244	-5.737	-9.534	-1.363	-1.873	0	0	0	1.066	9.676	3.108	1.282	-1.526	-1.587	0.608	9.872	0.762	0.061	-0.061	-0.122	1506695903
-9.655	-2.121	-0.419	-0.122	-0.061	-0.061	6.636	-10.795	1.327	-0.61	-7.019	6.592	4.957	10.628	3.909	2.014	1.221	-5.676	-9.625	-1.36	-1.864	0	0	-0.061	0.946	9.839	3.003	0.732	-1.404	-2.014	0.559	9.903	0.709	0	-0.061	-0.183	1506695903
-9.643	-2.19	-0.449	-0.183	-0.061	-0.122	6.636	-10.795	1.327	-0.61	-7.019	6.592	4.957	10.628	3.909	2.319	-1.038	-5.31	-9.631	-1.436	-1.851	-0.061	0	0	0.495	10.113	2.814	0.366	-1.282	-2.319	0.528	9.906	0.647	0	-0.122	-0.183	1506695903
-9.659	-2.255	-0.502	-0.183	-0.061	-0.122	7.362	-10.978	1.459	-0.488	-3.723	6.287	4.923	11.154	4.016	1.831	-3.052	-4.7	-9.622	-1.406	-1.809	-0.122	0.061	0.061	-0.11	10.134	2.487	0.366	-1.282	-2.319	0.425	9.911	0.607	0	-0.061	-0.183	1506695903
-9.617	-2.332	-0.516	-0.183	-0.061	-0.122	6.748	-10.895	1.251	-0.122	-2.38	5.31	5.517	11.159	3.968	1.038	-3.662	-3.906	-9.676	-1.425	-1.762	-0.122	0.061	0	-0.568	10.026	2.182	0.244	-1.465	-2.441	0.378	9.946	0.603	0	-0.061	-0.183	1506695903
-9.57	-2.393	-0.512	-0.183	0	-0.122	5.938	-9.929	1.078	0.244	-3.174	4.272	5.928	10.642	3.833	0.305	-3.418	-2.93	-9.634	-1.497	-1.726	-0.183	0.122	0.061	-0.427	9.811	2.08	0.305	-2.563	-1.953	0.343	9.922	0.593	0.061	0	-0.122	1506695903
-9.557	-2.476	-0.543	-0.122	0	-0.061	6.062	-9.171	0.864	0.671	-4.028	3.174	5.877	9.971	3.736	-0.183	-3.479	-2.075	-9.619	-1.44	-1.69	-0.061	0.061	0.061	-0.065	9.659	2.074	0.305	-2.563	-1.953	0.294	9.908	0.574	0	0	-0.122	1506695903
-9.606	-2.516	-0.572	-0.122	-0.061	0	6.106	-8.533	0.67	0.793	-3.845	2.075	5.953	9.385	3.6	-0.427	-3.235	-1.343	-9.637	-1.412	-1.719	-0.061	0.183	0.061	0.273	9.544	2.181	0.061	-1.526	-0.854	0.311	9.941	0.575	0	0	-0.122	1506695903
-9.589	-2.547	-0.541	-0.061	-0.061	0	6.045	-8.134	0.694	0.793	-2.93	1.221	6.185	8.977	3.527	-0.366	-2.197	-0.793	-9.639	-1.341	-1.756	0	0.061	0	0.477	9.561	2.251	-0.183	-0.61	-0.427	0.214	9.952	0.551	0	0.061	-0.061	1506695903
-9.581	-2.519	-0.523	0	-0.061	0	5.827	-8.049	0.827	0.549	-1.831	0.488	6.231	8.848	3.579	-0.305	-0.854	-0.244	-9.6	-1.348	-1.78	-0.061	-0.061	-0.061	0.329	9.534	2.344	-0.183	-0.61	-0.427	0.187	9.95	0.543	0	0	-0.061	1506695903
-9.599	-2.431	-0.535	0	-0.061	0	5.456	-8.053	0.888	0.366	-0.977	-0.244	5.997	8.885	3.652	-0.305	-0.061	0.366	-9.576	-1.382	-1.769	-0.061	-0.122	-0.061	0.059	9.572	2.339	-0.183	0.244	0.122	0.224	9.93	0.55	0	-0.061	0	1506695903
-9.611	-2.346	-0.49	0	-0.061	0.061	5.456	-8.053	0.888	0.122	-0.549	-0.977	5.646	9.149	3.665	-0.427	0.305	1.038	-9.576	-1.382	-1.769	0	-0.183	-0.061	-0.268	9.684	2.32	-0.244	0.854	0.488	0.28	9.934	0.571	-0.061	0	0	1506695904
-9.619	-2.259	-0.467	0	-0.061	0.061	4.762	-8.619	0.898	0	0	-1.709	5.254	9.482	3.655	-0.671	0.427	1.709	-9.582	-1.375	-1.794	0	-0.244	-0.061	-0.524	9.695	2.366	-0.305	1.16	0.793	0.371	9.926	0.597	-0.061	0	0	1506695904
-9.633	-2.233	-0.426	-0.061	-0.061	0.061	4.323	-8.942	0.938	-0.122	0.732	-2.747	4.844	9.683	3.541	-0.916	0.305	2.258	-9.545	-1.403	-1.792	0	-0.244	-0.061	-0.62	9.747	2.405	-0.244	1.038	1.099	0.374	9.902	0.611	-0.061	-0.061	0	1506695904
-9.637	-2.192	-0.429	0	-0.061	0.061	3.9	-9.056	0.933	-0.122	0.732	-2.747	4.51	9.775	3.357	-0.977	0.305	2.563	-9.576	-1.371	-1.781	0.061	-0.183	-0.061	-0.481	9.784	2.412	-0.305	0.916	1.16	0.427	9.911	0.675	-0.061	0	0	1506695904
-9.649	-2.189	-0.422	0	-0.061	0.061	3.9	-9.056	0.933	-0.122	0.916	-2.991	4.225	9.775	3.171	-1.038	0.366	2.686	-9.549	-1.365	-1.791	0	-0.183	0	-0.38	9.758	2.462	-0.305	0.916	1.16	0.433	9.909	0.64	-0.061	0	0	1506695904
-9.655	-2.186	-0.412	0	-0.061	0.061	3.502	-9.116	0.973	-0.122	0.977	-3.113	3.96	9.642	2.992	-0.977	0.427	2.563	-9.566	-1.37	-1.797	0	-0.122	0	-0.316	9.695	2.512	-0.305	0.916	1.099	0.42	9.906	0.697	-0.061	-0.061	0	1506695904
-9.678	-2.132	-0.41	0.061	-0.061	0.061	2.832	-8.699	0.874	0	0.977	-2.93	3.731	9.404	2.787	-0.854	0.488	2.197	-9.582	-1.345	-1.815	0	-0.061	0	-0.226	9.662	2.539	-0.244	0.61	0.854	0.439	9.908	0.726	-0.061	-0.061	0	1506695904
-9.673	-2.073	-0.385	0	-0.061	0.061	2.832	-8.699	0.874	0	0.793	-2.563	3.552	9.182	2.632	-0.671	0.488	1.77	-9.595	-1.316	-1.824	-0.061	-0.061	0	-0.172	9.634	2.57	-0.244	0.61	0.854	0.44	9.909	0.697	-0.061	-0.061	0	1506695904
-9.644	-2.059	-0.403	0	-0.122	0	2.601	-8.445	0.848	0.061	0.549	-2.014	3.424	8.953	2.518	-0.366	0.366	1.221	-9.575	-1.3	-1.798	-0.061	0	0	-0.139	9.551	2.591	-0.061	0.366	0.366	0.455	9.892	0.681	0	-0.061	-0.061	1506695904
-9.635	-2.083	-0.408	0	-0.122	0.061	2.649	-8.019	0.723	0.061	0.244	-1.282	3.441	8.745	2.42	-0.061	0.305	0.61	-9.575	-1.3	-1.798	-0.061	0.061	0	-0.127	9.536	2.571	-0.061	0.366	0.366	0.502	9.881	0.712	0	0	-0.061	1506695904
-9.646	-2.085	-0.403	-0.061	-0.061	0	2.86	-8.02	0.598	0	-0.061	-0.549	3.559	8.662	2.421	0.305	0.366	0.061	-9.623	-1.337	-1.854	-0.122	0.122	0	-0.121	9.55	2.53	0	0.244	0.122	0.477	9.881	0.681	0	-0.061	-0.061	1506695904
-9.644	-2.135	-0.401	-0.061	-0.122	0	3.107	-8.105	0.56	-0.061	-0.183	0	3.698	8.703	2.529	0.549	0.305	-0.366	-9.627	-1.312	-1.885	-0.061	0.122	0	-0.152	9.566	2.577	0.183	-0.244	-0.366	0.47	9.897	0.693	0	0	-0.061	1506695904
-9.631	-2.188	-0.376	0	-0.122	0	3.356	-8.214	0.641	-0.244	-0.305	0.427	3.826	8.732	2.657	0.793	0.122	-0.671	-9.613	-1.314	-1.885	-0.061	0.183	0	-0.093	9.607	2.559	0.244	-0.366	-0.549	0.409	9.912	0.641	0	0	-0.061	1506695904
-9.643	-2.208	-0.392	0	-0.122	0	3.534	-8.295	0.821	-0.427	-0.244	0.793	4.02	8.837	2.857	0.977	0.061	-1.038	-9.603	-1.303	-1.895	-0.061	0.183	0	-0.05	9.654	2.519	0.244	-0.366	-0.549	0.358	9.906	0.641	0	0	-0.122	1506695904
-9.616	-2.235	-0.368	0	-0.061	0	3.643	-8.337	0.997	-0.488	-0.244	1.404	4.207	8.981	3.121	0.977	0	-1.221	-9.631	-1.32	-1.943	-0.061	0.183	0	-0.13	9.636	2.519	0.244	-0.671	-0.732	0.335	9.915	0.633	0	-0.122	-0.122	1506695904
-9.621	-2.236	-0.353	0	-0.061	0	3.76	-8.386	1.139	-0.488	-0.244	1.404	4.313	9.079	3.316	0.916	-0.122	-1.343	-9.656	-1.272	-1.949	-0.061	0.244	-0.061	-0.129	9.646	2.48	0.244	-0.671	-0.732	0.355	9.911	0.624	0	-0.061	-0.061	1506695904
-9.61	-2.22	-0.323	0	-0.061	0	3.924	-8.48	1.241	-0.366	-0.305	1.587	4.402	9.173	3.482	0.732	-0.427	-1.404	-9.653	-1.273	-1.995	-0.061	0.244	-0.061	-0.11	9.624	2.457	0.244	-0.793	-0.732	0.33	9.896	0.608	0	-0.061	-0.122	1506695904
-9.648	-2.261	-0.342	0	-0.061	0	4.03	-8.571	1.288	-0.122	-0.427	1.709	4.529	9.197	3.6	0.488	-0.671	-1.343	-9.607	-1.266	-1.986	0	0.183	-0.061	-0.06	9.685	2.425	0.305	-0.732	-0.61	0.317	9.905	0.629	-0.061	-0.061	-0.122	1506695904
-9.619	-2.266	-0.324	-0.061	-0.061	0	4.21	-8.604	1.325	-0.122	-0.427	1.709	4.693	9.235	3.707	0.244	-0.732	-1.221	-9.642	-1.269	-1.968	0	0.122	-0.061	-0.061	9.667	2.372	0.244	-0.61	-0.427	0.278	9.926	0.654	0	-0.061	-0.061	1506695904
-9.624	-2.275	-0.313	0	-0.061	0	4.414	-8.586	1.308	0.061	-0.549	1.648	4.802	9.213	3.749	0.061	-0.916	-1.16	-9.598	-1.272	-1.979	0	0.122	-0.061	-0.039	9.668	2.341	0.244	-0.61	-0.427	0.266	9.906	0.605	0	-0.061	-0.061	1506695904
-9.616	-2.315	-0.323	0	0	0	4.414	-8.586	1.308	0.183	-0.488	1.465	4.896	9.215	3.619	-0.061	-0.977	-0.977	-9.598	-1.272	-1.979	0	0.061	-0.122	-0.026	9.707	2.364	0.061	-0.366	-0.061	0.267	9.909	0.646	0	0	-0.061	1506695904
-9.601	-2.281	-0.293	0	0	0	4.584	-8.549	1.084	0.305	-0.427	1.099	5.094	9.228	3.461	-0.183	-0.549	-0.671	-9.629	-1.266	-2.024	0	0.061	-0.122	-0.026	9.701	2.351	0	-0.122	0	0.268	9.918	0.662	0	0	-0.061	1506695904
-9.609	-2.233	-0.281	-0.061	0.061	0	4.584	-8.549	1.084	0.427	-0.488	0.61	5.109	9.233	3.362	-0.305	-0.305	-0.305	-9.593	-1.29	-2.006	0	-0.061	-0.122	-0.079	9.731	2.306	0	-0.122	0	0.3	9.898	0.658	-0.061	-0.061	-0.061	1506695904
-9.637	-2.174	-0.292	-0.122	0	0	4.575	-8.423	0.877	0.366	-0.305	-0.305	5.022	9.245	3.23	-0.366	-0.305	0.061	-9.593	-1.29	-2.006	-0.061	-0.061	-0.122	-0.167	9.704	2.266	-0.061	0.061	0.183	0.316	9.91	0.66	-0.061	0	-0.061	1506695904
-9.649	-2.199	-0.28	-0.122	0.061	0	4.575	-8.423	0.877	0.366	-0.305	-0.305	4.906	9.203	3.089	-0.366	-0.305	0.366	-9.593	-1.303	-2.027	-0.061	-0.122	-0.122	-0.116	9.69	2.249	-0.061	0.061	0.183	0.311	9.906	0.654	0	0	-0.061	1506695904
-9.631	-2.226	-0.295	-0.122	0	0	4.151	-8.321	0.739	0.305	-0.244	-0.671	4.765	9.189	2.937	-0.366	-0.183	0.61	-9.597	-1.333	-2.006	-0.061	-0.122	-0.122	-0.069	9.715	2.267	-0.061	0.122	0.183	0.279	9.911	0.674	0	0.061	-0.061	1506695905
-9.6	-2.238	-0.319	-0.122	0.061	0	3.948	-8.314	0.695	0.244	-0.183	-0.916	4.64	9.192	2.851	-0.305	-0.061	0.732	-9.597	-1.333	-2.006	-0.061	-0.122	-0.122	-0.057	9.741	2.257	0	0.366	0.244	0.261	9.893	0.674	0	0	-0.061	1506695905
-9.666	-2.227	-0.362	-0.122	0.061	0	3.948	-8.314	0.695	0.122	-0.122	-1.099	4.515	9.183	2.818	-0.183	0.122	0.793	-9.597	-1.333	-2.006	-0.061	-0.122	-0.122	-0.103	9.743	2.254	0	0.366	0.244	0.284	9.903	0.694	0	0	-0.061	1506695905
-9.668	-2.201	-0.352	-0.061	0.061	0	3.752	-8.344	0.658	0	-0.061	-1.16	4.365	9.19	2.786	-0.061	0.183	0.732	-9.612	-1.446	-2.049	-0.061	-0.183	-0.061	-0.103	9.743	2.254	-0.061	0.427	0.183	0.303	9.915	0.691	0	0	0	1506695905
-9.677	-2.194	-0.396	-0.061	0	0	3.458	-8.384	0.729	-0.183	0.122	-0.916	4.237	9.241	2.78	0	0.244	0.671	-9.612	-1.446	-2.049	-0.061	-0.183	-0.061	-0.157	9.794	2.262	-0.061	0.366	0.122	0.311	9.934	0.7	0	0	0	1506695905
-9.665	-2.189	-0.413	-0.061	0	0	3.347	-8.379	0.836	-0.183	0.122	-0.916	4.115	9.253	2.833	0.061	0.244	0.549	-9.595	-1.416	-2.022	-0.061	-0.122	-0.061	-0.215	9.727	2.281	-0.061	0.244	0.061	0.325	9.927	0.669	0	-0.061	0	1506695905
-9.636	-2.182	-0.419	-0.061	0	0	3.25	-8.333	0.952	-0.244	0.183	-0.671	4.01	9.195	2.884	0.061	0.183	0.366	-9.582	-1.455	-1.937	-0.061	-0.122	-0.061	-0.242	9.69	2.263	-0.061	0.244	0.061	0.348	9.924	0.683	0	-0.061	0	1506695905
-9.628	-2.17	-0.418	-0.061	0	0	3.202	-8.354	1.079	-0.244	0.183	-0.427	3.943	9.168	2.93	0.061	0.183	0.183	-9.582	-1.455	-1.937	-0.061	-0.183	-0.061	-0.225	9.69	2.255	-0.061	0.122	0	0.384	9.918	0.707	0	-0.061	0	1506695905
-9.631	-2.18	-0.445	-0.061	0	0	3.21	-8.39	1.148	-0.244	0.183	-0.122	3.93	9.159	2.952	0	0.061	-0.061	-9.573	-1.425	-1.895	-0.061	-0.122	-0.061	-0.24	9.686	2.277	-0.061	0.061	-0.061	0.39	9.912	0.662	-0.061	-0.061	0	1506695905
-9.611	-2.183	-0.444	-0.061	0.061	0	3.21	-8.39	1.148	-0.122	0.061	0.122	3.99	9.152	2.951	0	0	-0.244	-9.574	-1.41	-1.861	-0.061	-0.122	-0.061	-0.239	9.704	2.287	-0.061	0	-0.061	0.331	9.898	0.628	0	-0.061	0	1506695905
-9.635	-2.193	-0.489	-0.061	0	0	3.419	-8.464	1.186	-0.061	0	0.366	4.109	9.159	2.97	0	0	-0.427	-9.58	-1.395	-1.828	-0.061	-0.122	-0.061	-0.226	9.696	2.274	-0.061	-0.122	-0.122	0.343	9.9	0.644	0	0	0	1506695905
-9.648	-2.206	-0.476	-0.061	0	0	3.529	-8.443	1.154	0.061	-0.061	0.488	4.216	9.148	2.957	0	0	-0.488	-9.557	-1.4	-1.798	-0.061	-0.061	-0.061	-0.232	9.673	2.272	-0.061	-0.122	-0.122	0.356	9.915	0.633	0	0	0	1506695905
-9.595	-2.181	-0.456	-0.122	0	0	3.529	-8.443	1.154	0.122	-0.122	0.549	4.309	9.118	2.963	0	-0.061	-0.549	-9.558	-1.406	-1.772	-0.122	0	-0.061	-0.203	9.66	2.248	-0.061	-0.122	-0.122	0.321	9.902	0.613	0	0	0	1506695905
-9.646	-2.212	-0.498	-0.122	0	0	3.736	-8.408	1.019	0.183	-0.183	0.549	4.417	9.117	2.943	0	-0.122	-0.549	-9.558	-1.406	-1.772	-0.061	0	-0.061	-0.191	9.635	2.239	0	-0.122	-0.122	0.319	9.877	0.607	0	0	-0.061	1506695905
-9.656	-2.253	-0.5	-0.061	-0.061	0	3.826	-8.394	0.938	0.183	-0.244	0.549	4.51	9.104	2.921	0	-0.122	-0.427	-9.615	-1.428	-1.786	-0.122	0	-0.061	-0.183	9.684	2.249	0	-0.122	-0.061	0.322	9.926	0.61	0	0.061	-0.061	1506695905
-9.617	-2.253	-0.49	-0.061	0	0	3.826	-8.394	0.938	0.183	-0.244	0.488	4.595	9.144	2.931	0	-0.061	-0.366	-9.591	-1.451	-1.762	-0.061	0	-0.061	-0.202	9.673	2.218	0	-0.122	-0.061	0.249	9.924	0.59	0	-0.061	-0.061	1506695905
-9.648	-2.257	-0.528	-0.061	-0.061	0	3.954	-8.354	0.919	0.122	-0.183	0.366	4.654	9.128	2.937	0	-0.061	-0.244	-9.591	-1.451	-1.762	-0.122	0.061	-0.061	-0.19	9.677	2.233	0	-0.061	0	0.291	9.911	0.584	0	0	-0.061	1506695905
-9.599	-2.279	-0.506	-0.122	0	0	3.954	-8.354	0.919	0.122	-0.183	0.244	4.669	9.148	2.942	-0.061	-0.061	-0.061	-9.617	-1.488	-1.794	-0.061	0.061	-0.061	-0.148	9.704	2.231	0	-0.061	0	0.311	9.926	0.587	0	0	-0.061	1506695905
-9.616	-2.28	-0.512	-0.061	0	0	3.929	-8.321	0.935	0.061	-0.183	0.061	4.657	9.172	2.944	-0.061	-0.061	0.122	-9.642	-1.493	-1.86	-0.122	0	-0.061	-0.124	9.716	2.239	0	0	0	0.284	9.92	0.592	-0.061	0	-0.061	1506695905
-9.649	-2.251	-0.507	-0.061	0	0	3.918	-8.296	0.962	0	-0.122	-0.183	4.593	9.149	2.93	0	0	0.183	-9.642	-1.493	-1.86	-0.061	-0.061	-0.061	-0.074	9.711	2.22	0	0.061	0	0.279	9.921	0.605	0	0	-0.061	1506695905
-9.624	-2.225	-0.49	-0.061	-0.061	0	3.918	-8.296	0.962	0	-0.122	-0.183	4.497	9.154	2.923	0	0.061	0.244	-9.637	-1.494	-1.866	-0.061	-0.061	-0.061	-0.078	9.7	2.212	0	0.183	0	0.29	9.932	0.615	0	0	0	1506695905
-9.624	-2.226	-0.483	-0.061	-0.061	0	3.749	-8.326	1.018	-0.061	-0.061	-0.183	4.412	9.131	2.919	0	0.061	0.244	-9.577	-1.495	-1.817	-0.061	-0.061	-0.061	-0.078	9.7	2.212	0	0.183	0	0.33	9.906	0.621	0	0	0	1506695905
-9.641	-2.218	-0.49	-0.061	-0.061	0	3.701	-8.352	1.032	-0.061	-0.061	-0.305	4.335	9.166	2.914	0	0.061	0.244	-9.577	-1.495	-1.817	-0.061	-0.061	-0.061	-0.196	9.722	2.227	0	0.183	0	0.354	9.921	0.657	-0.061	0	0	1506695905
-9.646	-2.187	-0.473	-0.061	-0.061	0.061	3.701	-8.352	1.032	-0.061	-0.061	-0.305	4.288	9.219	2.931	0	0.061	0.244	-9.587	-1.463	-1.796	-0.061	-0.061	-0.061	-0.255	9.727	2.22	0	0.183	0	0.37	9.908	0.654	-0.061	-0.061	0	1506695905
-9.654	-2.174	-0.471	-0.061	-0.061	0.061	3.627	-8.396	1.069	-0.061	-0.061	-0.305	4.236	9.229	2.936	0	0.061	0.183	-9.551	-1.463	-1.779	-0.061	0	0	-0.285	9.726	2.222	0	0.122	0	0.377	9.911	0.651	-0.061	0	0	1506695905
-9.636	-2.184	-0.47	-0.061	-0.061	0.061	3.533	-8.423	1.052	-0.061	-0.122	-0.244	4.182	9.238	2.955	0	0.061	0.183	-9.544	-1.481	-1.781	-0.061	0	0	-0.27	9.731	2.223	0	0.061	0	0.376	9.906	0.629	-0.061	-0.061	0	1506695906
-9.637	-2.196	-0.48	-0.061	-0.061	0.061	3.499	-8.41	1.047	-0.061	-0.122	-0.244	4.157	9.227	2.967	-0.061	0	0.061	-9.55	-1.475	-1.772	-0.061	0.061	0	-0.237	9.728	2.235	-0.061	0	0	0.374	9.91	0.65	0	-0.061	0	1506695906
-9.636	-2.201	-0.483	-0.061	-0.061	0.061	3.497	-8.386	1.06	-0.061	-0.061	-0.183	4.157	9.205	2.968	-0.061	-0.061	0	-9.569	-1.457	-1.814	-0.061	0.061	0	-0.212	9.71	2.243	-0.061	-0.061	0	0.349	9.91	0.635	-0.061	0	0	1506695906
-9.634	-2.211	-0.476	-0.061	-0.122	0.061	3.56	-8.378	1.075	0	-0.061	-0.061	4.216	9.18	2.979	-0.061	0	-0.061	-9.569	-1.457	-1.814	-0.061	0.061	0	-0.212	9.71	2.243	-0.061	-0.061	0	0.347	9.908	0.634	-0.061	-0.061	0	1506695906
-9.635	-2.202	-0.468	-0.061	-0.122	0.061	3.61	-8.384	1.06	0	-0.061	0	4.254	9.183	2.969	-0.061	-0.061	-0.122	-9.587	-1.461	-1.849	-0.061	0.061	0	-0.175	9.726	2.223	-0.061	-0.122	0	0.325	9.906	0.629	-0.061	0	0	1506695906
-9.635	-2.178	-0.446	-0.061	-0.122	0	3.687	-8.382	1.036	0	-0.122	0.061	4.333	9.176	2.957	-0.122	-0.122	-0.183	-9.603	-1.446	-1.887	-0.061	0.061	0	-0.145	9.735	2.233	-0.061	-0.122	0	0.321	9.91	0.599	-0.061	-0.061	0	1506695906
-9.607	-2.201	-0.423	-0.061	-0.122	0	3.687	-8.382	1.036	0	-0.122	0.061	4.429	9.147	2.954	-0.061	-0.122	-0.183	-9.619	-1.459	-1.933	-0.061	0.122	0	-0.096	9.721	2.263	-0.061	-0.183	0	0.309	9.911	0.607	-0.061	-0.061	0	1506695906
-9.639	-2.202	-0.402	-0.061	-0.061	0	3.809	-8.327	1.007	0	-0.122	0.061	4.509	9.123	2.982	-0.061	-0.061	-0.122	-9.589	-1.415	-1.902	-0.061	0.061	0	-0.096	9.721	2.263	-0.061	-0.183	0	0.306	9.89	0.633	-0.061	-0.061	-0.061	1506695906
-9.67	-2.195	-0.438	-0.061	-0.061	0	3.809	-8.327	1.007	0	-0.122	0	4.547	9.065	2.99	-0.061	0	-0.061	-9.601	-1.434	-1.921	-0.061	0.061	0	-0.06	9.666	2.239	-0.061	-0.122	0	0.345	9.922	0.662	0	-0.061	-0.061	1506695906
-9.629	-2.19	-0.415	-0.061	-0.061	0	3.842	-8.295	0.986	0	-0.122	0	4.536	9.091	2.969	-0.061	-0.061	-0.061	-9.621	-1.43	-1.977	-0.061	0	0	-0.019	9.69	2.281	-0.061	-0.061	0	0.353	9.935	0.669	0	-0.061	0	1506695906
-9.63	-2.16	-0.384	-0.061	0	0.061	3.856	-8.348	0.913	-0.061	-0.122	-0.061	4.558	9.085	2.976	-0.061	-0.061	0	-9.607	-1.397	-2.001	-0.061	0.061	0	-0.004	9.674	2.29	0	-0.061	0	0.403	9.896	0.66	-0.061	-0.061	0	1506695906
-9.685	-2.132	-0.402	0	-0.061	0.061	3.852	-8.327	0.959	-0.061	-0.122	-0.061	4.536	9.088	2.963	0	0	0.061	-9.631	-1.428	-2.015	-0.061	-0.061	0	0.018	9.723	2.287	-0.061	0	-0.061	0.406	9.911	0.703	-0.061	-0.061	0	1506695906
-9.66	-2.084	-0.434	-0.061	-0.061	0	3.803	-8.338	1.034	-0.122	-0.061	-0.061	4.465	9.105	3.015	0	0.061	0	-9.6	-1.381	-1.979	-0.061	-0.061	0	-0.093	9.667	2.261	0	0.061	-0.061	0.409	9.924	0.677	-0.061	-0.061	0	1506695906
-9.644	-2.089	-0.425	-0.061	-0.061	0	3.803	-8.338	1.034	-0.122	-0.061	-0.061	4.421	9.107	3.042	0	0.061	0	-9.574	-1.406	-1.989	-0.061	0	0	-0.12	9.661	2.265	-0.061	0.122	-0.061	0.395	9.889	0.666	0	0	0	1506695906
-9.655	-2.117	-0.418	-0.061	0	0	3.729	-8.38	1.062	-0.061	-0.061	-0.061	4.383	9.135	3.049	-0.061	-0.061	0.061	-9.566	-1.401	-2.023	-0.061	0	0	-0.041	9.705	2.306	0	-0.061	0	0.426	9.895	0.679	0	-0.061	0	1506695906
-9.653	-2.078	-0.401	-0.061	0	0	3.748	-8.379	1.023	-0.061	-0.183	-0.061	4.399	9.124	3.034	0	-0.061	0	-9.594	-1.4	-2.044	-0.061	0	0	-0.011	9.703	2.292	0	0	-0.061	0.453	9.904	0.708	-0.061	-0.061	0	1506695906
-9.678	-2.046	-0.397	-0.061	-0.061	0	3.748	-8.379	1.023	-0.061	-0.122	-0.061	4.386	9.094	3.04	0	0.061	-0.061	-9.594	-1.436	-2.079	-0.061	0	0	-0.047	9.625	2.274	-0.061	0	-0.061	0.455	9.892	0.7	0	0	0	1506695906
-9.648	-2.109	-0.435	0	-0.061	0	3.713	-8.324	0.992	-0.061	-0.061	0	4.349	9.061	2.981	0	-0.061	-0.061	-9.606	-1.388	-2.006	-0.061	-0.061	-0.061	-0.062	9.628	2.263	0	0	-0.061	0.441	9.909	0.687	-0.061	0	-0.061	1506695906
-9.644	-2.09	-0.427	-0.061	0	0	3.778	-8.338	0.956	-0.061	-0.122	0.061	4.381	9.049	2.918	0	-0.061	-0.061	-9.557	-1.373	-2.019	0	0	0	-0.069	9.655	2.271	0	0	-0.061	0.459	9.892	0.712	0	0	-0.061	1506695906
-9.666	-2.062	-0.423	-0.061	-0.061	0	3.825	-8.337	0.93	-0.061	-0.122	0.061	4.45	9.065	2.881	0.061	-0.061	-0.122	-9.562	-1.407	-2.013	-0.061	0	-0.061	-0.059	9.685	2.269	0.061	0	-0.061	0.5	9.891	0.717	-0.061	-0.061	0	1506695906
-9.673	-2.059	-0.42	-0.061	-0.061	0	3.825	-8.337	0.93	-0.061	-0.061	0.061	4.469	9.098	2.891	0.061	-0.061	-0.061	-9.588	-1.369	-2.006	-0.061	0	-0.061	-0.059	9.685	2.269	0.061	0	-0.061	0.501	9.893	0.724	0	0	0	1506695906
-9.676	-2.083	-0.423	-0.061	-0.061	0	3.829	-8.368	0.953	-0.061	-0.122	0	4.481	9.113	2.936	0.061	-0.061	-0.061	-9.563	-1.372	-2.007	-0.061	0	-0.061	-0.118	9.685	2.242	0.061	0	-0.122	0.477	9.908	0.723	0	0	-0.061	1506695906
-9.643	-2.084	-0.4	-0.061	0	0	3.847	-8.372	0.993	-0.061	-0.061	0	4.491	9.109	2.998	0.061	-0.061	0	-9.554	-1.394	-1.995	-0.061	0	-0.061	-0.085	9.691	2.242	0.061	-0.061	-0.061	0.467	9.911	0.717	-0.061	0	-0.061	1506695906
-9.658	-2.109	-0.413	-0.061	-0.061	0	3.863	-8.36	1.017	-0.061	-0.061	0	4.488	9.119	3.091	0.061	-0.061	0	-9.546	-1.403	-1.999	-0.061	0	-0.061	-0.079	9.696	2.232	0.061	-0.061	-0.061	0.455	9.893	0.712	0	0	-0.061	1506695906
-9.647	-2.107	-0.395	-0.061	-0.061	0	3.841	-8.358	1.046	-0.061	-0.061	0	4.494	9.137	3.11	0	0	0	-9.554	-1.402	-1.987	-0.061	0	-0.061	-0.105	9.7	2.219	0.061	0	0	0.425	9.906	0.725	0	0	-0.061	1506695906
-9.665	-2.096	-0.398	-0.061	0	0	3.851	-8.344	1.036	0	0	0	4.508	9.142	3.084	-0.061	-0.061	0	-9.555	-1.402	-2.006	-0.061	0	-0.061	-0.104	9.714	2.212	0	0	0	0.445	9.9	0.714	0	0	-0.061	1506695907
-9.678	-2.105	-0.401	-0.061	-0.061	0	3.827	-8.352	1.005	0	-0.061	-0.061	4.516	9.156	3.053	-0.061	0	0.061	-9.567	-1.416	-2.007	-0.061	0	-0.061	-0.092	9.725	2.211	0	0	0	0.451	9.92	0.729	0	0	-0.061	1506695907
-9.655	-2.126	-0.385	-0.061	-0.061	0	3.827	-8.352	1.005	0	0	-0.061	4.49	9.156	2.985	-0.061	0	0.061	-9.576	-1.418	-2.013	-0.061	0	-0.061	-0.092	9.725	2.211	0	0	0	0.433	9.915	0.713	0	0	-0.061	1506695907
-9.665	-2.125	-0.401	-0.061	-0.061	0	3.796	-8.342	0.941	0	-0.061	-0.061	4.467	9.154	2.925	-0.061	0	0	-9.588	-1.412	-2.034	-0.061	0	-0.061	-0.085	9.741	2.216	0	0	0	0.433	9.915	0.713	0	0	-0.061	1506695907
-9.661	-2.14	-0.428	-0.122	-0.122	0	3.743	-8.329	0.903	0	-0.061	-0.061	4.441	9.138	2.905	0	0	0	-9.579	-1.407	-2.034	-0.061	0	-0.061	-0.097	9.729	2.206	0	0	0	0.423	9.899	0.721	0	0	-0.061	1506695907
-9.674	-2.153	-0.408	-0.061	-0.183	0	3.701	-8.319	0.898	0	-0.061	-0.122	4.419	9.148	2.909	0	0	0	-9.572	-1.427	-2.012	-0.061	0	-0.061	-0.156	9.728	2.196	0	0.061	0	0.412	9.91	0.721	0	0	-0.061	1506695907
-9.659	-2.115	-0.377	-0.122	-0.183	0	3.701	-8.319	0.898	-0.061	-0.061	-0.061	4.406	9.198	2.951	-0.061	0	0	-9.575	-1.458	-2.036	0	0	-0.061	-0.156	9.728	2.196	0	0	0	0.412	9.91	0.721	0	0	-0.061	1506695907
-9.643	-2.171	-0.322	-0.061	-0.122	-0.061	3.735	-8.467	1.025	-0.061	-0.061	-0.061	4.419	9.231	3.019	-0.061	-0.061	0	-9.575	-1.425	-2.028	0	0	-0.061	-0.09	9.794	2.211	-0.061	-0.061	0	0.374	9.911	0.672	0	-0.061	-0.061	1506695907
-9.635	-2.198	-0.295	0	-0.061	0	3.735	-8.467	1.025	-0.061	0	0	4.406	9.205	3.051	-0.061	0	0	-9.605	-1.438	-2.016	0	-0.061	0	-0.038	9.741	2.217	-0.061	-0.122	0	0.347	9.924	0.67	0	-0.061	-0.061	1506695907
-9.607	-2.18	-0.305	0	0	0	3.694	-8.318	1.114	0	0.061	0	4.393	9.131	3.079	-0.122	0.061	-0.061	-9.575	-1.414	-1.979	-0.061	0	-0.061	-0.087	9.637	2.18	-0.061	0	0	0.346	9.912	0.685	0	-0.061	-0.061	1506695907
-9.65	-2.156	-0.317	-0.061	0	0	3.725	-8.289	0.983	0.122	-0.122	0	4.413	9.067	2.89	-0.183	-0.061	-0.061	-9.568	-1.463	-1.985	-0.061	-0.061	-0.061	-0.089	9.619	2.152	-0.061	-0.061	0	0.456	9.918	0.715	0	0	-0.061	1506695907
-9.664	-2.129	-0.305	-0.061	0	0	3.77	-8.257	0.833	0.122	-0.122	0	4.413	9.067	2.89	-0.183	-0.061	-0.061	-9.568	-1.463	-1.985	-0.061	-0.061	-0.061	-0.048	9.655	2.147	-0.061	-0.061	0	0.456	9.918	0.715	0	0	-0.061	1506695907
-9.656	-2.151	-0.336	-0.061	0.061	0	3.77	-8.257	0.833	0.061	-0.061	0.061	4.474	9.07	2.748	-0.122	-0.061	-0.122	-9.604	-1.459	-1.998	0	-0.061	0	-0.075	9.704	2.202	-0.061	0	0	0.414	9.92	0.696	0	0	-0.061	1506695907
-9.648	-2.165	-0.385	0	0	0	3.832	-8.265	0.715	-0.061	-0.061	0	4.538	9.122	2.644	0	0	0	-9.595	-1.416	-2.009	0	-0.061	0	-0.14	9.745	2.214	0	0.061	-0.061	0.377	9.909	0.669	0	0	-0.061	1506695907
-9.652	-2.152	-0.404	-0.061	0	0	3.872	-8.307	0.727	-0.122	0	-0.061	4.484	9.124	2.695	0.122	0	0.061	-9.582	-1.397	-1.991	-0.061	0	0	-0.126	9.68	2.17	0	0.061	-0.122	0.329	9.905	0.645	0	0	-0.061	1506695907
-9.653	-2.134	-0.39	-0.061	0	0	3.743	-8.339	0.842	-0.183	-0.122	-0.122	4.418	9.076	2.769	0.122	-0.061	0	-9.605	-1.402	-2.006	-0.061	0	0	-0.049	9.662	2.192	0	-0.061	-0.122	0.353	9.908	0.651	0	-0.061	-0.061	1506695907
-9.655	-2.143	-0.373	-0.061	0	0	3.706	-8.36	0.95	-0.183	-0.122	-0.122	4.375	9.092	2.914	0.122	-0.061	-0.061	-9.593	-1.412	-2.006	-0.061	0	0	-0.049	9.662	2.192	0.061	0	-0.122	0.434	9.911	0.696	-0.061	0	-0.061	1506695907
-9.656	-2.109	-0.364	-0.061	-0.061	0	3.706	-8.36	0.95	-0.183	-0.061	0	4.382	9.165	3.058	0.122	0	-0.061	-9.589	-1.432	-2.015	0	-0.061	0	-0.134	9.735	2.213	0.061	0.061	-0.122	0.418	9.903	0.702	0	0	0	1506695907
-9.647	-2.146	-0.376	-0.061	-0.061	0	3.728	-8.441	1.146	-0.183	0.061	0.061	4.41	9.225	3.149	0.061	0	-0.061	-9.569	-1.426	-1.994	0	-0.061	0	-0.176	9.737	2.199	0	0	-0.061	0.391	9.908	0.676	0	-0.061	-0.061	1506695907
-9.655	-2.178	-0.378	0	-0.061	0	3.735	-8.452	1.192	-0.122	0.061	0.061	4.383	9.217	3.159	-0.061	-0.061	-0.061	-9.572	-1.415	-1.991	0	0	-0.061	-0.145	9.737	2.188	0	-0.061	-0.061	0.413	9.906	0.685	0	-0.061	-0.061	1506695907
-9.652	-2.159	-0.368	-0.061	0	0	3.735	-8.452	1.192	-0.061	0.061	0.061	4.41	9.197	3.082	-0.122	-0.061	-0.122	-9.592	-1.426	-1.975	0	0	-0.061	-0.092	9.746	2.196	-0.061	-0.122	-0.061	0.373	9.92	0.66	0	0	-0.061	1506695907
-9.668	-2.164	-0.392	0	-0.061	0	3.756	-8.447	1.144	0	0.061	0.061	4.455	9.166	2.976	-0.122	-0.061	-0.122	-9.583	-1.404	-1.992	0	-0.061	-0.061	-0.092	9.746	2.196	-0.061	-0.061	-0.061	0.39	9.918	0.678	0	0	-0.061	1506695907
-9.649	-2.156	-0.384	0	0	0	3.749	-8.422	1.044	0.061	0	0.061	4.486	9.144	2.902	-0.061	0	-0.122	-9.592	-1.415	-1.991	0	-0.061	-0.061	-0.14	9.69	2.17	-0.061	0	-0.061	0.419	9.917	0.675	0	-0.061	-0.061	1506695907
-9.639	-2.164	-0.373	-0.061	0	0	3.804	-8.388	0.941	0.061	0	0.061	4.49	9.101	2.828	-0.061	-0.061	-0.061	-9.582	-1.404	-1.968	0	-0.061	-0.061	-0.128	9.668	2.145	-0.061	-0.061	-0.061	0.38	9.897	0.657	0	-0.061	-0.061	1506695907
-9.655	-2.175	-0.392	-0.061	-0.061	0	3.815	-8.335	0.854	0	0	0	4.504	9.081	2.766	-0.061	-0.061	-0.061	-9.58	-1.409	-1.95	0	-0.061	-0.061	-0.128	9.668	2.145	0	-0.061	-0.061	0.391	9.904	0.681	0	-0.061	-0.061	1506695907
-9.639	-2.184	-0.379	-0.061	-0.061	0	3.815	-8.309	0.809	0	0	0	4.505	9.089	2.743	0	0	0	-9.588	-1.42	-1.958	-0.061	-0.061	-0.061	-0.099	9.677	2.135	0	0	-0.061	0.397	9.914	0.646	0.061	-0.061	-0.061	1506695908
-9.647	-2.196	-0.379	-0.061	0	0	3.804	-8.327	0.787	-0.061	0	-0.061	4.488	9.115	2.767	0.061	0	0	-9.569	-1.425	-1.93	0	-0.061	-0.061	-0.165	9.713	2.145	0	0.061	-0.061	0.385	9.905	0.642	0	-0.061	-0.061	1506695908
-9.643	-2.187	-0.39	0	-0.061	0	3.725	-8.355	0.867	-0.122	0	-0.061	4.473	9.164	2.842	0.061	0	0.061	-9.583	-1.458	-1.916	0	-0.061	-0.061	-0.22	9.722	2.128	0	0.061	-0.061	0.38	9.929	0.642	0	-0.061	-0.061	1506695908
-9.631	-2.178	-0.359	0	0	0	3.725	-8.355	0.867	-0.122	0.061	-0.061	4.436	9.214	2.924	0	-0.061	0.061	-9.552	-1.482	-1.912	0	0	-0.061	-0.22	9.722	2.128	0	0	0	0.377	9.9	0.626	0	-0.061	-0.061	1506695908
-9.639	-2.165	-0.383	-0.061	0	0	3.668	-8.369	0.935	-0.122	0	-0.122	4.376	9.215	2.967	-0.061	-0.122	0.061	-9.572	-1.452	-1.909	0	0	-0.061	-0.208	9.707	2.149	0	-0.061	0	0.377	9.892	0.639	0	-0.061	-0.061	1506695908
-9.672	-2.178	-0.383	-0.061	-0.061	0	3.645	-8.405	0.995	-0.061	0	-0.061	4.325	9.201	2.968	-0.061	-0.061	0	-9.592	-1.449	-1.931	0	0	0	-0.208	9.707	2.149	0	-0.061	0	0.389	9.898	0.647	0	-0.061	-0.061	1506695908
-9.633	-2.202	-0.378	-0.061	-0.061	0	3.636	-8.446	1.018	-0.061	0	0	4.301	9.193	2.945	-0.061	0	-0.061	-9.576	-1.436	-1.932	0	0	-0.061	-0.111	9.757	2.17	0	-0.061	-0.061	0.371	9.916	0.651	0	-0.061	-0.061	1506695908
-9.639	-2.2	-0.362	-0.061	-0.061	0	3.657	-8.449	1.049	-0.061	0	0	4.328	9.166	2.921	-0.061	0	-0.122	-9.597	-1.419	-1.906	0	0	0	-0.164	9.717	2.132	-0.061	0	-0.061	0.354	9.905	0.645	-0.061	0	-0.061	1506695908
-9.644	-2.183	-0.386	-0.061	-0.061	0	3.657	-8.449	1.049	0	0	0	4.372	9.18	2.872	-0.061	0	-0.122	-9.574	-1.433	-1.921	-0.061	0	-0.061	-0.164	9.717	2.132	-0.061	-0.061	-0.061	0.366	9.902	0.642	-0.061	0	-0.061	1506695908
-9.637	-2.198	-0.376	-0.061	-0.061	0	3.625	-8.423	1.004	0.061	-0.061	-0.061	4.461	9.174	2.838	-0.061	-0.061	-0.122	-9.589	-1.432	-1.924	-0.061	0	0	-0.182	9.739	2.143	-0.061	-0.061	-0.061	0.367	9.917	0.621	-0.061	0	-0.061	1506695908
-9.629	-2.212	-0.382	-0.061	-0.061	0	3.626	-8.398	0.895	0.061	-0.122	-0.061	4.518	9.149	2.802	0	0	-0.061	-9.593	-1.437	-1.921	-0.061	0	0	-0.123	9.727	2.152	-0.061	-0.061	-0.061	0.349	9.904	0.635	-0.061	0	-0.061	1506695908
-9.624	-2.184	-0.372	-0.061	-0.061	0	3.646	-8.325	0.788	0	0	0	4.514	9.126	2.814	0	0	-0.061	-9.587	-1.453	-1.927	-0.061	0	0	-0.123	9.727	2.152	-0.061	0	-0.061	0.362	9.904	0.669	0	-0.061	0	1506695908
-9.623	-2.152	-0.352	-0.061	-0.061	0	3.646	-8.325	0.788	-0.061	-0.061	0.061	4.499	9.087	2.829	0	0	-0.061	-9.582	-1.444	-1.922	-0.061	0	0	-0.129	9.683	2.129	0	0	-0.061	0.364	9.89	0.657	0	-0.061	0	1506695908
-9.598	-2.146	-0.304	-0.061	-0.061	0	3.687	-8.319	0.791	-0.061	-0.061	0	4.481	9.109	2.854	0	0	0	-9.555	-1.439	-1.931	-0.061	0	0	-0.129	9.689	2.168	0	0	-0.061	0.385	9.879	0.658	-0.061	-0.061	-0.061	1506695908
-9.733	-2.125	-0.358	-0.122	0	0.061	3.724	-8.317	0.825	-0.122	-0.061	0	4.482	9.126	2.882	0	0	0	-9.545	-1.425	-1.951	0	0	0	-0.129	9.689	2.168	0	0.061	-0.061	0.386	9.861	0.687	-0.061	-0.061	-0.061	1506695908
-9.734	-2.12	-0.376	-0.061	-0.061	0	3.731	-8.325	0.884	-0.122	-0.061	0	4.424	9.176	2.908	0	0	0	-9.65	-1.39	-1.969	-0.061	0	0	-0.106	9.796	2.193	0	0	-0.061	0.458	9.972	0.721	-0.061	0.061	-0.061	1506695908
-9.639	-2.204	-0.345	-0.122	-0.061	0	3.748	-8.394	0.919	-0.122	-0.122	0	4.406	9.254	2.945	0	0	0	-9.636	-1.394	-1.997	-0.061	0	0	-0.123	9.801	2.214	0	0.061	-0.061	0.362	9.956	0.681	0	0.061	-0.061	1506695908
-9.579	-2.217	-0.366	0	0	0	3.791	-8.482	0.921	-0.061	-0.061	0	4.399	9.205	2.996	0	0.061	0	-9.604	-1.372	-1.988	-0.061	-0.061	0	-0.123	9.801	2.214	0	0	-0.061	0.343	9.902	0.688	0	0.061	-0.061	1506695908
-9.624	-2.155	-0.368	-0.061	0.061	0.061	3.749	-8.332	0.974	-0.061	-0.061	-0.061	4.383	9.131	3.019	0	0.061	-0.061	-9.534	-1.421	-1.955	-0.061	0	0	-0.179	9.647	2.139	-0.061	0.061	-0.061	0.395	9.862	0.714	0	-0.061	0	1506695908
-9.691	-2.116	-0.408	-0.061	0	0	3.749	-8.332	0.974	-0.061	-0.061	-0.061	4.354	9.134	2.993	-0.061	0.061	-0.061	-9.557	-1.443	-1.927	-0.061	-0.061	0	-0.201	9.695	2.143	-0.061	0.061	0	0.445	9.909	0.687	0	-0.061	0	1506695908
-9.654	-2.14	-0.385	-0.061	0	0	3.711	-8.329	0.951	-0.061	-0.061	0	4.41	9.211	2.923	-0.122	0	-0.061	-9.604	-1.409	-1.942	-0.061	-0.061	0	-0.201	9.695	2.143	-0.061	0	0	0.39	9.924	0.651	0	-0.061	0	1506695908
-9.643	-2.158	-0.378	-0.061	0	0	3.809	-8.437	0.886	-0.061	0	0	4.482	9.205	2.836	-0.061	0	0	-9.567	-1.398	-1.958	-0.061	0	0	-0.194	9.727	2.195	-0.061	0	0	0.377	9.903	0.679	0	-0.061	0	1506695908
-9.662	-2.126	-0.402	-0.061	0	0	3.809	-8.437	0.886	-0.061	0	-0.061	4.43	9.146	2.833	-0.061	0.061	0	-9.564	-1.41	-1.948	-0.061	0	0	-0.172	9.67	2.15	-0.061	0	-0.061	0.414	9.916	0.685	-0.061	-0.061	0	1506695908
-9.648	-2.134	-0.422	-0.061	-0.061	0	3.764	-8.416	0.921	-0.061	-0.061	-0.122	4.376	9.109	2.828	-0.061	0	-0.061	-9.58	-1.414	-1.955	-0.061	0	-0.061	-0.172	9.67	2.15	-0.061	-0.061	0	0.397	9.912	0.689	-0.061	-0.061	0	1506695908
-9.643	-2.166	-0.427	-0.061	0	0	3.712	-8.387	0.938	0	-0.061	-0.061	4.427	9.104	2.857	0	0	-0.061	-9.583	-1.389	-1.96	-0.061	0	0	-0.112	9.704	2.194	0	0	0	0.406	9.902	0.662	-0.061	-0.061	-0.061	1506695908
-9.647	-2.16	-0.427	0	0	0	3.712	-8.387	0.938	-0.061	0	0	4.487	9.134	2.876	0	0.061	-0.061	-9.588	-1.425	-1.97	-0.061	0	-0.061	-0.152	9.714	2.18	-0.061	0	0	0.428	9.905	0.707	0	-0.061	0	1506695909
-9.647	-2.141	-0.431	-0.061	0	0	3.728	-8.386	0.949	-0.061	0	0	4.471	9.16	2.931	0	0	0	-9.599	-1.418	-1.982	0	-0.061	-0.061	-0.152	9.714	2.18	0	0	0	0.412	9.895	0.654	-0.061	-0.061	0	1506695909
-9.664	-2.125	-0.44	-0.061	0	0	3.701	-8.399	0.915	0	0	0	4.429	9.129	2.936	-0.061	-0.061	0	-9.609	-1.416	-1.963	-0.061	0	-0.061	-0.11	9.72	2.174	0	0	0	0.449	9.904	0.705	0	-0.061	0	1506695909
-9.666	-2.137	-0.42	0	0	0	3.701	-8.399	0.915	0	0	0	4.416	9.171	2.915	-0.061	0	0	-9.603	-1.45	-1.989	0	-0.122	-0.061	-0.083	9.74	2.189	0	0	-0.061	0.42	9.912	0.684	0	0	0	1506695909
-9.642	-2.116	-0.429	0	0	0	3.731	-8.366	0.904	-0.061	0.061	0	4.407	9.154	2.957	0	0	-0.061	-9.588	-1.403	-1.967	0	0	-0.061	-0.083	9.74	2.189	0	0.061	-0.061	0.437	9.92	0.697	0	-0.061	0	1506695909
-9.653	-2.074	-0.415	-0.061	-0.061	0	3.731	-8.366	0.904	-0.061	0	0	4.396	9.132	2.931	-0.061	0	0	-9.574	-1.439	-1.931	0	-0.061	-0.061	-0.159	9.676	2.156	-0.061	0	-0.061	0.446	9.899	0.66	0	-0.061	0	1506695909
-9.58	-2.084	-0.377	-0.061	0	0	3.755	-8.355	0.961	0	0.061	0	4.387	9.146	2.908	-0.061	-0.061	-0.061	-9.563	-1.414	-1.945	0	-0.061	-0.061	-0.165	9.692	2.193	0	-0.061	0	0.49	9.875	0.707	-0.061	0	-0.061	1506695909
-9.683	-2.072	-0.382	-0.061	-0.061	0.061	3.772	-8.305	0.907	0	0	0	4.416	9.122	2.848	-0.061	-0.061	0	-9.564	-1.392	-1.949	0	0	0	-0.165	9.692	2.193	0	-0.061	0	0.522	9.879	0.824	-0.061	0	0	1506695909
-9.708	-1.977	-0.36	-0.061	-0.061	0	3.772	-8.305	0.907	0	0	0	4.402	9.117	2.836	0	0	-0.061	-9.609	-1.367	-1.974	0	-0.061	0	-0.13	9.69	2.205	0	-0.061	-0.061	0.518	9.9	0.754	-0.061	0	0	1506695909
-9.682	-2.06	-0.366	-0.122	0	0	3.764	-8.324	0.871	-0.061	0.061	0	4.382	9.113	2.864	0.061	-0.061	-0.061	-9.581	-1.347	-1.983	0	0	0	-0.086	9.685	2.237	0	0	-0.061	0.437	9.898	0.768	0	0	-0.061	1506695909
-9.692	-2.103	-0.389	-0.061	-0.122	0	3.817	-8.343	0.821	0	-0.061	0	4.405	9.104	2.912	0.061	-0.061	-0.061	-9.629	-1.317	-2.028	-0.061	0	0	-0.086	9.685	2.237	0	-0.061	-0.061	0.51	9.933	0.819	0	0.061	0	1506695909
-9.636	-2.021	-0.358	-0.061	-0.061	0	3.817	-8.343	0.821	-0.061	-0.061	-0.061	4.461	9.119	2.985	0.061	0	-0.122	-9.629	-1.337	-2.031	-0.061	-0.061	-0.061	-0.01	9.705	2.268	0	0	-0.122	0.413	9.915	0.729	0	0.061	0	1506695909
-9.649	-2.04	-0.388	-0.122	-0.122	-0.061	3.768	-8.337	0.817	-0.061	-0.061	-0.061	4.488	9.094	3.058	0.061	0.061	-0.122	-9.548	-1.358	-1.981	-0.061	0	-0.061	-0.105	9.65	2.235	0	0.061	-0.122	0.446	9.86	0.741	0	0	-0.061	1506695909
-9.644	-2.074	-0.366	-0.122	-0.122	0	3.729	-8.282	0.819	-0.061	-0.061	-0.061	4.494	9.115	3.107	0	0	-0.061	-9.586	-1.369	-1.987	-0.061	-0.061	0	-0.105	9.65	2.235	0	0.061	-0.061	0.609	9.868	0.835	0	0.183	-0.061	1506695909
-9.629	-2.006	-0.317	-0.183	-0.122	-0.061	3.688	-8.325	0.854	-0.122	-0.061	0	4.48	9.138	3.045	-0.061	-0.061	0	-9.631	-1.358	-2.034	-0.061	-0.122	-0.061	-0.054	9.713	2.268	0	0	-0.061	0.473	9.89	0.784	0	0.061	0	1506695909
-9.575	-1.964	-0.311	-0.244	-0.122	-0.061	3.688	-8.325	0.854	-0.122	-0.061	0.061	4.457	9.11	2.975	0	0	0	-9.568	-1.297	-2.089	-0.061	-0.122	0	-0.037	9.64	2.344	0	0	-0.061	0.489	9.792	0.858	-0.061	-0.061	0	1506695909
-9.691	-1.861	-0.144	-0.244	-0.488	0.061	3.728	-8.336	0.841	-0.122	0	0.122	4.378	8.988	2.949	0.061	0.061	0	-9.495	-1.186	-2.088	-0.061	-0.061	0	-0.037	9.64	2.344	0	0.061	-0.122	0.706	9.768	1.066	-0.122	0.061	0.061	1506695909
-9.862	-1.773	0.109	-0.366	-0.793	0.122	3.726	-8.238	0.874	-0.122	-0.061	0.061	4.243	8.902	3.055	0.122	0	0	-9.466	-1.138	-2.131	0	-0.122	0	-0.152	9.423	2.488	0	0.061	-0.183	1.062	9.755	1.243	-0.122	0.366	0.183	1506695909
-9.743	-2.072	0.51	-0.549	-1.038	0	3.827	-8.203	0.774	-0.061	-0.061	0.183	4.155	8.979	3.179	0.061	-0.122	0	-9.538	-1.101	-2.174	0.122	-0.122	-0.061	-0.219	9.52	2.637	0.061	0	-0.122	1.194	9.784	1.616	0.061	0.549	0.427	1506695909
-9.432	-2.44	0.957	-0.183	-0.977	0	3.827	-8.203	0.774	-0.061	0.061	0.488	4.081	9.123	3.266	0.061	-0.305	0	-9.673	-0.989	-2.358	0.244	-0.122	-0.061	-0.219	9.52	2.637	0.061	-0.122	-0.122	0.824	9.829	1.571	0.122	0.427	0.793	1506695909
-9.514	-2.408	1.433	0.061	-0.916	-0.061	4.082	-8.442	0.653	-0.122	0.305	0.671	4.023	9.063	3.299	0.061	-0.427	0.061	-9.688	-0.843	-2.413	0.427	-0.183	0	-0.028	9.478	2.964	0.183	-0.305	-0.244	-0.237	9.798	1.211	0.183	-0.244	0.61	1506695909
-9.747	-2.195	1.282	-0.061	-1.16	-0.366	4.234	-8.414	0.659	-0.122	0.305	0.671	4.029	8.943	3.297	0.244	-0.305	0	-9.874	-0.738	-2.305	0.488	-0.427	0.061	0.02	9.594	3.06	0.183	-0.244	-0.427	-0.313	9.895	0.781	0.488	-0.305	0.305	1506695909
-9.479	-2.406	1.022	-0.244	-1.282	-0.671	4.258	-8.165	0.685	-0.061	0.366	0.61	3.985	9.183	3.357	0.305	-0.183	-0.061	-9.95	-0.591	-2.29	0.488	-0.671	0.122	0.02	9.594	3.06	0.183	0.061	-0.549	0.002	9.952	0.963	0.793	0.305	0.061	1506695909
-8.725	-2.772	0.828	0	-0.427	-0.549	4.17	-8.148	0.568	0.061	0.305	0.61	3.933	9.271	3.438	0.366	-0.183	0.061	-9.772	-0.505	-2.321	0.366	-0.793	0.122	-0.365	9.477	2.958	0.183	0.061	-0.732	0.022	9.832	0.964	0.61	0.305	-0.122	1506695909
-9.122	-2.408	0.604	0.366	0.366	-0.61	3.93	-8.165	0.347	0.122	-0.061	0.549	3.899	9.052	3.403	0.427	-0.061	0.061	-9.82	-0.703	-2.222	0.244	-0.977	0	-0.365	9.477	2.958	0.061	-0.366	-0.977	0.146	9.684	0.615	0.488	-0.244	-0.183	1506695909
-9.43	-1.913	-0.122	0.427	1.038	-0.732	3.674	-8.163	0.163	0.061	-0.61	0.305	3.896	9.038	3.212	0.488	0	-0.305	-10.046	-0.878	-2.269	0.122	-1.404	-0.061	0.02	9.508	2.678	0.061	-0.427	-1.221	1.04	9.745	0.233	0.488	-0.244	-0.183	1506695910
-9.839	-1.099	-0.459	0.61	0.916	-0.549	3.238	-8.672	0.298	0.061	-0.977	0.122	4.142	8.878	2.911	0.61	0.122	-0.977	-9.804	-1.294	-2.171	-0.183	-1.709	-0.183	0.463	9.781	2.329	0.122	-0.183	-1.404	1.751	9.732	0.067	0.244	-0.305	-0.061	1506695910
-10.227	-0.566	-0.237	0.488	1.16	-0.305	3.238	-8.672	0.298	-0.122	-1.221	-0.122	4.656	8.661	2.651	0.854	0.244	-1.465	-9.528	-1.983	-1.907	-0.244	-1.404	-0.244	0.516	9.903	1.371	0.122	0.122	-1.343	2.539	9.623	-0.209	0.183	-0.244	-0.183	1506695910
-10.417	0.017	-0.257	0.061	1.221	-0.61	3.091	-8.562	0.64	-0.549	-1.038	-0.183	5.41	9.031	2.449	0.916	0.61	-1.831	-9.616	-2.462	-1.838	-0.122	-1.221	-0.244	0.516	9.903	1.371	-0.061	0.427	-1.221	2.061	9.633	-0.401	0.549	-0.732	-0.549	1506695910
-10.212	0.001	-0.41	-0.488	0.916	-0.854	2.701	-9.103	2.116	-0.732	-0.732	0	6.023	9.673	2.217	0.793	0.427	-1.892	-9.749	-2.278	-2.196	0	-1.16	-0.122	0.154	10.616	1.209	0.122	0.366	-0.977	2.267	9.808	-0.333	0.732	-0.427	-0.977	1506695910
-9.623	-0.422	-0.33	-0.549	0.671	-0.916	2.701	-9.103	2.116	-0.549	-0.977	0.488	6.339	9.427	2.072	0.732	-0.305	-1.343	-9.121	-1.912	-2.242	-0.549	-0.732	0.061	0.209	10.009	1.394	0.366	-0.122	-1.099	2.431	9.569	-0.165	1.038	0.061	-1.282	1506695910
-9.487	-1.048	-0.549	-0.61	0.793	-0.977	2.926	-8.597	2.675	-0.305	-1.343	0.854	6.472	8.503	2.224	0.916	-0.61	-0.61	-8.585	-2.091	-1.922	-0.793	-0.671	0.122	0.209	10.009	1.394	0.427	-0.366	-1.343	2.257	9.418	0.239	1.221	0.61	-1.343	1506695910
-9.531	-1.676	-0.666	-0.061	0.549	-1.038	3.219	-7.634	2.973	-0.122	-0.977	0.916	6.825	7.942	2.523	1.16	0.427	-0.244	-8.485	-2.334	-1.635	-0.793	-0.671	0.183	0.487	9.282	1.214	-0.061	0.122	-1.282	0.589	9.7	0.292	0.977	-0.427	-1.709	1506695910
-9.459	-1.869	-1.038	0.549	0.305	-1.221	3.226	-7.136	2.875	0.183	-0.916	1.038	6.88	8.012	2.704	1.16	2.075	-0.183	-8.492	-2.836	-1.578	-0.793	-0.244	0.305	0.33	9.476	0.618	-0.366	0.793	-0.793	0.456	9.713	-0.148	0.977	-1.16	-1.892	1506695910
-9.658	-2.05	-1.623	0.488	0.244	-1.343	3.175	-7.36	2.406	0.427	-1.282	1.343	6.553	8.642	2.835	0.793	2.441	-0.183	-8.794	-3.327	-1.771	-0.61	-0.122	0.305	0.33	9.476	0.618	-0.488	1.282	-0.122	0.657	9.831	-0.688	0.977	-1.16	-1.892	1506695910
-9.448	-2.327	-1.804	0.061	0.793	-0.671	3.804	-8.208	1.751	0.488	-1.953	1.526	6.218	9.533	2.792	0.244	1.709	0.061	-9.234	-3.025	-1.855	-0.244	-0.549	0.305	-0.475	10.612	0.69	-0.671	1.282	0.366	0.916	10.052	-0.678	0.305	-1.892	-1.831	1506695910
-10.695	-2.271	-1.982	-0.61	0.793	0.183	3.804	-8.208	1.751	0.244	-1.709	1.648	5.814	10.247	2.536	-0.305	0.488	0.488	-10.131	-2.726	-1.518	-0.305	0	0.61	-0.603	11.384	1.316	-0.916	0.671	0.366	1.553	10.475	-0.913	-0.122	-2.014	-1.526	1506695910
-12.328	-1.803	-2.596	-0.671	1.099	0.244	4.267	-8.391	1.687	-0.183	-1.038	1.709	5.698	11.517	2.232	-0.488	-0.183	0.732	-11.277	-1.895	-1.151	0.061	0.305	0.793	-0.603	11.384	1.316	-0.671	0.977	0.305	2.14	12.016	-0.34	-1.16	-1.099	-1.343	1506695910
-13.022	-3.32	-2.198	-0.244	-2.136	0.916	5.027	-10.878	1.445	-0.183	-0.366	1.709	5.706	11.969	1.881	-0.366	0.61	1.221	-11.196	-1.735	-0.291	-1.038	-0.061	0.549	-3.451	11.666	2.068	-1.038	1.221	-0.122	3.682	12.902	1.309	-2.38	0	-0.793	1506695910
-10.635	-3.948	-1.038	-1.343	-1.404	1.709	5.027	-10.878	1.445	0.183	-0.488	1.099	5.297	12.063	1.768	-0.061	2.258	1.831	-11.076	-2.908	0.325	0.061	0.793	0.183	-4.144	11.109	1.976	-1.099	0.793	0.244	3.968	12.853	2.975	-3.906	0.122	0.488	1506695910
-9.396	-4.687	0.306	-0.977	0.916	2.075	5.534	-11.596	1.27	0.061	-0.366	-0.122	4.076	12.238	1.542	-0.793	2.38	2.136	-11.226	-1.461	0.38	0.61	0.671	0.183	-4.144	11.109	1.976	-1.587	0	0.732	3.624	11.508	3.524	-3.906	0.122	0.488	1506695910
-10.229	-4.193	0.206	-0.549	-1.587	1.77	5.73	-11.569	1.322	0	0.916	-1.709	2.675	10.858	1.219	-1.709	0.549	2.625	-10.318	0.041	0.883	0.427	0.549	0.305	-4.133	9.885	2.629	-0.549	-0.305	0.305	2.294	10.893	1.366	-5.432	0.549	2.625	1506695910
-9.536	-3.576	0.226	-1.221	-1.526	1.16	5.193	-10.038	1.101	0.061	1.953	-2.93	1.982	9.445	1.352	-1.648	-1.038	2.808	-10.229	0.075	0.794	0.305	0.427	0.305	-3.74	8.37	2.895	-0.061	-0.305	0.183	-0.164	11.988	0.071	-2.258	0.977	4.7	1506695910
-8.981	-3.358	-0.062	-0.427	-1.892	1.038	4.317	-9.228	0.89	0.427	2.136	-3.601	2.084	9.176	1.616	-1.343	-0.916	2.197	-9.816	-0.03	0.153	0.122	0.61	0	-3.083	8.207	3.055	-0.122	-0.305	0.366	-0.626	11.338	0.033	-0.793	-0.305	5.737	1506695910
-8.19	-2.582	-0.006	-0.549	-2.136	1.16	2.521	-9.321	-0.329	1.404	1.16	-3.967	2.175	8.948	1.751	-0.916	-0.244	1.221	-9.105	0.5	-0.282	-0.061	0.671	0.061	-2.017	8.5	3.577	0.244	-0.183	0.244	-1.135	10.771	1.02	-0.793	0.061	5.798	1506695910
-7.593	-1.91	0.538	-0.916	-0.977	0.549	2.521	-9.321	-0.329	2.014	-0.549	-4.333	2.088	8.086	1.993	-0.183	0.244	0.549	-8.685	0.555	-0.715	-0.183	0.061	-0.122	-2.017	8.5	3.577	0	-0.305	0	-0.586	9.665	1.127	-1.038	1.16	4.944	1506695910
-7.532	-1.629	0.603	-0.916	-0.977	0.122	2.193	-8.644	-0.852	1.953	-1.709	-4.517	2.046	7.399	2.488	0.366	0.366	-0.183	-8.388	0.292	-1.058	-0.305	-0.122	-0.366	-1.611	7.94	3.614	-0.305	-0.366	-0.183	-0.792	8.312	0.733	-1.038	1.16	4.944	1506695910
-7.107	-1.389	1.316	-0.732	-0.488	0.122	2.345	-7.916	-1.064	1.343	-1.587	-4.15	2.14	7.135	2.873	0.427	0.305	-1.038	-8.241	0.321	-1.219	-0.244	-0.122	-0.488	-1.322	7.478	3.439	-0.488	-0.427	-0.244	-1.383	6.747	0.682	1.221	1.526	2.686	1506695910
-7.418	-0.833	1.61	-0.61	1.16	-0.122	2.428	-7.447	-1.073	0.793	-0.549	-3.418	2.192	7.228	3.034	0.244	-0.183	-1.77	-8.412	0.523	-1.345	-0.305	0	-0.488	-1.237	7.588	3.462	-0.183	-0.366	-0.366	-0.877	6.191	1.422	1.404	1.648	1.465	1506695910
-9.057	-0.608	1.103	-0.732	0.732	-0.122	2.198	-7.099	-1.077	0.366	0.305	-2.441	2.373	7.644	3.139	0.061	-1.16	-2.502	-8.672	0.602	-1.477	-0.549	-0.061	-0.549	-1.237	7.588	3.462	0.244	-0.549	-0.305	1.562	6.889	1.852	1.404	1.648	1.465	1506695910
-10.048	-0.785	0.919	-1.099	0.305	0.366	1.815	-6.982	-0.927	0	0.305	-1.16	2.952	8.185	3.286	0	-1.892	-2.991	-8.996	0.504	-1.656	-0.793	-0.061	-0.671	-1.052	8.059	3.649	0.671	-0.61	-0.122	5.134	7.638	2.378	1.404	0.122	0.183	1506695911
-10.584	-1.233	1.493	-1.038	0.305	0.488	1.838	-7.37	-0.354	-0.244	0.122	0.366	3.821	8.775	3.382	0.122	-1.953	-2.991	-9.301	0.327	-1.798	-0.977	0.305	-0.732	-0.874	8.987	3.912	0.793	-0.488	-0.061	7.893	9.772	5.806	-0.183	4.333	0.061	1506695911
-10.934	-0.258	2.39	-1.343	-0.244	0.671	1.838	-7.37	-0.354	-0.427	-0.061	1.831	4.546	9.286	3.347	0.366	-1.282	-2.747	-9.41	-0.006	-1.916	-1.038	0.244	-0.916	-0.874	8.987	3.912	0.61	-0.488	-0.122	5.514	9.72	5.393	-0.183	4.333	0.061	1506695911
-12.695	-3.092	1.078	-1.831	0.549	-0.061	2.064	-7.916	-0.092	-0.427	-0.061	1.831	4.917	9.958	3.199	0.732	-0.732	-2.319	-9.881	0.145	-1.742	-1.221	1.587	-0.671	-0.888	9.621	3.999	0.488	-0.427	-0.122	-0.148	7.403	2.341	-0.549	2.258	1.038	1506695911
-12.955	-4.951	-1.111	1.16	-2.502	0.366	2.457	-8.732	0.257	-0.549	-0.244	4.517	5.179	11.624	3.145	0.916	-0.793	-2.197	-12.782	-1.233	-2.229	-1.465	0.488	-0.732	-1.087	12.61	3.077	0.488	-0.305	-0.061	7.724	14.946	3.353	-0.977	-2.502	-0.427	1506695911
-7.497	-2.427	2.007	-0.122	-1.831	0.549	2.903	-10.755	0.526	-0.488	-0.549	5.798	5.928	13.182	3.359	0.488	-0.366	-1.953	-12.516	-2.332	-1.529	-0.732	-0.671	-0.671	-1.087	12.61	3.077	0.732	0.366	0.305	-0.395	9.254	2.111	-0.977	-2.502	-0.427	1506695911
-9.13	-3.703	-0.495	-1.526	5.493	-0.549	5.052	-11.307	1.166	-0.122	-1.465	6.287	6.679	12.252	3.663	0.183	1.343	-0.244	-10.195	-1.812	0.16	-0.244	0.366	0.122	-2.243	12.761	2.655	0.488	1.77	0.549	-0.858	7.017	-1.489	4.15	-2.808	-2.38	1506695911
-11.058	-4.116	-3.804	1.953	-2.502	-0.488	5.052	-11.307	1.166	-0.366	-1.282	5.432	5.757	11.096	3.463	-0.183	2.502	1.831	-11.066	-2.678	0.334	-1.465	-0.122	-0.061	-3.797	10.261	1.056	-0.61	1.343	0.366	3.259	11.854	-0.744	1.343	1.343	-1.038	1506695911
-8.542	-4.192	-1.028	-0.427	1.465	0.122	6.377	-9.545	2.159	-1.16	0.977	3.54	4.819	11.488	2.896	-1.282	2.075	2.563	-9.984	-3.783	0.264	-0.61	0.122	-0.305	-3.797	10.261	1.056	-1.404	0.122	0.916	-0.724	10.097	-0.176	1.343	1.343	-1.038	1506695911
-8.988	-3.645	-1.248	0.732	1.343	0.122	4.054	-9.472	1.645	-1.099	2.319	1.099	4.053	11.354	2.101	-2.502	0.305	2.502	-10.145	-3.118	-0.098	-0.488	0.488	-0.061	-2.899	10.367	0.645	-1.221	0.305	1.404	-0.092	10.192	-0.689	1.831	-2.258	-2.563	1506695911
-8.971	-2.728	-1.592	1.709	0.183	-0.122	4.054	-9.472	1.645	-0.366	-0.305	-1.221	3.668	10.246	1.355	-3.052	-1.099	2.625	-9.265	-2.614	-0.272	-0.366	0.122	0.427	-2.056	8.868	1.016	-0.488	0.732	1.465	0.847	9.973	-0.688	1.892	-3.357	-2.258	1506695911
-8.112	-1.622	-1.211	1.282	0.183	-0.244	3.585	-8.641	1.894	0.122	-2.686	-2.808	3.882	8.979	0.88	-2.808	-1.343	2.991	-8.132	-3.085	-0.75	0	-0.305	0.366	-2.056	8.868	1.016	-0.183	0.671	1.648	2.537	9.35	-0.415	1.892	-3.357	-2.258	1506695911
-8.486	-1.261	-1.37	0.732	0.793	-0.61	4.121	-6.601	2.089	-0.061	-1.892	-3.479	4.228	8.333	0.736	-2.258	-0.488	3.174	-7.613	-3.279	-0.8	0.366	-0.366	0.061	-1.997	8.178	1.224	-0.61	0.244	1.831	2.973	8.715	-0.627	1.709	-0.916	-1.709	1506695911
-9.062	-1.934	-1.285	1.709	-0.305	-0.854	4.121	-6.601	2.089	-0.305	0.427	-3.174	4.354	8.047	0.717	-1.77	0.488	3.113	-7.991	-2.641	-0.922	0.427	-0.61	0.122	-1.5	7.937	1.316	-0.793	-0.061	1.831	2.363	9.195	0.156	1.221	-0.366	-1.77	1506695911
-9.15	-2.187	-1.098	1.526	0.366	-0.61	3.362	-6.307	2.031	-0.366	1.404	-2.258	4.369	8.181	0.784	-1.404	0.793	2.747	-7.826	-2.591	-1.172	0.732	-0.366	0.122	-0.841	8.191	1.327	-0.671	-0.061	1.648	1.138	9.207	0.163	1.221	-0.366	-1.77	1506695911
-9.484	-1.718	-1.11	1.77	-0.061	-0.549	2.747	-6.531	2.04	-0.366	1.16	-1.282	4.381	8.119	0.786	-1.038	0.488	2.197	-8.112	-2.629	-1.4	0.854	0.427	0.183	-0.395	8.758	1.443	-0.488	0.061	1.282	0.77	9.711	0.16	1.16	-1.221	-1.526	1506695911
-9.513	-1.414	-1.574	1.648	-0.183	-0.61	2.735	-7.126	1.97	-0.366	1.16	-1.282	4.614	8.113	1.071	-0.549	0.122	1.587	-8.453	-2.56	-1.67	1.038	0.671	0.244	-0.293	9.249	1.458	-0.183	-0.061	1.099	1.389	9.639	-0.423	0.061	-2.441	-1.648	1506695911
-9.301	-1.187	-1.717	1.526	0.061	-0.244	3.173	-7.71	1.991	-0.122	0.671	-0.488	4.929	8.071	1.477	-0.122	0.244	1.221	-8.696	-2.355	-1.881	1.038	0.977	0.305	-0.008	9.471	1.475	-0.244	-0.732	0.61	2.135	9.71	-0.766	0.061	-2.441	-1.648	1506695911
-9.717	-1.577	-1.431	1.465	0.183	0.732	3.551	-8.098	1.901	-0.122	0.977	-0.671	5.009	7.892	2.028	0.305	0.549	0.977	-8.55	-2.438	-2.023	1.038	1.099	0.366	-0.053	9.35	1.828	-0.183	-1.282	0	2.842	9.823	0.208	-1.343	-2.014	-1.16	1506695911
-10.633	-2.638	-0.75	0.244	-1.038	2.625	3.72	-8.488	1.547	-0.183	1.038	-0.793	5.077	8.217	2.745	0.671	0.732	0.305	-9.889	-3.407	-1.427	1.282	2.625	0.244	-0.11	9.581	1.82	-0.488	-1.587	-0.366	4.725	11.012	1.495	-3.601	-2.258	-0.549	1506695911
-11.539	-2.431	-0.574	-0.793	0.732	3.174	3.72	-8.488	1.547	-0.427	0.916	-0.61	5.303	9.732	3.33	0.61	0.183	-0.977	-12.876	-2.26	-1.883	2.502	0.549	0.122	0.112	10.946	1.988	-0.366	-1.953	-0.122	7.701	11.679	3.35	-3.601	-2.258	-0.549	1506695911
-12.158	-3.399	0.129	0.549	-2.441	2.197	4.116	-10.375	1.499	-0.244	0.549	0.122	5.806	10.525	4.005	0.61	0.183	-0.977	-11.965	0.164	-1.504	1.343	0.977	1.099	0.324	12.109	3.185	0.671	-1.648	-0.488	4.332	13.518	3.826	-5.31	2.625	3.296	1506695911
-11.548	-4.018	1.791	-0.366	-0.732	1.587	4.739	-11.448	0.84	0.61	-0.061	0.122	6.123	10.197	4.907	0	-2.441	-0.305	-12.096	-0.33	-0.823	1.282	0.671	0.305	-0.693	11.505	4.249	0.977	-0.854	-1.038	-1.907	13.345	0.166	-3.54	0.183	3.235	1506695911
-11.74	-2.81	0.766	-0.244	-1.343	0.549	5.412	-11.029	0.468	0.488	0.488	-0.671	7.014	10.311	6.005	-0.183	-1.77	0.549	-12.176	0.433	-0.796	0.671	0.916	0.366	-1.366	11.041	4.356	0.366	-1.16	-0.671	-2.486	13.358	0.203	-3.54	0.183	3.235	1506695911
-9.51	-2.503	0.961	-0.305	-1.831	0.305	4.683	-11.438	-0.659	0.732	1.526	-1.831	7.148	10.129	6.739	-1.099	-0.488	0.977	-10.756	-0.089	-1.244	0.61	0.549	0.305	-1.156	10.968	4.01	0.061	-1.404	-0.366	-1.735	11.029	1.281	-1.221	-1.648	3.418	1506695911
-8.222	-2.227	1.486	-0.122	-0.305	0.488	4.683	-11.438	-0.659	1.282	0.427	-3.296	6.438	9.006	6.796	-2.075	-1.343	1.587	-9.58	0.042	-1.266	0.61	0.671	0.061	-0.896	10.074	3.84	0.061	-1.221	-0.366	-1.489	9.574	1.571	0.122	-0.916	2.502	1506695912
-8.214	-1.275	0.922	-0.122	-0.549	-0.061	3.919	-9.641	-0.98	0.916	-1.282	-4.578	6.673	8.157	6.952	-3.052	-2.563	2.563	-8.937	0.307	-1.333	0.305	0.854	0.183	-0.909	8.875	3.534	-0.366	-1.343	-0.122	-0.798	8.472	1.602	0.122	-0.916	2.502	1506695912
-7.807	-1.835	1.385	-0.305	-0.244	0.061	4.268	-8.516	-0.797	0.305	-1.709	-5.188	7.636	7.734	6.759	-3.723	-3.174	3.723	-8.748	0.085	-1.546	0.427	0.549	0.061	-0.531	8.287	3.334	-0.854	-1.709	0.122	-0.608	7.439	1.226	0.061	2.38	0.854	1506695912
-8.599	-2.042	1.652	-0.061	0.244	0.183	5.048	-8.024	-0.719	0	-1.953	-5.615	8.882	7.509	6.848	-4.333	-3.479	4.944	-9.119	0.395	-1.622	0.305	0.549	0.122	0.11	8.309	3.4	-1.16	-1.343	0.244	-0.085	7.94	1.48	1.16	3.479	0.305	1506695912
-9.016	-1.146	1.641	-0.122	0.305	0	5.841	-8.118	-0.871	0.122	-3.662	-6.714	10.428	6.994	6.517	-4.333	-3.967	6.348	-9.337	0.407	-1.991	-0.061	0	0.122	0.409	8.57	3.931	-1.587	-0.977	0.61	0.748	8.562	1.821	1.16	3.479	0.305	1506695912
-9.749	-0.913	1.256	-0.61	0	-0.183	8.278	-8.238	-1.506	0.244	-5.31	-8.301	12.562	6.71	6.389	-4.15	-2.441	7.507	-9.621	0.458	-2.406	-0.305	0.488	0.061	0.689	9.545	4.437	-1.953	-1.099	1.404	1.797	8.934	2.559	1.526	0.183	-0.427	1506695912
-9.551	-1.215	1.768	-0.671	0	-0.183	11.95	-8.689	-1.95	-0.122	-3.967	-9.888	13.741	5.925	5.351	-3.357	-1.648	8.85	-9.703	0.682	-2.354	-1.038	0.366	-0.061	0.846	10.026	4.853	-2.991	-1.465	2.014	1.683	9.554	3.14	1.282	0.305	-1.038	1506695912
-8.799	-1.067	2.078	-0.977	0.732	0	14.566	-8.559	-1.568	-0.671	-1.953	-11.658	13.464	4.26	4.536	-1.953	-0.61	9.827	-9.342	0.645	-2.359	-1.221	0.366	-0.122	0.721	9.841	5.176	-3.967	-2.991	2.93	1.915	9.105	2.848	1.282	0.305	-1.038	1506695912
-9.976	-1.574	1.902	-0.977	0.732	0.061	14.932	-6.791	-0.672	-1.465	-0.305	-12.695	12.584	2.591	3.084	-0.366	0.366	10.071	-8.813	0.797	-2.116	-1.526	0.854	0.122	1.69	9.302	5.693	-4.517	-4.395	4.333	1.248	8.815	2.107	1.77	0	-0.793	1506695912
-10.737	-2.437	1.145	-0.549	-0.427	0	13.573	-4.62	-0.041	-2.319	1.099	-12.329	11.073	1.176	1.865	1.099	1.526	9.399	-9.86	0.176	-2.358	-1.648	1.282	0.244	2.866	8.765	6.368	-5.249	-3.845	5.554	1.365	10.491	1.836	1.77	0	-0.793	1506695912
-9.927	-2.01	1.535	-0.244	-1.038	0.061	11.018	-2.365	-0.057	-2.258	1.892	-10.803	9.475	0.158	1.421	1.099	1.526	9.399	-10.08	-0.712	-2.78	-0.854	0.549	0.061	3.923	8.589	6.685	-4.517	-2.625	6.165	2.881	10.77	3.153	1.648	0.305	-0.977	1506695912
-9.234	-1.839	1.321	-1.16	-0.488	-0.427	8.76	-0.048	-0.061	-2.136	2.014	-8.118	7.344	-0.64	1.282	2.747	2.502	6.531	-10.001	-0.702	-2.765	-0.305	0.244	-0.122	4.441	7.699	6.593	-3.479	-1.038	6.165	0.066	9.609	0.211	1.831	0.793	-0.916	1506695912
-9.7	-2.17	-0.055	-0.732	1.526	-0.793	7.013	1.961	0.378	-2.136	3.174	-5.371	6.032	-1.103	1.323	3.357	1.526	4.944	-9.948	-0.281	-2.804	-0.305	0.854	0.305	4.789	6.528	6.318	-2.93	0.427	5.92	0.184	10.148	0.422	1.648	1.343	-0.977	1506695912
-9.398	-2.492	-1.087	-0.366	-0.122	-0.793	5.463	3.08	0.02	-1.77	3.174	-2.808	5.449	-1.543	1.855	3.54	1.343	3.479	-9.872	-0.912	-3.103	-0.488	-0.122	0.427	4.99	5.924	5.745	-2.502	1.404	5.127	0.608	10.331	1.089	1.648	1.343	-0.977	1506695912
-9.872	-2.716	-0.897	0.061	-0.122	-0.183	5.026	3.182	-0.236	-1.526	2.625	-0.61	5.346	-1.909	2.622	3.357	0.977	2.38	-9.178	-2.272	-2.903	0	0	0.183	4.876	5.356	5.102	-1.831	1.892	4.089	1.73	9.745	0.032	1.16	0.793	-0.61	1506695912
-9.857	-1.995	-0.634	0.427	-0.061	-0.183	5.285	3.137	-0.249	-1.892	3.845	0.671	5.932	-2.047	3.262	2.625	0.366	1.648	-9.546	-2.893	-2.961	0.549	0.183	-0.244	4.74	5.054	4.971	-1.648	1.709	3.479	1.802	10.092	-0.132	0.977	-0.061	-0.244	1506695912
-9.924	-1.398	-0.78	0.61	1.343	0	4.52	3.429	-0.482	-2.258	2.502	1.343	6.791	-2.175	4.115	2.014	0.671	1.404	-9.466	-2.485	-3.135	0.916	-0.244	-0.305	4.776	5.071	5.31	-0.854	1.099	2.563	1.784	10.026	-0.075	0.977	-0.061	-0.244	1506695912
-10.159	-0.788	-1.778	0.549	-0.122	0.061	4.595	3.846	0.496	-2.93	3.296	1.953	6.928	-2.512	5.318	1.648	0.854	0.916	-8.521	-1.852	-2.841	0.671	0.366	-0.183	4.785	4.561	5.986	-0.671	0.977	1.709	2.422	9.832	-0.451	0.366	-0.977	-0.244	1506695912
-9.811	-1.237	-1.358	-0.244	-1.526	-0.061	4.114	4.514	2.857	-2.93	2.38	2.747	6.919	-2.751	6.196	1.282	1.221	0.305	-8.223	-1.725	-2.627	0.183	0.427	-0.366	4.951	4.204	6.483	-1.099	1.282	1.526	3.223	9.609	-0.215	0.122	0.122	-0.244	1506695912
-9.485	-2.065	0.376	-0.183	-0.305	0.488	4.57	4.792	4.164	-2.441	2.136	2.747	6.84	-2.695	6.425	0.61	1.343	0.183	-9.326	-2.068	-2.674	0.061	0.977	-0.488	5.071	3.753	6.577	-1.282	0.854	1.282	2.268	9.771	0.17	0.122	0.122	-0.244	1506695912
-9.938	-1.614	0.353	-0.183	0.977	0.427	5.814	4.191	4.533	-2.075	1.526	1.648	6.15	-3.183	6.991	0.061	1.221	-0.061	-9.872	-1.481	-3.241	0.671	-0.549	-0.427	5.296	3.2	7.144	-1.16	0.366	0.549	0.769	9.981	0.141	-0.244	-0.61	0.122	1506695912
-9.942	-1.403	-0.157	0.183	0.122	0.122	6.599	3.511	4.436	-1.953	0.854	0.549	5.718	-4.067	7.293	0	1.038	-0.732	-8.97	-0.973	-3.159	0.183	0.793	0.061	5.699	2.754	7.567	-0.732	0.732	0.366	1.169	9.997	-0.542	-0.244	-1.221	-0.305	1506695912
-9.338	-2.12	0.463	0.122	0	0.183	6.654	3.257	4.21	-2.197	0.549	0.61	6.248	-3.664	7.468	0	1.038	-0.732	-9.071	-0.8	-3.409	0	0.122	-0.305	5.874	2.156	7.712	-0.793	0.793	0.854	1.994	9.585	-0.056	-0.244	-1.221	-0.305	1506695912
-9.735	-1.902	0.585	-0.122	-0.061	0.244	6.563	3.302	4.936	-2.38	0.122	0.488	6.272	-3.173	6.824	-0.183	0.671	0.061	-9.354	-0.935	-3.5	-0.061	0.244	-0.305	5.509	1.444	7.37	-0.61	0.671	0.61	0.894	9.883	0.508	-0.244	0.427	-0.061	1506695912
-9.723	-1.794	0.599	0.122	0.122	0.244	7.04	2.729	4.686	-2.075	-0.122	-0.305	6.045	-3.068	6.064	-0.122	0.671	0.488	-9.386	-1.238	-3.664	0.366	-0.244	-0.244	4.76	1.096	7.177	-0.305	0.061	0.549	0.484	10.002	0.428	-0.244	-0.366	-0.244	1506695912
-9.68	-1.647	0.817	0.488	-0.244	0.183	7.095	2.387	4.619	-1.892	-0.183	-0.854	4.984	-2.937	6.638	-0.122	0.671	0.488	-9.399	-1.091	-3.64	0.183	-0.061	-0.183	4.912	1	7.261	-0.061	-0.793	0.366	1.275	9.859	0.464	-0.244	-0.366	-0.244	1506695913
-9.75	-1.469	0.818	0.244	0.061	0.122	6.082	1.946	6.007	-0.854	-0.916	-0.732	4.652	-3.387	7.661	-0.916	-0.183	0.061	-9.155	-1.007	-3.614	0.183	-0.061	-0.183	5.29	1.071	7.681	0.244	-0.549	0	1.192	9.795	0.568	-0.244	-0.061	0.061	1506695913
-9.877	-1.467	0.538	0.427	-0.061	0.122	7.437	2.028	6.179	0	-1.099	-0.977	5.968	-4.538	7.514	-0.793	0.122	-0.061	-9.353	-1.037	-3.81	0.244	-0.122	-0.183	6.577	1.412	8.098	0.244	-0.916	0.061	1.065	9.973	0.758	-0.244	0	-0.122	1506695913
-9.798	-1.203	0.595	0.549	-0.183	0.061	9.001	2.981	5.292	-0.305	-0.549	-1.221	5.968	-4.538	7.514	-0.793	0.122	-0.061	-9.117	-1.055	-3.789	0.305	-0.305	-0.061	6.577	1.412	8.098	0.061	-0.244	0.244	1.065	9.973	0.758	-0.244	0	-0.122	1506695913
-9.812	-0.9	0.624	0.244	-0.061	0.122	8.904	3.836	5.879	-0.244	0.366	-1.77	7.202	-4.87	8.289	-1.038	0.793	0.427	-9.164	-1.217	-3.714	0.061	-0.244	0	6.717	1.476	7.995	-0.061	0.122	0.61	1.433	9.823	0.695	-0.488	-0.366	-0.122	1506695913
-9.825	-0.908	0.29	0.244	0.061	0	8.514	4.055	6.289	0.488	0.244	-2.686	7.466	-4.314	8.025	-1.404	1.282	1.221	-9.164	-1.217	-3.714	0.061	-0.244	0	6.243	1.444	7.711	-0.061	0.122	0.61	1.759	9.812	0.752	-0.305	-0.244	-0.183	1506695913
-9.958	-0.985	0.069	0.305	-0.122	-0.061	7.848	4.145	6.045	0.732	0.549	-3.357	6.586	-3.926	8.082	-1.404	1.282	1.221	-9.128	-1.442	-3.74	0.244	-0.244	0.061	5.986	1.392	7.406	-0.183	-0.183	0.916	1.759	9.812	0.752	-0.305	-0.244	-0.183	1506695913
-9.869	-1.036	0.134	0.305	0	0	7.149	4.613	5.501	0.61	0.244	-3.967	5.28	-3.504	7.785	-1.892	1.587	1.526	-9.135	-1.53	-3.616	-0.122	0.061	0	5.923	1.244	7.273	-0.488	-1.221	0.671	1.351	9.934	0.672	-0.366	0	-0.122	1506695913
-9.89	-0.904	0.178	0.366	0.061	-0.061	6.332	5.539	4.303	0	-0.122	-4.578	4.615	-3.011	7.622	-2.991	1.465	0.977	-9.223	-1.711	-3.647	-0.122	0.061	0	5.998	1.4	7.072	-0.671	-1.343	0.061	1.376	9.9	0.669	-0.488	-0.183	-0.244	1506695913
-9.869	-0.792	0.217	0.366	-0.061	-0.061	6.126	6.257	4.454	-0.671	-0.61	-5.249	4.615	-3.011	7.622	-2.991	1.465	0.977	-9.063	-2.003	-3.424	0	-0.122	-0.061	5.615	1.349	6.816	-0.671	-1.343	0.061	1.376	9.9	0.669	-0.488	-0.549	-0.244	1506695913
-9.781	-0.885	0.238	0.366	-0.183	-0.061	5.62	6.87	3.961	-0.916	-1.221	-5.981	5.095	-3.913	5.803	-3.235	1.404	0.854	-9.031	-2.311	-3.396	0.122	0.183	0.061	5.375	1.689	6.572	-0.793	-2.747	-0.916	1.745	9.775	0.855	-0.488	-0.61	-0.244	1506695913
-9.703	-1.243	0.181	0.366	-0.061	0	5.176	7.333	4.268	-1.221	-2.136	-5.981	5.064	-4.366	5.907	-3.174	1.465	0.61	-8.904	-2.412	-3.412	0.854	0.366	0.244	5.924	1.986	6.37	-0.916	-3.052	-1.404	1.656	9.729	0.956	-0.427	-0.488	-0.244	1506695913
-9.817	-1.658	-0.001	0.732	0.061	0.061	4.595	7.555	4.567	-1.282	-2.808	-5.676	5.21	-4.852	5.721	-3.296	1.831	-0.122	-9.099	-2.334	-3.625	1.221	0.305	0.366	6.63	2.235	6.257	-1.526	-2.991	-1.953	1.142	9.927	0.962	-0.488	-0.244	-0.183	1506695913
-9.759	-2.199	-0.028	1.343	-0.061	-0.061	4.462	7.527	3.826	-1.831	-3.784	-4.578	5.038	-5.456	6.053	-3.296	1.831	-0.122	-9.156	-2.493	-3.742	1.221	0.305	0.366	6.716	2.524	6.272	-1.892	-3.174	-2.38	0.574	10.066	0.809	-0.549	-0.488	-0.183	1506695913
-9.613	-2.571	0.029	1.953	0.366	0	5.03	7.088	3.967	-2.625	-3.174	-3.479	4.944	-5.868	5.784	-3.418	2.686	-1.587	-9.337	-2.745	-3.823	2.258	0.488	0.488	7.224	2.887	6.07	-2.625	-3.113	-2.808	0.595	10.07	0.726	-0.61	-1.099	-0.183	1506695913
-9.749	-2.809	-0.035	2.502	0.305	-0.183	5.377	6.764	4.222	-3.418	-2.625	-2.319	5.314	-6.416	5.151	-3.357	2.93	-2.197	-9.372	-2.817	-3.862	2.869	0.427	0.671	7.712	3.272	5.902	-3.113	-2.502	-3.174	0.097	10.202	0.931	-0.854	-1.282	0.061	1506695913
-9.877	-3.021	0.02	3.052	0.183	-0.305	5.45	6.633	4.664	-4.333	-1.77	-1.16	6.059	-7.099	4.547	-3.296	3.479	-2.625	-9.436	-2.854	-3.961	3.357	0.488	0.793	8.028	3.505	5.584	-3.601	-2.014	-3.601	-0.488	10.292	0.836	-1.16	-1.526	0.122	1506695913
-10.188	-3.171	0.263	3.418	0.183	-0.488	5.733	6.723	5.761	-4.822	-1.404	-0.671	6.458	-8.034	3.443	-2.869	3.784	-2.808	-9.51	-2.707	-4.144	3.845	0.183	0.854	8.24	3.734	5.249	-3.967	-2.014	-3.723	-0.876	10.42	0.569	-1.16	-2.991	0.061	1506695913
-10.156	-2.596	0.207	3.906	-0.732	-0.549	5.746	6.844	6.326	-5.005	-0.732	-0.488	6.404	-8.839	2.805	-2.258	4.089	-2.747	-9.666	-2.058	-4.264	4.272	-0.427	0.916	8.774	3.725	5.046	-4.15	-1.709	-3.784	-0.481	10.529	1.008	-1.16	-2.991	0.061	1506695913
-9.694	-1.694	0.636	3.54	0.061	-0.916	5.77	6.426	6.833	-4.944	0.244	-0.244	5.584	-9.22	2.87	-1.77	4.211	-2.502	-9.476	-1.043	-3.893	4.456	-0.549	1.038	8.948	3.164	4.843	-4.211	-1.099	-3.662	-0.295	10.521	1.57	-1.038	-3.296	0.183	1506695913
-9.878	-1.091	0.953	3.845	0.916	-1.038	5.203	5.824	7.169	-4.15	-0.122	-0.061	4.49	-9.211	2.932	-1.282	3.601	-2.258	-9.424	-0.13	-3.246	3.906	-0.305	1.099	8.782	2.59	4.797	-3.967	-1.16	-3.357	-0.695	10.551	1.878	-1.099	-3.479	0.366	1506695913
-9.469	-0.737	1	3.723	0.793	-0.916	5.094	5.078	6.267	-3.54	-0.183	0	3.534	-8.867	3.347	-0.977	2.747	-2.197	-8.975	0.057	-2.969	3.784	-0.244	0.977	8.479	2.165	4.954	-3.479	-0.916	-2.93	-0.935	9.347	0.64	-2.258	-6.165	0.183	1506695913
-8.77	-0.977	1.181	3.235	0.854	-0.793	5.645	4.285	5.438	-3.235	-0.427	-0.122	3.33	-8.312	3.911	-0.977	2.747	-2.197	-8.4	0.018	-2.731	3.296	0.61	0.916	7.815	1.977	4.998	-2.869	-0.549	-2.319	0.882	8.981	0.67	-1.648	-10.132	-0.549	1506695913
-8.835	-1.745	1.068	3.357	1.099	-0.732	5.954	3.759	5.434	-2.991	-0.732	-0.427	4.136	-7.634	4.229	-0.916	2.197	-2.197	-8.542	0.055	-2.787	3.113	0.977	0.854	7.552	2.077	4.868	-2.625	-0.549	-1.892	0.953	8.982	0.886	-1.831	-4.639	-2.319	1506695913
-9.03	-2.095	1.113	3.296	1.16	-0.793	5.868	3.393	5.698	-2.502	-1.221	-0.977	4.474	-7.094	4.284	-0.793	1.953	-1.465	-8.947	0.084	-2.903	3.052	0.732	0.671	7.299	1.975	4.923	-2.258	-0.793	-1.831	-0.273	9.601	0.849	-1.831	-4.639	-2.319	1506695913
-9.118	-2.354	1.008	2.747	1.648	-1.221	5.801	3.411	6.078	-2.136	-0.916	-1.587	4.432	-6.867	4.394	-0.793	1.953	-1.465	-9.253	-0.029	-2.926	2.686	0.977	0.732	7.001	2.113	5.148	-2.075	-1.038	-1.831	-2.149	10.243	0.985	-1.404	-3.174	-3.052	1506695914
-9.314	-3.433	0.798	2.808	1.16	-1.587	5.225	3.911	6.432	-1.648	-1.465	-2.136	4.29	-6.862	4.712	-0.732	1.77	-1.343	-9.508	-0.028	-2.828	2.563	1.038	0.793	7.044	2.443	5.505	-1.77	-1.038	-1.953	-2.712	10.947	1.321	-1.038	-5.737	-4.272	1506695914
-8.844	-4.108	0.757	3.479	1.953	-1.282	4.353	4.595	6.521	-1.221	-1.953	-2.441	4.094	-6.846	4.865	-0.366	1.526	-1.953	-9.57	-0.144	-2.79	2.563	0.671	0.732	7.144	2.797	5.855	-1.648	-0.854	-2.075	-1.735	10.947	1.482	-1.038	-5.737	-4.272	1506695914
-8.425	-3.746	0.711	3.601	2.075	-0.854	3.754	5.16	6.204	-1.221	-2.441	-1.892	4.043	-6.46	5.243	-0.366	1.526	-1.953	-9.226	-0.49	-2.539	2.563	0.427	0.977	7.096	3.091	6.108	-1.892	-0.488	-2.136	0.276	9.945	1.76	-0.854	-7.202	-4.15	1506695914
-8.366	-4.076	0.396	3.723	1.709	-0.427	3.81	5.426	5.651	-1.465	-3.052	-1.526	4.42	-5.772	5.248	-0.183	1.343	-2.625	-9.268	-1.06	-2.347	3.113	0.183	1.038	6.625	3.551	6.19	-2.075	-0.061	-2.136	2.098	8.725	3.585	-0.977	-5.188	-2.258	1506695914
-7.375	-5.03	0.513	4.456	1.648	0.061	3.913	5.394	5.164	-1.465	-3.662	-1.099	5.358	-5.01	5.142	-0.244	1.16	-3.662	-8.959	-1.089	-2.248	3.296	0.488	1.16	6.005	3.787	6.23	-1.953	0.122	-2.258	0.879	7.425	3.412	-0.977	-5.188	-2.258	1506695914
-7.484	-4.387	0.315	5.188	3.296	1.038	4.438	5.035	4.627	-1.526	-3.906	-0.977	6.241	-4.578	4.966	-0.122	1.526	-3.845	-8.979	-1.209	-2.589	4.211	0.183	1.587	5.468	3.982	6.359	-1.953	0.183	-2.441	-0.321	6.686	-0.792	0.488	-5.432	-0.488	1506695914
-13.369	-1.407	-1.515	4.761	0.732	1.709	5.428	5.071	4.248	-1.709	-4.272	-1.16	6.771	-4.159	5.261	-0.122	1.526	-3.845	-9.923	-1.287	-2.724	3.845	1.038	2.197	5.308	4.449	6.483	-2.319	0.061	-2.563	5.43	9.69	2.789	1.892	-5.31	0.793	1506695914
-13.657	-3.079	-1.04	4.761	-3.357	0	6.059	5.323	4.219	-1.77	-4.7	-1.648	6.662	-3.93	5.388	-0.671	1.526	-4.822	-11.091	-1.792	-4.116	3.845	0.061	1.709	5.814	5.242	6.493	-2.502	-0.061	-3.052	5.164	13.298	6.424	1.892	-5.31	0.793	1506695914
-10.023	-2.826	-0.69	5.615	0.427	0.061	6.814	5.551	4.169	-1.953	-5.249	-2.441	7.357	-4.423	4.652	-1.099	0.854	-5.615	-9.231	-3.39	-4.357	4.028	1.16	1.587	6.47	6.103	6.298	-1.709	0.305	-4.028	-0.461	9.076	1.516	0.122	0.732	1.404	1506695914
-9.105	-2.058	-1.498	5.737	0.732	0.366	7.681	5.716	4.154	-2.258	-4.456	-2.747	9.079	-4.427	4.514	-1.099	0.854	-5.615	-9.378	-3.192	-5.058	5.127	0.977	2.075	6.723	7.376	5.152	-1.892	0.305	-4.578	-0.163	10.131	0.245	2.441	-3.967	1.953	1506695914
-9.057	-2.176	-2.689	5.981	1.282	0.305	7.608	5.926	4.577	-2.441	-4.456	-2.136	8.577	-4.655	3.941	-1.221	2.747	-6.47	-8.927	-2.483	-5.321	4.517	0.244	1.953	7.223	7.632	4.445	-2.319	-0.854	-5.554	-1.197	10.678	0.047	2.441	-3.967	1.953	1506695914
-8.771	-2.187	-2.785	6.592	2.563	0.061	7.592	5.475	4.288	-2.686	-5.31	-1.099	9.35	-4.79	3.547	-1.709	1.16	-6.714	-8.752	-3.151	-5.513	4.883	1.343	1.831	7.028	7.045	4.217	-2.136	-1.404	-5.859	0.622	10.501	-1.453	2.075	-5.127	1.038	1506695914
-9.611	-1.537	-3.34	6.409	2.869	0.183	8.311	4.833	3.273	-3.113	-5.005	-0.427	8.947	-4.571	3.304	-1.709	1.16	-6.714	-9.786	-2.439	-6.107	5.676	0.427	1.587	6.965	6.503	4.179	-1.953	-1.099	-5.737	3.066	10.153	-2.242	2.075	-4.211	0.732	1506695914
-10.202	-1.273	-4.03	6.348	2.747	0.061	8.312	4.266	2.766	-3.235	-4.028	-0.061	8.056	-4.012	2.98	-1.953	2.258	-6.653	-9.629	-1.747	-5.737	5.493	-0.732	1.648	6.716	6.604	4.087	-1.404	-1.343	-5.981	2.324	10.448	-2.505	2.075	-4.211	0.732	1506695914
-9.533	-1.275	-3.652	6.348	3.906	0.244	7.87	3.834	2.07	-3.113	-4.211	0.61	9.415	-3.484	2.984	-2.563	0.305	-6.653	-9.239	-1.952	-5.187	5.737	-0.488	1.221	6.336	6.374	4.012	-0.183	-1.221	-6.348	1.974	10.128	-2.286	1.709	-3.784	0.122	1506695914
-10.164	-1.042	-3.572	6.409	2.441	0	8.445	3.127	1.639	-2.747	-3.113	1.587	9.31	-3	2.95	-2.563	0.305	-6.653	-8.94	-1.812	-4.759	5.554	-1.648	0.793	5.479	6.435	4.067	0.549	-0.977	-5.859	1.756	9.849	-1.952	1.404	-4.456	-0.244	1506695914
-9.75	-0.675	-2.873	6.714	2.38	-0.366	7.358	2.488	0.407	-2.502	-5.066	2.075	9.679	-2.083	3.443	-2.502	0.183	-6.592	-8.091	-1.922	-4.177	5.798	-0.488	0.854	4.465	6.921	3.797	0.793	-1.465	-5.371	2.241	9.64	-1.604	1.404	-5.554	-0.549	1506695914
-9.921	-0.142	-2.711	6.226	1.16	-0.427	9.203	1.455	-0.215	-2.563	-5.188	2.747	10.683	-1.136	3.573	-3.235	-0.061	-6.165	-8.019	-1.942	-4.15	5.371	-1.282	0.488	3.775	7.191	3.729	1.038	-2.075	-4.822	3.159	9.306	-1.184	1.343	-5.737	-0.732	1506695914
-9.11	-0.018	-2.365	5.432	0.305	-0.977	11.191	0.712	-0.077	-2.258	0.244	2.991	10.558	-0.58	3.543	-3.235	-0.061	-6.165	-7.934	-1.82	-3.822	5.371	0.122	0.793	3.292	7.715	3.657	1.343	-2.869	-4.395	3.454	9.154	-1.017	1.465	-5.249	-0.732	1506695914
-8.813	-0.613	-2.047	5.249	2.441	-0.488	8.892	0.494	-0.65	-2.93	-5.005	2.747	11.385	0.161	3.789	-3.418	-1.709	-5.371	-8	-1.513	-3.865	5.249	-0.61	0.916	3.138	8.226	3.707	1.16	-3.601	-4.15	4.231	8.829	-0.834	1.282	-4.822	-0.732	1506695914
-9.781	-0.274	-2.424	5.188	-0.305	-0.061	11.783	-0.164	-0.268	-3.296	-1.038	2.93	12.28	0.281	3.81	-3.174	-0.061	-4.822	-8.004	-1.212	-3.535	5.127	-0.366	1.099	3.072	8.446	3.99	0.916	-3.723	-4.028	3.784	9.059	-0.449	1.038	-4.517	-0.488	1506695914
-9.533	0.026	-1.231	4.517	-0.427	-0.427	10.024	-0.519	-0.293	-3.235	-3.052	2.625	11.858	0.592	4.031	-3.174	-0.061	-4.822	-7.834	-1.107	-3.083	4.456	-0.488	0.916	3.302	8.765	4	0.488	-3.479	-3.906	2.375	8.8	-1.33	0.305	-5.005	-0.061	1506695914
-10.086	0.415	-1.365	4.211	1.16	-0.366	11.398	-0.321	0.175	-3.967	-0.977	2.502	12.203	0.766	4.308	-2.869	-1.404	-4.272	-8.081	-0.986	-2.944	3.906	0.366	1.038	3.176	8.942	4.065	-0.183	-2.808	-3.845	2.637	9.274	-1.008	0.305	-5.005	-0.061	1506695914
-10.792	-0.596	-1.477	3.235	0.061	-0.183	11.275	-0.507	0.258	-3.906	0.916	2.136	11.945	0.956	4.212	-2.747	-0.549	-3.418	-8.647	-0.969	-3.019	3.235	0.61	1.221	2.592	9.205	3.882	-0.366	-3.296	-3.723	2.89	10.121	0.295	0.305	-3.784	-0.61	1506695914
-11.354	-2.195	-0.669	0.977	1.892	0.977	10.277	-0.613	0.055	-3.967	-1.648	1.465	11.629	1.442	3.764	-2.747	-0.549	-3.418	-11.758	-1.236	-3.271	2.93	1.404	0.977	2.507	9.956	4.003	-0.549	-3.723	-3.54	4.091	11.646	0.096	-1.404	-3.784	-0.061	1506695915
-12.333	-2.226	-1.229	0.366	5.981	1.587	11.329	-0.819	-0.335	-3.601	-0.671	1.343	12.478	1.771	3.336	-2.869	-2.014	-3.479	-13.251	0.494	-3.326	2.991	-2.502	0.793	2.897	11.432	4.608	-0.061	-4.822	-3.906	5.15	13.442	2.322	-1.404	-3.784	-0.061	1506695915
-9.067	-3.758	0.13	1.16	0.793	2.197	13.729	-2.836	-0.935	-2.869	-1.282	1.221	12.476	3.354	5.413	-1.648	-0.549	-2.502	-10.045	-1.753	-0.244	3.662	-0.305	0.488	-1.903	8.891	4.826	0.549	-0.671	-3.235	0.147	12.24	1.811	-4.7	-3.723	3.662	1506695915
-11.55	-2.487	-0.13	1.648	-0.61	1.221	13.729	-2.836	-0.935	-2.502	1.404	0.61	12.018	3.778	5.475	-1.648	-0.549	-2.502	-10.432	0.207	-0.189	3.113	-0.305	0.305	-1.903	8.891	4.826	-1.038	-2.747	-1.465	-0.175	12.391	0.768	-4.7	-3.723	3.662	1506695915
-10.651	-2.6	-0.938	1.526	-3.418	0.061	11.448	-2.265	-0.92	-2.625	0.427	0.427	10.657	3.749	5.114	-2.808	-0.183	-0.549	-10.463	0.934	-0.513	2.441	0.793	0.549	-1.718	8.527	4.874	-0.244	-3.174	-1.099	-0.581	12.092	0.663	-3.296	-3.113	3.723	1506695915
-8.184	-2.681	0.377	2.014	-1.465	0.122	11.362	-1.824	-1.532	-2.869	1.404	0.671	9.552	3.205	4.527	-2.808	-0.183	-0.549	-9.769	0.615	-1.034	2.319	0.244	0.305	-0.822	8.555	4.984	0.671	-2.502	-0.977	-0.018	10.97	0.815	-2.197	-2.502	4.028	1506695915
-8.105	-1.583	0.546	1.709	-0.854	0.305	10.972	-1.537	-2.125	-2.686	3.174	0.671	8.625	2.734	4.667	-2.808	-0.671	-0.305	-8.96	0.73	-1.098	2.136	0.427	0.244	-0.318	8.089	4.853	0.61	-2.441	-0.916	0.307	8.813	0.761	-2.197	-2.502	4.028	1506695915
-7.606	-1.145	0.955	1.038	-1.465	0.244	9.003	-1.278	-1.713	-2.258	1.221	-0.061	8.625	2.734	4.667	-2.441	-0.488	-0.122	-8.367	0.803	-1.107	2.014	0.061	0.061	0.037	7.239	4.753	0.427	-2.197	-0.793	1.449	7.447	0.658	-1.831	-1.526	3.54	1506695915
-7.035	-0.714	1.269	0.244	-0.244	-0.061	8.301	-0.804	-1.261	-1.77	0.427	-0.427	7.089	1.94	4.709	-2.258	-0.183	0	-8.197	1.007	-1.274	1.77	0.122	-0.061	0.294	6.763	4.64	0.122	-1.892	-0.488	1.073	6.361	0.689	0.366	1.221	2.014	1506695915
-6.666	-0.208	1.544	-0.122	0.549	-0.488	7.763	-0.2	-1.548	-1.709	0.671	-0.427	6.802	1.763	4.683	-2.014	0.061	-0.122	-8.326	1.559	-1.536	1.038	0.244	0.061	0.672	6.816	4.703	0.183	-1.526	-0.427	-0.305	5.457	0.132	0.366	1.221	2.014	1506695915
-7.976	0.038	1.343	-0.61	0.977	-0.549	7.618	-0.022	-1.475	-1.587	0.61	-0.549	6.802	1.763	4.683	-1.77	0.061	-0.427	-8.519	1.841	-1.881	0.305	0.244	0	0.94	7.197	4.99	0.427	-1.16	-0.549	1.089	5.02	0.542	1.587	0.916	0.916	1506695915
-10.074	-0.303	0.94	-0.427	-0.671	0.366	7.884	-0.207	-1.445	-1.038	0.305	-0.793	7.872	1.298	5.221	-1.343	-0.366	-0.671	-8.585	1.784	-2.059	-0.549	0.244	-0.122	1.181	7.508	5.361	0.549	-0.977	-0.671	4.907	6.879	1.266	2.319	-1.526	-0.366	1506695915
-11.03	-0.488	0.952	-1.099	0.244	0.183	8.447	-0.665	-1.579	-0.488	-0.183	-0.977	8.642	1.19	5.721	-0.793	-0.244	-0.61	-9.442	0.918	-2.348	-0.916	0.61	-0.427	1.156	7.748	5.528	0.366	-0.488	-0.549	10.726	9.973	4.889	2.319	-1.526	-0.366	1506695915
-11.145	-0.095	2.153	-0.793	-0.488	0.427	8.778	-1.095	-1.531	0.183	-1.099	-0.916	9.64	1.503	5.876	-0.305	0.061	-0.427	-9.519	0.093	-2.643	-0.793	0.671	-0.854	0.855	8.351	5.386	-0.061	-0.366	-0.061	8.693	10.663	5.386	0.977	2.625	0.183	1506695915
-10.832	-0.898	2.712	-2.136	-0.977	0.671	9.1	-1.2	-1.449	0.671	-1.77	-0.427	9.579	2.024	6.184	0.061	0.977	-0.061	-9.379	0.358	-2.678	-0.366	1.16	-0.854	0.723	8.836	5.274	0	-0.488	0.061	1.207	6.822	2.088	0.305	-3.174	-0.549	1506695915
-13.038	-5.794	-0.016	-1.343	1.465	-0.549	9.354	-1.229	-0.888	1.16	-1.709	0.244	10.196	2.199	5.986	0.061	0.732	0.183	-12.025	-0.087	-2.942	-0.793	0.732	-0.61	0.69	9.481	5.323	0.244	-0.366	0	1.812	10.067	-1.596	0.305	-3.174	-0.549	1506695915
-10.177	-4.313	0.317	2.441	-3.296	0.122	9.805	-0.906	-0.517	0.977	-2.319	0.732	11.401	2.609	5.88	0.305	0.732	0.122	-14.395	-1.16	-3.107	-1.404	-0.488	-0.671	0.422	11.385	5.703	0.732	-0.488	0.244	3.068	13.291	3.723	4.15	0.488	-3.174	1506695915
-7.357	-3.089	1.903	-0.793	2.747	-0.305	11.468	-1.053	-0.895	0.671	-2.014	1.709	11.718	3.722	6.008	0.977	1.282	-0.427	-9.695	-1.482	-0.451	-0.061	-0.061	-0.427	0.236	12.663	5.357	1.221	1.16	0.305	-4.752	5.167	-1.174	2.136	-4.15	-2.441	1506695915
-9.932	-4.316	-1.999	0.732	2.747	-0.122	12.243	-1.723	-1.451	0.61	-0.61	1.587	10.753	4.124	6.143	1.648	1.038	0.061	-11.338	-1.796	-0.525	-0.854	-0.427	-0.366	-1.049	10.59	4.677	-0.488	2.197	0.61	3.004	11.395	-1.971	2.136	-4.15	-2.441	1506695915
-9.833	-3.815	-1.546	1.282	-0.366	0.305	11.123	-1.682	-1.203	0.793	-1.099	0.488	9.124	4.108	5.501	1.648	1.648	0.977	-10.091	-2.503	-0.279	0.061	-0.427	-0.061	-2.007	9.639	3.246	-1.526	1.16	1.221	1.45	10.042	-0.34	0.61	-0.366	-1.587	1506695915
-8.635	-3.097	-0.295	1.343	0.916	-0.061	10.292	-1.715	-1.324	0.671	-0.671	0.061	8.557	3.85	4.691	0.977	1.648	0.671	-10.008	-2.265	-0.9	0	-1.282	-0.061	-1.562	9.586	3.061	-0.427	0.793	1.465	-0.096	10.037	-0.499	1.953	-2.441	-2.502	1506695915
-8.9	-2.525	-0.845	1.526	3.967	-0.488	9.162	-1.736	-1.915	0.183	-0.488	-0.122	9.012	3.72	4.419	0.366	0.427	0.122	-8.751	-2.418	-0.76	0.061	-0.549	0.122	-1.555	9.524	2.917	0.366	1.404	1.465	0.731	9.731	-0.979	1.953	-2.441	-2.502	1506695915
-9.111	-2.127	-1.995	2.502	-0.488	-0.854	8.435	-1.818	-1.84	0.305	0	-0.183	8.207	3.685	4.552	0.183	1.343	0.122	-8.501	-2.413	-0.989	0.732	-0.366	0.183	-1.468	8.549	2.724	0.244	0.793	1.526	2.566	9.829	-0.603	1.648	-3.662	-2.502	1506695915
-8.404	-1.977	-1.136	1.404	0.549	-0.305	7.873	-1.566	-1.317	0.732	-0.549	-0.366	8.207	3.685	4.552	0	1.16	0.427	-8.501	-2.413	-0.989	0.732	-0.366	0.183	-1.019	7.876	2.69	-0.183	0.488	1.526	2.566	9.829	-0.603	1.343	-2.93	-2.136	1506695915
-8.964	-1.737	-1.268	1.526	0	-0.427	7.854	-1.02	-0.793	0.549	-0.305	-0.366	6.831	3.17	4.808	-0.305	1.282	0.183	-7.995	-1.909	-1.178	0.854	0.122	-0.122	-0.565	7.701	2.736	-0.061	0.183	1.465	2.219	9.045	-0.428	1.099	-2.075	-1.892	1506695916
-9.359	-1.646	-1.025	1.77	-0.549	-0.854	7.832	-0.512	-0.992	0	-0.427	-0.122	7.137	3.226	4.852	-0.549	1.221	-0.244	-8.106	-1.841	-1.36	0.854	0.122	-0.122	0.112	7.94	2.814	0.061	-0.061	1.282	1.635	9.256	0.005	0.916	-1.77	-1.709	1506695916
-9.209	-1.619	-0.359	1.587	-0.183	-0.549	8.106	-0.494	-1.388	-0.305	-0.061	0.061	7.137	3.226	4.852	-0.61	0.732	-0.366	-8.106	-1.841	-1.36	0.854	0.122	-0.122	0.382	8.341	2.893	-0.122	-0.305	0.916	1.635	9.256	0.005	0.488	-2.197	-1.587	1506695916
-9.485	-1.104	-0.529	1.221	-0.366	-0.366	8.854	-0.668	-1.553	-0.366	0.122	0	7.869	3.548	5.495	-0.671	1.099	-0.61	-8.299	-2.51	-1.565	1.282	0.61	0.244	0.391	8.94	2.747	-0.244	-0.549	0.732	1.843	9.56	-0.108	0.061	-2.502	-1.465	1506695916
-9.444	-1.176	-0.738	1.099	-0.427	-0.244	8.969	-0.653	-1.309	-0.671	-0.427	0.061	7.973	3.801	5.9	-0.854	0.793	-0.854	-8.446	-2.127	-1.732	1.404	0.916	0.549	0.578	9.333	2.732	-0.366	-0.854	0.488	2.225	9.543	0.173	-0.305	-2.258	-1.465	1506695916
-9.818	-2.373	-0.389	0.793	-0.671	1.038	8.896	-0.599	-1.187	-1.038	-0.305	-0.122	8.397	3.827	6.266	-1.099	-0.061	-1.038	-9.583	-2.507	-1.678	1.221	2.502	0.916	0.535	9.525	2.951	-0.427	-1.282	0.183	3.638	10.051	1.101	-2.014	-2.136	-0.732	1506695916
-11.287	-3.481	-0.702	-0.122	0.305	2.747	9.192	-0.614	-1.54	-1.221	-0.183	-0.305	8.546	4.021	6.609	-1.343	-0.183	-1.16	-11.941	-1.634	-2.176	2.197	1.465	0.854	0.769	10.216	3.498	-0.244	-1.892	0.305	5.88	11.76	2.312	-2.014	-2.136	-0.732	1506695916
-11.843	-3.773	-0.628	1.221	-0.977	2.136	9.613	-0.876	-2.478	-1.221	-0.244	-0.061	8.648	4.159	7.033	-1.343	-0.854	-1.587	-12.561	-0.146	-2.279	1.77	0.183	1.038	1.352	10.915	4.551	0.366	-2.258	0	4.914	13.468	3.994	-4.211	-0.183	0.549	1506695916
-11.099	-4.865	1.19	1.282	-0.122	2.014	10.495	-1.541	-3.356	-1.16	-0.061	0.732	8.348	4.048	7.738	-1.099	-1.221	-1.709	-12.06	0.261	-1.353	1.587	-0.183	0.549	2.023	10.652	5.569	0.671	-0.854	-0.488	0.918	13.023	1.48	-6.104	0.977	2.747	1506695916
-11.318	-3.332	1.394	1.526	0.671	1.465	10.768	-2.448	-3.754	-1.099	-0.488	1.221	8.348	4.048	7.738	-0.732	-1.465	-1.526	-12.075	0.682	-1.47	1.587	-0.183	0.549	1.684	10.116	6.021	0.549	0.549	-0.244	0.918	13.023	1.48	-4.517	-0.671	3.723	1506695916
-11.568	-1.665	0.028	0.122	-2.197	-0.061	10.646	-2.973	-3.844	-1.038	-0.122	1.404	7.778	4.162	7.863	-0.305	-0.61	-1.282	-11.374	0.913	-1.474	0.854	-0.305	0.061	1.075	9.945	5.746	0.122	0.793	0.122	-1.348	12.794	0.748	-2.747	-1.099	4.15	1506695916
-8.849	-1.303	0.642	-0.061	-1.526	-0.183	10.203	-3.244	-4.206	-1.099	0.244	1.282	7.053	3.79	7.29	-0.061	-0.061	-1.343	-10.031	0.861	-1.425	1.038	-1.099	-0.122	0.873	9.567	5.172	0.183	0.488	0.122	-0.871	10.41	0.502	-1.892	-1.648	4.578	1506695916
-7.702	-1.188	1.168	-0.305	-0.488	-0.183	9.501	-2.924	-4.09	-0.977	0.244	1.038	6.73	3.429	6.832	0.122	0.305	-1.343	-8.943	1.121	-1.152	0.427	-0.61	-0.244	0.864	8.38	4.804	-0.122	0.061	0.366	-0.385	8.076	0.738	-0.671	-2.563	3.723	1506695916
-7.617	-1.311	1.402	-0.549	-0.488	-0.183	8.424	-2.249	-3.584	-0.732	0.61	0.61	6.288	3.194	6.485	0.244	0.793	-0.977	-8.595	1.069	-1.058	0.427	-0.61	-0.244	0.938	7.198	4.731	-0.305	0.366	0.61	1.207	6.876	0.73	-0.427	-1.648	2.441	1506695916
-7.052	-1.135	1.792	-0.488	0.549	-0.244	7.452	-1.619	-2.816	-0.366	0.61	0.427	6.014	3.067	6.111	0.244	1.099	-0.671	-8.483	1.089	-1.111	-0.061	-0.854	-0.488	0.988	6.851	4.337	-0.305	0.305	0.793	-0.14	6.348	0.252	1.221	1.587	1.709	1506695916
-8.117	-0.632	1.552	-0.793	0.793	-0.549	6.93	-1.495	-2.443	0	0	0.549	6.014	3.067	6.111	0.244	0.793	-0.549	-8.613	1.293	-1.062	-0.61	-0.61	-0.366	1.201	6.949	4.273	0.122	0.183	0.916	0.489	6.569	1.47	2.38	2.808	0.549	1506695916
-9.239	-1.184	1.328	-1.221	0.366	-0.488	7.301	-1.797	-2.54	0.366	0.183	0.549	6.468	3.409	5.985	0.305	0.427	-0.488	-8.976	1.367	-1.305	-0.61	-0.61	-0.366	1.427	7.171	4.498	0.732	0.61	0.916	2.677	8.433	2.174	2.258	6.104	-0.488	1506695916
-9.988	-1.643	1.203	-1.404	0.183	0.244	7.337	-2.244	-2.519	0.854	0.122	0.488	6.51	3.689	5.901	0.488	0.854	-0.366	-9.44	0.858	-1.269	-1.587	-0.61	-0.61	1.677	7.539	4.75	1.038	1.099	0.977	4.943	9.648	4.926	2.075	3.845	-0.549	1506695916
-10.11	-0.701	1.763	-1.221	0.305	0.671	7.732	-2.682	-2.247	1.465	0.427	0.488	6.51	3.689	5.901	0.916	0.671	-0.122	-9.308	0.413	-1.104	-1.526	-1.282	-1.038	1.695	7.819	4.742	1.16	1.709	0.854	5.642	10.31	6.959	0.366	1.343	-0.427	1506695916
-10.093	-0.971	2.36	-2.869	0.244	0.427	7.727	-2.864	-1.961	2.136	0.244	0.854	6.748	4.581	5.886	1.221	0.793	0.061	-9.268	0.365	-0.724	-1.526	-1.282	-1.038	1.422	8.088	4.297	1.282	1.892	0.854	1.336	8.091	3.224	-0.854	1.648	0.305	1506695916
-10.956	-3.737	0.394	-2.441	1.953	-0.427	7.453	-3.168	-2.004	2.441	0.122	1.465	6.989	5.533	5.772	1.404	1.099	0.061	-11.407	-0.652	-1.049	-2.075	-0.732	-0.488	1.395	8.831	3.862	1.709	1.587	1.038	2.408	9.095	-0.584	0.427	-1.526	0.183	1506695916
-10.977	-3.827	-1.203	-0.366	-0.366	-1.038	8.452	-4.085	-1.933	2.502	1.892	2.258	6.989	5.533	5.772	1.892	0.854	-0.183	-12.378	-1.536	-0.792	-2.258	-1.709	-0.488	1.945	10.319	3.659	2.136	1.831	0.61	4.524	14.029	2.533	3.418	-2.563	-1.526	1506695916
-8.76	-3.467	0.057	-1.282	-0.061	-1.038	8.563	-4.783	-1.52	2.686	2.38	2.991	8.08	7.337	5.197	2.441	-0.488	-0.488	-10.813	-2.251	-0.185	-2.258	-1.709	-0.488	2.229	11.443	3.216	2.625	2.441	-0.183	-2.475	9.402	1.833	-1.343	2.38	1.465	1506695916
-9.064	-3.597	-1.52	-2.808	3.723	-0.977	7.905	-5.115	-1.316	2.502	0.793	3.174	8.016	7.12	4.95	3.174	-0.61	-0.305	-10.006	-2.351	1.128	-2.197	-2.441	-0.183	2.004	11.191	2.31	2.075	2.991	-0.916	-0.975	9.442	-1.765	0.244	0.366	-1.099	1506695916
-10.438	-3.919	-3.247	0.305	-1.16	-1.16	7.681	-5.126	-0.766	2.319	1.526	3.174	8.016	7.12	4.95	3.418	0.122	0	-9.682	-3.898	1.406	-1.77	-2.93	-0.122	1.353	10.306	1.247	1.282	4.089	-0.977	3.267	10.891	0.132	2.441	-1.404	-1.404	1506695916
-8.478	-3.598	-1.197	-0.366	0.244	-0.427	7.06	-5.398	-0.177	2.014	0.977	3.174	6.735	7.557	4.359	3.418	1.282	-0.122	-9.086	-4.672	1.804	-1.77	-2.93	-0.122	0.391	10.032	0.128	1.221	3.601	-0.427	2.096	9.682	0.179	1.221	0.854	-0.916	1506695917
-9.027	-2.663	-1.281	-1.16	2.319	-0.854	7.088	-6.153	0.22	1.709	2.441	3.174	6.726	7.912	4.156	2.869	0.549	-0.549	-8.958	-3.603	1.903	-0.305	-1.892	-0.061	0.213	10.28	-0.459	1.099	1.953	-0.122	1.433	9.562	-0.195	1.16	0.793	-0.671	1506695917
-9.871	-2.925	-2.651	-0.122	-0.305	-1.282	6.391	-7.147	0.528	1.099	-0.061	3.174	6.726	7.912	4.156	2.38	-0.61	-0.977	-8.929	-3.04	1.876	-0.305	-1.892	-0.061	0.13	10.208	-0.234	1.343	1.099	-0.061	1.433	9.562	-0.195	1.77	-0.854	-0.916	1506695917
-8.811	-3.261	-1.932	-0.305	0.244	-1.038	7.45	-7.507	0.573	0.488	-0.916	2.319	6.598	8.067	3.659	1.892	-0.854	-1.16	-8.514	-3.269	2.077	-0.122	-1.892	0.305	-0.081	9.569	0.291	1.648	1.099	-0.244	1.993	9.873	0.383	1.343	-0.183	-1.038	1506695917
-8.91	-3.346	-2.079	-0.122	1.038	-0.732	7.788	-7.161	1.109	0.244	2.197	1.526	6.522	8.076	3.838	1.343	-0.854	-0.793	-8.228	-2.902	2.485	0.061	-1.465	0	0.041	9.298	0.435	1.221	1.465	-0.793	2.182	9.609	0.087	1.038	-0.061	-0.916	1506695917
-9.228	-3.646	-2.421	0.61	0.122	-0.549	6.806	-6.788	1.72	0.183	3.235	1.465	6.522	8.076	3.838	1.099	-0.549	-0.61	-8.277	-2.912	2.796	-0.061	-1.221	-0.061	-0.039	9.542	0.221	0.977	1.038	-0.854	2.318	9.806	0.182	0.793	0	-0.793	1506695917
-9.006	-3.76	-1.979	0.793	0.427	-0.244	5.715	-6.751	1.619	0	1.892	1.709	7.008	8.15	3.466	1.038	-0.793	-0.671	-8.504	-3.278	3.102	-0.061	-1.221	-0.061	-0.06	9.816	0.007	0.793	0.305	-0.549	2.208	9.835	0.262	0.488	-0.549	-0.549	1506695917
-9.296	-2.778	-1.787	0	0.244	-0.366	5.844	-7.078	1.395	-0.488	1.831	1.648	6.691	8.489	3.295	0.793	0	-0.854	-9.436	-2.61	3.122	0.916	-1.343	-0.183	0.09	10.069	-0.157	0.732	-0.061	-0.366	2.379	9.769	-0.309	0.122	-1.099	-0.183	1506695917
-9.832	-2.397	-2.34	-0.366	0.305	-0.732	5.806	-7.624	1.528	-0.549	2.136	1.16	6.691	8.489	3.295	0.61	-0.61	-0.793	-8.94	-1.607	3.173	0.244	-0.977	0.183	0.19	10.427	0.185	0.977	-0.183	-0.488	2.153	9.746	-0.519	0.183	-0.977	0	1506695917
-9.201	-3.541	-2.365	0.061	-0.488	-0.549	5.667	-8.016	1.757	-0.366	1.648	0.793	6.671	8.539	3.308	0.671	-0.977	-0.61	-8.631	-1.983	3.377	0.244	-0.977	0.183	-0.223	10.372	0.741	1.038	-0.122	-0.732	2.522	9.843	-0.804	0.366	-0.488	-0.366	1506695917
-9.03	-3.929	-1.675	0.427	-0.122	-0.183	5.418	-7.951	2.043	-0.366	1.587	0.732	5.977	8.576	3.555	0.793	-0.183	-0.549	-8.501	-2.387	3.572	0.122	-0.549	-0.305	-0.039	10.3	0.665	0.549	0.366	-0.793	2.076	9.707	-0.274	0.366	0.488	-0.427	1506695917
-9.171	-3.735	-1.376	0.427	0.122	-0.122	4.747	-7.845	1.822	-0.427	0.793	0.732	5.977	8.576	3.555	0.671	0.061	-0.549	-8.823	-2.401	3.634	0.427	-0.549	-0.244	-0.154	10.011	0.062	0.061	0.061	-0.732	1.377	9.837	0.195	0.061	0.61	-0.244	1506695917
-9.121	-3.339	-1.493	0.366	0.183	-0.244	4.995	-7.992	1.53	-0.854	0.977	0.61	5.672	8.659	3.746	0.305	-0.122	-0.732	-8.778	-2.153	3.652	0.427	-0.549	-0.244	-0.571	9.996	-0.141	0.305	-0.671	-0.549	1.647	9.767	0.016	0.122	-0.549	-0.244	1506695917
-9.294	-3.488	-1.698	0.305	-0.305	-0.244	4.983	-7.939	1.694	-1.038	1.16	0.366	6.629	8.674	3.974	-0.244	-0.854	-0.854	-8.568	-1.863	3.701	0.488	-0.305	-0.183	-0.626	10.051	0.084	0.366	-0.977	-0.427	2.122	9.798	-0.403	0.183	-0.793	-0.244	1506695917
-8.977	-3.846	-1.351	0.305	-0.305	-0.305	5.277	-7.73	2.159	-0.732	1.282	0.061	6.629	8.674	3.974	-0.671	-1.038	-0.427	-8.5	-1.759	3.753	0.427	-0.183	-0.244	-0.774	9.995	0.354	0.244	-0.916	-0.488	1.635	9.741	-0.132	0.061	0.122	-0.305	1506695917
-8.715	-4.144	-1.197	0.488	0	-0.244	5.103	-7.425	2.446	-0.549	0.671	0.183	6.246	8.166	3.524	-0.549	-1.038	-0.305	-8.628	-1.757	3.833	0.427	-0.183	-0.244	-0.226	9.895	0.422	0	-0.977	-0.183	1.036	9.751	0.13	0.061	0.61	-0.305	1506695917
-8.853	-4.243	-1.353	0.732	-0.183	-0.183	5.357	-7.57	2.286	-0.427	0.366	0.244	6.114	8.026	3.296	-0.244	0	-0.61	-8.695	-1.682	3.862	0.427	-0.122	-0.183	-0.023	9.878	0.403	-0.122	-0.488	-0.183	1.18	9.828	0.065	0	0.061	-0.244	1506695917
-8.994	-4.048	-1.409	1.038	-0.061	0	5.745	-7.931	2.103	-0.366	-0.244	-0.244	6.133	8.067	3.289	-0.244	-0.366	-0.488	-8.619	-1.871	3.982	0.427	-0.122	-0.305	-0.391	9.916	0.272	0.061	-0.427	-0.061	1.681	9.836	-0.072	-0.183	-0.549	-0.183	1506695917
-9.249	-3.691	-1.446	0.916	0	-0.061	4.874	-7.728	2.094	-0.549	-0.061	-0.122	5.93	8.128	3.413	-0.488	-0.854	-0.488	-8.659	-2.094	4.024	0.427	-0.122	-0.305	-0.47	9.872	0.079	-0.061	-0.305	0.183	1.737	9.922	-0.305	-0.244	-0.427	0.061	1506695917
-9.01	-3.771	-1.66	0.854	0.061	-0.122	5.114	-7.665	2.218	-0.671	0.671	-0.061	6.08	8.851	2.967	-0.549	-0.732	-0.671	-8.424	-2.208	3.998	0.488	0.061	-0.305	-0.531	10.072	-0.056	-0.061	-0.427	0.366	1.33	9.873	-0.349	-0.366	-0.244	-0.061	1506695917
-8.845	-4.478	-2.04	1.099	0.061	0.122	5.027	-7.547	2.232	-0.732	0.61	-0.061	6.08	8.851	2.967	-0.427	-0.366	-0.671	-8.041	-2.964	3.948	0.671	0.427	-0.244	-0.617	10.347	-0.256	-0.244	-0.488	0.244	1.437	9.772	-0.234	-0.549	-0.427	-0.122	1506695917
-8.702	-5.064	-2.195	2.258	0	0.549	4.886	-7.305	2.062	-0.854	-0.488	-0.122	6.136	9.257	3.011	-0.732	-0.366	-0.366	-8.166	-3.668	3.854	0.671	0.427	-0.244	-0.809	10.387	-0.613	-0.671	-0.305	0	1.363	9.965	-0.335	-0.671	-0.549	-0.122	1506695917
-8.829	-4.761	-2.451	3.296	0.244	0.732	5.095	-7.284	1.713	-0.916	-0.427	-0.427	6.13	10.072	2.899	-1.221	-0.854	-0.122	-8.297	-4.131	3.77	2.014	1.587	-0.244	-1.314	10.511	-1.197	-0.916	-1.343	-0.061	1.297	10.039	-0.653	-0.916	-1.038	0.244	1506695917
-9.153	-4.417	-2.549	3.662	0.244	0.854	4.888	-7.473	1.643	-1.099	0.183	-0.793	6.13	10.072	2.899	-1.648	-0.549	-0.305	-8.52	-4.56	3.504	2.014	1.587	-0.244	-1.443	10.738	-1.481	-1.099	-2.502	-0.122	1.336	10.062	-0.916	-1.099	-2.075	0.427	1506695917
-9.446	-4.321	-2.299	3.784	-0.549	0.793	4.759	-7.741	1.357	-1.221	-0.183	-0.732	5.416	10.422	2.852	-2.197	-1.465	-0.427	-8.701	-4.593	3.237	3.052	1.526	-0.366	-1.688	11.001	-1.666	-1.343	-3.235	-0.305	1.675	9.952	-1.147	-1.282	-2.38	0.366	1506695917
-9.392	-3.935	-1.902	3.845	-0.61	0.305	5.493	-8.219	1.614	-1.343	-0.427	-0.977	5.577	10.629	2.085	-2.625	-2.197	-0.305	-9.089	-4.078	2.552	5.066	2.136	-0.549	-1.983	10.806	-1.595	-1.709	-4.456	-0.427	1.452	10.184	-1.08	-1.221	-2.38	0.427	1506695918
-9.592	-4.387	-1.18	4.028	-0.488	-0.427	6.045	-7.933	1.266	-1.648	1.892	-1.099	5.296	10.151	1.659	-2.93	-2.625	-0.305	-9.714	-2.744	1.981	5.493	1.709	-0.671	-1.382	9.899	-0.531	-1.587	-6.775	-1.526	-0.329	10.397	-0.579	-1.343	-2.014	0.061	1506695918
-8.781	-4.968	-0.151	4.395	0.061	-0.61	6.045	-7.933	1.266	-1.648	1.892	-1.099	5.296	10.151	1.659	-2.93	-2.625	-0.305	-10.57	-1.36	1.507	5.493	1.709	-0.671	-1.382	9.899	-0.531	-1.587	-6.775	-1.526	-1.47	10.542	-0.608	-1.343	-2.014	0.061	1506695918
-8.263	-4.132	0.366	4.822	2.197	-0.671	6.276	-7.662	1.105	-2.502	3.845	-0.793	4.767	9.458	1.061	-2.869	-3.845	-0.854	-9.696	0.299	1.379	5.493	0.732	-0.427	-0.811	10.07	0.025	-0.916	-7.202	-2.136	-1.083	9.844	0.089	-0.977	-2.747	-0.488	1506695918
-9.405	-4.317	0.012	6.042	1.16	-0.427	6.665	-7.679	0.701	-3.601	4.639	-0.427	4.869	8.893	0.257	-2.319	-4.456	-1.831	-9.293	-0.159	1.565	5.493	0.732	-0.427	-0.589	10.088	0.745	-0.427	-7.08	-2.502	1.208	10.245	0.608	-1.282	-4.395	-0.488	1506695918
-9.618	-2.658	0.555	6.348	2.197	-0.305	6.855	-7.346	0.337	-4.578	5.31	-0.427	5.207	8.029	0.017	-1.587	-4.517	-2.686	-9.893	-0.627	1.099	5.188	0.977	-0.977	-0.851	9.475	0.956	-0.305	-6.226	-2.686	2.591	10.322	-0.05	-1.831	-6.348	-0.427	1506695918
-9.478	-2.117	0.593	5.737	2.197	-0.854	6.946	-6.941	0.042	-5.249	5.859	-0.671	5.144	7.758	0.018	-0.854	-4.028	-3.357	-9.65	-0.011	0.834	5.859	0.793	-1.099	-1.084	9.68	0.554	-0.366	-6.775	-2.686	0.879	9.106	-0.481	-2.075	-8.484	0.671	1506695918
-8.831	-2.974	0.428	5.737	1.77	-0.732	6.944	-6.781	-0.691	-5.249	5.432	0	5.489	8.553	0.362	-0.488	-3.723	-4.089	-9.234	0.275	0.76	5.859	0.793	-1.099	-0.912	10.184	0.709	-0.061	-7.202	-3.052	1.213	9.317	0.746	-0.916	-9.521	-0.61	1506695918
-8.865	-3.145	0.546	5.92	1.892	-0.671	6.394	-6.292	-0.839	-5.005	3.723	0.916	5.837	9.107	0.858	-0.427	-4.211	-4.822	-9.374	0.554	0.733	5.859	1.16	-1.16	-1.095	9.994	0.961	0.183	-6.897	-3.418	1.007	9.566	0.903	-1.526	-7.08	-1.465	1506695918
-8.757	-3.07	0.664	5.798	2.502	-0.671	6.578	-5.737	-0.67	-4.883	3.723	1.526	5.729	9.174	1.264	-0.61	-5.249	-5.249	-9.348	0.793	0.757	5.737	1.221	-1.038	-1.471	9.707	0.694	0	-7.751	-3.357	0.116	9.781	0.079	-1.77	-5.92	-1.831	1506695918
-9.119	-2.9	0.69	5.493	2.319	-0.488	6.476	-5.611	-1.19	-4.395	4.333	1.221	5.703	9.434	1.388	-1.16	-6.287	-5.432	-9.582	0.849	0.701	5.615	1.526	-1.038	-1.58	9.406	0.939	0.183	-8.179	-3.052	0.144	10.414	0.115	-1.892	-6.47	-2.319	1506695918
-9.193	-2.987	0.932	5.127	1.831	-0.244	6.832	-5.635	-0.824	-3.845	5.615	0.977	5.471	9.597	0.919	-1.831	-7.507	-5.554	-9.735	1.104	0.632	5.493	1.465	-0.916	-1.489	9.53	1.364	0.61	-7.874	-2.747	0.415	10.573	0.819	-2.991	-7.08	-2.747	1506695918
-9.086	-3.064	1.087	4.761	1.831	-0.305	6.736	-5.685	-0.658	-3.479	5.737	0.916	5.382	10.044	0.376	-2.38	-9.216	-5.615	-9.805	1.339	0.413	5.127	1.465	-0.732	-1.494	9.603	1.587	0.61	-7.507	-2.441	0.191	10.615	1.023	-3.052	-8.057	-2.563	1506695918
-8.867	-3.365	1.243	4.395	1.953	-0.549	6.642	-5.892	-1.383	-2.747	5.066	0.61	5.569	10.214	0.084	-2.808	-10.559	-5.188	-9.656	1.159	0.161	5.127	1.465	-0.732	-1.784	9.234	2.116	0.916	-7.507	-2.014	0.654	10.239	0.871	-2.38	-7.751	-2.625	1506695918
-8.537	-3.846	1.377	4.517	2.38	-0.488	7.73	-6.553	-1.684	-1.892	5.066	0.122	5.753	10.052	0.005	-2.747	-10.437	-4.272	-9.666	0.943	-0.164	5.066	1.587	-0.61	-1.664	8.97	2.378	0.61	-7.263	-1.953	1.101	9.455	0.817	-2.258	-6.958	-2.258	1506695918
-8.251	-3.706	1.396	4.822	2.625	-0.366	7.958	-6.736	-2.096	-1.526	4.639	-0.549	5.819	9.63	0.036	-2.441	-8.728	-3.296	-9.579	1.022	-0.447	5.432	0.977	-0.61	-1.53	8.83	2.667	0.488	-6.897	-2.014	2.371	8.368	1.181	-2.686	-6.409	-2.197	1506695918
-8.166	-2.844	1.227	4.578	2.869	-0.183	7.63	-6.761	-2.57	-1.099	4.517	-1.16	5.591	9.18	0.005	-1.892	-6.897	-2.625	-9.396	1.147	-0.622	5.432	0.977	-0.61	-1.607	8.753	2.919	0.549	-6.287	-1.953	2.695	7.699	1.525	-1.648	-5.859	-1.343	1506695918
-9.091	-2.431	0.786	4.028	2.93	0.305	7.63	-6.761	-2.57	-1.099	4.517	-1.16	5.127	8.866	0.15	-1.526	-5.737	-2.014	-9.396	1.147	-0.622	5.432	0.854	-0.549	-1.839	8.528	3.085	0.732	-5.92	-1.953	2.695	7.699	1.525	-0.61	-5.005	-0.854	1506695918
-11.847	-3.225	-0.261	3.723	1.038	0.549	6.009	-6.602	-2.803	-0.793	3.784	-0.977	4.555	8.558	0.414	-1.099	-5.798	-1.465	-10.71	0.84	-0.75	4.578	0.854	-0.732	-1.924	8.336	3.146	1.099	-5.92	-1.892	2.267	9.731	2.16	-0.366	-5.066	-0.244	1506695918
-9.653	-3.923	0.389	6.348	1.709	0.916	5.047	-6.944	-2.716	-0.732	3.54	-0.366	4.255	8.625	0.65	-0.793	-6.042	-1.221	-10.639	-0.611	-1.024	4.578	0.854	-0.732	-1.756	8.928	2.652	1.404	-5.859	-1.709	2.267	9.731	2.16	3.052	-7.935	-0.671	1506695918
-9.61	-1.775	-0.017	5.188	2.319	1.343	3.962	-8.315	-2.893	-0.671	2.563	0.488	4.319	9.549	0.853	-0.671	-6.042	-1.587	-9.89	-0.408	-0.705	5.432	-0.305	-1.16	-1.389	10.167	1.916	1.709	-5.554	-1.404	2.414	9.454	1.802	0.977	-6.104	0.854	1506695918
-10.087	-2.318	-1.762	4.15	2.441	0.061	3.394	-9.556	-2.762	-1.16	1.709	1.099	5.292	10.148	1.011	-0.793	-5.554	-2.075	-10.223	-0.909	-0.732	4.883	0.366	-1.038	-1.467	10.494	1.799	2.014	-5.188	-0.977	-1.152	11.231	1.964	1.282	-2.869	0.854	1506695918
-9.878	-3.697	-2.413	5.371	1.648	0.549	3.394	-9.556	-2.762	-1.16	1.709	1.099	6.125	10.106	1.39	-0.793	-5.005	-1.831	-10.223	-0.909	-0.732	3.784	1.16	-0.916	-1.361	10.493	1.12	1.648	-5.615	-0.793	-1.152	11.231	1.964	0.61	-6.531	-0.671	1506695918
-9.336	-2.912	-2.121	4.517	2.136	1.038	3.414	-9.627	-1.546	-2.319	3.052	1.221	6.2	10.189	1.641	-0.854	-4.822	-1.282	-10.811	-2.381	-0.644	4.15	0.916	-1.099	-0.654	10.788	0.401	1.16	-5.371	-0.732	3.724	9.832	-0.939	1.404	-6.165	-0.427	1506695918
-9.138	-1.915	-2.731	4.089	3.052	0.549	2.641	-9.642	1.268	-4.089	7.019	1.587	6.636	10.228	1.425	-1.099	-4.456	-1.038	-10.67	-2.233	-0.88	3.845	0.427	-0.61	-0.217	11.021	0.468	1.099	-4.15	-0.732	2.224	10.178	-1.262	2.197	-3.479	-0.122	1506695918
-9.525	-1.573	-3.378	3.357	2.563	0.061	1.335	-9.397	1.993	-3.906	5.981	2.014	6.812	10.055	1.01	-1.221	-4.333	-0.732	-10.111	-1.833	-0.825	3.845	0.427	-0.61	-0.207	10.837	0.762	1.221	-3.601	-0.732	1.998	10.085	-1.26	2.075	-2.93	-0.427	1506695919
-9.61	-2.12	-2.85	3.113	1.831	0.183	0.819	-9.186	3.001	-3.357	4.089	2.441	6.812	10.055	1.01	-1.221	-4.333	-0.732	-9.729	-1.922	-0.758	3.357	0.122	-0.671	-0.187	10.056	0.915	1.404	-3.357	-0.732	2.043	9.976	-1.053	1.953	-2.686	-0.732	1506695919
-9.457	-2.267	-2.286	3.357	1.709	0.061	1.156	-9.085	3.706	-2.319	2.808	2.625	6.812	10.055	1.01	-1.221	-4.333	-0.732	-9.729	-1.922	-0.758	3.052	-0.244	-0.671	0.03	9.445	0.907	1.099	-2.808	-0.671	2.043	9.976	-1.053	1.77	-1.709	-0.732	1506695919
-9.564	-2.156	-1.989	3.784	1.16	0.122	1.646	-8.894	3.473	-1.16	1.831	2.563	6.516	8.14	1.236	-0.183	-2.747	0.549	-8.789	-2.576	-0.47	2.93	-0.427	-0.671	0.144	9.325	0.806	0.671	-1.709	-0.61	1.22	9.792	-0.671	1.77	-2.075	-0.793	1506695919
-9.366	-1.485	-1.647	3.662	0.61	0.061	2.09	-8.788	3.061	-0.183	1.404	2.075	6.42	8.196	1.274	0.061	-1.404	0.61	-8.5	-2.735	-0.495	2.808	-0.427	-0.671	-0.256	9.398	0.779	0.671	-0.977	-0.305	2.11	9.509	-0.098	1.587	-2.686	-0.977	1506695919
-9.532	-0.851	-1.681	3.235	0.488	-0.244	2.656	-8.586	2.915	0.427	1.404	1.465	6.143	8.564	1.461	0.122	-0.854	0.793	-8.546	-2.616	-0.668	2.747	-0.122	-0.488	-0.804	9.533	0.714	0.61	-0.977	-0.061	2.261	9.664	0.257	1.526	-2.563	-0.854	1506695919
-9.555	-1.053	-1.381	3.235	0.427	-0.244	2.962	-8.038	2.659	0.61	1.465	0.916	5.893	8.937	1.657	0	-1.221	1.16	-8.506	-2.384	-0.701	2.808	0	-0.244	-1.153	9.671	0.865	0.671	-1.404	0	2.261	9.664	0.257	1.038	-2.38	-0.793	1506695919
-9.918	-1.055	-1.468	3.052	0	-0.122	3.085	-7.486	2.248	0.549	1.16	0.61	5.608	9.253	1.826	-0.183	-1.709	1.465	-8.543	-2.315	-0.714	2.686	0.427	0	-1.119	9.903	1.007	0.671	-1.709	-0.061	2.001	9.694	-0.364	0.427	-2.38	-0.854	1506695919
-9.549	-1.014	-1.633	2.625	-0.244	-0.244	3.248	-7.125	1.776	0.61	0.732	0.427	5.387	9.414	2.061	-0.244	-1.709	1.587	-8.543	-2.315	-0.714	2.502	0.732	0.183	-0.95	10.081	1.046	0.244	-1.892	-0.305	1.834	9.714	-0.273	0.366	-2.441	-0.916	1506695919
-9.324	-1.537	-1.446	2.136	-0.244	0.183	3.51	-6.971	1.264	0.61	0.549	0.183	5.132	9.404	2.46	-0.305	-1.099	1.404	-8.695	-2.59	-0.578	2.441	0.916	0.305	-0.879	10.037	0.937	-0.305	-2.38	-0.366	1.834	9.714	-0.273	0	-2.502	-1.038	1506695919
-10.244	-2.652	-1.631	1.892	0.183	1.221	3.735	-6.897	0.806	0.427	0.488	-0.122	4.739	9.299	2.903	-0.488	-0.305	0.854	-10.028	-2.858	-0.426	2.441	1.282	0.549	-0.87	10.149	0.79	-0.916	-2.502	-0.427	3.482	10.318	0.374	-0.366	-1.831	-0.488	1506695919
-11.319	-3.447	-1.238	1.221	0	2.38	4.005	-7.088	0.531	-0.183	0.793	-0.427	4.229	9.91	3.101	-0.977	-0.305	0	-10.028	-2.858	-0.426	2.319	2.563	0.549	-1.227	10.946	1.214	-0.977	-2.686	-0.244	4.991	12.031	3.089	-1.404	-2.563	0.366	1506695919
-12.175	-3.267	-1.19	1.16	0.61	2.625	4.253	-9.037	0.39	-0.671	1.099	-0.488	3.743	11.36	2.696	-1.831	-1.953	-1.221	-12.019	-0.407	-0.574	2.747	1.892	0.61	-1.426	11.955	2.153	0	-3.052	-0.305	4.991	12.031	3.089	-3.906	-2.258	1.648	1506695919
-11.687	-3.632	0.554	1.648	-2.991	2.136	4.253	-9.037	0.39	-0.671	1.099	-0.488	3.903	11.529	2.534	-2.441	-3.784	-1.892	-12.019	-0.407	-0.574	2.686	0.061	0.916	-1.695	11.274	3.399	0.366	-1.892	-0.488	3.768	13.979	4.43	-5.371	-2.197	3.174	1506695919
-10.971	-2.783	1.5	-0.244	-1.404	0.549	4.835	-11.299	-0.889	-0.793	1.099	-1.526	4.466	10.591	2.948	-2.014	-3.235	-1.404	-11.614	-0.699	0.099	2.258	0.366	0.427	-2.315	10.223	3.711	-0.488	-1.831	-0.366	-1.572	13.197	-0.621	-4.272	-0.122	4.028	1506695919
-10.861	-3.463	0.5	0.244	-2.808	-0.732	4.835	-11.299	-0.889	-0.793	1.099	-1.526	4.505	10.44	3.094	-1.648	-1.709	-0.977	-11.542	0.682	-0.002	2.136	-0.305	0.122	-2.171	9.936	4.029	-0.244	-2.258	-0.427	-1.572	13.197	-0.621	-2.747	-2.197	3.784	1506695919
-8.075	-3.488	1.312	1.282	-0.916	-0.305	5.176	-11.874	-0.575	-1.526	3.174	-2.808	3.926	9.99	2.731	-1.465	-1.648	-0.977	-9.811	0.739	0.151	1.465	-0.854	-0.122	-1.57	9.776	3.937	-0.061	-1.892	-0.61	-1.939	10.739	0.008	-1.587	-1.465	4.456	1506695919
-7.363	-1.883	1.643	1.282	-0.061	-0.122	3.175	-12.145	-1.361	-1.282	3.052	-5.31	3.789	8.869	2.761	-1.282	-2.014	-1.099	-9.811	0.739	0.151	1.465	-0.854	-0.244	-1.459	8.666	3.714	-0.061	-1.221	-0.488	-0.973	7.868	0.418	-1.465	-3.174	3.296	1506695919
-7.728	-0.703	1.601	0.793	0	-0.244	2.387	-10.775	-1.225	-1.16	1.831	-6.042	4.061	7.901	2.844	-1.038	-1.343	-0.793	-8.597	0.872	0.402	1.465	-1.038	-0.305	-1.705	7.722	3.487	-0.183	-1.282	-0.366	-0.973	7.868	0.418	-0.549	-1.831	1.831	1506695919
-7.88	-0.757	2.285	0.305	0.183	-0.061	2.204	-9.574	-0.872	-1.221	1.953	-5.92	3.874	7.539	2.682	-0.977	-0.916	-0.366	-8.55	1.276	0.544	1.099	-0.549	-0.488	-1.665	7.373	3.462	-0.122	-1.282	-0.366	0.67	6.429	1.817	1.343	1.648	0.732	1506695919
-8.329	-1.03	2.277	-0.61	1.038	-0.183	1.84	-8.823	-0.727	-0.977	2.136	-5.066	3.554	7.453	2.572	-0.854	-1.343	-0.122	-8.55	1.276	0.544	0.854	-0.732	-0.549	-1.462	7.565	3.687	0.244	-0.916	-0.366	0.066	6.783	1.834	0.671	5.615	-0.732	1506695919
-9.065	-1.812	1.885	-1.099	-0.061	0.061	1.404	-8.258	-0.746	-0.549	1.831	-3.784	3.577	7.573	2.469	-0.427	-1.587	-0.122	-9.202	1.468	0.48	0.183	0	-0.244	-1.321	8.207	4.159	0.61	-0.244	-0.244	0.066	6.783	1.834	2.38	5.127	-1.16	1506695919
-8.71	-1.839	2.135	-0.671	0.732	0.366	1.086	-8.224	-0.636	-0.122	0.916	-2.197	3.997	8.016	2.558	0.305	-0.854	-0.305	-9.202	1.468	0.48	-0.488	0.427	-0.305	-1.23	8.854	4.356	0.61	0.122	-0.122	4.054	9.128	2.567	2.625	1.282	-0.732	1506695919
-9.654	-2.205	1.366	-1.221	0.793	-0.244	1.058	-8.483	-0.568	-0.122	0.916	-2.197	4.284	8.321	2.908	1.099	0.366	-0.305	-9.373	1.086	0.339	-1.038	0.366	-0.488	-1.268	9.039	4.276	0.488	0.305	0	1.032	8.801	0.238	0.61	-1.526	-0.488	1506695919
-10.8	-4.094	0.464	-1.099	0.854	-0.793	1.145	-8.531	-0.589	0.793	-0.916	0.366	4.276	8.782	3.152	1.648	1.038	-0.244	-10.713	-0.507	0.311	-1.465	0.671	-0.488	-1.371	9.438	3.799	0.183	0.549	0.061	1.032	8.801	0.238	2.136	0.488	-1.648	1506695919
-9.53	-3.917	1.001	0.305	-0.183	-0.122	1.371	-8.679	-0.551	0.916	-1.343	1.526	4.161	9.747	3.192	1.587	1.099	-0.305	-10.919	-1.717	-0.085	-1.587	1.282	-0.488	-1.631	10.02	3.1	0.244	0.793	0.061	0.151	10.513	1.771	-0.244	1.953	-0.977	1506695920
-8.625	-2.652	0.095	-1.221	2.258	-0.488	1.701	-8.76	-0.41	0.61	-1.465	3.052	4.116	10.682	3.084	1.099	0.854	-0.366	-10.919	-1.717	-0.085	-0.977	-0.793	-0.549	-2.103	10.427	2.353	0.366	0.977	-0.122	1.327	9.277	0.069	0.427	-0.061	-0.61	1506695920
-10.088	-3.633	-1.82	-0.671	1.16	-0.854	2.231	-8.581	-0.028	-0.061	-0.854	4.639	4.088	10.707	2.669	0.549	0.366	-0.183	-9.885	-2.389	0.618	-1.038	0.183	-0.244	-2.512	10.1	2.052	0.244	0.916	-0.366	1.327	9.277	0.069	1.587	-1.221	-0.244	1506695920
-9.679	-3.978	-1.9	0.061	-0.183	-0.549	2.859	-8.403	0.609	-0.061	-0.854	4.639	4.041	10.18	2.187	0.305	0.183	0.122	-9.555	-3.698	0.772	-1.221	-0.854	-0.244	-2.816	9.867	1.33	-0.244	0.488	-0.366	1.152	10.158	-0.225	0.732	-0.305	-0.793	1506695920
-9.025	-4.156	-1.349	0.122	0.977	-0.183	3.403	-9.004	1.256	-1.404	1.16	6.531	3.986	10.258	1.641	0	0.122	-0.122	-9.555	-3.698	0.772	-0.793	-0.793	-0.366	-2.834	10.087	0.557	-0.488	0.244	-0.122	1.152	10.158	-0.225	0.61	0.427	-0.427	1506695920
-9.537	-3.315	-1.646	0.732	1.038	-0.244	3.427	-9.768	1.519	-1.404	0.793	6.165	3.959	10.538	0.885	-0.427	-0.061	-0.549	-9.515	-3.591	0.892	-0.305	-0.488	-0.244	-2.907	10.322	0.315	-0.366	0.488	-0.122	0.689	9.914	-0.715	0.854	-1.343	-0.427	1506695920
-9.631	-2.718	-1.84	0.549	0.488	-0.488	3.499	-10.322	1.646	-1.221	-0.549	5.249	3.882	10.575	-0.077	-0.854	-0.671	-0.732	-9.031	-3.383	0.967	0.061	-0.732	0	-3.263	10.2	0.555	0.061	0.305	-0.244	1.518	9.979	-0.579	0.793	-1.892	-0.427	1506695920
-9.292	-2.759	-1.811	0.488	0.305	-0.549	4.266	-10.2	2.198	-0.977	-0.793	4.028	3.88	10.094	-0.507	-0.793	-1.343	-0.488	-9.031	-3.383	0.967	0.183	-0.671	0.061	-3.522	9.659	0.666	0.061	-0.244	-0.427	1.518	9.979	-0.579	0.61	-1.343	-0.671	1506695920
-9.268	-3.165	-2.122	0.793	0.061	-0.427	4.947	-9.351	2.572	-0.916	0.183	2.686	3.961	9.556	-0.31	-0.427	-1.221	-0.183	-8.492	-3.39	1.482	0.305	-0.305	0.061	-3.419	9.202	0.597	-0.122	-0.732	-0.427	1.989	9.764	-0.581	0.61	-0.427	-0.732	1506695920
-9.183	-3.653	-1.951	1.16	-0.061	0.061	4.768	-8.581	2.576	-0.793	0.671	1.282	4.083	9.318	-0.122	-0.183	-0.671	-0.122	-8.637	-3.742	1.652	0.488	-0.244	0	-3.255	9.095	0.433	-0.183	-0.793	-0.366	1.805	9.758	-0.257	0.427	-0.549	-0.732	1506695920
-9.455	-3.31	-1.738	1.343	0	0.366	4.472	-8.222	2.603	-0.427	0.366	0.122	3.974	9.314	-0.164	-0.183	-0.305	-0.305	-8.637	-3.742	1.652	0.854	0.061	-0.061	-3.139	9.227	0.19	-0.183	-0.732	-0.122	1.805	9.758	-0.257	0.183	-1.221	-0.427	1506695920
-9.799	-2.468	-1.742	1.16	-0.244	0.061	4.386	-8.119	2.604	-0.244	0.854	-0.671	3.851	9.665	-0.078	-0.427	-0.732	-0.549	-8.905	-3.313	1.558	1.221	0	0	-3.037	9.536	0.257	0.244	-0.61	0	1.949	9.976	-0.301	-0.183	-1.221	-0.122	1506695920
-9.709	-2.754	-1.572	1.099	-0.61	0	4.303	-8.372	2.517	-0.122	0.854	-1.465	3.913	9.969	0.17	-0.793	-1.465	-0.61	-8.891	-3.222	1.324	1.282	0.183	0.122	-3.2	9.8	0.456	0.427	-0.732	0	1.408	9.932	-0.635	-0.366	-0.977	-0.305	1506695920
-9.567	-3.214	-1.26	0.854	-0.488	0.122	4.252	-8.699	2.131	-0.061	1.648	-2.38	4.126	10.115	0.499	-0.916	-1.892	-0.549	-8.891	-3.222	1.324	1.343	0.549	0.183	-3.193	9.957	0.662	0.366	-1.404	0.183	1.408	9.932	-0.635	-0.244	-0.671	-0.61	1506695920
-9.469	-3.211	-0.836	0.549	-0.244	0.061	3.689	-9.302	1.713	0.244	1.587	-3.235	4.298	10.328	0.735	-0.793	-2.014	-0.427	-10.167	-1.43	0.877	1.221	0.549	0	-2.535	10.367	1.189	0.427	-1.953	0.061	1.384	9.961	-0.604	-0.244	-0.854	-0.671	1506695920
-9.591	-3.165	-0.715	0.61	-0.244	-0.061	3.024	-10.442	1.166	0.854	0.305	-3.906	4.474	10.247	1.034	-0.549	-1.831	-0.427	-9.586	-0.88	1.062	1.099	0	0.183	-1.731	10.464	2.12	0.61	-1.099	-0.305	0.636	10.129	-0.117	-0.305	-0.671	-0.305	1506695920
-9.299	-3.217	-0.231	1.038	-0.916	0.183	2.894	-10.77	0.54	1.343	-0.366	-4.395	4.737	9.333	1.648	0.061	-0.854	-0.244	-9.586	-0.88	1.062	0.61	0.427	0.488	-1.719	9.746	2.534	0.061	-0.305	-0.366	0.636	10.129	-0.117	-0.427	-0.366	-0.366	1506695920
-8.918	-3.013	0.492	0.977	-0.244	0.427	2.86	-10.253	0.141	1.16	-0.305	-4.761	4.973	8.758	2.549	0.671	0.977	0	-9.256	-1.339	1.048	0.61	0.671	0.122	-2.231	9.135	2.261	-0.61	-0.488	0.244	0.42	9.893	0.093	-0.305	-0.244	-0.671	1506695920
-9.544	-2.93	0.318	0.793	0.061	0.366	2.756	-9.872	-0.078	0.854	0.366	-4.761	4.811	9.217	3.308	0.366	2.258	0.244	-9.256	-1.339	1.048	0.916	0.793	0.061	-2.456	9.11	2.332	-0.488	-0.549	0.732	1.042	9.99	0.981	-0.366	-0.854	-0.671	1506695920
-9.642	-2.909	0.383	1.221	-0.61	0.366	2.468	-9.719	-0.261	0.732	0.854	-4.15	4.042	9.787	3.058	-0.305	1.282	0.549	-9.677	-0.705	0.693	0.793	1.343	0.183	-2.545	9.453	2.706	0	-0.488	0.854	1.042	9.99	0.981	-0.671	-1.038	-0.305	1506695920
-9.173	-2.655	0.656	1.099	-0.305	0.366	2.101	-9.368	-0.484	0.61	0.671	-3.174	3.393	10.009	2.815	-0.916	-1.099	0.916	-9.755	-0.773	-0.028	0.732	1.038	0.122	-2.507	9.495	2.909	0.061	-0.977	0.793	1.183	10.24	0.997	-0.793	-0.671	0	1506695920
-8.709	-2.284	0.963	0.854	-0.061	0.305	1.881	-8.691	-0.7	0.488	0.244	-2.075	3.704	9.684	3.369	-1.221	-1.587	1.404	-9.755	-0.773	-0.028	0.793	0.916	-0.122	-2.223	9.008	3.009	0	-1.343	0.671	0.126	9.327	0.819	-0.793	-1.404	0.061	1506695920
-8.638	-2.323	1.152	0.854	0.366	0.488	1.921	-7.764	-0.809	0.122	0.122	-0.916	3.827	9.171	3.474	-1.282	-0.916	1.709	-9.38	-0.493	-0.17	0.916	0.732	-0.183	-1.721	8.684	3.131	-0.122	-1.526	0.61	0.126	9.327	0.819	-0.916	-1.831	0.061	1506695920
-9.336	-2.155	1.074	0.977	0.488	0.61	2.19	-7.106	-0.703	-0.366	0.549	0.366	3.541	8.717	3.273	-1.16	-0.366	1.587	-9.363	-0.208	-0.239	0.854	1.221	-0.122	-1.239	8.775	3.202	-0.183	-1.282	0.61	0.441	8.983	0.897	-0.549	-1.526	0.061	1506695920
-10.19	-1.919	0.784	0.732	-0.122	0.305	2.414	-7.022	-0.531	-0.732	0.977	1.648	3.182	8.624	3.146	-1.099	-0.671	0.977	-9.66	-0.383	-0.479	0.61	1.282	-0.183	-0.858	9.15	3.125	-0.061	-1.16	0.793	1.097	10.188	1.245	0	-0.977	-0.244	1506695920
-10.105	-2.144	1.19	0.549	-0.366	0.122	2.543	-7.567	-0.459	-0.793	0.854	2.747	3.208	8.899	3.084	-1.038	-1.099	0.183	-10.088	-0.538	-0.915	0.427	1.221	-0.244	-0.586	9.637	3.104	0.244	-0.977	0.854	1.097	10.188	1.245	-0.244	0.305	-0.61	1506695921
-9.727	-2.237	1.31	0.366	-0.244	0.061	2.803	-8.349	-0.471	-0.671	0.244	3.479	3.437	9.154	3.096	-0.916	-1.282	-0.488	-10.216	-0.59	-1.194	0.305	1.16	-0.183	-0.42	9.895	3.144	0.244	-0.854	0.61	0.946	10.19	1.724	-0.061	0.549	-0.671	1506695921
-9.418	-2.031	1.172	0.183	-0.122	0	3.34	-8.88	-0.44	-0.793	-0.122	3.723	3.755	9.186	3.201	-0.671	-1.099	-0.854	-10.152	-0.702	-1.444	0.366	0.854	-0.122	-0.28	9.811	3.116	0.061	-0.916	0.305	0.117	9.887	1.382	0.366	0.061	-0.366	1506695921
-9.501	-2.049	1.098	-0.122	0.183	0.061	4.206	-9.056	-0.031	-1.221	0.366	3.479	3.981	9.071	3.255	-0.488	-0.732	-1.099	-9.95	-0.724	-1.532	0.183	0.732	-0.061	-0.197	9.695	3.077	-0.061	-0.854	0	0.117	9.887	1.382	0.061	-0.549	-0.427	1506695921
-9.734	-2.089	0.964	-0.122	-0.061	0	4.863	-9.025	0.56	-1.77	1.526	2.93	4.082	9.048	3.261	-0.305	-0.61	-1.343	-10.061	-0.733	-1.611	0.061	0.549	0	-0.123	9.749	2.992	-0.122	-0.793	-0.122	0.839	9.835	1.83	0.122	0.061	-0.366	1506695921
-9.665	-2.043	0.857	-0.244	0	-0.061	4.999	-9.13	1.017	-1.953	2.38	2.136	4.237	9.188	3.297	-0.244	-0.732	-1.587	-10.061	-0.733	-1.611	-0.183	0.427	0.061	-0.053	9.879	2.936	-0.061	-0.671	-0.183	0.987	9.91	1.381	0.305	0.488	-0.122	1506695921
-9.654	-2.07	0.774	-0.488	0.122	-0.061	4.578	-9.226	1.282	-1.587	2.014	1.343	4.487	9.225	3.319	-0.244	-0.732	-1.77	-9.905	-0.744	-1.635	-0.366	0.305	0	-0.066	9.831	2.903	0	-0.488	-0.244	0.505	9.984	1.087	0.122	0.183	-0.061	1506695921
-9.698	-2.253	0.56	-0.427	-0.122	-0.061	4.146	-9.158	1.474	-0.916	0.549	0.671	4.782	9.061	3.384	-0.122	-0.549	-1.587	-9.81	-0.751	-1.596	-0.488	0.305	0	-0.164	9.586	2.881	-0.061	-0.366	-0.244	0.278	9.95	1.105	0.122	0.122	-0.122	1506695921
-9.525	-2.407	0.589	-0.427	0.122	0	4.144	-8.898	1.632	-0.244	-0.61	0.183	5.015	8.89	3.438	-0.061	-0.244	-1.282	-9.77	-0.955	-1.555	-0.549	0.183	-0.061	-0.225	9.417	2.757	-0.122	-0.244	-0.122	0.323	9.9	0.797	0.244	0.244	-0.183	1506695921
-9.433	-2.464	0.52	-0.427	0.366	0.061	4.37	-8.683	1.644	0.366	-0.793	-0.244	5.152	8.891	3.388	-0.122	0	-0.916	-9.704	-1.152	-1.491	-0.549	0.122	-0.183	-0.284	9.408	2.59	-0.122	0	-0.061	0.323	9.9	0.797	0.183	0.244	-0.061	1506695921
-9.444	-2.47	0.386	-0.427	0.427	0	4.457	-8.598	1.518	0.366	-0.793	-0.244	5.204	8.934	3.261	-0.244	0	-0.488	-9.573	-1.495	-1.494	-0.488	0	-0.122	-0.379	9.47	2.5	0	0.244	0.122	0.105	9.921	0.735	0.244	0	0	1506695921
-9.594	-2.436	0.333	-0.366	0.427	0.061	4.457	-8.598	1.518	0.366	-0.793	-0.244	5.283	9.02	3.161	-0.305	-0.061	0	-9.573	-1.495	-1.494	-0.366	0	-0.122	-0.52	9.532	2.388	0	0.366	0.305	0.425	9.91	0.717	0.122	-0.122	0	1506695921
-9.745	-2.256	0.236	-0.366	0.183	0	4.346	-8.571	1.201	0.732	-0.488	-0.854	5.231	9.143	3.03	-0.305	-0.061	0.549	-9.646	-1.605	-1.528	-0.244	-0.061	-0.122	-0.61	9.652	2.365	0	0.427	0.366	0.425	9.91	0.717	0.183	0	0.061	1506695921
-9.776	-2.244	0.075	-0.305	0.061	0	4.028	-8.625	0.699	0.671	-0.183	-1.404	5.078	9.282	2.883	-0.244	0	0.977	-9.646	-1.524	-1.632	-0.122	-0.061	-0.061	-0.571	9.765	2.393	0	0.366	0.427	0.214	9.946	0.523	0.122	-0.122	0	1506695921
-9.649	-2.15	0.102	-0.244	0.061	0.061	3.768	-8.623	0.494	0.549	-0.366	-1.648	4.889	9.276	2.844	-0.183	0.061	1.343	-9.646	-1.524	-1.632	-0.183	0	-0.061	-0.512	9.729	2.387	0	0.366	0.305	0.464	9.922	0.579	0.183	-0.244	0	1506695921
-9.653	-2.11	0.014	-0.244	0.061	0.061	3.642	-8.646	0.352	0.427	-0.366	-1.77	4.693	9.227	2.834	0	0.305	1.526	-9.575	-1.547	-1.663	-0.122	-0.122	-0.122	-0.419	9.691	2.354	-0.061	0.305	0.244	0.464	9.922	0.579	0.183	-0.183	0	1506695921
-9.653	-2.047	-0.062	-0.244	0	0.061	3.527	-8.546	0.299	0.244	-0.183	-1.831	4.413	9.165	2.902	0.061	0.549	1.465	-9.582	-1.509	-1.654	-0.183	0.061	-0.061	-0.305	9.664	2.31	0	0.366	0.244	0.586	9.886	0.542	0.183	-0.122	0	1506695921
-9.667	-2.034	-0.071	-0.305	0	0.061	3.363	-8.447	0.319	0	0	-1.77	4.159	9.054	2.946	0.061	0.488	1.16	-9.542	-1.531	-1.657	-0.183	0.122	-0.061	-0.252	9.634	2.311	0	0.366	0.305	0.659	9.872	0.502	0.183	0	0	1506695921
-9.673	-2.067	-0.13	-0.305	0	0.061	3.2	-8.33	0.36	-0.183	0.122	-1.526	3.993	8.964	2.966	0.061	0.305	0.793	-9.564	-1.485	-1.693	-0.244	0.122	-0.061	-0.163	9.642	2.311	0.061	0.366	0.305	0.567	9.879	0.422	0.122	0	0	1506695921
-9.616	-2.121	-0.145	-0.366	0.061	0.061	3.036	-8.281	0.451	-0.305	0.244	-1.221	3.949	8.937	3.051	0.122	0.305	0.427	-9.575	-1.531	-1.739	-0.305	0.122	-0.061	-0.086	9.677	2.315	0.061	0.427	0.244	0.535	9.893	0.331	0.122	0	0	1506695921
-9.628	-2.176	-0.185	-0.366	0.122	0.061	2.918	-8.242	0.571	-0.366	0.122	-0.732	4.036	8.976	3.078	0.122	0.366	0	-9.575	-1.531	-1.739	-0.366	0.122	-0.061	-0.169	9.721	2.309	0.061	0.366	0.183	0.589	9.891	0.395	0.122	0.061	-0.061	1506695921
-9.618	-2.165	-0.214	-0.366	0.122	0.061	2.9	-8.271	0.694	-0.366	0.061	-0.244	4.114	9.049	3.07	0.122	0.305	-0.244	-9.636	-1.553	-1.812	-0.427	0.122	-0.122	-0.211	9.769	2.296	0	0.244	0.122	0.611	9.903	0.355	0.122	0.183	0	1506695921
-9.658	-2.199	-0.257	-0.366	0.122	0.061	2.98	-8.321	0.833	-0.427	0.061	0.244	4.244	9.111	3.088	0.122	0.183	-0.427	-9.643	-1.573	-1.833	-0.427	0.061	-0.061	-0.199	9.801	2.311	0	0.244	0.061	0.496	9.885	0.258	0.061	0.122	0	1506695921
-9.656	-2.227	-0.286	-0.305	0	0	3.086	-8.36	0.973	-0.427	0.122	0.671	4.405	9.106	3.11	0.122	0.183	-0.549	-9.628	-1.613	-1.826	-0.427	0.061	-0.061	-0.238	9.78	2.281	-0.061	0.183	0	0.435	9.912	0.246	0	0.122	-0.061	1506695921
-9.636	-2.287	-0.286	-0.305	0.061	0	3.231	-8.409	1.139	-0.366	0.183	1.038	4.523	9.11	3.161	0.061	0.244	-0.61	-9.621	-1.66	-1.812	-0.366	0.061	-0.061	-0.269	9.726	2.236	-0.061	0.122	0	0.379	9.899	0.219	0.061	0.122	0	1506695921
-9.661	-2.294	-0.318	-0.244	0	0	3.37	-8.498	1.249	-0.244	0.183	1.343	4.602	9.111	3.147	0	0.061	-0.61	-9.628	-1.668	-1.797	-0.366	0.061	-0.122	-0.264	9.711	2.214	-0.061	0.061	0	0.392	9.912	0.245	0	0.122	0	1506695922
-9.619	-2.32	-0.293	-0.244	0	0	3.463	-8.574	1.308	-0.244	0.183	1.343	4.727	9.121	3.096	-0.061	0	-0.488	-9.644	-1.684	-1.816	-0.305	0	-0.122	-0.242	9.738	2.251	-0.061	0.061	0	0.356	9.942	0.224	0	0.122	0	1506695922
-9.633	-2.341	-0.316	-0.183	0	0	3.631	-8.616	1.314	-0.061	-0.061	1.526	4.85	9.093	3.036	-0.061	0	-0.366	-9.597	-1.674	-1.811	-0.305	0	-0.061	-0.211	9.708	2.255	-0.061	0.122	0	0.306	9.9	0.201	0	0.061	0	1506695922
-9.592	-2.324	-0.312	-0.183	0	0	3.87	-8.576	1.269	0.366	-0.427	1.465	4.918	9.056	2.988	0	0.122	-0.122	-9.639	-1.669	-1.818	-0.244	-0.061	-0.122	-0.2	9.695	2.256	-0.061	0.122	0	0.328	9.921	0.224	0	0.122	0	1506695922
-9.641	-2.312	-0.318	-0.122	0.061	0	4.085	-8.571	1.175	0.427	-0.488	1.282	4.908	9.077	2.972	0	0.122	0.061	-9.616	-1.653	-1.832	-0.183	-0.122	-0.061	-0.201	9.715	2.25	0	0.122	0	0.351	9.893	0.213	0	0.122	0	1506695922
-9.667	-2.285	-0.309	-0.122	0	0	4.236	-8.582	1.04	0.488	-0.488	0.977	4.833	9.052	2.963	0.061	0.122	0.183	-9.627	-1.657	-1.82	-0.183	-0.122	-0.061	-0.195	9.698	2.262	0	0.183	0.061	0.378	9.934	0.262	0	0.061	0	1506695922
-9.642	-2.265	-0.315	-0.122	0	0	4.343	-8.516	0.898	0.488	-0.488	0.977	4.756	9.056	2.991	0.061	0.122	0.305	-9.639	-1.652	-1.828	-0.122	-0.122	-0.061	-0.175	9.677	2.269	0.061	0.183	0.061	0.382	9.932	0.256	-0.061	0.061	0	1506695922
-9.627	-2.224	-0.295	-0.122	0.061	0	4.412	-8.489	0.788	0.366	-0.427	0.244	4.657	9.04	3.024	0.061	0.122	0.366	-9.628	-1.604	-1.82	-0.122	-0.183	-0.061	-0.156	9.654	2.304	0.061	0.244	0	0.425	9.934	0.237	-0.061	0	0	1506695922
-9.668	-2.189	-0.305	-0.061	0.061	0	4.359	-8.394	0.695	0.244	-0.244	-0.122	4.545	9.059	3.06	0.122	0.183	0.427	-9.65	-1.615	-1.81	-0.122	-0.183	-0.061	-0.165	9.711	2.304	0	0.244	0	0.432	9.902	0.276	-0.061	0	0	1506695922
-9.664	-2.143	-0.294	-0.061	0.061	0	4.256	-8.356	0.688	0.122	-0.122	-0.427	4.448	9.097	3.122	0.122	0.183	0.305	-9.574	-1.605	-1.76	-0.061	-0.244	-0.122	-0.182	9.717	2.298	0.061	0.244	0	0.463	9.918	0.323	-0.061	0	0	1506695922
-9.653	-2.107	-0.305	-0.061	0	0	4.094	-8.364	0.711	0	-0.061	-0.671	4.38	9.065	3.153	0.061	0.183	0.305	-9.606	-1.585	-1.744	-0.061	-0.183	-0.061	-0.225	9.68	2.318	0	0.183	0	0.514	9.908	0.323	-0.061	0	0	1506695922
-9.647	-2.128	-0.31	-0.122	0	0	3.884	-8.379	0.709	-0.061	0	-0.854	4.307	9.087	3.167	0.061	0.122	0.183	-9.573	-1.601	-1.756	-0.061	-0.183	-0.061	-0.233	9.686	2.324	0	0.122	0	0.532	9.892	0.328	-0.061	0.061	0	1506695922
-9.649	-2.117	-0.276	-0.061	0	0	3.737	-8.437	0.766	-0.122	0	-0.977	4.274	9.094	3.161	0	0.061	0.061	-9.599	-1.559	-1.75	-0.061	-0.183	-0.061	-0.237	9.715	2.334	0	0.061	-0.061	0.568	9.897	0.4	-0.061	0.061	0	1506695922
-9.688	-2.085	-0.275	-0.061	0	0	3.603	-8.442	0.776	-0.183	0.061	-0.977	4.279	9.067	3.139	0	0	-0.061	-9.582	-1.54	-1.711	-0.061	-0.183	-0.061	-0.221	9.69	2.35	0	0	-0.061	0.579	9.893	0.429	-0.061	0	0	1506695922
-9.665	-2.077	-0.255	-0.061	-0.061	0	3.486	-8.451	0.848	-0.183	0.183	-0.916	4.32	9.036	3.128	0	0	-0.122	-9.575	-1.552	-1.684	-0.061	-0.122	-0.061	-0.214	9.65	2.354	0	0	-0.061	0.593	9.91	0.445	-0.061	0	0	1506695922
-9.646	-2.097	-0.233	0	-0.061	0	3.351	-8.424	0.876	-0.183	0.183	-0.793	4.352	9.008	3.109	0	-0.061	-0.183	-9.564	-1.568	-1.69	0	-0.061	-0.061	-0.252	9.629	2.346	0	-0.061	-0.122	0.56	9.895	0.443	-0.061	0	0	1506695922
-9.66	-2.083	-0.234	0.061	-0.061	0	3.237	-8.391	0.89	-0.122	0.122	-0.549	4.43	9.028	3.096	0	-0.122	-0.244	-9.556	-1.57	-1.681	0	-0.061	-0.061	-0.238	9.647	2.328	0	-0.122	-0.122	0.577	9.896	0.462	-0.061	-0.061	0	1506695922
-9.659	-2.064	-0.252	0	-0.061	0	3.193	-8.333	0.925	-0.122	0.061	-0.366	4.506	9	3.07	0	-0.122	-0.244	-9.587	-1.554	-1.694	0.061	0	-0.061	-0.224	9.636	2.322	0	-0.122	-0.122	0.584	9.886	0.469	0	-0.061	0	1506695922
-9.666	-2.098	-0.257	0.061	0	0.061	3.17	-8.305	0.922	-0.061	0.061	-0.061	4.552	8.985	3.051	0	-0.183	-0.244	-9.549	-1.56	-1.688	0.061	0	0	-0.223	9.644	2.34	0	-0.183	-0.122	0.604	9.868	0.471	0	-0.061	0	1506695922
-9.66	-2.068	-0.257	0.061	-0.061	0.061	3.225	-8.285	0.912	-0.061	0	0.244	4.591	8.989	3.072	0	-0.183	-0.183	-9.574	-1.558	-1.687	0.061	0.061	0	-0.203	9.655	2.312	0	-0.183	-0.122	0.651	9.89	0.504	0	-0.061	0	1506695922
-9.674	-2.03	-0.257	0.061	-0.061	0.061	3.32	-8.29	0.863	-0.061	-0.061	0.366	4.634	8.995	3.095	0	-0.183	-0.183	-9.582	-1.538	-1.7	0.061	0.122	0	-0.177	9.658	2.314	0.061	-0.183	-0.122	0.641	9.893	0.483	-0.061	-0.122	0	1506695922
-9.716	-2.023	-0.288	0	-0.122	0	3.429	-8.323	0.819	0	-0.122	0.549	4.648	9.002	3.11	0	-0.183	-0.122	-9.588	-1.528	-1.723	0	0.122	0	-0.171	9.667	2.308	0.061	-0.183	-0.122	0.644	9.89	0.459	0	-0.122	0	1506695922
-9.666	-2.036	-0.29	0	-0.061	0	3.541	-8.357	0.781	0	-0.183	0.61	4.662	9.015	3.112	0	-0.183	-0.122	-9.607	-1.494	-1.756	0	0.122	0	-0.138	9.701	2.318	0.061	-0.183	-0.122	0.653	9.904	0.429	0	-0.061	0	1506695922
-9.633	-2.054	-0.282	0	-0.061	0	3.675	-8.393	0.762	0	-0.183	0.61	4.692	9.01	3.157	0	-0.183	-0.122	-9.592	-1.487	-1.749	-0.061	0.122	-0.061	-0.114	9.704	2.328	0	-0.122	-0.122	0.665	9.884	0.41	0	-0.061	0	1506695922
-9.649	-2.031	-0.3	0	-0.061	0	3.796	-8.423	0.766	-0.061	-0.183	0.549	4.699	9.008	3.182	0	-0.061	-0.061	-9.586	-1.516	-1.763	-0.061	0.122	-0.061	-0.138	9.697	2.305	0	-0.122	-0.061	0.677	9.878	0.413	0	-0.061	0	1506695922
-9.662	-2.053	-0.293	-0.061	-0.061	0	3.864	-8.454	0.768	-0.061	-0.122	0.427	4.681	9.036	3.193	0	-0.122	-0.061	-9.61	-1.494	-1.802	-0.061	0.122	-0.061	-0.144	9.705	2.298	0	-0.122	-0.061	0.669	9.866	0.41	0	-0.061	0	1506695923
-9.705	-2.062	-0.291	-0.061	-0.122	0	3.926	-8.507	0.836	-0.122	-0.122	0.244	4.676	9.019	3.188	0	-0.122	0	-9.641	-1.498	-1.842	-0.061	0.122	-0.061	-0.093	9.705	2.31	0	-0.061	-0.061	0.694	9.886	0.382	0	0	-0.061	1506695923
-9.668	-2.098	-0.28	-0.122	-0.122	0	3.951	-8.532	0.871	-0.122	-0.122	0.122	4.677	9.042	3.146	0	0	0	-9.599	-1.52	-1.832	-0.061	-0.061	-0.061	-0.051	9.746	2.304	0	0	0	0.669	9.91	0.401	0	0	-0.061	1506695923
-9.653	-2.088	-0.266	-0.122	-0.061	0	3.937	-8.508	0.962	-0.122	-0.061	-0.061	4.663	9.001	3.144	0	0.061	0	-9.592	-1.516	-1.82	-0.061	0	-0.061	-0.117	9.686	2.242	0	0.061	0	0.656	9.898	0.406	0	0	-0.061	1506695923
-9.683	-2.082	-0.232	-0.122	-0.122	0	3.883	-8.457	1.022	-0.061	-0.061	-0.183	4.676	9.01	3.072	-0.061	0.061	0	-9.572	-1.548	-1.782	-0.122	0	-0.061	-0.205	9.665	2.224	0	0.061	0.061	0.679	9.879	0.409	-0.061	0	0	1506695923
-9.688	-2.126	-0.206	-0.183	-0.061	0.061	3.787	-8.466	1.017	0	-0.122	-0.244	4.68	9.059	3.017	-0.061	0	0.061	-9.599	-1.549	-1.78	-0.122	0	-0.061	-0.212	9.733	2.242	0	0.061	0.061	0.65	9.874	0.391	0	0.061	0	1506695923
-9.66	-2.141	-0.157	-0.183	-0.122	0	3.704	-8.507	0.947	0.061	-0.183	-0.305	4.7	9.112	2.952	0	0	0.122	-9.639	-1.549	-1.802	-0.122	0	-0.061	-0.211	9.788	2.278	0	0.122	0.061	0.653	9.911	0.432	-0.061	0.061	0	1506695923
-9.631	-2.208	-0.17	-0.183	-0.061	0	3.655	-8.528	0.877	0.061	-0.122	-0.305	4.643	9.098	2.961	0.061	0.122	0.122	-9.605	-1.523	-1.788	-0.122	0	-0.061	-0.237	9.731	2.289	0	0.122	0	0.575	9.884	0.391	0	0.061	0	1506695923
-9.625	-2.242	-0.187	-0.183	-0.061	0	3.572	-8.465	0.818	0.061	-0.061	-0.305	4.518	9.031	2.982	0.061	0.061	0.183	-9.627	-1.5	-1.794	-0.122	-0.061	-0.061	-0.245	9.637	2.263	0	0.122	0	0.52	9.892	0.383	0	0.122	0	1506695923
-9.67	-2.318	-0.179	-0.122	-0.122	0	3.48	-8.43	0.75	0.061	-0.122	-0.305	4.444	9.02	2.996	0.061	0.061	0.122	-9.618	-1.529	-1.797	-0.122	-0.061	-0.061	-0.199	9.64	2.269	0.061	0.122	0	0.451	9.877	0.37	0	0.061	0	1506695923
-9.604	-2.293	-0.116	-0.061	-0.122	0.061	3.437	-8.402	0.659	0.061	-0.122	-0.244	4.411	9.061	2.991	0.061	0.122	0.061	-9.662	-1.517	-1.771	-0.122	-0.122	-0.061	-0.172	9.709	2.269	0.061	0.244	0	0.55	9.904	0.431	0	0.061	0	1506695923
-9.622	-2.123	-0.11	-0.122	0	0.061	3.406	-8.433	0.604	0	-0.122	-0.183	4.421	9.132	3.029	0.122	0.122	0	-9.641	-1.509	-1.744	-0.061	-0.183	-0.061	-0.281	9.743	2.304	0.061	0.244	-0.061	0.566	9.916	0.514	0	0	0.122	1506695923
-9.729	-2.166	-0.171	-0.183	-0.122	0	3.421	-8.435	0.589	-0.061	-0.061	-0.061	4.414	9.167	3.055	0.122	0.122	0	-9.624	-1.452	-1.72	-0.061	-0.122	0	-0.423	9.733	2.329	0	0.183	-0.061	0.56	9.871	0.4	0	-0.061	0.122	1506695923
-9.587	-2.37	-0.006	-0.183	-0.122	0.122	3.401	-8.378	0.628	-0.122	0	0.061	4.357	9.129	3.062	0.061	0.061	0	-9.66	-1.452	-1.692	-0.122	-0.061	-0.061	-0.426	9.672	2.346	0	0.061	-0.061	0.672	9.9	0.419	0	0.061	0.061	1506695923
-9.55	-2.32	0.145	-0.488	0.061	0.305	3.393	-8.418	0.611	-0.061	-0.061	0.122	4.346	9.107	2.999	0.122	0.061	-0.061	-9.814	-1.303	-1.666	-0.061	-0.244	-0.061	-0.225	9.716	2.45	0.061	0.183	-0.122	0.695	9.914	0.574	-0.061	0.122	0.183	1506695923
-9.672	-2.041	0.234	-0.61	0	0.305	3.421	-8.563	0.597	0	-0.183	0.183	4.377	9.056	2.901	0.305	0.244	-0.122	-10.012	-0.944	-1.603	-0.122	-0.427	0	-0.008	9.771	2.705	0.122	0.488	-0.244	0.762	9.932	0.682	-0.183	0	0.305	1506695923
-9.665	-1.788	0.286	-1.16	0	0	3.493	-8.742	0.603	0.122	-0.366	0.183	4.462	8.906	2.882	0.671	0.61	-0.183	-10.006	-0.575	-1.53	-0.366	-0.732	0	0.102	9.691	2.913	0.244	0.854	-0.366	0.778	9.895	0.622	-0.183	0.122	0.366	1506695923
-9.568	-2.031	0.153	-1.709	0.061	-0.183	3.559	-8.891	0.602	0.122	-0.366	0.183	4.549	8.759	2.97	1.038	1.099	-0.244	-9.967	-0.244	-1.412	-0.793	-0.671	0	0.2	9.6	2.954	0.305	1.282	-0.427	0.445	9.819	0.428	0.061	0.366	0.244	1506695923
-9.563	-2.311	0.016	-1.892	0.061	-0.244	3.443	-8.955	0.526	0.732	-0.977	-0.366	4.607	8.745	3.114	1.282	1.526	-0.183	-10.033	-0.019	-1.382	-1.282	-0.793	-0.061	0.278	9.509	2.936	0.305	1.282	-0.427	0.446	9.725	0.475	0.244	0.671	0.122	1506695923
-9.53	-2.147	-0.071	-2.136	0.183	-0.427	3.175	-9.027	0.386	0.732	-0.977	-0.366	4.603	8.66	3.234	1.526	1.892	-0.183	-10.09	0.054	-1.391	-1.77	-1.16	-0.183	0.388	9.392	2.875	0.305	2.014	-0.61	0.467	9.818	0.514	0.305	0.916	0.183	1506695923
-9.692	-1.981	-0.663	-2.625	0.183	-0.793	2.954	-9.083	0.207	1.465	-2.686	-1.16	4.615	8.558	3.273	1.648	2.319	-0.183	-10.039	-0.028	-1.371	-2.319	-1.343	-0.305	0.481	9.281	2.682	0.244	2.625	-0.671	0.096	9.833	0.272	0.122	0.916	0.122	1506695923
-9.713	-2.218	-1.18	-2.747	-0.244	-0.916	2.852	-9.128	-0.042	1.587	-3.174	-1.343	4.667	8.678	3.192	1.77	2.869	-0.183	-10.137	-0.337	-1.418	-2.747	-1.77	-0.488	0.368	9.386	2.335	0.122	3.113	-0.671	0.36	9.924	0.165	0.366	0.793	-0.061	1506695923
-9.287	-2.175	-1.056	-2.93	0.183	-0.916	2.779	-9.251	-0.23	1.526	-3.174	-1.221	4.654	9.101	2.948	1.77	3.113	-0.305	-10.068	-0.738	-1.456	-3.113	-2.075	-0.671	0.1	9.744	1.89	0	3.296	-0.61	0.81	9.981	0.273	0.366	1.465	-0.122	1506695923
-9.19	-1.657	-1.347	-3.296	0.183	-1.221	2.67	-9.335	-0.284	1.526	-3.174	-1.221	4.755	9.441	2.53	1.77	3.296	-0.305	-9.804	-1.241	-1.27	-3.357	-1.77	-0.671	-0.27	9.971	1.471	0	3.418	-0.488	1.002	9.869	0.053	0.183	1.953	0	1506695923
-9.349	-1.647	-1.96	-3.601	0.549	-1.343	2.589	-9.107	-0.122	1.038	-2.502	-0.366	4.829	9.574	2.004	1.709	3.418	-0.183	-9.685	-1.598	-1.115	-3.418	-1.526	-0.61	-0.609	10.003	1.119	-0.122	3.54	-0.549	0.813	9.849	-0.144	0.122	1.709	-0.122	1506695923
-9.715	-2.244	-2.408	-3.479	-0.366	-1.16	2.545	-8.792	0.275	0.732	-1.953	0.366	4.692	9.524	1.528	1.709	3.418	0	-9.387	-2.024	-0.953	-3.601	-1.343	-0.488	-0.945	9.835	0.744	-0.305	3.601	-0.61	1.327	9.9	-0.27	0	1.648	0	1506695924
-9.682	-2.704	-2.272	-3.235	-0.366	-0.854	2.473	-8.542	0.713	0.671	-1.465	1.099	4.551	9.451	1.142	1.648	3.357	0.183	-9.031	-2.711	-0.714	-3.662	-1.404	-0.549	-1.365	9.694	0.23	-0.427	3.54	-0.488	2.021	9.903	-0.201	0	2.014	0.061	1506695924
-9.654	-2.693	-1.993	-3.174	-0.488	-0.732	2.271	-8.574	1.103	0.732	-1.465	1.709	4.505	9.78	0.69	1.404	3.357	0.122	-9.107	-3.496	-0.438	-3.418	-1.221	-0.61	-1.872	9.909	-0.291	-0.671	3.357	-0.244	2.317	9.891	-0.191	0.061	2.38	0.061	1506695924
-9.512	-3.025	-1.876	-3.052	-0.671	-0.61	2.199	-8.945	1.457	0.854	-2.014	2.38	4.416	10.202	0.183	1.038	3.174	0.183	-8.917	-3.71	-0.13	-3.174	-0.916	-0.427	-2.413	10.08	-0.377	-0.488	3.174	0	1.708	9.91	0.067	0.061	2.563	0.061	1506695924
-9.245	-3.339	-1.966	-2.258	-0.732	-0.427	2.336	-9.105	1.704	1.099	-2.319	2.808	4.217	10.252	-0.293	0.732	2.441	0.488	-8.952	-3.813	-0.053	-2.93	-0.732	-0.244	-2.901	10.04	-0.22	-0.244	2.869	0.122	0.969	9.914	0.343	0	1.587	-0.061	1506695924
-9.083	-3.212	-2.132	-1.77	-0.61	-0.244	2.436	-8.807	1.766	1.343	-2.441	2.808	4.121	10.338	-0.566	0.732	1.648	0.854	-8.991	-3.75	-0.05	-2.747	-0.183	0.122	-3.071	10.091	-0.053	-0.122	2.441	0.122	1.616	9.769	0.378	0	1.648	0	1506695924
-9.186	-3.267	-2.533	-1.587	-0.61	-0.122	2.178	-8.515	1.564	1.648	-3.174	2.808	4.145	10.628	-0.607	0.854	1.404	1.16	-9.289	-3.932	-0.315	-2.686	-0.305	0.366	-2.673	10.43	0.056	-0.183	2.136	-0.122	1.997	9.804	0.291	-0.183	1.953	0.061	1506695924
-9.112	-3.348	-2.556	-1.16	-0.671	-0.122	2.048	-8.399	1.128	2.075	-4.578	2.808	4.168	10.651	-0.368	1.038	1.831	1.282	-9.435	-4.137	-0.573	-2.197	-0.61	0.549	-2.402	10.496	0.213	-0.366	2.319	-0.549	1.839	9.934	0.273	-0.366	1.892	0.244	1506695924
-8.955	-3.268	-2.623	-1.16	-0.427	-0.305	2.164	-8.342	0.486	2.197	-6.165	2.747	4.102	10.353	0.001	1.16	2.502	1.221	-9.013	-4.279	-0.232	-1.892	-0.854	0.671	-2.69	10.196	0.065	-0.916	2.014	-0.488	0.959	10.003	0.006	-0.732	1.465	0.305	1506695924
-8.97	-3.427	-2.967	-0.854	-0.488	-0.427	2.991	-8.23	0.048	2.197	-6.165	2.747	3.825	10.135	0.303	1.038	2.93	0.916	-8.996	-4.089	-0.012	-1.465	-0.549	0.732	-2.907	9.871	0.05	-1.099	1.526	-0.244	0.707	9.971	-0.146	-0.793	1.038	0.305	1506695924
-8.878	-3.596	-3.016	-0.488	-0.671	-0.305	4.255	-8.178	0.153	0.793	-3.845	3.357	3.443	9.935	0.487	0.549	2.625	0.61	-8.945	-3.816	0.209	-1.221	-0.732	0.732	-2.978	9.489	0.051	-1.099	1.343	-0.244	0.781	9.979	-0.054	-0.977	0.732	0.366	1506695924
-8.564	-3.423	-2.956	-0.427	-0.549	-0.366	4.255	-8.178	0.153	0.793	-3.845	3.357	3.109	9.642	0.459	-0.061	1.648	0.305	-8.782	-3.779	0.317	-0.916	-0.549	0.671	-3.164	9.115	0.011	-1.099	0.977	-0.183	1.024	9.904	0.161	-1.221	0.61	0.488	1506695924
-8.538	-3.4	-3.213	-0.061	-0.427	-0.488	4.716	-7.989	1.077	-1.099	0.61	1.892	3.021	9.507	0.221	-0.61	0.793	-0.061	-8.731	-3.689	0.429	-0.732	-0.488	0.671	-3.313	8.993	-0.042	-0.977	0.488	-0.183	1.34	9.878	0.067	-1.526	0.854	0.488	1506695924
-8.393	-3.649	-3.498	0.061	-0.671	-0.427	4.148	-7.983	1.713	-1.526	0.671	0.549	3.053	9.428	-0.228	-0.977	0.061	-0.427	-8.666	-3.529	0.581	-0.549	-0.244	0.61	-3.285	8.971	0.037	-0.854	0.061	-0.183	1.206	9.883	0.031	-1.77	1.038	0.549	1506695924
-8.315	-3.838	-3.316	0.244	-0.854	-0.122	3.621	-8.038	2.409	-1.465	0.366	-0.549	3.163	9.318	-0.815	-0.977	-0.488	-0.732	-8.711	-3.378	0.69	-0.366	-0.366	0.549	-3.182	8.928	0.194	-0.732	-0.122	-0.366	1.324	9.85	-0.024	-2.075	1.038	0.61	1506695924
-8.39	-3.738	-2.634	0.305	-0.854	-0.061	3.143	-8.002	2.918	-1.221	0.244	-1.343	3.351	9.268	-1.221	-0.732	-0.61	-0.854	-8.829	-3.352	0.729	-0.122	-0.549	0.366	-3.293	8.924	0.294	-0.916	-0.244	-0.549	0.914	9.723	-0.102	-2.197	0.732	0.671	1506695924
-8.579	-3.789	-1.859	-0.122	-0.244	0	2.902	-8.098	3.013	-1.099	0.244	-1.77	3.473	9.56	-1.458	-0.366	-0.488	-0.854	-9.339	-3.162	0.995	0.183	-0.366	0.366	-3.619	9.126	0.572	-0.854	-0.305	-0.732	0.621	9.668	0.299	-2.258	0.244	0.61	1506695924
-10.076	-4.349	-1.507	0.122	0.244	0.122	2.982	-9.039	3.001	-0.916	0.671	-1.953	3.496	10.313	-1.269	0	-0.305	-0.732	-9.859	-2.635	1.214	0.671	-0.427	0.427	-4.345	9.467	1.404	-0.671	-0.427	-0.977	0.378	9.908	1.175	-2.38	-0.366	0.549	1506695924
-10.672	-4.307	-1.224	0.305	-0.61	-0.183	2.979	-10.349	2.757	-0.916	0.671	-1.953	3.342	11.173	-0.755	0.366	-0.549	-0.427	-10.897	-2.281	1.016	1.16	-0.244	0.427	-4.972	10.109	2.491	0.122	-0.916	-1.038	0.641	10.56	1.793	-2.319	-1.282	0.427	1506695924
-10.506	-4.771	0.124	0.305	-0.183	-0.305	2.608	-11.161	2.101	-0.305	1.16	-2.075	3.394	11.738	0.475	0.549	-0.366	-0.183	-11.16	-1.595	0.953	1.648	-0.183	0.427	-4.807	10.432	3.407	0.366	-1.282	-1.221	0.766	10.06	1.656	-1.465	-1.648	0.183	1506695924
-10.317	-4.442	0.474	1.221	-0.244	-0.244	2.598	-11.262	1.439	0.793	0.488	-1.77	3.487	11.445	2.308	0.549	0.732	0	-11.294	-0.554	0.67	1.831	-0.366	0.305	-4.265	10.061	4.195	0.427	-1.465	-1.282	1.498	9.915	2.682	-0.427	-0.916	0.122	1506695924
-10.046	-3.951	0.971	1.587	0.122	-0.061	2.67	-10.914	0.749	0.793	0.488	-1.77	3.116	10.57	3.442	0.427	1.038	0.122	-10.537	0.331	0.567	1.892	-0.305	0	-3.76	9.362	4.771	0.488	-1.709	-0.977	1.838	9.757	4.337	0.122	0.122	0.061	1506695924
-11.084	-3.939	1.229	1.892	-0.671	0.183	2.559	-10.421	0.002	1.282	0.916	-0.854	2.396	9.976	4.057	0.244	-0.122	0.122	-10.485	1.151	0.518	1.587	0.183	0	-3.344	8.952	4.907	0.122	-1.648	-0.61	3.528	9.695	6.326	-0.488	0.183	0.244	1506695924
-10.391	-3.252	1.683	2.014	-1.404	0	2.388	-10.018	-0.799	1.465	0.671	-0.366	2.184	9.859	4.413	-0.305	-1.282	0.061	-10.671	0.595	0.376	1.77	0.061	-0.183	-3.118	8.711	4.547	0.183	-1.221	-0.427	4.956	8.855	7.583	-0.427	2.258	0.854	1506695924
-8.989	-2.97	1.607	1.77	-0.671	0.244	2.222	-9.508	-1.61	1.465	0.061	-0.061	2.323	10.097	4.136	-1.16	-1.831	-0.122	-9.859	0.671	0.223	2.197	-0.122	-0.061	-3.26	8.818	4.311	0.366	-1.099	-0.244	2.479	8.614	4.615	0.916	1.099	-1.099	1506695924
-7.958	-2.483	1.377	1.709	-0.488	0.122	2.367	-8.539	-2.024	1.465	0.061	-0.061	2.483	9.877	3.673	-1.709	-2.075	-0.122	-9.201	0.957	0.117	2.075	0.183	0.122	-3.409	8.507	4.163	0.366	-1.648	-0.244	1.032	8.832	3.652	0.671	-0.671	-1.282	1506695925
-7.495	-2.205	1.357	1.404	0	-0.122	2.803	-7.546	-1.848	0.061	0.977	0.244	2.543	9.356	3.356	-1.77	-2.197	0.122	-8.916	1.12	0.124	1.831	0.427	0.244	-3.068	8.137	4.195	0.183	-2.136	-0.305	1.54	7.985	3.839	1.709	-1.831	-0.977	1506695925
-7.586	-2.656	1.238	1.099	0.183	-0.366	2.961	-7.165	-1.712	-0.61	2.258	0.488	2.611	8.872	2.974	-1.526	-2.136	0.122	-9.004	1.2	0.118	1.648	0.183	0.183	-2.615	8.065	4.315	0	-1.892	-0.427	1.357	7.139	3.159	2.319	-1.953	-1.282	1506695925
-8.128	-3.158	1.166	1.099	0.793	-0.366	2.604	-7.288	-1.773	-0.793	1.953	0.488	2.738	8.571	2.662	-1.16	-1.587	-0.061	-9.191	1.151	0.124	1.465	0.366	0.122	-2.44	8.083	4.28	-0.061	-1.587	-0.427	0.382	7.642	2.546	3.052	-1.953	-1.404	1506695925
-9.014	-3.57	0.804	1.404	0.977	-0.305	2.469	-7.729	-1.718	-0.732	0.854	0.305	2.765	8.488	2.478	-0.732	-1.038	-0.366	-9.633	1.199	0.081	1.404	0.305	0.122	-2.452	8.095	4.363	0.061	-1.221	-0.427	0.17	8.619	2.296	3.357	-0.732	-1.282	1506695925
-9.452	-3.567	0.809	1.404	0.854	-0.488	2.683	-8.327	-1.587	-0.732	0.854	0.305	2.722	8.593	2.315	-0.305	-0.916	-0.549	-9.995	0.995	0.138	1.343	0.122	-0.122	-2.736	8.122	4.404	0.183	-0.977	-0.427	0.601	9.905	1.385	3.174	-0.122	-1.465	1506695925
-9.336	-3.597	0.793	1.038	0.732	-0.854	2.978	-8.966	-1.482	-1.282	0.305	0.244	2.718	8.993	2.186	-0.061	-0.977	-0.61	-10.113	0.653	0.252	1.526	-0.183	-0.427	-3.137	8.195	4.199	0.305	-1.038	-0.427	0.749	10.588	1.315	2.563	-1.587	-1.709	1506695925
-9.259	-3.67	0.796	0.916	0.305	-0.793	3.435	-9.514	-1.127	-1.831	1.343	0.305	2.664	9.345	1.985	-0.061	-1.465	-0.549	-9.988	0.708	0.409	1.648	-0.427	-0.671	-3.493	8.183	4.049	0.732	-1.16	-0.61	0.825	10.934	2.058	1.953	-1.282	-1.526	1506695925
-8.807	-4.054	1.064	0.916	1.038	-0.549	3.892	-9.603	-0.475	-2.563	3.357	0.122	2.69	9.264	1.768	-0.061	-2.075	-0.366	-9.747	0.892	0.683	1.526	-0.732	-0.854	-3.673	8.031	3.901	0.977	-1.221	-0.793	0.48	10.593	2.669	1.526	-0.977	-1.099	1506695925
-8.776	-4.504	0.803	0.916	1.648	-0.183	4.009	-9.727	0.317	-2.563	3.357	0.122	2.804	9.067	1.666	0.061	-2.258	-0.305	-9.731	0.776	1.028	1.282	-0.61	-0.916	-3.679	8.079	3.759	1.16	-1.221	-0.732	0.294	10.21	2.251	1.099	-2.075	-1.16	1506695925
-9.082	-3.944	0.565	1.404	1.587	0.366	3.35	-10.051	0.788	-2.502	6.042	-0.977	2.96	9.225	1.659	0.305	-2.136	-0.488	-9.704	0.546	1.284	1.221	-0.427	-0.977	-3.541	8.557	3.657	1.343	-0.977	-0.671	1.696	10.422	2.361	0.61	-0.854	-0.488	1506695925
-9.784	-3.082	-0.063	0.977	1.16	0.122	2.222	-10.269	0.849	-1.404	4.333	-1.587	3.127	9.5	1.769	0.549	-1.953	-0.793	-9.782	0.226	1.377	1.221	-0.61	-0.977	-3.589	8.955	3.447	1.343	-0.732	-0.488	2.609	10.091	1.103	0.549	-0.854	0.61	1506695925
-9.61	-2.536	-0.223	0.549	1.526	-0.122	1.452	-10.052	0.836	-0.183	1.709	-1.892	3.269	9.916	1.921	0.671	-1.77	-0.977	-9.731	-0.276	1.273	0.977	-0.366	-1.16	-3.7	9.253	3.135	1.221	-0.854	-0.305	1.689	10.537	0.712	-0.061	-0.671	0.488	1506695925
-9.794	-2.704	-0.731	0.061	0.793	0	1.613	-9.726	0.892	-0.183	1.709	-1.892	3.364	10.213	2.006	0.549	-1.587	-1.099	-9.574	-0.642	1.176	0.671	0.061	-1.16	-3.564	9.484	2.7	1.099	-1.221	-0.366	1.622	10.235	0.559	-0.488	0.061	0.305	1506695925
-9.787	-2.875	-1.097	-0.061	0.732	0.122	1.906	-9.249	0.818	0.61	0.61	-1.77	3.431	10.148	2.019	0.366	-1.648	-1.343	-9.56	-1.224	0.97	0.427	0	-1.099	-3.149	9.633	2.172	1.038	-1.343	-0.366	1.431	9.868	-0.12	0.183	-0.244	0.122	1506695925
-9.633	-3.084	-1.274	0.122	0.427	0.305	1.961	-8.859	0.784	0.488	0.916	-0.977	3.563	10.074	1.879	0.061	-1.953	-1.709	-9.464	-2.032	0.939	0.366	0.183	-1.099	-2.82	9.806	1.58	0.793	-1.282	-0.183	1.75	9.948	0.124	0.183	0	0.183	1506695925
-9.347	-3.15	-1.44	0.183	0.671	0.549	1.964	-8.552	0.939	0.061	0.977	-0.488	3.868	10.216	1.629	-0.305	-2.136	-2.075	-9.412	-2.669	0.843	0.488	0.427	-0.977	-2.694	9.964	1.236	0.671	-1.099	0.122	1.754	9.875	0.273	0.183	-0.061	0.305	1506695925
-9.421	-3.001	-1.625	0.549	0.427	0.671	2.086	-8.342	1.138	0.061	0.977	-0.488	4.343	10.464	1.279	-0.671	-1.953	-2.136	-9.361	-2.944	0.729	0.488	0.366	-0.732	-2.765	10.08	1.119	0.671	-0.916	0.244	1.879	9.814	-0.008	0.122	-0.427	0.305	1506695925
-9.495	-2.866	-1.653	0.732	0.366	0.671	2.211	-8.154	1.467	-0.549	1.709	0.305	4.73	10.53	0.941	-0.854	-1.648	-1.709	-9.201	-3.149	0.652	0.427	0.61	-0.61	-3.009	10.046	1.089	0.549	-1.038	0.305	1.988	9.695	-0.307	-0.122	-0.549	0.488	1506695925
-9.618	-2.909	-1.637	0.732	0.366	0.549	2.19	-7.922	1.756	-0.61	1.587	0.488	4.839	10.411	0.794	-0.793	-1.587	-0.916	-9.238	-3.267	0.504	0.488	0.671	-0.488	-3.028	10.033	1.042	0.366	-1.343	0.366	1.793	9.764	-0.373	-0.122	-0.244	0.366	1506695925
-9.607	-2.856	-1.664	0.793	-0.183	0.427	2.14	-7.959	1.918	-0.488	0.977	0.671	4.881	10.348	0.782	-0.732	-1.648	-0.183	-9.246	-3.333	0.281	0.488	0.732	-0.366	-2.795	10.109	1.005	0.183	-1.465	0.305	1.348	9.877	-0.366	-0.122	-0.305	0.122	1506695925
-9.439	-2.719	-1.601	0.61	-0.183	0.244	2.265	-8.076	2.01	-0.366	0.488	0.854	4.892	10.058	0.741	-0.671	-1.465	0.366	-9.233	-3.342	0.159	0.488	0.854	-0.244	-2.468	9.96	0.888	0.122	-1.465	0.305	1.282	9.855	-0.246	-0.061	-0.427	0	1506695925
-9.387	-2.836	-1.572	0.488	-0.305	0.183	2.528	-8.064	2.138	-0.366	0.488	0.854	4.815	9.678	0.729	-0.61	-1.16	0.732	-9.299	-3.317	0.072	0.549	0.793	-0.061	-2.06	9.733	0.84	0.061	-1.282	0.305	1.522	9.867	-0.217	-0.244	-0.305	-0.061	1506695925
-9.449	-3.055	-1.56	0.488	-0.427	0.183	2.765	-8.016	2.235	-0.427	0.488	0.854	4.636	9.463	0.764	-0.549	-0.854	0.854	-9.292	-3.262	0.01	0.61	0.549	0.061	-1.704	9.629	0.872	0.122	-0.793	0.305	1.444	9.795	-0.134	-0.427	-0.549	-0.061	1506695925
-9.47	-3.027	-1.547	0.671	-0.549	0.183	2.87	-8.092	2.298	-0.427	0.549	0.732	4.488	9.447	0.81	-0.427	-0.61	0.854	-9.387	-3.238	-0.016	0.549	0.305	0.183	-1.58	9.717	0.894	0.061	-0.244	0.305	1.333	9.853	0.014	-0.427	-0.488	0	1506695925
-9.459	-2.918	-1.586	0.671	-0.549	0.122	2.866	-8.207	2.222	-0.305	0.366	0.366	4.4	9.653	0.902	-0.305	-0.305	0.854	-9.256	-3.237	0.067	0.488	0.366	0.366	-1.766	9.884	0.915	0	0.061	0.366	1.316	9.85	-0.109	-0.488	-0.366	0.061	1506695926
-9.521	-2.829	-1.465	0.671	-0.61	0.122	2.848	-8.314	2.07	-0.122	0.061	-0.061	4.309	10.044	0.964	-0.244	0	0.793	-9.494	-3.284	0.016	0.366	0.244	0.366	-2.079	10.179	0.957	-0.122	0.122	0.427	1.309	9.88	-0.27	-0.61	-0.366	-0.061	1506695926
-9.509	-2.828	-0.961	0.305	-0.427	0.244	2.872	-8.591	1.893	-0.122	0.061	-0.061	4.193	10.495	1.036	-0.244	0.122	0.793	-9.993	-3.025	0.06	0.305	0.488	0.549	-2.212	10.499	1.239	-0.122	0.122	0.366	1.395	9.88	-0.298	-0.671	-0.427	-0.122	1506695926
-9.616	-2.603	-1.029	0.183	-0.244	-0.122	2.877	-9.065	1.701	-0.122	-0.427	-0.61	4.063	10.732	1.127	-0.122	0.122	0.793	-10.228	-2.323	-0.135	0.366	0	0.732	-2.096	10.709	1.776	-0.061	0.366	0.061	1.507	9.837	-0.5	-0.671	-0.305	-0.183	1506695926
-9.57	-3.058	-1.049	0.183	-0.793	-0.183	2.897	-9.487	1.498	0.061	-0.488	-0.793	4.071	10.165	1.487	0.183	0.671	0.916	-9.704	-1.842	-0.043	-0.061	0.122	0.793	-2.17	10.21	2.182	-0.244	0.488	-0.244	1.117	9.971	-0.17	-0.61	-0.366	-0.488	1506695926
-9.109	-3.585	-0.359	0.549	-1.038	0.122	2.836	-9.215	1.308	0.061	-0.488	-1.099	4.112	9.475	2.09	0.488	1.892	1.038	-9.377	-1.962	0.228	-0.122	0.366	0.671	-2.452	9.394	1.957	-0.916	0.061	-0.061	1.136	9.914	0.225	-0.671	-0.061	-0.549	1506695926
-9.198	-3.402	0.12	0.488	-0.671	0.305	2.579	-8.812	1.072	0.061	-0.549	-1.282	3.846	9.446	2.505	0.244	2.563	1.038	-9.369	-1.962	0.382	0.244	0.183	0.549	-2.608	9.019	1.967	-1.038	0.122	0.244	1.066	9.79	0.827	-0.732	-0.183	-0.244	1506695926
-9.591	-3.216	0.25	0.244	-0.916	0.244	2.354	-8.576	0.828	0.122	-0.732	-1.038	3.277	9.655	2.405	-0.427	1.709	0.916	-9.46	-1.515	0.44	0.366	0.244	0.549	-2.844	8.966	2.255	-0.793	0.427	0.305	0.931	9.934	1.495	-0.977	-0.427	0.061	1506695926
-9.801	-3.281	0.793	0.183	-1.038	0.244	2.415	-8.433	0.713	0.061	-0.61	-0.427	2.86	9.739	2.178	-0.977	0.122	1.038	-9.757	-0.724	0.475	0.366	0.244	0.549	-3.183	8.908	2.877	-0.305	0.183	0.427	0.843	10.289	1.766	-1.404	-0.61	0.305	1506695926
-9.801	-3.372	1.312	0.183	-1.16	0.305	2.601	-8.581	0.593	0.061	-0.183	0.305	2.952	9.794	2.286	-0.977	-0.671	1.221	-10.124	-0.211	0.437	0.244	0.244	0.488	-3.207	9.039	3.387	-0.061	-0.061	0.366	0.938	10.472	1.799	-1.587	-0.549	0.427	1506695926
-9.018	-2.775	2.084	0.305	-0.977	0.549	2.577	-9.115	0.238	0.366	-0.244	0.732	3.2	9.884	2.388	-0.671	-0.183	1.221	-10.036	0.006	0.203	0.366	0.122	0.427	-2.991	9.232	3.802	-0.122	0	0.244	1.145	10.586	2.04	-1.648	0	0.549	1506695926
-8.732	-2.094	2.332	-0.122	-0.427	0.305	2.585	-9.564	-0.147	0.732	-0.854	0.916	3.188	9.558	2.567	-0.244	0.732	1.221	-9.719	0.457	0.132	0.305	0.366	0.366	-2.878	8.948	4.121	-0.305	0	0.061	1.517	9.627	1.969	-1.221	-0.854	0.671	1506695926
-9.059	-2.501	1.922	-0.305	-0.305	-0.183	2.832	-9.22	-0.366	0.793	-1.221	0.854	2.866	9.179	2.673	0.122	1.16	1.221	-9.732	0.924	0.013	0.183	0.61	0.305	-2.74	8.656	4.272	-0.366	-0.244	-0.061	-0.132	8.671	1.321	-0.427	0.061	-0.366	1506695926
-8.719	-3.152	1.775	-0.183	-0.183	-0.427	3.177	-8.995	-0.388	0.793	-1.221	0.854	2.478	9.059	2.89	0.366	0.977	0.854	-9.778	1.121	-0.245	0	0.488	0.183	-2.421	8.744	4.357	-0.244	-0.305	-0.122	-0.974	8.912	0.928	0.61	1.099	-0.732	1506695926
-8.325	-3.552	2.013	0	0.427	-0.183	3.313	-9.043	-0.605	0.916	-0.488	0.793	2.291	8.803	3.161	0.549	0.488	0.183	-9.847	1.098	-0.373	-0.244	0.427	0.061	-2.117	8.739	4.292	-0.061	-0.183	-0.122	-1.203	9.366	1.839	0.61	0.854	-1.038	1506695926
-9.057	-3.508	1.802	-0.183	0.977	0	3.186	-8.914	-0.918	1.099	-0.977	0.488	2.442	8.6	3.497	0.671	0.305	-0.366	-9.758	0.86	-0.313	-0.305	0.366	-0.061	-2.05	8.53	4.216	-0.061	0.061	0.061	-0.005	9.349	2.602	0.61	0.366	-0.977	1506695926
-9.549	-3.243	1.615	0	0.183	-0.061	3.214	-8.652	-1.141	0.854	-1.526	0.183	2.608	8.868	3.685	0.61	0.305	-0.854	-10.188	0.542	-0.319	-0.427	0	-0.244	-2.247	8.71	4.046	-0.061	0.366	0.305	1.182	9.764	2.5	1.221	0.854	-0.488	1506695926
-8.904	-2.925	1.733	-0.122	0.366	0.122	3.436	-8.803	-1.244	0.854	-1.526	0.183	2.734	9.603	3.602	0.183	-0.061	-1.282	-9.985	0.373	-0.182	-0.305	0.061	-0.305	-2.596	9.065	3.866	0.183	0.427	0.488	-0.124	10.14	1.739	0.977	0	-0.366	1506695926
