# Supplementary material for: A deep learning approach for lower back-pain risk prediction during manual lifting
Source: PLoS One. 2021 Feb 19;16(2):e0247162. doi: 10.1371/journal.pone.0247162 (PMC7894914; doi:10.1371/journal.pone.0247162)
Supplement: S1 Data — (ZIP) [file pone.0247162.s001.zip › source-used/Subject_03_P1_Zone02_T1.csv]

Side_A_x	Side_A_y	Side_A_z	Side_G_x	Side_G_y	Side_G_z	LtWt_A_x	LtWt_A_y	LtWt_A_z	LtWt_G_x	LtWt_G_y	LtWt_G_z	RtWt_A_x	RtWt_A_y	RtWt_A_z	RtWt_G_x	RtWt_G_y	RtWt_G_z	Back_A_x	Back_A_y	Back_A_z	Back_G_x	Back_G_y	Back_G_z	UArm_A_x	UArm_A_y	UArm_A_z	UArm_G_x	UArm_G_y	UArm_G_z	Thig_A_x	Thig_A_y	Thig_A_z	Thig_G_x	Thig_G_y	Thig_G_z	Time_stp
-9.677	-1.793	-1.061	0	0	0	8.419	-1.93	4.278	-0.061	0	0	4.737	9.074	2.734	-0.061	0	-0.061	-9.557	-1.785	-1.669	0	-0.061	-0.061	-0.075	9.738	1.956	-0.061	-0.061	0	0.556	9.897	1.09	-0.061	-0.061	0	1506696814
-9.689	-1.767	-1.065	0	0	0	8.442	-1.901	4.262	-0.061	0	0	4.758	9.061	2.712	-0.061	0	-0.061	-9.548	-1.793	-1.643	0	-0.061	-0.061	-0.075	9.738	1.956	-0.061	-0.061	0	0.54	9.889	1.101	-0.061	-0.061	0	1506696814
-9.694	-1.753	-1.069	0	0	0	8.431	-1.906	4.27	-0.061	0	-0.061	4.785	9.068	2.669	-0.061	0	-0.061	-9.563	-1.793	-1.631	0	-0.061	-0.061	-0.139	9.743	1.946	-0.061	-0.061	0	0.546	9.904	1.078	-0.061	-0.061	0	1506696814
-9.69	-1.743	-1.066	0	0	0	8.408	-1.926	4.296	-0.061	0	-0.061	4.828	9.088	2.657	-0.061	0	0	-9.558	-1.798	-1.628	0	-0.061	0	-0.139	9.743	1.946	-0.061	-0.061	0	0.553	9.914	1.087	-0.061	-0.061	0	1506696814
-9.684	-1.751	-1.073	0	0	0	8.419	-1.938	4.347	-0.061	0	-0.061	4.811	9.073	2.653	-0.061	-0.061	0	-9.549	-1.785	-1.623	0	-0.061	0	-0.142	9.753	1.937	-0.061	-0.061	0	0.536	9.899	1.064	-0.061	-0.061	0	1506696814
-9.692	-1.769	-1.083	0	0	0	8.379	-1.955	4.35	-0.061	0	-0.061	4.811	9.052	2.674	-0.061	-0.061	0	-9.581	-1.775	-1.632	0	0	0	-0.056	9.731	1.973	-0.061	-0.061	0	0.556	9.896	1.079	-0.061	-0.061	-0.061	1506696814
-9.69	-1.756	-1.091	0	0	0	8.363	-1.946	4.333	0	0	-0.061	4.782	9.062	2.722	-0.061	0	0	-9.589	-1.772	-1.663	0	-0.061	0	-0.041	9.751	1.998	-0.061	0	0	0.557	9.906	1.086	-0.061	-0.061	0	1506696814
-9.691	-1.749	-1.083	0	0	0	8.343	-1.94	4.314	0	0	-0.061	4.768	9.076	2.742	-0.061	0	0	-9.587	-1.745	-1.666	0	-0.061	0	-0.056	9.757	2.005	-0.061	0	0	0.536	9.904	1.093	-0.061	-0.061	-0.061	1506696814
-9.697	-1.743	-1.08	0	0	0	8.358	-1.915	4.305	-0.061	0	-0.061	4.772	9.07	2.804	-0.061	0	0	-9.603	-1.749	-1.657	-0.061	-0.061	0	-0.06	9.756	2.019	-0.061	-0.061	0	0.565	9.895	1.095	-0.061	-0.061	-0.061	1506696814
-9.68	-1.751	-1.085	0	0	0	8.366	-1.913	4.326	0	0	-0.061	4.783	9.082	2.835	-0.061	0	-0.061	-9.588	-1.759	-1.66	-0.061	-0.061	0	-0.057	9.752	2.005	-0.061	0	0	0.577	9.892	1.081	-0.061	0	-0.061	1506696814
-9.686	-1.743	-1.071	0	-0.061	0	8.342	-1.895	4.337	0	-0.061	-0.061	4.789	9.082	2.821	-0.061	0	-0.061	-9.592	-1.747	-1.657	-0.061	-0.061	0	-0.05	9.74	2.031	-0.061	-0.061	0	0.568	9.886	1.102	-0.061	-0.061	0	1506696814
-9.707	-1.741	-1.064	0	0	-0.061	8.352	-1.902	4.339	0	0	-0.061	4.762	9.045	2.805	-0.061	0	-0.061	-9.597	-1.741	-1.657	-0.061	-0.061	0	0.004	9.735	2.023	-0.061	-0.061	0	0.548	9.887	1.101	-0.061	-0.061	-0.061	1506696814
-9.717	-1.738	-1.073	0	0	-0.061	8.306	-1.884	4.305	0	-0.061	-0.061	4.765	9.045	2.772	-0.061	0.061	-0.061	-9.591	-1.753	-1.656	-0.061	-0.183	0	0.014	9.764	2.031	-0.061	0.061	-0.061	0.577	9.902	1.148	-0.061	0	0	1506696814
-9.697	-1.695	-1.066	0	-0.061	-0.061	8.339	-1.848	4.299	-0.061	-0.061	0	4.817	9.048	2.774	-0.061	0.061	-0.061	-9.579	-1.737	-1.643	-0.061	-0.122	0	-0.09	9.721	2.019	-0.061	0.061	-0.061	0.544	9.914	1.141	0	-0.061	0	1506696815
-9.689	-1.708	-1.068	0	-0.061	-0.061	8.378	-1.877	4.335	-0.061	-0.061	-0.061	4.786	9.039	2.749	-0.061	0	-0.061	-9.566	-1.755	-1.627	-0.061	-0.061	0	-0.093	9.692	2.013	-0.061	0	-0.061	0.577	9.897	1.136	-0.061	-0.061	-0.061	1506696815
-9.677	-1.727	-1.043	0	-0.061	-0.061	8.367	-1.869	4.377	0	-0.061	-0.061	4.778	9.021	2.744	-0.061	-0.061	-0.061	-9.57	-1.739	-1.615	0	-0.061	0	-0.043	9.704	2.042	-0.061	-0.061	0	0.598	9.886	1.16	0	0	-0.061	1506696815
-9.695	-1.704	-1.06	0	-0.061	-0.061	8.374	-1.86	4.366	0	-0.061	-0.061	4.778	9.009	2.735	-0.061	0	-0.061	-9.579	-1.739	-1.625	0	-0.061	0	-0.037	9.721	2.052	-0.061	0	0	0.598	9.902	1.153	-0.061	-0.061	0	1506696815
-9.697	-1.701	-1.077	0	-0.061	-0.061	8.396	-1.849	4.333	0	-0.061	-0.061	4.753	9.019	2.747	0	0	-0.061	-9.583	-1.715	-1.631	0	-0.061	0	-0.044	9.698	2.053	-0.061	0	-0.061	0.577	9.893	1.144	0	-0.061	0	1506696815
-9.674	-1.719	-1.087	0	-0.061	-0.061	8.411	-1.815	4.278	0	-0.061	-0.061	4.752	8.993	2.771	0	0	-0.061	-9.576	-1.708	-1.643	0	-0.061	0	-0.061	9.674	2.059	-0.061	-0.061	-0.061	0.565	9.886	1.128	0	-0.061	-0.061	1506696815
-9.682	-1.733	-1.072	0	-0.061	-0.061	8.339	-1.814	4.262	0	-0.061	-0.122	4.718	9.002	2.765	0	-0.061	-0.061	-9.581	-1.713	-1.627	0	-0.061	0	-0.039	9.705	2.059	-0.061	-0.061	-0.061	0.595	9.877	1.144	0	-0.061	-0.061	1506696815
-9.691	-1.695	-1.06	0	-0.061	-0.061	8.307	-1.812	4.285	-0.061	-0.061	-0.061	4.736	9.036	2.791	0	0	-0.061	-9.586	-1.709	-1.629	0	-0.061	0	-0.084	9.704	2.077	0	0	-0.061	0.583	9.89	1.178	-0.061	-0.061	0	1506696815
-9.695	-1.708	-1.072	0	-0.061	-0.061	8.319	-1.835	4.329	-0.061	-0.122	0	4.742	9.044	2.802	0	0	-0.061	-9.586	-1.708	-1.631	0	0	0	-0.115	9.705	2.067	0	0	-0.061	0.602	9.885	1.154	0	-0.061	-0.061	1506696815
-9.686	-1.726	-1.056	0	-0.061	-0.061	8.425	-1.859	4.329	-0.061	-0.122	0	4.713	9.054	2.805	0	-0.061	-0.061	-9.586	-1.707	-1.621	0	0	0	-0.115	9.705	2.067	0	-0.061	-0.061	0.585	9.899	1.142	0	0	-0.061	1506696815
-9.704	-1.731	-1.084	0	-0.061	-0.061	8.431	-1.845	4.344	0	-0.122	-0.061	4.704	9.054	2.811	0	-0.061	-0.061	-9.603	-1.707	-1.632	0	0	0	-0.066	9.727	2.066	0	-0.061	-0.061	0.559	9.896	1.119	0	-0.061	-0.061	1506696815
-9.69	-1.754	-1.079	0	-0.061	-0.061	8.425	-1.809	4.356	0	-0.122	-0.061	4.734	9.034	2.803	0	-0.061	-0.061	-9.599	-1.706	-1.644	0	0	0	-0.073	9.719	2.052	0	-0.061	-0.061	0.565	9.892	1.117	0	-0.061	-0.061	1506696815
-9.691	-1.742	-1.074	0	-0.061	-0.061	8.433	-1.796	4.349	0.061	-0.122	-0.061	4.733	9.038	2.786	0	-0.061	-0.061	-9.604	-1.711	-1.646	0	0	0	-0.115	9.721	2.06	0	-0.061	-0.061	0.58	9.899	1.122	-0.061	0	-0.061	1506696815
-9.673	-1.749	-1.059	0	-0.061	-0.061	8.439	-1.804	4.37	0.122	-0.122	-0.061	4.761	9.055	2.774	0	-0.122	-0.061	-9.601	-1.694	-1.652	0	0	0	-0.102	9.737	2.06	0	-0.061	-0.061	0.561	9.896	1.121	0	-0.061	-0.061	1506696815
-9.698	-1.753	-1.061	0	-0.061	-0.061	8.488	-1.799	4.344	0.122	-0.122	-0.061	4.792	9.055	2.784	0	-0.061	-0.061	-9.604	-1.678	-1.646	0	0	0	-0.089	9.738	2.068	0	-0.061	-0.061	0.566	9.89	1.12	0	-0.061	-0.061	1506696815
-9.69	-1.757	-1.053	0	-0.061	-0.061	8.498	-1.768	4.237	0.122	-0.122	-0.061	4.774	9.049	2.791	0	-0.061	-0.061	-9.593	-1.666	-1.652	0	0	-0.061	-0.056	9.734	2.08	0	-0.061	-0.061	0.572	9.893	1.114	0	0	-0.061	1506696815
-9.682	-1.766	-1.053	0	-0.061	-0.061	8.457	-1.729	4.124	0	-0.122	-0.061	4.784	9.048	2.805	0	-0.061	-0.061	-9.589	-1.68	-1.665	0	-0.061	-0.061	-0.092	9.72	2.061	0	-0.061	-0.061	0.561	9.899	1.109	0	-0.061	-0.061	1506696815
-9.679	-1.775	-1.059	0	-0.061	-0.061	8.47	-1.709	4.052	-0.061	-0.061	-0.061	4.8	9.052	2.817	0	-0.061	-0.061	-9.592	-1.68	-1.638	0	0	-0.061	-0.14	9.714	2.037	0	0	-0.061	0.554	9.89	1.107	0	0	-0.061	1506696815
-9.685	-1.759	-1.052	0	-0.061	-0.061	8.379	-1.707	4.118	-0.061	-0.061	-0.061	4.788	9.068	2.809	0	-0.061	0	-9.575	-1.719	-1.626	0	0	-0.061	-0.14	9.714	2.037	0	-0.061	-0.061	0.58	9.9	1.147	0	-0.061	-0.061	1506696815
-9.694	-1.762	-1.062	0	-0.061	-0.061	8.422	-1.717	4.185	-0.122	-0.061	0	4.767	9.077	2.772	0	-0.061	0	-9.587	-1.692	-1.631	0	0	-0.061	-0.138	9.732	2.046	0	-0.061	0	0.54	9.895	1.127	0	-0.061	-0.061	1506696815
-9.692	-1.771	-1.053	0	-0.061	-0.061	8.464	-1.779	4.236	-0.122	-0.061	0	4.762	9.067	2.756	0	-0.061	0	-9.595	-1.686	-1.641	0	0	-0.061	-0.128	9.72	2.029	0	-0.061	0	0.565	9.914	1.139	0	-0.061	-0.061	1506696815
-9.691	-1.786	-1.046	0	-0.061	-0.061	8.507	-1.791	4.25	-0.122	-0.061	0	4.719	9.093	2.745	0	-0.061	0	-9.594	-1.709	-1.65	0	-0.061	-0.061	-0.106	9.741	2.025	0	-0.061	0	0.571	9.905	1.123	0	-0.061	-0.061	1506696815
-9.68	-1.782	-1.04	0	-0.061	-0.061	8.476	-1.739	4.219	-0.122	0	0	4.71	9.08	2.769	0	-0.061	0	-9.579	-1.684	-1.64	0	0	-0.061	-0.157	9.704	2.001	0	0	-0.061	0.53	9.897	1.11	0	-0.061	-0.061	1506696815
-9.695	-1.784	-1.04	0	-0.061	-0.061	8.469	-1.79	4.226	-0.122	0	0	4.694	9.074	2.743	-0.061	-0.061	0	-9.563	-1.723	-1.638	0	0	-0.061	-0.181	9.704	1.975	0	-0.061	0	0.536	9.893	1.121	0	-0.061	-0.061	1506696815
-9.685	-1.808	-1.03	0	-0.061	-0.061	8.445	-1.808	4.26	-0.061	0	0	4.724	9.104	2.731	-0.061	-0.061	-0.061	-9.579	-1.726	-1.647	0	0	-0.061	-0.158	9.763	1.993	0	-0.061	0	0.546	9.891	1.089	0	0	-0.061	1506696815
-9.678	-1.82	-1.036	0	0	-0.061	8.43	-1.836	4.266	0	-0.061	0	4.756	9.123	2.699	0	-0.061	0	-9.593	-1.719	-1.68	0	0	-0.061	-0.115	9.787	2.019	0	-0.061	0	0.524	9.895	1.08	0	0	-0.061	1506696816
-9.691	-1.817	-1.035	0	-0.061	-0.061	8.46	-1.832	4.232	0	-0.061	0	4.739	9.109	2.696	0	-0.061	-0.061	-9.603	-1.729	-1.666	0	0	-0.061	-0.115	9.787	2.019	0	-0.061	-0.061	0.507	9.904	1.103	0	-0.061	-0.061	1506696816
-9.672	-1.815	-1.037	0	-0.061	-0.061	8.461	-1.784	4.211	0	-0.061	0	4.731	9.061	2.72	0	-0.061	-0.061	-9.604	-1.736	-1.681	0	-0.061	-0.061	-0.089	9.717	1.991	0	-0.061	-0.061	0.504	9.909	1.078	-0.061	-0.061	-0.061	1506696816
-9.686	-1.802	-1.03	0	-0.061	-0.061	8.494	-1.791	4.201	0	-0.061	0	4.746	9.069	2.711	0	-0.061	-0.061	-9.603	-1.755	-1.684	0	-0.061	-0.061	-0.078	9.767	1.98	0	-0.061	-0.061	0.498	9.885	1.11	0	-0.061	-0.061	1506696816
-9.677	-1.803	-1.02	0	0	-0.061	8.492	-1.763	4.165	-0.061	-0.061	-0.061	4.786	9.11	2.706	0	0	-0.061	-9.594	-1.753	-1.676	0	-0.061	-0.061	-0.078	9.767	1.98	0	-0.061	-0.061	0.495	9.887	1.087	0	-0.061	-0.061	1506696816
-9.711	-1.828	-1.03	0	0	-0.061	8.501	-1.748	4.165	-0.061	-0.061	-0.061	4.803	9.111	2.722	0	-0.061	-0.061	-9.588	-1.755	-1.677	0	-0.061	-0.061	-0.134	9.759	1.96	0	-0.061	-0.061	0.502	9.873	1.069	0	-0.061	-0.061	1506696816
-9.708	-1.828	-1.017	0.061	-0.061	-0.061	8.464	-1.759	4.168	-0.061	-0.061	-0.061	4.772	9.081	2.748	-0.061	-0.061	-0.061	-9.579	-1.791	-1.671	0	-0.061	-0.061	-0.15	9.741	1.938	0	-0.061	-0.061	0.482	9.91	1.091	0	-0.061	-0.061	1506696816
-9.684	-1.816	-1.017	0.061	-0.061	-0.061	8.467	-1.761	4.189	-0.061	-0.061	-0.061	4.761	9.107	2.736	-0.061	-0.061	-0.061	-9.582	-1.809	-1.662	0.061	-0.061	-0.061	-0.15	9.741	1.938	0	-0.061	-0.061	0.501	9.906	1.093	0	-0.061	-0.061	1506696816
-9.676	-1.799	-1.02	0.061	-0.061	-0.061	8.498	-1.749	4.207	-0.122	-0.061	-0.061	4.761	9.121	2.706	-0.061	-0.122	-0.061	-9.58	-1.8	-1.664	0.061	-0.061	-0.061	-0.151	9.768	1.943	0	-0.061	-0.061	0.525	9.904	1.104	0	-0.061	-0.061	1506696816
-9.691	-1.784	-1.032	0.061	-0.061	-0.061	8.484	-1.788	4.225	-0.122	0	-0.061	4.719	9.092	2.656	-0.061	-0.122	-0.061	-9.568	-1.786	-1.658	0.061	-0.061	0	-0.151	9.732	1.942	-0.061	-0.122	-0.061	0.556	9.89	1.108	-0.061	-0.061	-0.061	1506696816
-9.683	-1.768	-1.043	0.061	-0.061	-0.061	8.443	-1.794	4.215	-0.122	-0.061	-0.061	4.679	9.059	2.641	-0.061	-0.122	-0.061	-9.567	-1.76	-1.66	0.061	-0.061	0	-0.151	9.732	1.942	-0.061	-0.122	-0.061	0.553	9.891	1.104	0	-0.061	-0.061	1506696816
-9.682	-1.784	-1.018	0.061	-0.061	-0.061	8.441	-1.839	4.198	-0.122	-0.061	-0.061	4.693	9.056	2.652	-0.061	-0.122	-0.061	-9.557	-1.737	-1.635	0.061	-0.061	0	-0.126	9.714	1.955	0	-0.122	-0.061	0.562	9.895	1.11	-0.061	-0.061	-0.061	1506696816
-9.674	-1.778	-1.008	0.061	-0.061	0	8.435	-1.877	4.191	-0.061	-0.061	-0.061	4.737	9.076	2.649	0	-0.061	-0.122	-9.563	-1.727	-1.643	0.061	0	0	-0.144	9.751	1.975	0	-0.122	-0.061	0.55	9.896	1.097	-0.061	-0.061	-0.061	1506696816
-9.698	-1.781	-1.018	0	0	-0.061	8.454	-1.866	4.186	0	-0.061	-0.061	4.778	9.088	2.704	0	-0.061	-0.122	-9.556	-1.733	-1.645	0	0	0	-0.144	9.751	1.975	0	-0.122	-0.061	0.54	9.883	1.096	0	-0.061	-0.061	1506696816
-9.69	-1.827	-1.028	0.061	-0.061	-0.061	8.465	-1.855	4.187	0	-0.061	-0.061	4.817	9.103	2.748	0	-0.061	-0.061	-9.581	-1.757	-1.657	0	0	0	-0.126	9.764	1.95	0	-0.122	-0.061	0.52	9.896	1.098	0	-0.061	-0.061	1506696816
-9.653	-1.867	-1.005	0.061	0	-0.061	8.457	-1.805	4.179	0.061	-0.122	-0.061	4.8	9.098	2.766	-0.061	-0.061	-0.061	-9.591	-1.765	-1.695	0.061	0	0	-0.115	9.749	1.961	-0.061	-0.122	-0.061	0.519	9.904	1.097	0	-0.061	-0.061	1506696816
-9.664	-1.889	-1.004	0.061	0	0	8.394	-1.79	4.169	0.061	-0.244	-0.061	4.808	9.092	2.743	-0.061	-0.061	-0.061	-9.61	-1.772	-1.684	0.061	-0.061	0	-0.115	9.749	1.961	-0.061	-0.122	-0.061	0.5	9.887	1.09	0	-0.061	0	1506696816
-9.685	-1.894	-1.024	0.061	-0.061	0	8.427	-1.745	4.205	0.122	-0.244	-0.061	4.79	9.11	2.696	-0.061	-0.061	-0.061	-9.618	-1.769	-1.688	0.061	-0.061	0	-0.126	9.782	1.98	-0.061	-0.061	-0.061	0.48	9.893	1.069	-0.061	-0.061	0	1506696816
-9.679	-1.869	-1.002	0.122	-0.061	-0.061	8.446	-1.687	4.197	0.122	-0.305	0	4.752	9.122	2.663	-0.061	-0.061	-0.061	-9.639	-1.745	-1.689	0.061	-0.122	0	-0.157	9.769	1.98	-0.061	-0.061	-0.061	0.439	9.924	1.083	0	-0.061	0	1506696816
-9.668	-1.881	-0.97	0.122	0	-0.061	8.448	-1.709	4.217	0.183	-0.427	0	4.674	9.123	2.673	0	-0.122	-0.061	-9.653	-1.786	-1.7	0.122	-0.183	0	-0.157	9.769	1.98	-0.061	-0.061	-0.061	0.456	9.899	1.095	0	-0.122	0	1506696816
-9.677	-1.875	-0.987	0.122	0	-0.061	8.272	-1.727	4.303	0.244	-0.916	-0.061	4.638	9.149	2.682	0	-0.061	-0.122	-9.615	-1.781	-1.659	0.183	-0.122	0	-0.225	9.756	1.982	0	-0.061	-0.122	0.465	9.904	1.086	-0.061	-0.061	0	1506696816
-9.69	-1.89	-0.983	0.122	0	-0.061	8.029	-1.87	4.443	0.488	-1.709	0	4.62	9.176	2.69	-0.061	-0.122	-0.122	-9.595	-1.785	-1.586	0.183	-0.122	0	-0.356	9.788	1.948	0	0	-0.122	0.462	9.892	1.105	0	-0.122	0	1506696816
-9.67	-1.913	-0.974	0.183	0	-0.061	7.641	-2.024	4.426	0.916	-2.563	0.183	4.616	9.251	2.734	-0.122	-0.244	-0.061	-9.573	-1.791	-1.565	0.244	-0.122	0	-0.356	9.788	1.948	-0.061	-0.122	-0.061	0.473	9.905	1.129	0	-0.122	0	1506696816
-9.68	-1.877	-0.952	0.183	0	-0.061	8.308	-2.103	4.046	1.282	-1.404	0.488	4.553	9.21	2.73	-0.122	-0.305	-0.061	-9.6	-1.744	-1.555	0.244	-0.061	0.061	-0.299	9.764	1.989	-0.061	-0.305	-0.061	0.47	9.902	1.107	0	-0.122	0	1506696816
-9.704	-1.839	-0.977	0.183	-0.061	-0.061	8.077	-2.22	3.622	1.404	-0.793	0.732	4.486	9.159	2.719	-0.122	-0.305	-0.183	-9.592	-1.695	-1.54	0.244	-0.061	0.061	-0.236	9.755	1.993	-0.061	-0.366	-0.122	0.501	9.897	1.107	0	-0.183	0	1506696816
-9.729	-1.823	-0.982	0.183	-0.183	-0.061	7.467	-2.186	3.107	1.526	-2.136	1.099	4.494	9.159	2.717	-0.122	-0.305	-0.244	-9.583	-1.719	-1.564	0.244	-0.061	0.061	-0.236	9.755	1.993	-0.061	-0.305	-0.122	0.504	9.911	1.116	0	-0.183	0	1506696817
-9.674	-1.806	-0.912	0.183	-0.183	-0.061	8.075	-2.385	2.663	1.526	-2.136	1.099	4.57	9.171	2.74	-0.183	-0.305	-0.244	-9.585	-1.659	-1.565	0.244	-0.061	0.061	-0.234	9.764	2.003	-0.061	-0.427	-0.122	0.531	9.909	1.129	-0.061	-0.183	0	1506696817
-9.682	-1.82	-0.889	0.122	-0.183	-0.061	7.361	-2.58	2.549	1.404	-0.61	2.014	4.713	9.201	2.808	-0.183	-0.305	-0.244	-9.593	-1.709	-1.532	0.244	0	0.061	-0.297	9.751	1.975	-0.061	-0.427	-0.122	0.586	9.89	1.141	0	-0.122	0	1506696817
-9.674	-1.838	-0.84	0.183	-0.061	-0.061	7.272	-2.734	2.489	1.16	-2.441	2.441	4.688	9.117	2.778	-0.244	-0.366	-0.183	-9.585	-1.652	-1.517	0.244	-0.061	0.061	-0.297	9.751	1.975	-0.122	-0.61	-0.122	0.584	9.887	1.135	0	-0.183	0	1506696817
-9.691	-1.882	-0.872	0.183	-0.061	-0.061	7.818	-3.458	2.412	1.404	-1.221	2.563	4.742	9.01	2.76	-0.244	-0.366	-0.244	-9.57	-1.578	-1.421	0.244	0.061	0.061	-0.206	9.666	1.995	-0.122	-0.488	-0.122	0.614	9.899	1.132	0	-0.122	0	1506696817
-9.646	-1.89	-0.847	0.244	-0.061	0	7.032	-3.896	2.239	1.709	-1.953	2.991	4.826	9.042	2.729	-0.244	-0.305	-0.183	-9.594	-1.745	-1.543	0.244	0.061	0.061	-0.25	9.679	2.061	-0.122	-0.366	0	0.549	9.92	1.123	0	-0.183	0	1506696817
-9.629	-1.93	-0.829	0.305	0	0	6.716	-4.526	2.122	1.953	-2.747	3.296	4.761	9.104	2.653	-0.244	-0.488	0	-9.582	-1.528	-1.525	0.244	0.061	0	-0.25	9.679	2.061	-0.122	-0.488	-0.061	0.551	9.878	1.091	0	-0.183	0	1506696817
-9.704	-1.83	-0.848	0.305	0.061	0	6.699	-4.694	1.834	1.953	-2.747	3.296	4.713	9.045	2.687	-0.183	-0.305	-0.061	-9.582	-1.647	-1.558	0.183	0.122	0.122	-0.203	9.737	2.024	-0.122	-0.366	-0.122	0.577	9.873	1.109	0	-0.244	0	1506696817
-9.752	-1.747	-0.895	0.244	0	-0.061	6.879	-4.966	1.531	2.686	-2.625	4.883	4.533	8.983	2.65	-0.122	-0.244	-0.183	-9.628	-1.458	-1.568	0.122	-0.061	0	0.103	9.709	2.076	-0.122	-0.488	-0.122	0.593	9.908	1.096	0	-0.244	0	1506696817
-9.709	-1.762	-0.908	0.183	0	0	7.116	-5.767	1.53	2.747	-1.038	5.371	4.657	9.025	2.711	-0.061	-0.122	-0.366	-9.613	-1.528	-1.55	0	0.061	0.061	0.103	9.709	2.076	-0.061	-0.122	-0.183	0.653	9.923	1.099	0	-0.244	0	1506696817
-9.61	-1.808	-0.896	0.122	0.061	0	6.336	-6.775	1.032	2.747	-1.038	5.371	4.839	9.177	2.784	-0.061	-0.122	-0.244	-9.633	-1.671	-1.621	0.061	0.061	0.061	-0.293	9.812	2.064	-0.061	-0.183	-0.122	0.718	9.89	1.058	0	-0.122	0	1506696817
-9.654	-1.808	-0.927	0.122	0.061	-0.061	5.753	-7.848	0.431	2.869	-1.099	5.798	4.822	9.217	2.823	-0.122	-0.366	-0.061	-9.637	-1.584	-1.647	0.061	0.061	0.122	-0.244	9.82	2.079	-0.061	-0.244	-0.122	0.707	9.854	1.034	0	-0.122	0	1506696817
-9.708	-1.852	-0.949	0.122	0.061	-0.061	6.679	-8.799	0.077	2.38	-5.676	5.066	4.734	9.156	2.895	-0.122	-0.244	-0.061	-9.664	-1.585	-1.702	0	0.061	0.122	-0.244	9.82	2.079	-0.122	-0.366	-0.122	0.682	9.856	1.032	0	-0.122	0	1506696817
-9.747	-1.833	-0.951	0.122	-0.061	-0.061	7.727	-9.074	-0.096	2.075	-4.333	3.967	4.578	9.032	2.92	-0.122	-0.122	-0.183	-9.72	-1.507	-1.731	0	-0.061	0.122	0.167	9.689	2.151	-0.122	-0.305	-0.122	0.633	9.908	1.059	0	-0.122	0	1506696817
-9.719	-1.797	-0.957	0.061	-0.122	-0.122	7.751	-8.793	-0.136	1.648	-2.869	3.174	4.524	8.959	2.866	-0.122	0	-0.366	-9.679	-1.416	-1.695	-0.061	-0.122	0.061	0.095	9.615	2.115	-0.122	-0.122	-0.244	0.587	9.926	1.018	0	-0.183	-0.061	1506696817
-9.696	-1.715	-0.946	0	-0.122	-0.122	7.751	-8.793	-0.136	1.648	-2.869	3.174	4.62	8.927	2.732	-0.061	0.122	-0.427	-9.652	-1.394	-1.616	-0.183	-0.122	0	0.095	9.615	2.115	-0.122	-0.061	-0.244	0.671	9.912	1.031	0	-0.122	-0.061	1506696817
-9.683	-1.653	-0.95	-0.183	-0.122	-0.122	7.751	-8.793	-0.136	1.648	-2.869	3.174	4.814	8.963	2.582	0	0.122	-0.366	-9.631	-1.323	-1.574	-0.244	-0.122	0	-0.173	9.623	2.115	-0.122	0	-0.244	0.757	9.874	1.03	0	-0.061	-0.061	1506696817
-9.701	-1.699	-0.975	-0.244	-0.122	-0.122	7.21	-8.354	0.028	1.648	-2.869	3.174	4.959	8.977	2.487	0.122	0.122	-0.183	-9.68	-1.325	-1.537	-0.366	-0.183	0	-0.169	9.703	2.135	-0.061	0.061	-0.244	0.816	9.871	0.962	0	0.061	-0.061	1506696817
-9.661	-1.797	-0.949	-0.305	-0.122	-0.122	6.342	-7.775	0.295	1.282	-2.441	2.625	5.02	8.977	2.531	0.244	0.244	-0.061	-9.634	-1.316	-1.509	-0.427	-0.122	-0.061	-0.169	9.703	2.135	0	0.183	-0.244	0.833	9.881	0.965	0	0.183	-0.122	1506696817
-9.654	-1.897	-0.931	-0.305	-0.061	-0.122	6.014	-7.666	0.237	0.977	-1.831	2.258	4.995	8.998	2.686	0.305	0.427	0.061	-9.627	-1.348	-1.457	-0.488	-0.183	0	-0.167	9.707	2.14	0	0.427	-0.183	0.731	9.88	0.95	0	0.183	-0.122	1506696817
-9.666	-1.957	-0.915	-0.366	-0.122	-0.122	5.991	-7.68	0.172	0.61	-2.502	1.709	4.896	9.063	2.848	0.244	0.366	0.183	-9.621	-1.389	-1.468	-0.427	-0.183	-0.061	-0.403	9.66	2.151	0	0.488	-0.061	0.66	9.89	0.969	0	0.183	-0.122	1506696817
-9.65	-1.993	-0.877	-0.305	-0.061	-0.122	6.194	-7.73	0.323	-0.061	-1.221	1.038	4.77	9.147	2.974	0.183	0.366	0.305	-9.615	-1.412	-1.457	-0.488	-0.183	-0.061	-0.403	9.66	2.151	0.061	0.549	0	0.599	9.905	0.969	0	0.244	-0.122	1506696817
-9.647	-2.016	-0.871	-0.305	-0.061	-0.122	6.194	-7.73	0.323	-0.061	-1.221	1.038	4.613	9.214	2.966	0.122	0.427	0.366	-9.63	-1.412	-1.437	-0.427	-0.183	-0.122	-0.451	9.698	2.162	0	0.549	0.122	0.517	9.899	0.973	0	0.183	-0.122	1506696817
-9.652	-2.04	-0.891	-0.305	-0.061	-0.122	6.199	-7.79	0.537	-0.427	-0.549	0.61	4.443	9.274	2.945	0.061	0.366	0.366	-9.647	-1.413	-1.436	-0.427	-0.183	-0.122	-0.563	9.735	2.169	0	0.549	0.183	0.48	9.9	0.983	0	0.122	-0.183	1506696817
-9.623	-2.053	-0.867	-0.244	0	-0.122	6.199	-7.79	0.537	-0.427	-0.549	0.61	4.32	9.287	2.859	0	0.305	0.305	-9.642	-1.433	-1.445	-0.366	-0.122	-0.122	-0.563	9.735	2.169	-0.061	0.488	0.244	0.471	9.909	1.005	0	0.122	-0.183	1506696817
-9.63	-2.073	-0.863	-0.244	0	-0.122	5.771	-8.035	0.974	-0.427	-0.549	0.61	4.218	9.311	2.775	-0.061	0.244	0.305	-9.606	-1.475	-1.438	-0.366	-0.122	-0.061	-0.629	9.731	2.162	-0.061	0.427	0.244	0.428	9.9	1.004	0	0.122	-0.183	1506696818
-9.666	-2.145	-0.88	-0.122	0	-0.061	5.771	-8.035	0.974	-0.732	0.549	-0.244	4.167	9.305	2.692	-0.061	0.183	0.244	-9.627	-1.518	-1.456	-0.244	-0.061	-0.122	-0.715	9.703	2.126	-0.061	0.366	0.244	0.38	9.903	1.006	0	0.061	-0.183	1506696818
-9.668	-2.188	-0.839	0	0	-0.122	5.014	-8.422	1.196	-0.793	0.854	-0.671	4.126	9.264	2.6	-0.061	0.061	0.183	-9.625	-1.592	-1.488	-0.183	0	-0.122	-0.715	9.703	2.126	-0.061	0.244	0.183	0.317	9.926	1.028	0	0.061	-0.183	1506696818
-9.66	-2.205	-0.807	0.122	0	-0.061	4.496	-8.482	1.195	-0.854	1.16	-1.038	4.126	9.216	2.487	-0.061	0	0.122	-9.611	-1.623	-1.489	-0.122	0.061	-0.122	-0.626	9.667	2.038	-0.061	0.061	0.183	0.256	9.923	1.06	0	0	-0.122	1506696818
-9.658	-2.158	-0.812	0.183	0	-0.122	3.632	-8.421	1.102	-0.488	0.793	-1.221	4.198	9.202	2.394	-0.061	-0.061	0	-9.622	-1.614	-1.498	-0.061	0.122	-0.122	-0.572	9.719	2.035	0.061	0	0.122	0.188	9.938	1.002	0	-0.061	-0.183	1506696818
-9.653	-2.104	-0.805	0.244	0	-0.061	3.467	-8.234	1.049	-0.122	-0.183	-0.793	4.325	9.216	2.354	0.061	-0.183	0	-9.621	-1.562	-1.524	-0.061	0.183	-0.122	-0.54	9.732	2.062	0.122	-0.061	0.122	0.22	9.923	1.041	0.061	-0.122	-0.122	1506696818
-9.639	-2.023	-0.78	0.244	-0.061	-0.061	3.502	-8.046	1.041	-0.122	-0.183	-0.793	4.408	9.198	2.421	0.122	-0.244	0.061	-9.604	-1.554	-1.553	0.061	0.122	-0.061	-0.54	9.732	2.062	0.183	-0.183	0	0.321	9.938	1.095	0	-0.122	-0.122	1506696818
-9.649	-2.004	-0.799	0.183	0	-0.061	3.58	-7.953	1.026	-0.122	0	-0.305	4.377	9.198	2.626	0.122	-0.244	0	-9.56	-1.54	-1.554	0.122	0.183	-0.122	-0.459	9.728	2.048	0.122	-0.244	-0.061	0.395	9.89	1.107	0	-0.122	-0.122	1506696818
-9.633	-1.998	-0.818	0.122	-0.061	0	3.758	-7.912	1.043	-0.183	0.61	0.61	4.329	9.204	2.832	0.061	-0.305	-0.061	-9.595	-1.52	-1.592	0.183	0.183	-0.061	-0.459	9.728	2.048	0.061	-0.305	-0.122	0.49	9.892	1.144	0	-0.122	-0.061	1506696818
-9.621	-1.988	-0.845	0.122	0	0.061	3.919	-7.946	1.059	-0.183	0.61	0.61	4.331	9.217	2.97	0	-0.305	-0.183	-9.595	-1.485	-1.615	0.183	0.183	-0.061	-0.287	9.762	2.086	0.061	-0.427	-0.122	0.526	9.889	1.142	0	-0.122	0	1506696818
-9.65	-1.995	-0.888	0.061	-0.061	0	4.137	-7.979	0.997	-0.183	0.549	0.793	4.442	9.222	3.023	-0.122	-0.305	-0.244	-9.607	-1.412	-1.633	0.122	0.122	-0.061	-0.244	9.787	2.102	0	-0.427	-0.122	0.489	9.879	1.08	-0.061	-0.122	0	1506696818
-9.631	-2.021	-0.892	0.061	-0.061	0	4.333	-8.122	0.943	0.122	0.244	0.732	4.6	9.213	2.997	-0.122	-0.183	-0.305	-9.613	-1.392	-1.64	0.061	0.183	0	-0.244	9.787	2.102	-0.061	-0.427	-0.122	0.401	9.896	0.979	0	-0.122	0	1506696818
-9.635	-2.04	-0.882	0.061	0	0	4.472	-8.234	0.797	0.183	-0.061	0.427	4.74	9.202	2.943	-0.183	-0.183	-0.305	-9.621	-1.459	-1.701	0.061	0.183	0	-0.199	9.82	2.111	-0.061	-0.366	-0.122	0.397	9.89	0.987	0	-0.061	0	1506696818
-9.658	-2.03	-0.874	0.061	0	0	4.597	-8.296	0.725	0.061	-0.122	0.061	4.88	9.154	2.845	-0.183	-0.122	-0.244	-9.656	-1.444	-1.757	0	0.122	0	-0.175	9.789	2.085	-0.122	-0.366	-0.061	0.367	9.889	0.94	-0.061	-0.061	0	1506696818
-9.648	-2.035	-0.846	0	0	0	4.559	-8.35	0.678	0.061	-0.122	0.061	4.957	9.077	2.775	-0.183	-0.122	-0.122	-9.656	-1.455	-1.771	0	0.122	0	-0.175	9.789	2.085	-0.122	-0.366	-0.061	0.315	9.912	0.932	0	-0.061	0	1506696818
-9.658	-2.047	-0.853	0	0	-0.061	4.353	-8.341	0.687	-0.122	0.061	-0.427	4.969	9.01	2.694	-0.183	-0.122	-0.122	-9.656	-1.488	-1.797	0	0	0	-0.037	9.707	2.049	-0.122	-0.244	0	0.323	9.914	0.957	-0.061	-0.061	0	1506696818
-9.639	-2.071	-0.863	0	0.061	-0.061	4.173	-8.227	0.78	-0.122	0.061	-0.427	4.95	8.964	2.628	-0.061	0	0	-9.649	-1.477	-1.805	-0.061	0	-0.061	-0.023	9.67	2.061	-0.061	-0.122	0	0.316	9.908	0.969	0	-0.061	-0.061	1506696818
-9.639	-2.053	-0.874	0	0.061	-0.061	4.009	-8.183	0.839	-0.183	0.061	-0.488	4.933	8.972	2.564	0	0.061	0.061	-9.621	-1.48	-1.794	-0.061	-0.061	-0.061	-0.023	9.67	2.061	-0.061	0.061	0	0.306	9.918	0.979	-0.061	-0.061	-0.061	1506696818
-9.665	-2.028	-0.9	0	0	0	3.88	-8.166	0.898	-0.183	0.122	-0.427	4.894	9.04	2.591	0.061	0.122	0.122	-9.621	-1.471	-1.803	-0.061	-0.061	-0.061	-0.06	9.698	2.058	0	0.122	0.061	0.358	9.903	0.985	0	-0.061	0	1506696818
-9.67	-1.983	-0.922	-0.061	0	0	3.813	-8.209	0.959	-0.183	0.061	-0.183	4.837	9.098	2.676	0.061	0.122	0.183	-9.629	-1.5	-1.816	-0.122	-0.122	0	-0.166	9.777	2.062	0	0.183	0.061	0.412	9.921	1.006	0	-0.061	0	1506696818
-9.676	-1.973	-0.926	-0.061	0	0	3.816	-8.233	1.018	-0.122	0.061	-0.061	4.724	9.141	2.78	0.061	0.122	0.183	-9.6	-1.519	-1.811	-0.122	-0.122	0	-0.166	9.777	2.062	0	0.244	0.061	0.4	9.909	0.991	0	0	0	1506696818
-9.653	-1.976	-0.933	-0.061	-0.061	0	3.816	-8.233	1.018	-0.122	0.061	-0.061	4.596	9.162	2.893	0	0.122	0.183	-9.601	-1.53	-1.803	-0.122	-0.122	-0.061	-0.224	9.764	2.055	0	0.183	0.061	0.407	9.916	0.982	0	0	0	1506696818
-9.641	-1.985	-0.926	-0.061	-0.061	0	3.962	-8.219	1.025	-0.061	0.122	0.183	4.529	9.155	2.909	-0.061	0.122	0.122	-9.597	-1.525	-1.791	-0.061	-0.122	-0.061	-0.232	9.733	2.05	0	0.183	0.061	0.429	9.892	0.985	0	0	0	1506696818
-9.664	-1.968	-0.937	-0.061	-0.061	0	4.052	-8.232	1.005	-0.061	0.122	0.183	4.486	9.173	2.889	-0.061	0.122	0.061	-9.585	-1.531	-1.785	-0.122	-0.122	-0.061	-0.232	9.733	2.05	-0.061	0.122	0.061	0.458	9.893	0.995	-0.061	0	0	1506696818
-9.673	-1.918	-0.961	-0.061	-0.061	0	4.116	-8.216	1	-0.061	0.122	0.244	4.49	9.201	2.834	-0.061	0.122	0	-9.581	-1.517	-1.771	-0.122	-0.122	-0.061	-0.219	9.781	2.072	-0.122	0.122	0.061	0.447	9.91	0.987	0	0	0	1506696818
-9.659	-1.955	-0.956	-0.061	-0.061	-0.061	4.154	-8.238	0.992	-0.061	0.122	0.244	4.499	9.188	2.797	-0.061	0.122	0	-9.599	-1.506	-1.76	-0.122	-0.061	-0.061	-0.273	9.769	2.089	-0.122	0.061	0.061	0.434	9.914	0.941	-0.061	0	-0.061	1506696819
-9.637	-2.016	-0.928	-0.061	-0.061	0	4.205	-8.226	0.955	0.061	-0.061	0.061	4.505	9.136	2.761	-0.122	0.061	-0.061	-9.595	-1.54	-1.744	-0.122	-0.061	-0.061	-0.279	9.728	2.079	-0.122	0	0	0.431	9.912	0.983	0	0	-0.061	1506696819
-9.644	-1.989	-0.901	-0.061	0	0	4.247	-8.209	0.944	0	-0.061	0	4.554	9.08	2.678	-0.122	0.061	-0.061	-9.593	-1.542	-1.739	-0.061	-0.061	-0.061	-0.252	9.698	2.064	-0.122	-0.061	0	0.444	9.9	0.994	-0.061	0	0	1506696819
-9.666	-1.989	-0.913	-0.061	0	0	4.247	-8.209	0.944	0	-0.061	0	4.615	9.045	2.628	-0.122	0.061	-0.061	-9.594	-1.517	-1.731	-0.061	-0.061	-0.061	-0.184	9.686	2.086	-0.061	0	0	0.419	9.895	0.986	-0.061	-0.061	-0.061	1506696819
-9.677	-1.985	-0.918	-0.061	0	0	4.228	-8.18	0.921	-0.061	0.061	-0.061	4.645	9.067	2.637	0	0	-0.061	-9.605	-1.528	-1.743	-0.061	-0.061	-0.061	-0.201	9.679	2.092	-0.061	0	-0.061	0.41	9.905	0.994	-0.061	0	0	1506696819
-9.672	-1.989	-0.92	-0.061	0	0	4.182	-8.185	0.947	0	0	-0.122	4.674	9.071	2.678	0	-0.061	-0.061	-9.622	-1.52	-1.748	-0.061	-0.061	0	-0.218	9.697	2.088	-0.061	-0.061	0	0.389	9.902	1.002	-0.061	0	-0.061	1506696819
-9.647	-2.018	-0.92	0	0	0	4.151	-8.163	0.961	0	0	-0.122	4.694	9.052	2.737	0	0	0	-9.611	-1.524	-1.751	0	-0.061	-0.061	-0.145	9.71	2.117	0	-0.061	-0.061	0.383	9.904	0.998	-0.061	0	-0.061	1506696819
-9.68	-1.988	-0.952	0	-0.061	0	4.148	-8.187	0.977	0	-0.061	-0.122	4.689	9.054	2.811	0	0	0	-9.611	-1.507	-1.751	0	-0.061	-0.061	-0.145	9.71	2.117	0	0	-0.061	0.396	9.908	1.028	-0.061	-0.061	0	1506696819
-9.655	-1.986	-0.934	0	0	0	4.115	-8.208	1.01	-0.061	0.061	-0.122	4.688	9.083	2.885	0	0	0	-9.613	-1.51	-1.743	0	-0.061	-0.061	-0.145	9.711	2.129	0	0	-0.061	0.384	9.893	1.006	0	-0.061	0	1506696819
-9.661	-1.971	-0.943	0	0	0	4.075	-8.207	1.012	-0.061	0	-0.122	4.685	9.112	2.897	-0.061	0	0	-9.623	-1.525	-1.737	0	-0.061	-0.061	-0.203	9.743	2.125	0	0	0	0.415	9.898	1.031	0	-0.061	0	1506696819
-9.656	-1.95	-0.947	0	0	-0.061	4.075	-8.207	1.012	-0.061	0	-0.122	4.65	9.131	2.906	-0.061	0	0	-9.617	-1.51	-1.733	0	-0.061	-0.061	-0.203	9.743	2.125	-0.061	-0.061	0	0.39	9.915	1.008	0	-0.061	0	1506696819
-9.662	-1.942	-0.945	0	0	-0.061	4.002	-8.216	0.979	0	-0.061	-0.061	4.61	9.099	2.887	-0.061	-0.061	0	-9.617	-1.485	-1.725	0	-0.061	-0.061	-0.194	9.732	2.139	-0.061	-0.061	0	0.401	9.912	0.998	0	-0.061	0	1506696819
-9.671	-1.92	-0.941	0	-0.061	-0.061	3.975	-8.219	0.957	0	-0.061	-0.061	4.572	9.085	2.851	-0.061	0	-0.061	-9.631	-1.497	-1.73	0	-0.061	-0.061	-0.126	9.72	2.135	-0.061	-0.061	0	0.439	9.902	1.002	0	0	0	1506696819
-9.69	-1.925	-0.945	0	-0.061	-0.061	3.973	-8.205	0.949	0	-0.061	-0.061	4.585	9.092	2.81	-0.061	0	-0.061	-9.606	-1.486	-1.727	0	0	-0.061	-0.126	9.72	2.135	-0.061	-0.061	0	0.412	9.902	1.005	0	-0.061	-0.061	1506696819
-9.676	-1.933	-0.955	0	-0.061	-0.061	3.973	-8.205	0.949	0	-0.061	-0.061	4.645	9.074	2.774	-0.061	0	-0.061	-9.631	-1.485	-1.742	-0.061	0	-0.061	-0.136	9.735	2.14	-0.061	0	-0.061	0.402	9.909	1.036	0	-0.061	-0.061	1506696819
-9.656	-1.966	-0.926	-0.061	-0.061	-0.061	3.996	-8.168	0.943	0	-0.061	0	4.628	9.038	2.744	-0.061	-0.061	-0.061	-9.609	-1.491	-1.737	-0.061	0	-0.061	-0.133	9.678	2.125	-0.061	-0.061	-0.061	0.45	9.904	1.008	0	-0.061	-0.061	1506696819
-9.666	-1.976	-0.951	-0.061	-0.061	-0.061	3.988	-8.163	0.907	0	-0.122	0	4.663	9.034	2.729	0	-0.061	-0.061	-9.615	-1.483	-1.724	-0.061	0	0	-0.133	9.678	2.125	0	-0.061	-0.061	0.441	9.891	1.028	0	0	-0.061	1506696819
-9.67	-1.983	-0.951	-0.061	-0.122	-0.061	4.035	-8.193	0.895	0	-0.183	0	4.715	9.071	2.736	0	-0.061	-0.061	-9.606	-1.495	-1.726	-0.061	0	-0.061	-0.141	9.705	2.122	0	0	-0.061	0.421	9.906	1.004	0	-0.061	-0.061	1506696819
-9.672	-1.961	-0.922	-0.061	-0.183	-0.061	4.067	-8.196	0.865	0	-0.366	0.061	4.736	9.092	2.784	0	-0.122	0	-9.619	-1.482	-1.742	-0.061	0	-0.061	-0.202	9.749	2.133	0	-0.061	-0.061	0.408	9.904	1.004	0	0	-0.061	1506696819
-9.641	-1.989	-0.886	-0.061	-0.061	-0.061	4.193	-8.208	0.885	0	-0.366	0.061	4.797	9.086	2.871	0	-0.061	0	-9.591	-1.503	-1.723	-0.061	0.061	-0.061	-0.202	9.749	2.133	0.061	-0.122	0	0.374	9.904	0.973	0	0	-0.061	1506696819
-9.644	-1.999	-0.876	-0.061	-0.061	-0.061	4.27	-8.187	0.97	-0.061	-0.122	0	4.767	9.059	2.913	0	-0.061	0	-9.6	-1.524	-1.739	-0.061	0	-0.061	-0.171	9.71	2.115	0	-0.061	0	0.412	9.917	0.981	0	-0.061	-0.061	1506696819
-9.637	-2.011	-0.889	-0.061	-0.061	-0.061	4.27	-8.187	0.97	-0.061	-0.122	0	4.718	9.065	2.919	-0.061	-0.061	0.061	-9.618	-1.487	-1.776	0	0	-0.061	-0.118	9.707	2.138	0	0	0	0.422	9.897	0.991	0	0	-0.061	1506696819
-9.63	-2.004	-0.898	0	0	-0.061	4.246	-8.192	1.086	-0.061	-0.061	0	4.639	9.073	2.865	0	0	0.061	-9.603	-1.45	-1.788	-0.061	-0.061	-0.061	-0.118	9.707	2.138	0	0	0	0.41	9.91	0.967	0	-0.061	-0.061	1506696819
-9.664	-1.991	-0.909	-0.061	0	-0.061	4.25	-8.224	1.103	0	-0.061	-0.061	4.595	9.081	2.851	0	0	0.061	-9.607	-1.462	-1.775	-0.061	-0.061	-0.061	-0.087	9.731	2.176	0	0	0	0.429	9.905	0.992	0	0	-0.061	1506696819
-9.656	-2.004	-0.901	0	0	0	4.218	-8.221	1.093	0	-0.061	-0.061	4.566	9.115	2.846	0	0.061	-0.061	-9.621	-1.485	-1.778	-0.061	-0.061	-0.061	-0.209	9.714	2.067	-0.061	0.061	-0.061	0.42	9.921	0.998	0	0	0	1506696819
-9.642	-1.974	-0.907	-0.061	0	0	4.151	-8.216	1.038	0.061	-0.061	-0.122	4.572	9.129	2.802	-0.061	-0.061	-0.061	-9.609	-1.501	-1.772	-0.061	-0.061	-0.061	-0.209	9.714	2.067	0	0	0	0.427	9.926	1.014	0	-0.061	0	1506696820
-9.662	-1.93	-0.91	-0.061	0	-0.061	4.078	-8.165	0.959	0.061	-0.061	-0.122	4.582	9.073	2.745	-0.061	-0.061	-0.061	-9.601	-1.529	-1.797	-0.061	0	-0.061	-0.25	9.711	2.067	0	-0.061	-0.061	0.425	9.91	0.992	-0.061	-0.061	0	1506696820
-9.656	-1.988	-0.91	-0.061	0	-0.061	4.045	-8.119	0.858	0.122	-0.183	-0.122	4.576	9.055	2.668	0	-0.061	-0.061	-9.612	-1.511	-1.778	-0.061	0	-0.061	-0.16	9.692	2.086	-0.061	-0.061	-0.061	0.412	9.911	0.994	0	0	-0.061	1506696820
-9.668	-2.01	-0.927	0	-0.061	0	4.045	-8.119	0.858	0.061	-0.183	-0.122	4.597	9.073	2.644	0	-0.061	-0.061	-9.599	-1.499	-1.776	-0.061	0	-0.061	-0.16	9.692	2.086	0	0	-0.061	0.438	9.905	0.989	0	0	0	1506696820
-9.659	-1.992	-0.922	-0.061	-0.061	-0.061	4.037	-8.147	0.729	0.061	-0.183	-0.061	4.67	9.074	2.668	0.061	-0.061	-0.122	-9.591	-1.511	-1.79	-0.061	0	-0.061	-0.181	9.721	2.062	0	0	-0.122	0.389	9.91	0.982	0	0	0	1506696820
-9.673	-2.011	-0.943	-0.061	-0.061	-0.061	4.055	-8.166	0.754	-0.061	-0.183	0	4.701	9.1	2.735	0.061	-0.061	-0.122	-9.601	-1.509	-1.811	-0.061	0	-0.061	-0.215	9.737	2.071	0	-0.061	-0.122	0.367	9.909	0.955	0	0	-0.061	1506696820
-9.644	-2.054	-0.93	0	-0.061	-0.061	4.057	-8.179	0.807	-0.061	-0.183	0	4.709	9.121	2.811	0.061	-0.061	-0.061	-9.619	-1.513	-1.815	-0.061	0	-0.061	-0.215	9.737	2.071	0.061	-0.061	-0.122	0.349	9.912	0.938	0	0	-0.061	1506696820
-9.639	-2.048	-0.935	0	0	-0.061	4.084	-8.198	0.872	-0.122	-0.183	0	4.717	9.14	2.87	0.061	-0.061	-0.061	-9.617	-1.534	-1.834	-0.061	0	-0.061	-0.183	9.764	2.062	0.061	-0.061	-0.061	0.347	9.914	0.928	0	0	-0.061	1506696820
-9.64	-2.012	-0.938	0	0	-0.061	4.152	-8.187	0.952	-0.122	-0.122	0.061	4.731	9.137	2.926	0.061	-0.061	-0.061	-9.615	-1.525	-1.854	0	0	-0.061	-0.135	9.771	2.089	0	-0.061	-0.061	0.362	9.903	0.939	0	-0.061	-0.061	1506696820
-9.636	-2.004	-0.93	0	0	-0.061	4.205	-8.209	1.017	-0.183	-0.122	0.061	4.707	9.113	2.903	0	-0.061	-0.061	-9.617	-1.501	-1.865	0	0	-0.061	-0.172	9.762	2.096	0	-0.061	-0.061	0.386	9.892	0.944	0	-0.061	-0.061	1506696820
-9.673	-2.015	-0.932	0	-0.061	-0.061	4.205	-8.209	1.017	-0.122	-0.061	0.061	4.67	9.124	2.863	0	-0.061	-0.061	-9.606	-1.518	-1.848	0	-0.122	-0.061	-0.161	9.731	2.085	-0.061	-0.061	-0.061	0.41	9.893	0.955	0	-0.061	-0.061	1506696820
-9.64	-1.998	-0.909	0	0	-0.061	4.272	-8.222	1.101	-0.061	0	0.061	4.668	9.123	2.802	-0.061	0	-0.061	-9.612	-1.473	-1.823	0	-0.122	-0.061	-0.12	9.769	2.079	-0.061	0	-0.061	0.409	9.914	0.981	0	-0.061	-0.061	1506696820
-9.656	-1.97	-0.908	-0.061	-0.061	-0.061	4.261	-8.235	1.056	-0.061	0	0.061	4.674	9.113	2.744	-0.061	0	-0.061	-9.579	-1.499	-1.803	0	-0.122	-0.061	-0.175	9.75	2.061	-0.061	0	-0.061	0.427	9.905	0.995	0	0	-0.061	1506696820
-9.659	-1.991	-0.913	-0.061	-0.061	-0.061	4.24	-8.214	0.976	0	-0.061	0	4.686	9.109	2.684	-0.061	0	-0.061	-9.587	-1.495	-1.791	-0.061	-0.061	0	-0.231	9.726	2.044	-0.061	0	-0.061	0.428	9.892	0.985	0	0	-0.061	1506696820
-9.667	-1.994	-0.906	-0.061	-0.061	-0.061	4.189	-8.196	0.873	0.061	-0.122	-0.061	4.682	9.107	2.646	-0.061	0	-0.061	-9.588	-1.486	-1.806	-0.061	-0.061	0	-0.22	9.735	2.048	-0.061	0	-0.061	0.445	9.91	0.993	0	0	-0.061	1506696820
-9.653	-2.004	-0.896	-0.061	-0.061	-0.061	4.14	-8.16	0.796	0.061	-0.122	-0.122	4.652	9.092	2.682	0	0	-0.061	-9.585	-1.481	-1.809	-0.061	-0.061	0	-0.213	9.738	2.058	-0.061	0	-0.061	0.412	9.906	0.967	0	-0.061	-0.061	1506696820
-9.646	-2.021	-0.924	-0.061	-0.061	-0.061	4.14	-8.16	0.796	0	-0.061	-0.061	4.64	9.088	2.742	0	0	-0.061	-9.598	-1.504	-1.808	-0.061	-0.061	0	-0.213	9.722	2.05	0	0	-0.061	0.415	9.902	0.969	0	0	-0.061	1506696820
-9.66	-2.024	-0.932	-0.061	-0.061	-0.061	4.095	-8.172	0.754	-0.061	-0.061	-0.061	4.643	9.116	2.79	0	0	-0.061	-9.604	-1.512	-1.8	0	-0.061	0	-0.224	9.705	2.047	0	0	-0.061	0.42	9.895	0.992	0	0	-0.061	1506696820
-9.653	-2.035	-0.925	0	-0.061	-0.061	4.079	-8.168	0.788	-0.122	-0.061	-0.061	4.658	9.135	2.818	0	0	-0.061	-9.61	-1.492	-1.814	0	-0.061	0	-0.227	9.738	2.071	0	0	-0.061	0.395	9.903	0.963	0	0	-0.061	1506696820
-9.635	-2.046	-0.922	0	-0.061	-0.061	4.076	-8.178	0.827	-0.122	-0.061	-0.061	4.64	9.148	2.842	0	0	-0.061	-9.611	-1.473	-1.802	-0.061	-0.061	0	-0.234	9.753	2.086	0	0	-0.061	0.378	9.911	0.946	0	-0.061	-0.061	1506696820
-9.641	-2.031	-0.922	0	-0.061	-0.061	4.079	-8.196	0.873	-0.122	-0.061	0	4.62	9.125	2.836	0	0	-0.061	-9.603	-1.474	-1.774	-0.061	-0.061	0	-0.254	9.746	2.079	-0.061	0	-0.061	0.401	9.908	0.956	0	-0.061	-0.061	1506696820
-9.641	-2.032	-0.916	0	-0.061	-0.061	4.116	-8.219	0.894	-0.122	-0.061	0	4.615	9.132	2.792	-0.061	0	-0.061	-9.597	-1.468	-1.768	-0.061	-0.061	0	-0.25	9.723	2.067	-0.061	0	-0.061	0.402	9.905	0.945	0	0	-0.061	1506696820
-9.65	-2.029	-0.91	0	-0.061	-0.061	4.155	-8.233	0.91	-0.122	-0.061	0	4.609	9.124	2.76	-0.061	0	-0.061	-9.605	-1.442	-1.761	-0.061	-0.061	0	-0.27	9.721	2.082	-0.061	0	0	0.397	9.915	0.949	0	-0.061	-0.061	1506696820
-9.653	-2.042	-0.904	0	-0.061	-0.061	4.17	-8.247	0.922	-0.061	-0.061	0	4.619	9.117	2.728	-0.061	0	-0.061	-9.623	-1.45	-1.755	-0.061	-0.061	0	-0.268	9.727	2.073	-0.061	-0.061	-0.061	0.409	9.914	0.97	0	-0.061	-0.061	1506696820
-9.646	-2.05	-0.9	-0.061	-0.061	-0.061	4.177	-8.252	0.914	-0.061	-0.061	0	4.597	9.115	2.72	-0.061	0	-0.061	-9.612	-1.458	-1.757	-0.061	-0.061	0	-0.276	9.735	2.08	-0.061	0	-0.061	0.385	9.906	0.947	0	-0.061	-0.061	1506696820
-9.646	-2.07	-0.901	-0.061	-0.061	-0.061	4.168	-8.232	0.89	0	-0.061	-0.061	4.6	9.098	2.713	-0.061	0	-0.061	-9.616	-1.437	-1.751	-0.061	-0.061	0	-0.279	9.719	2.071	-0.061	0	0	0.382	9.905	0.95	0	0	-0.061	1506696821
-9.628	-2.064	-0.902	-0.061	-0.061	-0.061	4.168	-8.232	0.89	0	-0.061	-0.061	4.609	9.093	2.717	0	0	-0.061	-9.61	-1.431	-1.729	-0.061	-0.061	-0.061	-0.264	9.701	2.088	0	0	-0.061	0.36	9.91	0.937	0	0	-0.061	1506696821
-9.616	-2.092	-0.898	-0.061	-0.061	-0.061	4.134	-8.197	0.858	0	-0.061	-0.061	4.609	9.093	2.717	0	0	-0.061	-9.617	-1.425	-1.717	-0.061	-0.061	-0.061	-0.252	9.68	2.088	0	0	-0.061	0.374	9.905	0.943	0	0	-0.061	1506696821
-9.618	-2.095	-0.884	-0.061	-0.061	-0.061	4.113	-8.199	0.769	0	0	-0.061	4.599	9.103	2.732	0	0	0	-9.603	-1.439	-1.723	-0.061	-0.061	-0.061	-0.263	9.691	2.102	0	0.061	-0.061	0.376	9.896	0.95	0	0	-0.061	1506696821
-9.64	-2.076	-0.924	-0.061	0	-0.061	4.069	-8.216	0.749	0	-0.061	-0.061	4.607	9.14	2.754	0	0	0	-9.611	-1.438	-1.724	-0.061	-0.061	-0.061	-0.287	9.705	2.103	0	0	0	0.321	9.902	0.898	0	0	-0.061	1506696821
-9.698	-2.088	-0.927	0.061	-0.061	-0.061	4.043	-8.209	0.754	0	-0.061	-0.061	4.599	9.156	2.742	0	0	0	-9.622	-1.48	-1.75	-0.061	-0.061	-0.061	-0.3	9.734	2.092	0	0.061	0	0.317	9.916	0.877	0	-0.061	-0.061	1506696821
-9.765	-2.031	-0.926	0.122	-0.183	0	4.021	-8.183	0.755	-0.061	-0.061	-0.061	4.572	9.165	2.768	0	0	0	-9.587	-1.518	-1.766	-0.061	-0.061	-0.061	-0.287	9.747	2.058	0	0	0	0.268	9.94	0.888	0	-0.061	-0.122	1506696821
-9.649	-1.944	-1.061	0.122	-0.366	-0.122	3.994	-8.119	0.804	-0.061	-0.061	0	4.555	9.082	2.792	0	0	0	-9.495	-1.577	-1.79	-0.122	0	-0.061	-0.268	9.746	2.034	0	0	0	0.153	9.996	0.773	-0.183	-0.183	-0.244	1506696821
-9.58	-1.909	-1.107	0	-0.244	-0.183	3.962	-8.025	0.86	-0.122	-0.122	0	4.555	9.082	2.792	-0.061	0	-0.061	-9.525	-1.843	-1.869	-0.122	0	-0.061	-0.232	9.63	1.918	-0.061	-0.061	-0.061	0.177	9.902	0.725	-0.183	-0.244	-0.427	1506696821
-9.618	-1.879	-1.303	0.122	-0.366	-0.244	3.965	-7.986	0.963	-0.183	-0.122	0	4.746	9.121	2.589	-0.061	0	-0.122	-9.507	-1.896	-1.91	-0.061	-0.061	-0.061	-0.1	9.647	1.743	-0.061	-0.183	0	0.345	9.939	0.627	-0.244	-0.183	-0.549	1506696821
-9.482	-1.806	-1.377	0.183	-0.183	-0.244	3.982	-8.04	1.077	-0.305	-0.061	0.061	4.967	9.152	2.393	-0.122	0.061	-0.244	-9.525	-2.077	-2.034	-0.061	-0.061	-0.061	0.059	9.829	1.643	-0.061	-0.061	-0.061	0.428	9.914	0.681	-0.183	-0.183	-0.61	1506696821
-9.574	-1.773	-1.552	0.061	-0.061	-0.244	3.982	-8.04	1.077	-0.366	0	0.122	5.118	9.134	2.244	-0.122	0.061	-0.305	-9.592	-2.157	-2.17	-0.122	-0.061	0	0.095	9.915	1.541	-0.122	-0.061	-0.061	0.565	9.853	0.62	-0.183	-0.122	-0.671	1506696821
-9.589	-1.786	-1.628	0	-0.183	-0.305	3.89	-8.205	1.336	-0.427	-0.122	0.061	5.117	9.088	2.129	-0.061	0.061	-0.305	-9.664	-2.157	-2.33	-0.122	-0.244	0	0.268	9.953	1.433	-0.122	-0.122	-0.183	0.671	9.89	0.603	-0.183	-0.061	-0.671	1506696821
-9.502	-1.817	-1.556	-0.061	-0.122	-0.244	3.886	-8.253	1.456	-0.427	-0.244	0.061	5.077	8.894	2.086	0	0	-0.366	-9.554	-2.184	-2.383	-0.122	-0.244	0	0.488	9.926	1.41	-0.122	-0.061	-0.366	0.711	9.9	0.798	-0.305	-0.122	-0.549	1506696821
-9.343	-1.977	-1.42	-0.244	-0.122	-0.183	3.86	-8.173	1.565	-0.488	-0.183	0.183	5.041	8.689	2.056	0.122	-0.061	-0.427	-9.552	-2.177	-2.236	-0.122	-0.427	-0.061	0.566	9.72	1.4	-0.061	-0.061	-0.488	0.845	9.85	1.041	-0.488	-0.122	-0.427	1506696821
-9.329	-2.364	-1.3	-0.366	0.061	0.183	3.857	-8.161	1.643	-0.549	-0.061	0.305	5.039	8.733	2.104	0.244	0.061	-0.549	-9.603	-2.155	-2.058	0	-0.854	-0.122	0.567	9.528	1.382	-0.122	0.122	-0.61	1.528	9.71	1.861	-0.671	0.366	0.122	1506696821
-9.467	-2.415	-0.95	-0.305	0.244	0.549	3.853	-8.196	1.492	-0.488	0.183	0.488	4.922	8.948	2.163	0.305	0.183	-0.61	-9.734	-2.131	-1.861	0	-0.854	-0.122	0.402	9.556	1.425	-0.183	0.366	-0.732	2.523	9.966	2.806	-1.16	0.61	0.793	1506696821
-10.284	-2.311	-0.663	-0.061	-0.183	0.61	3.975	-8.404	1.181	-0.427	0.305	0.61	4.845	9.41	2.309	0.305	0	-0.549	-9.91	-2.052	-1.737	0.122	-1.038	-0.122	-0.062	9.692	1.626	-0.122	0.488	-0.793	2.773	10.509	2.918	-2.075	0.977	2.197	1506696821
-10.535	-1.968	-0.183	0	-1.709	0.366	3.975	-8.404	1.181	-0.488	0	0.61	4.704	9.662	2.452	0.305	-0.122	-0.427	-9.761	-1.78	-1.683	0.488	-1.282	0.061	-0.492	10.036	1.958	0	0.549	-0.793	3.584	11.755	3.748	-3.235	0.366	3.662	1506696821
-10.377	-0.744	0.792	-0.244	-1.221	0.305	4.2	-7.992	0.54	-0.427	-0.732	0.427	4.293	9.43	2.639	0.427	-0.061	-0.244	-9.519	-1.109	-1.577	0.488	-1.282	0.061	-0.892	10.064	2.42	0.183	0.488	-0.854	4.433	12.41	4.612	-4.456	1.099	5.249	1506696821
-10.367	-0.389	0.949	-0.732	-1.343	-0.793	4.2	-7.679	0.263	-0.427	-0.732	0.427	4.026	9.374	3.048	0.61	0	0	-9.676	-0.374	-1.729	0.61	-1.16	0.183	-0.952	9.761	2.906	0.183	0.366	-1.038	1.226	11.838	3.688	-3.418	-0.244	5.188	1506696821
-10.012	-1.253	0.729	-0.305	-0.854	-1.099	4.523	-7.946	-0.112	-0.305	-1.16	0.427	3.809	9.489	3.604	0.916	0.244	0.061	-9.947	-0.243	-1.918	-0.122	-0.183	0.366	-0.818	9.857	3.293	0.122	0.183	-1.282	-1.889	9.733	1.86	-2.014	-2.563	4.333	1506696821
-9.371	-1.258	1.096	0.427	-0.549	-0.488	4.681	-8.215	-0.709	0.366	-1.282	0.854	3.551	9.202	4.118	1.038	0.732	-0.244	-9.545	-0.465	-2.113	-0.122	-0.183	0.366	-0.474	9.985	3.308	0.122	-0.427	-1.16	-0.09	8.396	1.53	-1.343	-3.784	2.502	1506696821
-8.624	-0.385	1.384	0.061	-0.061	-0.122	4.666	-7.784	-1.15	0.366	-1.282	0.854	3.448	8.52	4.356	0.977	0.854	-0.854	-9.171	-0.508	-1.974	0	-0.732	0.244	-0.019	9.604	3.252	0.122	-0.366	-1.099	2.588	6.808	1.665	0.244	-2.319	1.77	1506696821
-8.881	0.109	1.099	-0.427	0.183	-0.549	4.942	-7.312	-1.102	0.122	-2.014	0.549	3.688	8.135	4.442	0.671	0.244	-1.282	-9.202	-0.456	-1.742	0.366	-0.793	0	-0.085	8.783	3.183	0	-0.061	-1.038	3.632	5.966	1.922	1.282	1.221	0.305	1506696821
-9.077	-0.062	1.193	-0.732	-0.061	-0.854	5.355	-7.257	-0.912	-0.793	0.488	0.977	3.851	8.404	4.254	0.305	0	-1.282	-9.226	-0.035	-1.725	0.366	-0.793	0	-0.551	8.364	3.083	-0.061	-0.244	-0.793	3.371	6.321	2.76	1.953	2.563	-0.305	1506696822
-9.458	-0.657	1.199	-0.793	0.488	-0.671	5.23	-7.618	-0.776	-0.732	1.343	1.282	4.087	8.738	3.926	-0.061	-0.549	-1.221	-9.536	0.431	-1.755	0.427	-0.732	-0.122	-0.589	8.693	3.219	0.061	-0.427	-0.671	3.035	6.899	3.676	2.258	2.136	-0.488	1506696822
-10.346	-1.268	0.818	-0.793	0.305	-0.549	5.221	-8.252	-0.578	-0.732	1.343	1.282	4.51	8.859	3.784	-0.183	-1.038	-1.16	-9.831	0.44	-1.735	-0.244	-0.488	-0.305	-0.335	9.221	3.487	0.122	-0.488	-0.671	3.645	7.898	4.985	1.953	0.732	-0.549	1506696822
-10.819	-1.201	1.007	-0.488	-0.244	-0.183	5.461	-8.739	-0.556	-0.488	0.549	1.038	4.828	8.744	3.679	0	-0.854	-1.038	-9.917	0.024	-1.558	-0.244	-0.488	-0.305	-0.117	9.432	3.59	0.061	-0.427	-0.671	5.907	9.293	7.016	0.732	-0.488	-0.366	1506696822
-10.442	-0.78	1.968	-1.404	-0.183	-0.061	5.471	-9.075	-0.44	-0.183	-0.061	0.427	4.845	8.891	3.525	0.305	-0.122	-0.854	-9.472	-0.212	-1.133	-0.427	-0.793	-0.549	-0.342	9.355	3.5	0	0.061	-0.549	6.631	9.131	7.995	0.183	0.732	0.671	1506696822
-10.395	-1.75	1.463	-0.671	0.183	-0.061	5.374	-9.692	-0.172	-0.122	0	-0.122	4.743	9.691	3.173	0.305	0.122	-0.488	-10.362	-0.274	-1.151	-0.488	-0.549	-0.916	-1.064	9.42	3.333	-0.061	-0.122	-0.244	4.301	7.901	5.006	1.221	0.366	0.549	1506696822
-10.86	-2.7	1.254	-0.366	0.793	0.793	5.133	-10.611	0.171	0.244	1.099	-0.427	4.725	10.325	2.682	0.366	-0.366	0	-10.814	-0.435	-0.213	-0.488	-0.549	-0.916	-1.541	10.152	3.067	0.061	-0.854	0.061	3.353	8.744	1.605	1.282	-2.258	-0.671	1506696822
-10.951	-2.706	0.475	0.671	0	0.671	4.435	-11.227	0.366	0.244	1.099	-0.427	5.146	10.813	2.345	0.427	-0.854	0.305	-11.553	-1.541	-0.005	-0.732	0.488	-0.61	-1.498	10.734	3.38	0.732	-0.305	0.305	5.819	10.569	4.564	-1.404	-0.427	-0.427	1506696822
-9.622	-2.729	0.365	0	0.854	0.183	3.933	-11.124	0.434	0.671	0.549	-0.732	5.362	11.456	2.303	0.732	-0.305	0.671	-10.706	-1.852	0.445	-0.183	0.916	-0.671	-2.097	11.201	2.964	0.732	0.61	0.61	2.269	9.386	2.354	0.793	-1.343	-1.221	1506696822
-9.154	-3.502	-1.762	0.854	0.977	-0.61	3.819	-10.105	0.45	1.343	0.366	-1.587	5.362	11.456	2.303	0.793	0.916	1.343	-10.214	-1.785	0.616	-0.183	0.916	-0.671	-2.785	11.317	2.419	0.61	0.732	0.916	1.985	8.997	0.25	2.136	-1.709	-1.648	1506696822
-8.531	-3.978	-1.605	0.977	1.587	-0.061	3.021	-8.683	0.512	1.221	1.038	-2.136	4.119	10.457	2.318	0.488	0.793	2.197	-9.646	-3.236	0.557	-0.61	0.916	-0.305	-3.013	10.452	1.608	0.244	0	0.854	2.925	10.416	0.133	1.221	-0.427	-1.892	1506696822
-8.831	-3.747	-1.369	0.916	2.075	0.244	1.863	-7.952	0.585	1.221	1.038	-2.136	3.706	9.976	2.016	-0.061	0.488	2.747	-9.43	-3.565	0.652	0.061	-0.244	-0.549	-2.504	9.507	0.833	0	-0.305	0.793	1.14	9.577	0.288	1.465	-0.671	-1.892	1506696822
-9.408	-3.144	-1.812	1.16	2.136	0.305	1.117	-7.55	0.55	1.282	-0.488	-1.343	3.706	9.976	2.016	-0.732	0.488	2.502	-9.281	-3.553	0.532	0.061	-0.244	-0.549	-1.977	9.349	0.377	-0.183	0.427	0.977	0.385	9.793	0.316	1.343	-2.808	-2.38	1506696822
-9.423	-2.371	-2.06	1.16	1.221	0.183	1.152	-7.43	0.695	1.282	-0.488	-1.343	3.187	9.716	1.047	-1.343	0.122	1.831	-8.867	-3.301	0.108	0.366	0.244	-0.183	-1.744	9.53	0.264	-0.061	0.977	1.221	1.145	10.04	-0.09	1.526	-3.54	-2.502	1506696822
-9.027	-1.879	-2.091	0.977	0.671	-0.244	1.282	-7.093	0.658	1.099	-0.671	-0.366	3.429	9.416	0.787	-1.648	-0.61	1.16	-8.536	-3.25	-0.335	0.427	-0.061	0.122	-1.689	9.745	0.431	0.183	0.793	1.282	2.395	10.13	-0.267	1.343	-2.625	-2.441	1506696822
-8.654	-2.011	-2.004	1.221	0.732	-0.549	1.282	-7.093	0.658	0.61	-0.366	0.366	3.429	9.416	0.787	-1.587	-1.038	0.671	-8.536	-3.25	-0.335	0.427	-0.061	0.122	-1.579	9.646	0.575	-0.061	0.305	1.16	2.443	9.734	-0.124	1.282	-1.831	-2.38	1506696822
-8.787	-1.966	-2.19	1.038	0.427	-0.61	1.638	-7.044	0.672	0.183	-0.183	0.977	4.118	8.789	1.061	-1.282	-0.61	0.427	-8.129	-2.859	-0.561	0.427	-0.122	0.183	-1.262	9.411	0.628	-0.488	-0.122	0.793	2.096	9.496	-0.074	1.282	-1.648	-2.136	1506696822
-8.772	-1.791	-2.385	0.793	0.183	-0.732	1.638	-7.044	0.672	-0.122	-0.183	1.404	4.118	8.789	1.061	-1.038	0.122	0.183	-8.281	-2.755	-0.69	0.305	0.366	0.244	-0.946	9.092	0.739	-0.732	-0.427	0.366	1.748	9.388	-0.251	0.732	-1.892	-2.075	1506696822
-8.912	-1.785	-2.317	0.854	-0.183	-0.61	2.304	-7.094	0.897	-0.305	-0.488	1.709	4.012	8.47	1.122	-0.916	0.244	-0.122	-8.281	-2.755	-0.69	0.366	0.305	0.427	-0.543	8.945	0.733	-0.793	-0.549	0	1.656	9.331	-0.017	0.549	-1.465	-1.953	1506696822
-8.951	-1.714	-2.125	0.549	-0.183	-0.488	2.812	-7.192	1.154	-0.732	-0.61	1.953	4.164	8.388	1.107	-0.854	0	-0.61	-8.471	-3.016	-0.879	0.305	0.427	0.488	-0.226	9.01	0.586	-0.732	-0.732	-0.244	1.707	9.341	0	0.366	-1.282	-1.831	1506696822
-9.26	-1.687	-2.32	0.732	-0.244	-0.305	3.235	-7.582	1.404	-0.732	-0.61	1.953	4.439	8.821	1.101	-0.793	-0.244	-1.221	-8.802	-2.963	-1.066	0.427	0.305	0.732	-0.118	9.292	0.589	-0.671	-0.916	-0.366	1.231	9.56	0.017	-0.061	-1.282	-1.709	1506696822
-9.422	-1.18	-2.332	0.671	-0.488	0.305	3.503	-7.866	1.608	-0.854	-0.427	2.014	4.439	8.821	1.101	-0.732	-0.549	-1.77	-8.802	-2.963	-1.066	0.427	0.305	0.732	-0.11	9.865	0.682	-0.61	-0.977	-0.488	1.663	9.866	0.28	-0.671	-1.465	-1.709	1506696822
-9.97	-1.268	-2.139	-0.793	-0.61	1.16	3.827	-8.312	1.872	-0.916	-0.427	1.953	4.753	9.39	1.29	-0.61	-0.854	-2.075	-10.17	-3.211	-0.668	0.427	0.793	0.977	-0.263	10.43	0.766	-0.977	-1.343	-0.732	2.979	10.019	0.709	-1.648	-0.916	-1.465	1506696822
-12.023	-2.189	-2.811	-1.16	-0.244	1.648	4.457	-10.232	2.146	-0.977	-0.671	1.77	5.456	11.557	2.383	-0.427	-0.854	-2.014	-10.17	-3.211	-0.668	0.366	2.136	0.61	-1.024	11.084	1.55	-0.977	-1.404	-0.671	5.109	11.005	1.651	-2.747	0.366	-0.488	1506696822
-12.313	-3.619	-2.84	-0.61	-2.625	1.831	5.206	-12.457	1.839	-0.732	-0.549	1.892	5.456	11.557	2.383	-0.366	-0.61	-1.892	-11.801	-1.101	-0.735	0.854	0.854	0.671	-1.467	12.036	2.821	-0.427	-1.648	-0.549	5.968	13.156	3.076	-4.15	2.014	0.916	1506696822
-9.545	-5.28	0.252	-0.793	-1.16	2.197	5.532	-12.014	1.147	0.671	-0.244	-0.488	5.465	11.347	3.065	-0.122	-0.671	-1.16	-11.603	-1.302	0.093	-0.366	1.526	1.099	-1.553	11.3	3.54	-0.427	-1.526	-0.732	3.665	12.492	2.804	-4.089	2.563	2.747	1506696823
-10.879	-4.609	0.176	-0.488	1.77	1.892	5.174	-11.624	1.071	0.671	-0.244	-0.488	5.262	9.249	4.121	0.244	0.305	-0.183	-11.603	-1.302	0.093	0.122	0.183	-0.122	-1.576	9.897	3.734	-0.916	-0.732	-0.61	1.053	11.684	0.166	-1.77	2.625	4.395	1506696823
-11.732	-2.718	-1.633	0.122	-2.93	0.793	5.174	-11.624	1.071	0.488	0.61	-2.747	5.262	9.249	4.121	0.122	1.648	0.427	-11.52	-0.227	0.156	0.305	0.244	0.305	-1.677	9.214	3.718	-0.732	0	-0.183	-0.866	13.347	0.041	-1.953	0.122	4.822	1506696823
-8.746	-2.227	-0.55	-0.61	-1.77	0.244	3.119	-10.812	-0.24	1.587	-0.488	-5.066	4.282	9.397	3.906	-0.427	0.793	0.793	-9.69	-0.218	-0.266	-0.122	-0.244	-0.122	-1.884	9.276	3.594	-0.061	0.061	0.366	-1.901	12.715	0.27	-1.648	-2.075	5.188	1506696823
-7.907	-1.683	-0.067	-1.099	-1.038	0.366	2.634	-9.164	-0.445	1.587	-0.488	-5.066	4.175	8.307	3.391	-0.793	-0.916	1.099	-9.69	-0.218	-0.266	-0.183	-0.061	-0.366	-1.761	8.886	3.53	0.183	-0.122	0.671	-1.812	10.112	1.669	-0.732	-1.77	4.272	1506696823
-8.219	-1.828	0.072	-1.404	-0.793	0.122	2.634	-9.164	-0.445	1.465	-1.099	-5.066	4.175	8.307	3.391	-0.671	-0.549	1.709	-8.844	0.322	-0.603	-0.061	-0.366	-0.244	-1.335	8.14	3.547	0.122	0	0.549	-0.376	8.464	1.395	-0.122	1.404	3.662	1506696823
-8.008	-1.867	0.479	-0.793	-0.122	0.122	2.233	-7.727	-0.713	1.16	-0.549	-4.395	4.146	7.679	3.062	-0.305	0.549	2.014	-8.715	0.121	-0.852	-0.366	0	-0.244	-0.81	7.77	3.525	-0.122	0.366	0.366	0.214	8.199	0.762	0.305	3.052	2.441	1506696823
-8.362	-1.037	0.536	-0.854	0.122	0	2.233	-7.727	-0.713	1.099	0.183	-3.418	3.352	7.334	2.799	0	0.977	1.892	-8.715	0.121	-0.852	-0.61	-0.305	-0.488	-0.462	7.79	3.328	-0.061	0.61	0.366	0.227	7.779	1.038	0.122	3.357	2.014	1506696823
-9.311	-0.671	0.413	-1.16	-0.122	-0.244	1.767	-7.345	-0.909	1.038	-0.061	-2.563	3.352	7.334	2.799	0.244	0.732	1.465	-9.143	-0.163	-1.102	-0.793	-0.122	-0.61	-0.469	7.973	3.322	0.122	0.854	0.488	2.208	8.05	2.455	0.305	4.883	1.709	1506696823
-9.898	-0.607	0.62	-1.16	-0.061	0.488	2.047	-7.44	-1.203	0.732	-0.549	-1.648	3.347	7.606	2.945	0.488	0.61	0.977	-9.254	-0.482	-1.278	-0.793	0	-0.61	-0.648	8.39	3.452	0.366	1.038	0.61	2.836	7.909	2.455	0.793	3.906	0.854	1506696823
-9.877	-0.586	0.632	-1.77	-0.244	0.61	2.561	-7.717	-1.232	0.427	-0.854	-0.671	3.827	8.766	3.359	0.61	0.61	0.549	-9.254	-0.482	-1.278	-0.793	0	-0.671	-0.866	8.914	3.503	0.549	1.038	0.61	2.98	7.52	3.449	1.404	1.038	-0.061	1506696823
-9.243	-0.584	1.035	-1.587	-0.122	0.366	3.662	-7.517	-0.797	0	-1.953	0.183	3.827	8.766	3.359	0.671	0.488	0.427	-9.038	-0.383	-1.343	-1.038	0.244	-0.732	-1.068	9.177	3.504	0.488	0.61	0.366	4.005	8.702	4.898	1.099	2.319	-0.244	1506696823
-8.461	0.325	1.686	-1.587	0.488	0.549	4.674	-7.095	-0.06	-0.366	-1.77	0.671	4.075	8.681	3.561	0.793	0.549	0.488	-8.498	-0.337	-1.639	-0.977	0.305	-0.549	-0.869	9.126	3.493	0.305	0.305	0.122	3.723	8.289	4.461	0.854	0.305	1.099	1506696823
-10.334	-0.822	0.976	-2.808	1.099	0.793	5.163	-6.958	0.813	-0.488	-0.793	0.732	4.443	8.482	4.037	0.916	0.854	0.305	-8.498	-0.337	-1.639	-1.099	0.671	-0.366	-0.584	9.234	3.539	0.244	0.366	0.183	1.305	5.879	1.456	1.77	-1.77	-0.916	1506696823
-13.766	-4.372	-3.128	-0.488	-1.282	-0.793	5.163	-6.958	0.813	-0.183	-0.854	0.549	4.443	8.482	4.037	1.038	0.977	0.061	-12.294	-2.192	-1.982	-1.892	2.93	-0.122	-0.474	9.737	3.512	0.244	0.183	0.549	1.255	10.676	0.402	0.732	-0.732	-4.761	1506696823
-10.509	-3.389	-0.055	1.282	-2.625	0.244	5.99	-9.5	-0.063	0.549	-2.014	0.549	5.05	9.947	4.589	0.854	1.038	-0.549	-12.294	-2.192	-1.982	-1.831	1.282	-0.366	-0.282	11.452	2.996	0.183	0.549	1.099	7.429	15.518	7.868	0.732	-0.732	-4.761	1506696823
-7.576	-2.032	2.025	-1.709	3.784	0.244	5.99	-9.5	-0.063	1.404	-3.967	0.671	5.94	12.435	4.887	-0.061	0.793	-0.977	-11.86	-3.303	-2.414	-1.587	-0.122	-0.732	-0.632	12.924	2.537	0.549	1.282	1.16	-2.775	7.216	-0.426	1.038	-1.648	-0.61	1506696823
-11.3	-2.336	-4.821	-0.183	0.427	-1.404	7.349	-9.476	-0.115	1.282	-4.272	0.244	6.349	12.142	4.328	-0.732	0.183	0.061	-11.256	-2.027	-1.535	-0.183	0.427	0.244	-1.451	12.059	2.799	0.061	1.099	0.488	1.543	10.938	-1.072	1.16	-1.587	-1.404	1506696823
-9.615	-2.991	-2.996	-0.183	-1.221	-0.61	8.614	-7.521	1.42	0	-1.77	-0.366	6.429	10.646	4.083	-0.671	0.488	1.587	-9.817	-3.177	-0.982	-1.526	-0.977	0.183	-1.692	10.585	2.2	-0.793	0.183	0.305	1.494	10.883	0.073	1.465	0.122	-0.916	1506696823
-8.642	-2.984	-1.336	-1.404	1.221	-0.488	7.692	-7.876	1.209	0.122	0.793	-2.197	6.342	9.867	3.677	-1.038	1.221	2.136	-9.817	-3.177	-0.982	-1.465	-0.427	-0.549	-1.193	9.845	1.414	-1.099	-0.061	0.61	2.463	10.057	0.142	1.404	1.648	-0.732	1506696823
-9.719	-3.023	-2.044	-0.061	0.549	-0.549	7.864	-8.178	1.288	0.122	0.793	-2.197	6.205	9.362	3.265	-1.77	0.793	2.38	-9.649	-3.266	-0.719	-0.793	-0.732	-0.549	-0.891	9.493	0.94	-1.038	0.732	0.732	1.042	9.673	0.007	1.16	0.977	-0.854	1506696823
-9.277	-2.579	-1.995	0.122	0.305	-0.427	9.105	-7.99	1.631	0.183	-0.366	-4.639	6.972	9.615	2.938	-2.502	-0.549	3.052	-8.995	-3.301	-0.733	-0.061	-0.854	-0.061	-1.327	9.616	0.894	-0.671	1.343	1.099	0.455	9.972	0.068	1.343	-0.977	-0.977	1506696823
-9.174	-1.927	-1.926	0.244	0.671	-0.488	9.105	-7.99	1.631	0.183	-0.366	-4.639	7.937	9.92	2.671	-3.052	-1.709	4.578	-8.995	-3.301	-0.733	-0.244	0.183	0.122	-2.134	9.612	1.286	-0.427	0.305	1.282	2.198	9.93	0.191	1.038	-0.732	-0.977	1506696823
-9.359	-1.731	-2.249	0.183	-0.061	-0.549	10.204	-6.351	1.23	0	-0.122	-5.981	8.54	9.817	2.795	-3.174	-2.991	6.287	-8.605	-3.21	-0.572	0.122	-0.061	-0.244	-1.926	9.496	1.534	-0.61	-0.916	1.465	2.756	9.694	0.659	0.854	0.549	-0.793	1506696823
-9.276	-2.621	-1.962	0.61	0.183	-0.183	10.633	-5.727	1.129	0.061	-0.244	-8.118	9.496	9.434	3.351	-3.174	-2.747	7.568	-8.585	-3.248	-0.537	0.183	0.244	-0.061	-1.066	9.325	1.668	-0.977	-0.916	1.587	2.395	9.655	1.074	0.61	0.366	-0.732	1506696823
-9.447	-2.956	-1.682	1.465	0	0.305	10.633	-5.727	1.129	0.061	-0.244	-8.118	10.445	8.898	3.711	-3.296	-1.587	8.484	-8.585	-3.248	-0.537	0.427	0.122	0.183	-0.523	9.295	1.869	-1.099	-0.793	2.075	1.994	9.708	1.148	0.366	-0.183	-0.366	1506696824
-9.577	-1.92	-2.028	1.648	-0.061	0.244	12.002	-4.059	1.249	-0.122	-1.038	-8.972	10.758	7.866	3.856	-3.113	-1.831	9.094	-8.223	-3.834	-0.566	0.671	0.61	0.122	-0.322	9.822	2.117	-1.953	-1.709	3.235	1.335	9.732	0.614	0.061	-1.282	-0.183	1506696824
-9.618	-1.646	-2.237	1.404	-0.061	-0.122	12.002	-4.059	1.249	-0.427	-0.671	-9.277	11.23	6.55	3.844	-2.441	-2.625	9.216	-8.583	-3.674	-0.997	0.916	0.793	-0.183	0.53	10.411	2.716	-2.93	-2.808	4.211	1.335	9.732	0.614	0.061	-1.282	-0.183	1506696824
-8.886	-2.271	-1.433	1.282	0	0.549	11.709	-1.907	0.859	-0.549	-0.549	-9.644	11.797	4.381	3.642	-1.343	-1.892	9.033	-9.008	-2.927	-1.358	0.793	1.099	0.061	2.248	10.161	3.592	-3.967	-2.808	4.7	2.353	9.874	0.542	-0.305	-1.953	-0.427	1506696824
-9.601	-1.7	-1.125	0.793	1.038	0.916	11.709	-1.907	0.859	-0.488	-0.854	-9.277	11.921	2.353	3.231	-0.671	0.427	8.24	-9.705	-2.742	-1.846	1.038	0.671	0.183	4.12	10.06	4.167	-3.662	-2.686	5.676	2.755	9.302	0.705	-0.305	-1.953	-0.427	1506696824
-10.326	-1.458	-1.927	0.854	0.244	0.183	11.524	0.312	-0.492	-0.671	0.061	-8.179	11.368	0.343	2.639	-0.183	1.221	7.141	-9.857	-0.995	-2.024	1.282	-0.061	0.305	5.629	9.512	4.912	-3.296	-1.526	5.676	1.803	9.825	-0.264	-0.305	-1.526	0	1506696824
-9.807	-2.049	-1.523	0.916	0.244	-0.061	10.011	1.29	-0.658	-0.793	2.075	-7.202	11.094	-1.548	2.407	0.427	2.563	6.348	-9.857	-0.995	-2.024	0.549	0.366	0.427	6.029	8.102	5.429	-2.808	0.061	6.104	1.195	10.318	0.011	-0.244	-1.404	-0.549	1506696824
-9.795	-1.893	-0.855	0.671	0.061	0.244	10.011	1.29	-0.658	-0.549	3.235	-6.104	9.853	-2.407	2.541	0.793	4.333	5.188	-9.567	-1.284	-1.882	0.244	-0.122	0.061	6.554	7.186	5.352	-2.625	1.343	6.409	1.349	10.038	0.597	-0.244	-1.404	-0.549	1506696824
-9.591	-1.663	-0.687	0.61	0.061	0.244	5.875	3.394	0.394	-0.183	1.77	-4.517	7.277	-2.754	2.796	0.732	2.625	3.845	-9.542	-1.383	-1.784	0.244	0.122	-0.061	6.412	6.523	5.113	-2.075	2.563	6.287	1.212	9.817	0.58	-0.122	-0.427	-0.549	1506696824
-9.654	-1.404	-0.849	0.427	0.061	0.244	5.394	3.417	-0.607	0.244	-0.244	-2.441	6.474	-2.742	3.137	0.549	2.869	2.136	-9.717	-1.279	-1.812	0.061	0.061	0	6.129	5.803	4.981	-1.343	2.869	5.371	1.383	9.733	0.933	-0.305	-0.854	-0.488	1506696824
-9.818	-1.299	-1.122	0.244	-0.061	0.061	5.394	3.417	-0.607	-0.366	-1.343	-0.488	5.1	-2.43	3.362	0.366	2.319	0.61	-9.598	-1.481	-1.933	0.122	0	0.183	6.026	5.04	5.352	-0.916	3.723	4.333	1.84	9.705	1.091	-0.244	-0.427	-0.366	1506696824
-9.727	-1.231	-1.209	-0.122	-0.244	-0.061	4.497	3.825	-2.316	-1.16	1.282	0.916	4.841	-1.994	3.179	0.488	0.671	-0.427	-9.597	-1.474	-2.079	0.122	0	0.183	5.322	4.084	5.753	-0.61	4.089	3.296	1.426	9.844	0.772	-0.244	-0.427	-0.366	1506696824
-9.697	-1.367	-1.071	-0.305	-0.122	-0.122	4.185	3.737	-1.146	-1.77	2.563	1.648	5.883	-1.498	3.982	0.61	0.977	-0.61	-9.793	-1.304	-2.207	-0.122	-0.305	0.122	4.354	2.996	6.023	-0.793	2.93	2.563	1.401	9.775	0.555	0	-0.122	-0.549	1506696824
-9.685	-1.552	-1.104	-0.244	-0.061	-0.122	4.947	3.864	-0.035	-2.258	1.465	2.075	5.959	-1.231	4.975	0.183	0.549	-0.427	-9.582	-1.586	-2.095	-0.244	-0.366	0.183	4.338	2.357	6.389	-0.549	2.258	1.709	1.583	9.774	0.84	-0.061	0.122	-0.366	1506696824
-9.816	-1.586	-1.305	-0.305	-0.183	-0.183	4.947	3.864	-0.035	-2.625	1.099	2.441	5.938	-1.406	5.513	-0.366	-1.16	0.366	-9.582	-1.586	-2.095	-0.427	-0.244	0.183	4.089	2.032	6.673	-0.305	1.587	1.587	1.255	9.869	1.044	-0.061	0.122	-0.366	1506696824
-9.723	-1.705	-1.253	-0.244	-0.244	-0.183	6.543	3.122	2.632	-2.136	0.183	1.831	6.453	-2.15	5.796	-0.61	-1.404	0.488	-9.682	-1.79	-2.031	-0.244	-0.244	0.183	3.963	1.936	6.986	-0.061	-0.122	1.343	1.025	9.985	0.806	-0.061	0.183	-0.488	1506696824
-9.623	-1.939	-1.203	-0.061	-0.122	-0.183	7.845	2.354	3.052	-1.282	-1.77	0.854	6.726	-2.485	5.379	-0.488	-1.465	0.427	-9.674	-1.89	-2.073	-0.061	-0.244	0.122	4.676	2.166	7.538	0.122	-0.61	1.282	1.029	9.927	0.648	-0.061	0	-0.427	1506696824
-9.505	-2.133	-1.183	0.305	-0.061	-0.122	8.13	2.656	2.718	-0.549	-2.93	-0.977	7.423	-3.036	4.307	0.244	-0.916	0.366	-9.658	-1.922	-2.17	0.122	-0.305	0.122	5.124	2.3	7.855	0.122	-0.305	0.549	1.04	9.936	0.829	-0.183	-0.061	-0.427	1506696824
-9.544	-2.024	-1.14	0.549	-0.122	0	8.733	3.062	1.824	-0.549	-2.93	-0.977	7.86	-3.299	3.994	0.916	0.244	0.549	-9.599	-1.845	-2.12	0.061	-0.366	0.061	5.456	2.187	7.858	0.061	0.427	-0.061	0.938	9.857	0.982	-0.183	-0.183	-0.244	1506696824
-9.729	-1.798	-1.142	0.671	-0.061	0	9.07	3.531	2.177	-0.732	-1.709	-1.221	7.191	-3.082	5.527	0.793	1.343	0.61	-9.539	-2.042	-1.94	0.122	-0.366	0.122	5.264	2.116	7.716	-0.183	0.427	-0.488	0.788	9.839	0.816	-0.244	-0.305	-0.244	1506696824
-9.875	-1.674	-1.311	0.732	-0.305	-0.122	9.54	3.941	0.398	-0.732	-1.526	-1.709	7.124	-3.031	6.822	0.183	0.427	0.671	-9.539	-2.042	-1.94	0.305	-0.427	0.122	5.19	2.117	7.529	-0.305	-0.244	-0.549	0.829	9.965	0.896	-0.244	-0.305	-0.244	1506696824
-9.81	-1.701	-1.366	0.732	-0.488	-0.122	10.241	4.48	-0.467	-1.77	-1.709	-2.319	8.323	-3.084	6.843	-0.366	0.61	1.038	-9.624	-2.084	-1.964	0.488	-0.366	0.183	5.266	2.39	7.504	-0.549	-0.916	-0.61	0.837	10.009	0.951	-0.305	-0.549	-0.244	1506696824
-9.746	-1.626	-1.392	0.671	-0.427	-0.122	9.655	5.136	0.145	-2.747	-0.61	-3.052	8.543	-3.108	6.734	-0.732	0.671	1.465	-9.548	-2.324	-1.718	0.671	-0.183	0.244	5.545	2.67	7.45	-0.793	-1.038	-0.916	0.94	9.964	0.86	-0.305	-0.549	-0.244	1506696824
-9.737	-1.742	-1.509	0.732	-0.488	-0.183	7.905	6.102	0.873	-2.93	-1.404	-3.784	8.077	-3.104	7.132	-1.404	1.099	1.648	-9.548	-2.324	-1.718	0.732	-0.061	0.366	5.735	2.83	7.424	-1.038	-1.099	-1.404	1.007	10.015	0.781	-0.305	-0.427	-0.305	1506696824
-9.619	-1.948	-1.408	0.793	-0.427	-0.122	6.565	6.77	0.591	-2.93	-1.404	-3.784	7.608	-3.354	6.437	-1.648	0.977	1.587	-9.506	-2.352	-1.676	0.854	-0.122	0.366	5.681	3.059	7.24	-1.526	-1.282	-1.648	0.866	9.95	0.724	-0.427	-0.549	-0.244	1506696824
-9.53	-2.175	-1.306	0.916	-0.244	0	6.565	6.77	0.591	-3.418	-1.343	-3.357	7.362	-3.348	6.125	-1.831	1.892	1.282	-9.501	-2.445	-1.565	1.038	-0.061	0.488	5.642	3.246	7.089	-1.77	-1.587	-2.075	0.879	9.947	0.758	-0.427	-0.549	-0.244	1506696825
-9.563	-2.369	-1.154	1.221	-0.244	0	5.898	6.94	1.018	-3.601	-0.854	-2.991	6.581	-3.254	5.953	-2.014	2.136	0.916	-9.575	-2.558	-1.609	1.404	-0.061	0.488	5.487	3.314	6.948	-2.136	-1.831	-2.686	0.719	9.911	0.892	-0.549	-0.732	-0.122	1506696825
-9.771	-2.564	-0.987	1.221	-0.305	-0.183	5.418	6.891	1.493	-3.601	-0.854	-2.991	6.118	-2.913	5.8	-2.319	1.282	0.427	-9.702	-2.517	-1.645	1.77	-0.061	0.61	5.352	3.541	6.696	-2.38	-2.075	-3.601	0.364	9.99	0.854	-0.793	-0.977	0.122	1506696825
-9.872	-3.047	-0.892	1.648	-0.488	-0.488	5.418	6.891	1.493	-3.906	-1.648	-2.869	6.264	-3.018	5.185	-2.441	1.648	-0.061	-9.808	-2.397	-1.785	2.319	0.122	0.793	5.245	3.724	6.577	-2.502	-2.869	-4.578	0.039	10.264	0.937	-0.916	-1.16	0.183	1506696825
-9.655	-3.423	-0.664	2.38	-0.549	-0.671	5.306	6.976	1.178	-4.395	-0.671	-3.174	6.532	-3.716	4.749	-2.502	2.38	-0.793	-9.808	-2.397	-1.785	2.93	-0.061	0.732	5.432	3.978	6.413	-2.869	-3.479	-5.066	-0.372	10.346	1.105	-0.916	-1.16	0.183	1506696825
-9.283	-3.224	-0.071	2.808	-0.122	-0.732	4.67	7.473	2.528	-4.639	-3.235	-2.991	6.228	-4.12	4.941	-2.747	1.77	-1.648	-9.8	-2.013	-1.798	3.54	0	0.854	5.894	4.332	6.313	-3.052	-3.418	-5.432	-0.471	10.32	1.272	-1.221	-2.075	0.488	1506696825
-9.326	-2.783	0.08	3.357	0.854	-0.732	3.902	7.776	1.916	-4.517	-2.136	-2.93	6.674	-4.51	4.293	-2.869	2.197	-2.197	-9.787	-1.438	-1.786	4.028	-0.061	1.038	6.157	4.395	6.309	-2.808	-3.418	-5.92	-0.354	10.183	1.53	-0.977	-2.136	0.793	1506696825
-9.915	-2.78	-0.167	3.845	1.282	-0.732	3.881	7.565	2.79	-3.662	-3.479	-2.136	6.974	-4.968	3.88	-2.686	2.502	-2.686	-9.679	-0.834	-1.666	4.333	0	1.038	6.334	4.421	6.356	-2.991	-2.869	-6.165	-1.117	10.127	0.846	-0.977	-2.136	0.793	1506696825
-9.717	-2.751	-0.212	4.089	0.977	-0.793	3.881	7.565	2.79	-3.662	-3.479	-2.136	6.125	-5.047	4.215	-2.991	1.953	-3.54	-9.926	-0.453	-1.739	4.395	-0.183	1.099	6.199	4.993	6.443	-2.441	-2.625	-6.47	-0.581	10.015	0.445	-1.282	-7.385	0.427	1506696825
-9.227	-2.763	-0.236	4.089	0.732	-0.61	3.68	6.93	2.322	-2.747	-4.15	-1.587	6.071	-5.198	3.71	-2.747	2.197	-4.7	-9.091	-0.429	-1.729	4.639	0	1.099	6.059	5.46	6.448	-1.587	-2.014	-6.714	0.408	9.642	0.426	-0.732	-8.728	-0.183	1506696825
-8.746	-2.816	-0.321	4.333	0.916	-0.793	3.68	6.93	2.322	-1.953	-5.371	-0.671	6.357	-5.215	3.145	-2.258	2.625	-5.981	-9.091	-0.429	-1.729	5.005	0	0.977	5.928	5.797	6.08	-1.465	-1.16	-6.531	1.059	9.361	1.004	-0.732	-8.728	-0.183	1506696825
-8.547	-3.244	-0.524	4.761	1.404	-0.916	4.912	5.06	2.017	-1.587	-6.47	0.732	6.035	-4.658	2.862	-1.648	1.099	-7.141	-9.07	-0.159	-1.798	5.249	0.305	1.038	5.838	6.102	5.88	-1.709	-0.977	-6.592	-0.016	9.104	0.773	-0.488	-5.615	-1.099	1506696825
-8.802	-3.737	-0.696	5.371	1.831	-0.916	4.912	5.06	2.017	-1.587	-6.47	0.732	7.528	-3.607	2.915	-1.16	2.075	-7.812	-9.561	0.934	-2.091	5.371	0.183	0.854	5.282	5.984	5.868	-1.343	-0.549	-6.775	-1.055	9.434	0.33	-0.732	-5.371	-2.136	1506696825
-9.176	-3.915	-0.792	5.737	2.014	-0.854	6.209	3.939	-0.94	-1.099	-5.066	3.601	8.166	-2.816	2.516	-0.732	0.793	-7.874	-9.799	1.09	-1.879	4.944	0	0.732	4.591	6.063	5.902	-0.488	-0.427	-6.714	-1.577	10.125	0.105	-0.977	-6.287	-2.93	1506696825
-9.32	-3.909	-0.794	5.615	1.953	-0.732	8.314	3.547	-0.892	-1.465	-6.042	4.883	8.868	-2.227	3.171	-0.61	-0.793	-7.812	-9.799	1.09	-1.879	4.944	-0.061	0.61	3.766	6.269	6.06	0.122	-0.793	-6.653	-1.55	10.801	0.136	-1.038	-7.263	-3.418	1506696825
-9.249	-3.923	-0.628	5.432	2.075	-0.61	9.283	3.411	-1.838	-1.465	-4.028	5.676	10.028	-1.67	3.579	-0.305	0	-7.69	-9.793	1.168	-1.706	4.822	-0.183	0.305	3.095	6.761	6.239	0.305	-1.221	-5.859	-0.967	11.277	-0.028	-1.038	-7.263	-3.418	1506696825
-9.081	-3.326	-0.565	5.432	2.075	-0.732	9.283	3.411	-1.838	-1.16	-4.15	6.287	10.679	-0.784	3.571	0.061	-1.77	-7.385	-9.793	1.168	-1.706	4.944	-0.305	-0.061	2.651	7.449	6.456	0.305	-1.343	-5.615	-0.06	11.008	0.018	-1.648	-7.324	-3.479	1506696825
-9.02	-2.736	-0.38	4.517	1.953	-1.099	10.752	2.9	-3.692	-1.221	-5.066	6.592	11.521	0.518	4.087	-0.122	-2.869	-6.958	-9.464	1.643	-1.506	4.7	-0.671	0	1.847	7.878	6.418	0.793	-1.099	-5.371	0.315	10.72	0.83	-1.343	-6.226	-2.93	1506696825
-8.807	-3.088	-0.055	3.601	1.404	-1.038	12.343	2.335	-3.181	-1.892	-1.953	5.92	11.85	2.104	5.596	-1.16	-2.136	-6.226	-9.331	1.748	-1.129	4.578	-0.549	0.244	0.651	7.745	6.19	0.793	-1.099	-5.371	0.481	10.103	1.554	-1.587	-7.385	-2.502	1506696825
-7.947	-3.987	0.425	3.662	2.014	-0.305	12.522	2.259	-2.868	-2.686	-3.418	5.249	11.85	2.104	5.596	-1.16	-2.136	-6.226	-9.155	1.601	-0.672	4.517	-0.549	0.244	-0.756	7.901	5.849	1.282	-2.502	-4.639	1.528	9.326	1.511	-1.648	-7.08	-1.953	1506696825
-7.963	-4.358	0.279	4.456	2.808	0.61	12.876	2.437	-3.21	-3.296	-2.319	4.578	11.85	2.104	5.596	-1.16	-2.136	-6.226	-9.141	1.458	-0.335	4.639	-0.549	0.305	-1.505	8.35	5.773	0.793	-3.967	-3.967	2.895	7.629	1.699	-1.648	-7.08	-1.953	1506696825
-9.647	-3.531	-0.579	4.578	2.441	1.404	12.682	2.329	-2.948	-4.028	-1.587	3.906	11.85	2.104	5.596	-1.16	-2.136	-6.226	-9.164	1.323	0.041	4.822	0.061	0.244	-1.671	8.174	5.87	0.671	-3.967	-3.418	3.364	7.909	1.042	-0.549	-7.08	-0.732	1506696825
-11.076	-1.971	-1.133	3.174	0.61	0.793	12.831	2.275	-2.597	-4.456	-0.916	3.296	11.85	2.104	5.596	-1.16	-2.136	-6.226	-9.717	0.94	0.017	4.822	-0.061	0	-1.75	8.208	5.487	0.366	-4.15	-2.563	4.853	8.812	1.599	0.732	-5.127	0.549	1506696825
-10.964	-4.113	-0.188	3.296	-0.488	0.732	12.939	1.494	-3.006	-4.639	-0.122	2.38	11.85	2.104	5.596	-1.16	-2.136	-6.226	-10.228	0.451	-0.224	4.517	0.793	-0.366	-1.384	8.991	4.949	0.244	-4.456	-1.831	3.92	11.047	3.79	1.16	-0.366	1.16	1506696825
-9.623	-4.289	-0.58	4.944	1.16	1.404	12.896	0.317	-3.22	-4.639	-0.366	1.465	11.85	2.104	5.596	-1.16	-2.136	-6.226	-10.615	-0.049	-1.227	4.944	0.732	-0.183	-0.934	10.469	4.516	0.671	-4.517	-1.709	0.761	9.606	1.72	1.831	-3.906	1.038	1506696825
-9.056	-2.92	-1.948	5.371	1.526	1.038	12.896	0.317	-3.22	-4.7	0.061	0.732	12.27	3.096	5.529	-2.319	-2.991	-5.371	-10.093	-0.854	-1.846	4.761	1.587	0.244	-0.129	10.911	3.711	0.488	-4.761	-2.075	0.397	10.33	0.73	2.563	-3.845	0.977	1506696826
-8.289	-3.462	-2.022	6.348	3.052	0.977	10.06	-0.456	-2.021	-4.883	0.244	0.061	12.27	3.096	5.529	-2.319	-2.991	-5.371	-9.682	-2.016	-2.308	5.066	1.343	0	0.525	10.531	2.862	-0.122	-5.249	-2.075	-0.641	10.322	0.219	2.625	-5.005	0.427	1506696826
-8.926	-2.933	-2.926	6.714	3.357	1.221	9.21	-0.083	-2.005	-5.127	0.183	0.061	11.734	1.762	0.532	-2.319	-2.991	-5.371	-9.871	-2.674	-2.877	5.554	1.587	-0.244	1.299	10.098	2.292	-0.549	-5.676	-1.831	0.114	10.343	-0.437	2.38	-5.493	0	1506696826
-9.385	-1.997	-3.664	6.104	3.601	0.916	9.21	-0.083	-2.005	-5.249	0.549	0.732	11.734	1.762	0.532	-5.066	-0.732	-0.732	-10.444	-1.927	-3.385	5.676	1.282	0	2.084	9.79	2.285	-0.122	-5.493	-1.831	1.565	10.176	-1.586	1.953	-4.883	-0.183	1506696826
-9.813	-1.794	-4.356	5.92	4.272	0.732	9.714	-0.445	-1.531	-5.249	0.549	1.343	11.353	1.025	0.22	-5.31	-1.465	-0.61	-11.137	-1.365	-3.722	5.432	0.671	0.122	2.556	9.587	2.603	0.793	-5.31	-2.075	2.245	10.244	-2.778	2.136	-4.517	-0.183	1506696826
-9.845	-1.717	-4.445	5.798	2.93	0.549	9.714	-0.445	-1.531	-5.005	0.427	1.587	11.128	0.519	0.237	-5.615	-1.953	-0.366	-10.503	-1.266	-3.706	5.493	-0.244	0	2.845	9.577	2.988	1.221	-4.578	-2.319	1.969	10.484	-2.324	1.648	-3.906	-0.732	1506696826
-8.99	-1.931	-3.988	5.493	2.991	0.244	10.159	-0.761	-1.552	-4.7	0.793	1.404	11.128	0.519	0.237	-5.554	-2.197	-0.244	-9.717	-1.796	-3.348	5.127	-0.305	-0.305	2.793	9.329	2.775	0.854	-4.089	-2.136	1.036	10.164	-2.015	1.648	-3.906	-0.732	1506696826
-9.264	-1.669	-3.761	5.798	2.563	0.122	9.118	-0.852	-1.034	-4.517	0.549	1.038	10.932	0.176	0.464	-5.127	-1.648	-0.305	-9.26	-1.928	-3.067	5.127	-0.732	-0.549	2.59	8.955	2.458	0.305	-4.028	-1.831	1.603	9.696	-1.605	0.916	-4.639	-1.16	1506696826
-9.264	-1.098	-3.352	5.371	1.465	0.183	8.089	-0.593	-0.897	-4.395	0.732	0.793	10.493	-0.203	0.677	-4.639	-0.977	-0.427	-8.766	-1.897	-2.766	4.944	-1.038	-0.549	2.351	8.544	2.273	0.244	-3.906	-1.648	2.473	9.708	-0.855	0.488	-4.944	-0.977	1506696826
-9.24	-0.51	-2.887	4.639	1.343	0.305	8.089	-0.593	-0.897	-4.333	0.732	0.793	10.493	-0.203	0.677	-4.456	-0.732	-0.244	-8.442	-2.133	-2.487	4.883	-1.16	-0.549	2.22	8.542	2.178	0.305	-3.662	-1.404	3.506	9.495	0.262	0.061	-4.333	-0.61	1506696826
-9.6	0.056	-2.851	4.15	1.221	0.122	7.37	-0.251	-0.579	-4.15	0.61	0.732	10.35	-0.311	0.518	-4.395	-0.732	0	-8.399	-2.04	-2.214	4.7	-1.038	-0.305	2.283	8.866	2.202	0.366	-3.296	-1.282	2.665	9.234	-0.297	0	-3.906	-0.488	1506696826
-10.287	-0.258	-2.73	3.845	0.488	0.183	7.37	-0.251	-0.579	-3.784	0.244	0.671	10.196	-0.305	0.316	-4.272	-0.61	0	-8.36	-1.577	-1.992	4.272	-0.916	0.061	2.287	9.421	2.5	0.427	-3.174	-1.282	2.07	9.576	-0.333	-0.244	-3.296	-1.099	1506696826
-10.14	-0.073	-2.513	3.418	-0.061	0.183	7.789	-0.294	-0.654	-3.296	-0.061	0.427	10.196	-0.305	0.316	-4.028	-0.854	-0.244	-8.489	-1.489	-1.86	3.54	-0.122	0.427	2.351	9.909	2.852	0.488	-2.686	-1.404	1.676	10.042	0.045	-0.244	-3.296	-1.099	1506696826
-9.995	0.08	-2.366	2.625	-0.488	0.671	8.705	-0.75	-1.288	-2.808	-0.183	0.061	10.452	-0.146	0.494	-3.662	-0.549	-0.671	-8.379	-1.949	-1.664	2.93	0.244	0.61	2.205	10.344	2.832	0	-2.319	-1.648	2.765	10.107	0.486	-0.305	-2.441	-1.099	1506696826
-11.249	-1.908	-2.401	0.671	-0.793	1.77	9.288	-0.836	-1.741	-2.686	-0.977	-0.305	10.738	0.053	0.884	-3.235	0	-1.221	-8.601	-2.341	-1.328	2.502	0.854	0.732	1.633	10.403	2.588	-0.61	-2.747	-1.587	4.628	10.363	2.207	-1.404	-1.831	-0.427	1506696826
-12.248	-2.583	-2.218	0.854	0.61	2.075	9.288	-0.836	-1.741	-2.747	-1.099	-0.366	11.19	0.331	1.237	-2.991	-0.122	-1.526	-12.103	-1.866	-1.235	3.052	0.488	0.244	1.129	11.303	3.308	-0.366	-3.54	-1.221	5.132	12.633	3.693	-1.404	-1.831	-0.427	1506696826
-11.915	-3.73	-0.988	0.61	-1.892	2.319	12.703	-1.408	-3.547	-2.38	-1.221	0.488	11.965	0.859	1.18	-2.991	-0.183	-1.831	-12.411	1.241	-0.81	1.831	0.244	1.221	0.815	11.816	5.023	0.183	-3.357	-1.831	3.539	13.772	5.218	-5.31	-1.831	2.747	1506696826
-10.709	-3.976	0.723	0.305	0.366	1.892	12.803	-1.304	-3.662	-2.136	-0.366	0.793	12.621	2.312	2.251	-2.686	-1.526	-1.953	-11.567	0.202	0.272	1.526	0.549	0.977	0.474	10.836	5.097	0.183	-1.892	-1.892	0.819	12.599	1.522	-2.563	-2.258	4.15	1506696826
-11.732	-3.096	-0.652	0.732	-2.014	0.61	12.803	-1.304	-3.662	-2.441	0.488	0.488	12.621	2.312	2.251	-2.441	-1.953	-1.648	-11.086	0.187	0.373	2.258	0.061	0.427	-0.904	9.434	5.142	-0.427	-1.465	-1.038	-0.941	13.294	0.768	-1.953	-1.587	4.944	1506696826
-9.595	-2.936	-0.895	0.732	-3.052	-0.183	10.548	-0.584	-3.38	-2.625	1.282	0.488	12.291	2.261	3.01	-2.014	-0.61	-1.038	-10.75	0.741	0.006	1.404	1.404	0.244	-1.103	9.168	4.742	-0.61	-2.319	-0.427	-2.299	12.586	1.002	-1.404	-4.578	5.554	1506696826
-7.352	-2.637	0.047	1.587	-1.038	-0.061	8.772	-0.022	-2.991	-2.502	1.648	0.488	10.725	2.604	2.888	-1.709	0.366	-0.671	-9.808	0.623	-0.684	1.587	0.244	-0.061	-0.434	8.641	4.569	-0.366	-2.502	-0.61	-1.202	11.048	1.666	-1.404	-4.272	5.005	1506696826
-7.514	-1.56	0.351	1.465	-0.488	0.183	8.772	-0.022	-2.991	-2.319	0.916	0.244	10.725	2.604	2.888	-1.77	0.305	-0.427	-8.837	0.897	-0.708	1.343	0.427	-0.183	-0.122	7.294	4.419	-0.244	-2.075	-0.671	0.166	9.021	2.168	-1.404	-4.272	5.005	1506696826
-7.439	-1.136	0.76	1.038	-0.366	0.244	7.372	0.733	-2.475	-1.892	0.671	0.244	9.648	2.084	2.592	-1.709	-0.122	-0.061	-8.502	0.741	-0.708	1.343	0.061	-0.427	0.11	6.465	4.087	-0.366	-1.892	-0.305	0.876	7.854	1.623	-1.77	0.977	2.869	1506696826
-7.417	-0.53	1.436	0.366	0.122	-0.061	7.327	0.956	-2.577	-1.77	0.122	0.427	7.928	1.25	2.795	-1.648	0.488	0.122	-8.326	0.726	-0.79	1.343	0	-0.671	0.376	6.205	4.094	-0.061	-1.526	-0.183	0.036	6.351	0.696	-0.854	0.427	1.648	1506696826
-7.48	-0.086	1.897	-0.183	0.61	-0.427	7.327	0.956	-2.577	-1.648	-0.122	0.366	7.928	1.25	2.795	-1.709	-0.122	0.183	-8.521	1.15	-1.075	1.099	0.061	-0.671	0.544	6.639	4.268	0.427	-1.404	-0.183	-0.377	5.606	0.921	0.366	0.671	0.488	1506696826
-9.085	-0.31	1.727	-0.488	0.854	0.183	8.479	0.469	-2.385	-1.343	0.122	0.122	8.067	1.306	2.774	-1.892	-0.488	0.183	-8.528	1.61	-1.324	0.732	0.305	-0.549	0.724	7.484	4.754	0.732	-1.343	-0.305	0.997	5.772	1.964	1.953	1.526	-0.488	1506696827
-10.378	-0.891	1.014	-1.038	0.427	0.732	8.984	0.106	-2.068	-0.977	-0.061	0	9.119	1.248	2.848	-1.77	-0.671	0.061	-8.753	1.537	-1.48	0.244	0.549	-0.427	0.841	8.18	5.218	0.61	-1.343	-0.366	4.908	6.735	3.444	1.953	1.526	-0.488	1506696827
-10.573	-0.456	2.219	-0.061	0.427	1.282	8.984	0.106	-2.068	-0.549	0.549	0.061	9.119	1.248	2.848	-1.282	-1.038	-0.244	-9.132	0.969	-1.598	-0.427	0.61	-0.61	0.776	8.53	5.37	0.427	-0.977	-0.183	11.935	10.673	8.128	3.357	0.366	0.183	1506696827
-10.256	-0.504	2.363	-2.502	-0.793	0.916	9.44	-0.391	-1.989	-0.305	0.488	0.183	10.08	1.188	2.936	-0.732	-0.732	-0.244	-8.723	0.421	-1.664	-0.305	0.854	-0.916	0.557	8.793	5.071	0.183	-0.793	0	4.803	7.758	4.034	-0.916	-0.244	0.916	1506696827
-12.305	-6.333	-1.719	-0.122	0.793	-0.366	10.156	-0.665	-2.092	-0.122	0.183	0.366	11.238	1.522	2.72	-0.305	-0.183	0.061	-10.634	0.5	-1.69	-0.916	2.93	-0.305	0.506	9.756	4.79	0.427	-1.038	0.122	-3.25	8.337	-0.218	3.235	-1.221	-3.601	1506696827
-10.299	-4.998	-0.715	3.235	-1.709	0.61	10.156	-0.665	-2.092	0.061	0.427	0.671	11.238	1.522	2.72	-0.183	-0.244	0.122	-13.631	-1.025	-1.848	-1.038	1.099	-0.488	0.684	11.848	4.371	0.854	-1.038	0.122	4.301	15.888	6.133	3.235	-1.221	-3.601	1506696827
-8.68	-3.289	0.22	0.732	2.869	0.488	10.928	-1.717	-1.187	0.366	0.183	1.038	11.872	1.729	2.036	-0.183	-0.488	-0.427	-11.09	-2.808	-0.788	0	-1.709	-1.099	0.324	12.268	3.713	1.038	0	0	-5.073	6.409	-1.66	0.916	-4.333	-2.075	1506696827
-11.117	-3.051	-3.816	1.77	1.16	-0.366	10.928	-1.717	-1.187	0.732	-0.549	0.671	13.297	2.422	1.449	-0.061	0.061	-0.61	-11.214	-3.076	-0.03	-0.366	0.671	-0.61	-0.717	11.544	2.844	0.305	1.221	0.427	-5.073	6.409	-1.66	0.916	-4.333	-2.075	1506696827
-10.261	-3.001	-1.883	0.916	0.366	0.366	10.913	-1.741	-0.956	0.549	-0.244	0.427	13.4	2.701	1.346	0.244	0.732	-0.061	-11.252	-3.352	0.228	0.427	-0.549	-0.061	-1.328	11.224	1.854	-0.671	0.854	1.099	0.666	10.013	-0.15	2.991	-3.662	0	1506696827
-9.339	-2.366	-1.487	0.732	1.831	-0.122	10.27	-1.769	-0.61	0	0.305	0.61	12.682	2.918	1.268	0.183	1.465	0	-10.206	-3.013	-0.126	0.488	0.305	0	-1.103	10.832	1.668	-0.427	0.122	1.221	1.372	10.457	-0.696	1.648	-1.648	-2.747	1506696827
-9.204	-2.302	-2.162	1.709	0.671	-0.671	10.27	-1.769	-0.61	-0.244	1.038	0.61	11.782	3.127	0.995	-0.183	1.221	0.061	-9.63	-2.717	-0.568	0.305	0.183	0.061	-0.537	10.1	1.897	0.061	0.122	0.854	1.372	10.457	-0.696	1.648	-1.648	-2.747	1506696827
-8.491	-2.242	-1.781	1.648	0.305	-0.549	9.33	-1.724	-0.388	-0.061	0.549	0.427	10.913	2.931	0.651	-0.305	1.038	0	-8.954	-2.718	-0.787	0.488	0	0.183	0.09	9.179	1.977	-0.122	0.61	0.61	2.267	9.9	-0.223	1.465	-2.258	-2.747	1506696827
-7.982	-2.114	-1.869	1.282	0.671	-0.244	8.008	-0.989	-0.059	0	0.244	0.061	9.892	2.417	0.568	-0.061	1.282	-0.061	-8.275	-2.658	-0.867	0.61	-0.061	0.244	0.29	8.329	1.915	-0.366	0.671	0.61	2.049	9.21	0.043	1.526	-1.953	-2.319	1506696827
-8.571	-1.822	-2.296	1.77	0.183	-0.488	8.008	-0.989	-0.059	0.061	0.366	-0.061	9.257	1.989	0.985	0.244	1.038	-0.122	-7.989	-2.571	-0.965	0.793	-0.183	0.122	0.516	7.948	1.888	-0.427	0.671	0.671	2.049	9.21	0.043	1.526	-1.953	-2.319	1506696827
-8.582	-1.52	-2.065	1.526	-0.122	-0.671	7.381	-0.618	-0.236	0	-0.061	0	8.96	1.688	1.538	0.183	1.465	-0.183	-8.101	-2.381	-1.158	0.793	-0.305	0.122	0.829	7.964	1.896	-0.427	0.61	0.732	2.414	9.04	0.52	0.427	-1.587	-2.197	1506696827
-8.995	-1.552	-1.805	1.465	-0.122	-0.488	8.025	-0.596	-0.266	0	-0.061	0.061	8.863	1.475	1.833	0.122	1.038	-0.244	-8.049	-2.524	-1.365	0.793	-0.122	0.061	0.957	8.113	1.937	-0.366	0.427	0.793	2.089	8.811	0.343	0.366	-1.282	-1.343	1506696827
-9.649	-1.186	-1.921	1.465	-0.427	-0.671	8.576	-0.646	-0.074	0	0.122	0.183	9.418	1.325	2.751	-0.061	1.221	-0.244	-8.453	-2.79	-1.546	0.977	-0.061	0.061	1.245	8.512	1.979	-0.244	-0.061	0.854	1.351	9.43	0.248	0.366	-1.282	-1.343	1506696827
-9.64	-0.763	-1.901	1.221	0.061	-0.671	8.576	-0.646	-0.074	-0.122	0.244	0.244	9.418	1.325	2.751	-0.305	1.587	-0.427	-8.997	-2.639	-1.769	1.038	-0.244	0.061	1.681	9.073	2.223	-0.183	-0.488	0.854	1.225	9.831	0.008	-0.183	-1.343	-1.526	1506696827
-9.886	-0.384	-1.776	0.916	-0.122	-0.122	9.173	-0.718	0.001	-0.183	0.244	0.427	9.767	1.486	2.802	-0.427	1.221	-0.61	-9.422	-2.37	-1.94	0.854	-0.305	0.305	2.199	9.656	2.574	-0.122	-0.427	0.427	1.956	9.996	0.11	-0.427	-1.404	-1.77	1506696827
-10.393	-1.19	-1.912	0	-0.061	0.244	9.918	-1.019	0.264	-0.305	1.038	0.61	10.213	2.028	3.397	-0.427	1.465	-0.854	-9.199	-2.366	-1.797	0.427	0.61	0.61	2.311	10.057	2.751	0.122	-0.183	0.183	2.852	10.222	0.794	-0.671	-1.221	-1.953	1506696827
-11.268	-2.948	-1.554	-0.977	-0.183	1.16	9.918	-1.019	0.264	-0.366	1.587	0.854	10.213	2.028	3.397	-0.366	2.319	-1.282	-11.277	-2.919	-1.64	0.671	1.038	0.305	2.092	10.859	3.036	0	-0.183	0.366	4.517	11.379	1.884	-1.099	-1.038	-1.892	1506696827
-11.98	-3.122	-2.44	-0.916	-0.488	1.038	10.993	-2.22	0.032	-0.671	2.319	1.282	10.306	2.513	3.899	-0.183	3.235	-1.831	-12.778	-1.26	-1.69	0.977	-0.916	0.244	1.974	11.288	3.875	0.122	-1.343	0.061	5.88	12.438	3.914	-3.235	1.709	1.282	1506696827
-10.39	-4.37	-0.295	-0.061	-1.892	1.465	10.505	-2.65	-0.122	-0.549	3.235	2.136	9.997	3.993	4.913	0.244	1.953	-2.441	-11.46	-0.152	-0.66	0.122	-0.977	0.793	2.092	10.42	4.265	0.549	-0.122	-0.671	2.832	12.871	4.02	-3.235	1.709	1.282	1506696827
-10.002	-4.484	0.938	-0.061	1.648	1.038	10.505	-2.65	-0.122	-0.977	0.549	2.014	9.997	3.993	4.913	0.61	1.099	-2.38	-10.97	-1.378	0.461	0.732	-1.648	0	1.116	9.81	3.998	0.183	1.709	-0.61	-0.237	11.829	1.219	-4.456	1.526	2.686	1506696827
-11.794	-2.815	-0.879	-0.671	-1.526	-0.427	10.982	-2.887	0.266	-0.977	3.723	1.709	9.752	4.07	5.127	0.977	1.038	-1.953	-11.041	-0.325	0.865	0.427	-1.099	0.061	-0.205	9.581	3.789	-0.061	1.099	0.366	-1.798	12.358	0.507	-2.991	1.16	3.418	1506696827
-9.825	-2.846	-0.659	-0.671	-2.625	-0.916	9.47	-3.354	-0.159	-0.977	2.441	2.136	8.146	5.303	5.184	1.038	1.648	-1.831	-11.021	-0.026	0.587	-0.061	-0.854	0.183	-0.205	9.652	3.738	0.549	0.732	0.366	-1.985	11.712	0.554	-2.319	-1.221	3.662	1506696828
-8.132	-2.818	0.398	-0.916	-0.488	-0.793	9.47	-3.354	-0.159	-0.732	2.441	2.258	8.146	5.303	5.184	0.916	0.305	-1.709	-10.168	-0.024	0.41	-0.183	-1.587	0	0.341	9.457	3.748	0.793	0.977	-0.183	-1.104	9.893	1.028	-1.038	-3.052	3.967	1506696828
-8.394	-2.311	0.136	-1.465	-0.366	-0.916	8.472	-3.324	-0.372	-0.244	2.38	1.831	8.067	5.7	5.082	0.854	-0.732	-1.648	-9.482	0.083	0.461	-0.244	-1.404	0	0.374	8.734	3.485	0.732	1.404	-0.305	0.767	8.506	1.279	1.465	1.038	3.418	1506696828
-8.512	-2.518	0.166	-1.221	-0.854	-0.732	6.858	-3.118	0.268	0.244	1.404	1.77	7.509	5.222	5.215	0.854	-0.305	-1.709	-8.826	-0.218	0.744	-0.305	-1.465	0	0.303	8.064	3.278	0.427	1.404	0	1.177	8.5	0.735	1.465	1.038	3.418	1506696828
-8.141	-2.371	0.675	-1.221	-0.427	-0.549	6.858	-3.118	0.268	0.427	1.648	1.709	6.863	4.692	4.96	0.916	0.549	-1.648	-8.733	-0.331	0.933	-0.305	-1.77	-0.183	0.212	7.8	3.03	0.427	1.221	0.366	0.178	7.967	0.836	1.465	4.211	2.136	1506696828
-8.314	-2.101	0.748	-1.16	0.244	-0.427	7.151	-4.175	0.438	0.488	-0.183	1.465	6.281	4.687	4.689	0.854	0.488	-1.77	-8.942	-0.012	1.091	-0.305	-2.014	-0.305	0.294	8.117	2.872	0.61	0.916	0.549	-0.857	7.453	0.626	2.319	5.066	0.122	1506696828
-8.89	-2.383	0.121	-1.831	0.122	-0.793	6.765	-4.971	0.628	0.305	0.916	1.892	6.437	5.745	3.926	0.793	-0.244	-1.953	-8.985	0.342	1.19	-0.732	-1.831	0	0.483	8.702	2.974	1.16	1.282	0.61	0.319	8.323	1.599	3.113	1.343	-1.038	1506696828
-8.695	-3.462	0.26	-1.587	0.305	-0.671	6.765	-4.971	0.628	0.061	0.793	2.502	6.437	5.745	3.926	0.854	-0.305	-2.197	-9.014	-0.016	1.402	-1.038	-1.526	0.061	0.713	9.022	3.033	1.526	2.258	0.305	2.243	9.878	5.101	3.113	1.343	-1.038	1506696828
-9.211	-3.557	0.904	-0.427	1.831	-0.061	6.984	-6.749	1.486	-0.122	0.366	3.113	6.418	6.442	3.675	0.854	-0.488	-2.258	-9.142	-0.33	1.663	-0.977	-1.77	0	0.29	9.138	2.827	1.526	2.808	0.061	2.963	10.009	4.529	0.427	0.366	0.549	1506696828
-9.537	-2.455	0.205	-0.854	1.343	-0.061	6.984	-6.749	1.486	-0.061	0.305	3.052	6.887	7.001	3.628	1.16	0.671	-2.136	-9.623	-0.531	1.749	-1.221	-1.16	-0.061	-0.282	9.526	2.565	1.465	2.014	0.122	0.097	8.399	0.086	0.427	0.366	0.549	1506696828
-10.727	-3.876	-1.458	-1.099	0.793	-1.282	6.819	-7.308	2.055	-0.244	0.671	3.357	6.495	7.622	3.191	1.587	-0.854	-1.831	-9.381	-0.806	2.162	-1.16	-1.221	-0.061	-0.368	9.971	2.311	1.648	1.465	-0.183	3.027	10.484	2.491	2.075	-4.395	0.122	1506696828
-9.94	-4.264	-1.487	-0.305	-0.183	-0.854	6.23	-7.697	2.201	-0.305	0	3.174	6.991	8.433	3.211	1.892	0.183	-1.526	-10.062	-1.327	2.329	-1.343	-1.526	-0.061	-0.181	10.344	1.982	1.831	1.77	-0.61	3.624	11.679	0.979	0.366	2.38	-1.099	1506696828
-8.671	-3.996	-0.718	-0.488	0.61	-0.854	6.185	-8.038	2.328	-0.305	0	3.174	6.507	9.471	3.121	2.197	0.305	-1.282	-9.862	-2.195	2.823	-0.916	-1.587	-0.122	-0.164	10.709	1.267	1.526	1.77	-0.916	1.016	10.964	2.247	-0.427	2.502	-0.61	1506696828
-8.86	-3.884	-1.404	-0.427	1.099	-0.61	6.461	-8.107	2.129	-0.061	-0.671	2.014	6.507	9.471	3.121	2.258	0.061	-1.16	-9.215	-2.024	3.326	-0.549	-1.892	0	-0.493	10.594	0.609	1.282	1.465	-1.343	-0.852	8.854	0.706	-0.427	2.502	-0.61	1506696828
-9.28	-3.528	-2.323	-0.122	0.244	-0.732	6.587	-8.038	2.172	-0.061	-0.732	1.709	6.81	9.709	3.308	2.075	0.244	-0.793	-8.833	-1.774	3.609	-0.61	-1.343	0.061	-0.898	10.326	0.366	1.282	0.854	-1.099	2.247	9.887	0.39	1.343	-1.404	-0.488	1506696828
-8.756	-3.298	-1.875	-0.671	0.183	-0.793	5.764	-7.657	2.012	-0.183	-0.549	1.587	6.516	9.372	3.013	1.953	0.488	-0.549	-8.484	-1.873	3.799	-0.671	-1.038	0	-0.979	10.046	0.298	1.038	0.427	-0.793	3.036	9.952	0.095	1.343	-1.404	-0.488	1506696828
-8.683	-3.79	-2.035	-0.61	0.549	-0.732	5.764	-7.657	2.012	-0.183	-0.488	1.465	6.136	9.018	3.022	1.831	0.488	-0.488	-8.331	-1.768	3.853	-0.671	-0.916	-0.122	-0.731	9.862	0.269	0.793	0.427	-0.793	2.166	9.256	-0.188	0.427	0.732	-0.366	1506696828
-8.794	-4.286	-2.044	-0.305	0.488	-0.549	5.292	-7.829	1.976	-0.122	-0.366	1.343	6.058	8.977	2.853	1.648	0.122	-0.305	-8.361	-1.714	3.899	-0.854	-0.793	-0.061	-0.652	9.866	0.154	0.671	0.427	-0.854	1.494	9.594	0.334	0.916	-0.122	-0.427	1506696828
-8.859	-3.856	-2.054	-0.427	0.305	-0.305	5.292	-7.829	1.976	0.061	-0.244	1.282	6.269	9.024	2.779	1.526	0.854	-0.122	-8.384	-2.041	4.002	-0.793	-0.793	-0.061	-1.031	10.091	0.023	0.488	0.427	-0.916	1.494	9.594	0.334	0.916	-0.122	-0.427	1506696828
-8.866	-3.522	-2.19	-0.549	0.305	-0.305	4.588	-7.644	2.243	0.366	-0.183	1.16	6.807	9.391	2.847	1.343	0.793	0.488	-8.227	-2.242	4.144	-0.671	-0.671	-0.061	-1.471	10.21	-0.22	0.122	-0.122	-1.038	2.535	9.643	0.297	0.61	-0.366	-0.183	1506696828
-8.922	-3.698	-2.245	-0.671	0.122	-0.305	5.227	-7.901	2.639	0.61	-0.854	0.61	7.363	9.387	2.785	1.221	1.587	0.854	-8.296	-2.2	4.164	-0.549	-0.549	0	-1.139	10.136	-0.239	-0.183	-0.488	-0.732	2.394	9.607	0.036	0.427	0.061	0	1506696828
-9.069	-3.828	-2.213	-0.671	0	-0.183	5.066	-7.748	2.902	0.671	-0.732	0.549	6.318	8.861	2.259	1.282	1.892	0.732	-8.38	-2.047	4.15	-0.61	-0.366	0.061	-0.641	9.873	-0.057	-0.122	-0.061	-0.671	2.394	9.607	0.036	0.427	0.061	0	1506696828
-8.929	-3.659	-2.133	-0.793	0	-0.244	5.283	-7.815	2.547	0.61	-0.732	0.366	5.989	8.466	2.071	1.16	1.526	0.732	-8.537	-1.991	4.106	-0.671	-0.305	0.183	-0.532	9.817	-0.031	0.061	0.549	-0.732	1.847	9.697	0.02	0.427	0.305	0.061	1506696828
-9.015	-3.365	-2.19	-0.977	0.061	-0.366	5.261	-7.789	2.257	0.488	-0.366	0.366	6.264	8.25	2.359	0.916	1.099	0.61	-8.587	-1.994	4.034	-0.793	-0.244	0.244	-0.523	9.906	-0.098	0.122	0.732	-0.488	1.95	9.642	-0.093	0.366	0.061	-0.061	1506696828
-9.231	-3.267	-2.434	-1.343	-0.122	-0.549	4.801	-7.598	2.523	0.427	-0.244	0.244	6.46	8.152	2.452	0.671	0.793	0.427	-8.71	-1.889	3.976	-0.916	-0.183	0.305	-0.735	9.892	-0.016	0.183	0.671	-0.305	2.275	9.625	-0.124	0.366	0.061	-0.061	1506696828
-8.997	-3.292	-2.367	-1.648	-0.122	-0.732	4.801	-7.598	2.523	0.61	-0.549	0.244	6.589	8.123	2.522	0.488	0.488	0.366	-8.952	-1.79	3.821	-1.16	-0.244	0.488	-0.669	10.051	0.163	0.183	0.488	-0.244	1.954	9.743	-0.243	0.427	0.305	-0.183	1506696829
-8.917	-3.235	-2.406	-1.831	0.122	-0.854	4.759	-7.625	2.414	0.671	-0.793	0.244	6.777	8.14	2.391	0.488	0.671	0.305	-9.033	-1.693	3.655	-1.404	-0.366	0.671	-0.274	10.183	0.345	0.183	1.038	-0.427	1.811	9.625	-0.152	0.305	0.549	-0.366	1506696829
-9.086	-2.906	-2.806	-2.197	-0.122	-1.038	4.308	-7.971	1.988	0.854	-1.282	0.244	6.715	8.263	2.448	0.549	0.732	0.122	-8.94	-1.52	3.572	-1.831	-0.366	0.854	-0.118	10.324	0.365	0.061	1.465	-0.61	2.174	9.715	-0.086	0.427	0.549	-0.427	1506696829
-9.001	-2.906	-3.096	-2.625	-0.305	-1.038	4.308	-7.971	1.988	1.038	-1.831	0	6.32	8.171	2.306	0.732	1.221	-0.244	-8.813	-1.407	3.539	-2.38	-0.305	0.916	-0.329	10.334	0.297	-0.549	1.648	-0.977	2.631	9.618	-0.175	0.305	0.793	-0.488	1506696829
-9.01	-3.104	-3.4	-2.93	-0.549	-0.977	4.224	-8.443	2.031	0.916	-2.38	-0.671	6.824	8.568	2.803	0.671	1.038	-0.244	-8.69	-1.814	3.548	-2.808	-0.305	0.977	-0.931	10.459	0.156	-0.671	1.587	-0.854	3.126	9.577	-0.334	0.366	1.465	-0.488	1506696829
-9.118	-3.108	-3.535	-3.357	-0.854	-0.916	4.587	-9.162	1.908	0.671	-3.418	-1.038	6.355	8.264	2.583	0.977	1.404	-0.366	-8.71	-1.938	3.636	-2.686	0.061	0.916	-0.632	10.66	-0.207	-1.953	1.648	-0.732	3.157	9.737	-0.066	0.366	1.465	-0.488	1506696829
-9.148	-3.005	-3.668	-3.845	-1.099	-1.099	4.957	-10.079	1.753	1.038	-3.296	-1.77	6.221	8.579	2.73	1.221	2.197	-0.732	-8.896	-1.782	3.468	-3.235	0.061	0.916	-1.032	10.125	0.33	-1.648	2.075	-0.793	2.759	9.78	-0.161	0.122	2.075	-0.366	1506696829
-9.018	-3.088	-3.889	-4.272	-1.526	-1.099	4.957	-10.079	1.753	1.465	-3.052	-2.625	6.065	8.711	3.077	1.221	2.563	-0.977	-8.952	-1.603	3.211	-3.784	0.061	1.038	-1.432	9.939	0.528	-1.526	1.892	-1.16	2.378	9.728	-0.458	0.305	2.014	-0.427	1506696829
-8.848	-3.299	-4.055	-4.456	-1.648	-1.099	3.686	-9.286	1.877	1.343	-2.197	-2.625	5.582	9.021	2.896	0.977	1.709	-0.977	-8.954	-1.62	3.024	-4.333	0.061	1.099	-1.824	10.044	0.583	-1.648	1.648	-1.16	2.39	9.727	-0.575	0.305	2.014	-0.427	1506696829
-8.643	-3.474	-4.158	-4.578	-1.831	-1.16	3.686	-9.286	1.877	0.854	-1.404	-2.014	6.004	9.171	2.71	0.671	1.892	-0.854	-8.934	-1.971	2.809	-4.761	0.122	1.099	-2.099	10.062	0.623	-1.648	1.221	-0.977	2.353	9.823	-0.616	0.305	2.319	-0.488	1506696829
-8.421	-3.661	-4.298	-4.7	-1.77	-1.16	2.755	-8.886	1.829	0.549	-1.099	-0.977	6.386	9.009	2.383	0.549	2.258	-0.854	-8.972	-2.455	2.592	-4.944	0.061	1.099	-1.955	10.06	0.593	-1.77	1.221	-0.732	2.218	9.817	-0.613	0.122	3.174	-0.671	1506696829
-8.385	-3.691	-4.498	-4.7	-1.709	-1.16	1.549	-8.352	-0.823	0.793	-1.831	0.427	6.743	8.9	2.107	0.488	2.38	-0.671	-9.115	-2.7	2.403	-5.066	-0.061	1.16	-1.841	9.88	0.65	-1.77	1.77	-0.549	1.951	9.843	-0.646	0.122	3.174	-0.671	1506696829
-8.317	-3.686	-4.816	-4.7	-2.014	-1.221	1.549	-8.352	-0.823	1.587	-3.845	1.953	6.931	8.597	1.971	0.488	2.808	-0.122	-9.03	-2.913	2.192	-5.127	-0.183	1.282	-1.794	9.722	0.69	-1.77	2.563	-0.427	1.641	9.861	-0.761	-0.061	3.052	-0.61	1506696829
-7.977	-3.839	-5.038	-4.639	-1.892	-1.282	1.16	-8.488	-2.662	2.747	-6.287	3.357	7.382	8.405	1.668	0.671	2.991	0.488	-8.904	-3.068	2.083	-5.31	-0.183	1.282	-1.908	9.786	0.535	-2.075	2.991	-0.183	1.552	9.857	-0.835	-0.183	3.052	-0.61	1506696829
-7.964	-3.99	-5.151	-4.517	-1.953	-1.221	2.492	-8.805	-3.657	3.601	-7.263	4.395	7.911	8.294	1.14	1.038	3.784	0.793	-9.013	-3.393	1.926	-5.371	-0.305	1.282	-1.934	9.684	0.406	-2.136	3.723	0.183	1.52	10.1	-0.61	-0.183	2.991	-0.61	1506696829
-7.995	-4.049	-5.121	-4.272	-2.136	-1.038	2.492	-8.805	-3.657	3.906	-6.47	5.31	7.454	7.971	1.056	1.404	4.15	1.221	-8.887	-3.553	1.943	-5.31	-0.183	1.404	-2.21	9.526	0.219	-2.197	4.272	0.61	1.211	9.989	-0.835	-1.038	3.601	-0.366	1506696829
-7.968	-3.894	-5.15	-3.906	-2.258	-0.916	2.665	-9.331	-4.259	3.845	-6.897	6.165	7.533	7.894	0.864	1.77	4.272	1.587	-8.575	-3.839	1.854	-5.31	-0.244	1.343	-2.706	9.54	0.035	-2.319	4.7	1.16	0.992	9.963	-0.755	-1.404	3.54	-0.122	1506696829
-7.873	-3.534	-5.119	-3.723	-2.319	-0.854	3.675	-10.127	-4.431	3.357	-8.423	6.592	8.035	8.079	0.662	1.892	5.005	1.77	-8.414	-4.137	1.747	-5.188	0	1.282	-3.191	9.544	-0.248	-2.441	4.639	1.77	1.122	9.982	-0.315	-1.404	3.54	-0.122	1506696829
-8.48	-3.435	-5.027	-3.784	-2.625	-0.671	3.675	-10.127	-4.431	2.869	-8.484	6.592	7.752	8.402	0.445	1.77	5.127	1.892	-8.141	-4.288	1.631	-5.066	0.061	1.16	-3.494	9.515	-0.447	-2.441	4.395	2.258	1.359	10.038	0.127	-1.465	3.479	-0.061	1506696829
-9.03	-3.738	-3.965	-3.723	-3.174	0.061	3.884	-9.932	-4.276	2.258	-8.423	5.981	7.474	8.868	0.432	1.221	5.127	2.197	-8.409	-4.496	1.659	-4.822	0.671	0.977	-4.047	9.304	-0.286	-2.38	3.845	2.747	1.495	9.938	0.812	-2.258	3.418	0.244	1506696829
-8.739	-2.393	-2.682	-3.357	-2.136	0.305	4.291	-9.722	-3.84	1.404	-7.568	5.188	7.049	9.18	0.647	0.488	4.7	2.38	-9.377	-4.299	1.543	-3.967	0.977	1.099	-4.285	9.286	0.587	-1.587	2.991	3.418	2.12	10.074	2.059	-2.258	3.418	0.244	1506696829
-9.177	-0.536	-2.925	-5.371	-1.892	-0.732	4.546	-10.166	-3.514	0.793	-6.47	4.272	6.502	9.508	0.658	-0.183	3.784	2.502	-10.403	-2.358	0.074	-3.174	0.122	1.038	-3.286	9.723	2.134	-0.183	2.563	3.418	3.814	10.377	1.341	-2.686	3.723	0.488	1506696829
-11.117	-3.491	-1.974	-5.493	-3.479	-0.427	4.685	-10.915	-3.317	0.671	-6.287	3.235	5.997	9.918	0.524	-0.61	2.38	2.38	-9.841	0.254	0.007	-5.249	0.793	0.732	-1.623	9.473	3.938	0.977	3.784	2.258	2.905	9.292	0.779	-1.77	4.883	1.648	1506696829
-11.142	-2.988	-1.964	-4.272	-4.089	0.305	4.388	-10.223	-3.323	0.854	-6.653	1.831	5.352	9.077	0.362	0	0.854	2.441	-11.072	-0.134	-1.202	-4.944	-0.183	0.854	-0.708	9.304	4.215	0.183	4.578	1.465	2.905	9.292	0.779	-1.77	4.883	1.648	1506696829
-10.167	-2.401	-1.719	-4.944	-4.15	0.732	3.877	-9.232	-3.502	0.977	-7.507	0.549	5.264	7.785	0.995	1.709	1.709	2.502	-10.375	-0.935	-1.004	-5.066	0.061	0.854	-0.342	9.695	4.181	-0.549	5.005	1.587	6.718	8.677	0.706	0.61	7.812	1.16	1506696829
-9.543	-3.207	-1.409	-5.371	-3.235	0.366	3.668	-8.866	-3.564	1.099	-8.484	-0.244	5.388	7.64	1.737	3.784	4.761	1.892	-10.341	-1.263	-1.061	-4.944	0.305	0.244	-0.718	10.124	3.862	-1.282	5.615	1.648	5.946	11.456	1.971	2.563	10.742	0.244	1506696830
-9.69	-3.81	-0.904	-3.662	-2.747	0.183	3.965	-8.58	-3.56	1.038	-8.728	-0.305	5.175	8.515	2.528	4.883	7.385	1.221	-10.877	-0.756	-1.379	-4.639	-0.793	0.244	-1.157	9.868	3.5	-1.099	5.432	1.526	2.869	9.982	2.543	-0.305	14.893	0.793	1506696830
-8.29	-2.972	-0.012	-3.296	-2.197	0.671	3.965	-8.58	-3.56	0.671	-7.996	-0.061	4.801	9.487	3.09	4.883	8.24	1.038	-10.379	-0.682	-1.388	-4.7	-0.427	0.427	-1.689	9.378	3.083	-0.793	5.127	1.16	1.188	9.562	0.5	0.793	10.986	3.235	1506696830
-8.817	-0.584	0.7	-5.005	-0.488	0.61	4.222	-8.204	-3.115	-0.183	-6.653	0.122	4.027	9.855	3.407	3.967	6.775	1.16	-10.032	-1.202	-1.442	-4.333	-0.916	0.183	-2.122	9.027	2.927	-0.61	4.578	0.916	0.38	10.68	-1.887	2.991	8.057	4.944	1506696830
-9.905	0.035	-1.207	-5.493	-3.296	-0.061	4.581	-8.183	-2.361	-1.221	-4.761	0.305	3.389	9.767	3.615	2.808	4.333	1.038	-9.599	-1.03	-1.279	-4.028	-1.16	0.244	-2.067	8.856	3.052	-0.244	4.089	0.732	0.38	10.68	-1.887	2.441	6.714	6.836	1506696830
-8.058	-0.459	-0.842	-5.798	-1.587	-0.244	4.841	-8.382	-1.293	-1.953	-2.625	0.061	3.159	9.446	3.464	1.892	2.93	0.854	-9.199	-0.581	-1.184	-4.028	-1.221	0.244	-1.843	8.66	3.323	-0.366	3.967	0.488	1.672	10.017	-0.019	1.587	1.221	4.7	1506696830
-8.447	-0.958	-0.999	-6.287	-1.221	0	4.669	-8.352	-0.212	-2.319	-1.099	-0.549	3.255	9.001	3.633	1.343	2.625	0.671	-8.945	-0.106	-1.182	-4.333	-0.977	0.305	-1.432	8.519	3.464	-0.61	3.784	0.305	2.695	9.174	1.205	2.93	1.77	4.089	1506696830
-9.235	-1.806	-0.645	-5.676	-1.465	0.305	4.218	-8.556	0.41	-2.136	-0.854	-1.282	3.315	8.405	3.705	1.404	2.747	0.427	-8.863	-0.196	-1.327	-4.7	-0.732	0.061	-1.083	8.575	3.291	-0.916	3.418	0.366	2.827	9.056	1.189	3.235	6.287	3.479	1506696830
-9.209	-1.686	0.091	-5.249	-0.977	0.488	3.553	-9.227	0.572	-1.343	-2.014	-2.075	3.352	7.897	3.608	1.709	2.991	-0.122	-9.042	-0.738	-1.504	-4.822	-0.427	-0.183	-0.744	8.678	2.99	-1.038	3.296	0.61	2.122	9.049	0.806	2.869	8.118	2.869	1506696830
-9.367	-1.754	-0.059	-4.7	-0.305	0.244	2.921	-9.71	0.418	-0.305	-3.784	-2.869	3.521	7.625	3.557	1.953	3.235	-0.854	-9.251	-1.268	-1.556	-4.456	-0.305	-0.244	-0.714	8.848	2.748	-0.916	3.784	0.977	0.924	8.739	0.33	2.319	7.019	1.892	1506696830
-10.021	-2.003	-0.437	-4.517	-0.977	-0.183	3.053	-9.841	0.885	0.366	-4.7	-3.235	3.872	7.851	3.586	1.831	3.418	-1.648	-9.624	-1.365	-1.743	-4.272	-0.183	-0.244	-1.193	9.164	2.743	-0.549	4.028	1.282	2.198	9.892	2.553	2.625	5.554	1.465	1506696830
-9.765	-1.718	0.451	-3.845	-0.977	0.183	3.053	-9.841	0.885	0.793	-4.028	-2.808	4.323	8.66	3.523	1.343	3.113	-2.075	-9.686	-1.291	-1.928	-4.028	-0.122	-0.305	-1.696	9.339	2.992	-0.061	3.662	1.343	3.87	10.235	4.827	1.465	5.737	0.671	1506696830
-8.685	-0.601	1.258	-3.418	0.61	0.61	3.068	-9.563	1.13	1.099	-2.991	-1.953	4.715	9.53	3.305	0.671	2.319	-1.77	-9.252	-1.334	-1.885	-3.784	-0.244	-0.488	-2.103	9.13	3.222	0.061	3.113	1.099	1.52	7.824	1.312	0.305	3.967	0.977	1506696830
-10.642	-1.348	-0.339	-5.127	0.977	-0.122	2.51	-8.757	1.004	1.404	-2.563	-0.854	5.006	9.472	3.129	0.427	1.648	-0.732	-8.809	-0.969	-1.479	-3.357	0.671	-0.427	-2.117	8.894	3.523	-0.122	2.625	1.038	2.621	6.602	-1.494	2.258	1.709	0.366	1506696830
-13.867	-7.064	-4.633	-1.343	-1.648	-1.526	2.51	-8.757	1.004	1.892	-2.686	0.122	5.085	9.064	3.023	0.488	1.709	0.61	-11.949	-1.04	-1.354	-3.906	1.892	-0.427	-1.854	9.579	3.604	0.122	2.441	1.038	2.625	13.452	2.482	3.113	1.587	-1.038	1506696830
-8.367	-4.804	1.05	0.061	-0.854	0.671	2.51	-8.757	1.004	1.892	-2.686	0.122	5.101	9.458	2.434	0.916	1.892	1.465	-12.415	-3.26	-2.239	-2.869	-2.869	-1.587	-1.768	11.271	2.974	0.793	2.93	1.038	1.834	12.772	6.046	-2.502	3.296	-4.761	1506696830
-7.91	-2.406	0.707	-3.052	4.211	0.305	2.042	-12.378	-1.926	2.502	-3.601	1.099	5.046	11.36	1.388	1.282	1.648	1.587	-9.568	-2.954	0.321	-2.38	0.305	-1.16	-3.064	11.184	2.341	0.244	4.089	0.854	-3.653	4.954	-1.304	-2.014	2.747	1.16	1506696830
-10.982	-2.801	-4.985	-0.061	-1.282	-0.488	2.042	-12.378	-1.926	3.723	-6.165	1.099	5.398	11.618	1.002	1.343	2.563	2.136	-9.973	-3.059	0.652	-2.563	-0.854	-0.61	-4.462	9.625	1.525	-0.366	3.479	1.038	-3.653	4.954	-1.304	1.831	-4.944	-1.282	1506696830
-8.937	-3.381	-1.928	-1.709	-0.061	0.427	4.541	-8.826	0.973	2.38	-5.615	0.305	4.95	10.83	0.738	1.709	4.089	3.54	-8.947	-4.469	0.286	-1.831	-0.122	-0.854	-4.774	9.405	0.89	-0.366	1.892	1.526	2.578	9.86	-0.036	0.916	-0.732	-1.343	1506696830
-8.952	-3.272	-1.92	-1.16	1.343	0.061	2.889	-8.854	1.451	-0.61	4.272	-0.916	3.85	11.524	0.228	1.16	3.662	4.395	-9.118	-3.85	0.349	-1.953	0.061	-0.793	-4.031	9.884	0.635	0.305	1.465	1.282	2.578	9.86	-0.036	1.282	1.16	-1.038	1506696830
-9.459	-3.228	-2.527	-0.854	0.061	-0.244	-0.217	-7.58	0.601	0.549	1.038	-0.61	3.029	11.603	-0.311	0.244	1.343	4.211	-9.576	-3.874	-0.043	-1.587	0.122	-0.488	-3.092	9.746	0.541	0.732	1.465	1.099	-0.443	10.091	-0.584	1.709	1.892	-1.282	1506696830
-8.53	-3.077	-2.125	-0.977	1.099	-0.244	-0.217	-7.58	0.601	0.854	-4.272	0.366	2.961	10.689	-0.496	0	-0.244	3.601	-9.235	-3.895	-0.366	-1.282	-0.305	-0.244	-2.383	9.966	0.791	0.854	1.892	0.793	0.554	10.276	0.031	1.526	-0.671	-1.77	1506696830
-8.928	-2.888	-2.773	-0.732	0.549	-0.427	2.143	-7.595	1.69	1.343	-3.418	0.122	3.127	10.046	-0.428	0.305	-0.244	2.686	-8.801	-4.06	-0.414	-1.16	-0.366	-0.244	-2.354	9.918	0.845	0.488	2.136	0.427	0.883	9.944	0.056	1.16	-0.61	-1.709	1506696830
-8.697	-2.787	-2.583	-0.488	0.244	-0.549	2.143	-7.595	1.69	0.916	-1.953	0.305	3.46	9.566	-0.287	0.916	0.916	1.648	-8.649	-4.045	-0.45	-1.038	-0.488	-0.122	-2.531	9.738	0.776	-0.061	1.465	0.366	1.65	9.829	0.178	1.099	-0.61	-1.648	1506696830
-8.662	-2.87	-2.462	-0.305	0.244	-0.366	2.334	-7.651	1.76	0.427	-0.977	0.366	3.4	9.373	0.077	1.465	1.892	0.671	-8.502	-4.212	-0.499	-0.732	-0.61	0	-2.48	9.56	0.635	-0.305	1.221	0	1.919	9.427	0.266	0.732	-0.183	-1.343	1506696830
-8.837	-2.998	-2.481	0.061	0.183	-0.183	2.223	-7.823	1.75	0.183	-0.549	0.488	3.329	9.379	0.528	1.587	2.319	-0.122	-8.343	-4.383	-0.416	-0.366	-0.549	0.122	-2.683	9.288	0.414	-0.427	1.038	-0.244	1.078	9.318	0.205	0.549	0.427	-0.977	1506696831
-9.129	-2.651	-2.479	0.61	-0.183	-0.122	2.225	-7.644	1.727	0.061	-0.305	0.488	3.397	9.374	0.97	1.16	2.136	-0.793	-8.331	-4.491	-0.307	0	-0.61	0.183	-3.033	9.118	0.291	-0.305	0.366	-0.305	0.683	9.603	0.242	0.305	0.427	-0.793	1506696831
-9.42	-2.26	-2.652	0.61	0	-0.183	2.218	-7.503	1.948	-0.183	-0.061	0.549	3.517	9.336	1.103	0.488	1.404	-1.343	-8.491	-4.622	-0.348	0.488	-0.427	0.244	-3.116	9.35	0.152	-0.244	-0.427	-0.244	1.401	9.723	0.182	0.183	-0.244	-0.671	1506696831
-9.385	-2.485	-2.748	0.793	-0.366	-0.244	2.403	-7.718	2.015	-0.427	0.061	0.671	3.683	9.623	1.117	-0.244	0.305	-1.709	-8.967	-4.284	-0.495	0.732	-0.183	0.366	-2.881	9.836	0.404	0	-0.916	-0.244	1.401	9.723	0.182	0.061	0.183	-0.427	1506696831
-9.308	-2.485	-2.674	1.038	-0.122	0	2.882	-8.592	1.909	-0.549	0.427	0.793	4.022	10.076	1.15	-0.916	-0.854	-2.075	-9.168	-4.035	-0.628	0.854	-0.366	0.427	-2.527	10.247	0.711	0	-1.221	-0.488	0.909	9.857	-0.071	-0.305	-0.366	-0.671	1506696831
-9.744	-2.372	-2.774	1.526	0	0.061	2.882	-8.592	1.909	-0.549	0.61	0.61	4.624	10.415	1.247	-1.404	-1.709	-2.136	-9.178	-3.893	-0.647	1.099	-0.366	0.488	-2.271	10.244	0.963	-0.183	-1.648	-0.61	0.938	10.023	-0.358	-0.305	-0.549	-0.488	1506696831
-9.769	-2.098	-2.857	2.075	-0.305	0	2.998	-8.745	1.811	-0.671	0.671	0.122	5.352	10.147	1.383	-1.404	-1.648	-1.953	-8.997	-3.875	-0.806	1.16	-0.122	0.61	-2.031	10.289	1.056	-0.61	-1.892	-0.61	0.336	10.38	0.028	-0.427	-0.427	-0.549	1506696831
-9.629	-1.985	-2.253	1.648	-0.488	0	3.047	-8.891	1.717	-0.793	0.854	-0.366	5.797	9.871	1.584	-1.16	-1.099	-1.709	-8.957	-4.152	-0.651	1.221	0.854	0.488	-1.873	10.273	0.854	-0.916	-2.136	-0.488	0.336	10.38	0.028	-0.793	-1.099	-0.977	1506696831
-9.587	-1.743	-2.037	0.732	0.183	-0.061	3.057	-8.935	1.733	-0.793	0.854	-0.366	5.906	9.783	1.589	-1.16	-0.793	-1.465	-10.212	-3.606	-0.956	1.77	0.183	0.488	-1.509	10.466	0.84	-0.793	-2.441	-0.366	0.994	10.13	-0.145	-0.916	-1.526	-1.282	1506696831
-10.25	-1.689	-2.799	0.061	0.122	-0.305	3.057	-9.339	1.879	-0.977	1.343	-0.61	5.782	9.954	1.329	-1.282	-1.221	-1.404	-10.996	-1.956	-0.95	1.343	-0.183	0.916	-0.813	10.777	1.654	-0.061	-1.77	-0.671	0.916	10.58	0.042	-1.038	-1.038	-1.16	1506696831
-10.921	-3.173	-2.673	0.305	-1.099	0.244	2.991	-9.816	1.669	-0.488	0.854	-0.793	5.702	10.015	1.068	-1.343	-1.953	-1.343	-10.348	-1.352	-0.258	0.793	0.488	1.16	-0.726	10.664	2.556	0.244	-0.61	-1.099	1.798	11.008	1.248	-1.16	-0.61	-1.221	1506696831
-10.322	-4.101	-1.013	0.305	-1.099	0.916	3.005	-10.095	1.285	0	0.305	-1.282	5.867	9.441	1.165	-0.671	-1.77	-1.099	-10.853	-2.028	-0.017	0.732	-0.427	0.549	-1.221	10.277	2.769	-0.488	-0.366	-0.732	2.2	11.192	3.046	-1.465	0.549	-0.977	1506696831
-9.861	-3.602	-0.193	0.732	-0.854	0.977	2.975	-10.758	0.818	0.366	-0.183	-1.953	6.07	9.006	1.912	0.549	-0.366	-0.793	-10.097	-1.768	0.457	0.916	0.366	0.732	-1.83	9.914	3.022	-0.732	0.305	-0.305	2.2	11.192	3.046	-1.892	0.732	0.122	1506696831
-9.254	-2.988	0.208	0.366	-2.075	0.854	2.83	-10.709	0.31	0.366	-0.183	-1.953	6.074	9.3	2.833	1.16	1.709	-0.366	-9.347	-1.067	0.689	1.16	-0.305	0.61	-2.71	9.014	3.281	-0.793	0.916	-0.244	0.941	10.89	5.363	-3.113	0.183	1.526	1506696831
-9.118	-2.767	1.224	0.061	-1.648	0.305	2.832	-9.495	0.233	0.244	0.122	-2.991	5.374	9.371	3.342	0.854	2.563	0.549	-9.393	0.039	0.819	0.854	-0.122	0.671	-3.415	8.062	3.604	-0.427	0.244	0.061	-0.548	10.137	3.042	-3.662	-1.038	2.686	1506696831
-9.741	-2.283	1.03	-0.305	-1.099	0	2.681	-8.735	0.126	0.183	1.16	-2.747	4.073	9.027	3.439	0.305	1.526	1.587	-9.755	0.696	0.742	0.61	-0.244	0.61	-3.106	8.064	4.043	-0.122	0.061	0.244	-1.357	9.989	0.817	-2.747	-1.831	3.174	1506696831
-9.627	-2.213	0.751	-0.366	-1.343	-0.244	1.546	-9.215	-0.793	0.916	1.282	-2.075	3.279	9.164	3.374	-0.122	0.061	2.258	-10.145	1.029	0.397	0.122	-0.061	0.671	-2.579	8.756	4.509	0.061	0.793	0.061	-0.639	9.527	0.572	-1.343	-2.136	2.991	1506696831
-8.714	-2.272	1.086	-0.427	-0.916	-0.061	1.546	-9.215	-0.793	1.77	-0.183	-1.404	3.171	9.655	3.504	-0.366	-0.244	2.38	-9.729	0.879	0.243	-0.122	0.244	0.549	-2.458	8.985	4.599	-0.061	0.793	0.061	0.434	8.752	1.304	-0.244	-1.831	2.441	1506696831
-8.368	-1.884	1.311	-0.854	-0.427	-0.061	1.546	-9.215	-0.793	1.77	-0.183	-1.404	3.289	9.665	3.826	-0.244	0.854	2.258	-9.409	0.874	0.097	-0.183	0	0.366	-2.373	8.671	4.477	-0.427	0.427	0.183	0.841	7.886	1.52	0.488	0.061	1.831	1506696831
-8.667	-1.893	1.086	-0.916	-0.122	-0.183	1.639	-8.681	-1.962	2.197	-2.197	-1.16	3.031	9.156	4.018	0.061	1.831	1.892	-9.375	1.064	-0.023	-0.427	0.244	0.244	-2.155	8.326	4.425	-0.732	0.427	0.183	0.689	8.124	1.811	2.441	2.747	1.465	1506696831
-8.839	-2.102	1.111	-0.916	-0.061	-0.366	2.277	-8.405	-1.887	1.221	-3.113	-0.61	2.522	8.673	3.82	0.305	1.892	1.404	-9.544	1.274	0.001	-0.854	0.061	0	-1.985	8.125	4.372	-0.488	0.549	0.183	-1.024	8.291	1.599	2.197	5.493	0.427	1506696831
-9.116	-2.451	0.945	-1.343	0.305	-0.366	2.783	-8.434	-1.601	0.488	-1.099	0.061	2.141	8.264	3.478	0.305	1.465	0.793	-9.781	1.412	0.09	-1.221	-0.183	-0.122	-1.943	8.096	4.327	-0.122	0.977	0.244	-0.79	9.172	2.134	2.686	4.089	-0.305	1506696831
-9.254	-2.689	0.843	-1.221	0.61	-0.366	2.495	-8.742	-1.556	0.122	-0.122	0.671	2.056	7.966	3.183	0.366	0.732	-0.061	-9.819	1.026	0.121	-1.404	-0.244	-0.244	-2.015	8.259	4.228	0.122	1.404	0.427	0.97	10.098	4.006	3.418	1.587	-1.099	1506696831
-9.941	-2.946	0.764	-0.854	0.488	-0.122	2.239	-9.209	-1.458	0.122	-0.122	0.671	2.329	8.024	3.062	0.61	0.366	-0.793	-9.875	0.663	0.246	-1.648	0.122	-0.488	-2.294	8.508	4.06	0.244	1.648	0.671	1.194	10.342	3.013	2.136	1.038	-1.587	1506696831
-10.177	-3.175	0.403	-0.793	0.488	-0.366	2.371	-9.332	-1.141	0.122	-0.671	1.16	2.744	8.396	3.013	0.854	0.427	-1.343	-9.946	0.079	0.193	-1.648	0.305	-0.671	-2.664	8.866	3.719	0.305	1.587	0.793	-0.322	11.043	2.761	1.465	-0.854	-1.038	1506696831
-9.823	-2.994	0.273	-0.61	0.305	-0.244	2.683	-9.362	-0.816	0.061	-1.221	1.587	3.101	9.125	2.876	0.916	0.488	-1.709	-9.979	-0.672	-0.055	-1.404	0.244	-0.793	-3.041	9.323	3.262	0.488	1.404	0.916	-0.322	11.043	2.761	0.549	-0.061	-2.075	1506696832
-9.229	-2.902	0.063	-0.732	0.366	-0.244	2.683	-9.362	-0.816	-0.061	-1.221	2.014	3.273	9.905	2.719	0.732	0	-1.892	-9.635	-1.071	-0.078	-1.16	0.305	-0.732	-3.348	9.371	2.903	0.61	1.038	0.916	0.65	10.159	0.93	1.343	1.221	-0.732	1506696832
-9.094	-3.013	-0.295	-0.488	0.732	-0.122	3.348	-8.728	-0.104	-0.549	-0.183	2.747	3.58	10.398	2.632	0.244	-0.793	-1.587	-9.404	-1.336	-0.035	-1.038	0.366	-0.671	-3.441	9.16	2.735	0.61	0.549	0.793	0.383	9.794	1.859	0.854	-0.122	-1.16	1506696832
-9.338	-3.118	-0.549	-0.183	0.183	0.244	3.707	-8.266	0.453	-0.977	0.671	2.991	3.979	10.143	2.501	-0.122	-1.099	-0.916	-9.429	-1.681	-0.042	-0.854	0.244	-0.671	-3.074	9.225	2.415	0.427	0.061	0.671	1.002	9.929	1.884	0.61	0.183	-0.732	1506696832
-9.362	-2.827	-0.659	-0.061	0.549	0.366	3.985	-8.239	0.988	-1.221	1.465	3.113	4.23	9.881	2.351	-0.305	-1.038	-0.244	-9.538	-1.865	-0.134	-0.488	0.61	-0.549	-2.754	9.476	2.159	0.366	-0.061	0.732	1.665	9.814	0.969	0.427	-0.61	-0.61	1506696832
-9.74	-2.461	-0.956	-0.122	0.366	0.244	4.161	-8.565	1.325	-1.038	1.587	2.93	4.413	9.86	2.187	-0.427	-0.854	0.183	-9.496	-1.973	-0.243	-0.305	0.427	-0.488	-2.399	9.738	1.967	0.427	-0.183	0.793	1.665	9.814	0.969	0.366	0	0	1506696832
-9.783	-2.543	-1.093	-0.183	0	0.183	4.252	-8.802	1.497	-1.038	1.587	2.93	4.467	9.88	1.973	-0.488	-0.732	0.427	-9.497	-2.11	-0.451	-0.244	0.244	-0.549	-2.108	9.698	1.925	0.427	-0.244	0.793	0.865	9.935	0.791	0.183	0.122	0	1506696832
-9.583	-2.68	-0.998	-0.122	0.122	0.244	4.252	-8.802	1.497	-0.671	1.038	2.319	4.445	9.603	1.89	-0.427	-0.671	0.671	-9.467	-2.23	-0.544	-0.122	0.549	-0.488	-1.713	9.664	1.729	0.305	-0.244	0.793	0.418	9.995	0.581	0.244	-0.244	-0.183	1506696832
-9.525	-2.582	-1.028	0	0.122	0.244	4.838	-8.885	1.991	-0.183	0.61	0.122	4.451	9.448	1.86	-0.305	-0.549	0.793	-9.646	-2.189	-0.756	-0.122	0.366	-0.366	-1.381	9.801	1.623	0.305	-0.183	0.732	0.418	9.995	0.581	0.305	-0.061	-0.122	1506696832
-9.491	-2.369	-1.041	-0.061	0.122	0.244	4.728	-9.055	2.025	-0.183	0.61	0.122	4.461	9.472	1.804	-0.244	-0.305	0.671	-9.57	-2.341	-0.918	-0.122	0.244	-0.366	-1.141	9.784	1.627	0.366	0	0.732	0.573	9.936	0.641	0.244	-0.061	0	1506696832
-9.54	-2.168	-1.102	-0.183	0.122	0.183	4.313	-9.002	1.901	0.488	0.183	-2.258	4.405	9.313	1.726	-0.183	-0.244	0.549	-9.607	-2.214	-0.967	-0.061	0.671	-0.183	-0.924	9.884	1.585	0.427	0.122	0.732	0.762	9.787	0.461	0.122	-0.122	0.061	1506696832
-9.739	-2.078	-1.287	-0.244	0.061	0.061	4.014	-9.009	1.768	0.732	0.122	-2.93	4.439	9.32	1.767	-0.061	-0.244	0.366	-9.618	-2.17	-1.087	-0.122	0.549	-0.122	-0.907	9.983	1.672	0.366	0.305	0.61	0.762	9.787	0.461	0.244	0	0.122	1506696832
-9.726	-2.193	-1.226	-0.244	-0.061	0	3.259	-9.043	1.15	0.854	0.244	-3.296	4.566	9.398	1.772	0.122	-0.061	0.244	-9.678	-2.141	-1.263	-0.183	0.427	-0.122	-0.828	10.025	1.687	0.488	0.183	0.61	0.516	10.044	0.374	0.183	0.244	0.061	1506696832
-9.538	-2.302	-1.181	-0.305	0	0.061	3.259	-9.043	1.15	0.977	0.061	-3.357	4.628	9.399	1.78	0.366	0.183	0.183	-9.689	-2.131	-1.377	-0.244	0.427	-0.061	-0.568	10.062	1.609	0.305	0.244	0.427	0.557	9.942	0.379	0.061	0.183	-0.061	1506696832
-9.522	-2.35	-1.176	-0.122	0.061	0.061	3.011	-9.016	0.83	0.916	-0.122	-3.235	4.7	9.384	1.855	0.61	0.427	0.122	-9.673	-2.149	-1.48	-0.244	0.244	-0.061	-0.474	10.092	1.532	0.122	0.366	0.122	0.557	9.942	0.379	0.061	0.061	-0.061	1506696832
-9.554	-2.253	-1.146	-0.061	0.183	0.122	2.878	-9.1	0.695	0.732	-0.122	-3.052	4.715	9.457	1.974	0.732	0.732	0.061	-9.634	-2.257	-1.581	-0.183	0.122	-0.061	-0.624	9.896	1.537	0	0.305	0	0.683	9.909	0.469	0	0.122	0	1506696832
-9.672	-2.156	-1.129	0	0	0.061	2.701	-8.994	0.555	0.488	-0.122	-2.808	4.625	9.411	2.219	0.671	0.793	0.122	-9.577	-2.321	-1.599	-0.061	0.122	-0.061	-0.781	9.767	1.474	0	0.061	0	0.599	9.928	0.429	-0.061	-0.061	0.061	1506696832
-9.633	-2.18	-1.103	0.122	0	0.061	2.53	-8.77	0.465	0.183	0.122	-2.441	4.456	9.391	2.402	0.488	0.488	0.122	-9.576	-2.25	-1.599	0.061	0.061	-0.061	-0.798	9.817	1.493	0.061	-0.122	0.061	0.599	9.928	0.429	-0.061	0	0.061	1506696832
-9.616	-2.168	-1.046	0.244	0	0.061	2.381	-8.497	0.499	-0.122	0.366	-1.77	4.351	9.482	2.528	0.183	0	0	-9.572	-2.196	-1.64	0.122	0.061	0	-0.752	9.844	1.529	0.122	-0.244	0.061	0.656	9.93	0.538	-0.061	-0.061	0	1506696832
-9.65	-2.064	-1.061	0.366	0.122	0.122	2.247	-8.079	0.601	-0.366	0.549	-0.916	4.418	9.484	2.577	-0.122	-0.366	-0.061	-9.484	-2.182	-1.654	0.122	0.122	0	-0.67	9.866	1.613	0.061	-0.366	0.122	0.662	9.909	0.553	-0.122	-0.061	0	1506696832
-9.67	-1.955	-1.038	0.427	0.061	0.061	2.152	-7.679	0.761	-0.61	0.549	0.183	4.551	9.423	2.56	-0.244	-0.366	-0.061	-9.557	-2.053	-1.693	0.183	0.122	0	-0.548	9.873	1.67	0	-0.366	0.122	0.662	9.909	0.553	-0.122	-0.183	0	1506696832
-9.671	-1.901	-1.01	0.366	0.122	0.061	2.237	-7.577	0.882	-0.793	0.427	1.282	4.616	9.374	2.486	-0.305	-0.366	-0.122	-9.542	-2.023	-1.738	0.244	0.122	0	-0.498	9.892	1.687	-0.061	-0.366	0.061	0.697	9.933	0.609	-0.183	-0.305	0	1506696832
-9.703	-1.879	-0.983	0.427	0.122	0.061	2.446	-7.683	0.994	-0.793	0.305	2.258	4.639	9.353	2.393	-0.305	-0.366	-0.122	-9.566	-1.944	-1.759	0.244	0.061	0.061	-0.463	9.889	1.718	-0.122	-0.427	0.061	0.773	9.914	0.659	-0.122	-0.305	0	1506696832
-9.676	-1.871	-0.988	0.366	0.122	0.061	2.753	-8.051	1.125	-0.793	0.305	2.258	4.643	9.338	2.351	-0.366	-0.366	-0.122	-9.552	-1.926	-1.773	0.244	0.061	0.061	-0.4	9.861	1.726	-0.122	-0.427	0	0.773	9.914	0.659	-0.122	-0.244	0	1506696832
-9.682	-1.877	-0.979	0.366	0.122	0	3.11	-8.515	1.273	-0.671	0	3.418	4.656	9.269	2.31	-0.305	-0.366	-0.183	-9.554	-1.903	-1.78	0.244	0.122	0.061	-0.372	9.805	1.748	-0.122	-0.427	0	0.819	9.875	0.792	-0.122	-0.305	0	1506696832
-9.713	-1.83	-0.951	0.244	0.061	0	3.551	-9.031	1.355	-0.488	-0.244	3.296	4.666	9.209	2.294	-0.305	-0.305	-0.183	-9.587	-1.843	-1.781	0.305	0.061	0.122	-0.312	9.804	1.756	-0.122	-0.366	-0.061	0.762	9.885	0.788	-0.122	-0.244	0	1506696833
-9.739	-1.812	-0.971	0.183	0	0	4.017	-9.283	1.414	-0.305	-0.305	2.869	4.689	9.191	2.311	-0.305	-0.305	-0.244	-9.617	-1.753	-1.805	0.244	0.061	0.122	-0.26	9.807	1.84	-0.122	-0.366	-0.061	0.762	9.885	0.788	-0.122	-0.244	0	1506696833
-9.735	-1.803	-0.974	0.122	-0.122	-0.061	4.368	-9.263	1.422	-0.183	-0.122	2.197	4.736	9.178	2.334	-0.244	-0.305	-0.244	-9.631	-1.652	-1.778	0.122	0.061	0.122	-0.205	9.795	1.894	-0.122	-0.244	-0.122	0.766	9.902	0.782	-0.122	-0.305	-0.061	1506696833
-9.661	-1.82	-0.931	0.122	-0.061	-0.061	4.514	-9.111	1.39	-0.061	-0.122	1.465	4.784	9.138	2.366	-0.183	-0.183	-0.244	-9.618	-1.604	-1.774	0.061	0	0.122	-0.166	9.769	1.896	-0.122	-0.183	-0.122	0.806	9.889	0.797	-0.122	-0.244	-0.061	1506696833
-9.642	-1.821	-0.928	0	-0.061	-0.061	4.542	-8.865	1.312	0.061	-0.183	0.732	4.815	9.098	2.45	-0.122	-0.061	-0.244	-9.616	-1.589	-1.744	0	0	0.061	-0.161	9.752	1.915	-0.122	-0.061	-0.061	0.806	9.889	0.797	-0.061	-0.244	-0.061	1506696833
-9.694	-1.839	-0.938	0	-0.122	-0.061	4.512	-8.68	1.241	0.183	-0.366	0.122	4.831	9.075	2.513	-0.061	0	-0.244	-9.612	-1.581	-1.712	-0.061	-0.061	0.061	-0.226	9.731	1.94	-0.061	0.122	0	0.851	9.872	0.815	-0.122	-0.122	-0.061	1506696833
-9.627	-1.857	-0.93	-0.061	-0.122	-0.061	4.431	-8.497	1.061	0.305	-0.488	-0.427	4.881	9.089	2.588	-0.061	0.061	-0.244	-9.66	-1.566	-1.7	0	-0.122	0.061	-0.294	9.726	1.97	-0.061	0.122	0.061	0.892	9.88	0.756	-0.061	-0.061	-0.061	1506696833
-9.629	-1.969	-0.959	-0.122	-0.061	-0.061	4.349	-8.447	0.924	0.305	-0.427	-0.854	4.898	9.136	2.617	-0.061	0.122	-0.122	-9.689	-1.518	-1.713	-0.122	-0.122	0.061	-0.325	9.737	1.985	-0.122	0.244	0	0.892	9.88	0.756	-0.061	0	-0.061	1506696833
-9.685	-2.029	-0.946	0	0	-0.061	4.151	-8.538	0.724	0.244	-0.305	-1.282	4.875	9.178	2.65	-0.061	0.122	0.061	-9.627	-1.549	-1.669	-0.122	-0.244	0	-0.367	9.794	2.021	-0.122	0.244	0	0.646	9.911	0.745	-0.061	0.122	-0.061	1506696833
-9.673	-1.993	-0.878	-0.061	0.061	-0.122	3.929	-8.671	0.636	0.122	-0.366	-1.709	4.823	9.223	2.652	-0.061	0.183	0.183	-9.641	-1.59	-1.634	-0.122	-0.183	0	-0.421	9.776	2.007	-0.122	0.305	0.061	0.519	9.93	0.812	-0.122	0.122	-0.061	1506696833
-9.678	-2.023	-0.886	-0.061	0	-0.122	3.743	-8.836	0.59	0.061	-0.244	-2.014	4.701	9.231	2.707	-0.122	0.183	0.244	-9.609	-1.62	-1.604	-0.061	-0.183	0	-0.501	9.735	2.004	-0.122	0.305	0.122	0.519	9.93	0.812	-0.122	-0.061	-0.122	1506696833
-9.637	-2.046	-0.863	-0.061	0	-0.061	3.499	-8.865	0.535	-0.061	-0.122	-2.136	4.597	9.247	2.713	-0.183	0.183	0.244	-9.593	-1.578	-1.562	-0.061	-0.183	0	-0.553	9.682	2.004	-0.122	0.244	0.122	0.647	9.904	0.9	-0.061	0	-0.122	1506696833
-9.611	-2.043	-0.831	0	0	-0.061	3.285	-8.787	0.561	-0.061	-0.122	-2.136	4.465	9.222	2.716	-0.244	0.061	0.305	-9.606	-1.599	-1.519	0	-0.122	0	-0.554	9.665	2.018	-0.122	0.244	0.122	0.672	9.897	0.956	-0.061	0	-0.061	1506696833
-9.646	-2.035	-0.869	0	0.061	-0.061	3.058	-8.677	0.617	-0.244	0.366	-1.831	4.37	9.199	2.688	-0.305	-0.061	0.305	-9.585	-1.593	-1.505	0.061	-0.061	0	-0.579	9.646	2.032	-0.122	0.183	0.122	0.672	9.897	0.956	-0.061	0	-0.061	1506696833
-9.686	-1.969	-0.891	0.061	0	0	2.872	-8.537	0.702	-0.244	0.488	-1.343	4.331	9.19	2.674	-0.366	-0.122	0.244	-9.586	-1.565	-1.509	0.122	-0.061	0	-0.559	9.67	2.032	-0.122	0.122	0.183	0.662	9.892	0.939	-0.061	-0.061	-0.061	1506696833
-9.678	-1.969	-0.916	0.061	-0.061	-0.061	2.717	-8.355	0.745	-0.244	0.488	-0.793	4.298	9.19	2.694	-0.427	-0.244	0.183	-9.582	-1.544	-1.515	0.122	-0.061	0	-0.617	9.686	2.09	-0.122	0.122	0.183	0.621	9.909	0.897	0	-0.061	0	1506696833
-9.655	-2.007	-0.885	0.122	-0.061	-0.061	2.651	-8.222	0.809	-0.244	0.427	-0.244	4.323	9.192	2.7	-0.427	-0.305	0.183	-9.585	-1.503	-1.506	0.061	0	0	-0.623	9.762	2.105	-0.122	-0.122	0.061	0.621	9.909	0.897	-0.061	-0.061	-0.061	1506696833
-9.639	-1.988	-0.896	0.122	0	0	2.724	-8.262	0.852	-0.183	0.366	0.366	4.317	9.228	2.655	-0.366	-0.244	0.122	-9.589	-1.553	-1.534	0.061	0.061	0	-0.569	9.745	2.121	-0.122	-0.183	0	0.628	9.885	0.909	-0.061	-0.122	-0.061	1506696833
-9.654	-1.995	-0.9	0.122	0	0	2.856	-8.301	0.846	-0.122	0.183	0.732	4.316	9.177	2.644	-0.244	-0.183	0	-9.616	-1.581	-1.531	0.122	0.061	-0.061	-0.508	9.711	2.089	-0.122	-0.244	-0.061	0.66	9.887	0.933	-0.061	-0.061	-0.061	1506696833
-9.642	-1.991	-0.906	0.122	0	0	3.043	-8.354	0.84	-0.122	0.061	1.038	4.296	9.125	2.626	-0.183	-0.183	-0.061	-9.623	-1.584	-1.555	0.122	0.061	0	-0.48	9.668	2.064	-0.061	-0.305	-0.061	0.66	9.887	0.933	-0.061	-0.122	-0.061	1506696833
-9.66	-1.982	-0.921	0.122	0	0	3.237	-8.411	0.813	-0.061	0	1.221	4.303	9.076	2.597	-0.183	-0.244	-0.183	-9.635	-1.56	-1.567	0.122	0.061	0	-0.413	9.664	2.061	-0.061	-0.366	-0.122	0.65	9.889	0.947	0	-0.183	-0.061	1506696833
-9.665	-1.967	-0.934	0.061	0	0	3.425	-8.43	0.842	-0.061	0.061	1.343	4.357	9.04	2.566	-0.122	-0.305	-0.305	-9.631	-1.57	-1.58	0.122	0.061	-0.061	-0.343	9.664	2.076	0	-0.366	-0.183	0.669	9.898	0.949	-0.061	-0.122	-0.061	1506696833
-9.661	-1.939	-0.946	0.061	-0.061	0	3.602	-8.485	0.877	-0.061	0	1.282	4.471	9.027	2.588	-0.061	-0.305	-0.366	-9.627	-1.59	-1.59	0.122	0.061	-0.061	-0.339	9.704	2.078	0	-0.305	-0.244	0.669	9.898	0.949	0	-0.183	0	1506696833
-9.661	-1.904	-0.962	0	-0.061	0	3.779	-8.536	0.932	0	-0.244	1.099	4.565	9.042	2.656	0	-0.244	-0.427	-9.617	-1.587	-1.602	0.183	0.061	0	-0.354	9.731	2.082	0	-0.305	-0.244	0.719	9.889	0.951	0	-0.122	0	1506696833
-9.666	-1.92	-0.969	-0.061	-0.061	0	3.993	-8.464	0.932	0	-0.549	0.854	4.662	9.061	2.718	0.061	-0.244	-0.427	-9.623	-1.555	-1.59	0.122	0.122	0	-0.365	9.727	2.08	0	-0.244	-0.244	0.751	9.884	0.927	-0.061	-0.061	0	1506696833
-9.662	-1.909	-0.962	-0.061	0	0	4.377	-8.372	0.964	-0.061	-0.61	0.61	4.752	9.085	2.785	0.061	-0.244	-0.366	-9.635	-1.538	-1.598	0.061	0.061	0	-0.36	9.71	2.084	0.061	-0.244	-0.183	0.751	9.884	0.927	-0.061	-0.061	0	1506696834
-9.667	-1.945	-0.982	-0.122	0	-0.061	4.765	-8.325	0.906	-0.061	0.183	0.305	4.802	9.071	2.838	0	-0.244	-0.305	-9.658	-1.58	-1.635	0.061	0.061	0	-0.355	9.714	2.07	0	-0.183	-0.183	0.696	9.905	0.87	0	0	0	1506696834
-9.677	-2.013	-1.011	-0.061	-0.061	-0.061	4.692	-8.435	0.807	-0.061	0.488	-0.122	4.839	9.087	2.883	0	-0.244	-0.244	-9.603	-1.598	-1.643	0.061	0	-0.061	-0.334	9.784	2.068	0	-0.183	-0.122	0.672	9.91	0.871	0	0	-0.061	1506696834
-9.616	-2.071	-0.973	-0.061	0	-0.061	4.455	-8.553	0.794	-0.122	0.244	-0.732	4.853	9.147	2.889	0	-0.183	-0.183	-9.609	-1.596	-1.645	0.061	0	-0.061	-0.341	9.746	2.06	0	-0.061	-0.061	0.672	9.91	0.871	0	0	-0.061	1506696834
-9.654	-2.07	-0.971	0	-0.061	-0.061	4.302	-8.557	0.748	-0.244	0.244	-1.16	4.874	9.094	2.897	0	-0.122	-0.122	-9.6	-1.635	-1.662	0	0	-0.061	-0.378	9.701	2.024	0	-0.122	0	0.598	9.897	0.883	0	0	-0.061	1506696834
-9.646	-2.047	-0.962	0.061	0	0	4.061	-8.625	0.756	-0.244	0.488	-1.404	4.843	9.081	2.865	-0.061	-0.061	0	-9.611	-1.635	-1.682	0	0	-0.061	-0.372	9.725	2.024	0	-0.061	0	0.608	9.905	0.895	0	-0.061	-0.061	1506696834
-9.644	-2.006	-0.941	0.061	0	0	3.744	-8.6	0.732	-0.305	0.549	-1.526	4.766	9.105	2.814	-0.122	-0.122	0.061	-9.609	-1.632	-1.693	0.061	-0.061	-0.061	-0.385	9.765	2.028	0	0	0.061	0.608	9.905	0.895	-0.061	-0.061	0	1506696834
-9.654	-1.988	-0.961	0.061	0	0	3.479	-8.568	0.755	-0.305	0.549	-1.404	4.758	9.144	2.75	-0.122	-0.183	0.122	-9.597	-1.641	-1.715	0.061	-0.061	-0.061	-0.435	9.77	2.013	0	-0.061	0.061	0.621	9.916	0.898	-0.061	-0.061	0	1506696834
-9.662	-1.942	-0.952	0.061	0	0	3.305	-8.467	0.797	-0.305	0.61	-1.221	4.71	9.149	2.704	-0.061	-0.122	0.183	-9.589	-1.652	-1.712	0.061	-0.061	-0.061	-0.428	9.735	2.013	0	-0.061	0.061	0.691	9.896	0.938	-0.061	-0.061	0	1506696834
-9.666	-1.936	-0.974	0.061	0	0	3.14	-8.385	0.853	-0.305	0.61	-0.854	4.593	9.136	2.673	-0.061	-0.122	0.183	-9.604	-1.648	-1.705	0.122	-0.061	-0.061	-0.441	9.757	1.987	0	-0.061	0	0.691	9.896	0.938	0	-0.122	0	1506696834
-9.686	-1.928	-0.977	0	0	0	3.055	-8.324	0.921	-0.244	0.305	-0.488	4.54	9.158	2.675	-0.061	-0.122	0.122	-9.6	-1.633	-1.694	0.061	-0.061	0	-0.416	9.783	1.98	0.061	-0.061	0	0.763	9.881	0.943	-0.061	-0.122	0	1506696834
-9.812	-1.945	-0.967	0.061	-0.122	0.061	3.279	-8.296	0.915	-0.305	-0.244	-0.244	4.463	9.165	2.678	0	-0.122	0.061	-9.639	-1.664	-1.675	0.061	-0.061	0	-0.377	9.769	1.976	0	-0.061	-0.061	0.737	9.957	0.927	-0.061	-0.061	0	1506696834
-9.781	-1.964	-1.012	0	-0.305	0	3.862	-8.219	0.976	-0.366	-0.732	-0.122	4.443	9.134	2.683	0	-0.061	0	-9.635	-1.732	-1.638	0.061	-0.122	0	-0.351	9.817	1.903	0	0	-0.061	0.737	9.957	0.927	0	-0.061	0	1506696834
-9.63	-2.011	-1.079	0	-0.305	-0.061	4.877	-8.268	0.833	-0.427	-0.977	-0.366	4.497	9.197	2.693	0	0	-0.122	-9.635	-1.786	-1.597	0	-0.122	0	-0.366	9.883	1.841	0	0	-0.061	0.512	9.935	0.858	0	-0.061	-0.061	1506696834
-9.563	-1.998	-1.203	-0.061	-0.305	-0.061	6.334	-8.277	0.739	-0.549	-0.488	-1.099	4.697	9.294	2.678	0	0.122	-0.183	-9.67	-1.839	-1.587	0	-0.183	0.061	-0.433	9.944	1.803	0	0	-0.122	0.622	9.898	0.756	0	-0.183	-0.122	1506696834
-9.54	-1.999	-1.303	-0.122	-0.183	-0.061	7.417	-8.136	0.316	-0.854	-0.671	-2.197	5.026	9.312	2.614	0.061	0.366	-0.061	-9.64	-1.806	-1.522	-0.061	-0.244	0.061	-0.4	9.905	1.748	-0.061	0.061	-0.183	0.622	9.898	0.756	-0.061	-0.183	-0.122	1506696834
-9.609	-1.985	-1.4	-0.183	-0.183	-0.122	8.448	-7.916	-0.17	-1.221	0.488	-3.479	5.456	9.281	2.515	0.122	0.671	0.244	-9.652	-1.822	-1.434	-0.183	-0.244	0.061	-0.52	9.805	1.698	-0.122	0	-0.366	0.713	9.914	0.553	-0.061	0	-0.122	1506696834
-9.618	-2.027	-1.39	-0.183	-0.183	-0.122	8.775	-7.76	-0.778	-1.648	1.099	-4.639	6.18	9.247	2.468	0.244	1.221	0.854	-9.603	-1.974	-1.358	-0.244	-0.244	0.061	-0.608	9.906	1.595	-0.122	0	-0.366	0.73	9.944	0.537	-0.122	0	-0.183	1506696834
-9.585	-2.138	-1.406	-0.122	-0.183	-0.061	9.264	-7.922	-1.432	-2.258	1.526	-5.676	6.455	9.166	2.324	0.305	1.404	1.526	-9.561	-2.172	-1.321	-0.122	-0.183	0.061	-0.5	10.037	1.375	-0.671	-0.061	-0.427	0.73	9.944	0.537	-0.183	0.061	-0.183	1506696834
-9.556	-2.238	-1.359	0	-0.122	0	9.665	-8.173	-1.967	-3.052	1.526	-6.775	6.593	9.238	2.46	0.244	1.465	2.136	-9.532	-2.28	-1.33	-0.061	-0.183	0.061	-0.56	9.875	1.468	-0.549	0.061	-0.244	0.679	9.956	0.561	-0.244	0.061	-0.183	1506696834
-9.551	-2.22	-1.353	0.061	-0.061	0	9.711	-7.991	-2.262	-4.028	2.075	-7.629	6.639	9.092	2.576	0.122	1.648	2.502	-9.533	-2.328	-1.264	0.061	-0.244	0.061	-0.499	9.849	1.453	-0.549	0.244	-0.061	0.528	9.948	0.543	-0.305	0	-0.183	1506696834
-9.564	-2.296	-1.377	0.122	-0.122	0	10.046	-7.47	-2.626	-5.127	2.747	-8.057	6.453	8.933	2.667	-0.061	1.648	2.625	-9.533	-2.287	-1.264	0.183	-0.427	0.122	-0.464	9.749	1.57	-0.61	0.366	0.122	0.528	9.948	0.543	-0.366	-0.061	-0.183	1506696834
-9.592	-2.344	-1.299	0.244	-0.183	0.061	9.837	-6.607	-2.274	-6.104	3.357	-8.118	6.062	8.642	2.694	-0.244	1.465	2.625	-9.544	-2.259	-1.134	0.183	-0.427	0.122	-0.449	9.722	1.604	-0.549	0.549	0.244	0.523	9.94	0.633	-0.488	-0.122	-0.183	1506696834
-9.63	-2.271	-1.217	0.244	-0.183	0.061	8.867	-5.453	-1.739	-6.775	2.991	-7.874	5.641	8.382	2.763	-0.366	1.221	2.258	-9.544	-2.239	-1.011	0.305	-0.427	0.061	-0.575	9.665	1.633	-0.549	0.671	0.366	0.421	9.961	0.802	-0.61	-0.061	-0.061	1506696834
-9.767	-2.263	-1.184	0.122	-0.366	-0.061	7.684	-4.058	-1.068	-6.958	3.174	-6.836	5.313	8.216	2.804	-0.427	1.038	1.709	-9.639	-2.302	-1.02	0.488	-0.427	0.122	-0.813	9.652	1.756	-0.427	0.61	0.488	0.421	9.961	0.802	-0.671	-0.122	-0.061	1506696834
-9.764	-2.614	-0.903	0	-0.488	-0.183	6.97	-2.821	-0.922	-6.592	4.761	-5.432	5.17	8.213	2.809	-0.488	0.977	1.099	-9.808	-2.134	-1.071	0.488	-0.427	0.122	-0.925	9.74	1.942	-0.305	0.427	0.427	0.352	10.002	0.959	-0.671	-0.183	0	1506696835
-9.709	-3.106	-0.559	0.366	-0.61	-0.183	5.588	-2.312	-0.77	-6.042	4.456	-4.028	4.989	8.363	2.753	-0.61	0.671	0.549	-9.926	-2.053	-1.055	0.916	-0.732	0.122	-1.064	9.788	2.187	-0.061	0.244	0.183	0.1	10.093	1.657	-0.732	0	0.061	1506696835
-9.597	-3.182	-0.093	0.61	-0.61	-0.366	4.541	-1.851	-0.462	-5.554	2.625	-2.686	4.804	8.437	2.711	-0.61	0	0.061	-9.871	-1.914	-0.928	1.282	-0.977	0.122	-1.135	9.725	2.385	0.061	0	-0.061	0.1	10.093	1.657	-0.793	0.061	0.305	1506696835
-9.601	-2.584	0.611	1.038	-0.305	-0.427	5.974	-0.665	-0.31	-4.822	-1.099	-0.427	4.686	8.372	2.65	-0.305	-0.854	-0.732	-9.758	-0.651	-0.269	1.526	-1.038	0.305	-1.361	9.516	2.994	0.305	-0.061	-0.488	-0.666	10.054	2.357	-1.16	-1.77	0.793	1506696835
-9.961	-2.152	0.597	1.038	-0.244	-0.122	5.974	-0.665	-0.31	-4.333	-1.709	0.488	4.668	8.437	2.693	0.061	-0.854	-0.977	-9.866	-0.02	0.031	1.16	-0.671	0.427	-1.515	9.644	3.417	0.366	0.122	-0.732	-0.666	10.054	2.357	-1.16	-1.77	0.793	1506696835
-9.756	-1.555	0.578	0.793	-0.732	0	8.019	-0.286	1.335	-4.211	-1.831	1.038	4.634	8.643	2.862	0.549	-0.61	-1.221	-9.68	0.044	0.221	0.793	-0.427	0.305	-1.773	9.873	3.521	0.366	0.122	-0.732	0.305	9.99	2.65	-1.16	-2.869	0.793	1506696835
-9.058	-1.5	0.962	0.305	-0.366	-0.061	12.449	-1.102	5.251	-2.93	-2.563	0.977	4.61	8.961	3.22	1.038	-0.183	-1.465	-9.249	0.33	0.49	0.366	-0.061	0.244	-1.863	9.802	3.426	-0.244	-0.488	-0.793	2.213	9.208	1.908	-0.549	-4.089	0.793	1506696835
-9.281	-1.804	0.657	-0.183	-0.061	0.183	13.383	-0.103	3.859	-0.305	-0.61	-1.099	4.492	9.132	3.693	1.404	0.366	-1.709	-9.148	0.41	0.601	0.122	0.305	0.305	-1.816	9.337	3.284	-0.488	-0.427	-0.732	2.213	9.208	1.908	-1.099	-2.258	0.061	1506696835
-9.028	-1.982	0.657	0	-0.244	-0.061	11.787	0.542	2.211	0.977	1.526	-1.282	4.238	8.899	4.085	1.343	0.61	-1.831	-9.15	0.178	0.476	0.061	0.732	0.122	-1.985	8.795	3.132	-0.549	-0.61	-0.488	1.44	8.93	2.163	-1.038	0.427	-0.244	1506696835
-8.786	-2.753	0.708	0.183	0.366	-0.305	9.43	1.284	1.388	0.244	1.282	-0.183	3.911	8.631	4.26	0.854	0.305	-1.953	-9.438	0.239	0.299	0	0.916	-0.061	-1.952	8.579	3.062	-0.183	-0.854	-0.061	-1.553	8.812	2.199	-1.221	0.732	-1.099	1506696835
-9.223	-3.419	0.311	0.427	0.427	-0.427	8.742	1.385	0.825	-0.122	0.427	0.366	3.589	8.659	4.258	0.061	-0.854	-2.136	-9.763	0.14	0.096	-0.061	0.854	-0.122	-1.725	8.565	3.1	0.305	-0.916	0.305	-1.553	8.812	2.199	-0.854	0.305	-2.075	1506696835
-9.123	-3.771	0.353	0.549	0.122	-0.366	8.963	1.574	0.443	-0.305	0.427	0.671	3.59	8.75	4.18	-0.732	-2.319	-2.258	-9.839	-0.072	0.079	-0.061	0.854	-0.122	-1.473	8.685	3.212	0.549	-0.732	0.61	-2.271	9.512	2.275	-0.732	0.061	-2.686	1506696835
-8.677	-3.905	0.651	0.61	0.305	-0.305	9.193	1.668	0.833	-0.305	0.061	0.61	3.909	8.933	4.005	-1.282	-3.296	-2.197	-9.753	-0.379	0.175	0.061	0.244	-0.549	-1.438	8.831	3.199	0.427	-0.366	0.793	-1.147	9.648	2.761	-0.183	-0.183	-2.625	1506696835
-8.701	-3.961	0.64	0.671	0.244	-0.183	9.524	1.793	1.043	-0.061	0.183	0.244	4.502	9.092	3.738	-1.526	-3.174	-1.77	-9.66	-0.585	0.307	0.244	0.183	-0.61	-1.69	8.937	3.059	0.244	-0.244	0.854	-1.147	9.648	2.761	0.366	0.183	-2.319	1506696835
-8.348	-3.807	0.714	0.488	0.549	-0.183	9.16	1.909	0.878	-0.122	0.244	0.183	5.026	9.183	3.374	-1.526	-2.136	-1.038	-9.677	-0.61	0.414	0.488	-0.122	-0.549	-2.011	9.067	2.908	0.183	-0.244	0.916	-0.985	9.241	2.274	0.854	0.366	-1.77	1506696835
-8.333	-3.591	0.786	0.427	0.854	-0.305	8.765	1.942	0.715	-0.549	-0.122	0.305	5.09	9.26	2.9	-1.404	-1.343	-0.122	-9.634	-0.623	0.379	0.671	-0.305	-0.488	-2.122	9.238	2.792	0.183	-0.305	0.732	-1.016	8.626	1.975	1.587	-0.305	-1.221	1506696835
-9.316	-3.254	0.284	0.061	1.648	-0.427	8.787	1.973	0.468	-0.916	-0.427	0.427	4.831	9.36	2.448	-1.221	-1.282	0.793	-9.781	-0.48	0.379	0.549	-0.244	-0.427	-2.022	9.32	2.741	0.183	-0.488	0.427	-1.016	8.626	1.975	2.319	-0.671	-0.183	1506696835
-10.557	-3.116	-0.415	-0.427	1.343	-1.038	9.138	1.69	0.398	-1.221	-0.427	0.488	4.53	9.333	2.115	-0.854	-1.282	1.526	-10.073	-0.715	-0.014	0.305	-0.122	-0.366	-1.61	9.635	2.646	0.244	-0.61	0.122	-0.833	9.033	2.379	2.502	-0.061	0.305	1506696835
-10.502	-3.374	-0.922	0.061	0.671	-0.549	10.09	0.839	1.043	-1.099	-0.366	0.427	4.472	9.467	1.872	-0.305	-0.916	1.831	-10.454	-1.437	-0.461	0	0.061	-0.488	-0.885	10.251	2.509	0.305	-0.793	-0.183	0.597	10.716	1.488	2.563	-2.014	-0.122	1506696835
-10.574	-2.801	-1.28	0.122	1.343	0.305	10.813	-0.245	1.72	-0.488	-0.122	0	4.382	9.616	1.829	0.244	-0.244	1.465	-11.055	-2.175	-0.876	0.061	-0.244	-0.671	-0.03	10.635	2.16	0.488	-0.671	-0.488	0.597	10.716	1.488	2.869	-1.404	0.366	1506696835
-10.649	-1.793	-2.036	0.183	1.404	0	10.605	-1.085	2.469	0	-0.183	-0.122	4.213	9.411	1.778	0.793	0.122	0.549	-10.672	-2.347	-1.268	0.122	-0.305	-0.671	0.578	10.899	1.879	0.671	-0.549	-0.732	1.863	11.271	1.808	2.319	0.061	1.038	1506696835
-10.442	-1.765	-2.421	-0.183	0.488	0	10.079	-1.549	2.525	0.122	-0.671	0.244	4.101	9.277	1.823	1.221	0.061	-0.671	-10.265	-2.747	-1.376	-0.183	-0.427	-0.732	0.79	10.649	1.51	0.61	-0.61	-1.16	1.055	11.125	1.044	1.404	-0.183	0.977	1506696835
-10.271	-1.565	-1.983	-0.305	0.488	0.366	9.828	-1.515	2.476	-0.244	-0.732	0.854	4.115	9.057	1.948	1.465	-0.183	-1.709	-9.915	-3.389	-1.231	-0.183	-0.427	-0.732	0.8	10.393	0.968	0.549	-0.671	-1.343	1.055	11.125	1.044	0.732	-0.183	0.854	1506696835
-10.182	-1.224	-2.283	-0.366	0.366	0.366	9.868	-1.532	2.72	-0.732	-0.305	1.282	4.316	9.14	2.25	1.526	-0.427	-2.625	-9.989	-3.558	-1.133	0.122	-0.305	-0.549	0.685	10.575	0.658	0.549	-0.427	-1.099	1.13	10.555	0.379	0.549	-0.061	0.977	1506696835
-9.656	-1.072	-2.132	-0.488	0.488	0.549	9.57	-1.493	2.806	-0.732	-0.61	1.282	4.661	9.843	2.443	1.16	-0.671	-3.601	-9.534	-3.491	-1.152	0.305	-0.366	-0.305	0.231	10.898	0.595	0.732	-0.305	-0.854	2.101	10.061	0.211	0.305	0.122	0.977	1506696836
-9.552	-0.836	-2.359	-0.61	0.244	0.366	10.22	-1.197	2.629	-0.244	-0.427	1.099	5.166	10.775	2.47	0.549	-1.282	-4.089	-9.534	-3.491	-1.152	0.305	-0.366	-0.305	-0.443	10.739	0.843	0.793	-0.854	-0.854	2.101	10.061	0.211	0.122	0.366	1.16	1506696836
-9.318	-1.096	-2.531	-0.549	0.183	0.061	10.55	-0.876	2.609	0.061	1.526	0.671	5.819	10.832	2.576	0.183	-1.831	-3.54	-8.848	-2.718	-0.898	-0.427	0.244	0	-0.761	10.47	1.067	0.427	-1.648	-1.038	1.111	9.768	-0.664	0	0.122	0.671	1506696836
-9.253	-1.592	-2.4	-0.549	0.061	0.183	9.473	-0.774	2.753	-0.244	2.136	0.549	6.271	10.296	2.692	0.183	-1.77	-2.38	-8.715	-3.055	-0.7	-0.549	0.305	0	-0.475	10.17	0.967	-0.183	-1.587	-1.038	1.418	9.522	-0.337	0.305	0.549	0.244	1506696836
-9.423	-1.826	-2.321	-0.488	-0.061	0.244	9.155	-1.114	2.812	0.061	1.587	0.427	6.68	9.776	2.878	0.122	-0.732	-1.343	-8.805	-3.382	-0.663	-0.549	0.305	0	-0.336	9.854	0.752	-0.61	-1.099	-0.793	1.418	9.522	-0.337	0.183	1.099	0.122	1506696836
-9.522	-1.878	-2.265	-0.488	-0.244	0.122	8.516	-1.552	2.22	1.77	1.831	0	6.676	9.351	2.893	-0.183	0.305	-0.61	-8.966	-3.456	-0.699	-0.183	0.183	0	-0.303	9.556	0.563	-0.793	-0.793	-0.366	1.154	9.579	-0.11	0.061	1.099	0.122	1506696836
-9.482	-1.903	-2.277	-0.488	-0.488	0	7.769	-2.038	1.605	1.038	0	0.061	6.405	9.117	2.829	-0.61	0.488	0	-9.117	-3.303	-0.766	-0.061	0.122	0.061	-0.428	9.469	0.567	-0.793	-0.61	0.061	0.76	9.9	0.261	-0.061	0.732	0.122	1506696836
-9.473	-1.871	-2.157	-0.488	-0.61	0.122	7.814	-2.473	0.873	0.488	-0.671	0.183	6.617	9.132	2.676	-0.977	0.488	0.793	-9.174	-2.967	-0.83	-0.061	0.122	0.061	-0.56	9.552	0.833	-0.854	-0.61	0.305	0.76	9.9	0.261	-0.427	0.427	0.122	1506696836
-9.66	-1.822	-2.192	-0.427	-0.732	0.122	8.239	-2.952	0.809	-0.061	-0.977	0.366	7.075	9.222	2.322	-1.16	0.61	1.892	-9.366	-2.69	-0.914	-0.305	0.122	0.183	-0.475	9.61	1.241	-0.671	-0.427	0.427	1.451	9.806	0.484	-0.671	0.488	0.244	1506696836
-9.701	-1.724	-2.2	-0.366	-0.793	-0.061	8.646	-2.891	1.316	-0.549	-0.366	0.366	7.015	9.203	1.971	-1.038	0.61	2.93	-9.326	-2.653	-0.967	-0.488	0.061	0.183	0.006	9.67	1.355	-0.671	0.122	0.549	1.268	10.013	0.172	-0.854	0.916	0.488	1506696836
-9.743	-1.76	-2.293	-0.61	-0.977	-0.183	8.787	-2.503	1.975	-0.61	-0.671	0.366	6.643	9.054	1.859	-0.854	0.427	3.601	-9.41	-2.602	-0.935	-0.488	0.061	0.183	0.426	9.619	1.304	-0.671	0.854	0.671	1.268	10.013	0.172	-0.916	0.793	0.488	1506696836
-9.549	-1.964	-2.388	-0.793	-1.343	-0.305	9.452	-2.204	2.689	0	-0.916	0.305	6.314	8.728	1.805	-0.61	0.732	3.54	-9.435	-2.717	-0.841	-0.916	-0.183	0.122	0.517	9.51	1.327	-0.427	1.587	0.977	0.909	10.03	0.035	-0.977	0.366	0.305	1506696836
-9.282	-2.341	-2.202	-0.854	-1.221	-0.244	10.31	-2.318	3.046	0.61	-0.427	-0.061	5.893	8.333	1.778	-0.366	1.404	3.113	-9.636	-2.767	-0.73	-0.793	-0.61	0.061	0.432	9.575	1.27	-0.366	2.197	1.282	1.311	9.86	0.1	-0.977	0.61	0.244	1506696836
-9.324	-2.405	-1.849	-0.977	-1.099	-0.244	10.269	-2.044	2.812	1.16	0.549	-0.427	5.462	8.266	1.829	-0.122	1.831	2.502	-9.775	-2.748	-0.572	-0.793	-0.61	0.061	0.11	9.673	1.339	-0.427	2.563	1.221	1.311	9.86	0.1	-0.977	0.916	0.366	1506696836
-9.373	-2.586	-1.587	-0.977	-1.221	-0.305	9.488	-1.835	2.243	1.404	0.61	-0.549	4.993	8.57	1.931	-0.061	1.831	1.953	-9.849	-2.738	-0.502	-0.916	-0.549	0.061	-0.507	10.056	1.439	-0.183	2.747	1.16	0.919	9.845	-0.012	-1.099	0.61	0.305	1506696836
-9.258	-3.262	-0.849	-0.854	-0.854	-0.305	8.807	-1.542	1.401	1.282	-0.427	-0.427	4.512	9.136	2.054	-0.061	1.404	1.404	-10.141	-2.772	-0.293	-0.793	-0.671	0.183	-1.169	10.172	1.592	-0.122	2.38	0.916	0.699	9.898	0.439	-1.099	0.732	0.244	1506696836
-8.88	-3.397	-0.439	-0.427	0.061	-0.366	9.15	-1.058	0.834	0.977	0	-0.366	4.261	9.619	2.216	-0.122	0.793	0.916	-10.484	-2.445	-0.608	-0.793	-0.671	0.183	-1.406	10.428	1.958	0.061	1.831	0.488	0.699	9.898	0.439	-1.099	0.854	0.244	1506696836
-9.6	-3.351	-0.41	0.549	0.305	-0.305	9.286	-0.603	1.164	0.427	0	-0.244	4.063	10.08	2.241	-0.061	0.427	0.61	-9.61	-2.193	-0.571	-0.244	-1.587	0.488	-1.438	10.462	2.432	0.061	1.648	-0.305	-0.205	9.924	1.026	-1.16	0.366	0.427	1506696836
-9.46	-2.779	-0.191	1.587	0.244	-0.122	9.233	0.032	1.573	0.183	-0.427	-0.488	3.906	10.04	2.305	0.244	0.366	0.427	-9.575	-2.708	-0.407	-0.244	-1.282	0.366	-1.864	9.798	2.564	-0.366	1.282	-1.038	0.494	10.015	1.847	-1.099	-0.61	0.305	1506696836
-9.414	-1.724	0.379	0.793	0.671	-0.977	9.325	1.272	2.275	-0.305	0	-0.916	3.796	9.369	2.62	0.732	1.099	0.244	-9.587	-2.72	-0.325	-0.244	-1.282	0.366	-2.146	9.361	2.432	-0.732	0.244	-1.16	0.494	10.015	1.847	-0.854	-0.244	0.427	1506696836
-10.116	-1.934	0.407	0.366	-0.183	-1.038	9.278	1.489	3.06	-0.854	0	-1.099	3.417	9.259	2.929	0.916	1.831	-0.122	-9.722	-1.425	-0.351	0.793	-1.465	0.488	-2.07	9.286	2.856	-0.244	-0.183	-1.587	0.008	9.757	2.741	-0.854	-1.465	0.183	1506696836
-10.246	-2.321	0.705	0.671	-0.977	-0.488	8.866	1.142	3.003	-0.793	-0.977	-1.343	2.846	9.367	2.955	0.732	1.282	-0.671	-9.696	-0.5	-0.057	1.404	-1.038	0.793	-2.171	9.188	3.438	0.122	-0.366	-2.014	3.164	9.454	3.866	-0.732	-2.014	0.122	1506696836
-10.229	-2.141	0.827	0.793	-0.549	-0.366	9.182	1.31	3.019	-0.977	-0.732	-1.038	2.381	9.048	2.956	0.732	-0.244	-1.282	-9.969	0.028	0.177	1.404	-1.038	0.793	-2.16	9.042	3.826	0.183	-0.977	-2.075	3.164	9.454	3.866	-0.61	-0.427	0.854	1506696836
-10.549	-1.851	0.647	0.671	-1.099	-0.305	9.6	1.261	2.961	-0.977	-0.61	-0.549	2.467	8.808	3.412	1.038	-1.099	-1.831	-10.017	0.422	0.29	1.221	-0.916	0.549	-1.979	9.15	4.146	0.366	-1.221	-2.075	3.524	9.927	4.319	-0.549	1.465	0.977	1506696836
-9.71	-1.702	0.947	0.366	-1.16	-0.183	10.166	0.955	2.656	-0.427	-1.099	-0.488	2.81	8.954	3.774	1.343	-0.977	-2.563	-9.784	0.721	0.397	0.854	-0.854	0.061	-1.778	9.172	4.337	0.427	-1.038	-2.136	3.756	9.735	2.728	-0.671	1.77	0.916	1506696836
-8.839	-1.8	1.325	-0.061	-0.671	-0.122	10.387	0.988	2.208	-0.183	-0.732	-0.732	3.025	9.064	4.034	1.465	-0.793	-3.113	-9.531	0.855	0.583	0.854	-0.854	0.061	-1.877	8.862	4.223	0.366	-0.977	-2.014	3.756	9.735	2.728	-0.977	0.122	0.732	1506696837
-8.636	-1.945	1.203	-0.183	-0.244	-0.183	9.976	0.935	2.099	-0.183	-0.061	-0.549	3.217	9.031	4.321	1.465	-0.916	-3.357	-9.27	0.776	0.711	0.549	-0.61	-0.122	-2.029	8.466	4.008	0.366	-0.977	-2.014	2.317	8.214	2.422	-0.61	0.183	0.61	1506696837
