# Supplementary material for: A deep learning approach for lower back-pain risk prediction during manual lifting
Source: PLoS One. 2021 Feb 19;16(2):e0247162. doi: 10.1371/journal.pone.0247162 (PMC7894914; doi:10.1371/journal.pone.0247162)
Supplement: S1 Data — (ZIP) [file pone.0247162.s001.zip › source-used/Subject_03_P1_Zone02_T2.csv]

Side_A_x	Side_A_y	Side_A_z	Side_G_x	Side_G_y	Side_G_z	LtWt_A_x	LtWt_A_y	LtWt_A_z	LtWt_G_x	LtWt_G_y	LtWt_G_z	RtWt_A_x	RtWt_A_y	RtWt_A_z	RtWt_G_x	RtWt_G_y	RtWt_G_z	Back_A_x	Back_A_y	Back_A_z	Back_G_x	Back_G_y	Back_G_z	UArm_A_x	UArm_A_y	UArm_A_z	UArm_G_x	UArm_G_y	UArm_G_z	Thig_A_x	Thig_A_y	Thig_A_z	Thig_G_x	Thig_G_y	Thig_G_z	Time_stp
-9.668	-1.928	-0.793	0	0	0	8.898	0.279	3.974	-0.122	0	0	4.743	9.081	2.696	-0.061	-0.061	0	-9.569	-1.619	-1.755	-0.061	0	-0.061	0.268	9.716	1.861	0	-0.061	0	0.09	9.871	1.638	-0.061	0	0	1506696906
-9.677	-1.915	-0.809	0	-0.061	0	8.867	0.27	4.005	-0.061	0.061	0	4.749	9.099	2.701	-0.061	-0.122	0	-9.585	-1.607	-1.757	-0.061	0	-0.061	0.242	9.733	1.867	0	-0.061	0	0.057	9.884	1.615	-0.061	-0.061	0	1506696906
-9.688	-1.931	-0.8	0	0	0	8.838	0.315	4.029	-0.061	0	0	4.739	9.08	2.713	-0.061	-0.122	0	-9.609	-1.625	-1.8	-0.061	0	-0.061	0.281	9.735	1.891	0	-0.061	0	0.057	9.884	1.615	-0.061	-0.061	0	1506696906
-9.688	-1.924	-0.794	0	0	0	8.892	0.293	4.018	-0.122	0	0	4.742	9.124	2.742	-0.061	-0.061	-0.061	-9.598	-1.647	-1.808	0	-0.061	-0.061	0.336	9.77	1.893	0	-0.061	0	0.072	9.896	1.633	0	-0.061	-0.061	1506696906
-9.691	-1.881	-0.811	0	0	0	8.868	0.297	3.992	-0.122	0	0	4.772	9.103	2.784	-0.061	-0.061	0	-9.616	-1.592	-1.797	-0.061	-0.061	-0.061	0.323	9.77	1.887	0	0	0	0.032	9.885	1.605	-0.061	-0.061	0	1506696906
-9.703	-1.908	-0.827	0	0	0	8.892	0.284	4.005	-0.183	0.061	0	4.774	9.104	2.774	-0.061	-0.061	0	-9.577	-1.674	-1.787	0	0	-0.061	0.284	9.747	1.873	-0.061	-0.061	0	0.032	9.885	1.605	-0.061	-0.061	0	1506696906
-9.673	-1.93	-0.804	0	0	0	8.873	0.234	4.073	-0.122	0	0	4.788	9.115	2.754	-0.122	-0.122	0	-9.601	-1.647	-1.793	-0.061	-0.061	-0.061	0.291	9.752	1.858	-0.061	-0.061	0	0.065	9.883	1.613	0	0	-0.061	1506696906
-9.659	-1.903	-0.806	0	0	0	8.89	0.208	4.113	-0.061	0.061	0	4.791	9.094	2.731	-0.122	-0.061	0	-9.599	-1.652	-1.787	0	-0.061	-0.061	0.324	9.769	1.872	-0.061	-0.061	0	0.071	9.895	1.619	0	0	0	1506696906
-9.682	-1.865	-0.822	0	0.061	0	8.873	0.209	4.077	-0.061	0.061	0	4.777	9.062	2.7	-0.122	-0.061	0	-9.579	-1.671	-1.79	-0.061	-0.061	-0.061	0.368	9.749	1.876	-0.061	-0.061	0	0.083	9.872	1.637	-0.061	0	0	1506696906
-9.678	-1.846	-0.809	0	0	0	8.853	0.255	4.039	-0.122	0.061	0	4.794	9.034	2.696	-0.122	-0.061	0	-9.572	-1.686	-1.808	-0.061	-0.061	-0.061	0.362	9.719	1.857	-0.061	-0.061	0	0.105	9.88	1.65	0	-0.061	0	1506696906
-9.689	-1.845	-0.819	0	0	0	8.842	0.255	4.072	-0.122	0.061	0	4.814	9.054	2.681	-0.122	-0.061	0	-9.57	-1.681	-1.798	-0.061	-0.061	-0.061	0.339	9.72	1.858	-0.061	-0.061	0	0.124	9.871	1.643	-0.061	0	0	1506696906
-9.708	-1.847	-0.845	0	0	0	8.829	0.189	4.116	-0.061	0.061	0	4.829	9.062	2.69	-0.061	-0.061	0	-9.567	-1.677	-1.811	0	-0.061	-0.061	0.368	9.749	1.871	-0.061	-0.061	0	0.124	9.871	1.643	-0.061	-0.061	0	1506696906
-9.682	-1.83	-0.823	0	0	0	8.809	0.16	4.136	-0.061	0.061	0	4.803	9.051	2.728	-0.061	-0.061	0	-9.58	-1.665	-1.817	-0.061	0	-0.061	0.392	9.744	1.885	-0.061	-0.061	0	0.108	9.878	1.658	-0.061	-0.061	0	1506696907
-9.694	-1.829	-0.842	0	0	0	8.8	0.182	4.118	-0.061	0.061	0	4.798	9.037	2.765	-0.061	-0.061	-0.061	-9.568	-1.67	-1.824	-0.061	0	-0.061	0.41	9.721	1.893	-0.061	-0.061	0	0.114	9.867	1.665	-0.061	-0.061	0	1506696907
-9.684	-1.812	-0.843	0	0	0	8.843	0.197	4.148	-0.061	0.061	0	4.82	9.056	2.817	-0.061	-0.061	-0.061	-9.575	-1.68	-1.809	-0.061	-0.061	-0.061	0.416	9.727	1.888	-0.061	-0.061	0	0.114	9.867	1.665	-0.061	-0.061	0	1506696907
-9.701	-1.775	-0.827	0	0	0.061	8.8	0.221	4.159	-0.061	0.122	-0.061	4.851	9.068	2.832	-0.122	-0.061	0	-9.573	-1.675	-1.816	-0.061	-0.061	0	0.408	9.743	1.902	-0.061	-0.061	0	0.148	9.868	1.694	-0.061	-0.061	0	1506696907
-9.709	-1.772	-0.829	0	0	0	8.758	0.238	4.167	-0.061	0.061	0	4.837	9.046	2.842	-0.122	-0.061	0	-9.539	-1.671	-1.818	-0.061	-0.061	0	0.391	9.74	1.914	-0.061	-0.061	0	0.144	9.867	1.687	-0.061	-0.061	0	1506696907
-9.696	-1.784	-0.837	0	0	0.061	8.771	0.225	4.163	-0.061	0.061	0	4.815	9.046	2.848	-0.122	-0.061	0	-9.552	-1.671	-1.823	-0.061	-0.061	0	0.409	9.721	1.924	-0.061	-0.061	0	0.144	9.867	1.687	-0.061	-0.061	0	1506696907
-9.708	-1.765	-0.833	0	0	0	8.803	0.212	4.2	-0.061	0.061	-0.061	4.811	9.016	2.834	-0.122	-0.061	-0.061	-9.56	-1.662	-1.822	-0.061	-0.061	0	0.437	9.716	1.919	-0.061	-0.061	0	0.15	9.873	1.699	-0.061	-0.061	0	1506696907
-9.714	-1.747	-0.842	0	0	0	8.805	0.173	4.228	-0.061	0.061	-0.061	4.814	8.996	2.808	-0.122	0	-0.061	-9.572	-1.659	-1.846	-0.061	-0.061	0	0.468	9.701	1.937	-0.061	-0.061	0	0.122	9.868	1.698	-0.061	-0.061	0	1506696907
-9.714	-1.724	-0.858	0	-0.061	0	8.753	0.165	4.243	0	0.061	-0.061	4.843	9	2.805	-0.122	-0.061	-0.061	-9.569	-1.664	-1.845	-0.061	-0.061	-0.061	0.463	9.692	1.943	-0.061	-0.061	0	0.122	9.868	1.698	0	-0.061	0	1506696907
-9.717	-1.718	-0.854	0	-0.061	0	8.728	0.195	4.224	0	0.061	-0.061	4.847	8.987	2.799	-0.122	-0.061	0	-9.57	-1.652	-1.848	-0.061	0	-0.061	0.443	9.694	1.932	-0.061	-0.061	0	0.178	9.877	1.687	-0.061	-0.061	0	1506696907
-9.698	-1.705	-0.849	0	-0.061	0	8.745	0.208	4.23	-0.061	0.061	0	4.849	8.941	2.786	-0.122	-0.061	0	-9.573	-1.659	-1.864	-0.061	0	-0.061	0.469	9.671	1.926	-0.061	-0.061	0	0.181	9.868	1.705	0	-0.061	0	1506696907
-9.685	-1.687	-0.836	0	-0.061	0	8.733	0.223	4.286	-0.061	0.061	0	4.846	8.928	2.796	-0.061	-0.061	0	-9.57	-1.659	-1.889	-0.061	-0.061	-0.061	0.53	9.66	1.954	-0.061	0	0	0.181	9.868	1.705	-0.061	-0.061	-0.061	1506696907
-9.728	-1.674	-0.846	0	0	0	8.697	0.184	4.258	0	0.061	0	4.838	8.937	2.795	-0.061	-0.061	-0.061	-9.582	-1.678	-1.902	-0.061	-0.061	-0.061	0.546	9.66	1.951	-0.061	0	-0.061	0.208	9.833	1.748	0	-0.061	0	1506696907
-9.737	-1.648	-0.828	0	-0.061	0	8.617	0.171	4.219	-0.061	0	0	4.867	8.957	2.839	-0.061	-0.061	0	-9.558	-1.668	-1.89	-0.061	-0.061	-0.061	0.518	9.684	1.958	0	0	0	0.217	9.863	1.757	-0.061	0	0	1506696907
-9.708	-1.647	-0.831	-0.061	-0.061	0	8.624	0.233	4.207	-0.061	-0.122	0	4.864	8.941	2.848	-0.061	-0.061	0	-9.544	-1.674	-1.894	-0.061	0	-0.061	0.471	9.655	1.945	0	0	0	0.217	9.863	1.757	-0.061	-0.061	0	1506696907
-9.698	-1.688	-0.825	-0.061	-0.061	0	8.742	0.189	4.258	-0.061	-0.061	0	4.828	8.951	2.845	-0.061	-0.061	0	-9.55	-1.651	-1.881	-0.061	0	-0.061	0.504	9.656	1.962	0	0	0	0.238	9.865	1.747	0	0	0	1506696907
-9.725	-1.687	-0.821	-0.061	-0.061	0	8.754	0.171	4.315	0	0	-0.061	4.858	8.952	2.828	0	0	-0.061	-9.546	-1.653	-1.896	-0.061	0	-0.061	0.542	9.667	1.956	0	0	-0.061	0.232	9.865	1.741	-0.061	0.061	0	1506696907
-9.733	-1.665	-0.812	0	-0.061	0	8.715	0.201	4.295	0	0	0	4.852	8.969	2.84	0	-0.061	-0.061	-9.548	-1.66	-1.909	-0.061	0	-0.061	0.52	9.688	1.964	0	0	-0.061	0.232	9.865	1.741	-0.061	-0.061	0	1506696907
-9.723	-1.68	-0.834	-0.061	-0.061	0	8.723	0.238	4.234	0	-0.061	0	4.862	8.975	2.862	0	-0.061	-0.061	-9.549	-1.67	-1.928	-0.061	0	-0.061	0.479	9.696	1.932	0	0	0	0.194	9.843	1.761	0	0	0	1506696907
-9.704	-1.689	-0.819	0	-0.061	0	8.745	0.237	4.27	0	-0.061	0	4.863	8.966	2.846	0	-0.061	0	-9.56	-1.7	-1.951	-0.061	0	-0.061	0.492	9.692	1.931	0	-0.061	-0.061	0.208	9.869	1.733	-0.061	0	-0.061	1506696907
-9.695	-1.689	-0.815	0	-0.061	0	8.733	0.208	4.321	0	0	-0.061	4.853	8.979	2.847	0	-0.122	0	-9.555	-1.676	-1.952	0	0	-0.061	0.541	9.709	1.943	0	0	-0.061	0.208	9.869	1.733	0	0	-0.061	1506696907
-9.721	-1.683	-0.815	0	-0.061	0	8.687	0.226	4.317	0	-0.061	-0.061	4.852	8.957	2.839	0	-0.061	-0.061	-9.538	-1.681	-1.944	-0.061	0	-0.061	0.53	9.682	1.939	0	0	-0.061	0.202	9.853	1.706	-0.061	-0.061	-0.061	1506696907
-9.723	-1.665	-0.809	-0.061	-0.061	0	8.71	0.252	4.288	0	-0.061	0	4.843	8.982	2.839	0	-0.061	-0.061	-9.538	-1.717	-1.937	0	0	-0.061	0.496	9.67	1.925	0	0	-0.061	0.231	9.854	1.748	0	-0.061	-0.061	1506696907
-9.715	-1.669	-0.813	0	-0.061	0	8.752	0.202	4.299	0	-0.061	-0.061	4.871	9.002	2.798	0	-0.061	-0.061	-9.557	-1.698	-1.952	0	0.061	-0.061	0.477	9.692	1.899	0	-0.061	-0.061	0.231	9.854	1.748	-0.061	0	0	1506696907
-9.725	-1.676	-0.798	-0.061	-0.061	0	8.742	0.196	4.314	0.061	-0.061	-0.061	4.892	8.993	2.783	0	-0.122	-0.061	-9.536	-1.686	-1.954	0	0	-0.061	0.492	9.723	1.921	0	-0.061	-0.061	0.213	9.871	1.737	0	0	0	1506696907
-9.726	-1.682	-0.8	-0.061	-0.061	0	8.719	0.218	4.302	0	-0.061	-0.061	4.884	8.983	2.795	0	-0.122	0	-9.537	-1.692	-1.979	-0.061	0	-0.061	0.511	9.703	1.907	0	-0.061	-0.061	0.233	9.862	1.785	0	0	0	1506696908
-9.722	-1.668	-0.797	0	-0.061	0	8.731	0.242	4.261	0	-0.061	-0.061	4.893	9.008	2.805	0	-0.061	-0.061	-9.54	-1.705	-1.973	0	0	-0.061	0.501	9.717	1.891	0	0	-0.061	0.233	9.862	1.785	0	0	0	1506696908
-9.734	-1.668	-0.796	-0.061	-0.061	0	8.776	0.262	4.261	0	-0.061	-0.061	4.918	9.028	2.821	0	-0.122	0	-9.543	-1.684	-1.976	-0.061	0	-0.061	0.477	9.729	1.878	0	-0.061	-0.061	0.212	9.866	1.73	-0.061	0	0	1506696908
-9.715	-1.719	-0.809	0	-0.061	0	8.811	0.266	4.261	0	0	-0.061	4.932	9.038	2.853	0	-0.122	0	-9.545	-1.677	-1.994	-0.061	0	-0.061	0.492	9.756	1.889	0	-0.061	-0.061	0.202	9.879	1.725	0	-0.061	-0.061	1506696908
-9.695	-1.699	-0.787	0	-0.061	0	8.75	0.26	4.273	0	0	-0.061	4.916	9.018	2.885	0	-0.061	0	-9.534	-1.674	-1.981	-0.061	0	-0.061	0.508	9.752	1.888	0	0	-0.061	0.202	9.879	1.725	0	-0.061	-0.061	1506696908
-9.721	-1.7	-0.79	0	-0.061	0	8.725	0.261	4.226	-0.061	-0.061	0	4.882	9.026	2.9	-0.061	-0.061	0	-9.527	-1.701	-1.977	-0.061	0	-0.061	0.489	9.731	1.87	0	0	0	0.206	9.856	1.701	-0.061	0	0	1506696908
-9.725	-1.687	-0.805	0	-0.061	0	8.747	0.278	4.216	-0.061	-0.061	-0.061	4.883	9.051	2.848	-0.061	-0.061	0	-9.543	-1.689	-1.985	-0.061	0	-0.061	0.455	9.741	1.853	0	0	0	0.165	9.86	1.699	0	-0.061	-0.061	1506696908
-9.7	-1.682	-0.77	-0.061	-0.061	0	8.796	0.28	4.236	-0.061	0	-0.061	4.876	9.036	2.815	-0.122	-0.061	0	-9.546	-1.674	-1.999	-0.061	0	0	0.459	9.739	1.871	-0.061	0	0	0.206	9.884	1.727	-0.061	-0.061	0	1506696908
-9.726	-1.7	-0.778	0	-0.061	0	8.807	0.219	4.241	-0.061	0	-0.061	4.849	9.044	2.787	-0.061	-0.061	-0.061	-9.538	-1.69	-2.001	0	-0.061	-0.061	0.494	9.741	1.878	-0.061	-0.061	0	0.213	9.868	1.729	0	0	0	1506696908
-9.717	-1.681	-0.767	0	-0.061	0	8.705	0.212	4.212	-0.061	-0.061	-0.061	4.88	9.01	2.78	-0.061	-0.061	-0.061	-9.562	-1.647	-1.995	-0.061	0	0	0.504	9.745	1.876	-0.061	0	0	0.187	9.874	1.721	0	-0.061	-0.061	1506696908
-9.728	-1.682	-0.77	-0.061	-0.061	-0.061	8.729	0.278	4.193	-0.122	-0.061	0	4.851	8.993	2.756	-0.061	-0.061	-0.061	-9.528	-1.699	-1.997	-0.061	0	-0.061	0.467	9.714	1.877	-0.061	0	0	0.171	9.854	1.698	-0.061	-0.061	-0.061	1506696908
-9.714	-1.721	-0.778	-0.061	-0.061	-0.061	8.837	0.218	4.244	-0.061	0	0	4.892	9.001	2.74	-0.061	-0.061	-0.061	-9.551	-1.662	-2.013	-0.061	0	-0.061	0.455	9.692	1.854	-0.061	-0.061	0	0.171	9.854	1.698	0	0	-0.061	1506696908
-9.704	-1.73	-0.756	-0.061	-0.061	0	8.787	0.219	4.305	0	0	-0.061	4.935	9.003	2.711	-0.061	-0.061	-0.061	-9.556	-1.659	-2.029	-0.061	0	-0.061	0.498	9.729	1.881	-0.061	0	0	0.187	9.861	1.713	0	0	-0.061	1506696908
-9.716	-1.709	-0.766	-0.061	-0.061	0	8.735	0.207	4.262	0	0	-0.061	4.905	8.972	2.734	-0.061	0	0	-9.534	-1.672	-2.027	-0.061	-0.061	-0.061	0.505	9.732	1.883	-0.061	0	-0.061	0.187	9.861	1.713	0	0	-0.061	1506696908
-9.707	-1.717	-0.769	-0.061	-0.061	-0.061	8.74	0.275	4.21	0	-0.061	0	4.893	8.969	2.775	0	0	0	-9.549	-1.68	-2.035	-0.061	-0.061	-0.061	0.51	9.686	1.869	0	0	0	0.191	9.869	1.701	0	0	-0.061	1506696908
-9.713	-1.713	-0.754	-0.061	-0.061	0	8.739	0.3	4.179	-0.061	-0.061	0	4.875	8.978	2.78	0	0	0	-9.544	-1.678	-2.028	-0.061	-0.061	-0.061	0.502	9.682	1.882	0	0	-0.061	0.195	9.867	1.731	0	0	-0.061	1506696908
-9.722	-1.695	-0.757	-0.061	0	-0.061	8.728	0.278	4.212	-0.061	-0.061	0	4.902	9.014	2.786	0	-0.061	0	-9.538	-1.681	-2.013	-0.061	-0.061	-0.061	0.511	9.719	1.891	0	0.061	-0.061	0.195	9.867	1.731	0	0	0	1506696908
-9.721	-1.688	-0.755	-0.061	-0.061	-0.061	8.748	0.238	4.238	0	-0.061	0	4.865	9.04	2.789	0	0	0	-9.536	-1.674	-2.03	-0.061	-0.061	-0.061	0.48	9.731	1.885	0	0.061	-0.061	0.183	9.881	1.72	0	-0.061	-0.061	1506696908
-9.713	-1.69	-0.757	-0.061	0	0	8.792	0.243	4.242	0	-0.061	0	4.829	9.015	2.799	0	0	0	-9.52	-1.677	-2.018	-0.061	-0.061	-0.061	0.443	9.717	1.865	0	0	-0.061	0.223	9.854	1.714	-0.061	-0.061	0	1506696908
-9.704	-1.698	-0.752	-0.061	-0.061	0	8.765	0.273	4.216	0	-0.061	0	4.843	8.997	2.798	0	-0.061	0	-9.508	-1.695	-2.017	-0.061	-0.061	-0.061	0.469	9.689	1.865	0	0	-0.061	0.223	9.854	1.714	0	0	0	1506696908
-9.721	-1.687	-0.767	-0.061	-0.061	0	8.763	0.285	4.209	-0.061	-0.061	0	4.851	9.018	2.789	-0.061	0	-0.061	-9.522	-1.687	-2.006	-0.061	-0.061	-0.061	0.471	9.711	1.872	0	0	-0.061	0.193	9.874	1.72	-0.061	-0.061	0	1506696908
-9.745	-1.687	-0.763	-0.061	-0.061	0	8.794	0.275	4.211	0	0	-0.061	4.871	9.033	2.771	-0.061	0	-0.061	-9.52	-1.67	-2.019	-0.061	-0.061	-0.061	0.429	9.731	1.864	0	0	-0.061	0.19	9.884	1.701	-0.061	-0.061	0	1506696908
-9.709	-1.702	-0.75	-0.061	-0.061	-0.061	8.794	0.287	4.229	-0.061	0	0	4.875	9.001	2.767	-0.061	-0.061	0	-9.524	-1.68	-2.003	-0.061	-0.061	-0.061	0.437	9.727	1.867	0	-0.061	-0.061	0.19	9.884	1.701	0	0	-0.061	1506696908
-9.714	-1.695	-0.737	0	-0.061	0	8.792	0.275	4.222	-0.061	0	0	4.89	8.995	2.781	-0.061	-0.061	-0.061	-9.527	-1.68	-2.006	-0.061	0	-0.061	0.475	9.705	1.86	0	0	0	0.171	9.868	1.72	0	-0.061	-0.061	1506696908
-9.733	-1.69	-0.76	-0.061	-0.061	0	8.78	0.262	4.234	-0.061	0	0	4.899	9.001	2.765	-0.061	-0.061	-0.061	-9.533	-1.68	-2.031	-0.061	0	-0.061	0.493	9.723	1.87	0	0	0	0.212	9.859	1.731	0	-0.061	-0.061	1506696908
-9.709	-1.702	-0.749	-0.061	-0.061	-0.061	8.759	0.245	4.223	-0.061	0	0	4.898	8.988	2.773	-0.061	-0.061	-0.061	-9.531	-1.672	-2.027	-0.061	-0.061	-0.061	0.502	9.719	1.864	0	0	0	0.182	9.866	1.725	-0.061	0	-0.061	1506696909
-9.715	-1.713	-0.761	0	-0.061	0	8.744	0.251	4.215	-0.061	0	0	4.902	9.008	2.781	-0.061	-0.061	0	-9.538	-1.689	-2.028	-0.061	-0.061	-0.061	0.504	9.713	1.845	0	0	0	0.183	9.853	1.724	0	-0.061	-0.061	1506696909
-9.715	-1.696	-0.748	0	-0.061	0	8.766	0.258	4.189	-0.061	0	0	4.896	9.001	2.783	-0.061	-0.061	0	-9.532	-1.7	-2.018	-0.061	0	-0.061	0.518	9.715	1.848	0	0	0	0.217	9.866	1.723	0	0	-0.061	1506696909
-9.708	-1.678	-0.732	-0.061	-0.061	-0.061	8.78	0.274	4.241	-0.061	0	0	4.898	8.995	2.774	-0.061	-0.061	0	-9.548	-1.666	-2.029	-0.061	0	-0.061	0.484	9.719	1.871	0	0	0	0.183	9.879	1.721	0	-0.061	0	1506696909
-9.727	-1.701	-0.732	-0.061	0	-0.061	8.765	0.251	4.259	-0.061	0	0	4.898	8.995	2.774	-0.061	-0.061	0	-9.561	-1.704	-2.07	-0.061	-0.061	-0.061	0.496	9.709	1.86	0	0	-0.061	0.187	9.896	1.714	0	0	-0.061	1506696909
-9.725	-1.712	-0.744	-0.061	0	-0.061	8.691	0.219	4.216	-0.061	-0.061	0	4.865	9.014	2.785	-0.061	-0.061	0	-9.551	-1.663	-2.058	-0.061	-0.061	-0.061	0.538	9.746	1.882	0	0	-0.061	0.194	9.874	1.707	-0.061	0	-0.061	1506696909
-9.721	-1.705	-0.776	-0.061	0	-0.061	8.673	0.293	4.176	-0.122	-0.122	0	4.863	8.996	2.763	0	-0.061	-0.061	-9.537	-1.705	-2.041	-0.061	-0.061	-0.061	0.517	9.722	1.869	0	0.061	-0.061	0.163	9.867	1.696	0	0	-0.061	1506696909
-9.719	-1.725	-0.769	-0.061	-0.061	-0.061	8.787	0.215	4.191	-0.122	-0.061	0	4.861	9.01	2.753	0	0	-0.061	-9.524	-1.695	-2.017	-0.061	-0.061	-0.061	0.477	9.713	1.834	0	0	-0.061	0.178	9.874	1.701	0	0	-0.061	1506696909
-9.709	-1.702	-0.761	-0.061	0	-0.061	8.741	0.236	4.276	-0.061	-0.122	0	4.922	9.015	2.725	-0.061	-0.061	-0.061	-9.544	-1.69	-2.019	-0.061	-0.061	-0.061	0.469	9.72	1.845	0	0	-0.061	0.179	9.85	1.714	0	0	-0.061	1506696909
-9.714	-1.705	-0.751	-0.061	-0.061	0	8.748	0.226	4.273	0	-0.122	0	4.905	9.002	2.713	0	-0.061	-0.061	-9.522	-1.7	-1.999	-0.061	-0.061	-0.061	0.484	9.743	1.847	0	0	-0.061	0.193	9.874	1.705	0	0	-0.061	1506696909
-9.713	-1.696	-0.746	-0.061	0	0	8.763	0.224	4.198	-0.061	-0.122	0	4.88	9	2.713	0	0	-0.061	-9.518	-1.724	-2.003	-0.061	-0.061	-0.061	0.465	9.721	1.832	0	0	-0.061	0.209	9.861	1.719	0	0	0	1506696909
-9.726	-1.708	-0.754	-0.061	0	0	8.811	0.238	4.132	-0.061	-0.061	0	4.865	9.009	2.719	0	-0.061	-0.061	-9.534	-1.702	-2.005	0	-0.061	-0.061	0.427	9.697	1.823	0	0	-0.061	0.206	9.865	1.73	0	0	0	1506696909
-9.71	-1.742	-0.75	0	0	0	8.787	0.211	4.158	-0.122	-0.122	0	4.881	9.038	2.717	0	-0.061	-0.061	-9.527	-1.718	-1.988	0	-0.061	-0.061	0.463	9.738	1.828	0	0	-0.061	0.194	9.868	1.687	-0.061	0	0	1506696909
-9.71	-1.721	-0.735	0	0	0	8.711	0.205	4.189	-0.061	-0.183	0	4.868	9.045	2.771	0	-0.061	-0.061	-9.53	-1.708	-1.987	0	-0.061	-0.061	0.467	9.758	1.846	0	0	-0.061	0.19	9.86	1.717	0	0	0	1506696909
-9.727	-1.695	-0.764	0	0	0	8.831	0.179	4.191	-0.061	-0.183	0	4.841	9.056	2.804	0	0	-0.061	-9.527	-1.719	-1.969	0	-0.061	0	0.438	9.744	1.826	0	0	-0.061	0.177	9.865	1.712	-0.061	-0.061	0	1506696909
-9.74	-1.69	-0.779	0	0	-0.061	8.819	0.199	4.185	-0.061	-0.122	0	4.859	9.065	2.808	0	-0.061	-0.061	-9.54	-1.723	-1.974	0	-0.061	-0.061	0.422	9.739	1.818	0	-0.061	-0.061	0.189	9.855	1.696	-0.061	-0.061	0	1506696909
-9.723	-1.701	-0.785	0	0	-0.061	8.833	0.187	4.204	-0.061	-0.122	0	4.859	9.065	2.808	-0.061	-0.061	-0.061	-9.546	-1.715	-1.994	0	-0.122	-0.061	0.445	9.764	1.843	-0.061	-0.061	-0.061	0.178	9.875	1.696	0	0	0	1506696909
-9.707	-1.701	-0.77	0	0	-0.061	8.948	0.179	4.103	-0.061	-0.122	0	4.875	9.052	2.795	-0.061	-0.061	-0.061	-9.554	-1.706	-1.986	0	-0.061	0	0.48	9.777	1.87	-0.061	-0.061	-0.061	0.185	9.889	1.714	0	-0.061	0	1506696909
-9.714	-1.698	-0.779	0	0	0	8.923	0.147	4.059	-0.061	0.061	-0.061	4.876	9.018	2.78	-0.061	-0.061	-0.061	-9.533	-1.706	-1.964	-0.061	-0.122	0	0.499	9.739	1.853	-0.061	-0.061	-0.061	0.224	9.883	1.709	-0.061	-0.061	0	1506696909
-9.737	-1.683	-0.79	0	0	-0.061	8.747	0.165	4.082	-0.061	-0.061	-0.061	4.876	9.018	2.78	-0.061	0	-0.061	-9.533	-1.706	-1.964	-0.061	-0.122	0	0.49	9.713	1.839	-0.061	0	-0.061	0.237	9.868	1.73	-0.061	-0.061	0	1506696909
-9.725	-1.7	-0.785	0	0	0	8.8	0.153	4.107	-0.061	0	-0.061	4.926	9.038	2.737	-0.061	0	-0.061	-9.533	-1.706	-1.964	-0.061	-0.122	0	0.465	9.721	1.841	-0.061	0	-0.061	0.211	9.867	1.732	-0.061	-0.061	0	1506696909
-9.723	-1.725	-0.79	0	0	-0.061	8.75	0.084	4.243	0	-0.061	-0.061	4.9	9.05	2.724	-0.061	0	-0.061	-9.533	-1.706	-1.964	-0.061	-0.122	0	0.441	9.747	1.829	-0.061	0	-0.061	0.223	9.883	1.714	-0.061	-0.061	0	1506696909
-9.726	-1.751	-0.819	0.061	0	-0.061	8.735	-0.006	4.417	0.183	-0.061	0	4.9	9.05	2.724	-0.061	-0.061	-0.061	-9.533	-1.706	-1.964	-0.061	-0.122	0	0.443	9.732	1.84	-0.061	0	-0.061	0.211	9.869	1.711	0	0	0	1506696909
-9.717	-1.786	-0.822	0.061	0	-0.061	8.821	-0.138	4.683	0.366	0.305	0	4.855	9.064	2.743	-0.061	0	-0.061	-9.574	-1.739	-1.879	0	-0.122	0	0.414	9.734	1.842	-0.061	0	0	0.154	9.88	1.714	0	-0.061	-0.061	1506696909
-9.701	-1.775	-0.824	0.061	0	-0.061	8.391	-0.334	4.861	0.61	0.549	0.061	4.811	9.087	2.741	-0.061	-0.061	-0.061	-9.574	-1.727	-1.875	0	-0.122	0	0.373	9.769	1.865	-0.061	-0.061	0	0.147	9.887	1.689	-0.061	-0.061	-0.061	1506696909
-9.713	-1.78	-0.821	0.122	0	0	7.349	-0.674	4.991	1.709	-0.427	1.16	4.672	9.101	2.76	-0.122	-0.122	-0.061	-9.586	-1.759	-1.855	0	-0.183	0	0.392	9.727	1.851	-0.122	-0.122	-0.061	0.169	9.866	1.713	-0.061	-0.122	0	1506696910
-9.737	-1.743	-0.845	0.122	0	-0.061	7.005	-0.634	4.282	2.075	-1.526	1.404	4.689	9.083	2.761	-0.122	-0.122	-0.061	-9.573	-1.726	-1.851	0	-0.061	0	0.435	9.762	1.883	-0.061	-0.122	-0.061	0.169	9.866	1.713	-0.061	-0.122	-0.061	1506696910
-9.72	-1.737	-0.835	0.122	0	-0.061	7.342	-0.674	3.797	2.258	-1.16	2.014	4.743	9.097	2.751	-0.122	-0.122	-0.183	-9.545	-1.794	-1.848	0.061	-0.061	0	0.343	9.745	1.867	-0.122	-0.122	-0.061	0.177	9.896	1.727	-0.061	-0.183	-0.061	1506696910
-9.676	-1.804	-0.813	0.122	0	-0.061	7.291	-0.84	3.437	2.075	0	2.93	4.729	9.125	2.744	-0.122	-0.122	-0.122	-9.568	-1.695	-1.833	0.061	0	0	0.26	9.752	1.854	-0.122	-0.244	-0.061	0.182	9.885	1.712	-0.061	-0.183	-0.061	1506696910
-9.674	-1.846	-0.817	0.183	0	-0.061	6.456	-1.336	3.271	1.953	-0.061	3.601	4.728	9.082	2.724	-0.183	-0.305	-0.122	-9.576	-1.81	-1.866	0.122	-0.061	0.061	0.287	9.747	1.836	-0.122	-0.305	-0.061	0.207	9.869	1.723	-0.061	-0.183	-0.061	1506696910
-9.704	-1.826	-0.803	0.244	0	-0.061	6.178	-1.871	3.207	2.197	0.366	4.578	4.667	8.991	2.68	-0.183	-0.305	-0.122	-9.566	-1.731	-1.853	0.183	-0.122	0	0.433	9.713	1.878	-0.061	-0.427	-0.122	0.185	9.844	1.736	-0.061	-0.183	0	1506696910
-9.715	-1.771	-0.784	0.244	0	-0.061	6.057	-2.298	3.011	2.075	0.061	5.737	4.743	8.994	2.67	-0.122	-0.305	-0.183	-9.607	-1.727	-1.884	0.122	-0.122	0.061	0.496	9.691	1.904	-0.122	-0.244	-0.183	0.183	9.865	1.742	-0.061	-0.244	0	1506696910
-9.71	-1.766	-0.802	0.244	0	-0.061	6.362	-3.191	2.811	1.953	-1.038	6.409	4.723	9.057	2.675	-0.122	-0.183	-0.244	-9.616	-1.639	-1.854	0.183	-0.122	0.061	0.452	9.684	1.933	-0.061	-0.305	-0.183	0.145	9.881	1.718	-0.061	-0.305	0	1506696910
-9.709	-1.713	-0.797	0.183	0	-0.061	7.072	-4.128	2.564	1.648	-1.77	6.714	4.752	9.009	2.686	-0.061	-0.305	-0.244	-9.618	-1.672	-1.857	0.183	-0.183	0.061	0.477	9.717	1.93	-0.061	-0.305	-0.244	0.249	9.859	1.745	0	-0.244	0	1506696910
-9.722	-1.674	-0.796	0.122	0	-0.061	7.843	-4.862	2.269	1.16	-1.831	6.958	4.805	8.967	2.704	-0.061	-0.305	-0.305	-9.603	-1.596	-1.79	0.183	-0.183	0.061	0.528	9.704	1.918	-0.061	-0.244	-0.305	0.305	9.854	1.757	0	-0.183	0	1506696910
-9.716	-1.681	-0.821	0.122	0	-0.061	8.102	-5.615	2.229	0.549	-2.136	6.714	4.805	8.967	2.704	0	-0.122	-0.366	-9.603	-1.595	-1.735	0.122	-0.183	0.061	0.458	9.677	1.981	-0.061	-0.122	-0.305	0.29	9.843	1.721	0	-0.244	0	1506696910
-9.703	-1.707	-0.837	0.061	0	-0.061	8.032	-6.472	2.311	0.244	-2.686	6.348	4.862	9.012	2.744	0	-0.183	-0.305	-9.595	-1.627	-1.726	0.122	-0.244	0.061	0.341	9.726	1.907	-0.061	-0.183	-0.244	0.354	9.855	1.765	0	-0.183	0	1506696910
-9.71	-1.748	-0.839	0.061	-0.061	-0.061	8.16	-7.378	2.025	0.244	-2.38	5.981	4.874	9.025	2.81	0	-0.244	-0.244	-9.585	-1.493	-1.66	0.061	-0.122	0.061	0.348	9.739	1.957	0	-0.183	-0.244	0.394	9.843	1.735	0	-0.061	0	1506696910
-9.673	-1.767	-0.816	0.061	0	-0.061	8.074	-7.894	1.715	0.183	-2.136	5.31	4.874	9.025	2.81	0	-0.183	-0.183	-9.575	-1.54	-1.641	0.061	-0.122	0.061	0.311	9.682	1.977	-0.061	-0.061	-0.183	0.349	9.86	1.736	0	-0.061	0	1506696910
-9.636	-1.818	-0.781	0.122	0	-0.061	7.79	-8.242	1.448	-0.244	-2.197	3.967	4.888	9.026	2.854	0	-0.061	-0.122	-9.572	-1.561	-1.647	0.122	-0.122	0.061	0.178	9.686	1.954	0	-0.122	-0.122	0.291	9.853	1.696	0	-0.061	-0.061	1506696910
-9.686	-1.821	-0.818	0.183	0	-0.061	7.342	-8.545	1.412	-0.549	-2.197	2.258	4.693	9.105	2.82	-0.061	-0.305	-0.061	-9.55	-1.597	-1.628	0.061	-0.061	0	0.14	9.704	1.931	-0.061	-0.183	-0.122	0.292	9.841	1.711	0	-0.122	-0.061	1506696910
-9.745	-1.759	-0.836	0.183	-0.061	-0.061	6.353	-8.691	1.235	-0.488	-2.869	1.16	4.693	9.105	2.82	-0.122	-0.305	0	-9.579	-1.518	-1.617	0.061	-0.061	0	0.266	9.684	1.914	-0.061	-0.244	-0.061	0.331	9.845	1.707	0	-0.061	-0.061	1506696910
-9.737	-1.692	-0.828	0.122	-0.061	-0.061	5.613	-8.503	1.255	-0.366	-3.479	0.854	4.566	9.037	2.728	-0.122	-0.183	-0.122	-9.576	-1.427	-1.584	-0.122	0	0	0.414	9.679	1.946	0	-0.122	-0.122	0.28	9.872	1.721	0	-0.122	-0.061	1506696910
-9.705	-1.622	-0.816	0	-0.061	-0.061	5.334	-8.201	1.432	-0.244	-3.235	1.038	4.741	9.002	2.625	0	-0.061	-0.244	-9.595	-1.426	-1.597	-0.244	0	0	0.372	9.661	1.964	0	0	-0.183	0.322	9.878	1.735	0	-0.122	-0.061	1506696910
-9.7	-1.656	-0.846	-0.122	-0.061	-0.061	5.245	-7.984	1.528	-0.061	-2.686	1.404	4.741	9.002	2.625	0.061	0.061	-0.183	-9.609	-1.4	-1.591	-0.305	0.061	0	0.248	9.676	1.925	0	0	-0.122	0.432	9.853	1.729	0	-0.061	-0.061	1506696910
-9.707	-1.702	-0.818	-0.183	-0.122	-0.061	5.216	-7.971	1.562	0.122	-2.563	1.648	4.796	9.03	2.597	0.061	0	-0.122	-9.627	-1.34	-1.616	-0.366	0.061	0	0.233	9.686	1.925	0	0	-0.122	0.508	9.831	1.712	0	0.061	-0.061	1506696910
-9.705	-1.763	-0.762	-0.244	-0.061	-0.122	5.371	-8.035	1.465	0.244	-2.38	1.709	4.868	9.012	2.621	0.061	-0.061	-0.061	-9.658	-1.358	-1.671	-0.366	0.061	0	0.322	9.692	1.974	0.061	0.122	-0.122	0.447	9.848	1.713	0	0.061	-0.061	1506696910
-9.732	-1.843	-0.786	-0.244	-0.122	-0.122	5.585	-8.213	1.336	0.244	-2.197	1.587	4.931	9.048	2.695	0.183	0.122	0	-9.621	-1.401	-1.665	-0.488	0	-0.061	0.379	9.771	1.999	0	0.305	-0.122	0.346	9.866	1.689	0	0.122	-0.122	1506696910
-9.71	-1.881	-0.769	-0.244	-0.061	-0.122	5.828	-8.329	1.257	0.183	-1.587	1.282	4.905	9.106	2.822	0.183	0.244	0	-9.619	-1.424	-1.678	-0.488	-0.061	-0.061	0.273	9.734	1.96	0	0.427	-0.061	0.285	9.88	1.672	0	0.122	-0.122	1506696910
-9.691	-1.944	-0.757	-0.244	-0.061	-0.122	5.875	-8.327	1.203	0.122	-0.916	0.916	4.837	9.101	2.89	0.122	0.305	0.061	-9.609	-1.498	-1.695	-0.427	0	-0.061	0.158	9.69	1.912	0	0.366	0.061	0.17	9.895	1.665	0.061	0.122	-0.122	1506696911
-9.655	-1.976	-0.764	-0.244	-0.061	-0.122	5.681	-8.288	1.175	0.061	-0.427	0.488	4.789	9.158	2.89	0	0.244	0.122	-9.616	-1.515	-1.698	-0.488	-0.061	-0.061	0.144	9.776	1.902	0	0.366	0.122	0.118	9.892	1.652	0.061	0.183	-0.122	1506696911
-9.653	-1.998	-0.758	-0.183	-0.061	-0.122	5.353	-8.236	1.132	0.061	-0.183	0.183	4.784	9.216	2.799	0	0.305	0.183	-9.605	-1.519	-1.733	-0.427	-0.061	-0.061	0.116	9.805	1.918	0	0.366	0.122	0.169	9.881	1.665	0.061	0.122	-0.122	1506696911
-9.655	-2.005	-0.749	-0.183	-0.061	-0.122	4.973	-8.125	1.136	0.183	-0.305	-0.122	4.587	9.183	2.608	0	0.244	0.183	-9.613	-1.543	-1.751	-0.366	-0.061	-0.061	0.059	9.768	1.925	-0.061	0.427	0.122	0.145	9.884	1.656	0.061	0.122	-0.122	1506696911
-9.661	-2.016	-0.75	-0.183	-0.061	-0.061	4.677	-8.067	1.089	0.305	-0.549	-0.305	4.587	9.183	2.608	0	0.244	0.183	-9.613	-1.53	-1.735	-0.366	-0.061	-0.061	0.019	9.71	1.897	-0.061	0.427	0.122	0.103	9.879	1.65	0	0.061	-0.122	1506696911
-9.678	-2.009	-0.758	-0.183	-0.122	-0.061	4.51	-8.026	1.011	0.427	-0.671	-0.366	4.482	9.185	2.558	0	0.183	0.183	-9.592	-1.522	-1.744	-0.305	-0.061	-0.061	-0.004	9.722	1.914	-0.061	0.366	0.122	0.136	9.878	1.633	0	0.061	-0.122	1506696911
-9.686	-1.946	-0.763	-0.122	-0.244	-0.061	4.412	-8.02	0.919	0.427	-0.671	-0.427	4.401	9.188	2.53	0	0.122	0.122	-9.582	-1.5	-1.781	-0.305	-0.061	-0.061	-0.004	9.722	1.914	-0.061	0.366	0.122	0.098	9.874	1.674	0	0.061	-0.061	1506696911
-9.665	-1.957	-0.646	-0.183	-0.122	-0.122	4.358	-8.07	0.829	0.366	-0.549	-0.488	4.364	9.22	2.54	0.061	0.061	0.061	-9.555	-1.525	-1.757	-0.244	0	-0.122	-0.013	9.801	1.967	0	0.183	0.061	0.09	9.869	1.663	0	0	-0.061	1506696911
-9.673	-2.003	-0.669	-0.122	-0.061	-0.061	4.322	-8.177	0.811	0.244	-0.366	-0.488	4.425	9.294	2.645	0.061	0.061	0.061	-9.611	-1.561	-1.775	-0.183	-0.061	-0.061	0.033	9.847	1.909	0	0.122	0.061	0.111	9.873	1.629	0.061	0	-0.061	1506696911
-9.631	-2.034	-0.62	-0.061	0	-0.061	4.296	-8.313	0.857	0.183	-0.122	-0.427	4.506	9.14	2.797	-0.061	0.061	0	-9.56	-1.559	-1.762	-0.183	-0.061	-0.061	0.074	9.755	1.908	-0.061	-0.061	0.061	0.102	9.904	1.629	0	0	-0.061	1506696911
-9.605	-2.068	-0.689	-0.061	0	-0.061	4.198	-8.193	0.895	0.122	0.061	-0.427	4.506	9.14	2.797	-0.122	0	0	-9.569	-1.556	-1.763	-0.061	0	-0.061	0.099	9.644	1.897	-0.061	-0.061	0	0.044	9.862	1.627	0.061	0	-0.061	1506696911
-9.647	-2.074	-0.702	0	0.061	-0.061	4.047	-8.096	0.888	0.122	0	-0.488	4.514	9.08	2.745	-0.122	-0.061	0	-9.575	-1.5	-1.781	-0.122	0	-0.061	0.194	9.659	1.914	-0.061	-0.122	0.061	0.024	9.863	1.562	0.061	0	-0.122	1506696911
-9.642	-2.018	-0.679	0	0.061	0	3.92	-8.112	0.86	0.183	0	-0.366	4.542	9.069	2.628	-0.122	-0.061	-0.061	-9.583	-1.498	-1.799	-0.122	0	-0.061	0.282	9.697	1.934	-0.061	0	-0.061	0.025	9.879	1.608	0.061	0	-0.061	1506696911
-9.694	-1.979	-0.73	0	0.061	0	3.827	-8.067	0.8	0.183	-0.183	-0.305	4.612	9.064	2.534	-0.061	0	-0.122	-9.568	-1.532	-1.803	-0.061	0	0	0.22	9.703	1.912	-0.061	0.061	-0.061	0.017	9.857	1.576	0	-0.061	-0.061	1506696911
-9.694	-1.937	-0.76	-0.061	0	0	3.869	-8.041	0.742	0.122	-0.183	-0.122	4.648	9.098	2.507	0	0	-0.122	-9.594	-1.512	-1.839	-0.122	0.061	0	0.151	9.732	1.885	-0.061	0	-0.061	0.071	9.88	1.593	0	-0.061	-0.061	1506696911
-9.689	-1.96	-0.768	-0.061	-0.061	-0.061	3.936	-8.07	0.717	0	-0.061	-0.061	4.692	9.123	2.519	0	-0.061	-0.061	-9.585	-1.497	-1.841	-0.122	0.061	0	0.132	9.721	1.894	0	-0.061	-0.061	0.13	9.887	1.589	0	0	-0.061	1506696911
-9.661	-2.032	-0.804	-0.061	-0.061	-0.061	3.935	-8.062	0.73	-0.061	-0.061	0	4.674	9.068	2.568	0	-0.122	0	-9.6	-1.501	-1.883	-0.061	0.122	0	0.211	9.672	1.897	0.061	-0.122	-0.122	0.03	9.879	1.536	0	0	-0.061	1506696911
-9.641	-2.024	-0.791	-0.061	-0.061	0	3.918	-8.018	0.757	-0.122	-0.244	0.061	4.679	9.039	2.646	0.061	-0.122	-0.061	-9.583	-1.475	-1.902	-0.061	0.061	-0.061	0.324	9.696	1.909	0.061	-0.061	-0.061	0.059	9.889	1.562	0	0	-0.061	1506696911
-9.668	-1.986	-0.802	-0.061	-0.061	-0.061	4.039	-7.988	0.836	-0.122	-0.244	0.061	4.834	9.129	2.791	0.061	-0.061	-0.122	-9.599	-1.455	-1.889	-0.061	0.061	-0.061	0.293	9.756	1.927	0.061	0	-0.061	0.062	9.886	1.541	0	0	-0.061	1506696911
-9.674	-2.01	-0.804	-0.061	0	-0.061	4.161	-8.069	0.895	-0.183	-0.122	0.305	4.834	9.129	2.791	0.061	0	-0.061	-9.609	-1.501	-1.928	-0.061	-0.061	-0.061	0.233	9.786	1.922	0	0	-0.061	0.051	9.883	1.51	0	0	-0.061	1506696911
-9.66	-2.071	-0.78	-0.061	-0.061	-0.061	4.307	-8.172	0.955	-0.183	-0.061	0.305	4.844	9.174	2.857	0	-0.061	0	-9.601	-1.504	-1.934	-0.061	0	-0.061	0.246	9.805	1.895	0	0	0	0.043	9.883	1.483	0	0	-0.061	1506696911
-9.647	-2.071	-0.772	0	0	-0.061	4.398	-8.238	1.048	-0.183	0.061	0.244	4.829	9.158	2.894	-0.061	0	0	-9.601	-1.504	-1.934	-0.061	0	-0.061	0.264	9.755	1.895	-0.061	0	0	0.004	9.892	1.523	0	0	-0.061	1506696911
-9.654	-2.062	-0.779	-0.061	0	-0.061	4.388	-8.275	1.105	-0.122	0.061	0.122	4.779	9.113	2.838	-0.122	0	0	-9.587	-1.503	-1.93	-0.122	0	-0.061	0.264	9.739	1.89	-0.061	0.061	0.061	-0.047	9.898	1.479	-0.061	0	-0.061	1506696911
-9.667	-2.076	-0.778	-0.061	-0.061	-0.061	4.363	-8.272	1.121	-0.061	0	0	4.768	9.111	2.736	-0.122	0	0	-9.615	-1.494	-1.944	-0.122	-0.061	-0.061	0.264	9.761	1.883	-0.061	0.122	0.061	-0.041	9.88	1.503	0	0	-0.061	1506696911
-9.646	-2.061	-0.744	-0.061	-0.061	-0.061	4.323	-8.238	1.087	0	-0.061	-0.122	4.765	9.119	2.622	-0.061	0.061	0	-9.615	-1.494	-1.944	-0.122	-0.061	-0.061	0.24	9.759	1.877	-0.061	0.061	0	-0.011	9.905	1.529	0	0	-0.061	1506696911
-9.647	-2.042	-0.752	-0.061	-0.061	-0.061	4.284	-8.201	1.028	0	0	-0.122	4.706	9.106	2.543	-0.061	0	0.061	-9.576	-1.511	-1.92	-0.061	-0.122	-0.061	0.243	9.723	1.866	0	0.122	0	-0.012	9.89	1.528	0	-0.061	-0.061	1506696912
-9.654	-2.061	-0.743	-0.061	-0.061	-0.061	4.225	-8.157	0.95	0	0.061	-0.061	4.657	9.056	2.517	0	0.061	0	-9.576	-1.511	-1.901	-0.061	-0.122	-0.061	0.195	9.689	1.858	0	0.122	0	-0.013	9.883	1.518	-0.061	0	-0.061	1506696912
-9.66	-2.064	-0.737	0	-0.061	-0.061	4.191	-8.156	0.877	0	0.061	-0.061	4.618	9.076	2.539	0	0	0	-9.58	-1.52	-1.914	-0.061	-0.122	-0.061	0.17	9.711	1.855	0	0.061	-0.061	0.01	9.873	1.561	-0.061	0	-0.061	1506696912
-9.678	-2.032	-0.741	0	0	-0.061	4.143	-8.174	0.853	-0.061	0.061	-0.061	4.596	9.144	2.566	0.061	-0.061	0	-9.583	-1.495	-1.907	0	-0.061	0	0.141	9.756	1.869	0	0.061	-0.061	-0.019	9.878	1.541	0	0	-0.061	1506696912
-9.66	-2.043	-0.748	0	-0.061	-0.061	4.1	-8.179	0.809	-0.061	0	-0.061	4.595	9.172	2.621	0.061	-0.061	0	-9.576	-1.495	-1.897	0	-0.061	0	0.147	9.764	1.881	0	0	-0.061	-0.018	9.873	1.522	0	-0.061	-0.061	1506696912
-9.647	-2.065	-0.733	0	-0.061	-0.061	4.094	-8.168	0.796	-0.061	0	-0.061	4.569	9.172	2.695	0.061	-0.061	-0.061	-9.576	-1.495	-1.897	0	-0.061	0	0.157	9.75	1.894	0	0	-0.122	-0.01	9.883	1.534	0	-0.061	-0.061	1506696912
-9.653	-2.056	-0.738	0	-0.061	-0.061	4.071	-8.154	0.792	-0.122	0	-0.061	4.582	9.176	2.759	0	-0.061	-0.122	-9.552	-1.477	-1.881	0	-0.061	0	0.145	9.732	1.879	0	-0.061	-0.061	-0.012	9.881	1.542	0	0	-0.061	1506696912
-9.653	-2.049	-0.735	0	-0.061	0	4.059	-8.125	0.804	-0.122	0	0	4.607	9.167	2.795	-0.061	-0.061	-0.122	-9.564	-1.48	-1.863	0	-0.061	0	0.156	9.745	1.894	-0.061	-0.061	-0.061	-0.028	9.885	1.531	0	-0.061	-0.061	1506696912
-9.655	-2.058	-0.737	0	0	0	4.087	-8.15	0.827	-0.122	0.061	0.061	4.661	9.172	2.773	-0.061	-0.061	-0.122	-9.573	-1.464	-1.879	0	-0.061	0	0.164	9.777	1.893	-0.061	-0.122	-0.061	-0.019	9.875	1.528	0	-0.061	-0.061	1506696912
-9.665	-2.055	-0.726	0	-0.061	0	4.146	-8.191	0.878	-0.122	0.061	0.061	4.719	9.171	2.73	-0.122	-0.061	-0.122	-9.586	-1.459	-1.877	0	0	0	0.16	9.778	1.893	-0.061	-0.122	-0.061	0.018	9.877	1.548	0	0	0	1506696912
-9.664	-2.048	-0.731	0	0	0	4.183	-8.213	0.907	-0.122	0.061	0.061	4.749	9.147	2.7	-0.122	-0.061	-0.061	-9.589	-1.44	-1.884	0	0	0	0.178	9.756	1.914	-0.061	-0.122	-0.061	0.008	9.884	1.52	0	-0.061	0	1506696912
-9.643	-2.035	-0.717	0	-0.061	0	4.205	-8.224	0.913	-0.122	0	0	4.753	9.107	2.662	-0.122	-0.061	-0.061	-9.582	-1.431	-1.884	0	0	0	0.214	9.726	1.901	-0.061	-0.061	0	0.002	9.88	1.524	0	-0.061	0	1506696912
-9.649	-2.06	-0.735	0	-0.061	-0.061	4.206	-8.213	0.91	-0.061	0	-0.061	4.748	9.073	2.65	-0.061	-0.061	-0.061	-9.582	-1.426	-1.887	0	0	0	0.214	9.726	1.901	-0.061	-0.061	0	-0.017	9.881	1.477	0	-0.061	-0.061	1506696912
-9.631	-2.082	-0.729	0.061	-0.061	0	4.221	-8.191	0.919	-0.061	0	-0.061	4.76	9.064	2.634	-0.061	0	-0.061	-9.598	-1.436	-1.906	-0.061	0	0	0.214	9.726	1.901	-0.061	-0.061	0	-0.024	9.883	1.479	0	-0.061	-0.061	1506696912
-9.646	-2.077	-0.662	0.122	0.061	0.061	4.215	-8.173	0.891	-0.061	0.061	-0.061	4.734	9.077	2.647	-0.061	0	0	-9.572	-1.409	-1.939	-0.061	0	0	0.224	9.692	1.897	0	-0.061	0	-0.017	9.895	1.51	0	-0.061	-0.061	1506696912
-9.811	-1.957	-0.762	0.244	0	0.183	4.164	-8.209	0.885	0	0	-0.122	4.716	9.046	2.623	-0.061	-0.061	0	-9.598	-1.41	-1.992	-0.061	0	0	0.29	9.664	1.91	0	-0.061	0	-0.053	9.879	1.444	0	-0.061	-0.061	1506696912
-9.685	-1.861	-0.925	0.183	-0.427	0.061	4.131	-8.251	0.86	0	-0.061	-0.122	4.7	8.991	2.62	0	-0.061	-0.061	-9.452	-1.531	-2.038	-0.122	-0.061	0	0.408	9.658	1.907	0	0.061	-0.061	-0.133	9.909	1.42	-0.061	-0.061	-0.122	1506696912
-9.477	-1.899	-0.894	0.183	-0.244	0.061	4.082	-8.168	0.883	-0.061	-0.061	-0.183	4.727	8.928	2.665	0.061	0.061	-0.061	-9.455	-1.768	-2.076	-0.122	0	-0.061	0.391	9.573	1.762	0	0.061	-0.061	-0.228	9.971	1.366	-0.122	-0.061	-0.305	1506696912
-9.623	-1.908	-0.971	0.427	-0.061	0.122	3.982	-8.001	0.892	-0.122	-0.061	-0.183	4.825	8.934	2.664	0	0.061	-0.122	-9.518	-1.971	-2.098	-0.122	-0.122	-0.061	0.409	9.659	1.573	0	0	-0.061	-0.199	9.877	1.321	-0.183	0	-0.488	1506696912
-9.633	-1.688	-1.153	0.427	0	-0.061	3.868	-7.924	0.962	-0.244	-0.061	0	4.981	9.115	2.628	-0.122	0	-0.183	-9.582	-2.107	-2.261	0	-0.122	0	0.506	9.932	1.461	0	0.061	0	-0.081	9.918	1.258	-0.244	-0.244	-0.61	1506696912
-9.682	-1.474	-1.353	0.183	0.061	-0.183	3.848	-7.936	1.013	-0.366	-0.061	0.183	5.14	9.317	2.513	-0.122	-0.061	-0.183	-9.582	-2.107	-2.261	0	-0.122	0.061	0.563	10.117	1.385	-0.061	-0.061	-0.122	0.077	9.9	1.202	-0.122	-0.183	-0.61	1506696912
-9.732	-1.446	-1.479	0.061	0	-0.427	3.96	-7.971	1.072	-0.488	0.061	0.305	5.142	9.289	2.432	-0.122	-0.183	-0.122	-9.627	-2.241	-2.566	0.061	-0.061	0.061	0.723	10.03	1.304	-0.122	-0.366	-0.244	0.142	9.91	1.091	-0.183	-0.183	-0.671	1506696912
-9.728	-1.503	-1.64	0	-0.244	-0.549	4.03	-7.967	1.186	-0.671	0	0.244	5.008	9.062	2.323	-0.061	-0.244	-0.305	-9.673	-2.198	-2.564	0.061	-0.244	0.061	1.103	9.863	1.241	-0.183	-0.366	-0.427	0.013	9.93	1.111	-0.122	-0.122	-0.732	1506696912
-9.543	-1.732	-1.669	-0.183	-0.244	-0.549	4.079	-8.021	1.333	-0.793	0	0.244	4.965	8.843	2.199	0.061	-0.061	-0.671	-9.72	-2.172	-2.525	0	-0.488	0.122	1.408	9.775	1.214	-0.122	-0.061	-0.61	-0.024	9.923	1.123	-0.122	-0.122	-0.793	1506696912
-9.342	-2.082	-1.735	-0.366	-0.183	-0.305	4.04	-8.129	1.468	-0.793	0.061	0.183	5.061	8.82	2.067	0.183	0.122	-0.977	-9.776	-2.109	-2.391	-0.122	-1.038	0.061	1.363	9.807	1.238	-0.183	0.244	-0.854	0.377	9.905	1.486	-0.305	-0.061	-0.61	1506696912
-9.298	-2.286	-1.347	-0.366	0.061	0.122	3.907	-8.329	1.554	-0.732	-0.183	0.122	5.187	8.943	2.041	0.366	0.183	-1.038	-9.807	-2.122	-2.107	-0.122	-1.038	0.061	1.081	9.878	1.221	-0.488	0.366	-1.16	1.492	9.848	2.218	-0.671	0.732	0.061	1506696913
-9.768	-2.068	-0.928	-0.732	0.183	0.549	3.796	-8.516	1.546	-0.61	-0.305	0.061	5.172	9.062	2.193	0.366	0.061	-0.916	-9.781	-2.094	-1.797	-0.122	-1.282	0	0.537	9.777	1.382	-0.549	0.549	-1.343	2.71	9.885	3.103	-1.221	1.404	1.343	1506696913
-10.593	-1.816	-0.531	-0.854	-0.793	0.427	3.662	-8.552	1.445	-0.549	-0.305	0.061	4.98	9.234	2.427	0.244	-0.244	-0.732	-9.69	-1.637	-1.585	0.061	-1.526	-0.061	-0.27	9.726	1.808	-0.244	0.549	-1.16	2.732	10.409	3.488	-2.197	0.793	2.258	1506696913
-10.536	-1.394	0.689	-0.61	-1.526	0	3.557	-8.538	1.286	-0.427	-0.122	0.366	4.686	9.49	2.635	0.122	-0.61	-0.488	-9.652	-1.078	-1.546	0.244	-1.465	0.061	-0.621	9.869	2.32	-0.061	0.244	-1.099	3.385	11.69	4.528	-3.723	-0.122	3.723	1506696913
-10.806	-0.811	1.26	-0.854	-1.404	-0.488	3.502	-8.476	1.054	-0.427	-0.122	0.366	4.419	9.548	2.829	0.183	-0.854	-0.244	-9.8	-0.458	-1.601	0.366	-1.465	0.244	-0.529	9.81	3.009	0.061	0.244	-1.282	4.282	12.274	5.023	-4.089	0.61	5.371	1506696913
-10.281	-1.093	1.287	-0.427	-0.793	-0.977	3.502	-8.476	1.054	-0.305	-0.244	0.732	4.295	9.342	3.012	0.488	-0.244	-0.122	-9.975	-0.286	-1.715	0.183	-1.099	0.427	-0.431	9.839	3.523	0.061	0.366	-1.404	0.297	11.874	3.638	-2.747	-0.061	5.371	1506696913
-9.824	-1.436	1.044	0.122	-1.038	-0.671	3.903	-8.416	0.384	-0.061	-1.16	0.977	4.041	9.408	3.372	0.854	0.61	-0.366	-9.672	-0.49	-1.858	-0.183	-0.732	0.488	-0.221	10.02	3.484	-0.061	0.183	-1.221	-1.961	9.599	2.172	-1.648	-1.465	4.517	1506696913
-8.812	-0.854	1.367	-0.122	-0.549	-0.366	3.903	-8.416	0.384	0.366	-1.526	1.221	3.749	9.36	3.869	0.854	1.099	-0.732	-9.152	-0.341	-1.641	-0.061	-1.099	0.244	-0.339	9.509	3.365	-0.122	0.122	-1.099	0.023	8.123	2.127	0.366	-3.174	2.869	1506696913
-8.327	-0.274	1.366	-0.488	0	-0.61	4.211	-7.997	-0.642	0.671	-1.892	1.587	3.518	8.751	4.247	0.61	0.732	-0.854	-8.837	-0.127	-1.328	0.183	-0.732	0.244	-0.737	8.618	3.308	-0.183	0.061	-0.916	2.023	7.141	2.294	1.343	-1.709	1.77	1506696913
-8.77	-0.142	1.156	-0.793	-0.061	-0.671	4.528	-7.5	-0.83	0.305	-1.892	1.465	3.369	8.299	4.473	0.122	0.122	-0.732	-8.917	0.215	-1.262	0.305	-0.732	0.244	-0.927	8.124	3.224	-0.183	-0.366	-0.732	3.089	6.42	2.472	1.892	1.465	0.671	1506696913
-8.893	-0.725	1.223	-0.854	0.305	-0.549	4.984	-7.364	-0.927	0.305	-1.892	1.465	3.314	8.138	4.242	-0.305	-0.61	-0.61	-9.064	0.669	-1.239	0.305	-0.793	0.061	-0.682	8.185	3.426	-0.061	-0.549	-0.61	3.17	6.399	3.419	2.197	2.991	0.305	1506696913
-9.244	-1.25	1.256	-0.427	0.671	-0.366	5.367	-7.574	-0.926	-0.061	-1.038	1.587	3.49	8.13	3.911	-0.366	-0.916	-0.61	-9.347	0.611	-1.309	-0.061	-0.549	-0.061	-0.278	8.545	3.626	0	-0.305	-0.61	2.774	7.045	3.991	2.686	2.38	0.366	1506696913
-10.14	-1.32	1.135	-0.488	0.305	-0.183	5.332	-8.024	-0.955	-0.183	0.549	1.221	3.87	8.305	3.728	-0.122	-0.671	-0.732	-9.605	0.301	-1.443	-0.366	-0.366	-0.244	-0.176	9.012	3.661	-0.122	-0.183	-0.549	2.72	7.802	5.053	2.014	0.916	-0.183	1506696913
-10.575	-0.949	1.591	-0.427	-0.122	-0.122	5.35	-8.624	-0.962	-0.122	-0.427	0.488	4.18	8.662	3.67	0.122	-0.122	-0.854	-9.569	-0.262	-1.561	-0.549	-0.305	-0.427	-0.443	9.356	3.596	-0.061	-0.183	-0.305	4.766	8.485	6.464	1.343	-0.793	0.244	1506696913
-11.153	-0.849	1.971	-1.099	-0.244	0.122	5.539	-9.074	-1.032	-0.183	-1.099	-0.549	4.274	9.062	3.755	0.183	-0.183	-0.732	-9.905	-0.613	-1.408	-0.549	-0.122	-0.61	-0.993	9.604	3.515	0	-0.305	-0.061	5.681	8.942	6.081	0.732	-0.183	0.793	1506696913
-12.312	-2.07	0.906	-1.099	-0.244	0.244	5.467	-9.128	-0.755	-0.427	-1.16	-1.282	4.334	9.786	3.664	0	-0.671	-0.427	-11.146	-0.833	-1.315	-0.244	0.793	-0.549	-1.554	10.372	3.421	0	-1.038	0.244	5.034	8.075	4.52	1.282	0	0.122	1506696913
-11.786	-3.456	0.397	0.61	-0.305	0.305	5.371	-9.515	-0.26	-0.671	-0.61	-1.038	4.528	10.977	3.468	-0.061	-1.16	-0.061	-12.364	-1.291	-0.977	-0.122	0.916	-0.488	-1.524	11.457	3.443	0.366	-1.282	0.305	5.113	9.659	3.196	1.343	0.671	-0.854	1506696913
-8.691	-2.125	1.942	-0.122	-0.366	0.488	5.284	-10.295	0.081	-0.366	0.244	-0.488	4.811	11.927	3.077	0	-1.221	0.244	-11.287	-1.023	-0.077	0.244	0.366	-0.305	-1.564	12.299	3.378	0.488	-0.427	0.366	7.909	13.336	5.572	-1.587	1.343	-0.122	1506696913
-9.08	-3.271	-0.465	0.183	3.235	-0.549	5.109	-10.653	0.416	-0.061	0.427	-0.366	5.217	11.999	2.893	0.244	-0.061	0.671	-10.728	-0.766	0.51	0.488	0.244	-0.061	-2.011	11.947	3.095	0.061	0.061	0.549	-0.961	7.935	1.262	-0.122	-1.16	-1.404	1506696913
-9.673	-3.707	-2.012	1.038	0.061	0	5.235	-10.346	0.848	-0.061	0.427	-0.366	5.014	11.008	3.029	0.427	1.343	1.282	-10.015	-1.519	0.604	-0.305	0.671	0.061	-2.065	10.255	2.434	-0.427	-0.305	0.671	1.958	8.441	0.086	3.357	-2.014	-1.526	1506696913
-7.952	-3.595	-0.693	0.183	1.648	0.122	4.798	-9.434	0.811	0.488	1.587	-2.563	4.317	9.79	2.82	0.061	1.892	1.709	-9.644	-1.988	0.617	-0.793	0.427	-0.244	-1.511	9.111	1.709	-0.61	0	0.671	2.781	10.856	0.11	0.549	-0.244	-2.014	1506696913
-8.587	-3.271	-1.52	0.488	2.808	0.183	3.534	-9.085	0.719	1.099	1.16	-3.967	3.655	9.159	2.395	-0.61	1.282	1.526	-9.719	-2.129	0.278	-0.61	0.305	-0.305	-1.145	8.902	1.169	-0.427	0.916	0.854	1.075	9.138	-0.047	2.136	-0.732	-2.014	1506696913
-9.371	-2.659	-2.108	0.244	1.038	0.244	2.066	-9.275	0.702	1.709	-0.366	-4.456	3.338	9.092	1.835	-1.221	0.366	0.854	-9.444	-1.852	-0.435	-0.427	0.061	0	-0.876	9.158	1.093	0.061	1.282	1.099	0.86	9.263	-0.096	1.648	-2.197	-2.319	1506696913
-8.681	-2.186	-1.665	0.244	2.075	-0.122	1.33	-8.821	0.705	2.014	-1.587	-3.967	3.487	9.025	1.121	-1.282	-0.305	0.366	-8.733	-1.753	-0.613	-0.366	-0.732	0.122	-0.653	9.283	1.487	0.549	1.343	1.038	1.453	9.719	-0.213	1.831	-2.38	-2.441	1506696913
-8.941	-2.249	-2.052	0.916	0.793	-0.427	1.127	-7.862	0.748	2.014	-1.831	-2.991	3.932	8.543	0.778	-0.793	-0.183	0.244	-8.254	-2.147	-0.64	-0.671	-0.488	0.183	-0.569	9.076	1.592	0.244	1.526	0.732	1.994	9.915	-0.236	1.587	-1.587	-2.38	1506696913
-8.943	-1.943	-1.861	1.282	0.366	-0.488	1.189	-6.845	0.768	2.014	-1.831	-2.991	4.418	8.186	0.86	-0.061	0.793	0.427	-8.11	-2.439	-0.733	-0.671	-0.549	0.061	-0.854	8.673	1.379	-0.488	1.465	0.488	1.553	9.66	0.023	1.526	-1.221	-2.441	1506696914
-8.961	-1.757	-2.253	0.671	0.427	-0.549	1.348	-6.38	0.776	1.282	-1.343	-0.549	4.469	8.167	0.953	0.305	1.77	0.61	-8.11	-2.439	-0.733	-0.427	0	0.122	-1.107	8.582	1.186	-0.549	0.977	0.488	1.251	9.727	0.035	0.854	-1.831	-2.625	1506696914
-9.345	-2.239	-2.415	1.099	-0.366	-0.427	1.584	-6.365	0.744	0.977	-1.038	0.793	3.992	8.465	1.174	0.183	1.465	0.61	-8.093	-2.493	-0.88	-0.122	0.061	0.061	-1.092	8.652	1.011	-0.305	0.366	0.366	1.497	9.643	0.147	0.488	-1.953	-2.502	1506696914
-9.403	-1.858	-2.123	1.526	-0.916	-0.183	1.829	-6.357	0.713	0.671	-0.916	2.075	3.572	8.525	1.409	-0.183	0	0.549	-8.223	-2.9	-0.869	0	0.122	0.061	-1.139	8.689	0.819	-0.305	0.366	0.366	1.308	9.79	0.654	0.122	-2.197	-2.197	1506696914
-9.518	-1.209	-2.395	1.526	-0.854	0.122	2.25	-6.356	0.712	0.671	-0.916	2.075	3.685	8.691	1.626	-0.549	-0.977	0.366	-8.223	-2.9	-0.869	0.244	0.488	0.061	-1.005	9.037	0.651	-0.061	-0.916	0.366	1.54	9.804	0.714	-0.122	-2.502	-1.831	1506696914
-9.3	-0.468	-2.634	1.038	-0.305	0.549	2.911	-6.785	0.837	-0.305	-0.549	4.517	3.988	9.165	1.723	-0.854	-1.16	0	-8.437	-2.667	-1.014	0.732	0.732	0.061	-0.848	9.677	0.804	-0.061	-1.404	0.305	2.021	10.216	0.648	-0.854	-2.136	-1.77	1506696914
-10.046	-1.61	-1.922	-0.854	-1.77	1.709	3.713	-7.577	0.968	-0.671	0	5.188	4.052	9.567	1.915	-0.977	-1.709	-0.122	-10.629	-2.78	-0.645	0.916	1.099	0.183	-0.782	10.17	1.113	-0.61	-1.953	0	2.818	10.142	0.988	-2.38	-1.831	-1.77	1506696914
-10.657	-3.466	-1	-1.038	0.916	2.686	4.581	-8.53	1.245	-1.038	0.488	5.31	4.222	10.307	2.205	-0.854	-2.136	-0.244	-10.629	-2.78	-0.645	0.671	2.747	-0.061	-0.52	11.547	2.101	-0.488	-2.38	0	4.75	10.284	2.756	-3.235	-0.732	-0.61	1506696914
-12.347	-4.012	-1.666	0.122	-1.953	2.136	5.769	-11.524	1.641	-0.793	1.221	5.127	4.57	11.977	2.548	-0.793	-1.892	-0.854	-11.722	0.248	-0.13	1.892	0.61	0.305	-0.342	12.524	3.652	0.366	-1.465	-0.488	5.839	11.754	4.156	-5.005	1.282	1.465	1506696914
-11.044	-5.089	0.664	-0.122	-0.427	1.953	7.003	-13.542	1.517	0.61	1.343	3.418	4.846	10.901	3.175	-0.244	-1.282	-0.549	-12.414	-1.092	-0.081	-0.183	1.953	0.977	-1.058	10.992	4.21	-0.183	-0.488	-0.366	4.083	13.146	4.158	-4.944	1.831	3.235	1506696914
-12.231	-4.356	0.321	-0.061	-0.488	1.099	6.925	-11.775	1.249	0.366	0.427	0.244	5.383	10.052	4.015	0.488	1.038	0	-12.414	-1.092	-0.081	0.916	-0.305	-0.549	-1.474	10.366	3.865	-0.854	-0.366	-0.061	0.31	13.178	0.121	-2.502	0.916	4.333	1506696914
-10.442	-2.451	-0.312	-0.366	-2.93	0.427	6.048	-11.888	0.999	0.854	0.183	-2.747	4.697	10.58	4.045	0.061	2.136	0.183	-12.144	0.439	0.19	0.061	0.183	-0.061	-1.631	10.399	3.624	-0.061	0.183	0.183	-1.235	13.878	1.128	-1.709	0.183	5.676	1506696914
-8.272	-1.968	0.367	-0.549	-0.671	0.549	4.985	-11.362	0.028	1.465	-0.61	-4.517	3.51	10.22	3.699	-0.671	-0.305	0.427	-9.775	0.269	-0.28	0.305	-0.305	-0.244	-2.031	9.682	3.482	0.183	0.122	0.488	-3.004	12.996	1.45	-1.099	-2.563	5.737	1506696914
-8.498	-1.268	0.111	-0.61	-0.61	0.061	4.009	-9.988	-0.306	1.465	-1.099	-5.371	3.759	9.258	3.667	-0.916	-1.404	0.916	-9.775	0.269	-0.28	0.122	-0.183	-0.305	-1.832	8.665	3.267	0.244	-0.671	0.732	-2.519	9.743	2.497	0.488	-1.709	4.456	1506696914
-7.795	-1.499	0.566	-0.732	-0.671	0.061	3.596	-9.015	-0.386	1.221	-0.793	-5.371	4.057	8.302	3.364	-0.854	-0.488	1.404	-8.687	0.336	-0.873	-0.122	0.305	-0.305	-0.872	7.915	3.338	0	-0.793	0.427	-0.486	8.82	1.828	0.977	1.404	4.089	1506696914
-7.346	-1.032	1.19	-0.671	0.61	0.244	3.137	-8.265	-0.77	1.038	0	-4.761	3.768	7.459	3.054	-0.61	0	1.587	-8.472	0.34	-0.94	-0.244	0.061	-0.488	-0.091	7.501	3.256	0	-0.305	0.122	-0.195	8.087	0.995	0.061	3.174	2.075	1506696914
-8.483	-0.44	1.019	-0.793	0.671	0.488	2.548	-7.819	-1.102	1.038	0.305	-4.272	3.582	6.943	2.863	-0.305	0.244	1.343	-8.472	0.34	-0.94	-0.427	0.122	-0.549	0.166	7.586	3.158	0.061	0.183	0.122	-0.157	6.764	1.727	0.61	4.089	1.587	1506696914
-9.141	0.065	0.593	-1.343	0.183	0.244	2.309	-7.416	-1.146	0.671	-0.122	-3.784	3.662	6.974	2.827	0.061	0.305	0.854	-8.5	0.331	-1.053	-0.488	0.122	-0.61	0.111	8.149	3.29	0.183	0.61	0.366	0.546	6.607	1.689	1.343	3.845	0.916	1506696914
-9.497	-0.785	0.434	-2.136	0.061	-0.366	2.521	-7.534	-1.02	0.366	-0.122	-3.174	4.075	7.598	3.007	0.366	0.427	0.427	-9.046	-0.071	-1.945	-0.854	0.61	-0.61	-0.135	8.759	3.48	0.427	0.549	0.488	2.321	7.111	1.584	2.625	1.465	-0.427	1506696914
-9.458	-1.664	1.034	-1.282	0.366	0	2.832	-7.673	-0.956	0.244	0.122	-2.38	4.54	8.284	3.33	0.549	0.61	0.488	-9.046	-0.071	-1.945	-1.16	1.038	-0.549	-0.097	9.121	3.438	0.427	-0.061	0.244	3.614	9.52	3.929	-1.526	2.625	-1.465	1506696914
-10.17	-1.242	1.517	-1.709	0.549	0.61	2.96	-7.61	-0.852	0.244	0.122	-2.38	4.584	8.361	3.463	0.732	0.183	0.61	-9.952	-0.376	-2.013	-1.221	0.488	-0.671	0.374	9.199	3.572	0.549	-0.122	-0.122	3.651	9.182	5.361	-0.061	2.075	0.488	1506696914
-12.446	-2.985	-0.702	-1.465	0.244	-0.488	3.053	-7.241	-0.419	-0.183	-0.305	-1.038	4.772	8.317	3.667	0.977	0.305	0.427	-11.46	-1.773	-2.004	-1.404	0.366	-0.488	0.618	9.96	3.31	0.488	0.732	-0.122	2.326	8.14	3.686	2.075	-0.977	-1.099	1506696914
-11.053	-3.229	-0.398	0.244	-1.099	-0.305	3.452	-7.301	0.144	-0.427	-0.732	0.244	5.337	9.538	3.886	1.16	0.977	-0.366	-11.439	-2.372	-1.652	-1.526	-0.549	-0.732	0.402	11.702	2.604	0.366	1.343	0.549	1.531	12.274	2.651	-0.244	-0.916	-2.075	1506696914
-8.509	-2.098	0.976	-1.404	0.916	-0.061	4.474	-8.295	0.682	-0.366	-1.099	1.709	6.186	11.423	4.186	0.732	1.465	-0.854	-10.834	-1.672	-1.128	-1.16	-0.427	-0.61	-0.376	12.373	2.296	0.488	1.831	0.488	1.794	12.075	4.779	-0.183	1.77	0.916	1506696914
-10.184	-2.144	-2.661	-1.282	1.587	-1.099	5.932	-8.446	1.184	-0.244	-1.526	1.831	6.743	11.504	4.078	0.244	1.587	0.183	-10.253	-1.991	-0.762	-0.732	-0.488	0.061	-1.345	11.567	2.342	-0.122	1.526	0	-0.452	8.007	0.928	1.648	-0.732	-0.671	1506696914
-9.854	-3.011	-3.229	-0.122	-1.16	-0.61	7.466	-7.858	2.383	-0.244	-1.526	1.831	6.547	10.563	4.071	-0.122	1.465	1.587	-10.253	-1.991	-0.762	-1.648	-0.793	0.122	-1.806	10.396	1.524	-0.854	0.671	0	1.481	10.728	0.7	0.977	0.244	-1.282	1506696915
-8.882	-3.045	-1.456	-0.977	0.793	0.183	8.155	-7.332	2.984	0.122	-1.16	-0.671	6.38	10.117	4.206	-0.977	1.099	2.136	-9.999	-3.595	-0.121	-1.587	-0.671	-0.366	-1.579	9.971	0.604	-1.16	0.244	0.427	2.259	10.034	0.581	1.404	0.366	-0.488	1506696915
-10.153	-2.29	-2.243	-0.549	1.099	-0.305	8.215	-7.503	2.884	0.854	-2.441	-1.892	6.828	10.218	3.942	-2.258	0.183	2.38	-9.759	-3.237	-0.419	-1.038	-0.305	-0.305	-1.263	10.189	0.413	-0.916	0.732	0.916	2.391	9.727	0.444	1.16	0.854	-0.183	1506696915
-9.982	-2.366	-2.35	-0.427	-0.244	-0.61	9.007	-7.888	2.891	1.343	-3.479	-2.869	8.248	10.499	3.439	-3.174	-0.854	3.54	-9.759	-3.237	-0.419	-0.793	0.061	0.183	-1.617	10.294	1.001	-0.61	0.427	0.854	0.732	10.178	0.365	0.977	-0.244	-0.732	1506696915
-8.867	-2.699	-1.879	0	0.549	-0.488	9.763	-7.273	2.695	1.343	-1.831	-3.906	9.613	10.554	3.521	-3.601	-1.77	5.615	-9.341	-3.626	-0.824	-0.183	0.305	-0.122	-1.882	9.991	1.196	-1.038	-0.732	0.793	0.507	10.298	0.287	1.282	-0.854	-1.343	1506696915
-9.073	-2.344	-2.564	0.549	0.305	-0.488	10.422	-6.214	2.608	1.343	0.427	-4.883	11.011	10.61	3.98	-3.845	-1.221	7.751	-8.64	-3.169	-0.557	-0.305	0.244	-0.244	-1.343	9.705	1.33	-1.892	-1.77	1.16	1.851	10.023	0.54	1.282	0.183	-1.099	1506696915
-9.156	-2.663	-2.324	0.732	-0.122	-0.183	10.444	-5.627	2.4	1.404	0.793	-5.615	11.624	10.028	4.144	-4.028	0.427	9.155	-8.64	-3.169	-0.557	-0.061	0.366	-0.122	-0.476	9.673	1.79	-2.319	-1.709	1.77	1.7	9.799	0.721	0.916	0.122	-0.916	1506696915
-9.307	-2.906	-1.904	1.099	-0.183	0.183	10.81	-5.185	2.178	1.526	-0.244	-6.897	11.231	8.717	4.311	-4.395	1.038	9.827	-8.354	-3.631	-0.567	0.244	0.122	0	-0.166	9.924	2.088	-3.601	-1.648	2.869	1.944	9.586	0.726	0.671	-0.061	-0.732	1506696915
-9.316	-2.21	-1.932	1.648	0.244	0.122	12.757	-4.833	1.765	1.16	-1.892	-8.484	10.495	6.917	4.191	-4.272	-0.366	9.888	-8.664	-3.606	-0.864	0.549	0.305	-0.061	0.62	10.183	2.486	-4.272	-2.747	4.517	1.805	9.817	1.144	0.305	-0.244	-0.305	1506696915
-9.954	-1.623	-1.883	1.282	-0.061	0.305	13.942	-4.015	2.092	0.732	-1.16	-9.949	9.995	4.555	4.23	-3.54	-1.648	9.46	-8.664	-3.606	-0.864	0.854	0.183	-0.061	1.839	9.871	3.167	-3.723	-3.784	5.615	1.139	9.95	1.369	-0.183	-1.099	-0.061	1506696915
-9.768	-2.052	-1.404	0.793	0.061	0.61	13.025	-2.165	2.055	-0.244	-1.648	-10.376	9.807	1.832	3.907	-2.808	-0.549	8.423	-9.283	-2.873	-0.78	0.488	0.916	0.244	1.839	9.871	3.167	-3.723	-3.784	5.615	1.41	9.81	0.384	-0.183	-1.892	-0.549	1506696915
-9.8	-1.821	-1.322	0.916	0.244	0.61	12.179	-0.638	1.397	-0.732	-1.343	-9.583	9.667	-0.379	3.07	-2.014	0.244	6.836	-9.759	-1.804	-1.823	0.793	0.366	0.366	5.662	9.301	4.847	-3.418	-3.174	6.653	2.096	10.058	0.482	-0.183	-1.282	-0.366	1506696915
-9.698	-1.854	-1.269	1.038	-0.183	0.488	11.699	0.474	0.297	-0.916	-0.916	-8.118	9.152	-2.036	3.113	-1.16	0.916	5.31	-9.759	-1.804	-1.823	0.854	0.488	0.488	6.615	8.25	5.347	-1.953	0.366	6.653	1.931	10.015	0.696	-0.549	-0.854	-0.244	1506696915
-9.57	-1.799	-1.065	0.854	0.122	0.183	10.477	1.457	-0.441	-1.526	-0.366	-6.897	8.538	-2.756	3.11	-0.488	1.648	3.967	-9.586	-1.52	-1.949	0.427	0.488	0.549	6.583	7.051	5.301	-1.953	2.136	6.775	1.099	9.958	0.665	-0.305	-0.732	-0.366	1506696915
-9.702	-1.601	-0.898	0.671	0.061	0.305	8.419	2.105	-1.209	-1.587	0	-5.432	7.498	-2.911	2.806	-0.061	2.563	2.502	-9.586	-1.52	-1.949	0.427	0.183	0.305	6.44	6.403	4.962	-1.831	2.93	5.981	0.677	9.892	0.786	-0.305	-1.038	-0.61	1506696915
-9.707	-1.378	-0.773	0.366	0.061	0.305	6.301	2.92	-1.431	-1.404	0.671	-3.723	6.176	-2.513	3.074	0.305	3.357	0.854	-9.729	-1.428	-1.914	0.427	0	0.183	6.215	5.55	5.273	-1.892	3.54	4.15	1.224	9.865	1.158	-0.366	-0.671	-0.488	1506696915
-9.723	-1.365	-0.906	0.244	-0.061	0.122	4.632	3.255	-1.467	-1.343	2.197	-1.831	4.901	-2.305	3.381	0.671	2.808	-0.793	-9.672	-1.052	-2.196	0.244	0.183	0.305	5.78	4.527	5.886	-1.404	4.944	3.113	1.292	9.805	0.969	-0.244	-0.488	-0.549	1506696915
-9.576	-1.43	-0.744	0.122	-0.122	-0.061	3.711	3.253	-1.566	-1.465	1.465	0.061	5.108	-1.242	4.559	0.549	1.892	-1.465	-9.672	-1.052	-2.196	0.183	-0.122	0.183	4.498	3.561	5.858	-1.343	4.089	2.441	1.253	9.804	1.244	-0.305	-0.244	-0.488	1506696915
-9.667	-1.427	-0.772	-0.122	0.061	-0.061	3.734	2.684	-1.474	-1.709	0.854	1.648	6.084	-0.537	5.284	0	0.732	-0.916	-9.865	-0.983	-2.318	-0.122	0	0.244	3.327	2.212	6.288	-0.854	2.197	1.831	1.123	9.744	1.339	-0.244	-0.122	-0.427	1506696915
-9.787	-1.53	-0.794	-0.122	-0.183	-0.122	4.822	2.174	-0.756	-2.258	0	2.075	6.682	-0.857	5.607	-0.549	0.366	0.122	-9.948	-1.163	-2.315	0	-0.305	0.183	3.261	1.741	6.69	-0.854	0.061	1.587	1.032	9.824	1.304	-0.244	0.061	-0.427	1506696915
-9.694	-1.638	-0.683	0.061	0.061	-0.122	6.388	2.18	0.659	-1.953	-0.061	1.282	6.404	-1.84	5.937	-0.793	-0.488	0.61	-9.854	-1.233	-2.216	0	-0.305	0.122	4.283	1.83	7.312	-0.488	-0.244	1.221	0.824	9.878	1.237	-0.244	-0.061	-0.488	1506696915
-9.694	-1.576	-0.674	0.122	0.122	-0.122	6.881	2.564	1.584	-1.343	-1.648	0.366	6.228	-2.702	5.536	-0.61	-0.977	0.549	-9.66	-1.18	-2.168	0.122	-0.366	0	5.228	1.871	7.758	-0.122	0.916	1.038	0.848	9.905	1.511	-0.244	-0.061	-0.427	1506696915
-9.759	-1.701	-0.782	0.305	0	-0.122	7.107	2.857	1.638	-0.854	-2.319	-0.183	6.385	-3.284	5.371	-0.305	-0.61	0.305	-9.635	-1.177	-2.046	0	-0.122	0.061	5.111	1.81	7.773	0.061	0.977	0.854	0.758	9.823	1.531	-0.183	0	-0.427	1506696915
-9.654	-1.711	-0.746	0.488	-0.061	0	7.593	3.135	1.86	-0.488	-2.319	-0.366	6.464	-3.482	5.15	0	-0.061	0.061	-9.573	-1.266	-1.94	0.122	-0.122	-0.061	4.9	1.72	7.757	0	0.366	0.854	0.758	9.896	1.589	-0.183	-0.061	-0.366	1506696915
-9.588	-1.488	-0.691	0.488	0.122	0.183	7.663	3.624	1.711	-0.366	-2.197	-0.488	6.717	-3.508	5.064	0.488	-0.122	0.061	-9.514	-1.142	-1.95	-0.061	-0.183	-0.061	5.038	1.656	7.845	-0.061	0.244	0.61	0.641	9.835	1.72	-0.244	-0.305	-0.305	1506696915
-9.88	-1.272	-0.896	0.366	0	0.122	8.217	4.17	1.101	-0.732	-2.136	-0.183	7.283	-3.179	5.459	0.61	0.732	0.244	-9.557	-1.66	-1.937	-0.122	-0.183	0	5.176	1.802	7.834	-0.061	0.427	0.183	0.675	9.786	1.724	-0.305	-0.549	-0.305	1506696916
-9.97	-1.316	-1.032	0.366	-0.427	-0.061	8.981	4.375	0.668	-0.916	-1.709	-0.549	6.657	-2.828	6.904	0	0.732	0.366	-9.557	-1.66	-1.937	-0.061	-0.183	0	4.925	1.83	7.742	-0.122	0.122	-0.122	0.882	9.88	1.665	-0.305	-0.366	-0.305	1506696916
-9.794	-1.515	-1.098	0.305	-0.488	-0.122	9.792	4.815	0.041	-1.16	-1.099	-1.709	7.127	-2.761	7.259	-0.488	-0.061	0.488	-9.61	-1.92	-1.986	0.061	-0.061	0.061	4.875	2.011	7.759	-0.244	-0.854	-0.305	0.665	9.897	1.506	-0.183	-0.244	-0.366	1506696916
-9.588	-1.857	-1.324	0.366	-0.244	-0.183	10.323	5.264	-0.778	-1.953	-0.793	-2.38	7.413	-2.884	7.284	-0.854	0.427	0.732	-9.794	-2.138	-2.114	0.366	0	0.183	5.352	2.158	7.777	-0.488	-1.282	-0.732	0.505	9.942	1.419	-0.244	-0.244	-0.366	1506696916
-9.564	-2.06	-1.407	0.671	-0.244	-0.122	10.002	5.773	-0.602	-2.563	0.305	-3.174	7.322	-2.951	7.395	-1.343	-0.122	1.16	-9.738	-2.198	-2.139	0.488	-0.122	0.183	5.606	2.032	7.689	-0.671	-0.854	-1.16	0.449	9.889	1.341	-0.305	-0.244	-0.366	1506696916
-9.499	-1.908	-1.302	0.732	-0.183	-0.122	8.898	6.142	-0.181	-2.808	0.793	-3.784	7.783	-2.641	7.099	-1.709	-0.183	1.709	-9.697	-2.237	-2.116	0.549	-0.366	0.122	5.351	2.097	7.33	-1.038	-0.977	-1.709	0.473	9.918	1.314	-0.366	-0.244	-0.244	1506696916
-9.656	-1.771	-1.312	0.732	-0.122	-0.183	6.925	6.553	0.254	-3.113	-0.61	-4.028	7.679	-2.647	6.297	-2.014	0.183	1.892	-9.661	-2.347	-1.956	0.732	-0.488	0.244	5.12	2.541	6.95	-1.221	-1.77	-2.075	0.34	9.877	1.211	-0.488	-0.549	-0.183	1506696916
-9.772	-1.906	-1.352	0.671	-0.366	-0.244	5.98	6.801	0.181	-3.54	-0.977	-3.906	7.084	-2.553	5.882	-2.258	0.366	1.953	-9.549	-2.55	-1.76	1.099	-0.366	0.244	5.005	3.109	6.815	-1.465	-2.686	-2.502	0.468	9.928	1.401	-0.61	-0.61	-0.183	1506696916
-9.58	-2.535	-1.203	0.854	-0.305	-0.305	5.271	6.734	0.525	-3.845	-0.671	-3.662	7.235	-3.091	5.759	-2.686	0.977	1.404	-9.609	-2.711	-1.658	1.526	-0.366	0.366	5.45	3.369	6.743	-1.77	-3.052	-3.174	0.4	9.963	1.477	-0.61	-0.671	-0.122	1506696916
-9.448	-3.072	-0.851	1.465	-0.244	-0.244	4.553	7.229	0.75	-4.333	-3.113	-3.418	6.767	-3.528	5.37	-2.869	0.732	0.854	-9.589	-2.75	-1.718	2.014	-0.488	0.305	5.985	3.862	6.72	-2.258	-3.052	-3.54	0.231	9.939	1.668	-0.61	-0.732	0.061	1506696916
-9.7	-3.214	-0.812	2.075	-0.122	-0.549	4.794	7.574	1.465	-4.333	-3.113	-3.418	6.627	-4.313	4.962	-3.113	0.854	0.061	-9.789	-2.659	-1.61	2.563	-0.366	0.549	6.257	4.244	6.578	-2.441	-3.296	-4.211	-0.12	9.995	1.782	-0.977	-1.038	0.366	1506696916
-10.026	-3.265	-0.77	2.808	-0.244	-0.916	4.481	7.912	2.359	-4.517	-2.441	-3.113	6.992	-4.648	4.459	-3.113	1.221	-0.61	-9.787	-2.647	-1.698	3.296	-0.305	0.61	6.568	4.382	6.55	-2.808	-3.174	-4.639	-0.949	10.267	1.461	-0.977	-1.892	0.244	1506696916
-9.883	-3.027	-0.418	3.296	-0.183	-1.038	4.334	8.114	2.638	-4.333	-3.296	-2.319	7.468	-4.901	4.052	-3.113	1.587	-1.16	-9.976	-2.326	-1.707	3.967	-0.305	0.671	6.438	4.564	6.531	-3.052	-3.052	-5.188	-1.524	10.483	1.218	-1.099	-2.441	0.061	1506696916
-9.873	-2.962	0.067	3.54	0.427	-1.038	4.23	8.221	2.876	-4.089	-3.784	-1.587	7.331	-5.422	3.917	-3.113	1.709	-1.648	-9.972	-1.875	-1.559	4.7	-0.427	0.793	6.429	4.707	6.391	-3.113	-3.052	-5.31	-0.809	10.398	1.906	-0.916	-1.709	0.061	1506696916
-9.996	-2.796	0.231	4.333	1.465	-0.793	4.405	8.228	2.289	-3.845	-3.845	-1.404	7.241	-5.498	3.683	-3.357	1.77	-2.197	-9.861	-1.064	-1.171	5.127	0.488	0.916	6.407	5.011	6.252	-2.869	-2.625	-5.432	-1.2	10.386	1.942	-0.366	-2.136	0.183	1506696916
-9.709	-2.6	-0.022	4.395	1.282	-0.793	4.615	7.884	1.548	-3.784	-3.723	-0.793	7.254	-5.541	3.601	-3.723	1.648	-2.869	-9.875	-0.752	-1.298	5.127	0.793	1.038	6.301	5.236	6.074	-2.319	-2.625	-5.432	-1.304	10.143	1.566	0.061	-6.287	0.366	1506696916
-8.963	-2.857	0.036	4.272	0.854	-0.732	4.871	7.568	1.398	-3.723	-4.517	-0.427	7.722	-5.824	2.982	-3.662	2.136	-3.418	-9.16	-0.439	-1.413	5.127	0.854	1.038	6.436	5.491	5.833	-2.319	-2.625	-5.432	-1.068	9.588	0.725	-0.183	-9.46	-0.366	1506696916
-8.495	-3.187	-0.134	4.761	1.282	-0.732	5.081	7.242	1.227	-3.479	-3.601	0	7.885	-5.827	2.603	-3.357	2.869	-4.089	-8.759	-0.057	-1.786	5.127	0.61	0.916	6.609	5.644	5.593	-3.235	-2.563	-5.615	0.144	9.426	1.337	-0.183	-9.094	-1.221	1506696916
-8.997	-3.514	-0.571	5.31	1.526	-0.671	4.971	6.472	1.522	-3.174	-2.93	0.549	7.808	-5.081	2.158	-3.174	2.441	-4.578	-8.845	0.504	-1.956	4.822	0.122	0.854	6.131	5.545	5.386	-3.113	-2.258	-5.92	-0.118	9.272	1.117	-0.183	-7.202	-1.77	1506696916
-9.318	-3.814	-0.741	5.493	1.526	-0.854	4.383	5.46	1.433	-2.747	-3.784	1.404	7.992	-4.438	1.635	-2.991	2.808	-4.944	-9.262	0.665	-1.884	4.639	0.488	0.732	5.54	5.536	5.24	-2.747	-2.441	-6.409	-1.153	9.847	0.546	-0.488	-5.676	-2.625	1506696916
-9.323	-4.122	-0.498	5.615	1.404	-0.732	4.276	4.605	1.092	-2.258	-3.906	2.258	7.376	-3.926	0.998	-2.563	2.258	-5.554	-9.646	0.756	-1.788	4.211	0.244	0.427	5.054	5.794	5.314	-2.441	-2.38	-6.653	-1.872	10.749	0.313	-1.648	-5.798	-3.601	1506696916
-8.86	-3.869	-0.12	5.798	1.77	-0.488	4.338	4.176	-0.325	-1.709	-6.897	2.563	7.363	-3.481	0.79	-2.075	2.014	-6.409	-9.8	0.671	-1.617	4.089	0.549	0.244	4.73	6.375	5.542	-1.831	-1.648	-6.958	-2.159	11.067	0.752	-1.648	-6.836	-3.845	1506696916
-8.776	-3.388	0.08	5.554	2.014	-0.366	7.174	4.254	-1.343	-1.587	-4.761	2.991	7.235	-2.699	1.492	-2.075	1.282	-7.507	-9.728	0.626	-1.495	4.395	0.183	0.366	4.304	6.931	5.8	-0.671	-0.916	-6.958	-1.676	11.011	0.823	-1.221	-8.057	-3.662	1506696916
-9.002	-3.028	0.045	5.249	1.892	-0.427	7.834	5.197	-1.748	-1.648	-5.676	3.174	8.631	-1.422	2.315	-2.38	0.305	-8.057	-9.442	0.531	-1.425	4.7	0.61	0.671	3.256	7.127	5.802	0.488	-0.366	-6.836	-0.245	10.469	1.074	-0.732	-8.057	-3.113	1506696916
-9.226	-2.706	0.114	4.456	1.648	-0.488	9.579	5.729	-2.503	-1.892	-5.31	3.845	10.871	-0.14	2.676	-2.808	-0.549	-7.751	-9.286	0.398	-1.58	5.127	0.488	0.671	1.925	7.504	5.697	0.488	-1.648	-6.409	0.987	10.05	0.858	-0.488	-6.775	-2.563	1506696916
-8.991	-2.693	0.389	3.662	1.343	-0.427	10.478	5.554	-2.408	-2.136	-5.493	4.028	12.502	0.845	3.424	-3.54	-1.099	-6.836	-9.332	0.95	-1.863	5.92	0.183	0.671	1.032	8.021	5.53	0.671	-3.235	-6.104	1.957	9.506	1.331	-0.671	-5.493	-1.953	1506696917
-8.28	-2.938	0.581	3.357	1.587	-0.122	11.559	4.861	-2.799	-2.686	-5.31	4.089	13.001	1.36	2.985	-4.272	-2.075	-5.92	-9.475	1.552	-1.859	5.676	-0.183	0.61	0.891	8.564	5.65	0.977	-4.089	-5.859	2.468	8.753	2.302	-0.305	-5.249	-1.343	1506696917
-8.375	-3.558	0.912	3.418	2.014	0.305	12.348	4.083	-3.485	-3.357	-2.625	4.15	13.827	1.383	2.29	-4.639	-2.563	-4.639	-9.35	1.842	-1.848	5.493	-0.061	0.488	0.772	8.667	5.442	0.977	-4.333	-5.737	2.015	8.424	3.062	-0.366	-6.104	-0.793	1506696917
-9.422	-3.906	0.252	3.845	1.343	0.732	12.202	3.451	-3.783	-4.15	-3.174	3.967	13.781	1.103	1.782	-4.883	-1.221	-3.601	-9.262	1.96	-1.676	4.944	0.305	0.366	0.737	8.709	4.877	0.732	-4.578	-5.31	1.286	7.588	4.193	0.488	-5.92	0.61	1506696917
-10.883	-3.018	-0.589	3.662	0.854	0.488	12.794	3.054	-3.468	-4.761	-0.916	3.418	12.744	0.803	1.273	-5.066	-2.014	-2.93	-9.7	1.418	-1.711	4.578	0.244	0.244	0.501	8.965	4.338	0.61	-5.066	-4.761	1.529	8.367	0.53	2.93	-5.31	0.549	1506696917
-9.674	-3.961	0.429	3.235	-0.854	0.427	11.766	2.792	-3.144	-4.761	-0.916	3.418	12.894	0.483	0.386	-5.188	-1.221	-2.502	-10.497	0.419	-1.586	3.784	1.038	0.061	0.383	9.988	3.736	0.793	-5.371	-4.028	5.905	10.482	5.964	0.427	-0.488	1.465	1506696917
-9.173	-4.1	0.042	4.272	2.441	0.732	11.27	2.351	-2.757	-5.188	-1.221	2.258	13.04	0.358	-0.553	-5.066	-0.916	-2.441	-10.441	-0.628	-2.243	4.822	0.183	0.061	0.482	10.867	3.364	0.793	-5.371	-3.479	-0.374	10.106	2.37	1.343	-0.61	2.014	1506696917
-9.333	-3.334	-2.413	4.822	1.282	0.549	10.907	1.258	-1.792	-4.944	-1.16	2.075	13.631	0.433	-0.927	-4.639	-1.282	-1.953	-10.243	-0.567	-2.323	4.517	1.221	0.61	0.66	10.927	3.007	0.61	-5.005	-3.235	-0.401	9.847	0.782	2.686	-4.028	1.038	1506696917
-8.235	-4.078	-2.257	6.104	3.174	0.854	10.532	0.109	-0.989	-4.517	-1.404	1.953	13.614	0.124	-0.964	-4.272	0	-1.526	-10.223	-1.546	-2.3	4.395	0.244	0.305	0.481	10.623	2.556	0.061	-4.578	-2.625	-1.119	10.368	-0.203	2.441	-4.578	0.793	1506696917
-8.975	-3.394	-3.073	6.409	3.967	1.465	10.476	-0.226	-1.224	-4.456	-0.916	1.953	13.04	-0.056	-0.854	-3.906	-0.061	-1.16	-10.268	-2.456	-2.358	4.761	0.488	0.244	0.154	10.445	2.18	-0.488	-4.517	-1.831	-0.804	10.296	-0.617	2.319	-6.042	0.366	1506696917
-10.037	-2.382	-3.951	6.165	3.967	1.16	10.427	-0.499	-1.44	-4.333	-0.305	2.075	12.657	0.191	-0.684	-4.028	0.061	-0.732	-10.415	-2.255	-2.439	4.883	0.793	0.366	0.213	10.258	2.14	-0.183	-4.395	-1.343	1.409	10.099	-1.544	2.014	-4.883	0.488	1506696917
-10.007	-2.077	-4.372	6.226	4.395	0.427	10.18	-0.732	-1.457	-4.028	-0.427	2.136	12.047	0.447	-0.839	-4.211	-0.305	-0.427	-11.013	-1.958	-2.956	4.944	-0.061	0.305	0.433	10.292	2.388	0.427	-3.845	-1.404	1.349	10.828	-2.467	1.77	-4.761	-0.122	1506696917
-9.674	-2.296	-4.315	6.348	3.113	0.671	10.2	-0.895	-1.613	-3.662	-0.549	2.197	11.312	0.543	-0.848	-4.089	-0.366	-0.305	-10.074	-1.934	-2.736	4.822	-0.305	0.122	0.489	9.667	2.324	0.671	-3.296	-1.404	0.991	10.977	-2.608	1.282	-5.249	-0.671	1506696917
-8.739	-2.499	-3.956	6.531	2.93	0.793	10.061	-0.908	-1.343	-3.418	-0.366	2.014	10.377	0.528	-0.44	-3.906	-0.488	-0.305	-9.368	-2.218	-2.529	5.127	-0.732	-0.244	0.309	8.867	2.141	0.427	-3.052	-1.16	1.613	10.39	-2.019	1.099	-5.127	-1.038	1506696917
-8.972	-1.957	-4.164	6.775	2.563	0.732	9.756	-0.723	-0.994	-3.357	0	1.892	9.833	0.446	-0.211	-3.601	0.122	-0.427	-8.806	-2.186	-2.138	5.188	-0.793	-0.366	0.23	8.336	1.989	0.122	-2.869	-0.854	2.175	9.744	-1.623	0.916	-4.639	-1.038	1506696917
-9.173	-1.43	-3.878	6.714	1.16	0.732	9.237	-0.428	-0.805	-3.479	1.038	1.892	9.321	0.343	-0.287	-3.418	-0.061	-0.549	-8.417	-2.134	-1.967	5.127	-0.793	-0.427	0.407	8.239	2.059	0.183	-2.747	-0.549	1.939	9.509	-1.014	0.549	-5.249	-0.793	1506696917
-9.061	-0.368	-3.14	5.859	0.916	0.732	8.544	-0.14	-0.861	-3.662	1.404	2.014	9.539	0.273	0.067	-3.357	-0.305	-0.671	-8.338	-2.381	-2.064	5.188	-0.793	-0.671	0.507	8.685	2.107	0.305	-2.441	-0.488	2.44	9.514	-0.22	-0.183	-5.859	-0.671	1506696917
-9.228	0.377	-2.89	4.761	1.282	0.366	8.524	-0.212	-0.991	-3.662	1.404	2.014	10.162	0.309	0.484	-3.479	-0.305	-0.61	-8.257	-2.473	-2.224	5.371	-0.854	-0.61	0.749	9.125	2.183	0.305	-2.441	-0.488	3.012	9.086	-0.25	-0.183	-4.944	-0.122	1506696917
-9.976	-0.008	-2.964	4.395	0.732	0.122	8.631	-0.28	-1.107	-3.54	1.282	1.709	10.732	0.305	0.736	-3.479	-0.916	-0.61	-8.433	-1.65	-2.187	5.066	-0.305	-0.366	1.158	9.593	2.585	0.732	-2.93	-0.366	2.417	8.929	-1.275	0.061	-4.272	-0.61	1506696917
-10.337	0.062	-2.5	3.967	0.488	0.122	8.667	-0.318	-1.248	-3.418	0.854	1.221	11.255	0.184	0.97	-3.357	-1.099	-0.549	-9.064	-0.912	-2.286	4.272	0.183	0.122	1.889	10.007	3.088	0.671	-2.686	-0.61	2.328	9.544	-0.608	-0.122	-3.357	-1.099	1506696917
-10.276	0.487	-2.194	3.235	0.305	-0.122	9.08	-0.592	-1.227	-2.991	0.671	0.671	11.393	0.156	1.346	-3.052	-0.977	-0.671	-9.415	-1.119	-2.323	3.296	0.61	0.305	2.485	10.368	3.375	0.671	-2.686	-0.61	2.175	10.088	-0.01	-0.061	-3.174	-1.221	1506696917
-10.234	0.531	-1.961	2.747	0.061	0.061	9.38	-0.882	-1.431	-2.502	0	0.122	11.46	0.059	1.665	-2.686	-0.549	-0.916	-9.415	-1.257	-2.269	2.747	0.244	0.427	2.46	10.367	3.364	-0.244	-2.38	-1.526	1.833	10.255	0.237	-0.366	-2.869	-1.404	1506696917
-10.489	-0.201	-2.061	1.221	-0.122	0.366	9.801	-1.15	-1.607	-2.197	-0.244	-0.366	11.325	-0.053	1.76	-2.38	-0.183	-1.16	-8.967	-1.245	-2.113	2.197	0.244	0.671	2.105	10.101	3.242	-0.61	-2.38	-1.465	1.855	10.147	0.58	-0.305	-2.747	-1.587	1506696917
-11.638	-1.804	-2	-0.488	-0.305	1.221	9.729	-1.068	-1.354	-2.258	-0.305	-0.732	11.603	0.311	1.509	-2.258	0.183	-1.404	-10.128	-1.846	-1.415	1.465	1.953	0.671	1.904	10.885	3.238	-0.61	-2.38	-1.465	2.651	10.625	1.718	-0.916	-2.563	-1.404	1506696917
-12.75	-2.068	-2.409	-0.732	-0.183	0.916	9.816	-0.763	-1.207	-2.197	-0.732	-0.305	12.047	1.262	1.04	-2.136	-0.244	-1.953	-13.319	-0.683	-1.522	2.075	-0.427	0.244	1.054	11.754	4.789	0	-2.747	-1.953	4.544	12.153	3.322	-2.686	-2.014	-0.244	1506696917
-11.014	-3.984	-0.955	-0.183	-1.77	1.465	11.719	-1.379	-2.072	-1.77	-0.549	0.671	12.725	2.11	1.099	-1.709	-0.61	-1.953	-12.099	0.975	-0.804	0.549	-0.183	1.099	0.23	11.042	5.154	0.854	-1.343	-2.136	4.084	13.617	5.329	-5.066	-1.465	1.465	1506696918
-9.178	-4.471	0.358	-0.061	0.366	1.892	13.04	-2.493	-2.785	-1.587	0.671	0.427	12.682	2.539	2.244	-1.282	0.305	-1.282	-10.775	-0.943	0.616	0.366	0.427	0.549	-1.266	9.296	4.62	-0.549	-0.671	-1.343	2.5	12.161	3.454	-3.845	-0.549	3.113	1506696918
-10.964	-3.135	-0.362	0.366	-0.122	1.343	12.019	-2.269	-2.358	-1.709	0.671	-0.183	11.554	2.379	2.577	-0.854	0.732	-0.427	-10.429	-0.873	0.78	1.465	-0.732	-0.061	-1.829	8.262	4.547	-0.61	-1.343	-0.366	1.753	11.939	0.877	-2.258	0.061	4.456	1506696918
-10.45	-2.289	-1.347	0.366	-3.357	0.488	10.69	-1.625	-2.388	-1.77	1.526	0.122	10.647	2.414	2.218	-0.732	0.61	0	-10.106	0.435	0.651	0.732	0.732	0.061	-1.241	8.337	4.443	-0.183	-0.977	-0.061	-0.135	12.475	0.934	-1.892	-0.061	5.493	1506696918
-8.135	-1.952	0.007	0.427	-1.221	-0.061	9.266	-1.186	-2.555	-1.404	1.648	0.488	10.011	2.411	2.085	-0.977	0.122	0.183	-9.805	0.073	-0.08	0.671	-0.122	-0.244	-0.93	8.156	4.207	0.488	-0.61	-0.122	-1.662	12.309	1.121	-1.221	-2.441	5.859	1506696918
-8.172	-1.335	0.061	-0.366	-1.16	0.061	8.497	-0.988	-2.455	-0.916	1.16	0.427	9.333	2.122	2.224	-1.16	-0.305	0.488	-9.038	0.165	-0.26	0.488	0.183	-0.366	-0.769	7.466	3.919	0.977	-0.671	0.061	-1.113	10.111	2.065	-0.427	-1.648	5.005	1506696918
-7.681	-1.518	0.278	-0.732	-1.221	-0.183	7.826	-0.607	-2.074	-0.549	0.427	0.122	8.745	1.881	2.668	-1.282	0	0.549	-8.64	0.362	-0.391	0.427	0.244	-0.366	-0.336	7.12	3.708	0.977	-0.671	0.061	-0.257	8.849	1.914	0.244	0.366	4.211	1506696918
-6.983	-1.355	0.794	-0.732	-0.183	-0.061	7.64	-0.335	-1.906	-0.183	0.183	0	8.171	1.678	2.747	-1.282	-0.427	0.427	-8.333	0.317	-0.73	0.366	0.305	-0.427	0.092	7.198	3.85	0.977	-0.549	-0.061	0.01	7.582	0.646	-0.488	1.465	2.686	1506696918
-7.321	-0.455	1.125	-0.854	0.61	-0.244	7.642	-0.061	-1.908	-0.122	0.061	-0.122	8.269	1.455	2.716	-1.099	-0.671	0.244	-8.404	0.56	-0.952	-0.061	0.305	-0.366	0.3	7.654	4.065	1.038	-0.244	-0.183	-0.361	6.242	0.281	0.488	1.221	1.77	1506696918
-8.553	-0.426	0.707	-1.282	0.732	-0.427	7.661	0.147	-1.863	-0.122	-0.183	-0.305	8.661	1.303	2.914	-0.793	-0.183	-0.183	-8.433	0.604	-1.102	-0.427	0.244	-0.366	0.374	8.229	4.157	0.793	-0.061	-0.244	0.392	5.814	1.022	1.77	1.099	1.099	1506696918
-9.505	-0.495	0.431	-1.343	0.549	0.488	7.955	0.128	-1.678	0.183	-0.122	-0.305	9.232	1.154	2.895	-0.305	-0.732	-0.427	-8.754	0.441	-1.379	-0.671	0.305	-0.427	0.285	8.608	4.401	0.793	-0.061	-0.244	2.256	6.611	1.786	1.831	1.221	-0.061	1506696918
-10.378	-1.102	0.684	-1.282	0.366	0.671	8.129	-0.042	-1.473	0.488	-0.305	-0.183	10.186	1.117	2.937	0.244	-0.122	-0.366	-9.002	0.122	-1.571	-1.038	0.488	-0.549	0.294	8.753	4.449	0.183	0.122	0.122	5.639	7.105	2.401	2.075	-1.099	-0.183	1506696918
-11.567	-0.797	1.613	-1.587	-0.305	1.16	8.722	-0.389	-1.337	0.732	-0.244	0	10.548	1.17	3.104	0.549	0.061	-0.061	-9.002	0.122	-1.571	-1.038	0.244	-0.671	0.158	8.988	4.165	-0.061	0.305	0.305	9.44	10.246	7.665	-1.038	5.859	0.183	1506696918
-13.01	-4.07	-0.161	-1.709	0	0.549	9.362	-0.712	-1.299	0.793	-0.366	0.305	11.035	1.343	2.766	0.854	0.305	0.122	-9.331	-0.353	-1.343	-1.038	1.587	-0.732	-0.134	9.67	4.002	-0.122	0.061	0.671	4.588	8.679	4.218	-0.305	0.488	1.038	1506696918
-11.3	-4.936	-1.066	2.014	-1.648	0.488	10.232	-0.95	-1.419	0.854	0.183	0.671	11.964	1.793	2.09	0.916	0.549	-0.122	-12.81	-1.859	-1.96	-1.221	0.793	-0.732	-0.395	11.909	3.659	-0.122	0.061	0.671	-0.607	10.73	0.428	2.441	-5.798	-3.296	1506696918
-8.24	-2.83	1.079	0.244	-0.305	0.732	10.966	-1.324	-1.248	1.038	0.183	1.404	12.918	2.797	1.731	0.793	0.854	-0.732	-12.683	-2.821	-1.388	-0.488	-1.16	-0.977	-0.351	13.034	3.182	1.16	0.977	0.977	7.043	14.611	6.144	-1.648	5.31	2.502	1506696918
-9.982	-3.724	-2.381	0.427	3.54	-0.854	11.543	-1.824	-1.111	1.099	-0.366	1.526	12.855	3.552	1.724	0.916	1.404	-0.488	-10.373	-2.305	0.159	-0.061	0.244	-0.366	-1.041	11.498	2.833	1.16	0.977	0.977	-4.856	5.719	-1.599	1.77	-3.296	-1.831	1506696918
-10.546	-3.675	-2.938	1.465	-0.793	0.244	11.554	-1.757	-0.537	0.916	0.549	0.549	12.855	3.552	1.724	0.916	1.404	-0.488	-11.646	-2.852	0.018	-0.793	-0.61	-0.244	-1.755	10.878	1.968	-0.183	1.709	1.282	2.964	11.554	-2.013	2.747	-2.197	-0.671	1506696918
-9.445	-2.906	-1.023	0.183	1.404	0.122	10.506	-1.762	-0.087	0.854	0.977	0.183	12.855	3.552	1.724	0.916	1.404	-0.488	-10.436	-3.436	0.351	-0.305	-0.61	-0.122	-1.213	10.792	1.451	-0.366	0.977	1.465	0.709	10.226	0.12	0.854	-0.549	-1.221	1506696918
-9.88	-2.712	-2.141	1.16	1.465	-0.488	9.924	-2.267	-0.414	0.916	0.854	0.122	10.592	3.485	1.479	0.977	2.258	-0.488	-10.119	-3.29	0.012	-0.061	-0.122	-0.122	-0.684	10.487	1.394	-0.366	0.977	1.465	0.103	10.208	-0.368	2.014	-1.831	-2.625	1506696918
-8.855	-2.494	-1.87	1.526	0.244	-0.61	9.429	-2.615	-0.647	1.038	1.282	0.061	10.081	3.405	1.727	0.854	2.686	-0.61	-9.439	-3.234	-0.29	0.061	-0.244	0.183	-0.396	9.594	1.428	-0.122	1.892	1.221	0.861	10.832	-0.245	1.038	-2.319	-2.808	1506696918
-7.933	-1.999	-1.633	1.16	0.977	-0.549	8.614	-2.483	-0.145	0.977	0.183	0.061	9.442	3.291	2.108	0.61	2.38	-0.488	-8.693	-3.076	-0.354	0.427	-0.305	0.244	-0.372	8.658	1.3	0	1.526	1.099	1.754	10.194	-0.275	1.282	-3.052	-2.502	1506696918
-8.21	-1.743	-2.098	1.221	0.488	-0.366	8.165	-1.859	0.383	0.671	0.61	0.122	9.308	3.237	2.625	0.549	1.831	-0.244	-8.161	-2.766	-0.476	0.549	-0.61	0.061	-0.359	8.193	1.371	-0.183	0.732	1.099	2.796	9.301	0.109	0.427	-1.831	-2.502	1506696918
-8.659	-1.537	-2.176	1.282	0	-0.488	7.61	-1.444	0.479	0.61	0.732	0.244	9.081	3.06	3.068	0.427	1.648	-0.061	-7.854	-2.517	-0.459	0.61	-0.488	0.061	-0.029	8.138	1.53	-0.366	0.305	1.038	2.511	8.719	0.311	0.122	-1.465	-2.197	1506696918
-8.867	-1.525	-1.928	1.404	0	-0.61	7.68	-1.238	0.313	0.549	0.916	0.427	8.817	2.95	3.461	0.244	1.282	0	-7.916	-2.578	-0.468	0.61	-0.244	0.061	0.47	8.384	1.628	-0.427	0.305	0.977	2.578	8.954	0.574	-0.122	-0.793	-1.77	1506696918
-9.355	-1.345	-1.671	1.526	-0.244	-0.488	7.813	-1.31	0.275	0.305	0.793	0.549	8.884	2.917	3.546	0.122	1.221	-0.122	-7.954	-2.895	-0.785	0.671	-0.244	0	0.839	8.778	1.721	-0.671	-0.061	1.038	1.699	9.009	0.653	-0.183	-0.732	-1.526	1506696919
-9.715	-0.902	-1.913	1.282	-0.427	-0.732	8.453	-1.475	0.502	0.244	1.099	0.488	8.904	2.836	3.517	0.183	1.282	-0.305	-8.385	-3.116	-0.963	0.732	0.183	0	1.365	9.265	1.853	-0.854	-0.488	0.916	1.11	9.441	0.743	0	-1.343	-1.587	1506696919
-9.727	-0.935	-2.212	1.16	-0.549	-0.793	8.782	-1.485	0.847	0.122	0.671	0.488	9.229	2.9	3.784	0.183	0.916	-0.61	-9.082	-2.773	-1.34	0.854	0	0	1.945	9.458	2.192	-0.732	-0.854	0.61	1.316	9.883	0.214	-0.244	-1.282	-1.953	1506696919
-9.385	-0.888	-1.78	0.916	-0.427	-0.305	9.29	-1.619	1.357	0.122	0.671	0.488	9.238	2.938	3.945	0.061	0.732	-0.916	-9.427	-2.308	-1.593	0.427	0.183	0.244	2.411	9.457	2.51	-0.366	-0.61	0.122	1.915	10.039	0.513	-0.732	-0.977	-1.892	1506696919
-9.757	-1.68	-1.488	-0.305	0	0.305	9.256	-1.802	1.54	-0.427	1.343	0.793	9.097	2.827	4.055	0.061	0.854	-1.282	-9.577	-2.652	-1.394	0.183	0.854	0.427	2.659	9.597	2.696	-0.244	-0.183	-0.122	2.156	9.922	1.22	-1.099	-0.977	-1.831	1506696919
-11.377	-3.084	-1.145	-0.366	0.549	0.977	9.515	-1.956	1.488	-0.732	1.953	1.038	9.045	3.222	4.097	0.244	0.244	-1.77	-11.865	-2.908	-1.428	0.916	-0.305	0.061	2.522	10.457	3.077	0.183	-0.549	-0.061	2.933	10.47	0.859	-1.831	-0.366	-1.526	1506696919
-12.663	-3.334	-2.078	0.061	-1.16	0.854	9.694	-2.675	1.442	-1.221	2.319	1.953	8.885	3.926	4.101	0.427	-0.244	-2.441	-12.482	-1.073	-1.077	0.732	-1.282	0.427	2.513	10.816	3.662	0.977	-0.366	-0.671	3.874	11.536	2.582	-2.625	0.793	-0.061	1506696919
-10.96	-3.936	-0.22	-0.183	-2.136	0.61	9.671	-3.613	0.857	-1.221	2.319	1.953	8.559	4.486	4.338	0.671	-0.122	-2.991	-11.806	-1.206	0.138	-0.183	-0.671	0.549	2.077	10.567	3.616	1.465	1.77	-0.61	2.517	13.06	3.864	-3.357	1.404	0.977	1506696919
-9.805	-3.835	0.426	-1.526	-0.183	-0.427	9.388	-4.063	0.668	-1.709	2.197	2.563	8.22	5.34	4.352	1.099	-0.916	-3.296	-11.225	-1.737	0.751	0.854	-2.258	-0.183	0.866	10.119	3.338	1.038	2.075	-0.183	-0.592	11.933	1.9	-2.136	1.831	1.526	1506696919
-9.111	-4.408	-0.483	-1.282	-0.793	-1.16	8.766	-4.402	0.764	-1.648	1.892	2.747	8.157	6.147	4.316	1.343	1.282	-3.235	-10.567	-0.245	1.383	0.122	-2.075	0.244	0.042	9.522	2.998	1.038	2.075	-0.183	-2.798	10.941	-0.413	-1.526	0.793	1.343	1506696919
-8.672	-6.176	-0.618	0.549	-1.221	-0.916	8.646	-4.894	0.846	-1.465	2.563	2.563	8.157	6.147	4.316	1.343	1.282	-3.235	-9.665	-0.306	1.86	-0.305	-1.526	0.488	-0.318	8.794	2.879	1.099	2.441	-0.305	-4.313	9.465	0.601	-0.916	-0.244	1.099	1506696919
-7.364	-5.213	0.292	1.221	0.488	-0.793	7.445	-4.895	0.566	-1.465	2.563	2.563	8.157	6.147	4.316	1.343	1.282	-3.235	-9.661	-1.347	1.695	-0.122	-3.052	-0.061	-0.894	8.976	2.217	1.465	2.258	-0.122	-3.942	10.255	1.552	-0.061	-0.61	1.099	1506696919
-8.689	-4.407	-0.126	0.488	0.671	-0.916	6.728	-4.743	0.518	-0.977	2.014	1.526	6.456	7.409	3.596	0.854	0.366	-2.869	-9.004	-1.06	2.667	-0.122	-2.625	0.061	-1.147	9.184	1.631	1.221	1.587	0.183	-2.921	9.147	2.312	0.244	-1.038	0.977	1506696919
-9.136	-4.028	-0.305	1.099	-0.305	-1.038	6.657	-4.883	0.518	-0.977	0.488	1.953	5.747	7.997	3.119	0.854	-0.061	-3.174	-8.789	-1.026	2.96	0.183	-2.869	0	-1.062	9.556	1.29	1.465	1.465	0.671	-1.86	9.403	2.346	0.793	-1.953	1.16	1506696919
-8.658	-3.883	0.374	0.61	0	-0.793	6.221	-5.377	0.236	-1.282	0.61	2.563	5.117	8.94	3.156	0.61	-1.587	-3.479	-8.459	-1.052	3.449	0.305	-2.563	0	-1.218	9.832	1.097	1.465	1.77	0.61	-1.219	9.635	2.164	0.854	-1.343	1.465	1506696919
-9.24	-3.781	0.37	-0.061	0	-0.549	6.313	-6.442	0.55	-1.404	-0.549	2.441	5.259	9.777	2.814	0.488	-3.296	-3.296	-8.451	-0.864	3.711	0.549	-2.075	0	-1.635	9.897	1.019	1.343	1.404	0.366	0.555	9.54	2.461	0.916	0.488	1.953	1506696919
-9.142	-3.566	0.331	0.244	-0.122	-0.671	7.131	-7.284	0.659	-1.038	0.427	2.197	6.431	10.21	2.694	0.488	-2.808	-2.319	-8.648	-0.642	3.743	0.61	-1.892	0.061	-2.04	9.991	1.062	0.916	0.427	0	1.035	9.897	2.534	-0.305	2.319	1.648	1506696919
-8.993	-3.302	0.463	0.183	-0.061	-0.61	6.476	-7.848	0.988	-0.793	0.732	2.014	6.843	10.02	2.696	0.671	0.061	-0.977	-8.569	-0.4	3.87	0.427	-1.526	0.122	-1.829	10.094	1.312	1.038	-0.366	-0.549	0.115	9.522	1.908	0.183	1.16	1.465	1506696919
-8.709	-2.914	0.45	-0.183	0.122	-0.671	6.06	-8.321	1.507	-0.793	0.732	2.014	5.846	9.601	3.057	0.732	-0.122	-0.366	-8.55	-0.159	4.026	0.244	-1.343	0.122	-1.038	10.165	1.392	1.038	-0.366	-0.549	-0.227	9.089	1.425	0.732	-0.916	0.732	1506696919
-8.585	-2.641	0.471	-0.122	0.61	-0.366	5.875	-8.829	1.708	0	0.671	1.465	5.436	9.195	2.978	0.793	-0.122	-0.305	-8.338	-0.078	4.146	0.122	-0.977	0.183	-0.484	10.158	1.273	0.671	0.488	-1.099	0.371	8.826	1.664	0.977	-0.916	0.122	1506696919
-9.197	-3.376	0.022	-0.671	0.854	-0.122	5.981	-8.99	1.433	0.305	0.305	0.793	5.252	8.771	3.196	0.793	-0.183	-0.305	-8.067	0.022	4.25	-0.122	-0.671	0.183	-0.398	9.683	1.195	0.61	0.427	-0.916	1.091	8.271	1.392	1.709	-0.793	-0.305	1506696919
-10.2	-4.343	-1.04	-0.549	0.061	-0.488	5.959	-8.384	1.236	0.305	-0.122	0.671	5.786	8.612	3.228	0.732	0.183	-0.244	-8.612	-0.085	4.353	-0.549	-0.488	0.061	-0.428	9.72	0.959	0.732	0.122	-0.671	2.382	9.059	1.692	1.77	1.709	-0.61	1506696919
-9.156	-4.524	-0.645	-0.122	0.305	-0.488	5.757	-7.773	1.614	0.244	-0.549	0.549	6.069	9.026	3.137	0.61	-0.183	-0.122	-9.115	-0.962	4.231	-0.732	-0.671	-0.061	0.081	10.365	0.688	0.61	0.122	-0.671	1.717	11.131	1.044	1.526	1.404	-0.854	1506696919
-8.476	-4.156	-0.4	-0.061	0.488	-0.122	5.401	-7.375	1.474	0	-0.671	0.793	6.294	9.341	3.247	0.549	-0.122	-0.061	-8.618	-1.572	4.494	-0.671	-0.671	0	0.011	10.604	0.227	0.305	0.366	-0.854	0.909	10.904	2.59	0.122	1.77	-0.488	1506696919
-8.644	-3.646	-1.011	-0.061	0.732	-0.305	5.302	-7.142	1.608	-0.061	-0.671	0.854	6.172	9.223	2.649	0.61	0.061	-0.061	-8.105	-1.737	4.587	-0.549	-0.488	0.061	-0.56	10.478	-0.018	0.305	0.366	-0.854	0.209	9.46	1.585	0.793	-2.197	-0.305	1506696919
-9.11	-3.909	-1.634	-0.122	0.244	-0.305	6.19	-7.127	2.489	0.183	-0.061	0.61	6.064	8.636	2.26	0.732	0.916	-0.183	-8.125	-1.589	4.487	-0.427	-0.305	0.061	-0.712	9.977	0.017	-0.061	0.122	-0.488	0.981	9.394	0.843	0.549	-1.953	-0.732	1506696920
-8.96	-4.35	-1.544	-0.244	-0.061	-0.122	6.383	-7.129	2.704	0.183	-0.122	0.305	6.145	8.565	2.434	0.427	1.038	-0.122	-8.229	-1.615	4.534	-0.366	-0.183	0	-0.501	9.683	-0.144	-0.122	0.427	-0.305	2.509	9.99	0.232	0.366	0.305	-0.183	1506696920
-8.704	-4.667	-1.529	0.183	0.061	0	6.197	-7.248	2.747	0.122	-0.122	0.183	5.755	8.597	2.524	0.061	0.183	-0.183	-8.165	-2.037	4.547	-0.122	-0.183	-0.122	-0.615	9.683	-0.398	-0.122	0.427	-0.305	2.071	10.026	0.351	-0.061	1.16	-0.061	1506696920
-8.813	-4.794	-1.711	0.488	0	0.122	5.692	-7.285	2.399	0	-0.427	0.122	5.857	8.752	2.421	-0.183	-0.183	-0.244	-8.049	-2.336	4.607	0.122	0.061	-0.244	-0.89	9.801	-0.648	-0.122	-0.122	0.183	0.851	9.947	0.732	-0.122	0.61	0.122	1506696920
-8.873	-4.858	-1.742	0.732	-0.305	0.183	5.563	-7.194	2.407	-0.061	0	0.061	5.788	9.097	2.187	-0.488	-0.61	-0.244	-8.014	-2.615	4.558	0.549	0.183	-0.366	-1.125	9.967	-0.764	-0.366	-0.549	0.305	0.462	10.052	0.752	-0.305	-1.16	0.183	1506696920
-8.916	-4.834	-1.592	1.099	-0.366	0.183	5.658	-7.037	2.522	-0.183	0.183	-0.061	5.704	9.65	1.985	-0.854	-0.793	0.122	-8.111	-2.793	4.511	0.977	0.549	-0.427	-1.416	10.237	-0.768	-0.366	-0.549	0.305	0.858	10.228	0.523	-0.671	-1.099	0.427	1506696920
-8.82	-4.889	-1.439	1.404	-0.122	0.122	5.487	-6.959	2.539	-0.366	0.122	-0.183	5.346	10.02	1.776	-1.038	-1.221	0.427	-8.347	-2.952	4.441	1.526	0.427	-0.488	-1.58	10.456	-0.688	-0.488	-1.892	0	1.258	10.336	0.342	-0.977	-0.549	0.793	1506696920
-9.031	-5.201	-1.369	1.892	0.061	0.061	5.584	-7.047	2.541	-0.61	0.549	-0.305	5.475	10.091	1.574	-1.099	-1.038	0.427	-8.453	-2.97	4.368	1.953	0.427	-0.549	-1.464	10.574	-0.524	-0.549	-2.319	-0.183	0.828	10.238	0.318	-1.099	-0.61	0.671	1506696920
-9.137	-5.481	-1.256	2.625	0.244	0	5.667	-7.135	2.637	-0.854	0.488	-0.427	4.916	10.017	1.328	-1.038	-1.038	0.061	-8.781	-2.87	4.219	2.502	0.427	-0.61	-1.231	10.654	-0.36	-0.549	-2.319	-0.183	0.136	10.351	0.156	-1.038	-1.16	0.427	1506696920
-8.923	-4.961	-0.864	3.357	0.61	-0.061	5.468	-7.151	2.346	-0.793	0.427	-0.305	4.722	9.91	1.534	-1.099	-0.671	-0.305	-9.161	-2.523	3.944	3.174	0.305	-0.732	-1.218	10.436	-0.129	-0.671	-2.441	-0.427	-0.251	10.597	0.06	-1.038	-2.075	0.244	1506696920
-8.358	-3.697	-0.23	3.54	1.099	0.061	5.434	-7.226	1.742	-0.916	0.61	-0.183	4.433	9.67	1.755	-1.038	-1.221	-0.671	-8.914	-1.707	3.844	3.479	0.305	-0.732	-1.416	10.136	0.09	-0.549	-3.357	-0.977	0.103	10.375	0.102	-0.916	-2.563	0.122	1506696920
-8.855	-3.467	-0.33	2.869	1.404	-0.366	5.682	-7.539	1.589	-0.916	0.61	-0.183	4.419	9.369	2.159	-0.854	-1.648	-0.977	-8.501	-0.852	3.938	3.601	0.488	-0.671	-1.717	9.896	0.396	-0.549	-3.357	-0.977	0.59	9.343	0.794	-0.854	-2.869	-0.122	1506696920
-9.374	-3.874	-0.508	3.418	1.038	-0.488	5.7	-7.671	1.559	-1.038	0.549	-0.183	4.238	9.341	2.126	-0.61	-2.319	-1.282	-8.717	-0.252	3.831	3.479	0.671	-0.854	-1.792	9.951	0.712	-0.671	-4.272	-1.038	0.3	9.3	1.318	-0.793	-3.54	-0.854	1506696920
-8.62	-4.1	-0.138	3.845	1.343	-0.183	5.702	-7.839	1.195	-0.549	1.526	-0.122	4.572	9.562	1.79	-0.549	-2.136	-1.465	-8.762	-0.146	3.626	3.357	0.854	-0.977	-1.517	10.143	0.817	-0.793	-4.517	-1.16	0.092	9.918	0.746	-0.671	-6.592	-1.099	1506696920
-8.171	-4.035	-0.059	3.845	1.892	-0.183	6.23	-8.113	1.434	0.061	3.723	-0.549	5.199	9.691	1.593	-0.61	-1.282	-1.648	-8.628	-0.12	3.486	3.479	1.099	-1.099	-1.371	10.221	0.724	-0.793	-4.517	-1.16	0.068	9.588	0.77	-1.038	-7.446	-1.892	1506696920
-8.551	-4.158	-0.349	4.089	1.77	-0.183	6.229	-7.878	1.652	-0.549	3.418	-0.916	5.296	9.566	1.519	-0.732	-0.916	-1.831	-8.557	-0.106	3.29	3.601	1.343	-1.099	-1.565	9.935	0.791	-1.221	-4.639	-1.526	0.103	9.393	1.111	-1.587	-5.859	-2.38	1506696920
-8.63	-4.459	-0.461	4.333	1.77	-0.244	6.158	-7.229	1.165	-1.709	2.808	-1.099	4.804	9.503	1.558	-1.099	-1.831	-1.953	-8.638	-0.062	3.222	3.601	1.526	-1.038	-1.888	9.769	0.907	-1.221	-5.066	-1.526	-1.34	9.546	-0.072	-0.732	-5.432	-3.174	1506696920
-8.691	-4.779	-0.532	4.333	1.953	-0.183	6.182	-6.681	1.141	-2.686	3.723	-1.526	4.329	9.525	1.511	-1.526	-3.113	-2.136	-9.001	0.011	3.141	3.784	1.892	-0.916	-1.945	9.543	0.857	-1.221	-5.066	-1.526	-1.992	10.722	-0.523	-2.808	-5.371	-4.639	1506696920
-8.622	-5.024	-0.589	4.333	1.892	0.122	6.271	-6.377	0.962	-3.784	4.028	-1.709	4.265	9.616	1.314	-2.075	-4.028	-2.38	-9.159	-0.032	3.034	4.028	1.709	-0.916	-2.251	9.525	0.855	-0.916	-5.188	-1.587	-2.21	11.127	-0.059	-2.38	-6.165	-4.578	1506696920
-8.641	-5.166	-0.446	4.456	2.502	0.305	6.509	-6.35	0.327	-4.089	4.028	-1.526	4.321	9.686	0.825	-2.502	-4.7	-2.441	-9.251	0.055	3.03	4.211	1.587	-0.977	-2.524	9.379	1.062	-0.549	-5.859	-1.282	-1.737	11.532	0.039	-1.953	-7.507	-4.272	1506696920
-8.836	-5.212	-0.54	4.761	2.808	0.244	6.623	-6.22	-0.079	-4.089	4.028	-1.526	4.359	9.727	0.377	-2.747	-5.127	-2.197	-9.276	0.086	2.846	4.395	1.648	-1.16	-2.65	9.277	1.166	-0.549	-5.859	-1.282	-0.721	11.271	0.678	-0.854	-7.446	-3.296	1506696920
-8.574	-5.051	-0.607	5.127	2.197	0.488	6.442	-6.081	0.536	-3.601	3.296	-0.183	4.466	9.819	0.209	-2.808	-5.493	-1.892	-9.335	0.071	2.594	4.7	1.587	-1.282	-2.79	9.312	1.233	-0.427	-5.981	-1.16	0.549	10.341	0.813	-0.61	-7.996	-2.502	1506696920
-7.71	-3.997	-0.257	5.066	2.258	0.977	6.32	-6.103	0.751	-3.479	3.296	0.122	4.371	9.904	-0.042	-2.808	-5.615	-1.526	-9.195	-0.072	2.201	5.127	1.343	-1.282	-2.728	9.264	1.243	-0.488	-6.409	-1.404	2.268	8.832	1.134	0.122	-7.69	-1.526	1506696920
-8.39	-2.978	-0.297	4.517	2.625	1.343	6.202	-5.996	0.903	-3.479	3.296	0.122	4.219	9.609	-0.303	-2.747	-5.371	-1.282	-8.821	0.182	2.017	5.493	1.343	-1.16	-2.609	9.006	1.264	-0.488	-6.409	-1.404	2.456	8.009	2.361	0.366	-6.714	-0.366	1506696920
-9.633	-1.916	-0.474	3.845	1.465	0.916	5.686	-5.917	0.807	-3.357	3.113	0.549	4.042	9.277	-0.464	-2.686	-5.249	-1.221	-9.19	0.469	1.678	5.31	1.282	-1.282	-2.377	8.854	1.39	-0.366	-6.531	-1.587	3.291	8.229	3.078	0.671	-5.92	0.549	1506696920
-10.34	-3.162	-0.057	2.808	0.977	0.549	5.624	-6.527	0.346	-2.563	5.432	0.488	3.973	9.18	-0.483	-2.563	-5.432	-1.404	-9.298	0.741	1.342	5.005	1.526	-1.282	-1.786	9.153	1.534	-0.244	-6.531	-1.709	1.635	9.549	3.668	1.16	-3.906	0.549	1506696921
-11.252	-4.475	-0.379	3.357	0.244	1.221	5.645	-7.915	0.688	-1.404	4.272	0.366	4.183	9.659	-0.238	-2.441	-5.798	-2.014	-10.276	-0.135	0.993	4.517	1.709	-1.221	-1.219	10.438	1.095	0.183	-6.653	-2.014	2.556	9.405	3.476	0.732	-2.93	0.854	1506696921
-10.296	-4.407	-0.922	4.822	-0.122	1.282	6.071	-9.359	0.356	-0.061	2.136	-0.122	4.878	10.631	0.014	-2.563	-5.859	-3.174	-11.092	-1.576	-0.188	5.066	1.099	-1.099	-0.504	11.575	0.644	0.305	-6.592	-2.258	2.36	10.125	3.596	1.221	-1.099	1.465	1506696921
-8.709	-2.797	-1.317	4.944	1.282	1.282	5.593	-9.732	-0.202	0.549	-1.77	-1.099	5.451	11.033	0.223	-2.991	-6.348	-4.028	-10.423	-1.695	-0.665	5.127	1.038	-0.671	-0.217	11.675	0.487	0.488	-7.568	-2.563	1.037	9.942	2.034	2.075	-2.014	1.587	1506696921
-8.795	-2.756	-2.107	5.005	1.892	1.038	5.291	-8.733	-0.553	-0.366	-3.601	-2.014	5.845	10.794	0.321	-3.357	-7.263	-4.333	-10.017	-2.141	-0.926	5.127	1.465	-0.366	-0.065	11.176	0.333	0.488	-7.568	-2.563	0.079	10.351	0.866	2.258	-2.808	1.099	1506696921
-9.215	-2.747	-2.704	5.249	1.77	1.221	5.254	-7.616	-0.315	-2.197	-0.549	-1.892	6.315	10.621	0.371	-3.723	-7.935	-4.456	-10.338	-1.982	-1.213	5.249	1.648	-0.183	0.275	10.879	0.262	0.244	-7.874	-2.625	-0.852	10.45	0.471	1.648	-4.028	0.549	1506696921
-9.141	-2.205	-2.934	4.883	2.38	0.977	5.089	-7.413	-0.081	-3.723	4.456	-1.038	6.619	10.479	0.218	-4.089	-8.179	-4.517	-10.655	-1.469	-1.382	5.005	1.648	0.122	1	10.648	0.292	-0.122	-8.423	-2.38	0.243	10.257	-0.153	1.404	-4.333	0.427	1506696921
-9.792	-2.082	-3.307	5.127	2.808	0.793	4.424	-7.813	0.194	-4.578	6.714	-0.061	6.716	10.238	-0.24	-4.395	-8.545	-4.578	-10.897	-1.724	-1.457	4.883	1.282	0.061	1.407	10.49	0.58	-0.061	-7.996	-2.258	1.097	10.172	-0.888	1.404	-3.906	0.427	1506696921
-9.857	-1.985	-3.484	5.005	2.319	0.61	3.874	-8.453	0.489	-4.578	6.714	-0.061	7.074	9.807	-0.676	-4.333	-8.85	-4.395	-10.58	-1.717	-1.723	5.127	0.183	-0.244	1.261	10.037	0.846	0.427	-6.409	-1.77	1.66	10.384	-1.591	1.16	-3.967	0.061	1506696921
-9.423	-2.105	-3.253	5.188	2.197	0.549	3.851	-8.86	1.025	-4.578	5.249	1.16	7.594	9.098	-0.837	-3.967	-8.362	-3.723	-10.063	-1.766	-1.665	5.005	0.061	-0.488	0.933	9.44	0.889	0.366	-5.92	-1.404	1.531	10.384	-1.249	1.038	-3.662	-0.183	1506696921
-9.275	-1.98	-2.986	5.493	2.014	0.366	3.978	-8.862	1.427	-4.089	4.944	1.16	7.696	8.364	-0.962	-3.235	-7.019	-2.808	-9.534	-1.675	-1.548	5.127	-0.122	-0.61	0.707	9.031	1.016	0.366	-5.92	-1.404	1.241	9.999	-0.872	0.854	-3.967	-0.488	1506696921
-9.36	-1.532	-2.657	5.493	1.587	0.305	4.392	-8.445	2.009	-3.723	5.737	0.977	7.525	7.811	-0.956	-2.258	-5.676	-1.892	-9.245	-1.561	-1.53	5.127	-0.183	-0.671	0.56	8.82	1.18	0.366	-4.944	-1.16	1.773	9.644	-0.848	0.793	-4.089	-0.366	1506696921
-9.484	-1.192	-2.6	5.371	1.282	0.183	4.073	-8.083	2.414	-3.357	6.042	0.732	7.217	7.584	-0.999	-1.282	-4.761	-1.282	-9.119	-1.512	-1.474	5.127	-0.183	-0.732	0.557	8.926	1.272	0.671	-4.272	-1.221	2.245	9.489	-0.31	0.671	-3.906	-0.183	1506696921
-9.434	-0.935	-2.541	4.944	1.282	0.122	3.7	-7.781	2.412	-2.747	5.981	0.549	6.918	7.763	-0.926	-0.366	-4.211	-0.977	-9.221	-1.37	-1.523	5.066	-0.061	-0.61	0.712	9.348	1.292	0.671	-4.272	-1.221	2.36	9.554	0.028	0.488	-4.089	-0.244	1506696921
-9.546	-0.784	-2.263	4.944	1.221	0.122	3.388	-7.667	2.364	-2.747	5.981	0.549	6.826	8.025	-0.543	-0.366	-4.211	-0.977	-9.421	-1.091	-1.644	4.944	-0.061	-0.427	0.859	9.527	1.552	1.099	-3.54	-1.282	2.937	9.494	-0.166	0.122	-4.028	-0.061	1506696921
-9.939	-0.346	-2.32	4.333	0.732	0	3.281	-7.583	2.007	-1.099	3.723	1.343	6.781	8.063	0.029	1.465	-2.441	-0.732	-9.321	-0.904	-1.526	4.639	-0.122	-0.305	0.742	9.683	1.793	1.953	-2.747	-1.953	3.043	9.312	-0.34	0.244	-3.418	0.244	1506696921
-9.694	-0.632	-1.86	4.028	0.732	-0.122	3.348	-7.467	1.589	-0.488	2.625	1.648	6.763	8.339	0.874	2.441	-1.343	-0.732	-9.481	-0.859	-1.492	4.333	-0.061	-0.305	0.746	9.964	1.936	1.953	-2.747	-1.953	2.224	9.648	-0.316	0.061	-3.723	-0.305	1506696921
-9.641	-0.505	-1.875	3.479	0.427	-0.061	3.719	-7.748	1.241	-0.061	2.014	1.77	6.903	8.857	1.977	2.441	-1.343	-0.732	-9.432	-0.811	-1.43	3.967	0.183	-0.244	0.791	10.261	1.993	1.404	-2.441	-2.075	2.718	9.527	-0.22	-0.061	-3.357	-0.427	1506696921
-9.475	-0.365	-1.621	3.296	1.038	-0.244	4.098	-8.086	0.675	0.244	1.831	1.587	6.868	9.312	3.089	3.296	0	-0.793	-9.324	-0.646	-1.384	3.479	0.122	-0.183	0.699	10.294	2.062	1.404	-2.441	-2.075	3.035	9.393	-0.402	-0.061	-2.808	-0.244	1506696921
-9.954	-0.632	-1.668	3.296	0.854	-0.427	4.27	-7.939	0.077	0.183	1.587	0.793	6.307	9.561	4.11	3.54	2.136	-0.427	-9.1	-0.522	-1.223	2.869	0.244	-0.122	0.418	10.255	2.041	0.977	-2.258	-2.014	2.272	9.256	-0.383	-0.061	-2.563	-0.427	1506696921
-9.599	-1.09	-1.455	2.441	0.305	-0.732	4.37	-7.656	-0.132	-0.366	1.892	-0.244	5.656	9.961	5.072	3.54	2.136	-0.427	-8.943	-0.634	-1.19	2.136	0.366	-0.122	-0.054	10.422	1.782	-0.183	-2.075	-1.465	1.414	9.783	0.136	0	-3.235	-0.916	1506696921
-10.532	-2.523	-1.866	0.61	1.099	-0.061	4.232	-7.994	-0.234	-0.854	2.38	-1.282	5.119	10.545	5.49	1.282	0	-0.427	-9.914	-1.247	-0.784	1.587	0.977	-0.427	-0.925	10.718	1.68	-0.549	-2.38	-0.916	1.694	9.573	0.139	0.061	-4.089	-0.977	1506696921
-11.996	-3.08	-2.535	0.61	0.61	0.488	4.232	-7.994	-0.234	-0.854	2.38	-1.282	4.085	11.548	5.21	-0.793	-3.357	-0.916	-12.215	-0.605	-0.401	1.77	0.793	-0.061	-1.269	11.359	2.11	-0.549	-2.38	-0.916	3.939	10.813	0.557	-0.732	-2.93	0.427	1506696921
-11.992	-3.828	-2.352	1.648	-2.197	1.16	3.551	-10.538	-0.456	-1.221	1.587	-1.709	4.963	11.498	4.091	-0.793	-3.357	-0.916	-11.742	0.059	0.242	2.014	-0.183	1.038	-1.553	11.061	2.792	-0.061	-2.686	-0.427	3.541	12.88	2.868	-2.502	-1.892	1.099	1506696921
-9.606	-5.252	-0.182	1.526	-1.648	1.648	4.021	-9.808	-0.484	-1.648	1.038	-1.343	5.968	10.874	3.223	-2.502	-2.563	0.366	-10.267	-1.839	0.988	1.404	0.488	0.122	-3.287	10.2	2.224	-1.16	-0.427	0.305	1.525	13.144	4.282	-4.15	-3.357	1.282	1506696921
-9.365	-4.194	0.108	1.831	0.549	1.221	4.021	-9.808	-0.484	-1.648	1.038	-1.343	5.239	10.713	3.103	-2.869	-0.488	1.465	-9.969	-1.776	1.62	2.258	0.244	-0.122	-4.098	9.251	2.091	-1.16	-0.427	0.305	0.36	11.907	2.64	-3.906	-3.357	2.441	1506696922
-10.672	-2.527	-0.955	1.831	-2.686	0.122	4.363	-9.862	0.129	-2.563	4.822	-1.648	3.63	10.895	2.365	-2.869	-0.488	1.465	-10.371	-0.084	0.749	2.563	0.122	0.122	-3.195	9.31	2.801	0.061	-1.953	1.099	0.136	11.695	1.797	-2.869	-2.258	3.662	1506696922
-8.909	-2.75	-0.035	1.953	-1.465	-0.244	3.784	-10.194	0.17	-2.563	4.822	-1.648	2.992	10.405	1.297	-3.662	-1.648	2.136	-10.49	0.368	0.291	1.831	0.061	0.061	-2.273	9.513	3.1	0.061	-1.953	1.099	-1.087	11.91	0.89	-3.113	-2.686	3.113	1506696922
-8.08	-2.421	0.633	1.16	-0.427	0.183	3.006	-10.165	0.047	-1.343	3.479	-2.441	3.443	9.353	1.086	-2.808	-3.906	2.197	-9.532	0.73	0.341	1.77	-0.061	-0.061	-1.516	8.967	3.234	0.305	-1.831	0.732	-0.224	10.702	0.506	-2.38	-2.38	2.808	1506696922
-7.957	-1.938	0.774	0.793	-0.427	0.427	2.62	-9.528	-0.035	-0.732	1.77	-2.625	3.862	8.223	1.474	-2.808	-3.906	2.197	-8.934	1.109	0.465	1.099	-0.244	0	-1.177	8.37	3.493	-0.122	-0.916	-0.061	0.506	8.452	0.626	-1.465	-0.732	2.38	1506696922
-8.025	-1.559	1.035	0.427	0.244	0.305	2.677	-8.868	0.022	-0.427	1.282	-2.808	3.553	7.496	1.756	-0.671	1.099	1.282	-8.66	0.831	0.44	0.732	0	-0.244	-1.126	8.175	3.424	-0.122	-0.916	-0.061	0.908	7.553	0.47	-0.793	0.61	1.648	1506696922
-8.232	-1.464	1.26	0.061	0.488	0.244	2.615	-8.723	0.011	-0.427	1.282	-2.808	2.882	7.315	1.96	0.061	1.648	0.305	-8.977	0.792	0.172	0.427	-0.366	-0.427	-1.012	8.297	3.372	-0.488	-0.61	-0.122	0.351	7.057	0.471	0	1.343	0.427	1506696922
-9.205	-1.701	0.944	-0.732	-0.122	-0.122	2.251	-8.815	-0.106	0.183	0.671	-2.686	2.418	7.423	2.181	0.061	1.648	0.305	-9.229	1.206	0.178	-0.061	0.061	-0.305	-0.849	8.522	3.62	-0.366	-0.671	0	0.772	7.055	1.37	0.732	3.601	-0.366	1506696922
-9.587	-2.157	1.105	-0.61	0.061	0.122	1.943	-8.74	-0.249	0.488	-0.183	-2.258	2.681	7.91	2.639	0.549	0.549	-0.732	-9.725	1.136	-0.001	-0.366	0.061	-0.183	-0.849	8.522	3.62	0	-0.244	-0.061	1.73	8.492	2.357	0.61	4.822	-0.977	1506696922
-9.583	-2.639	0.957	-0.854	-0.305	0.183	1.839	-8.757	-0.37	0.732	-0.671	-1.465	3.334	8.557	3.192	1.099	-0.122	-2.38	-9.816	0.774	-0.016	-0.793	0.305	-0.183	-1.128	9.107	3.896	0.366	0.427	-0.183	2.253	8.799	2.483	1.77	2.258	-0.488	1506696922
-9.652	-2.011	1.225	-0.427	0	0.732	1.9	-8.44	-0.401	0.732	-0.793	-0.305	3.941	9.227	3.74	1.099	-0.122	-2.38	-9.8	0.391	-0.045	-0.916	0.122	-0.427	-1.55	9.221	3.813	0.366	0.488	0.061	3.441	9.884	5.278	-0.671	0.977	-0.427	1506696922
-9.245	-0.959	1.633	-1.099	0.122	0.671	2.007	-8.009	-0.346	0.549	-0.61	1.038	4.37	9.739	4.036	0.854	0.244	-2.075	-9.572	0.29	-0.071	-0.977	0.427	-0.427	-2.011	9.326	3.764	0.366	0.488	0.061	3.645	9.313	4.521	0.488	-0.488	0.61	1506696922
-10.081	-1.711	0.922	-2.014	0.854	0.366	2.201	-7.867	-0.244	0.427	-0.488	2.563	4.539	9.917	3.975	0.488	0.061	-1.282	-9.466	0.384	-0.122	-0.977	0.854	-0.366	-2.207	9.481	3.711	0.244	0.366	0.061	1.963	7.824	1.786	2.441	-0.244	-0.183	1506696922
-10.825	-3.638	-0.15	-0.916	-0.122	-0.61	2.491	-8.076	-0.106	0.366	-0.427	3.967	4.544	10.273	3.803	0.488	0.061	-1.282	-10.737	-0.004	-0.779	-1.343	0.732	-0.427	-1.808	10.094	3.482	0.183	-0.916	0.061	0.575	9.381	0.438	1.221	2.563	-2.441	1506696922
-9.828	-3.92	0.693	-0.061	-0.305	0.427	2.491	-8.076	-0.106	0.366	-0.427	3.967	4.639	10.465	3.647	0.183	-0.549	-0.793	-10.81	-0.575	-0.54	-1.587	0.854	-0.488	-1.808	10.094	3.482	0.183	-0.916	0.061	2.479	11.77	6.064	0.305	2.93	-0.671	1506696922
-8.826	-2.964	0.648	-0.305	1.465	0.61	3.31	-10.026	-0.284	0.854	-1.648	5.554	4.957	9.89	3.297	-0.183	-0.854	-0.549	-10.155	-1.078	-0.205	-0.793	0.671	-0.366	-1.013	10.194	2.858	0.366	-0.61	0.183	-0.56	10.279	2.649	1.709	-0.854	-0.488	1506696922
-9.6	-2.482	-1.394	0.122	1.465	-0.244	4.093	-10.026	-0.307	0.671	-2.258	5.31	5.3	9.452	2.982	-0.183	-0.854	-0.549	-10.115	-1.432	-0.153	-0.793	0.122	-0.244	-1.274	9.786	2.373	0.183	0.183	0.366	1.175	9.469	1.006	1.892	-1.282	-0.122	1506696922
-9.604	-2.803	-2.143	0.183	0.122	-0.305	5.351	-9.782	0.254	0.122	-1.404	4.517	5.278	9.526	2.683	-0.122	0.305	-0.244	-9.564	-2.023	-0.226	-0.916	0.61	-0.305	-1.274	9.786	2.373	-0.061	0.793	0.671	-0.055	10.16	0.864	0.854	-2.319	-1.038	1506696922
-9.015	-2.869	-2.166	-0.488	0.488	-0.122	6.123	-9.192	0.853	0.122	-1.404	4.517	4.721	9.416	2.109	-0.793	0.854	0.549	-9.449	-2.579	-0.278	-0.854	0.366	-0.549	-1.555	9.336	1.086	-0.366	0.488	0.854	1.96	10.057	0.807	1.16	0.122	-0.61	1506696922
-9.321	-3.359	-2.442	-0.244	0.61	-0.366	5.587	-8.573	1.446	-0.488	0.366	3.052	4.326	9.417	1.404	-0.793	0.854	0.549	-9.636	-3.14	-0.408	-0.488	0	-0.61	-1.285	9.46	0.59	-0.305	0.122	0.854	1.436	9.795	-0.224	1.16	1.038	-0.549	1506696922
-9.579	-3.275	-2.172	0	0.244	0	5.587	-8.573	1.446	-0.488	0.366	3.052	4.29	9.726	0.573	-1.343	-1.404	0.488	-10.019	-3.37	-0.468	-0.305	-0.183	-0.488	-0.961	9.981	0.495	-0.366	0	0.793	0.175	9.887	-0.084	0.916	-0.732	-0.183	1506696922
-9.536	-2.418	-1.908	-0.244	0.427	-0.122	4.912	-8.508	2.206	-0.977	0.732	1.221	4.479	9.892	-0.089	-1.343	-1.404	0.488	-9.873	-3.107	-0.58	0	-0.549	-0.305	-0.871	10.375	0.749	0.061	0.183	0.793	0.519	10.082	-0.14	0.488	-1.038	-0.122	1506696922
-9.54	-2.211	-2.171	0	0.244	-0.549	5.136	-8.364	3.316	-0.549	0.366	-1.343	4.703	9.604	-0.188	-1.221	-1.709	0.305	-9.484	-3.143	-0.536	-0.183	-0.549	-0.183	-1.053	10.255	0.952	0.488	0.549	0.549	0.729	10.002	-0.384	0.671	-1.038	-0.488	1506696922
-9.307	-2.534	-2.244	0.061	-0.061	-0.671	4.883	-8.007	3.329	-0.244	1.831	-1.587	4.845	9.313	0.246	0.061	-0.305	0.488	-9.132	-3.393	-0.409	0	-0.793	-0.183	-1.197	9.908	0.834	0.488	0.732	0.244	1.459	10.057	-0.294	0.305	-0.183	-0.549	1506696922
-9.221	-2.996	-2.322	0.366	0.183	-0.488	4.883	-8.007	3.329	-0.244	1.831	-1.587	4.744	9.179	0.427	0.061	-0.305	0.488	-9.086	-3.401	-0.306	0.244	-0.732	-0.122	-1.22	9.627	0.75	0.183	0.549	0.061	1.297	9.91	-0.072	0.183	0.122	-0.488	1506696922
-9.418	-3.048	-2.188	0.854	0	-0.183	4.017	-7.903	3.04	-0.244	1.831	-1.587	4.455	9.137	0.505	0.671	0.61	0.549	-8.977	-3.368	-0.091	0.427	-0.61	-0.122	-1.181	9.558	0.678	-0.061	0.366	0	0.872	9.865	0.293	0.061	-0.427	-0.305	1506696923
-9.664	-2.364	-2.088	0.916	-0.183	-0.061	4.017	-7.903	3.04	0.183	1.953	-1.831	4.17	9.412	0.706	0.854	0.977	0.488	-9.115	-3.606	0.028	0.793	-0.549	-0.061	-1.181	9.558	0.678	0.061	0.427	-0.183	0.945	9.954	0.129	-0.244	-1.038	-0.183	1506696923
-9.934	-1.975	-2.158	0.977	-0.305	-0.122	3.283	-7.848	2.463	0.427	0.977	-2.075	4.118	9.804	1.019	0.732	0.793	0.183	-8.984	-3.625	0.03	0.977	-0.427	-0.061	-1.422	10.112	0.274	0.122	0.427	-0.183	1.321	10.006	-0.016	-0.244	-0.854	-0.244	1506696923
-9.866	-2.35	-1.547	0.854	-0.793	0.183	3.096	-7.909	1.203	0.366	-0.122	-2.075	4.104	9.972	1.382	0.427	0.183	-0.183	-9.109	-3.518	0.225	0.977	0.244	0	-1.422	10.112	0.274	0.244	0	-0.061	1.556	10.034	0.264	-0.244	-0.671	-0.305	1506696923
-9.294	-2.102	-1.162	0.61	0.305	0.305	3.229	-8.229	0.617	0.366	-0.122	-2.075	4.223	10.367	1.658	-0.244	-1.404	-0.488	-10.014	-3.113	-0.065	1.709	-0.244	0.061	-1.329	10.639	0.967	0.305	-0.732	0	1.64	9.96	0.209	-0.183	-0.305	-0.183	1506696923
-9.759	-1.904	-1.851	0.854	0.305	-0.061	3.626	-9.232	0.329	-0.549	0.122	-2.014	4.494	10.501	2.09	-0.244	-1.404	-0.488	-9.947	-1.79	-0.323	1.404	0.488	0.549	-0.932	10.807	1.906	0.366	-1.16	0	0.981	9.843	-0.02	-0.244	-0.732	-0.366	1506696923
-9.487	-2.59	-1.519	0.793	-0.366	0.061	3.869	-9.595	0.208	-1.648	2.258	-1.77	4.634	9.787	2.673	-0.305	-1.648	-0.488	-9.546	-1.436	-0.408	0.854	0.916	0.427	-0.831	10.152	2.287	0.488	-1.099	-0.366	1.221	10.007	-0.11	-0.427	-0.549	-0.671	1506696923
-9.143	-2.859	-0.766	0.977	0.305	0.183	3.759	-8.983	-0.261	-2.136	2.441	-1.831	4.677	8.977	3.47	-0.061	-1.221	-0.244	-9.476	-1.559	-0.371	0.732	0.549	0	-0.831	10.152	2.287	0.122	-1.648	-0.61	0.869	9.885	0.47	-0.427	-0.183	-0.549	1506696923
-9.326	-2.513	-0.711	0.977	0.366	0.183	4.347	-8.507	-0.086	-2.625	2.258	-1.892	4.506	8.647	3.663	0.183	-0.183	-0.122	-9.539	-1.369	-0.17	0.793	0.671	0.061	-0.122	9.111	2.084	-0.488	-2.014	-0.549	0.312	9.847	1.019	-0.488	-0.488	-0.549	1506696923
-9.503	-2.302	-0.579	0.793	0.122	0.244	5.191	-8.539	-0.282	-2.563	0.793	-2.502	4.563	8.794	3.242	-0.061	0.427	-0.366	-9.646	-1.36	-0.252	0.793	0.61	0.122	-0.272	9.327	2.175	-0.671	-1.282	-0.366	0.402	9.807	1.029	-0.549	-0.854	-0.549	1506696923
-9.623	-2.238	-0.343	0.732	0.122	0.183	6.119	-8.425	-0.872	-2.502	-0.732	-3.174	4.876	9.112	3.09	-0.916	-1.038	-0.427	-9.672	-1.192	-0.392	0.793	0.549	0.061	-0.579	9.594	2.267	-0.488	-0.732	-0.061	0.779	9.806	1.044	-0.427	-0.488	-0.427	1506696923
-9.678	-2	-0.465	0.549	-0.061	0	7.062	-7.947	-0.983	-2.625	1.526	-3.601	5.227	9.176	3.011	-0.916	-1.038	-0.427	-9.671	-0.892	-0.518	0.549	0.61	0.061	-0.729	9.628	2.402	-0.183	-0.671	0.244	0.504	9.895	1.306	-0.427	-0.183	-0.427	1506696923
-9.613	-2.222	-0.413	0.488	-0.061	0	6.604	-7.372	-0.952	-2.808	3.845	-3.113	5.402	9.061	2.918	-1.221	-1.465	-0.061	-9.659	-0.836	-0.623	0.366	0.732	0.122	-0.729	9.628	2.402	-0.061	-0.854	0.488	0.234	9.835	1.278	-0.244	-0.244	-0.549	1506696923
-9.572	-2.364	-0.264	0.427	-0.122	0.183	5.451	-7.058	-0.736	-2.747	3.906	-2.319	5.39	8.89	2.881	-0.916	-0.854	0.854	-9.648	-0.946	-0.811	0.366	0.671	0.122	-0.604	9.595	2.574	-0.122	-0.793	0.549	0.25	9.839	1.358	-0.183	-0.183	-0.488	1506696923
-9.601	-2.189	-0.275	0.366	-0.122	0.183	4.941	-7.055	-1.089	-2.441	1.77	-1.831	5.173	8.827	2.83	-0.916	-0.854	0.854	-9.701	-1.038	-1.05	0.366	0.671	0.061	-0.071	9.51	2.747	-0.183	-0.61	0.549	0.258	9.829	1.631	-0.183	-0.122	-0.366	1506696923
-9.702	-2.054	-0.274	0.122	-0.122	0.183	7.173	-6.69	-1.702	-2.502	-1.221	-1.892	4.776	8.734	2.803	-0.61	-0.122	0.977	-9.784	-0.787	-1.148	0.549	0.244	-0.061	0.158	9.527	2.856	-0.244	-0.488	0.549	0.123	9.844	1.535	-0.122	-0.122	-0.366	1506696923
-9.749	-2.071	-0.282	-0.061	-0.183	0.122	10.658	-6.337	-1.576	-3.113	1.099	-2.38	4.51	8.677	2.923	-0.183	0.366	0.61	-9.928	-0.526	-1.058	0.122	0.305	0	0.163	9.514	2.747	-0.122	-0.122	0.427	0.213	9.902	1.464	-0.061	-0.122	-0.366	1506696923
-9.698	-2.122	-0.279	-0.305	-0.183	0.122	11.509	-5.844	-1.798	-3.113	1.099	-2.38	4.37	8.652	2.992	-0.183	0.366	0.61	-9.818	-0.674	-1.072	-0.183	0.427	-0.061	0.109	9.49	2.694	-0.183	0.183	0.366	0.193	9.932	1.549	-0.061	0	-0.305	1506696923
-9.685	-2.201	-0.303	-0.427	-0.183	0.061	11.285	-5.681	-1.932	-4.028	4.395	-4.639	4.288	8.827	3.039	-0.061	0.488	0.244	-9.851	-0.883	-1.186	-0.366	0.427	0	0.12	9.679	2.621	-0.061	0.183	0.427	-0.004	9.924	1.477	-0.061	0.122	-0.305	1506696923
-9.665	-2.274	-0.323	-0.427	-0.244	0.061	10.536	-5.556	-2.18	-4.028	3.723	-5.371	4.378	9.038	3.158	0	0.427	-0.061	-9.804	-1.093	-1.325	-0.366	0.305	-0.061	0.12	9.679	2.621	-0.061	0.366	0.427	-0.147	9.898	1.402	-0.061	0.122	-0.305	1506696923
-9.561	-2.302	-0.257	-0.427	-0.183	0	10.38	-5.02	-2.528	-3.967	4.028	-5.615	4.463	9.067	3.269	-0.061	0.366	-0.305	-9.733	-1.202	-1.394	-0.244	0.122	0	0.051	9.761	2.601	-0.061	0.427	0.366	-0.295	9.903	1.442	-0.061	0.122	-0.244	1506696923
-9.435	-2.348	-0.24	-0.427	-0.122	-0.061	9.449	-4.49	-2.564	-4.089	3.967	-5.798	4.512	9.109	3.352	-0.061	0.427	-0.366	-9.68	-1.442	-1.391	-0.061	0.122	0	-0.337	9.605	2.525	-0.061	0.427	0.244	-0.476	9.841	1.363	-0.061	-0.061	-0.244	1506696923
-9.494	-2.539	-0.279	-0.366	0	0	8.183	-3.603	-2.058	-4.333	3.845	-5.676	4.506	9.177	3.287	-0.305	0.122	-0.244	-9.633	-1.526	-1.404	0.183	0.122	0	-0.483	9.617	2.475	-0.183	0.244	0.244	-0.48	9.727	1.316	0	0	-0.183	1506696923
-9.607	-2.698	-0.349	0	0	0	6.955	-3.385	-1.629	-4.456	3.54	-5.127	4.467	9.222	3.161	-0.305	0.122	-0.244	-9.753	-1.443	-1.5	0.366	0.122	0.061	-0.49	9.659	2.565	-0.122	0	0.305	-0.445	9.802	1.327	0	0.122	-0.183	1506696923
-9.555	-2.737	-0.299	0.244	0.061	0	5.265	-3.405	-0.746	-4.15	3.418	-4.333	4.56	9.138	3.058	-0.488	-0.366	-0.122	-9.726	-1.385	-1.561	0.488	0.122	0.061	-0.33	9.633	2.661	-0.061	-0.244	0.305	-0.601	9.923	1.331	0.061	0	-0.122	1506696923
-9.543	-2.694	-0.273	0.488	0.122	0.061	3.642	-2.973	-0.245	-3.601	1.465	-3.357	4.584	8.874	2.923	-0.427	-0.61	0.061	-9.701	-1.262	-1.561	0.488	0.122	0.061	-0.33	9.633	2.661	0.061	-0.488	0.244	-0.853	9.873	1.256	0.061	-0.366	-0.122	1506696924
-9.61	-2.457	-0.348	0.549	0.122	0.122	3.219	-2.408	0.41	-3.479	-0.061	-1.099	4.555	8.647	2.857	-0.244	-0.427	0.122	-9.717	-1.121	-1.501	0.427	0.183	0.061	0.217	9.448	2.596	0.122	-0.549	0.122	-0.709	9.906	1.358	0.122	-0.488	-0.061	1506696924
-9.603	-2.284	-0.36	0.549	0.122	0.122	4.424	-2.233	3.062	-3.967	1.099	1.343	4.581	8.736	2.895	-0.061	-0.244	0	-9.758	-1.19	-1.506	0.427	0.244	0.061	0.217	9.448	2.596	0.122	-0.366	0.122	-0.536	9.912	1.359	0.122	-0.549	-0.061	1506696924
-9.629	-2.171	-0.461	0.427	0.061	0.122	5.913	-2.592	5.971	-3.052	2.441	2.441	4.563	8.935	2.95	0.122	-0.122	-0.183	-9.771	-1.156	-1.541	0.305	0.183	0.061	0.398	9.671	2.369	0.122	-0.244	0.122	-0.31	9.877	1.363	0.061	-0.488	0.061	1506696924
-9.768	-2.053	-0.589	0.305	0.122	0	5.755	-2.761	6.143	0.427	-4.822	2.747	4.612	9.018	3.049	0.122	-0.122	-0.183	-9.861	-1.129	-1.64	0.244	0.183	0.061	0.41	9.733	2.303	0.122	-0.305	-0.122	-0.256	9.886	1.31	0.061	-0.427	0.122	1506696924
-9.799	-2.054	-0.697	0.244	0	-0.061	8.894	-3.08	5.453	3.113	-1.343	1.77	4.687	9.048	3.128	0.183	-0.244	-0.244	-9.768	-1.498	-1.695	0.305	0.183	0.061	0.239	9.777	2.163	0.183	-0.244	-0.244	-0.366	9.948	1.134	0.061	-0.366	0.061	1506696924
-9.591	-2.104	-0.636	0.305	0	-0.122	6.862	-3.533	3.754	5.615	2.014	3.296	4.625	9.152	3.149	0.122	-0.183	-0.366	-9.72	-1.438	-1.806	0.244	0.183	0	0.298	9.813	2.128	0.122	-0.427	-0.122	-0.316	9.975	1.095	0.122	-0.305	0.061	1506696924
-9.563	-2.15	-0.691	0.366	0.122	-0.061	4.502	-3.406	1.469	6.409	-0.61	5.798	4.638	9.088	3.213	0	-0.427	-0.427	-9.703	-1.284	-1.915	0.183	0.061	0	0.476	9.768	2.251	0.061	-0.671	-0.244	-0.257	9.883	1.099	0.183	-0.305	0.061	1506696924
-9.653	-1.95	-0.768	0.366	0.122	0.061	4.247	-4.175	0.41	6.226	-2.625	7.69	4.796	8.947	3.274	-0.061	-0.793	-0.366	-9.698	-1.314	-1.861	-0.061	0	0	0.628	9.711	2.222	0.061	-0.793	-0.427	-0.063	9.86	1.127	0.122	-0.366	0.122	1506696924
-9.715	-1.755	-0.711	0.244	0.122	0	6.269	-5.654	-0.121	5.31	-1.709	9.033	4.796	8.947	3.274	-0.061	-0.549	-0.549	-9.655	-1.456	-1.872	0.183	-0.244	0	0.611	9.694	2.162	-0.061	-0.61	-0.488	0.179	9.926	1.123	0.061	-0.366	0.122	1506696924
-9.709	-1.811	-0.694	0.244	0.122	-0.061	6.063	-6.953	-0.362	3.235	-1.587	9.949	4.865	9.02	3.29	0	-0.244	-0.671	-9.561	-1.341	-1.775	0.061	0	0	0.456	9.802	2.079	-0.061	-0.488	-0.366	0.223	9.917	1.101	0.061	-0.244	0.122	1506696924
-9.697	-1.887	-0.723	0.183	0.122	-0.061	6.019	-8.929	-0.845	1.282	-3.479	9.827	4.973	9.245	3.307	-0.122	-0.305	-0.793	-9.58	-1.584	-1.858	0.061	0.061	0.122	0.352	9.903	1.987	-0.122	-0.305	-0.244	0.145	9.921	1.032	0.061	-0.244	0.061	1506696924
-9.719	-1.976	-0.786	0.244	0.061	-0.061	6.516	-10.972	-1.064	1.282	-3.479	9.827	4.973	9.245	3.307	-0.244	-0.427	-0.732	-9.57	-1.626	-1.936	0.061	0.061	0.122	0.352	9.903	1.987	-0.305	-0.488	-0.183	0.182	9.898	1.078	0.061	-0.183	0.061	1506696924
-9.727	-2.003	-0.837	0.305	-0.061	-0.061	7.789	-12.027	-0.849	0.061	-3.052	8.85	4.973	9.075	3.112	-0.366	-0.549	-0.549	-9.63	-1.402	-1.86	0.061	0	0.061	0.366	9.721	2.077	-0.244	-0.671	-0.305	0.12	9.924	1.079	0.061	-0.183	0.122	1506696924
-9.668	-1.945	-0.836	0.244	-0.061	-0.061	7.875	-11.841	-0.794	-0.183	-1.465	6.958	4.953	8.931	3.023	-0.427	-0.61	-0.427	-9.58	-1.592	-1.852	0.061	0	0.061	0.42	9.612	2.012	-0.305	-0.671	-0.366	-0.012	9.944	1.022	0	-0.305	0.061	1506696924
-9.644	-1.958	-0.896	0.244	-0.061	-0.061	6.775	-11.391	-0.724	-0.488	-2.319	4.761	4.953	8.931	3.023	-0.427	-0.549	-0.366	-9.568	-1.528	-1.803	0.061	0	0.061	0.42	9.612	2.012	-0.305	-0.671	-0.244	0.085	9.897	0.906	0.061	-0.305	0.061	1506696924
-9.684	-1.95	-0.933	0.244	-0.122	-0.061	6.108	-10.825	-0.263	-0.488	-2.319	4.761	4.922	8.823	2.751	-0.427	-0.61	-0.427	-9.671	-1.315	-1.762	-0.183	0.061	0	0.636	9.617	2.052	-0.244	-0.61	-0.244	0.244	9.899	0.898	0.061	-0.183	0.061	1506696924
-9.695	-1.841	-0.909	0.061	-0.061	-0.061	5.77	-10.162	0.078	-0.488	-4.211	3.113	5.06	8.778	2.688	-0.366	-0.61	-0.427	-9.656	-1.294	-1.724	-0.305	-0.061	0.061	0.589	9.605	2.105	-0.183	-0.366	-0.244	0.329	9.924	0.927	0	-0.061	0.061	1506696924
-9.68	-1.731	-0.906	-0.122	-0.061	-0.061	5.77	-9.253	0.054	0.183	-5.249	1.892	5.06	8.778	2.688	-0.244	-0.366	-0.427	-9.618	-1.226	-1.675	-0.305	-0.061	0.061	0.589	9.605	2.105	-0.061	-0.183	-0.244	0.3	9.947	0.837	0	-0.122	0	1506696924
-9.664	-1.711	-0.876	-0.305	-0.183	-0.061	6.048	-8.416	0.147	0.366	-4.272	1.709	5.248	8.792	2.694	-0.061	-0.122	-0.366	-9.579	-1.142	-1.593	-0.549	-0.122	-0.061	0.409	9.63	2.255	0	0.122	-0.183	0.42	9.911	0.836	-0.061	0	-0.061	1506696924
-9.646	-1.848	-0.822	-0.488	-0.061	-0.061	6.34	-8.085	0.494	0.244	-2.563	1.404	5.284	8.869	2.801	0.122	0.183	-0.183	-9.587	-1.165	-1.579	-0.61	-0.122	-0.122	0.251	9.643	2.285	0	0.427	-0.061	0.471	9.86	0.852	-0.061	0.244	-0.061	1506696924
-9.629	-1.973	-0.775	-0.549	-0.122	-0.061	6.464	-7.89	0.812	-0.122	-1.16	0.854	5.284	8.869	2.801	0.305	0.488	0.061	-9.622	-1.163	-1.608	-0.61	-0.122	-0.122	0.251	9.643	2.285	0.061	0.549	0	0.441	9.896	0.912	-0.061	0.366	-0.122	1506696924
-9.599	-2.095	-0.699	-0.61	-0.061	0	6.55	-8.039	1.139	-0.305	0.061	0.061	5.093	8.976	3.078	0.305	0.549	0.305	-9.587	-1.242	-1.608	-0.671	-0.183	-0.122	0.135	9.611	2.23	0.061	0.671	0.061	0.3	9.898	0.913	-0.122	0.366	-0.061	1506696924
-9.631	-2.223	-0.682	-0.549	0	0	6.263	-8.347	1.33	-0.244	0.793	-0.977	4.975	9.03	3.164	0.305	0.671	0.549	-9.612	-1.363	-1.597	-0.61	-0.244	-0.183	0.056	9.628	2.192	0.061	0.793	0.183	0.195	9.896	0.982	-0.122	0.427	-0.061	1506696924
-9.648	-2.318	-0.681	-0.427	0.061	0	5.727	-8.653	1.32	-0.244	0.793	-0.977	4.975	9.03	3.164	0.183	0.732	0.671	-9.546	-1.398	-1.558	-0.549	-0.122	-0.183	0.056	9.628	2.192	0.061	0.854	0.305	0.078	9.944	1.014	-0.122	0.427	-0.061	1506696924
-9.611	-2.327	-0.664	-0.305	0.061	0.061	5.14	-8.848	1.223	0	0.732	-1.953	4.667	9.097	3.106	0.122	0.732	0.793	-9.53	-1.489	-1.54	-0.488	-0.122	-0.183	-0.091	9.609	2.122	0.061	0.916	0.427	-0.166	9.958	0.971	-0.122	0.244	-0.061	1506696925
-9.629	-2.286	-0.73	-0.244	0.061	0.061	4.8	-8.873	1.038	0.183	0.793	-3.174	4.56	9.272	3.012	0	0.671	0.854	-9.566	-1.566	-1.55	-0.427	-0.061	-0.183	-0.099	9.781	2.073	0	0.854	0.488	-0.233	9.922	1.004	-0.122	0.122	-0.122	1506696925
-9.636	-2.261	-0.745	-0.122	0.061	0.061	4.365	-9.269	0.855	0.366	1.099	-3.479	4.56	9.272	3.012	-0.122	0.549	0.854	-9.568	-1.619	-1.646	-0.305	0	-0.061	-0.099	9.781	2.073	0	0.854	0.549	-0.071	9.929	1.037	-0.122	0.122	-0.061	1506696925
-9.643	-2.256	-0.706	-0.061	0	0.061	3.811	-9.238	0.61	0.366	1.099	-3.479	4.394	9.365	2.879	-0.183	0.427	0.854	-9.566	-1.682	-1.723	-0.122	0	-0.061	-0.201	9.855	2.126	0	0.732	0.549	-0.118	9.903	1.059	-0.183	0.122	-0.061	1506696925
-9.722	-2.273	-0.79	0	0	0.122	3.414	-9.217	0.536	0.244	0.854	-3.479	4.292	9.3	2.839	-0.183	0.305	0.854	-9.619	-1.693	-1.765	0.061	0	-0.061	-0.169	9.757	2.155	-0.122	0.427	0.427	-0.188	9.909	1.126	-0.122	-0.061	-0.061	1506696925
-9.68	-2.273	-0.799	0.122	-0.061	0.061	3.153	-8.953	0.437	0.122	0.916	-3.113	4.292	9.3	2.839	-0.183	0.244	0.854	-9.694	-1.64	-1.816	0.122	0	0	-0.169	9.757	2.155	-0.122	0.122	0.305	-0.129	10.007	1.159	-0.122	-0.061	-0.061	1506696925
-9.572	-2.237	-0.737	0.244	0	0.061	2.944	-8.685	0.404	0	1.038	-2.502	4.01	9.057	2.755	-0.183	0.061	0.671	-9.621	-1.643	-1.821	0.244	0	0	0.11	9.692	2.146	-0.122	-0.122	0.122	-0.231	9.945	1.079	-0.122	-0.122	0	1506696925
-9.65	-2.176	-0.845	0.244	-0.061	0.061	2.699	-8.356	0.373	-0.122	1.038	-1.892	3.975	8.9	2.761	-0.183	-0.183	0.366	-9.67	-1.59	-1.799	0.305	0	0	0.197	9.609	2.129	-0.061	-0.244	0	-0.245	9.867	1.114	-0.122	-0.305	0	1506696925
-9.703	-2.127	-0.811	0.366	-0.183	0.122	2.493	-7.995	0.394	-0.305	0.854	-1.16	3.975	8.9	2.761	-0.122	-0.305	0	-9.696	-1.58	-1.827	0.366	0	0.061	0.197	9.609	2.129	-0.061	-0.366	-0.122	-0.053	9.934	1.144	-0.183	-0.305	0	1506696925
-9.798	-2.047	-0.852	0.366	-0.244	0.183	2.357	-7.783	0.425	-0.366	0.488	-0.366	4.09	8.931	2.76	-0.061	-0.427	-0.366	-9.746	-1.56	-1.809	0.366	0	0.061	0.315	9.685	2.14	0	-0.427	-0.244	-0.029	9.94	1.136	-0.183	-0.305	0	1506696925
-9.77	-2.04	-0.982	0.366	-0.366	0.122	2.394	-7.678	0.443	-0.488	0.122	0.488	4.266	9.057	2.775	-0.061	-0.549	-0.732	-9.828	-1.579	-1.787	0.366	-0.061	0.122	0.31	9.782	2.053	0	-0.488	-0.427	-0.045	10.012	1.115	-0.244	-0.427	-0.061	1506696925
-9.737	-2.14	-1.158	0.244	-0.488	0.061	2.555	-7.705	0.47	-0.549	-0.122	1.221	4.266	9.057	2.775	0	-0.549	-1.038	-9.853	-1.64	-1.839	0.305	-0.122	0.122	0.31	9.782	2.053	0	-0.549	-0.549	-0.112	10.056	1.087	-0.305	-0.488	-0.122	1506696925
-9.544	-2.388	-1.126	0.305	-0.366	-0.061	2.793	-7.872	0.51	-0.671	-0.366	1.892	4.551	9.304	2.732	0	-0.671	-1.282	-9.798	-1.784	-1.8	0.183	-0.183	0.061	0.333	9.966	1.838	0	-0.671	-0.671	0.087	10.044	1.029	-0.366	-0.305	-0.122	1506696925
-9.46	-2.528	-1.116	0.305	-0.305	0	3.061	-8.199	0.544	-0.732	-0.549	2.38	4.749	9.362	2.7	0	-0.732	-1.465	-9.903	-1.952	-1.717	0.305	-0.488	0.061	0.335	9.983	1.735	-0.061	-0.793	-0.793	-0.112	9.965	0.97	-0.366	-0.366	0	1506696925
-9.321	-2.613	-1.096	0.366	-0.244	0	3.421	-8.545	0.609	-0.916	-0.671	2.625	4.749	9.362	2.7	0	-0.793	-1.648	-9.898	-2.037	-1.598	0.305	-0.488	0.061	0.335	9.983	1.735	-0.061	-0.732	-0.854	0.001	9.953	1.061	-0.549	-0.549	0.122	1506696925
-9.319	-2.73	-1.035	0.305	-0.244	-0.122	3.881	-8.829	0.787	-0.916	-0.671	2.625	5.096	9.414	2.499	-0.122	-0.671	-1.648	-9.85	-2.133	-1.487	0.671	-0.793	0.183	-0.083	9.859	1.662	-0.122	-0.488	-0.854	0.079	9.879	1.125	-0.732	-0.61	0.427	1506696925
-9.415	-3.041	-0.855	0.549	-0.305	-0.305	4.232	-8.82	0.969	-1.282	0.122	2.441	5.096	9.414	2.499	-0.122	-0.671	-1.404	-9.886	-2.054	-1.357	0.854	-1.038	0.183	-0.291	9.769	1.677	-0.122	-0.549	-0.916	0.041	9.872	1.108	-0.916	-0.366	0.793	1506696925
-9.652	-3.354	-0.543	0.854	-0.244	-0.549	4.304	-8.726	1.093	-1.404	0.488	2.075	5.057	9.355	2.378	-0.183	-0.793	-0.977	-9.905	-2.074	-1.184	0.854	-1.038	0.183	-0.291	9.769	1.677	-0.244	-0.549	-1.038	-0.268	9.997	1.292	-0.977	-0.305	1.16	1506696925
-10.13	-3.399	-0.496	1.221	-0.427	-0.916	4.255	-8.702	1.135	-1.404	0.488	2.075	4.746	9.493	2.281	-0.183	-0.977	-0.61	-9.983	-1.968	-0.941	1.404	-1.587	0.244	-0.566	9.861	1.916	-0.244	-0.488	-1.16	-0.908	10.334	1.377	-1.282	-0.61	1.282	1506696925
-10.483	-3.088	-0.285	1.526	-0.793	-1.221	4.258	-8.738	1.174	-1.221	0.549	1.709	4.746	9.493	2.281	-0.122	-0.977	-0.427	-9.997	-1.55	-0.613	1.648	-1.648	0.244	-0.818	9.995	2.21	-0.061	-0.305	-1.16	-1.4	10.761	1.662	-1.343	-1.099	0.977	1506696925
-9.686	-2.195	0.696	1.648	-0.61	-0.977	4.36	-8.979	1.164	-0.916	0.793	1.648	4.536	9.644	2.304	-0.061	-0.977	-0.305	-9.682	-0.883	-0.245	1.953	-1.892	0.244	-0.818	9.995	2.21	0.122	-0.061	-1.038	-1.25	10.866	1.919	-0.916	-1.343	0.671	1506696925
-9.341	-1.264	1.314	0.854	-0.427	-0.671	4.491	-8.99	1.093	-0.488	1.099	1.343	4.339	9.126	2.876	0.183	-0.549	-0.061	-9.098	-0.03	0.471	1.648	-1.526	0.244	-1.708	9.318	2.996	0.305	0.122	-0.916	-0.112	9.722	2.233	-0.488	-0.488	0.305	1506696925
-9.615	-1.282	1.318	0.122	-0.427	-0.671	4.437	-8.844	0.957	-0.488	1.099	1.343	4.339	9.126	2.876	0.366	-0.061	0.488	-9.158	0.797	0.946	1.099	-0.854	0.366	-1.928	9.054	3.305	0.061	0	-0.854	0.407	8.818	2.104	-0.061	-0.977	-0.427	1506696925
-9.607	-1.769	1.086	-0.122	-0.916	-0.488	4.31	-8.987	0.616	0	1.099	0.671	4.131	8.978	3.255	0.488	0.549	0.916	-9.357	1.127	0.937	1.099	-0.854	0.366	-1.928	9.054	3.305	-0.122	0.061	-0.793	1.735	9.074	2.622	-0.244	-2.197	-0.793	1506696925
-8.766	-2.433	1.44	-0.366	-0.61	-0.244	3.839	-9.648	-0.231	0.732	0.977	-0.183	3.403	9.124	3.78	0.549	1.038	1.038	-9.203	1.174	1.01	-0.122	0.061	0.122	-1.708	9.276	3.427	-0.061	-0.122	-0.61	1.846	9.22	2.479	-0.305	-2.38	-1.221	1506696925
-8.454	-2.81	1.541	-0.122	0.244	-0.305	3.046	-9.854	-1.324	2.441	-2.197	-2.38	3.403	9.124	3.78	0.488	0.977	0.916	-9.15	1.019	1.108	-0.366	0.549	0.061	-1.541	9.11	3.468	-0.122	-0.244	-0.305	0.837	9.045	2.83	-0.61	-0.183	-1.526	1506696926
-8.591	-3.214	1.164	-0.061	0.183	-0.305	2.562	-9.586	-2.086	2.441	-4.272	-3.479	3.252	8.835	3.985	0.427	0.854	0.61	-9.192	0.947	1.14	-0.549	0.732	0	-1.541	9.11	3.468	-0.244	0.244	0.061	-1.32	8.824	2.74	-0.732	0.244	-2.075	1506696926
-8.388	-3.836	1.097	0	0.427	-0.366	2.708	-9.148	-2.245	2.441	-4.272	-3.479	3.235	8.851	3.954	0.244	1.099	0.366	-9.359	0.738	1.001	-0.61	0.732	-0.183	-2.108	8.587	3.332	-0.305	0.61	0.488	-2.19	9.142	2.633	-0.916	-0.61	-2.93	1506696926
-8.568	-4.372	1.132	0.183	0.427	-0.244	2.99	-8.739	-2.261	1.831	-4.333	-3.845	3.235	8.851	3.954	-0.183	0.854	0.427	-9.536	0.659	0.957	-0.732	0.671	-0.305	-2.304	8.544	3.286	-0.183	0.549	0.854	-2.455	9.457	2.475	-1.16	-0.793	-3.113	1506696926
-8.411	-4.447	1.276	0.061	0.244	-0.244	2.673	-8.524	-2.253	0.61	-0.427	-2.747	3.207	9.008	3.657	-0.61	0.122	0.671	-9.629	0.484	0.977	-0.671	0.366	-0.427	-2.304	8.544	3.286	-0.061	0.549	0.977	-2.262	9.497	2.699	-0.61	-0.244	-2.502	1506696926
-8.02	-4.368	1.299	-0.122	0.244	-0.244	2.103	-8.205	-2.178	0.61	-0.427	-2.747	3.358	9.167	3.247	-0.854	-0.244	0.977	-9.629	0.484	0.977	-0.671	0.366	-0.427	-2.415	8.692	3.167	0.061	0.61	1.038	-1.389	9.092	2.711	0.244	0.488	-1.77	1506696926
-7.776	-4.467	1.408	-0.122	0.427	-0.061	1.944	-7.843	-1.853	-0.305	0.305	-0.793	3.469	9.189	2.857	-0.916	-0.305	1.221	-9.629	0.484	0.977	-0.671	0.366	-0.427	-2.704	8.58	2.805	0	0.549	1.099	-1.348	8.428	2.556	0.854	1.038	-1.221	1506696926
-7.79	-4.588	1.483	-0.122	0.916	-0.183	2.049	-7.571	-1.433	-0.671	0.854	0.061	3.481	9.073	2.531	-0.854	-0.122	1.526	-9.092	-0.072	1.254	-0.671	0.366	-0.427	-2.704	8.58	2.805	0	0.427	1.221	-2.75	8.039	2.12	1.648	0.427	-0.732	1506696926
-8.402	-4.398	0.935	0	1.465	-0.427	2.176	-7.677	-0.981	-0.732	1.465	0.793	3.193	9.287	2.176	-0.793	-0.122	1.77	-9.542	-0.128	0.902	0	-0.427	-0.549	-2.271	8.964	2.895	0.061	0.366	1.16	-2.193	8.187	2.474	2.319	-0.305	-0.061	1506696926
-10.374	-4.387	0.15	-0.183	1.404	-0.732	2.207	-8.268	-0.541	-0.732	1.465	0.793	3.193	9.287	2.176	-0.671	-0.366	1.77	-10.317	-0.305	0.495	-0.305	-0.366	-0.549	-1.662	9.453	2.937	0.305	0.305	0.916	-3.161	9.089	1.925	2.319	0.122	0.122	1506696926
-11.751	-4.04	-0.822	-0.488	0.854	-0.916	1.916	-8.976	-0.251	0	-0.244	1.77	3.134	9.422	2.089	-0.305	-0.549	1.404	-11.481	-0.962	-0.161	-0.305	-0.366	-0.549	-1.662	9.453	2.937	0.488	0.122	0.488	-3.06	11.085	1.677	2.93	-1.221	0.183	1506696926
-11.441	-2.991	-1.355	-0.549	0.488	0	1.903	-10.045	-0.017	0	-0.244	1.77	3.171	10.151	1.681	0.244	-0.549	0.549	-12.384	-1.52	-0.87	-0.427	-0.977	-0.793	0.366	11.579	2.545	0.671	-0.183	0	0.407	11.983	1.948	2.747	-1.404	0.854	1506696926
-10.847	-1.607	-1.565	-0.916	1.038	0.305	2.67	-11.245	0.439	0.61	-2.93	2.258	3.171	10.151	1.681	0.916	-0.671	-0.977	-11.293	-1.863	-1.176	-0.427	-0.977	-0.793	0.366	11.579	2.545	1.038	-0.366	-0.61	3.236	12.151	2.548	1.892	0.61	2.136	1506696926
-10.353	-1.587	-1.951	-1.709	0.671	0.061	4.194	-11.232	1.13	1.282	-3.357	3.357	3.443	10.202	1.723	1.404	-0.916	-2.625	-10.462	-2.39	-1.103	-0.61	-1.221	-0.916	1.068	11.706	1.964	0.977	-0.244	-1.465	0.804	11.761	2.277	0.977	0.854	1.648	1506696926
-10.09	-1.665	-1.857	-1.465	0.671	0.244	5.443	-10.107	2.498	0.366	-0.977	3.479	4.378	9.975	1.802	1.953	-0.854	-3.845	-10.28	-3.025	-0.915	-0.977	-0.854	-0.793	1.083	10.862	1.323	0.977	-0.244	-1.465	0.445	10.774	0.362	0.977	0.427	1.282	1506696926
-10.139	-1.535	-2.219	-1.404	0.916	0.183	5.85	-9.627	3.667	-0.122	1.343	2.869	4.378	9.975	1.802	2.136	-0.549	-5.127	-9.944	-3.039	-0.987	-0.977	-0.671	-0.488	1.278	10.635	0.613	0.61	-0.732	-2.136	1	10.329	-1.011	1.038	0.61	1.221	1506696926
-9.969	-1.954	-2.659	-0.916	0.488	0.061	5.199	-9.668	3.643	0.427	1.221	2.014	5.224	11.1	1.958	1.709	-0.122	-6.042	-9.428	-3.395	-1.072	-1.404	-0.244	-0.488	1.239	10.795	0.492	0.854	-0.122	-1.953	1.012	10.531	-0.419	0.732	0.916	0.671	1506696926
-9.223	-2.225	-2.064	-0.671	0.671	0.061	4.454	-9.372	2.952	1.099	-0.854	1.343	6.164	11.764	2.038	1.343	-0.366	-5.859	-9.086	-3.844	-1.038	-1.099	-0.427	-0.732	-0.792	10.64	0.379	1.343	0	-1.892	0.823	10.316	-0.085	0.488	0.793	0.366	1506696926
-9.147	-2.293	-2.062	-0.549	0.732	-0.122	4.454	-9.372	2.952	1.099	-0.854	1.343	7.112	11.422	2.222	1.16	-0.793	-4.272	-8.863	-3.706	-0.816	-1.099	-0.427	-0.732	-0.792	10.64	0.379	0.977	-0.732	-1.953	0.55	9.751	-0.301	0.61	0.671	0.427	1506696926
-8.915	-2.406	-2.178	-0.061	0.244	-0.244	4.317	-7.496	2.139	1.343	-1.465	0.854	7.418	10.323	2.468	0.977	-0.488	-2.136	-8.537	-3.9	-0.55	-0.732	-0.549	-0.427	-1.378	10.095	0.321	0.366	-1.465	-2.014	0.085	9.623	-0.08	0.427	0.305	0.122	1506696926
-9.125	-2.412	-2.137	-0.122	0.183	-0.305	4.317	-7.496	2.139	0.977	-1.038	0.61	6.997	9.5	2.373	0.549	-0.366	-0.488	-8.534	-4.009	-0.339	-0.183	-0.671	-0.305	-1.125	9.569	0.163	-0.061	-1.282	-1.77	0.383	9.459	0.078	0.366	0.244	0.183	1506696926
-9.253	-2.333	-2.166	-0.122	-0.244	-0.305	4.065	-6.477	1.659	0.549	-0.305	0.61	6.493	9.082	2.176	0.183	-0.427	0.366	-8.832	-3.749	-0.083	-0.183	-0.671	-0.305	-0.793	9.341	-0.043	-0.61	-0.854	-1.16	1.061	9.698	0.2	-0.061	0.671	0.366	1506696926
-9.29	-2.248	-2.265	-0.427	0	-0.427	4.065	-6.477	1.659	0.244	0.305	0.61	6.093	9.116	1.946	-0.183	-0.244	0.732	-9.262	-3.424	-0.1	0.061	-0.549	0.061	-0.53	9.38	-0.151	-0.671	-0.549	-0.488	1.142	9.665	0.08	-0.183	0.732	0.549	1506696926
-9.605	-2.448	-2.583	-0.732	-0.122	-0.488	3.936	-7.059	1.474	0	0.366	0.488	5.727	9.333	1.534	-0.366	-0.244	0.977	-9.713	-2.885	-0.048	-0.366	-0.916	0.183	-0.348	9.653	0.207	-0.305	0.305	0	1.078	9.859	-0.317	-0.366	0.793	0.488	1506696926
-9.568	-2.643	-2.699	-0.916	-0.671	-0.61	3.884	-7.952	1.432	-0.244	0.305	0	5.468	9.673	1.035	-0.244	0	1.221	-9.587	-2.6	0.065	-0.366	-0.916	0.183	-0.221	10.167	0.59	-0.122	1.282	0.061	0.751	9.946	-0.626	-0.427	1.038	0.366	1506696926
-9.289	-3.03	-2.348	-0.671	-0.549	-0.61	3.553	-8.62	1.248	-0.366	-0.244	-1.892	5.381	9.837	0.877	0.183	0.793	1.526	-9.126	-2.943	0.359	-0.793	-0.61	0.549	-0.451	10.312	0.79	-0.061	2.136	0	0.415	9.967	-0.351	-0.366	0.854	0.183	1506696927
-9.099	-3.114	-2.129	-0.366	-0.916	-0.305	3.259	-8.87	1.182	-0.366	-0.244	-1.892	5.306	9.796	0.861	0.671	2.075	1.892	-8.752	-3.246	0.626	-0.793	-0.732	0.61	-1.964	9.796	0.345	-0.488	2.686	-0.061	0.949	9.936	0.29	-0.61	0.61	0.305	1506696927
-9.124	-3.138	-2.096	-0.183	-0.549	-0.183	3.064	-8.92	1.209	-0.61	-0.61	-2.93	4.971	9.85	0.803	0.793	3.418	2.258	-8.874	-3.802	0.744	-0.793	-0.732	0.61	-1.964	9.796	0.345	-1.099	2.747	0.061	1.288	9.705	0.4	-0.61	0.122	0.549	1506696927
-9.629	-3.185	-2.162	-0.183	-1.16	-0.244	2.785	-8.818	1.348	-0.977	-0.244	-3.662	4.299	10.32	0.633	0.549	3.662	2.563	-9.087	-3.553	1.052	-0.366	-0.488	0.61	-2.787	9.67	0.085	-1.404	2.197	0.305	1.376	9.916	0.207	-0.854	0.183	0.488	1506696927
-9.252	-3.391	-1.503	-0.427	-1.16	-0.122	2.272	-8.764	1.457	-1.343	0.671	-3.662	3.433	11.003	0.489	-0.244	2.38	2.686	-9.087	-3.553	1.052	-0.366	-0.488	0.61	-3.354	9.843	0.144	-1.16	1.526	0.427	1.418	9.917	0.273	-0.977	0.366	0.732	1506696927
-9.356	-3.078	-1.42	-0.366	-0.305	-0.488	1.761	-8.614	1.598	-1.343	1.16	-1.77	2.887	11.245	0.304	-0.854	0.427	2.625	-9.701	-1.817	0.976	0.183	-0.671	0.732	-3.537	10.045	0.559	-0.488	0.732	0.366	0.91	10.084	0.219	-0.916	0.671	0.793	1506696927
-9.606	-3.644	-1.513	0.244	-1.526	-0.427	1.526	-8.399	1.664	-1.038	0.366	-0.366	2.888	10.807	0.33	-0.916	-0.61	2.502	-8.866	-1.802	1.427	0	-0.61	0.732	-3.118	9.977	1.424	0.061	0.549	0	0.394	10.018	0.578	-0.793	0	0.305	1506696927
-8.701	-4.23	-0.208	0.671	-1.282	0.122	1.692	-7.907	1.635	-1.038	0.366	-0.366	3.235	9.601	0.745	-0.305	0.183	2.38	-8.896	-2.198	1.701	0.488	-0.183	0.61	-3.29	8.987	1.747	-0.427	0.854	-0.488	0.538	9.902	1.138	-0.854	-0.183	0.366	1506696927
-9.123	-3.335	-0.035	0.671	-0.671	0.183	1.865	-8.047	1.485	-0.305	-0.366	1.526	3.338	9.216	1.37	0.305	2.014	1.831	-9.369	-1.439	1.658	0.488	-0.183	0.61	-3.29	8.987	1.747	-1.099	0.122	0	1.19	9.862	1.919	-0.488	-0.366	0.854	1506696927
-9.744	-2.749	0.032	0.732	-0.977	0.183	2.015	-8.754	1.154	0.244	-0.977	2.38	2.86	9.677	1.788	0.183	2.869	0.916	-9.444	-0.451	1.629	0.854	0.122	0.61	-3.165	9.397	2.129	-0.854	0.244	0.244	2.006	10.066	2.366	-1.099	-0.244	1.16	1506696927
-9.694	-2.566	0.591	0.61	-1.038	0.427	2.367	-9.265	0.768	0.244	-0.977	2.38	2.262	9.873	1.933	-0.183	1.587	0	-9.444	-0.451	1.629	0.854	0.122	0.61	-3.293	9.483	2.671	-0.366	0.427	0	2.44	10.186	2.421	-1.526	-0.061	1.221	1506696927
-9.701	-2.109	1.083	0.061	-1.16	0.61	2.988	-9.796	0.292	1.16	-1.953	3.418	2.005	9.701	2.474	-0.305	-0.122	-0.488	-9.643	0.601	1.486	0.61	0	0.549	-3.519	9.203	3.088	-0.244	-0.305	0	3.163	9.774	2.268	-1.404	0.366	1.16	1506696927
-9.423	-1.845	1.263	-0.793	-1.099	0.427	3.698	-10.442	-0.318	1.648	-1.587	3.052	2.381	9.574	3.085	-0.244	-0.61	-0.793	-9.67	1.069	1.327	0.366	0.122	0.305	-3.256	8.936	3.474	-0.366	-0.732	-0.061	3.427	9.153	1.834	-0.793	1.892	1.038	1506696927
-9.295	-2.261	1.196	-1.038	-0.671	0.183	4.078	-10.598	-0.888	1.648	-1.587	3.052	2.726	9.325	3.216	-0.183	-0.183	-1.221	-9.866	1.358	1.035	0.122	0.488	0.244	-2.34	8.853	3.981	-0.366	-0.854	-0.244	2.79	9.336	1.196	-0.854	3.54	0.366	1506696927
-8.916	-3.025	1.103	-1.099	-0.732	0	4.079	-10.264	-1.078	1.892	-1.282	1.953	2.759	9.006	3.183	-0.061	-0.183	-1.587	-9.856	1.391	0.81	-0.244	0.732	0.122	-2.34	8.853	3.981	-0.305	-0.793	-0.305	-0.083	8.697	1.702	-0.122	3.113	-0.549	1506696927
-8.36	-3.851	1.52	-0.671	0.122	0.122	4.079	-10.264	-1.078	1.892	-1.282	1.953	2.853	8.705	3.207	0.122	-0.549	-2.075	-9.794	1.171	0.762	-0.671	0.793	0	-1.937	8.74	3.957	-0.122	-0.671	-0.305	-1.658	8.607	1.841	0.916	0.977	-1.465	1506696927
-8.616	-3.791	1.341	-0.549	0.427	0.183	3.948	-9.735	-1.139	1.587	-1.404	0.549	3.143	8.489	3.139	0.366	-0.732	-2.38	-9.861	0.778	0.91	-0.977	0.732	-0.122	-1.699	8.514	3.697	0	-0.366	-0.183	-1.013	8.955	1.443	1.404	0.122	-1.831	1506696927
-8.765	-3.596	0.951	-0.732	0.549	-0.183	3.424	-8.565	-1.241	0.916	-1.526	-1.526	3.577	8.577	3.114	0.427	-0.61	-2.502	-9.783	0.446	1.006	-0.916	0.549	-0.183	-1.699	8.514	3.697	0.122	0.305	0.061	0.498	9.751	1.535	1.465	0.61	-1.831	1506696927
-8.92	-3.863	0.756	-0.61	0.916	-0.061	3.163	-8.234	-1.117	0.549	-1.099	-1.587	4.035	9.01	3.019	0.305	-0.183	-2.197	-9.985	0.223	1.086	-0.793	-0.061	-0.305	-2.114	8.614	3.564	0.244	0.977	0.366	0.516	9.777	2.133	1.648	0.793	-0.977	1506696927
-9.64	-4.156	0.126	-0.61	1.038	-0.061	3.046	-8.162	-1.011	0.366	-0.916	-1.221	4.363	9.654	2.859	0.122	0	-1.465	-10.078	-0.049	1.23	-0.793	-0.061	-0.305	-3.371	9.348	3.066	0.366	1.16	0.549	0.138	9.906	1.255	1.648	-0.549	-0.977	1506696927
-9.652	-3.811	-0.374	-0.305	0.122	-0.183	2.994	-8.264	-0.921	0.061	-0.732	-0.854	4.487	10.188	2.625	0	0	-0.305	-10.142	-0.756	0.965	-0.977	0.122	-0.427	-3.371	9.348	3.066	0.305	0.793	0.488	1.53	11.248	2.365	0.61	-0.427	-0.549	1506696927
-8.74	-3.371	-0.112	-0.488	0.732	0	3.202	-8.614	-0.953	0.061	-0.732	-0.854	4.443	10.557	2.365	-0.122	-0.061	0.854	-9.439	-1.249	1.146	-0.732	-0.488	-0.549	-3.478	9.765	2.649	0.183	0.305	0.366	1.486	10.53	2.507	0.427	0.671	0.122	1506696927
-9.268	-3.017	-1.024	-0.61	1.16	-0.061	3.823	-8.354	-0.817	-1.221	-0.61	-0.977	4.302	10.24	2.005	-0.183	-0.061	1.587	-9.385	-1.459	1.249	-0.61	-0.122	-0.549	-2.726	9.409	1.782	0.122	0.061	0.305	0.12	9.416	0.492	0.916	0.366	0.244	1506696927
-9.705	-3.165	-1.762	-0.305	0.244	-0.183	4.56	-7.791	-0.233	-1.221	-0.61	-0.977	4.093	9.739	1.644	-0.122	0.183	1.831	-9.469	-1.961	1.12	-0.61	-0.061	-0.549	-2.726	9.409	1.782	-0.061	0.122	0.427	0.569	10.128	0.225	0.488	-0.427	-0.366	1506696927
-9.302	-3.297	-1.671	-0.488	0.549	0.183	6.312	-7.41	0.486	-3.235	-0.488	-1.77	3.859	9.51	1.33	-0.183	0.305	1.587	-9.331	-2.461	1.133	-0.793	0.366	-0.671	-2.183	9.496	1.346	0	0.183	0.61	1.055	10.075	0.522	0.61	0.122	0	1506696927
-9.484	-3.041	-1.955	-0.366	0.488	0.366	7.876	-7.522	0.09	-3.296	1.282	-2.441	3.93	9.563	1.08	-0.183	0.366	0.977	-9.176	-3.001	1.115	-0.793	0.366	-0.671	-1.559	10.164	0.441	0.122	0.488	0.916	1.292	9.961	0.152	0.366	-0.183	0.244	1506696927
-9.601	-2.835	-2.201	-0.122	0.183	0.305	8.52	-7.826	-0.733	-3.296	1.282	-2.441	4.453	9.757	0.993	-0.244	0.793	0.488	-8.948	-3.543	1.038	-0.671	0.061	-0.488	-1.559	10.164	0.441	0.061	0.793	0.916	1.196	9.947	0.048	0.305	-0.122	0.244	1506696928
-9.566	-2.872	-2.158	0	0.183	0.488	8.879	-8.171	-1.168	-3.418	2.319	-3.357	4.918	9.918	0.901	-0.366	1.099	0.549	-9.046	-4.125	0.818	-0.549	0.305	-0.366	-2.06	10.182	0.28	-0.183	0.793	0.916	1.146	9.893	-0.214	0.183	-0.305	0.122	1506696928
-9.692	-2.558	-2.14	0.244	0.122	0.549	8.96	-8.891	-1.666	-4.028	3.784	-4.211	4.896	10.122	0.909	-0.549	0.732	0.793	-9.103	-3.927	0.605	-0.183	0.549	-0.427	-2.39	10.194	0.132	-0.427	0.122	1.038	1.367	9.999	-0.376	0.122	-0.244	0.122	1506696928
-9.652	-2.186	-2.278	0.244	-0.122	0.427	8.96	-8.891	-1.666	-4.883	5.676	-4.7	4.917	10.18	0.987	-0.854	-0.122	0.977	-8.909	-3.765	0.431	0.122	0.488	-0.305	-2.251	10.249	0.193	-0.305	-0.427	1.099	1.297	9.983	-0.158	0	-0.366	0	1506696928
-9.572	-2.305	-2.308	0.183	-0.244	0.427	8.021	-9.221	-2.388	-5.249	6.226	-5.31	5.162	9.808	1.068	-1.099	-0.488	1.16	-9.014	-3.72	0.376	0.61	0.854	-0.183	-1.908	10.027	0.368	-0.061	-0.793	1.038	1.547	9.893	-0.307	-0.061	-0.244	-0.183	1506696928
-9.46	-2.308	-2.196	-0.061	-0.427	0.366	7.947	-9.184	-2.442	-5.249	6.958	-5.859	5.332	9.399	1.238	-1.16	-0.61	1.343	-9.22	-3.42	0.203	0.61	0.854	-0.183	-1.501	9.806	0.406	-0.244	-1.038	0.977	1.476	9.904	-0.251	-0.244	0	-0.244	1506696928
-9.386	-2.641	-1.858	-0.305	-0.305	0.366	7.453	-9.252	-2.2	-4.822	5.798	-6.409	5.426	9.244	1.448	-1.221	-0.549	1.404	-9.573	-2.946	-0.03	0.854	0.916	-0.061	-1.081	9.743	0.634	-0.183	-1.16	0.977	1.341	9.806	-0.178	-0.244	0.061	-0.244	1506696928
-9.423	-2.87	-1.495	-0.244	0	0.488	7.372	-8.352	-2.15	-4.822	5.798	-6.409	5.417	9.087	1.449	-1.221	-0.488	1.404	-9.928	-2.233	-0.205	1.038	1.221	0.122	-0.585	9.771	1.065	0	-1.282	0.732	1.111	9.812	-0.142	-0.488	0.244	-0.122	1506696928
-9.591	-2.521	-1.602	-0.061	0.122	0.244	7.99	-7.568	-1.977	-4.395	4.639	-6.409	5.615	8.984	1.263	-0.793	-1.038	1.343	-10.027	-2.013	-0.414	1.038	1.221	0.122	-0.078	10.239	2.004	0.183	-0.977	0.305	0.392	9.975	-0.007	-0.427	0.122	-0.183	1506696928
-9.611	-2.664	-1.529	0.183	-0.183	0.122	7.52	-6.355	-1.62	-4.395	5.005	-6.226	6.212	8.872	1.547	-0.122	-1.77	1.709	-9.637	-2.323	-0.406	0.671	0.793	0.183	-0.078	10.239	2.004	0.122	-0.549	-0.183	0.255	10.062	-0.049	-0.427	-0.244	-0.427	1506696928
-9.382	-2.836	-1.05	0.427	-0.061	0.366	6.925	-5.373	-1.462	-4.395	5.005	-6.226	7.033	8.684	2.178	0.366	-1.343	2.136	-9.567	-2.296	-0.281	0.854	1.16	0.061	-0.309	10.183	1.91	-0.122	-0.427	-0.366	0.563	10.008	0.226	-0.427	-0.122	-0.366	1506696928
-9.416	-2.531	-0.955	0.427	0.122	0.427	5.675	-4.354	-0.979	-4.456	5.493	-4.7	7.897	9.064	3.609	0.183	-0.061	2.747	-9.444	-2.357	-0.455	0.977	1.16	0.244	-1.261	9.738	2.027	-1.038	-0.244	-0.305	0.468	9.898	0.762	-0.488	-0.061	-0.366	1506696928
-9.636	-2.37	-1.034	0.488	0	0.366	4.801	-3.4	-0.035	-4.578	5.92	-3.174	7.919	9.184	4.597	-0.549	0.916	3.357	-9.406	-2.105	-0.587	0.977	1.16	0.244	-1.261	9.738	2.027	-1.038	-1.526	0.183	0.257	9.883	0.892	-0.488	-0.61	-0.366	1506696928
-9.622	-2.419	-0.925	0.488	-0.244	0.427	4.801	-3.4	-0.035	-4.578	5.92	-3.174	7.273	8.959	4.651	-1.404	0.854	3.357	-9.605	-1.518	-0.799	0.854	1.221	0.122	-0.685	10.034	2.505	-1.099	-1.587	0.427	0.53	9.954	0.774	-0.549	-0.61	-0.305	1506696928
-9.533	-2.549	-0.796	0.488	-0.244	0.427	4.364	-2.034	1.287	-4.578	4.333	-0.732	6.828	8.162	4.466	-1.892	0.244	2.93	-9.744	-1.273	-1.032	0.549	0.977	0.183	-0.133	9.918	2.792	-1.282	-1.221	0.61	0.502	9.916	0.852	-0.488	-0.061	-0.366	1506696928
-9.418	-2.539	-0.799	0.671	-0.183	0.366	5.123	-1.711	2.888	-4.822	3.296	0.061	6.966	7.473	4.043	-2.075	-0.366	2.686	-9.725	-1.224	-1.214	0.305	0.916	0.305	0.085	9.531	3.025	-1.221	-0.977	0.732	-0.016	9.927	0.957	-0.427	-0.183	-0.366	1506696928
-9.276	-2.372	-0.624	0.61	-0.061	0.366	5.26	-2.346	7.905	-4.822	3.296	0.061	7.105	6.785	3.407	-1.892	-0.732	2.563	-9.709	-1.126	-1.31	0.183	0.671	0.244	0.02	9.258	3.183	-1.221	-0.977	0.793	-0.141	9.832	1.01	-0.427	-0.61	-0.305	1506696928
