# Supplementary material for: A deep learning approach for lower back-pain risk prediction during manual lifting
Source: PLoS One. 2021 Feb 19;16(2):e0247162. doi: 10.1371/journal.pone.0247162 (PMC7894914; doi:10.1371/journal.pone.0247162)
Supplement: S1 Data — (ZIP) [file pone.0247162.s001.zip › source-used/Subject_03_P1_Zone02_T3.csv]

Side_A_x	Side_A_y	Side_A_z	Side_G_x	Side_G_y	Side_G_z	LtWt_A_x	LtWt_A_y	LtWt_A_z	LtWt_G_x	LtWt_G_y	LtWt_G_z	RtWt_A_x	RtWt_A_y	RtWt_A_z	RtWt_G_x	RtWt_G_y	RtWt_G_z	Back_A_x	Back_A_y	Back_A_z	Back_G_x	Back_G_y	Back_G_z	UArm_A_x	UArm_A_y	UArm_A_z	UArm_G_x	UArm_G_y	UArm_G_z	Thig_A_x	Thig_A_y	Thig_A_z	Thig_G_x	Thig_G_y	Thig_G_z	Time_stp
-9.466	-2.402	-0.351	0.854	0.122	0.122	3.399	-8.543	0.859	-0.183	0.732	0.916	3.053	9.512	1.934	-0.549	-0.793	0.061	-9.607	-1.669	-1.597	0.732	0	-0.122	-0.477	9.646	2.387	0.183	-0.488	0.122	0.329	9.912	1.084	-0.854	-0.793	-0.183	1506695357
-9.628	-2.376	-0.315	0.793	0.244	0.122	3.536	-8.649	0.825	-0.183	0.732	0.854	2.891	9.606	1.933	-0.488	-0.732	0.183	-9.698	-1.57	-1.633	0.793	0	-0.061	-0.542	9.679	2.413	0.122	-0.488	0	0.397	9.777	1.075	-0.793	-0.488	-0.183	1506695357
-9.817	-2.33	-0.364	0.793	0.061	-0.061	3.616	-8.82	0.811	-0.061	0.488	0.732	2.891	9.606	1.933	-0.427	-0.854	0.305	-9.787	-1.497	-1.727	0.793	-0.061	-0.061	-0.549	9.735	2.418	0.122	-0.488	0	0.284	9.832	1.102	-0.61	-0.305	-0.244	1506695357
-9.799	-2.267	-0.197	0.671	0	-0.183	3.728	-8.89	0.681	-0.061	0.366	0.61	2.549	9.526	2.074	-0.366	-0.732	0.244	-9.82	-1.401	-1.687	0.793	-0.122	-0.061	-0.441	9.782	2.517	0.183	-0.732	-0.366	0.089	9.95	1.312	-0.488	-0.244	-0.244	1506695357
-9.678	-2.281	0.051	0.61	0.061	-0.183	3.86	-8.878	0.555	-0.183	0.61	0.427	2.625	9.391	2.214	-0.244	-0.916	0.122	-9.783	-1.26	-1.611	0.793	-0.183	-0.061	-0.352	9.738	2.603	0.183	-0.671	-0.488	-0.104	9.966	1.495	-0.488	-0.488	-0.305	1506695357
-9.672	-2.241	0.191	0.549	0.061	-0.183	3.86	-8.878	0.555	-0.183	0.61	0.427	2.625	9.391	2.214	0	-0.671	-0.122	-9.765	-1.054	-1.556	0.671	-0.244	0	-0.352	9.738	2.603	0.183	-0.671	-0.488	-0.181	9.885	1.714	-0.427	-0.549	-0.366	1506695357
-9.568	-2.031	0.378	0.427	0	-0.183	3.852	-8.894	0.575	-0.183	0.61	0.427	2.568	9.312	2.543	0.183	-0.61	-0.488	-9.738	-0.819	-1.504	0.61	-0.244	0.061	-0.184	9.702	2.821	0.244	-0.427	-0.61	-0.016	9.786	1.894	-0.366	-0.488	-0.366	1506695357
-9.8	-1.944	0.498	0.061	0.183	0	3.852	-8.894	0.575	-0.244	0.793	0.244	2.717	9.366	2.76	0.305	-0.549	-0.793	-9.81	-0.671	-1.432	0.427	-0.183	0.061	-0.28	9.659	2.975	0.244	-0.305	-0.61	0.596	9.567	2.25	-0.244	-0.061	-0.183	1506695357
-10.16	-1.963	0.285	0.122	-0.061	0.061	3.852	-8.894	0.575	-0.244	0.793	0.244	2.912	9.622	2.919	0.488	-0.549	-0.916	-10.068	-0.547	-1.415	0.244	-0.305	0.122	-0.37	9.732	3.127	0.183	-0.183	-0.549	1.13	9.788	2.708	-0.305	0.549	0	1506695357
-9.837	-1.993	0.48	0	-0.366	0.061	3.456	-8.928	0.462	-0.122	0.427	-0.061	3.029	9.874	3.141	0.671	-0.305	-0.977	-9.832	-0.543	-1.359	0.061	-0.244	0.061	-0.464	9.942	3.183	0.122	0	-0.549	0.604	10.2	2.866	-0.61	0.122	0.061	1506695357
-9.246	-1.812	0.682	-0.305	-0.061	0.061	3.352	-9.221	0.066	0.183	-0.183	-0.244	3.174	9.747	3.314	0.732	-0.061	-0.916	-9.577	-0.482	-1.281	0	-0.244	0.061	-0.636	9.83	3.122	0.061	0	-0.488	0.311	9.746	2.641	-0.366	-0.549	0.183	1506695357
-9.15	-1.719	0.55	-0.366	0.183	-0.061	3.403	-8.93	-0.026	0	-0.122	-0.549	3.118	9.487	3.372	0.671	0.305	-0.671	-9.372	-0.449	-1.193	-0.183	0	0.183	-0.706	9.549	3.042	-0.122	-0.061	-0.366	0.361	9.333	2.35	-0.061	0	0.305	1506695357
-10.101	-2.077	0.078	-0.61	0.183	-0.183	3.301	-8.753	0.075	0	-0.061	-0.671	3.109	9.436	3.257	0.61	0.244	-0.305	-9.615	-0.579	-1.136	-0.366	0.183	0.183	-0.696	9.357	2.99	-0.244	0.061	-0.183	0.181	9.156	2.285	0.305	0.732	0	1506695358
-10.424	-2.476	-0.031	-0.305	-0.366	-0.305	2.969	-8.725	0.02	0	-0.366	-0.61	3.202	9.839	2.949	0.427	0.366	-0.061	-9.979	-0.736	-1.31	-0.427	0.061	0.122	-0.579	9.61	2.92	-0.244	0.122	0.122	-0.098	10.117	2.531	0.244	0.854	-0.183	1506695358
-9.823	-2.828	0.212	-0.183	-0.183	-0.305	2.789	-9.113	-0.173	0.061	-0.854	-0.366	3.377	10.172	2.79	0.122	0.305	-0.061	-10.008	-0.882	-1.452	-0.549	0.122	0.061	-0.519	10.088	2.915	-0.244	0.122	0.122	-1.218	10.396	2.226	0.366	-0.549	-0.854	1506695358
-9.42	-2.606	0.051	-0.244	0.061	-0.244	3.074	-9.22	-0.223	-0.061	-0.916	-0.122	3.464	10.026	2.699	-0.244	0.305	0	-9.853	-1.031	-1.469	-0.488	0.061	0.122	-0.669	10.03	2.811	-0.305	0.427	0.366	-0.102	9.879	1.836	0.732	-0.549	-0.488	1506695358
-9.337	-2.327	-0.13	-0.061	-0.061	-0.122	3.403	-8.929	0.053	-0.549	-0.488	0	3.261	9.739	2.503	-0.366	0.427	0.305	-9.63	-1.27	-1.37	-0.366	0	0.122	-0.841	9.7	2.668	-0.488	0.366	0.427	0.322	9.805	1.787	0.793	0.549	0	1506695358
-9.458	-2.314	-0.184	-0.366	-0.122	-0.061	3.418	-8.679	0.418	-0.549	-0.488	0	3.067	9.585	2.198	-0.549	0.488	0.671	-9.591	-1.249	-1.287	-0.244	-0.061	0.061	-0.903	9.435	2.53	-0.488	0.366	0.427	0.386	9.79	2.11	0.488	-0.122	-0.183	1506695358
-9.61	-2.42	-0.409	-0.427	-0.061	0	3.418	-8.679	0.418	-0.854	0	0.122	2.866	9.557	1.878	-0.793	0.305	0.854	-9.752	-0.997	-1.235	-0.366	-0.061	0.122	-0.799	9.409	2.519	-0.427	0.244	0.549	0.433	9.655	1.977	0.61	-0.061	-0.122	1506695358
-9.72	-2.329	-0.535	-0.305	-0.061	0	3.255	-8.775	0.976	-0.793	0.183	0.427	2.795	9.526	1.609	-0.916	0.183	0.977	-9.741	-1.02	-1.274	-0.427	-0.122	0.122	-0.617	9.576	2.609	-0.244	0.427	0.488	0.464	9.808	1.242	0.671	0.488	0.183	1506695358
-9.594	-2.334	-0.439	-0.549	-0.061	0	3.255	-8.775	0.976	-0.793	0.183	0.427	2.838	9.405	1.534	-0.732	0.122	0.916	-9.606	-1.148	-1.315	-0.549	-0.061	0	-0.553	9.685	2.61	-0.244	0.427	0.488	0.181	10.061	1.355	0.427	0.244	0.061	1506695358
-9.552	-2.366	-0.622	-0.549	-0.122	-0.122	3.435	-9.097	1.035	-0.183	-0.488	0.61	2.769	9.258	1.562	-0.427	0.366	0.732	-9.617	-1.274	-1.377	-0.61	0	0	-0.566	9.594	2.486	-0.305	0.427	0.305	-0.128	9.923	1.22	0.549	0.061	0	1506695358
-9.483	-2.421	-0.719	-0.488	-0.061	-0.122	3.887	-9.391	0.985	0	-0.671	0.244	2.604	9.18	1.523	-0.122	0.671	0.549	-9.634	-1.414	-1.425	-0.549	0.061	0	-0.508	9.478	2.393	-0.244	0.366	0.183	0.1	9.839	0.898	0.61	0	0	1506695358
-9.489	-2.463	-0.712	-0.61	0	-0.061	3.748	-9.342	1.036	0.061	-0.488	-0.427	2.577	9.14	1.544	0	0.488	0.305	-9.624	-1.483	-1.431	-0.488	0	-0.061	-0.481	9.455	2.315	-0.244	0.366	0.183	0.36	9.886	0.848	0.488	0.183	0	1506695358
-9.533	-2.407	-0.87	-0.549	-0.122	-0.061	3.571	-9.154	1.064	0.122	-0.427	-0.427	2.744	9.158	1.572	0	0.244	0	-9.636	-1.509	-1.418	-0.488	0	-0.061	-0.488	9.448	2.281	0	0.366	0.061	0.279	9.895	0.901	0.488	0.122	0.061	1506695358
-9.472	-2.431	-0.849	-0.488	-0.061	0	3.447	-8.965	1.071	0.183	-0.366	-0.305	2.889	9.244	1.641	0.122	0.183	-0.244	-9.574	-1.554	-1.425	-0.427	0	-0.122	-0.522	9.501	2.304	0.061	0.305	0	0.291	9.917	0.638	0.366	0	0.061	1506695358
-9.514	-2.491	-0.928	-0.549	-0.061	0	3.409	-8.92	1.031	0.244	-0.305	-0.244	3.031	9.366	1.731	0.244	0.183	-0.366	-9.574	-1.581	-1.402	-0.427	0	-0.122	-0.54	9.589	2.247	0.061	0.305	0	0.315	9.861	0.526	0.366	0.183	0.061	1506695358
-9.516	-2.555	-0.997	-0.427	-0.061	0	3.359	-8.929	0.977	0.244	-0.305	-0.244	3.133	9.513	1.821	0.305	0.122	-0.427	-9.627	-1.654	-1.446	-0.427	0	-0.122	-0.557	9.676	2.201	0.122	0.244	-0.061	0.304	9.895	0.457	0.366	0.122	0.061	1506695358
-9.466	-2.6	-0.959	-0.427	0.061	0	3.339	-8.997	0.878	0.244	-0.305	-0.244	3.228	9.612	1.909	0.305	0.122	-0.427	-9.624	-1.735	-1.489	-0.366	0.061	-0.122	-0.555	9.757	2.17	0.122	0.183	-0.061	0.313	9.92	0.364	0.305	0.183	0.061	1506695358
-9.502	-2.604	-0.998	-0.305	0.061	0	3.301	-9.013	0.816	0.244	-0.366	-0.244	3.334	9.636	2.003	0.305	0.061	-0.427	-9.637	-1.769	-1.526	-0.305	0	-0.122	-0.551	9.786	2.141	0.122	0.183	-0.061	0.231	9.929	0.304	0.244	0.122	0.061	1506695358
-9.51	-2.565	-1.03	-0.305	0	0	3.291	-8.922	0.791	0.122	-0.244	-0.183	3.354	9.606	2.021	0.183	0.122	-0.305	-9.652	-1.803	-1.597	-0.244	-0.061	-0.122	-0.541	9.732	2.128	0.061	0	-0.122	0.221	9.909	0.206	0.183	0.061	0.061	1506695358
-9.493	-2.546	-1.042	-0.244	0.061	-0.061	3.217	-8.861	0.834	0	-0.122	-0.061	3.37	9.554	1.994	0.122	0	-0.244	-9.637	-1.771	-1.56	-0.183	-0.061	-0.122	-0.507	9.719	2.132	0	-0.061	-0.122	0.236	9.891	0.147	0.122	0.061	0.061	1506695358
-9.544	-2.567	-1.061	-0.183	0.061	-0.061	3.185	-8.832	0.919	0	-0.122	0.122	3.369	9.508	1.922	0	-0.061	-0.122	-9.607	-1.803	-1.532	-0.122	-0.122	-0.122	-0.459	9.72	2.089	0	-0.061	-0.122	0.269	9.889	0.118	0.122	0.061	0.061	1506695358
-9.509	-2.56	-1.034	-0.122	0	0	3.297	-8.862	1	-0.061	-0.061	0.305	3.406	9.503	1.908	0	-0.061	-0.122	-9.601	-1.78	-1.481	-0.061	-0.061	-0.122	-0.408	9.747	2.094	0.061	0	0	0.281	9.922	0.134	0.122	0.061	0	1506695358
-9.537	-2.509	-1.031	-0.122	0.061	0.061	3.409	-8.935	1.077	-0.061	0	0.305	3.421	9.5	1.842	-0.061	0	-0.061	-9.546	-1.802	-1.421	-0.061	-0.061	-0.122	-0.453	9.723	2.053	0	0.061	0.061	0.319	9.926	0.138	0.061	0	0	1506695358
-9.564	-2.467	-1.042	-0.061	-0.061	0.061	3.493	-8.998	1.13	0	-0.061	0.244	3.402	9.54	1.793	-0.061	0	0	-9.548	-1.779	-1.388	-0.061	0	-0.122	-0.553	9.707	2.038	0	0.061	0.061	0.398	9.92	0.169	0	0	0.061	1506695358
-9.567	-2.464	-0.997	-0.122	0	0.061	3.528	-9.007	1.158	0	-0.061	0.244	3.369	9.57	1.736	-0.122	-0.061	0.122	-9.544	-1.763	-1.379	-0.061	0	-0.122	-0.604	9.728	2.038	0	0.061	0.122	0.493	9.926	0.178	0	0.061	0.061	1506695358
-9.549	-2.483	-0.994	-0.061	0	0.122	3.607	-8.998	1.111	0.122	-0.061	-0.061	3.274	9.558	1.681	-0.122	-0.122	0.244	-9.545	-1.766	-1.401	-0.061	0.061	-0.122	-0.607	9.753	2.046	0.061	0	0.122	0.451	9.926	0.182	-0.061	0.061	0.061	1506695359
-9.542	-2.495	-0.979	-0.061	0	0.122	3.561	-8.969	1.078	0.122	0	-0.122	3.183	9.515	1.689	-0.122	-0.061	0.305	-9.557	-1.754	-1.432	0	0.061	-0.061	-0.557	9.755	2.068	0.061	0	0.122	0.401	9.924	0.212	-0.061	0	0.061	1506695359
-9.531	-2.499	-0.941	-0.061	-0.061	0.122	3.5	-8.91	1.004	0.122	0	-0.183	3.1	9.513	1.73	-0.061	0	0.305	-9.567	-1.798	-1.485	0	0.061	-0.061	-0.508	9.735	2.089	0	0	0.122	0.38	9.921	0.217	-0.122	0	0	1506695359
-9.566	-2.543	-0.957	0	0	0.122	3.45	-8.884	0.97	0.061	0.061	-0.183	3.028	9.555	1.809	0	0	0.244	-9.575	-1.762	-1.482	0.061	0.061	-0.061	-0.508	9.757	2.101	0	0	0.122	0.372	9.902	0.246	-0.122	0.061	0	1506695359
-9.569	-2.564	-0.921	0.061	-0.061	0.122	3.425	-8.899	0.962	0	0.122	-0.122	3.028	9.555	1.809	0	-0.061	0.183	-9.613	-1.763	-1.503	0.061	0.061	-0.061	-0.524	9.806	2.117	0	0	0.122	0.319	9.927	0.248	-0.122	0.061	0.061	1506695359
-9.532	-2.558	-0.9	0.122	0	0.122	3.447	-8.934	1.007	0	0.183	-0.061	3.019	9.641	2.031	0	-0.061	0.122	-9.612	-1.723	-1.522	0.122	0.061	-0.061	-0.54	9.814	2.172	0	-0.061	0.061	0.24	9.953	0.285	-0.183	-0.061	0	1506695359
-9.539	-2.506	-0.884	0.183	0.061	0.122	3.437	-8.981	1.001	0	0.183	-0.061	3.001	9.647	2.099	-0.061	-0.061	0.061	-9.601	-1.686	-1.509	0.122	0.122	0	-0.586	9.784	2.193	-0.061	-0.122	0.061	0.232	9.923	0.25	-0.183	-0.122	0	1506695359
-9.555	-2.486	-0.872	0.244	0	0.122	3.432	-8.959	0.964	0.061	0.183	-0.122	3.001	9.647	2.099	-0.122	-0.122	0.061	-9.621	-1.675	-1.535	0.122	0.122	0	-0.603	9.744	2.214	-0.061	-0.122	0.061	0.278	9.9	0.292	-0.183	-0.122	0	1506695359
-9.538	-2.445	-0.84	0.244	0.061	0.122	3.438	-8.947	0.935	0.061	0.183	-0.122	2.978	9.575	2.116	-0.183	-0.183	0	-9.592	-1.659	-1.561	0.183	0.122	0	-0.519	9.738	2.216	-0.122	-0.305	0.061	0.297	9.902	0.345	-0.183	-0.122	0	1506695359
-9.546	-2.445	-0.855	0.244	0	0.122	3.467	-8.898	0.903	0.061	0.183	-0.122	3.039	9.536	2.047	-0.244	-0.244	-0.061	-9.611	-1.654	-1.592	0.244	0.122	0	-0.467	9.751	2.242	-0.122	-0.366	0	0.309	9.9	0.378	-0.183	-0.122	0	1506695359
-9.551	-2.408	-0.811	0.305	0.061	0.122	3.456	-8.811	0.891	0	0.305	-0.061	3.039	9.536	2.047	-0.305	-0.244	-0.122	-9.617	-1.639	-1.603	0.244	0.122	0	-0.467	9.751	2.242	-0.122	-0.366	0	0.364	9.922	0.431	-0.244	-0.122	0	1506695359
-9.598	-2.361	-0.819	0.305	0	0.122	3.484	-8.783	0.879	0	0.305	-0.061	3.151	9.493	1.962	-0.244	-0.305	-0.122	-9.63	-1.607	-1.605	0.244	0.122	0.061	-0.407	9.714	2.277	-0.122	-0.427	0	0.337	9.92	0.474	-0.244	-0.183	0	1506695359
-9.605	-2.335	-0.803	0.305	0	0.183	3.524	-8.813	0.861	-0.061	0.305	-0.061	3.21	9.463	1.954	-0.244	-0.305	-0.183	-9.619	-1.599	-1.635	0.244	0.122	0	-0.397	9.716	2.291	-0.122	-0.427	0	0.336	9.927	0.51	-0.244	-0.244	0	1506695359
-9.568	-2.278	-0.735	0.305	0.061	0.122	3.596	-8.855	0.854	-0.122	0.305	-0.061	3.21	9.463	1.954	-0.244	-0.305	-0.183	-9.61	-1.555	-1.668	0.305	0.122	0	-0.376	9.676	2.33	-0.122	-0.427	-0.061	0.376	9.921	0.543	-0.244	-0.183	0	1506695359
-9.616	-2.227	-0.73	0.244	0	0.122	3.613	-8.878	0.886	-0.183	0.366	-0.122	3.23	9.354	2.003	-0.183	-0.305	-0.122	-9.635	-1.494	-1.694	0.305	0.122	0	-0.312	9.623	2.354	-0.122	-0.488	-0.061	0.382	9.897	0.596	-0.244	-0.244	0	1506695359
-9.683	-2.206	-0.755	0.244	-0.061	0.122	3.579	-8.903	0.931	-0.122	0.305	-0.122	3.2	9.343	2.038	-0.122	-0.366	-0.122	-9.634	-1.456	-1.698	0.244	0.061	0	-0.232	9.613	2.394	-0.061	-0.427	-0.122	0.396	9.885	0.646	-0.244	-0.244	0	1506695359
-9.622	-2.205	-0.73	0.244	-0.061	0.061	3.565	-8.93	1	-0.122	0.305	-0.122	3.2	9.343	2.038	-0.122	-0.366	-0.183	-9.617	-1.453	-1.702	0.244	0.122	0	-0.205	9.655	2.418	-0.061	-0.427	-0.122	0.445	9.933	0.669	-0.183	-0.183	0	1506695359
-9.575	-2.226	-0.685	0.244	0	0.122	3.541	-8.964	0.997	-0.122	0.305	-0.122	3.284	9.378	2.181	-0.061	-0.305	-0.244	-9.58	-1.47	-1.729	0.244	0.122	0	-0.276	9.618	2.417	0	-0.366	-0.061	0.385	9.929	0.694	-0.244	-0.183	-0.061	1506695359
-9.581	-2.184	-0.665	0.244	-0.061	0.122	3.48	-8.918	0.993	0	0.244	-0.183	3.26	9.374	2.187	0	-0.305	-0.183	-9.594	-1.457	-1.729	0.183	0.183	0	-0.272	9.595	2.412	0	-0.427	-0.061	0.382	9.895	0.735	-0.183	-0.183	-0.061	1506695359
-9.615	-2.155	-0.665	0.244	-0.061	0.122	3.421	-8.86	0.968	0	0.244	-0.183	3.26	9.374	2.187	-0.061	-0.305	-0.122	-9.601	-1.464	-1.756	0.183	0.183	0	-0.248	9.589	2.406	0	-0.427	-0.061	0.42	9.897	0.757	-0.244	-0.183	-0.061	1506695359
-9.611	-2.113	-0.623	0.244	0	0.122	3.43	-8.807	0.909	0	0.183	-0.122	3.255	9.368	2.164	-0.122	-0.366	-0.061	-9.594	-1.44	-1.769	0.183	0.183	-0.061	-0.238	9.563	2.389	0	-0.366	-0.061	0.476	9.905	0.818	-0.244	-0.244	-0.061	1506695359
-9.659	-2.086	-0.603	0.183	-0.061	0.122	3.452	-8.777	0.819	0	0.183	-0.122	3.242	9.348	2.054	-0.183	-0.366	0	-9.615	-1.403	-1.829	0.183	0.183	0	-0.223	9.57	2.403	0.061	-0.366	0	0.439	9.879	0.821	-0.183	-0.244	-0.061	1506695359
-9.66	-2.067	-0.604	0.122	-0.122	0.061	3.49	-8.818	0.743	-0.061	0.183	-0.061	3.242	9.348	2.054	-0.122	-0.366	0	-9.612	-1.434	-1.899	0.183	0.183	0	-0.167	9.642	2.431	0.061	-0.366	0	0.482	9.893	0.857	-0.183	-0.183	-0.061	1506695359
-9.631	-2.082	-0.585	0.061	-0.061	0.061	3.551	-8.821	0.72	-0.122	0.061	-0.061	3.24	9.387	2.013	-0.061	-0.366	0	-9.631	-1.408	-1.952	0.122	0.122	0	-0.099	9.721	2.438	0.122	-0.305	-0.061	0.438	9.911	0.921	-0.183	-0.122	-0.061	1506695359
-9.656	-2.082	-0.542	0.061	-0.122	0.061	3.547	-8.838	0.774	-0.122	0.061	-0.061	3.208	9.427	2.129	0.061	-0.305	-0.061	-9.637	-1.396	-1.986	0.122	0.061	0	-0.074	9.74	2.431	0.122	-0.244	-0.122	0.421	9.878	0.979	-0.183	-0.122	-0.061	1506695359
-9.689	-2.04	-0.498	0	-0.061	0.061	3.539	-8.841	0.867	-0.183	0.061	-0.061	3.208	9.427	2.129	0.122	-0.244	-0.122	-9.629	-1.392	-1.981	0.061	0	0	-0.056	9.735	2.418	0.122	-0.244	-0.122	0.445	9.892	1.004	-0.183	-0.122	-0.061	1506695360
-9.666	-2.023	-0.432	-0.061	-0.122	0	3.539	-8.841	0.867	-0.244	0	0	3.25	9.477	2.289	0.122	-0.183	-0.122	-9.61	-1.37	-1.971	0.061	-0.061	0	-0.072	9.743	2.415	0.061	-0.122	-0.183	0.451	9.897	1.032	-0.122	-0.061	0	1506695360
-9.66	-2.047	-0.464	-0.122	-0.122	0.061	3.559	-8.906	1.054	-0.183	0	0.061	3.293	9.518	2.352	0.122	-0.122	-0.183	-9.6	-1.349	-1.963	0.061	-0.061	0	-0.12	9.753	2.42	0.061	-0.061	-0.122	0.481	9.893	1.036	-0.061	-0.061	0	1506695360
-9.678	-2.035	-0.426	-0.122	-0.061	0.061	3.567	-8.934	1.068	-0.183	0	0.061	3.293	9.518	2.352	0.061	0	-0.183	-9.604	-1.312	-1.963	-0.061	-0.061	0	-0.151	9.765	2.418	0.061	-0.061	-0.122	0.526	9.895	1.114	-0.061	0.061	0	1506695360
-9.7	-2.015	-0.441	-0.183	-0.122	0	3.606	-8.954	1.046	0	-0.061	0	3.353	9.497	2.428	0	0	-0.122	-9.6	-1.297	-1.951	-0.122	0	0	-0.16	9.738	2.439	-0.061	0	-0.122	0.414	9.883	1.108	-0.061	0.061	0	1506695360
-9.674	-2.044	-0.451	-0.183	-0.061	0	3.615	-8.899	0.967	0.061	-0.122	0	3.324	9.469	2.395	-0.061	0.061	-0.122	-9.594	-1.299	-1.945	-0.122	0	0	-0.147	9.713	2.444	-0.061	0	-0.061	0.403	9.914	1.064	0	0.061	0	1506695360
-9.683	-2.078	-0.449	-0.183	-0.061	0	3.646	-8.887	0.871	0.122	-0.122	-0.061	3.324	9.469	2.395	-0.122	0.061	-0.061	-9.593	-1.286	-1.96	-0.183	-0.061	0	-0.139	9.688	2.445	-0.061	0	-0.061	0.447	9.902	1.096	-0.061	0.061	0	1506695360
-9.67	-2.086	-0.464	-0.183	-0.061	0	3.659	-8.85	0.815	0.122	-0.122	-0.061	3.345	9.428	2.302	-0.122	0.122	-0.061	-9.594	-1.312	-1.954	-0.244	-0.061	0	-0.151	9.653	2.431	-0.122	0.061	0	0.402	9.918	1.044	-0.061	0.183	-0.061	1506695360
-9.65	-2.05	-0.453	-0.183	-0.061	0	3.689	-8.792	0.762	0.061	-0.244	-0.061	3.33	9.408	2.225	-0.183	0.122	0	-9.605	-1.305	-1.961	-0.244	-0.061	0	-0.159	9.666	2.438	-0.122	0.183	0.061	0.38	9.906	1.115	0	0.061	-0.061	1506695360
-9.67	-2.001	-0.453	-0.183	0	0	3.699	-8.79	0.708	0	-0.244	-0.061	3.33	9.408	2.225	-0.183	0.122	0.061	-9.581	-1.359	-1.983	-0.244	-0.122	0	-0.211	9.655	2.406	-0.122	0.183	0.061	0.462	9.9	1.098	0	0.061	0	1506695360
-9.692	-2.007	-0.47	-0.244	-0.061	0	3.703	-8.819	0.714	0	-0.244	-0.061	3.261	9.429	2.178	-0.122	0.183	0.122	-9.564	-1.364	-1.936	-0.244	-0.061	-0.061	-0.244	9.679	2.405	-0.061	0.183	0.061	0.502	9.878	1.114	0	0.061	0	1506695360
-9.666	-2.04	-0.471	-0.244	-0.061	0	3.716	-8.79	0.805	-0.061	-0.244	-0.061	3.182	9.411	2.177	-0.122	0.122	0.122	-9.582	-1.348	-1.932	-0.244	-0.061	-0.061	-0.248	9.673	2.401	-0.061	0.244	0.122	0.469	9.911	1.073	0	0.122	0	1506695360
-9.666	-2.044	-0.459	-0.244	-0.061	0	3.712	-8.789	0.86	-0.061	-0.244	-0.061	3.182	9.411	2.177	-0.122	0.122	0.122	-9.563	-1.357	-1.954	-0.244	-0.061	-0.061	-0.264	9.637	2.382	-0.061	0.244	0.122	0.456	9.908	1.107	0.061	0.122	0	1506695360
-9.658	-2.042	-0.468	-0.305	-0.061	0	3.703	-8.841	0.898	-0.061	-0.183	0	3.083	9.386	2.176	-0.122	0.183	0.122	-9.586	-1.353	-1.939	-0.305	-0.061	0	-0.227	9.649	2.406	-0.061	0.183	0.122	0.463	9.897	1.067	0.061	0.061	0	1506695360
-9.662	-2.049	-0.48	-0.244	-0.061	0	3.708	-8.863	0.895	-0.061	-0.183	-0.061	3.109	9.421	2.19	-0.061	0.122	0.061	-9.583	-1.347	-1.956	-0.305	-0.061	0	-0.233	9.664	2.405	-0.061	0.244	0.061	0.467	9.89	1.05	0.061	0.122	0	1506695360
-9.67	-2.032	-0.475	-0.305	-0.061	0	3.732	-8.861	0.927	0	-0.244	-0.122	3.109	9.421	2.19	0	0.244	0	-9.586	-1.335	-1.963	-0.305	0	0	-0.249	9.697	2.393	-0.061	0.244	0.061	0.498	9.912	1.064	0.061	0.122	0	1506695360
-9.673	-2.038	-0.492	-0.305	-0.122	-0.061	3.736	-8.833	0.895	0	-0.244	-0.061	3.128	9.451	2.218	0.061	0.244	0	-9.593	-1.365	-1.969	-0.305	0	0	-0.228	9.678	2.405	-0.061	0.183	0.061	0.439	9.884	0.983	0.122	0.183	0	1506695360
-9.658	-2.078	-0.512	-0.366	-0.122	-0.061	3.746	-8.798	0.855	0	-0.244	-0.061	3.174	9.432	2.289	0.122	0.244	-0.061	-9.605	-1.361	-1.976	-0.305	0	0	-0.227	9.668	2.412	-0.061	0.183	0	0.449	9.918	0.961	0.061	0.122	0	1506695360
-9.656	-2.121	-0.52	-0.366	-0.122	-0.061	3.749	-8.787	0.818	0	-0.244	-0.061	3.174	9.432	2.289	0.122	0.305	-0.061	-9.606	-1.336	-1.986	-0.305	0	0	-0.208	9.68	2.42	-0.061	0.183	0	0.45	9.914	0.945	0.122	0.183	0	1506695360
-9.647	-2.152	-0.523	-0.305	-0.061	-0.061	3.749	-8.787	0.818	0	-0.183	-0.061	3.133	9.423	2.199	0.122	0.305	-0.061	-9.603	-1.342	-1.993	-0.305	-0.061	0	-0.169	9.682	2.426	-0.061	0.183	0.061	0.431	9.911	0.915	0.122	0.183	0	1506695360
-9.647	-2.138	-0.542	-0.305	-0.122	-0.061	3.761	-8.772	0.746	0	-0.244	-0.122	3.188	9.436	2.204	0.122	0.305	-0.061	-9.6	-1.355	-1.993	-0.305	-0.061	0	-0.185	9.672	2.422	-0.061	0.305	0	0.401	9.911	0.883	0.122	0.061	0	1506695360
-9.643	-2.169	-0.547	-0.305	-0.122	-0.061	3.761	-8.772	0.746	0	-0.244	-0.122	3.188	9.436	2.204	0.061	0.244	0	-9.604	-1.383	-1.983	-0.305	-0.061	0	-0.233	9.659	2.383	-0.061	0.305	0	0.423	9.897	0.869	0.122	0.061	0	1506695360
-9.628	-2.193	-0.559	-0.305	-0.122	-0.061	3.798	-8.774	0.701	-0.061	-0.305	-0.122	3.292	9.422	2.147	0.061	0.244	0.061	-9.597	-1.39	-1.977	-0.244	-0.122	0	-0.24	9.658	2.389	0	0.305	0.061	0.437	9.91	0.846	0.122	0.122	0	1506695360
-9.636	-2.176	-0.54	-0.305	-0.061	-0.061	3.685	-8.849	0.746	-0.061	-0.122	-0.061	3.267	9.424	2.089	0.061	0.244	0.122	-9.601	-1.371	-1.979	-0.244	-0.122	0	-0.244	9.679	2.377	0	0.305	0.061	0.452	9.909	0.842	0.122	0.061	0	1506695360
-9.635	-2.188	-0.569	-0.244	-0.061	-0.061	3.737	-8.885	0.809	-0.122	-0.183	0	3.267	9.424	2.089	0.061	0.183	0.244	-9.601	-1.371	-1.979	-0.244	-0.122	0	-0.244	9.679	2.377	0	0.305	0.061	0.443	9.909	0.787	0.122	0.122	0	1506695360
-9.624	-2.2	-0.584	-0.183	-0.061	-0.061	3.71	-8.9	0.891	-0.061	-0.183	0	3.119	9.372	2.107	0.061	0.183	0.244	-9.575	-1.337	-1.957	-0.183	-0.122	-0.061	-0.26	9.642	2.394	0	0.305	0.061	0.427	9.903	0.758	0.122	0.061	0	1506695361
-9.607	-2.216	-0.627	-0.183	0	0	3.685	-8.894	0.94	0	-0.183	0.061	3.068	9.387	2.128	0.061	0.061	0.244	-9.562	-1.37	-1.934	-0.183	-0.122	-0.061	-0.23	9.605	2.352	0.061	0.305	0.061	0.475	9.914	0.738	0.122	0	0	1506695361
-9.615	-2.166	-0.642	-0.122	0	0	3.731	-8.902	0.953	0	-0.183	0.061	3.068	9.387	2.128	0.061	0.122	0.183	-9.538	-1.403	-1.918	-0.122	-0.061	-0.122	-0.287	9.622	2.329	0.061	0.305	0.061	0.52	9.908	0.697	0.122	0.061	0	1506695361
-9.618	-2.119	-0.685	-0.183	0	0	3.778	-8.88	0.92	0.061	-0.122	0.061	3.077	9.442	2.133	0.061	0.122	0.122	-9.56	-1.396	-1.855	-0.122	0	-0.122	-0.342	9.63	2.317	0.061	0.244	0.061	0.535	9.897	0.656	0.122	0.061	0.061	1506695361
-9.624	-2.127	-0.715	-0.183	0	0	3.835	-8.867	0.912	0.061	-0.061	0.061	3.057	9.459	2.097	0	0.122	0.061	-9.577	-1.44	-1.906	-0.122	0	-0.122	-0.353	9.635	2.257	0.061	0.122	0.061	0.548	9.9	0.595	0.122	0	0	1506695361
-9.625	-2.143	-0.729	-0.183	0	0	3.865	-8.845	0.886	0.061	0	0.061	3.057	9.459	2.097	-0.061	0	0.061	-9.551	-1.458	-1.878	-0.122	0	-0.122	-0.319	9.703	2.25	0.061	0.122	0.061	0.645	9.898	0.589	0.122	0.061	0	1506695361
-9.598	-2.17	-0.746	-0.183	0	0	3.851	-8.845	0.895	0.061	0	0	3.138	9.452	2.021	0	0.061	0	-9.57	-1.483	-1.859	-0.122	0	-0.122	-0.301	9.702	2.18	0.061	0.061	0.061	0.604	9.9	0.549	0.061	0.122	0.061	1506695361
-9.623	-2.223	-0.79	-0.183	-0.061	0	3.82	-8.886	0.864	0.061	0	-0.061	3.173	9.446	1.956	0	0.061	-0.061	-9.582	-1.531	-1.915	-0.122	0	-0.122	-0.301	9.702	2.18	0	0.061	0.061	0.498	9.893	0.475	0.061	0	0	1506695361
-9.607	-2.259	-0.762	-0.122	0	0	3.716	-8.884	0.861	0.061	-0.061	-0.183	3.173	9.446	1.956	-0.061	0	-0.061	-9.64	-1.541	-1.938	-0.061	-0.061	-0.122	-0.257	9.708	2.146	0	-0.061	0	0.5	9.909	0.484	0.061	0	0	1506695361
-9.586	-2.274	-0.743	-0.122	0.061	0	3.614	-8.904	0.853	0.061	-0.061	-0.183	3.236	9.387	1.845	0	-0.122	-0.061	-9.605	-1.555	-1.969	0	-0.061	-0.122	-0.208	9.713	2.157	0	-0.061	0	0.52	9.91	0.471	0	0	0	1506695361
-9.617	-2.266	-0.748	-0.061	0.061	0	3.549	-8.892	0.871	0	0	-0.061	3.255	9.341	1.822	0.061	-0.122	-0.061	-9.605	-1.583	-1.931	0	-0.061	-0.122	-0.188	9.677	2.166	0.061	-0.061	-0.061	0.495	9.893	0.461	0	0	0	1506695361
-9.622	-2.222	-0.746	-0.061	0.061	0	3.506	-8.867	0.956	-0.061	0.061	0.122	3.255	9.341	1.822	0.122	-0.122	-0.061	-9.592	-1.604	-1.885	0	-0.122	-0.183	-0.182	9.673	2.128	0.061	-0.061	-0.061	0.49	9.916	0.479	-0.061	0	0	1506695361
-9.633	-2.224	-0.746	-0.061	0.061	0	3.551	-8.897	0.986	-0.061	0.061	0.122	3.351	9.452	1.864	0.122	-0.122	-0.122	-9.56	-1.61	-1.865	0.061	-0.122	-0.183	-0.225	9.733	2.077	0.122	-0.061	-0.122	0.484	9.906	0.463	0	0	0	1506695361
-9.594	-2.26	-0.755	0	0.122	0	3.624	-8.89	0.994	0	0.122	0.183	3.401	9.475	1.921	0.122	-0.122	-0.061	-9.534	-1.617	-1.81	0.061	-0.122	-0.183	-0.276	9.744	2.089	0.183	0	-0.061	0.49	9.921	0.489	0	-0.061	0	1506695361
-9.627	-2.207	-0.79	0	0.061	0	3.686	-8.876	0.999	0	0.183	0.122	3.401	9.475	1.921	0.183	-0.122	0	-9.545	-1.62	-1.776	0.061	-0.061	-0.183	-0.276	9.744	2.089	0.183	-0.061	-0.061	0.534	9.91	0.526	-0.061	0	0	1506695361
-9.619	-2.157	-0.799	0	0.061	0	3.779	-8.837	0.98	-0.061	0.366	0.122	3.363	9.461	2.016	0.122	-0.122	0.061	-9.531	-1.611	-1.794	0.061	-0.061	-0.183	-0.306	9.711	2.056	0.122	-0.061	-0.061	0.53	9.912	0.508	-0.061	-0.061	0	1506695361
-9.616	-2.156	-0.791	0	0.061	0	3.892	-8.711	0.912	-0.122	0.61	0.183	3.31	9.509	1.986	0.061	-0.061	0.061	-9.57	-1.615	-1.788	0.061	0	-0.183	-0.233	9.74	2.053	0.122	-0.061	0	0.568	9.906	0.556	-0.061	-0.061	0	1506695361
-9.631	-2.137	-0.79	-0.061	0	0.061	3.853	-8.887	0.898	-0.122	0.549	0.061	3.31	9.509	1.986	0.061	-0.122	0.061	-9.583	-1.672	-1.841	0.061	-0.122	-0.122	-0.233	9.74	2.053	0.122	-0.061	0	0.636	9.908	0.579	-0.061	0	0	1506695361
-9.634	-2.145	-0.78	-0.061	0.061	0	3.675	-8.866	0.915	-0.122	0.549	0.061	3.275	9.575	1.992	0.061	-0.061	0	-9.572	-1.675	-1.854	0.061	-0.122	-0.122	-0.183	9.86	2.036	0.061	0	0	0.613	9.893	0.565	-0.061	0	0	1506695361
-9.67	-2.158	-0.79	-0.061	0	0	3.602	-8.833	0.976	-0.061	0.061	-0.366	3.266	9.579	1.993	0.061	-0.061	0	-9.6	-1.635	-1.857	0.061	-0.122	-0.061	-0.205	9.847	2.01	0	0	-0.061	0.565	9.922	0.597	-0.061	0	-0.061	1506695361
-9.642	-2.151	-0.773	-0.061	0	0	3.472	-8.859	0.982	0	0.061	-0.305	3.266	9.579	1.993	0	-0.061	-0.061	-9.589	-1.628	-1.861	0	-0.122	-0.061	-0.151	9.878	2.037	0	0	-0.061	0.563	9.904	0.61	-0.061	0	0	1506695361
-9.63	-2.182	-0.763	-0.061	0	0	3.36	-8.848	0.949	-0.061	0	-0.244	3.324	9.548	2.036	0	0	-0.122	-9.589	-1.687	-1.872	-0.061	-0.122	0	-0.151	9.878	2.037	0	-0.061	-0.061	0.581	9.905	0.64	-0.061	0	-0.061	1506695361
-9.619	-2.19	-0.754	0	0	0	3.347	-8.841	0.98	-0.061	0	-0.244	3.347	9.544	2.048	0	0.061	-0.122	-9.566	-1.684	-1.818	-0.061	-0.183	0	-0.179	9.829	2.049	-0.061	0	-0.122	0.575	9.908	0.652	-0.061	0	0	1506695361
-9.644	-2.166	-0.772	0	0	0	3.277	-8.827	0.987	-0.122	0.061	0	3.347	9.544	2.048	0	0.061	-0.122	-9.554	-1.663	-1.748	0	-0.183	0	-0.243	9.806	2.048	-0.122	0	-0.122	0.53	9.898	0.636	-0.061	-0.061	0	1506695361
-9.646	-2.182	-0.77	0	-0.061	0	3.359	-8.857	1.002	-0.122	0.061	0	3.394	9.499	2.041	-0.122	0.061	-0.122	-9.555	-1.648	-1.698	0	-0.183	0	-0.243	9.806	2.048	-0.122	0	-0.061	0.536	9.914	0.66	-0.061	-0.061	-0.061	1506695361
-9.605	-2.216	-0.764	0.061	-0.061	0	3.508	-8.911	1.032	-0.061	0.122	0.244	3.394	9.499	2.041	-0.122	0	-0.061	-9.58	-1.609	-1.711	0	-0.183	0	-0.309	9.728	2.084	-0.122	0	0	0.556	9.922	0.678	-0.061	-0.061	-0.061	1506695362
-9.597	-2.21	-0.796	0.061	0	0	3.588	-8.868	1.048	-0.061	0.122	0.244	3.394	9.481	1.995	-0.183	0.061	0	-9.603	-1.57	-1.708	0	-0.122	0	-0.227	9.71	2.116	-0.122	-0.061	0	0.505	9.9	0.638	-0.061	-0.122	-0.061	1506695362
-9.627	-2.15	-0.799	0.061	0	0	3.628	-8.875	1.014	0	0.061	0.122	3.242	9.426	1.893	-0.183	0	0.061	-9.636	-1.596	-1.714	-0.061	-0.122	0	-0.173	9.715	2.138	-0.183	0	0	0.547	9.898	0.664	-0.061	-0.122	-0.061	1506695362
-9.637	-2.111	-0.78	0	0	0	3.608	-8.862	0.968	0	0.061	0.122	3.242	9.426	1.893	-0.122	0.061	-0.061	-9.647	-1.56	-1.701	-0.061	-0.183	0	-0.173	9.715	2.138	-0.122	0.061	0	0.598	9.899	0.642	-0.061	-0.122	0	1506695362
-9.644	-2.085	-0.8	0	0	0	3.64	-8.829	0.895	0	0	0.061	3.21	9.453	1.879	-0.061	0.061	-0.122	-9.576	-1.556	-1.616	-0.061	-0.244	0	-0.165	9.744	2.145	-0.122	0.061	0	0.62	9.921	0.653	-0.061	-0.061	0	1506695362
-9.633	-2.116	-0.8	0	0	0	3.718	-8.83	0.866	-0.061	0	0.061	3.241	9.411	1.962	-0.061	0.061	-0.061	-9.563	-1.585	-1.558	-0.061	-0.122	0	-0.361	9.659	2.171	-0.122	0.061	-0.061	0.578	9.903	0.618	-0.061	-0.061	-0.061	1506695362
-9.609	-2.144	-0.811	-0.061	0	0	3.742	-8.841	0.902	-0.061	0	0.061	3.241	9.411	1.962	-0.061	0.061	0	-9.607	-1.558	-1.578	-0.061	-0.061	0	-0.361	9.659	2.171	-0.122	0	0	0.603	9.887	0.647	0	-0.061	-0.061	1506695362
-9.606	-2.157	-0.806	0	0	0	3.723	-8.844	0.933	-0.061	0	-0.122	3.202	9.405	1.932	-0.122	-0.061	0.061	-9.613	-1.54	-1.579	0	-0.122	0	-0.382	9.588	2.163	-0.061	-0.061	0	0.632	9.891	0.666	-0.061	0	-0.061	1506695362
-9.618	-2.128	-0.811	0	0	0	3.723	-8.844	0.933	-0.061	0	-0.122	3.173	9.448	1.918	-0.061	0	0	-9.613	-1.54	-1.579	-0.061	-0.061	0	-0.234	9.728	2.216	-0.061	0	0	0.604	9.892	0.684	-0.061	-0.061	-0.061	1506695362
-9.642	-2.122	-0.794	-0.061	-0.061	0	3.585	-8.806	0.986	-0.061	0	-0.183	3.125	9.465	2.024	0	0.061	-0.061	-9.599	-1.556	-1.571	-0.061	-0.122	0	-0.246	9.696	2.214	-0.061	0	-0.061	0.589	9.885	0.678	-0.061	-0.061	-0.061	1506695362
-9.652	-2.12	-0.78	-0.061	-0.061	0	3.518	-8.837	0.967	-0.061	0	-0.122	3.125	9.465	2.024	0	0.061	-0.061	-9.574	-1.599	-1.565	-0.061	-0.061	0.061	-0.324	9.679	2.202	-0.061	0.061	-0.061	0.599	9.912	0.675	-0.061	-0.061	-0.061	1506695362
-9.624	-2.159	-0.769	-0.061	-0.061	0	3.509	-8.882	0.969	-0.061	0	-0.122	3.175	9.496	2.094	-0.061	0	-0.061	-9.576	-1.571	-1.564	0	-0.061	0	-0.394	9.666	2.195	-0.061	0	-0.061	0.578	9.905	0.676	-0.061	-0.061	-0.061	1506695362
-9.605	-2.174	-0.782	0	-0.061	0	3.518	-8.898	0.969	-0.061	0	-0.061	3.193	9.472	2.056	-0.122	-0.061	-0.061	-9.586	-1.532	-1.558	0	0	0	-0.371	9.667	2.242	-0.061	-0.122	0	0.534	9.909	0.674	-0.061	0	-0.061	1506695362
-9.594	-2.182	-0.778	0	-0.061	0	3.505	-8.887	1.006	-0.061	0	-0.061	3.193	9.472	2.056	-0.122	-0.122	0	-9.605	-1.509	-1.593	0.061	0	0	-0.298	9.653	2.25	-0.061	-0.122	0	0.55	9.893	0.684	-0.061	-0.061	-0.061	1506695362
-9.631	-2.192	-0.804	0.061	-0.061	0	3.474	-8.843	1.001	-0.061	0	-0.061	3.127	9.423	2.011	-0.122	-0.061	0	-9.631	-1.509	-1.614	0	0.061	0	-0.233	9.673	2.25	-0.061	-0.122	0	0.55	9.891	0.695	0	-0.061	-0.061	1506695362
-9.623	-2.169	-0.785	0.061	-0.061	0	3.475	-8.802	0.974	0	-0.061	-0.061	3.146	9.452	1.964	-0.061	-0.061	-0.061	-9.621	-1.542	-1.601	0	0.061	0	-0.236	9.676	2.232	-0.061	-0.061	-0.061	0.518	9.909	0.677	0	-0.122	-0.061	1506695362
-9.624	-2.149	-0.779	0	-0.061	0	3.522	-8.795	0.904	0	-0.061	-0.061	3.146	9.452	1.964	-0.061	-0.061	-0.122	-9.621	-1.542	-1.601	0	0.122	0	-0.236	9.676	2.232	-0.061	-0.061	-0.061	0.518	9.914	0.671	-0.061	-0.061	-0.061	1506695362
-9.634	-2.16	-0.775	0.061	-0.061	0	3.553	-8.802	0.822	0	-0.122	-0.061	3.188	9.495	1.987	-0.122	-0.122	-0.061	-9.605	-1.546	-1.603	0.061	0.183	0.061	-0.435	9.666	2.211	-0.061	-0.061	-0.061	0.546	9.897	0.695	-0.061	-0.122	-0.061	1506695362
-9.628	-2.168	-0.781	0.061	-0.061	0	3.563	-8.788	0.757	0	-0.122	-0.061	3.161	9.408	1.949	-0.122	-0.244	0	-9.616	-1.504	-1.644	0.061	0.183	0.061	-0.392	9.646	2.247	0	-0.244	0	0.568	9.915	0.683	-0.061	-0.061	-0.061	1506695362
-9.618	-2.205	-0.752	0.061	-0.061	0	3.615	-8.809	0.695	-0.122	-0.183	0	3.161	9.408	1.949	-0.122	-0.305	0	-9.615	-1.452	-1.665	0.061	0.244	0.061	-0.291	9.631	2.268	0	-0.244	0	0.532	9.908	0.682	-0.061	-0.122	-0.061	1506695362
-9.613	-2.201	-0.766	0.061	-0.061	0.061	3.689	-8.823	0.7	-0.244	-0.061	0.061	3.107	9.379	1.906	-0.061	-0.244	0	-9.589	-1.41	-1.675	0.122	0.122	0	-0.256	9.656	2.299	0	-0.244	-0.061	0.531	9.906	0.696	-0.061	-0.122	-0.061	1506695362
-9.622	-2.17	-0.774	0.061	-0.061	0	3.779	-8.851	0.778	-0.305	0.061	0.061	3.173	9.409	1.969	0	-0.244	-0.061	-9.586	-1.428	-1.69	0.122	0.122	0	-0.328	9.631	2.28	0.061	-0.183	-0.061	0.522	9.912	0.699	-0.061	-0.122	-0.061	1506695362
-9.627	-2.171	-0.762	0.061	-0.061	0	3.805	-8.89	0.871	-0.244	0.122	0	3.173	9.409	1.969	0	-0.183	-0.061	-9.595	-1.415	-1.737	0.122	0.122	0	-0.364	9.689	2.266	0.061	-0.183	-0.061	0.529	9.917	0.65	0	-0.183	-0.061	1506695362
-9.603	-2.187	-0.738	0.061	-0.061	0	3.787	-8.934	0.976	-0.183	0.061	-0.122	3.181	9.506	2.025	0	-0.305	0	-9.61	-1.395	-1.755	0.061	0.122	0	-0.364	9.689	2.266	0.061	-0.244	-0.061	0.484	9.904	0.629	0	-0.061	-0.061	1506695362
-9.617	-2.23	-0.727	0.061	0	0.061	3.78	-8.993	1.025	-0.122	0.061	-0.122	3.218	9.528	2.175	0	-0.244	0	-9.615	-1.416	-1.787	0.061	0.122	0	-0.248	9.788	2.28	0.061	-0.244	-0.061	0.47	9.909	0.621	-0.061	-0.122	-0.061	1506695362
-9.619	-2.198	-0.732	0.061	-0.061	0.061	3.753	-8.963	1.065	-0.122	0.122	-0.183	3.218	9.528	2.175	0	-0.183	-0.061	-9.615	-1.416	-1.787	0.061	0.122	0	-0.234	9.745	2.244	0	-0.244	-0.061	0.476	9.917	0.642	-0.061	-0.122	-0.061	1506695363
-9.605	-2.204	-0.718	0	-0.061	0	3.682	-8.989	1.062	0	0.122	-0.183	3.218	9.51	2.217	-0.061	-0.122	-0.061	-9.603	-1.436	-1.781	0.061	0.061	0	-0.262	9.703	2.214	0	-0.183	-0.061	0.456	9.923	0.658	-0.061	-0.061	-0.061	1506695363
-9.616	-2.236	-0.726	0	-0.061	0.061	3.632	-8.991	1.031	0.061	0.122	-0.183	3.297	9.508	2.138	-0.183	-0.183	-0.061	-9.605	-1.439	-1.796	0.061	0.061	-0.061	-0.266	9.723	2.201	-0.061	-0.183	0	0.469	9.91	0.674	-0.061	-0.122	-0.061	1506695363
-9.627	-2.212	-0.715	0	-0.061	0	3.571	-8.943	0.945	0.061	0.122	-0.183	3.297	9.508	2.138	-0.183	-0.122	-0.061	-9.605	-1.439	-1.796	0.061	0.061	0	-0.249	9.734	2.222	-0.061	-0.183	0	0.431	9.908	0.632	-0.061	-0.061	-0.061	1506695363
-9.641	-2.239	-0.723	0	-0.061	0	3.487	-8.899	0.859	0.122	0.061	-0.183	3.305	9.478	2.04	-0.183	-0.122	0	-9.627	-1.462	-1.823	0.061	0	0	-0.223	9.725	2.211	-0.061	-0.183	0.061	0.379	9.908	0.642	-0.061	-0.061	-0.061	1506695363
-9.639	-2.206	-0.715	0	-0.122	0	3.49	-8.874	0.763	0.061	0.061	-0.122	3.29	9.429	1.915	-0.122	-0.061	0	-9.598	-1.464	-1.83	0.061	0	-0.061	-0.206	9.705	2.198	-0.061	-0.122	0.061	0.394	9.933	0.672	-0.061	-0.061	-0.061	1506695363
-9.622	-2.21	-0.665	0	-0.061	0	3.51	-8.849	0.668	0.061	0.061	-0.061	3.29	9.429	1.915	-0.122	-0.061	0	-9.598	-1.464	-1.83	0.061	0	-0.061	-0.226	9.722	2.199	-0.061	-0.122	0.061	0.396	9.918	0.654	-0.061	-0.122	-0.061	1506695363
-9.667	-2.189	-0.705	0	-0.122	0	3.529	-8.849	0.647	0.061	0.061	-0.061	3.302	9.448	1.904	-0.061	-0.122	0.061	-9.63	-1.462	-1.843	0.061	0	-0.061	-0.231	9.733	2.196	0	-0.122	0.061	0.423	9.902	0.682	-0.061	-0.122	-0.061	1506695363
-9.63	-2.165	-0.663	-0.061	-0.183	-0.061	3.536	-8.815	0.679	-0.061	0	0	3.274	9.459	1.981	-0.061	-0.122	0.061	-9.581	-1.443	-1.82	0.061	0	-0.061	-0.208	9.746	2.25	0	-0.061	0	0.396	9.924	0.666	-0.061	-0.061	-0.061	1506695363
-9.63	-2.194	-0.632	-0.061	-0.122	-0.061	3.582	-8.818	0.768	-0.061	0	0	3.274	9.459	1.981	0	-0.061	0.061	-9.581	-1.443	-1.82	0	0	-0.061	-0.208	9.746	2.25	0	-0.061	0	0.356	9.91	0.641	-0.061	-0.061	-0.061	1506695363
-9.611	-2.218	-0.599	-0.061	-0.061	-0.061	3.653	-8.91	0.87	-0.122	0.061	0	3.259	9.485	2.107	-0.061	-0.061	0.061	-9.607	-1.473	-1.841	0	0.061	-0.061	-0.225	9.715	2.183	0	-0.061	0.061	0.384	9.914	0.65	0	-0.061	-0.061	1506695363
-9.625	-2.259	-0.639	-0.061	-0.061	-0.061	3.689	-8.926	0.939	-0.122	0.061	0	3.26	9.466	2.158	-0.122	-0.061	0.061	-9.603	-1.48	-1.867	0	0.061	0	-0.182	9.684	2.212	0	-0.122	0.061	0.388	9.908	0.651	0	0	-0.061	1506695363
-9.601	-2.31	-0.626	0	0	0	3.65	-8.872	0.98	0	-0.061	-0.061	3.26	9.466	2.158	-0.244	-0.061	0.061	-9.603	-1.48	-1.867	0	0.061	-0.061	-0.182	9.684	2.212	-0.061	-0.122	0.061	0.389	9.922	0.651	0	0	-0.061	1506695363
-9.592	-2.274	-0.597	0	0	0	3.65	-8.872	0.98	0	-0.061	-0.061	3.189	9.432	2.097	-0.305	-0.061	0.061	-9.616	-1.465	-1.901	-0.061	0	-0.061	-0.151	9.689	2.202	-0.061	-0.061	0.061	0.367	9.916	0.676	0	0	-0.061	1506695363
-9.612	-2.261	-0.61	0	0.061	0	3.655	-8.782	0.854	0.061	-0.061	0	3.279	9.387	1.993	-0.305	-0.183	0	-9.615	-1.517	-1.918	0	0	-0.061	-0.105	9.659	2.208	-0.061	-0.061	0	0.348	9.91	0.671	0	-0.061	-0.061	1506695363
-9.636	-2.279	-0.645	0	0	0	3.692	-8.792	0.775	0.061	-0.061	0	3.279	9.387	1.993	-0.305	0	0	-9.615	-1.517	-1.918	0	-0.122	0	-0.145	9.757	2.207	-0.061	0	-0.061	0.374	9.911	0.659	-0.061	-0.061	-0.061	1506695363
-9.635	-2.243	-0.638	0	0	-0.061	3.692	-8.792	0.775	-0.061	0	0	3.232	9.452	2.052	-0.183	-0.183	-0.122	-9.605	-1.53	-1.897	0	-0.061	-0.061	-0.227	9.769	2.172	0	0	-0.061	0.316	9.926	0.657	0	-0.061	-0.061	1506695363
-9.648	-2.278	-0.647	0	-0.061	-0.061	3.649	-8.805	0.764	-0.061	0	0	3.232	9.426	2.12	-0.122	-0.061	-0.061	-9.6	-1.538	-1.913	0	0	0	-0.256	9.732	2.164	0	0	-0.061	0.279	9.912	0.632	0	-0.061	-0.061	1506695363
-9.617	-2.296	-0.638	0	0	0	3.615	-8.815	0.763	-0.122	-0.061	0	3.232	9.426	2.12	-0.122	0	-0.122	-9.6	-1.538	-1.913	0	0	-0.061	-0.206	9.751	2.188	0	-0.122	-0.122	0.339	9.93	0.666	0	-0.061	-0.061	1506695363
-9.589	-2.274	-0.613	0	0	0	3.649	-8.824	0.79	-0.183	-0.061	0	3.146	9.422	2.204	-0.061	-0.183	-0.183	-9.582	-1.5	-1.902	0	-0.061	0	-0.201	9.762	2.2	0	-0.061	-0.122	0.356	9.928	0.683	0	-0.061	-0.061	1506695363
-9.611	-2.257	-0.659	0	0	0	3.673	-8.831	0.867	-0.183	0.061	0.122	3.25	9.414	2.334	0.061	-0.061	-0.183	-9.583	-1.491	-1.877	0.061	-0.061	0	-0.205	9.756	2.225	0	-0.122	-0.122	0.327	9.91	0.666	0	-0.122	-0.061	1506695363
-9.597	-2.256	-0.634	0	-0.061	0	3.698	-8.845	0.939	-0.183	0.061	0.122	3.25	9.414	2.334	0.183	-0.061	-0.183	-9.583	-1.491	-1.877	0.061	-0.122	0	-0.251	9.697	2.196	-0.061	-0.061	-0.122	0.336	9.906	0.658	0	-0.061	-0.061	1506695363
-9.6	-2.287	-0.618	0	0	0	3.698	-8.845	0.939	-0.183	0.061	0.122	3.255	9.394	2.249	0.244	-0.122	-0.122	-9.574	-1.464	-1.822	0.061	-0.061	0	-0.291	9.698	2.192	-0.061	-0.122	-0.122	0.351	9.903	0.663	0	-0.061	-0.061	1506695363
-9.624	-2.267	-0.645	0.061	0	0	3.741	-8.9	0.952	-0.122	0.061	0.061	3.311	9.421	2.061	0.305	-0.061	-0.183	-9.583	-1.452	-1.822	0.061	-0.061	0	-0.208	9.697	2.202	-0.061	-0.183	-0.122	0.371	9.898	0.678	-0.061	-0.061	-0.061	1506695363
-9.609	-2.269	-0.635	0.061	-0.061	0	3.772	-8.899	0.902	-0.061	0	-0.061	3.311	9.421	2.061	0.366	0.244	-0.183	-9.583	-1.452	-1.822	0.061	-0.061	0	-0.202	9.727	2.222	-0.061	-0.122	-0.061	0.336	9.921	0.66	0	-0.122	0	1506695363
-9.624	-2.244	-0.626	0.061	0	0	3.741	-8.849	0.855	-0.061	0	-0.061	3.124	9.463	1.916	0.305	0	-0.183	-9.582	-1.464	-1.835	0.061	-0.061	0	-0.267	9.678	2.2	-0.061	-0.061	-0.061	0.356	9.918	0.684	-0.061	-0.122	0	1506695364
-9.634	-2.25	-0.639	0	0	0	3.679	-8.837	0.807	-0.061	0.061	-0.061	3.145	9.476	2.004	0.061	-0.061	-0.122	-9.573	-1.489	-1.811	0.061	-0.061	0	-0.274	9.647	2.164	-0.061	-0.061	-0.122	0.351	9.903	0.653	0	-0.061	-0.061	1506695364
-9.63	-2.267	-0.634	0.061	-0.061	0	3.679	-8.837	0.807	-0.061	0.061	-0.061	3.145	9.476	2.004	-0.061	-0.122	-0.122	-9.573	-1.489	-1.811	0.061	-0.061	0	-0.26	9.71	2.202	0	-0.122	-0.061	0.319	9.933	0.654	-0.061	-0.061	-0.061	1506695364
-9.628	-2.239	-0.629	0.061	-0.061	0	3.645	-8.841	0.736	-0.122	0.061	0	3.186	9.526	2.049	0	-0.122	-0.122	-9.582	-1.438	-1.824	0.061	-0.061	0	-0.273	9.764	2.227	0	-0.061	-0.061	0.348	9.924	0.689	-0.061	-0.061	-0.061	1506695364
-9.617	-2.254	-0.634	0	-0.061	0	3.645	-8.841	0.736	-0.122	0.061	0	3.188	9.551	2.054	0	-0.122	-0.061	-9.582	-1.438	-1.824	0.061	-0.061	0	-0.263	9.763	2.231	-0.061	-0.122	-0.061	0.345	9.912	0.639	0	-0.061	-0.061	1506695364
-9.593	-2.275	-0.616	0	-0.061	0	3.608	-8.824	0.776	-0.122	0	-0.061	3.157	9.532	2.047	0	-0.061	-0.061	-9.589	-1.424	-1.815	0.061	-0.061	0	-0.256	9.709	2.226	-0.061	-0.061	-0.061	0.36	9.908	0.66	0	-0.061	-0.061	1506695364
-9.597	-2.249	-0.613	0	0	0	3.586	-8.829	0.796	-0.122	0	-0.061	3.133	9.493	2.06	-0.061	0	-0.061	-9.583	-1.428	-1.79	0	-0.061	0	-0.248	9.69	2.214	-0.061	-0.122	-0.061	0.394	9.891	0.663	0	-0.122	-0.061	1506695364
-9.623	-2.238	-0.618	0	-0.061	0.061	3.598	-8.839	0.775	-0.061	0	-0.061	3.112	9.509	1.954	-0.061	-0.061	-0.122	-9.566	-1.426	-1.776	0	-0.061	0	-0.262	9.71	2.232	-0.061	-0.061	-0.061	0.457	9.914	0.706	-0.061	-0.061	0	1506695364
-9.634	-2.195	-0.599	0	-0.061	0.061	3.627	-8.855	0.773	-0.122	0.061	-0.061	3.112	9.509	1.954	-0.061	0	-0.122	-9.566	-1.426	-1.776	0	-0.061	0	-0.262	9.71	2.232	-0.061	-0.061	-0.061	0.465	9.909	0.729	-0.061	-0.061	0	1506695364
-9.627	-2.187	-0.608	-0.061	-0.061	0	3.596	-8.869	0.788	-0.122	0.061	-0.061	3.121	9.528	1.948	-0.122	-0.061	-0.061	-9.555	-1.396	-1.766	0	0	0	-0.339	9.686	2.236	-0.061	-0.061	0	0.396	9.909	0.664	-0.061	-0.061	0	1506695364
-9.64	-2.254	-0.624	-0.061	-0.061	0	3.603	-8.908	0.784	-0.061	-0.061	-0.061	3.125	9.495	1.926	-0.061	-0.061	0	-9.577	-1.383	-1.761	-0.061	0	0	-0.288	9.689	2.251	-0.061	-0.061	0	0.377	9.908	0.659	-0.061	-0.061	0	1506695364
-9.621	-2.281	-0.602	0	-0.061	0.061	3.618	-8.92	0.768	-0.061	-0.061	-0.061	3.074	9.483	1.924	-0.061	-0.122	0	-9.575	-1.406	-1.804	0	0	0	-0.226	9.709	2.268	-0.061	-0.122	0	0.385	9.922	0.697	0	0	0	1506695364
-9.605	-2.251	-0.603	-0.061	0	0	3.631	-8.904	0.779	-0.061	-0.061	-0.061	3.138	9.484	2.049	-0.061	0	-0.061	-9.581	-1.419	-1.799	-0.061	0	0	-0.268	9.666	2.242	-0.061	0	0	0.347	9.898	0.652	-0.061	-0.061	0	1506695364
-9.628	-2.277	-0.634	-0.061	-0.061	0	3.624	-8.89	0.786	-0.061	-0.061	-0.061	3.138	9.484	2.049	-0.061	0	-0.061	-9.581	-1.419	-1.799	-0.061	0	0	-0.301	9.668	2.259	-0.061	0	0	0.347	9.898	0.652	-0.061	-0.061	0	1506695364
-9.618	-2.273	-0.592	-0.061	-0.061	0.061	3.618	-8.874	0.769	0	0	-0.061	3.163	9.519	2.019	-0.061	-0.061	0	-9.611	-1.398	-1.8	-0.061	0	0	-0.294	9.709	2.281	-0.061	-0.061	0	0.385	9.92	0.677	-0.061	0	0	1506695364
-9.621	-2.267	-0.585	-0.061	-0.061	0.061	3.667	-8.861	0.733	0	-0.122	-0.061	3.169	9.543	2.021	-0.061	0	0.061	-9.616	-1.37	-1.812	-0.061	0	0	-0.282	9.71	2.277	-0.061	0	0	0.337	9.912	0.676	-0.061	0	0	1506695364
-9.621	-2.259	-0.62	-0.061	-0.061	0.061	3.691	-8.832	0.712	0	-0.061	-0.061	3.147	9.525	1.994	-0.061	0	0.122	-9.611	-1.376	-1.82	-0.061	0	0	-0.244	9.703	2.277	-0.061	0	0	0.334	9.915	0.664	-0.061	-0.061	0	1506695364
-9.616	-2.247	-0.571	-0.061	-0.061	0	3.713	-8.82	0.694	-0.061	-0.061	-0.061	3.029	9.458	1.991	-0.061	0	0	-9.6	-1.378	-1.852	-0.061	0	0	-0.256	9.654	2.274	-0.061	0	0.061	0.333	9.898	0.66	-0.061	0	0	1506695364
-9.629	-2.227	-0.589	-0.061	-0.061	0	3.713	-8.82	0.694	0	-0.061	-0.061	3.084	9.506	1.962	0	0	0	-9.623	-1.357	-1.866	-0.061	0	0	-0.261	9.664	2.272	-0.061	0	0	0.333	9.898	0.66	-0.061	0	0	1506695364
-9.619	-2.229	-0.568	-0.061	-0.061	0	3.698	-8.844	0.729	-0.061	-0.061	-0.061	3.046	9.52	1.952	0	0.061	0	-9.615	-1.359	-1.875	-0.061	0	0	-0.269	9.71	2.29	-0.061	0	0	0.371	9.917	0.658	-0.061	0	0	1506695364
-9.625	-2.231	-0.561	-0.061	-0.061	0	3.698	-8.844	0.729	-0.061	-0.061	-0.061	3.058	9.524	1.991	0	0	-0.061	-9.615	-1.391	-1.875	-0.061	0	0	-0.272	9.702	2.294	-0.061	0	0	0.349	9.912	0.683	0	-0.061	-0.061	1506695364
-9.621	-2.251	-0.571	-0.061	0	0	3.698	-8.837	0.761	0	-0.061	-0.061	3.08	9.539	2.052	-0.122	-0.061	-0.061	-9.613	-1.376	-1.895	-0.061	0	0	-0.245	9.701	2.29	-0.061	0	0	0.351	9.921	0.665	0	0	-0.061	1506695364
-9.613	-2.277	-0.565	-0.061	0	0	3.708	-8.842	0.757	-0.061	-0.061	0	3.173	9.551	2.035	-0.122	0.122	-0.061	-9.616	-1.378	-1.91	-0.061	0	0	-0.245	9.701	2.29	0	-0.061	0	0.317	9.918	0.679	0	0	-0.061	1506695364
-9.619	-2.254	-0.58	-0.061	0	0	3.731	-8.835	0.748	-0.061	-0.061	0	3.089	9.558	2.036	-0.244	-0.061	-0.061	-9.641	-1.357	-1.927	-0.061	0	0	-0.175	9.703	2.315	-0.061	-0.061	0	0.333	9.928	0.683	0	0	-0.061	1506695364
-9.612	-2.269	-0.607	-0.061	0.061	-0.061	3.731	-8.824	0.754	-0.061	-0.061	0	3.195	9.502	2.067	-0.366	0.244	-0.061	-9.637	-1.357	-1.92	-0.061	-0.061	0	-0.173	9.674	2.275	-0.061	0.061	-0.061	0.325	9.915	0.659	0	-0.061	-0.061	1506695365
-9.611	-2.261	-0.622	-0.061	0	0	3.729	-8.829	0.711	-0.061	-0.061	0	3.019	9.481	2.237	-0.366	0.122	-0.183	-9.636	-1.371	-1.924	-0.061	-0.061	0	-0.215	9.708	2.293	0	0	-0.061	0.348	9.918	0.689	0	0	-0.061	1506695365
-9.623	-2.208	-0.638	-0.061	0	0	3.729	-8.829	0.711	-0.061	-0.061	0	3.275	9.513	2.354	-0.183	0.305	-0.122	-9.618	-1.375	-1.938	-0.061	-0.061	0	-0.215	9.708	2.293	0	0	-0.061	0.394	9.909	0.677	0	-0.061	0	1506695365
-9.633	-2.182	-0.641	-0.061	0	0	3.74	-8.829	0.688	-0.061	-0.061	0	3.122	9.512	2.369	-0.183	0.549	-0.122	-9.58	-1.37	-1.91	0	-0.122	0	-0.212	9.722	2.32	-0.061	0	-0.061	0.395	9.892	0.687	0	-0.061	0	1506695365
-9.619	-2.188	-0.651	-0.061	0	0	3.726	-8.83	0.712	-0.061	-0.061	0	2.913	9.418	2.365	-0.183	0.305	-0.183	-9.585	-1.383	-1.899	0	-0.122	0	-0.254	9.695	2.278	-0.061	0	0	0.444	9.905	0.677	0	0	0	1506695365
-9.625	-2.192	-0.638	-0.061	0	0	3.699	-8.802	0.761	-0.122	0	0	2.969	9.467	2.304	-0.122	0.061	-0.122	-9.582	-1.351	-1.914	0	-0.122	-0.061	-0.255	9.726	2.326	-0.061	0	0	0.475	9.906	0.681	-0.061	0	0	1506695365
-9.623	-2.158	-0.622	-0.061	0	0.061	3.704	-8.818	0.786	-0.122	0	0.061	3.011	9.466	2.231	-0.061	-0.061	-0.061	-9.601	-1.317	-1.909	-0.061	-0.061	0	-0.212	9.689	2.32	-0.122	-0.061	-0.061	0.455	9.903	0.695	-0.061	0	0	1506695365
-9.647	-2.143	-0.63	-0.061	0	0.061	3.704	-8.818	0.786	-0.061	0	0.061	3.001	9.388	2.18	0	0.061	0	-9.599	-1.348	-1.888	0	-0.183	0	-0.212	9.689	2.32	-0.122	0	-0.061	0.48	9.885	0.715	-0.061	0	0.061	1506695365
-9.631	-2.144	-0.653	-0.061	0	0	3.738	-8.879	0.805	-0.061	-0.061	0.061	3.033	9.368	2.193	0.061	0.122	-0.061	-9.552	-1.321	-1.809	-0.061	-0.061	0	-0.172	9.656	2.299	-0.061	0	-0.061	0.432	9.898	0.683	-0.061	0	0	1506695365
-9.631	-2.195	-0.679	-0.061	-0.061	0	3.75	-8.876	0.796	-0.061	-0.061	0	3.055	9.361	2.244	0.061	0.061	-0.061	-9.557	-1.36	-1.772	-0.061	-0.061	0	-0.331	9.631	2.259	-0.061	0.061	-0.061	0.444	9.906	0.662	0	0	0	1506695365
-9.591	-2.22	-0.685	-0.061	0	0.061	3.719	-8.833	0.794	-0.061	0	0	3.091	9.441	2.229	0.061	-0.061	0	-9.573	-1.379	-1.797	0	-0.061	-0.061	-0.331	9.631	2.259	0	0	0	0.467	9.912	0.683	-0.061	0	0	1506695365
-9.615	-2.184	-0.677	-0.061	0	0.061	3.714	-8.893	0.774	0	0	0	3.141	9.476	2.263	0.061	0	0.061	-9.603	-1.342	-1.808	-0.061	-0.061	0	-0.273	9.662	2.298	0	0	0	0.47	9.904	0.684	-0.061	-0.061	0	1506695365
-9.639	-2.143	-0.681	-0.061	-0.061	0.061	3.732	-8.861	0.719	0.061	-0.061	-0.061	3.066	9.445	2.292	0	0.061	0.061	-9.582	-1.37	-1.784	0	-0.061	-0.061	-0.264	9.644	2.302	0	0.061	0	0.459	9.896	0.679	-0.061	-0.061	0.061	1506695365
-9.652	-2.132	-0.663	0	0	0	3.671	-8.805	0.743	0	0.061	-0.061	3.003	9.44	2.303	0	0	0.061	-9.582	-1.352	-1.778	0	0	-0.061	-0.264	9.644	2.302	0	0	0.061	0.396	9.891	0.59	-0.061	-0.061	0	1506695365
-9.735	-2.159	-0.616	0.183	-0.061	0.061	3.671	-8.805	0.743	0	0	-0.061	2.97	9.451	2.259	0	-0.061	0.061	-9.604	-1.345	-1.803	0	0	0	-0.258	9.696	2.327	0	0	0.061	0.365	9.905	0.575	-0.061	0	-0.061	1506695365
-9.633	-2.122	-0.632	0.183	-0.305	0.061	3.708	-8.861	0.727	0	0	-0.061	2.991	9.471	2.181	0.061	-0.061	0.061	-9.655	-1.353	-1.87	-0.061	0	0	-0.163	9.743	2.3	0	0	0.061	0.324	9.966	0.451	-0.244	0	-0.183	1506695365
-9.502	-1.983	-0.867	0.061	-0.183	-0.122	3.708	-8.861	0.727	0	0	-0.061	2.926	9.422	2.054	0	-0.061	0	-9.6	-1.385	-1.943	-0.061	0	0	-0.163	9.743	2.3	-0.061	0	0.061	0.309	9.887	0.44	0.854	-0.305	-0.122	1506695365
-9.507	-2.027	-1.068	0.061	0	-0.183	3.643	-8.838	0.766	0	0	-0.061	2.914	9.25	2.077	-0.122	-0.183	-0.061	-9.49	-1.503	-2.025	-0.122	0	0	-0.066	9.644	2.238	0	0.061	0	0.365	9.855	0.535	0.061	-0.061	-0.488	1506695365
-9.588	-2.178	-1.119	0.305	0.244	-0.122	3.534	-8.672	0.829	-0.061	-0.122	-0.122	3.181	9.068	2.027	0.122	-0.061	-0.244	-9.598	-1.674	-2.12	-0.183	-0.122	0	0.036	9.471	2.096	0.122	0.122	0	0.48	9.903	0.449	0.061	0.122	-0.549	1506695365
-9.61	-1.999	-1.282	0.305	0.305	-0.061	3.406	-8.567	0.865	-0.061	-0.122	-0.122	3.567	9.134	1.821	0.366	0.061	-0.427	-9.609	-1.907	-2.226	-0.122	-0.183	0	0.355	9.582	1.927	0.305	0.183	0.122	0.384	9.946	0.321	0	-0.122	-0.488	1506695365
-9.691	-1.745	-1.45	0.122	0.183	-0.183	3.406	-8.567	0.865	-0.122	-0.244	-0.061	3.906	9.402	1.639	0.488	0.427	-0.427	-9.676	-2.046	-2.357	-0.061	-0.244	0	0.434	10.091	1.605	0.244	0.488	0	0.476	9.963	0.28	-0.183	-0.305	-0.488	1506695365
-9.746	-1.633	-1.58	-0.122	0	-0.427	3.473	-8.789	0.894	-0.427	-0.122	0.244	3.899	9.689	1.765	0.488	0.061	0.061	-9.625	-2.064	-2.499	-0.061	-0.427	-0.061	0.246	10.054	1.51	0.061	0.244	-0.305	0.751	9.924	0.304	-0.122	-0.366	-0.549	1506695365
-9.438	-2.023	-1.67	-0.549	-0.427	-0.305	3.536	-8.903	1.351	-0.61	-0.122	0.244	3.573	9.493	1.815	0.427	-0.183	0.244	-9.68	-1.999	-2.489	-0.061	-0.732	-0.061	0.613	9.66	1.57	-0.061	-0.122	-0.549	0.812	9.921	0.568	-0.366	0	-0.427	1506695365
-10.239	-2.385	-0.674	-0.366	-0.977	0.793	3.295	-8.855	1.665	-0.549	-0.183	0.488	2.997	9.422	1.78	0.122	-0.183	-0.671	-9.713	-1.818	-1.473	0.061	-1.404	-0.244	-0.2	9.49	1.798	-0.305	0.427	-0.977	3.469	10.293	2.951	-2.869	2.075	2.197	1506695366
-10.136	-1.98	0.365	-0.305	-2.075	0.61	3.278	-8.972	1.651	-0.549	-0.183	0.488	2.997	9.422	1.78	0.122	-0.183	-0.671	-9.713	-1.818	-1.473	0.183	-1.526	-0.244	-0.2	9.49	1.798	-0.244	0.427	-0.977	3.549	11.597	3.63	-4.7	1.221	3.113	1506695366
-10.75	-0.622	1.373	-0.732	-1.465	0.61	3.257	-8.908	1.526	-0.244	-0.183	0.671	2.975	9.733	1.707	0.061	-0.427	-0.549	-9.513	-1.517	-1.345	0.488	-1.343	-0.061	-0.752	9.636	2.145	-0.061	0.488	-0.916	5.753	12.232	4.546	-4.7	2.197	5.676	1506695366
-10.847	-0.055	1.682	-0.854	-0.977	-0.122	3.365	-8.988	0.891	-0.122	0.244	1.16	2.882	9.783	1.597	0.122	-0.549	-0.244	-9.722	-0.782	-1.279	0.61	-1.16	0.244	-1.284	9.801	3.194	0.183	0.427	-0.977	2.011	12.208	2.906	-3.296	1.16	5.493	1506695366
-10.432	-0.971	1.15	-0.854	-1.404	-0.732	3.659	-8.88	0.267	-0.122	0.366	1.465	2.67	10.171	2.028	0.549	-0.488	-0.061	-10.105	-0.214	-1.369	0.183	-0.61	0.366	-0.914	10.318	3.519	0.366	0.244	-1.038	-1.5	9.959	1.812	-2.625	-2.197	3.845	1506695366
-8.893	-1.162	1.568	-0.427	-0.732	-0.427	3.765	-9.482	-0.106	-0.122	0.366	1.465	2.67	10.171	2.028	1.099	-0.061	-0.305	-10.021	-0.187	-1.806	-0.122	-0.732	0.183	-0.573	10.289	3.518	0.244	0.122	-1.221	0.024	8.11	1.861	-0.61	-3.784	2.258	1506695366
-8.107	-0.529	1.775	-0.61	0.061	-0.244	3.765	-9.482	-0.106	0.183	0.061	1.709	2.695	9.823	2.753	1.587	0.61	-0.732	-9.246	-0.077	-1.739	-0.122	-0.366	0.183	-0.573	10.289	3.518	0.244	-0.244	-1.343	0.024	8.11	1.861	-0.61	-3.784	2.258	1506695366
-8.442	0.109	1.436	-0.916	0.061	-0.427	4.103	-8.538	-0.608	0.366	-0.916	1.221	2.361	8.35	3.653	1.77	1.099	-0.916	-8.833	-0.122	-1.53	-0.122	-0.366	0.183	-0.41	8.368	3.261	0.122	-0.427	-1.282	3.534	6.044	1.981	1.648	0.671	0.549	1506695366
-9.098	-0.156	1.386	-1.343	-0.244	-0.916	4.103	-8.538	-0.608	0.122	-1.404	0.427	2.361	8.35	3.653	1.465	0.916	-0.977	-8.886	-0.105	-1.442	0	-0.366	-0.061	-0.425	7.968	3.185	-0.183	-0.244	-1.16	3.969	6.193	2.686	2.38	3.418	0.122	1506695366
-9.266	-1.193	1.76	-1.221	0.488	-0.732	4.25	-8.076	-0.4	0.122	-1.404	0.427	2.194	8.337	3.591	0.793	0.122	-1.038	-9.445	0.312	-1.402	-0.305	-0.427	-0.244	-0.425	7.968	3.185	-0.061	-0.305	-0.854	3.129	7.284	4.154	2.38	3.418	0.122	1506695366
-10.569	-1.946	1.375	-1.099	0.061	0	4.119	-8.677	-0.324	-0.244	-0.671	0.366	2.857	9.494	3.328	-0.183	-1.16	-1.404	-9.787	0.311	-1.464	-0.854	-0.427	-0.427	-0.116	9.292	3.515	0.366	0.366	-0.427	2.233	7.643	4.957	2.136	2.197	-0.732	1506695366
-10.98	-1.877	1.927	-0.793	-0.793	0.366	4.119	-8.677	-0.324	-0.244	-0.671	0.366	2.857	9.494	3.328	-0.183	-1.16	-1.404	-9.787	0.311	-1.464	-0.854	-0.427	-0.427	-0.116	9.292	3.515	0.366	0.366	-0.427	2.233	7.643	4.957	2.136	2.197	-0.732	1506695366
-11.023	-1.329	2.165	-1.587	-1.038	0.244	4.256	-9.778	-0.407	0.061	-0.793	0.488	3.655	9.56	3.389	-0.061	-0.366	-1.221	-9.673	-0.395	-1.206	-0.854	-0.61	-0.793	-0.475	9.447	3.577	0.366	0.488	-0.122	5.222	9.537	7.702	1.221	-0.732	1.221	1506695366
-10.981	-1.873	2.027	-0.549	-0.671	0.61	4.168	-10.17	-0.219	-0.122	-1.16	-0.549	3.945	9.912	3.192	0	0.427	-0.549	-10.495	-0.788	-1.055	-0.854	-0.671	-0.854	-1.139	9.466	3.432	0	0.671	0.122	3.518	8.463	4.816	2.258	-0.183	0.61	1506695366
-11.149	-2.347	1.757	-0.427	-0.854	0.916	4.041	-10.981	0.219	-0.122	-1.16	-0.549	3.838	11.118	2.604	-0.427	0.183	0.122	-10.377	-0.775	-0.275	-0.549	0.671	-0.549	-1.836	10.25	3.159	-0.183	0.488	0.61	6.593	9.515	2.887	0.488	0.183	0.488	1506695366
-9.241	-2.108	2.12	0.061	0.122	0.427	4.041	-10.981	0.219	0.061	-0.977	-0.732	3.746	12.089	1.915	-0.977	-0.549	1.038	-11.129	-0.882	-0.081	-0.244	0.977	-0.122	-2.499	11.186	3.177	0.122	0.244	0.916	3.541	10.045	2.726	-1.892	0.671	-1.404	1506695366
-9.616	-3.036	0.132	0.244	1.343	-0.549	3.657	-10.972	0.88	0.793	-0.549	-0.916	3.686	12.425	1.572	-0.854	-0.732	2.075	-11.076	-1.665	0.02	-0.305	0.793	-0.305	-3.051	11.682	3.108	0.305	0.183	1.221	2.219	8.409	1.078	2.258	-0.488	-1.038	1506695366
-9.001	-3.655	-1.37	0.732	0.305	-0.732	3.445	-10.739	0.823	0.793	-0.549	-0.916	3.723	12.494	1.62	-0.549	0.305	2.747	-10.947	-1.174	0.15	-0.732	1.221	0.122	-2.99	11.799	2.738	-0.122	-0.061	1.343	1.434	10.451	0.397	2.136	-1.038	-1.709	1506695366
-8.422	-4.561	-0.915	0.671	1.526	0.366	3.445	-10.739	0.823	1.282	-0.366	-1.038	3.347	11.35	1.587	-0.366	1.526	3.113	-9.542	-2.016	0.628	-1.16	0.977	-0.122	-2.535	11.045	2.376	-0.244	-0.122	1.16	1.477	9.644	-0.039	1.892	-1.099	-2.014	1506695366
-8.454	-3.64	-0.446	1.587	2.197	0.244	2.817	-8.719	0.306	1.099	-0.916	-2.808	2.656	9.928	1.509	-0.488	2.014	3.174	-9.658	-3.579	0.518	-0.488	0.183	-0.488	-2.098	9.446	1.623	-0.671	-0.244	1.16	1.388	9.875	-0.34	1.709	-1.038	-1.831	1506695366
-9.367	-2.755	-1.303	1.587	2.197	-0.183	2.817	-8.719	0.306	1.099	-0.916	-2.808	2.007	9.727	1.201	-1.16	1.709	2.625	-9.316	-3.646	0.144	0.122	0.793	-0.122	-1.782	8.909	0.64	-1.16	0.61	1.465	0.729	9.604	-0.306	2.075	-2.502	-1.892	1506695366
-9.371	-2.548	-1.378	1.648	0.793	-0.427	2.394	-8.99	0.618	0.61	-0.183	-2.93	1.702	9.934	0.518	-2.258	0.671	1.709	-9.031	-3.284	-0.663	0.366	-0.244	-0.244	-1.7	9.238	0.691	-0.916	0.977	1.77	0.902	10.075	-0.456	1.892	-3.296	-2.197	1506695366
-8.72	-2.393	-1.034	1.648	0.854	-0.488	1.797	-8.031	0.937	-0.183	1.221	-1.892	1.787	9.427	-0.106	-2.808	-0.732	1.221	-8.63	-2.979	-0.94	0.488	-0.061	-0.061	-1.7	9.238	0.691	0.122	0.427	1.465	1.864	9.936	-0.608	1.709	-2.93	-2.075	1506695366
-8.659	-2.212	-1.134	1.648	1.343	-0.61	1.797	-8.031	0.937	-0.183	1.221	-1.892	2.323	8.713	-0.152	-2.441	-1.831	1.282	-8.537	-2.884	-1.065	0.732	-0.488	0	-1.586	8.873	0.837	0.427	-0.549	1.343	2.254	9.493	-0.395	1.526	-1.953	-1.77	1506695366
-8.911	-2.132	-1.379	1.77	1.099	-0.549	1.264	-6.405	1.445	-0.549	1.16	-0.916	3.094	8.37	0.036	-1.648	-1.465	1.465	-8.344	-2.81	-1.218	0.854	-0.549	0	-0.335	8.837	1.331	0.061	-0.977	0.854	1.674	9.35	-0.161	1.16	-2.502	-1.648	1506695367
-9.11	-1.445	-1.364	1.648	0.488	-0.61	1.497	-6.572	1.51	-0.854	0.366	1.282	3.33	8.241	-0.086	-0.854	-0.61	1.282	-8.326	-2.625	-1.349	0.916	-0.305	0.061	-0.335	8.837	1.331	-0.122	-0.854	0.061	1.852	9.318	-0.336	0.671	-2.747	-1.465	1506695367
-9.598	-1.383	-1.13	1.465	0.305	-0.671	1.958	-7.057	1.52	-0.854	0.366	1.282	3.198	8.073	0.025	-0.244	-0.061	0.549	-8.287	-2.591	-1.327	0.916	-0.061	0.244	0.097	9.288	1.325	-0.244	-0.61	-0.61	1.763	9.113	-0.67	0.549	-2.258	-1.465	1506695367
-9.444	-1.589	-1.075	1.465	0.549	-0.61	1.958	-7.057	1.52	-0.793	0	2.075	3.126	7.802	0.367	0.427	0.122	-0.427	-8.465	-2.845	-1.251	1.038	0.122	0.427	0.037	9.513	1.013	-0.366	-0.793	-0.916	1.214	9.574	-0.537	0.488	-2.014	-1.709	1506695367
-9.512	-1.699	-1.755	1.709	0.732	-0.305	2.979	-7.901	1.614	-0.854	-0.061	2.441	3.182	7.982	0.813	0.854	0.122	-1.404	-8.866	-2.821	-1.304	1.221	0.366	0.61	0.037	9.513	1.013	-0.366	-1.221	-0.977	1.164	9.728	-0.811	0.244	-2.136	-1.892	1506695367
-9.763	-1.17	-1.857	1.892	0.549	0.244	3.374	-8.713	1.708	-0.977	0	2.625	3.441	8.653	1.175	0.916	-0.061	-2.197	-8.958	-2.464	-1.482	1.099	0.732	0.977	0.11	9.915	1.116	-0.366	-1.282	-1.038	1.871	10.061	-0.412	-0.61	-2.502	-1.648	1506695367
-10.525	-1.573	-1.865	-0.183	0.061	1.221	3.784	-9.241	1.635	-0.854	-0.122	2.563	3.681	9.405	1.681	0.854	-0.366	-2.747	-8.898	-2.805	-1.413	0.732	1.892	0.977	-0.812	10.563	1.504	-0.427	-1.404	-1.465	3.168	10.29	0.718	-1.587	-2.014	-1.465	1506695367
-11.892	-2.318	-1.942	-1.953	0.122	2.136	4.171	-10.072	1.54	-0.61	-0.366	2.075	3.772	10.351	2.163	0.793	-1.038	-2.991	-11.453	-2.677	-1.244	1.709	1.221	0.305	-0.812	10.563	1.504	-0.61	-2.075	-1.465	4.486	11.387	0.999	-3.174	-0.61	-0.488	1506695367
-12.136	-3.966	-2.032	-0.671	-1.465	1.648	4.895	-12.561	1.408	-0.671	-0.427	1.648	3.991	12.093	2.55	0.427	-1.831	-3.174	-12.591	0.083	-0.88	1.038	1.038	1.099	-1.055	11.633	2.26	-0.854	-3.174	-1.099	4.78	12.749	2.479	-5.066	0.854	1.282	1506695367
-9.698	-5.974	0.201	0.427	-2.014	2.38	5.764	-12.91	0.935	-0.305	-0.061	1.526	4.381	12.195	2.824	0	-2.075	-2.808	-11.218	-0.502	0.141	0	0.854	0.977	-1.857	10.682	3.903	0.061	-1.953	-1.587	3.28	12.435	3.103	-5.249	1.16	2.38	1506695367
-10.42	-4.802	1.036	0	2.93	2.38	5.764	-12.91	0.935	0.305	0.916	0.244	4.773	10.817	3.285	0.244	-0.916	-1.77	-11.801	-1.284	0.483	1.099	0.427	0	-1.857	10.682	3.903	-0.488	-0.793	-1.343	1.036	11.982	0.53	-2.747	1.831	4.089	1506695367
-12.287	-2.114	-1.41	-0.549	-3.235	0.488	4.078	-12.842	0.067	0	1.953	-2.014	4.578	10.783	3.496	0.061	0.488	-0.854	-11.702	0.621	0.313	0.61	0.488	0.61	-2.781	9.784	3.761	-1.221	-1.465	-0.427	-1.01	13.203	0.565	-2.93	0.305	5.005	1506695367
-8.922	-2.244	-0.5	-0.916	-2.869	0	2.921	-12.257	-0.819	0.793	1.404	-3.845	3.528	10.761	2.863	-0.854	-0.366	-0.122	-10.727	0.175	-0.199	0.305	0.061	0.183	-2.304	9.751	4.165	-0.366	-0.854	-0.183	-2.089	12.547	0.694	-1.343	-2.258	4.822	1506695367
-7.675	-2.162	0.392	-1.221	-0.854	0.427	2.451	-10.378	-1.129	1.831	-1.282	-5.249	3.165	9.798	2.42	-1.282	-1.221	0.793	-9.513	0.502	-0.22	0.061	0	0	-2.189	9.362	4.137	-0.183	-0.305	-0.122	-1.623	10.469	1.353	-0.671	-1.831	3.967	1506695367
-7.893	-1.822	0.614	-1.404	-0.61	0.305	2.507	-8.976	-1.103	1.831	-1.282	-5.249	3.223	8.601	2.475	-0.916	-0.427	1.465	-8.585	0.644	-0.317	-0.122	-0.244	-0.122	-1.914	8.23	3.795	-0.244	-0.549	0	-0.072	8.551	1.347	0.183	0.61	3.784	1506695367
-7.68	-1.778	0.806	-1.099	-0.122	0.183	2.346	-8.174	-1.092	1.221	-0.671	-4.822	2.917	7.821	2.28	-0.549	0.61	1.709	-8.486	0.618	-0.572	-0.427	-0.122	-0.183	-0.847	7.257	3.62	-0.549	-0.305	0	0.351	7.964	0.695	0.488	3.357	3.052	1506695367
-8.306	-0.957	0.738	-1.16	0.061	-0.183	1.763	-7.691	-0.986	0.854	0.61	-3.845	2.293	7.362	2.021	-0.366	0.854	1.526	-8.689	0.59	-0.784	-0.671	-0.488	-0.366	-0.847	7.257	3.62	-0.427	0.183	0.061	-0.008	7.429	0.836	0.854	4.211	2.136	1506695367
-9.168	-1.081	0.687	-1.526	-0.122	-0.427	1.412	-7.561	-0.797	0.732	0.61	-2.869	1.946	7.45	2.023	-0.061	0.61	1.099	-8.947	0.847	-0.987	-0.916	-0.122	-0.366	-0.671	7.532	3.643	-0.244	0.732	0.305	0.924	7.651	1.62	0.488	5.249	1.16	1506695367
-9.342	-1.348	0.712	-1.221	0.122	0.183	1.465	-7.655	-0.724	0.732	-0.122	-1.892	2.038	7.866	2.141	0.244	0.549	0.549	-9.282	0.622	-1.272	-1.282	-0.244	-0.488	-0.762	8.002	4.034	0.244	1.16	0.427	1.56	7.868	1.833	0.977	3.418	0.183	1506695367
-9.361	-1.444	0.651	-1.831	-0.366	0.305	1.846	-7.966	-0.798	0.916	-0.732	-0.793	2.536	8.428	2.406	0.732	0.977	0.305	-9.177	0.382	-1.23	-1.587	-0.366	-0.61	-0.86	8.416	4.198	0.427	1.343	0.488	2.372	8.149	3.335	1.038	1.526	-0.427	1506695367
-9.683	-1.306	1.4	-1.343	0.427	0.549	2.308	-8.049	-0.971	1.038	-1.099	0.183	3.053	8.757	2.786	1.038	1.709	0.488	-8.915	-0.014	-1.172	-1.526	-0.122	-0.732	-1.168	8.577	4.181	0.183	1.343	0.427	4.534	9.252	5.868	0.183	2.258	0.122	1506695367
-9.577	-0.273	1.954	-1.343	0.183	0.549	2.987	-8.093	-0.934	0.854	-1.587	0.916	3.065	8.979	3.042	1.038	2.014	0.732	-9.01	-0.36	-1.243	-1.404	0.183	-0.671	-1.766	8.788	3.795	0	1.038	0.549	3.033	8.879	5.032	0.61	0	1.282	1506695367
-11.381	-1.743	0.427	-2.38	0.732	0	3.872	-8.309	-0.695	0.366	-1.587	1.709	2.883	9.36	3.15	0.549	1.465	0.854	-8.921	-0.236	-1.209	-1.221	1.282	-0.427	-1.766	8.788	3.795	0	0.854	0.854	1.002	6.74	2.552	2.686	-2.136	-0.061	1506695367
-13.03	-4.067	-1.662	-0.549	-1.648	-0.427	3.872	-8.309	-0.695	-0.122	-0.977	2.38	2.86	9.789	2.994	0.061	0.488	0.916	-11.148	-0.803	-1.926	-1.587	0.671	-0.488	-1.711	9.204	3.909	0.366	0.549	0.977	2.789	11.014	0.693	0.977	1.038	-2.625	1506695367
-9.532	-3.009	0.727	0.671	-2.197	0.305	4.651	-9.534	-0.245	-0.488	-0.732	2.991	3.145	10.596	2.868	-0.183	-0.122	0.671	-11.736	-1.755	-1.845	-1.77	0.549	-0.793	-1.361	10.244	3.73	0.549	0.244	1.099	7.35	15.329	6.08	-1.709	4.089	0.61	1506695367
-8.479	-2.674	1.023	-1.831	3.235	-0.305	5.024	-10.172	-0.224	-0.305	-1.343	3.357	3.689	11.25	2.656	-0.244	-0.122	0.305	-10.647	-2.235	-1.306	-0.732	0.061	-0.916	-1.14	11.225	3.511	0.854	0.793	1.099	-3.067	7.204	1.273	1.099	-0.183	-1.099	1506695368
-10.491	-3.004	-3.719	0.244	-0.305	-1.16	5.83	-9.903	0.412	0.122	-2.38	3.418	4.18	11.039	2.352	-0.183	0.61	0.488	-11.084	-1.509	-0.885	-0.977	-0.183	-0.549	-1.587	11.153	3.138	0.366	0.977	1.038	-0.054	10.501	-0.318	2.38	-1.77	-1.16	1506695368
-8.641	-3.277	-2.056	-0.183	-0.366	-0.122	5.83	-9.903	0.412	-0.122	-2.197	3.174	4.085	10.556	2.149	-0.122	1.16	0.977	-10.017	-2.259	-0.873	-1.343	-0.305	-0.732	-1.73	9.853	2.157	0.061	0.977	0.854	1.851	10.302	-0.061	1.404	-0.854	-0.732	1506695368
-8.805	-2.963	-0.786	-0.793	2.075	0	6.824	-9.738	1.755	-0.549	-0.244	2.502	3.775	9.854	1.903	-0.366	1.099	1.16	-9.743	-3.382	-0.809	-0.977	-0.854	-1.16	-1.73	9.853	2.157	-0.183	0.549	0.732	3.029	9.775	0.176	1.16	0.977	-0.61	1506695368
-10.33	-2.595	-1.836	0.061	0.061	-0.244	6.33	-9.545	2.452	-0.488	0.977	1.099	3.807	9.479	1.787	-0.671	0.854	1.038	-9.757	-3.433	-0.476	-0.488	-0.916	-0.977	-1.431	9.55	1.498	-0.305	0.61	0.793	1.243	9.695	0.217	0.916	0.366	-0.671	1506695368
-9.4	-1.998	-1.201	-0.244	0.488	-0.305	4.87	-9.701	2.708	0.244	-0.916	-0.488	4.497	9.939	1.732	-1.282	0.549	1.038	-9.341	-3.338	-0.681	-0.244	-0.793	-0.671	-1.755	10.166	1.354	-0.305	1.16	1.038	0.764	9.939	0.409	1.221	-1.465	-0.916	1506695368
-9.313	-1.805	-1.147	-0.061	0.427	-0.427	5.465	-10.311	3.815	1.343	-2.014	-1.648	5.424	10.564	1.748	-1.953	-0.549	1.892	-8.778	-3.32	-0.565	-0.305	0	-0.488	-1.755	10.166	1.354	0.122	1.221	1.099	1.97	9.74	0.437	1.221	-1.282	-1.038	1506695368
-9.234	-1.794	-1.493	-0.244	0.183	-0.366	5.966	-10.097	4.244	2.075	-1.404	-2.869	6.176	10.639	2.168	-2.441	-1.892	3.662	-8.759	-3.474	-0.567	-0.244	0.122	-0.305	-2.461	10.128	1.398	0.122	0.244	0.916	3.03	9.624	0.634	1.16	-0.183	-0.854	1506695368
-9.471	-2.552	-1.537	0.061	0.183	0.061	7.894	-9.79	4.735	2.747	-1.221	-4.578	7.119	10.573	2.903	-2.747	-2.441	5.005	-8.692	-3.36	-0.471	-0.183	0.427	-0.061	-2.33	10.116	1.525	-0.488	-1.587	1.221	2.812	9.573	0.715	0.854	0.305	-0.671	1506695368
-9.561	-2.791	-1.444	0.732	-0.061	0.305	7.894	-9.79	4.735	3.479	-0.854	-6.287	8.045	10.21	3.435	-3.113	-0.854	5.615	-8.424	-3.585	-0.254	-0.244	0.549	0.122	-1.194	10.051	1.882	-0.793	-1.404	1.16	2.377	9.673	0.689	0.671	0.305	-0.427	1506695368
-9.546	-2.411	-1.294	1.099	0.061	0.427	9.524	-9.884	3.877	4.15	-1.282	-8.057	8.351	9.847	4.004	-3.418	-1.282	6.348	-8.416	-4.215	-0.51	0.305	0.916	0.183	-0.807	10.121	2.043	-1.343	-0.916	1.404	1.315	9.772	0.581	0.427	-0.671	-0.244	1506695368
-9.776	-1.803	-1.566	0.916	0	0.183	10.678	-9.489	2.891	4.15	-2.197	-9.46	9.1	9.481	4.121	-3.479	-2.686	7.263	-8.719	-3.868	-0.863	0.488	1.038	0.305	-0.934	10.207	2.135	-2.502	-1.892	2.136	1.425	9.837	0.061	0.549	-1.587	-0.366	1506695368
-9.685	-2.14	-1.741	0.916	-0.183	0.061	11.401	-9.027	2.229	3.479	-1.709	-10.559	10.864	8.904	3.634	-3.357	-2.441	8.179	-9.282	-3.546	-1.596	0.793	0.854	0.488	-0.311	10.427	2.555	-2.93	-3.174	2.93	1.942	9.946	0.013	0.366	-1.038	-0.366	1506695368
-9.606	-2.278	-1.473	1.099	0	0.366	11.401	-9.027	2.229	2.563	-1.16	-11.414	11.844	7.305	3.212	-2.808	-1.404	8.789	-9.061	-3.292	-1.662	0.732	0.916	0.61	0.842	10.63	3.164	-3.723	-3.784	3.296	1.995	9.939	0.085	0.366	-1.038	-0.366	1506695368
-9.525	-1.865	-1.175	1.221	0.061	0.488	10.981	-5.146	2.274	1.404	-1.038	-11.719	11.561	4.672	2.814	-1.831	-0.183	8.667	-9.211	-3.091	-1.822	0.854	0.549	0.61	2.518	10.52	3.917	-4.883	-2.991	4.089	1.982	9.895	-0.051	-0.122	-1.282	-0.061	1506695368
-9.67	-1.67	-1.218	0.61	-0.061	0.366	10.276	-2.366	1.903	0.427	-0.977	-11.414	11.371	2.248	2.231	-1.099	2.136	7.507	-9.216	-2.662	-1.792	0.854	0.854	0.793	3.926	10.05	4.381	-4.7	-2.014	5.737	1.586	9.664	-0.36	-0.122	-1.77	-0.122	1506695368
-9.891	-1.833	-1.251	0.549	0.244	0.244	10.276	-2.366	1.903	-0.366	-0.366	-10.01	10.69	0.537	1.249	-0.671	3.845	6.531	-10.048	-2.145	-2.024	0.916	0.549	0.732	5.151	9.458	4.951	-4.639	-1.221	6.714	1.931	9.794	-0.435	-0.183	-1.038	-0.122	1506695368
-10.203	-1.833	-1.382	0.549	-0.488	0.061	9.796	-0.083	1.889	-0.977	2.258	-7.751	9.582	-0.75	1.217	-0.183	4.456	5.615	-9.905	-1.546	-2.269	0.61	0.366	0.854	5.946	8.288	5.343	-3.967	0	7.019	1.702	9.993	-0.401	-0.305	-0.61	-0.122	1506695368
-9.788	-2.151	-1.053	0.61	-0.61	0.061	6.876	2.568	0.869	-1.404	1.892	-3.357	8.05	-1.392	1.314	0.061	3.906	4.395	-9.41	-1.516	-2.14	0.244	0.549	0.732	6.538	7.258	5.284	-3.174	1.343	6.958	1.113	10.042	-0.532	-0.122	-0.305	-0.427	1506695368
-9.371	-1.79	-0.459	0.488	-0.244	0.305	6.876	2.568	0.869	-1.404	1.892	-3.357	6.172	-1.512	1.519	0	2.869	3.296	-9.421	-1.826	-2.129	0.305	0.488	0.427	6.401	6.028	5.389	-2.502	3.418	6.592	0.788	9.933	0.029	-0.122	-0.305	-0.427	1506695368
-9.668	-1.28	-0.644	0.061	-0.122	0.244	3.97	2.962	0.499	-1.404	2.625	-1.16	3.959	-1.701	2.367	-0.244	2.686	1.465	-9.534	-2.074	-2.062	0.61	0.366	0.549	5.992	5.558	5.578	-3.052	6.042	5.249	1.69	9.71	0.383	-0.366	-0.793	-0.305	1506695368
-9.793	-1.614	-0.767	0	-0.427	0.183	4.162	2.646	0.425	-1.16	1.221	0.854	1.948	-1.635	2.938	-0.61	0.671	-0.549	-9.444	-1.977	-2.109	0.977	0.61	0.549	5.516	4.29	5.253	-0.793	6.409	4.333	1.943	9.727	-0.007	-0.366	-0.183	-0.244	1506695368
-9.695	-2.017	-0.463	0.061	-0.488	0.244	4.777	1.846	1.019	-1.343	1.404	2.136	2.478	-1.111	3.102	-0.732	0.854	-2.075	-9.639	-1.559	-2.396	1.038	0.549	0.488	3.376	3.436	5.559	-0.549	3.967	4.211	1.456	9.853	0.05	-0.366	-0.061	-0.244	1506695368
-9.386	-2.222	-0.324	0.244	-0.61	0.244	5.596	0.644	1.805	-1.587	2.014	2.808	3.387	-0.239	3.384	-0.183	0.244	-2.38	-9.484	-1.241	-2.645	0.916	0.244	0.305	2.396	2.26	6.691	-0.854	2.258	3.418	1.029	9.886	0.16	-0.427	-0.122	-0.244	1506695368
-9.478	-2.19	-0.27	0.671	0.183	0.305	6.791	-0.127	3.179	-1.831	-0.122	0.793	5.318	0.506	4.906	0.244	-0.122	-1.343	-9.739	-0.925	-2.883	0.732	-0.061	0.061	2.388	1.176	7.644	-0.793	1.282	2.747	0.995	9.678	0.185	-0.366	-0.183	-0.122	1506695368
-9.798	-1.791	-0.219	0.854	-0.122	0.122	7.056	0.029	4.225	-1.831	-0.122	0.793	5.983	0.251	6.353	0.183	-0.183	-0.427	-9.798	-0.805	-2.885	0.488	-0.122	0	2.598	0.55	8.397	-0.732	1.526	1.587	0.982	9.909	0.483	-0.488	-0.122	0	1506695369
-9.784	-1.59	0.059	0.793	0.061	0.122	7.308	0.392	5.142	-1.953	-1.038	-0.061	5.778	-0.5	6.758	-0.061	-0.488	-0.122	-9.728	-0.851	-2.734	0.122	-0.122	0	2.737	0.712	8.934	-0.305	0.427	1.16	0.618	10.043	0.435	-0.549	-0.488	-0.183	1506695369
-9.625	-1.384	0.196	0.854	0.122	0.244	7.785	0.705	6.095	-1.587	-0.732	-0.244	6.17	-1.022	6.753	-0.061	-0.671	0.061	-9.562	-0.943	-2.632	0.122	-0.305	0	2.973	0.772	9.155	-0.183	-0.183	0.793	0.991	9.926	0.535	-0.488	-0.61	-0.183	1506695369
-9.715	-0.991	0.322	0.732	0.183	0.244	8.502	1.073	5.972	-1.587	-0.732	-0.244	6.832	-1.395	6.289	-0.061	-0.427	0.183	-9.505	-1.111	-2.61	0.244	-0.122	0.061	3.524	0.896	9.258	-0.366	-0.183	0.549	1.42	9.732	0.895	-0.427	-0.366	-0.061	1506695369
-9.965	-0.721	0.239	0.366	0	0.122	8.619	1.788	4.947	-1.282	-0.916	-0.549	6.98	-2.055	5.753	0.122	-0.122	-0.061	-9.422	-1.031	-2.53	0.244	-0.061	0.061	3.996	1.056	9.18	-0.305	0	0.305	1.493	9.698	1.092	-0.305	-0.244	-0.061	1506695369
-10.002	-0.749	0.185	0.244	-0.244	0.061	8.503	2.153	4.329	-1.16	-0.061	-0.305	6.949	-2.342	5.249	0.427	0.61	-0.305	-9.414	-0.907	-2.48	0.122	0.061	0.061	4.058	0.829	9.168	-0.305	0.183	0.305	1.444	9.794	1.054	-0.244	0	-0.061	1506695369
-9.737	-0.946	0.202	0.183	-0.061	0.244	7.872	2.529	3.777	-1.16	-0.061	-0.305	6.752	-2.431	4.883	0.549	1.404	-0.549	-9.392	-0.761	-2.452	-0.061	0	0.122	4.002	0.617	9.061	-0.366	0.427	0.305	1.384	9.826	1.136	-0.183	0.061	-0.122	1506695369
-9.557	-0.908	0.194	0	-0.061	0.244	7.799	2.815	3.632	-1.099	-0.244	-0.427	6.619	-2.143	5.123	0.61	2.197	-0.488	-9.417	-0.851	-2.505	-0.183	0	0.183	3.866	0.47	9.177	-0.244	0.488	0.244	1.446	9.787	1.31	-0.183	0.183	-0.122	1506695369
-9.787	-1.011	0.031	-0.366	-0.061	0.183	8.015	2.527	5.066	-0.366	1.77	0.305	5.782	-1.771	7.049	-0.061	1.709	-0.61	-9.434	-0.946	-2.528	-0.122	0.061	0.244	3.961	0.518	9.237	-0.549	0.977	0.061	1.391	9.616	1.168	-0.244	0.122	-0.122	1506695369
-9.839	-1.269	-0.031	-0.122	-0.122	0.061	8.015	2.527	5.066	-0.366	1.77	0.305	5.406	-1.516	8.201	-0.549	0.488	-0.61	-9.704	-1.073	-2.836	-0.061	0	0.244	3.478	0.335	9.01	0	0.427	0.122	1.323	9.805	1.13	-0.244	0.122	-0.122	1506695369
-9.961	-1.371	-0.055	0.061	-0.244	-0.061	9.585	1.398	5.867	-0.061	0.122	-0.061	6.693	-1.079	7.571	-0.671	0.488	0.122	-9.709	-1.064	-2.951	-0.061	0	0.122	3.053	0.014	9.153	-0.061	-0.305	-0.061	1.128	9.9	1.018	-0.244	0.244	-0.122	1506695369
-9.863	-1.324	0.084	0.183	-0.183	-0.061	9.585	1.398	5.867	-0.122	-1.038	-1.282	7.376	-1.002	7.549	-0.671	0.488	0.977	-9.661	-1.202	-2.979	0	-0.122	0.061	3.151	0.026	9.112	0.183	-0.732	-0.366	0.831	10.012	1.084	-0.244	0.122	-0.122	1506695369
-9.82	-1.043	0.022	0.244	-0.122	-0.122	9.617	1.476	5.215	-0.244	-1.709	-2.747	7.266	-0.792	7.333	-0.854	0.244	1.648	-9.705	-1.438	-3.088	0.305	0	0	3.218	0.214	8.967	0.427	-1.709	-0.366	0.79	9.959	1.099	-0.244	0.122	-0.122	1506695369
-9.832	-0.895	0.032	0.183	0	-0.244	8.643	1.626	3.795	-0.732	-1.77	-3.723	6.65	0.007	6.65	-0.977	0.122	2.686	-9.682	-1.437	-3.012	0.366	0.122	0.183	3.241	0.486	8.861	0.183	-2.319	-0.732	1.207	9.89	1.154	-0.244	-0.183	-0.183	1506695369
-9.823	-1.02	-0.084	0.244	-0.061	-0.305	7.09	1.686	2.901	-1.526	-1.526	-4.822	5.521	0.288	5.471	-0.671	0	3.357	-9.491	-1.635	-2.994	0.488	0.488	0.183	3.042	0.675	8.442	-0.061	-2.686	-1.77	1.316	9.853	1.134	-0.305	-0.061	-0.183	1506695369
-9.77	-0.977	-0.161	0.244	-0.061	-0.244	5.888	1.938	1.879	-1.526	-1.526	-4.822	4.79	0.047	4.528	-0.061	0.488	3.296	-9.475	-1.45	-2.799	0.61	0.549	0.122	3.207	0.989	8.046	-0.427	-3.113	-2.808	1.169	9.822	1.226	-0.244	-0.244	-0.183	1506695369
-9.684	-1.105	-0.128	0.366	0.061	-0.305	5.888	1.938	1.879	-2.258	-1.16	-4.578	3.741	-0.443	4.084	-0.183	1.953	2.93	-9.452	-1.482	-2.798	0.549	1.221	0.244	3.491	1.462	7.626	-0.305	-3.54	-3.845	1.194	9.832	1.201	-0.366	-0.244	-0.183	1506695369
-9.734	-1.159	-0.163	0.671	0.183	-0.305	4.366	2.419	1.835	-3.113	0.549	-4.333	3.137	-1.525	4.041	-0.061	0.854	1.892	-9.538	-1.487	-2.669	0.427	1.892	0	4.083	2.262	6.943	-0.183	-4.028	-4.639	1.237	9.768	1.218	-0.366	-0.366	-0.183	1506695369
-9.885	-1.12	-0.309	0.732	-0.061	-0.244	4.366	2.419	1.835	-3.052	2.319	-3.052	2.891	-2.589	3.716	0.671	0	0.488	-9.07	-0.892	-3.268	0	0.671	-0.183	5.149	3.2	6.548	-0.244	-3.845	-5.432	1.254	9.81	1.25	-0.366	-0.366	-0.183	1506695369
-9.806	-1.469	-0.362	0.671	-0.061	-0.061	2.731	4.461	4.777	-2.869	0.122	-1.831	2.829	-3.911	3.869	1.709	-1.099	-0.61	-8.753	-1.424	-3.263	0.427	1.587	0.549	6.062	3.805	6.589	-0.122	-3.296	-6.775	1.132	9.909	1.309	-0.427	-0.732	-0.305	1506695369
-9.536	-1.842	-0.419	0.732	-0.061	0.122	2.731	4.461	4.777	-2.014	-2.747	-0.549	3.211	-4.386	4.42	1.587	-2.991	-2.197	-9.08	-1.793	-3.716	0.732	-0.488	0.244	6.879	4.134	6.638	0	-1.343	-6.958	1.01	9.996	1.296	-0.488	-0.854	-0.366	1506695369
-9.704	-2.268	-0.502	0.793	0	0.244	4.729	6.237	4.216	-1.648	-4.211	1.099	4.018	-4.859	5.252	1.343	-1.648	-3.418	-8.99	-2.4	-3.653	0.977	0.549	0.671	7.106	4.772	6.339	1.526	0.732	-7.385	1.297	9.753	1.285	-0.671	-0.671	-0.061	1506695369
-9.67	-2.862	-0.396	1.221	-0.305	0.122	5.892	6.79	4.77	-1.282	-3.479	2.502	3.996	-4.622	6.437	1.099	-1.404	-4.761	-8.914	-2.571	-3.898	1.831	-0.671	0.61	6.702	5.367	6.097	1.831	1.404	-7.202	0.729	9.893	1.224	-0.671	-0.671	0.244	1506695369
-9.904	-3.24	-0.544	1.587	-0.244	-0.366	7.486	7.102	3.965	-1.038	-3.967	2.991	5.78	-2.996	6.637	0.549	-2.625	-5.859	-9.5	-2.489	-4.102	2.075	-0.366	0.793	6.094	5.897	6.169	2.38	2.075	-6.226	-0.11	10.092	0.83	-0.671	-1.038	0.366	1506695369
-9.79	-4.088	-0.373	2.625	-0.244	-0.977	10.478	6.137	4.048	-1.221	-5.981	3.906	9.033	-1.427	7.075	-0.183	1.038	-6.287	-9.934	-2.633	-4.405	2.441	-1.709	0.977	4.552	7.057	6.379	2.075	0.977	-5.554	-1.091	10.483	0.745	-0.854	-1.343	0.244	1506695369
-9.77	-4.368	0.063	3.906	0.183	-1.038	10.846	4.194	4.175	-2.136	0	4.883	9.771	0.085	7.937	-0.366	-0.427	-6.348	-9.778	-3.072	-4.758	3.662	-1.587	1.404	3.5	8.208	6.444	2.014	-0.183	-4.7	-1.568	10.609	0.645	-1.038	-1.953	0.305	1506695370
-9.938	-3.584	0.177	4.639	0.244	-1.404	13.098	2.566	3.435	-2.869	-4.578	4.333	10.78	2.141	7.66	-1.16	-2.319	-6.042	-9.869	-2.726	-4.414	4.578	-2.686	1.465	2.658	9.264	6.092	2.014	-0.732	-4.7	-1.66	10.573	0.803	-1.038	-2.502	0.427	1506695370
-10.515	-2.224	-0.236	4.211	0.732	-1.953	12.502	1.841	2.716	-3.357	-2.502	3.967	11.764	3.437	7.234	-2.075	-0.916	-5.432	-9.374	-1.711	-3.719	5.676	-3.357	1.465	1.799	9.397	6.072	2.197	-1.038	-5.249	-1.414	10.604	0.879	-0.977	-3.54	0.366	1506695370
-10.317	-2.178	-0.293	4.639	0.488	-2.38	12.362	1.771	2.353	-4.028	-2.747	2.686	10.823	3.819	6.315	-2.502	-2.747	-5.31	-9.398	-0.299	-2.439	5.798	-2.93	1.77	0.225	9.711	5.839	2.136	-1.953	-5.798	-1.505	11.072	1.457	-0.977	-4.761	-0.183	1506695370
-9.956	-2.661	0.006	4.578	0.977	-1.953	11.697	1.473	1.34	-4.395	-2.136	2.197	10.667	3.887	5.465	-2.625	-2.869	-5.249	-9.351	0.374	-1.505	5.066	-2.38	1.587	-0.735	9.947	5.53	2.258	-3.54	-5.493	-1.572	10.716	1.146	-1.038	-7.568	-0.671	1506695370
-9.534	-2.176	0.053	5.005	1.404	-1.221	12.126	0.563	-0.299	-4.517	-2.563	1.953	10.353	3.858	5.094	-2.625	-1.526	-5.188	-8.937	0.414	-1.239	5.432	-1.648	1.16	-0.449	10.097	5.651	1.465	-3.479	-5.676	0.087	10.107	0.791	-0.854	-10.254	-0.488	1506695370
-9.709	-1.479	-0.293	4.822	0	-0.916	12.05	-0.132	-1.236	-4.822	-2.136	1.709	9.479	3.795	5.379	-2.563	-2.258	-5.066	-8.654	1.153	-0.711	5.127	-0.671	0.916	-0.635	9.569	5.405	0.977	-3.357	-5.615	2.993	9.784	0.701	-1.038	-10.986	-1.16	1506695370
-8.813	-1.282	0.538	4.333	0.732	-0.854	11.871	-0.182	-2.017	-5.066	-1.221	1.282	9.223	3.523	5.894	-2.625	-1.77	-4.761	-8.557	1.583	-0.634	4.883	0.061	0.549	-1.164	8.888	5.036	0.122	-4.15	-4.944	4.296	9.473	0.857	-1.892	-7.69	-1.465	1506695370
-9.119	-1.604	0.7	3.906	0.488	-0.977	11.489	-0.091	-2.411	-5.31	-1.282	0.977	9.042	3.345	5.978	-3.174	-1.831	-4.395	-8.973	2.03	-0.666	4.517	0.366	0.427	-1.438	8.592	4.791	-0.366	-5.127	-4.15	2.396	8.638	0.638	-1.404	-3.296	-2.197	1506695370
-8.824	-2.44	1.032	3.479	0.854	-1.038	11.189	-0.225	-1.966	-5.676	-0.61	0.671	9.222	3.223	5.779	-3.784	-2.258	-3.784	-9.11	2.128	-0.644	4.211	0.671	0.366	-1.241	8.355	4.804	-0.183	-5.127	-3.601	0.904	9.073	-0.354	-1.465	-2.319	-3.174	1506695370
-8.612	-3.426	1.409	3.174	1.038	-1.038	10.933	-0.461	-1.518	-5.676	-0.244	0.366	9.115	3.124	5.453	-4.089	-2.075	-3.113	-9.505	1.932	-0.772	4.028	0.854	0.122	-1.102	8.013	4.844	-0.122	-5.005	-3.113	-0.318	9.717	0.306	-1.77	-2.563	-3.845	1506695370
-8.498	-4.009	1.634	3.174	1.587	-0.916	10.682	-0.779	-1.774	-5.432	-0.183	0.183	8.397	2.974	4.888	-4.15	-2.075	-2.441	-9.719	1.748	-0.919	4.089	0.427	0	-1.095	7.576	5.083	0.061	-4.761	-2.502	-1.177	10.128	1.444	-1.282	-3.54	-3.296	1506695370
-8.475	-4.192	1.544	3.235	1.587	-0.916	10.682	-0.779	-1.774	-5.127	0.244	0.183	7.808	3.045	4.612	-4.211	-2.258	-2.197	-9.823	1.641	-1.042	4.089	0.488	-0.183	-0.94	7.411	5.233	0.366	-4.456	-1.953	-0.793	10.253	2.427	-1.282	-3.54	-3.296	1506695370
-8.135	-4.061	1.744	3.479	2.197	-0.793	9.959	-1.299	-2.643	-4.944	-0.427	0.427	7.35	3.492	4.742	-4.272	-2.319	-2.014	-9.873	1.668	-1.129	4.211	-0.122	-0.305	-0.776	7.334	5.441	0.793	-3.906	-1.709	0.1	9.808	2.786	-1.221	-7.202	-2.075	1506695370
-8.069	-3.413	1.601	3.296	2.319	-0.61	9.654	-1.365	-2.614	-4.822	0.244	0.793	7.563	4.252	4.638	-4.333	-1.404	-1.648	-9.52	1.587	-1.175	4.333	0.305	-0.244	-1.065	7.576	5.496	0.916	-3.54	-1.648	1.58	8.945	2.79	-1.587	-6.104	-1.404	1506695370
-8.057	-2.67	1.525	2.808	2.014	-0.488	9.122	-1.05	-2.626	-4.639	1.343	0.61	7.297	4.816	4.527	-4.211	-1.709	-1.465	-9.31	1.699	-1.232	4.272	-0.183	-0.305	-1.678	7.696	5.706	0.854	-3.418	-1.709	2.641	7.943	2.856	-0.916	-4.517	-0.793	1506695370
-7.602	-2.609	1.662	2.258	1.892	-0.427	8.943	-0.669	-2.724	-4.456	0.732	0.549	6.919	5.048	4.411	-4.028	-1.77	-1.465	-8.91	2.107	-1.171	4.15	-0.305	-0.305	-2.009	7.809	5.764	0.671	-3.845	-1.77	2.312	7.382	3.024	-0.061	-3.662	-0.549	1506695370
-8.125	-3.214	1.331	2.014	2.319	0.244	8.827	-0.494	-2.885	-4.395	0.977	0.427	6.551	4.91	4.292	-3.723	-1.648	-1.587	-8.794	2.394	-1.09	3.784	-0.122	-0.244	-1.908	7.681	5.92	0.61	-3.906	-1.953	0.429	6.625	2.273	2.014	-4.15	0.366	1506695370
-12.647	-3.805	-1.195	1.953	1.77	0.305	8.705	-0.636	-2.951	-4.272	0.977	0.183	6.485	4.505	4.253	-3.479	-1.77	-1.648	-10.133	2.233	-0.739	2.747	1.465	-0.061	-1.686	7.422	6.005	0.488	-4.028	-2.075	2.43	8.695	0.7	2.686	-2.991	0.427	1506695370
-11.253	-5.319	0.313	4.456	-1.892	-0.061	8.991	-1.147	-2.964	-4.15	0.854	0.122	6.978	4.157	4.055	-3.418	-1.465	-1.892	-12.177	-0.339	-1.946	2.38	-0.366	-0.854	-1.421	7.699	5.908	0.549	-3.845	-2.136	6.312	13.969	9.363	-0.549	0.671	0.977	1506695370
-8.685	-3.899	1.017	3.296	2.502	1.099	9.914	-2.379	-2.7	-3.906	0.427	0.183	8.431	4.349	3.748	-3.418	-1.587	-2.625	-9.068	-1.077	-0.804	3.357	1.404	-0.427	-1.564	9.938	5.039	1.038	-3.357	-2.075	-0.385	9.058	1.888	0.916	-3.113	1.892	1506695370
-10.262	-3.369	-1.13	4.761	1.526	0.488	10.256	-3.224	-1.312	-3.418	0.061	0.488	10.421	4.878	3.506	-3.479	-1.282	-2.38	-11.026	-2.464	-1.666	3.357	0.305	-0.305	-2.302	10.518	4.119	0.977	-3.601	-2.197	0.286	9.763	-0.171	2.502	-5.127	0.977	1506695370
-8.781	-4.164	-1.157	5.493	1.77	0.366	10.581	-3.112	0.025	-3.357	-0.854	0.244	11.002	4.693	3.157	-3.784	-0.916	-1.831	-9.924	-3.43	-1.858	4.15	1.282	-0.305	-2.908	10.613	3.065	0.61	-4.15	-1.953	0.528	10.715	0.8	2.747	-5.249	0.427	1506695370
-8.392	-3.798	-1.583	5.066	3.967	0.793	10.432	-2.637	1.078	-3.967	0.488	0.488	10.709	4.15	2.609	-4.028	-1.587	-1.709	-10.353	-2.717	-2.383	4.7	0.366	-0.244	-2.434	10.974	2.36	0.305	-5.371	-1.892	0.885	10.453	0.294	2.319	-3.967	0.244	1506695370
-9.408	-2.944	-2.851	5.432	4.211	0.61	10.432	-2.637	1.078	-5.066	1.282	1.404	10.225	3.224	1.677	-4.028	-1.953	-1.648	-10.798	-1.992	-2.566	4.761	-0.244	0	-1.366	10.789	2.324	0.793	-5.371	-2.075	1.231	10.088	-1.019	2.319	-3.967	0.244	1506695370
-9.789	-2.717	-3.137	5.615	3.418	0.427	10.328	-1.853	1.451	-5.31	1.282	1.587	9.729	2.299	1.095	-3.845	-2.319	-1.77	-10.677	-1.845	-2.438	4.761	-1.099	0.122	-0.148	10.399	2.454	1.221	-5.066	-2.441	1.128	10.403	-1.579	1.831	-4.395	-0.122	1506695371
-9.354	-2.712	-3.047	5.371	4.028	0.793	10.265	-1.692	1.171	-4.883	1.282	1.282	9.402	1.726	1.308	-3.479	-2.441	-1.953	-9.466	-2.035	-1.983	4.578	-0.427	0.061	0.409	10.177	2.79	1.526	-3.784	-2.625	1.346	10.201	-1.23	1.526	-4.089	-0.549	1506695371
-9.524	-1.989	-2.42	6.226	2.686	0.793	10.265	-1.692	1.171	-4.15	0.793	0.916	9.356	1.587	2.101	-3.235	-2.197	-1.892	-8.906	-2.199	-1.894	4.639	-0.61	0	0.056	9.708	2.74	1.587	-2.991	-2.441	1.729	9.74	-1.06	1.526	-4.089	-0.549	1506695371
-9.753	-0.403	-2.476	5.737	1.587	0.122	9.47	-1.926	0.431	-3.601	0.671	0.366	9.237	1.554	2.888	-3.235	-1.709	-1.465	-8.289	-2.265	-1.829	4.639	-0.244	0	-0.307	9.076	2.409	1.099	-2.991	-1.953	2.877	9.568	-0.542	1.526	-4.211	-0.427	1506695371
-9.483	-0.644	-1.859	4.517	0.671	-0.244	8.441	-1.578	0.158	-3.479	0.977	-0.061	9.098	1.504	3.231	-3.357	-1.526	-1.099	-8.026	-1.971	-1.974	4.639	0.183	-0.061	-0.496	8.732	2.263	0.671	-3.174	-1.465	2.792	9.286	-0.214	1.526	-4.639	-0.61	1506695371
-9.094	-1.263	-1.814	4.7	1.77	0	8.083	-1.243	0.223	-3.662	1.038	0	8.847	1.55	3.321	-3.54	-1.404	-0.854	-8.475	-1.475	-2.284	4.456	0.366	0.122	-0.467	8.716	2.361	0.549	-3.296	-1.038	3.114	9.405	0.256	1.404	-4.761	-0.671	1506695371
-9.776	-0.945	-2.417	4.7	0.854	0.244	8.281	-1.048	0.376	-3.784	1.221	0.244	8.649	1.694	3.182	-3.662	-1.404	-0.793	-8.78	-1.096	-2.43	4.211	0.427	0.427	-0.167	8.953	2.573	0.732	-3.479	-0.916	3.615	9.337	0.057	0.427	-3.967	-0.427	1506695371
-9.956	-0.834	-2.129	4.578	-0.183	0.244	8.571	-0.933	0.404	-3.662	1.221	0.122	8.635	1.79	2.985	-3.54	-1.526	-0.977	-8.833	-1.052	-2.245	3.723	0.305	0.61	0.254	9.39	2.873	0.977	-3.296	-1.16	2.717	9.514	-0.56	0.122	-4.456	-0.488	1506695371
-9.74	-0.295	-2.028	3.662	0.244	0.305	8.862	-0.886	0.273	-3.357	0.916	-0.122	8.658	1.79	3.067	-3.296	-1.221	-1.16	-8.731	-1.632	-2.001	3.479	0.427	0.549	0.291	9.61	3.114	0.916	-2.991	-1.343	2.718	9.58	-0.898	-0.244	-4.211	-0.61	1506695371
-10.103	-1.546	-1.717	3.601	0.793	0.549	9.257	-0.974	0.067	-3.113	0.61	-0.366	8.887	1.946	3.487	-3.052	-0.732	-1.343	-8.527	-2.135	-1.91	3.601	0.732	0.549	-0.054	9.822	2.949	0.427	-2.93	-1.16	2.718	9.644	-0.514	-0.732	-3.479	-0.549	1506695371
-11.274	-2.634	-1.285	1.953	0.671	1.77	9.639	-1.01	-0.263	-2.991	0.183	-0.671	9.444	2.546	3.992	-3.052	-0.061	-1.465	-10.783	-2.652	-1.736	3.357	2.563	0.427	-0.598	10.091	2.548	-0.732	-3.235	-0.916	3.347	10.652	0.542	-1.892	-4.395	-0.122	1506695371
-12.195	-2.82	-1.078	0.977	3.601	2.38	10.429	-0.937	-0.685	-3.174	-0.122	-0.793	9.93	3.461	4.067	-3.479	-0.427	-1.831	-13.183	0.433	-2.421	4.395	-0.122	0.427	-0.973	10.759	3.037	-0.854	-4.089	-0.854	4.924	12.47	2.182	-4.639	-2.991	1.038	1506695371
-12.683	-4.006	-0.741	2.136	-3.357	2.136	12.178	-1.952	-1.468	-3.601	0	-0.183	10.578	4.334	3.902	-3.784	-1.587	-2.075	-12.066	0.913	-1.169	2.93	0.427	1.16	-0.766	11.988	4.625	0.732	-4.272	-1.648	5.39	13.881	4.484	-5.676	-0.671	3.296	1506695371
-10.555	-3.753	1.296	1.526	-0.977	1.831	13.452	-3.345	-1.247	-3.906	0.122	0.732	10.367	4.365	4.262	-3.479	-1.404	-1.587	-11.166	-0.557	-0.366	3.662	-0.427	0.183	-1.166	10.993	5.437	1.404	-2.136	-2.197	0.601	13.44	2.774	-5.676	-0.671	3.296	1506695371
-11.018	-2.589	0.839	1.465	-1.282	0.183	13.452	-3.345	-1.247	-3.967	0.61	0.366	9.422	3.931	4.238	-2.625	-1.099	-1.099	-11.145	1.135	-0.496	3.357	-0.305	0.061	-2.535	9.375	5.29	0	-2.93	-1.099	-1.784	13.069	1.047	-4.211	-1.587	3.54	1506695371
-9.631	-3	-0.255	1.343	-2.686	-0.671	10.992	-2.619	-1.67	-3.845	1.343	0	8.731	3.853	3.991	-2.197	-1.16	-0.854	-10.491	1.706	-0.939	2.502	0.122	-0.122	-1.957	9.024	5.479	-0.183	-3.174	-0.671	-2.12	12.138	1.711	-2.686	-4.639	4.15	1506695371
-7.521	-2.61	0.733	2.686	-0.183	-0.549	9.79	-2.223	-1.97	-3.601	1.465	0.183	7.942	3.505	3.889	-2.197	-1.526	-0.732	-9.501	1.394	-1.255	2.258	-0.244	-0.305	-1.287	8.611	5.577	0.549	-2.075	-1.16	-0.427	11.261	1.371	-2.441	-4.578	4.272	1506695371
-7.217	-1.202	1.049	2.502	0.061	-0.122	8.502	-1.735	-1.762	-3.052	1.099	0.183	7.235	2.838	3.991	-2.136	-1.587	-0.549	-8.451	0.927	-1.004	2.075	-0.061	-0.488	-1.282	7.758	4.832	0.732	-2.625	-1.038	0.25	9.009	1.607	-2.441	-3.418	3.235	1506695371
-7.105	-0.385	1.542	1.587	0.427	0	6.976	-0.869	-1.426	-1.831	0.488	-0.061	6.704	2.172	4.161	-2.136	-1.038	-0.183	-7.959	0.754	-0.851	2.197	-0.183	-0.732	-0.885	6.578	4.511	0.854	-2.441	-0.793	1.529	6.812	1.123	-2.197	-1.343	2.014	1506695371
-7.555	-0.033	1.979	1.099	1.099	-0.122	6.976	-0.869	-1.426	-1.831	0.488	-0.061	6.338	1.888	4.265	-2.319	-1.038	0	-8.238	1.171	-0.974	1.953	0.061	-0.793	-0.475	6.114	4.258	0.854	-1.831	-0.488	1.529	6.812	1.123	-2.197	-1.343	2.014	1506695371
-7.738	0.508	2.263	0.549	1.282	-0.427	7.099	-0.257	-1.152	-1.648	0.427	0.244	6.283	2.005	4.309	-2.38	-0.977	0	-8.632	1.715	-1.427	1.282	0	-0.732	-0.234	7.489	4.808	0.916	-1.587	-0.366	1.175	4.932	2.077	1.343	1.709	0.488	1506695371
-9.311	-0.006	1.865	-0.183	1.953	0.061	8.533	-0.913	-1.144	-1.526	0.732	0.61	6.577	2.166	4.282	-2.258	-1.221	-0.244	-8.612	2.011	-1.648	0.427	0.671	-0.732	-0.234	7.489	4.808	1.465	-1.526	-0.366	1.443	5.816	2.212	1.038	3.967	-0.854	1506695371
-10.818	-1.375	1.901	-0.61	-0.061	0.671	9.57	-1.564	-0.812	-1.465	0.854	0.488	7.455	2.188	4.41	-1.526	-0.977	-0.488	-8.902	1.55	-1.739	-0.122	0.61	-0.793	0.036	8.473	5.289	1.526	-1.343	-0.61	2.956	6.114	4.204	1.038	1.77	-0.549	1506695371
-10.407	-0.938	3.199	0.366	0.549	1.099	9.658	-1.995	-0.313	-1.099	0.977	0.244	8.196	1.811	4.646	-0.61	-0.671	-0.305	-9.103	0.415	-1.779	-0.427	0.732	-1.099	-0.055	8.613	5.551	0.854	-1.404	-0.61	9.44	10.076	10.147	-0.488	-1.587	-0.122	1506695371
-11.484	-1.621	2.82	-2.197	-0.671	0.61	9.476	-2.041	-0.084	-0.305	0.305	0.183	8.801	1.477	4.711	-0.061	-0.244	0	-9.113	0.139	-1.576	0.061	1.587	-0.854	-0.217	8.704	5.205	0.122	-1.282	-0.122	5.326	7.922	6.405	-0.427	-1.099	0.305	1506695371
-11.794	-4.426	0.012	0.916	-0.488	0.488	9.649	-1.842	0.165	-0.305	0.305	0.183	9.369	1.455	4.463	0.183	-0.183	0.122	-12.508	-0.517	-2.505	-0.793	0.305	-0.549	-0.144	9.271	4.924	-0.183	-0.977	0.305	1.596	9.028	0.181	-0.427	-1.099	0.305	1506695372
-9.618	-3.418	0.34	1.343	-2.258	0.183	10.299	-1.814	0.438	0.061	0.549	0.427	10.611	1.796	4.076	0.244	-0.427	-0.122	-11.972	-1.494	-1.462	-1.038	0.488	-0.427	-0.215	11.073	4.624	0.427	-0.427	0.549	7.977	15.236	6.202	-2.991	2.747	1.16	1506695372
-8.367	-4.248	0.059	0.366	2.991	-0.488	11.023	-2.195	1.163	0.488	0.244	0.732	12.254	2.737	4.181	0.427	0.061	0.244	-10.039	-2.111	-0.388	-0.061	-0.122	-0.427	-0.696	12.104	4.508	0.977	0.488	0.854	-5.182	6.361	-0.001	2.319	-4.272	-2.075	1506695372
-10.476	-4.298	-2.645	2.197	0.061	0.305	11.317	-2.336	1.275	1.038	-0.61	0.549	11.878	3.189	4.278	0.61	1.038	0.854	-11.428	-3.188	-0.152	-1.099	-0.366	-0.305	-1.638	11.336	3.564	-0.183	1.099	1.16	3	11.646	-1.138	1.343	-2.38	-0.916	1506695372
-10.088	-3.163	-1.481	0.732	0.671	0.916	11.317	-2.336	1.275	1.221	-0.427	-0.183	10.708	3.216	3.783	0.427	1.587	1.038	-10.983	-3.959	-0.109	-0.061	-0.793	-0.061	-1.83	10.72	2.406	-1.221	0.732	1.709	2.196	10.143	-0.644	1.343	-2.38	-0.916	1506695372
-10.344	-2.321	-1.395	1.099	1.038	0	10.476	-2.883	0.962	0.61	0.366	-0.61	10.251	3.271	3.072	-0.061	1.709	0.793	-10.665	-3.47	-0.634	0.183	-0.366	0.183	-1.633	10.889	2.101	-1.16	0.732	2.014	1.114	10.229	0.048	1.709	-1.526	-2.014	1506695372
-9.616	-2.055	-1.138	1.648	0.061	-0.671	10.476	-2.883	0.962	0.061	0.793	-0.549	9.708	3.149	2.292	-0.244	1.77	0.305	-9.569	-3.285	-0.918	0.244	-0.183	0.366	-1.653	11.072	2.094	-0.244	1.16	2.014	1.114	10.229	0.048	1.709	-1.526	-2.014	1506695372
-8.734	-1.78	-0.763	1.465	1.038	-0.732	9.889	-3.322	1.376	0.183	0.244	-0.305	8.772	3.1	1.689	-0.244	1.099	0.122	-8.863	-3.198	-1.145	0.244	-0.183	0.366	-1.37	10.312	2.03	0.122	0.977	1.831	1.06	10.652	-0.014	1.648	-2.014	-2.747	1506695372
-8.521	-1.677	-1.318	1.343	0.671	-0.793	8.419	-2.229	2.027	0.244	-0.122	0	7.9	2.759	2.005	0.061	1.099	-0.183	-8.306	-2.747	-1.071	0.793	-0.061	0.427	-0.833	9.214	1.973	0.122	0.977	1.465	2.315	9.563	-0.013	1.892	-2.319	-2.258	1506695372
-8.528	-1.92	-1.473	1.648	0.488	-0.916	7.746	-1.461	1.922	0.244	-0.122	0	7.098	2.316	2.305	0.061	1.038	-0.305	-8.022	-2.422	-1.227	0.916	-0.183	0.366	-0.214	8.385	1.952	0	0.671	1.282	2.177	9.228	0.306	1.526	-1.892	-2.319	1506695372
-8.37	-1.942	-1.474	1.77	0.488	-0.854	7.746	-1.461	1.922	0.122	-0.122	0.122	7.004	1.98	2.661	0.183	0.793	-0.427	-7.965	-2.387	-1.384	0.854	-0.183	0.305	0.362	8.012	2.126	-0.183	0.366	1.099	2.241	9.126	0.37	1.526	-1.892	-2.319	1506695372
-8.815	-1.617	-1.282	2.014	0.305	-0.671	7.829	-0.892	1.427	0.061	-0.122	0	7.206	1.967	3.359	0.061	0.977	-0.366	-8.085	-2.556	-1.439	0.977	-0.366	0.244	0.746	7.866	2.204	-0.183	0.488	0.854	2.213	8.893	0.239	0.671	-2.075	-1.709	1506695372
-9.384	-0.827	-1.237	1.526	0.305	-0.61	8.155	-0.849	1.427	0.061	-0.122	0	7.209	1.971	3.726	-0.183	0.488	-0.671	-8.172	-2.772	-1.436	1.16	-0.244	0.305	0.876	8.239	2.116	-0.183	0.549	0.732	1.776	9.271	0.098	0.183	-2.502	-1.587	1506695372
-9.582	-0.329	-1.687	1.16	0.183	-0.977	8.636	-0.851	1.497	0	-0.366	-0.061	7.625	2.364	3.79	-0.61	0.488	-0.732	-8.667	-2.562	-1.638	1.221	-0.183	0.366	0.922	8.677	2.077	-0.244	0.122	0.671	2.01	9.538	-0.373	-0.244	-2.197	-2.014	1506695372
-9.94	-0.849	-1.623	0.488	-0.061	-0.61	9.412	-1.044	1.632	-0.122	0.488	-0.244	8.153	2.792	3.887	-1.099	0.732	-0.854	-8.875	-2.306	-1.614	0.854	0.305	0.61	0.837	9.249	2.189	-0.183	-0.549	0.427	2.187	9.582	-0.404	-0.427	-2.014	-2.136	1506695372
-10.489	-2.559	-1.223	-0.732	-0.366	0.977	9.895	-1.269	1.554	-0.122	0.488	-0.244	8.421	2.863	4.167	-1.16	1.099	-1.099	-10.801	-2.972	-1.328	0.793	1.709	0.549	1.158	9.732	2.442	-0.244	-0.916	0.061	3.877	10.326	0.554	-1.343	-0.916	-1.77	1506695372
-12.027	-2.762	-1.812	-1.16	0.671	1.709	10.335	-1.605	1.503	-0.549	0.061	-0.122	8.498	3.177	4.852	-0.854	0.549	-1.709	-12.852	-1.396	-1.406	1.587	-0.854	0.305	1.365	11.275	3.719	-0.122	-0.732	-0.122	5.734	11.551	2.437	-3.235	0.732	-0.122	1506695372
-12.501	-4.319	-1.08	0.061	-2.075	1.221	10.974	-2.381	1.189	-0.793	0.244	0.61	8.788	3.67	5.029	-0.854	-0.305	-2.014	-11.955	-0.121	-0.199	0.488	0.122	0.854	1.365	11.275	3.719	0.244	-1.465	-0.427	5.411	13.442	3.554	-5.066	1.709	1.709	1506695372
-10.535	-5.876	1.055	0.183	-0.854	1.709	11.213	-3.158	0.714	-0.793	0.244	0.61	8.936	3.671	5.437	-0.366	-0.122	-1.892	-11.715	-0.988	0.532	0.916	-1.099	0.061	1.067	11.041	4.386	0.732	-0.488	-0.549	2.778	13.043	2.462	-4.456	1.099	2.869	1506695372
-11.017	-3.461	1.385	-0.122	0.732	1.404	11.213	-3.158	0.714	-0.854	0.183	1.16	8.631	3.853	5.76	0.549	0.854	-1.892	-11.464	0.051	0.846	0.916	-1.099	0.061	0.703	10.441	4.436	0.427	0.793	-0.122	2.778	13.043	2.462	-4.456	1.099	2.869	1506695372
-11.02	-2.073	-0.752	-1.404	-3.174	-0.549	10.905	-3.439	0.449	-1.099	0.854	1.465	7.899	4.5	5.77	0.854	0.305	-1.831	-10.81	0.758	0.897	-0.122	-0.61	0.061	-0.061	10.081	4.375	0.183	1.404	0.305	-1.776	12.685	0.997	-1.953	1.465	4.211	1506695372
-8.441	-2.784	0.29	-1.221	-1.831	-0.61	9.458	-3.892	-0.037	-1.343	0.854	2.014	7.253	4.967	5.624	0.854	0.061	-1.77	-9.873	0.144	0.548	-0.122	-1.16	-0.244	-0.443	9.899	4.133	0.427	1.282	0.427	-1.468	11.24	0.869	-0.916	-1.892	3.906	1506695372
-7.531	-2.586	1.064	-1.77	-0.366	-0.366	9.458	-3.892	-0.037	-1.404	0.488	2.441	6.895	4.931	5.747	0.977	0.732	-1.892	-9.065	0.213	0.579	-0.427	-0.732	-0.244	-0.266	9.502	3.878	0.305	1.404	0.549	-1.437	9.252	1.157	-0.916	-1.892	3.906	1506695372
-7.833	-2.365	0.788	-1.77	-0.549	-0.305	8.376	-3.514	-0.013	-1.221	1.77	2.747	6.261	4.644	5.723	1.282	1.343	-1.77	-8.69	0.311	0.522	-0.61	-0.793	-0.183	-0.084	8.677	3.586	-0.122	1.404	0.61	0.918	7.771	0.946	0.854	1.526	2.93	1506695372
-7.687	-2.119	1.028	-1.526	-0.732	-0.183	7.179	-3.344	-0.112	-0.916	1.648	2.686	5.648	4.377	5.168	1.16	1.404	-1.343	-8.644	0.033	0.548	-0.854	-1.038	-0.244	-0.028	7.857	3.452	-0.244	1.221	0.732	0.73	7.301	0.593	0.854	1.526	2.93	1506695372
-8.113	-1.838	1.401	-1.648	0.244	-0.122	7.923	-3.329	0.292	-0.305	0.793	1.892	5.862	4.17	4.789	1.038	2.075	-1.282	-8.753	0.19	0.584	-0.916	-1.343	-0.305	0.285	7.486	3.366	-0.183	1.282	0.916	0.272	7.074	0.785	2.319	6.042	0.732	1506695373
-8.859	-1.622	0.9	-1.892	0.061	-0.183	7.021	-3.449	0.751	0.366	1.77	1.648	5.066	4.252	4.547	1.038	1.709	-1.648	-9.136	0.563	0.561	-1.343	-1.465	-0.183	0.535	7.618	3.293	0.244	1.282	1.282	0.75	7.558	1.279	2.075	5.371	-0.122	1506695373
-9.012	-2.481	0.567	-2.747	-0.061	-0.061	6.754	-4.11	0.798	0.427	1.099	1.77	5.094	4.662	4.211	1.16	2.502	-1.648	-9.081	0.389	0.648	-1.892	-1.038	0.061	0.941	8.088	3.322	0.977	1.831	1.526	1.817	8.325	2.342	2.808	1.526	-0.977	1506695373
-8.606	-2.914	1.275	-2.197	0.61	0	7.532	-5.551	0.889	0.854	1.038	2.197	4.642	5.253	4.042	1.587	2.93	-1.831	-9.046	-0.099	0.516	-1.77	-1.77	-0.183	1.206	8.215	3.436	1.587	2.563	1.465	3.917	9.744	4.926	1.648	3.54	-0.488	1506695373
-9.526	-3.185	1.254	-1.953	0.671	0.244	6.799	-6.832	1.23	0.427	0.488	2.93	4.435	6.235	4.222	2.014	2.747	-1.648	-9.109	-0.322	0.921	-2.197	-0.916	-0.183	1.119	8.495	3.352	1.465	3.357	1.404	2.217	9.493	3.582	0.61	1.221	0.671	1506695373
-10.679	-4.549	-0.785	-1.221	1.038	-0.671	6.799	-6.832	1.23	0.427	0.488	2.93	4.444	7.154	4.512	2.136	2.502	-1.099	-10.268	-1.062	1.205	-2.319	-0.977	-0.305	0.604	8.526	2.981	1.526	3.418	1.221	0.846	8.381	-1.424	2.808	-4.517	-0.305	1506695373
-10.5	-4.849	-0.91	-0.244	-0.61	-0.916	6.785	-7.533	2.212	0.488	1.221	3.357	4.597	8.746	4.273	2.441	2.075	-1.099	-11.149	-2.287	1.479	-2.075	-1.282	-0.366	0.468	11.486	1.741	1.77	2.747	1.221	3.279	13.608	3.943	-0.732	3.113	0.854	1506695373
-8.781	-3.634	0.224	-1.038	1.038	-0.793	6.187	-8.581	2.427	0.061	0.549	3.479	4.81	10.375	3.979	2.869	1.282	-1.16	-10.381	-3.307	2.041	-0.916	-2.197	-0.183	0.468	11.486	1.741	1.953	2.014	0.671	-1.095	10.887	2.064	-0.488	0.916	-0.366	1506695373
-9.733	-3.503	-1.442	-1.16	1.709	-0.977	6.187	-8.581	2.427	-0.244	0.916	3.296	4.719	10.987	4.232	2.808	0.916	-0.854	-10.039	-2.623	2.564	-0.793	-1.77	0.244	0.64	11.904	1.175	1.953	2.502	-0.366	-0.432	8.896	-0.593	-0.488	0.916	-0.366	1506695373
-9.67	-3.609	-2.14	-0.244	-0.366	-0.793	5.853	-8.67	2.216	-0.488	-0.305	3.052	4.124	10.558	4.547	2.563	0.732	-0.488	-9.142	-2.939	2.693	-0.671	-1.465	0.244	0.084	11.185	0.751	1.465	2.747	-1.16	3.061	10.591	0.254	1.343	0.793	-0.549	1506695373
-8.492	-3.646	-1.3	-0.61	0.916	-0.61	5.413	-8.435	2.68	-0.488	-1.465	2.747	3.616	9.994	4.589	2.563	0.305	-0.366	-8.405	-2.927	3.035	-0.549	-1.343	0	-0.918	10.459	0.54	1.526	1.282	-1.038	2.108	10.017	0.75	0.977	0.977	-0.549	1506695373
-8.879	-3.582	-1.932	-0.183	0.916	-0.549	5.413	-8.435	2.68	-0.305	-0.488	2.38	3.35	9.576	4.195	2.747	0.061	-0.366	-8.429	-2.512	3.173	-0.61	-1.038	0	-0.433	10.194	0.348	1.16	0.183	-0.793	1.743	9.259	0.295	0.977	0.977	-0.549	1506695373
-9.034	-3.571	-2.15	-0.305	0.183	-0.488	4.851	-8.52	2.126	-0.366	1.221	2.197	3.334	9.372	3.58	2.258	0.793	-0.061	-8.625	-2.391	3.238	-0.427	-0.977	0.061	0.315	9.942	0.282	0.854	0.366	-0.854	2.561	9.672	0.25	1.16	-0.61	-0.366	1506695373
-8.869	-3.486	-1.82	-0.61	0.549	-0.427	4.801	-8.628	2.2	-0.366	0.305	1.709	3.609	9.184	3.716	1.77	1.16	0.183	-8.507	-2.21	3.381	-0.488	-0.916	0	0.151	9.71	0.358	0.916	0.732	-1.038	2.531	9.78	0.2	0.793	-0.183	-0.244	1506695373
-9.056	-3.585	-2.031	-0.549	0.244	-0.549	4.801	-8.628	2.2	-0.183	0.244	1.404	3.675	9.104	3.632	1.465	0.488	0.305	-8.475	-2.132	3.504	-0.549	-0.793	-0.061	-0.138	9.639	0.206	0.854	0.366	-0.916	2.133	9.536	-0.224	0.793	-0.183	-0.244	1506695373
-8.914	-3.85	-1.964	-0.549	0.244	-0.427	4.755	-9.042	2.779	-0.061	-0.122	1.099	4.271	9.49	4.108	0.61	0.854	0.854	-8.571	-2.269	3.597	-0.549	-0.671	-0.061	-0.14	9.866	0.199	0.671	0.183	-0.671	1.969	9.67	-0.25	0.854	-0.122	-0.366	1506695373
-8.876	-3.718	-1.925	-0.549	0.305	-0.305	4.262	-8.838	3.207	0.61	0.305	0.549	4.045	9.379	3.838	0.61	1.16	0.854	-8.58	-2.181	3.661	-0.61	-0.671	0	-0.336	9.988	0.095	0.549	0.061	-0.793	2.182	9.802	-0.071	0.549	0	-0.183	1506695373
-8.923	-3.577	-1.93	-0.549	0.244	-0.183	4.262	-8.838	3.207	0.732	-0.366	0.427	3.961	9.357	3.688	0.488	1.831	0.793	-8.473	-2.146	3.706	-0.671	-0.61	0.061	-0.178	10.082	0.171	0.366	-0.061	-0.61	2.206	9.629	-0.071	0.549	0	-0.183	1506695373
-9.002	-3.503	-1.922	-0.671	0.305	-0.183	3.657	-8.437	2.438	0.61	0.183	0.61	3.859	9.104	3.584	0.549	1.465	0.732	-8.542	-2.317	3.695	-0.61	-0.427	0.122	-0.25	10.055	0.175	0.183	0.122	-0.671	2.212	9.557	-0.165	0.366	-0.305	-0.061	1506695373
-9.094	-3.403	-1.975	-0.732	0.366	-0.305	3.535	-8.302	2.722	0.427	-0.061	0.549	3.571	8.843	3.523	0.366	1.282	0.61	-8.613	-2.323	3.719	-0.488	-0.305	0.244	-0.284	10.058	0.06	0.122	0.183	-0.549	2.26	9.617	-0.183	0.305	-0.122	0	1506695373
-9.205	-3.362	-2.206	-0.916	0.122	-0.549	3.535	-8.302	2.722	0.122	-0.61	0.854	3.785	8.835	3.487	0.305	0.977	0.427	-8.756	-2.171	3.618	-0.61	-0.244	0.244	-0.111	9.979	0.045	0.122	0.488	-0.305	2.015	9.774	-0.202	0.305	-0.122	0	1506695373
-9.098	-3.523	-2.259	-1.221	0.061	-0.549	4.776	-8.48	3.519	0.732	-0.854	0.183	3.728	8.756	3.314	0.183	0.488	0.366	-8.837	-2.016	3.548	-0.854	-0.244	0.305	-0.077	10.017	0.087	0.183	0.427	-0.305	1.878	9.744	-0.248	0.183	-0.305	-0.183	1506695373
-9.104	-3.441	-2.322	-1.343	-0.061	-0.549	4.061	-8.326	3.628	0.916	-0.732	-0.061	3.803	8.704	3.529	0.122	0.488	0.366	-8.842	-2.004	3.481	-1.099	-0.305	0.427	0.013	10	0.218	0.183	0.488	-0.244	2.253	9.717	-0.544	0.244	-0.061	-0.122	1506695373
-9.093	-3.448	-2.485	-1.648	-0.244	-0.61	4.061	-8.326	3.628	1.038	-1.404	0.061	3.828	8.61	3.462	0.061	0.61	0.305	-8.82	-2.158	3.502	-1.221	-0.366	0.488	0.054	9.875	0.273	0.122	0.732	-0.305	2.187	9.67	-0.479	0.244	-0.061	-0.122	1506695373
-9.166	-3.668	-2.598	-1.831	-0.549	-0.549	4.492	-8.453	3.433	1.038	-1.892	0.183	3.464	8.77	3.464	-0.244	-0.183	0.061	-8.912	-2.195	3.57	-1.465	-0.366	0.549	0.134	9.96	0.199	0	0.977	-0.427	2.449	9.637	-0.628	0.305	0.671	-0.244	1506695373
-9.193	-3.592	-2.485	-1.892	-0.549	-0.549	4.13	-8.508	3.73	1.404	-3.174	-0.427	2.914	8.745	3.523	-0.305	-2.563	-0.366	-8.89	-2.225	3.616	-1.587	-0.549	0.732	-0.038	10.075	-0.023	0	1.282	-0.549	2.545	9.826	-0.585	0.305	1.221	-0.122	1506695374
-9.196	-3.344	-2.479	-2.319	-0.793	-0.671	4.13	-8.508	3.73	1.404	-3.174	-0.427	3.24	8.72	3.389	-0.122	-4.15	-0.671	-8.733	-2.022	3.714	-1.831	-0.366	0.793	-0.383	10.012	-0.206	0.061	0.916	-0.488	1.896	9.725	-0.493	0.305	1.221	-0.122	1506695374
-9.147	-3.236	-2.717	-2.747	-0.977	-0.732	4.828	-9.156	3.079	1.038	-1.892	-1.16	4.256	8.89	3.275	-0.183	-1.892	-0.61	-8.821	-1.7	3.655	-2.075	-0.183	0.854	-0.48	10.141	-0.141	0	0.671	-0.488	2.03	9.637	-0.568	0.549	1.282	-0.488	1506695374
-9.033	-3.126	-2.832	-2.991	-1.038	-0.793	4.828	-9.156	3.079	0.916	-3.113	-1.16	4.259	8.964	3.382	-0.183	-0.732	-0.488	-8.879	-1.626	3.57	-2.441	-0.122	0.977	-0.202	10.221	-0.03	-0.61	0.793	-0.732	2.759	9.71	-0.563	0.549	1.282	-0.488	1506695374
-9.022	-2.954	-3.048	-3.601	-1.16	-0.854	3.575	-9.232	2.11	1.038	-3.54	-1.16	3.785	8.758	3.563	-0.122	-1.465	-0.61	-8.876	-1.442	3.5	-2.93	-0.061	0.977	-0.445	10.045	0.318	-0.488	1.404	-0.732	2.655	9.627	-0.589	0.488	1.77	-0.427	1506695374
-8.987	-3.104	-3.255	-3.967	-1.343	-0.793	4.27	-10.1	1.7	0.305	-3.906	-1.831	4.048	8.703	3.62	-0.061	-1.221	-0.854	-8.876	-1.349	3.34	-3.479	0	1.038	-0.331	10.135	0.379	-0.61	1.282	-0.671	2.768	9.624	-0.758	0.366	2.38	-0.427	1506695374
-8.921	-3.281	-3.393	-4.211	-1.648	-0.732	4.27	-10.1	1.7	0.183	-1.099	-2.502	4.628	8.867	3.286	-0.061	1.038	-0.854	-8.892	-1.34	3.194	-4.028	0.061	1.038	-0.333	10.232	0.347	-0.916	1.587	-0.549	2.683	9.642	-0.738	0.366	2.38	-0.427	1506695374
-8.89	-3.213	-3.499	-4.517	-1.709	-0.732	4.037	-10.659	1.024	-0.183	-0.122	-2.625	4.006	8.983	3.554	-0.183	1.709	-1.099	-8.861	-1.465	2.973	-4.028	0.061	1.038	-0.349	10.261	0.481	-1.282	1.709	-0.671	2.683	9.642	-0.738	0.122	2.625	-0.427	1506695374
-8.885	-3.191	-3.817	-4.944	-2.136	-0.793	2.419	-9.861	0.059	-0.549	-0.977	-2.197	3.877	9.308	3.693	0	1.16	-1.221	-8.952	-1.955	2.684	-5.127	0	1.038	-0.723	10.109	0.541	-1.282	2.502	-0.732	2.478	9.725	-0.559	-0.183	2.93	-0.305	1506695374
-8.679	-3.354	-4.065	-5.127	-2.136	-0.854	2.419	-9.861	0.059	-0.549	-2.38	-1.343	3.968	9.764	3.222	-0.183	1.587	-1.16	-9.008	-2.216	2.418	-5.371	-0.122	1.099	-1.296	10.395	0.331	-1.709	2.38	-0.793	2.845	9.768	-0.681	-0.488	3.54	-0.244	1506695374
-8.583	-3.527	-4.243	-5.249	-2.258	-0.793	2.105	-9.314	-0.843	0.305	-3.174	-0.122	4.354	10.182	3.115	-0.671	3.235	-0.916	-8.853	-2.394	2.259	-5.371	-0.122	1.099	-1.561	10.526	0.097	-2.014	1.953	-0.854	2.845	9.768	-0.681	-0.488	3.54	-0.244	1506695374
-8.533	-3.759	-4.424	-5.188	-2.319	-0.732	2.224	-8.367	-1.852	1.526	-3.845	1.282	4.288	9.844	2.83	-0.916	3.296	-0.488	-8.835	-3.027	2.135	-5.981	-0.183	1.282	-1.871	10.125	0.242	-1.953	2.136	-0.793	2.549	9.843	-1.041	-0.916	4.333	-0.061	1506695374
-8.278	-3.965	-4.518	-5.005	-2.38	-0.61	2.488	-8.466	-2.412	2.93	-4.517	2.686	4.474	9.531	2.472	-0.793	3.601	-0.061	-8.742	-3.583	2.074	-5.859	-0.183	1.282	-2.076	10.023	0.148	-2.075	2.136	-0.366	2.103	9.921	-1.156	-1.038	4.883	-0.122	1506695374
-8.106	-4.061	-4.506	-4.639	-2.075	-0.61	2.488	-8.466	-2.412	3.906	-6.104	3.784	4.81	9.449	2.268	-0.549	4.761	0.427	-8.598	-3.82	1.919	-5.798	-0.122	1.282	-1.945	10.042	0.062	-2.319	2.502	0.061	1.386	9.957	-0.891	-1.038	4.883	-0.122	1506695374
-8.496	-3.965	-4.134	-4.456	-2.075	-0.549	3.187	-8.856	-3.235	4.822	-7.507	4.456	4.834	9.381	2.037	-0.122	4.456	1.099	-8.748	-3.836	1.712	-5.737	0.061	1.282	-2.021	9.921	0.044	-2.38	3.235	0.305	0.541	10.036	-0.669	-1.343	4.761	-0.183	1506695374
-8.559	-3.708	-3.639	-4.7	-2.136	-0.366	4.267	-9.557	-4.197	5.31	-8.423	4.639	4.918	9.296	1.881	0.122	4.395	1.953	-9.479	-3.822	1.55	-5.615	0.549	1.221	-2.251	9.725	0.103	-2.38	3.784	0.671	0.258	9.829	0.038	-1.587	3.113	-0.366	1506695374
-8.475	-2.888	-3.51	-4.272	-1.282	-0.549	4.267	-9.557	-4.197	5.432	-9.094	4.639	5.054	9.55	1.637	0.366	3.967	2.502	-9.604	-2.912	0.959	-5.127	0.61	1.587	-2.615	9.696	0.311	-2.197	3.906	1.16	0.792	9.865	0.786	-1.587	3.113	-0.366	1506695374
-9.439	-1.975	-4.049	-4.639	-2.197	-0.549	4.436	-10.317	-4.553	5.432	-9.888	4.578	4.643	9.433	1.537	0.61	2.991	2.869	-9.628	-2.067	0.435	-5.31	0.793	1.221	-2.583	9.622	1.195	-1.404	3.967	1.709	3.037	9.946	0.549	-1.343	2.869	-0.427	1506695374
-9.978	-2.12	-2.596	-5.615	-2.747	-0.305	4.722	-10.627	-5.04	5.371	-10.681	4.517	4.502	8.964	1.553	1.526	1.892	3.662	-10.067	-1.353	0.071	-5.493	0.427	0.671	-2.427	9.294	2.126	-0.977	4.211	1.892	4.517	9.849	0.786	-1.77	5.859	0.122	1506695374
-11.294	-2.872	-1.531	-5.737	-2.625	0.122	5.07	-10.883	-5.351	5.31	-10.193	4.395	4.551	8.569	1.523	2.502	3.052	3.967	-10.159	-0.896	-0.414	-5.493	0.427	0.671	-1.957	8.786	2.955	-0.61	4.089	2.014	4.517	9.849	0.786	-1.77	5.859	0.122	1506695374
-12.13	-3.448	-2.036	-5.371	-5.615	0.671	5.353	-11.201	-5.682	5.066	-9.644	4.395	4.193	8.631	1.593	3.54	4.517	4.089	-10.566	-1.012	-0.864	-5.554	1.16	0.366	-1.363	8.812	3.461	-0.427	4.822	2.075	5.7	9.209	2.631	-2.258	8.362	1.221	1506695374
-10.621	-4.173	-1.13	-4.639	-5.432	1.221	5.68	-11.051	-5.767	4.395	-9.521	3.906	3.817	9.387	1.562	4.028	5.432	4.272	-11.017	-1.48	-1.699	-5.066	-0.061	-0.122	-1.169	9.284	3.452	-0.549	5.31	2.075	5.424	8.86	1.871	1.648	11.475	1.282	1506695374
-8.689	-4.773	0.166	-4.211	-2.808	0.427	6.032	-10.307	-5.23	3.418	-8.179	2.93	3.4	10.247	1.747	4.211	5.981	3.845	-10.911	-1.449	-1.567	-4.761	-0.061	0.122	-1.116	9.71	3.248	-0.366	5.005	2.014	5.312	11.128	2.479	1.648	11.475	1.282	1506695374
-8.271	-3.274	0.627	-3.357	-2.441	0.488	5.295	-8.571	-4.396	2.319	-7.141	1.892	2.98	10.847	2.07	4.272	5.737	3.479	-10.387	-1.237	-1.68	-4.333	-1.099	0.366	-1.135	10.238	3.129	-0.183	5.432	1.831	3.633	9.839	1.94	0.183	12.878	2.441	1506695374
-8.064	-1.394	1.023	-4.15	-1.831	0.732	5.295	-8.571	-4.396	1.465	-6.592	1.465	2.891	11.164	2.17	4.089	5.859	3.357	-9.562	-1.19	-1.552	-4.333	-1.099	0.366	-1.567	10.353	3.242	-0.366	5.981	1.526	0.517	11.079	-1.988	2.38	11.719	5.859	1506695374
-8.599	-0.019	0.245	-4.883	-2.197	0.244	5.346	-7.283	-3.724	0.549	-5.432	1.526	2.786	10.983	2.321	3.784	6.653	3.357	-9.058	-1.056	-1.548	-4.089	-0.671	0.793	-2.095	9.783	3.273	-0.854	5.432	1.16	0.517	11.079	-1.988	3.113	9.033	5.798	1506695374
-8.081	0.232	-0.792	-5.31	-1.404	-0.061	5.346	-7.283	-3.724	0.549	-5.432	1.526	2.352	10.678	2.634	3.235	7.324	3.479	-8.742	-0.446	-1.474	-3.967	-1.038	0.61	-2.239	9.037	3.22	-1.404	4.456	0.854	-0.636	9.574	-0.933	1.709	2.747	6.348	1506695375
-8.319	-0.236	-0.47	-5.554	-0.977	0.061	5.091	-7.251	-2.122	-0.305	-3.967	1.648	1.427	9.863	2.729	2.502	6.775	3.296	-8.746	-0.038	-1.596	-4.395	-0.854	0.488	-1.938	8.451	3.397	-1.587	3.845	0.488	1.602	8.678	1.037	3.418	2.502	3.54	1506695375
-9.402	-0.956	-0.529	-5.432	-1.343	0.427	5.091	-7.251	-2.122	-1.404	-3.479	0.916	0.595	8.655	2.695	1.953	5.066	2.502	-8.844	-0.024	-1.733	-4.761	-0.488	0.122	-1.542	8.228	3.358	-1.648	3.235	0.427	3.389	8.284	1.178	3.418	2.502	3.54	1506695375
-9.869	-1.33	0.191	-4.578	-1.221	1.038	5.113	-8.374	-1.961	-1.587	-4.028	0.183	0.305	7.483	2.836	1.709	3.479	1.16	-9.123	-0.58	-1.906	-4.883	-0.427	-0.366	-0.963	8.152	3.265	-1.526	2.808	0.61	4.015	8.874	1.532	3.479	5.798	2.502	1506695375
-9.642	-1.224	0.321	-5.005	-0.488	0.61	5.113	-8.374	-1.961	-1.587	-4.028	0.183	0.543	6.783	3.005	1.709	2.502	-0.549	-9.141	-0.981	-1.842	-4.883	-0.427	-0.366	-0.508	8.211	3.012	-1.221	2.808	0.916	2.927	8.546	0.664	2.625	6.653	1.221	1506695375
-10.2	-1.305	0.276	-4.761	-0.977	0.244	4.951	-9.606	-1.771	-1.77	-4.517	-0.793	0.947	6.889	2.986	1.648	1.77	-2.197	-9.43	-1.147	-2.092	-4.395	0.061	-0.61	-0.441	8.393	2.902	-0.793	3.357	1.221	3.7	9.99	2.347	2.625	6.653	1.221	1506695375
-9.44	-0.873	1.318	-4.517	-1.038	0.244	5.201	-10.84	0.446	-2.625	-2.991	-1.648	1.561	7.837	2.717	1.282	0.977	-3.479	-9.481	-1.034	-2.406	-4.272	0.244	-0.732	-0.72	8.699	2.96	-0.244	3.601	1.587	2.586	9.336	3.444	2.014	6.531	0.977	1506695375
-10.902	-1.846	0.634	-5.005	0.366	0.549	4.347	-11.149	3.174	-2.747	0	-1.282	2.495	9.188	2.269	0.916	0.366	-4.028	-10	-0.828	-2.329	-4.089	1.343	-0.488	-1.005	9.061	3.208	0.366	3.54	1.648	1.55	7.342	-0.439	2.93	2.502	-0.366	1506695375
-13.309	-4.907	-2.304	-3.052	-0.977	-0.305	4.347	-11.149	3.174	-1.892	1.465	-1.038	3.491	10.228	2.035	0.854	0	-3.845	-12.586	-1.625	-2.54	-4.395	0.427	-0.671	-1.176	9.586	3.563	0.61	3.235	1.404	4.779	10.875	-0.138	2.93	2.502	-0.366	1506695375
-8.835	-4.576	1.348	-2.319	-2.38	0.366	2.281	-11.757	3.2	0	-1.099	-0.793	4.492	11.852	2.122	1.221	0.854	-2.93	-10.836	-2.711	-2.018	-2.38	-1.648	-0.916	-1.348	10.819	3.664	0.732	3.479	0.916	4.961	15.065	2.932	3.906	2.563	-2.014	1506695375
-8.129	-3.943	0.599	-2.869	3.113	0.061	3.162	-10.298	1.253	2.319	-5.737	-0.671	5.571	12.72	2.308	1.221	2.563	-1.526	-10.702	-2.345	-0.141	-3.479	-0.916	-0.793	-2.358	11.762	3.555	0.854	4.15	0.671	-3.035	7.708	0.958	1.648	-0.061	-1.465	1506695375
-10.509	-3.698	-3.578	-1.099	-0.061	-0.671	3.162	-10.298	1.253	3.113	-6.287	-0.793	5.841	11.495	2.355	1.709	4.639	0.732	-9.928	-3.126	0.514	-3.479	-0.916	-0.793	-3.777	10.812	2.747	-0.061	3.845	0.671	-3.035	7.708	0.958	1.648	-0.061	-1.465	1506695375
-8.814	-4.914	-1.438	-1.953	-0.183	0	4.51	-9.183	1.517	2.625	-2.93	-1.282	4.645	11.549	1.86	1.221	5.127	2.991	-9.548	-3.965	0.427	-2.686	-0.305	-0.366	-3.969	9.878	1.645	-0.793	3.296	0.854	0.209	10.283	0.126	1.526	0.305	-0.549	1506695375
-8.551	-4.727	-1.128	-0.793	1.953	0.061	1.912	-9.725	-0.385	2.319	-0.916	-2.197	3.315	12.117	0.812	-0.183	3.662	4.272	-9.598	-4.087	0.319	-2.136	-0.671	-0.122	-4.339	9.953	1.19	-0.732	3.174	1.221	-0.718	9.871	-0.846	1.526	0	-1.465	1506695375
-9.589	-3.482	-2.105	-0.122	0.549	-0.183	1.912	-9.725	-0.385	2.563	-2.869	-3.052	2.528	12.457	0.109	-1.587	1.709	4.822	-9.397	-3.991	0.008	-2.136	-0.671	-0.122	-4.222	10.265	0.897	-0.549	2.625	1.831	-0.718	9.871	-0.846	1.526	0	-1.465	1506695375
-8.668	-2.81	-1.616	-0.61	0.793	-0.549	1.815	-8.861	-0.674	2.136	-4.211	-3.235	2.32	11.855	-0.195	-1.831	0.488	5.249	-8.692	-3.642	0.097	-1.282	-0.488	0.122	-3.9	9.995	1.036	-0.122	2.563	1.892	1.501	10.232	-0.636	1.465	-2.563	-1.648	1506695375
-8.552	-3.005	-1.852	-0.244	0.732	-0.488	3.028	-7.19	0.831	0.977	-2.502	-2.258	2.279	10.945	-0.256	-1.221	0.488	5.432	-8.483	-3.57	0	-1.282	-0.488	0.122	-3.658	9.289	1.158	-0.244	2.258	1.709	1.73	9.588	-0.903	0.977	-0.977	-1.465	1506695375
-8.754	-3.012	-2.278	0	0.61	-0.427	3.028	-7.19	0.831	-0.122	0.305	-0.854	2.111	10.302	-0.348	-0.549	1.221	5.249	-8.447	-3.194	-0.075	-0.916	-0.671	0	-3.29	8.821	1.175	-0.427	1.648	1.465	1.73	9.588	-0.903	0.977	-0.977	-1.465	1506695375
-9.143	-3.304	-2.433	0.244	0.427	-0.488	2.456	-6.964	1.004	-0.732	1.465	0	1.651	9.8	-0.403	-0.122	1.526	4.517	-8.687	-3.37	-0.256	-0.549	-1.038	-0.183	-2.869	8.69	1.257	-0.366	1.16	1.221	1.348	9.69	-0.504	1.343	-0.183	-1.221	1506695375
-9.162	-3.308	-2.2	0.977	-0.061	-0.122	1.971	-7.301	1.168	-0.854	0.977	0.549	1.237	9.211	-0.134	0.183	1.465	3.418	-8.678	-3.749	-0.066	-0.549	-1.038	-0.183	-2.468	8.845	1.299	-0.305	0.854	0.854	1.099	9.878	-0.014	0.244	-0.793	-0.916	1506695375
-9.348	-2.511	-2.041	1.099	-0.122	0.122	1.81	-7.794	1.049	-0.732	-0.366	0.916	1.049	8.915	0.315	0.427	1.282	1.953	-8.685	-4.232	-0.072	-0.183	-0.61	-0.061	-2.432	9.146	1.08	-0.183	0.793	0.61	1.099	9.878	-0.014	0.244	-0.793	-0.916	1506695375
-9.668	-2.077	-2.233	0.854	0	-0.122	2.358	-8.16	1.321	-0.854	-0.488	1.404	1.048	9.003	0.656	0.488	1.038	0.244	-9.012	-3.888	-0.132	0.916	-0.427	0	-2.628	9.418	0.886	-0.061	0.244	0.549	2.062	9.683	-0.703	0.122	-1.16	-0.61	1506695375
-9.899	-2.03	-2.204	0.977	-0.488	-0.305	3.024	-8.597	1.785	-1.221	0.488	1.953	1.255	9.292	0.93	0.244	0.305	-1.221	-9.155	-3.365	-0.251	0.916	-0.427	0	-2.492	9.594	1.054	0.183	-0.366	0.122	0.924	10.007	-0.601	-0.366	-0.854	-0.854	1506695375
-9.615	-2.385	-1.553	0.916	-0.427	-0.061	3.396	-8.991	2.14	-1.404	1.282	2.441	1.584	9.656	1.095	0.061	-0.61	-2.319	-9.233	-3.43	-0.172	0.854	-0.305	0.061	-2.344	9.883	1.297	0.244	-0.854	-0.488	0.924	10.007	-0.601	-0.366	-0.854	-0.854	1506695375
-9.603	-2.634	-1.55	0.244	-0.122	0.244	3.557	-9.435	2.31	-1.343	1.465	2.319	2.299	9.947	1.414	0.061	-1.038	-3.296	-10.513	-3.297	-0.658	1.526	-0.122	0.366	-2.204	10.24	1.351	0.061	-1.526	-0.977	1.541	10.017	-0.421	-0.549	-0.732	-1.038	1506695375
-10.149	-2.492	-2.269	0	-0.488	0.122	3.391	-10.197	2.322	-0.854	0.488	1.709	3.066	10.661	1.512	0.122	-1.282	-4.211	-10.371	-1.781	-0.373	1.526	-0.122	0.366	-1.645	10.785	1.67	0.061	-2.075	-1.343	1.855	10.396	0.256	-1.099	-0.854	-0.488	1506695376
-10.214	-4.093	-1.576	0.488	-2.014	0.854	3.504	-10.702	1.852	0.061	-0.305	0.793	3.931	10.832	1.541	0.244	-1.404	-4.761	-10.139	-1.973	0.025	0.793	0.488	0.732	-1.172	11.243	2.455	0.305	-1.648	-1.953	1.855	10.396	0.256	-1.099	-0.854	-0.488	1506695376
-10.237	-4.408	-0.112	0.671	-1.526	1.404	3.707	-10.372	1.257	0.671	-0.549	0.061	4.709	10.212	2.059	0.854	-0.977	-4.761	-10.517	-2.044	0.441	0.916	0.305	0.549	-1.564	10.695	2.823	-0.122	-1.77	-1.77	3.461	11.398	3.004	-2.441	-0.366	0.366	1506695376
-9.868	-3.492	0.822	0.244	-2.197	0.732	3.875	-10.178	0.916	0.793	-0.427	-0.427	5.131	10.012	2.99	1.465	-0.122	-4.089	-10.517	-2.044	0.441	1.221	0.061	0.244	-1.832	9.825	2.913	-0.488	-1.953	-1.16	3.461	11.398	3.004	-3.296	0.916	1.709	1506695376
-9.068	-2.906	1.834	-0.305	-1.465	0.366	3.913	-10.28	0.47	1.038	0.061	-0.793	5.242	10.04	3.56	1.343	0.305	-2.869	-9.787	-0.116	0.849	1.587	-0.183	0.549	-1.79	9.249	3.415	-0.366	-0.977	-1.038	-0.441	10.692	1.538	-3.662	0.061	2.319	1506695376
-9.961	-2.809	1.347	-0.244	-1.282	-0.305	3.72	-9.624	-0.008	1.099	0.183	-1.099	4.688	9.639	3.317	0.61	-0.061	-1.282	-10.195	0.604	0.876	1.587	-0.183	0.549	-2.346	8.69	3.951	-0.061	-0.488	-1.038	-0.536	10.094	-0.245	-2.441	-1.526	2.563	1506695376
-9.135	-2.81	1.442	-0.305	-1.526	-0.61	3.179	-9.747	-1.154	1.221	0.305	-1.404	3.951	9.342	3.205	0.061	-1.038	0.244	-10.007	0.792	0.659	1.038	-0.122	0.427	-2.499	8.592	4.308	0.061	-0.549	-0.61	-0.645	10.118	0.359	-0.427	-0.061	2.075	1506695376
-8.253	-2.626	1.638	-0.549	-1.221	-0.366	3.179	-9.747	-1.154	1.587	0.122	-1.77	3.785	9.591	3.622	-0.305	-0.916	1.038	-9.749	0.98	0.463	0.793	-0.244	0.427	-1.933	8.933	4.451	0.122	-0.122	-0.488	-0.645	10.118	0.359	-0.427	-0.061	2.075	1506695376
-8.077	-2.578	1.884	-0.488	-0.549	-0.122	2.699	-9.627	-1.883	1.831	-0.732	-2.502	3.698	9.223	3.796	-0.183	0	1.465	-9.265	1.15	0.605	0.366	-0.549	0.366	-1.727	8.819	4.662	0.244	0.427	-0.366	0.799	8.027	1.209	0.732	0.488	0.916	1506695376
-8.02	-2.122	2.102	-0.305	0	-0.061	2.393	-8.989	-2.061	1.587	-1.648	-3.113	3.277	8.673	3.865	0.183	1.099	1.77	-9.165	1.353	0.72	0.061	-0.244	0.183	-1.816	8.296	4.583	-0.244	0.549	-0.122	0.202	8.047	1.253	2.38	5.981	-0.61	1506695376
-8.419	-2.269	1.735	-1.16	0.366	-0.366	2.393	-8.989	-2.061	0.977	-1.709	-3.174	2.643	8.475	3.773	0.366	1.831	2.014	-9.321	1.804	0.861	-0.793	-0.061	0	-1.712	7.923	4.581	-0.488	0.916	0.061	-1.75	7.671	0.918	2.38	5.981	-0.61	1506695376
-8.46	-2.591	1.634	-1.282	0.61	-0.122	2.572	-9.025	-1.82	0.366	-0.916	-2.686	2.037	8.476	3.449	0.244	1.831	1.953	-9.633	1.744	0.694	-0.793	-0.061	0	-1.739	7.935	4.589	-0.305	1.465	0.305	1.343	9.767	2.615	3.174	2.197	-1.404	1506695376
-9.605	-2.643	1.818	-1.343	1.221	0.305	2.274	-9.372	-1.781	0.122	-0.549	-2.136	1.693	8.613	3.124	0.183	1.404	1.526	-9.738	1.132	0.731	-1.526	-0.366	-0.122	-1.956	8.247	4.488	-0.061	1.77	0.671	1.966	9.447	2.975	2.075	2.075	-1.526	1506695376
-10.38	-2.609	1.028	-1.892	0.61	-0.183	1.961	-9.588	-1.663	0.122	-0.854	-1.709	1.66	8.942	2.932	0.305	1.099	1.038	-9.697	0.339	0.455	-1.892	0.244	-0.244	-2.168	8.637	4.265	0.061	1.892	0.977	1.966	9.447	2.975	1.526	0.61	-0.977	1506695376
-10.368	-3.055	0.458	-1.16	-0.122	0.122	1.879	-9.577	-1.328	0.122	-1.038	-1.16	1.792	9.458	2.647	0.366	0.854	0.61	-10.206	-0.653	0.179	-2.014	-0.366	-0.549	-2.518	9.079	3.842	0.061	1.892	1.16	2.731	11.167	2.827	1.221	0.427	-1.526	1506695376
-9.461	-2.999	0.591	-1.282	0.122	-0.183	1.921	-9.339	-0.854	-0.122	-1.038	-0.183	1.89	9.97	2.303	0.305	0.61	0.305	-9.394	-1.591	0.242	-2.258	0.366	-0.61	-2.902	9.441	3.231	0.061	1.648	1.16	0.785	10.57	0.821	0.549	1.16	-0.854	1506695376
-9.263	-3.224	0.278	-1.282	0.549	0.061	2.121	-8.892	-0.279	-0.549	-0.854	0.977	1.95	10.373	1.903	0	0	0	-9.513	-2.034	0.11	-2.014	0.61	-0.671	-3.048	9.772	2.578	0.061	1.099	1.16	0.785	10.57	0.821	1.221	1.099	-0.671	1506695376
-9.522	-3.162	-0.457	-0.854	-0.061	0	2.509	-8.402	0.488	-1.221	-0.183	2.319	2.218	10.195	1.586	-0.244	-0.427	-0.244	-9.429	-2.439	0.024	-1.77	0.366	-0.732	-2.974	9.72	2.174	0.122	0.732	1.038	0.696	10.093	0.494	0.977	0.854	-0.549	1506695376
-9.374	-3.225	-0.508	-0.732	0.061	0.061	3.118	-8.641	2.186	-1.77	0.916	3.54	2.469	9.89	1.302	-0.366	-0.488	-0.366	-9.465	-2.734	-0.081	-1.587	0.366	-0.549	-2.649	9.58	1.891	0.122	0.488	0.916	0.696	10.093	0.494	0.916	0.122	-0.549	1506695376
-9.41	-3.165	-0.502	-0.61	0.244	0.122	3.118	-8.641	2.186	-1.892	1.282	4.333	2.64	9.783	1.046	-0.488	-0.61	-0.549	-9.515	-2.793	-0.086	-1.282	0.366	-0.488	-2.369	9.615	1.735	0.183	0.488	0.854	1.195	9.89	0.27	0.61	0.488	-0.183	1506695376
-9.589	-3.171	-0.682	-0.366	0.061	0.122	2.895	-9.088	2.281	-1.892	1.282	4.333	2.863	9.715	0.809	-0.488	-0.61	-0.732	-9.606	-2.854	-0.144	-1.038	0.244	-0.427	-2.132	9.678	1.633	0.305	0.549	0.793	0.217	9.966	-0.391	0.488	0.549	0	1506695376
-9.557	-3.025	-0.66	-0.183	0.183	0.122	4.089	-10.204	2.279	-0.61	-1.587	4.395	3.076	9.69	0.674	-0.305	-0.61	-0.793	-9.528	-2.96	-0.23	-0.854	0.244	-0.244	-1.95	9.792	1.513	0.366	0.549	0.732	0.38	9.979	-0.471	0.488	0.061	-0.183	1506695376
-9.642	-2.769	-0.65	0	0.305	0.122	4.089	-10.204	2.279	0.305	-2.014	3.723	3.356	9.782	0.711	-0.061	-0.366	-0.793	-9.379	-3.033	-0.33	-0.366	0.183	-0.122	-1.843	9.912	1.43	0.366	0.671	0.671	0.599	9.93	-0.569	0.427	-0.183	-0.122	1506695376
-9.589	-2.667	-0.568	0	0.183	0.061	4.869	-10.085	2.175	0.793	-1.831	2.563	3.571	9.787	0.714	0.122	-0.061	-0.61	-9.33	-2.964	-0.378	-0.366	0.183	-0.122	-1.884	9.873	1.378	0.366	0.549	0.671	0.598	9.939	-0.484	0.488	-0.183	-0.061	1506695376
-9.525	-2.705	-0.603	-0.244	0.122	0	5.636	-9.347	1.729	0.793	-1.465	1.282	3.614	9.921	0.702	0.244	-0.061	-0.183	-9.674	-2.661	-0.534	-0.183	0.61	-0.061	-1.869	9.895	1.303	0.305	0.244	0.549	0.598	9.939	-0.484	0.427	-0.305	-0.122	1506695376
-9.475	-2.797	-0.718	-0.183	0.122	0	5.636	-9.347	1.729	0.732	-0.671	0.183	3.667	9.979	0.775	0.366	-0.061	0.244	-9.794	-2.309	-0.727	0	0.549	0.244	-1.682	9.989	1.426	0.366	0.122	0.427	0.752	9.883	-0.376	0.366	-0.183	-0.183	1506695377
-9.476	-2.908	-0.797	-0.122	0.061	0	5.636	-9.347	1.729	0.732	-0.671	0.183	3.624	9.881	0.831	0.61	0.061	0.488	-9.794	-2.309	-0.727	0	0.549	0.244	-1.311	10.084	1.638	0.427	0.122	0.183	0.752	9.883	-0.376	0.183	-0.122	-0.183	1506695377
-9.357	-3.057	-0.754	0	0.183	0	4.583	-8.838	0.489	0.732	-0.061	-1.709	3.56	9.613	1.046	0.916	0.427	0.549	-9.594	-2.233	-0.761	-0.061	0.244	0.183	-1.006	10.02	1.788	0.366	0.183	0	0.762	9.879	-0.575	0.183	-0.183	-0.183	1506695377
-9.411	-2.987	-0.685	0.244	0.183	0.061	4.583	-8.838	0.489	0.61	-0.244	-2.441	3.552	9.375	1.327	1.282	1.16	0.427	-9.569	-2.293	-0.69	0.122	0.122	0.061	-0.898	9.806	1.781	0.183	0.305	0.061	0.665	9.848	-0.59	0.122	-0.183	-0.122	1506695377
-9.487	-2.713	-0.616	0.305	0.061	0.122	4.357	-8.935	0.224	0.366	-0.061	-2.93	3.509	9.495	1.586	1.282	1.831	0.244	-9.522	-2.224	-0.705	0.122	0.122	0.061	-0.876	9.751	1.683	0.061	0.549	0.244	0.632	9.822	-0.628	0	-0.305	-0.061	1506695377
-9.545	-2.564	-0.585	0.305	0.061	0.122	4.137	-9.238	0.074	0.061	0.305	-3.296	3.368	9.643	1.705	1.038	2.014	0.244	-9.522	-2.224	-0.705	0.244	0.183	0.122	-1.122	9.701	1.646	0.061	0.793	0.488	0.632	9.822	-0.628	-0.061	-0.366	0	1506695377
-9.703	-2.537	-0.488	0.366	-0.183	0.244	3.902	-9.448	0.035	0.061	0.305	-3.296	3.202	9.872	1.871	0.732	1.526	0.427	-9.527	-1.895	-0.786	0.488	0.305	0.061	-1.279	9.761	1.587	0.061	0.732	0.671	0.897	9.836	-0.365	-0.122	-0.305	-0.061	1506695377
-9.684	-2.426	-0.328	0.427	-0.244	0.244	3.902	-9.448	0.035	-0.305	0.732	-3.418	3.039	10.05	1.966	0.305	0.671	0.793	-9.586	-1.743	-0.902	0.488	0.305	0.061	-1.434	9.756	1.68	0	0.427	0.61	0.685	9.969	-0.252	-0.183	-0.183	0	1506695377
-9.648	-2.341	-0.301	0.305	-0.244	0.183	3.4	-9.676	0.197	-0.793	1.77	-3.113	2.982	10.03	2.006	0	0.122	1.038	-9.586	-1.743	-0.902	0.427	0.305	0.122	-1.437	9.746	1.78	0.061	0	0.61	0.685	9.969	-0.252	-0.244	-0.244	0	1506695377
-9.619	-2.428	-0.267	0.305	-0.427	0.061	3.106	-9.624	0.342	-0.854	2.136	-2.747	2.932	9.976	2.023	-0.244	0	1.038	-9.63	-1.526	-1.18	0.366	0.549	0	-1.175	9.805	1.899	-0.122	-0.305	0.488	0.659	9.842	-0.288	-0.244	-0.427	-0.122	1506695377
-9.451	-2.592	-0.096	0.427	-0.366	0.122	2.785	-9.493	0.555	-0.732	2.197	-2.319	2.79	9.763	2.015	-0.366	-0.061	0.916	-9.69	-1.505	-1.334	0.366	0.549	0	-0.91	9.765	2.011	-0.122	-0.549	0.366	0.639	9.849	-0.177	-0.183	-0.305	-0.122	1506695377
-9.444	-2.573	0.044	0.488	-0.061	0.122	2.406	-9.195	0.65	-0.549	1.709	-1.77	2.638	9.534	1.979	-0.488	-0.244	0.61	-9.69	-1.505	-1.334	0.366	0.549	0	-0.572	9.688	2.053	-0.183	-0.671	0.244	0.639	9.849	-0.177	-0.183	-0.244	-0.122	1506695377
-9.56	-2.458	0.049	0.488	-0.061	0.183	2.126	-8.504	0.817	-0.427	0.977	-1.099	2.684	9.253	1.78	-0.549	-0.488	0.183	-9.762	-1.458	-1.459	0.305	0.366	-0.061	-0.29	9.66	2.127	-0.061	-0.61	0.183	0.483	9.865	-0.045	-0.244	-0.427	-0.061	1506695377
-9.594	-2.316	0.139	0.427	-0.122	0.122	2.126	-8.504	0.817	-0.305	0.427	-0.122	2.684	9.253	1.78	-0.488	-0.61	-0.305	-9.744	-1.442	-1.528	0.305	0.366	-0.061	-0.29	9.66	2.127	-0.061	-0.61	0.183	0.476	9.874	-0.023	-0.244	-0.427	-0.061	1506695377
-9.566	-2.363	0.228	0.366	-0.061	0.061	2.363	-8.285	0.845	-0.244	0.305	0.977	2.834	9.292	1.666	-0.427	-0.732	-0.549	-9.701	-1.426	-1.564	0.366	0.305	-0.061	-0.343	9.666	2.155	0	-0.549	0.061	0.476	9.874	-0.023	-0.244	-0.427	-0.061	1506695377
-9.567	-2.379	0.245	0.366	0	0.061	2.589	-8.262	0.888	-0.244	0.183	2.014	2.988	9.337	1.598	-0.366	-0.854	-0.732	-9.701	-1.426	-1.564	0.244	0.305	-0.122	-0.336	9.698	2.156	0	-0.671	0	0.473	9.854	-0.013	-0.183	-0.305	-0.122	1506695377
-9.585	-2.366	0.218	0.305	0	0	2.838	-8.503	0.879	-0.183	-0.061	2.808	3.185	9.399	1.58	-0.305	-0.854	-0.854	-9.756	-1.494	-1.7	0.244	0.305	-0.061	-0.321	9.745	2.115	0	-0.61	-0.122	0.389	9.884	0.069	-0.183	-0.244	-0.122	1506695377
-9.582	-2.372	0.254	0.244	0	0	3.187	-8.909	0.793	-0.061	-0.427	3.174	3.347	9.49	1.584	-0.244	-0.793	-0.916	-9.751	-1.469	-1.739	0.305	0.244	-0.061	-0.305	9.784	2.113	0.061	-0.671	-0.183	0.389	9.884	0.069	-0.122	-0.305	-0.122	1506695377
-9.577	-2.411	0.285	0.305	0.061	0	3.577	-9.229	0.705	0.122	-0.732	3.174	3.476	9.521	1.586	-0.183	-0.793	-0.854	-9.751	-1.469	-1.739	0.305	0.122	0	-0.266	9.845	2.122	0.061	-0.732	-0.305	0.423	9.89	0.097	-0.183	-0.183	-0.122	1506695377
-9.586	-2.35	0.274	0.305	0.061	0	4.018	-9.356	0.63	0.122	-0.977	2.869	3.616	9.51	1.646	-0.061	-0.732	-0.793	-9.649	-1.47	-1.664	0.183	0.061	0	-0.234	9.842	2.145	0.061	-0.671	-0.366	0.383	9.898	0.194	-0.183	-0.183	-0.122	1506695377
-9.563	-2.268	0.309	0.244	0.183	0	4.488	-9.35	0.596	0.061	-0.793	2.319	3.744	9.471	1.719	0.061	-0.427	-0.671	-9.586	-1.475	-1.637	0.183	0.061	0	-0.238	9.798	2.107	0.061	-0.61	-0.366	0.383	9.898	0.194	-0.183	-0.244	-0.061	1506695377
-9.607	-2.241	0.244	0.244	0.305	0	4.798	-9.237	0.591	-0.061	-0.305	1.709	3.76	9.444	1.792	0	-0.366	-0.549	-9.598	-1.459	-1.587	0.183	0.122	0	-0.257	9.763	2.064	0	-0.488	-0.305	0.446	9.89	0.237	-0.183	-0.183	-0.061	1506695377
-9.692	-2.135	0.188	0.122	0	0.061	4.867	-9.031	0.609	-0.183	-0.061	1.038	3.774	9.417	1.876	0	-0.305	-0.427	-9.594	-1.432	-1.591	0.122	0.122	0	-0.261	9.719	2.027	0.061	-0.427	-0.244	0.475	9.89	0.284	-0.183	-0.122	-0.061	1506695377
-9.652	-2.186	0.193	0	0.061	0.061	4.852	-8.859	0.664	-0.183	0	0.427	3.839	9.488	1.94	0	-0.183	-0.244	-9.591	-1.396	-1.622	0.061	0.122	0.061	-0.205	9.783	2.041	0	-0.183	-0.122	0.475	9.89	0.284	-0.122	-0.183	-0.061	1506695377
-9.637	-2.172	0.154	-0.061	0	0.061	4.802	-8.717	0.726	-0.244	0.061	-0.122	3.863	9.549	2.003	0	0	-0.061	-9.591	-1.396	-1.622	0	0.061	0.061	-0.246	9.832	2.103	0	0	-0.061	0.52	9.893	0.295	-0.061	-0.122	-0.061	1506695377
-9.624	-2.202	0.164	-0.122	-0.061	0.061	4.697	-8.699	0.772	-0.183	0.122	-0.61	3.838	9.568	2.079	-0.061	0.122	0.122	-9.588	-1.372	-1.678	-0.061	0	0.061	-0.268	9.825	2.079	-0.122	0.061	0.061	0.482	9.879	0.268	-0.061	0	-0.061	1506695378
-9.603	-2.227	0.166	-0.122	0	0	4.518	-8.79	0.748	-0.183	0.061	-1.099	3.752	9.616	2.137	-0.122	0.244	0.305	-9.604	-1.409	-1.718	-0.122	0	0.061	-0.294	9.842	2.114	-0.183	0.183	0.122	0.482	9.879	0.268	-0.061	-0.061	-0.061	1506695378
-9.624	-2.309	0.15	-0.183	0	-0.061	4.31	-8.983	0.707	-0.183	0.061	-1.587	3.628	9.633	2.174	-0.183	0.305	0.427	-9.604	-1.409	-1.718	-0.183	0	0.061	-0.333	9.831	2.113	-0.244	0.244	0.244	0.359	9.867	0.199	-0.061	0.061	-0.061	1506695378
-9.613	-2.399	0.108	-0.183	0	-0.061	4.077	-9.198	0.64	-0.122	0.061	-1.953	3.497	9.652	2.143	-0.305	0.305	0.488	-9.628	-1.421	-1.78	-0.183	0	0.061	-0.31	9.829	2.117	-0.305	0.244	0.244	0.359	9.867	0.199	-0.061	0.061	-0.122	1506695378
-9.667	-2.318	0.116	-0.183	-0.122	-0.061	3.832	-9.262	0.599	-0.183	0.061	-2.136	3.369	9.593	2.073	-0.305	0.305	0.549	-9.653	-1.463	-1.866	-0.183	-0.061	0.061	-0.275	9.812	2.137	-0.305	0.244	0.244	0.307	9.902	0.231	0	0.122	-0.122	1506695378
-9.555	-2.317	0.073	-0.183	0.061	-0.061	3.573	-9.237	0.591	-0.183	0.183	-2.197	3.248	9.532	1.943	-0.366	0.305	0.488	-9.653	-1.463	-1.866	-0.183	-0.061	0.061	-0.31	9.737	2.159	-0.305	0.244	0.244	0.212	9.939	0.238	-0.061	-0.061	-0.122	1506695378
-9.64	-2.293	0.096	-0.122	0	0	3.344	-9.164	0.63	-0.183	0.183	-2.197	3.133	9.464	1.852	-0.366	0.183	0.488	-9.676	-1.432	-1.839	-0.183	-0.122	0.061	-0.318	9.688	2.189	-0.305	0.183	0.183	0.49	9.896	0.339	-0.061	-0.122	-0.061	1506695378
-9.629	-2.312	0.079	-0.061	0.061	0	3.101	-9.021	0.65	-0.183	0.244	-1.953	3.061	9.391	1.732	-0.305	0.122	0.366	-9.676	-1.432	-1.839	-0.122	-0.183	0.061	-0.321	9.668	2.199	-0.244	0.183	0.122	0.49	9.896	0.339	0	0	-0.061	1506695378
-9.605	-2.296	0.05	-0.061	0.061	0	2.955	-8.868	0.726	-0.122	0.244	-0.977	3.024	9.356	1.681	-0.183	0.122	0.244	-9.624	-1.412	-1.771	-0.122	-0.183	0.061	-0.337	9.686	2.212	-0.183	0.122	0.122	0.457	9.915	0.293	0	0	0	1506695378
-9.597	-2.296	0.011	-0.061	0	0	2.878	-8.744	0.776	-0.122	0.244	-0.977	2.986	9.277	1.665	-0.061	0.122	0.122	-9.593	-1.378	-1.675	-0.122	-0.122	0.061	-0.373	9.613	2.212	-0.183	0.122	0.061	0.457	9.897	0.272	-0.061	0	0	1506695378
-9.593	-2.316	0	-0.061	0.061	0	2.842	-8.654	0.76	0.061	0	0.183	2.957	9.286	1.669	-0.061	0.061	0	-9.589	-1.372	-1.635	-0.061	-0.122	0	-0.414	9.575	2.225	-0.061	0.061	0	0.457	9.897	0.272	-0.061	0	0.061	1506695378
-9.606	-2.326	-0.024	0	0	0.061	2.948	-8.644	0.699	0.122	-0.183	0.61	3.013	9.311	1.727	0	0	-0.122	-9.589	-1.372	-1.635	-0.061	-0.061	0	-0.435	9.583	2.238	-0.061	0.061	-0.061	0.354	9.883	0.207	-0.061	0.061	0.061	1506695378
-9.606	-2.271	-0.043	0	-0.061	0.061	3.141	-8.677	0.624	0.183	-0.305	0.977	3.062	9.359	1.788	0.061	-0.061	-0.183	-9.583	-1.352	-1.627	-0.061	-0.061	0	-0.467	9.618	2.247	0	-0.061	-0.122	0.373	9.884	0.19	-0.061	-0.061	0	1506695378
-9.597	-2.302	-0.075	0	0	0	3.362	-8.726	0.574	0.183	-0.366	1.282	3.143	9.387	1.871	0.061	-0.061	-0.244	-9.605	-1.389	-1.626	-0.061	0	0	-0.455	9.639	2.255	0	-0.122	-0.122	0.373	9.884	0.19	-0.061	-0.061	0	1506695378
-9.597	-2.314	-0.086	0	-0.061	0	3.566	-8.795	0.517	0.183	-0.366	1.465	3.205	9.385	1.956	0.061	-0.061	-0.244	-9.605	-1.389	-1.626	0	0.061	0	-0.463	9.629	2.249	0	-0.122	-0.122	0.407	9.869	0.161	0	-0.122	-0.061	1506695378
-9.606	-2.324	-0.085	-0.061	0	0	3.817	-8.853	0.502	0.122	-0.366	1.465	3.26	9.426	2.027	0.061	-0.122	-0.305	-9.655	-1.371	-1.671	0	0.061	-0.061	-0.406	9.658	2.238	0.061	-0.244	-0.122	0.401	9.875	0.159	0	-0.061	-0.061	1506695378
-9.598	-2.291	-0.078	-0.061	0	0	4.023	-8.893	0.513	0.122	-0.366	1.465	3.322	9.415	2.037	0	-0.183	-0.305	-9.634	-1.371	-1.668	0	0.061	-0.061	-0.327	9.682	2.225	0.061	-0.244	-0.122	0.401	9.875	0.159	0	-0.061	-0.061	1506695378
-9.617	-2.318	-0.067	-0.061	-0.061	0	4.199	-8.915	0.517	0.061	-0.305	1.343	3.429	9.373	2.038	0	-0.183	-0.305	-9.634	-1.371	-1.668	0	0	-0.061	-0.281	9.658	2.223	0.061	-0.183	-0.122	0.426	9.883	0.185	0	-0.061	-0.061	1506695378
-9.612	-2.339	-0.077	-0.122	-0.061	0	4.351	-8.863	0.553	-0.061	-0.122	0.732	3.481	9.349	1.997	0	-0.122	-0.244	-9.644	-1.382	-1.646	-0.061	0.061	-0.061	-0.285	9.633	2.21	0	-0.122	-0.061	0.437	9.895	0.188	0	0	-0.061	1506695378
-9.61	-2.291	-0.072	-0.122	-0.061	0	4.416	-8.814	0.59	-0.122	0	0.366	3.487	9.359	1.926	-0.061	-0.122	-0.183	-9.654	-1.378	-1.671	-0.061	0.061	-0.061	-0.293	9.639	2.172	0.061	-0.061	-0.061	0.437	9.895	0.188	0	0	-0.061	1506695378
-9.61	-2.302	-0.05	-0.183	-0.061	0	4.416	-8.814	0.59	-0.122	0	0.366	3.503	9.388	1.83	-0.061	-0.183	-0.122	-9.654	-1.378	-1.671	-0.122	0.061	-0.061	-0.31	9.68	2.141	0.061	-0.061	0	0.427	9.886	0.171	0	0	-0.061	1506695378
-9.633	-2.338	-0.06	-0.183	-0.061	0	4.353	-8.831	0.608	-0.122	-0.061	-0.061	3.545	9.416	1.744	0	-0.183	-0.061	-9.622	-1.4	-1.702	-0.122	0.061	-0.061	-0.31	9.719	2.147	0.122	0	0	0.401	9.897	0.188	0	0.061	-0.061	1506695378
-9.598	-2.352	-0.053	-0.183	-0.061	0	4.226	-8.835	0.61	-0.061	-0.244	-0.427	3.58	9.439	1.72	0.122	-0.061	0.061	-9.622	-1.4	-1.702	-0.122	0	-0.061	-0.318	9.755	2.141	0.061	0.061	0	0.401	9.897	0.188	0	0	-0.061	1506695378
-9.611	-2.358	-0.06	-0.122	0	0	4.142	-8.868	0.611	-0.122	-0.244	-0.671	3.517	9.459	1.766	0.122	0.061	0.122	-9.609	-1.438	-1.742	-0.122	0	-0.061	-0.343	9.763	2.135	0.122	0.061	0	0.371	9.915	0.177	-0.061	0	-0.061	1506695378
-9.6	-2.36	-0.049	-0.122	-0.061	0	3.844	-8.97	0.641	-0.244	0.061	-0.916	3.423	9.472	1.84	0.122	0	0.183	-9.593	-1.451	-1.751	-0.122	0	-0.061	-0.356	9.747	2.126	0.122	0.122	0	0.395	9.9	0.2	-0.061	0	-0.061	1506695378
-9.616	-2.414	-0.067	-0.122	-0.061	0	3.695	-9.013	0.678	-0.244	0.122	-0.916	3.366	9.493	1.907	0.122	0.061	0.183	-9.622	-1.5	-1.78	-0.061	-0.061	-0.061	-0.39	9.721	2.086	0.061	0.061	0	0.382	9.899	0.177	-0.061	0	-0.061	1506695379
-9.598	-2.401	-0.084	-0.061	-0.061	0	3.565	-8.996	0.779	-0.183	0.183	-0.793	3.293	9.549	1.963	0.061	0	0.122	-9.599	-1.489	-1.76	-0.061	-0.061	-0.061	-0.348	9.784	2.091	0.061	0.061	0	0.321	9.921	0.197	0	0	-0.061	1506695379
-9.589	-2.384	-0.069	-0.061	-0.061	0	3.427	-8.926	0.821	-0.122	0.183	-0.671	3.263	9.536	1.979	0	0.061	0.122	-9.568	-1.483	-1.75	-0.061	-0.061	-0.061	-0.41	9.764	2.061	0	0.122	0	0.306	9.887	0.172	-0.061	-0.061	-0.061	1506695379
-9.599	-2.402	-0.071	-0.061	-0.061	0	3.329	-8.875	0.837	0	0.122	-0.488	3.208	9.562	1.948	-0.061	0	0.061	-9.568	-1.483	-1.75	-0.061	0	-0.061	-0.444	9.758	2.054	0	0	0.061	0.306	9.887	0.172	0	-0.061	-0.061	1506695379
-9.601	-2.417	-0.085	-0.061	-0.061	0	3.252	-8.823	0.773	0.061	0	-0.244	3.199	9.566	1.897	-0.061	-0.061	0	-9.612	-1.505	-1.778	-0.061	0	-0.061	-0.41	9.8	2.065	0	0	0	0.342	9.885	0.157	0	0	-0.061	1506695379
-9.606	-2.397	-0.084	-0.061	0	0	3.261	-8.808	0.695	0.122	-0.061	0	3.21	9.566	1.833	-0.061	-0.061	-0.061	-9.634	-1.486	-1.8	0	-0.061	-0.061	-0.403	9.825	2.049	-0.061	-0.061	0	0.339	9.898	0.156	0	0	-0.061	1506695379
-9.61	-2.359	-0.102	-0.061	-0.061	0	3.389	-8.798	0.584	0.061	0	0.244	3.232	9.53	1.756	-0.061	-0.061	-0.061	-9.634	-1.486	-1.8	0	-0.061	-0.061	-0.397	9.807	2.052	-0.061	-0.061	0	0.339	9.898	0.156	0	-0.061	0	1506695379
-9.588	-2.376	-0.08	-0.061	0	0	3.463	-8.774	0.499	0	0	0.366	3.253	9.444	1.724	-0.061	-0.061	-0.122	-9.604	-1.512	-1.78	0	-0.061	-0.061	-0.391	9.726	2.044	-0.061	-0.061	-0.061	0.37	9.885	0.161	-0.061	-0.061	0	1506695379
-9.594	-2.388	-0.085	-0.061	-0.061	0	3.575	-8.74	0.473	0	-0.061	0.488	3.271	9.417	1.689	-0.061	-0.122	-0.122	-9.605	-1.485	-1.721	0	-0.061	-0.061	-0.386	9.7	2.032	0	-0.122	-0.061	0.385	9.881	0.188	-0.061	-0.061	0	1506695379
-9.625	-2.389	-0.103	-0.061	-0.061	0	3.671	-8.748	0.479	-0.061	-0.122	0.488	3.311	9.411	1.688	0	-0.061	-0.122	-9.605	-1.485	-1.721	0	-0.061	0	-0.354	9.711	2.022	0	-0.061	-0.061	0.385	9.881	0.188	0	-0.061	0	1506695379
-9.621	-2.454	-0.109	-0.061	-0.061	0.061	3.75	-8.793	0.516	-0.061	-0.122	0.427	3.364	9.429	1.676	0	-0.061	-0.183	-9.621	-1.488	-1.723	0	-0.061	0	-0.346	9.74	2.022	0	-0.061	-0.061	0.457	9.928	0.2	-0.061	-0.061	0	1506695379
-9.594	-2.635	-0.091	-0.061	-0.061	0.122	3.847	-8.845	0.54	-0.061	-0.122	0.366	3.431	9.5	1.711	0.061	-0.061	-0.122	-9.696	-1.473	-1.713	0	-0.061	-0.061	-0.351	9.789	2.029	0	0	-0.061	0.457	9.928	0.2	-0.061	-0.061	0	1506695379
-9.625	-2.707	0.007	-0.061	0.061	0.244	3.921	-8.955	0.568	-0.061	-0.061	0.305	3.502	9.581	1.73	0.061	0	-0.061	-9.826	-1.448	-1.666	0	-0.122	0	-0.377	9.848	2.06	0.061	0.061	-0.061	0.451	9.942	0.203	-0.122	-0.061	0.061	1506695379
-9.774	-2.51	0.106	-0.122	0.122	0.183	3.951	-9.071	0.574	-0.061	-0.061	0.183	3.533	9.625	1.759	0.122	0.061	0	-9.905	-1.337	-1.579	0	-0.244	0	-0.395	9.891	2.171	0.061	0.183	-0.061	0.412	9.989	0.286	-0.244	-0.061	0.183	1506695379
-9.644	-2.341	0.177	-0.244	-0.061	0	3.987	-9.171	0.583	0	-0.061	0.061	3.5	9.634	1.809	0.183	0.122	0.122	-9.896	-1.109	-1.51	0	-0.305	0	-0.445	9.912	2.334	0.061	0.366	-0.061	0.208	10.057	0.245	-0.244	-0.183	0.244	1506695379
-9.381	-2.503	0.248	-0.549	0	0	3.947	-9.196	0.553	0.122	0	-0.122	3.412	9.551	1.933	0.305	0.305	0.244	-9.788	-0.939	-1.443	-0.122	-0.244	0	-0.549	9.799	2.397	0.061	0.427	-0.122	0.031	10.074	0.19	-0.183	-0.244	0.183	1506695379
-9.329	-2.601	0.224	-0.671	0.061	0.122	3.754	-9.126	0.463	0.305	-0.183	-0.366	3.223	9.409	2.029	0.305	0.427	0.244	-9.796	-0.806	-1.404	-0.244	-0.305	-0.061	-0.52	9.61	2.466	0.061	0.427	-0.122	0.138	9.835	0.258	-0.061	-0.122	0.122	1506695379
-9.392	-2.598	0.285	-0.854	0.122	0.061	3.559	-9.042	0.345	0.488	-0.488	-0.61	3.074	9.262	2.053	0.366	0.488	0.183	-9.895	-0.531	-1.335	-0.366	-0.488	-0.061	-0.346	9.491	2.592	0.122	0.61	-0.122	0.359	9.732	0.397	0	0.244	0.183	1506695379
-9.371	-2.506	0.267	-1.221	0.305	0	3.389	-9.048	0.213	0.671	-0.793	-0.732	3.033	9.142	2.01	0.549	0.732	0.122	-9.967	-0.432	-1.262	-0.61	-0.732	-0.183	-0.217	9.424	2.7	0.122	0.977	-0.244	0.361	9.749	0.431	0	0.427	0.305	1506695379
-9.256	-2.485	0.172	-1.648	0.488	-0.122	3.265	-9.125	0.049	0.793	-1.038	-0.732	3	9.15	1.936	0.732	1.099	-0.061	-10.011	-0.301	-1.176	-0.854	-1.038	-0.244	-0.195	9.457	2.773	0.122	1.343	-0.305	0.307	9.81	0.537	0	0.427	0.366	1506695379
-9.288	-2.241	-0.151	-2.136	0.854	-0.549	3.133	-9.286	-0.081	0.916	-1.404	-0.732	2.979	9.178	1.861	0.977	1.404	-0.183	-10.008	0.095	-1.055	-1.16	-1.16	-0.305	-0.238	9.475	2.761	0.183	1.77	-0.366	0.286	9.68	0.322	0	0.488	0.427	1506695379
-9.604	-2.206	-0.751	-2.686	0.671	-0.916	3.083	-9.405	-0.169	1.099	-1.648	-0.793	2.952	9.153	1.76	1.221	1.709	-0.305	-10.008	0.095	-1.055	-1.648	-1.343	-0.366	-0.287	9.416	2.763	0.244	1.953	-0.488	0.286	9.68	0.322	0.061	0.671	0.427	1506695379
-9.509	-2.31	-0.939	-2.808	0.549	-0.793	2.991	-9.481	-0.2	1.16	-1.831	-0.916	2.93	8.958	1.639	1.526	2.014	-0.366	-10.046	0.142	-1.038	-2.197	-1.526	-0.488	-0.158	9.251	2.643	0.305	2.136	-0.671	0.037	9.769	0.031	0.122	0.61	0.244	1506695379
-9.466	-2.113	-1.087	-3.296	0.671	-0.977	2.774	-9.564	-0.272	1.282	-2.258	-1.038	2.902	8.831	1.407	1.831	2.38	-0.671	-10.005	-0.651	-0.913	-2.808	-2.014	-0.732	0.139	9.21	2.342	0.305	2.502	-0.854	0.505	9.922	-0.164	0.183	0.671	0.122	1506695379
-9.732	-2.297	-1.937	-3.601	-0.183	-1.465	2.594	-9.751	-0.318	1.282	-2.625	-0.977	2.96	9.067	1.108	2.136	2.808	-1.16	-10.005	-0.651	-0.913	-3.235	-2.014	-0.732	0.293	9.538	1.804	0.305	3.174	-0.916	0.505	9.922	-0.164	0.244	1.526	-0.061	1506695379
-9.306	-2.678	-2.195	-3.479	-0.549	-1.648	2.55	-9.939	-0.224	1.221	-2.625	-0.732	3.21	9.566	0.79	2.258	3.296	-1.648	-9.917	-1.312	-1	-3.662	-1.831	-0.854	0.112	9.932	1.181	0.305	3.784	-0.854	0.129	10.074	-0.175	0.305	2.197	-0.244	1506695380
-9.031	-2.632	-2.265	-3.54	-0.366	-1.343	2.56	-9.842	0.061	1.038	-2.197	-0.366	3.48	9.895	0.475	2.258	3.662	-1.77	-9.476	-1.82	-0.879	-3.906	-1.587	-0.793	-0.469	10.095	0.646	0.305	3.967	-0.854	0.516	10.13	-0.109	0.122	2.136	-0.488	1506695380
-9.262	-2.802	-2.664	-3.174	-0.305	-0.977	2.56	-9.842	0.061	1.038	-2.197	-0.366	3.689	9.928	0.276	2.136	3.845	-1.343	-9.121	-2.591	-0.583	-3.784	-1.343	-0.671	-1.084	9.884	0.074	0.122	4.028	-0.854	1.44	9.916	-0.189	0.122	2.502	-0.305	1506695380
-9.634	-3.059	-2.772	-2.808	-0.488	-0.671	2.317	-8.796	0.895	0.61	-1.16	0.854	3.783	10.052	0.038	1.831	3.906	-0.732	-8.772	-3.615	-0.275	-3.601	-1.465	-0.61	-1.878	9.768	-0.494	-0.305	4.028	-0.671	2.09	9.954	-0.11	0	2.747	-0.122	1506695380
-9.458	-3.091	-2.432	-2.869	-0.732	-0.488	2.018	-8.772	1.25	0.61	-1.16	1.77	3.681	10.573	-0.303	1.221	3.906	-0.244	-8.684	-4.573	0.181	-3.296	-1.038	-0.671	-2.693	10.027	-1.071	-0.671	3.723	-0.305	1.546	9.93	0.053	-0.061	2.441	0	1506695380
-9.251	-3.445	-2.384	-2.441	-0.732	-0.427	1.55	-9.081	1.347	0.793	-1.648	2.625	3.214	10.817	-0.76	0.427	3.052	0.427	-8.684	-4.573	0.181	-2.93	-0.732	-0.427	-3.23	10.117	-1.261	-0.732	2.808	0.122	1.546	9.93	0.053	-0.305	2.258	0.244	1506695380
-9.002	-3.68	-2.601	-1.648	-0.732	-0.183	1.302	-8.937	1.377	0.977	-2.747	3.357	2.712	10.702	-1.261	-0.122	1.404	0.977	-8.876	-4.39	0.036	-2.502	-0.793	0	-3.185	10.113	-1.013	-0.366	2.197	0.183	0.431	9.856	0.171	-0.305	1.16	0.122	1506695380
-8.814	-3.381	-2.753	-1.16	-0.671	-0.061	1.378	-8.78	1.419	1.038	-3.845	3.845	2.641	10.543	-1.565	-0.244	0.427	1.343	-8.553	-4.844	0.102	-2.258	-0.61	0.244	-2.973	10.159	-0.75	-0.366	2.014	0.183	1.889	9.917	0.318	-0.366	0.916	0.061	1506695380
-8.763	-3.189	-2.871	-0.916	-0.549	0	1.798	-8.902	1.251	1.221	-4.7	4.211	2.812	10.385	-1.608	-0.061	0.793	1.404	-8.553	-4.844	0.102	-1.77	-0.427	0.427	-2.885	10.151	-0.642	-0.427	1.77	0.183	1.889	9.917	0.318	-0.61	1.465	0.305	1506695380
-8.69	-3.139	-2.942	-0.732	-0.305	-0.122	2.463	-9.064	0.88	1.282	-5.127	4.272	2.821	10.232	-1.534	0.122	1.709	1.343	-8.449	-4.82	0.268	-1.343	-0.366	0.549	-2.907	9.975	-0.639	-0.732	1.465	0.183	2.082	9.911	0.337	-0.977	1.892	0.671	1506695380
-8.729	-3.412	-3.205	-0.427	-0.244	-0.244	3.411	-9.059	0.731	0.854	-4.517	4.15	2.437	10.023	-1.442	0.061	1.892	1.343	-8.567	-4.496	0.475	-1.099	-0.183	0.671	-2.911	9.659	-0.642	-0.854	1.099	0.122	0.49	9.794	-0.226	-1.221	1.343	0.854	1506695380
-8.715	-3.644	-3.65	-0.183	-0.427	-0.244	4.38	-9.046	0.892	0.183	-2.747	3.662	2.066	9.978	-1.369	-0.122	1.343	1.16	-8.711	-4.333	0.427	-0.854	-0.183	0.671	-2.82	9.549	-0.663	-0.916	0.854	0	0.49	9.794	-0.226	-1.343	0.549	0.671	1506695380
-8.478	-3.613	-3.707	-0.061	-0.61	-0.183	4.765	-8.89	1.095	-0.366	-1.038	2.563	1.881	9.788	-1.365	-0.366	0.854	0.793	-8.646	-4.28	0.441	-0.793	-0.061	0.671	-2.748	9.467	-0.639	-0.793	0.61	-0.183	0.634	9.929	-0.127	-1.648	0.183	0.61	1506695380
-8.284	-3.511	-3.738	0.061	-0.549	-0.183	4.445	-8.598	1.445	-0.854	-0.671	0.916	1.799	9.548	-1.402	-0.488	0.549	0.305	-8.579	-4.399	0.498	-0.549	-0.183	0.61	-2.745	9.429	-0.725	-0.854	0.244	-0.244	1.098	10.003	-0.092	-1.953	0.305	0.549	1506695380
-8.339	-3.706	-3.819	0.366	-0.488	-0.122	4.064	-8.385	2.011	-1.099	-0.732	-0.549	1.814	9.391	-1.438	-0.549	0.305	-0.305	-8.521	-4.249	0.605	-0.366	0	0.61	-2.724	9.326	-0.663	-0.793	0	-0.183	1.098	10.003	-0.092	-2.258	0.427	0.427	1506695380
-8.451	-3.785	-3.512	0.244	-1.099	-0.061	3.858	-8.28	2.662	-1.221	-0.122	-1.404	1.866	9.533	-1.495	-0.671	0.061	-0.671	-8.443	-4.158	0.595	-0.061	-0.061	0.488	-2.899	9.254	-0.642	-0.916	-0.183	-0.366	1.19	9.976	-0.196	-2.625	0.854	0.366	1506695380
-8.54	-4.195	-2.44	-0.244	-0.854	0.122	3.583	-8.299	2.97	-1.16	0.793	-1.831	1.9	9.744	-1.487	-0.732	-0.305	-0.732	-8.774	-4.069	0.773	0	0.488	0.366	-3.326	9.034	-0.469	-0.854	-0.732	-0.549	0.297	9.932	0.854	-2.625	0.183	0.244	1506695380
-9.531	-4.753	-1.394	0.244	0.061	0.183	3.24	-9.039	2.891	-0.977	1.282	-2.136	1.796	10.371	-1.339	-0.854	-1.099	-0.671	-10.221	-3.493	0.665	0.671	-0.061	0.488	-3.401	9.434	0.018	-0.793	-1.343	-0.854	0.297	9.932	0.854	-2.747	-0.488	0.244	1506695380
