# Supplementary material for: A deep learning approach for lower back-pain risk prediction during manual lifting
Source: PLoS One. 2021 Feb 19;16(2):e0247162. doi: 10.1371/journal.pone.0247162 (PMC7894914; doi:10.1371/journal.pone.0247162)
Supplement: S1 Data — (ZIP) [file pone.0247162.s001.zip › source-used/Subject_03_P1_Zone03_T1.csv]

Side_A_x	Side_A_y	Side_A_z	Side_G_x	Side_G_y	Side_G_z	LtWt_A_x	LtWt_A_y	LtWt_A_z	LtWt_G_x	LtWt_G_y	LtWt_G_z	RtWt_A_x	RtWt_A_y	RtWt_A_z	RtWt_G_x	RtWt_G_y	RtWt_G_z	Back_A_x	Back_A_y	Back_A_z	Back_G_x	Back_G_y	Back_G_z	UArm_A_x	UArm_A_y	UArm_A_z	UArm_G_x	UArm_G_y	UArm_G_z	Thig_A_x	Thig_A_y	Thig_A_z	Thig_G_x	Thig_G_y	Thig_G_z	Time_stp
-8.714	-2.257	-1.111	-2.93	-0.549	-0.916	4.699	-7.399	2.47	-4.211	-9.766	11.475	4.612	4.083	3.956	3.235	-2.93	-4.944	-9.165	-1.732	-1.182	-3.357	-0.488	0.488	1.221	9.555	2.56	0.488	1.343	-0.427	1.415	9.49	1.67	1.282	1.404	-1.526	1506694929
-9.165	-2.417	-1.29	-2.747	-0.61	-0.671	6.257	-9.436	1.902	-3.723	-12.39	12.329	3.9	4.73	3.406	3.723	-3.357	-6.531	-9.327	-2.01	-1.242	-3.418	-1.038	0.549	1.275	9.39	1.823	-0.366	2.136	0.061	1.629	9.325	1.644	1.038	1.77	-1.16	1506694929
-9.666	-2.421	-1.425	-2.502	-1.221	-0.854	10.02	-11.599	0.352	-2.747	-13.489	13.55	5.56	6.674	2.895	3.601	0	-8.362	-9.52	-1.989	-1.236	-3.967	-1.099	0.671	1.538	9.056	1.641	-0.366	3.601	0.305	1.565	9.525	1.314	1.038	1.77	-1.16	1506694929
-9.95	-2.329	-1.389	-2.075	-1.038	-0.916	10.127	-12.815	0.123	-1.343	-12.634	13.855	5.687	8.756	2.597	3.54	1.831	-9.033	-9.497	-1.817	-0.953	-4.15	0.61	0.793	0.532	9.49	1.498	0.366	4.761	0.244	1.048	9.83	0.952	0.977	1.587	-0.854	1506694929
-9.519	-2.298	-1.255	-1.953	-1.16	-1.038	8.436	-15.554	-0.957	-0.61	-18.494	13.245	5.123	11.63	2.513	3.296	-0.671	-8.85	-10.07	-1.719	-1.336	-4.15	0.122	0.854	-0.903	10.469	1.05	0.427	4.761	0.61	0.516	10.152	0.433	1.16	1.282	-0.977	1506694929
-8.861	-2.777	-1.201	-2.014	-0.61	-1.221	11.935	-18.42	-4.114	3.174	-27.527	11.536	5.778	14.299	1.628	1.709	-3.174	-7.629	-9.448	-2.491	-1.456	-3.296	-0.366	0.854	-2.987	10.514	1.237	0.671	3.662	0.488	0.562	9.999	0.172	1.16	1.282	-0.977	1506694929
-8.64	-3.537	-1.361	-1.709	-0.488	-0.916	16.597	-17.924	-5.569	5.188	-13.794	7.507	7.136	13.885	1.251	0.488	-1.587	-4.944	-9.296	-2.792	-0.967	-2.625	-0.427	0.549	-3.803	9.656	1.377	0.305	2.075	-0.366	0.959	9.793	0.382	1.343	1.404	-1.16	1506694929
-8.478	-4.101	-1.175	-0.977	-0.488	-0.061	13.103	-14.032	-4.85	3.479	-3.052	4.028	6.738	11.801	1.29	0.488	0.916	-1.343	-9.199	-2.592	-0.531	-1.831	-0.427	0.427	-3.957	9.141	1.323	-0.671	0.61	-1.16	0.983	9.701	0.677	0.854	1.16	-0.61	1506694929
-8.967	-3.768	-1.071	-0.427	0.366	0.61	9.466	-11.161	-3.895	2.808	-5.005	3.113	5.053	10.362	1.211	0.305	0.977	1.099	-9.071	-2.3	-0.011	-1.099	0.061	0.488	-3.206	8.826	1.294	-0.977	0	-0.793	1.249	9.662	0.841	0.854	1.16	-0.61	1506694929
-9.621	-2.97	-1.153	-0.244	-0.122	0.366	7.85	-8.75	-2.772	2.258	-7.08	2.991	3.982	9.79	1.247	-0.122	0.305	1.892	-9.257	-1.762	0.095	-0.488	0.122	0.366	-2.614	9.042	1.243	-1.099	0.427	-0.122	0.991	9.902	0.486	-0.549	0.183	0.305	1506694929
-9.804	-2.919	-1.27	-0.122	-0.305	0.061	8.157	-7.328	-2.312	2.258	-7.08	2.991	3.479	9.786	1.123	-0.854	-0.183	1.831	-9.43	-1.445	-0.246	-0.244	0.671	0.366	-2.816	9.204	1.714	-0.366	0.427	0.61	0.246	10.038	-0.299	-0.549	-0.122	0.244	1506694929
-9.568	-3.176	-1.06	0.244	-0.488	-0.122	8.454	-7.013	-2.21	0.916	-1.038	2.93	3.009	9.997	0.982	-1.404	-0.61	1.953	-9.577	-1.214	-0.597	0.183	0.549	0.183	-2.747	9.406	2.009	0.061	0	1.221	-0.245	10.069	-0.641	-0.549	-0.122	0.244	1506694929
-9.168	-3.437	-0.865	0.61	-0.305	0.061	8.832	-7.586	-1.729	-0.122	0.366	2.136	2.729	10.106	1.189	-1.526	-1.16	2.38	-9.577	-1.117	-0.839	0.244	0.183	-0.183	-2.305	9.39	2.397	0.183	-0.244	1.282	-0.324	10.019	-0.662	-0.305	-0.122	0	1506694930
-8.881	-3.417	-0.717	0.732	0.061	0.244	8.933	-8.215	-1.302	-1.16	2.197	-0.061	2.806	9.892	1.737	-1.282	-1.099	2.625	-9.506	-1.046	-0.902	0.61	0.244	-0.305	-1.818	9.065	2.457	-0.061	-0.366	1.221	-0.199	9.879	-0.261	0.061	-0.244	-0.366	1506694930
-9.123	-3.182	-0.772	0.977	0.061	0.549	8.355	-8.891	-0.827	-1.709	3.052	-2.625	2.827	9.66	1.992	-1.221	-0.305	2.625	-9.648	-0.805	-0.922	0.916	-0.122	-0.305	-1.437	8.989	2.5	-0.183	-0.488	1.16	0.112	9.713	0.102	0.061	-0.244	-0.366	1506694930
-9.36	-2.731	-0.542	0.977	0.305	0.61	7.069	-9.643	-0.242	-1.77	3.296	-4.456	2.464	9.543	1.968	-1.404	0	2.319	-9.57	-0.748	-0.97	1.099	0	-0.305	-1.165	9.179	2.547	-0.061	-0.366	1.16	0.529	9.731	0.244	-0.183	-0.427	0	1506694930
-9.613	-2.407	-0.404	0.732	0.183	0.488	5.795	-10.318	0.172	-1.77	3.296	-4.456	2.068	9.564	1.729	-1.77	-0.732	1.831	-9.633	-0.635	-1.008	1.099	0.244	-0.244	-1.08	9.689	2.515	-0.061	-0.549	1.099	0.512	9.835	0.353	-0.366	-0.366	0.061	1506694930
-9.643	-2.372	-0.356	0.854	0.244	0.366	4.961	-11.376	0.458	-0.732	3.479	-5.981	1.962	9.64	1.605	-1.77	-1.526	1.038	-9.818	-0.671	-1.293	1.221	0.427	-0.122	-0.977	9.874	2.545	0.061	-0.854	0.916	0.251	9.947	0.276	-0.366	-0.366	0.061	1506694930
-9.598	-2.352	-0.268	0.916	0.305	0.244	4.049	-11.827	0.382	-0.122	3.296	-5.798	2.277	9.566	1.643	-1.526	-1.404	0.488	-9.757	-0.83	-1.505	1.343	0.61	-0.122	-0.886	9.814	2.628	0	-1.282	0.549	0.386	9.941	0.484	-0.305	-0.305	-0.061	1506694930
-9.619	-2.291	-0.158	0.732	0.427	0.305	3.442	-11.975	0.367	0.244	2.502	-5.554	2.383	9.343	1.753	-1.038	-1.282	-0.061	-9.726	-0.878	-1.621	1.526	0.671	-0.122	-0.729	9.634	2.621	-0.061	-1.648	0.122	0.206	9.927	0.638	-0.366	-0.427	-0.061	1506694930
-9.628	-2.327	-0.3	0.793	0.366	0.305	3.118	-11.676	0.34	0.183	2.197	-5.005	2.411	9.071	1.781	-0.488	-1.404	-0.671	-9.91	-0.834	-1.869	1.587	0.549	-0.122	-0.483	9.461	2.578	-0.061	-2.075	-0.183	0.165	9.983	0.621	-0.366	-0.427	-0.061	1506694930
-9.686	-2.354	-0.343	0.793	0.122	0.244	2.735	-10.885	0.078	0	1.953	-4.578	2.458	8.866	1.561	-0.366	-1.526	-1.221	-9.95	-0.652	-2.041	1.465	0.488	-0.183	-0.005	9.422	2.585	0.122	-2.38	-0.61	0.391	9.941	0.775	-0.305	-0.488	-0.061	1506694930
-9.563	-2.263	-0.234	0.793	0.305	0.183	2.401	-9.812	-0.239	0	2.136	-3.784	2.334	8.77	1.347	-0.488	-2.014	-1.892	-9.936	-0.522	-2.107	1.221	0.366	-0.122	0.53	9.613	2.501	0.366	-2.319	-0.977	0.248	9.945	0.813	-0.305	-0.488	0	1506694930
-9.817	-2.088	-0.362	0.671	0.305	0.122	1.877	-8.837	-0.303	0.061	1.892	-2.747	2.425	8.78	1.291	-0.427	-2.625	-2.747	-9.915	-0.599	-2.168	1.038	0.183	-0.061	0.828	9.762	2.491	0.549	-2.075	-1.099	0.038	9.924	0.805	-0.305	-0.488	0	1506694930
-9.868	-1.968	-0.386	0.61	0.061	0	1.57	-7.957	-0.382	0.244	1.343	-1.77	2.893	9.05	1.262	-0.244	-2.93	-3.601	-9.924	-0.646	-2.184	0.793	0.122	-0.061	0.956	9.917	2.46	0.61	-1.77	-1.038	0.103	9.978	0.866	-0.244	-0.977	0	1506694930
-9.795	-1.944	-0.249	0.488	0.122	-0.061	1.57	-7.957	-0.382	0.244	1.343	-1.77	3.692	9.643	1.408	-0.122	-2.502	-4.15	-9.969	-0.666	-2.187	0.61	-0.061	0	0.9	9.976	2.487	0.61	-1.343	-1.038	0.327	9.956	0.776	-0.122	-0.854	0	1506694930
-9.75	-1.94	-0.276	0.305	0.061	-0.183	1.806	-6.991	-0.257	0.305	0.549	-0.427	4.545	10.16	1.708	0.122	-1.404	-4.272	-9.899	-0.628	-2.183	0.427	-0.244	0	0.615	10.073	2.488	0.549	-1.099	-1.16	0.263	9.957	0.834	-0.122	-0.854	0	1506694930
-9.714	-1.942	-0.317	0.244	-0.061	-0.244	2.213	-6.852	-0.212	-0.61	-0.427	2.93	5.006	10.472	2.032	0.488	-0.793	-3.601	-9.798	-0.67	-2.037	0.183	-0.183	0.122	0.188	10.271	2.384	0.305	-0.977	-1.221	0.163	9.903	0.979	0	-0.732	-0.122	1506694930
-9.673	-1.966	-0.246	0.122	-0.061	-0.244	3.196	-7.717	0.008	-0.916	0.244	4.333	5.318	10.546	2.366	0.671	-0.366	-2.563	-9.741	-0.779	-1.98	0.122	-0.183	0.183	-0.2	10.233	2.259	0.061	-1.16	-1.16	0.341	9.841	0.947	0	-0.427	-0.122	1506694930
-9.674	-2.123	-0.33	0.061	-0.061	-0.244	3.661	-8.351	-0.004	-0.916	0.244	4.333	5.303	10.314	2.549	0.61	-0.183	-1.282	-9.79	-0.823	-1.841	0.061	-0.244	0.183	-0.202	10.024	2.153	-0.122	-1.038	-1.038	0.341	9.841	0.947	0	-0.427	-0.122	1506694930
-9.658	-2.327	-0.382	0.122	-0.122	-0.183	4.224	-8.954	0.055	-1.709	0.244	5.066	5.04	9.952	2.649	0.244	-0.305	-0.183	-9.702	-0.735	-1.641	-0.061	-0.244	0.183	-0.023	9.709	2.099	-0.244	-0.61	-0.732	0.474	9.909	0.973	0.122	-0.183	-0.061	1506694930
-9.595	-2.235	-0.335	0.122	-0.122	-0.183	4.675	-9.496	0.317	-1.831	0.305	4.456	4.797	9.566	2.711	-0.183	-0.122	0.549	-9.631	-0.687	-1.505	-0.244	-0.183	0.122	0.065	9.453	2.076	-0.305	-0.183	-0.305	0.206	9.935	0.919	0.061	0.122	-0.061	1506694930
-9.679	-2.097	-0.374	0	-0.122	-0.183	4.938	-9.728	0.549	-1.709	-0.061	3.723	4.482	9.295	2.65	-0.427	0.122	0.916	-9.6	-0.577	-1.432	-0.305	-0.122	0.122	0.177	9.316	2.17	-0.244	0.488	0.244	0.356	9.868	0.845	0.061	-0.183	0	1506694930
-9.685	-2.123	-0.409	-0.122	-0.183	-0.122	5.137	-9.739	0.763	-1.709	-0.061	3.723	4.261	9.252	2.504	-0.549	0.305	1.16	-9.611	-0.535	-1.392	-0.427	-0.183	0.122	0.161	9.43	2.238	-0.305	1.221	0.61	0.438	9.911	0.741	0.122	0.061	0	1506694930
-9.617	-2.122	-0.4	-0.244	-0.122	-0.122	5.285	-9.745	0.998	-1.038	-0.61	1.892	4.104	9.423	2.249	-0.671	0.732	1.465	-9.611	-0.532	-1.398	-0.549	-0.244	0.061	-0.047	9.623	2.273	-0.305	1.709	0.916	0.495	9.903	0.717	0.122	0.061	0	1506694930
-9.544	-2.137	-0.409	-0.366	-0.061	-0.061	5.384	-9.677	1.197	-1.038	-0.61	1.892	3.908	9.694	2.101	-0.671	0.916	1.77	-9.637	-0.518	-1.427	-0.61	-0.244	0.061	-0.299	9.757	2.266	-0.305	1.892	1.038	0.495	9.903	0.717	0.183	0.061	-0.061	1506694930
-9.562	-2.058	-0.494	-0.488	-0.061	-0.061	5.483	-9.528	1.347	-0.244	-0.549	0.305	3.674	9.855	1.979	-0.671	0.916	2.136	-9.641	-0.542	-1.409	-0.732	-0.305	0	-0.53	9.78	2.256	-0.366	1.892	1.099	0.597	9.868	0.654	0.122	0.244	0	1506694930
-9.625	-2.079	-0.556	-0.671	-0.122	-0.122	5.405	-9.263	1.404	0.122	-0.366	-0.366	3.463	9.893	1.814	-0.549	0.977	2.38	-9.617	-0.632	-1.376	-0.793	-0.244	0	-0.669	9.758	2.233	-0.427	1.77	1.038	0.635	9.826	0.548	0.061	0.427	0	1506694931
-9.605	-2.216	-0.601	-0.732	-0.122	-0.122	5.125	-9.117	1.284	0.488	-0.305	-1.038	3.212	9.85	1.669	-0.488	1.099	2.502	-9.656	-0.724	-1.351	-0.854	-0.183	0	-0.699	9.756	2.198	-0.427	1.648	0.977	0.635	9.826	0.548	0.061	0.427	0	1506694931
-9.589	-2.338	-0.573	-0.732	-0.122	-0.061	4.734	-9.115	0.999	0.793	-0.488	-1.648	2.978	9.838	1.604	-0.366	1.282	2.441	-9.66	-0.822	-1.381	-0.793	-0.122	0	-0.671	9.811	2.145	-0.366	1.526	0.854	0.559	9.897	0.458	0.122	0.427	-0.061	1506694931
-9.593	-2.421	-0.58	-0.671	-0.122	-0.061	4.329	-9.278	0.657	1.099	-0.916	-2.258	2.722	9.715	1.579	-0.244	1.099	2.075	-9.662	-0.878	-1.413	-0.732	-0.122	0	-0.675	9.755	2.189	-0.305	1.221	0.732	0.412	9.881	0.444	0.122	0.427	-0.061	1506694931
-9.57	-2.424	-0.569	-0.549	-0.122	-0.061	4.063	-9.35	0.323	1.16	-1.282	-2.747	2.534	9.459	1.513	-0.061	1.038	1.648	-9.701	-0.944	-1.437	-0.671	-0.061	0	-0.641	9.643	2.224	-0.244	1.038	0.549	0.412	9.881	0.444	0.122	0.488	-0.061	1506694931
-9.599	-2.456	-0.559	-0.549	-0.122	-0.061	3.838	-9.289	0.095	1.099	-1.282	-2.991	2.43	9.215	1.526	0.122	1.038	1.16	-9.655	-0.981	-1.425	-0.549	-0.061	-0.061	-0.597	9.538	2.239	-0.122	0.854	0.427	0.276	9.898	0.384	0.061	0.427	-0.061	1506694931
-9.575	-2.552	-0.567	-0.366	-0.122	-0.061	3.656	-9.167	-0.031	0.793	-0.977	-2.869	2.291	9.077	1.548	0.305	0.854	0.549	-9.66	-0.949	-1.439	-0.427	0.061	-0.061	-0.592	9.524	2.245	0	0.671	0.244	0.201	9.917	0.321	0.122	0.366	-0.061	1506694931
-9.536	-2.56	-0.55	-0.305	-0.122	-0.061	3.496	-8.905	-0.038	0.427	-0.305	-2.38	2.263	9.003	1.553	0.427	0.549	0	-9.667	-1.025	-1.483	-0.305	0.122	-0.061	-0.639	9.509	2.237	0.122	0.427	0.122	0.175	9.91	0.312	0.061	0.305	-0.122	1506694931
-9.502	-2.586	-0.544	-0.244	-0.061	-0.061	3.313	-8.646	0.056	0.061	0.366	-1.648	2.387	9.067	1.656	0.549	0.305	-0.488	-9.694	-1.03	-1.523	-0.122	0.122	-0.061	-0.66	9.536	2.257	0.244	0.122	0	0.203	9.899	0.266	0.122	0.244	-0.122	1506694931
-9.522	-2.619	-0.573	-0.122	-0.061	0	3.022	-8.476	0.122	-0.183	0.549	-0.854	2.553	9.183	1.757	0.61	0.122	-0.854	-9.74	-1.014	-1.579	0.061	0.122	-0.122	-0.616	9.622	2.289	0.244	-0.183	-0.183	0.23	9.896	0.297	0.061	0.122	-0.061	1506694931
-9.506	-2.658	-0.556	0	0.061	-0.061	3.022	-8.476	0.122	-0.183	0.549	-0.854	2.687	9.348	1.901	0.671	-0.122	-1.16	-9.75	-0.956	-1.599	0.122	0.122	-0.122	-0.546	9.694	2.303	0.305	-0.366	-0.366	0.207	9.917	0.269	0.061	0.122	-0.061	1506694931
-9.527	-2.644	-0.562	0.061	0.061	0	2.926	-8.271	0.257	-0.366	0.244	0.671	2.888	9.475	2.032	0.671	-0.244	-1.343	-9.752	-0.916	-1.625	0.183	0.122	-0.122	-0.493	9.722	2.291	0.305	-0.61	-0.427	0.153	9.917	0.227	0.061	0.061	-0.061	1506694931
-9.544	-2.588	-0.543	0.122	0.061	0	3.175	-8.306	0.36	-0.366	0.305	1.343	3.144	9.545	2.192	0.61	-0.305	-1.465	-9.751	-0.915	-1.61	0.244	0.122	-0.061	-0.428	9.728	2.232	0.305	-0.793	-0.549	0.118	9.909	0.228	0	0	-0.061	1506694931
-9.579	-2.553	-0.54	0.122	0.122	-0.061	3.437	-8.494	0.44	-0.427	0.305	1.831	3.298	9.621	2.255	0.488	-0.427	-1.526	-9.75	-0.884	-1.638	0.244	0.122	-0.122	-0.356	9.764	2.2	0.305	-0.854	-0.549	0.123	9.905	0.212	0	-0.061	0	1506694931
-9.583	-2.552	-0.548	0.122	0.061	-0.061	3.437	-8.494	0.44	-0.427	0.305	1.831	3.449	9.7	2.3	0.305	-0.61	-1.465	-9.749	-0.894	-1.615	0.305	0.061	-0.122	-0.3	9.831	2.135	0.244	-0.916	-0.549	0.15	9.933	0.243	0	-0.122	0	1506694931
-9.562	-2.552	-0.542	0.183	0.061	-0.061	3.753	-8.716	0.514	-0.488	0.366	2.136	3.663	9.729	2.323	0.122	-0.732	-1.282	-9.75	-0.874	-1.613	0.305	0.061	-0.061	-0.291	9.818	2.092	0.183	-0.916	-0.488	0.165	9.928	0.244	0	-0.061	0	1506694931
-9.591	-2.504	-0.549	0.122	0.061	-0.061	4.351	-9.076	0.652	-0.488	0.427	2.136	3.808	9.697	2.287	-0.061	-0.854	-1.038	-9.704	-0.866	-1.573	0.244	0.061	-0.061	-0.242	9.825	2.058	0.122	-0.854	-0.427	0.156	9.921	0.249	0	-0.061	0	1506694931
-9.566	-2.503	-0.585	0.122	0	-0.061	4.351	-9.076	0.652	-0.427	0.427	1.892	3.966	9.646	2.214	-0.244	-0.854	-0.793	-9.707	-0.855	-1.576	0.244	0	-0.061	-0.191	9.825	2.031	0.061	-0.732	-0.305	0.15	9.915	0.228	0	-0.061	0	1506694931
-9.579	-2.487	-0.581	0.061	0	-0.061	4.619	-9.093	0.769	-0.366	0.305	1.404	4.061	9.589	2.121	-0.305	-0.732	-0.488	-9.709	-0.812	-1.576	0.183	0	-0.061	-0.17	9.792	2.032	0	-0.549	-0.183	0.233	9.908	0.226	0	-0.122	0	1506694931
-9.556	-2.482	-0.589	0	0	0	4.619	-9.093	0.769	-0.244	0.183	0.793	4.098	9.507	2.007	-0.366	-0.549	-0.122	-9.703	-0.788	-1.564	0.122	-0.061	-0.061	-0.128	9.776	2.052	-0.061	-0.366	-0.061	0.224	9.914	0.203	0	-0.122	0	1506694931
-9.557	-2.475	-0.595	0	0	0	4.511	-8.893	0.757	-0.061	0.061	0.183	4.054	9.444	1.915	-0.305	-0.427	0.122	-9.688	-0.812	-1.501	0	-0.122	-0.061	-0.096	9.772	2.058	-0.061	-0.061	0	0.231	9.906	0.2	0.061	-0.061	0	1506694931
-9.561	-2.455	-0.601	-0.061	0	0	4.511	-8.893	0.757	0.122	-0.122	-0.305	4.004	9.42	1.847	-0.244	-0.122	0.305	-9.662	-0.858	-1.511	-0.061	-0.122	0	-0.176	9.751	2.041	-0.122	0.183	0.122	0.298	9.917	0.213	-0.061	-0.061	0	1506694931
-9.552	-2.451	-0.585	-0.061	0	0	4.282	-8.817	0.591	0.244	-0.061	-0.854	3.874	9.448	1.799	-0.183	0.061	0.488	-9.664	-0.907	-1.532	-0.061	-0.061	-0.061	-0.281	9.746	1.998	-0.122	0.244	0.244	0.266	9.893	0.196	-0.061	-0.061	0	1506694931
-9.562	-2.486	-0.589	-0.122	0	0	4.057	-8.851	0.446	0.244	-0.183	-1.16	3.674	9.515	1.761	-0.183	0.061	0.732	-9.708	-0.886	-1.572	-0.061	-0.061	0	-0.349	9.732	2.035	-0.122	0.305	0.244	0.23	9.893	0.144	-0.061	0	0	1506694931
-9.557	-2.555	-0.621	-0.061	0	0	3.896	-8.89	0.346	0.244	-0.183	-1.343	3.533	9.545	1.745	-0.183	0.122	0.916	-9.703	-0.94	-1.595	-0.061	-0.122	0	-0.353	9.767	2.049	-0.122	0.305	0.183	0.203	9.893	0.158	-0.061	0	0	1506694931
-9.552	-2.517	-0.572	0	0.061	0	3.734	-8.931	0.233	0.122	-0.122	-1.343	3.402	9.58	1.749	-0.122	0.244	0.977	-9.714	-0.95	-1.603	-0.061	-0.183	0	-0.352	9.805	2.065	-0.122	0.305	0.183	0.225	9.916	0.224	-0.061	0	0	1506694931
-9.586	-2.433	-0.587	-0.061	0.061	0	3.734	-8.931	0.233	0.122	-0.122	-1.343	3.247	9.519	1.788	-0.061	0.305	0.854	-9.688	-0.974	-1.578	-0.061	-0.183	0	-0.384	9.78	2.036	-0.122	0.305	0.183	0.201	9.903	0.211	-0.061	0	0	1506694932
-9.597	-2.479	-0.623	-0.061	0	-0.061	3.452	-8.774	0.258	-0.122	0.122	-1.038	3.096	9.487	1.806	-0.061	0.305	0.732	-9.689	-0.922	-1.567	-0.061	-0.061	0	-0.404	9.759	2.074	-0.122	0.244	0.183	0.172	9.902	0.154	-0.061	0	0	1506694932
-9.573	-2.515	-0.615	0	0	0	3.323	-8.684	0.312	-0.183	0.244	-0.671	2.976	9.481	1.806	-0.061	0.183	0.549	-9.723	-0.896	-1.598	-0.061	-0.061	0	-0.413	9.786	2.115	-0.122	0.244	0.183	0.172	9.902	0.154	-0.061	0	0	1506694932
-9.574	-2.445	-0.61	0.061	0	0	3.199	-8.668	0.382	-0.183	0.122	-0.305	2.906	9.481	1.858	-0.061	0.122	0.305	-9.71	-0.87	-1.581	0	-0.122	0	-0.385	9.782	2.132	-0.122	0.061	0	0.225	9.924	0.25	-0.061	0	-0.061	1506694932
-9.58	-2.369	-0.61	0	0	0	3.205	-8.675	0.45	-0.183	0	0.061	2.903	9.445	1.91	0	0.122	0.061	-9.673	-0.864	-1.553	0	-0.061	0	-0.433	9.743	2.165	-0.122	0	-0.061	0.269	9.899	0.257	-0.061	-0.061	0	1506694932
-9.557	-2.408	-0.585	0	0	0	3.328	-8.689	0.526	-0.122	0	0.366	2.926	9.38	1.969	0	0.061	-0.183	-9.686	-0.837	-1.538	0	-0.061	0	-0.438	9.671	2.156	-0.122	-0.122	-0.061	0.286	9.891	0.261	-0.061	-0.061	0	1506694932
-9.556	-2.442	-0.571	0	0.061	0	3.472	-8.713	0.547	-0.122	-0.061	0.61	2.98	9.388	2.007	-0.061	0	-0.305	-9.711	-0.784	-1.534	0	0	0	-0.422	9.668	2.175	-0.061	-0.183	-0.122	0.337	9.89	0.297	-0.061	-0.061	0	1506694932
-9.572	-2.391	-0.583	-0.061	0.061	0	3.645	-8.769	0.571	-0.122	-0.061	0.61	3.071	9.373	1.977	-0.061	-0.122	-0.488	-9.708	-0.745	-1.532	-0.061	-0.061	0	-0.351	9.67	2.218	-0.061	-0.244	-0.183	0.299	9.9	0.287	-0.061	0	0	1506694932
-9.595	-2.389	-0.598	-0.061	-0.061	0	3.774	-8.776	0.567	0	-0.061	0.854	3.211	9.326	1.975	-0.061	-0.122	-0.488	-9.692	-0.73	-1.537	-0.061	0	0	-0.305	9.685	2.243	-0.061	-0.183	-0.183	0.242	9.897	0.281	-0.061	0	0	1506694932
-9.601	-2.439	-0.569	-0.061	0	0	3.925	-8.83	0.54	0.061	-0.183	0.854	3.335	9.307	1.974	0	-0.122	-0.671	-9.711	-0.718	-1.57	-0.061	0	0	-0.297	9.683	2.26	-0.061	-0.183	-0.183	0.239	9.896	0.279	-0.122	-0.061	0	1506694932
-9.588	-2.464	-0.595	-0.061	0	-0.061	4.2	-8.888	0.427	0.122	-0.244	0.549	3.455	9.343	1.988	0	-0.061	-0.671	-9.739	-0.702	-1.573	-0.122	0	0	-0.27	9.685	2.259	-0.061	-0.183	-0.183	0.234	9.9	0.29	-0.061	0	-0.061	1506694932
-9.572	-2.424	-0.597	-0.061	0	0	4.285	-8.91	0.398	0.122	-0.183	0.305	3.546	9.36	2.019	0	-0.122	-0.61	-9.741	-0.714	-1.579	-0.122	-0.061	0	-0.264	9.69	2.245	-0.061	-0.183	-0.183	0.197	9.914	0.273	-0.061	0	-0.061	1506694932
-9.587	-2.424	-0.589	-0.122	0.061	0	4.305	-8.893	0.38	0.122	-0.183	0.305	3.655	9.38	2.034	0	-0.061	-0.488	-9.725	-0.73	-1.57	-0.122	-0.061	-0.061	-0.291	9.679	2.253	0	-0.061	-0.122	0.224	9.897	0.306	-0.061	0	0	1506694932
-9.581	-2.42	-0.604	-0.122	0	-0.061	4.237	-8.817	0.406	0.061	-0.244	0.061	3.712	9.375	2.031	0	0	-0.305	-9.728	-0.725	-1.552	-0.122	-0.061	-0.061	-0.316	9.67	2.263	0	-0.061	-0.061	0.299	9.918	0.334	-0.061	0.061	0	1506694932
-9.576	-2.42	-0.622	-0.122	0	0	4.154	-8.731	0.422	0.061	-0.183	-0.244	3.723	9.396	2.044	0	0	-0.122	-9.708	-0.711	-1.537	-0.122	-0.122	-0.061	-0.316	9.674	2.274	0	0	-0.061	0.251	9.9	0.295	-0.061	0.061	0	1506694932
-9.604	-2.409	-0.634	-0.122	-0.061	0	4.055	-8.708	0.429	0.061	-0.061	-0.305	3.718	9.41	2.056	0	0	0.061	-9.705	-0.721	-1.558	-0.122	-0.061	-0.061	-0.337	9.674	2.263	0	0.122	0	0.274	9.899	0.339	-0.061	0.061	0	1506694932
-9.569	-2.413	-0.597	-0.122	0	-0.061	3.963	-8.732	0.416	0.061	-0.061	-0.305	3.652	9.412	2.064	0	0.122	0.244	-9.697	-0.732	-1.553	-0.122	-0.061	-0.061	-0.356	9.671	2.273	0	0.122	0.122	0.279	9.905	0.321	-0.061	0.061	0	1506694932
-9.583	-2.421	-0.61	-0.122	0	-0.061	3.874	-8.756	0.376	0	-0.061	-0.366	3.549	9.421	2.083	0	0.061	0.366	-9.741	-0.754	-1.581	-0.061	-0.061	-0.061	-0.347	9.667	2.247	0	0.183	0.122	0.256	9.892	0.298	-0.061	0.061	0	1506694932
-9.582	-2.432	-0.622	-0.061	0	-0.061	3.844	-8.772	0.38	-0.061	0	-0.366	3.45	9.434	2.042	-0.061	0.122	0.427	-9.685	-0.764	-1.558	-0.061	-0.061	-0.061	-0.333	9.691	2.229	0	0.122	0.122	0.225	9.903	0.333	0	0.061	0	1506694932
-9.575	-2.402	-0.62	-0.061	0	-0.061	3.787	-8.764	0.403	-0.061	0	-0.366	3.308	9.424	2.029	-0.061	0.122	0.427	-9.686	-0.79	-1.536	-0.061	0	-0.061	-0.362	9.667	2.202	0	0.183	0.122	0.224	9.9	0.315	0	-0.061	0	1506694932
-9.574	-2.408	-0.639	-0.122	0	-0.061	3.701	-8.757	0.42	-0.061	0	-0.305	3.229	9.408	1.993	-0.061	0.061	0.366	-9.68	-0.839	-1.559	-0.061	0	-0.061	-0.416	9.656	2.168	0	0.122	0.122	0.262	9.898	0.313	0	-0.061	0	1506694932
-9.567	-2.417	-0.639	-0.122	0	-0.061	3.607	-8.742	0.42	-0.061	0	-0.305	3.145	9.442	1.93	-0.122	0	0.305	-9.711	-0.809	-1.596	-0.061	0	-0.061	-0.391	9.707	2.181	0	0.061	0.061	0.257	9.902	0.325	0	0	-0.061	1506694932
-9.607	-2.44	-0.654	-0.061	0	-0.061	3.61	-8.736	0.394	-0.061	-0.122	-0.183	3.113	9.451	1.852	-0.061	-0.061	0.244	-9.739	-0.803	-1.637	-0.061	0	-0.061	-0.342	9.771	2.212	0	0.061	0.061	0.237	9.898	0.3	0	0	-0.061	1506694932
-9.593	-2.446	-0.664	-0.061	-0.061	-0.061	3.631	-8.75	0.409	-0.122	-0.061	-0.061	3.118	9.465	1.83	0	-0.061	0.122	-9.733	-0.817	-1.639	-0.122	0	-0.061	-0.311	9.813	2.201	0	0	-0.061	0.252	9.923	0.286	0	0	-0.061	1506694932
-9.561	-2.421	-0.647	-0.061	0	-0.061	3.631	-8.789	0.444	-0.122	-0.061	0.061	3.112	9.454	1.876	0.061	0.061	-0.061	-9.729	-0.851	-1.641	-0.061	-0.061	0	-0.303	9.775	2.164	0	0	-0.122	0.245	9.917	0.281	0	0	-0.061	1506694932
-9.599	-2.43	-0.665	-0.061	-0.061	-0.061	3.688	-8.805	0.481	-0.122	-0.122	0.122	3.124	9.434	1.938	0.061	-0.061	-0.183	-9.717	-0.864	-1.631	-0.061	-0.061	0	-0.347	9.737	2.141	0	-0.061	-0.122	0.273	9.899	0.29	0	0	0	1506694933
-9.57	-2.45	-0.669	-0.061	-0.061	-0.061	3.762	-8.79	0.53	-0.122	-0.122	0.122	3.192	9.458	1.997	0.061	-0.122	-0.244	-9.708	-0.824	-1.615	-0.061	-0.061	0	-0.355	9.752	2.145	0	-0.122	-0.183	0.28	9.9	0.281	0	0	0	1506694933
-9.561	-2.468	-0.678	-0.061	0	-0.061	3.815	-8.801	0.548	-0.061	-0.122	0.183	3.296	9.454	2.021	0	-0.061	-0.305	-9.694	-0.839	-1.609	-0.061	-0.061	0	-0.364	9.751	2.16	0	-0.122	-0.183	0.249	9.903	0.236	0	0	0	1506694933
-9.568	-2.442	-0.676	-0.061	-0.061	-0.061	3.901	-8.809	0.559	-0.061	-0.122	0.183	3.37	9.444	2.019	0	-0.122	-0.366	-9.702	-0.829	-1.59	0	-0.061	0	-0.352	9.749	2.153	0	-0.122	-0.122	0.274	9.902	0.276	0	0	0	1506694933
-9.576	-2.457	-0.687	-0.061	0	-0.061	3.96	-8.789	0.531	0	-0.122	0.122	3.448	9.439	2.027	-0.061	-0.061	-0.366	-9.694	-0.813	-1.572	0	-0.061	0	-0.335	9.747	2.139	0	-0.122	-0.122	0.274	9.902	0.276	0	0	0	1506694933
-9.562	-2.48	-0.678	-0.061	-0.061	-0.061	4.014	-8.762	0.488	0	-0.061	0.122	3.496	9.426	2	-0.061	-0.122	-0.305	-9.684	-0.821	-1.565	0	-0.061	0	-0.358	9.71	2.138	-0.061	-0.122	-0.122	0.261	9.906	0.228	0	-0.061	0	1506694933
-9.562	-2.481	-0.682	0	0	-0.061	4.017	-8.753	0.458	0	0	0.061	3.569	9.399	1.973	-0.061	-0.061	-0.183	-9.697	-0.83	-1.579	0	-0.061	0	-0.367	9.704	2.125	-0.061	-0.061	-0.061	0.239	9.897	0.212	0	-0.061	0	1506694933
-9.567	-2.46	-0.687	0	0	-0.061	4.029	-8.776	0.409	0	0	0.061	3.579	9.42	1.937	-0.061	-0.061	-0.122	-9.709	-0.845	-1.576	0	-0.061	0	-0.376	9.713	2.116	-0.061	-0.061	-0.061	0.239	9.897	0.212	0	-0.061	0	1506694933
-9.583	-2.446	-0.69	-0.061	0	-0.061	4.022	-8.79	0.382	-0.061	0	-0.122	3.559	9.421	1.879	-0.061	-0.061	-0.061	-9.697	-0.835	-1.552	0	-0.061	0	-0.38	9.737	2.11	0	-0.061	0	0.28	9.903	0.197	0	-0.061	0	1506694933
-9.575	-2.467	-0.688	0	0	-0.061	4.022	-8.79	0.382	-0.061	0	-0.122	3.563	9.417	1.872	-0.061	-0.061	0.061	-9.694	-0.821	-1.538	0	-0.061	0	-0.37	9.72	2.107	-0.061	0	0	0.28	9.903	0.195	0	-0.061	0	1506694933
-9.56	-2.456	-0.679	0	0	-0.061	3.991	-8.759	0.404	-0.061	0	-0.122	3.519	9.41	1.863	-0.061	0	0.122	-9.682	-0.825	-1.552	0	-0.061	0	-0.389	9.704	2.107	-0.061	0	0	0.28	9.903	0.195	0	-0.061	0	1506694933
-9.569	-2.45	-0.67	0	0	-0.061	3.815	-8.788	0.425	-0.061	0	-0.183	3.407	9.433	1.873	-0.061	-0.061	0.122	-9.704	-0.809	-1.577	0	-0.061	0	-0.401	9.709	2.126	0	0	0	0.267	9.895	0.213	0	-0.061	0	1506694933
-9.597	-2.442	-0.663	0	-0.061	0	3.815	-8.788	0.425	-0.061	0	-0.183	3.35	9.415	1.867	-0.061	-0.061	0.122	-9.716	-0.852	-1.592	0	-0.122	-0.061	-0.371	9.733	2.134	0	0	0	0.324	9.902	0.248	-0.061	-0.061	0	1506694933
-9.585	-2.45	-0.677	-0.061	-0.061	-0.061	3.761	-8.854	0.391	-0.061	-0.061	-0.183	3.277	9.489	1.865	0	-0.061	0.061	-9.701	-0.784	-1.546	0	-0.061	-0.061	-0.354	9.796	2.149	0	0.061	0	0.315	9.918	0.231	-0.061	-0.061	0	1506694933
-9.555	-2.457	-0.676	0	-0.061	-0.061	3.725	-8.845	0.484	-0.061	0.122	-0.122	3.253	9.478	1.92	0	0	0.061	-9.672	-0.824	-1.507	0	0	0	-0.439	9.729	2.121	-0.061	0	0	0.291	9.92	0.213	-0.061	0	0	1506694933
-9.558	-2.468	-0.671	-0.061	-0.061	0	3.667	-8.853	0.506	0.061	0	-0.122	3.228	9.452	1.974	-0.061	-0.061	0	-9.652	-0.827	-1.518	0	0	-0.061	-0.461	9.694	2.103	-0.061	-0.061	0	0.299	9.903	0.225	-0.061	-0.061	0	1506694933
-9.561	-2.475	-0.648	0	-0.061	0	3.667	-8.832	0.47	0.061	-0.122	-0.122	3.223	9.452	1.952	-0.122	-0.122	0	-9.686	-0.818	-1.546	-0.061	0	-0.061	-0.425	9.717	2.139	-0.061	-0.122	0	0.269	9.897	0.223	-0.061	-0.061	0	1506694933
-9.562	-2.485	-0.656	0	-0.061	0	3.693	-8.811	0.394	0.061	-0.061	-0.061	3.265	9.454	1.906	-0.122	-0.061	-0.061	-9.697	-0.805	-1.549	0	0	-0.061	-0.396	9.759	2.149	-0.061	-0.122	0	0.268	9.899	0.205	-0.061	0	0	1506694933
-9.548	-2.47	-0.635	0	-0.061	0	3.738	-8.803	0.373	0	0.061	0.061	3.313	9.466	1.877	-0.061	0	-0.061	-9.707	-0.809	-1.573	0	0	-0.061	-0.388	9.753	2.15	-0.061	-0.061	0	0.28	9.91	0.231	-0.061	-0.061	0	1506694933
-9.56	-2.468	-0.616	-0.061	0	0	3.752	-8.774	0.37	0	0.061	0.061	3.322	9.427	1.857	-0.061	-0.061	-0.122	-9.698	-0.806	-1.587	0	0	-0.061	-0.385	9.691	2.121	-0.061	-0.122	-0.061	0.242	9.89	0.209	-0.061	0	0	1506694933
-9.585	-2.498	-0.653	-0.061	-0.061	-0.061	3.829	-8.742	0.37	0	-0.061	0.061	3.374	9.382	1.857	-0.061	-0.061	-0.061	-9.719	-0.787	-1.598	0	0	-0.061	-0.358	9.689	2.134	0	-0.122	-0.061	0.238	9.881	0.223	-0.061	0	0	1506694933
-9.57	-2.498	-0.615	-0.061	-0.061	0	3.877	-8.747	0.361	0	-0.061	0.061	3.369	9.39	1.876	-0.061	-0.061	-0.061	-9.722	-0.77	-1.601	0	0	-0.061	-0.305	9.727	2.153	0	-0.061	-0.061	0.231	9.9	0.228	-0.061	0	-0.061	1506694933
-9.581	-2.479	-0.617	-0.061	0	0	3.919	-8.766	0.36	0	-0.061	0.061	3.431	9.393	1.876	0	0	-0.122	-9.722	-0.782	-1.604	-0.061	0	-0.061	-0.311	9.737	2.168	0	0	-0.061	0.236	9.899	0.243	-0.061	0	-0.061	1506694933
-9.564	-2.466	-0.609	-0.061	0	0	3.951	-8.787	0.379	-0.061	-0.061	-0.061	3.456	9.411	1.945	0	0	-0.061	-9.709	-0.791	-1.631	-0.061	0	-0.061	-0.355	9.729	2.143	0	0	-0.061	0.236	9.899	0.243	-0.061	-0.061	0	1506694933
-9.567	-2.451	-0.589	-0.061	0	-0.061	3.929	-8.78	0.406	-0.061	-0.061	-0.061	3.452	9.435	1.962	0	0	0	-9.703	-0.787	-1.609	-0.061	0	-0.061	-0.371	9.737	2.149	0	-0.061	0	0.243	9.9	0.266	-0.061	0	0	1506694933
-9.594	-2.457	-0.596	-0.061	0	-0.061	3.906	-8.763	0.418	-0.061	-0.061	-0.061	3.433	9.447	1.998	-0.061	-0.061	0	-9.71	-0.796	-1.627	-0.061	-0.061	-0.061	-0.353	9.741	2.165	0	0	0	0.251	9.9	0.249	-0.061	0	0	1506694934
-9.574	-2.446	-0.589	-0.061	0	-0.061	3.896	-8.78	0.427	-0.061	0	-0.061	3.394	9.445	2.001	-0.061	0	0	-9.702	-0.798	-1.645	-0.061	-0.061	-0.061	-0.337	9.749	2.166	0	0	0	0.246	9.912	0.269	-0.061	0	0	1506694934
-9.569	-2.442	-0.597	-0.061	0	-0.061	3.872	-8.78	0.431	-0.061	0	-0.061	3.372	9.446	2.001	-0.061	0	0	-9.703	-0.772	-1.65	-0.061	-0.061	0	-0.336	9.746	2.168	-0.061	0	0	0.252	9.896	0.273	-0.061	0	0	1506694934
-9.566	-2.442	-0.599	-0.061	-0.061	-0.061	3.857	-8.784	0.437	0	0	-0.061	3.336	9.436	1.999	-0.061	0	0	-9.701	-0.776	-1.632	-0.061	-0.061	-0.061	-0.348	9.726	2.169	-0.061	0	0	0.276	9.903	0.287	-0.061	0	-0.061	1506694934
-9.575	-2.428	-0.589	-0.061	0	-0.061	3.836	-8.79	0.427	0	0	-0.061	3.342	9.428	1.977	-0.061	0	0	-9.691	-0.784	-1.631	-0.061	-0.061	-0.061	-0.346	9.72	2.159	-0.061	0	0	0.27	9.905	0.293	-0.061	0	0	1506694934
-9.591	-2.437	-0.607	-0.061	-0.061	-0.061	3.815	-8.768	0.398	0	-0.061	-0.061	3.319	9.417	1.949	-0.061	0	-0.061	-9.69	-0.793	-1.634	-0.061	-0.061	-0.061	-0.371	9.713	2.14	-0.061	0	0	0.257	9.897	0.298	-0.061	0	0	1506694934
-9.58	-2.438	-0.595	-0.061	-0.061	-0.061	3.795	-8.763	0.389	0	-0.061	-0.061	3.32	9.429	1.913	-0.061	0	-0.061	-9.698	-0.773	-1.648	-0.061	-0.061	-0.061	-0.364	9.731	2.157	0	0	0	0.285	9.911	0.306	-0.061	0	-0.061	1506694934
-9.55	-2.43	-0.563	-0.061	0	0	3.791	-8.796	0.355	0	-0.061	0	3.369	9.426	1.91	0	-0.061	0	-9.717	-0.807	-1.674	-0.061	-0.061	0	-0.358	9.709	2.153	0	0	-0.061	0.279	9.915	0.31	-0.061	0	0	1506694934
-9.6	-2.431	-0.575	-0.061	0	0	3.831	-8.784	0.362	-0.061	-0.061	0	3.34	9.396	1.901	0	0	0	-9.69	-0.806	-1.646	-0.061	-0.061	-0.061	-0.304	9.717	2.158	0	-0.061	-0.061	0.301	9.9	0.322	-0.061	0	0	1506694934
-9.575	-2.415	-0.581	-0.061	0	0	3.852	-8.757	0.42	-0.061	0	0	3.313	9.402	1.93	0	-0.061	-0.061	-9.696	-0.762	-1.625	-0.061	-0.061	0	-0.307	9.707	2.151	0	0	-0.061	0.288	9.914	0.31	-0.061	0	0	1506694934
-9.591	-2.438	-0.592	-0.061	0	-0.061	3.872	-8.774	0.446	0	0	0.061	3.346	9.41	1.966	0	0	-0.061	-9.672	-0.802	-1.625	-0.061	-0.061	-0.061	-0.373	9.702	2.146	0	0	-0.061	0.263	9.897	0.288	-0.061	0	0	1506694934
-9.581	-2.461	-0.592	-0.061	0	0	3.893	-8.789	0.456	0	-0.122	0	3.385	9.445	1.976	-0.061	-0.061	-0.061	-9.704	-0.798	-1.626	-0.061	-0.061	-0.061	-0.392	9.733	2.147	0	-0.061	0	0.276	9.903	0.293	-0.061	0	0	1506694934
-9.562	-2.446	-0.581	-0.061	0	0	3.941	-8.781	0.415	0	-0.061	-0.061	3.424	9.442	1.979	-0.061	-0.061	0	-9.694	-0.797	-1.641	-0.061	-0.061	0	-0.354	9.743	2.151	-0.061	-0.061	-0.061	0.266	9.908	0.292	-0.061	0	0	1506694934
-9.569	-2.462	-0.597	-0.061	0	0	3.914	-8.752	0.403	0	0	-0.061	3.4	9.429	1.96	-0.061	0	0	-9.7	-0.791	-1.657	-0.061	0	0	-0.331	9.729	2.162	-0.061	0	-0.061	0.26	9.886	0.276	-0.061	0	0	1506694934
-9.561	-2.444	-0.605	-0.061	0	-0.061	3.892	-8.727	0.413	-0.061	0	0	3.372	9.403	1.973	-0.061	-0.061	-0.061	-9.714	-0.792	-1.671	-0.061	-0.061	-0.061	-0.319	9.707	2.139	-0.061	-0.061	0	0.266	9.906	0.298	-0.061	0	0	1506694934
-9.573	-2.455	-0.581	-0.061	0	-0.061	3.899	-8.758	0.416	0	-0.061	-0.061	3.377	9.403	1.939	-0.061	-0.061	-0.061	-9.719	-0.797	-1.659	-0.061	-0.061	-0.061	-0.312	9.722	2.152	0	0	-0.061	0.266	9.906	0.298	-0.061	0	0	1506694934
-9.583	-2.432	-0.596	-0.061	0	-0.061	3.924	-8.771	0.392	-0.061	0	-0.061	3.357	9.426	1.904	0	0	-0.061	-9.719	-0.784	-1.645	-0.061	-0.061	-0.061	-0.312	9.722	2.152	0	0	-0.061	0.257	9.896	0.293	-0.061	0	0	1506694934
-9.576	-2.421	-0.581	-0.061	0	-0.061	3.877	-8.789	0.39	-0.061	-0.061	-0.061	3.353	9.452	1.889	0	0	-0.061	-9.697	-0.803	-1.643	-0.061	-0.061	0	-0.312	9.722	2.152	0	0	-0.061	0.288	9.914	0.293	-0.061	0	0	1506694934
-9.566	-2.449	-0.605	-0.061	0	-0.061	3.822	-8.777	0.396	-0.061	-0.061	-0.061	3.333	9.446	1.922	0	0	-0.061	-9.674	-0.824	-1.621	-0.061	-0.061	0	-0.364	9.711	2.144	0	0	-0.061	0.288	9.914	0.293	-0.061	0	0	1506694934
-9.561	-2.462	-0.61	-0.061	0	0	3.785	-8.76	0.389	-0.061	-0.061	-0.061	3.339	9.418	1.934	0	0	-0.061	-9.692	-0.824	-1.631	-0.061	-0.061	0	-0.389	9.709	2.114	0	0	-0.061	0.29	9.898	0.309	0	0	0	1506694934
-9.593	-2.424	-0.624	-0.061	0	0	3.778	-8.776	0.383	-0.061	-0.061	0	3.335	9.439	1.933	0	0	-0.061	-9.7	-0.818	-1.617	-0.061	-0.061	0	-0.384	9.744	2.123	0	0	-0.061	0.276	9.903	0.322	-0.061	0	0	1506694934
-9.622	-2.413	-0.64	-0.061	-0.061	0	3.793	-8.807	0.4	-0.061	-0.061	0	3.354	9.471	1.93	-0.061	-0.061	-0.061	-9.694	-0.834	-1.631	-0.061	-0.061	0	-0.404	9.767	2.152	-0.061	-0.061	-0.061	0.301	9.922	0.31	-0.061	0	0	1506694934
-9.593	-2.397	-0.635	-0.061	-0.122	0	3.844	-8.823	0.434	-0.061	0	0	3.362	9.479	1.934	-0.061	-0.061	-0.061	-9.683	-0.81	-1.621	-0.061	-0.061	0	-0.397	9.751	2.144	-0.061	-0.061	0	0.311	9.923	0.306	-0.061	-0.061	0	1506694934
-9.599	-2.376	-0.641	-0.061	-0.183	0	3.89	-8.819	0.473	-0.061	0	0	3.36	9.463	1.958	-0.061	-0.061	-0.061	-9.67	-0.794	-1.622	0	-0.061	0	-0.389	9.749	2.155	-0.061	-0.061	0	0.294	9.902	0.313	-0.061	0	0	1506694934
-9.561	-2.421	-0.568	-0.122	-0.122	-0.061	3.961	-8.849	0.508	-0.061	0	0	3.391	9.453	1.995	-0.061	0	-0.061	-9.668	-0.807	-1.603	0	-0.061	-0.061	-0.379	9.764	2.172	-0.061	-0.122	0	0.31	9.887	0.311	0	-0.061	0	1506694934
-9.554	-2.489	-0.513	-0.061	-0.061	-0.061	4.006	-8.898	0.587	0	0.061	-0.061	3.442	9.488	2.042	-0.061	0	0	-9.679	-0.782	-1.568	0	-0.061	-0.061	-0.325	9.771	2.162	-0.061	-0.061	0.061	0.269	9.897	0.281	0	0	0	1506694935
-9.548	-2.503	-0.505	0	0	-0.061	3.987	-8.77	0.593	0.122	0.061	-0.122	3.481	9.444	2.068	-0.122	0.061	0	-9.674	-0.781	-1.55	-0.061	0	-0.061	-0.33	9.673	2.134	-0.122	0	0.061	0.263	9.89	0.279	0	0	-0.061	1506694935
-9.558	-2.481	-0.523	0	0	0	3.89	-8.698	0.495	0.183	-0.122	-0.183	3.45	9.369	2.028	-0.183	0	0.061	-9.685	-0.794	-1.564	-0.061	0	0	-0.353	9.621	2.141	-0.122	0	0.061	0.263	9.89	0.279	0	0	-0.061	1506694935
-9.579	-2.424	-0.535	-0.061	0	0	3.882	-8.702	0.319	0.183	-0.122	-0.183	3.418	9.347	1.937	-0.183	-0.061	0.122	-9.723	-0.821	-1.609	-0.061	0	-0.061	-0.31	9.627	2.134	-0.061	0	0.061	0.315	9.914	0.33	0	-0.061	-0.061	1506694935
-9.591	-2.417	-0.518	-0.061	0	0	3.848	-8.689	0.19	0.061	0	-0.122	3.34	9.357	1.806	-0.183	0	0.122	-9.68	-0.805	-1.604	-0.061	0	-0.061	-0.256	9.72	2.18	-0.061	0.061	0.061	0.352	9.899	0.328	-0.061	-0.061	0	1506694935
-9.585	-2.427	-0.543	-0.061	0.061	0	3.808	-8.636	0.176	-0.061	0.061	-0.122	3.31	9.365	1.75	-0.061	0	0.061	-9.695	-0.803	-1.591	-0.061	0	0	-0.335	9.682	2.149	-0.061	0.061	0	0.328	9.903	0.313	-0.061	-0.061	0	1506694935
-9.593	-2.462	-0.592	-0.061	0	0	3.766	-8.658	0.211	-0.061	0	-0.061	3.278	9.385	1.75	0	0	0.061	-9.696	-0.818	-1.632	-0.061	0	0	-0.361	9.703	2.127	0	0	0	0.293	9.92	0.305	-0.061	0	0	1506694935
-9.555	-2.469	-0.595	-0.061	0	0	3.781	-8.686	0.232	-0.122	-0.122	-0.122	3.206	9.447	1.776	0	-0.061	0	-9.722	-0.797	-1.666	-0.061	0	0	-0.341	9.767	2.163	0	-0.061	-0.061	0.266	9.91	0.286	-0.061	0	0	1506694935
-9.561	-2.478	-0.609	-0.061	0	0	3.838	-8.758	0.301	-0.183	-0.122	-0.122	3.26	9.469	1.882	0.061	0	-0.061	-9.722	-0.778	-1.684	-0.061	0	0	-0.313	9.774	2.192	0	0	-0.122	0.226	9.892	0.242	-0.061	0	0	1506694935
-9.574	-2.473	-0.621	-0.061	0	0	3.792	-8.805	0.408	-0.183	-0.061	-0.061	3.23	9.471	2.006	0.061	0	-0.122	-9.711	-0.785	-1.696	-0.061	0	0	-0.305	9.761	2.217	0	-0.061	-0.122	0.219	9.898	0.245	-0.061	0	0	1506694935
-9.566	-2.472	-0.601	-0.061	0	-0.061	3.736	-8.826	0.532	-0.183	-0.061	0.061	3.243	9.466	2.138	0.061	0	-0.183	-9.725	-0.797	-1.675	-0.061	0	0	-0.3	9.715	2.199	0	-0.122	-0.122	0.209	9.899	0.243	-0.061	0	0	1506694935
-9.575	-2.472	-0.604	-0.061	-0.061	-0.061	3.825	-8.853	0.61	-0.061	-0.061	0.122	3.298	9.46	2.195	-0.061	-0.061	-0.183	-9.727	-0.794	-1.694	-0.061	0	0	-0.279	9.731	2.178	0	-0.122	-0.122	0.209	9.899	0.243	0	0	-0.061	1506694935
-9.566	-2.455	-0.584	-0.061	0	0	3.939	-8.87	0.647	-0.061	0	0.122	3.394	9.483	2.166	-0.122	-0.061	-0.183	-9.711	-0.785	-1.684	0	-0.061	0	-0.295	9.744	2.204	-0.061	-0.061	-0.061	0.261	9.906	0.291	-0.061	0	0	1506694935
-9.58	-2.458	-0.574	-0.061	0	-0.061	3.987	-8.841	0.615	0	0	0.061	3.456	9.455	2.085	-0.122	-0.061	-0.122	-9.703	-0.772	-1.641	0	-0.061	0	-0.312	9.717	2.181	-0.122	-0.061	-0.061	0.264	9.9	0.306	-0.061	0	0	1506694935
-9.573	-2.446	-0.573	0	-0.061	0	4.029	-8.798	0.516	0.061	-0.061	0.061	3.467	9.394	2.007	-0.122	0	-0.061	-9.694	-0.773	-1.632	-0.061	-0.061	-0.061	-0.313	9.686	2.153	-0.122	-0.061	-0.061	0.264	9.9	0.306	-0.061	0	0	1506694935
-9.575	-2.437	-0.571	-0.061	0	-0.061	4.061	-8.746	0.395	0.061	0	0	3.46	9.368	1.895	-0.122	0	-0.061	-9.67	-0.78	-1.644	0	-0.061	0	-0.316	9.69	2.141	-0.061	0	0	0.249	9.902	0.285	-0.061	0	0	1506694935
-9.589	-2.433	-0.589	-0.061	0	-0.061	4.027	-8.702	0.297	0	-0.061	-0.061	3.436	9.359	1.832	-0.061	-0.061	0	-9.684	-0.786	-1.64	0	-0.061	-0.061	-0.339	9.677	2.162	0	0	0	0.263	9.899	0.297	-0.061	-0.061	0	1506694935
-9.576	-2.437	-0.584	-0.061	0	-0.061	4.002	-8.693	0.24	0	0	-0.122	3.395	9.368	1.83	0	0	0.061	-9.689	-0.774	-1.645	0	-0.061	-0.061	-0.336	9.685	2.169	0	0	0	0.263	9.899	0.297	0	0	0	1506694935
-9.574	-2.431	-0.583	-0.061	0	-0.061	3.951	-8.678	0.237	-0.061	0	-0.122	3.344	9.398	1.857	0	-0.061	0.061	-9.691	-0.774	-1.656	0	-0.061	0	-0.335	9.703	2.174	0	0	0	0.275	9.91	0.291	-0.061	0	0	1506694935
-9.57	-2.45	-0.571	-0.061	0	-0.061	3.925	-8.693	0.268	-0.122	0	-0.122	3.29	9.416	1.926	0.061	-0.061	0	-9.702	-0.779	-1.641	0	-0.061	-0.061	-0.325	9.716	2.184	0	0	0	0.281	9.9	0.298	-0.061	-0.061	0	1506694935
-9.585	-2.44	-0.572	-0.061	0	0	3.876	-8.751	0.337	-0.122	0	-0.122	3.253	9.444	2.004	0.061	-0.061	0	-9.703	-0.772	-1.64	0	-0.061	-0.061	-0.348	9.746	2.192	0	0	-0.061	0.294	9.903	0.3	-0.061	0	0	1506694935
-9.588	-2.438	-0.572	-0.061	0	-0.061	3.832	-8.812	0.42	-0.122	0	-0.122	3.226	9.494	2.068	0	-0.061	-0.061	-9.685	-0.772	-1.632	0	-0.061	-0.061	-0.367	9.759	2.187	0	0	-0.061	0.275	9.914	0.292	-0.061	-0.061	0	1506694935
-9.57	-2.461	-0.585	0	0	-0.061	3.807	-8.821	0.477	-0.061	0	-0.061	3.25	9.513	2.105	0	0	0	-9.676	-0.785	-1.623	0	-0.061	0	-0.394	9.753	2.182	-0.061	-0.061	-0.061	0.26	9.906	0.282	-0.061	0	0	1506694935
-9.563	-2.448	-0.569	-0.061	0	0	3.76	-8.806	0.513	-0.061	0	-0.061	3.259	9.503	2.089	-0.061	-0.061	-0.061	-9.688	-0.77	-1.625	0	0	-0.061	-0.389	9.732	2.188	-0.061	-0.061	-0.061	0.227	9.887	0.285	-0.061	0	0	1506694935
-9.566	-2.439	-0.573	-0.061	0	-0.061	3.758	-8.823	0.484	-0.061	0	-0.061	3.261	9.475	2.058	-0.122	-0.061	-0.061	-9.721	-0.769	-1.643	0	0	-0.061	-0.349	9.698	2.199	-0.061	-0.122	-0.061	0.252	9.895	0.313	-0.061	-0.061	0	1506694935
-9.588	-2.448	-0.562	-0.061	0	-0.061	3.813	-8.833	0.416	0	0	0.061	3.291	9.423	1.977	-0.061	-0.061	-0.061	-9.701	-0.767	-1.647	0	0	0	-0.3	9.726	2.195	-0.061	-0.122	-0.061	0.262	9.896	0.303	-0.061	0	0	1506694936
-9.573	-2.464	-0.571	-0.061	0	-0.061	3.869	-8.766	0.404	0	0	0.061	3.314	9.417	1.936	-0.061	-0.061	-0.122	-9.721	-0.719	-1.625	0	-0.061	0	-0.295	9.71	2.204	-0.061	0	-0.061	0.243	9.91	0.304	0	0	0	1506694936
-9.576	-2.458	-0.567	-0.061	0	-0.061	3.881	-8.744	0.383	0	0	0.061	3.35	9.38	1.931	0	0	-0.122	-9.696	-0.779	-1.631	0	-0.061	0	-0.347	9.674	2.162	0	-0.061	-0.061	0.254	9.905	0.299	0	-0.061	0	1506694936
-9.574	-2.45	-0.548	-0.061	0	0	3.892	-8.735	0.323	0.061	-0.061	0	3.366	9.4	1.902	-0.061	-0.061	-0.061	-9.709	-0.748	-1.614	0	-0.061	-0.061	-0.341	9.709	2.169	0	-0.061	-0.061	0.254	9.905	0.299	0	0	0	1506694936
-9.589	-2.439	-0.563	-0.061	0	0	3.947	-8.711	0.256	0	-0.061	-0.061	3.432	9.406	1.888	0	-0.061	-0.061	-9.713	-0.744	-1.635	-0.061	-0.061	-0.061	-0.346	9.728	2.194	0	0	-0.061	0.276	9.896	0.313	-0.061	0	0	1506694936
-9.583	-2.452	-0.565	-0.061	0	0	3.957	-8.726	0.26	-0.061	0	0	3.402	9.434	1.914	0.061	0	0	-9.696	-0.736	-1.631	-0.061	-0.061	0	-0.33	9.74	2.199	0	0	-0.061	0.291	9.909	0.284	-0.061	0	0	1506694936
-9.555	-2.433	-0.586	-0.061	0	0	3.924	-8.726	0.301	-0.061	0	-0.061	3.357	9.429	1.986	0	0	0	-9.702	-0.752	-1.626	-0.061	-0.061	0	-0.347	9.695	2.169	0	0	0	0.291	9.909	0.284	-0.061	0	0	1506694936
-9.579	-2.434	-0.569	-0.061	0	-0.061	3.924	-8.758	0.349	-0.061	-0.061	-0.061	3.335	9.434	2.043	0	0	0	-9.7	-0.748	-1.613	-0.061	-0.061	-0.061	-0.341	9.696	2.163	0	0	0	0.279	9.914	0.29	-0.061	0	0	1506694936
-9.572	-2.442	-0.566	-0.061	0	-0.061	3.923	-8.783	0.396	-0.061	-0.061	-0.061	3.31	9.461	2.049	0	0	0	-9.694	-0.739	-1.616	-0.061	-0.061	-0.061	-0.341	9.731	2.178	0	0	0	0.282	9.908	0.281	0	0	0	1506694936
-9.579	-2.439	-0.571	-0.061	0	0	3.878	-8.809	0.437	-0.061	-0.061	-0.061	3.292	9.469	2.05	-0.061	0	0	-9.692	-0.755	-1.601	-0.061	-0.061	-0.061	-0.367	9.728	2.176	-0.061	0	0	0.282	9.908	0.281	0	0	0	1506694936
-9.573	-2.45	-0.571	-0.061	0	0	3.84	-8.807	0.465	-0.061	-0.061	-0.061	3.275	9.457	2.023	-0.061	0	0	-9.692	-0.755	-1.601	-0.061	-0.061	-0.061	-0.373	9.721	2.171	-0.061	0	0	0.286	9.906	0.284	0	0	0	1506694936
-9.566	-2.45	-0.575	-0.061	0	-0.061	3.819	-8.814	0.45	0	-0.061	-0.061	3.286	9.463	1.979	-0.061	0	0	-9.685	-0.792	-1.631	-0.061	-0.061	-0.061	-0.384	9.715	2.152	0	0	0	0.287	9.906	0.3	0	0	0	1506694936
-9.587	-2.47	-0.591	-0.061	0	0	3.819	-8.788	0.416	0	-0.061	-0.061	3.286	9.44	1.914	-0.061	0	0	-9.696	-0.788	-1.627	-0.061	0	-0.061	-0.379	9.716	2.141	-0.061	0	0	0.287	9.906	0.3	0	0	0	1506694936
-9.572	-2.467	-0.597	-0.061	0	0	3.826	-8.776	0.383	0	0	0	3.292	9.442	1.875	-0.061	0	0	-9.695	-0.804	-1.621	-0.061	-0.061	-0.061	-0.362	9.71	2.145	0	0	0	0.263	9.909	0.282	0	0	0	1506694936
-9.555	-2.462	-0.601	-0.061	0	0	3.841	-8.771	0.374	0	-0.061	0	3.283	9.42	1.857	0	0	0	-9.678	-0.812	-1.607	-0.061	0	-0.061	-0.362	9.71	2.145	0	0	0	0.262	9.905	0.272	-0.061	0	0	1506694936
-9.566	-2.455	-0.603	-0.061	0	0	3.872	-8.736	0.348	0	-0.061	0	3.302	9.421	1.86	0	0	-0.061	-9.688	-0.809	-1.605	-0.061	-0.061	-0.061	-0.362	9.71	2.145	0	0	0	0.262	9.905	0.272	0	0	0	1506694936
-9.592	-2.444	-0.623	-0.061	0.061	0	3.881	-8.722	0.36	0	-0.061	0	3.326	9.444	1.89	0	-0.061	0	-9.713	-0.805	-1.617	-0.061	-0.061	-0.061	-0.37	9.725	2.127	0	-0.061	-0.061	0.279	9.892	0.273	-0.061	0	0	1506694936
-9.575	-2.438	-0.636	-0.061	0	0	3.899	-8.758	0.345	-0.061	0	0	3.323	9.471	1.907	0	-0.061	0	-9.717	-0.803	-1.647	-0.061	-0.061	-0.061	-0.347	9.765	2.135	0	-0.061	-0.061	0.315	9.928	0.252	0	0	0	1506694936
-9.569	-2.445	-0.636	-0.061	0.061	0	3.925	-8.769	0.361	-0.061	0	0	3.341	9.473	1.95	0	0	-0.061	-9.704	-0.806	-1.635	0	-0.061	-0.061	-0.313	9.751	2.133	0	0	-0.061	0.315	9.928	0.252	0	0	0	1506694936
-9.567	-2.462	-0.665	-0.061	0.061	0	3.921	-8.742	0.425	-0.061	0	-0.061	3.344	9.455	1.997	0	0	-0.061	-9.701	-0.813	-1.622	-0.061	-0.061	-0.061	-0.333	9.734	2.131	0	0	-0.061	0.305	9.922	0.27	-0.061	0	0	1506694936
-9.574	-2.443	-0.647	-0.061	0	0	3.871	-8.75	0.461	-0.061	0	-0.061	3.327	9.463	2.009	-0.061	-0.061	-0.061	-9.701	-0.813	-1.622	-0.061	-0.061	-0.061	-0.355	9.74	2.115	-0.061	-0.061	-0.061	0.274	9.911	0.266	-0.061	0	0	1506694936
-9.576	-2.401	-0.64	-0.061	0.061	0	3.851	-8.811	0.443	0	-0.061	-0.061	3.344	9.464	2.001	-0.061	0	-0.061	-9.727	-0.846	-1.665	-0.061	-0.061	-0.061	-0.335	9.746	2.122	-0.061	-0.061	-0.061	0.294	9.908	0.257	-0.061	0	0	1506694936
-9.597	-2.409	-0.657	-0.061	0	0	3.874	-8.817	0.444	-0.061	0	0	3.309	9.465	1.955	-0.061	0	-0.061	-9.684	-0.839	-1.634	0	-0.122	-0.061	-0.301	9.772	2.131	-0.061	0	-0.061	0.304	9.903	0.255	-0.061	0	0	1506694936
-9.562	-2.418	-0.64	-0.061	0	0	3.839	-8.796	0.489	-0.061	0.061	0	3.336	9.466	1.927	-0.061	0	-0.061	-9.689	-0.84	-1.604	0	-0.061	-0.061	-0.37	9.715	2.102	-0.061	0	-0.061	0.295	9.91	0.281	-0.061	0	0	1506694936
-9.576	-2.409	-0.66	-0.061	0	0	3.796	-8.782	0.494	0	0	0	3.336	9.422	1.91	-0.061	0	-0.061	-9.678	-0.851	-1.61	0	-0.061	0	-0.376	9.695	2.086	-0.061	-0.061	0	0.295	9.91	0.281	-0.061	0	0	1506694936
-9.573	-2.396	-0.67	0	0	0	3.825	-8.771	0.444	0	0	0	3.338	9.415	1.867	-0.061	-0.061	-0.061	-9.694	-0.83	-1.621	0	-0.061	-0.061	-0.351	9.727	2.119	-0.061	-0.061	0	0.315	9.899	0.285	-0.061	0	0	1506694937
-9.585	-2.391	-0.678	0	0	0	3.883	-8.776	0.355	0	0	0	3.377	9.426	1.834	-0.061	0	0	-9.688	-0.821	-1.637	0	-0.061	0	-0.347	9.741	2.135	0	-0.061	-0.061	0.333	9.896	0.281	-0.061	0	0	1506694937
-9.594	-2.383	-0.707	0	-0.061	0	3.876	-8.757	0.355	0	0	0	3.356	9.43	1.845	0	0	0	-9.695	-0.817	-1.633	0	-0.061	0	-0.328	9.723	2.138	0	-0.061	-0.061	0.333	9.896	0.281	-0.061	0	0	1506694937
-9.554	-2.317	-0.681	0	-0.244	0	3.881	-8.717	0.376	-0.061	0.061	0	3.313	9.399	1.902	0	-0.061	-0.061	-9.643	-0.818	-1.654	0	-0.061	0	-0.312	9.689	2.123	0	-0.061	-0.061	0.317	9.889	0.276	-0.061	-0.061	0	1506694937
-9.244	-2.285	-0.531	-0.061	-0.305	0	3.884	-8.666	0.412	-0.061	0	-0.061	3.35	9.402	1.945	0	0	0	-9.483	-0.737	-1.651	0	-0.061	0	-0.342	9.667	2.171	0	0	-0.061	0.371	9.828	0.3	-0.061	0	0	1506694937
-9.327	-2.205	-0.252	-0.244	0	0.183	3.869	-8.538	0.473	-0.061	0.061	0	3.348	9.343	2.028	0	0	0	-9.408	-0.51	-1.61	0.061	-0.122	0	-0.377	9.512	2.283	-0.061	-0.061	-0.061	0.371	9.828	0.3	-0.061	-0.122	0	1506694937
-9.915	-1.806	-0.231	-0.366	-0.488	0.183	3.84	-8.392	0.535	0	0.122	0.061	3.257	9.14	2.102	0	-0.061	0.061	-9.688	-0.31	-1.719	0.061	0.061	0.061	-0.345	9.369	2.478	0	-0.061	-0.061	0.574	9.538	0.584	-0.183	0.061	0.122	1506694937
-10.038	-1.832	0.095	-0.549	-0.61	0	3.911	-8.641	0.382	0	0.122	0.061	3.144	9.182	2.174	0.061	-0.061	0.061	-9.885	-0.16	-1.89	0.061	0	0.061	-0.23	9.551	2.689	0.061	0	0	0.937	9.904	0.958	-0.305	0.122	0.244	1506694937
-9.756	-2.133	0.524	-0.549	-0.61	-0.061	4.076	-8.965	0.061	0.244	0	0.366	3.122	9.411	2.226	0.122	-0.122	-0.061	-9.854	0.134	-2.007	0	0	-0.061	-0.165	9.794	2.919	0.122	0	-0.061	0.937	9.904	0.958	-0.305	0.305	0.366	1506694937
-9.613	-2.405	0.701	-0.305	-0.549	-0.061	4.241	-9.016	-0.121	0.244	0	0.366	3.189	9.475	2.365	0.305	0	-0.061	-9.854	0.134	-2.007	-0.061	-0.061	0	-0.126	9.716	3.097	0.122	0	-0.061	0.668	10.003	0.908	-0.122	0.366	0.366	1506694937
-9.532	-2.55	0.809	-0.366	-0.61	-0.183	4.255	-8.806	-0.139	0.183	-0.122	0.122	3.206	9.276	2.572	0.488	0.183	0	-9.832	0.183	-1.974	-0.061	0	0.061	-0.09	9.489	3.121	0.061	0.061	-0.244	-0.037	9.862	0.927	0	0.305	0.366	1506694937
-9.398	-2.638	0.823	-0.244	-0.61	-0.244	4.137	-8.665	-0.177	0.183	-0.122	0.122	3.106	9.185	2.827	0.488	0.366	-0.122	-9.886	0.228	-1.907	-0.122	-0.122	-0.061	-0.104	9.4	3.076	0.122	0.244	-0.183	-0.037	9.862	0.927	0.244	0.061	0.244	1506694937
-9.448	-2.542	0.754	-0.244	-0.671	-0.244	4.137	-8.665	-0.177	0.305	-0.305	0.061	3.027	9.3	2.957	0.366	0.244	-0.122	-9.886	0.228	-1.907	-0.122	-0.305	-0.061	-0.202	9.457	3.068	0.122	0.366	-0.244	0.024	9.839	0.988	0.427	0	0.244	1506694937
-9.369	-2.53	0.693	-0.244	-0.488	-0.244	3.92	-8.411	-0.397	0.305	-0.427	0.183	3.016	9.442	2.936	0.244	0.061	-0.061	-10.011	0.105	-1.931	-0.122	-0.427	0	-0.284	9.563	3.052	0.061	0.366	-0.366	-0.006	9.848	0.825	0.488	-0.061	0.183	1506694937
-9.289	-2.421	0.449	-0.305	0.122	-0.305	3.871	-8.624	-0.42	0.122	-0.732	0.244	2.966	9.585	2.816	0.183	0.183	-0.061	-10.011	0.105	-1.931	-0.183	-0.61	0	-0.273	9.795	2.929	0	0.366	-0.427	-0.006	9.848	0.825	0.488	-0.122	0.122	1506694937
-9.539	-2.111	-0.22	-0.122	0.671	-0.488	3.694	-8.964	-0.395	0.122	-0.732	0.244	2.803	9.787	2.602	0.183	0.244	-0.244	-10.148	-0.049	-2.038	-0.244	-0.732	0	-0.14	9.95	2.806	0	0.366	-0.427	0.233	9.813	0.505	0.549	-0.122	0.061	1506694937
-9.658	-2.09	-0.879	0.122	0.61	-0.61	3.553	-8.998	-0.297	0	-1.099	0.244	2.705	9.698	2.345	0.183	0.183	-0.549	-9.819	-0.416	-2.177	-0.366	-0.854	0	0.083	9.752	2.591	0.061	0.183	-0.854	0.731	9.956	-0.123	0.61	0.061	-0.061	1506694937
-9.609	-1.517	-1.083	0.427	0.732	-0.427	3.335	-8.783	-0.089	-0.183	-1.221	0.244	2.766	9.228	2.079	0.366	0.244	-0.854	-9.819	-0.416	-2.177	-0.61	-1.16	-0.061	0.195	9.406	2.056	0	0.183	-1.038	0.731	9.956	-0.123	0.732	0.061	-0.244	1506694937
-9.617	-1.184	-0.983	0.244	1.404	-0.366	3.145	-8.691	0.342	-0.366	-1.465	0.305	2.946	8.891	1.823	0.366	0.183	-1.221	-9.268	-1.348	-2.004	-0.671	-0.977	-0.305	0.185	9.391	1.32	-0.122	0.305	-0.854	1.022	9.879	-0.437	0.671	-0.183	-0.244	1506694937
-10.104	-0.912	-1.096	0.183	0.916	-0.488	3.262	-8.933	0.997	-0.549	-1.465	0.732	3.417	9.146	1.542	0.183	0.183	-1.709	-9.435	-2.107	-1.958	-0.366	-0.793	-0.488	0.063	9.784	0.89	0.061	0.244	-0.61	1.567	9.649	-0.607	0.61	-0.549	-0.305	1506694937
-10.204	-0.697	-1.226	-0.244	0.793	-0.732	3.577	-9.365	2.003	-0.61	-1.343	1.16	3.939	9.721	1.083	-0.122	-0.244	-1.892	-9.767	-2.031	-2.113	-0.061	-0.61	-0.427	-0.014	10.137	0.974	0.427	-0.305	-0.61	2.042	9.591	-0.462	0.427	-0.549	-0.366	1506694937
-9.723	-1.312	-1.294	-0.183	0.366	-1.099	4.082	-9.243	2.806	-0.183	-1.282	1.221	4.289	9.722	0.534	-0.244	-1.282	-1.343	-9.475	-1.534	-2.283	-0.061	-0.427	-0.183	0.044	10.117	1.257	0.488	-0.793	-0.977	1.488	9.752	-0.745	0.549	-0.977	-0.488	1506694937
-9.074	-1.951	-1.175	0.183	0.427	-1.038	4.509	-8.683	3.12	0.305	-0.732	1.221	4.594	9.16	0.386	0.183	-1.892	-0.671	-8.896	-2.064	-2.074	-0.244	-0.732	-0.244	0.468	9.666	1.208	0.366	-0.61	-1.16	1.528	9.67	-0.537	0.671	-0.793	-1.038	1506694937
-9.135	-2.016	-1.278	0.366	0.732	-0.793	4.343	-8.141	2.866	0.427	-0.305	1.221	5.046	8.647	0.648	0.732	-0.732	-0.549	-8.896	-2.064	-2.074	-0.366	-0.61	-0.183	0.648	9.265	0.925	0.061	0	-1.038	1.528	9.67	-0.537	0.732	-0.366	-1.16	1506694937
-9.414	-1.745	-1.546	0.61	0.61	-0.793	4.057	-7.948	2.31	0.549	-0.427	1.221	5.106	8.473	0.817	0.854	0.977	-0.61	-8.917	-2.273	-1.854	-0.122	-0.671	0	0.524	9.288	0.745	0	0.61	-0.732	1.431	9.338	-0.434	0.732	-0.427	-1.038	1506694937
-9.94	-1.67	-1.983	0.488	0.366	-0.793	4.049	-8.07	1.838	0.549	-0.549	1.343	4.739	8.836	0.977	0.671	0.854	-0.549	-9.354	-2.506	-1.895	0.122	-0.61	0.061	0.128	9.709	0.644	0.061	0.732	-0.366	1.211	9.527	-0.931	0.61	-0.854	-1.038	1506694938
-10.034	-1.857	-2.012	0.671	0.122	-0.977	4.169	-8.428	1.418	0.366	-0.61	1.404	4.831	9.522	1.067	0.427	0.366	-0.244	-9.354	-2.506	-1.895	0.305	-0.61	0.061	-0.3	10.3	0.633	0	0.305	-0.244	1.211	9.527	-0.931	0.61	-0.977	-1.099	1506694938
-10.202	-2.186	-2.016	0.916	0.366	-0.732	4.575	-8.696	1.17	0.366	-0.61	1.404	4.803	10.127	1.128	0.183	-0.122	0.305	-9.605	-2.249	-1.803	0.305	-0.61	0.244	-0.374	10.726	0.83	-0.183	0.122	-0.305	1.011	9.936	-1.316	0.549	-0.916	-1.282	1506694938
-10.478	-2.202	-1.977	1.038	0.305	-0.183	4.788	-8.93	1.095	-0.244	-0.061	0.488	4.668	10.564	1.298	0	-0.427	0.732	-10.255	-2.515	-1.41	0.305	-0.61	0.366	-0.723	11.315	0.751	-0.488	-0.122	-0.427	0.879	10.605	-0.997	0.366	-1.099	-1.526	1506694938
-10.818	-1.558	-2.388	-0.488	0.549	0.305	4.858	-9.633	1.13	-0.488	0.061	-0.122	4.475	11.336	1.328	-0.183	-0.183	0.732	-10.255	-2.515	-1.41	0.183	-0.183	0.244	-1.114	11.888	1.245	-0.549	-0.854	0.061	0.879	10.605	-0.997	0.061	-1.404	-1.648	1506694938
-11.623	-1.738	-2.622	-1.648	-0.122	0.549	4.795	-10.475	1.186	-0.366	0.061	-0.61	4.182	11.937	1.292	-0.183	0.244	0.61	-11.053	-1.299	-1.047	0.427	0.671	0.549	-0.946	12.262	2.065	-0.549	-0.427	-0.244	1.581	11.027	-0.853	-0.427	-1.343	-1.465	1506694938
-12.007	-3.735	-2.348	-0.793	-1.953	1.16	4.829	-10.856	1.14	-0.366	0.061	-0.61	3.905	11.806	1.056	0.061	0.61	0.732	-10.506	-0.782	0.133	0.244	0.061	0.977	-1.662	11.483	2.483	-1.038	0.366	-0.61	3.139	12.336	0.922	-1.404	-0.732	-1.038	1506694938
-9.176	-4.486	-0.696	-0.427	-2.93	1.587	4.955	-10.932	1.001	-0.061	0	-1.16	3.949	10.99	1.203	0.061	0.61	0.732	-10.506	-0.782	0.133	-0.732	0.488	0.488	-1.662	11.483	2.483	-1.038	0.366	-0.61	3.139	12.336	0.922	-2.747	0.61	-0.305	1506694938
-7.911	-5.297	1.224	-1.038	2.747	2.38	4.587	-10.733	0.828	0.244	0.793	-2.869	3.341	10.476	1.401	0.427	3.418	1.587	-9.965	-1.483	0.969	0.366	0.854	0.183	-3.92	8.774	1.999	-1.404	-0.488	0.427	2.682	12.468	2.576	-4.456	-0.244	0.488	1506694938
-11.347	-3.947	-0.468	-0.122	-2.197	1.648	4.082	-10.369	0.601	0.244	0.793	-2.869	2.056	9.988	1.223	0.427	3.418	1.587	-10.186	0.121	1.062	0.732	0.366	0.244	-3.92	8.774	1.999	-1.404	-0.488	0.427	2.426	10.186	2.407	-4.761	0.244	2.686	1506694938
-9.971	-3.464	-0.39	-0.366	-2.319	0.977	3.512	-10.226	0.389	0.916	1.038	-3.479	1.146	9.689	1.052	-1.465	-1.099	2.502	-10.256	0.589	0.822	0.366	0.427	0.366	-3.92	8.774	1.999	-1.404	-0.488	0.427	2.056	10.686	0.86	-3.357	1.526	4.211	1506694938
-8.725	-2.897	0.018	-0.061	-1.892	0.916	2.929	-10.014	-0.102	1.404	0.549	-3.357	1.605	9.769	1.107	-1.343	-1.587	2.258	-10.158	0.504	0.214	0.305	0.61	0.244	-2.595	9.058	3.255	-1.404	-0.488	0.427	0.276	11.85	0.044	-2.441	1.221	4.761	1506694938
-8.117	-1.73	0.005	-1.099	-1.953	0.732	2.51	-9.482	-0.624	1.587	-0.244	-3.479	1.979	9.655	1.176	-1.343	-1.587	2.258	-8.594	0.969	-0.699	0.244	0.549	0.183	-2.15	8.713	3.509	-0.061	-0.366	0.244	-1.23	11.096	1.245	-0.793	-0.427	5.798	1506694938
-7.683	-1.628	0.461	-1.099	-1.038	0.305	2.384	-8.515	-0.93	1.282	-0.61	-3.418	1.784	8.769	1.41	0.122	1.221	1.465	-8.594	0.969	-0.699	0.061	0.061	-0.061	-1.487	8.028	3.523	-0.488	-0.427	-0.244	-1.23	11.096	1.245	-0.732	0.183	5.554	1506694938
-7.138	-1.634	0.825	-0.977	-0.183	0.366	2.384	-7.809	-0.952	0.854	-0.305	-2.869	1.397	7.872	1.922	0.488	1.709	0.854	-8.418	1.113	-0.904	-0.244	0.183	-0.244	-1.064	7.635	3.336	-0.488	-0.427	-0.244	-0.683	9.673	1.574	-1.648	1.282	4.578	1506694938
-7.723	-1.147	1.099	-0.732	0.427	0.427	2.315	-7.47	-0.918	0.61	0.122	-2.075	0.975	7.27	2.473	0.427	0.793	-0.061	-8.501	1.067	-1.299	-0.427	0.244	-0.183	-0.877	7.523	3.22	-0.183	-0.061	-0.122	-0.512	6.764	0.953	-0.305	1.892	3.662	1506694938
-8.278	-0.77	0.786	-0.977	1.038	-0.122	2.046	-7.223	-0.937	0.488	0	-1.282	1.102	7.27	2.708	0.122	-0.183	-0.977	-8.501	1.067	-1.299	-0.488	0.244	-0.244	-0.886	7.863	3.443	0.183	0.061	0.122	-0.512	6.764	0.953	0.671	2.136	2.625	1506694938
-9.28	-1.169	0.959	-1.099	0.854	-0.122	1.818	-7.398	-0.989	0.488	0	-1.282	1.57	7.799	2.814	-0.244	-1.099	-1.831	-8.686	1.093	-1.573	-0.671	0.793	-0.305	-0.921	8.343	3.61	0.183	0.061	0.122	0.011	6.74	1.328	0.61	2.136	1.465	1506694938
-10.232	-1.504	0.579	-1.343	-0.061	0.244	1.818	-7.398	-0.989	0.366	-0.488	-0.183	1.57	7.799	2.814	-0.244	-1.099	-1.831	-9.132	0.778	-2.079	-0.732	0.549	-0.427	-0.921	8.343	3.61	0.488	0.061	0.244	1.532	7.216	1.382	0.916	1.099	0.305	1506694938
-10.591	-1.04	1.139	-0.671	0.61	0.732	2.323	-7.703	-0.854	-0.183	-0.977	2.441	2.895	9.046	2.687	0.061	-0.671	-2.441	-9.55	0.752	-2.244	-0.793	0.244	-0.671	-0.812	9.004	3.895	0.305	-0.305	-0.305	3.558	7.667	2.07	1.343	-0.549	0.122	1506694938
-10.617	0.11	2.174	-1.77	-0.61	0.854	2.75	-8.161	-0.689	-0.427	-0.854	3.723	3.395	9.426	2.492	0.183	-0.854	-2.014	-9.57	0.581	-2.269	-0.854	-0.183	-0.854	-1.068	9.448	3.807	0.305	-0.305	-0.427	6.428	9.545	5.276	0.732	1.404	0.427	1506694938
-11.836	-3.377	0.589	-2.258	0.366	-0.244	3.417	-9.048	-0.331	-0.427	-0.854	3.723	3.801	9.853	2.231	0.305	-0.854	-1.709	-12.044	0.59	-1.987	-0.61	0.549	-0.732	-1.348	10.378	3.661	0.305	-0.305	-0.427	1.677	6.442	2.413	0.183	1.892	1.587	1506694938
-12.194	-6.233	-2.029	1.16	-1.16	-0.122	4.247	-10.864	0.018	-0.671	-0.183	5.859	3.908	10.951	1.767	0.488	-1.038	-1.648	-12.044	0.59	-1.987	-1.343	1.77	-0.244	-0.952	12.227	3.253	0.61	-0.427	-0.061	1.677	6.442	2.413	1.953	-2.075	-0.122	1506694938
-7.99	-3.688	1.038	1.221	-1.709	0.305	4.855	-12.701	0.048	-0.671	-0.183	5.859	4.144	12.77	1.206	0.61	-1.404	-2.014	-13.793	-0.272	-2.122	-0.916	-0.732	-0.122	-0.985	12.981	3.039	0.916	2.014	-0.366	4.846	12.392	0.408	2.869	-1.587	-2.38	1506694938
-11.253	-4.243	-4.482	1.709	-2.502	-0.549	6.198	-9.793	1.054	-1.221	-1.404	1.404	5.14	10.952	1.329	1.587	4.517	0.61	-10.874	-3.409	0.731	-1.953	-0.732	-0.244	-4.648	9.8	0.557	-1.953	1.221	-0.061	4.164	12.378	-1.401	3.052	-5.005	-2.197	1506694939
-8.904	-3.924	-1.151	-0.366	0.549	0.305	6.623	-10.451	1.842	-1.221	-1.404	1.404	3.423	11.947	1.184	0.305	4.089	1.465	-10.874	-3.409	0.731	-0.061	-0.977	-0.488	-4.52	10.312	0.264	-0.916	0.61	0.427	4.164	12.378	-1.401	0.61	-0.488	-0.671	1506694939
-8.842	-2.978	-1.047	0.061	2.991	-0.244	4.877	-10.725	1.834	-1.343	1.587	0.244	1.714	11.825	0.001	-1.892	-0.122	1.709	-9.631	-1.937	0.517	-0.122	-0.61	-0.061	-3.998	9.664	0.638	0.366	0.427	0.366	0.833	10.471	0.5	0.488	-1.587	-1.282	1506694939
-9.653	-2.614	-2.531	1.404	-0.549	-0.854	3.81	-9.42	2.111	-0.366	-0.793	-2.625	1.555	10.135	-0.77	-2.441	-3.052	2.441	-9.631	-1.937	0.517	-0.427	-0.732	0.122	-3.552	8.837	0.904	0.183	0.244	0.427	0.952	9.661	-0.837	1.221	-1.465	-1.709	1506694939
-8.271	-2.375	-1.668	0.732	0.122	-0.671	4.073	-8.559	2.644	-0.366	0.549	-2.563	2.162	9.225	-0.921	-1.648	-2.808	2.686	-8.751	-2.684	0.434	0.366	-0.488	-0.061	-3.411	8.628	1.014	0.183	0.244	0.427	1.587	9.835	-1.079	1.465	-2.014	-1.953	1506694939
-8.379	-2.671	-1.871	0.549	0.977	-0.366	3.467	-7.994	2.366	0.122	1.953	-2.197	2.635	9.024	-0.825	-0.732	-0.305	2.319	-8.184	-2.192	0.449	0.732	-0.305	-0.122	-2.991	8.449	1.026	-0.244	-0.305	0.488	2.452	9.812	-0.161	1.526	-1.892	-1.892	1506694939
-8.99	-3.134	-2.283	1.587	-0.183	-0.305	3.467	-7.994	2.366	0.122	1.953	-2.197	2.17	8.823	-0.775	-0.366	0.916	2.014	-8.354	-1.939	0.591	0.671	0	-0.061	-2.756	8.443	0.945	-0.244	-0.305	0.244	2.663	9.146	-0.1	1.404	-1.343	-1.77	1506694939
-9.307	-3.189	-1.755	1.709	0.122	0.061	2.568	-7.739	1.657	0.427	1.221	-1.953	1.833	8.87	-0.33	-0.366	0.549	1.526	-8.571	-2.365	0.422	0.916	-0.732	-0.305	-2.918	8.754	0.739	-0.244	-0.305	0.244	3.189	9.324	0.111	0.916	-0.61	-1.404	1506694939
-9.158	-2.48	-1.873	1.892	-0.244	0.061	2.58	-8.49	1.157	0.549	0.977	-1.16	2.166	9.307	0.246	-0.366	0.549	1.526	-8.601	-2.701	0.4	1.221	0.244	-0.244	-3.159	9.137	0.55	0.183	-0.977	0.549	2.297	9.586	0.487	0.244	-0.793	-0.732	1506694939
-9.467	-2.049	-2.016	1.77	0.244	-0.061	2.542	-8.796	0.574	0.549	0.977	-1.16	2.888	9.991	0.587	-1.221	-0.549	0.793	-9.116	-2.911	0.008	1.587	-0.122	-0.305	-3.058	9.709	0.7	0.366	-1.831	0.305	0.935	9.744	0.124	-0.061	-2.502	-0.671	1506694939
-9.531	-1.908	-2.088	1.587	-0.122	-0.061	2.86	-8.873	0.48	-0.305	1.099	-0.793	3.59	10.375	0.715	-1.831	-1.77	1.099	-9.378	-2.425	-0.249	1.831	0.305	-0.183	-2.638	10.172	1.025	0.244	-2.319	-0.122	1.78	9.58	-0.863	-0.122	-2.625	-0.854	1506694939
-9.524	-2.4	-1.792	1.343	-0.366	0.183	3.249	-8.776	0.508	-0.854	2.075	-0.427	4.423	10.164	1.068	-1.953	-2.38	1.465	-9.447	-2.121	-0.269	1.831	0.488	0.061	-2.115	10.447	1.184	0.061	-2.686	-0.366	2.482	9.661	-0.93	-0.305	-1.526	-0.732	1506694939
-9.688	-2.444	-1.367	0.549	-0.244	0.671	3.338	-8.965	0.438	-0.854	2.075	-0.427	5.158	9.841	1.43	-1.892	-2.197	1.404	-9.96	-1.957	-0.38	1.831	0.427	0.061	-1.456	10.612	1.37	-0.061	-2.808	-0.488	2.233	9.603	-0.587	-0.549	-1.221	-0.793	1506694939
-10.67	-2.827	-1.383	-0.488	-0.732	0.732	3.9	-9.454	0.684	-1.099	0.793	-0.916	5.925	9.637	2.013	-2.014	-1.892	1.343	-10.648	-1.29	-0.03	1.709	1.099	0.305	-0.94	10.959	1.894	-0.061	-2.808	-0.488	2.394	9.807	-0.331	-0.793	-1.099	-0.61	1506694939
-11.122	-3.699	-1.41	-0.183	-1.221	0.305	4.837	-10.3	0.757	-0.61	-0.427	-1.648	6.552	9.459	2.509	-2.075	-2.502	1.404	-11.456	-0.383	-0.54	1.831	0.061	0.488	-0.617	11.221	3.053	0.061	-1.526	-0.61	3.013	10.228	0.524	-1.465	-1.221	-0.061	1506694939
-9.659	-4.243	0.148	0.732	-3.54	0.61	5.99	-10.269	0.603	0	-1.648	-3.113	7.882	8.905	3.656	-1.77	-2.563	1.892	-10.35	-0.004	-0.246	0.549	1.038	0.549	-1.138	10.134	3.278	-0.732	-1.038	-0.427	3.7	11.533	2.333	-2.808	0.183	0.977	1506694939
-7.752	-3.118	2.582	0.366	0.061	0.549	5.99	-10.269	0.603	0	-1.648	-3.113	9.353	8	5.256	-1.709	-0.244	3.113	-9.57	-0.676	0.295	1.221	0.061	0.061	-1.616	8.612	3.302	-0.732	-1.038	-0.427	2.378	12.755	3.786	-4.028	1.221	1.953	1506694939
-10.018	-2.512	1.239	0.061	0.427	-0.122	8.485	-8.527	0.633	0.244	-1.465	-4.7	9.666	7.837	5.962	-2.808	1.648	4.456	-9.396	0.153	0.616	1.587	0.305	0	-1.403	8.738	4.181	-1.77	-1.282	2.014	-0.029	11.469	2.597	-3.967	-0.183	2.319	1506694939
-10.123	-2.865	0.847	0.854	-1.343	-0.183	10.139	-8.861	-0.142	0.061	-0.854	-5.249	9.405	8.265	5.96	-4.15	0.732	5.432	-10.159	1.396	0.269	0.793	0.977	0.427	-1.365	9.819	4.892	-2.014	-1.343	2.93	-1.59	9.018	-0.093	-2.319	-1.648	1.953	1506694939
-8.708	-2.607	1.736	0.366	-0.305	-0.061	11.112	-9.243	-1.461	0.854	0.305	-7.568	9.866	8.077	5.95	-4.517	-0.122	6.409	-10.087	1.14	-0.102	0.366	0.671	0.305	-0.78	9.828	5.212	-2.014	-1.343	2.93	-0.956	9.665	-0.4	-1.343	-1.587	0.854	1506694939
-8.723	-2.262	1.596	0.122	-0.244	0.122	11.681	-8.643	-2.048	0.61	-0.671	-9.033	10.465	7.224	5.955	-4.211	0.916	7.202	-9.581	0.956	-0.401	0.427	0.549	0.183	0.024	9.085	5.278	-3.54	-2.441	4.7	0.329	9.271	0.195	-0.183	-0.977	0	1506694939
-7.977	-2.211	1.614	0.244	-0.427	0.183	11.868	-7.154	-1.779	-0.427	0.732	-9.644	9.554	5.758	5.765	-4.15	1.465	7.751	-9.152	0.932	-0.456	0.183	0.244	0.183	1.288	8.117	5.773	-4.456	-2.869	5.554	1.625	8.455	0.885	1.282	2.625	-0.488	1506694939
-7.717	-2.626	1.48	0.061	1.343	-0.061	11.537	-6.052	-1.065	-0.916	1.282	-9.521	8.293	3.68	5.345	-3.54	-0.61	7.568	-8.967	1.02	-0.581	0	-0.122	0.061	2.744	7.721	6.322	-4.456	-2.869	5.554	1.145	8.25	1.318	2.075	5.432	-0.854	1506694939
-8.936	-2.16	1.105	0.183	1.343	0.305	11.786	-4.943	-0.609	-0.793	1.282	-9.216	8.588	1.597	4.496	-2.441	-2.93	6.836	-9.518	1.738	-0.807	-0.488	-0.427	0.122	4.615	7.352	6.773	-3.357	-2.075	7.324	-0.817	7.985	1.845	2.563	2.869	-0.916	1506694939
-11.615	-3.29	0.367	-0.366	0.916	0.305	12.054	-4.097	-0.604	0.183	2.686	-8.362	10.03	-0.339	3.098	-1.221	-0.977	5.981	-9.916	1.937	-0.884	-1.16	-0.122	0.122	6.42	7.044	6.839	-2.197	0.122	7.812	-0.581	9.019	2.658	2.258	-0.732	-1.099	1506694939
-10.444	-2.207	0.896	1.16	0.549	0.183	11.482	-2.911	-0.041	0.671	2.441	-7.202	9.985	-1.367	1.963	-0.427	1.526	4.761	-11.097	0.683	-1.363	-1.587	-0.793	0	6.42	7.044	6.839	-2.197	0.122	7.812	1.993	10.063	2.877	0.488	-2.563	-1.587	1506694940
-10.361	-1.333	0.158	-0.793	0.244	-0.366	10.551	-0.573	0.682	0.549	2.38	-6.226	9.35	-1.382	1.506	-0.183	2.136	3.784	-10.268	-0.37	-1.328	-1.343	-1.404	-0.366	7.82	7.21	5.833	-1.221	2.625	7.935	2.676	12.111	2.216	0.183	-0.244	-0.427	1506694940
-9.622	-2.329	-0.359	-0.671	0.061	-0.732	9.01	1.011	1.842	0.916	3.601	-4.15	8.463	-1.357	1.753	-0.305	3.113	2.747	-10.092	-0.4	-0.971	-1.282	-1.038	-0.244	6.734	6.776	5.487	-0.244	5.981	5.981	1.451	10.201	1.186	1.221	0.366	-0.366	1506694940
-9.042	-2.695	-0.586	-0.366	0.061	-0.183	6.575	1.915	2.483	1.465	1.709	-1.892	6.769	-1.249	2.139	-0.549	2.625	1.038	-10.124	-0.615	-0.812	-1.343	-1.16	0	6.734	6.776	5.487	-0.244	5.981	5.981	-0.144	10.439	1.328	1.221	-0.183	-1.099	1506694940
-9.24	-2.256	-0.568	-0.549	0.427	0.061	6.535	1.357	2.828	1.465	1.709	-1.892	5.691	-0.416	2.645	-0.488	2.502	-0.916	-10.056	-0.767	-0.423	-1.404	-1.099	-0.061	4.707	5.636	5.822	-1.221	6.042	4.517	1.116	9.881	1.64	0.732	-0.61	-0.671	1506694940
-9.71	-1.871	-0.775	-0.61	0.305	0.122	6.072	0.981	2.067	1.953	1.831	0.488	4.933	0.437	2.586	-0.488	1.953	-2.258	-9.861	-0.87	-0.067	-1.343	-1.16	0.183	4.04	4.266	6.161	-1.221	6.042	4.517	2.279	9.591	0.573	0.732	-0.244	-0.183	1506694940
-9.956	-1.907	-0.791	-0.854	0	0.061	5.307	1.449	1.384	1.648	2.93	1.648	4.596	1.481	3.06	-0.732	2.075	-2.563	-9.696	-1.132	0.273	-1.343	-1.221	0.183	2.89	3.433	6.724	-0.977	3.967	3.967	2.192	9.775	0.659	0.183	0.366	0.244	1506694940
-9.786	-2.271	-0.677	-0.854	0.183	-0.244	4.8	0.831	0.903	1.343	2.136	2.38	4.578	2.137	3.749	-0.549	0.061	-1.831	-9.954	-1.19	0.232	-1.343	-0.916	0.488	1.585	2.567	6.962	-0.977	3.967	3.967	1.282	9.794	0.273	0.183	-0.061	0.061	1506694940
-9.721	-2.561	-0.964	-0.61	-0.061	-0.366	5.28	0.382	0.65	1.16	1.465	1.526	5.188	1.638	4.399	0.183	-1.16	-0.854	-10.063	-1.828	0.187	-0.916	-0.977	0.366	1.389	2.366	7.37	-0.61	2.197	3.174	1.111	9.872	-0.185	0.305	0.122	-0.122	1506694940
-9.208	-2.808	-0.828	-0.488	-0.183	-0.244	5.527	1.049	1.495	0.183	1.648	1.343	5.635	0.769	4.811	0.549	-0.916	-0.366	-9.459	-1.403	0.664	-0.488	-0.671	0.122	1.936	1.924	8.012	-0.488	0.61	2.441	0.739	10.005	0.069	0.305	0.549	-0.244	1506694940
-9.17	-2.871	-0.872	-0.366	0.061	-0.122	5.513	1.459	2.774	-0.488	1.099	1.282	5.847	0.096	5.17	0.671	-1.16	0	-9.595	-0.902	0.675	-0.61	-0.671	0.061	2.73	1.974	8.445	0.183	-0.183	1.648	0.473	9.983	0.061	0.305	0	-0.305	1506694940
-9.348	-2.866	-0.773	-0.122	0.183	-0.122	6.08	1.653	3.973	-0.488	0.427	0.977	6.93	-0.429	5.407	0.977	-0.61	0.122	-9.623	-1.065	0.788	-0.366	-0.732	0.122	3.51	2.177	9.18	0.427	-0.488	1.038	0.836	9.743	-0.132	0.183	0.061	-0.244	1506694940
-9.609	-2.695	-0.763	-0.122	0.061	-0.122	6.973	1.631	4.851	-0.305	-0.549	0.549	6.891	-0.553	5.728	0.732	-1.343	0.122	-9.66	-0.816	0.998	-0.244	-0.61	0.183	3.644	2.147	9.101	0.244	0.366	0.183	1.036	9.755	0.036	0	0.488	-0.061	1506694940
-9.703	-2.412	-0.639	0.183	0	-0.183	8.096	1.7	4.419	-0.488	-1.77	0.305	7.309	-0.697	6.077	-0.061	0	-0.488	-9.805	-0.648	0.961	-0.305	-0.549	0.244	3.652	2.303	9.058	0.305	0.061	0.488	0.642	9.859	-0.011	-0.061	0.122	0	1506694940
-9.702	-1.976	-0.553	-0.061	-0.244	-0.244	9.134	2.096	3.36	-0.793	-2.197	-0.244	8.111	-0.312	5.95	-0.183	-0.366	-0.427	-9.502	-0.522	1.065	-0.305	-0.427	0.183	3.067	2.464	8.853	0.305	0.061	0.488	0.648	9.973	0.03	-0.122	0	0	1506694940
-9.551	-2.04	-0.532	-0.305	-0.122	-0.183	10.023	2.46	2.568	-0.977	-1.892	-0.549	8.153	-0.29	5.575	0.061	-0.366	-0.549	-9.4	-0.659	1.086	-0.122	-0.305	0.061	3.201	2.373	8.722	0.061	0	0.244	0.766	9.94	0.171	-0.122	0.122	-0.061	1506694940
-9.639	-2.419	-0.537	-0.061	-0.427	0	10.13	2.366	2.774	-0.854	-1.038	-0.793	8.37	-0.251	5.057	0.061	0.244	-0.122	-9.397	-0.694	1.067	0.122	-0.183	0	3.112	2.147	8.798	0.244	-0.61	-0.122	1.02	9.82	0.267	-0.061	0.122	-0.122	1506694940
-9.585	-2.42	-0.425	0.183	-0.061	0.061	9.991	2.038	3.449	-0.854	-1.282	-0.916	8.6	-0.458	5.479	0.061	0.122	0.671	-9.516	-0.557	1.133	0.305	-0.061	0	3.496	2.06	9.304	0.244	-0.61	-0.122	1.352	9.817	0.501	-0.122	0.244	-0.122	1506694940
-9.577	-2.321	-0.355	0.366	0.061	0.061	10.02	1.721	4.555	-0.671	-0.61	-0.854	8.252	-0.732	6.214	-0.183	0.427	0.671	-9.72	-0.164	1.032	0.305	0	0	3.741	1.962	9.436	0.305	-0.61	-0.305	1.439	9.938	0.517	-0.183	0.244	0.061	1506694940
-9.661	-2.144	-0.407	0.305	0.061	0.061	10.135	1.774	4.603	-0.549	-1.038	-1.221	8.068	-0.792	6.895	-0.549	0.122	0.732	-9.594	-0.004	0.947	0.183	0.122	0	3.414	2.03	9.301	0.122	-1.038	-0.122	0.935	9.893	0.33	-0.244	-0.061	0.061	1506694940
-9.716	-1.979	-0.327	0.366	-0.305	0.061	10.756	1.803	3.601	-1.038	-1.099	-1.709	8.758	-0.596	6.492	-0.61	0.122	1.343	-9.563	-0.158	0.792	0.244	0.183	-0.061	3.364	2.151	8.793	0.122	-1.038	-0.122	0.918	9.873	0.366	-0.183	-0.183	0	1506694940
-9.816	-1.702	-0.335	0.244	-0.244	0	10.121	1.498	2.938	-1.16	-1.587	-2.869	8.643	-0.304	6.245	-0.671	-0.488	2.319	-9.537	-0.211	0.736	0.305	0.305	-0.183	3.132	2.098	8.67	-0.549	-1.465	-0.61	1.096	9.906	0.553	-0.183	-0.244	-0.061	1506694940
-9.67	-1.708	-0.24	0.305	-0.122	0	8.942	1.235	2.279	-1.282	-2.93	-3.784	8.027	-0.323	5.88	-0.61	-0.671	3.052	-9.429	-0.372	0.665	0.366	0.488	-0.366	3.253	2.226	8.114	-0.732	-1.465	-1.038	1.306	9.884	0.599	-0.183	-0.244	-0.061	1506694940
-9.916	-1.335	-0.386	0.305	-0.305	-0.183	7.65	0.377	0.713	-2.075	-3.113	-4.333	6.901	1.331	4.369	-0.244	-0.183	3.662	-9.594	-0.304	0.304	0.427	0.793	-0.427	2.274	2.942	7.399	-0.732	-1.465	-1.038	1.253	9.855	0.605	-0.183	-0.305	-0.183	1506694940
-9.731	-1.677	-0.486	-0.061	-0.488	-0.183	6.331	0.662	0.477	-2.625	-1.587	-4.395	5.492	2.123	2.796	0.305	0.549	4.578	-9.442	-0.481	0.702	0.977	1.648	-0.366	1.245	2.741	6.522	-0.366	-1.526	-2.258	1.418	9.85	0.562	-0.122	-0.183	-0.244	1506694940
-9.484	-2.503	-0.423	0.366	0.061	0.244	4.56	1.331	0.41	-3.113	-0.549	-3.357	4.609	1.035	2.169	0.854	2.747	4.15	-9.183	-1.754	0.665	1.831	2.502	-0.427	2.841	2.791	6.175	-1.099	-5.676	-3.906	1.379	9.874	0.551	-0.061	-0.244	-0.427	1506694941
-9.544	-2.501	-0.384	0.549	0	0.366	3.554	2.134	0.234	-3.296	0.244	-2.686	3.287	0.447	1.792	1.221	2.869	3.54	-9.749	-1.709	0.317	2.563	2.991	-0.061	4.646	3.539	6.326	-1.099	-5.676	-3.906	1.515	9.798	0.598	-0.183	-0.061	-0.427	1506694941
-9.549	-2.847	-0.569	0.671	0.183	0.427	3.057	2.446	0.706	-3.54	2.258	-1.282	2.883	-1.225	2.05	1.465	3.357	2.319	-9.994	-1.128	-0.202	2.014	2.808	0.732	5.71	4.291	5.713	-0.122	-4.517	-6.653	1.382	9.933	0.782	-0.366	-0.122	-0.183	1506694941
-9.539	-2.838	-0.675	0.916	-0.427	0.427	2.409	3.341	1.666	-3.479	0.916	0	2.375	-2.138	2.927	1.648	3.357	0.549	-10.1	-0.845	-0.821	1.953	2.441	0.427	7.026	5.309	5.612	0.183	-3.357	-7.446	1.059	9.99	0.618	-0.549	-0.549	-0.061	1506694941
-9.27	-3.155	-0.434	0.793	0	0.366	3.134	4.423	2.895	-3.479	0.916	0	2.48	-2.511	3.708	2.075	-0.305	-1.038	-10.113	-0.574	-1.235	1.831	3.113	0.61	7.144	6.242	5.711	0.183	-3.357	-7.446	0.638	9.953	0.419	-0.61	-0.671	0.061	1506694941
-9.259	-3.726	-0.303	1.099	0.061	0.427	5.37	5.014	3.001	-2.502	-5.066	3.174	3.608	-2.686	4.151	1.892	-3.479	-3.235	-10.477	-1.117	-2.293	1.465	2.563	0.671	6.441	7.216	5.644	1.892	-0.305	-10.254	0.529	9.933	0.404	-0.732	-0.488	0.183	1506694941
-9.406	-3.828	-0.345	1.221	-0.305	0.122	8.855	5.749	2.207	-1.953	-2.075	4.395	6.234	-2.495	4.045	1.648	-2.625	-4.944	-10.164	-1.316	-2.585	1.526	1.343	0.427	5.766	8.154	5.947	2.197	-0.244	-10.01	0.589	9.93	0.682	-1.099	-0.305	0.488	1506694941
-9.44	-4.424	-0.286	1.221	-0.244	-0.427	10.618	6.315	2.702	-1.953	-2.075	4.395	7.283	-2.548	5.99	1.709	-3.235	-6.47	-10.434	-1.189	-3.051	1.892	0.244	0.854	4.81	8.585	6.028	2.197	-0.244	-10.01	0.115	10.105	0.793	-1.404	0	0.977	1506694941
-10.046	-5.041	-0.581	2.441	-0.61	-0.977	12.867	5.59	3.567	-1.465	-5.249	4.761	10.094	-1.421	7.27	1.16	-3.174	-7.812	-10.201	-1.275	-3.236	2.136	-1.587	0.793	3.287	9.867	5.739	3.357	0	-9.583	-0.668	10.256	0.519	-1.343	-0.854	0.977	1506694941
-9.56	-4.418	-0.039	3.479	-0.305	-1.343	13.985	4.43	2.577	-1.587	-3.967	4.211	11.929	0.09	8.195	0.305	-1.953	-7.751	-10.311	-0.157	-2.903	3.235	-2.258	0.61	2.056	10.622	5.633	3.296	-1.77	-7.874	-2.467	11.108	-0.026	-1.099	-1.892	0.916	1506694941
-9.062	-2.974	0.534	3.54	1.465	-1.587	13.985	4.43	2.577	-1.587	-3.967	4.211	11.929	0.09	8.195	0.305	-1.953	-7.751	-10.311	-0.157	-2.903	3.662	-3.479	0.61	2.056	10.622	5.633	3.296	-1.77	-7.874	-2.467	11.108	-0.026	-1.099	-1.892	0.916	1506694941
-10.192	-2.647	0.312	3.235	1.648	-2.075	12.801	1.832	1.074	-3.418	-3.723	3.967	12.97	1.954	8.439	-1.038	-3.174	-6.348	-9.807	0.727	-1.875	4.028	-3.357	0.793	-0.603	10.365	5.09	3.418	-2.563	-7.385	-2.05	10.634	-0.105	-0.854	-2.197	0.549	1506694941
-10.058	-3.196	0.279	3.601	0.488	-2.197	11.708	0.982	-0.243	-3.479	-3.418	4.15	12.585	1.836	7.472	-0.732	-2.258	-5.31	-9.609	1.212	-0.803	3.601	-2.014	0.916	-1.232	10.505	4.777	1.16	-2.869	-4.883	-1.302	10.064	0.414	-0.488	-2.075	0.061	1506694941
-8.851	-3.505	0.449	4.089	1.038	-1.404	11.307	-0.079	-1.945	-3.113	-4.333	4.578	11.74	1.944	6.861	-0.244	-2.502	-4.639	-9.777	1.034	-0.443	4.333	-1.587	1.282	-1.692	9.891	4.441	1.16	-2.869	-4.883	-1.531	10.203	-0.185	-0.427	-6.104	-0.244	1506694941
-9.016	-2.986	0.237	3.967	1.526	-1.282	12.401	-0.382	-2.917	-2.747	-2.38	4.272	10.801	2.701	6.582	-0.183	-2.319	-3.906	-8.685	0.732	-0.237	4.7	-1.221	0.549	-2.394	8.618	4.234	-0.732	-2.136	-3.174	0.148	9.908	-0.343	0	-10.803	-0.427	1506694941
-8.678	-3.207	0.042	4.272	0.671	-1.587	12.384	0.016	-3.393	-2.747	-2.38	4.272	9.622	3.274	6.554	-0.183	-2.319	-3.906	-8.646	1.522	0.042	4.272	-1.16	0.427	-3.484	7.586	3.64	-0.732	-2.136	-3.174	2.973	9.588	0.848	-1.038	-9.094	-1.221	1506694941
-8.256	-3.71	0.134	4.578	1.648	-1.587	12.005	0.657	-3.71	-3.784	-1.099	1.953	8.735	3.426	6.527	-2.686	-1.648	-2.625	-8.625	2.009	0.25	4.272	-0.671	0.305	-4.276	7.223	3.116	0.183	-2.441	-2.686	1.895	9.466	0.834	-0.854	-6.592	-1.648	1506694941
-8.88	-4.171	-0.019	4.578	2.075	-0.977	11.518	1.445	-3.706	-4.089	-0.061	0.916	8.562	3.67	5.874	-4.272	-1.282	-1.77	-8.716	2.027	0.609	4.272	-0.061	0.244	-3.985	7.239	3.364	1.038	-3.906	-1.831	-0.52	9.366	0.739	-1.221	-5.066	-2.502	1506694941
-8.644	-4.334	0.098	4.333	1.77	-0.61	11.031	1.492	-3.448	-4.028	0.977	0.122	8.405	4.272	4.957	-4.761	-1.16	-1.099	-8.998	1.823	0.636	4.333	0.183	0	-3.726	7.827	4.002	1.343	-4.089	-0.427	-1.372	9.722	-0.327	-1.099	-5.31	-3.357	1506694941
-8.242	-4.437	0.751	4.517	2.319	-0.488	10.598	0.842	-4.037	-4.028	0.671	-0.061	8.008	5.088	4.504	-4.639	-1.709	-1.038	-9.284	1.761	0.5	4.639	0.061	-0.183	-3.909	8.265	4.128	1.343	-4.089	-0.427	-1.264	10.82	-0.523	-1.465	-5.92	-3.662	1506694941
-8.649	-5.058	0.786	4.7	2.319	-0.61	9.915	0.026	-5.609	-4.639	0.977	0.061	7.607	5.843	4.253	-4.883	-1.465	-0.793	-9.243	1.669	0.29	5.066	-0.122	-0.244	-4.286	8.19	3.991	1.221	-3.845	-0.305	-1.591	11.246	-0.181	-2.319	-5.31	-3.54	1506694941
-8.498	-5.114	0.547	5.127	2.38	-0.427	9.019	-0.516	-6.449	-5.432	1.465	0.244	7.116	6.413	4.57	-5.31	-1.16	-0.732	-9.251	1.427	0.087	5.432	0.122	-0.366	-4.42	8.111	3.62	0.793	-5.066	-0.549	-1.666	11.328	0.419	-2.075	-6.409	-3.479	1506694941
-7.82	-4.447	0.654	5.432	2.625	0.122	7.968	-0.523	-6.903	-6.042	1.16	0.61	6.699	6.627	4.45	-5.676	-1.16	-1.099	-9.439	1.526	-0.327	5.859	-0.366	-0.549	-4.143	8.207	3.479	0.793	-5.066	-0.549	0.729	10.423	0.419	-2.38	-6.714	-2.686	1506694941
-7.346	-3.387	0.846	5.188	2.686	0.732	7.008	-0.523	-6.943	-6.348	0.916	0.977	6.627	6.534	3.903	-5.92	-1.16	-1.404	-9.056	1.805	-0.218	5.981	-0.244	-0.488	-3.907	8.232	3.439	0.916	-5.92	-1.221	2.652	8.985	1.597	-2.075	-5.676	-1.648	1506694941
-8.398	-2.917	0.969	4.333	3.052	0.977	6.722	-0.557	-6.539	-6.348	0.549	1.038	6.888	6.089	3.669	-5.981	-1.221	-1.526	-8.762	1.91	-0.275	6.409	0	-0.488	-3.504	8.318	3.522	0.61	-6.287	-1.221	2.893	8.021	2.737	-1.709	-5.249	-0.61	1506694941
-10.458	-3.322	0.045	4.333	1.953	0.793	6.947	-0.581	-6.29	-6.104	0.549	0.977	7.395	5.314	3.664	-5.859	-1.16	-1.648	-9.278	2.389	-0.312	5.92	0.61	-0.61	-2.699	9.057	3.679	0.61	-6.287	-1.221	1.999	7.923	4.236	-2.441	-5.859	-0.061	1506694942
-12.03	-4.488	0.16	5.31	1.099	1.038	7.412	-0.908	-6.345	-5.615	0	0.916	8.075	4.457	4.02	-5.676	-1.221	-2.014	-10.61	1.674	-0.999	5.432	0.244	-0.732	-1.919	10.646	3.548	0.366	-6.592	-1.221	-0.443	8.122	2.085	0.671	-7.263	1.282	1506694942
-11.122	-4.416	-0.273	5.127	1.038	1.16	8.37	-1.453	-5.845	-5.249	-0.793	0.793	9.19	3.834	4.571	-5.615	-1.221	-2.502	-10.719	0.285	-1.56	5.188	0.61	-0.61	-1.517	11.917	2.842	0.061	-6.47	-1.282	1.707	10.306	4.203	-1.099	-7.263	0.244	1506694942
-10.031	-3.755	-1.641	6.775	1.343	0.854	9.489	-1.486	-4.742	-5.066	-1.16	0.366	10.871	3.352	4.479	-5.554	-0.671	-2.563	-11.063	-0.702	-1.927	5.127	1.465	-0.061	-0.869	12.372	2.043	0.061	-6.47	-1.282	2.099	9.678	3.255	0.916	-6.226	1.404	1506694942
-8.659	-3.316	-2.255	7.141	2.075	0.977	10.314	-0.685	-3.201	-5.188	-1.343	0.671	11.831	2.717	3.992	-5.615	-0.305	-2.441	-10.86	-1.675	-2.448	5.188	0.732	-0.061	-0.083	11.891	1.675	-0.671	-6.958	-1.282	2.26	9.375	1.316	2.38	-5.798	0.427	1506694942
-8.759	-3.296	-2.481	6.592	3.296	1.16	10.789	0.057	-2.162	-5.188	-1.343	0.671	11.679	1.924	3.217	-5.615	-0.305	-2.441	-10.611	-2.286	-2.527	5.676	0.916	-0.122	0.502	10.947	1.534	-1.16	-6.897	-1.343	1.829	10.264	0.352	3.296	-4.944	0.549	1506694942
-9.727	-2.792	-3.703	7.202	2.808	1.099	11.047	0.029	-2.134	-6.287	-0.183	2.014	10.81	1.284	2.36	-5.859	-0.061	-1.953	-11.081	-1.607	-2.775	6.226	0.549	0.122	0.993	10.069	1.608	-1.221	-6.592	-1.16	0.045	11.202	0.085	2.869	-4.7	-0.183	1506694942
-9.526	-2.049	-3.551	7.446	2.563	0.61	10.948	-0.5	-2.541	-6.226	0.122	2.258	9.721	0.953	1.683	-5.737	-0.366	-1.831	-10.451	-1.552	-2.876	6.165	0.122	0.244	1.383	9.15	1.759	-0.366	-5.615	-1.587	0.267	10.862	-1.327	2.441	-6.226	-0.488	1506694942
-9.172	-1.133	-3.327	7.019	2.93	0.061	10.127	-0.76	-2.798	-5.981	0.549	2.136	8.634	0.711	1.158	-5.554	-0.61	-1.831	-9.719	-2.019	-2.99	6.409	-0.305	-0.244	1.381	8.659	1.669	0.183	-5.005	-1.77	2.227	10.415	-1.719	2.258	-4.578	-0.427	1506694942
-9.372	-1.001	-3.15	6.592	2.502	-0.183	8.906	-0.794	-2.728	-5.554	0.854	2.197	7.827	0.476	0.93	-5.432	-0.916	-1.892	-9.312	-1.711	-3.046	6.348	-0.305	-0.671	1.217	8.341	1.607	0.183	-5.005	-1.77	1.505	10.115	-1.735	2.075	-5.432	-0.61	1506694942
-9.356	-0.848	-2.684	6.348	1.953	-0.305	7.839	-0.766	-2.527	-5.127	0.61	2.38	7.482	0.242	1.048	-5.249	-1.404	-2.014	-9.033	-1.266	-3.053	6.287	-0.305	-0.61	1.445	8.27	1.698	0.854	-5.432	-2.075	2.138	9.677	-1.486	1.77	-5.798	-0.793	1506694942
-8.983	-0.327	-2.144	5.676	1.709	-0.244	7.416	-0.623	-2.216	-5.127	0.61	2.38	7.289	-0.093	1.456	-5.005	-1.404	-2.258	-9.031	-1.042	-2.996	6.165	-0.244	-0.488	2.126	8.593	1.995	1.099	-4.883	-2.38	2.918	9.367	-1.452	1.587	-5.31	-0.854	1506694942
-9.502	0.3	-2.169	4.517	2.075	-0.061	7.2	-0.5	-2.195	-4.517	0.671	2.563	7.367	-0.561	1.828	-4.639	-1.526	-2.563	-8.93	-0.902	-2.984	5.859	-0.488	-0.366	2.619	8.987	2.417	1.099	-4.883	-2.38	3.487	9.065	-1.397	1.526	-4.944	-0.61	1506694942
-10.115	-0.005	-1.989	4.395	1.099	-0.488	7.22	-0.587	-2.127	-4.028	0.488	2.502	7.765	-0.989	2.333	-4.089	-1.526	-2.869	-9.186	-0.577	-2.908	5.188	-0.549	-0.244	2.949	9.367	2.945	1.282	-3.723	-2.686	5.042	8.391	-1.174	1.648	-3.357	-0.244	1506694942
-9.848	0.05	-1.676	3.662	0.793	-0.671	7.57	-0.84	-2.153	-4.028	0.488	2.502	8.53	-1.241	3.04	-4.089	-1.526	-2.869	-9.033	-0.377	-2.863	4.517	-0.732	-0.183	3.09	9.778	3.207	1.282	-3.723	-2.686	3.981	9.513	-0.282	0.549	-2.502	-0.305	1506694942
-9.912	0.032	-1.416	2.991	1.099	-0.977	8.363	-1.164	-2.111	-3.052	-0.305	1.892	9.257	-1.474	3.802	-2.991	-1.282	-2.869	-9.034	-0.627	-2.696	3.662	-0.61	-0.122	2.948	9.889	3.112	1.038	-3.174	-2.686	2.565	9.621	-0.414	0.183	-3.357	-0.549	1506694942
-9.964	-0.608	-1.488	2.625	0.061	-1.465	8.945	-1.232	-1.638	-3.052	-0.305	1.892	9.704	-1.61	4.366	-2.502	-0.671	-2.563	-8.979	-0.713	-2.414	3.052	-0.427	0.122	2.771	9.711	3.062	0.488	-2.93	-2.441	2.668	9.26	-0.993	0.488	-2.747	-0.732	1506694942
-9.859	-1.047	-1.481	2.38	0.549	-1.282	9.058	-0.957	-1.178	-2.625	-0.122	1.038	9.774	-1.774	4.315	-2.075	-0.244	-2.136	-9.235	-0.873	-2.141	2.38	-0.427	0.183	2.834	9.611	3.013	-0.122	-2.38	-1.709	1.532	9.516	-0.976	0.366	-2.441	-1.099	1506694942
-10.393	-0.729	-1.345	2.502	0.427	-0.427	9.231	-0.689	-0.947	-2.197	-0.061	0.732	9.635	-1.707	4.002	-1.77	-0.061	-1.892	-9.574	-0.845	-1.871	1.831	-0.549	0.427	2.494	9.658	3.077	-0.122	-2.38	-1.709	0.809	9.519	-1.511	0.671	-3.113	-1.404	1506694942
-10.81	-1.02	-1.48	1.587	0.305	0.244	9.613	-0.75	-1.12	-1.709	-0.122	0.488	9.711	-1.111	3.866	-1.587	0.488	-1.648	-9.245	-1.207	-1.668	1.282	-0.61	0.549	1.44	9.953	2.888	0	-1.099	-1.404	1.962	9.999	-1.136	0.183	-2.869	-1.465	1506694942
-11.519	-2.765	-1.353	-0.549	-0.183	1.221	9.883	-0.889	-1.493	-1.709	-0.122	0.488	9.597	-0.234	4.101	-1.343	0.854	-1.526	-10.671	-2.451	-1.059	1.282	1.099	0.61	0.538	10.984	3.157	-0.244	-1.465	-1.038	2.839	10.684	0.474	-0.61	-2.197	-1.587	1506694942
-11.852	-2.869	-1.272	-1.038	1.221	1.709	10.779	-0.806	-2.541	-0.977	-0.427	1.038	9.956	1.004	4.528	-1.038	0.916	-1.953	-13.028	-0.797	-0.496	2.625	-0.366	0.183	-0.508	12.26	4.442	-0.244	-1.465	-1.038	4.544	11.529	0.861	-1.892	-2.319	-0.793	1506694942
-11.585	-4.727	-0.09	0.977	-2.441	1.77	12.208	-1.401	-3.908	-0.793	0.122	1.587	10.445	2.668	5.134	-0.916	0.183	-2.319	-11.811	1.871	0.404	1.587	-1.648	0.916	-1.495	11.026	5.134	0.549	-1.404	-1.038	5.897	12.797	3.134	-5.188	-1.892	1.587	1506694942
-10.432	-4.338	1.166	0.854	1.221	1.892	12.208	-1.401	-3.908	-0.793	0.122	1.587	10.397	3.716	5.78	-0.916	0.183	-2.319	-10.133	0.111	2.376	0.427	0.305	0.061	-3.53	9.21	4.549	1.282	0.427	-1.282	4.106	13.666	4.582	-6.287	-0.488	3.357	1506694942
-12.017	-3.058	0.217	0.671	-0.793	0.977	12.368	-2.583	-4.121	-1.709	1.709	0.244	9.714	4.041	5.998	-0.854	0.488	-0.61	-10.788	0.232	1.838	0.977	-0.732	-0.488	-4.226	9.333	3.966	-0.122	0.671	-0.061	1.366	13.256	0.269	-3.662	-0.183	3.967	1506694942
-9.914	-3.036	-0.226	0.488	-3.296	0	10.808	-2.784	-4.443	-1.343	1.099	-0.244	9.28	4.39	5.251	-0.916	-0.305	-0.305	-10.349	0.688	1.324	0.427	0.61	-0.427	-2.812	9.616	4.179	0.488	-1.038	0.488	-0.402	13.318	-0.226	-2.747	-0.305	4.395	1506694943
-7.888	-2.335	0.556	0.305	-0.671	0.061	10.808	-2.784	-4.443	-1.343	1.099	-0.244	9.28	4.39	5.251	-0.916	-0.305	-0.305	-9.403	0.605	0.799	0.671	-0.122	-0.549	-2.812	9.616	4.179	0.488	-1.038	0.488	-1.739	12.496	1.019	-1.953	-1.526	5.249	1506694943
-7.122	-1.611	0.696	-0.061	-0.305	0.183	7.86	-1.485	-3.033	-0.671	0.854	-0.244	7.538	3.254	4.523	-1.221	-0.671	0.244	-8.623	0.889	0.55	0.305	0.122	-0.427	-1.623	7.397	3.368	0.732	-0.916	0.244	-1.571	10.951	1.18	-1.282	-2.991	4.456	1506694943
-6.81	-1.678	1.032	0	-0.366	0.427	6.84	-0.579	-2.433	-0.61	0.244	-0.061	6.283	2.443	4.497	-1.038	-0.732	0.366	-7.722	0.603	0.471	0.183	0.61	-0.366	-0.616	6.611	3.284	0.61	-1.526	0.427	-0.124	8.937	1.903	-1.648	-1.587	3.54	1506694943
-6.712	-1.19	1.251	-0.244	0.305	0.488	6.84	-0.579	-2.433	-0.61	0.244	-0.061	6.283	2.443	4.497	-1.038	-0.732	0.366	-7.636	0.404	0.248	0.244	0.854	-0.427	-0.616	6.611	3.284	0.305	-1.099	0.427	1.236	7.072	1.767	-0.916	1.282	2.869	1506694943
-7.375	-0.621	1.494	-0.854	1.16	0.122	7.037	-0.122	-2.302	-0.671	0.793	-0.366	5.632	1.285	4.154	-0.977	-0.305	0.305	-8.284	0.69	-0.246	0.061	0.977	-0.305	0.199	7.502	3.601	0.366	-0.488	0.488	0.169	5.863	1.054	-0.122	1.831	1.892	1506694943
-8.703	-0.638	0.708	-1.282	1.099	0.061	7.479	-0.079	-2.222	-0.366	0.854	-0.549	6.472	1.162	4.423	-0.793	-0.427	0.061	-8.622	1.061	-0.84	-0.244	1.099	0	0.462	8.376	3.985	0.977	0.122	0.427	0.233	5.657	1.351	0.671	2.014	1.343	1506694943
-9.562	-0.816	0.611	-1.16	1.16	0.671	7.815	-0.164	-2.04	0.244	0.122	-0.61	7.455	1.296	4.877	-0.793	-0.427	0.061	-8.884	1.109	-1.331	-1.038	1.343	-0.122	0.689	9.026	4.185	0.793	0.061	0.122	1.853	6.209	1.425	1.282	0.977	0.671	1506694943
-10.261	-1.236	1.068	-1.648	0.244	0.61	8.547	-0.386	-2.104	0.854	0.183	-0.488	7.974	0.967	5.264	-0.122	-0.61	0.305	-9.099	0.92	-1.745	-1.465	0.732	-0.305	0.885	9.007	4.229	0.793	0.061	0.122	3.734	7.078	2.053	1.16	1.038	-0.366	1506694943
-10.86	-0.335	1.9	-1.526	0.366	0.793	9.042	-0.595	-2.229	1.099	-0.183	-0.427	7.909	0.455	5.362	0.305	-0.122	0.427	-9.262	0.217	-1.835	-1.587	0.61	-0.549	1.092	9.019	4.094	-0.183	0.549	0.732	6.286	8.315	4.468	-0.244	1.709	-0.671	1506694943
-12.951	-3.775	0.768	-3.296	-0.732	-0.305	9.393	-0.629	-2.158	1.221	-0.122	0.122	8.191	0.415	5.164	0.305	-0.122	0.427	-9.534	-0.112	-1.787	-1.221	1.282	-0.549	1.085	9.666	3.857	-0.061	0.854	0.916	7.525	9.912	7.22	0.305	4.761	0.549	1506694943
-12.583	-7.244	-2.431	2.014	-1.77	-0.305	9.837	-0.604	-1.861	1.343	0.488	0.916	8.72	0.736	4.676	0.671	0	0.427	-13.861	-0.712	-2.37	-2.197	0.427	-0.305	1.103	12.238	3.181	-0.061	0.854	0.916	2.131	7.11	3.287	0.549	-0.366	-0.061	1506694943
-8.262	-3.224	1.205	1.404	-1.282	0.549	10.569	-1.096	-1.852	1.587	0.732	2.258	9.714	1.645	4.301	0.793	-0.244	-1.038	-13.424	-2.248	-1.659	-0.977	-2.625	-0.488	0.468	13.791	2.489	0.427	1.282	0.977	1.619	13.158	2.808	1.892	-4.333	-2.563	1506694943
-8.96	-4.122	-0.997	-1.221	6.47	-1.038	10.82	-1.615	-1.506	1.587	0.732	2.258	10.384	2.9	4.047	0.793	-0.244	-1.038	-10.375	-2.104	0.16	-0.061	-1.831	-0.305	-0.642	12.024	2.044	1.099	2.502	0.61	2.588	14.524	5.103	-5.127	7.141	2.075	1506694943
-11.615	-4.695	-5.849	2.93	-2.319	-0.671	10.763	-1.573	-0.791	0.977	-0.061	2.197	10.362	3.552	3.877	0.977	0.488	-1.465	-12.151	-2.379	1.083	-2.197	-0.977	0	-1.715	11.311	0.536	0.977	3.784	0.671	-6.127	3.981	-1.056	2.747	-5.005	-2.625	1506694943
-8.605	-3.816	-1.712	0.122	1.77	0.122	10.617	-1.95	-0.298	0.671	1.587	2.319	9.595	4.018	3.698	1.16	2.258	-1.709	-10.745	-4.463	1.113	-0.183	-2.869	-0.183	-1.9	11.255	-0.156	-0.244	3.54	1.221	3.859	12.689	-1.645	0.183	-0.366	-0.61	1506694943
-9.503	-3.047	-2.144	0.854	2.014	-0.732	9.788	-3.202	-0.377	0.671	1.587	2.319	8.776	4.581	3.29	1.16	2.258	-1.709	-9.83	-3.663	1.39	0.183	-0.977	-0.061	-1.311	10.683	0.154	-0.793	1.16	1.648	0.687	9.948	-0.51	0.732	-1.465	-0.977	1506694943
-8.93	-2.71	-2.396	1.831	0.305	-0.793	9.367	-3.962	-0.75	0.427	0.793	2.014	9.063	4.813	3.171	1.221	1.16	-2.258	-9.192	-2.951	1.199	0.183	-0.977	-0.061	-1.311	10.683	0.154	-0.793	1.16	1.648	0.81	10.313	0.152	1.526	-2.502	-2.197	1506694943
-8.64	-2.451	-2.159	1.16	0.061	-0.549	8.966	-3.649	-0.154	0.183	1.099	2.075	8.585	4.599	3.164	0.977	1.221	-1.892	-8.594	-2.829	1.176	0.793	-1.221	0.366	-0.644	8.563	0.598	-0.549	1.343	1.221	1.841	9.957	-0.499	1.526	-2.014	-2.014	1506694943
-8.15	-2.254	-1.891	0.916	0.366	-0.427	8.283	-3.202	0.487	0.061	2.38	2.014	7.668	4.236	3.286	0.977	1.221	-1.892	-8.028	-2.469	1.347	1.038	-0.854	0.427	-0.219	7.947	0.712	0	1.221	0.977	2.35	9.601	0.236	1.465	-2.014	-2.075	1506694943
-8.704	-2.777	-2.567	1.465	-0.061	-0.244	7.461	-3.14	0.397	0.122	2.502	1.526	7.059	3.933	3.427	0.549	1.16	-1.709	-7.949	-2.204	1.335	0.916	-0.549	0.305	0.172	7.934	0.975	0	1.221	0.977	2.996	9.103	0.415	1.587	-2.014	-1.831	1506694943
-8.887	-2.95	-2.567	1.77	-0.61	-0.183	7.669	-3.455	0.628	0.122	2.502	1.526	6.452	3.784	3.103	0.122	0	-1.526	-8.349	-2.232	1.068	0.916	-0.671	0.183	0.817	8.131	1.288	0	0.61	1.099	3.262	9.081	0.292	1.343	-1.221	-1.587	1506694943
-8.824	-2.728	-2.244	1.953	-0.122	-0.305	7.308	-3.892	0.182	0	2.563	1.77	6.714	3.768	3.369	0.122	0	-1.526	-8.53	-2.263	0.725	0.793	-0.549	0.122	1.442	8.447	1.385	0.488	0.488	1.099	2.87	9.382	0.413	0.671	-1.099	-1.16	1506694943
-9.199	-2.067	-2.559	1.709	-0.305	-0.61	7.357	-4.325	0.212	0.061	2.502	1.77	6.142	4.049	3.389	0.183	0.183	-2.197	-9.129	-2.261	0.608	0.854	-0.977	-0.122	1.442	8.447	1.385	0.488	0.488	1.099	1.94	9.453	0.191	0.183	-1.648	-0.671	1506694943
-9.177	-2.065	-2.546	1.465	-0.183	-0.488	6.944	-4.613	0.798	-0.183	2.869	2.075	6.276	4.614	3.265	-0.061	0.366	-2.197	-9.403	-2.176	0.556	0.793	-1.587	-0.183	2.064	8.94	1.381	0.793	0.488	0.977	1.58	9.688	-0.072	-0.122	-2.502	-0.854	1506694943
-9.301	-3.186	-2.032	1.038	-1.16	-0.244	6.785	-5.011	0.711	-0.183	2.869	2.075	6.276	4.614	3.265	-0.061	0.366	-2.197	-9.515	-2.269	1.189	0.732	-1.038	-0.122	2.072	9.627	1.176	0.977	0.61	0.366	2.457	9.659	-0.456	-0.671	-1.587	-0.793	1506694944
-9.329	-3.795	-0.617	0.488	0	-0.366	6.698	-5.778	1.299	-0.854	2.991	2.38	5.635	6.357	3.485	0.671	0.671	-3.601	-10.46	-2.121	1.515	1.526	-1.953	-0.305	1.786	10.037	1.537	0.977	0.61	0.366	3.08	9.404	-0.258	-0.793	-1.465	-0.427	1506694944
-10.761	-3.442	-0.882	-0.305	0.549	-1.099	6.681	-7.138	1.383	-1.16	2.563	2.808	5.606	7.806	3.323	1.038	1.038	-3.723	-11.414	-0.404	2.411	1.404	-2.258	-0.061	1.786	10.037	1.537	0.854	-0.122	0.366	2.202	9.988	0.035	-1.404	-0.916	0	1506694944
-11.499	-4.04	-1.229	0.122	-0.854	-1.831	6.991	-9.016	1.577	-1.16	2.563	2.808	5.724	9.268	3.612	1.038	1.038	-3.723	-11.161	1.083	2.92	0.183	-2.502	0.366	1.081	11.298	2.329	1.282	-0.488	-0.183	-0.29	10.273	-0.693	-0.916	-1.221	0	1506694944
-9.074	-4.49	0.178	0.427	-1.099	-1.648	6.284	-10.063	1.713	-1.831	1.953	2.808	5.431	9.982	4.046	1.648	-0.793	-3.113	-9.662	-0.208	3.545	-0.305	-2.625	-0.122	-0.412	10.962	1.561	1.709	1.16	-1.16	0.242	11.764	-0.315	-0.732	-0.122	-0.793	1506694944
-8.294	-3.819	0.931	-0.366	0.61	-1.648	6.502	-9.961	1.812	-1.526	2.319	1.587	5.851	10.328	4.773	1.343	0.793	-1.831	-8.252	-1.058	4.337	0.305	-2.075	-0.183	-1.863	10.251	0.449	1.221	2.258	-1.648	0.373	11.849	0.136	-0.549	1.587	-1.221	1506694944
-8.888	-4.539	-0.068	0	-0.366	-1.526	6.075	-9.314	2.2	-1.404	2.441	0.793	4.75	10.284	5.237	1.343	0.793	-1.831	-7.766	-0.519	4.672	0.305	-1.587	0	-2.31	10.222	0.063	0.366	0.732	-1.831	-1.119	9.921	0.379	-0.061	1.465	-1.282	1506694944
-8.11	-4.984	-0.047	0.305	-0.427	-1.282	5.801	-8.705	2.157	-1.404	2.441	0.793	3.743	9.93	4.656	0.61	-0.427	-1.038	-7.617	-0.215	4.84	0	-1.099	0.061	-1.686	10.389	0.512	0.793	-1.831	-1.587	-0.903	9.176	0.578	0.549	-0.366	-1.953	1506694944
-8.165	-4.99	0.2	0.061	0.427	-1.16	5.048	-8.024	1.96	-2.563	3.357	0.61	3.603	9.513	3.799	0.61	-0.671	-0.916	-7.869	-0.362	5.065	0	-1.16	0.122	-1.686	10.389	0.512	0.549	-2.747	-1.465	-0.447	9.767	1.006	0.671	-0.732	-1.709	1506694944
-8.466	-5.138	0.018	0.061	0.305	-1.038	4.564	-7.96	1.572	-2.563	3.357	0.61	3.603	9.513	3.799	0.61	-0.671	-0.916	-7.91	-0.412	5.224	0.061	-1.038	0.244	-0.758	10.017	0.47	0.488	-1.526	-1.831	-0.185	9.86	1.236	0.366	0.427	-1.404	1506694944
-8.159	-5.434	-0.057	0.183	-0.427	-0.854	5.449	-7.844	1.912	-1.831	1.831	0.427	4.418	8.765	3.385	0.671	-0.366	-0.854	-7.712	-0.602	5.307	0.244	-0.671	0.183	-1.304	10.16	0.145	0.427	-0.305	-2.075	-0.685	9.89	0.806	-0.122	-0.061	-1.404	1506694944
-7.921	-5.497	-0.033	0.183	0	-0.61	6.007	-8.071	2.573	-1.16	0.854	0.244	4.368	9.115	3.966	0.549	-0.244	-0.61	-7.808	-0.547	5.296	0.61	-0.305	0.122	-1.69	9.862	0.1	0.305	-0.183	-1.892	-1.061	9.789	0.67	-0.061	-0.854	-1.282	1506694944
-8.201	-5.474	-0.242	0.122	0	-0.671	6.007	-8.071	2.573	-1.16	0.854	0.244	4.368	9.115	3.966	0.549	-0.244	-0.61	-7.928	-0.341	5.219	0.549	-0.427	0.183	-1.69	9.862	0.1	0.122	-1.099	-1.831	-0.853	9.514	0.837	0.183	-0.793	-0.977	1506694944
-8.043	-5.763	-0.334	0.366	0	-0.549	5.956	-8.714	2.168	-1.404	0.183	0.183	3.466	8.71	3.935	0.122	-0.977	-0.732	-8.055	-0.4	5.15	0.549	-0.366	0.061	-2.198	9.549	0.502	0.427	-1.221	-1.16	-0.764	9.593	0.668	0.122	-0.366	-0.671	1506694944
-7.919	-5.964	-0.318	0.549	0.549	-0.549	5.77	-8.376	2.728	-1.038	0.732	-0.183	4.046	8.759	3.725	-0.122	-0.427	-0.305	-8.152	-0.275	5.145	0.61	-0.366	-0.061	-1.788	9.567	0.773	0.366	-1.587	-0.916	-1.022	9.822	0.368	-0.061	-0.061	-0.549	1506694944
-7.979	-5.953	-0.385	0.488	0.61	-0.61	4.944	-7.793	2.695	-0.977	0.977	-0.183	4.175	8.485	4.176	-0.122	-0.427	-0.305	-8.111	-0.167	5.184	0.671	-0.427	-0.244	-1.824	9.525	0.65	0.244	-0.916	-0.854	-1.436	9.775	0.352	0	-0.366	-0.427	1506694944
-7.863	-6.027	-0.427	0.793	0.366	-0.61	5.478	-7.815	2.613	-0.549	0.244	0.061	3.82	8.336	4.237	-0.671	-0.305	0.122	-8.077	-0.234	5.154	0.732	-0.305	-0.366	-1.993	9.654	0.408	0.183	-0.488	-0.732	-2.141	9.769	0.193	0	-0.977	-0.427	1506694944
-7.733	-6.123	-0.422	0.977	0.549	-0.549	5.839	-7.775	2.028	-0.549	-0.122	0.061	3.982	8.484	4.104	-0.671	-0.305	0.122	-8.138	-0.383	5.127	0.854	-0.427	-0.366	-2.122	9.738	0.416	0.122	-0.732	-0.305	-2.269	9.67	0.026	0.122	-1.282	-0.427	1506694944
-7.692	-6.362	-0.532	1.343	0.793	-0.61	5.038	-7.592	1.903	-0.549	-0.122	0.061	4.319	8.439	3.944	-0.671	-0.427	-0.061	-7.984	-0.629	5.178	1.038	-0.488	-0.549	-2.059	9.67	0.473	0.122	-1.221	-0.061	-2.334	9.455	-0.297	0.488	-1.77	-0.427	1506694944
-7.64	-6.58	-0.531	1.77	1.099	-0.488	4.672	-7.66	1.751	-0.488	-0.366	0	4.382	8.506	4.079	-0.61	-0.061	0	-7.984	-0.659	5.302	1.404	-0.61	-0.793	-2.059	9.67	0.473	0.122	-0.61	0.122	-2.17	9.513	-0.511	0.732	-1.648	-0.488	1506694944
-7.838	-6.705	-0.507	2.136	1.099	-0.366	5.268	-8.339	1.745	-0.61	-0.061	0.061	3.986	8.556	4.235	-0.916	-0.305	0.183	-7.942	-0.75	5.407	1.709	-0.671	-0.977	-2.625	9.732	0.12	-0.061	-0.183	0.366	-2.287	9.667	-0.437	0.732	-1.831	-0.488	1506694944
-7.6	-6.42	-0.322	2.319	1.221	-0.061	5.268	-8.339	1.745	-0.61	-0.061	0.061	3.708	8.551	4.368	-0.916	-0.305	0.183	-7.692	-0.635	5.624	2.014	-0.549	-1.16	-2.554	9.649	0.05	-0.061	-0.671	0.732	-2.456	9.726	-0.412	0.732	-2.319	-0.427	1506694944
-7.392	-6.202	-0.352	2.441	1.953	0.244	4.622	-8.15	2.206	-0.671	-0.427	0.122	3.637	8.443	4.107	-1.465	-1.343	0.061	-7.571	-0.157	5.882	2.136	-0.183	-1.282	-2.303	9.831	-0.065	-0.061	-0.916	1.038	-2.359	9.749	-0.322	0.916	-2.808	-0.183	1506694944
-7.826	-5.617	-0.371	2.625	2.136	0.488	5.259	-8.171	1.988	-0.671	-0.427	0.122	3.301	8.774	3.985	-1.648	-2.014	-0.122	-7.58	0.23	6.175	2.197	0.305	-1.221	-2.493	10.56	-0.244	0.061	-0.916	1.404	-1.585	9.478	-0.234	1.038	-3.479	0.366	1506694944
-8.22	-5.424	-0.602	2.258	1.77	0.366	5.489	-8.43	1.605	-0.793	0.427	0.183	3.931	10.178	3.955	-1.648	-2.014	-0.122	-7.629	0.167	6.097	2.441	1.221	-1.099	-3.273	11.417	-0.38	0.122	-0.732	1.709	-0.883	9.629	0.048	0.61	-4.395	0.977	1506694944
-8.019	-6.174	-0.634	2.502	1.831	0.244	5.023	-8.75	1.48	-0.916	1.77	0.488	5.003	11.437	4.116	-1.831	-2.258	1.038	-7.85	-0.132	5.76	2.747	1.221	-1.16	-3.93	11.317	-0.233	-0.183	-1.892	1.343	-1.976	9.446	-0.225	0.305	-5.92	0.549	1506694945
-7.846	-6.838	-0.827	3.418	1.953	0.549	4.317	-8.746	1.384	-0.61	1.465	0.916	4.772	11.384	3.656	-1.404	-2.136	2.197	-7.781	-0.601	5.498	3.052	1.709	-1.404	-3.65	10.953	-0.453	-0.488	-2.991	0.549	-2.367	9.697	-0.215	0.183	-5.066	0	1506694945
-7.567	-7.051	-0.815	3.906	2.197	0.854	4.811	-9.386	1.028	-0.244	-0.244	0.916	4.772	11.384	3.656	-1.404	-2.136	2.197	-7.948	-1.141	5.079	3.784	1.709	-1.831	-3.309	10.655	-1.096	-1.16	-3.723	0.122	-2.168	9.965	-0.438	0.244	-4.15	-0.244	1506694945
-7.626	-6.959	-0.811	4.7	2.991	0.793	5.212	-9.604	0.562	0.488	-0.61	0.793	2.993	10.806	2.463	-0.671	-1.709	2.441	-8.641	-0.825	4.587	4.578	1.892	-1.892	-3.309	10.655	-1.096	-1.465	-4.883	-0.244	-2.908	10.239	0.415	-0.366	-4.333	-0.427	1506694945
-8.219	-6.587	-0.94	5.249	2.808	0.854	4.646	-9.783	-0.267	0.854	0.854	0.732	2.388	10.368	1.568	-0.061	-3.113	0.183	-8.981	-0.324	4.254	4.7	1.831	-2.075	-2.998	9.987	-1.174	-1.221	-5.859	-0.732	-4.004	10.611	1.09	-1.038	-6.287	-0.305	1506694945
-8.091	-5.544	-0.403	5.371	3.052	0.977	4.646	-9.783	-0.267	0.244	1.221	0.427	1.623	9.705	0.5	-0.061	-3.113	0.183	-8.996	-0.051	3.906	5.127	1.77	-2.197	-2.998	9.987	-1.174	-0.916	-6.592	-1.16	-4.199	10.75	0.79	-1.404	-8.057	0	1506694945
-7.985	-4.54	-0.148	4.944	2.991	1.038	5.414	-9.324	-0.307	-0.977	4.15	0	1.798	9.536	-0.398	-0.244	-5.31	-1.465	-8.796	0.188	3.472	5.371	1.648	-2.075	-2.785	9.66	-1.363	-0.671	-7.446	-1.648	-3.395	10.444	0.112	-1.77	-8.545	0	1506694945
-7.942	-4.017	0.039	4.517	2.808	1.038	4.939	-7.394	0.068	-2.563	5.127	0.305	2.586	9.582	-1.147	-1.282	-5.066	-4.089	-8.54	0.632	3.094	5.493	1.831	-2.014	-2.117	9.467	-1.048	-0.305	-8.118	-2.319	-2.034	9.621	-0.079	-1.77	-8.423	-0.244	1506694945
-7.825	-3.789	0.193	4.028	2.197	1.038	5.432	-6.899	0.39	-5.005	6.836	0.61	2.974	9.518	-1.659	-1.282	-5.066	-4.089	-8.508	1.147	2.742	5.31	1.831	-1.892	-1.963	9.384	-0.689	-0.122	-8.423	-2.991	-0.116	8.731	0.312	-1.282	-6.775	-0.244	1506694945
-7.724	-3.795	0.554	3.784	1.648	1.099	5.907	-6.886	0.681	-5.005	6.836	0.61	3.381	9.542	-1.759	-2.075	-5.066	-4.944	-8.626	1.227	2.487	5.188	1.831	-1.77	-1.963	9.384	-0.689	-0.061	-8.484	-3.357	1.102	8.101	1.401	-0.61	-5.188	0.061	1506694945
-8.814	-4.089	0.711	3.723	2.136	1.221	5.907	-6.886	0.681	-4.883	7.812	0.671	4.132	9.741	-1.847	-3.235	-7.446	-6.104	-8.982	1.428	2.208	5.127	1.892	-1.648	-2.321	9.252	-0.447	0.122	-8.728	-3.357	1.808	7.913	2.322	-0.916	-3.662	0.549	1506694945
-10.816	-4.159	0.324	3.54	0.427	1.099	5.761	-7.644	0.484	-4.272	5.859	0.61	4.628	9.92	-2.196	-3.235	-7.446	-6.104	-9.477	1.251	1.903	4.761	1.953	-1.709	-2.321	9.252	-0.447	0.549	-9.338	-2.991	1.9	7.819	3.259	-0.977	-2.319	1.282	1506694945
-10.692	-5.13	0.352	3.174	-0.488	0.854	5.761	-7.644	0.484	-2.991	5.493	0.854	4.709	10.131	-2.787	-3.662	-8.057	-6.287	-9.887	0.616	1.542	4.761	1.831	-1.648	-2.011	9.384	-0.391	0.977	-9.216	-2.502	1.442	9.02	4.693	0.122	-1.831	1.709	1506694945
-9.161	-5.59	0.819	4.883	0.244	1.526	5.099	-8.361	-0.297	-1.587	4.333	0.793	4.846	10.441	-3.522	-3.967	-10.986	-6.409	-10.637	-0.335	1.195	4.517	1.77	-1.526	-1.165	10.385	-0.737	1.465	-8.85	-2.136	0.199	10.296	4.505	1.038	-3.845	0.732	1506694945
-8.311	-3.421	0.786	4.7	1.709	1.404	3.492	-9.573	-1.762	-0.488	3.052	0.183	4.892	11.175	-4.341	-3.967	-10.986	-6.409	-10.094	-0.741	0.75	5.188	1.099	-1.16	-0.812	10.721	-0.569	1.709	-8.301	-1.404	3.283	10.474	5.958	-0.183	-1.831	1.953	1506694945
-8.67	-3.443	-1.416	4.211	2.258	0.793	3.378	-9.445	-1.086	-0.366	1.282	-0.61	6.495	11.496	-4.366	-3.296	-13.672	-5.92	-9.915	-1.047	0.407	4.761	1.892	-0.671	-0.751	10.542	-0.351	1.526	-7.751	-1.038	-0.185	9.106	2.55	1.221	-3.479	2.075	1506694945
-9.009	-4.656	-2.427	5.493	1.892	0.305	3.378	-9.445	-1.086	-1.099	0.488	-1.221	7.313	11.048	-3.393	-1.953	-8.728	-4.761	-10.514	-2.341	-0.188	4.761	1.587	-0.854	-0.664	10.68	-0.976	1.404	-6.958	-0.916	-2.044	9.448	-0.038	2.319	-6.287	0.671	1506694945
-8.416	-4.587	-2.383	5.859	3.906	1.343	3.732	-9.115	-0.249	-1.648	3.296	-1.16	6.826	11.136	-2.844	-1.953	-8.728	-4.761	-10.841	-2.659	-0.663	5.127	1.343	-0.854	-0.378	10.951	-1.097	0.549	-6.714	-0.671	0.601	10.457	0.006	1.953	-3.723	0.366	1506694945
-9.186	-3.226	-3.253	5.676	4.211	0.977	3.074	-9.377	-0.2	-1.831	4.517	-0.671	6.394	11.026	-2.617	-0.793	-6.165	-3.601	-11.098	-2.372	-0.784	5.127	0.549	-0.61	-0.378	10.951	-1.097	0.122	-5.92	-0.61	0.695	10.287	-1.007	2.014	-3.906	0.671	1506694945
-9.731	-3.12	-3.9	5.981	3.357	0.488	2.815	-9.658	0.462	-1.831	3.784	0	5.917	10.355	-2.239	-0.61	-5.798	-1.404	-10.727	-2.415	-0.88	5.432	-0.549	-0.732	-0.895	10.021	-0.611	0.61	-5.188	-0.916	1.28	10.184	-1.596	2.075	-3.174	0.671	1506694945
-9.719	-3.021	-3.475	6.287	1.77	0.61	3.124	-9.747	0.861	-2.197	3.723	0.488	5.589	9.721	-1.814	-0.61	-5.798	-1.404	-9.728	-2.516	-0.725	5.31	-0.305	-0.854	-1.154	9.566	-0.779	0.854	-4.822	-0.854	1.032	10.49	-1.511	1.526	-3.418	0.183	1506694945
-9.232	-2.472	-2.487	6.836	2.136	0.61	3.124	-9.747	0.861	-2.441	5.432	0.671	5.169	9.239	-1.644	-0.427	-5.554	-0.244	-9.154	-2.621	-0.654	5.676	-0.183	-0.916	-1.154	9.566	-0.779	0.793	-4.883	-0.488	0.742	10.171	-1.341	1.465	-4.7	0	1506694945
-9.448	-1.12	-2.466	6.287	1.953	0.366	2.421	-8.65	0.879	-1.953	6.042	0.854	4.563	9.03	-1.574	0.061	-4.517	1.221	-9.001	-2.318	-0.824	5.859	-0.061	-0.793	-0.955	9.177	-0.579	0.732	-4.7	-0.366	2.071	9.784	-0.97	1.404	-4.639	0	1506694945
-9.744	-1.15	-2.174	5.31	1.343	0	2.421	-8.65	0.879	-1.953	6.042	0.854	3.944	9.025	-1.415	0.061	-4.517	1.221	-9.008	-1.786	-0.962	5.798	-0.122	-0.732	-0.955	9.177	-0.579	0.977	-4.395	-0.427	2.701	9.39	-0.742	1.343	-4.761	-0.061	1506694945
-9.359	-1.13	-1.963	5.005	0.854	0.061	2.431	-8.051	1.064	-1.587	5.432	1.099	3.546	9.055	-1.079	0.244	-4.639	1.465	-9.038	-1.156	-0.992	5.554	0.061	-0.488	-0.736	9.325	-0.29	1.526	-4.456	-0.549	2.996	9.326	-0.301	1.221	-5.249	-0.122	1506694945
-9.611	-0.653	-1.948	4.395	0.916	0.122	3.067	-7.483	1.148	-0.183	4.639	1.587	3.455	9.168	-0.599	0.488	-4.822	1.404	-9.222	-0.727	-0.906	5.127	0.122	-0.183	0.209	10.095	0.413	1.892	-4.517	-0.793	3.381	9.56	0.079	0.61	-5.31	0.244	1506694946
-10.135	-0.934	-1.415	4.211	0.916	0.061	3.304	-7.949	0.766	-0.183	4.639	1.587	3.664	9.484	-0.038	0.854	-4.639	1.038	-9.156	-0.636	-0.721	4.761	0.122	0.061	0.209	10.095	0.413	1.77	-4.089	-1.038	3.747	9.079	-0.598	0.366	-4.578	0.427	1506694946
-10.155	-0.739	-1.53	3.845	-0.061	-0.122	3.304	-7.949	0.766	0.793	3.845	1.343	3.664	9.484	-0.038	1.282	-3.845	0.427	-9.225	-0.907	-0.651	4.761	0.122	0.061	0.457	10.453	0.819	1.282	-3.54	-1.221	2.69	9.13	-0.94	0.305	-4.639	0.244	1506694946
-9.514	-0.992	-1.014	3.479	0.61	-0.305	3.346	-8.775	-0.828	1.892	-0.549	-0.61	4.292	10.281	2.092	2.258	0.366	-0.732	-9.317	-0.665	-0.537	3.845	0.366	0.061	-0.47	10.706	0.675	0.549	-3.235	-1.16	2.381	9.749	-1.024	0.183	-4.333	-0.061	1506694946
-10.459	-0.824	-1.546	2.563	-0.793	-0.122	3.978	-8.618	-0.818	1.892	-0.549	-0.61	3.841	10.756	2.76	2.258	0.366	-0.732	-9.094	-0.52	-0.325	3.54	1.16	0.427	-0.47	10.706	0.675	-0.244	-3.54	-0.916	2.408	9.452	-1.09	-0.183	-3.906	-0.183	1506694946
-11.291	-2.369	-0.678	1.831	0	0.244	3.978	-8.618	-0.818	1.099	-0.366	-1.709	2.564	11.14	2.717	1.831	0.977	-0.916	-10.543	-0.776	-0.252	3.662	2.38	0.732	-1.82	10.936	0.924	-0.916	-3.845	-0.793	2.256	9.558	-1.031	-0.305	-4.883	0.061	1506694946
-12.185	-3.527	-0.48	0.671	1.221	0.916	4.181	-9.344	-1.188	-1.038	2.258	-2.014	2.535	12.079	2.034	-2.136	-5.737	-0.305	-12.542	-0.415	0.019	3.418	1.282	0.427	-1.82	10.936	0.924	-0.977	-4.089	-0.671	3.829	10.411	-0.134	-1.404	-4.089	-0.183	1506694946
-11.682	-4.114	-1.04	2.136	-1.709	0.732	4.181	-9.344	-1.188	-1.038	2.258	-2.014	3.533	12.792	0.627	-2.136	-5.737	-0.305	-12.155	0.615	0.266	3.235	-0.977	0.916	-2.323	11.571	1.227	-0.366	-4.578	-0.366	4.029	12.428	0.919	-2.441	-2.991	1.038	1506694946
-8.778	-5.265	1.296	2.869	-1.221	0.977	4.315	-11.192	-1.835	-1.587	1.587	-1.709	3.907	11.801	-0.416	-3.784	-5.31	0.122	-10.191	0.42	1.121	3.174	0.183	0.122	-2.74	9.906	2.699	-0.122	-3.174	-0.549	3.074	14.097	3.016	-5.615	-2.136	2.136	1506694946
-9.251	-4.17	1.384	2.563	0	0.183	4.315	-11.192	-1.835	-1.587	1.587	-1.709	3.344	10.19	0.16	-2.991	-1.953	1.648	-10.356	1.449	0.988	2.991	-0.183	0.061	-2.903	8.914	2.68	-1.038	-2.686	-0.671	-0.995	12.749	1.797	-5.981	-3.662	1.709	1506694946
-9.747	-3.663	0.861	2.747	-1.16	-0.366	5.101	-11.599	-1.311	-2.38	3.845	-2.38	2.287	9.665	0.587	-2.991	-1.953	1.648	-10.243	1.684	0.891	2.625	0.305	0.244	-2.903	8.914	2.68	-0.854	-3.54	-0.427	-2.21	11.888	0.267	-5.249	-5.371	1.587	1506694946
-7.966	-3.034	1.671	2.808	-0.488	0	3.476	-12.097	-1.339	-2.625	5.493	-3.601	1.779	9.611	-0.14	-1.709	-1.587	2.075	-9.741	1.455	0.589	2.625	-0.244	0.244	-2.274	9.093	3.104	-0.122	-2.502	-0.549	-1.891	10.968	0.656	-4.089	-5.127	1.953	1506694946
-7.717	-1.67	1.926	1.465	0.244	-0.061	2.408	-11.133	-1.113	-2.197	4.822	-5.127	2.098	9.362	-0.115	-1.282	-2.625	1.465	-9.094	1.932	0.579	2.319	-0.244	0.244	-2.375	8.288	3.58	0	-1.953	-0.61	-0.418	10.269	0.317	-2.869	-5.127	1.831	1506694946
-8.179	-1.616	1.833	0.793	-0.305	-0.244	2.408	-11.133	-1.113	-1.709	2.991	-5.92	2.468	9.064	1.226	-1.282	-2.625	1.465	-8.551	2.546	0.624	1.709	-0.244	0.244	-2.375	8.288	3.58	0.122	-2.014	-0.854	1.224	8.564	0.769	-1.77	-2.258	1.526	1506694946
-7.985	-1.961	2.012	0.793	-0.305	-0.061	1.906	-9.052	-0.579	-1.404	2.136	-5.676	0.941	8.465	2.498	-1.282	1.77	1.099	-8.379	2.87	0.56	1.282	0.183	0.183	-2.05	7.805	3.974	0.061	-1.953	-0.916	2.086	7.346	1.266	-0.732	0.916	1.282	1506694946
-8.031	-1.694	2.418	0.183	0.305	-0.061	1.499	-8.416	-0.636	-0.977	2.136	-4.639	-0.312	8.012	3.102	-0.366	-0.671	0.305	-8.618	3.013	0.378	0.793	0.244	0.061	-1.532	7.799	4.395	-0.244	-1.587	-0.854	1.651	7.187	1.13	0.122	3.357	0.671	1506694946
-8.759	-1.504	2.312	-0.671	-0.305	-0.183	1.499	-8.416	-0.636	-0.427	1.465	-3.296	0.126	7.949	3.019	-0.366	-0.671	0.305	-8.916	3.037	0.187	0.305	0.183	-0.122	-1.532	7.799	4.395	-0.244	-1.404	-0.671	1.066	7.305	1.361	0.305	3.967	0.366	1506694946
-8.876	-1.647	2.383	-0.854	0.122	0.122	1.16	-8.068	-1.005	0.061	0.183	-1.953	1.391	8.067	2.793	0.183	-2.93	-0.305	-9.215	2.862	0.074	-0.061	0.122	-0.305	-1.318	7.818	4.605	-0.122	-0.854	-0.488	1.558	7.507	1.999	0.183	3.113	-0.061	1506694946
-9.204	-1.659	2.516	-1.038	0.549	0.427	1.457	-8.374	-1.17	0.488	-0.916	-0.488	2.239	8.466	2.558	0.244	-1.343	-1.465	-9.678	2.901	-0.123	-0.061	0.122	-0.305	-1.654	8.38	4.881	0.061	-0.122	-0.366	1.92	8.013	3.286	0.549	1.343	-0.671	1506694946
-9.599	-1.321	2.481	-1.221	0.305	0.61	1.899	-8.912	-1.274	0.61	-1.526	1.099	2.37	8.958	2.536	0.244	-1.343	-1.465	-9.664	2.934	-0.282	-0.916	-0.061	-0.732	-1.654	8.38	4.881	0.427	0.122	-0.061	3.189	8.585	5.313	0.488	0.854	-0.427	1506694946
-9.001	-1.019	3.016	-1.831	0.305	0.671	2.539	-9.342	-1.133	0.549	-1.648	2.686	2.402	9.144	2.724	0.244	-0.366	-1.77	-9.13	2.7	-0.391	-1.343	0.244	-0.916	-1.766	8.558	4.782	0.671	0.366	0.061	4.453	9.071	5.195	1.221	1.099	0.488	1506694946
-10.856	-2.923	1.47	-2.441	1.16	0.427	3.216	-9.583	-0.781	0.366	-1.16	4.272	2.917	9.183	2.889	0.732	-0.793	-1.465	-9.545	2.595	0.205	-1.831	1.648	-0.977	-1.948	8.975	4.271	0.61	0.61	0.183	3.315	8.351	3.618	1.648	0.854	0.671	1506694946
-12.129	-4.387	0.483	-0.488	-1.038	-0.305	3.636	-10.558	-0.507	0.061	-0.366	5.371	3.256	10.001	2.734	0.732	-0.793	-1.465	-11.756	0.611	-0.977	-1.709	-0.488	-1.282	-1.948	8.975	4.271	0.427	0.671	0.366	1.744	7.506	0.926	2.869	0	-0.549	1506694946
-9.193	-3.472	1.928	-0.366	-0.61	0.488	3.609	-11.86	-0.735	-0.061	0	6.042	3.366	11.42	1.899	0.61	-0.244	-1.282	-11.053	-0.164	-0.494	-1.587	0.061	-0.977	-2.024	10.311	3.458	0.671	0.671	0.671	3.545	13.763	6.115	-2.075	3.235	-0.793	1506694946
-8.611	-2.671	0.672	-2.319	2.869	-0.793	3.875	-11.75	-0.799	0.366	-0.793	6.042	3.358	11.832	1.099	-0.244	-0.732	-1.221	-10.849	-0.291	0.045	-1.526	-0.061	-0.732	-2.574	11.075	2.437	0.854	1.465	0.549	1.144	11.526	3.155	0.977	2.197	0.793	1506694946
-10.512	-3.645	-2.901	-1.282	1.16	-1.709	5.014	-11.166	0.056	0.488	-2.502	5.615	3.736	11.545	0.925	-0.244	-0.732	-1.221	-11.171	-0.707	-0.072	-2.014	-1.16	-0.549	-2.574	11.075	2.437	0.183	1.526	0.183	-1.236	8.29	-0.439	3.235	-0.793	-0.732	1506694947
-8.991	-4.911	-2.158	-0.793	-0.366	-0.488	6.272	-10.578	1.184	-0.183	-2.319	5.127	3.827	11.121	0.696	0	-0.183	-0.427	-9.735	-2.016	0.565	-2.197	-0.61	-0.732	-2.885	10.017	0.873	-0.061	1.221	0.061	-0.628	11.093	-0.19	0.854	0.183	-0.793	1506694947
-8.026	-4.486	-1.372	-0.366	1.709	-0.061	5.76	-9.6	1.675	-0.854	-0.244	4.272	3.375	10.347	0.092	-0.061	2.075	0.671	-9.447	-3.129	0.796	-1.526	-1.038	-0.793	-3.205	9.281	0.055	-0.488	1.343	0	0.613	10.271	0.211	1.587	0.061	-1.038	1506694947
-9.251	-3.598	-1.838	0.366	1.465	-0.244	5.002	-8.994	1.969	-1.221	0.549	2.625	2.664	9.896	-0.648	-0.061	2.075	0.671	-9.38	-3.476	0.963	-1.16	-0.671	-0.671	-3.205	9.281	0.055	-0.977	1.465	0.061	1.108	9.92	-0.58	1.343	1.038	-0.488	1506694947
-9.44	-2.772	-1.873	0.305	0.427	-0.366	4.748	-9.002	2.675	-1.282	0.061	0.977	1.977	9.789	-1.657	-0.671	1.343	1.099	-8.874	-3.515	0.858	-0.488	-0.671	-0.61	-3.734	9.048	-0.24	-0.793	1.038	0.366	0.635	9.674	-0.246	1.343	-0.977	-0.366	1506694947
-9.268	-2.614	-1.566	-0.122	0.61	-0.427	4.631	-8.772	3.183	-0.977	-0.122	-0.122	1.887	9.646	-2.373	-1.587	-1.831	1.526	-8.764	-3.309	0.964	0	-0.671	-0.549	-3.893	8.829	0.115	0	0.366	0.488	1.227	9.906	-0.002	1.099	-1.587	-0.427	1506694947
-9.446	-2.868	-1.958	0.122	0.122	-0.549	4.474	-8.177	3.455	-0.549	0.366	-0.61	1.976	9.366	-2.491	-1.587	-1.831	1.526	-8.794	-3.168	1.052	0.183	-0.549	-0.488	-3.893	8.829	0.115	0.488	-0.061	0.427	1.949	9.761	-0.05	0.854	-0.977	-0.488	1506694947
-9.411	-3.479	-1.822	0.61	0.244	-0.183	4.474	-8.177	3.455	-0.244	1.099	-0.793	2.141	9.363	-2.328	-1.099	-2.258	1.709	-8.708	-3.336	1.207	0.61	-0.366	-0.488	-3.417	9.166	0.237	0.732	-0.183	0.183	2.365	9.829	0.037	0.854	0.244	-0.427	1506694947
-9.32	-3.401	-1.699	1.221	0.061	0.305	3.777	-8.464	3.195	0.671	2.258	-1.038	2.145	9.475	-2.086	0.549	-0.61	1.16	-8.766	-3.72	1.257	0.916	-0.061	-0.488	-3.421	9.594	-0.02	0.671	-0.122	0.061	1.753	9.892	0.251	0.488	0.122	-0.366	1506694947
-9.432	-2.664	-1.846	0.916	0	0	3.005	-8.973	2.591	0.671	2.258	-1.038	2.09	9.857	-1.53	0.549	-0.61	1.16	-8.996	-3.616	1.026	1.16	0.122	-0.427	-3.421	9.594	-0.02	0.549	-0.305	0.122	1.452	9.865	0.244	0.244	-1.038	-0.183	1506694947
-9.851	-2.875	-1.737	0.793	0.061	-0.122	3.295	-9.477	2.006	1.038	0.671	-1.831	2.088	10.225	-0.927	0.854	0.061	0.549	-9.439	-3.009	0.689	1.221	-0.061	-0.366	-3.185	9.896	-0.044	0.61	-0.854	0.122	1.779	9.789	-0.142	0.183	-1.16	-0.183	1506694947
-9.648	-3.614	-1.119	0.916	-0.244	0.183	3.364	-9.94	1.293	1.038	0.549	-2.625	2.07	10.262	-0.353	0.671	0.305	0.061	-9.749	-2.868	0.977	0.916	0.427	-0.183	-2.678	10.161	0.263	0.916	-1.282	-0.244	2.064	10.031	-0.337	-0.122	-0.305	-0.122	1506694947
-9.208	-3.195	-0.906	1.099	0.732	0	2.616	-10.121	0.687	1.16	0.977	-3.174	2.306	10.471	0.28	0.244	-0.61	-0.488	-10.5	-2.615	0.67	1.526	-0.244	0	-2.345	10.423	0.495	0.854	-1.038	-0.366	0.964	10.064	-0.018	-0.305	-0.244	-0.244	1506694947
-9.752	-2.779	-1.494	0.977	0.122	-0.244	2.25	-10.52	0.419	0.977	0.854	-3.601	2.822	11.082	0.742	0.122	-1.526	-1.16	-9.933	-1.507	0.639	1.099	0.122	0.183	-2.109	10.719	1.724	0.671	-0.732	-0.305	0.408	10.13	-0.139	-0.305	-0.732	-0.305	1506694947
-9.323	-3.109	-0.847	0.732	-0.122	0	2.324	-9.857	0.312	0.366	0.488	-3.174	3.36	10.546	1.239	0	-1.465	-1.892	-9.382	-1.39	0.813	0.793	0.061	0.061	-2.109	10.719	1.724	0.671	-0.549	-0.61	0.796	10.021	-0.647	0	-1.709	-0.427	1506694947
-9.091	-3.104	-0.195	0.854	0.366	0.061	2.336	-8.748	0.343	0.366	0.488	-3.174	3.575	9.783	1.96	0.061	-0.732	-1.831	-9.314	-1.373	1.097	0.854	0.244	0.061	-2.488	9.702	1.754	0	-1.221	-0.549	1.451	9.988	-0.337	-0.122	-0.671	-0.427	1506694947
-9.363	-2.823	-0.392	0.854	0.183	0.122	2.336	-8.748	0.343	-0.244	1.038	-2.563	3.567	9.822	2.385	0.366	0.061	-1.282	-9.467	-1.406	1.103	0.916	0.366	0.061	-2.638	9.497	1.517	-0.549	-1.221	-0.244	1.121	9.776	0.445	-0.183	0.305	-0.488	1506694947
-9.429	-2.652	-0.202	0.732	0	0.183	2.071	-8.333	0.205	-0.549	1.404	-1.77	3.567	9.822	2.385	0.061	0.488	-1.038	-9.527	-0.991	1.005	0.916	0.549	0.061	-2.701	9.683	1.811	-0.366	-0.916	0.183	0.662	9.753	0.618	-0.061	-0.61	-0.549	1506694947
-9.405	-2.55	-0.013	0.549	-0.122	0.244	1.89	-8.567	0.041	-0.305	0.061	0.122	3.139	10.261	1.375	-0.916	-0.427	-0.732	-9.588	-0.445	0.848	0.671	0.732	0.122	-2.701	9.683	1.811	-0.061	-1.099	0.488	1.272	9.862	0.615	-0.244	-1.221	-0.366	1506694947
-9.276	-2.64	0.026	0.427	-0.183	0.122	2.322	-8.531	0.104	-0.305	0.061	0.122	3.425	9.853	1.292	-1.709	-2.075	-0.122	-9.444	-0.379	0.682	0.488	0.793	0.122	-2.267	9.265	2.427	-0.061	-1.16	0.61	1.617	9.801	0.772	-0.244	-0.183	-0.244	1506694947
-9.254	-2.883	0.134	0.305	0.061	0.122	2.706	-8.703	0.249	-0.549	0.061	1.465	3.659	9.402	1.245	-1.587	-2.441	0.671	-9.518	-0.395	0.548	0.366	0.854	-0.061	-1.859	9.168	2.45	-0.183	-1.221	0.61	0.857	9.658	0.791	-0.061	0.488	-0.366	1506694947
-9.441	-2.997	0.262	0.366	0	0.305	2.925	-9.118	0.316	-0.549	0.061	1.465	3.445	9.252	1.108	-0.977	-1.099	1.282	-9.696	-0.328	0.396	0.183	0.854	-0.122	-1.859	9.168	2.45	-0.427	-1.099	0.61	0.257	9.683	0.571	0.061	0	-0.549	1506694947
-9.499	-2.74	0.282	0.305	0	0.366	3.153	-9.457	0.306	-0.549	0.061	1.709	2.981	9.269	1.123	-0.549	0.183	1.404	-9.697	-0.331	0.203	0.122	0.916	-0.061	-1.494	9.306	2.44	-0.305	-0.671	0.61	0.479	9.853	0.735	-0.122	-0.122	-0.488	1506694947
-9.479	-2.641	0.315	0.183	0	0.305	3.524	-9.465	0.41	-0.366	-0.061	1.465	2.729	9.283	1.142	-0.427	0.305	1.343	-9.633	-0.54	0.011	-0.061	0.977	-0.122	-1.581	9.387	2.382	-0.061	-0.244	0.671	0.518	9.911	1.03	-0.061	-0.061	-0.366	1506694947
-9.47	-2.661	0.232	0.061	0.244	0.183	3.761	-9.33	0.556	-0.366	-0.061	1.465	2.747	9.35	1.294	-0.305	-0.061	1.16	-9.623	-0.707	-0.211	-0.122	1.16	-0.122	-1.581	9.387	2.382	0	-0.244	0.793	0.406	9.847	0.86	0.183	-0.122	-0.305	1506694947
-9.544	-2.632	0.087	-0.061	0	0.122	3.761	-9.33	0.556	-0.488	0.244	1.221	2.808	9.484	1.479	-0.183	-0.061	0.977	-9.843	-0.758	-0.543	-0.122	1.099	-0.061	-1.236	9.666	2.399	0.061	-0.366	0.854	0.305	9.855	0.766	0.122	-0.122	-0.366	1506694948
-9.558	-2.763	0.031	-0.122	0	0.122	3.842	-9.148	0.813	-0.427	0.366	0.854	2.772	9.635	1.616	-0.061	0.183	0.793	-9.961	-0.797	-0.748	-0.244	0.793	-0.061	-1.04	9.812	2.421	0.061	-0.305	0.671	0.341	9.893	0.879	0.122	0	-0.366	1506694948
-9.567	-2.704	-0.036	-0.183	0.183	0.244	3.898	-8.955	0.945	-0.427	0.366	0.854	2.797	9.64	1.778	-0.061	0.244	0.61	-9.896	-0.87	-0.833	-0.244	0.61	-0.122	-1.04	9.812	2.421	0	-0.183	0.488	0.206	9.929	0.785	0.122	0	-0.305	1506694948
-9.54	-2.594	-0.152	-0.183	0.122	0.122	4.082	-8.851	1.126	-0.305	0.122	0.793	2.891	9.606	1.921	0	0.183	0.305	-9.896	-0.962	-0.873	-0.366	0.549	0	-0.974	9.854	2.351	-0.061	-0.183	0.427	0.255	9.981	0.735	0.061	-0.122	-0.244	1506694948
-9.526	-2.556	-0.224	-0.305	0.122	0.122	4.2	-8.77	1.211	-0.061	0	0.488	3.001	9.591	1.997	0.061	0.305	-0.061	-9.813	-1.078	-0.898	-0.366	0.427	0	-0.926	9.826	2.178	-0.122	-0.061	0.427	0.282	9.988	0.632	0.061	0	-0.183	1506694948
-9.509	-2.638	-0.246	-0.244	0	0.183	4.279	-8.8	1.203	-0.061	0	0.488	3.125	9.576	2.024	-0.061	0.366	-0.366	-9.704	-1.123	-0.89	-0.427	0.305	0	-0.926	9.826	2.178	-0.183	0.061	0.488	0.199	9.921	0.476	0.061	0	-0.122	1506694948
-9.484	-2.601	-0.284	-0.305	0.061	0.183	4.322	-8.739	1.059	0.122	-0.122	0.061	3.249	9.552	1.975	-0.244	0.305	-0.549	-9.647	-1.175	-0.937	-0.427	0.427	0.061	-0.983	9.707	2.116	-0.183	0.061	0.549	0.136	9.895	0.464	0	0	-0.183	1506694948
-9.665	-2.673	-0.432	-0.305	0.061	0.183	4.322	-8.739	1.059	0.244	-0.305	-0.427	3.429	9.646	1.857	-0.427	0.061	-0.549	-9.762	-1.244	-1.035	-0.488	0.366	0.061	-0.971	9.841	2.041	-0.122	0.122	0.61	0.087	9.842	0.47	0	0.061	-0.122	1506694948
-9.716	-2.723	-0.452	-0.244	-0.061	0.122	4.262	-8.869	0.672	0.305	-0.305	-0.916	3.569	9.807	1.64	-0.549	-0.061	-0.549	-9.904	-1.284	-1.189	-0.427	0.305	0.122	-0.971	9.841	2.041	-0.244	0.122	0.61	0.117	9.884	0.401	0.061	0.061	-0.122	1506694948
-9.685	-2.78	-0.459	-0.244	0	0.122	4.073	-9.024	0.465	0.183	-0.305	-1.221	3.639	9.918	1.474	-0.671	0	-0.366	-9.95	-1.294	-1.334	-0.366	0.305	0.183	-0.913	10.023	2.05	-0.244	0	0.549	0.036	10.027	0.419	0.061	0.122	-0.061	1506694948
-9.695	-2.781	-0.563	-0.244	0	0.061	3.915	-9.024	0.392	0.061	-0.305	-1.465	3.688	9.814	1.376	-0.61	-0.122	-0.122	-9.997	-1.32	-1.421	-0.305	0.122	0.183	-0.634	9.927	2.121	-0.244	-0.061	0.427	-0.134	10.087	0.364	0	-0.061	-0.061	1506694948
-9.542	-2.816	-0.566	-0.122	-0.061	0	3.759	-9.015	0.444	-0.366	-0.061	-1.526	3.626	9.606	1.348	-0.488	0	0.122	-9.987	-1.333	-1.452	-0.244	0.122	0.183	-0.634	9.927	2.121	-0.305	-0.061	0.305	-0.177	10.105	0.219	0	-0.183	0	1506694948
-9.424	-2.864	-0.584	-0.061	0	-0.061	3.598	-8.931	0.513	-0.366	-0.061	-1.526	3.467	9.398	1.376	-0.305	0.183	0.305	-9.933	-1.31	-1.422	-0.061	-0.122	0.122	-0.481	9.75	2.103	-0.244	-0.061	0.183	-0.172	10.039	0.13	-0.061	-0.244	0	1506694948
-9.452	-2.844	-0.694	-0.061	0	0	3.598	-8.931	0.513	-0.549	0.183	-1.343	3.467	9.398	1.376	-0.183	0.244	0.305	-9.999	-1.189	-1.401	-0.061	-0.122	0.122	-0.376	9.612	2.099	-0.183	0	0.122	-0.228	9.933	0.067	-0.061	-0.183	0	1506694948
-9.397	-2.775	-0.688	0.183	0	0	3.286	-8.819	0.803	-0.671	0.427	-0.977	3.269	9.229	1.375	-0.122	0.183	0.305	-9.845	-1.136	-1.364	-0.061	-0.305	0.061	-0.334	9.549	2.085	-0.122	0.183	0.061	-0.372	9.889	-0.022	0	-0.183	-0.061	1506694948
-9.321	-2.505	-0.626	0.244	0.061	0	3.286	-8.819	0.803	-0.671	0.488	-0.488	3.269	9.229	1.375	-0.061	0.183	0.183	-9.566	-1.192	-1.243	-0.061	-0.305	0.061	-0.386	9.552	2.131	0	0.366	0.061	-0.19	9.899	0.036	0	-0.183	-0.061	1506694948
-9.372	-2.323	-0.653	0.122	0.061	-0.061	3.183	-8.809	0.84	-0.549	0.427	-0.122	3.21	9.211	1.389	0.061	0.122	0.183	-9.512	-1.26	-1.238	0.183	-0.183	0	-0.644	9.434	2.079	0	0.366	0	-0.09	9.741	0.084	-0.061	-0.244	0.061	1506694948
-9.54	-2.367	-0.624	0	0	-0.061	3.177	-8.668	0.806	-0.488	0.366	0.244	3.104	9.249	1.459	0.183	0.183	0.183	-9.637	-1.239	-1.237	0.183	-0.183	0	-0.839	9.337	2.023	-0.061	0.061	-0.061	0.145	9.686	0.142	0	-0.305	0	1506694948
-9.722	-2.426	-0.62	-0.061	0	-0.061	3.194	-8.626	0.718	-0.549	0.488	0.549	2.918	9.391	1.345	0.122	0.061	0.305	-9.878	-1.085	-1.241	0.183	-0.183	-0.122	-0.81	9.428	2.032	0.122	-0.183	-0.122	0.312	9.701	0.154	0	0.061	0.061	1506694948
-9.715	-2.414	-0.566	0.061	-0.061	-0.061	3.277	-8.953	0.49	-0.488	0.244	1.16	2.918	9.391	1.345	0.061	-0.244	0.305	-9.895	-1.011	-1.219	0.122	-0.183	-0.061	-0.601	9.731	2.059	0.244	-0.183	-0.305	0.24	9.889	0.188	0	0.122	0.061	1506694948
-9.619	-2.333	-0.524	0.061	0	-0.061	3.277	-8.953	0.49	-0.488	0.244	1.16	2.877	9.522	1.276	0.122	-0.488	0.061	-9.734	-1.042	-1.177	0.122	-0.183	-0.061	-0.47	9.94	2.149	0.305	-0.061	-0.366	0.176	10.057	0.262	-0.061	0.061	0.061	1506694948
-9.551	-2.224	-0.49	0	0	-0.122	3.638	-9.075	0.522	-0.427	0.061	1.221	3.211	9.485	1.604	0.366	-0.305	-0.305	-9.623	-1.052	-1.134	0.061	-0.061	-0.061	-0.53	9.889	2.131	0.183	-0.061	-0.366	0.144	9.966	0.199	-0.061	0	0.061	1506694948
-9.582	-2.263	-0.513	-0.122	-0.061	-0.183	3.778	-8.97	0.647	-0.366	-0.061	1.099	3.211	9.485	1.604	0.549	0.183	-0.549	-9.629	-1.042	-1.147	0	0	-0.061	-0.67	9.678	2.109	0.183	-0.122	-0.366	0.218	9.867	0.19	0	0.061	0	1506694948
-9.574	-2.39	-0.481	-0.122	0	-0.183	3.882	-8.892	0.802	-0.244	-0.122	0.916	3.127	9.454	1.958	0.488	0.122	-0.671	-9.671	-0.992	-1.184	0	0.061	-0.061	-0.651	9.589	2.085	0.183	-0.183	-0.305	0.187	9.812	0.206	0.061	0.183	-0.061	1506694948
-9.598	-2.466	-0.471	-0.122	-0.122	-0.122	3.962	-8.912	0.851	-0.122	-0.244	0.732	3.305	9.543	1.962	0.305	-0.122	-0.671	-9.762	-0.946	-1.211	-0.183	0	-0.122	-0.571	9.668	2.082	0.244	-0.183	-0.305	0.203	9.862	0.22	0.122	0.244	-0.122	1506694948
-9.539	-2.45	-0.345	-0.061	0	-0.122	4.048	-8.965	0.834	0.061	-0.305	0.61	3.305	9.543	1.962	0.061	-0.305	-0.732	-9.75	-1.02	-1.25	-0.122	-0.122	-0.122	-0.468	9.804	2.072	0.183	-0.122	-0.244	0.227	9.946	0.298	0.061	0.244	-0.122	1506694949
-9.695	-2.328	-0.428	-0.122	0	-0.122	4.17	-8.989	0.756	0.244	-0.366	0.488	3.577	9.627	1.981	0	-0.183	-0.793	-9.75	-1.056	-1.278	-0.122	-0.183	-0.061	-0.413	9.845	2.078	0.183	0.061	-0.183	0.184	9.91	0.315	0	0.122	-0.061	1506694949
-9.66	-2.35	-0.41	-0.061	-0.061	-0.183	4.17	-8.989	0.756	0.305	-0.305	0.305	3.647	9.72	1.903	0	-0.061	-0.732	-9.698	-1.12	-1.312	-0.122	-0.122	-0.061	-0.536	9.879	2.044	0.061	0.183	-0.122	0.25	9.935	0.246	-0.061	0.061	-0.061	1506694949
-9.611	-2.426	-0.38	-0.122	-0.061	-0.122	4.209	-9.068	0.463	0.305	-0.183	0.061	3.647	9.72	1.903	-0.061	0.122	-0.61	-9.774	-1.107	-1.367	-0.061	-0.183	-0.061	-0.696	9.902	1.96	0	0.061	-0.061	0.255	9.956	0.31	0	0.122	-0.122	1506694949
-9.615	-2.455	-0.33	-0.061	-0.061	-0.122	4.209	-9.068	0.463	0.244	-0.061	-0.244	3.494	9.683	1.705	-0.122	0.061	-0.305	-9.765	-1.093	-1.371	-0.061	-0.183	-0.061	-0.706	9.818	1.966	-0.061	-0.061	-0.061	0.252	9.953	0.359	0	0.122	-0.122	1506694949
-9.631	-2.42	-0.346	-0.061	-0.061	-0.061	3.828	-8.93	0.262	0.244	-0.183	-0.549	3.374	9.6	1.579	-0.183	-0.122	0	-9.714	-1.152	-1.31	-0.061	-0.183	-0.061	-0.61	9.767	1.968	-0.061	0	-0.122	0.262	9.922	0.382	0	0.061	-0.061	1506694949
-9.591	-2.407	-0.321	-0.061	-0.061	-0.061	3.706	-8.814	0.218	0	-0.183	-0.732	3.374	9.6	1.579	-0.183	-0.061	0.122	-9.641	-1.104	-1.236	0	-0.244	-0.061	-0.541	9.778	1.95	-0.061	0.061	-0.122	0.322	9.985	0.452	-0.122	0	-0.061	1506694949
-9.587	-2.395	-0.299	0	0.061	-0.061	3.598	-8.678	0.2	0	-0.183	-0.732	3.158	9.475	1.53	-0.061	0.061	0.183	-9.653	-1.101	-1.19	0	-0.244	0	-0.595	9.71	1.92	-0.061	0.122	-0.061	0.315	9.899	0.443	-0.061	0	0	1506694949
-9.633	-2.338	-0.297	0	-0.061	0	3.439	-8.696	0.219	-0.122	0.061	-0.671	3.057	9.556	1.546	0	0.061	0.183	-9.637	-1.098	-1.17	0	-0.122	0	-0.684	9.719	1.916	0	0.122	-0.061	0.288	9.902	0.449	-0.122	0	0	1506694949
-9.633	-2.308	-0.301	0	-0.061	0	3.326	-8.726	0.261	-0.183	0.122	-0.549	3.057	9.556	1.546	0	0.061	0.183	-9.633	-1.117	-1.15	0	-0.061	0	-0.738	9.792	1.942	0	0.183	0	0.293	9.917	0.462	-0.061	-0.061	0	1506694949
-9.61	-2.263	-0.311	0	-0.061	0	3.308	-8.769	0.292	-0.244	0	-0.427	3.046	9.697	1.683	0	0.061	0.183	-9.617	-1.071	-1.13	0	-0.061	0	-0.823	9.812	1.955	0	0.061	0	0.362	9.911	0.489	-0.061	-0.061	0	1506694949
-9.603	-2.289	-0.31	-0.061	-0.061	0	3.308	-8.769	0.292	-0.244	0	-0.305	2.978	9.689	1.798	0	0.061	0.122	-9.605	-1.042	-1.113	0	0	0.061	-0.866	9.79	1.994	-0.061	-0.061	0	0.382	9.909	0.468	-0.061	-0.061	0	1506694949
-9.616	-2.346	-0.323	-0.061	-0.122	0	3.378	-8.813	0.425	-0.305	0.122	0.061	2.978	9.689	1.798	0	0.122	0.122	-9.66	-1.006	-1.141	0	0.122	0	-0.842	9.74	1.995	-0.122	-0.122	0	0.331	9.867	0.432	0	-0.061	0	1506694949
-9.58	-2.389	-0.298	-0.061	-0.061	0.061	3.443	-8.866	0.47	-0.305	0.122	0.061	2.899	9.64	1.92	-0.122	0.061	0.122	-9.682	-0.981	-1.16	0	0.122	0	-0.741	9.747	2.018	-0.122	-0.183	0	0.341	9.906	0.423	0	-0.061	0	1506694949
-9.58	-2.382	-0.323	-0.061	-0.061	0.061	3.443	-8.866	0.47	-0.244	0.122	0.183	2.872	9.562	1.936	-0.244	0	-0.061	-9.665	-0.995	-1.17	-0.061	0.122	0	-0.66	9.741	2.032	-0.122	-0.122	0.061	0.374	9.897	0.443	0	-0.061	0	1506694949
-9.57	-2.393	-0.341	-0.061	-0.122	0.061	3.594	-8.918	0.524	-0.122	0.061	0.183	2.872	9.562	1.936	-0.305	0	-0.183	-9.682	-0.976	-1.209	-0.122	0.122	0	-0.647	9.702	2.042	-0.122	-0.122	0.061	0.341	9.904	0.401	-0.061	-0.061	0	1506694949
-9.589	-2.403	-0.321	-0.061	-0.061	0.061	3.594	-8.918	0.524	-0.061	-0.061	0.183	2.952	9.526	1.904	-0.305	0	-0.244	-9.682	-0.976	-1.209	-0.122	0.122	0	-0.638	9.661	2.049	-0.122	-0.122	0.061	0.292	9.889	0.372	-0.061	-0.061	0	1506694949
-9.563	-2.377	-0.306	-0.122	-0.061	0.061	3.695	-8.874	0.529	0	0	0.183	3.034	9.534	1.757	-0.366	0	-0.244	-9.7	-0.98	-1.262	-0.122	0.183	0	-0.624	9.689	2.024	-0.122	-0.122	0.122	0.287	9.903	0.376	-0.061	-0.061	0	1506694949
-9.598	-2.401	-0.315	-0.122	-0.061	0.061	3.758	-8.87	0.505	0	0	0.183	3.034	9.534	1.757	-0.366	-0.061	-0.305	-9.733	-0.999	-1.323	-0.122	0.183	0	-0.605	9.719	2.03	-0.061	-0.061	0.122	0.243	9.896	0.345	-0.061	-0.061	0	1506694949
-9.563	-2.387	-0.334	-0.122	-0.122	0.061	3.86	-8.844	0.439	0.122	-0.061	0.122	3.143	9.506	1.693	-0.366	-0.061	-0.244	-9.72	-0.997	-1.322	-0.122	0.183	0	-0.573	9.697	2.05	-0.061	-0.061	0.122	0.252	9.887	0.334	-0.061	-0.061	0	1506694949
-9.546	-2.426	-0.286	-0.183	0	0.061	3.941	-8.856	0.401	0.122	-0.061	0.122	3.135	9.476	1.739	-0.305	-0.061	-0.244	-9.691	-1.029	-1.348	-0.122	0.122	0	-0.55	9.698	2.024	-0.061	0	0.122	0.312	9.914	0.356	-0.061	0	0	1506694949
-9.619	-2.427	-0.329	-0.122	0	0	3.941	-8.856	0.401	0.061	0	0	3.135	9.476	1.739	-0.183	0.061	-0.122	-9.733	-1.047	-1.418	-0.122	0.122	0	-0.543	9.703	2.013	0	0	0.122	0.2	9.867	0.319	-0.061	0	0	1506694949
-9.604	-2.428	-0.316	-0.122	-0.061	0	3.911	-8.854	0.342	0.122	-0.122	-0.183	3.156	9.562	1.857	-0.122	0	0	-9.767	-1.022	-1.465	-0.122	0.122	-0.061	-0.541	9.752	2.036	0	0	0.122	0.182	9.897	0.312	0	0	0	1506694949
-9.586	-2.419	-0.301	-0.183	0	0	3.911	-8.854	0.342	0.061	-0.122	-0.305	3.156	9.562	1.857	-0.061	0.061	0	-9.767	-1.022	-1.465	-0.122	0.122	-0.061	-0.481	9.769	2.027	0	0.061	0.122	0.187	9.939	0.297	-0.061	0	0	1506694949
-9.6	-2.411	-0.331	-0.122	0	0	3.832	-8.93	0.316	0.061	-0.061	-0.305	3.074	9.568	1.922	0	0	0.183	-9.738	-1.031	-1.452	-0.122	0	-0.061	-0.441	9.793	2.047	0	0.061	0.061	0.177	9.902	0.276	-0.061	0	0	1506694949
-9.574	-2.367	-0.331	-0.122	0	0	3.771	-8.879	0.356	0	-0.061	-0.366	3.012	9.566	2.024	0	0.061	0.183	-9.682	-1.068	-1.434	-0.122	0	-0.061	-0.469	9.744	1.974	0	0.122	0.061	0.193	9.908	0.319	-0.061	0	0	1506694950
-9.593	-2.373	-0.339	-0.122	0	0	3.578	-8.832	0.457	-0.061	0	-0.366	2.878	9.53	2.027	0	0.183	0.122	-9.684	-1.041	-1.448	-0.122	0	-0.061	-0.51	9.694	1.966	0	0.061	0.061	0.227	9.908	0.3	-0.061	-0.061	0	1506694950
-9.607	-2.37	-0.335	-0.122	0	0	3.578	-8.832	0.457	0	0	-0.305	2.878	9.53	2.027	-0.061	0.061	0.122	-9.715	-1.029	-1.489	-0.122	0	-0.061	-0.519	9.72	1.988	0	0.061	0.061	0.244	9.885	0.322	-0.061	0	0	1506694950
-9.58	-2.369	-0.328	-0.122	0	0	3.533	-8.861	0.429	0	-0.061	-0.122	2.871	9.597	1.897	-0.061	0	0.122	-9.707	-1.052	-1.519	-0.122	0	-0.061	-0.455	9.784	1.985	0	0.061	0.061	0.243	9.922	0.321	0	0	0	1506694950
-9.593	-2.36	-0.355	-0.122	0	0	3.505	-8.867	0.435	0	-0.061	-0.122	2.884	9.588	1.883	-0.061	0.061	0.061	-9.721	-1.066	-1.526	-0.122	0	-0.061	-0.444	9.813	2	0	0.061	0	0.22	9.912	0.284	0	0	0	1506694950
-9.594	-2.357	-0.334	-0.122	0.061	0	3.505	-8.867	0.435	0	-0.122	-0.061	2.884	9.588	1.883	0	0.061	0	-9.714	-1.071	-1.517	-0.122	-0.061	-0.061	-0.468	9.743	1.971	0	0	0	0.27	9.903	0.324	-0.061	0	0	1506694950
-9.609	-2.359	-0.349	-0.183	0.061	0	3.519	-8.835	0.429	0	-0.122	0	2.887	9.524	1.914	0	0.061	-0.061	-9.714	-1.071	-1.517	-0.122	-0.061	-0.061	-0.433	9.734	1.971	0	0	-0.061	0.275	9.909	0.348	-0.061	0	0	1506694950
-9.636	-2.36	-0.371	-0.122	0.061	0	3.616	-8.835	0.429	0	-0.122	0.122	3.009	9.567	1.913	0	0.061	-0.122	-9.7	-1.06	-1.499	-0.122	-0.061	-0.061	-0.419	9.794	1.958	0	0.061	-0.061	0.285	9.906	0.334	-0.061	0.061	0	1506694950
-9.611	-2.365	-0.391	-0.122	0	0	3.691	-8.849	0.481	0	-0.061	0.183	3.009	9.567	1.913	0.061	0.122	-0.122	-9.695	-1.084	-1.512	-0.122	-0.061	-0.061	-0.444	9.817	1.971	0	0.061	-0.061	0.263	9.906	0.329	-0.061	0.061	0	1506694950
-9.613	-2.387	-0.403	-0.122	0	-0.061	3.691	-8.849	0.481	-0.061	-0.061	0.183	3.06	9.611	1.991	0.061	0.122	-0.122	-9.695	-1.084	-1.512	-0.122	-0.061	-0.061	-0.48	9.814	1.983	0	0.061	0	0.197	9.923	0.298	-0.061	0	0	1506694950
-9.579	-2.427	-0.404	-0.122	0	-0.061	3.853	-8.862	0.555	0	-0.061	0.183	3.104	9.564	1.998	0.061	0.061	-0.061	-9.733	-1.078	-1.506	-0.122	-0.061	-0.061	-0.462	9.777	1.964	0	0	0	0.194	9.902	0.298	0	0.061	0	1506694950
-9.592	-2.426	-0.421	-0.122	0	-0.061	3.905	-8.86	0.567	0	0	0.183	3.104	9.564	1.998	0	0.061	0	-9.741	-1.097	-1.495	-0.122	-0.122	-0.061	-0.398	9.761	1.962	0	0.061	0	0.17	9.905	0.272	0	0	0	1506694950
-9.589	-2.417	-0.438	-0.122	0.061	-0.061	3.923	-8.851	0.541	0.061	0	0.122	2.936	9.436	1.852	0.061	0	0.061	-9.714	-1.093	-1.487	-0.122	-0.122	-0.061	-0.38	9.763	1.968	0	0.122	0.061	0.219	9.916	0.304	0	0.061	0	1506694950
-9.582	-2.405	-0.438	-0.122	0.061	-0.061	3.908	-8.827	0.504	0.061	0.061	0.061	3.317	9.575	1.757	0.305	-0.061	0.244	-9.707	-1.103	-1.465	-0.122	-0.122	-0.061	-0.395	9.774	1.964	-0.061	0.122	0	0.172	9.893	0.267	0	0	0	1506694950
-9.607	-2.405	-0.455	-0.061	0.061	-0.061	3.883	-8.809	0.481	0.061	0	-0.061	3.317	9.575	1.757	0.366	-0.061	0.427	-9.722	-1.174	-1.458	-0.061	-0.122	-0.061	-0.56	9.775	1.932	-0.061	0.122	-0.061	0.156	9.891	0.27	0	0	0	1506694950
-9.607	-2.412	-0.484	-0.061	0.061	-0.061	3.81	-8.808	0.456	0.061	0	-0.122	3.089	9.615	1.7	0.244	0.183	0.183	-9.74	-1.176	-1.463	-0.061	-0.122	-0.061	-0.517	9.787	1.891	0	0.061	0	0.183	9.911	0.27	0	0	-0.061	1506694950
-9.597	-2.431	-0.488	-0.061	0	-0.061	3.81	-8.808	0.456	0.061	0	-0.122	3.089	9.615	1.7	0.061	0.122	0.183	-9.769	-1.169	-1.436	0	-0.183	-0.061	-0.473	9.746	1.926	0.061	0.061	0	0.22	9.928	0.276	0	0	0	1506694950
-9.618	-2.515	-0.505	-0.061	0.061	-0.061	3.707	-8.792	0.437	0	0	-0.122	2.994	9.562	1.763	0.061	-0.122	0.122	-9.841	-1.17	-1.39	0	-0.305	-0.061	-0.476	9.765	1.924	-0.061	0.061	-0.061	0.267	9.939	0.306	0	0	0	1506694950
-9.599	-2.65	-0.475	0	0	-0.061	3.707	-8.792	0.437	-0.061	0.122	-0.061	2.993	9.585	1.757	0.061	0.061	0.061	-9.838	-1.085	-1.323	0	-0.305	-0.061	-0.476	9.765	1.924	-0.061	0.061	-0.061	0.254	9.945	0.311	-0.061	-0.061	0	1506694950
-9.556	-2.596	-0.439	0.061	0.061	0	3.68	-8.904	0.477	-0.122	0.122	0	2.955	9.676	1.753	0.061	0.061	-0.061	-9.759	-1.136	-1.23	0	-0.305	-0.061	-0.476	9.765	1.924	-0.061	0.061	-0.061	0.224	9.979	0.288	-0.061	0	0.061	1506694950
-9.634	-2.616	-0.44	0	-0.061	0	3.61	-8.933	0.514	-0.122	0.122	0	2.973	9.641	1.732	0.061	0	-0.122	-9.799	-1.109	-1.073	0.061	-0.244	-0.061	-0.651	9.768	1.968	0	0.061	-0.122	0.104	9.933	0.303	-0.061	-0.061	0.122	1506694950
-9.647	-2.708	-0.329	-0.061	0	0.122	3.61	-8.933	0.514	-0.061	0.122	-0.061	2.987	9.616	1.692	0	0	-0.061	-9.961	-0.946	-1.002	0.061	-0.244	-0.061	-0.73	9.747	2.006	0	0.122	-0.122	0.146	9.933	0.341	-0.061	-0.122	0.122	1506694950
-9.591	-2.604	-0.147	-0.183	0	0.061	3.552	-8.929	0.482	-0.061	0.122	-0.061	2.986	9.633	1.677	0	-0.061	-0.061	-9.918	-0.617	-0.904	0.122	-0.427	-0.061	-0.737	9.767	2.11	0.061	0.122	-0.122	0.379	10.001	0.479	-0.183	-0.061	0.244	1506694950
-9.354	-2.483	0.071	-0.244	-0.061	-0.061	3.502	-9.136	0.292	0.061	0.122	0.061	2.998	9.66	1.602	0.061	-0.122	0.061	-9.918	-0.617	-0.904	0.061	-0.488	-0.061	-0.702	9.769	2.328	0.122	0.244	-0.183	0.159	10.061	0.476	-0.183	0	0.366	1506694950
-9.409	-2.511	0.129	-0.549	0.061	0	3.514	-9.132	0.175	0.122	0.061	0.061	2.985	9.566	1.559	0.244	-0.061	0.122	-9.72	-0.236	-0.613	-0.061	-0.488	-0.061	-0.674	9.591	2.467	0.122	0.305	-0.244	-0.194	9.866	0.408	-0.122	-0.061	0.244	1506694950
-9.589	-2.421	0.145	-0.793	-0.061	0	3.427	-9.093	0.106	0.244	-0.061	-0.061	2.903	9.259	1.774	0.488	0.244	0.183	-9.947	0.011	-0.566	-0.427	-0.61	-0.122	-0.623	9.445	2.529	0.061	0.488	-0.244	-0.039	9.667	0.596	-0.061	0	0.244	1506694951
-9.552	-2.425	0.151	-1.099	-0.061	-0.061	3.427	-9.093	0.106	0.427	-0.244	-0.305	2.903	9.259	1.774	0.732	0.549	0.183	-9.947	0.011	-0.566	-0.427	-0.61	-0.122	-0.54	9.455	2.609	0.183	0.793	-0.305	0.528	9.844	0.778	0.061	0.305	0.366	1506694951
-9.494	-2.472	0.038	-1.587	0.061	-0.122	3.025	-9.299	-0.248	0.61	-0.61	-0.488	2.926	9.445	1.757	0.854	0.671	0.122	-10.09	0.366	-0.535	-0.732	-0.61	-0.122	-0.456	9.58	2.713	0.244	1.099	-0.305	0.507	9.849	0.742	0.122	0.61	0.427	1506694951
-9.442	-2.564	-0.22	-1.831	0.061	-0.305	2.902	-9.347	-0.51	0.854	-1.16	-0.671	3.003	9.476	1.854	0.916	0.854	-0.061	-10.017	0.361	-0.508	-1.526	-0.854	-0.183	-0.397	9.654	2.772	0.244	1.465	-0.427	0.224	9.892	0.598	0.183	0.549	0.427	1506694951
-9.264	-2.683	-0.376	-2.136	0.183	-0.366	2.902	-9.347	-0.51	1.038	-1.709	-0.854	3.003	9.476	1.854	1.16	1.343	-0.183	-10.017	0.361	-0.508	-1.526	-0.854	-0.183	-0.371	9.548	2.646	0.183	1.709	-0.488	0.227	9.848	0.45	0.305	0.671	0.366	1506694951
-9.442	-2.491	-0.93	-2.441	0.549	-0.61	2.714	-9.225	-0.833	1.038	-1.892	-0.916	2.851	9.209	1.768	1.282	1.77	-0.305	-10.092	0.233	-0.541	-1.953	-1.099	-0.366	-0.33	9.357	2.449	0.183	2.014	-0.549	0.212	9.763	0.255	0.427	0.854	0.366	1506694951
-9.545	-2.304	-1.479	-2.747	0.061	-1.16	2.528	-9.308	-0.878	0.916	-2.014	-0.977	2.797	9.172	1.455	1.343	2.014	-0.427	-10.166	-0.002	-0.727	-2.38	-1.282	-0.488	-0.167	9.332	2.21	0.244	2.258	-0.671	0.025	9.782	-0.072	0.183	1.099	0.305	1506694951
-9.135	-2.454	-1.637	-2.991	-0.061	-1.648	2.528	-9.308	-0.878	0.854	-2.258	-0.854	2.797	9.172	1.455	1.404	2.075	-0.671	-10.166	-0.002	-0.727	-2.93	-1.587	-0.488	0.03	9.538	1.881	0.305	2.747	-0.854	-0.42	9.988	-0.118	0.183	1.099	0	1506694951
-9.167	-2.517	-1.971	-3.052	0.183	-1.587	2.268	-9.562	-0.676	0.854	-2.563	-0.671	2.856	9.287	1.059	1.587	2.319	-0.977	-9.802	-1.524	-0.66	-3.296	-1.404	-0.61	-0.175	9.822	1.298	0.183	3.174	-0.916	0.026	9.972	-0.311	0.183	1.465	-0.122	1506694951
-9.277	-2.662	-2.377	-2.869	-0.061	-1.343	2.347	-9.405	-0.221	0.732	-2.747	-0.244	3.277	9.891	0.376	1.77	2.808	-1.343	-9.429	-2.316	-0.305	-3.296	-1.221	-0.61	-0.699	9.984	0.629	0	3.418	-0.916	0.895	9.969	-0.322	0.122	1.892	-0.122	1506694951
-9.423	-2.811	-2.433	-2.686	-0.183	-0.854	2.347	-9.405	-0.221	0.366	-2.38	0.427	3.277	9.891	0.376	1.77	3.296	-1.526	-9.35	-3.18	0.059	-3.174	-1.282	-0.549	-1.47	9.874	0.041	-0.061	3.418	-0.916	1.654	9.994	-0.358	0.122	2.136	0.122	1506694951
-9.587	-2.852	-2.186	-2.747	-0.061	-0.488	2.609	-9.024	1.321	0	-1.526	1.343	3.305	10.055	-0.036	1.526	3.235	-1.221	-9.35	-3.18	0.059	-3.052	-1.282	-0.488	-2.407	9.883	-0.471	-0.305	3.296	-0.793	2.168	9.89	-0.303	0	2.258	0.244	1506694951
-9.589	-3.055	-2.105	-2.441	-0.122	-0.305	2.609	-9.024	1.321	-0.183	-0.671	2.258	3.183	10.298	-0.526	1.16	2.747	-0.671	-8.839	-3.598	0.651	-2.441	-1.892	-0.549	-3.153	9.987	-0.784	-0.427	2.808	-0.427	2.091	9.893	-0.144	-0.061	2.197	0.305	1506694951
-9.402	-3.21	-2.297	-1.648	-0.366	-0.244	2.548	-9.288	1.951	0.061	-0.671	2.869	3.043	10.59	-0.934	0.732	2.136	-0.122	-8.679	-3.701	0.613	-2.319	-0.671	-0.183	-3.429	10.052	-0.711	-0.183	2.258	-0.122	0.909	9.883	0.267	0	1.16	0.305	1506694951
-9.168	-3.033	-2.406	-1.343	-0.427	-0.183	2.769	-9.422	2.267	0.61	-1.953	2.869	2.814	10.529	-1.284	0.427	1.526	0.305	-8.86	-3.737	0.51	-2.075	-0.488	0	-3.363	9.987	-0.513	0	1.77	0.061	1.058	9.814	0.156	0	0.549	0	1506694951
-9.099	-3.085	-2.622	-1.221	-0.488	-0.244	2.769	-9.422	2.267	1.465	-3.723	2.258	2.7	10.377	-1.304	0.366	1.038	0.671	-9.135	-3.613	0.376	-1.77	0.061	0.122	-3.011	10.056	-0.427	-0.122	1.282	0.244	1.657	9.844	0.352	-0.244	0.854	0	1506694951
-8.975	-3.243	-2.795	-1.16	-0.671	-0.244	3.375	-9.25	1.966	2.197	-4.639	1.526	2.693	10.381	-1.145	0.488	0.977	0.793	-9.289	-3.426	0.354	-1.709	-0.122	0.305	-2.497	10.258	-0.287	-0.244	1.282	0.122	2.052	9.857	0.362	-0.488	1.038	0.122	1506694951
-8.836	-3.278	-2.833	-1.16	-0.427	-0.305	3.225	-8.775	0.788	2.258	-4.333	1.221	2.729	10.477	-0.931	0.488	1.343	0.732	-9.454	-3.292	0.318	-1.648	0.122	0.549	-2.497	10.258	-0.287	-0.244	1.282	0.122	1.955	9.899	0.172	-0.671	1.16	0.427	1506694951
-8.842	-3.432	-3.163	-1.221	-0.488	-0.488	3.143	-8.614	0.645	1.831	-4.028	0.916	2.491	10.174	-0.563	0.427	1.709	0.61	-9.414	-3.28	0.252	-1.465	-0.122	0.732	-2.497	10.258	-0.287	-0.244	1.282	0.122	1.241	9.936	-0.215	-0.854	1.099	0.549	1506694951
-8.542	-3.779	-3.278	-1.038	-0.488	-0.61	3.143	-8.614	0.645	1.282	-2.808	0.854	2.491	10.174	-0.563	0.427	1.953	0.488	-9.414	-3.28	0.252	-1.526	-0.61	0.732	-2.127	9.854	-0.144	-1.038	1.404	-0.488	0.675	9.934	-0.34	-0.916	0.732	0.488	1506694951
