# Supplementary material for: A deep learning approach for lower back-pain risk prediction during manual lifting
Source: PLoS One. 2021 Feb 19;16(2):e0247162. doi: 10.1371/journal.pone.0247162 (PMC7894914; doi:10.1371/journal.pone.0247162)
Supplement: S1 Data — (ZIP) [file pone.0247162.s001.zip › source-used/Subject_03_P1_Zone03_T2.csv]

Side_A_x	Side_A_y	Side_A_z	Side_G_x	Side_G_y	Side_G_z	LtWt_A_x	LtWt_A_y	LtWt_A_z	LtWt_G_x	LtWt_G_y	LtWt_G_z	RtWt_A_x	RtWt_A_y	RtWt_A_z	RtWt_G_x	RtWt_G_y	RtWt_G_z	Back_A_x	Back_A_y	Back_A_z	Back_G_x	Back_G_y	Back_G_z	UArm_A_x	UArm_A_y	UArm_A_z	UArm_G_x	UArm_G_y	UArm_G_z	Thig_A_x	Thig_A_y	Thig_A_z	Thig_G_x	Thig_G_y	Thig_G_z	Time_stp
-9.708	-1.736	-0.851	0	0	0	9.219	0.048	3.207	0	-0.061	-0.061	4.542	9.239	2.515	-0.061	-0.061	-0.061	-9.567	-1.767	-1.7	-0.061	0	0	-0.182	9.757	1.861	-0.061	0	-0.061	0.282	9.884	1.433	0	0	0	1506696951
-9.697	-1.733	-0.853	0	-0.061	0	9.197	0.077	3.185	0	0	-0.061	4.56	9.24	2.493	-0.061	-0.061	-0.061	-9.57	-1.763	-1.708	0	0	0	-0.165	9.763	1.872	-0.061	-0.061	0	0.287	9.884	1.443	-0.061	-0.061	-0.061	1506696951
-9.696	-1.733	-0.837	0	0	0	9.156	0.078	3.196	-0.061	0	-0.061	4.558	9.197	2.456	-0.061	-0.061	-0.061	-9.564	-1.755	-1.724	0	0	0	-0.146	9.738	1.89	-0.061	-0.061	0	0.309	9.883	1.455	0	0	0	1506696951
-9.716	-1.702	-0.839	0	-0.061	0	9.172	0.103	3.185	-0.061	0	0	4.546	9.182	2.434	-0.061	-0.061	0	-9.554	-1.757	-1.717	0	0	0	-0.146	9.738	1.89	-0.061	-0.061	0	0.292	9.887	1.459	-0.061	-0.061	0	1506696951
-9.738	-1.692	-0.846	0	-0.061	0	9.167	0.081	3.182	-0.061	0	-0.061	4.561	9.195	2.436	-0.061	-0.061	-0.061	-9.554	-1.747	-1.729	0	0	0	-0.142	9.743	1.887	-0.061	0	0	0.28	9.884	1.449	-0.061	-0.061	-0.061	1506696951
-9.725	-1.696	-0.827	0	-0.061	0	9.162	0.051	3.206	-0.061	0	0	4.585	9.202	2.461	-0.061	-0.061	-0.061	-9.567	-1.731	-1.726	0	0	0	-0.148	9.765	1.876	0	0	-0.061	0.321	9.896	1.459	0	-0.061	-0.061	1506696951
-9.714	-1.701	-0.816	0	-0.061	0	9.15	-0.002	3.244	-0.061	0	-0.061	4.577	9.203	2.495	0	-0.061	0	-9.557	-1.749	-1.766	0	0	0	-0.148	9.765	1.876	0	-0.061	0	0.307	9.895	1.465	-0.061	0	-0.061	1506696951
-9.716	-1.696	-0.845	0	-0.061	0	9.168	0.019	3.253	0	0	0	4.602	9.199	2.525	0	-0.061	0	-9.566	-1.738	-1.751	0	0	0	-0.089	9.758	1.87	0	-0.061	-0.061	0.33	9.881	1.483	0	0	-0.061	1506696951
-9.713	-1.694	-0.842	0	0	0	9.19	0.059	3.219	0	0	0	4.622	9.214	2.55	0	0	0	-9.566	-1.769	-1.757	0	0	-0.061	-0.095	9.771	1.878	0	0	0	0.336	9.89	1.471	0	-0.061	-0.061	1506696951
-9.714	-1.687	-0.843	0	-0.061	0	9.176	0.066	3.222	-0.061	0.061	-0.061	4.6	9.207	2.534	0	0	-0.061	-9.567	-1.75	-1.776	0	0	0	-0.095	9.771	1.878	0	0	0	0.345	9.886	1.462	-0.061	-0.061	-0.061	1506696951
-9.707	-1.69	-0.831	-0.061	0	0	9.15	0.09	3.237	-0.061	0.061	-0.061	4.593	9.192	2.536	-0.061	-0.061	0	-9.577	-1.731	-1.782	-0.061	0	0	-0.097	9.738	1.879	0	0	0	0.307	9.88	1.448	-0.061	-0.061	-0.061	1506696951
-9.72	-1.702	-0.831	0	0	0	9.138	0.036	3.261	-0.061	0.061	-0.061	4.577	9.207	2.53	-0.061	-0.061	0	-9.58	-1.772	-1.811	0	-0.061	-0.061	-0.042	9.787	1.897	-0.061	0	0	0.335	9.891	1.483	-0.061	-0.061	-0.061	1506696951
-9.721	-1.677	-0.817	-0.061	0	0	9.079	-0.007	3.246	0	0	-0.061	4.597	9.195	2.529	0	0	0	-9.575	-1.724	-1.791	-0.061	-0.061	0	-0.084	9.756	1.893	0	0	0	0.346	9.879	1.481	-0.061	0	0	1506696952
-9.725	-1.7	-0.839	-0.061	0	-0.061	9.044	0.075	3.212	-0.061	-0.122	0	4.567	9.205	2.523	0	0	0	-9.538	-1.773	-1.768	-0.061	-0.061	0	-0.132	9.761	1.867	-0.061	0.061	-0.061	0.286	9.885	1.471	-0.061	-0.061	-0.061	1506696952
-9.702	-1.725	-0.821	0	0	0	9.155	0.008	3.253	-0.061	-0.122	0	4.588	9.249	2.521	-0.061	0	-0.061	-9.567	-1.76	-1.774	-0.061	-0.061	0	-0.126	9.8	1.881	0	0	0	0.293	9.883	1.483	0	0	-0.061	1506696952
-9.714	-1.701	-0.807	-0.061	0	0	9.249	0.044	3.326	0	-0.061	-0.061	4.606	9.237	2.498	-0.061	0	-0.061	-9.572	-1.751	-1.782	-0.061	-0.061	0	-0.126	9.8	1.881	-0.061	0	0	0.315	9.89	1.493	-0.061	0	0	1506696952
-9.723	-1.686	-0.816	-0.061	0	0	9.253	0.067	3.333	0	0	-0.061	4.566	9.205	2.511	0	0	0	-9.568	-1.75	-1.772	-0.061	-0.061	0	-0.102	9.761	1.889	-0.061	0	-0.061	0.319	9.885	1.493	-0.061	0	0	1506696952
-9.715	-1.688	-0.833	-0.061	0	-0.061	9.182	0.098	3.259	-0.061	0.061	-0.061	4.563	9.19	2.535	0	0	-0.061	-9.56	-1.756	-1.763	0	-0.061	0	-0.102	9.761	1.889	-0.061	0.061	0	0.321	9.885	1.487	-0.061	0	0	1506696952
-9.697	-1.712	-0.825	-0.061	0	-0.061	9.118	0.112	3.219	-0.061	0	0	4.552	9.207	2.542	-0.061	-0.061	0	-9.564	-1.748	-1.755	0	-0.061	0	-0.133	9.759	1.91	-0.061	0	0	0.284	9.884	1.481	0	0	-0.061	1506696952
-9.711	-1.731	-0.848	0	0	0	9.117	0.067	3.254	-0.061	0	0	4.575	9.243	2.537	-0.061	-0.061	0	-9.573	-1.744	-1.745	0	-0.061	0	-0.112	9.793	1.918	-0.061	0	0	0.316	9.878	1.483	0	0	-0.061	1506696952
-9.707	-1.72	-0.847	0	0	0	9.126	0.055	3.274	-0.061	-0.061	-0.061	4.539	9.234	2.55	-0.061	0	0	-9.579	-1.731	-1.741	0	-0.061	0	-0.112	9.793	1.918	-0.061	0	0	0.3	9.895	1.486	-0.061	-0.061	0	1506696952
-9.71	-1.721	-0.854	0	0	0	9.17	0.065	3.256	-0.061	0	-0.061	4.509	9.214	2.56	-0.061	0	0	-9.573	-1.736	-1.695	0	-0.061	0	-0.135	9.765	1.91	-0.061	0	-0.061	0.295	9.883	1.47	-0.061	-0.061	0	1506696952
-9.701	-1.726	-0.857	0	0	0	9.214	0.083	3.231	-0.061	0	0	4.524	9.221	2.535	-0.061	0	-0.061	-9.574	-1.741	-1.699	0	-0.061	0	-0.158	9.744	1.907	-0.061	0	0	0.298	9.885	1.485	-0.061	-0.061	0	1506696952
-9.715	-1.704	-0.876	0	0	0	9.198	0.056	3.228	-0.122	0.061	0	4.535	9.221	2.497	-0.122	0	-0.061	-9.573	-1.737	-1.706	0	-0.061	0	-0.158	9.744	1.907	-0.061	-0.061	0	0.315	9.889	1.474	-0.061	0	0	1506696952
-9.71	-1.718	-0.88	0	0	0	9.122	0.071	3.255	-0.122	0	0	4.526	9.203	2.487	-0.061	-0.061	0	-9.581	-1.723	-1.698	0	-0.061	0	-0.151	9.732	1.91	-0.061	-0.061	0	0.298	9.885	1.471	-0.061	-0.061	0	1506696952
-9.708	-1.717	-0.886	0	0	0	9.146	0.031	3.273	-0.061	0	0	4.527	9.203	2.482	-0.061	-0.061	0	-9.585	-1.726	-1.695	0	-0.061	0	-0.135	9.738	1.915	-0.061	0	0	0.282	9.875	1.462	0	-0.061	0	1506696952
-9.717	-1.721	-0.889	0	0	0	9.185	0.038	3.268	-0.061	0.061	0	4.528	9.205	2.48	-0.061	-0.061	-0.061	-9.592	-1.718	-1.672	0	-0.061	0	-0.109	9.753	1.937	-0.061	-0.061	0	0.273	9.877	1.469	0	-0.061	-0.061	1506696952
-9.727	-1.696	-0.907	0	0	0	9.214	0.048	3.28	-0.061	0.061	0	4.555	9.197	2.492	-0.061	0	-0.061	-9.601	-1.729	-1.699	0	-0.061	0	-0.098	9.752	1.939	-0.061	0	-0.061	0.295	9.881	1.479	0	-0.061	-0.061	1506696952
-9.713	-1.704	-0.901	0	0	0	9.156	0.042	3.297	-0.122	0.061	0	4.552	9.202	2.533	-0.061	0	-0.061	-9.603	-1.739	-1.683	0	-0.061	0	-0.123	9.746	1.943	-0.061	0	-0.061	0.298	9.889	1.464	0	-0.061	-0.061	1506696952
-9.714	-1.7	-0.906	-0.061	0	0	9.057	0.031	3.299	-0.122	0	0	4.557	9.228	2.571	-0.061	-0.061	-0.061	-9.589	-1.719	-1.672	0	-0.061	0	-0.123	9.746	1.943	0	0	-0.061	0.306	9.878	1.468	0	0	-0.061	1506696952
-9.711	-1.709	-0.915	-0.061	0	0	9.074	0.022	3.286	-0.122	-0.061	0	4.546	9.24	2.585	-0.061	-0.061	0	-9.591	-1.747	-1.678	0	-0.061	0	-0.139	9.762	1.937	-0.061	0	0	0.312	9.884	1.476	0	-0.061	-0.061	1506696952
-9.694	-1.699	-0.914	0	0	0	9.063	0.017	3.299	-0.061	-0.122	0	4.514	9.213	2.585	-0.061	-0.061	0	-9.616	-1.731	-1.7	0	-0.122	-0.061	-0.068	9.746	1.944	-0.061	-0.061	0	0.313	9.893	1.457	0	0	-0.061	1506696952
-9.704	-1.676	-0.896	-0.061	0	-0.061	9.054	0.007	3.286	-0.061	-0.183	0	4.494	9.156	2.562	-0.061	-0.061	-0.061	-9.593	-1.714	-1.671	0	-0.061	0	-0.068	9.746	1.944	-0.061	-0.061	-0.061	0.309	9.89	1.474	-0.061	-0.061	-0.061	1506696952
-9.734	-1.668	-0.919	0	0	-0.061	9.132	-0.028	3.222	-0.061	-0.183	0	4.504	9.184	2.524	-0.061	0	-0.122	-9.593	-1.741	-1.674	0	-0.183	-0.061	-0.062	9.727	1.942	-0.061	0	-0.061	0.324	9.878	1.489	-0.061	-0.061	-0.061	1506696952
-9.709	-1.641	-0.915	-0.061	0	-0.061	9.155	-0.017	3.12	-0.061	-0.061	0	4.563	9.183	2.487	-0.061	0	-0.122	-9.587	-1.721	-1.654	0	-0.122	-0.061	-0.16	9.716	1.915	0	0.061	-0.061	0.316	9.887	1.493	0	0	-0.061	1506696952
-9.707	-1.666	-0.915	-0.061	-0.061	-0.061	9.124	0.006	3.134	-0.061	-0.061	0	4.534	9.179	2.464	0	0	-0.061	-9.549	-1.727	-1.621	0	-0.061	-0.061	-0.16	9.716	1.915	-0.061	0	-0.061	0.331	9.881	1.491	0	0	-0.061	1506696952
-9.71	-1.69	-0.903	-0.061	0	0	9.122	-0.041	3.246	-0.061	-0.122	0	4.551	9.17	2.431	0	-0.061	-0.061	-9.567	-1.733	-1.593	0	-0.061	0	-0.123	9.722	1.909	0	0	-0.061	0.353	9.875	1.497	0	0	-0.061	1506696952
-9.732	-1.676	-0.907	-0.061	-0.061	-0.061	9.213	-0.043	3.274	0	-0.122	-0.061	4.569	9.191	2.439	0	-0.061	-0.061	-9.583	-1.72	-1.622	0	-0.061	0	-0.139	9.745	1.936	0	0	-0.061	0.358	9.874	1.516	0	0	0	1506696953
-9.728	-1.713	-0.903	-0.061	-0.061	-0.061	9.281	-0.026	3.214	0	0	-0.061	4.533	9.211	2.498	0.061	0	-0.061	-9.58	-1.725	-1.622	0	-0.061	0	-0.139	9.745	1.936	0	0.061	-0.122	0.307	9.892	1.486	0	0	-0.061	1506696953
-9.688	-1.711	-0.901	-0.061	-0.061	-0.061	9.21	-0.005	3.168	0	0.061	-0.061	4.53	9.192	2.546	0.061	-0.061	-0.061	-9.581	-1.736	-1.617	0	0	0	-0.178	9.702	1.901	0	0.061	-0.061	0.292	9.899	1.491	0	0	-0.061	1506696953
-9.701	-1.724	-0.92	0	-0.061	-0.061	9.164	0.025	3.189	-0.061	0.061	-0.061	4.512	9.222	2.564	0.061	-0.061	0	-9.57	-1.749	-1.597	0	0	0	-0.178	9.702	1.901	0	0	-0.061	0.297	9.872	1.492	0	0	-0.061	1506696953
-9.709	-1.725	-0.94	0	-0.061	0	9.121	-0.006	3.243	0	0	-0.061	4.534	9.272	2.547	0	-0.061	-0.061	-9.577	-1.741	-1.622	0	0	0	-0.17	9.744	1.907	0	0	-0.061	0.307	9.873	1.489	0	0	-0.061	1506696953
-9.71	-1.701	-0.93	0	-0.061	0	9.111	-0.006	3.259	0	-0.061	-0.061	4.499	9.26	2.539	0	-0.061	-0.061	-9.576	-1.731	-1.614	0	0	0	-0.207	9.755	1.916	0	0	-0.061	0.316	9.886	1.487	0	-0.061	-0.061	1506696953
-9.722	-1.695	-0.932	-0.061	-0.061	-0.061	9.159	0.02	3.252	0.061	-0.061	-0.061	4.49	9.241	2.552	0	-0.061	0	-9.572	-1.714	-1.62	-0.061	0	0	-0.207	9.755	1.916	0	0	-0.061	0.298	9.875	1.488	0	0	-0.061	1506696953
-9.716	-1.709	-0.919	-0.061	-0.061	-0.061	9.26	0.02	3.196	0	0	-0.061	4.497	9.257	2.517	0	-0.061	-0.061	-9.585	-1.735	-1.633	-0.061	0	0	-0.189	9.75	1.906	0	0	-0.061	0.293	9.88	1.473	0	0	-0.061	1506696953
-9.719	-1.712	-0.931	-0.061	-0.061	-0.061	9.22	0.023	3.2	0	0.061	-0.061	4.535	9.24	2.491	0	-0.061	-0.061	-9.599	-1.731	-1.657	-0.061	0	-0.061	-0.175	9.78	1.916	0	0	-0.061	0.309	9.886	1.475	0	0	-0.061	1506696953
-9.694	-1.709	-0.914	-0.061	-0.061	-0.061	9.183	0.02	3.228	0	0	-0.061	4.553	9.214	2.474	0	-0.061	-0.061	-9.585	-1.729	-1.666	-0.061	0	-0.061	-0.175	9.78	1.916	0	0	-0.061	0.323	9.889	1.475	0	0	-0.061	1506696953
-9.701	-1.719	-0.914	-0.061	-0.061	-0.061	9.185	0.053	3.23	-0.061	0.061	-0.061	4.557	9.208	2.473	0	-0.061	-0.061	-9.582	-1.731	-1.665	-0.061	0	-0.061	-0.177	9.75	1.891	0	0	-0.061	0.309	9.879	1.483	0	0	-0.061	1506696953
-9.701	-1.709	-0.91	-0.061	-0.061	0	9.161	0.068	3.236	-0.061	0.061	-0.061	4.557	9.208	2.473	0	-0.061	-0.061	-9.587	-1.73	-1.67	-0.061	-0.061	-0.061	-0.151	9.74	1.885	0	0	-0.061	0.337	9.886	1.475	0	0	-0.061	1506696953
-9.708	-1.704	-0.906	-0.061	-0.061	-0.061	9.121	0.056	3.255	-0.061	0	0	4.573	9.232	2.478	0	0	-0.061	-9.582	-1.729	-1.676	-0.061	-0.061	-0.061	-0.161	9.765	1.891	0	0	-0.061	0.33	9.88	1.467	0	0	-0.061	1506696953
-9.709	-1.705	-0.901	-0.061	-0.061	-0.061	9.082	0.038	3.279	0	-0.061	0	4.548	9.233	2.51	0	0	0	-9.577	-1.72	-1.683	-0.061	-0.061	-0.061	-0.167	9.756	1.904	0	0	-0.061	0.321	9.892	1.453	0	0	-0.061	1506696953
-9.721	-1.699	-0.88	-0.061	-0.061	-0.061	9.094	0.019	3.275	0	-0.061	0	4.548	9.233	2.51	0	0	0	-9.57	-1.75	-1.702	-0.061	-0.061	-0.061	-0.172	9.75	1.877	0	0.061	-0.061	0.309	9.89	1.468	-0.061	0	-0.061	1506696953
-9.71	-1.692	-0.89	-0.061	-0.061	-0.061	9.116	0.075	3.285	0	-0.122	0	4.527	9.265	2.516	0	0	0	-9.586	-1.739	-1.707	-0.061	-0.061	-0.061	-0.166	9.762	1.854	0	0.061	0	0.31	9.885	1.479	0	-0.061	-0.061	1506696953
-9.709	-1.68	-0.884	-0.061	-0.061	-0.061	9.165	0.11	3.277	-0.061	-0.061	0	4.508	9.249	2.516	0	0	0	-9.57	-1.737	-1.706	-0.061	-0.061	-0.061	-0.195	9.783	1.894	0	0.061	-0.061	0.33	9.892	1.503	0	0	-0.061	1506696953
-9.717	-1.709	-0.874	-0.061	-0.061	-0.061	9.143	0.051	3.263	-0.061	-0.061	0	4.492	9.27	2.499	0	0	0	-9.582	-1.775	-1.712	0	-0.122	-0.061	-0.194	9.777	1.872	-0.061	0	-0.061	0.325	9.886	1.469	0	0	-0.061	1506696953
-9.696	-1.729	-0.879	-0.061	-0.061	-0.061	9.063	-0.024	3.268	-0.061	-0.122	0.061	4.492	9.27	2.499	-0.061	-0.061	0	-9.58	-1.735	-1.698	0	-0.061	-0.061	-0.194	9.777	1.872	0	0	0	0.334	9.875	1.488	0	0	-0.061	1506696953
-9.691	-1.736	-0.884	-0.061	-0.061	-0.061	9.043	0.007	3.212	-0.061	-0.305	0.061	4.492	9.228	2.432	-0.061	0	-0.061	-9.56	-1.776	-1.692	-0.061	-0.061	-0.061	-0.202	9.757	1.87	0	0	-0.061	0.311	9.873	1.477	0	0	-0.061	1506696953
-9.705	-1.742	-0.891	0	-0.061	0	9.222	-0.019	3.185	0	-0.244	0	4.528	9.241	2.4	-0.061	0	-0.061	-9.569	-1.753	-1.669	-0.061	-0.061	-0.061	-0.197	9.768	1.846	0	-0.061	-0.061	0.311	9.875	1.48	0	0	-0.061	1506696953
-9.697	-1.736	-0.872	0	0	-0.061	9.311	0.008	3.137	0	-0.183	0	4.57	9.258	2.383	-0.061	-0.061	-0.061	-9.581	-1.775	-1.683	0	-0.061	-0.061	-0.197	9.768	1.846	0	-0.061	-0.061	0.319	9.89	1.482	0	0	-0.061	1506696953
-9.72	-1.733	-0.882	0	-0.061	0	9.312	0.006	3.096	-0.061	-0.061	-0.061	4.545	9.241	2.406	0	-0.061	0	-9.573	-1.778	-1.687	0	-0.061	-0.061	-0.196	9.79	1.857	0	-0.061	-0.061	0.306	9.892	1.477	0	-0.061	-0.061	1506696953
-9.714	-1.735	-0.886	0	-0.061	-0.061	9.219	0.048	3.076	-0.122	0	0	4.545	9.241	2.406	0	-0.061	-0.061	-9.579	-1.798	-1.698	0	-0.061	-0.061	-0.184	9.767	1.824	0	-0.061	-0.061	0.31	9.89	1.482	0	0	-0.061	1506696953
-9.696	-1.749	-0.871	0	-0.061	-0.061	9.178	0.065	3.094	-0.183	-0.061	0	4.549	9.227	2.424	0	-0.061	-0.061	-9.581	-1.787	-1.683	0	-0.061	-0.061	-0.184	9.735	1.822	0	-0.061	-0.061	0.298	9.908	1.461	-0.061	0	-0.061	1506696953
-9.696	-1.762	-0.886	0	0	-0.061	9.19	-0.039	3.133	-0.183	0	0	4.557	9.264	2.426	0	-0.061	-0.061	-9.58	-1.794	-1.687	0	-0.061	-0.061	-0.205	9.761	1.849	0	-0.061	-0.061	0.276	9.885	1.471	0	-0.061	-0.061	1506696954
-9.702	-1.751	-0.885	0	-0.061	-0.061	9.15	-0.071	3.133	-0.122	-0.061	0	4.528	9.26	2.44	0	-0.061	0	-9.581	-1.781	-1.663	0	-0.061	-0.061	-0.201	9.781	1.829	0	-0.061	-0.061	0.305	9.886	1.464	-0.061	-0.061	-0.061	1506696954
-9.692	-1.756	-0.864	0	-0.061	0	9.176	-0.077	3.106	-0.061	-0.122	0	4.528	9.26	2.44	0	-0.061	0	-9.569	-1.788	-1.658	0	-0.061	-0.061	-0.201	9.781	1.829	0	-0.061	-0.061	0.293	9.885	1.479	-0.061	-0.061	-0.061	1506696954
-9.702	-1.75	-0.874	0	0	0	9.226	-0.054	3.057	-0.061	-0.061	0	4.503	9.27	2.436	-0.061	-0.061	-0.061	-9.561	-1.792	-1.633	0	-0.061	0	-0.203	9.753	1.804	0	-0.061	-0.061	0.276	9.875	1.471	-0.061	-0.061	-0.061	1506696954
-9.715	-1.755	-0.865	0	0	0	9.238	-0.033	3.047	-0.122	0	0	4.503	9.27	2.436	-0.061	-0.061	-0.061	-9.562	-1.781	-1.644	0	-0.061	-0.061	-0.219	9.776	1.812	0	-0.061	-0.061	0.303	9.89	1.467	-0.061	-0.061	-0.061	1506696954
-9.719	-1.761	-0.865	0	0	-0.061	9.225	-0.045	3.041	-0.122	-0.061	0	4.511	9.275	2.403	-0.061	-0.061	-0.061	-9.577	-1.774	-1.634	0	-0.061	0	-0.219	9.789	1.832	0	-0.061	-0.061	0.294	9.896	1.461	-0.061	0	-0.061	1506696954
-9.719	-1.759	-0.888	0	-0.061	0	9.246	-0.084	3.073	-0.122	0	0	4.518	9.262	2.411	-0.061	-0.061	-0.061	-9.581	-1.776	-1.64	0	0	0	-0.227	9.783	1.836	-0.061	-0.061	-0.061	0.246	9.889	1.455	-0.061	-0.061	-0.061	1506696954
-9.7	-1.769	-0.87	0	-0.061	-0.061	9.219	-0.085	3.084	-0.061	0	-0.061	4.518	9.262	2.411	-0.061	-0.061	-0.061	-9.581	-1.771	-1.634	0	-0.061	0	-0.214	9.768	1.828	-0.061	-0.061	-0.061	0.252	9.89	1.467	-0.061	-0.061	-0.061	1506696954
-9.705	-1.765	-0.863	0	-0.061	-0.061	9.216	-0.049	3.072	-0.061	0	-0.061	4.553	9.245	2.415	-0.061	-0.061	-0.061	-9.575	-1.76	-1.622	0	-0.061	0	-0.214	9.768	1.828	-0.061	-0.061	-0.061	0.26	9.884	1.462	-0.061	-0.061	-0.061	1506696954
-9.697	-1.762	-0.853	0	0	0	9.238	-0.041	3.047	-0.061	0	-0.061	4.56	9.254	2.425	0	-0.061	-0.061	-9.586	-1.767	-1.64	0	-0.061	0	-0.193	9.761	1.827	-0.061	-0.061	-0.061	0.257	9.886	1.467	-0.061	-0.061	-0.061	1506696954
-9.705	-1.753	-0.86	0	-0.061	0	9.244	-0.053	3.033	-0.122	0.061	0	4.56	9.254	2.425	-0.061	-0.061	-0.061	-9.562	-1.765	-1.626	0	-0.061	0	-0.213	9.771	1.842	0	0	-0.061	0.274	9.883	1.468	0	-0.061	-0.061	1506696954
-9.707	-1.768	-0.854	0	-0.061	-0.061	9.207	-0.055	3.047	-0.122	0.061	-0.061	4.559	9.25	2.432	-0.061	-0.061	0	-9.581	-1.782	-1.62	0	-0.061	0	-0.238	9.747	1.839	-0.061	0	-0.061	0.282	9.884	1.491	0	-0.061	-0.061	1506696954
-9.696	-1.781	-0.857	0	-0.061	0	9.199	-0.057	3.088	-0.122	0.061	-0.061	4.533	9.259	2.436	-0.061	-0.061	0	-9.581	-1.766	-1.637	0	0	0	-0.221	9.759	1.833	-0.061	0	0	0.263	9.889	1.487	0	0	-0.061	1506696954
-9.701	-1.756	-0.842	0	0	0	9.17	-0.062	3.149	-0.061	0	-0.061	4.533	9.259	2.436	-0.061	-0.061	0	-9.577	-1.742	-1.635	0	0	0	-0.211	9.753	1.857	-0.061	0	0	0.246	9.899	1.475	0	0	-0.061	1506696954
-9.72	-1.748	-0.845	0	0	0	9.177	-0.072	3.133	0	0	-0.061	4.484	9.266	2.426	-0.061	-0.061	0	-9.606	-1.775	-1.668	0	-0.061	0	-0.211	9.753	1.857	-0.061	0	0	0.267	9.883	1.492	0	-0.061	-0.061	1506696954
-9.716	-1.736	-0.835	0	-0.061	-0.061	9.174	-0.12	3.11	0	0	-0.061	4.484	9.266	2.426	-0.061	-0.061	-0.061	-9.594	-1.737	-1.653	0	0	0	-0.194	9.79	1.847	0	0	0	0.291	9.891	1.483	-0.061	-0.061	-0.061	1506696954
-9.717	-1.747	-0.834	0	0	-0.061	9.106	-0.037	3.083	-0.061	-0.061	0	4.488	9.264	2.443	-0.061	0	-0.061	-9.568	-1.766	-1.65	0	-0.061	0	-0.215	9.755	1.842	-0.061	0	-0.061	0.28	9.893	1.499	0	-0.061	-0.061	1506696954
-9.691	-1.792	-0.841	0	-0.061	0	9.197	-0.029	3.096	-0.061	-0.061	0	4.498	9.252	2.44	-0.061	0	-0.061	-9.576	-1.748	-1.65	0	-0.061	0	-0.215	9.755	1.842	-0.061	-0.061	-0.061	0.258	9.884	1.498	0	0	-0.061	1506696954
-9.691	-1.793	-0.835	0	0	0	9.262	-0.037	3.149	-0.061	0	-0.061	4.498	9.252	2.44	-0.061	-0.061	-0.061	-9.587	-1.743	-1.66	0	-0.061	0	-0.217	9.756	1.849	-0.061	0	0	0.274	9.895	1.529	0	-0.061	-0.061	1506696954
-9.692	-1.78	-0.83	0	0	0	9.227	-0.06	3.188	0	0	-0.061	4.558	9.269	2.415	-0.061	0	-0.061	-9.564	-1.76	-1.633	0	-0.061	0	-0.223	9.783	1.863	-0.061	0	-0.061	0.276	9.891	1.505	-0.061	-0.061	-0.061	1506696954
-9.705	-1.76	-0.851	0	0	0	9.193	-0.044	3.149	0	-0.061	-0.061	4.514	9.259	2.47	0	0	-0.061	-9.581	-1.749	-1.651	0	-0.061	0	-0.223	9.783	1.863	-0.061	0	-0.061	0.273	9.887	1.493	-0.061	-0.061	0	1506696954
-9.717	-1.747	-0.84	0	0	0	9.196	0.011	3.1	-0.061	0	-0.061	4.514	9.259	2.47	-0.061	-0.061	-0.061	-9.593	-1.747	-1.659	0	-0.061	0	-0.23	9.759	1.857	-0.061	0	0	0.231	9.886	1.48	0	-0.061	-0.061	1506696954
-9.705	-1.766	-0.84	0	0	0	9.227	-0.018	3.122	-0.122	0	-0.061	4.521	9.276	2.493	-0.061	0	-0.061	-9.585	-1.749	-1.678	0	-0.061	0	-0.19	9.805	1.909	-0.061	0	-0.061	0.25	9.895	1.474	0	0	-0.061	1506696954
-9.708	-1.725	-0.842	0	0	0	9.249	-0.024	3.159	-0.061	0.061	-0.061	4.494	9.266	2.543	-0.061	0	-0.061	-9.58	-1.718	-1.648	0	-0.061	0	-0.19	9.805	1.909	-0.061	0	-0.061	0.272	9.886	1.504	0	-0.061	0	1506696954
-9.702	-1.714	-0.854	0	0	0	9.195	-0.049	3.191	-0.061	0.061	-0.061	4.494	9.266	2.543	-0.061	0	-0.061	-9.561	-1.721	-1.633	0	-0.061	0	-0.2	9.771	1.909	-0.061	0	-0.061	0.275	9.895	1.506	-0.061	-0.061	0	1506696954
-9.713	-1.727	-0.861	0	0	0	9.171	-0.049	3.187	-0.061	0	-0.061	4.482	9.25	2.558	-0.122	0	-0.061	-9.562	-1.707	-1.639	-0.061	-0.061	0	-0.2	9.755	1.907	-0.061	0	0	0.305	9.867	1.489	-0.061	-0.061	0	1506696955
-9.71	-1.717	-0.871	0	0	0	9.177	-0.039	3.198	0	0.061	-0.061	4.51	9.237	2.504	-0.122	0	-0.061	-9.573	-1.692	-1.646	-0.061	-0.061	0	-0.2	9.755	1.907	-0.061	0	0	0.284	9.886	1.495	-0.061	-0.061	0	1506696955
-9.705	-1.699	-0.847	0	0	0	9.155	-0.023	3.207	0	0	-0.061	4.51	9.237	2.504	-0.122	0	-0.061	-9.579	-1.699	-1.643	-0.061	-0.061	0	-0.17	9.753	1.916	-0.061	0	0	0.31	9.887	1.498	-0.061	-0.061	0	1506696955
-9.722	-1.674	-0.869	-0.061	0	0	9.155	-0.054	3.219	0.061	-0.061	-0.061	4.532	9.235	2.494	-0.061	0.061	-0.061	-9.576	-1.701	-1.643	-0.061	-0.061	0	-0.2	9.732	1.916	-0.122	0	0	0.329	9.893	1.519	-0.061	0	0	1506696955
-9.711	-1.671	-0.866	-0.061	0	0	9.205	-0.033	3.213	0.061	0	-0.061	4.538	9.177	2.455	-0.061	0	-0.061	-9.573	-1.701	-1.659	-0.061	-0.061	0	-0.2	9.732	1.916	-0.061	0	0	0.316	9.887	1.512	-0.061	-0.061	0	1506696955
-9.722	-1.684	-0.873	-0.061	0	0	9.207	-0.012	3.211	0.061	0.061	-0.061	4.538	9.177	2.455	-0.061	0	0	-9.586	-1.704	-1.657	-0.061	-0.061	0	-0.161	9.714	1.931	-0.061	0	0	0.336	9.872	1.513	0	0	0	1506696955
-9.709	-1.696	-0.886	-0.061	0	0	9.183	0.019	3.207	0	0.061	-0.061	4.549	9.189	2.47	-0.061	0.061	-0.061	-9.601	-1.682	-1.672	-0.061	-0.061	0	-0.12	9.728	1.94	-0.061	0.061	0	0.33	9.886	1.501	-0.061	0	0	1506696955
-9.705	-1.711	-0.902	-0.061	0	0	9.13	-0.025	3.201	0	0.061	0	4.547	9.196	2.53	0	0.061	0	-9.588	-1.686	-1.66	-0.061	-0.061	0	-0.136	9.727	1.961	-0.061	0.061	0	0.288	9.88	1.51	-0.061	0	0	1506696955
-9.704	-1.706	-0.909	-0.061	0	0	9.065	-0.055	3.222	0.061	0	0	4.547	9.196	2.53	0	0	0	-9.583	-1.717	-1.653	-0.061	-0.061	0	-0.164	9.726	1.954	-0.061	0.061	0	0.301	9.883	1.489	0	0	0	1506696955
-9.701	-1.687	-0.907	-0.061	0	0	9.033	-0.016	3.24	0.061	-0.122	0	4.524	9.208	2.553	-0.061	0.061	0	-9.577	-1.715	-1.651	-0.061	-0.061	0	-0.175	9.711	1.934	0	0.061	0	0.323	9.872	1.5	-0.061	0	0	1506696955
-9.704	-1.696	-0.877	-0.061	0	0	9.065	0.02	3.256	0.122	-0.183	0	4.477	9.217	2.523	-0.061	0	0	-9.598	-1.724	-1.658	-0.061	-0.061	0	-0.17	9.719	1.949	-0.061	0.061	0	0.29	9.869	1.488	-0.061	-0.061	0	1506696955
-9.739	-1.698	-0.883	0	0	-0.061	9.063	-0.062	3.406	0.122	-0.244	0	4.477	9.217	2.523	-0.061	0	0	-9.615	-1.766	-1.696	0	-0.122	0	-0.167	9.731	1.937	-0.061	0.061	0	0.334	9.878	1.517	-0.061	0	0	1506696955
-9.721	-1.713	-0.889	-0.061	-0.061	-0.061	9.02	-0.318	3.909	0.488	-0.488	-0.061	4.439	9.259	2.519	-0.061	0	0	-9.617	-1.727	-1.666	0	-0.061	0	-0.195	9.77	1.933	0	0.061	0	0.292	9.895	1.528	-0.061	-0.061	0	1506696955
-9.71	-1.736	-0.879	0	-0.061	0	9.166	-0.525	4.561	1.099	-0.061	0	4.466	9.272	2.519	-0.061	-0.061	0	-9.6	-1.707	-1.62	0.061	-0.061	0	-0.305	9.755	1.938	-0.061	0	0	0.28	9.895	1.531	0	-0.061	-0.061	1506696955
-9.686	-1.748	-0.84	0	0	0	8.095	-1.072	5.225	2.014	-0.244	0.305	4.408	9.312	2.506	-0.061	-0.122	0	-9.6	-1.64	-1.568	0	0.061	0.061	-0.334	9.781	1.957	0	-0.061	0	0.312	9.881	1.535	0	0	0	1506696955
-9.707	-1.784	-0.816	0	0	0	7.034	-1.65	5.052	3.235	-0.366	0.854	4.386	9.317	2.507	-0.061	-0.183	0	-9.617	-1.718	-1.596	0	0.061	0.061	-0.325	9.782	1.969	-0.061	-0.122	0	0.298	9.877	1.537	-0.061	-0.061	0	1506696955
-9.716	-1.788	-0.794	0.061	-0.061	0	5.712	-2.128	4.122	4.15	-0.366	2.197	4.21	9.29	2.536	-0.122	-0.183	0	-9.588	-1.715	-1.652	0.061	0.061	0.061	-0.312	9.763	1.976	0	-0.183	0	0.262	9.872	1.562	0	-0.061	0	1506696955
-9.713	-1.78	-0.791	0.122	-0.061	0	5.115	-2.497	2.844	4.333	0	3.845	4.21	9.29	2.536	-0.122	-0.244	-0.061	-9.604	-1.707	-1.732	0.061	0	0	-0.287	9.726	1.963	-0.061	-0.305	-0.061	0.22	9.895	1.59	-0.061	-0.122	0	1506696955
-9.751	-1.738	-0.803	0.183	-0.061	0	4.96	-2.95	1.815	4.028	-0.671	5.249	4.169	9.219	2.521	-0.122	-0.366	-0.122	-9.612	-1.729	-1.769	0.061	0	0	-0.175	9.653	1.989	0	-0.366	-0.122	0.228	9.877	1.591	0	-0.122	0	1506696955
-9.755	-1.668	-0.824	0.183	-0.061	0	5.035	-3.383	0.965	3.967	-1.77	6.47	4.322	9.202	2.417	-0.122	-0.305	-0.244	-9.607	-1.669	-1.772	0.122	-0.061	0	-0.044	9.678	1.963	0	-0.366	-0.183	0.245	9.886	1.586	0	-0.183	0	1506696955
-9.725	-1.602	-0.837	0.183	-0.061	0	5.79	-4.224	0.06	3.723	-1.77	7.751	4.322	9.202	2.417	0	-0.244	-0.427	-9.61	-1.692	-1.799	0.061	0.061	0	-0.065	9.752	1.969	0.061	-0.244	-0.244	0.309	9.889	1.568	0	-0.183	0	1506696955
-9.727	-1.598	-0.871	0.183	0	-0.061	6.227	-5.547	-0.623	3.357	-2.258	8.362	4.535	9.289	2.44	0	-0.305	-0.366	-9.601	-1.791	-1.884	0.122	-0.061	0.061	-0.221	9.808	1.932	0	-0.366	-0.244	0.388	9.872	1.524	0	-0.183	0	1506696955
-9.734	-1.61	-0.947	0.244	-0.061	-0.061	6.712	-6.672	-1.163	2.747	-3.113	8.911	4.638	9.269	2.614	0	-0.488	-0.244	-9.615	-1.646	-1.836	0.122	-0.061	0	-0.167	9.881	1.937	0	-0.549	-0.305	0.458	9.863	1.489	0.061	-0.122	0	1506696955
-9.726	-1.631	-0.909	0.244	-0.122	-0.061	7.905	-8.034	-1.487	2.014	-3.174	9.094	4.638	9.269	2.614	0	-0.366	-0.305	-9.655	-1.702	-1.84	0.122	-0.061	0.122	0.01	9.865	1.908	-0.061	-0.427	-0.305	0.45	9.895	1.483	0.061	-0.122	0	1506696955
-9.695	-1.657	-0.883	0.244	-0.122	-0.061	9.228	-9.329	-1.296	1.038	-2.197	8.301	4.669	9.234	2.693	0	-0.244	-0.366	-9.639	-1.683	-1.814	0.122	-0.183	0.061	0.068	9.814	1.946	-0.061	-0.366	-0.244	0.435	9.891	1.436	0.061	-0.122	0	1506696955
-9.723	-1.665	-0.898	0.305	-0.183	0	9.171	-9.826	-0.557	1.038	-2.197	8.301	4.657	9.21	2.717	-0.061	-0.305	-0.305	-9.604	-1.692	-1.717	0.061	-0.061	0.061	-0.017	9.743	1.926	-0.061	-0.244	-0.305	0.469	9.877	1.437	0	-0.061	0	1506696956
-9.752	-1.66	-0.882	0.244	-0.244	-0.061	8.356	-10.007	-0.126	0.122	-2.136	6.897	4.68	9.18	2.627	-0.122	-0.244	-0.305	-9.601	-1.729	-1.671	0.061	-0.061	0.061	-0.092	9.692	1.797	-0.061	-0.305	-0.244	0.526	9.866	1.43	0.061	0.061	0	1506696956
-9.757	-1.665	-0.858	0.244	-0.183	-0.122	8.045	-9.85	0.242	-0.122	-4.395	4.7	4.673	9.149	2.426	-0.183	-0.244	-0.305	-9.658	-1.64	-1.631	-0.122	-0.122	0.122	-0.053	9.716	1.768	-0.061	-0.183	-0.183	0.414	9.904	1.37	0.061	0.061	0	1506696956
-9.715	-1.602	-0.803	0.183	-0.183	-0.122	7.801	-9.555	0.506	0.061	-4.028	3.967	4.722	9.162	2.229	-0.122	-0.183	-0.244	-9.628	-1.426	-1.543	-0.305	-0.061	0.061	-0.14	9.723	1.822	0	-0.061	-0.183	0.324	9.932	1.373	0.061	0	-0.061	1506696956
-9.691	-1.534	-0.793	0	-0.122	-0.122	7.276	-9.058	0.544	0.122	-3.845	3.113	4.717	9.128	2.089	0.061	-0.122	-0.122	-9.624	-1.342	-1.503	-0.427	0	0.061	-0.176	9.717	1.887	0.061	0.061	-0.183	0.434	9.903	1.325	0.061	-0.061	-0.061	1506696956
-9.677	-1.532	-0.76	-0.183	-0.122	-0.122	7.086	-8.744	0.664	0.183	-3.662	2.258	4.721	9.135	2.116	0.244	0.122	-0.061	-9.611	-1.394	-1.517	-0.488	-0.061	0	-0.178	9.735	1.918	0.061	0.305	-0.244	0.584	9.861	1.336	0.061	0	-0.122	1506696956
-9.714	-1.555	-0.726	-0.305	-0.122	-0.122	6.937	-8.452	0.864	0.183	-3.113	1.526	4.628	9.173	2.25	0.305	0.244	0	-9.617	-1.353	-1.512	-0.488	-0.061	-0.061	-0.309	9.702	1.936	0.061	0.427	-0.183	0.645	9.862	1.37	0	0.122	-0.122	1506696956
-9.744	-1.641	-0.741	-0.427	-0.183	-0.122	6.81	-8.213	1.091	0.122	-2.197	0.854	4.516	9.251	2.469	0.305	0.244	0.122	-9.642	-1.349	-1.531	-0.549	-0.244	-0.061	-0.433	9.684	1.945	0.061	0.427	-0.122	0.599	9.868	1.367	0	0.122	-0.122	1506696956
-9.715	-1.73	-0.664	-0.427	-0.183	-0.183	6.618	-8.163	1.323	0.061	-1.282	0.305	4.447	9.326	2.639	0.244	0.244	0.122	-9.544	-1.364	-1.486	-0.549	-0.122	-0.122	-0.477	9.732	1.975	0.061	0.427	-0.061	0.518	9.89	1.337	0	0.183	-0.122	1506696956
-9.65	-1.861	-0.562	-0.427	-0.122	-0.183	6.224	-8.207	1.536	0.061	-0.671	-0.305	4.392	9.36	2.735	0.122	0.366	0.122	-9.525	-1.437	-1.458	-0.488	-0.183	-0.061	-0.51	9.741	1.966	0	0.549	0.061	0.362	9.9	1.371	0	0.183	-0.183	1506696956
-9.674	-1.95	-0.573	-0.305	-0.061	-0.122	5.827	-8.302	1.665	0.244	-0.366	-0.977	4.358	9.435	2.716	0	0.427	0.183	-9.513	-1.537	-1.482	-0.427	-0.061	-0.061	-0.617	9.764	1.89	-0.061	0.549	0.183	0.333	9.874	1.351	0	0.183	-0.183	1506696956
-9.667	-2.007	-0.554	-0.244	0	-0.122	5.314	-8.506	1.598	0.549	-0.305	-1.648	4.314	9.495	2.609	-0.122	0.366	0.244	-9.56	-1.555	-1.546	-0.366	-0.061	-0.061	-0.738	9.776	1.842	-0.061	0.488	0.244	0.234	9.897	1.351	0	0.122	-0.183	1506696956
-9.658	-2.005	-0.534	-0.183	0	-0.061	4.704	-8.563	1.347	0.793	-0.671	-2.136	4.229	9.534	2.469	-0.183	0.183	0.305	-9.562	-1.564	-1.605	-0.305	0	-0.061	-0.751	9.808	1.861	-0.122	0.366	0.244	0.175	9.91	1.401	-0.061	0	-0.183	1506696956
-9.68	-2.029	-0.54	-0.122	0.122	-0.061	4.313	-8.6	1.105	0.916	-0.732	-2.38	4.143	9.472	2.299	-0.183	0.183	0.244	-9.583	-1.584	-1.634	-0.305	0	-0.061	-0.679	9.782	1.901	-0.122	0.244	0.244	0.183	9.89	1.402	-0.061	0	-0.122	1506696956
-9.715	-2	-0.559	-0.061	0.061	-0.061	4.313	-8.6	1.105	0.916	-0.732	-2.38	4.039	9.365	2.196	-0.183	0.183	0.183	-9.599	-1.627	-1.657	-0.183	0	-0.061	-0.596	9.72	1.876	-0.122	0.244	0.183	0.145	9.898	1.463	-0.061	0	-0.122	1506696956
-9.709	-1.998	-0.603	-0.061	0.061	-0.061	3.957	-8.496	0.825	0.854	-0.61	-2.319	3.98	9.333	2.123	-0.122	0.122	0.061	-9.624	-1.597	-1.717	-0.061	0	0	-0.597	9.702	1.877	-0.061	0.183	0.122	0.049	9.911	1.427	-0.061	-0.122	-0.122	1506696956
-9.708	-1.944	-0.628	0	0.061	-0.061	3.468	-8.201	0.493	0.732	-0.488	-2.014	3.978	9.386	2.08	-0.061	0	0	-9.64	-1.568	-1.719	-0.061	0	0	-0.613	9.743	1.896	0	0.061	0.061	0.122	9.91	1.458	-0.061	-0.122	-0.061	1506696956
-9.685	-1.955	-0.647	0	0	-0.061	3.468	-8.201	0.493	0.549	-0.305	-1.587	4.012	9.382	2.11	0	-0.061	-0.061	-9.633	-1.565	-1.747	0.061	0.061	0	-0.61	9.743	1.918	0	-0.061	-0.061	0.123	9.902	1.449	-0.061	-0.183	-0.061	1506696956
-9.677	-1.922	-0.656	0.061	0	-0.061	3.248	-7.912	0.339	0.366	-0.061	-1.099	4.022	9.356	2.196	0	-0.122	-0.122	-9.646	-1.543	-1.78	0.122	0.061	0	-0.543	9.719	1.916	0	-0.183	-0.122	0.139	9.872	1.45	0	-0.122	-0.061	1506696956
-9.7	-1.952	-0.688	0.061	0	-0.061	3.271	-7.855	0.333	0.122	0.122	-0.549	4.087	9.329	2.289	0.061	-0.183	-0.183	-9.672	-1.486	-1.774	0.122	0.061	0	-0.473	9.729	1.92	0.061	-0.244	-0.183	0.141	9.884	1.44	0	-0.122	-0.061	1506696956
-9.662	-1.928	-0.702	0.122	-0.061	0	3.304	-7.846	0.336	-0.305	0.305	0.427	4.192	9.333	2.406	0.061	-0.244	-0.244	-9.633	-1.473	-1.747	0.122	0	0	-0.389	9.753	1.96	0.061	-0.244	-0.183	0.138	9.908	1.412	0	-0.122	-0.061	1506696956
-9.662	-1.902	-0.688	0.122	-0.061	-0.061	3.304	-7.846	0.336	-0.305	0.305	0.427	4.323	9.325	2.469	0.061	-0.183	-0.244	-9.628	-1.469	-1.743	0.122	0	0	-0.384	9.767	1.945	0	-0.183	-0.183	0.185	9.879	1.396	0	-0.122	0	1506696956
-9.673	-1.879	-0.681	0.061	-0.061	-0.061	3.681	-7.968	0.51	-0.61	0.366	1.16	4.423	9.314	2.559	0	-0.183	-0.244	-9.643	-1.444	-1.745	0.122	0	0	-0.398	9.751	1.944	0	-0.183	-0.183	0.218	9.875	1.406	0	-0.061	0	1506696956
-9.691	-1.875	-0.695	0.061	-0.061	-0.061	3.866	-8.123	0.64	-0.61	0.366	1.16	4.485	9.348	2.584	-0.061	-0.244	-0.183	-9.656	-1.416	-1.76	0.122	0	0	-0.384	9.786	1.94	0	-0.244	-0.183	0.152	9.879	1.381	0	-0.061	0	1506696956
-9.694	-1.853	-0.666	0	-0.061	-0.061	4.084	-8.281	0.799	-0.671	0.427	1.282	4.557	9.337	2.562	-0.061	-0.183	-0.122	-9.649	-1.41	-1.762	0.122	0	0	-0.352	9.828	1.963	0	-0.183	-0.122	0.19	9.911	1.378	0	-0.061	-0.061	1506696956
-9.679	-1.859	-0.659	-0.061	-0.061	-0.061	4.264	-8.418	0.94	-0.732	0.427	1.343	4.572	9.304	2.541	-0.061	-0.122	-0.122	-9.635	-1.391	-1.738	0.061	-0.061	0	-0.304	9.794	1.977	-0.061	-0.061	-0.122	0.238	9.895	1.397	0	0	0	1506696957
-9.696	-1.877	-0.684	-0.061	-0.061	-0.061	4.418	-8.486	1.107	-0.671	0.427	1.221	4.529	9.252	2.513	-0.061	-0.061	-0.061	-9.642	-1.391	-1.731	0	-0.122	0	-0.295	9.746	1.931	-0.061	0	-0.061	0.231	9.883	1.377	0	0	0	1506696957
-9.698	-1.855	-0.677	-0.122	-0.061	-0.061	4.481	-8.469	1.215	-0.427	0.244	0.671	4.502	9.25	2.445	-0.061	0	-0.061	-9.634	-1.384	-1.725	-0.061	-0.122	0	-0.325	9.737	1.919	0	0.061	-0.061	0.203	9.893	1.388	0	0	0	1506696957
-9.692	-1.84	-0.659	-0.122	-0.061	-0.061	4.484	-8.459	1.274	-0.427	0.244	0.671	4.499	9.278	2.393	0	0.061	0	-9.649	-1.377	-1.708	-0.061	-0.122	0	-0.373	9.75	1.939	-0.061	0.061	-0.061	0.243	9.879	1.388	0	0	0	1506696957
-9.714	-1.838	-0.668	-0.122	-0.061	-0.061	4.438	-8.465	1.269	-0.244	0.061	0.305	4.451	9.276	2.354	0.061	0.061	0	-9.6	-1.432	-1.683	-0.122	-0.122	0	-0.362	9.759	1.918	-0.061	0.122	-0.061	0.292	9.884	1.397	0	0.061	0	1506696957
-9.69	-1.884	-0.676	-0.183	-0.061	-0.061	4.417	-8.403	1.226	0.122	-0.305	-0.183	4.406	9.289	2.391	0.061	0.183	0	-9.603	-1.434	-1.643	-0.122	-0.183	-0.061	-0.383	9.752	1.903	0	0.244	-0.061	0.284	9.895	1.406	0	0.061	0	1506696957
-9.697	-1.943	-0.675	-0.183	-0.061	-0.061	4.343	-8.339	1.104	0.244	-0.244	-0.366	4.375	9.32	2.395	0.061	0.183	0	-9.566	-1.476	-1.629	-0.122	-0.122	0	-0.522	9.728	1.865	-0.061	0.244	0	0.266	9.885	1.388	0	0.061	0	1506696957
-9.676	-1.97	-0.668	-0.122	-0.061	-0.061	4.343	-8.339	1.104	0.244	-0.244	-0.366	4.321	9.368	2.4	0	0.122	0.061	-9.588	-1.5	-1.644	-0.183	-0.122	0	-0.591	9.752	1.846	0	0.183	0	0.193	9.891	1.363	0	0.061	-0.061	1506696957
-9.676	-1.969	-0.687	-0.061	-0.061	-0.061	4.016	-8.331	0.833	0.305	-0.183	-0.488	4.316	9.406	2.373	0	0.061	0.061	-9.58	-1.512	-1.664	-0.122	-0.061	0	-0.583	9.786	1.853	-0.061	0.183	0	0.184	9.909	1.375	0	0	-0.061	1506696957
-9.673	-1.999	-0.679	-0.061	-0.061	-0.061	3.925	-8.339	0.705	0.305	-0.305	-0.61	4.267	9.426	2.366	-0.061	0.061	0.061	-9.586	-1.519	-1.662	-0.122	-0.061	0	-0.597	9.79	1.872	-0.061	0.122	0.061	0.187	9.902	1.34	0	0	-0.061	1506696957
-9.668	-1.998	-0.695	0	-0.061	-0.061	3.925	-8.339	0.705	0.305	-0.305	-0.61	4.204	9.399	2.377	-0.061	0.061	0.061	-9.61	-1.513	-1.683	-0.061	0	0	-0.614	9.77	1.86	-0.061	0.061	0	0.172	9.892	1.316	0	0	-0.061	1506696957
-9.666	-1.976	-0.701	0	-0.061	-0.061	3.789	-8.262	0.56	0.061	-0.122	-0.488	4.168	9.375	2.354	-0.122	0	0	-9.615	-1.497	-1.702	0	0	0	-0.589	9.747	1.854	-0.061	0	0	0.166	9.896	1.309	0	-0.061	-0.061	1506696957
-9.668	-1.982	-0.699	0	-0.061	-0.061	3.742	-8.226	0.561	0.061	-0.122	-0.488	4.14	9.36	2.315	-0.061	-0.061	0	-9.621	-1.494	-1.706	0	0	0	-0.563	9.747	1.894	-0.061	-0.061	0	0.196	9.893	1.309	0	-0.061	-0.061	1506696957
-9.665	-1.985	-0.694	0	0	-0.061	3.695	-8.19	0.583	-0.061	0.061	-0.305	4.168	9.361	2.305	-0.061	-0.061	-0.061	-9.634	-1.483	-1.706	0	0	0	-0.544	9.761	1.888	-0.061	-0.061	0	0.202	9.902	1.31	0	0	-0.061	1506696957
-9.668	-1.954	-0.701	0	0	-0.061	3.694	-8.19	0.658	-0.122	0.061	-0.122	4.173	9.368	2.297	-0.061	-0.061	-0.061	-9.634	-1.483	-1.706	0	0	0	-0.544	9.75	1.881	-0.061	-0.061	-0.061	0.181	9.902	1.299	0	-0.061	-0.061	1506696957
-9.689	-1.95	-0.715	0	0	-0.061	3.737	-8.229	0.725	-0.183	0.061	0	4.198	9.343	2.296	-0.061	-0.122	-0.122	-9.631	-1.469	-1.724	0	0	0	-0.532	9.755	1.891	-0.061	-0.122	-0.061	0.195	9.879	1.298	0	-0.122	-0.061	1506696957
-9.664	-1.955	-0.697	0	0	-0.061	3.737	-8.229	0.725	-0.183	0.061	0.122	4.243	9.33	2.306	0	-0.122	-0.122	-9.629	-1.431	-1.729	0.061	0	0	-0.482	9.751	1.899	0	-0.122	-0.122	0.237	9.896	1.314	0	-0.061	-0.061	1506696957
-9.677	-1.943	-0.691	0	0	-0.061	3.835	-8.257	0.79	-0.183	0.061	0.122	4.321	9.318	2.334	0	-0.122	-0.122	-9.629	-1.431	-1.729	0.061	0	0	-0.452	9.758	1.912	0	-0.122	-0.122	0.239	9.893	1.325	0	-0.061	0	1506696957
-9.698	-1.913	-0.683	0	0	-0.061	3.994	-8.295	0.903	-0.183	0.122	0.244	4.368	9.282	2.354	0	-0.122	-0.122	-9.634	-1.416	-1.721	0.061	-0.061	0	-0.431	9.716	1.922	0	-0.122	-0.122	0.205	9.884	1.305	0	-0.061	-0.061	1506696957
-9.729	-1.882	-0.654	0.122	0	0	3.994	-8.295	0.903	-0.183	0.122	0.244	4.399	9.262	2.37	0	-0.061	-0.122	-9.628	-1.41	-1.729	0	-0.061	0	-0.394	9.705	1.918	0	-0.061	-0.122	0.195	9.893	1.258	0	-0.061	-0.061	1506696957
-9.734	-1.884	-0.746	0.122	-0.183	0	4.058	-8.278	0.921	-0.122	0.061	0.244	4.445	9.286	2.385	0	-0.061	-0.122	-9.628	-1.41	-1.729	0	-0.061	0	-0.373	9.751	1.906	0	0	-0.122	0.215	9.911	1.243	-0.061	-0.061	-0.122	1506696957
-9.739	-1.792	-0.83	0.183	-0.244	-0.061	4.13	-8.268	0.897	-0.061	0.061	0.183	4.497	9.327	2.381	0.061	0	-0.122	-9.595	-1.499	-1.83	-0.061	-0.061	0	-0.323	9.822	1.902	0	0.061	-0.122	0.102	9.947	1.225	-0.122	0.061	-0.244	1506696957
-9.634	-1.733	-0.877	0.122	-0.305	-0.122	4.145	-8.259	0.833	0	0	0.122	4.523	9.331	2.427	0.061	0.061	-0.061	-9.525	-1.635	-1.897	-0.061	-0.122	0	-0.295	9.831	1.83	0	0.061	-0.122	-0.037	9.972	1.121	-0.183	-0.061	-0.427	1506696957
-9.554	-1.755	-0.967	0.183	-0.061	-0.183	4.1	-8.123	0.778	-0.061	-0.122	-0.122	4.497	9.232	2.464	0.061	0.183	-0.122	-9.528	-1.817	-1.973	-0.122	-0.061	0	-0.224	9.725	1.693	-0.061	0	-0.122	-0.056	9.917	1.091	-0.305	-0.183	-0.671	1506696957
-9.627	-1.692	-1.171	0.183	0.122	-0.183	3.968	-7.977	0.739	-0.061	-0.122	-0.122	4.512	9.173	2.4	0	0.244	-0.244	-9.574	-1.989	-2.09	-0.122	-0.061	0	-0.061	9.709	1.55	0	0.061	-0.061	0.335	9.83	1.098	-0.122	0	-0.671	1506696957
-9.757	-1.491	-1.335	0.122	0.061	-0.305	3.836	-8.014	0.764	-0.244	-0.122	-0.122	4.645	9.262	2.25	0	0.305	-0.366	-9.649	-2.077	-2.257	-0.122	-0.183	0	0.025	9.853	1.42	0	0.183	-0.122	0.25	9.899	1.077	-0.122	-0.122	-0.732	1506696958
-9.702	-1.342	-1.509	-0.061	-0.061	-0.488	3.779	-8.165	0.846	-0.549	-0.183	0.061	4.756	9.363	2.044	0.061	0.183	-0.427	-9.618	-2.058	-2.354	-0.122	-0.183	0	0.102	10	1.324	-0.061	0.061	-0.183	0.105	9.984	0.943	-0.122	-0.427	-0.854	1506696958
-9.552	-1.385	-1.561	-0.183	-0.061	-0.549	3.773	-8.283	1.018	-0.671	-0.122	0.183	4.802	9.293	1.894	0.122	0.061	-0.427	-9.49	-2.064	-2.333	-0.122	-0.366	0	0.194	9.984	1.264	-0.061	0	-0.366	0.318	9.926	0.953	-0.183	-0.305	-0.793	1506696958
-9.429	-1.52	-1.601	-0.366	0	-0.488	3.797	-8.302	1.231	-0.671	-0.122	0.183	4.816	9.046	1.809	0.244	0.061	-0.488	-9.525	-2.07	-2.243	-0.183	-0.732	-0.122	0.276	9.777	1.202	-0.122	0	-0.549	0.443	9.857	1.171	-0.244	-0.183	-0.793	1506696958
-9.375	-1.897	-1.664	-0.549	-0.061	-0.366	3.797	-8.302	1.231	-0.671	-0.122	0.183	4.774	8.948	1.811	0.305	0.061	-0.549	-9.591	-1.938	-2.043	-0.183	-0.732	-0.122	0.372	9.641	1.177	-0.122	0.122	-0.671	0.689	9.838	1.449	-0.427	-0.122	-0.61	1506696958
-9.18	-2.176	-1.286	-0.671	-0.183	0.122	3.78	-8.308	1.471	-0.793	0.244	0.244	4.762	9.028	1.848	0.366	0	-0.61	-9.534	-1.982	-1.847	-0.305	-0.854	-0.244	0.337	9.7	1.18	-0.183	0.305	-0.793	1.583	9.78	2.272	-0.61	0.427	0.061	1506696958
-9.141	-2.03	-0.669	-1.038	0.244	0.61	3.585	-8.591	1.769	-0.427	0.244	0.366	4.664	9.111	2.055	0.305	-0.183	-0.488	-9.476	-1.954	-1.568	-0.122	-1.343	-0.305	0.033	9.612	1.284	-0.549	0.427	-1.038	2.975	9.666	3.524	-1.648	1.282	1.648	1506696958
-10.801	-2.004	-0.479	-1.16	-0.488	0.549	3.466	-8.507	1.765	-0.427	0.244	0.366	4.381	9.26	2.311	0.183	-0.488	-0.244	-9.898	-1.546	-1.421	-0.122	-1.343	-0.305	-0.58	9.464	1.641	-0.366	0.427	-1.099	3.402	10.143	4.042	-2.502	1.831	2.441	1506696958
-10.875	-2.046	0.409	-0.793	-2.014	0	3.364	-8.536	1.651	0.061	-0.305	0.366	4.154	9.597	2.497	0	-0.61	-0.183	-9.973	-1.261	-1.413	-0.122	-1.404	-0.183	-1.05	9.709	2.243	-0.122	0.488	-1.038	3.322	11.947	4.695	-4.089	0.671	3.723	1506696958
-10.625	-1.201	1.305	-0.61	-1.343	-0.366	3.32	-8.717	1.375	0.488	-0.305	0.793	4.008	9.929	2.601	0.183	-0.366	-0.183	-9.963	-0.927	-1.468	-0.061	-1.221	0.122	-1.164	10.101	2.731	0.122	0.488	-1.038	3.771	12.461	4.38	-3.845	0.793	5.066	1506696958
-10.351	-0.902	1.187	-0.549	-0.549	-0.793	3.262	-8.597	0.92	0.854	-0.671	1.221	3.955	9.862	2.778	0.549	0.122	-0.122	-10.024	-0.677	-1.487	-0.061	-1.221	0.122	-1.258	10.161	3.249	0.061	0.61	-1.099	0.053	11.926	2.913	-2.319	-0.977	5.371	1506696958
-10.002	-1.285	0.726	-0.305	-0.977	-1.099	3.287	-8.491	0.41	0.977	-1.343	1.648	3.795	9.806	3.128	0.854	0.732	-0.244	-9.85	-0.884	-1.741	-0.122	-0.488	0.305	-1.189	10.162	3.364	-0.061	0.488	-0.977	-1.293	9.772	2.268	-2.014	-2.075	4.089	1506696958
-8.872	-1.036	1.237	-0.183	-0.549	-0.427	3.674	-8.709	-0.13	1.038	-1.648	2.075	3.505	9.709	3.607	0.732	0.793	-0.549	-9.237	-0.61	-1.66	-0.061	-0.977	0.122	-1.075	9.927	3.121	-0.122	0.122	-0.793	0.56	8.079	2.693	0.549	-3.174	2.93	1506696958
-8.701	-0.449	1.23	-0.61	-0.061	-0.427	4.097	-8.343	-0.644	0.916	-1.465	2.136	3.274	8.954	3.86	0.366	0.305	-0.61	-9.009	-0.33	-1.373	0.122	-0.61	0.122	-1.06	9.002	3.135	0	0	-0.732	2.448	6.903	2.116	1.526	-0.793	2.075	1506696958
-8.764	-0.47	1.312	-0.732	-0.244	-0.549	4.387	-7.641	-0.834	0.366	-1.221	1.892	3.259	8.239	3.88	0.061	-0.122	-0.549	-9.014	-0.288	-1.312	0.183	-0.916	-0.061	-0.912	8.233	2.991	-0.122	-0.122	-0.671	3.24	6.476	2.664	1.404	3.174	0.793	1506696958
-8.588	-0.662	1.645	-0.793	0.427	-0.427	4.814	-7.439	-0.752	0.366	-1.221	1.892	3.336	8.098	3.608	-0.122	-0.244	-0.671	-9.116	0.109	-1.315	0.183	-0.916	-0.061	-0.703	8.215	3.067	-0.061	-0.061	-0.61	2.053	6.388	3.321	2.136	3.723	0.305	1506696958
-9.593	-0.621	1.062	-0.854	0.305	-0.366	4.971	-7.733	-0.697	-0.305	0.732	1.648	3.504	8.545	3.284	-0.061	-0.549	-0.854	-9.276	0.429	-1.36	0	-0.61	-0.122	-0.604	8.869	3.274	0.061	0.122	-0.549	1.668	6.68	4.228	2.38	2.258	0	1506696958
-10.607	-0.952	0.707	-1.038	-0.061	-0.305	4.8	-8.317	-0.586	-0.244	0.427	1.282	3.915	8.87	3.201	0.244	-0.427	-0.854	-9.605	0.249	-1.407	-0.427	-0.366	-0.183	-0.761	9.348	3.509	0.061	-0.061	-0.427	3.383	7.337	5.296	2.197	-0.977	-0.549	1506696958
-10.697	-0.847	1.53	-1.038	-0.366	0.244	4.782	-8.768	-0.423	-0.244	0.427	1.282	4.288	8.812	3.344	0.549	0.061	-0.61	-9.403	-0.213	-1.017	-0.732	-0.427	-0.427	-0.824	9.252	3.573	0	-0.244	-0.305	6.581	9.349	8.556	0	1.953	-0.183	1506696958
-11.191	-2.438	1.256	-1.648	0.61	0.122	4.74	-9.091	-0.327	-0.061	-1.221	-0.366	4.386	8.92	3.502	0.488	0.366	-0.305	-10.801	-0.687	-0.699	-0.854	-0.244	-0.671	-1.23	9.129	3.425	-0.061	0.061	-0.122	6.808	8.789	7.147	1.282	1.221	1.526	1506696958
-11.342	-3.653	1.379	0.305	-0.488	1.221	4.705	-9.713	-0.12	-0.122	-1.343	-0.916	4.301	10.14	3.249	0.183	-0.061	-0.061	-10.994	-1.351	-0.378	-1.038	0.977	-0.732	-1.93	10.03	2.974	0	-0.244	0.305	1.906	9.158	3.012	2.136	-1.465	-0.366	1506696958
-10.971	-2.216	1.081	0.122	0.061	1.404	4.691	-10.901	0.189	-0.122	-1.343	-0.916	4.322	11.544	2.561	-0.122	-0.916	0.183	-12.029	-1.853	-0.065	-0.183	0.366	-0.488	-2.15	11.316	2.999	0.916	-0.366	0.61	7.104	11.183	5.273	-2.014	-2.075	0.122	1506696958
-9.507	-2.546	0.175	-0.061	1.038	-0.549	4.605	-10.911	0.584	-0.427	-0.366	-1.587	4.892	12.136	2.037	0.244	-0.732	0.732	-11.14	-2.297	0.295	-0.061	0.488	-0.305	-2.696	12.234	2.897	0.732	0.732	0.732	2.066	8.978	2.104	0.122	1.587	-1.038	1506696958
-9.123	-4.352	-1.654	0.916	0.793	-0.793	4.731	-10.814	1.264	-0.671	1.648	-1.587	5.408	12.315	2.082	0.488	1.221	1.465	-10.381	-1.802	0.596	-0.122	0.916	-0.183	-3.279	12.007	2.361	0.122	0.427	0.977	0.44	9.655	0.645	2.136	-1.038	-1.77	1506696958
-8.637	-4.477	-1.55	0.977	1.038	0.488	4.176	-10.046	1.419	-0.671	1.648	-1.587	4.49	10.989	1.97	0.305	1.831	2.197	-10.381	-1.802	0.596	-0.732	0.732	0.061	-2.801	10.527	1.747	-0.061	-0.122	0.793	0.908	10.469	-0.163	1.831	-2.441	-2.136	1506696958
-8.62	-3.375	-1.459	0.793	1.953	0.488	4.176	-10.046	1.419	-0.183	3.296	-2.197	3.664	10.048	2.022	-0.183	1.282	2.258	-9.688	-3.303	0.544	-0.549	0.061	-0.122	-1.786	9.525	0.863	-0.61	0.671	0.488	2.358	9.744	0.069	2.014	-0.671	-1.648	1506696959
-9.227	-2.701	-1.82	0.732	1.648	0.366	1.018	-8.685	1.367	0.977	-0.732	-3.662	3.388	9.825	1.654	-0.916	1.221	1.648	-9.223	-3.024	0.252	0	-0.427	0.061	-1.888	9.356	0.389	-0.793	1.526	0.732	1.323	9.784	0.297	1.221	-1.465	-2.258	1506696959
-9.46	-2.15	-1.895	0.61	0.916	0.122	0.683	-8.498	1.208	1.16	-1.831	-3.052	3.061	9.83	1.067	-1.465	0.549	1.099	-8.547	-2.64	0.111	0.061	-0.244	0.244	-2.289	9.487	0.425	-0.366	1.282	0.977	0.859	9.586	0.112	1.892	-2.625	-2.258	1506696959
-8.905	-1.817	-1.684	0.732	0.122	-0.061	0.683	-8.498	1.208	1.16	-1.831	-3.052	3.011	9.404	0.602	-1.526	-0.427	0.732	-8.157	-2.732	-0.054	-0.061	-0.061	0.305	-2.449	9.345	0.675	-0.122	0.305	1.099	1.998	10.019	0.129	1.282	-2.563	-2.502	1506696959
-8.722	-1.775	-1.56	0.916	0.305	-0.305	0.811	-8.007	1.128	0.916	-1.404	-1.953	3.348	8.961	0.514	-1.282	-0.549	0.61	-8.126	-2.761	-0.364	0.061	-0.183	0.305	-2.096	8.941	0.811	-0.366	0	0.977	2.695	9.631	0.285	1.221	-1.221	-2.258	1506696959
-8.681	-1.889	-1.982	1.038	0.427	-0.427	1.203	-6.833	1.237	0.488	-0.427	-0.732	3.549	8.604	0.481	-0.977	0	0.549	-8.126	-2.761	-0.364	0.244	0.061	0.366	-1.739	8.599	1.011	-0.671	-0.183	0.671	2.253	9.483	0.483	0.916	-0.671	-2.197	1506696959
-8.969	-1.926	-2.302	1.221	0.061	-0.61	1.398	-6.819	1.177	0.122	-0.305	0.732	3.298	8.466	0.55	-0.854	0.061	0.305	-8.35	-2.519	-0.833	0.488	-0.122	0.305	-1.487	8.469	1.113	-0.61	-0.305	0.183	1.424	9.371	0.184	0.549	-1.282	-2.075	1506696959
-9.119	-1.535	-1.843	1.404	-0.427	-0.549	1.732	-7.049	1.073	0.244	-0.854	1.282	3.074	8.345	0.654	-0.732	-0.61	-0.061	-8.404	-2.616	-0.92	0.61	-0.122	0.244	-1.303	8.514	0.962	-0.488	-0.854	-0.183	1.299	9.51	0.359	0	-1.709	-1.953	1506696959
-9.266	-1.247	-1.826	0.732	0	-0.61	2.206	-7.244	0.921	0.244	-0.854	1.282	3.28	8.384	0.77	-0.671	-0.916	-0.671	-8.72	-2.65	-0.824	0.732	0.122	0.244	-1.075	8.777	0.817	-0.305	-1.282	-0.305	1.424	9.4	0.477	0	-1.709	-1.77	1506696959
-9.58	-1.694	-2.352	0.732	-0.244	-0.427	2.206	-7.244	0.921	0.122	-1.221	1.831	3.665	8.699	0.837	-0.549	-0.977	-1.404	-9.135	-2.367	-0.829	0.793	0.61	0.183	-0.791	9.302	0.855	-0.183	-1.526	-0.427	1.25	9.629	-0.001	-0.244	-1.221	-1.892	1506696959
-9.851	-2.116	-1.971	1.343	-0.793	0.427	3.622	-7.972	1.066	-0.671	-0.305	2.747	4.069	9.141	1.024	-0.427	-1.282	-1.892	-8.778	-2.891	-0.694	0.854	0.488	0.427	-0.668	9.9	0.986	-0.061	-1.587	-0.549	1.239	9.979	0.024	-0.854	-1.587	-1.831	1506696959
-9.976	-3.083	-1.585	0.61	-0.977	1.587	3.622	-7.972	1.066	-0.671	-0.305	2.747	4.607	9.716	1.529	-0.305	-1.404	-2.075	-10.787	-3.622	-0.711	0.854	1.526	0.549	-1.109	10.342	1.069	-0.427	-1.648	-0.488	1.239	9.979	0.024	-0.854	-1.587	-1.831	1506696959
-10.186	-3.462	-1.445	-0.183	0.366	2.502	4.268	-8.347	1.3	-0.977	0.549	2.686	5.087	11.099	2.15	-0.549	-1.343	-2.014	-12.699	-1.281	-0.738	1.465	1.587	-0.061	-1.851	11.056	1.403	-0.793	-2.258	-0.061	1.239	9.979	0.024	-0.854	-1.587	-1.831	1506696959
-11.387	-3.786	-1.011	0.183	-1.282	2.075	5.158	-11.042	1.891	-1.343	1.221	2.319	5.002	12.132	2.353	-0.916	-2.136	-1.404	-11.484	0.122	0.449	1.831	0.061	0.244	-1.707	11.766	2.853	0.427	-2.319	-0.427	1.239	9.979	0.024	-0.854	-1.587	-1.831	1506696959
-11.05	-4.723	0.695	0.244	-0.854	1.465	5.546	-11.489	1.689	-0.977	1.526	2.014	4.886	10.71	2.62	-0.488	-2.93	-0.122	-12.038	-0.44	0.566	1.404	0.183	0.977	-1.662	10.923	3.95	0.366	-1.099	-1.16	1.239	9.979	0.024	-0.854	-1.587	-1.831	1506696959
-11.707	-3.583	0.016	0.244	-0.488	0.427	5.77	-10.702	1.561	-0.183	1.404	1.221	5.542	9.798	3.298	0.366	-0.305	0.549	-12.038	-0.44	0.566	1.404	-1.343	0	-1.91	9.999	4.042	-0.427	-0.427	-0.854	1.239	9.979	0.024	-0.854	-1.587	-1.831	1506696959
-10.131	-2.493	-0.469	-0.183	-2.258	-0.061	5.304	-11.38	0.964	0.793	2.563	-1.892	4.902	10.088	3.393	0.366	2.014	0.732	-10.476	0.157	0.542	0.427	-0.244	0.061	-1.909	10.001	3.765	-0.366	0.122	-0.549	1.239	9.979	0.024	-0.854	-1.587	-1.831	1506696959
-7.921	-2.26	0.639	-0.305	-0.244	-0.366	3.789	-11.617	-0.288	0.793	2.563	-1.892	3.456	9.904	3.278	0	0.671	0.854	-10.476	0.157	0.542	0.61	-1.038	-0.061	-2.028	9.728	3.536	0.122	0.366	-0.366	1.239	9.979	0.024	-0.854	-1.587	-1.831	1506696959
-8.506	-1.944	0.295	-0.244	0.061	-0.61	2.89	-10.399	-1.041	1.892	0.244	-3.54	3.2	8.977	3.305	-0.122	-0.732	1.099	-9.044	0.328	0.398	0.366	-0.61	-0.061	-2.2	8.805	3.358	0.183	0.122	-0.183	3.196	10.283	2.146	-1.77	-1.587	-1.099	1506696959
-8.358	-1.954	0.511	-0.305	-0.488	-0.244	2.852	-9.343	-1.097	1.77	-2.136	-4.944	3.48	8.246	3.226	-0.122	0	1.282	-8.719	0.025	0.446	0	-0.488	-0.244	-1.982	8.015	3.174	-0.061	-0.183	-0.061	0.355	8.379	1.401	-1.77	-1.587	-1.099	1506696959
-8.48	-1.648	1.249	-0.305	0.427	0	2.677	-8.588	-1.432	0.671	-0.122	-4.761	3.208	7.86	2.988	-0.183	0.488	1.16	-8.719	0.025	0.446	-0.061	-0.61	-0.488	-1.528	7.718	3.066	0	0.122	-0.061	0.385	7.491	1.433	0.732	5.066	1.282	1506696959
-9.422	-1.053	0.932	-0.488	0.549	0	2.067	-7.991	-1.462	0.549	0.854	-3.906	2.869	7.855	2.725	-0.183	0	0.732	-9.142	0.068	0.616	-0.244	-0.549	-0.549	-1.512	8.027	2.973	0.183	0.671	0.122	-0.232	7.198	1.62	1.099	6.409	0.183	1506696959
-9.721	-1.458	0.438	-1.465	-0.305	-0.305	1.473	-7.665	-1.281	0.366	0.549	-2.747	3.058	8.467	2.567	-0.061	-0.244	0.244	-9.414	0.165	0.528	-0.366	-0.366	-0.427	-1.768	8.696	3.122	0.427	0.977	0.427	0.666	7.587	0.884	3.357	0.793	-0.366	1506696959
-9.278	-2.108	0.73	-1.221	0	0.061	1.392	-7.641	-0.986	0.183	0.122	-1.282	3.46	9.185	2.64	0.244	-0.122	0.061	-9.414	0.165	0.528	-0.793	-0.122	-0.366	-1.997	9.337	3.336	0.549	0.977	0.366	3.535	9.802	4.734	0.244	0.366	-1.587	1506696959
-9.623	-1.805	1.286	-1.282	-0.061	0.244	1.602	-7.872	-0.693	0.122	-0.244	0.061	3.877	9.506	2.82	0.488	0.427	0.183	-9.225	-0.267	0.256	-0.916	-0.122	-0.427	-2.21	9.543	3.313	0.244	0.793	0.244	3.998	9.514	5.754	1.343	0.671	0.061	1506696959
-10.052	-1.628	0.408	-1.526	0.488	-0.122	2.038	-7.985	-0.456	0.061	-0.549	0.854	3.982	9.43	3.09	0.671	0.916	0.366	-9.908	-0.687	0.008	-0.977	0.427	-0.427	-2.278	9.453	3.296	0	0.427	0.183	3.064	8.783	2.629	1.77	-0.427	0.793	1506696960
-10.22	-2.707	0.158	-1.221	0.061	-0.488	2.623	-8.221	-0.195	0.061	-0.549	0.854	3.923	9.548	3.301	0.549	0.793	0.244	-9.908	-0.687	0.008	-1.221	0.183	-0.366	-2.098	9.625	2.95	0	0.244	0.244	1.851	9.879	1.176	-0.305	2.014	-1.587	1506696960
-10.139	-3.644	0.432	-0.61	-0.488	0.061	3.266	-8.448	0.097	-0.122	-0.671	1.343	4.088	9.762	3.457	0.183	0.488	0.122	-9.759	-1.183	0.434	-1.343	1.099	-0.366	-1.989	9.885	2.722	0.122	0.305	0.488	2.756	10.712	5.045	0.916	2.991	-0.488	1506696960
-9.104	-3.042	0.53	0	0.427	0.183	3.779	-8.573	0.34	-0.183	-0.916	2.014	4.648	10.125	3.475	-0.122	0.427	0.122	-10.091	-1.788	0.297	-1.038	0.183	-0.305	-1.992	10.203	2.517	0.122	0.488	0.671	0.008	10.062	2.286	0.427	-0.549	-0.854	1506696960
-9.356	-2.5	-0.708	-0.305	0.977	-0.183	4.305	-8.677	0.571	-0.183	-0.916	2.014	5.419	10.397	3.438	-0.427	0.916	0.61	-10.091	-1.788	0.297	-0.977	0.488	-0.122	-2.025	10.395	2.445	-0.061	0.732	0.671	0.145	9.555	1.372	0.793	-1.892	-0.732	1506696960
-9.604	-2.153	-1.82	-0.427	0.305	-0.366	5.084	-8.542	0.944	-0.061	-1.648	2.197	5.697	10.11	3.368	-0.732	0.916	1.343	-9.64	-2.073	0.071	-0.977	0.366	0	-2.22	10.082	2.29	-0.183	0.61	0.549	1.832	9.81	1.382	0.61	-1.648	-1.099	1506696960
-9.618	-2.455	-2.073	-0.671	0.122	-0.488	5.084	-8.542	0.944	0.122	-2.441	1.892	5.913	9.665	3.512	-1.282	0.122	2.075	-9.568	-2.905	0.081	-1.16	0.305	0	-2.065	9.635	1.695	-0.122	0.305	0.732	2.923	9.945	1.113	0.916	0.977	-0.549	1506696960
-9.365	-3.11	-1.686	-0.305	0.366	-0.244	5.954	-8.08	1.39	0.122	-2.441	1.892	6.723	9.445	3.677	-1.953	-0.305	2.625	-9.568	-2.905	0.081	-1.099	0.488	-0.122	-1.504	9.576	0.968	-0.366	0.183	0.977	2.017	9.862	0.744	0.916	0.854	-0.366	1506696960
-9.636	-2.681	-1.426	-0.244	0.671	0	6.723	-7.679	1.798	0.854	-2.93	-0.061	7.65	9.531	3.579	-2.502	-1.099	3.357	-9.789	-3.342	-0.179	-0.793	0.549	-0.122	-1.052	9.979	0.798	-0.549	0.427	1.282	1.148	9.853	0.754	0.671	-0.549	-0.427	1506696960
-10.087	-2.015	-1.806	-0.305	0.244	-0.244	8.977	-8.058	3.006	1.099	-3.54	-2.686	9.009	9.708	3.346	-2.808	-1.953	4.395	-9.789	-3.342	-0.179	-0.244	0.244	0	-0.945	10.712	1.036	-0.732	0.366	1.648	1.175	9.845	0.514	0.61	-1.099	-0.549	1506696960
-9.566	-2.287	-1.942	0	-0.366	-0.366	8.977	-8.058	3.006	1.099	-3.54	-2.686	10.523	9.21	3.467	-2.747	-1.77	5.859	-9.394	-3.015	-0.191	-0.427	0.549	0.183	-1.183	10.616	1.324	-0.977	0.061	1.953	1.814	10.149	0.389	0.671	-0.427	-0.916	1506696960
-9.019	-2.621	-1.992	0.427	0.122	-0.244	11.426	-7.517	3.491	1.465	-1.831	-6.104	11.52	8.648	3.742	-2.441	-1.709	7.385	-8.744	-3.441	-0.223	-0.244	0.549	0.244	-1.004	10.156	1.578	-1.953	-0.671	2.808	2.342	9.944	0.681	0.793	0.61	-0.732	1506696960
-9.333	-3.072	-1.918	1.038	-0.061	0.061	11.426	-7.517	3.491	1.465	-1.831	-6.104	11.88	8.01	3.899	-2.38	-1.953	8.606	-8.744	-3.441	-0.223	0.061	0.549	0.122	-0.167	9.883	1.724	-2.869	-1.099	3.723	1.93	9.746	0.849	0.488	0.427	-0.488	1506696960
-9.398	-2.755	-1.872	1.221	-0.183	0.244	12.615	-7.35	1.364	1.282	-1.404	-9.827	11.742	6.66	3.7	-2.136	-2.38	8.972	-8.642	-3.334	-0.408	0.061	0.305	0.061	0.925	9.623	2.062	-3.296	-1.343	4.822	1.145	9.8	0.841	0.122	-0.854	-0.427	1506696960
-9.727	-2.086	-1.571	0.488	-0.366	0.122	12.276	-6.107	0.292	1.282	-1.404	-9.827	12.091	5.286	3.173	-1.77	-1.465	8.789	-10.415	-2.951	-0.979	0.427	0.061	-0.061	2.308	9.668	2.547	-3.418	-1.709	5.859	1.561	9.826	0.69	-0.183	-1.099	-0.244	1506696960
-9.875	-1.791	-1.469	0.122	0.488	-0.122	12.724	-4.749	-0.644	-1.221	-0.732	-9.949	12.464	3.816	2.528	-1.465	0.854	8.118	-10.415	-2.951	-0.979	0.488	0.122	-0.122	3.813	9.865	3.366	-3.296	-1.77	6.409	2.007	9.903	0.087	0	-0.366	-0.183	1506696960
-10.164	-1.686	-1.741	0.305	0.183	-0.244	11.987	-3.36	-1.598	-1.221	-0.732	-9.949	12.151	2.294	1.872	-0.977	1.587	7.202	-10.713	-1.541	-1.56	0.61	-1.099	0.061	5.68	9.606	4.386	-2.441	-1.038	6.226	1.353	10.112	0.141	0	-0.427	-0.61	1506696960
-9.467	-2.3	-1.13	0.183	-0.427	-0.061	11.533	-2.144	-2.01	-1.953	0.732	-8.911	11.781	0.846	2.019	-0.366	2.441	6.653	-10.085	-1.13	-1.477	-0.488	-0.977	0.183	6.337	8.49	5.048	-1.831	0.977	5.92	1.69	10.166	0.227	-0.122	-0.183	-0.916	1506696960
-9.341	-2.122	-0.761	0.061	0.427	0	10.459	-0.724	-2.158	-2.441	2.014	-7.141	11.064	-0.039	2.294	0.122	3.967	5.92	-9.746	-1.311	-0.982	-0.732	-1.404	0	6.54	7.671	5.058	-2.197	2.625	5.981	1.392	9.772	0.688	-0.244	-0.305	-0.793	1506696960
-9.933	-2.006	-0.823	0	0.122	-0.183	9.25	-0.183	-1.418	-1.892	2.014	-6.104	9.115	-0.546	2.438	0	3.906	4.822	-9.688	-1.476	-0.61	-0.916	-1.404	0.061	6.041	7.16	4.863	-1.831	3.235	5.615	0.983	9.739	1.347	-0.244	-0.488	-0.732	1506696960
-9.585	-2.452	-0.467	0.061	0.061	-0.061	7.629	0.23	-0.593	-1.099	0.549	-4.883	7.046	-1.072	3.307	-0.549	4.211	2.93	-9.721	-2.061	-0.084	-0.793	-1.282	0.061	5.855	6.977	4.864	-1.282	3.235	4.761	1.058	10.103	1.293	-0.305	-0.061	-0.854	1506696960
-9.49	-2.761	-0.449	0.122	0.183	0.061	6.802	0.307	-0.039	-0.427	0.427	-3.418	5.155	-1.609	3.815	-0.732	2.197	0.854	-9.721	-2.061	-0.084	-0.488	-1.16	0.183	6.118	6.404	5.736	-0.671	4.395	4.089	0.806	9.911	1.018	-0.244	-0.244	-0.793	1506696960
-9.452	-2.702	-0.457	0.366	0.061	-0.061	6.186	0.693	0.922	-0.427	0.427	-3.418	5.369	-1.404	4.937	-0.793	1.526	-0.854	-9.739	-1.625	0.036	-0.366	-1.465	0.183	5.213	5.534	6.217	-0.793	4.456	3.845	0.505	9.88	1.512	-0.183	-0.244	-0.671	1506696960
-9.438	-2.516	-0.597	0.305	-0.061	-0.183	6.186	0.693	0.922	0.061	0.427	-1.892	5.48	-0.846	5.337	-1.038	1.709	-1.953	-9.95	-0.81	0.211	-0.732	-1.038	0.366	4.594	4.894	6.554	-0.732	4.517	2.991	0.218	9.844	1.377	-0.061	-0.183	-0.61	1506696960
-9.633	-2.293	-0.447	0.061	-0.122	-0.183	5.651	1.605	1.218	0.977	-0.732	0.61	5.453	-0.544	5.713	-1.404	0.61	-2.38	-9.984	-0.937	0.382	-1.038	-1.038	0.549	3.967	3.829	6.676	-0.549	3.357	3.052	0.08	9.796	1.135	0	-0.366	-0.61	1506696960
-9.613	-2.29	-0.368	0	-0.122	-0.305	6.241	1.48	0.804	0.977	0	1.282	5.663	0.037	5.974	-1.892	-1.343	-2.38	-10.099	-1.45	0.341	-0.732	-1.099	0.671	3.401	3.041	6.877	-0.732	2.014	2.991	0.288	9.886	1.367	0	-0.427	-0.61	1506696961
-9.691	-2.408	-0.458	0.061	-0.061	-0.366	6.877	1.669	0.568	0.977	0	1.282	6.557	-0.029	5.222	-1.709	-1.709	-1.892	-9.731	-1.114	0.624	-0.488	-1.16	0.549	2.914	2.678	7.315	-0.305	0.977	2.93	0.463	9.85	1.491	0.061	-0.061	-0.488	1506696961
-9.617	-2.317	-0.591	-0.122	-0.183	-0.366	6.877	1.669	0.568	0.549	0.916	1.587	7.273	-0.496	4.651	-1.16	-1.709	-1.038	-9.731	-1.114	0.624	-0.488	-0.977	0.366	2.902	2.828	7.776	-0.61	0.977	1.77	0.287	9.906	1.501	0.061	-0.061	-0.366	1506696961
-9.519	-2.35	-0.483	-0.183	-0.122	-0.427	6.877	1.669	0.568	0.549	0.916	1.587	8.02	-1.282	4.796	-0.549	-0.732	-0.366	-9.762	-1.205	0.895	-0.305	-1.16	0.366	3.179	2.353	8.044	-0.122	0.488	1.038	0.206	9.93	1.482	0	-0.244	-0.305	1506696961
-9.525	-2.361	-0.494	-0.061	-0.061	-0.427	6.877	1.669	0.568	0.549	0.916	1.587	8.126	-1.509	4.907	-0.061	-0.305	-0.183	-9.361	-0.857	1.284	-0.061	-0.916	0.427	3.609	2.763	8.252	-0.366	0.916	0.305	0.272	9.832	1.364	-0.061	-0.183	-0.305	1506696961
-9.466	-2.4	-0.522	0	-0.122	-0.427	6.877	1.669	0.568	0.549	0.916	1.587	8.534	-1.962	4.557	0.305	0.366	-0.244	-9.361	-0.857	1.284	-0.122	-0.793	0.305	3.9	2.838	8.302	-0.549	1.16	0.122	0.324	9.839	1.352	0.061	0	-0.244	1506696961
-9.551	-2.445	-0.579	0	-0.061	-0.305	6.877	1.669	0.568	0.549	0.916	1.587	8.354	-1.873	5.107	-0.061	0.183	0	-9.372	-0.757	1.464	-0.061	-0.61	0.122	3.883	2.529	8.191	-0.061	1.16	0.122	0.328	9.816	1.351	0.061	0	-0.244	1506696961
-9.623	-2.391	-0.613	0.061	-0.183	-0.244	6.877	1.669	0.568	0.549	0.916	1.587	7.864	-1.316	5.66	-0.183	-0.549	0	-9.051	-0.787	1.835	0.061	-0.61	0.122	3.147	2.598	8.128	0.305	0.061	0.427	0.373	9.874	1.415	0.061	-0.061	-0.244	1506696961
-9.427	-2.463	-0.532	0.061	-0.244	-0.061	6.877	1.669	0.568	0.549	0.916	1.587	8.052	-1.659	5.498	0.244	-0.916	0.183	-9.051	-0.787	1.835	0.061	-0.366	-0.122	2.914	2.522	8.443	0.244	-0.793	0.244	0.452	9.963	1.461	-0.122	-0.305	-0.183	1506696961
-9.444	-2.475	-0.547	0	-0.061	0	7.55	1.52	0.537	0.244	0.061	1.282	8.374	-1.768	5.929	0.122	-0.366	0.122	-9.259	-0.767	1.693	0.122	-0.183	-0.061	3.805	2.736	8.509	0.488	-0.305	-0.061	0.512	9.787	1.456	-0.122	-0.183	-0.122	1506696961
-9.593	-2.689	-0.654	0.061	-0.183	0	7.55	1.52	0.537	0.244	0.061	1.282	9.097	-1.873	5.874	0.183	-0.854	0.671	-9.572	-0.89	1.622	0.122	0	-0.122	3.673	2.582	8.626	0.488	-0.854	0	0.432	9.833	1.353	-0.061	0	-0.122	1506696961
-9.572	-2.722	-0.657	0.183	-0.122	0	9.111	2.393	1.298	0.244	0.061	1.282	9.829	-1.847	5.943	0.305	0.061	1.343	-9.572	-0.89	1.622	0.122	0.061	-0.183	3.86	2.525	8.551	0.549	-1.648	-0.122	0.161	9.966	1.323	-0.061	-0.183	-0.122	1506696961
-9.416	-2.609	-0.617	0.183	-0.061	0	10.128	2.166	-0.074	-1.404	-0.732	-1.892	9.394	-1.808	5.902	0.183	-0.305	1.953	-9.487	-1.029	1.56	0.183	0.061	-0.244	3.892	2.769	8.352	0.183	-1.465	-0.488	0.078	10.007	1.331	-0.122	-0.366	-0.061	1506696961
-9.347	-2.478	-0.624	0.183	-0.061	0	10.385	2.165	-0.41	-1.831	-0.244	-2.93	9.392	-1.574	5.587	0.061	-0.488	2.625	-9.284	-1.202	1.317	0.183	0.183	-0.305	4.17	2.885	7.887	-0.183	-1.526	-0.793	0.036	9.836	1.275	-0.183	-0.427	-0.061	1506696961
-9.696	-2.309	-0.831	0.244	-0.122	-0.061	9.746	1.461	-1.445	-2.563	-0.061	-4.028	9.003	-0.49	5.231	-0.061	-0.183	3.54	-9.284	-1.202	1.317	0.183	0.305	-0.305	3.845	3.309	7.485	-0.183	-1.16	-1.221	0.163	9.753	1.249	-0.183	-0.366	-0.122	1506696961
-9.555	-2.141	-0.685	0.183	-0.122	-0.061	9.623	1.152	-1.299	-2.563	-0.061	-4.028	8.239	-0.248	4.329	-0.244	0.793	3.967	-9.198	-1.415	1.5	0.366	0.61	-0.488	3.116	3.498	6.639	0.122	-2.075	-1.648	0.347	10.013	1.266	-0.305	-0.305	-0.244	1506696961
-9.641	-2.172	-0.676	-0.061	-0.183	0	7.011	1.909	-0.585	-3.296	3.296	-5.371	6.593	0.255	3.28	-0.366	0.916	4.089	-9.342	-1.889	1.4	0.671	1.16	-0.488	3.391	3.908	5.808	-0.183	-3.235	-1.953	0.45	9.866	1.273	-0.244	-0.183	-0.183	1506696961
-9.807	-2.821	-1.067	-0.061	-0.305	0.122	4.746	2.316	0.426	-2.441	3.174	-4.944	5.938	-0.158	2.689	-0.183	0.732	4.15	-9.406	-2.425	1.592	1.77	1.648	-0.305	3.74	4.205	5.367	-0.061	-3.479	-3.235	0.577	9.847	1.349	-0.122	0	-0.183	1506696961
-9.368	-3.48	-1.212	0.488	-0.488	0.427	3.292	3.597	1.421	-2.441	3.174	-4.944	5.643	-2.567	3.03	0.488	0.671	2.747	-9.126	-2.957	1.586	2.319	2.136	0.061	4.396	3.939	5.355	0	-5.676	-4.211	0.419	10.167	1.296	-0.244	0.122	-0.061	1506696961
-9.209	-3.506	-1.217	0.549	-0.183	0.488	2.954	4.98	2.357	-2.014	-1.831	-2.563	5.236	-3.162	3.661	0.549	0.793	1.099	-9.226	-2.456	1.122	2.502	2.319	-0.061	6.353	5.065	5.542	-1.282	-5.371	-4.517	-0.209	9.977	1.086	-0.549	-0.244	0.183	1506696961
-9.339	-3.596	-1.325	0.61	-0.244	0.244	3.433	5.365	3.007	-2.014	-1.831	-2.563	5.697	-4.124	3.777	0.854	0.305	-0.732	-10.508	-1.177	0.264	2.075	2.136	0.488	7.91	6.583	5.605	-0.793	-2.502	-6.165	-0.546	9.975	0.839	-0.671	-0.61	0.244	1506696961
-9.345	-3.972	-1.311	0.977	-0.488	0.122	3.021	6.434	2.869	-1.892	-4.272	0.305	6.547	-4.924	4.104	1.16	0.671	-2.686	-10.048	-2.116	0.215	2.319	2.686	0.916	7.431	7.096	5.3	-0.427	-1.77	-6.836	-0.658	10	0.839	-0.732	-0.793	0.488	1506696961
-9.176	-4.435	-1.148	1.465	-0.244	-0.122	3.777	7.515	3.431	-1.77	-4.7	2.197	7.301	-4.488	4.648	0.977	0.61	-3.906	-10.172	-2.931	-0.341	2.441	3.479	1.038	7.022	7.464	5.216	-0.366	-1.038	-7.446	-0.769	10.178	0.601	-0.793	-0.488	0.671	1506696961
-9.414	-4.978	-0.766	2.136	-0.244	-0.366	4.667	7.897	2.967	-1.16	-6.104	3.296	8.024	-4.308	4.985	1.099	-0.305	-5.005	-10.44	-2.772	-1.317	2.808	2.075	0.549	6.193	7.806	5.056	-0.244	-0.854	-7.935	-1.26	10.332	0.52	-0.916	-0.732	0.732	1506696961
-9.421	-4.961	-0.626	2.991	-0.305	-0.671	4.667	7.897	2.967	-1.16	-6.104	3.296	8.555	-4.016	5.524	0.977	0.854	-6.042	-10.491	-2.059	-1.89	2.808	0.427	0.671	5.639	8.522	5.105	-0.427	-1.831	-8.057	-2.198	10.526	0.67	-1.038	-1.343	0.732	1506696961
-9.132	-4.207	-0.231	3.784	-0.122	-0.916	6.828	8.291	2.068	-1.16	-6.104	3.296	8.843	-3.32	6.248	0.366	-0.427	-6.775	-9.982	-1.776	-1.987	3.784	-1.221	0.671	5.095	8.62	5.076	0.427	-1.038	-7.751	-2.811	10.561	0.674	-0.977	-2.502	0.488	1506696962
-9.071	-3.328	0.215	3.845	0.427	-1.099	8.252	7.738	-0.684	-1.465	-7.935	5.005	9.438	-2.286	6.229	-0.366	-3.784	-7.08	-9.889	-1.113	-1.585	4.089	-2.258	0.671	3.704	8.534	5.21	0.427	-1.343	-7.202	-2.412	10	0.88	0	-2.441	0.427	1506696962
-9.183	-3.339	0.519	4.211	2.319	-1.099	10.362	6.56	-1.721	-1.648	-5.981	4.822	11.112	-1.072	6.32	-0.977	-1.831	-6.958	-9.366	-0.128	-0.872	4.395	-1.892	0.427	2.283	8.817	5.218	0.549	-2.014	-6.409	-1.932	9.627	0.416	0.427	-3.052	0.122	1506696962
-9.628	-3.219	-0.067	4.761	2.258	-1.038	11.182	5.235	-2.986	-1.953	-4.456	4.333	12.035	0.255	6.345	-1.709	-1.221	-6.409	-9.824	0.508	-0.435	4.089	-1.892	0.488	1.217	8.931	5.559	1.282	-1.892	-5.676	-1.278	9.869	-0.433	-0.183	-7.935	-0.061	1506696962
-9.143	-2.838	-0.233	4.395	1.831	-0.916	11.596	4.116	-4.071	-2.38	-3.357	4.15	12.77	1.012	6.417	-2.502	-2.747	-5.554	-9.617	0.461	-0.388	4.395	-1.099	0.549	-0.134	9.465	5.343	1.587	-2.747	-5.249	-0.306	9.86	-0.445	0.793	-10.742	-0.488	1506696962
-8.679	-3.023	-0.389	4.272	1.526	-0.916	11.365	3.207	-4.18	-2.38	-3.357	4.15	12.749	1.507	6.118	-3.113	-1.587	-4.822	-9.001	0.486	-0.029	4.395	-0.793	0.183	-0.768	9.697	4.755	1.16	-3.845	-4.578	1.695	9.631	0.818	0.183	-8.606	-1.099	1506696962
-8.268	-3.558	-0.507	4.944	2.075	-0.854	11.368	2.716	-4.414	-2.747	-3.296	3.967	11.903	1.754	5.292	-3.418	-2.258	-4.211	-8.854	0.602	0.255	4.639	0.061	0	-0.989	9.271	4.302	0.977	-4.028	-3.967	0.737	9.359	0.345	-0.122	-5.92	-1.526	1506696962
-8.681	-4.259	-0.788	5.127	2.502	-0.671	10.958	2.592	-4.8	-4.15	-1.709	3.235	11.624	1.899	4.79	-3.601	-1.709	-3.601	-9.02	0.804	0.306	4.944	0.244	-0.061	-1.241	9.001	3.969	0.244	-4.822	-3.296	-1.465	9.539	0.565	-1.099	-5.493	-2.808	1506696962
-9.223	-4.445	-0.678	5.371	1.831	-0.183	10.695	2.437	-4.846	-4.578	-1.099	3.113	11.249	2.145	4.602	-3.967	-0.793	-3.052	-9.355	0.933	0.244	4.944	0.916	-0.122	-1.257	8.763	3.845	0.183	-4.944	-2.747	-1.966	10.597	0.583	-2.441	-7.385	-3.601	1506696962
-9.031	-4.282	-0.406	5.371	1.892	-0.183	10.334	2.202	-5.176	-4.578	-1.099	3.113	11.023	2.425	4.249	-4.517	-0.977	-2.502	-9.725	0.77	0.19	5.005	1.465	-0.427	-1.428	8.667	3.741	0.183	-4.761	-2.258	-2.165	11.349	0.34	-2.563	-8.423	-3.601	1506696962
-8.798	-4.15	-0.202	5.31	2.686	-0.122	9.775	2.012	-6.121	-5.554	0.244	2.625	10.829	2.885	3.925	-4.944	-1.16	-2.014	-9.863	0.717	-0.098	5.371	1.16	-0.183	-1.791	8.762	3.663	0.305	-5.127	-1.892	-1.592	11.408	0.38	-2.563	-8.606	-3.357	1506696962
-8.959	-4.048	-0.227	5.31	2.319	0.122	9.406	1.832	-6.326	-5.554	0.244	2.625	10.581	3.498	3.953	-5.493	-1.099	-1.709	-9.641	0.744	-0.234	5.798	1.099	-0.244	-2.024	8.886	3.51	0.488	-5.249	-1.709	0.244	10.549	0.721	-1.892	-7.996	-2.747	1506696962
-8.817	-3.785	-0.197	5.188	2.197	0.183	9.228	1.602	-6.077	-5.798	0.183	2.014	10.336	3.875	3.899	-5.859	-0.916	-1.465	-9.536	0.708	-0.546	6.104	0.732	-0.366	-2.184	8.818	3.441	0.366	-5.859	-1.465	1.576	9.634	1.03	-1.16	-6.958	-1.831	1506696962
-8.312	-3.65	-0.035	5.066	2.197	0.305	8.561	1.546	-6.404	-6.104	-0.122	1.77	9.969	3.874	3.848	-6.042	-0.61	-1.465	-9.516	0.583	-0.895	6.409	0.488	-0.488	-1.833	8.882	3.476	0	-6.348	-1.343	1.623	9.088	2.138	-0.732	-6.714	-1.16	1506696962
-8.612	-3.939	-0.133	5.554	2.747	0.977	7.965	1.397	-6.643	-6.409	0.183	1.587	9.895	3.731	3.823	-6.226	-0.366	-1.465	-9.459	0.61	-1.192	6.531	-0.61	-0.854	-1.206	8.898	3.56	-0.366	-6.531	-1.404	0.652	7.839	2.205	0.549	-8.118	-0.183	1506696962
-9.869	-2.131	-0.611	5.554	1.77	1.587	7.508	1.056	-6.572	-6.653	0	1.465	10.049	3.413	3.433	-6.47	-0.366	-1.465	-9.97	0.817	-1.233	6.348	0	-0.793	-0.884	9.082	3.624	-0.488	-6.531	-1.465	3.522	7.691	-0.257	1.953	-6.287	1.16	1506696962
-11.279	-2.107	-0.535	4.089	0.427	0.488	7.419	0.611	-6.407	-6.531	-0.122	1.465	10.436	2.984	2.762	-6.531	-0.488	-1.648	-10.349	0.985	-1.27	6.104	-0.244	-0.732	-0.412	9.775	3.549	-0.244	-6.592	-1.526	3.54	9.461	2.35	1.16	-3.54	0.244	1506696962
-10.2	-2.478	-0.739	4.578	0.793	0.549	7.637	0.098	-5.931	-6.531	-0.122	1.465	10.946	2.545	2.105	-6.287	-0.732	-2.136	-10.648	0.16	-1.699	5.493	0.305	-0.488	0.041	10.848	3.424	0	-6.165	-1.831	3.931	10.64	3.707	1.282	-2.686	0.916	1506696962
-9.282	-3.316	-1.328	5.249	1.282	0.793	8.415	-0.624	-5.589	-6.042	-0.366	1.709	11.279	1.936	1.748	-5.92	-0.977	-2.441	-9.738	-0.75	-1.631	5.127	1.526	-0.427	0.664	11.011	2.607	-0.366	-6.165	-2.258	1.384	9.444	2.132	1.831	-3.723	0.732	1506696962
-8.875	-3.711	-1.776	6.958	2.747	1.038	9.1	-1.119	-4.563	-5.615	-1.526	1.709	11.563	1.065	1.354	-5.676	0.061	-2.502	-10.135	-1.979	-1.926	5.127	1.16	-0.305	1.071	10.667	1.715	-0.854	-6.042	-2.38	1.337	9.711	0.418	2.38	-3.967	0.732	1506696962
-9.262	-2.72	-2.707	6.775	3.052	1.099	8.89	-1.091	-3.468	-5.798	-1.099	2.014	11.571	0.392	0.599	-5.676	-0.061	-2.625	-10.232	-2.993	-2.114	5.554	0.977	-0.427	1.428	10.658	1	-1.099	-5.981	-2.38	0.58	10.733	0.715	2.686	-3.845	0.488	1506696962
-9.467	-2.012	-3.236	6.226	3.723	0.793	8.903	-1.066	-2.676	-5.798	-1.099	2.014	11.738	0.041	-0.102	-5.676	-0.732	-2.563	-10.265	-2.711	-2.306	5.798	1.038	-0.244	1.491	10.647	0.943	-0.671	-6.165	-2.502	-0.724	10.703	-0.361	1.526	-5.371	-0.427	1506696962
-10.111	-1.633	-3.732	6.165	3.418	0.488	9.49	-1.083	-2.339	-5.432	-0.732	3.235	11.616	-0.089	-0.287	-5.615	-0.793	-2.502	-11.081	-2.352	-2.661	5.737	0.732	0.061	1.724	10.52	1.291	0.183	-5.981	-2.686	1.461	10.451	-1.723	1.526	-4.578	-0.366	1506696962
-9.683	-1.469	-3.558	5.859	3.479	0.488	10.033	-0.995	-2.28	-5.127	-0.549	3.479	11.067	-0.336	-0.215	-5.31	-1.282	-2.686	-10.585	-1.885	-2.533	5.615	0.122	0.122	2.041	10.436	1.535	0.854	-5.371	-3.113	2.196	10.556	-2.11	1.526	-4.272	-0.977	1506696962
-9.4	-1.762	-3.555	5.554	2.747	0.366	10.273	-0.831	-2.616	-4.7	-0.488	3.357	10.436	-0.69	-0.031	-4.761	-1.526	-2.808	-9.732	-1.897	-2.275	5.371	-0.244	-0.061	2.17	9.893	1.635	1.038	-4.822	-3.296	1.578	10.268	-1.157	1.282	-4.089	-1.526	1506696962
-9.104	-1.634	-3.198	5.859	2.319	0.305	9.855	-0.681	-2.579	-4.456	0	2.808	10.2	-0.977	0.439	-4.089	-1.221	-2.686	-9.049	-1.753	-1.932	5.127	-0.427	-0.183	1.993	9.092	1.621	0.732	-4.333	-3.052	1.787	9.885	-0.739	1.221	-4.272	-1.465	1506696963
-9.099	-0.953	-3.049	5.31	1.16	0.305	9.014	-0.506	-2.36	-4.456	0	2.808	10.185	-1.099	0.986	-3.662	-0.916	-2.441	-8.542	-1.851	-1.651	4.883	-0.305	-0.183	1.576	8.544	1.531	0.427	-3.845	-2.563	2.334	9.623	-0.215	1.038	-4.211	-1.099	1506696963
-8.735	-0.325	-2.635	4.395	1.282	0.244	8.107	-0.305	-2.176	-4.028	0.488	2.136	10.385	-0.973	1.335	-3.54	-0.977	-2.014	-8.27	-1.903	-1.586	4.7	-0.122	-0.183	1.253	8.4	1.438	0.366	-3.662	-2.075	3.188	9.388	0.685	0.427	-4.15	-0.916	1506696963
-9.668	-0.05	-2.736	3.662	0.366	0.183	7.552	-0.175	-2.28	-3.784	0.305	2.075	10.543	-0.8	1.607	-3.601	-0.977	-1.709	-8.392	-1.743	-1.604	4.517	-0.183	-0.183	1.217	8.731	1.464	0.427	-3.601	-1.831	3.228	8.991	0.822	0.122	-3.235	-0.366	1506696963
-10.155	-0.54	-2.379	3.723	0.61	0	7.552	-0.138	-2.403	-3.418	0.061	1.892	10.629	-0.7	1.845	-3.54	-1.16	-1.648	-8.655	-1.223	-1.657	4.089	-0.061	0.122	1.352	9.302	1.871	0.854	-3.418	-1.77	2.096	9.398	0.048	0.061	-2.747	-0.732	1506696963
-10.33	-0.292	-2.16	3.418	0	0	8.12	-0.182	-2.631	-2.991	-0.061	1.526	10.957	-0.676	2.055	-3.235	-1.16	-1.709	-8.99	-1.163	-1.634	3.235	0.305	0.366	1.515	9.99	2.321	1.099	-3.052	-1.648	0.871	10.045	0.068	0.183	-3.418	-1.099	1506696963
-10.103	0.309	-2.285	2.502	-0.366	0.305	8.972	-0.348	-2.963	-2.991	-0.061	1.526	11.678	-0.468	2.473	-2.625	-0.671	-1.77	-9.119	-1.623	-1.621	2.747	0.488	0.366	1.446	10.795	2.467	0.549	-2.625	-1.465	1.83	10.281	0.627	0	-3.235	-1.343	1506696963
-10.488	-0.376	-2.133	1.831	-0.244	0.427	9.792	-0.683	-3.149	-2.625	-0.61	1.099	12.105	-0.219	2.982	-2.014	0.183	-1.587	-9.101	-1.576	-1.705	2.441	0.854	0.488	1.02	10.895	2.422	-0.488	-2.991	-1.221	3.278	10.219	1.152	-0.549	-1.709	-1.16	1506696963
-11.451	-2.271	-1.835	0.732	-0.427	1.099	9.891	-0.751	-3.175	-2.258	-0.671	0.061	11.986	-0.047	3.443	-1.831	0.732	-1.404	-9.972	-1.558	-1.34	1.831	1.648	0.427	0.981	10.627	2.611	-1.099	-3.357	-0.916	2.779	10.691	1.791	-1.282	-2.014	-0.732	1506696963
-11.909	-2.522	-2.043	0	0.549	1.709	9.902	-0.508	-3.748	-2.258	-0.549	0.488	12.28	0.754	3.723	-1.77	0.427	-1.77	-12.391	-0.632	-1.546	2.075	0.183	0.122	1.401	11.795	3.352	-1.404	-2.686	-0.977	3.774	12.27	3.864	-2.93	-2.625	0.305	1506696963
-10.993	-4.043	-0.852	0.061	-1.648	1.892	10.682	-0.711	-4.916	-2.258	-0.549	0.488	12.396	1.766	4.059	-1.648	-0.305	-1.587	-11.965	0.717	-1.187	1.099	0.977	0.916	0.712	11.579	4.957	0	-1.282	-1.587	3.496	13.04	6.225	-5.066	-2.441	2.258	1506696963
-9.946	-4.132	0.836	1.038	0.732	1.892	11.031	-1.175	-5.101	-1.709	0.305	1.587	11.799	2.257	4.46	-1.343	0.732	-0.793	-11.259	-0.158	-0.017	0.549	0.183	0.305	-1.055	9.694	4.989	-0.183	-0.488	-0.977	1.145	12.116	3.554	-3.235	-2.563	3.662	1506696963
-11.792	-2.793	0.02	1.282	-1.099	0.977	10.286	-1.074	-4.739	-1.953	0.977	1.16	10.523	2.537	4.394	-1.099	1.038	-0.244	-10.877	-0.561	0.117	1.892	-0.366	0	-2.363	8.368	4.648	-0.977	-1.16	0.122	0.345	12.959	1.603	-2.197	-2.075	4.456	1506696963
-10.078	-2.597	-0.675	0.916	-3.113	-0.061	9.031	-0.484	-4.892	-1.77	0.854	1.221	9.646	2.997	4.029	-1.465	0.305	-0.183	-10.625	0.014	0.071	1.526	-0.183	-0.244	-1.98	8.378	4.591	-0.366	-1.465	0.427	-1.55	12.764	1.89	-2.258	-2.991	5.31	1506696963
-7.927	-1.966	0.409	1.404	-0.977	-0.305	9.031	-0.484	-4.892	-1.77	0.854	1.221	8.99	3.091	3.65	-1.831	-0.488	-0.244	-10.131	0.12	-0.547	1.587	-1.648	-0.671	-1.498	8.532	4.462	0.549	-0.793	0	-1.536	11.593	2.068	-1.282	-3.845	5.066	1506696963
-7.717	-0.922	0.652	0.977	-0.549	-0.122	8.204	-0.157	-4.917	-1.099	0.244	0.671	8.477	2.858	3.616	-1.953	-0.854	-0.122	-9.121	0.639	-0.382	1.221	-0.854	-0.549	-1.532	7.728	4.203	1.038	-1.099	-0.122	-0.927	8.963	2.187	-0.183	-2.38	4.211	1506696963
-7.415	-0.963	0.9	0.427	-0.366	-0.061	7.718	-0.022	-4.244	-1.099	0.244	0.671	7.881	2.381	3.713	-1.831	-0.732	0	-8.482	0.889	-0.294	1.16	-0.549	-0.427	-1.193	7.05	3.998	1.038	-1.465	-0.122	0.915	7.741	1.712	-1.221	0.916	2.747	1506696963
-7.141	-0.744	1.531	0.183	0.488	0.061	7.309	0.187	-3.89	-0.977	0.366	0.366	7.418	1.889	3.835	-1.648	-0.427	-0.183	-8.177	0.719	-0.22	1.099	0.122	-0.488	-0.537	6.871	3.978	0.916	-1.16	-0.183	0.451	6.124	0.529	-0.366	0.977	1.404	1506696963
-7.683	-0.102	1.64	-0.183	1.16	-0.183	7.111	0.348	-3.914	-1.099	0.549	0.427	7.556	1.518	3.839	-1.221	-0.183	-0.488	-8.345	0.859	-0.351	0.977	0.366	-0.427	-0.044	7.351	4.171	0.61	-0.916	-0.183	-0.279	5.355	1.038	0.916	1.648	0.732	1506696963
-9.289	-0.525	1.278	-0.916	0.671	-0.366	7.344	0.423	-4.046	-1.038	0.732	0.305	8.126	1.376	4.07	-0.61	-0.244	-0.916	-8.345	0.859	-0.351	0.977	0.366	-0.427	0.201	8.239	4.626	0.366	-0.732	-0.244	1.056	6.019	2.049	2.441	2.38	0.122	1506696963
-10.11	-1.102	0.938	-1.038	0.305	0.488	7.696	0.251	-3.951	-1.038	0.732	0.305	8.892	1.367	4.357	-0.183	-1.099	-0.977	-8.345	0.859	-0.351	0.977	0.366	-0.427	0.31	8.847	4.888	0.305	-0.488	-0.305	3.71	7.337	2.862	2.014	0.793	-0.732	1506696963
-10.095	-0.481	1.66	-0.183	0.916	1.038	7.843	-0.079	-3.929	-0.366	0.793	0.183	9.753	1.311	4.594	0.122	-1.526	-0.61	-9.427	0.87	-1.133	-0.549	0.244	-0.549	0.232	8.832	4.856	0.305	-0.305	-0.305	8.135	9.485	7.167	-0.244	1.282	-0.244	1506696963
-10.929	-0.429	1.663	-2.38	-0.244	0.793	8.108	-0.462	-3.662	0.122	0.61	0.244	10.336	1.2	4.603	0.366	-0.977	-0.061	-8.879	0.654	-1.06	-0.793	0.61	-0.732	-0.153	8.757	4.704	0.244	-0.244	0.122	6.633	9.263	6.373	-0.183	1.221	1.038	1506696963
-13.291	-5.556	-1.766	-0.183	0.122	-0.244	8.617	-0.754	-3.433	0.122	0.61	0.244	10.878	1.195	4.187	0.671	-0.793	0.061	-10.417	0.374	-0.788	-1.404	2.625	-0.488	-0.218	9.38	4.461	0.427	-0.244	0.671	-0.041	7.617	-0.038	1.953	-6.165	-1.282	1506696963
-10.653	-4.433	-0.292	2.441	-1.221	0.549	9.317	-1.282	-3.436	1.221	1.16	0.732	11.8	1.709	3.427	0.916	-0.732	-0.366	-13.022	-1.937	-0.938	-0.977	0.244	-0.732	-0.286	11.405	3.86	0.549	-0.122	1.16	8.184	15.49	7.212	-2.197	0.061	1.953	1506696963
-8.687	-2.942	0.365	-0.122	1.587	0.244	9.933	-2.054	-3.549	1.221	1.16	0.732	12.675	2.805	2.921	0.854	0.916	-0.732	-11.313	-3.219	-0.4	-0.244	-0.793	-1.038	-0.474	12.548	3.092	1.099	0.977	1.404	-3.627	8.909	0.504	-0.916	0	-0.732	1506696964
-10.574	-3.81	-3.628	1.099	1.404	-0.671	10.469	-2.23	-3.363	1.648	-0.732	0.977	12.319	3.615	2.468	0.977	0.671	-0.366	-11.256	-2.801	0.535	-0.549	0.671	-0.366	-0.992	11.493	2.528	0.549	2.258	1.282	0.961	8.958	-2.172	5.615	-3.235	-0.793	1506696964
-10.099	-3.774	-2.342	0.854	0	0.183	10.612	-1.889	-2.628	1.282	0.61	0.671	11.874	3.948	2.383	0.977	1.282	-0.305	-11.745	-3.234	0.306	-0.061	-0.977	-0.061	-1.633	11.22	1.672	-0.122	1.892	1.465	1.327	11.437	-0.171	0.366	-0.061	-1.404	1506696964
-9.179	-3.262	-1.304	0.671	1.831	0.122	10.173	-1.938	-2.003	0.977	0.366	0.793	10.897	3.905	2.201	0.793	1.404	-0.549	-10.232	-3.126	0.5	-0.244	-0.305	0.061	-1.221	10.858	1.353	0	1.282	1.465	-0.114	10.354	0.226	1.587	-1.892	-2.136	1506696964
-8.993	-2.506	-2.272	1.526	0.977	-0.549	9.997	-2.305	-1.84	0.793	1.038	0.793	10.314	3.632	2.019	0.61	1.526	-0.549	-9.57	-3.259	0.196	0	-0.916	0	-0.685	10.172	1.361	0.122	1.77	1.221	0.42	10.715	-0.212	1.221	-2.502	-2.441	1506696964
-8.449	-2.507	-2.15	1.404	0.244	-0.61	8.945	-2.353	-2.067	0.61	-0.122	0.549	9.404	3.151	2.223	0.488	1.465	-0.61	-8.769	-3.104	0.079	0	-1.221	0.061	-0.42	9.382	1.322	-0.061	1.953	1.038	1.486	9.81	-0.403	1.038	-3.174	-2.441	1506696964
-7.943	-2.027	-2.056	1.221	0.671	-0.366	8.526	-2.062	-1.914	0.61	-0.122	0.549	8.996	2.877	2.355	0.366	0.916	-0.549	-8.265	-2.884	0.102	0	-1.404	-0.061	-0.152	8.576	1.348	0.061	1.526	1.16	2.726	9.575	0.444	0.549	-1.77	-1.953	1506696964
-8.861	-1.915	-2.353	1.16	-0.061	-0.366	8.104	-1.628	-1.433	0.488	0.549	0.122	8.908	2.718	2.798	0.183	1.221	-0.488	-8.039	-2.546	0.252	0.122	-1.465	-0.122	0.002	8.362	1.221	-0.122	1.587	1.221	2.267	8.723	0.482	0.305	-1.404	-1.648	1506696964
-8.819	-1.725	-2.006	1.221	-0.366	-0.61	7.6	-1.468	-1.156	0.61	-0.122	0.244	8.936	2.708	2.987	-0.061	1.282	-0.549	-8.21	-2.492	0.39	0.061	-1.038	0.061	-0.122	8.213	1.215	-0.244	1.221	1.343	2.454	9.217	0.556	-0.061	-0.854	-1.343	1506696964
-9.426	-1.817	-2.047	1.038	-0.427	-0.427	7.71	-1.791	-1.658	0.671	-0.427	-0.061	9.087	2.711	3.141	0	1.648	-0.793	-8.275	-3.016	0.348	0.366	-0.916	0.061	0.142	8.592	1.217	-0.244	0.549	1.709	1.896	9.113	0.343	0.061	-1.038	-1.099	1506696964
-9.75	-1.963	-2.138	1.343	-1.099	-0.549	8.33	-2.192	-1.654	0.671	-0.427	-0.061	8.984	2.98	3.463	0	1.648	-0.793	-8.422	-3.271	0.239	0.61	-0.488	0	0.654	9.124	1.323	-0.305	-0.061	2.014	1.869	9.592	0.604	-0.183	-0.977	-1.038	1506696964
-9.311	-1.778	-2.133	1.465	-0.549	-0.732	7.802	-2.281	-1.261	0.793	-0.916	0.183	9.237	3.567	3.563	-0.061	1.404	-1.221	-9.168	-3.217	-0.042	0.732	-0.305	-0.122	1.343	9.32	1.646	-0.061	0	1.77	1.761	9.936	0.376	-0.061	-1.099	-0.977	1506696964
-9.173	-2.226	-1.562	1.343	-0.061	-0.488	7.802	-2.281	-1.261	0.793	-0.916	0.183	9.422	4.049	3.735	-0.061	1.404	-1.404	-9.877	-2.93	-0.233	0.793	-0.61	-0.061	1.976	9.497	1.924	0.183	0.122	1.16	1.839	9.883	0.197	-0.549	-0.549	-0.793	1506696964
-9.765	-2.811	-1.481	1.709	-0.122	0.061	8.263	-2.59	-1.497	0.793	-0.61	0.549	8.836	4.24	3.786	0.244	0.916	-1.831	-10.007	-2.756	-0.176	0.732	-0.732	0.244	2.237	9.761	1.958	0.244	0	0.427	1.542	9.677	0.736	-0.854	-0.916	-0.61	1506696964
-10.264	-2.576	-1.067	1.404	0.61	0	8.358	-2.662	-1.416	0.305	0.366	1.831	8.126	4.667	3.234	0.427	0.061	-2.319	-11.049	-3.475	0.063	1.16	-0.732	0.122	2.29	10.192	2.156	0.549	0.244	0.305	1.928	10.369	0.367	-1.343	-0.977	-0.732	1506696964
-11.982	-2.559	-1.849	0	0.305	-0.549	8.257	-3.159	-1.699	0.305	0.366	1.831	8.101	5.564	3.679	0.488	-0.427	-2.686	-11.527	-2.378	0.958	1.404	-1.16	0.183	2.066	10.457	2.418	0.977	0.183	-0.061	1.91	11.014	0.859	-1.709	-0.732	-0.244	1506696964
-11.562	-3.997	-1.637	0.977	-1.709	-0.854	8.675	-3.81	-2.018	0.244	1.465	2.502	8.046	6.233	3.704	0.671	-0.854	-3.113	-11.645	-1.177	1.311	1.343	-2.441	0.305	1.936	10.561	2.567	1.465	0.305	-0.732	1.794	12.565	1.654	-2.258	0	-0.183	1506696964
-9.138	-4.173	0.383	0.916	-0.671	-0.61	8.546	-4.36	-2.268	0.305	2.625	3.174	7.4	6.59	3.529	0.916	-1.587	-3.296	-10.347	-1.318	2.3	0.488	-2.258	0.061	1.5	10.207	2.308	1.831	1.221	-1.099	-0.182	12.234	2.233	-2.136	0.427	0.122	1506696964
-8.594	-3.322	0.444	0	0.793	-1.099	8.606	-4.993	-2.444	0.244	3.174	3.662	7.665	7.16	3.305	0.977	-1.526	-3.113	-9.162	-1.623	3.176	0.977	-2.319	0.061	0.762	9.776	1.748	1.221	2.014	-1.038	-1.849	10.255	1.249	-1.526	-0.732	-0.305	1506696964
-9.507	-3.925	-0.831	0.061	-1.465	-1.465	8.501	-5.763	-2.031	-0.305	2.319	3.052	7.515	7.687	3.4	1.038	-0.305	-2.991	-8.491	-0.831	3.588	0.671	-1.892	0.305	-0.617	9.627	1.225	0.977	1.221	-0.793	-1.916	9.161	0.554	-1.221	-1.099	-0.977	1506696964
-7.898	-4.742	0.419	0.427	-0.427	-1.465	7.378	-6.307	-1.28	-0.61	4.15	2.319	6.594	8.229	3.327	0.854	-0.427	-3.052	-8.272	-0.741	3.988	0.366	-1.587	0.305	-0.95	9.782	0.977	1.282	0.366	-0.549	-2.035	9.732	0.768	-0.854	-0.61	-0.854	1506696964
-8.275	-4.801	0.456	0.366	0.671	-1.404	7.378	-6.307	-1.28	-0.61	4.089	1.953	6.082	8.787	3.033	0.732	-2.197	-3.052	-8.397	-0.915	4.258	0.549	-1.648	0.427	-0.455	9.964	1.048	1.16	1.099	-0.671	-2.414	9.149	1.842	-0.671	-0.183	-1.099	1506696964
-9.092	-4.541	-0.341	0.488	-0.366	-1.831	6.057	-6.757	-0.712	-0.549	3.54	2.014	6.785	9.392	2.858	0.549	-2.197	-2.563	-8.495	-0.772	4.354	0.427	-1.709	0.61	-0.842	10.092	1.011	1.038	1.16	-0.977	-2.689	9.448	2.269	-0.305	-1.465	-1.831	1506696964
-8.716	-5.251	0.074	0.549	-0.061	-1.648	6.178	-7.336	-0.706	-0.671	2.808	1.831	6.773	9.39	2.913	0.427	-0.488	-2.014	-8.33	-0.802	4.539	0.366	-1.648	0.549	-1.275	10.014	0.879	1.038	0.854	-1.282	-2.479	9.843	2.14	-0.122	-2.625	-1.892	1506696964
-8.51	-5.071	0.132	0.793	0.305	-1.16	6.401	-7.775	-0.431	-0.916	2.014	1.77	6.148	9.29	3.088	0.305	0.244	-1.831	-8.1	-0.796	4.765	0.488	-1.648	0.427	-1.457	9.89	0.618	0.732	0.488	-1.343	-1.377	10.03	2.15	-0.061	-1.709	-1.648	1506696964
-8.319	-4.784	0.141	0.732	0.183	-1.099	6.615	-7.674	-0.132	-0.854	1.099	1.343	5.578	9.204	3.116	0.244	-0.793	-1.648	-7.718	-0.627	5.061	0.488	-1.343	0.305	-1.512	9.908	0.418	0.549	0.244	-1.099	-0.888	9.763	2.341	-0.061	-0.977	-1.526	1506696965
-8.102	-4.93	0.065	0.671	0.061	-0.854	6.781	-7.628	0	-1.038	1.221	1.099	5.743	9.258	3.118	0.122	-0.977	-1.404	-7.538	-0.683	5.149	0.61	-1.038	0.183	-1.785	9.959	0.315	0.366	-0.061	-0.916	-0.78	9.386	2.474	0.061	-0.305	-1.526	1506696965
-7.945	-5.009	0.079	0.732	0.366	-0.732	6.772	-7.653	0.13	-1.038	1.221	1.099	5.851	9.193	3.061	0	-0.244	-1.038	-7.607	-0.412	5.227	0.732	-0.854	0.183	-1.895	9.863	0.31	0.305	-0.427	-0.854	-1.276	9.324	2.497	-0.061	-0.488	-1.404	1506696965
-8.098	-5.002	-0.045	0.732	0.488	-0.61	6.489	-7.404	0.505	-0.977	1.404	0.671	5.564	9.042	3.176	-0.061	0.366	-0.854	-7.757	-0.117	5.217	0.671	-0.671	0.122	-1.792	9.912	0.419	0.183	-0.549	-0.793	-1.462	9.207	2.548	-0.061	-1.038	-1.282	1506696965
-8.349	-5.169	-0.121	0.427	0.366	-0.549	6.551	-7.708	0.842	-0.916	0.793	0.366	5.611	9.073	3.029	-0.183	-0.549	-0.488	-7.931	-0.103	5.204	0.61	-0.549	0	-1.456	9.826	0.638	0.061	-0.854	-0.671	-1.33	9.317	2.382	-0.061	-1.221	-1.16	1506696965
-8.427	-5.377	-0.06	0.488	0	-0.427	7.283	-7.954	0.965	-0.61	0.732	0.427	6.668	8.939	3.179	-0.183	0.61	0.305	-8.01	0.081	5.369	0.488	-0.61	-0.122	-1.626	9.819	0.719	0	-0.61	-0.732	-0.952	9.488	2.387	0.061	-0.916	-0.732	1506696965
-8.215	-5.213	-0.036	0.549	0.305	-0.244	6.641	-6.988	0.971	-0.488	0.732	-0.061	5.852	8.375	3.013	-0.122	0.366	0.244	-7.91	-0.117	5.509	0.427	-0.549	-0.244	-1.5	9.678	0.409	0	-0.977	-0.549	-0.853	9.447	2.479	0.305	-0.183	-0.244	1506696965
-8.062	-5.313	-0.206	0.427	0.244	-0.183	6.395	-6.321	0.955	-0.488	-0.061	0.244	5.745	8.527	2.547	-0.122	0.427	0.061	-7.684	-0.173	5.574	0.427	-0.366	-0.427	-1.01	9.801	0.404	-0.061	-0.549	-0.061	-1.367	9.354	2.364	0.427	0	-0.122	1506696965
-7.885	-5.948	-0.103	0.732	0.427	-0.061	6.723	-6.344	1.005	-0.488	-0.061	0.244	6.156	8.61	2.547	-0.122	0.488	0.305	-7.657	-0.301	5.472	0.427	-0.122	-0.549	-1.462	9.906	0.364	0.122	-0.183	0.122	-2.109	9.222	2.09	0.366	-0.549	-0.244	1506696965
-7.89	-5.991	-0.158	1.16	1.16	-0.061	6.942	-6.568	1.002	-0.366	0.061	0.183	5.563	8.644	2.944	-0.305	-0.061	0.366	-8.018	-0.514	5.447	0.732	-0.183	-0.671	-1.775	9.744	0.045	0	-0.671	0.305	-2.603	9.311	1.792	0.549	-1.16	-0.122	1506696965
-8.193	-5.76	-0.444	1.282	0.732	-0.183	6.443	-6.838	0.883	-0.366	-0.122	0.244	5.341	8.82	2.996	-0.549	-0.793	0.366	-7.992	-0.611	5.496	0.977	-0.122	-0.793	-1.643	9.768	0.142	0.122	-1.038	0.61	-2.885	9.472	1.829	0.732	-1.404	-0.122	1506696965
-8.065	-5.85	-0.486	1.404	0.916	-0.244	6.325	-7.019	0.745	-0.366	-0.122	0.244	5.649	8.981	2.69	-0.549	-0.793	0.366	-7.976	-0.666	5.545	1.16	0	-0.977	-1.601	9.95	0.226	0.244	-0.793	0.732	-2.957	9.603	1.654	0.732	-1.953	-0.366	1506696965
-7.917	-5.972	-0.45	1.709	1.16	-0.122	6.38	-6.93	0.896	-0.427	0.061	0.366	5.67	9.331	2.741	-0.488	-0.488	0.488	-7.848	-0.775	5.591	1.343	0.122	-1.038	-1.54	10.305	-0.033	-0.061	-0.854	0.793	-3.079	9.604	1.541	0.671	-2.258	-0.488	1506696965
-7.973	-6.204	-0.547	2.075	1.282	0.122	6.264	-6.863	0.873	-0.305	0.122	0.61	5.786	9.948	3.174	-0.916	-0.061	0.854	-7.595	-1.095	5.635	1.648	0.549	-1.099	-1.891	10.415	-0.234	-0.244	-0.732	0.549	-3.006	9.497	1.626	0.488	-2.563	-0.671	1506696965
-7.959	-6.356	-0.603	2.625	1.526	0.244	6.324	-6.928	0.492	-0.305	0.122	0.61	5.041	10.417	2.724	-1.099	-0.854	1.282	-7.787	-1.28	5.609	2.075	0.854	-1.221	-2.443	10.646	-0.427	-0.488	-1.587	0.366	-2.818	9.579	1.676	0.427	-3.357	-0.61	1506696965
-8.122	-6.277	-0.811	3.113	1.526	0.244	6.094	-7.465	0.33	-0.061	0.183	0.549	5.121	10.759	2.583	-1.099	-0.854	1.282	-7.913	-1.43	5.475	2.686	1.038	-1.282	-2.749	10.74	-0.431	-0.671	-2.808	0.122	-2.668	9.767	1.538	0.305	-3.662	-0.671	1506696965
-8.086	-6.223	-0.745	3.54	1.709	0.305	6.094	-7.465	0.33	-0.061	0.183	0.549	4.825	10.64	2.023	-1.099	-0.488	1.343	-8.052	-1.444	5.248	3.174	1.099	-1.404	-2.847	10.771	-0.557	-0.793	-3.54	-0.305	-2.69	9.863	1.639	0.122	-3.54	-0.671	1506696965
-8.198	-6.192	-0.804	4.028	2.075	0.305	6.359	-7.695	0.105	0	1.526	0.427	4.216	10.319	1.639	-0.732	-0.916	0.61	-8.067	-1.55	5.03	3.723	1.16	-1.587	-2.488	10.903	-0.828	-1.282	-4.333	-0.61	-2.925	9.856	1.794	0.122	-3.845	-0.854	1506696965
-8.148	-6.135	-0.809	4.517	2.197	0.61	7.322	-7.441	0.199	-0.061	3.418	-0.061	4.248	10.05	1.035	-0.732	-0.916	0.61	-8.297	-1.473	4.816	4.272	1.16	-1.648	-2.262	10.596	-0.916	-1.282	-4.639	-1.038	-3.381	9.921	1.779	-0.061	-4.944	-0.977	1506696965
-8.332	-5.804	-0.809	4.883	2.197	0.671	7.561	-6.764	-0.02	-1.892	3.296	-0.854	4.524	9.872	0.578	-0.61	-1.16	-1.282	-8.443	-1.04	4.607	4.639	1.282	-1.77	-2.348	10.284	-1.011	-1.282	-5.249	-1.465	-3.308	9.961	1.881	0	-6.165	-1.282	1506696965
-8.216	-5.338	-0.646	4.822	2.38	0.61	7.561	-6.764	-0.02	-1.892	3.296	-0.854	4.387	9.689	0.051	-0.977	-2.197	-2.258	-8.536	-0.603	4.407	4.822	1.343	-1.77	-2.442	10.052	-1.104	-1.221	-5.92	-1.77	-3.042	9.838	1.864	0	-6.592	-1.343	1506696965
-8.131	-5.064	-0.615	4.7	2.502	0.671	7.582	-5.838	-0.422	-2.808	4.15	-1.282	4.381	9.552	-0.451	-0.977	-2.197	-2.258	-8.611	-0.349	4.167	5.066	1.404	-1.831	-2.333	9.916	-1.067	-0.854	-6.409	-2.136	-2.682	9.597	1.839	0.183	-6.775	-1.16	1506696965
-8.207	-4.858	-0.554	4.639	2.563	0.854	7.75	-5.585	-0.685	-3.601	4.517	-1.648	4.788	9.633	-0.42	-2.319	-4.639	-4.089	-8.628	0.097	3.999	5.127	1.465	-1.892	-2.378	9.867	-1.005	-0.488	-6.714	-2.38	-2.094	9.417	2.004	0.488	-6.714	-1.16	1506696965
-8.37	-4.545	-0.455	4.578	2.38	1.16	7.675	-5.508	-0.733	-4.272	5.005	-1.77	5.064	9.701	-0.453	-2.869	-5.92	-4.822	-8.57	0.29	3.89	5.188	1.587	-2.014	-2.595	9.686	-0.976	-0.183	-7.263	-2.502	-0.947	9.136	2.224	0.488	-6.531	-0.549	1506696965
-8.441	-3.933	-0.117	4.7	2.38	1.221	7.552	-5.717	-1.007	-4.578	5.493	-1.831	5.37	10.067	-0.839	-2.869	-5.92	-4.822	-8.646	0.397	3.563	5.432	1.648	-2.075	-2.806	9.633	-1.041	-0.061	-8.362	-2.258	-0.045	8.94	2.6	0.854	-5.432	-0.061	1506696965
-8.603	-3.171	0.178	4.211	1.953	1.099	7.552	-5.717	-1.007	-4.639	5.798	-1.892	5.644	10.189	-1.408	-3.662	-7.568	-5.249	-8.664	0.73	3.205	5.371	1.831	-2.197	-2.716	9.388	-0.779	-0.183	-8.85	-2.258	0.164	9.026	2.851	0.244	-4.272	0.305	1506696966
-8.344	-2.96	0.602	3.723	1.404	0.977	7.01	-6.539	-1.376	-4.211	5.066	-1.709	5.57	9.837	-1.838	-3.784	-8.057	-4.883	-8.613	0.913	2.785	5.249	1.953	-2.136	-2.566	9.031	-0.325	0.244	-9.216	-2.319	-0.422	8.565	3.242	0.305	-4.578	0.366	1506696966
-8.829	-3.138	0.769	3.296	1.465	1.099	6.548	-6.968	-1.572	-4.211	5.066	-1.709	5.553	9.333	-2.089	-3.784	-8.057	-4.883	-8.608	1.184	2.505	5.127	2.014	-2.075	-2.096	8.811	-0.026	0.244	-9.216	-2.197	0.011	8.117	3.173	0.488	-5.249	0.793	1506696966
-10.482	-3.613	0.665	2.808	0.488	1.16	6.548	-6.968	-1.572	-3.784	5.188	-1.465	5.898	9.056	-2.308	-3.601	-8.362	-4.578	-9.036	1.119	2.195	4.7	2.258	-2.014	-1.469	8.769	0.255	0.488	-8.728	-2.014	2.862	8.106	3.802	1.831	-3.906	1.282	1506696966
-11.889	-5.45	0.048	3.845	-0.305	1.099	4.703	-7.704	-1.408	-3.296	4.7	-1.099	6.156	9.442	-2.378	-2.502	-7.202	-4.578	-10.513	0.244	2.044	4.15	2.563	-1.892	-1.089	9.497	0.409	0.916	-8.24	-1.831	1.771	10.708	4.575	1.465	-2.563	0.671	1506696966
-8.876	-3.771	0.309	4.883	0.854	1.16	3.64	-8.189	-1.298	-2.93	3.54	-0.183	6.578	10.837	-2.158	-2.502	-7.202	-4.578	-11.285	-1.999	0.758	4.883	1.343	-1.892	-0.585	11.191	-0.197	1.221	-7.446	-1.526	3.978	10.274	3.519	1.953	-0.183	1.831	1506696966
-8.449	-3.03	-0.687	4.395	2.258	0.793	3.64	-8.189	-1.298	-2.502	1.648	0.854	7.311	11.704	-1.809	-1.587	-8.057	-5.31	-9.708	-2.208	0.525	5.066	1.892	-1.221	-0.441	12.08	-0.706	1.099	-6.714	-1.404	-1.556	10.086	1.805	2.319	-2.563	1.404	1506696966
-8.782	-4.101	-1.962	5.859	2.441	0.793	3.036	-8.213	-1.038	-2.319	-0.122	1.831	7.628	11.288	-1.158	-1.465	-8.057	-4.578	-9.861	-2.598	-0.217	5.005	1.953	-0.793	-0.889	11.498	-0.641	0.793	-7.019	-1.404	-2.51	10.232	0.779	1.831	-5.493	0.366	1506696966
-9.081	-3.817	-2.817	6.47	3.174	1.465	4.384	-7.203	1.639	-4.028	3.479	3.418	7.273	10.982	-0.684	-1.465	-8.057	-4.578	-10.523	-3.29	-0.807	5.432	1.77	-0.671	-0.818	10.94	-0.976	0.061	-7.751	-1.404	0.033	10.095	-0.38	1.892	-5.493	0.366	1506696966
-9.568	-2.113	-3.427	5.432	2.747	1.099	4.384	-7.203	1.639	-4.028	3.479	3.418	7.01	10.843	-0.498	-1.77	-7.202	-3.052	-11.116	-2.588	-0.837	5.737	0.977	-0.366	-0.016	10.881	-1.121	-0.122	-7.568	-1.648	1.255	10.253	-1.025	1.648	-4.211	0.549	1506696966
-9.835	-2.085	-3.584	5.188	3.479	0.549	4.207	-7.634	2.229	-4.028	3.479	3.418	6.857	10.517	-0.575	-2.014	-7.324	-2.869	-11.019	-2.434	-0.833	5.371	0.732	-0.244	0.419	10.903	-0.672	0.183	-6.714	-1.77	1.203	10.338	-1.486	1.404	-3.723	0.061	1506696966
-9.604	-2.377	-3.853	5.615	3.052	0.549	4.488	-8.808	2.088	-4.456	5.92	3.54	6.907	9.82	-0.389	-2.014	-7.324	-2.869	-10.262	-2.12	-0.877	5.554	0	-0.549	0.434	10.519	-0.133	0.61	-5.981	-1.526	0.92	10.496	-1.804	1.282	-3.784	-0.244	1506696966
-9.404	-2.18	-3.836	5.737	2.258	0.427	4.046	-10.129	2.579	-3.601	4.15	3.845	6.836	8.674	0.116	-1.831	-6.897	-1.831	-9.695	-1.767	-0.654	5.127	0.183	-0.732	0.177	9.501	0.039	0.732	-5.798	-1.282	0.854	10.121	-1.442	0.977	-4.456	-0.549	1506696966
-9.272	-1.401	-3.244	5.798	1.77	0.366	5.133	-9.835	2.583	-3.052	3.357	3.113	6.702	7.836	0.109	-1.465	-6.165	-1.099	-9.223	-1.805	-0.615	5.127	0.061	-0.916	0.152	8.637	0.187	0.61	-5.432	-0.977	1.432	9.906	-0.977	0.732	-5.066	-0.732	1506696966
-9.451	-0.837	-2.943	5.31	1.343	0.427	5.009	-9.287	2.469	-2.258	5.066	2.014	6.564	7.605	0.073	-1.465	-6.165	-1.099	-8.838	-1.881	-0.467	5.127	0.122	-1.16	0.138	8.452	0.316	0.488	-4.761	-0.732	3.133	9.429	-0.762	0.61	-4.15	-0.366	1506696966
-9.434	-0.621	-2.543	4.7	0.854	0.366	4.149	-8.811	2.178	-1.648	5.981	0.854	6.277	7.854	0.095	-0.671	-4.395	-0.183	-8.899	-1.781	-0.507	5.127	0.244	-1.16	0.153	8.643	0.385	0.732	-3.967	-0.61	3.188	9.387	-0.09	0.366	-4.028	-0.244	1506696966
-9.672	-0.316	-2.216	4.395	0.793	0.427	3.614	-8.318	1.875	-1.038	5.615	-0.122	6.041	8.366	0.219	-0.244	-4.456	0.061	-9.195	-1.499	-0.605	4.883	0.366	-0.916	0.141	9.146	0.549	1.343	-3.418	-0.61	3.72	9.375	0.255	0.061	-3.54	0.122	1506696966
-9.891	-0.157	-2.126	3.723	0.549	0	3.614	-8.318	1.875	-0.366	4.822	-0.488	6.082	8.835	0.458	-0.244	-4.456	0.061	-9.284	-1.361	-0.709	4.517	0.366	-0.732	0.256	9.757	0.818	1.831	-3.113	-0.732	3.074	9.406	-0.232	0.061	-2.93	-0.061	1506696966
-9.966	-0.714	-2.172	3.54	0.61	-0.305	3.082	-7.776	0.971	0.793	3.052	-0.671	6.257	9.166	0.973	0.854	-3.723	0.366	-9.473	-1.253	-0.871	3.967	0.671	-0.549	0.45	10.329	1.145	1.953	-2.808	-0.977	2.231	9.672	-0.178	0.183	-2.686	-0.366	1506696966
-9.727	-1.128	-1.778	3.357	0.305	-0.244	3.082	-7.776	0.971	0.793	3.052	-0.671	6.398	9.414	1.784	1.587	-2.38	0.427	-9.583	-1.419	-0.994	3.601	0.61	-0.427	0.587	10.673	1.231	1.587	-2.686	-1.221	1.964	9.835	-0.032	0.061	-2.93	-0.427	1506696966
-9.738	-0.845	-1.577	3.113	0.244	-0.061	2.895	-8.021	-0.61	1.038	0.61	-1.221	6.308	9.438	2.857	1.587	-2.38	0.427	-9.46	-1.669	-0.828	3.357	0.244	-0.305	0.641	10.585	1.135	0.916	-2.686	-1.343	1.652	9.697	0	-0.122	-3.235	-0.366	1506696966
-9.543	-0.991	-1.247	2.991	0.183	-0.061	3.101	-7.631	-0.998	1.038	0.61	-1.221	5.88	9.509	3.717	1.953	0.977	0.122	-9.307	-1.675	-0.58	3.113	0.122	-0.122	0.595	10.421	1.096	0.366	-2.258	-1.282	2.061	9.698	0.148	-0.488	-2.808	-0.488	1506696966
-9.729	-0.805	-1.882	3.296	0.549	0.061	3.399	-7.297	-0.779	0.366	0.488	-1.587	5.389	9.786	4.247	1.465	1.099	-0.122	-8.868	-1.613	-0.559	2.747	0.549	0.183	0.211	10.526	1.128	-0.183	-1.709	-1.038	0.977	9.417	-0.145	-0.366	-3.357	-0.793	1506696966
-10.822	-1.324	-1.991	2.258	-0.488	0.183	3.426	-7.314	-0.566	-0.793	1.709	-1.77	4.823	10.347	4.54	1.465	1.099	-0.122	-9.301	-1.816	-0.47	2.014	1.77	0.305	-0.743	10.669	1.134	-0.61	-2.136	-0.549	2.149	9.869	0.214	-1.099	-3.479	-1.221	1506696966
-11.452	-2.774	-1.381	0.183	-0.061	0.671	2.936	-7.915	-0.562	-1.831	2.869	-1.77	4.181	11.213	4.48	-0.793	-1.77	-0.671	-11.123	-1.781	-0.183	2.258	1.465	-0.061	-1.231	11.048	1.122	-0.854	-3.479	-0.061	3.366	11.038	1.717	-1.465	-2.869	-0.671	1506696966
-11.92	-3.034	-1.857	0.854	-0.061	0.854	2.718	-9.689	-0.359	-2.38	2.747	-1.587	4.252	11.733	3.829	-0.793	-1.77	-0.671	-12.715	-0.286	-0.109	2.563	0.732	0.732	-0.541	11.752	1.859	-0.183	-2.869	-0.061	3.614	12.63	3.309	-3.174	-2.258	1.099	1506696967
-10.078	-4.149	-0.219	1.343	-3.052	1.709	3.229	-11.178	-0.354	-2.441	1.892	-0.854	5.033	10.594	3.171	-2.197	-3.723	-1.099	-10.695	0.09	0.937	1.038	-0.122	0.916	-0.798	10.987	2.767	0.183	-0.916	-0.122	2.029	13.134	5.097	-4.761	-2.502	1.77	1506696967
-8.741	-4.503	1.335	1.587	1.038	1.465	4.209	-10.186	0.386	-1.892	0.977	-0.305	5.334	9.539	3.146	-2.197	-1.343	0.549	-9.865	-0.982	1.469	2.136	0.916	0.183	-2.463	9.496	2.762	-1.038	-0.366	0.366	-0.635	11.288	2.418	-3.906	-3.662	2.258	1506696967
-10.914	-2.616	-0.12	1.587	-0.977	0.427	4.209	-10.186	0.386	-2.625	2.197	-0.427	4.516	10.017	3.098	-2.197	-1.343	0.549	-10.334	0.359	1.079	1.953	0.366	0.183	-3.161	9.007	2.732	-1.16	-1.465	1.099	-0.658	11.362	1.345	-2.991	-3.723	2.869	1506696967
-9.751	-2.509	0.127	1.831	-2.075	0	3.564	-11.066	0.569	-2.869	4.822	-1.343	3.552	10.63	2.207	-2.319	-0.244	1.404	-10.633	0.366	0.512	1.465	0.488	0.122	-2.468	9.554	3.208	-0.183	-1.465	1.038	-0.974	11.498	1.31	-2.441	-3.296	3.601	1506696967
-8.515	-1.855	1.085	1.221	-0.366	0.061	2.046	-10.975	-0.128	-1.953	5.249	-2.136	3.311	9.946	1.806	-2.441	-3.113	2.136	-9.969	0.437	0.214	1.282	-0.122	-0.305	-2.016	9.568	3.298	-0.122	-1.221	0.427	0.099	10.647	0.986	-1.343	-2.991	3.174	1506696967
-8.549	-1.194	0.9	0.244	-0.854	0.183	1.681	-9.576	-0.225	-0.488	2.258	-2.563	3.603	8.616	2.076	-2.441	-3.113	2.136	-9.394	0.93	0.276	1.099	-0.732	-0.366	-1.639	8.521	3.322	-0.122	-1.465	0	0.751	8.568	1.608	-0.793	-0.671	2.563	1506696967
-8.177	-1.325	1.206	-0.244	-0.366	0.122	2.324	-8.189	0.077	0.122	-0.244	-2.441	3.506	7.717	2.181	-1.77	-1.892	2.502	-8.854	1.103	0.492	0.732	-0.488	-0.427	-1.192	7.862	3.372	-0.366	-1.221	-0.305	1.395	7.417	1.325	0.305	1.587	2.014	1506696967
-8.155	-1.337	1.566	-0.427	0.183	0.061	2.766	-7.866	0.219	0.061	-0.305	-1.892	3.062	7.458	2.216	-0.488	0.854	1.465	-9.064	1.22	0.348	0.427	-0.366	-0.488	-0.895	7.991	3.39	-0.488	-0.916	-0.427	0.922	7.385	1.014	0.671	2.441	0.916	1506696967
-9.074	-1.239	1.392	-0.671	0.183	-0.183	2.299	-8.183	-0.108	-0.122	1.221	-0.916	2.576	7.424	2.449	-0.488	0.854	1.465	-9.384	1.193	0.306	0	-0.427	-0.366	-0.593	8.433	3.615	-0.122	-0.61	-0.488	1.258	7.491	2.311	0.671	4.211	0.549	1506696967
-9.804	-1.605	1.352	-1.16	-0.183	-0.122	1.901	-8.419	-0.421	0.183	1.038	-0.366	2.474	7.541	2.821	0.122	0.732	0.366	-9.577	0.951	0.291	-0.366	-0.061	-0.366	-0.462	8.891	3.863	0.061	0	-0.488	1.955	8.463	2.759	1.099	4.7	0	1506696967
-9.714	-1.776	1.577	-1.099	-0.061	0.305	2.109	-8.703	-0.528	0.671	-0.305	-0.183	2.878	8.068	3.305	1.282	0.061	-2.014	-9.953	0.595	0.248	-0.732	-0.305	-0.366	-0.573	9.165	3.937	0.183	0.488	-0.366	2.21	8.677	3.162	1.709	2.136	-0.366	1506696967
-9.355	-1.692	1.573	-1.282	0.061	0.061	2.219	-8.848	-0.714	0.977	-1.282	0.61	3.499	8.865	3.701	1.282	0.061	-2.014	-9.69	0.443	0.223	-1.038	0.061	-0.366	-0.891	9.402	3.88	0.244	0.671	-0.244	2.46	8.975	4.17	1.282	-0.061	-0.854	1506696967
-8.792	-1.51	1.67	-1.343	0.244	0	2.219	-8.848	-0.714	0.977	-1.282	0.61	4.026	9.447	3.966	1.404	0.488	-2.686	-9.42	0.376	0.122	-1.221	0.305	-0.366	-1.389	9.386	3.771	0.183	0.61	-0.244	2.84	9.278	4.023	0.488	0.793	-0.183	1506696967
-8.987	-1.509	1.707	-1.709	0.916	0.183	2.772	-8.39	-0.443	0.549	-0.916	1.953	4.253	9.555	4.119	0.916	0.244	-2.075	-9.282	0.321	-0.084	-1.343	0.427	-0.244	-1.83	9.195	3.81	0.122	0.183	-0.244	2.418	8.228	2.438	1.587	-0.122	-0.122	1506696967
-10.737	-3.047	0.036	-1.587	0.122	-0.671	2.96	-8.14	-0.145	0.549	-0.916	1.953	4.331	9.711	4.064	0.916	0.244	-2.075	-10.177	0.109	-0.013	-1.831	1.099	-0.183	-1.854	9.226	3.779	0.122	-0.244	-0.244	0.416	8.756	1.072	0.854	0.916	-2.319	1506696967
-10.306	-4.216	0.48	-0.427	-0.366	-0.305	2.906	-8.546	-0.106	0.488	-0.488	2.563	4.499	10.133	3.726	0.61	-0.366	-1.465	-10.755	-0.865	-0.201	-1.465	0	-0.488	-1.598	9.763	3.442	0.183	-0.244	-0.305	3.018	11.604	5.761	0	1.648	-0.732	1506696967
-8.79	-3.036	1.577	-0.061	1.16	0.488	2.905	-9.422	-0.391	1.221	-2.075	3.601	4.789	10.295	3.2	0.061	-1.099	-0.977	-10.518	-1.163	-0.044	-0.916	0.122	-0.183	-1.468	10.317	3.09	0.305	0.183	-0.244	1.327	10.934	3.541	0.671	0.977	0.061	1506696967
-9.697	-2.024	-0.179	-0.671	2.563	-0.183	3.549	-9.54	-0.575	1.221	-2.075	3.601	5.115	9.841	2.891	0.061	-1.099	-0.977	-10.066	-1.358	0.635	-0.977	0	-0.061	-1.712	10.148	2.839	0.183	0.854	-0.061	0.129	8.611	1.346	1.77	-0.61	-0.305	1506696967
-10.448	-2.407	-2.094	-0.427	0.732	-0.916	4.705	-9.171	0.051	0.366	-1.709	3.784	5.192	10.052	2.607	0.183	-0.183	-0.549	-10.301	-1.739	0.518	-0.977	-0.488	-0.183	-2.046	10.079	2.332	-0.183	1.038	0.244	0.642	10.627	0.671	0.977	-2.075	-1.16	1506696967
-9.406	-2.961	-2.129	-0.854	0.427	-0.488	5.769	-9.304	0.897	0.366	-1.709	3.784	4.831	10.08	2.21	0.183	1.038	-0.122	-9.722	-1.95	0.487	-1.221	-0.122	-0.244	-2.105	10.052	1.769	-0.122	0.61	0.427	1.859	10.322	1.055	0.977	-2.075	-1.16	1506696967
-9.097	-3.328	-2.323	-0.671	0.977	-0.488	5.364	-9.021	0.943	-0.244	0.549	2.991	4.451	9.661	1.763	-0.122	1.16	0.183	-9.43	-2.564	0.514	-1.16	-0.183	-0.366	-1.956	9.738	1.248	-0.244	0.671	0.366	1.471	9.979	-0.291	1.465	1.343	-0.977	1506696967
-9.271	-3.552	-2.43	-0.183	0.61	-0.305	5.364	-9.021	0.943	-0.549	0.854	1.282	4.363	9.528	1.278	-0.366	0.488	0.549	-9.569	-3.216	0.561	-1.038	-0.244	-0.427	-1.991	9.495	0.782	-0.366	0.61	0.427	0.275	9.857	-0.239	1.221	-0.366	-0.854	1506696967
-9.314	-2.852	-2.196	-0.366	0.549	-0.061	4.57	-8.593	2.016	-1.038	-0.061	-2.014	4.335	9.677	0.586	-0.61	0.061	0.549	-9.545	-3.295	0.384	-0.549	-0.366	-0.366	-1.9	9.652	0.559	-0.122	0.671	0.61	0.737	10.015	0.371	0.916	-1.099	-0.61	1506696967
-9.394	-2.201	-2.342	-0.305	0.305	-0.366	4.427	-8.931	2.472	-1.038	-0.061	-2.014	4.267	9.51	0.03	-0.793	-0.061	0.427	-9.182	-3.115	0.394	-0.549	-0.244	-0.183	-1.949	9.75	0.797	0.244	0.793	0.61	1.341	9.93	-0.019	0.916	-0.671	-0.61	1506696967
-9.314	-2.528	-2.475	-0.244	0.061	-0.671	3.972	-8.545	2.649	-0.916	0.732	-2.686	4.282	9.375	0.038	-0.732	-0.488	0.549	-8.863	-3.329	0.438	-0.427	-0.427	-0.244	-2.159	9.612	0.869	0.244	0.793	0.427	1.778	9.938	-0.132	0.854	0.183	-0.671	1506696968
-9.158	-3.317	-2.482	0.061	0.183	-0.427	3.42	-8.119	2.882	-0.61	1.892	-2.747	4.335	9.506	0.27	-0.366	-0.61	0.854	-8.976	-3.693	0.445	-0.122	-0.305	-0.305	-2.309	9.509	0.671	0	0.366	0.427	1.316	9.918	-0.091	0.732	0.671	-0.488	1506696968
-9.33	-3.535	-2.402	0.732	-0.061	0	3.42	-8.119	2.882	-0.61	1.892	-2.747	4.186	9.701	0.264	0	-0.122	1.038	-8.973	-3.74	0.63	0.122	-0.122	-0.183	-2.268	9.621	0.577	0.122	0.183	0.305	0.648	9.942	0.012	0.427	-0.244	-0.366	1506696968
-9.411	-2.897	-2.367	0.977	0	0	2.361	-8.124	2.501	-0.366	1.709	-2.441	3.936	9.904	0.358	0.183	0.122	1.038	-9.031	-4.012	0.486	0.732	-0.366	-0.183	-2.308	9.831	0.525	0.122	0.183	0.183	0.752	9.989	-0.147	0.122	-0.793	-0.305	1506696968
-9.63	-2.286	-2.473	0.854	-0.305	-0.244	2.361	-8.124	2.501	-0.122	0.916	-2.075	3.759	9.828	0.669	0.122	-0.122	0.916	-8.993	-3.755	0.468	0.854	-0.427	-0.244	-2.353	9.845	0.572	0.244	-0.244	0.061	0.897	10.015	-0.398	0.122	-0.793	-0.305	1506696968
-9.855	-2.524	-2.268	1.038	-0.671	-0.061	2.436	-8.156	2.338	-0.122	0.793	-1.526	3.695	9.702	0.993	-0.061	-0.549	0.732	-8.711	-3.664	0.532	1.099	0.122	-0.122	-2.338	9.738	0.52	0.244	-0.854	0	1.31	10.026	-0.081	-0.061	-0.427	-0.427	1506696968
-9.522	-2.979	-1.669	0.732	-1.038	0.366	2.537	-8.075	2.144	-0.244	1.099	-0.977	3.671	9.832	1.253	-0.183	-0.854	0.427	-9.217	-3.543	0.349	1.465	0.061	-0.061	-1.981	9.918	0.591	0.122	-1.404	-0.061	1.329	10.052	0.129	-0.244	-0.244	-0.366	1506696968
-9.253	-2.803	-1.366	0.732	0	0.305	2.479	-8.201	1.664	-0.366	1.221	-0.488	3.671	9.832	1.253	-0.305	-1.099	0	-10.275	-3.146	0.239	1.465	0.122	-0.061	-1.394	10.508	0.958	0.244	-1.465	-0.244	1.023	9.963	-0.056	-0.244	-0.244	-0.366	1506696968
-9.81	-2.422	-1.66	0.793	0.061	-0.061	2.494	-8.998	1.463	-0.427	0.916	-0.122	3.994	10.222	1.633	-0.366	-1.465	-0.793	-10.323	-1.759	0.112	1.404	0.061	0.305	-0.88	10.996	1.842	0.61	-1.16	-0.488	0.44	10.058	-0.339	-0.488	-1.038	-0.244	1506696968
-9.453	-2.878	-1.22	0.854	-0.366	-0.122	2.722	-9.229	1.134	0.122	-0.061	0.671	4.426	9.491	2.354	-0.183	-1.648	-1.404	-9.812	-1.328	0.227	0.854	0.427	0.427	-0.852	10.468	2.483	0.427	-0.732	-0.732	0.423	10.221	-0.295	-0.427	-0.488	-0.549	1506696968
-8.884	-3.144	-0.435	1.282	0.244	0.122	2.722	-9.229	1.134	0.122	-0.061	0.671	4.426	9.491	2.354	0.305	-0.854	-1.465	-9.289	-1.712	0.483	0.854	0.305	0.061	-1.154	9.49	2.372	-0.244	-1.16	-0.61	0.109	9.883	0.199	-0.427	-0.488	-0.549	1506696968
-9.225	-2.646	-0.453	1.282	0.366	0.244	3.253	-8.116	0.328	0.183	-0.183	0.732	4.559	9.226	3.486	0.671	0.427	-1.343	-9.416	-1.537	0.553	1.038	0.366	0	-1.4	9.203	2.204	-0.488	-1.099	-0.366	-0.104	9.621	0.821	-0.488	-1.221	-0.61	1506696968
-9.537	-2.262	-0.523	1.099	0.061	0.183	3.253	-8.116	0.328	0	0.183	0.793	4.096	9.627	3.102	0.305	0.977	-1.16	-9.585	-1.348	0.493	1.038	0.732	0.183	-1.662	9.424	2.182	-0.244	-0.916	-0.122	0.762	9.804	0.97	-0.61	-1.221	-0.427	1506696968
-9.597	-2.296	-0.49	0.732	-0.122	0	3.537	-8.287	0.184	0	0.183	0.793	4.096	9.627	3.102	-0.366	-0.305	-0.977	-9.592	-1.236	0.355	1.099	0.671	0.061	-1.882	9.561	2.352	0.061	-1.282	0.183	0.971	9.829	0.845	-0.61	-1.221	-0.427	1506696968
-9.53	-2.597	-0.383	0.732	-0.183	0	3.675	-8.472	-0.341	-0.244	0.977	0.854	4.491	9.452	3.155	-0.977	-1.953	-0.61	-9.649	-0.938	0.292	0.977	0.549	0.061	-1.705	9.459	2.543	0.122	-1.465	0.244	0.14	9.863	0.847	-0.305	0	-0.488	1506696968
-9.252	-2.836	-0.163	0.793	0.122	0.183	4.157	-8.295	-0.195	-0.427	0.305	0.732	4.752	9.164	3.2	-1.221	-2.197	0	-9.621	-0.922	0.262	0.854	0.549	0	-1.323	9.356	2.656	-0.061	-1.404	0.305	-0.226	9.861	1.012	-0.305	-0.427	-0.549	1506696968
-9.444	-2.702	-0.226	0.732	0.122	0.305	5.039	-8.38	-0.17	-0.671	-0.427	0.549	4.752	9.164	3.2	-1.099	-1.404	0.427	-9.576	-0.969	0.233	0.732	0.732	-0.061	-0.985	9.339	2.635	-0.305	-1.16	0.488	0.023	9.798	1.309	-0.366	-0.549	-0.427	1506696968
-9.551	-2.427	-0.303	0.61	0	0.244	5.039	-8.38	-0.17	-0.732	0.305	0.122	4.387	9.018	2.901	-0.977	-0.671	0.549	-9.716	-1.025	0.059	0.61	0.671	-0.061	-0.75	9.39	2.606	-0.183	-0.854	0.671	0.238	9.866	1.291	-0.366	-0.427	-0.244	1506696968
-9.503	-2.399	-0.197	0.366	0	0.122	5.453	-8.588	-0.368	-0.854	1.709	-0.549	4.242	9.128	2.726	-0.977	-0.549	0.549	-9.75	-1.04	-0.183	0.671	0.549	-0.061	-0.681	9.483	2.598	-0.122	-0.61	0.671	0.016	9.817	1.126	-0.305	-0.183	-0.244	1506696968
-9.607	-2.61	-0.213	0.305	0.061	0.122	4.709	-8.93	-0.129	-0.977	2.014	-1.404	4.242	9.128	2.726	-0.916	-0.793	0.61	-9.844	-0.937	-0.382	0.427	0.61	0	-0.656	9.591	2.647	-0.061	-0.61	0.61	-0.377	9.813	1.114	-0.244	-0.183	-0.366	1506696968
-9.714	-2.662	-0.293	0.305	-0.061	0.122	4.423	-8.969	-0.079	-1.282	2.075	-2.014	4.27	9.1	2.695	-0.793	-0.793	0.671	-9.95	-1.011	-0.508	0.244	0.549	0	-0.495	9.654	2.701	-0.061	-0.549	0.427	-0.404	9.94	1.361	-0.183	-0.183	-0.305	1506696968
-9.595	-2.442	-0.2	0.244	-0.061	0.122	4.267	-9.104	-0.179	-1.465	2.075	-2.441	4.216	8.961	2.818	-0.488	-0.488	0.61	-9.923	-1.153	-0.613	0.244	0.427	-0.061	-0.264	9.624	2.693	-0.061	-0.366	0.244	-0.248	9.976	1.449	-0.122	-0.244	-0.183	1506696968
-9.604	-2.248	-0.179	0	0	0.122	5.577	-8.892	-0.118	-1.892	-2.197	-3.174	4.216	8.961	2.818	-0.244	-0.122	0.427	-9.81	-1.072	-0.568	0.061	0.305	-0.122	-0.06	9.564	2.674	-0.061	-0.366	0.244	-0.176	9.868	1.361	-0.183	-0.305	-0.122	1506696968
-9.635	-2.123	-0.275	-0.183	-0.061	0.061	5.577	-8.892	-0.118	-1.892	-2.197	-3.174	4.136	8.747	2.911	-0.122	0.061	0.122	-9.814	-0.989	-0.534	-0.122	0.244	-0.061	-0.06	9.506	2.589	0.061	0.183	0.244	-0.147	9.86	1.364	-0.183	-0.305	-0.122	1506696968
-9.564	-2.225	-0.366	-0.366	-0.061	0	7.491	-7.659	-0.543	-2.258	1.526	-3.54	4.303	8.941	2.996	-0.061	0.183	-0.183	-9.7	-1.232	-0.616	-0.244	0.305	-0.061	-0.284	9.566	2.468	0.061	0.244	0.305	-0.156	9.813	1.269	-0.061	0.061	-0.183	1506696968
-9.572	-2.375	-0.407	-0.366	-0.061	0	6.05	-7.421	-0.535	-1.587	3.601	-3.723	4.303	8.941	2.996	-0.061	0.122	-0.366	-9.709	-1.388	-0.799	-0.305	0.305	0	-0.422	9.677	2.42	0.122	0.122	0.305	-0.205	9.789	1.235	0	0.183	-0.183	1506696969
-9.573	-2.43	-0.389	-0.183	-0.061	0	6.05	-7.421	-0.535	-1.587	3.601	-3.723	4.416	9.162	2.976	-0.061	-0.122	-0.366	-9.77	-1.51	-0.961	-0.244	0.305	0.061	-0.374	9.823	2.445	0.122	0.122	0.305	-0.343	9.873	1.217	0	0.183	-0.183	1506696969
-9.655	-2.464	-0.404	0	0.061	0	4.351	-7.355	-0.544	-1.282	2.991	-3.357	4.74	9.229	2.979	-0.061	-0.183	-0.244	-9.728	-1.683	-1.109	-0.183	0.183	0.061	-0.37	9.863	2.412	0.122	0.061	0.122	-0.395	9.866	1.249	0.061	0.061	-0.122	1506696969
-9.649	-2.419	-0.396	0.122	0	0	3.571	-7.3	-0.581	-0.732	2.502	-1.831	4.74	9.229	2.979	0	0	-0.183	-9.661	-1.786	-1.138	0.061	0.244	0.061	-0.367	9.816	2.278	0	-0.061	0.122	-0.379	9.948	1.255	0.061	0	-0.122	1506696969
-9.623	-2.42	-0.415	0.244	0.061	0	3.022	-7.112	-0.402	-0.732	2.502	-1.831	4.688	9.144	3.113	0	0	-0.061	-9.671	-1.748	-1.207	0.061	0.244	0.061	-0.449	9.686	2.265	0	-0.244	0.183	-0.364	9.924	1.316	0.061	-0.122	-0.122	1506696969
-9.654	-2.403	-0.473	0.305	0.061	0	2.629	-6.971	-0.095	-0.793	2.563	-0.854	4.578	9.125	3.15	-0.061	-0.183	0.122	-9.64	-1.709	-1.261	0.305	0.427	0.061	-0.339	9.659	2.211	0.061	-0.488	0.122	-0.339	9.915	1.302	0.061	-0.244	-0.061	1506696969
-9.662	-2.341	-0.501	0.366	0	0.061	2.37	-6.923	0.439	-1.038	2.441	0.366	4.578	9.125	3.15	-0.244	-0.427	0.244	-9.685	-1.64	-1.322	0.305	0.427	0	-0.176	9.656	2.217	0	-0.61	0.061	-0.255	9.951	1.28	0.061	-0.244	-0.061	1506696969
-9.627	-2.274	-0.496	0.366	0	0.122	2.405	-7.052	1.034	-1.343	1.648	1.709	4.498	9.021	3.192	-0.305	-0.61	0.183	-9.721	-1.57	-1.378	0.305	0.366	0	0.054	9.677	2.224	0	-0.61	0.061	-0.243	9.948	1.294	0.061	-0.366	0	1506696969
-9.617	-2.119	-0.499	0.366	0	0.122	2.683	-7.562	1.308	-1.404	0.671	2.869	4.504	9.055	3.174	-0.305	-0.549	0.061	-9.732	-1.507	-1.413	0.183	0.305	0.061	0.244	9.802	2.242	-0.061	-0.549	0	-0.092	9.906	1.284	0	-0.427	0.061	1506696969
-9.66	-2.006	-0.508	0.244	0.061	0.061	3.437	-8.361	1.479	-1.16	-0.732	3.967	4.504	9.055	3.174	-0.244	-0.427	-0.122	-9.702	-1.473	-1.45	0.122	0.244	0.061	0.26	9.867	2.218	-0.122	-0.427	-0.061	-0.03	9.881	1.235	0	-0.366	0.061	1506696969
-9.711	-1.913	-0.551	0.122	-0.061	0	4.325	-9.142	1.536	-0.671	-1.709	4.7	4.597	9.119	3.219	-0.244	-0.305	-0.305	-9.705	-1.506	-1.519	0.061	0.244	0.122	0.165	9.866	2.206	-0.244	-0.488	-0.122	-0.093	9.885	1.132	0	-0.305	0.061	1506696969
-9.695	-1.961	-0.579	0	-0.061	-0.061	4.794	-9.67	1.511	-0.061	-1.343	4.883	4.642	9.067	3.204	-0.244	-0.244	-0.427	-9.7	-1.446	-1.564	0	0.244	0.122	0.19	9.804	2.23	-0.244	-0.549	-0.183	-0.118	9.869	1.079	0.061	-0.183	0	1506696969
-9.673	-2.06	-0.617	-0.061	-0.061	-0.122	4.919	-9.995	1.446	0.61	-1.282	4.272	4.642	9.067	3.204	-0.305	-0.305	-0.427	-9.738	-1.385	-1.581	-0.122	0.244	0.122	0.29	9.725	2.225	-0.244	-0.549	-0.244	-0.054	9.891	1.061	0.061	-0.061	0	1506696969
-9.636	-2.11	-0.635	-0.122	-0.122	-0.061	5.017	-9.995	1.3	0.61	-1.282	4.272	4.825	8.795	3.088	-0.305	-0.244	-0.549	-9.711	-1.37	-1.574	-0.244	0.183	0.061	0.395	9.644	2.202	-0.244	-0.427	-0.183	-0.084	9.921	1.036	0.061	-0.061	0	1506696969
-9.616	-2.105	-0.66	-0.183	-0.061	-0.061	5.213	-9.704	1.052	0.854	-2.136	3.479	4.928	8.681	3	-0.244	-0.183	-0.61	-9.655	-1.37	-1.567	-0.366	0.122	0	0.435	9.56	2.219	-0.183	-0.183	-0.183	-0.109	9.884	1.016	0.061	-0.061	-0.061	1506696969
-9.619	-2.116	-0.715	-0.244	-0.061	-0.061	5.217	-9.253	0.742	1.16	-2.625	2.563	4.928	8.681	3	-0.183	-0.061	-0.671	-9.7	-1.42	-1.571	-0.427	0.122	0	0.4	9.502	2.206	-0.122	0.061	-0.122	-0.017	9.914	0.965	0.061	-0.061	-0.061	1506696969
-9.613	-2.117	-0.705	-0.305	-0.122	-0.061	5.225	-8.772	0.508	1.282	-2.991	1.709	5.106	8.784	2.877	-0.122	0	-0.61	-9.654	-1.418	-1.585	-0.488	0	-0.061	0.351	9.556	2.207	-0.061	0.244	-0.061	0.025	9.921	0.951	0	0.122	0	1506696969
-9.642	-2.12	-0.738	-0.366	-0.061	-0.061	5.203	-8.38	0.367	1.282	-3.052	1.038	5.106	8.784	2.877	-0.061	0.061	-0.488	-9.641	-1.432	-1.584	-0.549	-0.061	-0.061	0.233	9.618	2.194	0	0.488	0	0.035	9.911	0.931	0	0.122	-0.061	1506696969
-9.611	-2.132	-0.697	-0.427	-0.061	-0.061	5.148	-8.094	0.237	0.916	-2.136	0	5.19	8.851	2.862	0.061	0.183	-0.305	-9.625	-1.507	-1.593	-0.549	-0.061	-0.122	0.079	9.627	2.198	0.061	0.549	0.122	0.029	9.926	0.927	-0.061	0.183	-0.061	1506696969
-9.601	-2.194	-0.644	-0.427	0	-0.061	5.148	-8.094	0.237	0.916	-2.136	0	5.235	8.923	2.891	0.122	0.366	0	-9.577	-1.531	-1.62	-0.549	-0.061	-0.122	-0.012	9.666	2.218	0.061	0.549	0.122	-0.012	9.906	0.928	-0.061	0.183	-0.061	1506696969
-9.623	-2.263	-0.624	-0.427	0	0	4.907	-8.004	0.279	0.61	-1.526	-0.366	5.181	9.001	2.901	0.183	0.427	0.366	-9.57	-1.576	-1.61	-0.427	-0.122	-0.122	-0.08	9.67	2.212	0.061	0.549	0.122	-0.1	9.906	0.955	-0.061	0.244	-0.061	1506696969
-9.644	-2.345	-0.602	-0.366	0	0	4.723	-8.137	0.358	0.244	-0.977	-0.732	5.058	9.057	2.946	0.183	0.427	0.61	-9.572	-1.622	-1.615	-0.366	-0.122	-0.122	-0.089	9.725	2.17	0.061	0.61	0.244	-0.201	9.908	0.979	-0.061	0.244	-0.061	1506696969
-9.64	-2.31	-0.566	-0.305	-0.061	0	4.535	-8.372	0.519	-0.366	-0.061	-1.526	4.759	9.143	3.061	0.183	0.427	0.793	-9.604	-1.634	-1.658	-0.305	-0.122	-0.122	-0.09	9.729	2.201	0.061	0.549	0.244	-0.244	9.945	1.012	-0.122	0.183	-0.061	1506696969
-9.634	-2.294	-0.538	-0.244	-0.061	0	4.535	-8.372	0.519	-0.366	-0.061	-1.526	4.759	9.143	3.061	0.122	0.427	0.916	-9.572	-1.593	-1.641	-0.244	-0.122	-0.122	-0.117	9.719	2.245	0.061	0.549	0.244	-0.293	9.917	1.046	-0.122	0.183	-0.061	1506696969
-9.636	-2.272	-0.535	-0.183	0	0	4.286	-8.58	0.691	-0.488	0.366	-1.77	4.595	9.172	3.112	0.122	0.488	0.977	-9.589	-1.572	-1.631	-0.183	-0.122	-0.061	-0.14	9.721	2.244	0	0.488	0.244	-0.25	9.914	1.108	-0.122	0.122	-0.061	1506696969
-9.644	-2.263	-0.531	-0.122	0	0.061	3.732	-8.665	1.056	-0.549	0.671	-1.892	4.283	9.136	3.179	0.122	0.488	0.916	-9.603	-1.564	-1.629	-0.122	-0.061	-0.061	-0.108	9.716	2.238	0	0.366	0.183	-0.213	9.922	1.139	-0.061	0.061	0	1506696970
-9.622	-2.245	-0.484	-0.061	0	0.061	3.451	-8.642	1.197	-0.549	0.916	-1.892	4.283	9.136	3.179	0.061	0.366	0.732	-9.586	-1.56	-1.621	-0.122	-0.061	-0.061	-0.071	9.729	2.243	0	0.305	0.183	-0.226	9.911	1.184	-0.061	0.061	0	1506696970
-9.65	-2.193	-0.52	-0.061	0	0.061	3.451	-8.642	1.197	-0.427	0.977	-1.709	4.157	9.119	3.176	0	0.244	0.488	-9.607	-1.547	-1.622	-0.061	-0.061	0	-0.054	9.734	2.254	-0.061	0.244	0.183	-0.182	9.912	1.166	-0.122	0	0	1506696970
-9.627	-2.187	-0.55	0	0	0.061	3.177	-8.53	1.275	-0.244	0.793	-1.404	4.162	9.07	3.128	-0.061	0.183	0.244	-9.574	-1.529	-1.61	-0.122	0	0	-0.039	9.744	2.261	-0.061	0.183	0.122	-0.153	9.914	1.195	-0.122	0	0.061	1506696970
-9.606	-2.131	-0.518	0	0	0.061	2.888	-8.285	1.241	0	0.427	-0.977	4.162	9.07	3.128	-0.061	0.122	0	-9.533	-1.558	-1.613	-0.061	0.061	0	-0.06	9.723	2.244	-0.122	0.061	0.061	-0.26	9.862	1.172	-0.122	0	0.061	1506696970
-9.682	-2.121	-0.636	0	0	0.061	2.961	-8.195	1.14	0.183	0.061	-0.549	4.23	9.048	3.125	-0.061	0.122	-0.183	-9.64	-1.535	-1.638	-0.061	0.061	0.061	-0.03	9.735	2.233	-0.122	0	0.061	-0.183	9.861	1.166	-0.122	-0.061	0.061	1506696970
-9.695	-2.145	-0.656	-0.061	0	0.061	3.04	-8.175	0.999	0.305	-0.122	-0.122	4.435	9.076	3.107	-0.122	0	-0.366	-9.683	-1.498	-1.68	-0.061	0.061	0.122	0.056	9.781	2.26	-0.122	-0.061	0	-0.073	9.947	1.181	-0.122	0	0.061	1506696970
-9.798	-2.239	-0.664	-0.122	0	0.122	3.149	-8.181	0.836	0.366	-0.244	0.244	4.435	9.076	3.107	-0.122	-0.061	-0.488	-9.698	-1.492	-1.67	-0.061	0.061	0.122	0.099	9.787	2.284	-0.122	-0.122	-0.061	-0.148	9.954	1.195	-0.122	0	0.061	1506696970
-10.021	-2.308	-0.897	0.061	-0.122	0.183	3.319	-8.171	0.695	0.244	-0.549	0.916	4.594	9.05	3.096	-0.061	-0.061	-0.549	-9.879	-1.469	-1.647	-0.122	-0.061	0.122	0.171	9.783	2.291	-0.061	-0.061	-0.122	-0.078	10.128	1.238	-0.183	-0.244	0.061	1506696970
-9.867	-2.344	-0.999	0.061	-0.549	0.183	3.517	-8.256	0.599	0.244	-0.549	0.916	4.833	9.307	3.006	0	0	-0.61	-9.991	-1.632	-1.654	-0.183	-0.183	0.122	0.227	9.95	2.152	-0.183	0	-0.183	-0.278	10.319	1.174	-0.366	-0.305	0.061	1506696970
-9.392	-2.523	-1.217	-0.183	-0.244	0	3.517	-8.256	0.599	0.122	-0.488	1.099	4.833	9.307	3.006	0	0.061	-0.61	-9.883	-1.828	-1.653	-0.183	-0.305	0.122	0.148	10.094	1.981	-0.183	0	-0.244	-0.38	10.054	0.851	-0.366	-0.305	0.061	1506696970
-9.392	-2.796	-1.643	-0.183	-0.488	0	3.906	-8.451	0.549	0.061	-0.488	1.16	4.874	9.406	2.914	0	0.122	-0.61	-9.898	-1.976	-1.577	-0.183	-0.183	0.183	0.043	9.975	1.815	-0.305	0	-0.366	-0.209	9.879	0.708	-0.366	-0.183	0.061	1506696970
-9.305	-3.1	-1.757	-0.061	-0.488	0	3.906	-8.451	0.549	-0.183	-0.488	0.977	4.761	9.19	2.462	0	0.183	-0.488	-9.952	-2.193	-1.495	-0.061	-0.488	0.122	-0.014	9.817	1.694	-0.305	0	-0.488	-0.194	9.935	0.53	-0.427	0.122	0.183	1506696970
-9.178	-3.322	-1.538	0.122	-0.305	-0.061	4.04	-8.337	0.709	-0.549	-0.305	0.61	4.761	9.19	2.462	-0.061	0.183	-0.427	-9.89	-2.576	-1.354	0.183	-0.916	0.061	-0.098	9.708	1.492	-0.305	0.183	-0.549	-0.333	9.917	0.467	-0.427	0.122	0.183	1506696970
-9.233	-3.566	-1.32	0.488	-0.122	-0.061	4.122	-8.301	1.034	-0.671	-0.854	0.183	4.652	9.131	2.266	-0.122	0.061	-0.427	-9.82	-2.757	-1.127	0.549	-1.221	-0.061	-0.406	9.524	1.355	-0.244	0.244	-0.549	-0.554	9.935	0.532	-0.793	-0.122	0.671	1506696970
-9.263	-3.444	-0.934	1.038	0	-0.305	5.574	-7.996	1.297	-0.916	-2.93	-0.061	4.42	9.147	1.887	-0.183	-0.061	-0.427	-9.772	-2.751	-0.921	1.099	-1.648	-0.061	-0.707	9.487	1.305	-0.122	0.244	-0.488	-0.782	10.014	0.782	-0.916	-0.427	0.977	1506696970
-9.89	-3.11	-0.849	1.099	-0.061	-0.61	5.574	-7.996	1.297	-1.16	-2.869	-0.305	4.42	9.147	1.887	-0.244	-0.427	-0.305	-9.801	-2.378	-0.605	1.099	-1.648	-0.061	-0.895	9.403	1.544	-0.122	0.244	-0.488	-0.782	10.014	0.782	-0.916	-0.427	0.977	1506696970
-10.258	-3.042	-0.598	1.099	-0.732	-1.038	7.717	-7.537	0.242	-1.404	-0.366	-0.61	4.313	9.086	1.86	-0.183	-0.854	-0.061	-9.975	-2.034	-0.36	1.709	-2.014	-0.061	-1.024	9.494	1.912	0.366	0.427	-0.61	-1.111	10.636	1.229	-1.221	-1.099	0.977	1506696970
-10.227	-2.879	0.129	1.343	-0.916	-0.916	7.717	-7.537	0.242	-1.709	1.831	-1.221	4.301	9.25	1.955	-0.061	-0.977	0.122	-9.792	-1.491	0.044	1.831	-1.831	-0.061	-1.19	9.767	2.165	0.488	0.427	-0.671	-0.999	10.75	1.75	-1.038	-0.61	0.671	1506696970
-9.708	-1.87	0.897	1.16	-0.793	-0.549	7.394	-7.638	-1.431	-1.831	2.197	-1.953	4.279	9.483	2.143	0.122	-0.854	0.244	-9.392	-0.732	0.493	1.831	-1.892	0	-1.377	9.845	2.524	0.61	0.305	-0.732	-0.502	10.264	2.079	-1.038	-0.61	0.671	1506696970
-9.112	-0.854	1.37	0.305	-0.549	-0.183	7.657	-7.503	-2.339	-1.892	2.319	-2.441	4.209	9.394	2.357	0.427	-0.488	0.427	-8.826	0.291	1.261	1.465	-1.465	0.183	-1.55	9.625	2.998	0.549	0.427	-0.793	0.974	9.214	2.646	-0.488	-0.061	0.305	1506696970
-9.499	-0.691	1.385	-0.549	-0.488	0.122	7.537	-7.401	-3.052	-2.136	3.174	-2.93	4.133	9.075	2.676	0.854	0.183	0.671	-9.076	0.979	1.555	0.732	-0.427	0.244	-1.754	9.393	3.381	0.305	0.793	-0.671	3.027	8.789	3.798	-0.549	-0.366	0.732	1506696970
-9.17	-0.622	1.311	-0.916	-0.793	0.122	7.716	-7.485	-3.708	-2.319	3.967	-3.54	4.091	9	3.144	1.282	1.221	0.793	-8.997	1.001	1.414	0.061	-0.061	0.061	-1.895	9.435	3.488	0.122	0.549	-0.488	3.273	8.865	2.808	-0.549	-0.366	0.732	1506696970
-8.742	-1.341	1.43	-1.526	-0.122	0	7.977	-8.008	-4.25	-2.441	4.639	-3.967	3.856	9.343	3.668	1.526	2.075	0.854	-8.967	1.028	1.165	-0.549	0.549	0.061	-1.895	9.435	3.488	0.122	0.549	-0.488	2.138	8.36	2.651	-1.587	-0.305	-0.732	1506696970
-9.063	-2.649	1.087	-1.221	-0.122	-0.122	7.8	-8.74	-4.474	-2.38	5.188	-4.272	3.442	9.398	4.106	1.404	2.136	0.671	-9.179	0.835	0.932	-0.977	0.854	0.183	-1.895	9.435	3.488	0.122	0.549	-0.488	-0.65	8.348	2.111	-0.793	1.16	-1.465	1506696970
-8.717	-3.631	1.102	-0.793	-0.061	-0.122	7.569	-9.293	-4.284	-2.075	4.944	-4.7	3.151	9.064	4.42	1.16	1.709	0.427	-9.396	0.525	0.811	-1.221	0.732	-0.061	-1.201	9.009	3.462	-0.366	0.183	0.122	-2.211	9.077	2.082	-0.793	1.16	-1.465	1506696970
-8.693	-4.215	1.207	-0.244	0.427	-0.122	7.569	-9.293	-4.284	-1.953	3.845	-5.371	3.144	8.786	4.512	0.793	1.282	0.183	-9.516	0.114	0.812	-1.038	0.793	-0.183	-1.285	8.722	3.266	-0.305	0.427	0.549	-3.028	9.158	2.737	-0.427	0.427	-2.93	1506696971
-8.684	-4.285	1.15	0.061	0.244	-0.122	6.958	-8.668	-3.314	-2.136	2.136	-6.165	3.301	8.708	4.473	0.244	1.038	0	-9.455	-0.191	0.845	-0.793	0.549	-0.305	-1.554	8.635	3.077	-0.122	0.732	0.916	-3.219	9.744	2.896	-0.305	0.427	-2.869	1506696971
-8.318	-4.349	1.262	0.183	0.305	-0.122	7.186	-7.271	-2.787	-2.563	1.404	-6.592	3.426	8.885	4.2	-0.488	0.427	0	-9.428	-0.319	0.896	-0.488	0.61	-0.427	-1.958	8.624	2.963	0	0.732	1.221	-2.783	9.409	2.981	-0.305	0.427	-2.869	1506696971
-8.269	-4.258	1.225	0.366	0.549	-0.122	7.186	-7.271	-2.787	-3.235	1.343	-6.348	3.616	9.1	3.7	-1.038	-0.305	0.305	-9.483	-0.389	0.951	-0.244	0.488	-0.488	-2.315	8.762	2.889	0.061	0.549	1.343	-1.677	8.955	2.742	1.16	-0.183	-1.953	1506696971
-8.422	-4.255	0.818	0.061	0.671	-0.305	8.137	-3.919	-1.615	-4.028	2.136	-5.676	3.838	9.386	3.138	-1.404	-0.732	0.916	-9.471	-0.481	0.89	0.061	0.366	-0.427	-2.384	8.89	2.84	0.183	0.305	1.343	-2.133	8.643	2.428	1.77	-0.244	-1.404	1506696971
-8.857	-4.224	0.669	0.366	1.099	-0.366	8.585	-2.144	-1.005	-4.517	2.625	-5.127	3.929	9.433	2.57	-1.404	-0.916	1.526	-9.677	-0.56	0.849	-0.061	0.183	-0.549	-2.181	8.973	2.823	0.183	0.122	1.16	-1.476	9.135	3.082	1.77	-0.244	-1.404	1506696971
-9.841	-3.61	0.5	0.305	0.916	-0.366	8.585	-2.144	-1.005	-4.822	3.479	-4.517	3.842	9.348	2.099	-1.099	-0.854	1.892	-9.755	-0.651	0.809	-0.305	0.061	-0.549	-1.761	9.332	2.655	0.183	0.122	1.16	-2.68	9.524	2.805	2.014	-0.732	-0.183	1506696971
-10.472	-3.88	0.286	-0.793	1.404	-0.977	7.775	-1.174	0.501	-5.066	4.395	-3.784	3.82	9.422	1.808	-0.671	-0.61	1.831	-10.294	-1.184	0.439	-0.305	0.244	-0.488	-1.11	9.902	2.466	0.366	0.183	0.732	-3.322	10.434	1.855	2.502	-1.953	-0.671	1506696971
-11.407	-4.046	-0.87	-0.244	1.221	-0.183	6.164	-0.733	1.221	-4.272	4.639	-3.479	4.091	9.569	1.702	-0.122	-0.061	1.221	-11.469	-1.857	-0.432	-0.244	0.122	-0.549	-0.244	10.635	2.4	0.793	0.122	0.488	-0.469	10.853	1.547	2.502	-1.953	-0.671	1506696971
-11.069	-1.842	-1.347	0.183	0.427	0.61	6.164	-0.733	1.221	-3.052	3.235	-3.235	4.264	9.756	1.564	0.549	-0.061	0.427	-11.553	-2.359	-1.14	-0.183	-0.732	-0.732	0.787	11.486	2.071	0.916	0.122	-0.122	3.124	11.386	1.776	2.93	0.305	1.892	1506696971
-10.383	-0.781	-2.042	-0.916	1.038	0.305	5.711	-0.77	2.976	-2.014	1.16	-2.136	4.609	9.853	1.611	1.16	-0.183	-0.549	-10.752	-2.548	-1.403	-0.244	-0.793	-0.854	1.162	11.318	1.774	0.671	-0.061	-0.854	1.286	11.882	2.028	1.953	0.549	1.587	1506696971
-10.212	-1.378	-2.364	-1.038	0.61	0.427	6.935	-1.038	4.226	-1.77	-0.366	-1.282	4.975	9.362	1.798	1.648	0.183	-1.16	-10.536	-2.644	-1.519	-0.488	-0.732	-0.732	1.162	11.318	1.774	0.671	-0.061	-0.854	0.423	11.163	1.138	1.953	0.549	1.587	1506696971
-10.707	-1.183	-2.317	-0.916	0.977	0.488	6.935	-1.038	4.226	-2.38	-0.732	-0.183	5.109	8.976	2.049	2.014	0.488	-1.77	-10.652	-3.452	-1.69	-0.366	-0.549	-0.61	1.133	10.647	1.397	0.671	-0.061	-0.854	1.007	10.558	-0.66	0.977	0.61	1.282	1506696971
-10.241	-1.345	-2.2	-0.366	0.488	0.366	8.403	-2.009	5.528	-2.625	-0.183	0.366	5.225	9.093	2.261	2.014	0.488	-2.563	-10.189	-3.999	-1.876	0	-1.038	-0.854	1.422	10.489	0.628	0.366	-0.671	-1.709	0.718	11.112	-0.122	0.427	0.427	0.793	1506696971
-9.339	-1.398	-1.884	-0.183	0.488	0.183	9.371	-2.292	6.638	-2.258	-0.671	0.549	5.39	9.656	2.296	1.648	-0.183	-3.357	-9.4	-3.947	-1.689	0.183	-0.854	-1.038	0.901	10.654	0.428	0.977	-0.671	-1.587	0.452	10.344	-0.092	0.427	0.427	0.793	1506696971
-8.931	-1.391	-2.03	-0.061	0.549	-0.122	9.371	-2.292	6.638	-1.77	-1.831	0.854	5.722	10.043	2.316	1.16	-1.343	-3.601	-9.001	-3.687	-1.469	0.244	-0.671	-0.671	0.255	10.091	0.223	0.977	-1.343	-1.526	0.406	9.422	-0.391	0.366	0.427	0.427	1506696971
-9.162	-1.448	-2.125	0.122	0.366	-0.183	9.3	-1.004	5.112	-0.916	-0.61	0.549	6.198	9.621	2.271	0.732	-2.075	-3.052	-8.789	-3.621	-1.139	0.366	-0.916	-0.671	-0.1	9.379	0.34	0.793	-2.136	-1.587	0.611	9.386	0.016	0.305	0.61	0.244	1506696971
-9.275	-1.445	-2	0.061	0.366	-0.305	7.439	-0.083	4.151	-0.732	0.854	0.244	6.342	9.075	1.845	0.549	-2.441	-2.136	-8.722	-3.718	-0.821	0.488	-0.916	-0.732	-0.014	9.387	0.437	0.549	-2.014	-1.587	0.944	9.516	0.246	0.305	0.61	0.244	1506696971
-9.454	-1.732	-2.012	0.305	0.305	-0.427	7.439	-0.083	4.151	-0.977	0.732	0.183	6.403	9.045	1.428	0.549	-2.38	-1.526	-8.823	-3.912	-0.567	0.61	-0.977	-0.549	0.177	9.831	0.221	0.244	-1.404	-1.587	1.251	9.757	0.529	0.122	0.366	0.305	1506696971
-9.343	-1.854	-1.875	0.305	0.122	-0.549	7.394	-0.992	3.027	-1.221	-0.732	0.122	6.423	9.391	1.172	0.61	-1.77	-1.221	-8.912	-3.911	-0.313	0.61	-0.977	-0.366	0.176	10.03	0.01	0.244	-0.916	-1.526	0.678	9.804	0.587	-0.549	0.061	0.671	1506696971
-9.51	-2.062	-2.021	0.061	0	-0.732	8.754	-1.772	2.984	-1.16	-1.892	0.183	6.257	9.398	0.952	0.732	-0.854	-0.977	-9.189	-3.613	-0.041	0.549	-1.282	-0.122	0.077	9.995	0.039	0.061	-0.488	-1.587	0.371	9.796	0.112	-0.549	0.061	0.671	1506696971
-9.58	-2.293	-2.165	0	-0.183	-0.916	8.754	-1.772	2.984	-0.854	-1.587	0	5.835	9.355	0.816	0.916	-0.427	-0.793	-9.189	-3.496	0.278	0.427	-1.282	0.183	-0.084	9.956	0.144	0.061	0.183	-1.526	0.292	9.909	-0.081	-0.549	0.061	0.671	1506696971
-9.424	-2.559	-2.098	0.061	-0.244	-0.916	9.165	-2.227	3.085	-0.305	-1.099	-0.366	5.614	9.451	0.912	0.977	-0.061	-0.671	-9.003	-3.636	0.574	0.427	-1.282	0.183	-0.504	9.938	0.15	0.061	0.854	-1.465	0.39	9.97	0.175	-0.488	0.305	0.549	1506696971
-9.32	-2.497	-2.022	0.244	-0.366	-0.793	8.805	-1.928	2.652	0.244	-1.343	-0.427	5.431	9.545	1.016	0.977	0.488	-0.427	-9.003	-3.636	0.574	0.427	-1.465	0.305	-0.504	9.938	0.15	0.061	0.854	-1.465	0.39	9.97	0.175	-0.549	0.244	0.549	1506696971
-9.421	-2.428	-2.164	0.061	-0.732	-0.732	8.838	-1.394	2.073	0.366	-1.587	-0.366	5.206	9.69	1.186	0.854	0.916	-0.061	-8.381	-3.643	1.505	0.305	-1.099	0.549	-1.954	9.824	-0.026	-0.549	1.404	-0.854	1.147	9.745	0.352	-0.732	0.061	0.61	1506696971
-9.363	-2.553	-2.201	0.061	-0.488	-0.793	9.832	-0.55	1.658	0.244	-1.831	-0.488	4.926	9.914	1.357	0.427	1.221	0.366	-8.461	-3.728	1.934	0.366	-0.916	0.671	-2.693	9.673	-0.062	-0.854	1.038	-0.61	1.529	9.878	0.518	-1.038	0.61	0.671	1506696972
-9.379	-2.766	-2.003	-0.305	-0.488	-0.854	9.924	-0.469	1.749	0.061	-1.16	-0.793	4.506	10.274	1.26	-0.061	1.038	0.854	-8.866	-3.326	2.193	0.366	-0.916	0.671	-2.987	9.85	0.188	-0.854	1.038	-0.61	0.845	9.878	0.255	-1.038	0.61	0.671	1506696972
-9.612	-3.439	-1.428	-0.427	-1.038	-0.671	9.924	-0.469	1.749	0.061	-0.732	-1.099	4.022	10.591	1.005	-0.549	0.427	1.16	-9.126	-2.996	2.594	0.061	-0.488	0.854	-3.139	10.133	0.402	-0.793	0.732	-0.305	1.285	9.909	0.438	-0.916	0.061	0.488	1506696972
-9.448	-3.248	-0.817	-0.183	-0.488	-0.305	10.348	-0.547	0.985	0.244	-0.793	-1.099	3.845	10.751	0.745	-0.916	0.061	1.221	-9.439	-2.417	2.594	0.366	-0.977	1.038	-3.199	10.146	0.749	-0.732	0.671	-0.122	1.348	10.031	0.979	-0.977	0.916	0.61	1506696972
-9.714	-2.668	-1.164	-0.305	-0.61	-0.305	10.635	-0.477	1.025	0.244	-0.732	-0.916	3.795	10.624	0.506	-0.916	0.305	1.221	-8.722	-1.36	2.957	0.366	-0.977	1.038	-3.199	9.856	1.397	-0.671	0.977	-0.183	0.666	9.814	1.455	-0.977	0.916	0.61	1506696972
-9.624	-3.56	-0.843	0.122	-1.343	0.061	10.635	-0.477	1.025	0.305	-0.488	-0.671	3.698	9.97	0.556	-0.61	0.793	1.343	-8.441	-1.93	3.01	-0.366	0.122	0.854	-3.62	9.502	1.556	-1.221	1.099	0	0.908	9.598	1.345	-0.671	0.305	0.183	1506696972
-9.518	-3.625	0.061	0.305	-1.099	0.305	10.743	1.175	1.558	0.61	-0.305	-0.61	3.674	9.752	0.873	-0.244	1.709	1.282	-8.734	-2.133	2.876	0	0.366	0.793	-3.988	9.33	1.437	-1.526	0.305	0.61	1.731	9.954	2.283	-0.488	-0.061	0.427	1506696972
-9.82	-3.126	0.092	0.122	-1.099	0.366	10.743	1.175	1.558	0.854	0.305	-0.61	3.436	10.094	1.22	-0.366	2.319	1.038	-8.734	-2.133	2.876	0	0.366	0.793	-3.988	9.33	1.437	-1.526	0.305	0.61	1.731	9.954	2.283	-0.488	-0.061	0.427	1506696972
-9.873	-2.835	0.457	0.305	-1.648	0.488	10.696	1.506	1.51	0.732	0.916	-0.793	2.979	10.182	1.291	-0.977	1.77	0.854	-9.25	-0.835	2.372	0.122	0.244	0.488	-3.645	9.146	2.444	-0.549	0.122	0.732	2.261	10.228	3.558	-0.854	0.793	0.732	1506696972
-9.527	-2.53	1.184	-0.122	-1.526	0.854	9.722	2.232	1.56	0.427	0.854	-0.854	2.649	9.822	1.528	-1.282	0.366	0.793	-9.414	-0.086	2.189	0.122	0.488	0.427	-3.429	8.782	2.845	-0.488	-0.061	0.671	2.632	9.892	3.546	-1.343	0.366	1.16	1506696972
-9.403	-2.005	1.469	-0.916	-1.526	0.854	9.722	2.232	1.56	-0.061	0.977	-0.549	2.81	9.386	1.944	-1.16	-0.305	0.793	-9.414	-0.086	2.189	0.122	0.488	0.427	-3.429	8.782	2.845	-0.488	-0.061	0.671	2.632	9.892	3.546	-1.343	0.366	1.16	1506696972
-9.058	-1.842	1.442	-1.526	-1.16	0.61	9.497	2.145	1.986	-0.122	1.16	-0.305	3.006	9.071	1.985	-0.671	0	0.793	-9.855	1.531	1.474	-0.122	0.671	0.427	-2.272	8.823	4.247	-0.122	0.061	0.305	3.396	9.268	1.888	-1.526	1.16	0.854	1506696972
-8.953	-2.434	1.427	-1.648	-0.671	0.366	9.193	1.946	2.583	0.427	1.038	-0.183	3.031	8.873	2.073	0.061	0.488	0.61	-10.031	1.586	1.232	-1.282	1.282	0.488	-1.737	9.057	4.437	-0.244	0.488	0	0.763	8.449	1.312	-1.282	3.479	-0.244	1506696972
-8.495	-3.191	1.656	-1.343	-0.488	0.244	9.167	2.22	2.649	1.099	0.977	0.061	3.151	8.691	2.451	0.916	1.221	0.183	-9.861	0.982	0.987	-1.282	1.282	0.488	-1.583	8.911	4.272	-0.244	0.61	0.061	-2.22	8.18	1.962	-1.282	3.479	-0.244	1506696972
-7.992	-3.482	1.791	-1.038	0.61	0.427	9.167	2.22	2.649	1.465	1.099	0.427	3.234	8.48	2.909	1.526	2.075	-0.183	-9.665	0.613	1.073	-1.404	0.671	0	-1.625	8.549	3.97	-0.427	1.038	0.122	-2.962	7.592	2.158	-0.427	2.625	-1.038	1506696972
-8.642	-3.93	1.126	-0.854	1.038	-0.122	8.825	2.363	2.518	1.587	0.793	0.427	3.176	8.427	3.179	1.526	2.38	-0.366	-9.793	0.203	1.041	-1.404	0.671	0	-2.08	8.307	3.58	-0.244	1.282	0.305	-1.995	8.733	1.799	2.258	0.305	-1.77	1506696972
-9.131	-4.14	0.72	-0.488	0.916	-0.061	8.269	2.797	2.366	1.465	0.671	0.488	3.035	8.786	3.232	1.099	1.648	-0.488	-9.964	-0.329	1.213	-1.16	0	-0.061	-2.553	8.538	3.222	0.122	1.404	0.549	-0.054	10.518	3.161	3.174	0.61	-2.258	1506696972
-9.757	-4.016	0.47	-0.183	1.709	0.061	8.269	2.797	2.366	1.16	0.366	0.732	3.037	9.461	3.091	0.427	0.488	-0.549	-9.851	-0.802	1.567	-0.732	0	-0.244	-3.152	9.059	2.809	0.305	1.343	0.732	-0.412	10.166	1.241	2.502	1.831	-0.793	1506696972
-10.362	-3.451	-0.434	-0.122	0.061	-0.183	9.313	3.275	2.009	0.671	-0.122	0.854	3.307	10.215	2.817	-0.305	-0.427	-0.427	-10.286	-1.622	1.388	-0.488	-0.793	-0.549	-3.564	9.64	2.474	0.488	0.854	0.916	2.102	12.309	3.524	0.305	-0.488	-0.732	1506696972
-8.856	-3.043	0.352	-0.244	0.366	0.244	10.073	2.478	2.08	0.183	-0.244	0.61	3.579	10.889	2.298	-0.793	-0.977	-0.122	-9.221	-1.806	1.672	-0.488	-0.793	-0.549	-3.594	9.99	2.065	0.244	0.244	0.793	2.328	10.35	3.393	0.305	-0.488	-0.732	1506696972
-9.094	-2.431	-0.438	-0.427	1.16	0.122	10.073	2.478	2.08	-0.183	-0.244	0.305	3.839	10.746	1.798	-0.977	-1.099	0.244	-8.897	-1.581	1.838	-0.183	0.061	-0.305	-3.301	9.768	1.797	0	-0.061	0.549	0.066	9.22	0.798	0.854	0.61	0.488	1506696972
-10.105	-2.773	-1.55	0	-0.061	-0.183	9.173	0.696	2.555	-0.427	0	0	4.15	10.105	1.398	-0.854	-0.427	0.61	-9.211	-2.032	1.687	-0.305	0.244	-0.305	-2.961	9.625	1.547	-0.244	-0.488	0.488	0.351	9.985	1.134	0.488	-0.244	-0.183	1506696972
-9.226	-3.061	-1.171	0	0.244	0.183	8.966	0.421	2.97	-0.732	0.305	0.183	4.376	9.93	1.134	-0.671	0.244	0.671	-9.326	-2.547	1.501	-0.305	0.244	-0.305	-2.42	9.988	1.121	-0.366	-0.916	0.427	0.488	10.13	1.043	0.488	-0.244	-0.183	1506696972
-9.568	-2.549	-1.68	0	0.61	0.305	8.966	0.421	2.97	-0.732	-0.305	0.793	4.365	9.869	0.933	-0.61	0.122	0.427	-9.447	-2.749	1.377	-0.183	0.366	-0.427	-1.845	10.131	0.853	-0.183	-0.854	0.427	0.953	9.917	0.427	0.61	0	0.305	1506696972
-9.757	-2.265	-2.169	-0.183	0.183	0.061	9.388	-0.074	2.426	-0.305	-1.16	0.793	4.539	9.521	0.877	-0.671	-0.305	0.122	-9.258	-3.102	1.321	-0.061	0.549	-0.244	-1.538	9.941	0.803	-0.061	-0.488	0.427	1.013	10.009	0.09	0.427	-0.305	0.366	1506696972
-9.652	-2.655	-2.253	-0.122	0.122	0.244	9.325	-0.525	2.273	-0.183	-1.099	0.549	4.978	9.174	0.886	-0.671	-0.244	-0.061	-9.07	-3.329	1.254	-0.122	0.488	-0.244	-1.426	9.814	0.599	-0.122	-0.488	0.488	0.961	10.008	-0.081	0.366	0	0.244	1506696973
-9.634	-2.641	-2.172	0.122	-0.122	0.366	9.325	-0.525	2.273	-0.183	-1.282	0.61	5.419	9.083	1.042	-0.61	0	-0.061	-8.94	-3.491	1.206	-0.061	0.793	-0.244	-1.416	9.851	0.414	-0.305	-0.61	0.61	1.017	10.003	-0.038	0.305	-0.061	0.122	1506696973
-9.622	-2.488	-2.001	0.305	0	0.427	10.502	-1.066	1.968	-0.061	0.305	0.671	5.675	9.197	1.115	-0.671	0.122	-0.061	-8.926	-3.674	1.004	0.122	0.977	-0.183	-1.475	9.969	0.423	-0.305	-0.61	0.732	1.046	9.989	-0.026	0	-0.244	0.183	1506696973
-9.762	-2.33	-1.893	0.183	-0.366	0.488	9.557	-1.079	2.412	-0.122	2.747	0.488	5.68	9.355	1.153	-0.916	-0.183	0.122	-9.079	-3.778	0.863	0.122	0.977	-0.183	-1.532	9.977	0.403	-0.244	-0.793	0.793	1.058	9.944	-0.02	0	-0.244	0.183	1506696973
-9.324	-2.202	-1.731	-0.122	-0.122	0.366	9.557	-1.079	2.412	-0.244	1.892	0.366	5.55	9.402	1.152	-1.099	-0.732	0.305	-9.666	-3.311	0.567	0.305	1.282	-0.244	-1.366	10.005	0.585	-0.122	-1.16	0.854	1.18	9.961	-0.019	0	-0.427	0.061	1506696973
-9.497	-2.205	-1.769	0.122	0.305	0.305	9.296	-0.709	2.692	-0.244	1.953	0.366	5.395	9.448	1.119	-1.16	-1.343	0.366	-9.705	-2.684	0.305	0.61	0.977	-0.061	-0.959	10.074	1.205	0.305	-1.038	0.671	0.987	9.869	0.048	-0.122	0	0.122	1506696973
-9.595	-2.266	-1.724	0.305	-0.061	0.427	9.028	-0.846	2.205	-0.244	2.014	0.427	5.243	9.223	1.102	-0.977	-1.648	0.427	-9.705	-2.684	0.305	0.549	0.977	0.122	-0.959	10.074	1.205	0.305	-1.038	0.671	0.987	9.869	0.048	-0.183	-0.122	0.061	1506696973
-9.609	-2.334	-1.379	0.183	0.061	0.366	9.085	-1.073	1.876	0.061	1.099	0.305	5.209	8.867	1.394	-0.427	-1.282	0.488	-9.477	-2.303	0.086	0.305	0.977	0.061	-0.505	9.705	1.784	-0.061	-0.854	0.366	0.937	9.933	0.039	-0.366	-0.061	-0.061	1506696973
-9.58	-2.369	-1.19	0.244	-0.061	0.366	8.966	-1.18	1.583	-0.122	0.305	0.183	5.191	8.558	1.832	0.183	-0.244	0.366	-9.477	-2.303	0.086	0.305	0.916	-0.122	-0.278	9.453	1.835	-0.183	-0.732	0.366	0.488	9.914	0.775	-0.427	0.122	-0.244	1506696973
-9.556	-2.336	-1.096	0.427	-0.061	0.549	8.51	-1.409	1.934	-0.61	0.244	0.244	4.88	8.507	2.18	0.366	0.549	0.061	-9.538	-2.076	-0.079	0.244	0.916	-0.122	-0.138	9.46	1.888	-0.122	-0.183	0.305	0.575	9.946	0.721	-0.488	-0.122	-0.183	1506696973
-9.647	-2.011	-0.958	0.305	0	0.671	8.51	-1.409	1.934	-1.099	0.427	0.488	4.522	8.655	2.393	0.244	0.427	-0.366	-9.576	-2.115	-0.188	0.122	0.977	-0.122	-0.33	9.562	1.814	0.061	-0.122	0.427	0.749	9.934	0.561	-0.488	-0.366	-0.183	1506696973
-9.71	-1.805	-0.849	0.122	-0.061	0.488	8.336	-1.31	3.161	-1.343	0.061	0.977	4.357	8.929	2.566	0	-0.183	-0.671	-9.576	-2.115	-0.188	0.061	0.793	-0.183	-0.486	9.621	1.91	0.244	-0.244	0.549	0.614	9.935	0.97	-0.549	-0.305	-0.244	1506696973
-9.667	-1.75	-0.916	0.061	-0.305	0.427	10.251	-1.148	4.651	-1.099	-1.282	1.404	4.401	9.168	2.719	-0.244	-0.732	-0.854	-9.506	-1.841	-0.468	0	0.793	-0.122	-0.441	9.762	2.091	0.305	-0.122	0.549	0.668	9.874	1.067	-0.488	-0.244	-0.305	1506696973
-9.557	-1.821	-0.705	0	-0.305	0.427	10.251	-1.148	4.651	0.183	-0.977	0.488	4.689	9.344	2.841	-0.305	-0.732	-0.793	-9.532	-1.934	-0.668	-0.122	0.916	0	-0.508	9.831	2.199	0.244	-0.183	0.549	0.657	9.793	0.986	-0.427	-0.061	-0.305	1506696973
-9.564	-1.885	-0.551	0	-0.061	0.366	9.616	-0.37	3.319	0.793	0.61	-0.122	4.936	9.411	2.92	-0.305	-0.305	-0.61	-9.694	-1.952	-0.95	-0.183	0.977	0	-0.444	9.867	2.226	0.061	-0.427	0.549	0.506	9.82	1.152	-0.427	0.244	-0.305	1506696973
-9.662	-1.932	-0.563	0	-0.122	0.244	8.585	-0.207	3.076	0.671	1.404	-0.183	4.954	9.509	3.01	-0.305	-0.183	-0.305	-9.751	-1.724	-1.115	-0.061	0.854	0	-0.292	9.932	2.268	-0.183	-0.488	0.366	0.224	9.856	1.209	-0.427	0.244	-0.305	1506696973
-9.722	-2.111	-0.548	0	-0.183	0.244	8.585	-0.207	3.076	0.061	0.732	-0.122	4.913	9.476	3.018	-0.366	-0.244	0.061	-9.75	-1.714	-1.26	-0.122	0.793	0.061	-0.196	9.854	2.289	-0.183	-0.61	0.244	0.006	9.868	1.174	-0.366	0.122	-0.305	1506696973
-9.741	-2.261	-0.458	0.183	-0.183	0.183	8.757	-0.432	3.048	-0.305	0.793	0	4.851	9.294	3.048	-0.427	-0.244	0.244	-9.769	-1.815	-1.328	-0.244	0.732	0.061	0.028	9.696	2.218	-0.244	-0.61	0.244	-0.095	9.912	1.376	-0.305	0	-0.305	1506696973
-9.715	-2.164	-0.422	0.183	-0.183	0.183	8.882	-0.691	3.444	-0.244	0.977	0	4.722	9.061	3.033	-0.488	-0.183	0.244	-9.769	-1.815	-1.328	-0.183	0.671	0	0.028	9.696	2.218	-0.244	-0.61	0.244	-0.095	9.912	1.376	-0.305	0	-0.305	1506696973
-9.726	-1.986	-0.407	0.183	-0.183	0.122	8.813	-0.886	3.966	0.061	0.854	-0.061	4.644	8.87	2.936	-0.488	-0.183	0.122	-9.755	-1.867	-1.468	-0.122	0.488	0	0.368	9.522	2.189	-0.183	-0.183	0.366	-0.288	9.926	1.458	-0.305	-0.061	-0.244	1506696973
-9.719	-1.865	-0.372	0.183	-0.183	0.061	8.728	-0.846	4.134	0.366	0.793	-0.122	4.673	8.87	2.844	-0.488	-0.183	0.061	-9.727	-1.791	-1.579	0	0.366	0	0.322	9.552	2.235	-0.061	-0.061	0.427	-0.218	9.902	1.48	-0.244	-0.488	-0.244	1506696973
-9.788	-1.759	-0.39	0.183	-0.183	0	8.551	-0.505	3.985	0.305	0.671	-0.061	4.727	8.933	2.724	-0.427	-0.183	0.061	-9.727	-1.791	-1.579	0	0.366	0	0.322	9.552	2.235	-0.061	-0.061	0.427	-0.218	9.902	1.48	-0.244	-0.488	-0.244	1506696973
-9.747	-1.662	-0.391	0.122	-0.183	-0.061	8.52	-0.223	3.827	0.061	0.488	0	4.8	8.969	2.623	-0.305	-0.183	0.183	-9.701	-1.742	-1.692	0.061	0.244	0	0.205	9.607	2.348	0.061	-0.061	0.305	-0.122	9.88	1.528	-0.183	-0.305	-0.183	1506696973
-9.676	-1.696	-0.343	0.122	-0.122	-0.061	8.611	-0.218	3.956	-0.122	0.671	-0.061	4.785	8.922	2.61	-0.122	-0.122	0.305	-9.701	-1.742	-1.692	0	0.183	-0.061	0.249	9.568	2.303	0.122	-0.122	0.305	-0.033	9.871	1.5	-0.122	-0.366	-0.183	1506696973
-9.637	-1.701	-0.31	0.122	-0.061	-0.061	8.442	-0.371	4.311	-0.061	0.488	-0.122	4.721	8.832	2.583	0	-0.061	0.305	-9.662	-1.727	-1.741	0.061	0.122	-0.061	0.249	9.568	2.303	0.122	-0.122	0.305	-0.033	9.871	1.5	-0.122	-0.427	-0.183	1506696973
-9.685	-1.689	-0.305	0.122	0.061	-0.061	8.307	-0.484	4.493	0	0.122	-0.061	4.652	8.774	2.594	0.122	-0.061	0.244	-9.674	-1.736	-1.867	0.061	0.183	-0.061	0.632	9.55	2.23	0.305	0.061	0.122	0.132	9.8	1.635	-0.122	-0.244	-0.122	1506696974
-9.755	-1.543	-0.297	0.061	0	-0.061	8.509	-0.553	4.532	0.061	0.183	0	4.703	8.802	2.64	0.305	0.061	0.122	-9.674	-1.736	-1.867	0.061	0.122	-0.061	0.763	9.691	2.146	0.305	0.122	0.061	0.037	9.836	1.643	-0.061	-0.183	-0.122	1506696974
