# Supplementary material for: A deep learning approach for lower back-pain risk prediction during manual lifting
Source: PLoS One. 2021 Feb 19;16(2):e0247162. doi: 10.1371/journal.pone.0247162 (PMC7894914; doi:10.1371/journal.pone.0247162)
Supplement: S1 Data — (ZIP) [file pone.0247162.s001.zip › source-used/Subject_03_P1_Zone03_T3.csv]

Side_A_x	Side_A_y	Side_A_z	Side_G_x	Side_G_y	Side_G_z	LtWt_A_x	LtWt_A_y	LtWt_A_z	LtWt_G_x	LtWt_G_y	LtWt_G_z	RtWt_A_x	RtWt_A_y	RtWt_A_z	RtWt_G_x	RtWt_G_y	RtWt_G_z	Back_A_x	Back_A_y	Back_A_z	Back_G_x	Back_G_y	Back_G_z	UArm_A_x	UArm_A_y	UArm_A_z	UArm_G_x	UArm_G_y	UArm_G_z	Thig_A_x	Thig_A_y	Thig_A_z	Thig_G_x	Thig_G_y	Thig_G_z	Time_stp
-9.723	-1.747	-0.487	-0.061	0	0	4.411	-3.336	7.75	0	-0.122	0	4.674	9.119	2.48	-0.061	0.061	0	-9.625	-1.748	-1.212	-0.061	-0.061	0	-0.191	9.707	1.932	-0.122	0	0	0.531	9.886	0.998	0	-0.061	0	1506696548
-9.728	-1.749	-0.487	-0.061	-0.061	0	4.467	-3.348	7.773	0	-0.122	0.061	4.64	9.136	2.478	-0.061	0.061	0	-9.625	-1.748	-1.212	-0.061	-0.061	0	-0.188	9.722	1.948	-0.061	0	0	0.532	9.902	0.993	-0.061	0	0	1506696548
-9.719	-1.742	-0.492	-0.061	0	0	4.48	-3.374	7.787	0	-0.122	0.061	4.614	9.129	2.493	0	0.061	0	-9.61	-1.763	-1.184	-0.061	-0.061	0	-0.2	9.716	1.954	-0.061	0.061	0	0.499	9.904	1.024	-0.061	0	0	1506696548
-9.728	-1.748	-0.488	-0.061	0	0	4.541	-3.366	7.762	0	-0.122	0.061	4.603	9.152	2.521	0	0.061	0	-9.599	-1.762	-1.184	-0.061	-0.061	0	-0.219	9.711	1.938	-0.061	0.061	0	0.537	9.906	1.006	-0.061	0	0	1506696548
-9.726	-1.739	-0.493	-0.061	0	0	4.503	-3.323	7.759	0	-0.122	0.061	4.571	9.186	2.577	-0.061	0	0.061	-9.599	-1.762	-1.184	-0.061	-0.061	0	-0.24	9.738	1.939	-0.061	0	0	0.526	9.896	0.997	-0.061	0	0	1506696548
-9.745	-1.714	-0.492	0	0	0	4.532	-3.267	7.766	0	-0.122	0.061	4.591	9.202	2.628	-0.061	0	0.061	-9.556	-1.769	-1.145	-0.061	0	0	-0.273	9.749	1.927	-0.061	0	0.061	0.496	9.903	1.023	-0.061	-0.061	0	1506696548
-9.761	-1.742	-0.505	0	-0.061	0	4.683	-3.32	7.803	-0.061	0	0	4.62	9.231	2.682	-0.122	0.061	0.061	-9.545	-1.756	-1.107	-0.061	0	0	-0.276	9.768	1.904	-0.061	-0.061	0.122	0.531	9.905	1.01	-0.061	-0.061	0	1506696548
-9.717	-1.721	-0.524	0	-0.061	0	4.677	-3.382	7.826	-0.061	0.122	0	4.627	9.182	2.71	-0.183	0	0.061	-9.545	-1.756	-1.107	-0.061	0.122	0	-0.288	9.722	1.943	-0.061	-0.061	0.122	0.517	9.926	1.042	0	-0.061	0	1506696548
-9.703	-1.721	-0.541	-0.061	-0.061	0.061	4.687	-3.461	7.805	0	0.244	0	4.601	9.095	2.657	-0.183	-0.061	0.122	-9.597	-1.672	-1.219	-0.061	0.183	-0.061	-0.284	9.635	1.954	-0.122	-0.183	0.183	0.517	9.917	0.992	-0.061	-0.061	0	1506696548
-9.702	-1.713	-0.528	-0.061	0	0.061	4.499	-3.432	7.722	0.061	0.183	0	4.566	9.057	2.564	-0.183	-0.122	0.122	-9.7	-1.67	-1.343	-0.061	0.183	-0.061	-0.122	9.63	1.998	-0.061	-0.122	0.183	0.538	9.885	1.005	-0.061	-0.061	0	1506696548
-9.727	-1.704	-0.54	-0.061	0	0	4.357	-3.351	7.671	0.061	0.122	0.061	4.596	9.05	2.503	-0.061	0	0.061	-9.764	-1.694	-1.44	-0.061	0.122	-0.061	0.016	9.683	2.047	-0.061	-0.061	0.122	0.59	9.887	0.998	-0.061	0	0	1506696548
-9.732	-1.707	-0.53	-0.122	0	-0.061	4.261	-3.308	7.629	0.061	0	0.061	4.541	9.064	2.44	0	-0.061	0	-9.764	-1.694	-1.44	-0.061	0.061	-0.061	0.109	9.729	2.067	0	-0.061	0	0.572	9.887	0.962	-0.061	0	0	1506696548
-9.733	-1.726	-0.513	-0.122	0	-0.061	4.316	-3.242	7.645	0	-0.122	0.061	4.546	9.04	2.48	0.122	0	-0.061	-9.774	-1.773	-1.51	-0.061	-0.061	-0.061	0.157	9.726	2.052	0.061	0	-0.122	0.482	9.898	0.965	-0.061	0	0	1506696548
-9.731	-1.733	-0.492	-0.122	0	-0.061	4.304	-3.246	7.683	0	-0.183	0	4.595	9.073	2.525	0.183	0	-0.183	-9.735	-1.809	-1.462	-0.061	-0.122	-0.061	0.169	9.741	2.006	0.061	0.061	-0.183	0.5	9.908	0.977	-0.061	0	0	1506696549
-9.74	-1.696	-0.482	-0.122	0	-0.122	4.291	-3.293	7.745	0	-0.244	0	4.703	9.165	2.611	0.244	0.061	-0.183	-9.735	-1.809	-1.462	-0.061	-0.183	-0.061	0.108	9.816	1.96	0.122	0.122	-0.244	0.489	9.891	1	-0.061	0.061	0	1506696549
-9.755	-1.681	-0.486	-0.061	0	-0.122	4.376	-3.302	7.772	-0.061	-0.183	0	4.792	9.198	2.687	0.183	0.061	-0.183	-9.585	-1.84	-1.303	-0.061	-0.183	-0.061	-0.038	9.836	1.928	0.061	0.061	-0.244	0.464	9.899	1.018	0	0	0	1506696549
-9.745	-1.701	-0.462	-0.061	-0.061	-0.061	4.481	-3.287	7.827	-0.061	-0.122	0	4.805	9.191	2.763	0.122	0.061	-0.122	-9.585	-1.84	-1.303	-0.061	-0.183	-0.061	-0.14	9.789	1.888	0	0.061	-0.183	0.541	9.908	1.049	0	0.061	0	1506696549
-9.719	-1.711	-0.479	-0.061	-0.061	-0.061	4.505	-3.291	7.861	-0.061	-0.122	-0.061	4.805	9.197	2.79	0	0	-0.061	-9.536	-1.821	-1.212	-0.061	-0.122	0	-0.205	9.755	1.867	0	0.061	-0.122	0.544	9.893	1.078	0	0	0	1506696549
-9.72	-1.688	-0.505	0	-0.061	0	4.479	-3.307	7.852	0	-0.122	-0.061	4.743	9.21	2.73	-0.061	-0.061	0	-9.536	-1.772	-1.212	0	-0.061	0	-0.248	9.745	1.883	0	0	-0.061	0.569	9.892	1.093	0	0	0	1506696549
-9.738	-1.662	-0.507	0	-0.061	0	4.516	-3.298	7.818	0.061	-0.061	-0.061	4.656	9.176	2.659	-0.061	-0.061	0.061	-9.544	-1.757	-1.235	0	-0.061	0	-0.211	9.762	1.922	-0.061	0	0	0.607	9.889	1.068	0	-0.061	0	1506696549
-9.753	-1.638	-0.514	0	-0.061	0	4.538	-3.273	7.776	0	-0.122	-0.061	4.583	9.167	2.608	-0.061	0	0	-9.575	-1.748	-1.258	0	0	0	-0.176	9.746	1.95	-0.061	0	0	0.617	9.896	1.073	0	-0.061	0	1506696549
-9.757	-1.631	-0.528	-0.061	-0.061	0	4.509	-3.305	7.832	0	0	-0.061	4.533	9.18	2.558	-0.061	0	-0.061	-9.575	-1.748	-1.258	-0.061	0	0	-0.203	9.75	1.942	-0.061	0	0	0.622	9.884	1.044	0	-0.061	0	1506696549
-9.74	-1.645	-0.512	-0.061	-0.061	0	4.463	-3.329	7.886	0.061	-0.061	0	4.544	9.185	2.53	-0.061	-0.061	-0.061	-9.61	-1.738	-1.291	-0.061	0.061	0	-0.209	9.747	1.95	-0.061	-0.122	0	0.62	9.905	1.061	0	-0.061	0	1506696549
-9.723	-1.682	-0.516	-0.061	-0.061	0	4.484	-3.321	7.825	0	0	0	4.575	9.142	2.529	-0.061	0	-0.061	-9.606	-1.761	-1.3	-0.061	0.061	-0.061	-0.177	9.737	1.952	-0.061	-0.061	-0.061	0.602	9.883	1.038	0	-0.061	-0.061	1506696549
-9.722	-1.696	-0.526	-0.061	-0.061	0	4.487	-3.28	7.777	-0.061	0	0	4.615	9.132	2.541	-0.061	0	-0.061	-9.606	-1.761	-1.3	-0.061	0.061	-0.061	-0.156	9.704	1.919	-0.061	-0.061	0	0.607	9.881	1.019	0	0	-0.061	1506696549
-9.734	-1.678	-0.518	-0.061	-0.061	0	4.461	-3.297	7.783	0	0	0	4.673	9.122	2.536	-0.061	-0.061	-0.061	-9.624	-1.754	-1.337	0	0.061	-0.061	-0.154	9.71	1.912	0	-0.122	0	0.571	9.891	0.977	0	-0.061	-0.061	1506696549
-9.726	-1.677	-0.526	-0.061	-0.061	-0.061	4.436	-3.29	7.772	0	-0.061	0	4.712	9.092	2.527	0	-0.061	0	-9.646	-1.799	-1.371	-0.061	0.061	-0.061	-0.123	9.714	1.922	0	-0.122	-0.061	0.586	9.892	0.992	0	-0.061	-0.061	1506696549
-9.738	-1.702	-0.52	-0.061	-0.061	0	4.459	-3.278	7.751	0	-0.061	0	4.703	9.099	2.533	0	-0.061	0	-9.646	-1.799	-1.371	0	0	-0.061	-0.051	9.723	1.916	0	-0.061	-0.061	0.598	9.895	1.001	-0.061	0	-0.061	1506696549
-9.738	-1.633	-0.525	-0.061	0	0	4.407	-3.257	7.728	-0.061	-0.061	0	4.743	9.106	2.572	0	0	0	-9.613	-1.815	-1.37	-0.061	0	-0.061	-0.037	9.731	1.906	0.061	0	-0.061	0.621	9.898	1.042	0	-0.061	-0.061	1506696549
-9.752	-1.635	-0.538	-0.061	-0.061	-0.061	4.413	-3.281	7.778	-0.061	-0.122	0	4.741	9.124	2.574	0	0	0	-9.609	-1.79	-1.381	0	0	-0.061	-0.109	9.733	1.882	0	0	-0.061	0.616	9.895	1.03	0	0	0	1506696549
-9.725	-1.68	-0.508	-0.061	-0.061	-0.061	4.427	-3.333	7.808	0	-0.183	0	4.725	9.153	2.566	0	-0.122	0	-9.621	-1.812	-1.404	-0.061	0	-0.061	-0.126	9.762	1.861	0.061	-0.061	0	0.628	9.905	0.997	-0.061	0	-0.061	1506696549
-9.738	-1.674	-0.499	-0.061	-0.061	-0.061	4.443	-3.309	7.848	0	-0.122	0.061	4.718	9.166	2.54	0	0	0	-9.629	-1.802	-1.403	-0.061	0	-0.061	-0.053	9.798	1.881	0	-0.061	-0.061	0.605	9.915	1.031	-0.061	0	-0.061	1506696549
-9.729	-1.653	-0.501	-0.061	-0.061	-0.061	4.502	-3.298	7.827	0	-0.061	0.061	4.689	9.152	2.554	0.061	0	-0.061	-9.601	-1.829	-1.391	-0.061	-0.061	-0.061	-0.016	9.792	1.881	0	0	-0.061	0.603	9.91	1.017	0	-0.061	-0.061	1506696549
-9.735	-1.653	-0.484	-0.061	-0.061	-0.061	4.484	-3.311	7.818	0	-0.122	0	4.707	9.158	2.585	0	0	0	-9.617	-1.835	-1.375	-0.061	-0.061	-0.061	-0.084	9.756	1.876	0	0	-0.061	0.607	9.9	1.016	-0.061	0	-0.061	1506696549
-9.749	-1.657	-0.494	-0.061	-0.061	-0.061	4.423	-3.31	7.797	0.061	-0.122	0.061	4.716	9.17	2.561	0	-0.061	0	-9.598	-1.84	-1.379	0	-0.061	-0.061	-0.158	9.749	1.851	0	-0.061	-0.061	0.61	9.889	1.023	0	0	-0.061	1506696549
-9.753	-1.645	-0.486	-0.061	0	-0.061	4.405	-3.321	7.781	0.061	-0.183	0.061	4.693	9.209	2.537	0	-0.061	0	-9.598	-1.84	-1.379	0	-0.061	-0.061	-0.103	9.808	1.833	0	-0.061	-0.061	0.605	9.895	1.046	-0.061	0	0	1506696549
-9.756	-1.656	-0.501	-0.061	-0.061	-0.061	4.487	-3.299	7.727	0.061	-0.183	0.061	4.676	9.208	2.518	0	0	-0.061	-9.595	-1.822	-1.383	-0.061	-0.061	-0.061	-0.067	9.824	1.842	0	0	-0.061	0.593	9.899	1.046	0	0	-0.061	1506696549
-9.747	-1.674	-0.498	-0.061	-0.061	-0.061	4.667	-3.269	7.696	0	-0.061	0.061	4.662	9.197	2.556	0	0	-0.061	-9.592	-1.842	-1.358	-0.061	-0.061	-0.061	-0.097	9.806	1.838	-0.061	0	-0.061	0.593	9.904	1.022	0	0	-0.061	1506696549
-9.739	-1.687	-0.49	-0.061	0	-0.061	4.679	-3.253	7.726	-0.061	0	0	4.682	9.186	2.545	0	0	-0.061	-9.593	-1.855	-1.342	-0.061	-0.061	0	-0.123	9.783	1.83	-0.061	0	-0.061	0.591	9.892	1.031	0	0	-0.061	1506696550
-9.734	-1.677	-0.488	-0.061	-0.061	-0.061	4.636	-3.238	7.768	-0.061	0.061	-0.061	4.719	9.178	2.564	0	0	-0.061	-9.593	-1.855	-1.342	-0.061	-0.061	-0.061	-0.144	9.765	1.823	-0.061	0	-0.061	0.584	9.9	1.025	0	-0.061	-0.061	1506696550
-9.722	-1.695	-0.48	-0.061	-0.061	-0.061	4.52	-3.259	7.826	-0.061	0.061	-0.061	4.73	9.185	2.53	-0.061	0	0	-9.588	-1.845	-1.347	-0.061	-0.061	0	-0.16	9.776	1.83	-0.061	0	-0.061	0.609	9.889	1.03	0	0	-0.061	1506696550
-9.717	-1.7	-0.474	-0.061	0	-0.061	4.494	-3.271	7.797	-0.061	0.061	-0.061	4.705	9.173	2.51	-0.061	0	0	-9.595	-1.833	-1.342	-0.061	-0.061	0	-0.157	9.77	1.832	-0.061	0	0	0.597	9.893	1.035	0	0	-0.061	1506696550
-9.739	-1.696	-0.477	-0.061	-0.061	-0.061	4.45	-3.28	7.748	0	-0.061	-0.061	4.67	9.165	2.478	-0.061	0	0	-9.597	-1.806	-1.347	-0.061	-0.061	0	-0.142	9.761	1.842	-0.061	0	0	0.586	9.885	1.025	0	0	-0.061	1506696550
-9.741	-1.707	-0.508	-0.061	0	-0.061	4.46	-3.277	7.727	0	-0.122	0	4.651	9.165	2.464	0	0	0	-9.616	-1.799	-1.335	-0.061	-0.061	0	-0.139	9.763	1.838	-0.061	0	-0.061	0.581	9.889	1.019	0	0	-0.061	1506696550
-9.744	-1.695	-0.504	-0.061	-0.061	-0.061	4.515	-3.295	7.748	0	-0.122	0	4.63	9.177	2.47	0	0	-0.061	-9.616	-1.799	-1.335	-0.061	-0.061	0	-0.133	9.762	1.873	-0.061	0	-0.061	0.596	9.896	1.055	0	0	-0.061	1506696550
-9.733	-1.699	-0.493	-0.061	-0.061	-0.061	4.534	-3.292	7.776	0	-0.122	0	4.637	9.184	2.504	0	0	-0.061	-9.607	-1.799	-1.343	-0.061	0	0	-0.14	9.772	1.861	-0.061	0	-0.061	0.572	9.905	1.019	0	-0.061	-0.061	1506696550
-9.735	-1.706	-0.514	-0.061	-0.061	-0.061	4.565	-3.263	7.801	0	-0.061	0	4.643	9.195	2.536	0	0	-0.061	-9.612	-1.804	-1.371	-0.061	0	0	-0.153	9.781	1.841	-0.061	0	-0.061	0.589	9.891	1.019	0	0	-0.061	1506696550
-9.71	-1.702	-0.484	-0.061	-0.061	-0.061	4.563	-3.225	7.797	0	-0.061	-0.061	4.648	9.18	2.524	0	0	-0.061	-9.634	-1.802	-1.347	-0.061	-0.061	0	-0.16	9.767	1.865	-0.061	-0.061	-0.061	0.574	9.915	0.997	-0.061	0	-0.061	1506696550
-9.732	-1.714	-0.481	-0.061	0	-0.061	4.492	-3.213	7.741	0.061	-0.122	0	4.63	9.156	2.513	0	0	-0.061	-9.643	-1.797	-1.364	-0.061	-0.061	0	-0.128	9.737	1.87	-0.061	0	-0.061	0.569	9.886	1.004	0	0	-0.061	1506696550
-9.735	-1.715	-0.479	-0.061	0	-0.122	4.54	-3.218	7.685	0	-0.122	0	4.607	9.177	2.507	0	0	-0.122	-9.656	-1.76	-1.363	-0.061	-0.183	-0.061	-0.098	9.775	1.89	0	0	-0.122	0.571	9.895	0.988	0	0	-0.061	1506696550
-9.74	-1.695	-0.484	-0.061	0	-0.122	4.559	-3.173	7.642	-0.061	-0.122	0	4.664	9.164	2.504	0	0.061	-0.122	-9.656	-1.76	-1.363	-0.061	-0.122	0	-0.122	9.759	1.876	-0.061	0.061	-0.122	0.563	9.906	1.031	0	0	-0.061	1506696550
-9.741	-1.736	-0.493	-0.061	-0.061	-0.061	4.599	-3.195	7.726	-0.061	-0.122	0	4.667	9.195	2.488	0	0	-0.122	-9.625	-1.794	-1.292	-0.061	-0.122	0	-0.189	9.758	1.848	-0.061	0	-0.122	0.563	9.899	1.013	0	0	-0.061	1506696550
-9.721	-1.735	-0.473	-0.061	0	-0.061	4.553	-3.231	7.811	-0.061	-0.183	0	4.655	9.199	2.486	0	0	-0.061	-9.625	-1.794	-1.292	-0.061	-0.122	0	-0.231	9.761	1.839	-0.061	0	-0.122	0.604	9.887	1.034	0	0	-0.061	1506696550
-9.746	-1.729	-0.457	-0.061	0	-0.061	4.595	-3.247	7.777	0.061	-0.122	0	4.622	9.195	2.488	0	0	-0.061	-9.611	-1.784	-1.303	-0.061	-0.122	0	-0.218	9.767	1.875	-0.061	0	-0.122	0.574	9.897	1.036	0	0	-0.061	1506696550
-9.755	-1.727	-0.48	-0.061	0	-0.122	4.576	-3.23	7.699	0	-0.244	0	4.582	9.21	2.499	0.061	0	-0.122	-9.612	-1.767	-1.279	-0.061	-0.122	0	-0.188	9.782	1.881	-0.061	0	-0.122	0.554	9.893	1.01	0	0	-0.061	1506696550
-9.721	-1.751	-0.479	-0.061	0	-0.061	4.61	-3.223	7.71	0	-0.305	0	4.624	9.24	2.55	0	0.061	-0.061	-9.603	-1.756	-1.248	-0.061	-0.061	0	-0.231	9.787	1.877	-0.061	0	-0.061	0.573	9.915	1.017	0	0	-0.061	1506696550
-9.708	-1.771	-0.479	-0.061	0	-0.061	4.642	-3.292	7.808	0	-0.305	0.061	4.622	9.268	2.6	0	0	-0.061	-9.598	-1.745	-1.225	-0.061	-0.061	0	-0.301	9.787	1.903	-0.061	0	-0.061	0.559	9.906	1.031	0	0	-0.061	1506696550
-9.726	-1.786	-0.517	-0.061	0	-0.061	4.48	-3.35	7.906	0.122	-0.488	0.061	4.633	9.268	2.653	-0.061	0	-0.061	-9.574	-1.779	-1.174	-0.061	-0.061	0	-0.309	9.798	1.876	-0.061	0	0	0.55	9.893	1.013	0	0	-0.061	1506696550
-9.714	-1.798	-0.542	0	-0.061	-0.061	4.485	-3.394	7.916	0.427	-0.732	0.244	4.584	9.253	2.639	-0.122	0.061	0	-9.579	-1.757	-1.174	0	-0.061	0	-0.301	9.792	1.871	-0.122	-0.061	0	0.566	9.902	1.035	0	0	-0.061	1506696550
-9.719	-1.757	-0.537	-0.061	-0.061	0	4.828	-3.341	7.83	0.61	-0.549	0.305	4.572	9.225	2.623	-0.183	0	0	-9.6	-1.693	-1.154	-0.061	-0.061	0	-0.27	9.777	1.888	-0.122	-0.061	0	0.561	9.896	1.002	0	-0.061	-0.061	1506696550
-9.715	-1.739	-0.541	-0.061	-0.061	0	5.179	-3.182	7.648	0.488	-0.427	0.183	4.589	9.208	2.567	-0.122	0.122	-0.061	-9.603	-1.678	-1.177	-0.122	0	0	-0.227	9.774	1.934	-0.183	0	0.061	0.542	9.893	0.981	0	-0.061	-0.061	1506696550
-9.734	-1.747	-0.55	-0.061	-0.061	-0.061	5.428	-2.957	7.496	0.305	0	0	4.565	9.207	2.542	-0.122	0.122	0	-9.658	-1.731	-1.254	-0.122	0	0	-0.232	9.756	1.943	-0.183	0	0	0.59	9.898	0.976	0	-0.061	-0.061	1506696550
-9.713	-1.774	-0.535	-0.122	0	-0.061	5.225	-2.786	7.36	0	0.122	-0.061	4.546	9.182	2.523	-0.122	0.061	0	-9.658	-1.731	-1.254	-0.122	-0.061	0	-0.25	9.727	1.927	-0.122	0	0	0.592	9.904	0.945	0	0	-0.061	1506696550
-9.716	-1.803	-0.557	-0.122	0	-0.061	5.051	-2.806	7.33	-0.183	0.183	-0.122	4.56	9.164	2.472	-0.122	0.061	0	-9.661	-1.707	-1.267	-0.061	-0.061	0	-0.225	9.729	1.958	-0.122	0	0	0.53	9.896	0.933	0	0	-0.061	1506696551
-9.708	-1.82	-0.54	-0.061	0	-0.061	4.906	-2.887	7.411	-0.305	0.183	-0.183	4.541	9.134	2.466	-0.061	0.061	0	-9.649	-1.69	-1.249	-0.061	-0.061	0	-0.207	9.714	1.976	-0.122	0	0	0.518	9.911	0.945	0	0	-0.061	1506696551
-9.709	-1.797	-0.541	-0.061	0	-0.061	4.857	-2.975	7.551	-0.427	0.183	-0.122	4.551	9.117	2.466	-0.061	0	0	-9.649	-1.69	-1.249	-0.061	-0.061	0	-0.207	9.69	1.98	-0.061	0	0	0.499	9.892	0.944	0	0	-0.061	1506696551
-9.722	-1.748	-0.548	-0.061	-0.061	-0.061	4.792	-3.108	7.704	-0.427	0.183	-0.122	4.571	9.124	2.5	-0.061	0	0	-9.598	-1.712	-1.201	-0.061	-0.061	-0.061	-0.246	9.656	1.969	-0.061	0	0	0.506	9.896	0.962	0	0	-0.061	1506696551
-9.71	-1.759	-0.531	-0.061	-0.061	-0.061	4.759	-3.2	7.802	-0.305	0.122	-0.061	4.578	9.132	2.523	-0.061	-0.061	0	-9.598	-1.712	-1.201	-0.061	-0.061	-0.061	-0.285	9.653	1.95	-0.061	0	0	0.546	9.906	0.956	0	-0.061	-0.061	1506696551
-9.71	-1.754	-0.529	0	-0.061	-0.061	4.784	-3.206	7.777	-0.183	0.122	-0.061	4.539	9.15	2.535	-0.061	-0.061	0.061	-9.606	-1.713	-1.215	0	0	-0.061	-0.285	9.674	1.95	0	-0.061	0	0.544	9.899	0.982	0	-0.061	-0.061	1506696551
-9.696	-1.738	-0.517	-0.061	-0.061	-0.061	4.73	-3.18	7.674	-0.122	0.061	-0.061	4.506	9.134	2.536	-0.061	-0.061	0	-9.646	-1.708	-1.263	0	0	-0.061	-0.225	9.695	1.995	0	-0.122	0	0.54	9.915	0.988	0	-0.061	-0.061	1506696551
-9.741	-1.757	-0.543	0	0	-0.061	4.73	-3.152	7.565	-0.122	0	-0.061	4.468	9.125	2.518	0	-0.061	0	-9.646	-1.708	-1.263	0	0	-0.061	-0.148	9.684	1.989	0	-0.061	-0.061	0.56	9.886	0.986	0	-0.061	-0.061	1506696551
-9.735	-1.802	-0.571	-0.061	-0.122	-0.061	4.705	-3.147	7.545	-0.122	-0.061	-0.061	4.509	9.17	2.564	0	-0.061	-0.061	-9.628	-1.7	-1.266	0	0	-0.061	-0.12	9.74	1.995	0.061	-0.061	-0.061	0.54	9.899	0.965	0	0	-0.061	1506696551
-9.739	-1.778	-0.568	-0.061	-0.183	-0.061	4.669	-3.155	7.598	-0.122	-0.122	0	4.572	9.178	2.592	0	-0.061	-0.061	-9.636	-1.721	-1.268	0	0	-0.061	-0.206	9.729	1.961	0	-0.061	-0.061	0.475	9.908	0.98	0	-0.061	-0.061	1506696551
-9.726	-1.803	-0.502	-0.061	-0.183	-0.122	4.733	-3.248	7.762	-0.061	-0.122	0	4.638	9.228	2.658	0	-0.183	-0.061	-9.623	-1.763	-1.286	0	0	-0.061	-0.245	9.768	1.963	0	-0.183	-0.061	0.47	9.904	0.939	0	-0.061	-0.061	1506696551
-9.723	-1.824	-0.452	-0.061	-0.122	-0.061	4.734	-3.259	7.818	-0.061	-0.061	0	4.743	9.251	2.698	-0.061	-0.122	0	-9.65	-1.768	-1.255	0	0.061	-0.061	-0.202	9.818	1.927	0	-0.183	0	0.477	9.92	0.953	0	0	-0.061	1506696551
-9.702	-1.883	-0.481	0	-0.122	-0.061	4.85	-3.145	7.793	-0.061	0.061	0	4.722	9.182	2.67	-0.061	-0.122	0	-9.64	-1.78	-1.33	0	0	-0.061	-0.127	9.792	1.956	0	-0.183	0	0.463	9.932	0.933	0	0	-0.122	1506696551
-9.653	-1.857	-0.446	0.061	-0.061	-0.061	4.918	-3.116	7.632	-0.122	0.122	-0.061	4.689	9.143	2.611	-0.061	-0.122	0	-9.64	-1.776	-1.325	0.061	0	-0.061	-0.068	9.759	1.96	0	-0.122	0	0.426	9.924	0.904	0	-0.061	-0.061	1506696551
-9.698	-1.838	-0.465	0	0	-0.122	4.815	-3.119	7.544	-0.122	0.061	-0.122	4.636	9.088	2.536	-0.061	-0.061	0	-9.64	-1.776	-1.325	0.061	0	-0.061	-0.067	9.691	1.925	0	-0.122	0	0.433	9.884	0.938	0	-0.061	-0.061	1506696551
-9.677	-1.859	-0.463	0.061	0	-0.061	4.596	-3.137	7.551	-0.122	-0.061	-0.122	4.603	9.166	2.5	0	-0.122	-0.061	-9.643	-1.745	-1.282	0.061	-0.061	-0.061	-0.062	9.745	1.934	0	-0.061	-0.061	0.458	9.899	0.914	0	-0.061	-0.061	1506696551
-9.705	-1.785	-0.435	0	0	-0.061	4.596	-3.244	7.622	-0.122	-0.183	0	4.634	9.221	2.476	0	-0.061	-0.061	-9.64	-1.747	-1.291	0.061	-0.061	-0.061	-0.138	9.795	1.919	0	0	-0.061	0.493	9.898	0.94	0	-0.061	-0.061	1506696551
-9.729	-1.824	-0.45	0	0.061	-0.122	4.774	-3.344	7.653	-0.061	-0.122	-0.061	4.554	9.223	2.487	0.061	-0.122	0	-9.63	-1.727	-1.291	0	-0.122	0	-0.181	9.794	1.924	0	-0.061	-0.122	0.479	9.903	0.945	-0.061	-0.061	-0.061	1506696551
-9.721	-1.893	-0.465	0	0	-0.122	4.721	-3.334	7.699	0	-0.122	-0.061	4.527	9.222	2.56	0.061	-0.061	-0.122	-9.662	-1.749	-1.282	0	-0.061	0	-0.117	9.8	1.93	0	-0.061	-0.122	0.456	9.912	0.928	0	-0.061	-0.061	1506696551
-9.659	-1.927	-0.428	0	0.061	-0.122	4.48	-3.359	7.724	0.122	-0.366	0.061	4.565	9.257	2.637	0.061	0	-0.183	-9.677	-1.762	-1.275	0	-0.122	0	-0.123	9.825	1.921	0	-0.061	-0.122	0.443	9.941	0.956	0	0	-0.061	1506696551
-9.678	-1.97	-0.441	0	0.061	-0.122	4.273	-3.432	7.789	0.305	-0.732	0.183	4.596	9.257	2.67	0	-0.061	-0.122	-9.69	-1.738	-1.236	0	-0.122	0	-0.239	9.801	1.927	-0.061	-0.061	-0.122	0.368	9.904	0.918	-0.061	0	-0.061	1506696551
-9.686	-2.021	-0.457	0.061	0.061	-0.122	3.65	-3.695	7.751	0.671	-1.587	0.427	4.626	9.258	2.686	-0.061	-0.122	-0.061	-9.685	-1.7	-1.189	0.061	-0.061	0	-0.367	9.769	1.954	-0.061	-0.061	-0.061	0.36	9.9	0.913	0	-0.061	-0.061	1506696551
-9.652	-2.073	-0.419	0.061	0.061	-0.122	2.274	-4.143	7.242	1.343	-3.723	0.793	4.579	9.302	2.638	-0.122	-0.183	0	-9.664	-1.72	-1.151	0.061	0	0	-0.449	9.77	1.936	-0.061	-0.183	0	0.309	9.917	0.926	0	0	-0.061	1506696551
-9.695	-2.111	-0.428	0.183	0.061	-0.122	1.541	-4.5	6.296	2.197	-5.737	1.648	4.426	9.302	2.564	-0.183	-0.305	0	-9.656	-1.756	-1.194	0.122	-0.061	0.061	-0.397	9.799	1.948	-0.061	-0.305	-0.061	0.262	9.898	0.939	0	-0.061	-0.061	1506696551
-9.713	-2.091	-0.418	0.244	0	-0.122	1.755	-4.675	5.082	2.747	-7.08	3.052	4.327	9.222	2.51	-0.122	-0.244	-0.122	-9.685	-1.627	-1.196	0.122	-0.122	0	-0.217	9.786	2.025	-0.061	-0.244	-0.122	0.237	9.915	0.95	0	-0.061	-0.061	1506696551
-9.66	-2.028	-0.389	0.244	0.061	-0.061	3.261	-5.437	3.59	2.869	-6.836	4.395	4.343	9.216	2.509	-0.061	-0.122	-0.183	-9.668	-1.596	-1.175	0.061	0	0.061	-0.188	9.758	2.071	-0.061	-0.122	-0.122	0.207	9.942	0.95	0	-0.183	0	1506696552
-9.672	-1.967	-0.414	0.305	0.061	-0.061	4.356	-5.961	2.402	2.563	-5.371	5.31	4.297	9.305	2.558	-0.061	-0.244	-0.183	-9.655	-1.611	-1.236	0.061	-0.061	0.061	-0.348	9.77	2.019	-0.061	-0.183	-0.183	0.255	9.909	0.985	0	-0.244	-0.061	1506696552
-9.741	-1.871	-0.495	0.244	-0.061	-0.122	4.612	-6.301	1.652	1.77	-5.371	6.348	4.258	9.222	2.578	-0.061	-0.366	-0.244	-9.652	-1.637	-1.25	0.061	-0.061	0.061	-0.328	9.741	1.993	-0.061	-0.427	-0.244	0.384	9.884	1.007	0.061	-0.244	0	1506696552
-9.757	-1.829	-0.511	0.183	-0.122	-0.122	4.93	-6.8	1.196	0.732	-6.531	7.446	4.309	9.117	2.535	-0.061	-0.183	-0.427	-9.643	-1.566	-1.226	0.061	0	0	-0.141	9.652	1.971	-0.061	-0.366	-0.305	0.462	9.909	1.002	0	-0.183	0	1506696552
-9.701	-1.854	-0.555	0.122	-0.183	-0.061	6.115	-7.821	0.648	0.366	-6.836	7.935	4.488	9.221	2.529	0	-0.122	-0.549	-9.648	-1.577	-1.183	0	-0.122	0.061	-0.11	9.746	1.944	-0.061	-0.244	-0.305	0.457	9.905	0.946	0.061	-0.183	0	1506696552
-9.665	-1.836	-0.549	0.122	-0.122	-0.122	6.804	-8.741	0.041	0.427	-6.531	8.057	4.679	9.244	2.518	0	-0.122	-0.427	-9.65	-1.566	-1.211	-0.061	-0.061	0.061	-0.219	9.808	1.942	-0.061	-0.244	-0.366	0.493	9.89	0.901	0.061	-0.122	0	1506696552
-9.691	-1.882	-0.584	0	-0.122	-0.122	7.205	-9.421	-0.423	0.244	-6.592	7.996	4.843	9.225	2.561	0	-0.061	-0.366	-9.617	-1.56	-1.166	-0.122	0	0.061	-0.251	9.812	1.92	-0.061	-0.183	-0.305	0.59	9.874	0.842	0.061	-0.122	-0.061	1506696552
-9.661	-1.988	-0.559	0	-0.061	-0.122	7.533	-9.958	-0.476	0.122	-6.653	7.507	4.889	9.207	2.571	-0.061	-0.061	-0.244	-9.67	-1.654	-1.172	-0.183	0	0.122	-0.279	9.774	1.848	-0.122	-0.183	-0.183	0.563	9.904	0.776	0.061	-0.122	-0.061	1506696552
-9.65	-2.044	-0.573	0	-0.061	-0.183	7.898	-10.331	-0.518	0.183	-5.615	6.47	4.882	9.164	2.469	-0.061	-0.061	-0.122	-9.671	-1.631	-1.184	-0.183	-0.061	0.061	-0.303	9.739	1.866	-0.061	-0.122	-0.122	0.48	9.917	0.685	0.122	-0.122	-0.122	1506696552
-9.635	-2.092	-0.595	0	-0.061	-0.183	8.039	-10.226	-0.62	0.183	-5.615	6.47	4.813	9.148	2.367	0.061	0.061	-0.061	-9.682	-1.542	-1.15	-0.305	0	0.061	-0.249	9.738	1.897	-0.061	0	-0.122	0.367	9.923	0.674	0.122	-0.183	-0.122	1506696552
-9.666	-2.041	-0.542	-0.061	-0.061	-0.122	7.765	-9.973	-0.334	0.122	-4.211	5.249	4.719	9.131	2.269	0.061	0.061	-0.061	-9.683	-1.524	-1.14	-0.366	-0.061	0	-0.217	9.733	1.883	-0.061	0.122	-0.122	0.378	9.927	0.672	0.061	-0.122	-0.122	1506696552
-9.674	-1.968	-0.537	-0.122	-0.061	-0.183	7.133	-9.531	-0.144	-0.244	-3.479	1.953	4.593	9.085	2.205	0.183	0.183	0	-9.697	-1.442	-1.09	-0.427	-0.122	-0.061	-0.267	9.66	1.894	0	0.244	-0.122	0.41	9.92	0.696	0.061	-0.061	-0.122	1506696552
-9.671	-1.964	-0.532	-0.244	-0.122	-0.183	6.642	-8.868	0.269	-0.427	-3.296	0.793	4.584	9.122	2.214	0.305	0.366	0.061	-9.683	-1.395	-1.046	-0.549	-0.122	-0.061	-0.333	9.649	1.878	0.061	0.427	-0.122	0.434	9.915	0.628	0.061	-0.061	-0.183	1506696552
-9.648	-2.019	-0.531	-0.366	-0.122	-0.122	6.188	-8.513	0.837	-0.427	-2.625	0	4.542	9.193	2.286	0.305	0.366	0.061	-9.634	-1.434	-1.026	-0.61	-0.061	-0.061	-0.427	9.665	1.895	0.061	0.549	-0.061	0.492	9.897	0.691	0.061	0.122	-0.183	1506696552
-9.639	-2.077	-0.458	-0.427	-0.122	-0.061	5.719	-8.248	1.157	-0.366	-2.197	-0.366	4.549	9.345	2.419	0.244	0.427	0.183	-9.628	-1.48	-0.998	-0.671	-0.061	-0.061	-0.579	9.753	1.855	0.061	0.61	0	0.554	9.902	0.723	0	0.183	-0.183	1506696552
-9.633	-2.145	-0.402	-0.488	-0.061	-0.061	5.405	-8.361	1.568	-0.122	-1.526	-0.854	4.528	9.433	2.542	0.183	0.366	0.305	-9.613	-1.529	-1.059	-0.61	-0.122	-0.061	-0.701	9.792	1.913	0.061	0.549	0.061	0.463	9.904	0.72	-0.061	0.244	-0.122	1506696552
-9.659	-2.253	-0.377	-0.427	-0.061	-0.061	5.026	-8.423	1.741	0.061	-1.038	-1.282	4.414	9.445	2.609	0.122	0.427	0.427	-9.605	-1.538	-1.025	-0.549	-0.122	-0.061	-0.744	9.8	1.937	0	0.549	0.122	0.383	9.909	0.748	-0.061	0.183	-0.122	1506696552
-9.637	-2.311	-0.352	-0.366	-0.061	0	4.706	-8.628	1.741	0.061	-1.038	-1.282	4.231	9.446	2.598	0	0.427	0.366	-9.588	-1.609	-1.09	-0.427	-0.122	-0.061	-0.766	9.77	1.877	-0.061	0.488	0.183	0.293	9.92	0.78	-0.061	0.305	-0.061	1506696552
-9.655	-2.338	-0.347	-0.244	0	0	4.276	-8.79	1.555	0.488	0.061	-1.77	4.084	9.441	2.506	-0.122	0.305	0.305	-9.576	-1.665	-1.11	-0.305	-0.061	-0.061	-0.786	9.746	1.858	-0.122	0.427	0.244	0.164	9.932	0.79	-0.061	0.183	-0.061	1506696552
-9.647	-2.302	-0.376	-0.183	0	0	3.755	-8.857	1.221	0.61	0.061	-1.892	4.027	9.436	2.363	-0.183	0.183	0.244	-9.598	-1.658	-1.148	-0.183	0	-0.061	-0.807	9.732	1.86	-0.122	0.305	0.244	0.061	9.95	0.796	-0.061	0.122	-0.061	1506696552
-9.649	-2.265	-0.419	-0.122	-0.061	0	3.755	-8.857	1.221	0.61	0.061	-1.892	4.01	9.442	2.239	-0.183	0.061	0.183	-9.624	-1.647	-1.175	-0.122	0.061	0	-0.794	9.77	1.878	-0.122	0.183	0.183	0.022	9.945	0.752	-0.061	-0.061	-0.122	1506696552
-9.659	-2.21	-0.471	0	-0.122	0	3.167	-8.589	0.659	0.671	-0.061	-1.77	4.034	9.433	2.183	-0.122	0	0.122	-9.625	-1.648	-1.189	-0.061	0.122	0	-0.772	9.8	1.888	-0.061	0	0.122	0.117	9.926	0.775	0	-0.122	-0.061	1506696552
-9.666	-2.141	-0.489	0	-0.305	0	2.985	-8.459	0.425	0.61	-0.122	-1.282	4.042	9.397	2.231	-0.122	-0.122	0.061	-9.612	-1.639	-1.267	0	0.122	-0.061	-0.762	9.771	1.918	-0.061	-0.122	0.122	0.23	9.912	0.817	-0.061	-0.061	-0.061	1506696552
-9.606	-2.158	-0.368	0	-0.183	-0.061	2.903	-8.246	0.266	0.427	-0.122	-0.854	4.131	9.356	2.385	-0.122	-0.183	0	-9.641	-1.547	-1.314	0.061	0.122	-0.061	-0.676	9.759	1.962	0	-0.366	0.061	0.223	9.895	0.782	0	-0.061	-0.061	1506696552
-9.652	-2.126	-0.325	0.061	-0.122	-0.061	2.962	-8.146	0.233	0.427	-0.122	-0.854	4.264	9.296	2.504	-0.122	-0.183	-0.122	-9.643	-1.513	-1.288	0	0.183	-0.061	-0.507	9.741	1.97	0	-0.366	0.061	0.176	9.895	0.752	-0.061	-0.122	-0.061	1506696552
-9.636	-2.103	-0.281	0.122	0	-0.061	3.046	-8.156	0.263	0	0.305	0.061	4.352	9.239	2.601	-0.183	-0.122	-0.122	-9.634	-1.546	-1.349	0.061	0.183	-0.061	-0.433	9.707	1.946	-0.061	-0.488	0.061	0.176	9.916	0.768	-0.061	-0.122	-0.061	1506696553
-9.622	-2.115	-0.339	0.061	0	0	3.155	-8.159	0.337	-0.183	0.366	0.427	4.474	9.161	2.576	-0.244	-0.305	-0.122	-9.637	-1.504	-1.388	0.122	0.244	-0.061	-0.31	9.664	1.961	-0.061	-0.427	0	0.233	9.911	0.764	0	-0.122	-0.061	1506696553
-9.623	-2.102	-0.318	0.061	0.061	0	3.287	-8.166	0.422	-0.183	0.366	0.427	4.578	9.121	2.523	-0.244	-0.244	-0.122	-9.656	-1.509	-1.422	0.122	0.183	-0.061	-0.267	9.639	1.946	-0.061	-0.427	0	0.29	9.908	0.79	0	-0.061	-0.061	1506696553
-9.644	-2.062	-0.318	0.061	0.061	0	3.493	-8.248	0.544	-0.305	0.305	0.671	4.64	9.115	2.442	-0.183	-0.305	-0.183	-9.677	-1.457	-1.467	0.061	0.183	-0.061	-0.123	9.711	1.942	0	-0.427	0	0.299	9.899	0.828	0	0	-0.061	1506696553
-9.696	-2.038	-0.371	0	0.061	0.061	3.598	-8.379	0.653	-0.488	0.427	0.854	4.788	9.099	2.391	-0.061	-0.183	-0.183	-9.7	-1.469	-1.531	0.061	0.061	-0.061	-0.014	9.768	2.001	0	-0.244	-0.061	0.294	9.915	0.809	0	-0.061	0	1506696553
-9.69	-2.049	-0.4	-0.061	0	0	3.712	-8.479	0.768	-0.427	0.244	0.732	4.831	9.105	2.437	0.061	-0.061	-0.122	-9.692	-1.458	-1.543	0	0.061	-0.061	-0.053	9.768	1.999	0	-0.122	-0.061	0.281	9.921	0.785	0	-0.061	0	1506696553
-9.684	-2.048	-0.41	-0.061	-0.061	-0.061	3.852	-8.544	0.912	-0.427	0.183	0.549	4.78	9.126	2.513	0.061	-0.122	-0.061	-9.695	-1.453	-1.553	-0.061	0.061	-0.061	-0.103	9.752	1.97	0	-0.061	-0.061	0.232	9.915	0.779	0	0	-0.061	1506696553
-9.668	-2.038	-0.386	-0.061	-0.061	-0.061	3.915	-8.662	1.025	-0.427	0.183	0.549	4.816	9.122	2.574	0.061	-0.061	0	-9.697	-1.479	-1.576	-0.122	0.061	-0.061	-0.084	9.761	1.948	0.061	-0.122	-0.061	0.213	9.903	0.779	0	0	-0.061	1506696553
-9.678	-2.07	-0.395	-0.122	-0.061	-0.061	3.828	-8.628	1.09	-0.305	0.183	0.305	4.811	9.101	2.621	0.122	0.061	0	-9.679	-1.506	-1.572	-0.122	0	-0.061	-0.025	9.743	1.95	0.061	0.061	-0.061	0.254	9.908	0.8	0	0.122	0	1506696553
-9.662	-2.105	-0.42	-0.122	-0.061	-0.061	3.759	-8.534	1.128	-0.183	0	0.061	4.785	9.156	2.634	0.122	0.122	0.061	-9.67	-1.503	-1.546	-0.183	-0.061	-0.122	-0.075	9.751	1.956	0	0.183	0	0.257	9.918	0.767	0	0.122	0	1506696553
-9.667	-2.109	-0.395	-0.122	-0.061	-0.061	3.759	-8.534	1.128	-0.061	-0.183	-0.061	4.746	9.217	2.632	0.061	0.122	0.061	-9.629	-1.52	-1.506	-0.183	-0.061	-0.061	-0.196	9.769	1.913	0	0.183	0	0.267	9.918	0.754	0	0.183	0	1506696553
-9.647	-2.128	-0.37	-0.122	-0.061	0	3.708	-8.429	1.053	0.061	-0.183	-0.061	4.674	9.258	2.596	0	0.122	0.122	-9.613	-1.604	-1.491	-0.183	-0.061	-0.061	-0.31	9.77	1.872	0	0.183	0.061	0.257	9.918	0.721	0	0.183	0	1506696553
-9.652	-2.125	-0.403	-0.122	-0.061	-0.061	3.689	-8.441	0.952	0.122	-0.122	-0.122	4.599	9.304	2.543	-0.061	0.061	0.183	-9.598	-1.65	-1.481	-0.122	-0.061	-0.061	-0.37	9.79	1.842	0	0.183	0.122	0.243	9.905	0.78	0	0.183	0	1506696553
-9.64	-2.171	-0.416	-0.122	0	-0.061	3.653	-8.482	0.849	0.122	-0.122	-0.122	4.509	9.306	2.461	-0.061	0.061	0.183	-9.587	-1.658	-1.498	-0.122	-0.061	-0.061	-0.379	9.802	1.823	-0.061	0.122	0.122	0.196	9.9	0.714	0	0.061	0	1506696553
-9.653	-2.199	-0.415	-0.061	-0.061	-0.061	3.595	-8.476	0.766	0.122	-0.122	-0.122	4.407	9.277	2.391	-0.061	0.061	0.122	-9.597	-1.654	-1.488	-0.122	0	-0.061	-0.379	9.781	1.83	-0.061	0.061	0.061	0.14	9.912	0.693	0	0.061	-0.061	1506696553
-9.646	-2.183	-0.416	-0.061	-0.061	-0.061	3.577	-8.424	0.715	0.122	-0.183	-0.183	4.362	9.268	2.326	-0.061	0	0.061	-9.639	-1.647	-1.501	-0.122	0	-0.061	-0.331	9.759	1.821	0	0.061	0.061	0.133	9.932	0.687	0	0	-0.061	1506696553
-9.631	-2.157	-0.415	-0.061	0	-0.061	3.509	-8.414	0.693	0	-0.061	-0.183	4.372	9.269	2.304	0	0	0	-9.639	-1.671	-1.516	-0.061	-0.061	-0.061	-0.31	9.783	1.826	0	0.061	0	0.182	9.927	0.723	0	0	0	1506696553
-9.646	-2.14	-0.418	-0.061	0	0	3.454	-8.405	0.69	0	-0.061	-0.183	4.401	9.275	2.323	0	0	-0.061	-9.601	-1.666	-1.497	-0.061	-0.061	-0.061	-0.359	9.789	1.821	0	0	-0.061	0.218	9.911	0.723	0	0	0	1506696553
-9.63	-2.109	-0.404	-0.061	0	0	3.464	-8.396	0.739	-0.122	0	-0.061	4.421	9.281	2.352	0	-0.061	-0.061	-9.601	-1.681	-1.481	0	-0.061	-0.061	-0.412	9.772	1.792	0	-0.061	-0.061	0.249	9.911	0.752	0	0.061	0	1506696553
-9.685	-2.094	-0.425	-0.061	0	0	3.451	-8.382	0.796	-0.122	0.061	0	4.45	9.276	2.397	0	-0.122	-0.061	-9.592	-1.674	-1.501	0	0	0	-0.385	9.78	1.811	0	-0.122	-0.061	0.278	9.905	0.73	0	0	0	1506696553
-9.666	-2.11	-0.431	-0.061	-0.061	0	3.451	-8.382	0.796	-0.122	0.061	0	4.491	9.243	2.443	0	-0.122	-0.061	-9.601	-1.629	-1.509	0	0.061	-0.061	-0.337	9.763	1.849	0	-0.183	-0.061	0.237	9.92	0.701	0	-0.061	0	1506696553
-9.672	-2.121	-0.414	0	-0.061	-0.061	3.509	-8.454	0.863	-0.122	0	0	4.529	9.259	2.463	0	-0.122	-0.122	-9.636	-1.645	-1.556	0	0	-0.061	-0.246	9.793	1.851	-0.061	-0.183	-0.122	0.202	9.921	0.709	0	-0.061	0	1506696553
-9.673	-2.107	-0.42	0	-0.061	0	3.591	-8.475	0.872	-0.061	0	0.061	4.603	9.227	2.529	0	0	-0.183	-9.622	-1.607	-1.549	0	0	-0.061	-0.172	9.806	1.852	0	-0.122	-0.122	0.208	9.912	0.733	0	-0.061	0	1506696553
-9.696	-2.059	-0.401	-0.061	-0.061	-0.061	3.625	-8.483	0.898	-0.122	0	0.061	4.679	9.208	2.531	-0.061	0	-0.183	-9.622	-1.632	-1.531	0	0	0	-0.219	9.765	1.841	-0.061	-0.122	-0.122	0.221	9.923	0.742	0	-0.061	0	1506696553
-9.678	-2.107	-0.416	-0.061	-0.061	-0.061	3.625	-8.483	0.898	-0.061	0	0.061	4.741	9.226	2.521	-0.061	0	-0.183	-9.618	-1.629	-1.543	0	0	0	-0.257	9.782	1.848	-0.061	-0.122	-0.061	0.224	9.915	0.662	0	-0.061	-0.061	1506696553
-9.646	-2.129	-0.416	0	-0.061	-0.061	3.612	-8.453	0.886	-0.061	0	0	4.789	9.226	2.494	-0.061	-0.061	-0.061	-9.652	-1.605	-1.581	-0.061	0	0	-0.228	9.806	1.87	-0.061	-0.122	-0.061	0.237	9.934	0.682	0	0	-0.061	1506696554
-9.649	-2.094	-0.415	0	0	-0.061	3.646	-8.459	0.822	0	-0.061	-0.061	4.749	9.183	2.488	-0.061	0	0	-9.637	-1.603	-1.595	0	0	0	-0.177	9.801	1.872	-0.061	-0.061	-0.061	0.254	9.918	0.73	0	0	-0.061	1506696554
-9.65	-2.038	-0.409	-0.061	-0.061	-0.061	3.667	-8.433	0.786	-0.061	0	-0.061	4.71	9.121	2.476	-0.061	0	0	-9.628	-1.622	-1.583	0	-0.061	0	-0.15	9.723	1.86	-0.061	0	0	0.301	9.906	0.691	0	-0.061	-0.061	1506696554
-9.658	-2.032	-0.422	-0.061	-0.061	-0.061	3.64	-8.376	0.774	-0.061	0	-0.061	4.651	9.141	2.428	-0.061	0	0	-9.612	-1.603	-1.58	0	-0.061	-0.061	-0.189	9.683	1.845	-0.061	0	0	0.321	9.896	0.721	0	0	0	1506696554
-9.678	-2.011	-0.421	-0.061	-0.061	-0.061	3.625	-8.385	0.776	-0.061	0	0	4.627	9.189	2.411	-0.061	0	0	-9.606	-1.593	-1.593	0	-0.061	-0.061	-0.207	9.727	1.843	0	0	0	0.359	9.905	0.746	0	0	0	1506696554
-9.679	-2.025	-0.443	-0.061	0	-0.061	3.606	-8.427	0.768	-0.061	0	0	4.595	9.211	2.408	0	0.061	0	-9.611	-1.591	-1.585	-0.061	-0.061	-0.061	-0.23	9.762	1.869	0	0	0	0.342	9.897	0.701	0	0	0	1506696554
-9.661	-2.021	-0.428	-0.061	-0.061	-0.061	3.606	-8.427	0.768	-0.061	0	-0.061	4.533	9.223	2.433	0	0	0	-9.604	-1.597	-1.589	-0.061	-0.061	-0.061	-0.237	9.752	1.854	0	0	-0.061	0.318	9.915	0.726	0	0	0	1506696554
-9.664	-2.049	-0.44	-0.061	-0.061	-0.061	3.555	-8.501	0.842	-0.122	-0.061	-0.061	4.521	9.216	2.472	0	0	0	-9.582	-1.61	-1.579	-0.061	-0.061	-0.061	-0.266	9.747	1.836	0	0	-0.061	0.343	9.897	0.695	0	0	-0.061	1506696554
-9.652	-2.068	-0.434	-0.061	0	-0.061	3.515	-8.48	0.857	-0.061	-0.061	-0.061	4.551	9.21	2.503	0	0	-0.061	-9.603	-1.629	-1.583	-0.061	-0.061	-0.061	-0.251	9.735	1.847	0	-0.061	-0.061	0.318	9.896	0.684	0	0	-0.061	1506696554
-9.658	-2.077	-0.438	-0.061	0	-0.061	3.518	-8.455	0.892	-0.061	-0.061	-0.061	4.567	9.226	2.492	-0.061	0	-0.061	-9.605	-1.626	-1.577	-0.061	0	-0.061	-0.242	9.761	1.849	0	-0.061	-0.061	0.306	9.898	0.7	0	0	-0.061	1506696554
-9.668	-2.078	-0.437	-0.061	-0.061	-0.061	3.528	-8.47	0.915	-0.061	0	0	4.585	9.221	2.466	-0.061	-0.061	-0.061	-9.599	-1.638	-1.592	-0.061	-0.061	-0.061	-0.245	9.775	1.849	0	-0.061	-0.061	0.316	9.897	0.685	0	0	-0.061	1506696554
-9.65	-2.09	-0.427	-0.061	-0.061	-0.061	3.576	-8.449	0.909	-0.061	0	0.061	4.612	9.205	2.434	-0.061	-0.061	-0.061	-9.616	-1.641	-1.586	-0.061	-0.061	-0.061	-0.24	9.763	1.832	-0.061	-0.061	-0.061	0.292	9.905	0.689	0	0	-0.061	1506696554
-9.661	-2.067	-0.422	-0.061	0	-0.061	3.624	-8.435	0.878	0	0	0.061	4.624	9.199	2.393	0	-0.061	-0.061	-9.617	-1.653	-1.587	0	-0.061	-0.061	-0.233	9.764	1.809	0	-0.061	-0.061	0.31	9.911	0.703	0	0	-0.061	1506696554
-9.674	-2.038	-0.423	0	0	-0.061	3.624	-8.435	0.878	0	0	0.061	4.634	9.173	2.37	0	0	-0.061	-9.617	-1.639	-1.592	0	-0.061	-0.061	-0.215	9.755	1.838	0	-0.061	-0.061	0.307	9.905	0.699	0	0	-0.061	1506696554
-9.689	-2.023	-0.39	0	0	-0.061	3.659	-8.425	0.816	0	0	0	4.649	9.178	2.381	0	0	-0.061	-9.594	-1.641	-1.581	0	-0.061	-0.061	-0.212	9.75	1.822	0	0	-0.061	0.267	9.906	0.634	0	-0.061	-0.061	1506696554
-9.799	-1.973	-0.359	0.122	-0.183	0	3.652	-8.387	0.803	-0.061	0	-0.061	4.648	9.232	2.387	0	0	-0.061	-9.623	-1.653	-1.587	0	-0.061	-0.061	-0.203	9.777	1.82	0	0	-0.061	0.258	9.914	0.51	-0.061	-0.183	-0.122	1506696554
-9.75	-1.968	-0.418	0.061	-0.244	-0.122	3.652	-8.387	0.803	-0.061	0	-0.061	4.662	9.268	2.42	0	0	-0.061	-9.649	-1.674	-1.672	0	-0.061	0	-0.181	9.837	1.817	0	-0.061	-0.061	0.185	9.926	0.49	0.061	-0.427	-0.305	1506696554
-9.662	-2.043	-0.537	0.061	-0.305	-0.183	3.565	-8.414	0.769	-0.061	-0.122	-0.061	4.64	9.209	2.476	0.061	0	-0.122	-9.619	-1.68	-1.796	-0.061	-0.061	0	-0.092	9.862	1.812	0	-0.061	-0.122	-0.006	9.941	0.592	0.122	-0.305	-0.427	1506696554
-9.598	-2.107	-0.633	0.183	-0.183	-0.244	3.565	-8.414	0.769	-0.061	-0.122	-0.061	4.672	9.057	2.495	0.061	0.122	-0.183	-9.601	-1.843	-1.81	-0.061	-0.122	0	0.063	9.74	1.726	0	-0.061	-0.183	-0.106	9.942	0.691	0	-0.122	-0.488	1506696554
-9.526	-1.982	-0.703	0.244	0	-0.305	3.555	-8.387	0.758	-0.122	-0.122	0	4.857	9.039	2.417	0.061	0.122	-0.183	-9.641	-2.027	-1.863	0	-0.305	0	0.208	9.688	1.567	0	0.061	-0.183	0.102	9.921	0.583	0.061	-0.122	-0.549	1506696554
-9.617	-1.778	-0.852	0.244	-0.061	-0.366	3.394	-8.177	0.883	-0.305	0	0.061	4.929	9.15	2.204	0.061	0.366	-0.427	-9.524	-2.186	-1.86	0.061	-0.305	0.061	0.209	9.792	1.377	-0.061	0.183	-0.183	0.188	9.867	0.421	0	-0.183	-0.549	1506696554
-9.689	-1.67	-1.054	0.122	0	-0.427	3.365	-8.233	1.001	-0.488	0.061	0.305	4.984	9.306	2.041	0.061	0.061	-0.366	-9.538	-2.249	-1.942	0.061	-0.366	0	0.118	9.975	1.255	-0.122	0.122	-0.244	0.437	9.859	0.428	-0.061	-0.244	-0.488	1506696554
-9.615	-1.616	-1.061	0	0.061	-0.488	3.393	-8.347	1.146	-0.61	0	0.305	4.986	9.305	1.943	0.061	0.061	-0.366	-9.61	-2.255	-2.021	0	-0.488	0.061	0.114	10.039	1.176	-0.122	-0.122	-0.366	0.657	9.895	0.366	-0.122	-0.061	-0.488	1506696554
-9.514	-1.733	-1.254	-0.183	0.122	-0.61	3.435	-8.441	1.288	-0.61	0.061	0.366	4.886	9.131	1.91	0.122	-0.122	-0.488	-9.618	-2.229	-1.998	-0.061	-0.549	0.061	0.313	9.957	1.219	-0.122	-0.183	-0.549	0.541	9.924	0.362	-0.244	-0.061	-0.549	1506696554
-9.33	-2.202	-1.337	-0.427	0.061	-0.427	3.405	-8.485	1.448	-0.61	0	0.305	4.852	8.955	1.928	0.244	0	-0.671	-9.569	-2.127	-1.879	-0.122	-0.671	0	0.474	9.804	1.258	-0.122	0	-0.671	0.806	9.909	0.499	-0.427	-0.061	-0.549	1506696554
-9.156	-2.371	-1.136	-0.488	0.122	0.183	3.391	-8.522	1.544	-0.61	0	0.305	4.832	8.842	2.013	0.305	0.183	-0.732	-9.63	-2.102	-1.701	-0.244	-0.916	-0.061	0.474	9.618	1.244	-0.244	0.122	-0.793	1.674	9.855	1.487	-0.854	0.977	0.061	1506696555
-9.94	-2.194	-1.035	-0.793	-0.061	0.61	3.333	-8.58	1.543	-0.366	-0.122	0.244	4.789	8.945	2.085	0.305	0.183	-0.732	-9.628	-2.121	-1.422	-0.183	-1.16	-0.122	0.303	9.51	1.347	-0.305	0.427	-0.916	3.001	9.826	2.16	-1.465	1.648	1.16	1506696555
-10.789	-2.406	-0.712	-0.732	-1.16	0.61	3.248	-8.601	1.455	-0.244	-0.183	0.183	4.739	9.371	2.105	0.305	0.183	-0.732	-9.956	-2.128	-1.208	-0.183	-1.343	-0.183	-0.202	9.646	1.489	-0.305	0.671	-0.977	3.076	10.746	2.414	-2.563	1.526	2.075	1506696555
-9.961	-1.992	0.607	-0.427	-2.075	0.427	3.182	-8.759	1.268	-0.244	-0.183	0.183	4.614	9.813	2.102	0.183	-0.183	-0.427	-9.905	-2.019	-1.154	0	-1.404	-0.183	-0.829	10.018	1.744	-0.061	0.61	-0.854	3.969	11.904	3.853	-3.906	1.465	3.357	1506696555
-10.284	-0.804	1.516	-1.16	-1.038	0.061	3.143	-8.953	1.001	-0.244	-0.122	0.305	4.325	9.461	2.168	0.366	-0.427	-0.061	-9.465	-1.4	-1.065	0.183	-1.465	0.061	-1.058	9.945	2.213	0.122	0.427	-0.916	6.179	12.744	4.502	-4.456	2.808	5.615	1506696555
-10.142	-0.647	1.54	-0.977	-0.549	-1.038	3.061	-8.408	0.752	-0.122	0.122	0.549	4.241	9.216	2.452	0.366	-0.427	-0.061	-9.652	-0.679	-1.114	0.061	-0.916	0.366	-0.818	9.655	2.857	0.122	0.61	-1.221	1.681	13.165	3.062	-4.578	2.258	6.042	1506696555
-10.293	-1.327	1.034	-0.61	-0.793	-0.977	2.996	-8.171	0.566	-0.061	0.244	0.671	4.016	9.567	3.046	1.221	1.038	-0.366	-10.007	-0.543	-1.281	-0.427	-0.427	0.366	-0.551	9.951	3.157	0.061	0.671	-1.221	-2.37	10.482	1.203	-2.991	-1.648	5.005	1506696555
-9.234	-1.184	1.479	-0.183	-0.854	-0.122	2.985	-8.691	0.252	0.427	-0.366	1.343	3.847	9.574	3.762	1.16	1.282	-0.793	-9.825	-0.61	-1.566	-0.427	-1.038	0.244	-0.331	10.218	3.12	0.061	0.427	-0.977	-1.144	7.744	1.408	-1.587	-3.357	3.052	1506696555
-8.419	-0.591	1.751	-0.549	0	-0.122	3.124	-8.976	-0.3	0.427	-0.366	1.343	3.789	8.888	4.288	1.16	1.282	-0.793	-9.264	-0.541	-1.33	-0.488	-0.61	0.183	-0.463	9.503	3.165	-0.061	0.549	-0.854	2.117	6.758	1.721	0.244	-2.686	1.831	1506696555
-8.233	-0.464	1.602	-0.793	0.183	-0.427	3.124	-8.976	-0.3	0.854	-1.404	1.404	3.722	8.498	4.576	0.366	0.854	-0.61	-8.987	-0.429	-1.065	-0.366	-0.732	0.122	-0.879	8.644	2.991	-0.305	0.488	-0.732	2.62	5.563	1.97	1.343	0.854	0.488	1506696555
-8.916	-0.433	1.302	-1.099	0.122	-0.427	3.45	-8.335	-0.769	0.488	-2.319	1.16	3.607	8.457	4.378	0.366	0.854	-0.61	-8.752	-0.179	-0.892	-0.305	-0.427	0.061	-1.158	8.381	2.978	-0.366	0.061	-0.366	2.879	5.553	2.617	2.441	2.686	-0.244	1506696555
-9.293	-1.104	1.113	-1.16	0.305	-0.549	4.607	-7.757	-0.474	-0.244	0.305	1.221	3.841	8.543	4.13	-0.183	0.061	-0.427	-9.14	0.279	-0.963	-0.549	-0.305	0	-0.947	8.565	3.256	-0.244	-0.061	-0.122	3.567	6.639	3.514	3.235	3.845	-0.122	1506696555
-10.552	-1.615	0.915	-0.732	0.061	0	4.192	-8.116	-0.371	-0.122	0.488	1.16	4.144	8.628	3.781	-0.366	-0.061	-0.244	-9.542	0.206	-1.077	-0.854	-0.061	-0.244	-0.621	8.859	3.475	-0.183	-0.061	0.061	2.816	7.838	4.576	2.991	2.258	-0.427	1506696555
-10.889	-1.284	1.408	-0.854	-0.549	0.244	3.914	-8.754	-0.337	0.244	-0.854	0.854	4.32	8.933	3.449	-0.366	-0.061	-0.244	-10.012	-0.237	-1.135	-0.916	-0.122	-0.549	-0.56	9.19	3.441	-0.183	0.244	0.244	5.767	9.41	7.309	0.793	-0.427	-0.549	1506696555
-11.361	-1.522	2.223	-2.136	-0.366	-0.122	4.165	-9.44	-0.53	0.366	-1.77	0.488	4.351	9.488	2.993	-0.305	0.122	-0.183	-9.838	-0.723	-1.369	-0.732	0.061	-0.793	-1.044	9.537	3.229	-0.122	0.183	0.427	6.309	9.636	8.618	-0.061	0.977	0.427	1506696555
-11.19	-2.238	1.759	0.122	-0.305	0.061	4.514	-9.96	-0.434	0.122	-1.526	0.183	4.279	10.356	2.513	-0.244	-0.977	0.549	-10.932	-0.924	-1.197	-0.916	1.404	-0.732	-1.589	10.104	3.079	0.122	-0.427	0.488	3.582	8.715	5.632	0.977	-1.038	0.732	1506696555
-11.52	-2.797	1.422	-0.793	-0.549	1.221	4.606	-10.384	0.012	0.122	-1.526	0.183	4.39	10.861	2.153	-0.061	-1.343	0.732	-10.826	-1.432	-0.94	0.305	0.061	-0.671	-1.538	10.933	2.969	0.427	-0.793	0.427	1.901	9.197	1.501	2.014	-5.493	-0.916	1506696555
-9.777	-2.857	1.083	0.549	-0.305	0	4.682	-10.588	0.825	-0.305	-0.977	0	4.851	11.259	2.03	-0.061	-1.343	0.732	-12.047	-1.678	-0.522	0	-0.061	-0.488	-1.465	11.434	3.103	0.793	0.061	0.549	7.776	10.182	2.783	0.671	0.549	-0.61	1506696555
-8.516	-3.458	0.51	0.244	0.916	-0.366	4.432	-10.478	1.412	0	0.977	-0.305	5.14	11.731	2.299	0.61	0.977	0.977	-10.841	-1.915	0.48	0.061	0.366	-0.427	-1.995	11.927	2.482	0.427	0.671	0.732	2.945	10.128	2.235	0.061	1.709	-1.526	1506696555
-8.811	-4.052	-1.047	1.099	1.526	-0.427	4.432	-10.478	1.412	0	0.977	-0.305	4.551	10.747	2.478	0.61	0.977	0.977	-10.062	-1.477	1.115	-0.366	0.366	-0.061	-2.475	11.176	1.997	0.183	0.427	0.854	0.013	8.742	0.376	2.136	-1.526	-1.648	1506696555
-8.987	-3.926	-1.16	0.549	0.854	0.183	3.926	-9.174	1.776	0.977	0.671	-1.709	4.053	9.895	2.424	0.427	1.404	1.587	-9.64	-2.518	1.03	-0.671	0.244	-0.122	-2.265	9.75	1.384	-0.305	0.427	0.854	2.321	10.168	0.416	1.587	-1.16	-1.953	1506696555
-8.464	-3.468	-0.778	0.488	2.014	-0.061	3.305	-8.528	1.432	1.221	0.122	-3.235	3.566	9.717	1.873	-0.732	1.221	1.465	-9.527	-3.125	0.799	-0.183	0	-0.183	-1.708	9.247	0.781	-0.488	0.916	0.854	1.932	9.739	0.037	1.831	-0.183	-1.77	1506696555
-9.091	-3.149	-1.117	0.793	1.587	-0.061	2.582	-8.748	0.94	1.221	0.122	-3.235	3.229	9.915	1.096	-0.732	1.221	1.465	-9.646	-2.713	0.323	-0.122	-0.122	0.183	-1.592	9.497	0.557	-0.305	1.221	0.793	0.678	9.639	0.202	1.831	-1.343	-1.831	1506696555
-9.087	-2.609	-1.147	0.916	1.404	-0.061	1.845	-9.104	0.475	1.526	-1.099	-4.822	3.268	9.444	0.567	-1.16	0.305	1.038	-8.898	-2.541	-0.042	0	-0.244	0.427	-1.607	9.729	0.772	0.061	0.854	0.671	0.336	9.744	0.262	1.953	-3.174	-2.075	1506696555
-9.074	-2.175	-1.409	1.282	0.427	-0.244	1.456	-8.442	0.215	1.526	-1.099	-4.822	3.553	8.692	0.49	-1.099	-0.427	0.732	-8.301	-2.82	-0.14	0	-0.244	0.366	-1.536	9.294	0.953	-0.122	0.488	0.366	1.638	9.957	0.455	1.648	-3.54	-2.075	1506696555
-9.171	-1.782	-1.597	1.221	0.122	-0.366	1.456	-8.442	0.215	1.16	-1.099	-4.333	3.749	8.479	0.666	-0.183	0.61	0.366	-8.299	-2.985	-0.17	0.244	-0.183	0.305	-1.518	8.833	0.952	-0.671	0.244	0.244	3.138	9.725	-0.1	1.465	-2.319	-1.709	1506696556
-9.171	-2.086	-1.561	0.916	0.549	-0.549	1.264	-6.425	0.49	-0.549	0.427	-1.831	3.546	8.637	0.888	-0.183	0.61	0.366	-8.41	-2.912	-0.335	0.488	-0.122	0.244	-1.511	8.719	0.88	-0.61	0.122	0.122	2.438	9.366	-0.632	1.526	-1.282	-1.648	1506696556
-9.1	-2.344	-1.729	1.099	0.061	-0.732	1.035	-6.337	0.67	-0.916	0.427	-0.366	3.275	8.795	1.058	-0.244	0.671	0.061	-8.521	-2.669	-0.66	0.671	-0.061	0.183	-1.477	8.88	0.87	-0.366	-0.427	-0.122	1.187	9.544	-0.727	1.282	-1.831	-1.709	1506696556
-9.01	-2.217	-1.501	1.709	-0.244	-0.549	1.15	-6.702	0.877	-1.038	0	1.099	3.375	8.707	1.225	-0.671	-1.404	-0.671	-8.61	-2.592	-0.86	0.732	0.305	0.244	-1.26	8.985	0.802	-0.122	-1.282	-0.305	1.432	9.618	-0.402	0.916	-2.075	-1.648	1506696556
-9.089	-1.418	-1.416	1.343	0.366	-0.549	1.15	-6.702	0.877	-1.038	0	1.099	3.822	8.465	1.351	-0.671	-1.404	-0.671	-8.434	-2.702	-0.853	0.977	0.366	0.183	-0.836	8.967	0.828	-0.061	-1.892	-0.427	1.858	9.459	0.028	0.366	-2.075	-1.343	1506696556
-9.153	-1.126	-1.809	1.038	0.244	-0.732	2.127	-7.346	1.504	-1.282	-0.122	3.235	4.127	8.509	1.45	-0.61	-1.404	-1.526	-8.612	-2.547	-0.951	1.038	0.549	0.122	-0.467	9.054	1.028	-0.122	-1.953	-0.549	1.517	9.47	-0.596	0.061	-2.258	-1.404	1506696556
-9.65	-1.467	-1.737	0.732	-0.549	-0.122	2.695	-7.736	1.958	-1.526	0.244	3.906	4.41	9.001	1.682	-0.549	-1.587	-1.77	-8.803	-2.272	-0.959	0.977	0.671	0.183	-0.294	9.438	1.103	-0.183	-2.014	-0.732	1.662	9.398	-0.681	-0.305	-1.953	-1.526	1506696556
-10.081	-2.89	-1.029	-0.549	-0.732	0.916	3.265	-8.399	2.344	-1.404	0.732	4.333	4.729	9.891	2.012	-0.549	-1.587	-1.77	-9.349	-2.482	-0.513	0.732	1.77	0.183	-0.389	10.088	1.091	-0.61	-2.38	-0.854	2.316	9.647	-0.071	-0.671	-1.343	-1.404	1506696556
-11.581	-3.675	-1.465	-0.671	0.671	1.892	3.743	-9.393	2.485	-1.038	0.732	4.456	5.199	11.761	2.294	-0.732	-1.892	-2.441	-12.4	-2.077	-0.724	1.465	0.732	-0.122	-0.646	11.435	1.72	-0.488	-2.014	-0.488	4.084	10.606	0.708	-1.526	-0.488	-0.488	1506696556
-12.267	-4.695	-1.494	0.671	-2.38	1.892	4.435	-12.19	2.468	-0.183	0.122	4.211	5.572	11.848	2.59	-0.549	-2.075	-1.648	-12.024	-0.236	-0.257	0.793	0.793	0.793	-0.895	12.469	3.091	0.427	-1.526	-0.549	5.721	12.618	3.066	-3.723	0.977	1.648	1506696556
-9.345	-6.158	1.653	0.488	-1.221	2.38	4.435	-12.19	2.468	-0.183	0.122	4.211	6.144	10.283	3.389	-0.549	-2.075	-1.648	-11.547	-1.699	0.524	0.183	0.488	-0.122	-2.042	11.16	3.642	0.061	-0.61	-0.61	3.962	14.032	4.055	-5.127	0.854	2.502	1506696556
-10.913	-4.529	1.351	0	1.16	1.343	6.071	-11.62	1.248	1.16	-0.916	2.747	5.691	10.092	3.518	0.183	-0.549	-0.122	-11.658	-1.14	1.012	1.648	-0.732	-0.366	-2.815	9.781	3.283	-0.977	-0.732	-0.305	0.429	12.51	0.298	-2.93	0.244	4.089	1506696556
-11.326	-2.838	-0.554	0.183	-2.808	-0.305	5.609	-11.249	0.952	0.61	0.183	0.488	4.11	10.551	3.029	0	1.465	1.038	-11.531	0.26	0.848	0.854	-0.793	0.061	-2.613	9.843	3.485	-0.183	0	-0.122	-1.487	13.528	0.055	-3.601	-0.671	4.456	1506696556
-8.546	-3.467	0.579	-0.061	-1.831	0.122	4.18	-11.355	0.053	0.549	2.38	-1.77	3.515	9.922	3.042	-0.671	0.305	1.648	-10.18	-0.233	0.695	0.549	-0.488	-0.366	-2.729	9.753	3.444	0.366	-0.122	0.122	-2.643	12.67	-0.662	-2.563	-2.441	4.822	1506696556
-7.677	-2.233	1.668	0	0.549	0.183	3.045	-10.324	-0.65	1.892	-0.427	-4.089	3.828	8.943	3.079	-0.549	-1.038	2.441	-9.57	0.049	0.572	0.549	-1.038	-0.488	-2.406	8.934	3.226	0.366	-0.61	0.366	-1.995	10.599	0.295	-1.587	-1.709	3.784	1506696556
-8.437	-1.25	0.975	-0.183	-0.244	0.244	2.67	-9.143	-1.134	1.77	-1.343	-4.639	3.775	8.274	2.936	-0.549	-1.038	2.441	-8.947	0.182	0.557	0.366	-0.427	-0.244	-1.754	8.257	3.311	0	-0.183	0.305	0.062	8.149	0.535	0.854	3.052	3.662	1506696556
-8.24	-0.793	1.439	-0.366	0	0.305	2.59	-8.466	-1.424	1.404	-0.793	-4.517	3.207	7.868	2.816	-0.366	0.61	2.502	-8.477	0.074	0.488	0.183	-0.305	-0.488	-1.351	7.905	3.198	0	0.305	0.122	0.441	7.589	0.053	1.221	4.822	1.77	1506696556
-8.504	-0.599	1.437	-1.648	0.366	-0.244	2.36	-8.049	-1.573	0.916	0.061	-4.028	2.876	7.703	2.763	-0.305	0.977	2.197	-8.48	0.362	0.53	-0.244	-0.122	-0.671	-1.318	7.997	3.079	0.183	0.244	0.366	-1.331	6.891	1.335	0.977	7.324	-0.122	1506696556
-8.929	-1.542	0.889	-1.77	-0.122	-0.427	1.903	-7.984	-1.465	0.61	0.122	-3.418	3.128	8.051	2.808	-0.122	0.366	1.526	-8.849	0.581	0.208	-0.732	0.732	-0.366	-1.201	8.592	3.278	0.366	0.488	0.61	-0.744	6.977	1.415	3.235	4.272	-0.793	1506696556
-8.942	-2.594	1.3	-1.221	0.305	0.244	1.737	-8.19	-1.224	0.427	-0.061	-2.686	3.853	8.276	2.998	0.183	-0.061	0.793	-9.046	0.147	-0.221	-1.221	0.793	-0.305	-0.926	9.065	3.354	0.427	0.488	0.61	2.281	8.824	2.859	1.709	-1.221	-1.526	1506696556
-9.819	-2.719	1.029	-1.221	1.099	0.671	1.711	-8.403	-0.912	0.488	-0.122	-2.197	4.31	8.168	3.206	0.916	1.038	0.244	-9.172	-0.331	-0.327	-1.404	0.61	-0.549	-0.872	8.982	3.338	0.366	0.427	0.427	2.668	9.272	3.951	1.892	-0.061	-0.549	1506696556
-10.269	-3.048	-0.012	-0.427	0.305	-0.732	1.601	-8.07	-0.553	0.305	-0.61	-1.77	4.838	8.849	3.461	0.916	1.038	0.244	-9.969	-1.248	-0.543	-1.709	0.427	-0.488	-0.968	9.302	2.979	0.061	0.793	0.427	2.98	9.807	0.973	0.916	0.488	-1.465	1506696556
-9.558	-3.529	0.654	-0.122	-0.244	-0.366	1.711	-7.995	-0.138	0	-1.343	-0.854	5.658	10.286	3.61	0.916	1.282	0.061	-10.399	-2.42	-0.039	-1.709	1.038	-0.549	-1.303	10.202	2.187	0	0.977	0.61	1.654	11.301	4.35	-0.732	1.953	-1.099	1506696556
-8.832	-2.906	0.213	-0.732	1.709	-0.427	2.278	-7.991	0.329	-0.366	-1.526	0.305	6.245	11.176	3.505	-0.427	0.793	0.366	-10.64	-2.562	-0.333	-0.488	-0.671	-0.366	-1.672	11.288	1.761	0.183	0.793	0.549	-1.189	10.057	1.916	0.488	-1.16	-1.038	1506696556
-9.903	-2.219	-1.971	-0.854	1.526	-0.61	3.34	-8.223	1.011	-0.61	-2.38	1.282	6.654	10.5	3.475	-0.427	0.793	0.366	-10.541	-2.218	-0.252	-1.099	-0.549	0.183	-1.657	11.258	1.736	0.122	0.793	0.122	2.139	9.848	0.614	0.916	-2.197	-0.305	1506696556
-10.615	-3.134	-2.768	-0.732	0.061	-0.427	5.312	-8.016	2.038	-0.61	-2.38	1.282	7.545	9.582	3.65	-0.854	-0.549	1.404	-9.593	-2.847	0.246	-1.526	0	0.305	-1.724	10.52	1.491	-0.244	0.793	0.061	2.326	9.741	-0.074	1.038	0.183	-0.305	1506696557
-9.391	-3.53	-1.719	-0.366	0.122	-0.122	6.968	-7.636	2.559	-0.61	-2.991	1.16	8.768	9.691	3.719	-1.709	-0.488	3.052	-9.701	-3.933	0.426	-1.404	0.061	0.061	-1.908	10.346	0.746	-0.671	0.488	0.671	1.838	10.625	0.142	0.671	0.977	-0.671	1506696557
-9.435	-3.155	-1.715	-0.366	0.732	-0.061	6.968	-7.636	2.559	-0.122	-2.686	-0.305	9.667	9.956	3.448	-1.709	-0.488	3.052	-9.479	-4.151	0.258	-0.488	0.366	0.122	-1.644	10.639	0.256	-1.038	0.366	1.404	1.068	9.832	-0.505	0.977	-0.061	-0.61	1506696557
-9.762	-2.87	-2.114	0.305	-0.183	-0.183	9.343	-8.234	2.801	0.549	-2.93	-1.709	10.019	9.386	3.28	-2.563	-0.671	4.15	-9.245	-3.455	0.02	-0.488	0.427	0.244	-1.391	10.384	0.685	-0.977	0	1.587	1.02	10.018	-0.321	0.977	-0.61	-0.61	1506696557
-9.112	-3.034	-2.272	0.488	-0.244	-0.183	10.688	-7.702	2.847	0.977	-1.831	-4.456	10.72	8.436	3.335	-2.563	-2.93	7.141	-8.686	-3.601	-0.073	-0.305	0.732	0.244	-1.336	9.811	1.089	-1.343	-0.305	1.892	0.97	10.095	-0.008	0.793	-0.732	-0.916	1506696557
-9.173	-3.211	-2.11	1.404	-0.488	0.244	11.734	-6.779	2.809	0.916	-1.465	-6.042	10.72	8.436	3.335	-2.563	-2.93	7.141	-8.323	-3.773	0.056	-0.061	0.244	-0.122	-0.674	9.649	1.41	-2.625	-1.16	2.869	1.519	9.994	0.068	0.61	-0.244	-0.854	1506696557
-9.111	-2.884	-1.855	1.343	-0.488	0.488	12.49	-5.334	2.888	0.671	-0.977	-7.385	12.508	6.478	3.17	-2.014	-1.648	7.935	-8.226	-3.892	0.02	0.061	0.305	-0.061	0.196	9.895	1.762	-3.662	-1.648	4.333	1.852	9.8	0.287	0.244	-0.244	-0.549	1506696557
-9.213	-2.402	-1.487	0.916	0.183	0.427	13.402	-4.173	1.957	0.061	-1.404	-8.179	13.272	5.624	3.289	-1.709	-0.732	8.24	-8.713	-3.803	-0.36	0.427	0.305	-0.122	1.371	10.258	2.273	-4.272	-1.587	5.554	1.786	9.802	0.501	-0.122	-0.549	-0.183	1506696557
-9.696	-2.296	-0.957	0.183	-0.366	0.488	14.761	-3.615	0.927	-0.549	-0.671	-8.911	13.272	5.624	3.289	-1.831	-0.549	8.484	-9.953	-3.324	-0.752	0.732	0.061	-0.122	2.597	10.116	2.95	-4.333	-1.526	6.348	1.377	9.672	0.224	-0.488	-1.221	-0.122	1506696557
-10.073	-1.704	-1.119	0	0.854	0	14.573	-2.816	-0.254	-0.977	1.282	-9.155	13.185	2.785	2.098	-2.136	1.404	8.484	-10.91	-2.012	-1.337	0.793	-0.732	0.061	4.674	9.984	3.984	-3.357	-2.136	7.08	1.323	9.85	-0.17	-0.427	-1.038	0	1506696557
-10.336	-2.085	-1.273	0.122	-0.366	-0.366	14.573	-2.816	-0.254	-0.977	1.282	-9.155	11.783	0.918	2.273	-1.953	2.563	7.751	-10.527	-0.806	-1.437	-0.305	-0.793	0.366	6.411	9.128	5.237	-2.441	-0.916	6.775	0.971	10.243	-0.227	-0.244	-0.732	-0.305	1506696557
-9.481	-2.918	-0.425	0.122	-0.122	-0.305	12.98	-1.373	-1.641	-1.221	1.831	-7.751	10.131	-0.441	2.564	-1.282	2.991	6.897	-10.044	-1.288	-1.184	-0.854	-0.977	0.427	7.049	7.917	5.624	-2.319	1.709	6.714	1.33	10.331	-0.218	-0.183	0.549	-0.671	1506696557
-9.434	-2.492	-0.242	0.122	0.183	-0.183	11.316	-1.11	-1.818	-1.221	1.831	-7.751	7.794	-1.007	2.658	-0.732	3.54	5.554	-9.88	-1.982	-0.962	-0.61	-1.343	0.122	6.832	7.065	5.307	-2.502	3.052	6.653	0.272	10.058	0.431	-0.122	0.549	-0.671	1506696557
-9.647	-2.218	-0.106	0.122	0.061	-0.244	8.839	-0.542	-1.534	-0.427	2.319	-5.798	5.678	-1.36	3.047	-0.793	4.456	3.662	-9.789	-1.957	-0.56	-0.366	-1.465	0.122	6.766	6.724	5.091	-1.831	4.517	5.127	-0.22	9.947	1.123	-0.122	-0.732	-0.793	1506696557
-9.659	-2.491	-0.145	0.122	-0.122	-0.183	5.947	0.007	-0.754	0.183	2.991	-3.54	5.678	-1.36	3.047	-1.038	4.211	1.343	-9.772	-1.741	-0.373	-0.305	-1.465	0.244	6.063	5.843	5.656	-1.038	6.042	4.028	0.712	9.887	0.884	-0.122	-0.854	-0.732	1506696557
-9.649	-2.541	-0.133	0.244	-0.305	-0.244	4.316	0.205	-0.319	0.244	1.587	-1.099	5.111	-0.422	3.954	-0.977	2.625	-0.549	-10.015	-1.273	-0.312	-0.305	-1.587	0.305	4.527	5.082	6.156	-1.526	5.676	3.601	1.39	9.824	0.927	0	0.183	-0.549	1506696557
-9.573	-2.389	-0.151	0.305	-0.244	-0.488	4.643	0.394	0.335	0.061	1.892	0.427	5.13	0.103	4.867	-1.038	2.136	-1.404	-10.255	-0.784	-0.19	-0.671	-1.465	0.61	3.627	3.76	6.552	-1.465	5.066	2.808	0.395	9.929	1.08	0.122	0.305	-0.549	1506696557
-9.421	-2.458	-0.115	0.244	-0.183	-0.366	4.933	0.158	1.192	0.305	2.136	1.465	5.254	0.257	4.963	-1.343	1.648	-2.136	-10.107	-0.958	0.147	-0.732	-1.343	0.549	2.962	2.944	6.62	-0.488	3.296	3.113	-0.14	10.006	0.813	0.244	-0.61	-0.732	1506696557
-9.428	-2.677	0.026	0.061	-0.122	-0.122	5.211	0.474	1.196	0.61	1.953	1.648	6.327	0.391	5.707	-1.404	-0.183	-1.709	-9.659	-1.113	0.325	-0.366	-1.343	0.366	1.299	2.334	7.09	-0.793	0.916	2.991	0.669	9.804	0.894	0.183	-0.549	-0.549	1506696557
-9.563	-2.327	0.057	0.244	-0.183	-0.244	6.409	0.615	1.925	0.61	1.953	1.648	7.093	-0.444	5.643	-1.343	-1.221	-0.916	-9.514	-1.184	0.627	-0.183	-1.16	0.305	2.213	2.249	7.842	-0.549	0.732	2.136	0.904	9.768	1.288	0.122	0.122	-0.366	1506696557
-9.85	-2.038	0.079	0.183	-0.122	-0.366	7.462	0.951	3.089	-0.061	1.221	0.671	7.093	-0.444	5.643	-0.916	-1.221	-0.366	-9.503	-1.133	0.855	-0.122	-1.099	0.244	2.539	2.543	8.258	-0.488	0.305	1.648	0.341	9.843	1.145	0	-0.183	-0.244	1506696557
-9.722	-2.077	0.077	0.183	-0.122	-0.427	7.836	1.279	2.723	0.061	-0.427	-0.061	7.679	-1.248	5.605	-0.427	-1.16	0.366	-9.51	-1.157	1.078	-0.122	-0.854	0.244	2.801	2.774	8.404	-0.488	0.61	0.732	0.488	10.06	1.193	-0.061	-0.488	-0.244	1506696557
-9.616	-2.094	-0.092	0.061	-0.305	-0.244	7.937	1.52	2.725	-0.061	-2.808	-0.977	7.679	-1.248	5.605	-0.183	-0.916	0.305	-9.237	-1.102	1.432	0.061	-0.488	0.183	3.369	2.735	8.472	-0.183	0.183	0.732	0.901	10.044	1.274	-0.122	-0.305	-0.183	1506696557
-9.39	-2.144	0.017	-0.061	-0.061	-0.183	8.398	2.271	1.834	-0.427	-2.686	-0.61	8.319	-1.894	4.75	0.305	0.305	-0.122	-9.21	-0.949	1.54	-0.061	-0.244	0.244	3.549	2.61	8.733	-0.244	0.305	0.244	0.86	9.863	1.083	0	-0.183	-0.183	1506696557
-9.64	-2.302	-0.287	-0.061	-0.305	-0.122	8.497	2.785	1.013	-1.099	-1.526	-0.305	7.748	-1.781	5.733	0.671	1.099	0.366	-9.135	-1.03	1.593	-0.061	-0.061	0.244	3.567	2.405	8.404	0.061	0.732	-0.122	0.706	9.745	0.919	0.061	-0.427	-0.122	1506696557
-9.461	-2.519	-0.26	0	-0.366	0	8.431	2.661	0.874	-1.526	-2.319	-0.488	7.748	-1.781	5.733	0.427	0.732	0.549	-9.231	-0.993	1.576	0	0.122	0.122	3.082	2.195	8.435	0.183	-0.366	0.122	0.668	9.86	1.004	-0.061	-0.305	-0.183	1506696558
-9.369	-2.59	-0.203	-0.061	-0.244	0.061	9.104	2.747	1.029	-1.831	-1.709	-0.549	8.519	-2	7.161	0.61	0.916	0.549	-9.266	-1.16	1.444	0	0.183	0.122	3.354	2.207	8.795	0.305	-1.16	0.183	0.571	9.885	0.918	-0.122	-0.122	-0.183	1506696558
-9.485	-2.634	-0.249	-0.122	-0.122	0.061	9.746	2.915	1.437	-1.831	-1.709	-0.549	8.538	-2.091	7.948	0.427	0.793	0.977	-9.481	-1.211	1.349	0.061	0.244	0.122	3.959	2.561	8.976	-0.122	-0.854	-0.183	0.418	9.764	0.714	-0.183	-0.061	-0.061	1506696558
-9.636	-2.896	-0.39	-0.061	-0.244	-0.061	10.5	3.301	2.456	-1.038	-0.793	-1.709	8.538	-2.091	7.948	-0.122	0.549	0.977	-9.661	-1.209	1.243	0.122	0.305	0.061	4.219	2.707	9.039	-0.61	-0.61	0	0.218	9.857	0.593	-0.244	-0.122	-0.061	1506696558
-9.635	-3.054	-0.452	0.244	-0.183	0	10.878	3.348	2.751	-0.427	-1.465	-2.258	8.949	-2.438	7.757	-0.549	0.366	1.282	-9.818	-1.391	1.116	0.244	0.244	-0.061	4.315	2.665	9.021	-0.977	-0.854	-0.122	0.176	10.05	0.573	-0.183	-0.122	-0.122	1506696558
-9.482	-2.997	-0.452	0.305	-0.305	0.061	11.078	3.809	2.128	-0.732	-1.404	-2.563	8.248	-2.492	7.423	-0.854	0.244	1.709	-9.723	-1.549	1.072	0.366	0.244	-0.061	4.634	2.549	8.996	-1.282	-0.427	-0.488	0.141	10.172	0.623	-0.366	-0.122	-0.061	1506696558
-9.42	-2.853	-0.462	0.427	-0.427	0.061	10.393	4.096	1.095	-0.732	-1.404	-2.563	8.248	-2.492	7.423	-1.099	0.183	1.709	-9.521	-1.672	1.03	0.488	0.366	-0.122	4.581	2.562	8.557	-1.404	0	-0.61	-0.038	10.003	0.574	-0.366	-0.305	0	1506696558
-9.397	-2.99	-0.518	0.671	-0.366	0.122	9.377	4.171	0.029	-1.526	-1.282	-3.418	6.538	-1.775	6.546	-1.16	0.732	1.648	-9.343	-1.909	1.073	0.793	0.61	-0.183	4.053	2.445	8.211	-1.648	-0.427	-1.221	0.023	9.875	0.549	-0.427	-0.427	0	1506696558
-9.46	-2.988	-0.443	1.099	-0.366	0.305	7.934	4.45	-0.288	-1.526	-1.282	-3.418	5.859	-1.081	5.917	-1.282	0.916	1.526	-9.259	-2.053	1.035	1.16	1.038	-0.122	3.703	2.506	7.85	-1.77	-0.793	-1.587	0.138	9.887	0.599	-0.488	-0.549	0	1506696558
-9.538	-2.528	-0.254	1.038	-0.183	0.305	6.373	5.168	-0.275	-2.625	-0.977	-3.052	5.859	-1.081	5.917	-1.404	0.549	1.221	-9.324	-2.414	0.961	1.77	1.221	-0.122	3.369	3.235	7.265	-1.709	-1.221	-2.258	0.339	9.984	0.877	-0.61	-0.366	0.183	1506696558
-9.527	-2.609	-0.196	0.977	0.183	0.244	5.128	5.688	-0.611	-3.174	-1.404	-2.625	5.737	0.226	5.279	-1.465	0.61	0.732	-9.296	-2.919	0.805	2.625	1.892	-0.122	3.213	3.683	7.016	-1.709	-2.014	-3.174	0.274	10.02	0.73	-0.671	-0.854	0.183	1506696558
-9.671	-3.279	-0.415	1.343	-0.061	0.183	4.225	5.534	-0.876	-3.845	-2.014	-2.197	5.441	-0.3	5.693	-1.343	1.648	0.427	-9.482	-3.304	0.477	3.662	2.258	0	3.146	3.4	7.217	-1.892	-2.93	-4.7	0.362	9.985	0.804	-0.854	-0.854	0.183	1506696558
-9.747	-3.585	-0.329	1.77	-0.488	0.122	3.756	5.291	-1.323	-4.7	-3.174	-2.014	5.441	-0.3	5.693	-1.16	2.747	-0.244	-9.781	-3.037	-0.056	4.333	2.38	0.305	3.943	3.365	7.309	-2.502	-4.089	-6.165	0.083	10.149	0.713	-0.916	-0.366	0.305	1506696558
-9.679	-3.903	-0.233	1.892	-0.549	-0.244	3.786	5.81	-1.178	-5.615	-1.831	-1.099	4.968	-0.848	5.65	-1.099	3.113	-1.343	-10.369	-2.226	-0.766	4.333	1.831	0.732	5.084	3.921	7.217	-3.235	-4.089	-7.263	-0.626	10.295	0.72	-0.977	-0.671	0.305	1506696558
-9.47	-4.231	0.217	2.38	-1.038	-0.793	3.466	5.804	0.017	-6.226	-2.686	-0.122	6.727	-1.951	4.265	-0.977	2.563	-2.93	-10.304	-1.849	-1.054	4.7	2.625	1.099	5.835	4.474	6.921	-3.357	-3.601	-8.179	-1.403	10.404	0.577	-1.16	-1.526	0.061	1506696558
-9.574	-4.333	0.4	2.747	-0.793	-1.16	3.371	5.702	0.121	-6.104	-4.395	0.427	6.727	-1.951	4.265	-0.732	2.014	-4.395	-10.246	-1.878	-1.883	4.944	1.77	1.16	6.406	5.175	6.333	-3.54	-3.662	-8.911	-1.824	10.238	0.47	-1.16	-1.831	0.061	1506696558
-8.43	-3.714	1.022	3.662	-0.488	-1.16	4.845	4.995	0.595	-6.104	-4.395	0.427	7.629	-2.271	3.735	-0.427	1.404	-5.371	-9.921	-1.377	-2.241	5.127	1.038	0.977	6.948	5.181	6.276	-3.54	-3.662	-8.911	-2.446	10.512	0.416	-1.038	-2.991	-0.244	1506696558
-8.368	-3.408	1.627	3.601	1.892	-1.16	5.048	4.168	0.501	-5.676	-4.395	1.282	8.08	-1.397	3.237	-0.671	-0.305	-6.104	-9.691	0.06	-2.607	5.127	0	0.977	6.79	5.422	6.191	-2.258	-1.648	-10.498	-1.75	9.35	0.802	-0.366	-2.869	-0.183	1506696558
-9.296	-3.042	0.822	4.7	1.77	-1.404	6.257	2.803	0.141	-5.249	-5.371	1.709	8.08	-1.397	3.237	-1.587	-3.906	-6.531	-9.85	0.927	-2.395	4.578	-0.305	1.16	5.88	5.611	5.984	-0.488	-2.075	-10.986	-1.431	9.231	-0.129	0.488	-3.906	0.061	1506696558
-9	-2.854	0.608	5.005	1.587	-1.404	7.706	1.925	-0.712	-4.822	-5.066	2.319	10.835	-2.347	2.985	-2.197	-3.662	-6.775	-9.799	1.245	-2.283	4.333	-0.732	1.221	5.88	5.611	5.984	-0.488	-2.075	-10.986	-2.132	9.518	-1.221	0.671	-9.644	-0.488	1506696558
-8.703	-3.182	0.965	4.822	2.136	-1.099	9.763	1.199	-1.105	-4.272	-5.615	2.625	11.219	-2.123	2.879	-2.502	-1.404	-7.385	-8.838	0.712	-1.663	4.211	-0.183	0.61	5.88	5.611	5.984	-0.488	-2.075	-10.986	0.224	9.654	-0.185	-0.122	-9.705	-1.404	1506696558
-9.147	-3.332	0.584	4.822	1.953	-0.916	11.347	1.445	-1.354	-3.418	-6.348	2.625	11.219	-2.123	2.879	-2.319	-2.991	-7.812	-9.048	0.809	-1.815	4.15	0.61	0.427	3.75	7.265	6.661	2.686	-0.61	-8.789	1.385	9.593	1.05	0.061	-5.981	-1.526	1506696558
-9.33	-3.531	0.555	4.7	1.892	-1.16	13.5	1.796	-0.554	-3.052	-4.822	2.502	12.396	-1.169	3.772	-2.441	-2.258	-7.874	-9.416	0.672	-1.717	4.272	-0.183	0.305	2.566	8.345	6.436	2.991	-1.526	-8.057	-0.122	9.938	0.423	0.244	-4.639	-1.831	1506696558
-9.368	-3.781	0.52	4.456	1.953	-1.221	12.894	2.211	-1.189	-2.93	-3.662	2.319	13.232	0.921	3.931	-2.319	-0.488	-7.751	-9.733	0.818	-1.603	4.395	0.061	0.305	1.512	8.811	5.995	2.869	-2.808	-7.08	-1.397	10.45	0.648	-0.305	-5.676	-2.319	1506696558
-8.984	-3.953	0.562	4.333	2.014	-1.038	12.555	2.038	-1.879	-3.113	-3.418	3.235	13.232	0.921	3.931	-2.808	-5.249	-6.836	-10.017	1.254	-1.603	4.517	-0.244	0.244	0.45	9.324	5.603	2.625	-3.357	-6.104	-1.782	10.965	1.086	-0.732	-7.385	-2.441	1506696558
-8.714	-3.737	0.807	3.967	2.319	-1.099	12.453	1.726	-1.099	-3.479	-2.38	3.967	13.681	1.591	4.026	-3.296	-2.625	-5.676	-9.817	1.314	-1.309	4.517	-0.305	0.305	-0.199	9.471	5.345	2.441	-4.028	-5.066	-1.059	10.892	0.964	-1.221	-8.301	-2.319	1506696559
-8.4	-3.411	0.89	3.662	2.38	-0.916	12.606	1.943	-1.535	-4.272	-1.343	4.211	12.933	2.058	4.36	-3.174	-0.793	-5.005	-9.524	1.358	-1.026	4.578	-0.427	0.366	-0.275	9.079	5.163	1.526	-3.967	-4.15	-0.433	10.307	0.792	-1.648	-7.69	-2.197	1506696559
-8.347	-3.216	0.776	2.93	2.136	-0.671	13.056	2.121	-1.9	-4.639	-1.343	4.028	12.933	2.058	4.36	-2.93	-3.845	-4.15	-9.092	1.686	-0.755	4.517	-0.549	0.244	-0.603	8.823	4.804	0.549	-4.028	-3.235	-0.295	9.457	0.611	-1.404	-7.019	-2.136	1506696559
-8.239	-3.642	0.613	3.052	2.563	-0.366	12.727	2.244	-1.601	-4.639	-0.488	3.174	13.182	2.324	4.325	-2.808	-1.526	-2.991	-8.942	2.005	-0.48	4.211	-0.305	0.305	-0.7	8.496	5.149	-0.183	-3.662	-2.441	-0.03	9.014	0.894	-1.16	-6.348	-2.075	1506696559
-8.409	-4.177	0.524	3.174	2.075	0	11.872	2.059	-2.098	-4.639	0.183	2.075	11.437	2.846	4.411	-2.686	-1.343	-1.953	-9.201	2.305	-0.587	3.54	-0.305	0.122	-0.959	8.175	5.679	-0.183	-3.235	-1.831	0.646	8.993	1.674	-1.282	-5.066	-1.709	1506696559
-7.454	-5.042	0.488	3.54	2.258	0.427	11.085	2.086	-2.466	-4.089	-0.122	1.465	11.437	2.846	4.411	-2.747	-1.526	-1.16	-9.138	2.067	-0.396	3.357	0.366	0.183	-1.337	7.714	5.749	-0.122	-2.93	-1.343	0.607	8.14	3.412	-0.427	-6.531	-1.16	1506696559
-8.114	-5.121	-0.514	4.822	3.784	1.465	10.702	1.83	-3.042	-3.479	0.61	0.61	9.851	3.851	4.255	-2.991	-0.793	-0.305	-9.221	1.445	-0.287	3.906	0.61	0.366	-2.158	6.955	5.438	0.244	-2.869	-0.854	-1.603	7.716	-0.601	0.671	-4.822	0.244	1506696559
-13.629	-2.729	-2.485	4.028	-0.305	1.648	9.924	1.422	-3.485	-3.174	0.61	-0.122	9.851	3.851	4.255	-3.54	-0.916	0.549	-10.728	0.359	-0.208	3.54	0.427	-0.122	-2.652	6.706	4.907	0.61	-3.357	-0.366	1.715	8.534	0.428	2.38	-6.226	0.122	1506696559
-11.45	-3.86	0.27	4.639	-1.099	0.916	9.097	1.258	-3.63	-3.113	0.061	-0.305	9.516	4.529	3.76	-4.272	-1.404	0.977	-12.662	-1.312	-1.999	4.211	-0.671	-0.549	-2.509	8.534	4.436	1.282	-3.418	-0.305	6.395	13.775	7.058	-0.427	-0.244	1.038	1506696559
-10.521	-2.869	0.121	4.883	0.61	1.099	9.208	0.903	-3.382	-2.991	-0.061	0.183	11.003	4.923	1.462	-4.883	-1.831	0.488	-10.409	-1.156	-1.969	5.249	0.061	-0.305	-2.128	10.954	4.059	1.709	-3.235	-0.793	0.886	9.97	2.123	0.671	-3.418	1.282	1506696559
-9.705	-1.451	-1.006	5.31	0.549	0.244	9.956	0.048	-2.578	-2.93	-0.916	0.671	11.003	4.923	1.462	-4.7	-1.831	-0.244	-10.465	-1.263	-2.686	4.883	-0.183	-0.061	-1.666	12.073	3.193	1.099	-3.845	-1.282	1.497	10.045	0.407	2.869	-3.845	1.587	1506696559
-8.57	-2.121	-1.371	5.066	2.014	0.122	10.361	-0.373	-1.73	-3.418	-1.404	1.099	11.731	4.07	0.92	-4.15	-0.732	-0.916	-9.219	-2.085	-2.634	5.005	0.977	-0.244	-0.992	11.844	2.44	-0.122	-5.31	-1.709	0.87	10.342	1.05	3.113	-2.686	0.854	1506696559
-8.555	-1.969	-1.742	5.249	3.052	0	10.779	-0.469	-0.997	-4.639	-0.61	1.77	10.978	1.342	0.095	-3.784	-0.977	-1.343	-9.944	-2.238	-2.772	5.249	0.488	-0.366	0.233	10.909	2.09	-0.732	-5.432	-1.892	-0.115	10.458	0.678	2.502	-3.418	0.061	1506696559
-9.707	-1.501	-3.009	5.066	3.845	-0.244	10.466	-0.507	-0.425	-5.432	0.61	2.136	10.978	1.342	0.095	-3.601	-0.732	-1.587	-10.859	-1.236	-2.975	4.822	0.61	-0.061	1.182	10.137	2.138	-0.488	-4.944	-2.014	0.718	9.703	-0.793	2.563	-3.174	0.305	1506696559
-10.174	-1.611	-3.436	5.249	3.784	-0.061	10.13	-0.532	-0.114	-5.066	0.671	2.258	10.647	0.359	-0.464	-3.54	-1.404	-1.587	-10.423	-1.001	-2.97	4.333	-0.427	-0.183	1.767	9.655	2.479	0.732	-4.028	-2.441	0.601	10.629	-2.682	2.38	-4.272	0	1506696559
-9.895	-1.556	-3.293	4.456	2.747	0.061	10.018	-0.69	-0.095	-4.028	0.183	2.258	10.374	-0.269	0.036	-3.479	-2.319	-1.465	-9.649	-1.963	-2.621	4.089	-0.488	-0.732	1.568	8.984	2.316	1.526	-3.174	-2.441	1.928	10.415	-1.955	2.075	-3.723	-0.732	1506696559
-9.238	-1.948	-2.725	5.005	2.502	-0.488	9.945	-0.991	-0.193	-3.235	0.305	1.953	10.374	-0.269	0.036	-3.296	-2.197	-1.221	-9.089	-2.21	-2.214	4.333	-0.732	-0.916	0.931	8.634	1.921	1.465	-2.93	-1.953	1.264	10.088	-1.596	2.197	-3.479	-0.977	1506696559
-9.25	-1.666	-2.507	5.31	1.831	-0.549	9.494	-1.324	-0.089	-2.93	0.305	1.648	10.506	-0.001	0.502	-3.174	-1.831	-0.916	-8.447	-2.28	-1.86	4.333	-0.671	-0.793	0.484	8.506	1.67	1.343	-2.93	-1.526	0.941	9.648	-1.097	1.892	-3.967	-0.977	1506696559
-8.964	-1.087	-2.316	4.395	1.526	-0.244	8.753	-1.208	0.066	-3.052	0.122	1.526	10.551	0.327	0.464	-3.174	-1.648	-0.549	-8.203	-2.501	-1.742	4.395	-0.427	-0.732	0.258	8.624	1.694	1.282	-2.808	-1.16	1.57	9.465	-0.55	1.343	-5.249	-0.793	1506696559
-9.678	-0.86	-2.147	4.333	1.343	-0.183	8.21	-0.87	0.03	-3.113	0.61	1.587	10.436	0.599	0.263	-2.991	-1.465	-0.366	-8.562	-2.326	-1.872	4.395	-0.671	-0.427	0.263	9.207	1.805	1.282	-2.625	-1.038	3.4	9.351	-0.208	1.099	-4.272	-0.427	1506696559
-9.88	-0.697	-1.992	4.211	0.977	-0.427	7.982	-0.671	-0.103	-2.991	0.977	1.587	10.444	0.992	0.36	-2.93	-1.221	-0.488	-8.55	-2.052	-1.802	4.028	-0.183	0	0.323	9.829	2.027	1.343	-2.38	-1.221	2.405	9.398	-0.522	0.732	-3.845	-0.305	1506696559
-9.862	-1.002	-1.912	3.906	1.16	-0.366	8.087	-0.544	-0.392	-2.869	0.61	1.404	10.841	1.782	1.042	-2.808	-1.038	-0.854	-8.851	-2.065	-1.954	3.723	0	0.305	0.272	10.49	2.275	1.221	-2.136	-1.526	1.461	9.656	-0.983	0.61	-3.662	-0.61	1506696559
-10.363	-0.719	-2.225	3.845	0.244	-0.183	8.341	-0.39	-0.762	-2.686	0.183	1.038	10.841	1.782	1.042	-2.625	-1.038	-1.343	-8.896	-2.156	-2.094	3.418	0.305	0.61	0.054	10.981	2.361	0.671	-2.502	-1.77	1.05	9.726	-1.221	0.732	-3.906	-0.854	1506696559
-10.326	-0.122	-2.144	2.869	-0.427	0.122	8.66	-0.316	-1.164	-2.563	-0.183	0.671	11.166	1.928	1.571	-2.441	-0.732	-1.77	-8.928	-2.153	-1.855	3.113	0.61	0.671	-0.041	11.008	2.23	-0.061	-3.357	-1.831	2.152	10.203	-0.514	0.366	-3.479	-1.038	1506696559
-11.515	-1.799	-2.096	0.488	-0.61	0.977	8.857	-0.226	-1.665	-2.686	-0.671	0.366	11.554	1.921	2.098	-2.441	-0.183	-2.014	-10.561	-2.56	-1.203	2.686	1.282	0.549	-0.055	11.073	2.26	-0.732	-3.723	-1.648	4.145	10.286	0.26	-0.122	-1.953	-0.488	1506696559
-12.403	-3.472	-1.834	0.793	0.977	1.221	9.459	-0.2	-2.247	-2.869	-1.038	0.427	12.305	2.176	2.305	-2.747	-0.427	-2.258	-13.162	-0.258	-1.276	3.479	-0.183	0.549	-0.205	12.263	3.333	-0.916	-3.784	-1.404	4.709	11.816	0.837	-1.465	-1.709	0.427	1506696560
-11.171	-4.741	-0.843	2.197	-1.465	1.343	11.434	-0.901	-3.165	-2.808	-1.038	1.099	13.213	3.464	2.464	-3.113	-1.16	-2.319	-12.372	1.205	-0.551	1.77	0.671	1.465	-0.431	12.41	4.737	0.671	-2.625	-2.136	4.352	14.159	3.874	-5.249	-1.77	2.136	1506696560
-9.196	-5.131	1.244	2.136	0.732	2.197	13.187	-2.531	-3.772	-2.686	0.183	1.16	13.258	4.17	2.554	-2.991	-1.282	-1.831	-10.466	-0.869	0.95	2.014	-1.404	0	-1.66	10.091	4.697	0.122	-1.648	-1.77	1.487	13.392	4.31	-5.493	-2.625	3.357	1506696560
-11.426	-3.444	0.571	2.502	-1.221	1.282	12.617	-3.121	-3.61	-2.991	0.366	0.366	12.059	3.631	2.689	-2.258	0.122	-0.793	-10.074	0.096	1.501	2.319	-0.244	0.122	-3.119	8.07	4.236	-1.099	-2.014	-0.244	-0.456	12.452	0.484	-3.296	-3.662	5.066	1506696560
-10.061	-2.791	0.147	1.526	-2.625	-0.061	11.014	-2.626	-3.26	-3.052	1.343	0.122	10.64	3.457	2.442	-1.953	0.549	-0.122	-10.131	0.281	1.081	2.075	0.732	-0.305	-2.848	7.796	4.278	-0.854	-1.892	0.732	-0.878	13.102	0.441	-4.211	-3.052	5.188	1506696560
-8.215	-2.573	0.568	1.709	-0.671	0.305	9.532	-2.041	-3.414	-2.625	1.709	0.366	9.713	3.826	2.174	-2.197	0.122	0.122	-9.682	0.669	0.407	2.197	-0.427	-0.488	-2.296	8.068	4.398	0.305	-1.038	0.671	-1.341	12.211	0.548	-2.991	-3.357	5.981	1506696560
-7.86	-1.625	0.878	1.282	-0.366	0.366	8.783	-1.791	-3.452	-1.953	1.221	0.183	8.91	4.014	1.927	-2.563	-0.793	0.183	-9.036	1.322	0.007	1.77	-0.488	-0.488	-2.013	7.614	4.183	0.977	-0.977	0.488	-0.763	10.383	1.353	-2.625	-2.38	4.761	1506696560
-7.507	-1.156	1.239	0.916	-0.183	0.244	8.038	-1.305	-3.042	-1.099	0.427	-0.183	8.58	3.829	2.017	-2.441	-1.465	0.488	-8.372	1.119	0.005	1.465	0.549	-0.488	-1.756	6.836	4.018	1.038	-1.465	0.366	0.122	8.282	1.317	-1.343	-0.732	3.723	1506696560
-7.141	-0.918	1.535	0.305	0.244	0.244	7.387	-0.752	-2.881	-0.488	0.061	-0.305	7.968	3.206	2.555	-2.319	-1.099	0.732	-8.157	0.873	-0.108	1.221	0.61	-0.549	-1.054	6.752	3.984	1.16	-1.404	0.366	0.829	6.687	0.999	-0.793	1.648	2.38	1506696560
-7.041	-0.479	2.174	-0.122	1.099	0.183	6.988	-0.415	-2.998	-0.427	0.854	-0.122	8.001	2.822	2.877	-2.38	-0.793	0.671	-8.338	1.115	-0.401	0.916	0.916	-0.488	-0.355	7.272	4.021	1.038	-0.854	0.183	-0.361	5.513	0.664	0.549	1.343	1.038	1506696560
-8.695	-0.624	1.768	-0.732	1.038	0.122	7.247	-0.256	-2.866	-0.549	0.305	-0.061	7.977	2.523	3.127	-2.258	-1.465	0.366	-8.594	1.43	-0.665	0.427	0.854	-0.366	-0.251	7.992	4.469	1.221	-0.793	0.061	-0.665	4.935	1.229	2.502	1.526	0.244	1506696560
-9.341	-1.064	1.078	-0.916	0.549	0.488	7.562	-0.348	-2.656	-0.488	0.183	-0.061	8.533	2.177	3.027	-1.709	-1.648	-0.061	-8.844	1.162	-1.081	0.061	0.671	-0.305	0.001	8.738	4.833	0.854	-0.793	0.061	1.769	6.653	1.654	2.136	0.183	-0.854	1506696560
-10.32	-1.335	1.517	-0.427	0.61	1.038	8.301	-0.735	-2.464	-0.183	0.244	-0.122	9.649	1.883	3.019	-0.793	-1.343	-0.305	-9.321	0.751	-1.354	-0.61	0.671	-0.427	0.123	8.934	5.052	0.427	-0.244	0.183	7.716	8.502	4.254	2.014	-1.465	0.061	1506696560
-10.686	0.127	2.358	-1.038	-0.183	1.282	8.751	-1.18	-2.205	0.061	0.244	-0.061	10.408	1.755	3.009	-0.122	-0.305	-0.183	-9.087	0.297	-1.591	-0.732	0.732	-0.854	-0.132	8.873	4.618	0.061	-0.427	0.427	10.707	10.712	7.599	-1.526	5.31	1.099	1506696560
-11.315	-2.311	1.353	-2.075	0.122	0.061	9.184	-1.523	-1.98	0.183	0.427	0	10.775	1.828	2.919	0.183	0.122	0.244	-10.277	0.263	-1.238	-0.854	2.502	-0.671	-0.172	9.095	4.303	0.061	-0.671	0.671	2.982	7.328	3.754	0.122	-1.953	0.427	1506696560
-13.105	-6.348	-1.794	0.854	-0.793	-0.366	9.295	-1.786	-1.964	0.427	-0.061	0.244	11.194	1.89	2.421	0.305	0.061	0.244	-13.36	-1.144	-1.323	-0.671	1.404	-0.61	0.043	10.873	3.911	0.244	-0.671	0.916	-2.091	8.875	-1.247	3.845	0.916	-3.967	1506696560
-8.811	-4.226	1.029	1.953	-1.648	0	9.737	-2.169	-1.816	0.732	0.061	0.916	11.898	2.55	1.415	0.366	-0.488	-0.488	-12.991	-2.156	-1.543	-0.549	-2.625	-1.038	0.245	12.987	3.552	1.221	0.427	0.854	4.859	15.08	6.191	-5.066	4.944	-0.122	1506696560
-8.946	-4.04	-0.059	-1.282	3.357	-0.122	10.031	-2.574	-1.505	1.16	0.244	1.648	12.737	3.615	0.806	0.549	0.549	-1.038	-10.555	-2.322	1.022	-0.916	0.244	-0.488	-0.243	12.233	2.67	0.793	2.075	0.427	-4.541	6.773	-0.587	0.732	-3.784	-1.77	1506696560
-10.977	-3.834	-2.458	1.465	-0.183	-0.244	9.967	-2.554	-0.994	1.16	-0.488	1.648	12.24	3.92	1.019	0.977	0.183	-0.732	-11.829	-2.992	0.699	-0.366	-2.136	-0.122	-1.436	11.131	1.671	-0.305	2.869	0.732	2.431	11.853	-2.09	0.916	-1.099	-0.916	1506696560
-9.751	-2.99	-0.888	0.366	0	0	10.015	-2.592	-0.813	0.977	0.488	1.404	11.756	4.076	0.882	1.16	1.709	-0.671	-9.841	-3.247	0.932	-0.183	-0.488	0.244	-2.052	10.869	1.178	-0.916	1.892	1.526	0.901	10.218	0.02	1.221	-0.488	-1.16	1506696560
-9.021	-2.286	-0.664	0.183	2.075	-0.61	9.551	-2.745	-1.034	0.732	0.549	1.221	10.613	4.218	0.624	0.977	1.77	-0.916	-9.362	-3.043	0.494	0.061	-0.732	0	-1.523	10.398	1.153	-0.427	1.77	1.831	0.937	10.117	0.093	2.014	-1.038	-2.014	1506696560
-9.453	-2.598	-1.58	1.16	0.122	-0.916	9.337	-2.931	-1.129	0.732	1.16	1.221	9.829	4.087	0.671	0.854	1.343	-1.099	-8.702	-2.676	0.304	0.122	-0.305	0.244	-1.099	9.609	1.196	-0.549	1.404	1.709	1.384	10.095	0.074	1.465	-1.831	-2.441	1506696560
-8.331	-2.425	-1.068	0.854	0.061	-0.427	9.026	-2.982	-0.778	0.671	0.549	0.793	9.263	3.906	1.105	0.793	2.075	-1.099	-8.354	-2.436	0.233	0.366	-0.427	0.305	-0.719	8.659	1.483	-0.366	1.343	1.77	1.873	9.776	0.591	1.587	-2.319	-2.075	1506696560
-8.709	-2.204	-1.254	0.671	0.671	-0.244	8.867	-2.549	-0.334	0.671	0.61	0.305	8.841	3.807	1.44	0.793	2.136	-1.038	-8.074	-2.384	0.152	0.488	-0.366	0.061	-0.319	8.193	1.628	-0.549	1.282	1.77	2.674	9.229	0.397	1.465	-2.197	-1.892	1506696560
-9.107	-2.168	-1.591	1.404	-0.305	-0.488	8.278	-2.015	-0.147	0.549	0.977	0.244	8.912	3.908	1.72	0.732	2.075	-0.793	-8.295	-2.186	0.108	0.366	-0.427	-0.061	-0.071	8.052	1.763	-0.488	0.977	1.709	2.433	9.216	0.29	1.099	-1.648	-1.648	1506696560
-9.022	-2.113	-1.291	1.221	-0.305	-0.244	7.881	-1.944	-0.184	0.427	0.854	0.366	9.106	3.999	2.275	0.549	2.258	-0.488	-8.539	-2.342	-0.042	0.305	-0.549	-0.061	0.263	8.484	1.778	-0.366	0.732	1.587	2.139	9.366	0.254	0.732	-1.648	-1.465	1506696561
-9.232	-1.927	-1.219	1.16	-0.183	-0.488	8.058	-2.194	0.146	0.305	2.563	0.61	9.008	4.211	2.675	0.183	1.16	-0.549	-8.623	-2.616	-0.26	0.671	-0.122	-0.061	0.735	8.862	1.836	-0.244	0.488	1.587	2.022	9.345	0.106	0.305	-1.587	-1.221	1506696561
-9.384	-1.737	-1.471	1.038	-0.244	-0.793	7.778	-2.499	0.304	0.305	2.563	0.61	9.487	4.599	2.799	-0.061	1.16	-0.671	-9.366	-2.573	-0.498	0.793	-0.366	-0.244	1.06	9.295	1.913	-0.183	0.244	1.282	1.609	9.534	0.006	0	-1.831	-1.282	1506696561
-9.441	-1.82	-0.989	0.793	-0.061	-0.671	8.551	-2.964	0.49	-0.061	2.38	0.977	8.945	4.862	2.873	-0.183	0.427	-0.916	-9.593	-2.42	-0.516	0.671	-0.61	0	1.402	9.31	2.073	0	-0.427	0.854	1.994	9.74	-0.252	-0.427	-1.221	-1.221	1506696561
-9.792	-2.626	-1.017	0.549	-0.244	-0.244	8.364	-3.183	0.72	-0.061	2.38	0.977	8.849	5.044	2.657	-0.305	0.366	-1.038	-9.759	-2.717	-0.267	0.732	-0.305	0.183	1.933	9.51	2.245	0.061	-0.183	0.305	1.767	9.589	-0.116	-0.732	-1.404	-1.038	1506696561
-10.43	-3.303	-0.743	0.977	-0.549	0.305	8.459	-3.345	0.739	-0.305	2.197	1.099	8.472	5.319	2.875	-0.366	0.244	-1.526	-10.805	-2.893	-0.053	1.282	-1.16	-0.061	1.888	9.982	2.35	0.122	0.122	0.061	3.472	10.277	1.19	-1.221	-1.038	-0.488	1506696561
-10.722	-3.065	-0.818	0.122	-0.305	0.305	8.202	-3.919	0.624	-0.305	2.197	1.099	8.36	5.859	2.821	-0.366	0.122	-2.014	-10.925	-2.15	0.817	1.343	-1.282	0.122	1.515	10.494	2.507	0.366	-0.488	-0.183	4.304	11.389	2.402	-2.258	0.244	0.671	1506696561
-10.966	-4.993	0.116	0.732	-1.038	0.427	8.74	-4.798	0.426	-1.282	1.404	2.258	8.332	6.425	2.863	-0.366	0.488	-2.686	-10.862	-1.376	1.59	1.343	-1.892	0.244	1.287	10.508	2.803	0.549	-0.244	-0.427	3.165	12.374	2.973	-3.723	0.244	1.343	1506696561
-9.454	-4.805	1.426	1.038	-1.16	0.305	8.356	-5.473	0.601	-1.282	1.404	2.258	7.978	6.778	3.335	-0.244	0.793	-2.991	-10.409	-1.123	2.328	1.404	-2.075	0	0.607	10.201	2.806	0.671	0.671	-0.366	1.476	12.673	2.127	-4.089	0.244	2.441	1506696561
-9.642	-3.208	0.915	0.061	0.122	-0.427	8.179	-5.919	0.531	-1.526	1.831	2.869	7.54	7.043	3.261	-0.122	0.977	-3.052	-9.817	-0.074	3.022	1.099	-1.404	0.183	0.065	9.917	2.834	0.793	0.732	-0.122	-1.306	11.555	-0.25	-2.38	-0.366	3.113	1506696561
-9.854	-3.67	0.312	0.488	-1.587	-1.16	7.873	-6.45	0.979	-1.709	2.747	2.686	7.283	7.582	3.079	0.244	-0.061	-2.808	-10.112	-0.069	2.772	0.488	-1.77	0.122	-0.559	9.889	2.897	0.854	0.671	-0.122	-1.025	10.752	0.097	-2.258	-0.244	2.38	1506696561
-8.288	-4.151	1.324	0.061	-0.366	-1.099	7.362	-6.907	0.441	-1.343	2.319	2.441	7.328	8.18	3.036	0.488	0.122	-2.197	-9.634	-0.199	3.058	0.366	-1.526	0	-0.419	9.963	2.696	0.977	0.549	-0.488	-1.123	10.421	0.269	-2.197	-1.465	1.404	1506696561
-8.547	-3.767	1.341	-0.061	0.61	-0.916	6.576	-7.16	0.325	-0.732	1.648	2.075	7.105	8.437	3.016	0.549	1.099	-1.892	-9.38	0.219	3.168	0.183	-1.587	0.122	-0.343	9.976	2.422	1.038	0.61	-0.732	-0.518	8.918	0.935	-0.183	0.366	1.16	1506696561
-9.342	-3.647	0.92	0	-0.61	-0.916	5.969	-7.337	0.234	-0.549	0.427	1.892	6.3	8.21	3.207	0.549	0.977	-1.892	-8.855	-0.172	3.396	0	-1.526	0.122	-0.334	9.521	2.165	1.16	0.793	-0.671	0.947	8.681	1.056	1.16	3.601	0.793	1506696561
-8.354	-3.475	1.698	-0.305	-0.366	-0.732	6.065	-7.45	0.208	-0.549	0.427	1.587	5.724	8.058	3.474	0.549	0.244	-1.953	-8.449	-0.291	3.75	0.122	-1.526	-0.061	-0.406	9.295	1.91	1.099	0.977	-0.488	0.133	9.142	1.29	0.732	5.676	0	1506696561
-7.917	-3.564	1.625	-0.366	0.61	-0.671	5.736	-7.358	0.462	-0.793	-0.122	1.404	5.319	8.238	3.509	0.732	-1.709	-1.831	-8.403	-0.035	3.856	0.061	-1.343	0.061	-0.967	9.478	1.674	0.793	0.793	-0.427	-1.156	8.031	0.999	2.197	1.465	-0.61	1506696561
-8.358	-3.329	0.804	-0.488	0.427	-0.61	5.882	-7.675	0.839	-0.793	-0.122	1.404	6.057	8.809	3.854	0.549	-0.916	-1.404	-8.4	0.345	3.834	-0.305	-0.916	0.122	-1.267	9.542	1.657	0.854	0.244	-0.488	0.694	8.801	2.132	2.136	-1.831	-0.916	1506696561
-8.728	-3.682	0.87	-0.977	0.61	-0.61	6.261	-7.866	1.43	-0.732	0.183	0.854	6.156	8.857	3.558	0.488	-0.488	-0.793	-8.539	0.339	3.847	-0.671	-0.793	0.061	-1.081	9.653	1.926	0.916	0	-0.732	1.724	9.111	3.313	1.465	-0.793	-1.099	1506696561
-9.238	-4.28	0.708	-0.732	0.549	-0.61	5.841	-7.971	1.526	-0.122	0.244	0.732	5.907	8.648	3.443	0.671	-0.244	-0.488	-8.817	-0.184	3.957	-0.916	-0.793	-0.061	-0.645	9.824	1.878	0.671	0.183	-0.732	1.706	9.647	2.967	0.916	1.038	-1.099	1506696561
-8.997	-4.693	0.689	-0.549	0.61	-0.61	5.619	-7.96	1.564	0.122	-0.305	0.854	5.873	8.347	3.238	0.977	0.061	-0.427	-8.76	-0.781	4.087	-0.793	-0.854	-0.122	-0.225	9.825	1.528	0.61	0.427	-0.61	0.77	9.947	1.279	1.709	-0.427	-1.099	1506696561
-8.957	-4.474	0.445	-0.366	0.61	-0.305	5.511	-7.764	1.264	0.183	-0.854	0.732	6.231	8.37	3.025	1.16	1.099	-0.427	-8.667	-1.018	4.203	-0.854	-0.854	-0.122	-0.08	9.905	1.034	0.549	0.671	-0.549	1.258	10.468	2.126	0.732	0.977	-0.916	1506696561
-8.917	-4.035	0.213	-0.427	0.366	-0.366	5.966	-7.383	1.316	-0.061	-0.366	0.732	6.197	8.788	2.817	1.16	1.038	-0.61	-8.463	-1.174	4.369	-0.793	-0.488	0	-0.429	10.3	0.683	0.488	0.732	-0.427	1.286	10.162	1.766	1.404	0.183	-0.549	1506696561
-8.912	-3.874	0.066	-0.61	0.488	-0.549	6.054	-7.275	1.81	0	0.244	0.793	6.606	9.477	2.853	0.977	0.61	-0.061	-8.412	-1.413	4.297	-0.671	-0.366	0	-1.023	10.46	0.678	0.427	0.427	-0.549	1.146	10.054	2.518	0.488	-0.061	-0.671	1506696561
-9.038	-4.048	-0.177	-0.61	0.061	-0.366	6.692	-7.339	2.473	0.244	0.183	0.549	6.97	9.283	3.204	0.793	1.465	0.488	-8.403	-1.402	4.268	-0.488	-0.305	0	-1.151	10.048	0.446	0.427	-0.183	-0.488	0.851	9.735	1.518	0.488	-0.366	-0.488	1506696561
-8.943	-4.209	-0.256	-0.549	0.366	-0.183	6.01	-7.117	2.555	0.427	-0.427	0.549	6.186	8.829	2.957	0.854	1.953	0.244	-8.418	-1.408	4.293	-0.488	-0.305	0	-0.37	9.995	0.605	0.183	0.061	-0.183	1.443	9.749	0.556	0.671	-0.427	-0.366	1506696561
-9.027	-4.304	-0.425	-0.427	0.183	-0.061	5.79	-7.441	2.413	0.427	-0.061	0.61	4.125	8.504	2.245	1.099	0.732	-0.244	-8.497	-1.607	4.187	-0.549	-0.122	-0.061	-0.022	10.001	0.739	0.122	0.183	-0.183	1.664	9.923	0.802	0.549	0.366	-0.305	1506696562
-8.983	-4.253	-0.5	-0.305	0.122	-0.061	5.338	-7.547	1.871	0.183	-0.244	0.61	5.164	8.869	2.168	1.221	0.61	-0.183	-8.591	-1.639	4.029	-0.61	-0.183	-0.061	-0.413	9.965	0.668	0.244	0.732	-0.488	1.218	9.958	1.01	0.366	0.61	-0.183	1506696562
-9.007	-4.162	-0.622	-0.305	0.061	-0.061	5.156	-7.428	1.541	0.183	0.732	0.732	6.264	8.995	2.956	0.854	1.282	0.305	-8.495	-1.907	4.082	-0.61	-0.183	-0.061	-0.869	9.874	0.217	0.244	0.671	-0.549	0.707	9.895	0.93	0.366	-0.061	-0.183	1506696562
-8.934	-4.108	-0.604	-0.244	0.122	0.061	5.364	-7.326	1.735	0.244	0.427	0.488	5.76	8.693	3.226	0.366	-0.061	0.366	-8.394	-2.155	4.101	-0.122	0.061	-0.061	-0.823	9.804	-0.039	0.183	-0.122	0	0.785	9.879	0.627	0.305	-0.549	-0.183	1506696562
-8.997	-4.142	-0.713	-0.183	0.122	0.183	5.139	-7.208	2.083	0.244	0.427	0.488	5.565	8.524	2.92	0.183	-0.549	0.244	-8.455	-1.968	4.096	-0.061	0.305	-0.061	-0.386	9.866	0.154	0.183	-0.488	0.366	1.328	9.868	0.653	0.244	-0.122	-0.061	1506696562
-9.01	-3.988	-0.731	-0.061	0.122	0.183	4.898	-7.23	2.111	0.427	-0.183	0.366	6.04	8.692	2.664	0.122	-0.244	0.183	-8.601	-1.881	3.991	-0.061	0.305	0	-0.275	10.085	0.299	0.122	-0.183	0.244	1.383	9.917	0.597	0.183	0.183	0	1506696562
-9.132	-3.903	-0.752	-0.183	0.122	0.244	5.185	-7.486	2.208	0.427	-0.793	0.366	5.85	8.844	2.572	0.061	-0.305	0.122	-8.603	-1.887	3.966	0	0.61	0.061	-0.227	10.227	0.297	-0.061	0.427	0.122	1.072	9.849	0.459	0.122	-0.061	0.061	1506696562
-9.179	-3.815	-0.799	-0.061	0.061	0.244	5.032	-8.032	2.29	0.427	-0.793	0.366	5.868	9.293	2.651	-0.061	-0.244	0.183	-8.668	-2.015	3.787	0	0.854	0.122	-0.613	10.58	0.231	-0.305	-0.061	0	1.031	9.89	0.548	0.061	-0.244	0	1506696562
-9.243	-3.72	-0.818	-0.061	0.061	0.305	4.794	-9.036	2.28	0.244	-0.305	0.305	5.48	9.796	2.623	-0.305	0	0.427	-8.758	-1.733	3.603	0	0.854	0.122	-1.16	10.71	0.324	-0.61	-1.16	-0.427	1.258	9.921	0.517	0	-0.305	0	1506696562
-9.26	-3.543	-0.816	-0.122	0.061	0.366	4.418	-9.121	2.72	0.671	-0.366	-0.488	5.546	10.156	2.608	-0.366	0.305	0.549	-8.924	-1.798	3.35	-0.061	1.16	0.244	-1.286	10.634	0.531	-1.038	-1.709	-0.854	1.309	9.899	0.353	0.061	-0.061	0	1506696562
-9.426	-3.553	-0.964	-0.122	-0.122	0.366	3.894	-9.166	2.725	0.549	-0.732	-0.61	4.91	10.049	2.394	-0.244	0.061	0.61	-8.709	-2.01	3.207	-0.183	1.343	0.061	-1.169	10.438	0.656	-1.16	-1.953	-1.404	1.202	9.806	0.269	0.061	-0.183	-0.122	1506696562
-9.348	-3.639	-0.944	-0.061	-0.244	0.488	3.375	-8.634	2.512	-0.122	-0.854	-0.793	4.622	9.656	2.153	-0.061	0.427	0.427	-8.91	-1.97	2.964	-0.183	1.343	0.061	-1.194	10.366	0.693	-1.282	-1.892	-1.77	1.286	9.922	0.385	0.061	0	-0.122	1506696562
-9.263	-3.64	-0.916	0.061	-0.183	0.549	3.431	-8.024	2.379	-0.977	0.366	-0.305	4.436	9.482	1.858	0.183	0.793	-0.183	-8.991	-2.181	2.719	-0.061	1.526	0.061	-1.317	10.32	0.616	-1.526	-2.38	-2.014	1.229	9.954	0.48	0	-0.183	-0.122	1506696562
-9.252	-3.675	-0.897	0.244	-0.244	0.549	3.301	-7.758	1.961	-1.709	0.671	0.488	4.546	9.232	1.656	0.366	0.61	-0.854	-9.01	-2.292	2.474	0	1.709	0.061	-1.446	10.034	0.746	-1.282	-2.502	-2.136	1.154	9.92	0.403	0	-0.244	-0.061	1506696562
-9.284	-3.798	-0.877	0.427	-0.305	0.549	3.358	-7.421	1.286	-1.709	0.671	0.488	4.986	9.062	1.445	0.61	0.549	-1.587	-9.232	-2.448	2.121	0.244	1.587	0.122	-1.44	9.924	0.821	-1.404	-2.625	-2.258	1.031	9.934	0.264	-0.183	-0.305	-0.061	1506696562
-9.15	-3.74	-0.689	0.793	-0.183	0.61	3.358	-7.421	1.286	-2.075	0.305	1.404	5.241	8.899	1.297	0.671	0.244	-2.197	-9.314	-2.436	1.793	0.61	1.587	0.061	-1.579	9.734	1.053	-1.16	-2.441	-2.258	0.986	9.926	0.147	-0.122	-0.366	0	1506696562
-9.197	-3.508	-0.534	0.977	0.122	0.549	3.387	-7.191	0.915	-2.075	-0.122	2.441	5.101	8.766	1.499	0.549	-0.61	-2.808	-9.426	-2.195	1.535	0.854	1.465	0.122	-1.884	9.49	1.208	-0.793	-2.686	-2.136	0.749	9.873	0.197	-0.183	-0.244	0.061	1506696562
-9.325	-3.309	-0.469	1.038	0.061	0.427	3.334	-7.374	0.819	-1.77	-2.319	3.906	5.077	8.736	1.723	0.366	-1.465	-3.235	-9.56	-1.973	1.274	1.099	1.343	0.061	-2.141	9.214	1.457	-0.427	-3.113	-1.77	0.546	9.936	0.428	-0.305	-0.61	-0.061	1506696562
-9.283	-3.091	-0.298	1.16	-0.061	0.488	3.452	-7.655	0.744	-1.404	-3.235	4.456	5.264	8.648	2.162	0.183	-2.197	-3.54	-9.554	-1.593	1.016	1.221	1.099	0.061	-2.041	9.056	1.81	0	-3.479	-1.343	0.754	9.941	0.506	-0.305	-0.916	-0.061	1506696562
-9.347	-2.83	-0.078	0.977	0.122	0.549	3.84	-8.344	0.671	-0.854	-2.991	4.639	4.808	8.721	1.887	0.122	-3.296	-3.723	-9.539	-1.119	0.921	1.221	1.465	0.061	-1.483	9.064	2.267	0.122	-3.357	-0.916	1.253	9.763	0.575	-0.244	-0.671	0.061	1506696562
-9.512	-2.668	-0.045	0.916	0.061	0.488	4.477	-8.923	0.703	-0.305	-2.075	4.456	4.615	8.775	1.543	0.122	-3.662	-3.723	-9.739	-0.913	0.638	1.221	1.465	0.061	-1.127	8.93	2.799	0.244	-2.441	-0.671	1.285	9.836	0.884	-0.305	-0.427	0.061	1506696562
-9.539	-2.608	0.08	0.854	0	0.488	4.477	-8.923	0.703	-0.305	-2.075	4.456	4.87	8.985	1.509	0.183	-2.991	-3.296	-9.795	-0.724	0.438	0.977	0.977	0	-1.062	8.977	3.009	0.305	-1.709	-0.549	1.153	9.88	1.004	-0.305	-0.671	-0.061	1506696562
-9.531	-2.414	0.129	0.671	-0.061	0.549	5.411	-9.548	0.684	0.061	-1.038	3.723	5.243	9.281	1.839	0.122	-1.953	-2.747	-9.789	-0.589	0.304	0.793	1.038	0	-1.382	9	3.083	0.488	-1.343	-0.427	1.288	9.816	0.938	-0.244	-0.671	0.061	1506696562
-9.566	-2.315	0.055	0.488	-0.122	0.427	5.382	-9.47	0.37	0.183	0.122	0.916	5.255	9.465	2.195	0	-1.648	-1.892	-9.848	-0.572	0.12	0.793	1.038	0	-1.657	9.111	3.064	0.549	-1.465	-0.366	1.361	9.801	1.059	-0.305	-0.488	0.061	1506696562
-9.505	-2.39	0.066	0.366	-0.122	0.366	5.382	-9.47	0.37	0.183	0.122	0.916	5.184	9.459	2.388	0	-1.77	-0.977	-9.849	-0.66	0.023	0.427	0.854	-0.122	-1.562	9.272	3.031	0.427	-1.465	-0.244	1.376	9.808	1.055	-0.305	-0.366	0.061	1506696562
-9.575	-2.448	0.141	0.305	0	0.366	4.536	-9.051	0.043	0.061	0.183	-2.075	5.265	9.441	2.659	-0.061	-1.526	0	-9.899	-0.809	-0.049	0.305	0.671	-0.122	-1.43	9.335	3.028	0.305	-1.038	-0.183	1.196	9.775	0.95	-0.244	-0.122	0	1506696563
-9.58	-2.323	0.132	0.244	-0.244	0.244	4.059	-8.9	-0.098	0.061	0.183	-2.075	5.16	9.446	2.832	-0.122	-0.916	0.732	-9.878	-0.882	-0.184	0.305	0.671	-0.122	-1.398	9.457	2.85	0.183	-0.732	0.122	1	9.841	0.941	-0.244	-0.305	0	1506696563
-9.903	-2.655	-0.191	-0.366	-0.916	-0.061	3.585	-8.865	-0.276	0.061	0.122	-3.418	4.87	9.6	2.89	-0.305	-0.671	1.221	-10.079	-0.94	-0.288	0.061	0.977	0	-1.376	9.589	2.804	0.244	-0.549	0.366	1.089	9.784	0.939	-0.122	-0.183	0	1506696563
-9.826	-3.741	-0.72	-0.244	-0.977	-0.183	3.21	-8.838	-0.433	0	0.244	-3.54	4.59	9.895	2.839	-0.488	-0.671	1.587	-10.459	-1.363	-0.384	0.305	1.892	0.305	-1.474	9.886	2.751	0.061	-0.183	0.366	1.114	10.117	0.66	0	0.244	-0.183	1506696563
-9.548	-4.997	-0.663	0.183	-0.793	-0.549	2.841	-8.792	-0.735	-0.244	0.427	-3.296	4.4	10.436	2.543	-0.671	-0.549	1.892	-10.887	-2.565	-0.924	0.305	1.892	0.305	-1.989	10.086	2.363	0	-0.061	0.305	0.949	10.607	0.408	-0.427	0.916	0.122	1506696563
-9.266	-6.184	-0.567	1.648	-0.61	-0.793	2.472	-8.753	-1.089	-0.61	0.488	-2.747	4.128	11.007	1.818	-0.916	-0.427	2.197	-10.562	-3.376	-0.847	1.404	-0.122	0	-2.808	10.115	1.881	-0.183	-0.427	0	-0.487	10.836	0.196	-0.854	0.366	0.488	1506696563
-9.487	-5.746	-0.386	2.991	-0.671	-1.221	2.369	-8.509	-1.162	-0.61	0.488	-2.747	3.582	11.346	0.932	-1.282	-0.854	2.625	-10.051	-3.703	-0.767	1.404	-0.122	0	-3.486	9.916	1.5	-0.305	-1.038	-0.427	-1.699	11.039	0.215	-1.16	-0.61	0.977	1506696563
-8.825	-4.267	0.038	3.235	0	-1.648	2.409	-8.107	-0.907	-2.502	1.709	-0.854	3.033	11.299	0.146	-1.648	-1.892	2.93	-9.639	-3.193	-0.48	2.686	-1.343	0	-3.987	9.495	1.439	0	-1.77	-0.854	-2.468	10.933	-0.583	-1.038	-1.587	0.732	1506696563
-8.144	-3.06	0.524	2.991	0.671	-1.709	2.613	-7.691	-0.334	-2.502	1.709	-0.854	2.614	10.84	-0.256	-1.892	-2.93	2.991	-8.991	-1.593	0.333	4.578	-2.075	0.305	-4.142	9.057	1.741	0.305	-2.502	-1.404	-1.875	9.872	-1.048	-0.366	-1.587	0.244	1506696563
-8.281	-3.399	0.703	2.808	1.709	-1.404	2.845	-7.405	0.371	-4.395	5.737	1.709	2.466	10.127	-0.164	-1.77	-3.235	2.686	-9.039	-0.15	1.353	4.578	-2.075	0.305	-3.973	8.525	2.328	0.61	-2.625	-1.831	-0.72	8.722	-0.496	0.122	-1.404	-0.366	1506696563
-9.172	-3.125	0.505	3.723	1.404	-1.099	2.777	-7.162	0.566	-4.272	7.08	2.563	2.391	9.42	0.223	-1.282	-2.563	2.014	-9.244	0.135	1.669	4.333	-1.892	0.427	-3.976	8.677	2.876	0.671	-2.441	-1.953	0.065	9.321	0.848	-0.61	-4.883	-0.427	1506696563
-8.783	-2.943	0.601	3.54	1.343	-1.282	2.265	-7.84	0.161	-4.272	7.08	2.563	2.134	9.494	0.684	-0.732	-1.526	0.732	-8.72	0.15	1.809	3.723	-0.122	0	-4.278	9.442	2.866	0.427	-2.625	-1.77	-0.024	9.22	0.136	-0.366	-10.254	-0.61	1506696563
-8.436	-3.78	0.703	3.418	2.136	-1.404	1.955	-9.417	-0.896	-1.038	3.723	3.723	2.176	9.839	1.253	-0.488	-0.916	-0.916	-8.884	0.214	1.675	3.723	-0.122	0	-4.663	9.268	2.743	0.427	-3.479	-1.648	0.464	9.054	-0.546	-0.549	-8.789	-1.648	1506696563
-8.64	-4.585	0.361	4.089	2.319	-1.404	2.072	-10.234	-2.109	1.099	1.16	2.991	2.207	9.662	1.888	-0.671	-1.343	-2.258	-9.03	-0.022	1.457	3.784	0.488	-0.183	-4.581	8.758	2.606	0.366	-4.517	-1.343	0.007	9.54	-0.81	-0.61	-4.822	-2.38	1506696563
-8.43	-5.221	0.309	4.333	2.502	-1.221	2.285	-10.191	-2.808	1.831	-0.854	1.465	2.393	9.548	2.11	-1.282	-2.686	-2.991	-9.317	-0.029	1.256	4.333	0.916	-0.549	-4.304	8.361	2.455	0.366	-4.517	-1.343	-2.056	10.3	-1.095	-1.038	-5.432	-3.54	1506696563
-8.25	-5.503	0.159	4.578	3.113	-0.793	2.934	-9.751	-2.317	1.221	-0.793	0.183	3.001	9.794	1.702	-2.319	-4.272	-3.418	-9.607	0.133	1.264	4.333	0.916	-0.549	-4.262	8.417	2.263	0.916	-5.127	-1.16	-2.879	10.719	-0.14	-0.916	-7.263	-3.479	1506696563
-8.093	-5.515	-0.203	4.761	3.235	-0.549	3.736	-9.337	-1.706	0	1.831	-0.122	3.604	10.117	0.981	-3.235	-5.493	-3.418	-9.526	0.22	1.391	4.578	0.916	-0.549	-4.254	8.585	2.305	1.221	-5.371	-0.977	-2.938	11.288	-0.73	-1.099	-9.155	-2.991	1506696563
-8.29	-5.621	-0.42	5.127	3.479	-0.244	3.864	-8.966	-1.963	-0.854	4.639	0.183	4.003	10.191	0.409	-3.662	-6.653	-3.052	-9.53	0.202	1.376	5.127	0.61	-0.61	-4.181	8.702	2.457	1.282	-5.31	-0.793	-1.711	11.478	-0.684	-2.197	-9.705	-2.93	1506696563
-8.5	-5.096	-0.433	5.554	3.052	0.122	3.509	-8.704	-2.105	-0.977	6.165	0.671	4.228	10.171	-0.002	-3.601	-7.385	-2.502	-9.366	0.112	1.272	5.127	0.61	-0.61	-4.267	8.729	2.536	1.099	-5.188	-0.61	0.091	10.701	-0.341	-2.075	-10.01	-2.38	1506696563
-8.268	-4.443	-0.22	5.432	2.563	0.305	3.156	-8.583	-2.034	-0.732	6.165	0.977	4.389	10.235	-0.267	-3.235	-6.958	-1.77	-9.203	0.152	1.056	5.432	0.671	-0.732	-4.561	8.709	2.391	0.854	-5.615	-0.671	1.046	9.835	0.205	-2.319	-8.85	-1.77	1506696563
-7.826	-4.104	0.175	5.371	2.93	0.671	3.231	-8.448	-2.077	-0.732	6.165	0.977	4.283	10.196	-0.443	-2.869	-5.798	-1.099	-9.002	0.348	0.81	6.104	1.038	-0.732	-4.645	8.597	2.181	0.854	-6.226	-0.854	2.219	8.72	0.961	-1.648	-6.836	-0.977	1506696563
-8.904	-4.329	0.004	5.188	2.686	1.038	3.357	-8.385	-2.269	0.183	6.165	0.977	3.826	9.869	-0.642	-2.563	-5.127	-0.671	-9.381	0.37	0.65	6.104	1.038	-0.732	-4.295	8.491	2.06	0.854	-6.592	-1.16	1.954	7.526	2.194	-0.244	-5.981	-0.061	1506696563
-10.881	-3.302	-0.7	5.31	1.648	1.648	3.405	-8.498	-2.497	0.183	6.165	0.977	3.443	9.6	-0.609	-2.441	-5.493	-0.549	-10.354	-0.033	0.074	6.104	1.343	-0.671	-3.829	8.76	1.82	1.099	-6.775	-1.465	1.584	8.583	0.563	0.793	-5.371	1.038	1506696563
-11.011	-3.748	0.392	4.517	0.305	0.977	3.313	-8.927	-2.948	0.427	6.104	0.671	3.464	9.793	-0.581	-2.441	-6.226	-0.854	-10.628	-0.184	-0.544	5.92	1.16	-0.916	-3.254	9.587	1.628	1.587	-7.019	-1.648	4.082	10.374	4.522	0.793	-5.371	1.038	1506696563
-9.764	-3.76	-0.047	5.371	1.099	1.099	3.322	-9.848	-3.395	0.671	5.005	-0.183	4.095	9.944	-0.633	-2.441	-6.958	-1.648	-10.075	-0.849	-1.041	5.92	1.16	-0.916	-2.46	10.691	1.116	1.587	-7.019	-1.648	2.33	9.755	3.246	0.916	-3.662	1.465	1506696563
-8.906	-2.651	-1.583	5.798	1.343	1.038	3.451	-10.269	-3.616	0.671	5.005	-0.183	5.252	9.892	-0.413	-2.319	-7.263	-2.441	-9.927	-1.519	-1.576	5.981	1.404	-0.61	-1.269	11.064	0.376	1.648	-7.69	-1.526	1.513	9.379	2.205	2.136	-4.028	1.221	1506696564
-8.61	-3.302	-1.955	5.981	2.747	0.977	3.451	-10.269	-3.616	0.549	4.456	-1.099	6.755	9.682	-0.091	-2.258	-6.958	-2.808	-9.9	-2.247	-1.901	5.554	1.709	-0.61	-0.473	11.179	-0.099	1.099	-7.751	-1.587	-0.329	9.726	1.144	2.136	-4.028	1.221	1506696564
-9.479	-3.35	-2.719	6.348	2.991	0.977	3.395	-9.208	-3.092	-0.61	4.395	-2.258	7.72	9.526	-0.071	-2.441	-6.592	-2.93	-10.797	-2.512	-2.355	5.554	1.709	-0.61	0.091	11.182	-0.31	0.916	-7.263	-1.526	-0.255	10.318	0.349	2.197	-5.676	0.549	1506696564
-9.637	-2.745	-3.252	6.409	3.174	0.61	3.395	-9.208	-3.092	-0.61	4.395	-2.258	8.056	9.475	-0.304	-2.808	-6.714	-2.747	-11.46	-2.693	-2.385	5.432	1.465	-0.427	0.425	11.202	-0.351	1.038	-6.653	-1.526	1.177	10.613	-0.933	2.014	-5.31	0.244	1506696564
-10.003	-2.384	-3.938	6.226	3.418	0.61	3.48	-8.872	-2.269	-1.77	5.31	-3.174	8.252	9.489	-0.743	-3.052	-7.202	-2.502	-11.209	-2.489	-2.373	5.554	0.793	-0.305	0.516	11.182	-0.124	1.221	-5.981	-1.526	1.702	10.692	-1.701	2.014	-5.31	0.244	1506696564
-10.021	-1.987	-4.008	5.798	2.563	0.305	3.283	-9.318	-2.022	-2.441	6.104	-3.418	8.424	9.404	-1.062	-2.93	-6.958	-2.197	-10.484	-2.561	-2.094	5.676	0	-0.305	0.322	10.891	0.148	1.282	-5.371	-1.465	1.637	10.81	-1.803	1.648	-4.639	0.061	1506696564
-9.674	-2.077	-3.697	5.493	2.319	0.061	2.306	-10.056	-1.373	-2.93	6.409	-2.625	8.305	8.967	-1.153	-2.38	-6.287	-1.648	-9.85	-2.521	-1.732	5.371	-0.427	-0.549	-0.03	10.27	0.272	1.038	-4.944	-1.526	1.498	10.661	-1.267	1.099	-4.883	-0.366	1506696564
-9.545	-2.001	-3.499	5.859	2.258	0.061	2.171	-9.719	-0.89	-3.479	6.836	-1.892	7.937	8.503	-0.822	-1.709	-5.249	-1.038	-9.359	-2.425	-1.407	5.432	-0.61	-0.793	-0.371	9.711	0.306	0.549	-4.639	-1.587	1.358	10.086	-1.3	1.099	-4.883	-0.366	1506696564
-9.493	-1.491	-3.274	5.737	1.892	0.061	1.683	-9.177	-0.746	-3.784	7.202	-1.404	7.372	8.143	-0.605	-1.221	-4.517	-0.549	-9.359	-2.425	-1.407	5.432	-0.61	-0.793	-0.587	9.294	0.452	0.732	-4.211	-1.526	2.437	9.728	-1.493	1.038	-5.432	-0.488	1506696564
-9.532	-1.309	-3.086	5.371	1.404	0	1.683	-9.177	-0.746	-3.662	6.958	-1.282	6.893	8.002	-0.343	-1.038	-4.272	-0.305	-8.707	-2.332	-1.061	5.432	-0.732	-0.977	-0.638	9.296	0.536	0.916	-3.906	-1.343	3.17	9.478	-1.091	0.671	-4.456	-0.488	1506696564
-9.374	-1.297	-2.67	5.371	1.16	-0.122	1.632	-8.376	-0.683	-3.601	5.615	-1.038	6.763	8.033	0.022	-0.977	-4.395	-0.183	-8.74	-1.955	-1.043	4.944	-0.61	-1.099	-0.495	9.423	0.636	1.16	-3.784	-1.282	2.932	9.365	-0.886	0.671	-4.456	-0.488	1506696564
-9.064	-1.221	-2.278	5.493	1.282	-0.061	1.632	-8.376	-0.683	-3.296	4.944	-0.793	6.892	8.043	0.425	-0.854	-4.272	-0.061	-8.57	-1.828	-0.815	4.944	-0.61	-1.099	-0.352	9.563	0.823	1.221	-3.601	-1.16	2.134	9.296	-0.866	0.244	-4.211	-0.366	1506696564
-9.398	-0.864	-2.09	5.249	0.977	0.061	1.942	-7.801	-0.622	-2.93	5.066	-0.366	7.23	7.905	0.9	-0.61	-3.479	0	-8.245	-2.038	-0.699	4.395	-0.305	-0.977	-0.303	9.599	1.032	0.977	-3.296	-1.099	2.117	9.008	-0.92	0.122	-4.578	-0.488	1506696564
-10.111	-0.624	-1.964	5.127	0.549	-0.305	1.882	-7.409	-0.583	-2.869	3.845	-0.061	7.389	7.93	1.31	-0.366	-2.502	0.122	-8.228	-2.196	-0.729	3.967	0.488	-0.488	-0.41	9.775	1.011	0.488	-3.113	-0.854	2.428	8.981	-0.992	0.122	-4.578	-0.488	1506696564
-9.839	-0.167	-1.355	5.066	-0.183	-0.549	3.334	-6.875	-0.129	-2.563	4.822	0.061	7.276	8.087	1.645	-0.427	-1.709	0.183	-8.192	-2.304	-0.834	3.967	0.488	-0.488	-0.595	9.796	1.049	0.305	-3.357	-0.671	1.485	9.782	-0.408	0	-4.639	-0.916	1506696564
-9.448	0.505	-0.842	3.601	0.061	-0.244	3.29	-6.648	-0.164	-2.563	4.822	0.061	6.964	8.36	2.041	-0.61	-1.526	0.183	-8.593	-2.486	-0.967	3.601	0.977	-0.305	-0.476	10.078	0.749	0.061	-3.54	-0.671	2.035	9.508	-0.042	-0.305	-4.7	-1.282	1506696564
-10.099	-0.403	-1	1.831	0.061	0.122	3.29	-6.648	-0.164	-2.38	4.272	0.366	6.503	8.837	2.244	-1.16	-1.831	0	-9.896	-2.393	-0.757	3.357	1.221	0	-0.255	10.555	0.658	-0.488	-3.906	-0.977	3.162	9.294	-0.024	-0.305	-4.7	-1.282	1506696564
-11.402	-2.854	-0.774	-0.122	0.122	0.671	3.961	-6.94	0.729	-2.197	2.808	0.427	6.015	9.642	2.162	-1.709	-2.686	-0.549	-13.346	-1.004	-0.867	3.113	1.587	0.305	0.001	11.8	1.347	-0.488	-4.333	-1.343	3.943	9.936	0.217	-0.61	-2.808	-0.977	1506696564
-13.287	-3.394	-1.414	1.221	-0.793	0.671	3.961	-6.94	0.729	-1.831	1.77	0.244	5.886	11.271	1.761	-2.197	-3.723	-1.404	-12.845	0.737	0.382	3.54	1.038	0.549	-0.37	12.611	3.442	0.671	-2.991	-2.075	4.884	12.16	2.169	-2.075	-1.648	1.038	1506696564
-10.325	-5.31	0.918	0.61	-2.014	1.099	3.78	-11.393	-1.226	-0.183	0.916	1.709	6.27	11.003	1.395	-1.526	-2.93	-1.831	-10.995	-1.92	1.445	2.014	0	1.77	-1.867	11.597	4.043	0.671	-2.991	-2.075	2.497	14.439	3.803	-2.075	-1.648	1.038	1506696564
-9.912	-5.539	1.759	0.732	0.244	0.61	3.469	-11.548	-3.113	-0.183	0.916	1.709	6.306	10.355	2.39	-0.244	0.122	-1.465	-11.381	-0.169	2.031	1.709	0.793	0.488	-2.921	10.251	4.152	-1.343	-1.526	-1.099	0.191	12.234	0.962	-3.174	-1.831	2.258	1506696564
-10.987	-4.52	0.356	1.099	-2.136	-0.366	3.469	-11.548	-3.113	0.366	-0.61	1.709	5.203	10.436	2.735	0.305	2.014	-1.038	-10.874	1.32	2.132	1.953	-0.427	0.427	-3.443	9.644	4.305	-0.61	-0.854	-1.099	-1.535	12.116	0.709	-2.991	-1.221	2.991	1506696564
-8.597	-4.62	0.982	1.221	-1.709	-0.793	2.458	-11.323	-2.029	-0.122	1.709	0.732	3.821	10.357	2.225	-0.183	0.854	-0.854	-10.085	0.049	1.885	1.099	-0.183	0.793	-4.004	9.192	4.028	-0.366	-0.671	-0.916	-3.185	12.453	1.14	-2.991	-1.221	2.991	1506696564
-7.814	-4.177	1.678	1.099	0	-0.183	1.748	-10.38	-2.61	-0.488	1.221	-0.366	3.381	9.758	2.017	-0.488	-0.854	-0.793	-9.27	0.735	2.068	1.282	-0.671	0.366	-4.126	8.19	3.601	-0.366	-1.038	-0.549	-2.735	10.779	0.872	-2.625	-3.174	2.319	1506696564
-8.411	-3.125	1.379	0.61	-0.244	-0.122	1.444	-9.31	-2.728	-0.122	0.183	-0.183	3.359	9.054	2.332	-0.916	-1.038	-0.305	-8.693	1.047	1.899	1.16	-0.244	0.305	-3.814	7.294	3.671	-0.061	-0.916	-0.61	-1.597	8.86	1.069	-1.099	-2.258	2.136	1506696564
-7.788	-2.863	1.652	0.488	-0.427	0	1.633	-8.265	-2.421	-0.183	0.305	0.061	3.121	8.436	2.098	-1.16	-0.854	0.061	-8.62	0.934	1.761	0.793	-0.122	0.183	-3.523	7.011	3.589	-0.061	-0.916	-0.549	0.095	8.384	0.901	-1.099	-2.258	2.136	1506696565
-7.71	-2.59	2.156	-0.305	-0.122	-0.122	1.665	-7.848	-2.347	-0.183	0.61	0.427	2.822	8.152	1.904	-1.099	-1.038	0.061	-8.689	1.304	1.675	0.671	-0.305	-0.122	-3.201	7.263	3.792	0.122	-0.854	-0.366	0.831	8.075	0.934	0.183	3.601	0.793	1506696565
-8.147	-2.567	2.017	-0.671	-0.122	-0.183	1.665	-7.848	-2.347	-0.183	0.61	0.427	2.838	8.155	1.805	-0.732	-0.977	-0.122	-8.981	1.526	1.659	0.366	0	-0.061	-2.897	7.71	4.161	0.244	-0.061	-0.305	-0.016	7.714	0.935	0.488	5.127	0.488	1506696565
-8.221	-2.78	1.998	-1.038	-0.122	-0.183	1.552	-7.843	-2.317	-0.122	0.305	0.671	3.092	8.349	1.812	-0.122	-0.488	-0.427	-8.981	1.526	1.659	-0.061	-0.061	0.061	-2.982	8.102	4.395	0.183	0.427	-0.183	-0.218	7.73	1.27	0.488	5.127	0.488	1506696565
-8.27	-3.001	1.663	-1.282	0.305	-0.183	1.727	-8.58	-2.262	0.366	-0.61	0.671	3.224	8.692	1.995	0.61	0.366	-0.61	-9.275	1.449	1.105	-0.427	0.244	0	-3.024	8.338	4.548	0.061	0.488	-0.061	0.495	8.355	2.291	2.441	0.671	-0.244	1506696565
-8.607	-3.088	1.457	-1.099	0.305	-0.122	1.725	-9.138	-2.23	0.793	-1.282	0.671	3.266	8.891	2.327	1.16	0.916	-0.671	-9.404	1.238	0.9	-0.793	0.305	-0.061	-2.961	8.146	4.572	0	0.549	-0.122	2.021	9.234	3.277	1.343	-0.366	-0.061	1506696565
-8.604	-2.749	1.817	-1.038	0.671	0.366	1.858	-9.25	-2.098	0.793	-1.282	0.671	3.262	8.758	2.615	1.343	1.16	-0.488	-9.293	1.025	0.959	-1.038	0	-0.366	-3.08	7.765	4.408	0.061	0.732	-0.061	2.527	9.409	2.438	1.343	-0.366	-0.061	1506696565
-9.684	-2.786	1.086	-1.648	0.732	0.305	2.208	-9.243	-1.902	0.854	-1.709	0.854	3.186	8.662	2.663	1.221	0.977	-0.244	-9.628	0.764	1.028	-1.099	-0.122	-0.671	-3.261	7.631	4.094	0.244	0.732	0.122	2.28	8.967	2.873	0.366	1.221	-0.061	1506696565
-9.64	-4.057	0.825	-1.343	-0.244	-0.305	2.566	-9.397	-1.634	0.854	-1.709	0.854	3.167	8.908	2.389	0.916	0.488	-0.122	-9.635	-0.214	0.919	-1.648	0.122	-0.916	-3.39	8.02	3.448	0.549	0.671	0.244	0.699	10.276	1.258	0.793	0.427	-1.831	1506696565
-9.326	-4.504	0.532	-0.977	0.183	0.305	2.684	-9.855	-1.354	0.732	-0.793	1.221	3.328	9.414	2.047	0.488	-0.244	-0.183	-9.635	-0.214	0.919	-1.526	-0.061	-1.221	-3.323	8.69	2.711	0.671	0.549	0.244	1.522	10.691	2.826	0.793	0.427	-1.831	1506696565
-9.081	-3.736	-0.138	-0.854	0.427	-0.183	2.584	-9.569	-0.971	0.671	-0.122	1.221	3.653	9.902	1.512	0.183	-0.671	-0.366	-10.058	-2.641	1.052	-1.465	-0.061	-1.16	-3.366	9.488	2.025	0.61	0.671	0.244	0.914	9.94	1.573	0.793	-0.488	0.122	1506696565
-9.446	-3.838	-0.73	-1.099	0.916	-0.427	2.579	-8.771	-0.258	0.183	0	0.366	4.048	10.472	0.9	0.061	-0.793	-0.61	-10.415	-2.927	0.852	-1.16	-0.366	-0.977	-3.407	10.401	1.646	0.488	0.916	0.305	0.624	10.094	0.908	0.549	-0.183	0.061	1506696565
-9.677	-3.792	-1.39	-1.221	0.549	-0.549	2.583	-8.57	0.621	-0.183	0.732	0.427	4.436	11.267	0.319	0	-0.61	-0.854	-10.415	-2.927	0.852	-0.916	-0.793	-0.671	-3.408	11.039	1.611	0.488	1.221	0	0.48	10.282	0.261	0.549	-0.183	0.061	1506696565
-9.345	-4.171	-1.503	-0.549	0.61	-0.366	2.205	-8.716	0.854	-0.122	0.793	0.61	4.749	11.2	0.066	0.305	0.122	-0.671	-10.099	-2.689	0.89	-1.282	-0.61	-0.366	-3.586	10.686	1.361	0	1.16	-0.427	0.638	10.032	-0.425	0.488	0.61	-0.183	1506696565
-9.298	-3.864	-1.2	-0.061	0.732	-0.183	1.782	-8.532	0.874	-0.122	0.793	0.61	4.733	10.56	0.278	0.671	1.099	-0.305	-9.29	-4.138	1.126	-1.16	-0.916	-0.244	-3.858	10.057	0.855	-0.549	0.671	-0.366	1.056	10.167	-0.051	0.61	0.122	-0.183	1506696565
-9.448	-3.358	-1.388	-0.183	0.61	-0.305	1.705	-8.453	1.268	0.061	-1.221	0.244	4.41	10.371	0.037	0.61	1.343	-0.244	-8.928	-3.986	1.268	-0.488	-0.854	-0.244	-3.998	9.792	0.566	-0.61	0.671	-0.305	0.688	10.006	0.26	0.61	0.122	-0.183	1506696565
-9.397	-3.517	-1.66	0.122	0.183	-0.549	1.705	-8.453	1.268	0.061	-1.221	0.244	4.016	10.143	-0.269	0.122	0.732	-0.183	-8.64	-4.077	1.351	-0.305	-0.61	0	-4.271	9.327	0.389	-0.366	0.366	-0.244	1.339	9.906	0.115	0.793	-0.732	-0.488	1506696565
-9.179	-3.711	-1.621	0.427	-0.061	-0.488	2.08	-8.525	1.578	0	-0.854	0.305	3.705	9.857	-0.383	-0.427	-0.305	0	-8.628	-4.011	1.509	0.061	-0.488	0.061	-4.429	8.937	0.272	-0.183	-0.305	-0.183	1.757	10.098	0.462	0.366	0.183	-0.427	1506696565
-9.15	-3.846	-1.584	0.854	0.061	-0.183	2.062	-7.954	1.744	-0.183	0.183	0.488	3.616	9.729	-0.495	-0.732	-1.038	0.122	-8.628	-4.011	1.509	0.427	-0.549	0.122	-4.366	8.91	0.374	-0.061	-0.61	-0.183	1.258	9.908	0.482	0.366	0.183	-0.427	1506696565
-9.286	-3.608	-1.829	0.977	-0.122	-0.061	2.098	-7.958	1.633	-0.488	0.427	0.427	3.642	9.795	-0.703	-0.793	-1.282	0.122	-8.617	-3.975	1.659	0.732	-0.305	0.122	-4.209	9.086	0.567	0	-0.671	-0.183	1.442	9.807	0.251	0.183	-0.366	-0.427	1506696565
-9.472	-3.775	-1.589	1.099	-0.305	0	2.218	-8.24	1.413	-0.488	0.916	0.366	3.643	9.896	-0.815	-0.732	-1.16	0.122	-9.062	-3.518	1.607	0.977	-0.305	0.183	-4.143	9.274	0.762	0	-0.793	-0.366	1.8	9.999	0.243	-0.183	-0.671	-0.183	1506696565
-9.277	-3.644	-0.846	0.977	-0.305	0	2.151	-8.643	1.15	-0.427	0.854	0	3.543	10.084	-0.715	-0.549	-1.099	0	-9.062	-3.518	1.607	1.038	0.061	0.183	-4.057	9.574	0.886	0	-1.099	-0.488	1.552	10.095	0.25	-0.183	-0.671	-0.183	1506696565
-9.237	-3.425	-0.367	0.61	0.366	-0.244	2.07	-9.153	0.775	-0.427	0.854	0	3.435	10.41	-0.462	-0.366	-1.221	-0.366	-9.697	-3.212	1.724	1.221	0.183	0.244	-3.58	10.069	1.592	0.244	-1.16	-0.732	0.798	9.927	0.225	-0.366	-0.61	0	1506696565
-9.654	-3.164	-0.817	0.427	0.122	-0.61	1.843	-9.836	0.327	-0.427	0.488	-0.488	3.485	10.667	-0.115	-0.061	-1.221	-0.732	-9.942	-0.951	1.394	1.526	-0.671	0.488	-3.034	10.378	2.629	0.488	-0.305	-1.282	1.102	10	-0.197	0.061	-1.099	-0.244	1506696565
-9.225	-3.686	-0.556	0.122	-0.427	-0.732	1.596	-10.151	-0.129	-0.183	0.244	-0.793	3.838	10.049	0.67	0.732	-0.244	-0.977	-9.942	-0.951	1.394	0.732	-0.671	0.671	-3.022	9.594	3.048	-0.122	0.061	-1.587	1.247	10.07	-0.144	0.061	-1.099	-0.244	1506696565
-8.922	-4.084	0.257	0.122	-0.122	-0.549	1.596	-10.151	-0.129	-0.183	0.244	-0.793	4.073	9.312	1.677	1.587	1.77	-0.854	-9.43	-0.849	1.908	0.244	-0.61	0.61	-3.158	8.806	2.942	-0.916	-0.183	-1.343	0.638	9.95	0.413	0.183	0.488	-0.61	1506696566
-9.055	-3.866	0.395	0.061	0	-0.549	1.257	-9.505	-0.568	-0.122	-0.183	-1.282	3.711	9.392	2.369	1.709	2.991	-0.916	-9.43	-0.849	1.908	0.183	-0.854	0.549	-3.257	8.661	2.852	-1.099	0.427	-1.16	0.203	9.831	0.819	0.183	0.488	-0.61	1506696566
-9.125	-3.736	0.346	-0.183	-0.305	-0.671	0.87	-9.104	-1.023	0	-0.793	-1.648	3.097	9.678	2.237	1.099	2.014	-1.099	-9.463	-0.604	2.129	0.122	-0.916	0.61	-3.882	8.623	2.915	-0.61	0.977	-0.977	0.373	9.859	0.986	0.183	0	-0.671	1506696566
-9.05	-3.73	0.444	-0.427	-0.366	-0.671	0.873	-8.997	-1.666	0.122	-1.526	-1.587	2.891	9.776	1.896	0.427	0.488	-1.038	-9.466	-0.28	2.367	-0.183	-0.977	0.671	-4.518	8.4	3.016	-0.366	0.854	-0.549	1.042	9.929	1.005	0.244	-0.61	-0.671	1506696566
-8.955	-3.97	0.507	-0.488	-0.366	-0.61	0.873	-8.997	-1.666	0.061	-1.648	-1.099	3.191	9.887	1.973	-0.061	0.244	-0.549	-9.293	-0.196	2.616	-0.366	-0.916	0.671	-4.777	8.22	3.191	-0.488	0.854	-0.366	0.959	9.849	0.857	0.122	-0.061	-0.549	1506696566
-8.825	-4.21	0.456	-0.427	-0.244	-0.549	1.13	-8.75	-1.724	-0.183	-1.038	-0.488	3.328	10.023	1.932	-0.183	0.916	-0.061	-9.192	-0.098	2.771	-0.488	-0.732	0.671	-4.975	8.23	3.256	-0.671	0.854	-0.305	0.203	9.727	0.833	0.122	0.732	-0.549	1506696566
-8.835	-4.375	0.47	-0.427	-0.244	-0.366	1.06	-8.845	-1.743	-0.366	-0.61	0.061	3.094	10.057	1.524	-0.244	1.343	0.366	-9.05	-0.124	3.092	-0.549	-0.732	0.488	-5.253	8.191	3.2	-0.854	0.732	-0.122	0.038	9.799	0.933	0.244	-0.061	-0.671	1506696566
-8.847	-4.449	0.475	-0.427	-0.305	-0.244	1.303	-8.854	-1.622	-0.366	-0.854	0.549	2.737	10.038	1.128	-0.244	1.038	0.671	-9.05	-0.124	3.092	-0.549	-0.549	0.488	-5.365	8.137	3.094	-0.916	0.61	0.061	0.455	9.89	1.02	0.244	-0.061	-0.671	1506696566
-8.709	-4.42	0.511	-0.305	-0.244	-0.183	1.58	-8.96	-1.485	-0.366	-1.038	0.916	2.56	10.068	0.794	-0.366	0.61	0.854	-9.162	-0.152	3.125	-0.549	-0.488	0.549	-5.387	8.144	3.067	-0.793	0.732	0.061	0.488	9.898	0.831	0.122	-0.061	-0.549	1506696566
-8.827	-4.45	0.513	-0.366	-0.122	-0.122	1.755	-9.04	-1.363	-0.366	-0.916	1.099	2.543	10.084	0.549	-0.366	0.549	0.916	-9.101	-0.201	3.104	-0.549	-0.366	0.549	-5.453	8.171	3.046	-0.671	0.671	0.122	0.144	9.772	0.876	0.122	0.061	-0.244	1506696566
-8.942	-4.433	0.345	-0.366	-0.244	-0.244	1.938	-8.976	-1.229	-0.305	-0.916	1.221	2.519	10.049	0.499	-0.244	0.793	0.916	-9.101	-0.201	3.104	-0.488	-0.244	0.61	-5.417	8.159	3.065	-0.671	0.488	0.122	-0.056	9.91	0.874	0.122	0.061	-0.244	1506696566
-8.859	-4.485	0.333	-0.427	-0.366	-0.183	2.049	-8.97	-1.159	-0.244	-0.854	1.221	2.378	10.05	0.519	-0.122	0.732	0.732	-9.165	-0.154	3.062	-0.427	-0.061	0.61	-5.297	8.192	3.129	-0.671	0.488	0.061	-0.028	9.946	0.666	0.183	-0.122	-0.244	1506696566
-8.817	-4.466	0.34	-0.427	-0.244	-0.122	2.101	-9.038	-1.256	-0.183	-0.793	1.16	2.33	10.023	0.628	0.061	0.732	0.549	-9.215	-0.005	3.009	-0.366	-0.061	0.61	-5.216	8.197	3.2	-0.671	0.488	0	-0.048	9.933	0.608	0.122	-0.061	-0.183	1506696566
-8.854	-4.412	0.231	-0.488	-0.305	-0.122	2.177	-9.095	-1.3	-0.061	-0.854	1.038	2.346	9.958	0.784	0.183	0.916	0.305	-9.215	-0.005	3.009	-0.427	-0.122	0.61	-5.175	8.168	3.234	-0.732	0.488	-0.061	-0.057	9.884	0.508	0.122	-0.061	-0.183	1506696566
-8.823	-4.351	0.136	-0.488	-0.305	-0.061	2.153	-9.215	-1.34	-0.061	-0.61	0.366	2.279	9.906	0.93	0.244	1.038	-0.061	-9.183	0.045	3.031	-0.549	-0.061	0.61	-5.161	8.153	3.265	-0.671	0.427	-0.061	0.039	9.899	0.51	0.183	-0.122	-0.183	1506696566
-8.867	-4.274	0.056	-0.61	-0.366	0	2.153	-9.215	-1.34	-0.061	-0.61	0.366	2.248	9.816	1.089	0.183	0.916	-0.427	-9.144	0.167	3.076	-0.549	0	0.549	-5.166	8.028	3.302	-0.671	0.427	0	0.286	9.898	0.526	0.183	-0.061	-0.061	1506696566
-8.825	-4.292	-0.006	-0.671	-0.305	0	1.787	-9.266	-1.3	-0.061	-0.549	0	2.352	9.745	1.223	0.122	0.732	-0.61	-9.144	0.167	3.076	-0.61	0	0.488	-5.211	7.933	3.272	-0.61	0.366	0.061	0.325	9.847	0.281	0.183	0	0	1506696566
-8.784	-4.359	-0.069	-0.61	-0.366	0.061	1.787	-9.266	-1.3	-0.122	-0.488	-0.183	2.48	9.763	1.268	-0.061	0.61	-0.793	-9.141	0.169	3.071	-0.61	0.122	0.366	-5.193	7.935	3.242	-0.61	0.366	0.061	0.282	9.813	0.109	0.183	0	0	1506696566
-8.793	-4.433	-0.127	-0.61	-0.244	0.122	1.342	-9.223	-1.164	-0.061	-0.549	-0.244	2.634	9.761	1.22	-0.183	0.427	-0.916	-9.238	0.018	2.907	-0.671	0.244	0.305	-5.124	7.992	3.238	-0.427	0.244	0.305	0.219	9.778	0.023	0.244	0.244	0	1506696566
-8.868	-4.49	-0.163	-0.488	-0.244	0.183	1.339	-9.146	-0.944	0	-0.671	-0.244	2.786	9.817	1.146	-0.305	0.366	-0.916	-9.238	0.018	2.907	-0.61	0.244	0.244	-5.134	8.073	3.195	-0.427	0.244	0.305	0.161	9.848	-0.067	0.244	0.244	0	1506696566
-8.904	-4.447	-0.109	-0.427	-0.244	0.183	1.339	-9.146	-0.944	-0.122	-0.549	-0.122	2.913	9.939	1.014	-0.366	0.183	-0.854	-9.243	-0.147	2.842	-0.61	0.366	0.183	-5.169	8.167	3.085	-0.366	0.244	0.427	0.089	9.871	-0.165	0.244	0.305	0	1506696566
-9.003	-4.5	-0.171	-0.244	-0.183	0.183	1.331	-9.076	-1.224	-0.427	-0.366	-0.061	3.003	10.122	0.836	-0.427	0.122	-0.61	-9.447	-0.395	2.616	-0.427	0.366	0.183	-5.241	8.288	3.096	-0.244	0.122	0.366	0.038	9.94	-0.066	0.244	0.244	0	1506696566
-8.845	-4.353	-0.142	-0.183	-0.122	0.122	1.135	-9.008	-1.516	-0.854	-0.061	0.305	3.086	10.249	0.701	-0.427	0	-0.305	-9.447	-0.395	2.616	-0.305	0.366	0.122	-5.229	8.399	3.145	-0.244	0.122	0.366	0.049	9.993	-0.084	0.183	0	0	1506696566
-8.88	-4.309	-0.172	-0.183	-0.122	0.122	1.148	-8.985	-1.585	-0.671	0.061	0.305	3.119	10.214	0.682	-0.366	-0.061	0	-9.455	-0.28	2.513	-0.244	0.366	0.122	-5.067	8.452	3.223	-0.183	-0.183	0.122	0.097	9.926	-0.144	0.183	0	0	1506696566
-8.869	-4.313	-0.194	-0.122	-0.122	0.061	1.559	-9.07	-1.117	-0.671	0.061	0.305	3.096	10.026	0.807	-0.183	0.061	0.305	-9.403	-0.268	2.42	-0.183	0.366	0.122	-4.853	8.379	3.252	-0.244	-0.244	0.122	0.084	9.848	-0.213	0.122	0	0.061	1506696566
-8.892	-4.339	-0.178	-0.122	-0.061	0.061	1.614	-8.903	-1.452	-0.977	0.793	0.244	3.022	9.814	0.992	-0.061	0.183	0.366	-9.429	-0.22	2.336	-0.122	0.305	0.122	-4.633	8.274	3.303	-0.244	-0.244	0.122	0.061	9.856	-0.273	0.061	0.122	0.061	1506696567
-8.988	-4.314	-0.191	0	-0.061	0.061	1.614	-8.903	-1.452	-0.977	0.793	0.244	3.022	9.814	0.992	-0.061	0.183	0.366	-9.52	-0.095	2.286	-0.122	0.244	0.061	-4.552	8.213	3.329	-0.122	-0.061	0.061	0.036	9.903	-0.245	0.061	0.122	0.061	1506696567
-8.929	-4.197	-0.152	-0.061	0	0.061	1.695	-9.064	-1.611	-0.916	0.732	0.122	3.022	9.814	0.992	-0.061	0.183	0.366	-9.588	-0.037	2.245	-0.061	0.122	0	-4.518	8.211	3.353	0	0	0.061	0.115	9.951	-0.275	0.061	0	0	1506696567
-9.016	-4.165	-0.135	-0.061	0	0.061	1.498	-8.973	-1.726	-0.61	0.793	-0.061	2.726	9.667	1.209	0	0	0.305	-9.588	-0.037	2.245	-0.061	0.061	-0.061	-4.504	8.308	3.399	0.061	0.061	0.122	0.24	9.878	-0.233	-0.061	-0.061	0.061	1506696567
-9.032	-4.059	-0.136	-0.061	0	0	1.43	-8.94	-1.317	-0.366	0.732	-0.183	2.754	9.786	1.239	0.061	0.061	0.183	-9.534	-0.01	2.275	-0.061	0.061	-0.061	-4.551	8.374	3.409	0.061	0.183	0.122	0.25	9.895	-0.285	-0.061	-0.061	0.061	1506696567
-9.036	-4.07	-0.116	-0.122	-0.061	0	1.43	-8.94	-1.317	0.061	0.488	-0.366	2.736	9.905	1.284	0.061	0.122	0.183	-9.457	-0.068	2.287	-0.122	0.061	-0.122	-4.701	8.398	3.387	0.061	0.122	0.122	0.263	9.883	-0.246	-0.061	0	0.061	1506696567
-9.044	-4.127	-0.105	-0.122	-0.061	0.061	1.446	-8.855	-1.355	0.061	0.488	-0.366	2.747	9.981	1.347	0.061	0.061	0.122	-9.457	-0.068	2.287	-0.122	0.061	-0.122	-4.803	8.397	3.327	0.061	0.122	0.122	0.246	9.859	-0.252	-0.061	0.061	0	1506696567
-8.971	-4.145	-0.066	-0.061	0	0	1.446	-8.855	-1.355	0.061	0.732	-0.244	2.775	10.039	1.349	-0.061	-0.061	0.122	-9.465	-0.105	2.291	-0.061	0.122	-0.183	-4.834	8.405	3.286	0.061	-0.061	0.122	0.275	9.871	-0.282	-0.061	0.061	0	1506696567
-8.978	-4.171	-0.095	0	0	0	1.267	-8.857	-1.652	0.061	0.732	-0.244	2.821	10.037	1.302	-0.122	-0.122	0.122	-9.465	-0.115	2.257	-0.061	0.183	-0.183	-4.828	8.415	3.302	0.122	-0.183	0.183	0.195	9.841	-0.225	-0.061	0.061	0	1506696567
-8.959	-4.248	-0.081	0.061	0	0.061	1.188	-8.946	-1.867	0.061	0.427	-0.183	2.86	9.94	1.26	-0.122	-0.183	0.122	-9.465	-0.115	2.257	-0.061	0.183	-0.183	-4.747	8.409	3.289	0.122	-0.183	0.183	0.178	9.862	-0.191	-0.061	0.061	-0.061	1506696567
-8.961	-4.221	-0.036	0.183	0.061	0.061	1.188	-8.946	-1.867	0.122	0.061	-0.122	2.909	9.886	1.224	-0.122	-0.244	0.122	-9.491	-0.188	2.222	0	0.244	-0.244	-4.651	8.435	3.281	0.122	-0.183	0.183	0.169	9.853	-0.191	-0.061	0.061	-0.061	1506696567
-8.976	-4.179	-0.039	0.183	0.061	0.061	1.347	-9.009	-1.833	0.244	-0.061	-0.244	2.964	9.929	1.213	-0.122	-0.244	0.122	-9.5	-0.225	2.14	0.061	0.244	-0.244	-4.626	8.476	3.28	0.183	-0.183	0.183	0.108	9.879	-0.195	-0.061	0	0	1506696567
-8.991	-4.195	-0.013	0.183	0.061	0	1.458	-8.939	-1.919	0.244	-0.061	-0.244	2.962	9.947	1.236	-0.122	-0.305	0.122	-9.564	-0.24	2.059	0.122	0.183	-0.183	-4.577	8.484	3.268	0.183	-0.183	0.183	0.044	9.872	-0.129	-0.061	-0.061	-0.061	1506696567
-8.966	-4.156	0.012	0.244	0.122	0	1.458	-8.939	-1.919	0.244	-0.061	-0.244	2.987	9.923	1.268	-0.122	-0.366	0.183	-9.544	-0.285	1.979	0.183	0.122	-0.244	-4.472	8.501	3.278	0.183	-0.305	0.122	0.044	9.872	-0.129	-0.061	-0.061	-0.061	1506696567
-8.976	-4.104	0.048	0.244	0.122	0	1.359	-8.808	-2.043	0.183	-0.061	-0.305	2.961	9.91	1.249	-0.122	-0.366	0.122	-9.582	-0.255	1.895	0.244	0.122	-0.244	-4.395	8.528	3.328	0.183	-0.305	0	0.065	9.887	-0.028	-0.061	-0.061	0	1506696567
-9.082	-4.081	0.016	0.244	0.122	0	1.743	-8.845	-1.365	0.183	-0.183	-0.244	2.906	9.871	1.25	-0.061	-0.366	0.061	-9.618	-0.218	1.916	0.305	-0.061	-0.244	-4.41	8.526	3.315	0.183	-0.366	-0.061	0.074	9.873	-0.01	-0.122	-0.061	-0.061	1506696567
-9.063	-4.021	0.041	0.244	0.122	0	1.629	-8.771	-1.651	0.183	-0.183	-0.244	2.887	9.836	1.279	0	-0.427	0	-9.618	-0.218	1.916	0.305	0	-0.244	-4.362	8.534	3.328	0.244	-0.366	-0.061	0.207	9.916	-0.069	-0.122	-0.061	-0.061	1506696567
-9.051	-4.015	0.073	0.305	0.183	0	1.566	-8.862	-1.659	0.183	-0.183	-0.244	2.945	9.873	1.336	0	-0.427	-0.122	-9.627	-0.203	1.906	0.305	-0.061	-0.244	-4.338	8.593	3.335	0.244	-0.305	-0.122	0.267	9.902	-0.037	-0.122	-0.183	-0.061	1506696567
-9.077	-3.938	0.055	0.305	0.183	-0.061	1.729	-8.994	-1.18	0.244	0.183	-0.244	3.01	9.883	1.391	0	-0.427	-0.183	-9.604	-0.171	1.876	0.305	-0.061	-0.244	-4.351	8.614	3.364	0.244	-0.305	-0.122	0.243	9.895	-0.017	-0.122	-0.122	-0.061	1506696567
-9.115	-3.892	0.032	0.244	0.183	-0.061	1.566	-8.88	-1.748	0.061	-0.122	-0.061	3.065	9.874	1.444	0	-0.488	-0.183	-9.538	-0.185	1.958	0.305	-0.061	-0.305	-4.368	8.591	3.342	0.244	-0.366	-0.122	0.305	9.881	0.016	-0.061	-0.244	-0.061	1506696567
-9.091	-3.853	0.055	0.244	0.183	0	1.816	-9.038	-1.59	0.061	-0.122	-0.061	3.128	9.833	1.497	0	-0.427	-0.122	-9.538	-0.185	1.958	0.305	-0.061	-0.305	-4.371	8.52	3.315	0.244	-0.427	-0.061	0.373	9.885	0.032	-0.061	-0.244	-0.061	1506696567
-9.109	-3.874	0.041	0.244	0.122	0	1.903	-8.878	-1.528	0.305	0.061	-0.183	3.146	9.819	1.481	-0.061	-0.427	-0.122	-9.528	-0.209	1.975	0.305	0	-0.305	-4.327	8.495	3.266	0.244	-0.427	-0.061	0.368	9.855	0.071	-0.061	-0.122	-0.061	1506696567
-9.113	-3.838	0.008	0.244	0.183	0	1.887	-8.951	-1.481	0.366	0	-0.244	3.147	9.764	1.383	-0.122	-0.488	-0.061	-9.543	-0.23	1.966	0.244	0	-0.366	-4.308	8.536	3.265	0.244	-0.366	-0.061	0.368	9.855	0.071	-0.061	-0.122	-0.061	1506696567
-9.113	-3.854	0.005	0.183	0.183	0	1.982	-9.021	-1.156	0.366	0.183	-0.244	3.196	9.727	1.321	-0.061	-0.488	-0.061	-9.526	-0.242	1.97	0.244	0	-0.427	-4.266	8.573	3.265	0.305	-0.366	0.061	0.292	9.884	0.1	-0.061	-0.122	-0.061	1506696567
-9.143	-3.878	-0.063	0.183	0.122	0.061	1.939	-9.071	-1.09	0.366	0.244	-0.305	3.244	9.738	1.321	0	-0.427	-0.061	-9.509	-0.272	2.011	0.244	0.122	-0.427	-4.255	8.595	3.187	0.305	-0.366	0.061	0.323	9.89	0.05	-0.061	-0.183	-0.122	1506696567
-9.116	-3.89	-0.068	0.183	0.122	0.061	2.012	-9.118	-0.971	0.427	0.183	-0.305	3.241	9.759	1.317	-0.061	-0.427	0	-9.532	-0.397	1.993	0.244	0.122	-0.488	-4.24	8.595	3.156	0.366	-0.366	0.183	0.367	9.9	0.036	-0.061	-0.183	-0.122	1506696568
-9.08	-3.955	-0.056	0.183	0.122	0.061	2.056	-9.049	-0.957	0.488	0.061	-0.305	3.246	9.818	1.287	-0.122	-0.549	0.061	-9.544	-0.445	1.948	0.244	0.183	-0.488	-4.226	8.616	3.101	0.427	-0.366	0.183	0.275	9.897	0.079	-0.061	-0.061	-0.122	1506696568
-9.021	-3.932	-0.023	0.244	0.183	0.061	2.067	-8.985	-0.901	0.427	0.122	-0.305	3.278	9.835	1.209	-0.122	-0.549	0.122	-9.557	-0.556	1.897	0.244	0.183	-0.488	-4.192	8.675	3.037	0.427	-0.366	0.183	0.19	9.899	0.109	-0.061	-0.061	-0.122	1506696568
-9.052	-3.93	-0.01	0.244	0.183	0.061	2.067	-8.985	-0.901	0.305	0.305	-0.244	3.302	9.848	1.141	-0.061	-0.549	0.183	-9.544	-0.642	1.836	0.305	0.183	-0.488	-4.085	8.722	2.985	0.427	-0.366	0.122	0.091	9.856	0.133	-0.061	-0.061	-0.122	1506696568
-9.103	-3.899	-0.016	0.183	0.122	0.061	2.083	-8.922	-0.852	0.244	0.366	-0.183	3.274	9.817	1.074	0	-0.549	0.244	-9.548	-0.7	1.798	0.305	0.122	-0.427	-4.024	8.766	2.95	0.366	-0.366	0	0.079	9.859	0.181	-0.061	-0.122	-0.122	1506696568
-9.126	-3.88	0.017	0.183	0.122	0	2.01	-8.736	-0.791	0.183	0.488	-0.183	3.259	9.842	1.058	0.061	-0.549	0.183	-9.58	-0.75	1.741	0.305	0.061	-0.427	-3.986	8.878	2.913	0.366	-0.366	0	0.085	9.889	0.184	-0.061	-0.183	-0.061	1506696568
-9.165	-3.826	0.006	0.183	0.061	0	1.999	-8.764	-0.836	0.122	0.488	-0.122	3.278	9.902	1.096	0.122	-0.488	0.061	-9.575	-0.782	1.747	0.244	0.122	-0.366	-3.997	8.961	2.895	0.366	-0.305	-0.061	0.051	9.893	0.2	-0.061	-0.183	-0.061	1506696568
-9.165	-3.775	-0.005	0.183	0.061	-0.061	2.012	-8.776	-0.859	0.122	0.427	-0.122	3.301	9.932	1.181	0.122	-0.427	0	-9.521	-0.83	1.761	0.244	0.122	-0.366	-4.035	8.998	2.857	0.305	-0.305	0	0.051	9.89	0.158	-0.061	-0.061	-0.122	1506696568
-9.16	-3.79	-0.032	0.183	0.061	0	2.012	-8.776	-0.859	0.122	0.366	-0.122	3.366	9.927	1.358	0.061	-0.366	0	-9.509	-0.876	1.793	0.183	0.183	-0.305	-4.072	8.942	2.833	0.305	-0.305	0	0.108	9.878	0.157	0	-0.122	-0.122	1506696568
-9.123	-3.725	-0.02	0.183	0.122	0.061	2.053	-8.798	-0.847	0.061	0.305	-0.122	3.371	9.904	1.446	-0.061	-0.366	-0.061	-9.481	-0.897	1.8	0.244	0.244	-0.305	-4.06	8.91	2.829	0.244	-0.366	0.122	0.231	9.874	0.185	0	-0.122	-0.122	1506696568
-9.21	-3.694	-0.06	0.183	0.061	0.122	2.174	-8.839	-0.723	0	0.244	-0.122	3.375	9.932	1.449	-0.183	-0.427	0	-9.488	-0.872	1.762	0.244	0.305	-0.305	-4.065	8.911	2.832	0.244	-0.427	0.244	0.293	9.875	0.202	0	-0.061	-0.122	1506696568
-9.225	-3.626	-0.08	0.183	0.061	0.122	2.174	-8.839	-0.723	0	0.244	-0.122	3.411	9.899	1.421	-0.305	-0.488	0	-9.463	-0.894	1.735	0.183	0.427	-0.305	-4.017	8.939	2.816	0.244	-0.427	0.244	0.267	9.908	0.163	0	-0.061	-0.122	1506696568
-9.235	-3.662	-0.092	0.183	0.061	0.122	2.245	-8.892	-0.61	0	0.305	-0.061	3.456	9.86	1.363	-0.366	-0.427	0	-9.459	-0.957	1.684	0.122	0.488	-0.366	-3.906	8.982	2.799	0.183	-0.549	0.427	0.165	9.897	0.135	0	-0.061	-0.122	1506696568
-9.176	-3.682	-0.086	0.183	0.061	0.183	2.396	-9.052	-0.414	0.061	0.244	-0.061	3.499	9.817	1.322	-0.366	-0.427	0	-9.52	-0.946	1.601	0.122	0.61	-0.366	-3.823	8.951	2.798	0.183	-0.549	0.488	0.2	9.891	0.136	0	-0.122	-0.122	1506696568
-9.149	-3.676	-0.067	0.183	0.122	0.244	2.396	-9.052	-0.414	0.061	0.305	-0.122	3.516	9.764	1.257	-0.427	-0.488	0.122	-9.521	-1.02	1.495	0.122	0.61	-0.366	-3.748	8.923	2.775	0.183	-0.549	0.488	0.16	9.895	0.145	-0.061	-0.061	-0.122	1506696568
-9.208	-3.656	-0.067	0.122	0.061	0.244	2.509	-9.083	-0.173	0.122	0.305	-0.244	3.537	9.747	1.221	-0.427	-0.488	0.183	-9.532	-1.06	1.36	0.122	0.671	-0.427	-3.577	8.949	2.775	0.183	-0.61	0.549	0.067	9.868	0.163	-0.061	-0.061	-0.122	1506696568
-9.21	-3.657	-0.048	0.122	0.122	0.244	2.509	-9.083	-0.173	0.244	0.366	-0.305	3.561	9.714	1.194	-0.366	-0.488	0.244	-9.607	-1.122	1.224	0.122	0.671	-0.427	-3.438	9.024	2.735	0.183	-0.61	0.488	0.043	9.903	0.188	-0.061	-0.183	-0.122	1506696568
-9.185	-3.633	-0.017	0.122	0.122	0.244	2.536	-8.882	-0.054	0.488	0.366	-0.366	3.615	9.734	1.242	-0.244	-0.427	0.183	-9.648	-1.401	0.896	0.061	0.61	-0.366	-3.15	9.234	2.652	0.244	-0.427	0.427	-0.118	9.916	0.203	-0.061	-0.061	-0.122	1506696568
-9.253	-3.566	-0.069	0.122	0.061	0.244	2.537	-8.747	-0.097	0.488	0.366	-0.366	3.645	9.784	1.317	-0.244	-0.427	0.122	-9.648	-1.401	0.896	0.122	0.488	-0.305	-3.11	9.301	2.628	0.183	-0.366	0.427	-0.126	9.897	0.197	-0.061	-0.061	-0.122	1506696568
-9.321	-3.591	-0.108	0.122	0.061	0.244	2.506	-8.648	-0.189	0.488	0.366	-0.427	3.674	9.855	1.384	-0.244	-0.305	0.122	-9.679	-1.432	0.841	0.122	0.61	-0.244	-3.146	9.337	2.625	0.183	-0.366	0.427	-0.077	9.92	0.212	-0.061	-0.183	-0.061	1506696568
-9.317	-3.554	-0.126	0.183	0	0.183	2.472	-8.599	-0.291	0.427	0.366	-0.427	3.676	9.918	1.401	-0.244	-0.366	0.061	-9.702	-1.491	0.752	0.122	0.549	-0.183	-3.116	9.41	2.622	0.122	-0.366	0.366	0.004	9.953	0.243	-0.061	-0.183	-0.061	1506696568
-9.278	-3.536	-0.163	0.122	0	0.244	2.472	-8.599	-0.291	0.366	0.244	-0.427	3.714	9.906	1.457	-0.305	-0.305	0.061	-9.695	-1.488	0.683	0.061	0.549	-0.183	-3.051	9.402	2.606	0.122	-0.427	0.305	-0.173	9.939	0.132	-0.061	-0.061	0	1506696568
-9.249	-3.476	-0.188	0.122	0	0.183	2.529	-8.533	-0.394	0.244	0.183	-0.427	3.723	9.893	1.48	-0.305	-0.305	0.122	-9.731	-1.516	0.567	0.122	0.427	-0.122	-2.975	9.394	2.613	0.122	-0.427	0.305	-0.213	9.895	0.099	-0.122	-0.244	-0.061	1506696568
-9.301	-3.435	-0.202	0.183	-0.061	0.183	2.529	-8.533	-0.394	0.061	0.183	-0.366	3.718	9.824	1.48	-0.305	-0.305	0.061	-9.677	-1.541	0.517	0.061	0.488	-0.122	-2.924	9.379	2.597	0	-0.488	0.244	-0.127	9.887	0.111	-0.122	-0.244	-0.061	1506696568
-9.276	-3.382	-0.189	0.122	-0.061	0.183	2.541	-8.599	-0.389	0.061	0.183	-0.366	3.725	9.747	1.499	-0.366	-0.244	0.061	-9.688	-1.538	0.48	0.061	0.427	-0.122	-2.853	9.342	2.578	-0.061	-0.488	0.244	-0.096	9.897	0.121	-0.061	-0.122	0	1506696569
-9.269	-3.322	-0.123	0.122	0	0.183	2.541	-8.599	-0.389	-0.061	0.183	-0.366	3.74	9.671	1.498	-0.366	-0.244	0	-9.659	-1.583	0.435	0.061	0.305	-0.122	-2.775	9.314	2.545	-0.061	-0.488	0.244	-0.09	9.861	0.135	-0.122	-0.183	0	1506696569
-9.318	-3.293	-0.145	0.061	-0.061	0.244	2.594	-8.571	-0.166	-0.183	0.183	-0.366	3.778	9.605	1.475	-0.366	-0.244	0	-9.617	-1.528	0.429	0.061	0.488	-0.061	-2.743	9.259	2.577	-0.061	-0.366	0.244	-0.187	9.849	0.139	-0.122	-0.183	0	1506696569
-9.324	-3.223	-0.116	0.061	-0.061	0.183	2.678	-8.613	0.039	-0.305	0.183	-0.244	3.787	9.562	1.45	-0.366	-0.244	0	-9.607	-1.53	0.385	0	0.488	-0.061	-2.711	9.253	2.584	-0.061	-0.366	0.305	-0.13	9.833	0.138	-0.122	-0.244	0	1506696569
-9.361	-3.244	-0.128	0	-0.061	0.244	2.704	-8.675	0.108	-0.305	0.183	-0.183	3.804	9.58	1.403	-0.366	-0.305	0	-9.611	-1.548	0.301	0	0.427	-0.061	-2.663	9.311	2.591	-0.061	-0.366	0.305	-0.106	9.822	0.13	-0.061	-0.061	-0.061	1506696569
-9.398	-3.234	-0.115	0.061	-0.183	0.244	2.687	-8.806	0.127	-0.244	0.183	-0.183	3.862	9.603	1.412	-0.305	-0.366	0	-9.689	-1.531	0.217	-0.061	0.427	-0.061	-2.613	9.348	2.623	0.061	-0.305	0.305	-0.14	9.923	0.181	-0.061	-0.061	-0.061	1506696569
-9.355	-3.217	-0.068	0.061	0	0.183	2.755	-8.92	0.148	-0.183	0	-0.183	3.903	9.612	1.476	-0.305	-0.305	0	-9.735	-1.529	0.102	-0.061	0.488	-0.061	-2.548	9.368	2.688	0.061	-0.305	0.305	-0.147	9.902	0.183	-0.061	-0.061	-0.061	1506696569
-9.321	-3.2	-0.06	0.061	-0.061	0.183	2.755	-8.92	0.148	-0.183	-0.061	-0.122	3.925	9.615	1.564	-0.244	-0.305	0.122	-9.672	-1.52	0.024	0	0.366	-0.122	-2.531	9.345	2.701	0.061	-0.305	0.305	-0.22	9.896	0.197	-0.061	-0.061	0	1506696569
-9.308	-3.226	-0.066	0.061	-0.061	0.183	2.857	-8.916	0.176	-0.122	0.061	-0.122	3.936	9.589	1.68	-0.244	-0.244	0.183	-9.644	-1.526	-0.011	-0.061	0.366	-0.122	-2.495	9.311	2.667	0.061	-0.305	0.305	-0.22	9.896	0.197	-0.061	-0.122	-0.061	1506696569
-9.374	-3.187	-0.062	0.122	0	0.183	2.915	-8.875	0.282	-0.122	0.244	-0.061	3.898	9.616	1.702	-0.244	-0.244	0.244	-9.69	-1.55	-0.085	0.061	0.61	-0.061	-2.403	9.359	2.681	0.061	-0.366	0.305	-0.23	9.848	0.203	-0.061	-0.122	-0.061	1506696569
-9.391	-3.152	-0.049	0.122	-0.061	0.122	2.866	-8.869	0.26	-0.061	0.305	-0.061	3.863	9.643	1.721	-0.244	-0.305	0.244	-9.759	-1.544	-0.244	0.122	0.427	-0.061	-2.298	9.438	2.678	0.061	-0.366	0.305	-0.226	9.897	0.205	-0.061	-0.061	0	1506696569
-9.438	-3.138	-0.033	0.122	0	0.122	2.866	-8.869	0.26	0	0.183	-0.061	3.869	9.673	1.788	-0.244	-0.305	0.183	-9.805	-1.62	-0.339	0.122	0.244	-0.122	-2.22	9.534	2.688	0.061	-0.366	0.244	-0.226	9.897	0.205	-0.061	-0.061	0	1506696569
-9.449	-3.119	-0.016	0.122	-0.061	0.122	2.832	-8.853	0.177	0.122	0	-0.061	3.869	9.715	1.847	-0.183	-0.244	0.122	-9.817	-1.605	-0.372	0.122	0.244	-0.122	-2.105	9.583	2.699	0	-0.305	0.183	-0.279	9.972	0.321	-0.061	-0.061	0	1506696569
-9.432	-3.039	-0.004	0.061	0	0.122	2.899	-8.867	0.08	0.122	0.061	0	3.844	9.701	1.894	-0.244	-0.183	0.061	-9.824	-1.558	-0.418	0.061	0.061	-0.061	-2.116	9.56	2.693	0	-0.305	0.183	-0.191	9.938	0.334	-0.061	-0.122	0	1506696569
-9.432	-2.999	0.038	0.122	0	0.061	2.954	-8.831	0.035	-0.122	0.244	0.061	3.819	9.659	1.946	-0.244	-0.244	0	-9.757	-1.632	-0.462	0.061	0.061	-0.061	-2.107	9.505	2.717	-0.061	-0.305	0.061	-0.138	9.889	0.272	-0.061	-0.122	0.061	1506696569
-9.418	-2.944	0.039	0.061	0	0	2.858	-8.857	0.026	-0.122	0.244	0.061	3.834	9.624	1.945	-0.244	-0.244	-0.122	-9.781	-1.57	-0.496	0.122	0.061	-0.061	-2.006	9.518	2.755	-0.061	-0.305	0	-0.191	9.857	0.227	-0.061	-0.122	0.061	1506696569
-9.422	-2.968	0.023	0	0	0	2.87	-8.92	0.184	-0.244	0.488	-0.061	3.876	9.562	1.907	-0.244	-0.244	-0.183	-9.795	-1.499	-0.528	0.061	0	-0.061	-1.903	9.487	2.789	-0.061	-0.305	0	-0.239	9.874	0.169	-0.061	0.061	0.122	1506696569
-9.417	-2.926	0.081	0.061	0	0	2.714	-8.903	0.261	-0.244	0.61	0.061	3.908	9.469	1.928	-0.183	-0.244	-0.305	-9.816	-1.448	-0.567	0	-0.061	-0.061	-1.808	9.455	2.814	-0.061	-0.366	-0.061	-0.117	9.883	0.286	0	-0.061	0.061	1506696569
-9.53	-2.84	0.062	0	0.061	0	2.678	-8.868	-0.051	-0.366	0.305	0.183	4.006	9.412	1.94	-0.061	-0.183	-0.366	-9.784	-1.465	-0.531	-0.061	-0.122	-0.061	-1.787	9.479	2.826	-0.061	-0.122	-0.122	-0.056	9.899	0.342	-0.061	0	0.061	1506696569
-9.544	-2.736	0.1	-0.061	0	0	2.891	-9.307	0.208	-0.61	0.671	0.427	4.06	9.489	1.973	0	0	-0.427	-9.83	-1.522	-0.522	0	-0.183	0	-1.827	9.549	2.839	-0.061	-0.122	-0.122	0.068	9.96	0.382	-0.061	-0.061	0.061	1506696569
-9.482	-2.745	0.115	-0.122	0	-0.061	2.933	-8.995	-0.371	-0.793	0.916	0.671	4.079	9.583	2.036	0	0	-0.427	-9.722	-1.464	-0.465	-0.061	-0.122	0	-1.95	9.542	2.806	-0.061	0.061	-0.061	0.029	9.9	0.38	-0.061	0	0.061	1506696569
-9.521	-2.753	0.073	-0.061	0	0	2.675	-9.122	-0.922	-1.282	1.587	0.854	4.078	9.555	2.138	-0.061	0	-0.305	-9.671	-1.439	-0.463	-0.122	-0.122	0	-1.991	9.43	2.835	-0.122	-0.061	-0.061	0.028	9.869	0.382	-0.061	0.061	0.061	1506696569
-9.534	-2.737	0.041	-0.061	-0.061	0	2.684	-8.984	-0.729	-0.977	2.136	0.854	4.077	9.496	2.156	-0.061	0	-0.244	-9.666	-1.47	-0.462	-0.122	-0.122	0	-1.945	9.393	2.829	-0.122	-0.061	-0.061	0.045	9.909	0.407	-0.061	0.061	0.061	1506696569
-9.471	-2.72	0.035	-0.122	0.061	0	2.684	-8.984	-0.729	-0.977	2.441	0.61	4.072	9.522	2.149	-0.122	0	-0.183	-9.694	-1.482	-0.437	-0.122	-0.061	-0.061	-1.908	9.447	2.818	-0.122	-0.061	-0.061	0.045	9.909	0.407	0	-0.061	0.061	1506696569
-9.549	-2.72	-0.042	-0.122	0.061	0	2.498	-8.695	-1.148	-0.854	2.319	0.305	4.102	9.53	2.105	-0.122	0.061	-0.122	-9.673	-1.449	-0.42	-0.122	0	0	-1.884	9.488	2.832	-0.061	0.061	0.061	0.223	9.892	0.392	0	0	0	1506696569
-9.518	-2.678	-0.087	-0.122	0	0	2.498	-8.695	-1.148	-0.549	1.587	-0.366	4.102	9.53	2.105	-0.122	0.061	-0.122	-9.752	-1.462	-0.428	-0.244	-0.061	0	-1.884	9.488	2.832	-0.061	0.061	0.061	0.223	9.892	0.392	0	0	0.061	1506696570
-9.458	-2.664	-0.117	-0.183	0.061	0	2.656	-8.345	-0.752	-0.488	0.488	-0.793	4.146	9.521	2.123	-0.061	0.244	0	-9.689	-1.55	-0.458	-0.244	0	-0.061	-1.881	9.461	2.812	-0.122	0.061	0.061	0.294	9.939	0.378	0	0	0.061	1506696570
-9.494	-2.664	-0.151	-0.244	0.061	0	3.293	-8.281	-0.476	-0.366	0.427	-1.038	4.078	9.477	2.109	-0.061	0.244	0.122	-9.661	-1.523	-0.456	-0.305	-0.061	-0.061	-1.867	9.426	2.789	-0.122	0.122	0.122	0.284	9.867	0.341	0	0.061	0.061	1506696570
-9.533	-2.729	-0.173	-0.244	0	0	3.287	-7.992	-0.526	-0.244	0.916	-0.671	4.039	9.449	2.108	-0.122	0.244	0.122	-9.665	-1.536	-0.458	-0.305	0	-0.061	-1.855	9.424	2.761	-0.122	0.122	0.122	0.282	9.885	0.311	-0.061	0.122	0.061	1506696570
-9.488	-2.743	-0.13	-0.183	0.061	0.061	2.836	-7.906	-0.467	-0.305	0.366	-0.366	4.023	9.552	2.066	-0.122	0.183	0.122	-9.725	-1.652	-0.5	-0.305	-0.122	-0.061	-1.858	9.525	2.773	-0.122	0.183	0.183	0.281	9.921	0.348	-0.061	0.122	0.061	1506696570
-9.508	-2.736	-0.128	-0.183	0.061	0.061	2.836	-7.906	-0.467	-0.305	0.366	-0.366	4.02	9.72	2.066	-0.122	0.244	0.244	-9.71	-1.627	-0.496	-0.305	-0.061	-0.061	-1.933	9.641	2.769	-0.183	0.183	0.122	0.237	9.906	0.34	-0.061	0.122	0.061	1506696570
-9.587	-2.7	-0.15	-0.122	0.061	0	3.047	-8.381	-0.358	0	0.244	-0.305	3.955	9.753	2.097	-0.122	0.244	0.244	-9.709	-1.753	-0.548	-0.305	-0.122	0	-1.971	9.612	2.818	-0.183	0.183	0.122	0.236	9.899	0.402	-0.061	0.061	0.061	1506696570
-9.585	-2.655	-0.138	-0.183	-0.061	0	3.047	-8.381	-0.358	0	0.244	-0.305	3.863	9.72	2.152	-0.122	0.244	0.244	-9.692	-1.669	-0.55	-0.244	-0.061	-0.061	-1.949	9.544	2.841	-0.183	0.061	0.122	0.217	9.917	0.415	-0.061	0.061	0.061	1506696570
-9.566	-2.652	-0.148	-0.122	-0.061	0	3.356	-9.246	-0.349	0.183	-0.671	-0.244	3.746	9.631	2.198	-0.122	0.244	0.244	-9.697	-1.676	-0.549	-0.244	0.061	0	-1.96	9.42	2.828	-0.244	-0.122	0	0.231	9.916	0.432	-0.061	0	0.061	1506696570
-9.537	-2.665	-0.184	-0.122	-0.122	0	2.9	-9.653	0.22	0.183	-2.441	-0.488	3.634	9.49	2.138	-0.183	0.183	0.122	-9.659	-1.72	-0.565	-0.122	0	-0.061	-1.851	9.344	2.838	-0.244	-0.122	0	0.291	9.91	0.384	-0.061	-0.061	0.061	1506696570
-9.528	-2.659	-0.205	-0.122	-0.122	0	2.851	-9.984	0.4	-0.671	-1.587	-0.366	3.625	9.333	2.035	-0.183	0.183	0.122	-9.648	-1.639	-0.516	-0.122	0	-0.061	-1.732	9.313	2.801	-0.244	-0.183	0	0.299	9.91	0.391	0	0	0.061	1506696570
-9.536	-2.606	-0.248	-0.122	-0.061	0	2.857	-10.063	0.578	-1.038	-0.122	-0.488	3.71	9.227	1.951	-0.183	0.061	-0.244	-9.69	-1.621	-0.513	-0.122	0	-0.122	-1.677	9.276	2.851	-0.061	-0.061	0	0.342	9.898	0.379	0	0	0.061	1506696570
-9.545	-2.547	-0.318	-0.183	-0.122	0.061	2.632	-9.946	0.287	-1.709	-1.038	-0.61	3.834	9.178	1.925	-0.061	0	-0.366	-9.673	-1.635	-0.488	-0.061	-0.061	-0.183	-1.694	9.238	2.868	-0.061	-0.061	0	0.382	9.89	0.312	-0.061	-0.061	0.061	1506696570
-9.512	-2.661	-0.297	-0.244	-0.122	0	2.822	-9.197	-0.061	-0.854	-0.732	-0.854	3.976	9.275	1.937	-0.061	0	-0.366	-9.697	-1.707	-0.493	-0.061	-0.244	-0.183	-1.817	9.293	2.84	0	0.061	0	0.408	9.875	0.264	0	-0.061	0.061	1506696570
-9.501	-2.717	-0.355	-0.061	0	0	2.822	-9.197	-0.061	-0.305	-2.258	-1.16	4.104	9.415	1.924	0	-0.122	-0.183	-9.704	-1.833	-0.506	0	-0.244	-0.244	-1.866	9.355	2.853	0.122	0	0.061	0.377	9.914	0.242	0	0	0	1506696570
-9.478	-2.717	-0.298	-0.122	0	0	3.138	-6.948	-2.547	-0.244	0.549	0	4.182	9.501	1.927	0.061	-0.183	0	-9.63	-1.562	-0.397	-0.061	0	-0.244	-1.846	9.47	2.906	0.122	0	0.061	0.322	9.902	0.242	-0.061	0.061	0	1506696570
-9.518	-2.623	-0.245	-0.061	-0.061	0.061	3.533	-6.855	-2.261	-0.732	0	0.549	4.182	9.501	1.927	0.061	-0.183	0	-9.758	-1.727	-0.432	-0.183	-0.061	-0.244	-1.846	9.47	2.906	0.183	0	-0.061	0.322	9.902	0.242	-0.061	0	0	1506696570
-9.519	-2.622	-0.141	-0.061	0	0.061	6.188	-6.587	-3.543	-0.854	3.418	0.427	4.125	9.548	2.076	0.122	-0.122	0.244	-9.611	-1.921	-0.418	0	0	-0.244	-1.921	9.447	2.864	0.183	0	0	0.41	9.886	0.311	-0.061	-0.061	0	1506696570
-9.546	-2.616	-0.098	-0.122	0	0.061	4.014	-6.373	-3.125	-1.77	2.563	-0.061	4.037	9.566	2.128	0.122	-0.183	0.305	-9.644	-1.72	-0.404	0	-0.061	-0.183	-1.838	9.494	2.846	0.183	0	0	0.352	9.875	0.377	-0.122	0	0	1506696570
-9.577	-2.696	-0.117	-0.061	-0.061	0	2.984	-8.485	-0.949	-1.038	1.465	-0.244	3.962	9.502	2.21	0.122	-0.183	0.305	-9.672	-1.696	-0.412	-0.122	0.061	-0.183	-1.638	9.583	2.83	0.183	-0.122	0	0.306	9.9	0.465	-0.122	0	0	1506696570
-9.542	-2.686	-0.145	-0.061	-0.061	0	3.518	-8.467	-2.403	-0.793	0.732	0.427	3.942	9.572	2.294	0.122	0.122	0.061	-9.69	-1.881	-0.438	-0.061	0	-0.122	-1.699	9.613	2.75	0.061	0.183	0	0.27	9.914	0.42	-0.061	0	0	1506696570
-9.528	-2.668	-0.165	0	-0.061	0	3.518	-8.467	-2.403	-1.099	0.732	0.671	3.927	9.639	2.342	0	0.061	0	-9.672	-2.025	-0.489	0.061	-0.061	-0.122	-1.883	9.534	2.735	0.061	0.183	0	0.262	9.93	0.395	-0.061	0	0	1506696570
-9.53	-2.617	-0.185	-0.061	-0.061	-0.061	3.688	-8.245	-2.79	-1.221	1.343	0.61	3.89	9.673	2.262	0	0.061	0	-9.674	-1.914	-0.455	0.061	-0.061	-0.183	-1.896	9.58	2.749	0.061	0.061	0.061	0.24	9.898	0.373	-0.061	0	0	1506696570
-9.549	-2.595	-0.158	-0.061	-0.061	0	3.267	-7.77	-2.589	-1.221	1.343	0.61	3.89	9.673	2.262	-0.061	-0.122	0.061	-9.639	-1.853	-0.453	-0.061	-0.061	-0.061	-1.896	9.58	2.749	0	-0.122	0	0.24	9.898	0.373	-0.061	-0.061	0	1506696570
-9.562	-2.554	-0.097	-0.061	-0.061	0	3.345	-7.8	-2.48	-1.099	0.366	0.671	3.981	9.586	2.146	0	0.061	0	-9.664	-1.864	-0.471	0	-0.061	-0.061	-1.709	9.591	2.83	0	-0.122	-0.061	0.421	9.896	0.457	-0.061	-0.061	0	1506696570
-9.551	-2.541	-0.093	-0.061	-0.061	0	2.101	-7.972	-1.785	-1.038	1.282	0.549	3.963	9.507	2.157	0	0.061	0	-9.674	-1.842	-0.44	-0.061	-0.061	-0.061	-1.731	9.525	2.743	-0.061	-0.061	-0.061	0.408	9.89	0.481	-0.061	0	0	1506696571
-9.599	-2.549	-0.128	0	-0.061	0	3.358	-8.126	-2.454	-1.16	-0.122	0.977	3.99	9.536	2.177	0	0.061	-0.061	-9.642	-1.938	-0.439	-0.061	-0.122	0	-1.812	9.527	2.734	-0.061	-0.061	-0.061	0.449	9.884	0.496	-0.061	-0.061	0	1506696571
-9.597	-2.548	-0.147	-0.061	-0.061	0	3.358	-8.126	-2.454	-1.343	1.404	1.221	4.059	9.499	2.162	-0.122	0	-0.122	-9.585	-1.986	-0.441	-0.061	0	-0.061	-1.835	9.478	2.714	-0.061	-0.061	-0.061	0.453	9.926	0.526	-0.061	-0.061	0	1506696571
-9.575	-2.558	-0.166	0	-0.061	0	3.383	-7.996	-2.658	-1.465	1.709	1.038	4.108	9.501	2.077	-0.122	0	-0.122	-9.627	-1.939	-0.423	-0.061	-0.061	-0.061	-1.769	9.54	2.748	-0.122	-0.122	-0.061	0.376	9.904	0.451	-0.061	0	0	1506696571
-9.572	-2.533	-0.129	-0.061	-0.061	0	2.976	-7.666	-2.865	-1.465	1.709	1.038	4.108	9.501	2.077	-0.122	-0.061	-0.122	-9.65	-1.889	-0.441	-0.122	0	0	-1.769	9.54	2.748	-0.061	-0.122	-0.061	0.376	9.904	0.451	-0.061	-0.061	0	1506696571
-9.525	-2.553	-0.024	-0.061	-0.061	0	3.305	-8.001	-2.912	-1.404	-0.549	-0.305	4.23	9.452	2.137	0	0.061	-0.061	-9.679	-1.817	-0.444	-0.122	0	-0.061	-1.665	9.525	2.866	-0.061	-0.122	-0.061	0.443	9.903	0.504	-0.061	-0.061	0	1506696571
-9.539	-2.507	-0.011	-0.061	0	0	2.309	-8.701	-2.155	-1.221	-1.465	-0.549	4.228	9.422	2.236	0	0.061	-0.061	-9.678	-1.744	-0.427	-0.122	-0.061	0	-1.623	9.49	2.89	-0.122	-0.061	-0.061	0.462	9.883	0.52	-0.061	-0.061	0	1506696571
-9.579	-2.515	-0.028	-0.183	0	-0.061	0.79	-9.204	-1.866	-0.977	-6.042	-0.793	4.228	9.422	2.236	0.061	0.122	0	-9.686	-1.751	-0.389	-0.244	0	0.061	-1.623	9.49	2.89	-0.122	0.061	-0.061	0.462	9.883	0.52	-0.061	-0.061	0	1506696571
-9.579	-2.559	-0.063	-0.122	-0.061	-0.061	2.809	-9.576	-2.694	0.122	-3.845	-0.488	4.163	9.585	2.342	0	0.244	-0.061	-9.708	-1.915	-0.482	-0.122	-0.183	0.061	-1.567	9.688	2.815	-0.122	0.183	0	0.391	9.883	0.541	0	0	0	1506696571
-9.665	-2.579	-0.085	-0.244	-0.183	-0.122	4.398	-7.239	-4.907	0.366	-2.319	-0.183	4.162	9.757	2.385	0	0.244	-0.061	-9.762	-1.937	-0.499	-0.244	-0.183	0.183	-1.567	9.688	2.815	-0.183	0.305	0	0.333	9.891	0.512	0	0.061	0	1506696571
-9.68	-2.67	-0.039	-0.122	-0.305	-0.183	4.398	-7.239	-4.907	-0.305	-0.366	-0.793	4.085	9.859	2.432	0	0.366	-0.061	-9.722	-2.079	-0.554	-0.122	-0.305	0.183	-1.702	9.811	2.797	-0.244	0.305	-0.061	0.333	9.891	0.512	0	0.061	0	1506696571
-9.554	-2.675	-0.028	-0.061	-0.305	-0.244	2.256	-7.738	-4.26	-0.427	1.282	-0.488	3.975	9.744	2.44	-0.244	0.244	0	-9.685	-1.918	-0.479	-0.122	-0.244	0.244	-1.702	9.811	2.797	-0.244	0.305	-0.061	0.158	9.96	0.499	0	0.061	0	1506696571
