# Supplementary material for: A deep learning approach for lower back-pain risk prediction during manual lifting
Source: PLoS One. 2021 Feb 19;16(2):e0247162. doi: 10.1371/journal.pone.0247162 (PMC7894914; doi:10.1371/journal.pone.0247162)
Supplement: S1 Data — (ZIP) [file pone.0247162.s001.zip › source-used/Subject_03_P1_Zone04_T1.csv]

Side_A_x	Side_A_y	Side_A_z	Side_G_x	Side_G_y	Side_G_z	LtWt_A_x	LtWt_A_y	LtWt_A_z	LtWt_G_x	LtWt_G_y	LtWt_G_z	RtWt_A_x	RtWt_A_y	RtWt_A_z	RtWt_G_x	RtWt_G_y	RtWt_G_z	Back_A_x	Back_A_y	Back_A_z	Back_G_x	Back_G_y	Back_G_z	UArm_A_x	UArm_A_y	UArm_A_z	UArm_G_x	UArm_G_y	UArm_G_z	Thig_A_x	Thig_A_y	Thig_A_z	Thig_G_x	Thig_G_y	Thig_G_z	Time_stp
-9.635	-2.05	-1.139	0.549	0.061	0.061	8.897	-0.423	4.131	-0.671	0.122	-0.183	4.39	8.934	2.351	-0.427	-0.732	0.061	-9.564	-2	-1.432	0.61	0.061	-0.061	-0.38	9.591	2.089	0	-0.488	0	-0.114	9.966	0.976	0.122	-0.488	0.061	1506697043
-9.656	-1.952	-1.117	0.61	0.061	0.061	8.774	-0.476	4.17	-0.793	0.122	-0.244	4.383	8.955	2.541	-0.427	-0.61	-0.122	-9.54	-2.016	-1.467	0.671	0.183	-0.061	-0.404	9.616	1.97	0.183	-0.854	-0.061	0.102	9.92	0.989	0.061	-0.488	0.061	1506697043
-9.671	-1.869	-1.113	0.549	0.061	0.061	8.774	-0.476	4.17	-0.793	0.122	-0.183	4.4	8.955	2.61	-0.122	-0.732	-0.488	-9.564	-2.013	-1.529	0.732	0.183	-0.122	-0.201	9.731	2.018	0.122	-1.099	-0.122	0.151	9.922	1	0.061	-0.366	0.061	1506697043
-9.655	-1.821	-1.138	0.488	0.122	0	8.616	-0.79	4.199	-0.854	0.122	-0.244	4.64	8.982	2.456	0.183	-0.183	-0.671	-9.604	-1.94	-1.586	0.732	0.122	-0.061	0.09	9.873	2.066	0.061	-1.038	-0.366	0.153	9.917	0.933	0.061	-0.366	0.061	1506697043
-9.69	-1.815	-1.156	0.427	0	0.061	8.568	-0.916	4.164	-0.854	0.122	-0.244	4.686	8.978	2.344	0.305	-0.183	-0.916	-9.589	-1.914	-1.577	0.61	0.122	0	0.191	9.853	2.009	0.061	-0.977	-0.549	0.25	9.927	1.019	0	-0.305	0.061	1506697043
-9.672	-1.83	-1.049	0.488	0	0.122	8.558	-1.017	4.175	-0.793	0.122	-0.244	4.681	9	3.003	0.305	-0.366	-1.16	-9.528	-2.017	-1.52	0.61	0.122	0	0.194	9.755	1.858	0.061	-0.977	-0.549	0.36	9.928	1.073	-0.061	-0.305	0.122	1506697043
-9.691	-1.815	-1.052	0.488	0	0.122	8.562	-1.012	4.212	-0.671	0.061	-0.244	4.681	9	3.003	0.183	-0.122	-1.404	-9.484	-2.067	-1.467	0.61	0.122	0.061	0.218	9.72	1.828	0.122	-1.038	-0.366	0.329	9.94	1.055	-0.122	-0.366	0.122	1506697043
-9.673	-1.794	-1.096	0.427	-0.061	0.122	8.76	-0.995	4.267	-0.549	-0.122	-0.244	4.692	9.126	3.013	0.061	-0.183	-1.526	-9.478	-2.009	-1.48	0.61	0.122	0.061	0.219	9.787	1.931	0	-0.732	-0.305	0.261	9.922	1.008	-0.122	-0.366	0.122	1506697043
-9.705	-1.861	-1.107	0.488	-0.061	0.122	8.831	-0.895	4.264	-0.549	0.061	-0.244	4.894	9.281	3.157	-0.122	-0.854	-1.221	-9.491	-1.933	-1.501	0.549	0.183	0.061	-0.048	9.816	1.963	-0.061	-0.793	-0.305	0.269	9.916	0.959	-0.122	-0.244	0.061	1506697043
-9.636	-1.86	-1.069	0.549	0	0.122	8.842	-0.774	4.229	-0.549	0.061	-0.244	5.277	9.331	3.147	-0.244	-0.854	-0.793	-9.531	-1.976	-1.555	0.549	0.244	0	-0.139	9.808	1.931	-0.061	-1.038	-0.183	0.219	9.935	0.969	-0.122	-0.366	0.061	1506697043
-9.653	-1.797	-1.049	0.549	0	0.122	8.75	-0.746	4.205	-0.488	0.122	-0.183	5.413	9.134	3.036	-0.366	-0.732	-0.427	-9.531	-1.992	-1.591	0.549	0.244	0	0.061	9.697	1.944	-0.122	-0.977	-0.122	0.236	9.905	1.002	-0.122	-0.305	0.061	1506697043
-9.713	-1.761	-0.993	0.488	0	0.122	8.629	-0.727	4.199	-0.549	0.122	-0.244	5.303	9.002	2.912	-0.427	-0.793	-0.122	-9.544	-1.973	-1.625	0.488	0.183	0	0.279	9.686	1.902	-0.061	-0.793	-0.061	0.267	9.911	1.002	-0.183	-0.305	0.061	1506697043
-9.747	-1.712	-0.974	0.488	-0.061	0.122	8.6	-0.764	4.204	-0.549	0.183	-0.244	5.265	8.966	2.842	-0.427	-0.793	0	-9.546	-2.019	-1.643	0.488	0.183	0.061	0.354	9.739	1.881	-0.061	-0.549	0.122	0.251	9.951	1.022	-0.183	-0.305	0	1506697044
-9.714	-1.738	-0.933	0.488	-0.061	0.122	8.6	-0.764	4.204	-0.61	0.122	-0.244	5.312	9.012	2.801	-0.427	-0.549	0.122	-9.503	-2.041	-1.654	0.488	0.183	0.061	0.316	9.772	1.897	-0.061	-0.366	0.183	0.27	9.933	1.083	-0.183	-0.366	0	1506697044
-9.703	-1.701	-0.891	0.488	-0.061	0.122	8.68	-0.961	4.323	-0.549	0.183	-0.305	5.178	9.056	2.808	-0.305	-0.366	0.366	-9.543	-2.015	-1.724	0.488	0.122	0.061	0.196	9.741	1.93	-0.061	-0.305	0.183	0.347	9.917	1.126	-0.183	-0.244	0	1506697044
-9.721	-1.665	-0.895	0.488	-0.061	0.061	8.489	-0.997	4.425	-0.549	0.183	-0.305	4.949	9.051	2.75	-0.305	-0.427	0.549	-9.542	-1.952	-1.741	0.488	0.122	0.061	0.136	9.707	1.966	-0.061	-0.427	0.122	0.28	9.884	1.162	-0.183	-0.305	-0.061	1506697044
-9.678	-1.638	-0.867	0.427	-0.061	0.061	8.489	-0.997	4.425	-0.488	0.183	-0.183	4.794	9.067	2.74	-0.244	-0.427	0.61	-9.552	-1.942	-1.779	0.427	0.122	0.061	0.193	9.721	2.007	-0.061	-0.366	0.061	0.307	9.916	1.169	-0.244	-0.305	-0.061	1506697044
-9.641	-1.609	-0.811	0.427	0	0.061	8.43	-0.916	4.421	-0.427	0.061	-0.122	4.644	9.031	2.773	-0.183	-0.305	0.549	-9.552	-1.891	-1.815	0.427	0.122	0	0.27	9.707	2.021	0	-0.366	0.061	0.407	9.879	1.26	-0.305	-0.305	-0.061	1506697044
-9.697	-1.528	-0.76	0.427	0.061	0.122	8.513	-0.819	4.366	-0.366	0.061	-0.183	4.457	8.936	2.821	-0.122	-0.305	0.427	-9.521	-1.839	-1.818	0.366	0.061	0.061	0.366	9.652	2.055	0	-0.366	0	0.463	9.832	1.327	-0.244	-0.244	0	1506697044
-9.745	-1.471	-0.743	0.366	0	0.122	8.513	-0.819	4.366	-0.305	0	-0.183	4.35	8.888	2.871	-0.061	-0.305	0.122	-9.525	-1.818	-1.883	0.305	0.061	0.061	0.416	9.653	2.094	0	-0.244	-0.061	0.4	9.868	1.404	-0.305	-0.244	-0.061	1506697044
-9.764	-1.474	-0.702	0.305	0	0.061	8.404	-1.098	5.133	-0.183	-0.061	-0.244	4.341	8.909	2.957	-0.061	-0.244	-0.122	-9.564	-1.845	-1.909	0.305	0.061	0	0.358	9.658	2.11	0	-0.244	-0.061	0.501	9.861	1.433	-0.244	-0.244	-0.061	1506697044
-9.732	-1.573	-0.681	0.305	0	0.061	8.381	-1.369	5.745	0.366	-0.183	-0.305	4.392	9.019	3.012	-0.061	-0.244	-0.305	-9.58	-1.792	-1.926	0.244	0	0.061	0.286	9.78	2.19	0	-0.305	-0.122	0.425	9.883	1.485	-0.244	-0.122	-0.061	1506697044
-9.781	-1.534	-0.618	0.244	0	0.061	8.381	-1.369	5.745	0.977	-0.244	-0.244	4.505	9.106	3.083	-0.061	-0.244	-0.427	-9.607	-1.753	-1.918	0.244	0	0	0.224	9.813	2.241	-0.061	-0.366	-0.183	0.195	9.892	1.549	-0.244	-0.305	-0.061	1506697044
-9.747	-1.567	-0.553	0.183	0	0	8.278	-1.839	6.473	1.709	0.671	-0.122	4.628	9.094	3.188	-0.061	-0.244	-0.427	-9.598	-1.704	-1.872	0.183	0.061	0.061	0.14	9.775	2.266	-0.061	-0.427	-0.122	0.218	9.877	1.56	-0.244	-0.244	-0.122	1506697044
-9.732	-1.68	-0.445	0.244	0.061	0	4.991	-2.742	4.925	2.502	0.427	0.427	4.686	9.079	3.225	-0.122	-0.305	-0.427	-9.613	-1.771	-1.942	0.244	0.061	0.122	0.123	9.733	2.237	-0.061	-0.488	-0.122	0.281	9.843	1.665	-0.183	-0.183	-0.061	1506697044
-9.771	-1.726	-0.426	0.366	0	-0.061	4.991	-2.742	4.925	3.113	-0.488	1.587	4.712	9.061	3.205	-0.183	-0.427	-0.305	-9.591	-1.651	-2	0.183	0.061	0.061	0.228	9.713	2.269	-0.061	-0.549	-0.244	0.117	9.844	1.804	-0.122	-0.122	-0.061	1506697044
-9.811	-1.745	-0.434	0.427	0	-0.061	4.151	-2.986	3.919	3.54	-1.099	3.113	4.773	8.953	3.169	-0.183	-0.427	-0.305	-9.621	-1.797	-2.037	0.183	0.061	0.061	0.34	9.664	2.26	-0.061	-0.488	-0.183	-0.005	9.891	1.821	-0.183	-0.305	-0.061	1506697044
-9.812	-1.622	-0.394	0.427	0	-0.061	4.619	-3.139	1.964	3.784	-2.197	4.639	4.81	8.926	3.147	-0.183	-0.366	-0.305	-9.623	-1.767	-2.096	0.244	0	0.061	0.455	9.655	2.205	-0.061	-0.488	-0.244	-0.019	9.867	1.861	-0.122	-0.427	-0.061	1506697044
-9.807	-1.457	-0.447	0.366	0.061	-0.122	4.619	-3.139	1.964	3.784	-2.991	6.287	4.8	8.896	3.013	-0.122	-0.366	-0.366	-9.607	-1.544	-2.07	0.122	0	0.061	0.5	9.689	2.261	0.061	-0.366	-0.244	0.126	9.856	1.853	0	-0.427	-0.061	1506697044
-9.795	-1.434	-0.525	0.305	0.061	-0.183	6.554	-4.553	0.044	3.54	-2.808	7.446	4.872	8.862	3.005	-0.061	-0.366	-0.427	-9.641	-1.693	-2.095	0.122	-0.061	0.122	0.425	9.688	2.248	0	-0.244	-0.183	0.28	9.863	1.797	0	-0.305	-0.061	1506697044
-9.707	-1.483	-0.56	0.305	0.061	-0.183	7.624	-5.856	-0.696	2.869	-3.052	8.24	4.929	8.977	3.037	0	-0.305	-0.305	-9.616	-1.608	-2.108	0.122	-0.122	0.122	0.404	9.782	2.266	0.061	-0.244	-0.244	0.358	9.839	1.745	0.061	-0.244	-0.061	1506697044
-9.711	-1.491	-0.614	0.244	0.061	-0.244	7.624	-5.856	-0.696	2.197	-3.906	8.606	4.959	9.043	3.078	0.061	-0.244	-0.244	-9.639	-1.581	-2.068	0.061	-0.183	0.122	0.322	9.788	2.271	0.061	-0.183	-0.244	0.358	9.82	1.733	0.061	-0.305	-0.122	1506697044
-9.717	-1.538	-0.644	0.183	0.061	-0.244	8.595	-8.093	-0.377	1.587	-3.906	8.301	4.872	9.038	3.159	0.061	-0.183	-0.183	-9.634	-1.598	-2.043	0.061	-0.244	0.122	0.304	9.747	2.25	0.061	-0.183	-0.244	0.499	9.819	1.711	0.122	-0.183	-0.061	1506697044
-9.728	-1.578	-0.639	0.122	0.061	-0.244	8.595	-8.093	-0.377	1.343	-4.089	7.568	4.8	9.04	3.205	0.061	-0.183	-0.122	-9.607	-1.583	-1.939	0	-0.305	0.122	0.313	9.743	2.206	0	-0.061	-0.244	0.42	9.842	1.677	0.061	0.061	-0.061	1506697044
-9.749	-1.65	-0.65	0.061	0.061	-0.244	7.898	-9.374	-0.886	1.404	-5.859	7.141	4.754	9.067	3.201	0.061	0	-0.122	-9.613	-1.499	-1.863	-0.061	-0.427	0.122	0.321	9.771	2.164	-0.061	0	-0.305	0.292	9.848	1.662	0.122	-0.061	-0.122	1506697044
-9.728	-1.645	-0.664	0	0.061	-0.244	7.898	-9.374	-0.886	1.404	-7.019	6.714	4.662	9.039	3.145	0.061	0.122	-0.183	-9.625	-1.398	-1.771	-0.244	-0.427	0.122	0.293	9.725	2.182	-0.122	0.061	-0.305	0.336	9.871	1.639	0.122	0	-0.061	1506697044
-9.69	-1.631	-0.674	-0.122	0.061	-0.244	8.489	-9.367	-0.902	1.099	-6.775	6.348	4.614	8.963	3.101	0.061	0.183	-0.244	-9.643	-1.419	-1.704	-0.366	-0.427	0.122	0.281	9.643	2.157	-0.122	0.244	-0.305	0.378	9.859	1.632	0.122	0	-0.061	1506697044
-9.701	-1.686	-0.723	-0.183	0	-0.305	8.489	-9.367	-0.902	0.671	-4.456	5.676	4.634	8.874	2.98	0.061	0.305	-0.305	-9.615	-1.359	-1.577	-0.549	-0.366	0	0.13	9.525	2.113	-0.061	0.366	-0.244	0.354	9.86	1.561	0.061	0.061	-0.122	1506697045
-9.639	-1.75	-0.738	-0.244	0.061	-0.305	8.488	-9.111	-0.546	0.244	-1.587	4.7	4.673	8.888	2.829	0.122	0.305	-0.244	-9.617	-1.141	-1.456	-0.916	-0.244	0	0.038	9.57	2.138	0	0.366	-0.183	0.354	9.847	1.531	0.122	0.183	-0.122	1506697045
-9.707	-1.745	-0.764	-0.366	0	-0.244	6.681	-9.251	-0.124	0.061	-1.099	3.296	4.777	9.003	2.724	0.183	0.305	-0.122	-9.607	-1.042	-1.391	-1.282	-0.122	0	0.08	9.739	2.208	0	0.61	-0.183	0.386	9.839	1.543	0.122	0.244	-0.122	1506697045
-9.759	-1.653	-0.758	-0.488	-0.061	-0.244	6.681	-9.251	-0.124	0.061	-2.258	1.831	4.922	9.022	2.805	0.366	0.671	-0.061	-9.574	-1.258	-1.463	-1.221	-0.244	-0.061	0.051	9.731	2.219	0	0.854	-0.183	0.366	9.896	1.552	0.122	0.183	-0.122	1506697045
-9.721	-1.669	-0.736	-0.671	-0.061	-0.244	6.32	-9.04	0.069	0.183	-3.052	0.671	4.898	8.973	2.957	0.427	1.038	0.061	-9.527	-1.381	-1.457	-1.16	-0.244	-0.122	-0.133	9.603	2.166	-0.061	1.038	-0.061	0.379	9.886	1.528	0.061	0.305	-0.183	1506697045
-9.677	-1.782	-0.75	-0.793	-0.061	-0.244	5.867	-8.216	0.691	0.061	-2.563	-0.061	4.801	9.012	2.993	0.366	0.916	0.244	-9.549	-1.398	-1.444	-1.038	-0.244	-0.183	-0.31	9.582	2.128	0	1.038	0.122	0.427	9.861	1.554	0.122	0.488	-0.183	1506697045
-9.672	-1.919	-0.8	-0.916	-0.061	-0.244	5.867	-8.216	0.691	-0.061	-1.587	-0.427	4.776	9.142	3.048	0.244	0.854	0.366	-9.558	-1.392	-1.401	-0.977	-0.244	-0.183	-0.391	9.659	2.125	0	1.099	0.244	0.293	9.863	1.526	0.122	0.61	-0.183	1506697045
-9.641	-2.052	-0.794	-0.916	-0.061	-0.244	5.559	-8.087	1.014	-0.122	-0.732	-0.61	4.71	9.232	3.053	0.183	0.916	0.549	-9.581	-1.462	-1.433	-0.977	-0.305	-0.183	-0.433	9.717	2.164	0	1.099	0.366	0.104	9.893	1.436	0.061	0.549	-0.183	1506697045
-9.599	-2.21	-0.788	-0.854	-0.061	-0.183	4.794	-8.43	1.187	0	-0.183	-0.916	4.602	9.269	3.023	0.122	0.916	0.732	-9.58	-1.519	-1.434	-0.977	-0.305	-0.183	-0.462	9.734	2.144	-0.061	1.16	0.427	-0.008	9.897	1.479	0.122	0.488	-0.183	1506697045
-9.605	-2.289	-0.828	-0.793	0	-0.122	4.794	-8.43	1.187	0.305	-0.183	-1.343	4.462	9.326	2.943	0.061	0.916	0.793	-9.617	-1.553	-1.425	-0.916	-0.305	-0.183	-0.517	9.728	2.109	-0.061	1.099	0.427	0.028	9.914	1.483	0.122	0.488	-0.122	1506697045
-9.599	-2.251	-0.824	-0.732	0	-0.122	4.404	-8.64	1.083	0.549	-0.488	-1.77	4.305	9.355	2.856	0	0.854	0.854	-9.593	-1.62	-1.425	-0.793	-0.244	-0.122	-0.531	9.744	2.074	-0.122	0.977	0.427	-0.036	9.883	1.402	0.183	0.488	-0.061	1506697045
-9.63	-2.256	-0.882	-0.671	0	-0.122	3.813	-8.784	0.717	0.671	-0.732	-2.075	4.204	9.324	2.742	0	0.793	0.793	-9.597	-1.662	-1.421	-0.732	-0.244	-0.122	-0.531	9.714	2.09	-0.122	0.916	0.427	-0.133	9.89	1.324	0.183	0.427	-0.061	1506697045
-9.623	-2.296	-0.926	-0.61	-0.061	-0.122	3.813	-8.784	0.717	0.732	-0.671	-2.197	4.108	9.272	2.641	0	0.732	0.732	-9.605	-1.686	-1.43	-0.61	-0.183	-0.122	-0.511	9.7	2.082	-0.061	0.793	0.366	-0.244	9.95	1.358	0.122	0.366	-0.122	1506697045
-9.552	-2.332	-0.9	-0.488	0	-0.122	3.551	-8.692	0.537	0.61	-0.549	-2.075	4.026	9.244	2.57	0.061	0.61	0.61	-9.63	-1.732	-1.481	-0.549	-0.244	-0.122	-0.462	9.705	2.065	-0.061	0.671	0.305	-0.298	9.88	1.254	0.122	0.244	-0.122	1506697045
-9.622	-2.333	-0.959	-0.488	-0.061	-0.122	3.362	-8.506	0.431	0.488	-0.305	-1.709	3.981	9.219	2.545	0.061	0.488	0.427	-9.593	-1.725	-1.438	-0.488	-0.061	-0.122	-0.431	9.709	2.07	0	0.549	0.244	-0.285	9.866	1.255	0.122	0.183	-0.061	1506697045
-9.597	-2.274	-1.023	-0.366	-0.122	-0.122	3.163	-8.319	0.403	0.366	-0.061	-1.221	3.966	9.138	2.582	0.122	0.366	0.244	-9.659	-1.781	-1.449	-0.366	-0.122	-0.122	-0.416	9.649	2.058	0	0.427	0.122	-0.248	9.932	1.254	0.122	0.122	-0.061	1506697045
-9.542	-2.272	-1.005	-0.366	-0.061	-0.122	2.99	-8.132	0.403	0.244	-0.061	-0.671	4.002	9.119	2.594	0.122	0.244	0.061	-9.618	-1.781	-1.452	-0.305	-0.061	-0.122	-0.415	9.654	2.059	0.061	0.305	0.061	-0.213	9.893	1.18	0.061	0.122	-0.061	1506697045
-9.574	-2.317	-1.034	-0.244	0	-0.061	2.909	-8.001	0.407	0.183	-0.122	-0.061	4.097	9.19	2.613	0.122	0.122	-0.061	-9.637	-1.757	-1.434	-0.244	-0.061	-0.122	-0.4	9.723	2.061	0.061	0.183	0	-0.14	9.891	1.213	0.061	0.183	-0.061	1506697045
-9.579	-2.293	-1.028	-0.183	0	-0.061	2.981	-7.979	0.404	0.183	-0.122	-0.061	4.183	9.192	2.676	0.183	0.061	-0.183	-9.623	-1.785	-1.444	-0.183	-0.061	-0.122	-0.372	9.732	2.055	0.061	0.061	-0.122	-0.16	9.898	1.178	0.061	0.122	-0.061	1506697045
-9.577	-2.269	-1.046	-0.183	0	-0.122	3.15	-7.989	0.445	0.122	-0.122	0.427	4.278	9.16	2.728	0.183	0.061	-0.244	-9.6	-1.791	-1.424	-0.122	0	-0.122	-0.315	9.733	2.028	0.061	-0.061	-0.122	-0.256	9.899	1.133	0.061	0.061	-0.061	1506697045
-9.589	-2.278	-1.077	-0.122	0	-0.061	3.353	-8.087	0.511	0	-0.183	0.916	4.341	9.154	2.777	0.122	0	-0.366	-9.616	-1.79	-1.414	-0.122	0	-0.061	-0.279	9.743	1.998	0.061	-0.061	-0.122	-0.207	9.889	1.141	0.122	0.061	-0.061	1506697045
-9.594	-2.275	-1.085	-0.122	0	-0.061	3.589	-8.204	0.578	-0.122	-0.122	1.282	4.424	9.183	2.82	0.122	-0.122	-0.427	-9.603	-1.778	-1.412	-0.122	0	-0.061	-0.242	9.777	2.005	0.061	-0.122	-0.183	-0.16	9.916	1.132	0.061	0.122	0	1506697045
-9.585	-2.274	-1.091	-0.122	0	-0.061	3.829	-8.317	0.656	-0.183	-0.061	1.526	4.517	9.208	2.854	0.061	-0.122	-0.427	-9.618	-1.776	-1.431	-0.061	0	-0.061	-0.203	9.793	2	0	-0.122	-0.183	-0.232	9.917	1.099	0.061	0	0	1506697045
-9.615	-2.263	-1.116	-0.061	-0.061	-0.061	4.246	-8.479	0.831	-0.244	0	1.465	4.62	9.189	2.905	0.061	-0.061	-0.366	-9.599	-1.8	-1.402	-0.061	0	-0.061	-0.22	9.768	1.983	0	-0.122	-0.122	-0.177	9.933	1.115	0.061	0	0	1506697045
-9.631	-2.224	-1.12	-0.122	-0.122	0	4.246	-8.479	0.831	-0.244	0	1.16	4.691	9.193	2.902	0	-0.061	-0.305	-9.579	-1.812	-1.373	-0.061	0	-0.061	-0.264	9.762	1.952	0	-0.122	-0.122	-0.138	9.912	1.128	0	0	0	1506697045
-9.65	-2.146	-1.14	-0.122	-0.244	0	4.436	-8.466	0.951	-0.183	-0.061	0.854	4.735	9.213	2.881	-0.061	-0.122	-0.244	-9.587	-1.792	-1.397	0	0	0	-0.27	9.772	1.927	0	-0.183	-0.061	-0.15	9.906	1.079	0	-0.061	0	1506697046
-9.618	-2.134	-1.081	-0.183	-0.183	-0.061	4.454	-8.421	0.963	-0.122	-0.061	0.488	4.782	9.173	2.821	-0.122	-0.183	-0.122	-9.557	-1.779	-1.357	-0.061	0.122	0	-0.297	9.759	1.944	0	-0.183	0.061	-0.161	9.924	1.067	0	-0.061	0	1506697046
-9.577	-2.158	-1.007	-0.183	-0.122	-0.061	4.454	-8.421	0.963	0	-0.122	0.061	4.828	9.147	2.774	-0.122	-0.183	0	-9.545	-1.751	-1.365	-0.061	0.122	-0.061	-0.3	9.71	1.891	0	-0.244	0.122	-0.117	9.912	1.03	0.061	0	0	1506697046
-9.592	-2.218	-1.01	-0.122	-0.061	-0.061	4.359	-8.384	0.873	0.061	-0.122	-0.244	4.814	9.098	2.676	-0.183	-0.183	0.122	-9.58	-1.69	-1.475	-0.061	0.183	0	-0.19	9.695	1.934	0	-0.244	0.122	-0.126	9.904	0.994	0.061	0.061	-0.061	1506697046
-9.564	-2.271	-1.028	-0.061	-0.061	0	4.216	-8.435	0.809	0.061	-0.122	-0.549	4.727	9.067	2.617	-0.122	-0.183	0.244	-9.594	-1.671	-1.549	-0.061	0.122	0	0.008	9.746	2.019	0.061	-0.061	0.061	-0.15	9.91	1.025	0	0	-0.061	1506697046
-9.58	-2.263	-1.048	-0.061	0	0	4.216	-8.435	0.809	0.061	-0.122	-0.793	4.741	9.05	2.653	0.061	0	0.244	-9.549	-1.689	-1.522	-0.122	0.061	0	0.005	9.769	2.034	0	0.122	0.061	-0.14	9.911	1.018	0	0	0	1506697046
-9.593	-2.226	-1.037	-0.061	0	0	3.858	-8.485	0.745	0.061	0	-0.977	4.652	9.107	2.789	0.061	0.183	0.183	-9.563	-1.741	-1.573	-0.061	0.061	0	-0.102	9.732	1.961	0	0.122	0.122	-0.138	9.908	1.019	0	0	0	1506697046
-9.595	-2.212	-1.018	0	0	0	3.858	-8.485	0.745	0.061	0	-0.977	4.538	9.166	2.899	0	0	0.244	-9.606	-1.756	-1.629	-0.061	0.061	-0.061	-0.185	9.708	1.952	0	0.061	0.122	-0.146	9.914	1.008	0	-0.061	0	1506697046
-9.63	-2.181	-1.054	0	0	0	3.622	-8.516	0.681	0	0.061	-1.038	4.502	9.205	2.923	-0.122	-0.061	0.244	-9.616	-1.79	-1.657	0	0	-0.061	-0.178	9.767	1.964	0	0	0.061	-0.163	9.93	1.004	-0.061	-0.061	0	1506697046
-9.598	-2.205	-1.048	0	0	0	3.424	-8.384	0.7	-0.061	0.061	-0.916	4.442	9.247	2.921	-0.122	0	0.183	-9.589	-1.771	-1.68	0	0.061	-0.061	-0.102	9.831	1.998	-0.061	-0.061	0.061	-0.129	9.916	1.059	-0.061	-0.061	0	1506697046
-9.628	-2.162	-1.044	0	0	0	3.304	-8.265	0.72	-0.122	0.244	-0.732	4.393	9.173	2.897	-0.122	0	0.061	-9.589	-1.751	-1.699	0	0.061	0	-0.103	9.744	1.949	-0.122	-0.122	0.061	-0.151	9.902	1.049	-0.061	0	0	1506697046
-9.639	-2.119	-1.013	0	-0.061	0	3.304	-8.265	0.72	-0.122	0.244	-0.427	4.351	9.111	2.838	-0.183	-0.122	-0.061	-9.6	-1.748	-1.715	0	0.061	0	-0.068	9.709	1.933	-0.061	-0.183	0	-0.197	9.916	1.047	-0.061	-0.061	0	1506697046
-9.644	-2.122	-0.981	0.061	-0.061	0	3.223	-8.239	0.745	-0.061	0.122	-0.183	4.406	9.089	2.745	-0.183	-0.183	-0.122	-9.619	-1.774	-1.718	0	0.122	0	-0.038	9.715	1.95	-0.061	-0.183	0	-0.159	9.926	1.036	0	-0.061	-0.061	1506697046
-9.588	-2.166	-0.994	0.061	-0.061	0	3.254	-8.22	0.699	0	-0.061	0.061	4.508	9.098	2.632	-0.122	-0.122	-0.183	-9.589	-1.766	-1.751	0	0.122	0	-0.08	9.75	1.963	0	-0.183	-0.061	-0.124	9.93	1.05	0	0	-0.061	1506697046
-9.581	-2.152	-1.001	0.061	-0.061	-0.061	3.402	-8.254	0.646	-0.061	0	0.366	4.554	9.131	2.609	-0.061	-0.244	-0.183	-9.587	-1.733	-1.803	0	0.183	0	-0.097	9.752	1.945	0	-0.244	-0.061	-0.185	9.892	1.044	0	-0.061	-0.061	1506697046
-9.604	-2.157	-0.985	0	-0.061	-0.061	3.566	-8.233	0.638	-0.061	0	0.366	4.621	9.034	2.635	0	-0.244	-0.122	-9.598	-1.731	-1.836	0	0.183	0	-0.05	9.673	1.985	0.061	-0.305	-0.122	-0.201	9.892	1.064	0	-0.061	-0.061	1506697046
-9.611	-2.181	-0.957	0.061	0	0	3.731	-8.234	0.657	-0.122	0.061	0.549	4.657	9.008	2.688	0.061	-0.244	-0.122	-9.61	-1.709	-1.848	0.061	0.061	0	0.056	9.707	1.985	0.061	-0.244	-0.183	-0.138	9.903	1.062	0	-0.061	-0.061	1506697046
-9.622	-2.165	-0.963	0	0	-0.061	3.731	-8.234	0.657	-0.122	0.061	0.549	4.694	9.039	2.781	0.061	-0.183	-0.183	-9.634	-1.715	-1.872	0.061	0	0	0.083	9.772	1.988	0.061	-0.183	-0.183	-0.138	9.918	1.083	-0.061	-0.061	-0.061	1506697046
-9.634	-2.134	-0.947	0	0	-0.061	3.868	-8.301	0.715	-0.183	0.183	0.671	4.736	9.101	2.876	0.061	-0.183	-0.183	-9.606	-1.704	-1.871	0.061	-0.061	0	0.057	9.796	1.987	0.061	-0.122	-0.183	-0.166	9.917	1.073	-0.061	-0.061	0	1506697046
-9.624	-2.14	-0.93	0	0	-0.061	3.868	-8.301	0.715	-0.244	0.183	0.732	4.764	9.142	2.936	0.061	-0.122	-0.183	-9.597	-1.714	-1.877	0.122	-0.061	0	-0.012	9.8	1.992	0	-0.122	-0.183	-0.157	9.914	1.103	-0.061	-0.061	-0.061	1506697046
-9.629	-2.129	-0.928	0	0	-0.061	4	-8.374	0.763	-0.244	0.244	0.732	4.747	9.154	2.973	0	-0.183	-0.122	-9.587	-1.676	-1.849	0.122	-0.061	0	-0.041	9.793	1.988	0	-0.122	-0.122	-0.1	9.911	1.123	-0.061	-0.061	0	1506697046
-9.633	-2.128	-0.93	0	0	-0.061	4	-8.374	0.763	-0.244	0.244	0.732	4.736	9.149	2.997	-0.061	-0.122	-0.122	-9.57	-1.638	-1.823	0.061	-0.061	0	-0.024	9.786	1.983	0	-0.122	-0.122	-0.147	9.906	1.089	-0.061	0	0	1506697046
-9.63	-2.141	-0.943	0	-0.061	-0.061	4.1	-8.446	0.818	-0.244	0.244	0.732	4.715	9.122	2.962	-0.061	-0.061	-0.061	-9.567	-1.651	-1.809	0.061	-0.061	0	-0.022	9.77	1.986	-0.061	-0.061	-0.061	-0.129	9.914	1.098	-0.061	0	-0.061	1506697046
-9.619	-2.152	-0.934	-0.061	0	-0.061	4.179	-8.471	0.842	-0.183	0.122	0.549	4.71	9.106	2.905	-0.061	0	-0.061	-9.577	-1.647	-1.786	0.061	-0.122	0	-0.069	9.741	1.97	-0.061	0	-0.061	-0.122	9.911	1.114	-0.061	0.061	0	1506697046
-9.624	-2.134	-0.93	0	0	-0.061	4.179	-8.471	0.842	-0.122	0.061	0.305	4.695	9.107	2.838	-0.122	-0.061	0	-9.56	-1.644	-1.742	0.061	-0.122	0	-0.126	9.725	1.964	-0.061	-0.061	0	-0.133	9.912	1.12	-0.061	0	0	1506697046
-9.613	-2.15	-0.941	-0.061	-0.061	-0.061	4.188	-8.39	0.821	-0.122	0.061	0.305	4.664	9.107	2.772	-0.122	-0.061	0	-9.548	-1.674	-1.706	0	-0.061	0	-0.142	9.729	1.944	-0.061	0	0	-0.153	9.895	1.093	-0.061	-0.061	-0.061	1506697047
-9.619	-2.181	-0.931	0	-0.061	-0.061	4.161	-8.344	0.761	-0.122	0.061	0.305	4.638	9.112	2.731	-0.061	0	0.061	-9.538	-1.686	-1.735	0.061	-0.061	0	-0.181	9.725	1.942	-0.061	0	0	-0.178	9.905	1.101	-0.061	0	-0.061	1506697047
-9.599	-2.21	-0.897	0	0	-0.061	4.113	-8.228	0.618	-0.122	0.244	-0.305	4.567	9.137	2.692	-0.061	-0.061	0.061	-9.579	-1.662	-1.753	0.061	-0.061	0	-0.195	9.747	1.973	0	-0.061	0	-0.202	9.904	1.114	-0.061	0	-0.061	1506697047
-9.628	-2.2	-0.897	0	0	0	4.034	-8.303	0.607	-0.122	0.244	-0.305	4.533	9.144	2.714	-0.061	-0.061	0.061	-9.612	-1.672	-1.769	0.061	-0.122	0	-0.17	9.729	1.981	0	-0.061	0	-0.203	9.912	1.132	-0.061	-0.061	0	1506697047
-9.612	-2.176	-0.919	0	0	-0.061	4.081	-8.37	0.639	-0.122	0.061	-0.732	4.48	9.146	2.742	0	-0.061	0.061	-9.593	-1.627	-1.757	0.061	-0.122	0	-0.12	9.747	1.981	0	-0.061	-0.061	-0.189	9.91	1.156	-0.061	-0.061	0	1506697047
-9.581	-2.187	-0.901	-0.061	0	0	4.524	-8.319	0.642	-0.366	0.671	-0.854	4.419	9.131	2.765	0	-0.061	-0.061	-9.613	-1.652	-1.76	0.061	-0.061	0	-0.116	9.756	1.964	-0.061	0	-0.061	-0.133	9.906	1.154	-0.061	-0.061	0	1506697047
-9.618	-2.188	-0.89	0	0	0	4.351	-8.421	0.611	-0.305	0.61	-1.038	4.421	9.167	2.799	0	0	-0.122	-9.591	-1.727	-1.776	0	-0.122	0	-0.153	9.749	1.97	0	-0.061	-0.122	-0.133	9.893	1.156	-0.061	0	0	1506697047
-9.624	-2.194	-0.897	0	0	-0.061	4.077	-8.345	0.672	-0.183	0.244	-1.16	4.432	9.179	2.796	0	-0.061	-0.183	-9.586	-1.711	-1.756	0.122	-0.122	0	-0.188	9.755	1.964	-0.061	-0.061	-0.122	-0.233	9.905	1.142	-0.061	-0.061	0	1506697047
-9.63	-2.199	-0.896	0.061	0	-0.061	3.892	-8.221	0.647	-0.183	0.122	-1.038	4.471	9.208	2.796	-0.061	-0.122	-0.183	-9.585	-1.64	-1.723	0.122	-0.183	0	-0.248	9.777	1.98	-0.061	-0.122	-0.122	-0.232	9.904	1.154	0	-0.061	0	1506697047
-9.619	-2.18	-0.891	0.061	0	-0.061	3.594	-8.064	0.597	-0.122	0.122	-0.732	4.493	9.202	2.795	-0.061	-0.122	-0.183	-9.562	-1.67	-1.719	0.122	0	0	-0.24	9.784	2.003	-0.061	-0.183	-0.122	-0.237	9.904	1.129	0	-0.061	0	1506697047
-9.612	-2.193	-0.897	0.061	0	-0.061	3.594	-8.064	0.597	-0.183	0.122	-0.305	4.538	9.153	2.822	-0.061	-0.183	-0.183	-9.568	-1.668	-1.704	0.122	0	0	-0.226	9.731	2.006	-0.061	-0.183	-0.122	-0.221	9.886	1.148	0	-0.122	-0.061	1506697047
-9.616	-2.187	-0.909	0.122	0	0	3.533	-7.973	0.607	-0.183	0.183	0.122	4.581	9.119	2.853	-0.122	-0.183	-0.122	-9.58	-1.648	-1.669	0.122	0	0	-0.208	9.695	1.988	-0.061	-0.244	-0.061	-0.133	9.898	1.182	0	-0.061	0	1506697047
-9.61	-2.164	-0.889	0.122	0	0	3.533	-7.977	0.609	-0.183	0.122	0.488	4.596	9.141	2.844	-0.122	-0.183	-0.122	-9.564	-1.645	-1.67	0.122	0	0	-0.172	9.732	2.004	-0.061	-0.183	-0.061	-0.099	9.902	1.192	0	-0.122	0	1506697047
-9.636	-2.137	-0.906	0.122	0	0	3.687	-8.039	0.611	-0.122	0.061	0.793	4.636	9.148	2.84	-0.122	-0.183	-0.061	-9.58	-1.605	-1.676	0.122	0	0	-0.179	9.747	2.012	-0.061	-0.183	-0.061	-0.104	9.91	1.202	0	-0.122	0	1506697047
-9.622	-2.105	-0.906	0.061	0	0	3.9	-8.134	0.608	-0.122	0.122	0.977	4.613	9.129	2.829	-0.122	-0.122	-0.061	-9.568	-1.605	-1.684	0.061	0	0	-0.146	9.737	2.01	-0.061	-0.183	-0.061	-0.128	9.898	1.174	0	-0.122	0	1506697047
-9.627	-2.121	-0.895	0.061	0	0	4.171	-8.333	0.589	-0.122	0.061	1.038	4.578	9.092	2.791	-0.122	-0.183	-0.061	-9.587	-1.598	-1.705	0.061	0	0	-0.124	9.728	2.005	-0.061	-0.183	-0.061	-0.102	9.89	1.182	0	-0.122	-0.061	1506697047
-9.624	-2.103	-0.9	0	-0.061	0	4.171	-8.333	0.589	-0.061	-0.061	0.916	4.619	9.101	2.81	-0.122	-0.122	0	-9.612	-1.574	-1.727	0.061	0	0	-0.112	9.733	2.017	-0.061	-0.183	-0.061	-0.09	9.897	1.192	0	-0.061	0	1506697047
-9.63	-2.095	-0.906	0	-0.061	-0.061	4.293	-8.387	0.604	-0.061	-0.061	0.793	4.602	9.098	2.774	-0.122	-0.122	-0.061	-9.611	-1.554	-1.737	0	0	0	-0.086	9.731	2.053	-0.061	-0.122	-0.061	-0.106	9.902	1.153	0	-0.061	0	1506697047
-9.624	-2.095	-0.913	-0.061	0	-0.061	4.365	-8.384	0.654	-0.061	-0.122	0.61	4.683	9.062	2.74	-0.061	0.061	-0.061	-9.623	-1.529	-1.742	0	0	0	-0.055	9.7	2.04	0	-0.061	-0.061	-0.095	9.9	1.172	0	-0.061	-0.061	1506697047
-9.61	-2.116	-0.918	-0.061	0	-0.061	4.374	-8.338	0.694	-0.061	-0.183	0.427	4.59	9.03	2.851	-0.122	0.122	-0.183	-9.619	-1.538	-1.739	0	0	0	-0.029	9.677	2.017	0	0	-0.061	-0.072	9.896	1.153	0	0	-0.061	1506697047
-9.629	-2.121	-0.921	-0.122	0	-0.061	4.402	-8.318	0.702	0	-0.122	0.244	4.524	9.061	2.955	-0.061	-0.122	-0.122	-9.625	-1.549	-1.733	-0.061	-0.061	0	-0.062	9.745	2.07	0	0.061	-0.061	-0.071	9.903	1.177	0	0.061	0	1506697047
-9.627	-2.149	-0.918	-0.122	0	-0.061	4.371	-8.306	0.699	0	-0.122	0.061	4.71	9.116	2.964	0	0.061	-0.122	-9.616	-1.566	-1.717	-0.122	-0.122	0	-0.091	9.767	2.062	-0.061	0.061	-0.061	-0.085	9.903	1.163	0	0.061	-0.061	1506697047
-9.601	-2.182	-0.89	-0.122	0.061	-0.061	4.223	-8.287	0.628	0	-0.061	-0.061	4.685	9.126	2.887	0	0.122	0	-9.587	-1.584	-1.717	-0.122	-0.122	0	-0.14	9.781	2.055	-0.061	0.122	-0.061	-0.099	9.905	1.162	0	0.061	-0.061	1506697047
-9.612	-2.182	-0.916	-0.122	0.061	-0.061	4.223	-8.287	0.628	0	-0.061	-0.183	4.64	9.103	2.845	0.061	0.061	0.061	-9.634	-1.611	-1.718	-0.122	-0.122	0	-0.188	9.72	2	-0.061	0.122	0	-0.117	9.902	1.166	0	0.061	0	1506697047
-9.635	-2.188	-0.949	-0.122	0	-0.061	3.984	-8.338	0.577	0	-0.061	-0.244	4.614	9.112	2.815	0.061	0.061	0.061	-9.586	-1.611	-1.693	-0.061	-0.122	-0.061	-0.133	9.752	2.027	0	0.122	0	-0.152	9.906	1.165	0	0.061	0	1506697047
-9.621	-2.187	-0.943	-0.061	0.061	-0.061	3.984	-8.338	0.577	-0.061	0	-0.244	4.53	9.136	2.844	0.061	0.122	0	-9.595	-1.621	-1.645	-0.061	-0.122	-0.061	-0.196	9.733	2.022	-0.061	0.244	0	-0.19	9.918	1.178	0	0	-0.061	1506697048
-9.616	-2.189	-0.956	-0.061	0	-0.061	3.895	-8.35	0.584	-0.061	0.061	-0.244	4.48	9.18	2.877	0.061	0.061	0.061	-9.573	-1.65	-1.665	-0.061	-0.122	-0.061	-0.295	9.747	1.998	-0.061	0.122	0	-0.166	9.906	1.16	0	0	-0.061	1506697048
-9.618	-2.193	-0.963	-0.061	0.061	-0.061	3.801	-8.373	0.647	-0.061	0.061	-0.183	4.472	9.222	2.868	0	0	0.061	-9.585	-1.644	-1.632	-0.061	-0.122	0	-0.304	9.78	2.04	-0.061	0.061	0	-0.182	9.916	1.168	0	0	0	1506697048
-9.609	-2.183	-0.965	-0.061	0	-0.061	3.713	-8.368	0.654	-0.061	0	-0.183	4.444	9.221	2.882	-0.061	0.061	0.061	-9.581	-1.638	-1.617	-0.061	-0.122	0	-0.305	9.765	2.035	-0.061	0.061	0	-0.178	9.908	1.181	0	-0.061	0	1506697048
-9.612	-2.186	-0.982	-0.061	0	0	3.712	-8.366	0.67	-0.061	0.061	-0.122	4.368	9.202	2.881	-0.061	0.061	0.061	-9.586	-1.619	-1.595	0	-0.061	0	-0.294	9.755	2.028	-0.061	0	0	-0.127	9.903	1.174	0	0	0	1506697048
-9.612	-2.186	-0.986	-0.061	0	0	3.726	-8.342	0.622	-0.061	0.122	0	4.359	9.174	2.851	-0.061	0.061	0	-9.583	-1.614	-1.585	0	-0.061	0	-0.267	9.74	2.031	-0.061	0	0	-0.139	9.9	1.169	-0.061	0	0	1506697048
-9.604	-2.17	-1.005	-0.061	0	0	3.777	-8.36	0.598	-0.061	0.122	0.061	4.433	9.143	2.802	-0.061	0.122	-0.061	-9.585	-1.619	-1.565	0	-0.061	0	-0.26	9.72	2.048	-0.061	0	0	-0.151	9.899	1.142	-0.061	-0.061	0	1506697048
-9.612	-2.163	-1.016	-0.061	0	0	3.777	-8.36	0.598	-0.061	0.122	0.061	4.426	9.16	2.803	-0.122	0.183	-0.061	-9.573	-1.611	-1.574	0	-0.061	0	-0.295	9.721	2.04	-0.061	0	0	-0.141	9.896	1.163	-0.061	-0.061	0	1506697048
-9.63	-2.164	-1.035	0	0	0	3.834	-8.338	0.587	-0.061	0.122	0.061	4.516	9.152	2.865	-0.122	0.305	-0.061	-9.582	-1.608	-1.562	-0.061	0	0	-0.276	9.711	2.017	-0.061	-0.061	0	-0.153	9.895	1.152	-0.061	-0.061	0	1506697048
-9.606	-2.149	-1.016	-0.061	0	0	3.834	-8.338	0.587	-0.061	0.061	0.061	4.45	9.141	2.937	-0.183	0.305	-0.061	-9.605	-1.62	-1.581	-0.061	0	0	-0.244	9.704	2.031	-0.061	-0.061	0	-0.142	9.909	1.163	-0.061	-0.061	0	1506697048
-9.612	-2.157	-1.025	-0.061	-0.061	0	3.887	-8.338	0.593	-0.061	0.061	0.061	4.423	9.156	3.076	-0.183	0.122	-0.061	-9.604	-1.616	-1.597	0	0	0	-0.215	9.717	2.044	-0.061	-0.061	0	-0.154	9.899	1.154	-0.061	0	0	1506697048
-9.625	-2.144	-1.032	-0.061	-0.061	0	3.941	-8.327	0.641	-0.061	0.061	0	4.487	9.135	3.08	-0.183	0	-0.061	-9.619	-1.598	-1.598	0	0	0	-0.212	9.757	2.076	-0.061	-0.122	0.061	-0.164	9.9	1.16	-0.061	-0.061	0	1506697048
-9.612	-2.153	-1.011	-0.061	-0.061	-0.061	3.941	-8.327	0.641	-0.061	0.061	0	4.451	9.089	2.911	-0.061	0.061	-0.061	-9.64	-1.58	-1.638	0	0	0	-0.13	9.75	2.113	-0.122	-0.061	0.061	-0.161	9.903	1.148	0	0	0	1506697048
-9.606	-2.156	-1.004	-0.061	-0.061	-0.061	3.954	-8.315	0.666	-0.061	0.061	-0.061	4.376	9.069	2.792	0	-0.122	0	-9.65	-1.58	-1.66	-0.061	0	0	-0.139	9.697	2.07	-0.061	-0.061	0	-0.165	9.899	1.151	0	0	-0.061	1506697048
-9.612	-2.151	-0.988	-0.061	-0.061	-0.061	3.932	-8.324	0.678	0	0	-0.122	4.437	9.034	2.75	0.061	-0.305	0.061	-9.627	-1.613	-1.666	-0.061	0	0	-0.15	9.662	2.06	0	-0.122	0	-0.175	9.89	1.164	0	0	-0.061	1506697048
-9.625	-2.172	-0.987	-0.061	-0.061	-0.061	3.913	-8.33	0.654	0	-0.061	-0.122	4.517	8.991	2.625	0.183	-0.366	0.061	-9.635	-1.604	-1.634	-0.061	-0.061	-0.061	-0.086	9.686	2.099	-0.061	-0.061	0	-0.139	9.891	1.159	0	0	-0.061	1506697048
-9.643	-2.159	-0.992	-0.061	-0.122	-0.061	3.89	-8.3	0.61	0	-0.061	-0.122	4.638	9.021	2.585	0.183	-0.183	0.122	-9.634	-1.616	-1.646	-0.061	-0.061	-0.061	-0.105	9.672	2.055	-0.061	-0.061	0	-0.144	9.905	1.199	0	0	0	1506697048
-9.656	-2.113	-0.953	-0.122	-0.183	-0.061	3.797	-8.32	0.622	-0.061	0	-0.061	4.597	9.056	2.628	0.183	-0.061	0.061	-9.593	-1.635	-1.656	-0.061	-0.061	0	-0.206	9.668	2.037	0.122	0	0	-0.188	9.893	1.196	0	0	0	1506697048
-9.627	-2.128	-0.897	-0.122	-0.122	-0.061	3.797	-8.32	0.622	-0.061	-0.061	-0.061	4.534	9.132	2.785	0.122	-0.183	0.122	-9.606	-1.672	-1.648	0.061	-0.061	0	-0.224	9.719	2.041	0.122	-0.061	0	-0.158	9.906	1.183	0	-0.061	-0.061	1506697048
-9.63	-2.211	-0.882	-0.061	-0.061	-0.061	3.875	-8.406	0.674	-0.061	-0.061	0	4.546	9.195	2.962	0.061	-0.122	0.061	-9.605	-1.623	-1.654	0.061	-0.061	-0.061	-0.163	9.756	2.05	0.061	-0.122	0	-0.115	9.921	1.187	0	0	-0.061	1506697048
-9.575	-2.243	-0.918	-0.061	0	-0.061	3.997	-8.41	0.766	-0.061	0.122	0	4.496	9.178	3.046	0	-0.061	0.061	-9.605	-1.623	-1.654	0.061	-0.061	-0.061	-0.079	9.767	2.109	0	0	0	-0.191	9.912	1.175	0	0	0	1506697048
-9.581	-2.224	-0.957	0	0	0	3.969	-8.333	0.812	0	0.122	-0.061	4.471	9.143	3.079	-0.061	0	0	-9.588	-1.561	-1.669	0.061	0	-0.061	-0.13	9.698	2.09	0	-0.061	0	-0.148	9.89	1.147	0	-0.061	-0.061	1506697048
-9.609	-2.183	-0.951	0	0	0	3.915	-8.307	0.821	0.061	0.061	-0.122	4.393	9.168	3.001	-0.061	-0.061	-0.061	-9.609	-1.55	-1.668	-0.061	-0.061	-0.061	-0.069	9.751	2.099	0	-0.061	0	-0.106	9.89	1.144	0	-0.061	0	1506697048
-9.625	-2.138	-0.94	0	0.061	0	3.834	-8.302	0.602	0.122	0	-0.061	4.485	9.189	2.919	-0.122	0	-0.122	-9.623	-1.584	-1.68	-0.061	-0.061	-0.061	-0.072	9.789	2.084	-0.061	0	-0.061	-0.092	9.909	1.157	-0.061	0	0	1506697048
-9.628	-2.099	-0.922	-0.061	0	-0.061	3.834	-8.302	0.602	0.061	-0.061	-0.061	4.517	9.178	2.865	-0.122	0	-0.122	-9.6	-1.611	-1.689	-0.061	-0.061	-0.061	-0.134	9.765	2.046	-0.061	-0.061	-0.061	-0.123	9.906	1.159	0	-0.061	0	1506697048
-9.629	-2.101	-0.914	-0.061	0	-0.061	3.842	-8.289	0.518	0	0	-0.061	4.554	9.137	2.784	-0.061	0	-0.122	-9.597	-1.631	-1.695	-0.061	-0.061	-0.061	-0.132	9.728	2.024	-0.061	-0.122	-0.061	-0.114	9.904	1.176	0	0	0	1506697049
-9.652	-2.109	-0.894	-0.061	0	-0.061	3.793	-8.27	0.487	-0.061	-0.061	-0.061	4.591	9.057	2.702	-0.061	-0.061	-0.122	-9.594	-1.657	-1.719	-0.061	-0.061	-0.061	-0.067	9.677	1.994	-0.061	-0.061	-0.061	-0.115	9.883	1.197	0	0.061	-0.061	1506697049
-9.635	-2.127	-0.907	-0.061	0	-0.061	3.79	-8.251	0.543	-0.061	-0.122	-0.061	4.639	9.052	2.675	0	-0.061	-0.122	-9.619	-1.631	-1.729	-0.061	0	-0.061	-0.032	9.701	1.997	0	-0.061	-0.061	-0.144	9.911	1.187	0	0	-0.061	1506697049
-9.631	-2.129	-0.904	-0.061	0	-0.061	3.813	-8.263	0.61	-0.122	-0.122	0	4.67	9.028	2.704	0	-0.061	-0.122	-9.622	-1.623	-1.709	-0.061	0	-0.061	-0.017	9.683	2.013	0	0	-0.061	-0.105	9.911	1.224	0	0	-0.061	1506697049
-9.61	-2.166	-0.937	-0.061	-0.061	-0.061	3.857	-8.313	0.701	-0.122	-0.122	0	4.734	9.039	2.729	0.061	0.061	0	-9.592	-1.614	-1.699	-0.061	0	-0.061	-0.047	9.707	2.027	0.061	0.061	-0.122	-0.105	9.911	1.224	0	0	-0.061	1506697049
-9.635	-2.141	-0.932	-0.061	0	-0.061	3.857	-8.313	0.701	-0.122	-0.122	0.061	4.669	9.081	2.775	0.122	0	0	-9.58	-1.623	-1.7	-0.061	-0.061	0	-0.078	9.729	2.016	0.061	0.061	-0.061	-0.105	9.911	1.224	0	0	-0.061	1506697049
-9.646	-2.125	-0.949	-0.061	-0.061	-0.061	3.894	-8.324	0.694	-0.122	-0.122	0.061	4.664	9.124	2.851	0.061	0	0	-9.587	-1.638	-1.69	-0.061	-0.061	0	-0.13	9.747	2.016	0.061	0.061	-0.061	-0.136	9.908	1.184	0	0	0	1506697049
-9.625	-2.116	-0.922	-0.061	-0.061	-0.061	3.93	-8.331	0.697	-0.122	-0.122	0.061	4.628	9.19	2.94	0.061	0	0.061	-9.57	-1.648	-1.714	-0.061	-0.061	0	-0.151	9.78	2.013	0	0.061	-0.061	-0.112	9.911	1.17	0	0	0	1506697049
-9.624	-2.158	-0.94	-0.061	0	-0.061	3.957	-8.36	0.718	-0.061	-0.122	0.061	4.573	9.215	2.955	0	-0.061	0.061	-9.589	-1.644	-1.726	-0.061	-0.061	0	-0.158	9.795	2.013	0	0.061	-0.061	-0.148	9.898	1.164	0	0	-0.061	1506697049
-9.606	-2.18	-0.97	-0.061	-0.061	-0.061	3.982	-8.347	0.736	-0.061	-0.122	0.061	4.532	9.178	2.973	-0.061	0	0	-9.607	-1.638	-1.733	-0.061	-0.061	0	-0.132	9.758	1.995	-0.061	0	0	-0.154	9.918	1.16	0	0.061	-0.061	1506697049
-9.6	-2.183	-0.958	-0.061	-0.061	-0.061	3.999	-8.32	0.744	-0.061	-0.061	0	4.499	9.156	2.906	-0.061	0	-0.061	-9.607	-1.638	-1.733	-0.061	-0.061	0	-0.103	9.758	2.004	-0.061	0	0	-0.164	9.903	1.165	0	0	-0.061	1506697049
-9.615	-2.181	-0.968	-0.061	-0.061	-0.061	3.998	-8.325	0.731	0	-0.061	0	4.551	9.166	2.848	-0.122	0.061	-0.061	-9.597	-1.648	-1.695	-0.061	-0.061	-0.061	-0.154	9.75	1.997	-0.061	0.061	0	-0.104	9.904	1.169	0	0	-0.061	1506697049
-9.618	-2.195	-0.955	-0.061	-0.061	-0.061	3.987	-8.324	0.697	0	-0.061	-0.061	4.593	9.167	2.738	-0.061	0.122	-0.061	-9.593	-1.671	-1.693	-0.061	-0.061	0	-0.212	9.757	1.958	-0.061	0	0	-0.1	9.909	1.157	0	0	-0.061	1506697049
-9.612	-2.199	-0.938	-0.061	0	-0.061	3.967	-8.308	0.659	0	-0.061	-0.061	4.552	9.143	2.656	-0.061	0	0	-9.588	-1.648	-1.68	-0.061	-0.061	0	-0.239	9.732	1.968	-0.061	0	0	-0.16	9.904	1.151	0	0	-0.061	1506697049
-9.621	-2.211	-0.955	-0.061	0	-0.061	3.909	-8.301	0.621	0	-0.061	-0.061	4.524	9.107	2.626	-0.061	0	0	-9.611	-1.672	-1.698	-0.061	-0.061	0	-0.22	9.7	1.955	-0.061	0	0	-0.158	9.895	1.16	0	0	-0.061	1506697049
-9.636	-2.232	-0.958	-0.061	-0.061	0	3.882	-8.352	0.587	-0.061	-0.061	-0.061	4.496	9.121	2.631	0	0	0	-9.597	-1.656	-1.684	-0.061	-0.061	0	-0.156	9.741	1.969	0	0	-0.061	-0.087	9.924	1.182	-0.061	0	0	1506697049
-9.593	-2.224	-0.943	-0.061	0	-0.061	3.838	-8.347	0.627	-0.061	0	-0.061	4.51	9.136	2.68	0	0	-0.061	-9.576	-1.656	-1.652	0	-0.061	-0.061	-0.202	9.738	1.95	0	0.061	-0.061	-0.197	9.915	1.154	-0.061	0	0	1506697049
-9.61	-2.231	-0.973	-0.061	-0.061	-0.061	3.838	-8.347	0.627	-0.061	0	-0.061	4.52	9.156	2.713	0	0	0	-9.555	-1.658	-1.646	0	-0.061	0	-0.275	9.72	1.962	0	0	-0.061	-0.263	9.891	1.115	-0.061	0	0	1506697049
-9.592	-2.254	-0.953	0	-0.061	-0.061	3.823	-8.358	0.647	-0.061	0	0	4.516	9.166	2.765	0	-0.122	0	-9.589	-1.646	-1.64	0	0	-0.061	-0.27	9.741	1.975	0	-0.061	0	-0.237	9.883	1.117	0	0	-0.061	1506697049
-9.61	-2.239	-0.944	0	-0.061	-0.061	3.805	-8.358	0.647	0	-0.061	-0.061	4.524	9.178	2.803	0	-0.061	0	-9.603	-1.644	-1.665	0	0	0	-0.23	9.767	1.985	0	-0.061	0	-0.191	9.911	1.135	0	0	0	1506697049
-9.599	-2.227	-0.947	0	0	-0.061	3.832	-8.354	0.627	0	0	0	4.514	9.191	2.83	-0.061	-0.061	0	-9.595	-1.645	-1.677	0	0	0	-0.201	9.777	2.001	0	-0.061	0	-0.213	9.898	1.103	0	-0.061	-0.061	1506697049
-9.592	-2.19	-0.952	0	0	-0.061	3.826	-8.347	0.628	-0.061	0	0	4.496	9.172	2.834	-0.061	-0.061	-0.061	-9.605	-1.633	-1.684	0	0	0	-0.209	9.74	1.981	0	-0.061	0	-0.228	9.902	1.115	0	-0.061	-0.061	1506697049
-9.601	-2.18	-0.94	0	-0.061	-0.061	3.871	-8.326	0.617	-0.061	0	0	4.502	9.147	2.791	-0.061	-0.061	-0.061	-9.605	-1.633	-1.684	0	-0.061	0	-0.164	9.738	1.998	-0.061	-0.061	0	-0.246	9.877	1.096	0	0.061	-0.061	1506697049
-9.634	-2.172	-0.959	0	-0.061	-0.122	3.895	-8.302	0.611	-0.061	0	0	4.53	9.13	2.767	-0.061	0	-0.061	-9.6	-1.631	-1.753	0	0	0	-0.122	9.74	1.987	-0.061	-0.061	-0.061	-0.292	9.893	1.052	0.061	0	-0.122	1506697049
-9.615	-2.114	-0.979	0.061	-0.122	-0.061	3.896	-8.281	0.589	-0.061	-0.061	-0.061	4.539	9.128	2.769	0	0	-0.122	-9.532	-1.724	-1.804	-0.061	0	0	-0.075	9.753	1.933	-0.061	-0.061	-0.061	-0.293	9.921	1.075	0.061	-0.061	-0.183	1506697049
-9.688	-2.058	-1.047	0	-0.305	-0.122	3.863	-8.239	0.572	-0.061	-0.122	-0.061	4.571	9.091	2.754	-0.061	0	-0.122	-9.491	-1.869	-1.861	-0.061	-0.061	0	-0.049	9.713	1.811	-0.061	-0.061	-0.122	-0.321	9.926	1.145	0	-0.122	-0.244	1506697050
-9.601	-2.074	-1.162	0.061	-0.366	-0.122	3.797	-8.102	0.569	-0.183	-0.122	-0.061	4.633	9.051	2.707	-0.061	0	-0.183	-9.556	-1.993	-1.916	-0.061	-0.061	0	0.091	9.722	1.693	-0.061	-0.122	-0.122	-0.316	9.966	1.04	-0.061	-0.244	-0.366	1506697050
-9.631	-2.031	-1.236	0.183	-0.305	-0.183	3.724	-7.991	0.609	-0.305	-0.061	0	4.814	9.065	2.614	-0.061	0.061	-0.366	-9.556	-1.993	-1.916	-0.061	-0.183	0.061	0.091	9.722	1.693	-0.061	-0.122	-0.122	-0.182	9.945	0.898	-0.122	-0.244	-0.427	1506697050
-9.552	-1.883	-1.354	0.305	-0.244	-0.122	3.685	-8.033	0.665	-0.427	-0.061	0	5.009	9.154	2.482	0	0.244	-0.427	-9.542	-2.317	-2.072	-0.061	-0.183	0.122	0.286	9.952	1.474	-0.061	0.122	-0.122	-0.011	9.929	0.754	-0.122	-0.305	-0.488	1506697050
-9.554	-1.747	-1.535	0.244	-0.122	-0.244	3.691	-8.291	0.898	-0.549	-0.183	0.061	5.144	9.215	2.387	0	0.244	-0.427	-9.552	-2.367	-2.176	-0.061	-0.183	0.122	0.297	10.009	1.365	-0.061	0.122	-0.122	0.184	9.909	0.675	-0.061	-0.122	-0.549	1506697050
-9.577	-1.72	-1.694	0.244	-0.183	-0.305	3.691	-8.291	0.898	-0.61	-0.183	0.061	5.199	9.21	2.332	0	0.122	-0.305	-9.552	-2.367	-2.176	-0.061	-0.244	0.183	0.322	9.976	1.298	-0.122	0	-0.244	0.166	9.908	0.646	-0.122	0	-0.549	1506697050
-9.502	-1.766	-1.659	0.183	-0.122	-0.244	3.656	-8.329	1.084	-0.671	-0.122	0.122	5.149	9.064	2.272	0	-0.061	-0.244	-9.562	-2.305	-2.275	-0.061	-0.305	0.122	0.439	9.838	1.255	-0.122	-0.122	-0.427	0.117	9.953	0.804	-0.305	-0.061	-0.549	1506697050
-9.414	-1.821	-1.572	0	-0.122	-0.183	3.64	-8.321	1.26	-0.732	-0.122	0.244	4.985	8.931	2.304	0.061	-0.122	-0.305	-9.543	-2.249	-2.168	-0.061	-0.488	0.061	0.609	9.714	1.287	-0.244	-0.061	-0.61	0.49	9.897	1.134	-0.61	-0.122	-0.366	1506697050
-9.313	-2.128	-1.512	-0.183	-0.061	0	3.642	-8.408	1.437	-0.671	0	0.305	4.852	8.833	2.316	0.122	0	-0.488	-9.543	-2.249	-2.168	-0.061	-0.61	0.061	0.605	9.659	1.327	-0.244	0.183	-0.671	1.733	9.826	2.123	-0.977	0.732	0.305	1506697050
-9.282	-2.187	-1.059	-0.244	-0.061	0.549	3.688	-8.55	1.53	-0.61	0.061	0.366	4.758	8.948	2.382	0.122	0.061	-0.61	-9.603	-2.129	-1.86	0	-0.793	0	0.374	9.673	1.382	-0.427	0.183	-0.793	3.46	9.812	3.248	-1.831	1.831	1.892	1506697050
-10.396	-2.263	-0.699	-0.366	-0.488	0.854	3.579	-8.606	1.525	-0.366	0.061	0.366	4.612	9.067	2.434	0.122	-0.183	-0.427	-9.94	-1.794	-1.723	0.183	-1.038	-0.061	-0.17	9.594	1.861	-0.305	0.244	-0.916	2.436	11.197	3.923	-3.479	1.831	3.113	1506697050
-10.563	-1.962	0.279	-0.427	-2.014	0.549	3.417	-8.607	1.354	-0.183	0	0.549	4.486	9.274	2.534	0.244	-0.305	-0.244	-9.94	-1.794	-1.723	0.244	-1.221	0	-0.516	9.711	2.314	-0.122	0.305	-0.977	4.427	12.224	5.225	-4.944	0.793	4.456	1506697050
-10.667	-0.921	1.401	-0.732	-1.587	0.183	3.394	-8.697	1.096	-0.183	0	0.549	4.338	9.338	2.663	0.427	-0.061	-0.122	-9.806	-0.735	-1.595	0.549	-1.282	0.061	-0.658	9.717	2.839	0.061	0.366	-1.16	3.664	12.502	4.067	-3.967	1.587	5.859	1506697050
-10.452	-0.402	1.562	-0.732	-0.977	-0.671	3.607	-8.489	0.311	0.183	0.122	1.282	4.112	9.219	2.835	0.854	0.305	-0.061	-9.979	-0.258	-1.759	0.488	-1.099	0.244	-0.632	9.88	3.478	0.183	0.427	-1.282	-1.287	11.325	1.992	-2.38	-1.038	5.31	1506697050
-10.317	-0.965	0.985	-0.427	-1.038	-0.793	3.607	-8.489	0.311	0.366	-0.122	1.587	3.874	9.536	3.323	1.221	0.61	-0.366	-9.979	-0.258	-1.759	0.244	-0.793	0.488	-0.403	10.204	3.582	0.183	0.122	-1.221	-1.268	8.909	1.765	-1.526	-1.892	3.723	1506697050
-9.04	-1.046	1.459	-0.244	-0.793	-0.366	3.943	-8.837	-0.195	0.61	-0.549	1.77	3.777	9.438	4.061	1.282	0.916	-0.732	-10.013	-0.316	-2.12	-0.122	-0.916	0.305	-0.263	9.88	3.516	0.122	-0.061	-1.16	1.078	7.698	2.044	0.977	-3.113	2.441	1506697050
-8.364	-0.737	1.628	-0.427	-0.122	-0.244	4.084	-8.473	-0.751	0.732	-1.77	1.404	3.606	8.686	4.526	1.099	0.854	-0.916	-8.933	-0.255	-1.694	-0.061	-0.427	0.183	-0.323	8.927	3.425	0	-0.122	-1.038	2.408	6.533	1.897	1.831	0	1.343	1506697050
-8.845	-0.297	1.444	-0.549	0.061	-0.366	4.368	-7.846	-1.089	0.427	-2.38	0.916	3.411	8.13	4.735	0.671	0.427	-0.977	-8.933	-0.255	-1.694	0.122	-0.732	0.183	-0.429	8.263	3.193	-0.122	-0.244	-0.854	3.107	6.642	2.731	2.075	3.296	0.305	1506697050
-8.906	-0.452	1.611	-0.916	-0.061	-0.61	4.841	-7.533	-1.064	0	-1.648	0.854	3.401	8.13	4.59	0.061	-0.366	-1.038	-9.27	0.091	-1.528	0.183	-0.488	0	-0.406	8.309	3.164	0.061	-0.305	-0.549	1.778	6.816	3.681	2.563	3.479	0.183	1506697050
-9.185	-1.074	1.643	-0.671	0.671	-0.366	5.136	-7.587	-1.055	-0.244	-0.244	0.977	3.722	8.543	4.292	-0.244	-1.038	-1.16	-9.351	0.306	-1.562	0.061	-0.549	-0.122	-0.212	8.908	3.394	0.183	-0.061	-0.366	1.501	7.386	5.008	2.563	1.465	-0.122	1506697050
-10.172	-1.207	1.22	-0.671	0.122	0	5.108	-7.954	-0.975	-0.244	0.244	0.854	4.302	8.818	4.155	-0.244	-0.916	-1.038	-9.351	0.306	-1.562	-0.183	-0.427	-0.183	-0.278	9.264	3.559	0	-0.061	-0.244	4.315	8.11	5.942	1.892	-1.404	-0.183	1506697050
-10.341	-0.786	1.452	-0.549	-0.122	0.061	5.028	-8.338	-0.848	-0.305	-0.305	0.366	4.744	8.891	4.091	-0.061	-0.122	-0.671	-9.567	-0.262	-1.587	-0.488	-0.366	-0.305	-0.394	9.325	3.543	-0.061	-0.061	-0.122	6.355	9.53	7.979	0.61	1.16	0.671	1506697050
-10.904	-0.397	2.017	-1.709	0.244	0.183	5.094	-8.742	-0.699	-0.366	-0.305	-0.244	4.777	8.928	3.796	0	0.183	-0.305	-10.13	-0.159	-1.36	-0.488	-0.366	-0.61	-0.541	9.402	3.474	-0.061	0	-0.061	5.907	8.792	6.352	1.099	0	1.343	1506697050
-11.152	-1.9	1.485	-0.732	0.305	0.244	4.913	-9.088	-0.377	-0.427	-0.183	-0.671	4.683	9.522	3.475	0	-0.183	0	-10.13	-0.159	-1.36	-0.61	0	-0.61	-0.807	10.153	3.38	-0.061	-0.061	0.122	3.23	8.824	0.896	1.587	-1.892	-0.671	1506697050
-11.288	-3.218	1.017	-0.366	0.61	0.793	4.632	-9.97	-0.014	-0.244	-0.305	-0.732	4.827	10.83	3.134	0.122	-0.549	0.244	-11.981	-0.671	-0.553	-0.549	-0.549	-0.61	-1.203	11.291	3.387	0.244	-0.183	0.366	6.716	10.816	4.144	-1.16	0.366	-0.366	1506697050
-9.902	-2.658	0.944	0.61	0.061	0.427	4.686	-10.664	0.52	-0.061	0	-0.732	5.218	11.72	2.908	0.366	-0.061	0.671	-11.265	-1.717	-0.081	-0.793	1.526	-0.122	-1.69	12.067	3.283	0.366	0.732	0.488	1.938	10.469	3.246	-0.305	0.549	-0.977	1506697051
-9.249	-2.909	-0.197	0.122	1.587	-0.183	4.636	-11.274	0.952	0.427	0.427	-1.038	5.432	11.773	2.914	0.488	1.587	1.404	-11.265	-1.717	-0.081	-0.427	-0.732	-0.305	-2.64	11.6	2.841	0	1.038	0.732	0.057	8.408	1.145	1.221	-1.953	-1.648	1506697051
-9.708	-3.382	-2.102	1.099	0.305	-0.305	4.514	-10.612	1.159	0.793	0.854	-1.709	4.67	10.743	2.85	0.305	2.136	2.38	-9.69	-2.623	0.755	-0.671	1.038	-0.122	-3.317	9.997	1.952	-0.61	0.305	0.916	2.3	10.647	-0.273	1.465	-1.831	-1.831	1506697051
-8.777	-3.529	-1.147	0.671	1.221	0.305	3.893	-9.569	1.025	0.916	1.282	-2.991	3.766	10.106	2.573	-0.488	1.587	2.869	-9.375	-3.095	0.774	-0.671	0.549	-0.366	-2.991	8.987	1.144	-0.671	-0.244	1.343	2.535	9.639	-0.234	1.404	-0.488	-1.648	1506697051
-9.048	-3.396	-1.117	0.732	1.953	0.488	2.828	-9.311	0.846	1.221	0.488	-3.845	3.086	10.095	1.802	-1.526	0.061	2.441	-9.375	-3.095	0.774	-0.427	0.61	-0.427	-2.212	9.251	0.703	-0.244	0.244	1.526	1.208	9.691	0.195	1.343	-1.099	-2.197	1506697051
-9.447	-2.988	-1.595	1.221	1.404	0.366	1.982	-9.342	0.58	1.526	-0.61	-3.967	2.991	9.978	1.166	-2.197	-1.16	1.831	-9.399	-2.803	-0.097	0	0.61	-0.183	-1.852	9.502	0.697	0.305	0.549	1.587	0.318	9.865	-0.147	1.648	-2.991	-2.38	1506697051
-8.997	-2.055	-1.771	1.16	0.916	0	1.723	-8.686	0.507	1.526	-0.61	-3.967	3.206	9.619	0.644	-2.075	-1.709	1.465	-8.9	-2.795	-0.483	0.366	0.244	0	-1.645	9.557	1.064	0.61	0.366	1.465	1.838	10.218	-0.403	1.526	-2.563	-2.197	1506697051
-8.768	-1.676	-1.884	0.916	0.732	-0.427	1.43	-7.655	0.532	0.793	0.488	-2.014	3.685	8.967	0.561	-1.404	-1.221	1.221	-8.9	-2.795	-0.483	0.122	0	0	-1.339	9.321	1.266	0.244	0.244	1.16	2.315	9.549	-0.597	1.587	-1.404	-2.197	1506697051
-8.675	-1.884	-1.859	0.977	0.732	-0.61	0.93	-6.712	0.646	0.244	0.61	-0.732	4.009	8.494	0.815	-0.671	-0.183	0.977	-8.508	-2.449	-0.939	0.366	-0.122	-0.122	-0.842	8.988	1.312	-0.122	-0.122	0.671	1.75	9.525	-0.358	0.549	-0.916	-2.502	1506697051
-8.786	-2.211	-1.906	1.038	0.549	-0.488	0.806	-6.346	0.845	-0.122	0.122	0.549	4.061	8.059	0.94	-0.122	0.549	0.732	-8.509	-2.545	-1.05	0.427	-0.427	-0.061	-0.455	8.665	1.286	-0.244	-0.122	0.122	1.378	9.432	-0.017	0.183	-1.16	-2.38	1506697051
-9.012	-1.94	-1.775	1.282	0.366	-0.549	1.148	-6.373	0.933	-0.122	0.122	0.549	4	7.927	1.097	0.122	0.61	0.244	-8.509	-2.545	-1.05	0.549	-0.488	0	-0.073	8.733	1.096	-0.183	-0.122	-0.244	1.158	9.433	0.418	-0.061	-1.526	-2.014	1506697051
-9.161	-1.195	-1.739	1.221	-0.061	-0.671	1.148	-6.373	0.933	-0.183	-0.305	1.648	3.953	7.99	1.273	0.183	0.183	-0.427	-8.312	-2.773	-1.207	0.61	-0.427	0.061	0.004	9.04	0.927	-0.122	-0.244	-0.549	0.874	9.483	0.388	0	-1.648	-1.953	1506697051
-9.501	-1.04	-1.693	0.977	0.183	-0.732	1.741	-6.662	1.072	-0.305	-0.488	2.563	4.103	8.077	1.443	0.244	-0.427	-1.099	-8.312	-2.773	-1.207	0.549	-0.061	0.061	-0.099	9.298	0.806	-0.061	-0.793	-0.549	0.9	9.451	-0.084	0.122	-1.282	-2.075	1506697051
-10.2	-1.174	-2.074	1.099	-0.183	-0.732	3.072	-7.442	1.363	-0.671	-0.122	3.601	4.468	8.435	1.708	0.244	-0.793	-1.831	-8.612	-2.827	-1.258	0.61	0.183	0.183	0.016	9.701	0.841	0.061	-1.221	-0.488	0.682	10.103	-0.053	0.122	-1.465	-2.258	1506697051
-9.976	-0.836	-2.156	0.977	-0.366	-0.488	3.541	-8.026	1.562	-0.793	-0.122	3.54	4.878	9.1	1.962	0.244	-0.916	-2.441	-9.111	-2.711	-1.475	0.549	0.488	0.366	0.372	10.306	1.093	0.061	-1.221	-0.488	1.491	10.526	0.69	-0.366	-1.16	-2.258	1506697051
-10.027	-0.743	-1.945	0.366	0	0.366	4.016	-8.803	1.768	-0.671	-0.305	3.113	5.245	9.686	2.403	0.244	-1.099	-2.686	-9.21	-2.574	-1.68	0.305	0.854	0.549	0.33	10.74	1.175	-0.305	-1.404	-0.854	2.61	10.58	1.61	-1.282	-0.671	-1.77	1506697051
-11.268	-1.973	-2.077	-1.404	-0.732	1.526	4.492	-9.199	1.848	-0.549	-0.732	2.258	5.682	10.389	3.159	0.183	-0.854	-2.686	-9.525	-2.926	-1.372	0.061	1.831	0.488	-0.144	11.128	1.481	-0.793	-1.831	-0.732	4.212	11.593	2.382	-2.808	-0.61	-0.916	1506697051
-12.002	-2.826	-2.444	-1.892	-1.221	2.014	4.957	-10.397	1.997	-0.549	-0.977	1.465	6.003	11.952	3.604	-0.183	-0.916	-2.625	-12.4	0.104	-0.871	0.732	0.793	0.061	-0.297	12.3	2.541	-0.793	-1.831	-0.732	5.307	12.523	4.175	-4.944	1.16	0.916	1506697051
-10.734	-4.453	-0.86	-0.488	-2.075	2.136	5.73	-12.602	2.05	0.305	-0.793	0.854	6.154	11.708	3.878	-0.366	-1.282	-1.77	-12.4	0.104	-0.871	0.061	0.427	0.854	-0.54	11.789	3.482	0.061	-0.793	-0.732	3.636	12.264	3.882	-4.7	2.319	2.93	1506697051
-9.27	-4.712	0.713	-0.854	0.366	2.136	6.076	-11.482	1.515	0.305	-0.793	0.854	6.435	9.604	4.454	0	0.244	-0.122	-10.714	-0.73	0.072	-0.732	1.099	0.732	-1.616	9.892	3.451	-0.977	0.122	-0.488	1.005	11.292	0.953	-2.319	2.686	4.272	1506697051
-11.401	-3.714	-0.067	-0.305	0.244	1.343	5.338	-10.014	1.39	0.793	-0.488	-0.671	6.141	9.52	4.518	-0.244	2.197	0.977	-11.118	-0.165	0.279	0.183	-0.366	-0.183	-2.225	9.394	3.195	-1.465	0.183	0.244	-1.452	12.684	0.729	-2.563	0.305	4.578	1506697051
-10.916	-2.22	-0.997	-0.671	-2.686	0.549	4.582	-10.92	1.034	0.977	0.366	-4.15	4.686	10.386	3.656	-1.038	1.099	1.587	-11.118	-0.165	0.279	-0.366	0.61	0.305	-1.98	9.915	3.34	-0.427	0.366	0.732	-2.382	12.628	1.126	-1.16	-2.258	5.127	1506697051
-8.839	-1.688	-0.08	-1.038	-1.648	0.244	3.313	-11.072	0.019	2.136	-1.038	-4.761	3.978	10.001	3.12	-1.404	-0.916	2.197	-10.3	-0.293	-0.343	-0.305	0.183	0.244	-1.779	9.624	3.527	-0.122	0.549	0.793	-2.092	11.013	2.224	-0.427	-1.709	4.7	1506697051
-8.209	-1.126	0.157	-1.526	-0.854	0.183	2.573	-9.644	-0.526	2.136	-2.563	-5.005	4.293	8.933	3.108	-0.977	-0.305	2.869	-8.646	0.172	-0.572	-0.549	0	0	-1.547	8.577	3.384	-0.427	0.305	0.732	-0.69	9.034	2.034	1.282	0.61	4.395	1506697051
-7.854	-1.336	0.26	-1.77	-0.793	0.305	2.655	-8.406	-0.658	1.404	-2.38	-4.7	4.284	8.062	3.04	-0.61	1.648	3.235	-8.646	0.172	-0.572	-0.793	-0.244	-0.061	-0.987	7.747	3.335	-0.793	0.427	0.549	-0.005	8.08	1.115	1.404	2.747	3.662	1506697051
-7.706	-1.136	0.648	-1.587	-0.244	0.366	2.784	-7.674	-0.756	0.916	-0.671	-3.906	3.578	7.446	2.74	-0.366	2.258	3.052	-8.245	0.194	-0.682	-0.977	0.061	-0.183	-0.549	7.376	3.243	-0.854	0.61	0.488	0.337	7.473	1.262	0.244	3.418	2.502	1506697052
-8.412	-0.514	0.573	-1.648	0.122	0.061	2.417	-7.216	-0.779	0.732	0.183	-3.296	3.159	7.186	2.673	-0.244	1.831	2.563	-8.762	0.322	-1.381	-1.16	-0.061	-0.305	-0.368	7.422	3.309	-0.549	0.916	0.488	1.491	7.782	2.261	0.122	4.761	2.136	1506697052
-9.147	-0.589	0.378	-2.014	-0.183	-0.244	2.183	-7.005	-0.764	0.671	-0.305	-2.625	3.291	7.333	2.798	-0.061	1.16	2.014	-8.762	0.322	-1.381	-1.343	0.061	-0.366	-0.354	7.939	3.524	-0.061	0.977	0.488	2.096	8.055	2.29	0.122	3.906	1.343	1506697052
-9.174	-0.9	0.578	-1.831	0	0	2.434	-7.209	-0.979	0.488	-1.221	-1.892	3.931	7.729	3.048	0.244	0.793	1.648	-8.989	-0.03	-1.826	-1.526	0.061	-0.427	-0.345	8.569	3.722	0.061	0.793	0.427	2.241	8.058	2.838	0.305	2.563	0.549	1506697052
-9.188	-0.878	0.926	-1.892	0.61	0.366	2.924	-7.314	-1.066	0.305	-2.319	-1.099	4.561	7.974	3.443	0.549	0.549	1.526	-9.197	-0.367	-2.42	-1.526	0.305	-0.488	-0.312	8.916	3.854	0.183	0.671	0.122	2.534	8.418	4.42	-1.709	2.197	-0.122	1506697052
-9.634	-0.743	1.052	-2.075	0.366	0	3.85	-6.821	-0.83	0	-2.747	-0.305	5.154	7.912	3.905	0.671	0.732	1.648	-9.197	-0.367	-2.42	-1.343	-0.061	-0.427	-0.36	8.878	3.888	0.061	0.549	-0.122	3.993	8.744	5.535	-1.282	1.282	0.977	1506697052
-9.958	-0.435	1.416	-1.343	0.183	0.183	5.006	-6.096	-0.353	-0.183	-2.258	0.366	5.52	7.829	4.317	0.61	0.671	1.831	-9.165	-0.701	-2.448	-1.16	0.427	-0.427	-0.385	8.896	3.898	0.183	0.305	-0.183	2.832	7.734	4.939	0.305	0.549	0.793	1506697052
-10.219	-0.032	1.858	-1.953	0.061	0.61	6.126	-5.771	0.135	-0.061	-2.441	0.793	6.015	7.903	4.636	0.488	0.305	1.953	-9.191	-0.626	-2.519	-0.977	0.244	-0.488	-0.342	9.185	3.943	0.305	0.244	-0.122	0.803	5.892	2.603	2.441	-1.404	-1.648	1506697052
-13.775	-3.732	-0.865	-2.686	0.183	-0.671	7.477	-5.838	0.409	0.488	-2.686	0.732	6.727	7.97	4.801	0.427	-0.061	2.197	-8.802	-0.373	-2.259	-0.977	0.916	-0.305	-0.446	9.811	4.009	0.183	0.122	0.061	1.675	10.476	2.657	1.038	1.038	-2.747	1506697052
-12.562	-4.798	-2.158	2.136	-3.052	-0.427	8.772	-6.455	0.335	1.038	-2.93	0.366	7.892	9.178	4.672	0.549	-0.366	1.892	-12.468	-1.465	-2.46	-2.197	1.587	-0.305	-0.494	12.175	3.437	0	-0.122	0.488	8.976	15.839	9.507	1.831	-0.427	-0.671	1506697052
-7.236	-2.639	2.35	0	-0.427	1.038	9.762	-8.321	-0.389	1.526	-3.723	0.061	9.459	11.248	3.886	0.061	-1.099	1.587	-11.198	-2.34	-1.531	-1.038	-0.549	-0.793	-1.083	13.424	3.237	0.488	0.916	0.427	-4.465	7.641	0.239	-0.977	-0.916	-0.732	1506697052
-10.115	-2.047	-2.379	-1.221	5.92	-1.282	10.619	-7.552	0.569	1.282	-3.296	-0.977	9.74	10.263	3.001	0.305	-1.465	2.991	-11.198	-2.34	-1.531	0.488	-0.183	-0.122	-1.912	11.712	3.283	-0.061	1.526	-0.122	1.248	10.517	-0.956	1.587	-1.77	-1.343	1506697052
-11.195	-2.873	-5.146	1.343	-3.784	-0.854	10.619	-7.552	0.569	0.427	-1.16	-2.136	9.349	9.221	2.87	0.671	-0.488	4.211	-11.376	-1.729	-0.506	-1.343	-0.977	0.366	-2.525	10.203	1.96	-1.038	0.732	0.061	1.995	11.051	0.353	1.77	0.244	-1.038	1506697052
-7.673	-3.005	-1.042	-0.916	1.099	0.061	10.318	-6.911	1.053	0.061	0.916	-3.113	9.168	8.644	1.69	0.427	-0.427	4.639	-9.711	-3.515	-0.404	-0.854	-0.488	-0.427	-2.62	9.783	1.461	-0.977	0.122	0.488	2.562	9.716	0.56	2.075	1.404	-0.732	1506697052
-9.271	-2.859	-2.205	-0.122	2.197	-0.366	9.28	-7.775	1.113	0.793	0.916	-4.639	8.902	7.87	0.469	0.183	-1.892	4.944	-9.649	-3.171	-0.337	-0.793	-0.061	-0.427	-2.159	9.548	1.303	-0.793	0.366	0.244	0.889	10.014	0.434	1.587	0.671	-1.038	1506697052
-9.429	-2.82	-2.585	0.488	0.122	-0.671	8.067	-7.787	0.551	1.038	-2.686	-5.554	8.786	7.055	-0.047	0.122	-1.831	5.066	-9.823	-2.934	-0.754	-0.244	-0.671	-0.061	-1.98	9.277	1.371	-0.305	0.732	0.061	0.124	9.768	0.279	1.648	-1.282	-1.221	1506697052
-8.941	-2.759	-2.157	0.488	0.793	-0.427	8.567	-6.916	0.092	0.305	-2.625	-5.615	8.339	5.899	-0.514	0.427	-1.892	5.005	-9.192	-3.141	-0.736	-0.122	-0.61	-0.122	-2.05	8.776	1.55	-0.122	0.916	-0.061	1.479	10.325	0.976	1.038	-0.793	-1.221	1506697052
-9.192	-2.14	-2.5	0.488	0.427	-0.549	8.447	-5.556	-0.48	-0.549	0	-5.371	7.966	5.138	-0.195	0.854	-1.221	4.333	-8.88	-3.302	-0.658	0.305	-0.732	-0.366	-1.981	8.647	1.422	0	0.427	0.305	1.893	9.735	0.9	0.916	-0.488	-1.038	1506697052
-9.258	-2.437	-2.466	0.61	0.061	-0.427	7.427	-4.417	-0.403	-1.16	0.793	-4.7	7.769	4.514	0.074	0.977	-0.244	3.357	-8.75	-3.394	-0.401	0.488	-0.977	-0.427	-1.792	8.861	1.614	0	0.488	0.427	2.327	9.841	1.111	0.61	0	-0.793	1506697052
-9.155	-3.073	-1.975	1.099	0.183	0	6.771	-3.271	-0.297	-1.465	0.977	-3.723	7.943	4.405	0.446	0.977	-0.244	3.357	-8.638	-3.508	-0.284	0.793	-1.404	-0.549	-1.919	9.137	1.708	0	0.488	0.427	1.964	9.776	1.458	0.366	0.061	-0.305	1506697052
-9.454	-2.488	-1.92	2.075	0.122	0.366	6.521	-2.545	-0.108	-1.709	0.427	-2.808	8.819	4.24	0.361	0.549	-1.892	2.197	-8.516	-3.615	-0.097	1.099	-0.854	-0.427	-2.616	9.305	1.643	-0.061	0.366	0.488	0.931	9.795	1.364	-0.061	-1.221	-0.122	1506697052
-9.668	-1.201	-2.369	1.526	-0.061	-0.122	6.671	-2.147	-0.106	-1.953	0.488	-1.953	10.079	3.842	-0.039	0.427	0.122	2.075	-8.69	-3.912	-0.121	1.465	-0.793	-0.305	-2.627	9.518	1.713	-0.061	-0.427	0.793	1.812	9.884	0.622	-0.183	-1.526	-0.488	1506697052
-9.51	-1.946	-2.534	1.099	-0.488	-0.183	6.913	-2.115	0.014	-1.892	0.854	-1.221	9.957	3.469	-0.334	0.366	0.305	1.831	-8.838	-3.61	-0.261	1.709	-0.305	-0.366	-1.711	9.86	1.83	-0.183	-0.793	0.427	2.639	9.902	0.793	-0.549	-0.916	-0.427	1506697052
-9.013	-2.357	-1.308	1.648	-0.244	0.549	7.137	-2.122	0.037	-2.014	-0.488	-0.488	10.07	3.096	-0.072	0.61	-1.587	1.526	-9.172	-3.065	-0.407	1.648	0.061	-0.366	-1.223	9.927	2.268	-0.427	-0.732	0	2.438	9.586	1.56	-0.549	-0.732	0.366	1506697052
-9.457	-1.595	-0.925	0.854	0.549	0.488	7.655	-2.462	-0.502	-2.441	-2.502	0.061	10.275	2.722	0.438	0.366	-1.465	1.16	-9.536	-2.893	-0.177	1.77	0.549	-0.244	-0.888	10.185	2.643	-0.366	-0.916	-0.366	1.537	9.507	1.138	-0.488	-0.793	0.305	1506697052
-10.317	-1.671	-1.4	0.61	0.244	0	8.423	-2.595	-1.644	-2.991	-2.808	0.488	10.41	2.546	0.516	0.366	-1.465	1.16	-10.331	-2.107	-0.506	2.014	-0.244	-0.061	-0.652	10.521	3.357	-0.366	-0.916	-0.366	1.034	9.993	0.556	-0.793	-0.732	-0.183	1506697053
-10.264	-2.255	-0.769	1.038	-0.122	0	8.683	-2.985	-2.628	-3.235	-2.869	0.977	10.671	2.235	0.951	-0.549	-3.296	0.366	-10.04	-1.342	-0.62	1.221	0.061	0.244	-0.711	10.18	3.798	0.183	-0.854	-1.221	0.702	10.331	1.122	-0.671	-0.916	-0.427	1506697053
-9.761	-1.991	-0.207	0.916	0	-0.183	8.362	-2.93	-2.884	-3.113	-2.869	1.221	10.886	1.715	0.555	-0.305	-2.258	0.061	-9.963	-1.705	-0.374	0.793	-0.061	0.061	-0.696	9.878	3.835	-0.366	-1.221	-0.977	0.536	10.173	1.756	-0.305	-0.122	-0.732	1506697053
-9.566	-1.987	-0.319	0.732	0.305	-0.305	8.05	-2.445	-2.919	-2.563	-2.625	1.404	10.986	1.5	0.145	-0.305	-2.258	0.061	-9.881	-1.822	-0.313	0.916	-0.366	0	-0.535	9.811	4.046	-0.366	-1.221	-0.977	0.526	9.885	1.782	-0.183	-0.366	-1.038	1506697053
-9.55	-2.152	-0.406	0.793	0.183	-0.244	7.951	-2.122	-3.664	-2.136	-1.831	1.343	10.642	1.419	-0.285	-0.061	-1.465	-0.488	-9.812	-1.493	-0.316	0.671	-0.183	0.183	-0.563	9.707	4.004	-0.793	-0.488	-0.854	0.894	9.717	1.976	-0.366	-0.732	-0.916	1506697053
-9.552	-2.182	-0.374	0.854	0.305	-0.183	7.629	-2.113	-3.621	-1.77	-2.441	1.038	10.031	1.456	-0.355	-0.183	-1.953	-0.671	-9.701	-1.512	-0.328	0.61	-0.366	0.305	-0.634	9.287	3.954	-0.793	-0.305	-0.916	0.94	9.732	1.942	-0.366	-0.61	-0.732	1506697053
-9.784	-1.849	-0.684	0.671	0.061	-0.305	8.393	-1.928	-3.626	-1.465	-2.502	0.854	10.182	1.704	-0.197	-0.183	-1.953	-0.671	-9.739	-1.523	-0.243	0.488	-0.427	0.366	-1.067	9.14	3.808	-0.793	-0.305	-0.916	0.72	9.869	2.251	-0.244	-0.671	-0.793	1506697053
-9.594	-1.871	-0.591	0.488	-0.061	-0.305	8.556	-1.771	-3.866	-0.977	-1.709	0.366	10.136	2.023	-0.786	-0.977	-1.465	-1.099	-9.727	-1.548	-0.188	0.366	-0.305	0.366	-1.268	8.989	3.803	-0.427	-0.61	-0.854	1.013	9.783	2.2	-0.183	-0.366	-0.793	1506697053
-9.526	-2.018	-0.699	0.366	0	-0.244	8.72	-1.702	-4.429	-0.916	-3.418	-0.305	11.014	2.235	-1.476	-0.977	-1.465	-0.61	-9.513	-1.663	-0.106	0.305	-0.244	0.366	-1.546	8.847	3.853	-0.366	-0.549	-0.916	1.207	9.652	2.149	-0.122	-0.183	-0.488	1506697053
-9.609	-2.007	-0.92	0.427	-0.183	-0.183	9.308	-1.474	-5.405	-1.221	-2.197	-0.305	11.592	2.245	-1.738	-0.977	-1.465	-0.61	-9.403	-1.675	0.024	0.305	-0.122	0.427	-1.769	8.947	3.688	-0.366	-0.549	-0.916	0.885	9.753	2.141	-0.366	-0.305	-0.427	1506697053
-9.673	-2.248	-0.97	0.549	-0.183	-0.122	9.507	-1.145	-5.818	-1.77	-1.648	-0.671	12.123	2.084	-1.611	-1.038	-0.427	0.854	-9.362	-1.861	0.169	0.366	0.122	0.427	-2.041	8.976	3.554	-0.61	-1.099	-0.61	0.516	9.837	2.273	-0.427	-0.732	-0.61	1506697053
-9.644	-2.353	-1.316	0.549	-0.122	-0.183	9.441	-0.378	-5.84	-2.197	-0.977	-1.099	12.133	1.833	-1.797	-1.343	0.183	1.526	-9.476	-2.302	0.182	0.488	0.305	0.366	-2	9.178	3.468	-0.61	-1.587	-0.244	0.646	10.039	1.873	-0.488	-0.732	-0.61	1506697053
-9.501	-2.816	-1.498	0.61	-0.244	-0.244	8.795	0.461	-5.9	-2.563	-0.793	-1.343	11.83	1.681	-1.75	-1.648	0.671	1.892	-9.573	-2.314	0.127	0.549	0.366	0.305	-1.83	9.247	3.49	-0.549	-1.831	-0.061	0.639	9.94	1.767	-0.61	-0.61	-0.427	1506697053
-9.391	-3.431	-1.331	1.038	-0.305	-0.122	8.323	0.992	-5.924	-2.869	-0.793	-1.465	11.398	1.662	-1.505	-2.014	1.099	2.075	-9.471	-2.495	0.02	0.671	0.549	0.305	-1.725	9.15	3.449	-0.549	-2.136	0.183	0.065	10.007	1.839	-0.732	-0.916	-0.183	1506697053
-9.301	-3.765	-1.072	1.404	-0.183	-0.244	7.9	1.309	-5.8	-3.296	-1.343	-1.526	11.038	1.675	-1.391	-2.014	1.099	2.075	-9.698	-2.914	-0.173	1.099	0.305	0.244	-1.791	9.141	3.424	-0.488	-2.441	0.366	-0.26	10.018	1.94	-0.732	-1.282	0.061	1506697053
-9.723	-4.093	-1.011	2.197	-0.305	-0.427	7.454	1.778	-5.952	-3.601	-1.404	-1.16	10.64	1.738	-1.877	-2.38	1.465	2.136	-9.672	-3.224	-0.261	1.892	0.061	0.366	-1.668	9.146	3.669	-0.488	-2.441	0.366	-0.77	10.336	1.902	-0.793	-1.526	0.488	1506697053
-9.918	-4.041	-0.745	2.869	-0.427	-0.732	7.039	2.171	-6.149	-3.845	-0.671	-0.427	10.573	2.056	-1.774	-3.113	1.404	1.953	-9.915	-3.1	-0.342	2.686	-0.183	0.366	-1.548	9.179	4.037	-0.427	-2.93	0.366	-1.379	10.663	1.668	-0.977	-2.258	0.305	1506697053
-9.745	-3.691	-0.423	3.296	-0.122	-0.916	6.674	2.485	-5.998	-3.723	-0.549	0.427	10.58	2.306	-1.576	-3.113	1.404	1.953	-10.05	-2.675	-0.44	3.54	-0.305	0.427	-1.487	9.252	4.494	-0.427	-3.052	0.122	-1.668	10.572	1.672	-0.732	-2.563	0.061	1506697053
-9.327	-3.141	0.109	3.662	0.305	-0.854	6.54	2.655	-6.41	-3.723	-0.305	1.16	10.435	2.305	-1.182	-3.357	1.343	1.526	-9.873	-1.943	-0.327	4.15	-0.305	0.549	-1.453	9.082	4.922	-0.549	-3.113	-0.122	-1.147	9.859	1.7	0.244	-2.441	0.122	1506697053
-9.628	-3.214	0.176	3.906	1.343	-0.671	6.332	2.828	-7.063	-3.906	-0.061	1.526	10.269	2.158	-0.854	-3.479	1.038	1.038	-9.723	-1.125	-0.224	4.456	-0.366	0.671	-0.964	8.917	5.235	-0.61	-3.174	-0.488	-0.693	9.765	1.463	0.793	-4.333	0.122	1506697053
-9.451	-3.083	-0.136	4.333	1.16	-0.732	6.114	2.967	-7.577	-4.089	0.183	1.587	10.521	1.869	-0.644	-3.479	1.038	1.038	-9.875	-0.433	-0.147	4.089	-0.122	0.61	-0.602	9.109	5.41	-0.671	-2.93	-0.977	-0.141	10.04	1.085	0.061	-8.423	0.122	1506697053
-8.955	-2.713	-0.177	4.395	1.465	-0.427	5.834	2.797	-7.59	-4.028	0.305	1.465	10.683	1.615	-0.4	-3.479	1.038	0.671	-9.525	-0.079	-0.099	4.028	-0.061	0.549	-0.628	8.959	5.346	-0.671	-2.93	-0.977	0.371	9.485	0.873	-0.122	-9.644	-0.793	1506697053
-8.898	-2.461	-0.25	4.028	1.099	-0.366	5.39	2.395	-7.599	-3.906	0.122	1.404	10.651	1.318	-0.142	-3.601	1.343	0.244	-9.063	0.096	0.112	3.906	0.122	0.366	-0.682	8.665	5.088	-0.977	-3.357	-1.404	0.993	9.149	1.486	-0.671	-7.874	-1.465	1506697053
-8.94	-2.742	-0.268	4.15	1.221	-0.427	5.204	2.089	-8.004	-3.845	-0.61	1.343	10.415	1.282	0.151	-3.601	1.343	0.244	-9.045	0.095	0.141	3.906	0.427	0.244	-0.708	8.315	4.998	-0.916	-3.662	-1.465	-0.146	9.188	1.51	-0.977	-6.409	-2.563	1506697053
-9.204	-3.21	-0.31	4.333	1.587	-0.427	5.431	1.877	-7.939	-3.784	-0.916	1.404	10.259	1.298	0.213	-3.906	1.038	0.183	-9.266	0.37	0.152	3.845	0.916	0.122	-0.669	8.028	5.027	-0.916	-3.662	-1.465	-1.111	10.033	0.836	-1.16	-6.226	-3.418	1506697053
-9.387	-3.442	-0.275	4.333	1.16	-0.427	5.568	1.903	-7.594	-3.54	-0.854	1.648	10.001	1.186	0.018	-4.211	0.488	0.122	-9.528	0.658	0.059	3.723	1.16	-0.061	-0.5	7.872	5.144	-0.427	-4.15	-1.587	-1.452	10.953	0.586	-2.075	-6.287	-3.845	1506697054
-9.154	-3.874	-0.024	4.456	1.221	-0.305	5.687	2.079	-7.215	-3.052	-1.221	2.075	10.043	1.079	-0.196	-4.211	0.488	0.122	-9.768	0.481	-0.098	3.723	1.16	-0.244	-0.313	8.003	5.168	-0.244	-4.028	-1.709	-1.043	11.006	1.007	-1.709	-6.47	-3.784	1506697054
-8.971	-4.186	0.194	4.761	1.648	-0.183	6.106	2.382	-6.892	-2.747	-0.977	2.441	10.039	1.074	-0.135	-4.211	0.366	0.061	-9.872	0.227	-0.179	4.028	1.16	-0.427	-0.37	8.027	5.137	-0.244	-4.028	-1.709	-0.479	10.921	1.202	-1.221	-5.798	-3.357	1506697054
-8.849	-3.793	0.345	4.7	2.014	-0.366	6.229	2.85	-6.678	-2.686	-0.671	2.808	9.895	1.199	-0.114	-4.272	0.305	-0.305	-9.904	0.004	-0.331	4.333	1.038	-0.488	-0.295	8.152	4.983	-0.244	-4.028	-1.77	-0.256	10.549	2.04	-1.099	-5.615	-2.869	1506697054
-8.747	-3.54	0.511	4.272	1.709	-0.549	6.092	3.425	-6.529	-2.869	-0.732	3.296	9.947	1.336	-0.136	-4.272	0.305	-0.305	-9.808	0.161	-0.554	4.639	0.732	-0.549	-0.243	8.217	4.935	-0.061	-4.028	-2.197	-0.264	9.572	2.565	-1.038	-6.958	-2.136	1506697054
-8.166	-3.344	0.658	3.906	1.709	-0.244	6.086	3.717	-6.449	-3.113	-0.244	3.723	10.207	1.378	-0.072	-4.639	-0.183	-0.427	-9.583	0.501	-0.55	4.822	0.61	-0.305	-0.351	8.245	4.88	0.122	-3.967	-2.441	0.93	8.704	2.345	-0.977	-7.751	-1.465	1506697054
-7.555	-3.219	0.882	3.723	2.075	0.061	5.978	3.697	-6.611	-3.601	-0.61	3.906	10.488	1.355	-0.142	-4.7	-0.061	-0.427	-9.254	0.47	-0.611	5.005	0.488	0	-0.407	8.347	4.857	0	-4.15	-2.441	2.322	7.283	2.924	-0.671	-6.897	-0.671	1506697054
-8.337	-3.204	0.641	3.662	2.075	0.732	6.051	3.536	-6.846	-3.967	-0.244	3.662	10.622	1.266	-0.197	-4.7	-0.061	-0.427	-9.015	0.572	-0.623	5.127	0.549	0.183	-0.303	8.263	4.992	-0.183	-4.211	-2.441	2.963	6.47	2.084	1.587	-4.822	0.854	1506697054
-9.967	-2.213	-0.1	3.357	1.282	0.793	5.893	3.347	-6.942	-4.15	-0.061	3.357	10.634	1.023	-0.291	-4.578	0	-0.427	-9.32	0.84	-0.464	5.127	0.427	0.244	-0.214	8.482	5.094	-0.244	-4.028	-2.38	1.885	8.567	0.94	2.869	-3.845	0.244	1506697054
-12.458	-3.388	-0.504	3.296	-0.061	0.305	5.76	3.103	-7.44	-4.15	-0.244	3.052	10.994	0.906	-0.657	-4.761	-0.122	-0.732	-10.145	0.507	-0.477	4.456	0.549	0.122	-0.157	9.598	4.997	-0.122	-3.784	-2.258	5.568	12.145	6.947	0.671	-0.793	0.793	1506697054
-9.904	-4.42	0.407	4.028	0.427	0.732	6.239	2.706	-7.91	-3.723	-0.732	2.686	11.75	1.092	-1.163	-4.761	-0.122	-0.732	-11.122	-0.668	-1.498	3.967	0.916	0.061	0.132	11.221	4.382	-0.244	-4.028	-2.747	0.08	9.373	2.486	1.282	-2.502	1.404	1506697054
-9.597	-2.917	-0.944	4.517	1.343	1.099	6.773	1.698	-7.34	-3.479	-1.221	2.38	12.053	0.874	-1.425	-5.066	0	-1.587	-10.182	-1.248	-1.736	4.578	1.587	0.305	0.516	11.133	3.747	-0.732	-4.517	-3.357	0.671	9.618	0.126	3.601	-3.967	0.916	1506697054
-9.027	-2.34	-1.602	5.066	1.587	0.366	6.691	1.05	-6.417	-3.235	-1.77	2.563	11.941	0.097	-1.799	-5.249	-0.122	-1.831	-10.529	-1.748	-2.308	4.395	1.099	0.549	0.737	11.014	3.18	-1.038	-4.7	-3.418	0.414	10.497	0.837	3.113	-3.723	0.61	1506697054
-8.751	-3.188	-1.792	4.822	2.93	0.916	6.843	1.125	-5.851	-3.357	-2.563	3.235	11.897	-0.359	-2.072	-5.249	-0.122	-1.831	-10.036	-2.487	-2.437	4.822	0.916	0.305	1.125	10.783	2.772	-1.038	-4.761	-3.479	-0.444	10.357	0.409	2.625	-4.578	-0.061	1506697054
-9.22	-2.738	-2.742	4.883	2.869	1.099	7.948	1.177	-5.394	-3.418	-1.587	3.967	11.897	-0.359	-2.072	-5.432	-0.305	-1.831	-10.408	-1.891	-2.542	4.883	0.793	0.61	1.156	10.213	2.69	-0.732	-5.188	-3.418	1.505	10.356	-0.571	2.075	-3.174	0.183	1506697054
-9.599	-2.127	-3.094	5.31	3.418	0.671	8.707	1.227	-5.43	-3.418	-1.831	4.211	11.897	-0.359	-2.072	-5.432	-0.305	-1.831	-10.923	-1.31	-2.445	4.456	0.671	0.916	1.518	9.807	2.985	0	-4.761	-3.357	0.646	10.538	-1.913	1.892	-3.723	-0.183	1506697054
-9.411	-1.891	-3.592	4.944	4.028	0.366	9.705	1.145	-5.999	-3.357	-1.16	3.967	11.033	-0.863	-2.735	-5.432	-0.305	-1.831	-10.584	-1.436	-2.6	4.761	-0.366	0.671	1.587	9.369	3.333	0.488	-3.906	-3.296	1.034	10.471	-2.103	1.648	-4.15	-0.732	1506697054
-9.294	-1.964	-3.948	4.822	3.174	0.61	9.997	0.882	-6.236	-3.296	-0.61	3.418	10.73	-0.683	-2.29	-4.517	-0.61	-0.61	-9.853	-1.233	-2.468	4.272	-0.183	0.305	1.209	8.734	3.286	0.549	-3.784	-3.052	1.419	10.051	-1.504	1.465	-3.906	-1.099	1506697054
-9.205	-1.902	-3.787	5.127	2.441	0.549	9.515	0.785	-5.981	-3.357	-0.061	2.869	10.215	-0.665	-1.68	-4.089	-0.61	-0.305	-9.292	-1.097	-2.261	4.333	-0.671	0	1.068	8.117	3.193	0.488	-3.662	-2.808	1.773	9.735	-1.308	1.343	-3.601	-0.977	1506697054
-9.316	-1.402	-3.561	5.066	1.709	0.244	8.408	0.837	-5.394	-3.479	0.61	2.747	9.819	-0.749	-1.282	-4.089	-0.61	-0.305	-8.823	-1.114	-2.022	4.333	-0.793	-0.183	0.916	7.818	3.104	0.61	-3.235	-2.441	2.027	9.691	-0.784	1.038	-3.662	-0.793	1506697054
-9.009	-1.128	-3.365	4.822	1.038	0.305	7.328	0.897	-4.78	-3.418	0.732	2.93	9.896	-0.592	-1.251	-3.845	-0.732	-0.122	-8.625	-1.285	-1.811	4.15	-0.793	-0.427	0.473	7.842	3.012	0.61	-3.235	-2.441	2.456	9.581	0.014	0.549	-3.967	-0.671	1506697054
-9.373	-0.556	-2.991	4.578	0.977	0.244	6.85	0.877	-4.482	-3.052	0.549	3.113	10.146	-0.228	-1.154	-3.662	-0.916	0.366	-8.63	-1.614	-1.768	4.211	-0.61	-0.488	0.036	8.229	2.952	0.854	-2.991	-1.648	2.635	9.262	-0.089	0.244	-3.662	-0.244	1506697054
-10.042	-0.439	-2.858	4.333	0.549	-0.061	6.994	0.873	-4.498	-2.747	0.305	3.052	10.472	0.13	-1.064	-3.662	-0.916	0.366	-8.687	-1.613	-1.881	4.395	-0.488	-0.549	-0.031	8.757	3.128	0.854	-2.991	-1.648	1.776	9.67	-0.615	0.061	-3.296	-0.549	1506697054
-10	-0.95	-2.243	4.395	0.549	0	7.217	1.127	-4.814	-2.563	0	2.869	10.761	0.325	-1.025	-3.784	-1.038	0.549	-8.88	-1.351	-1.802	4.211	-0.244	-0.488	0.01	9.396	3.363	1.099	-3.174	-1.526	0.835	9.958	-0.592	0.244	-4.211	-0.916	1506697054
-10.137	-0.51	-2.351	4.028	0.244	0.183	7.632	1.43	-5.033	-2.625	-0.183	2.563	11.219	0.483	-0.997	-3.845	-1.099	0.549	-9.129	-1.463	-1.793	3.906	0.244	-0.244	0.031	10.195	3.503	1.16	-3.113	-1.465	1.828	10.234	-0.263	-0.244	-3.845	-1.099	1506697054
-10.304	-0.266	-2.151	3.479	0.183	0.427	8.027	1.507	-5.26	-2.747	-0.183	2.136	11.707	0.623	-0.985	-3.845	-0.977	0.305	-9.272	-1.683	-1.851	3.723	0.671	0	0.02	10.826	3.554	1.16	-3.113	-1.465	2.862	10.328	0.39	-0.854	-2.747	-0.977	1506697055
-10.75	-0.481	-2.035	2.686	-0.122	0.793	8.13	1.531	-5.413	-2.991	-0.366	1.77	12.188	0.617	-0.867	-3.784	-0.671	0	-9.272	-1.808	-2.068	3.601	0.793	0.305	0.029	11.085	3.542	0.61	-3.418	-1.526	2.83	10.593	1.51	-1.465	-2.991	-0.732	1506697055
-11.253	-2.083	-1.671	1.343	0.305	1.404	7.983	1.709	-5.479	-3.174	-0.671	1.648	12.854	0.889	-0.768	-3.662	-0.305	-0.244	-10.562	-2.32	-1.871	3.357	1.709	0.366	0.351	11.915	3.882	-0.793	-3.845	-1.465	4.164	11.682	2.503	-2.686	-2.563	-0.366	1506697055
-11.474	-2.446	-2.344	0.916	1.038	1.831	8.209	1.954	-6.295	-2.991	-1.404	2.014	13.372	1.518	-0.733	-3.723	0	-0.61	-12.465	-0.632	-1.743	3.845	0.305	0.305	0.09	11.965	5.184	-0.793	-3.845	-1.465	5.011	12.775	5.931	-5.005	-1.648	1.953	1506697055
-10.667	-3.876	-1.046	2.014	-1.831	2.136	9.289	1.193	-8.125	-2.869	-1.526	2.319	13.351	1.969	-0.382	-3.54	-0.122	-0.183	-11.38	0.866	-1.238	3.052	0.427	1.038	-0.449	10.393	5.306	-0.183	-2.808	-1.892	1.832	12.28	4.76	-4.578	-2.014	3.296	1506697055
-10.06	-4.209	0.288	1.831	0.793	2.075	9.609	0.286	-8.536	-3.54	0.305	1.892	12.157	1.879	0.054	-3.54	-0.122	-0.183	-10.389	-0.496	0.337	2.38	0.549	0.366	-1.509	8.274	5.026	-1.16	-2.869	-0.916	-0.519	12.476	1.566	-2.136	-3.418	4.089	1506697055
-11.63	-2.824	-0.443	2.319	-1.099	1.038	8.742	0.019	-8.092	-3.906	1.16	1.648	11.005	1.853	-0.167	-3.052	1.16	0.488	-10.751	0.133	0.098	3.174	-0.183	-0.061	-1.617	7.946	5.018	-1.16	-2.869	-0.916	-1.708	12.969	1.458	-2.747	-3.784	5.371	1506697055
-10.159	-2.245	-0.993	2.014	-3.113	-0.244	7.785	-0.152	-7.881	-3.54	1.099	1.77	10.337	2.178	-0.501	-2.93	0.793	0.793	-10.684	0.584	-0.378	2.197	0.549	-0.122	-1.026	8.312	5.134	-0.671	-3.174	-0.122	-2.086	12.301	1.721	-1.221	-4.883	5.249	1506697055
-8.202	-1.714	0.269	2.38	-0.549	-0.305	7.227	-0.282	-7.266	-2.93	1.099	1.465	9.622	2.214	-0.343	-3.113	0.183	0.854	-10.087	0.384	-0.981	2.38	-0.854	-0.61	-0.963	7.806	4.914	0.916	-2.441	-0.916	-1.041	10.302	1.899	-0.977	-3.54	4.211	1506697055
-7.763	-0.717	0.613	1.77	-0.244	-0.061	6.513	-0.019	-6.064	-2.38	0.732	1.038	8.855	1.791	0.158	-3.113	-0.366	0.977	-9.075	0.646	-0.902	2.075	-0.305	-0.549	-0.786	6.95	4.591	0.916	-2.441	-0.916	0.496	8.086	1.583	-1.099	-0.732	2.991	1506697055
-7.4	-0.559	0.882	0.854	-0.122	0.061	5.795	0.613	-5.198	-2.014	0.061	1.038	8.236	1.29	0.604	-2.869	-0.305	0.977	-8.345	0.636	-0.603	2.014	0.061	-0.549	-0.297	6.481	4.48	0.916	-2.319	-0.854	1.419	6.267	0.546	-0.488	1.038	1.648	1506697055
-6.883	-0.2	1.45	0.183	0.305	-0.305	5.485	1.068	-4.999	-1.892	0.244	1.16	8.239	0.872	0.83	-2.686	-0.427	0.793	-8.173	0.757	-0.65	1.831	0.305	-0.549	0.14	6.648	4.481	0.977	-1.953	-0.793	-0.511	5.295	0.831	0.732	0.488	0.61	1506697055
-7.502	0.12	1.566	-0.183	1.343	-0.488	5.571	1.236	-5.017	-1.77	0.305	1.221	8.735	0.535	1.05	-2.502	-0.366	0.549	-8.08	1.219	-0.758	1.404	0.61	-0.427	0.403	7.116	4.834	0.977	-1.953	-0.793	-0.033	4.924	1.345	3.113	0.793	0.183	1506697055
-9.875	-0.397	0.931	-0.488	0.854	0.305	5.946	1.25	-5.075	-1.526	0.427	1.038	9.644	0.182	1.156	-2.319	-0.549	0.305	-8.463	1.458	-0.982	0.671	1.221	-0.244	0.602	7.97	5.207	1.099	-1.465	-0.671	4.284	7.032	3.065	2.075	1.099	-0.183	1506697055
-10.914	-1.067	0.969	-0.549	0.183	0.916	6.47	1.072	-5.284	-1.038	0.122	0.793	10.719	-0.06	1.12	-1.953	-0.671	0	-9.065	0.928	-1.334	0.183	0.916	-0.305	0.83	8.684	5.517	0.671	-1.221	-0.427	10.643	10.045	7.107	-1.038	3.418	0.305	1506697055
-11.185	0.281	1.986	-0.61	0.183	1.099	7.078	0.737	-5.418	-0.366	-0.122	0.427	11.684	0.016	1.004	-1.343	-0.671	-0.183	-9.422	0.513	-1.745	-0.305	0.793	-0.61	0.768	9.221	5.503	0.671	-1.221	-0.427	7.001	9.829	6.37	-0.854	1.587	1.099	1506697055
-11.638	-1.27	1.413	-2.319	-0.427	0.305	7.519	0.499	-5.67	0.305	-0.671	0.244	12.077	0.066	1.068	-0.793	-0.183	-0.122	-9.158	0.252	-1.887	-0.305	1.587	-0.732	0.494	9.637	5.435	-0.061	-0.854	0.061	0.193	6.925	0.719	1.465	-5.371	-0.977	1506697055
-12.528	-5.193	-1.406	0.732	-0.916	0.122	8.142	0.377	-6.008	0.671	-0.854	0.183	12.673	0.069	0.353	-0.366	-0.061	0	-11.978	-0.195	-2.576	-1.221	1.648	-0.366	0.501	11.203	5.143	0.122	-1.16	0.183	6.314	13.753	5.262	-1.16	1.038	0.61	1506697055
-9.025	-3.464	0.674	1.16	-1.465	0.488	8.943	0.181	-6.363	1.16	-0.732	0.488	13.601	0.554	-0.62	-0.366	-0.366	-0.305	-12.92	-1.085	-2.292	-1.099	-0.122	-0.671	0.362	12.212	5.143	0.122	-1.16	0.183	-1.524	10.13	1.906	-4.578	4.7	-1.099	1506697055
-8.704	-3.481	-0.055	-0.061	3.784	-0.061	9.629	-0.161	-6.332	1.404	-0.977	0.671	13.213	1.005	-0.636	-0.244	-0.366	-0.61	-10.247	-1.51	-0.825	-0.427	0.244	-0.549	-0.696	10.92	4.589	0.122	1.099	0.549	-2.29	6.586	-2.289	5.066	-5.066	-2.441	1506697055
-10.629	-3.585	-3.62	1.77	-0.427	-0.244	9.906	-0.151	-5.786	0.977	-0.183	0.183	12.191	1.266	-0.888	0.61	1.16	-0.244	-11.214	-2.369	-0.255	-1.221	0.305	-0.122	-1.586	10.045	3.198	-1.465	0.427	1.404	3.017	11.894	-1.086	-0.732	-1.77	-2.014	1506697055
-9.702	-3.058	-1.489	0.305	0.305	0.183	9.579	0.072	-5.657	0.366	0.488	0	11.425	1.749	-1.132	1.282	2.014	-0.122	-10.611	-3.645	-0.356	-0.305	-0.732	-0.366	-1.51	10.188	2.801	-1.465	0.427	1.404	0.828	10.09	-0.311	1.099	-1.038	-2.319	1506697055
-9.141	-3.034	-1.121	0.671	2.075	-0.122	9.123	-0.127	-5.432	0.122	0.61	-0.061	10.855	1.907	-1.492	0.916	1.587	-0.183	-10.203	-3.208	-0.469	-0.366	-0.366	-0.244	-1.434	10.013	2.726	-0.427	0.977	1.404	0.299	10.418	-0.505	1.465	-1.892	-2.991	1506697055
-9.033	-2.579	-1.931	1.709	0.916	-0.61	8.662	-0.47	-5.114	0.183	0.61	-0.122	10.173	1.95	-1.415	0.305	1.16	-0.061	-9.569	-3.036	-0.882	0.244	-0.977	0.061	-1.352	9.15	2.494	0.305	0.793	1.16	0.91	10.104	-0.93	1.892	-3.052	-2.686	1506697055
-8.347	-2.064	-1.738	1.343	0.244	-0.732	8.118	-0.459	-4.442	0.183	0.244	-0.244	9.621	1.919	-1.084	-0.122	0.732	0.122	-8.975	-2.83	-0.97	0.488	-0.305	0.366	-1.102	8.294	2.377	0.305	0.793	1.16	2.03	9.872	-0.429	0.977	-2.014	-2.625	1506697055
-8.244	-1.839	-1.942	1.038	1.099	-0.732	7.613	-0.136	-3.78	0.061	0.366	-0.244	9.226	1.693	-0.696	-0.305	0.549	0.305	-8.489	-2.613	-0.919	0.61	-0.366	0.366	-0.683	8.006	2.394	0.793	0.488	0.671	1.847	9.197	-0.115	0.488	-1.526	-2.625	1506697056
-8.685	-1.841	-2.133	1.343	0.183	-0.854	7.098	0.219	-3.564	0.061	0.427	-0.244	9.002	1.367	-0.225	-0.427	0.61	0.366	-8.228	-2.456	-1.064	0.671	-0.183	0.244	-0.084	8.073	2.522	0.793	0.61	0.427	1.864	9.179	0.378	0.183	-1.038	-2.38	1506697056
-8.882	-1.912	-2.015	1.282	0.244	-1.038	6.883	0.346	-3.921	0.183	0.366	-0.183	8.995	1.111	0.327	-0.488	0.671	0.183	-8.114	-2.361	-1.269	0.671	-0.244	0.244	0.367	8.282	2.6	0.793	0.61	0.427	1.64	9.203	0.458	0.122	-0.732	-1.892	1506697056
-9.32	-1.788	-1.695	1.587	-0.122	-0.854	6.998	0.329	-4.093	0.183	0.305	-0.122	9.421	0.963	0.614	-0.488	0.183	-0.122	-8.228	-2.511	-1.444	0.854	-0.427	0.122	0.489	8.742	2.555	0.305	0.549	0.061	0.7	9.439	0.525	0.122	-1.648	-1.709	1506697056
-9.734	-0.999	-1.668	1.16	-0.488	-0.916	7.277	0.365	-4.162	0.061	0	0	10.09	0.993	0.578	-0.549	0.183	-0.488	-8.458	-2.712	-1.494	0.793	-0.183	0.061	0.502	9.375	2.469	0.061	0.061	0.061	1.158	9.94	0.402	-0.183	-1.892	-2.014	1506697056
-9.539	-0.7	-1.459	0.793	-0.244	-0.793	7.727	0.453	-4.085	-0.122	0.122	0.305	10.707	1.211	0.542	-0.671	0.366	-0.854	-9.038	-2.436	-1.657	0.916	-0.183	0.183	0.593	9.923	2.601	0.061	0.061	0.061	1.894	9.831	0.421	-0.549	-0.916	-2.014	1506697056
-10.026	-0.992	-1.322	0.671	-0.061	-0.061	8.216	0.464	-4.15	-0.183	0.122	0.549	11.186	1.293	0.532	-0.854	0.427	-0.977	-9.207	-2.097	-1.774	0.732	-0.244	0.61	0.575	10.287	2.768	0.122	-0.305	-0.244	1.932	10.019	0.733	-0.732	-0.671	-1.892	1506697056
-10.813	-2.448	-1.867	0.549	-0.244	0.488	8.692	0.486	-4.188	-0.305	0.061	0.488	11.706	1.404	0.903	-0.977	0.61	-1.16	-9.31	-2.534	-1.524	0.488	1.404	0.916	0.373	10.878	2.934	-0.122	-0.488	-0.305	3.525	11.09	1.737	-1.77	-0.61	-1.404	1506697056
-11.224	-3.53	-1.991	0.122	-0.427	1.77	9.117	0.593	-4.539	-0.305	0.244	0.732	11.958	1.987	1.413	-0.916	1.526	-1.526	-11.632	-2.756	-1.541	0.977	1.16	0.488	0.303	11.567	3.437	-0.122	-0.488	-0.305	5.641	12.222	4.577	-3.967	0.793	0.549	1506697056
-10.721	-3.503	-1.592	0.122	-1.099	1.953	9.654	0.378	-5.457	0.122	0.427	1.282	11.958	1.987	1.413	-0.916	1.953	-2.014	-12.242	-1.431	-1.529	1.709	-1.038	0.488	0.557	10.957	4.103	-0.244	-1.16	-0.122	4.347	12.776	6.06	-5.371	0.61	2.625	1506697056
-10.147	-4.544	0.035	0.366	-0.977	2.258	9.446	-0.135	-6.064	0	0.061	1.709	11.267	2.853	2.504	-0.793	1.282	-2.136	-10.7	-0.659	0.057	0.671	-0.183	0.488	0.055	9.506	4.195	0.122	0.854	-0.305	1.401	11.856	2.439	-3.418	0.549	3.784	1506697056
-10.93	-3.744	0.496	0.61	-0.244	1.526	9.21	-0.432	-5.557	-0.427	1.038	1.831	10.764	3.121	2.678	-0.61	1.038	-1.648	-10.909	-0.928	0.721	1.526	-1.404	0.122	-1.103	9.191	3.915	0.122	0.854	-0.305	-0.422	13.2	0.958	-2.625	-0.183	4.456	1506697056
-10.948	-2.207	-0.735	-0.366	-1.343	0.61	8.585	-0.724	-4.911	-0.427	1.587	2.075	10.764	3.121	2.678	-0.488	2.563	-1.526	-10.731	-0.201	0.712	0.732	-0.366	0.061	-1.193	9.67	3.931	-0.366	0.916	0.671	-2.178	12.312	0.609	-2.625	-0.183	4.456	1506697056
-9.548	-1.254	-0.474	-0.305	-1.709	0.061	8.289	-1.739	-5.309	0.061	1.282	2.258	9.927	3.919	2.126	-0.427	0.305	-1.709	-10.502	0.226	0.221	0.366	0	0.305	-0.696	9.867	4.087	0.793	0.732	0.793	-1.383	10.762	0.711	-0.61	-2.869	4.333	1506697056
-8.406	-1.351	0.297	-1.099	-0.305	-0.244	8.055	-2.43	-5.288	0.244	2.197	2.014	9.44	3.636	2.783	-0.183	0.732	-1.953	-9.731	0.305	-0.006	0.061	0.122	0.183	-0.196	9.008	4	0.793	0.732	0.793	0.089	8.854	1.217	1.892	-0.305	3.662	1506697056
-8.733	-1.835	0.134	-1.526	-0.244	0.061	7.638	-2.475	-4.644	0.488	1.465	1.709	9.44	3.636	2.783	0.183	3.113	-2.075	-9.155	0.317	-0.166	-0.061	0.183	0.061	0.225	7.721	3.915	0.549	0.977	0.732	0.915	8.25	0.559	1.892	4.089	2.869	1506697056
-7.863	-1.944	0.525	-1.404	-0.793	0	7.361	-2.2	-3.823	0.671	1.831	1.404	8.445	3.469	3.697	0.549	0.977	-1.831	-8.841	0.347	-0.435	-0.366	-0.122	-0.244	0.209	7.113	3.585	0.305	1.099	0.671	-0.596	7.568	0.098	1.343	4.395	1.465	1506697056
-7.62	-1.51	0.919	-1.282	0.305	-0.061	6.852	-2.102	-3.35	0.793	0.977	1.343	8.564	3.476	3.512	0.61	0.671	-1.465	-8.68	0.236	-0.361	-0.61	-0.488	-0.305	0.397	7.703	3.207	0.305	1.099	0.671	-0.845	6.967	1.297	2.319	4.089	0.549	1506697056
-8.606	-1.232	0.319	-1.282	0.854	-0.122	7.922	-2.629	-3.396	0.671	1.831	1.526	8.564	3.476	3.512	0.427	1.282	-1.282	-8.771	0.23	-0.422	-0.732	-0.366	-0.305	0.4	8.141	3.461	0.366	0.977	0.732	1.487	7.831	1.776	2.808	0.549	0.122	1506697056
-9.508	-1.493	-0.135	-1.465	0.305	0	7.696	-2.894	-3.521	0.977	2.075	1.038	8.502	3.803	3.598	0.488	0.916	-1.343	-9.089	0.209	-0.651	-0.977	-0.244	-0.305	0.618	8.593	3.697	0.732	0.977	1.099	3.214	8.88	3.652	2.808	0.549	0.122	1506697056
-9.544	-1.639	0.337	-1.221	0.61	-0.122	8.274	-3.207	-2.973	1.404	2.502	1.038	8.942	4.851	3.511	0.732	1.099	-1.16	-9.521	0.098	-0.91	-1.282	-0.549	-0.61	0.733	8.874	3.664	1.038	1.465	0.977	3.377	9.615	3.725	1.038	1.77	-0.305	1506697056
-9.762	-1.3	0.741	-1.16	1.404	0.183	8.565	-3.502	-2.547	1.831	2.625	1.404	8.942	4.851	3.511	1.099	1.221	-0.977	-9.452	-0.048	-0.922	-1.465	-0.549	-0.671	0.677	8.975	3.409	0.977	1.587	0.732	3.22	9.3	2.698	0.793	0.793	0.122	1506697056
-10.655	-1.872	0.342	-1.831	0.671	0.122	8.117	-3.772	-2.594	1.77	1.77	1.648	8.258	5.292	3.173	1.343	0.977	-0.916	-9.641	-0.595	-0.855	-1.526	-0.366	-0.671	0.84	9.3	3.159	1.16	1.526	0.671	2.335	9.281	1.881	1.221	-1.77	-0.793	1506697056
-11.5	-3.394	-1.243	-1.343	1.038	-0.793	8.364	-4.146	-1.832	1.953	3.723	2.197	8.344	6.023	2.962	1.465	0.916	-1.038	-10.642	-1.388	-0.779	-1.343	-0.732	-0.671	1	10.067	2.802	1.16	1.526	0.671	2.114	11.71	-0.867	-0.244	-1.648	-2.93	1506697056
-10.287	-3.923	-2.004	-0.061	-0.671	-1.099	7.921	-4.872	-1.22	1.831	1.404	2.93	8.344	6.023	2.962	1.526	0.671	-1.282	-12.016	-1.666	-0.634	-1.648	-1.587	-0.732	1.207	10.898	2.316	1.465	1.648	0.427	2.792	13.087	4.089	-0.244	-1.648	-2.93	1506697056
-8.297	-3.257	-0.44	-0.732	1.038	-0.793	7.955	-5.591	-1.367	2.258	2.502	3.235	8.549	7.464	2.431	1.587	-0.671	-1.648	-11.149	-2.411	-0.176	-1.404	-3.235	-0.732	1.296	11.221	1.355	1.953	2.625	-0.549	-2.143	8.501	0.232	1.892	0.183	-0.793	1506697057
-9.217	-3.07	-2.5	-1.038	1.648	-0.916	7.606	-5.776	-0.778	1.526	1.038	3.357	8.399	7.082	2.06	1.709	-0.549	-1.953	-9.44	-2.376	1.206	-1.465	-2.38	-0.244	0.675	10.28	0.708	1.953	2.625	-0.549	0.774	9.752	-1.004	1.404	-1.526	-1.77	1506697057
-9.887	-3.403	-3.292	0.122	-0.183	-0.732	7.398	-5.711	0.093	0.916	0.977	2.747	8.399	7.082	2.06	2.014	0.793	-2.075	-9.467	-3.144	1.56	-1.77	-2.319	-0.244	-0.25	9.96	0.001	1.587	3.357	-0.549	3.112	10.679	0.778	1.404	-1.526	-1.77	1506697057
-8.704	-3.341	-1.73	-0.61	0.488	-0.427	7.033	-6.05	0.396	0.671	1.099	2.38	7.533	8.617	1.719	2.258	1.16	-2.258	-9.103	-4.053	2.007	-1.221	-1.77	-0.244	-0.522	10.447	-0.706	0.793	2.136	0.122	1.365	9.714	0.293	0.977	0.427	-0.61	1506697057
-9.245	-2.852	-2.206	-0.366	1.16	-0.854	6.258	-6.681	0.811	0.732	0.916	2.563	7.391	9.161	1.431	2.197	0.549	-2.441	-9.302	-3.492	1.896	-0.488	-2.014	-0.061	-0.522	10.447	-0.706	0.793	2.136	0.122	1.119	9.805	0.23	0.854	-0.427	-0.732	1506697057
-9.246	-2.938	-2.669	-0.122	-0.061	-1.16	5.798	-7.116	0.811	0.488	-0.793	2.38	7.391	9.161	1.431	1.709	-0.183	-2.197	-9.128	-2.838	1.865	-0.671	-1.709	0.244	-0.651	9.664	-0.276	0.793	1.282	-0.122	1.162	10.106	0.647	0.793	-0.366	-0.671	1506697057
-8.884	-3.004	-2.35	-0.366	0.122	-0.977	6.009	-7.027	1.123	0.305	0.732	2.197	7.138	8.537	1.245	1.038	-0.61	-1.587	-8.655	-3.04	2.073	-0.549	-1.831	0.305	-0.616	9.373	-0.127	1.404	1.77	-1.099	1.591	9.694	0.299	0.61	0.183	-0.549	1506697057
-9.098	-3.146	-2.677	-0.305	0.061	-0.916	5.582	-6.921	1.34	0.183	1.221	1.709	7.282	8.562	1.487	1.038	-0.671	-0.977	-8.341	-3.202	2.509	-0.305	-1.526	0.183	-0.671	9.557	-0.551	1.404	1.77	-1.099	1.632	9.729	0.062	0.549	0.122	-0.488	1506697057
-9.04	-3.705	-2.784	0.122	0.244	-0.793	5.857	-7.367	1.436	-0.061	1.648	1.404	7.282	8.562	1.487	1.099	0.732	-0.854	-8.65	-3.173	2.745	-0.183	-1.282	0.183	-0.578	10.469	-0.863	0.977	1.221	-0.977	1.538	9.948	0.006	0.305	-0.244	-0.366	1506697057
-9.167	-3.795	-2.812	0.488	0.061	-0.488	5.323	-7.724	1.197	-0.488	1.404	1.343	6.452	9.406	1.705	1.038	1.221	-1.16	-8.677	-3.347	2.909	0.061	-1.221	0.244	-0.645	10.531	-0.767	0.61	0.732	-0.793	1.501	10.105	-0.012	0.061	-0.488	-0.183	1506697057
-9.351	-3.263	-2.945	0.671	0	-0.61	5.527	-8.063	1.092	-0.671	2.441	0.977	6.569	9.487	1.754	0.549	0.427	-1.282	-8.758	-3.334	2.997	0.305	-1.038	0.183	-0.964	10.243	-0.743	0.61	0.732	-0.793	1.278	10.018	-0.398	0.122	-0.366	-0.244	1506697057
-9.229	-3.35	-2.841	0.61	-0.061	-0.671	5.361	-8.073	1.121	-0.793	1.282	0.61	6.569	9.487	1.754	0.366	0.427	-1.038	-8.795	-3.122	3.104	0.366	-0.977	0.122	-1.377	10.274	-0.824	0.549	0.488	-0.916	1.325	9.951	-0.684	0.305	-0.427	-0.366	1506697057
-9.13	-3.586	-2.653	0.732	0	-0.488	5.54	-8.157	1.273	-0.854	1.892	0.244	6.096	9.28	2.199	0.427	1.16	-0.732	-8.854	-3.092	3.323	0.671	-0.793	0.061	-1.285	10.247	-0.845	0	-0.916	-1.038	1.458	10.017	-0.525	0.122	-0.305	-0.427	1506697057
-9.179	-3.279	-2.688	0.671	0.061	-0.427	5.069	-8.123	1.619	-0.977	0.977	0.305	5.786	8.813	2.285	0.122	0.732	-0.732	-8.82	-2.641	3.474	0.793	-0.732	0.061	-1.002	9.902	-0.735	0	-0.916	-1.038	1.481	9.898	-0.467	0.122	-0.427	-0.488	1506697057
-8.987	-3.522	-2.701	0.732	-0.061	-0.427	4.969	-7.803	1.592	-1.282	0.549	0.366	5.786	8.813	2.285	-0.305	0.427	-1.038	-8.576	-2.411	3.578	0.793	-0.61	-0.061	-0.8	9.717	-0.461	0.061	-1.038	-0.854	1.749	9.856	-0.359	0.122	-0.427	-0.488	1506697057
-8.829	-3.917	-2.543	0.916	-0.305	-0.183	5.251	-7.561	1.396	-1.587	1.404	0.427	6.454	8.742	2.389	-0.488	0.183	-0.916	-8.343	-2.305	3.649	0.732	-0.427	-0.183	-1.142	9.525	-0.33	-0.061	-0.488	-0.671	1.707	9.877	0.136	-0.244	-0.122	-0.183	1506697057
-8.819	-4.103	-2.28	1.099	-0.305	0.122	5.996	-7.764	1.675	-1.343	0.366	-0.244	6.454	8.742	2.389	-0.732	0.061	-0.549	-8.321	-2.396	3.725	0.854	-0.305	-0.305	-1.601	9.789	-0.682	-0.061	-0.488	-0.671	1.714	9.86	0.249	-0.549	-0.549	0.122	1506697057
-8.89	-4.131	-2.14	1.404	-0.122	0.183	6.462	-7.886	1.86	-1.16	0.244	-0.671	5.339	8.868	2.708	-1.099	-0.488	-0.671	-8.349	-2.554	3.877	1.16	-0.122	-0.305	-1.763	9.893	-0.67	-0.427	-1.099	-0.427	1.515	10.039	0.337	-0.854	-0.793	0.427	1506697057
-9.118	-4.253	-2.031	1.526	-0.549	0.244	5.102	-7.606	1.617	-1.16	0.244	-0.671	5.807	9.185	2.257	-1.282	-0.916	-0.854	-8.36	-2.564	4.003	1.465	0	-0.427	-2.029	9.946	-0.562	-0.793	-1.953	0.183	0.918	10.003	0.246	-0.977	-1.038	0.427	1506697057
-9.138	-4.754	-1.769	1.709	-0.854	0.244	5.292	-7.545	1.391	-1.343	-0.427	-0.488	5.807	9.185	2.257	-1.465	-0.122	-0.854	-8.412	-2.675	3.954	2.014	0.366	-0.488	-1.797	10.068	-0.532	-0.793	-1.953	0.183	0.986	10.166	0.05	-1.099	-0.793	0.61	1506697057
-8.924	-5.173	-1.445	2.686	-0.793	0.183	5.755	-7.515	0.998	-1.587	0.061	-0.427	5.411	9.271	2.211	-1.709	-0.549	-0.916	-8.53	-2.751	3.765	2.686	0.671	-0.549	-1.861	10.164	-0.395	-0.916	-1.892	0.549	0.664	10.484	0.129	-1.343	-0.977	0.916	1506697057
-9.104	-5.052	-1.156	3.601	-0.427	0.122	5.601	-7.306	0.735	-1.709	0	-0.427	4.729	10.475	1.82	-1.953	-1.038	-0.854	-8.742	-2.601	3.554	3.235	0.916	-0.549	-2.55	10.215	-0.132	-0.488	-2.686	0.671	-0.187	10.566	0.453	-1.465	-1.587	0.916	1506697057
-9.164	-4.441	-0.798	4.028	-0.183	0	5.487	-7.239	0.432	-2.014	0	-0.366	4.729	10.475	1.82	-2.197	-2.319	-0.427	-9.154	-2.297	3.336	3.784	0.793	-0.488	-3.006	10.573	0.016	-0.488	-2.686	0.671	-0.312	10.621	0.546	-1.587	-2.686	0.488	1506697057
-9.052	-3.798	-0.355	4.333	0.305	-0.061	5.934	-7.498	0.34	-2.075	1.221	-0.366	4.924	11.062	1.58	-2.136	-2.747	0.244	-9.235	-1.981	3.126	4.333	0.488	-0.488	-2.885	10.67	0.252	-0.305	-3.662	0.244	0.093	10.056	0.496	-1.465	-3.418	-0.061	1506697057
-8.805	-3.492	0.089	4.272	0.793	-0.244	5.868	-7.787	0.231	-2.075	1.221	-0.366	4.512	11.007	1.757	-1.953	-2.747	0.793	-9.021	-1.407	3.102	4.822	0.61	-0.549	-2.659	10.464	0.51	-0.549	-4.272	-1.038	0.069	9.533	0.416	-1.343	-4.211	-0.549	1506697057
-8.97	-3.762	-0.105	4.333	1.343	-0.549	5.985	-7.857	0.06	-1.77	0.854	0.061	4.087	10.497	1.982	-1.587	-2.625	0.916	-9.166	-0.427	2.888	5.005	0.793	-0.61	-2.449	10.307	0.724	-0.549	-4.272	-1.038	-0.133	9.591	0.522	-1.343	-5.737	-0.793	1506697058
-9.107	-3.886	-0.311	5.066	1.282	-0.61	6.133	-8.024	-0.426	-1.282	1.953	0.427	3.901	9.99	2.172	-1.038	-2.563	0.549	-9.332	0.249	2.661	4.822	1.038	-0.732	-2.163	10.143	0.921	-0.732	-4.944	-1.343	-0.517	9.867	0.135	-1.038	-7.996	-1.221	1506697058
-8.508	-3.901	-0.014	5.188	1.648	-0.549	6.253	-8.11	-0.496	-0.793	2.93	0.488	3.747	9.356	2.037	-0.488	-2.686	-0.366	-9.192	0.38	2.486	4.7	1.282	-0.916	-1.708	9.865	0.907	-0.732	-5.676	-1.526	-0.191	9.722	0.482	-1.038	-7.996	-1.221	1506697058
-8.542	-3.798	0.118	5.188	2.075	-0.488	6.691	-7.868	-0.431	-0.793	2.93	0.488	4.066	8.884	1.696	-0.122	-2.319	-1.343	-9.043	0.324	2.285	4.822	1.221	-1.099	-1.483	9.548	0.957	-0.977	-6.042	-1.587	0.127	9.611	0.432	-1.831	-7.141	-2.441	1506697058
-8.814	-3.724	0.035	5.249	1.77	-0.488	6.691	-7.868	-0.431	-0.488	3.54	0	4.514	8.623	1.385	-0.122	-1.587	-2.136	-9.111	0.51	2.182	4.822	1.282	-1.099	-1.54	9.253	1.004	-1.038	-5.981	-1.77	-0.534	9.856	-0.723	-1.343	-6.226	-2.93	1506697058
-8.707	-3.793	0.187	5.066	1.953	-0.549	7.021	-6.583	-0.683	-1.526	4.15	-0.732	4.596	8.597	1.269	-0.488	-1.709	-2.747	-9.237	0.659	2.12	4.822	1.282	-1.038	-1.827	9.13	1.041	-0.488	-5.493	-2.014	-1.056	10.414	-0.445	-2.625	-6.409	-3.967	1506697058
-8.716	-4.005	0.36	4.639	1.953	-0.427	7.163	-6.078	-0.912	-2.197	4.517	-0.732	4.472	8.829	1.242	-1.038	-2.991	-3.174	-9.374	0.947	2.011	4.761	1.221	-0.977	-2.33	9.13	1.193	-0.488	-5.493	-2.014	-1.091	10.7	-0.011	-2.563	-7.08	-4.089	1506697058
-8.647	-4.326	0.453	4.456	2.014	-0.244	7.168	-5.894	-1.108	-2.747	4.761	-0.854	4.567	9.16	1.135	-1.77	-4.7	-3.357	-9.491	1.144	1.968	4.639	1.221	-0.977	-2.527	9.164	1.314	0	-5.981	-1.953	-0.902	10.689	0.269	-2.563	-7.08	-4.089	1506697058
-8.375	-4.28	0.437	4.333	2.686	-0.122	7.634	-5.77	-1.263	-3.113	5.31	-1.16	4.884	9.397	0.992	-2.38	-5.92	-3.235	-9.53	1.153	1.869	4.7	1.099	-0.916	-2.393	9.314	1.548	0.427	-6.531	-1.831	0.249	10.45	0.581	-2.075	-7.629	-3.601	1506697058
-8.719	-4.005	0.157	4.15	2.441	-0.183	7.866	-5.631	-1.402	-3.235	5.127	-1.404	5.085	9.593	0.788	-2.686	-6.531	-2.991	-9.449	1.241	1.779	4.7	1.099	-0.854	-2.296	9.284	1.988	0.427	-6.775	-1.831	1.314	10.1	1.461	-1.587	-7.019	-2.441	1506697058
-8.68	-4.253	0.333	3.845	2.014	-0.183	7.844	-5.554	-1.76	-3.052	4.7	-1.709	5.174	9.563	0.587	-2.686	-6.653	-2.625	-9.381	1.262	1.561	4.639	1.099	-0.916	-2.273	9.147	2.297	0.427	-6.348	-1.831	0.793	8.955	2.316	-0.427	-7.568	-2.075	1506697058
-8.12	-4.57	0.512	4.272	2.075	0.122	8.175	-5.589	-2.038	-2.869	5.127	-2.075	5.028	9.423	0.425	-2.441	-6.348	-2.258	-9.368	1.23	1.357	4.761	0.916	-0.916	-2.578	8.878	2.333	0.305	-5.798	-1.831	1.66	8.303	1.428	0.122	-5.493	-0.793	1506697058
-8.152	-3.682	0.391	4.639	2.808	0.671	7.946	-5.56	-2.287	-2.991	4.578	-2.197	4.833	9.173	0.297	-2.136	-5.554	-1.953	-9.172	0.997	1.199	5.127	0.671	-0.977	-2.887	8.488	2.199	0.305	-5.798	-1.831	2.323	7.66	2.305	1.221	-4.456	0.183	1506697058
-9.483	-2.958	0.128	3.906	1.831	1.038	7.486	-5.605	-2.318	-3.174	4.089	-1.953	4.429	8.873	0.13	-2.014	-5.188	-1.77	-9.19	0.916	1.127	5.31	0.61	-1.099	-3.064	8.271	2.141	0.366	-5.92	-1.648	1.902	8.475	2.403	1.831	-5.249	0.671	1506697058
-10.688	-2.956	-0.513	3.113	1.526	0.732	7.037	-5.702	-2.114	-3.418	3.723	-1.465	4.12	8.732	-0.075	-1.953	-5.493	-1.648	-9.868	0.873	0.883	5.127	0.732	-1.282	-2.9	8.728	1.934	1.16	-6.226	-1.526	2.334	10.77	3.586	1.038	-3.845	0.061	1506697058
-11.521	-4.126	-0.511	4.639	-0.305	1.16	6.777	-6.212	-1.846	-3.418	3.662	-0.61	4.168	9.142	-0.29	-2.014	-5.92	-1.648	-10.814	0.09	0.475	4.7	1.099	-1.343	-2.413	10.189	1.258	1.16	-6.226	-1.526	5.307	10.891	4.398	0.977	-1.709	1.221	1506697058
-9.009	-2.344	-0.237	4.333	0.977	1.16	6.12	-7.258	-1.82	-3.235	2.93	0.122	4.493	10.115	-0.335	-1.953	-6.409	-2.136	-10.19	-1.002	-0.091	5.371	0.549	-1.404	-1.848	11.268	0.532	1.587	-6.653	-1.587	0.812	9.252	1.209	2.197	-3.601	1.16	1506697058
-8.921	-2.318	-1.163	4.272	2.075	0.671	5.383	-7.89	-1.65	-2.991	2.319	0.122	5.334	10.78	-0.193	-2.075	-6.409	-2.808	-9.93	-1.656	-0.341	5.005	1.526	-1.038	-1.443	11.358	0.154	1.16	-7.202	-1.648	0.532	9.851	0.578	2.075	-4.211	0.61	1506697058
-9.1	-3.499	-1.955	5.31	2.197	0.793	4.923	-7.954	-0.223	-3.54	2.258	0.488	6.12	10.854	-0.151	-2.197	-6.653	-2.93	-10.313	-2.101	-0.933	5.066	1.16	-1.16	-0.855	11.401	-0.097	1.16	-7.202	-1.648	0.394	10.312	0.511	2.014	-2.991	0.305	1506697058
-9.226	-2.95	-2.421	5.188	3.235	1.099	4.488	-8.244	1.018	-4.272	3.418	0.854	6.371	10.731	-0.158	-2.38	-7.935	-2.808	-11.123	-1.693	-1.341	5.127	0.549	-0.916	0.001	11.487	-0.169	0.61	-7.935	-1.953	0.267	10.343	-0.724	1.709	-3.723	0.244	1506697058
-9.423	-2.141	-3.071	4.761	3.296	0.732	4.362	-8.903	1.909	-4.333	4.883	1.221	6.96	10.462	-0.178	-2.747	-8.423	-2.808	-11.159	-1.348	-1.037	4.456	0.61	-0.427	0.726	11.24	0.194	1.038	-6.897	-2.075	1.499	10.38	-1.369	1.465	-3.113	0	1506697058
-9.72	-2.346	-3.638	4.578	3.662	0.671	3.825	-9.106	2.256	-4.333	4.883	1.221	7.699	9.845	-0.402	-2.93	-7.812	-2.869	-10.987	-1.742	-0.986	4.456	0.122	-0.366	0.726	11.24	0.194	1.038	-6.897	-2.075	1.267	10.493	-1.416	1.465	-3.113	0	1506697058
-9.788	-2.335	-3.886	4.639	2.319	0.671	3.237	-8.995	2.492	-3.479	3.601	2.136	8.175	9.081	-0.444	-2.563	-6.775	-2.625	-10.073	-1.718	-0.817	4.15	-0.183	-0.549	0.599	9.765	0.84	1.16	-5.371	-1.892	0.651	10.362	-1.035	1.404	-2.319	-0.366	1506697058
-9.296	-2.553	-3.118	5.249	1.831	0.427	2.97	-8.591	2.561	-2.93	2.502	2.563	8.332	8.129	-0.248	-1.892	-5.432	-2.014	-9.42	-1.888	-0.701	4.028	-0.488	-0.793	0.256	8.97	0.89	0.549	-3.906	-1.282	0.812	9.991	-0.514	1.099	-3.357	-0.916	1506697058
-9.195	-1.699	-2.717	5.676	2.38	0.366	3.046	-8.098	2.432	-2.563	2.075	2.93	8.021	7.38	-0.005	-1.099	-3.845	-1.221	-9.046	-2.079	-0.639	4.089	-0.488	-0.793	-0.02	8.746	0.81	0.549	-3.906	-1.282	1.483	9.682	-0.033	0.854	-3.723	-0.732	1506697058
-9.671	-0.934	-2.751	4.761	0.732	0.244	3.327	-7.852	2.411	-2.258	2.686	3.235	7.656	7.301	-0.025	-0.61	-2.93	-0.671	-8.831	-2.14	-0.663	4.272	-0.305	-0.793	-0.354	8.983	0.787	0.366	-2.991	-0.916	2.198	9.696	0.42	0.854	-3.723	-0.732	1506697058
-9.493	-0.878	-2.306	4.7	1.038	0	3.478	-7.766	2.464	-2.075	3.296	3.54	7.199	7.741	-0.075	-0.366	-2.686	-0.183	-8.813	-1.933	-0.736	4.333	-0.244	-0.61	-0.806	9.226	0.928	0.549	-2.38	-0.61	2.443	9.674	0.853	0.122	-3.906	-0.427	1506697059
-9.722	-0.549	-2.39	4.272	0.916	0.122	3.406	-7.582	2.249	-1.77	3.296	3.845	6.648	8.209	0.089	-0.305	-2.991	0.244	-8.862	-1.784	-0.592	4.333	-0.061	-0.366	-1.064	9.61	1.022	1.221	-2.258	-0.549	2.662	9.642	0.104	0	-3.479	-0.488	1506697059
-10.182	-0.975	-1.991	4.211	0.488	0.305	3.474	-7.462	2.049	-1.404	2.869	3.967	6.228	8.772	0.401	-0.183	-3.357	0.61	-9.002	-1.506	-0.406	4.272	-0.061	-0.122	-1.108	10.227	1.239	1.648	-2.319	-0.488	1.826	9.867	0.211	-0.122	-3.662	-0.671	1506697059
-10.109	-0.434	-2.452	3.723	-0.366	0.244	3.846	-7.645	1.884	-0.732	2.502	3.784	5.969	9.393	0.98	0.183	-3.113	0.854	-8.776	-1.704	-0.236	3.845	0.427	0	-1.437	10.652	1.456	0.732	-2.319	-0.793	2.494	10.097	0.354	-0.244	-3.174	-0.671	1506697059
-9.839	-1.178	-2.367	3.052	-0.427	0.183	4.316	-7.916	1.48	0	2.319	3.235	5.887	10.034	2.054	0.549	-1.77	0.854	-8.458	-2.021	-0.104	3.723	1.404	0.183	-1.95	10.654	1.182	0.732	-2.319	-0.793	2.713	9.824	0.839	-0.427	-2.808	-0.122	1506697059
-10.657	-2.659	-2.345	2.808	-0.732	1.16	4.688	-8.259	0.904	0.427	2.075	2.014	5.601	10.505	3.357	0.427	0.488	0.793	-9.66	-2.199	-0.005	3.662	2.625	0.183	-2.104	10.768	1.352	-0.366	-3.357	-0.671	3.508	11.047	2.488	-0.427	-2.808	-0.122	1506697059
-10.744	-2.951	-1.8	2.014	0.671	2.014	4.867	-9.051	0.511	0.427	1.831	0.671	4.394	11.011	3.807	-0.366	0.61	0.427	-11.475	-0.965	-0.047	4.028	2.197	0.305	-2.104	10.768	1.352	-0.916	-4.333	-0.488	4.254	12.283	4.494	-2.197	-3.54	0.732	1506697059
-11.36	-3.004	-1.578	2.258	-0.549	2.014	5.301	-11.091	0.039	0.427	1.831	0.671	3.138	11.62	3.073	-1.648	-2.563	-0.671	-11.92	0.334	0.047	3.601	0.671	0.793	-1.577	11.186	2.895	-0.244	-4.456	-0.488	2.822	13.127	5.819	-5.249	-2.38	3.296	1506697059
-11.001	-3.139	-0.036	2.686	-2.93	1.77	5.757	-11.509	-0.793	0.61	1.343	-2.197	3.505	11.049	2.576	-2.625	-4.761	-1.404	-10.576	0.197	0.561	2.93	0.61	0.305	-2.338	9.382	3.168	0.305	-3.296	-0.549	-1.526	13.163	2.383	-5.249	-2.38	3.296	1506697059
-10.185	-2.317	1.15	2.075	-1.099	0.427	5.346	-10.947	-1.034	0.61	1.343	-2.197	4.303	9.789	2.954	-2.869	-3.845	-0.916	-10.311	0.242	0.678	2.808	0.61	-0.244	-2.338	9.382	3.168	-0.122	-3.052	-0.366	-2.509	11.909	1.282	-4.639	-3.723	2.93	1506697059
-9.973	-2.34	0.312	2.075	-1.709	-0.244	4.432	-11.512	-1.174	-0.488	3.357	-5.615	4.061	9.359	2.901	-2.869	-2.686	-0.427	-10.514	0.487	0.065	2.502	0.61	-0.366	-1.726	9.292	3.11	-0.366	-3.662	0.061	-2.271	11.025	1.225	-2.563	-5.432	2.686	1506697059
-8.307	-2.261	1.073	2.686	-0.916	0.244	3.528	-12.224	-1.613	-0.244	2.441	-6.531	3.493	9.728	1.946	-2.93	-3.601	-0.671	-9.928	0.874	-0.169	2.258	0.61	-0.244	-1.258	9.384	3.407	0.061	-3.418	0.061	-0.575	9.25	0.938	-2.563	-5.432	2.686	1506697059
-7.62	-1.025	1.681	1.648	0.061	0.488	2.796	-11.547	-1.726	-0.305	1.343	-7.019	3.65	9.231	1.315	-2.747	-4.578	-0.854	-9.423	1.024	-0.346	2.136	-0.183	-0.244	-1.258	9.384	3.407	0.488	-2.991	-0.183	1.852	7.235	1.139	-1.892	-4.7	1.648	1506697059
-8.138	-0.812	1.558	0.916	0.061	0.366	2.431	-10.39	-1.543	-0.671	1.282	-6.897	4.045	8.271	1.595	-1.892	-3.906	-0.549	-8.921	1.194	-0.178	1.831	0.122	-0.122	-1.062	8.075	3.73	0.305	-2.686	-0.427	2.086	6.802	1.526	0.549	2.197	0.793	1506697059
-8.424	-0.958	1.865	0.854	0.244	0.122	2.281	-9.441	-1.256	-0.916	2.075	-6.165	4.301	7.613	2.267	-0.916	-1.77	-0.427	-8.928	1.245	-0.166	1.526	0.244	-0.244	-0.748	7.966	3.908	-0.061	-2.502	-0.549	1.553	7.271	2.578	0.549	2.197	0.793	1506697059
-8.982	-0.641	1.727	0.183	0.183	0	1.908	-8.893	-1.17	-0.793	2.38	-5.127	4.06	7.436	2.469	-0.183	-0.366	-0.549	-9.186	1.663	-0.337	0.977	0.366	-0.183	-0.748	7.966	3.908	-0.122	-2.258	-0.488	2.104	7.898	2.078	0.61	3.174	0.732	1506697059
-9.433	-1.209	1.607	-0.366	0.122	0	1.327	-8.539	-1.195	-0.366	1.648	-3.967	3.724	7.701	2.753	0.183	-0.244	-0.916	-9.458	1.845	-0.642	0.305	0.671	-0.122	-0.304	8.269	4.194	0.061	-1.526	-0.488	2.364	8.582	2.923	-1.404	0.793	-0.366	1506697059
-9.617	-1.395	1.489	-0.244	-0.183	0.305	0.971	-8.24	-1.114	0	0.366	-2.747	3.67	8.022	3.189	0.488	-0.488	-1.282	-9.838	1.315	-0.926	-0.183	0.366	-0.305	-0.158	8.753	4.351	0.427	-0.854	-0.549	3.236	8.807	5.389	-1.404	0.793	-0.366	1506697059
-9.519	-1.512	1.921	-0.61	-0.366	0.366	0.92	-7.638	-1.001	0.122	-0.671	-1.343	3.859	8.302	3.856	0.61	-0.488	-1.465	-9.691	0.896	-1.073	-0.366	0.244	-0.427	-0.158	8.753	4.351	0.427	-0.488	-0.427	3.978	8.731	6.921	-1.343	0.671	0.244	1506697059
-9.337	-0.918	2.37	-0.671	-0.122	0.244	1.136	-7.005	-0.846	-0.061	-0.854	0.427	4.087	8.495	4.349	0.61	-0.244	-1.404	-9.758	0.517	-1.139	-0.427	0.305	-0.427	-0.733	8.832	4.116	0.366	-0.183	-0.305	3.106	7.866	5.125	0.61	0.854	0.671	1506697059
-9.173	-0.236	2.355	-0.977	0.244	-0.061	1.392	-6.779	-0.748	-0.366	-0.793	2.502	4.151	8.855	4.338	0.366	-0.305	-1.282	-9.734	0.431	-1.432	-0.305	0.183	-0.366	-0.827	9.355	4.193	0.305	-0.061	-0.122	1.446	7.387	3.186	0.61	0.854	0.671	1506697059
-8.833	-0.412	2.265	-0.916	0.916	-0.183	2.003	-6.942	-0.556	-0.916	-0.427	4.883	4.248	9.435	4.222	0.122	-0.61	-1.038	-9.569	0.767	-1.619	-0.61	0.305	-0.366	-0.827	9.355	4.193	0.488	0	0.061	1.041	7.313	3.115	0.916	0.427	-0.366	1506697059
-10.243	-1.683	1.768	-1.953	0.61	-0.061	3.072	-7.712	-0.208	-1.343	0.488	6.897	4.554	9.561	4.325	0	-0.671	-0.549	-9.294	1.095	-1.652	-0.732	0.427	-0.244	-0.865	9.556	4.308	0.427	-0.183	0.061	1.631	8.303	2.738	1.953	0.122	-1.282	1506697059
-12.307	-3.625	0.224	-0.549	-0.732	-0.549	4.035	-8.763	0.138	-1.526	1.16	7.996	4.672	9.25	4.321	0.244	-0.305	0.122	-11.378	0.138	-1.699	-1.709	1.099	-0.122	-0.628	9.939	3.829	0.305	-0.427	0	4.825	13.023	8.436	2.136	-1.221	-1.587	1506697059
-10.853	-3.039	1.269	1.221	-1.099	0.61	4.479	-10.844	0.041	-0.916	0.916	8.179	4.735	9.865	4.047	0.244	0.122	0.244	-11.378	-1.474	-1.489	-0.854	-0.61	-0.854	-0.628	9.939	3.829	-0.122	0	0.061	4.079	11.627	4.939	0	2.38	0.244	1506697059
-8.41	-1.723	2.45	-0.854	1.038	0.854	4.68	-12.286	-0.569	-0.061	-1.404	7.324	4.675	10.69	3.38	-0.183	0.183	0.122	-10.276	-1.148	-0.647	-0.061	-0.244	-0.427	-1.769	10.726	3.126	0.183	0.61	0.366	-0.811	6.946	0.84	2.319	-1.404	-0.671	1506697060
-11.13	-1.992	-1.69	0.305	1.404	-0.549	5.98	-12.124	-0.129	-0.183	-2.502	5.798	4.654	10.587	2.716	-0.244	0.122	0.549	-11.671	-1.022	-0.257	-0.854	0.793	0.183	-2.403	10.875	2.51	0.183	1.343	0.488	1.14	11.372	0.812	2.319	-1.404	-0.671	1506697060
-9.984	-1.974	-2.037	0.488	0.183	-1.099	7.887	-12.004	1.581	-0.793	-0.183	3.601	4.675	11.148	2.333	-0.183	0.427	0.916	-10.584	-1.629	-0.597	-0.549	-0.183	-0.305	-2.403	10.875	2.51	-0.183	0.732	0.793	0.849	10.582	0.909	1.587	-0.671	-1.16	1506697060
-8.784	-2.686	-1.633	-1.221	1.038	-0.549	7.507	-10.726	2.414	-1.282	1.404	0.854	4.41	11.053	1.84	-0.427	0.366	1.16	-9.853	-1.599	-0.275	-0.549	-0.183	-0.305	-2.035	10.852	2.256	0.244	0.183	0.671	1.765	9.749	0.255	1.587	-0.671	-1.16	1506697060
-9.091	-3.053	-2.058	-0.977	1.038	-0.793	5.625	-9.099	2.489	-0.977	0.061	-1.587	4.137	9.534	1.352	-0.305	0.122	1.526	-9.612	-2.466	0.167	-1.099	-0.732	-0.61	-1.398	8.892	0.775	-0.122	0.305	0.061	0.858	9.686	0.226	1.831	1.648	-1.343	1506697060
-9.569	-3.438	-1.864	-0.305	0.427	-0.366	5.107	-8.508	3.147	-0.305	-0.427	-3.052	4.137	9.534	1.352	-0.305	0.122	1.526	-9.537	-3.011	0.352	-1.038	-0.61	-0.488	-1.398	8.892	0.775	-0.671	0.61	0.122	0.341	10.19	1.029	0.854	-0.732	-0.61	1506697060
-9.319	-2.223	-1.31	-0.366	0.793	-0.244	4.686	-8.759	3.455	0.366	0.366	-3.906	4.137	9.534	1.352	-0.305	0.122	1.526	-8.972	-3.118	-0.028	-0.61	-1.16	-0.488	-1.832	9.516	0.526	-0.427	1.404	0.305	0.944	9.889	0.804	0.732	-0.549	-0.732	1506697060
-9.601	-1.682	-1.639	-0.549	0	-0.732	3.64	-9.141	3.046	1.099	0.671	-4.456	4.137	9.534	1.352	-0.305	0.122	1.526	-8.793	-3.281	0.08	-0.854	-0.732	-0.427	-2.327	9.64	0.532	0.183	1.709	0.549	1.693	9.847	0.507	0.732	-0.549	-0.732	1506697060
-9.542	-2.289	-1.714	-0.244	-0.122	-0.61	2.842	-8.709	2.494	1.221	0.305	-4.578	4.137	9.534	1.352	-0.305	0.122	1.526	-8.838	-3.535	0.178	-0.427	-0.61	-0.183	-2.327	9.64	0.532	0.549	1.465	0.61	2.004	9.924	0.915	0.61	0.793	-0.671	1506697060
-9.439	-3.062	-1.713	0.183	0	-0.183	2.57	-8.191	2.153	1.038	0.549	-4.211	4.247	9.715	-0.196	0.122	-0.366	0.061	-8.811	-3.836	0.209	0.061	-0.671	-0.122	-2.97	9.722	0.633	0.427	1.282	0.549	1.335	9.944	1.016	0.488	0.61	-0.427	1506697060
-9.463	-3.235	-1.646	1.038	0	0.061	2.266	-7.978	1.793	0.916	0.549	-3.479	4.472	10.019	-0.038	0.366	0.244	0.488	-8.678	-4.028	0.242	0.549	-0.244	-0.122	-3.115	9.885	0.551	0.305	0.854	0.366	0.479	9.969	0.797	0.488	0.61	-0.427	1506697060
-9.545	-2.473	-1.658	1.648	-0.061	0.183	2.012	-7.911	1.373	0.671	0.305	-2.563	4.286	10.151	0.221	0.305	0.488	0.793	-8.667	-4.103	0.287	1.038	0	-0.122	-3.115	9.885	0.551	0	0.122	0.122	0.827	10.057	0.549	0	-1.465	-0.305	1506697060
-9.666	-1.641	-1.809	1.587	0.244	-0.061	2.056	-7.613	1.058	0.122	0.427	-1.648	4.004	10.081	0.658	0.061	0.244	0.854	-8.798	-3.884	0.063	1.526	0.305	-0.061	-2.71	9.697	0.388	0	-0.671	0.183	1.339	9.982	0.278	-0.122	-1.343	-0.549	1506697060
-9.95	-2.076	-1.479	1.16	-0.488	0	2.316	-7.476	1.017	0.122	0.427	-1.648	3.722	9.9	0.987	-0.427	-0.671	0.61	-9.197	-3.487	-0.15	1.526	0.671	-0.122	-2.084	9.758	0.627	0.183	-1.404	0.305	1.541	10.069	0.402	-0.122	-1.343	-0.549	1506697060
-9.369	-2.196	-0.999	0.671	0.427	0	2.36	-7.718	1.05	-1.038	1.465	0.305	3.578	9.756	1.132	-0.793	-1.77	0.305	-10.513	-2.827	-0.523	1.831	0.549	-0.122	-2.084	9.758	0.627	0.366	-2.014	0.122	0.894	9.981	0.388	-0.183	-0.854	-0.549	1506697060
-9.866	-2.102	-1.299	0.793	0.61	-0.366	2.28	-8.66	1.093	-1.099	0.977	1.282	3.697	10.147	1.211	-0.854	-2.686	-0.366	-10.489	-1.018	-0.857	1.831	0.549	-0.122	-1.022	10.487	1.203	0.671	-2.136	-0.122	0.501	10.026	0.163	-0.122	-0.549	-0.366	1506697060
-9.58	-2.689	-1.102	0.854	-0.183	-0.244	2.651	-9.306	1.067	-0.671	0.549	1.892	4.218	9.867	1.537	-0.488	-2.502	-1.099	-9.723	-0.961	-0.694	0.671	0.549	0.122	0.098	9.947	2.547	0.977	-1.648	-0.732	0.278	10.048	0.694	-0.244	-0.671	-0.549	1506697060
-9.154	-2.793	-0.159	0.732	0.366	-0.061	3.068	-8.866	1.096	-0.61	0.549	1.831	4.65	8.556	2.251	0.427	-1.16	-1.282	-9.674	-1.481	-0.36	0.671	-0.122	-0.244	0.098	9.947	2.547	0.488	-1.648	-1.038	0.278	9.753	1.474	-0.244	-0.427	-0.488	1506697060
-9.414	-2.377	0.03	0.732	0.183	0	3.243	-8.585	1.065	-0.61	0.732	1.404	5.002	8.079	3.065	0.977	0.793	-1.587	-9.739	-1.321	-0.19	0.732	-0.061	-0.061	-0.242	9.21	2.231	-0.366	-1.099	-0.854	0.494	9.734	1.568	-0.183	-0.366	-0.305	1506697060
-9.601	-2.174	0.006	0.671	0.183	-0.061	3.168	-8.801	0.946	-0.366	0.488	1.099	4.87	8.752	3.341	0.671	1.648	-1.953	-9.617	-1.253	-0.167	0.732	0.061	0	-1.012	9.703	2.231	-0.488	-0.061	-0.488	0.62	9.813	1.381	-0.183	-0.366	-0.305	1506697060
-9.81	-2.171	0.128	0.671	0	0	3.191	-8.844	0.83	-0.122	0.061	1.099	4.445	9.684	2.958	0	0.244	-1.953	-9.69	-0.913	-0.171	0.549	0.183	0.061	-1.012	9.703	2.231	0.122	0.183	0	0.273	9.944	1.658	-0.183	-0.366	-0.244	1506697060
-9.685	-2.034	0.044	0.549	-0.183	-0.061	3.36	-8.67	0.7	0	-0.244	1.343	4.505	10.103	2.919	-0.549	-1.709	-1.282	-9.711	-0.835	-0.251	0.305	0.305	0.183	-1.875	9.837	2.726	0.366	-0.305	0.244	0.219	9.903	1.628	-0.061	-0.488	-0.488	1506697060
-9.491	-2.174	0.069	0.427	-0.061	-0.061	3.607	-8.439	0.513	0.061	-0.183	1.465	5.101	9.946	3.256	-0.732	-1.648	-0.122	-9.581	-1.072	-0.295	0.305	0.427	0.122	-1.818	9.688	2.738	0.122	-0.61	0.122	0.353	9.735	1.371	-0.061	-0.488	-0.488	1506697060
-9.537	-2.381	0.085	0.366	0.061	0.061	3.831	-8.378	0.325	0.061	-0.183	1.465	5.282	9.67	3.274	-0.61	-0.488	0.793	-9.625	-1.147	-0.322	0.366	0.488	0.061	-1.818	9.688	2.738	-0.244	-0.916	0.122	0.366	9.826	1.651	0.061	-0.122	-0.488	1506697060
-9.589	-2.399	-0.03	0.366	0	0.061	4.009	-8.477	0.15	0.061	-0.061	1.099	4.84	9.514	3.171	-0.671	-0.061	1.221	-9.749	-0.975	-0.438	0.366	0.488	0.061	-1.402	9.618	2.613	-0.488	-0.977	0.244	0.194	9.884	1.76	0	-0.122	-0.366	1506697060
-9.604	-2.348	0	0.305	-0.061	0.061	4.244	-8.562	0.078	-0.122	0.122	0.732	4.382	9.33	2.972	-0.854	-0.305	1.221	-9.707	-0.995	-0.496	0.305	0.427	0.061	-0.947	9.557	2.545	-0.366	-0.671	0.366	-0.029	9.853	1.458	0	-0.305	-0.305	1506697061
-9.648	-2.308	-0.073	0.244	0	0.061	4.451	-8.604	0.194	-0.305	0.366	0.183	4.179	9.089	2.868	-0.916	-0.427	1.099	-9.703	-1.115	-0.574	0.305	0.427	0	-0.758	9.461	2.467	-0.244	-0.427	0.488	-0.118	9.889	1.383	0.061	-0.244	-0.305	1506697061
-9.604	-2.317	-0.146	0.122	-0.061	0	4.414	-8.496	0.303	-0.427	0.183	-0.366	4.121	8.933	2.884	-0.977	-0.427	0.916	-9.721	-1.235	-0.711	0.305	0.427	0	-0.741	9.327	2.464	-0.183	-0.244	0.671	-0.091	9.851	1.4	0.061	-0.244	-0.305	1506697061
-9.482	-2.397	-0.193	0.061	0	0.061	4.843	-8.414	0.301	-0.549	-0.61	-0.977	4.069	8.927	2.795	-0.977	-0.427	0.732	-9.756	-1.238	-0.847	0.244	0.488	-0.061	-0.565	9.434	2.53	-0.061	-0.122	0.793	0.007	9.824	1.42	0.061	-0.183	-0.244	1506697061
-9.539	-2.274	-0.301	-0.061	0.122	0.061	6.045	-8.44	0.568	-0.977	-0.671	-1.343	4.094	9.004	2.616	-0.916	-0.488	0.549	-9.83	-1.059	-0.945	0.122	0.244	-0.122	-0.565	9.434	2.53	0	-0.061	0.732	0.035	9.884	1.333	0.061	-0.122	-0.183	1506697061
-9.588	-2.127	-0.317	-0.244	0.061	0.061	7.123	-8.283	0.481	-1.16	1.892	-2.258	4.205	9.012	2.509	-0.671	-0.488	0.427	-9.885	-1.168	-0.981	-0.061	0.061	-0.122	-0.323	9.713	2.456	0.122	0	0.549	0.078	9.869	1.238	-0.061	0	-0.061	1506697061
-9.609	-2.164	-0.324	-0.366	0.183	0.061	6.515	-8.345	0.157	-1.16	2.625	-2.991	4.406	9.015	2.45	-0.366	-0.122	0.244	-9.722	-1.459	-0.969	-0.122	0.061	-0.122	-0.471	9.743	2.289	0	0.244	0.366	0.042	9.862	1.293	-0.061	0	-0.061	1506697061
-9.628	-2.241	-0.339	-0.305	0.183	0	5.759	-8.638	-0.029	-0.977	2.136	-3.601	4.45	9.043	2.353	-0.183	0.183	0.061	-9.733	-1.603	-1.024	-0.061	0	-0.122	-0.471	9.743	2.289	-0.061	0.183	0.305	-0.013	9.91	1.325	0	0.122	-0.122	1506697061
-9.659	-2.293	-0.397	-0.183	0.244	0	5.056	-8.863	-0.244	-0.977	1.892	-3.845	4.372	9.131	2.297	0	0.061	-0.122	-9.719	-1.698	-1.15	-0.061	0	-0.061	-0.437	9.845	2.145	0	0.061	0.183	-0.081	9.921	1.328	-0.061	0.122	0	1506697061
-9.684	-2.272	-0.455	-0.122	0.122	0	4.392	-8.865	-0.396	-1.038	1.892	-3.845	4.416	9.132	2.303	0.061	-0.061	-0.244	-9.672	-1.805	-1.23	0	0	-0.061	-0.377	9.81	2.115	0.061	0	0	-0.169	9.91	1.34	-0.061	0.122	0	1506697061
-9.667	-2.265	-0.443	0	0.183	0	3.791	-8.617	-0.416	-1.038	1.892	-3.845	4.515	9.04	2.385	0.244	-0.061	-0.366	-9.625	-1.851	-1.233	0.061	0.061	-0.061	-0.377	9.81	2.115	0.061	-0.061	-0.122	-0.251	9.905	1.33	0.061	0	0	1506697061
-9.707	-2.186	-0.474	0.061	0.122	0	3.339	-8.193	-0.307	-1.343	2.502	-2.686	4.576	9.003	2.558	0.305	0	-0.549	-9.6	-1.827	-1.202	0.122	0.061	0	-0.335	9.777	2.09	0.122	-0.122	-0.183	-0.25	9.921	1.306	-0.061	-0.244	0	1506697061
-9.757	-2.056	-0.56	0.183	0.061	0	3.078	-7.918	0.19	-1.526	2.869	-1.831	4.632	9.093	2.754	0.305	0	-0.61	-9.591	-1.855	-1.27	0.122	0.183	0.061	-0.415	9.831	2.077	0.061	-0.122	-0.183	-0.057	9.946	1.321	-0.061	-0.244	0	1506697061
-9.72	-1.97	-0.599	0.244	0.061	0	2.731	-7.775	0.687	-1.404	2.991	-0.916	4.672	9.251	2.97	0.183	-0.061	-0.61	-9.58	-1.865	-1.349	0.183	0.183	0	-0.415	9.831	2.077	0.061	-0.244	-0.122	0.085	9.921	1.382	0	-0.183	-0.061	1506697061
-9.685	-2.037	-0.589	0.244	0.061	0	2.314	-7.697	1	-1.16	2.197	0	4.706	9.36	3.129	0.061	-0.244	-0.549	-9.592	-1.791	-1.397	0.183	0.305	0.061	-0.425	9.855	2.095	0	-0.488	-0.183	0.108	9.91	1.373	-0.061	-0.305	-0.061	1506697061
-9.685	-2.021	-0.627	0.305	0.061	0.061	2.192	-7.689	1.404	-0.977	0.916	1.038	4.74	9.338	3.204	-0.122	-0.366	-0.427	-9.611	-1.75	-1.45	0.122	0.305	0.122	-0.297	9.824	2.122	-0.061	-0.671	-0.183	0.218	9.899	1.438	-0.061	-0.305	-0.061	1506697061
-9.682	-1.922	-0.664	0.305	0	0.122	2.328	-7.819	1.706	-0.793	-0.061	1.953	4.776	9.265	3.24	-0.244	-0.427	-0.366	-9.594	-1.748	-1.492	0.122	0.305	0.122	-0.297	9.824	2.122	-0.122	-0.732	-0.183	0.263	9.88	1.434	0	-0.366	0.122	1506697061
-9.685	-1.849	-0.684	0.244	0.061	0.122	2.765	-8.102	1.708	-0.671	-0.488	2.869	4.794	9.134	3.223	-0.366	-0.427	-0.366	-9.597	-1.721	-1.547	0.122	0.305	0.122	-0.154	9.767	2.103	-0.244	-0.793	-0.183	0.274	9.869	1.354	0	-0.305	0.122	1506697061
-9.725	-1.824	-0.711	0.244	0	0.122	3.243	-8.459	1.653	-0.488	-0.732	3.54	4.819	9.048	3.153	-0.427	-0.427	-0.427	-9.667	-1.681	-1.639	0.122	0.244	0.122	0.121	9.723	2.131	-0.244	-0.732	-0.122	0.246	9.933	1.251	0	-0.305	0.122	1506697061
-9.708	-1.8	-0.736	0.183	0	0.061	3.716	-8.855	1.479	-0.244	-1.221	3.784	4.859	9.014	3.054	-0.488	-0.427	-0.427	-9.656	-1.609	-1.687	0.122	0.244	0.122	0.121	9.723	2.131	-0.244	-0.61	-0.061	0.189	9.903	1.247	0	-0.183	0.122	1506697061
-9.709	-1.804	-0.757	0.122	0	0.061	4.18	-9.207	1.153	0.061	-2.441	3.601	4.948	8.955	2.945	-0.427	-0.305	-0.488	-9.668	-1.595	-1.706	0.061	0.183	0.122	0.209	9.733	2.166	-0.244	-0.488	-0.061	0.244	9.904	1.212	0	-0.244	0.061	1506697061
-9.702	-1.749	-0.779	0.061	0	0	4.943	-9.308	0.902	0.061	-2.441	3.601	5.023	8.884	2.853	-0.366	-0.183	-0.427	-9.692	-1.555	-1.733	0	0.122	0.122	0.226	9.684	2.193	-0.244	-0.305	0	0.244	9.904	1.212	0	-0.183	0.061	1506697061
-9.676	-1.727	-0.813	-0.061	0	-0.061	5.435	-9.103	0.675	0.549	-1.221	2.319	5.057	8.854	2.784	-0.244	-0.122	-0.305	-9.728	-1.488	-1.761	-0.183	0.061	0.061	0.249	9.63	2.208	-0.183	-0.183	0	0.295	9.883	1.171	0	-0.122	0	1506697061
-9.715	-1.76	-0.837	-0.122	-0.061	-0.061	5.211	-8.831	0.601	0.549	-1.221	2.319	5.081	8.794	2.705	-0.122	0	-0.183	-9.713	-1.468	-1.751	-0.183	0.061	0.061	0.27	9.601	2.229	-0.122	0	-0.061	0.36	9.915	1.188	0	-0.061	0	1506697061
-9.7	-1.731	-0.781	-0.244	-0.061	-0.061	4.893	-8.593	0.605	0.549	-0.916	1.709	5.123	8.79	2.705	0	0.122	-0.122	-9.684	-1.451	-1.693	-0.366	-0.122	-0.061	0.248	9.612	2.268	-0.061	0.122	-0.061	0.327	9.9	1.187	0	0.061	0	1506697061
-9.686	-1.75	-0.774	-0.305	-0.061	-0.061	4.956	-8.375	0.572	0.488	-1.282	0.977	5.128	8.772	2.737	0.122	0.305	0.061	-9.625	-1.512	-1.658	-0.427	-0.183	-0.061	0.213	9.588	2.25	0	0.366	0	0.376	9.895	1.22	0	0.183	-0.061	1506697062
-9.703	-1.798	-0.768	-0.366	-0.061	-0.061	4.961	-8.236	0.572	0.427	-0.793	0.671	5.091	8.856	2.806	0.183	0.427	0.183	-9.628	-1.552	-1.625	-0.427	-0.244	-0.061	0.096	9.579	2.245	0	0.549	0.061	0.358	9.898	1.244	0	0.244	-0.061	1506697062
-9.674	-1.833	-0.7	-0.366	-0.061	-0.061	4.85	-8.185	0.595	0.305	-0.549	0.244	4.983	8.979	2.878	0.183	0.427	0.366	-9.624	-1.583	-1.639	-0.427	-0.244	-0.122	-0.187	9.655	2.236	0.061	0.61	0.061	0.275	9.892	1.211	0	0.244	-0.061	1506697062
-9.692	-1.891	-0.659	-0.305	-0.061	-0.122	4.729	-8.233	0.639	0.183	-0.488	-0.183	4.847	9.073	2.932	0.183	0.366	0.549	-9.589	-1.617	-1.617	-0.366	-0.244	-0.122	-0.187	9.655	2.236	0.122	0.549	0.122	0.152	9.9	1.25	-0.061	0.244	-0.061	1506697062
-9.688	-1.926	-0.604	-0.305	-0.061	-0.122	4.599	-8.345	0.663	0.122	-0.305	-0.61	4.736	9.132	2.996	0.183	0.366	0.61	-9.572	-1.668	-1.592	-0.366	-0.244	-0.122	-0.214	9.705	2.243	0.061	0.549	0.183	0.142	9.89	1.298	-0.061	0.244	-0.122	1506697062
-9.685	-1.968	-0.595	-0.244	-0.061	-0.122	4.392	-8.406	0.681	0	-0.183	-0.977	4.608	9.155	3.007	0.183	0.427	0.671	-9.597	-1.676	-1.586	-0.305	-0.183	-0.061	-0.281	9.694	2.243	0.061	0.61	0.183	0.142	9.89	1.298	-0.061	0.183	-0.122	1506697062
-9.692	-1.967	-0.566	-0.183	-0.061	-0.061	4.152	-8.496	0.713	-0.061	0	-1.221	4.449	9.217	3.004	0.122	0.427	0.671	-9.601	-1.611	-1.565	-0.244	-0.183	-0.061	-0.355	9.716	2.231	0	0.488	0.183	0.139	9.912	1.398	-0.061	0.244	-0.061	1506697062
-9.696	-1.939	-0.537	-0.183	-0.061	-0.061	3.955	-8.521	0.737	-0.122	0.244	-1.465	4.319	9.214	2.984	0.061	0.244	0.61	-9.572	-1.593	-1.525	-0.183	-0.183	-0.061	-0.348	9.745	2.259	0	0.427	0.122	0.098	9.895	1.415	-0.061	0.061	-0.061	1506697062
-9.722	-1.943	-0.553	-0.183	-0.061	0	3.662	-8.512	0.742	-0.122	0.244	-1.465	4.272	9.14	2.963	0.061	0.244	0.488	-9.542	-1.587	-1.473	-0.183	-0.061	0	-0.373	9.67	2.265	0	0.366	0.122	0.126	9.899	1.432	-0.061	0.061	-0.061	1506697062
-9.691	-1.994	-0.525	-0.183	-0.061	0	3.466	-8.463	0.744	-0.122	0.305	-1.343	4.21	9.091	2.958	0.061	0.244	0.305	-9.562	-1.596	-1.477	-0.183	-0.061	0	-0.373	9.67	2.265	-0.061	0.305	0.061	0.135	9.875	1.458	-0.061	0.061	-0.061	1506697062
-9.758	-2.055	-0.602	-0.183	-0.061	0	3.278	-8.455	0.745	-0.061	0.244	-1.221	4.154	9.115	2.942	0	0.183	0.122	-9.676	-1.598	-1.485	-0.122	0.061	0	-0.365	9.685	2.241	-0.061	0.244	0.061	0.238	9.957	1.381	0	0.061	0	1506697062
-9.999	-2.099	-0.766	-0.183	-0.366	0	3.103	-8.443	0.696	0	0.061	-0.977	4.212	9.178	2.894	0	0.061	-0.122	-9.765	-1.623	-1.493	-0.122	0	0.061	-0.34	9.788	2.2	0	0.122	0.061	0.004	10.14	1.369	0	0.061	0	1506697062
-9.851	-2.236	-0.736	-0.061	-0.488	0.061	3.037	-8.412	0.67	0.061	-0.366	-0.732	4.319	9.186	2.781	0	0	-0.244	-9.744	-1.779	-1.436	-0.122	0	0.061	-0.34	9.788	2.2	0	0.061	0.061	-0.452	10.094	1.182	-0.122	0	-0.061	1506697062
-9.58	-2.396	-0.913	-0.122	-0.671	-0.122	3.12	-8.324	0.617	0	-1.221	-0.61	4.442	9.293	2.702	0	-0.061	-0.366	-9.733	-2	-1.401	-0.122	-0.061	0.061	-0.313	9.863	2.059	0	0.061	0	-0.462	10	1.024	-0.183	-0.427	-0.122	1506697062
-9.484	-2.754	-1.186	-0.061	-0.427	-0.061	3.466	-8.276	0.543	-0.122	-2.93	-0.732	4.569	9.515	2.57	0	0	-0.427	-9.848	-2.159	-1.401	0.061	-0.183	0.183	-0.412	10.122	1.686	-0.061	0	-0.061	0.044	9.947	1.008	-0.183	-0.671	-0.244	1506697062
-9.454	-2.818	-1.324	0.122	-0.488	-0.061	4.707	-8.114	0.486	-0.427	-3.052	-0.916	4.6	9.587	2.44	-0.061	-0.061	-0.488	-9.889	-2.293	-1.349	0.061	-0.183	0.183	-0.412	10.122	1.686	-0.122	-0.122	-0.244	-0.282	10.008	0.787	-0.305	-0.305	-0.061	1506697062
-9.362	-2.854	-1.253	0.183	-0.183	-0.122	6.053	-7.915	0.351	-0.793	-0.549	-1.099	4.595	9.496	2.316	-0.122	-0.183	-0.488	-9.92	-2.44	-1.22	0.183	-0.671	0.244	-0.396	10.055	1.613	-0.183	-0.122	-0.366	-0.518	9.953	0.61	-0.488	-0.61	0.122	1506697062
-9.385	-2.944	-1.224	0.305	-0.122	-0.183	6.531	-7.641	0.243	-1.221	0.61	-1.404	4.591	9.403	2.249	-0.122	-0.122	-0.488	-9.817	-2.519	-1.05	0.488	-0.916	0.183	-0.523	9.838	1.443	-0.244	0	-0.549	-0.518	9.966	0.613	-0.488	-0.61	0.122	1506697062
-9.459	-3.068	-1.139	0.488	-0.122	-0.244	6.942	-7.422	-0.022	-1.587	0.549	-1.77	4.591	9.403	2.249	-0.122	-0.122	-0.488	-9.793	-2.525	-0.825	0.732	-1.16	0.183	-0.523	9.838	1.443	-0.244	0	-0.549	-0.567	9.978	0.757	-0.61	-0.61	0.183	1506697062
-9.47	-3.193	-0.999	0.732	-0.122	-0.305	7.649	-7.088	-0.305	-2.014	1.648	-2.197	4.591	9.403	2.249	-0.122	-0.122	-0.488	-9.776	-2.571	-0.642	0.916	-1.221	0.183	-0.652	9.756	1.403	-0.244	0.183	-0.61	-0.714	10.012	0.903	-0.793	-0.488	0.488	1506697062
-9.604	-3.168	-0.889	0.854	-0.183	-0.61	7.848	-7.009	-1.041	-2.258	2.502	-2.686	4.591	9.403	2.249	-0.122	-0.122	-0.488	-9.713	-2.455	-0.544	1.343	-1.282	0.244	-0.92	9.796	1.369	-0.244	0.305	-0.549	-0.807	10.072	1.225	-0.793	-0.488	0.488	1506697062
-9.904	-3.176	-0.583	0.977	-0.488	-0.854	7.985	-6.793	-1.836	-2.686	2.869	-2.991	4.591	9.403	2.249	-0.122	-0.122	-0.488	-9.762	-1.964	-0.299	1.526	-1.465	0.183	-1.238	9.749	1.516	-0.122	0	-0.61	-0.93	10.415	1.75	-0.916	-0.244	0.671	1506697062
-9.96	-2.942	0.025	0.977	-0.854	-1.099	8.056	-6.436	-2.366	-3.174	3.357	-3.357	4.591	9.403	2.249	-0.122	-0.122	-0.488	-9.778	-1.504	0.084	1.526	-1.465	0.183	-1.315	9.61	1.863	0.061	-0.305	-0.732	-0.858	10.476	2.06	-1.099	-0.366	0.732	1506697062
-9.676	-2.334	0.56	1.038	-0.61	-0.732	8.173	-6.312	-2.839	-3.723	3.357	-3.601	4.591	9.403	2.249	-0.122	-0.122	-0.488	-9.472	-0.938	0.534	1.892	-1.587	0.244	-1.536	9.585	2.517	0.122	0.061	-0.854	-0.294	10.057	2.038	-0.977	-0.671	0.61	1506697062
-9.436	-1.67	1.221	0.61	-0.732	-0.305	8.812	-6.519	-3.585	-4.028	3.54	-3.784	4.505	9.348	2.155	-0.183	-0.061	-0.549	-9.019	-0.054	1.043	1.648	-1.343	0.244	-1.98	9.433	2.956	0.122	0.366	-0.732	1.068	9.247	2.772	-0.671	-0.916	0.244	1506697063
-9.751	-1.34	1.352	-0.183	-0.854	0	8.812	-6.519	-3.585	-4.089	4.578	-3.906	4.505	9.348	2.155	-0.183	-0.061	-0.549	-9.159	0.781	1.364	0.916	-0.427	0.366	-1.98	9.433	2.956	0.122	0.366	-0.732	2.493	9.259	3.622	-0.61	-1.465	0.427	1506697063
-9.428	-1.659	1.427	-0.366	-0.977	0.122	8.776	-6.924	-3.921	-3.906	5.31	-4.028	4.127	9.119	2.665	0.61	0.488	0.305	-9.329	0.76	1.142	0.916	-0.427	0.366	-2.291	9.513	3.484	0	0.244	-0.488	2.864	9.083	2.269	-0.61	-1.465	0.427	1506697063
-8.744	-1.94	1.568	-0.427	-0.488	0.061	8.417	-7.421	-3.913	-3.601	5.127	-4.15	3.959	9.24	3.177	0.916	1.038	0.488	-9.215	0.63	0.919	0.183	0.305	0.122	-2.291	9.513	3.484	-0.183	0	-0.366	1.184	9.124	2.266	-0.061	-3.174	0.427	1506697063
-8.576	-2.574	1.494	-0.305	0.183	-0.122	7.888	-7.59	-3.643	-3.174	3.662	-4.517	3.771	9.557	3.734	0.916	1.465	0.671	-9.283	0.724	0.834	0.061	0.671	0.061	-2.188	9.435	3.518	-0.305	-0.366	-0.244	-1.351	8.559	2.706	-0.916	1.282	-0.977	1506697063
-8.833	-3.286	1.152	0.061	0.244	-0.183	7.202	-6.973	-2.962	-2.93	2.441	-4.822	3.437	9.454	4.154	0.732	1.526	0.732	-9.455	0.623	0.73	0.061	0.671	0.061	-1.936	8.55	3.577	-0.366	-0.427	0	-2.55	9.013	2.474	-0.916	1.282	-0.977	1506697063
-8.848	-3.881	1.206	0.427	0.427	-0.305	6.608	-6.058	-2.275	-2.686	1.77	-4.883	3.129	8.989	4.408	0.427	1.16	0.671	-9.689	0.567	0.695	0	0.671	-0.183	-1.936	8.55	3.577	-0.366	-0.427	0.305	-3.469	9.311	2.71	-0.916	0.427	-2.38	1506697063
-8.76	-4.081	1.322	0.732	0.549	-0.366	6.56	-4.808	-1.678	-2.747	1.099	-4.211	2.952	8.727	4.319	-0.061	0.427	0.549	-9.752	0.464	0.712	-0.183	0.732	-0.427	-1.788	8.459	3.47	-0.061	-0.488	0.549	-3.313	9.745	2.558	-0.671	0.061	-3.174	1506697063
-8.54	-3.71	1.413	0.549	0.366	-0.366	7.276	-3.503	-1.22	-3.052	1.648	-3.418	2.915	8.685	3.942	-0.488	-0.305	0.427	-9.572	0.318	0.792	-0.183	0.366	-0.549	-1.739	8.693	3.242	0.183	-0.183	0.671	-2.155	9.362	2.644	-0.427	-0.305	-3.235	1506697063
-8.104	-3.548	1.424	0.061	0.244	-0.366	8.067	-2.207	-0.934	-3.479	1.526	-2.991	3.116	8.723	3.534	-0.793	-0.854	0.305	-9.321	0.207	0.969	-0.183	0.244	-0.549	-1.739	8.693	3.242	0.305	0.183	0.793	-1.037	8.823	2.452	0.183	0.366	-2.686	1506697063
-7.776	-4.011	1.501	-0.122	0.549	-0.305	9.921	-1.19	-0.664	-4.089	2.258	-2.93	3.445	8.77	3.065	-0.793	-0.916	0.305	-9.249	0.075	1.102	-0.122	0.183	-0.549	-1.992	8.642	3.137	0.244	0.305	0.854	-1.078	8.08	2.408	1.282	0.854	-2.38	1506697063
-8.607	-4.424	1.093	0.061	0.916	-0.244	10.18	0.272	0.219	-4.211	4.517	-3.418	3.728	8.769	2.716	-0.61	-0.549	0.61	-9.54	-0.019	1.125	-0.122	0.061	-0.488	-2.207	8.953	2.894	0.183	0.427	0.732	-1.853	9.05	3.219	2.197	0.854	-1.465	1506697063
-8.922	-3.978	0.994	0	1.038	-0.122	8.775	1.019	1.827	-4.211	4.517	-3.418	3.75	8.866	2.411	-0.427	-0.122	0.916	-9.661	-0.467	1.212	-0.122	-0.244	-0.427	-2.207	8.953	2.894	0.244	0.549	0.671	-2.092	9.13	3.31	2.136	0.183	-0.549	1506697063
-9.928	-3.455	0.772	-0.488	1.038	-0.183	7.232	1.395	2.984	-2.502	2.869	-3.113	3.608	9.185	2.187	-0.244	-0.122	0.977	-9.879	-0.742	1.132	-0.061	-0.244	-0.427	-2.219	9.382	2.706	0.366	0.549	0.61	-1.753	10.028	2.631	1.77	-1.648	0.488	1506697063
-11.021	-3.365	0.195	-0.916	0.977	-0.366	6.721	0.872	3.137	-1.465	2.258	-2.38	3.613	9.525	2.18	-0.061	-0.122	0.854	-10.554	-1.06	0.79	-0.061	-0.244	-0.427	-1.809	10.564	2.529	0.305	0.427	0.488	-0.47	10.846	2.808	1.77	-1.648	0.488	1506697063
-11.689	-3.543	-0.379	-0.732	0.732	-0.122	6.816	0.341	3.089	-0.916	0.549	-1.404	3.753	10.061	2.256	0.122	0	0.732	-11.3	-1.617	0.023	-0.305	0.244	-0.244	-1.809	10.564	2.529	0.366	0.061	0.183	0.048	11.769	2.341	1.892	-0.244	0.732	1506697063
-10.933	-2.299	-0.849	-0.427	0.366	0.183	7.901	-0.366	3.28	-0.854	0.427	-0.427	3.828	10.439	2.214	0.366	0	0.366	-11.258	-1.875	-0.56	-0.61	-0.122	-0.488	-0.979	11.258	2.479	0.61	-0.305	-0.122	0.334	11.694	1.263	2.014	-0.366	1.77	1506697063
-9.914	-1.467	-1.249	-0.916	0.488	0.305	8.583	-1.06	4.539	-1.221	0	0.305	3.936	10.52	2.117	0.732	-0.244	-0.427	-10.629	-2.099	-0.909	-0.61	-0.122	-0.488	0.09	11.463	2.219	0.671	-0.488	-0.549	0.195	10.757	0.786	2.014	-0.366	1.77	1506697063
-9.677	-1.888	-1.727	-1.16	1.16	0.305	8.888	-1.091	6.215	-1.526	-0.244	0.671	4.268	10.023	2.189	1.099	-0.244	-1.404	-10.369	-2.42	-1.13	-0.793	-0.366	-0.61	0.729	10.793	1.938	0.488	-0.488	-1.16	0.559	10.052	0.124	1.709	0.854	1.221	1506697063
-10.996	-1.908	-2.512	-0.732	0.488	0.671	8.934	-0.925	6.867	-1.526	-0.244	0.671	4.628	9.228	2.238	1.526	-0.061	-2.014	-10.896	-3.15	-1.176	-0.793	-0.244	-0.427	1.053	10.196	1.495	0.305	-0.305	-1.465	1.323	11.364	0.474	0.488	1.038	1.16	1506697063
-10.04	-1.342	-1.814	-0.61	0.549	0.549	7.992	-0.563	6.636	-0.061	0.061	0.732	4.966	8.946	2.314	1.709	0.244	-2.686	-10.349	-3.748	-1.303	-0.793	-0.244	-0.427	1.007	10.142	1.087	0.427	-0.061	-1.343	0.536	10.59	-0.237	0.488	1.038	1.16	1506697063
-9.665	-1.317	-1.858	-0.732	0.732	0.244	8.449	-0.451	5.539	0.427	-1.709	0.793	5.307	9.374	2.208	1.587	0.244	-3.357	-9.482	-3.38	-1.287	-0.244	-0.916	-0.671	0.796	10.798	0.699	0.854	0.244	-0.977	0.25	9.961	-0.965	0.244	0.366	1.038	1506697063
-9.185	-1.766	-2.094	-0.061	0.549	-0.244	9.406	-0.378	4.575	0.061	-0.732	0.427	5.898	10.469	2.207	1.038	-0.244	-3.784	-9.08	-3.176	-1.145	-0.366	-0.61	-0.549	-0.005	10.592	0.687	1.038	0.061	-0.977	0.109	9.639	-0.328	0.427	0.549	0.183	1506697063
-8.83	-2.036	-1.826	0.061	0.549	-0.305	8.887	-0.108	4.467	-0.671	0.244	0.122	6.499	10.276	2.105	0.671	-0.793	-2.991	-8.85	-3.425	-0.822	-0.366	-0.61	-0.549	-0.775	9.93	0.782	0.854	-0.977	-1.16	0.343	9.316	0.061	0.427	0.549	0.183	1506697063
-9.037	-2.092	-1.87	0.122	0.61	-0.427	7.569	-0.221	4.427	-1.038	0.305	0.122	6.545	9.53	2.016	0.671	-1.282	-1.526	-9.056	-3.596	-0.578	-0.183	-0.61	-0.549	-0.717	9.47	0.571	0.305	-1.526	-1.16	0.512	9.497	0.14	0.427	0.549	0.183	1506697063
-9.162	-2.083	-2.152	0.122	0.61	-0.793	6.552	-0.468	4.09	-0.854	-0.61	0.122	6.478	9.057	2.012	0.61	-1.282	-0.427	-9.499	-3.649	-0.718	0.549	-1.343	-0.488	-0.25	9.353	0.443	0	-0.916	-1.038	0.638	9.762	0.351	-0.305	0.122	0.427	1506697063
-8.879	-2.265	-1.812	0.305	0.61	-1.038	6.535	-0.414	3.693	-0.671	-1.77	0.122	6.224	8.866	1.633	0.488	-0.671	0	-9.499	-3.649	-0.718	0.549	-1.343	-0.488	-0.019	9.208	0.591	0.061	-0.366	-1.038	0.638	9.762	0.351	-0.305	0.122	0.427	1506697064
-9.286	-2.096	-1.986	0.183	0.854	-1.099	7.466	-0.551	3.874	-0.549	-2.563	0	5.656	8.708	1.177	0.427	-0.366	0.366	-9.324	-2.718	-0.481	0.61	-1.648	-0.488	0.045	9.268	0.732	0.366	-0.244	-1.282	1.046	9.889	0.133	-0.671	0.061	0.732	1506697064
-9.811	-1.829	-1.962	-0.122	0.244	-1.282	8.397	-0.816	4.005	-0.244	-2.075	-0.122	4.896	8.799	0.775	0.61	-1.038	0.549	-9.022	-2.463	0.2	0.061	-2.014	-0.305	0.065	9.448	0.842	0.732	0.244	-1.526	0.849	9.938	0.079	-0.732	0.61	0.793	1506697064
-9.948	-1.936	-1.973	-0.488	-0.244	-1.404	8.704	-0.933	3.886	0.183	-1.709	0.061	4.694	8.902	0.628	0.916	-1.343	0.427	-8.926	-2.695	0.872	0.061	-2.014	-0.305	-0.176	9.616	0.883	0.671	0.854	-1.526	1.169	9.903	0.41	-0.732	0.61	0.793	1506697064
-9.934	-2.304	-1.852	-0.488	-0.488	-1.099	9.188	-0.888	3.348	0.427	-1.831	0.244	4.837	8.939	0.696	1.404	-0.366	0.183	-8.696	-3.15	1.421	-0.305	-1.892	-0.122	-0.62	9.776	0.641	0.427	1.648	-1.282	1.516	9.927	0.931	-0.488	0.793	0.488	1506697064
-9.694	-2.248	-1.694	-0.671	-0.61	-0.793	10.009	-1.019	2.9	0.61	-1.465	0.061	4.932	9.238	0.926	1.77	1.282	-0.244	-8.392	-3.135	1.914	-0.488	-1.587	0.061	-1.281	9.908	0.36	0.061	2.197	-0.916	1.867	9.666	1.209	-0.488	0.488	0.305	1506697064
-9.671	-2.217	-1.756	-0.916	-1.099	-0.488	10.208	-0.744	2.513	0.793	-0.916	-0.183	4.77	9.692	1.116	1.77	2.441	-0.427	-8.232	-3.224	2.357	-0.488	-1.587	0.061	-2.104	9.996	0.165	-0.061	2.441	-0.61	2.662	9.507	1.261	-0.488	0.488	0.305	1506697064
-9.505	-2.565	-1.849	-0.977	-0.977	-0.305	10.261	-0.25	2.509	0.61	-0.366	-0.244	4.488	10.176	1.261	1.404	2.686	-0.244	-8.271	-3.431	2.637	-0.671	-0.977	0.305	-2.963	10.033	-0.049	-0.305	2.197	-0.244	2.725	9.739	1.207	-0.488	0.854	0.305	1506697064
-9.274	-3.089	-1.54	-1.038	-1.099	-0.183	10.411	-0.165	2.522	0.549	0	-0.305	4.206	10.479	1.396	0.732	2.136	0.061	-8.649	-3.516	2.985	-0.61	0.366	0.732	-3.628	10.149	-0.284	-0.61	1.526	0.122	1.513	9.682	1.122	-0.61	0.793	0.427	1506697064
-9.115	-3.385	-1.349	-0.977	-0.244	0.061	10.44	-0.316	2.564	0.793	0.183	-0.488	4.009	10.908	1.358	-0.122	1.282	0.366	-8.649	-3.516	2.985	-0.61	0.366	0.732	-3.932	10.356	-0.276	-0.793	0.854	0.366	1.513	9.682	1.122	-0.61	0.793	0.427	1506697064
-9.533	-3.505	-2.053	-0.549	-0.183	0	10.375	-0.221	2.32	1.038	0.244	-0.488	3.919	11.336	0.989	-0.793	0.61	0.61	-9.074	-2.065	2.548	-0.305	-0.183	1.099	-3.575	10.617	0.361	-0.488	0.488	0.366	0.779	10.117	0.642	-0.549	0.183	0.244	1506697064
-9.329	-4.299	-1.879	0.244	-0.854	0.244	10.14	0.402	2.294	1.221	0.366	-0.366	3.773	11.387	0.463	-1.16	0.061	0.916	-9.074	-2.065	2.548	-0.977	0.122	1.16	-3.313	10.393	1.114	-0.671	0.854	-0.061	0.567	10.073	1.071	-0.427	-0.122	-0.366	1506697064
-8.947	-4.119	-1.311	0.671	-0.366	0.671	10.133	1.054	2.455	1.038	0.732	-0.427	3.863	10.432	0.36	-0.793	0.305	1.343	-8.646	-3.406	2.713	-0.854	0.488	0.854	-3.504	9.755	0.733	-1.526	0.671	0.122	0.776	9.92	0.982	-0.244	-0.366	-0.427	1506697064
-9.343	-3.531	-1.474	0.549	-0.488	0.549	9.9	1.171	2.452	1.038	0.732	-0.427	4.084	9.934	0.679	-0.305	1.709	1.343	-8.646	-3.406	2.713	-0.244	0.793	0.732	-3.656	9.471	0.242	-1.831	0.122	0.732	0.776	9.92	0.982	-0.122	-1.099	-0.244	1506697064
-9.455	-3.827	-1.409	0.366	-1.099	0.305	9.399	1.451	2.244	0	0.916	-0.793	3.796	10.161	0.645	-0.671	2.563	0.977	-9.135	-2.688	2.231	0.366	0.732	0.671	-3.72	9.493	0.28	-1.404	0.122	0.854	1.275	10.28	1.564	-0.671	-0.61	0.183	1506697064
-9.501	-4.234	-0.898	0.61	-1.343	0.305	9.093	1.815	1.985	0	0.916	-0.793	3.013	10.409	0.187	-1.587	1.221	0.732	-9.135	-2.688	2.231	0.61	0.671	0.671	-3.947	9.338	0.583	-0.61	-0.427	0.916	1.275	10.28	1.564	-0.671	-0.61	0.183	1506697064
-9.333	-4.119	-0.147	0.793	-1.465	0.305	9.088	1.854	2.049	-1.282	0.61	-0.732	2.633	10.279	0.128	-2.197	-1.099	0.732	-9.393	-1.611	1.988	0.916	0.61	0.549	-3.898	8.929	1.052	-0.366	-1.099	0.793	0.857	10.465	2.664	-1.16	0.183	0.61	1506697064
-9.073	-3.357	0.622	0.793	-1.465	0.671	8.906	1.645	2.541	-1.282	0.488	-0.854	2.944	9.862	0.305	-2.197	-2.136	1.038	-9.393	-1.611	1.988	1.16	0.488	0.305	-3.411	8.744	1.771	-0.244	-1.526	0.488	1.747	9.934	3.411	-1.77	0.183	0.916	1506697064
-9.174	-2.438	1.203	0.488	-1.404	1.099	8.697	1.633	2.726	-0.916	0.061	-0.793	3.311	9.489	0.441	-1.709	-1.648	1.221	-9.576	-0.633	1.81	1.282	0.183	0.305	-2.736	8.898	2.594	-0.244	-1.099	0.061	1.747	9.934	3.411	-1.77	-0.244	1.343	1506697064
-9.221	-1.665	1.351	-0.61	-1.465	0.61	8.656	2.009	2.856	-0.61	-0.122	-0.488	3.394	9.17	0.746	-1.038	-0.61	1.099	-9.808	1.069	1.651	1.038	0.244	0.366	-2.371	8.977	3.285	-0.244	-0.61	-0.244	3.376	9.283	1.701	-1.16	0.122	1.587	1506697064
-9.274	-1.988	1.42	-1.221	-0.916	0	8.985	2.289	3.295	-0.305	-0.122	-0.122	3.341	8.759	1.327	-0.183	0.549	0.732	-10.105	1.577	1.369	0.61	0.122	0.305	-2.2	8.994	3.737	-0.183	-0.427	-0.244	0.804	9.192	1.229	-1.16	3.418	0.305	1506697064
-8.955	-2.859	1.469	-1.099	-0.61	0	9.418	2.108	3.71	0.244	0.061	0	3.14	8.573	2.028	0.61	1.465	0.183	-10.105	1.577	1.369	0	0.549	0.366	-1.849	9.166	4.11	0	-0.183	-0.305	0.804	9.192	1.229	-1.16	3.418	0.305	1506697064
-8.106	-3.268	1.719	-0.977	0	0.244	9.323	1.858	3.615	0.977	0.244	0.183	2.857	8.783	2.663	1.16	1.343	-0.427	-9.701	1.341	1.192	-0.61	0.366	0.244	-1.579	9.205	4.27	0.061	0.183	-0.427	-1.524	7.848	1.78	-0.244	1.282	-0.854	1506697064
-8.242	-3.189	1.676	-0.916	0.671	0.122	8.865	1.864	3.289	1.221	0.366	0.488	2.889	8.824	3.338	1.526	1.038	-0.916	-9.701	1.341	1.192	-1.038	0.488	0	-1.726	8.891	4.054	-0.183	0.427	-0.305	-0.613	8.61	1.115	1.648	-0.244	-1.404	1506697064
-8.786	-3.499	1.042	-1.099	0.366	-0.305	8.409	2.159	2.93	1.099	0.427	0.793	3.17	8.752	3.932	1.587	1.221	-1.16	-9.444	0.921	1.342	-1.099	0.671	0	-2.104	8.525	3.676	-0.305	0.671	0	-0.613	8.61	1.115	2.075	1.404	-1.648	1506697064
-9.132	-4.38	0.919	-0.732	1.221	-0.244	8.342	2.759	2.699	0.793	0.122	1.099	3.328	8.885	4.027	1.221	1.343	-1.221	-10.092	0.011	1.418	-0.977	0.488	-0.061	-2.574	8.504	3.327	-0.122	0.793	0.305	0.163	10.362	3.116	2.014	1.587	-2.075	1506697065
-9.527	-4.125	0.53	-0.305	1.343	-0.061	8.735	3.186	2.493	0.61	-0.244	0.854	3.298	9.296	3.539	0.549	0.671	-1.099	-10.229	-0.542	1.314	-0.916	0.244	-0.122	-2.946	8.819	3.078	0.122	0.793	0.427	0.237	10.804	2.147	2.014	1.099	-0.977	1506697065
-10.148	-3.717	-0.286	-0.549	0.732	-0.427	9.355	3.006	2.373	0.549	-0.427	0.427	3.376	9.868	3.012	-0.122	-0.488	-0.793	-10.16	-0.758	1.531	-0.732	-0.366	-0.305	-3.226	9.28	2.848	0.305	0.732	0.427	0.293	11.462	2.601	2.258	-0.488	-0.671	1506697065
-9.31	-3.223	-0.232	-0.427	0.244	-0.366	9.603	2.432	2.524	0.549	-0.427	0.427	3.7	10.314	2.454	-0.488	-1.16	-0.366	-9.66	-1.442	1.518	-0.854	-0.305	-0.427	-3.394	9.644	2.521	0.244	0.427	0.305	2.019	10.301	3.064	0.793	-1.648	-1.038	1506697065
-9.001	-2.851	-0.367	-0.732	0.549	0	9.679	1.437	2.704	0.122	-0.427	0.122	3.956	10.464	1.851	-0.549	-0.977	0.183	-9.66	-1.442	1.518	-0.61	-0.61	-0.488	-3.253	9.851	2.001	-0.061	0.061	0.183	0.97	9.546	0.846	0.488	0.854	0.122	1506697065
-9.64	-2.55	-1.292	-0.61	0.61	-0.183	9.622	0.438	2.808	0.122	-0.427	0.122	4.016	10.337	1.354	-0.427	-0.366	0.427	-9.27	-2.005	1.671	-0.549	-0.366	-0.427	-2.94	9.689	1.568	-0.183	-0.061	0	0.609	10.005	0.626	1.099	1.038	0.488	1506697065
-9.841	-2.961	-1.656	-0.488	0	-0.061	9.378	0.106	3.085	0	0.183	0.427	3.883	9.844	0.957	-0.305	0.122	0.427	-9.345	-2.576	1.559	-0.61	-0.244	-0.366	-2.629	9.603	1.231	-0.244	-0.122	0	0.885	10.174	0.73	0.427	0.427	-0.122	1506697065
-9.652	-2.923	-1.596	-0.549	0.305	0.305	9.588	-0.2	3.039	0.183	-0.122	0.671	3.656	9.572	0.599	-0.183	0.061	0.061	-9.39	-2.963	1.378	-0.671	0	-0.427	-2.255	9.847	0.833	-0.122	-0.305	0.061	1.119	10.087	0.293	0.488	0.549	0.122	1506697065
-9.689	-2.574	-1.835	-0.305	0.061	0.244	10.048	-0.736	2.744	0.488	0	0.427	3.665	9.68	0.382	-0.183	-0.183	-0.488	-9.176	-3.304	1.302	-0.488	0.122	-0.366	-1.945	10.119	0.5	0.061	-0.183	0.061	1.092	10.062	0.212	0.244	0.061	0.244	1506697065
-9.599	-2.556	-1.962	-0.244	0	0.244	9.733	-0.727	2.862	0.427	0.244	0.305	4.003	9.749	0.251	-0.183	-0.244	-1.099	-9.107	-3.441	1.156	-0.366	0.305	-0.305	-1.867	10.117	0.489	0.122	-0.061	0.061	0.953	9.979	0.06	0.183	0.366	0.122	1506697065
-9.543	-2.634	-2.001	-0.183	-0.183	0.244	9.29	-0.434	3.065	0.183	0.488	0.427	4.465	9.721	0.191	-0.122	0	-1.282	-9.113	-3.456	1.018	-0.366	0.244	-0.244	-1.975	9.993	0.488	0.061	-0.122	0.061	1.032	9.987	0.09	0.122	0.183	0	1506697065
-9.521	-2.627	-1.741	-0.061	-0.183	0.305	9.007	-0.382	3.112	0.183	0.366	0.244	4.826	9.703	0.324	0	0.122	-1.16	-9.147	-3.535	0.898	-0.305	0.244	-0.183	-1.96	9.886	0.469	0.061	-0.488	0	1.119	9.917	0.396	-0.183	0.122	0	1506697065
-9.447	-2.515	-1.666	0.122	-0.183	0.244	9.032	-0.266	3.048	0.244	0.244	0.061	5.014	9.649	0.525	0.061	0	-0.854	-9.04	-3.555	0.8	-0.183	0.183	-0.061	-1.762	9.86	0.512	0.061	-0.427	0	0.989	9.906	0.4	-0.183	-0.061	0.061	1506697065
-9.566	-2.422	-1.841	0.122	-0.366	0.122	9.04	-0.175	2.942	0.183	0.244	-0.183	5.18	9.572	0.685	0	-0.183	-0.549	-9.226	-3.469	0.699	0.061	0.244	0	-1.644	9.895	0.51	0	-0.244	0.061	1.018	9.947	0.353	-0.366	-0.122	0.061	1506697065
-9.439	-2.519	-1.814	-0.061	-0.427	0	8.977	-0.219	3.104	0	0.305	-0.366	5.32	9.556	0.866	-0.061	-0.183	-0.244	-9.472	-3.277	0.857	0.122	0.244	0.122	-1.601	9.881	0.569	0	-0.244	0.122	1.059	9.917	0.213	-0.305	-0.061	-0.061	1506697065
-9.448	-2.793	-1.68	-0.183	-0.183	0.061	8.894	-0.245	3.266	-0.122	0.244	-0.488	5.261	9.575	0.987	-0.122	-0.244	0.122	-10.226	-2.902	0.674	0.122	0.305	0.244	-1.394	9.979	0.713	0	-0.244	0.122	0.834	10.006	-0.038	-0.488	0.061	0	1506697065
-9.549	-2.556	-1.701	-0.244	0.183	-0.122	9.087	-0.401	3.182	-0.061	-0.244	-0.366	5.15	9.719	1.044	-0.122	-0.366	0.366	-9.781	-2.163	0.666	0.305	-0.366	0.244	-1.096	10.361	1.035	0	0.122	0.061	0.508	10.025	0.147	-0.549	0.183	0.061	1506697065
-9.656	-2.522	-1.719	0.122	-0.305	-0.122	9.386	-0.286	2.878	0.244	-0.427	-0.244	5.088	10.043	1.069	-0.061	-0.244	0.427	-9.152	-2.306	0.998	-0.061	-0.244	0.427	-1.123	10.468	1.567	0.122	0.671	-0.183	0.879	9.973	0.563	-0.671	0	-0.183	1506697065
-9.458	-2.611	-1.084	0.427	-0.305	0.183	9.475	0.169	3.029	0.183	0	-0.183	4.989	9.777	1.32	0.244	0.183	0.671	-8.959	-2.676	1.162	-0.305	0	0.244	-1.727	9.759	1.498	-0.366	0.671	-0.122	1	9.823	0.957	-0.671	0.061	-0.305	1506697065
-9.609	-2.433	-0.79	0.366	-0.183	0.305	9.372	0.349	3.419	0.122	0.244	-0.183	4.929	9.25	1.817	0.488	1.099	1.038	-9.274	-2.559	1.141	-0.122	0.122	0.122	-2.158	9.272	1.098	-0.793	0.183	0.366	0.739	9.854	1.282	-0.793	-0.183	-0.244	1506697065
-9.715	-2.458	-0.796	0.183	-0.427	0.244	9.287	0.391	3.597	0.061	0.122	-0.122	4.656	9.439	2.14	0.183	1.892	1.038	-9.424	-2.12	0.986	0.183	0.366	0.122	-2.153	9.526	1.141	-0.549	0.244	0.61	0.83	9.979	1.724	-0.977	-0.488	-0.305	1506697065
-9.478	-2.887	-0.621	0.183	-0.671	0.244	9.399	0.866	3.356	-0.061	0.183	0	4	9.909	1.834	-0.549	1.099	0.916	-9.278	-2.047	0.934	0.244	0.549	0.244	-2.328	9.851	1.446	-0.122	0.305	0.732	1.174	9.881	2.938	-1.16	-0.549	-0.305	1506697065
-9.125	-3.303	0.033	0.488	-0.671	0.671	9.353	1.452	3.001	-0.061	0.183	0	3.607	10.109	1.688	-1.099	-0.671	0.916	-9.278	-2.047	0.934	0.305	0.427	0.244	-2.559	9.685	1.694	-0.122	-0.244	0.732	1.123	9.975	3.589	-1.099	-0.549	0.488	1506697065
-9.385	-2.754	0.385	0.61	-0.366	0.732	9.353	1.452	3.001	-0.488	0.61	-0.061	3.901	9.845	1.952	-1.16	-1.038	1.221	-9.207	-1.626	1.001	0.549	0.61	0.122	-2.472	9.183	2.15	-0.305	-0.61	0.732	1.123	9.975	3.589	-1.404	-0.793	1.343	1506697065
-9.579	-2.117	0.664	0.671	-0.427	0.366	8.379	1.914	3.243	-0.732	0.183	-0.061	4.076	9.414	1.995	-0.977	-0.183	1.465	-9.728	-0.829	0.909	0.671	0.732	0.183	-2.138	9.086	2.952	-0.305	-0.305	0.549	0.766	10.207	2.748	-1.831	-1.16	1.221	1506697065
