# Supplementary material for: A deep learning approach for lower back-pain risk prediction during manual lifting
Source: PLoS One. 2021 Feb 19;16(2):e0247162. doi: 10.1371/journal.pone.0247162 (PMC7894914; doi:10.1371/journal.pone.0247162)
Supplement: S1 Data — (ZIP) [file pone.0247162.s001.zip › source-used/Subject_03_P1_Zone04_T2.csv]

Side_A_x	Side_A_y	Side_A_z	Side_G_x	Side_G_y	Side_G_z	LtWt_A_x	LtWt_A_y	LtWt_A_z	LtWt_G_x	LtWt_G_y	LtWt_G_z	RtWt_A_x	RtWt_A_y	RtWt_A_z	RtWt_G_x	RtWt_G_y	RtWt_G_z	Back_A_x	Back_A_y	Back_A_z	Back_G_x	Back_G_y	Back_G_z	UArm_A_x	UArm_A_y	UArm_A_z	UArm_G_x	UArm_G_y	UArm_G_z	Thig_A_x	Thig_A_y	Thig_A_z	Thig_G_x	Thig_G_y	Thig_G_z	Time_stp
-9.646	-1.913	-0.664	0	0.122	-0.061	4.729	-8.668	0.904	0.061	-0.244	1.038	5.447	8.844	2.893	-0.549	-0.488	-0.244	-9.52	-1.244	-2.277	0	-0.366	-0.061	0.141	9.573	2.428	-0.183	-0.061	0	-0.035	9.866	1.745	-0.061	-0.061	0.061	1506697470
-9.68	-1.788	-0.671	-0.122	0.122	-0.061	4.605	-8.677	0.872	0.122	0.061	-0.122	5.479	8.786	2.761	-0.366	-0.061	0.122	-9.549	-1.227	-2.253	-0.061	-0.427	-0.122	0.049	9.546	2.454	-0.122	0.183	0.061	0.039	9.855	1.816	-0.061	0	0.061	1506697470
-9.719	-1.61	-0.72	-0.244	0.122	-0.122	4.371	-8.758	0.822	0.122	0.061	-0.122	5.27	8.787	2.644	-0.122	0.183	0.488	-9.554	-1.181	-2.23	-0.183	-0.427	-0.122	0	9.538	2.473	-0.122	0.366	0.122	0.033	9.853	1.785	-0.061	0	0.061	1506697470
-9.743	-1.565	-0.733	-0.427	0.061	-0.122	4.371	-8.758	0.822	0.244	-0.122	-0.671	5.113	8.812	2.595	0.122	0.244	0.732	-9.58	-1.121	-2.176	-0.183	-0.427	-0.122	0.024	9.556	2.487	0.061	0.488	0.183	0.109	9.851	1.782	-0.061	0	0.061	1506697470
-9.701	-1.591	-0.751	-0.61	0	-0.183	3.924	-8.654	0.599	0.366	-0.305	-1.16	5.008	8.817	2.608	0.366	0.549	0.854	-9.588	-1.117	-2.116	-0.305	-0.427	-0.122	0.106	9.55	2.475	0.122	0.732	0.183	0.19	9.842	1.824	0	0.061	0	1506697470
-9.744	-1.576	-0.736	-0.793	-0.122	-0.183	3.573	-8.635	0.483	0.427	-0.305	-1.587	4.863	8.823	2.684	0.549	0.916	0.916	-9.53	-1.163	-2.111	-0.488	-0.488	-0.183	0.205	9.572	2.433	0.122	0.977	0.122	0.16	9.794	1.839	0	0.244	0	1506697470
-9.838	-1.504	-0.861	-0.977	-0.183	-0.183	3.26	-8.696	0.425	0.427	-0.488	-1.953	4.698	8.952	2.824	0.671	1.16	0.854	-9.612	-1.184	-2.138	-0.854	-0.488	-0.183	0.188	9.679	2.406	0.061	1.221	0.122	0.161	9.818	1.89	0	0.244	-0.061	1506697470
-9.77	-1.529	-0.877	-1.16	-0.305	-0.244	3.06	-8.792	0.409	0.488	-0.793	-2.197	4.59	9.1	3.018	0.732	1.343	0.732	-9.63	-1.092	-2.09	-1.038	-0.488	-0.183	0.148	9.786	2.434	0.122	1.282	0.122	0.087	9.898	1.839	0	0.183	-0.122	1506697470
-9.593	-1.707	-0.75	-1.221	-0.183	-0.305	3.06	-8.792	0.409	0.488	-0.977	-2.136	4.515	9.099	3.162	0.732	1.465	0.549	-9.63	-1.092	-2.09	-1.038	-0.488	-0.183	0.077	9.764	2.46	0.122	1.343	0.122	0.087	9.898	1.839	0	0.183	-0.122	1506697470
-9.636	-1.678	-0.745	-1.282	-0.061	-0.305	2.914	-8.796	0.446	0.488	-0.977	-2.136	4.437	8.981	3.26	0.732	1.526	0.427	-9.516	-1.068	-1.994	-1.465	-0.305	-0.305	0.012	9.621	2.44	0.061	1.343	0.183	0.179	9.808	1.774	0.061	0.427	-0.122	1506697470
-9.643	-1.847	-0.76	-1.343	-0.122	-0.244	2.839	-8.752	0.555	0.488	-0.854	-1.526	4.389	8.88	3.289	0.671	1.526	0.305	-9.536	-1.176	-1.964	-1.587	-0.305	-0.305	0.035	9.489	2.4	0.061	1.465	0.244	0.092	9.808	1.782	0.061	0.488	-0.183	1506697470
-9.618	-1.888	-0.73	-1.282	-0.061	-0.183	2.839	-8.752	0.555	0.488	-0.854	-1.526	4.474	8.954	3.266	0.488	1.465	0.244	-9.491	-1.334	-1.919	-1.587	-0.305	-0.305	-0.001	9.54	2.357	0	1.648	0.244	0.29	9.805	1.869	0.061	0.488	-0.183	1506697470
-9.697	-1.927	-0.813	-1.404	-0.122	-0.183	2.68	-8.552	0.629	0.488	-0.854	-1.526	4.571	9.142	3.211	0.427	1.465	0.183	-9.475	-1.395	-1.805	-1.587	-0.366	-0.366	-0.191	9.686	2.28	0	1.709	0.366	0.207	9.814	1.785	0.061	0.671	-0.122	1506697470
-9.702	-2.135	-0.847	-1.343	-0.183	-0.183	2.399	-8.418	0.62	0.61	-1.16	-0.732	4.698	9.335	3.156	0.305	1.404	0.244	-9.447	-1.479	-1.773	-1.648	-0.122	-0.183	-0.371	9.849	2.193	-0.061	1.709	0.488	-0.245	9.902	1.792	0	0.732	-0.122	1506697471
-9.579	-2.273	-0.885	-1.221	-0.183	-0.122	2.562	-7.976	0.738	0.732	-1.404	0	4.797	9.417	3.06	0.183	1.465	0.427	-9.499	-1.512	-1.779	-1.648	-0.122	-0.183	-0.547	9.883	2.194	-0.183	1.709	0.549	-0.339	9.875	1.695	0	0.732	-0.122	1506697471
-9.532	-2.318	-0.915	-1.16	-0.183	-0.061	2.662	-7.93	0.668	0.793	-1.404	0.854	4.768	9.416	2.973	0.122	1.404	0.732	-9.516	-1.608	-1.833	-1.709	-0.061	-0.122	-0.7	9.819	2.206	-0.244	1.526	0.61	-0.172	9.835	1.731	0	0.549	-0.183	1506697471
-9.538	-2.315	-0.973	-1.099	-0.122	-0.061	2.885	-8.11	0.502	1.038	-2.014	1.953	4.657	9.36	2.901	0	1.221	0.977	-9.501	-1.617	-1.872	-1.465	0	-0.122	-0.699	9.758	2.222	-0.305	1.404	0.61	-0.292	9.811	1.707	0.061	0.671	-0.061	1506697471
-9.589	-2.339	-1.014	-1.038	-0.122	-0.061	3.603	-8.574	0.151	1.038	-2.197	2.319	4.51	9.247	2.827	0	1.16	1.099	-9.573	-1.562	-1.897	-1.465	0	-0.122	-0.611	9.652	2.259	-0.244	1.282	0.61	-0.489	9.833	1.61	0.061	0.671	-0.061	1506697471
-9.534	-2.238	-1.061	-1.038	-0.061	-0.061	3.603	-8.574	0.151	0.916	-2.258	2.441	4.363	9.146	2.719	0	1.099	1.099	-9.615	-1.471	-2.009	-1.282	-0.061	-0.122	-0.475	9.589	2.318	-0.244	1.221	0.61	-0.409	9.867	1.57	0	0.427	-0.061	1506697471
-9.564	-2.207	-1.181	-1.038	-0.061	0	3.603	-8.574	0.151	0.916	-2.258	2.441	4.234	9.119	2.634	0.122	1.038	0.977	-9.636	-1.282	-2.036	-1.282	-0.061	-0.122	-0.316	9.618	2.401	-0.183	1.16	0.488	-0.346	9.843	1.526	0	0.427	-0.061	1506697471
-9.574	-2.151	-1.202	-1.038	0	-0.061	4.112	-8.738	0.127	0.916	-2.258	2.441	4.191	9.024	2.58	0.305	1.099	0.854	-9.647	-1.281	-2.072	-1.282	-0.061	-0.122	-0.159	9.627	2.425	-0.122	1.16	0.305	-0.346	9.843	1.526	0	0.488	0	1506697471
-9.644	-2.03	-1.3	-1.099	0	-0.061	4.112	-8.738	0.127	0.732	-1.953	2.319	4.155	8.916	2.617	0.488	1.282	0.549	-9.69	-1.262	-2.094	-1.465	-0.122	-0.183	0.012	9.634	2.399	-0.122	1.221	0.183	-0.334	9.872	1.481	0	0.549	0	1506697471
-9.696	-1.931	-1.359	-1.282	-0.183	-0.122	4.558	-8.702	0.184	0.61	-1.648	1.953	4.112	8.874	2.68	0.61	1.343	0.122	-9.664	-1.239	-2.055	-1.587	-0.244	-0.183	0.12	9.676	2.415	-0.061	1.343	0.122	-0.462	9.867	1.403	0	0.488	0.061	1506697471
-9.662	-1.93	-1.382	-1.404	-0.183	-0.183	4.605	-8.579	0.25	0.488	-1.709	1.282	4.212	8.882	2.793	0.671	1.404	-0.183	-9.599	-1.375	-2.094	-1.587	-0.244	-0.183	0.014	9.676	2.358	0	1.465	0.122	-0.378	9.911	1.391	0	0.488	0.061	1506697471
-9.576	-2.065	-1.367	-1.404	-0.183	-0.244	4.597	-8.524	0.318	0.366	-1.892	0.549	4.381	9.006	2.956	0.671	1.404	-0.305	-9.607	-1.455	-2.16	-1.526	-0.183	-0.183	-0.144	9.673	2.326	0	1.465	0.183	-0.303	9.861	1.384	0	0.549	-0.061	1506697471
-9.586	-2.248	-1.413	-1.343	-0.183	-0.244	4.343	-8.439	0.535	0.366	-1.953	-0.122	4.51	9.141	3.076	0.61	1.282	-0.305	-9.599	-1.499	-2.181	-1.404	-0.183	-0.183	-0.288	9.676	2.34	0	1.404	0.122	-0.376	9.883	1.378	0.061	0.793	-0.061	1506697471
-9.549	-2.384	-1.4	-1.16	-0.122	-0.244	4.144	-8.507	0.633	0.183	-1.709	-0.854	4.615	9.196	3.151	0.488	1.16	-0.122	-9.599	-1.499	-2.181	-1.404	-0.183	-0.183	-0.401	9.674	2.327	0	1.282	0.122	-0.376	9.883	1.378	0.061	0.793	-0.061	1506697471
-9.548	-2.486	-1.4	-0.977	-0.061	-0.244	3.854	-8.617	0.916	0.061	-1.282	-1.038	4.683	9.216	3.191	0.366	1.038	0.061	-9.63	-1.644	-2.141	-1.282	-0.244	-0.244	-0.452	9.679	2.34	0	1.099	0.122	-0.551	9.929	1.37	0.061	0.732	-0.061	1506697471
-9.538	-2.492	-1.404	-0.793	0	-0.183	3.669	-8.632	1.032	0.061	-0.977	-0.977	4.715	9.234	3.145	0.244	0.854	0.244	-9.572	-1.692	-2.089	-0.916	-0.244	-0.244	-0.481	9.698	2.322	0	1.038	0.183	-0.517	9.956	1.419	0	0.549	0	1506697471
-9.554	-2.442	-1.426	-0.671	0	-0.122	3.571	-8.527	1.114	0.061	-0.854	-0.854	4.673	9.195	3.062	0.122	0.793	0.427	-9.605	-1.687	-2.048	-0.916	-0.244	-0.244	-0.531	9.668	2.281	-0.061	0.916	0.183	-0.566	9.926	1.369	0	0.549	0	1506697471
-9.515	-2.403	-1.445	-0.488	0	-0.122	3.571	-8.527	1.114	0.183	-0.671	-0.61	4.522	9.18	2.885	0.122	0.549	0.549	-9.533	-1.603	-2.037	-0.732	-0.305	-0.244	-0.523	9.642	2.323	0	0.793	0.244	-0.622	9.946	1.327	0	0.488	0.061	1506697471
-9.524	-2.226	-1.443	-0.488	0.061	-0.061	3.399	-8.397	1.093	0.244	-0.549	-0.305	4.467	9.22	2.802	0.122	0.488	0.61	-9.526	-1.576	-1.93	-0.549	-0.183	-0.183	-0.474	9.716	2.266	0	0.793	0.183	-0.608	9.889	1.372	0	0.244	0.061	1506697471
-9.567	-2.085	-1.457	-0.427	0	0	3.45	-8.433	0.982	0.366	-0.549	-0.061	4.38	9.147	2.736	0.183	0.549	0.61	-9.558	-1.511	-1.926	-0.549	-0.183	-0.183	-0.519	9.689	2.321	0.061	0.671	0.244	-0.445	9.889	1.418	0	0.244	0.061	1506697471
-9.644	-1.897	-1.509	-0.61	0	-0.122	3.527	-8.489	0.839	0.488	-0.61	0.122	4.279	9.146	2.785	0.244	0.488	0.549	-9.546	-1.465	-1.938	-0.61	-0.183	-0.183	-0.434	9.692	2.335	0	0.671	0.183	-0.276	9.869	1.361	-0.061	0.122	0.061	1506697471
-9.592	-1.922	-1.546	-0.61	-0.061	-0.183	3.527	-8.489	0.839	0.549	-0.671	0.122	4.228	9.126	2.83	0.305	0.549	0.488	-9.516	-1.382	-1.928	-0.549	-0.183	-0.183	-0.422	9.667	2.375	0.061	0.61	0.061	-0.301	9.903	1.382	0	0.183	0.061	1506697471
-9.549	-1.891	-1.534	-0.793	-0.061	-0.183	3.592	-8.525	0.609	0.549	-0.671	0.061	4.228	9.126	2.83	0.305	0.549	0.488	-9.572	-1.288	-1.928	-0.549	-0.061	-0.183	-0.385	9.63	2.355	0.061	0.427	0	-0.252	9.867	1.346	0	0.244	0	1506697471
-9.495	-1.81	-1.513	-0.916	-0.061	-0.183	3.569	-8.509	0.522	0.549	-0.732	0	4.228	9.126	2.83	0.305	0.549	0.488	-9.601	-1.158	-1.951	-0.793	-0.061	-0.183	-0.172	9.622	2.421	0.122	0.427	0	-0.165	9.857	1.413	0	0.244	0	1506697471
-9.493	-1.693	-1.589	-1.099	0.061	-0.244	3.569	-8.509	0.522	0.549	-0.854	-0.122	4.301	8.908	3.019	0.427	0.61	-0.183	-9.577	-1.016	-2.006	-0.793	-0.061	-0.183	0.022	9.65	2.499	0.122	0.61	-0.061	-0.059	9.813	1.365	-0.061	0.366	0	1506697471
-9.634	-1.704	-1.706	-1.282	-0.061	-0.244	3.491	-8.477	0.486	0.549	-0.977	-0.244	4.43	8.854	3.091	0.549	0.854	-0.366	-9.634	-0.92	-2.052	-0.916	-0.061	-0.183	0.087	9.618	2.552	0.061	0.793	-0.122	0.033	9.861	1.305	-0.061	0.427	0.061	1506697472
-9.572	-1.824	-1.743	-1.465	-0.183	-0.244	3.34	-8.52	0.444	0.61	-1.16	-0.305	4.555	8.78	3.125	0.671	0.977	-0.427	-9.684	-0.817	-2.121	-1.16	0	-0.244	0.147	9.528	2.561	0.061	0.854	-0.122	0.095	9.89	1.304	-0.061	0.549	0	1506697472
-9.566	-1.912	-1.742	-1.526	-0.183	-0.244	3.304	-8.634	0.421	0.732	-1.709	-0.427	4.674	8.771	3.145	0.732	1.038	-0.488	-9.656	-0.888	-2.116	-1.648	-0.244	-0.427	0.34	9.552	2.555	0.122	1.099	-0.244	-0.019	9.897	1.379	-0.122	0.977	0.061	1506697472
-9.569	-2.006	-1.774	-1.648	-0.183	-0.305	3.279	-8.68	0.427	0.732	-1.709	-0.427	4.892	8.756	3.187	0.793	1.343	-0.549	-9.624	-1.052	-2.156	-1.648	-0.244	-0.427	0.337	9.558	2.46	0.122	1.404	-0.183	-0.095	9.897	1.386	-0.122	0.977	0.061	1506697472
-9.548	-2.214	-1.814	-1.648	-0.183	-0.366	3.173	-8.754	0.481	0.732	-1.709	-0.427	5.042	8.85	3.196	0.793	1.587	-0.488	-9.648	-1.15	-2.23	-1.953	-0.366	-0.61	0.191	9.585	2.357	0.122	1.648	-0.061	-0.291	9.916	1.376	-0.122	1.038	0.061	1506697472
-9.552	-2.296	-1.806	-1.587	-0.244	-0.366	3.106	-8.769	0.562	0.793	-1.709	-0.061	5.131	8.951	3.102	0.732	1.526	-0.244	-9.653	-1.168	-2.255	-1.953	-0.366	-0.61	0.041	9.581	2.291	0.183	1.77	0.061	-0.346	9.909	1.36	-0.122	1.099	0.061	1506697472
-9.548	-2.315	-1.818	-1.465	-0.244	-0.366	3.094	-8.631	0.668	0.793	-1.709	-0.061	5.224	9.125	2.986	0.671	1.526	0.122	-9.546	-1.382	-2.145	-2.014	-0.61	-0.671	-0.152	9.709	2.239	0.183	1.892	0.122	-0.354	9.904	1.376	-0.061	1.099	0.061	1506697472
-9.516	-2.405	-1.846	-1.404	-0.244	-0.366	3.094	-8.631	0.668	0.854	-1.709	0.305	5.319	9.214	2.915	0.732	1.709	0.549	-9.546	-1.382	-2.145	-2.136	-0.671	-0.732	-0.352	9.771	2.127	0.122	1.953	0.244	-0.354	9.904	1.376	-0.061	1.099	0.061	1506697472
-9.46	-2.504	-1.761	-1.282	-0.183	-0.305	3.238	-8.32	0.732	0.916	-1.709	0.671	5.182	9.33	2.838	0.61	1.831	0.977	-9.472	-1.973	-2.007	-1.953	-0.427	-0.671	-0.61	9.751	1.966	-0.122	1.953	0.427	-0.476	9.908	1.41	0	1.038	0.061	1506697472
-9.478	-2.512	-1.739	-1.099	-0.122	-0.244	3.238	-8.32	0.732	0.916	-1.709	0.671	4.876	9.506	2.738	0.366	1.526	1.343	-9.469	-2.054	-1.96	-1.77	-0.427	-0.671	-0.836	9.757	1.885	-0.061	1.77	0.549	-0.632	9.921	1.497	0	1.038	0.061	1506697472
-9.505	-2.493	-1.791	-0.977	-0.183	-0.244	3.469	-8.217	0.705	0.916	-1.526	1.404	4.643	9.616	2.661	0.183	1.16	1.648	-9.449	-2.17	-1.939	-1.648	-0.488	-0.61	-0.97	9.751	1.857	-0.061	1.587	0.61	-0.65	9.909	1.422	-0.061	0.854	0.061	1506697472
-9.5	-2.488	-1.816	-0.793	-0.244	-0.183	4.052	-8.191	0.685	0.732	-1.282	1.831	4.405	9.604	2.486	0.122	0.916	1.831	-9.446	-2.286	-1.87	-1.404	-0.488	-0.61	-1.031	9.734	1.922	0	1.404	0.61	-0.495	9.899	1.408	-0.061	0.549	0	1506697472
-9.536	-2.556	-1.792	-0.61	-0.244	-0.122	4.453	-8.228	0.7	0.732	-1.282	1.831	4.181	9.684	2.341	0.061	0.732	1.831	-9.411	-2.376	-1.811	-1.099	-0.366	-0.488	-1.093	9.81	1.913	0.061	1.282	0.61	-0.391	9.896	1.443	-0.061	0.549	0	1506697472
-9.465	-2.651	-1.727	-0.366	-0.122	-0.061	4.727	-8.214	0.736	0.549	-1.038	1.77	4	9.762	2.256	0	0.61	1.709	-9.428	-2.462	-1.805	-0.854	-0.244	-0.366	-1.129	9.91	1.877	0.061	1.038	0.61	-0.524	9.926	1.452	-0.061	0.549	0.061	1506697472
-9.524	-2.645	-1.742	-0.122	-0.122	0	4.942	-8.165	0.831	0.244	-0.671	0.916	3.842	9.731	2.201	0.061	0.427	1.526	-9.484	-2.546	-1.78	-0.61	-0.244	-0.305	-1.122	9.963	1.883	0.061	0.793	0.488	-0.639	9.932	1.442	-0.061	0.183	0	1506697472
-9.561	-2.592	-1.796	0.061	-0.244	0.061	4.942	-8.165	0.831	0.244	-0.671	0.916	3.714	9.713	2.254	0.061	0.366	1.16	-9.495	-2.567	-1.782	-0.366	-0.183	-0.183	-1.123	9.993	1.877	0	0.549	0.366	-0.604	9.941	1.438	-0.061	0.183	0	1506697472
-9.577	-2.579	-1.755	0.183	-0.366	0.061	5.105	-8.172	0.906	0	-0.305	0.366	3.579	9.637	2.338	0	0.122	0.793	-9.495	-2.567	-1.782	-0.061	-0.122	-0.061	-1.182	9.945	1.906	0	0.244	0.183	-0.604	9.941	1.438	-0.061	0	0	1506697472
-9.477	-2.625	-1.668	0.427	-0.488	0.183	5.02	-8.02	1.058	-0.183	0.183	-0.061	3.45	9.53	2.452	-0.122	-0.183	0.366	-9.387	-2.833	-1.72	0.244	-0.061	0	-1.262	9.873	1.889	-0.061	-0.122	0.061	-0.597	9.871	1.419	0	-0.305	-0.061	1506697472
-9.412	-2.74	-1.584	0.854	-0.183	0.183	4.919	-8.01	1.138	-0.427	0.549	-0.305	3.432	9.564	2.6	-0.305	-0.488	-0.122	-9.286	-3.037	-1.657	0.671	-0.061	0.122	-1.316	9.916	1.804	-0.061	-0.488	0	-0.435	9.824	1.538	0	-0.305	-0.061	1506697472
-9.506	-2.82	-1.675	1.343	0	0.183	4.919	-8.01	1.138	-0.61	1.038	-0.488	3.523	9.72	2.644	-0.61	-0.793	-0.61	-9.286	-3.037	-1.657	1.221	0.122	0.305	-1.477	9.988	1.621	-0.122	-0.916	0.061	-0.435	9.824	1.538	0	-0.305	-0.061	1506697472
-9.525	-2.985	-1.723	1.831	-0.061	0.183	4.699	-7.984	1.178	-0.793	1.648	-0.61	3.625	9.865	2.567	-0.916	-1.282	-0.916	-9.33	-3.018	-1.814	1.648	0.244	0.427	-1.535	10.018	1.479	-0.183	-1.465	0.061	-1.073	10.072	1.227	0	-0.977	-0.122	1506697472
-9.405	-3.082	-1.674	2.319	0.183	0.427	4.699	-7.984	1.178	-0.916	2.197	-0.671	3.746	9.953	2.413	-1.221	-1.953	-1.16	-9.33	-3.018	-1.814	2.014	0.427	0.549	-1.409	10.086	1.457	-0.244	-2.075	-0.122	-1.073	10.072	1.227	0	-0.977	-0.122	1506697472
-9.464	-2.911	-1.742	2.808	0.244	0.488	4.465	-8.223	1.013	-1.038	2.38	-0.793	3.96	9.91	2.29	-1.404	-2.258	-1.282	-9.318	-2.882	-2.055	2.441	0.427	0.671	-1.209	10.085	1.421	-0.305	-2.625	-0.305	-0.906	9.978	1.292	0	-1.343	-0.183	1506697472
-9.465	-2.76	-1.759	3.235	0.305	0.488	4.331	-8.463	0.847	-1.038	2.38	-0.793	4.127	9.713	2.189	-1.587	-2.441	-1.404	-9.318	-2.882	-2.055	2.869	0.61	0.671	-1.054	9.915	1.379	-0.488	-3.113	-0.488	-0.898	10.003	1.178	-0.061	-1.526	-0.122	1506697472
-9.461	-2.629	-1.804	3.479	0.305	0.549	4.114	-8.476	0.567	-1.343	3.54	-0.671	4.127	9.519	2.004	-1.709	-2.869	-1.465	-9.438	-2.643	-2.312	3.357	0.61	0.671	-0.933	9.71	1.318	-0.488	-3.601	-0.671	-0.713	9.981	1.115	-0.061	-1.892	-0.183	1506697472
-9.397	-2.542	-1.836	3.784	0.427	0.61	3.978	-8.504	0.488	-1.343	3.54	-0.671	4.158	9.548	1.81	-1.953	-3.418	-1.648	-9.414	-2.352	-2.468	3.723	0.61	0.732	-0.738	9.752	1.274	-0.366	-3.906	-0.671	-0.483	9.95	1.194	-0.061	-2.075	-0.183	1506697473
-9.451	-2.342	-1.803	3.967	0.488	0.549	3.968	-8.534	0.392	-1.343	3.784	-0.427	4.264	9.554	1.592	-2.014	-3.967	-1.831	-9.414	-2.352	-2.468	4.028	0.732	0.732	-0.48	9.867	1.262	-0.244	-4.272	-0.793	-0.427	9.88	1.25	-0.122	-2.136	-0.122	1506697473
-9.519	-2.172	-1.738	4.028	0.488	0.488	3.968	-8.534	0.392	-1.343	3.784	-0.427	4.461	9.454	1.433	-2.014	-4.272	-1.892	-9.412	-2.11	-2.545	4.211	0.793	0.793	-0.252	9.881	1.3	-0.305	-4.578	-0.977	-0.427	9.88	1.25	-0.122	-2.258	-0.061	1506697473
-9.593	-1.999	-1.742	3.967	0.427	0.427	3.968	-8.534	0.392	-1.282	3.967	-0.244	4.638	9.347	1.392	-1.892	-4.272	-2.075	-9.454	-1.811	-2.677	4.272	0.793	0.732	-0.038	9.845	1.342	-0.244	-4.761	-1.099	-0.282	9.899	1.152	-0.183	-2.319	-0.061	1506697473
-9.538	-1.835	-1.688	3.906	0.427	0.427	3.993	-8.551	0.273	-1.282	3.967	-0.244	4.76	9.234	1.328	-1.831	-4.272	-2.319	-9.483	-1.625	-2.673	4.395	0.793	0.732	0.202	9.798	1.303	-0.183	-4.822	-1.16	-0.171	9.927	1.248	-0.061	-2.258	-0.061	1506697473
-9.543	-1.742	-1.541	3.723	0.305	0.427	3.986	-8.603	0.117	-1.221	4.15	-0.244	4.892	9.226	1.309	-1.77	-4.456	-2.502	-9.475	-1.448	-2.653	4.456	0.793	0.732	0.413	9.796	1.287	-0.183	-4.822	-1.221	-0.045	9.859	1.333	-0.061	-2.258	-0.061	1506697473
-9.519	-1.633	-1.468	3.54	0.183	0.488	3.972	-8.583	-0.169	-1.099	4.028	-0.671	5.128	9.172	1.281	-1.648	-4.517	-2.625	-9.496	-1.267	-2.56	4.333	0.671	0.732	0.498	9.738	1.388	-0.061	-4.7	-1.282	0.29	9.808	1.396	-0.122	-2.38	0	1506697473
-9.633	-1.398	-1.392	3.296	0.366	0.427	3.802	-8.509	-0.346	-1.099	3.967	-0.854	5.38	9.129	1.292	-1.404	-4.272	-2.625	-9.496	-1.267	-2.56	4.211	0.549	0.671	0.595	9.75	1.48	-0.061	-4.578	-1.343	0.583	9.81	1.476	-0.183	-2.075	0.122	1506697473
-9.792	-1.186	-1.303	2.93	0.244	0.366	3.802	-8.509	-0.346	-1.038	3.784	-1.038	5.579	9.124	1.357	-1.16	-3.784	-2.563	-9.558	-0.919	-2.347	3.967	0.427	0.671	0.711	9.788	1.605	0	-4.272	-1.343	0.419	9.879	1.476	-0.305	-1.77	0.244	1506697473
-9.826	-1.086	-1.133	2.502	0.122	0.244	3.482	-8.667	-0.569	-1.038	3.479	-1.343	5.704	9.173	1.513	-0.793	-3.418	-2.441	-9.619	-0.803	-2.311	3.601	0.427	0.671	0.76	9.915	1.742	0.061	-3.906	-1.404	0.315	9.909	1.543	-0.366	-1.648	0.305	1506697473
-9.832	-1.104	-0.956	2.136	0	0.183	3.482	-8.667	-0.569	-1.038	3.052	-1.648	5.857	9.177	1.755	-0.427	-2.93	-2.258	-9.633	-0.683	-2.3	3.174	0.366	0.671	0.762	9.951	1.895	0.061	-3.54	-1.404	0.447	9.875	1.705	-0.305	-1.282	0.122	1506697473
-9.745	-1.148	-0.763	1.831	-0.061	0.183	3.335	-8.793	-0.659	-1.099	2.563	-1.953	5.967	9.083	2.095	-0.122	-2.38	-2.014	-9.658	-0.575	-2.244	2.747	0.244	0.61	0.815	9.886	2.037	0.061	-3.174	-1.465	0.551	9.81	1.849	-0.305	-1.282	0.122	1506697473
-9.744	-1.153	-0.636	1.526	-0.061	0.183	2.982	-8.96	-0.735	-1.221	2.136	-2.258	5.943	8.958	2.46	0.122	-1.892	-1.709	-9.658	-0.575	-2.244	2.319	0.122	0.549	0.81	9.784	2.199	0.061	-2.686	-1.465	0.605	9.741	2.004	-0.305	-1.221	0.122	1506697473
-9.72	-1.065	-0.537	1.282	-0.061	0.061	2.789	-8.923	-0.623	-1.404	1.892	-2.38	5.93	8.873	2.909	0.305	-1.404	-1.404	-9.732	-0.557	-2.222	1.953	0	0.488	0.772	9.676	2.351	0.061	-2.136	-1.343	0.596	9.757	2.06	-0.366	-1.038	0.122	1506697473
-9.816	-0.913	-0.42	0.977	-0.061	-0.061	2.789	-8.923	-0.623	-1.587	1.77	-2.258	5.837	8.837	3.263	0.427	-0.916	-1.038	-9.755	-0.47	-2.28	1.648	-0.061	0.427	0.72	9.619	2.55	0.061	-1.709	-1.221	0.596	9.757	2.06	-0.366	-0.977	0.061	1506697473
-9.849	-0.891	-0.307	0.732	-0.061	-0.122	2.393	-8.666	-0.159	-1.709	1.587	-1.953	5.814	8.92	3.658	0.427	-0.488	-0.793	-9.603	-0.377	-2.11	1.282	-0.183	0.305	0.72	9.619	2.55	0.061	-1.709	-1.221	0.768	9.725	2.116	-0.366	-0.854	0.061	1506697473
-9.866	-0.986	-0.261	0.427	0	-0.122	2.347	-8.473	0.166	-1.709	1.526	-1.282	5.839	8.865	4.076	0.305	-0.061	-0.305	-9.533	-0.341	-1.899	0.916	-0.061	0.183	0.72	9.619	2.55	0.061	-1.709	-1.221	0.75	9.705	2.208	-0.244	-0.488	0	1506697473
-9.804	-1.138	-0.218	0.244	-0.122	-0.122	2.402	-8.482	0.441	-1.709	1.526	-0.366	5.684	8.898	4.246	0.061	0.183	0.244	-9.589	-0.408	-1.727	0.61	0.061	0.122	-0.039	9.403	2.681	-0.061	-0.366	0.061	0.736	9.759	2.431	-0.183	-0.305	-0.122	1506697473
-9.745	-1.172	-0.145	0.061	-0.061	-0.061	2.493	-8.626	0.702	-1.526	1.465	0.366	5.684	8.898	4.246	0.061	0.183	0.244	-9.589	-0.408	-1.727	0.244	0.122	0	-0.08	9.453	2.738	-0.061	0	0.366	0.764	9.711	2.43	-0.122	-0.244	-0.183	1506697473
-9.78	-1.13	-0.151	-0.183	-0.061	0	2.632	-8.78	0.913	-1.282	1.221	0.854	5.684	8.898	4.246	0.061	0.183	0.244	-9.64	-0.377	-1.791	0	0	-0.061	-0.033	9.544	2.762	-0.183	0.366	0.549	0.908	9.688	2.437	-0.061	-0.061	-0.183	1506697473
-9.825	-1.221	-0.154	-0.427	-0.122	-0.061	2.772	-8.882	1.105	-1.038	0.854	1.221	5.684	8.898	4.246	0.061	0.183	0.244	-9.695	-0.415	-1.836	-0.305	0	-0.061	-0.051	9.588	2.775	-0.244	0.732	0.732	0.84	9.682	2.473	-0.061	-0.061	-0.183	1506697473
-9.813	-1.276	-0.147	-0.61	-0.122	-0.061	2.772	-8.882	1.105	-0.671	0.488	1.526	5.684	8.898	4.246	0.061	0.183	0.244	-9.695	-0.415	-1.836	-0.61	0	-0.122	-0.059	9.625	2.786	-0.305	1.038	0.854	0.703	9.734	2.454	-0.061	0.122	-0.183	1506697473
-9.782	-1.302	-0.217	-0.793	-0.122	-0.122	2.859	-9.016	1.169	-0.183	-0.061	1.709	5.684	8.898	4.246	0.061	0.183	0.244	-9.707	-0.47	-1.943	-0.854	-0.061	-0.183	-0.037	9.672	2.769	-0.366	1.221	0.916	0.526	9.734	2.385	0.061	0.305	-0.183	1506697473
-9.788	-1.342	-0.248	-0.977	-0.183	-0.183	2.975	-9.161	1.117	0.366	-0.793	1.831	5.684	8.898	4.246	0.061	0.183	0.244	-9.664	-0.53	-1.912	-1.099	-0.061	-0.244	-0.022	9.674	2.751	-0.305	1.404	0.916	0.418	9.731	2.31	0.061	0.366	-0.183	1506697473
-9.765	-1.488	-0.321	-1.16	-0.183	-0.183	3.223	-9.18	0.974	0.793	-1.404	1.892	5.431	9.024	4.133	-0.244	0.122	0.854	-9.664	-0.53	-1.912	-1.343	-0.061	-0.305	-0.099	9.613	2.708	-0.244	1.526	0.977	0.293	9.765	2.237	0.122	0.488	-0.183	1506697473
-9.679	-1.714	-0.351	-1.221	-0.122	-0.183	3.51	-9.154	0.768	1.099	-1.709	1.831	5.431	9.024	4.133	-0.244	0.122	0.854	-9.662	-0.896	-1.889	-1.526	-0.061	-0.366	-0.173	9.583	2.627	-0.183	1.648	0.977	0.233	9.78	2.174	0.122	0.671	-0.244	1506697474
-9.647	-1.909	-0.392	-1.282	-0.183	-0.183	3.917	-8.982	0.269	1.404	-2.258	1.221	4.18	9.012	2.714	-0.244	0.122	0.854	-9.67	-1.055	-1.921	-1.587	-0.061	-0.366	-0.274	9.558	2.584	-0.122	1.709	0.916	0.083	9.804	2.098	0.183	0.732	-0.305	1506697474
-9.612	-2.086	-0.409	-1.221	-0.061	-0.122	3.917	-8.982	0.269	1.404	-2.258	1.221	4.131	9.051	2.606	0.061	1.282	1.099	-9.67	-1.055	-1.921	-1.587	-0.122	-0.427	-0.388	9.539	2.47	-0.061	1.709	0.793	-0.007	9.805	2.077	0.183	0.732	-0.244	1506697474
-9.624	-2.115	-0.465	-1.16	0	-0.122	4.101	-8.776	0.085	1.282	-2.258	0.854	4.12	9.065	2.542	0.183	1.282	0.977	-9.633	-1.483	-1.915	-1.526	-0.183	-0.427	-0.514	9.561	2.444	0.061	1.587	0.732	-0.126	9.85	2.018	0.122	0.732	-0.244	1506697474
-9.646	-2.147	-0.504	-1.099	0.061	-0.183	4.186	-8.559	-0.061	1.099	-2.075	0.549	4.101	9.063	2.458	0.305	1.282	0.854	-9.633	-1.483	-1.915	-1.404	-0.183	-0.427	-0.573	9.628	2.333	0.061	1.465	0.61	-0.126	9.85	2.018	0.122	0.671	-0.183	1506697474
-9.647	-2.245	-0.581	-0.977	0	-0.183	4.188	-8.137	-0.056	0.916	-1.831	0.366	4.049	9.16	2.413	0.366	1.038	0.793	-9.598	-1.587	-1.896	-1.221	-0.183	-0.427	-0.662	9.652	2.293	0.122	1.282	0.488	-0.413	9.859	1.843	0.122	0.549	-0.183	1506697474
-9.594	-2.318	-0.584	-0.854	0.122	-0.183	4.23	-8.029	0.063	0.61	-1.587	0.305	4.081	9.193	2.434	0.427	0.916	0.671	-9.579	-1.834	-1.867	-1.038	-0.122	-0.366	-0.684	9.682	2.233	0.183	1.099	0.366	-0.421	9.847	1.832	0.122	0.488	-0.183	1506697474
-9.607	-2.344	-0.65	-0.732	0.122	-0.183	4.23	-8.029	0.063	0.366	-1.16	0.183	4.057	9.225	2.473	0.488	0.793	0.549	-9.579	-1.834	-1.867	-0.916	-0.122	-0.366	-0.663	9.741	2.175	0.244	0.854	0.244	-0.421	9.847	1.832	0.122	0.488	-0.183	1506697474
-9.612	-2.33	-0.715	-0.61	0.122	-0.122	4.238	-8.024	0.267	0.061	-0.854	0.061	4.081	9.282	2.546	0.488	0.61	0.427	-9.616	-1.87	-1.887	-0.732	-0.122	-0.305	-0.613	9.79	2.175	0.244	0.732	0.122	-0.452	9.86	1.781	0.122	0.427	-0.183	1506697474
-9.624	-2.314	-0.727	-0.488	0.183	-0.122	4.188	-8.193	0.731	-0.122	-0.61	-0.122	4.102	9.301	2.61	0.549	0.549	0.244	-9.605	-1.877	-1.879	-0.549	-0.183	-0.244	-0.54	9.801	2.187	0.244	0.549	0	-0.467	9.845	1.812	0.122	0.305	-0.122	1506697474
-9.673	-2.225	-0.755	-0.427	0.122	-0.122	4.113	-8.325	0.915	-0.305	-0.305	-0.305	4.14	9.277	2.757	0.549	0.488	0.061	-9.546	-1.876	-1.855	-0.488	-0.183	-0.183	-0.483	9.806	2.149	0.122	0.427	-0.122	-0.482	9.886	1.766	0.122	0.244	-0.122	1506697474
-9.716	-2.168	-0.815	-0.305	0.061	-0.122	4.009	-8.491	1.117	-0.366	0	-0.427	4.194	9.257	2.881	0.549	0.427	-0.122	-9.546	-1.876	-1.855	-0.366	-0.244	-0.122	-0.458	9.886	2.14	0.122	0.305	-0.122	-0.415	9.877	1.768	0.122	0.183	-0.061	1506697474
-9.644	-2.122	-0.822	-0.305	0.061	-0.122	3.831	-8.593	1.25	-0.366	0.305	-0.549	4.274	9.323	2.938	0.488	0.488	-0.305	-9.522	-1.843	-1.836	-0.244	-0.122	-0.122	-0.458	9.866	2.101	0	0.183	-0.183	-0.404	9.895	1.776	0.122	0.183	-0.061	1506697474
-9.642	-2.157	-0.866	-0.305	0	-0.122	3.613	-8.604	1.315	-0.305	0.427	-0.732	4.327	9.313	3.037	0.366	0.366	-0.427	-9.51	-1.793	-1.842	-0.183	-0.061	-0.061	-0.48	9.759	2.072	0	0	-0.122	-0.348	9.855	1.742	0.122	0.122	-0.061	1506697474
-9.622	-2.198	-0.867	-0.183	0	-0.061	3.613	-8.604	1.315	-0.183	0.244	-0.854	4.393	9.245	3.101	0.183	0.122	-0.488	-9.51	-1.793	-1.842	-0.122	0	-0.061	-0.432	9.725	2.073	0	-0.122	-0.122	-0.275	9.841	1.778	0.122	0.122	-0.061	1506697474
-9.647	-2.192	-0.896	-0.122	0	-0.061	3.613	-8.604	1.315	-0.183	0.244	-0.854	4.506	9.228	3.109	0	-0.061	-0.488	-9.55	-1.751	-1.849	-0.061	0	0	-0.353	9.75	2.092	0	-0.122	-0.122	-0.275	9.841	1.778	0.122	0.122	0	1506697474
-9.616	-2.19	-0.933	0	0	-0.061	3.479	-8.592	1.262	-0.183	0.244	-0.854	4.627	9.202	3.047	-0.061	-0.122	-0.488	-9.552	-1.717	-1.887	0	0	0	-0.278	9.741	2.115	-0.061	-0.244	-0.122	-0.434	9.867	1.631	0.061	0.061	0	1506697474
-9.61	-2.121	-0.955	0	0	0	3.479	-8.592	1.262	-0.183	0.244	-0.854	4.7	9.132	2.976	-0.122	-0.183	-0.488	-9.552	-1.717	-1.887	0	0	0	-0.237	9.698	2.129	-0.122	-0.183	-0.061	-0.434	9.867	1.631	0.061	-0.061	0	1506697474
-9.64	-2.129	-0.983	0	0	0	3.479	-8.592	1.262	-0.183	0.244	-0.854	4.803	9.085	2.907	-0.122	-0.122	-0.366	-9.604	-1.644	-1.913	0.061	0	0	-0.257	9.665	2.133	-0.061	-0.183	-0.061	-0.309	9.9	1.616	0.061	0	0	1506697474
-9.613	-2.104	-0.97	0	0	0	3.479	-8.592	1.262	-0.183	0.244	-0.854	4.802	9.079	2.817	-0.183	-0.183	-0.244	-9.595	-1.634	-1.918	0.061	0	0	-0.249	9.692	2.137	-0.061	-0.183	-0.061	-0.347	9.903	1.572	0.061	0	0	1506697474
-9.606	-2.059	-0.967	0	0	0	3.479	-8.592	1.262	-0.183	0.244	-0.854	4.811	9.08	2.76	-0.183	-0.244	-0.183	-9.595	-1.634	-1.918	0.061	0	0	-0.237	9.668	2.156	0	-0.183	-0.061	-0.282	9.879	1.544	0	-0.122	0	1506697474
-9.639	-2.062	-0.988	0	0	0	3.479	-8.592	1.262	-0.183	0.244	-0.854	4.802	9.034	2.704	-0.122	-0.244	-0.061	-9.557	-1.608	-1.915	0.122	0	0	-0.187	9.652	2.17	0	-0.183	-0.061	-0.282	9.879	1.544	0	-0.122	0	1506697474
-9.65	-2.03	-0.977	0	-0.061	0	3.479	-8.592	1.262	-0.183	0.244	-0.854	4.767	9.006	2.668	-0.061	-0.183	0.061	-9.592	-1.554	-1.909	0.061	0	0	-0.154	9.661	2.168	0	-0.183	-0.061	-0.236	9.889	1.59	0	-0.061	0	1506697474
-9.646	-1.993	-0.979	-0.061	0	0	3.479	-8.592	1.262	-0.183	0.244	-0.854	4.701	9.003	2.668	0	-0.122	0.061	-9.592	-1.554	-1.909	0.061	-0.061	0	-0.145	9.686	2.155	0.061	-0.061	-0.061	-0.239	9.886	1.543	0	-0.061	0	1506697474
-9.643	-2.006	-0.983	-0.061	-0.061	0	3.479	-8.592	1.262	-0.183	0.244	-0.854	4.663	9.044	2.698	0.061	-0.122	0	-9.539	-1.51	-1.891	0	0	-0.061	-0.183	9.694	2.18	0.061	0	-0.061	-0.239	9.886	1.543	0	-0.061	0	1506697474
-9.641	-1.993	-0.98	-0.061	-0.061	0	3.479	-8.592	1.262	-0.183	0.244	-0.854	4.624	9.049	2.75	0.122	-0.061	0	-9.548	-1.506	-1.876	-0.061	0	-0.061	-0.197	9.708	2.171	0.061	0	-0.061	-0.268	9.866	1.526	-0.061	-0.061	0	1506697475
-9.635	-2.028	-0.944	-0.122	-0.061	0	3.479	-8.592	1.262	-0.061	0.122	-0.916	4.618	9.094	2.835	0.122	-0.061	0	-9.556	-1.54	-1.889	-0.061	0	-0.061	-0.231	9.726	2.165	0.061	0	-0.061	-0.208	9.877	1.554	0	0	0	1506697475
-9.634	-2.017	-0.925	-0.122	-0.061	0	3.479	-8.592	1.262	-0.061	0.122	-0.916	4.61	9.143	2.926	0.122	0	0	-9.58	-1.559	-1.888	-0.061	-0.061	-0.061	-0.234	9.753	2.168	0.061	0	0	-0.208	9.877	1.554	-0.061	0	-0.061	1506697475
-9.628	-2.049	-0.913	-0.122	-0.061	0	3.479	-8.592	1.262	-0.061	0.122	-0.916	4.636	9.172	2.979	0.061	0	0	-9.561	-1.56	-1.877	-0.122	-0.061	-0.061	-0.242	9.747	2.157	0	0.061	0	-0.211	9.877	1.538	-0.061	0.061	0	1506697475
-9.647	-2.056	-0.931	-0.122	-0.061	0	3.479	-8.592	1.262	-0.061	0.122	-0.916	4.648	9.17	2.968	0.061	0.122	0	-9.557	-1.573	-1.875	-0.122	0	-0.061	-0.286	9.731	2.141	-0.061	0.061	0	-0.209	9.857	1.578	0	0	-0.061	1506697475
-9.655	-2.009	-0.894	-0.183	-0.122	0	3.479	-8.592	1.262	-0.061	0.122	-0.916	4.612	9.182	2.909	0	0.061	0	-9.569	-1.546	-1.89	-0.122	-0.061	-0.061	-0.276	9.708	2.143	-0.061	0.061	0.061	-0.252	9.865	1.577	-0.061	0.122	0	1506697475
-9.698	-2.015	-0.937	-0.183	-0.183	0	3.479	-8.592	1.262	-0.061	0.122	-0.916	4.59	9.147	2.848	-0.061	0.061	0.061	-9.595	-1.572	-1.907	-0.122	-0.061	-0.061	-0.252	9.707	2.146	-0.061	0.061	0.061	-0.252	9.865	1.577	-0.061	0.122	0	1506697475
-9.708	-2.004	-0.933	-0.305	-0.366	-0.061	3.479	-8.592	1.262	-0.061	0.122	-0.916	4.571	9.116	2.754	-0.061	0.061	0	-9.567	-1.585	-1.925	-0.122	-0.122	-0.061	-0.245	9.749	2.166	0	0.061	0.061	-0.287	9.873	1.593	0	0.061	0	1506697475
-9.643	-2.077	-0.772	-0.183	-0.183	-0.122	3.479	-8.592	1.262	-0.061	0.122	-0.916	4.578	9.134	2.707	0	0.061	0	-9.532	-1.572	-1.922	-0.122	-0.061	-0.061	-0.334	9.778	2.174	0	0	0.061	-0.319	9.872	1.589	0	0.061	-0.061	1506697475
-9.621	-2.127	-0.731	-0.122	-0.122	-0.122	3.479	-8.592	1.262	-0.061	0.122	-0.916	4.603	9.204	2.754	0	0	0.061	-9.594	-1.611	-1.922	-0.122	-0.061	-0.122	-0.249	9.793	2.097	0	-0.122	0.122	-0.319	9.872	1.589	0	0.061	-0.061	1506697475
-9.576	-2.134	-0.726	-0.061	0.061	-0.061	3.479	-8.592	1.262	-0.061	0.122	-0.916	4.666	9.186	2.833	0	0.061	0.061	-9.557	-1.576	-1.919	-0.122	0	-0.061	-0.182	9.689	2.169	0	0.061	0.061	-0.331	9.861	1.564	0	0.061	-0.061	1506697475
-9.619	-2.147	-0.778	-0.061	0	0	3.479	-8.592	1.262	-0.061	0.122	-0.916	4.68	9.051	2.84	-0.061	0.061	0.122	-9.528	-1.578	-1.883	-0.122	0.061	-0.061	-0.256	9.619	2.169	-0.061	0	0.061	-0.284	9.871	1.626	0	0.061	-0.061	1506697475
-9.631	-2.083	-0.764	0	0	0	3.479	-8.592	1.262	-0.061	0.122	-0.916	4.619	9.038	2.823	-0.061	0	0.183	-9.528	-1.592	-1.866	-0.122	0	-0.122	-0.245	9.606	2.115	0	-0.061	0.122	-0.311	9.869	1.634	0	0.061	-0.061	1506697475
-9.642	-2.09	-0.735	-0.061	0.061	0	3.374	-8.588	1.139	-0.061	0.122	-0.916	4.553	9.056	2.806	-0.061	-0.061	0.122	-9.526	-1.628	-1.871	-0.061	0	-0.061	-0.221	9.604	2.113	0	0.061	0.122	-0.262	9.859	1.615	0	0	-0.061	1506697475
-9.655	-2.127	-0.833	0	0.061	0.061	3.374	-8.588	1.139	0.061	0.183	-0.854	4.542	9.028	2.668	-0.122	-0.061	0.122	-9.557	-1.656	-1.901	0	0	-0.061	-0.218	9.721	2.11	0	0.061	0.061	-0.263	9.887	1.61	-0.061	0	-0.061	1506697475
-9.644	-2.105	-0.837	0	0.061	0	3.374	-8.588	1.139	0.061	0.183	-0.854	4.52	9.154	2.619	-0.061	-0.061	0.122	-9.572	-1.633	-1.969	0	0	-0.061	-0.248	9.807	2.132	0	0.061	0	-0.323	9.887	1.592	-0.061	0	-0.061	1506697475
-9.659	-2.082	-0.839	0	0	0	3.252	-8.504	1.006	0.061	0.183	-0.854	4.497	9.216	2.64	0	-0.061	0.122	-9.605	-1.641	-2.023	0	0	0	-0.232	9.778	2.119	0	-0.061	-0.061	-0.385	9.873	1.564	-0.061	0	0	1506697475
-9.653	-2.08	-0.816	0	0	-0.061	3.252	-8.504	1.006	0.122	0.122	-0.732	4.425	9.188	2.69	0	-0.061	0.061	-9.627	-1.641	-2.036	0	0	0	-0.151	9.778	2.108	0	-0.122	-0.122	-0.383	9.877	1.562	-0.061	-0.061	0	1506697475
-9.648	-2.096	-0.831	0	0	-0.061	3.164	-8.419	0.851	0.122	0.122	-0.732	4.407	9.178	2.773	0	-0.122	-0.061	-9.599	-1.654	-2.028	0	0	0	-0.112	9.769	2.127	0	-0.061	-0.122	-0.383	9.877	1.562	0	-0.061	-0.061	1506697475
-9.643	-2.102	-0.855	0	-0.061	-0.061	3.164	-8.419	0.851	0.122	0.122	-0.732	4.471	9.14	2.847	0	-0.061	-0.183	-9.601	-1.659	-2.012	0.061	-0.061	0	-0.147	9.759	2.117	0	-0.122	-0.122	-0.34	9.884	1.57	0	-0.061	0	1506697475
-9.607	-2.097	-0.846	0	0	0	3.547	-8.607	0.963	0.122	0.122	-0.732	4.546	9.143	2.887	0	-0.061	-0.305	-9.562	-1.643	-1.982	0.061	-0.061	0	-0.201	9.75	2.11	0	-0.122	-0.122	-0.312	9.861	1.596	0	-0.061	0	1506697475
-9.653	-2.043	-0.857	0.061	0	0	3.72	-8.399	0.568	0.122	0.122	-0.732	4.61	9.153	2.873	-0.061	-0.061	-0.305	-9.543	-1.633	-1.949	0.061	-0.061	0	-0.252	9.733	2.088	-0.061	-0.122	-0.122	-0.312	9.861	1.596	-0.061	-0.061	0	1506697475
-9.671	-2.064	-0.854	0.061	0	0	3.54	-8.416	0.779	0.122	0.122	-0.732	4.692	9.153	2.87	-0.061	-0.122	-0.244	-9.545	-1.628	-1.931	0.061	-0.061	0	-0.26	9.726	2.082	-0.061	-0.183	-0.122	-0.334	9.867	1.566	-0.061	-0.061	0	1506697475
-9.654	-2.053	-0.852	0.061	0	0	3.54	-8.416	0.779	0.122	0.122	-0.732	4.739	9.129	2.791	-0.061	-0.122	-0.183	-9.551	-1.635	-1.934	0.061	-0.061	0	-0.187	9.75	2.078	-0.061	-0.122	-0.061	-0.318	9.892	1.578	0	-0.061	0	1506697475
-9.647	-2.018	-0.87	0	0	-0.061	3.509	-8.453	0.871	0.122	0.122	-0.732	4.755	9.121	2.735	-0.061	-0.061	-0.122	-9.556	-1.621	-1.955	0.061	-0.061	0	-0.169	9.756	2.054	-0.061	-0.061	-0.061	-0.31	9.881	1.531	0	-0.122	0	1506697475
-9.642	-2.04	-0.898	0	0	-0.061	3.639	-8.469	0.858	0.122	0.122	-0.732	4.758	9.112	2.718	-0.061	-0.061	-0.122	-9.544	-1.622	-1.951	0.061	0	0	-0.203	9.722	2.062	-0.061	-0.061	-0.061	-0.292	9.872	1.541	0	-0.122	0	1506697476
-9.635	-2.049	-0.9	0	0	-0.061	3.639	-8.469	0.858	-0.061	0.061	0.061	4.74	9.079	2.707	-0.061	-0.061	-0.061	-9.552	-1.623	-1.948	0.061	-0.061	0	-0.211	9.709	2.072	0	-0.061	-0.061	-0.249	9.877	1.538	0	-0.061	-0.061	1506697476
-9.65	-2.037	-0.871	0	0	-0.061	3.633	-8.466	0.751	-0.061	0.061	0.061	4.71	9.089	2.72	-0.061	-0.122	0	-9.573	-1.59	-1.961	0	-0.061	0	-0.177	9.708	2.092	-0.061	-0.061	-0.061	-0.249	9.877	1.538	0	-0.061	-0.061	1506697476
-9.658	-2.021	-0.892	0	0	-0.061	3.65	-8.451	0.715	-0.061	0	-0.061	4.679	9.092	2.73	0	-0.061	0	-9.563	-1.622	-1.957	0.061	-0.122	0	-0.14	9.737	2.099	0	0	-0.061	-0.219	9.892	1.583	0	-0.061	0	1506697476
-9.641	-2.009	-0.892	0	0	-0.061	3.638	-8.414	0.706	-0.061	0	-0.061	4.622	9.104	2.756	0	0	0	-9.544	-1.567	-1.926	0	-0.122	0	-0.187	9.72	2.072	-0.061	0.061	-0.061	-0.231	9.867	1.576	-0.061	-0.061	0	1506697476
-9.647	-2.005	-0.891	0	-0.061	-0.061	3.638	-8.414	0.706	-0.061	0	-0.061	4.609	9.111	2.796	0	0	0	-9.521	-1.609	-1.91	0	-0.061	0	-0.279	9.695	2.066	-0.061	0	0	-0.231	9.867	1.576	-0.061	-0.061	0	1506697476
-9.67	-2.022	-0.898	0	-0.061	-0.061	3.592	-8.478	0.711	-0.122	0	-0.061	4.578	9.141	2.795	-0.061	0	0	-9.533	-1.592	-1.908	-0.061	0	0	-0.276	9.746	2.08	-0.061	-0.061	0	-0.236	9.859	1.554	0	0	0	1506697476
-9.685	-2.013	-0.816	0.122	0	0	3.57	-8.49	0.788	-0.122	0.061	-0.061	4.582	9.173	2.771	-0.061	-0.061	0	-9.573	-1.589	-1.952	-0.061	0	0	-0.232	9.75	2.09	-0.061	-0.061	0	-0.292	9.89	1.528	0	0	-0.061	1506697476
-9.732	-2.016	-0.873	0.122	-0.305	0	3.57	-8.49	0.788	-0.122	0.061	-0.061	4.582	9.159	2.736	-0.061	0	-0.061	-9.545	-1.62	-2	-0.061	0	0	-0.165	9.734	2.072	-0.061	-0.061	-0.061	-0.372	9.883	1.485	0	-0.061	-0.061	1506697476
-9.546	-2.037	-1.006	0.122	-0.183	-0.122	3.534	-8.484	0.803	-0.122	0.061	-0.061	4.618	9.116	2.722	-0.061	0	-0.061	-9.582	-1.674	-2.053	-0.061	0	0	-0.116	9.771	2	0	0	0	-0.579	9.825	1.436	0	-0.061	-0.122	1506697476
-9.512	-2.053	-1.342	0.122	-0.244	-0.427	3.441	-8.502	0.79	-0.122	0.061	-0.061	4.741	9.126	2.683	0	-0.122	-0.061	-9.495	-1.838	-2.192	-0.061	-0.061	0.061	-0.005	9.788	1.919	0	-0.061	0.061	-0.653	9.921	1.22	0	-0.061	-0.244	1506697476
-9.4	-2.344	-1.357	0.366	0.061	-0.427	3.441	-8.502	0.79	0	-0.122	-0.061	4.989	9.006	2.621	0.061	-0.183	-0.122	-9.403	-2.015	-2.259	-0.122	0.061	0.122	0.288	9.653	1.719	0.061	0	0.122	-0.524	9.865	0.971	-0.061	-0.122	-0.488	1506697476
-9.616	-2.143	-1.555	0.488	0.183	-0.244	3.441	-8.502	0.79	0	-0.122	-0.061	5.209	8.796	2.472	0.122	0.061	-0.061	-9.659	-2.279	-2.323	-0.061	-0.366	0	0.591	9.729	1.512	-0.183	0.305	-0.061	-0.524	9.865	0.971	-0.122	-0.061	-0.61	1506697476
-9.786	-1.769	-1.838	0.488	-0.061	-0.244	3.47	-8.486	0.739	0	-0.122	-0.061	5.323	8.917	2.36	0.122	0.305	-0.122	-9.61	-2.393	-2.425	0	-0.488	0.061	0.553	9.935	1.324	-0.122	0.61	-0.183	-0.181	10.013	1.286	-0.183	-0.122	-0.61	1506697476
-9.587	-1.348	-1.761	0.305	-0.122	-0.244	3.464	-8.223	0.732	0	-0.061	0	5.338	9.16	2.226	0.061	0.488	-0.183	-9.533	-2.565	-2.528	0.122	-0.549	0.061	0.274	10.045	1.188	-0.183	0.366	-0.305	-0.181	10.013	1.286	-0.244	-0.549	-0.549	1506697476
-9.434	-1.207	-1.675	-0.061	0.061	-0.366	3.372	-7.971	0.761	-0.122	-0.244	0	5.102	9.284	2.117	-0.061	0.122	-0.183	-9.411	-2.53	-2.552	0.183	-0.671	0	0.132	9.875	1.188	-0.183	-0.122	-0.427	0.561	9.833	1.432	-0.366	-0.61	-0.427	1506697476
-9.416	-1.511	-1.628	-0.427	-0.122	-0.183	3.602	-8.546	1.14	-0.122	-0.244	0	4.904	9.125	1.994	-0.061	-0.366	-0.183	-9.394	-2.247	-2.446	0.183	-0.732	0	0.325	9.67	1.351	-0.183	-0.122	-0.427	0.561	9.833	1.432	-0.427	-0.427	-0.366	1506697476
-9.382	-1.888	-1.345	-0.732	-0.427	0.122	3.628	-8.531	1.884	-0.977	0.427	0.549	4.783	8.903	1.901	-0.061	-0.427	-0.244	-9.453	-2.007	-2.25	0.061	-0.793	-0.061	0.488	9.637	1.471	-0.244	-0.122	-0.977	1.038	9.761	1.871	-0.61	-0.122	-0.183	1506697476
-9.739	-2.292	-0.847	-0.854	0.122	0.488	3.231	-8.728	1.835	-0.488	0.671	0.61	4.697	8.827	2.029	0.122	-0.366	-0.427	-9.623	-1.836	-2.114	0	-1.16	-0.122	0.342	9.556	1.883	-0.183	0	-1.16	2.946	9.801	3.615	-0.977	0.671	0.671	1506697476
-10.939	-2.473	-0.64	-0.732	-1.526	0.61	3.206	-9.021	1.451	-0.122	0.244	0.549	4.595	8.824	2.217	0.305	-0.122	-0.671	-9.96	-1.793	-1.855	0	-1.282	-0.061	0.053	9.799	2.134	-0.244	0.366	-1.221	3.486	10.984	4.423	-1.953	1.526	2.014	1506697476
-10.513	-2.013	0.423	-0.549	-2.075	0.549	3.206	-9.021	1.451	0.122	-0.061	0.671	4.566	9.17	2.523	0.427	0.122	-0.916	-9.795	-1.818	-1.774	0.244	-1.221	-0.061	-0.597	9.873	2.511	0	0.488	-1.099	3.486	10.984	4.423	-3.174	1.709	3.662	1506697476
-10.574	-0.535	1.172	-0.671	-1.648	0	3.218	-9.121	1.024	0.366	-0.061	0.854	4.559	9.475	2.842	0.427	0.488	-0.916	-9.506	-1.392	-1.682	0.488	-1.221	0	-1.053	9.625	2.879	0.061	0.061	-1.16	5.247	12.093	5.386	-4.089	1.343	5.127	1506697476
-10.524	-0.639	1.544	-0.549	-0.732	-0.671	3.474	-8.497	0.288	0.305	-0.671	0.916	4.229	9.31	3.017	0.488	0.244	-0.61	-9.822	-0.701	-1.738	0.549	-1.16	0.183	-1.036	9.495	3.353	0.122	-0.122	-1.343	-1.867	11.448	3.042	-3.662	2.38	6.104	1506697476
-10.012	-1.256	0.989	-0.244	-1.221	-1.282	3.474	-8.497	0.288	0.427	-0.671	1.16	3.984	9.203	3.189	0.671	-0.122	-0.427	-10.24	-0.402	-1.812	0.244	-0.427	0.244	-0.732	9.909	3.533	0.244	-0.244	-1.404	-1.867	11.448	3.042	-2.808	-1.526	5.188	1506697476
-8.494	-1.189	1.461	0.427	-0.244	-0.366	3.71	-8.961	-0.304	0.793	-0.732	1.526	3.919	9.527	3.48	0.854	0	-0.732	-9.577	-0.559	-2.072	0.305	-0.854	0.061	-0.467	9.915	3.463	0.305	-0.488	-1.343	-2.885	8.961	2.657	-1.221	-3.662	2.991	1506697476
-8.107	-0.553	1.664	0.122	0.061	-0.061	3.807	-8.762	-0.998	1.038	-1.831	1.343	3.862	9.235	3.906	0.793	0.122	-1.16	-9.033	-0.373	-1.928	0.488	-0.732	0	-0.486	8.897	3.414	0.244	-0.549	-1.282	0.178	7.741	2.566	0.854	-5.066	1.709	1506697477
-8.369	0.44	1.48	-0.244	0.244	-0.122	4.207	-7.697	-1.108	0.488	-1.892	0.793	3.759	8.234	4.211	0.671	0	-1.099	-8.665	-0.34	-1.437	0.549	-0.732	0	-0.64	8.047	3.199	-0.061	-0.427	-1.16	2.684	6.359	2.22	0.977	-1.038	0.671	1506697477
-9.082	0.374	1.221	-0.977	0.122	-0.793	4.805	-7.27	-1.011	-0.183	-0.671	0.732	3.752	7.771	4.371	0.305	-0.244	-1.038	-8.795	0.013	-1.302	0.61	-0.61	-0.122	-0.819	8.015	3.375	0.061	-0.488	-0.793	3.827	6.245	4.278	1.77	2.625	0.549	1506697477
-9.904	-0.712	1.323	-0.61	0.366	-0.122	4.805	-7.27	-1.011	-0.244	0.427	0.793	3.753	7.986	4.2	0	-0.61	-0.977	-9.201	0.45	-1.39	0.183	-0.305	-0.244	-0.651	8.732	3.525	0.183	-0.488	-0.61	3.827	6.245	4.278	2.441	4.272	0.977	1506697477
-10.348	-0.807	1.595	-0.61	0.366	0.183	4.717	-8.052	-1.156	0.061	0.427	0.549	3.907	8.598	4.122	-0.122	-1.038	-1.038	-9.422	0.391	-1.519	-0.305	0	-0.488	-0.604	9.286	3.671	0.244	-0.61	-0.488	2.897	7.069	5.14	1.953	2.869	0.244	1506697477
-10.521	-0.484	2.11	-0.916	-0.183	-0.122	4.594	-8.806	-1.383	0.122	-0.488	-0.122	4.261	8.902	4.091	-0.061	-0.854	-0.977	-9.539	0.022	-1.759	-0.427	0.061	-0.61	-0.705	9.545	3.62	0.061	-0.671	-0.244	4.497	7.754	6.757	0.671	-1.648	-0.61	1506697477
-11.416	-1.589	1.962	-1.587	0.427	0	4.655	-9.479	-0.854	-0.244	-0.854	-0.854	4.536	9.093	4.078	0	-0.427	-0.854	-9.477	-0.626	-1.744	-0.488	0.366	-0.793	-1.115	9.749	3.48	-0.122	-0.854	0	5.217	7.954	5.847	0.183	-0.305	0.061	1506697477
-11.695	-2.643	0.961	0.122	0	0.916	4.655	-9.479	-0.854	-0.793	-0.061	-1.282	4.557	9.581	4.01	-0.122	-0.549	-0.549	-11.36	-1.031	-1.658	-0.366	1.648	-0.366	-1.552	10.72	3.217	0.061	-1.343	0.427	5.217	7.954	5.847	1.526	-0.61	1.16	1506697477
-10.757	-2.872	0.834	0.427	0.122	0.61	4.528	-10.383	-0.201	-1.038	1.16	-1.038	4.555	11.074	3.639	-0.427	-1.404	-0.305	-11.446	-1.389	-0.781	0.305	0.854	-0.305	-1.584	11.861	3.498	0.854	-0.793	0.671	3.884	9.26	1.909	2.258	-1.221	-0.427	1506697477
-9.082	-3.169	0.593	0.488	1.221	-0.183	4.149	-10.765	0.446	-0.916	1.892	-0.61	4.947	11.895	3.096	-0.427	-1.892	0.061	-11.96	-1.893	-0.568	0.244	-0.061	-0.488	-2.134	12.481	3.28	0.305	0.122	0.854	7.183	11.324	5.064	-1.038	0.244	-0.122	1506697477
-9.713	-4.14	-1.81	1.648	1.892	-0.488	4.002	-11.044	0.959	-0.916	1.892	-0.61	5.82	12.086	3.229	0	-0.305	0.732	-10.55	-1.61	0.043	-0.244	1.099	-0.122	-2.611	11.342	2.728	-0.183	0	0.977	-0.038	8.985	2.523	0	-0.427	-1.404	1506697477
-9.098	-3.718	-1.687	1.465	0.793	0.061	4.078	-10.515	1.39	-0.061	3.113	-1.343	5.735	10.965	3.381	0.061	1.892	1.892	-10.127	-2.359	0.397	-1.099	0.671	-0.305	-2.555	9.616	1.804	-0.793	-0.305	1.038	3.188	10.887	0.189	2.136	-2.441	-1.709	1506697477
-8.748	-3.37	-1.492	0.854	1.953	-0.183	1.382	-9.573	1.342	0.427	2.563	-2.869	4.646	9.735	2.836	-0.366	1.77	2.563	-9.643	-3.705	0.42	-0.061	0.183	-0.549	-1.934	9.014	0.866	-0.732	0.244	1.648	1.355	9.641	0.602	0.854	-1.099	-2.075	1506697477
-9.197	-3.218	-1.796	1.038	1.465	-0.061	1.382	-9.573	1.342	0.916	0.366	-3.662	3.917	9.662	2.391	-1.282	0.854	2.258	-9.863	-3.469	0.161	0.122	-0.305	-0.366	-1.353	9.359	0.484	-0.244	1.282	2.136	1.355	9.641	0.602	1.465	-0.305	-1.953	1506697477
-8.996	-2.614	-1.922	0.916	1.404	0.122	0.951	-9.254	1.385	1.038	-0.427	-3.174	3.664	9.865	1.512	-2.197	-0.549	1.709	-9.332	-2.772	-0.414	0.244	-0.122	0.061	-1.2	9.52	0.837	0.732	1.343	2.136	0.992	9.914	0.292	1.404	-2.258	-2.808	1506697477
-8.573	-1.823	-1.745	1.038	1.038	-0.122	0.695	-8.418	1.323	0.916	0	-2.075	3.825	9.635	0.519	-2.319	-1.77	1.709	-8.879	-2.507	-0.819	0.061	-0.61	0.244	-1.135	9.345	1.256	0.793	0.916	1.648	2.102	9.855	0.291	1.221	-2.747	-2.991	1506697477
-8.409	-1.561	-1.739	1.038	0.977	-0.183	0.17	-7.162	1.174	0.61	-0.061	-0.977	4.192	8.714	0.089	-1.343	-2.014	2.075	-8.396	-2.821	-0.84	0.183	-0.671	0.183	-0.664	9.106	1.272	0.061	0.916	1.099	2.102	9.855	0.291	1.038	-2.258	-3.052	1506697477
-8.983	-1.581	-2.113	0.977	0.488	-0.122	0.038	-6.519	1.008	0.427	-0.671	0.244	4.761	8.299	0.443	-0.244	-0.488	2.197	-7.972	-2.684	-0.869	0.183	-0.488	0.183	-0.234	8.754	1.25	-0.549	0.977	0.488	2.894	9.47	0.278	0.793	-1.099	-2.869	1506697477
-8.976	-1.482	-2.022	0.977	0	-0.366	0.556	-6.435	0.794	0.366	-0.916	1.343	4.913	8.102	0.636	0.427	1.587	2.075	-7.873	-2.707	-1.025	0.183	-0.244	0.183	-0.335	8.577	1.209	-0.427	1.038	0.183	2.662	9.252	0.908	0.61	-0.488	-2.502	1506697477
-9.032	-1.245	-2.066	0.977	0	-0.488	1.202	-6.584	0.574	0.183	-1.099	2.075	4.376	7.9	0.646	0.854	2.014	1.709	-7.894	-2.702	-1.159	0.183	0	0.244	-0.208	8.786	0.993	-0.244	0.61	0.122	1.181	9.54	1.372	0.305	-1.343	-2.563	1506697477
-9.41	-1.02	-2.015	0.977	0	-0.427	2.657	-7.309	0.792	-0.183	-1.282	2.747	4.067	7.955	0.973	1.038	1.465	1.16	-8.091	-2.816	-1.28	0.183	0.305	0.305	-0.014	9.051	0.748	-0.366	0.061	-0.244	1.046	9.556	1.241	0.061	-1.282	-2.38	1506697477
-9.814	-1.047	-2.222	1.099	0	-0.366	2.657	-7.309	0.792	-0.549	-0.854	3.235	4.093	8.141	1.329	0.916	0.732	0.488	-8.411	-2.985	-1.377	0.244	0.366	0.366	-0.114	9.344	0.746	-0.183	-0.427	-0.488	1.046	9.556	1.241	-0.061	-1.221	-2.319	1506697477
-9.96	-0.549	-2.688	0.916	-0.183	0.122	2.657	-7.309	0.792	-0.549	-0.854	3.235	4.228	8.282	1.591	0.732	0.183	-0.244	-8.748	-3.149	-1.503	0.366	0.671	0.549	-0.004	9.838	0.756	-0.183	-0.854	-0.488	0.571	10.062	0.963	-0.061	-1.465	-2.502	1506697477
-10.074	-0.659	-2.455	0.122	-0.671	0.916	3.905	-8.319	1.547	-0.977	0.061	3.357	4.5	8.741	1.988	0.488	-0.122	-1.099	-8.585	-3.045	-1.684	0.305	1.099	0.671	-0.022	10.391	0.886	-0.305	-1.099	-0.61	3.133	10.508	2.987	-0.671	-1.709	-2.563	1506697477
-11.301	-2.391	-2.044	-2.197	-2.258	2.502	4.445	-8.836	1.967	-0.916	0.061	2.625	4.948	9.416	2.658	0.244	-0.305	-1.709	-9.776	-3.545	-1.069	0.183	2.93	0.488	-0.624	10.907	1.282	-0.916	-1.892	-0.61	3.133	10.508	2.987	-1.465	-1.526	-2.014	1506697477
-11.249	-3.519	-1.681	-2.38	-0.244	2.319	4.825	-9.79	2.297	-0.916	-0.122	1.709	5.418	10.541	3.273	-0.061	-0.549	-1.953	-13.438	-1.072	-1.188	1.282	0.854	0.366	-0.602	12.196	2.993	-0.061	-2.197	-0.427	5.638	11.299	4.262	-3.479	-0.793	-0.671	1506697478
-11.684	-5.048	-0.267	-0.977	-0.854	2.197	5.764	-12.76	2.385	0.183	-0.122	0.916	5.758	11.994	3.71	-0.549	-1.099	-2.075	-12.348	0.88	-0.695	-0.427	0.61	1.282	-0.396	12.14	4.144	0.366	-0.488	-0.793	7.077	12.173	5.396	-5.127	2.136	2.991	1506697478
-11.136	-4.39	0.223	-0.671	-0.244	1.526	5.938	-12.706	1.19	1.282	-0.244	-0.977	6.3	11.076	4.179	-0.488	-1.526	-1.282	-11.665	-1.096	0.244	-0.61	0.793	0.183	-1.739	10.49	4.36	-0.854	0.366	-0.427	3.548	12.103	3.168	-4.639	2.38	4.761	1506697478
-11.974	-3.192	-1.208	-0.671	-2.441	0.671	5.057	-11.689	0.665	0.977	-0.183	-3.662	7.167	9.836	4.857	0.183	0.977	0.061	-12.037	-0.396	-0.008	-0.183	0	-0.061	-2.245	10.005	3.799	-1.343	-0.122	0.183	0.096	13.815	1.412	-2.441	1.892	5.493	1506697478
-9.482	-2.454	-0.057	-0.916	-1.892	0.488	4.077	-12.481	-0.039	1.221	-0.793	-5.371	6.393	10.393	4.815	-0.366	2.441	0.916	-10.917	-0.456	-0.729	-0.183	-0.366	-0.183	-1.976	9.896	3.577	-0.549	-0.061	0.366	-2.885	12.647	2.706	-1.587	-0.305	5.615	1506697478
-8.107	-1.489	0.44	-0.854	-0.427	0.244	3.144	-11.777	-0.906	1.831	-2.014	-6.165	5.011	10.006	3.985	-1.404	-0.122	1.587	-9.866	-0.274	-0.693	-0.305	-0.366	-0.305	-1.912	8.894	3.438	-0.549	-0.061	0.366	-2.885	12.647	2.706	-0.916	-2.625	5.676	1506697478
-8.104	-0.671	-0.195	-0.977	-0.854	-0.122	2.834	-9.744	-0.94	1.099	-1.709	-5.981	5.164	8.872	3.57	-1.709	-1.831	2.563	-8.981	0.126	-0.918	-0.061	-0.061	-0.183	-1.5	7.939	3.238	-0.122	-0.549	0.488	-2.736	10.056	3.125	1.099	-1.953	5.31	1506697478
-7.531	-0.53	0.459	-1.221	-0.427	0.122	3.054	-8.449	-0.73	0.366	0.122	-5.005	5.722	8.124	3.262	-1.709	-1.16	3.54	-8.448	0.111	-1.123	-0.244	0	-0.427	-0.807	7.383	3.321	0.061	-0.793	0.244	-1.26	8.958	2.33	1.16	0.366	4.15	1506697478
-7.87	-0.213	0.977	-1.343	0.671	0.183	2.984	-7.693	-0.809	0.183	1.709	-4.089	5.661	7.361	2.885	-1.526	-0.366	4.211	-8.294	0.346	-1.253	-0.488	-0.061	-0.61	-0.158	7.285	3.254	0	-0.427	0	-0.266	7.189	1.653	1.343	1.587	2.808	1506697478
-8.696	0.127	0.627	-1.465	0.854	0.061	2.828	-7.224	-0.915	0.183	1.648	-3.662	5.556	6.755	2.915	-1.16	-0.183	4.333	-8.276	0.278	-1.434	-0.61	0.244	-0.488	0.09	7.856	3.455	-0.183	0.061	-0.061	0.368	6.559	2.269	1.099	3.967	1.892	1506697478
-9.421	-0.353	0.366	-1.709	0.549	0.244	3.061	-7.159	-0.809	0.183	0.977	-3.357	6.155	6.781	3.395	-0.732	0.854	4.15	-8.372	-0.144	-1.888	-0.854	0.732	-0.427	-0.237	8.565	3.853	0	0.122	0.122	2.254	7.216	2.437	1.038	4.395	0.671	1506697478
-9.716	-1.077	0.664	-1.709	0	0.122	3.529	-7.06	-0.754	0.305	-0.488	-3.296	6.487	6.954	3.698	-0.427	0.854	3.967	-8.614	-0.477	-2.194	-0.916	0.671	-0.671	-0.306	8.994	3.804	-0.244	-0.549	0.244	2.254	7.216	2.437	0.671	2.441	-1.16	1506697478
-9.861	-0.444	1.074	-1.099	0	0.183	4.521	-6.938	-0.398	0.732	-2.563	-3.357	7.039	6.776	4.203	-0.244	-0.183	4.089	-8.905	-0.603	-2.433	-0.977	0.61	-0.61	0.038	8.863	3.64	-0.244	-0.549	0.122	4.581	8.446	5.322	-0.61	3.479	-1.648	1506697478
-10.034	-1.352	1.189	-2.869	-0.549	-0.061	6.066	-6.272	0.051	0.977	-3.723	-3.54	7.752	6.135	4.266	-0.183	-0.061	4.211	-8.646	-0.689	-2.446	-1.099	0.732	-0.549	0.356	8.813	3.546	-0.244	-0.366	0.183	4.807	9.186	6.651	0.671	3.662	0.916	1506697478
-12.679	-5.012	-2.645	-0.854	-0.244	-1.404	7.93	-5.546	0.543	1.099	-3.296	-3.906	8.196	5.435	3.917	-0.061	0.061	4.211	-10.817	-0.83	-2.291	-1.953	2.075	-0.366	0.523	9.813	3.565	-0.183	-0.122	0.488	0.183	7.187	2.287	1.709	-2.808	-1.038	1506697478
-10.647	-4.37	-0.449	1.221	-2.258	0.061	9.191	-5.446	0.943	1.343	-3.052	-4.089	8.583	4.907	3.566	0.427	-1.16	3.723	-12.58	-1.98	-2.658	-1.709	-0.61	-0.671	1.022	11.713	3.442	0.366	0.793	0.61	0.293	11.237	2.18	-1.77	0.244	-2.38	1506697478
-8.317	-2.066	1.113	-1.099	2.625	0.244	9.777	-5.323	0.693	1.587	-2.869	-3.479	10.058	5.265	3.034	0.854	-1.404	2.625	-11.117	-2.931	-1.747	-0.916	-0.549	-0.671	0.315	12.178	3.088	0.366	2.625	0.549	-3.29	7.285	0.891	0.671	2.991	1.16	1506697478
-11.161	-2.588	-4.56	0.122	1.282	-1.038	10.159	-4.67	0.647	1.16	-2.136	-2.808	11.167	5.386	2.042	1.465	-0.916	2.319	-10.899	-2.345	-0.589	-1.16	-0.671	0.183	-1.164	11.409	2.457	-0.366	3.418	0.793	-3.29	7.285	0.891	1.282	-2.319	-0.427	1506697478
-10.152	-2.808	-3.689	0.244	-1.648	-0.793	10.363	-4.088	1.113	0.244	-0.854	-2.808	11.166	5.813	1.737	2.014	-0.305	2.747	-11.234	-3.866	-0.866	-1.282	-0.366	-0.122	-2.327	11.179	1.343	-1.16	2.502	1.221	0.898	10.775	-0.598	1.465	-2.197	-1.404	1506697478
-8.85	-3.073	-1.138	-0.732	2.38	-0.366	10.363	-4.088	1.113	0.244	-0.854	-2.808	10.869	6.621	1.168	1.892	-0.305	2.747	-10.354	-4.132	-1	-0.916	-0.427	-0.366	-2.533	11.16	1.226	-0.305	1.282	0.977	0.139	10.255	1.011	1.526	0.61	0.122	1506697478
-9.512	-2.393	-2.448	-0.183	1.282	-0.671	8.879	-4.552	0.676	0.244	0.549	-2.869	10.115	6.644	0.434	1.587	-1.648	2.441	-10.056	-3.604	-1.04	-0.183	-1.282	-0.122	-2.036	10.512	1.176	-0.122	1.587	0.244	0.139	10.255	1.011	0.977	-0.61	-1.282	1506697478
-9.327	-2.36	-2.841	0.122	0.305	-1.16	8.879	-4.552	0.676	0.183	-0.61	-3.052	9.635	5.991	-0.111	1.587	-1.953	2.258	-9.341	-3.397	-0.797	-0.244	-1.099	0.122	-1.969	9.439	1.302	-0.122	1.526	-0.305	0.837	9.877	-0.059	1.892	0	-1.343	1506697478
-8.62	-2.476	-2.363	0.183	0.427	-0.854	8.466	-3.437	1.17	-0.183	0.671	-2.808	9.049	5.067	-0.153	1.77	-0.732	2.014	-8.374	-3.307	-0.518	-0.244	-1.16	-0.122	-2.257	8.827	1.346	-0.061	1.038	-0.366	1.187	10.357	1.169	1.343	-0.244	-1.465	1506697478
-9.037	-2.464	-2.616	0.427	0.122	-0.427	7.876	-2.637	1.354	-0.305	1.404	-2.38	8.454	4.346	-0.006	1.831	-0.366	1.587	-8.156	-3.578	-0.275	-0.061	-1.282	-0.366	-2.089	8.659	1.153	-0.305	0.244	-0.244	1.036	9.824	1.609	0.977	-0.61	-1.709	1506697478
-9.336	-2.852	-2.361	0.977	-0.488	-0.122	7.191	-2.26	1.475	-0.305	1.038	-1.892	8.486	3.858	0.373	1.526	-0.732	1.16	-8.165	-3.603	-0.053	0.244	-0.854	-0.183	-1.909	8.85	1.119	-0.244	0.427	-0.366	1.993	9.549	1.108	0.916	-0.183	-1.343	1506697478
-9.216	-2.33	-2.217	1.221	-0.244	0.061	7.088	-1.878	1.103	-0.488	-0.122	-1.282	8.943	3.743	0.88	0.793	-1.038	0.977	-8.278	-4.011	-0.099	0.671	-0.793	-0.061	-2.405	9.058	1.002	-0.122	0.122	-0.305	2.689	9.686	1.546	0.488	0.183	-0.977	1506697479
-9.877	-1.529	-2.724	0.916	-1.221	-0.244	7.397	-1.651	0.627	-1.038	-0.916	-0.427	9.684	3.668	0.904	-0.061	-0.671	0.793	-8.457	-3.991	-0.139	1.16	-0.488	-0.183	-2.521	9.333	1.008	-0.244	-0.977	-0.061	1.64	9.802	2.336	0.122	-0.366	-0.427	1506697479
-9.49	-2.445	-2.052	0.671	-1.648	0.122	7.464	-1.473	-0.355	-2.014	-0.977	0.183	9.976	3.719	0.66	-0.671	-0.854	0.793	-8.664	-3.289	-0.328	1.16	0	-0.061	-2.105	9.605	1.553	-0.244	-1.587	-0.366	1.456	9.806	1.442	-0.244	-0.916	-0.549	1506697479
-8.61	-2.558	-0.699	0.732	0.183	0.61	7.77	-1.548	-1.369	-2.869	-1.221	0.488	10.226	3.597	0.592	-0.854	-0.916	0.671	-10.293	-3.609	-0.384	1.16	0.732	0.061	-1.658	10.253	2.151	-0.488	-1.831	-0.671	2.424	9.944	1.203	-0.427	-0.366	-0.488	1506697479
-9.795	-2.028	-0.98	0.793	1.099	0.061	8.74	-1.893	-0.986	-3.235	-1.282	0.854	10.57	3.595	0.634	-0.793	-0.732	0.122	-10.524	-2.041	-0.791	1.953	-0.183	0.366	-1.17	11.27	3.423	-0.488	-1.831	-1.343	2.358	9.805	1.643	-0.549	-0.244	0.122	1506697479
-9.989	-2.745	-1.04	0.977	-0.244	-0.061	9.537	-2.604	-1.305	-3.113	-1.343	0.916	10.683	3.667	-0.209	-0.61	-1.526	-0.488	-9.728	-0.933	-0.888	1.099	0.305	0.549	-1.189	10.535	4.32	-0.427	-1.404	-2.014	0.707	9.75	1.427	-0.366	-0.427	0.244	1506697479
-9.53	-3.042	-0.127	1.099	0.488	-0.183	9.196	-2.418	-1.806	-3.113	-1.648	0.793	10.701	3.09	-0.104	-0.305	-0.732	-0.549	-9.873	-1.207	-0.362	0.671	-0.061	0.122	-1.135	9.264	4.031	-1.16	-1.587	-2.014	-0.187	10.238	0.671	-0.854	-1.465	-0.732	1506697479
-9.847	-2.73	-0.02	1.038	0.427	-0.244	8.21	-1.949	-2.085	-3.113	-2.502	0.977	10.566	2.421	1.358	-0.122	-0.122	-0.61	-10.006	-1.248	-0.242	0.793	-0.122	0.122	-1.29	8.731	4.057	-1.099	-1.526	-1.526	-0.025	10.183	1.584	-0.488	-0.549	-0.732	1506697479
-9.723	-2.839	-0.051	0.854	0.061	-0.183	8.404	-1.925	-2.042	-2.441	-1.77	1.587	10.491	2.062	1.287	-0.427	-1.038	-0.61	-9.935	-1.285	-0.295	0.916	-0.305	0.183	-1.28	9.058	4.164	-0.732	-1.038	-1.16	-0.287	10.1	1.952	-0.305	0.122	-0.854	1506697479
-9.356	-2.878	-0.071	0.977	0.122	-0.244	7.718	-1.926	-2.814	-2.014	-2.93	1.526	10.978	2.119	0.807	-0.671	-1.221	-0.427	-9.982	-1.195	-0.327	1.099	-0.488	0.183	-1.456	9.052	4.331	-0.488	-0.854	-0.977	-0.727	10.008	2.108	-0.122	-0.732	-1.099	1506697479
-9.316	-2.292	-0.297	0.671	0.061	-0.305	8.715	-2.011	-3.298	-1.77	-3.967	1.038	10.946	2.027	0.403	-0.427	-0.671	-0.366	-9.764	-0.964	-0.183	0.916	-0.549	0.427	-1.364	8.965	4.475	-0.427	-0.488	-0.671	-0.118	9.935	2.464	-0.061	-1.038	-1.038	1506697479
-9.4	-2.199	-0.439	0.305	0.122	-0.427	9.701	-1.928	-3.514	-1.709	-2.808	0.549	10.688	2.144	0.268	-0.183	-0.366	-0.427	-9.528	-0.865	-0.156	0.61	-0.549	0.366	-1.364	8.965	4.475	-0.427	-0.488	-0.671	0.441	9.666	2.611	0	-0.488	-0.671	1506697479
-9.558	-2.439	-0.717	0.305	-0.061	-0.366	9.747	-1.827	-3.469	-1.099	-2.625	0.061	10.628	2.417	0.428	-0.183	-0.671	-0.305	-9.679	-0.671	-0.077	0.183	-0.488	0.305	-1.364	8.965	4.475	-0.427	-0.488	-0.671	0.264	9.513	2.149	0.061	-0.305	-0.732	1506697479
-9.545	-2.387	-0.998	0.366	-0.183	-0.305	9.5	-1.762	-3.139	-0.671	-2.319	-0.122	10.636	2.548	0.456	-0.183	-0.549	-0.122	-9.662	-0.998	0.022	-0.061	-0.366	0.366	-1.811	8.825	4.302	-0.427	0	-0.427	0.14	9.784	2.171	-0.122	-0.305	-0.793	1506697479
-9.42	-2.366	-1.233	0.244	-0.183	-0.305	9.711	-1.58	-4.125	-0.977	-2.136	-0.671	10.93	2.643	0.351	-0.366	-0.61	0	-9.545	-1.495	0.022	-0.061	-0.244	0.366	-2.064	8.976	4.096	-0.427	-0.122	-0.305	0.144	9.806	2.39	-0.244	-0.427	-0.793	1506697479
-9.349	-2.598	-1.469	0.427	0.061	-0.244	9.753	-1.409	-4.552	-1.038	-1.343	-0.977	11.629	2.657	-0.331	-0.366	-0.122	0.427	-9.455	-1.851	0.016	-0.061	0	0.244	-2.265	9.079	3.875	-0.549	-0.183	-0.244	0.471	9.841	2.15	-0.244	-0.549	-0.732	1506697479
-9.531	-2.859	-1.784	0.488	0.061	-0.183	9.875	-1.132	-4.164	-1.038	-1.282	-1.343	11.821	2.638	-0.358	-0.488	-0.061	0.977	-9.543	-2.139	-0.019	0.183	0.183	0.244	-2.493	9.044	3.68	-0.671	-0.61	-0.122	0.654	9.857	1.804	-0.366	-0.244	-0.61	1506697479
-9.441	-3.06	-1.932	0.549	-0.122	-0.183	9.493	-0.374	-4.106	-1.282	-1.404	-1.465	11.47	2.399	-0.574	-0.61	0.244	1.343	-9.524	-2.491	-0.017	0.427	0.244	0	-2.387	8.916	3.522	-0.671	-0.854	0.061	0.371	9.951	1.806	-0.549	-0.549	-0.61	1506697479
-9.191	-3.724	-1.644	0.854	-0.183	-0.183	9.103	0.505	-4.548	-1.831	-1.404	-1.404	10.661	2.16	-0.487	-0.854	0.061	1.404	-9.426	-2.798	-0.024	0.671	0.122	0	-2.327	8.762	3.395	-0.549	-1.038	0.122	0.246	9.975	2.031	-0.488	-0.61	-0.244	1506697479
-9.49	-4.378	-1.55	1.343	-0.061	-0.183	8.691	1.043	-5.069	-2.197	-1.099	-1.282	10.17	2.121	-0.423	-1.282	0.061	1.282	-9.644	-3.052	-0.16	1.16	0	0	-2.437	8.723	3.345	-0.366	-1.221	0.061	-0.09	9.924	2.096	-0.61	-0.793	0.061	1506697479
-9.822	-4.725	-1.309	2.502	-0.305	-0.366	8.019	1.208	-5.254	-2.563	-0.61	-0.916	9.784	2.155	-0.258	-1.831	0.244	1.099	-9.865	-3.499	-0.26	2.075	-0.549	-0.061	-2.59	8.604	3.36	-0.061	-1.648	0.061	-0.55	10.072	2.011	-0.549	-0.732	0.549	1506697479
-9.54	-4.526	-0.75	3.357	-0.183	-0.61	7.161	1.317	-5.157	-2.808	-0.671	-0.244	9.41	2.162	-0.157	-2.38	0.183	0.793	-10.006	-3.645	-0.142	3.235	-0.916	0	-2.556	8.696	3.525	0.244	-2.075	0.183	-1.499	10.596	1.704	-0.977	-1.099	0.793	1506697479
-8.855	-3.662	0.03	3.662	0.427	-0.732	6.655	1.576	-5.361	-2.93	-0.732	0.732	9.826	2.45	-0.402	-2.869	0.061	0.427	-9.946	-2.629	-0.172	4.15	-0.977	0.061	-2.463	9.018	4.107	0.549	-2.258	-0.122	-2.601	10.753	1.477	-0.977	-2.441	0.305	1506697479
-8.839	-3.101	0.337	3.784	1.526	-0.671	6.875	1.739	-5.587	-2.808	-0.488	1.465	10.996	3.198	-0.586	-3.235	-0.427	0.671	-9.449	-1.238	0.214	4.395	-0.854	0.305	-2.701	9.014	4.628	0.732	-2.319	-0.671	-1.857	10.05	1.554	-0.366	-2.625	0.366	1506697479
-9.653	-3.029	-0.179	3.967	1.465	-0.671	7.092	1.817	-6.227	-3.052	0.244	1.709	11.423	3.382	-0.23	-3.479	0.183	1.099	-9.641	-0.407	0.719	3.967	-0.305	0.488	-2.712	9	4.925	0.732	-2.38	-0.671	-1.215	9.433	2.177	-0.244	-2.319	0.671	1506697479
-9.149	-2.974	-0.307	4.211	1.099	-0.366	6.919	1.863	-7.301	-3.479	0.61	1.77	10.953	2.972	0.106	-3.723	0	0.916	-9.296	-0.329	0.798	3.845	-0.061	0.549	-2.245	9.476	5.003	0.793	-2.502	-0.671	-1.233	9.643	1.692	-0.183	-7.08	0.488	1506697480
-8.814	-2.818	-0.128	3.906	1.404	-0.183	6.919	1.863	-7.301	-3.479	0.61	1.77	10.95	2.74	0.284	-3.784	0.122	0.61	-8.996	-0.036	0.81	3.601	0.488	0.366	-2.01	9.403	5.039	0.61	-2.441	-0.854	-0.891	9.496	1.029	-0.183	-11.169	-0.854	1506697480
-9.361	-3.092	-0.514	3.784	1.038	-0.244	6.614	1.257	-7.732	-3.784	0.61	0.916	10.98	2.511	0.415	-3.723	0.488	0.427	-9.119	0.275	0.754	3.418	0.793	0.244	-2.032	9.083	4.828	0.183	-2.991	-0.793	0.603	9.099	1.849	-0.916	-8.85	-1.892	1506697480
-9.275	-3.58	-0.493	3.662	0.61	-0.366	6.179	1.056	-7.832	-3.601	0	0.732	10.677	2.239	0.706	-3.662	0.305	0.244	-9.201	0.133	0.601	3.479	1.099	0.061	-1.861	8.764	4.541	-0.122	-3.418	-0.671	-0.56	9.154	1.546	-0.732	-6.714	-2.93	1506697480
-8.464	-4.224	-0.193	3.723	1.526	-0.427	6.072	1.071	-7.91	-3.479	-0.488	0.671	10.555	2.254	0.947	-3.845	0.488	0.122	-9.409	0.181	0.402	3.479	1.221	-0.122	-1.724	8.637	4.45	-0.244	-3.723	-0.793	-1.86	10.241	0.748	-0.977	-4.822	-3.723	1506697480
-8.41	-4.779	-0.175	4.089	2.014	-0.183	6.138	1.193	-7.71	-3.418	-0.366	0.854	10.575	2.494	0.886	-4.028	0.488	0.061	-9.598	0.158	0.318	3.54	1.221	-0.244	-1.879	8.556	4.369	-0.366	-4.089	-0.916	-2.353	10.963	0.817	-1.709	-4.761	-4.333	1506697480
-8.598	-4.776	-0.237	4.822	2.136	0.061	6.06	1.493	-7.183	-3.418	-0.732	1.16	10.581	2.748	0.772	-4.15	0.549	0.061	-9.676	-0.079	0.336	3.845	1.038	-0.305	-1.924	8.55	4.381	-0.61	-4.395	-1.16	-2.322	10.779	1.546	-1.343	-5.31	-4.395	1506697480
-8.6	-4.058	-0.373	4.944	2.502	0.122	6.094	1.975	-6.999	-3.54	-0.732	1.709	10.477	2.969	0.603	-4.333	0.549	0	-9.863	-0.281	0.273	4.211	0.916	-0.366	-2.038	8.681	4.292	-0.549	-4.333	-1.343	-0.982	10.807	2.037	-0.61	-6.531	-4.15	1506697480
-8.729	-3.297	-0.365	4.395	1.892	0	6.346	2.346	-7.062	-3.845	-0.671	2.258	10.325	3.234	0.351	-4.578	0.427	-0.183	-9.576	-0.224	0.209	4.761	0.671	-0.244	-2.259	8.618	4.072	-0.549	-4.7	-1.587	-0.215	10.556	2.449	-0.61	-6.348	-3.479	1506697480
-8.035	-3.528	0.049	3.967	1.526	0.366	6.552	2.48	-7.117	-4.211	-0.488	2.625	10.185	3.346	0.049	-4.883	0.366	-0.183	-9.274	0.098	0.211	5.127	0.671	-0.183	-2.28	8.315	3.933	-0.305	-5.005	-1.77	-0.38	9.944	2.601	-1.404	-7.568	-2.93	1506697480
-7.479	-4.668	0.256	4.272	2.319	0.977	6.458	2.433	-7.125	-4.517	-0.549	2.869	9.877	3.198	-0.177	-5.127	0	-0.183	-9.174	0.311	0.068	5.249	0.854	-0.244	-2.048	8.045	3.898	-0.061	-5.188	-1.892	0.953	8.865	3.21	-1.831	-8.301	-2.319	1506697480
-8.854	-4.193	-0.239	5.127	3.235	1.709	6.248	2.231	-7.123	-4.639	-0.366	3.052	9.658	2.917	-0.346	-5.31	-0.366	-0.122	-9.563	0.479	-0.112	5.493	0.916	-0.183	-1.709	8.001	3.956	0.366	-5.188	-2.014	1.212	6.909	3.517	0.305	-8.789	-0.916	1506697480
-12.35	-1.419	-1.485	3.967	-0.488	0.732	5.828	2.095	-7.023	-4.517	-0.244	3.174	9.673	2.507	-0.488	-5.493	-0.793	-0.061	-10.501	0.147	-0.228	5.127	0.977	-0.305	-1.391	8.532	3.992	0.916	-5.127	-1.953	0.384	6.593	-0.986	2.075	-5.432	0.732	1506697480
-11.332	-3.893	-0.746	4.089	-0.671	0.244	5.724	2.156	-7.22	-4.15	-0.732	3.296	10.201	2.135	-0.634	-5.737	-1.282	-0.122	-10.779	-0.708	-0.841	4.944	1.709	-0.488	-1	10.021	3.75	1.16	-4.822	-1.953	4.673	9.957	3.127	3.296	-5.127	0.366	1506697480
-9.975	-4.481	-0.65	5.371	0.488	1.282	6.82	1.938	-7.825	-3.784	-1.343	3.296	11.317	2.017	-0.876	-6.165	-1.465	-0.488	-10.185	-1.695	-1.908	5.798	1.343	-0.305	-0.471	11.539	2.927	0.671	-5.371	-2.441	5.009	12.431	7.443	1.038	0.732	1.343	1506697480
-9.21	-2.443	-0.866	6.348	1.343	0.977	7.703	1.457	-7.596	-4.211	-1.404	3.052	12.323	1.541	-1.392	-6.226	-0.977	-0.61	-10.585	-2.199	-2.67	5.249	2.136	0.183	0.329	12.012	2.153	0.061	-6.409	-2.686	-0.688	8.661	2.521	2.136	-2.625	1.404	1506697480
-8.722	-1.931	-2.011	5.188	2.014	0.366	7.797	1.705	-6.188	-4.517	-1.16	3.479	12.642	0.345	-1.983	-6.287	-0.427	-0.793	-10.223	-2.469	-3.21	5.92	1.16	0.244	1.635	11.775	1.682	-0.488	-6.592	-2.808	1.408	9.721	1.282	2.38	-4.211	1.343	1506697480
-9.432	-2.586	-3.155	5.371	2.197	0.427	8.099	1.872	-4.88	-4.7	-0.916	4.15	12.355	-0.691	-2.469	-6.226	-0.427	-0.732	-10.269	-2.251	-3.497	5.92	1.282	0.549	2.262	10.819	1.741	-0.488	-6.165	-2.869	0.86	10.366	1.593	2.319	-2.38	1.221	1506697480
-9.119	-2.795	-3.024	5.92	3.235	0.793	8.512	1.802	-4.78	-4.639	-0.732	4.333	11.609	-1.464	-2.789	-5.92	-0.244	-0.549	-10.579	-1.706	-3.456	5.493	0.366	0.549	2.598	10.159	1.766	-0.183	-5.798	-2.747	-0.592	10.848	0.842	2.014	-4.15	0.061	1506697480
-9.609	-2.391	-3.656	6.042	3.54	0.854	8.674	1.593	-5.298	-4.456	-0.61	4.15	10.928	-1.778	-2.561	-5.798	-0.488	-0.488	-10.835	-2.017	-3.297	5.493	-0.427	0.305	2.68	9.847	1.949	0.244	-5.066	-2.686	1.525	10.229	0.335	2.075	-2.563	0.671	1506697480
-9.862	-1.455	-4.157	6.165	2.686	0.488	8.771	1.046	-5.774	-4.211	-0.61	3.784	10.704	-1.595	-2.367	-5.676	-0.732	-0.488	-10.057	-2.03	-2.93	5.371	-0.732	-0.061	1.939	9.586	2.052	0.488	-4.456	-2.502	0.414	10.822	-1.111	1.465	-4.028	-0.061	1506697480
-9.777	-0.761	-3.766	5.737	2.197	0.244	8.594	0.373	-5.748	-3.967	-0.549	3.479	10.825	-1.019	-2.22	-5.493	-0.732	-0.244	-9.367	-2.034	-2.586	5.371	-0.916	-0.427	1.096	9.27	1.975	0.549	-4.578	-2.197	0.691	10.584	-0.877	0.793	-5.676	-0.61	1506697480
-9.507	-0.409	-3.006	5.493	2.441	0.244	8.154	0.1	-5.441	-3.845	-0.244	3.479	10.744	-0.511	-2.138	-5.31	-0.671	0.061	-8.934	-1.958	-2.19	5.127	-0.488	-0.549	0.725	9.115	1.821	0.427	-4.7	-2.014	1.625	10.068	-0.834	0.61	-5.859	-1.16	1506697480
-9.853	-0.075	-2.944	4.944	1.526	0	7.8	0.065	-5.078	-3.845	0	3.601	10.381	-0.249	-2.151	-5.188	-0.549	0.244	-8.759	-1.775	-2.032	5.127	-0.427	-0.549	0.751	9.1	1.952	0.488	-4.578	-1.953	3.536	9.604	-0.97	0.977	-4.7	-1.038	1506697480
-9.582	-0.313	-2.534	4.578	1.465	-0.183	7.571	0.213	-4.743	-3.845	0.061	3.54	10.011	-0.251	-2.133	-5.005	-0.61	0.183	-8.762	-1.47	-1.91	4.761	0	-0.488	0.926	9.165	2.193	0.671	-4.272	-1.953	3.263	9.428	-0.531	0.977	-3.906	-1.221	1506697480
-9.32	-0.467	-2.446	4.395	1.343	-0.244	7.595	0.397	-4.805	-3.662	0.061	3.296	9.932	-0.477	-1.985	-4.7	-0.61	0	-8.946	-1.455	-1.987	4.456	0.061	-0.427	1.159	9.38	2.402	0.61	-4.089	-1.892	2.637	9.607	-0.16	0.732	-4.456	-1.404	1506697481
-9.405	-0.895	-2.365	4.333	1.16	-0.244	7.672	0.421	-4.933	-3.479	-0.122	2.869	10.135	-0.757	-1.672	-4.456	-0.732	-0.183	-8.725	-1.298	-1.912	4.089	0	-0.427	1.373	9.44	2.623	0.549	-3.845	-1.77	3.247	9.604	-0.129	0.305	-4.15	-1.404	1506697481
-9.568	-1.342	-1.79	4.761	1.282	-0.183	7.641	0.481	-4.735	-3.357	-0.061	2.502	10.58	-1.01	-1.363	-4.15	-0.671	-0.183	-8.703	-1.369	-1.654	3.723	0.183	-0.305	1.294	9.215	2.699	0.366	-3.54	-1.526	2.826	9.317	0.077	0.427	-3.357	-1.282	1506697481
-9.841	-0.153	-1.731	4.211	0.671	0	7.435	0.743	-4.423	-3.113	-0.061	2.258	10.954	-1.168	-1.12	-3.784	-0.305	0	-8.664	-2.015	-1.47	3.479	0.427	-0.183	1.005	9.272	2.461	0.061	-3.235	-0.977	1.453	9.533	0.031	0.488	-4.272	-1.343	1506697481
-9.612	0.211	-1.497	3.296	0.732	0	7.427	0.836	-4.414	-3.052	-0.244	2.075	11.249	-0.925	-1.016	-3.662	0.061	0.183	-8.538	-2.344	-1.666	3.723	0.732	0.061	0.731	9.761	2.3	-0.183	-3.357	-0.671	1.688	10.02	0.776	-0.061	-4.944	-1.587	1506697481
-10.846	-1.451	-2.137	1.648	0.671	0.305	7.651	0.885	-4.552	-3.052	-0.366	1.892	11.433	-0.42	-1.092	-3.662	0.244	0.305	-9.198	-2.135	-1.663	3.418	1.282	0.427	0.755	10.283	2.455	-0.488	-3.662	-0.854	3.31	9.732	1.122	-0.244	-3.235	-1.648	1506697481
-11.664	-2.893	-1.743	1.404	0.977	1.282	7.884	1.018	-4.855	-3.052	-0.549	1.587	11.409	-0.018	-1.203	-3.662	0.366	0	-12.301	-1.586	-1.869	3.235	0.732	0.366	1.372	11.74	3.219	-0.671	-3.662	-1.343	3.054	9.944	1.739	-0.488	-2.808	-1.16	1506697481
-11.769	-3.284	-1.665	1.892	-1.16	1.709	8.409	0.926	-5.955	-2.625	-1.465	1.648	11.645	0.669	-1.278	-3.601	-0.183	-0.977	-12.038	0.286	-0.993	2.319	1.648	1.343	0.575	12.342	4.784	0.305	-2.319	-2.258	4.181	11.859	3.347	-2.502	-2.93	0.061	1506697481
-10.543	-3.805	-0.779	1.221	-0.488	1.892	9.121	-0.063	-7.637	-2.319	-1.831	1.709	12.415	1.321	-0.997	-3.357	-0.244	-1.526	-10.746	-1.341	0.195	2.38	0.061	0.916	-0.986	10.802	4.465	-0.061	-2.136	-1.709	4.796	12.861	7.595	-5.005	-3.113	2.136	1506697481
-11.551	-3.786	-0.33	1.77	-1.587	1.404	9.155	-0.94	-8.025	-2.502	0	1.77	12.636	1.668	-0.362	-2.747	0.671	-1.038	-10.86	-0.682	0.462	2.625	0.732	0.488	-1.985	8.86	4.457	-1.099	-2.93	-0.549	3.005	12.157	5.484	-3.784	-3.174	3.54	1506697481
-10.769	-2.994	-0.858	1.465	-2.625	0.488	8.245	-0.967	-7.697	-2.441	0.488	2.014	11.947	1.955	-0.127	-2.441	0.61	-0.366	-10.744	0.407	0.112	2.197	0.61	0.183	-1.409	8.647	4.625	-0.183	-2.319	-0.488	2.054	13.206	2.345	-2.136	-1.953	5.798	1506697481
-8.801	-2.335	-0.061	2.258	-1.221	-0.061	7.561	-0.837	-7.662	-2.014	0.549	2.136	11.23	2.217	-0.169	-2.563	0.061	0.061	-10.305	0.156	-0.694	2.075	-0.61	-0.427	-1.193	8.699	4.426	0.427	-2.197	-0.671	-0.508	13.851	2.34	-2.319	-2.441	6.104	1506697481
-8.568	-1.629	0.376	1.831	-0.977	0.244	7.412	-0.732	-7.356	-1.648	0.61	1.892	10.494	1.925	0.098	-2.502	-0.366	0.244	-9.347	0.251	-0.505	1.709	-0.244	-0.732	-0.932	7.846	4.137	0.732	-2.808	-0.549	-1.025	12.787	2.548	-1.831	-3.296	5.798	1506697481
-7.649	-0.613	1	1.221	-0.366	0.122	7.088	-0.315	-6.459	-1.465	0.427	1.465	9.875	1.348	0.554	-2.38	-0.183	0.488	-8.698	0.492	-0.435	1.831	-0.305	-0.732	-0.234	7.282	3.985	0.61	-2.502	-0.366	-1.528	9.765	2.214	-1.16	-2.563	4.211	1506697481
-7.068	-0.465	1.186	0.122	-0.305	0.122	6.666	0.359	-5.655	-1.343	0.427	1.282	9.304	0.879	0.736	-2.136	-0.244	0.61	-8.172	0.845	-0.524	1.404	0.61	-0.549	0.318	7.058	4.173	0.61	-1.77	-0.244	0.331	7.785	1.328	-1.892	-0.244	2.563	1506697481
-6.784	-0.095	1.891	-0.305	1.099	0.183	6.409	0.696	-5.228	-1.221	0.488	1.221	9.067	0.572	0.959	-1.831	-0.061	0.549	-8.215	0.913	-0.796	1.038	0.61	-0.549	0.642	7.239	4.243	0.61	-1.465	-0.244	0.463	5.655	0.156	-0.427	-0.244	0.916	1506697481
-8.55	-0.404	1.535	-1.099	1.221	0.366	6.576	0.781	-5.204	-1.221	0.61	0.854	8.996	0.191	1.158	-1.587	-0.122	0.427	-8.186	1.042	-0.903	0.61	0.366	-0.427	0.9	7.522	4.448	0.549	-1.282	-0.122	-0.628	4.649	1.22	1.465	0.122	0.183	1506697481
-9.899	-0.87	0.779	-1.404	0.183	0.732	6.54	0.944	-5.022	-0.977	0.61	0.427	9.365	-0.226	1.219	-1.16	-0.244	0.244	-8.518	1.068	-1.081	0	0.793	-0.305	1.108	7.899	4.716	0.488	-0.549	0.122	1.195	5.211	2.222	2.502	2.502	-0.366	1506697481
-10.417	-0.976	1.634	-0.549	0.183	1.221	6.626	0.896	-5.022	-0.61	0.549	0.122	10.098	-0.361	1.298	-0.671	-0.061	0.244	-9.199	0.652	-1.323	-0.793	0.916	-0.488	0.965	8.343	4.791	0.244	-0.244	0.488	7.071	7.477	3.454	1.77	1.526	0.305	1506697481
-10.905	-1.678	1.583	-2.686	-0.793	0.793	7.059	0.349	-5.474	-0.122	0.671	-0.244	10.844	-0.128	1.215	-0.183	0	0.305	-9.024	0.121	-1.469	-0.854	1.099	-0.732	0.725	8.794	4.74	0.061	-0.061	0.732	10.574	9.845	7.586	-1.648	3.906	0.488	1506697481
-12.203	-5.185	-0.839	0.549	-0.671	0.366	7.322	-0.258	-5.832	0.427	0.061	-0.488	11.428	0.287	1.123	0.183	0.122	0.488	-11.749	-0.701	-1.804	-1.648	1.709	-0.488	0.367	10.097	4.585	0.061	0	0.854	4.467	7.801	4.914	-0.183	-0.61	0.977	1506697481
-10.514	-3.926	-0.065	1.526	-1.038	0.427	8.123	-0.859	-6.399	0.854	-0.122	-0.427	12.133	0.792	0.403	0.183	-0.244	0.183	-12.236	-2.227	-1.255	-1.099	2.136	-0.366	-0.23	12.202	4.154	0.488	-0.122	0.916	0.772	11.196	1.343	-4.15	-1.587	-3.113	1506697481
-9.554	-3.552	-0.409	0.183	1.831	-0.61	8.853	-1.23	-6.391	1.16	-0.122	0.061	13.176	1.794	-0.534	0.122	-0.305	-0.305	-10.986	-3.585	-0.95	0.122	-0.244	-0.732	-1.05	12.605	3.441	0.427	0.549	0.793	3.322	12.737	4.887	-0.671	4.761	1.587	1506697481
-10.624	-4.225	-2.537	1.221	0.061	-0.549	9.527	-1.375	-5.852	1.099	-0.366	0.427	13.292	2.558	-1.078	0.366	0.305	-0.244	-11.977	-3.841	-0.505	-0.671	-0.122	-0.61	-1.589	11.682	2.578	-0.671	0.244	0.671	-3.558	7.789	-0.268	2.38	-3.662	-1.953	1506697481
-9.934	-3.656	-1.263	0.549	1.099	0.427	9.805	-1.258	-5.435	0.549	0.244	0.549	12.53	2.84	-1.428	0.549	1.099	-0.305	-11.482	-3.679	-0.428	0.305	-0.916	0	-1.306	11.463	2.103	-0.732	-0.122	0.488	2.519	12.359	-0.512	0.427	-2.014	-1.77	1506697481
-9.75	-2.382	-1.699	0.549	1.404	-0.183	9.528	-1.165	-5.029	0.183	0.427	0.671	11.604	2.662	-1.735	0.244	0.793	-0.488	-10.555	-3.389	-0.37	0.305	-1.282	0.122	-0.997	11.03	2.204	0.122	0.671	0.122	0.94	10.279	-0.024	1.16	-1.221	-1.953	1506697482
-9.367	-2.15	-1.853	0.671	0.793	-0.61	9.01	-1.223	-4.616	0.366	0.061	0.549	10.764	2.152	-1.725	0.061	0.427	-0.732	-9.463	-3.108	-0.362	0.244	-0.671	0.244	-0.861	10.085	1.921	0.366	0.793	0.061	1.621	10.448	0.112	2.014	-2.075	-2.869	1506697482
-8.417	-2.321	-1.702	0.732	0.854	-0.549	8.372	-1.154	-4.368	0.488	0.122	0.305	10.055	1.633	-1.122	-0.122	1.099	-0.916	-8.711	-2.919	-0.377	0.427	-0.427	0.488	-0.467	8.954	1.772	0.366	0.732	0.244	1.96	10.55	0.423	1.404	-1.77	-3.113	1506697482
-8.278	-2.292	-1.836	0.977	0.793	-0.427	7.667	-1.02	-4.223	0.305	0	0.183	9.438	1.346	-0.39	-0.244	1.16	-1.038	-7.957	-2.651	-0.414	0.305	-0.305	0.427	-0.151	8.271	1.8	0.305	0.854	0.366	1.796	10.093	0.361	0.977	-2.563	-3.174	1506697482
-8.247	-2.262	-2.009	1.221	0	-0.366	7.149	-0.815	-3.841	0.183	0.183	0.122	9.167	1.145	0.257	-0.305	1.282	-0.977	-7.595	-2.757	-0.481	0.183	-0.122	0.244	0.047	7.861	1.729	0.061	0.977	0.61	2.492	9.532	0.902	0.427	-1.831	-2.991	1506697482
-7.997	-2.041	-1.73	1.343	0.183	-0.244	6.764	-0.604	-3.747	0.305	0.061	0.061	9.374	1.117	0.278	-0.244	0.916	-0.793	-7.623	-2.92	-0.617	0.427	-0.305	0.061	0.13	7.83	1.643	-0.244	0.977	0.793	2.321	9.256	1.067	0	-1.526	-2.625	1506697482
-8.668	-1.515	-1.701	1.526	0.305	-0.122	6.845	-0.587	-3.651	0.305	0.183	0.061	10.046	1.276	0.394	-0.183	2.075	-0.427	-7.691	-2.962	-0.871	0.671	-0.305	0.061	0.065	8.108	1.57	-0.305	0.732	0.977	2.123	8.819	1.262	-0.183	-1.038	-2.014	1506697482
-9.481	-1.148	-1.903	1.648	-0.305	-0.427	7.204	-0.827	-3.549	0.183	-0.122	0.183	10.05	1.397	0.706	-0.305	1.953	-0.183	-7.952	-3.013	-1.168	0.916	0.061	0.122	0.184	8.477	1.706	-0.305	0.183	1.099	2.344	8.454	0.835	-0.305	-0.854	-1.526	1506697482
-9.575	-1.026	-1.945	1.709	-0.366	-0.671	7.821	-0.733	-3.54	0.122	0.061	0.183	10.209	1.468	0.955	-0.427	1.221	-0.061	-8.486	-2.856	-1.56	0.793	0.244	-0.061	0.794	9.221	1.963	-0.366	-0.366	1.038	1.087	9.484	1.261	-0.61	-0.916	-1.892	1506697482
-9.551	-0.727	-1.771	1.465	-0.122	-0.549	8.48	-0.568	-3.883	0	0.183	0.305	10.446	1.398	1.103	-0.305	1.465	-0.305	-9.097	-2.597	-2.056	0.671	0.305	0.122	1.604	9.6	2.375	-0.366	-0.488	0.61	0.674	9.789	1.386	-0.671	-1.282	-2.319	1506697482
-9.655	-0.453	-1.616	0.977	-0.122	-0.366	9.14	-0.605	-4.175	-0.183	0.549	0.244	10.476	1.446	1.386	-0.366	1.099	-0.549	-9.307	-2.667	-2.341	0.61	0.122	0.305	2.144	9.841	2.442	-0.366	-0.183	0.122	1.331	9.909	1.232	-0.793	-1.038	-2.319	1506697482
-10.765	-1.845	-1.692	-1.038	-0.366	-0.061	9.252	-0.561	-4.327	-0.549	0.305	0.183	10.74	1.53	1.76	-0.427	1.16	-0.732	-10.448	-3.222	-1.793	0.427	1.282	0.305	2.007	10.265	2.317	-0.549	-0.366	-0.183	1.477	9.95	1.217	-1.099	-0.732	-2.319	1506697482
-12.4	-3.277	-1.896	-0.732	0.61	0.488	9.384	-0.403	-4.198	-0.671	0.977	0.305	11.06	2.007	2.166	-0.488	1.465	-1.16	-13.184	-2.35	-1.903	1.587	-1.221	-0.183	1.75	11.451	3.366	-0.244	-1.526	-0.305	2.166	10.578	1.749	-1.404	-0.427	-2.197	1506697482
-12.656	-4.365	-1.468	0.122	-2.075	0.916	9.521	-0.851	-4.933	-0.122	0.549	1.099	11.252	2.932	2.571	-0.305	1.465	-1.953	-12.532	-0.665	-0.874	0.366	-0.427	0.732	1.254	11.526	4.392	0.61	-0.732	-0.977	4.849	11.897	3.9	-2.625	1.404	-0.061	1506697482
-8.941	-5.102	0.9	-0.061	-0.183	1.099	9.772	-1.883	-5.639	0.366	1.343	1.465	11.038	3.719	2.968	-0.061	0.061	-2.197	-11.27	-2.335	0.617	0.488	-1.16	0.244	0.354	11.042	3.941	0.244	1.099	-0.916	3.152	13.512	6.359	-4.089	0.671	1.648	1506697482
-10.526	-4.624	0.423	-0.183	0.488	0.427	9.333	-2.233	-5.381	-0.183	1.404	1.587	11.209	4.295	3.35	0.122	0.916	-2.136	-11.201	-1.448	1.109	1.099	-1.648	-0.061	-0.876	10.182	3.841	-0.122	0.244	-0.305	1.254	11.39	4.78	-4.272	0.61	2.319	1506697482
-11.136	-4.089	-0.92	-0.122	-2.38	-0.61	8.788	-2.365	-4.566	0.061	3.113	1.648	10.269	4.694	3.449	0.183	0.549	-2.014	-11.258	-0.045	1.288	0.366	-1.709	0.244	-0.876	10.182	3.841	-0.122	0.244	-0.305	-0.821	11.347	2.156	-2.502	-0.366	3.479	1506697482
-8.238	-3.968	0.425	0.061	-1.099	-0.854	7.55	-2.668	-4.191	0.671	2.441	2.014	9.483	4.717	2.89	0.305	-0.061	-2.014	-9.85	-0.885	1.256	0.488	-1.953	0.183	-0.876	10.182	3.841	-0.122	0.244	-0.305	-1.846	12.054	2.641	-0.916	-1.465	4.089	1506697482
-8.101	-3.889	0.766	-0.671	-0.366	-0.671	7.41	-2.712	-4.482	0.549	2.014	2.136	9.318	4.388	2.485	0.61	0.183	-2.075	-9.47	-0.879	1.522	0.488	-1.709	0.122	-0.568	9.013	3.49	0.122	1.404	0.244	-2.586	10.951	2.527	-0.488	-3.052	4.028	1506697482
-8.914	-3.403	0.22	-0.366	-0.305	-0.977	7.314	-2.736	-4.054	0.671	4.578	2.014	8.976	4.207	2.915	0.61	1.16	-2.075	-9.048	-0.36	1.614	0.549	-1.587	0.183	-0.412	8.434	3.222	0.305	1.343	0.549	-1.54	8.898	2.82	1.526	-0.977	4.272	1506697482
-8.256	-3.456	0.531	-0.244	-0.549	-1.038	6.838	-3.134	-3.028	0.671	2.563	2.136	8.256	4.289	2.963	0.488	0.671	-1.892	-9.03	-0.184	1.574	0.305	-1.892	0.122	-0.349	7.997	3.244	0.671	1.465	0.732	-0.981	9.29	2.078	2.136	0.61	3.723	1506697482
-8.013	-3.515	1.142	-0.793	-0.183	-0.793	7.172	-3.72	-2.487	0.916	2.319	2.258	8.28	4.628	3.007	0.427	0.732	-1.648	-8.853	-0.13	1.853	0.122	-1.953	0.122	-0.441	8.162	3.04	0.732	1.526	0.854	-0.925	8.92	1.731	2.869	1.587	2.747	1506697482
-8.392	-2.889	0.919	-0.549	0.183	-0.732	7.331	-4.441	-2.631	0.977	1.282	2.319	7.991	4.84	2.942	0.427	1.587	-1.648	-8.715	-0.012	2.104	0.061	-2.014	0.061	-0.328	8.306	2.988	0.977	1.587	0.977	-0.513	8.398	2.428	2.075	3.357	1.526	1506697482
-8.236	-2.487	0.577	-0.854	0.305	-0.427	7.885	-4.706	-2.202	1.343	3.906	2.319	7.315	5.212	2.882	0.427	0.61	-1.77	-8.583	0.327	2.383	-0.366	-1.892	0.061	-0.251	8.467	2.933	1.221	1.892	1.099	0.074	8.269	2.077	2.747	2.258	0.916	1506697482
-8.331	-2.717	0.495	-1.282	0.732	-0.427	6.857	-4.978	-2.024	1.221	2.075	2.319	7.254	5.727	2.759	0.488	0	-1.831	-8.542	0.609	2.486	-0.854	-1.648	0.061	-0.148	8.683	2.932	1.343	2.563	0.793	1.559	8.035	2.23	2.319	0.366	0.183	1506697482
-8.71	-2.857	0.69	-1.343	0.671	-0.427	7.374	-5.334	-1.52	1.16	3.601	2.136	7.448	6.239	2.661	0.793	1.099	-1.77	-8.427	0.409	2.518	-1.343	-1.404	0	-0.386	8.8	2.74	1.526	2.563	0.793	1.798	8.065	3.553	1.709	0.549	-0.732	1506697483
-9.983	-3.352	0.133	-2.075	0.732	-0.488	6.888	-5.577	-0.863	1.343	4.395	2.014	7.222	6.749	2.552	1.221	1.526	-1.648	-8.736	-0.127	2.6	-1.587	-1.16	0.061	-0.473	9.198	2.476	1.587	2.563	0.61	2.991	8.819	4.333	0.61	1.892	-0.427	1506697483
-9.841	-4.712	-0.738	-1.465	0.183	-0.977	6.077	-6.136	-0.322	1.221	2.197	2.441	6.897	7.4	2.576	1.526	0.61	-1.587	-9.337	-1.133	2.742	-1.648	-1.526	0.061	-0.435	9.555	2.035	1.404	2.258	0.305	3.798	9.097	3.614	1.465	0.977	0.244	1506697483
-9.119	-5.588	-0.385	-0.244	0.305	-0.488	6.155	-6.856	0.127	1.099	1.892	2.625	7.001	7.958	2.585	1.77	-0.122	-1.465	-9.265	-2.16	3.595	-1.526	-1.465	-0.061	-0.45	10.191	1.364	1.465	2.136	0	2.716	10.078	-0.422	2.319	-0.305	-0.61	1506697483
-8.897	-4.181	-0.669	-0.671	0.61	-0.427	5.986	-7.305	0.441	0.793	0.549	2.625	7.473	8.898	2.251	1.892	1.038	-1.526	-9.472	-2.558	3.926	-0.732	-1.892	0	-0.261	11.102	0.702	1.221	1.953	-0.122	3.533	11.573	2.725	0.061	2.319	1.038	1506697483
-9.313	-4.1	-1.605	-0.671	0.305	-0.977	6.359	-7.817	0.727	0.244	1.892	2.563	7.303	9.695	2.207	1.892	0.793	-1.587	-9.061	-2.029	4.188	-0.671	-1.587	0.305	-0.626	11.23	0.567	1.404	1.77	-0.61	0.855	9.582	3.913	-0.122	0.488	-0.061	1506697483
-8.826	-4.431	-1.64	-0.793	-0.244	-0.671	6.163	-8.217	1.232	0.061	1.16	2.563	7.257	9.83	2.212	1.892	-0.366	-1.099	-8.617	-1.909	4.349	-0.854	-1.099	0.244	-1.339	10.533	0.516	1.221	1.404	-0.916	0.727	9.89	0.562	0.366	-1.038	-0.122	1506697483
-8.653	-4.21	-1.535	-1.099	0.183	-0.732	6.63	-8.283	2.139	0.183	0	1.709	7.392	9.414	2.549	1.465	0.488	-0.549	-8.38	-2.004	4.557	-0.732	-1.099	0.183	-1.09	10.051	0.188	1.038	0.854	-0.977	2.022	9.715	0.776	0.549	-0.488	-0.366	1506697483
-8.66	-4.729	-1.823	-0.916	0.244	-0.732	6.742	-8.105	2.293	0.366	0.671	1.038	6.917	8.924	2.528	1.404	0.183	-0.366	-8.177	-1.963	4.711	-0.793	-1.099	0.183	-0.542	10.088	0.159	0.793	0.366	-0.793	2.395	9.548	0.333	0.854	0.854	-0.183	1506697483
-8.287	-4.772	-1.713	-0.488	0.122	-0.427	6.314	-7.791	2.28	0.366	0.916	0.977	7.179	8.77	2.103	1.465	0.793	-0.244	-7.882	-2.049	4.811	-0.977	-0.977	0.183	-0.547	10.158	0.133	0.793	0.366	-0.793	2.016	9.595	0.947	0.854	0.854	-0.427	1506697483
-8.356	-4.162	-1.784	-0.61	0.427	-0.305	5.682	-7.768	2.225	0.549	0.732	0.61	7.812	8.831	2.487	1.16	0.977	0.366	-7.565	-2.243	4.869	-0.854	-0.671	0.183	-0.889	10.014	-0.281	0.427	1.038	-1.038	1.968	9.844	1.355	0.488	-0.244	-0.366	1506697483
-8.845	-4.276	-2.09	-0.916	0	-0.488	6.545	-7.406	2.978	0.732	1.16	0	7.421	8.421	2.053	1.038	0.793	0.427	-7.663	-2.239	4.975	-0.854	-0.488	0.183	-0.956	9.89	-0.429	0.061	0.305	-0.61	2.267	9.201	0.854	0.671	-0.732	-0.183	1506697483
-8.772	-4.582	-1.869	-0.793	0	-0.427	5.577	-7.397	2.732	0.671	0	-0.061	6.911	8.312	2.097	1.038	1.221	0.305	-8.1	-2.28	4.981	-0.854	-0.427	0.183	-0.849	9.959	-0.382	0.061	0.061	-0.488	3.006	9.459	0.75	0.488	0.244	-0.122	1506697483
-8.764	-4.333	-1.863	-0.977	0.061	-0.427	5.032	-7.421	2.281	0.488	1.221	0.183	6.714	8.325	2.022	0.793	0.305	0.183	-8.368	-2.302	4.92	-0.854	-0.549	0.366	-0.615	10.202	-0.23	0.122	0.183	-0.488	2.704	9.899	0.843	0.244	0.549	-0.061	1506697483
-8.902	-4.149	-2.083	-1.16	0.122	-0.61	5.396	-7.564	2.5	0.427	1.587	0.305	7.624	8.355	2.055	0.549	0.061	0.427	-8.309	-2.074	4.916	-0.977	-0.427	0.549	-0.504	10.367	-0.191	0.183	0.427	-0.61	1.849	9.625	0.861	0.488	0.122	-0.122	1506697483
-8.964	-4.084	-2.32	-1.282	-0.244	-0.671	5.036	-7.129	2.985	0.488	0.916	0.488	7.008	8.018	1.757	0.549	0	0.122	-8.063	-2.237	4.774	-1.16	-0.244	0.671	-0.147	10.194	-0.024	0.122	0.977	-0.427	2.003	9.726	0.787	0.61	0	-0.183	1506697483
-8.751	-4.232	-2.239	-1.221	-0.244	-0.366	4.786	-6.995	3.271	0.549	0.061	0.427	7.251	7.936	1.922	0.549	0.183	0	-8.12	-2.378	4.697	-1.282	-0.305	0.671	-0.572	10.148	-0.104	-0.122	0.977	-0.488	2.287	9.814	0.615	0.366	0.183	-0.366	1506697483
-8.867	-3.669	-2.207	-1.526	-0.305	-0.244	4.838	-7.339	3.426	0.732	-0.61	0.244	7.245	7.858	2.009	0.427	0.305	-0.122	-8.083	-2.351	4.655	-1.282	-0.122	0.732	-0.565	10.072	-0.242	-0.305	0.854	-0.244	2.847	9.625	0.516	0.427	0.122	-0.427	1506697483
-9.106	-3.345	-2.448	-2.136	-0.61	-0.366	4.869	-8.037	3.456	0.732	-1.831	0	7.177	7.885	1.939	0.366	0.244	-0.244	-8.224	-2.052	4.536	-1.404	0.061	0.793	-0.531	10.042	-0.184	-0.488	0.854	-0.183	3.84	9.531	0.867	0.183	0.549	-0.061	1506697483
-9.253	-3.433	-2.695	-2.686	-1.038	-0.549	4.686	-8.805	3.535	0.854	-3.601	-0.854	7.138	8.034	1.709	0.305	0.671	-0.244	-8.441	-1.517	4.356	-1.831	0.244	0.854	-0.482	10.025	0.077	-0.916	0.549	-0.549	4.124	9.349	0.84	0.305	1.099	0.122	1506697483
-9.091	-3.595	-2.615	-3.113	-1.343	-0.549	5.144	-9.325	3.296	0.977	-2.991	-1.953	6.86	8.157	1.65	0.488	1.221	-0.305	-8.613	-1.352	4.144	-2.38	0.366	0.977	-0.431	10.143	0.488	-0.793	0.916	-0.854	3.615	9.582	0.7	0.183	1.648	0.122	1506697483
-8.989	-3.541	-2.657	-3.54	-1.343	-0.549	4.92	-9.824	2.47	1.099	-2.686	-2.625	6.886	8.646	1.694	0.671	1.526	-0.427	-8.739	-1.383	3.953	-2.869	0.854	1.099	-0.739	10.651	0.451	-1.282	0.977	-1.587	3.277	9.589	0.784	0.183	1.892	0	1506697483
-9.051	-3.436	-3.009	-3.906	-1.526	-0.671	4.311	-9.889	1.943	0.488	-2.38	-2.808	6.93	9.185	1.821	0.793	2.441	-0.427	-8.872	-1.485	3.621	-3.662	1.099	1.343	-1.459	10.468	0.837	-1.465	0.732	-1.77	3.067	9.581	0.651	0.122	1.892	-0.061	1506697483
-8.855	-3.577	-3.324	-4.333	-1.77	-0.793	3.536	-9.564	1.365	-0.366	-2.38	-2.38	6.745	9.513	1.558	1.099	2.808	-0.183	-9.001	-1.827	3.351	-4.211	0.122	1.282	-1.827	10.611	1.029	-1.343	0.366	-2.258	3.266	9.6	0.623	0.122	2.258	-0.061	1506697483
-8.72	-3.866	-3.506	-4.517	-1.77	-0.732	2.785	-9.179	0.453	-0.854	-2.502	-1.221	6.889	9.142	1.203	1.77	3.54	0.244	-8.953	-2.168	3.295	-4.578	0.244	1.343	-1.827	10.611	1.029	-1.343	0.366	-2.258	3.268	9.717	0.421	0.122	2.38	-0.061	1506697483
-8.575	-4.094	-3.73	-4.578	-1.892	-0.732	2.235	-8.793	-0.248	-0.549	-2.502	0.61	7.068	8.512	0.888	2.808	4.578	-0.122	-8.793	-2.379	3.204	-4.883	0.427	1.343	-1.827	10.611	1.029	-1.343	0.366	-2.258	3.247	9.715	0.383	0.061	2.808	0.061	1506697484
-8.553	-4.356	-3.865	-4.517	-1.953	-0.671	1.522	-8.335	-0.965	0.244	-3.845	2.502	6.745	7.714	0.707	3.601	3.723	-0.366	-8.721	-2.75	2.993	-5.005	0.183	1.343	-1.219	9.848	0.786	-2.136	3.052	-2.197	2.939	9.842	0.428	-0.122	2.991	0	1506697484
-8.601	-4.395	-4.113	-4.517	-2.136	-0.671	1.481	-8.283	-2.098	1.465	-6.042	4.456	7.338	7.326	0.654	4.211	4.517	-0.61	-8.923	-3.01	2.719	-5.188	-0.061	1.465	-1.662	9.557	0.418	-2.197	3.784	-1.77	2.543	9.855	0.438	-0.122	3.235	0.122	1506697484
-8.484	-4.167	-4.392	-4.578	-2.258	-0.793	2.284	-8.643	-2.806	2.747	-6.958	5.859	7.599	7.154	0.444	4.639	5.188	-0.793	-8.869	-3.234	2.627	-5.31	-0.061	1.465	-2.175	9.471	-0.008	-2.258	4.15	-0.977	2.663	9.959	0.175	-0.061	3.723	0	1506697484
-8.262	-4.066	-4.493	-4.7	-2.441	-0.793	3.663	-9.257	-3.108	3.784	-6.287	6.836	7.634	7.285	0.434	4.7	5.737	-0.793	-8.646	-3.505	2.519	-5.493	-0.305	1.526	-2.753	9.386	-0.288	-2.38	4.517	-0.122	2.884	10.101	0.147	-0.305	4.578	-0.061	1506697484
-8.252	-3.92	-4.682	-4.578	-2.625	-0.793	4.136	-10.17	-3.783	4.089	-7.08	7.385	7.766	7.588	0.693	4.395	6.042	-0.549	-8.418	-3.778	2.365	-5.554	-0.244	1.465	-3.296	9.176	-0.522	-2.502	4.883	0.61	2.268	10.009	0.217	-0.549	4.517	0.122	1506697484
-8.259	-3.907	-4.808	-4.333	-2.686	-0.671	4.042	-10.621	-4.666	4.089	-7.08	7.385	7.881	7.906	0.912	3.723	6.409	-0.122	-8.178	-3.81	2.326	-5.676	0.122	1.404	-3.868	9.044	-0.729	-2.563	5.005	1.221	1.937	10	0.457	-0.61	4.7	-0.061	1506697484
-8.374	-3.842	-4.667	-4.089	-2.93	-0.366	4.928	-10.619	-5.04	3.723	-9.033	6.104	7.625	8.198	0.718	2.686	6.042	0.366	-8.146	-4.189	2.139	-5.615	0.183	1.221	-4.5	9.01	-0.946	-2.686	4.883	1.892	1.487	9.906	0.49	-0.916	4.272	-0.061	1506697484
-8.693	-3.832	-3.906	-4.272	-3.357	0.122	5.064	-10.021	-4.973	2.808	-7.629	4.822	7.251	8.579	0.873	1.343	5.615	0.61	-8.361	-4.424	2.097	-5.188	0.793	1.099	-5.09	8.902	-0.871	-2.686	3.967	2.563	1.452	9.866	0.647	-1.221	3.662	-0.305	1506697484
-9.109	-3.527	-2.426	-4.456	-2.441	0.916	5.064	-10.021	-4.973	2.808	-7.629	4.822	6.675	8.833	0.79	0	4.639	0.671	-9.61	-3.686	1.559	-4.456	0.549	1.099	-4.884	9.074	0	-1.892	3.174	3.235	2.306	9.646	1.175	-1.587	3.235	-0.305	1506697484
-10.141	-0.589	-3.234	-5.676	-2.197	-0.244	4.492	-8.792	-4.162	1.587	-7.385	3.662	6.412	9.424	0.257	-1.038	3.296	0.427	-10.755	-1.422	0.581	-4.822	1.465	1.282	-4.087	9.952	1.804	-0.61	3.418	3.479	2.9	9.451	1.939	-1.709	3.784	-0.061	1506697484
-10.825	-2.594	-2.546	-6.653	-4.089	-0.366	4.81	-9.231	-3.882	0.61	-7.446	2.502	6.088	10.002	-0.318	-0.793	1.709	0.244	-10.715	0.37	-0.365	-6.226	0.793	1.038	-2.775	10.44	3.925	0.244	4.639	2.563	5.307	10.292	2.33	-2.014	4.822	0.488	1506697484
-10.624	-3.851	-1.503	-5.676	-4.517	0.854	5.2	-9.768	-3.454	0.61	-7.446	2.502	6.063	9.601	0.105	0.793	1.953	0.61	-10.616	-0.542	-1.349	-6.042	0.793	0.732	-1.964	10.068	3.619	-1.343	5.249	1.892	5.806	9.917	1.287	-1.526	7.263	1.465	1506697484
-9.855	-3.547	-1.288	-5.676	-4.517	1.16	5.016	-9.377	-3.21	0.916	-7.08	1.953	6.058	9.202	0.913	2.441	4.944	1.221	-10.471	-1.108	-1.483	-5.859	-0.244	0.305	-2.023	9.41	3.297	-2.136	4.944	1.77	4.766	8.463	0.601	-0.061	8.606	2.197	1506697484
-8.817	-3.875	-0.133	-5.066	-2.38	1.038	4.652	-8.855	-3.053	0.793	-8.789	-0.427	5.736	9.28	1.603	2.869	7.874	1.465	-10.051	-1.465	-1.444	-5.31	0.122	0.183	-2.451	9.178	2.777	-2.197	5.005	1.648	5.41	9.31	1.462	0.854	11.902	2.136	1506697484
-9.062	-2.712	0.196	-4.883	-2.502	0.61	4.759	-8.57	-2.653	0.427	-8.362	-0.916	4.827	9.414	1.726	2.319	7.629	1.404	-10.237	-1.562	-1.438	-4.578	-0.977	0.183	-2.876	9.018	2.425	-1.648	4.761	1.587	8.138	9.751	3.023	0.488	17.273	4.517	1506697484
-8.516	-2.342	0.325	-5.249	-2.258	0.366	4.928	-8.3	-2.194	0	-6.531	-0.671	3.652	9.58	1.42	1.526	4.333	1.16	-9.985	-0.921	-1.312	-4.517	-0.671	0.488	-3.141	9.034	2.72	-1.099	4.517	1.404	3.48	11.206	1.858	1.526	13.55	6.042	1506697484
-8.571	-2.507	0.513	-5.005	-1.648	0.183	4.736	-7.663	-1.713	-0.61	-4.822	-0.366	3.694	9.688	1.342	0.977	2.563	0.977	-9.509	-0.931	-1.573	-4.211	-0.732	0.61	-3.067	9.128	3.046	-0.854	4.272	0.977	-2.088	11.043	-0.054	2.075	6.165	6.714	1506697484
-8.741	-1.509	0.232	-4.517	-1.526	0.183	4.674	-7.758	-0.72	-1.038	-3.601	-0.305	3.825	9.566	1.719	1.038	2.93	0.854	-9.215	-0.788	-1.644	-4.211	-0.427	0.549	-2.719	9.022	3.23	-1.16	3.723	0.61	-2.934	10.639	-0.896	0.916	3.418	6.226	1506697484
-8.623	-0.757	0.054	-5.005	-1.526	0.244	4.382	-8.024	-0.508	-0.916	-3.601	-0.549	3.713	9.143	2.058	1.587	3.906	0.671	-8.879	-0.639	-1.689	-4.15	-0.305	0.488	-2.312	8.692	3.438	-1.587	3.174	0.427	-1.208	9.903	0.129	1.465	-1.343	5.249	1506697484
-9.301	-0.465	-0.092	-5.005	-1.16	0.488	3.956	-8.198	-0.705	-0.549	-4.456	-1.099	3.553	8.458	2.55	1.953	4.578	0.427	-8.984	-0.529	-1.68	-4.15	-0.305	0.122	-1.92	8.245	3.5	-1.709	3.052	0.427	0.992	8.855	1.833	3.174	-0.793	4.456	1506697484
-9.671	-1.05	-0.116	-4.822	-1.099	0.549	4.014	-8.327	-0.548	-0.366	-4.456	-1.526	3.389	7.989	3.031	1.953	4.883	-0.061	-9.268	-0.504	-1.84	-4.211	0.122	-0.183	-1.869	8.302	3.419	-1.526	3.052	0.671	3.153	8.362	2.834	4.333	2.93	3.235	1506697484
-10.051	-1.342	0.374	-4.639	-1.282	0.916	4.02	-9.167	-0.361	-0.244	-3.906	-1.404	3.406	8.1	3.242	1.648	4.028	-0.732	-9.177	-0.362	-2.15	-4.028	0.366	-0.488	-1.915	8.582	3.499	-1.038	2.686	1.038	4.815	8.85	3.079	3.662	7.263	2.563	1506697484
-9.13	-1.355	0.245	-4.7	-0.854	0.305	3.976	-10.044	-0.161	0.061	-3.54	-1.221	3.827	8.324	3.274	1.16	2.93	-1.221	-9.044	-0.173	-2.194	-4.089	0.122	-0.671	-1.708	8.297	3.601	-0.549	2.441	1.099	4.341	8.868	3.32	2.563	10.193	1.648	1506697484
-8.764	-0.979	0.668	-3.784	-0.305	1.16	3.98	-9.877	0.464	0.061	-3.54	-1.221	4.382	8.043	3.305	0.793	2.38	-0.916	-8.823	-0.391	-2.078	-3.967	0	-0.977	-1.638	7.903	3.61	-0.488	2.563	1.16	1.799	9.015	2.132	2.686	8.789	1.221	1506697484
-9.981	-1.558	1.298	-5.798	-0.854	1.709	3.98	-9.877	0.464	0.183	-2.991	-1.282	4.811	7.805	3.119	0.671	2.014	-0.427	-8.485	-0.126	-1.736	-3.906	0.793	-1.038	-1.707	8.04	3.657	-0.305	2.747	1.343	2.36	8.985	3.126	0.977	2.869	0.977	1506697485
-12.977	-6.017	-3.321	-2.38	-0.549	-0.671	3.454	-9.347	1.876	1.038	-1.953	-1.648	5.042	8.095	2.492	0.793	1.77	-0.122	-12.087	-1.312	-2.059	-5.066	1.343	-0.916	-1.804	9.378	3.342	-0.122	2.991	1.831	0.864	6.505	0.708	0.244	-3.113	-3.052	1506697485
-9.167	-5.228	0.136	-0.854	-1.831	0.549	2.479	-10.165	0.989	2.075	-2.991	-1.404	5.247	9.948	1.712	1.099	1.526	-0.366	-11.523	-3.735	-2.658	-2.441	-1.526	-1.282	-2.08	11.746	2.421	0.488	4.028	2.258	4.376	12.935	3.738	-1.709	5.127	-1.709	1506697485
-8.356	-3.674	-0.514	-2.502	4.15	0.183	1.641	-12.085	-0.428	3.723	-4.944	-1.404	5.959	12.354	1.178	0.61	1.77	-0.549	-10.818	-3.236	-0.792	-3.54	-1.038	-1.038	-3.366	11.652	2.097	0.183	4.883	1.587	0.48	11.712	4.855	-1.099	7.08	1.16	1506697485
-10.886	-3.296	-3.998	-0.732	-0.061	-0.793	2.009	-9.914	-0.749	3.418	-5.615	-1.648	6.217	11.949	0.432	0.854	2.991	1.099	-10.777	-4.32	-0.804	-2.869	-2.136	-0.854	-4.788	10.78	1.116	-0.854	3.479	1.404	-2.817	7.321	-0.926	2.563	0.061	-0.183	1506697485
-9.953	-4.081	-1.971	-1.831	0.061	0.488	2.963	-8.325	0.735	1.404	-2.625	-1.282	5.026	12.31	0.115	0.549	3.845	2.747	-9.761	-4.93	-0.171	-2.625	-0.671	-0.244	-4.992	10.903	0.807	-0.854	3.113	1.221	-0.731	11.257	0.213	0.488	-2.686	-1.526	1506697485
-9.171	-2.773	-1.75	-1.343	1.404	-0.061	2.23	-8.881	1.038	0.61	-0.244	-0.61	4.218	12.555	-0.467	0	2.563	3.113	-9.574	-4.754	-0.547	-1.77	-1.16	-0.061	-4.981	10.798	0.501	-0.671	2.319	1.221	1.035	10.52	1.765	1.343	0.916	-0.732	1506697485
-9.561	-2.047	-2.629	-0.977	-0.061	-1.16	0.834	-8.768	0.401	0.916	-1.282	0.244	3.737	11.713	-0.866	-0.488	1.16	3.174	-8.776	-4.376	-0.487	-1.709	-0.366	0	-4.365	9.716	0.817	-0.366	1.465	0.977	0.112	10.263	0.711	1.953	0.183	-1.526	1506697485
-8.542	-2.633	-2.188	-1.16	0.488	-1.282	1.006	-7.907	1.077	0.732	-2.686	1.038	3.433	10.258	-0.901	-0.305	0.61	3.357	-8.723	-4.058	-0.628	-1.343	-0.732	-0.183	-3.485	8.823	0.904	-0.488	0.854	0.61	0.615	10.229	0.228	1.587	-1.16	-1.953	1506697485
-8.347	-2.858	-2.12	-1.099	0.549	-0.793	1.952	-7.503	1.688	0.366	-1.77	1.526	3.234	9.305	-0.863	0.061	0.854	2.991	-8.528	-3.609	-0.657	-1.099	-0.671	-0.122	-2.603	8.589	0.973	-0.305	0.854	0.244	1.477	10.258	0.927	1.099	0.061	-1.953	1506697485
-8.861	-3.03	-2.619	-0.732	0.366	-0.549	2.053	-7.651	1.652	0.305	-1.16	1.709	3.064	8.611	-0.865	0.427	1.099	2.075	-8.455	-3.557	-0.488	-1.038	-0.916	-0.061	-2.153	8.625	1.049	-0.244	1.404	-0.122	1.176	9.397	0.735	1.221	0.122	-1.831	1506697485
-8.982	-2.863	-2.503	-0.061	0.183	-0.549	2.094	-7.662	1.626	0.305	-1.16	1.709	3.012	8.094	-0.726	0.854	1.221	0.977	-8.431	-4.089	-0.437	-0.671	-1.099	-0.122	-2.422	8.678	0.864	-0.244	1.526	-0.183	2.219	9.607	1.09	0.977	0.916	-1.282	1506697485
-9.272	-2.704	-2.408	0.183	-0.183	-0.366	2.321	-7.785	1.554	0.122	-1.404	1.526	3.401	8.258	-0.306	1.099	1.343	0.061	-8.284	-4.492	-0.258	-0.366	-0.61	-0.122	-3.01	8.977	0.665	-0.366	1.16	-0.061	1.286	9.755	1.714	0.305	0.793	-1.16	1506697485
-9.366	-2.194	-2.25	0.488	-0.183	-0.244	2.321	-7.785	1.554	0.122	-1.404	1.526	4.187	9.082	0.142	0.916	1.404	-0.549	-8.587	-4.517	-0.406	0	-0.732	-0.122	-3.458	9.337	0.665	-0.061	0.427	-0.183	0.778	9.674	1.398	0.061	-0.244	-1.038	1506697485
-9.54	-1.805	-2.494	0.427	-0.061	-0.366	2.609	-8.126	1.623	-0.183	-0.854	1.404	4.835	9.704	0.334	0.366	0.793	-0.61	-8.891	-4.18	-0.567	0.183	-0.793	0	-3.456	9.682	0.919	0.244	-0.305	-0.427	0.903	9.761	0.835	-0.183	-0.366	-1.099	1506697485
-9.739	-2.065	-2.649	0.549	-0.305	-0.427	2.98	-8.412	2.296	-0.671	0.183	1.221	5.148	9.793	0.508	-0.061	-0.671	-0.488	-9.069	-4.058	-0.64	0.183	-0.183	0.305	-3.118	10.1	1.11	0.305	-0.427	-0.61	1.115	9.987	0.781	-0.244	0.183	-1.282	1506697485
-9.648	-2.541	-2.352	0.732	-0.427	-0.183	2.889	-8.437	2.384	-0.61	0	0.916	5.84	9.679	0.824	-0.122	-1.038	-0.488	-8.93	-4.195	-0.531	0.366	0.061	0.366	-2.67	10.488	1.089	0.061	-0.793	-0.671	0.663	10.225	1.102	-0.427	0.366	-1.587	1506697485
-9.611	-2.555	-2.174	0.427	-0.427	0	3.062	-8.699	2.369	-0.488	0.061	0.488	6.276	9.575	1.064	0	-0.366	-0.732	-9.945	-4.015	-0.687	0.366	0.061	0.366	-2.275	10.718	1.148	-0.427	-0.916	-0.61	0.328	10.158	1.037	-0.61	-0.244	-1.587	1506697485
-9.9	-2.446	-2.089	-0.427	0	0	3.047	-9	2.304	-0.366	0.122	0.122	6.222	9.772	1.296	0	-0.122	-0.977	-10.8	-2.881	-0.644	0.549	-0.061	0.793	-1.779	10.919	1.945	-0.244	-0.427	-0.916	0.617	10.337	1.383	-1.038	-0.488	-1.587	1506697485
-10.63	-3.025	-2.486	-0.427	-0.854	-0.244	2.992	-9.621	2.022	-0.183	-0.244	-0.305	6.097	9.9	1.523	0.122	-0.183	-1.16	-10.495	-2.259	-0.361	0.61	-0.549	0.854	-2.046	10.731	2.724	-0.305	0.427	-1.16	0.866	10.53	2.016	-1.282	-0.244	-1.16	1506697485
-10.252	-4.767	-1.174	0	-1.343	0.366	2.974	-10.151	1.437	0.061	-0.244	-0.793	6.093	9.679	2.036	0.549	0.671	-1.099	-10.384	-2.722	0.226	0.366	-0.427	0.427	-3.06	9.963	2.815	-0.916	0.122	-0.793	1.921	10.976	2.905	-1.648	0.366	-0.305	1506697485
-9.798	-4.712	0.544	0.61	-0.793	0.793	2.726	-10.293	0.663	0.061	-0.183	-1.404	5.71	9.72	2.572	0.732	1.77	-0.793	-10.301	-1.946	0.794	0.916	-0.793	0.488	-3.57	9.323	3.147	-0.854	0	-0.427	2.609	10.732	3.984	-2.502	1.282	1.221	1506697485
-9.751	-3.009	0.768	-0.305	-1.526	0.061	2.378	-10.305	0.024	0	0	-1.953	4.847	9.885	2.68	0.183	1.587	-0.366	-10.019	-0.842	1.018	1.099	-1.099	0.549	-3.98	8.655	3.569	-0.427	0.427	-0.427	2.117	11.036	5.211	-2.625	0.916	2.747	1506697485
-9.404	-2.997	1.235	-0.854	-1.526	-0.671	2.138	-9.819	-0.39	-0.061	0.244	-2.136	4.066	9.566	2.338	-0.305	0.305	0.122	-9.729	0.362	1.346	0.549	-0.427	0.671	-4.191	8.149	4.156	-0.061	0.366	-0.305	-1.487	11.029	4.463	-2.747	-1.587	2.625	1506697485
-9.635	-3.821	0.884	-0.671	-1.404	-0.793	1.779	-9.382	-0.675	-0.061	0.244	-2.136	3.675	9.292	2.387	-0.427	-0.305	0.549	-10.125	0.848	1.402	-0.061	-0.427	0.549	-3.883	7.995	4.627	0.061	0.427	-0.305	-2.744	9.628	2.613	-1.587	-2.625	2.625	1506697485
-8.509	-3.665	1.293	-0.061	-0.793	-0.427	1.147	-9.304	-1.335	0.488	0.122	-1.831	3.493	9.204	2.573	0	0.122	0.732	-9.563	0.441	1.279	0.122	-0.671	0.366	-3.694	8.294	4.624	-0.061	0.793	-0.244	-2	9.58	1.915	-0.061	-2.075	2.197	1506697486
-7.997	-3.389	1.378	-0.671	-0.732	-0.183	0.556	-9.415	-2.22	1.099	-1.404	-1.831	3.359	9.253	2.677	0.427	0.916	0.61	-9.131	0.38	1.314	0.122	-0.671	0.366	-3.925	8.18	4.443	-0.366	0.916	-0.122	-0.244	9.551	2.351	0.549	-0.488	2.075	1506697486
-8.387	-3.07	1.457	-0.244	-0.244	0	0.603	-8.995	-2.705	0.977	-2.441	-1.709	3.11	9.154	2.857	0.549	1.587	0.488	-8.996	0.541	1.433	-0.122	-0.183	0.183	-4.195	7.651	4.254	-0.366	0.916	-0.122	0.583	8.111	2.897	2.075	3.052	2.136	1506697486
-8.594	-2.757	1.331	-0.488	-0.244	-0.244	1.17	-8.507	-2.412	0.366	-1.526	-1.16	2.659	9.018	2.914	0.305	1.404	0.549	-9.233	0.793	1.359	-0.244	-0.244	0	-4.131	7.406	4.179	-0.244	0.305	0.122	0.523	8.293	2.749	2.441	5.676	1.77	1506697486
-8.41	-3.248	1.385	-0.732	0.366	-0.244	1.452	-8.337	-1.983	-0.305	0.061	-0.122	2.479	8.953	2.765	-0.122	0.427	0.366	-9.52	1.018	1.25	-0.244	-0.244	0	-3.93	7.577	4.32	0.183	0.427	0.061	-1.517	8.491	2.694	2.747	4.7	0.977	1506697486
-8.595	-3.303	1.058	-0.671	0.488	-0.305	1.321	-8.593	-1.884	-0.549	0.366	0.854	2.633	8.977	2.626	-0.183	-0.305	0.061	-9.605	0.873	1.072	-0.61	-0.061	0	-3.723	8.067	4.436	0.244	0.61	0.061	-2.147	8.689	2.96	2.441	0.427	-0.427	1506697486
-8.831	-3.283	1.39	-0.549	0.793	0.244	1.394	-9.086	-1.669	-0.366	-0.061	1.404	3.128	9.01	2.535	0.244	0	-0.122	-9.409	0.697	1.292	-0.977	-0.122	-0.305	-3.588	8.147	4.396	0.122	0.61	0.122	0.011	9.302	4.209	1.526	-1.587	-1.038	1506697486
-9.095	-2.452	1.201	-0.793	0.977	0.488	1.651	-9.221	-1.396	-0.122	-0.488	1.587	3.494	8.8	2.637	0.732	0.61	-0.122	-9.299	0.464	1.389	-0.977	-0.122	-0.305	-3.729	8.149	4.215	-0.183	0.793	0.305	0.406	9.282	3.655	1.404	-0.305	-1.343	1506697486
-10.525	-3.614	0.324	-1.77	0.732	-0.122	2.04	-9.11	-0.987	-0.122	-0.549	1.648	3.753	8.935	2.614	0.916	0.977	-0.183	-9.711	0.249	1.412	-1.282	0.793	-0.305	-3.93	8.411	3.98	-0.122	0.854	0.61	2.437	9.426	3.534	0.61	0.427	-0.305	1506697486
-9.845	-4.12	-0.123	-0.366	0	-0.061	2.448	-9.436	-0.391	-0.122	-0.549	1.648	4.018	9.513	2.64	0.671	0.793	-0.183	-10.314	-0.831	0.525	-1.16	-0.061	-0.549	-4.041	9.113	3.555	0.244	0.671	0.732	-0.24	10.113	2.17	0.427	1.221	-2.563	1506697486
-8.888	-3.759	0.157	-0.427	0.732	0.122	2.466	-10.023	-0.304	0	-0.244	1.77	4.41	10.206	2.693	0.183	0.366	-0.183	-9.282	-1.446	0.904	-1.16	-0.061	-0.549	-4.107	9.277	3.174	0.305	0.61	0.732	1.473	11.16	2.452	1.343	0.977	-0.183	1506697486
-9.051	-3.408	-0.443	-0.671	0.671	0.122	2.499	-9.475	-0.27	0.427	-0.61	1.648	4.831	9.964	2.626	-0.122	0.244	0.244	-9.4	-1.867	0.724	-0.916	0.549	-0.366	-4.191	8.983	2.562	-0.183	0.183	0.854	-0.557	9.836	2.774	0.305	0.122	-0.854	1506697486
-9.572	-3.309	-1.455	-0.244	0.122	-0.122	3.17	-8.427	0.427	0.183	-0.916	0.977	4.809	9.775	2.358	-0.488	0.244	0.61	-9.493	-2.212	0.47	-0.854	0.671	-0.366	-3.747	9.074	2.294	-0.183	-0.122	0.916	-0.532	9.829	1.711	0.977	-0.427	-0.854	1506697486
-9.293	-3.35	-1.276	-0.305	0.244	0.122	3.602	-8.331	1.164	-0.061	0.305	0.916	4.596	9.642	1.867	-0.854	-0.244	0.488	-9.569	-2.454	0.318	-0.854	0.671	-0.366	-3.396	9.386	2.048	0	-0.061	0.854	0.967	10.122	1.254	0.916	-0.061	-0.549	1506697486
-9.502	-3.06	-1.267	-0.305	0.366	0.244	3.378	-8.265	1.193	0.183	0.305	0.488	4.612	9.423	1.425	-0.977	-0.732	0.244	-9.685	-2.56	0.218	-0.61	0.244	-0.305	-3.062	9.595	1.987	0.122	0.061	0.977	0.995	9.958	1.058	0.61	0.305	-0.244	1506697486
-9.644	-2.729	-1.546	-0.427	-0.061	0.183	3.167	-8.394	1.025	0.366	-0.488	0	4.828	9.301	1.158	-0.854	-0.854	-0.061	-9.493	-2.53	0.206	-0.61	0.244	-0.305	-2.844	9.728	1.955	0.061	0.244	1.038	0.623	10.097	0.992	0.488	0.183	-0.183	1506697486
-9.549	-2.747	-1.538	-0.549	-0.122	0.305	3.549	-8.727	1.293	0.366	-0.488	-0.549	5.133	9.113	1.034	-0.549	-0.427	-0.183	-9.35	-2.553	0.073	-0.61	0.61	-0.122	-2.728	9.56	1.909	0.061	0.244	1.099	0.256	9.999	0.719	0.61	-0.244	-0.366	1506697486
-9.566	-2.676	-1.512	-0.488	-0.244	0.183	3.706	-8.949	1.291	0.366	-0.488	-0.549	5.343	9.048	1.052	-0.305	0.122	-0.183	-9.301	-2.531	-0.06	-0.732	0.488	-0.244	-2.615	9.414	1.834	0	0.244	1.038	0.985	10.021	0.708	0.366	0.183	-0.305	1506697486
-9.478	-2.839	-1.323	-0.61	-0.366	0.244	3.475	-9.061	1.219	0.244	0	-2.136	5.343	8.927	1.087	-0.183	0.244	-0.061	-9.375	-2.491	-0.166	-0.732	0.488	-0.244	-2.474	9.331	1.802	0.122	0.244	1.038	0.767	9.959	0.683	0.305	0.671	-0.183	1506697486
-9.417	-2.924	-1.349	-0.427	-0.366	0.366	3.193	-9.074	1.166	0.305	0.061	-2.625	5.334	8.937	1.169	-0.122	0.122	0.061	-9.524	-2.529	-0.413	-0.732	0.916	-0.122	-2.26	9.47	1.798	0.183	0.366	1.038	0.103	9.963	0.693	0.244	0.244	-0.305	1506697486
-9.369	-3.021	-1.292	-0.305	-0.244	0.305	2.915	-9.061	1.101	0.244	0.122	-2.808	5.309	9.022	1.242	-0.061	0	0.061	-9.528	-2.602	-0.642	-0.61	0.793	-0.061	-2.056	9.593	1.854	0.366	0.549	1.038	0.264	9.979	0.736	0.061	0.305	-0.305	1506697486
-9.384	-3.114	-1.214	0.061	-0.061	0.244	2.638	-9.039	1.011	0.305	0.122	-2.808	5.277	8.966	1.392	0.061	0.061	0.061	-9.55	-2.628	-0.867	-0.61	0.671	-0.061	-1.933	9.615	1.927	0.427	0.549	1.099	0.373	9.944	0.693	-0.061	0.366	-0.183	1506697486
-9.396	-2.996	-1.113	0.183	0	0.305	2.48	-8.757	0.969	0.122	0.244	-2.502	5.219	9.1	1.604	0.183	0.183	0.061	-9.548	-2.585	-0.985	-0.427	0.549	-0.061	-1.812	9.659	1.957	0.305	0.61	1.099	0.089	9.982	0.738	-0.061	0.061	-0.061	1506697486
-9.326	-2.908	-0.902	0.305	0.183	0.305	2.25	-8.6	0.961	0.061	0.427	-1.953	5.094	9.171	1.782	0.244	0.244	0.122	-9.57	-2.489	-1.095	0	0.427	0	-1.823	9.597	2.035	0.427	0.61	1.099	-0.146	10.001	0.665	-0.183	-0.366	-0.061	1506697486
-9.447	-2.753	-0.761	0.427	0.122	0.366	2.095	-8.347	0.977	0.061	0.427	-1.953	4.933	9.216	1.952	0.244	0.244	0.183	-9.533	-2.358	-1.084	0	0.427	0	-1.708	9.653	2.009	0.366	0.488	1.099	0.08	9.911	0.822	-0.183	-0.305	0	1506697486
-9.506	-2.531	-0.7	0.488	0.061	0.366	2.095	-8.347	0.977	-0.122	0.366	-1.221	4.71	9.522	2.151	0.122	0.061	0.244	-9.719	-2.013	-1.236	0.305	0.549	0	-1.72	9.713	2.101	0.244	0.366	0.854	0.255	9.854	1.109	-0.305	-0.122	0.122	1506697487
-9.597	-2.329	-0.745	0.488	0	0.244	2.3	-8.221	1.016	-0.244	0.488	-0.305	4.558	9.612	2.323	0	-0.244	0.427	-9.723	-1.852	-1.361	0.427	0.244	0.061	-1.733	9.708	2.303	0.244	0.366	0.854	-0.048	9.945	1.14	-0.366	-0.366	0.061	1506697487
-9.6	-2.261	-0.694	0.427	-0.122	0.244	2.53	-8.198	0.988	-0.244	0.671	0.549	4.411	9.606	2.498	0	-0.305	0.488	-9.697	-1.713	-1.43	0.427	0.244	0.061	-1.459	9.802	2.405	0.366	0	0.671	-0.12	9.944	0.953	-0.366	-0.549	-0.061	1506697487
-9.57	-2.312	-0.602	0.427	0	0.244	2.713	-8.196	0.938	-0.122	0.671	1.221	4.272	9.652	2.75	-0.061	-0.183	0.366	-9.782	-1.611	-1.627	0.488	0.427	0.122	-1.17	9.823	2.418	0	-0.61	0.183	0.249	9.923	1.127	-0.305	-0.366	-0.061	1506697487
-9.636	-2.308	-0.554	0.488	0.061	0.183	3.179	-8.491	0.627	0.244	0.122	1.892	4.091	9.471	2.903	-0.122	-0.122	0.122	-9.769	-1.544	-1.7	0.427	0.366	0	-0.835	9.776	2.448	0	-0.854	0	0.307	9.891	1.276	-0.244	-0.061	0	1506697487
-9.634	-2.149	-0.551	0.427	0.061	0.122	3.53	-8.53	0.511	0.183	0.061	1.892	3.919	9.207	2.95	-0.183	-0.305	-0.366	-9.757	-1.567	-1.707	0.427	0.366	0	-0.522	9.744	2.391	-0.061	-0.671	-0.061	-0.073	9.917	1.264	-0.244	-0.305	-0.061	1506697487
-9.664	-2.062	-0.528	0.366	0	0.061	3.825	-8.684	0.462	0.122	0	1.648	3.969	9	2.924	-0.366	-0.488	-0.977	-9.734	-1.603	-1.755	0.366	0.305	0.061	-0.412	9.654	2.31	0	-0.549	0	-0.049	9.917	1.297	-0.244	-0.488	-0.122	1506697487
-9.652	-2.088	-0.463	0.305	0	0	4.116	-8.649	0.425	-0.061	0.122	1.282	4.075	8.935	2.887	-0.549	-0.793	-1.465	-9.722	-1.5	-1.768	0.366	0.183	0.061	-0.353	9.634	2.275	0.122	-0.427	0.122	0.189	9.878	1.397	-0.183	-0.305	-0.122	1506697487
-9.667	-2.171	-0.44	0.244	-0.061	0	4.334	-8.666	0.548	-0.183	0.366	0.793	4.314	9.136	2.766	-0.732	-1.221	-1.77	-9.722	-1.5	-1.768	0.366	0.183	0.061	-0.397	9.722	2.311	0.183	-0.366	0.122	0.218	9.884	1.42	-0.122	-0.061	-0.061	1506697487
-9.619	-2.109	-0.402	0.244	0	0	4.304	-8.653	0.622	-0.244	0.183	0.305	4.676	9.288	2.613	-0.732	-1.343	-1.77	-9.705	-1.471	-1.737	0.244	0.061	0	-0.465	9.759	2.32	0.183	-0.244	0.061	0.02	9.878	1.439	-0.122	-0.183	-0.122	1506697487
-9.643	-2.013	-0.391	0.122	0	0	4.339	-8.668	0.757	-0.244	0.122	-0.244	5.056	9.375	2.584	-0.61	-1.099	-1.465	-9.653	-1.511	-1.687	0.183	0	0	-0.645	9.813	2.304	0	-0.244	0	0.124	9.875	1.542	-0.122	-0.244	-0.061	1506697487
-9.659	-2.052	-0.408	0.122	0.061	0	4.271	-8.632	0.869	-0.305	0.244	-0.671	5.303	9.423	2.519	-0.488	-0.61	-1.038	-9.661	-1.518	-1.647	0.183	0	0	-0.79	9.85	2.29	0	-0.244	0	0.248	9.847	1.564	-0.061	-0.122	-0.061	1506697487
-9.643	-2.141	-0.433	0.061	0.122	0	4.053	-8.6	0.904	-0.244	0.366	-1.038	5.3	9.391	2.438	-0.305	-0.427	-0.488	-9.616	-1.518	-1.615	0.183	-0.061	0	-0.791	9.874	2.257	-0.061	-0.366	-0.122	0.244	9.884	1.497	-0.061	0	-0.061	1506697487
-9.682	-2.23	-0.494	0.122	0	0	3.809	-8.598	0.937	-0.244	0.366	-1.221	5.243	9.314	2.461	-0.183	-0.305	0	-9.628	-1.574	-1.578	0.122	-0.061	0.061	-0.685	9.83	2.207	-0.183	-0.305	-0.122	0.15	9.881	1.518	-0.061	-0.061	-0.061	1506697487
-9.619	-2.222	-0.501	0.122	0.061	0	3.573	-8.656	0.859	-0.122	0.244	-1.343	5.124	9.195	2.517	-0.122	-0.122	0.244	-9.592	-1.653	-1.572	0.122	-0.061	0.061	-0.633	9.717	2.184	-0.183	-0.305	-0.122	0.095	9.896	1.568	0	-0.061	-0.061	1506697487
-9.646	-2.216	-0.553	0.122	0.061	0	3.374	-8.618	0.787	-0.061	0.122	-1.343	4.951	9.136	2.603	-0.061	0	0.427	-9.617	-1.645	-1.552	0.122	0	0.061	-0.607	9.658	2.147	-0.122	-0.061	0.061	-0.01	9.88	1.497	-0.061	-0.122	-0.061	1506697487
-9.652	-2.205	-0.579	0.122	0.061	0	3.259	-8.582	0.737	-0.061	0.122	-1.343	4.767	9.148	2.602	-0.061	0.061	0.549	-9.622	-1.61	-1.586	0.122	-0.122	0	-0.623	9.67	2.151	-0.122	-0.061	0.122	0	9.881	1.515	0	-0.122	0	1506697487
-9.658	-2.169	-0.621	0.122	0	0	3.158	-8.561	0.729	-0.122	0.305	-1.038	4.616	9.192	2.598	-0.061	0.061	0.671	-9.665	-1.617	-1.585	0.122	-0.122	0	-0.642	9.686	2.201	-0.122	-0.061	0.122	0.062	9.889	1.486	0	-0.122	0	1506697487
-9.607	-2.135	-0.621	0.122	0.061	0	3.047	-8.504	0.706	-0.183	0.305	-0.732	4.492	9.238	2.62	-0.061	0.061	0.671	-9.592	-1.657	-1.536	0.122	-0.122	0	-0.669	9.71	2.204	-0.122	0.061	0.061	0.1	9.91	1.477	0	-0.122	0.061	1506697487
-9.648	-2.144	-0.658	0.122	0	0	2.996	-8.466	0.736	-0.183	0.305	-0.732	4.386	9.266	2.644	-0.061	0.183	0.61	-9.592	-1.657	-1.536	0.122	-0.122	0	-0.732	9.725	2.18	-0.122	0	0.122	0.073	9.873	1.455	-0.061	-0.183	0	1506697487
-9.639	-2.082	-0.703	0.122	0	0	2.955	-8.423	0.77	-0.122	0.305	-0.488	4.262	9.26	2.644	-0.061	0.122	0.488	-9.592	-1.657	-1.536	0.122	-0.122	0	-0.743	9.71	2.202	-0.122	0	0.122	0.19	9.884	1.456	-0.061	-0.122	0	1506697487
-9.633	-2.058	-0.701	0.061	0.061	0	3.001	-8.408	0.775	-0.122	0.122	0.061	4.15	9.256	2.608	-0.122	0	0.366	-9.616	-1.578	-1.492	0.122	-0.122	0	-0.696	9.701	2.238	-0.122	-0.061	0.122	0.201	9.893	1.412	-0.061	-0.122	0.061	1506697487
-9.66	-2.05	-0.727	0.061	0.061	0	3.083	-8.467	0.772	-0.061	0.061	0.305	4.138	9.179	2.607	-0.061	0	0.183	-9.665	-1.615	-1.512	0.061	-0.183	0	-0.663	9.688	2.218	-0.122	-0.122	-0.061	0.183	9.867	1.413	-0.061	-0.122	0	1506697487
-9.664	-2.037	-0.702	0	0.061	-0.061	3.205	-8.455	0.782	-0.061	0.061	0.305	4.116	9.183	2.595	-0.061	0	-0.061	-9.622	-1.585	-1.491	0.061	-0.183	0	-0.599	9.704	2.231	-0.122	-0.122	-0.061	0.22	9.884	1.421	-0.061	-0.061	0	1506697487
-9.655	-2.019	-0.712	-0.061	0	0	3.205	-8.455	0.782	-0.061	0	0.488	4.146	9.115	2.614	-0.061	0	-0.305	-9.627	-1.607	-1.458	0	-0.061	-0.061	-0.607	9.678	2.205	-0.061	-0.061	-0.061	0.165	9.895	1.409	-0.061	-0.122	0	1506697487
-9.673	-2.009	-0.729	-0.122	0	-0.061	3.32	-8.464	0.863	-0.061	-0.061	0.549	4.258	9.125	2.607	-0.061	0	-0.488	-9.644	-1.598	-1.463	-0.061	-0.061	0	-0.616	9.69	2.202	-0.061	-0.061	-0.122	0.22	9.892	1.425	-0.061	-0.061	0	1506697488
-9.655	-2.059	-0.714	-0.122	0	-0.061	3.423	-8.479	0.898	-0.061	-0.061	0.549	4.351	9.174	2.588	-0.061	-0.061	-0.61	-9.644	-1.592	-1.488	-0.061	-0.061	-0.061	-0.623	9.725	2.236	-0.061	-0.061	-0.122	0.245	9.889	1.418	-0.061	0	0	1506697488
-9.658	-2.083	-0.705	-0.122	-0.061	-0.061	3.545	-8.498	0.924	0	-0.122	0.671	4.516	9.176	2.589	0	-0.061	-0.61	-9.633	-1.608	-1.48	-0.122	-0.061	-0.061	-0.632	9.72	2.235	-0.061	-0.061	-0.122	0.223	9.903	1.443	-0.061	0	-0.061	1506697488
-9.644	-2.116	-0.713	-0.122	0	-0.061	3.626	-8.53	0.935	0.061	-0.122	0.671	4.631	9.164	2.625	0	0	-0.549	-9.633	-1.608	-1.48	-0.122	-0.122	-0.061	-0.642	9.7	2.223	-0.061	-0.061	-0.122	0.207	9.893	1.459	-0.061	0	0	1506697488
-9.65	-2.135	-0.725	-0.122	0	0	3.714	-8.544	0.908	0.122	-0.183	0.61	4.711	9.152	2.652	0	0	-0.488	-9.618	-1.623	-1.453	-0.183	-0.061	-0.061	-0.678	9.674	2.222	-0.061	0	-0.122	0.236	9.892	1.482	0	0.061	0	1506697488
-9.643	-2.143	-0.748	-0.122	0	0	3.792	-8.527	0.883	0.122	-0.183	0.366	4.766	9.189	2.659	0	0	-0.305	-9.606	-1.668	-1.432	-0.122	-0.122	-0.061	-0.707	9.698	2.212	-0.061	0	-0.122	0.224	9.89	1.479	-0.061	0.061	0	1506697488
-9.635	-2.143	-0.743	-0.122	0	0	3.828	-8.458	0.836	0.122	-0.244	0.183	4.825	9.221	2.675	0	0.061	-0.122	-9.604	-1.69	-1.44	-0.122	-0.061	-0.061	-0.752	9.694	2.194	-0.061	0.061	0	0.207	9.881	1.464	-0.061	0	0	1506697488
-9.644	-2.141	-0.746	-0.061	0	0	3.795	-8.43	0.84	0.061	-0.183	0.061	4.805	9.208	2.676	0	0.061	0.061	-9.604	-1.69	-1.44	-0.122	-0.061	-0.061	-0.729	9.689	2.2	-0.061	0.061	0	0.202	9.885	1.465	0	0.061	0	1506697488
-9.637	-2.153	-0.754	-0.061	0	0	3.728	-8.394	0.834	0	-0.183	-0.122	4.73	9.199	2.665	0	0.061	0.183	-9.622	-1.72	-1.459	-0.122	-0.061	-0.061	-0.721	9.685	2.201	-0.061	0.061	0.061	0.144	9.885	1.439	-0.061	0	0	1506697488
-9.636	-2.14	-0.746	-0.061	0	0	3.693	-8.394	0.841	0	-0.183	-0.183	4.636	9.213	2.64	-0.061	0.061	0.305	-9.622	-1.72	-1.459	-0.061	-0.061	-0.061	-0.714	9.685	2.199	-0.061	0.061	0.061	0.163	9.896	1.437	-0.061	0	0	1506697488
-9.643	-2.116	-0.744	-0.061	0	0	3.673	-8.398	0.852	0	-0.183	-0.183	4.518	9.228	2.625	-0.061	0.061	0.305	-9.625	-1.708	-1.449	-0.061	-0.061	-0.061	-0.695	9.689	2.189	-0.061	0.061	0.061	0.188	9.896	1.479	-0.061	0	0	1506697488
-9.658	-2.086	-0.762	0	0	0	3.673	-8.398	0.852	-0.061	-0.061	-0.244	4.453	9.244	2.576	-0.061	0.061	0.366	-9.628	-1.696	-1.462	-0.061	-0.122	-0.061	-0.72	9.697	2.213	0	0.122	0.061	0.194	9.88	1.477	-0.061	-0.061	0	1506697488
-9.653	-2.071	-0.755	0	0	0	3.534	-8.457	0.876	-0.061	0	-0.244	4.352	9.258	2.577	0	0.061	0.305	-9.589	-1.696	-1.432	0	-0.122	0	-0.751	9.707	2.195	-0.061	0.061	0	0.234	9.904	1.501	-0.061	-0.061	0	1506697488
-9.648	-2.076	-0.739	0	0	0	3.485	-8.466	0.904	-0.122	0	-0.244	4.297	9.269	2.565	0	0.061	0.244	-9.589	-1.696	-1.432	0	-0.061	0	-0.796	9.717	2.189	-0.061	0.061	0	0.254	9.884	1.504	0	-0.061	0	1506697488
-9.655	-2.062	-0.749	0	0	0	3.414	-8.453	0.91	-0.061	-0.061	-0.244	4.225	9.254	2.584	0	0	0.183	-9.607	-1.687	-1.449	0	0	0	-0.766	9.713	2.2	-0.061	-0.061	0	0.276	9.884	1.503	-0.061	-0.061	0	1506697488
-9.659	-2.036	-0.761	0	0	0	3.378	-8.461	0.927	-0.061	-0.061	-0.244	4.209	9.243	2.59	0	-0.061	0.061	-9.607	-1.687	-1.449	0	-0.061	0	-0.739	9.702	2.199	-0.061	-0.061	-0.061	0.284	9.892	1.499	-0.061	-0.061	0	1506697488
-9.674	-2.055	-0.752	0	0	0	3.365	-8.465	0.908	-0.061	-0.061	-0.122	4.212	9.225	2.596	0	-0.061	-0.061	-9.585	-1.675	-1.464	0	0.061	0	-0.714	9.726	2.226	-0.061	-0.061	-0.061	0.282	9.878	1.504	0	-0.061	0	1506697488
-9.667	-2.05	-0.744	0	-0.061	0	3.381	-8.464	0.918	-0.061	-0.061	-0.122	4.242	9.238	2.631	0	-0.061	-0.183	-9.615	-1.647	-1.45	0	0	0	-0.714	9.719	2.2	-0.061	-0.061	-0.122	0.298	9.877	1.509	-0.061	-0.061	0	1506697488
-9.656	-2.042	-0.761	0	-0.061	0	3.406	-8.454	0.944	-0.061	-0.061	0	4.328	9.216	2.673	-0.061	-0.061	-0.305	-9.585	-1.657	-1.464	0	0	0	-0.757	9.677	2.192	-0.061	-0.122	-0.122	0.261	9.899	1.491	-0.061	-0.061	0	1506697488
-9.652	-2.082	-0.761	0	-0.061	0	3.439	-8.478	0.925	-0.061	0	0.061	4.386	9.222	2.656	-0.061	-0.122	-0.305	-9.619	-1.65	-1.455	0	0.061	0	-0.751	9.691	2.211	-0.061	-0.122	-0.122	0.291	9.887	1.491	0	-0.122	0	1506697488
-9.639	-2.089	-0.758	0	-0.061	0	3.479	-8.476	0.903	0	-0.122	0.061	4.481	9.227	2.644	-0.122	-0.183	-0.305	-9.619	-1.615	-1.511	0	0.061	0	-0.715	9.719	2.22	-0.061	-0.183	-0.061	0.319	9.885	1.48	-0.061	-0.061	0	1506697488
-9.64	-2.091	-0.774	0	-0.061	0	3.527	-8.46	0.854	0	-0.122	0.061	4.572	9.199	2.619	-0.061	-0.122	-0.305	-9.619	-1.615	-1.511	0	0.061	0	-0.681	9.71	2.229	-0.061	-0.183	-0.061	0.287	9.896	1.452	-0.061	-0.061	0	1506697488
-9.636	-2.089	-0.776	0	-0.061	0	3.527	-8.46	0.854	0	-0.122	0.061	4.616	9.168	2.62	-0.061	-0.122	-0.244	-9.637	-1.611	-1.544	-0.061	0.061	0	-0.651	9.691	2.23	-0.061	-0.183	-0.061	0.266	9.883	1.464	0	-0.061	-0.061	1506697488
-9.652	-2.066	-0.761	0	0	0	3.585	-8.447	0.822	0	-0.061	0.061	4.643	9.146	2.609	-0.061	-0.122	-0.183	-9.629	-1.632	-1.573	-0.061	0.061	0	-0.656	9.673	2.22	-0.061	-0.122	-0.061	0.297	9.892	1.467	-0.061	-0.061	0	1506697488
-9.66	-2.066	-0.75	0	-0.061	0	3.626	-8.449	0.775	-0.061	-0.122	0.061	4.674	9.172	2.589	0	-0.061	-0.122	-9.629	-1.632	-1.573	0	0	0	-0.645	9.69	2.23	0	-0.061	-0.061	0.267	9.892	1.458	-0.061	-0.061	0	1506697488
-9.647	-2.073	-0.735	0	-0.061	0	3.645	-8.461	0.797	-0.061	-0.122	0	4.688	9.166	2.608	0	-0.061	0	-9.618	-1.603	-1.549	-0.061	0	-0.061	-0.67	9.68	2.225	0	-0.061	-0.061	0.286	9.898	1.473	-0.061	-0.061	0	1506697489
-9.648	-2.078	-0.736	-0.061	-0.061	0	3.642	-8.476	0.839	-0.122	-0.061	0	4.662	9.179	2.639	0	0	0.061	-9.619	-1.613	-1.56	-0.061	0	-0.061	-0.683	9.673	2.227	0	0	0	0.307	9.896	1.482	-0.061	-0.061	0	1506697489
-9.652	-2.071	-0.73	0	-0.061	0	3.609	-8.49	0.884	-0.122	-0.061	-0.061	4.59	9.177	2.633	0	0	0.122	-9.619	-1.613	-1.56	-0.061	0	-0.061	-0.656	9.674	2.216	0	0.061	0	0.284	9.884	1.516	-0.061	0	0	1506697489
-9.65	-2.065	-0.703	0	-0.061	0	3.598	-8.492	0.901	-0.061	-0.061	-0.122	4.534	9.188	2.629	0	0	0.122	-9.616	-1.601	-1.576	-0.061	-0.061	-0.061	-0.672	9.689	2.236	0	0.061	0	0.304	9.886	1.517	-0.061	0	0	1506697489
-9.661	-2.056	-0.72	0	-0.061	0	3.565	-8.491	0.909	-0.061	-0.061	-0.122	4.498	9.232	2.627	0	0.061	0.122	-9.615	-1.604	-1.573	-0.061	0	-0.061	-0.682	9.709	2.232	0	0.061	0.061	0.3	9.873	1.526	-0.061	-0.061	0	1506697489
-9.659	-2.028	-0.707	-0.061	-0.061	0	3.524	-8.497	0.903	0	-0.061	-0.061	4.448	9.237	2.626	0	0.061	0.122	-9.615	-1.604	-1.573	-0.061	-0.061	-0.061	-0.706	9.701	2.224	0	0.061	0.061	0.304	9.881	1.531	-0.061	0	0	1506697489
-9.648	-2.031	-0.703	-0.061	-0.061	0	3.536	-8.482	0.882	0	-0.061	-0.061	4.39	9.249	2.635	0	0.061	0.122	-9.595	-1.632	-1.568	-0.061	-0.061	-0.061	-0.743	9.698	2.211	0	0.061	0.061	0.297	9.88	1.546	-0.061	0	0	1506697489
-9.66	-2.038	-0.699	-0.061	-0.061	0	3.543	-8.48	0.858	0	0	-0.061	4.376	9.244	2.622	0	0	0.061	-9.607	-1.64	-1.579	-0.061	0	-0.061	-0.754	9.703	2.188	0	0	0.061	0.322	9.877	1.542	-0.061	0	0	1506697489
-9.65	-2.062	-0.699	-0.061	-0.061	0	3.515	-8.459	0.815	0.061	-0.061	-0.061	4.368	9.252	2.6	-0.061	0	0.061	-9.607	-1.64	-1.579	-0.061	0	-0.061	-0.736	9.725	2.188	0	0	0.061	0.311	9.877	1.553	-0.061	0	0	1506697489
-9.648	-2.06	-0.681	-0.061	-0.061	0	3.539	-8.429	0.776	0	-0.061	-0.061	4.372	9.272	2.577	-0.061	0	0	-9.613	-1.62	-1.598	-0.061	0	-0.061	-0.727	9.715	2.206	0	0	0.061	0.291	9.879	1.549	-0.061	0	0	1506697489
-9.667	-2.05	-0.681	-0.061	-0.061	0	3.519	-8.441	0.773	0	-0.061	0	4.387	9.231	2.585	0	0	0	-9.623	-1.672	-1.619	-0.061	0	-0.061	-0.699	9.703	2.188	-0.061	-0.061	0	0.287	9.879	1.547	-0.061	-0.061	0	1506697489
-9.674	-2.068	-0.696	-0.061	-0.061	0	3.545	-8.434	0.761	0	-0.061	0	4.388	9.244	2.571	0	0	-0.061	-9.623	-1.672	-1.619	-0.061	-0.061	-0.061	-0.657	9.74	2.189	0	0	0	0.301	9.887	1.55	-0.061	0	0	1506697489
-9.648	-2.068	-0.7	-0.061	-0.061	0	3.57	-8.408	0.834	-0.061	0	0	4.438	9.238	2.598	0	0	-0.122	-9.599	-1.647	-1.579	-0.061	-0.061	-0.061	-0.696	9.733	2.166	0	0	0	0.279	9.896	1.566	-0.061	-0.061	0	1506697489
-9.731	-2.101	-0.729	0	-0.122	0	3.563	-8.39	0.851	-0.061	-0.061	0	4.438	9.238	2.598	0	0	-0.122	-9.599	-1.647	-1.579	-0.061	0	0	-0.713	9.732	2.163	-0.061	-0.061	0	0.26	9.868	1.553	-0.061	-0.061	0	1506697489
-9.659	-2.138	-0.693	0.061	-0.122	0	3.583	-8.403	0.865	-0.061	-0.061	0	4.477	9.24	2.58	0	0	-0.122	-9.618	-1.692	-1.59	-0.061	0	0	-0.688	9.787	2.157	-0.061	-0.061	-0.061	0.228	9.904	1.568	-0.061	-0.061	-0.061	1506697489
-9.714	-2.116	-0.664	0.061	-0.122	0.061	3.595	-8.43	0.809	-0.061	-0.061	-0.061	4.575	9.289	2.568	-0.061	0	-0.061	-9.624	-1.705	-1.613	-0.061	0	0	-0.699	9.78	2.125	-0.061	-0.061	-0.061	0.19	9.908	1.564	-0.061	-0.122	-0.061	1506697489
-9.721	-2.181	-0.741	0.061	-0.244	0	3.594	-8.394	0.794	-0.061	0	-0.061	4.551	9.289	2.57	-0.061	0	-0.061	-9.613	-1.755	-1.596	0	-0.061	0	-0.721	9.772	2.061	-0.122	-0.061	-0.061	0.249	9.904	1.547	-0.122	-0.122	-0.061	1506697489
-9.734	-2.243	-0.788	0.122	-0.305	0	3.547	-8.321	0.804	-0.183	0	0	4.524	9.336	2.552	-0.122	0	-0.061	-9.629	-1.845	-1.608	0	-0.061	0.061	-0.723	9.813	2	-0.122	-0.061	-0.061	0.182	9.935	1.632	-0.122	-0.122	-0.061	1506697489
-9.642	-2.323	-0.847	0.122	-0.244	-0.061	3.547	-8.313	0.804	-0.183	0	0	4.491	9.406	2.5	-0.183	-0.122	-0.061	-9.686	-2.006	-1.622	0.061	-0.122	0.061	-0.736	9.905	1.942	-0.122	-0.061	-0.061	0.103	9.957	1.506	-0.122	-0.183	-0.122	1506697489
-9.636	-2.451	-0.921	0.183	-0.305	-0.122	3.595	-8.313	0.799	-0.244	0	0.061	4.463	9.5	2.433	-0.183	-0.122	-0.122	-9.686	-2.006	-1.622	0.122	-0.122	0.122	-0.785	9.953	1.882	-0.122	-0.061	-0.061	-0.01	9.96	1.413	-0.122	-0.244	-0.122	1506697489
-9.549	-2.504	-0.922	0.427	-0.244	-0.122	3.564	-8.317	0.822	-0.427	0.122	0.061	4.382	9.519	2.363	-0.244	-0.183	-0.183	-9.703	-2.11	-1.607	0.183	-0.244	0.183	-0.813	9.932	1.808	-0.244	-0.244	-0.183	-0.029	9.977	1.353	-0.183	-0.366	-0.183	1506697489
-9.439	-2.407	-0.884	0.549	0	-0.061	3.529	-8.299	0.891	-0.549	0.183	0.061	4.304	9.489	2.284	-0.305	-0.244	-0.244	-9.627	-2.248	-1.436	0.305	-0.366	0.183	-0.866	9.873	1.751	-0.244	-0.244	-0.183	-0.077	9.966	1.23	-0.183	-0.488	-0.122	1506697489
-9.512	-2.3	-0.889	0.61	0.061	-0.061	3.514	-8.27	0.977	-0.61	0.366	0.183	4.258	9.475	2.183	-0.305	-0.305	-0.366	-9.627	-2.248	-1.436	0.488	-0.427	0.244	-0.989	9.826	1.756	-0.244	-0.305	-0.305	0.043	9.885	1.213	-0.244	-0.671	-0.122	1506697489
-9.561	-2.157	-0.811	0.671	0.061	-0.061	3.515	-8.308	1.089	-0.671	0.549	0.244	4.213	9.457	2.097	-0.305	-0.366	-0.366	-9.579	-2.166	-1.336	0.549	-0.427	0.244	-1.067	9.783	1.8	-0.244	-0.427	-0.366	0.324	9.86	1.321	-0.305	-0.549	-0.061	1506697489
-9.595	-2.042	-0.742	0.671	0.061	0	3.517	-8.392	1.109	-0.61	0.549	0.183	4.185	9.402	2.032	-0.305	-0.488	-0.427	-9.548	-1.808	-1.203	0.671	-0.427	0.305	-1.061	9.735	1.954	-0.244	-0.427	-0.366	0.378	9.83	1.342	-0.305	-0.488	0	1506697489
-9.7	-1.934	-0.61	0.61	0.244	0	3.561	-8.492	1.061	-0.549	0.549	0.122	4.167	9.316	2.042	-0.183	-0.488	-0.427	-9.548	-1.808	-1.203	0.671	-0.366	0.305	-1.042	9.667	2.092	-0.183	-0.488	-0.427	0.42	9.856	1.525	-0.305	-0.305	0.061	1506697490
-9.782	-1.775	-0.614	0.549	0.061	-0.061	3.57	-8.612	0.959	-0.488	0.549	0.061	4.137	9.249	2.144	-0.061	-0.427	-0.488	-9.594	-1.568	-1.141	0.671	-0.244	0.305	-0.971	9.646	2.284	-0.122	-0.549	-0.549	0.414	9.819	1.733	-0.366	-0.427	0.061	1506697490
-9.752	-1.802	-0.525	0.488	0	-0.122	3.554	-8.788	0.797	-0.305	0.488	-0.061	4.139	9.167	2.346	0.061	-0.427	-0.61	-9.582	-1.205	-1.115	0.61	-0.244	0.305	-0.95	9.538	2.432	-0.122	-0.549	-0.549	0.434	9.964	1.829	-0.427	-0.427	-0.061	1506697490
-9.63	-1.924	-0.462	0.427	-0.061	-0.061	3.528	-8.856	0.632	-0.244	0.366	-0.183	4.203	9.024	2.588	0.122	-0.366	-0.61	-9.582	-1.205	-1.115	0.549	-0.122	0.244	-0.964	9.365	2.497	-0.061	-0.549	-0.549	0.437	9.841	1.755	-0.305	-0.244	-0.122	1506697490
-9.57	-2.028	-0.433	0.549	-0.061	0	3.444	-8.714	0.48	-0.183	0.366	-0.183	4.26	8.96	2.811	0.061	-0.305	-0.549	-9.55	-1.121	-1.058	0.488	-0.122	0.183	-0.992	9.311	2.522	-0.061	-0.549	-0.488	0.488	9.808	1.934	-0.305	-0.244	-0.122	1506697490
-9.635	-2.017	-0.333	0.61	0	0.061	3.339	-8.593	0.419	-0.183	0.427	-0.183	4.317	9.039	2.932	-0.061	-0.427	-0.488	-9.57	-1.115	-1.01	0.488	-0.122	0.122	-1.074	9.369	2.504	0	-0.488	-0.427	0.468	9.75	2.091	-0.366	-0.244	-0.183	1506697490
-9.719	-1.904	-0.274	0.549	0	0.061	3.231	-8.568	0.341	-0.122	0.366	-0.122	4.417	9.22	2.952	-0.183	-0.488	-0.305	-9.641	-1.195	-1.019	0.488	-0.061	0.061	-1.138	9.552	2.517	0	-0.427	-0.244	0.48	9.763	2.157	-0.427	-0.305	-0.122	1506697490
-9.772	-1.845	-0.262	0.488	-0.183	0	3.248	-8.629	0.269	-0.183	0.427	0	4.488	9.369	2.933	-0.244	-0.488	-0.122	-9.639	-1.175	-1.05	0.549	0	0	-1.175	9.635	2.582	0	-0.488	-0.122	0.446	9.793	2.212	-0.488	-0.305	-0.122	1506697490
-9.696	-1.934	-0.194	0.427	-0.122	-0.061	3.299	-8.591	0.272	-0.183	0.427	0	4.43	9.301	2.876	-0.183	-0.488	0.061	-9.688	-1.069	-1.102	0.488	0	0.061	-1.079	9.598	2.586	0	-0.488	-0.122	0.346	9.814	2.23	-0.427	-0.366	-0.122	1506697490
-9.696	-2.052	-0.085	0.427	-0.122	0.061	3.319	-8.506	0.297	-0.183	0.488	0.061	4.308	9.235	2.826	-0.183	-0.427	0.061	-9.688	-1.038	-1.095	0.427	0	0.061	-0.925	9.616	2.607	-0.061	-0.549	-0.122	0.324	9.79	2.339	-0.366	-0.244	-0.183	1506697490
-9.726	-2.046	-0.055	0.488	-0.061	0.122	3.359	-8.486	0.294	-0.122	0.366	0.061	4.212	9.251	2.811	-0.183	-0.305	0	-9.725	-0.988	-1.092	0.366	0	0.061	-0.89	9.668	2.604	-0.061	-0.244	-0.061	0.243	9.762	2.448	-0.366	-0.305	-0.183	1506697490
-9.857	-1.98	-0.109	0.427	-0.305	0.122	3.458	-8.479	0.239	-0.122	0.244	0	4.158	9.325	2.829	-0.122	-0.244	0	-9.763	-1.055	-1.073	0.305	0	0.061	-0.973	9.722	2.597	-0.061	-0.244	-0.061	0.254	9.793	2.577	-0.427	-0.427	-0.183	1506697490
-9.678	-2.08	-0.093	0.244	-0.427	0	3.499	-8.455	0.195	-0.183	0.244	-0.061	4.143	9.43	2.875	-0.122	-0.183	0	-9.763	-1.055	-1.073	0.244	-0.061	0.122	-1.13	9.732	2.533	-0.061	-0.183	-0.061	0.299	9.816	2.602	-0.366	-0.427	-0.122	1506697490
-9.689	-2.25	-0.139	0.183	-0.427	0	3.439	-8.416	0.157	-0.244	0.183	-0.061	4.109	9.508	2.902	-0.244	-0.183	0	-9.775	-1.19	-1.056	0.305	-0.061	0.122	-1.285	9.733	2.482	-0.122	-0.183	-0.061	0.345	9.765	2.623	-0.366	-0.305	-0.122	1506697490
-9.597	-2.497	-0.147	0.366	-0.427	-0.061	3.426	-8.402	0.121	-0.366	0.305	0	4.029	9.619	2.822	-0.305	-0.305	0.061	-9.908	-1.327	-1.048	0.305	0.122	0.183	-1.381	9.8	2.448	-0.122	-0.244	0	0.309	9.808	2.652	-0.305	-0.244	-0.061	1506697490
-9.428	-2.656	0.039	0.549	-0.183	-0.061	3.448	-8.429	0.151	-0.488	0.427	0.122	3.968	9.662	2.686	-0.366	-0.427	0.061	-9.908	-1.327	-1.048	0.427	0	0.183	-1.442	9.757	2.445	-0.122	-0.366	-0.061	0.152	9.842	2.734	-0.427	-0.305	0.061	1506697490
-9.463	-2.621	0.043	0.793	0.061	-0.122	3.451	-8.442	0.212	-0.549	0.549	0.183	3.892	9.562	2.561	-0.366	-0.427	0.122	-9.825	-1.395	-1.029	0.671	-0.122	0.183	-1.486	9.666	2.445	-0.183	-0.488	-0.244	-0.172	9.763	2.561	-0.549	-0.793	0.244	1506697490
-9.501	-2.506	0.092	1.038	0.183	-0.183	3.493	-8.37	0.307	-0.61	0.671	0.244	3.804	9.519	2.472	-0.366	-0.488	0.122	-9.847	-1.348	-0.947	0.793	-0.305	0.244	-1.486	9.666	2.445	-0.183	-0.488	-0.244	-0.423	9.819	2.425	-0.671	-1.587	0.366	1506697490
-9.586	-2.358	0.185	1.221	0.122	-0.061	3.56	-8.372	0.379	-0.61	0.916	0.305	3.723	9.471	2.452	-0.366	-0.61	0.061	-9.732	-1.258	-0.864	0.977	-0.366	0.244	-1.64	9.563	2.554	-0.183	-0.549	-0.305	-0.425	9.72	2.59	-0.732	-2.136	0.305	1506697490
-9.774	-2.088	0.348	1.16	0.122	0.061	3.631	-8.396	0.327	-0.549	0.916	0.305	3.673	9.412	2.488	-0.366	-0.671	0	-9.721	-1.072	-0.793	1.099	-0.427	0.244	-1.637	9.53	2.692	-0.183	-0.793	-0.427	0.135	9.707	2.868	-0.793	-2.197	0.427	1506697490
-9.927	-1.814	0.378	1.038	0	0.061	3.743	-8.457	0.256	-0.549	1.038	0.244	3.608	9.424	2.598	-0.305	-0.671	-0.122	-9.717	-0.89	-0.756	1.16	-0.183	0.305	-1.637	9.53	2.692	-0.183	-0.793	-0.427	0.682	9.686	3.064	-0.793	-1.587	0.366	1506697490
-9.927	-1.672	0.554	0.916	-0.061	0	3.752	-8.619	0.096	-0.488	0.977	0.122	3.571	9.449	2.734	-0.244	-0.671	-0.305	-9.837	-0.706	-0.736	1.099	-0.305	0.305	-1.564	9.611	2.94	-0.122	-0.854	-0.488	0.91	9.686	3.024	-0.549	-1.282	0.244	1506697490
-9.759	-1.58	0.593	0.793	0	-0.061	3.768	-8.766	-0.029	-0.366	0.916	0	3.571	9.367	2.92	-0.183	-0.671	-0.549	-9.801	-0.526	-0.731	1.16	-0.183	0.305	-1.443	9.546	3.078	-0.122	-1.038	-0.549	0.816	9.56	2.932	-0.305	-0.916	0.122	1506697490
-9.617	-1.51	0.553	0.549	0.061	-0.122	3.752	-8.769	-0.128	-0.366	0.854	-0.183	3.614	9.277	3.125	-0.122	-0.61	-0.732	-9.805	-0.309	-0.757	1.038	-0.061	0.305	-1.443	9.546	3.078	-0.122	-1.038	-0.549	0.935	9.464	3.046	-0.122	-0.732	0.061	1506697490
-9.82	-1.717	0.443	0.427	0	-0.183	3.708	-8.758	-0.193	-0.305	0.793	-0.427	3.692	9.202	3.265	-0.122	-0.61	-0.977	-9.788	-0.127	-0.764	0.916	0.061	0.305	-1.145	9.485	3.275	-0.122	-1.038	-0.61	1.109	9.329	3.252	0.061	-0.61	-0.061	1506697490
-9.709	-1.842	0.403	0.427	0	-0.183	3.558	-8.774	-0.238	-0.183	0.549	-0.549	3.816	9.171	3.406	-0.122	-0.61	-1.16	-9.94	-0.017	-0.817	0.671	0.061	0.244	-1.145	9.485	3.275	-0.122	-0.977	-0.549	1.004	9.495	3.347	0.061	-0.549	-0.244	1506697491
-9.697	-1.804	0.496	0.244	-0.061	-0.122	3.378	-8.818	-0.321	-0.061	0.305	-0.671	3.961	9.073	3.482	-0.183	-0.61	-1.221	-9.909	-0.028	-0.865	0.549	0	0.122	-0.975	9.313	3.319	-0.122	-0.916	-0.488	1.209	9.613	3.586	-0.061	-0.61	-0.061	1506697491
-9.794	-1.876	0.445	0.122	-0.183	-0.183	3.242	-8.814	-0.401	-0.061	0.122	-0.732	4.133	8.973	3.491	-0.244	-0.549	-1.16	-9.886	-0.057	-0.845	0.366	0	0.061	-1.054	9.184	3.273	-0.061	-0.732	-0.427	1.431	9.542	3.549	-0.183	-0.488	0	1506697491
-9.769	-2.017	0.523	0.183	-0.244	-0.183	3.162	-8.733	-0.423	-0.183	0.244	-0.61	4.28	8.997	3.435	-0.305	-0.488	-0.977	-9.808	-0.175	-0.811	0.305	-0.183	-0.061	-1.165	9.164	3.182	-0.061	-0.732	-0.427	1.296	9.591	3.607	-0.244	-0.305	0	1506697491
-9.857	-2.104	0.668	0.122	-0.244	-0.183	3.035	-8.711	-0.337	-0.305	0.427	-0.366	4.378	9.083	3.249	-0.305	-0.488	-0.977	-9.841	-0.29	-0.756	0.305	-0.183	-0.183	-1.165	9.164	3.182	-0.061	-0.427	-0.183	1.217	9.593	3.638	-0.244	-0.061	0.061	1506697491
-9.688	-1.976	0.853	0.122	-0.305	-0.122	2.903	-8.677	-0.219	-0.305	0.427	-0.122	4.471	9.265	3.012	-0.366	-0.732	-0.244	-9.91	-0.279	-0.668	0.366	-0.183	-0.122	-1.556	9.428	3.206	0	-0.305	-0.122	1.012	9.612	3.632	-0.183	-0.061	0.122	1506697491
-9.464	-1.906	0.739	0.122	0	-0.122	2.891	-8.689	-0.079	-0.244	0.366	0.183	4.526	9.361	2.897	-0.244	-0.549	0.244	-9.772	-0.24	-0.611	0.305	0.061	-0.122	-1.751	9.482	3.275	0.061	-0.244	-0.061	0.968	9.471	3.485	0.061	-0.671	0.244	1506697491
-9.378	-2.056	0.701	0.244	0.122	-0.244	2.994	-8.741	-0.028	-0.122	0.366	0.366	4.375	9.306	2.868	-0.244	-0.549	0.244	-9.805	-0.234	-0.621	0.244	0	-0.122	-1.751	9.482	3.275	0.061	-0.305	0	0.712	9.338	2.955	0.122	-1.465	-0.244	1506697491
-9.222	-2.278	0.688	0.427	0.427	-0.244	3.118	-8.713	-0.089	-0.061	0.366	0.488	4.113	9.17	2.936	0.061	-0.061	1.038	-9.636	-0.203	-0.639	0.244	0.183	-0.183	-1.65	9.148	3.253	0	-0.366	-0.061	0.376	9.278	2.838	0.061	-1.526	-0.61	1506697491
-9.24	-2.474	0.703	0.549	0.854	-0.305	3.235	-8.556	-0.127	-0.061	0.427	0.549	3.838	9.091	3.042	0.061	-0.061	1.099	-9.636	-0.197	-0.602	0.244	0.366	-0.183	-1.689	9.109	3.204	0.061	-0.305	0	0.248	9.263	2.93	0.061	-1.282	-0.793	1506697491
-9.319	-2.675	0.622	0.671	0.977	-0.366	3.322	-8.473	-0.182	0	0.427	0.549	3.63	9.173	3.126	0	-0.122	1.099	-9.615	-0.322	-0.567	0.305	0.671	-0.122	-1.8	9.13	3.176	0.061	-0.305	0	-0.072	9.357	3.057	0	-1.221	-1.038	1506697491
-9.368	-2.925	0.604	0.854	0.916	-0.366	3.45	-8.464	-0.243	0.061	0.427	0.61	3.451	9.257	3.163	-0.122	-0.305	0.977	-9.643	-0.475	-0.629	0.427	0.427	-0.244	-1.895	9.189	3.205	0.183	-0.305	0.183	-0.492	9.539	3.098	-0.122	-1.892	-1.404	1506697491
-9.31	-3.122	0.536	1.038	0.916	-0.366	3.637	-8.483	-0.281	0	0.488	0.732	3.359	9.365	3.132	-0.244	-0.488	0.916	-9.721	-0.49	-0.685	0.549	0.427	-0.244	-1.895	9.189	3.205	0.244	-0.366	0.305	-0.798	9.653	3.011	-0.183	-2.869	-1.648	1506697491
-9.18	-3.128	0.423	1.282	1.099	-0.366	3.853	-8.515	-0.3	-0.061	0.732	0.732	3.31	9.493	3.048	-0.305	-0.671	0.854	-9.734	-0.544	-0.689	0.732	0.488	-0.244	-2.236	9.286	3.135	0.305	-0.427	0.366	-0.465	9.68	2.937	0	-3.296	-1.587	1506697491
-9.188	-3.048	0.361	1.343	1.038	-0.244	4.008	-8.502	-0.246	-0.122	1.038	0.61	3.228	9.63	2.943	-0.427	-0.916	0.793	-9.767	-0.64	-0.767	0.977	0.305	-0.244	-2.37	9.301	3.097	0.305	-0.671	0.366	-0.145	9.732	2.798	-0.122	-3.662	-1.465	1506697491
-9.481	-3.157	0.212	1.282	1.099	-0.122	4.1	-8.422	-0.153	-0.183	1.282	0.488	3.158	9.654	2.85	-0.549	-1.16	0.793	-9.749	-0.65	-0.773	1.221	0.244	-0.305	-2.361	9.306	3.057	0.305	-0.977	0.244	0.147	9.408	3.009	0.183	-3.601	-1.099	1506697491
-9.623	-3.234	-0.065	1.587	0.977	0.061	4.116	-8.369	-0.112	-0.183	1.465	0.366	3.103	9.723	2.72	-0.549	-1.404	0.549	-9.928	-0.697	-0.762	1.343	0.305	-0.244	-2.284	9.53	2.915	0.366	-1.282	0.061	0.315	9.648	2.789	0.671	-3.052	-0.977	1506697491
-9.808	-2.835	-0.191	1.709	0.671	0.366	4.151	-8.491	-0.16	-0.122	1.648	0.305	3.03	9.82	2.564	-0.61	-1.587	0.122	-9.964	-0.884	-0.798	1.587	0.183	-0.244	-2.273	9.711	2.698	0.366	-1.526	-0.122	1.634	9.659	2.98	1.282	-3.174	-0.61	1506697491
-9.833	-2.702	-0.295	1.221	0.183	0.244	4.207	-8.558	-0.3	-0.244	1.831	0	3.01	9.764	2.396	-0.671	-1.892	-0.366	-9.881	-1.123	-0.857	1.831	0.122	-0.244	-2.157	9.733	2.481	0.366	-1.831	-0.183	2.607	9.668	2.757	1.16	-0.671	-0.061	1506697491
-9.505	-2.899	-0.65	1.343	0.244	-0.122	4.188	-8.587	-0.353	-0.488	2.136	-0.305	3.113	9.653	2.253	-0.793	-2.136	-0.854	-9.829	-1.251	-0.939	2.014	0.061	-0.244	-1.986	9.643	2.268	0.366	-2.136	-0.305	1.043	9.965	2.621	1.343	-0.244	-0.122	1506697491
-9.179	-3.271	-0.685	1.77	0.427	0.122	4.069	-8.607	-0.278	-0.671	2.502	-0.549	3.25	9.464	2.088	-0.854	-2.441	-1.282	-9.654	-1.286	-0.955	2.075	0.305	-0.183	-1.725	9.6	2.082	0.427	-2.441	-0.488	0.075	9.918	2.658	1.16	-0.732	-0.061	1506697491
-9.099	-3.357	-0.861	2.136	0.977	0.488	3.834	-8.53	-0.166	-0.732	2.502	-0.854	3.408	9.373	1.908	-0.916	-2.808	-1.831	-9.698	-1.482	-1.005	2.258	0.122	-0.183	-1.517	9.612	1.86	0.427	-2.686	-0.61	-0.123	9.808	2.205	1.099	-1.648	0.061	1506697491
-9.244	-3.021	-1.214	2.441	0.671	0.366	3.662	-8.448	-0.073	-0.854	2.686	-1.099	3.687	9.465	1.7	-0.916	-2.808	-1.831	-9.612	-1.738	-0.989	2.441	0.244	-0.183	-1.517	9.612	1.86	0.366	-2.808	-0.61	0.249	9.912	1.808	0.977	-1.465	0.122	1506697491
-9.458	-2.96	-1.422	2.625	0.732	0.366	3.486	-8.454	-0.022	-1.038	2.93	-1.099	3.97	9.692	1.446	-1.16	-3.296	-2.502	-9.515	-2.004	-0.939	2.625	0.244	-0.183	-1.611	9.723	1.403	0.427	-2.869	-0.61	0.065	9.856	1.438	0.916	-1.648	0.244	1506697491
-9.418	-2.781	-1.438	3.052	0.793	0.366	3.293	-8.405	0.042	-1.221	3.235	-0.977	4.277	10.042	1.217	-1.221	-3.418	-2.441	-9.637	-2.279	-0.971	2.869	0.183	-0.183	-1.611	9.723	1.403	0.366	-3.052	-0.549	0.431	9.988	1.29	0.732	-1.648	0.305	1506697491
-9.57	-2.621	-1.701	2.991	0.732	0.427	3.113	-8.448	0.147	-1.343	3.479	-0.732	4.558	10.307	0.935	-1.343	-3.418	-2.319	-9.576	-2.531	-0.953	3.113	0.244	-0.122	-1.786	10.127	0.92	0.305	-3.235	-0.671	0.455	9.993	0.994	0.549	-1.526	0.427	1506697492
-9.628	-2.437	-2.066	3.113	0.854	0.366	3.027	-8.482	0.272	-1.465	3.601	-0.549	4.697	10.424	0.668	-1.343	-3.601	-2.014	-9.737	-2.62	-1.011	3.296	0.183	-0.122	-1.692	10.314	0.835	0.183	-3.601	-0.732	0.351	10.07	0.678	0.427	-1.831	0.305	1506697492
-9.719	-2.312	-2.31	3.113	0.671	0.183	3.009	-8.701	0.4	-1.465	3.723	-0.366	4.791	10.293	0.544	-1.282	-3.845	-1.709	-9.644	-2.633	-1.095	3.357	0.305	-0.061	-1.507	10.325	0.73	0.183	-3.967	-0.916	0.712	10.091	0.261	0.305	-1.953	0.244	1506697492
-9.69	-2.369	-2.218	3.235	0.61	0.183	2.991	-8.862	0.494	-1.465	3.723	-0.427	4.876	10.098	0.492	-1.221	-3.906	-1.526	-9.574	-2.87	-1.166	3.357	0.427	-0.061	-1.296	10.279	0.526	0.061	-4.15	-1.038	1.014	10.085	0.108	0.183	-1.77	0.305	1506697492
-9.695	-2.452	-1.925	3.418	0.793	0.366	2.931	-8.893	0.574	-1.526	3.601	-0.488	4.93	10.005	0.479	-1.221	-3.906	-1.526	-9.569	-2.992	-1.199	3.601	0.366	-0.061	-1.296	10.279	0.526	0	-4.333	-1.038	0.871	10.101	0.251	0	-1.831	0.305	1506697492
-9.774	-2.175	-1.832	3.601	0.732	0.427	2.936	-8.892	0.702	-1.587	3.723	-0.488	4.877	9.832	0.443	-1.343	-3.967	-1.465	-9.636	-2.884	-1.174	3.662	0.488	0	-0.87	10.084	0.482	0.122	-4.395	-0.977	0.78	10.068	0.4	-0.305	-2.441	0.244	1506697492
-9.793	-1.909	-1.889	3.601	0.61	0.305	2.907	-8.736	0.841	-1.587	3.906	-0.305	4.904	9.582	0.378	-1.221	-4.15	-1.343	-9.534	-2.74	-1.14	3.723	0.305	0.061	-0.796	9.902	0.61	0.244	-4.272	-0.977	1.199	10.095	0.287	-0.366	-2.686	0.183	1506697492
-9.619	-1.887	-1.834	3.418	0.488	0.183	2.851	-8.504	0.921	-1.465	3.906	-0.183	5.011	9.416	0.361	-1.038	-4.028	-1.221	-9.406	-2.734	-1.142	3.723	0.366	0.061	-0.79	9.847	0.7	0.305	-4.028	-0.977	1.288	10.03	0.29	-0.427	-2.38	0.061	1506697492
-9.533	-1.927	-1.875	3.418	0.549	0.122	2.761	-8.357	0.863	-1.282	3.601	-0.061	5.034	9.423	0.426	-1.038	-4.028	-1.221	-9.426	-2.597	-1.169	3.723	0.488	0.122	-0.669	9.93	0.803	0.305	-3.967	-0.977	1.468	9.869	0.54	-0.427	-2.319	0.122	1506697492
-9.673	-1.852	-1.908	3.235	0.305	0.061	2.812	-8.423	0.717	-1.099	3.357	0.061	4.935	9.44	0.538	-0.61	-3.479	-1.16	-9.514	-2.421	-1.256	3.54	0.427	0.183	-0.563	9.973	0.9	0.366	-3.784	-1.038	1.579	9.875	0.618	-0.61	-2.319	0.183	1506697492
-9.811	-1.86	-1.772	3.174	0.305	0.122	2.889	-8.405	0.484	-1.099	3.113	0.061	4.907	9.382	0.782	-0.61	-3.479	-1.16	-9.478	-2.377	-1.169	3.418	0.305	0.183	-0.563	9.973	0.9	0.427	-3.662	-1.099	1.633	9.874	0.474	-0.793	-2.38	0.244	1506697492
