# Supplementary material for: A deep learning approach for lower back-pain risk prediction during manual lifting
Source: PLoS One. 2021 Feb 19;16(2):e0247162. doi: 10.1371/journal.pone.0247162 (PMC7894914; doi:10.1371/journal.pone.0247162)
Supplement: S1 Data — (ZIP) [file pone.0247162.s001.zip › source-used/Subject_03_P1_Zone04_T3.csv]

Side_A_x	Side_A_y	Side_A_z	Side_G_x	Side_G_y	Side_G_z	LtWt_A_x	LtWt_A_y	LtWt_A_z	LtWt_G_x	LtWt_G_y	LtWt_G_z	RtWt_A_x	RtWt_A_y	RtWt_A_z	RtWt_G_x	RtWt_G_y	RtWt_G_z	Back_A_x	Back_A_y	Back_A_z	Back_G_x	Back_G_y	Back_G_z	UArm_A_x	UArm_A_y	UArm_A_z	UArm_G_x	UArm_G_y	UArm_G_z	Thig_A_x	Thig_A_y	Thig_A_z	Thig_G_x	Thig_G_y	Thig_G_z	Time_stp
-9.604	-2.377	-0.585	-0.061	0	-0.061	3.686	-8.802	0.662	0	0	0	3.391	9.423	1.744	0	0	-0.061	-9.64	-1.371	-1.689	0	-0.061	-0.061	-0.252	9.767	2.032	0	0	-0.061	0.53	9.915	0.685	-0.061	0	-0.061	1506695414
-9.577	-2.394	-0.589	-0.061	0	-0.061	3.662	-8.803	0.63	-0.061	0	0	3.371	9.423	1.782	0.061	-0.061	0	-9.658	-1.375	-1.659	0	-0.061	0	-0.251	9.739	2.01	0	0	-0.061	0.473	9.9	0.674	0	0	-0.061	1506695414
-9.573	-2.444	-0.596	-0.061	-0.061	-0.061	3.651	-8.803	0.636	-0.061	-0.061	0	3.308	9.467	1.875	0	-0.061	-0.061	-9.668	-1.343	-1.623	0	-0.061	0	-0.227	9.758	2.053	0	0	-0.061	0.482	9.904	0.678	0	0	-0.061	1506695414
-9.572	-2.442	-0.592	0	-0.061	-0.061	3.61	-8.805	0.645	-0.061	-0.061	0	3.287	9.458	1.956	0.061	0	-0.061	-9.611	-1.382	-1.565	-0.061	-0.122	0	-0.352	9.714	1.992	0	0.061	-0.061	0.452	9.91	0.671	0	-0.061	-0.061	1506695414
-9.574	-2.405	-0.585	0	-0.061	-0.061	3.61	-8.805	0.645	-0.061	-0.061	0	3.287	9.458	1.956	0	0	-0.061	-9.611	-1.382	-1.565	0	-0.061	0	-0.352	9.714	1.992	0	0.061	-0.061	0.495	9.896	0.687	0	-0.061	-0.061	1506695414
-9.599	-2.39	-0.607	-0.061	-0.061	-0.061	3.607	-8.845	0.659	-0.122	-0.061	0	3.269	9.507	1.932	-0.061	-0.061	-0.061	-9.616	-1.395	-1.585	0	-0.061	0	-0.41	9.756	1.982	0	-0.061	-0.061	0.495	9.896	0.687	0	-0.061	-0.061	1506695414
-9.589	-2.434	-0.59	0	-0.061	-0.061	3.6	-8.861	0.645	-0.061	-0.122	0	3.307	9.545	1.863	-0.061	-0.122	-0.061	-9.629	-1.367	-1.592	0	0	0	-0.396	9.795	2.013	-0.061	-0.061	-0.061	0.492	9.911	0.652	0	-0.061	-0.061	1506695414
-9.556	-2.455	-0.573	-0.061	-0.061	-0.061	3.626	-8.853	0.663	-0.061	-0.061	0	3.281	9.485	1.818	-0.061	-0.061	-0.061	-9.643	-1.355	-1.583	0	0	0	-0.337	9.746	2.028	-0.061	-0.061	-0.061	0.47	9.922	0.664	0	0	-0.061	1506695414
-9.562	-2.456	-0.579	-0.061	-0.061	-0.061	3.659	-8.844	0.657	-0.061	-0.061	0	3.248	9.416	1.805	-0.061	-0.061	-0.061	-9.633	-1.341	-1.574	0	0	0	-0.307	9.691	2.001	0	-0.061	-0.061	0.47	9.922	0.664	0	0	-0.061	1506695414
-9.6	-2.439	-0.587	0	-0.061	-0.061	3.697	-8.837	0.645	-0.061	-0.122	0	3.263	9.388	1.803	-0.061	-0.122	-0.122	-9.637	-1.328	-1.584	-0.061	0	0	-0.328	9.689	2.007	0	-0.061	-0.061	0.492	9.899	0.665	0	-0.061	-0.061	1506695414
-9.589	-2.431	-0.557	-0.061	-0.061	-0.061	3.714	-8.849	0.626	-0.061	-0.122	-0.061	3.338	9.428	1.751	0	-0.122	-0.061	-9.631	-1.318	-1.593	-0.061	0	0	-0.352	9.74	2.024	0	-0.061	-0.061	0.461	9.91	0.626	0	-0.061	-0.061	1506695415
-9.579	-2.458	-0.573	0	-0.122	0	3.692	-8.857	0.577	-0.061	-0.122	-0.061	3.376	9.466	1.803	0	-0.061	-0.061	-9.64	-1.353	-1.654	0	0.061	0	-0.362	9.759	2.006	0	-0.061	-0.061	0.471	9.922	0.633	0	-0.061	-0.061	1506695415
-9.542	-2.466	-0.56	0	-0.061	0	3.692	-8.857	0.577	-0.061	-0.122	-0.061	3.376	9.466	1.803	0	-0.061	0	-9.64	-1.353	-1.654	0	0.061	0	-0.361	9.747	1.982	0	-0.061	-0.061	0.471	9.922	0.633	0	-0.061	-0.061	1506695415
-9.562	-2.455	-0.562	-0.061	-0.061	-0.061	3.652	-8.856	0.599	-0.061	-0.122	-0.061	3.374	9.472	1.853	0	-0.122	0	-9.63	-1.339	-1.659	0	0.061	0	-0.329	9.74	2.009	0	-0.061	0	0.443	9.915	0.634	0	0	-0.061	1506695415
-9.561	-2.486	-0.544	-0.061	-0.061	-0.061	3.676	-8.912	0.714	-0.122	0	0	3.322	9.499	1.912	0	-0.061	-0.061	-9.644	-1.323	-1.666	0	-0.061	-0.061	-0.272	9.788	2.005	0	0	-0.061	0.44	9.914	0.622	0	0	-0.061	1506695415
-9.561	-2.474	-0.554	-0.061	-0.061	-0.061	3.686	-8.918	0.75	-0.061	0	0	3.339	9.506	1.919	0	0	-0.061	-9.621	-1.34	-1.652	-0.061	0	0	-0.359	9.767	1.981	0	0	0	0.425	9.898	0.604	0	-0.061	-0.061	1506695415
-9.555	-2.452	-0.535	-0.061	-0.061	0	3.65	-8.911	0.683	0.061	-0.122	-0.061	3.336	9.488	1.829	-0.061	-0.061	0	-9.655	-1.342	-1.663	0	0	-0.061	-0.336	9.778	1.97	0	-0.061	0	0.476	9.916	0.604	-0.061	0	0	1506695415
-9.561	-2.475	-0.542	-0.061	-0.061	-0.061	3.626	-8.847	0.525	0	0	0	3.317	9.453	1.749	0	0	0	-9.625	-1.345	-1.666	-0.061	0	-0.061	-0.352	9.733	1.958	0	0	0	0.47	9.914	0.608	-0.061	0	0	1506695415
-9.58	-2.47	-0.532	-0.061	-0.061	0	3.631	-8.849	0.514	-0.061	-0.061	0	3.298	9.426	1.755	0	-0.061	0	-9.627	-1.377	-1.675	0	0	-0.061	-0.341	9.709	1.933	0	-0.061	0	0.447	9.911	0.615	0	0	0	1506695415
-9.581	-2.455	-0.526	-0.061	-0.061	0	3.645	-8.837	0.563	-0.061	-0.061	-0.061	3.303	9.451	1.739	0	-0.061	0	-9.64	-1.343	-1.659	-0.061	0	-0.061	-0.309	9.756	1.945	0	-0.061	0	0.449	9.899	0.616	-0.061	0	0	1506695415
-9.579	-2.445	-0.524	-0.061	-0.061	0	3.645	-8.837	0.563	-0.061	-0.061	-0.061	3.347	9.469	1.751	0	0	-0.061	-9.63	-1.343	-1.672	-0.061	0	-0.061	-0.33	9.772	1.957	0	0	-0.061	0.449	9.899	0.616	-0.061	0	0	1506695415
-9.583	-2.443	-0.541	-0.061	-0.061	0	3.637	-8.862	0.602	-0.061	-0.061	0	3.356	9.479	1.782	0	0	0	-9.628	-1.372	-1.68	-0.061	0	-0.061	-0.33	9.772	1.957	0	0	-0.061	0.482	9.909	0.611	0	0	0	1506695415
-9.575	-2.451	-0.536	-0.061	-0.061	0	3.633	-8.876	0.639	0	-0.061	0	3.336	9.487	1.84	0	-0.061	0	-9.623	-1.372	-1.701	0	0	-0.061	-0.348	9.747	1.942	0	-0.061	0	0.461	9.904	0.595	-0.061	0	0	1506695415
-9.573	-2.466	-0.512	-0.061	-0.061	-0.061	3.633	-8.876	0.639	0	-0.061	0	3.335	9.477	1.829	-0.061	-0.061	0	-9.633	-1.364	-1.705	-0.061	0	-0.061	-0.306	9.764	1.95	0	-0.061	0	0.461	9.904	0.595	-0.061	0	0	1506695415
-9.586	-2.469	-0.514	0	-0.061	0	3.706	-8.893	0.654	0	-0.061	0	3.33	9.491	1.815	0	0	0	-9.647	-1.37	-1.72	-0.061	0	-0.061	-0.298	9.782	1.94	0	0	0	0.452	9.909	0.609	-0.061	0	0	1506695415
-9.574	-2.428	-0.507	0	-0.061	0	3.706	-8.893	0.654	0	-0.061	0	3.346	9.493	1.817	-0.061	0	0	-9.642	-1.376	-1.719	-0.061	0	-0.061	-0.304	9.783	1.932	0	-0.061	0	0.498	9.915	0.622	-0.061	0	0	1506695415
-9.591	-2.407	-0.518	-0.061	-0.061	0	3.713	-8.854	0.656	0	-0.061	0	3.371	9.454	1.787	-0.061	-0.061	0	-9.617	-1.383	-1.693	0	0	-0.061	-0.313	9.749	1.912	0	-0.061	0	0.498	9.915	0.622	-0.061	0	0	1506695415
-9.58	-2.413	-0.528	-0.061	-0.061	0	3.704	-8.819	0.627	0	-0.061	0	3.369	9.435	1.757	-0.061	-0.061	0	-9.601	-1.378	-1.676	0	-0.061	-0.061	-0.309	9.744	1.915	0	0	0	0.508	9.911	0.623	-0.061	0	0	1506695415
-9.582	-2.433	-0.52	-0.061	-0.061	0	3.712	-8.825	0.601	0	-0.061	0	3.371	9.448	1.733	-0.061	-0.061	0	-9.601	-1.382	-1.681	-0.061	0	-0.061	-0.309	9.744	1.915	0	0	0	0.504	9.902	0.627	-0.061	0	0	1506695415
-9.574	-2.42	-0.504	0	0	0	3.708	-8.839	0.596	0	0	-0.061	3.374	9.454	1.727	0	-0.061	0	-9.6	-1.4	-1.704	0	0	-0.061	-0.325	9.761	1.9	0	-0.061	0	0.529	9.91	0.621	-0.061	0	0	1506695415
-9.576	-2.407	-0.522	-0.061	0	0	3.675	-8.831	0.601	0	0	-0.061	3.368	9.464	1.736	0	-0.061	0	-9.605	-1.386	-1.695	0	0	-0.061	-0.341	9.753	1.91	0	-0.061	0	0.51	9.902	0.63	-0.061	-0.061	0	1506695415
-9.592	-2.408	-0.512	0	0	0	3.655	-8.835	0.614	-0.061	-0.061	-0.061	3.35	9.452	1.759	0	-0.061	0	-9.627	-1.386	-1.7	0	0.061	-0.061	-0.321	9.739	1.902	0	-0.061	0	0.514	9.909	0.62	-0.061	-0.061	0	1506695415
-9.603	-2.427	-0.504	0	-0.061	0	3.65	-8.874	0.62	-0.061	0	-0.061	3.338	9.46	1.787	0	-0.061	0	-9.615	-1.422	-1.727	0	-0.061	-0.061	-0.267	9.784	1.925	0	-0.061	0	0.514	9.909	0.62	-0.061	0	0	1506695416
-9.569	-2.403	-0.495	0	0	0	3.669	-8.875	0.674	-0.061	0	0	3.351	9.501	1.809	-0.061	-0.061	0	-9.627	-1.378	-1.713	0	0	-0.061	-0.291	9.783	1.92	0	0	0	0.504	9.912	0.62	-0.061	-0.061	0	1506695416
-9.597	-2.399	-0.513	0	-0.061	0	3.656	-8.865	0.703	0	0	0	3.371	9.494	1.829	-0.061	-0.061	0	-9.589	-1.418	-1.706	0	0	-0.061	-0.345	9.767	1.894	-0.061	-0.122	0	0.523	9.902	0.611	0	-0.061	0	1506695416
-9.575	-2.405	-0.494	0	-0.061	0	3.673	-8.872	0.701	0	0	-0.061	3.372	9.489	1.815	-0.122	-0.122	0	-9.615	-1.414	-1.72	0	0	-0.061	-0.304	9.77	1.899	-0.061	-0.122	0	0.523	9.902	0.611	-0.061	0	0	1506695416
-9.579	-2.388	-0.492	0	-0.061	0	3.679	-8.832	0.635	0	-0.061	-0.061	3.407	9.481	1.772	-0.061	-0.061	0	-9.616	-1.396	-1.76	0	0	0	-0.272	9.78	1.926	-0.061	-0.122	0	0.508	9.911	0.638	0	0	0	1506695416
-9.592	-2.379	-0.501	0	-0.061	0	3.674	-8.821	0.597	0	0	-0.061	3.384	9.465	1.748	-0.061	-0.061	0	-9.613	-1.396	-1.768	0	0	0	-0.25	9.777	1.925	-0.061	-0.061	0	0.51	9.9	0.617	-0.061	-0.061	0	1506695416
-9.594	-2.378	-0.507	0	-0.061	0	3.669	-8.812	0.584	-0.061	0	0	3.364	9.429	1.76	-0.061	-0.061	-0.061	-9.634	-1.4	-1.776	0	0	0	-0.249	9.741	1.909	-0.061	-0.061	0	0.51	9.9	0.617	-0.061	-0.061	0	1506695416
-9.577	-2.402	-0.511	-0.061	0	0	3.688	-8.818	0.572	-0.061	-0.061	-0.061	3.393	9.434	1.753	-0.061	-0.061	-0.061	-9.629	-1.394	-1.784	0	0	0	-0.236	9.756	1.919	0	-0.061	0	0.512	9.911	0.614	-0.061	0	-0.061	1506695416
-9.585	-2.381	-0.513	0	0	0	3.703	-8.833	0.584	-0.061	0	-0.061	3.413	9.44	1.739	0	-0.061	-0.061	-9.643	-1.388	-1.786	0	0	0	-0.208	9.782	1.918	0	-0.061	-0.061	0.555	9.906	0.663	0	0	-0.061	1506695416
-9.594	-2.34	-0.492	-0.061	0	0	3.67	-8.829	0.616	-0.061	-0.061	-0.061	3.43	9.438	1.781	0	0	-0.061	-9.605	-1.394	-1.787	0	-0.061	0	-0.226	9.768	1.927	-0.061	0	-0.061	0.555	9.906	0.663	-0.061	0	0	1506695416
-9.611	-2.35	-0.505	-0.061	0	0	3.659	-8.82	0.66	-0.061	0	-0.061	3.43	9.432	1.806	0	0	0	-9.595	-1.407	-1.786	0	-0.061	0	-0.254	9.737	1.91	-0.061	0	-0.061	0.569	9.896	0.653	-0.061	0	0	1506695416
-9.595	-2.377	-0.5	0	0	0	3.644	-8.831	0.702	-0.061	-0.061	0	3.419	9.446	1.836	-0.061	0	0	-9.598	-1.395	-1.774	-0.061	0	0	-0.264	9.753	1.92	-0.061	-0.061	0	0.575	9.912	0.659	-0.061	-0.061	0	1506695416
-9.574	-2.359	-0.498	0	0	0	3.659	-8.865	0.675	-0.061	-0.061	0	3.43	9.464	1.826	-0.061	0	0	-9.594	-1.4	-1.8	-0.061	0	0	-0.236	9.786	1.944	-0.061	0	0	0.575	9.912	0.659	-0.061	-0.061	0	1506695416
-9.586	-2.35	-0.516	-0.061	0	0	3.695	-8.874	0.656	-0.061	-0.061	-0.061	3.437	9.455	1.821	-0.061	0	-0.061	-9.595	-1.382	-1.788	0	0	0	-0.243	9.776	1.945	-0.061	0	0	0.579	9.911	0.653	-0.061	-0.061	0	1506695416
-9.552	-2.365	-0.501	0	0.061	0	3.704	-8.85	0.663	-0.061	0	0	3.426	9.442	1.814	-0.061	0	0	-9.594	-1.373	-1.779	-0.061	0	0	-0.267	9.753	1.934	-0.061	0	0	0.61	9.9	0.681	-0.061	-0.061	0	1506695416
-9.603	-2.309	-0.504	0	0.061	0.061	3.729	-8.831	0.678	-0.061	0	0	3.427	9.424	1.814	-0.061	0	0	-9.574	-1.358	-1.765	-0.061	0	0	-0.262	9.731	1.943	-0.061	0	0	0.61	9.9	0.681	-0.061	-0.061	0	1506695416
-9.677	-2.271	-0.547	-0.061	0	0	3.756	-8.825	0.691	0	0	-0.061	3.435	9.42	1.827	-0.061	0	0	-9.597	-1.345	-1.769	-0.061	0	0	-0.223	9.745	1.955	-0.061	0	0	0.615	9.883	0.706	-0.061	0	0.061	1506695416
-9.634	-2.32	-0.55	-0.061	0	0	3.777	-8.85	0.681	0	0	-0.061	3.427	9.44	1.838	-0.061	0.061	0	-9.619	-1.347	-1.797	-0.061	0	0	-0.246	9.783	1.946	-0.061	0	0	0.519	9.928	0.639	-0.061	0	0	1506695416
-9.589	-2.358	-0.548	-0.061	-0.061	0	3.778	-8.868	0.653	0	0	-0.122	3.426	9.485	1.845	-0.061	0	0	-9.618	-1.37	-1.817	-0.061	0.061	0	-0.246	9.783	1.946	-0.061	0	0	0.519	9.928	0.639	0	0	-0.061	1506695416
-9.576	-2.348	-0.534	-0.061	0	0	3.743	-8.856	0.645	0	-0.061	-0.122	3.421	9.461	1.882	-0.061	0	0.061	-9.624	-1.373	-1.823	-0.061	0	0	-0.221	9.767	1.992	-0.061	-0.061	0.061	0.557	9.92	0.65	-0.061	0	-0.061	1506695416
-9.595	-2.33	-0.561	-0.061	0	0	3.711	-8.821	0.642	0	-0.061	-0.122	3.401	9.405	1.891	-0.061	0	0	-9.654	-1.375	-1.843	-0.061	0	0	-0.152	9.726	1.992	-0.122	0	0	0.567	9.896	0.662	-0.061	-0.061	-0.061	1506695416
-9.603	-2.351	-0.557	-0.061	0	0	3.7	-8.814	0.64	0	0	-0.061	3.37	9.418	1.86	-0.122	0	0	-9.61	-1.363	-1.842	0	-0.061	0	-0.161	9.78	1.997	-0.061	0	0	0.567	9.896	0.662	-0.061	-0.061	0	1506695416
-9.597	-2.318	-0.556	0	0	0	3.705	-8.795	0.679	-0.061	0	0	3.396	9.451	1.854	-0.061	0	0	-9.629	-1.33	-1.816	-0.061	-0.061	0	-0.228	9.758	1.992	-0.122	0	0	0.59	9.904	0.682	-0.061	0	0	1506695416
-9.607	-2.31	-0.547	-0.061	-0.061	0	3.724	-8.802	0.679	0	0	0	3.391	9.438	1.849	-0.061	0	0	-9.598	-1.371	-1.84	-0.061	-0.061	0	-0.228	9.744	1.97	-0.061	0	0	0.544	9.91	0.699	-0.061	0	0	1506695416
-9.604	-2.32	-0.549	0	0	0	3.732	-8.823	0.654	0	-0.061	0	3.352	9.432	1.846	-0.122	0	0	-9.629	-1.348	-1.832	-0.061	-0.061	0	-0.215	9.757	1.993	-0.061	0	0	0.537	9.899	0.652	-0.061	-0.061	-0.061	1506695416
-9.621	-2.309	-0.553	-0.061	-0.061	-0.061	3.737	-8.811	0.627	0	-0.061	0	3.374	9.433	1.83	-0.061	0	-0.061	-9.627	-1.352	-1.848	-0.061	-0.061	0	-0.195	9.767	2.017	-0.061	-0.061	-0.061	0.572	9.914	0.682	-0.061	0	-0.061	1506695416
-9.595	-2.311	-0.574	-0.061	0	-0.061	3.764	-8.82	0.617	-0.061	0	0	3.359	9.436	1.849	-0.061	0	-0.061	-9.629	-1.349	-1.848	0	-0.061	0	-0.166	9.746	2.018	-0.061	-0.061	-0.061	0.562	9.899	0.662	-0.061	-0.061	-0.061	1506695417
-9.583	-2.315	-0.579	-0.061	0	-0.061	3.779	-8.801	0.668	-0.061	0	0	3.364	9.384	1.883	-0.061	-0.061	-0.061	-9.633	-1.351	-1.834	0	-0.061	0	-0.173	9.691	2.024	-0.061	-0.061	-0.061	0.562	9.899	0.662	-0.061	-0.061	-0.061	1506695417
-9.6	-2.328	-0.555	-0.061	0	0	3.796	-8.795	0.714	-0.061	0	0	3.405	9.388	1.882	-0.061	0	-0.061	-9.629	-1.346	-1.811	0	-0.122	-0.061	-0.166	9.722	2.031	-0.061	0	-0.061	0.583	9.885	0.688	-0.061	-0.061	-0.061	1506695417
-9.617	-2.315	-0.561	-0.061	0	-0.061	3.819	-8.806	0.717	-0.061	0	0	3.441	9.411	1.866	-0.061	0	-0.061	-9.634	-1.32	-1.784	0	-0.122	-0.061	-0.2	9.737	2.037	-0.061	-0.061	-0.061	0.561	9.904	0.689	0	0	0	1506695417
-9.621	-2.326	-0.569	-0.061	0	-0.061	3.832	-8.819	0.718	0	0	0	3.449	9.406	1.881	0	0	-0.061	-9.623	-1.32	-1.762	0	-0.122	0	-0.187	9.721	2.048	-0.061	0	-0.061	0.561	9.904	0.689	0	-0.061	0	1506695417
-9.601	-2.345	-0.584	-0.061	0	-0.061	3.804	-8.827	0.707	0	0	0	3.433	9.402	1.884	-0.061	0	-0.061	-9.629	-1.335	-1.765	0	-0.122	-0.061	-0.211	9.71	2.028	-0.061	0	-0.061	0.561	9.909	0.674	-0.061	-0.061	-0.061	1506695417
-9.605	-2.367	-0.605	0	0	-0.061	3.765	-8.836	0.69	0	0	0	3.414	9.397	1.884	-0.061	0	-0.061	-9.654	-1.335	-1.761	0	-0.122	-0.061	-0.211	9.733	2.03	0	0	-0.061	0.541	9.918	0.67	-0.061	0	-0.061	1506695417
-9.595	-2.37	-0.589	0	0	-0.061	3.729	-8.83	0.646	0	0	0	3.402	9.434	1.864	0	-0.061	0	-9.664	-1.345	-1.744	0	-0.122	-0.061	-0.213	9.755	2.028	0	0	-0.061	0.541	9.918	0.67	-0.061	0	-0.061	1506695417
-9.583	-2.363	-0.61	0	0	-0.061	3.718	-8.836	0.623	-0.061	0.061	0	3.375	9.442	1.87	0	0	0	-9.639	-1.358	-1.704	0	-0.122	-0.061	-0.254	9.737	2.015	0	0	-0.061	0.52	9.923	0.656	0	-0.061	-0.061	1506695417
-9.566	-2.353	-0.598	0	0	-0.061	3.692	-8.823	0.633	-0.061	0.061	0	3.332	9.423	1.843	0	-0.061	0	-9.616	-1.37	-1.666	0	-0.122	-0.061	-0.292	9.703	1.977	0	0	-0.061	0.519	9.898	0.635	0	-0.061	-0.061	1506695417
-9.594	-2.358	-0.607	0	0	-0.061	3.657	-8.808	0.658	-0.061	0	0	3.303	9.417	1.823	-0.061	-0.061	0	-9.625	-1.359	-1.647	0	-0.122	-0.061	-0.304	9.708	1.977	0	-0.061	-0.061	0.538	9.879	0.653	0	-0.061	-0.061	1506695417
-9.599	-2.365	-0.598	0	-0.061	-0.061	3.64	-8.814	0.658	-0.061	0	0	3.275	9.42	1.786	0	-0.061	-0.061	-9.616	-1.366	-1.616	0	-0.122	-0.061	-0.306	9.725	1.991	0	0	-0.061	0.554	9.886	0.663	0	-0.061	-0.061	1506695417
-9.587	-2.371	-0.597	0	-0.061	-0.061	3.646	-8.825	0.634	-0.061	0	0	3.274	9.445	1.747	0	-0.061	-0.061	-9.594	-1.364	-1.571	0	-0.061	-0.061	-0.333	9.735	1.975	0	0	-0.061	0.553	9.9	0.642	-0.061	-0.061	-0.061	1506695417
-9.586	-2.353	-0.578	0	-0.061	-0.061	3.63	-8.825	0.629	-0.061	0.061	0	3.274	9.448	1.75	0	-0.061	-0.061	-9.556	-1.378	-1.534	0	0	-0.061	-0.396	9.733	1.944	0	-0.061	-0.061	0.563	9.906	0.677	0	-0.061	-0.061	1506695417
-9.6	-2.351	-0.592	0	-0.061	0	3.619	-8.835	0.618	-0.061	-0.061	0	3.317	9.472	1.782	0	-0.122	-0.061	-9.528	-1.402	-1.47	0	0.061	-0.061	-0.449	9.737	1.912	0	-0.061	0	0.581	9.898	0.681	0	-0.061	-0.061	1506695417
-9.574	-2.417	-0.605	0	-0.061	0	3.685	-8.881	0.639	-0.061	0	-0.061	3.397	9.496	1.846	-0.061	-0.061	0	-9.637	-1.439	-1.567	0	0	0	-0.42	9.743	1.915	0	-0.122	0	0.591	9.887	0.685	-0.061	-0.061	-0.061	1506695417
-9.532	-2.46	-0.613	0	-0.061	0	3.674	-8.875	0.689	-0.061	0	-0.122	3.339	9.53	1.852	-0.061	-0.122	0.061	-9.714	-1.415	-1.759	0	0.061	0	-0.278	9.759	1.991	-0.061	-0.122	-0.061	0.591	9.905	0.678	0	-0.061	-0.061	1506695417
-9.575	-2.403	-0.581	0	0	-0.061	3.478	-8.82	0.701	-0.061	-0.061	-0.122	3.177	9.476	1.817	-0.061	-0.183	0	-9.733	-1.39	-1.887	0.061	-0.122	0	-0.105	9.776	2.015	0	-0.183	-0.183	0.516	9.906	0.658	-0.061	-0.061	0	1506695417
-9.655	-2.348	-0.585	0	-0.061	-0.122	3.314	-8.811	0.685	-0.061	-0.061	0.122	3.062	9.421	1.767	0	-0.122	-0.244	-9.708	-1.381	-1.835	0.061	-0.122	-0.061	-0.006	9.811	2.018	0	-0.061	-0.183	0.427	9.899	0.602	-0.061	-0.061	0	1506695417
-9.603	-2.365	-0.566	0	-0.061	-0.122	3.445	-8.861	0.653	-0.122	0	0.366	3.248	9.441	1.788	0.061	-0.061	-0.427	-9.673	-1.388	-1.715	0.061	-0.122	-0.061	-0.227	9.793	1.977	0	0	-0.183	0.426	9.923	0.587	0	-0.061	-0.061	1506695417
-9.551	-2.406	-0.585	0	0	-0.122	3.79	-8.971	0.69	-0.122	0.061	0.305	3.549	9.534	1.863	0	-0.122	-0.244	-9.605	-1.388	-1.619	0.061	-0.061	-0.061	-0.487	9.764	1.938	0	-0.183	-0.183	0.486	9.939	0.58	0	-0.061	-0.061	1506695417
-9.55	-2.408	-0.599	0	-0.061	-0.061	3.954	-8.953	0.76	-0.061	-0.061	0.061	3.631	9.481	1.887	-0.061	-0.244	0	-9.561	-1.384	-1.54	0	0	-0.061	-0.402	9.684	1.906	0	-0.244	-0.061	0.536	9.903	0.636	0	0	-0.061	1506695417
-9.598	-2.39	-0.587	0	-0.122	0	3.915	-8.774	0.788	0	-0.122	-0.122	3.571	9.33	1.832	-0.061	-0.183	0	-9.564	-1.384	-1.544	0	-0.061	-0.061	-0.183	9.672	1.915	0	-0.061	-0.061	0.566	9.875	0.681	0	-0.061	-0.061	1506695417
-9.631	-2.344	-0.565	-0.061	-0.183	0	3.851	-8.681	0.701	0	0	-0.061	3.505	9.379	1.748	0	0	-0.061	-9.587	-1.364	-1.603	-0.061	-0.061	0	-0.201	9.805	1.945	0	0.061	0	0.642	9.891	0.72	-0.061	-0.061	-0.061	1506695417
-9.642	-2.311	-0.544	-0.061	-0.183	-0.061	3.792	-8.762	0.593	0	0	-0.061	3.539	9.521	1.768	0	0	0	-9.601	-1.403	-1.644	0	-0.061	0	-0.389	9.862	1.933	0	0	0	0.581	9.898	0.694	-0.061	-0.061	0	1506695417
-9.589	-2.352	-0.506	-0.061	-0.122	-0.122	3.779	-8.881	0.553	-0.122	0	-0.183	3.528	9.589	1.852	0	-0.061	0.122	-9.601	-1.436	-1.653	0	0.061	0	-0.433	9.817	1.915	-0.061	-0.122	0.061	0.525	9.917	0.656	0	-0.061	-0.061	1506695418
-9.561	-2.442	-0.526	-0.061	-0.122	-0.061	3.743	-8.934	0.639	-0.061	0	-0.244	3.411	9.505	1.937	-0.122	-0.122	0.183	-9.633	-1.36	-1.619	0	0	-0.061	-0.325	9.721	1.936	-0.061	-0.122	0.122	0.52	9.922	0.638	0	0	-0.061	1506695418
-9.573	-2.456	-0.505	0	0	0	3.564	-8.876	0.79	0	0.061	-0.122	3.305	9.423	1.888	-0.122	0.061	0.061	-9.627	-1.348	-1.622	-0.061	0	-0.061	-0.267	9.72	1.969	-0.122	0	0.061	0.505	9.875	0.644	0	0	-0.061	1506695418
-9.572	-2.42	-0.492	0	0	0	3.522	-8.868	0.776	0.061	0.061	-0.122	3.252	9.464	1.796	-0.122	0	0.061	-9.63	-1.375	-1.653	-0.061	0	0	-0.317	9.741	1.945	-0.061	0	0.061	0.517	9.898	0.671	-0.061	-0.061	-0.061	1506695418
-9.581	-2.433	-0.483	0	0	0	3.519	-8.906	0.678	0.061	0	-0.122	3.247	9.471	1.705	-0.122	-0.061	0	-9.63	-1.392	-1.674	-0.061	0.061	0	-0.306	9.768	1.938	-0.061	-0.061	0	0.49	9.908	0.632	-0.061	-0.061	-0.061	1506695418
-9.587	-2.443	-0.507	0	-0.061	0	3.476	-8.888	0.574	0	-0.061	-0.061	3.223	9.457	1.639	-0.061	-0.061	0	-9.654	-1.404	-1.699	-0.061	0	0	-0.268	9.765	1.944	-0.061	-0.061	-0.061	0.494	9.893	0.647	0	-0.061	-0.061	1506695418
-9.556	-2.436	-0.507	-0.061	0	-0.061	3.479	-8.819	0.541	0	-0.061	0	3.24	9.441	1.654	0	-0.061	-0.122	-9.636	-1.406	-1.702	0	0	0	-0.264	9.735	1.916	0	-0.061	-0.061	0.508	9.926	0.656	-0.061	0	-0.061	1506695418
-9.566	-2.464	-0.523	0	-0.061	-0.061	3.549	-8.78	0.529	-0.061	-0.061	0.061	3.285	9.412	1.707	0	-0.061	-0.122	-9.63	-1.416	-1.704	-0.061	0	0	-0.288	9.728	1.913	0	-0.061	-0.061	0.456	9.893	0.621	-0.061	-0.061	-0.061	1506695418
-9.586	-2.436	-0.506	0	-0.061	0	3.615	-8.746	0.543	-0.122	-0.061	0.061	3.354	9.44	1.742	0	-0.061	-0.122	-9.634	-1.404	-1.705	0	0	0	-0.272	9.746	1.925	0	-0.061	-0.122	0.447	9.902	0.617	-0.061	-0.061	-0.061	1506695418
-9.568	-2.433	-0.507	0	-0.061	0	3.674	-8.757	0.555	-0.122	-0.122	0.061	3.385	9.442	1.774	0	-0.122	-0.122	-9.624	-1.364	-1.666	0	0	0	-0.29	9.739	1.946	0	-0.061	-0.122	0.446	9.908	0.636	-0.061	-0.061	-0.061	1506695418
-9.589	-2.437	-0.531	0	-0.061	0	3.741	-8.805	0.566	-0.122	-0.061	0.061	3.405	9.434	1.81	0	-0.061	-0.061	-9.598	-1.409	-1.675	0	-0.061	0	-0.291	9.751	1.962	0	-0.061	-0.061	0.467	9.91	0.626	-0.061	-0.061	-0.061	1506695418
-9.573	-2.401	-0.501	0.061	-0.061	0	3.831	-8.887	0.657	-0.183	0	0.061	3.429	9.473	1.871	0	-0.061	-0.061	-9.579	-1.381	-1.645	0	0	0	-0.33	9.768	1.945	0	-0.061	-0.061	0.475	9.915	0.645	-0.061	-0.061	-0.061	1506695418
-9.597	-2.382	-0.474	0	-0.061	0	3.817	-8.888	0.792	-0.122	0.061	0	3.442	9.482	1.936	-0.061	-0.061	0	-9.554	-1.404	-1.645	0	0.061	-0.061	-0.423	9.723	1.915	0	0	-0.061	0.463	9.914	0.653	-0.061	-0.122	-0.061	1506695418
-9.606	-2.412	-0.463	0	-0.061	0	3.761	-8.91	0.894	0	0	0	3.414	9.482	1.925	-0.122	-0.183	0.061	-9.592	-1.373	-1.65	0	0.122	-0.061	-0.354	9.738	1.928	-0.061	-0.183	0.061	0.467	9.902	0.633	-0.061	-0.061	-0.061	1506695418
-9.582	-2.409	-0.437	0	-0.061	0	3.795	-8.918	0.865	0.061	-0.061	-0.061	3.443	9.469	1.846	-0.122	-0.122	0	-9.619	-1.36	-1.699	0	0.122	0	-0.261	9.775	1.952	-0.061	-0.122	0.061	0.483	9.911	0.647	-0.061	-0.061	-0.061	1506695418
-9.574	-2.421	-0.441	0	-0.061	0	3.853	-8.927	0.766	0.061	0.061	-0.122	3.456	9.458	1.784	-0.122	-0.061	0.061	-9.613	-1.348	-1.732	0	0.122	0	-0.236	9.777	1.955	-0.061	-0.122	0.061	0.453	9.926	0.657	-0.061	-0.061	-0.061	1506695418
-9.576	-2.401	-0.444	0	-0.061	0	3.795	-8.865	0.695	0.061	0.061	-0.122	3.432	9.404	1.776	-0.122	-0.061	0.061	-9.621	-1.363	-1.768	0	0.122	-0.061	-0.213	9.708	1.926	-0.061	-0.061	0.061	0.445	9.912	0.654	-0.061	-0.061	-0.061	1506695418
-9.598	-2.39	-0.451	-0.061	-0.061	0	3.753	-8.821	0.628	0.061	0	-0.183	3.421	9.36	1.755	-0.061	-0.061	0	-9.623	-1.369	-1.782	0	0.061	-0.061	-0.176	9.7	1.934	0	-0.061	0.061	0.444	9.908	0.685	-0.061	-0.061	-0.061	1506695418
-9.604	-2.4	-0.459	-0.061	-0.061	0	3.685	-8.789	0.551	0.061	0	-0.183	3.441	9.381	1.72	-0.061	-0.061	0.061	-9.644	-1.354	-1.808	-0.061	0.061	-0.061	-0.157	9.771	1.952	0	-0.061	0.061	0.444	9.895	0.635	-0.061	-0.061	-0.061	1506695418
-9.593	-2.408	-0.432	-0.061	-0.061	0	3.685	-8.789	0.551	0.061	0	-0.183	3.452	9.434	1.735	0	-0.061	0.061	-9.656	-1.336	-1.841	-0.061	0.061	0	-0.167	9.807	1.971	0	0	0	0.431	9.91	0.634	-0.061	-0.061	-0.061	1506695418
-9.577	-2.417	-0.435	-0.061	-0.061	-0.061	3.625	-8.778	0.508	0.061	0	-0.183	3.417	9.441	1.816	0	0	0.061	-9.636	-1.373	-1.855	-0.061	0	0	-0.154	9.77	1.963	0	0	0	0.389	9.915	0.648	-0.061	-0.061	-0.061	1506695418
-9.568	-2.445	-0.416	-0.061	-0.061	-0.061	3.625	-8.778	0.508	0.061	0	-0.183	3.369	9.428	1.909	0	0	0	-9.636	-1.365	-1.864	-0.061	0	-0.061	-0.175	9.753	1.946	0	0	0	0.388	9.898	0.621	0	0	-0.061	1506695418
-9.576	-2.424	-0.427	-0.061	-0.061	-0.061	3.625	-8.778	0.508	0	0	-0.122	3.397	9.445	1.946	-0.061	0	-0.061	-9.634	-1.36	-1.852	-0.061	0	-0.061	-0.165	9.782	1.96	0	0	0	0.403	9.897	0.634	-0.061	0	-0.061	1506695418
-9.588	-2.405	-0.426	-0.061	-0.061	-0.061	3.577	-8.812	0.48	0	0	-0.122	3.458	9.459	1.915	-0.061	0	-0.061	-9.637	-1.346	-1.841	-0.061	0	-0.061	-0.17	9.79	1.977	-0.061	0	0	0.366	9.903	0.626	-0.061	-0.061	-0.061	1506695418
-9.587	-2.419	-0.415	-0.061	-0.061	-0.061	3.543	-8.825	0.529	-0.061	-0.061	-0.061	3.463	9.441	1.875	-0.061	0	0	-9.635	-1.354	-1.848	-0.061	-0.061	-0.061	-0.177	9.776	1.946	-0.061	0	0	0.37	9.904	0.636	0	0	-0.061	1506695419
-9.588	-2.415	-0.391	-0.061	-0.061	-0.061	3.567	-8.833	0.614	-0.061	-0.061	0	3.433	9.43	1.835	-0.061	0	-0.061	-9.633	-1.373	-1.865	-0.061	-0.061	-0.061	-0.175	9.755	1.928	-0.061	0	0	0.402	9.908	0.665	0	0	-0.061	1506695419
-9.605	-2.434	-0.422	-0.061	-0.061	-0.061	3.608	-8.847	0.682	-0.061	-0.061	0	3.43	9.42	1.794	-0.061	0	-0.061	-9.635	-1.377	-1.884	-0.061	-0.061	-0.061	-0.175	9.771	1.937	-0.061	0	0	0.362	9.915	0.663	0	0	-0.061	1506695419
-9.588	-2.456	-0.421	-0.061	-0.061	-0.061	3.736	-8.859	0.736	-0.061	-0.061	0	3.418	9.414	1.756	0	0	-0.061	-9.639	-1.361	-1.861	-0.061	-0.061	-0.061	-0.156	9.77	1.942	-0.061	0	-0.061	0.353	9.912	0.652	0	0	-0.061	1506695419
-9.568	-2.457	-0.425	-0.061	-0.061	-0.061	3.736	-8.859	0.736	-0.061	-0.061	0	3.43	9.4	1.76	0	0	-0.061	-9.618	-1.396	-1.847	-0.061	-0.061	-0.061	-0.172	9.741	1.93	0	0.061	-0.061	0.384	9.92	0.684	0	0	-0.061	1506695419
-9.575	-2.449	-0.444	-0.061	0	-0.061	3.736	-8.859	0.736	0	-0.061	0.061	3.426	9.405	1.776	0	0.061	-0.061	-9.598	-1.41	-1.829	-0.061	-0.122	-0.061	-0.24	9.735	1.913	0	0.061	-0.061	0.367	9.914	0.659	0	0	-0.061	1506695419
-9.594	-2.42	-0.441	-0.061	-0.061	-0.061	3.736	-8.859	0.736	0	-0.061	0.061	3.409	9.444	1.792	0	-0.061	0	-9.611	-1.384	-1.827	-0.061	-0.061	0	-0.278	9.769	1.934	0	0	-0.061	0.345	9.902	0.642	0	0	-0.061	1506695419
-9.605	-2.408	-0.426	-0.061	-0.122	-0.061	3.772	-8.869	0.713	0	-0.061	0.061	3.378	9.465	1.815	0	-0.061	0	-9.598	-1.43	-1.847	0	-0.122	0	-0.269	9.772	1.951	0	0	-0.061	0.366	9.923	0.668	0	-0.061	-0.061	1506695419
-9.603	-2.411	-0.438	-0.061	-0.122	-0.061	3.772	-8.869	0.713	0	-0.061	0.061	3.326	9.502	1.859	0	-0.061	-0.061	-9.576	-1.395	-1.798	0.061	-0.061	-0.061	-0.282	9.817	1.975	-0.061	0	-0.061	0.36	9.899	0.618	0	-0.061	-0.061	1506695419
-9.592	-2.44	-0.403	-0.061	-0.061	-0.061	3.772	-8.869	0.713	0	-0.061	0.061	3.362	9.542	1.945	-0.061	-0.061	-0.061	-9.573	-1.409	-1.751	0	0	0	-0.34	9.804	1.906	-0.061	0	-0.061	0.368	9.92	0.666	0	-0.061	-0.061	1506695419
-9.545	-2.464	-0.379	0	-0.061	-0.061	3.772	-8.869	0.713	0	-0.122	0.061	3.365	9.53	1.958	-0.122	-0.061	-0.061	-9.574	-1.394	-1.762	0	0	0	-0.28	9.771	1.895	-0.061	-0.183	0	0.378	9.917	0.646	0	-0.061	-0.061	1506695419
-9.538	-2.478	-0.38	0	0	-0.061	3.772	-8.869	0.713	0	-0.122	0.061	3.421	9.43	1.906	-0.183	-0.122	-0.061	-9.591	-1.364	-1.753	0	0	0	-0.22	9.72	1.946	-0.122	-0.122	0	0.366	9.899	0.614	0	-0.061	-0.061	1506695419
-9.548	-2.461	-0.4	0	0	0	3.797	-8.85	0.677	0	-0.122	0.061	3.457	9.384	1.806	-0.122	-0.061	0	-9.577	-1.383	-1.771	0	0	0	-0.214	9.691	1.928	-0.122	-0.061	0	0.364	9.903	0.657	0	-0.061	-0.061	1506695419
-9.574	-2.411	-0.398	0	0	0	3.807	-8.827	0.668	0	-0.122	0	3.384	9.343	1.706	-0.122	-0.061	-0.061	-9.6	-1.377	-1.772	0	-0.061	-0.061	-0.2	9.66	1.901	-0.061	-0.122	0	0.406	9.893	0.676	0	-0.061	-0.061	1506695419
-9.582	-2.421	-0.409	0	0	0	3.807	-8.827	0.668	0	-0.122	0	3.393	9.31	1.604	-0.061	-0.122	-0.061	-9.598	-1.382	-1.786	0	-0.061	-0.061	-0.193	9.666	1.903	0	-0.061	0	0.408	9.906	0.65	-0.061	-0.061	0	1506695419
-9.585	-2.451	-0.476	0	0	0	3.807	-8.827	0.668	0	-0.122	0	3.433	9.341	1.554	0	-0.061	-0.061	-9.629	-1.366	-1.83	0	-0.061	0	-0.157	9.764	1.942	0	0	-0.061	0.391	9.903	0.658	0	-0.061	-0.061	1506695419
-9.585	-2.425	-0.461	0	0	-0.061	3.807	-8.827	0.668	0	-0.122	0	3.449	9.421	1.577	0.061	-0.061	0	-9.623	-1.341	-1.828	0	0	0	-0.19	9.788	1.948	0.061	0	-0.122	0.421	9.915	0.632	-0.061	0	0	1506695419
-9.574	-2.438	-0.438	-0.061	-0.061	-0.061	3.786	-8.752	0.626	-0.061	-0.061	0	3.435	9.421	1.726	0.122	-0.061	0	-9.611	-1.379	-1.809	-0.061	0	0	-0.227	9.735	1.936	0	0	-0.122	0.33	9.911	0.61	-0.061	0	0	1506695419
-9.598	-2.462	-0.44	0	0	0	3.718	-8.751	0.635	-0.061	-0.061	0	3.371	9.436	1.896	0	-0.122	0	-9.634	-1.394	-1.832	-0.061	0	-0.061	-0.193	9.763	1.945	0.061	-0.061	-0.061	0.316	9.897	0.59	0	-0.061	-0.061	1506695419
-9.566	-2.455	-0.42	0	0	-0.061	3.704	-8.756	0.441	0	0.061	0	3.429	9.491	2.021	0	-0.061	-0.061	-9.621	-1.377	-1.829	0	-0.061	-0.061	-0.185	9.822	1.973	0	0	-0.061	0.423	9.91	0.641	0	0	-0.061	1506695419
-9.575	-2.434	-0.439	-0.061	0	-0.061	3.621	-8.8	0.585	0	0.061	0	3.469	9.513	2.064	0	0	-0.061	-9.605	-1.364	-1.799	0	-0.061	-0.061	-0.219	9.811	1.976	-0.061	0	-0.061	0.373	9.917	0.622	0	-0.061	0	1506695419
-9.581	-2.443	-0.439	0	-0.061	-0.061	3.536	-8.953	0.824	-0.122	-0.061	0.061	3.448	9.491	2.034	-0.061	0	-0.061	-9.599	-1.364	-1.769	-0.061	-0.061	-0.061	-0.244	9.765	1.921	-0.061	-0.061	0	0.339	9.91	0.611	-0.061	-0.061	-0.061	1506695419
-9.576	-2.436	-0.407	0	-0.061	-0.061	3.589	-8.965	0.921	-0.061	0	0.061	3.427	9.444	1.938	-0.122	0	-0.061	-9.594	-1.37	-1.787	-0.061	-0.061	-0.061	-0.223	9.757	1.92	-0.061	-0.061	0	0.37	9.905	0.616	0	0	-0.061	1506695419
-9.599	-2.415	-0.409	-0.061	-0.061	-0.061	3.604	-8.958	0.927	0.061	-0.061	0.061	3.455	9.429	1.79	-0.122	0	-0.061	-9.616	-1.369	-1.799	-0.061	0	0	-0.227	9.765	1.936	-0.061	-0.061	0	0.361	9.904	0.632	0	0	-0.061	1506695419
-9.593	-2.421	-0.422	-0.061	-0.061	-0.061	3.604	-8.958	0.927	0.061	-0.061	0.061	3.436	9.415	1.67	-0.061	0	0	-9.618	-1.376	-1.806	-0.061	0	0	-0.228	9.761	1.918	-0.061	0	0	0.371	9.905	0.645	0	-0.061	-0.061	1506695419
-9.582	-2.462	-0.425	-0.061	-0.061	-0.061	3.685	-8.933	0.824	0.122	-0.122	0.061	3.424	9.39	1.616	0	0	0	-9.609	-1.37	-1.796	-0.061	-0.061	0	-0.236	9.729	1.915	-0.061	0	0	0.384	9.92	0.639	0	0	-0.061	1506695420
-9.566	-2.504	-0.439	-0.061	-0.061	-0.061	3.754	-8.878	0.652	0.122	-0.122	0.061	3.42	9.368	1.645	0	0	0	-9.605	-1.369	-1.788	-0.061	0	0	-0.234	9.709	1.904	0	0.061	0	0.378	9.914	0.618	0	0	-0.061	1506695420
-9.552	-2.486	-0.438	-0.061	0	0	3.762	-8.815	0.556	0.061	-0.061	0.061	3.402	9.39	1.696	0.061	0	0	-9.611	-1.37	-1.76	-0.061	0	0	-0.257	9.741	1.922	0	0.061	0	0.34	9.909	0.633	0	0	-0.061	1506695420
-9.592	-2.47	-0.429	-0.061	-0.061	0	3.791	-8.751	0.505	0	-0.061	0	3.42	9.444	1.773	0.061	0	0	-9.631	-1.375	-1.765	-0.061	0	0	-0.284	9.749	1.936	0	0.061	0	0.329	9.902	0.62	0	-0.061	-0.061	1506695420
-9.586	-2.481	-0.429	-0.061	-0.061	-0.061	3.793	-8.762	0.505	0	-0.061	0	3.366	9.477	1.849	0	0	0.061	-9.612	-1.382	-1.772	0	-0.061	-0.061	-0.274	9.788	1.942	0	0	-0.061	0.361	9.904	0.607	0	0	0	1506695420
-9.551	-2.498	-0.413	-0.061	0	0	3.747	-8.818	0.535	-0.122	-0.061	-0.122	3.341	9.513	1.927	0	0	0	-9.613	-1.377	-1.765	-0.061	-0.061	0	-0.305	9.778	1.922	-0.061	0.061	0	0.335	9.926	0.626	0	0	-0.061	1506695420
-9.572	-2.501	-0.427	-0.061	-0.061	-0.061	3.697	-8.847	0.634	-0.122	0	-0.061	3.322	9.519	1.957	-0.061	0	0	-9.595	-1.396	-1.767	-0.061	-0.061	0	-0.329	9.783	1.912	-0.061	-0.061	0	0.323	9.926	0.616	0	0	-0.061	1506695420
-9.574	-2.505	-0.421	-0.061	-0.061	-0.061	3.649	-8.876	0.724	-0.122	0	-0.061	3.298	9.534	1.908	-0.122	-0.061	-0.061	-9.637	-1.373	-1.763	-0.061	0	0	-0.323	9.796	1.933	-0.061	-0.061	0	0.297	9.895	0.609	0	0	-0.061	1506695420
-9.562	-2.524	-0.414	0	0	0	3.649	-8.876	0.724	-0.122	0	-0.061	3.333	9.501	1.815	-0.122	-0.061	-0.061	-9.636	-1.355	-1.778	0	0	0	-0.286	9.775	1.956	-0.061	-0.061	0	0.303	9.91	0.59	0	0	-0.061	1506695420
-9.556	-2.504	-0.418	0	0	0	3.621	-8.929	0.774	0	-0.061	-0.061	3.317	9.453	1.72	-0.061	-0.061	-0.061	-9.631	-1.364	-1.787	0	-0.061	0	-0.251	9.752	1.938	-0.061	-0.061	-0.061	0.31	9.916	0.601	0	0	-0.061	1506695420
-9.549	-2.474	-0.425	0	0	0	3.601	-8.897	0.735	0	-0.061	-0.061	3.344	9.402	1.677	-0.061	-0.061	-0.061	-9.619	-1.385	-1.781	0	-0.061	0	-0.272	9.705	1.901	-0.061	-0.061	-0.061	0.298	9.917	0.595	0	-0.061	-0.061	1506695420
-9.58	-2.478	-0.422	0	0	0	3.621	-8.884	0.671	0	0	0	3.368	9.394	1.668	-0.061	-0.061	-0.061	-9.627	-1.363	-1.781	0	-0.061	0	-0.288	9.711	1.928	0	-0.061	-0.061	0.341	9.902	0.608	-0.061	-0.061	0	1506695420
-9.588	-2.445	-0.438	-0.061	-0.061	0	3.621	-8.849	0.615	0	0	0	3.393	9.428	1.68	0	-0.061	-0.061	-9.613	-1.353	-1.755	0	0	0	-0.27	9.753	1.925	0	-0.061	-0.061	0.367	9.91	0.629	-0.061	0	0	1506695420
-9.58	-2.458	-0.437	-0.061	-0.061	0	3.621	-8.849	0.615	0	0	0.061	3.426	9.436	1.727	0.061	-0.061	-0.061	-9.613	-1.367	-1.766	0	0	0	-0.272	9.751	1.927	0	-0.061	-0.061	0.339	9.912	0.603	0	-0.061	0	1506695420
-9.573	-2.454	-0.44	-0.061	-0.061	0	3.669	-8.849	0.548	0	-0.061	0	3.4	9.451	1.823	0	-0.061	0	-9.605	-1.361	-1.769	0	0	-0.061	-0.27	9.743	1.932	0	-0.061	-0.061	0.367	9.916	0.599	-0.061	-0.061	0	1506695420
-9.57	-2.48	-0.435	-0.061	0	0	3.708	-8.813	0.541	-0.061	-0.061	0	3.408	9.451	1.907	0	-0.061	0	-9.6	-1.351	-1.78	0	0	0	-0.26	9.744	1.944	0	-0.061	0	0.37	9.898	0.611	-0.061	0	0	1506695420
-9.58	-2.473	-0.431	0	-0.061	0	3.756	-8.836	0.63	-0.061	0	0	3.414	9.457	1.919	-0.061	-0.061	0	-9.612	-1.358	-1.762	0	0	-0.061	-0.231	9.765	1.938	-0.061	0	0	0.351	9.898	0.583	0	-0.061	0	1506695420
-9.576	-2.446	-0.413	-0.061	-0.061	0	3.732	-8.843	0.665	-0.061	-0.061	-0.061	3.441	9.484	1.9	-0.061	0	-0.061	-9.611	-1.357	-1.781	0	0	-0.061	-0.27	9.783	1.93	-0.061	0	0	0.354	9.923	0.616	-0.061	-0.061	0	1506695420
-9.576	-2.442	-0.431	-0.061	0	0	3.712	-8.876	0.69	-0.061	-0.061	-0.061	3.408	9.441	1.811	-0.061	-0.061	0	-9.592	-1.364	-1.772	0	0	-0.061	-0.297	9.761	1.928	-0.061	-0.061	0	0.362	9.898	0.608	0	-0.061	0	1506695420
-9.582	-2.448	-0.432	-0.061	-0.061	0	3.712	-8.876	0.69	-0.061	-0.061	-0.061	3.408	9.441	1.811	-0.122	-0.061	0.061	-9.611	-1.371	-1.773	0	0	-0.061	-0.257	9.755	1.918	-0.061	-0.061	0	0.362	9.898	0.608	0	-0.061	0	1506695420
-9.575	-2.451	-0.419	-0.061	0	0	3.712	-8.876	0.69	-0.061	0	-0.061	3.387	9.426	1.737	-0.061	-0.061	0	-9.616	-1.354	-1.793	0	0	-0.061	-0.226	9.752	1.924	-0.061	-0.061	0	0.359	9.906	0.62	-0.061	0	0	1506695420
-9.575	-2.454	-0.425	-0.061	0	0	3.685	-8.904	0.708	-0.061	0	-0.061	3.378	9.417	1.705	-0.061	0	0	-9.604	-1.359	-1.794	0	0	-0.061	-0.234	9.755	1.932	-0.061	0	0	0.371	9.903	0.616	-0.061	0	0	1506695420
-9.573	-2.454	-0.422	-0.061	0	0	3.685	-8.904	0.708	0	0	-0.061	3.383	9.418	1.701	0	0	0	-9.61	-1.375	-1.775	-0.061	0	0	-0.236	9.761	1.913	-0.061	0	0	0.365	9.906	0.616	0	0	0	1506695420
-9.577	-2.469	-0.426	-0.061	0	0	3.685	-8.904	0.708	0	0	-0.061	3.38	9.441	1.729	0	0	0	-9.615	-1.379	-1.802	-0.061	0	0	-0.256	9.781	1.908	0	0	0	0.352	9.914	0.603	-0.061	0	0	1506695420
-9.575	-2.448	-0.415	-0.061	0	0	3.673	-8.882	0.694	0	0	-0.061	3.4	9.47	1.775	0	0	0	-9.617	-1.361	-1.818	-0.061	0	0	-0.272	9.79	1.936	0	-0.061	0	0.342	9.922	0.608	-0.061	0	0	1506695420
-9.603	-2.432	-0.451	-0.061	0	0	3.673	-8.882	0.694	0	0	-0.061	3.413	9.472	1.829	0	0	0	-9.617	-1.361	-1.818	-0.061	0	0	-0.212	9.775	1.951	-0.061	0	-0.061	0.343	9.912	0.593	-0.061	-0.061	0	1506695421
-9.607	-2.438	-0.433	-0.061	0	0	3.649	-8.866	0.665	0	0	-0.061	3.374	9.457	1.888	0	0	-0.061	-9.617	-1.361	-1.818	-0.061	0	0	-0.151	9.794	1.963	-0.061	0	-0.061	0.345	9.909	0.599	-0.061	-0.061	0	1506695421
-9.582	-2.42	-0.44	-0.061	0	0	3.638	-8.854	0.621	0	0	-0.061	3.394	9.483	1.921	-0.061	0	-0.061	-9.627	-1.351	-1.835	0	-0.061	0	-0.197	9.784	1.951	-0.061	0.061	-0.061	0.343	9.92	0.629	-0.061	-0.061	-0.061	1506695421
-9.593	-2.402	-0.455	-0.061	0	-0.061	3.659	-8.824	0.577	0	0	-0.061	3.419	9.476	1.925	-0.061	0.061	-0.061	-9.595	-1.37	-1.842	-0.061	-0.061	0	-0.25	9.765	1.93	-0.061	-0.061	-0.061	0.37	9.909	0.647	0	-0.061	0	1506695421
-9.599	-2.408	-0.45	-0.061	0	0	3.714	-8.842	0.671	0	0	-0.061	3.418	9.455	1.883	-0.122	-0.061	-0.061	-9.622	-1.345	-1.827	-0.061	-0.061	0	-0.209	9.775	1.956	-0.061	-0.061	-0.061	0.379	9.909	0.644	-0.061	-0.061	0	1506695421
-9.581	-2.418	-0.462	0	0	0	3.714	-8.842	0.671	-0.122	-0.061	0	3.448	9.435	1.817	-0.061	0	-0.061	-9.623	-1.341	-1.82	-0.061	-0.061	0	-0.176	9.786	1.966	-0.122	0	-0.061	0.371	9.899	0.654	0	-0.061	0	1506695421
-9.582	-2.399	-0.456	-0.061	0	0	3.713	-8.847	0.748	-0.122	-0.061	0	3.423	9.429	1.803	-0.061	0.061	-0.061	-9.601	-1.339	-1.816	0	-0.061	0	-0.194	9.752	1.969	-0.061	0	-0.061	0.416	9.922	0.648	-0.061	0	0	1506695421
-9.581	-2.379	-0.457	-0.061	0	0	3.713	-8.847	0.748	-0.122	-0.061	0	3.407	9.392	1.812	-0.061	0	-0.061	-9.582	-1.347	-1.8	0	-0.061	0	-0.243	9.685	1.948	-0.061	0	0	0.41	9.897	0.67	-0.061	-0.061	0	1506695421
-9.607	-2.375	-0.469	-0.061	0	0	3.774	-8.857	0.64	0	-0.061	0	3.417	9.377	1.808	-0.061	0	0	-9.595	-1.346	-1.808	-0.061	-0.061	0	-0.228	9.707	1.973	-0.061	0	0	0.403	9.905	0.648	-0.061	-0.061	0	1506695421
-9.595	-2.371	-0.458	0	0	0	3.774	-8.857	0.64	0	-0.061	0	3.427	9.404	1.803	-0.061	0	0	-9.6	-1.33	-1.781	-0.061	-0.061	0	-0.233	9.75	1.985	-0.061	0	0	0.443	9.904	0.668	-0.061	-0.061	0	1506695421
-9.581	-2.369	-0.467	0	-0.061	0	3.774	-8.857	0.64	0	0	0	3.433	9.417	1.828	0	0	0	-9.585	-1.337	-1.767	0	-0.061	0	-0.252	9.737	1.98	-0.061	0	0	0.426	9.916	0.652	-0.061	-0.061	0	1506695421
-9.582	-2.358	-0.494	0	0	0	3.743	-8.825	0.64	-0.061	0	0	3.401	9.409	1.871	-0.061	0	0	-9.595	-1.339	-1.749	0	-0.061	0	-0.258	9.716	1.981	-0.061	0	0	0.41	9.91	0.656	-0.061	-0.061	0	1506695421
-9.589	-2.371	-0.479	-0.061	0	0	3.772	-8.805	0.63	-0.061	0	0	3.382	9.416	1.899	-0.061	-0.061	0	-9.603	-1.318	-1.779	0	0	0	-0.248	9.733	1.987	-0.061	0	0	0.434	9.904	0.647	-0.061	-0.061	0	1506695421
-9.591	-2.396	-0.477	-0.061	0	0	3.759	-8.837	0.639	-0.061	0	0	3.384	9.426	1.872	-0.061	0	0	-9.627	-1.322	-1.78	0	0	0	-0.219	9.745	1.997	-0.061	0	0	0.427	9.897	0.646	-0.061	-0.061	0	1506695421
-9.58	-2.399	-0.488	-0.061	0	0	3.746	-8.847	0.67	-0.061	0	0	3.372	9.44	1.881	-0.061	0	0	-9.633	-1.327	-1.785	0	0	-0.061	-0.214	9.75	1.994	-0.061	-0.061	0	0.418	9.909	0.642	-0.061	-0.061	-0.061	1506695421
-9.581	-2.402	-0.495	-0.061	0	0	3.719	-8.853	0.691	0	0	-0.061	3.34	9.429	1.867	-0.061	0	0	-9.631	-1.33	-1.776	0	0	-0.061	-0.202	9.74	2.001	-0.061	-0.061	0	0.402	9.914	0.663	0	-0.061	0	1506695421
-9.583	-2.387	-0.487	-0.061	0	0	3.719	-8.853	0.691	0	0	-0.061	3.368	9.418	1.863	-0.061	0	0	-9.631	-1.331	-1.784	0	0	-0.061	-0.199	9.733	2.01	-0.061	0	0	0.397	9.916	0.635	-0.061	-0.061	0	1506695421
-9.588	-2.367	-0.489	-0.061	0	0	3.707	-8.859	0.676	0	0	-0.061	3.38	9.414	1.841	-0.061	0	0	-9.635	-1.328	-1.784	0	-0.061	-0.061	-0.196	9.731	2.004	-0.061	0	0	0.401	9.909	0.645	-0.061	0	0	1506695421
-9.586	-2.366	-0.476	-0.061	0	0	3.701	-8.842	0.656	0	0	-0.061	3.39	9.409	1.836	-0.061	-0.061	-0.061	-9.622	-1.336	-1.785	0	-0.061	-0.061	-0.195	9.732	1.994	0	0	0	0.386	9.906	0.644	-0.061	0	0	1506695421
-9.611	-2.365	-0.455	0	0	0	3.686	-8.803	0.62	0	0	-0.061	3.415	9.391	1.823	0	0	0	-9.629	-1.333	-1.802	0	-0.061	-0.061	-0.178	9.747	1.998	0	0	0	0.382	9.903	0.641	-0.061	0	-0.061	1506695421
-9.666	-2.317	-0.429	0.183	0	0.061	3.697	-8.794	0.621	0	0	-0.061	3.419	9.399	1.812	0	0	-0.061	-9.646	-1.345	-1.838	-0.061	-0.061	0	-0.142	9.767	1.989	0	0	-0.061	0.343	9.91	0.599	0	0	-0.061	1506695421
-9.684	-2.227	-0.603	0.061	-0.183	-0.122	3.683	-8.794	0.617	-0.061	0	0	3.445	9.417	1.83	0	0	-0.061	-9.589	-1.401	-1.904	-0.061	-0.061	0	-0.104	9.783	1.964	0	0	-0.061	0.254	9.923	0.574	-0.122	0.061	-0.122	1506695421
-9.63	-2.285	-0.676	-0.061	-0.427	-0.305	3.659	-8.788	0.66	-0.061	-0.061	0	3.449	9.386	1.864	0	0	-0.061	-9.592	-1.608	-1.985	-0.061	0	0	0.004	9.69	1.847	0	-0.061	-0.122	0.172	9.982	0.516	0.305	-0.122	-0.183	1506695421
-9.595	-2.296	-0.84	-0.183	-0.366	-0.183	3.659	-8.788	0.66	-0.061	-0.122	0	3.455	9.28	1.854	0	0.122	-0.244	-9.582	-1.806	-2.019	-0.122	0	0	0.249	9.723	1.664	-0.061	0	-0.122	0.173	9.918	0.474	0.061	-0.122	-0.427	1506695421
-9.625	-2.22	-0.931	0	-0.427	-0.183	3.592	-8.659	0.674	-0.061	-0.122	0	3.519	9.343	1.762	-0.061	0.183	-0.366	-9.557	-1.951	-2.05	-0.061	-0.244	0	0.278	9.818	1.493	-0.122	0.122	-0.183	0.439	9.895	0.504	0.061	0	-0.427	1506695421
-9.55	-2.071	-1.018	0.183	-0.305	-0.061	3.592	-8.659	0.674	-0.122	-0.122	0	3.681	9.399	1.567	-0.061	0.183	-0.427	-9.595	-2.104	-2.109	-0.061	-0.244	0.061	0.123	9.926	1.371	-0.122	0.122	-0.244	0.628	9.94	0.507	-0.061	-0.183	-0.366	1506695422
-9.56	-1.792	-1.101	0.061	-0.183	-0.061	3.592	-8.659	0.674	-0.122	-0.122	0	3.773	9.597	1.392	-0.061	0	-0.366	-9.604	-2.007	-2.195	0	-0.244	0.122	0.035	10.092	1.351	-0.122	-0.061	-0.305	0.831	9.903	0.519	-0.183	-0.244	-0.244	1506695422
-9.573	-1.823	-1.218	-0.122	-0.183	-0.183	3.522	-8.557	0.745	-0.244	-0.122	0.061	3.724	9.623	1.248	-0.061	-0.244	-0.305	-9.572	-1.854	-2.254	0	-0.244	0.122	0.099	10.009	1.433	-0.122	-0.305	-0.488	0.939	9.89	0.371	-0.305	-0.244	-0.244	1506695422
-9.524	-2.156	-1.19	-0.244	-0.366	-0.061	3.478	-8.547	0.846	-0.244	-0.122	0.061	3.553	9.325	1.266	0.061	-0.366	-0.366	-9.588	-1.81	-2.202	-0.061	-0.305	0.122	0.36	9.688	1.536	-0.061	-0.305	-0.61	1.108	9.836	0.31	-0.305	0.061	-0.305	1506695422
-9.226	-2.363	-0.835	-0.305	-0.183	0.305	3.478	-8.547	0.846	-0.244	-0.122	0.061	3.427	8.964	1.364	0.183	-0.183	-0.61	-9.627	-1.82	-2.072	-0.061	-0.732	-0.061	0.609	9.421	1.531	-0.061	-0.305	-0.61	1.281	9.939	0.756	-0.61	0.488	-0.122	1506695422
-9.622	-2.424	-0.675	-0.366	0	0.61	3.478	-8.547	0.846	-0.366	-0.122	0.122	3.469	8.876	1.363	0.305	0.122	-0.854	-9.769	-1.808	-1.95	-0.061	-0.732	-0.061	0.445	9.445	1.552	-0.183	0.305	-0.854	2.166	9.822	1.419	-1.343	1.099	0.488	1506695422
-10.206	-2.62	-0.397	-0.244	-0.854	0.793	3.439	-8.623	1.005	-0.366	-0.122	0.122	3.559	9.137	1.355	0.366	0	-0.793	-9.899	-1.732	-1.924	0	-0.977	-0.183	-0.095	9.616	1.798	0	0.427	-0.916	2.803	10.176	2.222	-2.441	1.892	1.404	1506695422
-9.684	-2.235	0.714	-0.122	-1.526	0.793	3.521	-8.865	1.224	-0.488	-0.122	0.183	3.582	9.533	1.355	0.427	-0.244	-0.549	-9.703	-1.475	-1.847	0.122	-1.099	-0.183	-0.591	9.822	2.001	0.183	0.305	-0.916	3.236	11.067	3.248	-3.784	1.465	2.258	1506695422
-10.202	-0.89	1.532	-0.549	-0.854	0.366	3.542	-9.173	1.091	-0.427	-0.244	0.305	3.359	9.592	1.433	0.427	-0.549	-0.244	-9.683	-0.843	-1.762	0.488	-1.282	-0.122	-0.749	9.615	2.438	0.366	0.183	-1.038	4.783	11.664	4.199	-4.639	1.465	4.028	1506695422
-10.518	-0.116	1.585	-0.732	-0.793	-0.61	3.232	-8.692	0.857	-0.183	0.183	1.099	3.003	9.428	1.561	0.671	-0.671	-0.061	-9.927	-0.322	-1.786	0.671	-1.221	0.122	-0.634	9.68	2.962	0.427	0.366	-1.221	3.116	11.949	3.236	-3.784	1.465	4.822	1506695422
-10.526	-0.857	1.053	-0.854	-1.038	-1.16	3.368	-8.643	0.628	-0.061	0.427	1.526	2.827	9.772	1.878	1.099	-0.061	-0.244	-10.27	-0.176	-2.151	0.427	-1.038	0.244	-0.523	10.276	3.192	0.488	0.122	-1.343	-0.76	10.485	2.059	-2.258	-1.587	4.517	1506695422
-8.983	-1.253	1.648	-0.244	-0.549	-0.61	3.73	-9.355	0.086	0.183	0.305	1.77	2.568	10.212	2.436	1.343	0.122	-0.732	-10.27	-0.176	-2.151	0.122	-1.038	0.122	-0.366	10.255	3.189	0.366	-0.244	-1.404	-0.864	8.952	1.895	-1.404	-2.808	2.625	1506695422
-8.093	-0.681	1.91	-0.305	0.366	-0.244	3.889	-9.502	-0.414	0.366	-0.61	1.648	2.567	9.722	3.094	1.343	0.427	-1.038	-8.868	-0.092	-1.763	-0.061	-0.732	0	-0.305	9.317	3.091	0.183	-0.244	-1.465	1.081	7.544	1.881	0.366	-3.113	1.404	1506695422
-8.539	0.072	1.385	-0.549	0.427	-0.549	4.104	-8.591	-0.675	0.122	-0.793	1.038	2.485	8.876	3.543	1.099	0.488	-1.16	-8.637	-0.188	-1.516	0.061	-0.854	0.061	-0.425	8.435	2.894	0	-0.122	-1.282	2.553	6.269	1.964	1.16	-0.671	0.366	1506695422
-9.1	-0.349	1.381	-0.793	0.183	-0.916	4.229	-7.864	-0.449	0.122	-0.793	1.038	2.455	8.488	3.695	0.61	0.305	-1.282	-8.989	0.006	-1.382	0.122	-0.671	0	-0.678	8.228	2.78	-0.061	-0.244	-0.916	3.686	6.192	2.824	2.136	2.136	-0.061	1506695422
-9.416	-1.398	1.657	-0.671	0.488	-0.61	4.124	-7.785	-0.188	-0.305	-0.366	0.732	2.534	8.745	3.59	0	-0.549	-1.221	-9.397	0.237	-1.443	-0.061	-0.488	-0.183	-0.609	8.807	2.951	0.122	-0.305	-0.61	3.252	6.93	3.87	2.93	3.967	-0.183	1506695422
-10.798	-1.645	1.218	-0.488	0.244	-0.061	3.948	-8.28	-0.221	-0.061	-0.183	1.038	2.963	9.356	3.308	-0.305	-1.16	-1.221	-9.688	0.033	-1.477	-0.366	-0.305	-0.305	-0.534	9.598	3.156	0.122	0	-0.366	2.706	7.641	4.344	2.258	2.625	-0.366	1506695422
-11.795	-1.659	1.474	-0.732	-1.343	0.061	4.17	-9.128	-0.471	0.061	-0.732	0.793	3.639	9.717	3.027	-0.305	-0.793	-1.038	-9.914	-0.534	-1.312	-0.366	-0.305	-0.305	-0.968	9.715	3.159	0.061	0.061	-0.122	4.66	9.013	5.874	1.099	-0.488	-0.305	1506695422
-11.313	-2.586	1.292	-1.038	-1.709	-0.61	4.533	-9.594	-0.535	-0.122	-0.671	0.427	4.064	9.851	2.767	-0.244	0	-0.488	-10.637	-1.237	-1.309	-0.488	-0.427	-0.671	-1.684	10.06	2.828	-0.305	-0.244	0.183	5.539	9.916	7.794	0.488	-0.427	0.366	1506695422
-10.02	-1.865	3.348	0.244	-0.244	0.977	4.66	-10.159	-0.397	-0.427	-0.244	0.122	3.907	10.781	2.29	-0.488	-0.427	0.244	-10.237	-1.005	-0.518	-0.305	-0.793	-0.977	-2.227	10.732	2.485	-0.305	-0.854	0.366	5.079	10.903	6.794	0.671	0.427	1.038	1506695422
-9.8	-0.782	3.616	-0.977	-0.488	1.465	4.357	-10.869	0.01	-0.366	-0.244	-0.305	3.555	11.378	1.598	-0.671	-1.099	1.038	-11.013	-0.538	-0.1	0.427	0.061	-0.671	-2.468	11.16	3.016	0.305	-0.488	0.549	6.54	10.426	4.183	-1.465	-3.601	1.831	1506695422
-11.459	-2.518	0.403	0.305	0.61	-0.305	4.258	-10.826	0.827	-0.305	-0.244	-0.793	3.399	11.519	1.087	-0.244	-1.343	1.587	-11.795	-1.337	-0.24	0.549	0.61	0.122	-2.373	11.862	2.917	0.061	-0.244	0.732	1.44	5.447	0.337	-0.061	0.549	-1.221	1506695422
-9.217	-2.853	0.603	0.854	-0.549	-0.671	4.358	-11.234	1.595	0.244	0.671	-0.854	3.634	12.219	1.235	0.366	0.305	1.343	-11.248	-0.72	-0.367	0.122	1.282	0	-1.824	12.337	2.665	0.122	-0.305	0.916	4.697	10.104	1.206	2.625	0.488	-1.404	1506695422
-7.561	-3.487	-0.36	0.244	3.418	-0.793	3.606	-11.505	1.166	1.526	-0.183	-1.465	3.287	11.897	1.635	0.488	1.343	1.099	-9.703	-1.208	0.089	-0.671	0.732	0.061	-1.31	10.885	2.39	-0.122	0	0.671	1.036	10.536	1.236	1.343	0.427	-1.953	1506695422
-8.768	-3.549	-1.431	0.977	1.587	0.061	3.088	-10.234	0.462	2.014	-1.892	-2.991	3.057	9.891	2.261	0.427	1.953	1.404	-9.447	-2.344	0.164	-1.16	0.977	0.183	-0.965	8.829	1.555	-0.122	0	0.671	0.605	8.896	0.039	3.113	-1.831	-2.869	1506695422
-8.826	-3.045	-0.902	0.671	2.075	0	3.171	-8.653	0.221	1.16	-1.465	-3.967	2.664	8.772	2.322	-0.183	2.502	1.221	-9.021	-2.927	0.096	-0.854	-0.183	-0.122	-0.901	8.214	0.684	-1.221	1.343	0.793	2.437	9.944	-0.102	1.892	-0.427	-2.197	1506695423
-9.197	-2.682	-1.286	0.854	1.77	-0.244	2.949	-8.533	0.22	1.16	-1.465	-3.967	2.06	8.753	1.873	-1.221	1.892	0.61	-8.741	-2.792	-0.473	-0.427	0.305	-0.061	-1.188	8.614	0.295	-0.977	1.587	1.282	1.006	9.594	0.293	2.075	-1.343	-2.38	1506695423
-9.137	-2.474	-1.426	1.282	0.671	-0.305	2.064	-8.824	0.359	0.366	0.549	-3.601	1.934	9.161	1.03	-2.136	0.244	0.061	-8.561	-2.594	-0.912	-0.244	-0.244	-0.122	-1.444	8.916	0.493	-0.061	0.793	1.526	0.421	9.845	-0.158	2.136	-3.235	-2.563	1506695423
-8.678	-1.994	-1.304	1.16	0.671	-0.61	1.421	-8.274	0.577	0.183	0.122	-2.991	2.56	9.283	0.106	-2.38	-1.038	0.183	-8.276	-2.522	-1.017	-0.244	-0.305	0	-1.434	9.107	0.823	0.183	0.061	1.343	2.017	10.012	-0.517	1.953	-2.808	-2.319	1506695423
-8.731	-1.823	-1.349	1.16	1.221	-0.793	1.235	-7.327	0.888	-0.305	0.061	-1.953	3.226	8.961	-0.522	-1.831	-1.465	0.793	-7.997	-2.737	-1.211	-0.122	0.061	0.183	-1.255	9.055	1.159	-0.244	-0.244	0.854	2.226	9.568	-0.47	1.526	-1.709	-2.136	1506695423
-8.951	-2.253	-1.731	1.282	0.916	-0.793	1.287	-6.57	1.218	-0.732	0.183	-0.671	3.602	8.613	-0.573	-0.916	-0.732	1.282	-8.08	-2.829	-1.324	0.061	-0.061	0.183	-0.858	8.847	1.176	-0.671	-0.305	0.366	1.298	9.362	-0.662	1.343	-2.136	-2.258	1506695423
-9.664	-2.487	-1.803	2.014	0.183	-0.61	1.396	-6.346	1.427	-0.916	0.244	0.732	3.391	8.336	-0.413	-0.916	-0.732	1.282	-8.08	-2.829	-1.324	0.427	0.122	0.122	-0.474	8.685	0.913	-0.671	-0.305	0.366	1.012	9.531	-0.739	0.916	-2.258	-2.38	1506695423
-9.313	-1.804	-1.445	2.136	0.366	-0.366	1.57	-6.495	1.54	-0.916	0	2.014	2.723	8.287	-0.056	-0.122	0.122	0.977	-8.352	-3.51	-1.574	0.488	0.366	0.305	-0.318	9.028	0.579	-0.366	-0.732	-0.122	0.727	9.778	-0.339	0.732	-2.38	-2.136	1506695423
-9.278	-0.445	-2.147	1.465	0.916	0.366	1.955	-6.891	1.693	-1.038	-0.488	3.235	2.341	8.701	0.252	-0.244	-0.732	0.122	-8.614	-3.265	-1.639	0.916	0.793	0.244	-0.349	9.686	0.246	-0.366	-1.404	-0.061	1.757	10.087	0.45	-0.061	-2.869	-1.77	1506695423
-10.481	-0.426	-1.922	0.122	-0.183	0.977	2.719	-7.777	1.983	-1.16	-0.427	4.272	2.445	9.385	0.691	-0.244	-0.732	0.122	-8.614	-3.265	-1.639	1.404	0.671	0.305	-0.5	10.072	0.477	-0.366	-1.404	-0.061	2.906	10.197	0.83	-1.526	-2.319	-1.526	1506695423
-11.799	-2.402	-1.794	-2.197	-1.282	2.197	3.449	-8.742	2.403	-1.099	-0.549	4.639	2.492	10.234	1.111	-0.671	-2.136	-0.854	-12.834	-1.54	-0.997	0.977	1.831	0.488	-0.746	11.329	1.591	-0.488	-2.502	-0.793	3.298	10.353	0.971	-2.625	-1.404	-1.343	1506695423
-11.77	-3.679	-2.034	-2.197	-0.366	2.075	4.826	-10.593	2.713	-0.793	0.671	4.761	2.792	12.273	1.567	-0.732	-2.502	-1.526	-12.484	0.957	-0.77	2.014	0.854	0.244	-0.859	13.032	3.6	0.366	-2.258	-1.16	4.482	11.682	1.456	-3.906	-0.183	-0.366	1506695423
-10.631	-6.259	0.218	0.122	-2.686	2.197	5.428	-14.683	1.896	0.61	0.671	3.906	3.324	12.584	2.079	-0.183	-1.953	-1.831	-11.348	-1.065	0.444	0.305	1.221	1.282	-1.187	11.872	4.271	-0.122	-1.099	-1.404	5.268	12.72	2.873	-5.615	1.587	2.014	1506695423
-10.247	-5.858	1.396	-0.671	1.892	2.563	5.82	-14.028	0.237	1.709	-1.099	0.427	4.187	10.554	2.993	1.038	0.61	-1.526	-12.76	-0.177	0.268	-0.244	0.977	0.366	-2.088	10.198	4.285	-1.343	-0.671	-0.916	2.832	11.228	1.937	-4.7	1.831	3.418	1506695423
-12.638	-2.936	-0.756	0	-1.465	1.16	5.376	-12.092	0.154	0.549	-0.366	-2.747	3.966	10.612	3.525	1.16	2.808	-1.282	-11.682	0.628	0.061	0.916	-0.305	-0.061	-2.111	10.212	4.014	-0.793	-0.061	-0.427	0.3	13.254	-0.106	-2.686	2.197	5.31	1506695423
-10.124	-2.219	-0.623	-1.282	-3.662	0.183	4.869	-12.785	-0.493	1.099	0.366	-4.456	2.702	11.131	3.284	-0.061	1.221	-0.732	-10.274	0.345	-0.105	-0.305	0.366	0.305	-2.527	9.855	3.937	0.122	0.122	-0.244	-2.159	14.302	1.196	-1.404	-0.366	5.737	1506695423
-7.955	-2.548	0.644	-1.16	-0.549	0.549	3.455	-11.608	-1.4	1.953	-0.366	-5.188	2.393	10.006	2.969	-0.732	-1.587	0.122	-9.333	0.593	-0.449	-0.305	0.061	-0.183	-2.332	8.635	3.528	0.244	-0.549	0.122	-3.414	12.63	1.446	-1.038	-2.319	5.188	1506695423
-7.906	-1.555	0.517	-1.16	-0.671	0.122	2.549	-9.618	-1.45	1.526	-1.099	-5.188	3.146	8.68	2.777	-0.549	-1.038	0.732	-8.247	0.337	-0.727	-0.427	-0.244	-0.122	-1.262	7.845	3.353	-0.061	-0.366	0.061	-1.707	10.223	1.861	0.183	-1.709	4.395	1506695423
-7.081	-1.231	0.752	-1.038	-0.366	0.183	2.376	-8.451	-1.471	1.526	-1.099	-5.188	3.17	7.757	2.308	-0.549	-1.038	0.732	-8.247	0.337	-0.727	-0.61	-0.061	-0.366	-0.709	7.307	3.249	-0.061	-0.366	0.061	-0.444	9.045	1.236	-0.122	0.916	3.906	1506695423
-7.216	-0.342	0.949	-0.916	0.122	0.305	2.206	-7.681	-1.369	0.671	0.061	-3.906	2.552	7.114	2.091	-0.122	0.732	1.16	-7.966	0.55	-1.05	-0.793	-0.305	-0.549	-0.609	7.052	3.006	-0.427	0.183	0	0.065	7.513	1.369	0.122	3.235	2.869	1506695423
-8.585	0.248	0.839	-1.526	0.305	-0.061	1.841	-7.041	-1.168	0.488	0.183	-3.296	2.255	7.131	2.085	0.061	0.549	1.038	-8.356	0.551	-1.531	-0.854	0.061	-0.549	-0.676	7.461	3.268	-0.183	0.427	0.183	1.034	6.46	1.815	0.671	4.761	2.38	1506695423
-9.666	-0.187	0.563	-1.831	0.061	0	1.834	-6.789	-0.858	0.183	0	-2.441	2.137	7.722	2.212	0.122	0.305	0.793	-8.686	0.305	-2.052	-1.038	0.183	-0.488	-0.682	8.195	3.717	0.305	0.488	0.183	2.434	7.119	2.29	-0.366	5.981	1.77	1506695423
-9.934	-0.796	0.7	-1.892	-0.549	0.122	2.125	-6.948	-0.822	0.183	0	-1.343	2.192	8.405	2.498	0.305	0.122	0.488	-9.222	-0.041	-2.545	-1.526	0.916	-0.549	-0.528	8.793	3.809	0.305	0.122	0.122	3.016	7.592	2.391	-0.671	3.54	0.61	1506695423
-9.186	-1.294	1.682	-1.709	0	0.244	2.682	-7.147	-0.915	0.061	-0.549	-0.244	2.46	8.747	2.862	0.61	0.366	0.122	-9.233	-0.608	-2.699	-1.587	0.366	-0.732	-0.238	8.966	3.712	0.183	0.061	-0.122	3.387	8.58	4.735	-1.77	1.343	0	1506695423
-9.121	-0.087	2.463	-1.587	0.916	0.427	3.437	-7.271	-0.462	-0.061	-1.465	0.61	2.675	8.793	3.139	0.61	0.366	0.122	-9.233	-0.608	-2.699	-1.404	0.305	-0.793	-0.215	9.089	3.622	0.183	0.061	-0.122	4.74	8.786	7.553	-1.465	0.61	1.282	1506695423
-10.855	-0.49	1.601	-3.784	-0.732	-0.366	5.538	-6.861	0.669	0	-1.709	1.953	3.153	9.409	3.107	0.488	0.549	-0.61	-8.85	0.957	-2.616	-1.221	1.465	0.183	-0.615	9.776	4.163	0.427	0.061	0.122	4.076	6.071	2.403	1.221	-2.93	-1.465	1506695424
-15.929	-7.361	-4.102	-1.282	-0.305	-1.404	6.656	-7.052	1.258	0.122	-0.549	2.38	3.492	9.524	2.963	0.793	0.183	-0.366	-14.462	-0.754	-3.271	-1.221	1.465	0.183	0.059	10.515	4.057	0.183	0.183	-0.061	4.076	6.071	2.403	3.479	-0.244	-1.831	1506695424
-10.258	-5.59	0.075	3.662	-3.906	0.61	6.598	-7.647	0.973	0.549	-0.671	2.258	3.908	10.921	2.653	1.282	0.671	-0.793	-12.036	-4.614	-2.192	-3.479	1.892	0.122	-0.36	12.956	2.97	0.061	1.77	0.122	6.015	13.711	5.309	0.122	3.235	-2.869	1506695424
-5.901	-1.213	3.72	-2.502	4.395	0.854	6.237	-10.471	0.153	1.282	-2.136	2.258	4.636	13.342	2.043	1.099	2.136	-1.77	-11.956	-3.113	-0.933	-1.282	-1.587	-1.099	-3.059	13.202	2.201	-0.549	3.113	0.671	5.34	13.672	5.844	-2.38	6.775	1.77	1506695424
-12.641	-2.858	-6.922	0.732	2.991	-1.465	6.411	-12.123	-0.499	1.282	-2.136	2.258	4.755	13.232	1.086	0.61	3.662	-0.488	-11.956	-3.113	-0.933	0.916	-0.61	0.244	-4.547	11.264	2.187	-0.488	2.075	0.305	-5.553	3.884	-1.217	2.258	-5.493	-1.282	1506695424
-9.781	-2.826	-3.409	1.099	-5.371	-0.671	7.126	-10.454	0.829	-0.305	-1.404	0.977	3.272	12.231	0.291	0.183	2.136	1.831	-9.506	-3.223	-0.294	-1.404	-1.343	0.183	-4.438	10.192	1.237	-0.671	0.244	0.061	3.456	12.33	-1.151	0.793	-2.93	-0.916	1506695424
-7.628	-3.223	-1.056	-1.892	3.601	-0.488	7.34	-10.093	2.561	-1.404	3.113	0.427	2.403	11.274	0.017	-0.427	0.122	2.686	-9.85	-2.938	0.23	-0.916	-0.732	-0.549	-3.418	9.416	0.815	-0.427	0	-0.061	3.391	10.229	-0.022	1.404	0.671	-0.488	1506695424
-9.369	-3.719	-2.877	-0.244	0.732	-0.732	4.773	-10.063	2.19	-1.404	3.113	0.427	2.492	9.939	-0.118	-0.549	-0.183	2.441	-9.85	-2.938	0.23	-0.854	-0.427	-0.305	-2.762	9.021	0.432	-0.61	0.61	0	1.381	9.982	0.382	1.221	1.648	-1.282	1506695424
-9.337	-3.508	-2.668	0.549	-0.061	-0.977	3.151	-9.906	2.421	1.587	-2.319	-2.991	2.975	9.855	-0.584	-0.916	0.061	2.197	-9.316	-2.962	-0.605	-0.183	-0.549	-0.061	-2.81	9.22	1.099	-0.061	1.038	-0.305	0.151	9.623	-0.412	1.892	-0.61	-1.099	1506695424
-8.461	-3.158	-1.925	0	1.16	-0.61	4.268	-10.098	2.705	1.587	-2.319	-2.991	3.764	10.235	-1.256	-1.16	-1.16	2.991	-9.316	-2.962	-0.605	-0.244	-0.916	-0.244	-3.705	9.314	1.284	0.061	0.549	-0.916	1.006	10.521	0.522	1.343	-1.038	-1.282	1506695424
-9.233	-2.592	-2.549	0.549	0.244	-0.61	5.777	-9.695	1.721	1.221	-3.723	-5.188	5.1	10.756	-1.214	-0.793	-2.258	4.761	-8.765	-3.225	-0.312	-0.244	-0.671	-0.305	-4.485	9.283	1.192	-0.732	-0.732	-1.038	1.25	9.829	-0.054	1.587	-1.709	-1.465	1506695424
-9.387	-3.134	-2.351	0.916	-0.244	-0.427	7.092	-8.853	1.306	0.549	-2.319	-5.92	6.185	10.872	-0.757	-0.183	-2.686	6.348	-8.317	-3.93	0.38	0.366	-1.282	-0.366	-4.298	8.943	1.151	-0.793	-1.038	-1.221	2.774	9.763	0.353	1.221	-0.244	-1.038	1506695424
-8.918	-4.09	-1.616	1.953	0.061	0.305	7.813	-7.801	0.715	-0.244	-1.465	-6.287	6.848	10.487	-0.422	-0.183	-2.686	6.348	-8.317	-3.93	0.38	0.671	-0.793	-0.244	-4.327	8.806	0.938	-0.854	-1.282	-0.671	2.762	9.647	0.665	0.916	0.427	-0.977	1506695424
-9.221	-2.571	-2.005	2.808	-0.061	0.305	7.986	-6.498	0.373	-0.793	-1.099	-6.653	7.068	9.54	-0.181	-0.732	-2.686	7.812	-7.984	-4.308	0.428	1.282	-0.427	-0.427	-3.927	8.617	0.886	-0.549	-2.075	0.122	1.524	9.749	1.028	0.671	-0.549	-0.732	1506695424
-9.197	-1.409	-2.177	1.587	-0.244	-0.244	8.229	-5.117	0.212	-0.793	-1.099	-6.653	6.804	8.209	-0.129	-1.221	-2.991	7.812	-8.38	-3.834	0.194	1.526	-0.061	-0.366	-3.125	8.666	1.224	-0.244	-2.197	0.488	1.474	9.806	0.779	0.549	-1.526	-0.488	1506695424
-9.54	-2.26	-1.5	1.709	-0.793	0.305	8.063	-4.122	-0.001	-2.258	1.282	-5.432	6.775	6.954	-0.23	-1.404	-3.601	7.324	-8.605	-3.14	0.124	1.648	0.061	-0.122	-2.134	8.793	1.803	0.061	-1.648	0.977	2.218	9.623	0.513	-0.061	-1.77	-0.427	1506695424
-10.031	-1.805	-1.002	0.977	-0.793	0.427	7.437	-3.595	-0.452	-2.991	0.305	-4.822	7.239	5.754	-0.123	-1.282	-0.488	6.409	-9.276	-3.013	-0.166	1.892	-0.244	-0.183	-1.547	9.564	2.462	0.244	-1.221	1.038	3.094	9.601	0.524	-0.366	-1.404	-0.244	1506695424
-10.185	-1.721	-0.688	0.366	0.244	-0.183	7.6	-3.058	-0.577	-3.479	0.61	-3.967	6.434	4.505	-0.144	-1.343	1.16	4.639	-10.581	-2.512	-0.493	1.953	-0.244	-0.183	-0.879	10.47	3.169	0.549	-0.488	1.221	3.053	9.806	0.327	-0.122	-0.488	0	1506695424
-9.828	-2.803	-0.769	0.916	-0.916	-0.244	7.539	-3.414	-0.918	-3.235	1.77	-2.38	6.46	3.714	0.096	-0.793	-0.366	2.38	-10.156	-1.193	-0.467	1.526	0.061	0.366	-0.598	10.71	3.716	0.244	0	0.488	1.739	10.151	0.345	-0.122	0.488	-0.305	1506695424
-8.686	-2.655	0.228	1.404	-0.061	0.061	6.923	-3.975	-1.323	-3.113	0.183	-1.038	6.907	3.213	0.171	0.244	-0.366	0.854	-9.576	-1.229	-0.596	1.038	0.305	0.244	-1.165	9.851	3.981	-0.549	-0.427	0.427	0.638	10.219	0.598	-0.183	-0.305	-0.671	1506695424
-9.307	-2.053	0.205	0.977	0.793	0.061	6.864	-4.064	-1.555	-3.296	-0.183	-0.244	7.334	2.763	0.572	0.732	1.099	0.305	-9.533	-1.662	-0.451	0.977	-0.061	0.061	-1.151	9.263	3.876	-1.099	-0.122	0.61	1.065	9.721	1.014	-0.061	-0.732	-0.427	1506695424
-9.916	-2.105	-0.201	0.61	0.183	0	6.447	-3.842	-1.756	-3.723	0.488	0.427	7.598	2.521	1.164	0.549	0.854	-0.366	-9.607	-1.348	-0.263	0.854	0.427	0.305	-1.02	9.241	3.756	-0.549	0.122	0.671	1.298	9.472	1.053	0	-1.099	-0.549	1506695424
-9.67	-2.461	0.073	0.732	0	0	6.803	-3.499	-1.572	-3.174	0.244	0.488	7.888	2.786	0.831	-0.366	-0.305	-0.488	-9.902	-0.933	-0.39	0.671	0.122	0.305	-0.796	9.449	3.82	-0.061	0.427	0.183	1.704	9.867	1.049	-0.183	-0.793	-0.488	1506695424
-9.489	-2.443	0.331	0.488	0.122	0.061	6.848	-3.234	-1.176	-2.014	-0.793	0.977	8.532	3.176	0.181	-0.732	-2.075	-0.305	-9.91	-0.886	-0.616	0.244	0.061	0.366	-1.064	9.445	4.059	-0.122	0.122	-0.244	1.486	9.982	0.999	-0.244	-0.183	-0.366	1506695424
-9.556	-2.138	0.055	0.183	0	-0.122	7.525	-3.179	-1.719	-1.465	-4.822	0.854	9.479	3.236	-0.169	-0.366	-2.014	-0.061	-9.91	-0.886	-0.616	0.061	-0.183	0.305	-1.089	9.234	4.048	-0.244	0.427	-0.427	0.737	9.825	1.052	-0.061	-0.549	-0.488	1506695425
-9.479	-2.336	0.029	0.244	-0.061	-0.183	9.307	-2.911	-1.865	-1.343	-3.479	0.305	9.308	3.135	0.274	-0.244	-1.282	-0.244	-9.878	-1.144	-0.524	0.122	-0.244	0.244	-1.23	9.216	3.838	-0.122	0.549	-0.427	0.764	9.841	0.986	-0.122	-0.671	-0.61	1506695425
-9.495	-2.345	-0.092	0.061	-0.244	-0.183	10.697	-3.262	-0.432	0.183	-2.319	-0.183	9.58	3.323	1.84	-0.793	-0.854	-0.366	-10.042	-1.157	-0.616	-0.183	0	0.305	-1.897	9.667	3.703	0.122	0	-0.61	1.22	9.715	0.995	-0.061	-0.305	-0.549	1506695425
-9.677	-2.35	-0.029	0.061	-0.122	-0.183	10.849	-3.17	-0.036	0.549	-4.395	-1.038	10.507	3.466	0.26	-0.488	-2.563	-0.549	-10.042	-1.157	-0.616	-0.305	-0.244	0.427	-1.723	9.988	3.935	-0.488	-0.916	-0.671	1.244	9.8	1.017	-0.122	0.061	-0.366	1506695425
-9.643	-2.373	-0.057	0.122	0	-0.183	11.42	-3.119	-3.078	-0.305	-3.296	-0.732	11.057	3.519	-0.354	-0.488	-2.563	-0.549	-9.83	-1.134	-0.361	-0.305	0.305	0.427	-1.392	9.717	4.077	-0.488	-0.916	-0.671	0.927	9.892	1.111	-0.183	-0.122	-0.366	1506695425
-9.7	-2.452	-0.303	0	-0.122	-0.183	10.745	-2.611	-3.633	-0.916	-0.427	-0.61	10.442	3.274	-0.396	-0.122	0.061	0	-9.811	-1.494	-0.48	-0.122	0.122	0.366	-1.556	9.308	3.866	-0.732	-0.305	-0.977	0.76	9.978	1.016	-0.183	-0.305	-0.427	1506695425
-9.532	-2.751	-0.56	0.183	-0.244	-0.183	9.914	-2.114	-3.781	-1.221	-1.282	-0.366	10.404	3.06	-0.624	0.122	-1.526	0.488	-9.725	-1.589	-0.615	0.122	0.122	0.244	-1.652	8.624	3.742	-1.038	-0.977	-1.038	0.886	9.969	1.022	-0.244	-0.366	-0.427	1506695425
-9.326	-3.137	-0.607	0.61	0	-0.061	9.366	-1.537	-3.871	-1.404	-1.404	-0.427	10.02	2.53	-0.707	-0.061	-0.793	1.099	-9.43	-1.698	-0.544	0.244	-0.183	0	-1.773	8.653	3.393	-0.916	-1.099	-0.854	0.805	10.003	0.981	-0.427	-0.244	-0.366	1506695425
-9.266	-3.252	-0.735	0.793	0.366	0.061	9.128	-0.8	-3.779	-1.587	-0.671	-0.671	9.4	2.158	-1.006	-0.488	-0.488	1.343	-9.631	-2.126	-0.531	0.549	-0.183	0	-1.836	8.583	3.385	-0.427	-1.404	-0.61	0.607	9.956	0.924	-0.488	-0.732	-0.244	1506695425
-9.557	-3.277	-0.98	1.099	0.427	-0.061	8.662	-0.325	-3.424	-1.648	-0.488	-0.854	8.97	2.135	-1.296	-0.854	-0.61	1.404	-9.631	-2.126	-0.531	0.61	-0.427	-0.061	-1.971	8.772	3.36	0.061	-1.221	-0.732	0.701	9.982	0.833	-0.61	-1.16	-0.061	1506695425
-9.509	-3.73	-1.062	1.526	0.122	-0.061	8.422	-0.114	-3.198	-1.709	-0.488	-0.916	8.613	2.192	-1.48	-1.099	-0.793	1.404	-9.627	-2.361	-0.384	0.977	-0.549	-0.061	-2.317	8.746	3.314	0.061	-1.587	-0.671	0.464	10.119	0.764	-0.793	-1.404	0.061	1506695425
-9.406	-4.432	-0.949	2.197	0.183	-0.061	7.892	0.148	-3.034	-1.953	-0.61	-0.732	8.278	2.263	-1.448	-1.404	0.122	1.404	-9.427	-3.175	-0.227	1.587	-0.61	-0.061	-2.366	8.756	3.237	-0.244	-1.77	-0.671	0.109	10.227	0.968	-0.977	-1.953	0.183	1506695425
-9.563	-4.634	-0.792	3.479	0.122	-0.122	7.259	0.583	-2.919	-2.319	-0.427	-0.305	7.888	2.376	-1.309	-1.892	0.122	0.977	-9.427	-3.175	-0.227	2.38	-0.488	-0.122	-2.743	9.024	3.324	-0.366	-2.136	-0.61	-0.22	10.38	1.134	-1.221	-1.831	0.61	1506695425
-10.308	-4.076	-0.679	4.211	-0.244	-0.427	6.772	1.238	-3.15	-2.441	-0.671	0.427	8.107	2.629	-1.077	-2.502	0.366	0.366	-9.643	-3.412	-0.218	3.296	0	-0.061	-2.881	9.331	3.63	-0.427	-2.625	-0.732	-0.867	10.666	1.055	-1.343	-2.319	0.977	1506695425
-9.939	-3.012	-0.116	4.395	0	-0.793	7.047	1.637	-3.956	-2.563	-0.244	1.221	8.872	3.26	-1.04	-3.296	0.244	0.061	-10.019	-2.016	-0.549	4.15	-0.122	0	-2.803	9.479	4.231	0	-2.869	-1.221	-1.439	10.947	0.474	-1.282	-3.784	0.732	1506695425
-9.368	-2.177	0.423	4.211	0.793	-1.099	7.567	1.814	-5.088	-2.808	-0.366	2.014	9.731	3.884	-0.928	-4.028	-0.244	0.122	-10.019	-2.016	-0.549	4.761	-0.427	0.183	-3.064	9.417	4.516	0.305	-3.113	-1.709	-1.211	10.676	0.286	-0.732	-3.479	0.488	1506695425
-9.588	-2.474	0.49	4.089	1.038	-1.099	8.527	1.72	-6.261	-3.479	-0.549	2.258	10.06	4.069	-0.774	-4.028	-0.244	0.122	-9.667	-1.064	-0.286	5.066	-0.305	0.366	-2.974	9.144	4.666	0.305	-3.113	-1.709	-0.49	10.015	0.89	-0.732	-2.625	0.061	1506695425
-9.264	-2.609	0.303	4.578	1.526	-0.916	9.009	1.707	-6.952	-4.395	0.244	2.075	9.878	3.79	-0.833	-4.822	0.061	0.427	-9.377	-0.002	0.122	5.005	-0.183	0.427	-2.534	9.049	4.772	0.122	-4.15	-1.953	-0.441	9.692	0.904	-0.854	-5.371	-0.305	1506695425
-8.957	-2.472	0.206	4.15	1.099	-0.793	8.619	1.51	-7.118	-4.944	0.61	1.892	9.798	3.485	-0.967	-4.883	0.183	0.549	-9.377	-0.002	0.122	4.822	0.183	0.427	-2.115	8.91	4.758	0	-4.15	-2.197	-0.071	9.472	0.19	-0.183	-10.437	-0.549	1506695425
-8.878	-2.485	0.161	3.906	0.854	-0.793	7.879	0.908	-7.149	-5.127	0.732	1.587	9.583	3.232	-0.806	-4.883	0.671	0.732	-9.257	0.151	0.022	4.822	0.305	0.244	-2.029	8.589	4.673	-0.122	-4.456	-2.319	1.349	9.532	0.54	-1.831	-9.766	-1.709	1506695425
-8.904	-2.917	0.34	4.089	0.977	-0.793	7.228	0.377	-7.199	-5.188	0.732	1.404	9.156	2.92	-0.541	-4.944	0.305	0.61	-9.221	0.258	-0.016	4.761	0.427	0.061	-1.943	8.245	4.687	-0.061	-4.761	-2.136	1.847	9.496	1.56	-1.892	-6.714	-2.014	1506695425
-8.825	-3.548	0.345	4.028	1.282	-0.793	6.55	0.092	-6.955	-5.066	0.61	1.465	8.985	2.714	-0.542	-5.005	0.061	0.427	-9.293	0.504	-0.02	4.761	0.854	-0.061	-1.718	8.044	4.843	0	-4.761	-2.136	0.365	9.56	1.797	-1.709	-6.104	-2.441	1506695425
-8.72	-4	0.5	4.517	1.831	-0.671	6.401	-0.147	-6.673	-4.822	0.061	1.648	8.916	2.724	-0.493	-5.005	0.061	0.427	-9.56	0.749	-0.206	4.7	1.038	-0.183	-1.626	7.833	5.021	0	-4.761	-2.136	-0.605	10.086	0.359	-2.014	-4.272	-2.563	1506695425
-8.881	-4.069	0.651	4.639	1.892	-0.671	6.55	-0.075	-6.505	-4.517	0	1.709	8.697	2.659	-0.371	-4.883	-0.244	0.488	-9.873	0.78	-0.312	4.639	0.916	-0.366	-1.419	7.929	5.032	0.427	-4.761	-2.38	-0.313	10.391	0.346	-2.38	-3.845	-2.991	1506695425
-8.593	-3.825	0.883	4.333	2.38	-0.854	6.618	0.379	-6.205	-4.272	0.183	1.953	8.581	2.58	-0.373	-5.005	-0.61	0.183	-10.112	0.63	-0.397	4.7	0.671	-0.488	-1.381	8.118	5.12	0.61	-4.578	-2.441	-0.745	10.424	1.012	-1.709	-4.639	-2.808	1506695425
-8.698	-3.651	0.835	4.15	2.625	-0.854	6.592	0.824	-5.841	-4.028	-0.305	2.38	8.612	2.667	-0.354	-5.005	-0.671	-0.061	-10.119	0.595	-0.47	4.883	0.305	-0.549	-1.456	8.165	5.198	0.732	-4.395	-2.563	-0.224	10.247	2.034	-2.075	-5.127	-2.319	1506695426
-8.629	-3.499	0.939	4.211	2.808	-0.488	6.761	1.114	-5.772	-3.906	-0.427	2.808	8.722	2.832	-0.309	-5.005	-0.122	-0.305	-9.865	0.81	-0.473	5.127	0	-0.427	-1.591	8.074	5.291	0.732	-4.395	-2.625	0.208	9.715	2.926	-2.258	-6.47	-1.77	1506695426
-8.313	-3.289	0.959	4.15	2.075	0	6.903	1.373	-5.946	-4.028	-0.122	3.174	8.722	2.832	-0.309	-5.005	-0.122	-0.305	-9.379	0.97	-0.327	5.127	0	-0.366	-1.835	7.968	5.323	0.61	-4.333	-2.686	0.86	8.74	2.476	-1.465	-7.996	-1.526	1506695426
-8.716	-2.808	0.761	4.395	2.258	0.977	7.13	1.519	-6.237	-4.333	-0.305	3.296	8.927	3.084	0.013	-5.066	0.305	-0.366	-9.313	0.98	-0.293	5.249	-0.061	-0.366	-2.14	7.94	5.277	0.61	-4.333	-2.686	1.945	7.209	1.396	0.61	-7.874	-0.732	1506695426
-10.954	-2.058	-0.89	3.357	1.953	0.427	7.429	1.56	-6.454	-4.578	0.061	3.052	9.28	3.052	-0.062	-5.127	-0.854	-0.244	-9.416	1.02	0.081	5.188	0.122	-0.305	-2.254	8.291	5.301	0.732	-4.456	-2.319	3.772	6.767	-0.432	2.441	-7.385	-0.061	1506695426
-10.39	-3.871	0.341	4.7	0.183	0.305	7.406	1.596	-6.582	-4.639	0.183	2.747	9.862	3.018	-0.384	-5.127	-0.854	-0.244	-10.658	0.563	0.123	4.944	0.916	-0.427	-2.432	9.668	4.902	0.732	-4.578	-2.136	6.053	10.605	3.115	1.953	-2.258	-0.305	1506695426
-9.138	-3.222	0.623	4.211	2.197	1.282	7.636	1.128	-6.935	-4.333	-0.427	2.686	10.659	3.134	-0.653	-5.31	-1.038	-0.244	-10.451	-0.736	-0.839	5.188	0.732	-0.488	-2.07	10.208	4.201	0.732	-4.578	-2.136	5.382	10.451	4.871	0.916	-1.892	1.099	1506695426
-9.877	-2.379	-1.574	4.456	1.404	0.366	8.344	0.093	-6.964	-4.517	-0.061	2.563	10.866	2.869	-1.104	-5.615	-0.61	0.061	-9.682	-0.805	-0.657	5.188	1.343	-0.305	-1.568	10.326	3.327	0.427	-5.432	-2.441	1.154	8.824	1.755	2.014	-4.395	1.099	1506695426
-8.776	-4.276	-1.449	5.188	1.709	0.61	8.213	-0.306	-6.326	-5.005	0.488	2.625	10.435	2.214	-1.662	-5.615	-0.61	0.061	-10.04	-1.363	-0.94	5.127	1.16	-0.183	-0.886	10.479	2.751	0	-5.798	-2.38	1.042	10.161	0.882	2.075	-4.944	0.183	1506695426
-8.725	-4.022	-1.811	5.371	2.747	1.343	8.13	-0.507	-5.224	-5.188	-0.183	2.869	10.2	1.576	-2.42	-5.737	-0.671	-0.305	-10.129	-2.367	-0.782	4.822	1.16	-0.244	-0.482	10.64	2.767	0	-5.31	-2.197	1.788	10.253	1.044	2.075	-3.235	0.244	1506695426
-9.6	-2.768	-2.887	5.493	4.15	0.854	8.995	-1.209	-4.784	-5.127	-0.061	2.808	10.384	1.397	-3.112	-5.554	-0.671	-0.122	-10.643	-2.176	-1.269	5.127	0.977	0.183	-0.194	10.537	3.07	0.305	-4.944	-2.319	1.25	10.177	-0.315	2.014	-2.808	0.427	1506695426
-9.759	-2.451	-3.547	5.249	4.028	0.061	9.319	-1.567	-4.229	-4.7	0	2.502	10.131	1.428	-3.342	-5.554	-0.671	-0.122	-11.328	-1.58	-1.638	5.066	0.549	0.305	0.123	10.188	3.563	0.305	-4.944	-2.319	0.919	10.438	-1.43	2.197	-3.54	0.061	1506695426
-9.721	-2.841	-3.627	5.371	3.235	0.488	9.359	-1.439	-4.189	-3.967	-0.488	2.441	9.327	1.274	-2.818	-4.944	-1.343	-0.183	-9.618	-1.389	-1.637	4.7	0.061	0.061	0.238	9.562	3.49	0.977	-3.967	-2.991	0.614	10.546	-1.802	2.014	-4.089	-0.488	1506695426
-8.977	-2.562	-2.763	5.981	2.808	0.366	9.215	-1.211	-4.482	-3.784	-0.244	2.38	8.661	0.952	-2.053	-4.578	-1.282	-0.427	-9.618	-1.389	-1.637	4.517	-0.305	-0.305	0.188	8.656	3.198	0.61	-3.906	-2.869	1.128	10.213	-1.602	1.953	-4.822	-0.854	1506695426
-9.195	-1.651	-2.956	5.859	2.625	0.122	8.547	-0.895	-4.169	-3.906	0.244	2.502	8.341	0.656	-1.759	-4.272	-1.16	-0.488	-8.967	-1.331	-1.431	4.517	-0.305	-0.427	0.092	8.044	3.076	0.61	-3.906	-2.869	2	9.722	-1.235	1.77	-3.845	-0.793	1506695426
-9.276	-0.904	-2.923	4.7	1.221	0.183	7.674	-0.571	-3.397	-3.906	0.549	2.869	8.27	0.469	-1.816	-4.272	-1.16	-0.488	-8.567	-1.304	-1.312	4.517	-0.427	-0.427	-0.248	7.958	3.03	0.488	-3.54	-2.625	1.597	9.466	-0.833	1.709	-5.371	-0.732	1506695426
-9.305	-0.657	-2.607	4.578	1.648	0.183	7.307	-0.246	-2.769	-3.601	0.366	3.052	8.366	0.569	-1.906	-3.967	-1.343	-0.183	-8.478	-1.449	-1.336	4.517	-0.122	-0.488	-0.557	8.284	3.084	1.099	-3.235	-1.953	3.366	9.35	-0.685	1.465	-6.042	-0.61	1506695426
-10.238	-0.426	-2.394	4.272	0.061	0.305	7.528	0.097	-2.669	-3.235	0.488	2.93	8.611	0.882	-1.828	-3.967	-1.343	-0.183	-8.704	-1.205	-1.348	4.395	-0.061	-0.305	-0.597	8.736	3.308	1.099	-3.235	-1.953	4.209	9.306	-0.331	0.488	-4.333	-0.244	1506695426
-10.109	-0.48	-2.12	3.54	-0.366	0.122	8.046	0.4	-3.137	-3.113	0.183	2.441	9.012	1.209	-1.506	-3.906	-1.465	-0.122	-8.799	-0.925	-1.284	4.15	0.366	-0.061	-0.665	9.308	3.615	1.404	-3.174	-1.892	2.974	9.424	-0.586	0.366	-4.333	-0.305	1506695426
-9.686	-0.551	-2.08	3.113	0.549	0.183	8.48	0.477	-3.827	-3.113	0.061	1.831	9.634	1.412	-1.236	-4.028	-1.343	-0.122	-9.057	-1.03	-1.369	3.723	0.671	0.061	-0.781	9.951	3.564	1.404	-3.174	-1.77	2.822	9.758	-0.792	0.183	-3.784	-0.61	1506695426
-10.715	-0.694	-2.165	3.418	-0.488	0.61	8.759	0.318	-4.474	-3.296	0.061	1.404	10.324	1.586	-0.963	-3.967	-0.916	-0.122	-9.188	-1.26	-1.317	3.357	1.16	0.122	-0.829	10.218	3.419	1.404	-3.174	-1.77	3.11	9.516	-1.241	-0.061	-3.357	-0.305	1506695426
-10.537	-2.202	-1.267	1.709	-1.099	1.343	8.845	0.132	-4.863	-3.54	-0.244	1.099	10.923	1.686	-0.712	-3.906	-0.488	-0.122	-8.981	-1.525	-1.398	3.235	1.221	0.244	-0.928	10.707	3.493	-0.183	-3.967	-1.343	3.319	10.408	0.679	-1.221	-2.93	-0.122	1506695426
-10.413	-3.272	-0.148	0.549	5.188	2.502	8.709	-0.062	-5.048	-3.662	-0.366	0.977	11.636	2.027	-0.739	-3.906	-0.488	-0.122	-11.109	-2.035	-1.571	3.052	2.258	0.244	-0.913	11.294	4.766	-0.183	-3.967	-1.343	3.962	11.002	1.389	-2.563	-3.174	-0.061	1506695426
-12.884	-3.456	-2.243	1.648	-1.404	1.953	9	-0.11	-5.279	-3.418	-0.916	1.404	11.975	2.725	-0.766	-4.028	-0.366	-0.122	-12.941	0.647	-1.832	3.784	-0.305	0.427	-0.614	11.251	5.905	-0.061	-4.15	-1.16	4.959	12.151	2.967	-4.883	-1.282	2.014	1506695426
-11.67	-4.803	-0.546	2.38	-4.822	2.319	9.811	-0.428	-6.039	-3.052	-0.793	1.892	11.67	2.958	-0.713	-3.662	-0.793	0.183	-11.184	0.935	-0.41	2.625	1.343	1.038	-1.503	9.572	5.734	0.61	-2.136	-1.282	3.807	13.703	3.704	-5.249	-1.038	3.479	1506695426
-10.275	-3.79	1.509	1.953	0.183	1.221	9.993	-0.638	-6.401	-2.93	0.061	2.014	10.753	2.64	-0.176	-2.747	-0.122	0.427	-11.322	-0.157	-0.134	3.235	-0.427	0	-2.326	8.337	5.587	-0.488	-2.502	0	0.38	13.428	0.855	-3.479	-2.38	4.272	1506695427
-10.984	-3.12	-0.772	1.953	-3.601	-0.427	9.554	-0.626	-6.332	-2.93	0.793	1.77	9.629	2.705	0.352	-2.258	0.305	0.61	-10.816	0.632	-0.032	2.93	0.732	-0.061	-1.824	8.193	5.45	-0.488	-2.502	0	-1.28	13.336	1.59	-2.991	-2.502	4.883	1506695427
-7.739	-2.335	0.428	2.808	-1.465	-0.793	8.284	-0.4	-6.351	-2.625	0.916	1.709	8.491	2.775	0.601	-2.625	-0.305	0.366	-10.582	0.532	-1.056	3.052	-0.366	-0.549	-1.416	8.141	5.113	0.793	-2.136	0.122	-2.665	13.024	1.976	-2.38	-4.883	4.822	1506695427
-7.124	-1.585	1.229	2.747	0.61	-0.305	7.313	-0.205	-6.241	-2.014	0.183	1.831	8.248	2.895	0.586	-2.625	-0.305	0.366	-9.234	0.769	-0.938	2.747	-0.61	-0.732	-1.279	7.044	4.874	0.793	-2.136	0.122	-1.369	11.149	1.475	-2.625	-4.517	3.54	1506695427
-7.261	-0.697	1.552	2.136	-0.488	0	7.311	-0.317	-5.362	-1.709	0.671	1.526	7.867	2.531	0.683	-2.747	-0.854	0.244	-8.453	1.345	-0.796	2.625	-0.366	-0.671	-0.829	6.182	4.512	1.038	-2.319	0	0.111	8.144	0.802	-2.991	-2.258	2.38	1506695427
-7.002	0.233	2.178	1.709	0.854	-0.061	6.559	0.117	-4.498	-1.709	0.977	1.404	7.333	2.096	0.784	-2.197	-0.732	0.671	-7.893	1.351	-0.482	2.38	0.183	-0.671	-0.272	6.126	4.597	1.038	-1.648	0.244	1.194	5.844	0.251	-1.892	-0.183	1.343	1506695427
-7.184	0.596	2.574	0.488	1.587	-0.488	6.331	0.297	-4.278	-1.587	0.549	1.465	7.349	1.744	0.991	-2.197	-0.732	0.671	-8.178	1.211	-0.751	2.075	0.549	-0.61	0.145	6.988	4.808	1.038	-1.648	0.244	0.181	4.762	0.618	0.244	-0.366	0.183	1506695427
-9.397	-0.799	2.285	-0.366	1.282	0.549	6.649	0.112	-4.529	-1.526	0.854	1.16	7.809	1.577	1.158	-2.075	-0.549	0.671	-8.38	1.723	-1.016	1.465	0.244	-0.549	0.689	8.088	5.319	1.038	-1.404	0.305	0.295	4.516	1.495	1.831	1.587	-1.099	1506695427
-10.293	-1.613	2.095	0.427	0.732	0.732	6.885	-0.102	-4.634	-1.404	0.427	0.671	8.665	1.343	0.933	-1.526	-0.732	0	-8.453	2.225	-1.391	0.61	0.916	-0.183	0.772	8.553	5.71	1.282	-0.732	0	3.287	6.472	3.512	0.305	4.15	-1.404	1506695427
-11.136	-1.036	2.774	-0.61	-0.793	0.854	7.447	-0.717	-4.853	-0.793	0.61	0.427	9.765	1.223	0.983	-0.793	-0.305	-0.061	-9.106	1.213	-1.581	-0.122	1.221	-0.183	0.53	8.857	5.495	0.488	-0.488	0.427	10.721	10.612	8.918	-1.282	0.854	0.854	1506695427
-12.384	-3.986	1.318	-0.305	-0.61	-0.122	7.711	-1.276	-4.73	-0.183	0.854	-0.061	10.671	1.352	1.024	-0.793	-0.305	-0.061	-9.752	0.024	-1.487	-0.305	2.197	-0.488	0.215	10.139	5.078	0.488	-0.488	0.427	5.6	8.782	6.222	-2.075	-1.282	0.183	1506695427
-11.269	-3.823	0.408	2.563	-0.916	0.305	7.705	-1.495	-4.853	0.366	-0.122	-0.244	11.452	1.894	0.592	-0.183	0.244	0.061	-12.813	-0.93	-2.162	-0.427	1.221	-0.122	0.22	12.429	4.736	0	-0.488	0.977	1.32	10.366	2.265	1.892	-7.446	-1.77	1506695427
-9.1	-3.931	0.995	1.038	1.648	-0.061	8.539	-1.743	-5.155	1.099	-1.099	0.061	12.36	2.907	-0.266	-0.183	-0.061	-0.61	-12.682	-1.18	-1.603	-0.122	-0.549	-0.427	0.081	13.171	4.601	0.61	0.305	0.366	5.569	14.003	3.817	-3.54	2.625	1.221	1506695427
-9.963	-4.149	-2.475	1.953	2.38	-1.038	9.823	-1.999	-4.98	1.343	-1.221	0.366	12.597	3.548	-1.077	-0.183	-0.061	-0.61	-12.055	-1.175	-0.72	-0.61	0.061	0.122	-0.464	12.309	3.762	0.61	0.305	0.366	-3.084	7.263	-0.92	2.991	-3.906	-2.502	1506695427
-9.873	-3.497	-1.693	0.793	0.61	0	10.789	-1.933	-4.634	1.099	-0.854	0.366	11.959	3.58	-1.232	0.244	0.427	-0.732	-11.793	-2.488	-0.086	-1.038	-0.854	0	-0.776	11.332	2.585	-0.427	1.282	0.183	1.465	12.138	-1.509	0.793	-1.77	-1.587	1506695427
-9.514	-2.768	-0.945	0.549	1.648	-0.061	11.024	-2.086	-4.6	0.488	-0.549	0.366	10.774	3.32	-1.207	0.916	1.16	-0.671	-10.887	-3.11	0.163	-0.244	-1.16	0.061	-1.023	10.541	2.311	-1.77	0.854	0.305	0.965	9.798	-1.01	1.587	-2.197	-2.197	1506695427
-9.065	-2.176	-1.654	0.916	1.526	-0.732	10.496	-2.334	-4.398	-0.183	0.061	0.305	9.64	3.106	-1.499	0.977	1.587	-0.61	-10.044	-2.773	-0.219	0.061	-0.916	0.244	-1.192	9.611	2.202	-1.648	1.099	0.488	1.767	10.426	-0.58	2.136	-1.282	-2.747	1506695427
-8.533	-2.165	-1.263	1.343	0.916	-1.038	9.453	-2.192	-3.546	-0.244	0.122	0.183	8.728	2.968	-1.651	0.671	1.343	-0.488	-8.94	-2.36	-0.427	-0.061	-0.61	0.427	-1.059	8.338	2.155	-1.16	1.038	0.488	1.202	10.025	-0.861	2.38	-1.831	-2.869	1506695427
-8.271	-1.674	-1.561	0.793	1.343	-0.977	8.329	-1.668	-2.816	0.061	-0.122	-0.061	7.849	2.729	-1.174	0.488	1.038	-0.183	-8.274	-2.003	-0.644	0	-0.854	0.427	-0.638	7.477	2.213	-0.427	0.671	0.305	1.62	9.637	-0.398	2.38	-2.38	-2.625	1506695427
-8.373	-1.8	-1.803	0.854	0.366	-0.854	7.624	-1.099	-2.553	0.122	0	-0.305	7.3	2.338	-0.563	0.305	0.732	0.061	-7.811	-1.865	-0.554	0.061	-0.61	0.366	-0.409	7.337	2.321	0.122	0.671	0.122	2.253	9.341	-0.025	1.953	-1.587	-2.502	1506695427
-9.062	-1.897	-2.089	1.526	0.061	-0.732	7.301	-0.675	-2.686	0.122	-0.061	-0.427	7.284	1.963	-0.212	-0.122	0.244	0.061	-7.648	-1.887	-0.528	-0.061	-0.366	0.366	-0.246	7.501	2.461	0.183	0.671	0.366	2.456	9.265	0.207	1.587	-1.648	-2.38	1506695427
-9.429	-1.643	-1.593	1.709	-0.916	-0.61	7.44	-0.479	-2.728	0.183	-0.122	-0.61	7.777	1.906	0.099	-0.122	0.244	0.061	-7.576	-2.193	-0.505	0.122	-0.183	0.183	-0.34	7.879	2.351	0.183	0.671	0.366	2.621	9.286	0.439	1.099	-1.343	-2.014	1506695427
-9.239	-1.158	-1.247	1.343	-0.305	-0.549	7.8	-0.468	-2.889	0.183	-0.244	-0.793	8.475	2.119	0.275	-0.183	0.427	0.061	-7.504	-2.742	-0.587	0.427	0.122	-0.061	-0.66	8.491	2.084	0.061	0.671	0.549	1.687	9.369	0.415	0.305	-1.892	-1.709	1506695427
-9.278	-0.476	-1.776	0.366	0.366	-0.305	8.268	-0.386	-3.186	0	-0.122	-0.671	8.99	2.488	0.361	-0.854	0.488	0.366	-8.21	-3.018	-0.779	1.038	0.549	-0.183	-0.449	9.136	2.07	-0.122	-0.916	0.854	1.754	9.734	0.309	-0.061	-2.38	-1.77	1506695427
-10.247	-0.842	-1.713	0.183	-0.244	0.366	8.764	-0.299	-3.339	-0.427	-0.244	-0.305	9.216	2.835	0.087	-1.221	0.244	0.488	-9.209	-1.995	-1.213	1.099	0.549	0.183	-0.039	9.725	2.623	0.244	-1.465	0.427	2.657	9.677	-0.059	-0.793	-1.404	-1.648	1506695427
-11.191	-2.617	-1.385	-0.916	-1.831	1.465	9.465	-0.275	-3.484	-0.732	0.122	-0.183	9.458	2.976	-0.022	-1.221	0.244	0.488	-9.727	-1.939	-1.145	0.488	2.197	0.427	0.458	10.641	3.285	0.244	-1.465	0.427	3.335	9.963	0.506	-1.648	-1.16	-1.404	1506695428
-11.337	-3.62	-1.681	-1.465	0.305	2.502	9.851	-0.309	-3.845	-0.916	0.305	-0.122	10.011	3.12	0.325	-1.648	-0.549	-0.061	-12.423	-1.817	-1.075	1.343	1.343	0	0.309	11.776	4.256	0.854	-1.465	-0.183	4.796	11.185	1.046	-3.357	-0.244	-0.732	1506695428
-11.081	-4.737	-0.593	0.854	-1.587	2.014	10.423	-0.761	-4.875	-0.427	-0.183	0.183	10.581	3.37	0.688	-1.648	-0.671	-0.61	-12.228	-0.039	-1.156	0.854	0.122	0.671	0.38	11.125	4.558	0.977	-1.038	-0.427	6.048	12.507	3.006	-4.761	2.38	1.77	1506695428
-10.241	-5.265	0.959	0.366	-0.916	2.625	10.678	-1.543	-5.902	-0.061	0.61	0.305	10.836	3.334	1.151	-1.648	-0.671	-0.61	-11.56	-0.974	0.012	0.244	0.549	0.122	-0.081	10.341	4.673	0.977	-1.038	-0.427	4.276	12.543	3.247	-5.005	1.587	3.479	1506695428
-11.584	-3.013	1.079	0.061	1.709	1.282	9.994	-1.549	-5.473	-0.061	0.61	0.305	10.873	3.09	1.477	-0.916	0.732	-0.427	-11.96	-0.297	0.106	1.16	-0.977	-0.366	-0.392	10.392	4.704	0	0.732	0.732	0.944	13.029	0.506	-3.235	1.953	4.7	1506695428
-10.952	-1.426	-0.794	-0.488	-3.479	-0.366	8.918	-1.571	-5.101	-0.305	2.197	0.549	10.14	3.347	1.541	-0.671	0.732	-0.61	-11.186	0.609	0.136	0.061	0.488	0.061	-0.128	10.023	4.406	0.122	0.854	0.732	-1.811	13.565	1.08	-2.136	-0.366	5.127	1506695428
-8.095	-2.079	0.433	-0.671	-1.282	0	7.906	-1.701	-4.723	0.122	2.136	0.916	9.478	3.263	1.706	-0.671	0.732	-0.61	-10.185	0.158	-0.299	0	-0.244	-0.366	0.024	9.04	4.009	0.122	0.854	0.732	-2.64	12.239	0.471	-1.465	-3.784	4.456	1506695428
-7.77	-1.398	0.969	-1.038	0.488	-0.183	7.181	-1.766	-4.356	0.488	0.732	1.038	8.763	2.804	1.957	-0.61	0.305	-0.61	-9.433	0.513	-0.484	-0.122	-0.305	-0.305	0.267	8.082	3.755	0.122	0.854	0.732	-1.509	9.654	1.358	-0.122	-2.625	3.418	1506695428
-7.781	-1.31	0.651	-1.221	-0.366	0.061	7.027	-1.745	-3.96	0.671	0.549	0.854	7.998	2.317	2.056	-0.244	0.916	-0.549	-8.702	0.546	-0.599	-0.488	0.183	-0.244	0.621	7.372	3.626	0	0.793	0.916	0.482	8.065	0.816	0.244	0.916	2.991	1506695428
-7.467	-1.219	1.002	-1.465	0.122	-0.366	6.757	-1.586	-3.414	0.732	0.854	0.977	7.727	2.047	1.89	-0.244	0.916	-0.549	-8.415	0.331	-0.785	-0.732	-0.244	-0.488	0.934	6.977	3.686	0	0.793	0.916	0.543	6.831	0.175	1.648	3.479	1.526	1506695428
-8.256	-1.099	1.166	-1.099	0.793	-0.305	6.626	-1.485	-2.891	0.793	0.183	0.916	7.517	1.867	1.607	0.488	1.465	-0.244	-8.581	0.408	-0.733	-0.977	-0.488	-0.61	0.979	7.41	3.701	0.183	0.977	0.916	-0.075	6.684	1.077	1.526	5.92	0.366	1506695428
-9.316	-1.33	0.778	-1.404	0.549	0	7.2	-1.376	-2.336	0.854	1.587	0.793	7.527	2.043	1.335	0.488	1.465	-0.244	-8.857	0.394	-1.016	-1.099	-0.488	-0.488	1.256	8.157	3.779	0.366	1.16	1.282	0.572	7.206	0.827	1.892	3.906	-0.061	1506695428
-9.397	-1.694	0.595	-1.343	0.61	0.366	7.462	-1.503	-1.836	1.16	1.709	0.977	7.801	2.676	1.213	0.916	1.648	-0.488	-9.278	0.248	-1.11	-1.648	-0.366	-0.366	1.458	8.777	3.717	0.854	1.77	1.343	2.535	8.059	2.196	2.197	-0.61	-0.61	1506695428
-9.923	-1.373	1.43	-1.648	1.038	0.305	7.935	-2.26	-1.83	1.648	1.892	1.587	8.021	3.329	1.424	1.648	2.38	-0.916	-8.99	-0.028	-1.145	-1.709	-0.977	-0.549	1.175	8.613	3.463	0.977	2.197	1.16	5.04	9.717	5.682	1.16	1.404	-0.671	1506695428
-10.837	-2.617	0.738	-1.953	0	0.183	8.777	-3.006	-1.878	1.709	3.235	2.197	8.247	3.778	1.956	1.77	2.991	-0.671	-9.457	-0.461	-0.609	-1.77	-0.061	-0.488	0.656	9.192	3.084	1.343	2.869	1.099	3.647	9.639	4.565	-0.183	0.916	0.366	1506695428
-12.273	-4.059	-2.028	-1.404	0.854	-1.099	9.239	-3.683	-1.579	1.831	2.014	2.563	8.108	4.595	2.369	1.77	2.991	-0.671	-11.576	-1.51	-0.591	-1.526	-0.305	-0.427	0.969	10.939	2.71	1.343	2.869	1.099	2.21	8.87	0.403	-0.122	-5.066	-0.122	1506695428
-9.923	-4.06	-1.208	0.122	-2.014	-1.465	9.936	-4.654	-1.341	1.892	1.648	2.686	8.309	6.017	2.208	1.953	2.319	-1.16	-12.98	-1.994	-0.644	-1.953	-1.709	-0.549	1.452	12.3	2.378	1.709	2.319	1.099	3.935	13.8	1.382	0.854	3.54	0.427	1506695428
-8.056	-3.431	-0.449	-1.709	3.113	-0.549	10.069	-5.577	-1.662	2.014	1.648	3.479	8.293	7.241	2.419	3.174	2.075	-3.418	-10.735	-2.355	-0.031	-1.648	-3.113	-0.549	1.584	11.714	1.379	1.465	3.601	-0.671	-1.133	12.262	3.497	-2.197	2.319	-0.61	1506695428
-9.96	-3.372	-3.396	-0.427	1.648	-1.16	9.277	-5.752	-1.207	1.77	2.197	3.906	8.088	7.34	2.689	3.174	2.075	-3.418	-9.948	-2.074	1.337	-1.831	-2.075	0.244	0.248	10.165	0.571	1.465	3.601	-0.671	-2.219	8.106	-2.067	2.075	-2.991	-1.221	1506695428
-9.886	-3.455	-2.958	-0.244	-1.343	-1.038	8.424	-5.416	0.078	1.709	3.967	3.601	7.806	7.357	2.584	3.418	2.197	-2.869	-9.544	-3.852	1.433	-1.648	-2.197	-0.061	-1.392	9.205	-0.345	0.854	4.883	-0.977	3.305	10.791	-1.384	1.709	-0.244	-1.16	1506695428
-8.63	-3.345	-1.217	-1.282	1.038	-0.793	7.065	-5.606	1.203	1.526	3.845	3.906	7.66	7.675	2.291	3.418	2.197	-2.869	-9.08	-4.697	1.778	-0.793	-1.77	-0.61	-1.392	9.205	-0.345	0.61	2.808	-0.305	1.988	10.582	0.39	0.488	1.404	-0.977	1506695428
-9.264	-3.226	-2.294	-0.366	1.221	-1.038	6.095	-6.385	0.815	1.343	3.54	3.601	7.221	8.106	2.036	2.747	2.136	-2.197	-9.219	-3.419	1.781	0	-2.014	-0.305	0.178	10.567	-0.696	0.732	-0.427	0.183	0.745	9.513	-0.653	1.709	-0.854	-1.343	1506695428
-8.826	-3.381	-2.492	0.061	-0.244	-1.282	6.107	-7.375	1.158	1.343	3.54	3.601	6.927	8.263	1.586	1.892	0.305	-2.563	-8.939	-3.145	1.718	-0.122	-1.892	0.183	0.352	10.019	0.073	0.732	-0.427	0.183	1.883	9.923	-0.518	1.709	-0.061	-1.343	1506695428
-8.495	-3.65	-2.254	-0.061	0.732	-0.854	6.388	-7.32	1.731	-0.244	1.831	2.869	6.149	8.172	1.215	1.16	-0.244	-1.892	-8.552	-3.351	1.838	0.061	-1.953	0.122	0.318	9.566	0.282	1.221	2.075	-0.793	1.568	10.012	0.272	1.16	-0.061	-1.221	1506695428
-9.136	-3.746	-2.785	0.488	0.061	-0.671	5.991	-6.97	2.296	-0.488	2.319	2.441	5.481	8.173	1.31	1.16	-0.244	-1.892	-8.253	-2.98	2.329	0	-1.709	0.061	-0.042	9.32	-0.118	1.221	2.075	-0.793	1.717	9.685	-0.033	0.916	-0.183	-0.977	1506695428
-9.042	-4.088	-2.597	1.038	-0.183	-0.549	5.425	-7.181	2.552	-0.61	2.258	1.831	5.383	8.209	1.742	0.427	0.671	-0.916	-8.203	-3.287	2.627	-0.061	-1.343	0	-0.697	9.5	-0.559	0.732	1.892	-0.916	1.727	9.694	-0.41	0.671	-0.549	-0.793	1506695429
-8.77	-3.725	-2.242	1.038	0.244	-0.366	5.253	-7.821	2.625	-0.732	1.221	1.526	5.225	8.701	1.798	-0.244	0.854	-0.854	-8.392	-3.813	2.785	0.61	-1.343	-0.183	-0.423	10.219	-0.749	0.488	-0.122	-0.183	1.59	10.121	0.115	0.183	-0.916	-0.488	1506695429
-9.28	-3.265	-2.195	0.732	0.244	-0.427	5.006	-8.386	2.406	-0.854	0.61	1.099	5.213	9.044	2.263	-0.244	0.854	-0.854	-8.94	-3.425	3.141	1.221	-1.038	-0.244	-0.471	10.36	-0.593	0.488	-0.122	-0.183	1.922	9.916	-0.042	-0.183	-1.526	-0.122	1506695429
-9.463	-2.789	-2.652	0.305	0.549	-0.671	4.93	-8.638	2.231	-0.916	1.404	0.366	5.163	9.244	2.176	-0.671	-0.61	-1.526	-9.344	-2.244	3.159	1.282	-1.404	0	-0.495	10.353	-0.056	0.549	-0.61	-0.305	2.006	9.906	-0.926	-0.244	-1.038	0.122	1506695429
-9.259	-3.435	-2.701	0.793	-0.366	-0.549	4.691	-8.829	2.594	-0.977	0.916	0.244	5.355	9.313	2.096	-0.671	-0.61	-1.526	-8.942	-1.87	3.291	0.732	-0.977	0.122	-0.597	10.29	0.402	0.854	-0.854	-0.549	1.876	9.898	-0.957	-0.305	-0.793	-0.122	1506695429
-9.054	-3.582	-2.07	0.671	0.061	-0.366	4.829	-8.903	2.984	-0.977	0.916	0.244	5.56	9.073	2.194	-0.671	-1.526	-1.404	-8.942	-1.87	3.291	0.732	-0.977	0.122	-0.534	9.969	0.069	0.854	-0.366	-0.854	1.994	9.829	-1.274	-0.366	0	-0.305	1506695429
-9.137	-3.833	-1.98	0.549	0.061	-0.305	5.054	-8.672	3.067	-0.732	1.282	0.305	5.297	8.642	2.565	-0.183	-1.099	-1.099	-8.942	-1.87	3.291	0.732	-0.977	0.122	-0.548	9.619	-0.452	0.244	-0.61	-1.038	1.598	9.621	-0.907	-0.244	0	-0.366	1506695429
-8.994	-3.921	-2.043	0.793	-0.244	-0.305	4.916	-8.571	2.937	-0.977	0.488	0.061	5.167	8.392	3.256	-0.671	-0.549	-0.854	-8.595	-2.387	3.799	0.732	-0.305	-0.427	-0.694	9.751	-0.705	0.427	-1.465	-0.488	1.25	9.833	-0.142	-0.183	-0.305	-0.427	1506695429
-8.817	-3.917	-1.96	0.854	0	-0.244	5.07	-8.384	2.469	-1.465	1.221	-0.061	5.442	8.632	3.17	-0.671	-0.549	-0.854	-8.555	-2.414	3.821	0.854	-0.366	-0.427	-0.708	10.161	-0.543	0.427	-1.465	-0.488	1.498	9.951	-0.122	-0.366	-0.427	-0.305	1506695429
-8.937	-4.108	-1.818	0.916	-0.305	-0.122	4.924	-8.276	2.531	-1.587	1.77	-0.183	5.483	8.809	2.906	-1.038	-0.977	-0.732	-8.363	-2.376	3.924	0.916	-0.244	-0.366	-0.613	10.263	-0.267	0.244	-2.014	-0.183	1.808	9.848	-0.245	-0.488	-0.244	0	1506695429
-8.86	-4.436	-1.66	1.16	-0.366	0	4.35	-7.765	2.822	-1.587	0.793	0	4.902	8.704	2.713	-1.038	-0.977	-0.732	-8.392	-2.489	3.973	1.16	-0.244	-0.427	-0.526	10.064	-0.278	0	-1.709	-0.183	1.699	9.914	-0.022	-0.732	-0.244	0.122	1506695429
-8.946	-4.876	-1.531	1.465	-0.488	0.122	5.661	-8.178	3.161	-0.916	0	-0.732	4.902	8.704	2.713	-0.916	-0.427	-0.732	-8.41	-2.318	4.109	1.404	-0.122	-0.427	-0.685	9.988	-0.423	-0.244	-1.038	-0.122	1.279	9.868	-0.055	-0.977	-0.244	0.244	1506695429
-8.942	-5.059	-1.324	2.136	-0.732	0.061	5.773	-8.174	2.896	-1.038	0	-0.916	4.462	8.942	3.272	-0.916	0.061	-1.038	-8.368	-2.335	4.144	1.709	0.244	-0.549	-1.403	10.356	-0.684	-0.488	-0.671	0.061	0.879	10.002	0.164	-1.099	-0.732	0.305	1506695429
-8.772	-5.095	-0.989	2.686	-0.366	0	5.071	-8.276	2.123	-1.404	-0.427	-0.671	4.706	9.636	3.517	-1.587	-1.282	-0.793	-8.586	-2.792	3.903	3.052	0.793	-0.61	-1.997	10.649	-0.729	-1.099	-2.319	0.61	0.236	10.478	0.8	-1.465	-0.671	0.61	1506695429
-9.098	-4.683	-0.477	3.784	-0.061	-0.122	5.258	-8.113	1.812	-1.587	-0.488	-0.549	4.783	11.057	3.358	-2.38	-1.404	1.038	-8.939	-2.079	3.334	4.272	0.977	-0.549	-2.61	10.763	-0.144	-1.099	-3.662	-0.305	0.164	10.35	0.392	-1.77	-1.831	0.549	1506695429
-8.831	-3.993	-0.037	4.15	0.366	-0.061	5.258	-8.113	1.812	-1.648	-0.549	-0.305	4.424	11.208	3.275	-2.38	-1.404	1.038	-8.939	-2.079	3.334	4.272	0.977	-0.549	-2.704	10.647	0.166	-1.404	-4.272	-1.038	0.164	10.35	0.392	-1.587	-2.93	0.366	1506695429
-8.592	-3.555	0.342	4.028	0.916	-0.305	5.443	-8.339	1.445	-1.648	-0.549	-0.305	4.424	11.208	3.275	-2.319	-2.014	2.197	-8.915	-1.256	3.207	4.639	1.221	-0.427	-2.704	10.647	0.166	-1.404	-4.272	-1.038	0.567	9.825	0.083	-1.343	-3.357	0	1506695429
-8.644	-3.811	0.499	3.906	1.709	-0.549	5.578	-8.461	1.128	-1.343	0.61	-0.427	4.557	10.873	2.923	-1.648	-2.38	2.991	-8.951	-0.496	2.946	4.7	1.16	-0.61	-2.554	10.378	0.294	-1.587	-5.127	-1.465	0.353	9.217	0.406	-1.16	-3.113	-0.61	1506695429
-9.158	-4.093	0.157	4.456	1.648	-0.549	5.578	-8.461	1.128	-1.343	0.61	-0.427	3.884	9.35	1.333	-0.549	-2.136	2.869	-9.228	0.172	2.786	4.517	1.648	-0.61	-1.431	10.326	0.739	-1.465	-6.042	-2.075	-0.176	9.122	0.339	-0.793	-4.822	-0.977	1506695429
-8.926	-4.134	0.161	4.578	2.136	-0.488	6.644	-8.691	0.37	-1.709	2.93	-0.549	3.676	8.643	0.437	0.244	-1.953	2.014	-9.375	0.166	2.542	4.456	1.526	-0.671	-1.235	10.162	0.837	-1.465	-6.042	-2.075	-0.351	9.695	-0.006	-0.427	-7.324	-1.343	1506695429
-8.87	-4.181	0.144	4.7	2.258	-0.244	6.923	-8.612	0.124	-2.197	3.967	-0.854	3.658	7.934	0.219	0.427	-1.892	0.671	-9.316	0.097	2.34	4.395	1.648	-0.793	-1.449	9.648	0.885	-1.221	-5.615	-2.441	0.016	9.971	0.111	-0.61	-9.155	-1.953	1506695429
-9.111	-4.282	0.087	4.822	2.197	-0.183	6.543	-7.867	-0.15	-3.296	3.357	-1.099	3.692	7.351	0.407	0.305	-1.953	-0.793	-9.33	0.102	2.101	4.517	1.709	-0.916	-1.849	9.125	0.835	-0.183	-5.432	-2.869	1.232	10.253	0.857	-1.404	-8.179	-2.197	1506695429
-8.957	-4.043	0.403	4.456	1.526	0.061	6.407	-6.583	-0.56	-4.395	3.967	-0.916	3.932	7.448	0.529	0.061	-3.174	-3.174	-9.549	0.517	1.463	4.944	1.465	-1.038	-2.792	9.004	0.817	0.305	-5.859	-3.052	0.022	10.477	0.023	-1.709	-5.615	-2.38	1506695430
-8.425	-4.271	0.512	4.395	1.709	-0.061	6.306	-6.206	-0.577	-5.066	4.333	-0.183	4.151	7.797	0.476	-0.549	-3.906	-3.723	-9.549	0.517	1.463	5.066	1.587	-1.038	-2.85	9.176	0.916	0.793	-6.775	-2.869	-0.495	10.343	0.846	-1.526	-6.104	-2.625	1506695430
-8.256	-4.368	0.579	4.272	2.075	-0.122	6.379	-6.019	-0.104	-5.31	4.639	1.709	4.811	8.93	0.209	-1.465	-4.761	-3.967	-9.538	0.798	1.232	5.127	1.587	-1.099	-2.588	9.31	1.214	1.099	-7.629	-2.686	-0.93	10.398	0.328	-1.282	-5.92	-2.502	1506695430
-8.417	-4.811	0.639	4.333	1.953	-0.305	6.292	-6.105	-0.071	-5.31	4.639	1.709	4.811	8.93	0.209	-2.563	-5.737	-4.028	-9.719	1.053	0.995	5.066	1.465	-0.977	-2.588	9.31	1.214	1.16	-7.874	-2.808	-0.779	10.421	0.42	-1.77	-5.127	-2.502	1506695430
-8.116	-4.731	0.639	4.578	2.136	-0.183	6.292	-6.105	-0.071	-5.188	4.395	2.502	4.413	9.403	-0.093	-3.54	-7.019	-3.723	-9.688	0.86	0.791	5.127	1.343	-0.854	-2.151	9.441	1.625	1.221	-7.874	-2.747	-0.282	9.776	1.497	-1.77	-5.127	-2.502	1506695430
-7.984	-3.671	0.566	4.333	2.563	-0.061	6.724	-6.917	-0.792	-4.272	3.906	2.747	3.963	9.478	-0.274	-4.028	-8.362	-3.357	-9.622	0.837	0.626	5.31	1.038	-0.671	-2.046	9.201	1.943	1.16	-7.507	-2.502	1.071	8.989	1.735	-0.977	-5.92	-0.977	1506695430
-8.253	-2.937	0.809	3.784	2.136	0	6.401	-7.161	-1.394	-3.235	4.517	2.625	3.708	9.515	-0.569	-4.395	-9.399	-3.54	-9.353	0.989	0.547	5.249	0.793	-0.671	-2.159	8.716	2.422	1.038	-6.592	-1.831	2.034	8.55	1.992	-1.282	-5.31	-0.427	1506695430
-8.47	-2.987	0.938	3.357	2.075	0.366	6.017	-7.096	-1.82	-2.136	5.249	1.831	3.708	9.515	-0.569	-4.395	-9.399	-3.54	-9.087	1.552	0.416	5.127	0.793	-0.671	-2.16	8.388	2.884	1.038	-6.592	-1.831	1.743	8.071	2.633	-0.671	-5.554	0.183	1506695430
-10.2	-3.591	0.61	3.357	1.587	1.221	5.611	-7.191	-1.864	-0.305	4.089	1.16	3.692	9.539	-1.225	-4.395	-8.667	-3.479	-9.208	1.955	0.402	4.7	0.916	-0.671	-2.195	8.555	3.128	1.038	-6.287	-1.587	2.305	8.171	3.572	-0.854	-5.188	0.488	1506695430
-10.554	-4.445	-0.278	3.662	0.977	0.916	5.133	-7.77	-2.06	0.366	3.54	1.16	3.663	9.481	-1.324	-4.089	-7.69	-3.235	-10.387	1.275	0.333	3.967	0.854	-0.854	-2.177	9.282	2.781	0.916	-6.042	-1.587	1.132	8.027	2.393	1.77	-6.287	0.488	1506695430
-10.5	-4.276	0.134	4.944	1.099	1.587	4.122	-8.668	-2.768	1.038	1.404	1.038	4.009	10.046	-1.463	-3.296	-6.897	-2.93	-11.031	-0.488	0.02	4.211	0.183	-1.038	-2.3	10.683	1.981	1.282	-5.127	-1.16	4.606	10.657	4.116	-0.122	-4.333	0.671	1506695430
-9.076	-2.9	-0.857	3.967	1.587	0.793	3.309	-9.921	-3.356	1.404	-1.465	0.549	4.89	10.993	-1.633	-2.441	-6.104	-3.113	-10.407	-1.305	-0.108	4.395	0.61	-0.61	-2.543	11.063	1.361	1.282	-5.127	-1.16	3.232	10.418	2.931	0.916	-0.671	1.953	1506695430
-9.268	-4.341	-2.236	4.883	2.441	0.732	3.309	-9.921	-3.356	1.404	-1.465	0.549	6.352	11.06	-1.255	-1.831	-5.249	-3.479	-9.814	-1.958	-0.121	4.211	0.916	-0.732	-2.742	10.423	0.813	1.221	-4.761	-0.854	-1.743	10.145	0.652	1.77	-4.517	0.671	1506695430
-8.817	-4.828	-2.345	6.042	2.136	1.221	3.309	-9.921	-3.356	1.404	-1.465	0.549	6.188	10.215	-0.487	-1.404	-3.967	-2.991	-10.237	-2.785	-0.42	4.395	0.793	-0.793	-2.208	10.152	0.068	0.671	-5.798	-0.427	-0.628	10.282	0.135	1.77	-5.737	0.305	1506695430
-8.757	-3.474	-3.047	5.92	3.174	1.221	4.01	-9.452	-1.573	-1.038	1.587	0.061	5.849	9.71	-0.089	-0.854	-3.479	-1.526	-10.167	-2.878	-0.477	5.005	0.732	-0.671	-1.451	10.037	-0.024	0.671	-5.798	-0.427	0.194	10.402	-0.415	1.953	-5.432	0.122	1506695430
-9.546	-2.662	-3.894	6.042	2.197	0.793	2.893	-9.222	0.458	-2.502	5.859	0.61	6.27	9.4	-0.23	-0.854	-4.456	-0.244	-10.287	-2.677	-0.599	4.883	0.61	-0.732	-1.205	9.69	0.373	0.671	-5.188	0	1.037	10.156	-1.621	1.953	-5.249	0.183	1506695430
-9.155	-2.681	-3.616	6.042	2.136	0.488	1.675	-9.438	0.835	-3.113	6.226	2.075	6.383	8.908	-0.397	-1.587	-5.249	0.427	-9.866	-2.501	-0.745	5.188	0.671	-0.793	-1.036	9.201	0.474	1.648	-4.028	0.549	1.995	10.191	-1.741	1.892	-4.15	0	1506695430
-9.125	-2.7	-3.356	6.287	2.625	0.61	1.621	-9.465	1.408	-2.808	4.822	2.808	6.12	8.428	-0.135	-2.319	-5.249	1.404	-9.696	-2.516	-0.861	5.249	0.549	-1.099	-0.638	8.898	0.299	1.648	-4.028	0.549	1.235	10.037	-1.843	1.587	-4.456	-0.122	1506695430
-9.241	-2.388	-3.242	6.714	2.075	0.488	2.217	-9.627	1.607	-2.38	5.31	3.235	5.824	8.105	-0.097	-2.38	-5.615	2.441	-9.624	-2.507	-1.002	5.371	0.488	-1.343	-0.177	9.176	0.279	1.831	-3.784	0.732	1.558	9.79	-1.92	1.404	-5.371	-0.122	1506695430
-9.398	-1.712	-3.08	6.409	2.38	0.427	2.517	-10.177	1.402	-2.38	5.31	3.235	5.824	8.105	-0.097	-1.953	-6.165	3.052	-9.512	-2.51	-1.176	5.615	0.427	-1.404	0.114	9.5	0.358	1.77	-3.601	0.916	2.665	9.509	-1.89	1.16	-4.7	0	1506695430
-9.678	-1.595	-2.808	6.226	1.77	0.366	2.543	-10.281	1.284	-1.404	6.348	3.052	6.053	8.221	-0.031	-1.465	-5.31	3.174	-9.494	-2.293	-1.291	5.554	0.427	-1.465	0.304	9.674	0.543	1.77	-3.174	0.977	3.024	9.472	-1.599	0.977	-4.578	0.183	1506695430
-9.551	-1.036	-2.469	5.92	1.343	0.183	2.418	-10.057	1.183	-1.404	6.348	3.052	5.784	8.354	0.383	-1.099	-3.845	3.052	-9.39	-1.979	-1.438	5.371	0.366	-1.404	0.493	9.933	0.712	1.77	-3.052	0.732	2.839	9.566	-1.186	0.732	-4.639	0.305	1506695430
-9.868	-0.602	-2.207	5.005	0.671	0	2.171	-9.592	0.94	-0.916	6.226	2.563	5.596	8.376	1.095	-0.671	-3.235	2.93	-9.234	-1.936	-1.415	5.066	0.366	-1.221	0.756	10.118	0.922	1.404	-3.357	0.244	3.177	9.25	-1.298	0.671	-4.211	0.305	1506695430
-9.333	-0.577	-1.629	4.7	0.671	-0.122	1.778	-8.918	0.597	-0.427	5.859	2.197	5.485	8.4	1.794	-0.183	-2.869	2.686	-9.176	-1.973	-1.379	4.761	0.366	-1.038	0.885	10.282	0.828	1.099	-3.357	-0.122	3.426	9.167	-1.369	0.732	-3.418	0.244	1506695430
-9.905	-0.234	-1.17	4.089	1.099	-0.305	1.709	-8.396	0.221	0.122	4.822	1.831	5.377	8.351	2.25	0.061	-2.014	2.197	-8.917	-2.01	-1.194	4.456	0.366	-0.732	0.821	10.325	0.793	0.671	-3.357	-0.549	3.557	8.935	-1.024	0.671	-3.418	0.305	1506695430
-9.771	-0.007	-0.892	3.784	0.244	-0.671	1.709	-8.396	0.221	0.549	3.784	1.526	5.377	8.351	2.25	-0.183	-1.16	1.465	-8.891	-1.833	-1.2	4.028	0.488	-0.427	0.821	10.325	0.793	0.244	-3.784	-0.793	2.139	9.546	-0.262	-0.183	-3.418	0.305	1506695430
-9.269	-0.347	-0.414	2.747	0.732	-0.732	2.102	-7.456	-0.709	0.854	3.052	1.16	4.846	8.196	2.315	-0.671	-0.854	0.549	-8.692	-1.735	-1.12	3.418	0.732	-0.122	1.2	10.398	0.933	-0.061	-4.211	-0.977	1.843	9.298	-0.431	-0.366	-3.723	-0.366	1506695431
-10.215	-0.42	-0.593	2.808	0.61	-0.427	2.298	-7.34	-1.119	0.671	2.563	0	4.668	7.862	2.247	-1.404	-1.282	-0.305	-8.941	-1.373	-1.031	2.808	0.793	0.183	1.456	10.284	1.171	-0.61	-4.639	-1.404	1.755	8.508	-1.384	0.488	-3.906	-0.244	1506695431
-10.348	-0.731	-0.534	2.014	0.732	-0.244	2.139	-7.23	-1.477	0.366	2.197	-1.038	4.774	7.802	2.194	-1.892	-2.197	-1.16	-9.146	-1.221	-0.916	2.075	0.61	0.488	1.456	10.284	1.171	-0.793	-4.578	-1.77	2.314	9.545	-0.513	0.122	-3.235	-0.732	1506695431
-11.346	-2.451	-1.13	-0.549	0.488	0.061	1.694	-7.562	-1.706	0.366	2.197	-1.038	5.02	8.417	1.887	-2.075	-2.869	-2.014	-10.371	-2.079	-0.53	1.404	1.892	0.549	0.711	11.696	1.203	-1.587	-4.395	-2.197	2.956	10.14	0.023	-0.366	-2.93	-0.977	1506695431
-12.495	-3.825	-1.791	-2.136	1.709	1.526	1.772	-8.583	-1.914	-0.183	-0.488	-2.441	5.536	10.013	1.457	-2.319	-3.113	-3.174	-13.447	-1.113	0.121	1.709	1.892	0.854	0.092	12.294	2.005	-1.343	-4.333	-2.014	4.822	11.34	-0.066	-1.953	-2.563	0.244	1506695431
-11.649	-4.82	-1.576	1.221	-3.235	1.404	2.425	-11.188	-2.277	-0.183	-0.488	-2.441	5.536	10.013	1.457	-2.808	-2.869	-4.517	-12.257	-0.237	0.656	0.671	-1.587	1.221	0.092	12.294	2.005	-0.244	-4.028	-1.709	5.396	13.823	2.151	-4.7	-0.793	2.38	1506695431
-9.081	-5.487	0.145	0.488	0	1.709	3.228	-12.843	-2.207	-0.793	-0.122	-3.296	5.859	10.613	0.444	-3.418	-3.784	-5.249	-9.796	-2.821	1.913	0.671	1.282	0.61	-2.543	9.605	2.585	0.61	-1.77	-1.404	2.397	13.615	2.461	-5.615	-0.244	2.258	1506695431
-10.915	-4.718	-0.112	1.282	-0.671	1.16	3.545	-12.089	-1.528	-2.258	2.319	-4.395	6.562	10.222	1.215	-3.113	-4.517	-4.822	-10.45	-2.064	1.864	1.465	-0.305	-0.061	-4.008	8.978	2.056	-1.099	-0.061	-0.488	1.144	12.545	0.468	-4.089	-0.61	3.479	1506695431
-10.405	-3.34	-0.544	1.709	-3.235	0.366	3.112	-13.086	-1.158	-2.991	4.7	-5.188	5.736	10.44	0.971	-2.014	-2.197	-3.479	-10.712	-1.337	1.386	1.221	-0.061	-0.183	-4.008	8.978	2.056	-1.587	-1.953	0.122	0.153	12.962	0.158	-3.357	0.305	4.7	1506695431
-8.335	-2.713	0.76	0.854	-0.671	0.061	2.182	-13.511	-1.269	-2.258	5.371	-5.31	4.339	10.576	0.284	-1.587	-0.244	-1.709	-9.853	-1.037	1.145	1.282	-0.305	-0.305	-2.629	9.558	2.48	-0.122	-2.38	0.305	-0.203	13.11	0.077	-3.174	-1.038	4.639	1506695431
-8.519	-2.099	0.672	0.305	-0.366	0.061	1.061	-12.181	-1.473	-1.343	3.906	-4.822	3.942	9.782	0.148	-2.38	-2.014	-0.61	-9.487	-0.288	0.855	1.099	-0.244	-0.122	-2.129	8.775	2.491	0.122	-1.404	0.122	-0.735	10.441	-0.098	-2.808	-0.671	3.357	1506695431
-8.337	-1.737	0.683	-0.122	-0.854	0	0.676	-10.178	-0.81	-1.099	2.136	-4.028	3.947	8.551	0.34	-2.747	-4.517	0.122	-9.054	-0.103	0.739	0.854	-0.061	-0.122	-2.129	8.775	2.491	0.244	-1.526	-0.061	-0.395	8.131	-0.303	-1.465	-0.61	2.197	1506695431
-7.452	-1.275	1.337	-0.366	-0.122	0.183	0.854	-8.681	-0.221	-0.854	1.709	-2.808	3.742	7.681	0.47	-2.136	-4.089	0.977	-8.957	-0.054	0.541	0.671	-0.305	-0.183	-0.669	8.216	2.909	0.305	-1.648	-0.183	0.388	7.072	-0.526	0.061	0.549	1.099	1506695431
-8.071	-0.891	1.296	-0.427	0.549	0.305	0.854	-8.681	-0.221	-0.854	1.709	-2.808	3.399	7.348	0.726	-1.16	-2.319	1.282	-8.689	0.205	0.61	0.244	0.122	-0.122	-0.249	8.452	3.333	0.122	-1.221	-0.366	0.319	5.932	-0.202	1.343	3.174	-0.183	1506695431
-9.135	-1.077	0.644	-1.709	-0.305	-0.061	0.511	-7.733	-0.581	0.732	0.061	-0.183	3.219	7.321	1.097	-0.183	-0.854	0.916	-8.85	0.55	0.688	-0.305	0.061	-0.122	-0.249	8.452	3.333	0.183	-0.061	-0.61	1.302	6.072	0.438	2.38	5.31	-1.16	1506695431
-9.04	-1.793	0.709	-1.648	0	0.427	0.767	-7.824	-0.598	1.343	-1.282	0.793	3.274	7.735	1.598	0.854	0.122	0.122	-9.146	0.441	0.499	-0.916	0.305	-0.061	-0.922	8.91	3.451	0.122	0.793	-0.488	2.976	8.161	1.312	3.235	2.747	-1.709	1506695431
-9.537	-2.32	1.175	-1.892	0.305	0.61	0.767	-7.824	-0.598	1.343	-1.282	0.793	3.466	8.3	2.121	1.77	1.282	-0.549	-8.947	0.144	0.38	-1.587	0.427	-0.244	-1.148	8.947	3.305	0	0.916	-0.183	4.237	9.08	3.135	2.258	0.488	-1.526	1506695431
-9.801	-2.604	0.091	-1.282	-0.183	-0.244	1.142	-8.485	-0.925	1.77	-1.831	1.831	3.742	8.94	2.437	2.38	2.38	-0.854	-9.86	-0.267	0.126	-2.136	1.038	-0.183	-1.148	8.947	3.305	0	1.038	0	4.205	9.251	1.787	2.075	0.732	-0.732	1506695431
-10.468	-4.151	0.444	-1.709	-0.366	0.122	1.838	-9.88	-1.379	2.075	-2.747	2.808	4.073	9.695	2.434	2.502	2.93	-0.854	-9.514	-1.286	0.439	-2.136	0.488	-0.366	-1.814	9.629	2.422	0	1.221	0	2.094	11.542	2.079	-1.892	2.747	-2.197	1506695431
-9.549	-3.334	-0.001	-1.038	0.183	-0.366	2.242	-10.033	-1.262	2.075	-2.747	2.808	4.073	9.695	2.434	2.075	2.869	-0.549	-11.386	-2.227	0.181	-2.136	0.244	-0.427	-1.814	9.629	2.422	0	1.099	0.122	0.919	10.472	3.059	0.061	0.366	-0.854	1506695431
-9.817	-3.158	-1.603	-1.831	0.854	-0.916	2.772	-10.007	-0.879	1.892	-3.052	2.869	5.642	11.621	2.047	1.465	2.808	0	-10.75	-2.657	0.389	-1.648	0.244	0	-2.145	10.811	1.763	0.061	1.526	0.305	0.195	10.397	-0.536	1.282	-0.671	-0.244	1506695431
-9.577	-3.937	-1.973	-1.404	-0.244	-0.793	2.772	-10.007	-0.879	1.404	-2.747	3.296	5.642	11.621	2.047	0.549	2.93	0.549	-10.306	-2.671	0.189	-1.831	-0.61	0.061	-2.312	11.355	1.639	0.061	1.77	0.305	0.418	10.318	-0.421	0.977	-0.305	-0.977	1506695431
-8.658	-4.593	-1.45	-0.549	0.61	-0.488	3.705	-10.177	-0.29	0.916	-1.953	3.418	7.045	10.889	1.816	-0.427	2.197	1.709	-9.574	-3.779	0.458	-1.526	-0.488	-0.061	-2.786	9.639	0.731	-0.183	1.465	0.244	1.325	10.356	-0.482	0.977	1.282	-1.221	1506695431
-8.904	-3.781	-1.413	0.183	1.099	-0.061	3.988	-9.302	0.11	0.305	-1.648	2.808	7.045	10.889	1.816	-0.732	0.793	3.723	-9.491	-4.358	0.742	-0.549	-0.732	-0.122	-2.786	9.639	0.731	-0.854	1.16	0.61	0.614	9.877	-0.945	0.916	0.244	-0.671	1506695431
-9.427	-2.87	-1.688	0.122	0.549	-0.366	4.442	-9.107	0.713	-0.305	-0.916	2.258	10.5	10.856	1.152	-0.854	-0.244	5.798	-8.844	-4.093	0.823	0.122	-0.244	0.061	-2.525	9.448	0.468	-1.526	1.282	1.343	0.786	9.885	-0.285	0.854	-1.77	-0.671	1506695431
-9.472	-3.018	-1.857	0.427	0.183	-0.305	4.646	-9.142	1.245	-0.305	-0.916	2.258	11.428	10.801	0.504	-1.343	0.183	7.629	-8.355	-3.911	0.921	0.671	0.183	0	-2.082	9.362	0.666	-1.953	0.732	2.258	1.591	9.853	-0.258	0.549	-0.977	-0.61	1506695432
-9.43	-3.263	-1.894	1.038	-0.061	-0.122	4.53	-8.766	1.753	-0.732	0.427	0.977	11.428	10.801	0.504	-1.831	2.197	9.644	-8.458	-3.786	0.918	0.793	0.427	0.122	-2.082	9.362	0.666	-2.014	0.488	3.296	1.981	9.808	-0.285	0.549	-0.244	-0.61	1506695432
-9.343	-3.302	-1.635	1.404	0.122	0.061	4.53	-8.766	1.753	-0.732	0.427	0.977	11.379	10.5	0.36	-2.319	3.174	11.536	-8.416	-3.999	0.786	1.038	0.671	0.061	-1.007	9.573	0.865	-2.869	0.244	4.395	1.687	9.872	-0.09	0.244	-0.305	-0.549	1506695432
-9.605	-2.735	-1.8	1.404	0.183	0.122	4.545	-8.039	2.528	-0.854	0.916	0.427	11.293	7.857	0.061	-2.014	1.221	12.817	-8.687	-3.864	0.541	1.221	0.488	-0.183	1.083	10.506	1.848	-2.014	-0.122	5.554	1.308	9.96	-0.093	0	-1.16	-0.366	1506695432
-10.082	-2.332	-1.771	0.854	-0.366	0.305	4.338	-8.442	2.651	-0.793	1.648	-0.061	11.293	7.857	0.061	-0.977	0.488	13.306	-9.515	-3.174	0.384	0.916	0.427	-0.122	1.083	10.506	1.848	-2.197	-0.793	5.92	1.643	9.92	-0.403	-0.122	-1.648	-0.366	1506695432
-9.555	-2.322	-1.055	0.488	0.122	0.305	4.195	-9.307	2.501	-0.488	2.136	-0.61	10.168	4.113	-0.004	0.244	2.441	13.184	-9.598	-2.488	0.451	0.732	0.916	0.122	2.994	10.062	3.425	-1.831	-0.671	6.409	2.065	10.055	-0.578	-0.183	-0.854	-0.244	1506695432
-9.531	-2.442	-0.991	0.366	0.244	0.244	4.195	-9.307	2.501	-0.244	1.953	-1.343	10.168	4.113	-0.004	1.038	2.075	12.634	-9.989	-2.024	0	0.916	0.366	0	2.994	10.062	3.425	-1.282	-0.488	6.226	1.726	9.869	-0.585	-0.244	-0.549	-0.427	1506695432
-9.477	-2.505	-0.94	0.061	-0.122	0.122	3.73	-10.722	1.587	0.977	1.404	-3.052	8.972	2.461	0.234	1.892	-0.244	11.78	-9.8	-1.159	-0.051	0.061	0.427	0.061	3.437	9.399	4.095	-0.854	-0.122	5.92	1.235	9.915	-0.356	-0.305	-0.488	-0.427	1506695432
-9.21	-2.876	-0.529	0.183	0.061	0.183	3.364	-10.769	1.053	1.404	0.854	-3.784	7.226	-0.313	0.337	3.052	-1.709	11.292	-9.51	-1.225	-0.169	-0.488	0.366	0.183	4.156	8.088	4.171	-0.183	0.366	5.493	0.975	9.841	-0.165	-0.366	-0.366	-0.549	1506695432
-9.331	-2.662	-0.238	0.122	0	0.183	2.996	-10.508	0.423	1.648	0.061	-4.517	7.226	-0.313	0.337	3.662	-1.038	9.949	-9.604	-1.615	-0.138	-0.61	0.427	0.183	3.992	7.763	3.935	-0.244	1.099	4.944	0.768	9.716	0.152	-0.305	0.122	-0.488	1506695432
-9.536	-2.649	-0.068	0	0.122	0.183	2.674	-10.177	-0.075	1.648	-0.549	-5.005	5.706	-0.908	1.499	3.845	-0.244	8.545	-9.75	-1.904	-0.264	-0.488	0.305	0.183	3.992	7.763	3.935	-0.427	0.488	4.15	0.506	9.822	0.45	-0.244	0.061	-0.549	1506695432
-9.703	-2.799	-0.255	0.061	-0.244	0.061	2.417	-9.893	-0.404	1.648	-0.549	-5.005	3.807	-1.06	2.696	3.174	0.183	6.226	-9.796	-1.799	-0.267	-0.244	0.549	0.366	4.024	7.427	4.303	-1.16	-0.183	2.869	0.616	9.918	0.656	-0.244	-0.366	-0.488	1506695432
-9.471	-2.865	-0.11	0.122	-0.305	0.061	2.323	-9.552	-0.446	1.404	-0.854	-5.066	1.085	-1.945	4.68	1.038	2.075	3.113	-9.656	-1.735	-0.447	-0.122	0.61	0.427	4.249	6.198	4.819	-0.427	0.732	1.404	0.815	10.021	0.729	-0.305	0.061	-0.305	1506695432
-9.286	-2.852	0.047	0.061	-0.183	0.061	2.314	-8.943	-0.374	0.244	-0.122	-3.113	1.085	-1.945	4.68	0.061	-0.61	0.732	-9.702	-1.552	-0.627	0.122	0.488	0.305	4.249	6.198	4.819	-0.671	0.61	0.61	0.227	9.856	0.604	-0.244	0.305	-0.305	1506695432
-9.332	-2.984	-0.013	0.244	-0.061	0.061	2.205	-8.099	-0.246	0.244	-0.122	-3.113	4.801	-5.012	4.979	-0.671	0.427	0.427	-9.738	-1.401	-0.687	0.305	0.427	0.244	4.874	5.664	4.862	-0.671	0.244	0.183	-0.281	9.795	0.502	-0.122	-0.244	-0.427	1506695432
-9.497	-2.993	-0.11	0.427	-0.183	0	1.983	-7.533	-0.108	-0.977	0.854	0.061	4.356	-5.359	4.768	-0.671	0.366	0.671	-9.83	-1.207	-0.841	0.366	0.488	0.244	5.392	5.65	5.335	-0.305	-0.488	0.122	-0.047	9.824	0.528	-0.122	-0.366	-0.427	1506695432
-9.415	-2.779	0.049	0.488	-0.122	0	1.973	-7.409	0.105	-1.282	0.793	1.831	4.356	-5.359	4.768	-1.099	0.671	0.732	-9.933	-1.109	-1.01	0.427	0.366	0.183	5.392	5.65	5.335	-0.183	-0.305	-0.244	0.397	9.91	0.782	-0.122	-0.061	-0.244	1506695432
-9.369	-2.608	0.078	0.549	0.122	-0.122	2.32	-7.638	0.321	-1.343	0.549	3.418	4.42	-6.132	5.032	-1.038	-0.183	0.488	-9.822	-1.136	-1.06	0.549	0.244	0.122	5.638	5.797	5.514	-0.305	-0.305	-0.305	0.081	9.878	0.626	-0.122	-0.183	-0.183	1506695432
-9.495	-2.631	0.026	0.427	0.061	-0.122	2.856	-8.222	0.413	-1.343	0.549	3.418	4.283	-6.431	5.124	-1.16	0.427	0.244	-9.841	-1.054	-1.125	0.488	0.244	0.061	5.8	5.831	5.466	-0.366	-0.305	-0.366	-0.111	9.823	0.547	-0.061	-0.427	-0.305	1506695432
-9.502	-2.617	0.012	0.488	0.122	-0.122	3.566	-8.917	0.449	-1.16	0	5.005	4.283	-6.431	5.124	-1.221	-0.183	-0.061	-9.883	-0.935	-1.235	0.488	0.244	0.122	5.8	5.831	5.466	-0.366	-0.366	-0.427	0.207	9.832	0.677	0.061	-0.183	-0.305	1506695432
-9.585	-2.555	0.042	0.488	0.122	-0.061	4.36	-9.683	0.591	-1.16	0	5.005	4.309	-7.303	3.759	-0.61	0.183	0	-9.826	-0.956	-1.255	0.366	0.122	0.122	6.174	5.629	5.307	-0.549	-0.183	-0.366	0.356	9.879	0.784	0.061	-0.122	-0.183	1506695432
-9.66	-2.314	0.018	0.427	0.183	-0.061	4.883	-10.097	0.666	-1.038	0.427	4.211	3.75	-6.946	4.311	0.061	0.183	0.122	-9.849	-0.994	-1.262	0.427	0.061	0.122	5.975	5.45	5.158	-0.671	-0.061	-0.305	0.138	9.946	0.803	0	-0.244	-0.122	1506695432
-9.774	-2.181	-0.13	0.244	0.061	-0.122	5.109	-10.122	0.852	-1.038	0.427	3.052	3.75	-6.946	4.311	0.305	-0.427	-0.183	-9.774	-1.102	-1.323	0.305	0.061	0.061	5.975	5.45	5.158	-0.488	0.061	-0.427	0.212	9.952	0.76	0	-0.488	-0.122	1506695432
-9.649	-2.145	-0.181	0.122	-0.122	-0.183	5.14	-9.99	0.989	-0.793	0.122	1.77	4.137	-6.773	5.35	0.366	-0.671	-0.305	-9.704	-1.018	-1.28	0.305	0.122	0.061	5.924	5.4	5.046	-0.244	-0.427	-0.488	0.468	9.959	0.831	0.061	-0.244	-0.122	1506695432
-9.627	-2.218	-0.213	0	-0.061	-0.122	5.061	-9.713	1.16	-0.549	-0.122	0.732	3.88	-6.952	4.957	0.549	0.732	-0.183	-9.647	-1.115	-1.285	0.122	0.122	0	6.379	5.478	5.12	-0.183	-0.488	-0.366	0.53	9.881	0.79	0.061	-0.122	-0.122	1506695432
-9.619	-2.165	-0.257	-0.061	0	-0.061	4.899	-9.497	1.321	-0.122	-0.244	0	3.88	-6.952	4.957	0.305	1.099	-0.366	-9.769	-0.988	-1.381	0.061	-0.061	-0.061	6.379	5.478	5.12	-0.122	-0.305	-0.244	0.54	9.906	0.745	0.061	-0.122	-0.122	1506695433
-9.658	-2.111	-0.312	-0.183	-0.061	-0.061	4.746	-9.243	1.404	0.122	-0.183	-0.488	3.906	-7.453	4.036	-0.61	0.61	-0.061	-9.711	-1.046	-1.364	-0.061	-0.061	-0.061	6.212	5.479	5.005	-0.122	0	-0.061	0.608	9.917	0.736	0	-0.122	-0.061	1506695433
-9.618	-2.192	-0.297	-0.244	-0.122	-0.061	4.555	-9.121	1.407	0.122	-0.183	-0.488	3.906	-7.453	4.036	-0.854	0.732	0.427	-9.616	-1.236	-1.37	-0.183	0	-0.122	6.212	5.479	5.005	0.122	0.183	0	0.714	9.92	0.687	0	0	-0.061	1506695433
-9.652	-2.275	-0.353	-0.244	-0.122	0	4.252	-9.026	1.174	0.61	-0.183	-1.343	3.504	-6.99	5.194	-0.854	-0.366	0.305	-9.692	-1.351	-1.39	-0.183	-0.061	-0.122	5.826	5.625	4.889	0.244	-0.366	0	0.602	9.887	0.647	0	0.122	-0.061	1506695433
-9.641	-2.321	-0.321	-0.244	-0.122	0	3.75	-9.119	0.624	0.793	-0.549	-2.075	3.774	-7.094	4.49	-0.061	0.366	0.366	-9.627	-1.529	-1.375	-0.122	0	-0.122	5.791	5.864	4.791	0.061	-0.183	-0.122	0.519	9.942	0.683	0	0.061	-0.061	1506695433
-9.622	-2.376	-0.333	-0.244	-0.122	0	3.567	-9.121	0.391	0.671	-0.488	-2.197	3.431	-6.678	5.42	0.549	-0.305	0.366	-9.566	-1.702	-1.322	-0.061	0	-0.122	5.759	6.151	4.893	0.183	-0.122	-0.122	0.528	9.928	0.636	0	0	0	1506695433
-9.653	-2.437	-0.343	-0.122	-0.183	0	3.567	-9.121	0.391	0.671	-0.488	-2.197	3.431	-6.678	5.42	0.732	0.244	-0.244	-9.551	-1.625	-1.347	-0.061	-0.061	-0.183	5.759	6.151	4.893	-0.122	-0.671	-0.244	0.461	9.927	0.559	0	0.061	0	1506695433
-9.641	-2.478	-0.342	-0.061	-0.183	0	3.496	-9.016	0.356	0.671	-0.488	-2.197	1.26	-4.785	5.522	0.244	1.465	-0.854	-9.606	-1.683	-1.314	-0.122	0.122	-0.061	5.093	6.425	4.925	-0.183	-0.061	-0.793	0.292	9.95	0.468	0	0	-0.061	1506695433
-9.599	-2.448	-0.364	-0.061	-0.183	0	3.12	-8.726	0.401	0.061	0.305	-1.77	1.049	-3.43	5.246	-0.488	1.038	-2.808	-9.592	-1.799	-1.377	-0.122	0.183	0	4.821	6.864	4.938	0	-0.427	-1.953	0.184	9.981	0.452	0.061	-0.122	-0.061	1506695433
-9.564	-2.407	-0.297	-0.061	-0.122	0	2.889	-8.658	0.453	-0.305	0.244	-1.282	1.049	-3.43	5.246	-0.61	2.502	-6.042	-9.642	-1.78	-1.418	-0.122	0.122	-0.061	4.821	6.864	4.938	-0.916	-0.305	-3.418	0.284	9.945	0.462	0	-0.183	-0.061	1506695433
-9.58	-2.4	-0.286	-0.061	-0.061	-0.061	2.773	-8.652	0.553	-0.366	0.122	-0.854	1.671	-0.913	3.018	-0.305	2.869	-9.094	-9.629	-1.806	-1.353	0.061	0.183	0.061	4.408	6.992	4.84	-1.099	0.244	-4.456	0.337	9.9	0.423	0	-0.061	-0.061	1506695433
-9.573	-2.44	-0.312	-0.061	-0.122	-0.061	2.808	-8.618	0.746	-0.488	0.122	-0.305	3.604	0.226	1.566	0	1.587	-11.414	-9.653	-1.707	-1.445	0.122	0.122	0.061	4.171	7.259	4.776	-0.427	0.732	-5.31	0.219	9.89	0.38	0	-0.122	-0.122	1506695433
-9.524	-2.432	-0.268	-0.061	-0.061	-0.061	2.857	-8.716	0.863	-0.488	0.183	0.305	3.604	0.226	1.566	0.61	0.305	-13.489	-9.637	-1.585	-1.398	0.183	0.305	0.061	4.171	7.259	4.776	0.061	0.977	-5.615	0.238	9.896	0.447	0	-0.122	-0.122	1506695433
-9.479	-2.469	-0.194	-0.061	0	-0.061	2.973	-8.794	0.969	-0.488	0.183	0.305	5.715	3.128	1.367	1.465	0.305	-14.771	-9.574	-1.568	-1.513	0.183	0.244	0.061	3.015	7.937	4.247	0.854	0.854	-5.554	0.309	9.871	0.464	0	-0.061	-0.122	1506695433
-9.567	-2.549	-0.23	0	0	-0.061	3.104	-8.788	1.058	-0.305	0.061	1.221	7.127	5.826	1.473	2.808	-0.305	-15.32	-9.635	-1.52	-1.519	0.183	0.305	0.061	3.001	7.995	4.146	1.709	-0.61	-5.188	0.286	9.836	0.412	0	0	-0.122	1506695433
-9.611	-2.566	-0.278	0	-0.061	-0.061	3.266	-8.975	1.129	-0.122	-0.122	1.526	7.127	5.826	1.473	4.028	-0.854	-15.32	-9.722	-1.318	-1.664	0.122	0.305	0	3.001	7.995	4.146	2.808	-0.732	-4.517	0.156	9.914	0.416	-0.061	-0.061	-0.122	1506695433
-9.56	-2.478	-0.231	0	0	-0.061	3.266	-8.975	1.129	-0.122	-0.122	1.526	8.477	8.32	2.024	5.432	0.488	-14.771	-9.697	-1.29	-1.706	-0.061	0.122	-0.061	2.119	8.778	3.698	2.93	-0.732	-4.395	0.156	9.961	0.441	-0.061	-0.061	-0.061	1506695433
-9.586	-2.406	-0.199	-0.122	0	-0.061	3.662	-9.282	1.03	0.305	-0.549	1.526	7.52	12.983	2.86	6.775	1.587	-13.428	-9.708	-1.39	-1.714	0.061	0.183	-0.122	1.571	9.448	3.634	2.93	-1.404	-3.54	0.144	9.93	0.403	-0.061	-0.122	-0.061	1506695433
-9.57	-2.531	-0.242	-0.122	0.122	-0.061	3.89	-9.299	0.951	0.305	-0.549	1.526	7.52	12.983	2.86	7.08	-0.305	-11.658	-9.679	-1.378	-1.633	0	0.183	-0.122	1.571	9.448	3.634	2.625	-0.854	-3.479	0.2	9.936	0.481	-0.122	-0.183	-0.061	1506695433
-9.573	-2.684	-0.219	-0.122	0.061	-0.061	4.049	-9.241	0.853	0.427	-0.488	1.099	5.04	16.977	2.373	6.226	-6.409	-9.827	-9.647	-1.404	-1.602	-0.061	0.122	-0.183	-0.486	9.981	3.049	2.93	-0.061	-3.052	0.236	9.956	0.471	-0.122	-0.061	-0.061	1506695433
-9.488	-2.799	-0.231	0	0.061	0	4.049	-9.241	0.853	0.427	-0.488	1.099	8.644	17.853	1.927	4.272	-12.634	-8.972	-9.648	-1.296	-1.713	-0.244	-0.122	-0.244	-1.954	10.994	2.917	2.625	-1.038	-2.686	-0.029	9.96	0.445	-0.183	-0.305	0	1506695433
-9.491	-2.765	-0.228	0.122	0.122	0.061	4.049	-9.241	0.853	0.427	-0.488	1.099	8.644	17.853	1.927	1.282	-11.23	-7.568	-9.622	-1.444	-1.638	-0.305	-0.366	-0.183	-1.954	10.994	2.917	1.709	-3.113	-2.686	-0.089	9.905	0.5	-0.183	-0.61	0.061	1506695433
-9.513	-2.708	-0.208	0.244	0.122	0	4.203	-9.028	0.712	0.427	-0.366	0.793	10.813	15.546	2.366	0.61	-3.967	-4.639	-9.44	-1.782	-1.375	-0.183	0.061	0.061	-1.572	11.542	2.957	0.488	-3.174	-2.686	0.045	9.917	0.517	-0.183	-0.61	0.061	1506695433
-9.466	-2.734	-0.163	0.305	0	0.061	4.094	-8.594	0.662	0.244	-0.183	-0.183	6.086	11.35	2.944	0.977	-0.549	-1.221	-9.479	-1.822	-1.324	0	0.244	0.122	-0.884	9.918	1.888	-0.732	-1.709	-2.319	0.11	9.877	0.481	-0.122	-0.427	0.061	1506695433
-9.396	-2.815	-0.148	0.366	-0.061	0.061	3.846	-8.187	0.437	0	0.061	-0.305	6.086	11.35	2.944	0.916	-1.526	0.916	-9.551	-1.693	-1.431	0.122	0.183	0.183	-0.884	9.918	1.888	-1.099	-1.282	-1.587	0.043	9.829	0.481	-0.061	-0.244	0	1506695433
-9.432	-2.775	-0.163	0.488	0	0.122	3.878	-8.281	0.29	0	0.061	-0.305	5.285	10.078	2.872	0.305	-2.258	1.892	-9.519	-1.658	-1.47	0.244	0.122	0.183	-0.947	9.119	1.627	-0.916	-1.526	-0.549	0.028	9.789	0.56	0.061	-0.122	0.061	1506695434
-9.652	-2.651	-0.294	0.549	-0.061	0.122	4.017	-8.495	0.244	-0.427	0.366	-0.488	4.469	9.257	2.084	-0.488	-1.587	2.197	-9.612	-1.64	-1.615	0.427	0.061	0.122	-0.445	8.885	2.509	-0.854	-1.221	0.122	-0.028	9.788	0.534	0.122	-0.122	0.061	1506695434
-9.767	-2.5	-0.345	0.488	-0.061	0.061	4.017	-8.495	0.244	-0.427	0.366	-0.488	4.469	9.257	2.084	-1.282	-0.732	2.319	-9.734	-1.491	-1.755	0.427	-0.122	0.061	-0.445	8.885	2.509	-0.305	-0.244	0.61	0.066	9.985	0.542	0.122	-0.122	0.061	1506695434
-9.67	-2.359	-0.284	0.427	-0.122	0.061	4.036	-8.887	0.278	-0.427	0.366	-0.488	3.238	10.015	1.436	-1.648	-0.305	2.563	-9.808	-1.331	-1.888	0.305	-0.183	0.061	-0.59	9.298	2.651	-0.305	0.549	0.854	0.182	10.1	0.488	0.061	-0.183	0.061	1506695434
-9.569	-2.171	-0.226	0.427	-0.061	0.122	3.766	-9.294	0.611	-0.854	0.732	-1.16	3.058	10.313	1.18	-1.831	-0.488	2.747	-9.676	-1.232	-1.877	0.183	-0.366	0	-1.122	9.763	2.961	0	0.671	1.038	0.333	10.023	0.52	0	-0.244	0.122	1506695434
-9.566	-1.995	-0.207	0.183	0	0.061	3.766	-9.294	0.611	-0.854	0.732	-1.16	3.058	10.313	1.18	-1.648	-0.427	2.869	-9.646	-1.164	-1.833	0	-0.366	0	-1.122	9.763	2.961	-0.061	0.732	0.977	0.465	9.897	0.516	-0.061	-0.244	0.122	1506695434
-9.672	-1.95	-0.264	0.061	-0.122	0	3.59	-9.182	0.84	-0.854	0.732	-1.16	2.55	10.103	0.934	-1.282	-0.183	2.93	-9.658	-1.202	-1.774	-0.122	-0.244	0	-1.233	9.618	2.871	-0.122	0.549	0.793	0.565	9.82	0.467	0	-0.061	0.061	1506695434
-9.683	-2.038	-0.205	-0.122	-0.061	-0.061	3.59	-9.182	0.84	-0.854	0.916	-1.282	2.242	9.798	0.869	-0.916	0.061	2.686	-9.735	-1.261	-1.765	-0.183	-0.244	0	-1.098	9.544	2.755	-0.122	0.366	0.549	0.632	9.849	0.383	0	0.122	0	1506695434
-9.667	-2.12	-0.17	-0.183	0	-0.061	3.025	-9.038	0.888	-0.854	0.916	-1.282	2.242	9.798	0.869	-0.732	0.183	2.258	-9.694	-1.308	-1.772	-0.244	-0.305	0	-1.098	9.544	2.755	0	0.427	0.305	0.584	9.936	0.476	0	0.122	-0.061	1506695434
-9.647	-2.162	-0.152	-0.244	0.061	-0.061	3.025	-9.038	0.888	-0.427	0.305	-1.099	1.782	8.908	0.852	-0.671	-0.061	1.526	-9.661	-1.398	-1.682	-0.244	-0.244	0	-1.016	9.4	2.628	0.366	0.366	0.305	0.618	9.939	0.566	0	0.122	0	1506695434
-9.622	-2.164	-0.153	-0.244	0.061	-0.061	2.89	-9.044	0.805	-0.427	0.305	-1.099	1.992	8.713	0.869	-0.488	-0.488	0.61	-9.643	-1.402	-1.637	-0.183	-0.305	-0.061	-0.718	9.457	2.492	0.488	0.488	0.183	0.647	9.932	0.599	0	0.122	0	1506695434
-9.615	-2.219	-0.177	-0.305	0.122	-0.061	2.89	-9.044	0.805	-0.427	0.305	-1.099	1.992	8.713	0.869	-0.244	-0.671	-0.427	-9.612	-1.353	-1.605	-0.183	-0.305	-0.061	-0.718	9.457	2.492	0.549	0.61	0.061	0.551	9.904	0.591	-0.061	0.122	0	1506695434
-9.655	-2.194	-0.197	-0.244	0.122	-0.061	2.89	-9.044	0.805	-0.183	-0.122	-0.793	2.59	9.138	0.964	0.122	-0.549	-1.221	-9.619	-1.321	-1.535	-0.244	-0.244	-0.061	-0.841	9.603	2.519	0.427	0.671	0	0.542	9.905	0.559	-0.061	0.122	0	1506695434
-9.639	-2.168	-0.211	-0.183	0.122	-0.061	2.975	-8.952	0.731	-0.183	-0.122	-0.793	2.924	9.455	1.123	0.488	-0.305	-1.831	-9.605	-1.354	-1.504	-0.244	-0.183	-0.061	-1.166	9.683	2.408	0.366	0.61	-0.122	0.493	9.917	0.557	-0.061	0.061	0	1506695434
-9.629	-2.166	-0.243	-0.244	0.061	-0.061	3.336	-9.015	0.793	0.061	-0.183	0.977	2.924	9.455	1.123	0.793	0.061	-2.197	-9.562	-1.395	-1.421	-0.244	-0.061	-0.061	-1.166	9.683	2.408	0.305	0.488	-0.183	0.568	9.887	0.562	-0.061	0.061	0	1506695434
-9.631	-2.235	-0.279	-0.183	0.061	-0.061	3.622	-8.893	0.672	0.305	-0.366	1.16	3.472	9.938	1.505	0.916	0.366	-2.319	-9.576	-1.388	-1.403	-0.183	-0.061	-0.061	-1.336	9.745	2.224	0.305	0.366	-0.183	0.613	9.88	0.562	0	0.061	0	1506695434
-9.617	-2.292	-0.266	-0.183	0.061	0	3.785	-8.904	0.59	0.305	-0.305	1.221	3.624	10.16	1.622	0.854	0.427	-2.136	-9.588	-1.413	-1.408	-0.183	0	-0.061	-1.457	9.786	2.214	0.244	0.183	-0.244	0.591	9.885	0.559	0	0.122	0	1506695434
-9.635	-2.328	-0.301	-0.122	0.061	0	3.953	-8.878	0.526	0.305	-0.305	1.221	3.624	10.16	1.622	0.61	0.244	-1.648	-9.58	-1.474	-1.402	-0.122	0	-0.061	-1.457	9.786	2.214	0.244	-0.061	-0.244	0.524	9.897	0.566	-0.061	0.061	0	1506695434
-9.615	-2.351	-0.306	-0.061	0.061	0	4.143	-8.869	0.48	0.183	-0.122	0.916	3.742	10.158	1.687	0.305	-0.061	-0.977	-9.604	-1.485	-1.381	-0.122	0	-0.061	-1.388	9.811	2.149	0.061	-0.244	-0.183	0.451	9.92	0.556	0	0.061	-0.061	1506695434
-9.582	-2.399	-0.313	0	0.061	0	4.26	-8.842	0.443	0.061	0	0.61	3.868	9.946	1.698	0.061	-0.183	-0.366	-9.633	-1.504	-1.367	-0.061	0.061	-0.061	-1.064	9.726	2.061	0	-0.305	-0.061	0.435	9.915	0.532	0	0	-0.061	1506695434
-9.606	-2.376	-0.358	0	0.061	0	4.319	-8.794	0.434	0	0.122	0.244	3.868	9.946	1.698	-0.122	-0.122	0.122	-9.624	-1.488	-1.398	-0.061	0.061	-0.061	-1.064	9.726	2.061	-0.122	-0.183	0.061	0.416	9.914	0.531	-0.061	0	0	1506695434
-9.595	-2.306	-0.339	0	0	0	4.319	-8.794	0.434	0	0.122	0.244	3.607	9.616	1.53	-0.244	-0.122	0.427	-9.65	-1.408	-1.418	-0.061	0.061	-0.061	-0.909	9.633	2.109	-0.122	-0.061	0.244	0.384	9.914	0.52	-0.061	-0.061	0	1506695434
-9.636	-2.268	-0.33	-0.061	0.061	0	4.175	-8.876	0.512	-0.122	0.183	-0.122	3.452	9.671	1.366	-0.366	-0.061	0.671	-9.684	-1.406	-1.5	-0.061	-0.061	-0.122	-0.829	9.764	2.162	-0.122	0.183	0.305	0.458	9.899	0.532	-0.061	-0.061	0	1506695434
-9.642	-2.214	-0.36	-0.061	0	0	4.069	-8.951	0.608	-0.122	0.122	-0.793	3.452	9.671	1.366	-0.427	0	0.854	-9.684	-1.372	-1.477	-0.122	-0.122	-0.122	-0.829	9.764	2.162	-0.061	0.244	0.366	0.517	9.905	0.532	0	0	0	1506695434
-9.637	-2.165	-0.371	-0.122	0	0	3.901	-9.002	0.645	-0.122	0.122	-0.793	3.317	9.755	1.249	-0.366	0.061	0.916	-9.667	-1.392	-1.495	-0.183	-0.061	-0.061	-0.866	9.824	2.163	-0.122	0.305	0.366	0.495	9.916	0.543	0	-0.061	0	1506695434
-9.656	-2.171	-0.408	-0.183	-0.061	-0.061	3.685	-9.034	0.669	-0.122	0.183	-1.038	3.078	9.745	1.12	-0.244	0.183	0.977	-9.659	-1.43	-1.507	-0.183	-0.061	-0.061	-0.935	9.781	2.17	-0.183	0.305	0.305	0.523	9.902	0.523	0	0	-0.061	1506695435
-9.637	-2.235	-0.407	-0.183	-0.061	-0.061	3.487	-9.031	0.666	-0.061	0	-1.282	3.078	9.745	1.12	-0.183	0.366	0.977	-9.69	-1.421	-1.503	-0.244	-0.061	0	-0.935	9.781	2.17	-0.122	0.244	0.244	0.555	9.905	0.53	0	0.061	-0.061	1506695435
-9.599	-2.231	-0.379	-0.244	-0.061	-0.061	3.329	-8.976	0.66	-0.061	0	-1.282	2.89	9.715	1.108	-0.122	0.366	0.854	-9.673	-1.449	-1.516	-0.244	-0.061	0	-0.896	9.74	2.157	-0.183	0.244	0.122	0.547	9.918	0.541	0	0.061	-0.061	1506695435
-9.636	-2.237	-0.401	-0.244	-0.061	-0.061	3.329	-8.976	0.66	-0.061	0	-1.282	2.704	9.494	1.212	-0.061	0.305	0.671	-9.646	-1.488	-1.492	-0.244	-0.061	-0.061	-0.861	9.647	2.155	-0.122	0.183	0.061	0.496	9.9	0.548	0	0.061	-0.061	1506695435
-9.636	-2.236	-0.42	-0.244	-0.061	-0.061	3.102	-8.832	0.656	0	-0.061	-0.977	2.704	9.494	1.212	0	0.244	0.366	-9.672	-1.477	-1.5	-0.183	-0.061	-0.061	-0.861	9.647	2.155	-0.122	0.183	0	0.514	9.896	0.546	0	0.061	-0.061	1506695435
-9.625	-2.265	-0.425	-0.183	-0.061	-0.061	3.057	-8.814	0.656	0	-0.061	-0.671	2.671	9.439	1.247	0.061	0.244	0.061	-9.671	-1.463	-1.48	-0.183	-0.061	-0.061	-0.877	9.643	2.174	-0.061	0.183	0	0.495	9.914	0.517	0	0.061	-0.061	1506695435
-9.616	-2.245	-0.439	-0.183	-0.061	0	3.057	-8.814	0.656	0	-0.061	-0.671	2.696	9.473	1.243	0.061	0.122	-0.183	-9.671	-1.463	-1.48	-0.183	-0.061	0	-0.922	9.665	2.208	0	0.122	-0.061	0.52	9.905	0.541	0	0.061	-0.061	1506695435
-9.586	-2.239	-0.422	-0.183	-0.061	-0.061	3.057	-8.814	0.656	0	-0.122	-0.305	2.938	9.546	1.331	0.061	0	-0.427	-9.591	-1.482	-1.432	-0.183	0.061	-0.061	-1.083	9.617	2.164	-0.061	0.061	-0.122	0.51	9.89	0.508	0	0	-0.061	1506695435
-9.628	-2.271	-0.438	-0.183	-0.061	-0.061	3.062	-8.756	0.651	0	-0.122	-0.305	3.013	9.573	1.353	0.061	0	-0.488	-9.601	-1.467	-1.416	-0.183	0.122	-0.061	-1.075	9.635	2.165	-0.061	-0.061	-0.122	0.457	9.865	0.484	0	0	-0.061	1506695435
-9.636	-2.309	-0.425	-0.122	-0.122	0	3.119	-8.75	0.61	0.061	-0.183	0.061	3.102	9.583	1.318	0	-0.122	-0.549	-9.641	-1.458	-1.438	-0.183	0.122	-0.061	-1.075	9.635	2.165	0	-0.122	-0.122	0.49	9.899	0.468	0	0	-0.061	1506695435
-9.604	-2.287	-0.4	-0.122	-0.122	0	3.246	-8.747	0.573	0.122	-0.305	0.305	3.204	9.576	1.312	-0.061	-0.183	-0.549	-9.603	-1.462	-1.45	-0.122	0.122	-0.061	-0.944	9.682	2.189	0.061	-0.122	-0.122	0.464	9.923	0.476	0	0	-0.061	1506695435
-9.605	-2.305	-0.432	-0.183	-0.122	0	3.375	-8.77	0.517	0.122	-0.488	0.671	3.352	9.551	1.322	-0.061	-0.244	-0.549	-9.599	-1.459	-1.474	-0.122	0.122	-0.061	-0.934	9.67	2.194	0.061	-0.061	-0.061	0.426	9.899	0.453	0	-0.061	-0.061	1506695435
-9.593	-2.317	-0.414	-0.122	-0.061	0	3.533	-8.819	0.493	0.122	-0.488	0.854	3.419	9.569	1.34	0	-0.183	-0.488	-9.616	-1.449	-1.48	-0.122	0.122	-0.061	-0.934	9.67	2.194	0.061	-0.061	-0.061	0.471	9.891	0.458	0	0	-0.061	1506695435
-9.61	-2.33	-0.414	-0.183	-0.061	0	3.723	-8.83	0.52	0.122	-0.488	0.854	3.419	9.569	1.34	0.061	-0.061	-0.366	-9.634	-1.456	-1.529	-0.122	0.122	-0.061	-0.94	9.686	2.174	0	0	0	0.435	9.88	0.45	0	0	-0.061	1506695435
-9.593	-2.358	-0.413	-0.122	-0.061	-0.061	3.917	-8.853	0.58	-0.061	-0.122	0.916	3.482	9.694	1.363	0	0	0.122	-9.674	-1.416	-1.611	-0.183	0.122	-0.061	-0.873	9.753	2.166	0	0	0.061	0.379	9.916	0.403	0	0	-0.061	1506695435
-9.615	-2.371	-0.419	-0.183	-0.061	-0.061	4.011	-8.928	0.642	-0.061	-0.122	0.916	3.482	9.694	1.363	0	0	0.122	-9.674	-1.416	-1.611	-0.183	0.122	-0.061	-0.873	9.753	2.166	0	0.061	0.061	0.379	9.916	0.403	0	0	-0.061	1506695435
-9.607	-2.373	-0.432	-0.122	-0.122	-0.061	4.052	-8.987	0.678	-0.061	0	0.732	3.425	9.644	1.364	0	0.061	0.244	-9.661	-1.457	-1.633	-0.183	0	-0.061	-0.798	9.751	2.153	0	0.061	0.061	0.353	9.912	0.389	0	0	-0.061	1506695435
-9.589	-2.341	-0.414	-0.183	-0.061	-0.061	4.052	-8.987	0.678	0	-0.122	0.427	3.249	9.595	1.414	0	0.122	0.244	-9.633	-1.493	-1.631	-0.183	0	-0.061	-0.8	9.719	2.125	0	0.244	0.122	0.388	9.92	0.432	0	0	-0.061	1506695435
-9.611	-2.335	-0.396	-0.183	-0.061	-0.061	4.124	-8.958	0.697	0	-0.122	0.427	3.249	9.595	1.414	-0.061	0.183	0.244	-9.627	-1.526	-1.627	-0.183	0	-0.061	-0.888	9.702	2.074	0	0.244	0.183	0.422	9.905	0.397	0	0	-0.061	1506695435
-9.594	-2.341	-0.391	-0.122	-0.061	-0.061	4.124	-8.958	0.697	0.061	-0.183	-0.122	3.125	9.723	1.264	-0.061	0.122	0.244	-9.644	-1.531	-1.674	-0.183	-0.061	-0.061	-0.968	9.819	2.091	-0.061	0.183	0.122	0.419	9.91	0.421	0	0.061	-0.061	1506695435
-9.613	-2.361	-0.396	-0.122	-0.061	-0.061	4.057	-8.893	0.721	0	-0.061	-0.305	3.089	9.739	1.193	-0.061	0.122	0.305	-9.625	-1.55	-1.668	-0.122	-0.061	-0.061	-0.999	9.799	2.088	-0.061	0.122	0.122	0.408	9.915	0.403	0	0.061	-0.061	1506695435
-9.597	-2.376	-0.378	-0.122	-0.061	-0.061	3.79	-8.926	0.694	0	-0.061	-0.305	3.023	9.688	1.19	-0.061	0.122	0.305	-9.634	-1.555	-1.67	-0.122	0	-0.061	-0.952	9.731	2.061	-0.061	0.061	0.061	0.364	9.917	0.392	0	0	-0.061	1506695435
-9.598	-2.359	-0.366	-0.122	-0.061	-0.061	3.79	-8.926	0.694	0.061	0	-0.488	3.023	9.688	1.19	0	0.122	0.244	-9.613	-1.565	-1.67	-0.061	0	0	-0.952	9.731	2.061	-0.061	0	0	0.37	9.902	0.403	0	0	-0.061	1506695435
-9.613	-2.354	-0.388	-0.061	-0.061	-0.061	3.79	-8.926	0.694	0.061	0	-0.488	2.932	9.558	1.195	-0.061	-0.061	0	-9.607	-1.555	-1.671	-0.061	-0.061	-0.061	-0.876	9.698	2.065	-0.061	0	-0.061	0.364	9.902	0.416	0	0	0	1506695435
-9.593	-2.364	-0.386	-0.061	-0.061	0	3.695	-8.949	0.67	0.061	-0.122	-0.671	2.932	9.558	1.195	-0.061	-0.061	0	-9.616	-1.567	-1.675	0	0	0	-0.876	9.698	2.065	0	0	-0.061	0.397	9.92	0.422	0	0	0	1506695436
-9.639	-2.323	-0.4	0	-0.061	-0.061	3.503	-8.904	0.61	0.061	-0.122	-0.671	3.095	9.639	1.284	0	-0.122	-0.244	-9.611	-1.544	-1.681	0	0	0	-0.946	9.753	2.073	0	-0.061	-0.061	0.408	9.914	0.392	-0.061	-0.061	0	1506695436
-9.601	-2.335	-0.374	0	-0.061	0	3.408	-8.857	0.608	-0.061	0	-0.549	3.095	9.639	1.284	0	-0.122	-0.244	-9.611	-1.53	-1.67	0	0	0	-0.946	9.753	2.073	0	-0.122	-0.122	0.388	9.92	0.378	-0.061	-0.061	0	1506695436
-9.605	-2.332	-0.382	0	-0.061	0	3.33	-8.769	0.647	-0.061	0	-0.549	3.177	9.637	1.33	0	-0.122	-0.183	-9.617	-1.497	-1.656	0	0	0	-0.927	9.728	2.083	0	-0.183	-0.122	0.419	9.904	0.403	-0.061	-0.061	0	1506695436
-9.609	-2.297	-0.37	0	-0.061	0	3.421	-8.814	0.687	-0.061	0	0.122	3.263	9.564	1.365	-0.061	-0.122	-0.183	-9.621	-1.488	-1.672	0	0	0	-0.863	9.702	2.099	-0.061	-0.183	-0.122	0.438	9.911	0.418	-0.061	-0.061	0	1506695436
-9.619	-2.299	-0.374	0	-0.061	0	3.628	-8.861	0.699	-0.061	0	0.122	3.263	9.564	1.365	-0.061	-0.122	-0.183	-9.618	-1.47	-1.687	0	0	0	-0.831	9.691	2.115	-0.061	-0.122	-0.061	0.443	9.911	0.396	-0.061	-0.061	0	1506695436
-9.609	-2.326	-0.361	-0.061	-0.061	0	3.707	-8.849	0.726	0	-0.061	0.366	3.303	9.537	1.352	-0.061	-0.122	-0.183	-9.624	-1.453	-1.689	0	0	0	-0.803	9.714	2.12	-0.061	-0.061	-0.061	0.441	9.904	0.398	-0.061	-0.061	0	1506695436
-9.61	-2.327	-0.366	0	-0.061	0	3.781	-8.866	0.696	0	-0.061	0.366	3.371	9.572	1.31	-0.061	-0.061	-0.061	-9.628	-1.467	-1.706	0	0	-0.061	-0.815	9.709	2.123	0	-0.061	-0.061	0.438	9.912	0.392	-0.061	-0.061	0	1506695436
-9.604	-2.298	-0.352	-0.061	-0.061	0	3.781	-8.866	0.696	0	-0.061	0.366	3.371	9.572	1.31	-0.061	-0.061	-0.061	-9.624	-1.446	-1.69	0	-0.061	-0.061	-0.815	9.714	2.117	-0.061	-0.061	0	0.404	9.915	0.404	-0.061	-0.061	0	1506695436
-9.623	-2.287	-0.345	-0.061	0	-0.061	3.836	-8.884	0.677	0	-0.061	0.366	3.382	9.588	1.293	-0.061	-0.061	-0.061	-9.624	-1.446	-1.69	0	-0.061	-0.061	-0.824	9.713	2.122	0	0	-0.061	0.444	9.895	0.408	-0.061	-0.061	0	1506695436
-9.635	-2.291	-0.334	-0.061	-0.061	-0.061	3.878	-8.87	0.63	0	-0.061	0.366	3.274	9.555	1.263	0	-0.061	0.061	-9.612	-1.468	-1.671	-0.061	-0.061	-0.061	-0.823	9.709	2.115	0	0	-0.061	0.479	9.9	0.427	-0.061	0	0	1506695436
-9.595	-2.294	-0.33	-0.061	0	-0.061	3.884	-8.882	0.604	0	-0.061	0.122	3.274	9.555	1.263	0	-0.061	0.061	-9.615	-1.456	-1.647	-0.061	-0.061	-0.061	-0.812	9.717	2.102	0	0.061	0	0.445	9.905	0.419	-0.061	0	0	1506695436
-9.622	-2.314	-0.361	-0.061	-0.061	0	3.884	-8.882	0.604	0	-0.061	0	3.191	9.579	1.306	0	0	0.061	-9.587	-1.486	-1.647	-0.061	-0.061	-0.061	-0.897	9.715	2.09	0	0.061	0	0.469	9.906	0.42	-0.061	0	0	1506695436
-9.612	-2.318	-0.325	-0.061	-0.061	0	3.791	-8.856	0.604	0	-0.061	0	3.186	9.624	1.32	0	0	0.061	-9.617	-1.493	-1.648	-0.061	-0.061	-0.061	-0.897	9.715	2.09	0	0.061	0	0.467	9.914	0.447	-0.061	0	0	1506695436
-9.604	-2.281	-0.315	-0.061	0	0	3.713	-8.837	0.633	0	-0.061	0	3.186	9.624	1.32	0	0	0.061	-9.617	-1.493	-1.648	-0.061	-0.061	-0.061	-0.915	9.749	2.115	0	0.061	0	0.467	9.914	0.447	-0.061	0	0	1506695436
-9.613	-2.297	-0.327	-0.061	0	0	3.633	-8.85	0.666	-0.061	0.061	-0.183	3.149	9.656	1.317	0	0	0.061	-9.595	-1.5	-1.648	-0.061	0	0	-0.921	9.761	2.108	-0.061	0	0	0.461	9.9	0.444	-0.061	0	0	1506695436
-9.612	-2.303	-0.318	-0.061	-0.061	0	3.561	-8.869	0.648	0	0	-0.183	3.084	9.624	1.317	0	0	0	-9.603	-1.495	-1.656	-0.061	0	0	-0.92	9.727	2.08	-0.061	0	-0.061	0.444	9.9	0.464	-0.061	0	0	1506695436
-9.607	-2.311	-0.315	-0.061	0	0	3.57	-8.897	0.615	0	0	-0.183	3.084	9.624	1.317	0	0	0	-9.609	-1.503	-1.66	-0.061	-0.061	0	-0.908	9.703	2.083	0	-0.061	0	0.449	9.895	0.446	-0.061	0	0	1506695436
-9.604	-2.312	-0.329	-0.061	0	0	3.509	-8.868	0.601	0	-0.061	-0.183	3.072	9.598	1.302	-0.061	-0.061	0	-9.619	-1.48	-1.666	-0.061	-0.061	0	-0.869	9.717	2.09	0	0	0	0.439	9.898	0.463	-0.061	-0.061	0	1506695436
-9.57	-2.332	-0.316	0	0.061	0	3.461	-8.838	0.635	-0.061	0	-0.183	3.151	9.631	1.267	-0.061	0	-0.061	-9.607	-1.481	-1.687	0	-0.061	0	-0.888	9.752	2.102	-0.061	0	-0.061	0.456	9.899	0.477	-0.061	0	0	1506695436
-9.6	-2.334	-0.329	0	0.061	0	3.46	-8.83	0.628	-0.061	0	-0.061	3.151	9.631	1.267	0	0	-0.061	-9.613	-1.486	-1.674	0	-0.061	0	-0.903	9.752	2.105	-0.061	-0.061	-0.061	0.445	9.895	0.439	-0.061	-0.061	0	1506695436
