# Supplementary material for: A deep learning approach for lower back-pain risk prediction during manual lifting
Source: PLoS One. 2021 Feb 19;16(2):e0247162. doi: 10.1371/journal.pone.0247162 (PMC7894914; doi:10.1371/journal.pone.0247162)
Supplement: S1 Data — (ZIP) [file pone.0247162.s001.zip › source-used/Subject_03_P1_Zone05_T1.csv]

Side_A_x	Side_A_y	Side_A_z	Side_G_x	Side_G_y	Side_G_z	LtWt_A_x	LtWt_A_y	LtWt_A_z	LtWt_G_x	LtWt_G_y	LtWt_G_z	RtWt_A_x	RtWt_A_y	RtWt_A_z	RtWt_G_x	RtWt_G_y	RtWt_G_z	Back_A_x	Back_A_y	Back_A_z	Back_G_x	Back_G_y	Back_G_z	UArm_A_x	UArm_A_y	UArm_A_z	UArm_G_x	UArm_G_y	UArm_G_z	Thig_A_x	Thig_A_y	Thig_A_z	Thig_G_x	Thig_G_y	Thig_G_z	Time_stp
-9.639	-2.175	-0.319	-0.061	-0.061	0	3.607	-8.418	1.031	-0.061	-0.061	0	4.398	9.042	3.248	-0.061	0	0	-9.588	-1.226	-1.995	-0.061	0	0	-0.103	9.646	2.481	0	0	0	0.743	9.881	0.419	0	0	0	1506695817
-9.641	-2.17	-0.339	-0.061	-0.061	0	3.582	-8.4	1.006	-0.061	-0.061	-0.061	4.374	9.038	3.231	-0.061	0	0	-9.583	-1.25	-1.987	-0.061	0	0	-0.122	9.625	2.454	0	0	0	0.751	9.883	0.421	0	0	0	1506695817
-9.64	-2.145	-0.331	-0.061	-0.061	0	3.564	-8.399	1.017	-0.061	-0.061	-0.061	4.358	9.061	3.222	-0.061	0	0	-9.601	-1.209	-2.01	-0.061	0	-0.061	-0.116	9.631	2.457	0	0	0	0.77	9.886	0.423	0	-0.061	0	1506695817
-9.646	-2.14	-0.318	-0.061	-0.061	0	3.539	-8.421	1.029	-0.061	-0.061	-0.061	4.313	9.031	3.219	0	0	0	-9.611	-1.217	-2.006	-0.061	0	0	-0.123	9.636	2.491	0	0	0	0.762	9.88	0.426	0	-0.061	0	1506695817
-9.646	-2.146	-0.328	-0.061	-0.061	0	3.529	-8.463	1.03	-0.061	-0.061	0	4.282	9.046	3.235	0	0	0	-9.582	-1.217	-2.004	-0.061	0	-0.061	-0.091	9.624	2.497	0	0	-0.061	0.788	9.879	0.416	-0.061	0	0	1506695817
-9.652	-2.125	-0.31	-0.061	-0.061	0	3.546	-8.49	1.102	-0.122	0	-0.061	4.295	9.071	3.278	0	0	-0.061	-9.598	-1.192	-1.994	-0.061	0	0	-0.077	9.654	2.491	0	0	-0.061	0.766	9.878	0.413	0	0	0	1506695817
-9.665	-2.149	-0.316	-0.061	-0.061	0	3.546	-8.49	1.102	-0.122	0	-0.061	4.362	9.129	3.291	0	0	-0.061	-9.562	-1.244	-1.979	-0.061	0.061	0	-0.136	9.678	2.466	0	0	-0.061	0.752	9.881	0.385	-0.061	-0.061	0	1506695817
-9.646	-2.211	-0.327	-0.061	-0.061	0	3.475	-8.452	1.18	-0.061	-0.061	-0.061	4.398	9.153	3.333	-0.061	-0.061	0	-9.586	-1.264	-1.968	-0.061	0.061	0	-0.178	9.705	2.448	-0.061	-0.061	0	0.752	9.895	0.402	0	0	-0.061	1506695817
-9.635	-2.231	-0.327	0	-0.061	0	3.491	-8.435	1.079	0.061	-0.122	-0.061	4.412	9.091	3.316	-0.122	-0.061	0	-9.601	-1.257	-2.016	0	0.061	0	-0.183	9.702	2.455	-0.061	-0.061	0	0.701	9.893	0.371	0	0	-0.061	1506695817
-9.635	-2.238	-0.346	0	-0.061	0	3.522	-8.446	1.008	0.061	-0.122	-0.061	4.346	9.015	3.285	-0.122	-0.061	0	-9.593	-1.233	-2.028	0	0.061	0	-0.135	9.658	2.473	-0.061	-0.122	0	0.701	9.893	0.371	-0.061	-0.061	-0.061	1506695817
-9.629	-2.207	-0.34	0	-0.061	0	3.559	-8.427	1.014	-0.061	0.061	0.061	4.31	9.007	3.212	-0.122	-0.061	-0.061	-9.635	-1.207	-2.066	0	0	-0.061	-0.071	9.609	2.476	-0.061	-0.061	0	0.69	9.892	0.368	-0.061	-0.061	-0.061	1506695817
-9.637	-2.177	-0.319	0	0	0	3.589	-8.421	1.025	-0.061	0	0	4.333	9.018	3.137	-0.061	-0.061	-0.061	-9.642	-1.189	-2.089	0	0	-0.061	-0.053	9.612	2.488	-0.061	-0.061	0	0.693	9.9	0.361	-0.061	-0.061	0	1506695817
-9.65	-2.146	-0.335	0	0	0	3.618	-8.421	1.034	-0.061	0	0	4.349	9.016	3.122	0	-0.061	-0.061	-9.644	-1.178	-2.107	0	-0.061	-0.061	-0.035	9.641	2.521	0	-0.061	-0.061	0.731	9.884	0.378	0	-0.061	0	1506695817
-9.662	-2.127	-0.325	-0.061	-0.061	0	3.633	-8.409	1.023	-0.061	0	0	4.34	9.013	3.165	0.061	-0.061	-0.061	-9.623	-1.187	-2.084	0	-0.061	-0.061	-0.039	9.653	2.501	0	-0.061	-0.061	0.75	9.891	0.377	-0.061	-0.061	0	1506695818
-9.644	-2.146	-0.311	-0.061	-0.061	0	3.621	-8.405	1.038	-0.061	0	0	4.325	9.038	3.234	0.061	-0.122	-0.122	-9.609	-1.206	-2.066	0	-0.061	-0.061	-0.051	9.643	2.479	0	0	-0.122	0.782	9.877	0.414	0	-0.061	0	1506695818
-9.647	-2.155	-0.3	-0.061	-0.061	0	3.586	-8.442	1.053	-0.061	0	-0.061	4.393	9.052	3.25	0.061	-0.061	-0.122	-9.591	-1.213	-2.042	0	-0.061	-0.061	-0.079	9.636	2.457	0	-0.061	-0.122	0.77	9.883	0.416	-0.061	0	0	1506695818
-9.647	-2.153	-0.307	-0.061	-0.061	0	3.547	-8.436	1.059	-0.061	0	-0.061	4.414	9.063	3.295	0.061	-0.061	-0.061	-9.585	-1.206	-2.032	0	-0.061	-0.061	-0.075	9.652	2.472	0	-0.061	-0.122	0.754	9.897	0.407	0	-0.061	-0.061	1506695818
-9.649	-2.147	-0.307	-0.061	-0.061	0	3.51	-8.439	1.071	-0.061	0	-0.061	4.427	9.083	3.33	0	-0.061	-0.061	-9.574	-1.218	-2.03	0	-0.061	-0.061	-0.086	9.655	2.479	0	0	-0.122	0.784	9.878	0.426	0	-0.061	-0.061	1506695818
-9.644	-2.158	-0.322	-0.061	-0.061	0	-25.313	27.257	26.504	-0.061	0	0	4.437	9.087	3.336	-0.061	0	-0.061	-9.582	-1.227	-2.022	0	0	-0.061	-0.102	9.667	2.464	0	-0.061	-0.061	0.773	9.885	0.414	0	-0.061	-0.061	1506695818
-9.647	-2.156	-0.31	0	-0.061	0	3.492	-8.44	1.032	-0.061	0	0	4.424	9.071	3.327	-0.061	-0.061	0	-9.582	-1.23	-2.036	0	0	-0.061	-0.091	9.665	2.46	0	-0.061	-0.061	0.778	9.885	0.403	0	-0.061	-0.061	1506695818
-9.643	-2.14	-0.309	-0.061	-0.061	0	3.49	-8.427	1.035	-0.061	0	0	4.408	9.075	3.28	-0.061	-0.061	0	-9.579	-1.236	-2.03	0	0	-0.061	-0.096	9.671	2.457	-0.061	-0.061	0	0.774	9.879	0.404	0	-0.061	-0.061	1506695818
-9.65	-2.159	-0.323	-0.061	-0.061	0	3.542	-8.437	1.032	-0.061	0	0	4.393	9.058	3.23	-0.061	0	0	-9.591	-1.211	-2.049	-0.061	0	-0.061	-0.081	9.666	2.457	-0.061	-0.061	0	0.774	9.879	0.404	0	-0.061	-0.061	1506695818
-9.652	-2.158	-0.311	-0.061	-0.061	0	3.555	-8.451	1.068	-0.061	0	0	4.392	9.058	3.201	-0.061	0	0	-9.601	-1.224	-2.048	-0.061	0	-0.061	-0.066	9.667	2.463	-0.061	0	0	0.787	9.884	0.419	0	0	-0.061	1506695818
-9.641	-2.164	-0.305	-0.061	-0.061	0	3.548	-8.431	1.065	-0.061	0	0	4.392	9.051	3.206	-0.061	0	-0.061	-9.599	-1.235	-2.042	-0.061	-0.061	0	-0.059	9.67	2.428	-0.061	0	0	0.758	9.884	0.413	0	-0.061	-0.061	1506695818
-9.652	-2.171	-0.323	-0.061	-0.061	0	3.545	-8.423	1.043	-0.061	0	0	4.388	9.067	3.189	-0.061	0	0	-9.593	-1.249	-2.035	0	0	-0.061	-0.09	9.652	2.431	0	0	-0.061	0.752	9.872	0.414	0	-0.061	-0.061	1506695818
-9.643	-2.175	-0.312	-0.061	-0.061	0	3.553	-8.439	1.065	-0.061	0	0	4.358	9.069	3.211	-0.061	-0.061	0	-9.599	-1.213	-2.028	-0.061	0	-0.061	-0.127	9.656	2.426	0	0	0	0.746	9.887	0.366	0	0	-0.061	1506695818
-9.658	-2.192	-0.315	0	-0.061	0	3.56	-8.472	1.047	-0.061	-0.061	0	4.325	9.056	3.205	0	-0.061	0	-9.612	-1.263	-2.056	0	-0.061	0	-0.126	9.639	2.437	0	0	-0.061	0.729	9.878	0.38	0	-0.061	-0.061	1506695818
-9.642	-2.182	-0.318	0	-0.061	0	3.56	-8.472	1.047	-0.061	-0.061	0	4.326	9.082	3.246	0	0	-0.061	-9.61	-1.231	-2.029	0	0	-0.061	-0.073	9.665	2.446	0	0	-0.061	0.727	9.891	0.418	0	-0.061	-0.061	1506695818
-9.642	-2.188	-0.328	-0.061	0	0	3.523	-8.453	1.117	-0.061	0	-0.061	4.339	9.086	3.253	0	0	-0.061	-9.612	-1.238	-2.013	0	-0.061	0	-0.085	9.672	2.442	0	0	-0.061	0.731	9.884	0.407	0	-0.061	-0.061	1506695818
-9.635	-2.217	-0.328	-0.061	-0.061	0	3.492	-8.442	1.071	0	-0.061	-0.061	4.332	9.083	3.243	-0.061	-0.061	-0.061	-9.591	-1.255	-2.028	0	-0.061	0	-0.173	9.664	2.428	-0.061	-0.061	-0.061	0.723	9.879	0.377	0	0	-0.061	1506695818
-9.629	-2.235	-0.307	0	0	0	3.511	-8.439	1.011	0	-0.061	-0.061	4.354	9.082	3.225	-0.061	-0.061	-0.061	-9.612	-1.241	-2.022	0	-0.061	0	-0.144	9.673	2.434	0	-0.061	-0.061	0.723	9.9	0.402	0	-0.061	-0.061	1506695818
-9.643	-2.219	-0.309	0	0	0	3.511	-8.439	1.011	-0.061	0	-0.061	4.352	9.087	3.202	0	0	-0.061	-9.604	-1.238	-2.018	0	-0.061	0	-0.116	9.676	2.458	-0.061	-0.061	-0.061	0.736	9.881	0.397	0	-0.061	-0.061	1506695818
-9.65	-2.198	-0.324	0	-0.061	0	3.504	-8.429	0.985	-0.061	0	0	4.339	9.075	3.217	-0.061	-0.061	-0.061	-9.591	-1.258	-2	0	-0.061	0	-0.12	9.662	2.448	-0.061	0	-0.061	0.695	9.892	0.37	-0.061	-0.061	-0.061	1506695818
-9.641	-2.2	-0.303	0	-0.061	0	3.524	-8.44	0.994	-0.061	0	0	4.34	9.079	3.211	-0.061	-0.061	-0.061	-9.613	-1.237	-2	0	-0.061	0	-0.148	9.637	2.426	0	-0.061	-0.061	0.705	9.896	0.385	0	-0.061	-0.061	1506695818
-9.639	-2.201	-0.304	0	0	0	3.543	-8.434	1.008	-0.061	0	0	4.345	9.093	3.193	-0.061	-0.061	-0.061	-9.593	-1.247	-1.991	0	-0.061	0	-0.154	9.652	2.44	0	-0.061	-0.061	0.72	9.889	0.383	0	-0.061	-0.061	1506695818
-9.65	-2.186	-0.297	0	0	0	3.554	-8.447	1.036	-0.122	0	0	4.34	9.083	3.21	0	-0.061	-0.061	-9.604	-1.229	-1.987	0	-0.061	0	-0.126	9.672	2.457	0	-0.061	-0.061	0.733	9.891	0.391	-0.061	-0.061	-0.061	1506695818
-9.637	-2.201	-0.323	0	0	0	3.549	-8.434	1.052	-0.122	0	-0.061	4.313	9.085	3.241	0	-0.061	-0.061	-9.586	-1.225	-1.991	0	-0.061	0	-0.142	9.673	2.431	-0.061	-0.061	-0.061	0.714	9.881	0.379	0	-0.061	-0.061	1506695818
-9.647	-2.226	-0.303	0	0	0	3.549	-8.434	1.052	-0.061	0	-0.061	4.332	9.095	3.249	-0.061	-0.061	-0.061	-9.597	-1.22	-1.974	0	0	0	-0.157	9.655	2.436	0	-0.061	-0.061	0.717	9.886	0.4	0	-0.061	-0.061	1506695818
-9.642	-2.227	-0.312	0	0	0	3.547	-8.466	1.025	-0.061	0	-0.061	4.332	9.105	3.249	-0.061	-0.061	-0.061	-9.606	-1.225	-1.986	0	-0.061	0	-0.156	9.677	2.436	-0.061	-0.061	-0.061	0.732	9.883	0.385	0	-0.061	-0.061	1506695819
-9.643	-2.205	-0.317	0	0	0	3.522	-8.458	1.032	-0.061	0	-0.061	4.356	9.093	3.262	-0.061	-0.061	-0.061	-9.604	-1.213	-1.981	0	-0.061	0	-0.146	9.696	2.464	-0.061	-0.061	-0.061	0.719	9.886	0.376	0	-0.061	-0.061	1506695819
-9.644	-2.194	-0.317	0	0	0	3.517	-8.457	1.041	-0.061	0.061	-0.061	4.347	9.073	3.271	-0.061	-0.061	-0.061	-9.604	-1.211	-1.977	0	-0.061	0	-0.153	9.661	2.469	-0.061	-0.061	-0.061	0.721	9.893	0.401	0	-0.061	-0.061	1506695819
-9.642	-2.19	-0.297	0	0	0	3.506	-8.463	1.054	-0.061	0.061	-0.061	4.328	9.081	3.308	-0.061	-0.061	-0.061	-9.601	-1.214	-1.956	0	-0.061	0	-0.158	9.649	2.468	-0.061	-0.061	-0.061	0.735	9.881	0.378	0	-0.061	-0.061	1506695819
-9.652	-2.187	-0.306	0	0	0	3.506	-8.463	1.054	-0.061	0.061	-0.061	4.353	9.089	3.302	-0.061	-0.061	-0.061	-9.61	-1.211	-1.958	0	0	0	-0.165	9.658	2.466	-0.061	-0.061	-0.061	0.708	9.886	0.37	0	-0.061	-0.061	1506695819
-9.656	-2.201	-0.313	0	-0.061	0	3.542	-8.498	1.06	-0.061	0.061	-0.061	4.363	9.089	3.296	-0.061	0	-0.061	-9.613	-1.192	-1.962	0	0	0	-0.166	9.677	2.475	-0.061	-0.061	0	0.727	9.895	0.39	0	-0.061	-0.061	1506695819
-9.63	-2.224	-0.306	0	0	0	3.527	-8.47	1.041	0	0	-0.061	4.359	9.054	3.278	-0.061	0	-0.061	-9.609	-1.19	-1.957	0	0	0	-0.152	9.668	2.481	-0.061	-0.061	0	0.713	9.892	0.372	-0.061	-0.061	-0.061	1506695819
-9.625	-2.208	-0.337	0	-0.061	0	3.523	-8.443	1.037	0	0	-0.061	4.346	9.031	3.274	-0.122	0	-0.061	-9.619	-1.193	-1.944	0	0	0	-0.12	9.637	2.489	-0.061	-0.061	0	0.709	9.883	0.398	0	-0.061	-0.061	1506695819
-9.629	-2.227	-0.33	0	0	0	3.536	-8.449	1.011	0	0	-0.061	4.35	9.059	3.261	-0.122	0	-0.061	-9.623	-1.211	-1.95	0	-0.061	0	-0.132	9.622	2.48	-0.061	0	0	0.682	9.878	0.355	0	-0.061	-0.061	1506695819
-9.63	-2.232	-0.324	0	-0.061	0	3.525	-8.451	1.005	0	0	-0.061	4.359	9.068	3.225	-0.122	0	0	-9.617	-1.201	-1.944	0	0	0	-0.146	9.646	2.48	-0.061	0	0	0.69	9.883	0.37	-0.061	0	-0.061	1506695819
-9.625	-2.241	-0.328	-0.061	0	0	3.512	-8.442	1.013	0	0	-0.061	4.335	9.048	3.213	-0.061	0	0	-9.622	-1.184	-1.928	0	-0.061	0	-0.154	9.647	2.507	-0.061	-0.061	0	0.664	9.884	0.377	-0.061	-0.061	-0.061	1506695819
-9.649	-2.249	-0.337	-0.061	0	0	3.488	-8.445	0.985	0	0	-0.061	4.252	9.019	3.199	-0.061	0	0	-9.659	-1.203	-1.97	0	-0.061	0	-0.118	9.612	2.504	-0.061	0	0	0.697	9.88	0.402	-0.061	-0.061	-0.061	1506695819
-9.639	-2.239	-0.33	0	0	0	3.506	-8.452	1.034	-0.061	0	-0.061	4.243	9.061	3.228	0	0	-0.061	-9.622	-1.188	-1.936	0	-0.061	-0.061	-0.073	9.615	2.516	0	0	-0.061	0.677	9.895	0.418	0	0	-0.061	1506695819
-9.623	-2.232	-0.316	-0.061	0	0	3.506	-8.452	1.034	-0.061	0	-0.061	4.288	9.089	3.273	0	0	-0.061	-9.644	-1.18	-1.906	0	-0.122	0	-0.105	9.676	2.525	0	0.061	-0.061	0.638	9.909	0.386	-0.061	-0.061	-0.061	1506695819
-9.639	-2.259	-0.341	-0.061	0	0	3.503	-8.465	1.061	-0.061	0.061	0	4.261	9.097	3.29	0	0	-0.061	-9.607	-1.201	-1.899	0	-0.061	0	-0.197	9.653	2.522	-0.061	0	-0.061	0.669	9.891	0.374	-0.061	-0.061	-0.061	1506695819
-9.639	-2.272	-0.343	0	-0.061	0	3.491	-8.467	1.056	0	0	0	4.25	9.099	3.319	-0.061	0	-0.061	-9.65	-1.2	-1.883	-0.061	-0.061	0	-0.193	9.641	2.511	-0.061	0	-0.061	0.652	9.891	0.37	-0.061	0	-0.061	1506695819
-9.621	-2.269	-0.337	-0.061	0	0	3.491	-8.467	1.056	0	-0.061	0	4.259	9.11	3.309	0	0	-0.061	-9.65	-1.184	-1.888	0	-0.122	0	-0.172	9.659	2.53	-0.061	0	-0.061	0.613	9.9	0.38	-0.061	-0.061	-0.061	1506695819
-9.639	-2.265	-0.355	0	-0.061	0	3.554	-8.446	1.024	0	0	0.061	4.253	9.1	3.317	0	0	-0.061	-9.624	-1.175	-1.871	0	-0.061	-0.061	-0.159	9.679	2.552	-0.061	0	-0.061	0.59	9.878	0.388	0	-0.061	-0.061	1506695819
-9.633	-2.269	-0.339	-0.061	-0.061	-0.061	3.561	-8.415	1.008	0	0	0	4.254	9.059	3.289	-0.061	-0.061	-0.061	-9.649	-1.2	-1.852	0	-0.061	-0.061	-0.203	9.64	2.533	-0.061	0	-0.061	0.602	9.889	0.372	0	0	-0.061	1506695819
-9.616	-2.28	-0.337	0	-0.061	-0.061	3.57	-8.411	0.985	0	-0.061	0	4.278	9.075	3.254	-0.061	0	-0.061	-9.637	-1.206	-1.853	0	-0.061	-0.061	-0.201	9.604	2.527	-0.061	-0.061	-0.061	0.609	9.896	0.36	0	0	-0.061	1506695819
-9.612	-2.28	-0.335	0	-0.061	0	3.59	-8.39	0.965	0	-0.061	0	4.272	9.057	3.225	0	0	-0.061	-9.653	-1.184	-1.839	0	-0.061	-0.061	-0.163	9.628	2.536	0	0	-0.061	0.622	9.899	0.422	0	-0.061	-0.061	1506695819
-9.623	-2.268	-0.325	0	-0.061	0	3.552	-8.403	0.985	-0.061	0	0	4.253	9.05	3.205	0	0	0	-9.629	-1.207	-1.821	0	-0.061	-0.061	-0.191	9.607	2.542	0	0	-0.061	0.646	9.889	0.412	0	-0.061	-0.061	1506695819
-9.606	-2.284	-0.324	0	-0.061	0	3.503	-8.431	0.976	-0.061	-0.061	-0.061	4.206	9.065	3.188	0	-0.061	-0.061	-9.639	-1.205	-1.814	0	-0.061	-0.061	-0.227	9.588	2.511	0	0	-0.061	0.63	9.891	0.404	0	0	-0.061	1506695819
-9.625	-2.292	-0.323	0	-0.061	0	3.478	-8.433	0.98	-0.061	-0.061	-0.061	4.182	9.077	3.158	0	-0.061	-0.061	-9.635	-1.197	-1.796	0	-0.061	-0.061	-0.244	9.583	2.495	0	0	-0.061	0.636	9.885	0.408	0	-0.061	-0.061	1506695819
-9.622	-2.275	-0.327	0	-0.061	0	3.45	-8.433	0.975	-0.061	-0.061	-0.061	4.191	9.107	3.145	0.061	-0.061	-0.061	-9.629	-1.197	-1.803	0	-0.061	-0.061	-0.246	9.617	2.523	0.061	0	-0.061	0.639	9.896	0.408	0	-0.061	-0.061	1506695819
-9.621	-2.29	-0.343	0	0	0	3.46	-8.469	0.98	-0.122	-0.061	0	4.194	9.126	3.208	0.061	-0.061	-0.122	-9.636	-1.208	-1.814	0	0	0	-0.239	9.647	2.519	0.061	0	-0.122	0.626	9.896	0.395	0	-0.061	-0.061	1506695820
-9.622	-2.283	-0.336	0	-0.061	0	3.469	-8.478	0.993	-0.122	-0.061	0	4.17	9.134	3.263	0.061	-0.122	-0.122	-9.635	-1.213	-1.81	0	0	0	-0.249	9.656	2.506	0.061	-0.061	-0.122	0.644	9.902	0.401	0	-0.061	-0.061	1506695820
-9.611	-2.277	-0.316	-0.061	0	0	3.462	-8.476	1.025	-0.122	-0.061	0	4.183	9.125	3.316	0.061	-0.122	-0.122	-9.631	-1.195	-1.814	0	0	-0.061	-0.276	9.658	2.51	0.061	-0.061	-0.122	0.634	9.893	0.41	-0.061	0	-0.061	1506695820
-9.628	-2.278	-0.339	-0.061	-0.061	0	3.48	-8.49	1.064	-0.122	-0.061	0.061	4.217	9.124	3.307	0	-0.061	-0.122	-9.65	-1.175	-1.82	0	-0.061	0	-0.245	9.649	2.497	0	-0.061	-0.122	0.633	9.883	0.412	0	-0.061	-0.061	1506695820
-9.611	-2.294	-0.315	-0.061	-0.061	0	3.515	-8.504	1.074	-0.122	-0.061	0.061	4.216	9.13	3.301	0	-0.061	-0.122	-9.655	-1.175	-1.821	0	-0.061	-0.061	-0.23	9.666	2.505	0	-0.061	-0.122	0.647	9.891	0.397	-0.061	0	-0.061	1506695820
-9.622	-2.294	-0.322	-0.061	0	0	3.548	-8.503	1.09	-0.061	0	0.061	4.262	9.126	3.302	0	-0.061	-0.122	-9.647	-1.176	-1.8	0	-0.061	-0.061	-0.226	9.68	2.499	0	-0.061	-0.122	0.647	9.891	0.397	-0.061	0	-0.061	1506695820
-9.616	-2.312	-0.325	0	0	0	3.548	-8.503	1.09	-0.061	0	0.061	4.295	9.128	3.271	0	-0.061	-0.122	-9.64	-1.2	-1.785	0	-0.061	-0.061	-0.24	9.671	2.504	0	-0.061	-0.122	0.647	9.891	0.397	-0.061	0	-0.061	1506695820
-9.6	-2.3	-0.322	-0.061	0	0	3.554	-8.469	1.037	-0.061	0	0	4.321	9.117	3.235	-0.061	-0.061	-0.061	-9.633	-1.2	-1.78	0	-0.061	-0.061	-0.25	9.668	2.458	0	-0.061	-0.061	0.647	9.891	0.397	-0.061	0	-0.061	1506695820
-9.618	-2.287	-0.329	-0.061	0	0	3.529	-8.471	0.991	0	0	0	4.301	9.086	3.198	0	-0.061	-0.061	-9.64	-1.177	-1.757	0	0	-0.061	-0.278	9.654	2.452	0	-0.061	-0.061	0.647	9.891	0.397	-0.061	0	-0.061	1506695820
-9.628	-2.292	-0.328	-0.061	-0.061	0	3.542	-8.479	0.957	0	-0.061	0	4.264	9.097	3.17	0	0	-0.061	-9.637	-1.227	-1.785	0	-0.122	-0.061	-0.268	9.629	2.464	0	0	-0.061	0.647	9.891	0.397	-0.061	0	-0.061	1506695820
-9.612	-2.303	-0.339	-0.061	-0.061	0	3.522	-8.464	0.994	-0.061	0	0	4.229	9.121	3.191	0	0	-0.061	-9.637	-1.184	-1.779	0	-0.061	-0.061	-0.237	9.652	2.466	0	0	-0.061	0.647	9.891	0.397	-0.061	0	-0.061	1506695820
-9.625	-2.293	-0.334	-0.061	-0.061	0	3.457	-8.478	1.01	0	0	-0.061	4.211	9.138	3.189	0	0	0	-9.624	-1.212	-1.755	0	-0.061	-0.061	-0.278	9.667	2.438	0	0.061	-0.061	0.647	9.891	0.397	-0.061	0	-0.061	1506695820
-9.617	-2.297	-0.347	-0.061	0	0	3.42	-8.482	0.989	0	0	-0.061	4.211	9.138	3.189	0	0	0	-9.628	-1.223	-1.742	-0.061	-0.061	-0.061	-0.339	9.653	2.421	0	0	-0.061	0.622	9.899	0.386	0	-0.061	-0.061	1506695820
-9.615	-2.297	-0.328	-0.061	-0.061	0	3.433	-8.48	0.959	0	-0.061	-0.061	4.211	9.138	3.189	0	0	0	-9.637	-1.221	-1.745	-0.061	-0.061	-0.061	-0.315	9.664	2.427	0	0	-0.061	0.663	9.905	0.4	0	-0.061	-0.061	1506695820
-9.613	-2.32	-0.331	-0.061	-0.061	0	3.403	-8.475	0.983	-0.061	0	0	4.211	9.138	3.189	0	0	0	-9.625	-1.224	-1.745	-0.061	0	-0.061	-0.312	9.684	2.454	0	0	-0.061	0.652	9.893	0.391	0	0	-0.061	1506695820
-9.603	-2.329	-0.341	-0.061	-0.061	0	3.413	-8.471	1.017	-0.061	0	0	4.211	9.138	3.189	0	0	0	-9.629	-1.237	-1.743	-0.061	0	-0.061	-0.319	9.664	2.44	0	0	-0.061	0.634	9.89	0.377	0	0	-0.061	1506695820
-9.609	-2.33	-0.331	-0.061	-0.061	0	3.46	-8.484	1.022	-0.061	-0.061	0	4.211	9.138	3.189	0	0	0	-9.639	-1.236	-1.738	0	0	-0.061	-0.323	9.643	2.419	0	-0.061	0	0.639	9.887	0.4	0	0	-0.061	1506695820
-9.615	-2.327	-0.335	-0.061	-0.061	0	3.47	-8.463	1.02	0	-0.061	0	4.211	9.138	3.189	0	0	0	-9.633	-1.232	-1.761	-0.061	0	-0.061	-0.317	9.655	2.42	0	-0.061	0	0.628	9.88	0.374	0	0	-0.061	1506695820
-9.611	-2.326	-0.319	-0.061	-0.061	0	3.482	-8.457	1.006	0	-0.061	0	4.176	9.162	3.181	0	-0.061	0	-9.636	-1.226	-1.748	-0.061	0	-0.061	-0.282	9.688	2.43	0	-0.061	0	0.63	9.898	0.385	0	-0.061	-0.061	1506695820
-9.616	-2.327	-0.319	-0.061	-0.061	0	3.503	-8.47	1.006	0	-0.061	0	4.176	9.162	3.181	0	-0.061	0	-9.625	-1.25	-1.76	-0.061	0	-0.061	-0.29	9.688	2.42	0	0	-0.061	0.615	9.906	0.366	0	0	-0.061	1506695820
-9.616	-2.333	-0.331	-0.061	-0.061	0	3.521	-8.457	1.008	0	-0.061	-0.061	4.216	9.147	3.158	0	0	-0.061	-9.644	-1.238	-1.759	-0.061	0	-0.061	-0.31	9.666	2.397	0	0	0	0.608	9.905	0.371	0	0	-0.061	1506695820
-9.601	-2.338	-0.333	-0.061	-0.061	0	3.521	-8.457	1.008	0	-0.061	-0.061	4.25	9.155	3.159	-0.061	-0.061	-0.061	-9.635	-1.238	-1.761	-0.061	0	-0.061	-0.299	9.672	2.409	0	0	0	0.583	9.899	0.36	0	0	-0.061	1506695820
-9.615	-2.347	-0.348	-0.061	-0.061	0	3.521	-8.457	1.008	0	-0.061	-0.061	4.237	9.161	3.176	-0.061	0	0	-9.65	-1.25	-1.757	-0.061	0	-0.061	-0.295	9.688	2.418	0	0	0	0.603	9.893	0.353	0	0	-0.061	1506695820
-9.603	-2.341	-0.354	-0.061	-0.061	0	3.521	-8.457	1.008	0	-0.061	-0.061	4.21	9.165	3.182	-0.061	-0.061	0	-9.66	-1.245	-1.787	-0.061	0	0	-0.29	9.69	2.415	0	0	0	0.591	9.911	0.343	0	-0.061	-0.061	1506695820
-9.605	-2.334	-0.334	-0.061	-0.061	0	3.521	-8.457	1.008	0	-0.061	-0.061	4.206	9.156	3.173	-0.061	-0.061	0	-9.648	-1.251	-1.78	-0.061	0	-0.061	-0.279	9.686	2.409	0	0	0	0.603	9.893	0.365	0	-0.061	-0.061	1506695820
-9.601	-2.339	-0.337	-0.061	-0.061	0	3.521	-8.457	1.008	0	-0.061	-0.061	4.191	9.15	3.173	-0.061	0	0	-9.634	-1.237	-1.769	-0.061	0	0	-0.286	9.678	2.428	0	0	0	0.616	9.893	0.358	0	0	-0.061	1506695821
-9.609	-2.328	-0.335	-0.061	-0.061	0	3.521	-8.457	1.008	0	-0.061	-0.061	4.165	9.154	3.152	-0.061	0	-0.061	-9.65	-1.243	-1.768	-0.061	-0.061	0	-0.299	9.668	2.425	0	0	0	0.608	9.897	0.371	0	0	-0.061	1506695821
-9.616	-2.311	-0.328	-0.061	-0.061	0	3.521	-8.457	1.008	0	-0.061	-0.061	4.171	9.153	3.129	-0.061	0	-0.061	-9.647	-1.247	-1.798	-0.061	-0.061	0	-0.28	9.68	2.417	-0.061	0	-0.061	0.639	9.9	0.352	-0.061	-0.061	-0.061	1506695821
-9.619	-2.311	-0.331	-0.061	-0.061	0	3.511	-8.449	1	0	-0.061	-0.061	4.187	9.146	3.134	0	0	-0.061	-9.623	-1.245	-1.782	-0.061	-0.061	0	-0.281	9.683	2.426	0	0	-0.061	0.638	9.884	0.354	0	-0.061	-0.061	1506695821
-9.611	-2.334	-0.329	0	-0.061	0	3.511	-8.449	1	0	-0.061	-0.061	4.173	9.156	3.143	0	0	-0.061	-9.634	-1.266	-1.781	-0.061	-0.061	0	-0.294	9.677	2.409	-0.061	0	-0.061	0.618	9.885	0.359	0	-0.061	-0.061	1506695821
-9.615	-2.323	-0.333	-0.061	0	0	3.511	-8.449	1	0	-0.061	-0.061	4.193	9.172	3.156	0	0	-0.061	-9.636	-1.264	-1.806	0	0	0	-0.319	9.676	2.391	0	0	-0.061	0.61	9.892	0.366	0	0	-0.061	1506695821
-9.607	-2.323	-0.33	-0.061	-0.061	0	3.511	-8.449	1	0	-0.061	-0.061	4.193	9.172	3.156	-0.061	-0.061	-0.061	-9.644	-1.232	-1.773	0	0	0	-0.323	9.68	2.411	0	-0.061	-0.061	0.613	9.905	0.38	0	-0.061	-0.061	1506695821
-9.621	-2.327	-0.318	-0.061	-0.061	0	3.478	-8.447	1.026	-0.061	-0.061	0	4.183	9.13	3.169	0	-0.061	-0.061	-9.642	-1.268	-1.8	0	-0.122	0	-0.291	9.65	2.409	-0.061	-0.061	-0.061	0.646	9.89	0.37	0	-0.061	-0.061	1506695821
-9.615	-2.326	-0.324	0	-0.061	0	3.583	-8.435	1.04	-0.061	0	0.061	4.194	9.15	3.169	0	-0.061	-0.061	-9.649	-1.208	-1.774	0	-0.061	0	-0.242	9.672	2.411	0	-0.061	-0.061	0.626	9.892	0.365	0	-0.061	-0.061	1506695821
-9.615	-2.346	-0.329	-0.061	-0.061	0	3.552	-8.448	1.004	-0.122	0.061	0.061	4.237	9.15	3.157	0	0	-0.061	-9.641	-1.236	-1.757	0	-0.061	0	-0.264	9.67	2.426	0	0	-0.061	0.601	9.899	0.335	0	-0.061	-0.061	1506695821
-9.606	-2.361	-0.327	-0.061	-0.061	0	3.524	-8.453	0.981	-0.061	-0.061	0	4.2	9.144	3.134	0	0	-0.061	-9.652	-1.241	-1.753	0	0	0	-0.327	9.658	2.422	-0.061	0	-0.061	0.604	9.891	0.352	0	0	-0.061	1506695821
-9.607	-2.342	-0.327	-0.061	-0.122	0	3.519	-8.439	0.927	-0.122	0	-0.061	4.207	9.138	3.131	-0.061	-0.061	0	-9.644	-1.249	-1.765	0	-0.061	0	-0.301	9.673	2.428	0	-0.061	0	0.605	9.904	0.377	0	-0.061	-0.061	1506695821
-9.643	-2.323	-0.312	0	-0.305	0	3.554	-8.452	0.93	-0.122	0	-0.061	4.351	9.129	3.07	0	-0.122	0.183	-9.612	-1.231	-1.767	0	-0.061	0	-0.306	9.691	2.446	0	0	0	0.596	9.896	0.37	0	-0.061	-0.061	1506695821
-9.635	-2.32	-0.244	-0.061	-0.183	0	3.59	-8.513	1.016	-0.183	0.061	0	4.473	9.17	3.09	0.061	-0.061	0.183	-9.606	-1.241	-1.732	0	-0.061	0	-0.325	9.702	2.48	0	-0.061	0	0.578	9.884	0.382	0	-0.061	-0.061	1506695821
-9.575	-2.379	-0.191	-0.061	-0.061	-0.061	3.681	-8.611	1.159	-0.244	0.122	0	4.538	9.185	3.232	0.061	-0.061	0.183	-9.662	-1.243	-1.714	0.061	-0.061	0	-0.295	9.752	2.425	0.061	-0.061	0.061	0.639	9.914	0.355	0	-0.061	-0.061	1506695821
-9.548	-2.42	-0.205	0	-0.061	-0.061	3.681	-8.611	1.159	-0.183	0.244	0	4.41	9.071	3.311	0	0	0.183	-9.612	-1.214	-1.668	0.061	0	0	-0.304	9.703	2.353	0	-0.061	0.061	0.568	9.905	0.336	0	-0.061	-0.061	1506695821
-9.566	-2.458	-0.224	0.061	0	0	3.534	-8.402	1.11	-0.061	0.305	-0.061	4.288	9.028	3.289	-0.061	-0.061	0.244	-9.612	-1.188	-1.641	0.061	0	0	-0.293	9.567	2.396	0	0	0.122	0.524	9.878	0.313	0	-0.122	-0.061	1506695821
-9.592	-2.379	-0.225	0.061	0	0.061	3.516	-8.412	0.965	0.183	-0.061	-0.244	4.193	9.058	3.205	-0.122	-0.061	0.244	-9.634	-1.199	-1.652	0	0	-0.061	-0.293	9.522	2.375	0	0	0.122	0.601	9.895	0.361	0	-0.061	-0.061	1506695821
-9.6	-2.322	-0.219	0.061	0	0.061	3.481	-8.422	0.803	0.122	0	-0.244	4.159	9.082	3.078	-0.122	-0.061	0.061	-9.649	-1.183	-1.665	0	-0.061	-0.061	-0.255	9.573	2.363	0	0	0.122	0.617	9.893	0.377	-0.061	-0.122	0	1506695821
-9.616	-2.302	-0.232	0	0	0.061	3.443	-8.412	0.706	0	0.061	-0.244	4.127	9.11	2.95	-0.122	-0.061	0.061	-9.629	-1.192	-1.698	0	0	-0.061	-0.272	9.623	2.394	0	0	0.061	0.63	9.899	0.37	-0.061	-0.122	0	1506695821
-9.616	-2.317	-0.274	0	0	0.061	3.336	-8.394	0.681	0	0.061	-0.244	4.125	9.143	2.863	-0.122	-0.061	0	-9.648	-1.206	-1.727	0	0.061	0	-0.298	9.647	2.379	0	0	0	0.648	9.898	0.36	-0.061	-0.061	-0.061	1506695821
-9.61	-2.347	-0.273	0	0	0	3.289	-8.448	0.708	-0.122	-0.061	-0.122	4.162	9.162	2.906	0.061	-0.061	-0.122	-9.683	-1.192	-1.744	0	0.061	0	-0.307	9.709	2.385	0	-0.061	-0.061	0.626	9.891	0.318	-0.061	0	-0.061	1506695821
-9.597	-2.354	-0.245	0	-0.061	0	3.289	-8.448	0.708	-0.122	-0.061	-0.122	4.201	9.141	2.985	0.122	-0.122	-0.183	-9.674	-1.194	-1.75	0	0.061	0	-0.298	9.723	2.383	0	-0.122	-0.122	0.575	9.898	0.347	-0.061	-0.061	-0.061	1506695821
-9.607	-2.355	-0.239	0	0	0	3.278	-8.495	0.912	-0.183	0	0	4.279	9.109	3.107	0.122	-0.122	-0.183	-9.648	-1.209	-1.763	0	0.061	0	-0.264	9.701	2.385	0	-0.122	-0.183	0.578	9.892	0.342	0	-0.061	-0.061	1506695821
-9.605	-2.376	-0.251	0	-0.061	0	3.345	-8.508	1.01	-0.183	0	0.122	4.37	9.097	3.25	0.122	-0.061	-0.244	-9.665	-1.199	-1.762	0	0.061	0	-0.228	9.682	2.383	0.061	-0.122	-0.183	0.567	9.902	0.333	0	0	-0.061	1506695821
-9.605	-2.378	-0.256	0	-0.061	0	3.442	-8.567	1.093	-0.183	0	0.183	4.469	9.125	3.297	0.061	-0.061	-0.244	-9.667	-1.211	-1.769	0	0	-0.061	-0.191	9.676	2.387	0	-0.122	-0.183	0.519	9.904	0.333	0	-0.061	-0.061	1506695822
-9.593	-2.357	-0.24	-0.061	-0.061	0	3.54	-8.557	1.128	-0.183	0	0.183	4.469	9.125	3.297	0.061	-0.061	-0.244	-9.66	-1.214	-1.759	0	0	-0.061	-0.206	9.704	2.39	0	-0.122	-0.122	0.526	9.906	0.347	0	-0.061	-0.061	1506695822
-9.612	-2.37	-0.255	-0.061	-0.061	0	3.613	-8.503	1.135	-0.061	0	0.122	4.536	9.107	3.269	0	-0.061	-0.183	-9.668	-1.224	-1.761	0	-0.061	-0.061	-0.215	9.704	2.371	-0.061	-0.122	-0.061	0.566	9.889	0.353	0	0	-0.061	1506695822
-9.616	-2.347	-0.258	-0.061	-0.061	0	3.676	-8.467	1.056	-0.061	0	0.122	4.572	9.103	3.205	-0.061	-0.061	-0.122	-9.66	-1.207	-1.771	0	-0.061	-0.061	-0.199	9.68	2.358	-0.061	-0.061	-0.061	0.543	9.891	0.327	0	-0.061	-0.061	1506695822
-9.611	-2.332	-0.249	-0.061	-0.061	0	3.717	-8.446	0.974	0	-0.061	0.061	4.534	9.068	3.127	-0.122	0	0	-9.66	-1.174	-1.749	-0.061	-0.061	-0.061	-0.193	9.69	2.365	-0.061	0	0	0.56	9.892	0.327	0	-0.061	-0.061	1506695822
-9.627	-2.338	-0.236	-0.061	0	0	3.695	-8.447	0.891	0	0	0	4.447	9.048	3.07	-0.061	0	0.061	-9.653	-1.236	-1.782	0	-0.122	-0.061	-0.201	9.662	2.366	-0.061	0.061	0	0.591	9.886	0.323	0	0	-0.061	1506695822
-9.611	-2.358	-0.243	-0.061	-0.061	0	3.661	-8.41	0.886	-0.061	0	-0.061	4.424	9.067	3.028	-0.061	0	0.061	-9.647	-1.202	-1.751	-0.061	-0.061	-0.061	-0.176	9.673	2.358	0	0.061	0	0.58	9.899	0.33	0	0	-0.061	1506695822
-9.605	-2.338	-0.23	-0.061	-0.061	0	3.57	-8.431	0.86	-0.061	0	-0.061	4.376	9.097	2.993	0	0.061	0.061	-9.631	-1.223	-1.714	-0.061	-0.061	-0.061	-0.213	9.683	2.346	0	0.183	0	0.579	9.902	0.353	0	0	-0.061	1506695822
-9.612	-2.364	-0.228	-0.061	-0.061	0	3.464	-8.436	0.866	0	-0.122	-0.122	4.31	9.14	2.991	0	0.061	0.061	-9.628	-1.231	-1.714	-0.061	-0.061	-0.061	-0.281	9.665	2.309	0	0.122	0	0.581	9.889	0.325	0	0	-0.061	1506695822
-9.6	-2.351	-0.22	-0.061	0	0	3.412	-8.461	0.858	-0.061	-0.122	-0.122	4.264	9.174	3.023	0.061	0	0.061	-9.642	-1.256	-1.708	-0.061	-0.061	-0.061	-0.325	9.688	2.309	0	0.122	0	0.579	9.9	0.364	0	0	-0.061	1506695822
-9.605	-2.352	-0.231	-0.061	0	0	3.378	-8.48	0.864	-0.061	0	-0.061	4.228	9.208	3.066	0.061	0	0.061	-9.646	-1.254	-1.713	-0.061	-0.061	-0.061	-0.342	9.7	2.327	0	0.061	0	0.591	9.897	0.352	0	0	-0.061	1506695822
-9.611	-2.36	-0.256	-0.061	0	0	3.335	-8.49	0.919	-0.122	0	0	4.174	9.185	3.116	0.061	0	0.061	-9.633	-1.266	-1.706	-0.061	-0.061	-0.061	-0.348	9.72	2.328	0	0.061	-0.061	0.569	9.89	0.341	0	0	-0.061	1506695822
-9.587	-2.37	-0.262	-0.061	-0.061	0	3.363	-8.488	0.969	-0.061	-0.061	0.061	4.151	9.178	3.116	0	-0.061	-0.061	-9.643	-1.268	-1.699	-0.061	-0.061	-0.061	-0.365	9.69	2.3	0	-0.061	-0.061	0.549	9.895	0.33	0	0	-0.061	1506695822
-9.611	-2.387	-0.263	-0.061	0	0	3.415	-8.485	0.993	-0.061	-0.061	0.061	4.206	9.191	3.1	0	-0.061	-0.061	-9.65	-1.25	-1.7	-0.061	-0.061	-0.061	-0.311	9.667	2.32	0	-0.061	-0.061	0.556	9.878	0.317	0	0	-0.061	1506695822
-9.603	-2.369	-0.255	-0.061	-0.061	0	3.47	-8.496	0.98	-0.061	-0.061	0.061	4.25	9.201	3.068	-0.061	0	-0.122	-9.653	-1.255	-1.693	-0.061	-0.061	0	-0.301	9.696	2.326	-0.061	-0.061	-0.061	0.568	9.895	0.341	0	0	-0.061	1506695822
-9.594	-2.366	-0.261	-0.061	0	0	3.53	-8.48	0.955	0	-0.061	0.061	4.298	9.161	3.043	0	-0.061	-0.122	-9.652	-1.258	-1.698	0	-0.061	0	-0.318	9.714	2.322	-0.061	-0.061	-0.061	0.553	9.899	0.333	0	-0.061	-0.061	1506695822
-9.611	-2.358	-0.25	-0.061	-0.061	0	3.557	-8.443	0.918	-0.061	0	0.061	4.335	9.13	3.004	0	-0.061	-0.122	-9.648	-1.262	-1.678	0	-0.061	0	-0.336	9.691	2.316	-0.061	-0.061	-0.061	0.571	9.89	0.325	-0.061	-0.061	0	1506695822
-9.599	-2.378	-0.26	0	0	0	3.576	-8.43	0.892	-0.061	0	0	4.364	9.123	2.981	-0.061	-0.061	-0.122	-9.646	-1.253	-1.682	0	-0.061	0	-0.325	9.661	2.299	-0.061	-0.061	-0.061	0.565	9.9	0.348	0	0	-0.061	1506695822
-9.604	-2.353	-0.26	-0.061	0	0	3.582	-8.454	0.884	-0.061	0	0	4.387	9.126	2.996	0	-0.061	-0.061	-9.654	-1.242	-1.694	0	-0.061	0	-0.321	9.671	2.321	0	-0.061	-0.061	0.573	9.895	0.323	-0.061	-0.061	0	1506695822
-9.618	-2.357	-0.268	-0.061	-0.061	0	3.586	-8.459	0.885	-0.061	0	0	4.398	9.131	3.019	0	-0.061	-0.061	-9.652	-1.249	-1.68	0	-0.061	0	-0.306	9.69	2.318	0	-0.061	-0.061	0.573	9.89	0.324	0	-0.061	0	1506695822
-9.599	-2.361	-0.28	-0.061	-0.061	0	3.545	-8.463	0.895	-0.061	0	-0.061	4.368	9.132	3.041	0	-0.061	-0.061	-9.647	-1.243	-1.67	0	-0.061	0	-0.303	9.679	2.327	0	0	-0.061	0.569	9.896	0.342	0	-0.061	-0.061	1506695822
-9.603	-2.36	-0.288	-0.061	-0.061	0	3.508	-8.466	0.907	-0.061	0	-0.061	4.344	9.137	3.079	0	-0.061	0	-9.646	-1.25	-1.665	0	-0.061	-0.061	-0.304	9.673	2.324	0	0	-0.061	0.581	9.891	0.333	0	0	-0.061	1506695822
-9.588	-2.357	-0.267	0	0	0	3.449	-8.5	0.927	-0.061	0	-0.061	4.326	9.162	3.084	0	-0.061	0	-9.631	-1.253	-1.665	0	0	-0.061	-0.309	9.678	2.321	0	0	-0.061	0.58	9.896	0.331	0	-0.061	-0.061	1506695822
-9.612	-2.334	-0.273	-0.061	-0.061	0	3.42	-8.509	0.951	-0.061	0	-0.061	4.299	9.167	3.084	-0.061	0	0	-9.641	-1.247	-1.668	0	0	-0.061	-0.317	9.688	2.32	0	0	0	0.601	9.89	0.348	0	-0.061	0	1506695822
-9.616	-2.335	-0.264	-0.061	-0.061	0	3.384	-8.512	0.95	-0.061	0	-0.061	4.289	9.176	3.078	-0.061	-0.061	0	-9.641	-1.248	-1.663	0	0	-0.061	-0.329	9.695	2.31	-0.061	0	0	0.601	9.906	0.335	0	-0.061	-0.061	1506695822
-9.601	-2.348	-0.268	-0.061	-0.061	0	3.374	-8.518	0.938	0	0	0	4.268	9.173	3.051	-0.061	0	0	-9.652	-1.251	-1.693	0	0	0	-0.325	9.702	2.306	-0.061	-0.061	0	0.597	9.895	0.345	0	0	-0.061	1506695823
-9.593	-2.355	-0.275	-0.061	-0.061	0	3.376	-8.495	0.904	0	0	0	4.283	9.174	3.024	-0.061	0	-0.061	-9.671	-1.244	-1.698	0	0	0	-0.321	9.704	2.312	-0.061	0	0	0.591	9.898	0.322	0	-0.061	-0.061	1506695823
-9.589	-2.346	-0.281	-0.061	-0.061	0	3.384	-8.489	0.902	0	-0.061	0	4.283	9.142	3.019	-0.061	0	-0.061	-9.655	-1.214	-1.693	-0.061	0	-0.061	-0.329	9.69	2.318	-0.061	-0.061	0	0.583	9.897	0.329	0	-0.061	-0.061	1506695823
-9.61	-2.353	-0.274	-0.061	0	0	3.4	-8.503	0.87	-0.061	-0.061	0.061	4.277	9.124	3.009	-0.061	0	-0.061	-9.677	-1.256	-1.721	-0.061	-0.061	0	-0.311	9.677	2.322	-0.061	-0.061	-0.061	0.577	9.889	0.328	0	0	-0.061	1506695823
-9.606	-2.375	-0.279	-0.061	-0.061	0	3.45	-8.471	0.897	-0.061	-0.061	0.061	4.298	9.14	3.016	0	0	-0.061	-9.662	-1.235	-1.688	-0.061	-0.061	-0.061	-0.262	9.684	2.322	0	0	-0.061	0.584	9.906	0.348	0	0	-0.061	1506695823
-9.595	-2.352	-0.272	-0.061	0	0	3.468	-8.48	0.918	-0.061	0	0.061	4.343	9.149	3.036	0	0	-0.122	-9.649	-1.248	-1.668	-0.061	-0.061	0	-0.267	9.694	2.329	0	0	-0.061	0.571	9.904	0.351	0	0	-0.061	1506695823
-9.594	-2.367	-0.266	-0.061	-0.061	0	3.454	-8.475	0.93	-0.061	0	0.061	4.356	9.164	3.042	0	0	-0.061	-9.637	-1.263	-1.651	-0.061	-0.061	-0.061	-0.335	9.678	2.305	-0.061	0	-0.061	0.59	9.893	0.329	0	0	-0.061	1506695823
-9.616	-2.39	-0.263	-0.061	0	0	3.48	-8.469	0.891	0	-0.122	0	4.38	9.171	3.046	0	0	-0.061	-9.666	-1.251	-1.66	-0.061	-0.061	0	-0.348	9.701	2.285	0	0	-0.061	0.603	9.896	0.336	0	0	-0.061	1506695823
-9.593	-2.399	-0.257	-0.061	-0.061	0	3.512	-8.466	0.885	0	-0.122	0	4.374	9.165	3.031	0	0	0	-9.668	-1.249	-1.675	-0.061	-0.061	0	-0.33	9.716	2.312	0	0	-0.061	0.575	9.905	0.334	0	0	-0.061	1506695823
-9.573	-2.395	-0.27	-0.061	0	0	3.492	-8.459	0.888	-0.061	0	0	4.317	9.141	3.066	0	0	0	-9.639	-1.253	-1.66	-0.061	-0.061	0	-0.295	9.717	2.346	-0.061	0	-0.061	0.577	9.903	0.355	-0.061	0	-0.061	1506695823
-9.598	-2.387	-0.258	-0.061	0	0	3.511	-8.455	0.903	-0.061	-0.061	0	4.268	9.126	3.054	0	0.061	0	-9.654	-1.257	-1.657	-0.061	-0.061	0	-0.316	9.667	2.324	-0.061	0.061	-0.061	0.555	9.885	0.362	-0.061	-0.061	-0.061	1506695823
-9.598	-2.395	-0.264	-0.061	0	0	3.5	-8.482	0.889	-0.061	0	-0.061	4.283	9.176	3.024	-0.061	0	0	-9.664	-1.229	-1.646	-0.061	-0.061	0	-0.353	9.653	2.326	-0.061	0	0	0.572	9.89	0.349	0	0	-0.061	1506695823
-9.615	-2.396	-0.279	-0.061	0	0	3.488	-8.494	0.885	-0.061	0	-0.061	4.283	9.176	3.024	-0.061	0	0	-9.662	-1.227	-1.614	-0.061	-0.061	0	-0.345	9.713	2.344	0	0.061	-0.061	0.535	9.899	0.323	-0.061	0	0	1506695823
-9.577	-2.389	-0.252	0	0	0	3.464	-8.508	0.883	-0.061	0	-0.061	4.219	9.202	3.043	0	0.061	0	-9.642	-1.255	-1.598	-0.061	-0.061	0	-0.389	9.729	2.355	-0.061	0.061	-0.061	0.519	9.899	0.333	0	-0.061	-0.061	1506695823
-9.576	-2.375	-0.274	0	0	0	3.413	-8.51	0.9	-0.061	0	-0.061	4.187	9.18	3.078	-0.061	0	-0.061	-9.631	-1.258	-1.604	-0.061	0	0	-0.407	9.685	2.326	-0.061	0	-0.061	0.549	9.889	0.351	0	-0.061	-0.061	1506695823
-9.618	-2.383	-0.276	0	0	0	3.413	-8.51	0.9	-0.061	0	-0.061	4.194	9.177	3.035	-0.061	0	-0.061	-9.656	-1.251	-1.622	0	0	0	-0.422	9.659	2.311	-0.061	0	0	0.54	9.869	0.319	0	0	-0.061	1506695823
-9.729	-2.342	-0.274	0.061	0	0	3.401	-8.49	0.913	-0.061	0	0	4.248	9.196	3.013	-0.061	-0.061	-0.061	-9.695	-1.227	-1.664	0	-0.061	0	-0.374	9.682	2.335	-0.061	-0.061	0	0.479	9.9	0.301	0	0	-0.061	1506695823
-9.871	-2.324	-0.403	0.061	-0.366	-0.122	3.441	-8.51	0.906	-0.061	0	0.061	4.262	9.185	3.01	0	0	-0.061	-9.653	-1.285	-1.73	-0.061	-0.061	0	-0.309	9.726	2.357	-0.061	0	-0.061	0.317	9.99	0.261	0	0	-0.183	1506695823
-9.643	-2.387	-0.359	0.122	-0.671	-0.183	3.407	-8.385	0.913	-0.122	0	0	4.261	9.098	3.022	0	0.061	-0.122	-9.569	-1.492	-1.766	-0.061	0	0	-0.287	9.725	2.306	-0.061	0	-0.061	0.103	10.086	0.226	-0.061	-0.244	-0.427	1506695823
-9.506	-2.481	-0.383	0.122	-0.427	-0.183	3.332	-8.268	0.947	-0.122	0	0	4.296	9.074	2.921	0	0.061	-0.122	-9.719	-1.656	-1.796	0.061	-0.183	0	-0.27	9.617	2.11	-0.061	-0.122	-0.061	0.313	9.885	0.176	0	-0.183	-0.488	1506695823
-9.532	-2.302	-0.713	0.244	-0.305	-0.122	3.34	-8.311	1.016	-0.305	0.061	0.122	4.448	9.216	2.726	-0.122	0.061	-0.366	-9.738	-1.665	-1.835	0.061	-0.244	0.061	-0.104	9.654	1.966	-0.061	-0.122	-0.061	0.537	9.887	0.195	0	-0.244	-0.427	1506695823
-9.615	-2.255	-0.874	0.244	-0.244	-0.122	3.358	-8.337	1.104	-0.427	0.122	0.183	4.561	9.266	2.565	-0.122	0.061	-0.366	-9.667	-1.771	-1.853	0	-0.183	0.061	0.018	9.849	1.937	0	0.061	-0.183	0.786	9.89	0.067	0	-0.244	-0.427	1506695823
-9.545	-2.194	-0.757	0.244	-0.183	-0.183	3.295	-8.451	1.175	-0.427	0.122	0.183	4.582	9.355	2.558	0	0	-0.366	-9.788	-1.918	-1.995	0.061	-0.366	0	-0.095	9.948	1.904	-0.061	0.061	-0.244	0.922	9.918	-0.014	-0.122	-0.122	-0.366	1506695823
-9.475	-2.052	-0.812	-0.061	0.061	-0.183	3.213	-8.562	1.257	-0.488	0	0.122	4.454	9.329	2.548	0.122	-0.061	-0.305	-9.782	-1.846	-2.022	0.061	-0.488	0.061	-0.114	9.983	1.798	-0.122	-0.122	-0.427	0.842	9.903	0.033	-0.305	-0.061	-0.305	1506695823
-9.475	-2.439	-0.877	-0.366	-0.061	0	3.182	-8.422	1.327	-0.61	0.122	0.305	4.289	9.038	2.542	0.122	-0.061	-0.427	-9.7	-1.792	-1.949	0	-0.671	0.061	0.033	9.92	1.784	-0.061	-0.122	-0.61	1.227	9.868	0.258	-0.549	0	-0.183	1506695823
-9.26	-2.751	-0.461	-0.244	-0.061	0.427	3.102	-8.417	1.378	-0.61	0.122	0.305	4.272	8.884	2.51	0.183	-0.122	-0.549	-9.743	-1.918	-1.824	0.122	-0.977	-0.061	0.1	9.655	1.799	-0.122	-0.183	-0.732	2.285	9.885	1.102	-1.038	0.793	0.488	1506695824
-9.483	-2.415	0.039	0	-0.122	1.038	3.031	-8.514	1.354	-0.61	0.244	0.549	4.325	8.99	2.47	0.305	0	-0.732	-9.765	-1.767	-1.669	0.244	-1.282	-0.061	0.15	9.505	1.798	-0.122	0	-0.793	2.839	9.905	1.883	-1.953	1.16	1.587	1506695824
-10.116	-2.311	0.252	-0.183	-1.648	0.916	3.012	-8.404	1.298	-0.61	0.244	0.549	4.221	9.1	2.456	0.366	0.122	-0.854	-9.512	-1.36	-1.458	0.427	-1.282	0.061	-0.045	9.531	1.913	-0.122	0.366	-0.977	3.499	10.474	2.595	-3.113	0.916	2.625	1506695824
-9.664	-1.622	1.262	0.183	-1.404	0.244	3.047	-8.314	1.195	-0.61	0.366	0.732	4.087	9.165	2.615	0.427	0	-0.671	-9.521	-0.785	-1.412	0.488	-1.221	0.183	-0.559	9.53	2.369	0	0.488	-1.038	4.327	11.768	3.89	-3.845	1.587	3.845	1506695824
-10.143	-0.573	1.861	-0.305	-1.038	-0.549	3.052	-8.369	0.915	-0.122	0.549	1.221	3.865	9.174	2.932	0.977	0	-0.244	-9.652	-0.243	-1.476	0.305	-0.793	0.366	-0.845	9.49	2.902	0.122	0.366	-1.099	3.419	12.422	3.552	-4.578	1.099	4.822	1506695824
-10.296	-0.989	1.863	-0.488	-0.488	-1.038	3.194	-8.728	0.443	-0.122	0.549	1.221	3.588	9.367	3.433	0.977	0	-0.244	-9.895	-0.049	-1.565	0.061	-0.61	0.366	-0.763	9.522	3.388	0.244	0.366	-1.221	-0.706	10.891	2.478	-2.625	-1.892	4.578	1506695824
-9.873	-1.499	1.851	0.244	-0.488	-0.732	3.432	-9.25	-0.085	0.366	-0.671	1.526	3.378	9.7	4.109	1.16	0.183	-0.366	-10.075	-0.215	-1.998	0.061	-0.732	0.183	-0.605	9.795	3.586	0.244	0.366	-1.221	-0.871	9.164	1.292	-2.136	-2.808	2.747	1506695824
-8.766	-0.731	2.129	0.488	-0.122	0	3.634	-8.887	-0.519	0.305	-1.282	1.343	3.316	9.31	4.595	0.916	0	-0.854	-9.319	-0.163	-1.83	0.122	-0.427	0.122	-0.583	9.978	3.572	0.244	0	-1.16	1.371	7.599	1.474	-0.427	-3.479	1.404	1506695824
-8.711	0.108	1.979	-0.244	0.305	-0.061	3.986	-7.99	-0.518	0.305	-1.282	1.343	3.327	8.586	4.701	0.916	0	-0.854	-8.997	0.063	-1.591	0.366	-0.671	0.061	-0.702	9.345	3.535	0.183	-0.305	-1.038	3.126	5.995	1.241	1.038	-1.343	0.305	1506695824
-9.24	0.273	1.857	-0.488	-0.305	-0.305	4.449	-7.683	-0.282	-0.549	0.305	1.282	3.297	8.193	4.642	0.61	0	-0.732	-8.943	0.343	-1.437	0.244	-0.427	-0.061	-0.757	8.528	3.521	-0.061	-0.488	-0.916	4.7	5.958	2.146	1.77	2.258	-0.366	1506695824
-9.611	-0.562	1.875	-0.977	-0.244	-0.366	4.366	-8.055	-0.12	-0.305	1.221	1.404	3.297	8.193	4.642	0.244	-0.122	-0.732	-9.33	0.757	-1.437	0	-0.061	-0.183	-0.695	8.236	3.487	-0.061	-0.549	-0.732	3.986	6.898	3.847	2.747	5.371	-0.61	1506695824
-10.329	-1.988	1.897	-0.549	-0.183	0.183	4.04	-8.847	-0.097	0.061	0.061	1.099	3.772	8.667	4.216	0	-0.427	-0.793	-9.738	0.672	-1.626	-0.305	-0.061	-0.305	-0.372	8.603	3.624	0.122	-0.488	-0.427	3.387	7.911	5.38	2.014	4.7	-0.549	1506695824
-10.151	-1.044	2.332	-0.122	-0.61	0.61	4.159	-9.354	-0.25	0.061	0.061	1.099	4.366	8.921	4.144	0	-0.671	-0.916	-9.68	0.06	-1.579	-0.305	-0.244	-0.61	-0.12	9.165	3.747	0.244	-0.183	-0.244	5.009	9.885	7.624	0	-0.977	-0.183	1506695824
-9.855	0.225	3.109	-1.892	-0.061	0.122	4.529	-9.283	-0.153	0.305	-1.099	0.366	4.722	9.189	4.127	0.061	-0.366	-0.793	-9.247	-0.067	-1.321	0	0.122	-0.732	-0.433	9.372	3.689	0.183	0.183	0.061	5.148	9.262	7.643	-0.427	-2.625	1.038	1506695824
-10.746	-1.424	2.108	-0.732	-0.488	0.305	4.628	-9.501	0.195	0.061	-0.854	-0.366	4.57	10.014	3.874	-0.122	-0.061	-0.122	-10.933	-0.184	-1.473	-0.549	0	-0.732	-1.367	9.386	3.609	0.061	0	0.305	4.126	7.07	2.859	1.221	-1.892	0.854	1506695824
-11.325	-3.068	2.305	-0.61	0.183	0.916	4.31	-10.319	0.696	-0.244	0.122	-0.549	4.474	10.915	3.579	-0.305	-0.549	0.671	-10.78	-0.118	-0.428	-0.427	1.343	-0.366	-1.695	10.16	3.334	-0.183	-0.793	0.488	3.784	9.232	1.753	0	0.671	-1.465	1506695824
-10.369	-2.592	1.663	0.793	-0.488	0.427	4.31	-10.319	0.696	0.122	0.488	-0.732	4.646	11.523	3.162	-0.427	-0.854	0.977	-12.159	-1.144	-0.696	-0.366	-0.549	-0.427	-1.314	11.054	3.529	0.427	-0.793	0.61	5.954	11.106	3.431	-0.977	1.648	-0.549	1506695824
-8.945	-2.732	1.272	-0.427	1.404	-0.244	3.675	-11.185	1.171	0.732	-0.549	-1.404	5.03	11.746	3.212	-0.183	-0.549	0.977	-10.795	-1.432	-0.017	-0.305	1.221	-0.244	-1.2	12.027	3.256	0.366	0.366	0.854	0.703	9.439	2.338	0.549	-0.793	-1.465	1506695824
-9.179	-2.994	-0.998	0.305	1.831	-0.549	3.841	-10.245	1.26	1.038	-0.793	-3.357	4.453	10.958	3.08	0	0.916	1.099	-10.56	-1.276	-0.06	-0.916	0	0	-1.637	11.895	2.803	0	0.671	0.916	1.477	9.284	-0.201	2.563	-1.892	-1.77	1506695824
-9.089	-3.125	-1.286	-0.061	1.099	-0.366	3.304	-9.233	1.262	1.038	-0.793	-3.357	4.453	10.958	3.08	-0.122	1.587	1.526	-9.643	-2.256	0.156	-1.221	0.427	-0.183	-1.876	10.68	2.19	-0.427	0.427	0.732	3.222	9.963	-0.044	1.648	0.366	-1.587	1506695824
-9.01	-3.242	-0.965	-0.366	1.892	-0.305	2.547	-8.955	1.2	0.854	-0.061	-4.395	3.741	9.902	2.952	-0.549	1.282	1.709	-9.515	-2.862	0.317	-1.221	0.427	-0.183	-1.616	9.487	1.511	-0.732	0.305	0.732	1.492	9.63	0.245	1.831	0.183	-1.953	1506695824
-9.501	-3.132	-1.069	0.366	1.404	0.122	1.956	-8.869	1.107	0.732	-0.183	-4.395	3.409	9.392	1.859	-1.16	1.099	1.282	-9.625	-2.911	0.118	-0.732	-0.183	-0.061	-1.323	9.188	0.849	-0.793	0.793	0.977	0.543	9.637	0.01	1.831	-1.831	-2.075	1506695824
-9.294	-2.032	-1.078	0.549	1.099	0	1.743	-8.715	1.103	0.488	0.061	-3.601	3.409	9.392	1.859	-1.587	0.671	0.549	-9.015	-2.887	-0.272	-0.488	-0.305	0.183	-1.186	9.452	0.679	-0.549	1.282	1.282	1.488	9.883	-0.395	2.075	-2.808	-2.258	1506695824
-9.098	-1.437	-1.312	0.183	0.305	-0.427	1.622	-7.867	1.256	0.061	0.488	-2.625	4.164	9.179	0.919	-1.77	0.183	0.061	-8.418	-2.805	-0.628	-0.366	-0.244	0.122	-1.333	9.672	0.888	-0.122	1.404	1.343	2.713	9.741	-0.432	1.953	-1.038	-2.197	1506695824
-8.679	-1.839	-1.232	0.305	0.671	-0.977	1.37	-6.742	1.372	0.061	0.488	-2.625	4.164	9.179	0.919	-1.648	0	0.183	-8.295	-2.577	-0.888	-0.366	-0.244	0.122	-1.52	9.29	1.182	-0.061	0.793	1.16	2.294	9.485	-0.358	1.77	-0.122	-2.197	1506695824
-8.959	-2.23	-1.328	0.732	0.549	-0.854	1.062	-6.048	1.605	-0.427	0.549	-0.366	4.547	8.526	0.807	-1.099	-0.061	0.793	-8.23	-2.418	-1.069	-0.244	0.122	0.244	-1.383	8.829	1.406	-0.244	0.305	0.916	1.253	9.476	-0.115	1.709	-0.61	-2.197	1506695825
-9.058	-1.976	-1.229	0.854	0.183	-0.732	0.839	-5.795	1.693	-0.305	-0.244	1.099	4.4	7.967	0.933	-0.61	0.122	1.282	-8.229	-2.516	-1.256	-0.061	0.061	0.244	-0.8	8.625	1.337	-0.549	0	0.305	0.97	9.568	-0.171	1.221	-1.343	-2.136	1506695825
-9.24	-1.67	-1.164	1.099	0.305	-0.854	0.839	-5.795	1.693	-0.305	-0.244	1.099	4.4	7.967	0.933	-0.244	0.305	1.282	-8.274	-2.741	-1.308	-0.061	0.061	0.244	-0.304	8.579	1.206	-0.366	-0.122	-0.183	1.315	9.491	-0.063	1.099	-1.587	-2.014	1506695825
-9.392	-1.707	-1.488	0.793	0.183	-0.977	1.561	-6.222	1.839	-0.183	-1.404	2.502	4.059	7.769	1.053	0	0.122	0.732	-8.502	-3.1	-1.449	0.305	0.61	0.305	0.071	8.786	0.982	-0.244	-0.183	-0.244	1.469	9.516	-0.036	0.793	-1.648	-2.014	1506695825
-9.495	-2.034	-1.879	0.488	0.427	-0.671	2.232	-6.984	1.961	-0.366	-1.648	3.906	4.149	8.384	1.512	0.244	-0.244	-0.061	-9.075	-2.717	-1.616	0.61	0.427	0.427	0.103	9.11	0.906	0	-0.366	-0.183	1.199	9.714	-0.565	0.488	-1.77	-1.831	1506695825
-10.109	-1.842	-1.754	1.16	-0.061	0.122	2.232	-6.984	1.961	-0.671	-1.526	5.188	4.27	9.093	1.934	0.366	-0.488	-0.793	-9.283	-2.545	-1.705	0.427	0.244	0.732	0.226	9.63	1.091	0.183	-0.61	-0.366	1.086	10.256	-0.709	-0.366	-2.258	-1.77	1506695825
-10.862	-2.083	-1.589	0.183	-0.671	0.916	3.997	-9.732	2.193	-0.854	-1.099	6.348	4.27	9.093	1.934	0.61	-0.854	-1.282	-9.856	-3.643	-1.231	0.366	2.197	0.61	0.22	10.403	1.261	-0.061	-0.488	-0.793	2.122	10.653	0.226	-1.282	-2.441	-1.526	1506695825
-11.783	-2.875	-1.761	-2.136	-1.038	2.319	5.407	-12.641	2.39	-0.488	-0.671	5.615	4.859	12.431	3.374	0.671	-0.671	-1.77	-13.062	-1.933	-1.376	1.648	1.099	0.488	-0.522	11.331	1.398	-0.671	-0.61	-0.854	4.585	11.673	1.14	-2.625	-0.854	-0.671	1506695825
-12.232	-4.364	-1.406	-0.488	-0.671	2.197	6.863	-14.847	1.946	-0.488	-0.671	5.615	4.689	13.069	3.76	0.488	-0.305	-2.136	-12.551	0.453	-1.091	0.549	-0.488	1.282	-1.349	12.757	2.596	-0.183	-1.526	-0.549	5.706	12.737	2.592	-5.798	1.16	1.343	1506695825
-9.902	-5.367	0.729	0.61	-2.869	2.258	7.415	-11.781	1.572	0.427	-0.061	0.183	4.689	13.069	3.76	0.183	-1.099	-1.831	-11.155	-0.964	0.37	-0.061	0.549	0.488	-1.274	12.764	3.834	0.244	-1.221	-1.221	3.39	13.053	3.592	-5.859	2.686	2.869	1506695825
-10.103	-4.419	1.805	-0.488	2.258	2.197	6.503	-10.718	1.699	0.244	1.343	-3.113	5.083	9.936	4.957	0.488	-0.488	-0.671	-11.532	0.244	0.781	0.671	-0.244	0.427	-2.018	10.562	4.016	-0.854	-0.305	-1.282	0.008	11.78	0.794	-3.479	1.953	3.967	1506695825
-11.469	-2.622	-0.502	-1.099	-2.38	0.427	5.111	-11.306	1.042	0.244	1.343	-3.113	5.083	9.936	4.957	0.427	2.136	0.061	-11.091	1.147	0.494	0.671	-0.244	0.427	-2.507	9.583	3.839	-1.343	-0.183	-0.671	-2.032	13.132	0.146	-3.113	-0.488	4.089	1506695825
-8.896	-2.684	-0.005	-1.099	-2.014	0.183	3.566	-10.861	0.176	2.625	-1.77	-5.981	3.829	10.307	4.252	-0.244	1.831	0.366	-9.839	0.915	0.173	-0.366	0	0.366	-2.378	9.723	3.95	-0.61	0.122	-0.244	-2.86	11.657	0.262	-1.77	-2.991	4.15	1506695825
-7.395	-2.816	0.976	-0.916	-0.244	0.732	2.894	-9.697	-0.364	2.625	-1.77	-5.981	3.037	9.841	3.777	-0.793	-0.366	0.61	-9.08	1.156	0.024	-0.366	0	0.366	-2.157	9.33	3.986	-0.305	0.244	-0.061	-2.371	10.123	1.22	-0.977	-2.502	3.723	1506695825
-8.062	-1.771	0.597	-1.282	-0.549	0.366	2.894	-9.697	-0.364	2.625	-3.113	-6.836	3.76	7.942	3.529	-0.671	0.061	1.16	-8.357	0.758	-0.043	-0.549	0.061	0.183	-2.114	8.124	3.872	-0.549	0.366	0.122	-0.577	8.613	1.434	-0.305	0.183	3.296	1506695825
-7.949	-1.992	0.788	-1.221	-0.549	0.305	2.74	-9.058	-0.892	1.587	-1.16	-6.042	3.76	7.942	3.529	-0.488	1.648	1.648	-8.284	0.883	-0.224	-0.732	0.183	-0.061	-1.958	7.403	3.736	-1.038	0.366	0.183	0.103	8.032	0.906	0.427	2.319	2.441	1506695825
-8.149	-1.925	1.114	-1.099	-0.122	0.366	2.171	-8.82	-0.981	1.221	-0.427	-5.249	2.56	7.496	2.963	-0.549	1.892	1.831	-8.534	1.059	-0.404	-0.732	-0.061	-0.244	-1.836	7.087	3.675	-0.916	0.488	0.305	0.214	7.734	1.605	0.549	4.089	1.77	1506695825
-9.13	-1.506	0.932	-1.221	-0.488	0.183	1.757	-8.485	-0.87	0.854	-0.305	-4.15	2.452	7.612	2.812	-0.671	0.977	1.77	-9.077	1.274	-0.746	-0.793	0.061	-0.244	-1.751	7.082	3.804	-0.488	0.61	0.488	1.104	8.201	2.232	0.183	5.92	1.648	1506695825
-9.451	-1.704	0.939	-1.099	-0.671	0.183	1.574	-8.159	-0.758	0.854	-0.305	-4.15	2.452	7.612	2.812	-0.61	0.305	1.465	-9.343	0.976	-1.008	-1.038	0.183	-0.427	-1.616	7.564	4.174	0.061	0.854	0.671	2.012	8.605	2.305	0.244	3.906	1.465	1506695825
-9.378	-1.94	1.239	-0.916	-0.183	0.366	1.407	-7.703	-0.664	0.366	0.122	-0.977	2.853	8.235	3.048	-0.183	0.122	1.038	-9.525	0.743	-1.315	-1.099	-0.122	-0.732	-1.436	8.16	4.331	0.305	0.977	0.732	1.503	8.648	3.112	0.305	1.526	0.61	1506695825
-9.344	-1.741	1.515	-1.16	0	0.305	1.285	-7.174	-0.644	0.366	0.122	-0.977	2.988	8.381	3.267	0.305	0.427	0.671	-9.546	0.575	-1.458	-1.038	-0.305	-0.854	-1.444	8.442	4.374	0.366	0.793	0.61	1.705	9.134	4.728	-0.305	0.488	0.244	1506695825
-9.564	-1.152	1.858	-1.221	0.366	0.061	1.492	-6.821	-0.633	-0.366	-0.488	2.747	2.988	8.381	3.267	0.732	0.61	0.427	-9.546	0.575	-1.458	-1.038	-0.305	-0.854	-1.403	8.569	4.335	0.305	0.671	0.366	3.257	9.53	5.553	-1.038	0.427	1.343	1506695825
-9.249	-0.493	1.989	-1.099	0.549	-0.061	2.096	-7.212	-0.536	-0.793	-0.488	4.639	3.174	9.022	3.703	0.854	0.427	0.183	-9.546	0.575	-1.458	-1.038	-0.305	-0.854	-1.378	8.854	4.371	0.427	0.671	0.244	2.267	8.122	3.674	0.793	-1.038	1.343	1506695825
-8.848	-0.384	1.766	-0.977	1.099	-0.244	2.975	-7.93	-0.389	-1.038	0	6.226	3.413	8.958	4.067	0.916	0.183	-0.122	-8.866	0.761	-1.964	-0.854	0.732	-0.549	-1.28	9.271	4.389	0.671	0.61	0.061	0.392	6.905	2.083	1.465	-1.343	-1.16	1506695825
-10.779	-1.884	1.17	-1.831	0.488	0	3.798	-8.448	-0.16	-1.282	0.549	7.08	3.413	8.958	4.067	1.038	0.061	-0.305	-9.033	0.884	-1.47	-1.221	1.465	-0.488	-1.195	9.117	4.522	0.671	0.122	-0.061	2.089	7.3	2.645	2.93	0.244	-1.526	1506695825
-13.272	-4.429	-0.981	0.061	-1.038	-0.244	4.252	-9.871	0.035	-1.343	0.427	7.446	3.826	9.068	4.78	1.282	0.305	-0.122	-11.653	-0.959	-2.091	-1.221	1.465	-0.488	-1.011	8.722	4.494	0.427	-0.122	-0.183	4.022	11.099	3.945	2.197	1.465	-2.38	1506695826
-10.33	-3.397	0.859	1.953	-1.892	0.305	4.815	-12.243	-0.008	-0.854	-0.854	7.019	4.133	10.953	4.674	1.221	0.671	-0.427	-11.374	-2.292	-1.701	-0.549	0.183	-1.221	-0.952	9.628	3.716	0.122	0.061	0.183	6.489	14.566	7.552	-0.061	1.404	0.061	1506695826
-7.631	-1.275	2.189	-1.221	2.502	0.244	5.734	-12.964	0.282	-0.732	-2.38	5.493	4.133	10.953	4.674	0.366	0.122	-1.282	-10.762	-1.477	-1.059	0.427	-0.366	-0.671	-1.221	11.146	3.06	0.732	0.549	0.671	-1.713	9.008	1.919	-0.488	-0.549	-0.183	1506695826
-10.649	-2.128	-2.812	-1.282	2.747	-0.854	7.632	-11.267	2.588	-1.343	-0.61	3.235	5.995	11.024	3.798	-0.732	-0.488	-0.916	-10.903	-0.827	-0.746	0.427	-0.366	-0.671	-2.306	11.324	2.896	0.793	0.732	0.488	0.757	8.865	-0.193	2.075	-1.892	-0.916	1506695826
-9.914	-3.309	-3.131	0.854	-1.709	-0.793	7.716	-9.454	4.072	-1.343	-0.61	3.235	5.995	11.024	3.798	-0.916	-0.061	0.671	-9.884	-2.145	-0.432	-0.305	-0.671	-0.183	-2.707	10.594	2.882	0.183	-0.122	0.183	2.446	10.94	0.071	1.16	0	-0.916	1506695826
-8.498	-3.669	-1.371	-0.916	0.854	0	5.704	-8.912	3.657	-0.122	0.793	-1.587	6.035	10.075	3.438	-0.854	0.244	1.831	-9.867	-2.659	-0.185	-1.282	-0.366	-0.977	-2.155	9.918	2.211	-0.244	-0.732	0.183	2.789	9.838	-0.141	1.221	1.77	-0.61	1506695826
-9.72	-3.116	-1.818	0.183	1.465	-0.244	4.43	-9.338	3.482	1.282	-1.16	-3.052	6.964	9.156	2.241	-0.916	0.244	2.319	-9.926	-2.747	-0.016	-0.916	-0.977	-1.282	-1.337	9.732	1.51	-0.488	-0.305	0.305	0.506	9.845	-0.197	1.099	0.732	-0.671	1506695826
-9.735	-2.439	-1.779	0.122	0.122	-0.183	4.694	-9.729	3.705	2.075	-1.77	-4.333	7.717	9.412	1.692	-1.404	-0.61	3.601	-9.458	-3.539	-0.286	-0.244	-0.854	-0.671	-1.845	9.946	1.187	-0.183	1.16	0.793	1.463	10.011	0.085	1.221	-1.404	-1.099	1506695826
-9.137	-1.79	-1.25	-0.366	0.977	-0.488	4.694	-9.729	3.705	2.075	-1.77	-4.333	7.717	9.412	1.692	-1.404	-0.61	3.601	-8.806	-3.494	-0.258	-0.244	-0.854	-0.671	-1.845	9.946	1.187	-0.183	1.16	0.793	1.463	10.011	0.085	1.221	-1.404	-1.099	1506695826
-9.54	-1.877	-1.621	0.061	0.122	-0.61	5.27	-8.845	2.96	2.014	-2.502	-5.493	8.551	9.272	1.302	-1.648	-2.38	5.005	-8.842	-3.268	-0.37	-0.122	-0.366	-0.732	-2.479	9.704	1.168	-0.061	0.488	0.977	2.199	9.711	0.194	1.16	-0.61	-1.099	1506695826
-9.292	-2.298	-1.442	-0.183	0.183	-0.427	5.816	-8.315	2.012	1.343	-1.892	-7.019	8.99	8.746	1.096	-1.648	-3.174	6.348	-8.783	-3.168	-0.276	0.122	-0.061	-0.366	-2.145	9.245	1.043	0.183	-0.061	1.038	2.515	9.673	0.617	1.099	0.061	-0.977	1506695826
-9.399	-2.846	-1.637	0.244	0.122	-0.122	6.334	-8.07	0.831	0.854	-2.38	-7.812	8.99	8.746	1.096	-1.404	-2.93	7.08	-8.856	-3.457	-0.262	0.122	-0.061	-0.366	-1.42	9.132	1.066	0.366	-0.061	0.977	2.152	9.659	0.697	0.916	0.549	-0.854	1506695826
-9.483	-2.903	-1.702	0.916	-0.061	0.061	7.221	-7.905	-0.004	0	-2.808	-8.484	9.229	6.874	1.314	-0.916	-2.625	7.385	-8.897	-3.86	-0.214	0.244	-0.061	-0.183	-0.927	9.324	1.299	0.549	0.549	1.099	1.446	9.717	0.495	0.793	0	-0.549	1506695826
-9.528	-2.667	-1.586	1.404	0.183	0.183	7.858	-7.447	-0.482	-0.916	-1.648	-8.545	9.13	5.806	1.723	-0.427	-2.014	7.019	-8.872	-4.076	-0.334	0.793	0.305	0.061	-0.725	9.923	1.16	0.488	0.977	1.648	1.304	9.96	0.23	0.61	-0.977	-0.305	1506695826
-9.633	-2.14	-1.751	1.404	0	0.061	7.623	-6.441	-0.487	-1.77	-0.854	-8.057	9.13	5.806	1.723	-0.183	-0.732	6.104	-8.922	-3.836	-0.508	0.793	0.305	0.061	-0.251	10.251	1.102	0.488	0.793	2.136	1.134	9.975	-0.004	0.305	-1.648	-0.244	1506695826
-9.764	-2.047	-1.872	1.221	-0.244	-0.122	7.452	-5.294	-0.106	-2.319	0	-6.897	8.478	4.035	2.29	-0.183	-0.366	5.005	-9.107	-3.335	-0.791	0.977	0.549	0.122	0.104	10.369	1.26	0	0.793	2.258	1.584	9.95	-0.342	0.244	-1.465	-0.427	1506695826
-9.672	-2.26	-1.559	1.465	-0.305	0.061	7.276	-4.528	0.316	-2.319	0	-6.897	8.478	4.035	2.29	-0.183	-0.671	3.906	-9.024	-3.138	-0.901	1.038	0.366	0.183	0.529	10.233	1.552	0.183	0.793	2.197	1.808	9.906	-0.258	0.122	-0.793	-0.366	1506695826
-9.467	-1.951	-1.291	1.404	-0.122	0.122	7.215	-3.99	0.846	-2.075	1.465	-4.517	8.652	3.344	2.588	-0.061	0	2.869	-9.259	-3.443	-1.065	0.916	0.61	0.366	0.791	10.225	1.595	-0.183	0.61	1.953	1.761	9.817	-0.172	0.122	-0.793	-0.183	1506695826
-9.562	-1.839	-1.098	0.793	0	0.183	6.292	-3.62	1.102	-2.075	1.465	-4.517	8.632	2.594	2.674	-0.122	0.854	1.892	-9.946	-3.118	-1.064	1.16	0.549	0.305	0.928	10.156	1.699	-0.793	0.427	1.709	1.503	9.79	-0.142	-0.244	-1.16	-0.183	1506695826
-9.532	-1.896	-0.878	0.366	-0.122	0.183	6.751	-3.522	0.894	-1.892	-0.61	-1.77	8.632	2.594	2.674	-0.305	0.427	0.977	-10.494	-2	-1.366	1.221	0.488	0.305	1.108	10.127	1.803	-0.977	-0.061	1.343	1.841	9.731	-0.494	-0.305	-1.282	-0.061	1506695826
-9.885	-1.939	-0.898	0.427	-0.183	-0.122	7.228	-3.636	0.36	-2.014	0.793	-0.305	8.983	2.638	2.561	-0.732	-0.61	0.366	-9.981	-1.243	-1.309	1.465	-0.061	0.549	1.389	10.093	2.227	-0.549	-0.305	0.732	2	9.655	-0.36	-0.183	0.122	0.122	1506695826
-9.598	-2.333	-0.622	0.488	-0.305	-0.305	6.789	-3.57	-0.342	-2.197	0.366	0.427	9.826	1.979	1.991	-0.854	-0.549	0.061	-9.682	-1.384	-1.064	0.977	0.122	0.793	1.495	9.597	2.822	-0.061	-0.244	0	1.011	9.945	-0.439	-0.122	0.916	-0.305	1506695826
-9.543	-2.492	-0.291	0.427	-0.061	-0.244	6.596	-3.685	-0.565	-2.258	-1.77	0.732	9.917	1.617	1.87	-0.427	-0.488	0.183	-9.719	-1.471	-0.876	0.61	-0.122	0.427	1.412	9.149	3.092	-0.183	-0.061	-0.427	0.068	9.967	-0.026	-0.061	0.122	-0.549	1506695826
-9.652	-2.235	-0.084	0.427	-0.305	-0.122	7.094	-3.691	-1.065	-2.441	-3.54	0.671	9.917	1.617	1.87	0	0.061	0.061	-9.769	-1.288	-0.837	0.61	-0.122	0.427	1.309	9.142	3.061	-0.61	-0.366	-0.488	0.522	9.976	0.493	-0.244	-0.671	-0.549	1506695826
-9.646	-2.226	-0.097	0.305	-0.244	-0.183	7.857	-3.307	-1.026	-2.441	-3.54	0.671	9.39	1.726	2.157	-0.122	-0.244	-0.366	-9.673	-1.018	-0.73	0.61	-0.183	0.427	1.329	9.295	3.073	-0.427	-0.183	-0.61	1.294	9.839	0.431	-0.244	-0.183	-0.366	1506695826
-9.57	-2.405	-0.075	0.305	-0.061	-0.305	8.564	-2.706	-1.074	-1.587	-2.869	0.244	9.445	2.111	2.625	-0.61	-1.16	-0.488	-9.753	-0.896	-0.67	0.427	0	0.488	0.98	9.209	3.051	0.061	-0.183	-0.854	0.88	9.896	0.266	-0.122	0.183	-0.427	1506695827
-9.532	-2.506	-0.012	0.183	-0.122	-0.244	9.749	-2.01	-2.397	-2.136	-4.822	0.305	9.801	2.046	2.836	-1.038	-1.648	-0.549	-9.703	-1.004	-0.681	0.244	0	0.427	0.691	9.238	3.022	0.122	-0.61	-0.977	0.333	9.92	0.321	-0.122	-0.244	-0.549	1506695827
-9.617	-2.705	0.001	0.183	-0.183	-0.061	9.749	-2.01	-2.397	-2.136	-4.822	0.305	11.277	2.174	2.955	-0.793	-1.221	-0.244	-9.726	-1.12	-0.628	0.122	0.122	0.488	0.761	9.357	3.183	-0.061	-0.793	-0.977	0.563	9.909	0.431	-0.244	-0.366	-0.549	1506695827
-9.705	-2.806	-0.188	0.122	-0.61	-0.061	11.242	-2.04	-2.882	-2.136	-4.822	0.305	11.517	2.213	2.64	-0.854	-0.61	-0.244	-9.822	-1.223	-0.693	0.122	-0.061	0.427	0.652	9.65	3.179	-0.366	-0.793	-1.099	0.794	9.988	0.538	-0.244	-0.183	-0.366	1506695827
-9.635	-3.015	-0.292	0.183	-0.488	-0.122	11.242	-2.04	-2.882	-1.892	-1.892	-0.366	11.517	2.213	2.64	-0.854	-0.427	-0.061	-9.817	-1.321	-0.733	0.122	-0.061	0.427	0.384	9.719	3.04	-0.549	-1.343	-1.16	0.547	10.026	0.42	-0.305	-0.244	-0.305	1506695827
-9.636	-3.231	-0.439	0.427	-0.671	-0.183	10.478	-1.616	-3.726	-2.258	-2.197	-1.221	11.239	2.129	1.504	-0.793	-0.122	0.122	-9.855	-1.577	-0.737	0.122	-0.061	0.366	0.197	9.805	2.94	-0.977	-1.892	-1.282	0.051	10.086	0.327	-0.427	-0.427	-0.305	1506695827
-9.25	-3.535	-0.608	0.61	-0.488	-0.183	8.965	-0.672	-3.844	-2.563	-0.61	-1.099	11.037	2.157	1.166	-0.732	0.183	0.183	-10.024	-1.772	-0.735	0.427	-0.061	0.305	0.205	9.855	2.842	-1.16	-2.075	-1.526	-0.023	10.147	0.215	-0.488	-0.671	-0.366	1506695827
-9.148	-3.888	-0.633	0.977	-0.183	-0.183	8.29	-0.242	-3.695	-2.625	-1.038	-0.61	11.037	2.157	1.166	-0.793	0.183	0.122	-9.978	-2.127	-0.843	0.427	-0.061	0.305	0.281	10.093	2.64	-1.282	-1.892	-1.831	0.12	9.953	0.019	-0.549	-0.61	-0.122	1506695827
-9.207	-3.997	-0.724	1.465	-0.183	-0.305	7.712	0.346	-3.877	-2.625	-1.038	-0.61	10.854	2.308	1.282	-0.916	0.305	-0.061	-9.978	-2.127	-0.843	0.793	0	0.305	0.087	10.151	2.651	-1.587	-2.075	-2.258	-0.136	9.976	-0.111	-0.732	-0.671	0.122	1506695827
-9.153	-4.241	-0.714	1.953	0	-0.427	7.394	1.157	-3.889	-2.93	-1.099	0.61	10.02	2.622	1.823	-1.282	0.122	-0.244	-9.912	-2.497	-0.796	2.136	-0.549	0.305	-0.638	9.854	2.834	-1.404	-2.014	-2.38	-0.459	10.07	-0.132	-1.099	-0.854	0.244	1506695827
-9.119	-4.358	-0.613	2.502	0.183	-0.549	7.269	2.163	-4.24	-3.174	-1.465	1.16	10.02	2.622	1.823	-1.709	0.183	-0.732	-9.898	-2.397	-0.736	2.136	-0.549	0.305	-0.754	9.887	2.619	-1.77	-2.686	-2.747	-0.809	10.133	-0.141	-1.282	-1.221	0.366	1506695827
-9.287	-4.266	-0.419	2.869	0.122	-0.793	7.305	2.98	-5.065	-3.601	-1.892	1.465	9.545	3.378	2.15	-2.075	1.282	-1.648	-9.711	-2.257	-0.75	2.747	-0.793	0.305	-1.142	9.738	3.034	-1.892	-2.869	-3.052	-0.947	10.206	-0.273	-1.343	-2.014	0.427	1506695827
-9.505	-3.888	-0.156	3.357	0.061	-1.038	7.705	3.232	-5.491	-3.601	-1.892	1.465	9.585	3.886	2.096	-2.625	1.526	-2.563	-9.611	-1.828	-0.622	3.906	-1.343	0.488	-1.69	9.475	3.469	-1.709	-3.052	-3.235	-1.029	10.31	-0.123	-1.282	-2.502	0.427	1506695827
-9.191	-3.073	0.575	3.662	0.122	-1.099	8.125	3.12	-5.773	-5.127	-1.16	1.892	9.585	3.886	2.096	-3.357	0.488	-3.174	-9.403	-1.181	-0.456	3.906	-1.343	0.488	-1.997	9.262	3.638	-1.465	-3.418	-3.418	-1.006	10.334	0.194	-1.282	-2.686	0.366	1506695827
-9.143	-2.523	1.262	3.235	0.549	-1.221	8.216	2.889	-5.54	-5.676	-0.732	2.014	10.265	4.314	1.948	-3.967	0.183	-3.296	-9.282	-0.298	-0.095	4.517	-1.587	0.671	-2.146	8.983	3.959	-1.16	-3.723	-3.784	-0.991	9.588	0.474	-0.61	-3.113	-0.061	1506695827
-9.554	-2.917	1.415	3.479	1.526	-1.16	7.964	2.611	-5.698	-5.798	-1.038	2.197	10.848	4.011	1.59	-4.395	-0.244	-3.113	-9.573	0.48	0.266	4.822	-1.282	0.732	-2.445	8.716	4.371	-0.793	-3.845	-3.967	-0.193	9.307	0.481	-0.366	-2.502	-0.61	1506695827
-10.034	-3.414	0.878	4.15	1.526	-1.099	8.153	2.157	-6.442	-5.798	-1.038	2.197	10.848	4.011	1.59	-4.578	-0.671	-2.869	-9.873	0.714	0.177	4.761	-0.61	0.916	-2.413	8.742	4.783	-0.488	-4.211	-3.906	0.586	9.875	0.28	0.122	-4.944	-0.183	1506695827
-9.485	-3.527	0.839	4.333	1.465	-1.038	8.153	2.157	-6.442	-5.737	-0.488	2.319	10.914	3.707	1.625	-4.517	-0.916	-2.808	-9.873	0.714	0.177	4.578	-0.366	0.793	-2.132	8.943	5.201	-0.061	-4.089	-3.784	0.011	10.07	-0.157	0.488	-8.606	-0.366	1506695827
-9.051	-3.364	0.708	4.272	1.526	-0.854	7.023	1.244	-6.586	-4.822	-0.549	2.319	10.905	3.443	1.843	-4.395	-1.099	-2.625	-9.521	0.697	0.115	4.517	0	0.488	-2.035	8.842	5.473	0	-3.967	-3.662	1.036	10.234	0.833	-0.061	-8.118	-1.099	1506695827
-8.727	-3.387	0.365	4.7	0.977	-0.854	7.023	1.244	-6.586	-4.822	-0.549	2.319	10.739	3.164	2.237	-4.15	-1.099	-2.38	-9.065	0.994	0.085	4.578	0.244	0.305	-2.06	8.287	5.382	-0.122	-4.028	-3.296	1.219	9.825	1.187	0.244	-6.104	-1.038	1506695827
-8.398	-3.81	0.468	4.883	1.892	-0.916	6.432	1.013	-6.265	-4.822	-0.549	2.319	10.301	2.945	2.658	-4.089	-0.793	-2.014	-9.244	1.14	-0.02	4.7	0.488	0.183	-2.174	7.683	5.227	-0.183	-4.272	-2.808	0.361	9.709	0.696	-0.366	-5.493	-1.465	1506695827
-9.038	-3.992	0.409	4.822	1.77	-0.61	6.432	1.013	-6.265	-4.333	-0.732	2.502	9.799	2.895	2.706	-4.211	-0.732	-1.709	-9.244	1.14	-0.02	4.761	0.671	0.061	-2.115	7.282	5.125	-0.061	-4.517	-2.319	-0.451	9.939	0.84	-0.366	-5.493	-1.465	1506695827
-9.026	-3.753	0.706	4.578	1.465	-0.671	7.01	1.66	-6.415	-3.418	-1.282	2.869	9.337	3.031	2.667	-4.272	-0.854	-1.526	-9.844	1.598	-0.287	4.7	0.61	-0.061	-1.909	7.124	5.289	0.366	-4.456	-2.075	-1.159	10.454	1.268	-1.709	-6.897	-1.953	1506695827
-8.939	-3.604	1.044	4.089	1.953	-0.732	7.647	1.854	-6.605	-3.235	-1.038	2.747	9.004	3.328	2.667	-4.395	-1.221	-1.465	-9.838	1.708	-0.336	4.639	0.427	-0.183	-1.776	7.116	5.558	0.854	-4.089	-2.014	-2.251	10.695	0.678	-1.404	-7.08	-1.953	1506695827
-8.72	-3.82	1.451	3.967	2.136	-0.732	7.807	1.906	-6.924	-3.296	-0.854	2.747	8.933	3.713	2.62	-4.395	-1.221	-1.465	-9.747	1.765	-0.416	4.639	0.427	-0.305	-1.9	7.289	5.704	1.16	-3.845	-2.075	-1.497	10.945	-0.395	-2.563	-6.897	-2.136	1506695827
-8.571	-3.888	1.395	4.028	2.258	-0.671	7.582	1.84	-7.27	-3.296	-0.854	2.747	8.933	3.713	2.62	-4.333	-1.526	-1.526	-9.582	1.784	-0.476	4.7	0.366	-0.305	-2.058	7.547	5.892	1.16	-3.845	-2.136	0.014	10.03	0.324	-1.953	-7.202	-1.892	1506695828
-8.467	-3.301	1.358	3.723	2.93	-0.427	6.958	1.821	-7.389	-3.784	0.061	3.052	9.276	4.394	2.94	-4.028	-1.587	-1.648	-9.482	1.902	-0.44	4.822	0.244	-0.305	-2.169	7.72	6.009	1.038	-3.784	-2.319	1.981	9.038	0.863	-1.282	-5.859	-1.038	1506695828
-8.199	-2.737	1.256	3.235	1.709	-0.122	6.422	1.882	-7.614	-4.028	-0.122	3.235	9.295	4.628	3.616	-4.028	-1.343	-1.648	-9.223	1.974	-0.483	4.822	0.244	-0.305	-2.254	7.763	6.046	0.916	-3.967	-2.441	2.096	8.667	1.311	-0.977	-6.287	-0.732	1506695828
-7.929	-2.799	1.471	2.991	2.258	0.549	6.456	1.87	-7.588	-4.211	0.183	3.174	9.295	4.628	3.616	-4.15	-1.465	-1.709	-8.768	2.299	-0.499	4.761	0.122	-0.305	-2.369	7.704	6.048	0.854	-4.028	-2.441	3.242	7.873	2.944	-1.526	-5.554	-0.061	1506695828
-8.397	-2.644	1.785	3.235	1.587	1.282	6.593	1.751	-7.41	-4.211	0.183	3.174	9.333	4.584	3.725	-4.333	-1.648	-1.465	-8.814	2.676	-0.656	4.639	0.549	-0.488	-2.338	7.328	6.058	0.793	-4.272	-2.38	3.51	7.393	4.524	0.122	-4.211	0.793	1506695828
-8.9	-1.147	1.263	1.587	2.625	0.732	6.721	1.437	-7.202	-4.272	0.671	2.502	8.946	3.61	3.265	-4.456	-1.526	-1.099	-9.058	2.847	-0.51	4.211	0.671	-0.488	-2.159	6.949	5.984	0.793	-4.517	-2.319	1.469	6.417	-0.322	2.075	-4.578	0.793	1506695828
-13.69	-2.792	-1.487	0.427	0	-0.366	6.923	1.024	-6.97	-3.906	0.549	2.258	8.946	3.61	3.265	-4.395	-1.587	-0.854	-11.383	1.792	-0.848	3.723	1.465	-0.427	-1.714	6.804	6.038	1.038	-4.517	-2.197	0.786	10.377	0.745	3.723	-2.991	-0.305	1506695828
-9.344	-6.158	0.876	4.456	-0.916	1.099	7.563	0.084	-7.068	-3.113	-0.732	2.197	9.185	3.04	2.761	-4.333	-1.953	-0.977	-10.456	-1.007	-1.629	2.136	2.319	-0.61	-1.498	7.77	5.926	1.404	-4.211	-1.953	7.186	13.398	8.354	-0.793	-0.061	0.732	1506695828
-9.616	-4.063	0.517	2.747	2.38	1.953	9.161	-1.208	-6.176	-3.113	-0.732	2.197	10.529	3.076	2.098	-4.395	-2.502	-1.526	-10.456	-1.007	-1.629	3.845	-0.488	-1.343	-1.554	10.068	4.786	1.709	-4.211	-1.587	-0.042	8.571	1.04	0.854	-3.418	1.526	1506695828
-9.5	-2.962	-1.005	4.578	1.16	0.244	10.113	-1.459	-4.371	-2.747	-0.732	1.953	12.167	3.194	1.213	-4.333	-2.808	-0.977	-10.541	-1.347	-1.742	3.418	2.197	-0.305	-1.469	10.235	3.997	1.77	-4.211	-1.648	-0.397	10.322	-0.263	2.625	-4.15	1.038	1506695828
-8.835	-4.115	-1.337	5.371	1.953	0.671	10.113	-1.459	-4.371	-2.93	0.793	2.014	12.733	2.629	0.589	-4.089	-1.282	-0.122	-9.981	-2.986	-2.278	3.967	0.671	-0.793	-1.65	10.049	3.125	1.404	-4.15	-1.404	-0.019	10.83	0.453	2.502	-4.578	0.366	1506695828
-8.49	-3.822	-1.463	4.7	2.441	0.977	9.976	-0.746	-2.911	-3.479	1.282	2.991	11.1	1.542	-0.604	-3.906	-1.343	0.183	-10.349	-2.273	-2.533	4.7	1.221	-0.549	-1.304	10.098	2.372	1.038	-4.517	-1.038	1.203	10.168	0.427	2.319	-2.686	0.122	1506695828
-9.167	-3.297	-2.821	5.798	3.601	0.305	9.78	0.177	-2.999	-3.418	1.526	2.808	11.1	1.542	-0.604	-3.784	-1.648	0.061	-10.852	-2.238	-3.023	4.517	1.404	0	-0.367	10.209	2.196	1.099	-4.578	-1.16	0.366	10.005	-0.723	2.441	-1.953	0.427	1506695828
-9.292	-3.129	-3.401	5.92	3.296	0.244	9.256	0.31	-3.26	-2.869	0.854	2.197	10.592	1.229	-0.749	-3.662	-2.075	-0.183	-10.244	-2.096	-3.029	4.578	0.183	0	0.48	10.178	2.768	1.892	-3.296	-1.77	-0.713	10.442	-1.933	2.136	-4.395	0.122	1506695828
-9.195	-3.195	-3.445	5.981	3.479	0.61	8.345	0.251	-3.478	-2.38	0.183	1.831	10.708	1.162	0.522	-3.418	-2.747	-0.427	-9.616	-2.363	-2.836	4.639	-0.061	0.122	0.159	10.052	2.927	2.38	-2.441	-1.953	-0.233	10.188	-2.052	1.77	-5.615	-0.183	1506695828
-9.289	-2.613	-3.305	7.019	2.563	0.549	7.489	0.258	-3.832	-2.38	0.183	1.831	10.708	1.162	0.522	-3.296	-2.502	-0.549	-9.107	-2.573	-2.655	4.944	-0.61	0	-0.287	9.787	2.572	2.197	-2.625	-1.77	1.308	9.91	-1.796	1.282	-5.92	-0.305	1506695828
-9.564	-1.589	-3.309	6.714	2.319	0	7.107	0.333	-3.997	-2.747	-0.061	2.319	10.85	1.281	1.314	-3.418	-2.136	-0.427	-8.799	-2.704	-2.588	5.005	-0.671	-0.122	-0.475	9.54	2.164	1.709	-2.808	-1.526	2.774	9.36	-1.833	1.404	-4.456	0.061	1506695828
-9.586	-1.669	-2.828	6.47	2.014	0.244	7.046	0.452	-3.997	-3.113	-0.244	2.747	10.895	1.384	1.408	-3.845	-1.526	-0.427	-8.799	-2.704	-2.588	5.31	-0.732	-0.183	-0.511	9.592	1.913	1.16	-3.052	-1.343	2.272	9.621	-1.241	0.977	-5.615	0.183	1506695828
-9.546	-0.993	-2.684	6.287	1.77	0.427	7.647	0.494	-3.866	-3.113	-0.244	2.747	10.895	1.384	1.408	-4.15	-1.221	-0.488	-8.811	-2.076	-2.506	5.554	-0.793	-0.183	-0.476	9.778	1.887	0.793	-3.479	-1.099	2.475	9.598	-0.845	0.305	-5.92	0.427	1506695828
-9.764	-0.165	-2.694	5.737	1.221	0.122	7.647	0.494	-3.866	-3.296	-0.366	2.93	11.001	1.372	1.04	-4.211	-1.16	-0.61	-8.742	-1.541	-2.35	5.554	-0.854	-0.061	-0.237	10.012	2.06	0.61	-3.723	-1.038	2.611	9.257	-1.731	0.183	-5.493	0.244	1506695828
-9.933	-0.062	-2.495	5.188	0.977	0.061	8.213	0.524	-3.724	-3.296	-0.366	2.93	11.09	1.019	0.836	-4.089	-0.671	-0.61	-8.61	-1.479	-2.29	5.371	-0.549	0.305	0.037	10.131	2.316	0.427	-3.601	-1.038	2.98	9.037	-1.792	0.366	-4.272	0	1506695828
-9.945	-0.535	-2.058	4.395	0.61	-0.305	8.591	0.49	-4.448	-3.418	-0.366	2.686	11.09	1.019	0.836	-3.906	-0.427	-0.671	-8.906	-1.419	-2.259	4.883	-0.122	0.305	0.281	9.933	2.494	0.061	-3.418	-1.038	2.656	9.269	-1.665	0.244	-3.662	-0.366	1506695828
-9.777	-0.395	-1.808	4.333	0.977	-0.244	8.32	0.231	-4.847	-3.723	-0.366	1.404	10.835	0.855	1.16	-3.784	-0.366	-0.732	-9.294	-1.151	-2.134	4.456	0.305	0.366	0.573	9.816	2.501	-0.122	-3.601	-1.038	1.754	9.549	-1.482	0.183	-4.089	-0.366	1506695828
-10.305	-0.051	-1.641	3.601	0.854	0.122	8.157	-0.071	-5.027	-3.723	-0.366	1.404	10.74	0.75	1.323	-3.784	-0.122	-0.977	-9.294	-1.151	-2.134	4.089	0.183	0.488	1.055	9.905	2.492	-0.366	-3.723	-1.221	2.445	9.589	-1.28	-0.183	-3.662	-0.549	1506695828
-10.759	-0.476	-1.641	3.418	0.671	0.305	8.118	-0.441	-5.015	-3.723	-0.183	1.282	10.921	0.763	1.311	-3.784	0	-1.16	-9.288	-1.257	-1.687	3.723	0	0.793	1.257	10.094	2.803	-0.366	-3.418	-1.404	2.911	10.141	-0.193	-0.366	-2.686	-0.732	1506695828
-11.472	-1.708	-1.625	1.526	-0.61	0.671	8.404	-0.849	-5.188	-3.479	-0.488	1.282	11.353	1.068	1.413	-3.601	0.183	-1.404	-11.567	-1.62	-1.718	2.869	1.16	0.854	0.956	10.445	2.975	-0.732	-3.113	-1.709	3.095	10.762	0.201	-1.16	-2.991	-0.671	1506695829
-11.77	-1.948	-1.261	-0.854	2.502	1.587	8.989	-1.248	-5.935	-2.808	-1.099	1.648	11.974	1.574	1.474	-3.357	0.061	-1.709	-11.567	-1.62	-1.718	2.93	1.221	0.366	0.327	11.189	3.457	-0.793	-3.357	-1.526	3.643	11.903	1.086	-3.113	-2.93	0.488	1506695829
-12.443	-2.784	-1.842	0.916	-2.38	1.038	9.964	-2.055	-7.221	-2.808	-1.099	1.648	12.66	2.519	1.468	-3.113	-0.549	-2.075	-10.847	1.315	-0.33	2.747	0.061	0.977	0.305	12.206	4.576	-0.549	-3.967	-2.075	4.448	13.614	3.637	-5.432	-1.831	1.953	1506695829
-9.357	-4.643	0.313	1.404	-3.479	1.831	9.932	-2.053	-6.813	-2.686	0.61	1.404	12.642	2.974	1.785	-2.686	-0.793	-1.77	-10.847	1.315	-0.33	1.099	0.183	1.282	-0.156	10.881	5.526	0.549	-1.953	-2.625	1.704	12.822	3.196	-5.432	-1.953	2.319	1506695829
-9.415	-3.996	1.547	1.038	2.38	1.953	8.792	-1.554	-6.34	-2.686	0.793	1.404	11.648	2.71	2.401	-1.953	0.671	-1.038	-9.903	-0.843	0.761	1.953	0	0.244	-1.946	8.629	4.822	-0.916	-1.282	-1.587	-0.032	11.744	0.994	-3.845	-2.441	3.479	1506695829
-11.39	-2.33	-0.562	1.587	-2.686	0.61	8.268	-1.359	-6.486	-2.686	0.793	1.404	10.458	2.625	2.308	-1.526	0.549	-0.61	-10.385	1.004	0.062	1.892	0.183	0.122	-2.589	7.768	4.509	-1.465	-2.686	-0.244	0.066	11.846	0.86	-2.625	-1.77	4.395	1506695829
-9.094	-2.316	0.24	1.587	-2.93	-0.122	7.948	-1.193	-6.264	-2.197	0.977	1.526	10.011	2.992	1.94	-1.709	0.122	-0.366	-10.385	1.004	0.062	1.404	0.488	0.061	-1.808	7.937	4.92	-0.183	-1.709	-0.244	-0.699	12.195	0.974	-2.136	-2.014	4.639	1506695829
-7.765	-1.346	1.052	0.488	-0.183	-0.122	7.629	-0.833	-5.247	-1.587	0.854	1.16	9.639	3.102	1.806	-1.892	-0.61	-0.122	-9.88	0.72	-0.514	1.526	-0.61	-0.366	-1.759	8.028	4.697	0.61	-1.343	-0.427	-0.085	10.592	0.961	-2.258	-2.686	3.845	1506695829
-7.84	-1.201	0.989	0	-1.16	0	6.813	-0.208	-4.759	-1.038	0.793	0.488	9.104	2.894	2.044	-1.648	-0.61	0.183	-8.429	1.206	-0.367	1.16	0.183	-0.305	-1.576	7.27	4.551	0.977	-1.709	-0.427	0.663	8.123	1.117	-1.648	-1.099	3.235	1506695829
-7.043	-1.365	1.541	0.061	0.061	0.183	6.476	0.161	-4.801	-0.732	0.366	0.183	8.287	2.388	2.507	-1.404	-0.244	0.366	-8.429	1.206	-0.367	1.038	0.244	-0.366	-0.959	6.681	4.536	0.854	-1.343	-0.488	1.069	6.605	0.821	-0.427	0.061	2.197	1506695829
-7.563	-0.435	1.8	-0.122	0.671	0.061	6.538	0.207	-4.755	-0.732	0.488	0.305	7.634	1.842	2.964	-1.221	-0.61	0.183	-8.276	1.205	-0.482	0.793	0.427	-0.427	-0.395	6.565	4.595	0.854	-0.854	-0.488	0.782	5.932	1.025	1.404	0.61	1.831	1506695829
-8.515	0.154	1.403	-0.854	0.488	-0.183	6.721	0.147	-4.807	-0.793	0.61	0.366	7.824	1.584	3.114	-0.854	-0.732	-0.244	-8.823	1.538	-1.159	0.366	0.549	-0.488	-0.14	7.161	4.782	0.793	-0.61	-0.305	1.321	5.904	1.323	1.77	1.465	1.16	1506695829
-9.182	-0.298	1.564	-1.038	0.671	0.549	7.011	-0.12	-4.849	-0.122	0.427	0.427	8.691	1.564	3.235	-0.244	-0.916	-0.549	-8.823	1.538	-1.159	-0.244	0.732	-0.61	-0.013	8.091	5.205	0.488	-0.122	-0.183	3.059	6.473	1.869	2.075	2.625	-0.061	1506695829
-10.121	-1.27	1.201	-1.648	0.061	0.854	7.46	-0.463	-4.968	0.305	0.427	0.427	10.067	1.737	3.493	0.244	-1.16	-0.366	-8.776	1.439	-1.5	-0.671	0.61	-0.671	-0.136	8.475	5.56	0.366	0.061	-0.122	5.207	7.272	3.266	1.221	2.563	-0.488	1506695829
-10.184	-1.103	2.306	-0.488	0.366	1.16	7.893	-0.513	-5	0.305	0.427	0.427	11.009	1.633	3.707	0.488	-0.305	0.183	-9.075	0.053	-1.776	-1.221	0.549	-0.732	-0.321	8.384	5.278	0.183	0.122	0.061	8.721	10.457	7.567	-1.648	4.822	0.061	1506695829
-10.28	0.177	3.103	-2.075	-0.244	0.916	8.465	-0.264	-4.894	0.671	0.488	0.305	11.026	1.428	3.613	0.549	0.183	0.671	-9.075	0.053	-1.776	-1.038	0.61	-1.038	-0.514	8.333	4.802	-0.061	-0.122	0.61	4.733	9.088	5.785	-0.732	1.404	0.854	1506695829
-12.721	-4.216	-0.098	-1.953	0.244	-0.671	9.329	0.044	-4.754	0.916	0.122	0.061	11.137	1.437	3.046	0.549	0.061	1.038	-9.304	0.217	-1.567	-0.916	1.77	-0.854	-0.39	8.746	4.746	0.061	-0.183	1.038	0.054	6.089	-0.51	1.709	-7.385	-2.38	1506695829
-10.948	-5.783	-0.531	2.075	-1.16	0.183	9.329	0.044	-4.754	1.343	0.122	-0.244	11.645	1.695	2.438	0.61	0	0.916	-12.575	-2.029	-1.721	-1.465	0.488	-0.671	-0.188	10.409	4.703	0.61	0.305	1.099	5.851	14.842	6.795	-3.296	2.686	0.61	1506695829
-8.386	-3.128	1.002	0.61	0.305	1.16	10.951	-0.769	-4.877	1.709	-0.244	-0.916	12.965	2.395	1.951	0.732	-0.305	0.366	-12.575	-2.029	-1.721	-1.648	-0.793	-1.099	-0.506	12.438	4.375	0.854	1.038	1.16	-2.133	9.574	0.993	-0.671	1.038	0	1506695829
-10.143	-3.218	-2.385	1.282	3.357	-0.732	10.274	-1.03	-4.65	1.709	-0.244	-0.916	13.848	3.298	2.109	0.977	0.916	0.854	-10.395	-2.857	-0.033	-0.793	0.122	-0.671	-1.689	11.885	3.697	0.061	1.77	1.343	1.092	8.616	-1.625	4.639	-3.235	-1.709	1506695829
-10.771	-2.866	-2.446	0.549	-0.549	0.244	9.545	-1.133	-4.709	1.038	-0.122	-1.221	13.122	3.62	1.975	0.793	1.831	1.099	-10.712	-4.018	-0.134	-1.099	-1.465	-0.671	-2.576	11.383	2.699	-0.977	1.16	1.953	2.283	10.946	-1.048	0.549	0.977	-0.793	1506695829
-9.89	-1.875	-0.907	-0.061	1.465	0.061	9.19	-1.698	-4.194	0.061	0.732	0.061	12.151	3.813	1.361	0.305	1.343	0.854	-10.712	-4.018	-0.134	-0.183	-0.488	-0.427	-2.363	11.523	2.269	-1.16	0.427	2.136	0.348	9.973	-0.408	1.892	-2.258	-2.136	1506695829
-9.527	-1.707	-1.274	0.244	0.122	-0.732	8.948	-1.942	-3.51	0.061	0.732	0.061	11.337	3.6	0.519	0	1.038	0.732	-10.271	-3.133	-0.683	-0.122	-0.427	-0.061	-1.889	10.818	2.338	-0.427	0.366	1.709	1.949	10.435	-0.069	1.892	-0.671	-2.625	1506695829
-8.733	-2.137	-0.864	0.793	1.282	-0.793	8.417	-1.643	-2.766	0.183	0.305	-0.122	10.14	2.999	0.023	0	0.793	0.61	-8.325	-3.094	-0.787	-0.061	-0.427	0.122	-1.296	9.705	2.204	-0.061	0.427	1.16	1.662	9.86	0.299	1.77	-0.793	-2.563	1506695829
-8.658	-1.851	-1.145	0.977	0.183	-0.732	7.503	-1.095	-2.342	0.183	0.305	-0.427	8.861	2.181	0.22	0.061	0.488	0.366	-8.325	-3.094	-0.787	0.366	-0.244	0.122	-0.615	8.557	1.952	0	0.549	0.793	1.321	9.662	0.711	1.831	-2.014	-2.136	1506695829
-8.54	-1.943	-1.315	1.221	0.305	-0.671	6.97	-0.615	-2.192	0.183	0.061	-0.549	8.215	1.477	0.53	0	0.427	0.122	-7.928	-2.887	-0.647	0.305	0	0.305	-0.191	7.827	1.836	0.183	0.549	0.854	2.021	9.347	0.611	1.648	-1.465	-2.136	1506695830
-8.777	-1.885	-1.41	1.587	0.183	-0.671	6.97	-0.615	-2.192	0.366	0	-0.671	8.337	1.074	0.944	-0.183	0.183	-0.122	-8.173	-2.952	-0.993	0.61	0	0.305	0.221	7.783	1.841	0.488	0.793	0.916	1.968	9.258	0.571	1.465	-1.404	-1.892	1506695830
-8.987	-1.542	-1.542	1.831	0	-0.61	6.876	-0.304	-2.224	0.549	-0.244	-0.732	8.943	0.961	1.363	-0.427	0.305	-0.305	-8.173	-2.952	-0.993	0.793	0	0.366	0.531	8.161	1.867	0.61	0.916	0.977	2.311	9.14	0.556	1.099	-1.404	-1.526	1506695830
-9.356	-1.102	-1.518	1.709	0	-0.732	7.334	-0.11	-2.588	0.671	-0.549	-0.671	9.372	0.95	1.781	-0.488	0.183	-0.549	-8.142	-3.017	-1.298	0.977	0.427	0.427	0.744	8.801	2.006	0.488	0.671	1.099	1.767	9.266	0.292	0.61	-1.221	-1.343	1506695830
-9.335	-0.723	-1.916	1.16	-0.183	-1.16	8.544	0.37	-3.04	0.549	-0.793	-0.61	9.734	1.068	2.576	-0.427	0.488	-0.793	-8.866	-2.566	-1.913	1.099	0.488	0.427	1.103	9.214	2.326	0.122	0.427	1.16	1.202	9.592	-0.501	0.549	-2.136	-1.709	1506695830
-9.434	-1.152	-1.936	0.916	-0.122	-0.854	8.882	0.59	-3.175	0.244	-0.671	-0.488	10.145	1.335	2.717	-0.305	0.671	-1.038	-8.866	-2.566	-1.913	1.038	0.244	0.427	1.613	9.399	2.604	-0.244	0.061	0.916	1.79	9.552	-0.756	0.122	-1.587	-1.953	1506695830
-9.609	-1.738	-1.658	0.61	0.061	-0.122	8.91	0.45	-3.232	-0.183	-0.061	-0.183	10.527	1.66	2.818	-0.244	0.977	-1.099	-9.311	-2.172	-2.098	0.671	-0.061	0.549	2.126	9.542	2.809	-0.488	0.061	0.488	2.387	9.772	-0.285	-0.732	-1.221	-1.831	1506695830
-10.749	-3.092	-1.018	-0.61	-0.793	1.343	8.982	0.074	-3.57	-0.549	0.305	0.122	10.678	1.857	2.912	-0.366	1.343	-1.221	-12.913	-2.779	-1.864	0.366	0.854	0.61	2.084	9.861	2.775	-0.488	0.183	0.061	2.838	10.422	0.379	-1.526	-1.526	-1.282	1506695830
-12.147	-2.469	-1.555	-1.221	0.549	1.221	8.982	0.074	-3.57	-0.732	0.061	0.671	10.751	2.323	2.974	-0.488	1.404	-1.892	-12.913	-2.779	-1.864	1.282	-0.854	0.183	1.812	11.106	2.911	-0.061	-0.244	0.183	4.189	11.707	1.416	-3.052	-0.305	0.183	1506695830
-12.252	-4.023	-1.412	0.61	-2.319	0.488	9.367	-0.523	-4.242	-0.244	0.671	1.648	10.728	3.09	3.06	-0.244	0.977	-2.441	-12.407	-0.368	-1.219	0.854	-1.282	0.671	1.792	11.316	4.043	0.671	-0.793	-0.305	5.262	12.97	2.936	-4.395	1.709	2.075	1506695830
-9.379	-5.268	1.43	0.427	-0.977	1.587	9.093	-1.677	-4.715	0.183	1.831	2.38	10.572	3.57	3.767	0.061	1.709	-2.441	-11.195	-0.956	0.804	0.244	-0.671	0.61	1.089	10.508	4.408	0.854	1.221	-0.366	2.749	12.618	2.936	-4.517	2.563	2.747	1506695830
-11.08	-3.554	1.55	-1.16	-0.427	0.305	9.277	-1.867	-4.724	0.122	0.916	2.502	9.745	3.985	4.472	0.244	1.526	-2.258	-11.195	-0.956	0.804	1.526	-2.502	-0.244	0.372	9.617	4.187	0.305	1.892	0.061	-2.024	12.222	0.712	-2.502	1.221	3.662	1506695830
-10.456	-2.862	-0.202	-1.099	-2.075	-1.16	8.752	-2.074	-4.511	-0.122	2.319	2.197	9.134	4.421	4.477	0.427	1.221	-2.197	-10.759	0.707	1.224	0.671	-1.648	0.122	-0.756	9.119	3.959	0.366	1.526	0.549	-3.834	12.079	1.018	-1.709	-2.136	3.235	1506695830
-8.233	-3.756	0.645	-0.488	-1.77	-0.977	8.752	-2.074	-4.511	0	2.869	2.136	8.64	5.028	4.53	0.366	1.282	-2.258	-10.393	0.434	0.914	0	-1.465	0.122	-0.877	9.186	3.783	0.793	1.038	0.732	-2.251	10.587	0.167	-0.61	-4.211	2.93	1506695830
-7.697	-3.7	1.209	-0.671	-0.305	-0.671	8.485	-2.616	-3.691	0.427	2.625	2.197	8.32	5.29	4.74	0.488	1.526	-2.441	-9.321	0.069	1.15	0	-1.343	-0.122	-0.362	9.32	3.557	0.854	0.977	0.671	-0.674	9.284	0.986	-0.488	-1.648	2.38	1506695830
-8.025	-2.96	1.029	-0.305	-0.427	-0.732	7.866	-2.982	-3.049	1.221	2.625	2.197	7.852	5.411	4.944	0.732	1.282	-2.441	-9.003	0.242	1.2	0.061	-1.587	-0.061	-0.323	8.766	3.448	0.549	1.099	0.549	0.744	8.649	0.651	1.77	1.16	2.625	1506695830
-7.935	-2.829	1.232	-0.366	-0.549	-0.854	7.866	-2.982	-3.049	1.221	2.625	2.197	7.423	5.524	4.945	0.793	2.136	-2.075	-8.795	0.147	1.325	0.061	-1.831	-0.122	-0.484	8.295	3.359	0.305	1.099	0.61	0.823	8.277	1.01	1.526	4.395	1.587	1506695830
-8.087	-2.701	1.536	-0.488	0.183	-0.854	6.904	-3.694	-2.687	1.587	1.221	2.136	6.905	5.679	4.564	0.916	1.892	-1.831	-8.672	0.05	1.536	0	-2.136	-0.183	-0.492	8.192	3.237	0.366	0.732	0.61	-0.489	8.146	1.237	1.16	6.897	0.427	1506695830
-8.709	-2.805	1.34	-0.671	0.061	-0.854	6.76	-4.164	-2.323	1.709	1.221	2.441	5.747	6.206	3.463	1.099	1.038	-1.709	-9.071	0.799	2.011	-0.061	-2.075	-0.244	-0.171	8.43	3.106	0.488	0.488	0.671	-1.123	7.637	0.708	2.625	3.906	-0.244	1506695830
-8.768	-3.156	1.286	-1.343	0.427	-0.854	6.894	-4.811	-1.56	0.977	4.15	2.991	5.747	6.206	3.463	1.282	0.244	-1.831	-9.071	0.799	2.011	-0.488	-2.014	-0.061	0.152	8.617	3.299	0.854	0.977	0.427	0.251	8.896	1.992	2.808	0.061	-1.343	1506695830
-8.722	-3.529	1.352	-1.16	0.732	-0.732	6.522	-5.676	-1.279	0.977	4.15	2.991	5.763	6.758	3.571	1.343	0.427	-1.77	-9.149	0.583	2.287	-0.793	-1.892	-0.061	0.301	8.723	3.213	1.221	1.77	0.061	1.608	10.171	4.747	0.671	2.991	-1.831	1506695830
-8.965	-2.937	1.659	-0.916	1.526	-0.427	6.601	-6.544	-0.666	0.427	2.258	3.357	6.33	7.696	3.517	1.587	-0.244	-1.648	-8.99	-0.041	2.845	-0.916	-1.892	-0.061	0.008	9.103	2.901	1.343	1.831	0	2.426	9.884	3.975	0.488	-0.366	0.122	1506695830
-9.639	-3.515	0.426	-1.831	1.892	-0.977	7.009	-7.455	-0.193	0.122	1.038	3.052	6.49	8.289	3.503	1.77	0.183	-1.038	-9.319	-0.646	3.163	-1.221	-1.343	-0.061	-0.212	9.635	2.256	1.404	1.404	0	3.7	11.811	1.855	2.441	-3.479	-0.854	1506695830
-10.982	-4.997	-0.757	-0.732	-0.732	-0.854	7.616	-7.855	0.287	0.122	1.038	3.052	6.49	8.289	3.503	1.77	0.183	-1.038	-9.319	-0.646	3.163	-1.221	-1.343	-0.061	-0.212	9.635	2.256	1.526	1.282	-0.244	3.7	11.811	1.855	0.671	4.089	-0.671	1506695830
-8.906	-4.42	0.032	-0.732	-0.244	-0.549	6.483	-7.803	0.59	0.305	2.502	2.38	6.645	9.51	3.973	1.404	-0.183	-0.854	-9.168	-2.308	4.094	-0.793	-1.465	-0.183	-0.099	10.824	1.128	1.709	1.587	-0.61	-0.84	9.726	1.101	0.488	1.343	0.305	1506695831
-8.655	-4.292	-0.316	-1.343	1.282	-1.038	6.077	-7.916	0.987	0.305	2.502	2.38	6.645	9.51	3.973	1.404	-0.183	-0.854	-9.168	-2.308	4.094	-0.793	-1.465	-0.183	-0.099	10.824	1.128	1.526	1.526	-0.916	-0.84	9.726	1.101	0.61	1.16	-0.61	1506695831
-9.252	-4.514	-1.451	-0.793	-0.122	-0.854	6.077	-7.916	0.987	0.122	2.319	2.502	6.767	9.433	3.247	1.587	-0.183	-0.793	-9.003	-1.885	4.175	-0.671	-1.587	0	-0.17	11.005	0.707	1.526	1.526	-0.916	-0.273	9.467	-0.687	0.61	1.16	-0.61	1506695831
-8.563	-4.408	-1.114	-0.671	-0.061	-0.671	6.011	-8.113	1.465	0.122	2.319	2.502	6.928	9.118	2.888	1.648	0.366	-0.61	-8.368	-1.8	4.315	-0.793	-1.343	0.122	-0.346	10.59	0.836	1.221	0.488	-0.977	2.281	10.33	0.437	1.465	-1.526	-0.671	1506695831
-8.241	-4.425	-0.946	-0.793	0.61	-0.61	6.481	-7.96	2.302	-0.122	1.099	2.075	6.715	8.813	3.12	1.587	0.549	-0.427	-7.912	-1.956	4.593	-0.854	-1.16	0	-0.368	10.049	0.499	0.977	1.099	-1.221	1.815	9.605	-0.285	0.854	1.16	-0.305	1506695831
-8.862	-4.727	-1.432	-0.488	0.244	-0.427	5.682	-8.153	2.499	0.183	1.404	1.221	6.546	9.057	2.766	1.648	0.732	-0.305	-7.72	-2.024	4.814	-0.854	-0.977	0	-0.483	10.143	0.09	0.61	0.854	-1.099	1.233	9.455	0.083	0.916	0.244	-0.366	1506695831
-8.92	-4.843	-1.408	-0.427	0	-0.244	5.798	-7.963	2.73	0.122	0.793	0	5.919	9.018	2.981	1.038	0.183	0.061	-8.018	-2.256	4.997	-0.61	-0.549	0	-1.062	10.045	-0.002	0.793	0.61	-1.16	1.159	9.963	0.336	0.61	-0.244	-0.366	1506695831
-8.714	-4.637	-1.402	-0.427	0	-0.183	4.823	-7.125	2.427	0	1.038	0.488	6.704	8.695	2.986	0.427	-0.366	0.488	-7.829	-2.537	5.017	-0.122	-0.305	0	-1.148	10.023	-0.413	0.61	0	-0.793	1.666	9.732	-0.379	0.61	0.183	-0.122	1506695831
-8.589	-4.779	-1.238	-0.122	0.122	0.061	5.814	-6.769	2.763	0.244	0.793	0.183	6.288	8.299	2.853	0.427	0.061	0.122	-7.934	-2.029	5.061	0	-0.244	0	-0.8	10.219	-0.102	0.183	-0.366	-0.366	1.248	9.804	-0.275	0.427	0	0.061	1506695831
-8.725	-4.632	-1.209	-0.061	0.061	0.122	5.814	-6.769	2.763	0.244	0.793	0.183	6.288	8.299	2.853	0.427	0.061	0.122	-7.934	-2.029	5.061	0	-0.122	0.122	-0.471	10.07	-0.012	0.061	0.244	-0.244	1.278	9.806	-0.221	0.305	-0.305	0.183	1506695831
-8.738	-4.314	-1.044	-0.122	0.061	0.183	5.346	-7.267	3.152	0.366	-0.305	0.122	6.147	8.258	2.785	0.366	-0.183	0.061	-8.012	-1.733	4.993	-0.061	0	0.183	-1.028	9.997	0.1	0.122	0.549	-0.122	1.589	9.625	-0.336	0.183	-0.183	0.244	1506695831
-8.85	-3.986	-0.945	-0.366	-0.061	0.183	4.85	-7.483	3.08	0.366	-0.305	0.122	6.147	8.258	2.785	0.366	-0.183	0.061	-8.012	-1.733	4.993	-0.061	0	0.183	-1.028	9.997	0.1	-0.122	0.183	0.122	1.589	9.625	-0.336	0.183	-0.183	0.244	1506695831
-9.006	-3.798	-0.879	-0.793	0.061	0.061	5.032	-7.599	3.157	0.427	-0.732	0.244	5.995	8.336	2.743	0.366	-0.061	0	-8.035	-1.474	4.918	-0.183	0.122	0.244	-0.762	9.855	0.194	-0.122	0.671	0.183	1.759	9.546	-0.248	0.244	0	0.183	1506695831
-9.201	-3.558	-0.827	-1.099	-0.183	0.122	4.815	-7.825	3.193	0.61	-1.221	0.427	6.282	8.467	2.683	0.366	0.488	0.061	-8.215	-0.963	4.862	-0.488	0.122	0.366	-0.9	9.861	0.275	-0.183	0.671	0.122	1.864	9.767	0.043	0.122	0.122	0.183	1506695831
-9.305	-3.333	-0.906	-1.648	-0.305	0.122	4.815	-7.825	3.193	0.61	-1.221	0.427	6.392	8.542	2.828	0.366	0.977	0.122	-8.215	-0.963	4.862	-0.854	0.305	0.549	-0.741	9.953	0.359	-0.427	0.793	0.122	1.928	9.576	0.086	0.244	-0.244	0.061	1506695831
-9.305	-3.274	-1.107	-2.136	-0.488	-0.061	4.388	-9.635	2.675	1.16	-2.808	0.427	6.234	8.668	2.893	0.61	1.16	0	-8.363	-0.915	4.697	-1.282	0.549	0.732	-0.525	10.202	0.524	-0.427	0.671	0	2.177	9.539	-0.199	0.305	0.183	-0.183	1506695831
-9.159	-3.242	-1.296	-2.625	-0.244	-0.305	5.024	-10.581	2.808	1.648	-4.395	-0.305	6.422	9.154	2.931	0.488	1.038	0.244	-8.698	-0.831	4.341	-1.709	0.61	0.854	-0.428	10.438	0.768	-0.732	0.61	-0.61	1.981	9.582	-0.396	0.549	0.977	-0.305	1506695831
-8.99	-3.061	-1.543	-3.174	0.122	-0.488	5.024	-10.581	2.808	2.258	-3.723	-1.648	6.682	9.343	2.82	0.305	1.953	0.671	-9.122	-0.249	3.937	-2.563	0.671	0.916	-0.607	10.306	1.224	-0.854	0.61	-1.404	1.694	9.58	-0.687	0.793	1.526	-0.488	1506695831
-8.972	-2.972	-2.099	-3.784	0.061	-0.671	5.024	-10.581	2.808	2.258	-3.723	-1.648	6.481	8.844	2.617	0.549	2.625	0.977	-9.318	0.073	3.469	-3.54	0.244	0.977	-0.785	9.988	1.568	-0.61	0.61	-1.648	1.871	9.463	-1.122	0.977	1.831	-0.61	1506695831
-8.841	-3.14	-2.911	-4.272	-0.183	-0.671	3.176	-9.698	2.121	2.075	-3.784	-3.113	6.117	8.077	2.425	1.099	2.747	0.916	-9.152	-0.184	3.104	-4.456	0.061	1.099	-0.438	9.865	1.571	-0.732	0.549	-2.075	2.163	9.573	-0.988	0.61	2.869	-0.61	1506695831
-8.851	-3.823	-3.341	-3.845	-1.038	-0.549	2.576	-8.969	1.086	1.587	-2.441	-2.502	6.499	7.604	2.436	1.77	3.357	1.038	-8.641	-1.146	2.936	-5.005	-0.122	1.038	-0.164	9.743	1.34	-0.916	1.404	-2.319	2.646	9.635	-0.983	0.427	2.93	-0.549	1506695831
-9.025	-4.043	-3.377	-3.662	-1.343	-0.305	1.517	-8.473	0.29	1.587	-1.343	-1.099	6.788	7.299	2.647	2.441	3.845	1.282	-8.385	-2.479	3.101	-5.249	0.061	0.854	-0.697	9.915	0.756	-1.465	2.075	-2.258	2.396	9.716	-0.916	0.061	2.747	-0.427	1506695831
-9.239	-3.354	-3.427	-4.089	-0.977	-0.305	0.531	-8.837	-1.213	1.77	-2.686	0.671	7.578	7.209	2.716	3.113	4.272	1.404	-8.817	-3.718	3.102	-4.639	-0.061	0.732	-1.48	10.178	0.089	-2.075	2.014	-1.526	2.298	10.068	-1.018	-0.305	2.563	-0.366	1506695831
-9.567	-2.955	-3.798	-4.395	-1.587	-0.488	0.81	-8.897	-2.527	2.625	-5.981	2.686	8.345	7.541	2.378	3.418	4.15	1.404	-8.869	-3.808	3.012	-4.15	0	0.671	-1.821	10.298	-0.084	-2.258	2.014	-0.854	2.053	9.981	-1.276	-0.549	1.465	-0.549	1506695831
-9.131	-3.09	-3.84	-4.7	-2.136	-0.427	0.81	-8.897	-2.527	3.479	-9.155	5.188	8.236	7.403	1.651	3.296	3.235	1.465	-8.909	-3.068	2.793	-4.333	0	0.793	-1.999	9.879	0.298	-1.77	2.441	-0.488	2.283	9.702	-1.236	-0.183	2.014	-0.854	1506695832
-8.843	-3.34	-3.848	-4.822	-1.831	-0.183	4.32	-9.804	-3.078	4.639	-4.456	8.118	8.368	7.261	1.427	3.296	3.235	1.465	-8.891	-2.693	2.536	-4.761	0.122	1.221	-1.993	9.734	0.386	-1.282	3.174	-0.244	2.753	9.677	-1.019	-0.305	3.052	-0.671	1506695832
-8.894	-3.431	-3.962	-4.639	-2.014	-0.244	4.613	-10.32	-3.185	4.639	-4.456	8.118	8.168	7.068	1.625	2.869	3.296	1.404	-8.92	-2.927	2.218	-5.188	0.427	1.404	-1.849	9.751	0.362	-1.038	3.601	0.061	2.678	9.841	-0.975	-0.427	3.601	-0.488	1506695832
-8.74	-3.426	-4.087	-4.639	-1.892	-0.366	4.613	-10.32	-3.185	3.845	-5.188	8.423	8.007	6.892	1.89	3.052	3.357	1.221	-9.007	-3.468	1.927	-5.249	0.122	1.465	-1.876	9.855	0.349	-0.793	4.089	0.61	1.683	9.856	-1.095	-0.61	3.235	-0.427	1506695832
-8.661	-3.196	-4.418	-4.7	-1.953	-0.61	3.534	-11.242	-4.733	3.418	-8.606	8.179	7.968	7.072	1.96	3.296	3.906	1.038	-8.915	-3.802	1.719	-5.249	0.061	1.465	-1.873	10.152	0.134	-1.221	4.456	1.221	1.268	9.915	-1.169	-0.671	2.808	-0.427	1506695832
-8.512	-3.116	-4.675	-4.761	-2.014	-0.732	3.534	-11.242	-4.733	3.723	-11.414	6.836	8.233	7.588	2.011	3.235	4.944	1.099	-8.924	-3.602	1.497	-5.432	0.122	1.404	-1.867	10.156	0.055	-1.77	4.883	1.587	1.47	9.904	-1.16	-0.977	3.357	-0.366	1506695832
-8.565	-3.104	-4.858	-4.761	-2.075	-0.793	4.53	-9.567	-4.902	3.784	-10.254	5.249	8.029	7.977	2.18	2.869	5.432	1.099	-8.952	-3.409	1.141	-5.676	-0.183	1.404	-2.14	10.052	-0.08	-2.014	5.31	1.648	1.486	9.958	-1.249	-1.465	4.089	-0.427	1506695832
-8.585	-3.226	-4.721	-4.517	-2.258	-0.793	4.328	-8.52	-4.347	2.808	-7.202	3.967	7.392	8.043	1.991	2.319	5.188	0.854	-8.756	-3.613	0.93	-5.92	-0.244	1.282	-2.424	9.91	-0.407	-2.258	5.188	1.831	1.044	9.93	-1.174	-1.587	3.967	-0.488	1506695832
-8.411	-3.029	-4.332	-4.272	-2.319	-0.732	4.328	-8.52	-4.347	1.343	-5.432	2.747	7.046	8.12	1.635	1.709	4.7	0.488	-8.601	-4.148	0.724	-5.798	-0.183	1.221	-2.736	9.885	-0.749	-2.502	4.822	2.014	1.23	9.917	-0.773	-1.831	4.395	-0.549	1506695832
-8.409	-2.61	-4.235	-4.517	-2.136	-0.549	3.972	-7.541	-2.559	-0.061	-5.371	1.77	7.032	8.299	1.31	1.038	4.272	-0.122	-8.658	-4.613	0.65	-5.554	-0.061	1.099	-2.98	9.923	-0.901	-2.686	4.333	2.258	1.26	9.932	-0.477	-2.014	4.395	-0.488	1506695832
-8.934	-2.89	-3.95	-4.639	-2.563	-0.183	4.136	-7.587	-1.614	-1.77	-4.7	0.61	7.148	8.689	0.866	0.366	4.089	-0.488	-8.984	-4.142	0.418	-5.188	-0.244	1.038	-3.067	9.904	-0.555	-2.38	3.784	2.319	0.89	9.889	-0.329	-2.075	3.418	-0.427	1506695832
-9.599	-2.634	-3.296	-4.639	-2.014	0.122	4.136	-7.587	-1.614	-1.77	-4.7	0.61	7.095	8.935	0.547	-0.061	3.479	-0.366	-9.845	-3.332	0.298	-5.005	0.183	1.038	-3.097	9.886	0.378	-1.831	3.479	2.197	1.754	9.927	-0.06	-1.953	3.479	-0.244	1506695832
-9.95	-1.838	-2.89	-4.944	-2.563	-0.305	4.311	-8.171	-0.879	-1.77	-4.7	0.61	6.837	8.991	0.791	0	2.686	0	-10.253	-2.297	-0.024	-5.005	0	1.099	-2.87	9.927	1.629	-1.099	3.357	2.014	3.212	10.428	0.946	-2.014	5.127	0.122	1506695832
-10.121	-2.763	-1.213	-5.005	-2.991	0.183	4.557	-9.729	0.124	-1.77	-3.479	0	6.673	8.794	1.282	0.549	2.258	0.61	-9.781	-2.017	-0.245	-5.005	0.488	0.854	-2.693	9.717	2.734	-0.671	3.662	1.831	3.653	10.2	2.184	-2.014	7.141	0.977	1506695832
-10.635	-2.743	-1.006	-5.554	-4.211	0.732	4.375	-9.85	0.541	-1.221	-3.479	-0.671	6.649	8.398	1.754	1.221	3.113	1.343	-9.843	-1.643	-0.328	-4.7	0.549	0.549	-2.3	9.158	3.273	-0.977	3.418	1.831	4.5	8.843	1.753	-0.305	8.362	1.77	1506695832
-10.747	-3.505	-0.949	-5.432	-4.517	0.793	4.13	-9.735	0.781	-0.61	-3.784	-1.526	6.094	8.309	2.137	1.709	4.089	1.892	-10.696	-1.023	-0.534	-4.761	0.122	0.366	-1.648	8.865	3.597	-0.977	3.662	1.648	4.674	8.67	0.666	1.099	9.827	1.282	1506695832
-9.811	-4.64	-0.353	-4.822	-2.93	0.671	3.752	-9.869	0.45	-0.061	-4.15	-2.075	5.325	8.561	2.265	2.014	4.089	1.892	-10.909	-1.059	-0.937	-4.395	-0.549	0.366	-1.221	9.234	3.695	-0.61	4.395	1.465	5.374	9.812	0.392	1.282	12.512	1.77	1506695832
-8.796	-3.997	0.418	-3.723	-2.502	0.854	3.443	-9.744	-0.098	1.038	-4.7	-2.502	4.928	8.957	2.314	2.258	3.662	1.587	-11.051	-1.341	-0.921	-4.333	-0.977	0.366	-1.199	9.74	3.57	-0.366	5.188	1.221	3.447	11.189	0.41	0.732	14.16	4.761	1506695832
-8.112	-1.568	1.084	-4.456	-0.427	1.465	3.443	-9.744	-0.098	1.038	-4.7	-2.502	4.658	9.245	2.583	2.441	3.784	1.282	-10.322	-1.273	-0.813	-3.845	-1.465	0.549	-1.603	9.765	3.345	-0.549	5.371	1.16	0.658	11.452	-0.84	2.441	11.047	5.798	1506695832
-9.159	-0.696	-0.028	-6.714	-3.113	0.122	3.269	-9.076	-0.194	1.16	-4.456	-2.502	4.394	9.439	2.926	2.441	4.211	1.282	-9.665	-0.874	-0.658	-3.845	-1.221	0.671	-2.044	9.447	3.387	-0.671	5.371	0.977	-2.384	11.38	-2.542	1.587	4.822	5.554	1506695832
-8.553	-1.493	-0.337	-5.432	-1.221	0	3.195	-8.415	-0.044	1.16	-4.456	-2.502	3.962	9.459	3.109	2.258	4.395	1.404	-9.485	-0.563	-0.776	-3.906	-1.099	0.732	-2.405	9.013	3.405	-0.916	4.761	0.793	-2.657	10.019	-2.09	1.648	-0.305	4.211	1506695832
-8.917	-1.476	0.156	-5.066	-1.038	0.671	2.352	-8.263	-0.425	1.221	-3.601	-2.075	3.503	9.271	3.224	2.075	4.272	1.343	-9.317	-0.103	-0.812	-4.15	-1.038	0.793	-2.275	8.802	3.543	-0.977	4.089	0.488	-0.404	9.397	-0.423	2.747	-0.061	3.601	1506695832
-10.154	-0.756	0.293	-5.066	-2.258	1.587	2.26	-8.384	-0.434	2.197	-4.578	-1.709	3.235	8.763	3.336	2.014	4.028	0.977	-9.317	-0.103	-0.812	-4.15	-1.038	0.793	-1.995	8.735	3.545	-1.16	3.845	0.305	5.125	8.841	0.766	3.906	6.226	2.808	1506695832
-10.162	0.132	-0.538	-5.737	-1.831	0.61	2.26	-8.384	-0.434	2.197	-4.578	-1.709	3.348	8.382	3.511	2.014	3.967	0.366	-9.317	-0.103	-0.812	-4.15	-1.038	0.793	-1.859	8.703	3.326	-1.343	3.601	0.427	6.126	9.733	-1.534	3.235	13.367	2.136	1506695832
-8.189	-1.285	-0.257	-5.859	-0.122	0.549	2.328	-9.856	-1.141	2.502	-5.432	-1.282	3.698	8.067	3.582	1.892	4.028	-0.061	-8.815	-0.546	-0.702	-4.578	-0.488	0.122	-1.961	8.51	3.393	-1.16	3.662	0.732	0.556	9.928	-1.203	3.418	9.583	1.648	1506695832
-8.897	-0.962	0.315	-4.822	-0.793	0.305	2.793	-10.135	-0.739	2.502	-5.371	-0.732	4.049	7.711	3.547	1.648	3.845	-0.122	-9.01	-0.15	-0.812	-4.639	0.244	-0.244	-1.922	8.168	3.45	-1.16	3.174	1.099	-0.737	9.353	2.169	0.61	2.686	1.038	1506695833
-8.911	-1.074	-0.215	-4.578	0.732	-0.488	2.652	-10.424	-0.367	2.197	-4.089	-0.122	4.304	7.508	3.423	1.465	3.235	-0.183	-9.51	0.568	-1.694	-5.127	0.427	-0.61	-1.334	8.099	3.694	-0.366	3.052	1.343	-1.707	7.397	-1.263	3.113	2.441	-0.244	1506695833
-12.201	-5.693	-0.835	-4.578	1.587	-1.16	2.652	-10.424	-0.367	2.38	-3.052	0.305	4.837	7.311	3.345	1.343	2.563	-0.122	-8.769	-0.019	-2.048	-5.371	1.526	-0.671	-0.743	8.19	3.578	0.244	3.54	1.404	-1.366	8.759	-0.51	3.235	2.136	-2.502	1506695833
-10.043	-6.593	0.47	0.793	-3.601	0.427	2.247	-9.857	-0.388	2.991	-3.296	0.732	5.644	7.328	3.223	1.465	2.502	0.061	-11.079	-2.528	-1.615	-5.615	3.418	-0.977	-1.171	8.329	2.976	0.305	3.723	1.77	2.939	15.095	4.116	-0.305	4.028	-2.014	1506695833
-7.111	-2.225	2.36	-1.038	-0.366	0.488	1.75	-9.694	-0.66	3.418	-4.517	1.77	6.545	9.909	2.888	0.977	2.563	0.244	-10.5	-5.247	-2.615	-1.526	-2.258	-1.892	-2.181	10.012	1.709	0.244	3.235	2.625	0.307	10.21	-0.007	-0.488	1.221	-0.183	1506695833
-9.288	-2.452	-0.901	-2.991	5.859	-1.099	1.955	-9.838	-1.023	3.906	-5.371	3.601	7.523	11.699	1.963	-0.427	1.648	1.526	-9.522	-3.675	-0.873	-2.014	0.916	-0.916	-3.18	10.649	2.065	1.16	3.784	2.441	-1.384	7.919	-0.703	3.052	-1.648	-2.319	1506695833
-10.38	-3.621	-1.699	0.366	-1.831	-1.038	3.314	-7.998	-0.908	3.235	-4.883	5.859	6.291	11.52	0.973	-0.61	0.305	3.601	-10.453	-2.626	-1.17	-1.831	-1.953	-0.488	-4.156	10.338	2.312	1.465	3.418	1.709	1.938	11.365	0.782	0.549	0.61	-2.197	1506695833
-8.514	-3.474	-0.018	-1.587	2.014	-0.244	5.191	-6.684	0.323	3.235	-4.883	5.859	4.901	11.508	1.117	-0.366	-1.16	4.822	-10.453	-2.626	-1.17	-1.831	-1.953	-0.488	-3.286	10.481	1.543	0.427	1.892	1.343	0.676	9.881	-0.524	1.343	-0.977	-1.587	1506695833
-9.904	-3.054	-0.977	-0.427	3.174	-0.366	5.191	-6.684	0.323	1.587	-1.831	7.385	5.002	11.232	1.419	0.305	-0.854	4.7	-10.453	-2.626	-1.17	-1.831	-1.953	-0.488	-2.078	10.864	1.561	0.549	2.258	0.61	0.816	10.3	-0.368	1.16	-2.014	-1.343	1506695833
-10.052	-2.367	-1.788	-0.122	-0.122	-0.61	6.029	-8.8	-0.362	0.244	1.282	4.822	5.423	10.801	1.438	0.916	1.587	3.479	-9.787	-3.766	-0.986	-0.61	-1.221	0.183	-1.841	11.209	1.309	0.061	2.686	0.244	1.132	10.501	-0.182	0.854	-2.136	-1.526	1506695833
-9.116	-2.25	-1.306	-0.488	1.282	-0.793	6.029	-8.8	-0.362	-0.732	-0.977	1.587	4.997	9.813	1.43	1.343	3.479	2.441	-9.073	-3.6	-0.761	-0.427	-1.16	0.305	-2.095	10.503	1.434	-0.183	2.075	0	1.79	9.988	-0.87	0.854	-1.404	-1.343	1506695833
-9.476	-2.127	-2.05	0.366	0.549	-0.854	5.754	-7.699	0.806	-1.77	-0.916	-1.465	4.295	8.991	1.828	1.404	4.15	1.953	-8.427	-3.53	-0.449	-0.244	-1.343	0.305	-2.324	9.647	1.293	-0.732	1.404	-0.183	1.956	9.615	-0.65	0.916	-0.732	-1.404	1506695833
-8.99	-2.134	-2.059	0.366	0	-0.854	5.759	-7.194	1.427	-2.625	0.549	-3.296	3.893	8.471	2.235	1.16	3.357	1.343	-7.958	-3.534	-0.318	-0.244	-0.671	0.183	-2.381	9.01	1.097	-0.977	0.61	-0.244	1.464	9.592	-0.452	0.549	-1.343	-1.526	1506695833
-9.397	-2.338	-1.833	0.793	0.122	-0.488	5.661	-7.838	2.084	-2.563	2.014	-3.967	3.856	7.958	2.454	0.671	2.014	0.549	-8.082	-3.479	-0.258	-0.061	-0.61	0.122	-2.291	8.766	0.959	-0.977	0	-0.366	1.964	9.438	-0.316	0.366	-0.793	-1.343	1506695833
-9.881	-1.726	-2.177	1.282	-0.793	-0.488	3.17	-8.776	3.052	-1.892	2.747	-4.15	4.189	7.6	2.596	0.122	1.099	-0.305	-8.106	-3.608	-0.176	0.305	-0.488	0.244	-2.131	8.778	0.831	-0.854	-0.366	-0.305	1.532	9.642	-0.135	0.244	-0.732	-1.16	1506695833
-9.408	-1.391	-2.241	0.793	-0.916	-0.549	3.17	-8.776	3.052	-1.404	2.502	-4.211	4.786	7.752	2.718	-0.488	0.366	-1.038	-8.27	-3.707	-0.336	0.854	0.183	0.183	-2.092	9.019	0.892	-0.549	-0.793	-0.183	1.724	9.71	-1.01	-0.061	-1.038	-1.404	1506695833
-9.142	-2.432	-1.388	0.61	-0.244	-0.122	1.602	-9.677	3.7	-1.099	3.052	-3.235	5.424	8.287	2.817	-1.16	-0.427	-1.648	-8.859	-3.431	-0.439	0.854	0.61	0.244	-2.085	9.581	1.049	-0.244	-1.343	-0.244	1.781	9.562	-0.518	-0.488	-0.122	-1.343	1506695833
-10.206	-3.992	-1.237	0.427	0.366	0.732	1.602	-9.677	3.7	-0.427	4.7	-2.502	6.02	8.802	2.924	-1.526	-1.465	-1.892	-10.397	-3.537	-0.428	1.221	1.404	0.366	-2.094	10.103	1.257	0	-1.953	-0.366	1.375	10.134	-0.065	-1.282	-0.305	-0.977	1506695833
-11.813	-3.777	-2.214	0.61	0.183	1.038	0.183	-10.249	3.45	0.305	1.16	-1.587	6.532	9.561	2.967	-1.648	-2.38	-2.075	-11.738	-2.213	-0.646	1.953	0.305	0.488	-1.625	11.078	2.169	0.61	-2.502	-0.366	2.357	11.678	0.646	-2.258	-0.366	-0.122	1506695833
-11.776	-5.813	-0.799	0.916	-2.136	1.648	0.183	-10.249	3.45	0.305	1.16	-1.587	6.904	9.862	3.138	-1.16	-2.93	-2.014	-11.915	-1.848	-0.156	0.854	1.221	0.427	-1.555	11.809	3.449	1.038	-1.465	-0.916	3.173	12.812	1.742	-4.333	0.061	0.916	1506695833
-9.11	-5.059	1.381	1.404	-1.038	1.77	1.781	-12.126	1.437	1.892	-2.808	0	7.241	9.66	3.68	-0.183	-2.075	-1.587	-12.321	-2.226	0.103	1.953	-0.732	-0.183	-1.93	11.689	3.862	0.488	-1.221	-0.732	2.621	12.182	2.708	-3.479	0.671	2.747	1506695833
-10.832	-2.787	0.894	-0.366	-0.854	0.671	3.844	-10.399	-0.17	1.953	-1.526	-0.122	7.04	9.298	4.363	0.549	-0.305	-0.732	-10.7	-0.645	0.945	2.197	-0.732	0.305	-1.963	10.457	4.06	-0.061	-0.671	-0.61	-0.335	11.567	1.346	-1.892	0.549	3.784	1506695833
-9.963	-3.53	0.12	-1.099	-3.845	-0.793	3.586	-9.369	-0.355	1.221	1.038	-0.61	5.821	8.63	4.387	0.671	0.549	0.305	-10.231	0.471	1.372	1.465	-0.671	0.305	-2.565	8.995	4.371	-0.488	0.305	-0.854	-2.816	11.813	0.24	-1.282	-1.282	3.113	1506695833
-7.594	-4.38	1.224	-0.488	-1.77	-0.488	3.586	-9.369	-0.355	0.549	3.052	-1.038	4.435	8.416	4.237	0.488	0.427	0.61	-9.783	0.321	1.091	1.099	-1.282	-0.122	-2.804	8.435	3.925	-0.61	-0.244	-0.549	-2.833	10.429	0.195	-0.122	-2.075	3.113	1506695833
-7.177	-4.012	1.694	0	-0.366	0.183	1.84	-9.196	-1.723	0.916	2.319	-1.587	3.724	8.254	4.189	0.061	-0.366	0.305	-9.323	1.16	1.453	0.366	-0.671	0.183	-2.401	8.172	3.866	0.061	-0.061	-0.549	-2.256	8.809	0.657	0.122	-0.732	2.38	1506695833
-7.686	-2.17	1.552	0.122	-0.427	0.305	1.84	-9.196	-1.723	1.343	0.122	-2.502	3.549	7.741	3.978	-0.122	-0.366	-0.061	-9.063	1.036	1.481	0.183	-1.221	0.183	-2.419	7.901	3.911	0.122	0.732	-0.549	0.073	7.879	-0.152	2.014	1.343	1.953	1506695834
-7.57	-1.164	1.79	-0.366	0	0.061	1.517	-8.483	-2.175	1.221	-1.465	-3.235	3.525	7.6	3.954	0	0.244	-0.061	-8.528	0.646	1.747	-0.061	-0.977	0	-2.419	7.901	3.911	0.122	0.732	-0.549	-0.479	7.793	0.033	0.977	5.676	0.305	1506695834
-7.922	-1.398	1.571	-1.465	0.366	-0.122	1.517	-8.483	-2.175	0.854	-1.709	-3.235	3.435	7.746	3.912	0.122	0.427	-0.122	-8.288	1.248	2.004	-0.549	-0.732	-0.183	-3.033	7.602	3.99	-0.061	0.854	0.061	-0.647	6.726	0.117	2.808	5.676	-0.916	1506695834
-8.086	-2.448	1.375	-2.502	0.183	-0.061	1.706	-8.351	-1.946	0.366	-1.16	-2.563	3.435	7.747	3.576	0.305	0.305	-0.122	-8.533	2.029	2.171	-1.465	-0.366	-0.122	-3.061	7.635	4.164	-0.061	0.732	0.244	1.47	8.8	2.817	1.77	5.188	-1.465	1506695834
-8.892	-3.545	1.849	-1.892	1.709	0.732	1.538	-9.351	-1.345	0	-0.732	-1.526	3.718	7.852	3.28	0.732	0.244	-0.183	-8.801	1.961	1.967	-2.319	0.183	-0.061	-2.842	8.094	4.272	0	1.16	0.305	0.453	8.833	2.762	1.465	1.587	-0.61	1506695834
-10.556	-4.114	-0.423	-2.136	2.136	-0.305	1.619	-9.872	-0.817	-0.061	-0.61	-0.549	4.267	8.368	3.164	1.282	0.732	-0.366	-9.841	0.815	1.589	-2.991	0.671	-0.122	-2.742	8.894	4.02	-0.061	1.343	0.488	-0.032	10.012	-2.34	2.625	-2.563	-1.77	1506695834
-10.28	-3.898	-0.636	-0.732	-0.244	-0.366	1.586	-9.623	-0.291	0	-0.854	0.183	4.724	9.037	3.181	1.587	1.16	-0.61	-10.145	-1.122	1.372	-3.052	0.549	-0.427	-2.744	9.542	3.353	-0.122	1.404	0.671	3.137	12.461	1.869	-0.122	3.174	0.122	1506695834
-8.879	-3.868	-0.187	-1.648	0.305	-0.183	2.007	-8.618	0.595	-0.244	-1.221	0.793	5.136	9.763	3.097	1.465	1.465	-0.61	-9.594	-2.737	1.135	-2.258	-0.183	-0.61	-3.051	9.879	2.393	-0.427	1.526	0.732	-0.841	10.268	0.729	0.671	2.014	-0.671	1506695834
-9.394	-3.762	-1.324	-1.465	1.648	-0.183	2.686	-8.004	2.11	-1.038	-0.732	1.77	5.303	10.189	2.787	0.793	1.465	-0.427	-9.656	-3.246	1.151	-1.77	0.305	-0.427	-3.37	9.828	1.67	-0.549	1.16	0.61	-0.106	9.854	-1.14	1.404	-0.671	-0.488	1506695834
-10.023	-3.857	-2.289	-0.366	-0.305	-0.061	2.464	-8.075	3.441	-1.892	1.16	3.235	5.095	10.281	2.401	0	0.732	-0.305	-9.508	-3.346	0.922	-1.587	0	-0.183	-3.469	9.928	1.318	-0.244	0.916	0.427	1.328	10.324	-0.303	0.793	0.244	-0.61	1506695834
-9.316	-3.724	-1.586	-0.366	0	0.183	1.736	-8.4	3.57	-2.075	1.953	4.272	5.064	10.017	2.152	-0.61	-0.488	-0.244	-9.308	-4.177	0.999	-1.465	0.488	-0.183	-3.473	9.951	1.038	-0.122	0.488	0.427	1.397	10.119	-0.974	0.61	0.427	-0.244	1506695834
-9.527	-3.242	-1.52	0.305	0.549	0	2.009	-9.074	3.441	-1.526	-0.366	4.7	5.262	9.806	1.839	-0.916	-1.221	-0.305	-9.344	-4.526	0.778	-0.366	-0.061	-0.183	-3.277	10.04	0.871	-0.061	-0.183	0.732	0.674	9.944	-1.055	0.671	-0.061	-0.183	1506695834
-9.635	-2.858	-2.046	0.61	-0.305	-0.061	3.37	-9.598	3.64	-0.732	-2.625	4.944	5.515	9.556	1.648	-1.099	-1.221	-0.305	-8.948	-4.054	0.717	-0.305	0.366	0	-2.899	10.011	1.093	0.244	0	0.854	1.012	10.087	-0.61	0.427	-0.793	-0.488	1506695834
-9.308	-2.982	-1.988	0.732	-0.244	0.061	4.533	-9.158	3.363	0	-2.563	4.822	5.503	8.978	1.542	-1.16	-0.977	-0.061	-8.527	-3.822	0.63	-0.061	0.366	-0.061	-2.75	9.519	1.169	0.061	0	0.793	1.67	9.849	-0.69	0.305	-0.305	-0.366	1506695834
-9.371	-3.299	-1.176	0.61	-0.549	0.305	5.173	-8.781	2.877	0.366	-1.343	4.211	5.17	8.418	1.537	-1.038	-0.916	0.122	-8.72	-3.791	0.84	0.122	0.549	-0.183	-2.493	8.914	1.06	0.061	-0.549	0.977	1.536	9.758	-0.587	0	-0.244	-0.244	1506695834
-9.042	-2.565	-0.526	0.061	1.221	0.366	5.173	-8.781	2.877	0.305	-0.183	3.296	4.715	8.813	1.186	-0.916	-1.587	-0.305	-10.578	-3.48	0.306	0.854	-0.366	-0.305	-1.767	9.46	1.038	0.122	-0.732	1.038	1.303	9.688	-0.72	0	-0.305	0.122	1506695834
-10.166	-1.633	-1.542	0.183	0.061	0.061	5.686	-10.046	2.576	0.305	-0.183	3.296	4.587	9.434	0.855	-0.793	-2.625	-0.977	-10.003	-1.518	0.303	0.305	0.305	0.488	-0.889	10.532	1.808	1.099	0.244	0.671	1.567	9.816	-0.66	-0.061	-0.488	0.061	1506695834
-9.653	-2.292	-1.12	-0.244	-0.732	0	5.686	-10.046	2.576	0.671	0.427	1.953	4.911	8.665	1.017	0	-2.441	-1.099	-9.269	-1.787	0.379	-0.122	0.305	0.366	-1.139	10.101	2.488	1.404	1.465	0.183	2.031	9.793	-0.597	0.061	0.61	-0.305	1506695834
-9.36	-2.966	-0.511	-0.244	-0.061	0.183	5.523	-10.02	1.797	1.221	-0.183	0	5.261	8.071	1.774	1.282	-0.61	-0.793	-9.152	-2.139	0.468	-0.183	0.549	-0.122	-1.586	9.321	2.318	0.305	0.427	0.427	1.087	9.788	-0.2	0.122	0.854	-0.366	1506695834
-9.327	-2.683	-0.566	-0.061	-0.061	0.305	5.118	-8.695	1.299	1.221	-0.183	0	5.4	8.801	2.704	1.892	1.648	-0.793	-9.519	-1.787	0.378	-0.244	0.671	0	-1.273	9.27	2.15	0.061	0.305	0.488	0.484	9.879	0.041	0.122	0.854	-0.366	1506695834
-9.67	-2.635	-0.462	0.122	-0.061	0.549	4.839	-8.575	1.052	0.916	-0.671	-2.136	5.04	9.505	2.865	1.648	2.502	-0.793	-9.477	-1.759	0.227	-0.366	0.916	0.122	-1.175	9.798	2.204	0.122	1.16	0.183	1.014	9.865	-0.099	-0.366	-0.549	-0.305	1506695834
-9.719	-2.375	-0.473	0.122	-0.244	0.305	3.57	-9.628	0.331	0.916	-0.549	-4.517	4.487	9.776	2.826	1.343	1.526	-0.61	-9.477	-2.036	-0.048	-0.305	0.793	0.122	-1.745	9.957	2.156	0.305	0.916	0.366	1.369	9.911	0.001	0.061	-0.061	-0.183	1506695834
-9.366	-2.565	-0.428	0.122	-0.244	0.122	3.202	-9.603	0.122	0.549	-1.465	-5.554	4.376	10.084	3.474	0.793	0.427	-0.244	-9.478	-2.041	-0.282	-0.183	0.977	0.183	-1.96	9.993	1.987	0.183	0.183	0.488	0.731	9.866	-0.048	0.061	-0.061	-0.183	1506695834
-9.331	-2.834	-0.316	0.427	0.122	0.244	3.183	-9.082	0.353	-0.061	-0.427	-5.31	4.467	9.985	3.772	0.244	0	0.305	-9.548	-2.058	-0.664	0	1.038	0.244	-1.95	9.751	2.098	0.122	-0.122	0.427	0.562	9.786	-0.059	-0.244	-0.244	-0.366	1506695834
-9.543	-2.665	-0.285	0.61	-0.061	0.305	2.731	-8.557	0.517	-0.732	1.099	-4.517	4.376	9.652	3.637	-0.183	-0.061	0.671	-9.609	-2.074	-0.895	0.305	1.038	0.183	-1.806	9.607	2.229	0.061	-0.732	0.427	0.746	9.878	0.123	-0.305	-0.61	-0.244	1506695834
-9.589	-2.553	-0.292	0.61	-0.061	0.244	2.731	-8.557	0.517	-1.16	2.014	-3.418	4.162	9.521	3.71	-0.549	-0.366	0.732	-9.66	-1.92	-1.019	0.549	0.916	0.122	-1.202	9.649	2.141	-0.061	-1.038	0.488	0.799	9.824	0.141	-0.244	-0.366	-0.122	1506695835
-9.674	-2.681	-0.295	0.732	-0.061	0.183	1.993	-7.574	0.815	-1.343	2.136	-2.075	4.041	9.314	3.53	-0.854	-0.732	0.549	-9.77	-1.699	-1.205	0.61	0.916	0.122	-0.779	9.595	2.184	-0.183	-0.916	0.427	0.479	9.921	0.08	-0.183	-0.305	-0.122	1506695835
-9.585	-2.574	-0.209	0.854	-0.061	0.183	1.993	-7.574	0.815	-1.465	1.709	-0.549	4.018	9.188	3.25	-0.977	-0.854	0.366	-9.847	-1.621	-1.391	0.671	0.732	0.061	-0.605	9.598	2.272	-0.183	-0.916	0.427	0.244	10.008	0.018	-0.183	-0.671	-0.183	1506695835
-9.566	-2.403	-0.136	0.854	0.061	0.122	2.285	-7.685	1.224	-1.526	1.343	0.977	4.027	9.166	3.07	-1.038	-1.038	0.061	-9.841	-1.574	-1.51	0.671	0.61	0	-0.431	9.671	2.316	-0.122	-0.977	0.427	0.412	9.921	0.096	-0.183	-0.732	-0.183	1506695835
-9.607	-2.285	-0.147	0.854	0	0.122	2.567	-8.004	1.353	-1.282	1.099	2.075	4.121	9.162	2.9	-0.977	-1.099	-0.122	-9.839	-1.497	-1.57	0.732	0.427	0.061	-0.367	9.732	2.37	-0.122	-0.916	0.366	0.653	9.866	0.175	-0.183	-0.61	-0.061	1506695835
-9.643	-2.141	-0.138	0.732	0	0.061	2.567	-8.004	1.353	-1.099	0.671	2.991	4.259	9.153	2.763	-0.854	-1.038	-0.244	-9.82	-1.493	-1.579	0.732	0.427	0.061	-0.392	9.755	2.37	-0.183	-0.916	0.183	0.614	9.878	0.144	-0.183	-0.549	-0.061	1506695835
-9.674	-2.073	-0.078	0.671	0.061	0	2.986	-8.464	1.488	-0.916	0.366	3.54	4.309	9.142	2.659	-0.732	-0.916	-0.366	-9.794	-1.424	-1.598	0.61	0.305	0.061	-0.402	9.783	2.37	-0.183	-1.038	0	0.546	9.886	0.197	-0.183	-0.549	-0.061	1506695835
-9.653	-2.018	0	0.488	0	0	3.815	-9.185	1.445	-0.549	0.183	3.601	4.334	9.065	2.622	-0.549	-0.916	-0.488	-9.755	-1.369	-1.589	0.61	0.305	0.061	-0.337	9.783	2.383	-0.183	-1.038	-0.122	0.618	9.895	0.307	-0.183	-0.549	-0.122	1506695835
-9.698	-2	-0.019	0.366	0	0.061	3.815	-9.185	1.445	-0.305	-0.061	3.296	4.4	8.988	2.655	-0.366	-0.793	-0.61	-9.777	-1.303	-1.603	0.488	0.244	0.122	-0.22	9.767	2.381	-0.183	-1.038	-0.305	0.89	9.857	0.391	-0.183	-0.427	-0.122	1506695835
-9.716	-1.973	-0.055	0.183	-0.061	0.061	4.185	-9.229	1.355	0	-0.305	2.686	4.48	8.892	2.713	-0.183	-0.671	-0.793	-9.765	-1.213	-1.553	0.366	0.183	0.061	-0.112	9.673	2.411	-0.122	-0.977	-0.427	0.885	9.891	0.413	-0.183	-0.305	-0.061	1506695835
-9.698	-1.967	-0.013	0.122	-0.122	0.061	4.528	-9.146	1.27	0	-0.305	2.686	4.539	8.764	2.775	-0.061	-0.488	-0.916	-9.702	-1.187	-1.479	0.122	0.183	0.122	-0.017	9.593	2.425	-0.061	-0.732	-0.549	0.757	9.899	0.476	-0.183	-0.244	-0.061	1506695835
-9.609	-1.944	0.017	0	-0.183	0.061	4.528	-9.146	1.27	0.122	-0.366	1.892	4.662	8.753	2.872	0.061	-0.366	-1.038	-9.563	-1.243	-1.424	-0.061	0.122	0	-0.028	9.566	2.417	-0.061	-0.488	-0.488	0.767	9.851	0.443	-0.122	-0.305	-0.061	1506695835
-9.63	-1.893	-0.017	-0.183	-0.122	0.122	4.7	-8.622	1.011	0.183	-0.488	1.038	4.796	8.818	2.999	0.122	-0.244	-1.099	-9.53	-1.286	-1.4	-0.122	0.305	0.061	-0.145	9.549	2.366	0	-0.244	-0.305	0.841	9.781	0.394	-0.122	-0.061	-0.061	1506695835
-9.661	-1.902	-0.09	-0.366	-0.183	0.061	4.657	-8.398	0.89	0.183	-0.427	-0.488	4.943	8.959	3.113	0.061	-0.122	-1.038	-9.577	-1.314	-1.443	-0.244	0.305	0.061	-0.291	9.594	2.338	0	-0.061	-0.122	0.782	9.794	0.325	-0.061	0.061	-0.061	1506695835
-9.622	-2.107	-0.071	-0.427	-0.122	0.061	4.185	-8.364	0.63	0.122	-0.549	-1.404	5.033	9.091	3.182	0.061	-0.061	-0.732	-9.598	-1.298	-1.549	-0.305	0.305	0.061	-0.358	9.649	2.394	0.061	0	0	0.628	9.813	0.267	-0.061	0.122	-0.122	1506695835
-9.613	-2.294	-0.069	-0.427	-0.122	0.061	4.185	-8.364	0.63	0.122	-0.549	-1.404	5.173	9.199	3.275	0	0	-0.366	-9.679	-1.339	-1.665	-0.366	0.244	0.061	-0.403	9.741	2.445	0	0.122	0	0.568	9.863	0.26	0	0.183	-0.122	1506695835
-9.635	-2.389	-0.098	-0.366	-0.061	0	3.86	-8.666	0.526	0	-0.61	-1.709	5.176	9.276	3.365	0	0.244	0.061	-9.707	-1.437	-1.767	-0.366	0.122	0.061	-0.426	9.81	2.422	-0.122	0.183	0.061	0.413	9.891	0.223	0	0.183	-0.122	1506695835
-9.642	-2.439	-0.118	-0.305	-0.061	-0.061	3.86	-8.666	0.526	-0.183	-0.488	-1.953	5.023	9.247	3.39	-0.122	0.305	0.366	-9.696	-1.519	-1.808	-0.366	0.061	0	-0.426	9.795	2.372	-0.183	0.244	0.122	0.256	9.951	0.197	0	0.122	-0.122	1506695835
-9.587	-2.475	-0.079	-0.244	-0.061	-0.061	3.668	-8.79	0.575	-0.305	-0.244	-2.014	4.867	9.21	3.35	-0.244	0.305	0.61	-9.703	-1.564	-1.863	-0.305	0	0	-0.42	9.725	2.344	-0.183	0.244	0.244	0.206	9.95	0.221	0	0.122	-0.122	1506695835
-9.581	-2.446	-0.073	-0.122	0	0	3.491	-8.746	0.684	-0.488	0.122	-1.892	4.705	9.186	3.218	-0.305	0.244	0.732	-9.684	-1.559	-1.858	-0.244	-0.061	0	-0.37	9.667	2.33	-0.183	0.366	0.305	0.304	9.904	0.255	0.061	0.061	-0.061	1506695835
-9.621	-2.376	-0.105	-0.061	0	0	3.308	-8.632	0.855	-0.549	0.549	-1.587	4.559	9.156	3.068	-0.366	0.244	0.854	-9.672	-1.59	-1.84	-0.183	-0.122	0	-0.398	9.642	2.339	-0.183	0.427	0.305	0.331	9.917	0.27	0	0	-0.061	1506695835
-9.636	-2.275	-0.112	0	-0.061	0	2.822	-8.314	1.121	-0.549	0.732	-1.099	4.416	9.173	2.933	-0.366	0.244	0.854	-9.634	-1.604	-1.835	-0.122	-0.122	0	-0.463	9.643	2.332	-0.183	0.427	0.366	0.395	9.916	0.288	0	-0.061	0	1506695835
-9.655	-2.192	-0.13	0	0	0	2.822	-8.314	1.121	-0.427	0.549	-0.549	4.271	9.197	2.808	-0.305	0.122	0.854	-9.641	-1.565	-1.828	-0.061	-0.122	0	-0.504	9.676	2.328	-0.122	0.366	0.305	0.471	9.898	0.275	0	-0.061	0	1506695835
-9.665	-2.158	-0.13	0	0	0	2.731	-8.219	1.182	-0.244	0.183	0.122	4.171	9.17	2.722	-0.244	0.061	0.793	-9.621	-1.516	-1.83	0	-0.122	0	-0.51	9.696	2.352	-0.061	0.305	0.183	0.534	9.9	0.3	0	-0.061	0	1506695835
-9.676	-2.111	-0.134	0	-0.061	0	3.065	-8.28	1.151	-0.122	-0.061	0.671	4.095	9.107	2.683	-0.122	0.061	0.61	-9.623	-1.515	-1.809	-0.061	-0.122	0	-0.499	9.686	2.355	-0.061	0.183	0.061	0.577	9.911	0.298	0	-0.061	0	1506695835
-9.654	-2.085	-0.144	-0.061	0	0	3.254	-8.445	1.077	0	-0.122	1.099	4.011	9.052	2.677	0.061	0.122	0.366	-9.589	-1.507	-1.792	0	-0.122	0	-0.438	9.697	2.357	-0.061	0.122	0	0.645	9.879	0.288	0	-0.061	0	1506695836
-9.672	-2.094	-0.185	-0.061	0	0	3.254	-8.445	1.077	0.122	-0.305	1.343	3.969	8.99	2.719	0.122	0.061	0	-9.576	-1.494	-1.762	-0.061	-0.061	0	-0.427	9.677	2.336	0	0.061	-0.122	0.633	9.886	0.278	0	-0.061	0	1506695836
-9.664	-2.144	-0.221	-0.061	-0.061	-0.061	3.724	-8.558	0.897	0.244	-0.366	1.465	3.988	8.971	2.824	0.183	0.061	-0.305	-9.599	-1.501	-1.76	-0.061	0	0	-0.389	9.656	2.321	0	0	-0.183	0.603	9.887	0.246	0	-0.061	0	1506695836
-9.639	-2.176	-0.242	-0.061	-0.061	0	3.898	-8.576	0.793	0.244	-0.427	1.404	4.071	9.004	2.914	0.183	0	-0.549	-9.607	-1.499	-1.765	-0.061	0	0	-0.402	9.65	2.341	0.061	-0.061	-0.244	0.611	9.902	0.261	0	-0.061	0	1506695836
-9.621	-2.135	-0.226	-0.061	-0.061	0	3.898	-8.576	0.793	0.183	-0.427	1.16	4.194	9.018	3.01	0.183	-0.061	-0.732	-9.61	-1.488	-1.754	-0.061	0	0	-0.395	9.63	2.334	0.061	-0.122	-0.305	0.627	9.877	0.227	0	-0.061	0	1506695836
-9.682	-2.172	-0.242	-0.061	0	0	4.173	-8.507	0.713	0.122	-0.366	0.916	4.363	9.05	3.064	0.183	-0.061	-0.854	-9.589	-1.553	-1.726	-0.061	-0.061	-0.061	-0.396	9.647	2.327	0	-0.122	-0.305	0.647	9.871	0.193	0	0	0	1506695836
-9.673	-2.168	-0.255	-0.061	-0.061	0	4.224	-8.427	0.719	0.061	-0.244	0.61	4.475	9.097	3.095	0.122	-0.122	-0.916	-9.621	-1.528	-1.683	-0.061	0	-0.061	-0.416	9.676	2.312	0.061	-0.122	-0.244	0.654	9.922	0.191	-0.061	0	0	1506695836
-9.646	-2.189	-0.223	-0.061	-0.061	0	4.224	-8.427	0.719	-0.061	-0.061	0.366	4.599	9.131	3.121	0.061	-0.183	-0.854	-9.605	-1.513	-1.666	-0.061	0	-0.061	-0.462	9.679	2.294	0.061	-0.122	-0.183	0.61	9.885	0.169	-0.061	-0.061	0	1506695836
-9.631	-2.238	-0.218	-0.061	0	0	4.206	-8.404	0.73	-0.122	0.061	0.061	4.749	9.144	3.096	0	-0.244	-0.671	-9.576	-1.542	-1.658	-0.061	0	-0.061	-0.507	9.665	2.287	0.061	-0.122	-0.122	0.604	9.879	0.194	-0.061	0	-0.061	1506695836
-9.618	-2.257	-0.194	-0.061	0	0	4.063	-8.399	0.827	-0.122	0	-0.183	4.867	9.158	3.051	-0.061	-0.183	-0.427	-9.591	-1.549	-1.643	0	0	-0.061	-0.544	9.671	2.294	0.061	-0.122	-0.122	0.577	9.889	0.2	-0.061	0	0	1506695836
-9.601	-2.292	-0.17	0	0	0.061	4.063	-8.399	0.827	-0.183	0.061	-0.427	4.913	9.129	2.982	-0.061	-0.122	-0.183	-9.574	-1.55	-1.654	0	0	-0.061	-0.537	9.664	2.257	0.061	-0.122	-0.061	0.569	9.881	0.227	-0.061	0	0	1506695836
-9.598	-2.298	-0.159	0	0.061	0.061	3.804	-8.479	0.877	-0.244	0.305	-0.61	4.895	9.089	2.894	-0.061	-0.122	0.061	-9.587	-1.553	-1.676	0.061	0	-0.061	-0.517	9.661	2.251	0.061	-0.061	0	0.566	9.892	0.262	-0.061	0	0	1506695836
-9.616	-2.326	-0.159	0.061	0.122	0.122	3.697	-8.508	0.861	-0.244	0.366	-0.671	4.852	9.049	2.81	0	-0.061	0.244	-9.607	-1.549	-1.683	0.061	0	-0.061	-0.437	9.64	2.235	0.122	0	0.122	0.613	9.898	0.292	-0.122	-0.061	0.061	1506695836
-9.635	-2.294	-0.164	0.061	0.061	0.122	3.697	-8.508	0.861	-0.244	0.366	-0.732	4.782	9.071	2.76	0.061	0	0.366	-9.673	-1.512	-1.651	0.061	-0.061	-0.061	-0.325	9.696	2.231	0.122	0.122	0.122	0.613	9.923	0.322	-0.122	-0.061	0.061	1506695836
-9.623	-2.251	-0.176	-0.061	0.183	0.183	3.472	-8.641	0.807	-0.244	0.488	-0.732	4.722	9.143	2.772	0.183	0.122	0.427	-9.78	-1.442	-1.64	0.061	-0.122	-0.061	-0.303	9.753	2.26	0.122	0.305	0.122	0.689	9.918	0.351	-0.183	-0.061	0.122	1506695836
-9.774	-2.054	-0.234	-0.061	0.061	0.122	3.388	-8.674	0.797	-0.183	0.366	-0.671	4.616	9.24	2.841	0.244	0.244	0.549	-9.761	-1.314	-1.611	0.061	-0.305	-0.061	-0.328	9.812	2.299	0.122	0.427	0.061	0.589	9.934	0.285	-0.183	0.061	0.183	1506695836
-9.655	-2.169	-0.276	-0.366	-0.061	-0.122	3.256	-8.581	0.785	0	0.244	-0.671	4.211	9.238	3.145	0.244	0.488	0.488	-9.777	-1.305	-1.603	-0.244	-0.122	-0.061	-0.506	9.701	2.267	0	0.427	0	0.55	9.869	0.223	0.061	0.183	-0.061	1506695836
-9.587	-2.34	-0.3	-0.305	0	-0.061	2.994	-8.437	0.592	0.122	-0.305	-0.427	4.067	9.161	3.098	0.122	0.305	0.305	-9.729	-1.274	-1.586	-0.305	-0.305	-0.061	-0.305	9.721	2.303	0	0.305	-0.061	0.445	9.92	0.31	0.061	0.122	0	1506695836
-9.729	-2.092	-0.275	-0.061	0.122	0.183	3.076	-8.421	0.516	-0.122	-0.122	0.244	4.284	9.359	2.881	0.183	0.671	-0.244	-9.646	-1.587	-1.421	-0.305	-0.427	-0.061	-0.37	9.694	2.205	-0.061	0.732	0.061	0.892	9.899	0.445	-0.061	0.061	0.122	1506695836
-9.741	-2.03	-0.479	-0.122	0	0	3.112	-8.417	0.553	-0.122	-0.122	0.244	4.284	9.359	2.881	0.122	0.549	-0.366	-9.646	-1.587	-1.421	-0.305	-0.183	0	-0.565	9.851	2.152	-0.061	0.793	0.122	0.669	9.932	0.228	-0.122	-0.061	0.061	1506695836
-9.737	-2.083	-0.531	-0.183	-0.061	-0.122	3.207	-8.338	0.638	-0.183	-0.122	0.488	4.338	9.46	2.793	0	0.183	-0.244	-9.646	-1.585	-1.515	-0.305	-0.244	0	-0.802	9.878	2.091	-0.061	0.488	0.061	0.55	9.918	0.156	0	0	-0.061	1506695836
-9.698	-2.082	-0.566	-0.244	-0.183	-0.244	3.338	-8.264	0.694	-0.183	-0.244	0.671	4.411	9.314	2.701	0	0.122	-0.061	-9.579	-1.64	-1.507	-0.366	-0.122	0	-0.831	9.763	2.048	-0.061	0.122	-0.061	0.575	9.899	0.051	0.122	0.122	-0.122	1506695836
-9.585	-2.217	-0.477	-0.122	-0.122	-0.122	3.468	-8.312	0.812	-0.244	-0.244	0.793	4.419	9.172	2.62	0	0.183	-0.122	-9.631	-1.806	-1.434	-0.305	-0.244	-0.061	-0.577	9.716	1.986	-0.122	0	-0.183	0.754	9.889	0.225	0.122	0.183	-0.122	1506695837
-9.408	-2.151	-0.372	-0.061	0.061	0.061	3.622	-8.437	0.915	-0.305	-0.183	0.977	4.402	9.131	2.56	0	0.183	-0.122	-9.594	-1.808	-1.402	-0.183	-0.244	-0.061	-0.37	9.753	1.899	-0.122	0	-0.183	0.945	9.836	0.459	0.122	0.183	-0.122	1506695837
-9.67	-1.936	-0.386	0	0.122	0.183	3.622	-8.437	0.915	-0.366	-0.183	1.038	4.462	9.086	2.524	0	0.122	-0.366	-9.444	-1.759	-1.341	-0.122	-0.183	0	-0.48	9.702	1.932	-0.061	0.244	-0.122	1.078	9.755	0.572	-0.244	-0.122	0.122	1506695837
-9.817	-1.61	-0.42	-0.122	0.061	0.122	3.797	-8.437	1.05	-0.366	0.061	0.977	4.524	9.103	2.539	0.061	0	-0.244	-9.564	-1.643	-1.354	-0.061	-0.122	0	-0.64	9.646	2.05	0	0.183	-0.061	1.33	9.871	0.438	-0.183	-0.122	0.122	1506695837
-9.845	-1.723	-0.477	-0.305	-0.122	0	3.899	-8.701	1.202	-0.305	0.244	0.916	4.606	9.235	2.635	0.122	-0.061	-0.061	-9.569	-1.476	-1.416	-0.122	0	0	-0.683	9.726	2.141	0	0.061	-0.122	1.154	9.886	0.301	-0.061	0.183	0	1506695837
-9.691	-2.036	-0.396	-0.183	-0.122	0	3.908	-8.721	1.135	-0.061	0.061	0.732	4.549	9.176	2.75	0.183	-0.061	0.061	-9.61	-1.371	-1.473	-0.183	0.061	0	-0.651	9.74	2.255	0.061	-0.122	-0.122	0.89	9.898	0.392	-0.061	0.122	-0.061	1506695837
-9.618	-2.011	-0.321	-0.061	-0.122	0.061	4.051	-8.658	1.04	0.244	-0.305	0.488	4.471	9.014	2.903	0.244	0	0.061	-9.621	-1.388	-1.499	-0.183	0.061	-0.061	-0.432	9.625	2.289	0	-0.183	-0.183	0.865	9.889	0.506	-0.061	0	-0.061	1506695837
-9.649	-1.919	-0.325	-0.122	0	0.061	4.051	-8.658	1.04	0.305	-0.427	0.122	4.431	8.915	3	0.183	0.122	-0.061	-9.592	-1.475	-1.468	-0.122	0	-0.061	-0.27	9.532	2.255	0.061	0	-0.122	1.002	9.813	0.461	-0.061	0	0	1506695837
-9.704	-1.946	-0.377	-0.061	-0.061	0.061	4.02	-8.521	0.81	0.244	-0.061	-0.305	4.42	9.015	3.079	0.122	0.122	-0.122	-9.625	-1.499	-1.469	-0.061	0.061	-0.122	-0.297	9.561	2.218	0.061	0.183	-0.061	1.004	9.856	0.48	-0.061	0.061	0	1506695837
-9.643	-1.998	-0.376	-0.122	-0.061	0.061	3.852	-8.476	0.744	0.244	-0.061	-0.305	4.51	9.195	3.094	0	-0.061	-0.061	-9.656	-1.487	-1.5	-0.061	0.061	-0.122	-0.512	9.659	2.19	0.061	0.122	0.061	0.955	9.878	0.44	-0.061	0	0	1506695837
-9.642	-2.007	-0.372	-0.061	0	0.061	3.693	-8.382	0.67	0.244	-0.061	-0.427	4.59	9.26	3.033	-0.122	-0.122	0.122	-9.631	-1.489	-1.489	-0.061	0.061	-0.122	-0.605	9.732	2.202	0.061	0	0.061	0.943	9.859	0.446	-0.061	0	0	1506695837
-9.67	-1.997	-0.374	-0.061	0	0.061	3.693	-8.382	0.67	0.183	-0.183	-0.549	4.555	9.184	2.951	-0.122	-0.122	0.183	-9.616	-1.556	-1.452	-0.061	0.061	-0.122	-0.581	9.698	2.186	0	0	0.061	0.914	9.86	0.463	-0.061	0	0	1506695837
-9.772	-2.032	-0.441	-0.061	-0.061	0.061	3.529	-8.35	0.535	0.122	-0.183	-0.671	4.462	9.179	2.818	-0.183	-0.122	0.183	-9.639	-1.595	-1.415	0	0.122	-0.122	-0.575	9.682	2.097	-0.061	0	0.122	0.939	9.887	0.445	-0.061	0	0	1506695837
-9.811	-2.058	-0.479	0	-0.183	0	3.438	-8.437	0.477	0.061	-0.122	-0.671	4.382	9.253	2.702	-0.183	-0.244	0.122	-9.677	-1.61	-1.445	0	0.061	-0.061	-0.54	9.747	2.042	0	-0.061	0.122	0.901	9.978	0.406	-0.061	0	0	1506695837
-9.698	-2.114	-0.45	0.061	-0.183	0	3.418	-8.408	0.49	-0.061	-0.122	-0.671	4.421	9.282	2.601	-0.183	-0.244	0.122	-9.629	-1.696	-1.428	-0.061	0.061	-0.061	-0.512	9.828	2.024	0.061	-0.061	0.122	0.55	9.959	0.313	-0.061	-0.244	-0.122	1506695837
-9.655	-2.17	-0.525	0.122	-0.183	0	3.391	-8.404	0.602	-0.183	0	-0.61	4.463	9.3	2.576	-0.122	-0.061	0.061	-9.628	-1.811	-1.436	0	0.061	-0.061	-0.519	9.861	1.976	0	0	0.061	0.538	9.9	0.243	-0.061	-0.366	-0.183	1506695837
-9.576	-2.217	-0.571	0.183	-0.183	-0.061	3.391	-8.404	0.602	-0.427	0.244	-0.549	4.432	9.381	2.561	-0.122	-0.061	0	-9.672	-1.888	-1.45	0.061	0.061	0	-0.526	9.906	1.881	0	0	0.061	0.788	9.881	0.249	-0.061	-0.244	-0.183	1506695837
-9.54	-2.217	-0.561	0.122	-0.061	0	3.302	-8.484	0.726	-0.488	0.244	-0.488	4.377	9.397	2.545	-0.122	-0.183	-0.061	-9.649	-1.955	-1.486	0.122	0	0.061	-0.59	9.908	1.799	-0.061	0	0.061	0.788	9.817	0.245	-0.122	-0.183	-0.122	1506695837
-9.576	-2.181	-0.561	0.183	-0.061	0	3.18	-8.368	0.999	-0.488	0.244	-0.244	4.356	9.323	2.518	-0.122	-0.244	-0.061	-9.686	-1.888	-1.468	0.183	-0.061	0.061	-0.585	9.853	1.832	-0.061	-0.244	-0.061	0.83	9.85	0.256	-0.122	-0.183	-0.122	1506695837
-9.592	-2.145	-0.501	0.183	0.061	0	3.18	-8.368	0.999	-0.488	0.244	-0.244	4.328	9.251	2.487	-0.122	-0.244	-0.061	-9.678	-1.864	-1.476	0.183	-0.122	0.061	-0.504	9.793	1.881	-0.061	-0.244	-0.061	0.872	9.839	0.305	-0.122	-0.183	-0.122	1506695837
-9.702	-2.14	-0.467	0.183	0	-0.061	3.15	-8.409	1.066	-0.427	0.305	0	4.328	9.251	2.487	-0.122	-0.183	-0.122	-9.678	-1.864	-1.476	0.183	-0.122	0.061	-0.504	9.793	1.881	-0.061	-0.183	-0.183	0.872	9.839	0.305	-0.183	-0.122	-0.061	1506695837
-9.704	-2.125	-0.435	0.244	-0.061	-0.061	3.187	-8.461	1.134	-0.366	0.305	0.305	4.288	9.22	2.506	0	-0.183	-0.427	-9.611	-1.735	-1.343	0.244	-0.183	0.122	-0.512	9.807	1.904	-0.061	-0.183	-0.305	0.676	9.912	0.343	-0.183	-0.122	-0.061	1506695837
-9.683	-2.097	-0.36	0.305	0	0	3.838	-8.667	1.025	-0.183	0.61	0.366	4.384	9.216	2.55	-0.061	-0.183	-0.427	-9.527	-1.726	-1.233	0.244	-0.061	0.061	-0.664	9.734	1.912	-0.061	-0.244	-0.244	0.709	9.906	0.444	-0.183	-0.122	-0.061	1506695837
-9.666	-2.092	-0.353	0.366	-0.061	0.061	3.838	-8.667	1.025	-0.183	0.61	0.366	4.634	9.258	2.658	-0.061	-0.183	-0.305	-9.503	-1.656	-1.133	0.305	0.061	0.061	-0.835	9.691	1.932	0	-0.305	-0.122	0.799	9.886	0.505	-0.183	-0.122	-0.061	1506695837
-9.633	-2.034	-0.309	0.366	-0.061	0.122	4.29	-8.693	1.011	-0.122	0.916	-0.061	4.904	9.178	2.768	-0.061	-0.061	0.061	-9.57	-1.519	-1.133	0.305	0.183	0.061	-0.959	9.642	2.046	0	-0.488	-0.122	0.877	9.89	0.578	-0.244	-0.183	-0.061	1506695837
-9.664	-1.962	-0.31	0.305	-0.061	0.122	5.563	-8.461	1.184	0	0.732	-0.427	5.217	9.147	3.195	-0.122	0.366	0.427	-9.574	-1.42	-1.141	0.244	0.366	0.061	-0.798	9.622	2.165	-0.122	-0.427	0	0.915	9.872	0.579	-0.244	-0.122	-0.061	1506695838
-9.698	-1.975	-0.267	0.183	-0.061	0.122	5.563	-8.461	1.184	0.122	1.648	-0.854	5.623	9.13	3.753	-0.305	0.977	0.854	-9.583	-1.28	-1.209	0.122	0.366	0	-0.633	9.606	2.269	-0.122	-0.366	0.061	0.843	9.887	0.623	-0.244	-0.061	-0.061	1506695838
-9.67	-2.061	-0.218	0.122	-0.122	0.122	6.103	-8.473	1.148	0.183	3.174	-1.343	5.862	9.107	4.278	-0.671	1.221	1.343	-9.756	-1.25	-1.446	0.122	0.244	0	-0.432	9.582	2.311	-0.122	-0.305	0.244	0.784	9.903	0.687	-0.305	-0.061	-0.122	1506695838
-9.67	-2.104	-0.159	0.122	-0.122	0.122	6.131	-8.295	1.16	0.122	3.54	-1.648	5.748	9.042	4.323	-0.916	0.916	1.648	-9.723	-1.263	-1.53	0.122	0.061	-0.061	-0.12	9.755	2.394	-0.366	-0.305	0.366	0.725	9.912	0.719	-0.305	-0.061	-0.061	1506695838
-9.649	-2.077	-0.1	0.061	-0.061	0.061	5.715	-8.166	1.214	0.305	5.005	-2.258	5.82	8.904	4.395	-1.16	0.793	1.709	-9.848	-1.337	-1.644	0.061	-0.061	-0.061	0.217	9.853	2.39	-0.427	0.122	0.61	0.627	9.908	0.735	-0.305	-0.061	-0.061	1506695838
-9.688	-2.029	-0.098	0.061	0	0	5.715	-8.166	1.214	0.305	5.005	-2.258	5.784	8.748	4.199	-1.282	1.038	1.709	-9.842	-1.336	-1.696	0.061	-0.183	0	0.305	9.841	2.433	-0.488	0.305	0.732	0.618	9.902	0.787	-0.305	-0.061	-0.061	1506695838
-9.734	-1.994	-0.078	0	0	-0.061	5.297	-8.069	1.385	0.305	5.127	-2.258	5.791	8.562	4.036	-1.221	1.587	1.709	-9.717	-1.39	-1.617	0	-0.183	0	0.3	9.909	2.503	-0.671	0.366	0.854	0.617	9.899	0.799	-0.305	-0.061	-0.061	1506695838
-9.743	-2.032	-0.083	0.061	-0.061	-0.061	5.254	-7.843	1.668	0.305	5.127	-2.258	5.791	8.562	4.036	-1.221	1.587	1.709	-9.717	-1.39	-1.617	0	-0.183	0	0.3	9.909	2.503	-0.671	0.366	0.854	0.617	9.899	0.799	-0.244	0.061	-0.061	1506695838
-9.701	-2.062	-0.039	0.061	-0.122	-0.061	4.496	-7.564	2.054	0.244	5.737	-2.197	5.905	8.045	4.194	-0.854	3.052	1.587	-9.628	-1.436	-1.376	0	0	0.061	0.096	9.575	2.719	-0.793	0.244	1.16	0.567	9.945	0.989	-0.183	-0.122	-0.122	1506695838
-9.641	-2.078	-0.053	0.061	-0.061	0.061	4.666	-7.332	3.578	0.061	5.432	-1.953	5.814	7.954	4.392	-0.793	3.601	1.526	-9.533	-1.416	-1.323	0	-0.061	0	0.329	9.554	2.749	-0.854	0.244	1.465	0.634	9.859	1.028	-0.183	-0.183	-0.122	1506695838
-9.711	-2.046	-0.1	0.061	-0.122	0.061	4.634	-7.248	3.936	0	5.798	-1.77	5.649	7.819	4.53	-0.732	3.357	1.465	-9.609	-1.309	-1.251	-0.061	0	0	0.669	9.566	2.864	-0.854	0.488	1.587	0.729	9.912	1.09	-0.183	-0.183	-0.061	1506695838
-9.717	-2.05	-0.096	0.061	-0.061	0.122	4.634	-7.248	3.936	0	5.798	-1.648	5.769	7.756	4.712	-0.671	3.357	1.526	-9.637	-1.388	-1.306	0	0	0.061	0.767	9.524	2.964	-0.732	0.977	1.587	0.687	9.95	1.103	-0.244	-0.183	-0.061	1506695838
-9.788	-2.065	-0.029	0.183	-0.183	0.183	4.244	-7.184	4.461	0.183	5.066	-1.77	5.669	7.777	4.88	-0.61	3.235	1.648	-9.616	-1.44	-1.282	0	0	0.061	0.823	9.536	2.964	-0.671	0.977	1.648	0.703	9.965	1.115	-0.244	-0.244	0	1506695838
-9.74	-2.078	-0.072	0.183	-0.183	0.183	3.984	-6.984	4.715	0.427	4.028	-1.77	5.361	7.727	5.023	-0.61	2.563	1.77	-9.604	-1.517	-1.281	0.122	0.061	0.122	0.932	9.534	2.98	-0.61	1.038	1.587	0.55	9.996	1.109	-0.305	-0.305	-0.061	1506695838
-9.808	-2.046	-0.098	0.244	-0.244	0.244	3.984	-6.984	4.715	0.732	3.418	-1.77	5.188	7.69	5.113	-0.549	2.136	1.831	-9.644	-1.516	-1.303	0.183	0.122	0.122	1.02	9.497	3.004	-0.61	1.16	1.526	0.547	9.997	1.099	-0.305	-0.427	0	1506695838
-9.714	-2.089	-0.116	0.183	-0.427	0.122	3.664	-6.761	4.608	0.854	2.747	-1.77	5.054	7.595	5.149	-0.549	2.197	1.77	-9.641	-1.565	-1.346	0.183	0.122	0.122	1.014	9.381	3.059	-0.488	1.038	1.404	0.488	9.953	1.046	-0.366	-0.549	0	1506695838
-9.577	-2.144	-0.154	0.244	-0.366	0.122	3.287	-6.31	4.721	0.793	2.014	-1.709	4.695	7.459	5.099	-0.427	1.831	1.648	-9.618	-1.534	-1.347	0.244	0.183	0.122	1.151	9.32	3.147	-0.366	0.854	1.221	0.496	9.909	1.029	-0.366	-0.671	-0.061	1506695838
-9.546	-2.219	-0.187	0.305	-0.122	0.183	2.939	-5.827	5.14	0.122	0.854	-1.16	4.396	7.175	5.364	0.061	1.77	1.16	-9.633	-1.614	-1.329	0.305	0.122	0.122	1.499	9.214	3.33	-0.305	0.916	0.854	0.784	9.903	1.068	-0.427	-0.61	0.061	1506695838
-9.601	-2.216	-0.128	0.427	-0.122	0.244	3.005	-5.826	5.469	0.122	0.854	-1.16	4.23	7.149	5.46	0.244	1.648	0.916	-9.685	-1.611	-1.325	0.366	0.061	0.122	1.488	9.226	3.358	-0.244	0.977	0.61	0.684	9.896	1.046	-0.549	-0.61	0.183	1506695838
-9.627	-2.227	-0.116	0.427	-0.183	0.183	3.005	-5.826	5.469	-0.061	0.793	-0.916	4.139	7.197	5.692	0.366	1.404	0.732	-9.746	-1.675	-1.37	0.488	0.061	0.183	1.389	9.189	3.342	-0.244	0.732	0.427	0.56	9.941	1.062	-0.671	-0.732	0.244	1506695838
-9.653	-2.408	0.016	0.549	-0.244	0.122	3.067	-5.879	5.643	-0.183	0.305	-0.793	3.99	7.26	5.934	0.366	1.099	0.488	-9.741	-1.712	-1.39	0.671	0.061	0.183	1.372	9.173	3.401	-0.244	0.427	0.244	0.479	9.893	1.165	-0.732	-0.61	0.305	1506695838
-9.641	-2.478	0.13	0.671	-0.305	0.061	3.628	-5.893	5.891	-0.183	0.122	-0.793	3.942	7.283	6.284	0.244	0.916	0.366	-9.814	-1.681	-1.413	0.854	-0.061	0.183	1.363	9.088	3.491	-0.244	0.244	0	0.484	9.942	1.345	-0.671	-0.488	0.427	1506695838
-9.67	-2.458	0.311	0.793	-0.305	-0.061	3.628	-5.893	5.891	-0.305	0.122	-0.854	3.866	7.221	6.52	0.061	0.732	0.183	-9.802	-1.541	-1.385	0.977	-0.122	0.183	1.376	9.063	3.614	-0.244	-0.122	-0.122	0.317	10.037	1.482	-0.854	-0.732	0.427	1506695838
-9.75	-2.359	0.471	0.916	-0.305	-0.061	3.783	-5.798	6.066	-0.427	0.061	-0.854	3.799	7.129	6.69	0	0.488	0	-9.853	-1.274	-1.36	1.099	-0.244	0.183	1.422	9.006	3.817	-0.244	-0.366	-0.183	0.266	10.121	1.803	-0.854	-0.732	0.427	1506695838
-9.51	-1.96	0.847	0.977	-0.244	-0.061	4.137	-5.711	6.166	-0.549	0.183	-0.854	3.746	7.025	6.782	0	0.488	0	-9.764	-0.865	-1.318	1.16	-0.305	0.122	1.485	8.958	4.049	-0.244	-0.427	-0.244	0.44	10.024	2.162	-1.221	-1.282	0.549	1506695839
-9.449	-1.449	1.27	0.671	0	0.061	4.137	-5.711	6.166	-0.61	0.305	-0.732	3.766	6.885	6.858	-0.061	0.366	-0.122	-9.555	-0.41	-1.13	1.038	-0.183	0.183	1.503	8.809	4.258	-0.244	-0.427	-0.244	0.802	9.503	2.314	-1.038	-1.526	0.549	1506695839
-9.902	-1.25	1.214	0.305	-0.183	0.061	4.283	-5.71	6.243	-0.549	0.488	-0.61	3.767	6.784	6.839	-0.061	0.61	-0.122	-9.744	0.013	-1.04	0.793	-0.122	0.244	1.489	8.68	4.478	-0.183	-0.427	-0.305	1.317	9.493	2.33	-0.793	-1.587	0.305	1506695839
-9.997	-1.251	1.247	0.305	-0.427	0.183	4.288	-5.813	6.225	-0.366	0.244	-0.427	3.613	6.842	6.937	-0.061	0.61	-0.122	-9.825	0.158	-1.048	0.488	0.061	0.183	1.538	8.803	4.642	-0.061	-0.183	-0.183	2.273	9.416	2.43	-0.244	-1.465	0.549	1506695839
-9.609	-1.299	1.239	-0.061	-0.488	0.183	4.577	-6.071	6.166	-0.122	0	-0.244	3.514	6.927	7.021	0.061	0.122	0	-9.78	0.226	-0.999	0.183	0	0.061	1.475	8.815	4.723	0	0	-0.183	2.433	9.467	1.857	-0.061	-1.038	0.427	1506695839
-9.158	-1.57	1.217	-0.305	0	0.122	4.748	-6.169	5.979	0.122	-0.122	-0.183	3.579	6.802	6.901	0.061	0.122	0.122	-9.586	0.301	-0.8	-0.061	0.122	-0.061	1.302	8.594	4.652	-0.061	0.061	-0.122	1.396	9.487	2.448	-0.061	-1.038	0.427	1506695839
-8.97	-1.9	1.207	-0.305	0.183	0	4.743	-6.102	5.788	0.244	-0.366	-0.183	3.619	6.777	6.818	0.061	0.122	0.122	-9.487	0.282	-0.69	-0.244	0.305	-0.061	1.151	8.502	4.522	-0.122	0.122	0.061	0.256	9.208	2.933	-0.549	-0.183	0	1506695839
-9.034	-2.388	0.994	-0.366	0.366	-0.305	4.743	-6.069	5.693	0.305	-0.183	-0.061	3.567	6.836	6.691	0.122	0.427	0.244	-9.588	0.268	-0.719	-0.366	0.366	-0.183	1.048	8.527	4.479	-0.061	0.122	0.244	-0.807	9.077	2.615	-0.671	-1.16	-1.221	1506695839
-9.077	-2.937	0.926	-0.183	0.366	-0.366	4.563	-6.028	5.685	0.366	-0.183	0.122	3.496	6.83	6.478	0.061	0.183	0.366	-9.723	0.172	-0.75	-0.549	0.305	-0.305	0.962	8.4	4.52	0.061	0.122	0.305	-1.29	9.555	2.217	-0.916	-0.793	-1.709	1506695839
-8.869	-3.116	1.202	0.122	0.61	-0.366	4.297	-5.497	5.395	0.427	-0.488	0.366	3.491	6.867	6.267	0.061	0.183	0.366	-9.794	-0.134	-0.715	-0.549	0.061	-0.488	0.889	8.352	4.392	0.183	0.305	0.366	-1.114	9.653	2.265	-0.549	-0.061	-1.709	1506695839
-8.752	-2.957	1.288	-0.061	0.732	-0.366	4.297	-5.497	5.395	0.366	-0.854	0.61	3.491	6.991	6.071	0	-0.061	0.427	-9.701	-0.358	-0.601	-0.305	-0.183	-0.61	0.772	8.419	4.132	0.366	0.366	0.427	-0.743	9.348	2.038	0.122	0.305	-1.831	1506695839
-8.605	-3.15	1.385	-0.183	0.793	-0.61	4.606	-5.276	5.168	0.183	-0.61	0.793	3.551	7.113	6.007	-0.122	-0.305	0.427	-9.682	-0.501	-0.467	-0.122	-0.244	-0.549	0.574	8.397	3.881	0.549	0.305	0.366	-1.085	8.776	1.451	1.526	0.977	-1.709	1506695839
-8.775	-3.46	1.136	-0.427	0.916	-0.977	4.768	-5.185	5.27	-0.183	-0.305	0.854	3.626	7.287	6.045	-0.122	-0.305	0.427	-9.808	-0.504	-0.401	0	-0.305	-0.427	0.502	8.598	3.814	0.732	0.061	0.427	-1.293	9.172	1.101	2.563	0.549	-1.526	1506695839
-9.798	-3.826	0.292	-1.282	2.441	-1.221	4.796	-5.426	5.487	-0.244	0	0.916	3.859	7.543	6.193	-0.244	-0.671	0.427	-10.273	-0.467	-0.504	-0.183	-0.366	-0.366	0.847	9	3.915	0.854	0.061	0.305	-0.737	9.698	1.55	2.991	0.732	-0.793	1506695839
-10.853	-4.237	-0.63	-0.366	1.221	-1.404	4.674	-5.873	5.581	-0.061	-0.122	1.038	4.126	7.568	6.214	0	-0.732	0.427	-10.819	-0.766	-0.882	-0.488	-0.732	-0.366	1.317	9.478	4.063	0.977	0.183	0	-0.921	11.269	2.485	2.686	-0.549	-0.427	1506695839
-10.36	-3.324	-0.657	0.366	0.854	-0.671	4.442	-6.312	5.468	0.183	-0.732	0.977	4.506	7.332	6.582	0	-0.732	0.427	-10.44	-1.505	-0.998	-0.549	-0.977	-0.427	1.916	9.874	3.918	0.916	0.549	-0.244	0.267	11.231	2.442	2.075	-2.014	0.549	1506695839
-10.116	-1.365	-0.912	-0.061	1.343	0	4.442	-6.312	5.468	0.183	-1.404	0.732	4.867	7.089	6.864	0.671	0	0.183	-10.088	-2.18	-0.901	-0.488	-0.854	-0.427	2.237	9.853	3.484	0.61	0.793	-0.366	2.72	10.804	1.782	1.587	-1.099	0.977	1506695839
-10.791	-0.48	-2.322	-1.16	0.366	-0.61	4.337	-6.042	5.699	-0.122	-1.221	0.549	4.954	7.017	6.994	0.671	0	0	-10.338	-2.232	-1.314	-0.549	-1.038	-0.549	2.311	9.898	3.121	0.427	0.366	-0.305	3.285	10.672	0.969	1.282	0.916	0.793	1506695839
-10.61	-1.516	-2.737	-1.465	0.244	-0.61	3.498	-6.788	6.974	-0.549	-0.671	0.671	5.082	6.763	7.27	0.671	0	0	-10.208	-2.156	-1.622	-0.916	-0.427	-0.366	2.65	9.877	3.168	0.549	-0.427	-0.427	1.796	10.636	-0.002	0.732	1.038	0.61	1506695839
-10.314	-2.076	-2.338	-1.282	-0.427	-0.183	3.498	-6.788	6.974	-0.671	-0.793	0.854	5.393	6.054	7.336	0.671	-0.793	-0.061	-10.166	-2.768	-1.68	-0.916	-0.732	-0.61	3.206	9.479	3.161	0.549	-0.427	-0.427	1.822	10.879	-0.085	0.366	0.977	0.549	1506695839
-9.807	-1.985	-1.976	-1.221	0.061	0	3.1	-7.084	7.301	-0.488	-1.038	0.854	5.686	5.739	7.521	0.977	-0.061	-0.488	-9.822	-3.267	-1.439	-0.854	-0.61	-0.61	3.753	9.453	2.704	0.305	0.244	-0.549	1.29	10.293	-0.623	0.366	0.977	0.549	1506695839
-9.51	-1.928	-1.964	-1.038	0.183	0	2.797	-7.177	7.559	-0.244	-1.038	0.793	5.84	5.998	7.45	0.977	-0.061	-0.488	-9.496	-3.285	-1.325	-0.549	-0.854	-0.488	3.504	9.445	2.333	0.366	0.366	-0.427	1.407	9.923	-0.744	0.549	0.61	0.366	1506695839
-9.148	-2.122	-2.126	-0.793	0.122	-0.061	2.655	-7.058	7.643	0	-0.854	0.732	6.102	6.406	7.258	0.488	-0.488	-0.549	-9.024	-3.188	-1.177	-0.61	-0.427	-0.244	2.771	9.414	2.153	0.427	0.061	-0.305	1.159	9.668	-0.626	0.671	0.854	-0.061	1506695839
-9.016	-2.395	-2.097	-0.366	0.122	0.122	2.473	-6.492	7.489	0.244	-0.549	0.732	6.153	6.568	6.984	0.183	-0.61	-0.183	-8.802	-3.163	-1.09	-0.61	-0.244	-0.061	2.251	9.271	2.201	0.427	-0.244	-0.305	1.482	9.497	-0.245	0.671	0.854	-0.061	1506695839
-9.049	-2.328	-2.084	-0.244	0	0.122	2.361	-5.813	6.961	0.549	-0.488	0.732	5.95	6.499	6.548	0.183	-0.61	-0.183	-8.806	-3.442	-1.037	-0.427	-0.549	-0.061	2.294	9.083	2.186	0.183	-0.061	-0.488	1.517	9.542	0.025	0.549	1.16	0	1506695839
-9.247	-2.348	-2.08	-0.122	-0.244	0.061	2.541	-5.302	6.209	0.671	-0.671	0.671	5.558	6.339	6.186	0	-0.305	0	-8.861	-3.571	-0.944	-0.244	-0.61	0	2.359	9.019	2.038	0	0.122	-0.549	1.643	9.692	0.301	-0.244	0.671	0.366	1506695840
-9.271	-2.394	-2.226	-0.061	-0.427	-0.122	2.964	-5.088	5.527	0.488	-0.732	0.549	5.276	6.309	5.956	0	-0.305	-0.244	-8.954	-3.527	-0.878	-0.061	-0.732	0.061	2.211	9.043	1.86	0	-0.061	-0.549	1.537	9.761	0.055	-0.244	0.671	0.366	1506695840
-9.153	-2.472	-2.324	-0.061	-0.488	-0.488	3.491	-5.307	5.353	0.061	-0.732	0.366	5.254	6.352	5.849	0	-0.305	-0.244	-9.203	-3.399	-0.739	0	-0.793	0.061	2.135	9.068	1.855	0	-0.366	-0.61	1.339	9.787	-0.268	-0.916	0.732	0.671	1506695840
-9.161	-2.792	-2.324	-0.183	-0.366	-0.671	3.491	-5.307	5.353	-0.244	-0.61	0.122	5.386	6.426	5.755	0.122	-0.61	-0.61	-9.58	-3.181	-0.718	0.061	-1.16	0.183	2.273	9.174	1.967	0	-0.427	-0.732	1.132	9.786	-0.7	-0.977	0.488	0.61	1506695840
