# Supplementary material for: A deep learning approach for lower back-pain risk prediction during manual lifting
Source: PLoS One. 2021 Feb 19;16(2):e0247162. doi: 10.1371/journal.pone.0247162 (PMC7894914; doi:10.1371/journal.pone.0247162)
Supplement: S1 Data — (ZIP) [file pone.0247162.s001.zip › source-used/Subject_03_P1_Zone05_T2.csv]

Side_A_x	Side_A_y	Side_A_z	Side_G_x	Side_G_y	Side_G_z	LtWt_A_x	LtWt_A_y	LtWt_A_z	LtWt_G_x	LtWt_G_y	LtWt_G_z	RtWt_A_x	RtWt_A_y	RtWt_A_z	RtWt_G_x	RtWt_G_y	RtWt_G_z	Back_A_x	Back_A_y	Back_A_z	Back_G_x	Back_G_y	Back_G_z	UArm_A_x	UArm_A_y	UArm_A_z	UArm_G_x	UArm_G_y	UArm_G_z	Thig_A_x	Thig_A_y	Thig_A_z	Thig_G_x	Thig_G_y	Thig_G_z	Time_stp
-9.704	-1.613	-0.88	0	0.061	0.061	8.138	-0.736	5.176	-0.122	0.244	0.061	4.792	9.026	2.891	-0.183	-0.061	0.122	-9.637	-1.768	-1.379	-0.061	0.061	0	0.642	9.636	1.974	-0.061	-0.122	0.122	0.141	9.859	1.826	-0.061	-0.061	0	1506696997
-9.711	-1.619	-0.922	0	0	0	8.141	-0.731	5.187	0	0.427	0	4.645	8.93	2.822	-0.183	-0.061	0.122	-9.689	-1.796	-1.43	-0.061	0	0	0.708	9.592	2.004	-0.061	0	0.061	0.163	9.855	1.832	-0.061	-0.061	0	1506696997
-9.721	-1.609	-0.926	-0.061	0	0	7.979	-0.648	5.201	0	0.427	0	4.645	8.93	2.822	-0.122	-0.061	0	-9.763	-1.804	-1.513	0	-0.122	0	0.781	9.676	1.992	0	-0.061	-0.061	0.122	9.849	1.843	-0.061	0	0	1506696997
-9.716	-1.573	-0.849	0	0	-0.061	7.955	-0.669	5.318	-0.061	0.366	-0.061	4.595	8.978	2.749	-0.061	-0.061	-0.061	-9.775	-1.794	-1.605	0	-0.183	0	0.841	9.698	1.983	0	-0.061	-0.061	0.085	9.862	1.812	-0.061	-0.061	0	1506696997
-9.783	-1.493	-0.845	0	0	-0.122	7.76	-0.687	5.434	0	0.122	-0.183	4.658	8.862	2.698	0.061	0	-0.183	-9.692	-1.843	-1.548	0.061	-0.183	0	0.727	9.563	1.988	0	0	-0.244	0.086	9.85	1.841	-0.061	-0.061	0	1506696997
-9.776	-1.511	-0.914	0	-0.061	-0.122	7.813	-0.745	5.417	0	0.122	-0.183	4.658	8.862	2.698	0.122	0	-0.244	-9.668	-1.805	-1.434	0.061	-0.244	-0.061	0.618	9.684	1.962	0.061	-0.061	-0.244	0.142	9.867	1.882	0	-0.061	-0.061	1506696997
-9.694	-1.524	-0.836	0	0	-0.061	7.735	-0.701	5.3	0	-0.244	-0.122	4.867	9.028	2.828	0.122	-0.122	-0.244	-9.575	-1.749	-1.347	0.061	-0.122	0	0.518	9.738	1.961	0	-0.122	-0.244	0.197	9.855	1.934	0	-0.061	0	1506696997
-9.732	-1.528	-0.888	0	0	-0.061	7.909	-0.652	5.314	-0.122	-0.366	-0.061	4.846	8.987	2.95	0.122	-0.122	-0.183	-9.521	-1.76	-1.267	0.061	-0.122	0	0.536	9.664	1.932	0	-0.122	-0.244	0.257	9.805	1.914	0	0	0	1506696997
-9.741	-1.55	-0.897	0	-0.061	-0.061	8.118	-0.602	5.408	-0.183	-0.122	-0.122	4.843	9.002	3.004	0.061	-0.122	-0.183	-9.545	-1.762	-1.261	0.061	-0.061	0	0.535	9.636	1.918	0	-0.061	-0.183	0.29	9.829	1.915	0	0	0	1506696997
-9.737	-1.541	-0.873	0	-0.061	-0.061	8.091	-0.605	5.499	-0.122	-0.061	-0.122	4.849	9.046	2.999	0	-0.061	-0.183	-9.548	-1.786	-1.264	0.061	-0.061	0	0.514	9.682	1.962	0	-0.061	-0.122	0.256	9.853	1.903	0	-0.061	0	1506696997
-9.741	-1.535	-0.896	0	-0.061	-0.061	7.994	-0.621	5.481	0	-0.183	-0.122	4.839	9.028	2.95	0	-0.122	-0.122	-9.573	-1.742	-1.282	0.061	-0.061	0	0.492	9.688	1.975	0	-0.122	-0.122	0.189	9.849	1.877	0	-0.061	-0.061	1506696997
-9.743	-1.541	-0.886	0	-0.061	-0.061	8.008	-0.656	5.426	0	-0.183	-0.122	4.839	9.028	2.95	-0.061	-0.122	-0.061	-9.591	-1.719	-1.291	0.061	0	0	0.495	9.658	1.97	0	-0.122	-0.061	0.215	9.856	1.864	0	-0.061	-0.061	1506696997
-9.737	-1.544	-0.876	0	-0.061	-0.061	8.108	-0.651	5.384	-0.061	-0.183	-0.122	4.8	8.994	2.865	-0.061	-0.122	-0.061	-9.603	-1.707	-1.315	0.061	0	-0.061	0.504	9.662	1.96	0	-0.122	-0.061	0.213	9.85	1.843	0	0	-0.061	1506696998
-9.743	-1.553	-0.885	0	-0.061	-0.061	8.252	-0.67	5.408	-0.061	0.122	-0.061	4.841	9.039	2.793	-0.061	-0.122	-0.061	-9.609	-1.705	-1.291	0.061	0	-0.061	0.529	9.702	1.971	0	-0.122	-0.061	0.224	9.843	1.881	0	0	-0.061	1506696998
-9.744	-1.573	-0.892	-0.061	-0.061	-0.061	8.173	-0.651	5.418	-0.061	0.305	-0.061	4.841	9.039	2.793	0	-0.061	0	-9.581	-1.726	-1.258	0	0.061	-0.061	0.517	9.731	1.925	0	0	-0.061	0.257	9.851	1.857	0	-0.061	-0.061	1506696998
-9.729	-1.61	-0.885	-0.061	-0.061	-0.061	8.096	-0.672	5.425	-0.061	0.305	-0.061	4.85	9.057	2.821	0	0	0	-9.595	-1.75	-1.275	0	0	0	0.464	9.713	1.931	0	0	-0.061	0.251	9.835	1.855	0	0	-0.061	1506696998
-9.729	-1.637	-0.897	-0.061	-0.061	-0.061	8.024	-0.708	5.422	0.061	0.244	-0.061	4.779	9.077	2.876	0	-0.061	0	-9.612	-1.755	-1.303	0	0.061	0	0.457	9.713	1.95	0	0	0	0.199	9.851	1.861	0	0.061	-0.061	1506696998
-9.711	-1.668	-0.879	-0.061	-0.061	-0.061	8.092	-0.683	5.441	0.061	0.244	-0.061	4.779	9.077	2.876	-0.061	-0.061	0.061	-9.644	-1.765	-1.342	0	0	0	0.516	9.728	1.939	0	0	0	0.139	9.856	1.826	0	0	-0.061	1506696998
-9.729	-1.645	-0.878	0	-0.061	-0.061	8.125	-0.664	5.57	0.122	0.61	0	4.722	9.063	2.853	-0.061	0	0	-9.659	-1.773	-1.363	-0.061	0	0	0.569	9.737	1.94	0	0	0	0.128	9.862	1.805	0	-0.061	-0.061	1506696998
-9.729	-1.623	-0.857	-0.061	0	-0.061	7.929	-0.546	5.707	0.122	1.404	-0.061	4.719	9.093	2.769	0	0	-0.061	-9.67	-1.782	-1.385	-0.061	-0.061	0	0.551	9.755	1.927	-0.061	0.061	-0.061	0.104	9.85	1.828	0	0	-0.061	1506696998
-9.726	-1.634	-0.861	-0.061	-0.061	-0.061	7.599	-0.456	5.861	0.122	1.404	-0.061	4.719	9.093	2.769	0	0.061	-0.061	-9.661	-1.8	-1.385	-0.061	-0.061	0	0.49	9.737	1.924	-0.061	0.061	-0.061	0.123	9.853	1.798	0	0	-0.061	1506696998
-9.717	-1.652	-0.863	-0.061	-0.061	-0.061	7.29	-0.452	5.974	-0.061	0.549	-0.061	4.721	9.069	2.742	0	0.061	-0.061	-9.661	-1.804	-1.377	0	-0.061	0	0.431	9.707	1.918	-0.061	0	-0.061	0.128	9.857	1.834	0	0.061	-0.061	1506696998
-9.726	-1.66	-0.842	-0.061	-0.061	-0.061	7.224	-0.449	6.036	-0.122	0	-0.061	4.694	9.027	2.713	0	0	-0.061	-9.639	-1.771	-1.357	0	-0.061	0	0.433	9.658	1.946	0	0	-0.061	0.109	9.856	1.817	0	0	-0.061	1506696998
-9.734	-1.666	-0.845	-0.061	-0.061	-0.061	7.349	-0.508	6.062	-0.122	-0.183	0	4.694	9.027	2.713	0	-0.061	-0.061	-9.618	-1.774	-1.334	0	-0.061	0	0.439	9.666	1.948	0	0.061	-0.061	0.083	9.854	1.836	0	0	-0.061	1506696998
-9.719	-1.659	-0.833	0	-0.061	-0.061	7.478	-0.492	6.114	-0.061	-0.244	-0.061	4.677	9.07	2.712	0.061	0	-0.061	-9.603	-1.784	-1.32	0	-0.061	0	0.385	9.68	1.926	0	0.061	-0.061	0.122	9.857	1.866	0	0	-0.061	1506696998
-9.723	-1.632	-0.846	-0.061	-0.061	-0.061	7.561	-0.494	6.115	-0.061	-0.183	-0.061	4.677	9.07	2.712	0.061	0	-0.061	-9.615	-1.779	-1.33	0.061	-0.061	-0.061	0.34	9.69	1.937	0	0.061	-0.061	0.132	9.853	1.864	0	-0.061	-0.061	1506696998
-9.708	-1.617	-0.796	0	0	-0.061	7.523	-0.525	6.099	-0.061	-0.183	-0.061	4.64	9.086	2.704	0.061	-0.061	-0.061	-9.599	-1.761	-1.314	0.061	-0.061	0	0.364	9.683	1.938	0	0	-0.061	0.153	9.853	1.857	-0.061	-0.061	-0.061	1506696998
-9.758	-1.61	-0.822	0	-0.061	-0.061	7.501	-0.537	6.023	-0.061	-0.366	-0.061	4.581	9.112	2.737	0.061	-0.122	-0.061	-9.613	-1.796	-1.318	0.061	-0.061	0	0.378	9.709	1.948	0	-0.061	-0.122	0.182	9.843	1.849	-0.061	0	-0.061	1506696998
-9.752	-1.614	-0.858	0	-0.061	-0.061	7.582	-0.542	5.952	-0.061	-0.305	-0.061	4.581	9.112	2.737	0.061	-0.061	-0.122	-9.595	-1.748	-1.315	0.061	-0.061	0	0.342	9.741	1.951	0	-0.061	-0.122	0.128	9.868	1.86	0	0	-0.061	1506696998
-9.726	-1.637	-0.839	0	-0.061	-0.061	7.684	-0.513	5.902	-0.061	-0.305	-0.061	4.63	9.148	2.757	0	-0.122	-0.122	-9.575	-1.763	-1.293	0.061	0	-0.061	0.297	9.731	1.934	0	-0.122	-0.122	0.086	9.863	1.836	0	-0.061	-0.061	1506696998
-9.728	-1.666	-0.842	-0.061	-0.061	-0.061	7.756	-0.575	5.973	-0.122	-0.305	-0.061	4.715	9.155	2.777	0	-0.122	-0.122	-9.589	-1.756	-1.286	0.061	0.061	-0.061	0.327	9.751	1.91	0	-0.122	-0.061	0.106	9.854	1.833	0	0	-0.061	1506696998
-9.703	-1.7	-0.849	0	0	-0.061	7.808	-0.616	5.964	-0.061	-0.122	-0.061	4.715	9.155	2.777	-0.061	-0.122	-0.122	-9.613	-1.745	-1.308	0.061	0.061	0	0.378	9.759	1.919	0	-0.122	-0.061	0.073	9.851	1.82	0	0	-0.061	1506696998
-9.71	-1.723	-0.842	-0.061	-0.061	-0.061	7.79	-0.577	5.91	-0.061	-0.122	-0.061	4.765	9.121	2.786	-0.061	-0.061	-0.061	-9.623	-1.748	-1.323	0	0.061	0	0.41	9.738	1.908	0	-0.061	-0.061	0.056	9.844	1.834	0	0	-0.061	1506696998
-9.708	-1.732	-0.845	-0.061	-0.061	-0.122	7.802	-0.528	5.833	-0.061	0	-0.061	4.798	9.065	2.754	-0.061	-0.061	-0.061	-9.637	-1.744	-1.351	0	0	0	0.414	9.719	1.915	0	-0.061	-0.061	0.051	9.861	1.818	0	0	-0.061	1506696998
-9.716	-1.75	-0.822	-0.061	-0.061	-0.122	7.764	-0.543	5.87	-0.061	0.061	-0.061	4.798	9.065	2.754	-0.061	-0.061	-0.061	-9.633	-1.756	-1.352	0	0	0	0.407	9.709	1.931	0	0	-0.061	0.014	9.851	1.815	0	0	-0.061	1506696998
-9.721	-1.751	-0.836	-0.061	-0.061	-0.061	7.672	-0.638	5.887	0	0.061	-0.061	4.785	9.077	2.71	0	-0.061	0	-9.65	-1.781	-1.385	0	-0.061	0	0.406	9.759	1.92	0	0	-0.061	0.047	9.859	1.815	0	0	-0.061	1506696998
-9.711	-1.739	-0.83	-0.061	0	-0.122	7.601	-0.591	5.879	0.061	-0.061	-0.061	4.717	9.103	2.684	0	0	0	-9.644	-1.755	-1.384	0	-0.061	0	0.398	9.747	1.896	0	0.061	-0.061	0.022	9.867	1.814	0	0	-0.061	1506696998
-9.711	-1.75	-0.836	-0.061	-0.061	-0.122	7.673	-0.529	5.833	0.061	-0.122	0	4.717	9.103	2.684	0	0	0	-9.625	-1.786	-1.384	0	0	0	0.382	9.703	1.872	0	0.061	-0.061	0.013	9.861	1.787	0	0	-0.061	1506696999
-9.717	-1.786	-0.848	-0.061	-0.061	-0.122	7.703	-0.518	5.853	0.061	-0.122	0	4.649	9.098	2.688	0	0	-0.061	-9.636	-1.809	-1.384	0	-0.061	0	0.359	9.727	1.872	0	0.061	-0.061	-0.004	9.865	1.786	0.061	0	-0.122	1506696999
-9.752	-1.815	-0.816	0.061	-0.061	-0.061	7.632	-0.59	5.908	0.122	-0.183	-0.061	4.662	9.193	2.631	0	0	-0.061	-9.615	-1.851	-1.36	0	-0.061	0	0.301	9.787	1.871	0	0.061	-0.061	-0.038	9.874	1.748	0	-0.061	-0.122	1506696999
-9.733	-1.798	-0.811	0.061	-0.061	-0.122	7.663	-0.554	5.937	0.183	-0.305	-0.061	4.662	9.193	2.631	0	0	-0.061	-9.593	-1.884	-1.341	0.061	-0.061	0	0.301	9.787	1.871	0	0.061	-0.061	-0.073	9.911	1.743	-0.061	-0.122	-0.183	1506696999
-9.69	-1.828	-0.803	0.122	0	-0.122	7.896	-0.469	5.908	0.183	-0.305	-0.061	4.664	9.232	2.639	0	0	-0.061	-9.556	-1.889	-1.342	0.061	0	0	0.158	9.814	1.817	-0.061	-0.061	-0.061	-0.062	9.881	1.779	0	-0.122	-0.183	1506696999
-9.667	-1.871	-0.818	0.122	-0.061	-0.122	8.052	-0.291	5.764	0	0	-0.122	4.606	9.198	2.688	-0.061	-0.061	-0.061	-9.58	-1.873	-1.305	0.122	0	0	0.138	9.756	1.821	-0.061	-0.122	0	-0.016	9.855	1.776	0	-0.061	-0.122	1506696999
-9.66	-1.877	-0.817	0.122	0	-0.061	7.955	-0.28	5.749	-0.122	0.244	-0.183	4.606	9.198	2.688	-0.122	-0.183	0	-9.597	-1.869	-1.32	0.183	0.061	0	0.138	9.756	1.821	-0.061	-0.122	0	-0.038	9.843	1.803	0.061	-0.061	-0.122	1506696999
-9.664	-1.893	-0.817	0.061	0	-0.122	7.706	-0.313	5.757	-0.122	0.244	-0.183	4.587	9.173	2.643	-0.122	-0.183	-0.061	-9.643	-1.805	-1.343	0.183	0	0	0.206	9.737	1.885	-0.061	-0.122	0	-0.077	9.85	1.749	0.061	-0.122	-0.122	1506696999
-9.655	-1.944	-0.817	0.061	0	-0.122	7.635	-0.386	5.78	-0.183	0	-0.183	4.491	9.18	2.509	-0.122	-0.183	-0.061	-9.697	-1.754	-1.385	0.183	-0.061	0.061	0.281	9.767	1.915	-0.061	-0.183	-0.061	-0.063	9.861	1.719	0.061	-0.061	-0.061	1506696999
-9.679	-1.938	-0.792	0.061	0	-0.122	7.666	-0.384	5.77	-0.122	-0.122	-0.183	4.491	9.18	2.509	-0.061	-0.183	-0.061	-9.729	-1.689	-1.396	0.122	-0.122	0.061	0.38	9.758	1.949	-0.061	-0.183	-0.061	-0.17	9.862	1.706	0	-0.061	-0.061	1506696999
-9.723	-1.882	-0.79	0.061	-0.061	-0.122	7.724	-0.414	5.757	-0.122	-0.061	-0.183	4.442	9.122	2.499	0	-0.122	-0.183	-9.728	-1.671	-1.386	0.122	-0.183	0.061	0.418	9.71	1.964	-0.061	-0.183	-0.183	-0.189	9.881	1.678	0	-0.061	-0.061	1506696999
-9.731	-1.806	-0.775	0	-0.122	-0.122	7.65	-0.471	5.798	-0.061	-0.183	-0.183	4.527	9.143	2.537	0.122	-0.061	-0.305	-9.656	-1.707	-1.349	0.122	-0.244	0.061	0.284	9.7	1.937	0	-0.061	-0.305	-0.127	9.887	1.749	0	-0.061	-0.061	1506696999
-9.721	-1.787	-0.691	-0.122	-0.244	-0.122	7.637	-0.446	5.838	0	-0.366	-0.122	4.527	9.143	2.537	0.122	-0.061	-0.305	-9.61	-1.705	-1.27	0.122	-0.183	0.061	0.103	9.744	1.903	0	-0.061	-0.305	-0.071	9.854	1.786	0	-0.061	-0.061	1506696999
-9.695	-1.843	-0.642	-0.061	-0.061	-0.122	7.904	-0.382	5.899	0	-0.244	-0.122	4.668	9.243	2.627	0.061	-0.183	-0.244	-9.583	-1.659	-1.227	0.122	-0.122	0.061	0.01	9.807	1.908	0.061	-0.183	-0.244	-0.047	9.85	1.806	0	0	-0.061	1506696999
-9.656	-1.859	-0.603	-0.061	-0.061	-0.122	8.074	-0.28	5.931	-0.061	0	-0.183	4.752	9.149	2.761	0	-0.244	-0.122	-9.567	-1.585	-1.239	0.122	-0.061	0.061	0.097	9.756	1.956	0	-0.244	-0.122	-0.117	9.873	1.765	0.061	-0.061	-0.061	1506696999
-9.635	-1.915	-0.63	0	-0.061	-0.122	8.045	-0.208	5.819	-0.122	0.122	-0.183	4.752	9.149	2.761	0	-0.244	0	-9.557	-1.549	-1.193	0.122	0	0.061	0.225	9.622	1.98	0	-0.122	-0.061	-0.084	9.853	1.751	0.061	0	-0.061	1506696999
-9.646	-1.949	-0.679	0	0	-0.061	7.893	-0.227	5.601	-0.061	0.183	-0.183	4.639	9.013	2.798	0	-0.122	0	-9.569	-1.535	-1.226	0.061	-0.061	0	0.312	9.609	1.992	0	0	0	-0.075	9.824	1.753	0.061	0	-0.061	1506696999
-9.644	-1.9	-0.659	0	0	0	7.611	-0.236	5.499	-0.122	-0.122	-0.183	4.646	9.128	2.81	0	0	-0.061	-9.587	-1.477	-1.207	0	-0.061	0	0.231	9.671	2.006	0	0.061	0	-0.065	9.847	1.766	0.061	-0.061	-0.061	1506696999
-9.696	-1.805	-0.662	0	0	0	7.634	-0.234	5.582	-0.183	-0.488	-0.061	4.646	9.128	2.81	-0.061	0.061	0	-9.561	-1.528	-1.187	0	0	0	0.075	9.672	1.96	-0.061	0	0.061	-0.045	9.837	1.756	0	-0.061	-0.061	1506696999
-9.704	-1.824	-0.671	-0.061	0	-0.061	7.964	-0.359	5.774	-0.061	0	0	4.601	9.168	2.769	-0.122	0	0.061	-9.595	-1.535	-1.205	-0.061	0.061	-0.061	0.049	9.703	1.927	-0.061	-0.061	0.122	-0.011	9.851	1.744	0.061	-0.061	-0.061	1506696999
-9.7	-1.876	-0.682	-0.122	-0.061	0	7.964	-0.395	5.919	0.061	-0.061	0	4.557	9.152	2.594	-0.183	-0.061	0.122	-9.648	-1.546	-1.238	-0.061	0.061	-0.061	0.166	9.728	1.939	-0.061	-0.061	0.122	0.012	9.859	1.717	0.061	0.061	0	1506696999
-9.678	-1.908	-0.684	-0.122	0	0	8.034	-0.305	5.889	0.061	0.122	0	4.557	9.152	2.594	-0.122	-0.061	0.061	-9.648	-1.526	-1.28	-0.122	0.061	-0.061	0.275	9.67	1.969	0	0	0.061	-0.055	9.875	1.688	0	0.061	-0.061	1506696999
-9.639	-1.956	-0.715	-0.122	0	0	7.91	-0.292	5.719	0.061	0.122	0	4.551	9.042	2.507	-0.061	0.061	0.061	-9.641	-1.559	-1.296	-0.122	0.061	-0.122	0.275	9.621	1.94	0	0.061	0.061	-0.117	9.855	1.702	0.061	0	-0.061	1506696999
-9.637	-1.934	-0.729	-0.183	-0.061	0.061	7.726	-0.31	5.62	0.061	0	0.061	4.584	9.03	2.498	0	0.061	0.061	-9.644	-1.59	-1.299	-0.183	0	-0.122	0.233	9.634	1.902	0.061	0.061	0.061	-0.047	9.844	1.702	0.061	0.061	0	1506696999
-9.66	-1.87	-0.707	-0.122	0	0.061	7.705	-0.288	5.587	0.061	0	0.122	4.62	9.064	2.475	0.061	0.061	0.061	-9.587	-1.645	-1.29	-0.183	0	-0.122	0.238	9.692	1.869	0.061	0.122	0.061	-0.045	9.857	1.674	0	0	0	1506696999
-9.701	-1.875	-0.705	-0.122	0	0.061	7.729	-0.305	5.603	0.061	0	0.122	4.692	9.107	2.531	0.061	0.122	0.061	-9.579	-1.699	-1.262	-0.183	0.061	-0.122	0.176	9.676	1.836	0.061	0.122	0.061	-0.075	9.85	1.672	-0.061	0	0.061	1506697000
-9.684	-1.926	-0.749	-0.122	-0.061	0.122	7.863	-0.243	5.605	0.061	0.061	0.122	4.666	9.122	2.552	0.061	0.122	0.122	-9.544	-1.707	-1.26	-0.183	0.061	-0.122	0.153	9.726	1.803	0.061	0.122	0.061	-0.065	9.889	1.68	0	0.061	0.061	1506697000
-9.662	-1.95	-0.721	0	-0.061	0.122	7.868	-0.287	5.673	0.122	-0.061	0.061	4.645	9.185	2.589	0	0.061	0.122	-9.521	-1.756	-1.261	-0.244	0.122	-0.122	0.121	9.77	1.776	0.061	0.061	0.122	-0.097	9.881	1.637	-0.061	0	0.061	1506697000
-9.704	-1.878	-0.709	0	-0.061	0.122	8.02	-0.319	5.802	0.122	0	0.061	4.693	9.22	2.662	0	0.122	0.122	-9.514	-1.79	-1.286	-0.183	0.244	-0.061	0.11	9.794	1.779	0	0.122	0.183	-0.165	9.865	1.634	-0.061	0	0.061	1506697000
-9.727	-1.841	-0.723	0	-0.061	0.122	8.075	-0.297	5.912	0.122	0.305	0.061	4.68	9.269	2.722	-0.122	0.061	0.183	-9.51	-1.887	-1.337	-0.122	0.305	-0.061	0.062	9.796	1.718	-0.061	0	0.244	-0.154	9.878	1.613	0	0	0.061	1506697000
-9.775	-1.827	-0.72	0	-0.122	0.122	7.936	-0.274	5.863	0.122	0.305	0	4.64	9.294	2.741	-0.244	-0.061	0.183	-9.545	-1.949	-1.425	-0.061	0.305	-0.061	0.086	9.819	1.693	-0.061	-0.183	0.305	-0.165	9.912	1.597	-0.061	-0.061	0	1506697000
-9.739	-1.864	-0.742	0	-0.061	0.061	7.809	-0.215	5.746	0.122	0.305	0	4.638	9.295	2.686	-0.305	-0.122	0.183	-9.642	-1.916	-1.529	0	0.305	-0.061	0.214	9.836	1.754	-0.061	-0.244	0.244	-0.172	9.912	1.552	0	-0.061	-0.061	1506697000
-9.694	-1.919	-0.761	0	-0.061	0.061	7.783	-0.263	5.735	-0.061	0.122	0	4.638	9.274	2.586	-0.305	-0.183	0.183	-9.659	-1.859	-1.622	0	0.305	-0.061	0.368	9.818	1.784	-0.122	-0.244	0.244	-0.17	9.906	1.564	0	0	-0.061	1506697000
-9.656	-1.925	-0.764	0	-0.061	0.061	7.75	-0.317	5.804	-0.122	0.122	0	4.62	9.162	2.505	-0.244	-0.122	0.122	-9.661	-1.824	-1.662	0	0.244	-0.061	0.513	9.72	1.793	-0.061	-0.244	0.122	-0.188	9.887	1.566	-0.061	-0.061	0	1506697000
-9.68	-1.881	-0.744	0	-0.061	0.061	7.727	-0.318	5.886	-0.122	0.122	0	4.613	9.032	2.45	-0.183	-0.122	0	-9.67	-1.811	-1.68	0	0.122	-0.061	0.566	9.668	1.793	-0.061	-0.122	0.061	-0.183	9.863	1.593	-0.061	-0.061	0	1506697000
-9.709	-1.806	-0.723	0	0	0.122	7.663	-0.336	5.851	-0.061	0.183	-0.061	4.674	8.993	2.411	-0.122	-0.061	-0.061	-9.667	-1.815	-1.714	0	0.061	-0.061	0.52	9.72	1.8	0	-0.122	0	-0.122	9.88	1.596	-0.061	-0.122	0	1506697000
-9.734	-1.763	-0.72	0	0	0.061	7.573	-0.355	5.809	-0.061	0.061	-0.061	4.778	9.055	2.42	-0.061	-0.122	-0.061	-9.633	-1.83	-1.735	0	0.061	-0.061	0.52	9.72	1.8	0	-0.122	0	-0.104	9.889	1.584	-0.061	-0.061	0.061	1506697000
-9.751	-1.747	-0.731	0	-0.061	0.061	7.565	-0.382	5.851	-0.061	0.061	-0.061	4.841	9.1	2.498	0	-0.122	-0.061	-9.622	-1.83	-1.754	0	0.061	0	0.52	9.72	1.8	0	-0.122	0	-0.134	9.903	1.549	-0.061	-0.061	0.061	1506697000
-9.762	-1.779	-0.725	0	-0.061	0	7.722	-0.378	5.913	-0.061	-0.122	0	4.85	9.113	2.604	0	-0.183	-0.061	-9.643	-1.833	-1.769	0	0.061	0	0.512	9.778	1.784	0	-0.183	-0.061	-0.14	9.91	1.584	-0.061	-0.061	0	1506697000
-9.743	-1.751	-0.707	0	-0.061	0	7.838	-0.364	6.001	-0.061	0.061	-0.061	4.851	9.106	2.693	0	-0.122	-0.061	-9.659	-1.806	-1.793	0	0	-0.061	0.579	9.765	1.812	0	-0.183	-0.061	-0.153	9.905	1.603	-0.061	0	0	1506697000
-9.745	-1.748	-0.684	-0.061	0	-0.061	7.744	-0.412	5.99	-0.061	0.061	-0.061	4.888	9.067	2.75	0	-0.061	-0.061	-9.655	-1.834	-1.804	0.061	0	-0.061	0.596	9.756	1.826	0	-0.122	-0.061	-0.183	9.895	1.596	-0.061	0	0	1506697000
-9.763	-1.72	-0.707	-0.061	0	-0.061	7.604	-0.438	5.937	0	-0.061	-0.061	4.888	9.073	2.748	0	-0.061	-0.061	-9.672	-1.781	-1.827	0	-0.061	-0.061	0.638	9.786	1.842	0	-0.061	-0.122	-0.183	9.891	1.566	-0.061	0	0	1506697000
-9.764	-1.742	-0.697	-0.061	-0.061	-0.122	7.571	-0.288	5.825	-0.061	-0.061	0	4.928	9.085	2.745	0	-0.061	-0.061	-9.698	-1.747	-1.845	-0.061	-0.122	0	0.629	9.804	1.843	0	-0.061	-0.122	-0.233	9.897	1.574	0	0.061	-0.061	1506697000
-9.728	-1.765	-0.693	-0.061	0	-0.183	7.678	-0.286	5.828	-0.061	-0.061	0	4.943	9.088	2.684	0.061	0	-0.061	-9.695	-1.769	-1.843	-0.061	-0.183	-0.061	0.629	9.804	1.843	0	0	-0.122	-0.205	9.911	1.552	0	0.061	-0.061	1506697000
-9.702	-1.778	-0.634	-0.061	0	-0.183	7.831	-0.286	5.91	-0.122	-0.061	0	4.947	9.092	2.68	0.061	0	-0.061	-9.664	-1.75	-1.821	-0.061	-0.244	-0.061	0.601	9.783	1.852	0	0.122	-0.122	-0.212	9.898	1.591	0.061	0.061	-0.122	1506697000
-9.667	-1.776	-0.622	-0.061	0.061	-0.183	7.75	-0.368	5.999	-0.061	0	-0.061	4.944	9.062	2.667	0.122	0.061	-0.061	-9.611	-1.791	-1.79	-0.061	-0.244	0	0.496	9.734	1.814	0	0.183	-0.122	-0.19	9.863	1.643	0.061	0	-0.122	1506697000
-9.711	-1.744	-0.638	-0.122	0	-0.122	7.476	-0.432	6.025	-0.061	0	-0.061	4.861	9.071	2.682	0.061	0.061	-0.061	-9.591	-1.784	-1.742	-0.061	-0.244	0	0.443	9.719	1.791	0	0.183	-0.122	-0.095	9.848	1.698	0.061	0.061	-0.061	1506697000
-9.732	-1.693	-0.621	-0.122	0	-0.122	7.561	-0.324	5.9	0.122	-0.305	0	4.772	9.067	2.656	0.061	0	-0.061	-9.576	-1.753	-1.733	-0.061	-0.305	0	0.453	9.698	1.811	0.061	0.122	-0.122	-0.054	9.859	1.736	0	0.061	-0.061	1506697000
-9.725	-1.678	-0.605	-0.122	0	-0.122	7.728	-0.301	5.82	0.122	-0.305	-0.061	4.721	9.049	2.607	0.122	0.061	-0.061	-9.557	-1.747	-1.693	-0.061	-0.305	0	0.465	9.734	1.829	0.061	0.122	-0.122	-0.059	9.865	1.714	0	0.061	-0.061	1506697000
-9.746	-1.669	-0.63	-0.122	0	-0.122	7.813	-0.242	5.767	0.061	-0.244	-0.061	4.679	9.122	2.646	0.122	0.122	-0.122	-9.524	-1.704	-1.645	-0.122	-0.244	0	0.402	9.757	1.823	0	0.183	-0.183	-0.035	9.85	1.714	0.061	0.061	-0.061	1506697000
-9.734	-1.675	-0.624	-0.122	0	-0.122	7.858	-0.233	5.822	-0.061	-0.122	0	4.679	9.122	2.646	0.122	0.122	-0.122	-9.514	-1.719	-1.593	-0.122	-0.183	0	0.304	9.728	1.817	0	0.122	-0.183	-0.055	9.877	1.708	0	-0.061	-0.061	1506697001
-9.711	-1.717	-0.659	-0.183	-0.061	-0.122	7.8	-0.335	5.899	0	-0.061	0	4.695	9.14	2.708	0.122	0.061	-0.122	-9.536	-1.755	-1.601	-0.122	-0.122	0	0.233	9.731	1.785	0	0.122	-0.183	-0.05	9.871	1.682	0.061	0.061	-0.061	1506697001
-9.704	-1.779	-0.679	-0.183	-0.061	-0.122	7.673	-0.382	5.975	0	-0.061	0	4.715	9.166	2.726	0	0	-0.122	-9.554	-1.738	-1.601	-0.122	-0.122	0	0.303	9.733	1.805	0	0	-0.122	0.022	9.867	1.723	0.061	0.061	-0.061	1506697001
-9.674	-1.803	-0.659	-0.122	0	-0.061	7.757	-0.29	5.923	0.183	-0.183	0	4.718	9.121	2.7	0	0	-0.061	-9.549	-1.719	-1.584	-0.122	-0.183	0	0.414	9.723	1.828	-0.061	0.061	-0.122	-0.044	9.866	1.686	0.061	0.122	-0.061	1506697001
-9.691	-1.753	-0.678	-0.122	-0.061	-0.061	7.842	-0.205	5.766	0.122	-0.061	0	4.772	9.049	2.653	0.061	0.122	-0.122	-9.543	-1.733	-1.555	-0.122	-0.183	0	0.391	9.69	1.802	-0.061	0.183	-0.061	-0.057	9.869	1.683	0	0.061	-0.061	1506697001
-9.701	-1.737	-0.672	-0.183	0	-0.061	7.809	-0.218	5.663	0.122	-0.061	0	4.788	9.051	2.626	0	0.183	-0.122	-9.537	-1.748	-1.573	-0.122	-0.122	0	0.267	9.697	1.774	-0.061	0.183	-0.061	0.002	9.856	1.675	0	0.061	0	1506697001
-9.727	-1.738	-0.688	-0.183	-0.061	-0.061	7.746	-0.217	5.692	0	-0.122	0.061	4.797	9.099	2.565	0	0.061	-0.061	-9.56	-1.736	-1.548	-0.122	-0.122	-0.061	0.249	9.707	1.776	0	0.061	-0.061	-0.013	9.861	1.658	-0.061	0.061	0	1506697001
-9.698	-1.786	-0.69	-0.183	-0.061	-0.061	7.768	-0.305	5.788	0	-0.122	0.061	4.814	9.081	2.524	0	0.061	0	-9.567	-1.735	-1.552	-0.122	-0.122	-0.061	0.333	9.715	1.788	0	0.122	0	-0.117	9.877	1.625	0	0.061	-0.061	1506697001
-9.689	-1.809	-0.684	-0.183	-0.061	-0.061	7.825	-0.321	5.863	0	-0.122	0.061	4.768	9.071	2.488	0.061	0.122	0	-9.572	-1.741	-1.554	-0.122	-0.122	-0.061	0.362	9.709	1.781	0	0.122	0	-0.097	9.877	1.646	0	0	-0.061	1506697001
-9.707	-1.751	-0.658	-0.183	0	-0.061	7.881	-0.328	5.864	0.122	-0.061	0.061	4.713	9.082	2.511	0.061	0.122	0	-9.577	-1.757	-1.555	-0.122	-0.122	-0.061	0.322	9.707	1.765	0.061	0.183	-0.061	-0.057	9.869	1.638	-0.061	0	-0.061	1506697001
-9.745	-1.744	-0.702	-0.183	-0.061	-0.061	7.823	-0.298	5.779	0.122	-0.061	0.061	4.704	9.115	2.556	0.061	0.122	0	-9.575	-1.766	-1.558	-0.122	-0.061	-0.061	0.278	9.749	1.766	0.061	0.122	-0.061	-0.09	9.893	1.573	-0.183	-0.183	-0.122	1506697001
-9.715	-1.792	-0.727	-0.183	-0.061	-0.122	7.797	-0.231	5.699	0.122	-0.061	0.061	4.71	9.178	2.592	0.061	0.061	0	-9.576	-1.794	-1.554	-0.122	-0.061	-0.061	0.24	9.795	1.773	0	0.122	0	-0.126	9.867	1.668	-0.061	-0.061	-0.122	1506697001
-9.672	-1.839	-0.695	-0.122	0	-0.061	7.829	-0.226	5.734	0	-0.061	0.061	4.707	9.214	2.638	0.061	0.061	0	-9.58	-1.788	-1.559	-0.122	-0.061	-0.061	0.257	9.783	1.785	0	0.061	0	-0.158	9.871	1.645	-0.061	0	-0.122	1506697001
-9.666	-1.835	-0.703	-0.122	0	-0.061	7.873	-0.205	5.806	0.061	-0.061	0	4.663	9.176	2.659	0	0	0	-9.57	-1.796	-1.549	-0.122	-0.122	-0.061	0.317	9.705	1.785	0	0.061	-0.061	-0.128	9.847	1.711	-0.061	0	-0.061	1506697001
-9.688	-1.821	-0.699	-0.122	0	0	7.868	-0.257	5.833	0.061	-0.061	0	4.622	9.092	2.655	0	0.061	0	-9.558	-1.827	-1.524	-0.061	-0.183	-0.061	0.33	9.694	1.765	0	0.061	0	-0.097	9.824	1.765	0	0	0	1506697001
-9.708	-1.78	-0.67	-0.061	0	0	7.756	-0.258	5.786	0.122	0	0	4.616	9.13	2.591	0	0.061	-0.061	-9.54	-1.792	-1.504	-0.061	-0.183	-0.061	0.24	9.737	1.759	0	0.061	0	-0.03	9.86	1.743	-0.061	0.061	0	1506697001
-9.732	-1.761	-0.672	-0.061	-0.061	0	7.773	-0.163	5.644	0	0	0	4.699	9.155	2.54	0	0.122	-0.061	-9.501	-1.818	-1.479	-0.061	-0.122	-0.061	0.147	9.744	1.733	-0.061	0.061	0	-0.085	9.859	1.741	-0.061	0.061	0.061	1506697001
-9.71	-1.792	-0.697	-0.061	0	0	7.77	-0.252	5.621	0	0	0	4.701	9.177	2.498	-0.061	0	0	-9.513	-1.814	-1.473	-0.061	0	0	0.13	9.755	1.708	-0.061	0.061	0	-0.063	9.847	1.768	0	0	0.061	1506697001
-9.711	-1.776	-0.664	-0.061	0	0.061	7.819	-0.24	5.742	-0.061	-0.122	0	4.688	9.178	2.491	-0.061	-0.061	0	-9.531	-1.822	-1.482	0	0	0	0.205	9.75	1.721	-0.061	-0.061	0	-0.047	9.848	1.792	0	0.061	0.061	1506697001
-9.723	-1.786	-0.688	0	0	0.061	7.934	-0.207	5.905	0	0.061	0	4.677	9.146	2.489	-0.061	-0.061	0	-9.534	-1.8	-1.479	0	0	0	0.26	9.735	1.749	-0.061	0	0	-0.077	9.86	1.712	0	0	0.061	1506697001
-9.713	-1.814	-0.708	0	-0.061	0.061	7.94	-0.28	6.051	0	0.061	0	4.667	9.131	2.521	-0.061	0	0	-9.558	-1.812	-1.499	0	0.061	0	0.191	9.739	1.738	-0.061	0	0	-0.114	9.863	1.713	-0.061	0	0.061	1506697001
-9.672	-1.827	-0.685	0	0	0.061	7.823	-0.409	6.298	0.305	0.183	-0.061	4.649	9.171	2.573	-0.061	-0.061	0	-9.58	-1.796	-1.51	0.061	0.061	0	0.164	9.747	1.765	-0.061	-0.122	0.061	-0.116	9.866	1.736	0	0.061	0.061	1506697001
-9.713	-1.817	-0.696	0.061	0	0.061	7.644	-0.653	6.766	0.61	0.305	0.061	4.664	9.215	2.607	-0.122	-0.183	0.061	-9.589	-1.802	-1.499	0.122	0	0	0.183	9.808	1.806	-0.061	-0.122	0.061	-0.086	9.866	1.663	-0.061	0	0.061	1506697001
-9.713	-1.821	-0.663	0.061	0	0.061	7.265	-1.102	7.206	0.61	0.305	0.061	4.705	9.243	2.652	-0.183	-0.122	0.061	-9.57	-1.64	-1.42	0	0.183	0.061	0.087	9.808	1.848	-0.061	-0.122	0.061	-0.121	9.883	1.654	-0.061	-0.122	0	1506697001
-9.705	-1.919	-0.648	0.122	0	0.061	6.105	-1.869	6.833	1.831	0.427	0.671	4.657	9.278	2.696	-0.183	-0.183	0.122	-9.539	-1.876	-1.497	0.122	0.305	0.061	-0.041	9.822	1.785	-0.122	-0.122	0.122	-0.166	9.88	1.65	-0.061	-0.061	0	1506697001
-9.685	-1.986	-0.628	0.244	0	0.061	4.264	-2.924	6.063	2.808	-0.244	1.587	4.614	9.336	2.791	-0.366	-0.305	0.183	-9.585	-1.952	-1.634	0.305	0.244	0.061	-0.03	9.753	1.771	-0.122	-0.61	0.244	-0.217	9.879	1.708	0	-0.061	0	1506697002
-9.688	-1.98	-0.62	0.366	0	0.061	2.694	-3.134	5.006	2.808	-0.244	1.587	4.441	9.264	2.742	-0.488	-0.61	0.183	-9.633	-1.823	-1.731	0.305	0.244	0.061	0.252	9.662	1.827	-0.122	-0.61	0.244	-0.278	9.886	1.719	-0.061	-0.183	0	1506697002
-9.725	-1.908	-0.657	0.427	0	0.061	1.907	-3.376	3.865	3.845	-3.418	5.371	4.337	9.08	2.601	-0.488	-0.61	0.061	-9.593	-1.771	-1.767	0.244	0.305	0	0.572	9.627	1.823	-0.122	-0.732	0.122	-0.307	9.875	1.755	0	-0.366	0.061	1506697002
-9.721	-1.738	-0.675	0.427	0	0.061	2.815	-3.991	2.564	4.15	-4.578	7.324	4.315	8.994	2.413	-0.366	-0.488	-0.244	-9.656	-1.725	-1.918	0.122	0.183	0.061	0.732	9.727	1.872	-0.122	-0.549	-0.122	-0.129	9.88	1.773	-0.061	-0.305	0.061	1506697002
-9.786	-1.595	-0.677	0.366	0	0	4.987	-4.739	0.968	4.15	-4.578	7.324	4.424	9.045	2.33	-0.183	-0.427	-0.427	-9.67	-1.706	-1.987	0.122	0.183	0.061	0.732	9.727	1.872	-0.122	-0.549	-0.122	-0.006	9.849	1.773	0	-0.244	0.061	1506697002
-9.749	-1.483	-0.678	0.305	-0.061	-0.061	6.431	-5.209	-0.091	4.333	-4.517	8.911	4.567	9.034	2.346	0	-0.427	-0.488	-9.672	-1.634	-1.962	0.122	0	0	0.668	9.808	1.841	-0.061	-0.549	-0.305	-0.044	9.889	1.731	0	-0.244	0.061	1506697002
-9.74	-1.471	-0.683	0.183	0	-0.061	8.442	-6.72	-0.352	2.502	-5.066	10.071	4.835	9.117	2.512	0.061	-0.305	-0.549	-9.653	-1.857	-2.018	0.183	0	0.183	0.586	9.825	1.763	-0.061	-0.549	-0.366	0.095	9.861	1.693	0	-0.244	0	1506697002
-9.744	-1.488	-0.731	0.122	-0.122	-0.061	9.479	-7.771	-0.461	2.502	-5.066	10.071	4.945	9.119	2.64	0	-0.427	-0.488	-9.634	-1.696	-1.938	0.183	-0.122	0	0.579	9.793	1.809	-0.061	-0.549	-0.366	0.285	9.848	1.695	0	-0.061	0	1506697002
-9.728	-1.585	-0.729	0.061	-0.122	-0.122	9.501	-8.39	-0.246	1.77	-4.15	9.583	5.063	9.088	2.749	0	-0.488	-0.427	-9.634	-1.592	-1.873	0.183	-0.122	0	0.697	9.777	1.816	0	-0.61	-0.427	0.274	9.845	1.628	0.061	0.122	0.061	1506697002
-9.71	-1.712	-0.718	0.061	-0.183	-0.061	9.515	-9.065	0.127	0.61	-4.578	7.996	5.193	9.019	2.84	0	-0.244	-0.427	-9.627	-1.724	-1.857	0	-0.061	0.122	0.766	9.753	1.797	-0.122	-0.244	-0.366	0.182	9.853	1.658	0.061	0.183	0.061	1506697002
-9.7	-1.775	-0.721	0.122	-0.061	-0.061	9.141	-9.433	0.286	0.61	-4.578	7.996	5.179	9.016	2.869	0	-0.122	-0.366	-9.607	-1.591	-1.772	0	-0.244	0.122	0.705	9.762	1.786	-0.122	-0.244	-0.366	0.164	9.857	1.665	0.061	0.244	0.061	1506697002
-9.747	-1.719	-0.656	0.061	-0.122	-0.061	8.636	-9.605	0.41	0.671	-4.639	5.92	5.155	9.026	2.857	0	-0.061	-0.305	-9.619	-1.585	-1.718	-0.244	-0.305	0.122	0.589	9.72	1.787	-0.183	-0.061	-0.305	0.038	9.891	1.619	0.061	0.183	0.061	1506697002
-9.78	-1.651	-0.66	0	-0.061	-0.122	8.333	-9.49	0.349	0.732	-5.188	4.639	5.115	9.008	2.797	0	0.122	-0.183	-9.618	-1.631	-1.689	-0.244	-0.305	0.122	0.455	9.68	1.827	-0.183	0.183	-0.183	-0.025	9.91	1.587	0	0.122	0.061	1506697002
-9.732	-1.629	-0.641	-0.061	-0.061	-0.122	8.32	-9.13	0.307	0.732	-5.188	4.639	4.969	9.059	2.693	-0.061	0.122	-0.122	-9.61	-1.482	-1.628	-0.244	-0.305	0.061	0.335	9.741	1.852	-0.183	0.183	-0.183	0.007	9.917	1.573	0	-0.061	-0.061	1506697002
-9.716	-1.604	-0.662	-0.122	0	-0.122	8.152	-8.736	0.42	0.549	-4.639	3.296	4.9	9.137	2.626	-0.061	0.061	-0.061	-9.597	-1.425	-1.56	-0.488	-0.244	0.061	0.218	9.717	1.879	-0.122	0.244	-0.122	0.206	9.879	1.599	0.061	0	-0.061	1506697002
-9.746	-1.544	-0.67	-0.244	-0.061	-0.183	7.401	-8.47	0.571	-0.122	-1.77	0.854	4.819	9.081	2.527	0	0.183	0.061	-9.558	-1.458	-1.531	-0.488	-0.244	0.061	0.15	9.634	1.927	-0.061	0.366	-0.061	0.23	9.874	1.602	0	0.122	-0.061	1506697002
-9.719	-1.631	-0.658	-0.305	-0.061	-0.183	6.62	-8.258	0.854	-0.122	-1.77	0.854	4.693	9.073	2.522	0.061	0.244	0.061	-9.563	-1.443	-1.495	-0.549	-0.183	-0.061	0.086	9.659	1.939	-0.061	0.366	-0.061	0.187	9.857	1.555	0.061	0.061	-0.122	1506697002
-9.694	-1.696	-0.634	-0.366	0	-0.183	6.08	-8.155	1.109	-0.244	-1.648	0.061	4.637	9.143	2.524	0.061	0.305	0.122	-9.555	-1.473	-1.503	-0.488	-0.183	0	-0.025	9.707	1.957	-0.061	0.488	0	0.318	9.872	1.598	0.061	0.183	-0.122	1506697002
-9.71	-1.778	-0.608	-0.366	0	-0.183	5.655	-8.126	1.311	-0.244	-1.282	-0.427	4.565	9.199	2.555	0.061	0.366	0.183	-9.561	-1.493	-1.505	-0.488	-0.183	0	-0.106	9.677	1.942	-0.061	0.427	0.061	0.197	9.844	1.623	0	0.305	-0.061	1506697002
-9.683	-1.842	-0.614	-0.305	-0.061	-0.122	5.296	-8.131	1.449	-0.244	-0.793	-0.732	4.454	9.185	2.55	0.061	0.305	0.244	-9.582	-1.552	-1.537	-0.427	-0.122	-0.061	-0.112	9.601	1.928	-0.061	0.427	0.061	-0.019	9.869	1.581	0.061	0.061	-0.122	1506697002
-9.676	-1.901	-0.583	-0.305	0	-0.122	4.925	-8.155	1.437	-0.183	0.061	-1.099	4.333	9.158	2.506	0	0.244	0.183	-9.569	-1.607	-1.547	-0.366	-0.122	-0.061	-0.072	9.658	1.914	0	0.366	0.061	0.048	9.867	1.587	0	0.122	-0.122	1506697002
-9.683	-1.975	-0.574	-0.244	0	-0.122	4.542	-8.307	1.37	-0.061	0.244	-1.221	4.27	9.249	2.48	0	0.183	0.122	-9.587	-1.608	-1.547	-0.366	-0.122	-0.061	-0.104	9.747	1.922	0	0.366	0.061	0.017	9.862	1.637	0	0.122	-0.122	1506697002
-9.704	-1.988	-0.591	-0.183	-0.061	-0.122	4.186	-8.451	1.274	-0.061	0.244	-1.221	4.316	9.304	2.451	0	0.183	0.122	-9.581	-1.657	-1.577	-0.244	-0.061	-0.061	-0.178	9.75	1.931	0	0.366	0.061	-0.105	9.883	1.611	0	0	-0.122	1506697002
-9.744	-1.893	-0.595	-0.122	-0.122	-0.061	3.929	-8.483	1.192	0.183	0	-1.221	4.285	9.299	2.469	0	0.122	0.122	-9.562	-1.653	-1.614	-0.122	0	-0.061	-0.217	9.729	1.916	0	0.244	0.061	-0.146	9.899	1.623	0	-0.061	-0.122	1506697002
-9.68	-1.938	-0.547	-0.122	-0.122	-0.061	3.762	-8.427	1.096	0.244	0	-1.099	4.246	9.296	2.507	0	-0.061	0.061	-9.61	-1.64	-1.615	-0.122	0	-0.061	-0.15	9.771	1.931	0	0.061	0.061	-0.08	9.879	1.617	0	-0.122	-0.122	1506697002
-9.652	-1.998	-0.54	-0.061	0	-0.061	3.638	-8.376	1.019	0.244	0	-1.099	4.305	9.321	2.562	0	-0.122	0	-9.591	-1.634	-1.591	0	0	-0.061	-0.02	9.744	1.901	0.061	-0.122	0.061	0.004	9.892	1.65	0.061	0.061	-0.061	1506697003
-9.642	-1.94	-0.519	0	0.061	-0.061	3.557	-8.245	0.968	0.244	0.061	-0.916	4.404	9.203	2.597	-0.061	-0.061	0	-9.585	-1.644	-1.615	0.061	0	-0.061	0.004	9.643	1.921	0.061	-0.122	0	-0.114	9.877	1.602	0	0	-0.061	1506697003
-9.696	-1.938	-0.601	0	0.061	-0.061	3.472	-8.094	0.915	0.183	0.244	-0.244	4.374	9.159	2.564	-0.061	-0.122	-0.061	-9.627	-1.577	-1.659	0.061	0	-0.061	0.035	9.714	1.934	0.061	-0.183	0	-0.1	9.849	1.556	0	-0.061	-0.061	1506697003
-9.704	-1.962	-0.624	0.061	0.061	-0.061	3.472	-8.094	0.915	0.183	0.244	-0.244	4.417	9.228	2.507	-0.061	-0.244	-0.061	-9.659	-1.537	-1.664	0.122	-0.061	-0.061	0.136	9.806	1.946	0.061	-0.183	0	-0.081	9.902	1.583	0.061	-0.061	-0.061	1506697003
-9.685	-1.924	-0.626	0	0.061	-0.061	3.536	-8.027	0.751	0.122	0.122	0.061	4.504	9.22	2.482	0.061	-0.122	-0.122	-9.671	-1.547	-1.647	0.061	-0.061	-0.061	0.196	9.818	1.92	0.061	-0.183	-0.061	-0.117	9.908	1.538	0	-0.061	-0.061	1506697003
-9.694	-1.894	-0.685	0	0.061	-0.061	3.663	-8.034	0.697	0.061	0.061	0.305	4.529	9.208	2.543	0.061	-0.061	-0.183	-9.674	-1.555	-1.639	0	-0.061	-0.061	0.157	9.75	1.877	0	-0.122	-0.122	-0.103	9.897	1.541	0.061	-0.061	-0.061	1506697003
-9.679	-1.847	-0.7	-0.061	0	-0.061	3.663	-8.034	0.697	0	0.061	0.549	4.544	9.174	2.579	0	-0.122	-0.183	-9.654	-1.577	-1.604	0	-0.061	-0.061	0.157	9.75	1.877	0	-0.122	-0.122	-0.017	9.896	1.547	0.061	0	0	1506697003
-9.694	-1.887	-0.729	-0.122	0	-0.122	3.948	-8.098	0.683	-0.061	0.061	0.671	4.638	9.162	2.582	0	-0.122	-0.183	-9.64	-1.534	-1.572	-0.061	-0.122	-0.061	0.181	9.759	1.884	0.061	-0.122	-0.122	-0.05	9.86	1.467	0.061	0.061	-0.061	1506697003
-9.702	-1.946	-0.719	-0.122	0	-0.122	4.045	-8.112	0.705	-0.183	0	0.671	4.721	9.189	2.55	0.061	-0.061	-0.183	-9.64	-1.525	-1.543	-0.061	-0.122	-0.061	0.179	9.764	1.873	0	-0.122	-0.122	-0.09	9.884	1.501	0.061	0.061	-0.061	1506697003
-9.655	-1.93	-0.674	-0.122	0	-0.122	4.045	-8.112	0.705	-0.244	0	0.61	4.754	9.152	2.54	0.061	0	-0.122	-9.639	-1.574	-1.534	-0.122	-0.061	-0.061	0.171	9.767	1.836	0	0	-0.122	-0.123	9.895	1.493	0.061	0.061	-0.061	1506697003
-9.684	-1.968	-0.708	-0.122	-0.061	-0.122	4.136	-8.196	0.756	-0.305	0	0.488	4.78	9.174	2.554	0.061	0.061	-0.061	-9.587	-1.554	-1.505	-0.183	-0.122	-0.061	0.147	9.763	1.827	0	0	-0.122	-0.096	9.862	1.446	0.061	-0.061	-0.061	1506697003
-9.661	-1.957	-0.696	-0.183	0	-0.122	4.212	-8.339	0.967	-0.366	0	0.183	4.803	9.149	2.567	0.061	0.122	0	-9.574	-1.593	-1.462	-0.183	-0.122	-0.061	0.054	9.715	1.804	0.061	0.122	-0.061	-0.12	9.867	1.446	0.061	0.061	-0.061	1506697003
-9.677	-2.012	-0.696	-0.183	0	-0.122	4.201	-8.329	1.069	-0.366	0	0.183	4.778	9.161	2.555	0.061	0.183	0.061	-9.594	-1.616	-1.464	-0.183	-0.061	-0.061	-0.016	9.72	1.769	0	0.244	0	-0.16	9.867	1.416	0.061	0.061	-0.061	1506697003
-9.664	-2.027	-0.679	-0.122	0	-0.061	4.101	-8.348	1.164	-0.305	0.061	0	4.709	9.209	2.497	0	0.061	0.122	-9.627	-1.603	-1.476	-0.183	-0.061	-0.061	-0.01	9.774	1.796	0	0.183	0.061	-0.126	9.905	1.458	0.061	0.122	-0.061	1506697003
-9.647	-2.074	-0.688	-0.122	-0.061	-0.061	3.965	-8.381	1.169	-0.061	-0.183	-0.183	4.662	9.251	2.427	0	0.122	0.183	-9.589	-1.611	-1.485	-0.183	-0.061	-0.061	-0.001	9.8	1.793	0	0.305	0.061	-0.148	9.903	1.433	0	0.061	-0.061	1506697003
-9.656	-2.102	-0.702	-0.122	0	-0.061	3.936	-8.374	1.129	-0.061	-0.183	-0.183	4.551	9.254	2.401	0.061	0.183	0.183	-9.601	-1.625	-1.481	-0.183	-0.061	0	-0.055	9.774	1.794	0	0.305	0.061	-0.181	9.884	1.432	0	0.122	-0.061	1506697003
-9.664	-2.079	-0.708	-0.122	0	-0.061	3.937	-8.333	1.083	0	-0.244	-0.183	4.448	9.245	2.421	0.061	0.122	0.122	-9.63	-1.652	-1.504	-0.122	-0.061	0	-0.103	9.739	1.753	0	0.244	0.061	-0.231	9.88	1.424	0	0.061	-0.061	1506697003
-9.66	-2.089	-0.7	-0.122	0	-0.061	3.853	-8.327	1.001	0	-0.122	-0.183	4.374	9.282	2.406	0	0.061	0.122	-9.63	-1.666	-1.516	-0.122	-0.061	0	-0.089	9.778	1.751	0.061	0.122	0.061	-0.194	9.885	1.398	0	0.061	-0.061	1506697003
-9.672	-2.099	-0.719	-0.061	0	-0.061	3.803	-8.36	0.924	0	-0.061	-0.122	4.364	9.335	2.394	0	0.061	0.061	-9.65	-1.651	-1.523	-0.122	-0.061	0	-0.092	9.817	1.768	0.061	0.122	0.061	-0.191	9.892	1.416	0	0.122	0	1506697003
-9.653	-2.086	-0.723	-0.061	0	-0.061	3.816	-8.321	0.878	0.061	-0.122	-0.122	4.364	9.335	2.394	0	0.061	0.061	-9.65	-1.651	-1.523	-0.061	-0.061	0	-0.097	9.82	1.79	0	0.122	0	-0.251	9.908	1.349	0	0.061	-0.061	1506697003
-9.655	-2.091	-0.75	-0.061	0	-0.061	3.84	-8.297	0.804	0	-0.061	0	4.364	9.335	2.394	0	0.061	0.061	-9.623	-1.635	-1.528	-0.061	-0.061	0	-0.089	9.806	1.781	0	0	-0.061	-0.252	9.885	1.359	0	0	-0.061	1506697003
-9.655	-2.071	-0.724	-0.061	0	-0.061	3.839	-8.277	0.749	0	-0.061	0	4.364	9.335	2.394	0	0.061	0.061	-9.621	-1.634	-1.515	-0.061	-0.061	0	-0.089	9.806	1.781	0	0	-0.061	-0.177	9.899	1.379	0	0	-0.061	1506697003
-9.66	-2.06	-0.746	-0.061	0	-0.061	3.852	-8.247	0.745	-0.061	0	0	4.364	9.335	2.394	0	0.061	0.061	-9.639	-1.613	-1.501	0	-0.061	0	-0.097	9.783	1.773	-0.061	-0.061	-0.061	-0.183	9.893	1.385	0	0	0	1506697003
-9.654	-2.07	-0.737	0	0	-0.061	3.883	-8.248	0.741	-0.061	0	0.061	4.364	9.335	2.394	0	0.061	0.061	-9.639	-1.613	-1.501	0	-0.061	0	-0.077	9.788	1.768	-0.061	-0.122	-0.122	-0.182	9.899	1.376	0	0	0	1506697003
-9.652	-2.055	-0.726	-0.061	0	-0.061	3.883	-8.248	0.741	-0.122	0	0.061	4.364	9.335	2.394	0	0.061	0.061	-9.609	-1.587	-1.485	0	-0.061	0	-0.054	9.781	1.775	-0.061	-0.122	-0.122	-0.159	9.88	1.384	0	0	0	1506697003
-9.649	-2.054	-0.742	-0.061	0	-0.061	3.923	-8.272	0.764	-0.122	0	0.061	4.36	9.338	2.387	0	0	0	-9.6	-1.552	-1.457	0	-0.061	0	-0.032	9.749	1.791	-0.061	-0.122	-0.122	-0.209	9.881	1.363	0	-0.061	0	1506697004
-9.649	-2.074	-0.729	0	0	-0.061	3.991	-8.289	0.853	-0.122	0.061	0.061	4.36	9.338	2.387	0	0	0	-9.615	-1.574	-1.481	0	0	0	-0.014	9.733	1.791	-0.061	-0.122	-0.061	-0.2	9.89	1.377	0	-0.061	0	1506697004
-9.648	-2.023	-0.706	0	0	-0.061	3.986	-8.306	0.884	-0.122	0.061	0	4.597	9.193	2.45	0	0	0	-9.597	-1.547	-1.498	0	0	0	0.025	9.731	1.784	-0.061	-0.122	-0.061	-0.226	9.892	1.342	0	0	-0.061	1506697004
-9.711	-1.987	-0.708	0.122	0	0	3.981	-8.314	0.877	-0.122	0	-0.061	4.661	9.192	2.468	-0.061	-0.061	-0.122	-9.573	-1.57	-1.538	0	0	0	0.01	9.74	1.76	-0.061	-0.061	-0.061	-0.279	9.879	1.269	-0.061	-0.122	-0.122	1506697004
-9.743	-1.937	-0.767	0.183	-0.305	0	3.944	-8.275	0.865	-0.061	0.061	-0.061	4.648	9.188	2.474	-0.061	0	-0.061	-9.543	-1.659	-1.64	0	0	0	0.045	9.738	1.712	0	-0.061	0	-0.382	9.909	1.284	-0.122	-0.061	-0.183	1506697004
-9.743	-1.942	-0.916	0.183	-0.305	-0.061	3.944	-8.275	0.865	-0.061	0	-0.122	4.648	9.188	2.474	-0.061	-0.061	0	-9.543	-1.659	-1.64	0	0	0	0.045	9.738	1.712	0	-0.061	0	-0.382	9.909	1.284	-0.122	-0.061	-0.183	1506697004
-9.606	-1.914	-0.955	0.183	-0.366	-0.183	3.795	-8.162	0.825	-0.061	0	-0.183	4.669	9.131	2.469	-0.061	-0.061	-0.061	-9.543	-1.659	-1.64	0	0	0	0.36	9.808	1.465	0	-0.122	0	-0.294	9.95	1.292	-0.122	-0.305	-0.61	1506697004
-9.537	-1.811	-0.987	0.244	-0.183	-0.183	3.725	-8.062	0.806	-0.122	-0.061	-0.122	4.754	9.235	2.452	-0.061	0	-0.122	-9.56	-2.121	-1.957	0	0	0	0.475	9.91	1.359	-0.061	0	-0.061	-0.166	9.866	1.299	-0.061	-0.122	-0.549	1506697004
-9.617	-1.601	-1.186	0.244	-0.122	-0.244	3.713	-7.985	0.882	-0.244	-0.061	-0.061	4.813	9.245	2.357	-0.183	0.061	-0.366	-9.612	-2.175	-2.056	0.061	0	0.122	0.507	9.959	1.275	-0.061	0	-0.061	0.01	9.836	1.158	-0.061	-0.244	-0.549	1506697004
-9.753	-1.359	-1.448	0.122	-0.122	-0.366	3.755	-8.012	1.026	-0.488	0	0.061	4.916	9.263	2.267	-0.183	0.061	-0.366	-9.567	-2.123	-2.151	0.061	-0.183	0.122	0.579	9.982	1.241	-0.122	0	-0.122	0.087	9.91	1.038	-0.122	-0.122	-0.61	1506697004
-9.613	-1.361	-1.601	0	-0.122	-0.427	3.756	-8.106	1.171	-0.671	0.122	0.244	4.938	9.182	2.129	-0.183	0	-0.427	-9.617	-2.017	-2.226	0	-0.244	0.122	0.804	9.885	1.314	-0.183	-0.244	-0.427	-0.111	9.961	1.012	-0.183	-0.305	-0.732	1506697004
-9.455	-1.382	-1.553	-0.183	-0.061	-0.366	3.728	-8.228	1.296	-0.671	0.122	0.244	4.965	8.967	2.067	0.061	-0.061	-0.549	-9.531	-1.992	-2.146	-0.122	-0.366	0.122	1.066	9.735	1.263	-0.183	-0.244	-0.427	0.187	9.94	1.141	-0.305	-0.366	-0.732	1506697004
-9.4	-1.648	-1.543	-0.549	-0.122	-0.244	3.728	-8.228	1.296	-0.61	-0.122	0.183	4.961	8.82	2.066	0.061	-0.061	-0.549	-9.568	-1.979	-2.046	-0.244	-0.549	0.061	1.066	9.735	1.263	-0.244	-0.122	-0.61	0.825	9.798	1.461	-0.488	0	-0.549	1506697004
-9.418	-2.091	-1.486	-0.732	-0.305	0.061	3.754	-8.446	1.518	-0.61	-0.244	0.122	4.998	8.72	2.097	0.183	0.122	-0.793	-9.656	-2.036	-1.912	-0.366	-0.732	-0.061	0.935	9.639	1.156	-0.549	0.305	-0.977	1.788	9.72	2.422	-0.671	0.916	0.244	1506697004
-9.433	-2.269	-1.053	-0.977	0.061	0.427	3.754	-8.446	1.518	-0.549	-0.244	0.061	4.998	8.72	2.097	0.305	0.244	-0.854	-9.656	-2.036	-1.912	-0.366	-0.916	-0.061	0.935	9.639	1.156	-0.549	0.305	-0.977	1.788	9.72	2.422	-0.671	0.916	0.244	1506697004
-10.363	-2.497	-0.687	-0.732	-0.366	0.671	3.67	-8.608	1.586	-0.427	-0.244	0	4.868	9.223	2.413	0.244	0.122	-0.854	-10.079	-2.065	-1.695	-0.305	-1.099	-0.122	-0.269	9.805	1.766	-0.61	0.488	-1.099	2.682	11.179	4.055	-2.93	1.221	2.808	1506697004
-10.648	-2.14	0.427	-0.549	-1.77	0.61	3.545	-8.731	1.532	-0.305	-0.183	0.061	4.813	9.55	2.533	0.122	-0.305	-0.671	-9.641	-1.928	-1.491	-0.122	-1.526	-0.122	-0.685	9.757	2.114	-0.183	0.427	-0.916	3.64	12.19	5.167	-2.93	1.221	2.808	1506697004
-10.749	-0.846	1.526	-0.732	-1.343	0.305	3.37	-8.632	1.221	-0.244	-0.244	0.305	4.616	9.423	2.535	-0.061	-0.793	-0.061	-9.905	-1.14	-1.339	0.366	-1.343	-0.061	-0.729	9.503	2.754	0.061	0.366	-0.793	3.938	12.857	4.944	-5.005	1.038	5.676	1506697004
-10.792	-0.334	1.493	-0.793	-1.099	-0.793	3.298	-8.086	0.963	-0.122	0	0.854	4.305	9.155	2.522	-0.061	-0.793	-0.061	-10.025	-0.542	-1.404	0.61	-1.343	0.183	-0.578	9.847	3.238	0.122	0.427	-0.916	-0.983	11.451	2.815	-2.625	-0.854	5.615	1506697004
-10.423	-1.024	0.863	-0.549	-1.465	-1.16	3.298	-8.086	0.963	-0.122	0.122	1.404	4.305	9.155	2.522	0.244	-0.671	0.244	-10.025	-0.542	-1.404	0.427	-0.977	0.427	-0.578	9.847	3.238	0.305	0.671	-1.038	-0.983	11.451	2.815	-2.625	-0.854	5.615	1506697004
-8.653	-1.276	1.565	-0.061	-0.977	-0.549	3.93	-8.904	0.413	0	0	2.014	3.871	9.775	3.139	0.977	0.366	-0.183	-9.172	-0.238	-1.587	0.122	-1.099	0.305	-0.333	9.837	3.383	0.305	0.366	-0.977	0.567	8.062	2.722	0.183	-3.174	2.502	1506697004
-7.898	-0.736	1.713	-0.244	0.305	-0.122	4.113	-8.643	-0.211	0.549	-0.061	2.625	3.761	8.943	3.601	0.977	0.366	-0.183	-8.967	-0.105	-1.386	0	-0.61	0.244	-0.36	8.809	3.316	0.183	0	-1.038	1.497	6.332	2.206	1.831	-0.916	1.831	1506697004
-8.652	-0.016	1.333	-0.549	0.122	-0.61	4.113	-8.643	-0.211	0.916	-0.916	2.136	3.569	8.242	4.006	1.16	0.854	-0.244	-8.926	-0.252	-1.17	0.122	-0.916	0.305	-0.524	8.224	3.042	-0.061	0.122	-1.099	2.549	5.87	2.683	1.953	2.747	0.61	1506697004
-8.762	0.006	1.505	-0.977	0	-0.854	4.797	-7.655	-0.593	0.61	-2.075	1.282	3.204	8.119	4.187	0.61	0.854	-0.488	-8.939	0.091	-1.104	0.122	-0.671	0.122	-0.587	8.275	3.067	-0.244	0.061	-0.977	2.334	6.282	3.439	2.625	3.174	0.122	1506697004
-8.945	-0.737	1.449	-1.099	0.732	-0.671	4.999	-7.599	-0.739	0.305	-1.648	0.854	3.004	8.324	4.107	0.61	0.854	-0.488	-9.24	0.636	-1.159	0	-0.549	-0.061	-0.361	8.768	3.391	-0.061	-0.122	-0.671	1.815	6.58	3.881	3.296	1.282	-0.122	1506697004
-10.219	-1.152	0.695	-0.854	0.305	-0.305	4.644	-7.823	-0.791	0.122	0	0.671	3.533	8.662	4.042	0.183	-0.366	-0.732	-9.563	0.355	-1.269	-0.305	-0.427	0	-0.313	9.231	3.51	0.244	0	-0.549	3.863	7.668	4.906	2.625	-0.854	-0.427	1506697005
-11.099	-0.781	1.177	-0.854	-0.549	0	4.529	-8.375	-0.794	0.122	0	0.671	4.059	8.945	4.003	0.183	-0.244	-1.038	-9.784	-0.249	-1.404	-0.732	-0.122	-0.183	-0.462	9.519	3.435	0.122	-0.061	-0.366	7.468	9.709	8.472	0.366	1.099	0.488	1506697005
-11.895	-1.499	1.863	-2.197	-0.61	-0.122	4.631	-8.921	-0.839	0.061	-0.671	0.366	4.285	9.38	3.912	0.183	-0.244	-1.038	-10.546	-0.836	-1.038	-0.916	-0.305	-0.61	-1.171	9.957	3.236	-0.183	-0.061	-0.183	6.417	9.007	7.16	1.16	0.732	1.465	1506697005
-11.61	-1.985	1.535	-0.366	-0.549	0.488	4.497	-9.4	-0.784	0	-0.977	-0.061	4.346	10.49	3.591	0.061	-0.061	-0.854	-11.192	-1.293	-1.187	-0.854	1.587	-0.671	-1.648	11.244	2.96	-0.244	-0.366	-0.061	2.772	9.283	2.583	2.93	0.122	-0.061	1506697005
-11.978	-2.598	1.073	-0.671	-0.183	0.916	4.491	-10.652	-0.339	-0.244	-1.282	-0.427	4.49	11.823	3.062	-0.488	-1.282	-0.427	-12.573	-1.037	-0.638	0.488	0	-0.427	-1.749	12.208	3.224	-0.122	-0.793	0.244	7.901	10.599	4.101	-0.549	0.977	0.061	1506697005
-9.252	-2.594	1.187	0.061	0.122	0	4.668	-10.899	0.299	-0.427	-1.404	-0.427	5.02	12.322	2.389	-0.488	-1.282	-0.427	-11.22	-1.426	0.129	-0.122	0.366	0	-2.08	12.638	3.068	0.61	-0.549	0.427	2.606	10.464	2.858	-0.061	1.77	-1.709	1506697005
-8.282	-3.088	-0.092	0.122	2.014	-0.244	5.127	-11.005	1.214	-0.732	1.099	-0.427	5.633	12.114	2.4	-0.183	-1.221	0.122	-10.27	-0.767	0.654	-0.122	0.61	-0.183	-2.222	11.356	2.515	0.122	0.305	0.366	0.098	8.692	0.431	1.831	-1.465	-1.404	1506697005
-9.414	-3.681	-2.242	0.61	0.977	-0.488	5.181	-10.568	1.639	-0.732	1.099	-0.427	4.989	10.359	2.364	0.427	2.441	1.526	-10.27	-0.767	0.654	-0.793	0.305	0.061	-1.902	9.256	1.879	-0.488	0	0.366	2.707	9.587	0.15	2.808	-1.038	-1.648	1506697005
-8.303	-3.945	-1.316	0.488	1.282	0.183	3.677	-9.353	1.578	-0.183	2.991	-1.221	4.163	8.924	2.123	0.427	2.441	1.526	-9.295	-2.717	0.816	-1.221	0.427	-0.061	-1.451	8.537	1.019	-0.854	0.183	0.427	1.69	10.106	0.394	1.404	0.427	-1.709	1506697005
-8.356	-3.759	-0.902	1.099	2.747	0.61	2.156	-8.887	1.621	0.305	2.319	-2.991	3.511	8.784	1.7	0.122	2.625	1.709	-9.356	-2.492	0.536	-0.793	-0.183	-0.305	-1.451	8.537	1.019	-0.854	1.038	0.854	0.402	9.338	0.607	1.709	-1.709	-1.831	1506697005
-9.49	-2.488	-1.541	1.282	1.77	0.793	1.168	-8.91	1.416	0.977	0.244	-4.333	3.362	9.112	1.042	-1.221	0.854	0.488	-9.356	-2.492	0.536	-0.488	0.122	0	-1.451	8.537	1.019	-0.854	1.038	0.854	0.891	9.269	0.343	1.77	-3.113	-1.953	1506697005
-9.208	-1.549	-1.651	0.977	0	0.183	0.676	-8.392	0.944	1.709	-1.282	-4.456	3.505	9.16	0.407	-1.221	0.854	0.488	-8.305	-2.659	-0.499	-0.305	-0.122	0.366	-1.772	9.052	1.095	-0.854	1.038	0.854	1.876	9.88	0.273	1.221	-2.075	-2.197	1506697005
-8.88	-1.427	-1.415	1.16	0.916	-0.366	0.916	-7.443	0.907	1.831	-2.075	-3.601	3.804	8.835	0.249	-1.465	-0.183	0.427	-8.156	-2.781	-0.719	-0.244	-0.427	0.122	-1.733	8.824	1.125	0.61	1.343	1.404	2.193	9.609	0.303	1.099	-0.916	-2.136	1506697005
-9.049	-1.492	-1.518	1.465	0.061	-0.61	1.194	-6.712	0.901	1.343	-1.526	-2.319	4.159	8.601	0.502	-0.61	-0.366	1.282	-8.156	-2.781	-0.719	0.061	-0.122	0.122	-1.567	8.691	1.172	0.061	0.793	1.16	1.2	9.622	0.328	0.793	-1.282	-2.502	1506697005
-8.948	-1.756	-1.717	1.221	0.366	-0.427	1.258	-6.422	0.72	0.549	-0.488	-0.916	4.1	8.613	0.748	-0.61	-0.366	1.282	-8.343	-2.516	-1.188	0.366	0	0.122	-1.061	8.838	1.109	-0.244	0.122	0.977	1.318	9.496	0.096	0.732	-2.014	-2.563	1506697005
-9.26	-1.897	-1.767	1.648	-0.122	-0.183	1.578	-6.424	0.737	0.122	-0.061	0.366	3.582	8.778	0.971	-0.366	0.244	1.282	-8.343	-2.516	-1.188	0.732	0.122	0.183	-0.586	9.15	1.081	-0.122	-0.427	0.671	1.217	9.666	0.437	0.732	-2.014	-2.563	1506697005
-9.28	-1.272	-2.018	1.587	-0.244	-0.183	2.085	-6.648	0.822	-0.244	-0.244	1.465	3.299	8.807	1.27	-0.305	-0.854	0.61	-8.269	-2.322	-1.158	0.732	0.61	0.366	-0.299	9.357	1.04	-0.061	-0.854	0.244	1.121	9.845	0.645	0	-2.808	-2.38	1506697005
-9.373	-0.931	-2.806	0.977	0.488	-0.183	2.728	-6.877	0.962	-0.366	-0.366	2.502	3.49	8.873	1.653	-0.305	-0.854	0.61	-9.026	-2.263	-1.15	0.732	0.793	0.366	-0.102	9.611	1.061	-0.183	-1.16	0	1.602	9.926	-0.068	-0.366	-2.808	-2.136	1506697005
-10.115	-1.135	-2.531	0.854	-0.305	0.793	3.454	-7.393	1.226	-0.61	-0.366	3.296	3.569	9.141	2.159	-0.305	-0.854	-0.061	-9.329	-2.519	-0.87	0.671	0.916	0.305	-0.073	9.908	1.172	-0.427	-1.587	-0.244	2.866	10.257	0.888	-1.526	-2.502	-1.526	1506697005
-10.773	-2.456	-1.501	-0.61	-1.892	2.258	3.454	-7.393	1.226	-0.793	-0.122	3.723	3.57	9.877	2.664	-0.549	-0.916	-1.282	-9.329	-2.519	-0.87	0.366	1.648	0.305	-0.719	11.169	1.69	-0.916	-1.77	-0.61	4.855	10.946	3.134	-3.174	-1.648	-0.61	1506697005
-10.819	-2.938	-1.324	-1.099	0.793	2.502	4.764	-9.855	1.491	-0.854	0.061	3.662	3.77	11.927	2.926	-0.549	-0.916	-1.282	-11.804	-2.494	-0.877	1.587	1.953	0.061	-1.253	12.292	2.913	-1.038	-1.587	-0.488	6.752	11.921	5.172	-5.249	0.549	1.404	1506697005
-11.976	-3.827	-0.374	-0.305	-1.526	2.014	5.779	-12.79	1.663	-1.038	0.427	3.357	4.024	12.365	3.047	-1.038	-1.526	-2.014	-11.634	-0.092	0.3	1.282	0.244	0.854	-1.627	11.234	4.126	-0.061	-2.075	-0.366	3.766	12.931	5.124	-5.554	0.977	3.601	1506697005
-12.057	-4.479	0.946	0.061	-1.038	1.526	5.779	-12.79	1.663	-0.366	0.916	2.563	4.713	10.472	3.224	-0.671	-1.953	-0.732	-11.634	-0.092	0.3	0.183	0.732	0.488	-1.857	10.156	4.38	0	-1.404	-0.61	-0.306	13.384	1.165	-2.991	0.793	4.211	1506697005
-11.639	-2.872	0.075	-0.305	-1.404	0	5.664	-11.35	1.058	0.122	0.977	0.916	5.152	10.301	3.476	-0.671	-1.953	-0.732	-12.486	-0.017	0.005	0.793	-0.916	-0.244	-1.553	10.238	3.936	-0.916	-1.099	-0.61	-1.895	14.26	1.079	-2.563	-1.099	4.395	1506697005
-9.533	-2.071	-0.109	-0.732	-2.197	-0.183	4.71	-12.024	0.16	0.244	1.648	-1.099	4.047	10.279	3.165	-0.183	0.732	-0.122	-10.066	0.221	-0.008	0	-0.244	-0.122	-1.505	9.709	3.753	-0.61	-0.793	-0.549	-3.2	12.28	1.802	-1.587	-2.441	4.944	1506697005
-7.976	-2.311	0.92	-0.549	-0.61	-0.061	3.383	-11.058	-0.781	1.16	0.916	-2.686	3.463	9.036	3.007	-0.488	0.671	0.061	-10.066	0.221	-0.008	0.183	-0.549	-0.366	-1.451	8.559	3.626	-0.122	-0.366	-0.427	-3.24	9.411	2.417	-0.732	-2.38	3.174	1506697006
-8.032	-1.75	0.573	-0.671	-0.427	-0.427	2.911	-9.298	-0.758	1.892	-1.099	-4.272	3.808	8.062	2.936	-0.488	-1.038	0.244	-9.521	0.648	-0.22	0.183	-0.916	-0.305	-0.981	7.894	3.473	0.122	-0.549	-0.061	-0.614	8.311	1.94	1.099	0.183	3.296	1506697006
-7.599	-1.633	1.031	-0.488	-0.061	-0.183	2.911	-9.298	-0.758	1.343	-2.258	-5.127	3.852	7.503	2.868	-0.305	-0.793	0.61	-8.605	0.383	-0.256	-0.183	-0.122	-0.183	-0.583	7.521	3.48	0	-0.366	-0.061	0.057	7.931	1.333	0.061	2.441	1.892	1506697006
-8.088	-1.034	1.335	-0.427	0.549	0.061	2.762	-7.62	-1.066	0.854	-1.221	-4.7	3.488	7.183	2.83	0.122	0.366	0.793	-8.605	0.383	-0.256	-0.366	-0.427	-0.366	-0.585	7.622	3.363	0.122	0.183	-0.183	0.741	6.815	2.421	0.305	4.639	1.953	1506697006
-9.092	-0.361	1.06	-1.282	0.305	-0.244	1.97	-7.129	-1.172	0.793	0.305	-3.967	3.311	7.492	2.986	0.122	0.366	0.793	-8.599	0.351	-0.219	-0.366	-0.427	-0.427	-0.854	8.096	3.542	0.183	0.671	-0.061	1.657	7.405	2.619	1.038	5.493	1.343	1506697006
-9.399	-0.841	0.869	-1.526	0.061	-0.244	1.753	-7.12	-1.091	0.916	0.427	-3.357	3.467	8.204	3.25	0.183	0.061	0.61	-8.988	0.257	-0.839	-0.488	-0.305	-0.366	-0.854	8.096	3.542	0.427	0.977	0.183	1.76	7.393	2.251	1.709	3.174	0.366	1506697006
-9.329	-1.469	0.999	-1.221	0.183	0.183	2.099	-7.328	-1.123	0.854	-0.244	-2.38	3.736	8.863	3.573	0.244	-0.061	0.427	-8.988	0.257	-0.839	-0.793	0.183	-0.305	-1.04	8.798	3.76	0.671	0.854	0.305	1.428	8.326	4.167	-0.793	1.648	-1.526	1506697006
-9.199	-1.32	1.553	-0.793	0.732	0.427	2.099	-7.328	-1.123	0.732	-0.671	-1.343	3.736	8.863	3.573	0.305	0.061	0.488	-9.179	0.124	-1.116	-0.977	0.183	-0.427	-1.121	9.153	3.857	0.549	0.366	0.244	3.281	8.199	6.903	-0.793	1.648	-1.526	1506697006
-9.616	-0.08	1.863	-1.16	0.427	0.366	3.252	-7.308	-1.151	0.488	-0.671	-0.488	4.115	8.72	4.167	0.488	0.366	0.61	-8.868	-0.236	-1.156	-0.916	0.305	-0.488	-0.938	9.042	3.741	0.183	0.061	0.183	2.998	8.069	5.794	2.197	0.61	0.732	1506697006
-11.129	-1.897	0.432	-2.075	1.221	-0.061	3.914	-7.24	-0.821	0.061	-0.793	0.122	4.231	8.814	4.27	0.488	0.854	0.732	-8.868	-0.236	-1.156	-0.671	0.305	-0.366	-0.974	9.539	3.552	0.061	0.366	0.183	1.083	6.949	1.843	2.991	-2.991	-1.221	1506697006
-12.085	-3.784	-1.58	-0.061	-1.16	-0.732	3.914	-7.24	-0.821	-0.488	-0.854	0.671	4.868	9.977	4.364	0.305	1.038	0.854	-10.969	-0.435	-1.128	-1.404	1.587	-0.244	-0.831	11.135	3.222	0.122	0.244	0.305	2.584	12.915	4.424	-1.282	0.305	-2.075	1506697006
-9.648	-3.569	0.495	0.366	-0.427	0.122	4.889	-7.459	-0.048	-0.732	-0.977	1.099	6.322	11.62	4.447	0.122	0.977	0.793	-11.483	-1.775	-0.945	-0.977	0	-0.61	-0.831	11.135	3.222	0.305	0	0.427	3.475	12.873	6.153	-0.366	1.648	-0.122	1506697006
-9.259	-2.493	0.17	-0.793	2.93	0	5.924	-8.442	0.432	-0.183	-1.831	1.221	6.322	11.62	4.447	-0.366	1.038	1.038	-11.483	-1.775	-0.945	-0.977	-0.916	-0.549	-1.562	11.381	2.644	0.488	0.305	0.061	-1.787	8.093	1.086	1.648	-1.77	-0.122	1506697006
-10.865	-2.214	-3.93	0.122	0.244	-0.977	7.08	-8.924	0.72	0.61	-3.784	0.549	7.976	10.372	3.767	-0.61	0.488	2.197	-10.782	-1.809	0.2	-0.916	-0.305	0.183	-1.774	10.657	1.627	0.061	0.671	0.061	1.095	10.919	0.441	1.221	-1.587	-1.099	1506697006
-9.494	-2.75	-2.772	-0.244	-0.366	-0.366	10.02	-7.48	2.324	0.61	-4.822	-0.854	8.899	10.116	3.417	-0.671	-0.366	3.601	-10.414	-2.852	0.118	-0.977	-1.038	-0.061	-1.774	10.657	1.627	-0.427	0.977	0.488	1.654	10.212	0.389	1.587	-0.244	-0.61	1506697006
-9.024	-2.693	-1.747	-1.16	1.099	-0.427	10.02	-7.48	2.324	0.244	-3.296	-2.197	8.899	10.116	3.417	-1.282	-0.854	4.761	-9.629	-3.332	0.475	-1.221	-0.183	-0.427	-1.737	10.08	0.684	-0.61	0.488	1.038	1.654	10.212	0.389	1.587	-0.244	-0.61	1506697006
-9.685	-2.676	-2.424	-0.549	0.366	-0.671	10.509	-7.385	2.32	0.549	-1.77	-3.662	9.503	8.697	1.242	-1.831	-2.747	6.165	-9.851	-3.204	0.434	-0.854	-0.366	-0.244	-0.566	9.689	0.571	-0.488	0.549	1.343	0.475	9.851	0.502	1.526	0.183	-0.916	1506697006
-9.087	-2.705	-2.292	-0.366	0.122	-0.793	10.195	-7.513	1.854	0.916	-3.967	-5.31	9.503	8.697	1.242	-1.709	-5.127	7.263	-9.466	-3.067	0.163	-0.366	-0.427	0.061	-0.566	9.689	0.571	-0.671	1.16	1.831	0.475	9.851	0.502	1.526	0.183	-0.916	1506697006
-9.009	-2.708	-2.339	-0.183	0.244	-0.61	10.743	-6.91	1.223	0.366	-4.028	-6.531	10.191	7.147	0.146	-1.038	-3.052	7.69	-9.075	-3.212	0.073	-0.549	-0.366	-0.061	0.025	9.332	0.798	-0.366	1.892	2.38	0.285	9.983	0.342	1.465	-0.793	-1.221	1506697006
-8.896	-2.582	-2.434	0.061	0.122	-0.427	9.345	-5.279	-0.311	-0.183	-1.282	-7.019	8.731	5.225	0.146	-0.427	-0.061	7.385	-8.855	-3.317	0.098	-0.366	-0.488	-0.122	0.333	9.373	0.819	-0.366	1.953	2.93	1.999	9.814	0.735	0.977	-0.366	-0.977	1506697006
-9.033	-2.851	-2.531	0.427	0.061	-0.061	9.345	-5.279	-0.311	-0.244	-0.549	-7.08	7.934	4.743	0.194	-0.183	1.038	6.531	-8.716	-3.435	0.169	-0.061	-0.854	-0.061	0.333	9.373	0.819	-0.488	1.831	3.418	2.491	9.721	0.969	0.671	0.244	-0.549	1506697006
-9.275	-3.06	-2.279	1.343	-0.061	0.488	8.221	-4.407	-0.696	-0.427	-1.16	-6.714	7.934	4.743	0.194	0	0.305	5.31	-8.369	-3.488	0.476	0.061	-0.854	-0.122	0.226	9.56	1.097	-0.244	1.831	3.723	2.491	9.721	0.969	0.671	0.244	-0.549	1506697006
-9.368	-1.843	-2.322	1.404	-0.061	0.549	7.51	-3.479	-0.742	-0.732	-0.854	-5.737	8.565	4.655	0.468	0.183	-0.793	4.272	-8.326	-3.84	0.634	0.366	-0.427	-0.244	0.166	10.253	0.629	0	1.648	3.662	1.457	9.902	1.153	-0.305	-1.282	0.061	1506697006
-9.53	-1.226	-2.037	0.793	-0.244	0.61	6.815	-2.405	-1.499	-1.404	-1.465	-4.395	7.825	4.646	0.9	0.122	0.854	3.113	-8.568	-3.862	0.517	0.977	-0.183	-0.244	0.166	10.253	0.629	-0.061	1.16	3.54	1.952	9.863	0.895	-0.671	-1.587	0.061	1506697006
-9.344	-1.739	-1.453	0.488	-0.122	0.854	6.753	-2.42	-1.431	-1.831	-0.61	-2.93	7.825	4.646	0.9	-0.061	2.075	1.648	-8.97	-3.528	0.518	0.854	0.977	0	1.346	10.099	1.694	-0.122	0.732	2.869	2.586	9.595	0.641	-0.671	-1.16	0.244	1506697006
-9.728	-1.535	-1.364	0.488	1.282	0.427	6.193	-2.579	-1.224	-1.953	1.038	-1.526	7.647	4.872	1.983	-0.244	1.77	0.366	-9.988	-2.757	0.042	1.526	0.61	0.122	1.846	10.072	2.853	0.183	0.793	1.953	2.007	9.685	0.902	-0.671	-0.305	0.488	1506697007
-10.67	-2.042	-1.922	0.732	-0.244	0.183	5.935	-3.089	-1.372	-1.953	1.587	-0.122	8.965	4.608	2.159	-0.183	-0.488	-0.427	-10.422	-1.364	-0.589	1.099	0.549	0.305	1.846	10.072	2.853	0.366	0.61	0.549	0.903	10.253	0.217	-0.61	-0.305	-0.183	1506697007
-9.849	-2.256	-1.217	0.427	0.061	-0.244	6.998	-3.613	-1.942	-1.404	-0.122	1.221	8.965	4.608	2.159	0	-2.014	-0.305	-10.384	-0.995	-0.653	0.366	0.61	0.305	1.696	9.527	3.527	0.366	0.305	-0.549	-0.051	10.549	0.002	-0.488	-0.427	-0.732	1506697007
-9.8	-2.385	-0.946	0.549	0.061	-0.305	8.55	-3.773	-2.114	-1.831	-1.465	1.526	10.061	2.304	3.577	0.244	-0.916	-0.061	-10.143	-1.663	-0.412	0.488	0.183	0	2.464	8.745	2.972	-0.061	-0.244	-0.732	-0.05	10.264	1.235	-0.244	0	-0.977	1506697007
-9.482	-2.077	-0.689	0.549	-0.183	-0.122	8.55	-3.773	-2.114	-2.136	0.183	1.282	10.061	2.304	3.577	0.183	0	-0.122	-9.769	-1.75	-0.201	0.549	0	-0.122	2.464	8.745	2.972	-0.244	-0.488	-0.488	-0.05	10.264	1.235	-0.244	0	-0.977	1506697007
-9.427	-1.95	-0.568	0.244	0	-0.183	8.373	-2.897	-2.171	-1.892	0.183	0.916	9.802	1.927	3.712	-0.305	-1.343	-0.183	-9.594	-1.451	-0.059	0.427	0.122	-0.061	2.432	8.83	2.765	-0.244	-0.732	-0.305	0.182	10.012	1.62	-0.183	-0.061	-0.977	1506697007
-9.685	-2.004	-0.739	0.305	-0.244	-0.244	8.174	-2.044	-1.55	-1.587	-1.77	0.183	10.19	1.914	3.2	-0.793	-1.953	-0.183	-9.668	-1.401	-0.13	0.427	0.061	0.061	2.555	9.089	2.84	-0.183	-0.732	-0.244	1.166	9.688	1.84	-0.061	-0.488	-0.916	1506697007
-9.593	-1.882	-0.813	0.183	-0.183	-0.366	8.975	-1.681	-2.838	-1.404	-3.723	0.244	10.808	2.256	1.713	-0.793	-1.587	-0.244	-9.762	-1.294	-0.348	0.366	0.122	0.305	2.536	9.308	3.027	-0.061	-0.549	-0.366	0.671	9.796	1.977	0.061	0.427	-0.488	1506697007
-9.586	-1.93	-0.845	0	-0.122	-0.427	9.605	-1.794	-3.488	-1.526	-4.15	0.427	10.808	2.256	1.713	-0.61	-1.404	-0.183	-9.83	-1.249	-0.536	0.183	0.122	0.305	2.396	9.188	3.126	-0.244	-0.488	-0.549	0.279	9.886	1.463	0.061	-0.061	-0.732	1506697007
-9.549	-2.245	-0.863	0	-0.244	-0.305	9.605	-1.794	-3.488	-1.16	-1.648	0.183	10.953	2.347	1.787	-0.549	-1.587	0.061	-9.841	-1.257	-0.512	0.122	0.061	0.366	2.396	9.188	3.126	-0.305	-0.305	-0.916	0.634	9.832	1.745	0.061	-0.061	-0.732	1506697007
-9.58	-2.415	-0.993	0.122	-0.366	-0.183	9.302	-1.805	-3.372	-1.099	-2.197	-0.061	11.091	1.816	0.915	-0.488	-2.258	0.366	-9.74	-1.443	-0.511	0.122	0	0.366	2.394	9.124	3.022	-0.488	-0.427	-0.916	0.723	9.859	1.997	-0.244	0	-0.427	1506697007
-9.705	-2.578	-1.348	0.244	-0.244	-0.305	9.222	-1.419	-4.547	-1.587	-3.601	-0.61	11.091	1.816	0.915	-0.305	-2.502	0.427	-9.753	-1.72	-0.51	0.122	-0.122	0.427	2.42	9.227	2.828	-0.61	-0.427	-0.916	0.151	9.946	1.579	-0.244	-0.366	-0.427	1506697007
-9.737	-2.826	-1.663	0.549	-0.305	-0.427	10.093	-0.516	-4.874	-1.953	-1.831	-0.916	11.599	2.12	0.959	-0.854	-1.038	0.671	-9.867	-1.974	-0.505	0.122	-0.183	0.427	1.541	9.566	2.48	-0.427	-0.549	-1.099	-0.202	10.233	1.391	-0.366	-0.671	-0.549	1506697007
-9.42	-3.157	-1.762	0.671	-0.488	-0.366	9.385	0.433	-5.274	-2.075	-1.343	-1.526	11.73	2.095	0.445	-1.038	-1.038	0.916	-9.806	-2.25	-0.519	0.183	-0.183	0.305	1.541	9.566	2.48	-0.671	-1.526	-1.038	-0.23	10.189	1.306	-0.366	-0.671	-0.549	1506697007
-9.001	-3.461	-1.733	1.038	-0.183	-0.244	8.793	1.276	-5.252	-2.38	-1.465	-1.465	11.73	2.095	0.445	-0.977	-0.366	1.099	-9.691	-2.633	-0.414	0.671	-0.305	0.244	1.458	9.569	2.294	-0.977	-1.77	-1.16	0.16	9.987	1.324	-0.549	-0.916	-0.061	1506697007
-9.095	-3.895	-1.676	1.648	-0.183	-0.183	7.655	1.952	-5.553	-2.625	-0.549	-1.038	10.948	2.44	0.963	-1.343	0.244	1.404	-9.631	-3.073	-0.329	1.282	-0.427	0.183	0.737	9.467	1.774	-1.099	-2.075	-1.282	0.188	9.942	1.442	-0.671	-0.916	0.488	1506697007
-9.51	-4.163	-1.585	2.502	-0.427	-0.183	7.296	2.335	-5.6	-2.93	-0.671	-0.488	10.546	2.734	0.964	-2.136	0.183	1.587	-9.623	-3.401	-0.29	2.075	-0.671	0.122	0.737	9.467	1.774	-1.099	-2.563	-1.404	-0.211	10.265	1.328	-0.671	-0.916	0.488	1506697007
-9.859	-4.023	-1.361	3.174	-0.305	-0.488	7.296	2.335	-5.6	-3.479	-0.488	0.061	10.546	2.734	0.964	-3.052	-0.122	1.587	-9.814	-3.475	-0.227	2.93	-0.916	0.183	0.362	9.746	1.729	-1.038	-3.357	-1.465	-1.105	10.721	0.962	-1.465	-1.404	0.916	1506697007
-10.03	-3.984	-1.085	3.784	-0.183	-0.854	6.103	2.426	-5.859	-3.906	-0.305	0.549	10.279	3.119	0.379	-3.845	-0.122	1.282	-9.973	-3.199	-0.281	3.845	-0.854	0.244	0.233	10.599	2.405	-0.977	-3.723	-1.709	-1.775	10.789	0.64	-1.465	-2.563	0.366	1506697007
-9.459	-3.51	-0.489	4.395	0.122	-0.916	6.225	2.194	-6.252	-4.211	-1.16	1.16	10.454	3.089	0.148	-4.456	-0.427	0.793	-9.954	-2.682	-0.372	4.7	-0.793	0.366	0.233	10.599	2.405	-0.977	-4.028	-2.136	-1.766	10.457	0.746	-1.465	-2.563	0.366	1506697007
-9.033	-2.671	0.053	4.456	0.977	-1.038	6.069	2.243	-6.491	-4.517	-1.587	1.526	10.454	3.089	0.148	-4.822	-0.305	0.244	-9.66	-1.773	-0.389	5.432	-0.793	0.488	0.218	10.573	2.745	-1.221	-4.395	-2.625	-1.416	9.581	1.29	0.366	-1.526	-0.122	1506697007
-9.484	-3.045	0.017	4.639	1.526	-0.916	6.083	2.399	-6.796	-4.761	-1.465	1.953	10.869	2.302	0.135	-4.883	0.366	-0.122	-9.3	-0.488	-0.057	5.493	-0.427	0.488	0.348	9.717	3.364	-1.587	-4.944	-2.93	-0.951	9.351	1.333	0.366	-1.526	-0.122	1506697007
-9.446	-2.937	-0.304	5.127	1.587	-0.977	5.953	2.405	-7.302	-4.883	-1.709	2.38	11.019	1.838	-0.028	-5.005	0.549	-0.427	-9.831	0.279	0.095	5.066	-0.366	0.488	0.348	9.717	3.364	-1.709	-5.188	-2.93	-0.426	9.874	0.432	1.587	-2.747	0.061	1506697007
-9.055	-2.761	-0.156	5.005	1.465	-0.671	5.953	2.405	-7.302	-5.005	-1.648	2.747	11.019	1.838	-0.028	-5.188	0.671	-0.732	-9.385	0.492	0.183	4.883	-0.122	0.427	0.599	9.946	3.43	-1.648	-5.127	-2.991	0.295	9.734	0.072	0.183	-9.033	-0.183	1506697007
-8.994	-2.797	-0.126	4.7	1.282	-0.549	6.411	1.662	-7.543	-5.005	-1.648	2.93	11.098	1.199	-0.463	-5.249	1.221	-0.977	-9.05	0.618	0.29	4.822	0.122	0.305	0.464	9.006	3.384	-1.648	-5.188	-2.869	2.138	9.577	1.866	-0.061	-11.658	-1.16	1506697007
-8.83	-3.08	-0.005	4.822	1.16	-0.671	6.176	1.524	-6.946	-4.883	-0.732	2.869	10.867	1.093	-0.517	-5.127	1.343	-0.977	-9.173	0.635	0.219	4.822	0.305	0.122	0.464	9.006	3.384	-1.831	-5.188	-2.502	0.986	9.342	1.424	-0.549	-8.728	-1.343	1506697008
-8.784	-3.542	0.032	4.761	2.014	-0.671	6.176	1.524	-6.946	-4.456	-0.305	2.808	10.867	1.093	-0.517	-5.066	0.916	-0.854	-9.317	0.87	0.121	4.883	0.488	0.061	0.427	8.734	3.456	-1.587	-5.127	-2.258	-0.705	9.598	0.339	-0.61	-6.775	-1.77	1506697008
-9.162	-3.747	-0.181	4.822	1.953	-0.61	6.102	1.542	-6.65	-3.906	-1.465	3.052	9.798	1.092	-0.248	-5.127	0.671	-0.793	-9.58	1.322	0.06	4.883	0.549	-0.061	0.634	8.284	4.014	-1.038	-4.883	-2.197	-0.98	10.464	-0.022	-0.488	-5.127	-2.625	1506697008
-9.113	-3.84	0.012	4.822	1.343	-0.427	6.381	1.448	-7.185	-3.418	-1.221	3.479	9.357	1.195	0.102	-5.005	0.488	-0.854	-9.787	1.553	0.091	4.639	0.183	-0.244	0.634	8.284	4.014	-0.61	-4.639	-2.197	-1.162	10.758	0.616	-1.831	-5.31	-3.479	1506697008
-8.71	-3.821	0.377	4.7	1.526	-0.305	6.816	1.397	-7.559	-3.296	-1.282	3.601	9.357	1.195	0.102	-4.944	0.549	-1.16	-9.717	1.431	0.266	4.578	0.061	-0.427	0.513	8.208	4.164	-0.061	-4.211	-2.136	-1.279	10.422	1.452	-1.038	-6.897	-3.784	1506697008
-8.742	-3.949	0.146	4.822	1.77	-0.305	6.98	1.487	-7.931	-3.296	-1.16	3.54	10.411	2.064	0.706	-4.944	0.549	-1.404	-9.603	1.339	0.368	4.7	0.244	-0.488	-0.671	8.608	4.288	0	-3.906	-2.075	-0.553	10.334	1.581	-1.038	-6.897	-3.784	1506697008
-9.022	-3.801	0.148	4.883	1.892	-0.366	7.089	1.578	-8.055	-3.357	-0.916	3.479	10.927	2.58	1.212	-4.822	0	-1.343	-9.619	1.237	0.249	4.761	0.488	-0.61	-0.671	8.608	4.288	-0.061	-4.333	-2.014	0.995	10.41	1.841	-0.488	-6.226	-2.93	1506697008
-8.91	-3.63	0.394	4.517	1.77	-0.549	6.718	1.885	-8.199	-3.54	-0.488	3.357	10.927	2.58	1.212	-4.761	-0.549	-1.038	-9.819	0.986	0.018	5.005	0.244	-0.793	-1.138	8.83	4.308	-0.244	-4.944	-1.831	1.134	9.857	3.125	-1.16	-5.005	-1.16	1506697008
-8.223	-3.378	0.677	4.272	1.831	-0.427	5.95	2.273	-8.199	-3.845	-0.305	3.296	10.513	3.064	1.54	-4.883	-0.183	-0.793	-9.643	1.083	-0.042	5.31	0.061	-0.854	-0.775	8.696	4.088	-0.366	-5.249	-1.953	0.122	8.928	2.981	-1.16	-5.005	-1.16	1506697008
-7.814	-3.238	0.945	4.15	2.502	0.183	5.327	2.45	-8.056	-4.211	-0.183	3.479	10.119	3.12	1.363	-5.127	-0.366	-0.793	-9.226	1.264	-0.008	5.493	-0.061	-0.793	-0.775	8.696	4.088	-0.305	-5.188	-2.075	0.206	7.701	1.555	-1.221	-7.019	-0.61	1506697008
-9.467	-2.588	0.519	3.906	1.709	1.16	4.992	2.043	-7.849	-4.456	-0.122	3.723	10.119	3.12	1.363	-5.371	-0.61	-0.732	-9.07	1.401	0.144	5.615	0.122	-0.793	-0.949	8.387	3.924	-0.366	-5.432	-2.075	3.535	6.882	1.201	1.77	-6.836	0.916	1506697008
-11.493	-2.872	0.116	2.869	0.793	0.549	5.187	1.202	-8.022	-4.639	-0.244	3.784	10.093	2.878	0.301	-5.432	-0.61	-0.61	-9.881	1.239	-0.054	5.554	0.305	-0.916	-0.197	9.868	3.889	-0.305	-5.432	-2.014	5.673	8.811	2.839	1.77	-6.836	0.916	1506697008
-10.293	-3.127	0.991	3.784	-0.488	0.427	5.936	0.395	-8.366	-4.7	-0.305	3.967	10.653	2.749	-0.627	-5.432	-0.793	-0.793	-11.092	0.69	-0.407	4.944	0.854	-0.732	-0.197	9.868	3.889	-0.183	-5.188	-2.197	5.578	11.185	4.965	2.075	-2.136	0.793	1506697008
-10.045	-2.351	0.208	3.662	1.831	0.671	7.189	-0.654	-8.313	-4.456	-0.61	3.906	10.653	2.749	-0.627	-5.432	-1.221	-1.526	-10.056	-0.287	-0.69	5.432	0.61	-0.61	0.388	11.609	3.205	-0.305	-5.066	-2.563	0.257	9.631	2.695	1.77	-1.526	2.197	1506697008
-9.336	-3.287	-1.409	5.005	1.709	0.244	8.022	-1.195	-6.826	-4.272	-0.793	3.723	12.516	1.806	-2.689	-5.066	-1.953	-1.953	-10.3	-0.428	-0.891	4.517	1.221	-0.244	0.828	11.204	1.698	-0.427	-5.615	-3.113	-1.643	10.701	0.915	1.77	-1.526	2.197	1506697008
-8.905	-4.393	-1.67	6.104	3.296	1.099	8.022	-1.195	-6.826	-4.272	-0.671	3.235	12.516	1.806	-2.689	-4.578	-0.916	-1.648	-10.367	-1.788	-0.853	4.395	1.16	-0.366	0.828	11.204	1.698	-0.854	-5.676	-3.113	-1.004	10.47	0.735	2.38	-4.761	0.061	1506697008
-9.973	-2.826	-2.658	5.92	3.052	1.343	8.076	-0.904	-5.755	-4.028	-0.732	3.296	12.242	0.886	-3.003	-4.517	-0.549	-1.709	-10.46	-2.497	-0.991	4.7	1.282	-0.305	1.424	10.974	1.223	-0.732	-4.944	-2.93	0.471	10.158	-0.866	2.258	-5.676	0.244	1506697008
-9.924	-1.971	-3.152	5.554	2.625	0.488	9.05	-0.959	-4.853	-3.906	-0.122	3.906	11.861	0.275	-3.332	-4.7	-0.977	-1.465	-10.91	-2.394	-1.22	4.7	1.343	-0.122	1.008	10.261	1.199	-0.061	-5.066	-2.686	1.826	10.795	-1.784	2.563	-5.676	0.061	1506697008
-9.116	-1.991	-3.246	5.31	4.211	0.183	9.484	-1.031	-4.766	-3.784	0.244	4.15	11.509	0.202	-3.247	-4.639	-1.038	-1.038	-10.844	-2.095	-1.671	5.066	0.427	-0.122	1.008	10.261	1.199	0.305	-5.188	-2.258	2.115	10.47	-2.299	2.136	-4.883	-0.488	1506697008
-9.143	-2.312	-3.578	5.615	3.113	0.427	9.683	-1.016	-4.682	-3.479	0.122	4.028	11.509	0.202	-3.247	-4.456	-1.221	-0.793	-10.075	-1.847	-1.694	4.761	0.427	-0.305	1.272	9.879	1.494	0.549	-4.944	-2.075	1.397	10.023	-1.974	1.282	-4.395	-1.099	1506697008
-8.787	-2.005	-3.626	5.981	2.808	0.366	9.289	-0.773	-4.465	-3.235	0.244	3.784	10.349	0.048	-2.181	-4.089	-1.099	-0.549	-9.455	-1.53	-1.705	4.639	0.061	-0.549	1.42	8.434	1.748	0.549	-4.395	-2.014	1.9	9.71	-1.445	1.282	-4.395	-1.099	1506697008
-9.237	-1.139	-3.47	5.371	1.77	0.244	8.643	-0.441	-4.259	-3.174	0.183	3.296	9.841	-0.121	-1.698	-3.662	-1.16	-0.366	-8.959	-1.427	-1.611	4.395	-0.244	-0.732	1.42	8.434	1.748	0.488	-3.906	-1.831	2.396	9.336	-1.208	1.16	-4.211	-1.282	1506697008
-9.549	-1.058	-2.646	4.7	1.465	0.122	8.643	-0.441	-4.259	-3.052	0.488	2.991	9.841	-0.121	-1.698	-3.418	-0.977	-0.183	-8.85	-1.562	-1.468	4.272	-0.183	-0.793	1.281	8.088	1.645	0.488	-3.479	-1.587	2.98	9.402	-0.775	0.793	-3.723	-0.916	1506697008
-9.68	-0.746	-2.241	4.272	0.793	0.061	7.933	-0.191	-4.081	-2.991	0.671	2.808	9.805	0.098	-1.553	-3.357	-1.16	-0.061	-8.893	-1.823	-1.483	4.15	-0.305	-0.793	1.05	8.99	1.597	0.854	-3.113	-1.282	2.732	9.842	0.525	0.793	-3.723	-0.916	1506697008
-9.343	-0.278	-1.786	3.662	0.916	-0.244	7.526	-0.251	-3.959	-2.747	0.671	2.625	9.805	0.098	-1.553	-3.357	-1.343	-0.061	-9.008	-1.895	-1.605	4.211	-0.244	-0.61	1.05	8.99	1.597	1.16	-2.808	-1.16	2.263	9.489	0.273	0.183	-3.601	-0.732	1506697008
-9.531	-0.48	-1.98	3.479	1.16	-0.366	7.526	-0.251	-3.959	-2.441	0.488	2.441	10.316	0.426	-1.621	-3.357	-1.343	-0.122	-8.747	-1.479	-1.726	3.967	0	-0.183	1.073	9.737	1.891	1.282	-2.625	-1.16	1.51	9.143	-0.663	0.549	-3.479	-0.732	1506697009
-10.235	-0.886	-2.001	3.296	0.183	-0.366	7.674	-0.368	-3.959	-2.197	0.305	2.197	10.954	0.696	-1.445	-3.113	-1.16	-0.244	-8.786	-1.194	-1.824	3.357	0.183	0.061	1.109	10.093	2.446	1.038	-2.686	-1.343	1.51	9.143	-0.663	0.549	-3.479	-0.732	1506697009
-9.923	-0.319	-1.812	2.747	-0.122	-0.488	7.584	-0.093	-4.014	-2.014	0.244	1.831	11.329	0.358	-0.38	-2.563	-0.977	-0.427	-9.123	-1.433	-1.906	2.686	0.488	0.122	1.349	10.308	2.708	0.427	-2.625	-1.404	1.644	10.104	0.572	0.427	-2.991	-1.099	1506697009
-10.034	-0.098	-1.613	1.953	0.732	-0.427	7.584	-0.093	-4.014	-1.953	0.183	1.526	11.329	0.358	-0.38	-2.075	-0.427	-0.854	-9.406	-1.491	-2	2.441	0.305	0.061	1.644	10.499	2.647	-0.427	-2.686	-1.343	1.544	9.869	-0.269	0.305	-1.465	-1.282	1506697009
-11.128	-1.257	-2.078	1.282	0.488	0.061	7.54	-0.047	-4.438	-1.77	-0.061	1.526	11.384	0.237	-0.084	-1.892	-0.183	-1.221	-9.689	-0.526	-1.939	2.136	-0.061	0.488	1.936	10.421	2.847	-0.732	-2.747	-1.404	1.544	9.869	-0.269	0.305	-1.465	-1.282	1506697009
-12.139	-2.58	-2.17	0.122	-0.305	0.732	7.672	-0.201	-4.772	-1.648	-0.427	1.526	12.374	0.51	-0.201	-1.77	-0.122	-1.404	-11.037	-0.918	-1.492	1.16	1.221	0.549	2.006	10.627	3.182	-0.488	-2.075	-1.465	2.717	11.987	1.53	-0.061	-2.319	-1.648	1506697009
-12.379	-2.284	-1.943	-0.488	-0.305	1.282	8.282	-0.309	-4.861	-1.404	-0.549	1.404	12.374	0.51	-0.201	-1.587	0	-1.709	-12.851	-0.492	-1.451	1.099	-0.244	0.183	1.919	12.159	3.554	-1.038	-1.465	-1.526	4.564	13.235	4.17	-1.221	-2.625	-1.099	1506697009
-10.665	-3.195	-0.325	-0.183	-2.319	1.892	9.44	-0.493	-5.498	-0.793	-0.61	1.526	13.52	1.867	-0.325	-1.16	-0.122	-2.075	-11.465	0.432	-0.011	0.977	0.305	0.671	0.087	12.181	4.625	-0.488	-0.916	-1.404	4.564	13.235	4.17	-3.601	-2.197	0.793	1506697009
-9.27	-3.455	0.285	-0.488	0.366	1.953	10.676	-1.493	-7.01	-0.366	-0.732	1.77	12.853	3.579	0.669	-0.732	0	-1.343	-9.1	-1.742	1.384	0.732	-0.183	-0.305	-1.945	9.75	4.267	-0.732	0	-0.488	1.394	11.341	1.534	-5.371	-2.258	2.014	1506697009
-10.942	-4.139	-0.382	0.671	-1.038	1.587	10.904	-1.851	-7.322	-0.916	0.183	1.282	12.853	3.579	0.669	-0.427	1.404	0.061	-10.19	-0.877	1.215	1.16	0.549	-0.305	-3.482	7.852	3.626	-1.831	-0.427	0.854	0.902	11.726	1.095	-3.174	-1.77	3.296	1506697009
-10.441	-3.829	-0.679	1.282	-2.441	1.038	10.027	-1.596	-6.949	-1.77	1.587	0.793	11.201	3.97	0.54	-0.916	1.038	1.221	-10.721	0.087	0.608	0.916	1.038	-0.427	-3.36	7.775	3.529	-0.244	-1.831	1.343	0.902	11.726	1.095	-2.563	-0.488	3.967	1506697009
-8.64	-2.671	0.351	0.977	-0.549	0.427	7.813	-1.284	-6.649	-1.831	2.258	0.916	9.684	3.894	-0.14	-1.648	0	1.648	-10.491	-0.303	-0.22	1.16	-0.183	-0.549	-1.962	8.713	3.901	1.404	-1.526	1.038	-1.927	11.874	2.088	-1.892	-0.793	5.005	1506697009
-8.851	-1.676	-0.153	0.183	-1.587	0.061	7.813	-1.284	-6.649	-1.16	1.587	0.671	9.684	3.894	-0.14	-1.953	-0.854	1.587	-9.668	-0.117	-0.384	0.916	0.061	-0.549	-1.268	8.76	4.049	2.014	-0.732	0.671	-1.44	10.067	2.359	-1.343	-2.563	4.822	1506697009
-7.051	-1.858	0.72	0.061	-1.038	-0.183	7.118	-0.729	-4.954	-0.61	0.793	0	9.36	3.473	0.292	-1.587	-0.61	1.526	-8.798	-0.044	-0.378	0.977	-0.427	-0.61	-0.303	7.462	3.558	1.648	-0.916	0.366	-0.919	8.839	1.363	-0.61	-1.77	4.578	1506697009
-6.271	-1.589	1.339	0	0.122	0.122	7.118	-0.729	-4.954	-0.366	0.305	-0.549	8.641	2.871	1.061	-1.16	-0.061	1.282	-8.201	0.145	-0.371	0.854	0	-0.549	-0.303	7.462	3.558	0.977	-0.854	0.183	-0.919	8.839	1.363	-0.122	-0.488	3.967	1506697009
-6.685	-0.394	1.509	-0.244	1.099	0.183	6.429	-0.166	-4.826	-0.671	0.549	-0.427	7.997	2.214	1.608	-1.038	-0.061	0.854	-7.984	0.354	-0.507	0.732	0.244	-0.183	0.163	7.556	3.535	0.732	-0.427	0	-0.304	5.474	0.717	-0.793	-0.183	2.258	1506697009
-8.339	0.057	0.854	-0.854	1.526	-0.183	5.684	0.293	-4.666	-0.977	0.916	-0.061	8.251	1.822	1.766	-0.977	-0.305	0.366	-8.185	0.412	-0.756	0.244	0.427	-0.122	0.126	8.561	3.974	0.61	-0.183	-0.061	1.334	5.771	1.854	0.305	0.916	1.77	1506697009
-9.914	-0.475	0.587	-1.099	1.038	0.305	5.684	0.293	-4.666	-1.038	1.038	0.122	9.131	1.741	1.701	-0.854	-0.366	0.122	-8.576	0.475	-1.128	-0.244	0.244	-0.122	0.126	8.561	3.974	0.488	-0.366	-0.061	1.334	5.771	1.854	1.831	2.258	1.221	1506697009
-10.746	-1.095	1.11	-0.671	0.366	0.732	6.015	0.318	-4.603	-0.671	0.61	0.061	10.042	1.695	1.596	-0.61	-0.427	-0.061	-8.853	0.077	-1.433	-0.549	0.671	-0.183	0.128	9.063	4.119	0.305	-0.549	-0.061	7.447	8.983	4.64	0	1.831	0	1506697009
-11.292	0.218	1.748	-1.282	0.244	1.16	6.867	0.05	-4.917	-0.244	0.122	-0.305	10.725	1.671	1.705	-0.305	-0.183	0	-9.221	-0.39	-1.742	-0.671	0.671	-0.427	0.14	9.225	3.987	0	-0.732	0	7.447	8.983	4.64	0	1.831	0	1506697009
-12.656	-3.33	-0.482	-1.953	0.244	-0.61	7.813	-0.352	-5.108	0.061	0.061	-0.549	11.243	1.465	1.314	-0.183	0.061	0.122	-9.786	-0.408	-1.55	-0.61	2.197	-0.305	0.161	9.444	3.785	-0.183	-1.343	0.122	1.184	7.041	1.572	-0.549	2.869	1.221	1506697009
-11.651	-5.297	-1.325	1.709	-1.648	-0.061	7.813	-0.352	-5.108	0.244	-0.305	-0.427	11.243	1.465	1.314	-0.122	-0.244	0	-13.638	-1.433	-2.357	-1.221	0	-0.488	0.65	11.134	3.546	0.061	-1.465	0.183	7.573	14.632	5.294	2.136	-4.639	-0.732	1506697009
-8.296	-3.031	1.089	0.488	0.183	0.671	8.638	-0.62	-5.151	0.61	-0.305	0.061	12.094	1.858	0.138	-0.061	-0.488	-0.977	-12.324	-1.962	-1.239	-0.732	-0.183	-0.427	0.919	13.408	3.523	0.427	-0.488	-0.061	7.573	14.632	5.294	-3.418	2.197	0.671	1506697009
-9.813	-3.442	-2.394	0.244	3.906	-1.038	10.045	-1.802	-4.731	1.16	0.427	0.854	12.347	2.961	-0.346	0.183	0.854	-1.465	-10.531	-1.614	0.158	-0.671	0.305	-0.183	0.115	12.328	3.321	0.488	1.404	-0.183	-0.974	6.308	-1.993	-3.357	2.869	-1.038	1506697009
-10.478	-3.254	-3.68	1.099	-1.343	-0.061	10.045	-1.802	-4.731	1.221	-0.244	0.977	12.347	2.961	-0.346	0.854	0.854	-0.977	-11.384	-3.031	0.295	-1.099	-1.343	-0.305	-1.17	10.128	2.244	-0.549	1.831	0.061	4.173	11.555	-0.273	5.981	-5.005	-1.77	1506697009
-9.296	-3.384	-1.58	-0.366	0.793	0.183	10.324	-1.854	-4.188	0.916	0.61	0.488	11.435	2.753	-0.306	1.282	1.465	-0.916	-10.011	-3.525	0.665	-0.488	-0.671	-0.244	-1.188	9.782	0.956	-1.587	0.854	1.099	0.534	9.717	0.341	0.061	-0.244	-1.526	1506697010
-9.124	-3.388	-2.012	0.977	0.977	-0.366	9.349	-1.867	-4.278	0.488	0.366	0.427	10.478	2.834	-0.428	0.793	1.77	-1.038	-9.838	-3.304	0.414	-0.183	-0.977	-0.305	-1.188	9.782	0.956	-0.671	1.038	1.465	0.534	9.717	0.341	1.465	-0.488	-1.77	1506697010
-8.537	-3.1	-1.932	1.587	0.916	-0.366	8.628	-2.193	-4.058	0.549	0.305	0.244	10.154	3.12	-1.073	0.244	0.732	-0.916	-9.307	-3.259	0.103	0.122	-0.977	-0.061	-0.774	9.461	1.12	0.305	1.831	1.404	1.142	9.996	-0.535	1.404	-2.38	-2.502	1506697010
-8.388	-2.391	-2.085	1.526	1.099	-0.305	8.165	-2.283	-3.674	0.916	-0.061	0.183	10.381	3.289	-0.787	0.122	1.648	-0.488	-8.912	-3.034	0.118	0.427	-0.671	0.244	-0.908	9.168	1.019	0.793	2.075	1.282	1.142	9.996	-0.535	1.343	-3.113	-2.319	1506697010
-8.636	-2.144	-2.339	1.587	0.671	-0.488	8.022	-1.888	-3.079	1.099	-0.183	0.061	9.814	3.391	-0.376	0.061	1.831	-0.366	-8.329	-3.052	0.01	0.488	-0.549	0.183	-0.913	8.868	1.098	0.732	1.709	1.465	2.383	9.904	-0.03	0.793	-2.075	-2.014	1506697010
-8.744	-2.195	-2.147	1.648	0.244	-0.427	7.788	-1.474	-2.678	0.916	0	0.183	9.759	3.685	0.274	0.061	1.282	-0.183	-8.057	-3.074	-0.171	0.61	-0.427	0	-0.621	8.801	1.223	0.488	1.282	1.282	2.347	9.177	0.092	0.427	-1.77	-2.075	1506697010
-9.22	-1.927	-2.077	1.709	-0.183	-0.488	7.692	-1.312	-2.595	0.793	0.305	0.305	9.756	3.612	0.813	0.122	1.282	-0.061	-8.179	-3.062	-0.279	0.793	-0.549	0	-0.175	8.836	1.357	0.061	0.793	1.038	2.347	9.177	0.092	0.244	-0.854	-1.648	1506697010
-9.349	-1.726	-2.018	1.831	-0.427	-0.549	7.622	-1.342	-3.107	0.61	0	0.305	9.921	3.412	1.371	0.244	1.099	-0.122	-8.29	-3.133	-0.339	1.038	-0.61	0.122	0.245	8.971	1.449	-0.305	0.671	0.916	1.744	9.223	0.457	0.244	-0.793	-1.282	1506697010
-9.353	-1.497	-2.043	1.709	-0.61	-0.488	7.934	-1.239	-3.411	0.183	1.16	0.183	9.875	3.393	1.165	0.305	0.671	0	-8.587	-3.186	-0.498	1.282	-0.427	0.122	0.528	9.394	1.44	-0.61	0.183	0.854	0.848	9.594	0.924	-0.122	-1.282	-1.526	1506697010
-9.585	-1.164	-2.019	1.404	-0.488	-0.549	8.315	-1.264	-2.997	-0.183	1.038	0.244	10.006	3.457	1.84	-0.061	1.16	-0.244	-9.113	-2.748	-0.749	1.221	-0.183	0.305	0.931	9.723	1.489	-0.61	-0.122	0.61	2.018	9.746	0.635	-0.305	-1.77	-1.709	1506697010
-9.91	-2.003	-1.689	0.549	-0.671	-0.061	8.469	-1.449	-3.005	-0.183	1.099	0.305	9.93	3.588	1.742	-0.549	0.366	-0.549	-9.566	-2.512	-0.815	1.16	-0.244	0.549	1.446	9.837	1.663	-0.488	-0.793	0.305	2.328	9.944	1.038	-0.732	-1.465	-1.526	1506697010
-10.395	-3.231	-1.174	-0.122	-0.732	0.854	8.469	-1.449	-3.005	-0.183	0.61	0.244	9.93	3.588	1.742	-0.854	0.305	-0.793	-11.208	-2.934	-0.479	0.916	0.305	0.61	1.867	10.084	2.079	-0.366	-0.793	-0.183	2.328	9.944	1.038	-1.16	-1.221	-1.404	1506697010
-11.766	-3.155	-2.149	0.183	-1.221	0.916	8.856	-1.651	-3.323	-0.488	0.671	0.183	10.125	3.771	1.952	-1.038	0.244	-1.404	-11.855	-1.421	-0.022	1.343	-1.465	0.793	2.11	11.005	2.567	0.122	-0.427	-0.549	3.601	10.759	1.964	-2.197	-0.977	-0.732	1506697010
-10.168	-4.016	-0.432	0.793	-2.075	0.61	8.869	-2.783	-3.406	-0.427	1.709	0.61	10.159	4.291	1.476	-0.793	-0.549	-2.319	-11.221	-0.604	0.645	0.671	-1.587	0.977	1.753	11.108	3.281	0.488	0.061	-0.854	3.273	12.989	4.712	-3.296	0.549	1.099	1506697010
-9.853	-4.137	1.218	0.122	0.061	0.305	8.869	-2.783	-3.406	-0.244	1.526	1.465	10.159	4.291	1.476	-0.305	-0.427	-2.441	-10.618	-1.201	1.937	1.16	-1.831	0.427	0.933	10.166	3.432	0.305	1.404	-0.671	0.401	11.785	1.05	-4.15	0	2.441	1506697010
-11.336	-2.784	-0.133	-0.61	-0.732	-1.038	8.699	-3.195	-3.859	-0.366	1.343	1.892	10.105	4.606	2.383	0.061	1.099	-2.197	-10.971	0.465	2.438	1.038	-2.441	0.366	-0.306	9.317	3.207	0.122	1.587	-0.244	0.401	11.785	1.05	-2.197	-0.122	3.601	1506697010
-9.705	-3.491	-0.322	-0.488	-2.075	-1.465	8.595	-3.592	-3.644	-0.183	2.563	2.014	8.51	5.709	2.474	0.061	0.671	-2.136	-10.457	0.684	2.397	0.183	-1.892	0.427	-0.976	9.336	2.98	0.61	0.671	0.061	-1.781	11.403	0.76	-2.197	-0.427	3.845	1506697010
-7.805	-4.137	0.816	-0.244	-0.488	-1.221	8.366	-4.276	-3.445	0.244	2.991	2.38	8.51	5.709	2.474	0.122	0.244	-2.197	-9.455	0.037	2.793	0	-2.258	0.061	-0.592	9.445	2.82	0.977	0.793	-0.122	-1.388	9.873	1.172	-1.038	-1.77	3.357	1506697010
-8.265	-3.374	0.729	-0.427	0.366	-1.16	8.352	-4.852	-3.504	0.427	1.099	2.502	8.143	5.916	2.278	0.305	0.793	-2.319	-8.886	0.244	3.028	0.061	-2.014	0	-0.452	9.174	2.527	0.793	1.465	0	-1.388	9.873	1.172	0.244	-1.526	2.197	1506697010
-8.788	-3.244	0.396	-0.549	-0.671	-1.282	8.352	-4.852	-3.504	0.427	1.099	2.502	7.27	6.367	2.139	0.427	0.61	-2.502	-8.631	0.187	3.121	-0.122	-1.831	-0.061	-0.779	8.898	2.169	0.854	1.648	0.122	0.325	8.327	1.074	0.61	1.404	1.648	1506697010
-7.683	-3.492	1.192	-0.488	0.244	-1.282	7.244	-4.613	-2.162	0.854	3.479	2.319	7.27	6.367	2.139	0.488	1.404	-2.686	-8.301	-0.12	3.393	-0.183	-1.77	-0.183	-1.072	8.839	1.902	0.977	1.343	0.244	-1.643	8.12	1.089	1.404	3.723	0.61	1506697010
-8.001	-3.535	1.239	-0.305	0.977	-0.732	6.34	-5.386	-1.475	1.16	3.418	2.991	6.999	6.928	2.037	0.671	1.038	-2.747	-8.268	0.041	3.669	-0.061	-1.831	-0.061	-1.037	9.015	1.7	0.977	1.16	0.366	-0.591	7.63	0.757	1.404	3.296	-0.61	1506697010
-8.465	-3.157	0.189	-0.916	0.61	-0.671	7.05	-6.068	-0.872	1.099	2.319	2.869	7.075	8.276	2.243	0.854	0.671	-2.563	-8.175	0.199	3.848	-0.244	-1.648	0.122	-1.104	9.371	1.567	1.038	1.221	0.305	2.888	8.82	1.958	2.93	-0.732	-0.916	1506697010
-8.595	-3.826	0.345	-1.221	0.793	-0.732	7.05	-6.068	-0.872	0.793	2.38	2.197	7.075	8.276	2.243	0.732	0.732	-2.197	-8.148	0.38	4.015	-0.61	-1.282	0.122	-1.078	9.522	1.568	1.16	1.343	0	2.845	9.26	3.439	2.502	-1.16	-0.916	1506697010
-9.563	-4.333	-0.062	-1.038	0.793	-0.793	6.681	-7.208	0.103	0.305	2.808	2.075	6.992	8.622	2.345	0.793	0.488	-1.77	-8.464	0.233	4.12	-0.977	-1.099	0.061	-1.172	9.66	1.604	1.282	1.465	-0.366	2.145	9.771	2.841	1.404	1.343	-1.343	1506697010
-9.502	-4.874	-0.197	-1.099	0.61	-1.099	6.604	-7.982	0.58	0	1.16	2.258	7.187	9.106	2.59	0.916	0.427	-1.343	-8.88	-0.496	4.198	-1.16	-1.465	0	-1.345	9.83	1.492	1.16	0.854	-0.488	0.962	10.57	0.63	1.221	1.343	-0.732	1506697011
-9.455	-4.819	-0.349	-0.488	-0.061	-0.732	6.604	-7.982	0.58	0.244	0.061	1.709	7.187	9.106	2.59	1.099	0.916	-0.854	-8.71	-1.208	4.584	-1.038	-1.16	-0.061	-1.081	10.206	1.028	0.977	0.427	-0.732	1.884	11.268	2.628	2.014	-0.854	-1.526	1506697011
-8.735	-4.018	-0.318	-0.671	0.244	-0.366	6.91	-8.033	0.933	0.61	0.671	1.343	7.106	9.235	2.473	1.16	1.709	-0.732	-8.276	-1.564	4.851	-0.732	-1.221	-0.061	-0.782	10.683	0.555	0.732	0.488	-0.854	1.884	11.268	2.628	0.549	2.747	-0.671	1506697011
-8.859	-3.959	-0.63	-1.099	0.305	-0.671	6.532	-7.557	0.84	0.549	-0.183	1.16	7.495	9.351	2.505	0.977	0.916	-0.549	-7.967	-1.456	4.948	-0.61	-0.854	0.061	-0.958	10.664	0.269	0.61	0.671	-1.038	1.852	9.592	2.367	1.038	-1.282	-0.488	1506697011
-8.915	-4.437	-0.958	-0.793	-0.244	-0.488	6.318	-6.922	1.488	0.366	-0.183	0.977	7.495	9.351	2.505	0.732	0.183	0.061	-7.96	-1.373	4.923	-0.549	-0.549	0.183	-1.61	10.271	0.054	0.671	0.183	-1.038	1.967	9.756	0.105	0.427	0	-0.793	1506697011
-8.709	-4.717	-1.064	-0.671	0	-0.305	6.918	-6.965	1.632	0.427	-0.183	1.282	7.36	8.67	2.357	0.854	1.343	0.427	-7.973	-1.541	4.937	-0.549	-0.366	0.183	-1.274	10.037	0.08	0.366	-0.671	-0.854	2.129	9.915	0.763	0.793	0	-0.244	1506697011
-8.658	-4.855	-1.119	-0.488	0	-0.244	7.551	-6.834	1.475	0.549	-0.549	0.732	6.56	8.391	2.041	1.038	1.343	0.244	-8.032	-1.622	4.905	-0.671	-0.366	0.122	-0.494	10.204	0.223	0.305	-0.305	-0.793	1.247	9.944	0.922	0.549	1.099	-0.305	1506697011
-8.624	-4.834	-1.352	-0.244	0.122	-0.244	7.551	-6.834	1.475	0.671	-0.061	0.244	6.34	8.343	2.542	0.793	1.343	0	-8.14	-1.689	4.9	-0.671	-0.366	0.183	-0.382	10.105	0.205	0.366	0.488	-1.099	0.694	9.844	0.668	0.305	0.61	-0.183	1506697011
-8.759	-4.673	-1.52	-0.183	0.061	-0.183	6.955	-6.668	1.311	0.549	-0.244	0.244	6.624	8.086	3.179	0.366	0.061	0	-8.124	-1.881	4.924	-0.549	-0.244	0.183	-0.853	9.981	-0.103	0.366	0.549	-0.854	0.694	9.844	0.668	0.305	-0.427	-0.183	1506697011
-8.667	-4.649	-1.682	-0.122	-0.061	-0.183	6.803	-6.478	0.963	0.122	1.038	0.488	6.925	8.13	2.238	0.366	0.305	0	-7.986	-2.162	4.895	-0.427	-0.183	0.061	-1.108	10.013	-0.227	0.061	-0.061	-0.305	1.601	9.912	-0.031	0.183	-0.488	-0.183	1506697011
-8.558	-4.9	-1.768	0.122	0.061	-0.061	6.821	-6.461	1.299	-0.122	1.099	0.488	6.925	8.13	2.238	0.61	1.038	-0.061	-7.991	-2.18	4.943	-0.305	-0.061	0.061	-1.073	10.135	-0.195	-0.122	-0.122	-0.183	1.585	9.935	0.036	0.122	-0.183	-0.122	1506697011
-8.648	-4.966	-1.918	0.366	0	0.061	7.022	-6.742	1.751	-0.061	0.671	0.183	6.668	8.345	2.76	0.305	0.916	0	-7.986	-2.273	4.997	-0.122	0	0	-1.175	9.935	-0.327	-0.183	0.244	-0.366	1.585	9.935	0.036	0	0.305	-0.061	1506697011
-8.643	-4.895	-1.981	0.549	0	0.122	5.926	-7.027	2.015	-0.183	0.549	0.122	6.4	8.245	2.577	0	0.122	-0.122	-7.963	-2.42	5.02	0.122	0.061	-0.183	-1.386	9.762	-0.544	-0.244	0.183	-0.061	1.159	9.969	-0.005	-0.183	-0.183	0.061	1506697011
-8.587	-4.914	-1.974	0.732	-0.061	0.244	5.926	-7.027	2.015	-0.305	0.61	0.061	6.605	8.488	2.643	-0.549	-0.061	-0.183	-7.863	-2.573	4.977	0.366	0.183	-0.244	-1.61	9.796	-0.721	-0.244	-0.122	0.244	1.359	9.938	-0.118	-0.305	-0.488	0.122	1506697011
-8.64	-4.999	-1.961	0.854	-0.305	0.366	5.779	-6.837	1.827	-0.366	0.305	0	6.47	8.254	2.168	-0.61	-0.61	-0.305	-7.795	-2.797	4.993	0.732	0.488	-0.305	-1.753	9.946	-0.91	-0.305	-0.916	0.427	1.359	9.938	-0.118	-0.488	-0.549	0.122	1506697011
-8.711	-5.213	-1.927	1.038	-0.61	0.366	6.169	-6.527	1.586	-0.427	0	-0.061	6.391	8.498	2.099	-0.916	-1.038	-0.488	-7.868	-2.838	4.943	1.221	0.793	-0.305	-1.445	9.999	-0.974	-0.244	-0.732	0.61	1.473	10.048	0.081	-0.61	-0.305	0.244	1506697011
-8.567	-5.63	-1.671	1.465	-0.61	0.366	6.169	-6.527	1.586	-0.549	-0.122	-0.183	6.312	9.052	1.927	-1.221	-1.038	-0.488	-7.968	-2.95	4.805	1.77	1.099	-0.366	-1.671	10.195	-0.959	-0.427	-1.282	0.488	1.186	10.276	0.263	-0.732	-0.122	0.427	1506697011
-8.538	-6.188	-1.461	2.258	-0.244	0.244	6.118	-6.576	1.809	-0.549	-0.122	-0.183	6.367	9.774	1.555	-1.282	-0.977	-0.061	-8.085	-3.102	4.577	2.319	0.977	-0.549	-2.493	10.298	-0.792	-0.61	-1.831	0.183	1.186	10.276	0.263	-1.099	-0.305	0.61	1506697011
-8.543	-5.894	-1.188	3.662	0.305	0.122	6.01	-6.577	1.91	-0.732	-0.305	-0.366	6.068	10.098	1.759	-1.465	-1.343	0.549	-8.696	-3.077	4.337	3.113	0.977	-0.732	-2.945	10.349	-0.608	-0.671	-2.502	-0.122	1.046	10.542	0.307	-1.526	-0.854	0.916	1506697011
-8.653	-4.395	-0.522	4.272	0.916	0	6.145	-6.627	1.749	-0.916	-0.122	-0.549	5.955	10.161	1.785	-1.587	-1.648	0.854	-9.227	-2.393	4.009	3.906	0.549	-0.793	-2.713	10.468	-0.431	-0.549	-3.54	-0.366	0.231	10.875	1.145	-2.014	-1.282	1.16	1506697011
-9.192	-3.614	-0.049	3.479	1.221	-0.122	6.028	-6.812	1.456	-1.16	0.366	-0.427	5.442	9.893	1.704	-1.587	-2.014	0.549	-9.058	-1.169	3.919	4.028	0.488	-0.977	-2.239	10.42	0.139	-0.427	-4.028	-0.671	0.085	9.453	1.038	-2.502	-2.319	1.099	1506697011
-9.506	-4.316	0.055	3.357	1.16	-0.549	6.314	-6.866	1.358	-1.465	1.892	-0.122	5.34	9.223	1.631	-1.282	-2.319	0.122	-9.148	-0.465	3.789	3.784	0.488	-1.099	-1.811	10.094	0.621	-0.366	-3.845	-1.038	-0.245	9.371	0.628	-2.075	-4.028	0.305	1506697011
-8.851	-4.729	0.299	4.211	1.404	-0.427	6.053	-6.649	1.78	-1.648	2.075	0.183	5.481	8.632	1.568	-0.793	-1.831	-0.549	-9.195	-0.255	3.547	3.784	0.854	-1.16	-1.564	10.209	0.725	-0.488	-4.089	-1.221	-0.392	10.011	0.48	-1.587	-3.967	-1.038	1506697011
-8.325	-4.536	0.282	4.517	2.136	-0.427	6.653	-7.208	2.165	-1.343	1.526	0.61	5.688	8.418	1.511	-0.366	-1.282	-1.404	-9.048	-0.197	3.439	3.845	0.854	-1.221	-1.347	10.17	0.742	-0.488	-4.456	-1.16	-0.416	9.658	0.756	-1.343	-4.883	-1.587	1506697011
-8.591	-4.25	-0.091	4.7	2.197	-0.549	6.941	-7.459	1.658	-1.404	0.427	0.732	5.942	8.227	1.648	-0.061	-0.61	-2.197	-8.844	-0.288	3.324	3.967	1.038	-1.221	-1.287	10.056	0.739	-0.61	-4.517	-1.221	-0.544	9.722	0.985	-0.977	-5.981	-2.136	1506697011
-8.558	-4.436	-0.072	4.883	2.075	-0.488	6.564	-7.73	1.002	-0.977	-0.061	0.488	5.942	8.301	1.859	0.061	-1.099	-2.686	-8.751	-0.252	3.188	4.15	1.16	-1.221	-1.538	9.897	0.822	-0.671	-4.333	-1.221	-1.258	10.013	0.721	-1.404	-7.324	-2.991	1506697012
-8.423	-4.743	0.06	5.005	2.075	-0.305	6.101	-7.698	0.434	-0.671	-0.427	0.122	6.333	8.594	1.904	-0.183	-1.404	-2.808	-8.693	-0.06	3.109	4.272	1.343	-1.282	-1.939	9.658	0.81	-0.671	-4.456	-1.099	-1.36	10.505	-0.075	-1.953	-7.629	-4.089	1506697012
-8.315	-4.681	0.014	5.066	2.014	-0.061	6.327	-7.61	0.024	0.122	1.465	0.122	6.522	8.93	2.275	-0.732	-1.282	-2.563	-8.748	0.092	3.004	4.7	1.465	-1.343	-2.274	9.521	0.566	-0.793	-4.639	-1.16	-1.36	10.505	-0.075	-1.587	-8.179	-4.395	1506697012
-8.275	-4.707	0.018	4.7	2.014	0.122	6.03	-7.071	-0.085	0.305	3.662	0.366	5.953	9.391	2.779	-1.404	-1.587	-2.258	-8.762	0.103	3.011	4.883	1.648	-1.221	-2.641	9.421	0.562	-1.282	-5.249	-1.16	-0.269	11.066	-0.593	-1.892	-7.69	-4.395	1506697012
-8.3	-4.95	0.035	4.761	2.441	0.122	5.523	-6.996	-0.213	0.305	3.662	0.366	5.256	9.646	2.585	-2.319	-2.441	-1.953	-8.869	0.047	2.751	5.005	1.831	-1.099	-2.881	9.359	1.017	-1.038	-6.287	-0.854	0.639	10.798	0.012	-2.808	-6.653	-4.456	1506697012
-8.542	-4.937	0.006	4.639	2.747	0.061	5.523	-6.996	-0.213	0.671	3.479	0.549	4.868	9.935	2.129	-3.54	-4.211	-1.892	-9.424	0.684	2.415	5.066	1.709	-1.038	-2.535	9.427	1.359	-0.732	-6.348	-0.916	1.369	10.298	0.756	-1.831	-5.676	-3.967	1506697012
-8.786	-4.558	0.017	4.517	2.686	-0.061	6.139	-6.575	0.715	-1.282	3.418	-0.061	4.669	9.967	1.581	-4.456	-5.554	-2.014	-9.611	1.038	2.198	4.883	1.587	-0.854	-2.275	9.429	1.482	-0.488	-6.287	-0.977	1.542	9.673	1.688	-0.671	-4.944	-3.479	1506697012
-8.716	-3.803	0.193	4.028	2.075	0.061	6.746	-6.429	0.035	-2.808	5.005	-0.488	4.534	9.831	0.956	-4.822	-6.348	-2.014	-9.514	1.174	2.113	4.761	1.099	-0.793	-2.113	9.387	1.603	-0.244	-6.592	-1.099	1.542	9.673	1.688	0	-4.883	-2.869	1506697012
-8.326	-3.487	0.493	3.54	2.136	0.366	7.189	-6.614	-1.127	-4.028	6.836	-0.793	4.579	9.453	0.47	-4.7	-6.531	-1.953	-9.113	1.129	2.12	4.761	1.038	-0.977	-1.901	9.099	1.814	-0.244	-6.47	-1.099	0.017	8.96	3.183	0.366	-4.456	-2.136	1506697012
-8.129	-3.606	0.636	3.479	2.258	0.61	7.189	-6.614	-1.127	-4.639	7.324	-1.16	4.833	8.897	0.441	-4.211	-5.615	-1.892	-8.742	1.281	2.126	4.883	0.793	-1.221	-1.749	8.8	2.114	-0.427	-5.859	-0.977	-0.94	8.47	3.271	-0.061	-5.005	-1.648	1506697012
-7.692	-3.592	0.668	3.113	2.075	0.854	6.891	-6.336	-0.965	-4.639	7.324	-1.16	5.205	8.39	0.679	-3.54	-4.028	-1.831	-8.296	1.436	1.997	4.578	0.854	-1.526	-1.676	8.593	2.341	-0.488	-5.31	-0.793	-0.585	7.89	2.882	0.244	-6.287	-1.465	1506697012
-7.922	-4.393	0.66	3.235	2.441	1.404	7.132	-6.566	0.006	-5.676	7.996	-0.916	5.323	8.157	0.669	-2.93	-3.235	-1.709	-8.447	1.678	1.664	4.272	1.465	-1.282	-1.759	8.497	2.558	-0.488	-5.066	-0.61	-0.585	7.89	2.882	0.061	-7.019	-1.038	1506697012
-11.224	-3.851	-1.336	3.296	1.831	1.282	6.46	-7.443	0.124	-5.493	6.042	-0.305	5.453	7.978	0.791	-2.502	-3.357	-1.404	-9.451	1.09	1.488	3.845	1.587	-1.282	-1.995	8.254	2.753	-0.183	-5.005	-0.549	0.581	10.286	2.999	1.953	-5.981	0.305	1506697012
-12.012	-4.552	-0.59	4.395	-0.977	0.854	5.508	-8.356	-1.023	-4.333	4.578	-0.305	5.501	7.973	0.993	-2.197	-3.54	-0.916	-11.434	-0.671	0.959	3.601	1.465	-1.526	-1.841	8.662	2.503	0.183	-5.249	-0.427	6.578	12.659	8.105	2.319	-4.761	-0.122	1506697012
-10.454	-4.387	-0.422	4.15	0.549	1.343	4.156	-9.097	-2.46	-2.747	3.662	-1.038	5.569	8.783	0.876	-1.892	-4.272	-0.977	-10.872	-2.166	-0.342	5.493	0.916	-1.526	-0.986	10.695	1.648	0.732	-5.554	-0.549	-0.122	9.239	1.567	0.854	-1.221	1.587	1506697012
-9.427	-2.94	-1.519	5.859	1.16	1.099	2.786	-10.106	-3.277	-1.343	1.831	-1.709	6.158	10.046	0.959	-2.075	-5.188	-1.831	-11.621	-2.169	-1.018	4.395	1.892	-0.549	-0.022	12.127	1.046	0.793	-5.859	-1.221	1.091	9.881	0.494	1.282	-4.517	1.404	1506697012
-8.567	-2.324	-1.754	4.822	1.953	0.854	2.436	-10.246	-3.033	-0.854	-0.854	-2.014	6.752	10.432	1.186	-2.197	-5.798	-2.502	-10.29	-2.862	-1.875	5.615	1.038	-0.732	0.586	12.273	0.65	0.366	-6.592	-2.014	0.114	10.385	1.223	2.197	-4.761	0.916	1506697012
-8.863	-3.072	-2.757	5.31	2.991	1.038	3.021	-9.368	-2.158	-2.319	-1.526	-1.526	6.807	9.802	1.501	-2.38	-5.981	-2.869	-10.507	-2.367	-2.03	5.371	0.916	-0.488	1.372	11.346	0.483	-0.244	-7.751	-2.686	-1.19	10.464	0.361	2.38	-3.357	1.16	1506697012
-9.451	-2.53	-3.49	6.165	2.686	0.793	4.454	-8.318	-0.184	-4.944	2.747	-0.183	6.584	8.893	1.62	-2.563	-6.592	-3.357	-10.925	-1.896	-1.89	4.944	0.793	-0.122	2.117	10.659	0.441	-0.488	-7.202	-3.113	1.385	10.29	-0.501	2.319	-5.127	0.183	1506697012
-9.635	-1.72	-3.615	5.432	2.991	0.671	5.061	-7.947	1.693	-6.592	8.606	0.732	6.919	8.516	1.402	-2.991	-6.897	-4.211	-10.97	-2.263	-1.709	5.066	-0.183	-0.244	2.318	10.503	0.397	-0.366	-6.348	-3.174	1.385	10.29	-0.501	1.953	-3.845	0.244	1506697012
-9.398	-1.453	-3.72	5.127	3.357	0.61	4.331	-8.479	1.768	-6.042	11.292	0.427	7.461	8.69	0.987	-3.54	-6.592	-4.944	-10.365	-2.211	-1.598	4.883	-0.305	-0.305	1.922	10.496	0.374	0	-5.981	-2.686	1.103	10.59	-1.482	1.526	-3.601	0.183	1506697012
-9.885	-1.275	-4.016	4.944	2.441	0.366	2.771	-9.306	1.67	-4.211	8.118	0.488	7.781	8.928	0.599	-4.028	-6.958	-5.31	-9.881	-2.105	-1.431	4.944	-0.305	-0.488	1.358	9.995	0.423	0.305	-5.859	-2.136	2.021	10.095	-1.391	1.343	-4.211	-0.305	1506697012
-9.619	-1.25	-3.248	5.066	1.648	0.122	1.919	-9.604	2.499	-2.808	2.869	0.793	8.119	8.936	0.108	-4.333	-7.874	-4.822	-9.46	-1.723	-1.312	4.944	-0.61	-0.61	0.986	9.259	0.572	0.305	-5.92	-1.831	2.021	10.095	-1.391	1.221	-3.662	-0.488	1506697012
-9.501	-1.085	-2.664	5.249	1.465	0	2.869	-9.278	3.155	-2.319	1.892	0.916	8.165	8.628	-0.303	-4.333	-8.301	-3.662	-8.815	-1.544	-1.192	4.822	-0.488	-0.671	0.738	8.954	0.769	0.305	-5.92	-1.709	1.698	9.737	-0.048	1.343	-3.052	-0.61	1506697012
-9.452	-0.748	-2.524	4.883	0.61	0.061	3.805	-8.666	3.08	-2.197	4.028	1.16	8.074	8.185	-0.67	-4.028	-7.996	-2.441	-8.5	-1.591	-1.025	4.7	-0.366	-0.732	0.77	8.829	0.888	0.488	-5.554	-1.648	1.987	9.593	0.421	1.099	-3.479	-0.671	1506697012
-9.164	-0.481	-1.989	4.578	1.038	-0.061	3.742	-8.137	2.608	-1.77	5.615	1.343	7.924	7.68	-1.016	-3.296	-6.958	-1.709	-8.597	-1.654	-0.916	4.639	-0.183	-0.549	0.754	9.001	0.892	0.549	-5.127	-1.526	1.987	9.593	0.421	0.854	-3.906	-0.61	1506697013
-9.801	-0.249	-2.22	4.456	0.793	0.061	3.005	-7.516	2.094	-1.282	4.761	1.465	7.831	7.364	-1.11	-2.441	-5.371	-1.404	-8.713	-1.534	-0.89	4.578	-0.061	-0.366	0.937	9.3	0.943	0.61	-4.395	-1.343	2.853	9.414	0.561	0.366	-3.784	-0.427	1506697013
-10.357	-0.48	-2.267	4.272	-0.183	-0.061	2.732	-7.031	1.676	-1.282	4.761	1.465	7.442	7.534	-1.01	-1.526	-4.272	-1.587	-8.827	-1.242	-0.873	4.15	0.305	-0.122	1.089	9.758	1.233	0.854	-3.662	-1.465	2.322	9.851	-0.004	0.183	-3.418	-0.244	1506697013
-9.673	-0.446	-2.127	3.784	-0.183	0	2.905	-6.876	1.318	-0.305	2.014	1.831	7.229	7.875	-0.626	-0.488	-3.54	-1.709	-8.931	-1.492	-0.876	3.662	0.427	-0.122	0.895	10.255	1.486	0.916	-2.991	-1.709	2.322	9.851	-0.004	0	-3.235	-0.671	1506697013
-9.107	-0.762	-1.908	3.235	-0.244	0.488	3.275	-6.932	0.807	0.122	1.526	2.075	7.263	8.396	0.11	0.427	-2.808	-1.77	-8.75	-1.761	-0.773	3.601	0.61	-0.122	0.531	10.555	1.266	0.305	-2.93	-1.953	3.474	9.428	1.059	-0.427	-3.296	-0.916	1506697013
-10.457	-2.76	-1.739	2.991	-0.061	1.16	3.664	-7.204	0.172	0.366	1.221	2.136	7.398	8.827	1.401	1.099	-1.343	-1.587	-9.17	-1.995	-0.109	3.479	1.587	0	-0.275	10.228	1.193	-0.366	-3.418	-1.77	2.285	9.722	1.146	-1.16	-2.991	-0.244	1506697013
-11.121	-3.182	-1.908	2.319	1.038	1.709	4.241	-7.502	-0.214	0.183	1.221	1.831	7.069	9.399	2.658	1.16	0	-1.221	-11.683	-1.263	0	4.211	1.709	0.122	-1.043	10.609	1.61	-0.366	-4.028	-1.343	2.285	9.722	1.146	-1.953	-4.333	-0.183	1506697013
-11.874	-3.692	-1.462	2.808	-0.793	1.953	4.709	-8.148	-0.091	-0.61	2.014	1.282	6.321	10.941	3.297	0.549	-0.061	-1.221	-12.366	0.09	0.164	3.601	0.61	0.61	-0.965	11.683	2.576	0.427	-3.723	-1.038	4.108	13.26	6.194	-3.967	-4.089	0.916	1506697013
-11.527	-3.783	0.827	2.991	-1.892	1.77	5.359	-10.877	0.049	-0.854	3.174	0.732	5.795	11.37	3.482	-0.183	-1.526	-1.16	-11.757	0.056	0.636	3.113	0	-0.061	-1.086	11.267	3.529	0.671	-2.686	-1.16	0.117	13.999	3.732	-5.31	-2.319	2.502	1506697013
-10.952	-1.804	1.401	2.075	-1.221	0.183	5.705	-11.964	-0.675	-0.732	3.052	-0.488	5.364	10.168	3.953	-0.366	-2.075	-0.549	-11.172	0.772	0.991	3.052	-0.244	-0.183	-1.835	9.842	3.766	0.183	-2.258	-0.916	0.117	13.999	3.732	-4.517	-1.587	3.235	1506697013
-10.173	-1.804	0.117	1.282	-2.136	-0.61	5.401	-11.47	-0.833	-1.16	3.54	-2.441	5.01	9.643	4.679	-0.671	-1.221	0.244	-10.239	0.829	0.737	2.747	-0.122	-0.305	-2.084	9.288	3.598	0.061	-2.258	-0.549	-1.93	11.09	1.314	-3.174	-3.723	2.808	1506697013
-7.954	-2.073	1	1.648	-0.793	-0.549	4.783	-11.482	-0.665	-1.16	4.272	-4.15	4.2	9.755	4.538	-1.282	-1.221	0.427	-9.738	1.011	0.22	2.441	-0.427	-0.427	-1.842	9.337	3.558	0.183	-2.441	-0.305	-1.438	9.514	1.304	-1.282	-4.15	2.686	1506697013
-7.339	-1.891	1.605	1.343	-0.366	0	3.915	-11.487	-0.819	-0.793	3.601	-5.31	3.706	9.232	4.008	-1.831	-2.319	0.366	-8.967	1.476	0.377	1.892	-0.183	-0.305	-1.314	8.796	3.539	0.183	-2.625	-0.244	-1.438	9.514	1.304	-1.282	-4.15	2.686	1506697013
-7.677	-1.235	1.792	0.916	0.244	0.122	2.913	-10.625	-1.007	-0.366	2.197	-6.165	3.561	8.07	3.798	-1.892	-2.563	0.366	-8.789	1.394	0.468	1.587	-0.183	-0.244	-0.749	8.043	3.675	0.122	-1.953	-0.244	1.7	6.602	1.305	-0.977	-3.113	1.526	1506697013
-8.295	-1.298	1.806	0.427	0.305	-0.305	2.391	-9.502	-0.94	-0.305	1.465	-6.287	3.651	7.38	3.601	-1.587	-1.831	0.244	-9.08	1.253	0.397	1.282	0.061	-0.305	-0.568	7.852	3.834	0	-1.16	-0.061	1.7	6.602	1.305	0.061	0.366	1.099	1506697013
-8.86	-1.074	2.156	0.549	0.977	-0.122	2.133	-9.022	-0.86	-0.183	1.404	-5.737	3.689	7.431	3.391	-1.221	-1.099	-0.183	-9.479	1.648	0.276	0.854	0	-0.305	-0.583	8.271	4.014	0	-1.16	-0.061	1.426	6.812	1.639	0.61	3.052	0	1506697013
-9.652	-1.058	1.669	-0.366	0.244	-0.427	1.832	-8.87	-1.074	0	1.099	-4.517	3.566	7.918	3.2	-0.854	-1.16	-0.61	-9.672	2.01	0.298	0.183	0.061	-0.366	-0.438	8.764	4.416	0.488	-0.366	0.183	1.401	8.146	1.513	1.343	3.906	-0.366	1506697013
-9.422	-1.794	1.788	-0.671	0.61	0	1.465	-8.786	-1.192	0.183	0.427	-3.235	3.741	8.171	3.132	-0.244	-1.282	-0.793	-9.829	1.639	0.202	-0.366	-0.122	-0.488	-0.616	8.981	4.658	0.549	0.183	0.061	3.319	9.262	3.475	2.991	1.709	-0.793	1506697013
-9.676	-1.714	1.98	-0.549	0.793	0.366	1.403	-8.559	-1.119	0.122	-0.061	-1.77	4.201	8.283	3.329	0.488	-0.427	-0.732	-9.65	1.189	0.303	-0.61	0	-0.671	-1.03	8.917	4.413	0.305	0.244	0.122	3.319	9.262	3.475	2.319	0.61	-1.587	1506697013
-10.058	-1.843	1.538	-1.221	-0.183	0.244	1.589	-8.419	-1.026	0	-0.122	-0.305	4.374	8.475	3.533	0.916	0.61	-0.488	-9.637	0.952	0.496	-0.977	0.122	-0.732	-1.321	8.787	4.071	0.366	0.244	0.122	2.708	9.26	4.298	0.977	0.854	-0.977	1506697013
-9.768	-2.716	1.305	-0.916	0.732	-0.183	1.768	-8.256	-0.851	-0.244	-0.061	0.916	4.144	8.713	3.432	0.977	0.549	-0.305	-9.909	0.12	0.385	-0.916	0	-0.793	-1.558	9.006	3.647	0.366	0.305	0.183	1.617	10.653	2.97	2.563	-0.671	-0.488	1506697013
-9.9	-2.555	1.177	-0.671	0.366	0.061	1.994	-8.27	-0.587	-0.427	0.122	2.075	4.087	9.286	3.29	0.793	0.061	-0.183	-10.433	-0.151	0.468	-1.16	0.183	-0.671	-1.552	9.539	3.269	0.671	0.244	0.305	1.617	10.653	2.97	-1.038	1.587	-1.038	1506697013
-9.613	-2.722	0.263	-1.038	0.61	-0.183	2.229	-8.446	-0.218	-0.61	0.366	3.296	4.255	9.976	3.141	0.549	-0.366	-0.183	-10.159	-0.468	0.648	-1.465	0.244	-0.488	-1.434	10.256	3.073	0.793	0.61	0.244	0.453	9.111	1.802	0	-0.122	-0.916	1506697013
-9.889	-2.779	-1.555	-0.916	0.793	-0.793	2.479	-8.776	0.167	-0.732	0.488	4.456	4.581	10.27	2.994	0.61	-0.183	-0.061	-10.3	-1.45	0.628	-1.526	0.305	-0.427	-1.439	10.544	2.623	0.427	0.61	0.122	0.484	10.424	0.84	1.038	0.61	-0.61	1506697013
-9.615	-3.139	-1.657	-0.732	0.366	-0.488	2.75	-9.103	0.578	-0.793	0.244	5.31	4.868	10.331	3.003	0.732	0.732	0.061	-9.994	-2.427	0.749	-1.587	0	-0.427	-1.391	10.567	1.858	0	0.671	0.061	0.484	10.424	0.84	1.038	-0.305	-0.671	1506697013
-9.284	-3.309	-1.738	-0.793	0.793	-0.305	3.125	-9.448	0.965	-0.671	-0.366	5.615	4.802	10.328	2.655	0.427	1.465	0	-9.685	-3.26	0.694	-1.343	0	-0.366	-1.554	10.456	1.079	-0.427	0.977	0.122	1.255	10.097	0.108	1.099	0	-0.549	1506697014
-9.325	-3.193	-1.741	-0.183	0.916	-0.244	3.487	-9.741	1.312	-0.61	-1.343	5.31	4.481	10.25	2.137	-0.122	1.404	-0.183	-9.661	-3.685	0.544	-1.038	0.122	-0.366	-1.899	10.22	0.538	-0.427	0.793	0.244	1.255	10.097	0.108	1.038	0.427	-0.61	1506697014
-9.57	-2.482	-1.858	-0.122	0.732	-0.427	4.31	-9.996	1.922	-0.732	-1.465	4.517	4.174	10.133	1.477	-0.732	0.305	-0.305	-9.432	-3.396	0.365	-0.61	-0.122	-0.183	-2.074	10.011	0.377	-0.244	0.244	0.244	0.609	9.903	0.093	0.977	-0.427	-0.488	1506697014
-9.427	-2.417	-2.053	-0.366	0.305	-0.732	5.151	-10.119	2.699	-0.916	-0.427	3.54	4.095	9.829	0.775	-1.099	-0.916	-0.305	-9.013	-3.441	0.269	-0.549	-0.244	-0.244	-2.01	9.78	0.547	0.061	-0.183	0.244	0.829	10.033	0.06	0.793	-1.099	-0.61	1506697014
-9.295	-2.976	-2.187	-0.183	0.122	-0.61	5.285	-9.738	3.204	-0.916	0.488	2.38	4.256	9.295	0.249	-1.038	-1.587	-0.061	-8.836	-3.626	0.423	-0.366	-0.122	-0.305	-1.891	9.465	0.633	0	-0.244	0.122	1.626	9.878	0.268	0.793	-0.793	-0.793	1506697014
-9.306	-3.272	-2.155	0.183	-0.061	-0.366	4.887	-8.882	3.292	-0.61	0.244	1.404	4.491	8.994	0.044	-0.671	-1.343	0.122	-8.843	-3.677	0.644	-0.061	-0.366	-0.305	-1.79	9.299	0.511	-0.122	-0.244	0	1.626	9.878	0.268	0.793	0.122	-0.549	1506697014
-9.143	-3.314	-1.881	0.488	0.183	-0.122	4.73	-8.132	3.297	-0.183	0.305	0.732	4.628	9.056	-0.012	-0.305	-0.427	0.183	-8.847	-3.902	0.799	0.183	-0.244	-0.244	-1.89	9.391	0.394	-0.061	0	0	0.976	9.887	0.364	0.427	0.122	-0.366	1506697014
-9.586	-2.711	-1.872	0.671	-0.061	0.061	4.518	-7.655	3.151	0.122	0.305	0.244	4.503	9.314	-0.193	-0.061	0.061	0.061	-8.908	-3.844	0.891	0.61	-0.122	-0.183	-2.164	9.648	0.29	0.061	0.061	0.061	1.212	9.96	0.303	0.183	-0.61	-0.122	1506697014
-9.792	-2.163	-2.006	0.61	-0.488	0.061	4.549	-7.583	2.927	0.244	0.427	-0.183	4.292	9.727	-0.319	0.122	-0.305	0.061	-8.742	-3.586	0.845	0.671	0	0.061	-2.317	9.958	0.361	0.305	-0.061	0.061	1.212	9.96	0.303	0	-1.221	0	1506697014
-9.512	-2.743	-1.292	0.61	-0.244	0.244	4.588	-7.821	2.525	0.366	0.916	-0.854	4.278	9.903	-0.035	0.183	-0.671	0.183	-9.142	-4.003	0.907	0.671	0.793	-0.061	-2.536	10.046	0.486	0.427	-0.183	0	1.625	9.97	0.012	-0.183	-0.793	-0.061	1506697014
-9.538	-2.609	-1.262	0.61	0.61	0.183	4.399	-8.095	1.989	0.366	1.221	-1.77	4.349	10.14	0.372	0.305	-0.854	0.244	-9.94	-3.447	0.514	1.343	0.122	-0.122	-2.402	10.407	0.502	0.366	-0.854	0.122	0.688	9.912	-0.029	-0.183	-0.061	-0.183	1506697014
-9.954	-2.458	-1.884	0.854	-0.122	0.122	4.116	-8.497	1.439	0.244	1.221	-2.38	4.441	10.52	0.903	0.305	-0.916	0	-9.746	-2.241	0.351	0.916	0.305	0.122	-1.54	10.88	1.186	0.854	-0.854	0	0.688	9.912	-0.029	-0.305	-0.488	-0.244	1506697014
-9.422	-2.625	-1.386	0.977	-0.061	0.183	4.052	-8.861	0.725	0.122	1.404	-2.563	4.67	10.095	1.639	0.366	-0.732	-0.183	-9.305	-2.469	0.287	0.61	0.427	0.183	-1.231	10.542	1.598	0.549	-0.366	-0.244	1.347	10.104	0.017	-0.366	-1.16	-0.671	1506697014
-9.402	-2.622	-0.772	0.977	0.244	0.305	4.235	-9.063	0.133	0.122	1.404	-2.563	4.996	9.41	2.609	0.61	0.061	-0.061	-9.083	-2.834	0.316	0.916	0.488	0	-1.385	9.831	1.452	-0.061	-1.099	0	0.596	9.904	0.613	-0.305	-0.183	-0.671	1506697014
-9.506	-2.407	-0.766	1.038	0.122	0.305	4.552	-9.556	-0.163	-0.549	1.892	-3.174	5.063	9.403	3.498	0.366	1.099	0.061	-9.356	-2.468	0.167	1.282	0.61	0.244	-1.331	9.603	1.409	-0.549	-1.221	0.244	0.596	9.904	0.613	-0.305	-0.061	-0.732	1506697014
-9.556	-2.436	-0.615	1.16	0.122	0.427	3.908	-9.886	-0.683	-0.61	1.831	-4.211	4.589	9.566	3.514	-0.305	0.793	0.183	-9.409	-2.134	-0.007	1.343	0.854	0.305	-1.256	9.69	1.589	-0.488	-1.099	0.366	0.97	9.866	1.043	-0.305	-0.916	-0.732	1506697014
-9.605	-2.297	-0.493	1.038	0	0.427	3.412	-9.92	-0.563	-1.099	1.099	-4.7	4.093	9.722	3.139	-1.099	-0.793	0.122	-9.49	-1.705	-0.171	1.16	1.099	0.305	-1.215	9.807	1.747	-0.427	-1.343	0.488	0.755	9.893	1.238	-0.427	-0.671	-0.61	1506697014
-9.526	-2.005	-0.529	0.793	0	0.122	3.365	-9.971	-0.214	-1.343	1.526	-4.7	4.212	9.592	3.169	-1.709	-1.709	0.122	-9.67	-1.251	-0.44	0.977	1.16	0.366	-0.98	9.701	2.031	-0.305	-1.648	0.61	0.755	9.893	1.238	-0.427	-0.183	-0.488	1506697014
-9.5	-2.243	-0.403	0.732	-0.122	0.183	3.173	-9.556	-0.066	-1.404	2.563	-4.211	4.429	9.253	3.261	-1.892	-1.77	0.183	-9.65	-1.046	-0.64	0.732	1.221	0.366	-0.473	9.537	2.401	-0.244	-1.648	0.61	0.258	9.836	1.247	-0.305	-0.366	-0.549	1506697014
-9.476	-2.267	-0.202	0.732	0	0.366	2.591	-8.843	-0.071	-1.282	2.686	-3.54	4.546	8.769	3.182	-1.648	-1.465	0.122	-9.727	-0.915	-0.784	0.549	1.038	0.244	0.002	9.349	2.662	-0.488	-1.404	0.549	0.258	9.836	1.247	-0.366	-0.61	-0.61	1506697014
-9.644	-1.958	-0.17	0.549	-0.061	0.366	2.12	-7.896	-0.345	-1.404	0.549	-2.441	4.655	8.469	3.036	-1.343	-0.854	0	-9.847	-0.703	-0.883	0.244	0.916	0.122	0.348	9.289	2.787	-0.488	-1.038	0.488	0.549	9.768	1.473	-0.305	-0.427	-0.366	1506697014
-9.725	-1.796	-0.208	0.244	-0.061	0.183	3.591	-7.173	-0.228	-1.831	-0.305	-0.916	4.663	8.393	2.857	-1.038	-0.366	-0.244	-9.926	-0.863	-1.04	0.244	0.61	0.122	0.453	9.343	2.801	-0.427	-0.488	0.488	0.006	9.883	1.377	-0.366	-0.183	-0.305	1506697014
-9.697	-1.845	-0.164	0.061	-0.061	0.122	5.559	-6.806	-0.366	-1.953	0.488	-0.366	4.688	8.46	2.722	-0.793	-0.244	-0.427	-9.939	-1.037	-1.17	0.122	0.488	0.061	0.19	9.386	2.74	-0.305	-0.183	0.488	0.142	9.877	1.439	-0.305	-0.305	-0.427	1506697014
-9.544	-2.023	-0.038	0	0	0	6.039	-6.608	-0.713	-2.075	1.282	-0.427	4.739	8.673	2.609	-0.61	-0.366	-0.427	-9.86	-1.053	-1.353	0.061	0.427	0.061	0.019	9.51	2.682	-0.122	-0.305	0.488	0.142	9.877	1.439	-0.244	-0.183	-0.427	1506697014
-9.631	-2.218	-0.074	0	0.061	-0.122	5.952	-6.899	-0.725	-2.075	1.648	-0.671	4.809	8.783	2.635	-0.366	-0.488	-0.244	-9.964	-0.992	-1.462	0	0.366	0.061	0.045	9.54	2.756	0	-0.305	0.244	-0.312	9.801	1.489	-0.183	0.244	-0.366	1506697014
-9.75	-2.298	-0.144	0	-0.122	-0.122	5.879	-7.227	-0.511	-2.075	1.465	-0.61	4.917	8.738	2.73	-0.061	-0.305	-0.061	-9.981	-1.026	-1.553	-0.061	0.244	0.061	0.201	9.586	2.834	0	-0.244	0	-0.524	9.897	1.622	-0.122	0.305	-0.366	1506697014
-9.664	-2.389	-0.03	0.061	-0.061	-0.061	5.401	-7.392	-0.3	-2.075	1.831	-0.427	4.893	8.734	2.924	0.244	0	0	-9.927	-1.115	-1.554	-0.061	0.183	0	0.292	9.611	2.839	0.061	-0.183	-0.122	-0.524	9.897	1.622	-0.122	0.061	-0.305	1506697015
-9.601	-2.316	0.02	0.122	0	-0.061	4.795	-7.466	0.05	-1.953	2.197	-0.061	4.803	8.709	3.17	0.366	0.183	-0.061	-9.873	-1.214	-1.526	0	0	0	0.28	9.558	2.781	0.061	0	-0.122	-0.445	9.85	1.674	-0.122	0.061	-0.244	1506697015
-9.658	-2.266	-0.044	0.061	0.061	-0.122	4.199	-7.363	0.613	-1.587	2.502	0.488	4.773	8.787	3.424	0.366	0.244	-0.061	-9.813	-1.166	-1.499	0	0	0	0.195	9.557	2.741	0.061	0.122	-0.122	-0.519	9.812	1.643	-0.061	0.061	-0.183	1506697015
-9.716	-2.208	-0.103	0.061	0.061	-0.122	3.589	-7.159	0.93	-1.099	2.197	1.404	4.725	8.926	3.628	0.305	0.244	0	-9.844	-1.175	-1.449	-0.061	-0.061	0	0.103	9.639	2.711	0.061	0.183	-0.122	-0.519	9.812	1.643	0	-0.061	-0.183	1506697015
-9.671	-2.132	-0.14	0.061	0.061	-0.183	3.297	-7.066	1.217	-0.61	1.526	2.686	4.663	9.094	3.761	0.183	0.183	0	-9.81	-1.221	-1.461	-0.061	-0.122	0.061	0.012	9.758	2.671	0	0.183	-0.122	-0.423	9.896	1.64	0.061	-0.122	-0.122	1506697015
-9.63	-2.15	-0.169	0	0.061	-0.183	3.329	-7.374	1.442	-0.122	0.977	3.906	4.651	9.249	3.825	0	0.122	0	-9.732	-1.278	-1.486	-0.061	-0.122	0.122	-0.053	9.857	2.65	-0.061	0.122	-0.061	-0.403	9.826	1.556	0.061	-0.061	-0.122	1506697015
-9.644	-2.19	-0.255	0.061	0.122	-0.183	3.691	-8.185	1.476	0.305	0.549	4.7	4.609	9.268	3.829	-0.122	0.122	0	-9.705	-1.339	-1.485	-0.061	-0.183	0.122	-0.09	9.859	2.634	-0.183	0.061	-0.061	-0.403	9.826	1.556	0.122	-0.061	-0.061	1506697015
-9.71	-2.22	-0.337	0.061	0.061	-0.122	4.055	-8.995	1.232	0.671	-0.366	4.7	4.536	9.209	3.772	-0.244	0.061	0	-9.759	-1.365	-1.422	-0.061	-0.183	0.122	-0.11	9.774	2.578	-0.305	-0.061	-0.061	-0.219	9.91	1.572	0.183	-0.122	-0.122	1506697015
-9.731	-2.159	-0.414	0.122	0.061	-0.061	4.237	-9.55	1.001	0.854	-2.075	3.967	4.451	9.165	3.618	-0.366	0	-0.122	-9.743	-1.365	-1.379	-0.061	-0.183	0.122	-0.077	9.743	2.537	-0.305	-0.122	-0.061	-0.093	9.965	1.583	0.122	-0.183	-0.061	1506697015
-9.67	-1.975	-0.427	0.061	0.061	-0.061	4.75	-9.749	0.75	0.977	-2.93	2.869	4.419	9.058	3.405	-0.488	-0.061	-0.244	-9.633	-1.3	-1.297	-0.061	-0.183	0.122	-0.026	9.667	2.479	-0.305	-0.122	-0.061	-0.093	9.965	1.583	0.122	-0.183	0.061	1506697015
-9.692	-1.908	-0.532	-0.061	0	-0.122	5.042	-9.532	0.48	0.977	-2.991	1.831	4.477	8.893	3.191	-0.488	-0.061	-0.305	-9.588	-1.293	-1.203	-0.183	-0.061	0.122	-0.045	9.544	2.442	-0.305	-0.061	-0.061	-0.195	9.909	1.445	0.122	-0.244	0.061	1506697015
-9.629	-1.895	-0.602	-0.122	-0.061	-0.122	5.042	-9.101	0.304	0.916	-2.747	1.038	4.599	8.78	3.004	-0.366	0	-0.427	-9.526	-1.256	-1.144	-0.244	0	0.061	-0.048	9.52	2.419	-0.244	-0.061	0	-0.037	9.844	1.324	0.122	-0.244	0	1506697015
-9.636	-1.909	-0.624	-0.305	-0.061	-0.061	4.884	-8.625	0.2	0.793	-2.502	0.61	4.705	8.768	2.888	-0.305	0	-0.427	-9.55	-1.218	-1.133	-0.305	0.061	0.061	-0.054	9.505	2.414	-0.183	0.061	0.061	-0.037	9.844	1.324	0.183	-0.122	0	1506697015
-9.646	-1.931	-0.664	-0.366	-0.122	-0.061	4.788	-8.26	0.165	0.671	-2.136	0.366	4.827	8.686	2.806	-0.183	0	-0.366	-9.629	-1.225	-1.174	-0.366	0.122	0.061	-0.053	9.46	2.468	-0.122	0.122	0.122	0.103	9.904	1.199	0.122	0	0	1506697015
-9.594	-2.056	-0.664	-0.427	-0.061	-0.061	4.743	-8.016	0.166	0.549	-1.587	0.183	4.949	8.732	2.832	-0.061	0.061	-0.183	-9.641	-1.266	-1.247	-0.427	0.122	0.061	-0.032	9.515	2.497	-0.061	0.244	0.122	0.019	9.867	1.16	0.122	0.061	0	1506697015
-9.612	-2.163	-0.69	-0.427	-0.061	-0.061	4.675	-8	0.184	0.366	-1.221	-0.061	5.042	8.823	2.903	0.061	0.244	0	-9.691	-1.26	-1.345	-0.427	0.061	0	-0.036	9.57	2.523	0	0.244	0.122	0.019	9.867	1.16	0.122	0.183	-0.061	1506697015
-9.633	-2.256	-0.684	-0.366	-0.061	-0.061	4.615	-8.12	0.252	0.183	-0.977	-0.427	5.003	8.826	3.028	0.183	0.305	0.183	-9.678	-1.34	-1.388	-0.488	0.122	0	-0.024	9.554	2.498	0	0.305	0.122	-0.08	9.887	1.097	0.061	0.183	0	1506697015
-9.597	-2.29	-0.679	-0.366	0	-0.061	4.54	-8.27	0.324	0	-0.732	-0.793	4.91	8.825	3.175	0.183	0.305	0.305	-9.683	-1.404	-1.437	-0.427	0.122	-0.061	0.008	9.519	2.457	0	0.366	0.122	-0.281	9.905	1.046	0.061	0.244	0	1506697015
-9.579	-2.273	-0.687	-0.305	-0.061	-0.061	4.399	-8.459	0.449	0	-0.732	-0.793	4.802	8.839	3.247	0.122	0.305	0.366	-9.667	-1.416	-1.476	-0.366	0.122	-0.122	-0.031	9.505	2.448	0.061	0.305	0.183	-0.281	9.905	1.046	0.061	0.183	0	1506697015
-9.587	-2.266	-0.648	-0.244	0	0	4.181	-8.61	0.569	-0.305	-0.183	-1.404	4.687	8.887	3.269	0.061	0.122	0.427	-9.665	-1.39	-1.503	-0.305	0.061	-0.122	-0.017	9.53	2.448	0.122	0.305	0.183	-0.281	9.9	1.031	0.061	0.122	0	1506697015
-9.654	-2.204	-0.659	-0.183	0	0	3.949	-8.642	0.707	-0.366	0.061	-1.587	4.643	8.912	3.248	0.061	0.122	0.427	-9.654	-1.431	-1.52	-0.305	0.061	-0.122	-0.035	9.545	2.47	0.122	0.305	0.183	-0.195	9.875	1.096	0	0.183	0	1506697015
-9.69	-2.163	-0.658	-0.183	0	0	3.701	-8.656	0.807	-0.366	0.183	-1.526	4.572	8.935	3.176	0.061	0.122	0.427	-9.653	-1.431	-1.568	-0.183	0.061	-0.122	-0.051	9.601	2.478	0.122	0.244	0.183	-0.169	9.92	1.101	0	0.122	0	1506697015
-9.701	-2.17	-0.678	-0.183	0	0	3.487	-8.597	0.906	-0.305	0.244	-1.343	4.491	9.001	3.129	0.061	0.061	0.427	-9.68	-1.433	-1.607	-0.122	0.061	-0.122	-0.065	9.673	2.463	0.122	0.244	0.122	-0.175	9.946	1.103	0	0.061	0	1506697015
-9.78	-2.275	-0.743	-0.183	-0.061	0	3.326	-8.526	0.997	-0.244	0.366	-1.038	4.441	9.032	3.109	0.122	0	0.305	-9.705	-1.515	-1.614	-0.122	0.061	-0.122	-0.072	9.708	2.417	0.122	0.122	0.122	-0.181	10.005	1.116	0	0.061	0	1506697015
-9.793	-2.456	-0.819	-0.183	-0.183	0.061	3.207	-8.442	1.046	-0.122	0.366	-0.549	4.441	9.032	3.109	0.122	0	0.305	-9.831	-1.611	-1.608	-0.061	0	-0.061	0.001	9.761	2.329	0.122	0.061	0.061	-0.181	10.005	1.116	-0.061	0.061	0	1506697015
-9.544	-2.561	-0.876	-0.061	0	0.122	3.129	-8.368	1.074	0	0.244	-0.122	4.411	9.05	3.085	0.122	0	0.183	-9.843	-1.776	-1.608	0	-0.244	-0.061	0.03	9.928	2.217	0.122	0.061	-0.061	-0.151	10.119	1.141	-0.061	-0.061	0	1506697016
-9.476	-2.428	-0.805	0.061	0.122	0.122	3.165	-8.384	0.997	0.061	0.061	0.183	4.498	9.318	3.077	0.061	-0.061	-0.183	-9.63	-1.873	-1.473	0.061	-0.305	0	-0.022	9.984	2.085	0.061	0	-0.122	-0.494	9.927	1.002	-0.305	-0.244	0.183	1506697016
-9.408	-2.273	-0.869	0.061	0.061	0	3.273	-8.378	0.916	0.122	-0.122	0.427	4.571	9.245	3.043	0	-0.061	-0.244	-9.527	-1.909	-1.36	0.122	-0.244	0.061	-0.185	9.897	1.994	-0.122	0	-0.183	-0.494	9.927	1.002	-0.366	-0.549	0.244	1506697016
-9.688	-2.352	-1.098	0.061	0	0	3.405	-8.14	0.804	0	-0.122	0.488	4.609	9.237	3.019	-0.122	0	-0.305	-9.658	-1.815	-1.305	0.122	-0.061	0.122	-0.295	9.839	1.95	-0.183	-0.122	-0.183	-0.768	9.768	0.767	-0.244	-0.732	0.061	1506697016
-9.89	-2.422	-1.339	0.061	-0.427	-0.061	3.555	-8.04	0.79	0	-0.122	0.488	4.561	9.269	2.887	-0.183	-0.183	-0.366	-9.658	-1.815	-1.305	0.122	-0.061	0.122	-0.221	9.903	1.998	-0.183	-0.244	-0.244	-0.362	9.739	0.7	-0.061	-0.366	0	1506697016
-9.579	-2.675	-1.314	0.061	-0.916	-0.122	3.534	-8.12	0.714	-0.122	0.061	0.488	4.6	9.363	2.792	-0.183	-0.305	-0.427	-9.824	-1.908	-1.37	0.061	-0.366	0.122	-0.068	10.082	2.031	-0.183	-0.244	-0.366	-0.083	10.168	0.815	-0.122	-0.183	0	1506697016
-9.132	-2.878	-1.223	0.122	-0.305	0.061	3.498	-8.373	0.567	0	-0.366	0.549	4.722	9.305	2.756	-0.061	-0.061	-0.549	-9.843	-2.029	-1.209	0.244	-0.183	0.244	-0.124	9.973	1.973	-0.183	-0.122	-0.427	-0.287	10.186	0.999	-0.427	-0.427	0	1506697016
-9.301	-2.925	-1.464	0.244	-0.244	-0.061	3.612	-8.427	0.456	0	-0.366	0.549	4.677	9.184	2.701	-0.122	0.061	-0.488	-9.843	-2.029	-1.209	0.244	-0.183	0.244	-0.316	9.746	1.82	-0.366	-0.122	-0.549	-0.124	9.832	1.01	-0.427	-0.488	0.183	1506697016
-9.536	-3.261	-1.518	0.305	-0.488	-0.366	3.821	-8.276	0.394	-0.427	-0.427	0.427	4.5	9.137	2.565	-0.244	-0.122	-0.488	-9.948	-2.361	-1.109	0.549	-0.732	0.122	-0.513	9.606	1.699	-0.305	-0.122	-0.549	0.108	9.914	0.802	-0.427	0	0.427	1506697016
-9.686	-4.103	-1.15	0.61	-0.732	-0.671	3.961	-8.289	0.486	-0.793	0.305	0.244	4.343	9.228	2.381	-0.366	-0.488	-0.549	-10.104	-2.604	-1.133	0.854	-1.16	0.061	-0.614	9.622	1.587	-0.183	-0.244	-0.549	-0.385	10.078	0.451	-0.732	0.061	0.549	1506697016
-9.552	-4.473	-0.799	1.465	-0.488	-0.916	3.746	-8.399	0.487	-1.038	0.61	0.183	4.268	9.337	2.169	-0.427	-0.854	-0.61	-10.113	-2.735	-1.041	1.465	-1.831	-0.061	-0.691	9.71	1.555	-0.061	-0.305	-0.671	-1.677	10.615	1.267	-1.038	0.183	0.793	1506697016
-9.439	-3.836	-0.057	1.892	-0.305	-1.099	3.493	-8.516	0.445	-1.282	0.671	0.366	4.207	9.378	2	-0.427	-1.221	-0.549	-9.905	-2.18	-0.731	2.136	-2.197	0	-0.785	9.686	1.689	0.122	-0.244	-0.793	-1.677	10.615	1.267	-1.038	-0.488	1.099	1506697016
-9.35	-2.553	0.802	1.709	-0.305	-0.977	3.456	-8.525	0.542	-1.587	1.038	0.61	4.188	9.266	1.968	-0.305	-1.404	-0.488	-9.594	-1.257	-0.234	2.38	-2.258	0.061	-0.995	9.594	2.204	0.305	-0.122	-0.977	-2.082	10.593	1.555	-0.977	-1.587	1.16	1506697016
-9.711	-1.287	1.303	1.038	-0.488	-0.916	3.456	-8.525	0.542	-1.587	1.038	0.61	4.237	9.021	2.138	0.061	-1.038	-0.244	-9.594	-1.257	-0.234	2.38	-2.258	0.061	-1.309	9.403	2.848	0.305	-0.122	-0.977	-1.738	9.957	1.267	-0.854	-1.526	1.038	1506697016
-10.401	-1.392	1.223	0.427	-0.732	-1.038	3.339	-8.539	0.968	-1.343	1.892	0.793	4.229	8.836	2.452	0.671	-0.366	0	-9.561	1.172	1.276	1.282	-1.16	0.366	-1.579	9.36	3.522	0.366	0.122	-1.16	-0.115	9.18	1.775	-0.183	0	0.366	1506697016
-9.804	-1.598	1.242	-0.061	-1.16	-0.671	3.102	-8.428	0.742	-0.671	1.953	0.732	4.133	9.204	2.92	1.221	0.549	0.061	-9.318	1.398	1.451	0.244	-0.61	0.305	-1.692	9.881	3.899	0.305	0.549	-1.16	0.927	9.562	2.55	-0.305	-0.854	-0.488	1506697016
-8.459	-2.132	1.584	-0.732	-0.488	-0.427	2.823	-9.001	0.41	0.305	1.282	0.854	4.029	9.568	3.566	1.587	1.526	0	-8.805	1.25	1.565	0.244	-0.61	0.305	-1.857	9.843	3.737	0	0.305	-0.977	1.377	9.418	2.217	0.122	-3.662	-0.854	1506697016
-8.004	-2.937	1.523	-0.732	0.061	-0.488	2.619	-9.855	-0.407	1.709	-0.732	0.671	3.846	9.037	4.115	1.77	2.319	0.122	-8.624	1.17	1.736	-0.488	0.366	0.183	-1.966	9.007	3.577	-0.244	0	-0.61	1.804	9.123	2.448	-0.916	-1.953	-1.77	1506697016
-7.881	-3.823	1.241	-0.244	0.122	-0.488	2.736	-9.633	-1.385	2.38	-3.784	-0.244	3.5	8.424	4.383	1.465	2.38	0.366	-8.601	0.701	1.737	-0.488	1.221	0.122	-1.983	8.202	3.397	-0.488	0.427	-0.244	-0.327	8.582	2.762	-1.221	0.488	-2.319	1506697016
-7.891	-4.606	0.979	-0.061	0.61	-0.61	3.555	-8.753	-1.761	2.014	-4.822	-1.282	3.17	8.336	4.246	0.793	1.648	0.427	-9.119	0.54	1.59	-0.549	0.732	-0.061	-2.277	7.996	3.116	-0.305	0.488	0.366	-3.752	9.129	2.022	-0.732	0.854	-3.113	1506697016
-8.233	-5.44	0.894	0.366	0.488	-0.488	5.006	-8.246	-1.742	1.16	-2.319	-1.831	3.022	8.723	3.857	-0.061	0.488	0.488	-9.441	0.437	1.56	-0.549	0.732	-0.061	-2.499	8.214	3.007	0.183	0.427	0.854	-3.752	9.129	2.022	-0.916	0.122	-3.723	1506697016
-7.911	-5.76	1.27	0.916	0.366	-0.244	5.524	-8.253	-2.15	0.61	0.671	-2.258	3.274	9.209	3.322	-0.61	-0.488	0.732	-9.572	-0.01	1.522	-0.549	1.038	-0.122	-2.765	8.68	3.068	0.427	0.793	1.099	-3.401	9.66	2.096	-1.099	-0.183	-3.357	1506697016
-7.854	-5.101	1.213	1.038	0.549	0.061	5.194	-8.411	-2.708	0.061	0.244	-2.869	3.7	9.676	2.676	-0.671	-0.488	1.282	-9.305	-0.429	1.747	0.244	0	-0.427	-3.254	8.929	2.913	0.244	0.854	1.16	-1.091	8.654	2.518	0.427	0	-2.441	1506697016
-7.631	-4.066	1.249	0.427	0.244	0.061	5.393	-8.366	-2.784	-0.366	0.061	-3.723	3.797	9.939	2.213	-0.549	0.183	2.075	-8.729	-0.471	2.037	0.671	-0.061	-0.488	-3.786	8.855	2.71	-0.061	0.549	1.16	-1.091	8.654	2.518	1.099	0.488	-1.404	1506697016
-6.839	-4.559	1.309	0.122	1.221	0.122	5.388	-7.965	-2.996	-0.916	0.61	-4.211	3.521	9.97	1.782	-0.549	0.427	2.747	-8.408	-0.014	2.171	0.671	-0.061	-0.488	-4.076	8.575	2.519	-0.122	0.244	1.099	-1.543	8.329	1.943	1.587	0.854	-0.671	1506697016
-9.458	-4.716	0.623	0.427	2.563	0.549	5.265	-7.526	-3.003	-1.465	0.916	-4.333	3.106	9.82	1.537	-0.732	0.122	3.235	-9.097	-0.152	1.859	0.366	0.61	-0.549	-3.941	8.297	2.476	0	-0.305	1.038	-3.162	8.64	2.004	2.563	0.61	0.061	1506697017
-11.766	-4.326	0.104	0.671	1.526	0	5.523	-7.38	-2.653	-1.953	1.831	-4.272	2.741	9.618	1.653	-0.793	-0.366	3.174	-10.734	-1.114	0.906	0	0.732	-0.916	-3.131	8.715	2.422	0.366	-0.854	0.977	-3.162	8.64	2.004	1.16	-1.221	1.038	1506697017
-13.379	-3.628	-0.9	-0.305	0.244	0.061	5.416	-7.885	-2.372	-2.075	2.136	-4.211	2.64	9.757	1.538	-0.549	-1.221	1.892	-12.742	-1.902	-0.479	0	0.732	-0.916	-1.42	10.518	2.457	1.038	-1.099	1.038	-2.123	11.319	2.522	2.075	-2.991	0.488	1506697017
-12.157	-2.695	-1.133	0	0.305	0.366	5.318	-8.886	-2.214	-1.892	0.916	-3.906	3.104	10.427	1.444	0.122	-2.319	-0.366	-13.211	-1.456	-1.483	0.183	0.183	-1.221	0.914	12.848	2.321	1.526	-1.221	0.366	0.374	12.703	2.395	2.197	-0.793	1.343	1506697017
-10.209	-1.515	-1.293	-0.183	1.282	0.305	5.938	-10.062	-1.708	-1.526	-0.549	-3.418	4.182	10.61	1.616	0.793	-2.686	-2.563	-11.74	-2.2	-1.828	-0.305	-0.427	-0.732	2.05	13.104	2.222	1.465	-0.732	-0.793	1.3	13.258	2.216	1.953	0.671	2.197	1506697017
-10.033	-1.235	-2.097	-1.038	0.916	0.427	6.916	-9.305	-0.841	-1.892	-1.648	-2.747	5.161	9.987	1.749	1.648	-1.953	-3.845	-11.029	-3.098	-1.765	-0.305	-0.427	-0.732	2.227	11.977	1.668	0.977	-1.16	-1.648	-0.193	12.194	1.674	1.099	0.061	1.587	1506697017
-10.269	-1.424	-2.139	-0.916	0.916	0.427	8.937	-7.193	1.225	-3.479	0.244	-1.892	6.019	9.722	1.988	2.197	-0.61	-4.7	-10.787	-3.164	-1.509	-0.244	-1.099	-0.61	2.382	11.099	0.901	0.244	-1.221	-2.136	1.036	10.47	-0.717	0.854	0.305	1.16	1506697017
-9.744	-1.328	-2.095	-0.61	0.793	0.061	10.468	-6.334	3.322	-4.395	3.357	-1.953	6.8	9.977	2.116	2.197	0.61	-5.432	-9.527	-3.29	-1.522	-0.549	-0.671	-0.366	2.196	10.696	0.614	0.305	-0.305	-2.136	1.036	10.47	-0.717	0.854	1.404	1.099	1506697017
-9.087	-1.334	-2.092	-0.488	0.732	-0.122	10.533	-5.898	3.531	-3.845	3.174	-2.38	7.404	10.222	2.287	1.77	0.916	-5.31	-8.714	-3.525	-1.371	-0.549	-0.671	-0.366	1.33	10.124	0.494	0.793	0.366	-2.136	0.208	10.362	-0.115	0.671	0.732	0.671	1506697017
-8.929	-1.305	-2.024	-0.671	0.793	-0.366	10.921	-5.168	2.322	-2.686	1.709	-2.686	7.589	9.819	2.268	1.221	-0.061	-4.089	-8.575	-3.161	-1.136	-0.427	-0.732	-0.732	0.176	9.417	0.182	0.854	-0.366	-2.075	0.658	9.298	-0.16	0.61	0.549	0.244	1506697017
-9.173	-1.57	-2.107	-0.671	0.488	-0.488	11.722	-3.903	1.664	-2.441	2.502	-3.54	7.461	9.067	2.238	0.671	-1.282	-2.441	-8.387	-3.151	-0.796	-0.671	-0.488	-0.427	-0.355	8.947	0.077	0.549	-1.16	-1.953	0.658	9.298	-0.16	0.671	0.793	0.061	1506697017
-9.44	-1.749	-2.061	-0.732	0.061	-0.488	10.489	-2.549	0.892	-3.113	2.197	-4.578	7.529	8.521	2.226	0.183	-1.77	-1.221	-8.563	-3.705	-0.701	-0.671	-0.488	-0.427	-0.231	8.745	-0.048	0.488	-1.221	-1.465	1.133	9.368	0.732	0.366	1.16	0.183	1506697017
-9.314	-1.858	-1.927	-0.793	0.122	-0.61	9.277	-1.16	-0.036	-4.395	2.38	-4.944	7.559	8.394	2.077	-0.183	-1.282	-0.549	-8.774	-3.88	-0.597	-0.427	-0.61	-0.549	0.032	9.037	-0.236	0.122	-0.61	-0.671	1.087	9.631	0.843	0	0.793	0.366	1506697017
-9.385	-1.894	-2.028	-0.793	-0.061	-0.732	7.742	-0.72	-0.266	-5.371	3.601	-4.761	7.34	8.739	1.845	-0.427	-0.732	-0.122	-8.916	-3.62	-0.636	-0.244	-0.732	-0.427	0.275	9.507	-0.257	-0.122	-0.061	-0.061	1.025	9.841	0.468	-0.427	0.488	0.549	1506697017
-9.728	-1.839	-2.146	-0.854	-0.61	-0.793	6.223	-0.975	0.534	-5.615	4.028	-3.906	6.998	9.193	1.672	-0.61	-0.61	0.427	-9.293	-3.255	-0.668	-0.244	-0.732	-0.427	0.268	9.967	0.199	0.305	0.549	0.305	0.989	9.707	0.352	-0.488	0.549	0.549	1506697017
-9.695	-1.873	-2.021	-1.282	-1.099	-0.61	5.094	-1.761	1.135	-4.944	3.357	-2.808	6.584	9.416	1.506	-0.61	-0.732	1.16	-9.085	-3.214	-0.413	-0.549	-1.465	0	0.194	10.167	0.415	0.061	1.038	0.244	1.239	9.78	0.248	-0.61	0.793	0.61	1506697017
-9.665	-2.616	-1.808	-1.038	-1.16	-0.427	5.089	-2.79	1.217	-3.784	2.075	-1.953	6.229	9.385	1.373	-0.305	-0.305	1.831	-8.824	-3.241	0.207	-0.61	-0.183	0.183	-0.183	10.042	0.568	-0.122	1.587	0.061	1.239	9.78	0.248	-0.61	0.916	0.488	1506697017
-9.489	-2.946	-1.93	-0.854	-1.404	-0.427	5.724	-2.981	1.2	-3.174	-0.061	-1.343	6.038	9.66	1.201	0.061	1.099	2.197	-8.831	-3.542	0.703	-0.61	-0.183	0.183	-0.785	10.222	0.342	-0.671	2.136	0.244	1.392	9.847	0.511	-0.549	1.343	0.488	1506697017
-9.043	-3.492	-1.194	-0.854	-1.221	-0.183	7.143	-3.034	0.89	-3.174	-0.916	-0.916	5.706	10.407	0.758	0.366	2.808	2.38	-9.884	-3.985	0.818	-0.427	-0.122	0.244	-1.714	10.493	0.017	-1.16	2.075	0.366	1.006	9.887	0.317	-0.549	0.916	0.488	1506697017
-9.344	-2.824	-0.615	-0.977	0.122	-0.122	8.236	-2.881	0.329	-2.93	-0.549	-0.916	4.797	11.102	0.136	0.427	3.54	2.686	-10.101	-2.635	0.603	0.122	-1.526	0.671	-2.308	10.519	0.531	-1.038	1.465	0.183	1.006	9.887	0.317	-0.61	0.671	0.732	1506697017
-9.829	-2.22	-1.462	-1.221	-0.854	-0.488	8.252	-2.067	1.339	-2.686	-1.587	-0.61	3.543	11.291	-0.298	0.305	2.136	2.991	-8.972	-1.904	1.242	0.122	-1.526	0.671	-2.176	10.57	1.261	-0.305	1.648	-0.549	0.325	9.975	0.44	-0.732	0.427	0.61	1506697017
-9.196	-3.979	-0.798	-0.366	-1.16	0	10.238	-1.763	3.708	-2.136	-0.366	-0.122	3.186	10.408	0.026	0.61	0.854	2.991	-8.486	-2.914	1.888	-0.916	-0.61	0.793	-2.774	9.988	1.255	-0.793	2.136	-0.977	0.793	9.828	0.959	-0.244	0.488	-0.122	1506697017
-8.928	-3.682	-0.096	0.793	0.305	0.61	10.168	-0.788	4.778	-0.427	-0.427	-0.488	3.494	9.671	0.898	1.099	1.953	2.319	-8.594	-3.939	1.964	0.061	-0.061	0.854	-3.333	9.516	0.456	-1.404	0.916	-0.122	0.793	9.828	0.959	-0.061	0.854	-0.122	1506697017
-9.436	-2.579	-0.717	0.061	-0.366	0.305	10.361	0.346	4.364	0.916	0.488	-0.732	3.413	9.862	1.395	0.732	3.54	1.16	-9.287	-2.921	1.599	0.061	-0.061	0.854	-3.152	9.746	0.559	-1.404	0.916	-0.122	0.724	9.928	2.059	-0.488	-0.122	0.122	1506697017
-9.475	-2.552	-1.024	0.183	-0.244	0	9.904	1.226	2.854	0.488	0.488	-0.61	2.744	10.253	1.229	-0.244	2.563	0	-9.355	-1.802	1.311	0.244	0.183	0.977	-3.004	10.088	1.281	-0.366	0.732	0.366	1.288	9.885	0.791	-0.61	-1.77	-0.061	1506697017
-9.512	-2.889	-0.939	0.122	-0.488	0.061	9.906	1.04	1.41	-0.122	0	-0.732	2.292	9.99	1.388	-0.854	0	-0.671	-9.192	-1.503	1.353	0.244	0.183	0.977	-3.059	9.589	1.775	-0.244	0.183	0.183	1.288	9.885	0.791	-0.671	-0.671	0.061	1506697018
-9.31	-3.157	-0.707	0.122	-0.366	0.305	9.912	1.023	1.036	-0.488	0.61	-0.671	2.823	9.392	2.178	-0.854	-1.16	-0.732	-9.217	-1.431	1.365	0	0.183	0.732	-2.907	8.982	1.933	-0.488	-0.61	0.061	0.892	9.855	0.805	-0.549	0.427	-0.183	1506697018
-9.35	-3.232	-0.632	0.366	-0.244	0.366	9.471	1.026	1.541	-0.549	0.366	-0.488	3.787	9.184	2.397	-0.732	-0.244	-1.038	-9.217	-1.431	1.365	0.061	0.61	0.549	-2.43	9.122	2.068	-0.732	-0.793	0.183	0.482	9.729	0.969	-0.366	0.305	-0.244	1506697018
-9.506	-2.969	-0.508	0.366	-0.488	0.488	9.551	0.803	1.976	-0.122	0.244	-0.366	4.383	9.378	2.186	-0.732	0.732	-1.404	-9.522	-1.251	1.169	0.183	0.549	0.305	-2.155	9.58	2.079	-0.793	-0.488	0.244	0.386	9.818	1.407	-0.366	-0.61	-0.305	1506697018
-9.522	-2.719	-0.498	-0.061	-0.61	0.366	9.618	0.695	2.01	0.305	0.061	-0.427	4.893	9.594	2.153	-0.854	0.671	-1.282	-9.536	-1.141	1.085	0.183	0.793	0.305	-2.334	9.642	2.072	-0.671	-0.732	0.244	0.906	9.917	1.721	-0.549	-0.854	-0.183	1506697018
-9.639	-3.095	-0.416	-0.183	-0.793	0.427	9.775	0.985	1.822	0.122	-0.122	-0.244	5.197	9.508	2.208	-0.977	0.122	-0.732	-9.536	-1.141	1.085	0.061	0.793	0.366	-2.46	9.508	2.206	-0.61	-1.038	0.305	1.383	9.936	1.805	-0.549	0	0.122	1506697018
-9.576	-3.506	-0.06	0	-0.977	0.732	9.979	1.328	1.58	-0.305	0.488	-0.061	5.328	9.152	2.328	-1.038	-0.366	0.061	-9.454	-1.341	0.896	0.122	0.793	0.244	-2.329	9.211	2.227	-0.732	-1.16	0.427	1.389	9.99	2.419	-0.366	0.977	0.793	1506697018
-9.83	-3.582	0.03	0	-1.343	0.793	9.918	1.593	1.469	-0.671	0.977	-0.122	5.434	8.795	2.439	-1.16	-0.427	0.671	-9.883	-0.952	0.718	0.366	0.732	0.122	-2.011	8.891	2.361	-0.61	-1.16	0.549	1.235	10.264	2.89	-0.793	0.61	1.16	1506697018
-9.128	-3.078	0.733	0.366	-1.16	0.732	9.621	1.568	1.523	-0.732	1.16	-0.244	5.154	8.613	2.444	-1.221	-0.488	1.038	-9.94	-0.547	0.352	0.61	0.854	0.122	-1.589	8.853	2.753	-0.183	-0.793	0.61	1.47	10.487	3.248	-1.587	0	1.465	1506697018
-8.768	-2.082	1.442	0.183	-0.61	0.916	9.021	1.331	1.747	-0.549	0.793	-0.305	4.878	8.485	2.499	-1.16	-0.671	1.282	-9.806	-0.077	0.16	0.61	0.854	0.122	-1.263	8.806	3.18	0.244	-0.488	0.488	1.47	10.487	3.248	-1.953	-0.366	2.014	1506697018
-8.91	-0.857	1.878	-0.671	-0.244	0.854	8.719	1.334	1.891	-0.244	0.183	-0.305	4.768	8.166	2.644	-0.671	-0.488	1.465	-9.819	0.659	0.016	0.549	0.671	-0.061	-1.095	8.777	3.665	0.305	-0.305	0.427	1.347	9.692	2.767	-1.709	0.122	2.136	1506697018
-9.871	-1.09	1.241	-1.343	-0.244	0.183	8.769	1.669	2.067	-0.244	0.183	-0.061	4.673	8.021	2.876	0.061	0.183	1.526	-10.311	1.187	-0.273	0.305	0.61	-0.061	-0.745	9.043	4.197	0.305	0.122	0.366	0.723	8.197	1.33	-0.793	0.488	1.16	1506697018
-9.384	-2.047	1.315	-1.343	-0.427	-0.061	9.054	1.865	2.457	-0.244	0.122	0.183	4.642	8.269	3.247	0.854	1.099	1.221	-10.261	1.421	-0.543	-0.305	0.61	0	-0.343	9.52	4.517	0.305	0.549	0.244	0.632	8.309	0.376	0	2.808	-0.061	1506697018
-8.641	-2.845	1.753	-1.465	0.488	-0.122	9.554	1.872	2.806	0.183	0.061	0.427	4.607	8.321	3.694	1.587	1.831	0.916	-9.929	1.242	-0.4	-0.916	0.488	-0.183	-0.202	9.494	4.584	0.305	0.854	0.122	-0.27	9.002	0.535	0.854	3.174	-1.343	1506697018
-9.494	-3.691	1.071	-1.038	0.732	-0.366	9.877	1.709	2.802	0.854	0.305	0.427	4.643	8.082	4.131	2.075	2.319	0.793	-10.319	0.221	-0.437	-1.465	0.061	-0.305	-0.371	9.162	4.28	0.061	1.404	0.244	-1.083	8.775	2.035	1.404	3.479	-1.648	1506697018
-9.501	-3.866	1.065	-0.305	0.793	-0.244	9.715	1.635	2.614	1.343	0.854	0.305	4.878	8.364	4.463	2.136	2.747	0.671	-10.117	-0.529	-0.188	-1.465	0.061	-0.305	-0.593	9.264	3.578	-0.183	1.831	0.549	-1.372	9.872	3.174	1.953	2.686	-1.221	1506697018
-10.432	-3.552	-0.01	-0.61	0.732	-0.183	9.32	1.848	2.47	1.465	0.977	0.427	5.312	9.081	4.546	1.465	2.93	0.671	-10.584	-1.096	0.01	-1.343	-0.061	-0.488	-0.593	9.264	3.578	-0.183	1.831	0.549	-2.166	10.184	2.351	2.319	-2.075	-1.465	1506697018
-9.398	-2.26	0.035	-0.244	-0.061	-0.183	9.026	2.45	2.375	1.16	0.61	0.61	5.641	9.691	4.045	0.61	2.441	0.916	-9.767	-1.884	0.078	-1.282	-0.183	-0.488	-0.593	9.264	3.578	-0.183	1.831	0.549	0.537	11.252	2.364	1.648	-3.784	-1.099	1506697018
-8.965	-1.838	-0.09	-1.16	0.366	-0.061	9.339	2.723	2.999	0.793	1.038	0.61	5.71	10.28	3.685	-0.366	1.648	1.343	-9.276	-1.821	0.323	-0.671	-0.671	-0.488	-2.29	10.182	1.986	-0.061	1.465	1.221	3.6	10.852	3.869	0.244	0.793	0.061	1506697018
-9.979	-2.053	-1.542	-0.977	0.549	-0.427	9.594	2.483	3.614	0.61	2.747	0.427	5.384	9.988	3.286	-1.099	0.488	1.77	-9.464	-1.94	0.252	-0.61	-0.305	-0.427	-2.277	9.956	1.635	-0.183	0.732	1.099	1.077	9.075	1.024	1.465	2.258	0.061	1506697018
-9.615	-2.474	-1.634	-0.671	-0.305	-0.183	8.376	2.25	4.226	0.244	1.282	0.488	5.051	9.423	2.759	-1.343	-0.549	1.709	-9.353	-2.745	0.079	-0.916	0.061	-0.244	-1.596	10.034	1.26	-0.366	0.061	1.038	0.333	10.034	0.636	0.977	0.732	-0.427	1506697018
-9.444	-2.332	-1.361	-0.977	0.488	0.427	7.689	1.833	4.469	0.061	0.793	1.099	5.154	9.089	2.415	-1.526	-0.793	1.099	-9.324	-3.348	0.069	-0.916	0.061	-0.244	-0.949	10.068	0.981	-0.488	-0.183	0.793	0.839	10.107	1.294	0.549	0.366	-0.183	1506697018
-9.871	-1.879	-1.884	-0.549	0.244	0.305	8.436	0.823	3.42	-0.122	2.625	2.136	5.31	8.619	2.105	-1.587	-0.305	0.427	-9.184	-3.603	-0.093	-0.488	0	-0.244	-0.67	9.953	0.776	-0.488	-0.183	0.488	1.342	9.879	0.684	0.305	0.305	0.122	1506697018
-9.884	-1.792	-1.919	-0.488	-0.061	0.305	8.799	-0.406	2.449	0	4.089	2.502	5.307	8.257	1.696	-1.404	-0.183	-0.244	-9.054	-3.792	-0.226	-0.061	0.427	-0.244	-0.726	9.923	0.75	-0.549	-0.427	0.427	1.548	9.981	0.563	0.366	0.732	0.183	1506697018
-9.737	-1.938	-1.608	-0.244	-0.061	0.366	7.607	-1.081	2.411	-0.549	1.526	2.258	5.429	8.148	1.438	-1.282	-0.549	-0.854	-9.054	-3.792	-0.226	-0.061	0.427	-0.244	-0.816	9.898	0.748	-0.366	-0.977	0.366	1.172	10.051	0.475	0.122	0.427	0.061	1506697018
-9.758	-1.796	-1.58	0.122	-0.244	0.427	7.726	-2.718	2.074	-1.343	-0.488	1.953	5.694	8.156	1.401	-1.16	-0.977	-1.221	-8.942	-3.37	-0.671	0.183	0.427	-0.305	-0.583	9.854	0.864	-0.244	-1.526	0.183	0.963	9.983	0.428	-0.061	0.061	0.061	1506697019
-9.55	-1.782	-1.477	0.122	-0.305	0.427	8.899	-3.866	2.31	-1.526	1.892	1.831	6.014	8.034	1.462	-0.916	-1.343	-1.404	-9.004	-3.518	-0.714	0.366	0.854	-0.122	-0.337	9.734	1.002	-0.122	-1.648	-0.183	1.029	9.936	0.709	0.061	-0.061	0.061	1506697019
-9.57	-1.93	-1.2	-0.122	-0.061	0.427	8.265	-4.031	4.372	-2.502	1.648	1.16	6.447	7.961	1.57	-0.671	-1.282	-1.404	-9.856	-3.175	-0.779	0.366	0.854	-0.122	-0.214	9.715	1.103	-0.183	-1.831	-0.305	1.37	9.929	0.873	-0.122	0.122	0.061	1506697019
-9.832	-1.955	-1.242	-0.305	0.244	0.366	8.431	-4.872	7.001	-2.563	-0.916	0.61	6.722	8.211	1.675	-0.305	-1.16	-1.404	-10.214	-2.289	-1.081	0.671	0.977	-0.061	0.133	10.151	1.44	-0.183	-1.831	-0.305	1.114	9.828	0.622	-0.305	0.122	0.244	1506697019
-9.932	-2.043	-1.489	-0.183	0	0.122	9.717	-4.225	6.943	-1.221	-1.465	0	6.777	8.498	1.863	0.061	-1.404	-1.465	-9.716	-1.975	-1.162	-0.122	0.61	0.244	0.658	10.56	2.016	0.427	-1.465	-0.977	0.312	9.997	0.339	-0.366	-0.183	0.122	1506697019
-9.705	-2.339	-1.169	0.183	-0.305	0.244	10.709	-3.092	5.691	0.366	0.366	-0.183	6.855	8.063	2.219	0.671	-1.282	-1.343	-9.716	-1.975	-1.162	-0.122	0.61	0.244	0.645	10.148	2.233	0.366	-0.977	-1.221	0.12	10.201	0.4	-0.305	-0.244	-0.244	1506697019
-9.563	-2.28	-0.787	0.427	-0.061	0.305	9.665	-2.166	5.053	1.099	1.221	-0.61	6.995	7.429	2.835	1.343	-0.122	-1.16	-9.301	-2.872	-0.792	-0.183	0.488	-0.061	0.19	9.418	1.914	-0.305	-0.732	-0.732	0.536	9.971	0.549	-0.244	0.122	-0.183	1506697019
-9.516	-2.192	-0.803	0.488	0.061	0.305	8.102	-2.042	4.491	1.099	0.366	-0.977	6.848	7.604	3.484	1.526	1.282	-1.099	-9.301	-2.872	-0.792	0.244	0.61	0	0.028	9.295	1.767	-0.671	-0.366	-0.122	0.242	9.963	0.76	-0.305	-0.183	-0.183	1506697019
-9.579	-2.291	-0.882	0.732	0	0.366	7.51	-1.835	3.925	0.488	-0.183	-1.099	6.429	8.375	3.787	0.977	1.404	-1.099	-9.659	-2.34	-1.219	0.549	0.671	0.122	-0.084	9.528	1.968	-0.122	0.183	0.122	0.179	9.926	0.985	-0.366	-0.61	-0.305	1506697019
-9.7	-2.153	-0.748	0.916	0	0.244	7.84	-1.343	3.754	-0.305	0.244	-0.793	5.849	9.045	3.853	0.122	0.122	-0.854	-9.633	-2.345	-1.317	0.549	0.488	0.183	-0.561	9.753	2.046	0.122	0.061	0.183	0.33	9.915	0.983	-0.366	-0.61	-0.183	1506697019
-9.662	-2.092	-0.64	0.977	0.061	0.183	8.105	-1.092	4.037	-0.977	0.549	-0.488	5.443	9.195	3.95	-0.61	-1.465	-0.366	-9.633	-2.345	-1.317	0.61	0.305	0.183	-0.877	9.637	2.164	0.183	-0.427	0.366	0.231	9.973	1.086	-0.427	-0.61	-0.122	1506697019
-9.664	-2.224	-0.613	1.221	0.122	0.183	8.347	-1.221	4.666	-1.221	0.916	-0.793	5.457	9.225	4.116	-1.16	-1.892	0.122	-9.531	-2.4	-1.279	0.854	0.366	0.122	-0.964	9.546	2.257	0	-0.61	0.488	0.231	9.973	1.086	-0.427	-0.61	-0.122	1506697019
-9.654	-2.176	-0.577	1.526	-0.061	0.244	8.239	-1.278	5.137	-1.038	0.793	-0.916	5.326	9.317	3.933	-1.587	-1.587	0.305	-9.532	-2.321	-1.324	1.16	0.427	0.122	-0.891	9.637	2.266	-0.061	-0.854	0.61	0.231	9.973	1.086	-0.427	-0.61	-0.122	1506697019
-9.593	-1.988	-0.462	1.526	0	0.244	8.075	-0.852	5.213	-1.099	0.61	-0.916	4.926	9.373	3.606	-1.892	-1.709	0.366	-9.533	-2.129	-1.378	1.587	0.427	0.122	-0.743	9.768	2.306	-0.122	-1.16	0.671	0.231	9.973	1.086	-0.427	-0.61	-0.122	1506697019
-9.679	-1.884	-0.502	1.709	0.061	0.244	8.008	-0.651	5.039	-1.282	0.549	-0.916	4.64	9.265	3.296	-2.014	-2.014	0.305	-9.469	-2.022	-1.418	1.587	0.427	0.122	-0.671	9.725	2.397	-0.183	-1.282	0.61	0.231	9.973	1.086	-0.427	-0.61	-0.122	1506697019
-9.694	-1.82	-0.467	1.892	0	0.366	7.994	-0.648	4.827	-1.587	0.366	-0.916	4.469	9.062	3.015	-2.014	-2.075	0.244	-9.416	-2.037	-1.455	1.709	0.488	0.183	-0.694	9.566	2.414	-0.244	-1.648	0.488	0.231	9.973	1.086	-0.427	-0.61	-0.122	1506697019
-9.683	-1.707	-0.362	1.953	0.122	0.427	8.037	-0.836	4.765	-1.77	0.244	-0.854	4.333	8.929	2.808	-1.892	-2.075	0.122	-9.416	-2.037	-1.455	1.831	0.61	0.061	-0.587	9.515	2.324	-0.305	-2.014	0.366	0.231	9.973	1.086	-0.427	-0.61	-0.122	1506697019
-9.709	-1.567	-0.362	2.014	0.122	0.427	8.398	-1.16	4.846	-1.953	0.366	-0.854	4.221	8.865	2.59	-1.831	-2.075	-0.244	-9.432	-2.024	-1.635	2.014	0.671	0.061	-0.394	9.567	2.224	-0.305	-2.319	0.183	0.044	9.929	1.151	-0.427	-0.61	-0.122	1506697019
-9.733	-1.434	-0.396	2.075	0.244	0.366	8.538	-1.44	4.963	-1.953	0.793	-1.038	4.176	8.742	2.406	-1.648	-2.197	-0.671	-9.433	-2.048	-1.718	2.075	0.793	0.061	-0.202	9.6	2.178	-0.244	-2.502	-0.061	0.384	9.856	1.805	-0.488	-1.404	0	1506697019
-9.757	-1.314	-0.372	2.075	0.183	0.366	8.388	-1.589	5.035	-1.831	0.916	-1.038	4.223	8.589	2.318	-1.465	-2.38	-1.099	-9.433	-2.048	-1.718	2.136	0.916	0.061	-0.105	9.54	2.131	-0.183	-2.808	-0.244	0.439	9.819	1.799	-0.427	-1.404	0.061	1506697019
-9.776	-1.304	-0.455	1.892	0.122	0.366	8.124	-1.634	4.993	-1.709	0.916	-1.038	4.327	8.496	2.292	-1.221	-2.563	-1.526	-9.521	-1.922	-2.009	2.136	0.977	0.061	0.17	9.554	2.104	-0.122	-3.113	-0.427	0.544	9.833	1.814	-0.366	-1.343	0.061	1506697019
-9.71	-1.302	-0.445	1.953	0.122	0.366	7.939	-1.657	4.929	-1.709	0.793	-0.977	4.569	8.434	2.297	-1.038	-2.747	-1.953	-9.561	-1.952	-2.164	2.197	0.977	0.061	0.495	9.557	2.101	0	-3.235	-0.671	0.554	9.792	1.954	-0.488	-1.282	0.122	1506697019
-9.708	-1.227	-0.353	1.892	0.244	0.366	7.751	-1.681	4.932	-1.709	0.671	-0.916	4.899	8.412	2.358	-0.854	-2.747	-2.319	-9.561	-1.952	-2.164	2.136	0.854	0.061	0.701	9.508	2.08	0.061	-3.174	-0.793	0.372	9.767	1.998	-0.549	-1.465	0.122	1506697019
-9.763	-1.121	-0.336	1.831	0.244	0.366	7.647	-1.637	5.014	-1.77	0.488	-0.854	5.185	8.475	2.402	-0.732	-2.747	-2.563	-9.656	-1.962	-2.332	2.136	0.854	0	0.839	9.573	2.043	0.122	-3.174	-0.854	0.712	9.777	1.997	-0.427	-1.465	0.183	1506697019
-9.851	-1.008	-0.429	1.709	0.122	0.305	7.635	-1.664	5.091	-1.831	0.366	-0.793	5.515	8.69	2.47	-0.61	-2.869	-2.686	-9.591	-2.013	-2.385	2.075	0.671	0.061	0.976	9.716	2	0.244	-2.991	-0.854	0.86	9.835	2.038	-0.488	-1.038	0.244	1506697019
-9.81	-1.023	-0.328	1.709	0.183	0.244	7.691	-1.66	5.089	-1.709	0	-0.732	5.871	8.935	2.568	-0.488	-2.869	-2.625	-9.591	-2.013	-2.385	2.014	0.61	0.122	1.04	9.874	1.955	0.244	-2.808	-0.916	0.573	9.798	2.149	-0.488	-1.16	0.183	1506697020
-9.849	-0.934	-0.337	1.648	0.183	0.244	7.924	-1.664	5.152	-1.709	0.122	-0.793	6.22	9.006	2.71	-0.366	-2.686	-2.38	-9.595	-2.054	-2.381	1.892	0.488	0.122	0.97	9.878	1.955	0.244	-2.563	-0.916	0.642	9.824	2.174	-0.488	-1.221	0.061	1506697020
-9.878	-0.847	-0.359	1.526	0.183	0.183	8.029	-1.803	5.111	-1.648	0.244	-0.793	6.459	9.073	2.827	-0.305	-2.258	-1.953	-9.557	-2.064	-2.391	1.77	0.427	0.122	0.921	9.956	1.909	0.122	-2.319	-0.916	0.835	9.762	2.224	-0.427	-1.221	0.122	1506697020
-9.893	-0.811	-0.339	1.465	0.122	0.122	8.069	-1.921	5.112	-1.526	0.244	-0.854	6.511	9.057	2.958	-0.244	-2.014	-1.526	-9.557	-2.064	-2.391	1.709	0.305	0.183	0.842	9.917	1.912	0.122	-2.136	-0.854	0.89	9.775	2.342	-0.366	-1.099	0.122	1506697020
-9.878	-0.8	-0.319	1.282	0.122	0.061	8.032	-1.985	5.052	-1.404	0.366	-0.854	6.423	8.943	3.046	-0.244	-1.892	-1.038	-9.543	-2.025	-2.365	1.648	0.244	0.122	0.851	9.855	1.865	0.061	-2.014	-0.793	0.889	9.711	2.357	-0.244	-1.038	0.122	1506697020
-9.929	-0.809	-0.358	1.282	0.061	0	7.88	-2.048	4.981	-1.343	0.244	-0.793	6.345	8.863	3.168	-0.244	-1.648	-0.671	-9.491	-2.006	-2.283	1.526	0.183	0.183	0.904	9.842	1.846	0	-1.709	-0.61	0.949	9.756	2.394	-0.305	-1.099	0.122	1506697020
