# Supplementary material for: A deep learning approach for lower back-pain risk prediction during manual lifting
Source: PLoS One. 2021 Feb 19;16(2):e0247162. doi: 10.1371/journal.pone.0247162 (PMC7894914; doi:10.1371/journal.pone.0247162)
Supplement: S1 Data — (ZIP) [file pone.0247162.s001.zip › source-used/Subject_03_P1_Zone05_T3.csv]

Side_A_x	Side_A_y	Side_A_z	Side_G_x	Side_G_y	Side_G_z	LtWt_A_x	LtWt_A_y	LtWt_A_z	LtWt_G_x	LtWt_G_y	LtWt_G_z	RtWt_A_x	RtWt_A_y	RtWt_A_z	RtWt_G_x	RtWt_G_y	RtWt_G_z	Back_A_x	Back_A_y	Back_A_z	Back_G_x	Back_G_y	Back_G_z	UArm_A_x	UArm_A_y	UArm_A_z	UArm_G_x	UArm_G_y	UArm_G_z	Thig_A_x	Thig_A_y	Thig_A_z	Thig_G_x	Thig_G_y	Thig_G_z	Time_stp
-9.694	-2.432	0.17	-0.244	-0.061	0.061	2.986	-8.165	0.831	-0.183	0.122	-0.854	4.002	9.165	3.107	-0.061	0	0	-9.683	-1.948	-1.096	-0.305	0.122	0	-0.784	9.222	1.495	-0.183	0	-0.183	0.693	9.794	1.002	-0.122	0.305	0.183	1506695973
-9.792	-2.108	0.138	-0.305	-0.122	0	2.858	-8.613	0.627	0.061	-0.61	-0.488	4.185	9.55	2.919	-0.061	0	0	-9.972	-1.757	-1.379	-0.183	-0.061	0.061	-0.4	9.716	1.633	0.122	0.061	-0.061	0.729	10.075	0.959	-0.366	0.305	0.244	1506695973
-9.873	-1.909	0.031	-0.488	-0.244	-0.122	3.266	-8.44	0.714	0.061	-0.916	0.305	4.558	9.595	2.71	-0.183	-0.305	-0.305	-9.886	-1.503	-1.573	-0.244	-0.244	0.122	-0.173	10.203	1.973	0.183	0.244	-0.122	0.708	10.003	0.694	-0.305	0.488	0.244	1506695973
-9.646	-1.906	0.096	-0.427	-0.122	-0.183	3.266	-8.44	0.714	-0.183	-0.244	0.854	4.771	9.321	2.708	0.244	0.549	-0.183	-9.673	-1.488	-1.625	-0.366	-0.305	0.061	-0.148	10.168	2.212	-0.122	0.244	-0.244	0.616	9.961	0.678	-0.122	0.549	0.183	1506695973
-9.593	-1.921	0.09	-0.366	-0.183	-0.183	3.492	-8.274	0.877	-0.366	0.122	1.038	4.523	9.153	2.717	0.244	0.549	-0.183	-9.622	-1.526	-1.647	-0.366	-0.183	0.061	-0.165	9.862	2.067	-0.366	0.305	-0.366	0.813	9.905	0.901	-0.183	0.366	0.061	1506695973
-9.643	-1.879	0.212	-0.183	0.061	-0.061	3.389	-8.303	0.878	-0.244	0.122	1.16	4.144	9.068	2.73	0.061	0.305	-0.366	-9.618	-1.585	-1.66	-0.366	-0.244	0	-0.193	9.609	1.823	-0.244	0.183	-0.305	0.878	9.812	1.066	-0.183	0.244	0.122	1506695973
-10.237	-1.712	0.267	0	0.122	0	3.356	-8.469	0.829	-0.244	0.122	1.16	4.299	9.094	2.655	0.061	0.305	-0.366	-9.677	-1.626	-1.648	-0.366	-0.183	0	-0.209	9.563	1.798	0	0.122	-0.244	0.764	9.922	1.213	-0.366	0.061	0.122	1506695973
-10.283	-1.352	0.245	0.061	-0.183	-0.183	3.356	-8.469	0.829	0	-0.854	1.16	4.703	9.366	2.568	-0.061	-0.122	-0.488	-9.685	-1.652	-1.676	-0.305	-0.061	0	-0.234	9.861	1.945	0.061	0.305	-0.122	0.476	10.284	1.407	-0.244	-0.244	-0.122	1506695973
-9.733	-1.288	0.268	-0.366	-0.305	-0.305	3.356	-8.469	0.829	0	-0.854	1.16	4.814	9.501	2.647	0.122	0.183	-0.305	-9.587	-1.591	-1.791	-0.305	0.061	0	-0.412	10.117	2.028	0	0.183	-0.061	0.975	10.066	1.014	0.122	-0.183	-0.183	1506695973
-9.337	-1.659	0.268	-0.305	-0.122	-0.122	3.652	-8.613	0.741	0.061	-1.038	1.221	4.744	9.162	2.796	0.122	0.183	-0.305	-9.426	-1.513	-1.848	-0.183	0.061	0.061	-0.484	9.851	2.001	-0.061	-0.122	-0.122	1.532	9.642	1.061	0.244	0.366	-0.122	1506695973
-9.201	-1.785	0.205	-0.122	-0.061	0.061	4.061	-8.866	0.817	0.061	-1.038	1.221	4.578	8.736	2.859	0.122	0.061	0.061	-9.283	-1.474	-1.708	-0.183	0	0	-0.324	9.366	1.985	-0.122	-0.244	-0.244	1.751	9.478	1.515	0.305	0.916	0.061	1506695973
-9.265	-1.644	0.231	-0.183	0.061	0.122	4.061	-8.866	0.817	0.061	-1.038	1.221	4.41	8.549	2.862	-0.061	0.183	0.122	-9.197	-1.331	-1.543	-0.122	-0.122	0	-0.097	9.152	1.939	-0.122	0	-0.183	1.151	9.493	1.541	0.061	0.549	0.122	1506695973
-8.867	-1.847	0.542	-0.244	0.122	0.122	4.061	-8.866	0.817	0	-0.732	1.343	4.392	8.552	2.854	-0.061	0.183	0.122	-9.022	-1.128	-1.523	-0.244	-0.122	0.061	-0.016	9.18	2.021	-0.061	0.244	0.061	0.683	9.398	1.199	0	-0.122	0	1506695974
-11.166	-1.845	-0.395	-0.122	0.183	0.366	4.061	-8.866	0.817	0	-0.732	1.343	4.512	8.646	2.901	-0.061	0.122	0	-9.228	-1.162	-1.286	-0.366	0.366	0.061	-0.126	9.18	2.132	-0.061	0.427	0.183	1.421	9.256	1.656	-0.061	-0.122	0.305	1506695974
-10.038	-1.428	0.111	0.488	-0.671	-0.122	4.299	-8.861	0.865	0	-0.732	1.343	4.652	9.454	3.001	-0.122	0.427	0.061	-9.696	-1.434	-1.706	-0.366	-0.366	-0.122	-0.33	9.667	2.105	-0.122	0.671	0.305	0.627	11.007	1.55	-0.305	0.305	0	1506695974
-9.83	-1.803	0.609	-0.427	-0.183	0.122	4.299	-8.861	0.865	0	-0.366	1.16	4.668	10.116	2.969	-0.305	0	0.244	-10.104	-1.809	-1.787	-0.427	0.244	-0.305	-0.671	10.281	1.903	-0.061	0.305	0.488	0.72	9.905	0.382	0.427	-0.61	-0.366	1506695974
-9.56	-2.007	0.628	-0.061	0.488	-0.061	4.405	-8.357	1.01	0	-0.366	1.16	4.723	10.094	3.005	-0.305	0	0.244	-9.961	-1.457	-1.643	-0.122	0.244	0.122	-0.746	10.588	2.032	0	0.061	0.427	1.476	9.939	0.663	0.305	0.732	-0.122	1506695974
-9.619	-1.918	-0.22	-0.122	0.061	-0.183	4.248	-7.893	1.172	0	-0.366	0.366	4.638	9.551	2.97	-0.366	0.183	0.793	-9.653	-1.406	-1.701	0.122	0.366	0.183	-0.665	10.235	2.218	-0.183	0.061	0.244	0.274	9.948	1.055	0.244	0.244	-0.305	1506695974
-9.485	-2.218	-0.065	-0.183	0.244	-0.122	4.539	-9.118	0.34	-0.122	0.122	-1.099	4.258	8.996	2.979	-0.305	0.183	0.854	-9.598	-1.268	-1.629	-0.122	0.244	-0.061	-0.599	9.634	2.229	-0.305	-0.305	0.305	0.346	9.863	0.718	0.183	-0.244	-0.549	1506695974
-9.453	-2.365	0.077	-0.244	0.244	-0.061	4.433	-8.457	0.761	-0.122	0.122	-1.099	4.064	8.777	2.903	-0.305	0.183	0.854	-9.795	-1.058	-1.532	-0.244	0.061	-0.122	-0.177	9.31	2.207	-0.244	-0.305	0.305	0.769	9.78	0.493	0.122	-0.122	-0.305	1506695974
-9.528	-2.438	0.05	-0.061	0.305	0.061	4.433	-8.457	0.761	-0.122	0.122	-1.099	4.081	8.807	2.767	-0.305	0.061	0.61	-9.771	-1.065	-1.53	-0.366	0	-0.061	0.223	9.457	2.248	-0.122	0.305	0.244	0.79	9.804	0.745	0.061	0.122	-0.183	1506695974
-9.616	-2.21	-0.043	-0.061	0.122	0.061	4.433	-8.457	0.761	-0.122	0.122	-1.099	4.081	8.807	2.767	-0.244	0.305	0.244	-9.63	-1.264	-1.549	-0.366	-0.183	-0.122	0.115	9.592	2.196	-0.061	0.671	0.244	0.721	9.923	1.156	0.061	0.183	-0.122	1506695974
-9.679	-1.998	0.077	-0.183	0.305	0	4.433	-8.457	0.761	-0.122	0.122	-1.099	4.276	9.088	2.695	-0.061	0.427	0	-9.601	-1.494	-1.487	-0.305	-0.061	-0.183	-0.337	9.616	2.121	-0.122	0.61	0.305	0.398	9.873	0.767	0.061	0	-0.061	1506695974
-9.737	-1.909	0.024	-0.244	0.244	-0.122	3.286	-8.538	0.567	0	0.183	-0.732	4.314	9.411	2.68	0	0.427	-0.061	-9.625	-1.57	-1.515	-0.183	0.061	-0.122	-0.646	9.726	2.041	-0.061	0.488	0.366	0.355	9.932	0.79	0.061	-0.183	-0.122	1506695974
-9.756	-2.024	-0.135	-0.366	0.061	-0.122	3.126	-8.573	0.642	-0.061	0.366	-0.427	4.314	9.411	2.68	-0.061	0.244	0.061	-9.613	-1.434	-1.587	-0.122	0.183	-0.061	-0.835	9.841	2.064	0	0.122	0.244	0.543	9.891	0.855	0.122	-0.244	-0.244	1506695974
-9.828	-2.25	-0.258	-0.183	-0.061	-0.061	2.986	-8.336	0.735	-0.061	0.183	0.061	4.258	9.226	2.652	-0.122	-0.122	0.244	-9.642	-1.407	-1.554	-0.183	0.183	-0.122	-0.707	9.762	2.15	0	-0.305	0.122	0.786	9.958	0.804	0.061	0.244	-0.122	1506695974
-9.583	-2.384	-0.134	0	0.061	0	3.07	-8.142	0.81	0	0	0.488	4.274	9.063	2.751	0.061	0.061	0.183	-9.613	-1.535	-1.511	-0.122	0.183	-0.122	-0.334	9.656	2.139	0	-0.244	0.061	0.342	10.043	0.805	0	0.122	-0.122	1506695974
-9.586	-2.304	-0.179	0	0.183	0.061	3.269	-8.174	0.824	0.061	-0.061	0.854	4.274	9.063	2.751	0.061	0.061	0.183	-9.606	-1.566	-1.507	-0.061	0.183	-0.122	-0.211	9.67	2.058	0	0	0.061	0.15	9.934	0.756	0	-0.305	-0.122	1506695974
-9.664	-2.204	-0.331	0.061	0.061	0	3.536	-8.253	0.883	0.061	0	1.099	4.289	9.222	2.894	0	0.061	-0.061	-9.6	-1.615	-1.554	0	0.244	-0.122	-0.294	9.738	1.985	0.061	-0.061	0.183	0.354	9.906	0.617	-0.061	-0.305	-0.061	1506695974
-9.603	-2.226	-0.336	0.061	0	0	3.802	-8.384	0.964	0	0.122	1.16	4.436	9.305	2.908	0	-0.183	-0.122	-9.625	-1.672	-1.654	0.061	0.183	-0.122	-0.339	9.802	2.01	0	-0.244	0.183	0.342	9.906	0.555	0	-0.122	-0.061	1506695974
-9.554	-2.257	-0.316	-0.122	0.061	0	3.996	-8.507	1.038	0	0.061	0.977	4.436	9.305	2.908	-0.061	-0.183	-0.122	-9.649	-1.631	-1.725	0.122	0.122	-0.061	-0.294	9.801	2.079	-0.061	-0.305	0.061	0.111	9.854	0.49	0.061	-0.122	-0.122	1506695974
-9.684	-2.318	-0.404	0	0.061	0	4.108	-8.507	1.097	0	0.061	0.671	4.372	9.129	2.84	-0.122	-0.183	0	-9.715	-1.621	-1.745	0.122	0.061	-0.061	-0.173	9.719	2.049	-0.122	-0.366	-0.061	0.132	9.884	0.481	0	-0.244	-0.122	1506695974
-9.661	-2.253	-0.362	0.061	-0.061	0	4.225	-8.414	1.163	0	0.122	0.488	4.412	9.082	2.774	-0.183	-0.244	-0.244	-9.689	-1.619	-1.711	0.122	0	-0.122	-0.006	9.722	1.999	0	-0.305	-0.122	0.382	9.967	0.633	0	-0.122	-0.061	1506695974
-9.648	-2.123	-0.329	-0.061	0	-0.061	4.222	-8.381	1.224	0.061	0.061	0.244	4.509	9.055	2.686	-0.183	-0.244	-0.244	-9.649	-1.609	-1.714	0.061	0	-0.122	0.028	9.732	1.945	0	-0.244	-0.061	0.301	9.93	0.595	-0.061	-0.122	-0.061	1506695974
-9.667	-2.082	-0.356	-0.061	0	-0.061	4.23	-8.296	1.16	0.183	-0.061	0.061	4.596	9.057	2.625	-0.122	-0.122	-0.366	-9.598	-1.62	-1.694	0.061	0.061	-0.061	-0.016	9.722	1.961	0	-0.183	-0.061	0.293	9.904	0.567	0	-0.122	-0.061	1506695974
-9.666	-2.127	-0.364	-0.061	-0.061	0	4.221	-8.19	1.09	0.183	-0.061	-0.244	4.709	9.093	2.613	-0.061	-0.183	-0.366	-9.61	-1.64	-1.706	0	0.061	-0.061	-0.09	9.723	1.942	0	-0.183	-0.061	0.412	9.905	0.591	0	-0.061	-0.061	1506695974
-9.644	-2.188	-0.295	-0.061	-0.061	0	4.133	-8.209	0.945	0.122	-0.061	-0.427	4.777	9.13	2.662	0	-0.183	-0.305	-9.574	-1.686	-1.714	0	0.122	-0.061	-0.12	9.751	1.91	0.061	-0.183	-0.061	0.404	9.917	0.675	0	0	-0.061	1506695974
-9.665	-2.149	-0.329	0	-0.061	0	3.912	-8.19	0.767	0.122	-0.061	-0.61	4.8	9.137	2.706	0	-0.244	-0.183	-9.564	-1.724	-1.702	0	0.122	-0.061	-0.166	9.74	1.889	0.061	-0.183	-0.061	0.323	9.936	0.653	-0.061	-0.061	0	1506695975
-9.69	-2.157	-0.307	0	-0.061	0	3.912	-8.19	0.767	0	-0.061	-0.732	4.786	9.143	2.763	-0.061	-0.305	0.122	-9.527	-1.7	-1.717	0.061	0.244	0	-0.201	9.717	1.908	0.061	-0.183	0	0.254	9.933	0.623	-0.061	-0.122	-0.061	1506695975
-9.661	-2.217	-0.286	0.061	-0.061	0	3.774	-8.29	0.691	-0.122	-0.061	-0.793	4.786	9.143	2.763	-0.061	-0.305	0.122	-9.546	-1.715	-1.776	0.061	0.244	0	-0.211	9.784	1.926	0.061	-0.244	0	0.275	9.948	0.657	-0.061	-0.122	-0.061	1506695975
-9.646	-2.224	-0.27	0.122	0	0.061	3.708	-8.386	0.691	-0.244	-0.061	-0.793	4.655	9.237	2.857	-0.061	-0.305	0.183	-9.603	-1.664	-1.832	0.122	0.183	0	-0.098	9.853	1.983	0.061	-0.244	0.061	0.3	9.933	0.642	-0.061	-0.183	0	1506695975
-9.662	-2.147	-0.305	0.122	-0.061	0	3.65	-8.43	0.776	-0.427	0.122	-0.671	4.606	9.205	2.939	-0.061	-0.305	0.183	-9.589	-1.644	-1.879	0.122	0.122	0	-0.035	9.853	2.017	0	-0.122	0	0.243	9.933	0.636	-0.122	-0.183	0	1506695975
-9.664	-2.146	-0.328	0.122	-0.061	0	3.567	-8.423	0.934	-0.488	0.305	-0.549	4.475	9.186	2.981	-0.061	-0.183	0.183	-9.562	-1.625	-1.899	0.122	0.183	0	-0.087	9.794	2	0	-0.183	0	0.189	9.903	0.59	-0.061	-0.183	0	1506695975
-9.66	-2.195	-0.322	0.122	-0.061	0	3.481	-8.357	1.111	-0.427	0.366	-0.366	4.43	9.208	2.974	-0.122	-0.183	0.122	-9.617	-1.602	-1.931	0.122	0.122	0	-0.065	9.787	1.974	-0.061	-0.244	0	0.242	9.927	0.607	-0.061	-0.122	0	1506695975
-9.63	-2.18	-0.273	0.122	-0.061	0	3.406	-8.357	1.233	-0.305	0.244	-0.183	4.466	9.197	2.925	-0.183	-0.244	0	-9.644	-1.562	-1.983	0.061	0.061	0.061	0.028	9.82	1.995	-0.061	-0.244	0	0.227	9.928	0.567	-0.061	-0.122	0	1506695975
-9.649	-2.119	-0.295	0.061	-0.061	0	3.399	-8.412	1.242	-0.183	0	0.061	4.496	9.136	2.889	-0.183	-0.122	-0.122	-9.585	-1.57	-1.994	0.061	0.061	0.061	0.071	9.824	2.032	-0.122	-0.122	-0.061	0.269	9.911	0.636	-0.061	-0.122	0	1506695975
-9.672	-2.099	-0.297	0.061	-0.061	0	3.531	-8.396	1.192	-0.061	0	0.183	4.511	9.106	2.842	-0.122	-0.061	-0.183	-9.591	-1.57	-1.97	0.061	0.061	0	-0.004	9.755	2.007	-0.122	-0.183	-0.061	0.28	9.892	0.605	-0.061	-0.122	0	1506695975
-9.677	-2.113	-0.304	0	-0.061	0	3.637	-8.447	1.12	-0.061	0.061	0.244	4.569	9.111	2.763	-0.122	-0.061	-0.183	-9.628	-1.555	-2.001	0	0	0	-0.004	9.732	1.975	-0.122	-0.183	-0.061	0.316	9.911	0.614	-0.061	-0.061	0	1506695975
-9.701	-2.131	-0.292	0.061	-0.061	0	3.692	-8.476	1.035	0	-0.061	0.305	4.632	9.075	2.712	-0.122	-0.122	-0.244	-9.607	-1.538	-1.987	0	0	0	0.025	9.734	2.013	-0.061	-0.122	-0.122	0.298	9.932	0.634	-0.061	-0.061	0	1506695975
-9.677	-2.107	-0.274	0.061	-0.061	-0.061	3.748	-8.434	0.949	0.061	-0.183	0.366	4.68	9.048	2.689	-0.061	-0.061	-0.244	-9.586	-1.531	-1.994	0	0	0	0.016	9.72	2.015	-0.061	-0.122	-0.122	0.237	9.945	0.585	0	-0.061	0	1506695975
-9.655	-2.11	-0.281	0.061	-0.061	-0.122	3.809	-8.376	0.898	0.061	-0.061	0.366	4.692	9.049	2.704	0	-0.061	-0.183	-9.57	-1.538	-2.006	0	0	0	-0.004	9.7	2.003	0	-0.122	-0.122	0.181	9.921	0.569	0	-0.061	-0.061	1506695975
-9.628	-2.09	-0.251	0.061	-0.061	-0.122	3.884	-8.339	0.864	0	-0.061	0.305	4.692	9.049	2.704	0.061	-0.061	-0.122	-9.595	-1.528	-2.04	-0.061	0	0	0.02	9.702	1.998	0	-0.061	-0.122	0.184	9.893	0.577	0.061	-0.061	-0.122	1506695975
-9.674	-2.059	-0.208	0	0	-0.183	3.901	-8.364	0.828	0	-0.183	0.244	4.698	9.037	2.766	0.061	-0.061	-0.122	-9.591	-1.538	-2.079	0	-0.061	0	0.05	9.701	1.995	0.061	-0.061	-0.122	0.185	9.867	0.538	0.061	-0.122	-0.122	1506695975
-9.751	-2.047	-0.264	0	-0.061	-0.244	3.942	-8.331	0.833	0	-0.183	0.244	4.688	9.075	2.863	0.122	-0.061	-0.061	-9.612	-1.495	-2.083	0	-0.061	0	0.103	9.74	2.028	0.061	0	-0.122	0.238	9.929	0.608	0.122	-0.122	-0.183	1506695975
-9.673	-2.094	-0.231	-0.061	-0.122	-0.183	3.973	-8.274	0.836	-0.061	-0.122	0.183	4.67	9.134	2.905	0.122	0	-0.061	-9.64	-1.515	-2.11	-0.061	-0.122	-0.061	0.057	9.763	2.016	0.061	0.061	-0.122	0.356	9.973	0.629	0.061	-0.061	-0.183	1506695975
-9.585	-2.155	-0.144	-0.122	-0.061	-0.183	3.997	-8.289	0.861	-0.061	-0.061	0.183	4.631	9.158	2.937	0.122	0	-0.061	-9.615	-1.511	-2.134	-0.061	-0.122	-0.061	0.057	9.79	2.029	0.061	0	-0.122	0.355	9.906	0.719	0.061	0	-0.122	1506695975
-9.653	-2.151	-0.203	-0.061	0	-0.122	3.955	-8.317	0.879	-0.061	-0.122	0.122	4.631	9.158	2.937	0.122	0	-0.061	-9.619	-1.482	-2.117	-0.061	-0.183	0	0.111	9.778	2.056	0	0.061	-0.183	0.408	9.908	0.745	-0.061	0	-0.061	1506695975
-9.64	-2.065	-0.154	-0.061	-0.061	-0.061	3.998	-8.264	0.884	-0.122	-0.122	0.061	4.572	9.097	2.964	0.122	0.061	-0.061	-9.583	-1.513	-2.091	-0.061	-0.305	0	0.11	9.735	2.049	0	0.183	-0.183	0.463	9.918	0.751	-0.061	0	0	1506695975
-9.664	-2.08	-0.117	-0.122	0	-0.061	3.948	-8.258	0.902	-0.122	0	0	4.548	9.122	2.938	0.122	0.122	-0.122	-9.567	-1.486	-2.028	-0.061	-0.305	0	0.032	9.735	2.012	0	0.183	-0.183	0.479	9.906	0.778	-0.061	0.061	0	1506695975
-9.709	-2.05	-0.139	-0.061	-0.061	-0.061	3.816	-8.275	0.878	-0.122	-0.061	0.061	4.548	9.122	2.938	0.061	0.122	-0.122	-9.538	-1.467	-1.98	-0.061	-0.305	0	-0.091	9.719	2.016	0	0.183	-0.183	0.382	9.893	0.764	-0.061	0.122	0.061	1506695975
-9.698	-2.059	-0.127	-0.061	-0.061	-0.061	3.777	-8.343	0.839	-0.122	-0.122	0.061	4.54	9.184	2.85	0.061	0.122	-0.122	-9.542	-1.497	-1.944	-0.061	-0.244	0	-0.145	9.741	2.034	0	0.183	-0.183	0.346	9.921	0.735	-0.061	0	0	1506695975
-9.654	-2.095	-0.114	-0.122	0	-0.061	3.779	-8.411	0.823	-0.122	-0.061	0.061	4.497	9.207	2.838	0.061	0.061	-0.061	-9.543	-1.501	-1.91	0	-0.183	0	-0.205	9.769	2.025	0	0.122	-0.122	0.343	9.924	0.768	0	0.061	0	1506695975
-9.658	-2.155	-0.154	-0.061	-0.061	-0.122	3.759	-8.449	0.837	-0.122	-0.061	0.061	4.497	9.207	2.838	0.061	0.061	-0.122	-9.562	-1.464	-1.861	0	-0.183	0	-0.238	9.741	2.009	0	0.061	-0.122	0.33	9.889	0.706	0.061	0.061	0	1506695976
-9.639	-2.192	-0.154	-0.061	-0.061	-0.122	3.734	-8.391	0.876	-0.122	-0.122	0.061	4.445	9.16	2.804	0	0	-0.061	-9.572	-1.461	-1.838	0	-0.183	0	-0.236	9.719	2.042	0	0	-0.122	0.297	9.9	0.699	0	0	0	1506695976
-9.66	-2.183	-0.156	-0.061	-0.122	-0.122	3.724	-8.373	0.873	-0.061	-0.061	0.061	4.436	9.16	2.801	0.061	0	-0.061	-9.574	-1.45	-1.751	0	-0.183	0	-0.236	9.721	2.028	0	0.061	-0.122	0.286	9.911	0.703	0	0	0	1506695976
-9.677	-2.17	-0.163	-0.061	-0.183	-0.061	3.768	-8.39	0.839	-0.061	-0.061	0.122	4.436	9.16	2.801	0	0	-0.061	-9.562	-1.453	-1.677	0	-0.183	0	-0.301	9.71	2.021	0	0.061	-0.061	0.31	9.912	0.654	0	0	0	1506695976
-9.61	-2.236	-0.148	0	-0.122	-0.061	3.844	-8.416	0.836	-0.061	0.061	0.122	4.426	9.233	2.81	0	0	-0.061	-9.624	-1.48	-1.686	0	-0.183	0	-0.325	9.729	2.007	0	0.061	-0.061	0.356	9.927	0.671	0.061	-0.061	0	1506695976
-9.576	-2.216	-0.121	0	-0.061	-0.061	3.825	-8.448	0.816	-0.061	0.061	0	4.349	9.223	2.743	-0.061	0	0	-9.599	-1.481	-1.707	0.061	-0.305	0	-0.323	9.738	2.013	-0.061	-0.061	-0.122	0.349	9.911	0.666	0	-0.061	0	1506695976
-9.634	-2.23	-0.141	0	0.061	-0.061	3.78	-8.443	0.805	-0.061	0	-0.061	4.349	9.223	2.743	-0.061	-0.061	-0.061	-9.573	-1.453	-1.574	0.061	-0.122	0	-0.306	9.733	2.009	-0.061	0	-0.061	0.348	9.877	0.602	0	-0.061	0	1506695976
-9.644	-2.199	-0.184	0.061	0	0	3.76	-8.361	0.799	-0.061	0.122	0.061	4.399	9.162	2.791	-0.061	0.061	-0.061	-9.636	-1.453	-1.573	0.061	-0.183	0	-0.345	9.665	1.971	0	0	-0.061	0.388	9.916	0.638	0	0	0	1506695976
-9.606	-2.222	-0.179	0	0	-0.061	3.74	-8.411	0.781	0	0	-0.061	4.369	9.221	2.646	-0.061	-0.061	-0.061	-9.625	-1.487	-1.59	0	-0.122	0	-0.367	9.743	1.989	0	0	-0.061	0.355	9.902	0.557	0	-0.061	0	1506695976
-9.61	-2.26	-0.203	0.061	0.061	0	3.724	-8.476	0.717	0	0	-0.183	4.369	9.221	2.646	0	-0.061	0	-9.719	-1.499	-1.676	0	-0.244	0	-0.284	9.767	1.989	-0.061	-0.061	-0.122	0.38	9.897	0.598	0	0	0	1506695976
-9.616	-2.23	-0.196	0.061	0	0	3.606	-8.488	0.717	-0.061	-0.061	-0.183	4.28	9.18	2.555	0.061	-0.061	-0.061	-9.801	-1.507	-1.793	0	-0.305	0	-0.178	9.771	1.997	0	-0.061	-0.244	0.4	9.898	0.589	0	-0.061	0.061	1506695976
-9.619	-2.151	-0.191	0	0.061	-0.122	3.481	-8.44	0.711	-0.122	0	-0.122	4.213	9.119	2.493	0.122	-0.061	-0.122	-9.796	-1.474	-1.893	0.061	-0.427	0	-0.074	9.694	2.089	0	-0.061	-0.427	0.38	9.9	0.547	-0.061	-0.061	0.061	1506695976
-9.636	-2.119	-0.199	0	0.122	-0.244	3.383	-8.435	0.689	-0.183	0	0.061	4.213	9.119	2.493	0.305	-0.122	-0.244	-9.689	-1.48	-1.742	0.122	-0.61	-0.122	-0.079	9.721	2.082	0.061	-0.061	-0.549	0.377	9.887	0.526	0	0	0	1506695976
-9.723	-2.103	-0.196	0	0.061	-0.305	3.4	-8.397	0.8	-0.244	0.183	0.427	4.285	9.067	2.651	0.366	-0.061	-0.427	-9.55	-1.455	-1.446	0.122	-0.366	-0.122	-0.173	9.694	1.952	0.122	-0.061	-0.366	0.339	9.886	0.516	0.061	0.061	0	1506695976
-9.666	-2.122	-0.171	0	0.122	-0.244	3.485	-8.311	0.921	-0.183	0.244	0.732	4.503	9.134	2.716	0.366	-0.122	-0.61	-9.503	-1.553	-1.223	0.061	-0.244	-0.122	-0.379	9.607	1.849	0.122	0	-0.244	0.426	9.92	0.587	0.061	0	-0.061	1506695976
-9.599	-2.15	-0.202	0	0.061	-0.183	3.659	-8.33	1.004	-0.061	0.122	0.61	4.503	9.134	2.716	0.183	-0.061	-0.549	-9.495	-1.617	-1.136	0.122	-0.183	-0.122	-0.571	9.618	1.788	0.122	0	-0.183	0.56	9.904	0.672	0.122	0.061	-0.061	1506695976
-9.634	-2.189	-0.223	0.061	0.061	-0.061	3.846	-8.452	0.957	0	0	0.305	4.648	9.323	2.728	0	-0.183	-0.305	-9.515	-1.639	-1.107	0.061	-0.122	-0.061	-0.713	9.763	1.765	0.122	-0.122	-0.122	0.66	9.896	0.754	0.061	0	-0.061	1506695976
-9.694	-2.12	-0.258	0.061	0	0	3.947	-8.459	0.834	0	0	0	4.721	9.423	2.613	-0.061	-0.244	-0.061	-9.526	-1.67	-1.096	0.122	-0.122	-0.061	-0.65	9.867	1.782	0	-0.122	-0.122	0.658	9.915	0.724	0	-0.061	0	1506695976
-9.697	-2.14	-0.27	0	-0.061	-0.061	3.892	-8.399	0.775	-0.061	0.122	-0.183	4.721	9.423	2.613	-0.061	-0.122	0.122	-9.52	-1.613	-1.077	0.061	0	0	-0.56	9.903	1.786	0	-0.122	-0.122	0.577	9.926	0.635	0	-0.122	0	1506695976
-9.655	-2.196	-0.294	0.061	-0.061	0	3.756	-8.351	0.769	-0.061	0.122	-0.305	4.607	9.397	2.586	-0.061	0	0.183	-9.548	-1.611	-1.128	0	0.122	0	-0.577	9.866	1.739	-0.061	0	0.061	0.571	9.909	0.639	0.061	-0.061	0	1506695976
-9.625	-2.238	-0.275	0.061	-0.061	0	3.642	-8.375	0.739	-0.061	0.061	-0.366	4.388	9.329	2.606	-0.122	-0.061	0.183	-9.568	-1.646	-1.189	0	0.183	0	-0.562	9.814	1.762	-0.061	-0.061	0.122	0.525	9.885	0.56	0	-0.061	0	1506695976
-9.643	-2.271	-0.303	0.061	-0.061	0	3.573	-8.369	0.699	-0.122	-0.061	-0.427	4.388	9.329	2.606	-0.183	-0.122	0.244	-9.622	-1.598	-1.183	0	0.122	0	-0.49	9.788	1.841	-0.061	-0.061	0.122	0.508	9.903	0.556	0.061	-0.061	0	1506695976
-9.63	-2.289	-0.322	0.061	-0.122	0	3.588	-8.412	0.696	-0.122	0.061	-0.427	4.315	9.368	2.622	-0.183	-0.061	0.183	-9.623	-1.599	-1.178	0	0.122	0.061	-0.5	9.825	1.854	-0.122	0	0.122	0.494	9.915	0.475	0	-0.122	-0.061	1506695976
-9.595	-2.354	-0.3	0.061	-0.061	0.061	3.525	-8.489	0.748	-0.183	0.183	-0.427	4.252	9.343	2.59	-0.244	0.061	0.183	-9.616	-1.616	-1.214	0	0.183	0	-0.563	9.805	1.823	-0.183	-0.061	0.183	0.498	9.915	0.507	0	-0.061	-0.061	1506695976
-9.587	-2.299	-0.299	0.122	-0.061	0.061	3.448	-8.503	0.803	-0.183	0.061	-0.427	4.252	9.343	2.59	-0.244	-0.061	0.183	-9.622	-1.578	-1.22	0	0.183	0	-0.574	9.756	1.834	-0.183	-0.122	0.183	0.467	9.918	0.476	-0.061	-0.061	0	1506695976
-9.605	-2.267	-0.263	0.061	-0.122	0.061	3.447	-8.501	0.845	-0.122	0.122	-0.366	4.238	9.305	2.554	-0.305	-0.061	0.122	-9.573	-1.55	-1.215	0	0.183	0.061	-0.525	9.719	1.875	-0.183	-0.122	0.183	0.382	9.881	0.432	-0.061	-0.183	-0.061	1506695977
-9.625	-2.293	-0.285	0.061	-0.122	0.061	3.418	-8.486	0.853	-0.122	0.122	-0.366	4.228	9.252	2.499	-0.305	-0.061	0.122	-9.617	-1.536	-1.227	0	0.244	0	-0.495	9.704	1.881	-0.183	-0.122	0.122	0.441	9.878	0.474	-0.061	-0.122	-0.061	1506695977
-9.64	-2.281	-0.256	0.061	-0.122	0.061	3.417	-8.516	0.855	-0.061	0.061	-0.305	4.232	9.246	2.463	-0.244	-0.061	0.061	-9.631	-1.528	-1.293	0	0.244	0.061	-0.483	9.74	1.901	-0.122	-0.183	0.122	0.453	9.908	0.444	-0.061	-0.122	0	1506695977
-9.611	-2.299	-0.23	0.061	-0.122	0.061	3.417	-8.559	0.865	0	0	-0.244	4.289	9.221	2.467	-0.183	-0.061	0	-9.656	-1.531	-1.348	-0.061	0.244	0	-0.425	9.761	1.931	-0.122	-0.183	0.122	0.356	9.89	0.437	-0.061	-0.122	-0.061	1506695977
-9.652	-2.28	-0.258	0.061	-0.122	0	3.435	-8.526	0.847	0	-0.061	-0.183	4.289	9.221	2.467	-0.183	-0.122	0	-9.682	-1.5	-1.42	-0.061	0.244	0	-0.367	9.728	1.96	-0.122	-0.183	0.061	0.335	9.91	0.419	-0.061	-0.122	-0.061	1506695977
-9.595	-2.3	-0.234	0	-0.122	0	3.462	-8.483	0.79	0	0	-0.122	4.359	9.188	2.524	-0.122	-0.061	-0.061	-9.671	-1.524	-1.48	-0.061	0.244	0	-0.329	9.72	1.963	-0.061	-0.183	0	0.336	9.91	0.412	-0.061	-0.122	-0.122	1506695977
-9.589	-2.355	-0.197	0	-0.061	0	3.519	-8.477	0.762	0	-0.061	0	4.378	9.192	2.573	-0.122	-0.061	-0.061	-9.723	-1.511	-1.536	-0.061	0.244	0	-0.329	9.72	1.963	-0.061	-0.183	0	0.321	9.877	0.396	-0.061	-0.061	-0.122	1506695977
-9.63	-2.359	-0.242	0	-0.061	-0.061	3.511	-8.423	0.726	0	-0.122	0.061	4.424	9.189	2.619	-0.061	-0.122	-0.061	-9.759	-1.501	-1.596	-0.061	0.244	0	-0.329	9.72	1.963	-0.061	-0.183	0	0.286	9.917	0.383	-0.061	-0.061	-0.122	1506695977
-9.593	-2.36	-0.206	0	-0.061	-0.061	3.645	-8.399	0.703	0	-0.061	0.122	4.484	9.196	2.65	-0.061	-0.122	-0.122	-9.764	-1.481	-1.648	-0.061	0.061	0	-0.183	9.79	2.027	0	-0.122	-0.061	0.231	9.932	0.382	-0.061	-0.122	-0.122	1506695977
-9.616	-2.342	-0.183	0	0	-0.061	3.667	-8.425	0.674	0	-0.122	0.183	4.514	9.149	2.74	0	-0.061	-0.122	-9.743	-1.48	-1.641	-0.061	0	0	-0.177	9.75	2.041	0	-0.061	-0.061	0.307	9.914	0.423	-0.061	0	-0.122	1506695977
-9.615	-2.336	-0.167	0	0	-0.061	3.764	-8.408	0.688	0	-0.061	0.183	4.514	9.149	2.74	0	-0.061	-0.061	-9.695	-1.471	-1.623	-0.061	-0.061	-0.061	-0.183	9.711	2.05	0	-0.061	-0.122	0.266	9.904	0.429	-0.061	0	-0.061	1506695977
-9.622	-2.32	-0.138	-0.061	0	-0.061	3.829	-8.398	0.733	-0.061	-0.061	0.244	4.497	9.132	2.768	0	0	-0.061	-9.692	-1.44	-1.556	-0.061	-0.061	-0.061	-0.194	9.713	2.013	0	0.061	-0.061	0.272	9.906	0.475	-0.061	0	-0.061	1506695977
-9.643	-2.29	-0.141	-0.061	0	-0.061	3.829	-8.398	0.733	0	0	0.183	4.514	9.15	2.76	0	0	-0.061	-9.68	-1.464	-1.587	-0.061	-0.061	-0.061	-0.262	9.74	2.011	0	0.061	-0.061	0.288	9.911	0.499	-0.061	0	-0.061	1506695977
-9.63	-2.308	-0.117	-0.061	0	-0.061	3.842	-8.421	0.766	0	-0.061	0.122	4.534	9.216	2.719	0	0	-0.061	-9.666	-1.42	-1.561	-0.061	-0.061	-0.061	-0.31	9.794	2.011	0	0.061	-0.061	0.251	9.912	0.505	-0.061	0.061	-0.122	1506695977
-9.622	-2.327	-0.114	-0.061	-0.061	-0.061	3.862	-8.412	0.717	0	-0.061	0.061	4.532	9.254	2.723	0.061	0	0	-9.664	-1.422	-1.552	-0.061	-0.122	-0.061	-0.339	9.786	2.035	0	0.061	-0.061	0.239	9.906	0.511	-0.061	0	-0.061	1506695977
-9.615	-2.289	-0.103	-0.061	-0.122	-0.061	3.831	-8.405	0.701	0	-0.061	-0.061	4.477	9.229	2.722	0.061	0.061	0.061	-9.633	-1.45	-1.536	-0.061	-0.122	-0.061	-0.313	9.746	2.013	0	0.061	-0.061	0.261	9.908	0.566	-0.061	0	-0.061	1506695977
-9.642	-2.229	-0.091	-0.122	-0.122	-0.061	3.768	-8.374	0.711	0	-0.061	-0.061	4.405	9.196	2.743	0.061	0.061	0	-9.629	-1.48	-1.515	-0.061	-0.122	-0.061	-0.362	9.723	2.012	0	0.122	-0.061	0.269	9.89	0.598	-0.061	0	-0.061	1506695977
-9.647	-2.244	-0.048	-0.122	-0.183	-0.122	3.706	-8.393	0.718	-0.061	0	-0.061	4.37	9.216	2.772	0	0.061	0	-9.601	-1.498	-1.474	0	-0.122	-0.061	-0.426	9.772	2.009	0	0.061	0	0.276	9.902	0.581	0	0	-0.061	1506695977
-9.595	-2.336	-0.02	-0.122	-0.061	-0.122	3.736	-8.486	0.788	-0.061	0.061	-0.061	4.365	9.337	2.815	0	0.061	0	-9.611	-1.468	-1.452	0	-0.122	-0.061	-0.441	9.844	1.997	-0.061	0	0	0.255	9.916	0.583	0	0	-0.122	1506695977
-9.58	-2.373	-0.028	0	0	-0.061	3.736	-8.486	0.788	-0.061	0.061	-0.061	4.365	9.337	2.815	-0.061	0.061	0	-9.622	-1.427	-1.451	-0.122	0.061	0	-0.453	9.775	2.011	-0.061	-0.061	0	0.242	9.906	0.595	0	0	-0.061	1506695977
-9.568	-2.379	-0.049	0	0	0	3.736	-8.486	0.788	-0.061	0.061	-0.061	4.311	9.251	2.789	-0.122	-0.061	0.061	-9.605	-1.437	-1.47	-0.122	0	0	-0.359	9.722	2.025	-0.061	-0.061	0	0.26	9.9	0.596	0	-0.061	-0.061	1506695977
-9.6	-2.355	-0.039	0	0	0	3.543	-8.332	0.683	0.061	-0.244	-0.122	4.295	9.162	2.73	-0.122	0	0	-9.606	-1.474	-1.47	-0.122	0	0	-0.3	9.694	1.999	-0.061	0	-0.061	0.251	9.889	0.595	0	-0.061	-0.061	1506695977
-9.643	-2.322	-0.051	0	0	0	3.58	-8.3	0.573	0	-0.061	0	4.295	9.162	2.73	-0.122	0.061	-0.061	-9.637	-1.504	-1.462	-0.061	-0.061	0	-0.337	9.697	1.988	-0.061	0	0	0.288	9.918	0.599	-0.061	-0.061	0	1506695977
-9.636	-2.312	-0.081	-0.061	0	0	3.591	-8.306	0.546	-0.122	0	0.061	4.316	9.207	2.664	-0.122	0	-0.122	-9.653	-1.524	-1.51	-0.061	-0.061	0	-0.376	9.731	1.962	-0.061	0	0	0.276	9.938	0.579	-0.061	0	0	1506695977
-9.6	-2.323	-0.108	-0.061	0.061	0	3.683	-8.356	0.557	-0.122	-0.061	0.061	4.418	9.249	2.621	-0.122	-0.061	-0.061	-9.666	-1.473	-1.548	-0.061	-0.061	0	-0.372	9.81	2	-0.061	0	-0.061	0.266	9.926	0.553	0	0	-0.061	1506695977
-9.622	-2.329	-0.152	0	0	-0.061	3.799	-8.369	0.64	-0.122	-0.122	0	4.456	9.278	2.613	-0.061	0	-0.061	-9.67	-1.397	-1.517	-0.061	0	0.061	-0.349	9.804	2.058	-0.061	0	-0.122	0.172	9.896	0.511	0	0	-0.061	1506695978
-9.613	-2.357	-0.132	0	-0.061	-0.061	3.803	-8.375	0.691	-0.183	-0.061	-0.122	4.421	9.227	2.7	0	0	-0.061	-9.658	-1.434	-1.52	-0.122	0	0	-0.349	9.804	2.058	-0.061	0	-0.122	0.182	9.91	0.49	0	-0.061	-0.061	1506695978
-9.637	-2.296	-0.086	0.061	0	0	3.712	-8.436	0.737	-0.122	-0.183	-0.122	4.363	9.195	2.79	0	0	-0.061	-9.672	-1.459	-1.532	-0.122	0	0	-0.349	9.804	2.058	-0.061	0	-0.122	0.232	9.923	0.541	0	-0.061	-0.061	1506695978
-9.623	-2.265	-0.136	0	-0.061	0	3.665	-8.445	0.781	-0.122	-0.183	-0.061	4.375	9.179	2.884	-0.061	0	-0.122	-9.642	-1.458	-1.507	-0.061	0	0	-0.301	9.702	2.044	-0.061	0.061	-0.061	0.267	9.922	0.54	-0.061	-0.061	-0.061	1506695978
-9.611	-2.29	-0.17	-0.061	-0.061	0	3.755	-8.423	0.825	-0.122	0.061	0	4.456	9.221	2.876	-0.061	0.061	-0.122	-9.613	-1.456	-1.509	-0.061	0	0	-0.37	9.733	2.032	-0.061	0	-0.061	0.272	9.906	0.505	0	-0.122	-0.061	1506695978
-9.607	-2.265	-0.154	-0.061	-0.061	0	3.71	-8.416	0.86	-0.122	0.061	0	4.456	9.221	2.876	-0.061	0.061	-0.061	-9.619	-1.424	-1.507	-0.061	0	0	-0.404	9.72	2.037	-0.061	-0.061	0	0.323	9.908	0.546	0	0	-0.061	1506695978
-9.609	-2.266	-0.134	-0.061	0	-0.061	3.692	-8.448	0.876	0	-0.061	-0.061	4.454	9.186	2.801	-0.122	0	0	-9.635	-1.44	-1.523	-0.061	0.061	0	-0.37	9.691	2.042	-0.061	0	0	0.274	9.885	0.514	0	0	-0.061	1506695978
-9.647	-2.293	-0.153	-0.122	-0.061	-0.061	3.718	-8.504	0.758	0	-0.122	-0.061	4.445	9.154	2.719	-0.061	0	0	-9.637	-1.424	-1.559	-0.061	0	-0.061	-0.301	9.711	2.047	-0.061	0	0	0.267	9.91	0.516	0	-0.061	-0.061	1506695978
-9.624	-2.298	-0.142	-0.061	-0.061	-0.061	3.725	-8.48	0.746	0	0	-0.061	4.427	9.153	2.68	0	0	0	-9.665	-1.397	-1.552	-0.061	0	-0.061	-0.286	9.703	2.056	-0.061	0	0	0.274	9.927	0.513	0	0	-0.061	1506695978
-9.611	-2.32	-0.152	-0.061	-0.061	-0.061	3.719	-8.428	0.713	0	0	0	4.413	9.134	2.643	0	0.061	0	-9.635	-1.422	-1.562	-0.061	0	-0.061	-0.325	9.678	2.04	0	0.061	0	0.244	9.916	0.484	0	0	-0.061	1506695978
-9.61	-2.324	-0.152	-0.061	-0.061	0	3.642	-8.411	0.706	0	-0.061	0	4.363	9.162	2.616	0.061	0	0	-9.655	-1.43	-1.537	-0.061	0	-0.061	-0.364	9.692	2.034	0	0.061	0	0.27	9.902	0.51	0	0	-0.061	1506695978
-9.616	-2.306	-0.144	-0.061	-0.061	0	3.695	-8.398	0.652	0	-0.122	0	4.419	9.192	2.687	0	-0.061	0	-9.642	-1.439	-1.546	-0.061	0	-0.061	-0.382	9.722	2.028	0	0	0	0.284	9.918	0.52	0	0	-0.061	1506695978
-9.61	-2.326	-0.15	-0.061	-0.061	-0.061	3.714	-8.393	0.647	0	-0.061	0	4.43	9.215	2.725	0.061	0	0.061	-9.639	-1.455	-1.536	-0.061	0	-0.061	-0.335	9.758	2.046	0	0	0	0.245	9.909	0.476	-0.061	0	-0.061	1506695978
-9.635	-2.323	-0.16	0	-0.061	0	3.714	-8.373	0.663	-0.061	-0.061	0	4.383	9.231	2.783	0	0	0	-9.644	-1.449	-1.566	-0.061	0	-0.061	-0.352	9.752	2.025	0	0	0	0.237	9.916	0.502	0	0	-0.061	1506695978
-9.618	-2.31	-0.142	-0.061	-0.061	0	3.735	-8.374	0.693	-0.061	0	0	4.351	9.226	2.826	0	0	0	-9.639	-1.474	-1.553	-0.061	0	-0.061	-0.361	9.745	2.004	0	-0.061	0	0.232	9.922	0.5	-0.061	0	-0.061	1506695978
-9.607	-2.296	-0.13	0	0	0	3.754	-8.376	0.723	-0.061	-0.061	0	4.354	9.246	2.805	-0.061	-0.061	0	-9.646	-1.465	-1.55	-0.061	0	-0.061	-0.34	9.794	2.016	0	0	0	0.279	9.904	0.512	-0.061	0	0	1506695978
-9.622	-2.292	-0.128	-0.061	0	-0.061	3.77	-8.39	0.766	-0.061	0	-0.061	4.386	9.274	2.799	-0.061	0	-0.061	-9.642	-1.444	-1.555	-0.061	0	0	-0.366	9.782	2.018	-0.061	0	0	0.264	9.899	0.505	-0.061	-0.061	-0.061	1506695978
-9.63	-2.329	-0.133	-0.061	-0.061	-0.061	3.749	-8.385	0.784	-0.061	0	-0.061	4.366	9.252	2.787	-0.061	0	0	-9.652	-1.449	-1.544	-0.061	0	0	-0.33	9.756	2.031	-0.061	-0.061	-0.061	0.232	9.915	0.493	0	0	-0.061	1506695978
-9.613	-2.335	-0.128	0	-0.061	-0.061	3.736	-8.386	0.76	0	-0.061	-0.061	4.359	9.204	2.772	-0.061	-0.061	-0.061	-9.649	-1.464	-1.562	-0.061	0	0	-0.295	9.741	2.03	-0.061	0	-0.061	0.208	9.918	0.488	0	0	-0.061	1506695978
-9.604	-2.328	-0.12	0	0	0	3.732	-8.406	0.714	0	-0.061	-0.061	4.394	9.203	2.714	-0.061	0	-0.061	-9.648	-1.459	-1.568	-0.061	0	-0.061	-0.317	9.751	2.025	0	0	-0.061	0.269	9.908	0.551	-0.061	-0.061	0	1506695978
-9.633	-2.296	-0.128	0	0	-0.061	3.72	-8.393	0.697	-0.061	0	-0.061	4.412	9.205	2.686	0	0	-0.061	-9.637	-1.452	-1.558	0	0	0	-0.347	9.74	2.022	-0.061	0	-0.061	0.225	9.892	0.538	-0.061	-0.061	0	1506695978
-9.625	-2.317	-0.146	-0.061	-0.061	-0.061	3.683	-8.379	0.697	-0.061	0	-0.061	4.426	9.196	2.681	0	-0.061	-0.061	-9.661	-1.442	-1.559	0	0	0	-0.353	9.726	2.027	0	-0.061	-0.061	0.203	9.906	0.516	0	-0.061	-0.061	1506695978
-9.606	-2.339	-0.142	0	-0.061	-0.061	3.658	-8.38	0.687	-0.061	-0.061	0	4.424	9.201	2.692	0	-0.061	0	-9.665	-1.432	-1.57	0	0	0	-0.333	9.741	2.034	0	-0.061	-0.061	0.236	9.921	0.517	0	0	-0.061	1506695978
-9.612	-2.323	-0.139	0	0	-0.061	3.661	-8.429	0.648	-0.061	-0.061	0	4.41	9.21	2.724	0	-0.061	-0.061	-9.659	-1.415	-1.571	0	0	0	-0.31	9.752	2.055	0	0	-0.061	0.24	9.916	0.514	-0.061	-0.061	-0.061	1506695978
-9.621	-2.3	-0.14	0	0	-0.061	3.685	-8.425	0.675	-0.061	-0.061	0	4.399	9.198	2.751	0	-0.061	-0.061	-9.653	-1.413	-1.558	0	-0.061	0	-0.304	9.737	2.066	0	0	-0.061	0.224	9.908	0.508	0	-0.061	-0.061	1506695978
-9.612	-2.289	-0.134	-0.061	-0.061	-0.061	3.669	-8.416	0.72	-0.061	0	0	4.382	9.198	2.781	0	0	-0.061	-9.635	-1.406	-1.535	0	-0.061	-0.061	-0.346	9.719	2.042	0	0	-0.061	0.246	9.903	0.51	0	-0.061	-0.061	1506695979
-9.613	-2.324	-0.124	-0.061	0	-0.061	3.679	-8.416	0.737	0	-0.061	0.061	4.375	9.197	2.81	0	-0.061	-0.061	-9.643	-1.407	-1.526	0	-0.061	-0.061	-0.356	9.719	2.054	0	0	-0.061	0.243	9.9	0.49	0	0	-0.061	1506695979
-9.615	-2.315	-0.122	-0.061	0	-0.061	3.714	-8.427	0.699	-0.061	-0.061	0	4.383	9.225	2.777	-0.061	-0.061	-0.061	-9.655	-1.401	-1.547	-0.061	-0.061	-0.061	-0.349	9.752	2.064	0	0	-0.061	0.251	9.914	0.525	0	0	-0.061	1506695979
-9.61	-2.305	-0.121	-0.061	0	-0.061	3.731	-8.433	0.674	-0.061	0	0	4.4	9.227	2.756	0	0	-0.061	-9.662	-1.382	-1.543	-0.061	-0.061	-0.061	-0.346	9.745	2.067	0	0	-0.061	0.268	9.91	0.526	0	0	-0.061	1506695979
-9.628	-2.305	-0.112	-0.061	0	-0.061	3.704	-8.428	0.681	0	-0.061	0	4.374	9.183	2.741	0	0	-0.061	-9.661	-1.436	-1.54	-0.061	0	-0.061	-0.334	9.708	2.042	0	0	-0.061	0.263	9.905	0.53	0	0	-0.061	1506695979
-9.633	-2.305	-0.136	-0.061	-0.061	-0.061	3.705	-8.44	0.691	0	-0.061	0	4.372	9.189	2.724	0	0	-0.061	-9.652	-1.382	-1.522	-0.061	-0.061	-0.061	-0.323	9.732	2.023	0	0	-0.061	0.244	9.917	0.53	0	0	-0.061	1506695979
-9.598	-2.332	-0.112	-0.122	0	-0.061	3.704	-8.422	0.711	0	-0.061	0	4.406	9.19	2.731	0	0	-0.061	-9.634	-1.434	-1.497	-0.061	-0.061	-0.061	-0.379	9.731	2.013	0	0.061	-0.061	0.244	9.92	0.536	0	0	-0.061	1506695979
-9.617	-2.348	-0.147	-0.061	0	-0.061	3.682	-8.439	0.72	0	0	0	4.425	9.207	2.72	0	0	-0.061	-9.642	-1.418	-1.489	-0.061	-0.061	-0.061	-0.39	9.741	2.011	0	0.061	-0.061	0.238	9.898	0.507	0	0	-0.061	1506695979
-9.63	-2.361	-0.164	-0.061	0	-0.061	3.649	-8.416	0.694	0	-0.122	0	4.429	9.214	2.711	0	0	0	-9.647	-1.439	-1.482	-0.061	-0.061	-0.061	-0.389	9.751	2.034	0	0.061	-0.061	0.224	9.928	0.486	0	0	-0.061	1506695979
-9.605	-2.367	-0.158	-0.061	0	-0.061	3.664	-8.406	0.634	0	-0.061	0	4.447	9.227	2.692	0	0	0	-9.65	-1.456	-1.499	-0.061	-0.061	-0.061	-0.396	9.768	2.015	0	0	0	0.226	9.938	0.498	0	0	-0.061	1506695979
-9.6	-2.384	-0.177	-0.122	0	-0.061	3.677	-8.44	0.642	-0.061	0	0.061	4.405	9.256	2.72	0	0	0	-9.67	-1.437	-1.477	-0.061	-0.061	-0.061	-0.413	9.765	2.005	0	0	0	0.187	9.927	0.47	0	0	-0.061	1506695979
-9.595	-2.391	-0.196	-0.061	0	0	3.695	-8.44	0.683	-0.061	0	0	4.374	9.237	2.737	0	0	0	-9.666	-1.457	-1.477	-0.061	-0.061	-0.061	-0.406	9.734	1.985	0	0	0	0.202	9.918	0.474	0	0	-0.061	1506695979
-9.575	-2.364	-0.173	-0.122	0	-0.061	3.724	-8.439	0.72	-0.061	0	0	4.362	9.219	2.74	0	0	0	-9.642	-1.424	-1.456	-0.061	-0.061	-0.061	-0.361	9.75	2.007	0	0.061	0	0.199	9.908	0.463	0	0	0	1506695979
-9.591	-2.375	-0.208	-0.061	0	-0.061	3.72	-8.437	0.764	-0.061	0	0	4.349	9.232	2.699	0	0.061	0	-9.644	-1.436	-1.414	-0.061	-0.061	-0.061	-0.371	9.747	2.001	0	0.061	0	0.177	9.896	0.462	0	0	-0.061	1506695979
-9.558	-2.388	-0.185	-0.061	0	-0.061	3.668	-8.421	0.797	0	-0.061	-0.061	4.349	9.215	2.693	0	0.061	0	-9.642	-1.468	-1.426	-0.122	-0.061	-0.061	-0.4	9.729	1.979	0	0.061	0	0.156	9.899	0.425	0	0	-0.061	1506695979
-9.561	-2.381	-0.096	0.061	0.122	0	3.619	-8.467	0.779	0.061	-0.061	-0.061	4.347	9.234	2.671	0	0.061	0	-9.612	-1.498	-1.451	-0.122	-0.061	-0.061	-0.392	9.747	1.977	0	0.061	0	0.122	9.873	0.415	0	0	-0.061	1506695979
-9.661	-2.365	-0.205	0.244	0.244	0.122	3.583	-8.452	0.756	0	-0.122	-0.061	4.38	9.222	2.646	0	0.061	-0.061	-9.641	-1.568	-1.48	-0.061	-0.061	-0.061	-0.392	9.747	1.977	0	0.061	0	0.086	9.904	0.401	0	0	-0.122	1506695979
-9.686	-2.211	-0.305	-0.061	-0.122	-0.122	3.583	-8.452	0.756	0	-0.122	-0.061	4.417	9.234	2.62	0.061	0.122	-0.061	-9.562	-1.62	-1.604	-0.061	-0.061	-0.061	-0.392	9.747	1.977	0	0.061	0	-0.159	9.966	0.304	-0.061	-0.183	-0.244	1506695979
-9.574	-2.088	-0.729	-0.122	-0.488	-0.549	3.48	-8.335	0.768	0	-0.061	0	4.445	9.27	2.621	0	0.183	-0.122	-9.292	-1.835	-1.686	-0.122	-0.122	0	-0.25	9.702	1.751	-0.061	0.061	-0.122	-0.266	9.903	0.069	-0.061	-0.61	-0.549	1506695979
-9.449	-2.309	-1.004	-0.061	-0.549	-0.61	3.339	-7.994	0.8	-0.061	-0.244	-0.061	4.329	8.955	2.586	0	0.061	-0.183	-9.572	-2.213	-1.774	-0.244	0.061	0	-0.023	9.418	1.453	-0.061	-0.183	-0.122	-0.023	9.775	0.084	-0.061	-0.61	-0.549	1506695979
-9.605	-2.366	-1.078	0.183	-0.061	-0.305	3.308	-7.861	0.835	-0.061	-0.244	-0.061	4.408	8.849	2.406	-0.061	0.183	-0.427	-9.856	-2.378	-1.872	-0.183	-0.244	-0.122	0.468	9.683	1.22	0	0.061	-0.183	0.272	9.885	0.116	0.061	-0.122	-0.671	1506695979
-9.633	-1.967	-1.281	0.244	0	-0.122	3.281	-8.283	0.935	-0.549	-0.183	0.244	4.658	9.329	2.172	-0.061	0.366	-0.854	-9.862	-2.511	-2.101	-0.122	-0.366	0	0.504	10.286	1.157	-0.061	0.366	-0.366	0.809	10.073	0.177	-0.244	-0.183	-0.488	1506695979
-9.482	-1.392	-1.273	-0.183	0.183	-0.122	3.316	-8.642	1.145	-0.671	-0.183	0.427	4.811	9.662	1.913	0.061	0.122	-0.916	-9.644	-2.345	-2.18	-0.061	-0.549	0	0.129	10.391	1.278	-0.061	0.366	-0.366	1.17	9.952	0.066	-0.488	-0.488	-0.305	1506695979
-9.636	-1.363	-1.518	-0.916	-0.305	-0.183	3.445	-8.586	1.495	-0.732	-0.122	0.488	4.956	9.47	1.899	0.244	0	-0.732	-9.524	-2.165	-2.089	-0.061	-0.61	0.061	0.018	9.966	1.33	-0.122	-0.244	-0.854	1.804	9.767	0.328	-0.732	0.183	-0.183	1506695979
-9.26	-2.156	-1.174	-1.099	-0.488	0.061	3.478	-8.412	1.834	-0.671	0.122	0.549	4.872	9.02	1.966	0.427	-0.061	-0.549	-9.533	-2.092	-1.883	-0.183	-0.732	-0.061	0.246	9.531	1.386	-0.122	-0.305	-1.038	2.966	9.759	1.331	-1.221	1.831	0.488	1506695979
-9.439	-2.814	-0.433	-0.854	-0.244	0.732	3.478	-8.412	1.834	-0.671	0.122	0.549	4.729	8.658	2.104	0.488	0	-0.61	-9.65	-2.044	-1.619	-0.244	-0.854	-0.122	0.461	9.272	1.31	-0.183	-0.061	-1.099	3.45	10.078	2.629	-3.235	2.258	1.465	1506695980
-9.887	-2.683	0.29	-0.427	-1.221	1.099	3.396	-8.4	1.966	-0.427	0.183	0.732	4.581	8.565	2.213	0.488	0	-0.732	-9.838	-1.889	-1.476	-0.122	-1.282	-0.244	0.309	9.245	1.567	-0.183	0.427	-1.221	3.572	11.305	3.833	-4.456	1.038	3.174	1506695980
-10.451	-1.544	1.748	-0.244	-0.732	0.977	3.256	-8.479	1.853	-0.427	0.183	0.732	4.526	8.893	2.326	0.488	-0.061	-0.732	-9.606	-1.425	-1.341	0.122	-1.587	-0.183	-0.443	9.44	2.166	0.122	0.977	-1.221	5.367	12.288	5.247	-5.432	1.221	4.822	1506695980
-11.64	-0.103	1.983	-1.16	-1.892	-0.244	3.409	-8.772	1.659	-0.061	0	1.038	4.431	9.229	2.384	0.61	-0.244	-0.427	-10.088	-0.662	-1.544	0.427	-1.526	0	-1.223	9.708	2.968	0.61	0.854	-1.038	2.297	13.102	3.462	-3.845	0.61	5.859	1506695980
-10.783	-0.557	1.553	-1.404	-1.221	-1.404	3.342	-8.702	1.341	0.244	0.122	1.16	4.322	9.778	2.591	0.977	-0.488	0	-10.447	-0.329	-1.761	0.366	-1.038	0.183	-1.233	10.53	3.454	0.549	0.488	-1.16	-1.705	11.048	1.461	-2.075	-3.052	5.005	1506695980
-9.646	-1.366	1.725	-0.61	-1.099	-1.16	3.34	-9.262	0.356	0.916	-0.61	2.258	4.267	10.515	3.189	1.404	0	0.122	-9.768	-0.397	-2.105	-0.061	-0.244	0.305	-0.768	10.886	3.486	0.427	-0.061	-1.343	-0.189	8.769	2.015	-0.854	-3.113	2.686	1506695980
-7.85	-1.168	2.345	0.061	-0.427	-0.122	3.768	-9.189	-0.372	1.221	-1.16	2.136	4.047	10.064	3.98	1.465	0.671	0	-8.965	-0.356	-1.782	-0.061	-0.977	0.122	-0.546	9.705	3.366	0.305	-0.427	-1.526	1.751	6.919	1.778	0.549	-2.075	1.709	1506695980
-7.892	-0.087	2.048	-0.305	0.305	-0.061	4.096	-7.911	-0.81	0.671	-1.709	1.587	3.598	8.626	4.517	1.282	1.099	0	-8.675	-0.2	-1.16	0.122	-0.793	0.183	-0.45	8.412	3.162	-0.061	-0.183	-1.404	2.997	5.163	1.542	1.709	1.526	0.61	1506695980
-8.526	0.067	1.908	-0.61	0.061	-0.671	4.528	-7.214	-0.636	0.061	-0.793	1.221	3.143	7.795	4.819	0.793	0.732	-0.305	-8.847	0.136	-1.043	0.183	-0.854	0.122	-0.577	7.913	3.08	-0.244	0	-0.977	2.755	5.448	2.937	2.563	4.517	-0.183	1506695980
-8.638	-0.858	2.184	-0.671	0.61	-0.793	4.528	-7.214	-0.636	0.061	-0.793	1.221	2.986	7.892	4.777	0.244	0.122	-0.671	-9.355	0.595	-1.098	0.183	-0.732	-0.122	-0.67	8.417	3.289	0	0	-0.427	1.337	6.698	3.927	2.991	4.15	-0.549	1506695980
-10.489	-1.219	1.663	-0.854	0.488	0.122	4.408	-8.369	-0.583	0.305	0.244	1.282	3.193	8.655	4.593	-0.122	-0.549	-1.099	-9.355	0.595	-1.098	-0.122	-0.366	-0.244	-0.593	9.18	3.601	0.122	0.061	-0.183	2.82	7.502	5.076	2.197	-0.427	-0.732	1506695980
-11.149	-0.733	2.088	-0.732	-0.183	0.366	4.369	-9.231	-0.757	0.549	-1.282	0.61	3.692	9.077	4.426	-0.305	-0.793	-1.221	-9.275	0.154	-0.776	-0.671	-0.366	-0.305	-0.889	9.353	3.694	0.122	0.244	0.122	6.523	9.601	9.213	1.282	0.183	-0.183	1506695980
-11.553	-1.419	2.408	-1.831	-0.244	0.122	4.737	-9.623	-0.766	0.366	-1.77	-0.427	4.289	9.046	4.221	-0.244	-0.366	-0.916	-10.173	-0.62	-0.434	-0.916	-0.488	-0.732	-1.86	9.424	3.46	-0.183	0.183	0.732	6.592	9.379	7.592	0.977	-1.465	0.977	1506695980
-11.721	-3.292	1.833	0.244	0.305	0.977	4.956	-10.274	-0.556	0.366	-1.77	-0.427	4.693	9.926	3.859	-0.427	0.061	-0.427	-10.173	-0.62	-0.434	-1.099	1.16	-1.038	-2.384	10.371	2.842	-0.305	-0.671	1.221	3.652	10.104	1.599	1.465	-3.601	-0.671	1506695980
-11.536	-2.67	1.528	0.732	-0.916	1.221	4.771	-11.1	-0.117	-0.305	-0.488	-1.77	4.704	11.486	3.144	-0.916	-0.732	0.122	-12.205	-1.522	-0.279	-0.427	0.793	-0.916	-2.12	11.67	2.912	0.854	-0.732	1.343	8.787	13.006	4.21	-3.967	2.197	0.305	1506695980
-9.044	-3.07	1.812	-0.183	0.977	-0.183	4.497	-11.261	0.406	-0.549	0.366	-2.014	4.882	12.329	2.239	-0.916	-2.075	0.793	-10.99	-1.945	0.596	-0.244	-0.061	-0.793	-2.443	12.567	2.801	0.793	0.305	1.465	-1.29	7.559	1.842	1.526	-1.343	-1.892	1506695980
-9.436	-4.297	-1.153	0.977	0.916	-0.488	4.521	-10.816	1.086	-0.793	2.075	-2.014	5.749	12.117	2.205	-0.366	-0.854	1.709	-10.99	-1.945	0.596	-0.549	1.465	-0.732	-2.754	11.786	2.114	0.061	0	1.587	0.772	10.756	-0.438	1.953	-2.563	-2.014	1506695980
-8.494	-3.994	-0.914	1.038	0.916	0.183	4.052	-9.969	1.372	-0.427	3.723	-2.747	5.693	11.042	2.229	-0.122	1.465	2.747	-9.619	-2.982	0.766	-0.61	0.916	-0.183	-2.218	10.24	1.395	-0.244	-0.183	1.404	1.971	9.743	-0.526	1.709	-1.038	-2.014	1506695980
-8.295	-3.981	-0.729	1.221	2.319	0.061	2.546	-9.059	1.401	0	2.38	-4.089	4.595	10.174	1.964	-0.427	1.709	3.174	-9.294	-3.731	0.544	-0.732	0.916	-0.244	-1.442	9.466	0.677	-0.671	0.671	1.282	1.148	9.811	-0.184	1.953	-1.099	-2.38	1506695980
-8.934	-3.424	-1.14	1.587	1.892	0.183	1.547	-8.935	1.543	0.427	0.122	-4.578	3.84	9.83	1.843	-1.038	1.038	2.869	-9.294	-3.731	0.544	-0.122	-0.061	-0.305	-1.465	9.222	0.077	-0.671	1.343	1.465	0.463	9.606	-0.205	1.831	-2.808	-2.258	1506695980
-8.94	-2.269	-1.357	1.221	1.648	-0.183	1.446	-8.485	1.668	0.549	0.244	-3.906	3.406	9.78	1.459	-1.77	0.366	2.38	-9.294	-3.731	0.544	-0.122	-0.061	-0.305	-1.541	9.129	0.171	-0.244	0.671	1.526	1.336	9.933	-0.51	1.953	-3.601	-2.197	1506695980
-8.961	-2.208	-1.31	1.16	0.61	-0.488	1.194	-7.712	1.647	0.549	0.244	-3.906	3.057	9.354	0.858	-2.075	-0.732	1.953	-8.394	-3.174	-0.614	-0.122	-0.061	-0.305	-1.32	9.015	0.587	0.183	-0.122	1.221	2.007	9.708	-0.284	1.587	-2.625	-2.075	1506695980
-8.497	-2.249	-1.097	1.343	1.038	-0.549	0.546	-6.592	1.543	0.122	0.671	-1.526	3.082	8.738	0.492	-1.77	-1.526	1.526	-8.394	-3.174	-0.614	0.488	-0.366	0.122	-0.758	8.993	0.72	0	-0.244	0.854	2.399	9.411	-0.237	1.343	-1.831	-1.77	1506695980
-8.998	-2.015	-1.522	1.343	0.61	-0.61	0.561	-6.148	1.5	-0.244	0.183	-0.183	3.563	8.284	0.547	-1.221	-1.16	0.854	-8.295	-2.99	-0.842	0.549	-0.427	0.244	-0.33	9.022	0.751	-0.183	-0.061	0.488	2.155	9.226	-0.007	1.282	-1.404	-1.465	1506695980
-9.086	-1.779	-1.579	1.221	0.244	-0.732	0.776	-6.237	1.322	-0.244	-0.366	0.977	3.96	8.229	0.666	-0.61	0	0.244	-8.319	-2.821	-1.042	0.793	-0.183	0.366	-0.06	9.093	0.867	-0.366	-0.122	-0.183	1.391	9.348	-0.141	0.793	-2.197	-1.526	1506695980
-9.257	-1.51	-1.349	1.404	-0.061	-0.732	1.193	-6.52	1.104	-0.305	-1.038	2.014	3.973	8.224	0.697	-0.122	0.488	-0.244	-8.319	-2.821	-1.042	0.671	0	0.427	-0.2	9.179	0.969	-0.366	-0.366	-0.732	1.631	9.402	-0.412	0.427	-2.258	-1.465	1506695981
-9.507	-1.391	-1.291	1.099	0.122	-0.793	1.89	-6.905	1.072	-0.61	-1.038	2.869	3.933	8.262	0.918	0.244	0.122	-0.793	-8.478	-2.829	-1.172	0.671	0	0.427	-0.159	9.404	0.787	-0.549	-0.916	-1.099	1.473	9.335	-0.55	0.427	-1.892	-1.526	1506695981
-9.799	-1.473	-1.62	1.099	-0.183	-0.793	2.57	-7.453	1.288	-0.977	-0.366	3.479	4.206	8.417	1.201	0.549	0.061	-1.587	-9.116	-2.707	-1.333	0.671	0.488	0.549	0.006	9.69	0.807	-0.427	-1.465	-1.282	1.038	9.728	-0.851	0.305	-1.953	-1.709	1506695981
-9.851	-1.266	-1.408	1.038	-0.366	-0.305	2.852	-8.157	1.453	-1.099	-0.305	3.967	4.471	8.79	1.518	0.671	0	-2.319	-9.116	-2.707	-1.333	0.732	0.366	0.732	0.225	10.18	0.925	-0.427	-1.709	-1.587	1.755	10.014	-0.518	-0.244	-1.526	-1.77	1506695981
-9.947	-1.433	-1.092	1.038	-0.061	0.305	3.261	-8.936	1.625	-0.977	-0.671	4.089	4.682	9.333	2.024	0.61	-0.427	-2.869	-9.019	-3.346	-1.083	0.732	0.732	0.977	0.032	10.414	1.029	-0.732	-1.709	-1.77	2.457	10.233	0.328	-0.977	-1.404	-1.648	1506695981
-10.99	-2.806	-1.16	-0.488	-0.366	1.526	3.97	-9.316	1.854	-0.916	-0.916	3.845	4.997	10.008	2.755	0.366	-0.793	-3.174	-11.843	-3.045	-0.981	0.732	2.014	0.977	-0.97	10.93	1.154	-1.038	-2.197	-1.282	3.65	11.201	0.792	-2.441	-1.221	-1.16	1506695981
-11.867	-3.062	-2.11	-1.709	0.366	2.014	5.024	-10.95	2.309	-0.793	-0.61	3.54	5.278	11.62	3.277	-0.183	-1.282	-3.418	-11.843	-3.045	-0.981	1.831	1.404	0.549	-1.379	12.084	2.256	-0.305	-2.808	-0.671	5.431	12.474	2.434	-2.441	-1.221	-1.16	1506695981
-10.91	-5.027	-0.806	0.427	-2.869	1.892	6.403	-13.083	2.262	0.488	-0.061	2.686	5.386	12.505	3.615	-0.854	-2.441	-2.93	-11.026	-0.488	0.763	1.282	-0.061	1.221	-1.249	11.573	3.394	0.305	-1.892	-1.16	3.847	12.711	3.726	-5.676	1.648	2.197	1506695981
-9.199	-6.027	1.147	0	0.061	2.563	7.013	-10.881	1.778	0.366	0.732	0.183	5.693	10.747	3.869	-0.671	-2.502	-1.465	-12.097	-0.416	0.772	0.061	1.831	1.099	-2.032	10.288	3.774	-0.977	-0.916	-0.916	1.139	11.806	0.658	-2.93	1.831	3.723	1506695981
-11.191	-4.039	0.553	-0.061	1.343	1.587	6.245	-10.872	1.828	0.427	1.587	-2.869	6.429	9.932	4.407	-0.305	0.671	-0.366	-12.097	-0.416	0.772	1.343	-1.099	0.366	-2.266	9.921	3.673	-1.404	-0.305	-0.366	-0.819	12.818	-0.127	-3.296	-0.244	4.578	1506695981
-10.661	-2.169	-0.843	-0.732	-3.357	0.366	4.869	-11.955	0.914	1.465	0.305	-4.944	5.333	10.269	4.022	-0.671	1.953	0.427	-10.489	0.53	0.291	0.122	0.671	0.854	-2.133	9.881	3.871	-0.671	0.183	-0.122	-1.565	12.532	0.286	-1.099	-1.587	5.432	1506695981
-8.271	-2.436	0.348	-0.916	-1.526	0.61	3.322	-11.831	-0.301	2.502	-2.197	-6.714	3.937	9.824	3.607	-1.038	-0.061	1.099	-9.507	0.91	0.207	0.122	-0.366	0.427	-2.178	9.128	3.793	-0.61	0.122	0.061	-1.109	11.002	0.86	-0.61	-1.038	4.639	1506695981
-8.23	-1.625	0.67	-1.221	-0.122	0.305	2.894	-10.893	-0.697	2.319	-3.235	-7.751	3.982	8.726	3.576	-0.916	-0.366	1.77	-9.507	0.91	0.207	-0.366	-0.488	0.244	-2.025	8.074	3.67	-0.671	0.183	0.305	-0.183	9.292	0.813	-0.61	-1.038	4.639	1506695981
-8.465	-1.869	0.506	-1.587	-1.099	0.183	2.973	-10.221	-0.901	1.648	-2.014	-7.202	4.088	7.952	3.347	-0.793	1.099	2.258	-8.562	0.715	-0.018	-0.549	-0.183	0.122	-1.684	7.427	3.602	-0.854	0.305	0.488	-0.026	8.62	0.365	0.549	3.601	3.052	1506695981
-7.945	-1.815	1.102	-1.099	-0.366	0.244	2.592	-9.428	-1.166	1.648	-2.014	-7.202	3.472	7.526	3.071	-0.793	1.526	2.38	-8.687	0.66	-0.209	-0.671	-0.122	-0.183	-1.331	7.082	3.485	-0.61	0.549	0.549	-0.463	7.762	0.764	1.099	4.578	2.136	1506695981
-8.643	-1.086	1.06	-1.16	-0.244	0.061	1.83	-8.598	-1.203	0.61	0.488	-4.944	2.881	7.317	2.826	-0.732	0.916	2.197	-8.687	0.66	-0.209	-0.671	-0.427	-0.427	-1.187	7.29	3.525	-0.244	0.916	0.732	0.056	7.65	1.391	0.977	4.944	1.16	1506695981
-9.087	-0.848	0.88	-1.221	0.305	0.122	1.47	-7.989	-0.937	0.305	0.549	-3.54	2.79	7.424	2.663	-0.549	0.305	1.77	-8.9	0.699	-0.394	-0.793	-0.122	-0.488	-1.148	7.827	3.778	0.183	1.221	0.793	1.402	7.495	1.647	2.075	1.709	0.427	1506695981
-9.532	-1.18	0.623	-1.953	-0.488	0.061	1.446	-7.496	-0.587	0.122	0.671	-2.014	3.067	7.75	2.592	-0.061	0.122	1.343	-9.319	0.671	-0.863	-1.099	-0.244	-0.61	-1.13	8.405	4.014	0.549	1.282	0.732	2.487	8.374	3.141	2.075	1.77	-0.61	1506695981
-9.264	-1.838	1.007	-1.953	-0.244	-0.122	1.66	-7.26	-0.413	0.122	0.488	-0.488	3.486	8.172	2.725	0.488	0.244	1.099	-9.319	0.671	-0.863	-1.343	0.061	-0.671	-1.214	8.83	4.069	0.427	1.221	0.488	3.78	9.856	3.546	-0.488	2.869	-0.122	1506695981
-9.143	-1.221	1.666	-1.282	0.244	0.305	2.043	-7.232	-0.293	0.061	-0.244	0.854	3.89	8.348	2.924	1.038	0.61	0.977	-9.536	-0.089	-1.27	-1.465	0.061	-0.671	-1.212	8.982	3.944	0.305	0.977	0.244	4.048	9.223	3.395	0.183	0.549	1.404	1506695981
-9.301	-0.774	1.709	-1.648	0.61	0.061	2.854	-7.296	-0.111	0.061	-1.038	1.892	4.104	8.478	3.265	1.343	1.038	0.854	-9.536	-0.089	-1.27	-1.526	0.183	-0.671	-1.243	9.11	3.798	0.305	0.977	0.244	0.945	7.157	1.849	0.183	0.549	1.404	1506695981
-12.059	-3.295	0.098	-2.014	0.366	-0.793	3.844	-7.312	0.203	0.061	-1.221	2.686	4.127	8.624	3.549	1.404	0.916	0.61	-9.313	-0.365	-1.254	-1.404	0.549	-0.732	-1.213	9.361	3.756	0.549	0.549	0.183	1.146	9.482	1.802	1.709	0.549	-0.916	1506695981
-12.135	-4.219	-0.456	0.793	-1.343	-0.61	4.913	-7.739	0.406	0.183	-1.831	3.479	4.362	9.196	3.741	1.343	0.366	0.244	-11.752	-1.931	-1.627	-1.648	0.916	-0.793	-1.012	10.457	3.408	0.732	0.549	0.244	4.597	14.315	5.347	0.793	1.587	-0.854	1506695981
-8.081	-2.382	2.101	0.854	-0.427	0.061	6.135	-8.835	0.152	0.488	-3.601	3.967	5.155	10.524	3.942	1.038	0.061	-0.122	-11.752	-1.931	-1.627	-1.221	-0.671	-1.038	-1.247	11.355	3.107	0.977	1.038	0.061	0.652	11.098	1.955	-0.916	-0.244	-0.61	1506695981
-8.382	-1.684	0.656	-2.747	4.761	-0.854	8.172	-9.104	0.328	0.671	-4.028	3.54	6.243	10.947	3.89	0.732	0.488	0.244	-10.445	-2.143	-0.779	-0.61	-0.366	-0.854	-2.126	11.008	2.894	0.427	1.16	-0.061	0.136	7.631	0.2	2.014	-1.526	-1.282	1506695981
-10.817	-2.762	-3.411	0.061	-0.244	-1.038	9.54	-7.789	1.329	0.427	-2.686	2.197	6.679	10.158	3.718	0.61	1.221	1.343	-9.534	-1.834	0.274	-0.61	-0.793	-0.244	-2.126	11.008	2.894	0.427	1.16	-0.061	2.78	10.57	0.547	0.916	-0.122	-0.854	1506695981
-9.617	-3.406	-1.943	-0.244	-0.61	-0.122	9.926	-6.316	2.114	0.427	-2.686	2.197	6.723	9.481	3.527	0.244	1.282	2.258	-9.534	-1.834	0.274	-1.404	-0.671	-0.366	-2.126	11.008	2.894	0.427	1.16	-0.061	3.01	9.6	0.249	0.916	-0.122	-0.854	1506695982
-9.048	-3.656	-1.087	-0.793	1.648	-0.061	9.926	-6.316	2.114	0.427	-2.686	2.197	7.011	9.332	3.076	-0.366	0.305	2.747	-9.363	-3.031	0.665	-1.587	-0.366	-0.793	-1.974	10.08	0.925	-0.61	0.977	0.366	1.505	10.154	0.022	0.793	0.549	-0.61	1506695982
-10.189	-3.036	-2.035	-0.244	0.183	-0.244	9.926	-6.316	2.114	0.427	-2.686	2.197	7.986	9.781	2.473	-0.977	-1.038	3.296	-10.043	-3.594	0.636	-1.16	-0.427	-0.427	-2.261	10.732	0.688	-0.488	1.282	0.793	0.252	9.977	-0.005	0.793	0.549	-0.61	1506695982
-9.262	-2.686	-1.379	-0.183	0.488	-0.427	10.551	-7.245	1.294	0.793	-3.052	-4.456	9.208	9.977	1.58	-1.404	-2.136	4.333	-9.732	-3.722	0.317	-0.61	-0.427	-0.061	-2.668	10.447	1.002	-0.122	0.916	0.854	1.119	10.078	-0.31	1.038	-1.404	-0.732	1506695982
-8.958	-2.598	-1.768	0.183	0.61	-0.732	10.872	-6.522	0.88	0.061	-0.854	-5.859	9.39	9.377	1.052	-1.465	-2.502	5.737	-9.039	-3.649	0.081	-0.183	-0.366	-0.061	-2.686	9.64	1.067	-0.305	0.427	1.038	1.888	9.801	-0.303	1.282	-0.427	-1.038	1506695982
-9.07	-2.999	-2.107	0.732	0.122	-0.549	10.119	-5.333	0.712	-0.427	0.549	-6.714	9.219	8.226	1.001	-1.221	-2.075	6.653	-8.6	-3.515	0.27	-0.183	-0.183	-0.122	-2.059	8.8	0.927	-0.305	0.305	1.465	2.023	9.751	-0.069	0.916	0.061	-0.916	1506695982
-9.136	-3.624	-1.918	1.221	0.061	0	9.406	-4.973	0.401	-0.549	1.16	-6.897	8.82	7.099	0.928	-1.038	-1.709	6.836	-8.617	-3.518	0.385	0.122	-0.305	-0.122	-1.51	8.567	0.894	-0.122	0.366	2.075	1.589	9.8	0.251	0.916	0.061	-0.916	1506695982
-9.556	-3.295	-1.97	2.014	-0.305	0.305	8.735	-4.686	0.153	-0.488	0.244	-7.202	8.568	6.063	1.048	-1.099	-2.075	6.531	-8.357	-3.959	0.586	0.549	0.183	0.061	-1.065	8.905	0.669	-0.061	0.488	2.991	1.373	9.899	0.212	0.366	-0.488	-0.61	1506695982
-9.527	-2.248	-1.877	1.831	-0.366	0.244	8.465	-4.303	0.325	-0.732	0.549	-6.775	8.539	5.301	1.303	-1.404	-1.099	5.798	-8.488	-4.402	0.409	1.465	0.244	-0.183	-0.654	9.371	0.745	-0.061	0.061	3.723	1.682	9.855	-0.035	-0.061	-1.831	-0.183	1506695982
-9.837	-2.058	-1.817	1.282	-1.038	0.183	7.917	-3.598	-0.033	-1.343	0.183	-5.554	8.537	4.884	1.327	-1.587	-0.977	4.761	-8.819	-3.826	0.175	1.709	0.366	-0.305	0.237	9.923	1.17	-0.061	-0.122	3.662	2.531	9.868	-0.309	-0.061	-1.831	-0.183	1506695982
-9.253	-2.773	-0.981	1.221	-0.916	0.549	7.83	-3.098	-0.358	-2.319	-0.122	-4.272	8.534	4.407	1.457	-1.404	-1.648	3.723	-9.001	-3.092	-0.055	1.709	0.61	-0.244	0.806	10.298	1.732	-0.061	-0.183	3.113	2.393	9.702	0.227	-0.488	-0.671	0.244	1506695982
-9.229	-2.187	-0.456	1.282	1.16	0.488	7.928	-3.001	-0.177	-2.747	0.854	-3.235	8.942	3.927	1.333	-1.099	-0.916	2.441	-10.383	-2.964	-0.44	1.953	0.427	-0.061	1.656	11.042	2.29	-0.061	-0.061	2.563	1.653	9.817	-0.145	-0.427	-1.038	0.427	1506695982
-10.045	-1.708	-0.806	1.282	0.183	0.183	7.607	-3.252	0.285	-2.197	1.16	-1.77	8.638	3.365	1.138	-0.793	-0.793	0.916	-10.399	-1.639	-0.674	1.587	0.183	0.305	2.115	10.836	3.013	0	0.427	1.648	1.048	9.826	-0.555	-0.427	-1.038	0.427	1506695982
-9.8	-2.089	-0.34	0.977	-0.061	0.061	6.614	-3.192	0.636	-1.648	-0.977	-0.732	8.739	2.931	1.707	-0.427	-2.258	0.244	-9.812	-1.169	-0.537	0.916	0.671	0.488	2.094	9.682	3.303	-0.122	1.343	0.977	1.479	9.939	-0.212	-0.244	-0.793	-0.366	1506695982
-9.542	-2.18	0.08	0.793	0.305	-0.244	6.13	-3.17	-0.547	-1.709	-4.517	-0.549	9.514	2.882	1.639	-0.183	-2.93	0.244	-9.856	-1.406	-0.507	0.671	0.305	0.183	1.482	9.148	3.061	-0.122	1.343	0.977	0.964	9.92	0.41	-0.061	0.183	-0.549	1506695982
-9.635	-2.129	0.106	0.671	0.122	-0.183	6.936	-3.365	-1.73	-1.892	-5.859	0	10.249	2.934	1.414	-0.244	-2.747	0.549	-9.844	-1.365	-0.543	0.61	0.244	0.183	1.15	9.042	2.834	-0.427	-0.183	0.305	0.496	9.85	0.551	-0.061	0.183	-0.549	1506695982
-9.573	-2.153	0.224	0.549	-0.061	-0.122	7.803	-3.32	-1.951	-2.136	-5.188	0.671	10.627	2.687	0.859	-0.488	-1.221	0.549	-9.841	-1.323	-0.615	0.61	0.183	0.183	1.507	9.02	2.986	-0.122	-0.61	0	1.128	9.817	0.731	-0.244	-0.977	-0.61	1506695982
-9.528	-2.125	0.221	0.366	-0.183	-0.061	7.872	-2.257	-2.506	-2.197	-2.747	1.343	9.941	1.918	0.84	-0.366	0.244	0.122	-9.759	-1.226	-0.453	0.61	0.183	0.244	2.155	9.052	3.305	-0.244	-0.244	-0.122	1.592	9.749	1.062	-0.183	-0.061	-0.427	1506695982
-9.528	-2.153	0.093	0.244	-0.061	-0.183	8.6	-1.354	-3.034	-1.77	-1.587	0.732	9.747	1.479	0.8	-0.183	1.526	-0.549	-9.763	-1.03	-0.38	0.488	0.244	0.366	2.463	9.037	3.577	-0.305	0.366	-0.183	1.103	9.749	0.77	-0.183	-0.061	-0.427	1506695982
-9.533	-2.305	0.163	0.061	0	-0.183	9.246	-1.053	-2.4	-0.854	-1.038	0.549	10.131	1.674	0.842	0.061	0.671	-0.732	-9.765	-0.854	-0.423	0.183	0.244	0.366	2.116	9.037	3.539	-0.427	0.549	-0.305	0.7	9.813	0.553	0	0.244	-0.427	1506695982
-9.606	-2.397	0.112	0.122	-0.061	-0.122	9.371	-1.217	-2.442	-0.732	-3.601	0.061	10.75	1.765	0.792	0.183	-0.122	-0.549	-9.807	-0.973	-0.544	0.061	0.061	0.366	1.897	8.987	3.289	-0.427	0.061	-0.305	0.908	9.916	0.908	-0.244	-0.122	-0.427	1506695982
-9.648	-2.271	0.068	0.061	-0.244	-0.122	9.412	-0.997	-3.528	-0.854	-2.563	0.061	11.037	1.782	0.666	0.183	-0.122	-0.244	-9.775	-1.196	-0.584	0.061	0	0.305	1.922	8.94	3.186	-0.244	0.061	-0.305	0.973	9.891	0.897	-0.244	-0.122	-0.427	1506695982
-9.756	-2.323	-0.112	-0.183	-0.366	-0.244	9.136	-1.042	-4.545	-1.404	-2.197	0.549	11.109	1.936	0.8	0.061	-0.549	-0.061	-9.768	-1.233	-0.556	0.122	0	0.305	1.971	9.037	3.11	-0.122	0.183	-0.305	0.632	9.906	0.581	-0.183	0.061	-0.366	1506695982
-9.733	-2.678	-0.492	-0.122	-0.427	-0.305	9.66	-1.233	-5.059	-1.587	-1.953	0.122	10.982	2.328	1.071	-0.122	-0.61	0	-9.841	-1.381	-0.61	0.122	0.122	0.305	1.768	9.318	3.187	-0.244	-0.061	-0.427	0.537	10.068	0.627	-0.183	-0.061	-0.549	1506695982
-9.5	-3.143	-0.733	-0.122	-0.793	-0.244	10.3	-1.154	-4.579	-1.404	-1.587	-0.916	11.408	2.729	0.909	-0.183	-0.732	0.427	-9.918	-1.643	-0.75	0.122	0	0.305	1.401	9.512	3.106	-0.549	-0.732	-0.793	0.651	10.142	0.599	-0.183	-0.061	-0.549	1506695982
-9.081	-3.485	-0.944	0	-0.366	-0.244	9.631	-0.554	-5.381	-1.953	-1.953	-1.099	11.666	2.891	0.607	-0.244	0	0.732	-9.9	-1.838	-0.738	0.122	-0.244	0.244	1.389	9.52	2.796	-0.916	-1.099	-1.221	0.816	9.976	0.38	-0.549	-0.183	0	1506695983
-9.271	-4.04	-1.156	0.549	-0.427	-0.244	8.784	0.323	-5.96	-2.563	-0.305	-0.732	11.24	3.131	0.769	-0.671	0.122	1.038	-9.769	-2.372	-0.591	0.305	-0.305	0.244	0.871	9.321	2.336	-0.916	-1.099	-1.221	0.622	9.997	0.077	-0.549	-0.183	0	1506695983
-9.423	-4.454	-1.126	1.526	-0.366	-0.305	8.007	1.014	-6.017	-3.235	0.183	-0.305	10.947	3.29	0.84	-1.404	-0.183	1.282	-9.691	-3.057	-0.434	0.916	-0.488	0.183	0.159	9.648	1.858	-1.099	-2.747	-1.77	0.065	10.32	0.217	-0.977	-0.183	0.305	1506695983
-9.81	-4.522	-0.882	2.38	-0.183	-0.488	7.494	1.894	-5.857	-3.845	0.061	0	10.82	3.494	0.797	-2.38	-0.244	1.282	-9.832	-3.765	-0.356	1.831	-0.732	0.122	0.001	10.067	1.688	-1.16	-3.662	-1.831	-0.418	10.759	0.115	-1.709	-1.16	0.916	1506695983
-10.222	-4.354	-0.748	2.747	-0.244	-1.099	7.136	2.588	-5.936	-4.333	-0.366	0.549	10.609	3.759	0.627	-3.418	-0.305	1.16	-10.095	-3.823	-0.397	2.991	-0.916	0.061	0.043	10.475	1.961	-1.038	-4.089	-2.258	-1.298	11.104	-0.598	-1.709	-2.014	0.488	1506695983
-9.661	-4.154	-0.383	3.296	-0.244	-1.526	7.031	2.985	-5.923	-4.944	-0.488	1.038	10.356	3.858	0.61	-4.395	-0.061	0.793	-10.25	-3.139	-0.51	3.845	-1.099	0.183	0.041	10.402	2.341	-0.916	-4.456	-2.93	-1.9	10.824	-0.851	-1.709	-2.014	0.488	1506695983
-8.789	-3.704	0.48	3.967	0.061	-1.526	6.934	3.164	-5.721	-5.493	-0.732	1.343	10.056	3.577	0.659	-5.188	0.061	0.427	-10.25	-3.139	-0.51	3.845	-1.099	0.183	-0.047	9.977	2.572	-1.038	-4.944	-3.296	-1.707	9.933	-0.31	-1.221	-2.38	0.061	1506695983
-8.471	-3.394	1.111	3.845	1.16	-1.465	6.478	3.162	-5.802	-5.981	-1.587	1.709	9.952	3.039	0.336	-5.554	-0.305	0.122	-10.25	-3.139	-0.51	3.845	-1.099	0.183	-0.096	9.385	2.917	-1.038	-4.944	-3.296	-0.833	9.375	0.512	-0.427	-2.258	-0.366	1506695983
-9.476	-3.554	0.757	4.272	1.892	-1.404	6.444	2.929	-6.409	-6.287	-1.648	2.014	10.212	2.553	-0.203	-5.798	0.305	-0.183	-9.195	-0.181	0.568	5.066	-0.732	0.305	0.115	9.384	3.433	-0.977	-5.005	-3.113	-0.196	9.665	0.617	0	-1.892	-0.671	1506695983
-9.15	-3.411	0.524	4.883	2.38	-1.343	6.294	2.4	-6.995	-5.981	-1.404	2.319	10.477	2.26	-0.693	-5.92	0.427	-0.732	-9.795	0.364	0.574	4.7	-0.671	0.366	0.193	10.112	3.743	-0.671	-4.517	-3.113	-0.543	9.873	-0.278	-0.122	-5.249	-0.244	1506695983
-9.115	-3.384	0.66	4.395	1.953	-1.099	6.259	1.878	-6.88	-5.432	-1.465	2.319	10.947	2.053	-0.874	-5.737	0.366	-1.221	-9.304	0.339	0.77	4.639	-0.183	0.305	-0.17	10	3.821	-0.671	-4.517	-3.113	0.836	9.71	0.33	-0.183	-10.864	-0.244	1506695983
-9.192	-3.448	0.324	4.7	1.099	-0.977	5.511	1.561	-5.922	-3.906	-2.258	2.747	11.171	2.05	-0.547	-5.31	0.427	-1.343	-9.061	0.489	0.754	4.639	0.732	-0.061	-0.52	9.546	3.732	-1.038	-4.822	-2.563	1.304	9.829	0.796	-0.793	-8.057	-1.648	1506695983
-8.431	-3.781	0.523	5.005	1.587	-1.282	5.511	1.561	-5.922	-3.906	-2.258	2.747	11.171	2.05	-0.547	-5.066	0.427	-1.343	-9.061	0.489	0.754	4.639	0.732	-0.061	-0.65	9.266	3.598	-1.16	-5.005	-2.38	-0.11	9.697	-0.078	-0.793	-8.057	-1.648	1506695983
-8.497	-4.335	0.422	4.822	2.136	-1.221	5.809	1.446	-6.566	-3.601	-2.075	3.235	10.481	2.208	-0.59	-4.944	0.427	-1.404	-9.171	0.586	0.654	4.822	0.61	-0.122	-0.663	8.887	3.631	-1.16	-5.005	-2.38	-1.342	9.965	0.087	-0.549	-5.859	-2.197	1506695983
-8.689	-4.551	0.455	5.127	1.77	-0.916	6.074	1.571	-6.825	-3.479	-1.648	3.601	9.884	2.385	-0.647	-4.822	0.305	-1.526	-9.396	0.696	0.551	5.066	0.793	-0.183	-0.767	8.53	3.742	-0.793	-4.761	-2.197	-1.583	10.503	0.256	-1.282	-6.104	-2.991	1506695983
-8.222	-4.352	0.656	5.066	2.075	-0.793	6.151	1.889	-6.888	-3.235	-2.502	3.845	9.42	2.711	-0.53	-4.639	-0.244	-1.709	-9.672	1.022	0.378	5.249	0.427	-0.305	-0.811	8.37	3.908	-0.427	-4.7	-2.319	-1.535	10.695	0.239	-1.343	-6.958	-2.93	1506695983
-8.129	-4.012	0.949	4.761	2.686	-0.732	6.432	1.998	-7.272	-3.296	-2.625	3.906	9.345	3.047	-0.126	-4.639	-0.916	-1.892	-9.63	1.382	0.37	5.31	0.244	-0.427	-0.943	8.327	3.987	-0.427	-4.7	-2.319	-0.648	10.462	0.501	-1.465	-7.08	-2.686	1506695983
-8.397	-3.963	0.969	4.517	2.258	-0.793	6.385	2.321	-8.307	-3.235	-1.709	4.089	9.848	3.328	0.062	-4.7	-1.16	-1.709	-9.427	1.425	0.431	5.31	0.366	-0.427	-1.292	8.467	3.917	0	-4.333	-2.563	0.885	9.99	1.214	-1.892	-6.104	-2.502	1506695983
-8.195	-3.903	0.883	4.333	2.502	-0.671	5.785	2.529	-8.92	-3.479	-1.282	4.211	10.264	3.665	0.554	-4.883	-1.221	-1.587	-9.302	1.372	0.373	5.432	0.61	-0.488	-1.625	8.613	3.992	0.305	-4.883	-2.563	1.471	9.287	2.102	-2.502	-5.493	-2.258	1506695983
-7.978	-3.992	0.976	4.272	2.869	-0.305	5.502	2.285	-9.356	-3.906	-0.732	4.333	10.474	3.997	0.951	-5.188	-1.404	-1.282	-9.318	1.611	0.282	5.432	0.366	-0.488	-1.757	8.567	4	0.244	-5.371	-2.502	1.321	8.607	2.278	-2.075	-4.15	-1.343	1506695983
-7.864	-4.126	1.065	4.333	2.869	0.183	5.015	1.938	-9.51	-4.272	-0.366	4.333	10.67	4.158	0.956	-5.432	-1.282	-0.916	-9.068	1.493	0.316	5.615	0.305	-0.61	-1.846	8.458	4.018	0.061	-5.615	-2.258	0.423	7.89	2.022	-2.075	-4.15	-1.343	1506695983
-9.482	-4.149	0.611	4.7	2.563	1.099	4.758	1.637	-9.208	-4.272	-0.244	4.333	10.68	4.265	0.764	-5.615	-1.465	-0.427	-9.233	1.415	0.175	5.859	0.61	-0.793	-1.913	8.449	4.008	0.061	-5.981	-2.075	0.197	7.221	1.67	-1.465	-5.31	-0.977	1506695983
-11.737	-3.429	-0.124	4.395	1.16	0.671	4.898	1.279	-9.044	-4.15	-0.305	4.456	10.617	4.45	0.361	-5.859	-1.648	-0.122	-9.233	1.415	0.175	5.859	0.61	-0.793	-1.578	9.382	3.869	0.244	-6.287	-2.075	3.266	10.119	4.248	2.441	-6.042	0.671	1506695983
-10.741	-4.179	1.486	5.005	-0.488	0.488	5.576	0.636	-9.293	-4.089	-0.427	4.578	10.78	4.504	-0.597	-6.104	-2.075	-0.427	-9.233	1.415	0.175	5.859	0.61	-0.793	-1.007	11.062	3.565	0.549	-6.287	-2.38	4.743	10.323	5.406	2.441	-6.042	0.671	1506695983
-9.671	-2.594	1.119	4.395	1.099	1.038	6.732	-0.33	-8.997	-4.089	-0.549	4.578	11.46	4.177	-1.888	-5.859	-2.136	-0.793	-10.196	-0.047	-1.012	5.981	0.549	-0.916	-0.47	11.315	2.826	0.061	-6.226	-2.686	1.956	8.311	2.247	2.197	-4.944	1.648	1506695983
-9.159	-2.448	-0.475	4.883	1.038	0	7.462	-0.657	-7.549	-4.272	-0.122	4.211	11.727	3.295	-2.812	-5.432	-1.343	-0.793	-10.151	-0.715	-1.166	5.371	1.404	-0.427	0.139	11.227	1.872	0.061	-6.226	-2.686	1.773	10.197	1.838	2.197	-4.944	1.648	1506695984
-7.87	-4.289	-0.736	6.165	3.052	0.488	7.561	-0.569	-6.334	-4.456	-0.122	4.456	11.578	2.205	-3.51	-5.371	-1.404	-0.977	-9.853	-1.936	-1.419	5.371	1.16	-0.61	0.964	11.24	1.117	-0.793	-5.859	-2.869	-0.054	10.29	1.299	2.563	-3.479	0.671	1506695984
-8.814	-3.673	-1.993	6.287	4.883	0.977	8.235	-0.97	-5.492	-4.456	0	4.517	11.56	1.41	-4.28	-5.432	-1.648	-0.793	-10.585	-2.007	-1.731	5.249	1.831	-0.122	1.254	11.001	1.032	-0.061	-6.042	-2.869	0.507	10.171	-0.724	3.296	-4.211	0.61	1506695984
-10.452	-2.707	-3.548	6.104	4.639	0.793	8.867	-1.43	-5.027	-3.906	0.183	4.272	11.452	0.827	-4.846	-5.249	-2.075	-0.488	-11.938	-1.498	-2.046	5.127	1.038	0.061	1.743	10.853	1.481	0.854	-5.92	-2.93	1.13	10.701	-2.271	2.319	-4.7	0.061	1506695984
-10.652	-2.066	-3.746	5.493	3.54	0.061	9.188	-1.617	-5.26	-2.991	-0.427	3.845	11.173	0.34	-4.778	-4.822	-2.502	-0.488	-11.755	-1.322	-2.269	4.822	-0.549	0.061	2.123	10.582	2.017	1.648	-4.395	-3.174	1.284	11.053	-2.216	2.319	-4.7	0.061	1506695984
-9.879	-2.003	-3.128	5.066	3.784	0.305	9.337	-1.619	-5.675	-2.502	-0.305	3.54	10.911	0.123	-3.943	-4.211	-2.258	-0.549	-10.436	-1.805	-1.863	4.333	-0.61	-0.366	1.526	9.906	1.904	1.404	-3.479	-2.869	0.985	10.728	-2.019	2.014	-4.639	-0.793	1506695984
-9.059	-2.049	-2.541	5.981	3.296	-0.061	8.922	-1.455	-5.435	-2.563	0.366	3.235	10.64	0.066	-2.993	-3.54	-1.831	-0.488	-9.276	-1.822	-1.345	4.395	-1.099	-0.61	0.743	8.9	1.576	0.732	-3.479	-2.197	2.144	9.75	-1.567	2.258	-5.066	-1.282	1506695984
-9.283	-1.511	-3.012	5.798	2.075	-0.061	7.998	-1.038	-4.754	-2.747	0.916	3.052	10.392	0.033	-2.428	-3.113	-1.404	-0.122	-8.13	-1.776	-0.946	4.333	-0.732	-0.61	0.351	8.137	1.469	0.305	-3.174	-1.404	2.655	9.375	-0.745	2.258	-5.066	-1.282	1506695984
-9.249	-0.829	-2.73	5.005	0.366	-0.061	7.168	-0.568	-4.051	-2.747	1.343	2.869	10.234	0.114	-2.078	-2.93	-0.916	0.427	-7.728	-1.885	-0.741	4.211	-0.122	-0.488	0.109	7.846	1.373	0.305	-2.686	-0.732	3.147	9.326	-0.384	1.831	-5.066	-1.038	1506695984
-9.235	-0.407	-2.003	4.517	0.61	-0.305	6.647	-0.226	-3.787	-2.502	0.977	2.563	10.119	0.334	-1.875	-2.991	-0.793	0.854	-8.01	-2.147	-1.011	4.272	-0.061	-0.488	0.112	8.268	1.426	0.488	-2.808	-0.122	3.144	9.082	-0.505	0.61	-4.333	-0.61	1506695984
-9.997	-0.433	-2.037	4.028	0.732	-0.122	6.739	-0.066	-4.193	-2.136	0.549	2.075	10.189	0.797	-1.853	-3.113	-0.854	0.977	-8.301	-2.011	-1.206	4.272	0.427	-0.366	0.352	9.15	1.863	0.793	-2.869	0.061	2.675	9.258	-1.046	0.61	-4.333	-0.61	1506695984
-10.607	-0.495	-1.963	3.723	-0.366	0	7.106	0.075	-4.675	-1.953	-0.061	1.526	10.367	1.372	-1.731	-3.174	-0.732	0.732	-8.818	-1.291	-1.474	3.906	0.549	-0.122	0.557	10.118	2.472	0.916	-2.808	-0.244	2.535	10.058	-0.659	0.244	-3.601	-1.038	1506695984
-10.332	0.03	-1.696	3.357	-0.122	0	7.427	0.167	-5.132	-1.892	-0.183	1.16	10.707	1.802	-1.579	-2.991	-0.183	0.183	-9.13	-1.225	-1.762	3.174	0.793	0	0.741	10.691	2.763	0.488	-2.808	-0.732	3.052	10.21	-0.239	-0.122	-2.38	-1.16	1506695984
-10.552	-0.453	-1.242	2.441	-0.305	0.244	7.595	0.074	-5.65	-2.075	-0.549	1.16	11.104	2.096	-1.126	-2.686	0.305	-0.366	-9.414	-1.488	-1.82	2.747	1.16	0.122	0.754	10.874	2.637	-0.366	-3.174	-1.221	3.271	10.371	0.024	-0.122	-2.38	-1.16	1506695984
-11.659	-2.485	-0.741	0.732	-0.061	1.465	7.873	-0.197	-6.068	-2.563	-0.427	1.465	11.544	2.178	-0.648	-2.808	0.061	-0.671	-9.988	-1.817	-1.591	2.441	1.282	0.366	0.522	11.486	2.671	-0.793	-3.54	-1.343	2.87	11.426	1.169	-0.671	-1.526	-0.854	1506695984
-11.773	-2.28	-0.934	-0.061	1.831	1.77	8.065	-0.24	-6.754	-2.563	-0.488	2.136	12.705	2.751	-1.129	-3.052	0.122	-1.16	-12.871	-1.104	-1.616	3.052	0.061	-0.061	0.461	12.912	3.851	-0.793	-3.54	-1.343	3.999	13.264	2.603	-2.197	-2.747	-0.427	1506695984
-11.389	-3.793	-0.102	0.671	-1.404	1.77	9.373	-0.981	-8.291	-1.953	-0.244	3.296	13.286	3.601	-0.847	-2.93	-0.488	-1.282	-12.12	1.256	-0.537	1.587	0.854	0.916	-0.621	11.738	5.009	0.427	-2.258	-1.831	3.737	12.919	3.559	-5.127	-2.991	1.221	1506695984
-10.161	-4.711	0.768	0.488	-0.427	1.953	9.817	-1.913	-8.479	-2.258	1.221	2.808	12.605	3.634	-0.004	-2.197	0.061	-0.61	-11.541	-0.384	0.054	1.343	0.793	0.366	-1.425	9.464	4.654	-0.793	-2.136	-1.282	1.453	12.164	0.233	-5.859	-1.831	2.502	1506695984
-10.673	-3.448	0.848	1.77	0.366	1.221	8.942	-1.946	-7.988	-2.686	1.587	1.953	11.361	3.191	0.426	-1.648	0.183	-0.244	-11.209	-0.281	0.133	2.319	-0.671	-0.122	-1.425	9.464	4.654	-0.793	-2.136	-1.282	-0.352	12.252	0.701	-1.953	-1.282	4.944	1506695984
-10.271	-2.772	-0.827	0.854	-4.333	0	7.619	-1.614	-7.291	-2.38	1.77	1.831	10.576	3.06	0.121	-1.648	-0.122	0.183	-10.275	0.668	0.002	1.465	0.427	-0.122	-1.342	8.163	4.282	-0.061	-1.77	-0.427	-1.743	12.178	1.608	-1.953	-1.282	4.944	1506695984
-7.279	-2.227	0.822	1.16	-0.916	0.061	6.403	-1.16	-6.243	-1.648	1.16	1.526	9.844	2.797	0.227	-1.831	-0.488	0.549	-9.552	0.329	-0.334	1.648	-0.366	-0.488	-1.184	7.447	3.973	0.61	-1.648	-0.366	-1.104	10.929	1.583	-0.977	-3.052	5.249	1506695984
-7.441	-1.18	1.066	0.854	-0.427	0	6.109	-0.769	-5.26	-1.099	0.488	0.977	9.101	2.377	0.575	-1.892	-0.488	0.977	-8.788	0.745	-0.262	1.526	-0.366	-0.488	-0.95	6.686	3.814	0.61	-1.648	-0.366	-0.471	8.863	1.586	-0.671	-2.502	5.005	1506695984
-7.053	-1.09	1.445	0.305	-0.366	0.061	6.125	-0.347	-5.016	-0.671	0.549	0.488	8.528	2.046	0.806	-1.648	-0.488	1.038	-8.265	1.014	-0.242	1.343	0	-0.427	-0.33	6.606	3.878	1.038	-1.16	0.061	0.699	7.178	1.111	-1.648	-1.221	3.906	1506695984
-6.952	-0.91	1.771	0.183	0.61	0.122	5.975	-0.163	-5.069	-0.427	0.61	0.427	8.317	1.833	1.025	-1.465	-0.488	0.916	-7.984	1.084	-0.331	1.038	0.427	-0.488	0.111	6.875	4.09	1.038	-0.549	0	-0.047	5.822	0.406	-1.282	0.366	2.991	1506695984
-7.383	-0.158	2.141	-0.305	0.732	-0.183	6.295	-0.2	-5.477	-0.183	0.732	0.183	8.617	1.64	1.087	-1.099	-0.366	0.61	-8.19	1.235	-0.605	0.549	0.488	-0.549	0.23	7.573	4.322	1.038	-0.549	0	-0.122	5.474	0.95	0.549	1.221	1.831	1506695984
-8.544	0.005	1.808	-0.977	1.404	-0.244	6.825	-0.226	-5.461	-0.061	0.732	-0.305	9.499	1.534	1.209	-0.61	-0.061	0.305	-8.229	1.042	-0.903	0.183	0.488	-0.488	0.202	8.465	4.645	0.549	-0.122	0.122	1.987	5.99	1.414	1.465	1.526	1.038	1506695985
-10.251	-0.287	1.12	-0.854	1.099	0.977	7.189	-0.362	-5.468	0.183	0.549	-0.61	10.488	1.434	1.346	-0.244	-0.122	0.244	-8.561	0.925	-1.215	-0.305	0.854	-0.549	0.147	8.937	4.773	0.366	-0.122	0.366	5.1	6.98	2.97	2.441	1.404	0.244	1506695985
-11.38	-0.414	1.719	-0.488	0.61	1.099	7.533	-0.412	-5.446	0.549	0.61	-0.732	11.346	1.333	1.288	0.244	-0.305	0.427	-9.13	0.892	-1.504	-0.854	0.793	-0.671	0.115	8.971	4.735	0.366	-0.122	0.366	10.267	10.561	7.544	1.892	0.732	-0.305	1506695985
-11.176	-0.117	2.543	-2.075	-1.465	1.099	7.884	-0.423	-5.44	0.732	0.549	-0.671	11.713	1.31	1.354	0.61	0	0.977	-9.048	0.305	-1.723	-1.099	0.854	-0.977	0.136	9.032	4.384	-0.122	-0.305	0.916	5.946	8.983	5.229	-0.916	3.235	-0.122	1506695985
-12.227	-5.571	0.144	-1.465	1.038	-0.244	8.309	-0.481	-5.644	0.854	0.427	-0.61	11.873	1.342	1.073	0.793	0.549	1.16	-9.658	-0.116	-1.433	-1.221	2.563	-0.916	0.256	10.203	4.13	-0.061	-0.305	1.282	-0.681	8.411	-0.967	-1.099	1.16	0.916	1506695985
-10.987	-5.351	-0.953	3.113	-0.732	0.122	9.013	-0.799	-6.005	0.977	0.366	-0.305	12.392	1.894	0.206	0.549	0.305	0.366	-13.683	-1.95	-2.022	-1.343	0.854	-0.671	0.187	13.29	3.498	-0.061	-0.305	1.282	8.927	15.899	6.197	3.052	-5.798	-3.174	1506695985
-8.64	-2.86	1.244	0.916	-0.366	0.793	9.393	-1.465	-5.876	1.099	0.122	0	13.631	3.369	-0.723	0.488	0.061	-0.061	-11.87	-3.206	-1.348	-0.488	-1.16	-0.854	-0.624	12.676	3.147	0.488	1.282	1.099	-5.176	6.389	-0.422	-4.944	3.418	2.197	1506695985
-10.409	-4.077	-1.747	1.038	4.272	-0.488	9.369	-1.392	-4.887	0.854	-0.488	-0.427	13.241	3.604	-0.498	0.854	2.38	0.488	-10.783	-3.223	0.512	-0.61	0.977	-0.366	-1.812	11.502	2.332	-0.732	1.831	1.526	2.574	10.887	-2.233	0.366	-4.272	-1.221	1506695985
-11.263	-3.286	-2.35	1.282	-0.916	0.244	9.292	-1.117	-4.74	0.488	0.977	-0.305	11.677	3.628	-0.639	0.793	2.014	0	-11.895	-4.109	0.092	0.061	-1.343	0	-1.555	11.567	1.692	-0.732	1.831	1.526	0.852	10.629	-0.365	4.15	-2.197	-0.854	1506695985
-9.293	-2.414	-0.802	0.061	0.061	-0.061	8.477	-1.448	-4.569	0.427	0.366	0.366	10.879	3.71	-0.863	0.427	1.343	-0.488	-10.69	-3.45	0.031	0	-0.061	0.244	-0.839	11.19	2.005	-0.488	0.916	1.526	0.732	10.111	-0.2	0.61	-0.61	-1.221	1506695985
-8.911	-2.489	-1.219	1.038	1.221	-0.793	8.293	-1.924	-4.205	0.61	0.122	0.427	10.362	3.155	-0.748	0.305	1.404	-0.61	-10.049	-2.896	-0.557	0.427	-0.488	0.366	-0.372	9.85	2.114	-0.061	1.282	1.16	1.776	10.379	-0.374	1.953	-2.319	-2.563	1506695985
-8.882	-2.469	-1.343	1.709	1.038	-0.61	8.081	-1.8	-4.104	0.61	0.183	0.183	9.831	2.439	-0.187	0.366	1.892	-0.671	-9.124	-2.768	-0.699	0.427	-0.305	0.549	0.172	8.741	2.049	-0.061	1.282	1.16	1.486	9.658	-0.273	1.526	-1.282	-2.625	1506695985
-8.634	-1.896	-1.536	1.282	-0.061	-0.366	7.785	-1.29	-3.557	0.366	0.671	0.061	9.264	2.082	0.773	0.244	1.831	-0.61	-8.193	-2.611	-0.628	0.61	-0.366	0.488	0.471	8.003	2.067	-0.122	1.404	1.282	2.583	9.537	0.175	1.587	-2.502	-2.258	1506695985
-8.601	-1.822	-1.395	1.648	0.366	-0.61	7.295	-0.779	-3.284	0.244	0.488	0.122	9.118	1.797	1.108	0.183	1.526	-0.61	-8.056	-2.485	-0.645	0.488	-0.366	0.305	0.554	7.952	1.969	-0.305	0.916	1.465	2.659	9.104	0.193	1.404	-2.441	-2.075	1506695985
-8.827	-1.513	-1.481	1.465	-0.488	-0.854	7.325	-0.589	-3.441	0.122	0.305	0.122	9.318	1.805	1.153	0.244	1.77	-0.732	-7.967	-2.505	-0.721	0.671	-0.488	0.183	0.983	8.028	2.016	-0.305	0.916	1.465	2.207	9.071	0.25	0.732	-1.831	-1.587	1506695985
-9.03	-1.517	-1.247	1.343	-0.061	-0.732	7.776	-0.546	-3.319	0.122	0.916	0.122	9.496	2.085	1.608	0.061	1.953	-0.793	-8.166	-2.531	-0.943	0.793	-0.488	0.183	1.392	8.259	2.144	-0.427	0.305	1.526	2.34	8.971	0.297	0.732	-1.831	-1.587	1506695985
-9.659	-1.182	-1.279	1.16	-0.366	-0.671	8.01	-0.585	-3.005	0	0.549	0.305	9.423	2.403	1.925	-0.244	1.404	-0.977	-8.439	-2.564	-1.02	0.916	-0.305	0.183	1.69	8.646	2.235	-0.305	0.305	1.282	1.648	9.415	0.263	0.427	-1.587	-1.282	1506695985
-9.587	-1.133	-1.412	1.099	-0.732	-0.916	8.381	-0.519	-2.789	0.122	1.892	0.427	9.636	2.85	1.637	-0.366	0.549	-1.038	-8.918	-2.59	-1.2	0.854	-0.305	0.244	2.07	9.061	2.482	-0.305	0.305	1.282	2.099	9.799	-0.156	-0.244	-1.587	-1.526	1506695985
-9.405	-1.349	-1.518	0.854	-0.305	-0.427	8.49	-0.851	-3.066	-0.122	0.916	0.793	9.841	3.114	1.939	-0.427	0.854	-1.343	-9.256	-2.244	-1.355	0.793	-0.305	0.305	2.357	9.168	2.74	-0.305	-0.183	1.038	2.296	9.695	-0.154	-0.244	-1.587	-1.526	1506695985
-9.912	-2.053	-0.799	0.793	-0.427	0.671	9.159	-1.231	-2.626	-0.244	2.869	0.916	9.172	3.302	2.439	-0.61	0.854	-1.77	-9.528	-2.339	-1.19	0.488	0.122	0.549	2.591	9.38	2.877	-0.366	0.061	0.183	4.485	9.918	1.215	-0.732	-1.953	-1.343	1506695985
-11.183	-2.499	-0.575	-0.549	-0.61	1.343	8.467	-1.729	-2.664	-0.183	0.854	1.099	9.4	3.881	2.425	-0.732	0.183	-2.258	-11.106	-2.948	-0.782	0.916	0.122	0.305	2.338	9.971	3.371	-0.366	0.061	0.183	4.449	11.218	1.299	-3.113	-0.122	0.183	1506695985
-11.815	-2.698	-0.855	-0.61	-0.549	0.549	8.594	-2.33	-3.405	-0.183	1.404	2.075	9.734	4.603	2.357	-0.732	-0.366	-2.747	-12.256	-0.999	-0.479	1.221	-1.526	0.305	2.238	10.405	4.018	0.61	-0.732	-0.183	4.643	12.523	2.645	-3.113	-0.122	0.183	1506695985
-11.25	-5.212	0.483	0.671	-2.136	1.16	8.321	-3.236	-4.041	0.122	3.662	2.808	9.859	5.042	2.646	-0.549	-0.061	-2.869	-11.855	-0.151	0.483	0.183	-0.854	0.793	2.176	10.074	4.2	1.16	1.038	-0.488	1.894	12.773	2.217	-3.967	2.014	1.709	1506695985
-9.934	-4.884	1.662	0.549	-0.793	0.732	8.507	-3.729	-3.642	0.061	4.211	3.357	9.623	5.294	2.61	-0.244	-0.061	-2.869	-11.239	-0.902	1.244	0.916	-2.075	0.122	1.317	9.615	4.058	1.16	1.038	-0.488	-0.611	12.665	0.634	-4.211	1.221	2.808	1506695985
-10.405	-3.1	0.78	-0.427	-0.366	-0.305	8.238	-4.277	-3.308	0.061	3.662	3.479	8.876	5.654	2.921	-0.122	0.183	-2.808	-10.841	-0.182	1.549	0.793	-2.258	0.061	0.414	9.098	3.645	1.16	1.465	-0.061	-2.138	11.539	0.985	-2.686	0.061	3.052	1506695985
-9.302	-3.115	0.794	0	-1.709	-1.343	8.3	-4.664	-3.115	-0.061	4.883	3.296	8.282	6.29	2.838	-0.244	-0.366	-2.686	-10.627	0.038	1.558	0.183	-2.136	0.183	0.166	9.115	3.383	1.892	1.16	0	-1.901	10.459	0.685	-2.136	-1.404	3.113	1506695986
-8.189	-3.39	1.157	0.061	-0.183	-1.099	8.335	-5.271	-2.261	-0.244	5.371	3.296	7.983	6.956	2.615	-0.183	-1.282	-2.625	-9.763	0.142	1.757	0.122	-2.258	0.061	0.166	9.115	3.383	1.892	1.16	0	-0.77	9.475	1.279	0.061	-2.136	1.648	1506695986
-8.429	-2.796	1.206	-0.305	0.061	-1.221	7.686	-5.936	-1.418	0.061	3.906	3.052	7.879	7.071	2.98	-0.061	-0.061	-2.441	-9.423	0.426	1.926	0.061	-2.625	-0.061	-0.133	8.912	2.895	1.404	0.549	-0.427	0.869	8.686	0.98	0.061	-2.136	1.648	1506695986
-8.485	-2.768	1.439	-0.305	-0.366	-1.282	6.937	-6.304	-1.175	0.488	2.747	2.686	7.253	6.907	3.252	0.122	2.197	-2.441	-8.692	0.206	2.365	-0.061	-2.441	-0.061	-0.071	8.715	2.597	1.282	0.671	-0.427	1.439	8.439	1.203	1.038	1.343	1.343	1506695986
-8.107	-2.801	1.948	-0.427	0.183	-1.16	6.599	-6.254	-0.209	0.183	2.502	2.319	6.446	7.137	3.346	0.244	3.479	-2.625	-8.191	0.024	2.926	0	-2.258	-0.183	-0.039	8.899	2.15	1.282	0.671	-0.427	-0.778	7.89	0.956	1.343	6.409	-0.244	1506695986
-8.55	-3.133	1.561	-0.61	0.183	-1.038	6.413	-6.453	-0.039	-0.183	1.526	2.075	6.011	7.873	3.134	0.61	-0.183	-2.197	-8.113	0.175	3.351	-0.061	-1.953	-0.244	-0.872	9.205	2.231	0.732	0.366	-0.244	-0.196	8.057	1.453	1.343	6.409	-0.244	1506695986
-8.386	-3.348	1.359	-0.793	0.366	-0.793	6.45	-6.907	-0.257	-0.549	1.221	1.831	6.721	8.442	2.957	0.732	-0.061	-1.709	-8.384	0.47	3.528	-0.488	-1.953	-0.061	-0.668	9.702	1.975	0.916	-0.061	-0.549	1.254	9.036	2.992	2.93	1.282	-0.671	1506695986
-9.159	-3.785	1.385	-0.916	0.427	-0.916	6.45	-6.907	-0.257	-0.549	1.221	1.831	6.781	8.667	3.036	0.793	1.77	-1.404	-8.44	0.152	3.841	-0.671	-1.526	0.061	-0.167	10.069	1.889	0.916	-0.061	-0.549	2.071	9.875	4.456	0.732	0.488	-1.282	1506695986
-9.658	-3.805	1.189	-0.122	0.671	-0.854	6.45	-6.907	-0.257	-0.549	1.221	1.831	6.253	8.798	3.003	1.099	0.793	-1.221	-8.672	-0.431	4.115	-0.549	-1.16	-0.122	-0.508	10.326	1.816	0.854	0.61	-0.793	1.698	10.246	2.3	0.732	0.488	-1.282	1506695986
-9.209	-4.154	1.189	-0.305	1.099	-0.671	6.525	-8.491	0.793	0.366	0.305	1.099	6.599	9	2.929	1.221	0.61	-0.854	-8.807	-0.738	4.206	-0.427	-1.282	-0.122	-0.422	10.392	1.487	0.916	0.366	-0.977	1	10.18	1.654	1.16	-0.916	-0.549	1506695986
-9.409	-3.631	0.928	-0.183	0	-0.183	6.292	-7.972	0.874	0.061	-0.122	0.977	6.548	9.049	3.228	1.099	0.671	-0.549	-8.57	-0.904	4.572	-0.305	-1.099	-0.061	-0.324	10.38	1.147	0.916	0.366	-0.977	3.426	9.91	1.821	1.587	0.977	-0.244	1506695986
-9.076	-3.274	0.499	-0.61	-0.061	-0.549	6.309	-7.429	1.022	-0.244	0.488	0.977	6.49	9.038	3.396	0.854	0.244	-0.488	-8.205	-0.876	4.813	-0.244	-0.793	-0.061	-0.687	10.326	0.922	0.793	0.122	-0.61	2.702	9.862	1.797	1.587	0.977	-0.244	1506695986
-8.847	-3.863	0.336	-0.854	0.427	-0.549	6.71	-7.514	1.672	0.122	0.732	0.793	6.38	8.924	3.193	0.732	0	-0.366	-8.149	-0.788	4.795	-0.427	-0.488	-0.061	-0.469	10.164	1.068	0.671	-0.183	-0.549	1.199	9.836	2.324	1.099	0.671	-0.427	1506695986
-8.982	-4.249	0.06	-0.549	-0.122	-0.122	7.466	-7.296	3.043	0.61	0.61	0.366	6.296	8.458	2.661	1.099	0.61	-0.183	-7.968	-0.679	4.815	-0.732	-0.366	-0.061	-0.233	10.045	1.086	0.671	-0.183	-0.549	1.645	9.607	1.226	0.671	-0.793	-0.122	1506695986
-8.585	-4.369	-0.002	-0.183	0.305	-0.061	6.176	-6.941	2.555	0.61	0.671	0.305	6.199	8.3	2.869	1.099	0.549	-0.183	-8.003	-0.975	4.839	-0.854	-0.244	-0.122	-0.036	9.849	0.487	0.488	0.854	-0.305	1.692	9.767	0.711	0.671	-0.793	-0.122	1506695986
-9.089	-4.328	-0.583	-0.305	0.061	0	5.474	-6.867	2.353	0.305	1.343	0.916	7.044	8.463	3.004	0.732	0.793	0.183	-7.986	-1.637	4.926	-0.671	-0.061	-0.244	-0.414	9.848	0.2	0.366	0.61	-0.183	1.924	9.869	0.628	0.671	-0.244	0	1506695986
-8.874	-4.42	-0.806	0	0	0	6.162	-7.193	2.6	0.427	0.488	0.793	6.617	8.607	2.512	0.61	0	0.244	-8.044	-1.869	4.88	-0.61	-0.061	-0.366	-0.404	10.093	0.042	0.366	0.61	-0.183	1.437	9.966	0.246	0.305	-0.244	0.183	1506695986
-8.75	-4.646	-1.026	0.366	0	0.122	6.064	-6.977	2.541	0.427	0.122	0.671	6.989	8.665	2.62	0.488	0.244	0.366	-7.94	-2.163	4.829	-0.427	0.122	-0.427	-0.414	10.14	-0.209	0.244	0.427	0.366	1.181	9.818	-0.128	0.305	-0.244	0.183	1506695986
-8.721	-4.926	-1.145	0.977	0.366	0.427	4.846	-6.686	2.163	0.061	0.732	1.099	6.654	8.927	2.693	0.183	-0.061	0.488	-7.82	-2.757	4.932	-0.061	0.488	-0.488	-0.401	10.413	-0.743	-0.183	0.427	0.671	1.534	9.88	-0.402	0.183	-0.305	0.122	1506695986
-9.044	-4.565	-1.437	1.648	0.549	0.549	3.919	-6.843	2.457	-0.122	-0.244	1.587	6.574	9.411	2.181	-0.061	-0.061	0.488	-7.894	-3.585	4.916	0.549	0.793	-0.671	-0.572	10.679	-1.104	-0.183	0.427	0.671	1.993	10.128	-0.648	-0.61	-1.648	0.549	1506695986
-9.262	-4.305	-1.633	1.892	0.305	0.549	5.593	-7.344	2.694	0.061	-1.038	1.099	6.753	10.276	1.89	-0.427	0.366	0.793	-7.802	-3.96	4.816	1.099	1.282	-0.61	-0.987	11.165	-1.372	-0.671	-0.916	0.488	1.397	9.957	-0.087	-0.61	-1.648	0.549	1506695986
-9.082	-4.807	-1.794	2.319	0.366	0.549	6.735	-7.378	2.833	-0.122	0.244	0.183	6.198	10.67	1.572	-0.61	0	1.343	-7.986	-4.075	4.547	1.587	1.587	-0.366	-1.096	11.255	-1.471	-1.16	-2.014	0.061	1.299	10.012	-0.443	-0.854	-1.77	0.366	1506695986
-8.854	-4.972	-1.841	3.357	0.427	0.732	5.016	-7.24	2.94	-0.366	-0.916	0.183	6.327	10.718	1.095	-0.916	0.488	1.404	-7.967	-4.685	4.177	2.258	1.77	-0.366	-1.122	10.972	-1.644	-1.16	-2.014	0.061	1.303	10.225	-0.461	-1.099	-1.831	0.488	1506695986
-9.046	-4.256	-1.958	3.967	0.671	0.793	4.88	-7.045	3.089	-0.671	-0.61	-0.122	5.133	10.457	0.992	-1.282	-0.549	1.282	-8.156	-4.579	3.736	2.93	1.892	-0.427	-1.098	10.532	-1.927	-1.77	-3.479	-1.282	1.621	10.085	-0.529	-1.099	-1.831	0.488	1506695986
-9.254	-3.695	-1.912	3.601	0.183	0.671	5.245	-7.116	2.676	-1.16	1.587	-0.488	4.774	10.243	0.328	-1.465	-1.648	0.977	-8.096	-4.49	3.491	3.601	1.709	-0.61	-1.537	10.255	-2.07	-1.77	-3.479	-1.282	1.736	9.769	-0.732	-1.404	-2.625	0.671	1506695986
-9.18	-4.262	-1.818	3.296	-0.366	0.549	5.158	-7.51	2.671	-1.648	1.343	-0.916	5.067	10.075	-0.261	-1.648	-2.014	0.305	-8.055	-4.298	3.266	4.272	1.831	-0.549	-1.833	10.107	-2.192	-1.831	-4.395	-1.831	2.097	9.53	-1.117	-1.648	-2.686	0.549	1506695987
-8.959	-4.901	-1.44	3.967	-0.183	0.061	5.212	-7.668	2.306	-1.648	1.343	-0.916	4.985	9.609	-0.579	-2.197	-2.808	-0.549	-8.597	-4.108	2.85	5.127	2.197	-0.732	-1.54	9.857	-2.2	-2.075	-5.676	-2.38	1.903	10.067	-1.3	-1.343	-2.136	0.488	1506695987
-9.031	-5.03	-0.665	4.517	0.61	-0.61	5.195	-7.885	2.054	-1.587	2.319	-1.465	4.911	9.191	-1.056	-2.93	-4.089	-1.709	-9.684	-3.26	2.101	5.92	1.709	-0.732	-1.188	10.02	-1.778	-2.075	-6.653	-2.869	-0.449	10.396	-0.669	-1.465	-1.16	0.793	1506695987
-8.818	-5.088	0.258	5.371	1.526	-1.038	5.094	-8.252	2.156	-1.526	3.418	-1.526	5.253	9.001	-1.548	-3.723	-5.554	-2.991	-10.581	-2.452	1.603	6.287	1.587	-0.854	-0.782	10.517	-1.108	-1.587	-7.751	-3.418	-1.875	10.824	-0.319	-1.648	-2.014	0.61	1506695987
-8.839	-3.135	1.029	5.737	4.028	-0.854	5.071	-8.173	2.101	-2.075	3.723	-1.16	5.253	9.001	-1.548	-3.723	-5.554	-2.991	-10.494	-0.735	1.002	7.08	0.366	-0.732	-0.627	10.625	0.004	-0.549	-8.606	-3.906	-1.875	10.824	-0.319	-1.709	-3.906	0.244	1506695987
-11.799	-1.625	-0.575	6.47	2.38	-1.038	5.777	-8.021	1.782	-2.075	3.723	-1.16	5.253	9.001	-1.548	-3.723	-5.554	-2.991	-10.375	0.402	1.16	6.226	1.587	-0.671	-0.869	10.697	1.058	0.305	-9.033	-4.211	2.217	10.066	0.895	-1.892	-6.226	0.488	1506695987
-11.545	-1.465	0.335	6.531	1.831	-1.099	6.55	-8.148	1.507	-3.357	5.981	-0.549	8.099	8.774	-1.418	-4.028	-7.935	-4.7	-10.999	-0.024	0.273	6.287	0.732	-1.16	-0.39	11.225	1.256	1.221	-8.85	-4.028	3.34	10.082	-1.196	-1.587	-12.207	-0.305	1506695987
-10.268	-2.013	0.813	5.92	1.953	-0.793	6.55	-8.148	1.507	-3.357	5.981	-0.549	8.812	8.867	-1.151	-3.357	-7.019	-4.761	-10.436	0.365	0.028	6.104	1.404	-1.343	0.139	11.096	1.241	1.038	-8.911	-3.662	3.34	10.082	-1.196	-1.587	-12.207	-0.305	1506695987
-9.68	-1.763	0.322	5.981	1.465	-0.549	7.244	-7.106	0.615	-3.845	5.859	-0.183	8.695	8.503	-0.64	-2.808	-5.066	-4.761	-9.844	1.004	0.024	5.92	1.16	-1.038	0.315	10.29	1.389	0.366	-8.728	-3.54	5.139	9.605	1.303	-1.709	-8.667	-1.526	1506695987
-9.423	-1.973	0.24	5.737	0.977	-0.671	7.244	-7.106	0.615	-3.845	5.859	-0.183	8.088	7.937	-0.349	-2.502	-4.028	-4.7	-9.125	0.87	0.233	5.615	1.404	-1.038	0.201	9.204	1.386	0.122	-7.874	-3.479	3.533	9.409	1.02	-2.38	-5.493	-1.526	1506695987
-9	-2.414	0.77	5.92	1.221	-0.671	7.413	-6.014	0.635	-4.395	4.883	0	8.088	7.937	-0.349	-2.502	-4.028	-4.7	-8.903	0.49	0.38	5.31	1.343	-1.221	-0.842	8.514	1.453	0.122	-6.165	-2.808	1.721	9.567	0.916	-2.319	-2.869	-1.892	1506695987
-8.853	-1.847	0.95	5.981	1.404	-0.488	7.497	-5.315	0.88	-5.005	4.761	-0.061	8.088	7.937	-0.349	-2.502	-4.028	-4.7	-9.185	0.398	0.225	5.31	1.587	-1.16	-0.842	8.514	1.453	0.122	-6.165	-2.808	0.592	9.739	1.743	-2.502	-3.967	-2.502	1506695987
-8.884	-1.565	1.22	4.822	1.831	-0.916	7.492	-5.325	0.675	-5.371	6.714	-0.916	5.682	8.284	0.135	-3.296	-6.104	-4.395	-9.335	0.846	-0.096	5.127	2.075	-0.916	-1.669	8.48	1.829	0.549	-6.592	-1.892	-1.42	10.017	0.986	-3.418	-6.897	-3.052	1506695987
-8.757	-2.754	1.558	4.089	1.709	-0.916	7.46	-5.468	0.699	-4.517	7.019	-1.16	5.289	8.884	-0.179	-3.479	-8.301	-4.028	-9.516	0.987	-0.371	4.883	2.136	-0.732	-1.183	8.64	2.555	1.587	-7.141	-1.16	-1.42	10.017	0.986	-3.296	-8.362	-3.723	1506695987
-8.479	-3.432	1.66	4.578	2.136	-1.038	7.46	-5.468	0.699	-4.517	7.019	-1.16	5.398	9.05	-0.15	-2.93	-8.972	-3.418	-9.782	0.512	-0.93	4.883	2.014	-0.61	-0.945	8.972	3.041	2.014	-6.775	-1.099	2.262	9.64	-1.348	-4.272	-9.155	-2.93	1506695987
-8.216	-2.734	1.442	4.883	2.808	-0.854	7.919	-6.208	-0.679	-2.014	4.761	-1.648	5.736	9.19	0.483	-1.953	-7.629	-2.747	-9.569	0.391	-1.249	5.127	1.221	-0.427	-0.847	9.186	3.297	1.77	-6.226	-1.099	4.031	8.488	-0.453	-2.808	-9.46	-2.075	1506695987
-8.41	-1.755	1.444	4.15	2.075	-0.244	7.215	-6.551	-1.188	-1.831	4.089	-1.465	5.824	9.018	1.101	-1.038	-5.188	-2.197	-9.137	0.377	-1.209	5.127	1.038	-0.244	-1.211	9.144	3.253	1.282	-5.676	-1.221	4.734	7.532	0.446	-2.014	-7.874	-1.77	1506695987
-8.781	-1.816	1.619	3.54	1.221	0.671	6.009	-6.568	-2.113	-1.648	3.235	-1.526	5.411	8.943	1.644	-1.038	-5.188	-2.197	-9.115	0.383	-1.172	5.31	0.977	-0.122	-1.211	9.144	3.253	0.732	-5.127	-1.16	5.502	7.551	2.224	-0.305	-6.653	-1.16	1506695987
-9.817	-4.051	0.067	4.578	0.916	0.732	5.053	-6.828	-2.158	-1.648	2.136	-1.038	4.631	9.186	1.802	-0.488	-3.54	-0.916	-9.713	0.523	-0.943	5.066	1.465	0.061	-1.848	9.184	2.737	0.244	-5.127	-1.16	2.084	9.231	-0.395	-1.343	-6.47	-0.122	1506695987
-9.823	-3.092	-0.44	6.958	2.686	1.526	4.134	-7.702	-2.236	-1.77	0.732	-0.122	4.11	10.251	1.592	-0.977	-4.822	-0.854	-10.822	-0.355	-1.476	5.188	0.183	-0.061	-1.737	10.301	2.059	0.549	-5.249	-1.221	9.694	10.591	2.389	1.892	-8.728	-0.977	1506695987
-9.842	-2.426	-0.741	4.272	1.831	0.366	3.387	-9.307	-2.574	-1.953	0	0.549	4.423	10.475	1.349	-1.465	-5.92	-1.282	-9.899	-1.001	-1.294	4.822	0.732	-0.244	-1.79	10.391	1.603	0.854	-5.432	-1.099	-0.351	10.172	1.826	0.366	0.61	1.648	1506695987
-9.828	-4.314	-1.848	5.31	2.869	0.488	3.493	-9.805	-2.037	-2.441	1.526	0.732	4.968	9.842	1.382	-1.709	-5.554	-1.221	-10.025	-1.505	-0.89	4.272	1.526	-0.488	-1.503	10.019	0.773	1.404	-5.371	-0.793	-0.005	10.39	0.352	1.221	-4.395	-0.122	1506695987
-9.956	-3.738	-2.464	5.859	1.953	1.099	3.553	-10.012	-0.924	-3.357	4.822	0.732	5.205	9.865	1.266	-2.014	-5.31	-1.16	-10.915	-1.973	-0.975	4.761	0.732	-0.61	-0.788	10.204	0.505	0.916	-5.737	-0.427	1.638	10.357	-1.096	0.916	-6.897	-0.183	1506695987
-9.686	-2.835	-2.501	5.127	2.563	0.793	2.963	-10.348	0.238	-4.15	7.263	0.793	5.508	10.209	0.638	-2.197	-5.737	-1.282	-11.141	-2.192	-1.018	4.761	0.671	-0.427	-0.53	10.846	0.731	0.854	-5.371	-0.427	1.723	10.545	-1.592	1.404	-4.883	-0.061	1506695987
-9.948	-2.233	-3.036	5.188	2.625	0.427	2.013	-10.478	1.117	-4.211	7.629	0.977	6.107	10.282	0.071	-2.075	-5.92	-0.854	-10.579	-2.318	-1.23	4.578	0.305	-0.549	-0.815	10.837	0.894	1.16	-4.333	-0.244	1.536	10.41	-1.651	1.465	-4.028	-0.305	1506695987
-9.656	-2.054	-2.802	5.127	1.343	-0.061	1.225	-9.928	1.791	-3.906	5.798	1.465	6.326	9.527	0.318	-1.587	-5.188	0	-9.977	-2.157	-1.218	4.333	0.366	-0.61	-0.962	10.058	0.825	1.16	-4.089	-0.244	1.621	10.093	-1.456	1.587	-3.906	-0.549	1506695988
-8.961	-2.224	-2.025	5.249	2.38	0.061	1.134	-9.126	2.383	-3.296	4.15	2.014	5.943	8.843	0.565	-1.16	-4.517	0.61	-9.521	-2.054	-1.236	4.395	0.305	-0.61	-0.58	9.459	0.78	1.038	-4.517	-0.366	1.531	9.738	-0.94	1.404	-4.028	-0.671	1506695988
-9.512	-1.67	-2.381	4.944	1.709	0.122	1.62	-8.595	2.617	-2.38	3.662	2.441	5.706	8.36	0.577	-0.732	-3.967	0.793	-9.229	-2.085	-1.29	4.395	0.244	-0.549	-0.13	9.168	0.752	0.671	-4.456	-0.488	2.176	9.507	-0.876	1.16	-4.456	-0.671	1506695988
-9.746	-1.119	-2.326	4.578	0.977	-0.061	2.062	-8.404	2.535	-1.465	3.479	2.563	5.611	8.227	0.758	-0.61	-3.479	0.793	-9.215	-2.073	-1.352	4.395	0.061	-0.549	0.129	9.137	0.758	0.671	-3.906	-0.671	2.881	9.543	-0.928	0.854	-4.395	-0.61	1506695988
-9.703	-0.938	-1.826	4.211	0.793	-0.061	2.483	-8.435	2.242	-0.671	2.991	2.441	5.532	8.288	1.016	-0.549	-3.601	0.61	-9.161	-1.968	-1.446	4.272	0.183	-0.488	0.173	9.341	0.81	0.732	-3.479	-0.854	2.762	9.46	-0.782	0.549	-3.723	-0.427	1506695988
-9.66	-0.934	-1.568	3.906	0.549	-0.122	3.052	-8.451	2.066	-0.244	2.686	2.258	5.678	8.399	1.298	-0.549	-3.723	0.427	-8.826	-1.994	-1.486	4.028	0.183	-0.427	0.236	9.64	0.921	1.099	-3.296	-0.977	2.568	9.409	-0.714	0.305	-3.174	-0.427	1506695988
-9.696	-1.006	-1.465	3.418	0.244	-0.183	3.619	-8.196	1.975	-0.183	2.991	1.77	5.981	8.372	1.52	-0.427	-3.601	0.183	-8.76	-2.055	-1.495	3.723	0.366	-0.427	0.236	9.829	0.912	1.038	-3.174	-1.038	2.369	9.36	-0.574	0.183	-2.747	-0.488	1506695988
-9.808	-0.741	-1.312	3.296	0.122	-0.366	3.803	-8.13	1.79	-0.122	3.357	1.038	6.282	8.445	1.715	-0.244	-3.662	0	-8.937	-1.98	-1.544	3.54	0.427	-0.183	0.423	10.081	0.9	0.916	-3.174	-1.038	1.732	9.508	-0.432	-0.122	-2.441	-0.488	1506695988
-9.813	-0.766	-1.201	3.052	0	-0.427	3.803	-8.13	1.79	-0.122	3.357	1.038	6.453	8.558	1.834	-0.061	-4.333	-0.183	-8.954	-2.086	-1.538	3.235	0.427	-0.061	0.592	10.313	1.084	0.427	-3.174	-1.099	1.23	9.527	-0.706	-0.366	-2.625	-0.488	1506695988
-10.069	-0.513	-1.229	2.991	0.122	-0.366	3.555	-8.021	1.352	0.061	2.808	0.183	7.08	8.543	1.875	-0.061	-4.333	-0.183	-8.931	-1.861	-1.537	2.747	0.61	0.122	0.608	10.426	1.181	0.061	-3.113	-1.221	1.23	9.527	-0.706	-0.427	-2.991	-0.854	1506695988
-10.1	-0.457	-1.096	2.747	-0.305	-0.183	3.382	-7.649	0.841	0.122	1.465	-1.221	7.537	8.533	1.957	-0.244	-1.648	-0.61	-9.024	-2.053	-1.597	2.197	0.854	0.244	0.47	10.525	0.986	-0.122	-2.808	-1.16	2.481	9.947	-0.181	-0.61	-2.808	-1.038	1506695988
-10.158	-1.243	-0.611	1.831	-0.244	0.244	3.262	-7.677	0.569	0.122	1.465	-1.221	7.321	8.878	2.223	-0.549	-0.977	-0.916	-9.232	-2.546	-1.388	1.892	1.343	0.427	0.395	10.928	0.912	-0.366	-2.869	-0.977	2.47	10.137	0.227	-0.977	-1.831	-1.282	1506695988
-11.075	-2.408	-0.091	0.122	0.366	1.343	3.179	-8.333	0.407	-0.366	0.61	-1.77	6.964	10.028	2.406	-0.549	-0.977	-0.916	-11.683	-2.6	-1.33	2.075	1.648	0.427	0.261	11.855	1.664	-1.038	-2.93	-0.793	3.236	11.159	0.866	-1.404	-1.953	-1.282	1506695988
-13.048	-2.513	-1.401	-0.427	0.061	0.916	3.323	-10.47	0.218	-0.488	0.122	-1.526	6.905	11.373	2.169	-1.77	-2.686	-1.526	-13.022	-0.297	-1.494	1.953	0.305	1.038	0.13	12.457	3.439	-0.916	-2.502	-0.61	4.279	13.056	2.476	-2.319	-1.16	-0.366	1506695988
-11.066	-4.679	0.347	1.465	-3.174	1.099	3.657	-11.574	-0.382	-0.122	0.122	-1.587	7.112	10.848	2.169	-1.465	-1.892	-0.977	-12.018	-0.177	-0.61	0.732	-0.183	1.038	-1.121	11.088	3.787	0.488	-1.404	-0.916	2.787	13.085	2.982	-3.784	-0.305	1.221	1506695988
-8.729	-4.638	2.506	0.488	0	1.648	3.903	-10.956	-0.636	-0.793	0.977	-2.258	7.041	9.585	2.876	-1.465	-1.892	-0.977	-10.725	-1.625	0.616	1.465	-0.183	0.366	-2.513	9.465	3.466	-0.061	-0.183	-0.916	-0.086	11.243	1.031	-4.333	0.244	2.136	1506695988
-10.757	-3.084	1.215	-0.244	-0.305	0.427	3.511	-11.011	-0.337	-1.282	2.38	-3.296	5.902	9.548	2.841	-0.488	2.686	0.732	-10.55	0.011	0.676	1.648	-0.854	0.61	-2.704	8.803	3.81	-1.404	-0.427	-0.244	-1.317	11.301	1.104	-2.869	-0.488	3.357	1506695988
-9.684	-3.335	0.423	0.61	-3.54	-0.61	2.824	-10.787	-0.488	-1.343	2.441	-3.845	4.341	9.66	2.196	-1.038	1.587	1.16	-10.324	0.666	0.695	0.793	-0.122	0.427	-2.888	8.825	3.853	-1.099	-0.061	-0.061	-2.139	11.578	1.383	-2.441	-0.916	3.723	1506695988
-7.462	-3.235	1.568	0.366	-0.244	-0.183	2.231	-10.646	-0.763	-0.671	1.892	-3.906	3.451	9.355	2.097	-1.038	1.587	1.16	-9.794	0.555	0.467	0.916	-0.854	0.061	-2.821	8.479	3.637	-0.305	0.122	-0.061	-2.067	9.732	0.866	-0.671	-2.319	3.723	1506695988
-8.382	-2.116	1.573	0.183	0	0	1.788	-9.889	-0.949	-0.183	1.16	-3.601	3.479	8.539	2.469	-1.465	-0.671	1.282	-9.137	0.947	0.608	0.427	-0.916	0	-2.51	7.777	3.71	0	-0.183	0.061	-0.108	8.472	1.253	-0.671	-3.235	2.808	1506695988
-8.508	-1.498	1.652	0.061	-0.732	0	1.493	-9.086	-0.982	0	0.671	-3.174	3.494	7.939	2.353	-1.465	-1.526	1.404	-8.842	0.809	0.658	0.183	-0.732	-0.427	-2.51	7.777	3.71	0.183	-0.183	0.122	1.192	8	0.75	0.122	-1.343	2.38	1506695988
-8.449	-1.251	2.358	-0.549	-0.122	0.183	1.296	-8.736	-0.971	0	0.244	-2.319	3.528	7.771	2.206	-1.16	-1.465	1.465	-9.052	0.945	0.778	-0.061	-0.549	-0.549	-1.986	7.891	3.805	0	-0.122	0.061	1.055	7.556	1.123	1.16	1.831	1.526	1506695988
-8.82	-0.963	2.213	-1.221	0.244	-0.061	1.328	-8.509	-0.809	0	0.061	-1.16	3.708	7.961	2.094	-0.732	-1.221	1.16	-9.135	1.384	0.974	-0.366	-0.305	-0.549	-1.997	8.489	4.031	0	0.061	0.122	0.599	7.553	0.839	0.671	5.798	0.244	1506695988
-8.959	-1.505	1.721	-1.953	-0.244	-0.061	1.416	-8.659	-0.584	0	0.061	-1.16	4.045	8.307	2.019	0.183	-0.549	0.061	-9.31	1.537	0.846	-1.099	-0.061	-0.366	-1.958	8.93	4.228	0.305	0.671	0.244	1.644	8.9	2.346	2.625	5.066	-0.305	1506695988
-8.506	-2.207	1.925	-2.38	0.122	0.305	1.559	-9.007	-0.453	0.061	-0.122	0.061	4.563	8.323	2.091	0.183	-0.549	0.061	-9.36	1.239	0.651	-1.77	0.183	-0.488	-1.932	8.841	4.154	0.244	0.916	0.183	2.451	8.964	3.898	1.831	3.479	-1.343	1506695988
-8.363	-1.951	2.157	-1.892	1.038	0.549	1.623	-9.088	-0.33	1.099	-0.916	1.465	4.981	8.169	2.28	0.916	0.183	-0.183	-9.054	0.77	0.488	-2.075	0.427	-0.488	-1.995	8.68	3.941	0.122	0.977	0	2.024	8.202	-0.037	1.587	1.099	-0.977	1506695989
-10.139	-3.24	0.293	-2.686	0.977	-0.793	1.681	-9.03	-0.218	1.526	-1.77	1.892	5.077	8.312	2.244	1.77	1.709	-0.305	-9.514	0.244	0.359	-2.38	0.671	-0.488	-1.979	8.905	3.529	-0.183	0.977	0.061	-0.525	10.494	1.741	1.099	1.221	-1.16	1506695989
-9.982	-4.493	0.511	-0.61	0.183	-0.061	1.896	-9.329	-0.152	1.77	-2.441	2.563	5.066	8.838	2.17	1.77	1.709	-0.305	-10.076	-0.958	0.142	-2.258	0.183	-0.732	-1.957	9.424	2.786	-0.244	0.977	0.183	1.458	11.547	3.719	0.732	3.357	-2.197	1506695989
-8.794	-3.14	0.447	-0.916	0.977	0.122	2.16	-9.416	-0.292	1.831	-2.747	3.357	5.41	9.39	2.098	1.587	1.404	-0.549	-9.904	-2.17	0.044	-2.014	-0.671	-0.916	-2.027	9.806	2.05	0.061	0.977	0.366	0.602	9.856	0.572	0.549	0.549	-0.854	1506695989
-9.65	-2.981	-0.767	-1.587	2.136	-0.244	2.639	-8.861	-0.238	1.282	-2.563	4.211	6.045	9.577	1.809	0.427	0.549	-0.488	-9.739	-2.829	0.504	-2.014	-0.183	-0.854	-2.424	9.879	1.556	0.183	1.282	0.427	0.84	10.196	0.251	1.16	-0.183	-0.244	1506695989
-10.404	-3.262	-1.822	-0.916	0.122	-0.61	3.334	-8.709	0.319	0.305	-1.526	4.944	6.397	9.844	1.341	0.427	0.549	-0.488	-9.929	-3.412	0.4	-1.648	-0.61	-0.671	-2.546	10.295	1.091	0.122	1.465	0.427	1.375	10.386	0.175	0.732	-0.183	-0.549	1506695989
-9.506	-3.352	-1.573	-1.16	0.366	-0.427	4.081	-9.227	1.053	-0.366	-0.244	5.188	6.458	10.173	0.864	0	0.732	-0.183	-9.772	-3.722	0.213	-1.404	-0.61	-0.488	-2.348	10.673	0.944	0.122	1.038	0.671	0.386	10.06	-0.63	0.732	1.404	-0.366	1506695989
-9.423	-3.359	-1.603	-0.366	0.671	-0.305	4.349	-9.254	1.501	-0.366	-0.244	5.188	6.435	9.895	0.487	-0.549	-0.122	0.305	-9.516	-3.992	0.292	-1.465	-0.366	-0.244	-2.217	10.578	0.824	0.183	0.916	0.61	0.532	10.005	-0.479	0.732	0.793	-0.305	1506695989
-9.555	-2.723	-1.544	-0.122	0.244	-0.183	4.17	-8.796	1.749	-0.793	-0.61	3.052	6.487	9.525	0.26	-0.549	-0.122	0.305	-9.28	-4.241	0.152	-0.854	-0.732	-0.122	-2.108	10.324	0.769	0.061	0.916	0.488	1.127	9.984	-0.079	0.793	-0.427	-0.427	1506695989
-9.513	-2.431	-1.715	-0.305	0.122	-0.183	4.292	-8.507	2.239	-0.793	-0.977	1.587	6.37	9.095	0.171	-0.488	0.183	0.488	-8.742	-4.158	0.383	-0.793	-0.366	0	-2.094	9.915	0.775	-0.061	0.732	0.61	1.954	9.81	-0.074	0.732	-0.488	-0.366	1506695989
-9.583	-2.712	-1.705	0.061	-0.305	-0.183	4.496	-7.978	2.45	-0.793	-0.671	0.427	6.099	8.751	0.132	-0.183	0.793	0.732	-8.574	-4.139	0.597	-0.549	-0.305	0.061	-2.068	9.601	0.621	-0.244	0.854	0.671	1.97	9.866	0.164	0.61	-0.183	-0.366	1506695989
-9.566	-2.822	-1.566	0.488	-0.244	0	4.384	-7.6	2.645	-0.793	-0.671	0.427	5.978	8.653	0.183	-0.183	0.793	0.732	-8.587	-4.148	0.67	-0.244	-0.183	0.122	-1.926	9.52	0.53	-0.427	0.732	0.793	1.26	9.904	0.163	0.366	0.549	-0.122	1506695989
-9.768	-2.595	-1.571	0.427	-0.366	0.122	4.329	-7.635	2.891	-0.61	0.305	-0.977	5.894	8.733	0.243	-0.183	0.916	0.732	-8.75	-4.039	0.553	0.061	-0.305	0.183	-1.761	9.566	0.664	-0.488	0.61	0.916	1.437	9.953	-0.017	0.122	-0.244	-0.061	1506695989
-9.694	-2.617	-1.201	0.183	-0.61	0.183	4.053	-7.986	2.939	-0.61	0.305	-0.977	5.676	9.178	0.203	-0.488	0.183	0.671	-9.235	-3.87	0.406	0.305	-0.122	0.122	-1.552	10.048	0.913	-0.305	0.671	0.977	1.315	9.918	-0.447	0	-0.549	-0.122	1506695989
-9.454	-2.077	-0.681	-0.305	0.366	-0.061	4.053	-7.986	2.939	-0.61	0.305	-0.977	5.538	9.586	0.243	-0.488	0.183	0.671	-10.418	-3.089	0.177	0.305	-0.183	0.366	-1.211	10.593	1.487	0	0.305	0.793	1.141	9.867	-0.41	-0.122	-0.366	-0.122	1506695989
-9.743	-1.718	-1.104	-0.488	0.061	-0.366	4.053	-7.986	2.939	-0.61	0.305	-0.977	5.709	9.165	0.487	-0.549	-0.793	0.427	-9.995	-1.918	0.075	0.183	-0.427	0.732	-0.988	10.292	2.358	0.671	0.305	0.366	1.181	9.861	-0.237	-0.061	-0.244	0	1506695989
-9.516	-2.399	-0.904	-0.488	-0.549	-0.244	3.826	-8.924	2.876	-0.183	0.61	-1.831	5.828	8.195	1.022	0.854	0.183	0.305	-9.272	-1.737	0.295	-0.244	0.061	0.488	-0.952	9.505	2.668	0.916	0.732	-0.244	1.762	9.787	-0.093	-0.061	-0.427	-0.427	1506695989
-9.479	-2.695	-0.335	-0.427	-0.122	0	3.492	-10.154	2.554	0.61	0.122	-2.38	5.774	7.791	1.704	0.854	0.183	0.305	-9.343	-1.626	0.458	-0.305	-0.061	0.122	-0.739	9.219	2.533	0.122	0.61	-0.427	1.09	9.796	0.463	-0.061	0.671	-0.488	1506695989
-9.542	-2.294	-0.193	-0.305	0.061	0.122	2.692	-10.037	1.083	0.61	0.122	-2.38	5.453	8.239	2.36	1.831	2.197	0	-9.64	-1.354	0.429	-0.366	0	0.122	-0.523	9.612	2.525	-0.366	0.305	-0.244	0.671	9.906	0.623	-0.061	0.549	-0.366	1506695989
-9.704	-1.847	-0.372	-0.427	0	0.061	2.457	-9.988	0.665	1.648	-1.038	-3.662	4.968	8.78	2.615	2.075	3.723	-0.549	-9.582	-1.322	0.361	-0.671	0.183	0.122	-0.853	9.928	2.505	-0.305	0.854	-0.183	1.351	9.863	0.356	-0.183	-0.366	-0.427	1506695989
-9.799	-1.902	-0.325	-0.671	-0.366	0	2.478	-9.461	0.541	1.648	-1.038	-3.662	4.632	9.091	3.062	1.709	3.54	-1.16	-9.428	-1.337	0.351	-0.977	0.305	0.122	-1.375	9.778	2.33	-0.122	1.221	0	1.652	9.787	0.48	-0.061	-0.488	-0.488	1506695989
-9.512	-2.277	-0.208	-0.732	-0.305	0	2.428	-8.859	0.589	0.977	-0.366	-2.625	4.508	9.329	3.638	1.221	2.808	-1.587	-9.445	-1.517	0.303	-0.977	0.488	0.183	-1.597	9.4	2.323	-0.061	0.793	0.427	1.128	9.798	0.578	0.061	0.488	-0.488	1506695989
-9.381	-2.744	-0.315	-0.488	-0.183	0.122	2.15	-8.411	0.413	0.671	-0.305	-1.892	4.317	9.51	3.697	0.549	2.258	-1.709	-9.422	-1.699	0.164	-0.854	0.61	0.122	-1.683	9.319	2.413	0	0.488	0.671	0.61	9.83	0.5	0.122	0.61	-0.488	1506695989
-9.406	-3.128	-0.309	-0.122	-0.061	0.244	1.979	-8.001	0.315	0.488	-0.427	-0.916	4.317	9.51	3.697	-0.183	1.343	-1.526	-9.416	-1.83	0.056	-0.671	0.732	0.061	-1.683	9.319	2.413	0.061	0.366	0.732	0.61	9.83	0.5	0.061	0.244	-0.488	1506695989
-9.538	-3.206	-0.351	0.244	0	0.183	2.098	-7.52	0.353	0.183	-0.366	0.305	4.364	9.886	3.086	-0.793	-0.183	-1.343	-9.666	-1.9	-0.071	-0.427	0.671	0	-1.76	9.445	2.352	0.122	-0.061	0.916	0.133	10.051	0.437	0.061	0	-0.427	1506695989
-9.412	-3.107	-0.304	0.549	0.061	0.061	2.324	-7.343	0.474	-0.244	-0.183	1.587	4.833	9.977	2.877	-1.221	-1.343	-0.916	-9.642	-2.134	-0.178	-0.122	0.854	0	-1.711	9.806	2.16	0	-0.366	0.916	-0.212	9.973	0.124	0.061	0	-0.305	1506695990
-9.369	-3.159	-0.27	0.793	0.122	0.183	2.592	-7.363	0.53	-0.61	0	2.808	4.98	9.792	2.576	-1.465	-1.404	-0.427	-9.612	-2.381	-0.351	0.305	0.854	-0.061	-1.659	9.753	2.19	-0.183	-0.61	0.793	-0.212	9.973	0.124	0.122	-0.366	-0.305	1506695990
-9.405	-3.055	-0.392	0.977	0.244	0.183	2.99	-7.648	0.653	-0.977	0.244	3.784	4.658	9.711	2.233	-1.404	-1.038	0.244	-9.759	-2.312	-0.566	0.671	0.732	0	-1.659	9.753	2.19	-0.366	-1.16	0.732	0.078	9.927	0.331	0.061	-0.671	-0.305	1506695990
-9.455	-2.939	-0.44	1.16	0.183	0.183	3.589	-8.129	0.896	-1.282	0.732	4.395	4.387	9.459	2.03	-1.282	-1.038	0.732	-9.825	-2.164	-0.697	0.854	0.549	0	-0.767	9.723	2.127	-0.427	-1.465	0.488	0.074	9.892	0.245	-0.061	-0.732	-0.244	1506695990
-9.521	-2.729	-0.328	1.16	0.244	0.183	4.277	-8.689	1.177	-1.404	1.343	4.456	4.237	9.178	1.951	-1.16	-1.282	0.854	-9.861	-2.192	-0.793	1.099	0.366	0.061	-0.45	9.674	2.011	-0.305	-1.465	0.183	0.074	9.892	0.245	-0.061	-0.671	-0.122	1506695990
-9.649	-2.509	-0.307	1.099	0.244	0.122	4.944	-9.198	1.513	-1.404	1.343	4.456	4.098	8.981	1.942	-0.977	-1.221	0.732	-9.88	-2.117	-0.853	1.282	0.244	0.122	-0.45	9.674	2.011	-0.305	-1.465	0	-0.077	9.926	0.215	-0.244	-0.732	-0.061	1506695990
-9.743	-2.341	-0.426	1.099	0.122	0.061	5.371	-9.324	1.826	-1.465	1.892	3.906	3.959	8.914	1.979	-0.793	-1.099	0.305	-9.922	-1.877	-0.909	1.282	0.183	0.122	0.033	9.757	2.219	-0.183	-1.404	-0.183	0.233	9.985	0.281	-0.183	-0.793	0	1506695990
-9.729	-2.16	-0.365	0.854	0.061	0	5.453	-9.252	2.031	-1.465	2.136	2.747	3.963	8.885	2.172	-0.549	-1.16	-0.183	-9.963	-1.64	-0.919	1.221	0.061	0.122	0.164	9.835	2.333	-0.061	-1.282	-0.427	0.233	9.985	0.281	-0.183	-0.61	0	1506695990
-9.677	-2.001	-0.395	0.671	0	-0.061	5.207	-9.099	2.126	-0.977	1.77	-0.122	4.151	8.898	2.488	-0.244	-1.099	-0.732	-9.85	-1.489	-0.833	0.977	0	0.183	0.164	9.835	2.333	0	-1.221	-0.61	0.389	9.947	0.353	-0.122	-0.549	0	1506695990
-9.658	-1.94	-0.304	0.488	0.061	0	4.91	-8.939	2.163	-0.305	1.282	-1.221	4.319	8.903	2.78	0	-0.793	-1.282	-9.731	-1.385	-0.711	0.793	0	0.183	0.065	9.677	2.469	0	-1.099	-0.732	0.496	9.865	0.397	-0.122	-0.549	0	1506695990
-9.603	-1.867	-0.31	0.366	0.061	0	4.484	-8.88	2.003	-0.305	1.282	-1.221	4.423	8.998	3.027	0.122	-0.549	-1.648	-9.652	-1.306	-0.595	0.61	-0.061	0.183	-0.018	9.595	2.479	0	-0.977	-0.732	0.496	9.865	0.397	-0.122	-0.488	0	1506695990
-9.591	-1.912	-0.3	0.183	0	0	4.097	-8.914	1.623	0.671	0.061	-2.808	4.615	9.131	3.229	0.122	-0.488	-1.831	-9.577	-1.226	-0.519	0.427	0.061	0.183	-0.018	9.595	2.479	0	-0.793	-0.671	0.741	9.782	0.525	-0.122	-0.366	0	1506695990
-9.701	-1.987	-0.267	0.122	-0.061	0	3.783	-9.107	1.235	0.916	-0.427	-3.418	4.905	9.219	3.382	0	-0.549	-1.892	-9.589	-1.355	-0.529	0.305	0.061	0.183	-0.335	9.595	2.415	0	-0.671	-0.61	0.59	9.867	0.504	-0.122	-0.122	0	1506695990
-9.665	-2.102	-0.275	0.122	-0.061	0	3.498	-9.31	0.823	1.038	-0.732	-3.845	5.107	9.202	3.448	-0.122	-0.488	-1.77	-9.591	-1.398	-0.56	0.305	0.183	0.183	-0.396	9.548	2.408	-0.061	-0.671	-0.427	0.59	9.867	0.504	-0.061	-0.061	0	1506695990
-9.656	-2.171	-0.288	0.122	-0.122	0.061	3.498	-9.31	0.823	1.038	-0.732	-3.845	5.173	9.211	3.37	-0.305	-0.427	-1.404	-9.628	-1.391	-0.604	0.244	0.183	0.122	-0.396	9.548	2.408	-0.122	-0.671	-0.305	0.431	9.915	0.513	-0.061	-0.122	0	1506695990
-9.616	-2.232	-0.244	0.183	-0.061	0	3.498	-9.31	0.823	1.038	-0.732	-3.845	5.173	9.211	3.37	-0.488	-0.549	-0.916	-9.664	-1.43	-0.712	0.244	0.183	0.122	-0.404	9.612	2.434	-0.183	-0.61	-0.183	0.431	9.915	0.513	-0.122	-0.122	0	1506695990
-9.592	-2.318	-0.245	0.244	0	0	3.498	-9.31	0.823	1.038	-0.732	-3.845	5.279	9.104	3.173	-0.549	-0.61	-0.427	-9.72	-1.453	-0.833	0.244	0.244	0.122	-0.297	9.625	2.487	-0.183	-0.61	0	0.37	9.9	0.48	-0.122	-0.061	0	1506695990
-9.618	-2.305	-0.231	0.366	0	0.061	2.942	-8.82	0.181	0.183	0.122	-3.235	5.185	8.943	3.029	-0.549	-0.61	0.061	-9.747	-1.459	-0.898	0.305	0.122	0.061	-0.297	9.625	2.487	-0.183	-0.61	0.061	0.258	9.929	0.495	-0.122	-0.122	0	1506695990
-9.616	-2.176	-0.211	0.366	0	0.061	2.682	-8.387	0.133	-0.244	0.61	-2.38	5.185	8.943	3.029	-0.488	-0.427	0.488	-9.752	-1.444	-0.919	0.305	0.122	0.061	-0.132	9.508	2.513	-0.244	-0.427	0.122	0.398	9.905	0.554	-0.122	-0.244	0	1506695990
-9.643	-2.054	-0.224	0.366	0	0.061	2.414	-7.896	0.157	-0.671	0.732	-1.343	4.754	8.918	2.785	-0.366	-0.244	0.732	-9.725	-1.463	-0.95	0.366	0.122	0	-0.138	9.479	2.472	-0.183	-0.183	0.122	0.398	9.905	0.554	-0.122	-0.244	0.061	1506695990
-9.703	-2.006	-0.228	0.305	0	0	2.414	-7.896	0.157	-0.671	0.732	-1.343	4.754	8.918	2.785	-0.305	-0.183	0.916	-9.689	-1.412	-0.969	0.366	0.122	0	-0.138	9.479	2.472	-0.122	-0.061	0.122	0.484	9.891	0.572	-0.122	-0.183	0.061	1506695990
-9.717	-1.963	-0.227	0.244	-0.061	0	2.6	-7.685	0.711	-1.16	0.793	0.977	4.399	9.05	2.718	-0.183	-0.244	0.977	-9.741	-1.416	-0.988	0.305	0.183	0	-0.214	9.619	2.523	0	-0.061	0.122	0.573	9.915	0.561	-0.061	-0.244	0.061	1506695990
-9.709	-1.939	-0.212	0.244	-0.061	0	2.827	-7.991	0.94	-1.343	0.854	2.686	4.276	9.094	2.784	-0.061	-0.183	0.977	-9.765	-1.404	-1.055	0.244	0.183	0	-0.118	9.723	2.559	0.061	-0.061	0.122	0.573	9.915	0.561	-0.061	-0.183	0.061	1506695990
-9.674	-1.956	-0.224	0.183	-0.061	0	3.113	-8.431	1.153	-1.221	0.61	3.235	4.175	9.081	2.929	0.061	-0.061	0.793	-9.756	-1.389	-1.103	0.183	0.122	0	-0.118	9.723	2.559	0.061	-0.061	-0.061	0.624	9.892	0.616	-0.061	-0.183	0.061	1506695990
-9.728	-1.904	-0.236	0.122	-0.061	0	3.458	-8.839	1.306	-0.977	0.305	3.296	4.067	9.016	3.084	0.183	0.122	0.549	-9.708	-1.384	-1.083	0.122	0.061	0	-0.097	9.666	2.548	0	0	-0.122	0.616	9.9	0.628	-0.061	-0.122	0.061	1506695990
-9.707	-1.842	-0.19	0.061	-0.061	0	3.923	-9.122	1.433	-0.977	0.305	3.296	4.067	9.016	3.084	0.244	0.305	0.244	-9.74	-1.378	-1.087	0.061	0.061	0	-0.097	9.666	2.548	0	-0.061	-0.183	0.616	9.9	0.628	-0.061	-0.122	0	1506695991
-9.705	-1.866	-0.187	0	-0.122	-0.061	4.285	-9.319	1.544	-0.793	0.122	2.991	3.982	9.028	3.299	0.244	0.244	-0.122	-9.714	-1.375	-1.06	0	0.061	0	-0.073	9.648	2.556	0	0	-0.183	0.708	9.896	0.596	-0.061	-0.122	0.061	1506695991
-9.679	-1.907	-0.188	0	-0.061	-0.061	4.285	-9.319	1.544	-0.488	0.061	2.38	4.144	9.049	3.346	0.122	0.061	-0.488	-9.667	-1.359	-1.055	-0.122	0.122	0	-0.223	9.619	2.492	0	0.061	-0.183	0.681	9.883	0.574	-0.061	-0.061	0	1506695991
-9.658	-1.878	-0.232	-0.061	-0.122	-0.061	4.488	-9.269	1.581	-0.244	-0.122	1.709	4.309	9.036	3.265	0	-0.061	-0.732	-9.684	-1.37	-1.054	-0.183	0.122	-0.061	-0.171	9.618	2.506	0	-0.061	-0.183	0.681	9.883	0.574	0	-0.061	0	1506695991
-9.671	-1.948	-0.226	-0.183	-0.061	-0.061	4.553	-8.819	1.482	0	-0.305	0.977	4.309	9.036	3.265	-0.061	-0.122	-0.854	-9.682	-1.378	-1.104	-0.244	0.122	-0.061	-0.171	9.618	2.506	0	-0.061	-0.122	0.682	9.871	0.566	0	0	0	1506695991
-9.677	-1.994	-0.211	-0.122	-0.061	-0.061	4.553	-8.819	1.482	0.244	-0.488	0.366	4.5	9.032	3.183	-0.061	-0.122	-0.916	-9.704	-1.401	-1.114	-0.305	-0.061	-0.122	-0.203	9.656	2.501	0	0.122	-0.122	0.675	9.893	0.56	0	0	-0.061	1506695991
-9.662	-1.963	-0.158	-0.122	0	0	4.462	-8.482	1.163	0.488	-0.61	-0.427	4.855	9.074	3.036	-0.061	-0.061	-0.854	-9.644	-1.44	-1.09	-0.305	0	-0.061	-0.27	9.644	2.469	0	0.122	-0.061	0.675	9.893	0.56	-0.061	0.061	-0.061	1506695991
-9.71	-1.931	-0.195	-0.183	-0.061	0	4.35	-8.446	0.995	0.488	-0.366	-0.732	4.855	9.074	3.036	0	0	-0.671	-9.648	-1.546	-1.105	-0.244	0	-0.061	-0.27	9.644	2.469	0	0.244	0	0.738	9.908	0.563	-0.061	0.061	0	1506695991
-9.707	-1.977	-0.195	-0.183	-0.061	0	4.106	-8.433	0.781	0.427	-0.427	-1.099	4.968	9.104	2.985	-0.061	0.061	-0.366	-9.637	-1.598	-1.136	-0.183	0.061	-0.061	-0.55	9.659	2.388	0	0.183	0	0.69	9.906	0.59	-0.061	0.122	0	1506695991
-9.667	-2.071	-0.158	-0.122	-0.061	0	3.938	-8.515	0.634	0.366	-0.427	-1.343	4.884	9.199	2.875	-0.061	0	0	-9.627	-1.581	-1.171	-0.122	0.061	-0.061	-0.504	9.692	2.393	0	0.061	0.061	0.69	9.906	0.59	0	0.122	-0.061	1506695991
-9.678	-2.085	-0.148	-0.061	-0.061	0	3.773	-8.486	0.499	0.183	-0.366	-1.526	4.884	9.199	2.875	-0.061	-0.122	0.305	-9.629	-1.585	-1.193	-0.122	0.061	-0.061	-0.504	9.692	2.393	0.061	0	0.061	0.567	9.923	0.616	-0.061	0.061	-0.061	1506695991
-9.682	-2.036	-0.159	0	0	0	3.638	-8.436	0.444	0	-0.122	-1.587	4.828	9.124	2.856	0	-0.061	0.549	-9.624	-1.585	-1.193	-0.061	0.122	-0.061	-0.29	9.619	2.375	0.061	0	0.122	0.575	9.903	0.638	-0.061	0	-0.061	1506695991
-9.677	-2.043	-0.152	0	-0.061	0	3.492	-8.416	0.456	0	-0.122	-1.587	4.48	9.13	2.926	0.061	0.061	0.671	-9.662	-1.589	-1.269	0	0.122	-0.061	-0.29	9.619	2.375	0.061	0.061	0.122	0.575	9.903	0.638	0	0	-0.061	1506695991
-9.673	-2.029	-0.159	0.061	-0.061	0	3.492	-8.416	0.456	-0.183	0.122	-1.465	4.48	9.13	2.926	0.061	0	0.671	-9.662	-1.589	-1.269	0	0.122	-0.061	-0.266	9.662	2.378	0.061	0.061	0.122	0.579	9.91	0.627	0	-0.061	-0.061	1506695991
-9.691	-1.986	-0.153	0.061	0	0	3.156	-8.297	0.598	-0.305	0.305	-1.221	4.372	9.167	2.999	0.061	0	0.61	-9.682	-1.544	-1.324	0	0.122	-0.061	-0.242	9.709	2.433	0.061	0.061	0.061	0.653	9.897	0.641	0	-0.122	0	1506695991
-9.691	-1.933	-0.161	0.061	0	0	3.156	-8.297	0.598	-0.427	0.366	-0.916	4.209	9.156	3.095	0.061	0.061	0.549	-9.668	-1.555	-1.34	0.061	0.061	0	-0.242	9.709	2.433	0	0.061	0.061	0.653	9.897	0.641	0	-0.122	0	1506695991
-9.72	-1.927	-0.191	0	0	-0.061	3.077	-8.264	0.81	-0.488	0.366	-0.488	4.209	9.156	3.095	0	0.061	0.366	-9.68	-1.519	-1.345	0.061	0.061	0	-0.239	9.716	2.415	0	0	0	0.638	9.895	0.559	0	-0.061	0	1506695991
-9.68	-1.958	-0.191	0	-0.061	-0.061	3.114	-8.327	0.901	-0.488	0.366	-0.061	4.122	9.155	3.121	-0.061	0	0.122	-9.697	-1.513	-1.364	0	0.061	0	-0.24	9.726	2.415	0	-0.061	0	0.675	9.904	0.573	0	-0.061	-0.061	1506695991
-9.666	-2.001	-0.179	-0.061	-0.061	-0.061	3.114	-8.327	0.901	-0.427	0.366	0.244	4.2	9.144	3.079	-0.061	-0.122	-0.061	-9.692	-1.5	-1.375	0	0.061	0	-0.234	9.746	2.411	-0.061	-0.122	-0.061	0.675	9.904	0.573	0.061	-0.061	-0.061	1506695991
-9.654	-2.003	-0.185	0	0	-0.061	3.185	-8.423	0.955	-0.427	0.366	0.244	4.2	9.144	3.079	-0.061	-0.061	-0.244	-9.696	-1.477	-1.364	0	0	0	-0.197	9.75	2.419	-0.061	-0.183	-0.061	0.675	9.875	0.559	0	0	-0.061	1506695991
-9.674	-1.968	-0.199	-0.061	-0.061	-0.061	3.185	-8.423	0.955	-0.427	0.366	0.244	4.301	9.109	3.03	-0.061	-0.061	-0.427	-9.679	-1.47	-1.327	-0.061	0	0	-0.205	9.664	2.389	-0.061	-0.122	-0.122	0.675	9.875	0.559	0	0	0	1506695991
-9.685	-2	-0.231	-0.061	-0.122	-0.061	3.185	-8.423	0.955	-0.366	0.244	0.488	4.508	9.042	2.917	-0.061	-0.061	-0.488	-9.676	-1.461	-1.288	-0.061	0.061	0	-0.205	9.664	2.389	-0.061	-0.122	-0.122	0.678	9.896	0.544	0	0.061	0	1506695991
-9.654	-2.052	-0.219	-0.061	-0.061	-0.061	3.317	-8.486	0.994	-0.366	0.244	0.488	4.508	9.042	2.917	-0.061	-0.122	-0.549	-9.666	-1.468	-1.28	-0.122	0.061	0	-0.24	9.629	2.376	-0.061	-0.061	-0.122	0.597	9.895	0.49	0	0	-0.061	1506695991
-9.654	-2.09	-0.193	-0.061	-0.061	-0.061	3.451	-8.512	1.044	-0.244	0.122	0.671	4.615	9.048	2.854	-0.061	-0.122	-0.488	-9.664	-1.505	-1.281	-0.122	0.061	0	-0.274	9.643	2.342	0	-0.061	-0.122	0.597	9.895	0.49	0	0	-0.061	1506695991
-9.673	-2.08	-0.226	-0.061	-0.061	-0.061	3.533	-8.486	1.025	-0.122	0	0.732	4.749	9.062	2.812	0	-0.061	-0.427	-9.668	-1.512	-1.287	-0.122	0	-0.061	-0.274	9.643	2.342	0	0	-0.122	0.575	9.883	0.532	0	0	-0.061	1506695991
-9.659	-2.088	-0.215	-0.061	-0.061	-0.061	3.673	-8.495	0.97	-0.122	0	0.732	4.749	9.062	2.812	0	-0.061	-0.244	-9.64	-1.537	-1.256	-0.122	0	-0.061	-0.3	9.644	2.348	0	0	-0.122	0.567	9.886	0.484	0	0	-0.061	1506695992
-9.652	-2.12	-0.209	-0.061	-0.061	-0.061	3.735	-8.562	0.882	0.183	-0.305	0.61	4.786	9.082	2.824	0.061	0	-0.122	-9.623	-1.573	-1.284	-0.122	0.061	-0.061	-0.426	9.639	2.296	0	0.061	-0.061	0.567	9.886	0.484	0	0	-0.061	1506695992
-9.673	-2.113	-0.191	-0.061	-0.061	-0.061	3.924	-8.507	0.719	0.183	-0.305	0.61	4.669	9.123	2.878	0.061	0	0.061	-9.652	-1.53	-1.284	-0.061	0.061	-0.061	-0.426	9.639	2.296	0	0	0	0.548	9.887	0.499	0	0	-0.061	1506695992
-9.65	-2.094	-0.141	-0.061	0	-0.061	3.886	-8.418	0.67	0	-0.122	0.122	4.669	9.123	2.878	0	-0.061	0.183	-9.672	-1.562	-1.349	-0.061	0.061	-0.061	-0.391	9.639	2.315	0.061	0.061	0	0.584	9.893	0.493	0	-0.061	-0.061	1506695992
-9.673	-2.109	-0.159	-0.061	-0.061	-0.061	3.82	-8.416	0.657	0	-0.183	-0.122	4.603	9.166	2.876	0	-0.061	0.305	-9.662	-1.523	-1.375	0	-0.061	-0.061	-0.323	9.716	2.359	0.061	0.061	0	0.584	9.893	0.493	-0.061	0	-0.061	1506695992
-9.676	-2.09	-0.16	-0.061	-0.061	-0.061	3.753	-8.419	0.744	-0.061	-0.122	-0.183	4.427	9.162	2.967	0.061	0	0.305	-9.643	-1.501	-1.346	-0.061	0	-0.061	-0.323	9.716	2.359	0.061	0.061	0	0.574	9.912	0.52	-0.061	0	-0.061	1506695992
-9.686	-2.086	-0.156	-0.061	-0.061	-0.061	3.688	-8.46	0.788	-0.122	0	-0.244	4.427	9.162	2.967	0.061	0.061	0.244	-9.639	-1.536	-1.351	-0.061	0	-0.061	-0.348	9.692	2.353	0	0.122	0	0.579	9.914	0.543	-0.061	0	-0.061	1506695992
-9.664	-2.092	-0.126	0	-0.061	-0.061	3.559	-8.516	0.824	-0.122	0.061	-0.305	4.346	9.201	2.978	0	0.061	0.183	-9.661	-1.519	-1.381	-0.061	0	-0.061	-0.384	9.757	2.353	0	0.061	0.061	0.579	9.914	0.543	-0.061	0	-0.061	1506695992
-9.647	-2.103	-0.127	0	-0.061	0	3.559	-8.516	0.824	-0.061	-0.061	-0.366	4.315	9.229	2.976	-0.061	0	0.122	-9.646	-1.503	-1.384	-0.061	0	0	-0.384	9.757	2.353	0	0.061	0	0.572	9.917	0.548	-0.061	0	-0.061	1506695992
-9.655	-2.07	-0.122	0	-0.061	0	3.498	-8.477	0.744	-0.061	0	-0.305	4.315	9.229	2.976	-0.061	0	0.061	-9.63	-1.505	-1.372	-0.061	0	0	-0.379	9.751	2.371	-0.061	0	0	0.555	9.906	0.556	-0.061	0	-0.061	1506695992
-9.677	-2.042	-0.118	-0.061	-0.061	-0.061	3.424	-8.452	0.746	-0.061	0.061	-0.244	4.316	9.186	2.972	-0.061	0.061	0	-9.641	-1.495	-1.377	-0.061	0	0	-0.372	9.678	2.347	-0.061	0	0	0.555	9.906	0.556	-0.061	0	-0.061	1506695992
-9.673	-2.062	-0.108	-0.061	-0.061	-0.061	3.352	-8.443	0.718	0	-0.061	-0.183	4.369	9.147	2.893	-0.061	0	-0.122	-9.641	-1.499	-1.396	-0.061	0	0	-0.372	9.678	2.347	-0.061	-0.061	-0.061	0.569	9.892	0.538	-0.061	0	-0.061	1506695992
-9.67	-2.067	-0.102	-0.061	-0.061	-0.061	3.372	-8.421	0.682	0	-0.061	-0.183	4.369	9.147	2.893	-0.061	-0.061	-0.122	-9.642	-1.474	-1.422	-0.061	0.061	0	-0.361	9.698	2.363	-0.061	-0.061	-0.061	0.544	9.908	0.575	0	0	-0.061	1506695992
-9.664	-2.079	-0.108	-0.061	-0.061	-0.061	3.432	-8.428	0.648	0	-0.061	-0.183	4.441	9.149	2.885	-0.061	0	-0.183	-9.642	-1.474	-1.422	-0.061	0.061	0	-0.352	9.713	2.373	-0.061	-0.061	-0.061	0.544	9.908	0.575	0	-0.061	-0.061	1506695992
-9.662	-2.091	-0.129	0	-0.061	0	3.454	-8.442	0.616	0	-0.122	0	4.478	9.119	2.894	-0.061	0	-0.183	-9.642	-1.474	-1.422	-0.061	0.061	0	-0.322	9.685	2.372	-0.061	-0.061	-0.061	0.547	9.904	0.58	0	-0.061	-0.061	1506695992
-9.647	-2.079	-0.122	-0.061	-0.061	0	3.527	-8.416	0.628	-0.061	-0.122	0.061	4.536	9.095	2.924	-0.061	0	-0.183	-9.666	-1.452	-1.443	-0.061	0.061	0	-0.315	9.671	2.377	-0.061	-0.061	-0.061	0.566	9.908	0.556	0	-0.061	-0.061	1506695992
-9.647	-2.05	-0.109	-0.061	0	0	3.565	-8.408	0.648	-0.061	-0.061	0.122	4.573	9.083	2.932	-0.061	0	-0.122	-9.647	-1.425	-1.443	-0.122	0	0	-0.287	9.654	2.375	-0.061	-0.061	-0.061	0.571	9.902	0.579	0	-0.061	0	1506695992
-9.668	-2.003	-0.123	-0.061	0	0	3.633	-8.435	0.672	-0.061	-0.122	0.122	4.61	9.063	2.949	0	0	-0.061	-9.677	-1.391	-1.464	-0.122	0	0	-0.264	9.66	2.405	-0.061	0	-0.061	0.599	9.885	0.589	0	-0.061	0	1506695992
-9.685	-1.983	-0.121	-0.122	0	0	3.692	-8.459	0.688	-0.061	-0.122	0.061	4.626	9.054	2.968	0	0.061	-0.061	-9.672	-1.347	-1.475	-0.183	0	0	-0.24	9.662	2.434	0	0.061	0	0.609	9.889	0.575	-0.061	-0.061	0	1506695992
-9.67	-1.98	-0.116	-0.183	-0.061	0	3.724	-8.51	0.712	0	-0.183	0	4.622	9.048	2.988	0	0.061	0	-9.688	-1.3	-1.498	-0.183	0	0	-0.212	9.655	2.433	0	0.122	0	0.609	9.889	0.575	0	0	0	1506695992
-9.682	-1.919	-0.099	-0.244	-0.061	0	3.706	-8.55	0.685	0	-0.183	0	4.639	9.024	3.003	0.061	0.122	0	-9.701	-1.253	-1.493	-0.244	0	-0.061	-0.175	9.647	2.473	0	0.122	0	0.628	9.898	0.568	-0.061	0.061	0	1506695992
-9.665	-1.854	-0.074	-0.427	0	-0.061	3.692	-8.576	0.687	0.061	-0.244	-0.061	4.61	8.994	2.999	0.061	0.183	0.061	-9.713	-1.163	-1.499	-0.366	-0.061	-0.061	-0.095	9.636	2.495	0	0.244	0	0.67	9.904	0.603	-0.061	0.122	0	1506695992
-9.691	-1.882	-0.081	-0.488	-0.061	-0.061	3.621	-8.575	0.662	0.122	-0.366	-0.183	4.633	8.941	3.039	0.122	0.305	0.061	-9.714	-1.133	-1.512	-0.488	-0.061	-0.122	-0.074	9.597	2.545	0	0.366	0	0.656	9.88	0.563	0	0.122	-0.061	1506695992
-9.68	-1.961	-0.096	-0.549	-0.061	-0.061	3.535	-8.601	0.646	0.122	-0.366	-0.183	4.651	8.935	3.058	0.183	0.427	0.061	-9.715	-1.146	-1.512	-0.488	-0.061	-0.122	-0.037	9.6	2.547	0.061	0.427	0	0.699	9.873	0.601	0	0.244	-0.061	1506695992
-9.662	-2.012	-0.089	-0.549	-0.061	-0.061	3.45	-8.573	0.596	0.244	-0.549	-0.244	4.685	8.973	3.101	0.244	0.488	0.061	-9.684	-1.177	-1.511	-0.549	-0.122	-0.122	-0.059	9.636	2.529	0.061	0.549	0.061	0.645	9.892	0.61	0.061	0.305	-0.061	1506695992
-9.655	-1.971	-0.065	-0.61	-0.061	0	3.381	-8.539	0.557	0.244	-0.549	-0.183	4.711	8.978	3.11	0.244	0.61	0.122	-9.666	-1.188	-1.481	-0.671	-0.183	-0.183	-0.13	9.606	2.512	0.061	0.671	0.061	0.571	9.899	0.653	0	0.183	-0.061	1506695993
-9.676	-1.802	-0.026	-0.793	0	-0.061	3.326	-8.55	0.556	0.305	-0.61	-0.061	4.688	8.988	3.097	0.244	0.61	0.244	-9.66	-1.132	-1.48	-0.671	-0.183	-0.183	-0.173	9.57	2.517	0.061	0.732	0.122	0.693	9.891	0.691	0	0.305	0	1506695993
-9.725	-1.852	-0.112	-0.854	-0.061	-0.122	3.293	-8.532	0.534	0.305	-0.61	-0.061	4.65	8.973	3.067	0.244	0.61	0.305	-9.692	-1.166	-1.513	-0.793	-0.183	-0.183	-0.193	9.58	2.546	0.061	0.793	0.122	0.589	9.825	0.652	0.061	0.305	-0.061	1506695993
-9.677	-1.92	-0.135	-0.916	-0.061	-0.122	3.347	-8.545	0.567	0.366	-0.732	0.183	4.616	9.063	3.07	0.305	0.732	0.305	-9.666	-1.114	-1.51	-0.916	-0.122	-0.183	-0.146	9.676	2.559	0.061	0.854	0.183	0.774	9.881	0.656	0.061	0.427	-0.061	1506695993
-9.689	-2.062	-0.199	-0.977	-0.061	-0.122	3.421	-8.504	0.537	0.366	-0.732	0.183	4.576	9.056	3.091	0.366	0.793	0.366	-9.682	-1.184	-1.515	-0.916	-0.122	-0.183	-0.193	9.63	2.524	0.061	0.916	0.183	0.638	9.838	0.573	0.122	0.488	-0.061	1506695993
-9.684	-2.239	-0.292	-0.854	-0.061	-0.122	3.475	-8.514	0.532	0.427	-0.732	0.244	4.514	9.034	3.098	0.305	0.793	0.366	-9.707	-1.292	-1.534	-0.977	-0.122	-0.244	-0.196	9.603	2.493	0.061	0.916	0.183	0.507	9.89	0.575	0.183	0.488	-0.122	1506695993
-9.593	-2.366	-0.318	-0.793	0.061	-0.122	3.561	-8.48	0.494	0.427	-0.977	0.244	4.492	9.075	3.035	0.305	0.793	0.305	-9.697	-1.434	-1.552	-1.038	-0.183	-0.305	-0.165	9.641	2.428	0.061	0.977	0.244	0.328	9.938	0.471	0.183	0.427	-0.122	1506695993
-9.552	-2.268	-0.321	-0.732	0.122	-0.061	3.667	-8.412	0.541	0.366	-0.854	0.305	4.52	9.129	2.951	0.305	0.854	0.305	-9.697	-1.434	-1.552	-1.038	-0.183	-0.305	-0.219	9.7	2.335	0.061	0.977	0.244	0.365	9.938	0.458	0.183	0.305	-0.122	1506695993
-9.641	-1.857	-0.329	-0.977	0.183	-0.061	3.667	-8.412	0.541	0.366	-0.854	0.305	4.56	9.177	2.844	0.305	0.854	0.305	-9.697	-1.434	-1.552	-1.038	-0.183	-0.305	-0.284	9.74	2.245	0.061	0.977	0.244	0.428	9.911	0.484	0.122	0.244	-0.061	1506695993
-9.767	-1.666	-0.516	-1.343	0	0	3.772	-8.29	0.762	0.305	-0.854	0.305	4.557	9.152	2.725	0.305	0.854	0.366	-9.79	-1.284	-1.424	-1.099	-0.427	-0.244	-0.29	9.719	2.268	0.061	0.977	0.183	0.5	9.885	0.501	0.061	0.061	-0.061	1506695993
-9.787	-1.556	-0.438	-1.709	-0.244	-0.061	3.844	-8.496	0.852	0.488	-0.977	0.122	4.534	9.121	2.647	0.427	0.854	0.366	-9.784	-0.945	-1.365	-1.099	-0.427	-0.244	-0.164	9.75	2.378	0.122	1.038	0.122	0.987	9.897	0.409	0.061	0.244	-0.061	1506695993
-9.563	-1.56	-0.349	-2.38	-0.244	-0.061	3.781	-8.856	0.841	0.488	-0.977	0.122	4.516	8.995	2.637	0.671	1.099	0.244	-9.844	-0.62	-1.275	-1.709	-0.549	-0.305	0.075	9.725	2.501	0.183	1.221	0	0.963	9.883	0.535	0.061	0.671	-0.061	1506695993
-9.762	-1.767	-0.3	-3.052	-0.244	0	3.662	-9.136	0.787	0.793	-1.404	-0.244	4.588	8.751	2.684	0.977	1.526	0.122	-9.868	-0.087	-1.114	-1.709	-0.549	-0.305	0.353	9.591	2.704	0.183	1.587	-0.061	0.879	9.807	0.702	-0.061	0.854	0	1506695993
-9.812	-2.099	-0.319	-3.296	-0.977	-0.183	3.402	-9.46	0.685	1.465	-2.441	-1.221	4.731	8.561	2.841	1.343	2.075	0.061	-10.188	0.175	-1.205	-2.136	-0.671	-0.305	0.626	9.469	2.905	0.244	2.197	-0.122	0.914	9.822	0.671	0	0.977	0.183	1506695993
-9.332	-2.456	-0.27	-3.784	-0.366	-0.183	3.071	-9.768	0.495	1.953	-2.991	-1.648	4.953	8.574	3.067	1.648	2.686	0	-10.165	0.09	-1.209	-3.418	-1.099	-0.488	0.822	9.479	2.917	0.366	2.93	-0.122	1.206	9.77	0.479	0.183	1.892	0.366	1506695993
-9.342	-2.655	-0.598	-4.211	0.122	-0.488	2.784	-9.713	0.208	2.258	-3.479	-2.014	5.173	8.569	3.146	1.892	3.357	0.061	-10.282	0.032	-1.416	-3.418	-1.099	-0.488	0.853	9.457	2.716	0.366	3.723	-0.061	0.112	9.737	0.286	0.427	2.319	0.366	1506695993
-9.427	-2.686	-1.148	-3.967	0.183	-0.977	2.531	-9.68	-0.072	2.502	-3.662	-2.197	5.222	8.64	3.083	2.014	3.967	0.122	-10.314	-0.446	-1.638	-3.845	-1.404	-0.488	0.812	9.454	2.452	0.366	4.395	0	-0.853	9.909	0.084	0.366	1.831	0.244	1506695993
-9.191	-2.442	-1.487	-4.15	0.183	-1.648	2.193	-9.611	-0.345	2.747	-3.723	-1.831	5.237	8.837	2.906	2.014	4.333	0.244	-10.307	-0.884	-1.899	-4.639	-2.441	-0.916	0.721	9.53	1.97	0.366	4.883	0	-0.867	10.038	-0.048	0.305	1.404	0.122	1506695993
-9.105	-2.347	-2.101	-4.578	1.038	-2.075	1.84	-9.399	-0.507	2.869	-3.845	-0.854	5.192	9.168	2.421	1.953	4.517	0.427	-10.1	-1.189	-2.04	-4.639	-2.441	-0.916	0.495	9.764	1.487	0.061	5.005	-0.122	-1.019	10.012	-0.304	0.183	1.221	-0.183	1506695993
-9.274	-2.512	-2.858	-4.333	0.549	-1.953	1.768	-9.006	-0.543	2.747	-3.784	0.488	4.955	9.447	1.784	1.953	4.456	0.488	-9.755	-2.08	-2.013	-5.005	-2.502	-0.977	0.236	9.982	0.941	-0.061	4.7	-0.305	-0.318	10.099	-0.703	0.305	1.587	-0.366	1506695993
-9.434	-2.859	-2.809	-3.967	0.183	-1.526	1.885	-8.36	-0.396	2.38	-3.357	2.075	4.736	9.259	1.193	2.014	4.272	0.488	-9.182	-3.281	-1.497	-5.188	-2.869	-1.038	0.196	9.777	0.362	-0.061	4.639	-0.488	0.812	10.058	-0.567	0.305	2.93	-0.305	1506695993
-9.497	-2.707	-2.711	-3.723	0	-1.099	2.127	-7.949	-0.071	1.648	-2.808	3.845	4.658	9.323	0.657	1.953	4.272	0.244	-8.775	-4.548	-0.742	-5.188	-2.991	-1.099	-0.161	9.889	-0.443	-0.488	5.005	-0.549	1.482	9.96	-0.423	0.427	2.808	-0.122	1506695993
-9.409	-2.198	-2.747	-3.845	0.244	-0.793	2.5	-8.159	0.365	1.038	-2.38	5.31	4.796	9.877	0.361	1.587	4.456	-0.122	-8.574	-4.764	-0.185	-4.822	-2.502	-1.16	-1.184	10.22	-1.153	-0.61	5.249	-0.122	1.952	9.898	-0.391	0.427	2.625	0	1506695993
-9.593	-2.397	-3.001	-3.296	-0.122	-0.854	3.015	-8.732	0.797	0.854	-2.075	6.165	4.92	10.375	-0.056	1.038	4.395	0	-8.361	-4.378	-0.093	-3.723	-1.526	-0.366	-2.395	10.279	-1.266	-0.549	4.639	0.549	1.341	9.93	-0.261	0.305	2.136	0.061	1506695993
-9.172	-2.497	-2.994	-2.747	-0.183	-0.61	3.39	-9.094	0.995	1.099	-2.686	6.165	4.666	10.517	-0.534	0.549	3.052	0.671	-8.361	-4.378	-0.093	-3.723	-1.526	-0.366	-3.118	10.196	-0.731	0.122	3.723	0.793	1.463	9.863	-0.243	0.366	1.709	-0.122	1506695993
-9.461	-2.332	-3.334	-2.502	-0.61	-0.488	3.862	-9.192	0.955	1.343	-3.601	5.31	4.491	10.427	-0.557	0.366	1.465	1.526	-8.074	-4.663	0.263	-3.54	-0.854	-0.122	-3.204	10.145	-0.415	0.183	2.869	0.793	1.8	9.739	-0.209	0.183	2.197	-0.244	1506695994
-9.369	-2.491	-3.54	-2.258	-1.038	-0.366	4.478	-9.13	0.677	1.465	-4.395	3.845	4.642	10.185	-0.316	0.427	1.16	2.075	-8.26	-4.776	0.242	-2.747	0.122	0.061	-2.881	9.891	-0.342	0	2.136	0.916	1.91	9.869	-0.024	-0.061	2.136	-0.305	1506695994
-9.324	-2.461	-3.622	-2.258	-1.16	-0.244	5.046	-8.833	0.55	1.16	-4.822	2.258	4.658	10.11	-0.154	0.488	1.831	2.258	-8.428	-4.65	0.264	-2.747	0.122	0.061	-2.232	9.938	-0.206	-0.061	1.953	0.977	1.705	9.946	-0.075	-0.244	2.075	-0.122	1506695994
-9.301	-2.442	-3.724	-2.319	-1.465	-0.183	5.589	-8.282	0.758	0.427	-4.211	0.732	4.364	10.067	-0.004	0.488	2.075	2.075	-8.721	-4.451	0.114	-2.502	0.366	0.183	-1.634	10.1	-0.144	-0.122	2.075	0.916	1.215	9.999	-0.117	-0.488	1.709	-0.183	1506695994
-9.161	-2.354	-3.857	-2.38	-1.404	-0.244	5.589	-8.282	0.758	0.427	-4.211	0.732	4.169	9.914	0.262	0.488	2.014	1.587	-8.818	-4.213	-0.084	-2.319	0.366	0.366	-1.274	10.13	-0.112	-0.122	2.075	0.977	1.629	9.966	-0.232	-0.61	1.831	-0.061	1506695994
-8.892	-2.457	-4.061	-2.625	-1.526	-0.305	5.662	-7.794	1.197	0.427	-4.211	0.732	4.142	9.694	0.508	0.427	2.014	1.099	-9.013	-3.987	-0.373	-2.319	0.366	0.366	-0.98	10.064	0.02	-0.183	2.014	0.977	1.284	10.008	-0.505	-0.793	2.075	-0.061	1506695994
-8.678	-2.534	-4.146	-2.625	-1.221	-0.427	5.339	-7.535	1.723	-0.549	-2.258	-1.465	4.228	9.507	0.664	0.427	2.136	0.671	-9.067	-3.888	-0.581	-2.441	0.183	0.366	-0.681	9.988	0.163	-0.183	2.197	0.854	0.922	9.958	-0.809	-0.977	2.197	-0.061	1506695994
-8.617	-2.651	-4.149	-2.563	-1.282	-0.488	4.913	-7.679	2.279	-0.732	-1.587	-2.197	4.376	9.354	0.813	0.488	2.38	0.244	-9.01	-3.935	-0.707	-2.686	0	0.305	-0.456	9.95	0.128	-0.305	2.197	0.732	0.566	10.011	-0.892	-1.282	2.258	-0.122	1506695994
-8.471	-2.812	-3.981	-2.441	-1.099	-0.549	4.082	-8.497	2.994	-0.61	-1.282	-2.869	4.548	9.229	0.94	0.488	2.625	-0.244	-8.778	-4.066	-0.865	-2.686	0	0.305	-0.273	9.924	0.006	-0.366	2.258	0.671	0.471	10.012	-0.825	-1.526	2.258	-0.122	1506695994
-8.379	-2.617	-3.925	-2.075	-1.16	-0.671	3.646	-9.152	3.164	-0.305	-0.549	-4.028	4.713	9.269	1.048	0.305	2.686	-0.549	-8.533	-4.271	-1.04	-2.747	-0.183	0.244	-0.163	9.871	-0.225	-0.61	2.319	0.549	0.328	9.958	-0.54	-1.77	2.38	-0.122	1506695994
-8.545	-2.696	-3.655	-2.014	-1.221	-0.549	3.145	-9.355	3.315	-0.061	-0.183	-4.333	4.898	9.106	1.135	0	2.686	-0.671	-8.518	-4.485	-0.865	-2.686	-0.183	0.061	-0.342	9.558	-0.362	-0.732	2.197	0.488	0.093	9.923	-0.281	-2.075	2.136	-0.183	1506695994
-8.904	-2.741	-2.906	-2.075	-1.16	-0.305	2.611	-9.353	3.433	0.122	0.061	-4.211	4.978	9.079	1.038	-0.244	2.258	-0.549	-8.531	-4.465	-0.866	-2.686	-0.183	0.061	-0.642	9.464	-0.47	-0.916	1.831	0.488	0.165	9.816	-0.093	-2.197	1.77	-0.244	1506695994
-9.735	-2.621	-2.488	-2.38	-1.953	-0.183	2.784	-9.371	3.944	0.122	0.061	-4.211	5.149	9.354	1.04	-0.61	1.709	-0.366	-9.217	-4.191	-0.967	-2.197	-0.061	0.122	-0.878	9.599	-0.431	-0.916	1.587	0.671	0.156	9.732	0.802	-2.319	1.404	-0.244	1506695994
-9.854	-2.055	-1.899	-2.625	-2.136	-0.183	3.145	-9.43	4.288	0.488	0.671	-3.723	5.229	9.857	1.194	-0.916	1.099	0.122	-10.043	-3.583	-1.145	-1.526	0.305	0.488	-0.878	9.599	-0.431	-0.916	1.587	0.671	1.212	9.621	1.796	-2.197	1.404	-0.061	1506695994
-9.751	-1.989	-1.663	-3.357	-1.892	-0.244	3.694	-9.63	4.524	1.282	0.061	-3.479	5.203	10.177	1.325	-0.916	0.488	0.732	-10.043	-3.583	-1.145	-1.526	0.305	0.488	-0.878	9.599	-0.431	-0.916	1.587	0.671	2.602	9.764	2.406	-1.953	2.869	0.305	1506695994
-10.859	-2.649	-0.343	-3.113	-1.77	0.305	3.694	-9.63	4.524	2.808	-3.296	-4.089	5.128	10.519	1.682	-0.427	0.061	1.221	-11.002	-0.459	-1.611	-1.709	0.732	0.732	-0.534	11.079	2.675	0.122	1.099	0.427	3.229	10.362	2.943	-2.808	3.784	0.732	1506695994
-11.243	-2.074	0.038	-2.991	-3.113	0.854	3.694	-9.63	4.524	2.808	-3.296	-4.089	5.323	10.082	2.248	0.549	0.793	1.465	-10.46	0.389	-1.321	-3.235	0.244	0.549	0.603	11.191	4.031	0.427	1.953	-0.244	3.542	10.079	3.866	-2.136	5.737	2.197	1506695994
-10.915	-2.074	0.447	-3.052	-2.93	1.343	14.681	-9.67	2.74	8.545	-1.404	-9.399	5.607	8.838	3.051	1.953	3.296	1.587	-10.598	-0.305	-1.546	-3.235	0.244	0.549	0.824	10.357	4.517	-0.183	2.869	-0.488	3.347	9.203	3.073	-0.427	6.653	2.136	1506695994
-10.43	-2.254	0.676	-3.723	-2.38	0.854	14.987	-8.284	1.503	8.545	-1.404	-9.399	5.511	8.607	4.023	2.747	6.409	1.526	-10.375	-0.608	-1.571	-3.113	-0.366	0.183	0.479	9.781	4.043	-0.854	3.357	0	2.627	9.337	2.629	0.183	7.019	1.038	1506695994
-10.009	-2.99	0.869	-3.296	-2.502	0.366	14.987	-8.284	1.503	8.362	-0.122	-11.23	4.668	9.148	4.566	2.38	7.019	1.465	-10.375	-0.608	-1.571	-2.991	-0.122	0	0.127	9.524	3.517	-0.854	3.601	0.549	2.485	9.416	3.474	0.793	7.935	1.404	1506695994
-8.361	-3.165	1.158	-2.686	-1.892	0.61	7.041	-3.353	0.208	6.409	2.686	-11.292	3.516	9.256	4.469	1.465	4.7	1.465	-9.515	-0.495	-1.842	-2.686	-0.549	0.061	-0.348	9.244	3.284	-0.549	3.601	0.732	2.352	8.937	3.292	1.587	7.141	2.563	1506695994
-7.735	-2.182	1.188	-2.686	-0.793	0.488	3.193	-0.534	0.086	5.127	2.38	-8.606	3.089	8.993	4.247	0.488	2.38	1.404	-9.311	-0.706	-1.669	-2.686	-0.549	-0.061	-0.696	8.829	3.06	-0.244	3.357	1.038	0.922	9.155	2.235	1.831	6.592	3.784	1506695994
-8.406	-1.651	1.229	-2.625	-0.244	0.61	0.926	2.022	0.23	4.089	2.563	-4.517	3.535	8.884	4.25	-0.183	1.831	1.465	-9.304	-0.65	-1.559	-2.441	-0.61	0	-0.865	8.715	3.059	-0.183	3.235	1.221	-0.573	9.764	1.372	1.587	4.883	4.333	1506695994
-9.074	-1.702	0.682	-3.174	-1.526	0.244	0.675	2.828	-0.434	2.38	-2.563	0.122	3.707	9.059	4.033	-0.427	1.953	1.587	-9.367	-0.453	-1.584	-2.38	-0.671	-0.061	-0.908	8.929	3.259	-0.305	3.174	1.282	-1.165	9.752	1.255	2.441	1.648	3.967	1506695994
