# Supplementary material for: A deep learning approach for lower back-pain risk prediction during manual lifting
Source: PLoS One. 2021 Feb 19;16(2):e0247162. doi: 10.1371/journal.pone.0247162 (PMC7894914; doi:10.1371/journal.pone.0247162)
Supplement: S1 Data — (ZIP) [file pone.0247162.s001.zip › source-used/Subject_03_P1_Zone06_T1.csv]

Side_A_x	Side_A_y	Side_A_z	Side_G_x	Side_G_y	Side_G_z	LtWt_A_x	LtWt_A_y	LtWt_A_z	LtWt_G_x	LtWt_G_y	LtWt_G_z	RtWt_A_x	RtWt_A_y	RtWt_A_z	RtWt_G_x	RtWt_G_y	RtWt_G_z	Back_A_x	Back_A_y	Back_A_z	Back_G_x	Back_G_y	Back_G_z	UArm_A_x	UArm_A_y	UArm_A_z	UArm_G_x	UArm_G_y	UArm_G_z	Thig_A_x	Thig_A_y	Thig_A_z	Thig_G_x	Thig_G_y	Thig_G_z	Time_stp
-9.543	-2.574	-0.967	-0.061	0	-0.061	3.549	-8.862	0.166	0.061	-0.061	-0.061	3.259	9.479	1.625	-0.061	0.122	0	-9.755	0.037	-1.517	-0.122	-0.122	0	-0.544	9.723	2.078	-0.122	0.122	0	0.825	9.865	0.08	0	0	0	1506694633
-9.522	-2.57	-0.961	-0.061	0	-0.061	3.531	-8.885	0.11	0	-0.061	-0.061	3.198	9.489	1.623	-0.061	0.122	0	-9.771	0.067	-1.493	-0.061	-0.183	-0.061	-0.571	9.734	2.084	-0.061	0.122	0	0.839	9.883	0.081	0	0	0	1506694633
-9.532	-2.561	-0.993	-0.061	0	-0.061	3.542	-8.89	0.191	-0.061	0.061	0	3.141	9.524	1.644	0	0.061	-0.061	-9.771	0.067	-1.493	-0.122	-0.183	0	-0.656	9.715	2.07	-0.061	0.061	-0.061	0.815	9.877	0.087	0	0	0	1506694633
-9.513	-2.579	-0.982	-0.061	0	-0.061	3.497	-8.891	0.257	-0.061	0	0	3.155	9.532	1.688	0	0.061	0	-9.757	0.062	-1.426	-0.061	-0.122	0	-0.651	9.721	2.107	-0.061	0.061	-0.061	0.824	9.86	0.074	-0.061	0	-0.061	1506694633
-9.52	-2.585	-1.001	-0.061	0	-0.061	3.49	-8.873	0.321	0	-0.061	0	3.141	9.54	1.695	0	0.061	0	-9.751	0.06	-1.41	-0.061	-0.122	0	-0.633	9.743	2.103	-0.061	0.061	-0.061	0.845	9.86	0.086	0	0	-0.061	1506694633
-9.528	-2.576	-1.001	-0.061	-0.061	-0.061	3.522	-8.891	0.292	0	0	0	3.129	9.545	1.719	0	0.061	-0.061	-9.751	0.06	-1.41	-0.061	-0.122	0	-0.66	9.747	2.114	-0.061	0.061	-0.061	0.839	9.869	0.097	-0.061	0	-0.061	1506694633
-9.51	-2.568	-0.986	-0.061	0	-0.061	3.537	-8.931	0.276	0	0	-0.061	3.125	9.567	1.733	0	0.061	-0.061	-9.716	0.051	-1.371	-0.061	-0.122	0	-0.682	9.72	2.12	-0.061	0	-0.061	0.861	9.878	0.1	-0.061	0	0	1506694633
-9.527	-2.534	-0.999	-0.061	-0.061	-0.061	3.502	-8.917	0.27	0	-0.061	0	3.113	9.56	1.736	-0.061	0	-0.061	-9.716	0.051	-1.349	-0.061	-0.122	0	-0.699	9.691	2.107	-0.061	-0.061	-0.061	0.843	9.861	0.078	0	-0.061	0	1506694633
-9.528	-2.534	-0.999	0	-0.061	-0.061	3.512	-8.867	0.269	0	-0.061	0	3.107	9.525	1.718	-0.061	0	-0.061	-9.716	0.051	-1.349	0	-0.122	0	-0.666	9.715	2.113	-0.061	0	-0.061	0.88	9.865	0.092	-0.061	-0.061	0	1506694633
-9.514	-2.523	-0.989	0	-0.061	-0.061	3.535	-8.862	0.243	0	0	0	3.122	9.531	1.7	-0.061	-0.061	-0.061	-9.714	0.047	-1.345	0	-0.061	0	-0.697	9.728	2.102	-0.061	-0.061	-0.061	0.896	9.868	0.104	-0.061	0	0	1506694633
-9.509	-2.528	-0.985	0	-0.061	-0.061	3.549	-8.867	0.244	0	0	0	3.168	9.537	1.709	-0.061	0	-0.061	-9.719	0.049	-1.342	0	0	0	-0.706	9.692	2.096	-0.061	-0.061	-0.061	0.886	9.861	0.099	-0.061	-0.061	0	1506694633
-9.52	-2.553	-1.018	0	-0.061	0	3.56	-8.857	0.226	-0.061	0	-0.061	3.156	9.528	1.714	-0.061	-0.061	-0.061	-9.719	0.049	-1.342	0	0	0	-0.683	9.682	2.089	-0.061	-0.122	0	0.921	9.847	0.114	-0.061	-0.061	-0.061	1506694633
-9.5	-2.567	-0.997	0	-0.061	0	3.547	-8.859	0.227	-0.061	0	-0.122	3.18	9.513	1.712	-0.122	-0.061	0	-9.709	0.057	-1.335	0	0.061	0	-0.659	9.689	2.102	0	-0.061	0	0.92	9.859	0.103	0	-0.061	-0.061	1506694633
-9.514	-2.548	-1.002	0	-0.061	0	3.528	-8.862	0.231	-0.061	0	-0.122	3.181	9.496	1.723	-0.061	-0.061	0	-9.705	0.065	-1.357	0	0.061	0	-0.684	9.688	2.102	-0.061	-0.061	0	0.9	9.86	0.08	0	-0.061	0	1506694634
-9.53	-2.553	-1.019	0	-0.061	0	3.514	-8.856	0.248	-0.061	0	-0.183	3.181	9.503	1.695	-0.061	-0.061	0	-9.705	0.065	-1.357	0	0.122	0	-0.664	9.697	2.103	0	-0.122	0	0.853	9.862	0.074	0	-0.061	-0.061	1506694634
-9.528	-2.541	-1.026	0	-0.061	0	3.462	-8.89	0.251	-0.061	-0.061	-0.183	3.158	9.515	1.723	-0.122	-0.122	0	-9.747	0.077	-1.44	0	0.122	0	-0.654	9.715	2.104	0	-0.122	0	0.88	9.855	0.061	0	-0.061	-0.061	1506694634
-9.522	-2.53	-1.02	0	-0.061	-0.061	3.437	-8.916	0.246	-0.061	-0.061	-0.122	3.171	9.522	1.723	-0.122	-0.122	0	-9.764	0.099	-1.468	0	0.122	0	-0.611	9.732	2.102	0	-0.122	0	0.841	9.862	0.069	-0.061	-0.061	-0.061	1506694634
-9.512	-2.525	-0.994	-0.061	-0.122	-0.061	3.436	-8.923	0.251	-0.061	-0.061	-0.122	3.151	9.525	1.741	-0.122	-0.122	0	-9.764	0.099	-1.468	0	0.122	0	-0.569	9.719	2.134	0	-0.122	0	0.871	9.868	0.079	-0.061	-0.061	-0.061	1506694634
-9.515	-2.56	-0.985	-0.061	-0.061	-0.061	3.464	-8.934	0.232	-0.061	-0.061	-0.061	3.147	9.515	1.735	-0.122	-0.183	0	-9.738	0.096	-1.505	0	0.061	0	-0.531	9.733	2.146	0	-0.061	-0.061	0.861	9.849	0.049	-0.061	-0.061	-0.061	1506694634
-9.531	-2.534	-0.979	0	-0.061	0	3.49	-8.93	0.25	-0.061	-0.061	-0.061	3.161	9.496	1.759	-0.061	-0.122	-0.061	-9.738	0.096	-1.505	0	0.122	0	-0.573	9.732	2.132	0	-0.061	-0.061	0.842	9.863	0.077	-0.061	0	-0.061	1506694634
-9.522	-2.521	-0.951	-0.061	-0.061	-0.061	3.515	-8.94	0.281	-0.061	-0.061	-0.061	3.193	9.507	1.784	-0.061	-0.061	-0.061	-9.743	0.083	-1.535	0	0.061	-0.061	-0.587	9.723	2.109	0	-0.122	0	0.848	9.867	0.08	-0.061	-0.061	-0.061	1506694634
-9.558	-2.531	-0.967	-0.061	-0.061	-0.061	3.527	-8.951	0.322	-0.061	-0.061	-0.061	3.244	9.52	1.804	-0.061	-0.122	-0.061	-9.746	0.08	-1.576	0	0.061	0	-0.543	9.737	2.097	0	-0.061	-0.061	0.867	9.853	0.077	-0.061	-0.061	-0.061	1506694634
-9.528	-2.55	-0.963	-0.061	-0.122	-0.061	3.536	-8.948	0.31	0	-0.122	0	3.256	9.508	1.804	-0.122	-0.122	0	-9.746	0.08	-1.576	0	0	-0.061	-0.504	9.78	2.114	0	-0.061	-0.061	0.86	9.872	0.087	-0.061	0	-0.061	1506694634
-9.516	-2.547	-0.935	-0.061	-0.122	-0.061	3.606	-8.922	0.307	0	-0.061	0	3.253	9.522	1.827	-0.122	-0.122	-0.061	-9.741	0.103	-1.589	-0.061	0	-0.061	-0.54	9.758	2.103	0	0	0	0.818	9.891	0.083	-0.061	-0.061	-0.061	1506694634
-9.533	-2.57	-0.931	-0.061	-0.122	-0.061	3.634	-8.9	0.291	0	-0.061	0	3.285	9.518	1.857	-0.061	0	-0.061	-9.72	0.074	-1.607	-0.061	0.061	-0.061	-0.548	9.747	2.098	0	-0.061	0	0.81	9.873	0.117	-0.061	0	-0.061	1506694634
-9.528	-2.588	-0.903	-0.061	-0.061	-0.061	3.639	-8.879	0.266	0.061	-0.061	-0.061	3.292	9.509	1.851	-0.122	-0.061	-0.061	-9.737	0.083	-1.617	-0.061	0	-0.061	-0.528	9.781	2.098	0	0	0	0.818	9.875	0.099	-0.061	0	-0.061	1506694634
-9.513	-2.59	-0.915	-0.061	-0.061	-0.061	3.681	-8.861	0.23	0	-0.122	-0.061	3.277	9.528	1.848	-0.122	-0.061	0	-9.737	0.083	-1.617	-0.061	0	0	-0.542	9.802	2.11	0	0	0	0.791	9.889	0.1	-0.061	0	-0.061	1506694634
-9.514	-2.604	-0.918	0	-0.061	-0.061	3.682	-8.855	0.19	0	0	-0.061	3.295	9.542	1.86	-0.122	-0.061	0	-9.721	0.083	-1.603	-0.061	0	0	-0.563	9.781	2.102	-0.061	0	0	0.776	9.865	0.099	-0.061	0	-0.061	1506694634
-9.513	-2.57	-0.876	0	-0.061	-0.061	3.662	-8.836	0.196	-0.061	0	-0.061	3.255	9.534	1.904	-0.122	0	0	-9.744	0.093	-1.614	-0.061	0	0	-0.565	9.731	2.083	-0.061	0	0	0.774	9.877	0.098	-0.061	-0.061	-0.061	1506694634
-9.52	-2.564	-0.876	-0.061	-0.061	-0.061	3.64	-8.839	0.175	-0.061	-0.061	-0.061	3.18	9.52	1.933	-0.122	-0.061	0	-9.727	0.074	-1.59	0	-0.061	0	-0.579	9.757	2.101	-0.061	0	0	0.764	9.874	0.121	-0.061	-0.061	-0.061	1506694634
-9.532	-2.567	-0.866	0	-0.061	-0.061	3.631	-8.839	0.176	-0.061	0	-0.061	3.129	9.528	1.91	-0.122	-0.061	0	-9.719	0.103	-1.584	0	-0.061	0	-0.604	9.788	2.102	-0.061	0	0	0.791	9.865	0.133	-0.061	0	-0.061	1506694634
-9.532	-2.567	-0.876	0	-0.061	-0.061	3.63	-8.839	0.184	-0.061	0	-0.061	3.147	9.567	1.878	-0.122	0	-0.061	-9.719	0.103	-1.584	0	0	0	-0.616	9.755	2.102	-0.061	-0.061	0	0.782	9.874	0.128	-0.061	0	-0.061	1506694634
-9.522	-2.59	-0.853	0	-0.061	-0.061	3.601	-8.857	0.182	-0.061	0	-0.061	3.065	9.554	1.9	-0.122	-0.061	-0.061	-9.72	0.083	-1.59	0	0	0	-0.624	9.741	2.097	-0.061	-0.061	0	0.776	9.878	0.129	-0.061	-0.061	-0.061	1506694634
-9.525	-2.586	-0.853	0	-0.061	-0.061	3.608	-8.879	0.217	-0.061	0	-0.061	3.074	9.525	1.925	-0.122	-0.061	-0.122	-9.726	0.083	-1.587	0	0	0	-0.59	9.731	2.082	-0.061	-0.061	-0.061	0.794	9.877	0.15	-0.061	-0.061	-0.061	1506694634
-9.531	-2.561	-0.852	0	-0.061	-0.061	3.585	-8.865	0.202	-0.061	-0.061	-0.061	3.077	9.525	1.912	-0.122	0	-0.183	-9.72	0.102	-1.597	0	0	0	-0.605	9.726	2.101	-0.061	-0.061	-0.061	0.778	9.866	0.136	0	-0.061	-0.061	1506694634
-9.533	-2.58	-0.845	0	-0.061	-0.061	3.603	-8.851	0.209	-0.061	0	-0.061	3.083	9.518	1.912	-0.122	-0.061	-0.122	-9.713	0.1	-1.598	0	0	0	-0.592	9.727	2.116	-0.061	-0.122	-0.061	0.788	9.871	0.15	-0.061	-0.061	-0.061	1506694634
-9.528	-2.582	-0.83	0	-0.061	-0.061	3.609	-8.868	0.175	-0.061	0	-0.061	3.118	9.512	1.902	-0.122	-0.061	-0.122	-9.735	0.12	-1.605	0	0	0	-0.572	9.733	2.115	-0.061	-0.061	-0.061	0.81	9.88	0.151	-0.061	-0.061	-0.061	1506694634
-9.526	-2.562	-0.849	0	-0.061	-0.061	3.62	-8.88	0.182	-0.061	0	-0.061	3.118	9.509	1.904	-0.122	-0.061	-0.183	-9.721	0.15	-1.609	0	0	0	-0.549	9.735	2.129	-0.061	-0.061	-0.061	0.773	9.875	0.122	0	-0.061	0	1506694634
-9.528	-2.583	-0.867	0	-0.061	-0.061	3.616	-8.885	0.179	-0.061	0	-0.061	3.113	9.521	1.946	-0.122	-0.061	-0.183	-9.719	0.15	-1.609	0	0	0	-0.536	9.721	2.162	-0.061	-0.061	-0.061	0.781	9.877	0.122	0	-0.061	0	1506694635
-9.52	-2.591	-0.839	0	-0.061	-0.061	3.633	-8.88	0.171	-0.061	0	-0.061	3.128	9.502	1.966	-0.122	-0.061	-0.122	-9.722	0.138	-1.611	0	-0.061	0	-0.536	9.702	2.139	-0.061	-0.061	-0.061	0.791	9.871	0.118	0	-0.061	0	1506694635
-9.513	-2.607	-0.867	0	-0.061	-0.061	3.614	-8.888	0.176	-0.061	0	-0.061	3.164	9.494	1.997	-0.122	0	-0.122	-9.722	0.138	-1.611	0	-0.061	0	-0.528	9.708	2.14	-0.061	0	0	0.77	9.866	0.096	0	-0.061	0	1506694635
-9.522	-2.589	-0.876	0	-0.061	-0.061	3.633	-8.876	0.173	-0.061	0	-0.061	3.119	9.496	2.012	-0.122	-0.061	-0.122	-9.728	0.129	-1.622	0	0	0	-0.565	9.733	2.141	-0.061	-0.061	0	0.764	9.86	0.072	0	-0.061	-0.061	1506694635
-9.506	-2.571	-0.86	-0.061	-0.061	-0.061	3.595	-8.862	0.164	-0.061	0	-0.061	3.102	9.521	1.994	-0.122	0	-0.061	-9.737	0.159	-1.629	0	-0.061	0	-0.554	9.733	2.15	-0.061	-0.061	-0.061	0.766	9.877	0.092	0	-0.061	0	1506694635
-9.54	-2.555	-0.86	-0.061	-0.061	-0.061	3.597	-8.876	0.161	-0.061	-0.061	-0.061	3.074	9.522	1.987	-0.061	-0.061	0	-9.75	0.132	-1.651	-0.061	-0.061	0	-0.532	9.716	2.14	-0.061	0	-0.061	0.768	9.874	0.099	-0.061	0	-0.061	1506694635
-9.526	-2.554	-0.87	-0.061	-0.061	-0.061	3.588	-8.898	0.117	-0.061	-0.061	0	3.055	9.513	1.983	-0.061	0	-0.061	-9.716	0.142	-1.628	0	-0.061	-0.061	-0.53	9.715	2.138	0	0	-0.061	0.791	9.875	0.1	0	-0.061	-0.061	1506694635
-9.526	-2.556	-0.849	-0.061	-0.061	-0.061	3.588	-8.898	0.117	-0.061	-0.061	0	3.016	9.513	2	-0.061	0	-0.061	-9.725	0.164	-1.593	-0.061	-0.061	0	-0.605	9.705	2.12	-0.061	0	-0.061	0.813	9.889	0.13	0	-0.061	0	1506694635
-9.514	-2.601	-0.863	-0.061	-0.061	-0.061	3.615	-8.891	0.175	-0.061	0	0	3.03	9.526	2	-0.061	0	-0.122	-9.689	0.15	-1.583	-0.061	-0.061	-0.061	-0.598	9.715	2.135	0	0	-0.061	0.796	9.862	0.102	0	0	0	1506694635
-9.525	-2.583	-0.861	-0.061	-0.061	-0.061	3.61	-8.905	0.199	-0.061	0	0	3.007	9.533	1.976	-0.061	0	-0.061	-9.722	0.165	-1.584	-0.061	-0.061	0	-0.577	9.721	2.149	-0.061	0	-0.061	0.796	9.867	0.126	-0.061	0	0	1506694635
-9.5	-2.596	-0.854	-0.061	0	-0.061	3.597	-8.9	0.205	0	-0.122	-0.061	3.024	9.518	1.993	-0.061	0	-0.061	-9.704	0.156	-1.579	-0.061	-0.061	0	-0.595	9.749	2.135	-0.061	0	-0.061	0.799	9.886	0.12	-0.061	0	0	1506694635
-9.52	-2.614	-0.884	-0.061	0	-0.061	3.624	-8.88	0.171	0	-0.122	-0.061	3.049	9.539	1.991	0	0	-0.061	-9.685	0.129	-1.579	-0.061	0	0	-0.623	9.727	2.116	-0.061	0	0	0.763	9.859	0.089	0	0	0	1506694635
-9.519	-2.617	-0.885	-0.061	0	-0.061	3.594	-8.848	0.112	0	-0.061	0	3.059	9.546	2.027	0	0.061	-0.061	-9.725	0.152	-1.58	-0.061	-0.061	0	-0.615	9.727	2.117	-0.061	-0.061	0	0.758	9.878	0.106	0	0	-0.061	1506694635
-9.522	-2.596	-0.87	-0.061	0	-0.061	3.594	-8.848	0.112	-0.061	-0.061	0	3.021	9.545	2.043	-0.061	0	-0.061	-9.729	0.128	-1.573	-0.061	-0.061	-0.061	-0.566	9.752	2.155	-0.061	0.061	0	0.757	9.89	0.086	0	0	0	1506694635
-9.514	-2.598	-0.897	-0.061	0	-0.061	3.608	-8.862	0.121	-0.061	-0.061	0	3.037	9.546	2.054	-0.061	0	0	-9.719	0.142	-1.576	-0.061	-0.061	-0.061	-0.595	9.765	2.168	-0.061	0.061	0	0.751	9.877	0.096	0	-0.061	0	1506694635
-9.514	-2.601	-0.912	-0.061	0	-0.061	3.62	-8.896	0.142	-0.061	-0.061	0	3.049	9.569	2.061	-0.061	0.061	0	-9.727	0.142	-1.59	-0.061	-0.061	0	-0.64	9.755	2.159	-0.061	0	0	0.778	9.871	0.097	0	0	0	1506694635
-9.51	-2.597	-0.909	-0.061	0	-0.061	3.644	-8.903	0.194	-0.061	-0.061	0	3.007	9.58	2.089	-0.061	0	0	-9.727	0.142	-1.59	-0.061	-0.061	0	-0.627	9.727	2.144	-0.061	0	0	0.772	9.872	0.083	0	0	0	1506694635
-9.503	-2.615	-0.912	-0.061	0	-0.061	3.65	-8.908	0.29	0	0	0	2.992	9.554	2.097	-0.061	0	0	-9.727	0.142	-1.59	-0.061	-0.061	0	-0.581	9.728	2.152	-0.061	0	0	0.77	9.872	0.095	0	0	0	1506694635
-9.502	-2.631	-0.915	0	0	-0.061	3.65	-8.908	0.29	0	0	0	2.98	9.544	2.065	-0.122	0	0	-9.737	0.138	-1.567	-0.061	-0.061	-0.061	-0.585	9.728	2.15	-0.061	0	0	0.779	9.879	0.092	0	0	0	1506694635
-9.513	-2.607	-0.939	0	0	-0.061	3.671	-8.899	0.207	0.061	0	-0.061	2.974	9.537	2.034	-0.061	0.061	-0.061	-9.731	0.13	-1.543	-0.061	-0.061	-0.061	-0.601	9.74	2.143	-0.061	0	0	0.754	9.872	0.098	0	0	0	1506694635
-9.516	-2.576	-0.921	0	0.061	0	3.624	-8.868	0.188	0.061	0	-0.061	2.97	9.544	2.003	-0.061	0	-0.061	-9.728	0.127	-1.543	-0.061	-0.061	-0.061	-0.615	9.727	2.144	-0.061	0	0	0.78	9.887	0.116	-0.061	-0.061	0	1506694635
-9.52	-2.554	-0.946	-0.061	0	-0.061	3.624	-8.868	0.188	0.061	0	-0.061	2.981	9.538	1.997	-0.061	0	-0.061	-9.725	0.134	-1.512	-0.061	-0.061	-0.061	-0.603	9.698	2.16	-0.061	0	0	0.798	9.875	0.112	-0.061	-0.061	0	1506694635
-9.536	-2.568	-0.976	-0.061	0	-0.061	3.589	-8.847	0.16	0	0	-0.061	2.972	9.512	1.992	-0.061	0	0	-9.725	0.152	-1.512	-0.061	-0.061	-0.061	-0.598	9.716	2.175	-0.061	0	0	0.782	9.865	0.103	0	-0.061	0	1506694635
-9.525	-2.574	-0.969	-0.061	0	-0.061	3.596	-8.876	0.166	0	0	-0.061	2.987	9.526	2.009	-0.061	0	0	-9.727	0.151	-1.53	-0.061	-0.061	-0.061	-0.609	9.737	2.186	-0.061	0	0	0.788	9.879	0.123	0	0	0	1506694635
-9.496	-2.59	-0.967	-0.061	0	-0.061	3.576	-8.888	0.187	0	0	-0.061	2.986	9.546	2.044	0	0	-0.061	-9.719	0.145	-1.51	-0.061	-0.061	-0.061	-0.614	9.747	2.182	-0.061	0	0	0.774	9.878	0.102	0	0	0	1506694635
-9.512	-2.601	-0.975	-0.061	0	-0.061	3.565	-8.869	0.19	0	0	-0.061	2.996	9.551	2.098	0	0	0	-9.723	0.138	-1.517	-0.061	-0.061	0	-0.569	9.733	2.177	-0.061	0	0	0.766	9.863	0.073	0	0	0	1506694636
-9.51	-2.571	-0.989	-0.061	0	-0.061	3.585	-8.876	0.234	0	0.061	0	2.99	9.563	2.155	-0.061	0	0	-9.737	0.139	-1.518	-0.061	-0.061	-0.061	-0.551	9.716	2.192	-0.061	0	0	0.787	9.863	0.098	0	0	0	1506694636
-9.544	-2.57	-0.987	-0.061	0	-0.061	3.594	-8.897	0.263	0	0	0	2.987	9.531	2.18	-0.061	0	0	-9.777	0.124	-1.542	-0.061	-0.122	-0.061	-0.506	9.735	2.195	-0.061	0	0	0.797	9.865	0.092	0	0	0	1506694636
-9.521	-2.531	-0.991	-0.061	-0.061	-0.061	3.582	-8.898	0.268	0	0	0	2.973	9.542	2.152	-0.122	0	-0.061	-9.733	0.141	-1.507	-0.061	-0.122	-0.061	-0.532	9.726	2.206	-0.061	0.061	0	0.763	9.874	0.11	0	-0.061	0	1506694636
-9.519	-2.515	-0.993	-0.061	-0.061	-0.061	3.606	-8.884	0.304	0.061	0	0	3.003	9.534	2.132	-0.122	0.061	-0.061	-9.732	0.138	-1.498	-0.061	-0.122	-0.061	-0.589	9.668	2.17	-0.122	0	0	0.799	9.884	0.11	0	-0.061	0	1506694636
-9.518	-2.562	-0.999	-0.061	-0.061	-0.061	3.559	-8.835	0.272	0.061	0	0	3.028	9.487	2.095	-0.122	0.061	-0.061	-9.702	0.093	-1.495	-0.061	-0.061	-0.061	-0.567	9.652	2.143	-0.061	0	0	0.853	9.851	0.114	0	0	-0.061	1506694636
-9.509	-2.582	-0.998	-0.061	-0.061	-0.061	3.552	-8.801	0.185	0.061	-0.122	-0.061	2.97	9.47	2.05	-0.122	0	-0.061	-9.756	0.099	-1.498	-0.061	-0.061	-0.061	-0.535	9.679	2.145	-0.061	0	0	0.834	9.873	0.13	0	0	-0.061	1506694636
-9.507	-2.562	-0.982	-0.061	-0.061	-0.061	3.529	-8.813	0.115	0	-0.061	0	2.98	9.454	1.964	-0.122	-0.061	0	-9.769	0.1	-1.501	-0.061	-0.061	-0.061	-0.517	9.717	2.168	0	0	-0.061	0.839	9.881	0.124	0	-0.061	0	1506694636
-9.502	-2.567	-1.006	-0.061	-0.061	-0.061	3.531	-8.784	0.111	-0.061	-0.061	0	2.991	9.475	1.915	-0.061	0	-0.061	-9.727	0.079	-1.464	-0.061	-0.061	0	-0.579	9.696	2.171	0	0.061	-0.061	0.833	9.875	0.116	0	0	0	1506694636
-9.51	-2.588	-0.999	-0.061	-0.061	-0.061	3.54	-8.775	0.156	-0.122	-0.061	0	3.029	9.457	1.925	0.061	0	-0.061	-9.716	0.077	-1.465	-0.061	0	-0.061	-0.624	9.639	2.139	0	0	-0.061	0.781	9.857	0.106	0	0	-0.061	1506694636
-9.5	-2.588	-0.997	-0.061	-0.061	-0.061	3.555	-8.821	0.206	-0.122	-0.061	0	2.962	9.457	1.976	0.061	-0.061	0	-9.741	0.077	-1.457	0	0	-0.061	-0.577	9.71	2.139	0.061	0	-0.061	0.803	9.867	0.086	0	0	-0.061	1506694636
-9.531	-2.607	-1.025	-0.061	-0.061	-0.061	3.597	-8.869	0.227	-0.122	-0.122	0	2.925	9.515	2.007	0.061	-0.122	0	-9.752	0.124	-1.48	0	0	0	-0.578	9.768	2.176	0.061	0	-0.061	0.794	9.868	0.079	0	0	0	1506694636
-9.495	-2.604	-1.017	-0.061	-0.061	-0.061	3.627	-8.91	0.3	-0.122	-0.122	0	2.94	9.557	2.059	0.061	-0.061	-0.061	-9.74	0.115	-1.474	-0.061	0	0	-0.616	9.753	2.164	0	0	-0.122	0.774	9.874	0.081	0	0	-0.061	1506694636
-9.489	-2.608	-1.004	-0.061	-0.061	-0.061	3.626	-8.934	0.359	-0.122	-0.061	0	2.907	9.573	2.149	0.061	-0.061	-0.061	-9.74	0.095	-1.464	-0.061	0	-0.061	-0.63	9.737	2.141	0	-0.061	-0.061	0.799	9.868	0.072	0	0	-0.061	1506694636
-9.506	-2.607	-1.005	-0.061	-0.061	-0.061	3.597	-8.923	0.371	-0.061	-0.061	0	2.931	9.598	2.21	0	-0.061	-0.061	-9.745	0.093	-1.445	-0.061	0	0	-0.626	9.755	2.15	0	-0.061	-0.061	0.79	9.859	0.055	0	0	0	1506694636
-9.503	-2.615	-1.002	-0.061	-0.061	-0.061	3.609	-8.928	0.351	0	-0.061	0	2.937	9.594	2.194	-0.061	-0.061	-0.061	-9.729	0.11	-1.453	0	0	0	-0.624	9.765	2.158	-0.061	-0.061	-0.061	0.787	9.873	0.091	0	0	-0.061	1506694636
-9.49	-2.62	-1.004	-0.061	-0.061	-0.061	3.622	-8.92	0.3	0	-0.061	0	3.007	9.6	2.152	-0.061	-0.061	-0.061	-9.733	0.118	-1.462	0	0	0	-0.626	9.75	2.144	-0.061	-0.061	-0.061	0.797	9.873	0.068	0	0	0	1506694636
-9.495	-2.633	-1.016	-0.061	-0.061	-0.061	3.609	-8.879	0.248	0	-0.061	0	3.01	9.564	2.085	-0.061	0	-0.061	-9.715	0.104	-1.465	-0.061	0	-0.061	-0.639	9.71	2.099	-0.061	-0.061	-0.061	0.761	9.869	0.049	0	0	-0.061	1506694636
-9.506	-2.619	-0.993	-0.061	-0.061	-0.061	3.576	-8.854	0.172	0	-0.122	-0.061	3.001	9.532	2.049	-0.061	-0.061	-0.061	-9.74	0.1	-1.468	-0.061	0	-0.061	-0.615	9.698	2.099	0	-0.061	0	0.772	9.866	0.065	0	-0.061	-0.061	1506694636
-9.496	-2.617	-0.981	-0.061	-0.061	-0.061	3.553	-8.838	0.099	0	-0.122	-0.061	3.009	9.527	1.925	-0.061	-0.061	-0.061	-9.714	0.086	-1.473	0	0	0	-0.647	9.732	2.091	0	0	-0.061	0.77	9.878	0.067	0	0	-0.061	1506694636
-9.495	-2.629	-0.997	-0.061	-0.061	-0.061	3.534	-8.845	0.138	-0.122	0	0	2.982	9.538	1.946	0	-0.061	0	-9.729	0.092	-1.497	0	0	0	-0.652	9.759	2.108	0	-0.061	0	0.788	9.886	0.075	0	0	-0.061	1506694636
-9.493	-2.633	-0.975	0	-0.061	-0.061	3.529	-8.875	0.199	-0.122	-0.061	-0.061	2.982	9.538	1.946	0	-0.061	0	-9.729	0.092	-1.497	0	0	0	-0.652	9.759	2.108	0	-0.061	0	0.773	9.873	0.068	0	-0.061	-0.061	1506694636
-9.513	-2.601	-0.955	-0.061	-0.061	-0.061	3.547	-8.92	0.225	-0.061	-0.061	-0.061	2.98	9.561	1.991	0	-0.061	0	-9.746	0.098	-1.515	-0.061	0	0	-0.636	9.745	2.107	0	-0.061	-0.061	0.787	9.871	0.061	0	0	0	1506694636
-9.506	-2.622	-1	-0.061	-0.061	-0.061	3.578	-8.942	0.293	-0.122	-0.061	0	2.946	9.557	2.036	0	-0.061	0	-9.732	0.1	-1.504	0	-0.061	-0.061	-0.609	9.77	2.123	0	0	-0.061	0.779	9.863	0.073	0	-0.061	0	1506694636
-9.49	-2.652	-0.976	0	-0.061	-0.061	3.595	-8.951	0.336	-0.061	0.061	0	2.905	9.589	2.098	0	-0.061	-0.061	-9.726	0.14	-1.486	-0.061	0	0	-0.657	9.743	2.104	0	0	-0.061	0.785	9.872	0.048	0	0	-0.061	1506694637
-9.497	-2.637	-0.951	-0.061	-0.061	-0.061	3.595	-8.951	0.336	-0.061	0.061	0	2.936	9.593	2.134	0	-0.061	-0.061	-9.707	0.089	-1.473	-0.061	0	-0.061	-0.677	9.735	2.078	-0.061	-0.061	0	0.766	9.872	0.037	0	0	0	1506694637
-9.503	-2.627	-0.957	0	-0.061	0	3.559	-8.964	0.336	0.061	0	-0.061	2.962	9.583	2.107	-0.061	0	-0.061	-9.723	0.106	-1.486	0	0	-0.061	-0.656	9.759	2.089	-0.061	-0.061	0	0.779	9.865	0.049	0	0	0	1506694637
-9.497	-2.659	-0.967	0	-0.061	0	3.559	-8.964	0.336	0.061	0	-0.061	2.976	9.591	2.054	-0.122	-0.061	-0.061	-9.727	0.108	-1.494	0	0	0	-0.645	9.759	2.096	-0.061	-0.061	0	0.784	9.889	0.05	-0.061	0	0	1506694637
-9.473	-2.673	-0.946	0	-0.061	0	3.564	-8.943	0.267	0.061	0	-0.061	3.019	9.575	1.982	-0.061	0	0	-9.72	0.111	-1.498	0	0	0	-0.64	9.733	2.094	-0.061	-0.061	0	0.739	9.884	0.038	0	0	0	1506694637
-9.491	-2.643	-0.947	0	-0.061	0	3.573	-8.896	0.189	0	0	-0.061	2.996	9.533	1.962	-0.061	0	0	-9.738	0.095	-1.503	0	0	-0.061	-0.656	9.701	2.062	0	-0.061	0	0.733	9.875	0.054	0	-0.061	0	1506694637
-9.497	-2.639	-0.946	0	-0.061	0	3.552	-8.86	0.126	0	0	-0.061	2.984	9.51	1.981	-0.061	-0.061	0	-9.74	0.087	-1.498	0	0	-0.061	-0.644	9.713	2.073	0	-0.061	0	0.763	9.871	0.049	-0.061	-0.061	0	1506694637
-9.497	-2.627	-0.93	0	-0.061	0	3.555	-8.857	0.098	0	0	0	3.006	9.51	1.936	-0.061	-0.061	0	-9.728	0.102	-1.516	0	0	-0.061	-0.618	9.747	2.103	0	0	0	0.764	9.874	0.042	-0.061	-0.061	0	1506694637
-9.512	-2.61	-0.935	0	-0.061	0	3.555	-8.857	0.098	0	0	0	2.976	9.518	1.916	0	-0.061	0	-9.727	0.123	-1.517	0	0	0	-0.628	9.757	2.101	0	0	0	0.78	9.873	0.055	-0.061	0	0	1506694637
-9.503	-2.621	-0.949	-0.061	-0.061	0	3.598	-8.868	0.104	0	0	0	2.948	9.548	1.945	0	-0.061	0	-9.723	0.097	-1.512	0	0	0	-0.659	9.743	2.07	0	0	0	0.779	9.867	0.038	0	0	0	1506694637
-9.507	-2.643	-0.931	0	-0.061	0	3.598	-8.868	0.104	-0.061	0	-0.061	2.957	9.575	2.019	0	-0.061	0	-9.733	0.089	-1.529	0	0	-0.061	-0.663	9.743	2.077	0	-0.061	0	0.754	9.866	0.032	0	0	0	1506694637
-9.51	-2.634	-0.912	0	-0.061	0	3.592	-8.836	0.127	-0.061	0	-0.061	2.943	9.57	2.068	-0.061	-0.061	0	-9.739	0.106	-1.531	0	0	0	-0.609	9.765	2.099	0	-0.061	0	0.75	9.868	0.039	-0.061	-0.061	0	1506694637
-9.527	-2.611	-0.915	0	-0.061	0	3.592	-8.836	0.127	-0.061	0	-0.061	2.946	9.579	2.079	-0.061	-0.061	-0.061	-9.741	0.09	-1.531	0	0	0	-0.607	9.771	2.108	-0.061	-0.061	0	0.772	9.872	0.06	0	-0.061	0	1506694637
-9.506	-2.595	-0.904	-0.061	-0.061	0	3.588	-8.872	0.179	-0.061	0	-0.061	2.986	9.594	2.053	-0.061	0	-0.061	-9.733	0.108	-1.541	0	0	0	-0.63	9.745	2.08	-0.061	-0.061	0	0.782	9.868	0.048	-0.061	-0.061	0	1506694637
-9.499	-2.609	-0.933	-0.061	0	0	3.531	-8.916	0.236	-0.061	0	-0.061	2.982	9.58	2.042	-0.061	-0.061	-0.061	-9.72	0.098	-1.55	0	0	0	-0.614	9.733	2.073	-0.061	-0.061	0	0.793	9.865	0.053	0	-0.061	0	1506694637
-9.525	-2.591	-0.941	-0.061	-0.061	0	3.54	-8.912	0.224	-0.061	0	-0.061	2.992	9.548	2.004	-0.122	-0.061	-0.061	-9.72	0.116	-1.553	-0.061	0	0	-0.573	9.743	2.085	-0.061	-0.061	0	0.781	9.866	0.056	-0.061	0	0	1506694637
-9.52	-2.597	-0.921	-0.061	-0.061	0	3.557	-8.898	0.211	0	0	-0.061	3.019	9.526	1.992	-0.061	0	-0.061	-9.743	0.11	-1.577	-0.061	0	0	-0.534	9.743	2.098	-0.061	-0.061	0	0.804	9.883	0.055	0	-0.061	0	1506694637
-9.512	-2.602	-0.927	0	-0.061	0	3.557	-8.898	0.211	0	0	-0.061	3.04	9.521	1.973	-0.061	0	-0.061	-9.72	0.096	-1.589	-0.061	0	0	-0.572	9.738	2.099	-0.061	0	0	0.788	9.877	0.059	-0.061	0	0	1506694637
-9.519	-2.597	-0.93	0	-0.061	0	3.566	-8.859	0.157	0	-0.061	-0.061	3.036	9.521	1.969	-0.061	0	-0.061	-9.717	0.093	-1.576	-0.061	0	0	-0.584	9.726	2.077	-0.061	0	0	0.79	9.868	0.059	0	0	0	1506694637
-9.505	-2.584	-0.919	0	-0.061	0	3.566	-8.859	0.157	0	-0.061	-0.061	3.072	9.52	1.995	0	-0.061	0	-9.719	0.077	-1.572	-0.061	0	-0.061	-0.581	9.725	2.073	0	0	0	0.79	9.869	0.047	-0.061	-0.061	0	1506694637
-9.521	-2.561	-0.931	0	0	0	3.598	-8.854	0.129	-0.061	-0.061	-0.061	3.04	9.538	2.03	-0.061	-0.061	0	-9.717	0.097	-1.616	0	0	0	-0.578	9.739	2.089	0	-0.061	0	0.791	9.853	0.045	-0.061	-0.061	0	1506694637
-9.539	-2.568	-0.921	0	-0.061	-0.061	3.6	-8.866	0.165	-0.061	-0.061	-0.061	3.004	9.534	2.036	-0.061	-0.061	0	-9.721	0.099	-1.615	0	0	0	-0.546	9.717	2.086	-0.061	0	0	0.792	9.851	0.057	0	-0.061	0	1506694637
-9.557	-2.594	-0.921	0	-0.061	0	3.6	-8.866	0.165	-0.061	-0.061	-0.061	2.993	9.516	2.041	-0.061	-0.061	0	-9.749	0.059	-1.666	0	-0.061	-0.061	-0.5	9.746	2.08	0	-0.061	-0.061	0.798	9.859	0.066	0	-0.061	0	1506694637
-9.519	-2.539	-0.903	0	0	0	3.643	-8.873	0.234	-0.061	0	0	2.907	9.533	2.036	-0.061	-0.061	-0.061	-9.777	0.102	-1.651	0	-0.061	-0.061	-0.53	9.784	2.072	0	0	-0.061	0.831	9.905	0.11	0	0	0	1506694637
-9.538	-2.5	-0.9	-0.061	0	0	3.65	-8.891	0.227	-0.061	0	0	2.948	9.563	2.03	-0.061	0	-0.122	-9.697	0.079	-1.616	0	-0.061	0	-0.611	9.752	2.08	-0.061	-0.061	-0.061	0.869	9.875	0.096	-0.061	-0.061	0	1506694637
-9.533	-2.552	-0.906	-0.061	0	0	3.649	-8.9	0.262	-0.061	0	0	3.007	9.564	2.005	-0.061	-0.061	-0.061	-9.69	0.097	-1.584	0	-0.061	0	-0.614	9.716	2.073	-0.061	-0.061	-0.061	0.885	9.853	0.08	-0.061	0	0	1506694638
-9.524	-2.596	-0.902	0	0	0	3.649	-8.9	0.262	-0.061	0	0	3.011	9.525	2.005	-0.061	-0.061	-0.061	-9.719	0.13	-1.602	0	0	0	-0.573	9.759	2.092	-0.061	-0.061	-0.061	0.874	9.871	0.086	0	0	0	1506694638
-9.52	-2.603	-0.896	0	0	0	3.631	-8.825	0.257	0	0	0	3.028	9.542	2.01	-0.061	-0.061	-0.061	-9.713	0.127	-1.597	0	0	0	-0.542	9.784	2.108	-0.061	-0.061	-0.061	0.823	9.867	0.056	-0.061	0	0	1506694638
-9.494	-2.611	-0.895	0	-0.061	0	3.65	-8.843	0.197	0	0	0	3.061	9.548	2.025	0	-0.061	-0.061	-9.713	0.12	-1.597	0	0	0	-0.554	9.751	2.11	-0.061	0	0	0.76	9.872	0.063	-0.061	-0.061	0	1506694638
-9.495	-2.608	-0.896	0	0	0	3.65	-8.843	0.197	0	0	-0.061	3.054	9.536	2.072	0	0	-0.061	-9.719	0.141	-1.583	0	-0.061	0	-0.583	9.698	2.097	-0.061	-0.061	0	0.755	9.855	0.066	-0.061	0	0	1506694638
-9.525	-2.602	-0.903	0	0	0	3.676	-8.868	0.086	0	0	-0.061	3.068	9.519	2.109	-0.061	0	0	-9.71	0.123	-1.566	0	-0.061	0	-0.551	9.733	2.102	-0.061	0	0	0.764	9.856	0.079	-0.061	0	0	1506694638
-9.521	-2.577	-0.907	0	0	0	3.62	-8.823	0.148	-0.061	0	-0.061	3.083	9.525	2.116	-0.061	0	0	-9.735	0.147	-1.579	0	-0.061	0	-0.58	9.783	2.123	-0.061	0.061	0	0.78	9.874	0.089	-0.061	0	0	1506694638
-9.532	-2.577	-0.921	-0.061	0	0	3.609	-8.874	0.199	-0.061	0	-0.061	3.08	9.569	2.079	-0.061	0	0	-9.719	0.141	-1.571	-0.061	-0.061	0	-0.604	9.753	2.12	-0.061	0	0	0.781	9.867	0.075	-0.061	-0.061	0	1506694638
-9.526	-2.584	-0.937	0	0	0	3.602	-8.916	0.197	-0.061	0	-0.061	3	9.567	2.079	-0.061	0	0.061	-9.719	0.139	-1.584	-0.061	-0.061	0	-0.589	9.708	2.117	-0.061	0	0	0.793	9.857	0.077	0	0	0	1506694638
-9.518	-2.56	-0.916	0	0	0	3.572	-8.887	0.23	0	0	-0.061	2.943	9.533	2.074	-0.061	0	0	-9.747	0.14	-1.602	-0.061	-0.061	0	-0.563	9.726	2.119	-0.061	0	0	0.799	9.88	0.078	0	-0.061	0	1506694638
-9.525	-2.555	-0.939	-0.061	0	0	3.571	-8.89	0.177	0	-0.061	-0.061	2.894	9.543	2.041	-0.061	0	-0.061	-9.738	0.129	-1.604	-0.061	-0.061	0	-0.581	9.739	2.144	-0.061	0	0	0.817	9.878	0.077	-0.061	0	0	1506694638
-9.528	-2.541	-0.938	0	0	0	3.571	-8.89	0.177	0	0	0	2.914	9.55	1.993	-0.061	0	-0.061	-9.723	0.14	-1.585	0	-0.061	0	-0.603	9.726	2.121	-0.061	0	-0.061	0.806	9.853	0.079	0	-0.061	0	1506694638
-9.524	-2.577	-0.955	-0.061	0	0	3.614	-8.862	0.207	-0.061	0.061	0	2.929	9.544	1.991	0	0	-0.061	-9.72	0.13	-1.59	0	-0.061	0	-0.599	9.725	2.092	-0.061	-0.061	-0.061	0.81	9.863	0.059	0	0	0	1506694638
-9.515	-2.559	-0.95	0	0	0	3.614	-8.862	0.207	0	0	0	2.934	9.526	2	0	-0.061	-0.061	-9.737	0.148	-1.59	0	-0.061	0	-0.565	9.731	2.119	-0.061	-0.061	-0.061	0.818	9.866	0.065	-0.061	0	0	1506694638
-9.524	-2.535	-0.955	0	0	0	3.7	-8.855	0.178	-0.061	0	-0.061	2.973	9.526	2.05	0	-0.061	-0.061	-9.726	0.151	-1.585	0	-0.061	0	-0.528	9.727	2.15	-0.061	0	-0.061	0.823	9.875	0.067	0	-0.061	0	1506694638
-9.539	-2.539	-0.967	0	0	0	3.711	-8.845	0.207	-0.061	0	-0.061	3.01	9.506	2.05	0	0	-0.061	-9.713	0.139	-1.552	0	-0.061	0	-0.566	9.713	2.123	-0.061	0	-0.061	0.829	9.879	0.075	-0.061	0	0	1506694638
-9.514	-2.535	-0.967	-0.061	0	0	3.694	-8.85	0.219	-0.061	0	-0.061	3.041	9.515	2.059	0	0	-0.061	-9.72	0.129	-1.552	0	-0.061	-0.061	-0.578	9.722	2.122	-0.061	-0.061	0	0.845	9.872	0.081	-0.061	0	0	1506694638
-9.536	-2.527	-0.964	0	0	0	3.68	-8.886	0.23	-0.061	0	-0.061	3.068	9.536	2.076	-0.061	-0.061	-0.061	-9.708	0.139	-1.56	0	-0.061	0	-0.58	9.734	2.134	-0.061	-0.061	0	0.843	9.868	0.073	0	0	0	1506694638
-9.516	-2.531	-0.963	0	0	0	3.677	-8.876	0.212	0	0	-0.061	3.083	9.534	2.07	-0.061	-0.061	0	-9.708	0.138	-1.554	0	-0.061	-0.061	-0.586	9.709	2.126	-0.061	-0.061	0	0.833	9.869	0.089	-0.061	0	0	1506694638
-9.521	-2.54	-0.958	0	0	0	3.646	-8.88	0.224	0	0	-0.061	3.067	9.526	2.048	-0.061	-0.061	0	-9.715	0.164	-1.541	0	-0.061	-0.061	-0.566	9.686	2.151	-0.061	-0.061	0	0.84	9.871	0.081	0	-0.061	0	1506694638
-9.538	-2.518	-0.933	0	0	0	3.598	-8.882	0.199	0	0	-0.061	3.03	9.509	2.046	-0.061	-0.061	0.061	-9.759	0.146	-1.555	0	-0.061	-0.061	-0.51	9.705	2.152	-0.061	-0.061	0	0.841	9.861	0.096	0	0	0	1506694638
-9.536	-2.507	-0.957	0	0	0	3.624	-8.912	0.232	0	0	-0.061	2.973	9.495	2.041	-0.061	-0.061	0	-9.705	0.148	-1.54	0	-0.061	-0.061	-0.53	9.739	2.169	0	0	0	0.816	9.874	0.08	-0.061	-0.061	0	1506694638
-9.522	-2.521	-0.979	-0.061	-0.061	-0.061	3.586	-8.893	0.233	0	0	-0.061	2.981	9.527	2.054	-0.061	0	-0.061	-9.731	0.158	-1.532	0	-0.061	-0.061	-0.623	9.707	2.139	-0.061	-0.061	0	0.819	9.872	0.102	0	-0.061	0	1506694638
-9.527	-2.561	-0.959	-0.061	0	0	3.537	-8.872	0.254	0.061	0	-0.061	3.005	9.52	2.064	-0.061	-0.061	0	-9.72	0.147	-1.532	0	0	-0.061	-0.569	9.723	2.14	0	-0.061	0	0.851	9.851	0.105	0	0	0	1506694638
-9.528	-2.561	-0.956	-0.061	-0.061	0	3.564	-8.848	0.193	0.061	0	-0.061	2.997	9.524	2.059	-0.061	-0.061	0	-9.752	0.151	-1.555	-0.061	0	-0.061	-0.508	9.745	2.172	-0.061	0	0	0.823	9.869	0.104	-0.061	0	-0.061	1506694638
-9.527	-2.55	-0.958	-0.061	0	0	3.606	-8.853	0.141	0.061	-0.061	-0.061	2.998	9.518	2.05	-0.061	-0.061	-0.061	-9.746	0.147	-1.571	-0.061	-0.061	-0.061	-0.536	9.758	2.159	-0.061	0	-0.061	0.834	9.88	0.095	-0.061	-0.061	0	1506694639
-9.514	-2.54	-0.971	-0.061	-0.061	-0.061	3.589	-8.833	0.124	0	0	0	3.031	9.543	2.031	0	0	-0.061	-9.741	0.138	-1.553	-0.061	-0.061	-0.061	-0.569	9.728	2.138	0	-0.061	0	0.823	9.873	0.086	0	0	0	1506694639
-9.503	-2.586	-0.967	-0.061	-0.061	-0.061	3.625	-8.815	0.146	0	-0.061	0	3.048	9.526	2.048	0	0	-0.061	-9.735	0.145	-1.56	-0.061	-0.061	-0.061	-0.554	9.688	2.144	0	-0.061	0	0.782	9.869	0.095	0	0	0	1506694639
-9.507	-2.564	-0.952	0	0	0	3.624	-8.796	0.164	-0.061	-0.061	0	3.052	9.502	2.035	-0.061	-0.061	0	-9.744	0.126	-1.535	-0.061	-0.061	-0.061	-0.502	9.723	2.135	0	0	-0.061	0.813	9.861	0.096	0	0	0	1506694639
-9.525	-2.534	-0.985	-0.061	-0.061	-0.061	3.642	-8.833	0.193	-0.061	-0.061	0	3.027	9.499	2.003	0	0	0	-9.729	0.139	-1.538	-0.061	-0.061	0	-0.58	9.757	2.115	0	0.061	-0.061	0.831	9.862	0.115	0	-0.061	0	1506694639
-9.543	-2.528	-0.983	-0.061	-0.061	-0.061	3.634	-8.863	0.214	-0.061	-0.061	-0.061	3.051	9.555	2.015	0	0	-0.061	-9.731	0.112	-1.497	-0.061	0	0	-0.659	9.711	2.109	0	0	-0.061	0.816	9.86	0.078	0	-0.061	0	1506694639
-9.509	-2.555	-0.967	-0.061	-0.061	-0.061	3.622	-8.878	0.245	-0.061	-0.061	-0.061	3.023	9.557	2.032	0	-0.061	0	-9.719	0.12	-1.492	-0.061	0	-0.061	-0.623	9.701	2.097	0	-0.061	0	0.836	9.868	0.065	0	0	0	1506694639
-9.51	-2.556	-0.976	0	-0.061	-0.061	3.604	-8.879	0.234	-0.061	-0.061	-0.061	2.966	9.549	2.059	-0.061	-0.061	0	-9.72	0.123	-1.503	-0.061	0	0	-0.581	9.715	2.126	0	0	0	0.791	9.871	0.074	0	0	0	1506694639
-9.513	-2.549	-0.985	0	-0.061	-0.061	3.604	-8.886	0.242	-0.061	-0.061	-0.061	2.946	9.524	2.028	-0.061	-0.061	-0.061	-9.725	0.133	-1.525	-0.061	0	-0.061	-0.583	9.729	2.123	0	0	-0.061	0.802	9.866	0.078	0	-0.061	0	1506694639
-9.516	-2.559	-0.988	-0.061	-0.061	-0.061	3.584	-8.903	0.212	-0.061	-0.061	-0.061	2.964	9.534	2.013	0	-0.061	-0.061	-9.727	0.129	-1.516	-0.061	0	-0.061	-0.601	9.729	2.128	0	-0.061	-0.061	0.818	9.857	0.065	0	0	0	1506694639
-9.515	-2.559	-0.975	-0.061	-0.061	0	3.584	-8.888	0.219	0	-0.061	-0.061	2.982	9.542	1.993	-0.061	-0.061	-0.061	-9.738	0.11	-1.525	-0.061	0	-0.061	-0.617	9.727	2.121	0	-0.061	-0.061	0.819	9.868	0.054	0	0	0	1506694639
-9.514	-2.553	-0.979	-0.061	-0.061	-0.061	3.588	-8.878	0.211	0	-0.061	-0.061	3.003	9.536	2.005	0	-0.061	-0.061	-9.723	0.115	-1.538	-0.061	0	-0.061	-0.589	9.745	2.076	0	-0.061	-0.061	0.846	9.862	0.05	0	-0.061	0	1506694639
-9.528	-2.556	-0.982	-0.061	-0.061	-0.061	3.59	-8.866	0.22	-0.061	-0.061	-0.061	3.013	9.545	1.968	0	-0.061	-0.061	-9.723	0.097	-1.548	-0.061	0	-0.061	-0.573	9.735	2.077	0	-0.061	-0.061	0.837	9.861	0.069	0	-0.061	0	1506694639
-9.539	-2.548	-0.965	0	-0.061	0	3.609	-8.87	0.199	-0.061	-0.061	-0.061	3.03	9.53	1.977	0	-0.061	-0.061	-9.728	0.099	-1.572	-0.061	0	-0.061	-0.56	9.721	2.078	0	-0.061	-0.061	0.836	9.871	0.067	0	-0.061	0	1506694639
-9.524	-2.53	-0.974	-0.061	0	-0.061	3.625	-8.888	0.217	-0.061	-0.061	0	3.031	9.526	1.994	0	-0.061	-0.061	-9.723	0.095	-1.591	-0.061	0	-0.061	-0.546	9.756	2.094	0	0	-0.061	0.849	9.884	0.028	0	-0.061	0	1506694639
-9.532	-2.555	-0.982	0	-0.061	-0.061	3.64	-8.876	0.231	-0.061	-0.061	0	3.059	9.537	2.001	0	-0.061	-0.061	-9.717	0.089	-1.577	-0.061	0	0	-0.573	9.753	2.074	0	0	-0.061	0.837	9.868	0.029	0	-0.061	-0.061	1506694639
-9.513	-2.541	-0.973	0	-0.061	-0.061	3.661	-8.879	0.266	0	-0.061	0	3.071	9.548	2.009	0	0	-0.061	-9.726	0.085	-1.592	0	0	-0.061	-0.569	9.749	2.077	0	-0.061	0	0.861	9.874	0.057	0	0	0	1506694639
-9.522	-2.523	-0.967	0	-0.061	0	3.638	-8.851	0.268	0	-0.061	0	3.076	9.552	2.035	-0.061	-0.061	0	-9.72	0.121	-1.585	-0.061	0	-0.061	-0.529	9.745	2.099	0	-0.061	-0.061	0.831	9.868	0.048	-0.061	-0.061	0	1506694639
-9.543	-2.516	-0.965	-0.061	-0.061	-0.061	3.652	-8.866	0.214	0	-0.122	-0.061	3.066	9.538	2.031	-0.061	-0.061	0	-9.74	0.089	-1.613	-0.061	-0.061	-0.061	-0.511	9.729	2.094	-0.061	0	-0.061	0.869	9.866	0.043	0	-0.061	0	1506694639
-9.532	-2.528	-0.959	0	-0.061	-0.061	3.671	-8.879	0.23	-0.061	0	0	3.031	9.505	2.034	0	-0.061	0	-9.722	0.093	-1.613	0	-0.061	-0.061	-0.506	9.763	2.08	0	0	-0.061	0.889	9.869	0.069	-0.061	0	0	1506694639
-9.521	-2.515	-0.969	-0.061	-0.061	-0.061	3.659	-8.875	0.26	0	0	0	3.023	9.554	2.021	-0.061	0	-0.061	-9.725	0.109	-1.604	-0.061	-0.061	0	-0.58	9.745	2.065	-0.061	0	-0.061	0.86	9.877	0.061	0	0	0	1506694639
-9.533	-2.535	-0.955	-0.061	-0.061	0	3.624	-8.87	0.262	0	-0.061	-0.061	3.057	9.546	2.019	-0.061	0	-0.061	-9.694	0.073	-1.604	-0.061	0	-0.061	-0.585	9.733	2.046	0	-0.061	0	0.864	9.863	0.047	-0.061	0	0	1506694639
-9.522	-2.548	-0.94	-0.061	-0.061	0	3.62	-8.853	0.205	0	-0.061	-0.061	3.058	9.532	1.988	-0.061	0	0	-9.728	0.096	-1.599	-0.061	0	0	-0.542	9.768	2.053	-0.061	0	0	0.86	9.867	0.065	-0.061	0.061	0	1506694639
-9.524	-2.565	-0.938	0	-0.061	0	3.615	-8.85	0.151	0	0	-0.061	3.057	9.533	1.963	-0.061	-0.061	-0.061	-9.72	0.105	-1.611	-0.061	-0.061	0	-0.566	9.777	2.098	-0.061	0	-0.061	0.864	9.873	0.05	0	0	0	1506694639
-9.512	-2.57	-0.945	0	-0.061	0	3.596	-8.843	0.164	0	0	-0.061	3.096	9.546	1.952	0	0	0	-9.71	0.09	-1.587	-0.061	0	0	-0.567	9.745	2.064	-0.061	0	0	0.847	9.869	0.049	0	0	0	1506694639
-9.516	-2.561	-0.949	0	-0.061	0	3.596	-8.843	0.164	-0.061	0	0	3.072	9.528	1.989	0	0	0	-9.719	0.098	-1.596	0	0	0	-0.589	9.72	2.029	0	0	0	0.824	9.875	0.06	-0.061	0	0	1506694640
-9.532	-2.55	-0.931	0	-0.061	-0.061	3.626	-8.843	0.175	-0.061	-0.061	-0.061	3.065	9.536	2.018	-0.061	0	0	-9.716	0.078	-1.586	0	0	0	-0.584	9.752	2.04	-0.061	0	0	0.824	9.851	0.049	-0.061	-0.061	0	1506694640
-9.543	-2.561	-0.928	0	-0.061	-0.061	3.649	-8.86	0.196	-0.061	-0.061	-0.061	3.034	9.545	2.009	-0.061	-0.061	0	-9.746	0.102	-1.609	0	0	0	-0.572	9.8	2.071	-0.061	0	0	0.836	9.869	0.043	0	-0.061	0	1506694640
-9.516	-2.576	-0.939	0	-0.061	-0.061	3.637	-8.886	0.208	-0.061	-0.061	-0.061	3.004	9.582	1.983	-0.061	0	0	-9.734	0.105	-1.607	0	-0.061	0	-0.574	9.786	2.077	-0.061	0	-0.061	0.813	9.883	0.051	-0.061	0	-0.061	1506694640
-9.508	-2.586	-0.94	0	-0.061	-0.061	3.633	-8.868	0.203	-0.061	-0.061	-0.061	2.98	9.592	1.995	-0.061	0	0	-9.728	0.095	-1.587	0	-0.061	0	-0.584	9.738	2.061	-0.061	0	-0.061	0.806	9.871	0.032	0	0	-0.061	1506694640
-9.493	-2.607	-0.909	0	0	-0.061	3.637	-8.86	0.201	-0.061	0	-0.061	2.97	9.542	2.017	-0.061	0	-0.061	-9.732	0.097	-1.583	0	-0.061	0	-0.59	9.717	2.068	-0.061	-0.061	0	0.784	9.869	0.033	0	-0.061	-0.061	1506694640
-9.526	-2.574	-0.921	0	-0.061	-0.061	3.616	-8.868	0.196	-0.061	0	-0.061	2.94	9.533	2.018	-0.061	-0.061	-0.061	-9.739	0.118	-1.57	0	-0.061	0	-0.596	9.751	2.091	-0.061	0	-0.061	0.805	9.866	0.036	0	0	-0.061	1506694640
-9.507	-2.545	-0.902	0	0	-0.061	3.616	-8.868	0.196	-0.061	-0.061	-0.061	2.978	9.556	1.989	-0.061	0	-0.061	-9.716	0.112	-1.566	0	-0.061	0	-0.621	9.746	2.084	-0.061	-0.061	-0.061	0.799	9.86	0.054	0	0	-0.061	1506694640
-9.576	-2.516	-0.9	0.061	-0.122	0	3.595	-8.845	0.151	-0.061	0	-0.061	3.007	9.551	1.948	-0.061	0	-0.061	-9.719	0.124	-1.587	0	-0.061	0	-0.607	9.714	2.083	-0.061	-0.061	-0.061	0.792	9.847	0.028	-0.061	-0.061	-0.061	1506694640
-9.536	-2.511	-0.896	0.122	-0.183	-0.061	3.585	-8.838	0.135	-0.061	0	-0.061	2.982	9.508	1.958	-0.061	-0.061	-0.061	-9.715	0.144	-1.629	0	0	0	-0.524	9.72	2.07	-0.061	-0.061	-0.061	0.738	9.848	-0.048	0	0	-0.061	1506694640
-9.527	-2.475	-0.947	0.183	-0.366	-0.122	3.597	-8.859	0.154	-0.061	-0.061	0	2.991	9.495	1.936	-0.061	-0.061	-0.061	-9.698	0.134	-1.714	-0.061	0	0	-0.464	9.746	2.089	0	0	-0.061	0.687	9.833	-0.087	0.061	0	-0.183	1506694640
-9.512	-2.469	-1.011	0.122	-0.366	-0.122	3.564	-8.794	0.152	-0.061	-0.061	0	3.017	9.484	1.943	0	0	-0.122	-9.629	-0.017	-1.787	-0.061	0	0	-0.426	9.672	1.989	-0.061	-0.122	-0.122	0.63	9.86	-0.062	0.061	-0.061	-0.305	1506694640
-9.465	-2.499	-1.052	0.183	-0.183	-0.183	3.496	-8.619	0.234	-0.183	-0.122	0	3.064	9.433	2.006	0	0	-0.122	-9.727	-0.23	-1.846	-0.061	-0.122	0	-0.246	9.649	1.848	0	-0.122	-0.061	0.711	9.891	-0.122	0.061	-0.122	-0.427	1506694640
-9.53	-2.403	-1.159	0.427	-0.244	-0.122	3.494	-8.574	0.327	-0.183	-0.122	0	3.14	9.36	1.993	-0.061	0.061	-0.244	-9.723	-0.288	-1.903	-0.061	-0.183	0.061	-0.103	9.78	1.75	0.061	0.061	-0.061	0.817	9.857	-0.171	0.122	0	-0.488	1506694640
-9.532	-2.133	-1.258	0.427	0	-0.183	3.494	-8.574	0.327	-0.244	0	0.183	3.238	9.429	1.87	-0.061	0.122	-0.366	-9.729	-0.517	-1.976	0	-0.122	0.061	-0.172	9.946	1.573	0	0.122	-0.122	0.794	9.853	-0.245	0.061	-0.244	-0.488	1506694640
-9.633	-1.982	-1.513	0.244	-0.122	-0.305	3.576	-8.629	0.385	-0.427	0.061	0.244	3.449	9.521	1.692	-0.061	0.122	-0.366	-9.801	-0.615	-2.134	0	-0.183	0.061	-0.172	10.095	1.428	-0.122	-0.061	-0.183	1.157	9.847	-0.33	0.061	-0.366	-0.488	1506694640
-9.566	-2	-1.555	0.061	-0.122	-0.366	3.647	-8.79	0.496	-0.488	0	0.244	3.567	9.715	1.589	0	0.061	-0.305	-9.835	-0.48	-2.269	0	-0.244	0.061	-0.013	10.017	1.432	-0.061	-0.305	-0.305	1.297	9.823	-0.389	-0.061	-0.122	-0.488	1506694640
-9.524	-2.113	-1.573	-0.183	-0.183	-0.305	3.67	-8.87	0.659	-0.549	-0.122	0.244	3.456	9.66	1.534	-0.061	-0.183	-0.244	-9.842	-0.379	-2.278	-0.122	-0.427	0.061	0.352	9.82	1.504	-0.122	-0.183	-0.549	1.264	9.818	-0.38	-0.244	-0.122	-0.488	1506694640
-9.344	-2.427	-1.529	-0.549	-0.305	-0.183	3.61	-8.941	0.993	-0.549	-0.061	0.244	3.347	9.388	1.506	0	-0.244	-0.366	-9.91	-0.391	-2.256	-0.183	-0.793	0	0.547	9.707	1.566	-0.183	0.061	-0.793	1.495	9.869	-0.127	-0.549	0	-0.366	1506694640
-9.063	-2.589	-1.152	-0.732	0	0.427	3.478	-9.092	1.024	-0.366	-0.183	0.305	3.225	9.189	1.52	0.183	0	-0.549	-9.928	-0.394	-2.108	-0.183	-1.038	-0.061	0.486	9.649	1.555	-0.183	0.366	-0.916	2.533	9.839	0.848	-1.099	0.916	0.183	1506694640
-10.076	-2.719	-0.76	-0.732	-0.488	0.854	3.295	-9.101	0.943	-0.244	-0.244	0.305	3.127	9.164	1.567	0.244	0.183	-0.916	-9.831	-0.294	-1.808	-0.061	-1.343	-0.061	-0.037	9.588	1.686	-0.305	0.549	-1.099	4.108	9.72	1.699	-1.892	2.197	1.587	1506694640
-10.068	-2.486	-0.156	-0.427	-1.77	0.488	3.177	-9.006	0.788	-0.183	-0.122	0.549	3.157	9.289	1.607	0.244	0.122	-0.977	-9.958	0.048	-1.608	0	-1.587	-0.061	-0.749	9.58	2.158	-0.061	0.549	-1.038	3.639	11.068	2.115	-3.418	1.953	2.686	1506694640
-10.277	-1.422	0.7	-0.488	-1.16	-0.061	3.128	-9.147	0.553	0.061	0.061	0.916	3.163	9.458	1.658	0.305	-0.122	-0.732	-9.536	0.487	-1.425	0.122	-1.404	0.061	-1.153	9.592	2.6	0.183	0.549	-1.038	4.431	12.151	3.497	-4.578	1.648	4.211	1506694640
-10.143	-1.177	1.256	-0.732	-0.916	-0.793	3.181	-9.009	0.112	0.244	-0.244	1.099	3.059	9.64	1.754	0.366	-0.183	-0.488	-9.662	1.092	-1.468	0.122	-1.16	0.183	-1.176	9.534	3.064	0.244	0.366	-1.16	3.138	12.888	3.158	-4.883	1.465	5.493	1506694640
-10.41	-2.138	0.955	-0.244	-0.488	-0.916	3.442	-9.165	-0.376	0.427	-0.61	1.16	2.775	9.532	1.863	0.671	-0.183	-0.183	-10	1.346	-1.529	-0.183	-0.549	0.244	-0.915	9.844	3.319	0.305	0.305	-1.221	-0.695	10.953	1.775	-3.479	-2.319	4.578	1506694640
-9.751	-1.7	1.201	0.488	-0.854	-0.122	3.525	-9.518	-1.05	0.671	-1.526	1.038	2.535	9.633	2.202	1.038	0.244	-0.244	-9.749	0.94	-1.711	-0.183	-0.916	0.061	-0.819	10.079	3.194	0.305	0.244	-1.099	-0.01	8.894	1.398	-2.38	-2.747	2.991	1506694641
-8.731	-0.563	1.609	0	-0.183	0	3.832	-8.987	-1.531	0.549	-2.136	0.732	2.322	9.895	2.753	1.221	0.488	-0.732	-9.158	0.914	-1.574	0.183	-0.671	0	-1.108	9.436	3.174	0.244	0.122	-0.916	2.716	7.495	1.373	-0.549	-2.502	1.77	1506694641
-8.538	-0.295	1.395	-0.549	-0.183	-0.427	4.217	-7.983	-1.415	0	-1.343	0.854	2.39	9.643	3.347	1.099	0.732	-0.977	-8.802	1.105	-1.231	0.244	-0.488	0.061	-1.412	8.713	3.083	0	-0.183	-0.793	3.592	5.934	1.507	0.977	0.305	0.732	1506694641
-8.681	-0.626	1.463	-0.61	-0.061	-0.427	4.698	-7.525	-0.965	-0.305	0.61	1.465	2.37	9.201	3.779	0.671	0.305	-0.671	-8.716	1.413	-1.154	0.244	-0.427	0	-1.438	8.524	3.086	-0.061	-0.549	-0.549	3.508	5.535	2.226	2.014	2.869	-0.122	1506694641
-8.943	-1.348	1.492	-0.732	0.244	-0.305	4.594	-7.712	-0.834	-0.244	1.099	1.465	2.303	8.991	3.868	0.122	-0.244	-0.427	-8.881	1.851	-1.221	0.122	-0.122	0	-0.949	8.842	3.345	0	-0.61	-0.427	3.015	6.227	3.268	2.563	3.54	-0.61	1506694641
-9.831	-1.944	1.231	-0.61	0.244	0.122	4.575	-8.32	-0.865	0.122	-0.122	0.854	2.248	8.998	3.642	-0.244	-0.61	-0.427	-9.354	2.059	-1.379	-0.244	0	0	-0.603	9.345	3.594	-0.061	-0.305	-0.366	2.681	7.072	4.107	2.441	2.441	-0.732	1506694641
-10.849	-1.781	1.543	-0.244	-0.061	0.183	4.771	-8.993	-1.091	0.366	-0.854	0.061	2.474	9.165	3.391	-0.183	-0.61	-0.549	-9.607	1.605	-1.404	-0.488	-0.122	-0.244	-0.773	9.583	3.595	-0.244	-0.183	-0.244	4.159	8.305	6.071	1.953	0.305	-0.366	1506694641
-11.554	-1.164	2.157	-1.404	-0.305	0.305	4.853	-9.44	-1.354	0.305	-1.099	-0.671	2.844	9.398	3.302	0	-0.183	-0.671	-9.54	1.407	-1.349	-0.305	0.244	-0.366	-1.341	9.778	3.473	-0.305	-0.183	0	6.454	10.738	8.065	-0.061	-0.977	0.854	1506694641
-11.809	-1.749	1.468	-0.061	-0.671	0.854	4.858	-9.863	-1.293	-0.122	-0.61	-0.916	3.065	9.741	3.112	0	0.061	-0.488	-11.054	1.336	-1.467	-0.488	1.099	-0.061	-1.681	10.438	3.24	-0.122	-0.488	0.305	5.139	8.579	4.254	0.977	-3.052	0.916	1506694641
-12.22	-2.87	0.658	-0.61	-0.671	0.61	4.628	-10.846	-0.987	-0.183	-0.244	-1.099	3.072	10.397	2.779	-0.122	-0.122	-0.183	-11.194	0.977	-0.751	-0.122	1.526	0	-1.754	11.281	3.252	0.244	-0.427	0.549	6.584	9.313	0.423	2.502	0.427	-1.282	1506694641
-9.15	-2.815	1.802	0.183	-0.671	0.305	4.331	-11.032	-0.632	-0.244	-0.427	-1.343	3.176	11.309	2.401	-0.244	-0.549	0	-12.262	0.703	-0.851	0.061	-0.793	-0.244	-2.011	12.029	3.137	0.183	0.244	0.671	6.393	11.976	3.931	-1.892	3.54	-0.671	1506694641
-8.851	-3.134	-0.08	-0.488	1.892	-0.366	4.362	-11.381	-0.193	-0.122	-0.061	-1.343	3.522	11.922	1.966	-0.122	-0.61	0.366	-11.295	1.111	-0.274	0.305	0.732	0	-2.107	12.057	2.98	-0.061	0.427	0.61	-0.428	8.498	1.788	1.648	-1.77	-1.709	1506694641
-8.976	-3.204	-2.163	-0.183	0.671	-0.61	4.612	-10.842	0.245	0.122	1.587	-1.892	3.925	12.428	1.932	0.244	0.549	0.854	-10.444	1.542	0.152	-1.282	0.061	0.427	-1.967	10.646	2.675	-0.427	0.732	0.427	1.821	9.147	-0.721	2.869	-2.258	-1.831	1506694641
-7.953	-4.249	-1.641	-0.305	1.343	-0.366	3.826	-9.592	0.48	0.122	1.587	-1.892	3.693	11.355	1.958	0.427	1.77	1.404	-9.625	-0.114	0.434	-1.404	0.305	-0.122	-1.808	8.952	1.79	-0.854	0.793	0.549	3.74	9.825	-0.679	2.075	1.709	-1.77	1506694641
-8.166	-4.49	-1.434	0.183	2.563	-0.122	2.701	-9.092	0.362	0.122	1.709	-3.296	3.089	9.745	2.072	0.305	2.38	1.831	-9.631	-0.719	0.592	-0.977	-0.183	-0.305	-1.682	8.416	1.005	-1.099	1.404	0.854	1.078	9.599	-0.73	2.075	0.61	-1.892	1506694641
-9.033	-3.753	-1.792	0.854	0.977	0.366	1.988	-9.244	0.09	0.61	-0.61	-4.7	2.448	9.048	1.773	-0.244	2.441	1.77	-9.841	-0.544	0.22	-0.793	-0.488	0.122	-1.671	8.914	0.672	-0.732	1.892	1.16	-0.068	9.444	-0.584	2.075	0.61	-1.892	1506694641
-8.903	-2.519	-1.43	0.854	0.977	0.122	1.781	-9.228	0.012	0.61	-0.488	-3.967	1.96	9.353	0.872	-1.099	1.587	1.282	-8.88	-0.91	-0.026	-0.793	-0.305	0.244	-2.102	9.232	0.909	-0.122	2.075	1.099	1.31	9.805	-0.474	1.587	-2.808	-1.648	1506694641
-9.027	-1.945	-1.433	0.854	0.549	-0.488	1.805	-8.224	0.158	0.061	0.427	-2.808	1.849	9.625	0.033	-1.709	0.549	0.916	-8.447	-1.394	-0.224	-0.549	-0.671	0	-2.737	8.782	0.989	-0.244	1.099	1.099	2.174	9.628	-0.481	1.465	-2.014	-1.526	1506694641
-8.93	-2.198	-1.364	1.16	0.488	-0.732	1.591	-7.095	0.394	-0.549	1.099	-1.526	1.971	9.153	-0.5	-1.465	-0.183	1.099	-8.342	-1.523	-0.365	-0.122	-0.122	0	-2.73	8.512	0.952	-0.549	0.061	1.038	2.377	9.411	-0.309	1.282	-1.526	-1.587	1506694641
-9.106	-2.418	-1.654	1.221	0.549	-0.427	1.322	-6.533	0.696	-0.854	1.282	0.061	2.134	8.807	-0.422	-0.732	-0.244	1.465	-8.539	-1.426	-0.542	0.244	0	-0.061	-2.272	8.528	1.012	-0.488	-0.427	0.732	2.029	9.31	-0.355	1.221	-2.014	-1.465	1506694641
-9.367	-2.442	-1.643	1.526	-0.122	-0.305	1.218	-6.615	0.997	-0.854	1.282	0.061	2.134	8.981	-0.312	-0.427	0	1.465	-8.817	-1.047	-0.733	0.549	-0.244	0	-1.7	8.799	1.163	-0.061	-0.793	0.305	2.143	9.509	-0.362	0.854	-2.319	-1.282	1506694641
-9.522	-2.208	-1.729	1.465	-0.122	-0.427	1.363	-6.869	1.208	-0.61	-0.305	3.113	1.773	9.069	-0.191	-0.488	-0.366	1.343	-9.032	-1.026	-0.776	0.916	0	0.183	-1.3	9.131	1.187	0.122	-0.916	-0.061	1.499	9.447	-0.568	0.854	-2.319	-1.282	1506694641
-9.319	-2.351	-2.104	1.526	0.244	-0.488	2.145	-7.506	1.433	-0.488	-0.793	4.272	1.568	8.991	0.036	-0.427	-1.099	0.793	-9.283	-0.964	-0.894	1.099	0.427	0.183	-1.122	9.512	1.345	0.183	-1.282	-0.183	1.03	9.717	-1.025	0.427	-2.319	-1.343	1506694641
-9.633	-2.249	-2.101	1.953	0.061	0	2.918	-8.497	1.535	-0.305	-0.671	5.127	1.687	9.022	0.321	-0.183	-1.282	0	-9.722	-0.762	-1.142	1.16	0.549	0.305	-0.857	9.959	1.507	0.183	-1.587	-0.549	1.153	9.763	-1.597	0.122	-2.502	-1.465	1506694641
-9.906	-1.674	-2.092	1.892	-0.061	0.61	3.642	-9.622	1.439	-0.061	-0.793	5.31	1.982	9.397	0.639	0	-1.16	-0.916	-9.432	-0.834	-1.475	1.282	0.549	0.366	-0.697	10.39	1.553	-0.122	-1.953	-0.916	1.989	9.928	-1.12	0.122	-2.502	-1.465	1506694641
-10.594	-2.022	-1.561	0.488	-1.282	1.038	4.658	-10.398	1.287	0.061	-0.671	4.761	2.267	9.813	1.081	0.183	-1.099	-1.587	-9.72	-1.214	-1.002	1.465	1.953	0.305	-1.133	10.413	1.568	-0.427	-2.38	-1.038	2.718	10.347	-0.179	-1.038	-2.502	-1.16	1506694642
-10.868	-3.382	-1.389	-2.136	-0.671	1.77	5.535	-11.295	1.229	0.061	-0.671	4.761	2.635	10.133	1.812	0.183	-1.038	-2.136	-13.05	-0.249	-1.013	2.563	0.793	-0.366	-1.579	11.361	2.041	-0.549	-3.052	-0.854	4.515	10.907	0.164	-3.052	-1.77	-0.549	1506694642
-11.253	-4.922	-1.207	0.061	-1.282	1.587	6.654	-13.609	1.159	-0.244	-0.183	3.967	2.863	11.376	2.326	-0.244	-1.404	-2.502	-12.037	3.71	-0.991	2.014	-0.244	1.343	-1.141	12.084	3.848	0.793	-2.319	-1.404	6.448	11.907	2.135	-4.883	1.587	1.648	1506694642
-9.702	-6.662	1.33	0.916	-2.747	2.319	6.668	-12.592	0.394	1.16	0.732	0.61	2.847	12.973	2.109	-1.16	-2.93	-2.38	-11.421	1.531	0.707	0.061	0.183	0.244	-1.822	10.396	4.189	0	-1.404	-1.648	3.637	12.671	3.159	-5.066	2.075	3.052	1506694642
-9.934	-4.213	1.515	0.305	2.441	0.854	6.318	-10.976	0.077	0.671	1.404	-2.014	3.576	11.237	2.225	-0.977	-3.479	-1.526	-11.481	1.668	0.988	1.465	-1.709	-0.549	-2.302	9.53	3.864	-0.854	-0.916	-0.977	-0.562	12.946	-1.323	-3.113	0.793	4.15	1506694642
-10.633	-2.888	-0.693	-0.305	-2.686	-0.488	5.145	-11.885	-0.67	1.099	1.648	-3.845	4.503	9.831	2.917	0.183	-0.366	-0.793	-10.873	2.708	0.675	0.488	-0.61	0.427	-2.486	9.916	3.878	-0.305	0.183	-0.427	-1.849	13.054	-0.12	-3.113	0.793	4.15	1506694642
-8.173	-3.98	0.608	0	-1.587	-0.122	3.217	-11.435	-1.833	1.831	-0.244	-5.92	3.896	10.474	2.665	0	1.587	-0.61	-9.543	2.068	0.591	0.244	-0.488	-0.061	-2.99	9.463	3.842	0.183	0.061	-0.366	-2.539	11.44	-0.555	-2.441	-3.296	4.395	1506694642
-7.651	-2.698	1.304	-0.183	0.916	-0.244	2.432	-10.166	-2.229	1.282	-1.526	-6.836	2.735	10.444	2.242	-0.732	-0.427	0.244	-9.085	2.348	0.487	0.183	-1.099	-0.122	-2.869	8.323	3.535	0.061	-0.61	-0.183	-1.621	10.064	0.153	-1.099	-2.502	3.174	1506694642
-8.58	-2.174	0.605	-0.427	-0.977	-0.305	2.127	-9.599	-2.421	0.671	-0.793	-6.592	2.791	9.354	2.28	-0.549	-1.465	1.282	-8.379	2.073	0.549	0	-0.854	-0.122	-2.188	7.655	3.504	-0.183	-0.183	-0.366	0.933	8.442	0.933	-1.099	-2.502	3.174	1506694642
-7.762	-1.958	1.385	0	0.122	-0.061	1.664	-8.903	-2.556	0.244	0.305	-5.676	3.057	8.544	2.268	-0.183	0.122	1.831	-8.315	1.956	0.688	-0.122	-0.488	-0.366	-1.967	7.332	3.393	-0.183	0.366	-0.305	0.952	8.077	0.817	0.732	6.226	1.343	1506694642
-8.691	-1.576	1.13	-0.671	0.366	-0.366	1.044	-8.358	-2.414	-0.122	0.854	-4.456	2.492	8.014	2.109	-0.122	1.038	2.075	-8.563	2.458	0.809	-0.244	-0.305	-0.488	-2.143	7.533	3.527	0.061	0.549	0	-1.102	7.227	0.732	0.793	6.287	0.488	1506694642
-8.921	-1.907	0.853	-1.404	0.122	-0.244	0.648	-8.193	-1.977	-0.427	0.549	-2.686	1.863	7.953	2.005	0	0.732	2.014	-8.802	2.783	0.517	-0.671	0.122	-0.305	-2.207	8.333	3.833	0.488	0.977	0.305	0.062	7.357	1.564	0.793	6.287	0.488	1506694642
-9.22	-2.841	0.921	-1.343	0.61	-0.244	0.721	-8.317	-1.42	-0.427	0.488	-0.732	1.503	8.293	1.92	0.183	0.305	1.587	-9.02	2.127	0.14	-0.854	0.427	-0.549	-2.158	8.748	3.898	0.488	0.977	0.366	1.542	8.171	2.949	2.014	-0.305	-1.526	1506694642
-9.307	-2.389	1.53	-0.549	0.671	0.366	0.98	-8.314	-0.874	-0.244	0.305	0.916	1.549	8.798	2.025	0.549	0.305	0.977	-9.153	1.897	-0.072	-0.977	0	-0.732	-2.15	8.692	3.825	0.427	0.732	0.366	2.875	9.568	3.515	1.465	-0.488	-1.038	1506694642
-10.387	-1.774	0.498	-1.343	0.977	0.122	1.249	-8.232	-0.388	-0.183	-0.427	2.258	1.719	8.823	2.31	1.038	0.854	0.488	-9.457	1.357	0.045	-0.916	0.549	-0.671	-2.285	8.768	3.592	0.366	0.916	0.427	4.138	9.497	2.955	1.16	0.732	0.488	1506694642
-10.854	-3.389	-0.279	-0.732	-0.305	-0.427	1.785	-8.659	0.102	-0.183	-0.854	3.845	1.707	8.886	2.527	1.16	0.977	0.122	-10.137	0.804	-0.188	-0.854	0.061	-0.854	-2.531	9.427	3.089	0.549	0.671	0.671	2.756	9.092	0.835	2.258	-0.549	-1.221	1506694642
-9.044	-3.09	0.842	-0.549	-0.671	0.122	2.4	-9.463	0.364	0.061	-0.977	5.188	1.706	9.621	2.598	0.854	0.427	-0.427	-10.371	0.861	-0.104	-1.16	0.122	-0.854	-2.554	10.063	2.796	0.854	0.305	0.488	4.939	12.481	4.029	-0.61	1.953	-0.977	1506694642
-9.105	-3.307	-0.025	-1.953	1.831	-0.488	3.092	-10.154	0.519	0.366	-1.221	5.859	1.867	10.544	2.335	0.366	-0.488	-0.732	-10.192	0.459	0.233	-1.038	0.305	-0.61	-2.245	10.326	2.522	0.549	0.366	0.061	-0.325	9.113	1.451	0.427	1.282	-0.732	1506694642
-9.956	-3.62	-2.326	-0.732	0.366	-0.977	3.947	-10.598	0.818	0.488	-0.977	5.737	2.483	10.755	2.032	0.244	-0.793	-0.793	-10.747	0.166	0.017	-1.465	-0.854	-0.488	-1.91	10.548	2.238	0.244	0.854	-0.244	1.382	9.768	0.129	1.648	-1.099	-0.61	1506694642
-9.528	-4.016	-2.297	-0.854	-0.061	-0.366	4.449	-10.794	1.026	0.488	-0.977	5.737	3.079	10.612	1.727	0.549	0.061	-0.916	-10.09	-0.986	0.388	-1.648	0.061	-0.488	-1.955	10.447	1.489	0	0.977	-0.244	1.428	10.466	0.178	0.854	0.122	-0.427	1506694642
-9.069	-3.913	-1.621	-0.671	0.793	-0.122	4.454	-10.243	0.883	0.61	-2.258	2.38	3.37	10.436	1.479	0.671	1.221	-1.221	-10.196	-1.926	0.696	-1.648	-0.427	-0.549	-2.289	10.36	0.642	-0.366	1.343	0	1.305	10.186	-0.069	0.732	-0.061	-0.732	1506694642
-9.348	-3.253	-1.973	-0.122	0.793	-0.183	4.935	-9.895	0.994	0.366	-2.075	0.671	3.439	10.331	1.327	0.488	1.465	-1.343	-10.351	-2.299	0.568	-1.038	-0.366	-0.244	-2.69	10.227	0.136	-0.488	1.404	0.366	1.316	9.767	-0.769	0.977	-0.427	-0.61	1506694642
-9.497	-2.629	-2.029	-0.244	0.366	-0.366	4.917	-9.652	1.574	0.366	-2.075	0.671	3.869	10.657	1.132	-0.122	1.526	-1.221	-9.537	-2.238	0.455	-0.793	-0.366	-0.183	-3.206	10.005	0.317	-0.061	0.977	0.427	1.379	9.849	-0.689	0.977	-1.221	-0.549	1506694642
-9.362	-2.736	-2.094	-0.122	-0.183	-0.427	4.628	-8.875	2.098	0.122	-2.197	-1.587	4.246	10.794	0.666	-0.977	0.793	-0.427	-8.978	-2.371	0.476	-0.549	-0.61	-0.366	-3.391	9.545	0.371	0	0.061	0.549	2.156	9.855	-0.304	0.977	-1.038	-0.916	1506694642
-9.093	-3.102	-2.116	0.122	-0.122	-0.366	4.863	-7.949	2.437	0.183	-3.418	-2.441	4.451	10.22	0.348	-1.404	-0.977	1.038	-8.865	-2.408	0.682	-0.244	-0.183	-0.244	-2.996	9.177	0.184	-0.366	-0.61	0.854	2.494	9.679	-0.242	0.854	0.244	-0.854	1506694642
-9.222	-3.546	-2.074	0.61	-0.183	-0.061	6.192	-7.349	2.7	0.305	-2.747	-3.113	5.002	9.721	0.453	-1.343	-1.953	2.319	-8.936	-2.312	0.823	0.122	0.061	-0.122	-2.437	9.148	0.294	-0.366	-0.61	0.854	2.049	9.741	-0.033	0.61	0.183	-0.671	1506694643
-9.244	-3.399	-1.907	1.038	-0.244	0.305	6.192	-7.349	2.7	0.305	-2.747	-3.113	5.41	9.63	0.613	-1.404	-2.319	3.418	-8.936	-2.312	0.823	0.122	0.061	-0.122	-2.14	9.204	0.469	-0.366	0.061	1.526	1.707	9.866	0.004	0.61	0.183	-0.671	1506694643
-9.562	-2.664	-1.924	0.916	-0.732	0.366	8.46	-7.88	1.772	0.122	-2.075	-5.249	5.995	9.679	0.641	-1.648	-2.563	4.517	-8.936	-2.312	0.823	0.122	0.061	-0.122	-1.967	9.524	0.736	-0.366	0.061	1.526	1.653	9.781	-0.129	-0.122	-1.038	-0.183	1506694643
-9.564	-2.883	-1.65	0.732	-0.488	0.244	9.417	-8.033	0.931	-0.366	-1.709	-6.409	6.45	9.537	0.671	-1.526	-4.15	5.493	-9.477	-2.506	0.784	1.099	1.099	0.122	-1.041	9.802	0.934	-1.038	-0.854	2.93	2.37	9.704	-0.547	0	-0.732	-0.061	1506694643
-9.04	-3.493	-0.932	0.366	0.549	0.305	10.079	-8.126	0.255	-0.854	-0.122	-6.958	7.848	9.11	0.839	-0.977	-3.113	6.165	-10.844	-1.852	0.161	1.465	0.122	0	0.385	10.701	1.5	-1.221	-1.099	3.784	1.974	9.948	-0.613	-0.244	-0.061	-0.183	1506694643
-9.477	-3.229	-1.493	0.793	0.671	-0.061	9.964	-8.486	-0.766	-0.854	-0.122	-6.958	8.92	8.994	0.589	-0.916	-1.221	6.348	-10.769	0.008	-0.493	1.099	-0.427	0.427	2.095	11.238	2.525	-1.038	-0.366	3.601	0.484	9.935	-0.601	-0.305	-1.16	0	1506694643
-9.367	-3.326	-1.614	0.793	-0.488	0	10.34	-8.227	-1.3	-1.099	0.793	-7.202	9.363	8.386	0.792	-0.732	-0.366	5.981	-10.2	0.429	-0.579	0.305	0	0.793	2.792	10.43	3.47	-1.038	-0.366	3.601	0.64	9.932	-1.226	-0.183	-1.831	-0.305	1506694643
-8.942	-3.321	-0.849	0.488	0.427	-0.244	9.587	-7.124	-1.369	-1.099	0.793	-7.202	9.623	6.912	1.404	-0.183	0.61	5.615	-9.975	-0.299	-0.406	0.305	0	0.793	3.021	9.393	3.437	-0.916	1.038	3.479	1.662	9.847	-1.18	-0.183	-1.831	-0.305	1506694643
-9.373	-3.124	-0.815	0.427	0.122	-0.427	8.89	-6.614	-1.158	-1.282	2.991	-6.226	9.702	5.643	2.062	0.183	2.38	5.432	-10.207	-0.348	-0.159	0.122	-1.648	0.183	2.864	9.199	3.042	-1.77	2.258	4.333	0.657	9.792	-0.237	-0.183	0.427	-0.366	1506694643
-9.463	-2.929	-0.721	0.427	0.061	-0.305	7.584	-6.454	-0.757	-0.916	1.648	-5.676	8.65	5.184	2.3	-0.549	3.235	4.944	-10.2	-0.161	0.017	0.244	-1.953	0.366	2.556	9.186	2.858	-1.77	2.258	4.333	0.347	9.933	0.053	-0.244	-0.671	-0.488	1506694643
-9.601	-2.722	-0.501	0.244	-0.061	-0.366	6.589	-6.005	-0.671	-0.183	0.61	-4.7	7.34	4.949	2.562	-1.16	2.075	3.845	-9.973	0.232	0.337	0.244	-2.197	0.366	2.671	8.918	3.174	-0.549	1.16	4.15	1.32	9.866	-0.024	-0.305	-0.488	-0.366	1506694643
-9.548	-2.823	-0.481	0.366	-0.122	-0.427	5.698	-4.968	-0.104	-0.122	-0.61	-3.357	6.26	4.862	2.566	-1.648	0.244	2.686	-9.75	0.61	0.778	0	-1.953	0.366	3.286	8.698	3.705	-0.549	1.16	4.15	1.488	9.877	0.276	-0.244	0.061	-0.305	1506694643
-9.438	-2.775	-0.481	0.549	0.061	-0.305	5.556	-4.242	-0.195	-0.122	-0.61	-3.357	5.649	4.657	2.565	-1.953	0.305	1.526	-9.51	0.511	1.19	-0.305	-1.526	0.427	2.92	8.586	3.918	0.366	2.869	2.991	0.921	9.939	0.525	-0.305	0.061	-0.427	1506694643
-9.518	-2.751	-0.416	0.305	0.061	-0.183	6.307	-4.005	-0.452	-1.404	-1.587	-0.427	5.085	4.681	2.597	-1.77	-1.587	0.183	-9.583	0.261	1.428	-0.305	-1.404	0.427	2.329	8.574	3.982	0.366	1.892	2.502	0.957	9.786	0.361	-0.061	-0.671	-0.488	1506694643
-9.551	-2.972	-0.439	0.366	-0.061	-0.061	7.247	-3.937	-0.367	-1.953	1.221	0.671	5.607	4.797	2.159	-1.282	-1.465	-0.916	-9.435	0.214	1.811	-0.183	-1.16	0.366	2.466	8.46	4.115	0.366	1.892	2.502	1.799	9.856	0.531	0	-0.366	-0.305	1506694643
-9.554	-3.163	-0.476	0.427	-0.183	-0.122	7.607	-3.748	-0.386	-1.77	1.953	0.916	6.437	4.736	2.243	-0.427	0.732	-1.526	-9.501	0.444	1.975	0	-0.793	0.244	2.974	8.437	4.45	0.244	0.793	2.197	1.538	9.999	0.775	-0.183	0	-0.183	1506694643
-9.351	-3.132	-0.324	0.427	-0.061	-0.183	7.955	-4.063	-0.048	-1.404	1.038	0.916	6.942	5.264	2.56	0.183	1.221	-1.709	-9.527	0.624	2.101	-0.122	-0.732	0.244	2.975	8.057	4.344	0.244	1.709	0.549	0.764	10.03	0.391	-0.122	-0.366	-0.183	1506694643
-9.263	-3.1	-0.353	0.244	-0.061	-0.244	8.24	-3.726	-0.001	-1.343	-0.549	0.732	7.823	5.471	2.753	0.305	-0.488	-1.038	-9.355	0.72	2.321	-0.061	-0.549	0.244	2.948	7.905	4.145	0.244	1.709	0.549	0.601	9.903	0.361	-0.122	-0.671	-0.183	1506694643
-9.143	-3.185	-0.394	0.244	-0.183	-0.183	8.99	-3.699	-0.225	-1.16	-1.038	0.488	8.343	4.993	2.994	0	-0.549	0	-9.079	0.418	2.479	-0.061	-0.549	0.244	3.266	7.801	4.161	0.183	0.977	0.488	0.798	9.762	0.341	0.061	-0.549	-0.183	1506694643
-9.001	-3.198	-0.263	0.183	-0.061	-0.122	8.888	-3.461	-0.607	-0.916	-1.038	0.366	8.313	4.516	3.057	-0.427	-0.244	-0.061	-8.942	0.672	2.626	0.183	-0.305	-0.061	3.275	7.857	4.365	0.122	0.305	0.854	0.903	9.711	0.342	-0.061	-0.244	-0.183	1506694643
-9.263	-3.24	-0.323	0.061	0	-0.061	8.417	-3.563	-0.901	-0.854	-1.343	0.183	8.331	4.442	2.909	-0.244	-0.61	-0.122	-9.122	0.831	2.644	0	-0.183	0	3.421	7.851	4.398	0.244	-0.183	0.671	0.853	9.601	0.373	-0.061	-0.061	-0.183	1506694643
-9.264	-3.218	-0.313	0.122	-0.122	-0.061	8.412	-3.657	-0.587	-0.854	-1.343	0.183	8.446	4.382	2.626	0.244	-0.244	0.122	-9.277	0.839	2.609	0	-0.183	0	3.95	7.837	4.457	0.183	0.61	0.305	0.787	9.744	0.377	-0.061	0.061	-0.183	1506694643
-9.359	-3.122	-0.245	-0.061	-0.122	-0.061	8.51	-3.85	-0.626	-0.549	-2.686	-0.183	8.068	4.432	2.137	0.427	-0.122	0.061	-9.245	0.706	2.6	-0.061	0	0.122	3.67	7.793	4.298	0.671	0.793	0.183	0.741	9.793	0.351	-0.061	-0.061	-0.122	1506694643
-9.307	-3.125	-0.329	0	-0.244	0	9.31	-3.816	0.27	0.488	-2.441	-0.61	7.648	4.8	3.415	-0.916	-0.549	0	-9.155	0.598	2.596	-0.122	0.122	0.061	2.949	7.892	4.472	0.671	0.793	0.183	0.784	9.811	0.423	-0.061	0.061	-0.183	1506694643
-9.177	-3.158	-0.255	-0.122	0	0	10.133	-3.761	-0.165	-0.305	-2.136	-0.549	8.197	4.697	3.402	-0.244	-0.732	-0.061	-9.204	0.511	2.467	-0.061	0.183	0.061	3.132	7.9	4.365	-0.366	-1.16	-0.305	0.84	9.807	0.376	0	0.244	-0.183	1506694643
-9.444	-3.217	-0.473	-0.183	0	0	10.281	-3.662	-1.29	-1.038	-1.221	-0.977	8.715	5.048	3.402	-0.122	0.427	0.427	-9.296	0.312	2.44	0.183	0.305	0	3.103	7.953	4.12	-0.488	-0.549	-0.977	0.72	9.717	0.426	-0.061	0.366	-0.183	1506694644
-9.52	-3.182	-0.679	0.061	-0.061	-0.061	10.356	-3.646	-2.334	-1.343	-0.854	-1.648	8.863	5.09	3.067	0.122	-0.61	1.404	-9.423	0.175	2.26	0.366	0.488	-0.122	3.488	8.224	3.703	-0.488	-0.549	-0.977	0.604	9.965	0.318	-0.061	-0.122	-0.183	1506694644
-9.337	-3.137	-0.689	0.061	0.061	-0.061	9.844	-4.314	-2.952	-1.648	-1.16	-2.441	9.203	5.251	2.147	0.183	-1.038	1.831	-9.53	-0.065	2.079	0.61	0.61	-0.061	3.017	8.271	3.61	-0.732	-1.343	-1.77	0.64	10.091	0.379	-0.183	-0.244	-0.183	1506694644
-9.417	-3.151	-0.812	0.183	-0.061	0	9.207	-4.38	-2.785	-2.258	-1.038	-2.991	9.033	5.816	1.845	0.183	-2.258	2.869	-9.459	-0.269	2.031	0.732	0.854	-0.061	2.968	8.411	3.25	-0.488	-2.869	-2.319	0.79	9.896	0.092	-0.183	-0.244	-0.183	1506694644
-9.52	-3.292	-1.072	0.244	-0.183	0.061	7.844	-3.823	-2.717	-2.441	-1.77	-2.441	8.521	5.544	1.538	0.244	-2.747	3.113	-9.46	-0.102	1.872	0.488	1.099	-0.061	3.647	8.727	3.475	-0.427	-2.563	-3.784	0.69	9.854	0.09	-0.244	-0.244	-0.183	1506694644
-9.463	-3.589	-1.18	0.366	-0.366	0.122	7.486	-4.126	-2.769	-2.441	-1.77	-2.441	7.708	5.699	0.589	0.549	-3.296	3.113	-9.966	-0.305	1.41	0.366	0.977	0.122	3.079	8.78	3.225	0.793	-2.502	-5.493	0.9	10.02	0.231	-0.305	-0.122	-0.122	1506694644
-9.31	-3.754	-1.165	0.61	-0.366	0.183	6.357	-3.335	-3.175	-2.319	-0.854	-1.404	7.131	5.583	-0.278	1.038	-3.784	2.686	-9.957	-0.468	1.251	0.427	0.427	-0.061	2.046	9.503	2.906	1.099	-2.991	-6.958	0.935	10.103	0.124	-0.549	-0.305	0.061	1506694644
-9.032	-3.536	-0.961	0.977	-0.122	0.366	5.404	-1.718	-3.366	-2.136	0.122	0.305	6.808	4.594	-0.84	1.282	-2.441	1.587	-9.552	-0.366	1.493	0.793	0.671	-0.122	1.788	10.107	2.37	1.343	-3.418	-7.263	0.604	10.112	0.127	-0.916	-0.366	0.244	1506694644
-9.043	-3.427	-0.883	0.671	-0.061	0.244	6.158	-0.061	-2.596	-2.014	0.183	2.014	5.946	3.168	-0.27	0.977	-2.441	-0.305	-9.533	-0.811	1.564	1.221	1.16	0.061	1.145	10.641	2.273	0.427	-4.028	-7.385	0.69	9.963	0.398	-0.977	-0.61	0.366	1506694644
-9.238	-3.894	-0.937	0.61	-0.305	0	7.45	1.116	-2.166	-1.831	-0.061	2.869	6.236	2.237	-0.074	0.61	-3.845	-2.075	-9.804	-0.841	1.398	1.77	1.343	0.122	0.973	11.12	2.259	-0.916	-4.211	-7.019	0.568	9.774	0.055	-0.977	-0.671	0.244	1506694644
-9.142	-4.536	-0.672	1.099	-0.488	-0.122	8.67	2.07	-1.769	-1.221	-2.441	3.357	8.756	1.992	-1.434	0.183	-1.831	-3.357	-10.058	-0.081	1.14	2.136	1.343	0.122	1.032	10.962	2.347	-1.16	-3.357	-6.409	0.183	9.877	-0.156	-1.038	-0.244	0.427	1506694644
-9.085	-5.021	-0.341	1.404	-0.305	-0.244	10.411	3.092	-2.195	-0.854	-3.845	3.418	10.57	1.826	-1.611	-0.488	-1.16	-4.028	-10.267	0.398	0.721	1.953	1.038	0.305	0.412	10.373	2.407	-0.549	-3.113	-5.798	-0.195	10.243	0.364	-1.221	-0.366	0.549	1506694644
-9.549	-5.239	-0.106	2.075	-0.122	-0.549	11.877	3.369	-3.498	-0.916	-2.625	3.174	11.917	1.434	-1.294	-1.465	-1.953	-3.845	-10.537	0.415	0.245	2.136	-0.366	0.244	-0.475	9.765	2.803	0.183	-2.686	-4.822	-0.554	10.497	0.569	-1.282	-0.854	0.671	1506694644
-9.368	-4.715	0.311	2.747	-0.061	-0.732	12.396	3.4	-3.543	-1.526	-0.854	2.563	12.769	1.102	-1.294	-2.38	-1.282	-2.625	-10.518	0.384	0.422	3.235	-0.488	0.488	-1.312	9.786	2.801	0.305	-2.808	-3.906	-1.526	10.856	0.153	-1.038	-1.892	0.488	1506694644
-8.579	-3.828	1.267	2.38	1.648	-0.977	11.673	3.202	-3.529	-2.197	-1.709	2.319	12.662	1.056	-0.947	-2.991	-1.221	-1.404	-9.763	0.544	0.719	3.235	-0.488	0.488	-2.043	9.246	3.181	0.488	-2.93	-2.625	-1.678	10.641	0.45	-0.977	-1.831	0.122	1506694644
-9.327	-4.177	0.737	1.709	2.686	-1.587	10.951	2.16	-4.42	-2.563	-0.183	2.197	11.812	1.576	-1.193	-3.418	-1.343	-0.61	-9.806	1.196	0.76	4.211	-1.282	0.61	-2.664	8.647	3.619	0.427	-2.075	-1.77	-1.195	9.822	0.595	-0.793	-1.404	0	1506694644
-9.106	-4.566	-0.272	2.93	0.854	-1.404	9.662	0.848	-5.39	-2.93	0.488	1.831	10.669	2.553	-1.529	-3.296	-0.977	0	-9.246	1.951	0.866	3.479	-1.343	0.366	-3.134	8.219	3.913	0.549	-2.014	-1.587	-2.482	9.775	-0.467	0.183	-6.531	0.122	1506694644
-7.33	-4.484	-0.016	3.296	1.77	-0.671	8.166	-0.364	-6.82	-3.296	0.549	1.526	9.552	3.699	-1.128	-3.235	-0.916	0.366	-8.966	2.531	1.013	3.479	-1.16	0.305	-3.775	8.163	4.11	0.977	-2.136	-1.587	-2.058	9.702	-0.685	0.549	-12.451	-0.305	1506694644
-7.986	-4.363	-0.741	3.662	2.441	-0.488	7.184	-1.107	-7.425	-3.845	1.16	1.648	8.823	4.632	-0.756	-3.479	-1.282	0.488	-8.367	2.64	1.581	3.357	-0.61	0.061	-4.759	7.811	4.077	1.099	-2.563	-1.404	1.324	9.038	0.559	-0.244	-9.399	-1.221	1506694644
-8.855	-4.916	-1.132	4.7	1.587	-0.305	6.984	-1.068	-6.924	-4.028	0.488	1.282	8.595	5.309	-0.273	-3.845	-1.282	0.732	-8.449	1.875	1.733	3.784	-0.122	-0.488	-5.517	7.148	3.643	0.916	-3.662	-0.916	0.653	9.582	0.339	-0.854	-5.737	-1.648	1506694644
-9.288	-5.18	-0.836	4.944	1.16	-0.061	7.031	-0.525	-7.311	-3.784	-0.122	1.221	8.664	5.566	-0.444	-3.662	-1.343	1.282	-9.172	1.235	1.5	4.517	0.183	-0.977	-5.623	7.303	2.786	1.16	-4.456	-0.427	-0.425	10.613	0.587	-2.014	-4.639	-2.197	1506694644
-8.735	-5.743	-0.244	5.371	1.648	0.183	7.025	0.033	-7.589	-3.906	0.671	1.648	8.472	5.696	-0.61	-3.967	-1.526	1.77	-9.782	1.302	1.068	4.517	0.183	-0.977	-5.554	8.134	2.304	2.014	-5.127	-0.366	-1.081	11.239	0.1	-2.014	-4.639	-2.197	1506694644
-8.496	-5.806	-0.199	6.042	2.38	0.244	7.19	0.465	-7.595	-4.333	0.61	2.136	8.271	6.105	-0.927	-4.944	-1.953	2.258	-9.679	1.476	0.819	5.676	-0.305	-1.099	-5.136	8.722	2.479	2.319	-5.493	-0.488	-1.537	11.463	0.059	-1.648	-5.127	-2.441	1506694644
-8.05	-4.977	-0.11	6.287	2.563	0.183	7.425	0.496	-7.537	-5.005	0.793	2.625	8.472	6.41	-1.2	-5.676	-2.136	2.502	-9.298	1.37	0.553	6.287	-0.183	-1.038	-4.737	9.063	2.545	1.953	-5.737	-0.549	-0.804	11.047	0.963	-2.014	-5.188	-2.319	1506694644
-7.788	-3.865	-0.042	6.104	2.869	0.305	6.917	0.182	-7.578	-5.676	1.465	2.869	8.524	6.471	-1.458	-5.798	-2.014	2.502	-9.014	1.605	0.188	6.287	-0.183	-1.038	-4.335	9.002	2.315	1.282	-6.226	-0.671	0.002	9.912	1.475	-2.014	-5.188	-2.319	1506694644
-7.616	-2.698	0.039	5.493	2.747	0.549	5.719	-0.114	-7.662	-6.042	1.282	2.991	8.119	6.302	-1.769	-5.676	-1.587	2.38	-8.742	2.35	0	6.592	0.061	-0.793	-3.634	8.762	2.342	1.16	-6.653	-0.916	0.554	9.004	1.372	-2.441	-6.958	-0.916	1506694645
-7.468	-2.146	0.325	4.7	3.113	0.732	4.828	-0.488	-8.015	-6.104	0.977	3.113	7.655	5.742	-1.784	-5.737	-1.648	2.136	-8.585	3.09	-0.196	6.409	0.244	-0.61	-2.799	8.536	2.718	1.16	-6.653	-1.16	1.257	8.282	1.329	-2.319	-6.592	-0.61	1506694645
-8.186	-2.134	0.707	4.15	3.723	0.977	4.655	-1.093	-8.205	-5.859	1.16	3.113	7.486	5.03	-1.658	-5.92	-1.77	1.892	-8.624	3.809	-0.389	6.409	0.244	-0.61	-2.298	8.442	3.269	1.221	-6.531	-1.282	1.467	8.207	1.651	-2.319	-6.592	-0.61	1506694645
-10.121	-3.194	0.29	3.479	2.625	1.16	5.108	-1.473	-7.896	-5.249	0.916	2.747	7.584	4.449	-1.559	-5.859	-1.709	1.77	-9.097	4.043	-0.286	5.92	0.916	-0.61	-1.81	8.483	3.571	1.221	-6.531	-1.282	1.227	7.077	2.318	-2.93	-6.226	-0.549	1506694645
-12.212	-5.124	-1.739	4.089	4.028	1.282	6.065	-1.621	-7.647	-4.578	0.366	2.502	7.922	3.768	-1.604	-5.493	-1.77	1.587	-11.306	2.657	-0.368	5.31	0.977	-0.549	-1.421	9.421	3.42	1.099	-5.981	-1.16	-0.892	7.631	-1.125	2.014	-8.24	-0.732	1506694645
-11.19	-4.299	-0.279	6.592	-0.671	2.136	7.576	-1.608	-7.669	-4.028	-0.305	2.319	8.41	3.005	-1.926	-5.127	-1.953	1.404	-10.854	0.011	-1.559	5.188	-0.977	-1.221	-1.654	11.404	2.285	0.977	-5.371	-0.732	6.918	13.273	7.76	-1.282	-5.371	0	1506694645
-9.933	-3.029	-0.743	4.089	2.38	1.526	9.086	-1.674	-7.124	-4.211	-0.427	2.258	9.483	2.7	-2.542	-5.371	-1.587	0.916	-10.539	-0.386	-1.066	5.066	2.014	-0.366	-2.133	11.49	1.434	0.671	-5.432	-0.854	2.572	8.125	2.956	1.77	-7.263	1.587	1506694645
-9.832	-3.703	-2.987	6.775	1.099	1.038	9.331	-1.335	-5.457	-4.944	0.671	2.441	10.922	3.455	-3.708	-5.493	-1.648	1.099	-10.561	-1.556	-1.865	5.066	2.014	-0.366	-2.08	11.555	0.281	0.183	-6.47	-0.671	1.966	9.591	1.232	2.502	-6.836	-0.366	1506694645
-8.801	-3.658	-2.978	5.859	2.258	1.343	8.697	-0.833	-4.301	-5.493	0.916	3.296	11.358	3.346	-4.272	-5.188	-0.549	1.953	-10.613	-1.989	-2.132	5.92	1.282	-0.122	-0.958	11.376	-0.023	-0.427	-6.653	-0.549	0.967	10.16	1.215	2.808	-6.165	0.183	1506694645
-8.516	-3.551	-3.911	5.981	3.113	1.465	8.573	-0.614	-4.119	-5.554	0.671	3.845	10.375	2.556	-4.296	-5.188	-0.793	1.831	-11.209	-1.205	-2.558	5.92	1.282	-0.122	-0.056	10.887	0.292	-0.427	-6.653	-0.549	0.128	10.846	-0.313	2.808	-6.165	0.183	1506694645
-8.985	-3.144	-4.481	7.08	2.441	0.977	8.813	-0.598	-4.496	-5.371	0.854	3.601	9.219	2.09	-4.865	-5.432	-1.16	1.77	-10.582	-1.273	-2.68	6.042	0.488	0.427	0.284	10.513	0.825	0.427	-5.249	-1.16	2.231	10.521	-1.774	2.686	-4.639	-0.427	1506694645
-7.909	-2.778	-4.302	7.08	3.174	0.671	8.988	-0.811	-4.779	-5.005	0.793	3.052	8.62	2.105	-5.353	-5.493	-0.854	1.831	-9.983	-1.718	-2.732	5.859	-0.854	0.244	-0.024	9.923	0.836	0.61	-4.883	-1.282	1.542	10.355	-2.279	2.686	-4.639	-0.427	1506694645
-8.421	-2.741	-4.756	7.568	4.395	0.916	8.386	-0.965	-4.989	-4.944	0.488	2.563	8.189	2.025	-4.996	-5.493	-0.977	1.709	-9.496	-1.611	-2.621	5.981	-1.343	-0.061	-0.195	9.312	0.695	0	-5.188	-0.977	0.538	10.013	-2.188	2.197	-5.432	-0.305	1506694645
-9.217	-1.788	-4.687	7.812	2.258	0.61	7.423	-0.964	-4.776	-4.883	0.916	2.625	8.099	1.695	-4.18	-5.371	-0.854	1.709	-9.189	-1.446	-2.591	6.287	-0.977	-0.305	0.049	9.001	0.727	-0.183	-5.31	-0.854	1.461	9.678	-2.155	1.77	-6.592	-0.244	1506694645
-9.556	-1.275	-4.297	6.836	2.38	0.427	6.41	-0.83	-4.588	-4.944	0.61	3.113	8.211	1.481	-3.509	-5.31	-0.549	1.892	-9.283	-1.147	-2.59	6.592	-1.099	-0.488	0.445	9.056	0.909	0.122	-5.188	-0.916	3.036	9.321	-2.062	1.282	-5.432	-0.305	1506694645
-9.527	-0.975	-4.151	6.531	1.77	0.183	6.142	-0.72	-4.504	-4.944	0.671	3.723	8.094	1.449	-3.241	-5.615	-0.427	1.831	-9.433	-0.61	-2.591	6.409	-1.465	-0.488	0.775	9.444	1.165	0.61	-5.005	-1.221	2.862	9.635	-2.053	0.977	-5.249	-0.244	1506694645
-9.483	-0.666	-3.476	5.981	1.282	0.122	6.514	-0.885	-4.471	-4.7	0.488	4.089	7.848	1.511	-3.274	-5.92	-0.732	1.648	-9.29	-0.627	-2.482	6.409	-1.465	-0.488	1	9.744	1.395	0.732	-4.883	-1.526	2.451	9.57	-1.781	0.366	-5.859	-0.183	1506694645
-8.899	-0.319	-2.812	5.371	0.977	0.183	7.291	-1.321	-4.477	-4.517	0.305	3.906	7.964	1.543	-3.512	-6.042	-0.977	1.282	-8.909	-0.492	-2.309	6.042	-1.038	-0.122	1.203	9.993	1.601	0.427	-4.7	-1.709	3.235	9.173	-2.012	0.244	-5.371	-0.244	1506694645
-9.192	-0.482	-2.693	4.7	1.282	0	7.677	-1.436	-4.272	-4.517	0.549	3.235	8.202	1.342	-3.588	-5.798	-0.793	0.916	-8.603	-0.233	-2.043	5.554	-0.671	0.122	1.535	9.886	1.855	0	-4.639	-1.892	4.201	8.385	-2.096	0.488	-3.906	-0.183	1506694645
-9.711	-0.536	-2.609	4.761	0.916	-0.183	7.411	-1.357	-3.918	-4.395	0.427	2.563	8.465	1.04	-3.504	-5.432	-0.549	0.61	-8.782	0.128	-2.021	5.554	-0.671	0.122	1.811	9.85	2.139	-0.122	-4.456	-2.014	2.812	8.908	-1.503	0.122	-3.906	-0.244	1506694645
-9.649	-0.099	-2.323	4.028	0.793	-0.183	7.169	-1.394	-3.872	-3.967	0.061	2.136	8.695	0.578	-3.482	-5.005	-0.549	0.366	-8.99	0.193	-1.897	4.883	-0.549	0.305	2.186	9.975	2.266	-0.244	-4.089	-2.075	2.253	9.394	-0.951	0.122	-3.906	-0.244	1506694645
-9.923	0.242	-2.37	3.174	0.671	-0.061	7.302	-1.643	-4.003	-3.479	-0.305	1.831	8.937	0.092	-3.347	-4.639	-0.366	0	-9.229	0.223	-1.829	3.479	-0.122	0.61	2.302	10	2.426	-0.305	-3.845	-2.075	3	9.188	-1.495	0	-2.686	-0.977	1506694645
-10.378	-0.432	-2.583	2.625	0.671	0.122	7.954	-1.987	-4.156	-3.113	-0.305	1.648	9.265	-0.223	-3.029	-4.333	-0.305	-0.305	-9.215	0.419	-1.721	3.479	-0.122	0.61	2.139	9.988	2.603	-0.305	-3.723	-1.953	3.125	9.305	-1.469	0.122	-1.648	-1.343	1506694645
-11.635	-2.032	-2.503	0.305	-0.854	0.732	8.637	-2.29	-4.191	-2.808	-0.488	1.404	9.708	-0.386	-2.865	-3.967	-0.244	-0.427	-11.667	0.114	-1.23	2.93	0.122	0.671	1.808	10.214	2.854	-0.244	-3.54	-1.709	2.517	10.29	-0.334	0.122	-1.648	-1.343	1506694645
-12.657	-2.4	-2.314	-1.16	0.183	1.221	9.509	-2.419	-4.551	-2.319	-1.282	1.343	10.171	-0.284	-2.823	-3.601	0.122	-0.366	-13.26	2.664	-0.739	2.319	1.038	0.366	1.453	11.724	3.596	0.122	-3.479	-1.831	3.67	11.817	0.209	-2.014	-2.136	-0.61	1506694645
-13.101	-3.848	-1.841	0.427	-3.174	1.282	11.026	-2.929	-5.833	-1.221	-1.465	1.648	10.55	0.4	-3.042	-3.296	-0.549	-0.732	-11.496	3.112	0.201	1.953	-0.671	0.488	1.089	12.041	4.853	0.916	-2.563	-2.319	4.874	13.647	2.182	-4.089	-0.549	1.526	1506694646
-8.69	-4.878	0.469	0.305	-1.343	2.075	11.761	-3.588	-6.785	-0.854	-0.061	1.465	11.508	1.436	-3.491	-2.808	-1.465	-1.099	-10.459	0.413	1.342	0.305	-0.488	-0.183	-0.409	10.427	4.823	0.671	0.488	-1.77	3.572	13.938	2.955	-4.944	0.366	2.075	1506694646
-10.017	-3.828	1.267	0.122	1.526	1.831	10.887	-3.642	-6.137	-1.526	1.587	0.671	12.193	2.068	-2.964	-1.709	-0.122	-0.549	-9.997	1.122	1.721	0.305	-0.488	-0.183	-2.725	8.723	4.057	-1.099	-0.549	0.122	1.9	11.841	0.735	-3.418	0.732	4.211	1506694646
-11.568	-2.358	-0.878	1.16	-1.587	0.854	9.097	-2.946	-5.398	-1.343	1.587	0.488	11.439	2.054	-1.986	-0.549	1.099	0.122	-10.115	1.998	1.117	1.038	0.427	0	-2.305	8.632	4.235	-0.671	-1.221	1.282	0.717	12.249	0.331	-2.747	0.244	4.456	1506694646
-9.256	-2.192	-0.074	0.244	-2.502	-0.122	7.723	-2.122	-5.639	-0.488	0.916	0.549	10.479	2.181	-1.495	0.122	0.549	0.549	-9.938	1.94	0.226	0.305	-0.671	-0.549	-1.116	8.996	4.48	0.305	0.488	1.038	-0.514	13.156	0.493	-3.296	-0.854	5.066	1506694646
-7.965	-1.835	0.431	-0.671	-0.549	0.061	7.383	-1.652	-5.788	0.122	0.732	0.122	9.668	2.57	-1.391	0	0.244	0.671	-8.833	2.327	0.217	-0.244	0.061	-0.366	-1.153	8.278	4.127	0.61	0.61	0.793	-0.897	11.164	0.65	-3.784	-2.808	4.272	1506694646
-7.659	-1.572	0.368	-1.099	-1.221	0.183	7.303	-1.33	-5.03	0.427	0.366	-0.488	8.987	2.747	-1.072	-0.061	-0.061	0.732	-8.088	2.132	0.084	-0.244	0.061	-0.366	-1.139	7.446	3.747	0.732	0.183	0.916	0.084	8.604	0.956	-2.136	-2.197	3.479	1506694646
-6.893	-1.56	0.646	-1.221	-0.61	0.122	7.001	-0.81	-4.38	0.366	0.427	-0.732	8.376	2.488	-0.501	0.122	0.305	0.916	-7.703	1.64	-0.203	-0.488	0.61	-0.244	-0.544	7.063	3.537	0.427	0.183	0.916	1.574	7.248	0.883	-0.549	0.305	2.991	1506694646
-6.492	-0.894	1.192	-1.404	0.061	0.061	6.819	-0.523	-4.102	0.244	0.549	-0.793	7.68	2.099	-0.144	0.305	0.122	0.916	-7.869	1.634	-0.396	-0.61	0.854	-0.244	-0.089	7.075	3.547	0.366	0.549	0.732	0.618	6.002	0.024	0.854	2.075	2.136	1506694646
-7.546	-0.463	0.851	-1.587	1.038	-0.122	6.673	-0.409	-3.949	0.244	0.671	-0.916	7.297	1.754	-0.06	0.427	0.061	0.732	-8.315	1.854	-0.718	-0.61	0.854	-0.244	0.095	7.467	3.668	0.488	0.793	0.671	0.37	5.158	0.413	1.465	2.258	1.16	1506694646
-9.452	-1.217	0.45	-1.648	0.793	0.549	6.528	-0.282	-3.89	0.488	0.61	-0.977	7.38	1.47	-0.17	0.549	0.061	0.61	-8.689	1.967	-0.98	-1.16	0.732	-0.122	0.23	8.22	3.956	0.671	1.16	0.671	2.157	5.849	1.476	2.38	3.296	0.549	1506694646
-10.499	-1.556	0.141	-1.648	0.427	1.038	6.818	-0.23	-3.978	1.038	0.183	-0.793	7.834	1.345	-0.316	0.732	0.122	0.305	-8.684	1.56	-1.074	-1.648	0.854	-0.427	0.089	8.929	4.21	0.305	1.221	0.732	4.091	7.122	2.022	1.953	2.197	-0.305	1506694646
-10.853	-0.781	1.227	-1.526	-0.061	1.343	7.586	-0.335	-4.283	1.465	-0.366	-0.732	8.589	1.414	-0.342	1.038	0	-0.122	-8.946	0.827	-1.57	-1.648	0.854	-0.427	-0.188	9.158	3.941	0	0.977	0.916	7.702	9.836	5.231	0.488	2.319	-0.488	1506694646
-12.621	-2.393	0.602	-3.418	-0.549	0.244	8.258	-0.632	-4.609	1.526	-0.061	-0.671	9.569	1.64	-0.323	1.404	0.244	-0.122	-10.873	0.837	-1.267	-1.16	2.808	-0.549	-0.306	9.655	3.695	-0.183	0.549	1.099	6.168	9.532	5.181	-0.183	2.686	0.732	1506694646
-13.052	-5.565	-3.001	0.427	-2.075	-0.305	8.642	-0.939	-5	1.648	0.122	-0.305	10.185	1.708	-0.371	1.587	0.61	0.183	-10.873	0.837	-1.267	-1.16	2.808	-0.549	-0.017	12.067	3.391	-0.183	0.549	1.099	2.281	9.668	0.071	-0.183	2.686	0.732	1506694646
-8.608	-3.774	1.281	-0.427	-1.709	0.793	9.372	-1.525	-5.267	2.014	-0.183	0.427	10.484	1.969	-0.908	1.221	0.061	-0.183	-11.671	-0.413	-0.863	-1.709	-0.305	-0.854	0.354	13.645	3.144	1.038	0.61	0.488	7.728	15.86	4.752	-2.93	4.944	1.465	1506694646
-9.189	-3.426	-1.18	-1.343	4.883	-0.427	10.04	-1.997	-4.884	2.075	-0.183	0.671	11.215	2.79	-1.915	0.793	0.366	-1.099	-11.283	-0.12	0.428	-1.526	-1.282	-0.732	0.036	12.068	2.923	0.671	2.93	0.061	-4.591	5.626	-0.041	-2.93	4.944	1.465	1506694646
-10.904	-3.761	-5.035	1.038	-2.136	-0.488	10.295	-1.976	-3.743	1.526	1.099	0.244	11.137	3.248	-2.271	1.099	1.465	-1.343	-11.283	-0.12	0.428	-2.014	0	0	-1.157	11.045	1.53	0.671	2.93	0.061	2.628	11.313	-2.335	1.648	-3.479	-1.526	1506694646
-8.668	-3.613	-1.418	-1.221	0.61	0.061	9.526	-2.271	-3.363	1.16	0.854	0.183	10.433	3.144	-2.005	1.526	1.526	-1.343	-10.001	-2.366	1.084	-2.014	-1.221	-0.183	-1.696	10.831	0.441	-1.587	1.77	1.221	0.846	10.733	-0.453	0.488	-0.488	-1.465	1506694646
-9.016	-3.415	-1.857	0.122	1.526	-0.061	8.817	-2.772	-3.159	1.099	0.427	0.244	10.131	3.238	-1.89	1.465	1.587	-1.404	-10.095	-2.195	0.541	-1.343	-0.183	-0.244	-1.34	10.064	0.546	-1.587	1.77	1.221	1.024	10.098	-0.159	0.488	-0.488	-1.465	1506694646
-9.277	-2.487	-2.594	0.671	-0.122	-0.488	8.339	-2.736	-2.869	1.221	0.854	0.244	9.599	3.246	-2.041	1.038	1.587	-1.221	-9.168	-1.869	0.412	-0.671	-1.099	-0.122	-0.907	9.312	0.653	-0.488	2.38	1.343	0.882	9.906	-1.244	1.831	-2.38	-1.892	1506694646
-8.285	-2.367	-1.908	0.366	0.244	-0.549	8.043	-2.275	-2.274	1.099	0.244	0.427	9.188	3.208	-1.988	0.61	1.587	-0.854	-8.821	-1.991	0.288	-0.61	-0.366	0.244	-1.012	8.728	0.648	0.244	2.38	1.282	2.153	9.92	-0.457	1.587	-1.709	-2.014	1506694646
-8.434	-2.126	-2.01	0.488	0.305	-0.366	8.251	-2.29	-2.47	0.854	0.488	0.366	8.569	3.177	-1.609	0.183	1.526	-0.488	-8.524	-2.299	0.151	-0.366	-0.244	0.305	-1.09	8.677	0.587	0.244	1.404	1.709	1.872	9.394	-0.37	1.587	-1.709	-2.014	1506694646
-8.918	-2.109	-2.158	0.732	-0.366	-0.549	8.488	-2.365	-2.39	0.549	0.977	0.122	7.906	3.192	-1.463	-0.244	1.099	-0.488	-8.524	-2.299	0.151	0.122	-0.244	0.244	-0.63	8.662	0.879	0.244	1.404	1.709	2.109	8.973	-0.488	1.221	-1.587	-1.77	1506694646
-8.634	-2.422	-1.885	1.16	-0.122	-0.61	8.275	-2.397	-2.094	0.366	0.549	-0.122	7.972	3.552	-1.187	-0.488	1.099	-0.427	-8.6	-1.924	-0.245	0.427	0	0.244	-0.105	8.849	1.201	0.183	0.488	1.099	1.976	9.211	-0.347	1.099	-0.305	-1.648	1506694646
-9.283	-2.383	-2.194	1.465	-0.244	-0.366	8.303	-2.506	-2.034	0.122	0.244	0	8.161	3.836	-0.802	-0.549	0.793	-0.366	-8.778	-2.074	-0.457	0.854	-0.061	0.122	0.293	9.282	1.354	0.183	0.488	1.099	1.748	9.178	-0.3	1.099	-0.305	-1.648	1506694647
-9.209	-2.031	-2.353	1.465	-0.671	-0.549	8.434	-2.487	-2.027	-0.183	0.61	0.183	8.297	3.955	-0.524	-0.671	0.793	-0.427	-9.271	-2.09	-0.605	0.854	-0.061	0.122	0.512	9.619	1.403	-0.061	0.061	0.488	1.669	9.763	0.035	0.488	-0.916	-1.221	1506694647
-9.377	-1.7	-2.285	1.038	-0.366	-0.244	8.337	-2.421	-2.119	-0.671	0.61	0.549	8.348	3.967	-0.231	-0.732	0.854	-0.671	-9.479	-1.573	-0.699	1.038	0.061	0.122	0.644	9.787	1.419	-0.366	-0.732	0.244	1.942	9.735	-0.293	-0.244	-1.831	-0.977	1506694647
-9.408	-2.14	-1.834	1.038	-0.549	0.244	8.338	-2.464	-2.182	-0.977	0.549	0.732	8.546	4.055	0.011	-0.854	0.793	-0.977	-9.856	-1.65	-0.408	1.343	-0.061	0.244	0.843	9.714	1.591	-0.366	-0.732	0.244	2.586	9.617	-0.451	-0.244	-1.831	-0.977	1506694647
-9.519	-3.539	-1.568	0.61	0.122	1.221	8.332	-2.47	-2.226	-1.16	0.977	0.977	8.616	4.116	0.418	-0.916	0.977	-1.221	-9.856	-1.65	-0.408	1.282	0.916	0.366	1.12	10.148	1.858	-0.427	-1.343	-0.061	3.309	9.828	0.012	-0.732	-1.404	-0.61	1506694647
-11.525	-4.398	-1.61	0.854	0.488	1.709	8.205	-2.859	-2.399	-1.038	1.77	1.648	8.613	4.303	0.735	-1.099	0.61	-1.648	-12.963	0.551	-1.064	2.258	0.061	0.122	1.293	10.933	2.592	0.244	-1.892	-0.183	4.56	10.637	1.72	-2.869	-0.122	0.854	1506694647
-12.06	-4.778	-0.654	1.77	-1.587	0.793	7.936	-3.991	-3.029	-0.732	0.61	2.686	8.739	4.755	0.755	-1.038	0.732	-2.502	-11.588	1.382	0.012	1.16	-0.671	0.671	1.68	10.775	3.586	0.244	-1.892	-0.183	3.162	13.188	2.044	-2.869	-0.122	0.854	1506694647
-9.449	-3.671	1.268	1.099	-1.038	-0.183	8.409	-4.795	-3.531	-0.671	1.099	3.418	8.475	5.343	0.7	-1.099	0.244	-3.174	-11.588	1.382	0.012	1.16	-0.671	0.671	1.455	10.046	3.669	0.916	-1.77	-0.732	-0.639	13.389	2.078	-4.089	0.61	2.014	1506694647
-10.296	-2.828	0.299	0	-0.244	-1.038	8.374	-4.747	-3.128	-0.793	1.953	3.357	8.387	5.56	1.117	-0.671	-0.732	-3.54	-10.14	1.567	1.41	1.526	-2.93	-0.061	0.25	9.544	3.225	0.549	1.404	-0.549	-3.214	11.454	-0.506	-2.563	-2.869	2.502	1506694647
-9.361	-3.176	0.268	0.549	-1.831	-1.343	7.85	-4.73	-2.609	-0.732	1.77	3.296	8.131	5.591	1.823	-0.549	-0.427	-3.662	-9.434	1.684	1.366	1.282	-1.709	0.122	-0.45	9.165	2.957	0.549	1.404	-0.549	-1.47	10.623	-0.279	-2.563	-2.869	2.502	1506694647
-7.484	-3.094	1.39	0.549	-0.122	-0.854	7.244	-4.834	-2.443	-0.488	0.977	3.479	7.45	5.964	2.037	-0.427	0.549	-3.54	-9.208	2.133	1.422	0.916	-2.014	0.122	-0.068	8.894	3.023	1.038	0.183	-0.183	-0.441	9.393	0.077	-0.671	-1.404	1.16	1506694647
-8.069	-2.321	1.175	0.305	0.732	-0.854	7.206	-5.179	-2.576	0.061	1.465	3.601	7.112	6.621	1.726	-0.366	0.183	-3.418	-8.643	2.474	1.878	0.427	-2.319	0.122	0.043	8.866	2.95	0.977	0.793	-0.427	0.992	7.942	0.693	0.854	1.648	0.549	1506694647
-8.425	-1.932	0.904	-0.183	-0.122	-1.099	7.026	-5.559	-2.254	0.549	2.136	3.418	7.265	6.826	1.791	-0.183	1.404	-3.174	-8.32	2.157	2.318	-0.366	-2.075	0.244	0.061	8.86	2.753	0.977	0.793	-0.427	1.154	7.996	1.34	0.854	1.648	0.549	1506694647
-8.057	-2.673	1.229	-0.916	0.916	-1.16	6.947	-6.222	-2.151	0.793	0.122	2.808	6.491	6.71	1.737	0.183	2.38	-3.296	-8.48	2.394	2.585	-0.366	-2.075	0.244	-0.191	8.865	2.646	1.099	1.648	-0.305	-0.976	7.723	0.83	1.831	3.54	-0.977	1506694647
-8.441	-3.389	0.95	-1.282	1.343	-0.854	7.808	-7.149	-2.273	0.916	1.16	2.38	6.01	7.196	1.262	0.549	1.648	-2.93	-8.646	2.489	2.777	-0.793	-1.709	0.244	-0.718	9.069	2.22	0.793	2.258	-0.427	0.636	8.576	1.942	2.319	0.61	-1.526	1506694647
-9.961	-4.02	0.532	-0.61	1.526	-0.366	7.395	-7.754	-1.148	1.221	3.479	2.014	6.419	7.937	1.919	0.366	3.54	-2.197	-9.109	1.689	3.108	-1.404	-1.221	0.427	-0.58	9.385	1.833	0.793	2.258	-0.427	1.275	9.216	2.967	2.319	0.61	-1.526	1506694647
-10.346	-4.189	-0.103	-0.671	0.488	-1.16	6.314	-7.917	-0.729	1.099	2.93	1.77	5.521	8.367	2.982	-0.061	2.686	-1.099	-9.109	1.689	3.108	-1.404	-1.221	0.427	-0.614	9.99	1.471	1.16	2.014	-0.488	1.398	10.201	2.053	1.16	-1.404	-1.526	1506694647
-9.525	-4.142	-0.148	-0.244	0.427	-0.854	6.659	-8.558	-0.914	0.671	2.747	1.648	5.551	8.58	2.985	-0.183	3.357	-0.549	-9.411	0.358	3.333	-1.587	-1.526	0.183	-0.386	10.709	1.075	1.099	1.526	-0.061	2.128	11.914	2.16	1.465	-1.343	-0.916	1506694647
-9.016	-3.425	-0.075	-0.488	0.488	-0.671	6.654	-8.429	-0.136	0.366	2.319	1.282	5.242	8.952	3.04	-0.061	2.747	-0.732	-8.636	0.236	3.646	-1.16	-1.343	0.427	-0.634	10.648	0.791	1.099	1.526	-0.061	1.931	10.801	2.03	0.732	1.953	-1.404	1506694647
-8.948	-3.067	-0.618	-0.671	0.671	-0.916	6.258	-7.809	0.49	0.366	4.272	1.282	5.334	9.099	3.253	0.305	1.221	-0.977	-8.258	0.41	3.959	-1.16	-1.343	0.427	-1.065	10.263	0.572	0.305	1.892	-0.427	-0.541	9.423	1.28	0.61	-2.197	-0.793	1506694647
-9.387	-3.699	-1.257	-0.732	0.305	-0.61	5.192	-7.458	0.867	0.183	4.944	1.404	5.508	9.101	3.33	0.366	1.892	-0.61	-8.542	0.346	4.021	-1.038	-0.61	0.488	-1.394	10.124	0.452	0.305	1.16	-0.305	1.371	9.574	1.276	0.61	-2.197	-0.793	1506694647
-9.117	-3.756	-1.238	-0.549	-0.183	-0.305	5.347	-8.202	1.048	-0.183	4.822	1.526	5.262	9.253	3.019	0.732	2.869	-0.244	-8.867	0.016	3.949	-0.854	-0.549	0.183	-1.171	10.219	0.458	0.305	1.16	-0.305	2.749	10.058	0.852	0.854	-0.427	-0.793	1506694647
-8.894	-3.729	-1.243	-0.549	0.366	-0.366	6.017	-8.998	2.129	0.244	3.723	0.732	4.339	9.148	2.86	1.221	3.174	-0.122	-8.717	-0.004	4.008	-0.854	-0.549	0.183	-0.767	10.112	0.312	0.427	0.793	-0.488	2.135	9.783	0.175	0.366	0.61	-0.122	1506694647
-9.195	-3.996	-1.589	-0.549	0.122	-0.244	4.936	-8.708	1.906	0.488	1.709	0.488	3.762	9.205	2.944	1.404	2.38	-0.183	-8.614	-0.02	4.096	-0.671	-0.427	0.122	-0.959	9.778	0.146	0.366	0.793	-0.549	1.284	9.702	0.243	0.366	0.61	-0.122	1506694647
-9.077	-4.052	-1.671	-0.366	-0.183	-0.183	5.078	-8.282	1.859	0.366	1.648	0.366	4.253	9.252	3.771	0.427	2.747	0.122	-8.67	-0.339	4.091	-0.671	-0.305	0.061	-1.318	9.802	-0.146	0.366	0.793	-0.549	0.798	9.938	0.593	0.549	0.732	-0.061	1506694647
-8.906	-3.985	-1.526	-0.427	0.061	-0.122	4.981	-7.917	2.369	0	1.16	0.488	3.9	8.831	3.683	0.427	0.854	0.061	-8.691	-0.469	4.083	-0.488	-0.183	-0.061	-0.37	9.798	-0.127	0.61	-0.305	-0.244	1.127	9.953	0.084	0.244	0	-0.122	1506694648
-8.953	-4.09	-1.782	-0.305	-0.122	-0.122	4.482	-7.641	2.297	-0.488	0.061	0.732	3.277	8.542	4.192	0.183	0.549	-0.244	-8.819	-0.392	3.997	-0.305	-0.061	-0.061	-0.038	9.956	0.166	0.305	-0.305	0	1.247	9.822	-0.059	0.244	0	-0.122	1506694648
-8.776	-4.203	-1.871	-0.183	-0.061	-0.122	4.813	-7.878	3.144	0	-1.221	0.305	2.914	8.337	3.561	0.122	-1.038	-0.916	-8.819	-0.392	3.997	-0.305	-0.061	-0.061	-0.421	10.212	0.187	0.305	-0.305	0	1.183	9.905	-0.067	0.244	0.122	-0.122	1506694648
-8.789	-4.252	-1.948	-0.122	0.061	-0.122	5.212	-7.685	3.795	0.366	-2.441	0.183	5.516	8.998	3.204	0.305	0	0.366	-8.811	-0.437	3.925	-0.305	0	-0.061	-0.421	10.212	0.187	0.183	0.183	-0.305	0.937	9.898	-0.14	0.183	0.122	-0.061	1506694648
-8.769	-4.369	-2.073	0.122	0.061	-0.061	5.294	-7.671	3.134	0	-0.916	0	4.243	8.623	3.984	0	-0.549	0.305	-8.805	-0.709	4.03	-0.244	0	-0.061	-0.467	9.945	-0.12	-0.061	-0.183	-0.061	0.894	9.932	-0.25	0.061	0.061	-0.061	1506694648
-8.835	-4.437	-2.174	0.305	0	0.061	4.917	-7.928	2.893	-0.183	-0.183	-0.061	4.087	8.64	3.777	0	-1.404	-0.061	-8.805	-0.709	4.03	-0.122	0	-0.122	-0.621	9.927	-0.286	-0.061	-0.183	-0.061	0.93	9.942	-0.339	-0.122	-0.122	0	1506694648
-8.759	-4.416	-2.251	0.488	-0.061	0.122	4.861	-8.082	2.865	-0.366	-0.305	-0.183	4.811	8.705	3.439	0	-0.061	0.122	-8.795	-1.127	4.059	0.061	0.061	-0.122	-0.386	10.07	-0.438	-0.244	-0.732	-0.122	1.113	9.965	-0.316	-0.366	-0.244	0.183	1506694648
-8.769	-4.595	-2.424	0.61	-0.061	0.122	4.983	-8.01	3.144	-0.427	-0.305	-0.366	4.104	8.741	3.358	-0.305	-0.488	-0.061	-8.796	-1.367	4.083	0.427	0.183	-0.183	-1.035	10.363	-0.949	-0.549	-0.488	-0.244	1.104	10.018	-0.297	-0.366	-0.244	0.183	1506694648
-8.65	-4.796	-2.457	0.977	-0.427	0.244	4.906	-8.122	3.153	-0.549	-0.977	-0.488	4.094	9.244	3.262	-0.549	-1.16	-0.183	-8.796	-1.367	4.083	1.038	0.61	-0.122	-1.964	10.566	-1.139	-0.549	-0.488	-0.244	0.901	10.085	-0.293	-0.61	-0.427	0.244	1506694648
-8.675	-5.27	-2.315	1.465	-0.61	0.305	5.097	-8.418	2.639	-0.549	-0.977	-0.488	4.206	10.124	2.955	-1.038	-0.671	0	-8.928	-1.756	3.865	1.465	0.122	-0.061	-2.757	10.444	-1.166	-0.793	-1.831	-0.61	0.907	10.009	-0.148	-0.854	-0.793	0.366	1506694648
-8.922	-5.684	-2.123	2.197	-0.671	0.061	5.197	-8.673	2.299	-0.488	-1.465	-0.793	4.137	10.755	2.628	-1.343	-1.099	0.549	-9.063	-2.086	3.649	2.075	0.305	-0.366	-2.958	10.143	-1.274	-0.854	-3.967	-1.16	0.91	10.159	-0.175	-1.16	-1.038	0.61	1506694648
-9.117	-6.137	-1.98	3.357	-0.732	-0.122	5.702	-8.865	2.177	-0.061	-0.549	-2.625	3.821	10.801	2.195	-1.526	-2.197	0.977	-9.063	-2.086	3.649	2.93	0.427	-0.61	-2.827	10.197	-1.316	-0.854	-3.967	-1.16	0.236	10.58	-0.59	-1.221	-0.977	0.977	1506694648
-8.916	-5.597	-1.425	4.517	-0.122	-0.366	6.495	-9.33	1.586	0	-0.793	-4.089	3.311	10.712	1.768	-1.465	-2.991	1.343	-9.822	-1.379	3.01	4.028	-0.061	-0.732	-2.604	10.343	-1.163	-0.793	-4.639	-1.648	-0.409	10.916	-1.215	-0.793	-1.404	1.038	1506694648
-8.241	-4.23	-0.28	5.005	0.793	-0.427	6.673	-8.428	1.431	-1.77	-0.854	-3.845	3.291	10.509	1.315	-1.404	-2.991	1.038	-9.42	0.396	2.937	5.127	-0.488	-0.977	-2.323	10.275	-0.715	0	-6.165	-2.258	-1.523	10.645	-1.327	-0.793	-1.404	1.038	1506694648
-8.123	-3.804	0.212	3.967	2.747	-0.916	6.063	-6.971	0.5	-1.77	-0.854	-3.845	3.066	9.914	1.102	-1.404	-3.967	0.366	-9.42	0.396	2.937	5.432	-0.61	-0.916	-2.255	10.014	0.031	0	-6.165	-2.258	-1.919	9.319	-0.714	-0.732	-2.38	0.183	1506694648
-10.177	-4.244	-0.483	4.272	1.831	-0.549	6.708	-6.142	-0.386	-6.897	1.953	-0.793	3.517	9.18	0.879	-1.343	-4.395	-0.488	-8.879	2.035	3.021	5.371	-0.244	-0.854	-2.31	9.836	0.886	0.183	-6.409	-2.441	0.278	9.624	0.658	-0.488	-3.601	-0.977	1506694648
-9.398	-3.181	-0.014	4.517	1.282	-0.488	6.516	-5.558	-1.205	-7.874	4.333	1.038	4.042	8.61	0.562	-1.099	-4.517	-1.404	-9.003	2.543	2.836	4.761	-0.061	-1.16	-2.131	9.984	1.174	0.732	-6.348	-2.502	2.152	10.66	0.452	-1.16	-4.395	-1.404	1506694648
-8.044	-3.494	0.356	3.601	1.831	-1.038	6.199	-5.496	-1.321	-8.24	4.517	2.747	4.52	8.246	0.495	-0.61	-4.272	-2.136	-9.003	2.543	2.836	4.517	0	-1.282	-2.007	9.979	1.05	0.732	-6.348	-2.502	1.25	9.174	-0.962	-1.099	-7.507	-0.244	1506694648
-7.533	-4.413	0.201	4.211	2.441	-0.732	5.454	-5.393	-1.115	-8.179	3.113	4.15	5.064	8.152	0.679	0.244	-3.54	-3.052	-8.402	2.241	2.711	4.517	0.427	-1.465	-2.007	9.979	1.05	0.549	-5.798	-2.441	1.28	9.184	0.062	0.366	-10.071	-0.793	1506694648
-7.936	-4.882	-0.359	4.944	2.563	-0.305	3.991	-5.513	-1.469	-8.179	3.113	4.15	5.288	8.256	0.824	1.038	-3.357	-3.601	-8.619	2.14	2.523	4.578	0.61	-1.404	-3.085	8.89	0.898	0.366	-5.92	-2.197	0.693	9.003	0.333	-0.427	-5.92	-1.831	1506694648
-8.685	-5.091	-0.305	4.822	2.625	-0.122	4.128	-6.149	-0.925	-3.845	2.869	4.822	5.241	8.297	0.931	1.282	-3.235	-3.723	-8.619	2.14	2.523	4.517	0.916	-1.221	-3.26	8.765	0.938	0.366	-5.92	-2.197	-0.419	9.612	-0.065	-0.671	-4.456	-1.953	1506694648
-8.798	-5.07	-0.049	4.822	2.319	-0.366	4.437	-7.12	0.213	-2.197	2.563	5.188	4.819	8.373	0.705	0.977	-3.357	-3.418	-9.519	2.188	2.003	4.639	0.61	-1.404	-3.167	8.935	1.287	0.671	-6.226	-1.709	-1.343	10.703	0.642	-1.404	-7.141	-2.563	1506694648
-8.496	-5.389	0.099	4.578	2.808	-0.549	4.759	-8.216	0.429	-1.038	1.526	5.371	4.51	8.988	0.128	-0.061	-4.15	-2.991	-9.545	2.324	1.859	4.822	0.427	-1.404	-3.506	9.022	1.489	1.282	-5.737	-1.648	-3.183	11.498	-0.428	-1.404	-7.141	-2.563	1506694648
-8.404	-5.928	0.203	4.639	2.93	-0.305	5.508	-9.434	0.08	-0.061	2.136	5.615	4.32	9.497	-0.286	-1.526	-5.31	-2.441	-9.545	2.324	1.859	4.944	0.244	-1.343	-3.711	9.085	1.367	1.282	-5.737	-1.648	-2.153	11.538	-1.548	-1.16	-8.179	-2.197	1506694648
-8.075	-5.789	0.089	5.066	3.174	-0.122	5.674	-10.013	0.109	-0.061	2.686	5.554	3.933	9.662	-0.354	-2.502	-6.592	-1.892	-9.3	2.038	1.495	5.188	-0.122	-1.221	-3.898	8.882	1.486	1.343	-6.042	-1.465	0.226	10.223	-0.919	-1.77	-9.827	-1.526	1506694648
-8.123	-4.792	-0.199	5.066	2.686	0.244	6.375	-10.214	0.114	-0.061	2.686	5.554	3.559	9.802	-0.319	-2.991	-7.69	-1.526	-9.3	2.038	1.495	5.615	-0.305	-1.16	-3.896	8.629	1.817	1.221	-6.165	-1.343	0.226	10.223	-0.919	-1.77	-9.827	-1.526	1506694649
-8.375	-3.918	0.025	4.944	1.953	0.183	6.358	-10.153	-0.475	-0.305	4.639	5.127	3.217	9.86	-0.502	-3.174	-8.118	-1.099	-9.085	2.095	1.276	5.859	-0.61	-1.16	-3.762	8.552	2.005	1.221	-6.47	-1.282	4.156	8.394	1.555	-0.916	-7.629	-0.427	1506694649
-8.935	-2.878	0.589	4.272	1.892	0.305	5.456	-10.099	-1.121	1.099	4.333	2.93	2.925	9.796	-0.767	-3.235	-7.751	-0.549	-8.798	2.547	1.126	5.981	-0.427	-1.16	-3.621	8.509	2.345	1.099	-6.409	-1.343	3.525	8.542	2.754	-0.549	-5.188	0.488	1506694649
-10.189	-1.921	0.695	2.747	0.305	0.671	5.136	-9.849	-1.726	2.075	2.808	2.014	2.638	9.711	-0.815	-3.113	-6.836	-0.305	-9.087	3.973	0.848	5.798	-0.305	-1.221	-3.078	8.611	2.582	1.404	-6.592	-1.709	3.998	8.672	3.438	-0.305	-3.845	1.404	1506694649
-9.875	-3.369	0.931	0.366	-1.221	0.061	5.02	-9.767	-2.793	3.052	2.93	1.16	2.202	9.542	-0.959	-2.93	-6.348	-0.366	-9.087	3.973	0.848	5.066	-0.244	-1.404	-2.278	9.027	2.805	1.404	-6.592	-1.709	2.597	9.038	2.552	-0.061	-1.953	1.648	1506694649
-9.447	-5.877	0.865	3.113	0.854	1.404	4.437	-9.802	-4.183	3.601	2.441	0.061	1.751	9.259	-1.093	-2.625	-6.592	-0.732	-10.32	3.139	1.249	4.211	-0.061	-1.221	-1.82	9.874	2.796	1.77	-6.165	-2.014	2.012	9.497	3.405	0.183	-1.099	1.221	1506694649
-8.793	-3.577	0.328	3.784	1.343	1.526	3.472	-9.976	-5.249	3.601	2.441	0.061	1.983	9.231	-1.122	-2.014	-6.409	-1.77	-9.939	1.908	1.492	3.54	-0.244	-1.038	-2.065	10.731	2.421	2.014	-5.066	-1.892	3.784	10.442	2.355	0.183	-1.099	1.221	1506694649
-8.436	-4.219	-1.047	3.052	2.441	0.549	2.853	-9.788	-5.513	2.014	-1.587	-3.967	2.833	9.817	-1.138	-1.343	-5.493	-3.174	-9.939	1.908	1.492	3.235	0.061	-1.038	-2.994	10.658	2.027	1.892	-4.028	-1.343	-1.67	9.923	0.31	1.221	-2.014	2.258	1506694649
-8.184	-5.536	-2.023	4.7	2.991	0.854	2.791	-9.304	-4.76	-0.366	-0.366	-5.31	4.376	10.605	-0.933	-0.793	-4.517	-3.845	-10.641	-0.959	1.122	2.991	0.854	-0.916	-3.786	10.355	0.986	1.587	-3.662	-0.732	-0.542	10.279	-0.337	1.709	-5.066	0.183	1506694649
-8.461	-5.157	-2.583	5.371	4.028	1.831	2.647	-9.083	-3.848	-2.38	1.648	-5.554	5.673	10.828	-0.52	-0.366	-2.808	-3.296	-11.085	-1.262	0.709	3.479	1.404	-0.854	-3.954	10.413	0.002	1.099	-3.967	0.061	1.156	9.887	-1.629	1.709	-5.066	0.183	1506694649
-9.265	-3.93	-3.232	5.371	4.272	1.038	2.332	-9.21	-3.009	-3.662	2.991	-4.883	5.218	11.099	-0.574	-0.549	-2.563	-1.831	-11.085	-1.262	0.709	4.211	0.671	-0.671	-3.941	10.142	-0.398	1.099	-3.967	0.061	2.483	10	-2.657	1.465	-4.822	0.854	1506694649
-9.144	-4.359	-3.454	5.92	4.822	0.793	2.284	-9.083	-1.938	-4.639	4.7	-3.296	4.42	11.011	-1.628	-1.77	-4.761	-0.488	-11.099	-1.145	0.546	4.272	0.183	-0.549	-3.518	9.848	-0.513	1.587	-4.639	0.183	0.951	10.256	-2.595	1.77	-3.174	0.916	1506694649
-9.101	-4.54	-3.887	6.897	3.418	1.404	2.438	-9.016	-0.615	-4.639	4.7	-3.296	4.144	10.423	-2.096	-2.502	-7.141	0.671	-10.093	-1.57	0.465	5.066	-0.244	-0.61	-3.096	9.296	-0.725	1.221	-4.639	0.366	1.199	10.261	-2.25	1.709	-4.089	0.305	1506694649
-9.055	-3.777	-3.737	7.385	2.502	1.16	3.164	-9.158	0.848	-6.47	8.362	0.366	4.329	9.762	-1.921	-2.197	-6.897	1.526	-9.574	-1.719	0.147	5.798	-0.366	-0.671	-2.848	8.884	-0.707	1.221	-4.639	0.366	1.742	9.97	-1.914	1.648	-5.127	0.183	1506694649
-8.825	-3.372	-3.778	7.385	2.014	1.099	3.296	-9.42	1.702	-6.287	10.132	1.16	4.03	9.265	-1.915	-1.77	-5.554	2.014	-9.274	-1.544	-0.22	6.348	-0.61	-0.671	-2.848	8.884	-0.707	0.854	-4.822	0.366	1.945	9.655	-1.457	1.343	-4.883	0.244	1506694649
-8.758	-2.83	-3.586	7.568	1.587	1.282	2.524	-9.403	1.665	-6.287	10.132	1.16	3.38	9.001	-1.556	-1.587	-4.944	2.319	-9.152	-1.392	-0.613	6.653	-1.099	-0.977	-1.914	8.543	-0.682	1.038	-5.066	0.183	2.809	9.478	-1.184	0.977	-5.981	0.427	1506694649
-8.776	-1.796	-3.369	7.141	1.77	0.977	1.315	-9.219	1.017	-2.747	7.019	1.526	3.102	8.745	-0.847	-1.587	-5.005	2.38	-9.132	-0.739	-1.028	6.897	-0.732	-1.282	-1.23	8.784	-0.264	1.221	-5.493	0	2.857	9.135	-1.329	0.122	-6.47	1.038	1506694649
-9.422	-1.353	-3.119	6.897	1.892	0.61	1.048	-9.049	0.461	-2.747	7.019	1.526	3.261	8.581	-0.022	-1.77	-5.493	2.258	-9.544	0.802	-1.626	6.653	-0.488	-1.282	-0.24	9.743	0.354	1.343	-5.859	-0.061	2.663	8.801	-1.985	-0.793	-5.92	1.404	1506694649
-9.741	-0.92	-2.729	6.592	1.526	0.61	1.262	-9.024	-0.202	-1.099	4.15	1.831	3.515	8.849	0.275	-2.075	-6.287	2.014	-9.544	0.802	-1.626	6.165	-0.732	-1.343	0.681	10.495	0.981	1.465	-5.615	-0.671	2.871	8.739	-2.442	-0.793	-5.92	1.404	1506694649
-10.009	0.098	-1.909	5.554	1.343	0.427	1.762	-8.972	-0.787	-0.122	2.563	2.014	4.045	9.065	0.154	-2.38	-6.653	1.526	-9.385	1.391	-1.671	5.371	-0.488	-1.038	1.026	10.555	1.28	1.465	-5.615	-0.671	2.73	8.958	-1.926	-0.61	-5.737	1.282	1506694649
-10.153	0.337	-1.363	4.517	1.099	-0.061	2.413	-8.476	-0.959	0.061	2.808	2.869	4.92	8.811	0.423	-2.075	-5.798	0.977	-9.424	0.818	-1.092	4.395	-0.122	-0.854	0.974	10.401	1.214	0.916	-5.066	-1.16	2.942	8.891	-1.534	-0.793	-5.493	1.099	1506694649
-10.361	0.182	-0.696	3.967	0.427	-0.122	2.982	-7.976	-0.721	0.061	2.808	2.869	5.323	8.278	0.711	-1.465	-4.15	0.366	-9.424	0.818	-1.092	4.211	0.061	-0.549	1.041	10.483	1.054	0.427	-4.883	-1.16	2.698	9.192	-1.145	-0.671	-5.249	0.671	1506694649
-10.225	0.362	-0.791	2.991	0.793	-0.122	3.642	-7.93	-0.318	-0.793	3.906	3.479	5.535	7.966	0.871	-1.038	-2.686	-0.488	-9.341	0.656	-1.069	3.784	0.122	-0.305	0.979	10.776	1.192	-0.122	-4.7	-1.038	2.352	9.147	-1.306	-0.61	-4.822	0.122	1506694649
-10.97	-1.041	-0.988	1.465	0.183	-0.305	4.331	-7.927	0.136	-0.793	3.906	3.479	5.649	8.154	1.035	-0.916	-2.014	-1.343	-10.52	0.849	-1.103	3.357	0.732	0.122	0.599	10.908	1.614	-0.61	-4.089	-0.977	2.966	9.479	-0.908	-0.244	-4.578	-0.549	1506694649
-12.01	-3.079	-1.058	-0.61	0.732	0.793	4.466	-8.461	0.156	-0.549	2.747	1.77	5.782	8.82	1.27	-1.16	-2.014	-1.77	-10.52	0.849	-1.103	2.747	2.136	0.122	0.062	11.726	2.092	-0.916	-4.333	-1.221	4.122	10.929	-0.449	-0.488	-3.906	-1.343	1506694649
-11.819	-3.59	-1.607	0	1.16	1.343	4.296	-11.025	-0.537	-0.549	2.747	1.77	5.631	9.956	1.585	-1.343	-2.136	-1.831	-13.465	2.237	-0.955	2.808	1.77	0.671	0.184	12.275	3.168	-0.366	-4.517	-1.404	5.558	13.047	1.87	-1.16	-3.601	-1.038	1506694650
-10.313	-4.786	-0.419	1.038	-3.967	1.587	4.669	-12.397	-1.934	0.061	0.671	0.427	5.272	11.428	1.378	-2.014	-2.441	-2.197	-10.354	0.575	1.105	1.648	-1.77	0.977	-0.974	10.765	3.993	0.671	-3.418	-1.282	4.097	13.715	3.336	-3.174	-2.014	1.099	1506694650
-9.019	-5.071	0.983	0.671	1.709	1.282	5.235	-10.751	-1.315	-0.366	-0.305	-3.601	5.09	11.165	0.968	-2.258	-3.235	-2.38	-10.354	0.575	1.105	2.136	0	0.366	-2.966	9.195	3.405	-1.526	-1.343	-0.488	0.764	12.059	0.782	-5.615	-1.343	1.953	1506694650
-10.954	-3.36	-0.341	1.16	-1.77	-0.183	4.933	-11.376	-0.51	-1.709	3.418	-5.005	5.235	9.814	1.645	-1.16	-1.465	-1.282	-10.497	1.852	1.067	1.709	-0.671	0.122	-2.966	9.195	3.405	-1.526	-1.343	-0.488	-0.532	12.025	0.29	-5.493	-1.831	2.502	1506694650
-9.387	-3.474	-0.274	1.526	-2.563	-0.427	3.84	-12.298	-1.33	-1.709	3.418	-5.005	4.597	9.957	2.476	-0.305	1.038	-0.366	-10.308	2.655	0.916	1.16	0	0.122	-2.422	9.146	3.614	-0.732	-1.892	-0.061	-0.849	12.056	0.689	-4.272	-2.319	3.113	1506694650
-7.939	-2.897	0.941	0.916	-0.427	-0.061	2.335	-12.012	-2.052	-1.648	4.15	-5.554	3.171	10.257	2.018	-1.16	0.366	-0.061	-9.904	2.076	0.522	0.977	-1.221	-0.183	-2.341	8.29	3.456	-0.183	-1.099	-0.305	-0.849	12.056	0.689	-3.418	-2.258	3.662	1506694650
-8.019	-2.235	1.183	0.183	-0.671	0.183	1.848	-10.637	-1.827	-0.793	1.404	-5.798	2.344	9.506	1.436	-2.136	-2.441	0.061	-8.937	2.212	0.877	0.854	-0.916	-0.305	-2.341	8.29	3.456	0.061	-1.16	-0.061	0.712	8.705	0.397	-2.93	-2.258	3.296	1506694650
-7.945	-1.836	1.084	0.305	-0.122	0.122	1.75	-9.448	-1.504	-1.099	1.77	-5.005	2.621	8.509	1.748	-2.319	-2.686	0.61	-8.331	2.361	0.928	0.732	-0.61	-0.366	-1.962	7.635	3.72	0.061	-0.793	0.122	1.237	7.282	0.422	-2.197	-0.549	2.441	1506694650
-8.034	-1.443	1.446	-0.061	-0.061	0.122	1.461	-8.849	-1.357	-1.099	2.075	-3.723	2.713	8.092	1.675	-1.953	-1.709	0.854	-8.496	2.491	0.751	0.427	-0.244	-0.427	-1.684	8.087	3.899	0.122	-0.549	0.244	0.848	6.95	0.56	-0.61	1.465	1.77	1506694650
-8.782	-1.325	1.523	-1.038	-0.122	-0.183	1.13	-8.527	-1.253	-0.732	1.648	-2.441	2.511	8.166	1.384	-1.526	-1.221	0.732	-8.866	3.065	0.547	-0.061	-0.244	-0.488	-1.431	8.386	4.221	0.244	-0.366	0.183	0.959	6.874	1.865	0.549	5.615	-0.244	1506694650
-9.435	-2.037	1.376	-1.526	-0.122	-0.061	0.888	-8.193	-1.024	-0.366	0.671	-1.16	8.141	1.358	-23.761	-0.854	0.488	-0.061	-8.866	3.065	0.547	-0.488	0.061	-0.366	-1.431	8.386	4.221	0.244	-0.061	0.122	1.982	7.618	1.968	0.549	5.615	-0.244	1506694650
-9.329	-2.427	1.451	-1.343	-0.122	0.61	0.94	-8.388	-0.94	0.183	-0.244	0.122	2.645	8.477	1.835	1.038	0.793	-0.305	-9.342	2.795	0.455	-0.916	0.183	-0.366	-1.354	8.909	4.354	0.183	0.793	0	3.016	8.641	3.173	1.465	4.517	-0.488	1506694650
-8.512	-1.827	2.059	-1.465	0.427	0.671	1.134	-8.65	-0.932	0.183	-0.244	0.122	2.706	8.765	2.165	1.587	1.465	-0.61	-9.327	2.528	0.5	-1.404	0.244	-0.488	-1.66	9.002	4.113	0.183	0.793	0	2.853	8.918	4.514	2.014	2.075	-0.916	1506694650
-9.121	-1.91	1.453	-2.38	1.282	0.549	1.535	-8.89	-0.774	1.038	-1.709	2.625	2.818	9.008	2.499	1.709	1.77	-0.732	-9.415	2.401	0.709	-1.526	0.61	-0.427	-1.973	8.85	3.991	0.183	1.099	0.183	2.013	8.192	3.126	1.343	1.16	-1.099	1506694650
-10.879	-3.335	-0.359	-1.282	-0.061	-0.671	2.11	-9.038	-0.505	1.038	-1.709	2.625	2.858	9.532	2.584	1.526	1.526	-0.671	-9.415	2.401	0.709	-1.77	2.197	-0.183	-2.099	9.362	3.539	0.183	1.038	0.427	1.839	8.484	-0.791	2.441	-0.732	0.122	1506694650
-10.941	-4.282	0.014	-0.671	-1.221	0.305	2.533	-10.042	-0.315	1.343	-1.526	4.7	2.845	10.342	2.491	0.977	0.671	-0.549	-10.283	1.194	-0.083	-1.709	0.427	-0.549	-1.915	9.927	3.016	0.305	0.732	0.549	4.882	13.786	6.844	4.089	-1.831	-1.648	1506694650
-8.764	-3.424	0.568	-1.587	0.732	0.122	2.595	-10.602	-0.644	1.343	-1.526	4.7	3.206	10.7	2.306	0.488	0.061	-0.366	-10.414	0.158	-0.123	-2.075	0.793	-0.732	-2	10.355	2.07	0.671	0.732	0.488	-0.703	9.688	1.486	-1.526	3.54	0.122	1506694650
-10.033	-3.333	-1.922	-1.709	1.709	-0.732	3.01	-10.526	-0.874	1.709	-3.784	5.188	3.503	11.027	1.755	0.061	0.122	-0.366	-11.098	-0.688	0.439	-1.892	0.732	-0.549	-1.873	11.072	1.725	0.183	0.977	0.366	1.218	10.24	-0.524	1.16	0.244	-0.549	1506694650
-10.197	-3.905	-2.862	-1.038	-1.038	-0.427	4.368	-11.094	-0.359	1.038	-3.296	5.31	3.76	11.437	1.061	-0.366	0.427	-0.671	-11.244	-0.633	0.11	-1.709	-0.305	-0.122	-2.115	11.228	1.34	0.183	1.587	0.488	-0.962	10.641	-0.078	1.77	0.305	0.427	1506694650
-8.386	-3.887	-2.001	-0.977	0.366	-0.122	5.761	-10.94	0.447	0.244	-1.221	4.639	4.006	10.885	0.569	-0.549	1.099	-0.427	-9.717	-2.029	0.221	-1.831	0.366	-0.061	-2.616	10.361	0.873	0.061	1.831	0.427	1.119	10.127	-0.803	0.916	-0.427	-0.732	1506694650
-8.957	-3.708	-2.178	0	0.854	-0.305	5.638	-9.732	0.721	0.244	-1.221	4.639	3.686	10.095	0.327	-0.427	1.221	0.244	-9.717	-2.029	0.221	-1.526	-0.061	-0.244	-2.802	9.631	0.496	-0.671	0.671	0.488	1.512	9.759	-1.424	1.404	0.488	-1.038	1506694650
-9.135	-3.365	-2.19	0.244	0.305	-0.366	4.992	-8.941	1.069	-0.305	-0.122	2.93	3.298	9.88	-0.179	-0.671	0.549	0.61	-9.874	-2.36	0.114	-1.221	0.061	-0.183	-2.781	9.427	0.305	-0.671	0.671	0.488	0.49	9.885	-0.756	1.404	1.282	-0.61	1506694650
-9.046	-2.911	-1.991	0	0.61	-0.244	4.771	-8.881	1.57	-0.732	-1.038	-0.061	2.901	9.717	-0.827	-1.099	-0.427	0.854	-9.471	-2.419	-0.025	-0.732	0.122	-0.244	-2.579	9.253	0.44	-0.61	0.366	0.549	1.055	9.873	-0.437	1.221	-0.427	-0.61	1506694650
-9.382	-2.737	-2.146	0.366	0.061	-0.305	4.771	-8.881	1.57	-0.732	-1.038	-0.061	2.64	9.244	-1.235	-1.221	-1.404	1.16	-9.299	-2.188	0.065	-0.366	-0.244	-0.244	-2.501	9.05	0.452	-0.122	0	0.427	1.817	9.8	-0.219	0.977	-1.038	-0.61	1506694650
-9.446	-2.882	-2.074	0.366	-0.061	-0.305	4.78	-7.867	2.151	-0.549	0.061	-0.549	2.711	9.061	-1.229	-0.916	-1.648	1.16	-9.301	-2.247	0.19	-0.183	-0.549	-0.244	-2.528	9.147	0.359	0.122	0.061	0.244	2.241	9.823	-0.292	0.793	-0.61	-0.366	1506694650
-9.392	-3.297	-1.863	0.549	0	-0.061	4.949	-7.819	2.745	-0.549	0.061	-0.549	2.926	9.301	-1.125	-0.427	-0.916	0.854	-9.274	-2.556	0.33	0.305	-0.305	-0.305	-2.419	9.5	0.34	0.122	-0.122	0.305	1.803	9.856	-0.315	0.549	-0.061	-0.366	1506694651
-9.449	-2.912	-1.944	0.793	-0.122	-0.061	4.786	-8.479	2.811	-0.671	2.563	-0.549	2.761	9.658	-1.146	-0.122	-0.671	0.488	-9.482	-2.411	0.372	0.61	-0.366	-0.305	-2.355	9.939	0.513	0.305	-0.183	0.305	1.297	9.94	-0.396	0.244	0.183	-0.244	1506694651
-9.506	-2.724	-1.826	0.61	0.122	-0.183	4.139	-9.234	2.487	-0.183	2.441	-1.221	2.732	9.948	-0.864	0.122	-0.854	0.244	-9.806	-2.055	0.166	0.854	-0.427	-0.061	-2.108	10.235	0.674	0.488	-0.305	0.122	1.41	9.902	-0.63	0.061	-0.549	-0.122	1506694651
-9.581	-2.866	-1.747	0.549	-0.183	-0.183	3.592	-9.741	2.11	0.244	1.038	-2.38	2.93	9.973	-0.348	0.366	-0.549	-0.122	-9.872	-2.108	0.112	0.854	-0.122	0	-1.847	10.275	0.766	0.427	-0.427	-0.244	1.54	9.871	-0.907	-0.122	-0.916	-0.122	1506694651
-9.356	-3.072	-1.623	0.366	0	-0.244	3.529	-10.013	1.709	0.244	1.038	-2.38	3.084	9.936	0.231	0.549	-0.183	-0.61	-9.975	-1.771	0.112	1.038	-0.366	0	-1.416	10.496	1.071	0.366	-0.793	-0.488	1.351	9.867	-0.796	-0.244	-0.793	-0.244	1506694651
-9.256	-2.864	-1.82	0.305	0.183	-0.427	3.262	-10.312	1.226	0.488	0.671	-3.662	3.22	10.183	0.577	0.61	-0.061	-1.16	-10.607	-1.148	-0.118	1.038	-0.854	0.061	-0.919	10.756	1.595	0.366	-0.854	-0.61	1.341	9.826	-1.023	-0.183	-0.549	-0.305	1506694651
-9.299	-2.873	-1.901	0.305	-0.061	-0.488	2.859	-10.548	0.733	0.732	0.366	-3.906	3.443	10.034	1.028	0.793	-0.122	-1.526	-10.02	-0.213	-0.091	0.793	-0.244	0.427	-0.902	10.311	1.976	0.427	-0.488	-0.916	1.273	9.808	-1.049	-0.122	-0.366	-0.305	1506694651
-9.38	-3.188	-1.282	0.244	-0.366	-0.244	2.644	-10.008	0.413	0.732	0.366	-3.906	3.787	9.412	1.718	1.16	0.549	-1.465	-9.68	-0.215	0.031	0.305	-0.488	0.305	-1.203	9.5	1.826	0.244	-0.244	-1.221	1.438	9.753	-0.574	-0.244	-0.305	-0.366	1506694651
-9.459	-2.966	-0.713	0.305	-0.305	-0.244	2.473	-9.312	0.279	0.305	0.366	-3.479	3.924	9.189	2.304	1.343	1.343	-1.404	-9.532	-0.581	0.347	0.244	-0.305	0.061	-1.468	9.325	1.595	-0.305	-0.488	-1.099	1.19	9.813	-0.044	-0.488	0	-0.427	1506694651
-9.92	-2.889	-0.711	0.122	-0.61	-0.427	2.271	-9.019	0.196	0.305	0.366	-3.479	3.714	9.701	2.233	0.671	1.099	-1.343	-9.751	-0.502	0.39	0.427	-0.244	0.061	-1.893	9.605	1.696	-0.61	-0.366	-0.732	0.944	9.91	0.234	-0.549	0.122	-0.366	1506694651
-9.775	-3.33	-0.246	0.122	-1.038	-0.305	1.977	-8.903	0.095	-0.183	0.61	-1.709	3.417	10.188	1.782	-0.488	-0.427	-0.977	-9.744	-0.303	0.456	0.488	-0.061	0.122	-1.893	9.605	1.696	-0.366	-0.183	-0.427	0.775	10.143	0.473	-0.488	-0.244	-0.427	1506694651
-9.518	-3.505	0.179	0.366	-0.854	-0.122	1.872	-8.586	0.106	-0.305	0.366	-0.488	3.564	10.173	1.822	-1.16	-1.648	-0.183	-9.713	0.05	0.461	0.61	0.061	0.183	-2.573	9.46	2.55	-0.061	-0.305	-0.122	0.934	10.201	0.908	-0.549	-0.244	-0.549	1506694651
-9.286	-3.341	0.602	0.366	-0.732	0.122	2.016	-8.241	0.156	-0.427	0.488	0.854	3.817	9.737	1.975	-1.038	-1.526	0.671	-9.691	0.422	0.548	0.671	0.061	0.183	-2.452	9.198	2.996	0.061	-0.61	0.122	0.988	10.195	1.509	-0.671	0	-0.427	1506694651
-8.998	-3.15	1.047	0.488	-0.61	0.305	2.14	-8.178	0.166	-0.427	0.488	0.854	3.748	9.525	1.884	-0.732	-0.61	1.16	-9.664	0.659	0.567	0.671	0	0	-2.452	9.198	2.996	-0.061	-0.61	0.305	1.016	9.985	1.426	-0.61	-0.122	-0.183	1506694651
-8.847	-2.857	1.416	0.427	-0.61	0.549	2.297	-8.526	0.05	-0.122	-0.061	3.174	3.378	9.449	1.827	-0.549	-0.122	1.465	-9.525	1.041	0.526	0.671	-0.183	-0.122	-1.933	9.155	3.43	-0.183	-0.488	0.427	1.425	9.635	1.505	-0.366	-0.671	0.122	1506694651
-8.293	-2.464	1.782	0.183	-0.061	0.61	2.297	-8.526	0.05	-0.122	-0.061	3.174	3.009	9.411	1.849	-0.305	0.122	1.648	-9.505	1.702	0.439	0.549	0.183	0	-1.83	9.124	3.661	-0.061	-0.244	0.488	2.04	9.266	1.699	-0.61	-0.305	0.366	1506694651
-8.924	-1.95	1.389	0.305	0.916	0	3.207	-9.244	-0.354	0.61	-1.038	4.089	2.725	9.327	1.966	0	0.366	1.648	-9.375	1.942	0.341	0.427	0.305	0.183	-1.83	9.124	3.661	0	0	0.427	1.327	8.707	0.797	-0.549	0.427	0.793	1506694651
-9.21	-2.61	0.847	0.122	0.366	-0.549	3.872	-9.659	-0.651	0.61	-1.038	4.089	2.582	9.406	2.257	0.366	0.854	1.404	-9.452	2.009	0.053	0.061	0.61	0.183	-1.736	9.203	3.832	0	0.122	0.427	1.327	8.707	0.797	0.244	-0.244	1.038	1506694651
-9.35	-4.046	0.876	0.305	0.977	-0.183	4.39	-9.985	-1.077	1.038	-1.099	2.869	2.414	9.38	2.665	0.671	1.404	0.977	-9.467	1.713	-0.16	-0.183	0.977	0.122	-1.214	9.356	3.321	-0.061	-0.122	0.427	-2.232	9.454	0.153	0.671	-1.16	-0.61	1506694651
-10.673	-3.961	-0.364	0.732	0.122	-0.061	4.633	-9.601	-1.39	0.732	-1.404	1.526	2.027	9.345	2.847	0.549	1.16	0.305	-10.241	1.13	-0.138	-0.366	1.099	0.061	-1.214	9.356	3.321	-0.244	-0.244	0.366	0.642	10.472	0.864	1.526	0.244	-1.709	1506694651
-9.233	-3.397	0.38	0.977	0.183	-0.061	4.624	-9.411	-1.311	-0.122	-1.465	0.427	1.806	9.782	2.616	-0.061	0	-0.488	-10.586	0.315	-0.445	-0.366	0.122	-0.122	-1.06	9.556	2.847	-0.183	0.122	0.366	0.642	10.472	0.864	1.587	-0.122	-1.099	1506694651
-8.978	-2.729	0.227	0.244	0.854	0.305	4.79	-9.257	-1.072	-0.977	-0.793	0	2.084	10.036	2.243	-0.977	-0.977	-1.099	-9.727	-0.305	-0.178	0.122	-0.061	-0.244	-1.955	9.625	1.969	-0.122	0.366	0.488	0.924	10.046	1.272	0.732	-0.244	-1.099	1506694651
-9.67	-2.189	-0.622	0.183	0.366	0.183	5.108	-8.464	-0.437	-0.977	-0.793	0	2.443	9.739	1.895	-1.526	-1.526	-1.099	-9.497	-0.045	0.084	0.244	0.061	0	-1.955	9.625	1.969	-0.061	0.061	0.61	1.121	9.628	0.45	0.244	-1.221	0	1506694651
-9.79	-2.497	-0.788	-0.061	0.183	0	5.108	-8.464	-0.437	-1.892	1.099	0.122	2.641	9.697	1.352	-1.648	-2.075	-0.916	-9.569	-0.115	-0.03	0.244	0.244	0.061	-2.102	9.203	1.967	-0.061	-0.427	0.61	1.121	9.628	0.45	0.305	-0.732	0.122	1506694651
-9.459	-3.006	-0.644	-0.061	0.488	-0.061	5.039	-8.504	1.233	-2.625	4.883	-0.122	2.881	9.909	0.755	-1.587	-2.319	-0.916	-9.777	-0.114	-0.221	0.061	0.366	-0.244	-1.373	10.02	1.981	0.061	-0.793	0.549	0.817	9.94	-0.434	0.244	-0.244	-0.183	1506694651
-9.452	-3.149	-0.797	0.061	0.183	0.122	4.168	-9.74	1.305	-1.709	3.479	-0.916	3.211	9.781	0.479	-1.221	-2.014	-1.16	-9.862	0.038	-0.351	-0.061	0.366	0	-1.373	10.02	1.981	0.122	-0.977	0.366	0.345	9.934	-0.567	0.366	0.183	-0.183	1506694652
-9.385	-3.176	-0.776	0	0.183	0.183	3.37	-10.151	1.048	-0.732	0.671	-2.014	3.642	9.336	0.536	-0.549	-1.038	-1.282	-9.844	-0.172	-0.456	-0.061	0.366	0	-0.816	10.085	1.94	0.122	-0.793	0.122	0.345	9.934	-0.567	0.183	-0.244	-0.183	1506694652
-9.391	-3.058	-0.76	0.061	0.244	0.183	3.575	-10.154	1.424	-0.305	0	-3.052	3.869	9.109	0.635	0	0.122	-1.221	-9.818	-0.542	-0.477	0.061	0.305	-0.122	-0.865	9.548	1.737	-0.061	-0.427	0	0.731	9.897	-0.284	0.122	-0.366	-0.122	1506694652
-9.402	-3.019	-0.694	0	0.122	0.183	3.575	-10.154	1.424	-0.305	0	-3.052	3.823	9.295	0.738	0.183	0.305	-1.038	-9.784	-0.557	-0.496	0.244	0.244	-0.122	-0.865	9.548	1.737	-0.122	-0.305	0.061	0.591	9.825	-0.3	0.122	-0.183	0.061	1506694652
-9.472	-3.059	-0.724	0.122	0.183	0.122	3.677	-10.222	1.611	-0.061	0.854	-3.357	3.701	9.521	0.807	0.122	-0.305	-0.61	-9.811	-0.358	-0.536	0.305	0.244	-0.061	-0.989	9.696	1.76	0.061	-0.366	0.061	0.264	9.863	-0.351	0	0.061	0.122	1506694652
-9.481	-3.068	-0.746	0.183	0.122	0.122	2.766	-9.564	1.383	0.549	1.16	-2.502	3.81	9.574	0.928	0.183	-0.732	-0.061	-9.839	-0.267	-0.602	0.305	0.244	0	-0.939	9.762	1.817	0.305	-0.305	0	0.196	9.906	-0.41	0	-0.122	0.122	1506694652
-9.432	-3.017	-0.714	0.305	0.061	0.122	2.506	-9.054	1.187	0.793	0.61	-1.709	4.003	9.569	1.163	0.366	-0.366	0.244	-9.865	-0.365	-0.684	0.366	0.183	0	-0.939	9.762	1.817	0.366	-0.366	0	0.252	9.886	-0.495	0	-0.183	0.061	1506694652
-9.386	-2.955	-0.725	0.305	0.061	0.122	2.394	-8.624	0.864	1.038	0.122	-1.038	3.967	9.672	1.415	0.549	0.061	0.488	-9.835	-0.319	-0.731	0.427	0.183	0	-0.634	9.996	1.928	0.305	-0.305	0	0.27	9.865	-0.425	0.061	-0.244	0.061	1506694652
-9.458	-2.908	-0.799	0.305	0.122	0.122	2.444	-8.408	0.523	1.16	-0.366	-0.305	3.852	9.831	1.735	0.61	0.549	0.61	-9.899	-0.197	-0.811	0.427	0.122	0.122	-0.61	10.05	1.981	0.122	-0.122	0	0.47	9.841	-0.39	0	-0.305	0.061	1506694652
-9.536	-2.844	-0.799	0.366	0.122	0.122	2.574	-8.325	0.212	1.038	-0.854	0.305	3.652	9.921	2.005	0.549	0.916	0.732	-9.928	-0.154	-0.865	0.366	0	0.122	-0.61	10.05	1.981	0.061	-0.061	0	0.47	9.841	-0.39	-0.061	-0.244	0.061	1506694652
-9.527	-2.767	-0.764	0.305	0.061	0.122	2.859	-8.364	-0.017	0.854	-1.038	0.854	3.377	9.948	2.207	0.366	0.854	0.732	-9.899	-0.077	-0.863	0.305	0	0.122	-0.671	9.95	2.016	-0.122	-0.061	0.061	0.426	9.926	-0.431	-0.122	-0.183	0.122	1506694652
-9.534	-2.751	-0.727	0.305	0.122	0.122	3.21	-8.506	-0.194	0.549	-0.793	1.221	3.101	9.872	2.29	0.061	0.549	0.671	-9.88	0.016	-0.848	0.244	0.061	0.122	-0.662	9.841	2.038	-0.244	-0.122	0.061	0.544	9.887	-0.377	-0.122	-0.305	0.122	1506694652
-9.53	-2.724	-0.746	0.366	0	0.122	3.502	-8.618	-0.272	0.183	-0.305	1.465	2.917	9.777	2.248	-0.305	0.183	0.549	-9.853	0.045	-0.843	0.183	-0.061	0.061	-0.662	9.841	2.038	-0.305	-0.183	0.122	0.544	9.887	-0.377	-0.122	-0.244	0.122	1506694652
-9.482	-2.571	-0.659	0.244	0	0.061	3.737	-8.702	-0.175	-0.244	0.122	1.526	2.853	9.564	2.144	-0.61	-0.122	0.366	-9.819	0.173	-0.834	0.122	0	0.061	-0.636	9.751	2.091	-0.305	-0.183	0.183	0.496	9.906	-0.317	-0.183	-0.183	0.122	1506694652
-9.459	-2.554	-0.63	0.061	-0.061	0.061	3.854	-8.781	-0.041	-0.549	0.244	1.465	2.842	9.385	1.912	-0.732	-0.244	0.183	-9.752	0.221	-0.842	0.061	0.061	0.061	-0.572	9.531	2.219	-0.305	-0.122	0.244	0.531	9.799	-0.306	-0.183	-0.305	0.122	1506694652
-9.444	-2.596	-0.577	0.061	0.061	0	3.944	-8.825	0.066	-0.671	0.305	1.221	2.897	9.296	1.634	-0.671	-0.305	0	-9.82	0.311	-0.849	-0.061	0	0	-0.572	9.531	2.219	-0.244	-0.183	0.244	0.531	9.799	-0.306	-0.122	-0.244	0.061	1506694652
-9.561	-2.553	-0.573	-0.061	0.061	0	4.023	-8.91	0.246	-0.671	0.305	1.221	2.998	9.258	1.419	-0.488	-0.244	-0.183	-9.838	0.425	-0.861	-0.122	0.061	0	-0.453	9.631	2.358	-0.183	-0.061	0.183	0.572	9.801	-0.256	-0.122	-0.061	0	1506694652
-9.564	-2.483	-0.56	-0.183	-0.061	-0.061	4.093	-8.988	0.437	-0.732	0.122	0.793	3.116	9.257	1.3	-0.183	-0.122	-0.305	-9.872	0.446	-0.857	-0.244	0	0	-0.502	9.646	2.379	-0.122	0.061	0.122	0.611	9.881	-0.194	-0.122	-0.061	0	1506694652
-9.484	-2.523	-0.519	-0.305	0	-0.061	4.176	-9.075	0.621	-0.732	0.122	0.793	3.266	9.238	1.31	0.061	0.122	-0.366	-9.831	0.396	-0.874	-0.244	0	-0.061	-0.502	9.646	2.379	-0.061	0.183	0	0.611	9.881	-0.194	-0.122	0	0	1506694652
-9.508	-2.641	-0.526	-0.244	0	-0.061	4.18	-9.054	0.738	-0.427	-0.061	0.305	3.346	9.238	1.39	0.244	0.244	-0.305	-9.767	0.348	-0.835	-0.305	0	-0.061	-0.622	9.52	2.291	0	0.244	-0.061	0.63	9.813	-0.118	-0.061	0.122	-0.061	1506694652
-9.532	-2.688	-0.535	-0.244	0	-0.061	4.18	-9.054	0.738	-0.427	-0.061	0.305	3.36	9.284	1.517	0.305	0.244	-0.244	-9.804	0.28	-0.843	-0.305	0	-0.061	-0.642	9.579	2.244	0.061	0.244	-0.061	0.573	9.837	-0.091	0	0.183	-0.061	1506694652
-9.564	-2.668	-0.565	-0.244	-0.061	-0.061	4.096	-9.071	0.92	-0.305	-0.122	0	3.393	9.409	1.608	0.305	0.183	-0.183	-9.807	0.191	-0.854	-0.305	0	-0.061	-0.642	9.579	2.244	0.122	0.305	-0.061	0.573	9.837	-0.091	0	0.183	-0.061	1506694652
-9.513	-2.701	-0.566	-0.244	-0.061	-0.061	3.956	-9.116	0.84	-0.061	-0.183	-0.183	3.443	9.519	1.699	0.305	0.122	-0.122	-9.804	0.121	-0.878	-0.244	0.061	-0.061	-0.697	9.676	2.21	0.183	0.305	0	0.551	9.874	-0.087	0	0.183	-0.061	1506694652
-9.53	-2.753	-0.595	-0.183	0	-0.061	3.859	-9.004	0.737	0.305	-0.427	-0.549	3.451	9.567	1.749	0.244	0.122	0.061	-9.814	0.11	-0.928	-0.183	0.061	-0.061	-0.735	9.723	2.184	0.183	0.244	0	0.5	9.889	-0.086	0	0.183	-0.061	1506694652
-9.52	-2.747	-0.614	-0.122	-0.061	0	3.762	-8.894	0.574	0.305	-0.427	-0.549	3.389	9.615	1.785	0.183	0.061	0.183	-9.83	0.114	-0.951	-0.183	0.061	-0.061	-0.735	9.723	2.184	0.122	0.183	-0.061	0.5	9.889	-0.086	0	0.122	-0.061	1506694652
-9.516	-2.698	-0.61	-0.061	0	0	3.652	-8.873	0.402	0.366	-0.427	-0.61	3.277	9.612	1.805	0.122	0.061	0.183	-9.812	0.073	-0.958	-0.122	0	-0.061	-0.677	9.805	2.14	0.122	0.122	-0.061	0.571	9.899	-0.073	0	0.061	0	1506694653
-9.537	-2.625	-0.646	0	0	0	3.603	-8.819	0.267	0.366	-0.488	-0.549	3.242	9.619	1.816	0.122	0.061	0.122	-9.782	0.05	-0.98	-0.061	-0.061	-0.061	-0.705	9.8	2.135	0.122	0.122	0	0.58	9.889	-0.08	-0.061	0	0	1506694653
-9.527	-2.619	-0.652	0	0	0	3.603	-8.819	0.267	0.305	-0.427	-0.488	3.224	9.625	1.828	0.061	0.061	0.122	-9.75	0.039	-0.97	0	0	-0.061	-0.705	9.8	2.135	0.061	0.122	0	0.58	9.889	-0.08	-0.061	0	0	1506694653
-9.51	-2.576	-0.665	0	0	0	3.643	-8.697	0.177	0	0.061	-0.183	3.145	9.633	1.786	0	0	0.122	-9.772	0.065	-0.993	0	0	-0.061	-0.749	9.782	2.127	0	0.061	0.061	0.633	9.862	-0.071	-0.061	-0.061	0	1506694653
-9.51	-2.566	-0.653	0	0	0	3.643	-8.697	0.177	0	0.061	-0.183	3.103	9.606	1.754	-0.061	-0.122	0.061	-9.756	0.123	-1.011	0	0	-0.061	-0.701	9.755	2.098	0	-0.061	0	0.628	9.835	-0.098	-0.061	-0.061	0	1506694653
-9.549	-2.573	-0.659	0	0	0	3.524	-8.752	0.217	-0.122	0.122	-0.061	3.085	9.544	1.692	-0.061	-0.122	0	-9.799	0.104	-1.029	0	0	0	-0.701	9.755	2.098	0	-0.061	0	0.628	9.835	-0.098	-0.061	-0.061	0	1506694653
-9.55	-2.578	-0.674	0	-0.061	0	3.578	-8.789	0.301	-0.183	0	-0.061	3.12	9.532	1.662	-0.061	-0.122	0	-9.784	0.124	-1.018	0	-0.061	-0.061	-0.555	9.794	2.068	0	-0.183	-0.061	0.635	9.868	-0.086	-0.061	0	0	1506694653
-9.533	-2.555	-0.656	-0.061	0	0	3.578	-8.789	0.301	-0.183	0	0	3.18	9.485	1.625	-0.061	-0.061	-0.244	-9.769	0.133	-1.005	0	0	0	-0.555	9.794	2.068	-0.061	-0.061	-0.061	0.657	9.867	-0.09	0	-0.061	0	1506694653
-9.567	-2.556	-0.668	-0.061	-0.061	0	3.61	-8.845	0.458	-0.183	0.061	0	3.247	9.495	1.614	-0.061	-0.061	-0.244	-9.757	0.117	-1.016	-0.061	0	-0.061	-0.607	9.746	2.066	0	-0.061	-0.061	0.657	9.867	-0.09	-0.061	0	0	1506694653
-9.543	-2.578	-0.644	-0.061	-0.061	0	3.598	-8.87	0.498	-0.183	0.061	0	3.347	9.488	1.614	-0.061	-0.061	-0.244	-9.774	0.14	-1.019	-0.061	0	0	-0.568	9.774	2.056	-0.061	-0.122	-0.061	0.699	9.868	-0.051	0	0	0	1506694653
-9.548	-2.548	-0.64	-0.061	-0.061	0	3.637	-8.857	0.513	-0.122	-0.061	0.061	3.442	9.5	1.603	0	0	-0.244	-9.788	0.105	-1.034	-0.061	0	0	-0.595	9.777	2.049	-0.061	-0.061	-0.122	0.727	9.886	-0.045	-0.061	0	0	1506694653
-9.55	-2.546	-0.681	-0.061	-0.061	0	3.637	-8.857	0.513	-0.122	-0.061	0.061	3.482	9.503	1.608	0	0	-0.183	-9.758	0.1	-1.022	-0.061	0	0	-0.595	9.777	2.049	-0.061	-0.061	-0.061	0.727	9.886	-0.045	-0.061	0	0	1506694653
-9.533	-2.58	-0.678	-0.061	-0.061	0	3.749	-8.892	0.483	-0.061	0	0.061	3.515	9.463	1.651	-0.061	-0.061	-0.061	-9.767	0.102	-1.024	-0.061	0	0	-0.602	9.722	2.049	-0.061	-0.061	-0.061	0.657	9.861	-0.096	0	0	0	1506694653
-9.518	-2.568	-0.679	0	-0.061	0	3.784	-8.856	0.471	-0.061	0	0.061	3.516	9.473	1.664	-0.061	0	0	-9.769	0.074	-1.024	-0.061	0	-0.061	-0.58	9.723	2.032	-0.061	0	0	0.683	9.874	-0.072	0	0	0	1506694653
-9.525	-2.554	-0.679	-0.061	-0.061	0	3.789	-8.848	0.443	0	0	0	3.503	9.488	1.653	-0.061	0	0.061	-9.769	0.09	-1.023	-0.061	0	0	-0.58	9.723	2.032	0	0	0.061	0.683	9.874	-0.072	0	-0.061	0	1506694653
-9.546	-2.558	-0.712	0	-0.061	0	3.775	-8.835	0.407	0	0	0	3.47	9.496	1.631	-0.061	0	0.061	-9.78	0.057	-1.041	0	0	0	-0.573	9.735	2.031	-0.061	0.061	0.061	0.69	9.86	-0.084	0	-0.061	0	1506694653
-9.546	-2.547	-0.695	0	-0.061	0	3.802	-8.825	0.389	0	-0.061	-0.061	3.401	9.525	1.616	-0.061	0	0.122	-9.794	0.069	-1.06	0	0	0	-0.616	9.758	2.022	-0.061	0.061	0.061	0.717	9.867	-0.109	-0.061	-0.061	0	1506694653
-9.533	-2.536	-0.696	0	0	0	3.811	-8.829	0.365	0	0	-0.061	3.309	9.519	1.595	-0.061	0	0.122	-9.763	0.081	-1.061	-0.061	0	-0.061	-0.616	9.758	2.022	-0.061	0	0.061	0.717	9.867	-0.109	0	-0.061	0	1506694653
-9.548	-2.509	-0.702	0	-0.061	0	3.793	-8.824	0.362	0	0	-0.061	3.25	9.514	1.597	-0.061	-0.061	0.183	-9.786	0.079	-1.067	0	0	-0.061	-0.632	9.735	2.028	-0.061	0	0.061	0.709	9.86	-0.122	-0.061	-0.061	0	1506694653
-9.549	-2.503	-0.684	-0.061	-0.061	0	3.777	-8.831	0.379	-0.061	0	-0.122	3.191	9.512	1.564	-0.061	0	0.122	-9.775	0.087	-1.085	0	0	-0.061	-0.579	9.747	2.038	-0.061	0	0.061	0.739	9.861	-0.126	-0.061	0	0	1506694653
-9.561	-2.509	-0.688	-0.061	-0.061	0	3.777	-8.831	0.379	-0.061	0	-0.122	3.152	9.482	1.56	-0.061	0	0.122	-9.787	0.078	-1.105	0	0	-0.061	-0.579	9.747	2.038	0	-0.061	0	0.739	9.861	-0.126	-0.061	0	0	1506694653
-9.539	-2.56	-0.676	-0.061	-0.061	0	3.719	-8.823	0.419	0	0	-0.122	3.177	9.478	1.574	0	0	-0.061	-9.775	0.09	-1.105	-0.061	0	-0.061	-0.557	9.749	2.029	0	0	0	0.754	9.883	-0.091	-0.061	0	0	1506694653
-9.522	-2.561	-0.641	0	-0.061	0.061	3.719	-8.823	0.419	0	0	-0.122	3.238	9.516	1.581	0	0	-0.122	-9.802	0.065	-1.064	-0.061	0	-0.061	-0.621	9.75	2.029	0	0	0	0.76	9.878	-0.054	-0.061	0	0	1506694653
-9.573	-2.506	-0.63	-0.061	-0.061	0.061	3.683	-8.833	0.419	0	0.061	-0.122	3.238	9.516	1.581	0	0	-0.122	-9.804	0.084	-1.065	0	-0.061	-0.061	-0.621	9.75	2.029	0	-0.061	0	0.76	9.878	-0.054	-0.061	0	0	1506694653
-9.56	-2.543	-0.632	-0.061	-0.061	0	3.681	-8.87	0.38	0	0	-0.122	3.37	9.491	1.599	0	-0.061	-0.122	-9.79	0.135	-1.046	0	0.061	-0.061	-0.632	9.722	2.071	0	0	0	0.718	9.866	-0.077	-0.061	0	0.061	1506694653
-9.524	-2.598	-0.581	-0.122	-0.061	0	3.681	-8.87	0.38	0	0.061	-0.061	3.368	9.512	1.622	0	-0.061	0	-9.805	0.157	-1.031	0	-0.061	-0.061	-0.639	9.726	2.082	0	-0.061	0	0.703	9.868	-0.092	-0.061	0	0	1506694654
-9.496	-2.629	-0.579	-0.122	-0.061	0	3.7	-8.911	0.36	0	0.061	0	3.372	9.444	1.65	0	0	0	-9.805	0.243	-1.044	-0.061	0	-0.061	-0.56	9.745	2.117	0.061	0	0	0.656	9.886	-0.079	-0.061	0	0	1506694654
-9.5	-2.7	-0.541	-0.122	-0.061	0.061	3.703	-8.888	0.327	0	0.061	0	3.363	9.402	1.67	0	0	0	-9.771	0.215	-1.005	-0.061	-0.061	-0.061	-0.559	9.68	2.117	0	0.061	0	0.617	9.863	-0.081	-0.061	0	0	1506694654
-9.457	-2.628	-0.457	-0.122	-0.061	0.122	3.665	-8.855	0.301	0.061	0	-0.061	3.345	9.421	1.643	0.061	0	0.061	-9.826	0.245	-0.991	-0.061	-0.122	-0.122	-0.549	9.636	2.125	0.061	0.061	0	0.652	9.85	-0.042	-0.061	0.061	0.061	1506694654
-9.488	-2.452	-0.384	-0.183	0.122	0.122	3.602	-8.91	0.25	0.061	-0.061	-0.122	3.362	9.481	1.604	0.061	0.061	0.061	-9.794	0.352	-0.965	-0.061	-0.122	-0.122	-0.566	9.7	2.163	0.061	0.183	0	0.67	9.868	0.049	-0.061	0	0.122	1506694654
-9.672	-2.373	-0.486	-0.244	0	0	3.594	-8.904	0.231	0.122	-0.122	-0.122	3.327	9.477	1.619	0.061	0.061	0.061	-9.731	0.439	-0.93	-0.122	-0.061	-0.061	-0.65	9.733	2.26	0.061	0.244	0	0.696	9.822	0.083	-0.122	0	0.183	1506694654
-9.618	-2.445	-0.502	-0.366	-0.122	-0.122	3.553	-8.878	0.209	0.122	-0.061	-0.061	3.231	9.464	1.7	0.244	0.183	0.183	-9.764	0.433	-0.968	-0.244	0	-0.122	-0.605	9.684	2.21	0.061	0.183	0	0.674	9.872	-0.037	-0.061	0	0.122	1506694654
-9.524	-2.615	-0.519	-0.366	0	-0.122	3.553	-8.878	0.209	0.183	-0.061	0	3.138	9.489	1.761	0.183	0.183	0.061	-9.829	0.359	-1.012	-0.305	-0.061	-0.122	-0.605	9.684	2.21	0.061	0.183	0	0.674	9.872	-0.037	0.061	0.183	0.061	1506694654
-9.51	-2.662	-0.542	-0.305	-0.061	0	3.496	-8.893	0.022	0.183	-0.427	-0.061	3.138	9.465	1.776	0.183	0.183	-0.122	-9.792	0.293	-0.998	-0.366	-0.061	-0.122	-0.471	9.733	2.143	0.122	0.244	0	0.561	9.884	-0.056	0.122	0.183	-0.061	1506694654
-9.524	-2.586	-0.504	-0.305	0.061	0.122	3.506	-8.825	0.024	0.183	-0.427	-0.061	3.281	9.467	1.756	0.122	0.305	-0.122	-9.833	0.114	-0.976	-0.305	-0.183	-0.183	-0.626	9.721	2.007	0.061	0.305	0	0.94	9.88	0.158	0.122	0.122	0	1506694654
-9.5	-2.302	-0.44	-0.366	0.061	0.183	3.512	-8.814	0.124	0.061	-0.366	0	3.389	9.567	1.653	0.061	0.366	-0.122	-9.799	0.065	-0.897	-0.305	-0.122	-0.183	-0.626	9.721	2.007	0.061	0.366	0	0.94	9.88	0.158	0	0.122	0.122	1506694654
-9.619	-2.007	-0.431	-0.671	0.122	0	3.503	-8.814	0.286	-0.061	-0.244	0.122	3.408	9.6	1.507	0.061	0.183	0.061	-9.732	0.254	-0.885	-0.305	-0.183	-0.122	-0.761	9.765	2.019	0.061	0.366	0.061	1.04	9.88	0.251	-0.061	0.061	0.305	1506694654
-9.795	-2.127	-0.676	-0.916	-0.183	-0.122	3.503	-8.814	0.286	-0.061	-0.122	0.244	3.407	9.399	1.459	0.244	0.244	0.244	-9.684	0.547	-0.926	-0.488	-0.061	-0.122	-0.794	9.763	2.17	0.122	0.305	0.061	0.949	9.757	0.049	-0.061	0.122	0.305	1506694654
-9.595	-2.525	-0.585	-0.916	-0.305	-0.061	3.622	-8.928	0.471	0.061	-0.122	0.305	3.272	9.148	1.467	0.488	0.488	0.061	-9.804	0.672	-0.958	-0.732	-0.061	-0.122	-0.463	9.618	2.255	0.122	0.244	-0.061	0.895	9.756	-0.023	0.061	0.244	0.122	1506694654
-9.552	-2.598	-0.474	-1.038	-0.122	0.061	3.622	-8.928	0.471	0.305	-0.366	0.061	3.242	9.103	1.56	0.488	0.488	0.061	-9.795	0.591	-1.037	-0.977	-0.305	-0.183	0.069	9.601	2.21	0.122	0.671	-0.183	0.957	9.896	0.031	0.122	0.488	0.061	1506694654
-9.522	-2.525	-0.484	-1.038	-0.122	0.122	3.514	-8.983	0.333	0.488	-0.977	-0.305	3.456	9.234	1.628	0.732	1.282	-0.61	-10	0.458	-0.924	-1.16	-0.244	-0.183	-0.08	9.826	2.003	0.183	1.221	-0.183	1.099	9.922	0.219	0.122	0.366	0.183	1506694654
-9.683	-2.053	-0.693	-1.465	0	-0.061	3.407	-9.065	0.173	0.488	-0.977	-0.305	3.456	9.234	1.628	0.732	1.282	-0.61	-9.971	0.455	-0.846	-1.221	-0.366	-0.183	-0.08	9.826	2.003	0.183	1.587	-0.122	1.099	9.922	0.219	0.061	0.305	0.244	1506694654
-9.576	-1.969	-1.044	-1.953	-0.061	-0.427	3.362	-9.167	0.08	0.488	-1.282	-0.366	3.828	9.822	1.561	0.793	1.282	-0.305	-10.074	0.682	-0.863	-1.465	-0.427	-0.122	-0.37	10.046	2.06	0.183	1.709	-0.061	1.226	9.859	-0.341	0.122	0.427	0.366	1506694654
-9.522	-2.371	-1.28	-2.197	-0.061	-0.61	3.263	-9.347	0.059	0.488	-1.221	-0.305	3.852	9.745	1.495	0.916	1.648	0	-10.111	0.87	-0.961	-1.953	-0.61	-0.122	-0.368	10.067	2.08	0.183	1.709	-0.183	1.226	9.859	-0.341	0.183	0.793	0.244	1506694654
-9.225	-2.688	-1.329	-2.136	-0.122	-0.793	2.796	-9.591	-0.196	0.916	-2.38	-0.916	3.655	9.423	1.412	1.221	2.258	0	-10.103	0.837	-1.092	-2.441	-0.793	-0.244	-0.047	9.953	2.117	0	1.892	-0.549	1.089	9.775	-0.596	0.305	1.221	0.061	1506694654
-8.97	-2.554	-1.515	-2.38	0.244	-1.282	2.723	-9.658	-0.482	0.854	-2.563	-1.404	3.272	9.203	1.102	1.465	2.686	-0.244	-10.188	0.694	-1.113	-3.052	-0.977	-0.366	0.199	9.688	1.894	-0.183	2.197	-0.732	0.883	9.848	-0.519	0.244	1.526	0	1506694654
-9.371	-2.677	-2.107	-2.747	0.305	-1.404	2.723	-9.658	-0.482	0.854	-2.563	-1.404	2.96	9.445	0.628	1.648	2.747	-0.793	-10.27	0.577	-1.207	-3.418	-0.916	-0.244	0.345	10.131	1.266	-0.244	2.563	-0.916	0.662	9.787	-0.848	0.061	1.038	-0.122	1506694654
-9.481	-3.049	-2.529	-2.563	-0.549	-1.465	1.718	-10.244	0.026	1.038	-1.709	-0.488	2.946	9.749	0.163	1.953	2.991	-1.221	-10.389	0.105	-1.27	-3.113	-0.122	0	0.345	10.131	1.266	-0.244	3.174	-1.16	0.662	9.787	-0.848	0	1.16	-0.305	1506694654
-8.859	-3.125	-2.293	-2.441	-0.122	-1.099	0.815	-9.659	0.484	1.038	-1.709	-0.488	2.926	9.721	-0.324	2.136	3.357	-1.221	-10.336	-0.926	-1.359	-3.601	-2.808	-0.366	-0.234	10.023	0.855	-0.244	3.601	-1.526	1.323	10.009	-0.987	0.122	1.892	-0.244	1506694654
-8.965	-3.267	-1.991	-2.258	0.244	-0.793	0.815	-9.659	0.484	1.221	-2.258	0.916	2.773	9.928	-0.725	2.197	3.479	-0.977	-9.729	-2.16	-0.601	-2.93	-1.16	-0.244	-1.424	9.684	0.226	-0.427	3.601	-1.77	1.542	9.879	-0.81	0.061	1.953	-0.122	1506694654
-9.249	-3.336	-2.064	-1.831	0.305	-0.793	1.123	-8.927	1.229	1.038	-3.235	4.395	2.472	10.349	-1.017	1.77	2.991	-0.732	-9.604	-2.902	-0.151	-2.258	-2.441	-0.305	-1.424	9.684	0.226	-0.427	3.601	-1.77	2.172	9.819	-0.526	-0.183	2.014	0.183	1506694655
-9.207	-3.36	-2.326	-1.221	0.122	-0.732	1.956	-9.238	1.177	1.099	-3.174	5.493	2.104	10.407	-1.292	1.099	1.587	-0.305	-9.11	-2.853	0.602	-1.831	-1.465	0.061	-1.424	9.684	0.226	-0.427	3.601	-1.77	1.786	9.831	-0.254	-0.366	1.77	0.549	1506694655
-8.803	-3.607	-2.541	-0.549	0.549	-0.427	2.932	-9.381	1.064	1.099	-3.174	5.493	2.024	10.342	-1.463	0.671	0.305	0	-8.921	-2.955	1.205	-1.221	-1.282	0.244	-4.308	9.635	-0.663	-0.061	1.648	-0.977	1.461	9.642	-0.002	-0.488	0.732	0.488	1506694655
-8.929	-3.427	-3.003	-0.122	0.61	-0.122	3.801	-9.461	0.969	0.916	-2.686	5.371	2.269	10.444	-1.403	0.427	0.122	0.061	-9.056	-2.884	1.528	-0.671	-0.916	0.549	-4.308	9.635	-0.663	-0.122	1.038	-0.61	1.461	9.642	-0.002	-0.488	0.183	0.366	1506694655
-8.903	-3.447	-3.456	0	0.244	-0.244	4.49	-9.368	0.809	0.916	-2.686	5.371	2.364	10.506	-1.345	0.427	0.122	0.061	-9.014	-2.571	1.718	-0.427	-0.488	0.671	-4.065	9.835	-0.482	-0.244	0.732	-0.427	2.445	9.676	-0.047	-0.671	0.366	0.671	1506694655
-8.884	-3.741	-3.871	0.061	-0.122	-0.366	4.902	-9.025	0.774	0.671	-2.197	4.028	2.257	10.32	-1.192	0.183	0.61	0.244	-9.048	-2.407	1.805	-0.366	-0.488	0.61	-3.884	9.595	-0.342	-0.366	0.488	-0.488	1.95	9.891	-0.634	-0.793	0.366	0.549	1506694655
-8.606	-3.817	-4.027	0.061	-0.488	-0.305	4.999	-8.708	1.11	0.244	-1.648	2.197	2.155	10.131	-1.016	0.183	0.61	0.244	-9.061	-2.284	1.86	-0.183	-0.244	0.61	-3.884	9.595	-0.342	-0.671	0.122	-0.427	1.95	9.891	-0.634	-0.977	0.549	0.427	1506694655
-8.205	-3.908	-3.972	0.061	-0.793	-0.366	4.591	-8.49	1.654	-0.916	0.061	-1.099	1.926	9.828	-1.067	-0.549	0.488	0.061	-8.963	-2.128	1.96	-0.183	-0.183	0.549	-3.713	9.356	-0.435	-0.854	-0.183	-0.366	1.602	9.984	-0.59	-1.221	0.549	0.549	1506694655
-7.607	-3.902	-3.746	0.305	-0.61	-0.305	3.768	-8.482	2.29	-1.099	0.916	-2.197	1.725	9.35	-1.31	-0.977	-0.122	-0.122	-8.795	-2.127	1.995	-0.061	-0.305	0.549	-3.54	8.988	-0.529	-0.854	-0.305	-0.427	2.204	9.905	-0.154	-1.526	0.305	0.61	1506694655
-7.631	-3.726	-3.755	0.244	-0.549	-0.122	3.768	-8.482	2.29	-1.099	0.916	-2.197	1.738	8.939	-1.676	-1.16	-0.488	-0.305	-8.477	-2.119	2.096	0	-0.305	0.488	-3.457	8.586	-0.572	-0.854	-0.366	-0.366	2.204	9.905	-0.154	-1.953	0.427	0.793	1506694655
-8.22	-3.902	-4.071	0	-1.282	-0.427	2.69	-8.408	2.778	-1.099	0.916	-2.197	1.68	8.897	-2.268	-1.16	-0.488	-0.305	-8.419	-1.921	2.158	0	-0.366	0.427	-3.473	8.324	-0.505	-0.854	-0.366	-0.305	2.271	9.715	-0.084	-2.38	1.099	1.038	1506694655
-8.832	-4.692	-3.549	-0.488	-1.77	-0.244	1.72	-8.345	2.767	-0.977	1.404	-2.991	1.786	9.648	-2.414	-1.038	-0.854	-0.488	-9.085	-1.615	2.633	0.061	0	0.305	-4.149	9.288	-0.126	-1.038	-0.366	-0.427	1.614	9.634	-0.775	-2.563	0.732	0.977	1506694655
-9.152	-4.975	-1.896	-0.061	-1.038	0	1.032	-8.824	2.566	-0.366	1.099	-3.479	1.957	10.841	-2.138	-1.038	-0.854	-0.488	-10.305	-1.192	2.554	0.549	-0.366	0.305	-4.149	9.288	-0.126	-1.343	-0.305	-0.61	1.614	9.634	-0.775	-2.319	1.099	0.732	1506694655
-9.933	-4.356	-0.792	-0.366	-0.366	0.061	1.032	-8.824	2.566	-0.366	1.099	-3.479	2.018	11.689	-1.549	-0.549	-0.549	0.061	-10.32	-0.66	2.395	1.221	-0.183	0.549	-5.491	9.895	1.136	-0.366	-0.61	-0.366	-0.059	9.737	-0.583	-2.075	0.793	0.305	1506694655
-11.496	-4.846	-0.939	0.305	-0.244	-0.366	0.764	-11.824	0.891	0.549	-1.038	-3.601	2.174	11.782	-0.331	-0.122	0	0.793	-11.323	0.294	2.491	1.526	0.549	0.366	-5.751	10.087	2.611	-0.061	-1.282	-0.671	-0.011	9.673	1.092	-1.404	-0.427	-0.488	1506694655
-10.765	-5.319	0.402	1.526	-1.099	-0.244	1.982	-11.868	0.251	-0.061	0.671	-1.709	2.256	12.154	1.29	0.122	0.977	0.671	-12.215	1.223	1.511	1.709	-1.282	0.122	-5.259	10.417	3.661	0.305	-1.77	-0.671	2.415	10.505	2.384	-0.671	-0.122	-0.488	1506694655
-9.036	-5.16	1.095	1.77	0.61	-0.061	1.982	-11.868	0.251	-0.061	0.671	-1.709	1.827	11.937	2.006	0.122	0.977	0.671	-11.1	2.286	1.181	1.953	-0.061	0.305	-4.359	10.777	4.582	0.549	-1.343	-0.549	2.345	10.707	2.241	-0.427	0.488	-0.671	1506694655
-9.134	-4.387	1.162	2.258	0.977	-0.122	1.916	-10.386	-0.703	0.305	1.221	-0.122	1.609	10.841	2.99	0.122	0.427	0.61	-9.995	2.89	1.016	1.648	-0.244	0.427	-3.883	10.305	5.095	0.244	-1.038	-0.793	0.916	10.201	5.662	0.305	-0.549	-0.732	1506694655
-10.78	-3.436	0.854	2.747	-0.916	0.366	2.146	-9.001	-0.849	0.549	1.038	1.282	1.385	9.837	3.903	0.122	0.305	0.977	-9.363	2.346	1.108	1.77	-0.122	0	-3.966	8.656	4.8	-0.305	-1.709	-0.61	0.916	10.201	5.662	-0.305	-1.709	-0.61	1506694655
-9.336	-2.584	1.564	1.587	-0.61	0.061	2.418	-8.414	-1.114	0.488	0.854	2.197	0.816	9.685	3.65	0.122	0.305	0.977	-9.094	2.342	0.855	2.319	-0.183	-0.122	-3.768	7.756	4.317	-0.488	-2.258	-0.366	3.765	9.774	7.63	-1.16	-0.732	0.244	1506694655
-8.108	-2.787	1.066	1.16	-0.732	-0.061	2.418	-8.414	-1.114	0.488	0.732	2.93	0.532	9.586	2.65	-0.732	-0.793	0.977	-8.939	3.246	0.752	2.014	-0.183	0.061	-2.918	7.892	4.419	0	-1.831	-0.366	2.751	8.41	3.439	-0.305	-2.38	-0.244	1506694655
-7.949	-2.844	1.229	1.221	-0.183	0.183	3.153	-8.565	-1.944	0.732	0.61	3.357	0.906	9.061	2.247	-2.258	-2.808	0.549	-8.857	3.542	0.717	1.709	-0.122	0.183	-2.918	7.892	4.419	0.366	-1.648	-0.61	2.751	8.41	3.439	-0.549	-3.54	-1.038	1506694655
-8.187	-2.824	1.206	0.427	-0.305	-0.305	3.554	-8.628	-2.162	0.732	0.549	3.235	1.232	8.477	2.049	-1.465	-2.075	0.122	-8.836	3.591	0.695	1.343	-0.488	0	-2.518	7.74	4.649	0.427	-1.587	-0.732	3.447	7.239	3.669	0.366	-3.479	-1.16	1506694655
-8.074	-3.524	1.199	0.549	0.305	-0.427	3.57	-8.821	-2.379	0	0.977	0.977	1.377	8.265	1.908	-0.366	-1.038	-0.488	-8.892	3.685	0.776	0.977	-0.549	0	-2.199	7.808	4.91	0.122	-1.038	-0.854	1.27	8.221	2.602	1.648	0.061	-1.221	1506694655
-8.711	-4.116	1.036	0.916	0.488	-0.305	3.57	-8.821	-2.379	0	0.977	0.977	1.349	8.372	1.672	-0.366	-1.038	-0.488	-9.189	3.592	0.947	0.549	-0.61	-0.183	-2.367	7.942	4.968	0	-0.549	-0.916	1.27	8.221	2.602	1.465	0.732	-1.16	1506694655
-8.9	-3.947	1.178	0.549	0.427	-0.488	3.229	-9.142	-2.469	0	0.977	0.977	1.254	8.622	1.558	0.488	-0.366	-1.099	-9.4	3.444	1.146	0.366	-1.038	-0.427	-2.741	7.893	4.777	0.183	-0.366	-0.854	0.633	8.726	2.608	2.014	0.977	-1.099	1506694656
-8.368	-3.75	1.238	0.488	0.916	-0.732	2.955	-9.613	-2.141	-0.916	0.061	-1.404	1.385	8.862	1.56	0.977	-1.038	-1.526	-9.4	3.444	1.146	0.366	-1.038	-0.427	-3.222	7.684	4.606	0.549	0.061	-0.854	-0.12	9.262	2.92	2.38	1.038	-1.16	1506694656
-8.079	-3.777	1.151	0.366	1.038	-0.61	2.955	-9.613	-2.141	-1.343	0.549	-1.709	1.671	9.067	1.543	0.854	-1.16	-1.221	-9.4	3.444	1.146	0.366	-1.038	-0.427	-3.923	7.399	4.249	0.793	0.305	-0.671	-0.878	9.739	2.533	2.991	-0.549	-1.465	1506694656
-8.673	-4.411	0.824	0.061	1.892	-0.732	2.769	-9.347	-1.102	-1.77	1.587	-1.587	1.859	9.325	1.477	0.854	-1.16	-1.221	-9.4	3.444	1.146	0.366	-1.038	-0.427	-4.689	7.193	3.974	0.916	0.183	-0.366	-0.169	9.774	2.126	2.808	-1.465	-1.953	1506694656
-9.232	-5.357	0.53	0.061	1.099	-0.427	2.769	-9.347	-1.102	-2.197	2.869	-1.404	1.829	9.892	1.291	0.427	-1.343	-0.244	-9.4	3.444	1.146	0.366	-1.038	-0.427	-5.021	7.435	3.816	1.099	-0.122	-0.122	0.362	10.738	1.903	2.136	-1.343	-2.197	1506694656
-10.338	-4.717	-0.863	0.916	2.258	0.061	2.509	-9.604	-0.544	-2.136	3.906	-1.282	1.848	10.744	1.098	0.305	-1.77	-0.122	-9.783	2.019	2.814	0.244	-0.61	-1.038	-4.991	8.313	3.626	1.282	-0.183	0.061	0.362	10.738	1.903	2.197	-0.61	-2.014	1506694656
-9.719	-2.689	-1.08	1.282	0.732	-0.305	1.971	-10.28	-0.301	-1.526	3.601	-1.343	1.955	11.592	0.803	0.183	-1.953	-0.183	-10.301	1.018	2.365	-0.122	-0.916	-1.343	-4.985	9.433	3.228	1.404	-0.061	0.122	4.307	10.877	1.361	2.075	0.366	0.305	1506694656
