# Supplementary material for: A deep learning approach for lower back-pain risk prediction during manual lifting
Source: PLoS One. 2021 Feb 19;16(2):e0247162. doi: 10.1371/journal.pone.0247162 (PMC7894914; doi:10.1371/journal.pone.0247162)
Supplement: S1 Data — (ZIP) [file pone.0247162.s001.zip › source-used/Subject_03_P1_Zone06_T2.csv]

Side_A_x	Side_A_y	Side_A_z	Side_G_x	Side_G_y	Side_G_z	LtWt_A_x	LtWt_A_y	LtWt_A_z	LtWt_G_x	LtWt_G_y	LtWt_G_z	RtWt_A_x	RtWt_A_y	RtWt_A_z	RtWt_G_x	RtWt_G_y	RtWt_G_z	Back_A_x	Back_A_y	Back_A_z	Back_G_x	Back_G_y	Back_G_z	UArm_A_x	UArm_A_y	UArm_A_z	UArm_G_x	UArm_G_y	UArm_G_z	Thig_A_x	Thig_A_y	Thig_A_z	Thig_G_x	Thig_G_y	Thig_G_z	Time_stp
-9.694	-1.799	-0.94	-0.244	-0.122	-0.061	3.535	-8.399	3.542	0.366	-0.732	-0.061	-2.019	9.306	4.041	1.404	-0.549	-0.732	-9.692	0.187	-1.105	-0.366	-0.244	-0.061	-1.822	7.227	6.505	0.549	0.183	-0.366	1.84	9.739	1.219	-0.061	0.061	0	1506693730
-9.702	-1.893	-0.971	-0.305	-0.244	-0.061	3.473	-8.247	3.395	0.305	-0.977	-0.061	-2.159	9.393	4.106	0.977	-0.854	-0.61	-9.711	0.228	-1.075	-0.183	-0.061	-0.061	-1.809	7.315	6.401	0.427	0.122	-0.305	1.775	9.767	1.18	0	0.122	0	1506693730
-9.68	-2.041	-0.992	-0.244	-0.305	-0.061	3.522	-8.088	3.29	0.183	-0.793	0.061	-2.151	9.494	4.174	0.427	-1.16	-0.305	-9.735	0.209	-1.046	-0.061	0.061	-0.122	-2.028	7.301	6.345	0.427	-0.244	-0.305	1.775	9.767	1.18	0	0.122	0	1506693730
-9.583	-2.127	-0.91	-0.122	-0.183	0	3.557	-8.045	3.261	-0.061	-0.61	0.244	-2.723	9.493	4.151	-0.366	-3.479	0.183	-9.862	0.319	-1.154	-0.061	0.061	-0.244	-2.289	7.222	6.233	0.549	-1.221	-0.305	1.68	9.81	1.064	0	0.122	-0.061	1506693730
-9.574	-2.047	-0.914	-0.122	-0.122	-0.061	3.573	-8.245	3.115	-0.244	-0.793	0.366	-3.212	9.347	3.98	-1.038	-8.118	0.61	-9.926	0.345	-1.22	0	-0.061	-0.305	-2.724	6.928	5.657	1.099	-2.808	-0.244	1.544	9.817	1.056	0	0.122	0	1506693730
-9.618	-1.926	-0.867	-0.122	-0.061	-0.183	3.573	-8.245	3.115	-0.305	-1.16	0.366	-1.308	8.814	2.401	-1.282	-10.315	1.282	-9.932	0.212	-1.206	0.244	0	-0.244	-2.449	7.078	5.306	1.404	-5.676	-0.061	1.544	9.817	1.056	0	0.061	0	1506693730
-9.619	-1.845	-0.815	-0.244	0.061	-0.305	3.427	-8.33	2.949	-0.305	-1.77	0.305	0.528	8.764	2.487	-1.221	-9.766	2.136	-10.032	0.317	-1.251	0.61	0.183	-0.183	-1.241	7.429	5.398	1.77	-5.676	-0.183	1.609	9.752	1.024	0	0.061	-0.061	1506693730
-9.588	-1.875	-0.816	-0.244	0.183	-0.427	3.235	-8.327	2.787	-0.366	-2.686	0.366	1.19	8.65	0.907	-1.282	-10.193	2.441	-10.049	0.452	-1.385	0.793	0	-0.061	-0.664	7.638	5.401	2.93	-5.432	-0.916	1.647	9.746	1.09	0.061	0.122	-0.122	1506693730
-9.628	-1.954	-0.834	-0.183	0.183	-0.488	3.323	-8.635	2.396	-0.549	-3.601	0.488	2.3	8.242	-0.063	-0.183	-9.094	2.441	-9.868	0.33	-1.305	0.977	0.488	0.122	0.629	8.492	5.461	2.991	-4.028	-1.587	1.647	9.746	1.09	0.061	0.122	-0.122	1506693730
-9.619	-2.032	-0.807	-0.183	0.244	-0.427	3.323	-8.635	2.396	-0.61	-3.479	0.854	3.029	8.643	0.575	1.77	-5.737	1.77	-9.731	0.303	-1.392	0.977	0.427	0.061	1.136	8.774	5.608	3.357	-1.404	-2.563	1.682	9.763	1.175	0	0.122	-0.122	1506693730
-9.689	-2.072	-0.886	-0.122	0.183	-0.366	2.768	-8.898	2.303	-0.671	-3.479	1.038	2.978	9.154	1.042	3.723	-2.319	0.671	-9.631	0.325	-1.503	0.977	0.427	0.061	0.864	9.203	5.353	3.601	-0.244	-3.113	1.768	9.752	1.242	0	0	-0.122	1506693730
-9.701	-2.119	-0.933	-0.061	0.122	-0.305	2.768	-8.898	2.303	-0.793	-4.456	1.16	2.366	10.131	2.208	4.822	-0.671	-0.244	-9.57	0.401	-1.486	0.366	-0.183	-0.122	0.864	9.203	5.353	3.601	-0.244	-3.113	1.768	9.752	1.242	0	0	-0.122	1506693730
-9.628	-2.127	-0.951	0	0.183	-0.183	2.942	-9.115	2.199	-0.61	-4.944	1.221	1.453	10.84	2.895	5.005	-1.526	-1.038	-9.451	0.126	-1.342	0.122	-0.305	-0.244	0.864	9.203	5.353	3.601	-0.244	-3.113	1.835	9.74	1.257	0	0	-0.061	1506693731
-9.659	-2.158	-1.044	0.061	0.122	-0.183	3.723	-9.298	1.591	-0.183	-4.517	1.343	1.053	11.306	3.785	4.272	-3.357	-1.892	-9.515	-0.007	-1.19	0.122	-0.305	-0.244	-1.136	10.048	3.805	2.441	-1.282	-2.991	1.832	9.737	1.213	0	-0.061	-0.061	1506693731
-9.6	-2.266	-1.035	0.122	0.122	-0.122	3.723	-9.298	1.591	0.366	-3.723	1.526	1.109	11.638	4.23	2.686	-5.066	-2.686	-9.536	-0.156	-1.121	0.244	-0.183	-0.122	-1.334	9.887	3.493	2.502	-1.221	-2.625	1.832	9.737	1.213	0.061	-0.061	-0.061	1506693731
-9.586	-2.393	-1.069	0.244	0.061	0	3.882	-9.247	1.359	0.854	-2.93	1.526	1.731	11.596	3.927	0.916	-5.798	-3.235	-9.505	-0.249	-1.004	0.183	-0.061	0	-1.449	9.86	3.118	2.197	-1.709	-1.587	1.792	9.753	1.192	0	-0.122	-0.061	1506693731
-9.587	-2.455	-1.14	0.366	0	0.061	3.956	-9.038	1.136	0.977	-2.441	1.465	2.828	11.638	3.919	-0.61	-5.676	-3.479	-9.577	-0.156	-0.885	0.183	-0.061	0	-1.105	9.981	2.768	1.648	-1.465	-0.61	1.709	9.787	1.122	0	-0.122	-0.061	1506693731
-9.569	-2.422	-1.136	0.427	-0.061	0.183	4.051	-8.836	0.921	0.793	-2.136	1.221	4.157	11.883	4.121	-1.587	-4.517	-3.174	-9.628	0.02	-1.046	0.366	0.061	0.061	-1.158	10.023	2.547	0.671	-0.793	0	1.709	9.787	1.122	0	-0.244	0	1506693731
-9.624	-2.271	-1.168	0.488	-0.061	0.183	4.333	-8.88	0.752	0.61	-1.587	0.916	4.968	11.616	3.799	-2.136	-3.174	-2.197	-9.617	0.036	-1.107	0.366	0.183	0.061	-1.462	10.056	2.58	0.244	-0.854	0.549	1.668	9.806	1.05	-0.061	-0.305	0	1506693731
-9.623	-2.104	-1.117	0.427	-0.122	0.183	4.567	-8.82	0.504	0.366	-0.549	0.488	5.008	11.238	3.129	-2.502	-2.319	-0.549	-9.646	0.147	-1.188	0.366	0.183	0.061	-1.562	10.152	2.486	-0.427	-0.793	0.854	1.707	9.799	1.04	0	-0.427	0	1506693731
-9.635	-2.023	-1.064	0.305	-0.122	0.183	4.567	-8.82	0.504	0.061	0.183	-0.122	4.789	10.779	2.394	-2.686	-2.014	1.099	-9.713	0.211	-1.282	0.305	0.305	0.122	-1.58	9.993	2.381	-0.732	-0.854	1.099	1.707	9.799	1.04	0	-0.427	0	1506693731
-9.686	-1.963	-1.026	0.183	-0.183	0.183	4.278	-8.83	0.48	-0.122	0.244	-0.793	4.352	10.438	1.767	-2.808	-1.892	2.38	-9.674	0.313	-1.328	0.183	0.305	0.122	-1.27	9.806	2.263	-0.916	-0.793	1.282	1.894	9.761	1.055	0	-0.305	0	1506693731
-9.662	-1.933	-0.976	0.061	-0.244	0.183	3.819	-8.827	0.548	-0.244	0.183	-1.282	3.961	10.103	1.345	-2.686	-1.77	3.174	-9.704	0.391	-1.416	0.183	0.305	0.122	-0.853	9.531	2.326	-0.732	-0.427	1.404	1.86	9.737	1.007	0	-0.244	0	1506693731
-9.667	-1.906	-0.956	-0.061	-0.305	0.122	3.819	-8.827	0.548	-0.305	0.183	-1.587	3.65	9.762	1.025	-2.319	-1.404	3.54	-9.705	0.421	-1.529	0	0.305	0.122	-0.496	9.454	2.39	-0.488	0	1.404	1.86	9.737	1.007	0.061	-0.183	-0.061	1506693731
-9.636	-1.91	-0.884	-0.122	-0.305	0.183	3.606	-8.959	0.599	-0.427	0.122	-1.77	3.393	9.574	0.867	-1.709	-0.732	3.54	-9.732	0.45	-1.659	-0.122	0.244	0.122	-0.228	9.525	2.519	-0.305	0.427	1.343	1.869	9.733	1.067	0.061	0	-0.061	1506693731
-9.643	-1.895	-0.847	-0.244	-0.183	0.183	3.445	-9.131	0.678	-0.427	0.122	-1.77	3.157	9.41	0.878	-0.916	0.061	3.235	-9.745	0.465	-1.742	-0.244	0.183	0.061	-0.164	9.585	2.634	-0.244	0.732	1.16	1.821	9.739	1.023	0.061	0.061	-0.061	1506693731
-9.667	-1.855	-0.865	-0.305	-0.244	0.061	3.131	-9.343	0.901	-0.549	0.183	-1.953	2.927	9.233	0.979	-0.183	0.854	2.808	-9.72	0.471	-1.792	-0.305	0.244	0.061	-0.269	9.569	2.799	-0.183	0.977	0.977	1.821	9.739	1.023	0.061	0.122	-0.061	1506693731
-9.647	-1.863	-0.859	-0.366	-0.183	0	3.131	-9.343	0.901	-0.488	0.366	-1.77	2.676	9.168	1.196	0.427	1.587	2.258	-9.768	0.507	-1.901	-0.366	0.183	0	-0.323	9.539	2.81	-0.244	0.977	0.671	1.788	9.753	0.97	0.061	0.061	-0.061	1506693731
-9.635	-1.932	-0.841	-0.366	-0.122	-0.061	2.75	-9.176	1.144	-0.427	0.427	-1.465	2.373	9.095	1.461	0.793	1.953	1.648	-9.771	0.493	-1.949	-0.366	0.183	0	-0.388	9.489	2.841	-0.061	0.854	0.366	1.73	9.747	0.907	0	0.183	-0.061	1506693731
-9.606	-2.029	-0.86	-0.366	-0.122	-0.122	2.75	-9.176	1.144	-0.305	0.244	-1.038	2.052	9.004	1.713	0.793	1.953	1.648	-9.762	0.44	-1.942	-0.427	0.183	0	-0.441	9.471	2.834	0	0.671	0.122	1.73	9.747	0.907	0.061	0.244	-0.122	1506693731
-9.61	-2.099	-0.861	-0.305	-0.061	-0.122	2.632	-9.003	1.19	-0.122	-0.061	-0.427	1.845	8.882	1.969	1.038	1.709	1.038	-9.749	0.306	-1.907	-0.427	0.122	-0.061	-0.462	9.433	2.823	0.122	0.549	-0.061	1.696	9.775	0.885	0.061	0.244	-0.122	1506693731
-9.606	-2.123	-0.886	-0.244	-0.061	-0.122	2.643	-8.86	1.174	0.061	-0.427	0.183	1.884	8.857	2.184	1.16	1.16	0.305	-9.75	0.223	-1.876	-0.427	0.122	-0.061	-0.471	9.409	2.78	0.244	0.549	-0.122	1.589	9.8	0.859	0.061	0.244	-0.122	1506693731
-9.604	-2.165	-0.88	-0.183	0	-0.122	2.827	-8.754	1.119	0.183	-0.549	0.854	2.08	8.964	2.314	1.16	0.305	-1.16	-9.701	0.225	-1.83	-0.366	0.061	-0.122	-0.553	9.434	2.678	0.427	0.488	-0.122	1.589	9.8	0.859	0.061	0.183	-0.122	1506693731
-9.616	-2.152	-0.874	-0.122	-0.061	-0.122	3.055	-8.695	1.048	0.244	-0.549	1.404	2.294	9.209	2.414	0.977	0	-1.709	-9.678	0.2	-1.786	-0.183	0.061	-0.122	-0.627	9.479	2.594	0.488	0.366	-0.061	1.516	9.825	0.891	0.061	0.122	-0.122	1506693731
-9.621	-2.166	-0.861	-0.122	0	-0.061	3.323	-8.709	0.935	0.244	-0.549	1.892	2.58	9.447	2.452	0.977	0	-1.709	-9.674	0.166	-1.776	-0.183	0.061	-0.122	-0.711	9.513	2.54	0.61	0.305	-0.061	1.524	9.812	0.892	0	0.061	-0.122	1506693731
-9.6	-2.155	-0.829	-0.061	0	-0.061	3.591	-8.854	0.824	0.244	-0.61	2.075	2.919	9.786	2.44	0.671	-0.549	-2.014	-9.691	0.148	-1.785	-0.122	0.061	-0.122	-0.729	9.673	2.431	0.427	0.122	-0.183	1.524	9.812	0.892	0	0	-0.122	1506693731
-9.631	-2.16	-0.861	-0.061	0	-0.061	3.923	-9.022	0.709	0.244	-0.732	1.892	3.289	9.989	2.432	0.488	-0.488	-1.77	-9.674	0.166	-1.791	0	0.061	-0.122	-0.877	9.764	2.446	0.427	-0.061	-0.183	1.561	9.788	0.897	0	0	-0.122	1506693731
-9.637	-2.157	-0.833	0	-0.061	-0.061	4.506	-9.058	0.604	0.183	-0.549	1.465	3.551	10.081	2.379	0.488	-0.488	-1.77	-9.66	0.178	-1.774	0	0.061	-0.122	-0.89	9.874	2.384	0.366	-0.305	-0.183	1.528	9.835	0.919	0	-0.061	-0.122	1506693732
-9.607	-2.192	-0.81	0	0	0	4.506	-9.058	0.604	0.061	-0.305	0.916	3.713	10.133	2.367	0.122	-0.488	-0.854	-9.646	0.182	-1.78	0.061	0.122	-0.061	-0.803	9.958	2.272	0.061	-0.488	-0.305	1.528	9.835	0.919	0	-0.061	-0.122	1506693732
-9.625	-2.178	-0.837	0.061	0	-0.061	4.572	-8.994	0.632	-0.061	-0.061	0.366	3.777	9.941	2.304	-0.061	-0.427	-0.366	-9.672	0.205	-1.798	0.122	0.122	-0.061	-0.748	9.866	2.326	0.061	-0.61	-0.244	1.409	9.832	0.896	0	-0.061	-0.061	1506693732
-9.618	-2.186	-0.787	0.061	0	0	4.45	-8.823	0.671	-0.122	0	-0.122	3.718	9.756	2.247	-0.061	-0.427	-0.366	-9.7	0.176	-1.852	0.122	0.122	-0.061	-0.526	9.78	2.273	-0.061	-0.549	-0.183	1.457	9.817	0.921	0	-0.122	-0.122	1506693732
-9.637	-2.181	-0.802	0.061	0	-0.061	4.285	-8.766	0.705	-0.122	0	-0.427	3.613	9.587	2.193	-0.244	-0.366	0.183	-9.686	0.2	-1.893	0.122	0.122	0	-0.334	9.741	2.249	-0.061	-0.366	0	1.457	9.817	0.921	0	-0.061	-0.061	1506693732
-9.611	-2.199	-0.798	0.061	0	0	4.192	-8.764	0.744	-0.183	0.122	-0.61	3.536	9.513	2.101	-0.244	-0.244	0.305	-9.689	0.227	-1.921	0.122	0	0	-0.213	9.716	2.266	-0.061	-0.122	0.061	1.449	9.825	0.95	0	-0.122	-0.061	1506693732
-9.623	-2.194	-0.785	0.061	0.061	0	3.924	-8.92	0.802	-0.244	0.366	-0.793	3.467	9.472	2.024	-0.244	-0.244	0.305	-9.674	0.217	-1.938	0.122	0	0	-0.26	9.694	2.28	-0.122	0.061	0.122	1.436	9.813	0.961	-0.061	-0.122	-0.061	1506693732
-9.605	-2.174	-0.779	0.061	0.122	0	3.924	-8.92	0.802	-0.305	0.488	-0.977	3.356	9.581	1.95	-0.244	-0.061	0.488	-9.694	0.232	-1.964	0.122	-0.061	0	-0.336	9.759	2.312	-0.122	0.122	0.183	1.436	9.813	0.961	-0.061	-0.122	-0.061	1506693732
-9.65	-2.095	-0.823	0.061	0.122	-0.061	3.713	-9.095	0.798	-0.244	0.427	-1.16	3.277	9.64	1.887	-0.183	0	0.61	-9.671	0.292	-1.943	0.061	-0.122	0.061	-0.412	9.805	2.334	-0.122	0.183	0.183	1.45	9.822	0.925	-0.061	-0.122	0	1506693732
-9.707	-2.089	-0.878	0.061	0.061	0	3.369	-9.13	0.784	-0.183	0.305	-1.282	3.168	9.649	1.87	-0.183	0	0.61	-9.671	0.276	-1.922	0.061	-0.122	0.061	-0.462	9.804	2.383	-0.122	0.122	0.122	1.498	9.814	0.935	-0.061	-0.122	0	1506693732
-9.648	-2.029	-0.854	0	0.061	0	3.369	-9.13	0.784	-0.122	0.305	-1.282	3.048	9.623	1.894	-0.061	0.183	0.671	-9.676	0.28	-1.915	0	-0.122	0	-0.481	9.804	2.376	-0.122	0.122	0.061	1.498	9.814	0.935	-0.061	-0.122	0	1506693732
-9.658	-2.052	-0.914	0	0.061	-0.061	3.224	-9.076	0.784	-0.122	0.305	-1.16	2.94	9.579	1.946	-0.061	0.183	0.549	-9.684	0.291	-1.895	0	-0.122	0.061	-0.439	9.759	2.369	-0.183	0.061	0.061	1.549	9.796	0.924	-0.061	-0.061	0	1506693732
-9.65	-2.097	-0.943	-0.061	0	0	3.07	-8.981	0.755	-0.061	0.244	-0.854	2.94	9.579	1.946	-0.061	0.183	0.549	-9.684	0.291	-1.895	0	-0.122	0.061	-0.427	9.705	2.402	-0.183	0.061	0	1.549	9.796	0.924	-0.061	-0.061	0	1506693732
-9.594	-2.094	-0.947	-0.061	0.061	-0.061	2.979	-8.856	0.77	-0.061	0.122	-0.549	2.763	9.452	2.046	-0.061	0.183	0.183	-9.68	0.3	-1.845	0	-0.122	0	-0.392	9.679	2.4	-0.122	0.061	-0.061	1.535	9.808	0.91	0	-0.061	0	1506693732
-9.658	-2.099	-0.991	-0.061	0	0	2.943	-8.798	0.778	0	0.061	-0.122	2.738	9.404	2.066	-0.061	0.183	0.183	-9.68	0.3	-1.845	-0.061	-0.183	0	-0.404	9.66	2.417	-0.122	0.061	0	1.535	9.811	0.926	0	-0.061	0	1506693732
-9.642	-2.12	-0.997	-0.061	0	-0.061	2.999	-8.77	0.735	0	0.061	-0.122	2.818	9.417	2.07	-0.061	0.122	-0.061	-9.707	0.287	-1.785	-0.061	-0.122	0	-0.453	9.643	2.422	-0.122	0.061	-0.061	1.507	9.808	0.852	0	0	0	1506693732
-9.595	-2.145	-0.992	-0.061	0	-0.061	3.274	-8.886	0.7	0.061	-0.122	0.549	2.919	9.477	2.054	-0.061	0.061	-0.366	-9.7	0.305	-1.753	-0.061	-0.122	0	-0.496	9.667	2.432	-0.122	0	-0.061	1.507	9.808	0.852	0	0	-0.061	1506693732
-9.607	-2.135	-0.988	0	0.061	-0.061	3.274	-8.886	0.7	0.061	-0.244	0.732	3.016	9.473	2.012	-0.061	0.061	-0.366	-9.7	0.305	-1.753	-0.122	-0.183	-0.061	-0.544	9.671	2.45	-0.122	0	-0.122	1.504	9.829	0.858	0	0	-0.061	1506693732
-9.63	-2.089	-1.016	-0.061	0.061	-0.061	3.567	-8.909	0.729	0.061	-0.244	0.854	3.09	9.428	1.991	-0.061	0	-0.366	-9.67	0.267	-1.675	-0.122	-0.122	-0.061	-0.548	9.646	2.427	-0.122	-0.061	-0.122	1.494	9.822	0.858	0	-0.061	-0.061	1506693732
-9.635	-2.129	-1.048	-0.061	0	-0.061	3.567	-8.909	0.729	0.061	-0.305	0.916	3.17	9.42	1.964	-0.061	0	-0.366	-9.702	0.29	-1.668	-0.122	-0.122	-0.061	-0.523	9.628	2.412	-0.061	-0.061	-0.061	1.494	9.822	0.858	0	-0.061	-0.061	1506693732
-9.617	-2.139	-1.02	-0.061	0	0	3.7	-8.934	0.743	0.061	-0.305	0.854	3.228	9.42	1.936	0	-0.061	-0.305	-9.704	0.299	-1.644	-0.061	-0.122	-0.061	-0.508	9.643	2.419	0	0	-0.061	1.528	9.823	0.855	0	0	-0.061	1506693732
-9.595	-2.109	-1.025	-0.061	0	0	3.823	-8.96	0.744	0.061	-0.244	0.732	3.228	9.42	1.936	0	-0.061	-0.305	-9.704	0.299	-1.644	-0.061	-0.122	-0.061	-0.505	9.629	2.431	0	0	-0.061	1.548	9.828	0.858	0	-0.061	-0.061	1506693732
-9.61	-2.126	-1.036	-0.061	0	0	3.938	-8.94	0.763	0.061	-0.183	0.61	3.329	9.452	1.94	0.061	0	-0.122	-9.689	0.275	-1.596	-0.061	-0.122	-0.061	-0.53	9.639	2.424	0	0	-0.061	1.529	9.811	0.87	0	-0.061	-0.061	1506693732
-9.627	-2.108	-1.024	-0.122	0	-0.061	4.03	-8.921	0.8	0	-0.122	0.366	3.304	9.488	1.987	0.061	0.061	0	-9.716	0.252	-1.593	-0.061	-0.122	-0.061	-0.541	9.662	2.427	0	0.061	-0.061	1.546	9.813	0.857	-0.061	0	-0.061	1506693732
-9.642	-2.139	-1.018	-0.061	0	-0.061	3.999	-8.909	0.871	0	-0.061	0.122	3.247	9.51	2.029	0.061	0.061	0	-9.682	0.228	-1.567	-0.061	-0.122	-0.061	-0.508	9.708	2.405	0	0.061	0	1.455	9.835	0.874	0	0	0	1506693732
-9.615	-2.156	-1.032	-0.061	-0.061	0	3.999	-8.909	0.871	0.061	-0.061	-0.061	3.214	9.52	2.11	0	0.061	0.122	-9.69	0.234	-1.558	-0.061	-0.122	-0.061	-0.496	9.704	2.427	0	0.122	0.061	1.455	9.835	0.874	0	0	-0.061	1506693733
-9.601	-2.117	-1.005	-0.061	-0.061	-0.061	3.935	-8.887	0.892	0.061	-0.061	-0.244	3.18	9.49	2.14	0	0.061	0.183	-9.665	0.187	-1.534	-0.061	-0.061	-0.061	-0.544	9.644	2.407	0	0.122	0.061	1.485	9.835	0.898	-0.061	-0.061	-0.061	1506693733
-9.603	-2.123	-0.999	-0.061	-0.061	0	3.838	-8.866	0.898	0.061	0.061	-0.427	3.18	9.49	2.14	0	0.061	0.183	-9.665	0.187	-1.534	-0.061	0	-0.061	-0.572	9.64	2.385	-0.061	0.061	0.061	1.501	9.807	0.886	-0.061	0	-0.061	1506693733
-9.622	-2.155	-1.004	-0.061	-0.061	-0.061	3.692	-8.848	0.843	0.061	0	-0.549	3.102	9.518	2.133	-0.061	0.061	0.183	-9.705	0.184	-1.555	-0.061	0	-0.061	-0.587	9.672	2.399	0	0.061	0.122	1.479	9.813	0.877	-0.061	0	-0.061	1506693733
-9.619	-2.183	-1.01	-0.061	-0.061	0	3.579	-8.854	0.763	0.061	0	-0.61	3.004	9.55	1.97	-0.122	-0.061	0.183	-9.717	0.201	-1.596	0	0.061	-0.061	-0.566	9.723	2.412	0	0	0.061	1.498	9.819	0.866	0	0	-0.061	1506693733
-9.622	-2.156	-1.002	0	-0.061	0	3.482	-8.869	0.711	0	0	-0.61	3.004	9.55	1.97	-0.122	-0.061	0.183	-9.717	0.201	-1.596	0	0.061	-0.061	-0.548	9.719	2.391	0	0	0.061	1.48	9.832	0.897	0	0	-0.061	1506693733
-9.6	-2.147	-1.002	0	-0.061	-0.061	3.417	-8.824	0.662	-0.061	0	-0.549	2.99	9.538	1.932	-0.061	0	0.183	-9.726	0.2	-1.611	0	0.122	0	-0.549	9.682	2.396	0	-0.061	0	1.443	9.814	0.861	0	-0.061	-0.061	1506693733
-9.58	-2.193	-0.989	0	-0.061	-0.061	3.336	-8.813	0.647	-0.122	0	-0.427	2.89	9.484	1.894	0	-0.061	0.122	-9.716	0.177	-1.651	0	0.122	0	-0.523	9.68	2.375	0	-0.061	-0.061	1.446	9.823	0.885	0	-0.061	-0.061	1506693733
-9.607	-2.172	-0.994	0	-0.061	0	3.286	-8.794	0.689	-0.122	0	-0.427	2.909	9.444	1.913	0	-0.122	0	-9.729	0.185	-1.69	0	0.122	0	-0.507	9.641	2.375	0	-0.122	-0.061	1.431	9.829	0.883	0	0	-0.061	1506693733
-9.619	-2.133	-1.006	0	-0.061	-0.061	3.252	-8.781	0.72	-0.122	0	-0.366	2.954	9.41	1.919	0.061	-0.183	-0.122	-9.705	0.2	-1.682	0	0.122	0	-0.502	9.624	2.365	0.061	-0.122	-0.061	1.431	9.829	0.883	0	-0.061	-0.061	1506693733
-9.622	-2.158	-0.998	0	-0.061	0	3.273	-8.78	0.744	-0.183	-0.061	-0.183	3.022	9.415	1.876	0.061	-0.183	-0.122	-9.705	0.2	-1.682	0	0.122	0	-0.493	9.659	2.355	0.122	-0.122	-0.061	1.448	9.825	0.878	-0.061	-0.122	-0.061	1506693733
-9.592	-2.14	-0.946	0	-0.061	0	3.348	-8.808	0.761	-0.183	-0.061	0	3.11	9.451	1.86	0.061	-0.183	-0.244	-9.682	0.28	-1.761	0	0.122	0	-0.449	9.705	2.358	0.183	-0.122	-0.061	1.48	9.814	0.886	-0.061	-0.061	-0.061	1506693733
-9.623	-2.11	-0.946	0	-0.061	0	3.449	-8.855	0.76	-0.183	-0.122	0.244	3.25	9.463	1.845	0.122	-0.244	-0.244	-9.677	0.262	-1.778	0	0.122	0	-0.427	9.72	2.385	0.183	-0.061	-0.122	1.48	9.814	0.886	-0.061	-0.061	-0.061	1506693733
-9.647	-2.117	-0.981	-0.061	-0.122	-0.061	3.571	-8.9	0.767	-0.183	-0.122	0.244	3.328	9.469	1.889	0.244	-0.122	-0.122	-9.676	0.263	-1.797	0	0.061	0	-0.416	9.737	2.375	0.183	-0.061	-0.122	1.488	9.808	0.87	0	-0.061	-0.061	1506693733
-9.601	-2.149	-0.945	-0.061	-0.061	-0.061	3.679	-8.942	0.803	-0.244	0	0.305	3.362	9.482	1.963	0.244	-0.122	-0.122	-9.682	0.288	-1.794	0	0.061	0	-0.434	9.729	2.332	0.183	-0.061	-0.061	1.452	9.823	0.86	-0.061	0	-0.061	1506693733
-9.604	-2.182	-0.962	0	-0.061	-0.061	3.756	-8.955	0.855	-0.183	0.061	0.305	3.345	9.543	2.056	0.244	0	-0.061	-9.679	0.276	-1.766	0	0	0	-0.358	9.776	2.265	0.122	0	-0.061	1.452	9.823	0.86	0	-0.061	-0.061	1506693733
-9.605	-2.169	-0.949	0	-0.061	0	3.768	-8.989	0.892	-0.183	0.061	0.305	3.357	9.558	2.144	0.244	0	-0.061	-9.679	0.276	-1.766	0	0.061	0	-0.421	9.741	2.261	0.061	0	-0.061	1.456	9.825	0.848	0	-0.061	-0.061	1506693733
-9.599	-2.143	-0.941	-0.061	-0.061	0	3.815	-8.96	0.896	-0.061	0	0.122	3.305	9.576	2.18	0.122	0	0	-9.667	0.273	-1.778	0	0	-0.061	-0.444	9.746	2.256	0.061	0	0	1.453	9.807	0.822	-0.061	-0.061	-0.061	1506693733
-9.639	-2.152	-0.949	-0.061	-0.061	-0.061	3.832	-8.951	0.884	-0.061	0	0.122	3.247	9.579	2.189	0.061	0	0.061	-9.708	0.249	-1.822	0	0	-0.061	-0.438	9.755	2.231	0	0	0	1.453	9.807	0.822	-0.061	-0.061	-0.061	1506693733
-9.611	-2.166	-0.932	-0.061	-0.061	0	3.805	-8.97	0.811	0	0	-0.122	3.192	9.594	2.122	-0.122	-0.061	0.122	-9.684	0.264	-1.786	0	-0.061	-0.061	-0.431	9.787	2.235	-0.061	0	0.061	1.474	9.812	0.831	0	-0.061	-0.061	1506693733
-9.609	-2.125	-0.915	-0.061	-0.061	0	3.779	-8.92	0.796	0	0.061	-0.122	3.133	9.558	2.052	-0.122	-0.061	0.122	-9.667	0.251	-1.757	0	-0.061	-0.061	-0.432	9.75	2.218	-0.061	0.061	0.061	1.467	9.81	0.849	-0.061	-0.061	0	1506693733
-9.648	-2.138	-0.909	-0.061	-0.061	0	3.703	-8.874	0.754	0	0.061	-0.122	3.114	9.532	1.934	-0.122	0	0.061	-9.667	0.236	-1.769	-0.061	0	-0.061	-0.475	9.72	2.183	-0.122	0.061	0.061	1.467	9.81	0.849	-0.061	-0.061	0	1506693733
-9.621	-2.172	-0.894	-0.061	-0.061	0	3.607	-8.875	0.724	0.061	0.061	-0.244	3.116	9.556	1.818	-0.183	0	0.061	-9.691	0.234	-1.788	0	0	-0.061	-0.492	9.753	2.181	-0.061	0	0.061	1.476	9.805	0.835	0	0	0	1506693733
-9.612	-2.172	-0.87	-0.061	-0.061	0	3.534	-8.866	0.656	0.061	0.061	-0.244	3.139	9.56	1.736	-0.183	0	0.061	-9.695	0.233	-1.81	-0.061	0	-0.061	-0.49	9.786	2.186	-0.061	0	0.061	1.421	9.819	0.872	-0.061	0	-0.061	1506693733
-9.629	-2.153	-0.866	-0.061	-0.061	0	3.478	-8.845	0.578	0	-0.061	-0.244	3.126	9.53	1.696	-0.061	0	0.061	-9.695	0.233	-1.81	0	0	0	-0.471	9.759	2.19	-0.061	-0.061	0	1.421	9.819	0.872	-0.061	0	-0.061	1506693733
-9.624	-2.163	-0.863	-0.061	-0.061	-0.061	3.478	-8.845	0.578	0	-0.061	-0.244	3.085	9.469	1.724	-0.061	0	0.061	-9.672	0.221	-1.785	0	0	0	-0.457	9.711	2.184	-0.061	-0.061	0	1.418	9.822	0.877	0	0	-0.061	1506693734
-9.624	-2.172	-0.879	-0.061	-0.061	0	3.444	-8.82	0.592	-0.122	0.061	-0.122	3.07	9.479	1.761	0	0	0	-9.683	0.206	-1.809	0	0	0	-0.469	9.709	2.166	0	-0.061	0	1.436	9.829	0.897	0	-0.061	-0.061	1506693734
-9.613	-2.184	-0.861	-0.061	-0.061	0	3.431	-8.832	0.641	-0.122	0	-0.061	3.102	9.522	1.794	0	-0.061	-0.061	-9.683	0.206	-1.809	0	0	0	-0.421	9.75	2.189	0	-0.061	-0.061	1.436	9.829	0.897	-0.061	-0.061	-0.061	1506693734
-9.621	-2.18	-0.886	0	-0.061	-0.061	3.466	-8.859	0.681	-0.122	0	0	3.135	9.543	1.838	0.061	-0.061	-0.061	-9.672	0.232	-1.822	0	0	0	-0.418	9.765	2.212	0	-0.061	-0.061	1.437	9.824	0.89	0	-0.061	-0.061	1506693734
-9.609	-2.177	-0.879	0	-0.061	0	3.516	-8.868	0.706	-0.122	-0.061	0	3.164	9.532	1.909	0.061	-0.061	-0.061	-9.678	0.231	-1.818	0	0	0	-0.434	9.751	2.222	-0.061	-0.061	-0.061	1.427	9.826	0.878	-0.061	-0.061	0	1506693734
-9.623	-2.16	-0.874	0	-0.061	0	3.553	-8.884	0.724	-0.122	-0.061	0.061	3.164	9.534	1.976	0	0	-0.122	-9.678	0.231	-1.818	0	0	0	-0.423	9.734	2.206	-0.061	-0.061	-0.061	1.427	9.826	0.878	-0.061	-0.061	-0.061	1506693734
-9.624	-2.138	-0.869	0	-0.061	0	3.607	-8.878	0.752	-0.061	-0.061	0.061	3.183	9.514	1.998	-0.061	-0.061	-0.122	-9.684	0.233	-1.838	0	0	0	-0.419	9.71	2.212	-0.061	-0.122	-0.061	1.443	9.823	0.873	0	-0.061	0	1506693734
-9.618	-2.115	-0.859	-0.061	-0.061	0	3.607	-8.878	0.752	-0.061	-0.061	0.061	3.183	9.514	1.998	-0.061	-0.061	-0.122	-9.679	0.249	-1.849	0	0	0	-0.397	9.728	2.233	-0.061	-0.122	-0.061	1.462	9.824	0.874	-0.061	-0.061	0	1506693734
-9.637	-2.133	-0.88	0	0	0	3.712	-8.886	0.754	-0.061	0	0.061	3.255	9.496	1.933	-0.061	-0.061	-0.122	-9.664	0.281	-1.87	0	0	0	-0.359	9.727	2.247	-0.061	-0.061	-0.061	1.473	9.814	0.869	0	-0.061	0	1506693734
-9.618	-2.11	-0.851	-0.061	-0.061	0	3.712	-8.886	0.754	-0.061	0	0.061	3.272	9.466	1.897	-0.061	-0.061	-0.061	-9.672	0.281	-1.858	0	0	0	-0.34	9.72	2.23	-0.061	-0.061	-0.061	1.493	9.82	0.879	-0.061	-0.061	0	1506693734
-9.61	-2.11	-0.864	-0.061	0	0	3.752	-8.876	0.711	-0.061	0	0	3.286	9.452	1.882	-0.061	-0.061	-0.061	-9.661	0.284	-1.866	0	0	0	-0.34	9.704	2.229	-0.061	0	0	1.503	9.805	0.882	-0.061	-0.061	0	1506693734
-9.621	-2.133	-0.876	-0.061	-0.061	0	3.754	-8.872	0.675	0	-0.061	-0.061	3.273	9.438	1.866	-0.061	0	-0.061	-9.661	0.284	-1.866	-0.061	-0.061	0	-0.374	9.69	2.22	-0.061	0	0	1.503	9.805	0.882	0	0	0	1506693734
-9.613	-2.109	-0.854	-0.061	0	0	3.711	-8.845	0.669	-0.061	0	-0.122	3.254	9.46	1.845	-0.061	-0.061	0	-9.673	0.278	-1.872	0	0	0	-0.403	9.69	2.23	0	0	0	1.465	9.819	0.895	0	0	0	1506693734
-9.631	-2.108	-0.867	-0.061	0	-0.061	3.657	-8.857	0.648	-0.061	0	-0.122	3.213	9.438	1.851	-0.061	-0.061	0	-9.684	0.268	-1.887	-0.061	0	-0.061	-0.377	9.684	2.231	0	0	0	1.495	9.804	0.879	0	-0.061	-0.061	1506693734
-9.648	-2.11	-0.855	-0.061	-0.061	-0.061	3.657	-8.857	0.648	-0.061	0	-0.122	3.182	9.475	1.848	0	-0.061	0.061	-9.684	0.268	-1.887	0	-0.061	0	-0.364	9.733	2.237	0	0	-0.061	1.495	9.804	0.879	-0.061	0	0	1506693734
-9.622	-2.131	-0.86	-0.061	0	-0.061	3.585	-8.887	0.676	-0.061	-0.061	-0.122	3.143	9.516	1.895	0.061	0	0.061	-9.67	0.304	-1.879	0	-0.061	-0.061	-0.389	9.743	2.233	0	0.061	-0.061	1.481	9.812	0.896	-0.061	0	-0.061	1506693734
-9.637	-2.129	-0.853	-0.061	-0.061	-0.061	3.585	-8.887	0.676	-0.061	0	-0.061	3.125	9.525	1.932	0.061	0	0	-9.666	0.278	-1.867	-0.061	-0.061	0	-0.433	9.726	2.222	0	0	-0.061	1.491	9.819	0.895	0	-0.061	-0.061	1506693734
-9.628	-2.132	-0.839	-0.061	0	-0.061	3.512	-8.905	0.727	0	-0.061	0	3.116	9.549	1.937	0	0	0	-9.666	0.278	-1.867	-0.061	0	-0.061	-0.419	9.759	2.224	0	0	-0.061	1.491	9.819	0.895	-0.061	0	-0.061	1506693734
-9.625	-2.151	-0.864	-0.061	0	-0.061	3.511	-8.887	0.701	0	-0.122	0	3.151	9.562	1.934	0	0	-0.061	-9.691	0.278	-1.841	-0.061	-0.061	0	-0.42	9.771	2.222	0	0	-0.061	1.459	9.832	0.901	-0.061	0	-0.061	1506693734
-9.613	-2.187	-0.867	0	0	0	3.571	-8.857	0.665	0	-0.061	0.061	3.151	9.561	1.928	0	0	-0.061	-9.665	0.269	-1.814	-0.061	-0.061	0	-0.429	9.772	2.216	-0.061	0	-0.061	1.473	9.831	0.89	0	0	-0.061	1506693734
-9.594	-2.184	-0.851	-0.061	0	0	3.594	-8.849	0.644	-0.061	0	0.061	3.155	9.536	1.924	0	0	-0.061	-9.665	0.269	-1.814	-0.061	-0.061	0	-0.445	9.74	2.22	-0.061	0	-0.061	1.452	9.819	0.901	-0.061	0	-0.061	1506693734
-9.609	-2.188	-0.867	0	0.061	0	3.636	-8.837	0.629	-0.061	0	0.061	3.177	9.526	1.887	-0.061	0	-0.061	-9.679	0.26	-1.808	0	-0.061	0	-0.444	9.729	2.211	-0.061	0	-0.061	1.415	9.824	0.883	0	-0.061	-0.061	1506693734
-9.618	-2.184	-0.904	-0.061	0	-0.061	3.699	-8.847	0.609	-0.061	0	0.061	3.21	9.521	1.847	-0.061	0	-0.061	-9.674	0.303	-1.786	0	-0.061	0	-0.446	9.746	2.219	-0.061	0	-0.061	1.437	9.828	0.88	-0.061	0	-0.061	1506693734
-9.607	-2.184	-0.888	-0.061	0.061	0	3.742	-8.857	0.633	-0.061	0	0.061	3.196	9.499	1.842	-0.061	0	-0.061	-9.674	0.303	-1.786	0	-0.061	0	-0.435	9.725	2.236	-0.061	0	-0.061	1.431	9.829	0.891	0	0	-0.061	1506693734
-9.606	-2.152	-0.894	-0.061	0	0	3.711	-8.888	0.666	-0.061	0	-0.061	3.176	9.495	1.853	0	0	0	-9.685	0.286	-1.775	-0.061	-0.061	0	-0.432	9.715	2.222	-0.061	0.061	-0.061	1.431	9.82	0.898	-0.061	-0.061	-0.061	1506693734
-9.603	-2.145	-0.909	-0.061	0.061	-0.061	3.673	-8.894	0.696	-0.061	0	-0.061	3.179	9.53	1.893	0	0.061	-0.061	-9.684	0.28	-1.754	-0.061	-0.122	0	-0.465	9.721	2.22	-0.061	0.061	0	1.479	9.818	0.892	-0.061	0	0	1506693735
-9.624	-2.188	-0.931	-0.061	0	0	3.643	-8.92	0.711	-0.061	0	-0.061	3.179	9.53	1.893	0	0.061	-0.061	-9.684	0.28	-1.754	0	-0.122	0	-0.504	9.731	2.249	-0.061	0.061	0	1.448	9.819	0.901	-0.061	0	0	1506693735
-9.589	-2.18	-0.924	0	0.061	0	3.62	-8.926	0.723	-0.061	0.061	-0.061	3.167	9.545	1.934	0	0.061	0	-9.692	0.299	-1.741	0	-0.061	0	-0.479	9.737	2.251	-0.061	0	0	1.413	9.832	0.88	-0.061	-0.061	0	1506693735
-9.616	-2.146	-0.941	-0.061	0	0	3.578	-8.941	0.743	-0.061	0.061	-0.061	3.167	9.545	1.934	0	0.061	0	-9.674	0.278	-1.725	0	-0.122	-0.061	-0.457	9.714	2.243	-0.061	0.061	0	1.425	9.833	0.877	-0.061	-0.061	0	1506693735
-9.621	-2.157	-0.971	0	0	0	3.559	-8.923	0.708	0	0	-0.061	3.115	9.521	1.938	-0.061	0	0	-9.667	0.286	-1.706	0	-0.061	-0.061	-0.469	9.708	2.237	-0.061	0	0	1.428	9.822	0.901	-0.061	-0.061	0	1506693735
-9.615	-2.122	-0.944	-0.061	0	0	3.545	-8.92	0.687	0	0	-0.061	3.127	9.532	1.921	-0.061	0.061	0	-9.69	0.281	-1.696	-0.061	-0.061	-0.061	-0.475	9.741	2.26	-0.061	0	0	1.458	9.826	0.879	0	-0.061	0	1506693735
-9.623	-2.115	-0.962	-0.061	0	0	3.524	-8.896	0.677	0	0	-0.061	3.135	9.539	1.895	-0.061	0.061	0	-9.674	0.275	-1.704	-0.061	-0.061	-0.061	-0.495	9.744	2.248	-0.061	0	0	1.475	9.816	0.888	-0.061	-0.061	0	1506693735
-9.606	-2.131	-0.985	-0.061	0	0	3.535	-8.868	0.65	0	0	0	3.146	9.532	1.881	-0.061	0	0	-9.674	0.275	-1.704	0	-0.061	-0.061	-0.481	9.72	2.253	-0.061	0	0.061	1.494	9.812	0.914	-0.061	-0.061	0	1506693735
-9.6	-2.16	-0.963	-0.061	0	0	3.565	-8.832	0.658	0	0.061	0	3.133	9.509	1.912	-0.061	0	0	-9.68	0.292	-1.698	0	-0.061	0	-0.45	9.7	2.26	-0.061	0	0	1.469	9.812	0.882	-0.061	0	0	1506693735
-9.625	-2.168	-0.968	-0.061	0	0	3.594	-8.87	0.656	0	0	0	3.094	9.491	1.897	-0.061	0	0	-9.725	0.275	-1.702	-0.061	0	-0.061	-0.385	9.711	2.244	-0.061	0	0	1.453	9.813	0.889	-0.061	0	0	1506693735
-9.644	-2.144	-1.001	-0.061	0	0	3.584	-8.878	0.664	0	0	-0.061	3.118	9.507	1.909	-0.061	0	0	-9.711	0.282	-1.693	-0.061	-0.122	-0.061	-0.361	9.741	2.278	-0.061	0.061	0	1.44	9.814	0.91	0	-0.061	0	1506693735
-9.607	-2.116	-0.999	-0.061	0	0	3.596	-8.884	0.703	-0.061	0	-0.061	3.167	9.501	1.926	-0.061	0.061	-0.061	-9.697	0.293	-1.657	-0.061	-0.061	-0.061	-0.452	9.715	2.268	-0.061	0.061	0	1.45	9.828	0.902	-0.061	0	0	1506693735
-9.604	-2.15	-0.995	-0.061	0	0	3.596	-8.885	0.749	0	0.061	-0.061	3.177	9.546	1.932	0	0.061	-0.061	-9.698	0.261	-1.656	-0.061	-0.061	-0.061	-0.462	9.74	2.277	-0.061	0	0	1.468	9.82	0.88	-0.061	0	0	1506693735
-9.599	-2.153	-1.001	-0.061	0	0	3.555	-8.89	0.772	0	0	0	3.174	9.558	1.954	-0.061	0	0	-9.716	0.286	-1.652	-0.061	-0.061	0	-0.422	9.756	2.281	-0.061	0	0	1.479	9.817	0.892	0	0	0	1506693735
-9.623	-2.134	-0.993	-0.061	-0.061	-0.061	3.58	-8.912	0.742	0	0	0	3.161	9.536	1.975	-0.061	0	0	-9.737	0.288	-1.664	-0.061	-0.122	0	-0.391	9.743	2.29	-0.061	0	0	1.446	9.829	0.877	-0.061	0	0	1506693735
-9.613	-2.14	-1.011	-0.061	-0.061	-0.061	3.608	-8.912	0.72	0	0	0	3.14	9.484	1.969	-0.061	0	0	-9.695	0.27	-1.66	-0.061	-0.122	-0.061	-0.4	9.696	2.3	-0.061	0	0	1.434	9.828	0.874	-0.061	0	0	1506693735
-9.599	-2.133	-0.997	-0.061	-0.061	-0.061	3.578	-8.875	0.743	0	-0.061	0	3.133	9.434	1.955	-0.061	0	0	-9.719	0.284	-1.646	-0.061	-0.061	-0.061	-0.384	9.641	2.29	-0.061	0	0	1.434	9.82	0.878	-0.061	0	-0.061	1506693735
-9.594	-2.121	-0.987	-0.061	0	-0.061	3.563	-8.854	0.731	0	-0.061	0	3.12	9.424	1.896	-0.061	0	-0.061	-9.71	0.279	-1.614	-0.061	-0.122	-0.061	-0.358	9.65	2.305	-0.061	0.061	0	1.467	9.824	0.892	0	0	0	1506693735
-9.627	-2.108	-1.017	-0.061	-0.061	-0.061	3.57	-8.83	0.708	0	0	0	3.164	9.422	1.864	-0.061	0	-0.061	-9.697	0.29	-1.592	-0.061	-0.122	-0.061	-0.401	9.65	2.302	-0.061	0.061	0	1.495	9.801	0.909	-0.061	0	0	1506693735
-9.624	-2.108	-0.976	-0.061	-0.061	-0.061	3.575	-8.803	0.679	0	0	0	3.176	9.441	1.834	0	0.061	-0.061	-9.676	0.266	-1.58	-0.061	-0.061	-0.061	-0.473	9.635	2.275	0	0.061	0	1.51	9.798	0.925	0	0	0	1506693735
-9.611	-2.128	-0.982	-0.061	0	-0.061	3.584	-8.835	0.681	0	0	0	3.162	9.449	1.827	0	0	0	-9.683	0.267	-1.565	-0.061	0	-0.061	-0.456	9.658	2.254	0.061	0	0	1.47	9.814	0.918	0	0	0	1506693735
-9.633	-2.116	-0.986	-0.061	-0.061	0	3.576	-8.844	0.652	0	0	0	3.156	9.47	1.812	0	-0.061	0	-9.692	0.272	-1.581	0	0	-0.061	-0.437	9.698	2.275	0.061	0	0	1.493	9.813	0.909	-0.061	0	-0.061	1506693735
-9.635	-2.117	-1.014	-0.061	-0.061	-0.061	3.588	-8.835	0.663	-0.061	-0.061	-0.061	3.155	9.464	1.846	0.061	-0.061	0.061	-9.696	0.264	-1.603	0	0	-0.061	-0.409	9.691	2.281	0.061	0	0	1.498	9.814	0.909	0	-0.061	0	1506693735
-9.623	-2.135	-0.999	-0.061	-0.061	-0.061	3.589	-8.831	0.697	-0.122	0	0	3.127	9.491	1.921	0.061	-0.061	0.061	-9.701	0.267	-1.604	0	0	-0.061	-0.385	9.708	2.263	0.061	0	-0.061	1.5	9.816	0.918	0	0	-0.061	1506693735
-9.613	-2.128	-0.981	-0.061	-0.061	0	3.588	-8.866	0.751	-0.061	-0.061	0	3.109	9.512	1.968	0.061	0	0	-9.707	0.274	-1.598	0	0	-0.061	-0.416	9.713	2.255	0.061	0	-0.061	1.487	9.819	0.919	0	-0.061	-0.061	1506693735
-9.624	-2.116	-0.993	-0.061	-0.061	-0.061	3.609	-8.885	0.773	-0.061	-0.061	-0.061	3.116	9.54	1.982	0.061	-0.061	0	-9.691	0.269	-1.595	0	0	-0.061	-0.429	9.734	2.247	0	0	-0.061	1.51	9.805	0.918	0	-0.061	0	1506693736
-9.616	-2.149	-0.998	-0.061	-0.061	0	3.603	-8.899	0.786	-0.061	-0.061	-0.061	3.141	9.562	1.998	0	-0.061	0	-9.69	0.263	-1.577	-0.061	0.061	-0.061	-0.468	9.739	2.231	0	0	0	1.498	9.822	0.914	0	-0.061	-0.061	1506693736
-9.612	-2.141	-0.995	-0.061	-0.061	0	3.601	-8.905	0.79	-0.061	-0.061	-0.061	3.143	9.563	1.968	0	-0.061	0	-9.689	0.239	-1.59	0	0.122	-0.061	-0.474	9.723	2.218	0	-0.061	0	1.504	9.82	0.891	0	0	-0.061	1506693736
-9.588	-2.157	-0.969	-0.061	-0.061	-0.061	3.569	-8.892	0.758	-0.061	-0.061	-0.061	3.121	9.514	1.916	-0.061	-0.061	0	-9.688	0.262	-1.609	-0.061	0.122	-0.061	-0.435	9.694	2.216	0	-0.061	0	1.45	9.819	0.876	0	0	-0.061	1506693736
-9.634	-2.187	-0.969	-0.061	0	-0.061	3.534	-8.878	0.73	0	-0.122	-0.061	3.125	9.483	1.842	-0.061	-0.122	0	-9.732	0.249	-1.659	0	0.122	-0.061	-0.394	9.696	2.212	0	-0.122	-0.061	1.452	9.813	0.869	0	0	-0.061	1506693736
-9.616	-2.187	-0.977	-0.061	-0.061	-0.061	3.527	-8.878	0.67	0	-0.122	-0.061	3.135	9.499	1.799	-0.061	-0.122	0	-9.726	0.245	-1.677	0	0.061	-0.061	-0.359	9.756	2.21	0.061	0	-0.061	1.444	9.822	0.891	0	-0.061	-0.061	1506693736
-9.629	-2.146	-0.969	-0.061	-0.061	-0.061	3.547	-8.88	0.646	-0.061	-0.122	0	3.193	9.497	1.757	0	-0.122	-0.061	-9.725	0.256	-1.681	0	0.061	0	-0.431	9.739	2.189	0	-0.061	-0.061	1.458	9.838	0.915	0	-0.061	-0.061	1506693736
-9.612	-2.175	-0.98	-0.061	-0.061	-0.061	3.566	-8.857	0.632	-0.061	-0.061	0	3.208	9.505	1.76	0	-0.122	0	-9.68	0.226	-1.672	-0.061	0.061	-0.061	-0.473	9.734	2.162	0.061	-0.122	-0.061	1.467	9.813	0.877	0	-0.061	-0.061	1506693736
-9.593	-2.189	-0.965	-0.061	-0.061	0	3.563	-8.86	0.639	-0.061	-0.122	0	3.231	9.543	1.786	0	-0.122	0	-9.7	0.244	-1.687	-0.061	0.061	-0.061	-0.426	9.772	2.164	0.061	-0.061	-0.061	1.467	9.816	0.901	0	0	-0.061	1506693736
-9.625	-2.202	-0.97	-0.061	-0.061	0	3.61	-8.878	0.659	-0.122	-0.122	-0.061	3.242	9.542	1.826	0.061	-0.122	0	-9.692	0.268	-1.686	-0.061	0.061	0	-0.394	9.798	2.19	0	-0.061	-0.061	1.461	9.812	0.89	0	0	-0.061	1506693736
-9.592	-2.196	-0.969	-0.061	-0.061	0	3.612	-8.868	0.681	-0.122	-0.122	-0.061	3.214	9.544	1.902	0.061	-0.061	0	-9.691	0.258	-1.699	-0.061	0.061	0	-0.404	9.78	2.201	0	0	-0.061	1.432	9.817	0.849	0	-0.061	-0.061	1506693736
-9.6	-2.184	-0.952	-0.061	-0.061	-0.061	3.608	-8.891	0.725	-0.122	-0.061	-0.061	3.214	9.544	1.902	0.061	0	0	-9.689	0.258	-1.717	-0.061	0	0	-0.415	9.74	2.171	0	0	-0.061	1.436	9.823	0.874	0	-0.061	-0.061	1506693736
-9.617	-2.2	-0.963	-0.061	-0.061	-0.061	3.622	-8.927	0.769	-0.061	-0.061	-0.061	3.191	9.581	1.983	0	0	-0.061	-9.698	0.231	-1.718	-0.061	0	0	-0.443	9.758	2.172	0	-0.061	0	1.415	9.817	0.853	0	-0.061	-0.061	1506693736
-9.605	-2.19	-0.952	-0.061	0	-0.061	3.627	-8.917	0.78	-0.061	-0.061	-0.061	3.192	9.592	1.946	-0.061	-0.061	0	-9.691	0.258	-1.737	-0.061	0	0	-0.438	9.787	2.175	-0.061	-0.061	0	1.43	9.83	0.853	0	-0.061	-0.061	1506693736
-9.625	-2.181	-0.971	-0.061	-0.061	-0.061	3.613	-8.908	0.784	-0.061	-0.061	-0.061	3.194	9.567	1.893	-0.061	-0.061	0	-9.694	0.257	-1.725	-0.061	0	0	-0.438	9.768	2.165	-0.061	0	0	1.446	9.813	0.861	0	-0.061	-0.061	1506693736
-9.601	-2.189	-0.958	-0.061	-0.061	-0.061	3.595	-8.912	0.725	0	-0.061	-0.061	3.163	9.54	1.849	-0.061	0	-0.061	-9.682	0.239	-1.736	0	0	0	-0.443	9.747	2.165	-0.061	-0.061	0	1.445	9.828	0.853	0	0	-0.061	1506693736
-9.601	-2.186	-0.947	-0.061	0	0	3.621	-8.882	0.681	0	0	-0.061	3.163	9.516	1.781	-0.122	0	-0.061	-9.684	0.262	-1.748	0	0	0	-0.453	9.711	2.151	-0.061	-0.061	0	1.44	9.828	0.863	0	0	-0.061	1506693736
-9.628	-2.163	-0.946	-0.061	-0.061	-0.061	3.594	-8.862	0.611	-0.061	0	-0.061	3.163	9.487	1.748	-0.061	-0.061	0	-9.678	0.256	-1.76	0	0	0	-0.435	9.714	2.158	-0.061	-0.061	0	1.458	9.818	0.88	0	-0.061	0	1506693736
-9.619	-2.164	-0.939	-0.061	-0.061	0	3.565	-8.86	0.586	-0.061	-0.061	-0.061	3.163	9.487	1.748	-0.061	-0.061	-0.061	-9.702	0.261	-1.761	0	0	0	-0.435	9.722	2.174	-0.061	-0.061	0	1.442	9.818	0.866	-0.061	-0.061	0	1506693736
-9.623	-2.157	-0.928	-0.061	-0.061	0	3.598	-8.865	0.581	-0.061	-0.061	-0.061	3.165	9.481	1.714	-0.061	-0.061	-0.061	-9.688	0.272	-1.755	0	0	0	-0.431	9.722	2.162	0	-0.061	-0.061	1.475	9.833	0.873	0	-0.061	0	1506693736
-9.616	-2.165	-0.949	-0.061	-0.061	0	3.621	-8.872	0.589	-0.061	0	0	3.175	9.477	1.75	0	-0.061	-0.061	-9.684	0.273	-1.768	0	0	0	-0.426	9.717	2.164	0	0	-0.061	1.489	9.825	0.877	0	0	0	1506693736
-9.617	-2.17	-0.935	-0.061	-0.061	0	3.604	-8.878	0.63	-0.061	-0.061	-0.061	3.187	9.484	1.803	0	-0.061	-0.061	-9.671	0.282	-1.753	0	0	0	-0.441	9.716	2.168	0	-0.061	-0.061	1.468	9.817	0.863	-0.061	0	0	1506693736
-9.609	-2.189	-0.953	-0.061	-0.061	0	3.608	-8.887	0.677	-0.061	-0.061	-0.061	3.195	9.514	1.863	0	0	-0.061	-9.678	0.273	-1.753	0	0	0	-0.432	9.739	2.166	0	-0.061	-0.061	1.461	9.818	0.876	0	0	0	1506693736
-9.607	-2.172	-0.934	-0.061	0	0	3.614	-8.897	0.665	-0.061	0	0	3.193	9.526	1.872	0	0	-0.061	-9.677	0.285	-1.763	0	0	-0.061	-0.434	9.75	2.199	0	-0.061	0	1.445	9.817	0.869	0	-0.061	-0.061	1506693736
-9.606	-2.194	-0.924	-0.061	-0.061	-0.061	3.622	-8.888	0.666	-0.061	0	-0.061	3.188	9.52	1.913	0	-0.061	0	-9.696	0.287	-1.782	0	0	-0.061	-0.422	9.732	2.176	0	-0.061	-0.061	1.436	9.82	0.878	0	-0.061	-0.061	1506693736
-9.627	-2.193	-0.924	-0.061	-0.061	-0.061	3.627	-8.916	0.634	0	-0.061	-0.061	3.147	9.554	1.888	0	-0.061	0	-9.714	0.248	-1.814	0	-0.061	-0.061	-0.373	9.758	2.178	0	-0.061	-0.061	1.442	9.82	0.878	-0.061	-0.061	-0.061	1506693737
-9.611	-2.174	-0.922	-0.061	0	-0.061	3.62	-8.918	0.65	0	-0.061	-0.061	3.147	9.554	1.888	-0.061	-0.061	-0.061	-9.7	0.278	-1.771	0	-0.061	-0.061	-0.4	9.75	2.174	-0.061	0	-0.061	1.448	9.822	0.891	0	0	-0.061	1506693737
-9.625	-2.178	-0.921	-0.061	-0.061	-0.061	3.607	-8.873	0.663	-0.061	0	0	3.183	9.534	1.814	-0.061	0	-0.061	-9.684	0.264	-1.743	-0.061	0	0	-0.453	9.734	2.152	-0.061	0	-0.061	1.45	9.819	0.891	0	-0.061	-0.061	1506693737
-9.606	-2.201	-0.908	-0.061	-0.061	0	3.573	-8.869	0.66	0	0	0	3.173	9.543	1.78	-0.061	0	-0.061	-9.676	0.257	-1.759	0	0	-0.061	-0.456	9.761	2.144	-0.061	-0.061	-0.061	1.459	9.81	0.885	-0.061	0	-0.061	1506693737
-9.61	-2.186	-0.903	-0.061	0	0	3.573	-8.853	0.615	0	-0.061	-0.061	3.2	9.532	1.751	-0.061	-0.061	-0.061	-9.702	0.282	-1.765	-0.061	-0.061	0	-0.447	9.765	2.175	0	0	-0.061	1.446	9.814	0.88	0	-0.061	-0.061	1506693737
-9.617	-2.186	-0.924	-0.061	-0.061	-0.061	3.607	-8.839	0.557	0	-0.061	-0.061	3.189	9.525	1.769	0	-0.061	0	-9.683	0.281	-1.748	0	0	0	-0.433	9.757	2.162	0	0	-0.061	1.462	9.819	0.866	-0.061	0	0	1506693737
-9.605	-2.189	-0.926	-0.061	-0.061	0	3.601	-8.832	0.554	-0.061	-0.061	0	3.153	9.502	1.805	0	0	0	-9.677	0.269	-1.744	0	0	0	-0.445	9.726	2.163	0	0	-0.061	1.446	9.824	0.876	0	0	-0.061	1506693737
-9.601	-2.177	-0.91	-0.061	0	-0.061	3.603	-8.843	0.565	-0.061	-0.061	0	3.161	9.514	1.817	0	0	-0.061	-9.684	0.27	-1.75	-0.061	0	0	-0.456	9.72	2.156	0	-0.061	-0.061	1.439	9.831	0.89	0	0	-0.061	1506693737
-9.618	-2.183	-0.938	-0.061	-0.061	0	3.622	-8.869	0.605	-0.061	-0.061	0	3.185	9.548	1.821	0	-0.061	-0.061	-9.684	0.279	-1.751	-0.061	0	0	-0.45	9.761	2.14	0	-0.061	-0.061	1.439	9.82	0.869	-0.061	0	-0.061	1506693737
-9.621	-2.163	-0.933	-0.061	0	0	3.616	-8.868	0.628	-0.061	-0.061	-0.061	3.195	9.557	1.853	0	-0.061	-0.061	-9.684	0.29	-1.753	-0.061	-0.061	0	-0.455	9.77	2.163	0	0	-0.061	1.473	9.828	0.894	0	-0.061	0	1506693737
-9.61	-2.195	-0.928	-0.061	-0.061	-0.061	3.606	-8.897	0.66	-0.061	-0.061	-0.061	3.192	9.558	1.869	0	0	-0.061	-9.671	0.279	-1.713	-0.061	0	0	-0.482	9.747	2.146	-0.061	0	-0.061	1.48	9.823	0.867	0	0	0	1506693737
-9.601	-2.219	-0.941	-0.061	0	0	3.607	-8.891	0.688	-0.061	-0.061	-0.061	3.185	9.551	1.887	-0.061	0	0	-9.684	0.27	-1.714	-0.061	0	0	-0.499	9.727	2.143	-0.061	-0.061	0	1.444	9.819	0.865	0	-0.061	-0.061	1506693737
-9.61	-2.194	-0.931	-0.061	-0.061	0	3.616	-8.888	0.658	-0.061	-0.061	-0.061	3.173	9.531	1.841	-0.061	-0.061	0	-9.674	0.267	-1.717	-0.061	0	0	-0.47	9.728	2.16	-0.061	-0.061	0	1.45	9.828	0.884	0	0	0	1506693737
-9.621	-2.198	-0.943	-0.061	-0.061	0	3.61	-8.904	0.644	0	-0.061	-0.061	3.169	9.534	1.787	-0.061	-0.061	0	-9.689	0.258	-1.725	0	0	0	-0.47	9.738	2.168	-0.061	0	0	1.443	9.825	0.858	-0.061	-0.061	0	1506693737
-9.61	-2.202	-0.932	-0.061	-0.061	0	3.613	-8.891	0.608	0	0	-0.061	3.157	9.527	1.75	-0.061	0	0	-9.683	0.269	-1.724	0	0	0	-0.48	9.728	2.141	-0.061	0	0	1.448	9.826	0.86	0	-0.061	-0.061	1506693737
-9.603	-2.202	-0.945	-0.061	-0.061	0	3.632	-8.888	0.604	-0.061	0	-0.061	3.152	9.513	1.737	-0.061	0	0	-9.689	0.272	-1.735	0	0	0	-0.474	9.732	2.14	-0.061	-0.061	0	1.439	9.816	0.867	0	-0.061	-0.061	1506693737
-9.585	-2.211	-0.943	-0.061	0	0	3.627	-8.879	0.604	0	-0.061	-0.061	3.139	9.496	1.725	-0.061	-0.061	0	-9.703	0.274	-1.718	0	0	0	-0.458	9.716	2.152	0	-0.061	0	1.456	9.816	0.83	0	-0.061	0	1506693737
-9.603	-2.223	-0.939	-0.061	-0.061	0	3.612	-8.881	0.59	-0.061	-0.061	-0.061	3.126	9.484	1.741	-0.061	-0.061	0	-9.688	0.281	-1.727	0	-0.061	0	-0.447	9.707	2.159	0	0	-0.061	1.442	9.812	0.839	0	-0.061	0	1506693737
-9.616	-2.195	-0.926	-0.061	-0.061	0	3.585	-8.868	0.587	-0.061	0	-0.061	3.131	9.509	1.759	0	0	0	-9.69	0.264	-1.698	0	0	0	-0.481	9.726	2.147	0	0	-0.061	1.442	9.824	0.847	0	-0.061	0	1506693737
-9.603	-2.194	-0.92	-0.061	-0.061	0	3.567	-8.876	0.614	-0.061	0	-0.061	3.157	9.568	1.781	0	0	-0.061	-9.689	0.267	-1.713	0	0	-0.061	-0.522	9.756	2.162	0	-0.061	0	1.443	9.835	0.848	-0.061	0	0	1506693737
-9.607	-2.188	-0.908	-0.061	-0.061	0	3.554	-8.903	0.621	-0.061	0	-0.061	3.156	9.562	1.812	0	-0.061	-0.061	-9.702	0.297	-1.695	0	0	0	-0.501	9.732	2.172	0	-0.061	0	1.446	9.835	0.849	-0.061	0	0	1506693737
-9.613	-2.194	-0.91	-0.061	0	0	3.548	-8.916	0.613	0	-0.061	-0.061	3.109	9.532	1.834	0	-0.061	0	-9.716	0.268	-1.739	0	0	0	-0.434	9.733	2.149	0	-0.061	-0.061	1.431	9.831	0.833	-0.061	0	0	1506693737
-9.628	-2.206	-0.924	-0.061	-0.061	0	3.539	-8.924	0.593	0	0	0	3.109	9.532	1.863	0	-0.061	0	-9.683	0.264	-1.717	0	-0.061	-0.061	-0.425	9.743	2.165	0	0	-0.061	1.428	9.818	0.841	0	0	-0.061	1506693737
-9.625	-2.196	-0.912	-0.061	-0.061	0	3.543	-8.892	0.628	-0.061	0	0	3.156	9.527	1.851	0	0	-0.061	-9.698	0.299	-1.708	0	0	0	-0.492	9.755	2.149	-0.061	0	-0.061	1.431	9.83	0.877	-0.061	-0.061	-0.061	1506693737
-9.613	-2.2	-0.895	-0.061	-0.061	0	3.56	-8.903	0.645	0	0	0	3.171	9.577	1.815	-0.061	0	-0.061	-9.676	0.257	-1.707	0	0	-0.061	-0.505	9.774	2.147	-0.061	-0.061	-0.061	1.446	9.826	0.855	-0.061	0	-0.061	1506693737
-9.603	-2.199	-0.898	-0.061	0	0	3.572	-8.898	0.61	0	-0.061	0	3.171	9.577	1.815	-0.061	-0.061	-0.061	-9.7	0.282	-1.718	-0.061	0	0	-0.471	9.772	2.168	-0.061	-0.061	-0.061	1.45	9.828	0.883	-0.061	-0.061	-0.061	1506693738
-9.624	-2.194	-0.912	-0.061	-0.061	0	3.609	-8.855	0.556	0	-0.061	-0.061	3.201	9.542	1.78	-0.061	-0.061	0	-9.689	0.286	-1.72	-0.061	0	0	-0.459	9.758	2.164	-0.061	0	-0.061	1.457	9.822	0.879	-0.061	0	0	1506693738
-9.618	-2.199	-0.918	-0.061	-0.061	0	3.609	-8.839	0.541	-0.061	0	0	3.185	9.525	1.824	0	0	0	-9.702	0.274	-1.712	0	0	0	-0.467	9.738	2.144	-0.061	0	0	1.457	9.824	0.867	-0.061	-0.061	0	1506693738
-9.598	-2.18	-0.896	-0.061	-0.061	0	3.62	-8.836	0.554	-0.061	0	0	3.175	9.508	1.832	-0.061	0	0	-9.697	0.269	-1.727	0	-0.061	0	-0.468	9.711	2.162	-0.061	0	0	1.446	9.832	0.892	-0.061	0	0	1506693738
-9.617	-2.184	-0.906	-0.061	-0.061	0	3.663	-8.845	0.568	-0.061	0	0	3.181	9.533	1.826	-0.061	-0.061	0	-9.685	0.278	-1.711	0	-0.061	0	-0.441	9.743	2.169	-0.061	-0.061	0	1.44	9.811	0.879	0	-0.061	0	1506693738
-9.607	-2.158	-0.897	-0.061	0	0	3.681	-8.851	0.591	-0.061	0	-0.061	3.179	9.545	1.811	-0.061	0	0	-9.692	0.301	-1.725	-0.061	-0.061	0	-0.45	9.749	2.181	-0.061	0	0	1.47	9.817	0.888	-0.061	-0.061	0	1506693738
-9.609	-2.138	-0.886	-0.061	-0.061	0	3.657	-8.861	0.63	-0.061	0	-0.122	3.139	9.525	1.816	-0.061	0	0	-9.678	0.301	-1.714	-0.061	0	0	-0.476	9.719	2.178	-0.061	0	0	1.491	9.825	0.903	-0.061	0	0	1506693738
-9.625	-2.122	-0.879	-0.061	0	0	3.614	-8.874	0.656	-0.061	-0.061	-0.061	3.129	9.514	1.821	-0.061	0	0	-9.672	0.288	-1.713	0	0	0	-0.492	9.703	2.171	-0.061	0	0	1.47	9.813	0.865	-0.061	-0.061	0	1506693738
-9.634	-2.098	-0.869	0	-0.061	0	3.591	-8.875	0.63	-0.061	-0.061	-0.061	3.134	9.521	1.798	-0.061	0	0	-9.671	0.303	-1.73	0	0	0	-0.461	9.727	2.188	-0.061	-0.061	0	1.462	9.818	0.878	0	0	0	1506693738
-9.686	-2.097	-0.882	0	0	-0.061	3.588	-8.887	0.611	-0.061	0	-0.061	3.137	9.499	1.797	-0.061	0	0	-9.659	0.324	-1.762	0	0	0	-0.416	9.722	2.198	-0.061	-0.061	0	1.379	9.807	0.776	0.061	-0.061	-0.061	1506693738
-9.729	-2.048	-0.925	0.061	-0.427	0	3.585	-8.881	0.611	-0.061	0	-0.061	3.124	9.467	1.814	0	0	0	-9.683	0.34	-1.828	-0.061	0.061	0	-0.339	9.713	2.2	-0.061	-0.061	0	1.341	9.802	0.787	0.061	-0.061	-0.122	1506693738
-9.482	-2.066	-0.914	0.061	-0.122	0	3.567	-8.862	0.628	-0.061	0	-0.061	3.152	9.422	1.833	0	0	-0.061	-9.668	0.234	-1.891	-0.061	0	0	-0.252	9.677	2.117	0	-0.061	-0.061	1.418	9.861	0.815	0.122	-0.061	-0.244	1506693738
-9.587	-1.981	-1.052	0.183	-0.183	-0.061	3.54	-8.812	0.616	-0.061	-0.122	-0.061	3.244	9.372	1.806	0	0	-0.122	-9.688	0.139	-1.92	-0.061	-0.061	0	-0.169	9.66	2.04	0	0	-0.061	1.489	9.811	0.764	0.122	0	-0.244	1506693738
-9.556	-1.828	-1.261	0.244	-0.122	-0.183	3.516	-8.739	0.644	-0.061	-0.122	-0.061	3.326	9.337	1.672	0	0.122	-0.244	-9.7	0.004	-2.03	-0.061	-0.061	0	-0.095	9.703	1.914	0	0.061	-0.061	1.448	9.85	0.658	0.061	-0.061	-0.366	1506693738
-9.628	-1.915	-1.358	0.244	-0.061	-0.183	3.474	-8.731	0.708	-0.244	-0.061	0.061	3.441	9.313	1.536	0	0.183	-0.305	-9.685	-0.279	-2.152	-0.061	-0.061	0	0.002	9.749	1.756	0	-0.061	0	1.705	9.714	0.477	0.122	0	-0.427	1506693738
-9.694	-1.712	-1.384	0.183	-0.122	-0.244	3.409	-8.704	0.811	-0.305	-0.183	0.122	3.554	9.484	1.391	0.061	0.244	-0.427	-9.844	-0.418	-2.247	0	-0.183	0	0.233	9.996	1.558	0	0	-0.122	1.698	9.788	0.496	0.061	0.305	-0.427	1506693738
-9.64	-1.512	-1.524	0.061	-0.122	-0.244	3.427	-8.741	0.973	-0.488	-0.122	0.244	3.585	9.665	1.272	0.122	0.122	-0.488	-9.889	-0.297	-2.364	0	-0.366	0	0.318	10.111	1.605	0.061	0.061	-0.366	1.528	9.889	0.429	-0.122	-0.122	-0.427	1506693738
-9.569	-1.434	-1.554	-0.122	-0.061	-0.305	3.517	-8.827	1.145	-0.549	0	0.427	3.643	9.467	1.269	0.244	-0.183	-0.427	-9.75	-0.202	-2.321	-0.122	-0.549	0.061	0.285	9.923	1.593	0	0.061	-0.549	1.998	9.732	0.435	-0.244	-0.183	-0.427	1506693738
-9.653	-1.615	-1.748	-0.488	-0.244	-0.427	3.546	-8.803	1.304	-0.488	0	0.366	3.631	9.369	1.424	0.244	-0.183	-0.427	-9.656	-0.284	-2.168	-0.244	-0.671	0	0.347	9.798	1.532	-0.183	0.061	-0.732	1.998	9.732	0.435	-0.366	0.122	-0.427	1506693738
-9.549	-2.019	-1.763	-0.732	-0.549	-0.183	3.486	-8.87	1.408	-0.427	-0.183	0.244	3.463	9.36	1.632	0.366	0.122	-0.427	-9.646	-0.263	-2.023	-0.366	-0.671	-0.061	0.301	9.716	1.513	-0.183	0.183	-0.793	2.236	9.704	0.725	-0.61	0.488	-0.366	1506693738
-9.207	-2.317	-1.048	-0.671	-0.732	0.366	3.375	-9.042	1.41	-0.427	-0.183	0.244	3.363	9.436	1.798	0.305	0.244	-0.61	-9.714	-0.336	-1.876	-0.366	-0.793	-0.061	0.013	9.671	1.474	-0.427	0.244	-0.854	2.796	9.695	1.708	-1.343	0.977	0.122	1506693738
-9.726	-2.344	-0.329	-0.61	-0.671	1.038	3.238	-9.154	1.309	-0.244	-0.427	0.122	3.366	9.394	1.861	0.122	0.061	-0.671	-9.532	-0.316	-1.631	-0.122	-1.038	-0.061	-0.531	9.406	1.891	-0.305	0.244	-0.732	4.583	9.205	2.726	-2.136	1.648	1.526	1506693738
-9.82	-1.84	0.438	-0.183	-1.526	0.61	3.163	-8.865	1.192	-0.122	-0.366	0.122	3.308	9.478	1.784	-0.061	-0.122	-0.488	-9.735	0.099	-1.401	0	-1.099	0.061	-0.941	9.509	2.394	-0.183	0.488	-0.671	5.474	10.007	3.387	-2.869	1.831	2.93	1506693738
-10.602	-1.026	1.263	-0.488	-0.61	0.427	3.095	-8.63	1.004	-0.122	0.061	0.488	3.15	9.739	1.739	-0.122	-0.244	-0.183	-9.622	0.591	-1.389	0.122	-0.854	0.183	-1.254	9.708	2.978	-0.061	0.427	-0.61	6.277	11.121	4.494	-3.967	2.136	4.333	1506693738
-11.073	-0.647	1.031	-0.732	-0.793	-0.549	3.005	-8.772	0.683	0.183	0.183	1.16	2.818	9.945	1.745	0	-0.183	0.183	-9.93	1.361	-1.654	0.122	-0.61	0.305	-1.136	10.061	3.523	0.122	0.183	-0.793	3.864	12.565	4.352	-4.028	2.563	5.615	1506693738
-10.636	-1.192	0.919	-0.061	-1.16	-0.427	3.097	-9.144	0.212	0.427	-0.244	1.587	2.644	10.168	2.09	0.366	-0.244	0.427	-10.275	1.652	-2.047	-0.183	-0.183	0.366	-0.634	10.375	3.565	0.183	-0.061	-0.916	-0.835	10.853	1.805	-2.686	-1.16	4.272	1506693739
-8.998	-0.651	1.556	0.122	-0.549	0.305	3.612	-9.787	-0.374	0.671	-0.732	1.709	2.474	9.717	2.609	0.793	0.183	0.122	-10.275	1.652	-2.047	-0.183	-0.183	0.366	-0.427	9.747	3.451	0.122	-0.244	-0.977	0.908	9.088	1.668	-1.892	-2.319	2.502	1506693739
-8.638	0.06	1.458	-0.549	-0.366	0.122	3.942	-9.314	-0.847	0.488	-1.343	1.282	2.366	8.862	3.065	1.038	0.549	-0.244	-10.275	1.652	-2.047	-0.183	-0.183	0.366	-0.428	8.79	3.261	-0.122	-0.122	-0.977	3.356	7.064	2.364	0.061	-1.892	1.587	1506693739
-8.311	0.011	1.462	-0.671	-0.061	-0.366	4.037	-8.233	-0.819	0.488	-1.343	1.282	2.213	8.458	3.395	0.977	0.854	-0.488	-8.661	1.412	-1.626	0	-0.366	0.183	-0.529	8.352	3.169	-0.122	-0.122	-0.977	3.552	5.831	2.298	1.16	1.648	0.671	1506693739
-8.723	-0.114	1.462	-1.099	0	-0.549	4.469	-7.782	-0.42	-0.061	-1.709	0.793	2.12	8.585	3.429	0.732	0.671	-0.671	-8.608	1.75	-1.625	-0.122	-0.061	0.122	-0.475	8.54	3.407	0	-0.061	-0.549	3.062	5.881	3.076	2.075	4.028	-0.183	1506693739
-9.448	-0.819	1.181	-1.038	0.122	-0.122	4.469	-7.88	-0.219	-0.244	0.61	1.038	2.387	8.894	3.411	0.305	0.061	-0.854	-8.942	2.468	-1.811	-0.488	0.305	0.122	-0.232	9.006	3.775	0.122	-0.061	-0.427	2.195	6.162	3.945	2.38	3.784	-0.61	1506693739
-10.055	-1.378	1.029	-0.854	0.305	-0.305	4.079	-8.386	-0.202	0.122	-0.427	0.732	2.879	9.095	3.417	0.183	-0.488	-1.099	-9.323	2.383	-2.135	-0.916	0.244	0	0.053	9.265	3.956	0.061	0.183	-0.366	1.944	6.125	4.285	2.747	1.282	-0.793	1506693739
-10.864	-1.135	1.51	-0.61	-0.61	0.061	4.136	-9.088	-0.489	0.488	-1.526	0.244	3.274	9.216	3.527	0.305	-0.183	-1.221	-9.611	1.836	-2.224	-0.854	-0.122	-0.305	-0.252	9.21	3.817	-0.122	0.61	-0.305	4.17	8.532	5.923	2.197	-0.488	-0.854	1506693739
-11.933	-1.286	1.648	-1.221	-0.427	-0.244	4.322	-9.466	-0.834	0.427	-1.953	-0.244	3.362	9.628	3.478	0.427	0.366	-1.16	-9.991	1.372	-2.017	-0.61	-0.122	-0.549	-1.075	9.477	3.527	-0.183	0.549	0	8.506	10.861	8.847	-1.282	1.16	0.427	1506693739
-11.739	-1.651	1.705	-0.305	0	0.366	4.48	-9.765	-0.865	-0.061	-1.465	-0.305	3.334	10.858	3.126	0.122	0.427	-0.793	-10.878	1.182	-2.287	-0.549	-0.854	-0.61	-1.663	10.479	3.356	0.061	0	0.427	4.868	9.186	5.63	0.671	-1.282	0.183	1506693739
-11.517	-1.584	1.206	-0.183	-0.061	0.549	4.485	-10.763	-0.621	-0.366	-0.61	0.061	3.443	11.547	2.396	-0.366	-0.366	-0.366	-10.692	1.25	-1.419	-0.183	0.366	-0.61	-2.047	11.154	3.557	0.427	-0.244	0.61	3.14	9.499	2.812	1.587	-0.977	-0.122	1506693739
-9.513	-1.814	1.558	-0.122	-0.793	-0.183	4.32	-11.092	-0.073	-0.427	-0.305	0.122	3.804	11.569	1.96	-0.671	-1.282	0.366	-11.28	1.225	-0.782	-0.061	-0.671	-0.549	-2.334	11.353	3.38	0.183	-0.061	0.793	8.327	10.63	3.551	1.282	-0.977	1.465	1506693739
-9.956	-3.667	0.039	0	1.587	-0.366	4.332	-11.281	0.607	-0.427	-0.305	0.122	4.078	11.622	1.798	-0.366	-1.038	1.099	-10.891	0.897	-0.118	0.122	0.488	-0.671	-2.193	11.309	2.95	0	0	1.16	-1.389	8.183	3.713	-0.122	0.61	-2.625	1506693739
-8.868	-3.195	-1.808	1.038	0.366	-0.61	4.668	-11.349	1.206	0.366	0.61	-0.549	3.51	11.1	1.761	0	0.671	1.526	-10.94	1.375	-0.024	-0.61	0.549	-0.244	-1.66	10.55	2.552	0.061	0.427	1.221	1.342	10.371	0.785	2.319	-3.784	-1.831	1506693739
-8.239	-3.86	-1.288	0.854	1.282	0	4.327	-10.829	1.212	1.038	0.732	-1.953	3.51	11.1	1.761	-0.061	1.282	1.709	-9.723	-0.108	0.391	-1.038	0.854	-0.488	-1.474	9.408	1.765	-0.061	0.793	1.465	3.119	9.819	-0.23	2.258	-2.38	-2.075	1506693739
-8.495	-3.461	-0.812	1.16	2.197	0.305	3.336	-9.56	0.851	1.221	-0.549	-3.845	2.84	9.487	1.683	-0.305	1.099	1.953	-9.721	-1.727	0.406	-0.549	-0.183	-0.916	-1.58	9.01	0.708	-0.549	1.343	1.892	3.163	9.749	-0.307	1.77	-0.488	-2.136	1506693739
-9.156	-2.463	-1.391	1.343	0.977	0.061	3.104	-9.003	0.706	0.854	-0.549	-4.456	2.829	9.761	1.367	-0.854	1.16	1.831	-9.381	-1.596	0.394	0.244	0.305	-0.366	-1.736	9.088	0.311	-0.549	1.526	2.38	1.237	9.43	0.112	1.465	-1.526	-1.953	1506693739
-8.598	-1.654	-1.215	0.854	0.793	-0.061	2.926	-8.728	0.682	0.366	0.854	-3.906	2.829	9.761	1.367	-1.587	1.221	1.648	-9.099	-1.721	-0.264	0.61	-0.122	-0.061	-1.814	9.144	0.459	-0.244	0.793	2.38	1.178	9.804	0.026	1.709	-3.662	-2.014	1506693739
-8.532	-1.614	-1.065	0.854	1.099	-0.305	2.365	-8.128	0.682	0	1.526	-3.235	2.645	9.577	-0.05	-2.258	0.305	1.709	-8.515	-1.651	-0.561	0.854	0.305	0	-1.565	9.118	0.853	0	-0.549	2.258	3.346	9.245	0.023	1.709	-2.197	-1.648	1506693739
-9.286	-2	-1.358	1.099	0.854	-0.549	2.038	-7.221	0.895	-0.366	1.587	-2.441	2.645	9.577	-0.05	-2.319	-1.038	2.197	-8.674	-1.042	-0.894	0.793	0.183	0.122	-0.621	9.142	1.129	0	-0.793	1.709	3.753	8.83	0.084	1.709	-0.61	-1.282	1506693739
-9.198	-2.162	-1.43	1.221	0.305	-0.427	1.84	-6.481	1.129	-0.549	1.648	-1.526	3.024	8.955	-0.447	-1.77	-1.77	2.502	-8.757	-0.896	-1.146	0.671	0.366	0.244	0.323	9.223	1.314	0	-0.793	1.709	2.663	9.341	0.589	1.404	-0.671	-1.16	1506693739
-9.103	-1.572	-1.239	1.099	0.244	-0.366	1.574	-6.365	1.226	-0.488	1.038	-0.549	2.99	8.636	-0.378	-1.038	-1.282	2.441	-8.815	-1.052	-1.394	0.61	0.244	0.305	0.595	9.325	1.359	-0.183	-0.061	-0.122	1.794	9.524	0.492	0.61	-1.892	-1.404	1506693739
-9.832	-1.397	-1.463	1.221	-0.061	-0.61	1.555	-6.8	1.139	-0.244	0.061	0.366	2.664	8.221	-0.112	-0.305	-0.061	1.953	-8.703	-1.219	-1.488	0.671	0.427	0.488	0.61	9.343	1.183	-0.183	-0.061	-0.122	2.099	9.002	-0.138	0.671	-1.831	-1.221	1506693739
-9.502	-1.623	-1.608	0.854	-0.427	-0.916	1.897	-7.081	1.111	-0.366	-0.671	0.977	2.33	8.071	0.268	0.366	0.732	0.977	-9.043	-1.337	-1.698	0.732	0.61	0.366	0.598	9.485	1.184	-0.183	-0.977	-0.61	1.672	9.618	-0.078	0.61	-1.465	-1.404	1506693739
-9.745	-1.651	-1.962	0.488	-0.244	-0.549	2.406	-7.442	1.212	-0.793	-0.488	1.709	2.328	8.546	0.715	0.977	0.671	-0.183	-9.863	-0.857	-1.948	0.854	0.793	0.488	0.953	9.869	1.331	0	-1.282	-0.977	1.647	9.671	-0.358	0.183	-2.075	-1.648	1506693739
-9.953	-1.291	-1.806	0.671	-0.122	0.244	2.72	-8.398	1.385	-0.977	-0.244	2.563	2.513	9.121	1.102	1.221	0.305	-1.404	-9.912	-0.146	-2.283	0.732	0.122	0.854	1.151	10.129	1.608	0	-1.282	-0.977	2.184	9.759	-0.585	-0.061	-1.526	-1.282	1506693739
-10.378	-1.895	-1.717	0.427	0.305	0.854	2.951	-9.301	1.378	-0.793	-0.488	3.113	2.768	9.552	1.672	1.221	-0.122	-2.38	-9.372	-0.779	-1.9	0.549	1.526	0.671	0.549	10.429	1.757	0	-1.465	-1.892	2.523	10.135	-0.161	-0.488	-1.16	-1.221	1506693740
-11.499	-2.933	-1.602	-0.549	-1.099	1.648	3.438	-9.765	1.505	-0.793	-0.61	3.418	2.768	9.552	1.672	1.282	-0.916	-3.052	-10.999	-0.748	-1.516	0.977	1.282	-0.061	-0.481	10.85	1.788	-0.244	-1.953	-1.343	3.701	10.427	0.193	-1.404	-1.221	-0.732	1506693740
-10.765	-3.783	-0.823	-0.488	-0.061	1.526	4.23	-11.085	1.921	-0.732	-0.366	3.54	3.505	10.641	2.564	1.16	-1.221	-3.601	-12.487	0.745	-1.646	1.465	-0.977	0	-0.835	11.429	2.498	-0.244	-1.953	-1.343	5.011	11.147	1.526	-2.991	-0.671	0.732	1506693740
-11.075	-5.934	0.176	0.244	-1.343	2.075	5.162	-12.839	1.772	0.061	0.183	3.235	4.332	12.233	2.913	0.427	-1.282	-3.601	-11.626	1.68	-0.496	0.671	0.305	0.793	-1.156	11.209	3.4	0.366	-1.282	-1.282	5.201	11.587	2.938	-3.723	1.648	2.808	1506693740
-10.351	-4.991	1.157	1.16	0.427	1.404	5.587	-12.224	1.336	0.61	0.244	2.014	4.9	11.549	2.956	-0.549	-2.502	-2.319	-12.053	1.299	-0.453	1.099	-1.831	0	-1.846	10.858	3.578	0.366	-1.282	-1.282	2.859	11.807	0.784	-2.869	1.953	4.028	1506693740
-11.015	-2.844	-0.674	0.366	-1.648	0	5.983	-11.657	1.06	0.61	0.244	2.014	5.333	11.16	3.091	-0.732	-2.808	-0.732	-11.122	1.954	0.096	0.671	-0.305	0.183	-2.077	10.481	3.36	-0.305	-0.488	-1.038	0.31	12.943	-0.224	-2.014	0.366	4.15	1506693740
-9.281	-2.658	-0.276	0.183	-2.563	-0.244	5.136	-11.49	0.322	1.282	1.099	-1.526	5.333	11.16	3.091	-0.549	-0.366	0.244	-10.067	1.738	-0.231	0.427	-1.16	0.061	-1.683	9.606	3.186	-0.549	-0.854	-0.488	-0.695	13.565	0.842	-3.662	-0.916	3.845	1506693740
-7.194	-2.163	1.127	0.122	-0.549	-0.122	4.021	-10.539	-0.406	1.282	1.099	-1.526	4.076	10.393	2.779	-0.854	0.122	1.099	-8.931	1.395	-0.214	0.366	-0.977	-0.305	-1.371	8.303	2.906	-0.549	-0.854	-0.488	-0.768	11.658	1.054	-2.258	-1.465	3.235	1506693740
-7.661	-1.43	0.991	-0.183	0.427	0	3.636	-8.947	-0.689	1.526	-1.038	-4.028	3.095	9.015	2.556	-1.099	-0.793	1.77	-8.478	1.641	-0.175	0.366	-1.038	-0.183	-1.08	7.605	2.724	-0.671	-0.366	-0.427	-0.189	9.14	1.193	-1.343	0.122	2.808	1506693740
-8.39	-0.897	0.834	-0.732	-0.427	-0.183	3.385	-8.175	-0.928	0.977	-0.244	-4.272	2.759	8.181	2.369	-1.221	-0.61	2.014	-8.431	1.715	-0.257	0.244	-0.671	0	-0.906	7.661	2.934	-0.671	-0.366	-0.427	0.743	7.562	0.95	0.366	3.235	2.075	1506693740
-8.781	-0.648	1.322	-0.854	0.427	-0.305	2.902	-8.113	-1.202	0.732	0.732	-4.028	2.424	7.838	2.095	-1.221	-0.122	1.831	-8.632	1.806	-0.274	0	-0.916	-0.244	-0.711	8.199	3.33	-0.366	-0.183	-0.305	0.31	7.1	0.586	1.465	4.517	1.221	1506693740
-9.533	-0.526	0.709	-1.16	0	-0.244	2.077	-8.26	-1.335	0.671	0.427	-3.601	2.099	7.887	1.804	-1.038	-0.122	1.343	-8.765	2.376	-0.165	-0.366	-0.549	-0.183	-0.89	8.772	3.781	0.122	0.122	-0.183	-0.105	7.204	2.028	0.366	5.066	-0.366	1506693740
-9.081	-1.3	0.965	-1.648	0.061	0	1.628	-8.356	-1.353	0.549	-0.427	-2.808	2.275	8.015	1.769	-0.488	-0.244	0.732	-8.83	2.302	-0.211	-0.854	0.061	-0.183	-1.107	9.11	3.82	0.305	0.732	-0.061	2.034	7.662	1.308	3.052	1.099	-0.549	1506693740
-8.287	-1.298	1.555	-1.282	0.916	0.244	1.75	-8.513	-1.23	0.366	-0.916	-1.709	3.334	8.495	2.164	0.305	0.305	0.366	-8.772	1.707	-0.421	-1.038	0.244	-0.427	-1.225	8.987	3.591	0	0.61	0.061	5.026	8.702	4.107	1.16	1.099	-0.793	1506693740
-10.006	-1.2	0.664	-2.014	1.465	-0.061	2.194	-8.536	-0.983	0.061	-0.732	-0.732	3.39	8.361	2.476	0.916	1.221	0.244	-8.603	1.872	-0.432	-1.16	0.488	-0.366	-1.284	8.635	3.584	0.122	0.549	0	3.688	8.167	2.741	1.221	0.793	0.244	1506693740
-12.217	-4.672	-1.623	-0.916	-0.183	-1.404	2.631	-8.144	-0.575	-0.366	0	-0.183	3.39	8.361	2.476	1.099	1.587	0.366	-10.234	1.748	-0.382	-1.526	1.404	-0.244	-1.175	9.465	3.273	0.305	0.854	0.305	1.761	7.391	1.026	3.052	0.793	-0.671	1506693740
-9.495	-4.131	0.444	0.183	-0.549	-0.244	2.743	-8.461	-0.114	-0.61	0.305	0.671	3.755	10.085	2.723	1.038	1.038	0.305	-11.61	0.185	-0.894	-1.953	-0.244	-0.671	-0.865	11.007	2.463	0.488	0.977	0.549	2.088	13.647	4.829	-0.122	-0.549	-2.258	1506693740
-8.471	-3.084	-0.227	-1.953	3.357	-0.427	2.684	-9.527	-0.05	-0.305	-0.793	1.709	4.807	10.881	2.578	0.854	0.61	-0.366	-10.891	-0.644	-0.214	-1.16	0	-0.549	-1.107	11.204	2.09	0.488	1.709	0.366	1.485	11.055	2.617	0	0.183	-0.244	1506693740
-10.708	-3.488	-3.618	0.183	1.587	-1.648	3.42	-9.183	0.327	-0.488	-2.625	1.953	4.807	10.881	2.578	0.488	1.16	-0.549	-11.429	0.075	-0.049	-1.343	-1.038	0	-1.747	10.928	2.042	0.183	2.38	0.366	1.901	9.115	-0.432	2.441	-1.221	-0.244	1506693740
-9.14	-4.197	-2.73	-0.549	-0.61	-0.671	4.82	-8.684	1.253	-1.16	-2.319	1.892	5.788	10.429	1.846	0.244	1.343	0.244	-10.227	-1.109	0.258	-1.77	-0.671	-0.122	-2.028	10.678	1.064	-0.244	1.648	0.549	1.486	11.163	0.331	0.244	-0.427	-1.099	1506693740
-8.268	-4.079	-1.458	-0.244	1.831	0.183	6.009	-9.075	2.272	-1.099	-0.671	1.648	5.83	9.989	1.73	0.244	1.343	1.038	-10.076	-2.072	0.697	-1.221	-1.038	-0.366	-2	10.097	0.453	-0.488	1.343	0.793	2.015	10.028	-0.159	0.732	0.305	-0.916	1506693740
-9.77	-2.859	-2.622	0.427	0.854	-0.427	5.902	-8.937	2.457	-0.366	-0.916	0.61	5.83	9.989	1.73	-0.061	1.221	1.831	-9.716	-1.626	0.903	-0.549	-1.648	-0.122	-1.781	9.597	0.383	-0.427	1.77	1.221	1.346	9.727	-0.329	0.732	-1.465	-0.549	1506693740
-9.439	-2.656	-2.613	-0.122	-0.061	-0.61	6.182	-8.705	2.976	0.061	-2.563	-0.366	6.288	9.263	1.56	-0.732	0.244	2.502	-9.135	-1.769	1.084	-0.427	-0.549	0.122	-2.027	9.211	0.25	-0.427	1.77	1.221	2.067	9.893	0.272	0.732	-1.404	-0.671	1506693740
-9.126	-3.116	-2.655	0.305	-0.183	-0.305	7.4	-8.197	3.265	0.183	-2.197	-1.282	6.381	9.001	1.218	-1.404	-0.366	3.357	-8.899	-2.061	1.391	-0.061	-0.427	-0.061	-2.236	9.313	0.182	-0.366	0.793	2.319	2.272	9.762	0.08	0.61	-0.793	-0.916	1506693740
-9.25	-3.534	-2.675	0.793	-0.488	-0.061	8.034	-7.496	2.705	0.488	-2.075	-2.441	6.381	9.001	1.218	-2.075	-2.075	4.517	-8.722	-1.875	1.482	0.183	-0.061	-0.061	-2.236	9.313	0.182	-0.366	0.793	2.319	2.668	9.568	-0.019	0.732	-0.061	-0.793	1506693740
-9.513	-3.869	-2.495	1.099	-0.549	0.488	9.065	-7.277	2.036	0.61	-1.892	-3.601	7.936	8.409	1.464	-2.197	-3.479	5.188	-8.872	-2.163	1.388	0.366	0.244	0	-0.412	9.753	0.622	-1.038	-0.061	3.418	2.347	9.629	-0.012	0.549	0	-0.61	1506693741
-9.048	-2.866	-2.452	1.526	-1.038	0.366	9.928	-6.978	1.113	0.61	-1.892	-3.601	7.936	8.409	1.464	-2.258	-2.38	5.554	-8.882	-2.153	1.116	0.732	-0.305	-0.305	0.601	9.729	1.146	-1.343	0.305	3.784	1.609	10.183	0.419	0.122	-0.977	-0.427	1506693741
-9.491	-2.936	-1.485	0.183	-1.587	0.488	10.353	-6.788	0.557	-0.244	0.488	-5.554	8.337	7.849	1.634	-2.38	-0.916	5.371	-9.353	-1.714	1.388	0.61	0.916	-0.244	0.934	9.879	1.59	-1.465	0.305	3.967	1.662	9.865	-0.181	0.183	-1.892	-0.366	1506693741
-8.729	-2.598	-0.973	-0.061	0.793	-0.122	9.899	-6.632	-0.23	-0.61	1.343	-5.859	8.256	7.299	1.541	-2.38	-1.099	5.249	-11.33	-0.691	0.401	1.221	-0.549	-0.122	2.104	10.858	2.048	-1.465	0.305	3.967	2.521	9.688	-0.475	0	-0.427	-0.427	1506693741
-9.947	-2.396	-2.163	0.244	-0.427	-0.61	9.418	-6.978	-0.998	-0.671	1.831	-5.676	8.256	7.299	1.541	-2.319	-0.549	4.517	-10.658	1.128	0.096	0.366	-0.732	0.366	3.049	10.49	3.505	-0.366	-0.793	3.174	1.59	9.859	0.14	0.122	-0.122	-0.122	1506693741
-8.953	-3.194	-0.925	0.183	-0.793	-0.183	8.866	-7.795	-1.067	-0.305	1.831	-5.432	8.076	6.799	1.36	-2.258	0.305	3.54	-9.96	1.163	0.161	-0.549	-1.16	0.488	3.497	9.094	3.974	-0.122	1.343	2.563	1.899	10.073	-0.679	-0.122	-0.549	-0.427	1506693741
-8.744	-2.93	-0.377	0.305	0.61	-0.244	8.29	-6.982	-0.928	-0.061	1.404	-5.493	7.236	3.614	2.768	-1.465	0.427	2.991	-9.463	-0.227	0.755	-0.427	-1.16	0.244	3.394	8.201	3.569	-1.221	2.502	2.625	1.614	9.749	-0.238	0.122	0.549	-0.488	1506693741
-9.723	-2.864	-0.864	0.244	-0.183	-0.061	7.366	-5.883	-0.425	0.122	1.282	-5.005	7.236	3.614	2.768	-0.916	1.953	2.197	-9.576	-0.47	1.006	0.122	-1.038	0	3.058	8.288	3.147	-1.16	2.197	2.869	0.674	9.494	0.715	0	-0.183	-0.61	1506693741
-9.624	-2.848	-0.633	0.122	-0.183	-0.122	6.741	-5.168	-0.217	0.244	0.549	-4.15	6.462	3.279	3.332	-0.732	1.953	1.343	-10.212	0.318	0.69	0.183	-1.16	0	2.938	8.61	3.236	-0.61	0.671	2.686	1.737	9.835	0.48	-0.183	-0.671	-0.427	1506693741
-9.719	-2.986	-0.452	0.061	0.061	-0.488	6.383	-5.118	-0.124	0.122	-0.854	-3.113	5.943	4.443	3.394	-1.16	1.648	0.305	-10.426	0.457	0.677	0.061	-1.587	0.244	3.307	8.415	3.809	0.244	0.122	1.953	2.141	9.964	0.573	-0.183	0.122	-0.122	1506693741
-9.768	-3.127	-0.737	0.244	-0.366	-0.549	6.966	-4.589	-0.099	-0.183	-1.038	-2.014	5.943	4.443	3.394	-1.526	0.488	-0.244	-10.142	0.52	1.026	0	-1.648	0.427	3.564	8.112	4.198	0.488	0.793	1.221	1.028	10.145	0.657	-0.305	0.122	-0.305	1506693741
-9.32	-3.365	-0.39	0.488	-0.183	-0.244	7.541	-3.853	0.169	-0.61	0.732	-0.977	6.2	4.256	3.543	-1.16	-0.305	-0.61	-9.654	0.438	1.565	-0.061	-1.343	0.183	3.295	8.178	4.055	0.244	1.221	1.038	0.865	10.252	0.419	-0.305	-0.549	-0.427	1506693741
-9.032	-3.092	-0.339	0.488	0.061	-0.183	7.795	-3.748	0.254	-0.977	0.793	-0.305	6.997	4.231	3.33	-0.366	-0.793	-0.854	-9.382	0.292	1.94	0.183	-1.099	0.061	3.237	8.317	3.949	0.061	0.854	0.549	1.446	9.981	0.811	-0.427	-0.427	-0.244	1506693741
-9.438	-2.765	-0.678	0.366	-0.061	-0.305	7.702	-3.658	0.293	-1.038	0.366	-0.061	6.997	4.231	3.33	0.427	-1.038	-0.793	-9.135	0.696	2.259	0.122	-0.977	0.061	3.278	8.215	3.892	0.061	0.854	0.549	1.172	9.658	0.642	-0.305	-0.488	-0.061	1506693741
-9.451	-3.064	-0.599	0.244	-0.305	-0.122	7.966	-3.652	0.639	-1.282	0.061	0.061	7.68	4.427	3.134	0.61	-1.099	-0.244	-9.073	0.726	2.573	0	-0.671	0.061	3.297	8.083	3.821	0.244	0.732	0.183	1.178	9.664	0.512	-0.244	-0.488	-0.244	1506693741
-9.385	-3.083	-0.39	0.305	-0.061	-0.061	7.995	-3.613	0.653	-1.099	-0.122	0.244	8.667	4.231	3.266	0.122	0.854	0.183	-9.113	0.572	2.688	0.061	-0.488	-0.061	3.534	8.256	3.78	0.244	0.488	0.244	1.53	9.836	0.66	-0.244	-0.244	-0.244	1506693741
-9.382	-2.881	-0.343	0.183	-0.122	-0.061	8.33	-3.541	0.258	-0.61	-0.671	0	8.667	4.231	3.266	0	0.793	0.244	-9.198	0.536	2.732	0.122	-0.366	-0.061	3.81	8.193	3.92	0.244	0.488	0.244	1.404	9.86	0.797	-0.244	-0.244	-0.122	1506693741
-9.305	-2.838	-0.334	0.061	-0.183	-0.122	8.679	-3.503	0.685	-0.183	0.183	0.244	7.74	4.052	4.009	-0.488	0.305	-0.244	-9.171	0.519	2.701	0.122	-0.244	-0.061	3.676	8.087	4.026	0	0.427	0.183	1.274	9.814	0.815	-0.244	-0.488	-0.122	1506693741
-9.372	-2.79	-0.383	-0.061	-0.183	-0.183	8.545	-3.48	0.894	0.305	-1.526	0.122	8.614	4.493	4.255	-0.671	0	-0.305	-9.171	0.624	2.675	0.122	-0.183	0	3.281	8.137	3.825	-0.183	-0.061	-0.122	1.3	9.69	0.778	-0.183	-0.244	-0.122	1506693741
-9.366	-2.938	-0.409	-0.122	-0.244	-0.122	9.406	-3.604	0.638	0.061	-1.77	0	8.614	4.493	4.255	-0.244	-0.732	0.183	-9.141	0.451	2.742	0.122	0	-0.061	2.826	8.239	3.909	-0.488	-0.793	-0.366	1.244	9.713	0.733	-0.122	-0.122	-0.183	1506693741
-9.179	-3.113	-0.401	-0.061	-0.122	0	10.244	-3.84	0.554	-0.183	-1.16	-0.916	8.856	4.752	3.931	-0.122	-0.549	1.221	-9.185	0.368	2.677	0.244	0.122	-0.061	2.997	8.315	3.909	-0.793	-0.854	-0.854	1.31	9.761	0.799	-0.061	-0.061	-0.244	1506693741
-9.262	-3.114	-0.48	0.122	0.061	0	10.816	-4.155	0.193	-0.854	-1.038	-2.075	9.068	4.851	4.065	-0.183	-0.427	1.892	-9.138	0.233	2.641	0.244	0.244	-0.061	3.235	8.291	3.852	-0.793	-0.854	-0.854	1.443	9.7	0.817	-0.122	0.061	-0.122	1506693741
-9.341	-3.144	-0.524	0.183	-0.061	-0.061	10.891	-4.009	-0.234	-1.221	-1.16	-2.991	9.1	4.699	4.084	-0.183	-1.099	2.502	-9.164	0.19	2.582	0.366	0.549	-0.061	2.949	8.414	3.723	-1.038	-0.854	-1.16	1.189	9.753	0.702	-0.183	-0.061	-0.122	1506693741
-9.417	-3.122	-0.532	0.305	0.061	0	10.261	-3.847	-0.888	-1.587	-1.221	-3.662	9.366	5.142	3.311	-0.122	-1.526	3.296	-9.379	-0.001	2.412	0.427	0.61	0	2.48	8.477	3.474	-1.16	-2.197	-2.441	0.95	9.822	0.701	-0.122	-0.244	-0.183	1506693741
-9.514	-3.143	-0.603	0.427	-0.183	0.061	9.574	-3.017	-1.278	-1.953	-0.061	-3.662	8.028	4.747	1.986	-0.244	-0.61	3.723	-9.345	-0.214	2.373	0.732	0.854	0.061	2.401	8.789	3.287	-0.977	-3.052	-2.93	1.18	9.838	0.696	-0.122	-0.305	-0.122	1506693741
-9.528	-3.137	-0.618	0.488	-0.183	0.061	8.414	-2.902	-1.346	-2.197	-1.282	-3.479	8.028	4.747	1.986	-0.183	-2.258	3.479	-9.494	-0.28	2.151	0.977	1.038	0.061	2.64	9.265	2.949	-0.977	-3.54	-3.967	1.274	9.946	0.829	-0.244	-0.488	-0.122	1506693742
-9.373	-3.225	-0.609	0.549	-0.122	0.122	7.586	-2.265	-1.39	-2.319	-1.282	-2.991	8.107	4.469	1.151	0.061	-1.526	3.479	-9.505	-0.215	2.077	1.221	1.16	-0.061	2.425	9.495	2.779	-0.977	-3.54	-3.967	1.369	9.945	0.703	-0.244	-0.305	-0.061	1506693742
-9.159	-3.305	-0.617	0.549	-0.244	0.183	6.271	-0.94	-1.096	-2.197	-0.793	-1.526	6.026	1.973	0.871	0.183	-1.16	2.319	-9.512	0.09	1.914	1.282	1.404	0.183	2.626	9.92	2.954	-0.305	-2.686	-5.554	1.163	9.95	0.689	-0.244	-0.488	0	1506693742
-9.203	-3.699	-0.847	0.427	-0.305	0.183	5.148	-0.091	-1.108	-1.831	-2.441	0.488	6.026	1.973	0.871	0.183	-1.709	0.366	-9.551	-0.28	1.629	1.404	1.77	0.244	2.194	9.853	3.301	-0.305	-2.686	-5.554	1.211	9.753	0.675	-0.366	-0.488	0.061	1506693742
-8.966	-4.493	-1.105	0.671	-0.549	0.061	6.102	1.004	-1.473	-1.526	-1.404	2.258	6.063	1.129	0.912	0.061	-2.258	-1.587	-10.021	0.206	1.188	1.343	1.282	0.366	1.863	10.207	2.993	0.488	-1.892	-6.287	1.117	9.79	0.479	-0.366	-0.366	0.183	1506693742
-9	-5.417	-1.248	1.404	-0.488	0.061	7.588	1.613	-1.272	-1.465	-2.014	3.296	7.27	0.805	1.262	-0.427	-1.221	-3.113	-10.176	-0.45	0.858	1.16	0.244	0.122	1.39	10.489	2.838	0.793	-2.319	-6.592	1.125	9.926	0.493	-0.427	0	0.488	1506693742
-8.756	-5.942	-1.022	2.38	-0.183	-0.061	9.32	2.461	-1.184	-1.282	-2.38	3.845	8.241	0.833	1.328	-0.916	-2.747	-4.395	-10.227	-0.5	0.855	1.648	-0.427	-0.183	0.117	10.067	2.488	1.282	-2.441	-6.897	0.829	10.342	0.313	-0.916	0.122	0.854	1506693742
-9.126	-5.716	-0.934	3.296	-0.183	-0.305	10.704	2.486	-1.847	-1.526	-1.221	4.028	10.145	1.029	1.081	-1.404	-2.502	-4.333	-10.401	-0.822	0.87	2.563	-0.61	0	-1.398	9.545	2.036	1.465	-2.563	-6.409	-0.321	10.808	-0.029	-1.648	-0.122	1.099	1506693742
-9.271	-5.246	-0.72	3.967	0.183	-0.916	11.243	2.123	-1.614	-2.136	-0.916	3.845	11.721	1.156	1.422	-2.075	-1.831	-3.845	-10.252	-1.205	0.691	3.967	-1.038	-0.122	-2.05	9.52	1.571	0.916	-3.113	-4.944	-1.026	10.987	0.023	-1.892	-1.038	1.038	1506693742
-8.817	-4.601	-0.383	4.333	0.427	-1.16	11.017	1.86	-1.723	-2.686	-1.77	3.723	11.848	1.249	1.385	-2.747	-1.709	-3.052	-9.892	-0.763	0.73	5.127	-1.526	-0.183	-2.472	9.557	1.698	0.549	-4.272	-2.747	-1.717	11.014	-0.45	-1.648	-2.014	0.488	1506693742
-8.62	-4.149	0.084	4.761	0.977	-1.099	11.023	1.516	-2.192	-3.418	-1.16	3.662	11.398	1.86	0.731	-3.479	-1.709	-2.319	-9.483	0.403	0.616	5.615	-2.136	-0.061	-2.615	9.371	1.766	0.549	-4.272	-2.747	-1.282	10.453	0.001	-1.343	-3.052	-0.061	1506693742
-8.697	-3.481	0.475	5.615	2.136	-0.61	10.984	1.107	-2.592	-4.089	0.244	3.418	11.292	2.762	0.067	-4.15	-1.953	-1.587	-9.154	1.297	0.916	5.92	-1.831	0.061	-2.824	9.22	2.07	1.343	-3.723	-2.136	-0.111	9.884	0.662	-1.343	-3.174	-0.183	1506693742
-10.045	-2.367	-0.122	5.493	2.869	-0.61	10.611	0.598	-3.212	-4.456	0.305	3.174	10.834	3.391	-0.276	-4.639	-1.77	-0.732	-9.397	1.83	1.296	5.798	-1.343	0.061	-3.32	9.471	2.388	1.343	-3.723	-2.136	0.799	9.399	0.989	-1.587	-5.188	-0.061	1506693742
-10.139	-1.942	-0.284	4.7	1.77	-0.916	10.256	-0.16	-4.448	-4.456	0.977	2.808	10.105	3.713	-0.395	-4.883	-1.831	-0.366	-9.244	2.067	0.962	5.798	-1.282	-0.305	-3.407	10.063	2.48	1.221	-3.784	-1.465	1.255	9.488	0.487	-1.282	-9.094	0.122	1506693742
-8.934	-2.027	0.27	4.15	1.221	-0.793	9.947	-0.952	-5.698	-4.395	1.16	2.441	9.856	4.2	-0.063	-5.005	-1.77	-0.427	-8.869	2.769	1.097	5.493	-0.183	-0.671	-3.296	9.682	2.594	1.16	-4.517	-1.099	1.421	9.368	-0.055	-0.977	-11.169	-1.404	1506693742
-7.904	-2.592	0.479	4.15	2.258	-0.854	9.618	-1.806	-6.523	-4.639	0.671	1.77	9.787	4.669	0.475	-5.188	-1.709	-0.305	-8.595	3.133	1.092	5.249	0.122	-0.61	-3.296	9.682	2.594	1.16	-4.944	-1.221	2.99	8.939	0.488	-1.404	-8.301	-2.197	1506693742
-8.559	-3.394	0.279	4.272	2.747	-0.793	9.234	-2.322	-6.934	-5.005	1.404	1.16	9.566	4.547	0.642	-5.188	-1.343	0.061	-8.54	3.383	1.099	5.127	0.671	-0.854	-2.723	8.762	2.675	0.793	-5.798	-1.038	1.548	8.24	-0.456	-1.099	-7.324	-2.014	1506693742
-9.204	-4.098	0.258	4.211	2.686	-0.183	8.452	-2.524	-6.871	-5.066	1.648	0.977	9.178	4.244	0.543	-5.188	-1.038	0.366	-9.028	3.687	1.075	4.7	0.732	-1.038	-2.275	8.423	3.147	0.427	-6.104	-0.793	-0.538	9.178	0.769	-1.709	-5.31	-3.052	1506693742
-9.188	-4.319	0.538	4.211	2.563	0	8.087	-2.651	-6.41	-5.005	1.892	0.977	8.795	3.892	0.45	-5.066	-1.404	0.427	-9.493	3.505	1.017	4.517	0.305	-1.16	-2.274	8.423	3.327	0.732	-5.615	-0.732	-0.12	10.848	0.462	-1.526	-6.592	-3.174	1506693742
-9.093	-4.301	0.825	4.15	2.686	0	7.952	-2.736	-6.132	-4.578	1.465	1.038	8.75	3.834	0.242	-4.944	-1.953	0.549	-9.5	3.177	1.036	4.517	0.305	-1.343	-2.805	8.437	3.266	0.916	-4.822	-0.549	0.542	11.693	0.127	-1.648	-6.042	-3.052	1506693742
-9.032	-4.916	0.793	3.967	2.075	-0.305	7.955	-2.737	-5.914	-4.578	1.465	1.038	8.8	4.125	0.246	-4.7	-1.77	0.793	-9.426	2.762	0.849	4.7	0.366	-1.282	-3.096	8.709	3.084	1.099	-4.578	-0.366	0.184	11.532	1.672	-1.77	-5.615	-3.235	1506693742
-8.27	-5.636	0.473	4.7	2.808	0	8.102	-2.572	-5.944	-4.211	1.953	1.038	8.839	4.514	0.223	-4.639	-1.526	1.099	-9.32	2.37	0.493	5.005	0.244	-1.16	-2.974	8.959	3.001	1.038	-4.822	-0.183	0.305	11.421	1.698	-2.747	-4.883	-2.93	1506693742
-7.876	-4.82	0.069	5.676	3.235	0.977	7.563	-2.298	-5.729	-4.272	1.77	1.038	8.801	4.667	0.348	-4.578	-1.465	1.16	-9.448	2.109	0.345	5.127	-0.061	-1.038	-2.704	8.946	2.866	1.099	-5.005	-0.305	1.709	9.331	1.102	-2.075	-7.263	-2.38	1506693742
-8	-2.647	0.158	5.493	3.845	1.77	6.921	-1.866	-5.392	-4.333	1.587	1.282	8.654	4.486	0.452	-4.639	-1.526	1.099	-9.24	1.861	0.176	5.127	-0.732	-1.16	-2.405	8.984	2.798	0.671	-4.822	-0.183	3.797	8.141	2.163	-1.709	-5.493	-0.977	1506693742
-10.584	-1.614	-0.196	3.967	1.892	1.526	6.564	-1.424	-5.148	-4.272	1.526	1.526	8.667	4.207	0.446	-4.639	-1.465	1.038	-8.856	2.006	0.546	5.066	0.061	-0.977	-2.266	9.213	2.836	0.671	-4.822	-0.183	3.986	8.043	4.755	-2.686	-5.127	0.366	1506693742
-12.022	-2.99	-0.608	4.517	2.197	1.038	6.845	-1.194	-5.034	-4.333	1.343	1.587	8.751	3.97	0.376	-4.578	-1.648	0.916	-10.147	1.713	0.163	4.7	0.183	-0.793	-2.078	10.269	2.598	0.305	-4.639	0	0.36	8.605	0.786	1.343	-6.958	0.793	1506693743
-11.865	-3.846	-2.265	4.822	-0.427	1.221	7.449	-1.36	-4.895	-4.333	1.343	1.587	9.22	3.774	0.14	-4.578	-0.977	0.732	-10.257	0.744	-0.581	4.517	0.854	-0.549	-1.254	12.017	1.873	-0.122	-5.188	0.122	5.48	9.418	3.76	-0.244	-5.859	0.549	1506693743
-7.846	-3.577	-2.09	6.042	1.709	1.282	8.626	-2.147	-5.02	-4.272	0.427	1.526	10.11	3.706	-0.517	-4.639	-0.732	0	-10.335	-0.901	-1.13	4.211	1.16	-0.244	-0.484	12.181	1.019	-0.122	-5.188	0.122	2.817	9.768	1.755	1.831	-4.211	0.366	1506693743
-8.642	-3.893	-2.883	6.287	2.258	2.136	9.603	-2.755	-4.314	-4.517	0.183	1.099	11.234	3.525	-1.064	-4.883	-0.793	-0.183	-10.737	-1.845	-1.754	4.7	1.282	-0.549	-0.073	11.19	0.334	-0.732	-5.188	-0.488	1.675	9.335	0.54	1.892	-5.005	0.732	1506693743
-8.562	-2.844	-3.448	6.409	2.502	1.465	9.5	-2.442	-2.961	-5.005	0.671	1.038	11.344	2.823	-1.699	-5.005	0.305	0.427	-11.097	-1.193	-2.227	5.066	0.427	-0.427	0.444	10.399	0.339	-0.854	-5.859	-0.671	0.58	10.11	-0.26	2.319	-5.92	0.427	1506693743
-9.126	-1.662	-4.065	6.226	2.441	1.16	9.27	-1.963	-2.018	-5.249	0.61	1.892	10.288	1.963	-2.317	-5.127	-0.549	0.305	-11.097	-1.193	-2.227	5.066	0.427	-0.427	0.444	10.399	0.339	-0.854	-5.859	-0.671	1.589	10.326	-0.841	2.38	-5.676	0	1506693743
-9.077	-1.592	-3.283	5.92	2.319	0.732	9.619	-1.912	-1.597	-5.005	0.61	2.563	9.245	1.453	-2.991	-5.066	-1.038	0.427	-10.038	-0.967	-2.549	5.615	-0.732	-0.244	1.599	8.903	0.97	-0.366	-5.676	-0.916	2.784	10.025	-0.967	2.258	-4.456	-0.122	1506693743
-8.882	-1.845	-3.17	5.737	2.38	0.61	9.804	-1.811	-1.623	-4.761	0.916	2.563	8.398	1.121	-3.165	-4.822	-0.793	0.488	-9.722	-0.994	-2.381	5.615	-0.854	-0.61	1.528	8.585	1.005	-0.122	-4.761	-1.343	2.757	9.866	-0.471	2.075	-3.601	-0.366	1506693743
-9.339	-1.698	-3.164	6.104	1.953	0.549	9.501	-1.646	-1.712	-4.639	1.526	2.441	7.733	0.854	-2.674	-4.639	-1.038	0.244	-9.396	-0.598	-2.415	5.554	-0.854	-0.488	1.314	8.628	1.065	0.183	-4.15	-1.526	1.78	9.739	-0.187	1.404	-3.784	-0.366	1506693743
-9.522	-0.425	-2.961	5.92	1.526	0.244	8.728	-1.829	-1.945	-4.517	1.221	2.441	7.602	0.726	-2.269	-4.578	-1.526	0	-9.202	-0.48	-2.572	5.493	-0.977	-0.366	1.26	8.963	1.328	0.549	-4.272	-1.709	1.284	9.78	-0.209	0.916	-5.554	-0.183	1506693743
-9.515	0.293	-2.487	5.31	1.404	0.122	7.88	-1.835	-2.22	-4.211	1.099	2.441	8.153	0.66	-2.111	-4.578	-1.831	0	-9.002	-0.318	-2.567	5.249	-0.854	-0.366	1.576	9.44	1.494	1.465	-4.15	-1.892	2.684	9.455	-0.524	0.549	-6.226	-0.183	1506693743
-9.761	0.493	-2.242	4.639	1.099	0.061	7.488	-1.633	-2.434	-3.967	1.099	2.563	8.771	0.461	-1.67	-4.7	-1.892	-0.122	-8.874	-0.136	-2.463	5.249	-0.854	-0.366	1.576	9.44	1.494	1.465	-4.15	-1.892	4.569	9.087	-0.432	0.244	-5.188	-0.244	1506693743
-9.652	0.361	-2.188	4.15	0.427	-0.244	7.57	-1.442	-2.614	-3.723	0.732	2.502	9.289	0.127	-1.099	-4.578	-1.892	-0.244	-8.787	0.208	-2.309	4.456	-0.488	0.122	2.402	10.176	2.31	1.221	-4.211	-1.77	4.654	8.845	-0.419	0.488	-3.479	-0.366	1506693743
-9.71	0.213	-2.15	3.479	0.854	0	7.923	-1.159	-2.548	-3.479	0.793	2.075	9.819	-0.117	-0.666	-4.272	-1.282	-0.366	-8.947	0.452	-2.126	3.845	-0.305	0.305	2.694	10.247	2.567	-0.061	-3.54	-1.465	3.713	9.094	-0.563	0.488	-3.784	-0.854	1506693743
-10.003	0.223	-2.015	3.174	-0.183	-0.305	8.533	-0.906	-2.467	-3.296	0.488	1.465	10.3	-0.327	-0.382	-3.784	-1.038	-0.61	-8.981	0.428	-2.079	3.113	-0.305	0.427	2.677	10.036	2.61	-0.061	-3.54	-1.465	4.341	8.933	-0.499	0.671	-3.357	-0.427	1506693743
-9.707	-0.48	-1.906	2.136	-0.122	-0.732	9.119	-0.839	-2.609	-3.113	0.244	0.793	10.685	-0.507	-0.098	-3.357	-0.427	-0.488	-9.29	0.304	-1.873	2.563	0.122	0.488	2.493	9.93	2.529	-0.61	-3.113	-1.282	2.64	9.548	-0.504	0.244	-3.113	-1.099	1506693743
-9.923	-1.109	-2.243	2.014	1.16	0	9.563	-1.159	-2.943	-3.052	0.427	0.061	10.811	-0.562	-0.059	-3.174	0.122	-0.305	-9.819	0.16	-1.832	2.319	-0.122	0.732	2.005	10.007	2.376	-0.854	-2.808	-0.977	2.365	9.444	-1.018	0.427	-2.747	-1.282	1506693743
-12.163	-0.928	-2.795	0.916	-0.183	1.099	9.689	-1.699	-2.985	-2.991	0.488	-0.427	10.98	-0.334	-0.116	-3.113	0.427	-0.061	-11.206	-0.054	-1.355	2.136	0.732	0.183	1.104	10.757	2.833	-1.038	-2.502	-0.732	2.925	9.97	-0.577	-0.244	-3.967	-0.916	1506693743
-13.316	-1.827	-2.69	-0.916	0.183	0.793	9.514	-2.18	-2.988	-2.686	0.244	-0.366	11.186	0.447	-0.458	-3.052	0.427	0.061	-13.224	1.894	-0.746	2.258	0.671	0	0.423	11.994	3.859	-1.221	-2.991	-0.549	6.035	11.352	0.634	-1.831	-2.441	-0.122	1506693743
-12.876	-4.354	-1.32	0.977	-1.465	0.793	10.374	-2.773	-3.766	-2.014	-0.61	0.61	11.488	1.822	-0.879	-2.869	-0.549	-0.244	-12.707	2.684	-0.364	1.16	-0.977	0.61	-0.299	12.01	4.505	0.854	-1.77	-1.282	6.4	12.547	1.126	-2.869	-0.183	1.709	1506693743
-9.988	-5.096	0.598	0.916	-1.038	1.831	11.727	-3.886	-4.868	-1.648	-1.038	1.221	11.803	3.202	-0.831	-2.747	-1.282	-0.427	-11.649	0.093	0.419	1.465	-0.244	-0.244	-1.724	10.907	3.925	0.854	-1.77	-1.282	5.194	13.808	2.634	-4.028	0.549	2.808	1506693743
-9.71	-3.146	1.202	1.343	0.549	1.831	11.908	-4.337	-5.142	-1.953	0.793	1.038	11.5	3.941	-0.548	-2.319	-0.183	-0.061	-10.093	0.877	0.921	1.831	-0.854	-0.305	-2.732	9.417	3.308	0.061	-0.549	-0.977	3.043	12.757	1.325	-3.845	-1.221	4.578	1506693743
-11.106	-1.663	-1.084	0.366	-2.747	0.183	10.525	-3.947	-4.613	-2.502	1.648	0.732	10.123	3.839	-0.355	-2.014	-0.183	0.061	-9.254	1.572	1.066	1.404	-0.427	-0.183	-1.817	8.466	3.681	-0.366	-2.319	-0.305	2.306	12.608	1.394	-4.089	-0.793	4.395	1506693743
-7.951	-1.924	-0.44	0.854	-2.502	-0.244	8.533	-2.856	-3.746	-2.38	1.526	0.671	9.038	3.308	-0.165	-1.77	-0.366	0.244	-8.63	1.245	0.262	1.404	-0.427	-0.183	-1.817	8.466	3.681	-0.061	-1.892	-0.183	1.206	12.7	1.177	-3.906	0.488	4.639	1506693743
-6.724	-1.549	0.699	0.488	-0.366	0.671	7.294	-1.903	-3.468	-2.075	1.282	0.671	8.442	2.759	-0.079	-1.648	-0.305	0.488	-7.826	1.634	0.404	0.977	0.183	-0.488	-1.288	7.045	3.064	0.061	-0.916	-0.061	1.188	11.365	0.854	-3.723	0.061	4.7	1506693743
-7.199	-1.054	0.945	0.244	-0.122	0.977	6.188	-1.072	-3.17	-1.465	0.916	0.366	7.607	1.973	0.697	-2.014	0	1.16	-7.672	1.735	0.156	0.916	-0.183	-0.427	-0.764	6.667	2.943	0.854	-1.526	0.305	0.938	6.119	0.947	-1.343	1.343	2.625	1506693744
-7.245	-0.516	0.885	0.061	0.183	0.61	6.188	-1.072	-3.17	-1.465	0.916	0.366	7.607	1.973	0.697	-2.014	0	1.16	-7.803	1.76	-0.112	0.793	1.038	-0.305	-0.764	6.667	2.943	0.854	-1.526	0.305	0.938	6.119	0.947	-1.343	1.343	2.625	1506693744
-8.69	0.048	1.182	-1.099	1.038	-0.122	7.031	-1.297	-3.247	-0.793	-0.061	0.183	7.858	1.235	0.689	-2.197	-0.732	0.732	-8.434	2.058	-1.023	0.061	0.671	-0.305	0.866	8.976	3.974	1.221	-0.977	-0.183	-1.102	5.523	0.894	0.427	0.793	0	1506693744
-9.695	-1.005	0.589	-1.648	0.916	0.549	7.771	-1.565	-3.153	-0.244	0	-0.122	7.858	1.235	0.689	-1.77	-1.038	0.061	-8.354	2.133	-1.31	-0.427	0.732	-0.183	0.977	9.192	4.181	1.221	-0.977	-0.183	0.276	5.351	1.08	1.465	0.854	-2.075	1506693744
-11.097	-1.062	1.054	-0.183	0.305	1.16	8.178	-1.742	-2.967	0.061	-0.305	-0.427	8.851	1.053	0.674	-1.16	-0.793	-0.183	-9.231	1.616	-1.367	-0.916	1.16	-0.244	0.83	9.27	3.957	0.793	-0.793	-0.305	6.115	7.362	3.418	2.014	-0.183	-0.977	1506693744
-11.542	0.901	2.51	-1.221	-0.549	1.16	8.519	-1.851	-2.863	0.305	-0.244	-0.488	9.609	0.696	0.763	-0.427	0.183	-0.183	-9.317	0.735	-1.834	-0.793	0.671	-0.671	0.618	9.902	3.499	-0.488	-0.366	0.488	13.565	10.947	9.947	-1.526	5.066	1.343	1506693744
-12.135	-2.34	0.297	-2.441	-0.427	-0.61	8.815	-1.967	-2.974	0.61	0.061	-0.244	10.222	0.693	0.663	0.061	1.282	-0.122	-10.593	1.195	-1.16	-0.549	4.028	-0.122	0.813	10.901	3.478	-0.488	-0.366	0.488	3.836	7.665	5.41	-1.282	-0.977	1.038	1506693744
-12.934	-7.22	-2.753	0.793	-1.526	-0.793	9.307	-2.034	-3.106	0.671	0.061	0	10.463	1.047	0.542	0.366	1.16	-0.244	-14.408	0.863	-1.975	-0.549	4.028	-0.122	0.813	10.901	3.478	-0.122	-0.427	0.427	-4.813	8.11	-2.135	5.859	-0.549	-4.639	1506693744
-8.611	-4.036	0.607	1.892	-1.221	0.854	10.087	-2.184	-3.121	1.038	0.305	0.305	11	1.585	-0.138	0.671	1.16	-1.038	-13.669	0.11	-1.672	-1.709	-3.357	-0.183	0.969	13.9	2.611	-0.122	-0.183	0.305	8.757	15.774	6.325	-2.502	3.052	3.723	1506693744
-9.013	-2.68	-1.023	-1.343	4.639	-0.305	10.387	-2.774	-3.433	1.526	0	0.732	11.635	2.671	-0.589	0.793	1.831	-2.014	-10.941	-1.215	1.188	-1.709	-3.357	-0.183	0.969	13.9	2.611	0.61	1.587	0	-5.864	7.753	0.096	1.038	-4.517	-1.282	1506693744
-10.835	-2.988	-3.947	0.305	-1.526	-0.488	10.588	-2.984	-3.054	1.282	-0.122	0.61	11.727	3.662	-0.422	0.977	1.831	-2.014	-11.758	-1.564	0.333	-0.977	-2.136	0.427	-2.728	10.448	0.474	-0.305	4.15	-0.183	2.094	9.184	-2.132	5.066	-2.014	-0.732	1506693744
-8.917	-2.948	-0.721	-0.061	0.549	0.183	10.493	-3.045	-1.915	1.099	1.465	0.366	11.608	4.033	0.286	1.404	3.235	-1.038	-9.924	-1.247	0.597	-0.977	-2.136	0.427	-3.033	9.761	0.458	-1.465	3.174	0.488	2.183	10.791	0.084	0.977	-0.061	-1.282	1506693744
-8.556	-2.611	-1.217	0.488	2.38	-0.122	9.686	-3.364	-1.828	0.793	0.061	0.61	10.715	4.277	0.383	1.099	2.991	-0.549	-8.829	-1.279	0.348	-0.244	-0.61	0.305	-1.82	9.219	0.965	-1.221	0.549	1.343	0.883	9.617	0.185	1.282	-1.465	-2.014	1506693744
-9.226	-2.296	-2.128	1.77	-0.244	-0.732	9.472	-3.334	-1.832	0.732	0.427	0.427	9.558	4.039	0.474	0.61	1.343	-0.305	-8.746	-1.312	0.13	-0.244	-0.61	0.305	-1.82	9.219	0.965	-0.305	0.366	0.977	1.779	9.757	-0.27	1.709	-2.686	-2.136	1506693744
-8.195	-2.06	-1.541	1.282	0.732	-0.488	9.079	-2.757	-1.558	0.366	0.671	0	8.854	3.504	0.749	0.366	1.282	-0.305	-8.479	-1.049	0.25	0.427	-0.305	0.488	-1.016	8.112	1.13	-0.366	1.343	1.221	2.817	9.755	0.486	1.343	-1.953	-1.953	1506693744
-8.709	-1.893	-1.995	0.977	0.732	-0.305	8.436	-1.951	-1.065	0.122	0.671	-0.183	8.128	3.179	1.101	0.183	1.465	-0.244	-8.253	-1.113	0.175	0.732	-0.366	0.366	-0.813	8.105	1.268	-0.366	1.343	1.221	3.003	9.008	0.093	1.099	-1.587	-1.648	1506693744
-9.447	-2.193	-2.467	1.831	-0.916	-0.488	8.116	-1.666	-0.953	0.061	0.671	-0.305	7.858	3.284	1.339	-0.061	1.16	-0.122	-8.519	-1.01	0.065	0.732	-0.366	0.366	-0.813	8.105	1.268	-0.61	0.732	1.343	2.975	8.973	-0.019	0.916	-1.465	-1.465	1506693744
-9.01	-2.439	-1.592	1.953	-0.488	-0.244	8.228	-1.762	-0.817	0.122	0.854	-0.305	7.834	3.261	1.765	-0.244	1.221	-0.183	-8.722	-1.032	-0.284	0.854	-0.061	0.183	0.105	9.081	1.654	-0.488	0.305	1.221	2.548	9.319	0.227	0.427	-1.831	-1.465	1506693744
-9.036	-1.414	-1.977	1.709	-0.122	-0.366	8.183	-1.95	-0.884	0.244	0.305	-0.061	7.898	3.078	2.068	-0.244	1.648	-0.61	-9.228	-0.985	-0.542	1.099	0	0.122	0.105	9.081	1.654	-0.671	0	1.343	2.558	9.446	0.484	0.122	-1.953	-0.977	1506693744
-9.343	-1.152	-1.787	1.221	-0.427	-0.427	8.332	-2.19	-1.221	-0.122	0.183	0.183	7.602	3.217	1.951	-0.61	0.793	-0.793	-9.394	-0.347	-0.708	1.282	-0.122	-0.122	0.707	9.136	1.832	-0.916	-0.549	1.465	2.281	9.29	-0.036	-0.671	-1.953	-0.977	1506693744
-9.442	-1.89	-1.67	1.16	-0.061	-0.122	8.486	-2.232	-1.499	-0.61	1.465	0.549	8.069	3.319	2.117	-0.732	0.793	-0.916	-9.775	-0.29	-0.654	1.282	-0.427	0.061	1.715	9.153	2.286	-0.793	-0.793	0.916	2.381	9.316	-0.443	-0.793	-2.014	-1.038	1506693744
-9.598	-2.93	-1.08	0.488	-1.038	0.427	8.526	-2.363	-1.15	-1.038	1.343	0.916	7.647	3.255	2.117	-0.916	1.221	-1.282	-11.27	-0.388	-0.7	1.282	-0.183	-0.061	1.847	9.67	2.779	-0.427	-0.427	0.671	3.402	9.404	0.11	-1.343	-1.648	-0.732	1506693744
-11.201	-3.254	-1.565	-0.366	1.16	0.549	8.491	-2.564	-0.699	-1.221	1.77	1.526	7.417	3.543	2.507	-1.099	1.16	-1.892	-12.141	1.056	-0.144	1.709	-1.953	0	2.024	9.982	3.302	0	-0.427	0.61	4.695	9.666	1.119	-1.953	-0.977	0.427	1506693744
-13.163	-3.92	-1.327	0.549	-1.831	-0.061	8.191	-3.219	-1.058	-0.854	1.221	2.319	7.284	4.159	2.689	-0.916	1.526	-2.686	-12.982	2.206	0.073	1.709	-1.953	0	2.091	10.484	3.787	0.488	-0.671	0.244	4.539	11.501	2.138	-2.686	-0.061	1.709	1506693744
-9.755	-4.221	1.046	0.244	-1.587	-0.305	8.123	-4.045	-1.467	-0.732	2.014	2.93	7.015	4.914	2.414	-0.671	1.709	-3.296	-10.963	1.578	1.44	0.183	-3.54	-0.183	1.331	10.538	3.499	1.404	0.427	-0.061	4.075	14.031	1.997	-3.906	0.916	2.441	1506693745
-8.88	-3.393	1.549	-0.061	0.549	-0.671	8.458	-4.9	-1.509	-0.244	5.249	3.662	7.013	5.77	2.625	0.061	2.747	-3.906	-9.203	1.249	2.678	0.793	-2.625	0.061	0.105	9.691	2.656	1.587	2.502	-0.366	0.3	12.989	1.33	-3.784	0.366	2.38	1506693745
-10.027	-3.46	-0.163	0.244	-1.343	-1.221	7.595	-5.551	-1.732	-0.244	2.808	3.967	6.547	6.468	3.129	0.793	2.38	-4.089	-9.341	1.717	2.644	0.244	-2.625	0	-1.347	9.296	2.263	1.038	2.625	-0.305	-1.94	9.851	0.362	-2.014	-1.892	1.709	1506693745
-8.086	-3.469	0.864	0.183	-0.244	-1.404	7.903	-6.374	-1.264	-0.427	4.456	3.784	5.794	7.25	4.273	0.732	1.953	-4.028	-8.964	1.625	2.803	0.122	-2.136	0	-1.168	9.475	2.199	1.099	1.587	0.061	0.147	10.602	0.754	-1.709	-1.587	1.038	1506693745
-7.96	-3.372	0.874	0.061	0.671	-1.282	7.327	-7.136	-0.999	-1.038	2.93	3.601	5.16	8.13	4.256	0.732	0.549	-3.906	-8.555	2.128	2.988	-0.244	-2.136	0.183	-0.715	9.829	2.176	1.587	0.244	0.061	0.092	9.137	0.608	-0.916	-0.427	0.549	1506693745
-8.66	-3.283	0.566	0.183	0	-1.16	7.009	-7.561	-0.81	-1.587	2.441	3.357	5.252	8.756	3.625	1.099	0.366	-3.601	-8.21	1.93	3.301	-0.244	-2.136	0.183	-0.933	9.563	2.115	1.587	0.122	-0.061	0.624	8.142	1.146	0.671	1.404	0.183	1506693745
-8.512	-3.181	0.943	-0.061	0.183	-0.916	6.367	-8.008	-0.304	-1.16	1.587	2.38	5.384	8.872	3.845	1.282	0.61	-2.991	-7.924	1.489	3.726	-0.488	-1.77	0.061	-1.066	9.347	1.826	1.282	0.61	-0.671	2.11	8.223	1.757	1.526	5.188	-0.366	1506693745
-8.406	-3.37	0.968	-0.549	0.732	-1.099	6.373	-8.143	0.453	-0.793	0.793	2.075	5.067	8.757	4.386	1.16	0.366	-2.319	-7.861	1.792	4.145	-0.488	-1.526	0.061	-1.617	9.327	1.414	1.038	1.404	-1.16	0.16	8.485	1.402	0.732	4.272	-0.977	1506693745
-8.746	-3.756	0.427	-0.793	0.854	-1.099	5.989	-8.186	0.778	-0.183	1.099	1.404	4.796	8.735	4.394	1.038	-0.061	-1.587	-8.049	1.863	4.369	-0.61	-1.16	0.122	-1.581	9.719	1.166	0.854	0.854	-1.099	-0.479	8.282	1.519	2.502	0.244	-1.404	1506693745
-9.471	-4.364	0.099	-0.488	0.488	-0.671	5.849	-8.396	0.877	0	-0.061	1.221	4.807	9.004	4.297	0.793	0.671	-0.854	-8.384	1.558	4.485	-0.61	-1.16	0.122	-1.581	9.719	1.166	0.977	0.183	-0.854	1.603	9.429	2.385	2.014	-2.197	-1.343	1506693745
-9.391	-4.321	-0.066	-0.549	0.183	-0.916	6.4	-8.826	0.717	-0.061	0.671	1.038	4.557	9.131	4.337	0.671	0.671	-0.488	-8.646	0.975	4.49	-0.732	-1.099	0	-0.95	10.326	1.089	1.038	0.061	-0.916	3.118	10.384	4.244	0	-1.038	-0.977	1506693745
-9.113	-5.006	-0.285	-0.305	0.183	-0.977	6.325	-8.823	0.782	0.061	0.671	0.977	4.587	8.996	4.241	0.854	1.282	-0.244	-8.417	0.675	4.768	-0.732	-1.099	0	-0.603	10.363	0.839	0.916	-0.061	-0.854	1.023	9.892	1.363	2.319	-2.563	-1.465	1506693745
-8.759	-4.345	-0.073	0.061	0.244	-0.488	6.048	-8.544	0.659	-0.122	0.183	0.793	4.357	8.981	4.096	0.854	1.831	-0.244	-8.229	0.275	4.863	-0.61	-0.854	0	-1.275	10.689	0.413	0.671	0.305	-0.854	2.683	11.288	4.016	-1.526	4.456	-0.366	1506693745
-8.711	-3.729	-0.37	-0.122	0.61	-0.427	7.392	-8.015	2.011	0.366	0	-0.122	4.981	9.805	4.682	0.183	2.136	0.244	-7.961	0.225	4.98	-0.366	-0.488	0.061	-1.877	10.432	0.033	0.549	0.427	-1.16	1.434	9.532	1.308	1.099	-0.183	-0.061	1506693745
-9.125	-4.096	-0.88	-0.366	0.061	-0.488	6.772	-7.246	2.324	0.488	0.183	-0.305	3.668	9.463	4.548	0.122	0.793	0.305	-8.105	0.26	4.999	-0.244	-0.183	0.122	-1.637	10.195	-0.077	0.61	-0.61	-1.099	1.059	9.292	1.542	0.305	-3.235	-0.732	1506693745
-8.885	-4.618	-1.025	-0.183	0	-0.305	5.965	-7.226	2.157	0.244	0.732	0.183	3.772	8.998	4.41	0.122	0.549	0.305	-8.393	0.299	4.846	-0.061	-0.122	0	-1.141	9.976	0.217	0.122	-0.549	-0.854	2.316	9.745	1.815	0.122	-0.061	-0.549	1506693745
-8.601	-4.567	-1.089	0.122	0.488	-0.122	5.961	-7.545	1.916	0.061	0.244	0.427	3.991	8.459	4.553	0.122	0.549	0.244	-8.356	0.401	4.773	-0.183	-0.183	-0.122	-0.586	9.737	0.304	0.244	-0.854	-0.671	2.497	10.014	1.163	0.122	0.488	0.061	1506693745
-8.681	-4.466	-1.378	0.183	0.427	-0.061	6.641	-7.666	1.749	0.122	0.61	0.122	3.865	7.931	4.177	0	0.122	0.122	-8.254	0.033	4.801	-0.183	-0.183	-0.122	-0.333	9.573	0.201	0.427	-0.488	-0.366	1.52	9.762	0.79	0.183	0.183	0	1506693745
-8.788	-4.347	-1.671	0.061	0.305	-0.061	5.983	-7.357	1.91	0	0.366	0.305	3.915	7.641	4.376	0	-0.061	0.122	-8.278	-0.013	4.759	-0.122	-0.061	-0.366	-0.878	9.65	0.042	0.183	0.061	-0.183	1.3	9.763	0.971	-0.122	-0.61	-0.122	1506693745
-8.757	-4.615	-1.802	0.244	0.122	0	6.095	-7.186	2.55	0	-0.122	0.366	4.2	7.684	4.614	-0.061	-0.061	0.244	-8.303	-0.27	4.75	-0.122	-0.061	-0.366	-0.878	9.65	0.042	0.183	0.061	0.061	1.47	9.794	1.056	-0.122	-1.038	-0.061	1506693745
-8.63	-4.706	-1.682	0.549	0.122	0.183	6.002	-7.297	2.616	0.061	-0.427	0.305	4.522	7.906	4.406	-0.183	-0.549	0.061	-8.266	-0.644	4.771	-0.122	-0.061	-0.427	-1.035	9.952	-0.418	0	-0.305	0.366	1.964	9.956	0.736	-0.305	-0.244	0.183	1506693745
-8.807	-4.695	-1.717	0.61	0.061	0.305	6.007	-7.49	2.277	-0.122	0.183	0.122	4.886	8.258	4.164	-0.183	-0.305	0.061	-8.342	-0.959	4.77	0.427	0.061	-0.671	-1.25	9.989	-0.672	-0.061	-0.183	0.488	2.222	9.873	0.654	-0.488	0	0.366	1506693745
-9.019	-5.032	-1.765	0.793	-0.366	0.366	5.652	-7.44	2.177	-0.488	0.549	0.122	4.473	8.484	4.168	-0.427	-0.549	0.061	-8.358	-1.292	4.68	0.427	0.061	-0.671	-1.25	9.989	-0.672	-0.183	-0.305	0.488	1.704	9.838	0.675	-0.427	-0.305	0.427	1506693745
-8.985	-5.538	-1.433	1.465	-0.366	0.549	5.645	-7.33	2.271	-0.61	0.793	0.122	4.12	8.814	4.043	-0.671	-1.404	-0.061	-8.65	-1.529	4.729	1.77	0.671	-0.549	-2.042	10.669	-1.309	-0.305	-0.305	0.61	1.284	10.039	0.781	-0.366	-0.305	0.488	1506693745
-9.143	-5.801	-1.209	2.197	0	0.427	5.766	-7.477	2.352	-0.732	0.793	-0.183	4.85	9.67	4.018	-1.099	-0.671	0.244	-8.985	-2.054	4.457	2.563	0.427	-0.61	-2.516	11.176	-1.298	-0.549	-1.282	0.305	1.085	10.336	1.138	-0.671	-0.427	0.488	1506693745
-9.17	-5.705	-1.274	3.235	0.305	0.183	5.355	-7.768	2.734	-0.793	-0.061	-0.305	4.693	10.593	3.914	-1.526	-1.221	0.549	-9.237	-1.891	4.165	2.563	0.427	-0.61	-2.945	11.335	-0.927	-0.732	-2.563	-0.183	0.657	10.676	0.61	-0.549	-1.526	0.305	1506693746
-8.709	-4.983	-0.852	4.456	0.549	0.122	5.745	-7.964	2.707	-1.099	-0.488	-0.366	4.211	11.242	3.454	-1.526	-2.441	0.854	-9.292	-1.631	3.851	4.333	0.305	-0.793	-3.039	11.069	-0.723	-0.61	-3.54	-0.549	0.148	11.008	0.646	-0.854	-2.319	0	1506693746
-8.449	-4.035	-0.111	4.517	1.404	0.305	6.094	-8.402	1.927	-1.465	0.366	-0.671	4.142	11.182	2.81	-1.16	-2.747	1.404	-9.001	-0.376	3.612	4.333	0.305	-0.793	-2.68	10.689	-0.371	-0.854	-4.578	-1.16	-0.152	10.526	1.004	-0.916	-2.991	-0.366	1506693746
-9.362	-3.932	-0.471	3.967	1.526	-0.244	6.729	-8.62	1.676	-0.916	3.113	-1.038	4.114	10.59	2.314	-0.793	-1.953	1.282	-9.093	1.242	3.317	5.188	0.427	-0.854	-2.199	10.387	0.14	-1.038	-5.249	-1.709	0.44	9.475	1.239	-1.16	-3.845	-0.732	1506693746
-9.438	-3.957	-0.429	4.578	0.732	-0.183	6.858	-8.324	1.62	-0.916	3.113	-1.038	3.472	9.667	2.427	-0.305	-2.136	0.793	-9.11	1.689	2.883	5.127	0.61	-1.221	-2.238	10.038	0.36	-0.793	-5.188	-2.136	1.268	9.985	0.956	-1.343	-5.737	-1.099	1506693746
-8.094	-3.688	0.055	4.761	1.343	-0.244	8.032	-8.028	1.615	-2.258	3.845	-2.563	3.21	8.88	2.326	0.366	-2.93	-0.122	-8.698	1.767	2.671	5.127	0.61	-1.221	-2.238	10.038	0.36	-0.488	-5.676	-2.502	1.248	10.064	0.364	-1.099	-7.568	-1.343	1506693746
-7.812	-3.915	-0.087	5.005	2.319	-0.305	8.569	-7.125	0.89	-3.418	4.211	-2.38	3.421	8.311	1.903	0.61	-3.418	-1.404	-8.363	1.765	2.713	5.127	0.549	-1.343	-2.174	9.349	-0.207	-0.488	-6.714	-2.625	0.566	9.01	-0.251	-0.61	-7.996	-1.953	1506693746
-8.489	-4.094	-0.307	5.249	2.502	-0.061	8.071	-5.999	0.504	-3.418	4.211	-2.38	3.474	7.875	1.532	0.793	-4.028	-2.869	-8.77	1.771	2.559	5.127	1.16	-1.709	-2.524	8.93	-0.159	-0.305	-6.775	-2.808	0.738	8.958	0.884	-1.038	-5.31	-2.075	1506693746
-9.14	-4.254	-0.274	5.005	2.686	0	7.785	-5.168	0.038	-5.92	4.089	-1.709	3.701	7.861	0.962	0.366	-4.456	-4.089	-9.254	2.003	2.283	5.188	1.16	-1.526	-2.712	8.982	-0.112	0.305	-7.019	-2.747	-0.212	9.606	0.86	-1.648	-5.859	-2.502	1506693746
-9.258	-4.264	-0.121	4.944	2.014	0	7.296	-4.875	-0.348	-6.836	4.15	-0.732	3.945	8.112	0.276	-0.366	-5.127	-4.883	-9.545	2.064	2.003	5.188	1.16	-1.526	-2.652	9.319	-0.032	0.916	-7.751	-2.502	-0.754	10.92	1.008	-2.136	-7.812	-2.686	1506693746
-8.892	-4.597	0.154	4.944	2.441	0.061	6.7	-4.743	-0.426	-7.263	4.15	0.549	4.443	8.568	-0.345	-1.282	-5.798	-5.249	-9.555	1.977	1.814	5.371	0.793	-1.526	-2.193	9.49	0.272	1.221	-8.362	-2.197	-1.291	11.604	0.674	-2.441	-7.751	-2.625	1506693746
-8.847	-4.308	0.208	5.066	2.686	0	5.912	-4.862	-0.184	-7.507	2.319	2.319	4.999	9.08	-0.475	-1.953	-6.775	-5.188	-9.399	2.006	1.58	5.554	0.549	-1.465	-2.157	9.58	0.567	1.343	-7.69	-1.953	0.01	11.588	0.234	-2.93	-7.69	-2.686	1506693746
-8.884	-4.186	0.199	4.822	1.953	-0.061	4.303	-5.035	-0.555	-6.958	0.244	3.723	4.57	9.36	-0.699	-2.38	-8.911	-4.822	-9.399	2.006	1.58	5.554	0.549	-1.465	-2.157	9.58	0.567	1.16	-6.836	-1.831	1.138	10.609	0.983	-2.686	-7.202	-2.747	1506693746
-8.327	-4.296	0.311	4.883	2.075	0.183	3.905	-5.65	-1.024	-5.798	1.77	5.005	4.357	9.586	-1.156	-2.747	-10.437	-4.395	-9.374	2.096	0.889	5.737	0.549	-1.038	-2.643	9.092	1.075	1.282	-6.836	-1.404	1.513	9.738	1.855	-2.93	-6.775	-2.441	1506693746
-8.126	-3.612	0.492	5.005	2.502	0.305	5.288	-6.935	-1.432	-3.906	7.141	5.615	4.67	9.82	-1.394	-2.93	-9.277	-3.967	-9.307	2.205	0.587	5.737	0.549	-1.038	-2.643	9.092	1.075	1.16	-7.263	-1.038	2.378	8.561	1.58	-1.831	-4.456	-1.77	1506693746
-8.787	-2.535	0.565	4.272	1.953	0.183	3.899	-7.96	-1.488	-2.563	6.775	5.493	4.305	9.939	-1.446	-2.869	-8.301	-3.418	-9.214	2.59	0.349	5.92	0.183	-0.977	-2.25	9.204	2.003	1.221	-6.836	-1.038	3.603	7.661	1.933	-0.61	-3.296	-0.732	1506693746
-8.703	-2.222	0.827	3.357	1.465	0.427	3.103	-8.856	-1.226	-1.343	3.357	5.249	3.755	9.922	-1.376	-2.38	-8.545	-2.808	-8.72	3.168	0.206	5.554	0.305	-0.793	-2.383	9.115	2.363	0.977	-6.226	-1.16	3.316	7.79	3.403	-0.183	-3.357	0.061	1506693746
-10.13	-2.348	0.569	2.93	1.648	1.038	3.607	-9.701	-1.041	-0.122	2.197	4.944	3.646	9.867	-1.18	-1.709	-8.484	-2.136	-9.207	3.789	0.395	4.883	0.916	-0.671	-2.212	8.906	2.652	0.916	-6.165	-1.282	2.527	7.517	3.993	0.427	-3.784	0.549	1506693746
-11.31	-3.084	-0.057	2.197	0.488	0.549	4.03	-10.319	-1.286	0.793	1.587	4.456	3.804	9.575	-0.835	-1.038	-6.47	-1.404	-10.1	3.444	-0.115	4.883	0.916	-0.671	-1.623	9.382	2.531	1.038	-6.226	-1.465	3.027	8.431	3.963	1.404	-2.441	0.854	1506693746
-9.995	-6.06	0.742	3.784	-0.244	0.671	4.319	-10.832	-2.01	1.709	1.892	3.174	3.362	9.485	-0.565	-0.61	-5.249	-0.916	-10.362	2.114	-0.348	3.845	0.061	-0.854	-1.408	10.079	1.992	1.221	-5.737	-1.709	2.113	10.5	5.687	0.366	-2.38	0.305	1506693746
-9.235	-5.242	0.439	5.249	1.099	1.709	3.931	-11.468	-3.15	2.38	0.916	1.282	2.986	9.86	-0.359	-0.305	-5.31	-1.16	-10.381	0.946	-0.193	3.845	0.061	-0.854	-1.408	10.079	1.992	1.404	-4.883	-1.709	2.123	8.975	4.278	1.404	-2.502	1.648	1506693746
-8.233	-3.241	-0.166	5.31	1.892	0.916	3.603	-10.92	-3.566	2.075	-0.61	-1.038	3.376	9.984	-0.207	-0.305	-5.066	-1.831	-9.939	-0.001	-0.365	4.028	0.732	-0.549	-2.743	10.034	1.014	1.526	-4.272	-1.221	1.047	9.721	2.888	1.099	-4.028	1.465	1506693746
-7.63	-3.324	-1.452	5.249	3.296	0.305	3.724	-9.722	-2.351	2.075	-0.61	-1.038	3.937	10.208	-0.055	-0.549	-4.822	-1.892	-9.782	-0.205	-0.077	4.822	-0.244	-0.549	-3.046	9.897	0.67	1.343	-4.517	-0.671	-0.197	9.857	0.909	2.075	-6.47	0.61	1506693746
-8.55	-4.09	-2.742	5.92	3.052	0.488	4.021	-8.705	-1.208	-1.404	3.174	-2.441	4.365	10.347	0.262	-0.793	-5.005	-1.16	-10.977	-0.09	-0.433	4.456	0.61	-0.183	-2.363	10.36	0.415	1.282	-5.249	-0.305	0.572	9.93	0.099	2.075	-5.676	-0.122	1506693746
-9.062	-3.808	-3.567	5.31	4.089	1.038	3.795	-7.913	-0.616	-2.197	5.31	-1.587	4.388	10.45	0.318	-1.038	-5.371	0	-10.977	-0.09	-0.433	4.456	0.61	-0.183	-2.363	10.36	0.415	0.977	-5.31	0.061	1.647	10.115	-0.63	1.404	-3.784	0.244	1506693746
-9.709	-3.024	-4.405	5.127	3.784	0.854	3.106	-8.408	-0.528	-2.136	5.737	-0.793	4.492	10.959	-0.2	-1.587	-5.554	0.671	-10.997	0.002	-0.76	4.456	-0.671	0	-1.221	11.038	0.617	1.16	-4.272	-0.183	1.578	10.258	-1.988	1.953	-5.188	0.183	1506693747
-9.964	-2.634	-4.39	4.822	2.075	0.793	2.505	-9.519	-0.732	-1.587	4.761	-0.427	4.618	10.689	-0.42	-1.831	-4.944	0.854	-9.758	-0.447	-0.158	4.028	-1.709	-0.244	-1.012	10.817	0.784	0.916	-3.052	-0.366	2.233	10.472	-1.876	1.343	-4.211	0.061	1506693747
-9.154	-2.857	-3.45	5.188	2.197	0.549	2.428	-10.16	-0.599	-1.465	4.089	-0.61	4.59	9.765	0.019	-1.404	-3.662	1.099	-9.087	-0.892	-0.146	4.089	-1.221	-0.488	-2.101	8.69	0.452	0.488	-2.625	-0.061	2.022	10.185	-1.442	1.099	-4.761	-0.427	1506693747
-9.263	-2.542	-3.174	6.165	2.014	0.61	2.698	-10.054	-0.187	-1.77	5.432	-0.916	4.23	8.947	0.23	-1.038	-2.808	1.587	-9.1	-0.723	-0.418	4.639	-1.221	-0.793	-2.101	8.69	0.452	0.061	-3.113	0.305	2.078	9.922	-0.744	0.61	-5.066	-0.366	1506693747
-9.653	-1.44	-3.08	5.92	1.038	0.549	2.108	-9.716	-0.049	-1.953	6.531	-1.099	3.743	8.589	0.398	-1.221	-2.686	2.136	-9.121	-0.542	-0.563	4.822	-1.282	-1.099	-1.615	8.597	0.196	0.305	-3.418	0.427	2.726	9.606	-0.988	0.488	-6.226	-0.061	1506693747
-9.325	-0.903	-2.658	5.493	1.16	0.549	0.945	-9.249	0.179	-1.831	6.104	-0.916	3.252	8.69	0.354	-1.892	-3.418	2.38	-9.138	-0.484	-0.658	4.822	-1.282	-1.099	-1.183	8.945	0.337	0.854	-3.723	0.488	3.972	9.44	-0.59	0.122	-5.981	0.061	1506693747
-9.716	-0.767	-2.527	5.188	0.916	0.549	0.339	-8.679	0.403	-1.526	4.883	-0.061	3.213	8.74	0.449	-2.563	-4.395	2.197	-9.057	0.019	-0.726	4.944	-0.732	-0.916	-1.183	8.945	0.337	1.343	-3.662	0.671	4.315	8.981	-0.892	-0.366	-5.127	0.061	1506693747
-9.926	-0.693	-2.317	5.066	-0.061	0.305	0.8	-8.111	0.425	-1.221	4.272	1.404	3.247	9.04	0.423	-2.747	-5.066	1.831	-9.081	0.461	-0.847	4.456	-0.183	-0.671	-0.342	10.558	1.324	1.648	-3.723	0.732	3.988	8.979	-1.101	-0.122	-5.005	-0.122	1506693747
-9.15	-0.636	-1.262	4.639	0.488	0.244	1.467	-7.913	0.366	-1.099	4.517	2.563	3.457	9.516	0.26	-2.625	-5.127	1.404	-8.945	-0.048	-0.873	4.456	-0.183	-0.671	-0.151	10.558	1.258	1.221	-3.723	0.061	3.266	9.316	-0.857	-0.366	-4.761	-0.305	1506693747
-9.545	-0.266	-1.407	3.784	0.183	0	2.052	-7.934	0.264	-1.099	4.517	2.563	3.791	9.416	0.62	-1.831	-4.089	0.793	-9.093	-0.09	-1.048	4.15	0.488	-0.305	-0.151	10.558	1.258	0.488	-3.845	-0.488	3.119	8.855	-0.714	-0.427	-4.456	-0.305	1506693747
-10.115	-0.05	-1.53	3.174	0	-0.061	2.629	-8.111	0.223	-0.549	3.174	2.747	3.898	9.177	1.145	-0.854	-2.075	0.061	-9.52	0.591	-1.23	4.15	0.488	-0.305	-0.036	10.548	1.085	-0.305	-4.7	-0.732	3.046	8.931	-0.997	-0.488	-4.272	-0.488	1506693747
-10.38	-0.648	-1.162	2.502	0.061	0.366	3.278	-8.202	0.325	-0.244	2.563	2.014	3.694	9.131	1.47	-0.549	-0.671	-1.038	-9.889	0.646	-1.074	3.601	0.488	0.061	0.802	10.834	1.364	-0.671	-5.005	-1.099	4.238	9.232	-0.38	-0.366	-3.113	-0.366	1506693747
-11.196	-2.088	-1.11	1.099	-0.183	0.916	3.674	-8.312	0.233	-0.244	2.563	2.014	3.196	9.306	1.66	-0.61	-1.099	-2.014	-11.526	0.916	-0.513	2.869	1.221	0.244	0.802	10.834	1.364	-0.916	-4.639	-1.77	5.095	9.798	0.563	-0.977	-2.686	0.061	1506693747
-11.614	-2.533	-0.904	0.549	0.366	1.221	3.925	-8.819	-0.144	0.061	2.014	1.099	2.998	10.066	1.692	-1.038	-2.991	-2.991	-12.378	2.176	-0.498	3.113	1.77	0.305	0.282	11.279	1.641	-0.61	-4.333	-1.953	5.368	10.972	1.426	-2.136	-2.625	1.404	1506693747
-11.261	-3.912	-0.312	0.61	-1.831	1.831	4.039	-10.868	-0.846	0.488	0.549	-0.61	3.612	11.08	1.394	-1.587	-4.089	-3.845	-10.822	1.595	0.869	2.991	-1.221	0.793	-0.769	10.531	3.141	-0.122	-4.395	-1.77	5.747	12.683	3.46	-3.906	-0.916	3.174	1506693747
-10.678	-4.82	0.786	1.282	-0.305	1.404	4.354	-11.489	-1.704	0.488	0.549	-0.61	4.349	10.864	1.145	-1.892	-3.906	-4.028	-11.386	1.499	1.108	1.709	0.122	0.549	-0.769	10.531	3.141	0.366	-2.38	-1.343	3.78	12.45	1.359	-4.15	-0.488	3.296	1506693747
-11.268	-3.024	0.319	1.038	-0.488	0.244	4.783	-11.137	-1.577	0.671	-0.183	-1.892	4.692	10.279	1.199	-1.465	-3.479	-3.357	-11.013	2.53	0.973	1.831	-0.488	-0.122	-1.871	9.91	3.26	-0.366	-1.526	-0.854	2.024	13.529	0.366	-4.15	-0.244	3.662	1506693747
-10.263	-2.661	-0.303	0.427	-2.991	-0.732	4.297	-12.194	-1.683	-1.282	3.174	-4.395	4.701	10.337	1.529	-0.732	-2.563	-2.319	-10.444	2.244	0.635	1.282	-0.61	-0.061	-1.648	9.993	3.389	0	-1.953	-0.366	0.288	13.185	0.812	-3.723	-0.305	3.54	1506693747
-7.679	-2.589	1.192	0.305	-0.549	-0.549	3.297	-12.816	-2.188	-1.343	2.991	-5.371	4.485	10.58	1.503	-0.671	-2.197	-1.465	-8.912	2.054	0.946	0.916	-1.16	-0.183	-1.648	9.993	3.389	0.244	-0.916	-0.671	0.474	12.311	0.601	-4.089	-0.61	2.625	1506693747
-7.827	-2.253	1.225	0.183	-0.427	0	2.481	-12.079	-2.278	-1.404	2.625	-6.104	4.286	9.75	1.487	-0.671	-2.075	-0.488	-8.037	2.147	1.077	0.671	-0.671	-0.244	-1.871	9.036	3.115	-0.061	-0.793	-0.61	-0.042	9.052	0.573	-3.357	-0.061	1.953	1506693747
-7.727	-1.818	1.159	0.244	-0.671	0.183	2.128	-10.962	-2.01	-1.831	2.808	-6.409	4.148	8.543	1.839	-0.427	-0.977	0.671	-8.034	1.883	1.058	0.366	-0.305	-0.122	-2.076	7.855	2.951	-0.183	-0.732	-0.366	0.556	6.776	0.633	-0.977	-0.122	1.221	1506693747
-7.699	-1.293	1.945	0.122	0.366	0.488	1.626	-10.107	-1.59	-2.075	3.052	-6.226	3.622	7.884	2.066	-0.244	-0.061	1.404	-8.26	1.974	1.062	0.244	0.061	-0.244	-1.937	7.477	2.82	-0.427	-0.671	-0.122	1.377	6.377	0.59	0.854	1.77	0.305	1506693747
-8.781	-0.979	1.669	-0.916	0.244	0.183	0.892	-9.567	-1.285	-1.709	2.625	-5.493	2.991	8.069	2.065	-0.305	0.183	1.77	-8.26	1.974	1.062	0.183	0.305	-0.183	-1.767	7.864	3.033	-0.244	-0.183	0.183	1.475	6.31	1.223	0.916	4.578	-0.427	1506693747
-9.615	-1.95	1.119	-1.526	-0.488	-0.305	0.263	-8.683	-0.91	-0.977	1.526	-4.028	2.625	8.629	1.968	-0.366	0	1.77	-9.43	2.677	0.414	0	1.16	0.061	-1.702	9.286	3.969	0.122	0.488	0.549	1.921	6.913	1.863	1.892	5.676	-1.16	1506693747
-9.54	-2.772	1.468	-1.099	-0.183	0.366	0.153	-7.681	-0.396	-0.305	0.305	-1.709	2.579	9.31	1.943	-0.244	0.244	1.526	-9.697	2.363	0.169	-0.549	0.916	0.122	-1.702	9.286	3.969	0.183	0.916	0.61	3.362	8.844	2.038	2.563	3.052	-1.221	1506693747
-8.504	-2.09	2.231	-1.221	0.366	0.244	0.407	-7.383	-0.045	0.244	-0.488	1.038	2.537	9.677	2.122	0.305	0.916	1.404	-9.587	2.017	-0.049	-1.038	0.854	0	-1.659	9.538	3.985	0.061	0.732	0.427	3.084	9.682	4.914	0.916	-0.122	-1.038	1506693748
-9.481	-1.611	1.8	-1.465	1.526	0.366	0.928	-7.612	-0.091	0.916	-1.343	3.296	2.44	9.732	2.34	0.854	1.709	1.221	-9.587	2.017	-0.049	-0.977	0.732	-0.061	-1.669	9.61	3.858	-0.244	1.038	0.427	2.466	8.427	3.412	1.709	-2.075	-0.427	1506693748
-10.458	-2.696	-0.293	-1.343	0.549	-1.099	1.885	-8.137	-0.184	1.16	-2.014	5.066	2.314	9.88	2.402	1.038	2.319	0.916	-10.335	1.767	-0.813	-0.916	0.977	0.122	-2.043	9.551	3.731	-0.427	1.16	0.427	1.598	8.161	0.512	3.296	0	-1.282	1506693748
-10.886	-4.466	-0.011	-1.16	-0.854	0.244	2.796	-9.192	-0.27	1.221	-2.502	6.226	1.976	10.095	2.385	0.916	2.258	0.671	-10.335	1.767	-0.813	-1.587	0.427	-0.061	-2.242	9.703	3.509	-0.244	0.732	0.488	2.415	11.96	3.426	1.343	1.343	-2.014	1506693748
-8.483	-3.289	0.861	-0.427	1.099	-0.061	3.517	-10.611	-0.492	1.526	-2.808	6.653	1.601	10.197	2.31	0.549	1.16	0.427	-10.282	1.583	0.292	-1.709	1.77	-0.244	-2.079	9.55	3.266	0	0.427	0.305	4.021	11.614	4.061	0.488	1.526	-0.061	1506693748
-9.734	-3.287	-1.052	-1.343	1.709	-0.549	3.517	-10.611	-0.492	1.526	-2.808	6.653	1.775	10.092	1.954	0.366	0.305	0.061	-10.554	0.51	0.041	-1.099	-1.343	-0.427	-1.928	9.991	2.491	-0.122	0.916	0.183	0.109	9.314	-0.067	1.709	-0.793	0.122	1506693748
-9.621	-3.636	-2.333	-0.366	-0.122	-0.793	4.548	-11.965	-1.767	1.953	-3.723	6.409	2.153	10.231	1.247	0.183	0.122	-0.671	-9.878	-0.112	0.213	-1.404	-0.061	0	-1.932	10.332	2.143	0.183	1.587	0.305	1.081	10.426	0.585	1.16	-0.122	-0.977	1506693748
-8.637	-3.825	-1.973	-0.366	0.549	-0.488	5.835	-11.411	-1.093	2.136	-4.395	5.371	2.975	10.249	0.669	0.061	0.549	-1.099	-9.585	-1.122	0.379	-1.404	0.061	-0.244	-3.052	8.993	1.108	-0.061	1.282	0.122	1.748	10.128	0.013	1.404	0.61	-0.549	1506693748
-8.78	-3.95	-1.658	0.244	1.099	-0.122	6.12	-9.995	-0.39	1.16	-3.174	3.967	3.213	9.703	0.343	0.122	1.038	-0.549	-9.673	-1.462	0.544	-1.038	-0.305	-0.549	-3.052	8.993	1.108	-0.244	0.366	0.061	1.256	9.714	-0.419	0.977	-0.793	-0.61	1506693748
-9.522	-3.007	-1.659	0.427	0.793	0.122	5.265	-8.96	-0.087	-0.183	-0.488	2.197	2.832	9.372	-0.035	0	0.366	0.122	-9.673	-1.462	0.544	-0.732	-0.183	-0.549	-2.979	8.903	0.627	-0.366	0.061	-0.061	1.8	9.686	0.072	0.549	-1.709	-0.122	1506693748
-9.77	-2.217	-1.72	0.061	0.427	-0.122	5.265	-8.96	-0.087	-0.977	0.183	0.732	2.637	9.458	-0.547	-0.366	-0.793	0.061	-9.793	-1.48	0.47	-0.122	-0.366	-0.488	-2.803	9.278	0.377	0.061	0.061	0.061	2.444	9.697	-0.047	0.488	-1.587	0.061	1506693748
-9.753	-2.427	-1.982	0	-0.183	-0.488	4.614	-8.849	1.512	-1.16	0.549	-0.488	2.7	9.649	-1.151	-0.732	-1.648	-0.122	-9.375	-1.366	0.687	0	-0.183	-0.366	-2.872	9.652	0.634	0.671	0.122	0.061	2.755	9.833	-0.232	0.61	-0.671	-0.122	1506693748
-9.469	-3.207	-1.814	0.305	-0.183	-0.244	4.447	-8.463	2.132	-1.038	0.854	-0.61	2.969	9.606	-1.355	-0.671	-2.014	-0.122	-9.458	-1.284	0.556	0.244	0	-0.305	-2.981	9.689	0.764	0.793	-0.183	0.183	2.268	9.749	-0.437	0.671	0.061	-0.427	1506693748
-9.378	-3.365	-1.677	0.61	-0.061	0.061	4.486	-8.214	2.683	-0.793	1.831	-0.671	3.409	9.628	-0.913	0	-1.343	-0.061	-9.458	-1.284	0.556	0.366	0.122	-0.244	-2.729	9.767	0.861	0.61	-0.549	0.183	1.95	9.863	-0.272	0.549	-0.244	-0.427	1506693748
-9.433	-3.039	-1.688	0.732	-0.488	0.122	4.096	-8.569	2.791	-0.793	1.831	-0.671	3.56	9.688	-0.565	0.671	-0.488	-0.061	-9.561	-1.414	0.372	0.427	0.183	-0.122	-2.253	9.783	0.95	0.61	-0.305	0.061	1.674	9.857	-0.318	0.427	-0.61	-0.305	1506693748
-9.129	-2.701	-1.471	0.977	0	0	4.096	-8.569	2.791	-0.244	3.174	-0.854	3.552	9.63	-0.282	0.916	0	0	-9.38	-1.381	0.219	0.671	0	-0.061	-1.994	9.906	0.776	0.244	-0.061	-0.061	2.038	9.783	-0.421	0.305	-0.427	-0.244	1506693748
-9.822	-2.786	-1.217	0.549	-0.671	0.366	2.56	-9.247	1.675	0.732	-1.77	-2.747	3.508	9.72	0.336	0.916	0.305	-0.122	-9.38	-1.381	0.219	0.793	0	-0.061	-2.041	9.853	0.697	0.244	-0.244	0.061	2.552	9.56	-0.038	-0.122	0.061	-0.122	1506693748
-9.733	-2.211	-1.048	0.122	0.183	0.122	3.456	-9.67	1.186	0.916	-0.732	-3.113	3.143	10.349	0.677	0.61	0.122	-0.183	-10.958	0.358	-0.699	0.793	0.366	-0.183	-1.224	10.783	1.433	0.305	-0.793	0.244	2.283	9.865	-0.26	-0.366	-0.732	0	1506693748
-9.961	-2.152	-1.818	0	-0.061	-0.549	3.443	-10.079	0.792	0.793	0.549	-2.93	3.143	10.349	0.677	0.122	-0.916	-0.305	-10.958	0.358	-0.699	0.793	-0.305	-0.061	-1.224	10.783	1.433	0.671	-0.732	0.183	2.153	9.818	-1.084	0.244	-0.61	-0.122	1506693748
-9.25	-3.206	-0.916	0.122	-0.366	-0.305	2.888	-10.8	0.396	0.793	0.366	-2.747	3.352	10.618	0.724	-0.183	-1.648	-0.488	-9.668	-0.008	-0.24	-0.061	-0.061	0.244	-1.032	9.489	2.032	0.793	-0.061	-0.366	2.036	9.978	-0.879	0.122	0.854	-0.488	1506693748
-9.036	-3.304	-0.026	0.549	0.183	0.305	2.834	-10.241	0.185	0.61	0.366	-2.502	3.868	9.466	1.297	0.366	-0.427	-0.305	-9.537	-0.416	0.226	-0.122	-0.366	-0.183	-1.032	9.489	2.032	0.122	0	-0.366	1.136	9.831	-0.197	-0.183	0.366	-0.61	1506693748
-9.557	-2.468	-0.269	0.671	0.427	0.427	2.712	-9.24	0.104	0.61	0.366	-2.502	3.969	8.76	1.87	1.038	1.282	-0.183	-9.537	-0.416	0.226	0.183	-0.122	-0.305	-1.351	8.924	1.519	-0.61	0.061	0	1.163	9.761	0.622	-0.366	-1.343	-0.366	1506693748
-9.865	-2.281	-0.432	0.366	0.122	0.305	2.455	-8.841	0.109	-0.122	1.038	-2.075	3.604	9.208	1.871	0.671	2.075	-0.305	-9.585	-0.183	0.31	0.488	0	-0.061	-1.67	9.325	1.366	-0.488	0.61	0.427	2.658	9.628	0.557	-0.366	-0.854	0	1506693748
-9.582	-2.536	-0.141	0.549	0.183	0.122	2.152	-8.699	0.129	-0.183	0.977	-1.282	2.955	10.095	1.25	-0.427	0.854	-0.366	-9.516	-0.111	0.157	0.549	0.366	-0.061	-2.347	9.958	1.418	0.122	0.549	0.793	2.351	9.778	0.191	-0.122	0.061	0.061	1506693748
-9.434	-2.405	-0.263	0.488	0.061	0.122	2	-8.368	0.148	-0.244	0.61	-0.244	2.708	10.716	0.83	-1.404	-1.465	0.122	-9.683	0.288	-0.117	0.427	0.427	-0.061	-2.708	10.167	1.632	0.244	-0.488	0.854	1.034	9.988	0.504	-0.183	-0.488	-0.244	1506693748
-9.353	-2.383	-0.092	0.488	0.061	0.366	2.176	-8.098	0.212	-0.305	0.366	0.854	3.054	10.582	0.834	-1.465	-2.258	0.916	-9.655	0.519	-0.305	0.244	0.488	0.061	-2.202	10.086	2.028	0.122	-1.099	0.61	1.238	9.776	0.627	-0.366	-1.16	-0.366	1506693749
-9.392	-2.259	-0.213	0.427	0.061	0.366	2.424	-7.973	0.238	-0.366	0.122	1.77	3.362	10.109	1.059	-0.793	-1.282	1.343	-9.588	0.354	-0.336	0.244	0.732	0.122	-1.495	9.928	2.32	-0.305	-0.916	0.305	2.247	9.471	0.607	-0.244	-0.549	-0.061	1506693749
-9.518	-2.25	-0.364	0.244	0.061	0.122	2.792	-8.083	0.244	-0.427	-0.061	2.38	3.364	9.743	1.262	-0.122	0.427	1.16	-9.85	0.565	-0.703	0.366	0.61	0.061	-1.201	9.814	2.287	-0.61	-0.671	0.305	2.032	9.564	0.5	-0.122	0	0	1506693749
-9.644	-2.506	-0.368	0.244	0.061	0.122	3.09	-8.428	0.135	-0.427	-0.061	2.38	2.891	9.691	1.409	0	1.221	0.793	-9.961	0.616	-0.866	0.244	0.61	0.122	-0.896	9.694	2.172	-0.549	-0.671	0.244	1.318	9.697	0.268	0	-0.122	-0.183	1506693749
-9.57	-2.466	-0.239	0.183	0.122	0.122	3.539	-8.975	0.059	-0.427	-0.183	2.93	2.336	9.609	1.467	-0.244	0.61	0.427	-9.961	0.616	-0.866	0.122	0.427	0.122	-0.896	9.694	2.172	-0.366	-0.732	0.183	1.33	9.927	0.41	-0.122	-0.305	-0.183	1506693749
-9.621	-2.442	-0.343	0.061	0.061	0.061	4.041	-9.365	0.023	-0.427	-0.183	2.93	2.134	9.426	1.544	-0.488	-0.488	-0.061	-9.915	0.459	-0.963	0.061	0.183	0.061	-0.679	9.583	2.188	-0.244	-0.671	0.061	1.365	9.823	0.404	-0.061	-0.183	-0.122	1506693749
-9.641	-2.419	-0.415	0	0	0.061	4.548	-9.479	0.118	-0.793	0.305	2.197	2.478	9.246	1.587	-0.549	-0.61	-0.488	-9.94	0.45	-0.945	0.061	0.183	0.061	-0.513	9.582	2.254	-0.183	-0.488	0.061	1.26	9.848	0.383	-0.061	-0.061	-0.122	1506693749
-9.648	-2.379	-0.388	-0.061	-0.061	0.061	4.837	-9.464	0.303	-0.793	0.305	2.197	2.692	9.199	1.511	-0.488	-0.427	-0.916	-9.94	0.45	-0.945	0	0.061	0	-0.513	9.582	2.254	-0.183	-0.244	0	1.349	9.892	0.434	-0.061	-0.183	-0.183	1506693749
-9.597	-2.244	-0.396	-0.061	0	0.061	4.771	-9.409	0.547	-1.038	1.099	0.427	2.853	9.349	1.428	-0.427	-0.488	-1.221	-9.838	0.525	-0.809	-0.061	-0.244	0	-0.574	9.72	2.255	-0.122	-0.061	0	1.516	9.839	0.458	-0.061	-0.122	-0.061	1506693749
-9.548	-2.099	-0.365	-0.183	0	0	-23.428	-16.315	-9.921	-1.038	1.099	0.427	3.109	9.524	1.415	-0.305	-0.427	-1.343	-9.735	0.368	-0.744	-0.183	-0.183	0.061	-0.902	9.698	2.237	-0.061	0.122	0	1.473	9.799	0.403	-0.122	-0.061	-0.061	1506693749
-9.567	-2.16	-0.453	-0.305	0.061	-0.061	4.11	-8.921	0.982	-0.427	0.122	0.427	3.383	9.591	1.44	-0.244	-0.183	-1.282	-9.735	0.368	-0.744	-0.183	-0.122	0.122	-0.902	9.698	2.237	-0.122	0.183	0	1.501	9.713	0.312	0	0	-0.122	1506693749
-9.689	-2.413	-0.522	-0.305	-0.183	-0.061	3.918	-8.905	0.807	0.061	-0.122	-1.282	3.559	9.691	1.536	-0.244	-0.122	-0.977	-9.807	0.292	-0.818	-0.122	-0.061	0.122	-0.98	9.729	2.189	-0.183	0.122	0.061	1.487	9.717	0.339	0.061	0.244	-0.122	1506693749
-9.621	-2.476	-0.508	-0.122	-0.061	-0.061	3.918	-8.905	0.807	0.061	-0.122	-1.282	3.632	9.868	1.537	-0.244	-0.122	-0.549	-9.808	0.292	-0.896	-0.183	-0.183	0.183	-0.871	9.895	2.269	-0.183	0	-0.061	1.365	9.844	0.341	0.061	0.244	-0.122	1506693749
-9.65	-2.432	-0.425	-0.061	0	-0.061	3.627	-9.165	0.341	0.244	-0.366	-1.404	3.651	9.871	1.486	-0.305	-0.122	-0.183	-9.808	0.292	-0.896	-0.244	-0.061	0.122	-0.871	9.895	2.269	-0.244	-0.061	-0.061	1.174	9.915	0.324	-0.061	0.122	-0.122	1506693749
-9.682	-2.375	-0.519	0	-0.061	-0.061	3.565	-9.161	0.12	0.122	-0.244	-1.404	3.636	9.689	1.559	-0.183	0.061	0.122	-9.808	0.191	-0.833	-0.183	-0.122	0.122	-0.839	9.745	2.17	-0.305	0	0	1.17	9.902	0.394	0	-0.061	-0.122	1506693749
-9.611	-2.381	-0.548	0.122	-0.061	-0.061	3.496	-9.079	0.055	-0.061	0.122	-1.282	3.485	9.56	1.595	-0.183	0.244	0.305	-9.789	0.161	-0.845	0	0	0.122	-0.946	9.533	2.139	-0.305	0.061	0.061	1.284	9.915	0.392	-0.061	-0.183	-0.183	1506693749
-9.55	-2.33	-0.512	0.183	0	0	3.317	-8.977	0.03	-0.183	0.366	-1.099	3.223	9.526	1.538	-0.305	0	0.488	-9.789	0.161	-0.845	0.061	0	0.061	-0.946	9.533	2.139	-0.183	0	0.122	1.495	9.871	0.457	-0.061	-0.183	-0.061	1506693749
-9.574	-2.182	-0.546	0.244	0.061	0.061	3.14	-8.771	0.043	-0.244	0.305	-0.793	3.09	9.531	1.515	-0.366	-0.244	0.671	-9.705	0.328	-0.794	0.183	0	0.061	-0.995	9.477	2.174	-0.122	-0.061	0.122	1.576	9.782	0.47	-0.061	-0.183	0	1506693749
-9.666	-2.101	-0.591	0.183	0	0	3.04	-8.643	0.075	-0.244	0.244	-0.427	2.999	9.477	1.438	-0.366	-0.305	0.793	-9.743	0.354	-0.86	0.244	0	0.061	-0.963	9.546	2.32	-0.061	-0.122	0.122	1.591	9.751	0.402	-0.061	-0.183	0.061	1506693749
-9.648	-2.116	-0.622	0.183	0	0	3.043	-8.641	0.08	-0.244	0.244	-0.427	2.903	9.484	1.397	-0.305	-0.366	0.793	-9.743	0.354	-0.86	0.305	0.061	0	-0.963	9.546	2.32	0	-0.122	0.061	1.511	9.802	0.285	-0.061	-0.183	0	1506693749
-9.643	-2.109	-0.58	0.183	0.061	0	3.156	-8.758	0.078	-0.305	0.183	0.427	2.798	9.497	1.448	-0.183	-0.366	0.671	-9.78	0.426	-0.92	0.305	0.061	0	-0.89	9.637	2.336	0.061	-0.305	0.061	1.548	9.818	0.312	-0.061	-0.244	0	1506693749
-9.643	-2.096	-0.551	0.122	0.061	0	3.35	-8.799	0.152	-0.366	0.244	0.732	2.713	9.459	1.515	-0.061	-0.305	0.427	-9.756	0.477	-0.913	0.244	0.061	0	-0.577	9.705	2.361	0.122	-0.366	0	1.567	9.814	0.337	-0.122	-0.183	0	1506693749
-9.64	-2.12	-0.58	0.061	0.061	0	3.586	-8.849	0.28	-0.427	0.427	0.916	2.693	9.402	1.646	0	-0.305	0.122	-9.756	0.477	-0.913	0.244	0	-0.061	-0.577	9.705	2.361	0.122	-0.183	-0.061	1.559	9.79	0.352	-0.122	-0.183	0	1506693749
-9.68	-2.114	-0.584	0.061	-0.061	0.061	3.704	-8.922	0.366	-0.366	0.549	0.916	2.755	9.414	1.78	0.061	-0.183	-0.244	-9.759	0.484	-0.895	0.183	0.061	-0.061	-0.646	9.692	2.309	0.122	-0.244	-0.061	1.524	9.802	0.359	-0.122	-0.183	0	1506693749
-9.727	-2.061	-0.573	-0.061	-0.122	0	3.825	-9.109	0.435	-0.122	0.183	0.549	2.93	9.516	1.915	0	-0.366	-0.549	-9.75	0.458	-0.896	0.061	0	-0.061	-0.662	9.725	2.279	0.061	-0.183	-0.122	1.607	9.756	0.386	-0.061	-0.122	0	1506693750
-9.649	-2.159	-0.561	-0.061	-0.183	-0.061	3.893	-9.087	0.475	0	0	0.305	3.092	9.592	1.867	-0.061	-0.366	-0.671	-9.758	0.449	-0.912	0.061	0.061	-0.061	-0.691	9.799	2.26	0.061	-0.244	-0.122	1.543	9.836	0.368	-0.061	0	-0.061	1506693750
-9.616	-2.198	-0.489	-0.061	-0.061	-0.061	3.902	-9.019	0.42	0.122	-0.122	0.061	3.21	9.617	1.852	-0.122	-0.305	-0.732	-9.774	0.45	-0.939	0	0.061	-0.061	-0.685	9.78	2.262	0	-0.244	-0.122	1.415	9.832	0.325	-0.061	0	-0.061	1506693750
-9.597	-2.202	-0.443	-0.061	-0.061	-0.061	3.886	-8.942	0.352	0.183	-0.183	-0.061	3.32	9.599	1.806	-0.122	-0.366	-0.671	-9.774	0.414	-0.944	0	0.061	-0.061	-0.689	9.751	2.247	0	-0.244	-0.122	1.47	9.816	0.37	-0.061	0	-0.061	1506693750
-9.599	-2.244	-0.455	-0.061	-0.061	-0.061	3.85	-8.843	0.258	0.183	-0.183	-0.183	3.433	9.595	1.755	-0.122	-0.305	-0.488	-9.808	0.422	-0.974	-0.061	0.061	-0.061	-0.647	9.774	2.233	0	-0.183	-0.122	1.497	9.79	0.366	0	0.061	-0.061	1506693750
-9.637	-2.275	-0.465	-0.061	-0.061	0	3.819	-8.781	0.189	0.122	-0.061	-0.183	3.527	9.604	1.714	-0.122	-0.183	-0.366	-9.757	0.376	-0.944	0	0	-0.061	-0.684	9.764	2.219	0	-0.122	-0.061	1.488	9.79	0.41	-0.061	0.061	0	1506693750
-9.65	-2.175	-0.404	-0.061	0	0.061	3.76	-8.768	0.136	0.061	0.061	-0.183	3.561	9.563	1.671	-0.061	-0.122	-0.183	-9.769	0.378	-0.926	0	-0.061	-0.061	-0.718	9.71	2.211	-0.061	-0.122	-0.061	1.489	9.826	0.438	-0.061	0	0.061	1506693750
-9.694	-2.119	-0.432	0	-0.061	0.061	3.681	-8.808	0.091	0.061	-0.061	-0.244	3.553	9.508	1.657	-0.061	-0.061	0.061	-9.738	0.366	-0.915	0	0	-0.061	-0.746	9.658	2.194	-0.061	-0.061	0	1.449	9.833	0.437	-0.061	-0.061	0	1506693750
-9.642	-2.135	-0.419	0	-0.122	0	3.657	-8.841	0.051	0	-0.061	-0.305	3.47	9.516	1.632	-0.061	-0.061	0.244	-9.731	0.322	-0.922	0	0	-0.061	-0.792	9.676	2.186	0	0	0.061	1.488	9.843	0.462	-0.061	-0.061	0	1506693750
-9.625	-2.174	-0.421	0	-0.061	0	3.613	-8.894	0.05	-0.061	0	-0.305	3.35	9.555	1.646	-0.061	-0.061	0.366	-9.741	0.346	-0.968	0	0.122	-0.061	-0.772	9.71	2.18	0	-0.061	0.122	1.491	9.808	0.42	-0.061	-0.061	0	1506693750
-9.649	-2.163	-0.422	0	-0.061	0	3.535	-8.854	0.083	-0.122	0	-0.305	3.244	9.582	1.656	0	-0.061	0.427	-9.777	0.372	-1.023	0.061	0.061	-0.061	-0.706	9.729	2.206	0	-0.061	0.122	1.475	9.811	0.452	-0.061	-0.061	0	1506693750
-9.667	-2.126	-0.409	0	-0.061	0	3.509	-8.837	0.165	-0.122	0.061	-0.183	3.151	9.563	1.67	0	-0.061	0.427	-9.807	0.392	-1.017	0	0	-0.061	-0.648	9.726	2.263	0	0	0.061	1.513	9.812	0.463	-0.061	-0.061	0	1506693750
-9.66	-2.115	-0.408	-0.061	0	0	3.485	-8.853	0.246	-0.122	0.122	-0.122	3.079	9.533	1.708	0.061	0	0.366	-9.794	0.394	-1.012	0	0	-0.061	-0.66	9.723	2.253	0	0	0.061	1.503	9.808	0.444	-0.061	-0.061	0	1506693750
-9.639	-2.127	-0.409	0	-0.061	0	3.487	-8.87	0.324	-0.061	0.061	-0.061	3.003	9.561	1.768	0	0.061	0.305	-9.772	0.402	-1.019	0	0.061	-0.061	-0.676	9.738	2.226	0	0	0.061	1.483	9.819	0.452	-0.061	-0.061	0	1506693750
-9.647	-2.098	-0.418	-0.061	0	0	3.487	-8.87	0.324	-0.061	0.061	-0.061	2.933	9.589	1.799	0	0	0.183	-9.775	0.382	-1.044	-0.061	0	-0.061	-0.687	9.764	2.238	0	0	0	1.504	9.807	0.437	0	-0.061	0	1506693750
-9.682	-2.109	-0.443	-0.061	-0.061	-0.061	3.535	-8.899	0.319	0	-0.122	0	2.919	9.597	1.814	-0.061	0	0.061	-9.784	0.349	-1.054	-0.061	0.061	-0.061	-0.681	9.794	2.186	-0.061	-0.061	0	1.504	9.806	0.429	0	0	0	1506693750
-9.653	-2.147	-0.426	-0.061	0	-0.061	3.561	-8.854	0.27	0	-0.061	0.061	2.942	9.618	1.796	-0.061	0	-0.061	-9.82	0.354	-1.119	-0.061	0.061	0	-0.663	9.807	2.199	-0.061	-0.122	0	1.487	9.828	0.444	0	0	-0.061	1506693750
-9.633	-2.113	-0.407	-0.061	0	-0.061	3.58	-8.838	0.232	0	-0.122	0.061	2.986	9.593	1.762	-0.061	-0.061	-0.183	-9.796	0.386	-1.101	-0.061	0	0	-0.604	9.774	2.217	-0.061	-0.122	-0.061	1.518	9.818	0.455	0	0	0	1506693750
-9.668	-2.105	-0.435	-0.122	0	-0.061	3.646	-8.832	0.234	0	-0.061	0.122	3.072	9.521	1.743	-0.061	0	-0.244	-9.819	0.318	-1.125	-0.061	-0.061	0	-0.614	9.737	2.188	-0.122	-0.061	-0.122	1.537	9.801	0.456	0	-0.061	0	1506693750
-9.678	-2.127	-0.464	-0.061	-0.061	-0.061	3.675	-8.796	0.25	-0.061	-0.061	0.122	3.125	9.515	1.712	-0.061	-0.061	-0.305	-9.765	0.325	-1.068	-0.061	-0.061	0	-0.599	9.735	2.164	-0.061	-0.061	-0.122	1.553	9.801	0.439	0	0	-0.061	1506693750
-9.668	-2.131	-0.458	-0.061	-0.061	-0.061	3.736	-8.794	0.242	-0.061	-0.061	0.122	3.191	9.51	1.687	-0.061	-0.061	-0.366	-9.767	0.328	-1.058	-0.061	-0.061	0	-0.669	9.729	2.157	-0.061	0	-0.122	1.531	9.824	0.437	0	0	0	1506693750
-9.646	-2.102	-0.438	-0.061	0	0	3.746	-8.819	0.218	-0.061	-0.061	0.122	3.279	9.519	1.664	-0.061	-0.061	-0.305	-9.759	0.316	-1.055	-0.061	-0.061	0	-0.663	9.746	2.174	-0.061	-0.122	-0.061	1.565	9.819	0.427	0	0	0	1506693750
-9.665	-2.095	-0.456	-0.061	0	-0.061	3.783	-8.83	0.189	-0.061	-0.183	0	3.329	9.54	1.634	-0.061	-0.061	-0.244	-9.762	0.322	-1.061	-0.061	-0.061	0	-0.656	9.776	2.192	-0.061	0	-0.122	1.567	9.805	0.413	0	-0.061	0	1506693750
-9.637	-2.132	-0.481	-0.061	0	-0.061	3.783	-8.83	0.189	-0.061	-0.183	0	3.389	9.555	1.641	0	-0.061	-0.183	-9.775	0.31	-1.06	-0.061	-0.061	0	-0.697	9.757	2.177	-0.061	-0.061	-0.061	1.567	9.807	0.407	0	-0.061	0	1506693750
-9.641	-2.128	-0.482	-0.061	0	-0.061	3.768	-8.824	0.246	-0.122	0	0	3.375	9.544	1.668	0	0	-0.061	-9.756	0.301	-1.047	-0.061	-0.061	0	-0.693	9.728	2.158	-0.061	-0.061	-0.061	1.554	9.798	0.404	0	0	0	1506693750
-9.646	-2.126	-0.481	-0.061	0	-0.061	3.768	-8.824	0.246	-0.122	0	0	3.321	9.514	1.702	0	-0.061	0	-9.764	0.318	-1.036	0	0	0	-0.672	9.692	2.147	-0.061	-0.061	-0.061	1.546	9.789	0.394	0	-0.061	0	1506693751
-9.658	-2.126	-0.5	-0.061	0	-0.061	3.734	-8.844	0.284	-0.122	-0.061	-0.061	3.289	9.494	1.704	-0.061	-0.061	0.061	-9.759	0.318	-1.038	0	-0.061	0	-0.634	9.727	2.174	0	0	0	1.572	9.798	0.392	0	-0.061	0	1506693751
-9.656	-2.127	-0.5	-0.061	0	-0.061	3.713	-8.92	0.317	-0.061	0	-0.122	3.24	9.545	1.692	0	0	0.061	-9.775	0.362	-1.023	0	-0.061	0	-0.654	9.746	2.176	-0.061	0.061	0	1.568	9.808	0.364	0	0	0	1506693751
-9.654	-2.133	-0.522	-0.061	0	-0.061	3.644	-8.934	0.3	-0.061	-0.061	-0.183	3.194	9.568	1.684	0	0	0.061	-9.762	0.354	-1.025	-0.061	-0.061	0	-0.688	9.731	2.2	-0.061	0	0	1.546	9.799	0.371	0	-0.061	-0.061	1506693751
-9.642	-2.133	-0.53	-0.061	0	-0.061	3.596	-8.917	0.281	-0.061	-0.061	-0.183	3.139	9.566	1.705	0	0	0.061	-9.762	0.351	-1.01	-0.061	-0.061	0	-0.712	9.726	2.183	-0.061	0	0	1.587	9.804	0.366	0	-0.061	-0.061	1506693751
-9.63	-2.115	-0.526	-0.061	0	-0.061	3.596	-8.917	0.281	0	-0.061	-0.183	3.09	9.564	1.714	-0.061	0	0.061	-9.78	0.356	-1.004	-0.061	-0.061	0	-0.719	9.719	2.184	-0.061	0	0	1.598	9.8	0.34	0	0	0	1506693751
-9.654	-2.144	-0.549	-0.061	-0.061	-0.061	3.553	-8.915	0.255	0	-0.061	-0.122	3.073	9.552	1.682	-0.061	0	0	-9.765	0.352	-0.982	-0.061	-0.061	-0.061	-0.711	9.717	2.177	-0.061	0	0	1.605	9.792	0.355	0	0	0	1506693751
-9.628	-2.165	-0.522	-0.122	0	0	3.529	-8.92	0.237	0	-0.061	-0.061	3.065	9.544	1.654	0	0	-0.061	-9.788	0.367	-0.969	-0.061	-0.061	-0.061	-0.729	9.713	2.176	-0.061	0	-0.061	1.605	9.814	0.345	0	0	0	1506693751
-9.656	-2.194	-0.547	-0.061	-0.061	0	3.512	-8.892	0.226	0	-0.061	-0.061	3.064	9.55	1.625	0	0	-0.061	-9.762	0.352	-0.946	-0.061	-0.061	-0.061	-0.75	9.715	2.175	0	0	-0.061	1.578	9.796	0.329	0	0	0	1506693751
-9.644	-2.193	-0.544	-0.061	0	-0.061	3.515	-8.897	0.212	0	-0.061	0	3.094	9.574	1.607	0	0	-0.061	-9.77	0.34	-0.947	-0.061	0	-0.061	-0.796	9.737	2.155	0	0	-0.061	1.532	9.824	0.329	0	0	0	1506693751
-9.635	-2.22	-0.555	-0.061	-0.061	-0.061	3.525	-8.93	0.183	0	-0.122	0	3.124	9.593	1.611	0	0	-0.061	-9.772	0.352	-0.921	-0.061	0	-0.061	-0.817	9.735	2.178	0	-0.061	-0.061	1.512	9.811	0.304	0	-0.061	-0.061	1506693751
-9.611	-2.244	-0.534	-0.061	0	-0.061	3.565	-8.914	0.194	0	-0.122	0	3.141	9.555	1.628	0	-0.061	0	-9.808	0.318	-0.941	-0.061	-0.061	-0.061	-0.796	9.707	2.166	0	-0.061	-0.061	1.525	9.808	0.307	0	0	0	1506693751
-9.629	-2.249	-0.535	-0.061	-0.061	0	3.603	-8.881	0.252	-0.061	-0.061	0.061	3.122	9.555	1.622	0	-0.061	-0.061	-9.759	0.312	-0.903	0	-0.061	-0.061	-0.742	9.733	2.152	0	0	-0.061	1.501	9.807	0.323	-0.061	0	0	1506693751
-9.613	-2.232	-0.532	-0.061	-0.061	0	3.622	-8.87	0.305	0	0	0.061	3.131	9.552	1.634	0	0	-0.061	-9.787	0.36	-0.853	-0.061	-0.061	-0.061	-0.794	9.695	2.151	0	0.061	-0.061	1.505	9.819	0.316	-0.061	0	0	1506693751
-9.591	-2.26	-0.506	-0.061	0	0	3.622	-8.87	0.305	0	0	0.061	3.139	9.546	1.637	0	0	0	-9.751	0.319	-0.852	-0.061	-0.061	-0.061	-0.855	9.697	2.121	0	0	0	1.503	9.808	0.307	-0.061	0	0	1506693751
-9.628	-2.261	-0.517	-0.061	0	0	3.651	-8.886	0.2	0.061	-0.061	0	3.135	9.611	1.598	-0.061	-0.061	0	-9.752	0.343	-0.845	-0.061	0	-0.061	-0.872	9.745	2.146	0	0	0	1.497	9.789	0.324	-0.061	0	0	1506693751
-9.627	-2.205	-0.506	-0.061	0	0	3.655	-8.865	0.153	0.061	-0.122	-0.061	3.127	9.606	1.579	0	-0.061	0.061	-9.762	0.335	-0.849	-0.061	-0.061	-0.061	-0.849	9.745	2.152	0	0	0	1.547	9.816	0.341	-0.061	0	0	1506693751
-9.629	-2.229	-0.514	-0.061	0	0	3.606	-8.86	0.127	-0.061	0.061	-0.061	3.096	9.601	1.584	0	0	0.061	-9.75	0.324	-0.851	0	-0.061	-0.061	-0.853	9.768	2.151	0	0.061	0	1.505	9.807	0.313	-0.061	0	0	1506693751
-9.623	-2.206	-0.52	-0.061	0	0	3.595	-8.868	0.142	-0.061	0.061	-0.061	3.058	9.603	1.62	0	0	0	-9.765	0.355	-0.861	0	0	0	-0.858	9.728	2.146	0	0	0	1.509	9.81	0.351	-0.061	0	0	1506693751
-9.61	-2.216	-0.51	-0.061	0.061	0.061	3.621	-8.874	0.166	-0.061	0	-0.061	3.043	9.597	1.65	0	-0.061	0	-9.758	0.333	-0.86	0	-0.061	0	-0.835	9.746	2.149	0	0	0	1.547	9.804	0.358	-0.061	0	0	1506693751
-9.637	-2.186	-0.525	-0.061	0.061	0	3.586	-8.882	0.207	-0.061	0.061	-0.061	3.07	9.629	1.664	0	0	0	-9.769	0.348	-0.87	0	0	-0.061	-0.824	9.762	2.16	-0.061	0	0	1.541	9.794	0.351	-0.061	0	0	1506693751
-9.664	-2.174	-0.551	-0.061	0.061	0	3.586	-8.882	0.207	-0.061	0	-0.122	3.083	9.631	1.698	0	0	0	-9.778	0.36	-0.885	-0.061	0	0	-0.815	9.758	2.171	-0.061	-0.061	0	1.523	9.812	0.335	-0.061	0	0	1506693751
-9.648	-2.176	-0.531	-0.061	0	0	3.549	-8.891	0.274	0	-0.061	-0.122	3.072	9.609	1.702	-0.061	0	-0.061	-9.776	0.331	-0.904	-0.061	0	0	-0.779	9.735	2.18	-0.061	-0.061	0	1.556	9.817	0.339	-0.061	0	0	1506693751
-9.655	-2.146	-0.563	-0.061	0.061	0.061	3.546	-8.902	0.275	0	-0.061	-0.122	3.12	9.586	1.718	-0.061	0	-0.061	-9.775	0.317	-0.91	-0.061	0	0	-0.756	9.735	2.162	-0.061	-0.061	0	1.567	9.804	0.394	-0.061	-0.061	0	1506693751
-9.667	-2.105	-0.574	-0.061	0	0.061	3.56	-8.885	0.282	0	0	0	3.147	9.586	1.711	-0.061	0	-0.061	-9.769	0.311	-0.921	0	0	0	-0.757	9.751	2.165	-0.061	-0.061	0	1.589	9.805	0.371	-0.061	0	0	1506693751
-9.653	-2.109	-0.555	-0.061	0	0	3.61	-8.857	0.292	0	0	0	3.185	9.594	1.682	-0.122	0	0	-9.781	0.33	-0.941	0	0	0	-0.738	9.764	2.157	-0.061	-0.061	0	1.62	9.805	0.422	-0.061	0	0	1506693752
-9.642	-2.108	-0.581	-0.061	0.061	0	3.662	-8.849	0.276	0	0	0	3.212	9.585	1.662	-0.122	0	0	-9.782	0.354	-0.94	0	0	0	-0.711	9.755	2.183	-0.061	-0.061	0	1.622	9.793	0.388	-0.061	0	0.061	1506693752
-9.644	-2.095	-0.593	-0.061	0.061	0	3.689	-8.841	0.245	0	0	-0.061	3.206	9.556	1.651	-0.061	0	0	-9.777	0.352	-0.969	0	0	0	-0.677	9.738	2.188	-0.061	0	0	1.644	9.794	0.403	-0.061	0	0	1506693752
-9.665	-2.074	-0.617	-0.061	0	0.061	3.724	-8.837	0.226	0	0	-0.061	3.211	9.528	1.662	-0.061	0	0	-9.772	0.371	-0.979	0	0	0	-0.689	9.707	2.189	-0.061	0	0	1.641	9.782	0.394	-0.061	0	0.061	1506693752
-9.658	-2.053	-0.627	-0.061	0	0	3.706	-8.826	0.209	0	-0.061	-0.122	3.177	9.516	1.681	-0.061	0	0	-9.775	0.38	-0.977	-0.061	0	0	-0.648	9.688	2.216	-0.061	0	0	1.664	9.795	0.382	-0.061	-0.061	0	1506693752
-9.684	-2.018	-0.63	-0.061	0	0.061	3.685	-8.829	0.226	0	-0.061	-0.122	3.158	9.5	1.69	-0.061	0	0	-9.806	0.329	-1.007	-0.061	-0.061	0	-0.64	9.705	2.199	-0.061	0	0	1.7	9.787	0.412	-0.061	0	0.061	1506693752
-9.656	-1.982	-0.617	-0.061	0	0	3.694	-8.85	0.273	-0.061	0	-0.061	3.152	9.533	1.695	-0.061	0.061	-0.061	-9.763	0.362	-0.985	-0.061	-0.061	0	-0.598	9.746	2.224	-0.061	0.061	0	1.7	9.795	0.409	-0.061	-0.061	0.061	1506693752
-9.68	-1.992	-0.65	-0.061	-0.061	0	3.674	-8.862	0.328	-0.061	0	-0.061	3.185	9.525	1.732	-0.061	0.061	-0.061	-9.745	0.353	-0.975	-0.061	0	0	-0.707	9.713	2.217	-0.061	0.061	0	1.709	9.768	0.408	-0.061	-0.061	0	1506693752
-9.642	-2.019	-0.614	-0.061	0.061	0.061	3.645	-8.879	0.354	-0.061	0.061	-0.061	3.202	9.544	1.748	-0.061	0	0	-9.751	0.346	-0.98	-0.061	0	0	-0.735	9.721	2.202	-0.061	-0.061	0	1.739	9.77	0.433	-0.061	0	0	1506693752
-9.696	-1.991	-0.662	-0.061	0	0	3.681	-8.876	0.339	0	-0.061	-0.061	3.183	9.556	1.745	-0.061	-0.061	0	-9.772	0.351	-1.011	-0.061	0	0	-0.658	9.739	2.23	-0.061	-0.061	0	1.749	9.778	0.446	-0.061	0	0	1506693752
-9.676	-1.991	-0.663	-0.061	0	0	3.681	-8.876	0.339	0	-0.061	-0.061	3.18	9.536	1.73	-0.061	0	0	-9.776	0.362	-1.013	0	0	0	-0.613	9.751	2.231	-0.061	-0.061	0	1.738	9.804	0.456	-0.061	0	0	1506693752
-9.653	-2.003	-0.654	-0.061	0	0	3.712	-8.872	0.33	0	0	0	3.181	9.522	1.753	-0.061	0	0	-9.757	0.352	-1.041	0	0	-0.061	-0.626	9.726	2.231	-0.061	-0.061	0	1.718	9.786	0.439	-0.061	0	0	1506693752
-9.664	-1.997	-0.657	-0.061	0	0	3.756	-8.83	0.317	0	0	0	3.186	9.515	1.763	-0.061	-0.061	0	-9.79	0.361	-1.029	0	0	0	-0.64	9.68	2.223	-0.061	-0.061	0	1.741	9.758	0.45	-0.061	0	0	1506693752
-9.677	-1.96	-0.674	-0.061	0	0	3.774	-8.808	0.324	0	-0.061	-0.061	3.188	9.51	1.755	-0.061	-0.061	0	-9.777	0.355	-1.02	0	0	0	-0.584	9.701	2.227	-0.061	-0.061	0	1.759	9.761	0.457	-0.061	0	0	1506693752
-9.688	-1.963	-0.676	-0.061	-0.061	0	3.754	-8.818	0.31	0	0	-0.061	3.2	9.499	1.726	-0.061	0	0	-9.768	0.361	-1.005	0	0	-0.061	-0.597	9.713	2.216	-0.061	0	0	1.744	9.776	0.459	-0.061	0	0	1506693752
-9.672	-1.963	-0.648	-0.061	-0.061	0	3.736	-8.817	0.307	0	0	-0.061	3.205	9.494	1.708	0	0	0	-9.775	0.349	-1.004	0	0	-0.061	-0.639	9.689	2.218	0	0	0	1.749	9.775	0.475	-0.061	-0.061	0	1506693752
-9.668	-1.955	-0.642	-0.061	-0.061	0	3.719	-8.808	0.294	0	-0.061	-0.122	3.189	9.502	1.718	-0.061	-0.061	0	-9.771	0.347	-1.014	0	0	-0.061	-0.652	9.689	2.196	0	-0.061	0	1.774	9.775	0.492	-0.061	0	0	1506693752
-9.666	-1.944	-0.63	0	-0.061	0	3.719	-8.808	0.294	0	0	-0.122	3.183	9.501	1.696	-0.061	-0.061	0	-9.775	0.342	-1.018	0	0	-0.061	-0.644	9.691	2.195	0	-0.061	0	1.786	9.77	0.476	-0.061	0	0	1506693752
-9.672	-1.954	-0.628	0	-0.061	0	3.685	-8.803	0.282	0	0	-0.061	3.175	9.481	1.696	0	-0.061	0	-9.757	0.348	-1.006	0	0.061	-0.061	-0.653	9.689	2.212	0	-0.061	0	1.763	9.762	0.483	-0.061	-0.061	0	1506693752
-9.668	-1.964	-0.627	0	-0.061	0	3.675	-8.817	0.293	-0.061	0	-0.061	3.157	9.487	1.675	0	-0.061	0	-9.764	0.355	-1.029	0	0.061	-0.061	-0.657	9.684	2.182	0	-0.061	0	1.774	9.762	0.494	-0.061	-0.061	0	1506693752
-9.67	-1.951	-0.634	0	-0.061	0	3.677	-8.832	0.287	0	-0.061	-0.061	3.14	9.5	1.67	0	-0.122	0	-9.772	0.353	-1.036	0	0.061	-0.061	-0.623	9.709	2.192	0.061	-0.061	-0.061	1.792	9.757	0.499	-0.061	-0.061	0	1506693752
-9.679	-1.962	-0.629	0	-0.061	0	3.674	-8.79	0.285	0	-0.122	-0.061	3.181	9.515	1.676	0	-0.122	0	-9.744	0.352	-1.026	0	0.061	-0.061	-0.63	9.727	2.183	0.061	-0.061	-0.061	1.759	9.77	0.502	-0.061	-0.061	0	1506693752
-9.69	-1.946	-0.622	0	-0.061	0	3.674	-8.79	0.285	-0.061	-0.061	-0.061	3.191	9.503	1.695	0	-0.122	0	-9.777	0.347	-1.073	0	0.122	-0.061	-0.653	9.722	2.204	0.061	-0.122	-0.061	1.735	9.771	0.504	-0.061	-0.061	0	1506693752
-9.676	-1.92	-0.604	0	-0.061	0	3.668	-8.781	0.272	-0.061	-0.061	0	3.193	9.53	1.723	0	-0.183	0	-9.764	0.374	-1.098	0	0.122	-0.061	-0.599	9.731	2.212	0.061	-0.122	-0.061	1.808	9.764	0.523	-0.061	-0.061	0	1506693752
