# Supplementary material for: A deep learning approach for lower back-pain risk prediction during manual lifting
Source: PLoS One. 2021 Feb 19;16(2):e0247162. doi: 10.1371/journal.pone.0247162 (PMC7894914; doi:10.1371/journal.pone.0247162)
Supplement: S1 Data — (ZIP) [file pone.0247162.s001.zip › source-used/Subject_03_P1_Zone06_T3.csv]

Side_A_x	Side_A_y	Side_A_z	Side_G_x	Side_G_y	Side_G_z	LtWt_A_x	LtWt_A_y	LtWt_A_z	LtWt_G_x	LtWt_G_y	LtWt_G_z	RtWt_A_x	RtWt_A_y	RtWt_A_z	RtWt_G_x	RtWt_G_y	RtWt_G_z	Back_A_x	Back_A_y	Back_A_z	Back_G_x	Back_G_y	Back_G_z	UArm_A_x	UArm_A_y	UArm_A_z	UArm_G_x	UArm_G_y	UArm_G_z	Thig_A_x	Thig_A_y	Thig_A_z	Thig_G_x	Thig_G_y	Thig_G_z	Time_stp
-9.628	-2.068	-1.019	-0.061	-0.061	-0.061	4.578	-7.996	0.963	-0.061	-0.366	0.488	4.893	8.942	3.089	-0.061	0.061	-0.122	-9.56	-1.522	-1.778	-0.061	-0.122	0	0.47	9.643	2.245	-0.061	0	-0.122	0.055	9.891	1.233	0	-0.061	-0.061	1506697166
-9.635	-2.073	-1.023	-0.061	-0.061	-0.061	4.75	-7.949	0.959	0	-0.183	0.427	4.929	8.93	3.082	-0.061	0	-0.061	-9.588	-1.516	-1.767	-0.061	-0.122	0	0.438	9.652	2.222	-0.061	0	-0.061	0.083	9.887	1.243	0	0	0	1506697166
-9.634	-2.08	-1.007	-0.122	-0.061	-0.061	4.771	-7.977	0.925	0	-0.183	0.305	4.968	8.937	3.036	-0.061	0.061	-0.061	-9.587	-1.513	-1.755	-0.122	-0.061	0	0.438	9.652	2.222	-0.061	0	0	0.042	9.899	1.236	-0.061	0	0	1506697166
-9.617	-2.108	-0.981	-0.122	-0.061	-0.061	4.795	-8.012	0.901	0	-0.122	0.061	4.929	8.924	3.006	-0.061	0.061	0	-9.582	-1.509	-1.768	-0.122	-0.061	0	0.41	9.606	2.254	-0.061	0.061	0	0.028	9.912	1.232	0	0	-0.061	1506697166
-9.61	-2.115	-0.974	-0.122	-0.061	-0.061	4.739	-8.028	0.886	0	-0.061	-0.061	4.888	8.897	2.961	0	0.061	0.061	-9.603	-1.497	-1.768	-0.122	-0.061	0	0.416	9.582	2.256	-0.061	0.061	0	0.057	9.899	1.253	0	0	-0.061	1506697166
-9.61	-2.128	-0.964	-0.061	-0.061	0	4.632	-8.035	0.855	-0.061	-0.061	-0.122	4.789	8.9	2.936	0	0.061	0.122	-9.567	-1.507	-1.76	-0.122	-0.061	0	0.397	9.6	2.25	-0.061	0.122	0	0.038	9.886	1.269	0	0	-0.061	1506697166
-9.631	-2.12	-0.957	-0.061	-0.061	-0.061	4.521	-8.047	0.866	-0.061	-0.061	-0.122	4.723	8.939	2.937	0	0.061	0.122	-9.585	-1.501	-1.747	-0.061	-0.061	0	0.34	9.607	2.255	0	0.183	0.061	0.006	9.895	1.257	0	0	-0.061	1506697166
-9.631	-2.119	-0.95	-0.061	-0.061	-0.061	4.383	-8.068	0.891	-0.061	0.061	-0.122	4.66	8.969	2.952	0	0.061	0.122	-9.585	-1.512	-1.744	-0.061	0	0	0.295	9.621	2.272	0	0.122	0.061	-0.008	9.898	1.255	0	0	-0.061	1506697166
-9.631	-2.128	-0.949	-0.061	-0.061	-0.061	4.282	-8.104	0.919	0	0	-0.122	4.61	9.004	3.01	0	0	0.122	-9.583	-1.525	-1.781	-0.061	0	0	0.264	9.628	2.283	0	0.122	0	-0.026	9.897	1.254	0	0	-0.061	1506697166
-9.619	-2.141	-0.944	-0.061	-0.061	-0.061	4.219	-8.128	0.9	0	-0.061	-0.061	4.57	9.026	3.028	0	-0.061	0.061	-9.603	-1.528	-1.793	0	0.061	0	0.264	9.628	2.283	0	0.061	0	-0.024	9.898	1.248	0	0	-0.061	1506697166
-9.616	-2.128	-0.949	-0.061	-0.061	-0.061	4.21	-8.108	0.892	0	-0.122	-0.061	4.542	9.024	3.003	0	-0.122	0.061	-9.591	-1.498	-1.785	0	0.061	0	0.291	9.627	2.268	0	0	0	-0.016	9.908	1.273	0	0	-0.061	1506697166
-9.631	-2.117	-0.944	0	-0.061	-0.061	4.203	-8.081	0.867	0	-0.122	0	4.552	8.997	3	-0.061	-0.122	0	-9.588	-1.499	-1.805	0	0.122	0	0.299	9.636	2.272	0	-0.061	-0.061	-0.018	9.9	1.257	0	-0.061	-0.061	1506697166
-9.635	-2.121	-0.953	-0.061	-0.061	-0.061	4.242	-8.068	0.846	0	-0.183	0.061	4.576	9.003	2.981	0	-0.183	-0.061	-9.594	-1.48	-1.841	-0.061	0.122	0	0.299	9.636	2.272	0	-0.122	-0.061	-0.022	9.899	1.269	0	-0.061	-0.061	1506697166
-9.653	-2.128	-0.946	0	-0.061	-0.061	4.307	-8.058	0.791	0	-0.183	0.061	4.576	9.003	2.981	0	-0.183	-0.061	-9.603	-1.467	-1.899	-0.061	0.122	0	0.366	9.655	2.277	0	-0.183	-0.061	-0.013	9.892	1.276	0	-0.061	-0.061	1506697167
-9.627	-2.127	-0.921	0	-0.061	-0.061	4.368	-8.075	0.755	0	-0.183	0.061	4.576	9.003	2.981	0	-0.183	-0.061	-9.577	-1.474	-1.896	-0.061	0.061	-0.061	0.404	9.655	2.28	0	-0.183	-0.122	0.005	9.898	1.282	0	-0.061	-0.061	1506697167
-9.628	-2.128	-0.941	0	-0.061	-0.061	4.405	-8.047	0.739	-0.061	-0.183	0.061	4.576	9.003	2.981	0	-0.183	-0.061	-9.582	-1.485	-1.909	-0.061	0.061	-0.061	0.403	9.653	2.247	0	-0.183	-0.122	-0.014	9.9	1.279	0	-0.061	-0.061	1506697167
-9.624	-2.111	-0.918	-0.061	-0.061	0	4.43	-8.037	0.743	-0.122	-0.183	0.061	4.576	9.003	2.981	0	-0.183	-0.061	-9.574	-1.48	-1.942	-0.061	0.061	-0.061	0.403	9.653	2.247	0.061	-0.183	-0.061	0.011	9.902	1.276	0	-0.061	-0.061	1506697167
-9.618	-2.099	-0.886	-0.061	-0.061	0	4.491	-8.032	0.787	-0.122	-0.122	0.061	4.929	8.983	3.039	0	-0.183	-0.061	-9.572	-1.467	-1.975	0	0.061	-0.061	0.408	9.656	2.255	0.061	-0.183	-0.061	0.022	9.898	1.284	0	-0.061	-0.061	1506697167
-9.653	-2.089	-0.894	-0.061	-0.061	-0.061	4.514	-8.07	0.851	-0.122	-0.061	0.061	4.944	8.952	3.058	0	-0.122	0	-9.591	-1.483	-2.004	0	0	-0.061	0.455	9.668	2.229	0.061	-0.122	-0.061	0.03	9.89	1.308	0	-0.061	-0.061	1506697167
-9.633	-2.128	-0.882	-0.061	-0.061	-0.061	4.522	-8.108	0.89	-0.122	-0.061	0.061	4.919	8.965	3.068	0	-0.061	0	-9.574	-1.458	-2.021	0	0	-0.061	0.455	9.668	2.229	0	-0.122	-0.061	-0.001	9.887	1.258	0	-0.061	-0.061	1506697167
-9.618	-2.137	-0.878	-0.061	-0.061	0	4.571	-8.12	0.958	-0.122	0	0	4.931	8.94	3.059	0	-0.061	0	-9.575	-1.451	-1.991	-0.061	0	-0.061	0.495	9.673	2.235	0.061	-0.061	0	-0.002	9.906	1.298	0	0	-0.061	1506697167
-9.64	-2.11	-0.873	-0.061	-0.061	0	4.547	-8.119	0.97	-0.061	0	-0.061	4.943	8.966	3.023	-0.061	-0.061	0	-9.557	-1.469	-1.995	-0.061	0	-0.061	0.404	9.678	2.214	0	0	0	-0.007	9.902	1.268	0	-0.061	-0.061	1506697167
-9.637	-2.101	-0.869	-0.061	-0.061	-0.061	4.472	-8.131	0.956	0	0	-0.122	4.941	8.979	2.988	-0.061	-0.061	0.061	-9.573	-1.477	-2.01	-0.061	0	-0.061	0.404	9.678	2.214	0	-0.061	0	0.002	9.885	1.286	0	0	-0.061	1506697167
-9.629	-2.108	-0.87	-0.061	-0.061	-0.061	4.421	-8.13	0.889	0	0	-0.122	4.912	8.983	2.956	0	0	0.061	-9.564	-1.482	-2.041	-0.061	0	-0.061	0.427	9.709	2.208	0	0	0.061	-0.001	9.906	1.273	0	0	-0.061	1506697167
-9.634	-2.113	-0.894	-0.061	-0.061	-0.061	4.358	-8.1	0.807	0.061	0	-0.122	4.859	8.978	2.964	0	0	0.061	-9.563	-1.499	-2.031	-0.061	0	-0.061	0.429	9.709	2.196	0	0	0	-0.043	9.893	1.253	-0.061	0	-0.061	1506697167
-9.628	-2.125	-0.888	-0.122	-0.061	-0.061	4.358	-8.1	0.807	0.061	0	-0.122	4.821	8.959	2.945	0	0	0.061	-9.574	-1.513	-2.049	-0.061	0	-0.061	0.416	9.677	2.172	0	0	0.061	-0.036	9.897	1.269	0	0	-0.061	1506697167
-9.643	-2.108	-0.892	-0.061	-0.061	-0.061	4.289	-8.071	0.727	0	0	-0.122	4.779	8.978	2.918	0	0	0	-9.564	-1.511	-2.037	-0.061	-0.061	-0.061	0.425	9.65	2.166	0	0	0	0.006	9.892	1.287	0	0	-0.061	1506697167
-9.636	-2.105	-0.88	-0.122	-0.061	-0.061	4.289	-8.071	0.727	0	-0.061	-0.061	4.776	9.009	2.917	0	0	0	-9.561	-1.495	-2.035	-0.061	0	-0.061	0.408	9.715	2.175	0	0	0	-0.023	9.909	1.243	0	0	-0.061	1506697167
-9.636	-2.113	-0.888	-0.122	-0.061	-0.061	4.274	-8.074	0.718	0	-0.061	-0.061	4.79	9.013	2.918	0	0	0	-9.549	-1.505	-2.034	-0.061	0	-0.061	0.395	9.694	2.16	0	0	0	-0.019	9.899	1.264	0	0	-0.061	1506697167
-9.637	-2.121	-0.877	-0.122	-0.061	-0.061	4.264	-8.071	0.731	0	-0.061	-0.061	4.78	8.997	2.946	0	0	0	-9.56	-1.526	-2.046	-0.061	0	-0.061	0.396	9.684	2.152	0	0	0	-0.011	9.889	1.272	0	0	0	1506697167
-9.625	-2.135	-0.865	-0.122	-0.061	-0.061	4.274	-8.089	0.76	-0.061	-0.061	-0.061	4.825	9	2.948	0	0	-0.061	-9.556	-1.528	-2.038	-0.061	0	-0.061	0.4	9.69	2.147	0	0	0	-0.039	9.895	1.255	0	0	-0.061	1506697167
-9.635	-2.137	-0.892	-0.122	-0.061	-0.061	4.274	-8.089	0.76	-0.061	-0.061	-0.061	4.857	8.994	2.94	-0.061	0	-0.061	-9.56	-1.536	-2.048	-0.061	0	0	0.41	9.685	2.157	0	0	0	-0.042	9.893	1.273	0	0	-0.061	1506697167
-9.633	-2.139	-0.876	-0.061	-0.061	-0.061	4.274	-8.089	0.76	-0.061	-0.061	-0.061	4.867	8.97	2.931	0	0	-0.061	-9.544	-1.54	-2.048	-0.061	-0.061	-0.061	0.407	9.67	2.147	-0.061	0	0	-0.039	9.904	1.267	0	0	-0.061	1506697167
-9.627	-2.127	-0.891	-0.061	-0.061	-0.061	4.274	-8.089	0.76	-0.061	-0.061	0	4.869	8.961	2.907	-0.061	0	-0.061	-9.554	-1.536	-2.048	-0.061	0	-0.061	0.407	9.67	2.147	-0.061	0	0	-0.072	9.9	1.273	0	0	-0.061	1506697167
-9.64	-2.131	-0.878	-0.122	-0.061	-0.061	4.274	-8.089	0.76	-0.061	-0.061	0	4.87	8.963	2.876	0	0	0	-9.562	-1.532	-2.059	-0.061	0	-0.061	0.421	9.666	2.149	0	0	0	-0.059	9.915	1.241	0	0	-0.061	1506697167
-9.628	-2.139	-0.888	-0.061	0	-0.061	4.28	-8.08	0.807	-0.061	-0.061	0	4.88	8.954	2.872	0	0	0	-9.563	-1.52	-2.086	-0.061	-0.061	-0.061	0.453	9.665	2.176	0	0	0	-0.035	9.9	1.251	0	0	-0.061	1506697167
-9.627	-2.131	-0.877	-0.061	-0.061	-0.061	4.28	-8.08	0.807	-0.061	-0.061	0	4.871	8.961	2.87	0	0	0	-9.56	-1.513	-2.07	-0.061	-0.061	-0.061	0.453	9.665	2.176	0	0	0	-0.054	9.914	1.253	0	0	-0.061	1506697167
-9.624	-2.145	-0.894	-0.061	0	-0.061	4.28	-8.08	0.807	-0.061	-0.061	0	4.863	8.961	2.893	0	0	0	-9.554	-1.536	-2.048	-0.061	-0.061	-0.061	0.412	9.66	2.145	0	0.061	0	-0.057	9.897	1.238	0	0	-0.061	1506697167
-9.617	-2.135	-0.898	-0.061	0	-0.061	4.28	-8.08	0.807	-0.061	-0.122	0	4.853	8.979	2.907	0	0	0	-9.546	-1.564	-2.043	-0.061	-0.061	-0.061	0.367	9.673	2.14	0	0.061	0	-0.002	9.899	1.262	0	0	-0.061	1506697168
-9.622	-2.119	-0.897	-0.061	0	-0.061	4.325	-8.08	0.818	-0.061	-0.122	0	4.858	9.006	2.929	0	-0.061	0	-9.539	-1.538	-2.035	-0.061	-0.061	-0.061	0.361	9.67	2.149	0	0	0	-0.042	9.895	1.236	0	0	-0.061	1506697168
-9.643	-2.121	-0.909	-0.061	0	-0.061	4.325	-8.08	0.818	-0.061	-0.122	0	4.829	8.985	2.93	0	-0.061	0	-9.56	-1.567	-2.066	-0.061	-0.061	-0.061	0.361	9.67	2.149	0	0	0	-0.031	9.896	1.248	0	-0.061	-0.061	1506697168
-9.639	-2.134	-0.908	-0.061	0	-0.061	4.325	-8.08	0.818	0	-0.061	0	4.8	8.988	2.936	0	0	-0.061	-9.536	-1.54	-2.042	0	-0.061	-0.061	0.441	9.688	2.145	0	0	0	-0.018	9.892	1.241	0	0	-0.061	1506697168
-9.625	-2.135	-0.9	-0.061	0	-0.061	4.345	-8.086	0.835	0	-0.061	0	4.817	8.975	2.936	0	0	-0.061	-9.546	-1.532	-2.029	-0.061	-0.061	0	0.371	9.67	2.127	0	0	-0.061	-0.013	9.909	1.25	0	0	0	1506697168
-9.636	-2.134	-0.906	-0.061	-0.061	-0.061	4.345	-8.086	0.835	0	-0.061	0	4.828	8.996	2.894	-0.061	0	-0.061	-9.524	-1.553	-2.038	-0.061	-0.061	-0.061	0.371	9.67	2.127	0	0	0	-0.041	9.903	1.232	0	-0.061	-0.061	1506697168
-9.63	-2.135	-0.889	-0.061	0	-0.061	4.423	-8.041	0.781	0	-0.061	0	4.877	8.997	2.873	-0.061	-0.061	-0.061	-9.556	-1.546	-2.034	-0.061	-0.061	-0.061	0.398	9.709	2.132	0	-0.061	0	-0.013	9.908	1.25	0	0	-0.061	1506697168
-9.634	-2.132	-0.874	-0.061	0	0	4.387	-8.057	0.791	0	-0.061	0	4.893	8.987	2.841	0	0	0	-9.56	-1.547	-2.04	-0.061	-0.061	0	0.435	9.69	2.14	-0.061	-0.061	0	-0.011	9.903	1.238	0	0	-0.061	1506697168
-9.628	-2.126	-0.902	-0.061	0	-0.061	4.36	-8.092	0.756	0	-0.061	0	4.874	8.958	2.865	0	-0.061	-0.061	-9.551	-1.55	-2.023	-0.061	-0.061	0	0.433	9.66	2.128	0	-0.061	-0.061	-0.033	9.9	1.223	0	0	0	1506697168
-9.623	-2.149	-0.909	-0.061	0	0	4.327	-8.093	0.847	0	-0.061	0	4.912	8.937	2.873	0	-0.061	-0.061	-9.55	-1.535	-2.023	-0.061	-0.061	0	0.433	9.66	2.128	0	0	0	-0.051	9.904	1.223	0	0	-0.061	1506697168
-9.636	-2.163	-0.891	-0.061	0	0	4.34	-8.117	0.846	0	-0.061	0	4.945	8.971	2.883	0	0	0	-9.542	-1.535	-2.027	-0.061	-0.061	0	0.421	9.662	2.123	0	0	0	-0.038	9.892	1.232	0	0	-0.061	1506697168
-9.64	-2.137	-0.928	-0.061	0	0	4.353	-8.107	0.797	0	-0.061	0	4.957	9.001	2.915	0	0.061	0	-9.556	-1.544	-2.025	-0.061	-0.061	0	0.427	9.716	2.137	0	0.061	0	-0.043	9.897	1.227	0	0	0	1506697168
-9.634	-2.149	-0.945	-0.061	0	-0.061	4.353	-8.107	0.797	0	-0.061	-0.061	4.936	9.021	2.967	0	0	0	-9.552	-1.531	-2.015	-0.061	-0.061	0	0.412	9.727	2.145	0	0.061	0	-0.055	9.904	1.22	0	0	0	1506697168
-9.619	-2.156	-0.94	-0.061	0	0	4.34	-8.087	0.774	0	-0.061	-0.061	4.908	9.008	3.009	-0.061	0.061	0	-9.555	-1.576	-2.009	-0.061	-0.061	0	0.389	9.703	2.126	-0.061	0.061	0	-0.067	9.904	1.236	0	0	-0.061	1506697168
-9.615	-2.128	-0.919	-0.061	0	0	4.34	-8.087	0.774	0	-0.061	-0.061	4.882	8.995	2.991	-0.061	0.061	0	-9.552	-1.564	-2.005	-0.061	-0.061	0	0.389	9.703	2.126	-0.061	0	0.061	-0.02	9.906	1.261	0	0	0	1506697168
-9.631	-2.122	-0.957	-0.061	0	0	4.34	-8.087	0.774	0	0	0	4.864	9.002	2.946	-0.122	0	0	-9.534	-1.546	-1.992	-0.061	-0.061	0	0.386	9.689	2.165	-0.061	0	0.061	-0.039	9.897	1.226	-0.061	0	0	1506697168
-9.647	-2.128	-0.973	-0.061	0	0	4.38	-8.057	0.758	0	0	0	4.849	8.996	2.902	-0.061	0	0	-9.538	-1.552	-2.003	-0.061	-0.061	0	0.386	9.689	2.165	-0.061	0.061	0.061	-0.069	9.902	1.217	0	-0.061	0	1506697168
-9.631	-2.137	-0.95	-0.061	0	0	4.38	-8.057	0.758	0	0	0	4.829	9	2.871	-0.122	0	0	-9.557	-1.553	-2.032	-0.061	-0.061	0	0.38	9.68	2.144	-0.061	0	0.061	-0.059	9.908	1.239	0	0	0	1506697168
-9.624	-2.137	-0.961	-0.061	0	0	4.38	-8.057	0.758	0	0	0	4.833	8.984	2.868	-0.061	0	0	-9.569	-1.558	-2.031	-0.061	-0.061	0	0.431	9.68	2.158	-0.061	0	0.061	-0.068	9.893	1.22	0	0	-0.061	1506697168
-9.616	-2.131	-0.961	-0.061	0	0	4.38	-8.057	0.758	-0.061	0	0	4.838	8.972	2.852	-0.061	0	0	-9.568	-1.552	-2.015	-0.061	-0.061	0	0.431	9.68	2.158	-0.061	0	0	-0.051	9.904	1.232	0	-0.061	-0.061	1506697168
-9.63	-2.122	-0.963	-0.061	0	0	4.39	-8.082	0.755	-0.061	0	0	4.838	8.957	2.869	-0.061	0	0	-9.566	-1.554	-2.013	-0.061	-0.061	0	0.437	9.67	2.187	-0.061	0	0	-0.013	9.896	1.248	0	0	0	1506697168
-9.627	-2.133	-0.963	-0.061	0	0	4.39	-8.082	0.755	-0.061	0	0	4.852	8.953	2.893	-0.061	0	-0.061	-9.566	-1.558	-1.989	0	-0.122	0	0.435	9.654	2.187	-0.061	0	0	-0.032	9.903	1.243	-0.061	0	0	1506697168
-9.615	-2.129	-0.961	-0.061	0	0	4.374	-8.124	0.882	-0.061	0	0	4.889	8.969	2.93	-0.061	0	-0.061	-9.546	-1.566	-1.989	0	-0.061	0	0.441	9.664	2.168	-0.061	0	0	-0.044	9.903	1.241	-0.061	0	0	1506697168
-9.629	-2.126	-0.962	0	0	0	4.372	-8.1	0.884	-0.061	0	0	4.886	8.975	2.942	-0.061	-0.061	0	-9.564	-1.555	-1.988	0	-0.061	0	0.41	9.674	2.183	-0.061	0	0	-0.043	9.895	1.248	0	0	0	1506697168
-9.621	-2.132	-0.958	-0.061	0	-0.061	4.384	-8.056	0.779	-0.061	0	0	4.871	8.937	2.96	-0.061	-0.061	0	-9.586	-1.558	-1.987	0	-0.061	0	0.493	9.65	2.195	-0.061	-0.061	0	-0.081	9.912	1.223	-0.061	-0.061	0	1506697168
-9.641	-2.115	-0.964	0	0	-0.061	4.384	-8.056	0.779	-0.061	0	0	4.846	8.942	2.945	-0.061	0	-0.061	-9.607	-1.566	-2.018	0	-0.183	-0.061	0.493	9.65	2.195	-0.061	0	0	-0.062	9.893	1.236	0	-0.061	0	1506697169
-9.635	-2.095	-0.969	0	0	-0.061	4.4	-8.027	0.784	-0.061	0	0	4.874	8.947	2.961	-0.061	0	-0.061	-9.587	-1.529	-1.983	0	-0.183	-0.061	0.538	9.688	2.195	-0.061	0	0	-0.05	9.9	1.241	0	-0.061	0	1506697169
-9.624	-2.061	-0.982	-0.061	0	-0.061	4.399	-8.041	0.803	-0.061	0	0	4.918	8.916	2.939	-0.061	0	-0.061	-9.563	-1.55	-1.96	0	-0.122	0	0.435	9.631	2.182	-0.061	0	-0.061	-0.037	9.904	1.253	0	-0.061	0	1506697169
-9.64	-2.067	-0.987	-0.061	0	-0.061	4.426	-8.049	0.841	-0.061	0	0	4.907	8.922	2.902	-0.061	-0.061	-0.061	-9.577	-1.536	-1.955	0	-0.122	0	0.435	9.631	2.182	-0.061	0	-0.061	-0.03	9.89	1.243	0	-0.061	0	1506697169
-9.647	-2.079	-0.973	-0.061	0	-0.061	4.426	-8.049	0.841	-0.061	0	0	4.945	8.946	2.885	0	0	-0.061	-9.581	-1.529	-1.967	0	-0.122	0	0.435	9.631	2.182	-0.061	0	-0.061	0.007	9.893	1.254	0	0	-0.061	1506697169
-9.652	-2.078	-0.989	-0.061	-0.061	-0.061	4.408	-8.061	0.867	-0.061	0	0	4.933	8.936	2.918	0	0	-0.061	-9.582	-1.523	-1.964	-0.061	-0.122	0	0.517	9.668	2.225	-0.061	0	-0.061	0.012	9.905	1.274	0	0	-0.061	1506697169
-9.624	-2.068	-0.989	-0.061	-0.061	-0.061	4.408	-8.061	0.867	-0.061	0.061	-0.061	4.928	8.927	2.961	0	0	-0.061	-9.568	-1.538	-1.949	-0.061	-0.061	0	0.517	9.668	2.225	0	0	-0.061	-0.013	9.911	1.241	0	0	-0.061	1506697169
-9.612	-2.071	-0.989	-0.061	-0.061	-0.061	4.395	-8.088	0.913	-0.061	0.061	-0.061	4.905	8.904	2.988	0	0	-0.061	-9.58	-1.559	-1.942	-0.061	-0.061	0	0.483	9.631	2.217	0	0	-0.061	-0.008	9.903	1.26	0	0	-0.061	1506697169
-9.605	-2.113	-0.985	-0.061	0	-0.061	4.354	-8.059	0.912	-0.061	0.061	-0.061	4.9	8.935	2.961	0	0	-0.061	-9.568	-1.529	-1.912	-0.061	-0.122	0	0.447	9.644	2.214	0	0.061	-0.061	0.01	9.89	1.258	0	0	-0.061	1506697169
-9.624	-2.064	-0.971	-0.061	-0.061	-0.061	4.351	-8.07	0.799	-0.061	0.061	-0.061	4.872	8.927	2.948	0	0	0	-9.543	-1.546	-1.889	-0.061	-0.122	0	0.408	9.617	2.188	-0.061	0.061	-0.061	0.013	9.883	1.268	0	0	-0.061	1506697169
-9.631	-2.059	-0.957	-0.061	-0.061	-0.061	4.339	-8.035	0.821	-0.061	0.061	-0.061	4.839	8.92	2.914	0	0	0	-9.544	-1.55	-1.87	-0.061	-0.061	0	0.408	9.617	2.188	0	0.061	-0.061	0.016	9.889	1.268	0	-0.061	-0.061	1506697169
-9.641	-2.084	-0.97	-0.061	-0.061	-0.061	4.32	-8.025	0.841	-0.061	-0.061	0	4.829	8.942	2.848	-0.061	-0.061	0	-9.556	-1.549	-1.903	-0.061	0	0	0.372	9.618	2.182	0	0	0	0.022	9.899	1.244	0	0	-0.061	1506697169
-9.631	-2.095	-0.959	-0.061	-0.061	-0.061	4.343	-8.053	0.859	-0.061	-0.061	0	4.831	8.957	2.824	0	-0.061	0	-9.556	-1.525	-1.918	-0.061	0	0	0.355	9.646	2.182	0	0	-0.061	0.032	9.891	1.266	0	0	-0.061	1506697169
-9.612	-2.092	-0.951	-0.061	-0.061	-0.061	4.343	-8.053	0.859	-0.061	-0.061	0	4.822	8.948	2.848	0	-0.122	-0.061	-9.552	-1.516	-1.924	-0.061	0.061	0	0.407	9.648	2.194	0	-0.061	-0.061	0.013	9.9	1.256	0	0	-0.061	1506697169
-9.634	-2.109	-0.953	-0.061	-0.061	-0.061	4.341	-8.053	0.855	-0.061	-0.061	0	4.828	8.946	2.876	0	-0.061	-0.061	-9.549	-1.507	-1.924	-0.061	0.061	0	0.407	9.648	2.194	0	-0.061	-0.061	-0.014	9.892	1.257	0	-0.061	-0.061	1506697169
-9.634	-2.098	-0.95	-0.061	-0.061	-0.061	4.341	-8.053	0.855	-0.061	-0.061	0	4.861	8.971	2.94	0	-0.122	-0.061	-9.563	-1.494	-1.956	-0.061	0.061	0	0.397	9.659	2.199	0	-0.061	-0.061	0.013	9.899	1.256	0	0	-0.061	1506697169
-9.621	-2.096	-0.944	-0.061	-0.061	-0.061	4.338	-8.055	0.841	-0.061	-0.061	0	4.896	8.982	2.982	0	-0.122	-0.061	-9.56	-1.495	-1.981	-0.061	0.061	0	0.412	9.686	2.226	0	-0.061	-0.061	0.006	9.903	1.264	-0.061	-0.061	-0.061	1506697169
-9.613	-2.119	-0.944	-0.061	-0.061	-0.061	4.338	-8.055	0.841	-0.061	-0.061	0	4.919	8.972	3.001	0	-0.061	0	-9.545	-1.492	-1.988	-0.061	0.061	0	0.412	9.686	2.226	0	-0.061	-0.061	-0.026	9.895	1.238	0	-0.061	-0.061	1506697169
-9.61	-2.16	-0.925	-0.061	-0.061	-0.061	4.338	-8.055	0.841	-0.061	-0.061	0	4.938	8.981	3.045	-0.061	-0.061	0	-9.563	-1.506	-2.019	-0.061	0.061	0	0.427	9.679	2.189	0	-0.061	0	-0.02	9.89	1.249	0	0	-0.061	1506697169
-9.613	-2.16	-0.919	-0.061	-0.061	-0.061	4.338	-8.055	0.841	-0.061	-0.122	0	4.93	8.977	3	-0.061	-0.061	0	-9.57	-1.493	-2.068	0	0	0	0.443	9.68	2.219	0	-0.061	0	-0.041	9.893	1.238	0	0	-0.061	1506697169
-9.619	-2.133	-0.895	-0.061	-0.061	-0.061	4.338	-8.055	0.841	-0.061	-0.122	0	4.932	8.954	2.964	-0.061	-0.061	0	-9.588	-1.479	-2.079	0	0	0	0.443	9.68	2.219	0	-0.061	0	-0.091	9.89	1.218	0	-0.061	-0.061	1506697169
-9.631	-2.14	-0.891	-0.061	-0.061	-0.061	4.338	-8.055	0.841	-0.061	-0.122	0	4.88	8.943	2.923	-0.061	-0.061	0	-9.588	-1.479	-2.079	-0.061	0.061	0	0.468	9.664	2.211	-0.061	-0.061	0	-0.055	9.895	1.255	0	-0.061	-0.061	1506697169
-9.63	-2.158	-0.892	-0.061	-0.061	-0.061	4.338	-8.055	0.841	-0.061	-0.122	0	4.862	8.94	2.902	-0.061	-0.061	-0.061	-9.606	-1.453	-2.088	0	-0.061	0	0.5	9.665	2.229	0	-0.061	0	-0.036	9.902	1.257	0	0	-0.061	1506697169
-9.613	-2.149	-0.886	-0.061	-0.061	-0.061	4.349	-8.064	0.853	-0.061	-0.122	0	4.89	8.947	2.869	0	0	-0.061	-9.556	-1.486	-2.06	0	-0.061	0	0.479	9.656	2.182	0	0	0	-0.092	9.896	1.273	0	-0.061	-0.061	1506697169
-9.636	-2.137	-0.909	-0.061	-0.061	-0.061	4.349	-8.064	0.853	-0.061	-0.122	0	4.877	8.975	2.835	0	-0.061	0	-9.568	-1.487	-2.072	0	-0.061	0	0.406	9.684	2.175	0	0	0	-0.071	9.884	1.249	0	-0.061	-0.061	1506697170
-9.636	-2.152	-0.907	-0.061	-0.061	-0.061	4.364	-8.052	0.811	-0.061	-0.122	0	4.877	8.975	2.835	0	-0.061	0	-9.579	-1.486	-2.083	0	-0.061	0	0.406	9.684	2.175	0	-0.061	0	-0.047	9.896	1.261	0	0	-0.061	1506697170
-9.615	-2.153	-0.878	-0.061	-0.061	0	4.364	-8.052	0.811	-0.061	-0.183	0	4.877	8.975	2.835	0	-0.061	0	-9.579	-1.486	-2.083	0	-0.061	0	0.431	9.697	2.201	0	0	-0.061	-0.038	9.914	1.249	0	-0.061	-0.061	1506697170
-9.618	-2.135	-0.896	-0.061	-0.061	0	4.364	-8.052	0.811	-0.061	-0.183	0	4.864	8.961	2.924	0	-0.061	-0.061	-9.539	-1.473	-2.047	0	-0.061	0	0.394	9.637	2.143	0	0	-0.061	-0.042	9.909	1.244	0	-0.061	0	1506697170
-9.625	-2.116	-0.886	-0.061	-0.061	0	4.364	-8.052	0.811	-0.061	-0.183	0	4.858	8.953	2.95	0	-0.061	-0.061	-9.532	-1.493	-2.032	0	-0.061	0	0.394	9.637	2.143	0	-0.061	0	-0.062	9.9	1.247	-0.061	-0.061	0	1506697170
-9.63	-2.11	-0.871	-0.061	-0.061	0	4.447	-8.071	0.762	-0.061	-0.183	0	4.864	8.991	2.934	-0.061	-0.061	-0.061	-9.532	-1.475	-2.038	0	-0.061	0	0.398	9.66	2.18	0	-0.061	-0.061	-0.028	9.885	1.251	0	-0.061	0	1506697170
-9.628	-2.12	-0.879	-0.061	0	-0.061	4.401	-8.077	0.752	-0.061	-0.183	0	4.892	8.997	2.933	-0.061	-0.061	-0.061	-9.548	-1.471	-2.046	0	-0.061	0	0.401	9.7	2.183	0	-0.061	0	-0.039	9.903	1.254	0	-0.061	0	1506697170
-9.639	-2.121	-0.878	-0.061	0	-0.061	4.384	-8.064	0.677	-0.061	-0.183	0	4.904	8.991	2.934	-0.061	-0.061	-0.061	-9.533	-1.486	-2.056	0	0	0	0.401	9.7	2.183	-0.061	-0.061	0	-0.045	9.91	1.232	0	-0.061	-0.061	1506697170
-9.634	-2.14	-0.878	-0.061	-0.061	-0.061	4.383	-8.055	0.708	-0.061	-0.183	0	4.917	8.949	2.924	-0.061	-0.061	0	-9.552	-1.476	-2.068	0	0	0	0.397	9.674	2.171	-0.061	-0.061	0	-0.054	9.902	1.238	0	-0.061	-0.061	1506697170
-9.624	-2.146	-0.867	-0.061	0	-0.061	4.388	-8.075	0.733	-0.061	-0.183	0	4.943	8.945	2.905	-0.061	-0.061	0	-9.562	-1.471	-2.059	0	0	0	0.475	9.662	2.164	-0.061	-0.122	0	-0.063	9.904	1.243	0	0	-0.061	1506697170
-9.631	-2.157	-0.877	-0.061	-0.061	0	4.407	-8.085	0.764	-0.061	-0.061	-0.061	4.966	8.946	2.868	-0.061	0	0	-9.564	-1.479	-2.074	0	0	0	0.475	9.662	2.164	-0.061	-0.061	0	-0.045	9.897	1.257	0	-0.061	-0.061	1506697170
-9.624	-2.16	-0.876	-0.061	0	0	4.424	-8.108	0.784	-0.061	-0.061	-0.061	4.979	8.948	2.845	-0.061	0	0	-9.585	-1.495	-2.102	0	0	0	0.449	9.659	2.156	0	0	0	-0.062	9.906	1.249	0	0	0	1506697170
-9.624	-2.158	-0.88	-0.061	0	0	4.424	-8.108	0.784	-0.061	0	-0.061	4.908	8.927	2.817	-0.061	0	0	-9.592	-1.498	-2.145	-0.061	-0.061	0	0.464	9.65	2.159	0	0	0	-0.049	9.899	1.249	-0.061	0	0	1506697170
-9.634	-2.137	-0.889	-0.061	0	-0.061	4.448	-8.083	0.779	-0.061	0	-0.061	4.868	8.937	2.806	0	0	0	-9.604	-1.498	-2.149	-0.061	-0.061	0	0.506	9.642	2.158	0	0	-0.061	-0.075	9.893	1.237	-0.061	-0.061	0	1506697170
-9.655	-2.122	-0.892	-0.061	0	-0.061	4.448	-8.083	0.779	0	0	-0.061	4.858	8.949	2.815	0	0	0	-9.604	-1.498	-2.149	0	-0.122	-0.061	0.514	9.662	2.177	0	0	-0.061	-0.084	9.906	1.238	0	-0.061	0	1506697170
-9.633	-2.128	-0.894	-0.061	0	-0.061	4.443	-8.082	0.746	0	0	-0.061	4.876	8.967	2.858	0.061	0	-0.061	-9.581	-1.507	-2.147	0	-0.122	0	0.434	9.666	2.163	0	0	-0.122	-0.072	9.918	1.217	0	-0.061	0	1506697170
-9.613	-2.128	-0.894	-0.061	0	-0.061	4.443	-8.082	0.746	0	0	-0.061	4.875	8.973	2.903	0.061	-0.061	-0.061	-9.567	-1.483	-2.084	0	-0.122	-0.061	0.434	9.666	2.163	0	0	-0.122	-0.075	9.9	1.232	0	-0.061	-0.061	1506697170
-9.636	-2.116	-0.904	-0.061	0	-0.061	4.302	-8.065	0.657	-0.061	0	0	4.886	8.975	2.923	0	-0.061	-0.122	-9.539	-1.501	-2.046	0	-0.122	-0.061	0.42	9.67	2.156	0	-0.061	-0.122	-0.019	9.892	1.239	0	0	0	1506697170
-9.631	-2.105	-0.89	-0.061	-0.061	-0.061	4.302	-8.065	0.657	-0.061	0	0	4.908	8.984	2.912	0	-0.061	-0.122	-9.526	-1.499	-2.035	0	-0.122	-0.061	0.379	9.679	2.162	0	0	-0.122	-0.005	9.896	1.25	0	-0.061	0	1506697170
-9.661	-2.061	-0.904	-0.061	-0.122	-0.061	4.35	-8.081	0.691	-0.061	0	0.061	4.912	8.99	2.903	0	-0.061	-0.061	-9.542	-1.5	-2.043	0	-0.122	-0.061	0.379	9.679	2.162	0	0	-0.061	-0.024	9.886	1.243	-0.061	-0.061	0	1506697170
-9.695	-2.029	-0.903	-0.122	-0.183	-0.061	4.418	-8.082	0.792	-0.061	0	0.061	4.884	9.012	2.882	0	-0.061	-0.061	-9.542	-1.5	-2.043	0	-0.061	-0.061	0.356	9.676	2.15	0	-0.061	-0.061	0.007	9.88	1.282	0	-0.061	0	1506697170
-9.635	-2.07	-0.852	-0.122	-0.183	-0.061	4.454	-8.064	0.803	-0.061	0	0.061	5.009	9.033	2.946	0	-0.183	-0.061	-9.516	-1.498	-1.998	0.061	-0.183	-0.061	0.401	9.741	2.174	0	-0.061	-0.061	0.028	9.897	1.262	0	0	-0.061	1506697170
-9.583	-2.138	-0.787	-0.061	0	-0.122	4.456	-8.114	0.785	-0.061	0	0	5.056	8.979	2.988	-0.061	0	0	-9.489	-1.503	-1.982	0.061	-0.061	-0.061	0.376	9.739	2.131	0	-0.122	0	-0.013	9.9	1.22	0	-0.061	-0.061	1506697170
-9.637	-2.18	-0.827	-0.061	0	-0.122	4.462	-8.154	0.787	-0.061	0	0	5.035	8.902	2.939	-0.122	-0.122	0	-9.542	-1.47	-1.949	0	0	-0.061	0.397	9.668	2.107	-0.061	-0.122	0.061	-0.056	9.889	1.232	0	0	-0.061	1506697170
-9.587	-2.177	-0.833	0	-0.061	-0.061	4.505	-8.204	0.892	-0.122	0.122	0.061	5.081	8.886	2.863	-0.122	-0.122	0	-9.526	-1.522	-2.018	-0.061	0.061	-0.061	0.498	9.613	2.128	-0.061	-0.122	0.122	-0.049	9.903	1.239	0	0	-0.061	1506697170
-9.648	-2.134	-0.834	-0.061	0	-0.061	4.505	-8.204	0.892	-0.122	0.122	0.061	5.026	8.869	2.767	-0.122	-0.061	0.122	-9.532	-1.525	-1.961	-0.061	0	-0.061	0.498	9.613	2.128	-0.061	0	0.061	-0.01	9.896	1.27	0	0	-0.061	1506697171
-9.653	-2.125	-0.843	-0.061	0	0	4.475	-8.058	0.928	0.183	-0.061	-0.183	4.956	8.911	2.718	-0.061	-0.061	0.122	-9.509	-1.561	-1.997	-0.061	-0.061	-0.061	0.429	9.633	2.095	0	0	0.061	0.016	9.905	1.263	0	-0.061	-0.061	1506697171
-9.619	-2.133	-0.83	-0.061	0	0	4.425	-8.027	0.785	0.183	-0.122	-0.244	4.925	8.912	2.661	-0.061	-0.061	0.122	-9.574	-1.544	-2.042	0	0.061	-0.061	0.402	9.628	2.058	0	0	0.122	0.017	9.902	1.239	-0.061	-0.061	-0.061	1506697171
-9.629	-2.202	-0.841	-0.061	0	0	4.303	-7.989	0.537	0.183	-0.122	-0.244	4.855	8.94	2.655	0	-0.122	0.122	-9.585	-1.536	-2.083	-0.061	-0.061	-0.061	0.426	9.648	2.091	0	-0.061	0.061	-0.017	9.906	1.227	-0.061	0	-0.061	1506697171
-9.623	-2.207	-0.894	-0.061	0	0	4.282	-7.994	0.553	-0.061	0	-0.061	4.863	8.96	2.698	0.061	-0.061	0	-9.612	-1.52	-2.095	-0.061	-0.061	-0.061	0.517	9.702	2.099	0	0	0	-0.057	9.905	1.224	-0.061	0	-0.061	1506697171
-9.599	-2.206	-0.915	-0.061	0.061	-0.061	4.296	-8.021	0.666	-0.061	-0.122	-0.122	4.895	8.97	2.802	0.061	-0.061	0	-9.585	-1.515	-2.061	-0.061	-0.061	-0.061	0.59	9.731	2.133	0.061	0.061	-0.061	-0.115	9.924	1.195	-0.061	0	-0.061	1506697171
-9.603	-2.205	-0.907	-0.061	-0.061	-0.061	4.333	-8.075	0.723	-0.122	0	0	4.884	8.967	2.897	0.061	0	-0.061	-9.555	-1.56	-2.046	-0.061	-0.061	0	0.479	9.689	2.12	0	0.122	-0.122	-0.14	9.903	1.182	-0.061	0	-0.061	1506697171
-9.631	-2.205	-0.882	-0.061	0	-0.061	4.289	-8.134	0.812	-0.122	0	0	4.904	8.988	2.955	0	-0.061	-0.061	-9.598	-1.586	-2.023	-0.122	-0.061	-0.061	0.394	9.678	2.104	0	0	-0.122	-0.152	9.883	1.19	-0.061	0	-0.061	1506697171
-9.642	-2.198	-0.894	-0.061	0	-0.061	4.236	-8.147	0.882	-0.061	-0.122	0	4.973	9.009	2.911	0	-0.061	-0.061	-9.566	-1.591	-2.022	-0.061	-0.122	-0.061	0.425	9.695	2.089	0	0	-0.061	-0.139	9.906	1.208	-0.061	0	-0.061	1506697171
-9.615	-2.158	-0.863	-0.061	0	-0.061	4.23	-8.161	0.886	-0.061	-0.061	0.061	5.015	9.016	2.859	-0.061	-0.061	-0.061	-9.53	-1.608	-1.999	-0.061	-0.122	-0.061	0.422	9.755	2.115	0	0	-0.061	-0.111	9.928	1.219	-0.061	-0.061	0	1506697171
-9.623	-2.156	-0.858	-0.061	0	-0.061	4.266	-8.161	0.874	-0.061	-0.061	0.061	5.021	8.967	2.801	-0.061	-0.061	-0.061	-9.528	-1.605	-1.971	0	-0.122	-0.061	0.362	9.737	2.099	-0.061	0	-0.061	-0.092	9.896	1.215	-0.061	-0.061	0	1506697171
-9.637	-2.163	-0.891	-0.061	-0.061	-0.061	4.266	-8.161	0.874	-0.061	0	0.122	4.997	8.957	2.729	-0.061	-0.061	-0.061	-9.55	-1.574	-1.971	0	-0.061	-0.061	0.353	9.683	2.054	-0.061	-0.061	-0.061	-0.11	9.886	1.223	-0.061	-0.061	-0.061	1506697171
-9.621	-2.163	-0.87	-0.061	0	0	4.405	-8.093	0.836	0	0	0.122	5.02	8.948	2.67	-0.061	-0.122	-0.061	-9.55	-1.574	-1.971	-0.061	-0.061	0	0.396	9.676	2.048	0	-0.061	0	-0.062	9.902	1.227	-0.061	-0.061	0	1506697171
-9.639	-2.135	-0.885	-0.061	0	0	4.467	-8.08	0.746	0.061	-0.122	0.061	5.065	8.935	2.682	0	0	0	-9.537	-1.538	-1.937	-0.061	-0.061	0	0.431	9.707	2.082	0	0	-0.061	-0.096	9.893	1.251	-0.061	-0.061	0	1506697171
-9.636	-2.132	-0.872	-0.061	-0.061	0	4.536	-8.061	0.688	0	-0.061	-0.061	5.044	8.937	2.72	0	0	0	-9.524	-1.565	-1.928	-0.061	-0.061	0	0.403	9.679	2.082	0	0.061	-0.061	-0.085	9.892	1.238	-0.061	0	0	1506697171
-9.633	-2.169	-0.874	-0.122	-0.061	0	4.485	-8.046	0.683	0	-0.061	-0.061	5.046	8.987	2.779	0	0	0	-9.524	-1.565	-1.928	-0.061	0	0	0.367	9.674	2.06	0	0.061	0	-0.093	9.899	1.231	-0.061	0	0	1506697171
-9.615	-2.19	-0.888	-0.061	-0.061	0	4.43	-8.053	0.674	0	-0.061	-0.122	5.05	9.009	2.816	-0.061	0	0.061	-9.552	-1.581	-1.977	-0.061	0	0	0.343	9.707	2.053	0	0	0	-0.103	9.898	1.254	-0.061	0	0	1506697171
-9.607	-2.192	-0.894	-0.061	0	0	4.392	-8.055	0.66	-0.061	-0.061	-0.122	5.029	9.007	2.85	-0.061	0	0.061	-9.546	-1.558	-1.993	-0.061	0	0	0.348	9.726	2.096	0	0	0.061	-0.132	9.899	1.237	-0.061	0	-0.061	1506697171
-9.618	-2.187	-0.892	-0.061	-0.061	0	4.354	-8.07	0.711	-0.061	-0.061	-0.122	4.951	8.966	2.859	-0.061	0	0.061	-9.546	-1.558	-1.993	-0.061	0	0	0.353	9.702	2.108	-0.061	0	0.061	-0.132	9.896	1.247	-0.061	0	-0.061	1506697171
-9.639	-2.188	-0.871	-0.061	-0.061	-0.061	4.303	-8.131	0.746	-0.061	-0.061	-0.061	4.918	8.967	2.83	-0.061	0	0.061	-9.567	-1.56	-2.034	-0.061	0	0	0.404	9.673	2.09	-0.061	0	0.061	-0.114	9.902	1.236	-0.061	0	0	1506697171
-9.617	-2.178	-0.866	-0.061	0	0	4.326	-8.136	0.815	-0.061	0	-0.061	4.917	8.966	2.795	-0.061	0	0	-9.572	-1.537	-2.016	-0.061	0	-0.061	0.44	9.695	2.107	-0.061	0	0	-0.134	9.915	1.242	-0.061	0	0	1506697171
-9.624	-2.166	-0.89	-0.061	-0.061	-0.061	4.292	-8.136	0.821	-0.061	0	0	4.906	8.972	2.735	-0.061	0	-0.061	-9.572	-1.537	-2.016	-0.061	-0.061	0	0.395	9.678	2.094	-0.061	0	0	-0.12	9.904	1.236	0	-0.061	0	1506697171
-9.622	-2.186	-0.87	-0.061	0	-0.061	4.293	-8.143	0.829	0	0	0	4.949	8.964	2.693	-0.061	0	-0.061	-9.573	-1.546	-2.04	-0.061	0	0	0.38	9.686	2.085	-0.061	-0.061	0	-0.111	9.9	1.241	0	0	0	1506697171
-9.619	-2.165	-0.864	-0.061	0	-0.061	4.302	-8.123	0.762	0	-0.122	-0.061	4.974	8.946	2.675	-0.061	-0.061	-0.061	-9.575	-1.55	-2.08	-0.061	0	0	0.4	9.692	2.088	-0.061	-0.061	0	-0.126	9.905	1.245	0	0	0	1506697171
-9.639	-2.155	-0.872	-0.061	0	-0.061	4.331	-8.106	0.687	0	-0.122	-0.061	4.968	8.915	2.702	0	0	-0.061	-9.575	-1.55	-2.08	-0.061	-0.061	0	0.443	9.672	2.091	0	-0.061	-0.061	-0.117	9.899	1.237	0	-0.061	0	1506697171
-9.618	-2.169	-0.89	-0.061	0	-0.061	4.331	-8.106	0.687	0	0	0	5.017	8.905	2.757	0	-0.061	-0.061	-9.567	-1.567	-2.086	0	-0.061	0	0.443	9.666	2.096	0	-0.061	-0.061	-0.106	9.912	1.217	0	-0.061	0	1506697172
-9.617	-2.177	-0.884	-0.061	0	-0.061	4.374	-8.07	0.677	-0.061	0	0.061	5.032	8.918	2.773	0	-0.061	-0.061	-9.561	-1.558	-2.067	0	-0.061	-0.061	0.432	9.655	2.078	0	-0.061	-0.061	-0.117	9.908	1.225	0	0	0	1506697172
-9.628	-2.174	-0.901	-0.061	0	-0.061	4.425	-8.064	0.697	-0.061	0	0.061	5.071	8.94	2.832	0	-0.061	-0.061	-9.561	-1.558	-2.067	0	-0.061	0	0.452	9.695	2.092	0	0	-0.061	-0.116	9.912	1.213	0	0	-0.061	1506697172
-9.621	-2.141	-0.897	-0.061	0	-0.061	4.425	-8.064	0.697	-0.061	0	0.061	5.065	8.951	2.85	0	-0.061	-0.061	-9.539	-1.549	-2.03	0	-0.061	-0.061	0.444	9.696	2.094	0	0	-0.061	-0.077	9.914	1.232	0	-0.061	0	1506697172
-9.623	-2.138	-0.896	-0.061	0	-0.061	4.463	-8.071	0.733	-0.061	-0.061	0	5.065	8.951	2.85	0	0	-0.061	-9.539	-1.549	-2.03	0	-0.061	-0.061	0.431	9.686	2.097	0	0	-0.061	-0.061	9.899	1.224	0	-0.061	0	1506697172
-9.619	-2.157	-0.896	-0.061	0	-0.061	4.444	-8.074	0.78	-0.061	0	-0.061	5.045	8.946	2.822	0	0	0	-9.534	-1.558	-2.023	0	-0.061	-0.061	0.412	9.68	2.099	0	0	0	-0.061	9.891	1.237	0	0	0	1506697172
-9.609	-2.172	-0.89	-0.061	0.061	0	4.416	-8.093	0.768	-0.061	0	-0.061	5.045	8.946	2.822	-0.061	0	0	-9.537	-1.556	-2.034	0	-0.061	-0.061	0.429	9.698	2.088	0	0	0	-0.074	9.889	1.227	0	0	0	1506697172
-9.629	-2.131	-0.908	-0.061	0.061	0	4.364	-8.094	0.754	-0.061	0	-0.061	5.035	8.959	2.803	-0.061	0	0	-9.55	-1.55	-2.046	0	-0.061	0	0.431	9.715	2.091	-0.061	0	0	-0.06	9.897	1.243	0	-0.061	0	1506697172
-9.644	-2.098	-0.916	-0.061	0	-0.061	4.334	-8.095	0.752	-0.061	0	-0.061	5.02	8.946	2.785	0	0	0	-9.542	-1.562	-2.036	0	-0.061	0	0.422	9.708	2.077	-0.061	0	0	-0.075	9.912	1.23	-0.061	-0.061	0	1506697172
-9.63	-2.128	-0.937	-0.061	0	0	4.314	-8.102	0.769	-0.061	0	0	5.02	8.946	2.785	0	0	0	-9.548	-1.577	-2.049	0	-0.061	0	0.414	9.696	2.07	-0.061	0	0	-0.071	9.915	1.239	-0.061	-0.061	0	1506697172
-9.629	-2.101	-0.935	-0.061	0	0	4.311	-8.112	0.776	-0.061	0	0	5.017	8.941	2.787	0	0	0	-9.545	-1.554	-2.038	0	-0.061	0	0.419	9.688	2.08	0	0	0	-0.048	9.908	1.235	-0.061	-0.061	0	1506697172
-9.639	-2.105	-0.944	-0.061	0	-0.061	4.327	-8.112	0.796	-0.061	0	0	5.027	8.931	2.816	0	0.061	-0.061	-9.545	-1.554	-2.038	-0.061	-0.061	0	0.452	9.703	2.102	-0.061	0	0	-0.057	9.884	1.23	0	-0.061	0	1506697172
-9.617	-2.101	-0.943	-0.061	0	-0.061	4.347	-8.101	0.806	-0.061	0	0	5.04	8.928	2.812	0	0.061	-0.061	-9.56	-1.549	-2.04	-0.061	-0.061	0	0.477	9.692	2.095	-0.061	0	0	-0.051	9.896	1.241	-0.061	-0.061	0	1506697172
-9.633	-2.094	-0.962	-0.061	0	-0.061	4.34	-8.101	0.804	0	-0.061	-0.061	5.094	8.914	2.801	0	0.061	-0.061	-9.543	-1.542	-2.054	-0.061	-0.061	0	0.471	9.683	2.094	0	0	0	-0.039	9.892	1.208	0	0	0	1506697172
-9.705	-2.031	-0.964	0	-0.061	-0.061	4.34	-8.101	0.804	0	-0.061	-0.061	5.137	8.897	2.762	0	0.122	-0.061	-9.543	-1.542	-2.054	-0.061	-0.061	0	0.49	9.673	2.086	0	0.061	0	-0.1	9.895	1.181	0	0	-0.061	1506697172
-9.757	-1.948	-1.016	0	-0.183	-0.122	4.334	-8.077	0.774	0	-0.061	0	5.137	8.897	2.762	0	0.122	-0.061	-9.53	-1.585	-2.072	-0.061	-0.061	0	0.5	9.666	2.058	0	0.122	0	-0.201	9.924	1.083	0	0	-0.122	1506697172
-9.652	-1.992	-1.055	0	-0.305	-0.244	4.296	-7.998	0.735	0	-0.061	0	5.206	8.757	2.554	0.061	0.122	0	-9.549	-1.823	-2.204	-0.061	-0.061	0.061	0.52	9.625	1.998	0.061	0.122	0.061	-0.388	9.979	1.084	0.061	-0.061	-0.244	1506697172
-9.556	-2.078	-1.145	-0.061	-0.183	-0.183	4.249	-7.915	0.768	-0.061	-0.061	0	5.357	8.83	2.389	0.183	-0.122	-0.061	-9.549	-1.823	-2.204	-0.122	-0.061	0.061	0.706	9.615	1.845	0.122	0.122	0	-0.317	9.905	1.046	0.122	-0.061	-0.427	1506697172
-9.617	-2.097	-1.348	0.122	-0.244	-0.183	4.21	-7.881	0.799	-0.183	-0.122	0.061	5.357	8.83	2.389	0.183	-0.122	-0.061	-9.639	-1.904	-2.344	0	-0.244	0.122	0.979	9.816	1.702	0.183	0.244	-0.061	-0.077	9.926	0.958	0.122	0	-0.488	1506697172
-9.622	-1.966	-1.471	0.122	-0.183	-0.305	4.185	-7.903	0.884	-0.183	-0.122	0.061	5.658	8.826	2.268	0.244	0.061	-0.122	-9.521	-2.152	-2.434	-0.122	-0.305	0.122	1.058	9.887	1.571	0.183	0.427	-0.183	-0.053	9.963	0.931	0.061	-0.061	-0.488	1506697172
-9.591	-1.833	-1.589	0.122	-0.183	-0.305	4.185	-7.903	0.884	-0.305	-0.183	0.061	5.626	8.882	2.35	0.366	0.427	-0.183	-9.521	-2.152	-2.434	-0.122	-0.305	0.122	1.01	9.873	1.471	0.061	0.427	-0.244	0.08	9.965	0.843	-0.061	-0.244	-0.488	1506697172
-9.539	-1.785	-1.687	0.122	-0.122	-0.305	4.139	-7.953	1.128	-0.427	-0.244	0.183	5.431	8.96	2.467	0.427	0.61	-0.183	-9.525	-2.186	-2.448	-0.122	-0.427	0.122	0.981	9.866	1.377	-0.061	0.366	-0.305	0.164	9.956	0.762	-0.183	-0.183	-0.488	1506697172
-9.538	-1.776	-1.76	0.061	-0.122	-0.305	4.162	-8.047	1.249	-0.488	-0.244	0.305	5.24	8.947	2.582	0.305	0.427	-0.244	-9.552	-2.135	-2.449	-0.122	-0.549	0.061	0.961	9.837	1.291	-0.244	0.305	-0.488	0.177	9.996	0.756	-0.305	-0.244	-0.488	1506697172
-9.485	-1.914	-1.745	-0.122	-0.183	-0.244	4.236	-8.174	1.384	-0.549	-0.122	0.366	5.114	8.848	2.631	0.183	0.061	-0.244	-9.435	-2.174	-2.364	-0.183	-0.671	0	0.813	9.719	1.318	-0.366	0.122	-0.549	0.394	9.956	0.943	-0.488	-0.061	-0.488	1506697172
-9.461	-2.007	-1.718	-0.305	-0.183	0.061	4.259	-8.264	1.54	-0.488	-0.061	0.366	4.96	8.82	2.533	0	0	-0.427	-9.506	-2.206	-2.219	-0.122	-0.732	-0.061	0.761	9.566	1.358	-0.305	0	-0.549	1.016	9.923	1.413	-0.671	0.122	-0.122	1506697172
-9.703	-1.991	-1.422	-0.427	-0.427	0.366	4.229	-8.349	1.622	-0.427	-0.122	0.305	4.878	8.869	2.397	-0.183	-0.061	-0.671	-9.532	-2.153	-2.049	-0.061	-0.916	-0.061	0.781	9.552	1.431	-0.366	0.122	-0.671	2.092	10.018	2.205	-1.282	1.099	0.671	1506697173
-10.137	-2.304	-1.081	-0.549	-0.916	0.732	4.223	-8.368	1.57	-0.305	0	0.366	4.867	9.055	2.277	-0.244	-0.183	-0.793	-9.562	-2.082	-1.866	0	-0.977	-0.183	0.493	9.623	1.587	-0.305	0.183	-0.732	2.23	10.162	2.725	-2.136	1.282	1.526	1506697173
-9.881	-2.37	-0.122	-0.366	-1.892	0.793	4.158	-8.441	1.408	-0.183	-0.061	0.427	4.84	9.22	2.259	-0.244	-0.244	-0.793	-9.79	-1.954	-1.785	0.122	-1.221	-0.183	0.122	9.756	1.864	-0.244	0.061	-0.671	3.273	10.868	3.936	-3.418	1.526	2.93	1506697173
-9.9	-1.32	1.264	-0.427	-1.77	0.793	4.221	-8.508	1.15	0	-0.244	0.488	4.64	8.931	2.266	-0.122	-0.305	-0.671	-9.556	-1.721	-1.729	0.366	-1.282	-0.122	0.122	9.756	1.864	-0.244	0.061	-0.671	5.503	11.44	5.136	-4.395	1.892	4.517	1506697173
-10.277	-0.074	1.785	-0.977	-1.404	0	4.195	-8.014	0.873	0.061	-0.671	0.366	4.491	8.806	2.39	0.122	-0.366	-0.427	-9.371	-1.136	-1.465	0.549	-1.099	0.061	-0.266	9.557	3.335	-0.244	0.061	-0.671	3.665	12.325	3.729	-4.089	2.38	5.798	1506697173
-10.652	-0.665	1.3	-0.854	-1.038	-0.61	4.255	-7.532	0.581	0.183	-0.793	0.366	4.453	9.321	2.793	0.549	-0.183	-0.244	-9.616	-0.388	-1.485	0.427	-0.732	0.427	-0.266	9.557	3.335	0.122	0.305	-1.099	-0.556	11.001	2.236	-2.869	-0.366	4.883	1506697173
-9.764	-1.263	1.409	-0.366	-1.221	-0.549	4.311	-7.744	0.126	0.549	-1.343	0.671	4.453	9.321	2.793	0.977	0.427	-0.427	-10.143	-0.132	-1.859	-0.061	-0.122	0.488	-0.018	10.265	3.596	0.183	0.122	-1.099	-1.733	8.949	2.084	-1.282	-1.587	3.784	1506697173
-8.466	-1.075	1.816	-0.305	-0.183	-0.061	4.518	-8.309	-0.569	1.038	-1.892	0.916	4.338	9.688	3.606	1.16	0.671	-0.671	-9.636	-0.104	-2.107	-0.244	-0.244	0.305	0.231	10.149	3.683	0.244	-0.244	-1.16	0.243	8.027	1.998	0.549	-3.296	2.319	1506697173
-8.544	-0.225	1.445	-0.488	0.244	-0.305	4.811	-7.925	-1.394	0.916	-2.441	0.61	4.189	8.169	4.948	1.099	0.732	-0.671	-9.25	-0.063	-2.132	-0.122	-0.244	0.366	0.244	9.15	3.642	0.061	-0.305	-1.221	1.761	6.772	2.434	2.197	-1.343	1.526	1506697173
-8.751	-0.136	1.358	-0.854	-0.244	-0.671	5.178	-7.333	-1.579	0.244	-1.892	0.244	4.021	7.808	5.044	0.732	0.671	-0.671	-8.983	-0.178	-1.87	-0.061	-0.183	0.244	0.093	8.335	3.372	-0.122	-0.366	-0.916	2.681	6.66	2.809	1.831	2.075	0.305	1506697173
-8.644	-0.725	1.751	-1.038	0.305	-0.793	5.343	-7.007	-1.463	-0.305	-0.366	0.427	4.021	7.808	5.044	0.183	0.183	-0.732	-9.059	-0.129	-1.873	0.061	-0.366	0	0.169	8.091	3.259	-0.183	-0.549	-0.549	2.59	6.688	3.411	2.625	3.052	0	1506697173
-9.605	-1.069	1.403	-0.793	0.61	-0.244	5.079	-7.043	-1.211	-0.305	0.305	0.671	4.471	8.275	4.329	-0.244	-0.488	-0.854	-9.377	0.407	-1.955	-0.061	-0.427	-0.122	0.622	8.508	3.503	0	-0.183	-0.366	2.298	7.379	4.008	2.747	2.258	-0.061	1506697173
-10.774	-0.802	1.016	-0.61	0.244	0.122	4.992	-7.545	-1.107	-0.244	-0.366	0.671	4.838	8.527	4.02	-0.305	-0.488	-1.038	-9.604	0.621	-2.016	-0.366	-0.366	-0.183	0.769	9.063	3.74	0.061	0.244	-0.244	3.382	7.679	4.893	2.563	0	0	1506697173
-11.379	-0.494	1.669	-1.465	-0.427	0.183	5.375	-8.178	-1.05	-0.244	-0.427	0.488	4.838	8.527	4.02	-0.061	-0.061	-0.977	-9.745	0.251	-1.944	-0.671	-0.793	-0.61	0.432	9.249	3.72	0	0.366	0	5.553	9.324	8.285	1.282	1.404	0.183	1506697173
-11.567	-1.665	1.365	-1.038	0.122	-0.183	5.645	-8.74	-0.895	-0.244	-0.427	0.488	5.164	9.548	3.68	0	0.183	-0.671	-9.918	-0.059	-1.475	-0.916	-0.061	-0.916	-0.317	9.313	3.591	0	0.427	0.244	6.547	9.647	7.488	1.404	-1.709	1.16	1506697173
-11.569	-2.052	1.717	-0.061	-0.183	1.16	5.694	-9.658	-0.644	-0.427	0.366	0.122	5.131	10.61	3.216	-0.122	0	-0.122	-10.688	-0.791	-1.451	-0.488	-0.427	-0.916	-0.891	10.112	3.257	0.122	0.183	0.61	3.252	10.336	2.579	1.77	-3.54	-0.244	1506697173
-10.292	-1.712	1.79	-0.732	-0.671	0.977	5.776	-10.613	-0.158	-0.366	0.977	-0.061	5.131	10.61	3.216	-0.305	-0.732	0.366	-11.081	-1.006	-1.012	-0.366	0.183	-0.854	-1.089	11.038	3.183	0.732	-0.244	0.916	7.815	11.025	3.965	-2.808	2.136	0.061	1506697173
-9.865	-2.963	0.471	0.244	0.977	-0.122	5.644	-10.848	0.562	-0.366	0.977	-0.061	5.902	11.565	2.69	-0.122	-1.221	0.916	-10.971	-1.369	-0.374	-0.488	0.732	-0.854	-1.388	11.789	3.132	0.854	0.366	1.221	0.693	7.655	1.403	1.282	0.793	-1.831	1506697173
-8.666	-3.08	-0.577	0.854	1.038	-0.305	5.644	-10.848	0.562	-0.366	1.587	-0.305	5.472	10.802	2.639	0.122	0	1.587	-11.027	-1.482	-0.379	-0.366	0.854	-0.61	-1.548	11.663	2.609	0.549	0.122	1.343	1.104	10.409	0.967	1.221	-1.16	-2.014	1506697173
-8.82	-3.502	-1.26	0.427	0.916	-0.183	4.663	-9.758	1.316	0.061	2.258	-0.549	5.472	10.802	2.639	0.183	0.793	2.38	-9.759	-1.452	-0.17	-1.038	0.793	-0.366	-1.121	10.43	2.146	0.427	-0.244	0.977	1.392	9.695	0.123	1.404	-2.014	-2.258	1506697173
-8.808	-3.517	-1.017	0.427	1.099	0.244	3.389	-8.064	0.964	1.038	1.953	-1.404	4.454	9.385	2.518	0.122	0.793	2.808	-9.501	-2.769	0.099	-1.038	0.244	-0.61	-0.501	9.5	1.247	-0.244	0.305	0.854	2.029	9.792	0.042	1.587	-0.732	-1.953	1506697173
-9.006	-3.022	-0.873	0.732	1.526	0.183	3.121	-7.766	0.658	1.221	-1.343	-3.296	4.454	9.385	2.518	-0.244	1.343	2.319	-9.463	-3.638	0.12	-0.427	-0.122	-0.366	-0.329	9.528	0.414	-0.732	1.343	1.221	1.133	9.623	0.217	1.404	-0.732	-1.953	1506697173
-9.117	-2.105	-1.227	0.854	1.343	-0.122	2.876	-8.02	0.435	1.099	-0.854	-2.93	4.043	9.812	2.078	-0.977	1.587	1.404	-9.509	-3.639	-0.443	0.061	0	0.183	-0.429	9.975	0.341	-0.305	1.892	1.465	0.383	9.758	-0.164	1.16	-2.075	-2.258	1506697173
-9.178	-1.942	-1.349	0.793	0.977	-0.488	2.608	-7.741	0.418	0.61	-0.366	-2.258	3.602	10.055	1.541	-1.648	0	0.916	-8.984	-3.356	-0.953	0.244	-0.427	0.305	-0.76	10.084	0.636	0.122	1.343	1.282	1.401	9.979	-0.217	0.916	-1.953	-2.38	1506697173
-9.148	-1.881	-1.375	0.916	0.854	-0.793	2.458	-6.966	0.599	0	0	-1.465	3.602	10.055	1.541	-1.648	0	0.916	-8.762	-2.996	-1.201	0.122	-0.183	0.427	-0.866	9.758	0.961	0.122	0.183	0.916	1.706	9.908	0.012	0.916	-1.099	-2.319	1506697173
-9.144	-2.127	-1.674	0.916	0.549	-0.854	2.46	-6.31	0.818	0	0	-1.465	3.602	10.055	1.541	-1.648	0	0.916	-8.538	-2.838	-1.248	0.305	-0.305	0.549	-0.409	9.408	1.151	-0.244	-0.122	0.549	1.215	9.717	0.254	1.16	-0.793	-2.136	1506697174
-9.026	-2.055	-1.92	0.977	0.305	-0.854	2.287	-6.016	1	-0.366	0.427	0.122	4.608	8.472	0.925	-0.549	0.122	0.854	-8.497	-2.879	-1.351	0.366	-0.183	0.549	0.095	9.161	1.211	-0.671	0	-0.122	0.885	9.704	0.315	0.793	-1.099	-2.258	1506697174
-9.22	-1.932	-1.774	1.282	-0.122	-0.732	2.141	-6.078	1.014	-0.244	-0.793	0.916	3.961	7.979	1.156	-0.183	0.732	0.488	-8.461	-2.838	-1.371	0.488	-0.122	0.549	0.176	8.971	1.052	-0.854	-0.305	-0.671	1.257	9.634	0.553	0.305	-1.465	-2.014	1506697174
-9.174	-1.488	-1.534	1.404	-0.183	-0.549	2.597	-6.374	0.969	-0.305	-1.709	1.648	3.961	7.979	1.156	0	0.427	-0.061	-8.333	-2.872	-1.41	0.732	-0.244	0.549	0.148	8.868	0.867	-0.793	-0.854	-0.854	1.398	9.601	1.038	-0.183	-1.892	-1.709	1506697174
-9.495	-1.165	-2.031	0.732	-0.183	-0.488	3.319	-6.645	0.968	-0.305	-1.709	1.648	4.067	8.166	1.576	-0.061	-0.183	-0.793	-8.406	-3.039	-1.291	0.854	0.122	0.549	0.206	8.872	0.773	-0.671	-1.221	-0.916	1.353	9.509	0.739	-0.488	-1.709	-1.526	1506697174
-9.934	-1.279	-1.94	1.099	-0.61	0	4.27	-7.047	1.084	-0.549	-2.014	2.197	4.067	8.166	1.576	-0.183	-0.671	-1.526	-8.812	-2.579	-1.194	1.099	0	0.61	0.316	9.209	0.939	-0.549	-1.282	-1.099	1.359	9.854	0.274	-0.854	-1.282	-1.526	1506697174
-9.889	-1.95	-1.284	1.16	-1.221	1.038	4.975	-7.616	1.203	-0.916	-0.427	2.625	5.005	9.428	2.358	-0.427	-1.282	-2.319	-8.52	-2.464	-1.268	0.977	0.244	0.732	-0.706	10.471	1.172	-1.099	-2.014	-0.854	2.034	10.111	1.58	-1.831	-1.099	-1.16	1506697174
-10.121	-3.244	-0.519	-0.122	-1.038	2.808	5.553	-8.152	1.302	-0.916	-0.122	2.258	5.638	11.129	2.882	-0.427	-1.282	-2.319	-8.52	-2.464	-1.268	0.977	0.244	0.732	-0.706	10.471	1.172	-1.099	-2.014	-0.854	4.133	10.434	3.543	-3.235	-1.465	-0.427	1506697174
-11.507	-2.397	-1.15	-1.465	0.427	2.38	6.236	-9.58	1.487	-0.793	0.244	1.892	5.912	11.938	3.102	-0.793	-1.465	-2.441	-8.52	-2.464	-1.268	0.977	0.244	0.732	-0.864	11.688	2.174	-1.038	-2.747	-0.427	6.115	11.393	4.78	-5.005	0.732	1.343	1506697174
-12.078	-4.655	-0.251	-0.305	-1.831	2.014	6.672	-11.791	1.258	0.183	0.793	1.465	5.912	11.938	3.102	-1.16	-2.075	-1.892	-11.905	0.871	-0.58	1.709	-0.366	1.526	-0.193	11.742	4.093	0.305	-1.648	-1.282	4.68	12.976	4.924	-5.249	2.38	3.906	1506697174
-10.926	-4.41	1.188	-0.122	-0.61	1.282	6.443	-11.181	0.507	0.549	0.549	0	6.004	10.439	3.201	-0.488	-2.625	-0.61	-11.98	0.313	0.414	0.061	0.183	0.61	-0.909	10.944	4.87	-0.427	-0.671	-1.465	-0.297	13.315	1.249	-3.296	1.404	4.211	1506697174
-11.521	-2.848	0.032	-0.854	-1.404	0.305	6.322	-11.21	0.156	0.549	1.648	-1.404	6.105	9.725	4.325	0.549	0.488	-0.061	-12.031	0.394	0.401	0.671	-1.282	0.244	-1.064	10.269	4.583	-1.038	-0.427	-0.854	-2.15	14.074	0.392	-1.892	-0.305	4.456	1506697174
-9.312	-2.308	0.23	-0.793	-1.892	-0.183	4.857	-11.788	-0.865	0.549	1.648	-1.404	6.105	9.725	4.325	0.549	3.479	0.244	-11.305	0.561	-0.062	0.183	-0.305	0.366	-0.76	9.795	4.322	-0.61	0.305	-0.732	-3.286	12.071	1.138	-1.099	-2.563	4.7	1506697174
-7.89	-2.172	0.919	-0.488	-0.183	-0.305	3.118	-10.864	-1.611	1.465	-1.282	-3.906	3.948	8.278	4.079	0	1.343	0.488	-9.884	0.572	0.048	0	-0.793	0	-1.16	9.089	4.175	-0.244	0.61	-0.549	-2.94	9.942	1.668	-0.183	-2.991	3.235	1506697174
-8.278	-1.695	0.543	-0.671	-0.122	-0.427	2.828	-9.304	-1.698	0.793	-1.587	-4.089	3.948	8.278	4.079	-0.244	-0.427	0.854	-9.221	0.84	-0.035	-0.122	-0.732	0.061	-1.457	8.1	3.762	-0.244	0.122	-0.061	-0.519	8.244	1.982	2.502	-0.183	3.296	1506697174
-8.061	-1.577	0.895	-0.732	-0.488	-0.305	2.729	-8.207	-1.648	0.427	-0.061	-3.296	4.235	7.66	3.906	-0.427	0.366	1.16	-8.678	0.7	0.03	-0.305	-0.488	-0.183	-1.152	7.48	3.704	-0.183	-0.061	0.061	0.659	8.326	1.596	1.831	2.686	2.197	1506697174
-8.343	-1.498	1.431	-0.488	0.549	-0.305	2.729	-8.207	-1.648	0.427	-0.061	-3.296	3.939	7.348	3.567	-0.488	0.366	1.404	-8.608	0.557	0.054	-0.427	-0.732	-0.427	-0.902	7.398	3.707	-0.183	0.549	0.061	0.456	7.592	2.015	1.16	5.249	1.343	1506697174
-8.984	-1.056	1.297	-0.671	0.61	-0.122	1.849	-7.075	-1.354	0.366	-0.183	-1.587	3.765	7.352	3.354	-0.366	-0.122	1.404	-8.921	0.556	0.122	-0.488	-0.488	-0.427	-1.064	7.748	3.785	-0.061	0.671	0.366	0.301	7.422	1.899	1.526	5.249	0.549	1506697174
-9.377	-0.997	0.752	-1.282	0.366	-0.061	1.928	-7.204	-1.273	0.427	-0.977	-0.61	3.963	7.85	3.242	-0.244	-0.122	1.221	-9.044	0.59	-0.011	-0.549	-0.305	-0.366	-1.127	8.348	4.021	0.244	0.854	0.549	0.836	7.669	1.422	2.625	0	-0.366	1506697174
-9.265	-1.543	0.902	-1.16	0.061	0	2.577	-7.496	-1.206	0.427	-1.282	0.244	4.314	8.268	3.181	0	0.061	1.099	-9.182	0.59	-0.108	-0.977	-0.183	-0.488	-1.215	8.708	4.206	0.427	0.916	0.488	2.94	8.782	4.381	1.587	0.244	-1.343	1506697174
-9.453	-1.433	1.596	-0.977	0.488	0.305	3.296	-7.722	-1.176	0.427	-1.282	0.244	4.314	8.268	3.181	0.366	0.183	1.099	-9.128	0.347	-0.225	-1.038	0	-0.61	-1.388	8.693	4.071	0.244	0.671	0.427	4.186	9.313	5.07	1.16	1.221	-0.244	1506697174
-10.898	-2.193	0.412	-1.404	0.854	-0.061	3.296	-7.722	-1.176	0.427	-1.038	0.671	4.5	8.175	3.278	0.61	0.549	1.16	-9.131	0.25	-0.183	-1.16	0.366	-0.61	-1.287	8.667	4.039	0.305	0.427	0.427	3.277	8.912	3.113	2.014	-0.122	0.183	1506697174
-10.746	-2.785	-0.233	-0.366	-0.61	-0.305	3.821	-7.849	-1.136	0.366	-1.221	0.854	4.907	9.051	3.421	0.793	0.488	0.977	-10.531	-0.439	-0.404	-1.404	0.244	-0.671	-1.055	9.294	3.703	0.366	0.549	0.488	2.101	11.218	0.932	-0.61	0.793	-1.709	1506697174
-9.077	-2.268	1	-1.038	-0.122	-0.183	5.072	-8.497	-0.935	0.244	-2.075	0.854	4.907	9.051	3.421	0.671	0.061	0.549	-10.361	-1.217	-0.09	-1.343	0.244	-0.793	-0.888	9.966	3.384	0.671	0.793	0.549	3.664	11.502	5.557	-0.183	1.282	0	1506697174
-9.721	-3.017	-0.736	-2.014	2.136	-0.854	5.072	-8.497	-0.935	0.427	-2.136	0.916	5.801	9.579	3.363	0.488	-0.183	0.671	-10.241	-1.244	0.266	-1.038	-0.366	-0.732	-1.159	10.235	3.048	0.671	0.977	0.305	-1.617	7.915	1.203	1.221	0.061	-1.099	1506697174
-10.161	-3.35	-2.439	-0.427	0.122	-1.038	5.688	-8.289	-0.78	0.427	-2.441	0.671	6.763	9.555	3.165	0.488	0.122	1.16	-10.829	-1.377	0.385	-1.404	-0.732	-0.427	-1.247	10.392	2.705	0.427	1.038	0.183	1.237	10.854	0.752	0.916	-0.916	-0.977	1506697175
-9.505	-3.796	-1.781	-0.549	0.305	0	6.527	-7.698	-0.334	0.427	-2.441	0.671	7.454	9.433	3.018	0.427	0.61	1.587	-10.003	-2.687	0.708	-1.77	-0.549	-0.488	-1.128	10.636	1.9	0.122	1.221	0.366	0.577	10.304	0.678	0.854	-0.549	-0.671	1506697175
-9.171	-3.028	-1.358	-0.122	1.343	0.061	6.527	-7.698	-0.334	0.183	-2.319	0.305	8.026	9.501	2.913	0.061	0.61	1.953	-9.873	-3.78	0.781	-1.343	-0.488	-0.488	-1.455	10.797	1.241	-0.244	1.526	0.793	1.422	10.087	0.205	0.916	-0.122	-0.732	1506697175
-9.745	-1.908	-2.12	-0.122	0.732	-0.305	7.62	-7.704	0.629	0.061	-0.977	-0.366	8.655	9.627	2.671	-0.488	-0.061	2.686	-9.755	-3.703	0.607	-0.61	-0.366	-0.183	-1.732	10.733	1.108	-0.183	1.465	1.282	1.28	9.914	0.191	0.854	-0.793	-0.854	1506697175
-9.369	-1.881	-1.945	-0.305	0.305	-0.549	7.766	-7.929	0.913	0.061	-0.854	-1.404	8.882	9.319	2.327	-1.099	-0.793	3.723	-9.101	-3.267	0.345	-0.427	-0.061	0	-1.791	10.173	1.262	-0.061	0.916	1.465	1.379	9.897	0.322	0.793	-1.526	-1.099	1506697175
-9.146	-2.249	-1.864	-0.122	0	-0.305	7.966	-7.818	1.258	-0.244	-0.671	-2.93	8.872	8.441	2.035	-1.282	-0.977	4.761	-8.507	-3.124	0.321	-0.305	0	-0.183	-1.468	9.371	1.396	-0.183	0.122	1.648	2.322	9.763	0.866	0.671	-0.488	-1.099	1506697175
-9.022	-2.378	-2.101	0.061	0.122	-0.061	7.94	-6.885	1.293	-0.061	-0.488	-3.54	8.714	6.838	1.719	-1.221	-0.549	5.249	-8.43	-3.102	0.458	-0.183	0.244	-0.183	-0.797	9.034	1.406	-0.549	-0.122	1.953	2.518	9.452	0.865	0.793	0.183	-0.671	1506697175
-9.465	-2.595	-2.048	0.488	0	0.183	8.605	-5.444	0.343	0	-0.549	-3.967	8.714	6.838	1.719	-0.977	-0.854	5.371	-8.662	-3.218	0.414	-0.061	0.183	-0.183	-0.091	9.189	1.458	-0.732	0.061	2.38	2.675	9.672	1.043	0.366	0.305	-0.244	1506697175
-9.831	-2.454	-2.04	0.61	-0.305	0.305	9.003	-5.12	0.258	0	0	-4.517	9.034	6.094	1.684	-0.793	-0.977	5.066	-8.692	-3.452	0.33	0.122	0.427	-0.183	0.476	9.464	1.509	-0.854	0.488	2.747	1.379	9.71	0.938	-0.183	-0.549	-0.244	1506697175
-9.889	-2.029	-1.973	0.61	-0.549	0.122	9.339	-4.95	0.359	-0.122	-0.488	-5.249	9.554	5.544	1.531	-0.732	-1.038	4.761	-9.012	-3.621	0.212	0.244	0.488	-0.183	0.816	9.868	1.605	-0.854	0.427	3.235	0.941	10	0.571	-0.183	-1.16	-0.427	1506697175
-9.68	-2.32	-1.709	0.122	-0.61	0.122	10.003	-4.359	0.264	-0.122	-0.488	-5.249	10.426	4.747	1.815	-0.549	0.305	4.272	-9.393	-3.475	-0.063	0.427	0.366	-0.183	1.541	9.993	1.721	-0.916	-0.061	3.54	1.589	10.072	0.256	-0.183	-0.671	-0.488	1506697175
-9.408	-2.732	-1.627	0.061	0	0.183	10.294	-3.46	0.152	-0.122	0.244	-5.188	10.426	4.747	1.815	-0.549	0.305	4.272	-10.173	-3.169	-0.263	0.427	0.305	-0.061	2.787	9.813	2.355	-0.977	-0.244	3.601	1.733	10.02	0.081	-0.061	0.244	-0.244	1506697175
-9.765	-2.724	-1.851	0.61	0.488	-0.183	10.194	-2.449	0.077	-0.366	1.221	-4.7	10.426	4.747	1.815	-0.549	0.305	4.272	-10.629	-2.265	-0.706	0.61	-0.854	0	3.965	9.445	3.048	-0.854	0.244	3.601	0.691	10.073	0.205	-0.122	0.061	-0.305	1506697175
-9.634	-2.913	-1.513	0.549	-0.122	-0.305	9.685	-1.93	-0.171	-0.427	1.587	-3.418	9.262	1.894	3.523	-0.61	2.502	1.953	-10.403	-1.802	-0.719	0	-1.099	-0.122	4.689	8.905	3.391	-0.366	1.282	3.418	0.147	10.393	-0.078	-0.366	-0.671	-0.671	1506697175
-9.337	-2.808	-0.924	0.427	0.427	-0.366	9.138	-1.634	-0.59	-0.305	1.648	-2.686	8.061	1.267	4.392	-1.099	2.808	0.671	-10.235	-2.047	-0.455	-0.122	-1.709	-0.061	5.006	8.547	3.31	-0.061	1.831	3.662	0.02	10.232	0.261	-0.488	-0.977	-0.854	1506697175
-9.631	-2.417	-0.971	0.366	0.122	-0.549	8.148	-1.751	-0.416	-0.183	2.441	-1.77	7.246	1.694	4.541	-1.404	0.61	-0.854	-10.012	-2.534	-0.112	0.183	-2.258	-0.061	4.662	8.594	3.204	0	2.075	3.662	0.566	9.978	1.068	-0.427	-0.305	-0.61	1506697175
-9.499	-2.28	-0.72	0.305	0.061	-0.549	6.924	-1.912	-0.602	-0.122	1.343	-0.977	7.33	2.68	3.96	-1.465	-1.465	-1.77	-9.875	-2.174	0.346	0.122	-2.38	0.061	4.156	8.387	3.23	0.427	1.709	3.235	0.494	9.988	1.099	-0.366	-0.122	-0.61	1506697175
-9.628	-2.251	-0.543	0.183	0.183	-0.549	6.638	-2.437	-1.016	-0.61	0.244	0.183	8.055	3.976	3.552	-1.465	-0.977	-2.197	-9.845	-1.967	0.703	0	-2.441	0.244	4.003	8.323	3.444	0.61	1.709	2.869	0.769	9.849	0.95	-0.244	-0.427	-0.61	1506697175
-9.704	-2.388	-0.611	0.244	-0.122	-0.549	6.946	-3.231	-0.821	-1.282	1.343	1.099	8.742	4.966	3.187	-1.099	-1.587	-1.892	-9.56	-1.883	1.169	-0.061	-2.136	0.427	3.555	8.399	3.801	0.549	1.953	1.709	0.846	9.862	1.469	-0.183	-0.061	-0.549	1506697175
-9.391	-2.5	-0.563	0.488	-0.061	-0.61	6.722	-4.003	-0.672	-1.343	1.831	1.465	8.921	4.916	3.104	-0.61	-0.671	-1.648	-9.298	-1.741	1.571	0	-1.587	0.488	3.317	8.28	3.896	0.366	1.709	0.793	0.5	9.879	1.666	0	0.061	-0.549	1506697175
-9.435	-2.46	-0.451	0.488	0.183	-0.549	6.88	-4.384	0.032	-1.526	0.183	1.343	8.869	5.053	2.835	-0.183	-0.671	-1.282	-9.174	-1.727	1.866	0.244	-1.282	0.366	3.104	8.207	4.035	0.366	1.709	0.671	0.404	9.765	1.41	0.122	-0.183	-0.549	1506697175
-9.579	-2.592	-0.598	0.488	0	-0.427	7.601	-4.748	0.833	-1.526	-1.404	0.916	8.939	4.974	3.494	0	-1.465	-0.427	-9.061	-1.556	2.147	0.366	-0.916	0.305	2.708	7.838	4.02	0.549	1.221	0	0.634	9.819	1.497	0.061	-0.305	-0.549	1506697175
-9.61	-2.741	-0.608	0.61	-0.061	-0.305	7.718	-4.264	0.2	-1.343	-2.014	0.488	9.483	4.686	3.424	0.122	-1.404	0.122	-9.073	-1.305	2.339	0.427	-0.732	0.183	2.845	7.875	3.97	0.427	-0.061	0	0.711	9.892	1.686	0.061	-0.183	-0.488	1506697175
-9.487	-2.731	-0.461	0.488	-0.122	-0.305	8.086	-4.021	0.483	-1.099	-1.16	0.061	9.496	4.278	3.146	0.244	-0.977	0.305	-9.046	-1.296	2.546	0.427	-0.488	0.122	3.613	7.965	4.085	0.366	-0.061	-0.061	0.499	9.976	1.645	-0.061	-0.366	-0.427	1506697175
-9.507	-2.716	-0.477	0.366	-0.061	-0.244	7.968	-3.802	0.528	-0.916	-2.38	0.122	9.188	3.98	3.481	0.244	-0.793	0.122	-9.081	-1.221	2.634	0.427	-0.366	0.122	4.198	7.93	4.144	0.61	0.305	-0.122	0.244	9.874	1.556	-0.122	-0.549	-0.366	1506697175
-9.56	-2.716	-0.567	0.366	-0.183	-0.244	8.536	-3.707	0.459	-1.221	-2.38	0.671	8.696	4.113	4.198	-0.061	-0.549	-0.427	-9.165	-1.138	2.668	0.366	-0.244	0.183	4.07	7.91	4.102	0.61	0.244	-0.061	0.282	9.857	1.487	0	-0.488	-0.366	1506697176
-9.501	-2.702	-0.577	0.183	-0.183	-0.244	9.327	-4.077	0.976	-1.221	-2.38	0.671	8.884	4.554	4.908	-0.366	-1.099	-0.549	-9.086	-1.135	2.726	0.305	-0.122	0.122	3.38	8.016	4.128	0.244	-0.549	-0.122	0.305	9.906	1.412	-0.061	-0.244	-0.366	1506697176
-9.388	-2.789	-0.607	0.061	-0.183	-0.183	10.091	-3.95	0.418	-0.671	-3.174	-0.732	9.93	4.578	4.063	0.061	-1.221	0.183	-9.073	-1.162	2.702	0.305	0.061	0.122	3.216	8.184	4.247	-0.488	-1.465	-0.305	0.244	9.909	1.416	-0.061	-0.061	-0.427	1506697176
-9.355	-2.914	-0.663	0	-0.183	-0.122	10.941	-3.445	-1.576	-1.465	-2.075	-1.282	10.811	4.304	3.132	0.305	-0.061	0.916	-9.24	-1.182	2.621	0.305	0.122	0.122	3.779	8.074	4.009	-0.732	-0.977	-0.916	0.287	9.857	1.433	-0.061	0	-0.366	1506697176
-9.377	-2.944	-0.736	-0.061	-0.183	-0.122	10.61	-3.491	-2.071	-1.892	-1.831	-1.831	10.531	4.523	3.025	0.061	-1.038	1.587	-9.094	-1.339	2.649	0.305	0.244	0.061	4.083	8.167	3.79	-1.038	-0.122	-1.16	0.316	9.875	1.449	-0.183	0.061	-0.244	1506697176
-9.464	-2.906	-0.879	0	-0.183	-0.061	10.296	-3.834	-2.664	-2.319	-3.418	-3.052	10.683	4.717	2.801	0	-1.648	2.441	-9.146	-1.491	2.512	0.305	0.305	0	3.089	8.025	3.625	-1.038	-0.732	-1.587	0.303	9.912	1.509	-0.305	-0.061	-0.183	1506697176
-9.575	-2.914	-1.054	-0.061	-0.488	-0.061	10.076	-3.344	-3.421	-2.747	-2.808	-3.418	10.579	4.75	2.442	0	-1.526	3.052	-9.106	-1.605	2.503	0.427	0.549	0	2.573	8.21	3.156	-1.099	-2.258	-1.831	0.188	9.95	1.334	-0.366	-0.061	-0.122	1506697176
-9.354	-3.202	-1.04	0	-0.427	0.122	9.179	-2.046	-3.722	-3.052	-2.014	-3.113	10.142	4.28	1.974	-0.061	-1.404	3.113	-8.937	-1.922	2.621	0.366	0.793	0	3.171	8.686	3.042	-1.282	-2.747	-2.197	0.055	9.96	1.243	-0.488	-0.061	-0.122	1506697176
-9.305	-3.425	-1.18	0.183	-0.366	0.183	8.033	-0.908	-3.836	-3.113	-1.587	-2.563	9.982	3.498	1.543	-0.122	-1.038	2.686	-9.119	-2.302	2.427	0.793	1.343	0.061	3.71	8.865	3.076	-1.343	-2.136	-2.441	0.157	9.935	1.247	-0.549	0	-0.061	1506697176
-9.228	-3.863	-1.272	0.427	-0.427	0.061	7.311	0.313	-3.804	-2.991	-0.854	-1.587	9.739	3.043	1.439	-0.61	-0.793	2.136	-9.357	-2.422	2.254	1.282	1.587	0.244	3.728	9.195	2.795	-1.282	-1.892	-2.625	0.002	10.021	1.056	-0.854	-0.183	0	1506697176
-9.18	-4.509	-1.218	0.793	-0.488	0.061	6.702	1.19	-3.442	-2.808	-0.854	-0.854	9.676	2.396	1.203	-1.16	-0.916	1.526	-9.458	-2.656	2.038	1.648	2.258	0.366	3.33	9.156	2.644	-0.854	-2.319	-2.93	-0.382	10.107	1.136	-1.099	-0.183	0.244	1506697176
-8.936	-5.091	-1.123	1.343	-0.61	0	6.398	1.683	-3.766	-2.808	-1.77	-0.427	9.903	2.129	1.337	-1.526	-0.488	0.977	-9.625	-2.957	1.542	2.258	2.075	0.488	2.976	9.056	2.915	-0.916	-2.869	-3.113	-0.764	10.207	1.346	-1.221	-0.244	0.61	1506697176
-8.812	-5.426	-0.955	2.197	-0.427	-0.244	6.705	1.841	-3.738	-2.991	-1.282	0.244	9.984	1.96	1.775	-2.075	-0.244	0.549	-9.847	-2.894	1.01	2.808	1.099	0.366	2.751	9.301	3.068	-1.16	-3.357	-3.418	-1.219	10.356	1.297	-1.343	-1.282	0.732	1506697176
-8.945	-5.291	-0.749	3.113	-0.305	-0.671	6.666	2.259	-3.619	-3.052	-1.831	0.61	10.179	1.611	1.499	-2.502	-0.488	-0.061	-9.887	-2.644	0.608	3.296	0.183	0.183	2.507	9.623	3.179	-1.526	-3.906	-3.54	-1.834	10.495	0.811	-1.648	-2.258	0.793	1506697176
-9.028	-4.612	-0.213	4.028	0	-0.793	6.796	2.841	-3.908	-3.174	-1.892	1.16	10.526	1.637	1.27	-2.869	0.122	-0.61	-9.813	-2.046	0.459	3.845	-0.793	0.061	2.548	9.682	3.375	-1.831	-3.479	-3.845	-2.939	10.417	0.687	-1.465	-2.319	0.671	1506697176
-8.731	-3.476	0.524	3.906	0.244	-0.977	7.084	2.889	-4.175	-3.357	-0.916	1.648	10.367	1.615	1.232	-3.296	0.183	-1.038	-9.633	-1.142	0.741	4.272	-1.221	0.061	2.138	9.506	3.436	-1.892	-3.479	-4.211	-3.663	9.802	0.475	-0.793	-3.052	-0.183	1506697176
-8.463	-3.692	1.219	3.601	1.587	-1.16	6.88	2.797	-4.627	-3.418	-2.136	2.075	10.152	1.589	0.92	-3.784	0	-1.648	-9.43	-0.268	1.05	4.333	-1.099	0.183	1.627	9.375	3.598	-1.526	-3.723	-4.028	-2.407	8.792	0.569	1.16	-1.587	-0.793	1506697176
-9.33	-4.291	0.495	4.028	1.709	-1.282	7.492	2.318	-5.514	-3.418	-1.465	2.502	10.051	1.542	0.506	-3.906	0.549	-2.38	-9.66	0.627	1.233	4.395	-0.61	0.366	1.532	9.338	4.122	-1.099	-3.296	-3.967	-1.166	9.094	-0.104	2.441	-2.502	-0.305	1506697176
-8.698	-3.967	0.272	4.639	2.075	-0.916	7.984	1.567	-5.865	-3.296	-0.488	2.869	10.008	1.704	0.444	-3.845	0.183	-2.991	-9.715	1.108	1.281	4.211	-0.61	0.427	1.189	9.366	4.673	-0.732	-2.991	-3.967	-0.668	10.246	-0.288	0.732	-8.972	-0.427	1506697176
-8.662	-3.67	0.118	4.15	2.441	-0.793	8.335	0.952	-5.897	-3.113	-1.404	2.808	10.408	2.019	0.519	-3.54	-0.488	-3.418	-9.319	1.194	1.53	4.028	-0.366	0.183	0.604	9.318	4.901	-0.671	-2.747	-3.845	0.206	9.704	0.207	0.671	-10.986	-1.343	1506697176
-9.001	-3.797	-0.245	4.028	1.465	-0.854	8.555	0.708	-6.315	-2.869	-1.404	2.93	11.018	2.414	0.544	-3.296	-0.549	-3.357	-9.176	1.392	1.712	4.028	-0.305	-0.183	-0.14	9	4.705	-0.732	-2.869	-3.418	1.255	9.77	1.327	0.488	-8.301	-1.343	1506697176
-8.565	-4.526	-0.138	4.456	1.953	-0.977	8.467	0.681	-6.715	-2.869	-1.404	2.991	11.359	2.962	0.833	-3.235	-0.549	-2.808	-9.177	1.474	1.798	3.967	0	-0.427	-0.831	8.525	4.453	-0.671	-3.235	-3.113	0.051	10.073	0.781	0.122	-6.042	-1.77	1506697176
-8.722	-4.883	-0.183	4.822	2.136	-0.549	8.526	0.681	-6.871	-2.869	-1.404	2.991	11.098	3.399	0.955	-3.357	-0.854	-2.197	-9.1	1.288	1.966	4.15	0.366	-0.671	-1.357	8.275	4.212	-0.366	-3.662	-2.747	-1.012	10.356	0.833	-1.404	-5.371	-2.686	1506697176
-8.681	-4.784	-0.191	4.883	2.075	-0.122	8.375	0.678	-7.055	-3.052	0.061	3.357	10.744	3.7	0.956	-3.479	-1.221	-1.648	-9.213	1.156	2.013	4.456	0.183	-0.977	-1.715	8.257	4.054	-0.244	-4.028	-2.38	-1.27	10.529	1.058	-1.648	-5.981	-2.869	1506697176
-8.375	-4.404	0.077	4.761	2.136	0	8.082	0.788	-7.098	-3.357	0.122	3.418	10.535	4.118	1.156	-3.845	-1.282	-1.16	-9.137	1.023	1.981	4.822	0.244	-1.221	-1.803	8.278	3.921	0	-4.15	-2.075	-1.951	10.69	1.052	-1.892	-6.592	-3.235	1506697176
-8.571	-4.176	0.231	4.822	2.563	0	7.733	0.872	-7.422	-3.784	0.427	3.418	10.44	4.573	1.261	-4.272	-1.465	-0.671	-9.143	1.01	1.908	5.127	0.61	-1.282	-2.158	8.408	3.876	0.305	-4.456	-1.77	-1.762	10.372	1.414	-1.526	-7.019	-2.991	1506697177
-8.809	-4.232	0.195	4.761	2.319	-0.122	7.521	0.873	-7.736	-4.211	0.671	3.357	10.472	5.169	1.29	-4.7	-1.343	-0.366	-9.421	1.233	1.665	5.249	0.793	-1.282	-2.292	8.856	3.911	0.244	-4.944	-1.587	-1.879	10.546	1.634	-1.465	-7.446	-2.808	1506697177
-8.275	-4.31	0.262	4.822	2.625	0.305	7.453	0.752	-8.077	-4.456	0.854	3.357	10.259	5.528	1.262	-5.005	-1.77	-0.122	-9.409	1.267	1.465	5.371	0.732	-1.343	-2.207	9.134	4.082	0.244	-5.371	-1.587	-0.898	9.946	0.914	-1.282	-7.996	-2.014	1506697177
-7.89	-3.848	0.359	5.066	3.052	0.793	7.238	0.537	-8.187	-4.822	0.793	3.113	10.172	5.44	1.052	-5.188	-1.709	-0.061	-9.188	1.299	1.266	5.432	0.671	-1.282	-1.928	9.17	3.994	0	-5.676	-1.587	1.201	8.837	1.41	-1.221	-8.423	-1.648	1506697177
-9.384	-3.394	0.184	5.066	2.075	1.648	6.922	0.323	-8.128	-5.127	0.977	2.93	10.073	5.103	0.799	-5.249	-1.404	0.061	-8.955	1.153	1.294	5.371	0.854	-1.404	-1.683	8.813	3.821	-0.305	-5.737	-1.526	2.694	8.032	3.98	-0.732	-7.935	0.244	1506697177
-10.557	-2.399	-0.03	4.028	1.77	1.16	6.578	0.129	-7.752	-5.31	1.16	2.808	9.94	4.772	0.517	-5.432	-1.526	0.244	-9.264	0.669	1	5.432	0.854	-1.526	-1.51	8.836	3.463	-0.427	-5.737	-1.282	1.609	8.375	0.664	2.136	-5.981	0.732	1506697177
-12.053	-2.998	-0.148	4.395	0.061	1.343	6.393	-0.182	-7.429	-5.31	1.099	2.808	10.16	4.441	-0.207	-5.737	-1.587	0.305	-10.119	-0.051	0.623	5.005	1.77	-1.221	-1.03	9.55	3.018	-0.305	-5.92	-1.038	4.954	9.842	3.725	1.587	-4.761	0.793	1506697177
-10.173	-2.537	-1.113	5.127	0.61	1.16	6.717	-0.786	-6.98	-5.066	0.793	2.869	10.747	4.006	-1.135	-5.981	-1.648	-0.122	-10.152	-1.398	-0.467	5.31	1.953	-0.916	0.073	11.064	2.312	-0.061	-5.798	-0.916	3.103	10.427	3.145	1.099	-1.892	1.221	1506697177
-9.173	-2.735	-1.543	5.676	1.892	1.404	7.489	-1.522	-6.272	-4.822	-0.244	2.747	11.722	3.683	-2.049	-5.92	-1.465	-0.427	-10.284	-2.476	-1.329	5.249	2.747	-0.61	1.422	11.71	1.59	-0.61	-5.737	-1.526	0.641	10.124	1.431	1.709	-3.601	0.549	1506697177
-9.6	-2.838	-2.105	6.042	2.258	1.648	8.309	-1.488	-5.128	-4.822	-0.244	2.747	12.065	2.895	-2.426	-5.92	-1.282	-0.427	-10.715	-2.711	-2.353	5.859	2.258	-0.732	2.147	11.432	1.061	-0.977	-6.226	-1.892	-0.211	9.914	1.031	1.831	-4.456	0.671	1506697177
-9.622	-2.255	-2.808	6.409	2.319	1.099	8.854	-1.089	-4.18	-4.944	0.183	3.418	11.8	1.686	-2.767	-5.859	-1.587	-0.305	-10.951	-2.323	-2.828	5.737	1.709	-0.488	2.919	10.701	0.933	-1.099	-6.653	-2.014	-0.882	10.743	-0.071	1.587	-5.798	-0.305	1506697177
-9.482	-1.671	-2.87	6.531	2.502	0.916	9.5	-0.994	-3.854	-5.066	0.854	4.089	11.365	0.571	-3.083	-5.676	-1.465	-0.244	-10.898	-2.549	-2.842	5.615	1.282	-0.488	3.533	9.854	1.028	-0.977	-6.287	-1.953	1.205	10.685	-0.691	1.404	-5.188	-0.488	1506697177
-9.371	-1.218	-2.978	6.348	2.502	0.732	10.032	-1.291	-3.598	-5.127	1.465	4.028	10.843	0.002	-3.305	-5.432	-1.465	-0.122	-10.337	-2.476	-2.912	5.737	0.671	-0.61	3.72	9.287	1.059	-0.61	-5.615	-1.831	2.065	10.35	-0.64	1.465	-3.784	-0.427	1506697177
-9.405	-0.845	-3.029	6.104	2.319	0.488	9.817	-1.459	-3.559	-5.127	1.465	4.028	10.496	-0.077	-3.153	-5.188	-1.587	0.061	-9.915	-2.33	-3.046	5.676	0.427	-0.732	3.433	8.887	1.156	-0.183	-5.31	-1.77	1.937	10.119	-0.427	1.282	-3.54	-0.671	1506697177
-9.588	-0.463	-3.034	5.798	2.197	0.122	9.312	-1.304	-3.731	-4.395	0.854	3.052	10.179	-0.019	-2.668	-5.005	-1.77	0.244	-9.65	-2.055	-3	5.493	0.244	-0.732	3.388	8.597	1.221	0.061	-5.188	-1.709	1.489	9.985	-0.166	1.099	-3.54	-0.854	1506697177
-9.776	-0.172	-2.832	5.31	1.77	-0.061	8.524	-1.193	-3.723	-4.395	0.854	3.052	9.935	-0.056	-2.126	-4.883	-1.831	0.305	-9.452	-1.851	-2.85	5.249	-0.061	-0.732	3.464	8.504	1.458	0.305	-4.883	-1.77	1.207	9.914	-0.047	0.854	-4.15	-1.038	1506697177
-9.597	0.275	-2.395	4.822	1.465	-0.122	7.801	-1.136	-3.47	-4.089	1.282	2.686	10.04	-0.114	-1.811	-4.761	-1.892	0.183	-9.232	-1.901	-2.724	4.944	-0.305	-0.732	3.604	8.692	1.664	0.427	-4.456	-1.77	2.023	9.844	0.019	0.61	-4.395	-1.221	1506697177
-9.449	0.598	-2.07	4.211	1.16	-0.244	7.43	-1.154	-3.376	-3.784	1.038	2.563	10.433	-0.267	-1.721	-4.517	-1.648	0	-8.965	-1.962	-2.574	4.639	-0.305	-0.549	3.68	9.067	1.8	0.366	-4.028	-1.709	3.088	9.432	0.047	0.732	-3.357	-1.099	1506697177
-9.778	0.585	-2.134	3.662	1.282	-0.305	7.495	-1.22	-3.131	-3.54	0.671	2.258	10.793	-0.455	-1.518	-4.211	-1.343	-0.183	-8.929	-1.832	-2.437	4.211	-0.122	-0.305	3.805	9.29	2.018	0.183	-3.662	-1.587	3.59	9.289	0.287	0.732	-2.563	-0.977	1506697177
-9.908	0.246	-1.963	3.601	0.732	-0.488	7.756	-1.178	-2.859	-3.54	0.671	2.258	11.186	-0.682	-1.516	-3.845	-1.16	-0.305	-8.977	-1.562	-2.372	3.662	-0.244	-0.061	3.982	9.428	2.308	-0.061	-3.296	-1.465	2.388	9.79	1.01	0.305	-2.197	-1.099	1506697177
-9.842	0.325	-1.942	3.052	0.549	-0.549	7.988	-1.121	-2.724	-2.869	0.244	1.404	11.484	-0.879	-1.455	-3.296	-0.732	-0.366	-8.886	-1.651	-2.19	2.93	-0.061	0.122	4.063	9.449	2.481	-0.305	-2.747	-1.404	1.725	9.728	0.781	0.122	-2.747	-1.404	1506697177
-10.001	-0.272	-1.827	2.686	0.061	-0.854	8.264	-1.273	-2.726	-2.869	0.244	1.404	11.569	-0.95	-1.273	-2.808	-0.244	-0.427	-8.85	-1.853	-2.011	2.502	-0.061	0.244	3.982	9.32	2.417	-0.61	-2.258	-1.221	1.705	9.777	0.457	0.305	-2.136	-1.465	1506697177
-10.007	-0.553	-1.755	2.747	0	-0.732	8.501	-1.382	-2.755	-2.502	-0.061	1.038	11.569	-0.95	-1.273	-2.808	-0.244	-0.427	-8.787	-2.149	-1.762	2.075	0.305	0.427	3.553	9.217	2.274	-0.854	-1.953	-1.038	0.53	9.857	0.601	0.488	-2.319	-1.831	1506697177
-10.007	-0.023	-1.731	2.136	-0.305	-0.305	8.597	-1.336	-2.816	-2.136	-0.427	0.61	11.569	-0.95	-1.273	-2.808	-0.244	-0.427	-8.887	-2.556	-1.581	2.014	0.061	0.549	3.163	9.391	1.899	-0.916	-1.77	-0.854	0.701	10.209	0.987	0.183	-3.174	-1.77	1506697177
-11.045	-1.264	-2.187	0.549	-1.038	0.854	8.824	-1.193	-2.908	-2.136	-0.244	0.61	11.526	0.49	-1.296	-2.197	0.427	-0.366	-9.434	-2.842	-1.097	1.465	1.282	0.61	2.838	10	1.79	-1.526	-1.953	-1.038	3.153	10.458	2.432	-0.977	-2.014	-1.587	1506697177
-11.978	-2.247	-1.692	-0.122	-0.671	1.709	9.07	-1.105	-3.047	-2.014	-0.427	0.732	11.731	1.507	-1.373	-2.075	0.183	-0.671	-11.806	-2.103	-0.952	2.747	-0.366	0.305	1.776	11.017	3.064	-0.916	-2.319	-0.977	5.363	11.533	3.656	-2.563	-0.977	-0.549	1506697178
-11.128	-3.469	-0.264	1.038	-0.732	2.197	9.561	-1.471	-4.201	-1.343	-0.549	1.465	12.166	2.525	-1.267	-1.77	-0.366	-1.038	-11.946	-0.179	-0.372	1.526	-0.061	1.099	1.312	11.864	4.122	-0.671	-2.502	-1.465	5.404	12.726	6.111	-5.432	-1.16	1.892	1506697178
-10.631	-3.535	1.119	0.793	0.061	2.258	10.387	-2.378	-6.063	-1.16	-0.916	1.892	12.39	3.108	-0.187	-1.465	0	-0.977	-10.658	-0.846	1.055	1.282	0.366	0.916	0.484	10.562	4.675	-0.366	-1.038	-1.526	2.853	12.19	6.588	-4.639	-1.038	4.211	1506697178
-12.166	-2.753	0.479	0.854	-1.343	1.343	10.317	-2.199	-6.432	-1.77	0.366	1.282	11.899	3.214	0.677	-1.282	0.488	-0.305	-10.964	-0.177	1.052	1.892	0.122	0.427	-0.865	9.082	4.917	-0.61	-0.854	-0.671	-0.197	13.152	2.158	-3.174	-2.197	4.639	1506697178
-10.812	-2.659	-0.25	0.183	-2.747	0	9.485	-1.663	-6.504	-1.648	0.732	1.099	11.177	3.344	0.857	-1.16	0.061	0	-10.822	0.49	0.685	1.16	0.854	0.244	-0.977	9.093	4.701	-0.427	-1.526	-0.244	-2.012	13.494	1.792	-2.441	-3.479	5.127	1506697178
-8.556	-2.346	0.561	1.038	-1.16	0	8.754	-1.499	-6.785	-1.16	0.61	0.549	10.599	3.397	0.976	-1.404	-0.183	-0.061	-10.398	0.346	-0.042	1.038	0.244	0.061	-0.179	9.186	4.721	0.305	-1.282	-0.427	-2.084	11.968	2.327	-0.671	-4.272	5.798	1506697178
-7.909	-1.388	0.751	0.671	-0.916	0.061	7.912	-1.303	-6.454	-0.977	0	0	10.189	2.852	1.402	-1.587	-0.549	0.122	-9.256	0.41	-0.23	0.854	0.488	-0.061	-0.002	8.254	4.401	0.549	-1.221	-0.427	-1.306	10.413	2.469	-0.549	-2.93	4.517	1506697178
-7.525	-0.995	1.142	0.61	-0.244	0	7.075	-0.735	-5.42	-0.916	0	-0.244	9.86	2.204	1.648	-1.404	-0.122	0.427	-8.537	0.324	-0.279	0.977	0.183	-0.244	0.323	7.319	4.077	0.183	-1.465	-0.122	0.022	7.963	2.14	1.526	-0.977	4.15	1506697178
-7.386	-0.921	1.355	0.244	0	0.061	6.465	-0.124	-4.683	-0.916	0	-0.244	9.311	1.674	1.775	-1.221	0.122	0.549	-8.396	0.571	-0.398	0.854	0.061	-0.427	0.807	6.9	4.095	-0.183	-1.221	0.061	0.599	7.049	1.247	-0.244	1.526	2.075	1506697178
-7.482	-0.38	1.804	-0.366	0.366	-0.305	6.576	0.077	-4.305	-1.038	0.549	0.488	8.865	1.361	1.542	-1.099	0.061	0.549	-8.605	0.792	-0.652	0.671	-0.061	-0.366	1.098	6.997	4.146	-0.122	-0.854	0.183	-0.347	6.084	1.425	0.671	1.038	0.977	1506697178
-8.635	-0.685	1.78	-0.305	1.343	-0.183	6.967	0.029	-4.188	-0.854	0.61	0.549	8.923	1.236	1.095	-0.854	-0.122	0.305	-8.641	0.904	-0.798	0.427	0	-0.305	1.302	7.523	4.339	0.061	-0.61	0.183	0.233	6.039	2.275	2.258	1.709	0.427	1506697178
-9.755	-0.362	1.219	-0.488	0.671	0.549	7.474	-0.183	-4.268	-0.427	0.549	0.244	9.399	1.207	0.979	-0.549	-0.244	0.122	-9.063	0.818	-1.028	0	0	-0.366	1.452	8.019	4.657	0.366	-0.183	0.122	2.775	7.065	2.822	1.648	1.038	-0.244	1506697178
-10.154	-0.499	1.564	-1.038	-0.183	0.427	7.754	-0.462	-4.437	-0.427	0.549	0.244	9.987	1.268	1.123	-0.122	-0.366	0.061	-9.294	0.744	-1.017	-0.488	0.244	-0.488	1.361	8.184	4.756	0.427	0	0.183	7.088	8.089	3.883	1.404	-0.183	-0.061	1506697178
-9.753	0.23	2.651	-1.16	0.305	0.427	7.884	-0.797	-4.669	0.061	0.305	0.061	10.401	1.398	1.286	0.183	-0.366	0.183	-9.244	0.347	-1.159	-0.549	0.183	-0.671	1.214	8.345	4.651	0.366	0	0.305	8.463	9.696	7.578	-0.732	4.883	0.488	1506697178
-10.91	-1.745	1.629	-1.648	0.854	0.183	8.1	-1.189	-4.917	0.549	0.305	0.061	10.623	1.543	1.34	0.488	-0.305	0.244	-9.348	0.36	-1.001	-0.549	1.282	-0.549	1.254	8.692	4.772	0.366	-0.122	0.366	2.571	7.276	3.789	0.427	-1.16	0.61	1506697178
-12.301	-4.66	-0.537	0.305	-0.427	0.122	8.451	-1.414	-4.949	0.549	0.305	0.061	10.947	1.741	0.935	0.671	-0.488	0	-11.666	-0.562	-1.465	-0.732	0.061	-0.427	1.463	9.798	4.54	0.549	-0.183	0.366	-0.76	10.04	-0.549	-0.671	-3.662	-4.272	1506697178
-10.135	-3.145	0.464	1.648	-0.61	0.061	8.842	-1.62	-4.905	0.61	0.305	0.122	11.693	2.294	0.032	0.793	-0.732	-0.61	-12.746	-1.863	-0.951	-1.221	-0.427	-0.671	1.488	11.545	4.096	0.916	0.061	0.244	7.971	14.748	6.91	-1.404	2.136	1.465	1506697178
-9.288	-2.567	0.036	-0.244	2.38	-0.488	9.271	-2.005	-4.849	1.343	-0.122	0.732	12.706	3.242	-0.622	0.854	-0.549	-0.793	-10.372	-2.667	0.377	-0.488	-0.61	-0.732	0.764	11.873	3.315	0.854	0.916	0.061	-2.58	8.741	0.989	0.488	-1.709	-1.343	1506697178
-10.812	-3.383	-2.883	0.977	0.183	-0.549	9.42	-2.277	-4.42	1.343	-0.122	0.732	12.652	3.592	-0.465	0.854	0.183	-0.305	-10.989	-3.109	0.894	-0.732	-0.305	-0.366	-0.121	11.027	2.431	0.366	1.404	0.183	2	10.635	-0.762	1.465	-1.77	-1.526	1506697178
-9.961	-3.173	-1.412	0.61	0.854	0.366	8.981	-2.293	-4.339	0.671	0.061	0.61	11.836	3.517	-0.69	0.366	0.61	-0.366	-10.592	-3.815	0.699	0.305	-0.854	-0.244	-0.512	11.099	1.401	0	0.793	0.732	1.445	10.502	0.078	1.038	-1.587	-1.404	1506697178
-9.4	-2.082	-1.195	0.427	1.16	-0.061	8.908	-2.516	-4.278	0.366	0.244	0.854	11.242	3.624	-1.206	-0.061	0.366	-0.488	-9.973	-3.292	0.526	0.061	0	-0.122	-0.194	10.881	1.251	0.122	0.244	0.793	1.566	10.161	0.611	1.221	-1.16	-1.953	1506697178
-9.11	-1.852	-1.561	0.977	0.732	-0.671	8.794	-2.841	-3.783	0.366	0.244	0.854	10.814	3.442	-1.523	-0.122	0.427	-0.305	-9.111	-2.871	0.214	0.183	-0.305	0	0.105	10.014	1.552	0.366	0.305	0.366	1.427	10.215	0.002	0.916	-2.258	-2.502	1506697178
-8.71	-1.817	-1.462	0.854	0.549	-0.549	8.629	-2.763	-3.407	0.671	0.244	0	10.073	2.903	-1.073	-0.122	0.916	-0.122	-8.559	-2.841	0.147	0.244	-0.183	0.061	0.422	9.044	1.659	0.427	0.793	0.183	1.98	9.633	0.089	0.793	-2.563	-2.319	1506697178
-8.553	-1.774	-1.58	0.671	0.488	-0.488	8.126	-2.303	-3.065	0.488	0.061	-0.305	9.382	2.355	-0.428	-0.183	1.16	-0.244	-8.253	-2.822	0.118	0.305	-0.122	0.061	0.645	8.549	1.433	0.122	0.61	0.427	2.854	9.414	0.437	0.61	-1.404	-2.075	1506697178
-8.977	-2.05	-1.811	0.793	0.244	-0.488	7.679	-1.873	-2.786	0.244	0.122	-0.427	9.185	2.049	-0.068	-0.244	0.793	-0.427	-8.419	-2.75	0.005	0.305	-0.183	0	1.008	8.41	1.39	-0.061	0.427	0.61	2.431	9.156	0.627	0.488	-0.916	-1.892	1506697178
-9.277	-1.937	-1.709	0.854	0.183	-0.549	7.338	-1.736	-2.779	0.183	0	-0.366	9.481	2.016	-0.109	-0.244	0.488	-0.549	-8.655	-2.816	-0.242	0.427	-0.366	0.061	1.418	8.61	1.501	0	0.549	0.61	1.902	9.368	0.749	0.549	-0.916	-1.526	1506697179
-9.478	-1.69	-1.509	1.038	0	-0.61	7.456	-1.792	-2.804	0.183	0	-0.366	9.978	2.089	0.013	-0.366	0.854	-0.488	-8.825	-2.949	-0.367	0.488	-0.305	0.122	1.525	8.862	1.52	0.122	0.671	0.549	1.505	9.561	0.833	0	-0.854	-1.465	1506697179
-9.555	-1.236	-1.525	0.916	-0.122	-0.732	7.691	-1.832	-2.75	0.244	0	-0.122	10.172	2.285	0.102	-0.427	1.099	-0.549	-8.934	-3.152	-0.476	0.61	-0.244	0.183	1.603	9.241	1.497	0.183	0.61	0.549	1.108	9.68	0.757	-0.122	-0.977	-1.526	1506697179
-9.635	-1.513	-1.89	1.038	-0.183	-0.732	8.366	-1.957	-2.442	-0.122	0.427	0.549	10.611	2.784	0.31	-0.366	1.465	-0.854	-9.424	-2.797	-0.874	0.61	-0.122	0.305	1.952	9.696	1.896	-0.061	-0.183	0.244	1.568	9.96	0.522	-0.366	-0.793	-1.77	1506697179
-9.686	-1.546	-1.394	0.732	-0.183	-0.244	8.534	-2.034	-2.828	-0.122	0.427	0.549	10.43	2.87	0.669	-0.366	1.221	-0.977	-9.454	-2.773	-0.864	0.549	-0.244	0.427	2.308	9.671	2.046	-0.183	0	-0.183	1.909	10.075	0.952	-0.916	-0.854	-1.587	1506697179
-10.258	-1.932	-1.363	-0.122	-0.61	0.305	8.754	-2.048	-3.054	-0.244	-0.061	0.61	10.342	2.967	1.03	-0.366	1.526	-1.221	-10.326	-3.039	-0.475	0.549	0.061	0.305	2.365	9.692	2.046	-0.244	0	-0.366	2.157	10.1	1.413	-0.916	-0.854	-1.587	1506697179
-11.222	-2.632	-2.115	-0.244	-0.854	0.488	8.341	-2.26	-3.161	-0.427	0.244	0.916	10.191	3.324	1.312	-0.427	1.587	-1.648	-10.802	-1.977	-0.054	0.793	-0.549	0.427	2.016	10.191	2.243	-0.122	-0.244	-0.305	3.912	10.612	2.143	-1.892	-0.244	-0.366	1506697179
-11.175	-4.064	-1.136	0.183	-1.648	0.977	8.665	-2.717	-3.657	-0.427	0.793	1.404	10.156	3.863	1.683	-0.244	1.648	-2.075	-11.359	-1.609	0.569	0.427	-0.61	0.305	1.785	10.31	2.768	0.061	-0.549	-0.427	4.412	11.897	4.362	-2.93	1.16	1.16	1506697179
-10.012	-4.692	0.962	0.549	-1.282	0.977	8.648	-3.274	-3.912	-0.244	1.16	1.953	10.048	4.6	2.09	-0.061	1.831	-2.38	-10.74	-1.688	1.116	0.916	-1.526	0	1.28	10.415	2.974	0.305	0.488	-0.366	2.462	12.556	5.211	-3.601	0.427	2.563	1506697179
-9.642	-3.366	1.333	0.122	-0.244	0.183	8.648	-3.274	-3.912	-0.244	1.16	1.953	9.713	5.276	2.545	0.183	1.221	-2.319	-10.481	-1.211	1.836	1.282	-1.587	0	0.397	9.978	2.811	-0.061	0.854	-0.366	-1.529	11.507	2.499	-3.601	0.427	2.563	1506697179
-10.996	-3.07	-0.489	-0.366	-1.587	-0.977	8.308	-4.517	-3.813	0	1.831	2.319	9.292	5.656	2.693	0.183	1.587	-2.197	-10.451	-0.023	2.119	0.732	-0.854	0.244	-0.383	9.597	2.931	0.305	0.427	-0.061	-2.42	11.045	0.727	-2.136	-2.136	2.625	1506697179
-8.85	-3.596	0.38	-0.122	-1.831	-1.343	8.028	-4.811	-3.625	0.305	2.563	2.258	8.656	6.096	2.692	0.366	1.343	-2.319	-10.052	-0.495	1.866	0.549	-1.587	0	-0.479	9.646	2.987	0.854	0.366	0	-1.653	11.475	0.758	-0.916	-2.747	2.319	1506697179
-7.515	-3.655	1.522	-0.244	0.061	-0.793	7.495	-4.813	-3.481	0.305	2.563	2.258	8.216	6.349	2.878	0.549	1.282	-2.38	-9.276	-0.473	2.155	0.549	-1.587	-0.061	0.148	9.412	2.783	0.854	0.854	-0.305	-1.023	9.416	1.706	-0.916	-2.747	2.319	1506697179
-8.381	-2.95	0.909	0	0.183	-0.61	6.73	-4.841	-2.956	0.549	1.953	2.258	7.838	6.404	2.98	0.61	0.916	-2.319	-8.899	-0.105	2.296	0.427	-1.587	0.183	0.148	9.412	2.783	0.854	0.854	-0.305	0.519	8.047	1.701	2.319	3.052	2.441	1506697179
-8.331	-2.79	1.002	-0.183	-0.183	-0.854	6.351	-4.907	-2.772	0.549	1.953	2.258	7.644	6.386	3.102	0.671	1.343	-2.197	-8.537	-0.243	2.534	0.183	-1.526	0.122	0.148	9.412	2.783	0.854	0.854	-0.305	0.099	8.583	1.72	1.648	5.615	1.16	1506697179
-8.028	-3.307	1.558	-0.427	0.671	-0.793	6.332	-5.131	-2.108	0.183	1.831	2.441	6.885	6.422	2.906	0.61	1.282	-2.258	-8.577	-0.104	2.742	0.122	-1.526	0	-0.287	8.693	2.329	0.732	0.732	-0.183	-2.486	7.861	0.756	1.587	2.38	-0.183	1506697179
-8.512	-3.159	0.882	-0.549	0.671	-0.671	6.397	-5.599	-1.861	0.183	1.831	2.441	6.772	6.93	2.912	0.549	0.61	-2.197	-8.876	0.193	2.845	-0.244	-1.587	0.305	-0.439	9.002	2.289	0.732	0.549	-0.061	-0.493	8.278	1.384	2.441	-1.099	-0.854	1506697179
-8.803	-3.594	0.909	-0.977	0.854	-0.61	6.413	-6.44	-1.969	0.183	2.136	2.563	6.773	7.189	2.919	0.671	1.16	-2.258	-8.808	0.236	3.097	-0.61	-1.343	0.427	-0.054	9.274	2.169	1.099	0.854	-0.244	1.736	9.235	3.246	2.441	-1.099	-0.854	1506697179
-9.914	-3.868	0.431	-0.61	0.671	-0.549	6.413	-6.44	-1.969	0.183	2.136	2.563	6.528	7.562	2.761	0.854	0.366	-2.136	-9.202	-0.319	3.202	-0.732	-1.282	0.427	0.183	9.503	2.12	1.16	1.404	-0.183	2.338	9.527	3.877	1.16	1.038	-0.732	1506697179
-9.889	-3.9	-0.038	-0.61	0.427	-1.16	7.23	-7.063	-1.4	0.305	1.343	2.319	6.885	8.284	2.671	0.977	-0.183	-1.953	-9.447	-0.528	3.262	-0.854	-1.77	0.305	0.049	10.021	1.998	1.221	1.77	-0.488	1.22	10.186	0.878	2.869	-2.258	-0.244	1506697179
-9.515	-4.003	0.078	-0.549	0.122	-0.916	6.843	-8.014	-0.663	0.977	1.587	1.465	7.278	8.898	2.817	0.916	0.427	-1.526	-9.381	-0.953	3.594	-0.977	-1.465	0.244	-0.346	10.31	1.547	1.343	1.77	-0.61	1.784	11.384	2.811	2.869	-2.258	-0.244	1506697179
-8.929	-3.437	0.104	-0.549	0.427	-0.61	5.699	-7.87	-0.056	0.916	0.427	1.526	7.29	9.176	3.059	0.793	0.916	-1.16	-8.83	-1.327	3.859	-0.671	-1.465	0.183	-0.67	10.348	0.907	1.221	1.404	-0.732	1.215	10.232	1.681	0.916	0.366	-0.549	1506697179
-9.054	-3.369	-0.368	-0.793	0.488	-0.793	6.464	-7.896	0.359	0.916	0.427	1.526	6.885	9.044	3.201	0.671	0.427	-0.732	-8.341	-1.195	4.097	-0.549	-1.038	0.183	-0.947	10.135	0.627	0.977	0.977	-0.671	0.672	9.318	1.729	0.916	-1.953	-0.977	1506697179
-9.171	-3.853	-0.884	-0.793	0.061	-0.671	6.552	-7.59	0.992	0.549	0.977	0.854	6.651	8.818	3.303	0.671	0.916	-0.427	-8.386	-1.188	4.15	-0.61	-0.732	0.122	-1.224	9.92	0.579	0.732	0.305	-0.549	1.924	9.658	0.641	0.916	-1.953	-0.977	1506697179
-8.978	-4.028	-0.818	-0.671	0.122	-0.488	6.552	-7.59	0.992	0.549	0.977	0.854	6.47	8.71	3.175	0.916	1.953	-0.366	-8.431	-1.343	4.137	-0.732	-0.61	0.061	-0.666	10.129	0.674	0.488	0	-0.549	2.342	10.013	0.735	1.16	0.122	-0.793	1506697180
-8.958	-4.076	-0.89	-0.671	0.183	-0.488	6.383	-7.194	1.384	0.488	0.793	0.732	6.034	8.638	2.797	1.282	1.404	-0.366	-8.412	-1.535	4.191	-0.793	-0.671	0.061	-0.218	10.227	0.613	0.244	0.305	-0.732	1.513	9.873	0.798	0.61	0.916	-0.427	1506697180
-8.981	-4.335	-1.062	-0.488	0.122	-0.427	6.118	-6.889	1.434	0.305	0.854	0.61	6.075	8.526	2.402	1.221	1.77	-0.366	-8.433	-1.751	4.264	-0.732	-0.61	0.061	-0.254	9.93	0.304	0.244	0.671	-0.854	0.882	9.848	0.645	0.488	0.061	-0.488	1506697180
-8.966	-4.38	-1.133	-0.305	0.122	-0.305	6.251	-6.821	1.272	0.244	0.488	0.61	6.001	8.587	2.828	0.916	1.221	-0.244	-8.446	-1.95	4.332	-0.549	-0.549	0	-0.501	9.81	-0.132	0.366	0.793	-0.793	0.961	9.999	0.758	0.488	0.061	-0.488	1506697180
-8.923	-4.232	-1.199	-0.305	0.061	-0.244	6.682	-6.876	1.442	0	0.732	0.61	5.63	8.492	2.683	0.671	-0.183	-0.427	-8.312	-2.152	4.407	-0.305	-0.427	0	-0.851	9.822	-0.386	0.488	0.122	-0.427	1.209	10.031	0.469	0.305	-0.122	-0.244	1506697180
-8.839	-4.371	-1.378	-0.183	0.061	-0.244	5.822	-6.994	1.248	-0.061	0.977	0.366	6.278	8.693	3.067	0.244	-0.183	-0.122	-8.337	-2.169	4.416	-0.183	-0.244	0	-0.8	9.927	-0.348	0.488	-0.305	-0.244	1.183	9.908	0.111	0.305	-0.122	-0.244	1506697180
-8.842	-4.575	-1.531	0.061	0.122	-0.183	5.534	-7.052	1.687	-0.061	0.977	0.366	6.399	8.808	3.146	0.122	-0.61	0.244	-8.358	-2.157	4.436	-0.061	-0.305	0	-0.758	10.145	-0.169	0.244	-0.244	-0.244	0.998	9.936	0.104	0.244	0.061	-0.183	1506697180
-8.733	-4.683	-1.552	0.305	0.122	-0.061	5.424	-7.271	2.01	-0.122	1.099	0.366	5.724	8.723	3.319	-0.122	-0.671	0.061	-8.245	-2.217	4.505	0	-0.244	-0.061	-0.611	10.159	-0.057	-0.061	0	-0.183	0.839	10.033	0.209	-0.061	-0.244	-0.061	1506697180
-8.732	-4.636	-1.639	0.488	0.061	0.061	5.424	-7.271	2.01	-0.061	0.183	0.366	5.989	8.687	3.039	-0.183	-0.61	-0.061	-8.131	-2.296	4.593	0.122	-0.122	-0.122	-0.718	10.072	-0.179	-0.366	0.061	-0.122	0.939	9.988	0.17	-0.061	-0.244	-0.061	1506697180
-8.801	-4.542	-1.683	0.61	0.061	0.122	5.455	-7.416	1.829	-0.244	0.183	-0.061	6.106	8.597	2.553	-0.244	-0.488	-0.122	-8.14	-2.354	4.637	0.305	0	-0.183	-0.847	9.982	-0.37	-0.671	-0.305	0.061	1.079	9.927	-0.029	-0.305	-0.488	0.305	1506697180
-8.825	-4.496	-1.719	0.671	-0.061	0.183	5.42	-7.309	1.867	-0.244	0.183	-0.061	6.078	8.687	2.37	-0.549	-0.244	-0.244	-8.059	-2.436	4.654	0.549	0.244	-0.244	-0.705	10.023	-0.589	-0.549	0	0.244	0.995	9.963	-0.098	-0.488	-0.366	0.305	1506697180
-8.793	-4.56	-1.628	0.854	-0.244	0.305	5.704	-7.216	1.885	-0.305	-0.061	-0.122	5.838	9.024	2.236	-0.793	-0.427	-0.305	-8.079	-2.478	4.625	0.916	0.61	-0.183	-1.011	10.086	-0.855	-0.732	-0.427	0.183	0.998	9.899	-0.061	-0.61	-0.427	0.305	1506697180
-8.928	-4.679	-1.566	0.916	-0.488	0.366	5.587	-7.046	1.657	-0.305	0	-0.183	5.588	9.726	2.001	-1.038	-0.793	0	-8.207	-2.696	4.504	1.282	0.793	-0.122	-1.669	10.068	-0.535	-0.61	-0.977	0.061	1.05	9.859	0.039	-0.671	-0.183	0.366	1506697180
-9.051	-4.904	-1.54	1.099	-0.61	0.183	5.844	-7.07	1.704	-0.549	-0.366	-0.427	5.557	10.286	2.084	-1.343	-0.732	0.488	-8.234	-2.932	4.334	1.587	0.732	-0.244	-2.359	10.281	-0.482	-0.732	-1.892	-0.305	1.2	10.08	0.169	-0.793	-0.244	0.61	1506697180
-8.902	-5.389	-1.231	1.648	-0.61	0	5.702	-7.074	1.638	-0.549	-0.366	-0.671	5.219	10.407	2.153	-1.526	-1.221	0.916	-8.483	-2.96	4.219	2.197	0.854	-0.305	-2.394	10.466	-0.452	-0.793	-2.747	-0.732	0.999	10.433	0.321	-1.038	-0.366	0.793	1506697180
-8.494	-5.484	-0.845	2.686	0.122	0	5.644	-7.171	1.264	-0.732	-0.366	-0.854	5.417	10.379	1.966	-1.526	-1.221	0.916	-8.734	-2.803	3.951	2.869	0.854	-0.427	-2.37	10.556	-0.254	-0.977	-3.418	-0.977	0.317	10.605	0.298	-1.404	-0.793	0.854	1506697180
-8.576	-4.677	-0.474	3.601	1.038	-0.183	6.181	-7.43	1.418	-1.099	-0.366	-1.16	5.115	10.043	1.932	-1.526	-1.282	0.549	-9.089	-2.08	3.637	3.418	0.61	-0.549	-2.115	10.444	0.079	-0.977	-4.028	-1.343	-0.267	10.433	0.325	-1.465	-1.648	0.732	1506697180
-8.851	-3.792	0.025	3.601	0.916	-0.122	6.07	-7.49	1.073	-1.221	0.549	-1.221	4.616	9.393	2.056	-1.587	-2.075	0.183	-9.116	-1.158	3.397	3.601	0.427	-0.671	-1.829	10.094	0.56	-0.793	-4.272	-1.709	-0.915	9.999	0.175	-1.526	-3.052	0.183	1506697180
-9.336	-3.778	0.16	3.052	0.977	-0.305	6.07	-7.49	1.073	-1.221	0.549	-1.221	4.804	8.728	1.955	-1.465	-2.502	-0.366	-9.021	-0.324	3.382	3.479	0.488	-0.916	-1.687	9.784	1.056	-0.61	-4.395	-1.892	-0.018	9.215	0.549	-1.526	-3.052	0.183	1506697180
-9.588	-4.371	0.153	3.174	0.793	-0.488	6.154	-7.483	0.941	-0.732	2.38	-0.671	5.181	8.332	1.906	-1.221	-2.197	-1.16	-9.47	0.103	3.202	3.357	0.671	-0.854	-1.672	9.79	1.403	-0.549	-4.578	-1.953	1.223	9.824	1.077	-0.916	-3.601	-1.038	1506697180
-8.843	-4.162	0.532	3.723	1.038	-0.305	6.728	-7.534	1.041	-0.732	2.38	-0.671	5.522	8.318	2.007	-0.916	-1.831	-2.014	-9.365	-0.109	3.103	3.479	0.854	-0.793	-1.615	10.002	1.57	-0.366	-4.639	-1.892	1.692	10.525	1.29	-0.977	-3.906	-0.549	1506697180
-8.412	-3.801	0.601	3.845	1.648	-0.366	6.799	-7.194	0.864	-0.671	2.869	-0.671	5.681	8.484	1.938	-0.671	-2.075	-2.686	-8.979	-0.018	3.071	3.54	1.099	-0.732	-1.708	10.075	1.592	-0.366	-4.517	-2.014	0.372	9.685	1.168	-0.916	-5.31	-0.977	1506697180
-8.514	-3.735	0.362	3.784	1.709	-0.488	6.799	-7.194	0.864	-0.977	2.747	-0.854	5.765	8.686	1.633	-0.488	-2.38	-3.052	-8.894	-0.011	2.967	3.662	1.099	-0.732	-2.101	9.85	1.611	-0.61	-4.517	-1.953	-0.073	9.29	1.713	-1.282	-6.165	-1.587	1506697180
-8.367	-3.925	0.443	3.845	2.197	-0.488	6.58	-6.601	0.526	-0.977	2.747	-0.854	5.857	8.897	1.457	-0.488	-2.136	-3.174	-8.876	0.151	2.822	3.662	1.099	-0.793	-2.385	9.539	1.745	-0.427	-4.7	-2.014	-0.559	9.184	1.292	-1.282	-6.165	-1.587	1506697180
-8.721	-4.106	0.169	3.845	2.075	-0.305	6.733	-6.082	0.25	-2.808	3.845	-0.916	5.607	9.075	1.346	-0.61	-2.258	-3.113	-9.05	0.568	2.734	3.662	1.282	-0.854	-2.528	9.314	1.865	-0.244	-4.7	-2.136	-0.913	9.439	0.172	-0.916	-6.775	-2.991	1506697180
-8.683	-4.26	0.084	3.784	2.075	-0.061	6.885	-5.621	0.068	-4.089	4.883	-0.488	5.249	9.153	1.156	-0.854	-2.991	-3.052	-9.167	0.681	2.698	3.54	1.16	-0.854	-2.528	9.314	1.865	-0.244	-4.7	-2.136	-0.191	10.417	-0.294	-2.38	-5.371	-3.784	1506697181
-8.837	-4.323	0.073	3.601	2.136	-0.061	6.885	-5.621	0.068	-5.005	4.822	-0.061	4.993	9.19	0.944	-1.038	-3.967	-2.991	-9.154	0.624	2.722	3.54	1.099	-0.977	-2.528	9.314	1.865	-0.244	-4.7	-2.136	-0.215	10.592	0.483	-2.38	-5.371	-3.784	1506697181
-8.738	-4.704	0.156	3.357	2.136	-0.061	6.662	-5.907	-0.183	-5.188	4.395	0.732	4.874	9.27	0.774	-1.282	-4.578	-2.869	-9.229	0.589	2.631	3.601	1.221	-1.038	-2.528	9.314	1.865	-0.244	-4.7	-2.136	-0.888	10.691	1.127	-1.343	-5.005	-3.906	1506697181
-8.744	-5.364	0.042	3.54	2.502	0	6.662	-5.907	-0.183	-5.188	4.395	0.732	4.687	9.293	0.676	-1.526	-4.944	-2.747	-9.351	0.511	2.473	3.723	1.343	-1.221	-2.528	9.314	1.865	-0.244	-4.7	-2.136	-1.325	10.7	1.961	-0.793	-5.737	-3.601	1506697181
-8.553	-5.245	0.017	3.967	2.502	0.122	6.44	-6.05	0.364	-4.944	3.723	1.282	4.341	9.3	0.482	-1.648	-5.31	-2.563	-9.524	0.433	2.249	4.028	1.099	-1.282	-3.444	8.476	2.351	0.732	-5.127	-1.648	-0.654	10.398	2.109	-0.793	-5.737	-3.601	1506697181
-8.111	-4.778	0.019	4.089	2.258	0.427	5.355	-6.552	-0.041	-3.906	3.906	2.441	4.09	9.336	0.217	-1.709	-5.737	-2.441	-9.483	0.465	2.103	4.211	0.916	-1.282	-3.481	8.465	2.426	0.916	-5.249	-1.587	-0.114	9.648	2.602	-0.244	-6.531	-2.869	1506697181
-7.838	-3.951	0.172	3.967	2.441	0.732	5.192	-7.252	-0.435	-3.906	3.906	2.441	4.028	9.384	0.02	-1.709	-5.859	-2.258	-9.204	0.523	1.999	4.395	0.793	-1.343	-3.557	8.446	2.5	1.038	-5.188	-1.587	0.77	9.033	3.114	-0.122	-6.47	-0.916	1506697181
-8.203	-3.448	0.238	3.479	2.014	0.916	5.083	-7.813	-0.337	-2.625	4.944	2.319	4.024	9.282	-0.001	-1.648	-5.615	-1.892	-8.948	0.863	1.904	4.517	0.854	-1.343	-3.651	8.221	2.622	1.16	-5.188	-1.526	1.305	8.193	3.273	-0.366	-6.226	-0.061	1506697181
-9.367	-3.042	0.124	3.357	0.977	0.977	5.083	-7.813	-0.337	-2.625	4.944	2.319	3.878	9.092	-0.13	-1.465	-5.371	-1.526	-9.174	1.018	1.719	4.211	1.038	-1.404	-3.583	8.073	2.762	1.221	-5.31	-1.587	1.719	7.917	2.93	-0.366	-6.226	-0.061	1506697181
-9.985	-3.308	0.217	2.686	0.427	0.671	4.542	-8.66	-0.055	-2.197	4.944	1.953	3.729	8.994	-0.158	-1.221	-5.432	-1.343	-9.365	0.702	1.432	4.028	1.038	-1.465	-3.271	8.28	2.706	1.465	-5.31	-1.587	2.23	8.486	2.889	0.732	-2.563	1.16	1506697181
-10.386	-4.887	-0.022	2.991	0.305	0.854	3.935	-9.146	-0.274	-0.488	3.418	1.404	3.941	9.18	-0.147	-1.038	-5.493	-1.526	-10.182	-0.202	1.053	3.54	1.404	-1.404	-2.868	8.917	2.442	1.709	-5.188	-1.587	3.96	9.493	4.786	0.732	-2.563	1.16	1506697181
-10.356	-4.932	-0.163	4.517	0.549	1.221	3.275	-9.497	-0.607	-0.488	3.418	1.404	4.478	9.921	-0.249	-0.916	-5.554	-2.075	-10.801	-1.471	0.47	4.211	1.282	-1.221	-2.742	10.142	1.896	2.075	-5.127	-1.343	1.323	10.149	3.979	1.343	-1.038	1.404	1506697181
-9.757	-2.932	-1.02	4.395	1.282	0.732	3.652	-9.579	-0.784	0.488	0.244	0.549	5.426	10.978	-0.397	-0.977	-5.859	-2.502	-10.612	-1.918	-0.029	4.578	1.16	-0.854	-2.428	11.309	1.29	2.502	-5.188	-1.099	-1.241	10.233	2.04	2.014	-3.296	1.587	1506697181
-9.025	-2.7	-1.903	4.761	1.77	0.427	3.822	-9.171	-0.507	-0.122	0.366	0.183	6.528	11.404	-0.19	-1.038	-5.676	-2.197	-10.203	-2.689	-0.353	4.395	1.221	-0.793	-2.375	11.56	0.828	2.075	-5.188	-1.221	-1.17	10.556	1.26	2.014	-3.296	1.587	1506697181
-8.937	-3.371	-1.944	4.883	2.441	0.916	3.869	-8.209	0.092	-0.122	0.366	0.183	6.644	11.012	0.202	-0.977	-5.554	-1.465	-10.168	-2.936	-0.641	4.7	1.282	-0.549	-2.294	11.277	0.269	1.404	-5.92	-1.282	-0.1	10.326	0.773	1.404	-5.066	0.122	1506697181
-9.51	-3.107	-2.632	5.005	2.563	1.282	4.055	-7.839	0.678	-2.38	2.441	0.061	6.586	10.557	0.325	-1.16	-5.432	-1.038	-10.536	-2.464	-0.697	4.639	0.671	-0.366	-1.509	11.112	-0.011	0.977	-5.92	-1.282	1.701	9.912	-0.122	1.526	-3.967	0.488	1506697181
-9.354	-2.304	-3.257	4.944	2.625	0.671	4.154	-8.27	1.083	-2.38	2.441	0.061	6.493	9.979	0.234	-1.465	-5.432	-1.038	-10.418	-2.555	-0.531	4.578	0.793	-0.183	-0.973	10.779	0.081	0.854	-5.127	-1.465	2.326	10.238	-0.31	1.526	-3.967	0.488	1506697181
-9.842	-2.401	-3.448	4.456	2.625	0.549	3.798	-8.656	1.227	-2.258	4.883	0.305	6.501	9.518	0.103	-1.648	-5.249	-0.977	-10.61	-2.433	-0.563	4.7	0.122	-0.305	-1.128	10.435	0.214	0.854	-4.7	-1.221	1.138	10.433	-0.93	1.282	-3.296	0.061	1506697181
-9.82	-2.436	-3.487	4.7	1.892	0.549	3.497	-9.202	1.3	-2.258	4.883	0.305	6.489	9.3	0.036	-1.587	-4.944	-0.732	-10	-2.339	-0.413	4.517	0	-0.488	-1.276	10.136	0.353	0.977	-4.456	-0.854	1.468	10.485	-1.303	1.221	-3.906	-0.122	1506697181
-9.184	-2.366	-2.95	5.066	2.258	0.366	3.423	-9.668	1.285	-1.526	4.028	-0.244	6.362	9.006	-0.038	-1.465	-4.7	-0.244	-9.509	-2.491	-0.406	4.639	-0.061	-0.671	-1.434	9.727	0.512	0.854	-4.089	-0.793	1.854	10.335	-0.623	0.793	-3.662	-0.305	1506697181
-9.126	-2.052	-2.887	5.188	2.136	0.488	3.378	-9.469	1.066	-1.526	4.028	-0.244	6.133	8.736	-0.057	-1.343	-4.395	0.305	-9.077	-2.405	-0.33	4.761	0.061	-0.732	-1.715	9.31	0.464	0.793	-4.028	-0.671	1.439	9.801	-0.362	0.732	-3.967	-0.488	1506697181
-9.423	-1.607	-2.846	5.188	1.648	0.488	3.199	-8.964	0.865	-1.343	4.089	-0.793	5.819	8.455	0.068	-1.343	-4.272	0.732	-8.819	-2.42	-0.333	4.822	-0.061	-0.854	-1.8	8.915	0.443	0.854	-4.028	-0.549	2.378	9.482	-0.493	0.488	-4.333	-0.427	1506697181
-9.627	-1.509	-2.603	5.066	1.099	0.488	2.86	-8.494	0.658	-1.404	4.517	-1.221	5.498	8.414	0.208	-1.465	-4.456	0.977	-8.859	-2.229	-0.482	4.822	0.061	-0.977	-1.683	8.857	0.42	0.977	-4.089	-0.488	2.674	9.595	0.209	0	-4.089	-0.488	1506697181
-9.348	-1.105	-2.298	4.822	0.977	0.427	2.503	-8.082	0.396	-1.465	4.7	-1.343	5.412	8.616	0.371	-1.648	-4.822	1.099	-9.062	-1.943	-0.526	4.822	0.061	-0.977	-1.44	9.146	0.635	1.282	-4.15	-0.61	2.433	9.595	0.49	0	-4.089	-0.488	1506697181
-9.593	-1.203	-2.284	4.639	1.038	0.366	2.166	-7.718	0.12	-1.343	4.639	-1.099	5.563	8.527	0.763	-1.648	-4.761	1.038	-9.286	-1.907	-0.548	4.639	0	-0.793	-1.194	9.372	0.947	1.526	-3.967	-0.61	2.73	9.323	-0.353	-0.305	-3.845	-0.305	1506697181
-9.863	-1.397	-2.327	4.761	0.793	0.183	1.973	-7.528	-0.146	-1.16	3.601	0	5.907	8.638	1.229	-1.404	-4.395	0.916	-9.43	-1.736	-0.644	4.517	0.183	-0.793	-0.712	9.808	1.213	1.343	-3.845	-0.549	2.662	9.505	-0.496	-0.305	-3.845	-0.305	1506697182
-9.746	-1.153	-1.791	4.578	0.916	0.122	2.125	-7.583	-0.374	-1.16	3.601	0	6.227	8.87	1.589	-1.221	-3.662	0.61	-9.546	-1.756	-0.715	4.211	0.427	-0.671	-0.408	10.363	1.44	1.099	-3.54	-0.549	1.421	9.782	-0.301	-0.305	-3.601	-0.549	1506697182
-9.924	-0.696	-1.602	4.395	0.61	0	2.342	-7.766	-0.541	-1.343	3.113	1.221	6.422	8.906	1.859	-1.038	-2.991	0.244	-9.527	-1.818	-0.812	4.028	0.488	-0.549	-0.341	10.572	1.495	0.793	-3.357	-0.549	1.699	9.788	-0.165	-0.488	-4.15	-0.854	1506697182
-9.976	-0.233	-1.54	3.723	0	-0.122	2.757	-7.897	-0.52	-1.343	3.113	1.221	6.497	8.99	2.111	-1.038	-2.441	-0.061	-9.268	-1.534	-0.786	3.723	0.671	-0.305	-0.334	10.648	1.404	0.366	-3.479	-0.61	2.324	9.743	0.061	-0.549	-3.784	-0.977	1506697182
-10.216	-0.573	-1.276	2.686	-0.122	-0.122	3.108	-7.955	-0.305	-1.953	4.028	1.465	6.407	9.018	2.318	-1.16	-2.136	-0.244	-9.185	-1.577	-0.626	3.296	0.977	-0.122	-0.493	10.517	1.327	-0.122	-3.723	-0.732	2.818	9.592	0.604	-0.549	-2.869	-0.977	1506697182
-10.816	-1.835	-0.906	1.648	-0.122	-0.061	3.193	-7.922	-0.093	-2.136	4.089	1.038	6.136	9.24	2.28	-1.343	-2.258	-0.549	-10.896	-1.357	-0.596	2.93	1.343	0.061	-0.52	10.786	1.364	-0.488	-3.906	-0.732	2.328	10.122	1.206	-0.671	-2.991	-0.977	1506697182
-11.24	-2.674	-1.412	1.831	-0.244	0.427	3.193	-7.922	-0.093	-2.136	4.089	1.038	5.969	10.373	1.937	-1.709	-2.808	-1.221	-11.146	-0.104	-0.256	2.441	1.526	1.282	-0.16	11.773	2.065	-0.488	-3.235	-1.16	2.558	11.243	3.079	-0.671	-2.991	-0.977	1506697182
-10.389	-4.12	-0.408	1.77	-1.343	0.977	3.085	-10.241	0.042	-1.282	2.319	0.183	6.206	10.206	1.683	-1.587	-2.197	-1.465	-10.464	-1.396	0.299	2.075	0.732	0.549	-1.31	11.112	2.741	-0.061	-2.441	-1.404	2.838	12.013	5.507	-3.662	-3.784	0.732	1506697182
-9.825	-4.722	1.02	2.075	-0.854	1.16	3.226	-10.066	-0.244	-1.038	1.465	-0.671	5.983	9.428	2.041	-1.038	-0.732	-1.038	-10.238	-0.636	1.227	2.686	0.183	0.549	-2.306	9.698	2.897	-0.977	-2.869	-0.732	1.084	11.809	4.273	-4.395	-3.784	1.892	1506697182
-10.134	-3.285	0.383	2.014	-1.77	0.488	3.284	-9.899	-0.347	-1.038	1.892	-1.709	5.247	9.092	2.263	-0.977	-0.244	-0.61	-10.46	0.273	1.017	2.625	-0.061	0.61	-2.34	8.818	3.426	-0.793	-2.136	-0.61	-0.559	11.665	2.853	-4.395	-3.784	1.892	1506697182
-9.869	-3.326	0.041	1.831	-1.953	-0.366	3.284	-9.899	-0.347	-1.038	1.892	-1.709	4.487	9.345	2.22	-1.404	-0.793	-0.549	-10.502	0.355	0.902	2.014	0.427	0.427	-2.6	8.89	3.719	-0.305	-1.343	-0.549	-1.546	11.37	2.854	-3.296	-4.395	2.197	1506697182
-8.52	-3.528	1.18	2.502	-0.732	-0.366	2.425	-10.401	-1.27	-0.488	2.136	-1.953	4.069	9.599	2.299	-1.831	-1.831	-0.549	-10.121	0.726	0.674	2.258	-0.061	0.122	-2.964	8.982	3.632	0.122	-2.014	-0.366	-1.233	11.379	1.841	-2.38	-3.601	2.319	1506697182
-8.656	-2.382	1.475	2.319	-0.122	0	1.724	-10.198	-1.977	-0.488	2.136	-1.953	3.926	9.302	2.533	-1.892	-2.441	-0.366	-9.848	1.312	0.629	1.892	-0.244	0.122	-2.542	8.701	4.035	0.427	-2.075	-0.427	-0.404	9.947	1.576	-2.38	-3.601	2.319	1506697182
-8.725	-1.552	1.531	1.465	-0.305	-0.183	1.657	-9.33	-2.189	-0.244	0.305	-1.77	4.07	8.772	2.625	-1.526	-2.075	-0.122	-9.366	1.203	0.513	1.587	0	-0.061	-2.198	8.364	4.255	0.122	-1.648	-0.488	0.988	8.617	1.459	-1.648	-0.732	1.465	1506697182
-8.266	-1.5	1.946	0.61	0.061	-0.244	1.657	-9.33	-2.189	-0.244	0.305	-1.77	4.012	8.436	2.84	-1.221	-1.038	-0.122	-9.325	1.443	0.458	1.221	-0.305	-0.305	-1.913	8.175	4.284	-0.061	-1.648	-0.549	1.194	7.741	0.86	-0.183	0.61	0.61	1506697182
-8.305	-1.627	2.238	-0.061	0.305	-0.305	1.828	-8.543	-2.029	-0.549	0.977	-1.221	3.612	8.051	2.858	-0.854	-1.038	-0.244	-9.3	1.791	0.45	0.732	-0.488	-0.366	-1.579	8.092	4.441	0.061	-1.404	-0.549	1.122	7.326	2.017	-0.183	0.61	0.61	1506697182
-8.727	-1.694	2.293	-0.305	0.122	-0.183	1.48	-8.312	-2.08	-0.61	1.587	-0.732	3.637	7.925	3.016	-0.427	-1.282	-0.488	-9.344	1.938	0.39	0.305	0	-0.061	-1.455	8.228	4.628	0	-0.793	-0.549	1.343	7.522	2.388	0.488	4.517	-0.305	1506697182
-8.661	-1.838	2.165	-0.916	0.122	-0.061	1.366	-8.306	-1.956	-0.427	1.16	-0.488	4.09	8.01	3.226	-0.061	-0.61	-0.671	-9.278	1.766	0.425	-0.122	0.122	-0.183	-1.425	8.313	4.724	0.183	-0.549	-0.488	1.977	7.659	2.628	1.587	2.625	-0.183	1506697182
-8.612	-2.064	2.021	-0.916	0.549	0.061	1.457	-8.408	-1.877	0.061	-0.305	0.305	4.402	8.077	3.454	0.305	0	-0.671	-9.47	1.619	0.292	-0.488	-0.122	-0.244	-1.462	8.404	4.835	0.061	-0.305	-0.366	2.652	8.26	4.453	1.587	2.625	-0.183	1506697182
-8.811	-1.712	2.438	-0.916	0.366	0.244	1.632	-8.544	-1.814	0.366	-0.977	0.671	4.402	8.077	3.454	0.305	0	-0.671	-9.375	1.605	0.273	-0.793	0.122	-0.366	-1.503	8.333	4.862	0	0.122	-0.244	2.982	8.514	5.795	0	0.549	-0.244	1506697182
-9.783	-2.291	1.961	-1.709	0.732	0.366	1.999	-8.675	-1.639	0.366	-0.977	0.671	4.402	8.077	3.454	0.305	0	-0.671	-9.628	1.643	0.522	-1.221	0.61	-0.427	-1.683	8.226	4.895	0.061	0.366	-0.122	1.554	7.844	4.27	1.526	-1.587	-0.305	1506697182
-10.482	-3.647	0.979	-1.221	0.061	-0.244	2.316	-8.918	-1.414	0.549	-1.038	1.16	4.402	8.077	3.454	0.305	0	-0.671	-10.53	0.488	-0.004	-1.038	-0.427	-0.549	-1.805	8.675	4.504	0.122	0.549	0.061	0.762	9.674	1.902	1.526	-1.587	-0.305	1506697182
-10.567	-4.134	1.066	-0.305	-0.061	0.366	2.489	-9.778	-1.292	0.793	-0.793	2.014	4.402	8.077	3.454	0.305	0	-0.671	-11.233	-0.441	0.251	-1.465	-0.427	-0.61	-1.879	9.509	3.998	0.427	0.854	0.244	6.142	11.55	6.988	0.61	2.014	0.671	1506697182
-9.327	-2.773	1.404	-0.854	0.671	0.183	2.584	-10.279	-1.269	0.793	-0.793	2.014	4.402	8.077	3.454	0.305	0	-0.671	-10.442	-1.044	0.779	-1.099	-0.427	-0.61	-2.387	10.19	3.449	0.549	1.404	0.427	-0.537	9.916	3.296	0.244	1.038	0.61	1506697182
-9.824	-2.448	-0.77	-1.343	1.404	-0.793	3.08	-10.177	-0.817	0.732	-1.282	2.075	4.402	8.077	3.454	0.305	0	-0.671	-10.718	-1.048	0.763	-1.16	-0.61	-0.366	-2.89	10.275	3.102	0.427	1.343	0.366	0.331	9.656	1.507	0.244	1.038	0.61	1506697182
-9.666	-3.448	-1.659	-1.099	0.244	-0.977	3.858	-9.837	0.024	-0.366	0.916	2.014	4.564	8.174	3.677	0.305	0	-0.671	-9.926	-1.586	0.877	-1.465	-0.732	-0.427	-2.942	10.246	2.559	0.244	0.977	0.122	-0.047	10.451	1.22	1.587	-0.183	-0.671	1506697183
-9.057	-4.109	-1.707	-0.977	0.549	-0.305	3.508	-9.495	0.718	-0.366	0.916	2.014	4.564	8.174	3.677	0.61	0.183	-0.488	-9.52	-2.643	1.108	-1.587	-0.793	-0.549	-2.792	9.897	1.867	-0.122	0.793	0.061	1.044	10.034	1.181	1.587	0.366	-0.549	1506697183
-9.03	-4.045	-1.872	-0.427	0.977	-0.305	2.379	-8.823	0.884	-0.427	1.953	1.282	5.023	9.745	1.428	0.61	0.183	-0.488	-9.375	-3.368	1.177	-1.16	-0.732	-0.488	-2.607	9.659	1.104	-0.427	0.977	0.183	0.896	10.054	0.492	1.587	0.366	-0.549	1506697183
-9.148	-3.868	-1.966	-0.061	0.732	-0.366	1.709	-8.442	1.102	-0.183	0.671	0.244	4.734	9.368	0.622	-0.061	0.793	-0.183	-9.501	-3.621	1.104	-0.916	-0.671	-0.366	-2.682	9.611	0.729	-0.366	1.16	0.183	0.245	10.036	0.343	1.282	-0.427	-0.427	1506697183
-9.185	-3.207	-1.778	-0.122	0.916	-0.427	1.729	-8.275	1.487	0.122	-1.221	-0.366	4.645	9.607	-0.075	-0.366	-0.122	-0.366	-9.36	-3.353	0.997	-0.732	-1.099	-0.183	-2.897	9.691	0.677	0	1.099	0.061	0.427	10.024	0.358	0.977	-1.099	-0.488	1506697183
-9.338	-2.827	-1.939	-0.244	0.366	-0.793	1.744	-8.254	1.698	-0.061	-0.671	0	4.8	9.61	-0.522	-0.366	-0.122	-0.366	-9.045	-3.504	1.037	-0.732	-1.099	-0.183	-3.146	9.678	0.87	0.183	0.916	-0.305	1.217	9.988	0.261	0.977	-1.099	-0.488	1506697183
-9.165	-3.157	-1.834	-0.183	0.122	-0.854	1.568	-8.058	1.738	-0.305	-0.122	0.427	5.024	9.429	-0.524	-0.061	-0.916	0	-8.829	-3.626	1.248	-0.183	-1.099	0.061	-3.296	9.501	0.979	0.122	0.61	-0.488	1.889	9.981	0.702	0.854	0.366	-0.488	1506697183
-9.107	-3.546	-1.866	0.061	0.244	-0.732	1.416	-8.034	1.69	-0.305	-0.122	0.427	5.069	9.351	-0.519	0.427	0.122	0	-8.763	-3.56	1.445	0.122	-1.099	0.122	-3.224	9.434	0.933	-0.122	0.366	-0.61	1.436	9.838	0.711	0.61	0.427	-0.305	1506697183
-9.268	-3.71	-1.983	0.549	0.122	-0.549	1.378	-8.049	1.473	-0.366	0	0.61	4.747	9.331	-0.456	0.671	0.488	-0.122	-8.887	-3.51	1.609	0.122	-1.099	0.122	-3.181	9.444	1.034	-0.183	0.549	-0.854	1.056	9.902	0.768	0.61	0.427	-0.305	1506697183
-9.387	-3.28	-1.871	0.671	0.061	-0.427	1.378	-8.049	1.473	-0.305	-0.183	0.732	4.512	9.489	-0.24	0.732	0.244	-0.366	-8.905	-3.333	1.84	0.549	-0.977	0.244	-3.385	9.5	0.97	-0.122	0.488	-0.916	1.308	9.981	0.67	0.305	-0.793	-0.061	1506697183
-9.593	-2.923	-1.865	0.549	-0.122	-0.366	1.529	-8.171	1.215	-0.305	-0.183	0.732	4.52	9.658	0.055	0.671	0.061	-0.549	-8.891	-3.115	2.012	0.671	-0.793	0.305	-3.64	9.521	1	0	0.183	-0.854	1.614	9.975	0.294	0.122	-0.671	-0.061	1506697183
-9.612	-3.217	-1.906	0.61	-0.427	-0.366	1.694	-8.471	0.922	-0.549	-0.183	0.61	4.614	9.758	0.404	0.671	0.061	-0.549	-8.923	-3.054	2.115	0.671	-0.793	0.305	-3.774	9.542	1.132	0	-0.122	-0.854	1.904	9.938	0.334	0.122	-0.671	-0.061	1506697183
-9.459	-3.64	-1.516	1.038	-0.366	0	1.916	-8.699	0.723	-0.793	0.244	0.488	4.683	9.91	0.775	0.183	-0.183	-0.732	-9.091	-2.945	2.164	0.916	-0.183	0.427	-3.743	9.648	1.251	-0.061	-0.305	-0.854	1.69	9.985	0.383	0	-0.061	-0.122	1506697183
-9.39	-3.346	-1.333	1.099	-0.244	0.122	1.765	-8.959	0.614	-0.977	0.671	0	4.742	10.106	1.012	0.183	-0.183	-0.732	-9.317	-2.582	2.176	0.977	-0.061	0.549	-3.691	9.845	1.414	-0.122	-0.549	-0.793	1.409	9.96	0.349	-0.061	-0.793	-0.122	1506697183
-9.336	-2.921	-1.278	0.732	-0.183	-0.122	1.765	-8.959	0.614	-0.977	0.671	0	4.822	10.251	1.108	-0.061	-0.366	-0.854	-9.747	-1.989	2.15	0.977	-0.061	0.549	-3.622	10.015	1.802	-0.061	-0.732	-0.793	1.505	9.979	0.142	-0.061	-0.793	-0.122	1506697183
-9.427	-2.991	-1.23	0.244	-0.061	-0.366	1.609	-9.519	0.443	-0.977	0.61	-0.122	4.904	10.137	1.243	-0.244	-0.732	-0.977	-9.756	-1.031	2.159	0.916	-0.183	0.671	-3.45	9.976	2.323	-0.061	-0.732	-0.793	1.787	9.954	-0.126	-0.183	-0.488	-0.244	1506697183
-9.311	-3.616	-0.907	0.183	-0.244	-0.366	1.525	-9.855	0.139	-0.549	0.61	-0.244	4.945	9.631	1.453	-0.244	-0.732	-0.977	-9.516	-0.535	2.304	0.488	-0.244	0.549	-3.28	9.508	2.82	-0.183	-0.549	-0.854	1.177	10.014	0.069	-0.122	0.061	-0.488	1506697183
-8.983	-4.165	-0.286	0.61	0	-0.061	1.304	-9.788	-0.243	-0.549	0.61	-0.244	4.869	9.058	1.72	0.366	0.366	-0.549	-9.3	-0.451	2.434	0.488	-0.244	0.549	-3.23	8.872	2.946	-0.549	-0.366	-0.671	0.525	9.932	0.468	-0.122	0.061	-0.488	1506697183
-8.979	-3.813	-0.024	0.732	0.122	0	0.977	-9.639	-0.648	-0.244	0.183	-0.549	4.585	8.845	1.909	0.366	0.916	-0.366	-9.193	-0.465	2.549	0.366	-0.061	0.366	-3.362	8.43	2.851	-0.671	-0.061	-0.427	0.336	9.88	0.878	-0.244	-0.61	-0.61	1506697183
-9.134	-3.463	0.13	0.366	0.122	-0.122	0.977	-9.639	-0.648	0	-0.488	-0.854	4.585	8.845	1.909	0.366	0.916	-0.366	-9.193	-0.465	2.549	0.366	-0.061	0.366	-3.362	8.43	2.851	-0.671	-0.061	-0.427	0.336	9.88	0.878	-0.244	-0.61	-0.61	1506697183
-9.199	-3.464	0.263	0.061	-0.122	-0.305	0.829	-9.251	-1.211	0.122	-1.099	-0.732	3.909	9.366	1.695	-0.427	-0.183	0.061	-9.457	0.201	2.5	0.488	-0.061	0.305	-4.06	8.351	3.143	0.061	0.183	0.061	0.852	9.859	1.226	-0.305	-0.977	-0.488	1506697183
-9.051	-3.663	0.396	0	-0.061	-0.244	1.107	-9.196	-1.291	0.122	-1.099	-0.732	3.923	9.609	1.623	-0.427	-0.61	0.366	-9.442	0.571	2.546	0.183	-0.183	0.305	-4.131	8.558	3.472	0.244	0.305	0.122	0.69	9.841	1.158	-0.183	0	-0.488	1506697183
-9.095	-3.819	0.464	0	-0.061	-0.122	1.251	-9.129	-1.5	0.122	-0.366	-0.244	4.014	9.646	1.671	-0.427	-0.61	0.366	-9.299	0.607	2.625	0.061	-0.061	0.244	-4.118	8.626	3.75	0.061	0.366	0.122	0.389	9.757	1.322	-0.061	0	-0.549	1506697183
-9.014	-3.854	0.513	0	-0.061	-0.061	1.291	-9.051	-1.75	0.061	0.183	0.122	3.869	9.683	1.818	-0.061	0	0.671	-9.281	0.617	2.698	0.061	-0.061	0.244	-4.181	8.594	3.773	-0.305	0.488	0.183	0.446	9.837	1.553	-0.061	0	-0.549	1506697183
-9.043	-3.802	0.471	-0.061	-0.061	0.061	1.416	-9.046	-1.896	0.183	-0.366	0.122	3.499	9.795	1.998	0.366	1.343	0.916	-9.292	0.682	2.673	-0.122	0.061	0.122	-4.317	8.509	3.677	-0.366	0.488	0.244	0.543	9.789	1.56	0	-0.122	-0.366	1506697183
-9.113	-3.719	0.457	-0.183	-0.061	0	1.598	-9.064	-1.998	0.244	-0.549	0	3.067	9.847	2.128	0.366	1.343	0.916	-9.304	0.659	2.643	-0.122	0.122	0.122	-4.448	8.451	3.553	-0.305	0.305	0.305	0.437	9.801	1.487	0	0.061	-0.183	1506697184
-9.085	-3.768	0.476	-0.305	-0.061	0	1.742	-8.961	-1.976	0.244	-0.549	0	2.816	9.861	2.147	0.122	1.099	0.793	-9.36	0.61	2.565	-0.122	0.122	0.122	-4.43	8.473	3.467	-0.183	0.183	0.366	0.029	9.796	1.465	0	0.061	-0.183	1506697184
-9.058	-3.787	0.347	-0.366	-0.061	0	1.79	-8.899	-1.881	0.183	-0.488	-0.061	2.854	9.859	2.097	-0.366	0	0.366	-9.366	0.48	2.451	-0.244	0.244	0.122	-4.298	8.585	3.454	-0.122	0.061	0.366	-0.038	9.788	1.276	0.122	-0.061	-0.305	1506697184
-9.062	-3.923	0.251	-0.427	-0.122	-0.061	1.873	-8.856	-1.748	0.061	-0.427	-0.122	2.999	9.795	1.976	-0.366	0	0.366	-9.39	0.408	2.35	-0.305	0.244	0.122	-4.103	8.681	3.46	-0.183	0	0.244	0.03	9.818	1.284	0.183	0.122	-0.244	1506697184
-8.983	-3.985	0.22	-0.366	-0.061	0	1.902	-8.799	-1.572	-0.061	-0.305	-0.244	3.116	9.703	1.899	-0.366	0.122	0	-9.421	0.336	2.263	-0.305	0.244	0.122	-3.953	8.725	3.433	-0.305	0	0.183	-0.048	9.871	1.31	0.183	0.122	-0.244	1506697184
-9.103	-3.938	0.072	-0.366	-0.061	0	1.863	-8.751	-1.392	-0.061	-0.305	-0.244	3.279	9.63	1.798	-0.183	0.183	-0.488	-9.5	0.258	2.236	-0.366	0.061	0.122	-3.87	8.733	3.402	-0.366	0.061	0.061	-0.158	9.856	1.258	0.244	0.061	-0.122	1506697184
-9.082	-3.792	-0.029	-0.305	-0.061	0	1.768	-8.805	-1.267	-0.061	-0.305	-0.305	3.464	9.594	1.737	-0.183	0.183	-0.488	-9.503	0.199	2.227	-0.427	0.122	0.122	-3.884	8.732	3.323	-0.366	0.061	0.061	-0.142	9.915	1.061	0.244	-0.122	-0.061	1506697184
-9.192	-3.689	-0.118	-0.366	-0.061	0.061	1.68	-8.929	-1.165	-0.061	-0.366	-0.305	3.631	9.595	1.692	-0.183	-0.061	-0.732	-9.47	0.077	2.232	-0.427	0.122	0.122	-3.931	8.748	3.274	-0.305	0.061	0.061	0.039	9.863	0.919	0.244	-0.122	-0.061	1506697184
-9.17	-3.675	-0.225	-0.366	-0.183	0.061	1.659	-8.996	-1.113	-0.061	-0.366	-0.305	3.865	9.612	1.658	-0.183	-0.061	-0.671	-9.47	-0.014	2.158	-0.366	0.122	0.061	-3.93	8.774	3.231	-0.244	0	0.061	0.264	9.874	0.794	0.366	0.122	0.061	1506697184
-9.166	-3.742	-0.309	-0.366	-0.061	0.122	1.744	-9.073	-1.025	-0.061	-0.427	-0.122	4.057	9.615	1.675	-0.183	-0.061	-0.671	-9.495	-0.158	2.107	-0.305	0.183	0.061	-3.903	8.798	3.179	-0.244	-0.061	0.122	0.217	9.869	0.687	0.305	0.305	0	1506697184
-9.214	-3.723	-0.42	-0.305	-0.061	0.122	1.744	-9.073	-1.025	-0.061	-0.427	-0.122	4.177	9.564	1.707	-0.183	0	-0.549	-9.52	-0.236	2.01	-0.305	0.183	0.061	-3.779	8.814	3.135	-0.183	-0.122	0.122	0.194	9.957	0.67	0.305	0.305	0	1506697184
-9.216	-3.659	-0.443	-0.244	0	0.122	1.943	-9.028	-0.697	-0.061	-0.366	-0.061	4.198	9.533	1.717	-0.244	0	-0.244	-9.537	-0.297	1.951	-0.244	0.183	-0.061	-3.664	8.849	3.115	-0.183	-0.122	0.122	0.138	9.952	0.657	0.183	0.061	0.061	1506697184
-9.241	-3.537	-0.484	-0.244	-0.061	0.183	2.056	-8.982	-0.549	-0.061	-0.244	0	4.276	9.469	1.72	-0.244	0	-0.244	-9.545	-0.351	1.906	-0.244	0.183	-0.061	-3.592	8.842	3.101	-0.122	-0.122	0.183	0.266	9.927	0.529	0.183	-0.061	0.122	1506697184
-9.293	-3.506	-0.553	-0.244	-0.061	0.183	2.175	-8.959	-0.441	0	-0.183	0.122	4.308	9.447	1.717	-0.244	0	0.061	-9.591	-0.373	1.869	-0.183	0.244	-0.061	-3.517	8.888	3.102	-0.061	-0.122	0.244	0.401	9.926	0.453	0.183	-0.061	0.122	1506697184
-9.265	-3.456	-0.569	-0.244	0	0.183	2.226	-9.031	-0.383	0	-0.061	0.122	4.283	9.487	1.705	-0.183	0	0.183	-9.593	-0.377	1.81	-0.183	0.244	-0.122	-3.444	8.953	3.106	-0.061	-0.061	0.244	0.391	9.946	0.4	0.122	0.061	0.061	1506697184
-9.305	-3.406	-0.616	-0.183	0	0.183	2.232	-9.068	-0.359	0.061	0.061	0.122	4.238	9.488	1.701	-0.183	0	0.183	-9.579	-0.431	1.765	-0.183	0.244	-0.122	-3.425	8.981	3.085	0	-0.061	0.305	0.353	9.927	0.337	0.061	0	0.061	1506697184
-9.324	-3.359	-0.644	-0.122	0	0.183	2.242	-9.105	-0.388	0.183	0	0.061	4.187	9.484	1.737	-0.122	0.061	0.305	-9.557	-0.518	1.743	-0.183	0.244	-0.122	-3.402	8.989	3.051	0	-0.061	0.305	0.419	9.933	0.334	0.061	0	0.061	1506697184
-9.323	-3.299	-0.658	-0.122	0	0.244	2.242	-9.105	-0.388	0.244	-0.122	-0.061	4.104	9.479	1.774	-0.122	0	0.305	-9.564	-0.571	1.677	-0.122	0.366	-0.183	-3.424	8.996	3.025	0.061	-0.122	0.366	0.44	9.923	0.303	0	0	0.061	1506697184
-9.362	-3.291	-0.682	-0.122	0	0.244	2.344	-9.068	-0.432	0.244	-0.122	-0.244	4.102	9.503	1.8	-0.122	0	0.305	-9.595	-0.573	1.614	-0.122	0.366	-0.183	-3.395	9.018	3.001	0.061	-0.122	0.366	0.458	9.917	0.27	-0.061	0	0	1506697184
-9.339	-3.296	-0.65	-0.061	0.061	0.244	2.348	-9.026	-0.394	0.244	0	-0.305	4.14	9.51	1.841	-0.244	-0.122	0.366	-9.607	-0.663	1.516	-0.122	0.427	-0.244	-3.348	9.042	3.004	0.122	-0.244	0.427	0.391	9.918	0.24	-0.061	0	0	1506697184
-9.35	-3.284	-0.636	0	0.061	0.244	2.348	-9.026	-0.394	0.244	0.061	-0.366	4.143	9.54	1.849	-0.244	-0.183	0.366	-9.615	-0.677	1.428	-0.061	0.488	-0.305	-3.248	9.122	3.015	0.122	-0.305	0.427	0.407	9.933	0.29	-0.122	-0.061	-0.061	1506697184
-9.349	-3.26	-0.61	0.061	0.061	0.244	2.405	-8.931	-0.309	0.244	0.061	-0.366	4.167	9.551	1.907	-0.244	-0.183	0.366	-9.597	-0.786	1.314	-0.061	0.488	-0.305	-3.177	9.174	2.981	0.122	-0.305	0.427	0.42	9.93	0.384	-0.183	-0.061	0	1506697184
-9.372	-3.235	-0.615	0.122	0.061	0.244	2.415	-8.876	-0.276	0.244	0.183	-0.488	4.185	9.512	1.942	-0.305	-0.244	0.305	-9.617	-0.833	1.199	0	0.549	-0.305	-3.102	9.16	2.952	0.122	-0.427	0.427	0.309	9.916	0.358	-0.183	-0.061	0	1506697184
-9.378	-3.216	-0.589	0.183	0.061	0.244	2.4	-8.8	-0.28	0.244	0.183	-0.488	4.205	9.488	1.985	-0.366	-0.427	0.244	-9.659	-0.845	1.09	0.183	0.671	-0.305	-2.987	9.202	2.966	0.122	-0.549	0.427	0.226	9.922	0.389	-0.183	-0.061	0	1506697184
-9.412	-3.192	-0.569	0.244	0.061	0.183	2.4	-8.8	-0.28	0.183	0.183	-0.488	4.271	9.49	2.012	-0.366	-0.427	0.244	-9.721	-0.873	0.994	0.183	0.671	-0.305	-2.907	9.264	2.981	0.122	-0.61	0.427	0.246	9.956	0.446	-0.244	-0.183	-0.061	1506697184
-9.388	-3.147	-0.567	0.305	0.061	0.244	2.542	-8.809	-0.342	0.122	0.244	-0.427	4.323	9.51	2.028	-0.427	-0.549	0.122	-9.726	-0.876	0.901	0.183	0.61	-0.305	-2.871	9.293	3.004	0.122	-0.671	0.427	0.248	9.946	0.44	-0.244	-0.183	-0.061	1506697185
-9.397	-3.045	-0.602	0.366	0.122	0.244	2.763	-8.909	-0.321	-0.122	0.61	-0.244	4.365	9.438	2.104	-0.488	-0.671	0.183	-9.75	-0.888	0.683	0.427	0.488	-0.366	-2.744	9.219	3.09	0.122	-0.854	0.305	0.266	9.921	0.557	-0.244	-0.305	-0.061	1506697185
-9.343	-3.013	-0.534	0.488	0.122	0.244	2.885	-8.934	-0.202	-0.122	0.61	-0.244	4.363	9.336	2.139	-0.488	-0.732	0.183	-9.726	-0.874	0.636	0.427	0.488	-0.366	-2.659	9.172	3.106	0.183	-0.977	0.244	0.325	9.929	0.591	-0.244	-0.305	-0.061	1506697185
-9.377	-2.961	-0.508	0.488	0.183	0.244	2.934	-9.042	-0.184	-0.244	1.038	-0.244	4.359	9.258	2.184	-0.549	-0.793	0.183	-9.709	-0.914	0.546	0.488	0.366	-0.488	-2.54	9.156	3.094	0.183	-1.038	0.244	0.293	9.885	0.64	-0.244	-0.244	-0.061	1506697185
-9.438	-2.893	-0.473	0.549	0.244	0.305	2.912	-9.037	-0.071	-0.732	2.014	-0.061	4.369	9.168	2.21	-0.549	-0.793	0.183	-9.756	-0.902	0.469	0.488	0.366	-0.488	-2.395	9.129	3.119	0.244	-1.099	0.244	0.29	9.906	0.7	-0.305	-0.305	-0.061	1506697185
-9.445	-2.812	-0.415	0.549	0.244	0.305	2.912	-9.037	-0.071	-0.732	2.014	-0.061	4.407	9.132	2.22	-0.549	-0.977	0.061	-9.739	-0.983	0.371	0.549	0.549	-0.488	-2.267	9.156	3.119	0.305	-1.099	0.244	0.307	9.91	0.778	-0.305	-0.305	-0.061	1506697185
-9.484	-2.726	-0.406	0.549	0.305	0.244	2.712	-9.239	-0.223	-0.793	2.502	0	4.467	9.153	2.211	-0.549	-1.038	-0.061	-9.762	-1.029	0.278	0.671	0.427	-0.488	-2.159	9.281	3.1	0.305	-1.16	0.183	0.323	9.881	0.837	-0.305	-0.366	-0.061	1506697185
-9.519	-2.689	-0.396	0.549	0.244	0.244	2.756	-9.295	-0.109	-0.732	2.686	0.061	4.547	9.147	2.265	-0.549	-1.038	-0.061	-9.793	-1.095	0.161	0.671	0.427	-0.488	-2.037	9.351	3.1	0.305	-1.221	0.183	0.281	9.905	0.93	-0.305	-0.305	-0.061	1506697185
-9.558	-2.634	-0.391	0.549	0.183	0.183	2.756	-9.295	-0.109	-1.16	2.869	0.244	4.634	9.093	2.346	-0.488	-1.099	-0.183	-9.747	-1.176	0.109	0.61	0.305	-0.488	-1.873	9.361	3.092	0.305	-1.221	0.183	0.275	9.897	0.989	-0.305	-0.305	-0.061	1506697185
-9.572	-2.646	-0.384	0.549	0.183	0.183	2.448	-9.366	-0.928	-1.404	3.174	0.305	4.731	9.086	2.417	-0.488	-1.099	-0.366	-9.818	-1.186	0.062	0.732	0.183	-0.427	-1.713	9.409	3.085	0.305	-1.221	0.183	0.25	9.914	1.029	-0.244	-0.305	-0.061	1506697185
-9.562	-2.663	-0.345	0.549	0.183	0.183	2.884	-9.491	-1.06	-1.465	3.113	0.366	4.835	9.165	2.482	-0.488	-1.099	-0.366	-9.8	-1.206	0.024	0.732	0.183	-0.427	-1.584	9.524	3.109	0.305	-1.038	0.183	0.24	9.921	1.113	-0.244	-0.244	-0.061	1506697185
-9.58	-2.655	-0.394	0.549	0.183	0.183	3.043	-9.843	-1.784	-2.075	4.456	0.122	4.939	9.27	2.591	-0.488	-0.854	-0.427	-9.833	-1.195	0.001	0.671	0.366	-0.305	-1.544	9.6	3.134	0.305	-1.038	0.183	0.176	9.927	1.128	-0.244	-0.244	-0.061	1506697185
-9.58	-2.631	-0.388	0.61	0.122	0.183	3.047	-10.002	-1.699	-2.075	4.456	0.122	5.02	9.265	2.667	-0.427	-0.732	-0.366	-9.799	-1.264	-0.011	0.671	0.122	-0.244	-1.489	9.587	3.147	0.183	-0.916	0.061	0.136	9.928	1.146	-0.183	-0.305	-0.061	1506697185
-9.574	-2.543	-0.412	0.549	0.122	0.183	2.676	-9.545	-2.23	-3.113	1.831	-1.099	5.065	9.193	2.729	-0.427	-0.732	-0.366	-9.786	-1.346	-0.036	0.671	0.122	-0.244	-1.443	9.515	3.066	0	-0.854	0	0.093	9.921	1.186	-0.183	-0.366	-0.061	1506697185
-9.597	-2.444	-0.435	0.427	0.061	0.061	3.399	-8.905	-2.774	-3.113	1.831	-1.099	5.011	9.104	2.69	-0.488	-0.549	-0.183	-9.753	-1.28	0.005	0.671	0.183	-0.244	-1.398	9.438	3.057	0	-0.854	0	0.13	9.883	1.2	-0.183	-0.366	-0.061	1506697185
-9.587	-2.371	-0.452	0.366	0.061	0.061	3.864	-8.331	-1.934	-2.441	2.319	-1.648	4.977	9.003	2.6	-0.549	-0.732	-0.122	-9.802	-1.129	0.017	0.488	0.183	-0.244	-1.323	9.385	3.06	0.122	-0.854	0	0.221	9.914	1.177	-0.122	-0.427	-0.061	1506697185
-9.568	-2.306	-0.476	0.183	0	0	1.969	-7.308	-0.88	-1.648	4.272	-1.465	5.038	8.884	2.541	-0.549	-0.732	-0.122	-9.8	-1.15	-0.019	0.488	0.183	-0.244	-1.218	9.362	3.12	0.183	-0.732	0.061	0.286	9.879	1.172	-0.122	-0.244	-0.061	1506697185
-9.522	-2.387	-0.427	0.122	0.061	0	0.081	-6.502	-0.507	-1.221	4.822	-0.244	5.102	8.795	2.47	-0.366	-0.61	0	-9.822	-1.236	-0.055	0.366	0.183	-0.244	-1.132	9.361	3.168	0.183	-0.549	0.061	0.333	9.878	1.168	-0.122	-0.244	-0.061	1506697185
-9.555	-2.422	-0.441	0.122	0.061	0	2.309	-6.778	-0.98	-1.587	-0.61	-0.061	5.152	8.854	2.454	-0.122	-0.366	0	-9.788	-1.25	-0.072	0.183	0.061	-0.183	-1.041	9.477	3.161	0.183	-0.305	0.061	0.315	9.865	1.199	-0.122	-0.183	-0.122	1506697185
-9.63	-2.39	-0.468	0.061	0	0	2.309	-6.778	-0.98	-0.427	-0.183	-0.122	5.179	8.92	2.53	-0.122	-0.366	0	-9.729	-1.286	-0.044	0.183	0.061	-0.183	-1.026	9.557	3.084	0.122	-0.183	0.061	0.226	9.884	1.197	-0.122	-0.061	-0.122	1506697185
-9.633	-2.451	-0.398	-0.061	-0.061	0	3.953	-6.937	-1.311	0.122	1.099	0	5.137	8.893	2.619	0.061	0.061	0	-9.745	-1.52	-0.059	0	0.122	-0.122	-1.068	9.548	2.979	0.122	0	0.061	0.132	9.912	1.241	-0.122	-0.061	-0.122	1506697185
-9.613	-2.499	-0.383	0	-0.061	0	3.953	-6.937	-1.311	-0.61	0.793	0.427	5.13	9.04	2.69	0.061	0.122	0	-9.66	-1.687	-0.035	0	0.061	-0.061	-1.168	9.585	2.871	0.061	0.122	0.183	0.15	9.905	1.294	-0.122	-0.061	-0.122	1506697185
-9.622	-2.517	-0.409	0.061	-0.122	0	3.828	-8.175	-1.52	-0.244	-0.732	0.122	5.079	9.28	2.71	0.061	0.122	0	-9.658	-1.662	-0.065	0.061	0.061	-0.061	-1.373	9.649	2.814	0.061	0.122	0.183	0.146	9.916	1.305	-0.061	-0.061	-0.061	1506697185
-9.607	-2.542	-0.407	0.122	-0.061	0.061	3.856	-8.457	-1.632	-0.244	-0.732	0.122	4.971	9.347	2.698	-0.122	0.061	0.061	-9.656	-1.719	-0.074	0.061	0.122	-0.061	-1.469	9.684	2.785	0.061	-0.122	0.183	0.06	9.912	1.312	-0.061	-0.061	-0.061	1506697185
-9.601	-2.543	-0.441	0.244	-0.122	0.061	3.67	-8.386	-1.776	-0.183	-0.977	0	4.913	9.356	2.72	-0.305	-0.183	0.183	-9.656	-1.719	-0.074	0	0.244	0.061	-1.488	9.733	2.778	-0.061	-0.061	0.244	0.061	9.929	1.286	-0.061	-0.183	-0.061	1506697186
-9.561	-2.519	-0.481	0.305	-0.122	0.061	3.603	-8.01	-2.062	-0.061	-0.61	-0.183	4.857	9.312	2.712	-0.305	-0.183	0.183	-9.567	-1.897	-0.11	0.122	0.305	0.122	-1.587	9.633	2.756	-0.061	-0.061	0.244	0.053	9.92	1.215	-0.061	-0.244	-0.061	1506697186
-9.505	-2.56	-0.449	0.427	-0.122	0.122	3.75	-7.8	-1.979	-0.061	-0.488	-0.244	4.706	9.233	2.681	-0.549	-0.244	0.305	-9.546	-1.836	-0.165	0.244	0.366	0.122	-1.68	9.475	2.793	-0.061	-0.427	0.366	0.017	9.885	1.162	-0.061	-0.244	-0.061	1506697186
-9.521	-2.588	-0.432	0.549	-0.122	0.183	4.15	-7.943	-1.833	-0.183	-0.671	-0.244	4.522	9.126	2.578	-0.671	-0.61	0.305	-9.588	-1.751	-0.217	0.427	0.366	0.122	-1.656	9.331	2.821	-0.061	-0.427	0.366	0.079	9.849	1.146	-0.061	-0.305	-0.061	1506697186
-9.502	-2.622	-0.364	0.671	0	0.122	4.26	-8.147	-1.768	-0.305	-0.366	-0.061	4.443	9.125	2.466	-0.671	-0.61	0.305	-9.605	-1.719	-0.264	0.61	0.427	0.061	-1.574	9.366	2.795	0.061	-0.854	0.366	0.098	9.878	1.182	-0.122	-0.183	0	1506697186
-9.566	-2.589	-0.427	0.793	0	0.122	4.23	-8.35	-1.657	-0.549	0.671	0.427	4.42	9.17	2.395	-0.793	-0.977	0.183	-9.676	-1.736	-0.398	0.793	0.549	0	-1.497	9.411	2.823	0.122	-1.038	0.305	-0.111	9.938	1.126	-0.122	-0.183	0	1506697186
-9.533	-2.619	-0.337	0.977	-0.183	0.183	4.23	-8.35	-1.657	-0.549	0.671	0.427	4.34	9.135	2.354	-0.793	-0.977	0.183	-9.676	-1.736	-0.398	0.977	0.488	-0.061	-1.375	9.447	2.832	0.122	-1.221	0.122	-0.123	9.945	1.152	-0.122	-0.427	0	1506697186
-9.446	-2.742	-0.34	1.099	0.061	0.244	3.868	-8.443	-1.372	-0.427	0.854	0.366	4.288	9.107	2.355	-0.732	-1.16	0.122	-9.686	-1.806	-0.611	1.099	0.488	-0.061	-1.209	9.527	2.749	0.122	-1.343	0	0.083	9.878	1.148	-0.244	-0.427	0.061	1506697186
-9.56	-2.485	-0.232	1.282	0.305	0.122	3.42	-8.254	-1.669	-0.305	0.488	0.488	4.341	9.03	2.406	-0.671	-1.221	-0.122	-9.745	-1.852	-0.715	1.221	0.549	-0.061	-1.074	9.534	2.651	0.122	-1.526	-0.122	0.132	9.934	1.415	-0.244	-0.427	0.061	1506697186
-9.61	-2.437	-0.305	1.282	0.122	0.122	3.298	-8.247	-1.707	-0.305	0.488	0.488	4.394	9.036	2.426	-0.671	-1.404	-0.671	-9.745	-1.852	-0.715	1.343	0.488	-0.061	-0.896	9.588	2.638	0.122	-1.526	-0.244	-0.261	9.951	1.183	-0.183	-0.427	0.122	1506697186
-9.689	-2.309	-0.263	1.404	0.122	0.122	3.348	-8.29	-1.833	-0.549	-0.122	0.488	4.506	9.153	2.452	-0.671	-1.404	-0.671	-9.771	-1.725	-0.87	1.526	0.305	0	-0.779	9.758	2.589	0.122	-1.648	-0.427	0.039	9.923	1.264	-0.244	-1.038	0.122	1506697186
-9.642	-2.054	-0.23	1.282	0.061	0.122	3.554	-8.342	-2.066	-0.244	-0.366	0.549	4.668	9.081	2.483	-0.671	-1.587	-0.977	-9.731	-1.61	-0.886	1.465	0.366	-0.061	-0.732	9.743	2.607	0.122	-1.831	-0.488	0.376	9.942	1.386	-0.244	-1.038	0.122	1506697186
-9.682	-1.948	-0.187	1.099	0.122	0.061	3.65	-8.303	-2.283	-0.244	-0.366	0.549	4.826	8.972	2.509	-0.671	-1.648	-1.16	-9.731	-1.61	-0.886	1.526	0.305	0	-0.571	9.654	2.641	0.061	-1.892	-0.549	0.401	9.848	1.325	-0.244	-0.732	0.122	1506697186
-9.688	-1.921	-0.177	1.038	0	0	3.683	-8.503	-1.846	-0.122	0.122	0.549	4.953	8.926	2.509	-0.61	-1.709	-1.343	-9.807	-1.452	-0.974	1.465	0.366	0	-0.376	9.639	2.644	0.061	-1.77	-0.61	0.371	9.879	1.428	-0.244	-0.488	0.122	1506697186
-9.662	-1.91	-0.029	0.916	0.061	0.061	3.476	-8.563	-1.233	1.404	0.854	0.244	4.953	8.926	2.509	-0.549	-1.709	-1.465	-9.789	-1.236	-0.965	1.404	0.183	0	-0.22	9.642	2.667	0.183	-1.709	-0.671	0.415	9.849	1.509	-0.244	-0.488	0.122	1506697186
-9.711	-1.731	0.005	0.732	0.061	0	3.476	-8.563	-1.233	1.404	0.854	0.244	5.154	8.775	2.479	-0.488	-1.648	-1.648	-9.789	-1.236	-0.965	1.221	0.183	0	-0.074	9.599	2.729	0.244	-1.465	-0.61	0.541	9.865	1.599	-0.244	-0.549	0.122	1506697186
-9.741	-1.671	0.051	0.427	0	-0.061	2.713	-8.278	-1.06	2.258	-0.122	-0.183	5.154	8.775	2.479	-0.366	-1.526	-1.709	-9.787	-1.05	-0.876	0.977	0.122	0	0.019	9.586	2.781	0.244	-1.099	-0.549	0.605	9.812	1.62	-0.244	-0.305	0.122	1506697186
-9.799	-1.747	0.061	0.366	-0.122	0	3.497	-8.163	-0.767	3.601	0.732	-0.671	5.304	8.774	2.576	-0.366	-1.526	-1.709	-9.743	-1.171	-0.919	0.732	0.122	0	-0.03	9.574	2.804	0.183	-0.793	-0.488	0.633	9.861	1.727	-0.244	-0.305	0.122	1506697186
-9.667	-1.766	0.214	0.244	0.061	0	2.862	-8.335	-0.386	3.601	0.732	-0.671	5.483	9.061	3.007	0.061	-0.366	-1.465	-9.743	-1.171	-0.919	0.549	0.061	0	-0.151	9.637	2.805	0.183	-0.549	-0.366	0.615	9.841	1.826	-0.183	-0.183	0.061	1506697186
-9.733	-1.744	0.2	0.122	0	0	1.663	-8.43	-1.05	3.845	0.671	0.183	5.459	9.172	3.225	0.061	-0.366	-1.465	-9.684	-1.219	-0.897	0.366	0.122	0	-0.297	9.667	2.785	0.122	-0.366	-0.244	0.586	9.806	1.833	-0.122	-0.183	0	1506697186
-9.732	-1.816	0.16	0.061	-0.061	0.061	1.169	-8.05	-1.791	3.479	-3.296	-0.061	5.392	9.189	3.322	0	-0.122	-1.16	-9.689	-1.27	-0.898	0.305	0	0	-0.406	9.618	2.791	0.122	-0.244	-0.061	0.699	9.831	1.875	-0.122	-0.183	0	1506697186
-9.688	-1.834	0.208	0	0	0.061	1.915	-7.319	-2.198	3.479	-3.296	-0.061	5.31	9.286	3.371	-0.183	-0.061	-0.305	-9.637	-1.382	-0.928	0.183	0.061	0	-0.433	9.689	2.736	0	-0.122	0.061	0.7	9.828	1.896	-0.122	0	0	1506697186
-9.714	-1.891	0.141	-0.061	0	0.061	1.915	-7.319	-2.198	2.258	-3.601	-0.305	5.248	9.323	3.344	-0.183	-0.061	-0.305	-9.701	-1.308	-0.928	0.122	0.061	0.061	-0.476	9.721	2.698	-0.061	-0.061	0.183	0.579	9.824	1.864	-0.061	-0.061	0	1506697186
-9.719	-1.876	0.127	-0.061	-0.061	0	4.021	-9.983	0.191	3.296	-2.38	-0.183	5.083	9.307	3.244	-0.244	0	0.122	-9.735	-1.23	-0.958	0	0.061	0.061	-0.42	9.728	2.729	-0.122	0	0.244	0.561	9.861	1.858	-0.061	-0.061	0	1506697186
-9.751	-1.806	0.138	-0.122	-0.122	0	4.021	-9.983	0.191	3.296	-2.38	-0.183	5.083	9.307	3.244	-0.244	0.061	0.549	-9.735	-1.23	-0.958	-0.183	0.122	0.061	-0.319	9.733	2.724	-0.183	0.244	0.305	0.523	9.843	1.81	-0.061	-0.061	0	1506697186
-9.741	-1.82	0.124	-0.244	-0.122	0	3.756	-9.397	1.314	1.831	-1.892	-0.244	4.737	9.153	3.055	-0.244	0.305	0.732	-9.729	-1.31	-1.011	-0.305	0.122	0.061	-0.31	9.611	2.71	-0.183	0.366	0.427	0.486	9.835	1.791	0	0	-0.061	1506697187
-9.739	-1.834	0.079	-0.305	-0.183	-0.061	3.732	-9.076	0.891	-0.793	-0.427	-0.488	4.522	9.092	2.926	-0.244	0.549	0.854	-9.74	-1.317	-1.035	-0.366	0.061	0	-0.3	9.513	2.656	-0.183	0.488	0.427	0.559	9.848	1.834	0	0	-0.061	1506697187
-9.682	-1.852	0.074	-0.366	-0.183	-0.061	3.741	-8.862	0.834	-0.793	-0.427	-0.488	4.357	9.059	2.784	-0.183	0.549	0.916	-9.74	-1.317	-1.035	-0.488	0.061	0	-0.299	9.493	2.662	-0.122	0.549	0.427	0.607	9.847	1.769	0	0.061	-0.061	1506697187
-9.661	-1.855	0.056	-0.427	-0.122	-0.061	3.741	-8.862	0.834	-0.854	1.099	-0.244	4.268	9.038	2.653	-0.183	0.549	0.854	-9.745	-1.245	-1.095	-0.549	0	0	-0.278	9.526	2.671	-0.122	0.549	0.427	0.557	9.819	1.747	0	0.183	-0.061	1506697187
-9.676	-1.84	0.02	-0.549	-0.122	-0.061	2.767	-8.307	1.361	-0.671	1.038	-0.061	4.249	9.014	2.62	-0.061	0.549	0.732	-9.778	-1.221	-1.103	-0.61	0	0	-0.273	9.545	2.742	0	0.793	0.427	0.559	9.829	1.711	0	0.183	-0.061	1506697187
-9.648	-1.891	0.054	-0.549	-0.061	-0.061	2.815	-8.268	1.409	-0.549	0.061	0.122	4.232	9.07	2.651	0.061	0.61	0.671	-9.753	-1.31	-1.121	-0.732	0	0	-0.3	9.586	2.743	0	0.916	0.305	0.592	9.824	1.668	0	0.244	-0.061	1506697187
-9.683	-1.879	0.077	-0.61	-0.061	-0.061	2.815	-8.268	1.409	-0.366	-0.977	0.366	4.198	9.132	2.766	0.244	0.732	0.549	-9.738	-1.325	-1.142	-0.793	-0.122	-0.061	-0.365	9.617	2.73	0	0.916	0.244	0.561	9.833	1.735	0	0.366	-0.061	1506697187
-9.702	-1.907	0.056	-0.671	-0.061	-0.061	3.26	-8.641	1.355	0	-1.038	0.671	4.148	9.123	2.863	0.305	0.916	0.427	-9.698	-1.363	-1.129	-0.793	-0.122	-0.061	-0.47	9.567	2.704	0	0.854	0.183	0.461	9.839	1.701	0	0.366	-0.061	1506697187
-9.703	-1.95	0.05	-0.732	-0.122	-0.061	3.362	-8.693	1.361	0	-1.038	0.671	4.113	9.13	2.934	0.366	0.854	0.366	-9.698	-1.363	-1.129	-0.854	-0.061	-0.061	-0.498	9.545	2.665	0	0.854	0.183	0.458	9.86	1.715	0	0.305	-0.122	1506697187
-9.69	-2.009	0.05	-0.732	-0.061	-0.061	3.496	-8.837	1.347	0.061	-0.977	0.732	4.212	9.153	2.949	0.305	0.732	0.244	-9.682	-1.424	-1.135	-0.854	-0.061	-0.122	-0.463	9.604	2.656	0.061	0.732	0.183	0.44	9.879	1.737	0	0.427	-0.122	1506697187
-9.678	-2.048	0.035	-0.732	-0.061	-0.061	3.447	-8.782	1.242	0.183	-0.854	0.549	4.372	9.144	2.962	0.244	0.61	0.122	-9.682	-1.424	-1.135	-0.793	-0.061	-0.122	-0.462	9.623	2.637	0	0.732	0.183	0.336	9.879	1.718	0	0.427	-0.122	1506697187
-9.66	-2.068	0.01	-0.732	-0.061	-0.061	3.447	-8.782	1.242	0.183	-0.854	0.549	4.372	9.144	2.962	0.244	0.671	0.122	-9.671	-1.43	-1.116	-0.854	-0.061	-0.122	-0.447	9.623	2.617	0	0.732	0.183	0.292	9.879	1.687	0	0.366	-0.122	1506697187
-9.635	-2.088	0.014	-0.671	0	-0.061	3.426	-8.619	1.096	0.366	-0.793	0.427	4.529	9.104	2.948	0.244	0.671	0.122	-9.623	-1.457	-1.09	-0.793	-0.061	-0.122	-0.467	9.582	2.61	0	0.732	0.183	0.322	9.869	1.676	0	0.305	-0.061	1506697187
-9.643	-2.103	-0.026	-0.671	0.061	-0.061	3.418	-8.547	0.949	0.427	-0.854	0.305	4.588	9.106	2.93	0.244	0.671	0.122	-9.623	-1.457	-1.09	-0.793	-0.061	-0.122	-0.474	9.583	2.588	0	0.732	0.183	0.236	9.86	1.639	0	0.305	-0.061	1506697187
-9.674	-2.126	-0.062	-0.61	0.061	-0.061	3.451	-8.503	0.872	0.427	-1.038	0.183	4.644	9.121	2.903	0.244	0.671	0.183	-9.653	-1.434	-1.148	-0.793	-0.061	-0.122	-0.439	9.637	2.609	0	0.732	0.244	0.148	9.868	1.602	0	0.305	-0.061	1506697187
-9.704	-2.114	-0.115	-0.549	0	-0.061	3.451	-8.503	0.872	0.366	-0.916	0.122	4.688	9.132	2.926	0.244	0.671	0.244	-9.696	-1.479	-1.211	-0.793	0	-0.122	-0.44	9.65	2.591	0.061	0.732	0.244	0.178	9.885	1.621	0	0.305	-0.122	1506697187
-9.679	-2.14	-0.12	-0.61	0	-0.061	3.49	-8.587	0.773	0.366	-0.793	0	4.68	9.172	2.946	0.244	0.671	0.305	-9.696	-1.479	-1.211	-0.793	0	-0.122	-0.413	9.674	2.585	0.061	0.732	0.305	0.169	9.9	1.603	0.061	0.305	-0.122	1506697187
-9.668	-2.12	-0.111	-0.549	0	-0.061	3.492	-8.552	0.833	0.305	-0.732	-0.122	4.633	9.158	2.998	0.244	0.671	0.427	-9.7	-1.499	-1.253	-0.732	-0.061	-0.122	-0.402	9.665	2.584	0.061	0.732	0.305	0.142	9.889	1.646	0.061	0.305	-0.122	1506697187
-9.674	-2.11	-0.164	-0.549	-0.061	-0.061	3.347	-8.494	0.885	0.183	-0.61	-0.183	4.597	9.141	3.007	0.183	0.61	0.427	-9.702	-1.5	-1.263	-0.732	-0.061	-0.122	-0.397	9.622	2.548	0	0.732	0.305	0.123	9.884	1.615	0	0.244	-0.122	1506697187
-9.677	-2.116	-0.17	-0.549	-0.061	-0.061	3.381	-8.534	0.985	0.061	-0.61	-0.244	4.535	9.158	2.975	0.183	0.671	0.427	-9.702	-1.5	-1.263	-0.732	-0.061	-0.122	-0.334	9.668	2.589	0	0.732	0.305	0.158	9.895	1.599	0	0.244	-0.061	1506697187
-9.65	-2.137	-0.166	-0.549	-0.061	-0.061	3.259	-8.498	1.04	0.061	-0.549	-0.244	4.521	9.198	2.954	0.183	0.61	0.427	-9.719	-1.523	-1.292	-0.671	-0.122	-0.061	-0.329	9.735	2.558	0	0.793	0.244	0.127	9.883	1.583	0.061	0.244	-0.061	1506697187
-9.656	-2.187	-0.183	-0.488	0	-0.061	3.183	-8.486	1.077	0.061	-0.549	-0.244	4.505	9.188	2.95	0.183	0.671	0.366	-9.708	-1.549	-1.29	-0.671	-0.122	-0.061	-0.398	9.715	2.555	-0.061	0.671	0.244	0.093	9.868	1.604	0	0.244	-0.061	1506697187
-9.653	-2.16	-0.224	-0.488	0.061	-0.061	3.183	-8.486	1.077	0.122	-0.549	-0.183	4.486	9.202	2.963	0.122	0.671	0.366	-9.708	-1.549	-1.29	-0.61	-0.122	-0.061	-0.409	9.701	2.558	-0.061	0.671	0.244	0.056	9.896	1.573	0.061	0.244	-0.061	1506697187
-9.664	-2.169	-0.246	-0.427	0	-0.061	3.173	-8.542	1.055	0.122	-0.549	-0.122	4.444	9.185	2.967	0.122	0.61	0.366	-9.686	-1.562	-1.287	-0.549	-0.122	-0.061	-0.444	9.689	2.533	-0.122	0.549	0.183	0.079	9.9	1.562	0.061	0.183	-0.061	1506697187
-9.64	-2.163	-0.258	-0.427	0	-0.061	3.212	-8.524	1.028	0.122	-0.549	-0.061	4.441	9.113	2.926	0.061	0.549	0.305	-9.642	-1.578	-1.257	-0.549	-0.122	-0.061	-0.465	9.63	2.537	-0.061	0.488	0.183	0.104	9.892	1.553	0.061	0.122	-0.061	1506697187
-9.644	-2.172	-0.287	-0.366	0.061	-0.061	3.257	-8.484	1.011	0.122	-0.488	0.061	4.451	9.068	2.907	0.061	0.488	0.244	-9.642	-1.578	-1.257	-0.488	-0.122	0	-0.422	9.6	2.554	-0.061	0.427	0.183	0.073	9.873	1.543	0.061	0.122	-0.061	1506697188
-9.668	-2.159	-0.335	-0.305	0.061	-0.061	3.263	-8.475	1.001	0.061	-0.366	0.122	4.451	9.058	2.887	0.061	0.427	0.244	-9.653	-1.556	-1.224	-0.427	-0.061	0	-0.391	9.615	2.553	-0.061	0.427	0.122	0.105	9.893	1.546	0.061	0.122	-0.061	1506697188
-9.672	-2.153	-0.329	-0.305	0	-0.061	3.336	-8.514	0.963	0.061	-0.427	0.122	4.46	9.061	2.899	0.061	0.366	0.183	-9.666	-1.523	-1.213	-0.366	-0.183	0	-0.372	9.642	2.574	0	0.366	0.122	0.147	9.908	1.538	0.061	0.061	0	1506697188
-9.654	-2.107	-0.341	-0.305	0	0	3.42	-8.516	1.001	0.061	-0.366	0.183	4.53	8.997	2.907	0.061	0.305	0.061	-9.666	-1.523	-1.213	-0.305	-0.122	0	-0.413	9.573	2.573	-0.061	0.305	0.061	0.147	9.906	1.536	0	0.061	0	1506697188
-9.655	-2.129	-0.386	-0.305	0	-0.061	3.503	-8.519	1.03	0	-0.305	0.122	4.542	9.008	2.917	0.061	0.305	0.061	-9.616	-1.515	-1.189	-0.305	-0.061	0	-0.419	9.558	2.576	0	0.244	0.061	0.097	9.879	1.463	0	0.061	0	1506697188
-9.639	-2.176	-0.396	-0.244	0	-0.061	3.458	-8.532	1.048	0	-0.183	0.061	4.587	9.024	2.919	0	0.244	0.061	-9.684	-1.488	-1.231	-0.244	0	0	-0.366	9.605	2.566	0	0.183	0.061	0.103	9.875	1.448	0	0.061	0	1506697188
-9.671	-2.178	-0.428	-0.183	0.061	0	3.466	-8.53	1.026	0.061	-0.305	-0.061	4.664	9.014	2.912	0	0.122	0	-9.684	-1.488	-1.231	-0.244	0	0	-0.316	9.642	2.565	0	0.122	0.061	0.115	9.9	1.479	0	0.061	0	1506697188
-9.656	-2.147	-0.465	-0.183	0	-0.061	3.464	-8.52	1.01	0.061	-0.305	-0.061	4.71	9.012	2.952	0.061	0.122	0	-9.695	-1.498	-1.232	-0.244	0	0	-0.3	9.649	2.572	0	0.122	0	0.056	9.917	1.42	0	0.061	0	1506697188
-9.644	-2.141	-0.474	-0.183	0	0	3.427	-8.509	0.985	0.061	-0.244	-0.122	4.716	8.976	2.976	0.061	0.183	0	-9.67	-1.536	-1.249	-0.183	0	0	-0.31	9.594	2.531	0	0.122	0	0.073	9.89	1.4	0	0	-0.061	1506697188
-9.634	-2.19	-0.499	-0.122	-0.061	0	3.399	-8.501	0.985	-0.061	-0.122	-0.122	4.716	8.976	2.976	0.061	0.122	0.061	-9.67	-1.536	-1.249	-0.122	-0.061	0	-0.303	9.58	2.511	0	0.061	0	0.17	9.896	1.424	0	-0.061	-0.061	1506697188
-9.644	-2.213	-0.498	-0.122	-0.061	0	3.352	-8.521	1.014	-0.061	-0.122	-0.122	4.691	8.973	2.954	0	0.061	0.061	-9.684	-1.528	-1.257	-0.122	0	-0.061	-0.284	9.58	2.506	0.061	0.061	0	0.108	9.895	1.403	0	0.061	0	1506697188
-9.643	-2.207	-0.488	-0.061	-0.061	-0.061	3.29	-8.537	1.011	-0.061	-0.122	-0.122	4.693	8.987	2.917	0	0	0.061	-9.692	-1.535	-1.306	-0.061	0	-0.061	-0.278	9.603	2.506	0.061	0.061	0	0.013	9.914	1.408	0	0.061	0	1506697188
-9.648	-2.212	-0.476	0	-0.061	-0.061	3.231	-8.57	1	-0.061	-0.122	-0.122	4.693	8.987	2.917	0	0	0.061	-9.692	-1.535	-1.306	-0.061	0	-0.061	-0.298	9.641	2.521	0.061	0.061	0	0.041	9.914	1.396	0	0	0	1506697188
-9.656	-2.186	-0.443	0	0	-0.061	3.242	-8.575	1.004	-0.061	-0.061	-0.061	4.677	9.039	2.903	0.061	-0.061	0	-9.691	-1.54	-1.318	0	0	-0.061	-0.322	9.661	2.513	0.061	0	-0.061	0.092	9.917	1.425	0	-0.061	0	1506697188
-9.67	-2.189	-0.452	0	0	-0.061	3.242	-8.575	1.004	-0.061	-0.061	-0.061	4.66	9.058	2.942	0.061	-0.061	0	-9.701	-1.54	-1.341	0	-0.061	-0.061	-0.319	9.671	2.528	0.061	-0.061	-0.061	0.063	9.915	1.414	0	-0.061	0	1506697188
-9.647	-2.176	-0.426	0.061	0	-0.061	3.232	-8.543	1.065	-0.061	0	0.061	4.66	9.058	2.942	0.061	-0.122	0	-9.701	-1.54	-1.341	0.061	-0.061	-0.061	-0.325	9.668	2.512	0.061	-0.061	-0.122	0.105	9.916	1.445	-0.061	-0.061	0	1506697188
-9.659	-2.114	-0.419	0.061	0	0	3.298	-8.533	1.061	-0.061	0.061	0.122	4.6	9.043	2.978	0.061	-0.122	-0.061	-9.673	-1.529	-1.318	0.122	-0.061	-0.061	-0.33	9.644	2.522	0.061	-0.122	-0.122	0.158	9.906	1.477	-0.061	-0.122	0	1506697188
-9.679	-2.061	-0.429	0.061	0	0	3.378	-8.558	1.06	-0.061	0.061	0.183	4.639	9.043	2.996	0.061	-0.183	-0.061	-9.661	-1.471	-1.291	0.122	-0.122	-0.061	-0.309	9.66	2.522	0	-0.122	-0.122	0.176	9.893	1.465	-0.061	-0.122	0	1506697188
-9.686	-2.027	-0.416	0.061	0	0	3.438	-8.57	1.037	-0.061	0.122	0.061	4.639	9.043	2.996	0	-0.183	-0.122	-9.661	-1.471	-1.291	0.122	-0.122	-0.061	-0.321	9.664	2.534	0	-0.183	-0.122	0.201	9.889	1.477	-0.061	-0.122	0	1506697188
-9.677	-2.018	-0.408	0.061	-0.061	0	3.438	-8.57	1.037	-0.061	0.122	0.061	4.669	9.038	2.993	0	-0.183	-0.183	-9.641	-1.468	-1.249	0.122	-0.061	-0.061	-0.335	9.662	2.5	0	-0.183	-0.122	0.196	9.886	1.47	-0.061	-0.122	0	1506697188
-9.671	-2.031	-0.403	0.061	0	0	3.421	-8.532	1.001	-0.061	0.122	0	4.791	9.039	3	0	-0.183	-0.183	-9.634	-1.457	-1.244	0.122	0	0	-0.311	9.665	2.5	0	-0.244	-0.122	0.232	9.878	1.515	-0.061	-0.122	0	1506697188
-9.668	-2.01	-0.4	0	-0.061	0	3.421	-8.532	1.001	0	0.122	-0.061	4.791	9.039	3	-0.061	-0.183	-0.183	-9.661	-1.44	-1.275	0.122	-0.061	0	-0.267	9.634	2.553	0	-0.183	-0.122	0.252	9.881	1.519	-0.061	-0.122	0	1506697188
-9.692	-2.03	-0.406	0	-0.061	0	3.295	-8.514	0.889	0	0.061	-0.183	4.85	8.987	2.981	-0.061	-0.122	-0.122	-9.668	-1.433	-1.302	0.061	0	0	-0.237	9.646	2.547	-0.061	-0.183	-0.122	0.249	9.881	1.515	-0.061	-0.061	0	1506697188
-9.679	-2.036	-0.394	0	-0.061	0	3.229	-8.537	0.895	0	0.061	-0.183	4.871	8.994	3.016	-0.061	-0.122	-0.122	-9.667	-1.409	-1.27	0.061	-0.061	-0.061	-0.214	9.65	2.543	0	-0.122	-0.061	0.255	9.895	1.526	-0.061	-0.061	0	1506697188
-9.682	-2.03	-0.38	0	-0.061	0	3.171	-8.561	0.921	-0.061	0.122	-0.122	4.871	8.994	3.016	-0.061	-0.122	-0.122	-9.667	-1.409	-1.27	0.061	-0.061	0	-0.268	9.629	2.533	-0.061	-0.122	-0.061	0.236	9.887	1.515	-0.061	-0.061	0	1506697188
-9.677	-2.022	-0.37	0	-0.061	0	3.113	-8.586	0.943	-0.122	0.122	-0.122	4.919	8.987	2.997	-0.061	-0.061	-0.061	-9.653	-1.436	-1.275	0.061	0	0	-0.279	9.627	2.528	0	-0.122	0	0.225	9.883	1.516	-0.061	-0.061	0	1506697189
-9.661	-2.037	-0.366	0	-0.061	0	3.113	-8.586	0.943	-0.061	0.061	-0.061	4.9	8.978	2.944	-0.061	-0.122	0	-9.682	-1.408	-1.294	0	0	0	-0.239	9.653	2.552	0	-0.122	0	0.248	9.892	1.531	-0.061	-0.061	0	1506697189
-9.668	-2.035	-0.339	0	-0.061	0	3.102	-8.592	0.962	-0.061	0	-0.061	4.9	8.978	2.944	-0.061	-0.122	0	-9.682	-1.396	-1.304	0	0	0	-0.213	9.637	2.566	0	-0.061	0	0.248	9.892	1.531	-0.061	-0.061	0	1506697189
-9.686	-1.991	-0.342	-0.061	-0.061	0	3.103	-8.601	0.95	-0.061	0	-0.061	4.822	8.94	2.946	0	0	0.061	-9.677	-1.379	-1.304	0	0	-0.061	-0.207	9.619	2.549	0	0	0	0.285	9.883	1.549	-0.061	-0.061	0	1506697189
-9.701	-1.955	-0.336	-0.061	-0.061	0	3.133	-8.567	0.964	-0.061	0.061	0	4.792	8.957	2.939	0	0	0.061	-9.682	-1.382	-1.309	0	-0.061	-0.061	-0.257	9.603	2.549	0	0	0	0.276	9.884	1.561	-0.061	-0.061	0	1506697189
-9.686	-1.957	-0.324	-0.122	-0.061	0	3.161	-8.573	0.976	-0.061	0	0	4.792	8.957	2.939	0	0	0.061	-9.659	-1.403	-1.3	-0.061	-0.061	-0.061	-0.269	9.643	2.537	0	0	0.061	0.294	9.863	1.559	-0.061	-0.061	0	1506697189
