# Supplementary material for: A deep learning approach for lower back-pain risk prediction during manual lifting
Source: PLoS One. 2021 Feb 19;16(2):e0247162. doi: 10.1371/journal.pone.0247162 (PMC7894914; doi:10.1371/journal.pone.0247162)
Supplement: S1 Data — (ZIP) [file pone.0247162.s001.zip › source-used/Subject_03_P1_Zone07_T1.csv]

Side_A_x	Side_A_y	Side_A_z	Side_G_x	Side_G_y	Side_G_z	LtWt_A_x	LtWt_A_y	LtWt_A_z	LtWt_G_x	LtWt_G_y	LtWt_G_z	RtWt_A_x	RtWt_A_y	RtWt_A_z	RtWt_G_x	RtWt_G_y	RtWt_G_z	Back_A_x	Back_A_y	Back_A_z	Back_G_x	Back_G_y	Back_G_z	UArm_A_x	UArm_A_y	UArm_A_z	UArm_G_x	UArm_G_y	UArm_G_z	Thig_A_x	Thig_A_y	Thig_A_z	Thig_G_x	Thig_G_y	Thig_G_z	Time_stp
-9.577	-2.346	-0.664	-0.122	0	-0.122	3.838	-8.759	0.323	0.061	-0.061	-0.061	3.455	9.54	1.562	0	-0.061	-0.061	-9.696	-0.888	-1.808	-0.061	-0.244	-0.061	-0.337	9.784	1.794	0	0.061	-0.122	0.208	9.909	0.613	0.061	0	-0.061	1506695030
-9.586	-2.315	-0.683	-0.122	0.061	-0.122	3.737	-8.732	0.234	0	-0.122	-0.061	3.395	9.507	1.448	0	0	0	-9.709	-0.896	-1.794	-0.122	-0.244	-0.061	-0.313	9.788	1.803	0	0.183	-0.122	0.208	9.909	0.613	0.061	0	-0.061	1506695030
-9.61	-2.333	-0.684	-0.122	0.061	-0.122	3.636	-8.74	0.211	-0.061	-0.122	-0.061	3.333	9.501	1.36	0.061	0.122	-0.061	-9.68	-0.916	-1.745	-0.061	-0.305	-0.061	-0.402	9.79	1.773	0.061	0.244	-0.122	0.208	9.909	0.613	0.061	0	-0.061	1506695030
-9.618	-2.322	-0.678	-0.122	0	-0.122	3.547	-8.798	0.238	-0.122	-0.061	0.061	3.25	9.539	1.324	0.122	0.122	-0.061	-9.696	-0.93	-1.707	-0.122	-0.305	-0.061	-0.507	9.814	1.749	0.061	0.183	-0.122	0.208	9.909	0.613	0.061	0	-0.061	1506695030
-9.611	-2.346	-0.684	-0.122	0.061	-0.122	3.509	-8.847	0.322	-0.183	-0.061	0.061	3.195	9.609	1.36	0.122	0.061	-0.061	-9.69	-0.934	-1.681	-0.122	-0.305	-0.061	-0.549	9.825	1.745	0.061	0.183	-0.122	0.208	9.909	0.613	0.061	0	-0.061	1506695030
-9.583	-2.36	-0.683	-0.122	0	-0.122	3.478	-8.887	0.408	-0.122	-0.122	0.061	3.147	9.646	1.412	0.122	0.061	-0.061	-9.668	-0.946	-1.651	-0.122	-0.305	-0.061	-0.563	9.814	1.749	0	0.122	-0.183	0.19	9.904	0.618	0.061	0.061	-0.061	1506695030
-9.566	-2.387	-0.689	-0.122	0.061	-0.122	3.475	-8.914	0.48	-0.122	-0.122	0.122	3.07	9.655	1.444	0.122	0.061	-0.061	-9.662	-0.971	-1.592	-0.122	-0.244	-0.061	-0.563	9.805	1.725	0	0.122	-0.183	0.232	9.892	0.663	0.061	0.061	-0.061	1506695030
-9.585	-2.381	-0.703	-0.122	0	-0.122	3.48	-8.912	0.5	-0.061	-0.122	0.122	3.004	9.655	1.473	0.122	0.061	-0.183	-9.665	-0.975	-1.573	-0.122	-0.244	-0.061	-0.591	9.8	1.707	0	0.122	-0.183	0.256	9.902	0.67	0	0.061	0	1506695030
-9.577	-2.378	-0.695	-0.122	0.061	-0.122	3.509	-8.884	0.483	-0.061	-0.122	0.183	3.016	9.672	1.462	0.061	0.061	-0.244	-9.673	-0.976	-1.522	-0.061	-0.244	0	-0.627	9.822	1.712	-0.061	0.061	-0.183	0.299	9.918	0.664	0	0.061	0	1506695030
-9.579	-2.363	-0.706	-0.122	0	-0.122	3.579	-8.862	0.431	-0.061	-0.122	0.183	3.066	9.684	1.426	0.061	0.061	-0.244	-9.668	-0.964	-1.498	-0.061	-0.244	0	-0.676	9.832	1.723	-0.061	0.061	-0.183	0.309	9.911	0.653	0	0.061	0	1506695030
-9.597	-2.387	-0.743	-0.122	0	-0.122	3.657	-8.845	0.379	-0.061	-0.061	0.183	3.112	9.688	1.378	0	0	-0.244	-9.679	-0.951	-1.438	-0.061	-0.244	0	-0.683	9.818	1.702	-0.061	0.061	-0.183	0.292	9.916	0.615	0	0	0	1506695030
-9.563	-2.457	-0.756	-0.061	0	-0.061	3.717	-8.811	0.297	-0.061	-0.061	0.122	3.137	9.658	1.351	0	0	-0.183	-9.664	-0.938	-1.431	-0.061	-0.244	0	-0.699	9.783	1.721	-0.061	0.061	-0.183	0.261	9.91	0.611	0	0	0	1506695030
-9.554	-2.431	-0.737	-0.061	0.061	-0.061	3.732	-8.794	0.228	-0.061	-0.061	0.061	3.15	9.622	1.323	0	0.061	-0.183	-9.64	-0.927	-1.39	-0.061	-0.183	0	-0.713	9.784	1.729	-0.061	0.061	-0.122	0.292	9.911	0.668	0	-0.061	0	1506695030
-9.611	-2.361	-0.769	-0.061	0	0	3.728	-8.815	0.207	-0.122	-0.061	0	3.15	9.634	1.317	0.061	0.061	-0.183	-9.659	-0.903	-1.347	-0.061	-0.122	0	-0.758	9.769	1.748	-0.061	0.061	-0.122	0.39	9.926	0.638	0	-0.061	0	1506695031
-9.607	-2.315	-0.785	-0.061	-0.061	-0.061	3.688	-8.873	0.208	-0.122	-0.061	0	3.155	9.653	1.366	0	0.061	-0.122	-9.673	-0.956	-1.388	0	-0.183	0	-0.773	9.774	1.75	-0.061	0	-0.061	0.374	9.904	0.613	-0.061	-0.061	0	1506695031
-9.573	-2.364	-0.798	-0.061	-0.122	0	3.668	-8.896	0.34	-0.183	0	-0.122	3.124	9.677	1.403	-0.061	0	-0.061	-9.658	-0.889	-1.366	-0.061	-0.061	0	-0.755	9.794	1.774	-0.061	0	-0.061	0.36	9.905	0.63	0	0	0	1506695031
-9.57	-2.401	-0.781	-0.061	-0.122	0	3.651	-8.903	0.421	-0.122	0.061	-0.122	3.118	9.679	1.463	-0.061	0	-0.061	-9.656	-0.882	-1.341	-0.061	-0.061	0.061	-0.769	9.745	1.778	-0.122	0	0	0.389	9.906	0.608	0	0	0	1506695031
-9.549	-2.405	-0.737	0	-0.061	0	3.601	-8.931	0.494	0	0	-0.122	3.072	9.656	1.464	-0.122	0.061	0	-9.692	-0.877	-1.359	-0.061	-0.061	0	-0.731	9.731	1.794	-0.122	-0.061	0.061	0.352	9.908	0.624	-0.061	-0.061	0	1506695031
-9.581	-2.371	-0.75	0	-0.061	0	3.602	-8.963	0.428	0.061	-0.061	-0.183	3.024	9.643	1.421	-0.183	0	0	-9.708	-0.861	-1.341	-0.061	-0.061	0	-0.706	9.731	1.785	-0.122	0	0.061	0.318	9.908	0.592	-0.061	-0.061	0	1506695031
-9.607	-2.367	-0.787	-0.061	-0.183	0	3.592	-8.937	0.354	0	0	-0.183	3.029	9.607	1.351	-0.183	0	0	-9.713	-0.852	-1.357	0	-0.061	0	-0.715	9.723	1.799	-0.122	0	0.061	0.324	9.904	0.598	-0.061	0	0	1506695031
-9.594	-2.369	-0.751	-0.061	-0.244	0	3.517	-8.927	0.273	0	0	-0.122	3.005	9.58	1.257	-0.122	0	0	-9.714	-0.835	-1.382	0	-0.061	0	-0.737	9.746	1.833	-0.061	0	0.061	0.312	9.912	0.589	0	0	0	1506695031
-9.56	-2.421	-0.676	-0.122	-0.122	-0.061	3.523	-8.966	0.266	0	0	-0.122	3.009	9.585	1.219	-0.061	0	0	-9.74	-0.853	-1.361	0	-0.061	-0.061	-0.755	9.747	1.817	-0.061	-0.061	0.061	0.306	9.924	0.574	0	0	0	1506695031
-9.538	-2.449	-0.634	-0.061	0	-0.061	3.524	-9.02	0.317	0	0	-0.122	3.043	9.601	1.245	-0.061	0	0.061	-9.698	-0.857	-1.336	0	0	-0.061	-0.724	9.727	1.808	0	-0.061	0	0.307	9.892	0.578	-0.122	0	0	1506695031
-9.56	-2.442	-0.675	-0.061	0	0	3.5	-8.933	0.349	0.061	0.061	-0.061	3.03	9.585	1.297	0	0	0.061	-9.717	-0.823	-1.345	0	0.061	-0.061	-0.678	9.68	1.812	0	-0.061	0	0.317	9.909	0.598	-0.061	0	0	1506695031
-9.579	-2.357	-0.675	-0.061	-0.061	0	3.432	-8.87	0.291	0.122	-0.122	-0.122	2.994	9.546	1.322	-0.061	-0.061	0.061	-9.738	-0.791	-1.379	-0.061	-0.061	-0.061	-0.635	9.729	1.865	0.061	0	0	0.304	9.883	0.579	-0.061	0	0	1506695031
-9.582	-2.407	-0.66	-0.061	-0.061	0	3.486	-8.881	0.217	0.122	-0.122	-0.061	3	9.593	1.318	0	-0.061	0	-9.705	-0.828	-1.333	0	0	-0.061	-0.658	9.746	1.846	0	0.061	0	0.304	9.883	0.579	-0.061	0	0	1506695031
-9.562	-2.427	-0.635	-0.061	0.061	0	3.545	-8.86	0.169	0	0.061	0	3.022	9.61	1.361	0.061	0	0	-9.694	-0.849	-1.358	-0.061	0.061	-0.061	-0.709	9.762	1.811	0	0	0	0.343	9.92	0.639	-0.061	0	0	1506695031
-9.562	-2.412	-0.626	0	0.061	0.061	3.582	-8.863	0.187	0	0	0	3.028	9.667	1.439	0	0	0	-9.71	-0.855	-1.367	-0.061	0	-0.061	-0.742	9.747	1.816	0	-0.122	0.061	0.34	9.915	0.61	-0.061	0	0	1506695031
-9.577	-2.383	-0.654	-0.061	0.061	0.061	3.597	-8.847	0.234	0	-0.061	0	3.061	9.666	1.464	-0.061	-0.122	0.061	-9.701	-0.837	-1.348	-0.061	0	-0.122	-0.685	9.714	1.81	0	-0.122	0	0.341	9.904	0.602	-0.061	-0.061	-0.061	1506695031
-9.564	-2.375	-0.675	-0.061	0.061	0.061	3.697	-8.786	0.279	0	0	0	3.045	9.591	1.436	-0.061	-0.122	0.061	-9.701	-0.817	-1.382	-0.061	0	-0.122	-0.557	9.709	1.817	0.061	-0.061	0.061	0.362	9.906	0.638	-0.061	0	0	1506695031
-9.607	-2.336	-0.691	-0.061	0	0	3.797	-8.82	0.315	-0.061	0.061	0	3.033	9.56	1.366	-0.061	-0.061	0	-9.711	-0.811	-1.426	-0.061	0.061	-0.122	-0.56	9.778	1.838	0	0.061	0.061	0.297	9.893	0.617	-0.061	0.061	0	1506695031
-9.622	-2.302	-0.677	-0.061	0	0	3.786	-8.929	0.359	0	0	-0.183	3.109	9.606	1.318	0	0.061	0	-9.688	-0.819	-1.43	-0.122	0.061	-0.122	-0.659	9.756	1.805	0.061	0	0	0.274	9.91	0.617	-0.061	0.061	0	1506695031
-9.628	-2.285	-0.684	-0.061	0	0	3.687	-8.94	0.42	0.061	-0.122	-0.244	3.128	9.599	1.329	0	-0.061	0.061	-9.683	-0.896	-1.444	-0.122	0.122	-0.122	-0.623	9.75	1.738	0.061	-0.061	0.061	0.316	9.918	0.644	-0.061	0	-0.061	1506695031
-9.612	-2.286	-0.684	-0.122	-0.061	0	3.576	-8.902	0.464	0.122	-0.183	-0.244	3.153	9.572	1.34	0	-0.061	0.061	-9.659	-0.919	-1.456	-0.122	0.183	-0.122	-0.532	9.79	1.708	0.061	0	0.061	0.331	9.902	0.666	0	0.061	-0.061	1506695031
-9.599	-2.309	-0.669	-0.122	-0.061	0	3.57	-8.86	0.463	0.122	-0.122	-0.183	3.206	9.607	1.335	0	0	0	-9.666	-0.953	-1.486	-0.122	0.122	-0.122	-0.544	9.833	1.726	0	0.061	0.061	0.331	9.902	0.666	0	0.061	-0.061	1506695031
-9.599	-2.359	-0.69	-0.122	0	0	3.515	-8.884	0.489	0.122	-0.122	-0.183	3.289	9.648	1.384	0	0.061	0.061	-9.704	-0.999	-1.53	-0.122	0.183	-0.061	-0.538	9.845	1.701	0	0	0.061	0.309	9.91	0.706	0	0.061	-0.061	1506695031
-9.63	-2.318	-0.678	-0.061	-0.061	0.061	3.504	-8.903	0.498	0.122	-0.183	-0.122	3.314	9.668	1.442	0	0.122	0.122	-9.679	-0.997	-1.537	-0.122	0.122	-0.061	-0.479	9.867	1.692	0	0.061	0.122	0.273	9.924	0.676	-0.061	0.061	-0.061	1506695031
-9.601	-2.294	-0.682	-0.122	-0.061	0	3.552	-8.863	0.489	0.122	-0.183	-0.122	3.261	9.673	1.489	-0.061	0.061	0.061	-9.665	-0.97	-1.542	-0.122	0.122	-0.061	-0.499	9.841	1.699	-0.061	0.061	0.122	0.273	9.924	0.676	-0.061	0.061	-0.061	1506695031
-9.604	-2.348	-0.699	-0.122	-0.122	0.061	3.627	-8.819	0.469	0.122	-0.122	-0.122	3.286	9.634	1.494	-0.122	0.061	0.122	-9.65	-0.998	-1.571	-0.183	0.183	-0.061	-0.525	9.822	1.713	-0.061	0.061	0.183	0.295	9.932	0.676	-0.061	0.061	-0.061	1506695032
-9.576	-2.335	-0.659	-0.122	-0.061	0.061	3.658	-8.777	0.415	0.122	-0.183	-0.122	3.268	9.641	1.453	-0.183	0.061	0.122	-9.692	-0.982	-1.627	-0.183	0.183	-0.061	-0.542	9.825	1.69	-0.122	0	0.183	0.234	9.912	0.647	-0.061	0.061	-0.061	1506695032
-9.574	-2.359	-0.681	-0.122	-0.061	0.061	3.72	-8.758	0.374	0.122	-0.183	-0.122	3.243	9.646	1.409	-0.183	0.061	0.183	-9.688	-0.971	-1.672	-0.122	0.122	0	-0.468	9.816	1.733	-0.122	0	0.122	0.221	9.904	0.636	-0.061	0	-0.061	1506695032
-9.599	-2.333	-0.676	-0.061	-0.061	0.061	3.808	-8.716	0.347	0.061	-0.122	-0.061	3.191	9.587	1.342	-0.183	0	0.122	-9.684	-0.975	-1.694	-0.122	0.122	0	-0.406	9.784	1.749	-0.122	0.061	0.122	0.226	9.912	0.678	-0.061	0	0	1506695032
-9.583	-2.284	-0.615	-0.122	-0.061	0.061	3.872	-8.734	0.36	-0.061	-0.061	-0.061	3.175	9.542	1.339	-0.122	0.122	0.061	-9.678	-0.983	-1.719	-0.122	0.061	0	-0.433	9.722	1.713	-0.061	0	0.122	0.19	9.89	0.621	-0.061	0	0	1506695032
-9.617	-2.298	-0.659	-0.122	-0.061	0.061	3.907	-8.741	0.42	-0.061	0	-0.061	3.152	9.507	1.33	-0.061	0.122	0.061	-9.65	-0.976	-1.708	-0.122	0.122	-0.061	-0.45	9.743	1.731	-0.061	0	0.061	0.202	9.904	0.629	-0.061	0	-0.061	1506695032
-9.603	-2.335	-0.656	-0.061	-0.061	0.061	3.892	-8.735	0.488	-0.061	0.061	-0.061	3.182	9.525	1.312	-0.061	0	0.061	-9.671	-0.973	-1.732	-0.122	0.122	0	-0.463	9.798	1.73	-0.061	0	0.061	0.251	9.922	0.699	-0.122	0	0	1506695032
-9.589	-2.311	-0.611	-0.061	-0.061	0.061	3.817	-8.79	0.492	-0.061	0	-0.122	3.229	9.579	1.346	-0.061	0.061	0.061	-9.68	-0.973	-1.797	-0.122	0.122	0	-0.439	9.823	1.748	-0.061	-0.061	0.061	0.191	9.902	0.688	-0.122	0	0	1506695032
-9.631	-2.3	-0.648	-0.061	-0.061	0.061	3.801	-8.807	0.498	0	-0.122	-0.122	3.208	9.591	1.383	-0.061	0	0.061	-9.654	-0.991	-1.803	-0.061	0.061	0	-0.389	9.788	1.755	-0.061	-0.061	0.061	0.191	9.902	0.688	-0.122	0	0	1506695032
-9.622	-2.299	-0.651	0	-0.061	0.122	3.869	-8.784	0.547	0	0	-0.122	3.226	9.564	1.465	-0.061	0	0.061	-9.662	-0.987	-1.8	-0.061	0.061	0	-0.383	9.749	1.747	-0.061	-0.061	0.061	0.209	9.936	0.676	-0.122	-0.061	0	1506695032
-9.615	-2.266	-0.622	0	-0.061	0.122	3.859	-8.793	0.547	0	0.061	-0.122	3.216	9.537	1.482	-0.122	0	0	-9.646	-0.983	-1.82	0	0.061	0	-0.385	9.774	1.762	-0.061	-0.061	0.061	0.159	9.908	0.671	-0.122	-0.061	0.061	1506695032
-9.642	-2.231	-0.626	0.061	-0.061	0.061	3.859	-8.82	0.528	0	0	-0.122	3.24	9.574	1.499	-0.122	-0.061	0	-9.642	-1	-1.822	0	0.122	0	-0.438	9.777	1.754	-0.061	-0.122	0.061	0.115	9.915	0.639	-0.122	-0.122	0	1506695032
-9.624	-2.237	-0.628	0	-0.061	0.061	3.908	-8.824	0.528	0	0.061	-0.122	3.299	9.564	1.473	-0.122	-0.061	0.061	-9.647	-0.982	-1.836	0.061	0.122	0	-0.437	9.79	1.769	-0.061	-0.183	0.061	0.122	9.918	0.618	-0.122	-0.122	0	1506695032
-9.627	-2.28	-0.628	0.061	0	0.061	3.899	-8.812	0.523	0	0.061	-0.122	3.309	9.569	1.43	-0.183	-0.122	0.061	-9.668	-0.965	-1.881	0.061	0.122	0	-0.382	9.795	1.773	-0.061	-0.183	0.061	0.136	9.928	0.691	-0.122	-0.061	0	1506695032
-9.631	-2.245	-0.618	0.061	0	0.061	3.883	-8.792	0.498	0	0.061	-0.122	3.289	9.552	1.388	-0.183	-0.183	0.061	-9.703	-0.946	-1.93	0.061	0.122	0	-0.287	9.799	1.79	-0.061	-0.244	0.061	0.121	9.928	0.663	-0.122	-0.122	0	1506695032
-9.643	-2.206	-0.627	0.061	0	0	3.912	-8.795	0.468	0	0.061	-0.122	3.274	9.533	1.404	-0.122	-0.183	0.061	-9.696	-0.939	-1.944	0.061	0.061	0	-0.225	9.783	1.814	0	-0.183	0	0.084	9.916	0.662	-0.122	-0.122	0	1506695032
-9.629	-2.235	-0.617	0	0	-0.061	3.908	-8.8	0.45	-0.061	0.122	-0.122	3.286	9.505	1.413	-0.061	-0.122	0	-9.684	-0.947	-1.954	0.061	0.061	-0.061	-0.243	9.783	1.8	0	-0.122	0	0.104	9.908	0.705	-0.061	-0.061	-0.061	1506695032
-9.634	-2.235	-0.618	0	0	-0.061	3.884	-8.772	0.473	-0.061	0.122	-0.122	3.321	9.519	1.436	-0.061	-0.122	0	-9.711	-0.92	-1.98	0.061	0.061	-0.061	-0.282	9.789	1.811	0	-0.183	0	0.104	9.908	0.705	-0.061	-0.061	-0.061	1506695032
-9.615	-2.193	-0.597	0	0.061	-0.061	3.835	-8.789	0.461	0	0.061	-0.122	3.595	9.597	1.483	-0.061	0	0.061	-9.749	-0.892	-2.01	0.061	0.061	-0.061	-0.428	9.772	1.878	0	-0.183	-0.244	0.173	9.906	0.727	-0.061	-0.061	0	1506695032
-9.658	-2.212	-0.62	-0.061	0.061	-0.061	3.809	-8.863	0.459	-0.061	0	-0.122	4.608	9.871	1.623	0.061	0.427	0.61	-9.753	-0.922	-2.011	0.122	0.122	0	-0.892	9.856	1.973	0	-0.427	-0.854	0.135	9.928	0.705	-0.061	-0.061	0	1506695032
-9.622	-2.355	-0.645	0	0.061	-0.061	3.789	-8.917	0.504	-0.061	0.061	-0.061	6.4	10.404	2.144	0.061	0.61	1.953	-9.75	-1.049	-1.956	0.183	0.427	0.061	-1.213	10.094	1.966	-0.122	-0.977	-0.854	0.096	9.944	0.7	-0.061	0	0	1506695032
-9.582	-2.504	-0.629	0.122	0.061	-0.061	3.695	-8.837	0.556	-0.061	0.183	0	7.714	10.619	2.545	-0.061	0.427	3.784	-9.545	-1.262	-1.897	0.427	0.305	0	-0.633	10.122	1.878	-0.977	-1.221	-0.244	-0.028	9.942	0.699	-0.061	-0.061	0	1506695032
-9.558	-2.564	-0.653	0.244	0.122	0	3.655	-8.63	0.593	-0.061	0.244	0.183	8.465	10.332	3.001	-0.366	1.221	5.371	-9.69	-1.102	-2.025	0.488	0.366	0	0.218	9.795	2.009	-1.343	-0.549	0.366	-0.089	9.94	0.702	-0.061	-0.183	0	1506695032
-9.617	-2.462	-0.662	0.366	0.122	0	3.833	-8.583	0.476	-0.122	0.427	0.366	9.453	10.062	3.052	-0.916	1.648	6.531	-9.572	-0.937	-2.067	0.549	0.183	0.061	0.616	9.892	2.201	-1.831	-0.488	1.16	-0.068	9.958	0.75	-0.061	-0.183	0	1506695032
-9.65	-2.328	-0.67	0.305	0.061	0	4.054	-8.699	0.339	-0.244	0.488	0.305	9.643	9.485	2.655	-1.221	2.075	7.507	-9.664	-0.989	-2.152	0.671	0.122	0.061	1.034	9.572	2.547	-2.197	0.183	1.831	0.039	9.954	0.736	-0.061	-0.244	0.061	1506695032
-9.649	-2.251	-0.676	0.305	0.122	0.061	4.189	-8.86	0.284	-0.305	0.427	0.122	10.664	9.335	2.316	-1.343	2.014	8.789	-9.637	-0.955	-2.192	0.732	0.183	0	0.91	9.844	3	-2.991	0.122	2.686	0.179	9.944	0.78	-0.061	-0.244	0.061	1506695033
-9.623	-2.128	-0.707	0.244	0.122	0.061	4.142	-8.874	0.351	-0.305	0.366	-0.061	11.957	8.818	2.214	-1.038	2.502	10.498	-9.545	-0.985	-2.205	0.793	-0.122	-0.122	1.739	9.558	3.572	-3.54	1.343	3.723	0.179	9.944	0.78	-0.061	-0.244	0.061	1506695033
-9.574	-2.04	-0.733	0.244	0.183	0	4.045	-8.798	0.505	-0.366	0.61	0	11.957	8.818	2.214	-1.038	2.502	10.498	-9.505	-0.79	-2.21	0.732	-0.122	-0.244	2.082	9.265	3.473	-2.014	0.977	4.7	0.364	9.889	0.75	-0.061	-0.183	0.061	1506695033
-9.6	-1.992	-0.696	0.183	0.183	0	3.961	-8.686	0.691	-0.305	0.916	0.122	11.957	8.818	2.214	-1.038	2.502	10.498	-9.601	-0.675	-2.218	0.488	-0.244	-0.183	2.39	9.153	3.748	-2.38	0.671	5.554	0.422	9.866	0.764	-0.061	-0.122	0.061	1506695033
-9.676	-1.912	-0.739	0.122	0.183	0	4	-8.921	0.793	-0.183	0.916	0.061	11.957	8.818	2.214	-1.038	2.502	10.498	-9.487	-0.713	-2.218	0.183	-0.183	-0.122	2.998	9.025	3.931	-1.465	0.122	6.104	0.496	9.903	0.81	-0.061	-0.122	0.061	1506695033
-9.686	-1.8	-0.699	0	0.183	0	3.909	-9.184	0.706	-0.183	0.916	0.061	11.957	8.818	2.214	-1.038	2.502	10.498	-9.6	-0.718	-2.297	-0.122	-0.427	-0.244	3.2	8.598	4.487	-0.977	-0.916	6.897	0.542	9.909	0.877	-0.061	-0.061	0.061	1506695033
-9.722	-1.735	-0.718	-0.122	0.183	0	3.647	-9.21	0.662	0.183	-0.061	-0.671	11.957	8.818	2.214	-1.038	2.502	10.498	-9.531	-0.796	-2.253	-0.305	-0.305	-0.244	4.132	8.257	4.578	-0.732	-0.977	6.775	0.607	9.881	0.91	-0.061	0	0	1506695033
-9.746	-1.707	-0.755	-0.244	0.122	-0.061	3.455	-9.098	0.654	0.183	-0.061	-0.671	11.957	8.818	2.214	-1.038	2.502	10.498	-9.562	-0.77	-2.318	-0.671	-0.488	-0.244	4.955	7.994	4.669	-0.671	0.122	6.042	0.668	9.883	0.926	-0.061	0	0	1506695033
-9.701	-1.765	-0.732	-0.366	0.061	-0.061	3.181	-8.835	0.651	0.244	0	-0.671	12.816	8.232	2.058	-1.038	2.502	10.498	-9.507	-1.019	-2.147	-0.854	-0.305	-0.122	4.798	7.368	4.805	-0.427	0.61	4.639	0.569	9.879	0.883	-0.061	0.244	-0.061	1506695033
-9.682	-1.877	-0.788	-0.488	0	-0.061	3.024	-8.611	0.636	0.244	-0.244	-0.427	12.816	8.232	2.058	-0.549	4.272	12.512	-9.592	-1.325	-2.066	-0.854	-0.244	0	4.637	6.728	4.78	-0.305	0.305	3.235	0.52	9.865	0.903	0	0.305	-0.061	1506695033
-9.64	-2.046	-0.837	-0.488	-0.061	-0.061	2.974	-8.514	0.55	0.305	-0.488	-0.244	-0.138	-1.479	3.802	-0.549	4.272	12.512	-9.567	-1.515	-2.025	-0.671	-0.061	0.061	4.912	6.222	4.949	-0.916	0.61	1.587	0.418	9.895	0.921	0	0.305	-0.061	1506695033
-9.606	-2.275	-0.841	-0.427	-0.061	-0.061	2.991	-8.549	0.413	0.183	-0.732	-0.061	-0.696	-2.572	3.884	1.282	2.197	1.221	-9.591	-1.5	-2.062	-0.488	-0.122	0.061	5.266	5.685	4.887	-0.793	1.16	0.366	0.292	9.917	0.928	0	0.244	-0.061	1506695033
-9.622	-2.367	-0.878	-0.244	0	0	3.173	-8.588	0.354	-0.061	-0.61	0.305	0.123	-3.755	5	1.038	1.404	-0.183	-9.597	-1.413	-2.012	-0.244	-0.122	0	5.316	5.236	4.668	-0.549	0.671	0.061	0.135	9.948	0.84	-0.061	0.122	0	1506695033
-9.594	-2.333	-0.909	-0.122	0	0	3.476	-8.711	0.437	-0.244	-0.244	0.793	2.279	-5.517	5.497	1.16	2.38	-0.305	-9.57	-1.221	-1.949	-0.183	0	0	5.906	5.215	4.862	-0.366	0.366	0.244	0.061	9.945	0.752	-0.061	0.122	0	1506695033
-9.615	-2.248	-0.924	-0.061	0.061	0	3.845	-8.774	0.685	-0.305	0.122	1.099	2.44	-6.508	6.119	1.282	2.197	0.305	-9.604	-1.186	-2.015	-0.122	0	0	6.184	5.14	5.163	-0.122	0.305	0.366	0.158	9.926	0.743	-0.061	-0.061	0	1506695033
-9.656	-2.158	-0.938	0	0	-0.061	4.148	-8.909	0.837	-0.183	0	0.854	1.778	-6.51	7.133	0.793	0.305	0.427	-9.621	-1.193	-2.034	-0.122	0	0	6.158	5.108	5.286	0	0.122	0.305	0.251	9.934	0.796	-0.061	-0.061	0	1506695033
-9.649	-2.088	-0.945	0	0	-0.061	4.408	-8.941	0.971	-0.061	-0.305	0.427	1.566	-6.059	7.757	0.549	1.709	0.183	-9.658	-1.117	-2.113	-0.183	0	0	6.114	5.145	5.509	-0.122	-0.244	0.244	0.298	9.911	0.804	0	-0.061	0	1506695033
-9.655	-2.029	-0.933	-0.061	0	-0.061	4.503	-8.829	0.993	0	-0.305	0.122	1.354	-5.807	7.189	0.549	0.732	0.122	-9.622	-1.062	-2.076	-0.183	-0.061	0	6.194	5.112	5.532	-0.244	-0.061	0.183	0.368	9.909	0.866	0	0	0	1506695033
-9.64	-1.998	-0.909	-0.122	0	-0.061	4.455	-8.721	0.97	0.122	-0.366	0	1.376	-5.815	7.026	0.427	0.854	0.122	-9.63	-1.128	-2.025	-0.122	0	0.061	6.198	5.088	5.432	-0.244	-0.122	0.061	0.441	9.91	0.892	-0.061	0	0	1506695033
-9.639	-2.028	-0.891	-0.122	0	-0.061	4.504	-8.612	0.84	0.061	-0.061	-0.122	1.336	-5.82	6.994	0.244	0.488	0	-9.629	-1.086	-2.037	-0.061	-0.061	0.061	6.192	5.012	5.405	-0.244	-0.183	0.061	0.447	9.906	0.87	-0.061	0	0	1506695033
-9.653	-2.04	-0.906	-0.061	-0.061	-0.061	4.399	-8.672	0.696	0.061	-0.061	-0.244	1.431	-5.926	7.011	0.122	0.366	0.122	-9.552	-1.075	-2.025	0.061	0	0.061	6.173	4.935	5.423	-0.244	-0.183	0	0.361	9.91	0.848	-0.061	0	0	1506695033
-9.648	-2.098	-0.932	-0.061	-0.061	0	4.308	-8.72	0.609	0.061	0.061	-0.366	1.239	-5.705	6.904	0.122	0.427	0.122	-9.554	-1.008	-2.009	0.061	0.061	0	6.163	4.984	5.472	-0.305	-0.183	-0.122	0.359	9.915	0.871	-0.061	-0.061	0	1506695033
-9.611	-2.11	-0.91	0	-0.061	0	4.181	-8.717	0.598	0	0.061	-0.427	1.04	-5.674	6.928	0.183	0.183	-0.183	-9.6	-1.019	-2.044	0.061	0.061	0.061	6.19	4.978	5.455	-0.244	-0.183	-0.122	0.39	9.906	0.863	-0.061	-0.061	0	1506695033
-9.611	-2.115	-0.922	0.061	0	0	4.008	-8.746	0.553	0	0.061	-0.61	1.369	-5.785	7.13	0	0.549	-0.122	-9.562	-1.03	-2.037	0.061	0.122	0.061	6.211	4.895	5.351	-0.183	-0.305	-0.122	0.351	9.906	0.843	-0.061	-0.061	0	1506695033
-9.65	-2.105	-0.933	0.061	0	0.061	3.817	-8.747	0.525	-0.061	0	-0.61	1.164	-5.757	7.503	-0.549	1.404	-0.061	-9.557	-1.01	-2.074	0.122	0.061	0.061	6.258	4.878	5.374	-0.183	-0.488	-0.183	0.352	9.927	0.864	-0.061	-0.122	0	1506695033
-9.644	-2.072	-0.915	0.061	-0.061	0	3.686	-8.709	0.522	-0.122	0.061	-0.488	0.973	-5.727	7.428	-0.854	1.587	-0.122	-9.58	-0.963	-2.122	0.122	0.061	0	6.231	4.877	5.4	-0.183	-0.549	-0.183	0.316	9.921	0.831	-0.061	-0.122	0	1506695034
-9.631	-2.098	-0.889	0.061	-0.061	0	3.571	-8.751	0.534	-0.183	0.183	-0.305	0.951	-5.824	7.19	-1.16	2.075	0	-9.572	-1.014	-2.117	0.122	0.122	0.061	6.32	4.937	5.394	-0.244	-0.549	-0.244	0.339	9.905	0.836	-0.061	-0.122	0	1506695034
-9.63	-2.125	-0.919	0.061	-0.061	0.061	3.523	-8.818	0.581	-0.183	0.122	-0.183	0.488	-6.16	6.87	-1.038	1.892	0	-9.572	-1.031	-2.115	0.183	0.122	0	6.582	4.993	5.469	-0.305	-0.305	-0.183	0.329	9.905	0.841	-0.061	-0.122	0	1506695034
-9.616	-2.094	-0.901	0.122	0	0.061	3.555	-8.88	0.646	-0.183	0.122	-0.061	0.4	-6.675	6.523	-0.427	1.77	-0.061	-9.583	-0.949	-2.15	0.305	0.122	0	6.783	4.991	5.455	-0.366	0	-0.061	0.292	9.899	0.822	-0.061	-0.122	0	1506695034
-9.66	-2.044	-0.89	0.061	0	0.061	3.649	-8.943	0.718	-0.122	0.183	0.061	0.146	-7.063	6.501	0.305	1.16	0	-9.56	-0.897	-2.164	0.183	0.183	0	6.854	4.943	5.456	-0.366	0.305	0.122	0.318	9.917	0.821	-0.061	-0.122	0	1506695034
-9.691	-1.973	-0.892	0.061	-0.061	0	3.789	-8.888	0.797	-0.061	0.244	0.122	-0.005	-6.985	6.837	0.732	1.099	-0.061	-9.616	-0.859	-2.214	0.122	0.183	0	6.686	4.82	5.425	-0.305	0.244	0.183	0.385	9.914	0.839	-0.061	-0.122	0	1506695034
-9.672	-1.956	-0.865	-0.061	-0.061	0	3.839	-8.839	0.823	0	0.061	0.061	-0.477	-6.568	6.983	0.977	0.732	-0.244	-9.61	-0.873	-2.268	0.061	0.122	0.061	6.602	4.723	5.442	-0.244	0.244	0.122	0.385	9.914	0.839	-0.061	-0.122	0	1506695034
-9.697	-1.969	-0.883	-0.061	-0.061	0	3.9	-8.775	0.742	0.122	-0.122	-0.061	-0.62	-6.237	7.133	1.099	-0.244	-0.183	-9.591	-0.883	-2.328	0	0.122	0.061	6.52	4.637	5.417	-0.244	0.183	0.122	0.433	9.92	0.884	-0.061	0	0	1506695034
-9.692	-1.968	-0.901	-0.122	-0.122	0	3.949	-8.675	0.622	0.061	-0.122	-0.061	-0.489	-5.888	7.232	0.671	-1.648	0	-9.656	-0.891	-2.354	-0.061	0.061	0.061	6.193	4.577	5.38	-0.061	-0.061	0	0.397	9.916	0.851	-0.061	0	0	1506695034
-9.622	-1.989	-0.848	-0.183	-0.122	-0.061	3.96	-8.671	0.526	0	-0.061	-0.061	0.144	-5.383	7.264	0.244	-0.977	0.244	-9.629	-0.876	-2.355	0	0	0	5.961	4.536	5.393	-0.061	-0.305	-0.183	0.408	9.891	0.841	-0.061	0	0	1506695034
-9.655	-2.053	-0.873	-0.122	-0.061	0	3.939	-8.726	0.451	-0.061	-0.061	-0.061	-0.276	-5.252	7.395	0.061	-0.916	-0.122	-9.557	-0.947	-2.328	0	0	0	6.33	4.618	5.473	0	-0.305	-0.244	0.444	9.92	0.869	-0.061	0	0	1506695034
-9.654	-2.038	-0.857	-0.061	-0.061	0	3.987	-8.696	0.542	-0.122	0	-0.061	0.167	-5.454	7.485	-0.427	-0.122	0	-9.611	-0.831	-2.312	-0.061	-0.061	-0.061	6.257	4.655	5.389	0.061	-0.488	-0.244	0.361	9.92	0.822	-0.061	0	0	1506695034
-9.654	-2.015	-0.857	-0.122	-0.061	0	3.96	-8.707	0.669	-0.122	-0.061	-0.122	0.413	-5.711	7.937	-1.465	-0.061	0.183	-9.544	-0.872	-2.29	-0.122	0	0	6.397	4.825	5.387	0.061	-0.793	-0.122	0.361	9.92	0.822	-0.061	0	0	1506695034
-9.679	-2.022	-0.846	-0.061	-0.122	0	3.892	-8.734	0.708	0	-0.183	-0.122	0.261	-6.021	7.439	-1.892	-0.122	0.366	-9.518	-0.95	-2.297	-0.122	0.061	0	6.625	4.951	5.551	-0.122	-0.488	-0.122	0.371	9.914	0.843	-0.061	0.061	0	1506695034
-9.698	-2.025	-0.825	-0.061	-0.183	0	3.884	-8.735	0.688	0	-0.183	-0.122	-0.047	-6.292	6.674	-1.526	0.183	0.366	-9.555	-0.958	-2.31	-0.122	0.061	0	6.636	4.969	5.532	-0.244	-0.122	-0.305	0.374	9.915	0.839	-0.061	0.061	0	1506695034
-9.689	-2.028	-0.767	-0.061	-0.244	0	3.906	-8.764	0.662	-0.061	-0.122	-0.061	-0.312	-6.164	6.599	-1.587	-0.061	0	-9.607	-0.957	-2.305	-0.061	0.061	0	6.185	4.916	5.28	-0.183	-0.244	-0.488	0.374	9.915	0.839	-0.061	0.061	0	1506695034
-9.679	-2.018	-0.73	0	-0.244	0	3.914	-8.792	0.662	0	-0.061	0	0.419	-6.087	6.965	-1.953	0.671	-0.122	-9.577	-0.941	-2.352	-0.061	0	0	5.863	5.003	5.03	-0.061	-0.916	-0.671	0.312	9.922	0.812	0	0.061	-0.061	1506695034
-9.711	-1.976	-0.706	-0.061	-0.244	0	3.967	-8.738	0.683	0	-0.061	0	0.002	-5.85	6.582	-2.136	1.587	-0.977	-9.545	-0.892	-2.411	-0.183	-0.061	-0.061	5.893	5.169	5.02	-0.183	-0.916	-1.343	0.304	9.9	0.738	0.122	0.122	-0.122	1506695034
-9.731	-2.004	-0.679	-0.061	-0.244	-0.122	4.072	-8.593	0.69	0	-0.061	-0.061	-1.613	-4.944	5.944	-2.136	2.502	-2.808	-9.6	-0.944	-2.401	-0.244	-0.061	0	5.542	5.419	4.999	0.122	-0.977	-2.563	0.304	9.9	0.738	0.122	0.122	-0.122	1506695034
-9.653	-2.061	-0.601	0	-0.244	-0.061	4.052	-8.553	0.621	0	-0.183	-0.183	-3.139	-3.994	4.933	-1.16	1.404	-5.188	-9.573	-1.065	-2.378	-0.244	-0.061	0.122	5.16	5.668	4.85	0.793	-0.61	-4.15	0.262	9.917	0.839	0.061	0	-0.122	1506695034
-9.597	-2.109	-0.569	0	-0.122	0	4.037	-8.567	0.482	-0.061	-0.244	-0.183	-3.316	-3.339	4.389	1.709	1.343	-9.033	-9.544	-1.171	-2.303	-0.061	0.061	0.183	4.874	6.33	4.576	0.366	-0.671	-5.127	0.306	9.889	0.839	0.061	0	-0.122	1506695034
-9.642	-2.071	-0.574	0	-0.061	-0.061	4.045	-8.536	0.383	-0.244	-0.122	-0.122	-2.806	-1.706	2.457	4.395	-1.038	-12.207	-9.585	-1.065	-2.39	0.183	0	0.183	5.022	6.686	4.784	0.488	-0.244	-5.249	0.245	9.892	0.755	0.061	0	-0.122	1506695034
-9.674	-2.086	-0.604	0	-0.122	-0.061	4.075	-8.6	0.427	-0.366	0	-0.061	-0.919	-0.006	0.553	5.432	-3.662	-14.221	-9.624	-0.974	-2.351	0.305	0.183	0.183	5.166	7.045	4.758	1.526	0.671	-5.737	0.213	9.944	0.7	0.061	-0.122	-0.122	1506695034
-9.642	-2.144	-0.647	0.122	-0.061	-0.061	4.06	-8.714	0.565	-0.366	0	0	1.098	2.052	0.279	6.165	-4.822	-15.93	-9.593	-0.871	-2.473	0.366	0.122	0.183	5.016	7.417	4.32	2.686	0.732	-5.127	0.187	9.945	0.706	0.061	-0.122	-0.061	1506695034
-9.591	-2.029	-0.624	0.122	0.061	-0.061	4.098	-8.859	0.682	-0.305	0	0.061	4.591	4.823	0.592	7.019	-5.31	-17.273	-9.599	-0.61	-2.653	0.305	-0.061	0	4.974	7.65	3.962	2.991	0.305	-4.517	0.264	9.934	0.711	0.061	-0.122	-0.061	1506695034
-9.615	-1.833	-0.611	0	0.122	-0.122	4.151	-8.988	0.752	-0.244	0	0.061	8.19	8.069	1.223	7.935	-2.686	-17.761	-9.721	-0.446	-2.726	0.244	-0.122	0	3.888	8.057	3.768	2.625	0.61	-4.517	0.427	9.877	0.697	-0.061	-0.183	-0.061	1506695035
-9.67	-1.784	-0.607	-0.122	0.122	-0.183	4.121	-9.111	0.83	-0.061	0	0.061	10.215	10.932	2.114	9.888	0.916	-16.113	-9.583	-0.477	-2.75	0.122	-0.305	-0.183	2.608	9.037	3.613	2.563	-0.183	-4.15	0.528	9.88	0.7	0	-0.061	-0.061	1506695035
-9.621	-1.968	-0.596	-0.061	0.183	-0.122	4.003	-9.025	0.889	0.061	-0.061	0.061	8.392	13.378	2.236	11.108	1.465	-12.695	-9.55	-0.565	-2.556	-0.061	-0.427	-0.244	3.113	8.882	3.59	2.38	0.916	-4.211	0.528	9.88	0.7	0	-0.061	-0.061	1506695035
-9.603	-2.149	-0.652	-0.061	0.183	-0.061	3.935	-8.902	0.836	0.183	0.061	0.244	6.586	16.291	2.688	10.437	-1.892	-9.888	-9.61	-0.559	-2.463	-0.122	-0.366	-0.366	1.537	8.965	3.207	3.601	1.77	-4.333	0.31	9.881	0.733	-0.061	-0.061	-0.061	1506695035
-9.598	-2.163	-0.668	0.061	0.244	-0.061	3.982	-8.926	0.676	0.244	0.244	0.366	6.336	18.52	3.767	7.751	-7.568	-9.46	-9.701	-0.583	-2.425	-0.305	-0.549	-0.366	-1.644	9.813	2.293	3.845	-1.221	-3.845	0.243	10	0.725	-0.122	-0.122	0	1506695035
-9.686	-2.094	-0.677	0.061	0.183	-0.122	3.936	-8.965	0.498	0.305	0	0.244	8.117	19.13	4.327	3.967	-8.118	-7.812	-9.524	-1.058	-2.196	-0.122	-0.61	-0.366	-3.31	11.371	1.872	2.502	-5.249	-3.296	0.243	10	0.725	-0.122	-0.122	0	1506695035
-9.674	-2.195	-0.589	0.183	0.244	-0.183	3.836	-8.806	0.384	0.305	-0.183	0.122	8.757	17.241	4.394	1.648	-6.775	-4.211	-9.44	-1.358	-1.948	0.183	0.122	-0.183	-1.519	12.27	1.855	0.305	-5.676	-3.052	0.122	9.942	0.706	-0.061	-0.183	-0.122	1506695035
-9.643	-2.403	-0.608	0.366	0.183	-0.061	3.716	-8.461	0.361	0.122	0.061	0.366	7.367	14.558	3.595	0.793	-6.958	-0.916	-9.505	-1.335	-1.791	0.183	-0.061	-0.122	0.535	11.475	2.056	-0.732	-2.869	-2.869	0.022	9.957	0.786	-0.061	-0.244	-0.122	1506695035
-9.56	-2.509	-0.569	0.488	0.183	0.061	3.808	-8.14	0.298	-0.061	0.427	0.61	7.016	12.218	2.868	0.427	-5.31	0.61	-9.634	-0.924	-1.986	0.244	-0.305	0.061	0.413	10.24	1.428	-0.916	-1.404	-2.258	0.012	9.902	0.885	-0.061	-0.244	-0.122	1506695035
-9.625	-2.411	-0.557	0.549	0.183	0.122	4.041	-8.221	0.25	-0.183	0.671	0.61	6.906	10.503	2.182	0	-2.014	0.793	-9.605	-0.928	-1.904	0.122	-0.427	0.122	0.074	9.314	1.154	-0.366	-1.221	-1.16	0.024	9.929	0.97	-0.061	-0.366	0.061	1506695035
-9.756	-2.129	-0.589	0.488	0	0.061	4.163	-8.427	0.163	-0.183	0.366	0.244	5.486	9.155	1.617	-0.488	0	0.244	-9.636	-1.042	-1.852	0.183	-0.427	0.122	0.078	8.707	1.148	0	-0.549	-0.183	0.022	9.928	0.961	-0.061	-0.366	0.061	1506695035
-9.787	-1.944	-0.642	0.366	-0.122	0.061	4.265	-8.665	0.099	-0.305	0.061	-0.244	4.113	8.167	1.269	-0.549	-0.671	0.183	-9.569	-0.916	-1.861	0.183	-0.549	0	-0.01	8.702	1.34	0.366	0.549	0.488	0.022	9.928	0.961	0	-0.488	0.061	1506695035
-9.801	-1.828	-0.709	0.244	-0.244	0	4.213	-8.861	0.13	-0.427	0.061	-0.61	4.114	8.4	0.579	-0.549	-1.343	0.244	-9.633	-0.714	-1.9	0.061	-0.366	-0.061	-0.382	9.222	1.601	0.732	1.465	0.671	0.359	9.948	0.92	0.061	-0.305	0.061	1506695035
-9.751	-1.762	-0.729	0	-0.366	0	4.049	-8.978	0.359	-0.549	0.305	-0.671	4.667	9.075	-0.11	-0.549	-0.427	0.732	-9.672	-0.796	-1.875	0.061	-0.244	0	-0.898	9.679	1.622	0.61	1.892	0.793	0.469	9.911	0.843	0.061	-0.183	0	1506695035
-9.664	-1.592	-0.742	-0.183	-0.61	0	3.705	-9.012	0.629	-0.488	0.244	-0.793	4.674	9.775	0.049	-0.122	1.282	1.465	-9.722	-0.895	-1.885	0.061	-0.244	0	-0.898	9.679	1.622	0.61	1.892	0.793	0.762	9.86	0.785	0	-0.122	0.061	1506695035
-9.576	-1.689	-0.628	-0.366	-0.244	-0.061	3.429	-8.996	0.834	-0.305	0.061	-0.671	4.267	10.273	0.486	0.488	2.258	2.197	-9.576	-0.895	-1.882	0	-0.366	-0.061	-0.898	9.679	1.622	0.61	1.892	0.793	0.727	9.831	0.605	0.061	0.061	0	1506695035
-9.648	-1.927	-0.691	-0.366	-0.183	-0.183	3.269	-9.056	0.959	-0.305	0.061	-0.671	2.643	11.548	1.659	-0.305	7.69	0.61	-9.7	-0.804	-1.882	-0.183	-0.366	0	-1.113	10.446	1.696	-0.244	1.587	1.038	0.372	9.959	0.632	0	0.244	0	1506695035
-9.585	-2.098	-0.593	-0.244	0	-0.183	3.242	-9.031	1.041	0	0.061	-0.122	-2.456	11.188	2.443	-1.221	6.226	0.122	-9.653	-0.784	-1.718	-0.244	-0.183	0	-1.194	10.178	1.804	-0.793	1.038	0.854	0.191	9.881	0.573	0	0.244	0	1506695035
-9.609	-2.078	-0.54	-0.305	0.122	-0.122	3.259	-9.067	0.979	0.183	0	0.061	-2.168	10.53	1.554	-0.732	-1.587	0.488	-9.678	-0.727	-1.763	-0.427	-0.427	-0.183	-1.415	10.076	1.637	-1.404	0.61	0.549	0.365	9.893	0.668	0	0.122	0	1506695035
-9.653	-1.987	-0.502	-0.305	0.122	-0.122	3.274	-9.162	0.774	0.427	-0.366	0	0.518	10.519	1.237	-0.793	-5.737	0.61	-9.716	-0.876	-1.69	-0.488	-0.183	-0.061	-1.345	9.588	1.365	-0.549	0.183	0.549	0.317	9.883	0.676	0	0.244	-0.061	1506695035
-9.667	-2.03	-0.553	-0.366	0.183	-0.183	3.223	-9.089	0.486	0.488	-0.732	-0.061	2.694	10.118	0.495	-1.587	-1.892	1.038	-9.639	-1.035	-1.566	-0.366	-0.244	-0.122	-1.073	9.483	1.276	-0.427	0.061	0.61	0.287	9.917	0.684	0	0.244	-0.061	1506695035
-9.668	-2.132	-0.596	-0.305	0.061	-0.122	3.277	-8.866	0.262	0.488	-0.793	0.122	3.206	9.799	0.287	-2.319	-1.404	1.16	-9.601	-1.006	-1.532	-0.305	-0.122	-0.122	-0.892	9.484	1.564	-0.122	0.427	0.427	0.318	9.917	0.75	0	0.183	-0.122	1506695035
-9.631	-2.133	-0.628	-0.244	0.061	-0.061	3.439	-8.685	0.116	0.305	-0.549	0.488	3.301	9.572	0.4	-2.136	-1.831	1.282	-9.656	-0.997	-1.515	-0.366	0	-0.122	-0.819	9.649	1.627	0.061	0.305	0.488	0.346	9.911	0.75	0	0.183	-0.122	1506695035
-9.64	-2.133	-0.674	-0.305	-0.061	-0.061	3.439	-8.685	0.116	0.305	-0.549	0.488	3.326	9.411	0.337	-1.404	-1.953	1.221	-9.649	-1.062	-1.503	-0.244	-0.061	-0.061	-0.571	9.698	1.797	0	0.488	0.488	0.239	9.895	0.697	0	0.244	-0.061	1506695035
-9.633	-2.212	-0.693	-0.244	0	-0.061	3.439	-8.685	0.116	0.305	-0.549	0.488	3.458	9.223	0.512	-0.549	-1.038	1.099	-9.585	-1.038	-1.516	-0.244	-0.061	-0.244	-0.437	9.851	1.83	-0.244	0.61	0.366	0.217	9.922	0.719	0	0.183	-0.122	1506695035
-9.639	-2.157	-0.653	-0.244	-0.061	-0.061	3.439	-8.685	0.116	0.305	-0.549	0.488	3.521	9.423	0.439	0	0.427	0.916	-9.715	-0.939	-1.571	-0.305	-0.183	-0.183	-0.56	9.922	1.895	-0.244	0.732	0.244	0.257	9.923	0.721	-0.061	0.122	-0.061	1506695036
-9.612	-2.121	-0.615	-0.305	0.061	-0.061	3.439	-8.685	0.116	0.305	-0.549	0.488	3.336	9.528	0.665	0.427	1.282	0.793	-9.713	-0.963	-1.567	-0.366	-0.061	-0.122	-0.736	9.909	1.877	-0.122	0.488	0.122	0.261	9.92	0.683	-0.061	0.122	-0.061	1506695036
-9.64	-2.119	-0.622	-0.366	0	-0.061	3.439	-8.685	0.116	0.305	-0.549	0.488	2.978	9.613	0.995	0.793	1.343	0.61	-9.723	-1.064	-1.537	-0.305	-0.122	-0.122	-0.75	9.81	1.832	0	0.305	0	0.209	9.915	0.696	-0.061	0.122	-0.061	1506695036
-9.646	-2.204	-0.641	-0.366	-0.061	-0.061	3.439	-8.685	0.116	0.305	-0.549	0.488	2.79	9.583	1.122	0.854	0.854	0.427	-9.676	-1.084	-1.471	-0.305	-0.061	-0.122	-0.714	9.696	1.817	0.061	0.244	-0.061	0.182	9.926	0.73	0	0.183	-0.122	1506695036
-9.598	-2.236	-0.618	-0.366	0	-0.061	3.439	-8.685	0.116	0.305	-0.549	0.488	2.785	9.466	1.181	0.671	0.549	0.183	-9.678	-1.081	-1.455	-0.244	-0.061	-0.122	-0.677	9.661	1.768	0.061	0.183	-0.061	0.152	9.889	0.73	0	0.183	-0.122	1506695036
-9.643	-2.299	-0.641	-0.305	0	-0.061	3.566	-8.626	0.111	0.122	-0.366	0.61	2.75	9.459	1.25	0.427	0.305	-0.122	-9.659	-1.157	-1.474	-0.183	0	-0.061	-0.665	9.692	1.781	0.183	0.183	-0.061	0.152	9.889	0.73	0	0.183	-0.061	1506695036
-9.627	-2.35	-0.654	-0.244	0	-0.061	3.566	-8.626	0.111	0.122	-0.366	0.61	2.845	9.478	1.378	0.183	0.061	-0.427	-9.71	-1.194	-1.475	-0.122	0	-0.061	-0.628	9.733	1.779	0.183	0.183	0	0.024	9.929	0.683	0	0.183	-0.061	1506695036
-9.615	-2.402	-0.683	-0.183	0	-0.061	3.791	-8.894	0.778	0.305	-0.305	-0.366	3.045	9.489	1.51	0.122	-0.061	-0.61	-9.688	-1.163	-1.516	-0.061	-0.061	-0.061	-0.555	9.836	1.75	0.183	0.244	0	0	9.927	0.735	0	0.122	-0.061	1506695036
-9.573	-2.417	-0.682	-0.061	0	-0.061	3.64	-8.86	0.662	0.305	-0.244	-0.244	3.287	9.649	1.525	0	0	-0.732	-9.679	-1.09	-1.568	-0.122	-0.061	-0.061	-0.672	10.014	1.749	0	0	0	-0.008	9.921	0.707	0	0.122	-0.061	1506695036
-9.609	-2.314	-0.709	0	0	-0.061	3.578	-8.756	0.518	0.305	-0.183	-0.183	3.408	9.835	1.384	-0.122	-0.061	-0.671	-9.727	-1.159	-1.526	-0.122	-0.061	0	-0.683	9.936	1.757	0	-0.061	-0.061	0.013	9.922	0.666	0	0	0	1506695036
-9.593	-2.268	-0.694	-0.061	0	-0.061	3.59	-8.671	0.394	0.183	-0.122	-0.122	3.536	9.756	1.386	-0.122	-0.122	-0.549	-9.659	-1.236	-1.485	-0.061	-0.061	0	-0.717	9.842	1.713	-0.122	-0.061	-0.122	0.054	9.9	0.644	0	0	0	1506695036
-9.606	-2.314	-0.701	0	0	-0.061	3.559	-8.653	0.285	0.061	-0.061	-0.061	3.62	9.691	1.376	-0.122	-0.061	-0.305	-9.665	-1.186	-1.476	0	0	0	-0.757	9.78	1.643	-0.061	-0.183	-0.061	0.089	9.927	0.687	0	0	0	1506695036
-9.617	-2.3	-0.73	0.061	0	0	3.57	-8.647	0.226	-0.061	0	0	3.601	9.633	1.297	-0.244	-0.061	-0.122	-9.684	-1.157	-1.469	0.061	0	0	-0.659	9.761	1.662	-0.061	-0.183	0	0.078	9.932	0.658	0	-0.061	0	1506695036
-9.611	-2.273	-0.741	0.061	0	0	3.636	-8.641	0.236	-0.183	0.061	0.061	3.531	9.562	1.268	-0.244	-0.244	0	-9.682	-1.126	-1.499	0.061	0	0	-0.547	9.751	1.668	0	-0.122	0	0.068	9.915	0.645	0	-0.061	0	1506695036
-9.627	-2.256	-0.76	0.061	0	0	3.689	-8.693	0.335	-0.305	0.061	0	3.511	9.494	1.258	-0.244	-0.244	0.061	-9.678	-1.104	-1.477	0.061	0	0	-0.492	9.759	1.686	0	-0.061	0.061	0.109	9.92	0.654	0	-0.122	0	1506695036
-9.616	-2.217	-0.763	0.061	0	0	3.77	-8.777	0.465	-0.305	0.122	-0.061	3.494	9.461	1.285	-0.122	-0.122	0.061	-9.683	-1.054	-1.498	0.061	0	0.061	-0.457	9.762	1.706	0	0.061	0.061	0.128	9.909	0.623	0	-0.122	0	1506695036
-9.628	-2.217	-0.763	0	0	0	3.801	-8.836	0.61	-0.366	0.183	-0.061	3.461	9.459	1.33	-0.061	-0.061	0.122	-9.662	-1.04	-1.525	0.061	0	0	-0.493	9.786	1.708	0	0.122	0.061	0.128	9.909	0.623	0	-0.061	0	1506695036
-9.624	-2.219	-0.757	0	-0.061	0	3.77	-8.923	0.72	-0.305	0.183	-0.122	3.438	9.518	1.336	-0.122	0	0.122	-9.683	-1.014	-1.543	0	0	0	-0.528	9.814	1.725	0	0.061	0.122	0.154	9.932	0.618	0	-0.061	0	1506695036
-9.611	-2.226	-0.742	0	0	-0.061	3.744	-8.987	0.8	-0.183	0.122	-0.183	3.417	9.555	1.348	-0.122	0	0.122	-9.701	-1.035	-1.538	0	0	0	-0.513	9.832	1.715	0	0.061	0.061	0.142	9.917	0.598	0	-0.061	0	1506695036
-9.6	-2.259	-0.742	0	-0.061	0	3.711	-9.015	0.846	-0.061	0.061	-0.183	3.362	9.585	1.377	-0.061	0	0.122	-9.684	-1.025	-1.538	0	0	0	-0.526	9.802	1.715	-0.061	0	0	0.142	9.917	0.598	0	-0.061	0	1506695036
-9.595	-2.266	-0.738	0	0	0	3.662	-8.993	0.819	-0.061	0.061	-0.183	3.319	9.561	1.385	-0.061	0	0.122	-9.683	-1.062	-1.519	0	0	0	-0.506	9.764	1.698	-0.061	0	0	0.108	9.905	0.579	0	-0.061	0	1506695036
-9.61	-2.269	-0.748	0	0	0	3.618	-8.943	0.741	0.061	0.061	-0.183	3.249	9.507	1.408	-0.061	0.061	0.122	-9.676	-1.068	-1.525	0	0	0	-0.499	9.756	1.669	-0.061	0.061	0.061	0.111	9.923	0.591	0	-0.061	0	1506695036
-9.612	-2.245	-0.748	0	0	0	3.559	-8.867	0.628	0.061	0.061	-0.122	3.234	9.499	1.401	-0.061	0.061	0	-9.684	-1.038	-1.553	0	0	0	-0.52	9.781	1.686	0	0	0.061	0.111	9.923	0.591	0	-0.061	0	1506695036
-9.615	-2.227	-0.735	0	0	0	3.554	-8.861	0.502	0.061	0.061	-0.061	3.252	9.516	1.359	-0.122	0	-0.061	-9.717	-1.054	-1.586	0	0	0	-0.508	9.799	1.663	0	0	0	0.124	9.924	0.59	-0.061	-0.061	0	1506695036
-9.621	-2.224	-0.718	0	0	0	3.569	-8.859	0.396	0	0	0	3.284	9.533	1.339	-0.061	-0.061	-0.061	-9.683	-1.032	-1.589	0.061	-0.061	0	-0.486	9.847	1.676	0	-0.061	-0.061	0.144	9.909	0.613	-0.061	-0.061	0	1506695036
-9.615	-2.233	-0.715	0	0	0	3.628	-8.811	0.384	-0.061	0.061	0	3.324	9.558	1.324	-0.061	-0.061	-0.061	-9.698	-1.002	-1.558	0	0	0	-0.486	9.79	1.686	0	-0.061	-0.061	0.144	9.909	0.613	-0.061	-0.061	0	1506695037
-9.627	-2.232	-0.72	0	0	0	3.634	-8.765	0.395	-0.061	0.061	0	3.339	9.502	1.341	-0.061	-0.061	-0.061	-9.668	-1.026	-1.554	0	0	0	-0.482	9.769	1.669	0	-0.061	-0.061	0.124	9.922	0.626	-0.061	0	0	1506695037
-9.627	-2.248	-0.717	0	0	0	3.649	-8.763	0.438	-0.061	-0.061	0	3.338	9.463	1.357	0	-0.061	-0.061	-9.698	-0.992	-1.565	0	0	0	-0.433	9.794	1.682	0	-0.061	-0.061	0.148	9.932	0.634	-0.061	-0.061	0	1506695037
-9.606	-2.25	-0.699	0	0	0	3.706	-8.783	0.438	-0.122	-0.061	0	3.371	9.484	1.373	0	-0.061	-0.122	-9.709	-0.982	-1.585	0	0	0	-0.427	9.824	1.706	0	-0.061	-0.061	0.136	9.918	0.635	-0.061	-0.061	0	1506695037
-9.603	-2.253	-0.715	0	0.061	0	3.774	-8.831	0.469	-0.122	0.061	0	3.431	9.508	1.42	0	-0.061	-0.122	-9.674	-0.995	-1.577	0	0	0	-0.451	9.825	1.719	0	0	-0.061	0.117	9.926	0.634	0	-0.061	0	1506695037
-9.619	-2.205	-0.732	0	0	0	3.768	-8.836	0.54	-0.122	0	0	3.48	9.526	1.44	0	0	-0.061	-9.677	-0.986	-1.59	0	-0.061	0	-0.463	9.783	1.692	0	-0.061	-0.061	0.114	9.91	0.618	-0.061	-0.061	0	1506695037
-9.628	-2.21	-0.735	-0.061	0.061	-0.061	3.798	-8.86	0.586	-0.122	0.061	0	3.45	9.51	1.481	0	0	-0.061	-9.696	-0.983	-1.595	0	-0.061	0	-0.438	9.759	1.69	0	-0.061	-0.061	0.141	9.921	0.63	-0.061	-0.061	0	1506695037
-9.625	-2.232	-0.746	-0.061	0.061	-0.061	3.801	-8.88	0.622	-0.122	0.061	0	3.439	9.488	1.494	-0.061	-0.061	0	-9.689	-0.977	-1.598	0	-0.061	0	-0.402	9.816	1.684	0	-0.061	-0.061	0.142	9.915	0.63	-0.061	0	0	1506695037
-9.61	-2.199	-0.724	0	0.061	0	3.796	-8.896	0.647	-0.061	0	-0.061	3.444	9.512	1.473	-0.061	0	-0.061	-9.694	-0.975	-1.611	0	-0.061	0	-0.421	9.82	1.683	0	0	0	0.161	9.912	0.641	-0.061	-0.061	0	1506695037
-9.628	-2.159	-0.77	-0.061	0	0	3.736	-8.897	0.651	0	0	-0.061	3.464	9.516	1.471	0	0	-0.061	-9.68	-0.981	-1.614	-0.061	-0.061	-0.061	-0.42	9.795	1.678	-0.061	0	0	0.161	9.912	0.641	-0.061	-0.061	0	1506695037
-9.629	-2.175	-0.775	-0.061	0.061	-0.061	3.738	-8.879	0.593	0	0	-0.061	3.454	9.5	1.474	0	0	0	-9.665	-1.011	-1.608	-0.061	-0.061	-0.061	-0.437	9.783	1.669	-0.061	0	0	0.177	9.916	0.658	-0.061	0	0	1506695037
-9.637	-2.181	-0.786	-0.061	0	0	3.731	-8.857	0.569	0	0.061	-0.061	3.438	9.478	1.47	-0.061	0.061	0	-9.671	-1.013	-1.598	-0.061	0	-0.061	-0.453	9.79	1.666	-0.061	0	0	0.187	9.923	0.652	-0.061	0	0	1506695037
-9.598	-2.174	-0.772	-0.061	0	0	3.718	-8.837	0.544	0	0	-0.061	3.427	9.513	1.463	-0.061	0	0	-9.672	-1.011	-1.62	-0.061	-0.061	-0.061	-0.451	9.818	1.672	-0.061	0	0	0.188	9.895	0.659	-0.061	0	0	1506695037
-9.606	-2.144	-0.785	-0.061	0.061	0	3.718	-8.829	0.523	0	0	-0.061	3.442	9.533	1.451	-0.061	0	0	-9.656	-1.013	-1.632	-0.061	-0.061	-0.061	-0.425	9.8	1.658	-0.061	0	0	0.175	9.898	0.633	-0.061	-0.061	0	1506695037
-9.633	-2.133	-0.733	0.061	0.061	0	3.722	-8.798	0.516	0	0	-0.061	3.429	9.502	1.461	-0.061	0	0	-9.644	-1.012	-1.659	0	0	0	-0.425	9.8	1.658	-0.061	0	0	0.136	9.893	0.607	0	-0.061	-0.061	1506695037
-9.697	-2.043	-0.815	0.061	-0.061	0	3.708	-8.774	0.544	0	0	-0.061	3.406	9.457	1.427	-0.061	0	0	-9.618	-1.022	-1.682	-0.061	0	0	-0.401	9.757	1.664	-0.061	0	0	0.031	9.932	0.53	0	-0.061	-0.061	1506695037
-9.698	-1.98	-0.958	0.061	-0.183	-0.122	3.7	-8.777	0.573	0	-0.061	-0.061	3.393	9.438	1.404	-0.061	0.061	0	-9.537	-1.159	-1.693	-0.061	0	0	-0.282	9.72	1.591	-0.061	0	0	-0.055	10.019	0.473	-0.061	-0.183	-0.183	1506695037
-9.61	-2.102	-1.107	0.122	-0.122	-0.183	3.692	-8.67	0.62	-0.061	0	-0.061	3.409	9.379	1.406	-0.061	0.061	-0.061	-9.619	-1.359	-1.756	-0.061	-0.061	-0.061	-0.207	9.686	1.408	-0.122	0	0	-0.075	10.031	0.44	-0.061	-0.244	-0.427	1506695037
-9.491	-2.049	-1.209	0.305	0	-0.061	3.634	-8.618	0.69	-0.122	0	-0.061	3.455	9.318	1.351	-0.061	0.183	-0.183	-9.592	-1.513	-1.858	-0.061	-0.061	-0.061	-0.054	9.792	1.244	-0.122	0	0	-0.075	10.031	0.44	0	-0.305	-0.488	1506695037
-9.459	-1.859	-1.323	0.427	0.244	-0.061	3.547	-8.674	0.746	-0.183	-0.122	-0.122	3.511	9.371	1.262	-0.061	0.244	-0.366	-9.617	-1.726	-2.025	-0.061	0.061	0.061	0.068	9.933	1.116	-0.061	0.122	-0.061	0.683	9.82	0.291	0	-0.488	-0.488	1506695037
-9.63	-1.629	-1.571	0.305	0.244	-0.183	3.51	-8.686	0.824	-0.305	-0.183	-0.122	3.624	9.434	1.148	-0.061	0.244	-0.488	-9.702	-1.804	-2.229	-0.061	-0.122	0.122	0.12	10.055	1.031	-0.061	0	-0.122	0.622	9.892	0.234	-0.122	-0.305	-0.427	1506695037
-9.643	-1.515	-1.75	0.122	0.061	-0.305	3.46	-8.684	0.949	-0.305	-0.183	-0.122	3.736	9.515	1.028	0	0.122	-0.549	-9.735	-1.711	-2.357	-0.061	-0.183	0.122	0.234	10.146	1.044	-0.061	-0.061	-0.244	0.622	9.892	0.234	-0.244	-0.244	-0.427	1506695037
-9.472	-1.553	-1.761	-0.183	0	-0.305	3.412	-8.697	1.109	-0.549	-0.122	0.183	3.828	9.593	1	0	0	-0.61	-9.665	-1.608	-2.36	-0.122	-0.366	0.122	0.327	10.045	1.084	-0.183	-0.122	-0.427	0.845	9.854	0.446	-0.366	-0.122	-0.427	1506695037
-9.464	-1.915	-1.775	-0.427	-0.122	-0.244	3.447	-8.666	1.268	-0.549	-0.061	0.488	3.882	9.513	1.014	0.061	-0.122	-0.61	-9.689	-1.519	-2.308	-0.183	-0.549	0.061	0.413	9.829	1.172	-0.244	-0.122	-0.671	1.839	9.957	1.394	-0.977	1.038	0.122	1506695037
-9.507	-2.175	-1.66	-0.671	-0.671	0.122	3.447	-8.666	1.268	-0.549	-0.061	0.488	3.852	9.319	1.107	0.122	-0.122	-0.549	-9.825	-1.529	-2.19	-0.244	-0.793	0	0.502	9.704	1.15	-0.305	0	-0.793	1.839	9.957	1.394	-0.977	1.038	0.122	1506695037
-9.826	-2.363	-1.272	-0.854	-0.61	0.61	3.675	-9.021	1.322	-0.366	-0.244	0.488	3.749	9.208	1.205	0.244	-0.061	-0.61	-9.996	-1.504	-1.995	-0.183	-1.16	-0.061	0.457	9.691	1.189	-0.427	0.244	-0.977	3.565	10.856	3.107	-1.953	2.197	1.221	1506695038
-10.368	-2.42	-0.81	-0.732	-2.197	0.732	3.667	-9.154	1.201	-0.366	-0.244	0.488	3.649	9.262	1.267	0.183	-0.122	-0.671	-10.046	-1.407	-1.851	-0.061	-1.465	-0.122	-0.024	9.747	1.433	-0.183	0.549	-1.038	4.823	11.927	4.608	-3.662	2.625	2.441	1506695038
-9.805	-1.469	1.168	-0.793	-2.014	0.793	3.561	-9.171	1.034	-0.244	-0.244	0.61	3.582	9.455	1.312	0.122	-0.366	-0.61	-9.43	-1.065	-1.743	0.244	-1.648	-0.061	-0.687	9.713	1.82	-0.122	0.427	-1.038	5.064	12.749	4.474	-5.493	1.709	4.272	1506695038
-10.867	0.115	1.644	-1.221	-1.282	-0.122	3.467	-8.9	0.879	-0.244	-0.244	0.61	3.53	9.659	1.392	0	-0.61	-0.305	-9.64	-0.06	-1.495	0.244	-0.977	0.183	-1.114	9.49	2.556	0.244	0.183	-1.038	-0.622	11.996	2.202	-4.639	3.235	5.92	1506695038
-10.935	-0.425	1.145	-1.099	-0.977	-0.977	3.479	-8.457	0.682	-0.061	0.183	1.221	3.376	9.465	1.43	0.122	-0.793	0.183	-10.145	0.554	-1.689	-0.061	-0.61	0.427	-0.841	9.899	3.152	0.244	0.366	-1.099	-1.957	9.337	1.223	-2.502	-2.38	3.662	1506695038
-9.94	-1.207	1.231	-0.732	-1.587	-0.854	3.675	-9.002	0.312	0.366	0.244	1.648	3.238	9.689	1.644	0.549	-0.549	0.244	-10.192	0.395	-2.245	-0.427	-0.732	0.244	-0.394	10.52	3.377	0.244	0.305	-1.16	0.715	7.401	2.04	-2.502	-2.38	3.662	1506695038
-8.014	-0.863	1.914	-0.427	-0.488	-0.122	3.862	-9.765	-0.434	0.916	-0.671	1.648	3.188	10.103	2.208	1.099	0.488	-0.183	-9.001	0.269	-2.085	-0.427	-0.549	0.061	-0.189	10.056	3.296	0.122	-0.061	-1.099	2.207	6.046	1.668	0.305	-3.174	2.441	1506695038
-7.967	-0.165	1.668	-0.793	0.244	-0.122	4.162	-9.119	-0.962	0.793	-1.831	0.854	3.019	9.694	2.804	1.343	1.282	-0.61	-8.638	0.481	-1.759	-0.366	-0.549	0.061	-0.254	8.735	3.187	-0.183	0	-1.16	3.443	5.507	2.402	2.014	2.014	0	1506695038
-8.614	-0.026	1.506	-0.854	0.183	-0.61	4.454	-7.949	-0.973	0.122	-1.648	0.244	2.696	8.634	3.505	1.221	0.732	-0.61	-8.75	0.378	-1.609	-0.244	-0.61	-0.122	-0.486	7.794	2.869	-0.305	0	-0.977	3.045	6.656	3.575	2.014	2.014	0	1506695038
-9.028	-0.763	1.861	-1.099	0.366	-0.732	4.457	-7.592	-0.624	-0.244	-0.793	0.427	2.613	7.921	3.708	0.854	1.221	-0.549	-9.118	0.584	-1.596	-0.366	-0.366	-0.366	-0.475	8.031	2.865	-0.183	-0.061	-0.549	2.366	7.24	4.351	2.38	4.761	-0.671	1506695038
-10.008	-1.593	1.644	-0.977	0.305	-0.183	4.304	-7.953	-0.592	-0.244	-0.793	0.427	2.383	8.057	3.368	0.427	0.549	-0.793	-9.673	0.785	-1.779	-0.488	-0.305	-0.305	-0.337	9.094	3.182	0.183	0.305	-0.244	3.588	8.125	6.042	2.319	4.089	-0.671	1506695038
-11.036	-1.668	1.442	-0.488	0.061	-0.122	4.116	-8.75	-0.663	0.122	-0.61	1.221	2.298	8.978	2.956	-0.061	-0.916	-1.16	-10.123	0.626	-1.852	-0.488	-0.671	-0.427	-0.609	9.874	3.39	0.366	0.488	-0.122	3.588	8.125	6.042	2.075	0.61	-0.366	1506695038
-10.872	-1.062	2.353	-1.343	-1.221	-0.061	4.658	-9.227	-0.799	0.061	-0.854	0.977	3.005	9.982	2.834	-0.305	-1.404	-1.16	-9.581	0.104	-1.601	-0.61	-0.732	-0.732	-1.402	9.902	3.436	0.183	0.061	-0.122	4.524	9.312	7.614	0.854	-0.183	0.549	1506695038
-10.81	-1.757	2.036	-1.282	0.061	-0.061	5.06	-9.307	-0.635	-0.244	-0.305	0.488	3.665	10.241	2.711	-0.183	-0.854	-0.61	-10.369	0.016	-1.103	-0.488	0.61	-0.549	-2.028	10.033	3.265	-0.244	-0.488	-0.122	3.842	8.972	3.64	1.038	-2.808	1.038	1506695038
-11.874	-2.665	1.358	-0.122	-0.122	0.916	5.059	-9.851	-0.335	-0.427	0.061	0.183	3.667	10.387	2.32	0	-0.244	0.244	-10.791	-0.171	-0.642	0.122	1.038	-0.183	-2.15	10.712	2.984	-0.183	-0.793	0	3.842	8.972	3.64	2.075	-1.831	-0.061	1506695038
-10.063	-2.771	1.737	0.488	-1.16	0.671	4.771	-10.643	-0.035	-0.122	0.061	-0.305	3.31	11.142	1.656	-0.061	-0.305	0.549	-12.033	-0.496	-0.677	0.305	-0.549	-0.061	-2.149	11.311	3.083	0.488	-0.305	0.122	0.068	8.4	2.007	-1.526	1.465	0.671	1506695038
-9.432	-3.399	1.159	0.671	1.892	-0.244	4.254	-10.968	0.085	0.183	-0.977	-0.977	2.99	11.52	0.741	-0.061	-0.793	0.61	-11.328	-1.437	-0.084	0.122	0.916	-0.305	-2.73	11.713	2.574	0.366	0.183	0.305	0.464	9.871	0.909	0.977	0.916	-1.221	1506695038
-9.548	-3.522	-1.23	1.526	0.183	-0.916	4.484	-11.216	-0.014	0.244	-0.671	-1.221	3.159	11.709	0.264	0.427	-0.488	0.732	-10.659	-1.018	0.12	-0.183	0.427	-0.122	-3.072	11.417	2.05	0	-0.061	0.488	1.139	10.429	0.487	2.075	-1.587	-1.709	1506695038
-8.274	-4.005	-1.046	1.16	1.221	-0.366	4.486	-10.793	-0.104	0.244	-0.671	-1.221	3.494	11.742	0.457	0.977	1.282	0.854	-9.593	-1.906	0.61	-0.183	0.427	-0.122	-2.793	9.95	1.443	0.122	-0.305	0.488	1.139	10.429	0.487	1.587	-1.709	-2.197	1506695038
-8.567	-3.632	-0.999	1.404	2.38	0	3.531	-9.366	-0.081	-0.427	1.404	-3.235	3.074	10.494	0.579	0.977	2.197	1.221	-9.677	-2.731	0.556	0.183	-0.061	-0.366	-2.208	8.894	0.562	-0.244	0.061	0.488	1.619	9.621	-0.166	1.953	-1.343	-2.136	1506695038
-9.332	-2.829	-1.317	1.526	1.953	0	2.662	-8.926	0.145	-0.61	0.916	-3.845	2.35	9.362	0.613	0.366	1.343	1.343	-9.495	-2.468	0.388	0.366	0.183	-0.122	-1.981	8.921	0.069	-0.366	0.793	0.854	1.081	9.744	-0.219	1.709	-1.831	-2.014	1506695038
-9.355	-2.238	-1.485	1.16	0.916	-0.183	2.32	-8.994	0.537	-0.61	0.916	-3.479	1.962	9.324	0.586	-0.671	0.427	0.854	-9.067	-2.321	-0.096	0.549	-0.061	0.061	-2.094	9.184	0.112	0.366	0.732	1.099	2.098	9.865	-0.452	1.831	-3.052	-2.441	1506695038
-8.887	-2.077	-1.288	1.404	0.793	-0.488	2.109	-8.793	0.827	-0.427	1.282	-2.747	2.082	9.525	0.057	-1.587	-0.671	0.305	-8.623	-2.407	-0.456	0.488	-0.183	0	-2.044	9.235	0.362	0.793	0.122	1.099	2.32	9.526	-0.408	2.014	-3.052	-2.441	1506695038
-8.514	-1.985	-1.093	1.343	0.793	-0.61	1.912	-8.135	1.04	-0.427	1.465	-2.075	2.318	9.299	-0.501	-1.892	-1.526	0.305	-8.455	-2.332	-0.715	0.488	-0.183	0	-1.678	9.119	0.52	0.122	-0.183	0.793	2.32	9.526	-0.408	1.831	-2.014	-2.197	1506695038
-8.355	-1.919	-1.171	1.343	0.916	-0.61	1.912	-8.135	1.04	-0.427	1.465	-2.075	2.931	9.051	-0.358	-1.343	-1.526	0.549	-8.274	-2.206	-0.928	0.61	-0.305	0.061	-1.336	9.013	0.726	-0.366	-0.366	0.366	2.078	8.939	-0.56	1.526	-1.77	-2.014	1506695038
-8.774	-1.823	-1.48	1.343	1.221	-0.61	1.578	-7.421	1.349	-0.61	1.282	-1.404	3.412	8.899	-0.14	-0.671	-0.427	0.793	-8.421	-2.04	-1.083	0.61	-0.061	0.183	-0.927	8.965	0.755	-0.549	-0.671	0.061	2.309	9.174	-0.388	1.404	-1.953	-1.953	1506695039
-9.625	-1.561	-1.743	1.526	0.183	-0.854	1.425	-7.29	1.331	0	0.244	0	3.279	8.686	-0.105	-0.366	0.366	0.732	-8.506	-1.94	-1.276	0.488	-0.061	0.305	-0.396	8.973	0.786	-0.488	-0.61	-0.122	0.805	9.685	-0.132	1.038	-1.16	-1.648	1506695039
-9.384	-1.583	-1.354	1.282	0.305	-0.732	1.531	-7.223	1.184	0.183	-0.671	0.671	2.988	8.408	0.13	-0.244	0.427	0.305	-8.509	-2.134	-1.364	0.366	0.366	0.305	-0.048	9.225	0.695	-0.305	-0.61	-0.183	0.851	9.619	-0.638	0.366	-2.014	-1.953	1506695039
-9.374	-1.794	-1.62	1.038	0.61	-0.732	1.903	-7.345	1.042	0.061	-0.854	1.465	2.946	8.362	0.301	-0.122	0.122	-0.427	-8.91	-2.213	-1.464	0.427	0.366	0.427	0.128	9.677	0.551	-0.427	-0.732	-0.183	0.924	9.782	-0.88	0.244	-1.953	-2.014	1506695039
-10.079	-1.559	-2.145	1.465	0.61	-0.122	2.214	-7.698	0.979	-0.183	-0.854	2.441	3.207	8.69	0.435	-0.122	0	-1.099	-9.289	-2.043	-1.549	0.488	0.427	0.793	0.126	10.04	0.586	-0.61	-0.916	-0.305	1.55	10.616	-0.333	0.122	-1.892	-1.953	1506695039
-10.213	-0.714	-2.187	1.099	0	0.549	2.627	-8.129	1.024	-0.366	-1.038	3.296	3.502	9.231	0.639	-0.183	-0.183	-1.648	-8.882	-2.42	-1.635	0.61	0.61	0.854	-0.218	10.421	0.657	-0.732	-0.854	-0.549	3.175	10.986	0.991	-0.61	-2.258	-1.892	1506695039
-10.603	-1.743	-2.152	-1.099	-0.916	1.709	3.206	-8.79	1.264	-0.366	-2.014	3.723	3.766	9.801	0.867	-0.244	-0.549	-1.77	-10.167	-3.042	-1.001	0.916	2.991	0.549	-1.261	10.753	0.697	-1.465	-1.404	-0.61	5.664	11.654	2.019	-2.014	-1.831	-1.648	1506695039
-11.719	-3.34	-1.619	-2.441	-0.854	2.808	4.393	-9.733	1.596	-0.183	-1.709	3.906	4.005	10.7	1.287	-0.549	-0.793	-1.587	-13.818	0.03	-1.285	1.709	0.427	0.61	-2.354	11.751	1.511	-1.282	-2.686	-0.122	5.972	12.732	3.472	-4.15	-0.671	-0.305	1506695039
-11.593	-4.721	-0.828	0.061	-1.16	2.136	5.783	-12.707	1.621	0.366	-0.549	4.272	3.842	12.568	1.224	-1.221	-1.77	-1.16	-11.596	1.609	-0.221	0	-0.366	1.465	-1.689	12.092	3.625	0.488	-2.197	-0.977	2.365	11.866	1.896	-6.47	2.197	2.319	1506695039
-10.348	-5.207	0.982	-0.793	-0.977	2.075	6.8	-13.898	0.502	1.404	0.854	2.441	3.58	12.819	0.615	-1.77	-3.235	-0.183	-11.27	-0.965	0.981	0.549	1.099	0.244	-2.377	10.334	3.968	-0.732	0	-1.343	-0.322	13.069	-0.797	-4.456	2.93	3.357	1506695039
-11.827	-4.616	0.422	-0.732	1.343	1.831	6.225	-11.404	-0.018	0.427	0.854	-0.854	4.036	10.433	1.11	-0.488	-1.831	1.099	-12.177	1.335	0.648	0.183	0.366	0.183	-3.267	9.88	3.681	-1.709	-0.793	-0.305	-2.759	13.626	0.28	-2.869	2.38	4.456	1506695039
-10.633	-2.655	-0.949	-1.404	-3.723	0.183	4.956	-12.623	-0.473	0.61	1.221	-3.601	4.219	10.496	1.755	0.793	2.441	1.343	-11.13	1.619	-0.153	-0.305	-0.183	0.488	-2.503	10.417	3.979	-0.183	-0.122	-0.305	-3.208	11.824	1.122	-2.38	-0.061	5.005	1506695039
-8.26	-3.047	0.203	-1.465	-0.916	0.732	3.357	-12.63	-1.709	1.953	-1.343	-5.493	2.835	11.3	1.36	0.427	3.54	1.038	-9.994	1.522	-0.049	-0.61	0.183	0.366	-2.277	9.702	4.04	-0.122	0.61	-0.427	-1.756	10.101	1.597	-1.038	-1.648	4.883	1506695039
-7.824	-2.345	0.373	-1.343	-0.244	0.671	2.564	-10.332	-1.891	1.648	-2.808	-6.287	1.458	10.161	1.226	-0.122	0.793	1.038	-9.008	1.164	-0.316	-0.61	0.183	0.366	-2.342	8.215	3.704	-0.488	0.488	-0.244	-1.756	10.101	1.597	-0.183	-0.793	4.15	1506695039
-7.783	-1.622	0.201	-1.587	-0.61	0.183	2.533	-8.981	-1.838	0.916	-2.136	-5.981	1.702	8.9	2.09	0.366	0.183	1.282	-7.985	1.101	-0.372	-0.793	0.244	-0.061	-2.058	7.401	3.571	-0.61	0.305	-0.183	-0.769	7.881	1.288	-0.366	1.038	3.479	1506695039
-7.663	-1.706	0.598	-1.038	-0.427	0.183	2.271	-8.075	-1.81	0.61	-0.488	-5.005	1.842	8.398	2.419	0.366	1.404	1.282	-8.038	1.175	-0.513	-1.099	-0.305	-0.244	-1.809	6.958	3.36	-0.549	0.427	-0.183	0.17	7.445	1.589	-0.122	2.38	2.625	1506695039
-7.934	-1.314	0.928	-1.16	-0.305	0.061	1.62	-7.26	-1.643	0.488	0.183	-3.906	1.355	7.724	2.266	-0.061	1.526	1.099	-8.208	0.976	-0.701	-1.099	-0.305	-0.244	-1.638	6.869	3.211	-0.427	0.61	0.122	0.17	7.445	1.589	0.305	3.479	2.197	1506695039
-8.637	-1.177	0.922	-1.465	-0.061	0.061	1.281	-6.618	-1.321	0.244	-0.183	-2.502	1.074	7.325	2.47	-0.244	0.732	0.671	-8.917	1.15	-1.139	-0.977	0	-0.305	-1.516	7.351	3.406	-0.122	0.916	0.305	2.202	7.647	2.147	-0.061	3.723	1.831	1506695039
-9.386	-1.241	0.648	-1.465	-0.183	0.061	1.453	-6.678	-1.044	0.122	-0.427	-0.916	1.33	7.641	2.311	-0.366	0.061	0.061	-9.28	1.208	-1.55	-1.282	-0.305	-0.305	-1.488	8.268	3.814	0.305	1.282	0.305	2.344	8.337	3.176	0.488	2.808	0.854	1506695039
-9.466	-1.371	0.541	-1.526	-0.61	-0.305	2.052	-7.185	-1.072	0.183	-1.038	0.488	1.842	8.484	2.125	-0.427	-0.122	-0.427	-9.323	0.824	-1.76	-1.282	-0.305	-0.305	-1.72	8.638	4.045	0.305	1.16	0.122	2.344	8.337	3.176	0.305	2.686	0.305	1506695039
-9.391	-1.629	1.592	-1.465	0.366	-0.305	3.049	-7.568	-1.248	0.061	-1.587	1.343	2.545	8.963	2.193	-0.183	-0.061	-0.488	-9.508	0.513	-1.798	-1.221	-0.854	-0.854	-1.913	8.739	3.979	0	0.671	-0.061	3.084	9.353	5.57	-0.427	1.465	0.977	1506695039
-9.552	-1.229	1.799	-1.038	0.427	-0.122	3.898	-8.059	-1.519	-0.244	-2.686	1.709	3.031	9.077	2.389	0.244	0.488	-0.183	-9.682	0.581	-1.869	-1.038	-0.916	-0.793	-1.809	8.922	3.92	0.061	0.366	-0.122	1.328	7.49	3.889	-0.488	0.793	1.831	1506695039
-9.77	-0.611	1.846	-1.038	0.671	0.061	4.808	-8.379	-1.497	-0.244	-2.686	1.709	3.104	9.216	2.486	0.366	0.488	-0.122	-9.516	0.769	-1.918	-0.916	-0.488	-0.61	-1.622	9.203	4.006	0.427	0.427	-0.183	1.51	6.416	2.476	0.305	-1.038	1.099	1506695039
-12.811	-2.969	0.025	-1.892	0.183	-0.732	5.739	-8.464	-1.225	-0.427	-2.136	2.258	3.104	9.229	2.412	0.244	0.061	-0.183	-10.812	0.647	-1.444	-1.16	0.854	-0.549	-1.53	9.354	4.081	0.61	0.427	-0.183	5.075	12.305	3.839	2.319	-2.197	-0.793	1506695039
-13.06	-4.683	-1.226	1.526	-1.038	-0.549	6.223	-8.345	-0.907	-0.061	-1.282	2.563	3.2	9.086	2.28	0.427	-0.305	-0.122	-12.855	-0.969	-1.633	-0.671	-1.343	-0.916	-1.489	10.259	3.524	0.549	0.549	0	7.813	15.376	5.966	1.16	-0.732	-1.343	1506695039
-8.443	-2.376	1.464	0.549	-1.77	-0.122	6.422	-9.141	-0.94	0.488	-1.77	2.869	3.372	9.8	1.919	0.793	-0.366	-0.488	-11.921	-1.458	-0.784	-0.061	-2.502	-0.916	-1.676	11.317	3.119	1.099	1.465	-0.183	-3.147	6.361	1.235	-3.052	4.211	0.549	1506695040
-7.118	-1.956	0.516	-3.296	4.333	-1.953	6.962	-9.961	-0.941	0.732	-2.014	3.052	3.442	11.202	1.241	0.854	-0.61	-1.038	-10.02	-0.471	0.628	-0.122	-2.747	-0.305	-2.552	11.07	2.479	0.732	2.686	-0.549	0.419	9.314	0.067	1.709	-1.526	-0.793	1506695040
-10.645	-5.262	-5.425	0.122	0.61	-1.343	7.896	-9.106	-0.126	0	0.061	2.93	3.732	11.251	0.589	0.977	-0.305	-0.854	-9.78	-1.17	1.993	-1.77	-1.709	-0.122	-3.319	9.374	1.888	0.305	2.747	-0.671	4.132	11.261	0.8	1.831	-1.892	-0.61	1506695040
-8.216	-4.801	-2.478	0.793	-0.793	0.427	8.148	-7.741	1.129	-0.977	3.601	1.831	3.903	9.848	0.361	1.587	1.465	-0.183	-9.786	-3.228	1.565	-0.61	-3.662	-0.854	-3.486	8.908	0.505	-0.366	2.258	-0.488	1.982	9.446	1.117	0	0.244	0.671	1506695040
-8.035	-3.348	-1.158	-0.366	2.869	-0.427	6.95	-7.892	1.794	-0.427	5.371	0.061	3.335	9.606	0.029	1.709	2.563	0.183	-9.264	-2.518	2.253	-0.793	-2.502	-0.671	-3.549	9.119	-0.02	0.061	2.38	-0.061	1.163	9.543	0.078	0.061	-1.099	0.366	1506695040
-10.268	-2.836	-2.968	-0.061	1.648	-1.343	4.229	-9.228	1.48	1.465	2.747	-1.526	2.643	9.741	-0.589	1.099	1.709	-0.061	-8.926	-2.586	2.517	-0.916	-2.991	-0.671	-3.732	8.927	-0.129	0.793	2.808	0.183	2.797	10.007	0.805	0.61	-2.014	0.061	1506695040
-9.692	-3.344	-2.868	0.732	-0.793	-1.16	2.531	-9.369	1.02	2.075	-2.014	-2.502	2.708	9.426	-1.019	1.099	1.709	-0.061	-8.613	-3.114	2.601	-0.916	-2.991	-0.671	-3.857	8.736	-0.178	0.977	2.319	0.61	2.797	10.007	0.805	0.244	-1.099	0	1506695040
-8.417	-3.033	-1.802	0.122	1.16	-1.221	3.122	-8.833	0.859	1.16	-1.648	-2.136	3.216	9.01	-1.275	0.244	-0.183	0.305	-8.388	-2.75	2.777	-0.061	-2.441	-0.793	-3.942	8.573	-0.587	0.732	1.709	0.793	3.773	9.341	1.19	0.244	-1.343	-0.305	1506695040
-8.63	-3.511	-2.456	0.488	1.221	-1.221	3.429	-8.131	0.732	0.183	1.709	-1.099	3.7	9.161	-1.231	0.183	-0.122	0.854	-8.112	-3.109	3.174	-0.061	-2.441	-0.793	-3.789	8.283	-0.476	0.671	0.977	0.916	3.26	9.276	1.208	0.183	0.122	-0.244	1506695040
-8.866	-3.957	-2.717	1.343	0.732	-0.61	2.443	-7.695	0.499	0.061	2.93	-0.427	3.64	8.886	-1.321	0.122	-0.305	1.648	-7.974	-3.149	3.487	0.549	-2.563	-0.977	-3.789	8.283	-0.476	0.671	0.977	0.916	3.284	9.11	1.153	-0.305	-0.305	-0.122	1506695040
-8.75	-3.25	-2.451	1.343	0.549	-0.366	1.784	-7.143	0.511	-0.122	2.014	0.122	3.444	8.417	-1.061	0.061	-0.427	2.014	-7.671	-2.937	3.604	0.549	-2.563	-0.977	-3.789	8.283	-0.476	0.671	0.977	0.916	3.284	9.11	1.153	-0.366	-1.526	0	1506695040
-8.485	-2.626	-2.147	0.916	0.488	-0.916	1.771	-7.301	0.678	-0.122	0.977	0.61	3.176	8.765	-1.416	-0.305	-0.916	1.892	-7.543	-3.062	3.586	0.732	-2.197	-1.038	-2.832	8.71	-1.022	1.282	0.977	1.77	4.544	8.642	1.42	-0.61	-0.916	0.183	1506695040
-8.335	-2.852	-2.227	0.854	0.916	-1.221	2.227	-7.388	0.574	0.061	0.916	0.854	3.243	8.736	-1.28	-0.549	-1.038	1.648	-7.642	-2.822	3.54	1.099	-2.136	-1.038	-2.401	8.495	-0.974	1.77	0.854	1.709	4.502	8.868	1.483	-0.732	-0.549	0.427	1506695040
-8.284	-3.602	-2.293	1.099	0.854	-1.343	2.4	-7.307	0.396	0.122	0.488	0.671	3.138	8.54	-0.858	-0.488	-1.282	1.526	-7.345	-2.406	3.724	0.916	-2.075	-0.854	-1.845	9.093	-1.233	1.526	0.488	1.526	3.573	8.812	1.714	-0.977	0.244	0.793	1506695040
-9.172	-4.149	-1.576	0.549	0.61	-1.77	2.683	-7.439	0.553	0.122	0.183	0.549	2.809	8.931	-1.187	-0.61	-2.686	1.16	-8.532	-2.877	4.189	0.916	-2.075	-0.854	-1.31	9.129	-1.22	1.709	0	1.099	3.639	9.283	1.576	-1.16	-0.122	0.793	1506695040
-9.503	-3.679	-1.962	-0.671	0.732	-2.93	2.627	-7.982	0.645	0.183	-0.122	0.488	3.139	8.928	-0.836	-0.549	-3.113	0.61	-8.258	-1.128	4.785	1.221	-2.319	-1.038	-0.859	9.256	-1.041	1.831	0.183	0.61	3.639	9.283	1.576	-0.793	-0.427	0.793	1506695040
-8.313	-5.207	-2.115	0.427	0	-2.441	2.878	-8.921	0.587	0.183	-0.122	0.488	3.444	8.99	-0.611	-0.305	-2.625	0.244	-7.337	-2.138	5.355	0.549	-2.93	-0.366	-0.604	9.647	-0.997	1.831	0.61	-0.183	3.821	10.129	2.42	-0.671	0.488	0.427	1506695040
-8.319	-5.295	-1.721	0.916	0.305	-1.465	2.997	-9.148	0.633	0.183	-0.183	0.488	3.573	9.152	-0.602	-0.305	-2.441	-0.183	-6.566	-2.613	5.818	0	-2.991	-0.305	-0.946	10.085	-1.232	1.77	1.343	-0.122	4.126	8.722	2.357	-1.038	-0.122	0.122	1506695040
-8.494	-4.341	-1.213	0.732	0.061	-2.075	2.997	-9.148	0.633	-0.122	-0.183	0.305	3.798	9.371	-0.471	-0.183	-2.319	-0.732	-6.467	-2.521	6.1	0.366	-2.563	-0.366	-1.719	10.231	-1.869	1.099	0.916	0.305	4.126	8.722	2.357	-0.61	-0.916	0.366	1506695040
-8.814	-4.634	-1.778	-0.183	-0.183	-2.197	3.058	-9.455	1.001	-0.305	0.305	0.244	4.261	9.775	-0.171	-0.122	-2.136	-0.977	-6.51	-1.958	6.491	0.427	-2.197	-0.244	-2.155	10.032	-2.125	0.732	0.061	0.366	5.28	8.39	2.713	-0.305	-0.061	0.488	1506695040
-8.419	-5.301	-1.598	-0.061	-0.305	-1.892	2.929	-9.739	1.193	0.061	-0.366	-0.122	4.512	10.134	-0.08	-0.122	-1.648	-0.671	-6.27	-1.543	6.979	0.427	-2.197	-0.244	-1.981	10.068	-1.838	1.038	-0.305	-0.122	4.759	8.58	3.535	-0.244	0.427	0.549	1506695040
-8.041	-5.961	-1.159	0	0	-1.648	2.929	-9.739	1.193	0.061	-0.366	-0.122	4.321	10.404	-0.134	-0.305	-1.587	-0.122	-6.009	-1.847	7.36	0.183	-2.075	0	-1.867	10.325	-1.939	0.854	0.183	-0.427	4.759	8.58	3.535	-0.61	1.038	0.488	1506695040
-8.352	-5.997	-1.226	-0.366	-0.122	-1.404	2.942	-9.739	1.06	0.061	-0.366	-0.122	4.126	10.49	-0.11	-0.305	-1.953	0.122	-5.877	-2.115	7.705	0.061	-1.587	-0.122	-1.743	10.493	-2.149	0.366	0.61	-0.488	4.241	8.555	3.884	-0.549	0.183	0.244	1506695040
-8.254	-6.124	-1.363	-0.427	-0.427	-1.099	2.822	-9.828	1.154	0.061	-0.061	-0.244	3.874	10.446	-0.145	-0.305	-1.831	-0.122	-5.759	-2.143	7.872	0.061	-1.587	-0.122	-1.698	10.556	-2.396	0.244	0.549	-0.427	5.248	8.24	3.494	-0.488	-0.488	0.183	1506695040
-7.971	-6.184	-1.201	-0.427	-0.244	-0.793	2.68	-10.082	0.579	-0.488	-0.183	0.427	3.724	10.471	-0.17	-0.366	-1.831	-0.366	-5.529	-1.998	7.963	0.122	-1.16	0.122	-1.726	10.405	-2.505	0.183	0.244	-0.305	5.248	8.24	3.494	-0.549	0.366	0.183	1506695040
-7.779	-6.489	-1.248	-0.488	-0.183	-0.671	2.879	-9.729	0.526	-0.549	-1.282	0.183	3.831	10.27	-0.267	-0.366	-1.587	-0.549	-5.411	-1.96	8.031	-0.061	-0.977	0.305	-1.719	10.356	-2.336	0.122	0	-0.244	4.764	8.207	3.409	-0.305	0.793	0.244	1506695041
-7.655	-6.642	-1.537	-0.305	-0.488	-0.488	3.476	-9.993	0.507	-0.549	-1.282	0.183	3.668	10.146	-0.7	0.122	-2.197	-0.549	-5.46	-2.102	8.136	-0.061	-0.977	0.305	-1.729	10.203	-2.164	0	0.183	-0.549	4.807	8.363	3.773	-0.244	0.305	0.366	1506695041
-7.649	-6.465	-1.552	-0.061	-0.366	-0.427	3.307	-9.95	0.27	-0.732	-1.77	-0.427	4.236	10.079	-1.175	0.427	-1.404	-0.183	-5.424	-2.078	8.248	0.122	-0.671	0.305	-1.644	10.018	-2.461	-0.122	0.732	-0.61	4.807	8.363	3.773	-0.183	0.488	0.305	1506695041
-7.821	-6.607	-1.4	-0.183	-0.183	-0.244	3.924	-9.922	-0.385	-1.282	-0.916	-1.038	4.405	10.017	-1.22	0.427	-1.038	0.122	-5.43	-1.903	8.366	0.061	-0.366	0.244	-1.828	10.001	-2.643	-0.061	0.549	-0.427	4.7	8.25	3.758	-0.244	0.427	0.244	1506695041
-7.837	-6.582	-1.58	-0.183	-0.305	-0.122	4.723	-10.142	-0.742	-1.221	-0.061	-1.465	4.352	10.093	-1.449	-0.061	-1.648	0.427	-5.566	-1.786	8.422	0.061	-0.366	0.244	-2.099	10.191	-2.498	0.061	-0.183	-0.244	4.87	8.354	3.704	-0.061	0.244	0.183	1506695041
-7.649	-6.582	-1.53	-0.244	-0.305	-0.122	4.06	-9.685	0.031	-0.122	-0.549	-1.648	4.383	10.105	-1.434	-0.366	-1.404	0.732	-5.584	-1.742	8.367	-0.061	-0.122	0.305	-1.609	10.106	-2.231	0.122	-0.122	-0.366	4.907	8.341	3.671	0.061	0.366	0.122	1506695041
-7.673	-6.599	-1.489	-0.183	-0.183	0.061	4.06	-9.685	0.031	0.305	-0.122	-1.16	4.383	10.105	-1.434	-0.427	-1.282	0.549	-5.498	-1.687	8.339	-0.061	-0.061	0.305	-1.609	10.106	-2.231	0.061	0.122	-0.305	4.947	8.27	3.712	0.061	0.366	0.122	1506695041
-7.692	-6.55	-1.58	-0.122	-0.244	0.061	4.298	-9.119	0.006	-0.183	-0.488	-0.793	4.368	9.799	-1.68	-0.671	-0.732	0.61	-5.489	-1.687	8.235	-0.061	-0.061	0.305	-1.659	9.946	-2.175	0	0.244	-0.122	4.863	8.327	3.81	0.061	0.305	0.122	1506695041
-7.606	-6.613	-1.586	0	0	0.061	4.553	-8.802	0.145	-0.427	-0.854	-0.671	4.573	9.473	-1.139	-0.732	-0.244	0.549	-5.648	-1.786	8.166	-0.122	0.122	0.244	-1.694	9.981	-2.233	0	0.244	-0.061	4.863	8.327	3.81	0.122	0.427	0.061	1506695041
-8.008	-6.69	-1.737	0.061	0	0	5.511	-8.898	-0.08	-0.488	-0.305	-0.61	4.615	9.469	-1.026	-0.427	-0.244	0.549	-5.776	-1.867	8.265	-0.122	0.122	0.244	-1.815	10.17	-2.204	-0.183	-0.122	0	4.63	8.397	3.894	0.183	0.122	-0.061	1506695041
-8.049	-6.831	-1.861	0.244	-0.122	0	6.003	-9.134	-0.409	-0.61	-0.305	-0.671	5.05	9.705	-1.035	-0.366	0.305	0.488	-6.078	-2.077	8.363	-0.244	0.244	0.305	-1.854	10.865	-2.438	-0.244	0.244	-0.183	4.792	8.711	3.805	0	0	-0.305	1506695041
-8.132	-6.903	-1.811	0.366	-0.122	0.061	6.211	-10.048	-0.634	-0.793	0	-0.793	5.089	10.532	-1.481	0	-0.305	0.244	-6.015	-2.23	8.558	-0.061	0.427	0.549	-2.406	11.22	-2.649	-0.549	-0.122	-0.366	4.792	8.711	3.805	0.122	0	-0.488	1506695041
-8.1	-6.659	-1.808	0.61	-0.061	0.305	6.211	-10.048	-0.634	-0.793	0	-0.793	5.236	11.27	-1.445	0.061	-0.183	0.549	-6.004	-2.155	8.575	0.061	0.671	0.122	-2.984	10.885	-2.829	-0.244	-0.671	-0.732	4.808	8.551	3.401	0.183	0	-0.61	1506695041
-7.963	-6.436	-1.871	0.61	0	0.549	6.267	-10.762	-0.587	-0.977	0.122	-1.221	5.332	11.347	-1.439	0.305	-0.549	1.038	-5.843	-2.052	8.38	0.061	0.671	0.122	-3.206	10.915	-2.801	-0.61	-1.282	-0.977	4.953	8.373	3.25	0.305	-0.244	-0.732	1506695041
-7.911	-6.276	-1.778	0.671	0.183	0.854	6.241	-10.606	-0.773	-1.343	0.366	-1.648	5.526	11.523	-1.921	0.732	-0.793	1.404	-5.62	-2.062	8.25	0.183	0.977	0	-3.631	10.939	-2.505	-1.038	-1.953	-1.587	4.953	8.373	3.25	0.305	-0.183	-0.854	1506695041
-7.994	-6.101	-1.675	0.732	0.061	1.099	6.325	-10.012	-0.691	-1.465	0.366	-1.831	5.471	11.294	-2.219	1.587	-0.854	1.831	-5.588	-2.158	7.933	0.427	1.831	-0.305	-3.509	10.409	-2.438	-1.099	-2.075	-1.892	4.742	8.265	3.208	0.305	-0.061	-0.977	1506695041
-8.004	-6.06	-1.818	0.916	0.183	1.343	6.279	-9.111	-1.276	-1.709	0.061	-1.77	5.343	10.592	-2.535	1.648	-0.916	1.892	-5.808	-2.236	7.567	0.427	1.831	-0.305	-3.287	10.284	-2.555	-1.282	-2.197	-1.526	4.453	8.586	3.173	0.366	-0.122	-1.038	1506695041
-8.067	-6.068	-1.86	1.221	0.305	1.526	6.521	-8.368	-1.903	-1.709	0.305	-1.526	5.138	10.049	-2.946	1.404	-1.16	1.77	-6.139	-2.55	7.221	0.732	2.441	-0.61	-3.469	10.153	-2.483	-1.282	-2.686	-1.526	4.453	8.586	3.173	0.305	-0.305	-1.16	1506695041
-8.064	-5.938	-1.955	1.526	0.366	1.587	6.279	-7.717	-1.767	-1.709	0.305	-1.16	4.748	9.282	-3.098	1.099	-1.404	1.404	-6.369	-2.511	6.797	0.977	2.808	-0.732	-3.496	9.746	-2.267	-1.221	-3.052	-1.038	3.833	9.032	2.957	0.122	-0.366	-1.343	1506695041
-8.105	-5.845	-2.061	1.648	0.427	1.709	6.181	-6.784	-1.97	-1.709	0.122	-0.793	4.578	8.47	-3.285	0.61	-1.526	1.16	-6.55	-2.777	6.254	0.977	2.808	-0.732	-3.572	9.256	-2.212	-0.854	-2.869	-0.793	3.338	9.281	2.816	0.061	-0.549	-1.587	1506695041
-8.04	-6.167	-2.28	1.953	0.549	1.709	6.438	-5.984	-1.749	-1.77	0.549	-0.61	4.439	7.982	-3.236	0	-1.404	1.16	-6.796	-3.297	5.748	1.587	3.235	-1.343	-3.878	8.668	-2.289	-0.366	-2.869	-0.549	3.338	9.281	2.816	0	-0.793	-1.831	1506695041
-7.838	-6.723	-2.306	2.686	0.793	1.648	6.258	-5.222	-1.675	-1.953	0.793	-0.488	4.133	7.564	-3.298	-0.732	-1.648	1.16	-7.199	-3.646	5.245	1.587	3.235	-1.343	-4.335	8.199	-2.323	0.061	-3.54	-0.183	1.648	10.239	1.479	-0.122	-1.221	-2.136	1506695041
-7.966	-7.45	-2.352	3.784	1.099	1.526	6.432	-4.772	-1.762	-2.136	1.221	-0.122	3.887	7.236	-3.327	-1.404	-1.831	1.282	-7.836	-4.121	4.704	2.319	3.357	-1.526	-4.639	7.919	-2.45	0.366	-4.7	0.305	1.648	10.239	1.479	-0.183	-2.197	-2.319	1506695041
-7.72	-7.659	-1.829	5.432	1.16	1.526	6.523	-4.407	-1.814	-2.563	1.587	0.183	3.874	7.074	-3.193	-2.075	-2.014	1.526	-8.403	-4.333	4.082	3.235	3.296	-1.892	-4.572	7.94	-2.533	0.61	-5.615	0.671	0.897	10.916	0.603	0	-2.93	-2.686	1506695041
-6.783	-6.514	-0.729	6.958	2.686	1.404	6.733	-4.241	-2.342	-2.563	1.587	0.183	3.988	7.178	-3.207	-2.869	-2.563	1.709	-8.232	-3.939	3.48	4.517	2.991	-2.197	-4.261	8.125	-2.433	0.793	-6.287	0.916	-0.764	10.531	1.459	0.305	-3.54	-2.93	1506695041
-7.346	-5.53	-0.25	6.775	3.357	0.549	6.696	-4.181	-2.765	-3.601	1.953	1.343	4.25	7.454	-3.296	-3.54	-2.563	2.075	-7.868	-2.882	3.241	5.92	2.38	-2.319	-3.677	8.061	-1.955	0.854	-6.47	0.854	-0.764	10.531	1.459	0.183	-4.456	-2.747	1506695042
-8.144	-5.517	-0.622	6.409	2.136	-0.061	6.426	-4.254	-3.171	-4.15	2.563	1.77	4.319	7.557	-3.078	-3.906	-2.747	2.441	-8.04	-1.677	2.784	6.958	2.075	-2.197	-3.216	8.014	-1.365	0.488	-6.348	0.671	-1.346	10.253	2.086	0.427	-6.226	-2.258	1506695042
-7.278	-4.929	-0.28	7.263	1.831	0.183	5.731	-4.18	-3.742	-4.883	2.747	2.136	4.499	7.422	-2.614	-4.028	-2.075	2.869	-8.301	-0.469	2.249	6.958	2.075	-2.197	-3.043	8.343	-0.675	0.366	-6.47	0.671	-0.584	9.532	-0.983	-0.366	-9.705	-2.197	1506695042
-6.996	-3.303	-0.081	6.958	4.15	0.61	4.838	-4.346	-4.412	-5.31	2.686	2.197	4.924	7.54	-2.239	-4.395	-0.244	2.991	-8.429	0.807	2.171	6.897	2.197	-1.77	-2.702	8.765	-0.097	0.671	-6.47	0.366	-0.584	9.532	-0.983	-1.587	-14.648	-1.526	1506695042
-8.54	-2.443	-0.702	5.981	2.441	0.427	4.589	-4.279	-4.898	-5.066	3.418	1.953	4.862	7.717	-1.908	-4.7	-2.502	2.197	-8.601	1.032	2.132	6.348	2.075	-1.343	-2.321	9.036	0.53	0.671	-6.47	0.183	1.829	8.786	-1.014	-1.465	-14.771	-1.465	1506695042
-9.335	-2.478	-0.238	5.188	1.587	0.183	4.564	-4.215	-5.471	-4.639	2.686	1.77	5.312	7.64	-2.091	-4.7	-2.441	1.648	-8.937	1.237	2.094	5.92	2.136	-1.282	-2.038	9.17	1.026	0.122	-6.287	0.122	3.815	9.915	1.194	-2.686	-8.545	-1.587	1506695042
-9.269	-2.832	0.699	4.089	1.404	0.061	5.143	-4.241	-6.105	-4.028	3.174	1.587	5.365	7.478	-2.068	-4.578	-2.319	1.282	-9.341	1.672	1.908	5.554	2.014	-1.343	-2.178	8.819	1.229	0	-6.165	-0.061	3.815	9.915	1.194	-3.296	-4.211	-1.892	1506695042
-9.088	-3.232	1.196	3.54	1.465	0	5.606	-4.164	-6.298	-3.54	3.235	1.404	5.692	7.308	-1.351	-4.333	-2.686	1.099	-9.329	1.937	1.809	4.944	1.831	-1.282	-2.249	8.631	1.311	0.061	-6.348	-0.244	1.723	10.128	1.592	-4.028	-3.052	-2.258	1506695042
-8.745	-3.956	1.39	3.235	0.916	-0.244	6.246	-4.528	-6.615	-3.601	2.991	1.343	5.518	7.412	-1.132	-4.456	-3.174	1.221	-9.295	1.415	1.616	4.944	1.831	-1.282	-2.127	8.508	1.547	0.244	-6.409	-0.427	-0.822	9.347	2.822	-2.563	-3.906	-3.052	1506695042
-7.845	-4.346	1.635	3.54	2.014	-0.305	6.656	-4.962	-6.99	-3.967	3.662	1.038	5.594	7.224	-1.068	-4.578	-3.174	1.282	-9.367	1.049	1.315	4.822	1.831	-1.343	-2.006	8.508	1.744	0.305	-6.226	-0.488	-0.822	9.347	2.822	-1.587	-5.066	-3.052	1506695042
-7.675	-4.155	1.439	3.479	2.686	-0.244	6.086	-5.242	-6.894	-4.211	3.235	1.038	5.633	7.064	-0.89	-4.517	-3.296	1.221	-9.289	1.357	1.213	5.127	1.465	-1.221	-1.921	8.649	2.03	0.366	-5.92	-0.427	-0.23	9.484	2.306	-2.93	-3.54	-2.625	1506695042
-8.004	-4.072	1.249	3.296	2.747	0	5.426	-5.184	-6.79	-4.395	2.991	1.465	5.883	7.016	-1.012	-4.395	-3.54	1.16	-9.348	1.674	1.084	5.249	1.404	-1.16	-1.973	8.799	2.522	0.488	-5.493	-0.305	0.768	8.043	1.832	-2.075	-4.456	-1.953	1506695042
-7.925	-3.959	1.373	3.479	3.113	0.366	5.057	-4.703	-6.674	-4.272	3.784	1.526	6.06	7.052	-1.303	-4.089	-3.296	1.099	-9.545	1.934	0.908	5.127	1.16	-1.099	-1.966	8.954	2.992	0.488	-5.127	-0.244	0.768	8.043	1.832	-0.793	-6.653	-1.709	1506695042
-9.466	-4.177	0.531	3.357	3.296	1.343	4.686	-4.262	-6.565	-3.967	3.662	1.648	6.271	7.193	-1.202	-3.784	-3.174	1.038	-9.954	2.143	1.019	5.005	1.099	-1.099	-1.974	9.058	3.283	0.549	-4.944	-0.244	0.531	7.059	1.436	1.404	-9.583	-0.977	1506695042
-11.653	-4.522	-1.804	4.272	0.854	1.526	4.91	-4.211	-6.582	-3.54	3.174	1.526	6.637	7.239	-0.732	-3.54	-3.357	1.038	-11.303	0.601	0.371	4.578	1.16	-0.977	-1.933	9.438	3.109	0.427	-4.883	-0.183	8.851	11.258	6.454	3.601	-8.179	-0.793	1506695042
-8.966	-4.133	0.794	6.165	0.854	1.709	5.24	-4.674	-6.822	-2.991	2.991	1.038	7.02	7.294	-0.403	-3.357	-3.052	1.099	-9.241	-0.81	0.585	3.662	0.183	-1.404	-2.024	10.439	2.005	0.366	-4.822	0	8.851	11.258	6.454	0.183	-2.197	0.671	1506695042
-8.673	-2.077	-0.179	3.54	2.686	1.404	5.833	-5.294	-7.044	-2.869	1.77	0.916	7.614	7.584	-0.888	-3.662	-3.113	1.038	-9.618	-0.973	0.359	4.761	0.793	-1.221	-1.833	10.459	1.007	0.305	-5.066	0.061	2.265	7.606	2.189	2.197	-4.639	1.099	1506695042
-9.414	-3.238	-2.351	5.493	1.404	0.549	6.577	-5.423	-5.975	-3.418	1.465	0.61	8.122	7.659	-1.44	-4.211	-3.113	1.221	-9.765	-1.798	0.03	4.639	1.038	-1.099	-1.561	10.196	0.215	-0.122	-5.737	0	0.933	10.058	2.511	2.014	-5.066	-0.061	1506695042
-8.575	-4.139	-1.674	5.493	2.441	1.221	6.739	-5.246	-4.375	-3.967	2.014	0.427	7.976	7.183	-1.68	-4.517	-2.625	1.77	-10.282	-2.019	0.037	4.456	1.038	-1.221	-0.652	10.305	-0.261	-0.366	-6.531	0.061	0.933	10.058	2.511	1.709	-4.517	0.244	1506695042
-9.444	-3.418	-2.54	4.944	4.028	1.526	7.06	-5.144	-3.48	-4.333	2.38	1.038	7.819	6.661	-2.747	-4.517	-2.869	1.77	-11.301	-1.788	-0.144	4.7	1.465	-0.916	0.477	10.513	0.067	-0.305	-5.92	-0.061	0.953	10.018	0.085	2.014	-5.432	-0.122	1506695042
-10.661	-2.517	-3.697	5.554	2.563	0.732	7.141	-5.514	-3.165	-4.211	2.441	1.343	7.87	5.991	-3.662	-4.333	-2.563	1.526	-11.263	-2.047	-0.412	4.822	0.61	-0.61	1.105	10.635	0.49	0	-4.578	-0.183	2.131	10.94	-1.465	1.709	-3.967	-0.122	1506695042
-9.891	-2.434	-3.548	5.127	2.625	0	7.447	-5.82	-3.015	-3.784	2.136	1.709	7.963	5.499	-4.096	-4.333	-2.563	1.526	-10.891	-2.192	-0.681	4.822	0.549	-0.427	1.072	10.795	0.767	0.244	-3.784	-0.183	2.131	10.94	-1.465	1.648	-3.418	-0.61	1506695042
-9.167	-2.594	-3.019	5.005	3.906	0.305	7.825	-5.888	-3.192	-3.296	1.709	2.014	8.244	5.487	-4.103	-3.845	-2.197	0.977	-10.391	-1.726	-1.032	4.883	0.549	-0.61	0.86	10.597	0.882	0.244	-3.784	-0.427	1.221	10.592	-1.882	1.77	-4.211	-0.916	1506695042
-9.423	-2.067	-3.48	5.127	3.113	-0.061	8.148	-5.788	-3.298	-2.991	1.831	2.075	8.332	5.611	-3.722	-3.54	-2.502	0.854	-9.811	-1.139	-1.097	4.7	0.122	-0.854	0.842	9.953	0.955	0.305	-4.15	-0.854	1.961	9.744	-1.397	1.77	-4.272	-1.16	1506695042
-9.337	-1.767	-3.228	4.333	1.526	-0.122	7.986	-5.268	-3.153	-2.991	2.014	1.953	7.955	5.368	-2.973	-3.357	-2.625	1.038	-9.219	-1.042	-0.934	4.333	-0.122	-0.732	1.096	9.28	1.029	0.366	-4.15	-1.282	1.961	9.744	-1.397	1.648	-4.089	-1.404	1506695042
-9.061	-1.554	-2.649	4.028	2.014	0.061	7.437	-4.49	-2.967	-2.991	2.014	1.953	7.325	4.767	-2.586	-3.357	-2.625	1.038	-8.862	-1.115	-0.746	4.028	-0.244	-0.61	1.339	8.796	1.146	0.366	-3.845	-1.465	2.638	9.43	-1.141	1.648	-4.089	-1.221	1506695043
-9.284	-1.22	-2.763	3.784	0.732	-0.244	6.848	-3.836	-2.876	-3.052	2.014	1.709	7.086	4.085	-2.516	-2.991	-2.869	0.671	-8.513	-1.303	-0.681	3.723	-0.427	-0.61	1.315	8.705	1.168	0.366	-3.845	-1.465	3.089	9.256	-0.495	1.404	-3.662	-1.16	1506695043
-9.135	-1.176	-2.548	3.296	0	-0.183	6.571	-3.469	-2.907	-2.869	1.709	1.526	33.099	11.492	38.121	-3.174	-2.197	0.671	-8.429	-1.39	-0.654	3.479	-0.366	-0.549	1.087	8.88	1.171	0.488	-3.113	-1.282	3.089	9.256	-0.495	0.793	-3.54	-1.16	1506695043
-9.349	-1.595	-1.797	3.357	0.244	-0.061	6.601	-3.309	-3.045	-2.747	1.099	1.099	8.162	3.901	-2.007	-2.93	-2.197	0.427	-8.498	-1.403	-0.595	3.357	-0.183	-0.427	0.886	9.16	1.235	0.305	-3.235	-1.099	2.692	9.111	-0.538	0.366	-2.991	-0.916	1506695043
-10.276	-1.512	-1.933	3.54	-0.061	0.122	6.871	-3.088	-3.182	-2.563	0.854	0.671	8.634	4.17	-1.769	-2.991	-1.892	0.366	-8.498	-1.403	-0.595	3.296	-0.061	-0.244	0.853	9.715	1.335	0.305	-3.235	-1.099	1.709	9.494	-0.688	0.183	-3.723	-0.793	1506695043
-9.807	-0.618	-1.767	3.052	-1.099	-0.061	7.19	-2.866	-3.353	-2.502	0.671	0.305	9.155	4.613	-1.592	-3.052	-1.648	0.183	-9.166	-1.811	-0.744	2.93	0.61	0	0.821	10.483	1.268	-0.122	-2.991	-0.732	2.219	10.173	-0.41	-0.488	-2.991	-1.16	1506695043
-9.923	-1.019	-1.449	2.075	0.793	0.427	7.598	-2.868	-3.683	-2.686	0.366	0.183	9.684	5.087	-1.656	-3.174	-1.343	0.183	-9.166	-1.811	-0.744	2.93	0.793	0.244	0.699	10.993	1.389	-0.61	-3.418	-0.671	3.001	9.708	-0.246	-0.488	-2.075	-0.977	1506695043
-11.121	-2.172	-1.936	0.122	0.183	0.793	8.041	-3.059	-4.053	-2.93	0.549	0.122	10.039	5.434	-1.7	-3.113	-1.099	0.183	-12.187	-0.52	-1.011	2.869	1.709	0.549	0.742	11.407	1.951	-0.732	-3.784	-0.671	4.034	12.019	0.719	-1.038	-1.831	-0.793	1506695043
-11.99	-4.048	-2.055	0.183	4.089	1.709	8.364	-3.309	-4.413	-2.991	0.427	0.305	10.2	6.218	-1.849	-2.991	-1.465	-0.183	-12.187	-0.52	-1.011	2.686	1.038	0.549	0.992	12.47	2.598	-0.732	-3.784	-0.671	4.034	12.019	0.719	-2.93	-1.038	0.122	1506695043
-11.572	-4.797	-1.755	2.136	-4.456	1.709	8.93	-4.071	-5.251	-2.441	0.183	1.099	10.113	6.583	-2.14	-2.991	-1.465	-0.183	-12.37	1.25	-0.512	2.38	1.221	1.282	0.866	11.838	3.527	-0.977	-3.174	-1.465	4.182	14.007	4.282	-5.676	-0.732	2.197	1506695043
-9.122	-4.557	0.304	0.488	1.038	3.052	9.737	-5.358	-6.722	-2.136	0.183	1.465	9.464	6.356	-1.269	-2.136	-0.244	0.061	-10.713	0.01	1.448	1.404	-1.038	0.427	-0.608	10.028	3.693	-0.854	-0.916	-1.099	1.147	12.319	0.522	-5.31	-1.953	3.113	1506695043
-11.763	-3.51	-0.126	1.587	-0.488	1.526	9.343	-5.527	-5.893	-2.686	1.648	1.038	8.406	6.314	-0.898	-1.831	-0.305	0.488	-10.733	1.3	1.041	2.686	0.488	0.244	-2.595	8.849	3.409	-1.16	-1.404	-0.061	1.147	12.319	0.522	-3.418	-1.404	4.456	1506695043
-10.61	-2.961	-0.933	1.221	-3.296	0.305	8.057	-5.2	-5.242	-2.625	1.77	1.16	7.818	6.498	-1.282	-1.587	-1.038	0.793	-10.733	1.3	1.041	2.136	-0.122	-0.122	-2.223	8.958	3.674	0	-2.502	0.183	-0.638	12.8	0.427	-2.808	-1.77	4.822	1506695043
-8.142	-2.633	0.228	1.343	-0.977	0.427	7.291	-4.84	-5.576	-2.014	1.465	1.221	7.439	6.304	-1.4	-1.465	-1.038	0.732	-9.458	1.394	0.365	1.526	-0.122	-0.305	-0.916	9.293	3.956	0.549	-1.282	-0.366	-0.65	12.124	0.89	-1.282	-2.38	5.188	1506695043
-7.674	-1.212	0.457	0.671	-1.099	0.183	7.068	-4.345	-5.636	-1.465	1.343	0.916	7.062	5.596	-0.764	-1.099	-0.916	0.549	-8.335	1.324	0.275	1.404	-0.366	-0.305	-0.916	8.431	3.736	0.427	-1.099	-0.366	-0.642	10.075	0.997	-1.526	-2.197	4.211	1506695043
-6.924	-1.212	0.669	-0.122	-0.305	-0.183	6.763	-3.601	-4.762	-1.099	1.16	0.488	6.779	4.802	-0.024	-0.793	-0.793	0.793	-8.335	1.324	0.275	1.038	-0.244	-0.366	-1.008	7.241	3.5	0.183	-1.404	-0.122	0.269	7.756	1.36	-1.038	-0.854	3.113	1506695043
-6.65	-1.353	0.89	0.122	0.366	0	6.22	-2.734	-3.913	-0.977	1.038	0.183	6.523	4.139	0.282	-0.793	-0.732	0.977	-7.756	1.245	0.263	0.977	-0.061	-0.488	-0.65	6.562	3.266	0.244	-1.465	-0.061	-0.349	5.517	0.523	0	1.038	2.258	1506695043
-7.047	-0.727	1.354	0.366	0.488	0	5.858	-2.058	-3.927	-0.977	0.854	0.244	6.509	3.783	0.325	-1.038	-0.793	1.099	-7.929	1.522	-0.248	0.793	0.305	-0.549	-0.148	6.601	3.232	0.732	-1.343	-0.061	-0.349	5.517	0.523	1.16	1.465	1.343	1506695043
-8.241	-0.398	1.174	-0.854	1.038	-0.671	6.093	-1.847	-3.988	-0.854	0.793	0.061	6.801	3.675	0.245	-1.221	-0.793	1.099	-7.929	1.522	-0.248	0.427	0.854	-0.427	0.257	7.307	3.368	1.038	-1.221	-0.061	0.202	5.315	0.821	1.77	1.892	0.61	1506695043
-10.168	-1.28	0.702	-0.732	1.099	0.061	6.479	-1.897	-4.042	-0.854	0.793	0.061	7.584	3.809	-0.042	-1.16	-0.793	0.732	-8.699	1.206	-0.62	0.183	0.732	-0.488	0.719	8.544	3.729	1.099	-0.977	0.061	6.692	8.89	4.132	1.77	1.282	-0.793	1506695043
-11.136	-1.634	0.609	-0.671	0.061	0.305	6.803	-2.132	-4.272	0	0.061	-0.61	8.555	4.132	-0.128	-1.16	-0.793	0.732	-9.891	1.083	-1.424	-0.061	0.671	-0.488	1.141	9.556	4.118	0.916	-0.366	0.061	6.692	8.89	4.132	0.244	0.549	-0.183	1506695043
-11.292	-1.153	2.024	-1.16	-0.244	0.549	7.266	-2.651	-4.485	0.671	-0.305	-0.61	9.475	4.457	-0.231	-0.244	-0.183	0.122	-9.891	1.083	-1.424	-0.732	0.305	-0.732	0.985	9.92	4.122	0.549	0	-0.061	8.927	10.987	7.651	-0.366	3.296	1.038	1506695043
-12.124	-2.909	1.05	-1.038	-0.916	0.305	7.781	-3.086	-4.413	1.404	-0.916	-0.671	9.782	4.569	-0.152	0.366	0.61	0.122	-11.494	-0.013	-1.432	-0.61	0.305	-0.854	0.563	10.256	3.796	0.061	-0.061	0	3.451	8.406	4.516	-0.122	-0.793	0.61	1506695043
-11.096	-4.247	-0.319	0.732	-0.427	0.122	8.252	-3.191	-4.17	1.465	-1.404	-0.61	10.023	5.12	-0.634	0.366	0.61	0.122	-12.292	-0.79	-0.682	-0.977	0.793	-0.61	0.292	11.716	3.25	-0.183	-0.366	0.244	2.201	9.918	0.422	1.648	-4.639	-2.502	1506695043
-8.62	-3.437	0.964	0.427	-1.099	-0.244	8.752	-3.537	-4.606	1.465	-1.404	-0.61	10.647	6.095	-1.512	0.366	0.61	-0.916	-12.292	-0.79	-0.682	-0.732	0	-0.488	0.239	12.925	2.961	0.305	0.549	0.427	5.535	13.686	3.872	-5.737	2.991	-0.427	1506695043
-9.057	-4.268	-1.323	0.671	3.174	-0.671	9.278	-3.81	-4.937	0.916	-0.671	0.793	10.667	6.55	-1.535	0.854	1.343	-0.671	-11.463	-1.676	1.044	-0.244	-1.038	-0.183	-0.544	12.042	2.509	-0.427	1.892	0.366	-1.969	7.122	0.624	2.197	-2.563	-1.892	1506695044
-10.253	-3.779	-2.582	1.282	0.854	0.122	9.672	-3.828	-4.466	0.854	0.183	0.366	10.045	6.478	-1.073	0.977	1.831	0	-11.463	-1.676	1.044	-1.038	-0.183	0	-1.56	10.78	1.329	-0.977	1.587	0.427	2.677	10.871	-1.622	1.343	-1.343	-0.793	1506695044
-9.976	-3.225	-1.561	-0.305	1.038	0.122	9.18	-3.732	-4.09	0.488	0.305	0	9.244	6.221	-1.223	0.427	1.526	0.122	-11.175	-2.556	1.113	-0.305	-1.16	-0.061	-1.782	10.64	0.894	-0.854	0.977	0.916	1.666	10.085	-0.01	1.099	-0.305	-1.526	1506695044
-9.562	-2.662	-1.437	0.122	1.343	-0.244	8.608	-4.206	-4.292	0.488	0.305	0	8.775	5.998	-1.668	0	1.099	0.183	-9.394	-2.141	0.646	-0.061	-0.366	0.183	-1.288	10.448	1	-0.427	1.282	1.038	0.386	10.021	0.106	1.77	-1.465	-2.502	1506695044
-9.104	-2.292	-1.669	1.221	-0.122	-0.61	8.297	-4.817	-4.284	-0.122	-0.183	-0.488	8.301	5.68	-1.702	-0.244	0.854	0.488	-8.579	-2.082	0.398	0.061	-0.366	0.427	-1.013	9.732	1.144	-0.122	1.221	0.793	1.078	10.086	-0.087	1.648	-2.197	-2.625	1506695044
-8.277	-2.054	-1.463	1.038	0.183	-0.671	7.84	-4.48	-3.603	-0.244	0.122	-0.916	7.647	5.279	-1.414	-0.366	0.61	0.671	-8.579	-2.082	0.398	0.061	-0.183	0.488	-0.997	8.946	1.129	0	0.793	0.61	2.226	9.78	0.017	1.953	-3.113	-2.625	1506695044
-8.594	-2.137	-1.731	0.793	0.183	-0.366	7.214	-3.649	-2.631	-0.244	0	-0.977	7.11	4.827	-1.13	-0.183	0.488	0.793	-7.896	-1.645	0.147	0.122	-0.061	0.366	-0.802	8.319	1.188	-0.305	0.244	0.671	2.826	9.225	-0.19	1.709	-1.587	-2.38	1506695044
-8.563	-2.123	-1.987	1.343	-0.122	-0.549	6.919	-2.903	-2.193	-0.244	0	-0.977	6.767	4.368	-0.953	-0.183	0.793	0.671	-7.964	-1.732	0.109	0.061	0.244	0.366	-0.294	8.037	1.334	-0.427	0.244	0.61	2.111	9.233	-0.225	1.404	-1.465	-2.258	1506695044
-9.093	-2.365	-1.861	1.343	-0.854	-0.305	7.005	-2.421	-2.428	-0.122	-0.305	-1.099	6.642	4.097	-0.697	-0.305	0.549	0.488	-7.964	-1.732	0.109	0.183	0.366	0.366	0.096	8.079	1.388	-0.305	0.488	0.488	1.477	9.185	-0.404	1.038	-1.648	-2.197	1506695044
-9.01	-2.121	-1.583	1.465	-0.488	-0.305	7.111	-2.14	-2.811	-0.122	-0.305	-1.099	7.076	4.174	-0.398	-0.61	0.305	0.244	-8.012	-1.981	-0.14	0.305	0.549	0.305	0.109	8.466	1.23	-0.305	0.488	0.488	1.534	9.495	0.075	0.61	-1.953	-1.892	1506695044
-9.022	-1.098	-2.26	1.099	-0.122	-0.366	7.334	-1.976	-2.97	-0.122	-0.427	-1.038	7.759	4.496	-0.282	-1.038	-0.061	0.427	-8.988	-1.84	-0.675	0.61	0.916	0.061	-0.106	8.753	1.199	-0.244	-0.305	0.427	2.103	9.762	0.194	0.061	-2.136	-1.709	1506695044
-9.061	-0.882	-1.482	0.977	-0.183	0.305	7.868	-2.065	-3.213	-0.427	-0.427	-0.366	8.291	4.661	-0.306	-1.282	-0.244	0.732	-8.988	-1.84	-0.675	0.854	0.793	0.061	-0.1	9.105	1.267	-0.122	-1.465	0.244	2.552	9.661	0.129	-1.099	-1.709	-1.526	1506695044
-9.989	-2.893	-1.028	-0.488	-0.916	1.343	8.414	-1.956	-3.494	-0.793	0.244	-0.122	8.605	4.747	0.026	-1.526	-0.122	0.61	-8.757	-2.09	-0.772	1.038	1.099	0.305	0.272	9.82	1.488	-0.122	-1.587	0.244	2.62	9.531	0.501	-2.075	-2.075	-1.465	1506695044
-10.96	-4.363	-1.15	-0.183	0.854	2.441	8.67	-1.842	-3.704	-1.221	0.366	0.305	9.239	5.518	0.173	-1.709	-0.244	-0.122	-13.449	0.285	-1.126	1.892	2.258	-0.122	0.572	11.664	2.304	-0.427	-1.831	0.366	4.971	10.989	1.262	-3.967	-0.366	-0.366	1506695044
-12.116	-4.282	-1.047	1.16	-1.343	1.465	9.209	-2.14	-4.363	-1.221	0.488	1.282	9.881	6.251	-0.002	-1.526	-0.488	-0.488	-13.449	0.285	-1.126	2.441	-0.732	0.122	0.955	11.984	3.839	0.427	-1.709	-0.244	6.161	12.933	3.927	-5.188	2.075	2.747	1506695044
-10.72	-5.675	1.477	0.916	-0.366	2.075	9.715	-3.155	-5.985	-1.099	0.977	1.953	9.678	5.828	0.752	-1.282	-0.244	-0.366	-11.983	0.943	0.282	0.793	0.305	0.732	0.679	10.805	4.417	0.671	0.61	-0.61	2.736	13.176	2.865	-5.005	1.038	3.357	1506695044
-11.941	-3.202	0.995	0.244	0.671	0.854	9.534	-3.283	-5.978	-1.343	2.136	1.648	9.17	5.568	1.564	-1.038	0.183	-0.61	-11.776	1.189	1.064	1.709	-1.892	-0.488	-0.438	10.605	3.839	0.122	1.343	0.183	-0.724	13.946	0.022	-2.808	0.977	4.272	1506695044
-11.02	-1.778	-0.214	-0.488	-3.052	-0.793	8.745	-3.399	-5.502	-1.099	1.953	1.343	9.092	6.08	1.439	-1.099	0.061	-0.854	-11.776	1.189	1.064	0.977	-0.488	-0.061	-0.974	10.935	3.304	0.061	0.244	0.793	-2.269	13.274	0.674	-1.892	-0.366	4.883	1506695044
-8.295	-2.399	0.724	-0.977	-0.854	-0.488	7.878	-3.645	-5.612	-0.61	1.282	1.343	9.155	6.027	1.383	-1.099	-0.122	-0.671	-10.702	0.928	0.536	0.732	-0.732	-0.061	-0.464	10.215	3.473	0.061	0.244	0.793	-2.561	10.974	0.638	-1.282	-3.54	3.784	1506695044
-8.019	-2.263	0.884	-0.549	0.183	-0.61	7.186	-3.762	-5.467	-0.183	1.038	1.16	8.768	5.206	1.625	-0.854	0.61	-0.183	-9.831	1.244	0.319	0.244	-0.732	-0.061	-0.016	8.903	3.467	0.305	0.549	0.183	-1.056	8.931	1.333	-0.977	-2.014	2.747	1506695044
-7.87	-2.329	0.89	-0.977	-0.793	-0.366	6.682	-3.749	-4.718	0.305	0.916	0.61	7.897	4.302	1.793	-0.488	1.465	0	-9.007	1.22	0.319	-0.061	-0.61	-0.061	0.081	7.925	3.173	-0.061	0.427	0.305	1.345	7.905	0.634	1.526	1.343	2.197	1506695044
-7.553	-2.058	1.621	-0.488	0.183	-0.061	6.527	-3.869	-4.087	0.671	0.366	0.305	7.143	3.796	1.91	-0.427	1.404	-0.061	-8.613	0.713	0.378	-0.122	-0.916	-0.244	0.322	7.648	2.984	-0.183	0.061	0.793	0.764	7.302	0.953	1.587	5.127	1.038	1506695044
-8.404	-1.522	1.177	-0.671	0.366	-0.427	6.647	-4.052	-3.505	0.732	0.244	0.061	6.752	3.674	1.702	-0.366	1.038	-0.488	-8.393	0.865	0.559	-0.305	-0.977	-0.305	0.563	7.905	2.974	0.122	0.305	1.099	-0.273	7.007	1.487	1.709	7.69	0.244	1506695044
-8.972	-1.897	0.859	-1.099	0.244	-0.488	6.826	-4.066	-3.234	0.977	0.793	-0.061	6.741	4.18	1.166	-0.244	0.366	-0.793	-8.848	1.04	0.464	-0.549	-0.916	-0.244	0.955	8.405	3.298	0.61	0.977	1.282	0.44	7.68	1.619	2.869	3.296	0	1506695044
-9.308	-2.411	0.663	-1.221	0.977	-0.366	6.949	-4.197	-2.728	1.465	1.038	0.366	7.296	4.785	0.842	0.183	0.732	-1.099	-9.215	1.203	0.334	-0.977	-0.793	-0.244	1.187	8.764	3.372	0.916	1.892	0.854	2.804	8.997	3.896	1.526	-0.061	-0.732	1506695044
-8.92	-1.768	1.379	-0.427	1.709	-0.061	7.174	-4.448	-2.351	1.831	2.075	1.404	7.333	5.148	1.002	0.671	0.977	-1.282	-9.452	0.839	0.282	-1.221	-1.16	-0.366	0.885	8.795	3.013	0.977	2.075	0.732	2.787	10.106	5.67	0.366	0.061	-0.488	1506695045
-9.665	-1.432	1.458	-1.953	0.854	-0.366	6.927	-4.84	-2.168	1.831	2.075	1.404	7.334	5.303	1.069	1.282	2.747	-1.282	-9.007	0.757	0.44	-1.343	-1.16	-0.488	0.531	8.709	2.72	1.038	1.648	0.793	1.583	8.62	3.402	0.732	-2.93	0.366	1506695045
-11.228	-4.183	-0.991	-2.319	0.732	-1.099	7.58	-5.373	-1.725	2.38	3.601	1.831	7.289	5.881	1.383	1.587	4.272	-1.526	-8.97	0.565	0.998	-1.587	-0.183	-0.305	0.741	9.195	2.419	1.282	1.587	0.854	0.817	7.751	0.264	1.953	-3.784	-1.404	1506695045
-10.25	-5.096	-2.094	0.305	-1.77	-1.465	7.919	-5.862	-1.066	2.258	4.517	1.892	6.582	7.242	1.554	1.709	4.7	-2.014	-10.989	-0.578	1.175	-1.709	-0.488	-0.366	1.522	10.718	1.879	1.526	1.953	0.61	7.445	13.299	1.92	1.221	2.93	0.122	1506695045
-7.57	-4.116	0.595	-0.916	0.854	-0.549	7.36	-6.397	-0.987	1.953	3.296	2.319	6.784	8.492	1.759	1.709	4.7	-2.014	-11.457	-1.891	1.116	-1.892	-3.052	-0.427	1.742	11.588	0.965	1.282	2.38	-0.183	0.67	12.362	2.912	-3.113	4.028	0.427	1506695045
-9.365	-3.604	-1.664	-1.709	3.601	-0.793	7.66	-6.624	-1.012	1.16	3.54	2.441	6.73	8.842	2.144	2.258	3.418	-2.136	-9.991	-2.099	2.402	-1.099	-1.892	-0.061	0.987	10.942	0.313	0.916	2.93	-0.671	-3.09	7.527	-0.751	1.953	-3.845	-0.732	1506695045
-10.95	-3.188	-3.803	0	-2.197	-1.099	7.117	-6.528	-0.217	0.671	3.784	2.502	6.375	8.959	2.463	1.831	3.296	-1.465	-9.977	-1.927	2.529	-1.404	-2.136	0.427	-0.237	10.287	0.004	0.916	2.502	-0.732	3.918	10.726	-1.001	1.404	-0.732	-0.549	1506695045
-8.443	-3.536	-1.304	-1.038	0.061	-0.977	6.272	-6.82	0.758	0.61	2.014	2.441	5.971	8.947	2.503	1.709	2.319	-1.099	-9.093	-2.823	2.787	-1.282	-1.77	0.122	-0.391	10.174	-0.414	0.854	1.404	-0.671	3.417	10.529	0.287	0.366	1.953	-0.488	1506695045
-9.101	-3.717	-1.591	-0.549	1.709	-0.854	6.583	-7.43	1.019	0.732	2.075	2.258	5.431	8.897	2.427	1.404	0.61	-0.916	-8.933	-2.943	3.079	-0.732	-1.343	-0.183	0.115	10.042	-0.72	0.854	1.404	-0.671	1.165	9.362	-0.059	1.099	-0.122	-0.671	1506695045
-9.506	-3.38	-2.507	-0.183	-0.61	-0.977	6.303	-7.753	1.256	0.305	1.282	2.136	5.558	8.759	2.483	0.793	0.122	-0.671	-9.044	-2.396	2.957	-0.427	-1.282	0.122	-0.005	9.82	-0.422	1.099	0.305	-0.977	1.904	9.715	0.075	1.16	-0.916	-0.916	1506695045
-8.665	-3.542	-2.009	-0.793	0.305	-0.977	5.629	-7.766	1.605	0.061	0.183	2.075	5.559	8.335	2.372	0.671	-0.183	-0.488	-8.771	-2.385	3.084	-0.305	-1.221	0.183	-0.044	9.63	-0.261	1.038	0.122	-1.038	2.643	9.942	0.189	0.916	0.122	-0.854	1506695045
-8.965	-3.863	-2.377	-0.427	0.305	-0.916	5.607	-7.559	2.034	-0.061	-0.793	1.831	5.304	8.347	2.186	0.977	-0.427	-0.488	-8.513	-2.341	3.327	-0.244	-1.16	0.061	0.104	9.895	-0.316	0.977	-0.183	-0.977	2.351	9.648	-0.212	0.671	0.549	-0.732	1506695045
-8.863	-4.314	-2.3	0.122	-0.183	-0.61	5.886	-7.578	2.116	0.061	-0.061	1.282	5.259	8.809	1.97	1.038	-1.343	-0.732	-8.508	-2.184	3.413	-0.366	-1.221	0.122	0.037	10.286	-0.227	0.427	-0.366	-1.099	2.01	9.715	0.004	0.549	-0.244	-0.732	1506695045
-8.75	-4.131	-1.883	0.122	0.488	-0.244	5.786	-7.794	2.003	-0.122	-0.061	0.916	5.265	8.982	2.169	0.732	-1.16	-0.916	-8.422	-2.444	3.682	-0.366	-1.038	0.122	-0.152	10.129	-0.465	0.488	0.244	-1.465	2.421	9.847	0.195	0.183	-0.549	-0.427	1506695045
-9.087	-3.622	-1.986	0.061	0.366	-0.366	6.054	-8.184	1.934	-0.366	-0.305	0.488	5.03	8.885	2.455	0.305	-0.732	-0.977	-8.658	-2.414	3.894	0.061	-0.854	0.061	-0.685	9.94	-0.694	0.488	0.244	-1.465	2.637	9.828	-0.158	0	-0.122	-0.122	1506695045
-9.264	-3.67	-2.403	0	0.061	-0.549	6.285	-8.38	2.019	-0.244	0.244	-0.183	5.578	8.946	2.168	0.183	-0.61	-0.916	-8.796	-1.926	3.984	0.366	-0.916	0.183	-1.269	10.003	-0.462	0.61	-0.854	-1.099	1.96	9.648	-0.178	0.061	-0.183	-0.183	1506695045
-8.835	-4.162	-2.14	0.244	0.122	-0.244	6.511	-8.091	2.206	-0.549	0.488	-0.305	6.497	8.829	2.95	-0.366	-0.305	-0.305	-8.624	-1.689	4.01	0.244	-0.366	0	-1.238	10.137	-0.278	0.549	-1.16	-1.038	2.376	9.889	-0.305	0.061	-0.061	-0.366	1506695045
-8.977	-4.248	-1.836	0.061	0.122	-0.183	6.218	-7.689	2.144	-0.732	1.343	-0.061	5.953	8.347	2.956	-0.366	-0.488	-0.244	-8.531	-1.544	4.095	0.244	-0.427	-0.122	-0.787	9.993	-0.221	0.549	-1.16	-1.038	2.204	9.81	-0.345	-0.244	0.427	-0.244	1506695045
-8.799	-4.411	-1.836	0.183	0.061	-0.244	5.675	-7.35	2.119	-0.732	1.343	-0.061	5.382	7.986	2.637	-0.366	0.732	-0.427	-8.428	-1.4	4.217	0.122	-0.366	-0.122	-0.458	9.873	-0.055	0	-1.038	-0.671	1.481	9.825	0.087	-0.183	-0.061	-0.305	1506695045
-8.677	-4.61	-1.854	0.61	0	-0.122	5.825	-7.226	1.891	-0.977	0.549	0.366	5.386	8.285	2.272	-0.183	1.221	-0.671	-8.429	-1.537	4.224	0.061	-0.183	-0.122	-0.56	10.165	-0.098	-0.366	-0.488	-0.427	1.199	9.826	0.067	-0.122	-0.488	-0.366	1506695045
-8.74	-4.516	-1.893	0.61	-0.122	0	5.975	-7.312	1.909	-1.16	1.16	0.366	5.612	8.54	2.749	-0.244	1.282	-0.427	-8.453	-1.796	4.254	0.244	-0.305	-0.122	-0.56	10.165	-0.098	-0.366	-0.488	-0.427	1.674	9.863	-0.037	-0.183	-0.488	-0.244	1506695045
-8.589	-4.603	-1.733	0.854	-0.061	0.061	5.625	-7.462	2.065	-1.16	1.465	0.366	4.916	8.427	2.805	-0.549	0.61	-0.671	-8.278	-1.95	4.339	0.427	-0.183	-0.122	-0.56	10.165	-0.098	-0.366	-0.488	-0.427	1.809	9.932	0.103	-0.244	-0.549	-0.061	1506695045
-8.638	-4.747	-1.802	1.221	0.061	0.305	5.81	-7.904	1.993	-1.038	0.244	-0.244	4.959	8.47	2.744	-0.793	0.671	-0.61	-8.271	-2.01	4.437	0.793	-0.061	-0.122	-1.641	9.601	-0.642	-0.427	-0.427	0.305	1.458	9.738	0.177	-0.366	-0.61	0.061	1506695045
-8.912	-4.563	-2.022	1.16	-0.427	0.488	6.029	-8.143	1.995	-0.977	0.366	-0.427	4.626	8.571	2.717	-1.099	0.427	-0.671	-8.254	-1.888	4.448	1.099	0	-0.183	-1.605	9.641	-0.512	-0.427	-0.427	0.305	1.456	9.816	-0.002	-0.61	-0.854	0.122	1506695045
-8.821	-4.7	-1.887	1.16	-0.671	0.427	5.412	-8.001	1.784	-0.916	-0.061	-0.366	4.412	8.619	2.978	-1.343	0.244	-0.671	-8.23	-1.743	4.486	1.282	0.305	-0.305	-1.505	9.735	-0.447	-0.549	-0.183	0.854	1.681	9.866	0.102	-0.732	-0.854	0.244	1506695045
-8.843	-5.207	-1.794	1.587	-0.549	0.366	5.414	-7.696	1.322	-0.916	-0.305	-0.305	3.991	8.766	3.25	-1.587	-0.793	-0.854	-8.338	-2.013	4.466	1.709	0.488	-0.305	-1.381	9.938	-0.353	-0.732	-0.305	1.099	1.779	10.027	0.011	-0.732	-0.488	0.488	1506695046
-8.931	-5.632	-1.613	2.258	-0.854	0.366	5.747	-7.584	1.096	-0.977	-0.732	-0.366	4.212	9.342	2.883	-1.709	-1.587	-0.977	-8.47	-2.065	4.351	2.136	0.549	-0.488	-1.48	10.351	-0.342	-0.793	-0.916	1.282	1.206	10.491	0.41	-1.343	-0.61	0.61	1506695046
-8.758	-5.601	-1.142	2.991	-0.671	0.122	6.108	-7.75	1.002	-1.038	0.488	-0.488	4.53	10.18	2.967	-1.953	-2.38	-0.61	-8.788	-2.025	4.063	2.563	0.61	-0.671	-1.68	10.715	-0.293	-0.854	-1.526	1.16	0.891	10.793	0.671	-1.526	-1.465	0.854	1506695046
-8.587	-4.893	-0.66	3.784	0.183	-0.122	5.682	-7.884	1.19	-1.221	0.366	-0.183	4.454	10.515	2.98	-2.258	-2.808	0.122	-9.131	-1.994	3.72	3.113	0.488	-0.732	-2.178	10.598	-0.038	-0.61	-2.502	0.671	0.322	10.884	0.431	-1.648	-2.197	1.038	1506695046
-8.723	-3.669	-0.225	4.028	0.732	0.061	5.798	-7.997	1.288	-1.221	-0.305	-0.183	4.059	10.329	2.933	-2.075	-3.113	1.038	-9.336	-1.662	3.401	3.784	0.183	-0.732	-2.269	10.372	0.306	-0.61	-2.502	0.671	0.165	10.348	0.377	-2.014	-2.258	0.732	1506695046
-8.979	-3.219	0.067	3.54	1.038	-0.244	6.081	-7.827	1.014	-1.099	-0.183	-0.305	3.653	9.929	2.821	-1.404	-2.991	1.892	-9.197	-0.733	3.321	4.089	0.305	-0.854	-1.823	10.197	0.758	-0.793	-3.906	-0.488	0.575	9.148	0.257	-1.587	-2.197	-0.061	1506695046
-9.238	-4.181	0.252	3.906	1.526	-0.549	6.081	-7.827	1.014	-1.099	-0.183	-0.305	3.553	9.75	2.588	-0.61	-1.892	1.77	-9.379	0.047	3.201	4.089	0.427	-0.916	-1.346	10.244	1.133	-0.671	-4.395	-0.916	0.215	8.908	-0.057	-1.099	-2.869	-1.099	1506695046
-8.997	-4.59	0.071	4.395	1.526	-0.61	6.409	-8.318	0.908	-1.221	2.075	0.061	3.515	9.363	2.772	0.244	-1.16	1.16	-9.601	0.54	2.946	4.089	0.427	-1.038	-1.087	10.314	1.348	-0.793	-4.639	-1.465	-0.053	9.738	0.014	-0.793	-4.944	-1.526	1506695046
-8.332	-4.443	0.103	4.578	1.953	-0.671	6.237	-8.644	0.833	-1.221	2.075	0.061	3.277	8.972	2.616	1.221	-1.16	0	-9.281	0.786	2.895	3.784	0.488	-1.282	-1.448	10.213	1.098	-0.854	-5.31	-1.77	-0.556	9.958	-0.089	-0.427	-7.446	-1.953	1506695046
-8.248	-4.205	0.026	4.822	2.502	-0.671	6.711	-8.588	0.843	-0.793	1.953	0.305	3.29	8.704	1.96	1.465	-1.221	-1.038	-8.935	0.605	2.847	3.723	0.793	-1.343	-1.287	9.917	0.895	-0.854	-5.31	-1.77	0.096	9.977	0.663	-1.038	-8.118	-2.38	1506695046
-8.555	-4.139	-0.105	4.944	2.258	-0.549	6.775	-8.015	0.712	-0.732	2.747	-0.305	3.335	8.453	1.994	1.221	-1.526	-1.77	-8.745	0.219	2.847	3.967	0.793	-1.404	-1.281	9.512	0.776	-1.282	-5.737	-1.892	0.414	10.042	0.53	-1.831	-8.484	-2.808	1506695046
-8.686	-4.359	0.06	4.822	2.197	-0.244	6.371	-7.442	0.423	-1.404	3.418	-0.61	3.202	8.671	1.322	0.549	-2.869	-2.563	-8.744	0.25	2.74	4.211	0.854	-1.404	-1.641	9.385	0.622	-0.671	-4.944	-2.38	0.056	10.219	0.226	-2.136	-7.751	-3.174	1506695046
-8.793	-4.332	0.262	4.761	2.38	-0.122	6.587	-7.066	0.013	-1.404	3.418	-0.61	3.502	8.997	0.447	-0.671	-4.456	-3.113	-9.135	0.501	2.717	4.395	1.038	-1.282	-2.289	9.408	0.406	-0.122	-5.798	-2.502	0.077	10.558	-0.118	-1.953	-6.897	-3.113	1506695046
-8.973	-4.352	0.164	4.517	2.197	-0.244	6.587	-7.066	0.013	-2.319	4.15	-0.732	3.786	9.276	0.145	-1.77	-5.798	-3.357	-9.392	0.492	2.655	4.7	0.732	-1.221	-2.455	9.539	0.285	0.366	-6.836	-2.502	0.078	10.805	-0.535	-1.77	-5.371	-2.991	1506695046
-8.977	-4.477	0.276	4.333	1.953	-0.366	6.881	-6.254	-0.79	-3.845	5.371	-0.366	4.108	9.64	-0.214	-2.441	-6.653	-3.418	-9.412	0.836	2.589	4.761	0.732	-1.221	-2.32	9.737	0.468	0.488	-7.507	-2.502	0.068	10.861	-0.109	-1.892	-4.639	-3.113	1506695046
-8.692	-4.883	0.383	4.272	1.831	-0.488	6.81	-5.849	-1.059	-4.089	5.249	0.122	4.229	9.823	-0.885	-2.869	-7.385	-3.296	-9.307	1.08	2.499	4.761	1.038	-1.099	-2.144	9.875	0.97	0.61	-7.324	-2.441	-0.708	10.59	1.092	-1.282	-5.615	-3.052	1506695046
-8.247	-5.21	0.301	4.333	1.892	-0.488	7.196	-5.654	-1.092	-4.089	5.249	0.122	4.215	9.935	-1.142	-2.93	-7.568	-3.174	-9.318	1.195	2.292	4.761	1.038	-0.916	-1.961	9.853	1.286	0.122	-7.019	-2.563	-0.742	10.019	1.418	-0.793	-6.836	-2.441	1506695046
-7.866	-4.851	0.3	4.456	2.38	-0.305	7.117	-5.53	-0.967	-4.089	5.005	0.305	4.064	9.782	-1.284	-2.686	-7.08	-3.113	-9.298	1.192	2.083	4.883	0.61	-0.977	-2.257	9.469	1.589	0.183	-6.531	-2.563	0.793	9.319	0.663	-1.099	-6.714	-1.587	1506695046
-7.756	-3.888	0.45	4.272	2.747	0	7.008	-5.6	-1.117	-3.967	4.211	0.183	3.786	9.589	-1.256	-2.38	-6.287	-2.991	-9.192	1.201	1.918	5.127	0.61	-0.916	-2.637	9.016	1.678	0.183	-6.531	-2.563	2.342	8.417	1.634	-0.793	-5.493	-0.854	1506695046
-7.886	-2.883	0.705	3.662	2.38	0.183	7.092	-5.895	-1.574	-3.479	3.54	0	3.39	9.393	-1.195	-2.258	-5.859	-2.808	-8.793	1.45	1.847	5.31	0.488	-1.038	-2.836	8.466	1.928	0.244	-6.409	-2.319	2.314	7.748	2.419	0.061	-5.371	-0.122	1506695046
-9.117	-2.476	0.555	2.686	2.319	0.793	7.117	-6.352	-1.864	-3.113	3.418	0.305	2.996	9.056	-1.157	-2.319	-5.92	-2.441	-8.594	2.03	1.902	5.249	0.244	-1.099	-2.805	8.034	2.316	0.732	-6.104	-2.258	2.395	7.617	3.241	1.16	-4.639	0.549	1506695046
-11.084	-4.057	-0.225	1.648	0.671	0.427	6.398	-7.004	-2.213	-3.113	3.418	0.305	2.718	9.013	-1.353	-2.319	-6.531	-2.319	-9.009	2.394	1.981	4.578	0.671	-1.343	-2.69	8.348	2.408	1.099	-5.981	-2.014	1.087	9.514	4.069	-0.671	-4.822	0.244	1506695046
-10.289	-6.356	0.463	4.578	1.16	1.526	5.546	-7.569	-2.615	-2.563	2.869	0.732	2.728	9.691	-1.572	-2.075	-6.958	-2.686	-10.357	1.938	1.628	4.089	1.038	-1.587	-2.483	9.661	2.004	1.526	-5.92	-1.648	1.812	11.14	5.093	-0.854	-5.737	-0.305	1506695046
-10.087	-3.853	0.067	3.845	0.549	1.953	5.34	-9.327	-2.611	-2.136	3.784	0.916	3.425	10.727	-1.458	-1.831	-6.653	-3.479	-10.707	0.371	1.205	4.333	0.183	-1.465	-2.201	10.837	1.53	1.831	-5.554	-1.16	4.753	9.085	3.241	0.793	-2.014	2.197	1506695046
-9.058	-3.231	-0.657	4.028	1.343	0.977	4.159	-10.975	-2.827	-1.77	2.93	0.305	4.413	11.2	-1.132	-1.648	-5.798	-3.723	-10.093	-0.483	1.125	4.211	0.854	-1.282	-2.394	10.901	1.162	1.465	-5.31	-0.793	1.23	9.804	1.823	2.136	-3.54	1.16	1506695046
-8.931	-3.967	-1.663	5.31	1.587	0.671	3.298	-10.533	-2.181	-1.77	2.93	0.305	4.837	11.27	-0.806	-1.526	-5.493	-2.808	-9.988	-1.836	0.371	4.517	0.732	-1.343	-2.394	10.901	1.162	1.465	-5.31	-0.793	0.423	9.939	1.232	2.319	-3.967	0.732	1506695047
-8.22	-4.28	-1.706	5.127	1.953	0.854	3.266	-9.649	-0.646	-2.869	2.075	-1.038	4.741	11.153	-0.818	-1.709	-5.981	-1.587	-10.204	-1.853	0.145	4.517	1.587	-1.038	-2.394	10.901	1.162	1.465	-5.31	-0.793	-0.439	10.296	0.648	2.563	-3.54	0.427	1506695047
-8.388	-3.728	-2.549	5.188	3.54	0.854	3.308	-9.138	0.691	-2.869	2.075	-1.038	4.731	10.922	-1.237	-2.075	-6.714	-0.793	-10.848	-1.531	-0.258	4.639	0.977	-0.732	-0.888	10.944	0.059	0.854	-6.409	-0.854	-0.403	10.232	-0.167	2.136	-4.517	0.366	1506695047
-9.199	-3.12	-3.238	5.249	3.601	0.488	2.85	-9.123	1.197	-3.662	4.211	-0.488	4.734	10.311	-1.448	-2.075	-6.958	-0.488	-11.145	-1.3	-0.13	4.517	0.854	-0.427	-0.181	10.731	0.384	1.099	-5.554	-1.038	0.854	10.173	-1.366	2.075	-4.639	0.366	1506695047
-9.599	-2.822	-3.643	5.066	3.906	0.427	2.2	-9.144	1.287	-3.357	4.333	1.709	4.906	9.387	-1.292	-1.465	-5.981	-0.427	-11.014	-1.09	-0.272	4.456	-0.488	-0.488	-0.001	10.109	0.684	1.282	-4.517	-0.977	1.727	10.255	-2.125	1.77	-3.601	0.122	1506695047
-9.579	-2.55	-3.561	5.188	3.235	0.427	2.162	-9.213	1.632	-3.357	4.333	1.709	4.977	8.661	-1.065	-0.671	-4.333	-0.244	-10.233	-1.239	-0.05	4.089	-0.366	-0.732	-0.173	9.479	0.724	0.916	-3.662	-0.854	1.704	10.25	-1.932	1.648	-3.784	-0.122	1506695047
-9.701	-2.391	-3.183	5.31	1.587	0.366	2.799	-9.333	1.98	-2.258	3.235	3.906	4.798	8.391	-0.821	-0.061	-3.052	0	-9.521	-1.462	0.012	4.272	-0.671	-0.977	-0.455	9.051	0.732	0.732	-2.991	-0.671	2.355	9.801	-1.409	1.526	-3.418	-0.244	1506695047
-9.555	-2.003	-2.347	5.554	1.038	0.427	3.364	-9.418	2.119	-1.709	3.54	4.211	4.52	8.366	-0.592	0.305	-2.38	0.366	-9.081	-1.353	0.028	4.456	-0.671	-0.977	-0.806	8.819	0.724	0.854	-2.625	-0.549	2.504	9.57	-0.891	1.465	-3.479	-0.183	1506695047
-9.508	-1.42	-2.06	5.188	0.916	0.366	3.583	-9.271	2	-1.16	3.662	3.845	4.24	8.613	-0.414	0.366	-2.38	0.793	-8.677	-1.281	0.01	4.517	-0.488	-0.854	-1.17	8.931	0.711	1.038	-2.502	-0.488	2.483	9.434	-0.339	1.465	-4.272	-0.122	1506695047
-9.316	-0.907	-1.979	4.639	0.183	-0.122	3.744	-9.024	1.927	-0.671	3.662	3.113	4.051	9.075	-0.188	0.366	-2.747	1.16	-8.655	-1.348	-0.111	4.456	0	-0.793	-1.437	9.3	0.752	1.038	-2.502	-0.488	2.859	9.573	0.195	0.977	-4.639	0	1506695047
-9.573	-1.037	-1.519	4.456	0.977	0.122	3.755	-8.789	1.706	0	3.296	2.38	3.901	9.422	0.172	0.366	-3.113	1.465	-8.888	-1.034	-0.291	4.517	0.183	-0.61	-1.385	9.64	0.934	1.282	-2.808	-0.366	3.458	9.113	-0.388	0.549	-3.906	0.183	1506695047
-10.241	-1.177	-1.482	4.028	0.183	0.122	3.655	-8.605	1.337	0	3.296	2.38	3.781	9.703	0.671	0.61	-3.235	1.587	-9.067	-0.629	-0.301	4.211	0.488	-0.427	-0.947	10.028	1.309	1.343	-3.662	-0.732	2.755	9.396	-0.56	0.427	-4.333	0	1506695047
-9.794	-0.863	-1.449	3.479	0.122	-0.183	3.566	-8.399	0.892	0.671	2.502	1.648	3.77	10.034	1.459	0.916	-2.441	1.282	-9.379	-0.518	-0.523	3.906	0.732	-0.366	-0.498	10.456	1.354	0.793	-3.723	-0.916	2.506	9.721	-1.022	-0.061	-3.723	-0.122	1506695047
-9.82	-1.384	-1.097	3.052	0.122	-0.305	3.822	-8.573	0.347	1.465	0.732	0.793	3.669	10.116	2.235	1.038	-0.977	0.671	-9.582	-0.498	-0.537	3.601	0.61	-0.305	-0.239	10.475	1.318	0.244	-3.967	-0.977	2.6	9.345	-1.296	0	-2.93	-0.183	1506695047
-10.04	-2.027	-1.459	3.235	0.488	0	4.255	-8.71	-0.273	1.465	0.671	0.244	3.207	9.941	2.637	0.549	-0.671	-0.061	-9.38	-0.456	-0.569	3.418	0.671	-0.183	-0.266	10.344	1.381	-0.244	-3.784	-0.977	1.414	9.758	-1.114	-0.488	-3.967	-0.305	1506695047
-10.365	-3.214	-0.75	3.235	0.061	0.61	4.255	-8.71	-0.273	1.465	0.671	0.244	2.713	10.147	2.7	-0.366	-2.075	-0.793	-9.709	-1.06	-0.306	3.052	1.77	-0.122	-0.869	10.405	1.14	-0.244	-3.784	-0.977	3.376	10.432	-0.062	-1.831	-4.028	-0.061	1506695047
-10.886	-3.35	-0.745	0.793	2.441	1.526	4.615	-8.486	-0.72	-0.122	2.38	-0.977	2.378	11.258	2.03	-2.075	-4.211	-1.282	-11.423	-1.017	-0.138	3.54	1.892	-0.366	-1.37	10.966	1.359	-0.244	-4.272	-0.549	4.459	11.531	1.424	-3.296	-2.808	1.16	1506695047
-11.409	-3.637	-0.968	1.77	-0.549	1.465	4.477	-10.1	-0.932	-0.122	2.38	-0.977	2.661	11.764	0.802	-3.906	-6.042	-1.404	-12.194	0.813	0.109	3.967	-0.61	0.427	-1.363	11.015	2.621	-0.244	-4.272	-0.549	4.093	13.107	3.047	-5.371	-1.282	2.747	1506695047
-10.911	-4.569	0.658	2.197	-1.831	1.465	4.477	-11.07	-1.323	-0.732	2.93	-1.343	3.504	11.141	0.127	-4.272	-6.531	-0.732	-11.109	0.835	1.083	2.563	-0.305	0.122	-2.333	10.202	3.284	0.305	-1.77	-0.366	1.587	12.854	1.849	-5.493	-2.075	2.747	1506695047
-10.142	-3.177	1.202	1.526	0.183	0.244	4.679	-11.029	-1.15	-1.404	3.662	-2.563	3.833	10.746	0.59	-3.296	-4.456	0.305	-10.975	0.818	1.322	2.625	-0.732	-0.366	-2.981	9.922	3.131	-0.244	-2.625	-0.122	-0.674	13.071	0.529	-3.906	-2.93	3.235	1506695047
-9.836	-3.132	-0.06	1.709	-1.648	-0.732	4.309	-11.609	-1.437	-1.404	3.662	-2.563	3.491	10.349	0.946	-1.892	-2.075	0.793	-10.244	1.602	1.164	2.258	-0.244	-0.427	-2.491	9.826	3.28	-0.244	-2.625	-0.122	-1.944	11.706	1.03	-3.418	-3.296	3.418	1506695047
-7.954	-3.062	1.203	2.197	-0.244	-0.488	3.411	-11.935	-1.843	-1.282	4.456	-3.54	2.809	9.709	0.568	-1.16	-1.892	0.732	-10.142	1.056	0.714	1.892	-0.732	-0.427	-2.043	9.415	3.054	0.061	-2.502	-0.244	-0.767	10.946	0.713	-2.38	-3.723	2.991	1506695047
-8.058	-2.121	1.541	1.16	0.854	-0.061	3.411	-11.935	-1.843	-0.916	3.723	-4.761	2.552	8.849	0.743	-0.793	-1.892	0.793	-9.26	1.169	0.965	1.831	-0.305	-0.488	-1.753	8.638	3.128	0	-1.892	-0.366	0.377	9.166	0.636	-2.625	-1.709	2.075	1506695047
-8.421	-1.695	1.506	0.916	0.122	-0.122	2.273	-10.637	-1.798	-0.793	2.197	-5.92	2.531	8.343	1.139	-0.61	-1.099	0.793	-9.079	1.528	0.852	1.587	-0.732	-0.366	-1.56	8.146	3.176	0	-1.892	-0.366	1.322	7.131	0.639	-1.404	0.366	0.977	1506695047
-8.628	-1.8	1.79	0.732	0.366	0	2.047	-10.094	-1.599	-1.038	1.587	-6.226	2.34	8.15	1.299	-0.427	-0.488	0.549	-8.823	1.61	1.018	1.099	-0.305	-0.366	-1.464	8.112	3.389	0.061	-1.343	-0.488	1.322	6.559	0.567	0.122	2.075	-0.183	1506695047
-8.909	-1.542	2.132	0.061	0.488	0.183	1.775	-9.47	-1.463	-1.221	1.648	-5.737	2.134	8.281	1.481	-0.122	-0.732	0.122	-8.99	1.914	1.016	0.732	-0.183	-0.366	-1.273	8.539	3.697	0.427	-0.61	-0.305	0.578	6.849	1.243	1.709	3.174	-0.793	1506695048
-9.522	-1.768	1.601	-1.038	-0.427	-0.122	1.483	-9.203	-1.306	-1.221	1.648	-4.761	2.299	8.531	1.83	0.427	-0.61	-0.427	-9.122	2.216	1.061	0.183	0.061	-0.244	-1.273	8.539	3.697	0.427	-0.61	-0.305	1.985	7.827	1.481	2.258	3.052	-1.221	1506695048
-8.951	-2.302	1.574	-0.793	0.183	0.183	1.304	-8.904	-1.059	-1.038	0.977	-2.319	2.708	8.91	2.257	1.038	0.427	-0.793	-9.362	2.044	0.866	-0.366	0.244	-0.183	-1.381	9.131	4.112	0.305	0.488	0.061	3.978	9.197	3.518	1.282	2.258	-1.343	1506695048
-9.054	-2.455	1.779	-1.282	0.061	0.427	1.325	-8.857	-0.713	-0.854	0.732	-0.916	2.948	9.231	2.73	1.404	1.465	-0.854	-9.284	1.774	0.784	-0.732	0.427	-0.305	-1.66	8.952	4.027	0.305	0.488	0.061	3.369	8.945	4.928	2.014	1.038	-0.793	1506695048
-9.838	-3.033	1.052	-1.343	0.671	0.183	1.376	-8.722	-0.422	-0.549	0.488	0.488	2.772	9.502	2.842	1.404	1.587	-0.61	-9.449	1.72	0.874	-1.099	0.671	-0.366	-1.901	9.019	3.854	0.122	0.488	0.122	2.566	8.967	3.364	2.441	-1.099	-0.183	1506695048
-9.601	-3.309	0.995	-0.366	0.671	-0.366	1.453	-8.589	-0.189	-0.244	-0.122	1.831	2.456	10.378	2.34	0.854	0.427	-0.488	-10.387	0.9	0.383	-1.282	0.366	-0.427	-2.044	9.814	3.271	0.061	0.61	0.122	1.186	10.865	2.657	0.244	1.587	-1.282	1506695048
-9.762	-3.683	0.317	-0.916	0.732	0	1.546	-9.16	-0.075	0.183	-0.916	3.357	2.695	10.824	1.934	0.854	0.427	-0.488	-10.204	0.464	0.55	-1.404	1.16	-0.244	-2.223	10.182	2.891	0.122	0.488	0.305	1.223	10.511	2.468	0.549	1.404	-0.549	1506695048
-9.119	-3.328	-0.742	-0.305	1.099	-0.671	1.999	-9.536	0.03	0.183	-0.916	3.357	2.956	10.673	1.558	-0.061	-0.244	-0.305	-10.629	-0.26	0.589	-1.648	0.61	-0.244	-2.39	10.11	2.145	0.427	0.61	0.305	1.06	10.107	0.815	1.404	0.061	-0.61	1506695048
-9.323	-3.888	-1.766	-0.488	1.343	-0.61	2.554	-9.78	0.24	0.427	-1.587	4.944	3.009	10.57	0.998	-0.244	0	-0.183	-10.112	-1.515	0.681	-1.282	0.244	-0.366	-2.28	10.09	1.48	0.122	0.427	0.244	0.22	10.021	0.195	1.038	-0.854	-0.732	1506695048
-9.36	-4.112	-2.195	-0.183	0.61	-0.122	3.232	-10.33	0.346	0.183	-1.709	7.08	2.978	10.341	0.333	-0.549	0.305	-0.244	-9.89	-2.174	0.758	-1.16	-0.183	-0.488	-2.428	10.001	0.726	-0.427	0.488	0.183	1.382	10.123	-0.006	0.977	-0.061	-0.732	1506695048
-9.1	-4.114	-2.097	0.183	0.549	-0.183	4.241	-10.984	0.647	-0.122	-1.221	7.141	2.754	10.212	-0.366	-0.977	0.122	-0.305	-9.728	-2.984	0.709	-0.854	-0.122	-0.427	-2.639	9.879	0.211	-0.427	0.488	0.183	1.444	9.909	-0.498	1.16	-0.122	-0.305	1506695048
-8.966	-3.534	-1.822	0.305	0.854	-0.305	5.218	-11.171	1.153	-0.671	-0.183	6.287	2.384	10.227	-1.288	-1.404	-1.099	-0.305	-9.929	-3.34	0.499	-0.244	-0.427	-0.427	-2.653	9.947	0.19	-0.427	0.122	0.244	0.715	10.026	-0.226	0.732	-0.977	-0.305	1506695048
-9.149	-3.062	-1.961	0.366	0.854	-0.488	5.575	-10.897	1.626	-1.282	0.977	4.761	2.379	9.977	-1.814	-1.526	-2.319	-0.061	-9.619	-2.853	0.476	0	-0.366	-0.244	-2.6	9.74	0.457	0.244	-0.305	-0.122	0.982	9.787	-0.44	0.854	-1.709	-0.366	1506695048
-9.251	-2.98	-2.22	0.427	0.549	-0.488	5.241	-10.378	1.942	-1.465	1.221	2.991	2.61	9.339	-1.738	-0.916	-2.258	0.183	-9.21	-2.608	0.593	0.183	-0.671	-0.244	-2.511	9.274	0.575	0.244	-0.305	-0.122	1.751	9.816	-0.416	0.732	-1.099	-0.366	1506695048
-9.283	-3.204	-2.365	0.61	0.366	-0.427	5.241	-10.378	1.942	-1.465	1.221	2.991	2.79	9.028	-1.53	0	-1.099	0.122	-9.118	-2.651	0.841	0.244	-0.549	-0.305	-2.395	9.18	0.42	0.366	-0.427	-0.427	2.073	9.886	-0.295	0.488	-0.061	-0.366	1506695048
-9.539	-3.525	-2.216	0.977	0.183	-0.061	4.857	-8.64	2.512	-0.793	0.732	0.854	2.835	9.174	-1.349	0.61	0.061	-0.305	-8.898	-2.896	1.205	0.488	-0.671	-0.366	-2.418	9.349	0.315	0.183	-0.305	-0.305	1.483	9.795	-0.378	0.305	-0.427	-0.305	1506695048
-9.527	-2.969	-2.131	1.038	-0.122	0.183	4.814	-8.313	2.732	-0.793	0.732	0.854	2.743	9.562	-1.197	0.671	0.366	-0.549	-8.931	-3.114	1.312	0.732	-0.305	-0.427	-2.613	9.576	0.17	0.183	-0.305	-0.305	1.377	10.027	-0.232	0.061	-1.282	-0.244	1506695048
-9.694	-2.53	-1.958	0.61	0	0.183	4.829	-8.418	2.751	0.183	1.038	-0.61	2.664	10.057	-0.908	0.427	-0.305	-0.488	-9.1	-2.974	1.421	0.916	-0.244	-0.305	-2.863	9.836	0.194	0.61	-0.488	-0.061	2.012	9.831	-0.439	0.061	-1.526	-0.366	1506695048
-9.515	-2.742	-1.52	0.61	0	0.244	4.716	-8.793	2.433	0.549	1.282	-1.648	2.702	10.462	-0.689	0.183	-1.282	-0.366	-9.392	-2.766	1.224	1.16	-0.427	-0.244	-2.835	10.256	0.379	0.732	-0.916	0	2.573	9.914	-0.579	-0.122	-0.488	-0.244	1506695048
-9.429	-2.835	-1.467	0	0.061	0.061	4.329	-9.457	1.881	0.549	1.282	-1.648	2.99	10.724	-0.419	0.122	-1.648	-0.244	-9.875	-2.342	1.268	1.038	0.122	-0.122	-2.411	10.599	0.874	0.732	-0.916	0	1.621	9.924	-0.074	-0.244	-0.427	-0.183	1506695048
-9.622	-2.986	-1.652	0	-0.122	0	3.878	-10.234	1.126	0.916	1.099	-2.747	3.38	10.6	0.087	0.427	-1.099	-0.122	-10.081	-1.256	1.141	0.854	-0.122	0.122	-1.763	10.636	1.615	0.732	-1.038	-0.061	1.06	9.915	-0.642	-0.305	-0.854	-0.427	1506695048
-9.286	-3.566	-1.282	0.122	-0.427	0.183	3.637	-10.92	0.303	1.587	-0.244	-4.639	3.78	9.86	0.982	1.038	0.488	-0.061	-9.55	-0.746	1.224	0.305	0.061	0.305	-1.57	9.97	1.772	0.183	-0.244	-0.305	1.012	9.891	-0.778	-0.305	-0.183	-0.549	1506695048
-8.914	-3.577	-0.702	0.488	-0.244	0.305	3.43	-11.006	-0.377	1.587	-0.244	-4.639	3.929	9.481	1.955	1.465	2.38	0	-9.17	-1.437	1.267	0.244	0.366	0.122	-1.812	9.4	1.494	0.183	-0.244	-0.305	0.632	9.823	-0.093	-0.122	0.427	-0.549	1506695048
-9.056	-3.175	-0.693	0.488	0.061	0.305	3.194	-10.769	-0.762	0.977	-0.671	-6.226	3.468	9.786	2.082	1.038	2.686	0.122	-9.304	-1.603	1.241	0.549	0.671	0	-2.037	9.405	1.398	-0.488	-0.183	0.183	0.275	9.758	0.303	-0.122	-0.366	-0.61	1506695048
-9.379	-3.039	-0.769	0.549	-0.183	0.244	3.042	-10.697	-0.827	0.244	0.061	-6.348	2.664	10.354	1.354	-0.366	0.61	0.366	-9.639	-1.17	0.924	0.61	0.549	0.061	-2.152	9.737	1.613	-0.244	-0.183	0.854	0.885	9.794	0.278	0.122	-0.854	-0.305	1506695048
-9.323	-2.93	-0.547	0.488	-0.183	0.305	2.767	-10.475	-0.817	0.244	0.061	-6.348	2.456	10.478	0.965	-1.587	-1.465	0.916	-9.733	-0.706	0.701	0.427	0.671	0.122	-2.139	9.798	1.91	-0.244	-0.183	0.854	1.303	9.871	0.281	-0.305	0.122	-0.183	1506695049
-9.359	-2.784	-0.418	0.366	-0.122	0.122	2.335	-9.912	-0.767	-0.854	1.526	-4.517	2.792	10.133	1.121	-1.77	-1.709	1.465	-9.728	-0.537	0.569	0.305	0.549	0.122	-1.961	9.538	2.117	-0.061	-0.549	0.671	0.447	9.824	0.268	-0.244	0.244	-0.305	1506695049
-9.289	-2.93	-0.404	0.244	-0.305	0.122	1.926	-9.051	-0.59	-1.099	1.587	-3.235	3.039	9.739	1.153	-1.77	-1.709	1.465	-9.599	-0.535	0.507	0.183	0.61	0.061	-1.66	9.397	2.231	-0.061	-0.549	0.671	0.026	9.759	0.218	-0.061	-0.244	-0.488	1506695049
-9.243	-3.108	-0.233	0.366	-0.122	0.244	1.663	-8.317	-0.368	-1.16	1.343	-1.77	2.883	9.499	1.023	-0.916	0.122	1.404	-9.662	-0.542	0.379	0.183	0.61	0	-1.33	9.42	2.271	-0.366	-0.61	0.61	0.366	9.686	0.376	-0.061	-0.122	-0.427	1506695049
-9.447	-2.901	-0.24	0.366	-0.061	0.183	1.525	-7.802	-0.169	-1.16	1.343	-1.77	2.498	9.411	0.741	-0.671	0.122	0.977	-9.775	-0.501	0.197	0.061	0.549	0	-1.14	9.551	2.222	-0.366	-0.366	0.488	0.458	9.829	0.695	-0.061	0	-0.244	1506695049
-9.588	-2.785	-0.264	0.366	-0.061	0.061	1.619	-7.608	0.028	-1.099	0.427	1.343	2.305	9.39	0.642	-0.488	-0.183	0.488	-9.935	-0.55	0.002	-0.061	0.61	-0.061	-1.119	9.639	2.219	-0.183	-0.305	0.366	0.341	9.975	0.525	-0.122	-0.183	-0.244	1506695049
-9.617	-2.725	-0.182	0.305	-0.061	0	1.857	-7.75	0.201	-1.099	0.061	2.869	2.365	9.483	0.674	-0.305	-0.427	0.061	-10.069	-0.589	-0.183	-0.061	0.488	-0.061	-1.107	9.735	2.267	-0.183	-0.305	0.366	0.22	9.972	0.358	0	-0.183	-0.244	1506695049
-9.628	-2.633	-0.211	0.244	-0.061	-0.122	2.211	-8.185	0.315	-1.038	-0.061	4.333	2.543	9.63	0.83	-0.061	-0.366	-0.183	-9.988	-0.653	-0.291	-0.061	0.488	-0.061	-1.18	9.805	2.285	0	-0.366	0.244	0.173	9.969	0.413	0.122	-0.061	-0.305	1506695049
-9.65	-2.65	-0.252	0.305	-0.122	-0.183	2.677	-8.953	0.345	-0.977	-0.183	5.615	2.695	9.697	1.093	0.061	-0.183	-0.488	-9.904	-0.775	-0.342	-0.061	0.427	-0.061	-1.264	9.829	2.2	-0.122	-0.671	-0.122	0.134	9.948	0.4	0.244	-0.122	-0.366	1506695049
-9.57	-2.622	-0.261	0.183	-0.183	-0.122	2.677	-8.953	0.345	-0.977	-0.183	5.615	2.765	9.741	1.367	0	-0.122	-0.732	-9.822	-0.959	-0.352	0	0.488	-0.061	-1.203	9.804	2.089	-0.122	-0.671	-0.122	0.22	9.984	0.386	0.244	-0.183	-0.366	1506695049
-9.532	-2.689	-0.258	0.061	-0.122	-0.122	3.382	-9.973	0.427	-0.916	-0.183	6.47	2.757	9.789	1.477	-0.183	-0.366	-0.916	-9.837	-1.064	-0.395	0.122	0.366	0	-1.147	9.804	2.03	-0.122	-0.854	-0.244	0.392	9.935	0.423	0.183	-0.122	-0.366	1506695049
-9.524	-2.751	-0.34	0.122	-0.183	-0.061	5.091	-10.993	0.766	-0.732	0.305	5.432	2.846	9.796	1.535	-0.183	-0.366	-0.916	-9.788	-0.926	-0.354	0.061	0.366	0	-1.066	9.768	2.044	-0.122	-0.854	-0.244	0.477	9.964	0.419	0.183	-0.183	-0.244	1506695049
-9.415	-2.726	-0.341	0.122	-0.183	0	5.454	-10.751	0.819	-0.732	0.488	3.906	3.083	9.649	1.579	-0.61	-0.854	-1.099	-9.741	-0.874	-0.356	0	0.366	0	-1.035	9.629	2.083	-0.122	-0.854	-0.244	0.368	9.91	0.346	0.061	-0.244	-0.183	1506695049
-9.362	-2.621	-0.382	0	-0.122	0	5.461	-10.258	0.897	-0.488	0.305	2.197	3.314	9.497	1.595	-0.671	-0.671	-1.099	-9.652	-0.977	-0.382	-0.061	0.549	0	-0.931	9.519	2.044	-0.244	-0.793	-0.061	0.322	9.811	0.214	0.061	-0.183	-0.122	1506695049
-9.471	-2.611	-0.489	-0.122	-0.122	0.061	5.302	-9.655	1.043	-0.122	-0.366	0.671	3.478	9.423	1.543	-0.732	-0.549	-1.038	-9.658	-0.945	-0.425	-0.061	0.488	0	-0.761	9.502	2.044	-0.244	-0.793	-0.061	0.382	9.738	0.059	0	-0.061	-0.061	1506695049
-9.5	-2.651	-0.496	-0.183	-0.122	0.061	5.004	-9.203	1.096	0.366	-1.221	-0.488	3.601	9.433	1.47	-0.854	-0.732	-0.916	-9.783	-0.88	-0.56	-0.061	0.427	0	-0.635	9.57	2.119	-0.183	-0.549	0.122	0.404	9.868	0.038	0	0.061	-0.061	1506695049
-9.47	-2.7	-0.414	-0.244	-0.061	0.122	4.856	-8.844	1.008	0.732	-1.587	-1.221	3.81	9.568	1.396	-0.854	-0.854	-0.671	-9.801	-0.877	-0.695	-0.183	0.305	0	-0.607	9.71	2.127	-0.061	-0.244	0.244	0.368	9.89	0.096	-0.061	0.122	-0.061	1506695049
-9.47	-2.729	-0.378	-0.366	0	0.061	4.867	-8.691	0.83	0.732	-1.587	-1.221	4.085	9.6	1.29	-0.854	-0.854	-0.671	-9.829	-0.95	-0.787	-0.244	0.183	0	-0.627	9.784	2.158	-0.061	0	0.366	0.281	9.871	0.039	-0.122	0.183	0	1506695049
-9.561	-2.719	-0.398	-0.305	-0.061	0.061	4.753	-8.823	0.479	0.854	-1.404	-1.648	4.194	9.648	1.239	-0.549	-0.061	0.183	-9.85	-1.058	-0.939	-0.183	0.061	0	-0.615	9.833	2.095	-0.061	0.122	0.427	0.199	9.887	0.051	-0.061	0.244	0	1506695049
-9.597	-2.756	-0.324	-0.244	-0.061	0.061	4.429	-9.044	0.157	0.671	-0.732	-2.625	4.005	9.641	1.197	-0.366	0.061	0.61	-9.839	-1.099	-0.998	-0.183	0	0	-0.633	9.863	2.096	-0.122	0.244	0.366	0.023	9.936	0.043	-0.122	0.183	0	1506695049
-9.585	-2.749	-0.294	-0.122	-0.061	0	4.138	-9.375	0.004	0.427	-0.549	-3.052	3.82	9.682	1.233	-0.366	0.061	0.61	-9.839	-1.099	-0.998	-0.183	0	0	-0.665	9.905	2.021	-0.122	0.244	0.366	0.013	9.966	0.122	-0.061	0.122	0	1506695049
-9.556	-2.707	-0.287	-0.061	-0.061	0	3.906	-9.568	-0.08	0.427	-0.549	-3.052	3.679	9.655	1.31	-0.244	0.122	0.854	-9.839	-1.099	-0.998	-0.183	0	0	-0.665	9.905	2.021	-0.183	0.305	0.366	0.005	9.927	0.115	-0.061	0.061	0	1506695049
-9.567	-2.708	-0.328	0.061	-0.061	0	3.906	-9.568	-0.08	0.122	-0.305	-3.296	3.436	9.611	1.299	-0.122	0.305	1.221	-9.735	-1.187	-1.061	0.061	0.061	0.061	-0.699	9.683	2.099	-0.122	0.183	0.366	0.008	9.918	0.14	-0.061	0	0	1506695049
-9.543	-2.664	-0.318	0.122	-0.061	0.061	3.38	-9.308	-0.03	-0.366	0.671	-3.052	3.182	9.579	1.331	-0.061	0.183	1.343	-9.735	-1.113	-1.093	0.122	0	0	-0.674	9.685	2.143	-0.061	0.122	0.244	0.09	9.934	0.171	-0.061	-0.122	0	1506695049
-9.502	-2.579	-0.306	0.122	0.061	0.061	3.084	-9.018	0.133	-0.366	0.671	-3.052	3.022	9.508	1.421	0.061	0.183	1.221	-9.752	-1.098	-1.127	0.183	0	0	-0.623	9.658	2.184	-0.061	0.122	0.244	0.196	9.905	0.212	-0.061	-0.122	0.061	1506695049
-9.55	-2.483	-0.354	0.122	0	0	2.767	-8.697	0.27	-0.671	1.221	-1.892	2.899	9.422	1.552	0.122	0.366	0.977	-9.764	-1.03	-1.147	0.183	0.061	0.061	-0.502	9.644	2.216	-0.061	-0.061	0.061	0.234	9.885	0.164	-0.061	-0.183	0.061	1506695050
-9.576	-2.498	-0.362	0.183	0	0	2.505	-8.429	0.349	-0.671	1.221	-1.892	2.74	9.357	1.747	0.122	0.366	0.977	-9.772	-1.011	-1.197	0.244	-0.061	0.061	-0.372	9.673	2.251	-0.061	-0.061	0.061	0.291	9.878	0.175	-0.061	-0.122	0.061	1506695050
-9.591	-2.44	-0.372	0.183	0	0	2.417	-8.276	0.42	-0.488	0.549	-0.061	2.597	9.28	1.861	0.122	0.183	0.061	-9.764	-0.906	-1.205	0.183	0	0	-0.299	9.679	2.26	0	-0.122	-0.061	0.294	9.914	0.199	-0.061	-0.183	0.061	1506695050
-9.564	-2.406	-0.355	0.122	0	0	2.658	-8.259	0.473	-0.488	0.549	-0.061	2.628	9.265	1.952	0.061	-0.061	-0.427	-9.778	-0.92	-1.202	0.183	-0.061	0	-0.299	9.679	2.26	0	-0.061	-0.061	0.328	9.893	0.161	-0.061	-0.183	0.061	1506695050
-9.577	-2.399	-0.321	0.122	0.061	-0.061	3.024	-8.464	0.44	-0.488	0.427	1.526	2.814	9.38	1.988	0	-0.183	-0.793	-9.769	-0.93	-1.218	0.122	-0.061	0	-0.306	9.733	2.236	0.061	-0.183	-0.122	0.358	9.879	0.19	-0.061	-0.122	0	1506695050
-9.607	-2.377	-0.348	0.061	0	-0.061	-7.564	-24.938	-6.181	-0.488	0.427	1.221	2.976	9.457	1.967	-0.122	-0.366	-1.038	-9.79	-0.88	-1.219	0.122	-0.061	0	-0.345	9.731	2.225	0.061	-0.183	-0.122	0.388	9.895	0.212	-0.061	-0.122	0	1506695050
-9.599	-2.344	-0.322	0.061	0	-0.061	3.945	-8.984	0.45	-0.488	0.244	2.014	3.176	9.483	1.914	-0.122	-0.488	-1.16	-9.776	-0.837	-1.19	0.061	-0.061	0	-0.355	9.738	2.247	0.061	-0.244	-0.183	0.406	9.898	0.225	-0.061	-0.061	0	1506695050
-9.605	-2.318	-0.319	0	0	-0.061	4.128	-9.036	0.5	-0.488	0.244	2.014	3.396	9.497	1.873	-0.122	-0.488	-1.16	-9.745	-0.843	-1.146	0	-0.061	0	-0.366	9.72	2.223	0	-0.305	-0.244	0.416	9.895	0.244	-0.061	-0.061	0	1506695050
-9.61	-2.335	-0.307	-0.061	-0.061	-0.061	4.128	-9.036	0.5	-0.427	0.183	1.892	3.564	9.501	1.811	-0.122	-0.366	-1.099	-9.756	-0.835	-1.128	0	-0.061	0	-0.365	9.717	2.21	0	-0.305	-0.244	0.461	9.891	0.258	-0.061	0	0	1506695050
-9.588	-2.369	-0.295	-0.122	-0.061	-0.061	4.331	-9.081	0.602	-0.305	0	1.648	3.717	9.501	1.775	-0.122	-0.366	-0.977	-9.749	-0.823	-1.086	-0.061	-0.061	0	-0.372	9.731	2.205	0	-0.244	-0.244	0.462	9.902	0.291	-0.061	0	0	1506695050
-9.592	-2.405	-0.299	-0.122	-0.061	-0.061	4.402	-9.083	0.635	-0.122	-0.244	1.221	3.866	9.499	1.754	-0.122	-0.366	-0.977	-9.72	-0.854	-1.059	-0.061	-0.061	0	-0.418	9.714	2.18	0	-0.244	-0.244	0.432	9.903	0.276	-0.061	0	0	1506695050
-9.555	-2.446	-0.286	-0.122	0	-0.061	4.46	-9.038	0.618	0.061	-0.427	0.793	3.936	9.464	1.721	-0.061	-0.122	-0.366	-9.715	-0.867	-1.058	-0.061	-0.061	-0.061	-0.437	9.689	2.188	-0.061	-0.183	-0.183	0.368	9.877	0.251	-0.061	0	0	1506695050
-9.564	-2.497	-0.294	-0.122	-0.061	0	4.443	-8.971	0.583	0.244	-0.488	0	3.926	9.458	1.698	-0.061	-0.061	-0.061	-9.723	-0.876	-1.06	-0.122	-0.061	-0.061	-0.426	9.686	2.18	-0.061	-0.183	-0.122	0.368	9.897	0.274	-0.061	0	0	1506695050
-9.555	-2.513	-0.294	-0.122	0	0	4.387	-8.948	0.536	0.244	-0.488	0	3.868	9.444	1.695	-0.061	-0.061	-0.061	-9.727	-0.9	-1.044	-0.122	0	-0.061	-0.404	9.674	2.166	-0.061	-0.061	-0.061	0.351	9.896	0.29	-0.061	0	0	1506695050
-9.551	-2.534	-0.297	-0.122	0	0	4.223	-8.924	0.431	0.244	-0.244	-0.549	3.749	9.453	1.711	0	0.122	0.427	-9.741	-0.944	-1.03	-0.061	-0.061	-0.061	-0.425	9.67	2.168	0	0.061	0	0.374	9.899	0.275	-0.061	0	0	1506695050
-9.555	-2.521	-0.279	-0.061	0	0	4.041	-8.933	0.392	0.244	-0.244	-0.549	3.595	9.508	1.712	0	0.122	0.61	-9.738	-0.94	-1.02	-0.061	-0.061	-0.061	-0.468	9.679	2.168	0	0.183	0.122	0.365	9.892	0.3	-0.122	0	0.061	1506695050
-9.587	-2.492	-0.282	-0.061	0	0	3.892	-8.887	0.31	0.244	-0.244	-0.916	3.472	9.536	1.711	0	0.122	0.61	-9.72	-0.933	-1	-0.061	-0.061	-0.061	-0.571	9.682	2.159	0	0.244	0.183	0.339	9.883	0.276	-0.061	0	0.061	1506695050
-9.598	-2.486	-0.309	-0.061	0	0	3.749	-8.88	0.257	0.244	-0.244	-0.916	3.339	9.613	1.681	0	0.183	0.854	-9.723	-0.924	-1.022	-0.061	0	-0.061	-0.618	9.731	2.17	0	0.244	0.183	0.299	9.89	0.256	-0.061	0	0	1506695050
-9.576	-2.524	-0.31	-0.061	0	0	3.598	-8.959	0.218	0.183	-0.183	-0.977	3.192	9.628	1.701	0	0.183	0.854	-9.764	-0.894	-1.053	-0.061	0	-0.061	-0.591	9.753	2.2	0	0.183	0.183	0.323	9.932	0.26	-0.061	0	0	1506695050
-9.564	-2.523	-0.264	-0.061	0	0	3.478	-8.951	0.144	0.183	-0.122	-1.038	3.066	9.575	1.7	0	0.183	0.854	-9.817	-0.907	-1.087	0	-0.061	-0.061	-0.548	9.737	2.211	0	0.061	0.061	0.353	9.916	0.29	-0.061	0	0	1506695050
-9.587	-2.452	-0.255	-0.061	0	0	3.478	-8.951	0.144	0.122	-0.122	-0.916	2.952	9.508	1.713	0.061	0.183	0.793	-9.763	-0.886	-1.034	0	-0.122	-0.122	-0.548	9.737	2.211	0	0.061	0.061	0.313	9.917	0.274	-0.061	-0.061	0.061	1506695050
-9.563	-2.473	-0.29	-0.122	0	-0.061	3.341	-8.826	0.218	-0.061	0.183	-0.549	2.863	9.399	1.742	0.061	0.183	0.366	-9.763	-0.886	-1.034	0	-0.122	-0.122	-0.531	9.659	2.181	0	0.122	0.061	0.281	9.89	0.264	0	-0.061	0	1506695050
-9.563	-2.558	-0.255	-0.122	0	0	3.23	-8.799	0.26	-0.061	0.183	-0.305	2.803	9.398	1.743	0.061	0.183	0.366	-9.763	-0.886	-1.034	0	-0.122	-0.122	-0.51	9.667	2.139	0.061	0	0.061	0.337	9.878	0.266	0	0.061	0	1506695050
-9.569	-2.595	-0.246	-0.122	0.061	0	3.174	-8.812	0.279	-0.061	0.183	-0.305	2.862	9.451	1.696	0	0.061	0.061	-9.813	-0.871	-1.026	-0.061	-0.061	-0.122	-0.51	9.667	2.139	0.061	0	0.061	0.311	9.904	0.305	0	0	0	1506695050
-9.567	-2.645	-0.189	-0.122	0	0	3.174	-8.812	0.279	0	0	-0.122	3.018	9.466	1.643	0.061	-0.061	-0.366	-9.859	-0.886	-0.999	-0.122	-0.061	-0.122	-0.464	9.775	2.21	0.122	0.061	0	0.388	9.952	0.352	-0.061	0	0.061	1506695050
-9.618	-2.609	-0.123	-0.244	0.061	0.061	3.347	-8.935	0.301	0	-0.122	0.061	3.151	9.534	1.602	0.061	-0.061	-0.366	-9.923	-0.879	-0.956	-0.061	-0.183	-0.122	-0.464	9.775	2.21	0.061	0.061	-0.061	0.406	9.953	0.406	-0.061	0	0.122	1506695051
-9.6	-2.501	0.035	-0.305	0.183	0.122	3.42	-9.085	0.315	0	-0.061	0.427	3.262	9.557	1.536	0.244	0.061	-0.61	-10.045	-0.652	-0.884	-0.122	-0.305	-0.061	-0.413	9.885	2.397	0.122	0.061	-0.122	0.379	10.012	0.403	-0.122	0.061	0.183	1506695051
-9.406	-2.222	0.098	-0.671	0.244	-0.061	3.499	-9.182	0.352	0	-0.061	0.427	3.421	9.512	1.599	0.427	0.244	-0.61	-9.965	-0.421	-0.829	-0.244	-0.427	0	-0.38	9.818	2.542	0.183	0.305	-0.183	0.301	9.903	0.461	-0.061	0.183	0.183	1506695051
-9.616	-2.184	-0.056	-1.16	0.183	-0.122	3.535	-9.167	0.327	0.183	-0.244	0.427	3.561	9.343	1.705	0.427	0.244	-0.61	-9.844	-0.114	-0.715	-0.427	-0.366	0	-0.353	9.607	2.71	0.183	0.305	-0.183	0.441	9.702	0.493	0	0.427	0.183	1506695051
-9.702	-2.256	-0.085	-1.526	-0.122	-0.244	3.485	-9.262	0.246	0.671	-0.854	0	3.541	9.166	1.81	0.916	0.977	-0.366	-10.07	0.632	-0.603	-0.793	-0.61	-0.061	-0.026	9.497	2.802	0.305	0.916	-0.366	0.312	9.892	0.456	0.183	0.977	0.183	1506695051
-9.501	-2.433	-0.039	-2.014	-0.122	-0.366	3.418	-9.494	0.112	0.671	-0.854	0	3.577	9.091	1.915	1.16	1.404	-0.427	-10.07	0.632	-0.603	-1.282	-0.793	-0.122	-0.026	9.497	2.802	0.305	0.916	-0.366	0.312	9.892	0.456	0.183	0.977	0.183	1506695051
-9.373	-2.653	-0.167	-2.441	0	-0.366	3.295	-9.598	-0.089	1.099	-1.465	-0.305	3.659	8.971	1.966	1.16	1.404	-0.427	-10.019	0.767	-0.468	-1.831	-0.977	-0.183	0.358	9.403	2.75	0.305	2.258	-0.427	0.129	9.798	0.403	0.244	0.977	0.183	1506695051
-9.33	-2.748	-0.366	-2.625	0.122	-0.488	3.205	-9.621	-0.242	1.465	-2.197	-0.732	3.725	8.975	1.979	1.465	2.075	-0.488	-10.051	0.721	-0.461	-2.38	-1.16	-0.183	0.358	9.403	2.75	0.305	2.258	-0.427	0.287	9.79	0.297	0.366	1.16	0.244	1506695051
-9.339	-2.712	-0.695	-2.869	0.061	-0.732	3.039	-9.72	-0.427	1.648	-2.686	-1.16	3.705	9.141	1.866	1.709	3.113	-0.488	-10.025	0.5	-0.444	-2.869	-1.282	-0.305	0.146	9.406	2.271	0.244	2.869	-0.366	0.256	9.799	0.134	0.549	1.343	0.183	1506695051
-9.229	-2.678	-1.147	-3.052	-0.061	-1.038	2.79	-9.697	-0.587	1.77	-3.174	-1.709	3.61	9.332	1.586	1.709	3.113	-0.488	-10.098	0.324	-0.647	-2.869	-1.282	-0.305	-0.084	9.439	1.987	0.183	3.662	-0.366	0.141	9.814	-0.243	0.488	1.587	0.183	1506695051
-9.037	-2.778	-1.719	-3.296	-0.061	-1.221	2.79	-9.697	-0.587	1.77	-3.174	-1.709	3.415	9.299	1.111	1.648	3.235	-0.244	-10.094	0.118	-0.764	-3.784	-1.831	-0.488	-0.084	9.439	1.987	0.183	3.662	-0.366	0.148	9.881	-0.389	0.427	1.831	0.061	1506695051
-8.775	-2.901	-1.954	-3.54	0.244	-1.709	2.357	-9.321	-0.568	1.77	-2.93	-1.038	3.18	9.237	0.511	1.892	3.174	0	-9.975	-0.358	-0.882	-4.211	-1.892	-0.61	-0.059	9.416	1.114	0.244	3.723	-0.549	-0.123	9.928	-0.182	0.061	2.38	-0.122	1506695051
-9.068	-3.043	-2.401	-3.723	0.427	-1.831	2.357	-9.321	-0.568	1.77	-2.93	-1.038	2.996	9.391	-0.048	1.892	3.174	0	-9.842	-1.146	-0.775	-4.456	-2.075	-0.671	-0.059	9.416	1.114	0.122	3.906	-0.854	0.012	9.935	-0.341	0	2.258	-0.183	1506695051
-9.506	-3.357	-2.802	-3.235	-0.122	-1.648	2.122	-9.039	-0.409	1.648	-2.991	-0.244	2.981	9.597	-0.496	2.014	3.357	-0.244	-9.432	-2.175	-0.376	-4.333	-1.709	-0.549	-0.817	9.973	-0.414	-0.061	4.333	-1.038	0.841	10.043	-0.508	-0.061	2.075	-0.061	1506695051
-9.603	-3.303	-2.724	-2.991	-0.427	-1.221	2.088	-8.693	-0.153	1.404	-2.869	0.854	3.034	9.99	-0.873	2.014	4.211	-1.099	-9.367	-3.484	-0.078	-4.089	-1.831	-0.549	-1.878	10.174	-1.144	-0.244	4.7	-0.916	1.741	9.999	-0.622	0.061	1.953	-0.061	1506695051
-9.503	-3.144	-2.58	-3.113	-0.427	-0.977	2.358	-8.935	0.708	0.549	-2.075	3.479	3.031	10.539	-1.206	2.014	4.211	-1.099	-9.201	-4.502	0.403	-3.418	-1.77	-0.61	-2.93	10.319	-1.432	-0.488	4.517	-0.549	1.767	9.981	-0.581	0.061	2.197	0	1506695051
-9.225	-3.578	-2.609	-2.747	-0.793	-0.854	2.358	-8.935	0.708	0.549	-2.075	3.479	2.882	10.878	-1.564	0.793	3.052	-0.488	-8.967	-4.071	0.746	-2.93	-1.404	-0.244	-3.67	10.209	-1.148	-0.549	4.089	-0.061	1.001	9.853	-0.334	0.183	1.77	-0.122	1506695051
-8.729	-3.994	-2.533	-1.892	-0.366	-0.549	2.911	-9.567	1.485	0.671	-2.258	4.883	2.681	10.78	-1.749	0.305	1.404	0.549	-8.708	-3.881	0.927	-2.625	-0.793	0	-4.059	9.96	-0.762	-0.183	3.357	0.122	0.821	9.82	-0.129	0.183	1.282	-0.244	1506695051
-8.652	-3.801	-2.728	-1.221	-0.061	-0.488	3.09	-9.463	1.513	0.977	-2.93	4.578	2.58	10.6	-1.706	0.305	1.404	0.549	-8.748	-4.091	0.915	-2.075	-0.671	0.122	-3.743	9.893	-0.639	0.061	2.319	0	1.396	9.964	0.065	-0.183	1.343	-0.061	1506695051
-8.77	-3.686	-2.967	-0.854	-0.244	-0.427	3.207	-9.404	1.153	0.977	-2.93	4.578	2.62	10.501	-1.608	0.305	0.366	1.343	-8.83	-4.277	0.986	-1.648	-0.61	0.183	-3.743	9.893	-0.639	-0.061	1.221	0	1.507	10.086	0.188	-0.488	0.916	0.244	1506695051
-8.885	-3.754	-3.129	-0.732	-0.244	-0.366	3.613	-9.39	0.796	1.221	-3.845	3.845	2.595	10.414	-1.48	0.427	0.427	1.587	-8.943	-4.241	1.176	-1.16	-0.366	0.366	-2.684	10.152	-0.416	-0.122	0.977	-0.122	1.273	9.995	-0.14	-0.732	0.305	0.427	1506695051
-8.995	-3.73	-3.256	-0.671	-0.427	-0.244	4.374	-9.155	0.748	1.221	-4.517	3.174	2.4	10.185	-1.264	0.488	1.038	1.343	-8.93	-3.979	1.363	-0.854	-0.427	0.488	-2.684	10.152	-0.416	-0.366	1.16	-0.244	1.189	9.895	-0.351	-0.854	0.183	0.427	1506695051
-8.922	-3.667	-3.347	-0.671	-0.732	-0.244	4.935	-8.75	0.947	0.732	-3.601	2.625	2.158	9.93	-1.058	0.366	1.526	0.549	-8.896	-3.779	1.467	-0.732	-0.427	0.488	-2.719	9.756	-0.51	-0.427	1.16	-0.183	1.229	9.905	-0.311	-0.977	0.671	0.366	1506695051
-8.594	-3.84	-3.364	-0.61	-0.732	-0.366	4.712	-8.403	1.363	-0.549	0	1.038	2.01	9.727	-0.873	0.122	1.16	0.183	-8.731	-3.64	1.517	-0.671	-0.183	0.549	-2.713	9.532	-0.518	-0.61	0.854	-0.122	0.977	9.804	-0.205	-0.977	0.671	0.244	1506695051
-8.531	-4.036	-3.364	-0.122	-0.854	-0.183	4.712	-8.403	1.363	-0.549	0	1.038	1.914	9.723	-0.903	0.122	1.16	0.183	-8.703	-3.567	1.498	-0.549	-0.061	0.549	-2.713	9.532	-0.518	-0.671	0.61	-0.122	1.016	9.915	0.007	-1.221	0.488	0.244	1506695051
-8.235	-3.799	-3.28	-0.061	-0.916	-0.122	3.143	-8.297	2.078	-0.793	0.122	-0.244	2.07	9.768	-0.956	-0.61	0.366	-0.732	-8.597	-3.597	1.55	-0.427	0.122	0.671	-2.836	9.605	-0.577	-0.61	0.427	-0.061	1.142	9.759	-0.007	-1.404	0.366	0.305	1506695052
-8.046	-3.926	-3.413	0.061	-0.793	-0.061	2.323	-8.174	2.373	-0.793	-0.061	-1.343	2.274	9.784	-1.008	-0.732	0.305	-0.977	-8.5	-3.677	1.637	-0.305	0.061	0.732	-2.885	9.546	-0.543	-0.671	0.122	-0.061	1.403	9.676	-0.112	-1.587	0.366	0.366	1506695052
-7.766	-4.187	-3.566	0.366	-0.671	0.061	1.7	-8.147	2.462	-0.671	-0.061	-2.075	2.448	9.826	-1.12	-0.732	0.305	-0.977	-8.509	-3.675	1.701	-0.183	0.305	0.793	-3.006	9.4	-0.476	-0.854	-0.061	-0.061	1.457	9.749	-0.121	-1.892	0.244	0.549	1506695052
-8.062	-4.24	-3.631	0.671	-0.549	0.427	1.439	-8.32	2.281	-0.671	-0.122	-2.197	2.494	9.889	-1.292	-1.099	0.061	-0.916	-8.51	-3.569	1.704	0	0.183	0.793	-3.272	9.283	-0.434	-1.038	-0.122	-0.122	0.846	9.776	-0.211	-2.136	-0.122	0.61	1506695052
-8.095	-4.142	-3.266	0.61	-0.916	0.488	1.434	-8.865	1.967	-0.732	0.427	-1.831	2.458	10.001	-1.382	-1.282	-0.305	-0.549	-8.451	-3.597	1.773	0.305	0.305	0.732	-3.768	9.252	-0.53	-1.099	-0.366	-0.244	0.493	9.683	0.02	-2.38	-0.61	0.427	1506695052
-8.241	-4.362	-2.491	0.427	-0.427	0.793	1.485	-9.365	1.652	-0.732	0.427	-1.831	2.355	10.355	-1.42	-1.282	-0.305	-0.549	-9.028	-3.655	1.78	0.977	0.671	0.732	-4.081	9.319	-0.307	-1.282	-0.793	-0.244	0.885	9.623	0.498	-2.502	-0.916	0.671	1506695052
-9.237	-4.347	-1.725	0.488	0	0.732	1.826	-10.145	1.343	-0.916	0.549	-1.709	2.084	10.865	-1.524	-1.587	-1.587	0.305	-10.316	-2.7	1.554	1.587	0.61	0.793	-4.039	9.737	1.041	-1.465	-1.648	-0.183	1.759	9.936	1.079	-2.686	-0.732	1.038	1506695052
-10.392	-3.951	-0.538	0	0.122	0.244	2.17	-11.194	0.897	-1.038	0.549	-1.526	1.938	11.282	-1.278	-1.404	-2.563	0.549	-11.248	-1.584	1.068	1.892	0.366	0.793	-3.497	10.605	2.539	-0.488	-2.258	-0.366	1.322	9.911	1.416	-2.197	-0.977	1.099	1506695052
-11.732	-4.272	-0.001	-0.305	-0.061	-0.061	2.426	-11.834	0.388	-0.671	0.793	-1.221	2.29	10.948	-0.199	-1.404	-2.563	0.549	-11.94	-0.246	0.879	1.77	0.061	0.61	-3.497	10.605	2.539	0.183	-2.136	-0.854	0.908	10.131	2.585	-1.099	-0.977	0.854	1506695052
-11.653	-4.32	0.324	0.854	-0.061	-0.488	2.533	-12.225	-0.238	-0.244	0.916	-0.549	3.015	10.582	1.469	-0.549	-2.136	0.488	-12.029	0.938	0.242	1.709	-0.977	0.427	-2.535	10.872	3.96	0.488	-1.526	-1.343	1.587	10.476	4.478	-0.366	-0.183	0.122	1506695052
-11.484	-4.77	0.525	1.77	-1.282	-0.061	2.626	-11.409	-0.886	0.977	0.122	-0.122	2.97	10.232	2.929	1.282	2.441	-0.977	-10.887	1.537	0.28	1.221	-0.61	0.427	-1.784	10.18	4.863	0.488	-0.916	-1.282	3.092	10.884	6.693	-0.427	0.305	0.122	1506695052
-10.204	-4.106	1.404	2.502	-1.038	0.366	2.437	-9.963	-1.401	0.977	-0.488	-0.183	2.283	9.865	4.209	1.282	2.441	-0.977	-10.549	0.652	0.322	1.465	-0.427	0.122	-2.091	9.338	4.376	0.061	-1.038	-1.038	3.529	9.659	6.85	0	1.16	0.183	1506695052
-8.711	-2.919	1.324	2.075	-0.61	-0.122	2.562	-8.861	-1.559	0.977	-0.488	-0.183	1.599	10.2	4.758	1.404	2.197	-0.916	-9.479	0.577	0.432	2.075	-0.732	0.244	-2.091	9.338	4.376	-0.427	-0.916	-0.732	1.487	8.253	3.448	1.709	-1.16	-1.465	1506695052
-8.046	-2.661	0.5	2.014	-0.854	0.183	3.061	-7.776	-1.37	0	0.793	0.854	1.583	10.24	4.226	-1.343	-1.892	-0.427	-8.821	1.052	0.601	2.014	0.061	0.488	-3.441	8.364	3.669	-0.366	-0.549	-0.427	3.017	7.44	3.675	1.099	-0.427	-1.77	1506695052
-7.754	-1.934	0.746	1.77	-0.793	0.061	3.277	-7.099	-1.28	0	0.793	0.854	1.674	9.755	3.6	-1.343	-1.892	-0.427	-8.68	1.22	0.601	2.014	0.061	0.488	-3.441	8.364	3.669	-0.244	-1.526	-0.122	2.984	7.925	3.853	0.366	1.465	-0.61	1506695052
-7.996	-2.263	0.924	1.16	-0.366	-0.244	3.133	-7.275	-1.443	-0.427	2.258	1.465	1.845	9.325	2.945	-2.625	-2.93	0.854	-8.765	1.593	0.644	1.892	0.122	0.427	-2.396	8.029	4.121	-0.244	-2.319	0	1.529	7.729	3.616	1.099	-0.793	-0.549	1506695052
-8.449	-3.108	0.957	1.404	0.305	-0.122	2.956	-8.083	-1.811	0.061	1.343	1.587	2.016	9.01	2.278	-2.258	-2.258	0.854	-9.214	1.944	0.597	1.709	0.488	0.366	-2.018	8.333	4.199	-0.366	-1.953	-0.183	0.819	8.105	3.042	1.221	-1.77	-0.916	1506695052
-9.251	-3.563	0.833	1.526	0.122	-0.122	3.125	-9.064	-2.422	0.061	1.343	1.587	1.995	8.721	1.846	-2.258	-2.258	0.854	-9.784	1.816	0.501	1.465	-0.061	0.244	-2.018	8.333	4.199	-0.427	-1.709	-0.305	0.083	8.742	2.656	1.953	-0.977	-1.038	1506695052
-9.286	-3.48	1.025	1.526	0.488	-0.427	3.408	-9.685	-2.74	0.183	0.122	0.854	1.794	8.587	1.518	-0.916	-1.099	-0.183	-9.933	1.422	0.52	1.404	-0.122	-0.061	-1.877	8.661	3.994	-0.244	-1.587	-0.305	-0.58	9.519	2.177	2.258	-1.526	-1.099	1506695052
-9.238	-3.263	0.888	1.587	0.305	-0.671	3.692	-9.793	-2.341	-0.244	-0.549	-0.305	1.731	8.733	1.203	-0.427	-1.404	-0.61	-9.933	1.422	0.52	1.404	-0.122	-0.061	-2.122	8.643	3.915	0	-1.221	-0.244	-0.096	9.977	2.382	2.686	-2.625	-1.404	1506695052
-9.058	-3.342	0.755	1.343	0.244	-0.793	3.692	-9.793	-2.341	-1.221	0.183	-1.221	1.731	8.733	1.203	-0.427	-1.404	-0.61	-9.933	1.422	0.52	1.404	-0.122	-0.061	-2.122	8.643	3.915	0.305	-0.977	-0.244	1.049	10.398	2.277	2.502	-2.441	-1.526	1506695052
-8.781	-3.557	0.869	1.282	0.671	-0.671	3.801	-9.577	-1.013	-2.197	1.709	-1.526	2.082	8.926	1.308	-0.061	-1.526	-0.671	-9.548	1.233	0.922	1.465	-0.427	-0.488	-2.594	8.356	3.875	0.549	-0.854	-0.488	1.942	10.524	2.145	1.221	-1.282	-1.221	1506695052
-9.123	-3.51	0.87	1.282	0.671	-0.305	3.493	-9.753	-0.456	-2.625	3.418	-1.587	2.029	9.225	1.469	0.488	-1.343	-0.366	-9.569	1.113	1.139	1.526	-0.671	-0.671	-3.058	8.399	3.685	0.671	-1.099	-0.61	2.242	10.209	2.266	0.732	-0.366	-0.732	1506695052
-9.201	-3.199	1.095	1.16	0.488	-0.183	2.936	-9.916	-0.061	-1.892	4.333	-1.282	1.973	9.52	1.631	0.488	-1.343	-0.366	-9.616	1.144	1.342	1.587	-0.854	-0.793	-3.058	8.399	3.685	0.854	-1.099	-0.732	1.928	10.003	1.937	0.61	-0.183	-0.305	1506695052
