# Supplementary material for: A deep learning approach for lower back-pain risk prediction during manual lifting
Source: PLoS One. 2021 Feb 19;16(2):e0247162. doi: 10.1371/journal.pone.0247162 (PMC7894914; doi:10.1371/journal.pone.0247162)
Supplement: S1 Data — (ZIP) [file pone.0247162.s001.zip › source-used/Subject_03_P1_Zone07_T2.csv]

Side_A_x	Side_A_y	Side_A_z	Side_G_x	Side_G_y	Side_G_z	LtWt_A_x	LtWt_A_y	LtWt_A_z	LtWt_G_x	LtWt_G_y	LtWt_G_z	RtWt_A_x	RtWt_A_y	RtWt_A_z	RtWt_G_x	RtWt_G_y	RtWt_G_z	Back_A_x	Back_A_y	Back_A_z	Back_G_x	Back_G_y	Back_G_z	UArm_A_x	UArm_A_y	UArm_A_z	UArm_G_x	UArm_G_y	UArm_G_z	Thig_A_x	Thig_A_y	Thig_A_z	Thig_G_x	Thig_G_y	Thig_G_z	Time_stp
-9.665	-2.034	-0.817	0	-0.061	0	3.632	-8.455	0.971	0.061	0	-0.122	4.365	9.167	2.993	-0.061	-0.061	-0.061	-9.646	-1.541	-1.481	0	0	-0.061	-0.429	9.694	2.139	0	-0.122	0	-0.097	9.904	1.233	-0.061	-0.061	0	1506697274
-9.659	-1.999	-0.803	0	-0.061	0	3.57	-8.453	0.885	0.061	0	-0.122	4.351	9.174	2.966	-0.061	-0.061	0	-9.618	-1.573	-1.475	0	0	-0.061	-0.429	9.694	2.139	-0.061	-0.061	0	-0.083	9.915	1.227	-0.061	-0.061	0	1506697274
-9.665	-2	-0.818	-0.061	-0.061	-0.061	3.534	-8.447	0.84	0.061	0	-0.122	4.335	9.198	2.957	-0.122	0	-0.061	-9.635	-1.529	-1.475	0	-0.061	-0.061	-0.433	9.733	2.127	0	-0.061	0	-0.116	9.9	1.212	-0.061	-0.061	0	1506697274
-9.654	-1.994	-0.828	0	-0.061	-0.061	3.528	-8.427	0.816	0	0	-0.122	4.321	9.231	2.937	-0.061	0	0	-9.61	-1.566	-1.481	-0.061	0	-0.061	-0.5	9.745	2.114	-0.061	-0.061	0	-0.134	9.895	1.187	-0.061	-0.061	-0.061	1506697274
-9.654	-2.015	-0.807	-0.061	-0.061	-0.061	3.476	-8.445	0.812	0	0	-0.122	4.321	9.238	2.896	-0.061	-0.061	0	-9.623	-1.585	-1.487	-0.061	0	-0.061	-0.502	9.746	2.111	-0.061	-0.061	0	-0.104	9.903	1.217	-0.061	0	-0.061	1506697274
-9.662	-2.022	-0.819	0	-0.061	0	3.439	-8.434	0.79	0	-0.061	-0.122	4.296	9.229	2.889	-0.061	-0.061	0	-9.664	-1.568	-1.493	-0.061	0	0	-0.434	9.745	2.119	-0.061	-0.061	0.061	-0.117	9.895	1.192	-0.061	0	-0.061	1506697274
-9.654	-2.024	-0.798	-0.061	0	-0.061	3.451	-8.443	0.779	-0.061	-0.122	-0.061	4.232	9.205	2.884	-0.061	-0.061	0	-9.636	-1.561	-1.513	-0.061	0	0	-0.421	9.74	2.143	-0.061	-0.061	0	-0.073	9.926	1.23	0	0	-0.061	1506697274
-9.659	-2.028	-0.803	-0.061	-0.061	-0.061	3.47	-8.436	0.818	-0.061	0	0	4.222	9.168	2.905	-0.061	-0.061	-0.061	-9.634	-1.556	-1.525	-0.061	0	0	-0.414	9.705	2.135	-0.061	-0.061	0	-0.12	9.892	1.193	0	-0.061	-0.061	1506697274
-9.644	-2.018	-0.807	-0.061	-0.061	-0.061	3.476	-8.434	0.871	-0.061	-0.061	0	4.278	9.17	2.896	-0.061	-0.061	-0.061	-9.633	-1.576	-1.52	-0.061	0	0	-0.437	9.698	2.12	-0.061	0	0	-0.1	9.903	1.244	-0.061	0	-0.061	1506697274
-9.666	-2.01	-0.797	-0.061	-0.061	-0.061	3.486	-8.467	0.912	-0.061	-0.122	0	4.25	9.191	2.885	-0.061	0	-0.061	-9.647	-1.579	-1.546	-0.061	0	0	-0.433	9.715	2.12	-0.061	0	0	-0.111	9.891	1.241	0	0	-0.061	1506697274
-9.671	-2.028	-0.799	-0.061	-0.061	-0.061	3.529	-8.465	0.944	-0.061	-0.122	0	4.246	9.211	2.884	0	-0.061	-0.061	-9.664	-1.553	-1.553	-0.061	0	0	-0.401	9.763	2.134	0	0	0	-0.121	9.903	1.215	-0.061	0	-0.061	1506697274
-9.655	-2.028	-0.796	-0.061	-0.061	-0.061	3.555	-8.48	0.953	-0.061	-0.061	0	4.258	9.207	2.932	0	-0.061	-0.061	-9.658	-1.554	-1.572	-0.061	-0.061	0	-0.394	9.751	2.159	-0.061	0	-0.061	-0.11	9.911	1.243	0	0	-0.061	1506697274
-9.64	-2.036	-0.81	-0.061	-0.061	-0.061	3.585	-8.484	0.94	0	-0.122	0	4.26	9.189	2.99	0	0	-0.061	-9.637	-1.566	-1.573	-0.061	-0.061	0	-0.432	9.717	2.131	0	0.061	-0.061	-0.133	9.914	1.205	0	0	-0.061	1506697275
-9.655	-2.056	-0.821	-0.061	-0.061	-0.061	3.61	-8.47	0.934	0	-0.122	0	4.28	9.176	2.975	0	0	-0.061	-9.635	-1.578	-1.572	-0.061	-0.061	0	-0.429	9.711	2.127	-0.061	0	-0.061	-0.144	9.897	1.201	0	0	-0.061	1506697275
-9.659	-2.04	-0.794	-0.061	0	-0.061	3.586	-8.429	0.91	0	-0.061	0	4.302	9.19	2.934	0	0	-0.061	-9.639	-1.571	-1.558	-0.061	-0.061	-0.061	-0.422	9.72	2.15	0	0	-0.061	-0.134	9.898	1.205	0	0	-0.061	1506697275
-9.665	-2.006	-0.803	-0.061	0	-0.061	3.64	-8.425	0.894	0	-0.061	0.061	4.329	9.185	2.914	0	0	-0.061	-9.628	-1.572	-1.562	-0.061	-0.061	-0.061	-0.447	9.708	2.135	0	0	-0.061	-0.114	9.906	1.213	0	0	-0.061	1506697275
-9.673	-1.989	-0.811	-0.061	-0.061	-0.061	3.652	-8.412	0.864	-0.061	0	0.061	4.303	9.179	2.896	0	0	0	-9.624	-1.576	-1.558	-0.061	-0.061	-0.061	-0.457	9.69	2.129	-0.061	0	-0.061	-0.11	9.91	1.211	0	0	-0.061	1506697275
-9.671	-1.995	-0.798	-0.061	0	-0.061	3.671	-8.406	0.871	-0.061	0	0	4.307	9.178	2.873	0	-0.061	0	-9.624	-1.566	-1.571	-0.061	-0.061	-0.061	-0.432	9.697	2.115	0	0	0	-0.098	9.898	1.23	0	0	-0.061	1506697275
-9.662	-2.009	-0.794	-0.061	0	-0.061	3.67	-8.418	0.86	-0.061	-0.061	0	4.285	9.171	2.862	0	-0.061	0	-9.634	-1.56	-1.553	-0.061	-0.061	-0.061	-0.402	9.696	2.139	0	0	0	-0.091	9.903	1.23	0	0	-0.061	1506697275
-9.642	-2.027	-0.811	-0.061	0	-0.061	3.669	-8.434	0.874	-0.061	-0.061	-0.061	4.285	9.171	2.862	0	0	0	-9.634	-1.56	-1.553	-0.061	-0.061	-0.061	-0.402	9.696	2.139	0	0	-0.061	-0.078	9.903	1.243	0	0	-0.061	1506697275
-9.654	-2	-0.807	-0.061	0	-0.061	3.663	-8.445	0.883	-0.061	0	-0.061	4.283	9.182	2.884	0.061	-0.061	0	-9.604	-1.579	-1.53	-0.061	-0.061	-0.061	-0.428	9.704	2.113	0	0	-0.061	-0.071	9.897	1.238	0	0	0	1506697275
-9.667	-2.012	-0.818	-0.061	0	-0.061	3.6	-8.439	0.924	-0.061	0	-0.061	4.278	9.219	2.893	0.061	0	0	-9.593	-1.603	-1.515	-0.061	-0.061	-0.061	-0.48	9.71	2.101	0	0.061	-0.061	-0.079	9.892	1.241	-0.061	-0.061	-0.061	1506697275
-9.668	-2.003	-0.794	-0.061	0	-0.061	3.567	-8.429	0.946	-0.061	0	-0.061	4.278	9.219	2.893	0	0	0	-9.593	-1.603	-1.515	-0.061	-0.061	-0.061	-0.48	9.71	2.101	0	0	0	-0.05	9.899	1.235	-0.061	0	0	1506697275
-9.66	-2.009	-0.805	-0.061	0	-0.061	3.536	-8.446	0.932	0	0	-0.061	4.286	9.237	2.914	0	-0.061	0	-9.64	-1.572	-1.534	-0.061	0	-0.061	-0.459	9.746	2.094	0	-0.061	0	-0.121	9.9	1.244	-0.061	-0.061	-0.061	1506697275
-9.674	-2.016	-0.803	0	0	-0.061	3.516	-8.486	0.903	0	-0.061	-0.061	4.254	9.229	2.897	0	-0.061	0	-9.613	-1.621	-1.577	0	-0.061	-0.061	-0.403	9.755	2.104	0	-0.061	0	-0.089	9.902	1.232	0	-0.061	-0.061	1506697275
-9.658	-2.031	-0.81	-0.061	0	-0.061	3.527	-8.454	0.921	-0.061	0	0	4.23	9.207	2.903	0	0	-0.061	-9.628	-1.556	-1.543	0	-0.061	-0.061	-0.4	9.711	2.083	0	-0.061	-0.061	-0.091	9.906	1.235	0	-0.061	-0.061	1506697275
-9.661	-2.018	-0.835	-0.061	0	-0.061	3.509	-8.417	0.916	-0.061	0	0	4.301	9.209	2.887	0	-0.061	-0.061	-9.611	-1.581	-1.528	-0.061	-0.061	-0.061	-0.437	9.726	2.088	0	0	-0.061	-0.133	9.896	1.223	0	-0.061	0	1506697275
-9.642	-2.064	-0.807	-0.061	0	0	3.546	-8.435	0.9	0	0	0	4.345	9.264	2.87	0	0	-0.061	-9.621	-1.578	-1.506	-0.061	-0.061	-0.061	-0.451	9.771	2.094	0	0	-0.061	-0.106	9.904	1.202	0	-0.061	-0.061	1506697275
-9.646	-2.068	-0.792	-0.061	0.061	0	3.566	-8.446	0.853	0	-0.061	0	4.345	9.264	2.87	0	0	-0.061	-9.621	-1.578	-1.506	-0.061	-0.061	-0.061	-0.451	9.771	2.094	-0.061	0	0	-0.098	9.912	1.208	0	0	-0.061	1506697275
-9.649	-2.048	-0.851	0	0.061	0	3.584	-8.453	0.8	-0.061	0	-0.061	4.345	9.208	2.86	0	0	0	-9.643	-1.602	-1.529	-0.061	-0.061	0	-0.398	9.737	2.089	-0.061	0	0	-0.105	9.911	1.225	0	0	0	1506697275
-9.624	-2.034	-0.861	-0.061	0.061	0	3.561	-8.403	0.807	-0.061	0	0	4.347	9.217	2.842	0	0	0	-9.63	-1.629	-1.525	-0.061	-0.061	0	-0.38	9.737	2.07	0	0	0	-0.127	9.902	1.195	-0.061	-0.061	0	1506697275
-9.655	-2.023	-0.889	-0.061	0	0	3.551	-8.342	0.863	-0.122	0	0	4.291	9.164	2.85	0	0.061	0	-9.609	-1.585	-1.515	-0.061	-0.122	0	-0.468	9.654	2.102	-0.061	0.061	0	-0.098	9.885	1.227	-0.061	0	0	1506697275
-9.701	-2.01	-0.896	-0.061	0	0	3.571	-8.43	0.895	-0.122	0.061	0	4.259	9.173	2.838	0	0.061	0	-9.65	-1.553	-1.524	0	-0.122	-0.061	-0.45	9.666	2.109	-0.061	0.061	0	-0.12	9.874	1.209	-0.061	0	0	1506697275
-9.678	-1.982	-0.871	-0.061	0	-0.061	3.637	-8.588	0.97	-0.122	0.122	0.061	4.231	9.22	2.823	0	0	0	-9.652	-1.48	-1.501	0	-0.122	-0.061	-0.416	9.741	2.147	0	0	0	-0.138	9.911	1.196	-0.061	-0.061	0	1506697275
-9.652	-1.95	-0.865	-0.061	0	-0.061	3.673	-8.668	1.069	0	0.061	-0.061	4.279	9.259	2.858	0	0	0	-9.643	-1.516	-1.497	-0.061	-0.122	-0.061	-0.408	9.792	2.126	0	0.061	0	-0.122	9.922	1.214	-0.061	-0.061	-0.061	1506697275
-9.641	-1.983	-0.876	-0.061	0	-0.061	3.612	-8.564	1.136	0.061	-0.061	-0.122	4.301	9.283	2.929	0.061	0.061	-0.061	-9.634	-1.591	-1.498	-0.122	-0.122	-0.061	-0.426	9.776	2.097	0	0.061	-0.061	-0.097	9.9	1.202	0	0	-0.061	1506697275
-9.615	-2.005	-0.869	-0.061	0	-0.061	3.486	-8.428	1.114	0.122	-0.122	-0.122	4.301	9.283	2.929	0	0.061	-0.061	-9.634	-1.591	-1.498	-0.122	-0.122	-0.061	-0.426	9.776	2.097	-0.061	0.061	-0.061	-0.063	9.891	1.22	0	0	-0.061	1506697275
-9.658	-1.987	-0.873	-0.061	0	0	3.467	-8.443	0.992	0.122	-0.061	0	4.286	9.158	2.952	-0.061	0.061	0	-9.605	-1.565	-1.439	-0.061	-0.122	-0.061	-0.432	9.609	2.133	-0.061	0	0	-0.075	9.878	1.243	0	0	-0.061	1506697276
-9.688	-1.97	-0.891	-0.061	0	0	3.582	-8.483	0.92	0.061	0.183	0.122	4.351	9.19	2.827	-0.061	0	0	-9.634	-1.585	-1.451	-0.061	-0.122	-0.122	-0.395	9.726	2.109	-0.061	0	0	-0.097	9.896	1.226	-0.061	0	0	1506697276
-9.683	-1.98	-0.89	-0.061	0	-0.061	3.612	-8.478	0.882	0.061	0.061	0	4.424	9.292	2.805	0	0.061	-0.061	-9.613	-1.608	-1.474	-0.061	-0.061	-0.122	-0.446	9.82	2.083	0	0.122	0.061	-0.081	9.912	1.238	0	0	-0.061	1506697276
-9.667	-1.985	-0.897	-0.061	0	-0.061	3.591	-8.406	0.89	0.122	-0.122	-0.122	4.424	9.292	2.805	0	0.061	0	-9.613	-1.608	-1.474	-0.122	-0.061	-0.061	-0.446	9.82	2.083	0	0.061	0.061	-0.085	9.909	1.232	0	0	-0.061	1506697276
-9.667	-1.971	-0.901	-0.061	0	-0.061	3.539	-8.319	0.882	0.061	-0.122	-0.122	4.387	9.229	2.881	0	0.061	0.061	-9.607	-1.638	-1.413	-0.183	-0.061	-0.061	-0.389	9.752	2.049	-0.061	0.061	0	-0.117	9.89	1.221	0	0	-0.061	1506697276
-9.666	-1.988	-0.895	-0.122	0	0	3.53	-8.283	0.858	0	-0.061	-0.061	4.387	9.229	2.881	0	0.122	0.061	-9.607	-1.638	-1.413	-0.183	-0.061	-0.061	-0.389	9.752	2.049	-0.061	0.122	0.061	-0.092	9.9	1.249	0	0	-0.061	1506697276
-9.655	-2	-0.912	-0.061	0	0	3.529	-8.303	0.863	-0.061	-0.061	-0.061	4.34	9.217	2.932	-0.061	0.122	0.061	-9.604	-1.698	-1.446	-0.122	-0.061	0	-0.413	9.738	2.058	-0.061	0.122	0.061	-0.048	9.893	1.255	0	0	-0.061	1506697276
-9.678	-2.017	-0.933	-0.061	-0.061	-0.061	3.546	-8.362	0.933	-0.061	-0.061	-0.061	4.285	9.275	2.939	-0.061	0.061	0.061	-9.624	-1.672	-1.45	-0.122	-0.061	0	-0.425	9.78	2.078	-0.061	0.061	0.061	-0.095	9.898	1.238	-0.061	0	0	1506697276
-9.649	-2.017	-0.925	-0.061	-0.061	0	3.577	-8.381	1.005	-0.061	-0.061	-0.061	4.285	9.275	2.939	-0.122	0.061	0.061	-9.642	-1.676	-1.503	-0.122	0	0	-0.427	9.757	2.102	-0.122	0.061	0.061	-0.121	9.915	1.23	0	-0.061	-0.061	1506697276
-9.659	-1.985	-0.916	-0.061	-0.061	0	3.554	-8.388	1.062	-0.061	-0.122	-0.061	4.228	9.252	2.923	-0.122	0.061	0.061	-9.642	-1.676	-1.503	-0.061	-0.061	0	-0.427	9.757	2.102	-0.122	0	0.061	-0.111	9.897	1.22	-0.061	-0.061	0	1506697276
-9.662	-1.966	-0.9	-0.061	0	-0.061	3.569	-8.391	1.068	-0.061	-0.122	-0.061	4.176	9.19	2.862	-0.122	0	0	-9.654	-1.651	-1.515	-0.061	0	0	-0.373	9.684	2.122	-0.122	0	0	-0.08	9.904	1.237	-0.061	0	-0.061	1506697276
-9.676	-1.991	-0.906	0	-0.061	-0.061	3.606	-8.396	1.043	-0.061	-0.061	0	4.176	9.19	2.862	-0.122	0	0	-9.628	-1.61	-1.462	-0.061	-0.061	0	-0.385	9.674	2.12	-0.122	0	0	-0.1	9.897	1.212	0	0	-0.061	1506697276
-9.67	-1.997	-0.922	-0.061	-0.061	-0.061	3.663	-8.393	1.024	-0.061	0	0	4.143	9.159	2.82	-0.061	0	-0.061	-9.628	-1.61	-1.462	-0.061	-0.061	0	-0.385	9.674	2.12	-0.061	0	0	-0.109	9.905	1.229	0	-0.061	-0.061	1506697276
-9.652	-1.999	-0.9	-0.061	-0.061	0	3.683	-8.391	0.995	0	-0.061	-0.061	4.235	9.195	2.785	-0.061	0	-0.122	-9.606	-1.629	-1.434	-0.061	0	0	-0.449	9.678	2.08	-0.061	0	-0.061	-0.084	9.897	1.227	0	-0.061	-0.061	1506697276
-9.661	-1.995	-0.915	-0.061	-0.061	0	3.625	-8.348	0.914	-0.061	-0.183	-0.122	4.235	9.195	2.785	-0.061	-0.061	-0.122	-9.612	-1.627	-1.43	0	0	0	-0.486	9.709	2.099	-0.061	-0.061	-0.061	-0.067	9.898	1.215	-0.061	-0.061	0	1506697276
-9.66	-2.021	-0.916	0	-0.061	0	3.614	-8.321	0.848	-0.061	-0.122	-0.122	4.261	9.208	2.784	-0.061	-0.122	-0.061	-9.623	-1.611	-1.449	0	0.061	0.061	-0.468	9.74	2.111	-0.061	-0.061	-0.061	-0.091	9.905	1.235	-0.061	-0.061	0	1506697276
-9.662	-2.06	-0.921	0	-0.061	0	3.588	-8.358	0.821	-0.122	-0.061	-0.061	4.261	9.237	2.897	0	-0.122	-0.061	-9.648	-1.607	-1.489	0	0.061	0.061	-0.441	9.732	2.156	-0.061	-0.122	-0.061	-0.104	9.915	1.212	-0.061	-0.061	0	1506697276
-9.636	-2.094	-0.909	0	-0.061	0	3.619	-8.398	0.833	-0.183	0	0	4.261	9.237	2.897	0	-0.122	-0.061	-9.648	-1.607	-1.489	0.061	0.061	0.061	-0.41	9.702	2.171	0	-0.122	-0.061	-0.146	9.914	1.199	-0.061	-0.061	0	1506697276
-9.642	-2.091	-0.9	0.061	-0.061	0	3.656	-8.442	0.895	-0.244	0.061	0	4.229	9.186	2.952	0	-0.122	-0.061	-9.682	-1.552	-1.556	0.061	0	0.061	-0.352	9.695	2.205	0	-0.122	-0.122	-0.189	9.899	1.207	-0.061	-0.061	0	1506697276
-9.644	-2.038	-0.885	0.061	-0.061	-0.061	3.676	-8.46	0.988	-0.183	0.061	0.061	4.206	9.195	2.982	0	-0.122	-0.122	-9.705	-1.497	-1.562	0.061	-0.061	0	-0.329	9.72	2.216	0	-0.122	-0.122	-0.181	9.899	1.196	-0.061	-0.061	0	1506697276
-9.664	-1.999	-0.897	0	-0.061	-0.061	3.712	-8.494	1.055	-0.183	0.061	0.061	4.206	9.195	2.982	0	-0.122	-0.183	-9.69	-1.491	-1.554	0.061	-0.061	0	-0.373	9.721	2.218	0	-0.122	-0.122	-0.163	9.899	1.183	-0.061	-0.061	0	1506697276
-9.667	-1.975	-0.878	0	-0.061	-0.061	3.737	-8.524	1.085	-0.122	0.061	0.061	4.26	9.201	2.985	0	-0.122	-0.183	-9.672	-1.492	-1.519	0.061	-0.122	0	-0.373	9.721	2.218	0	-0.122	-0.122	-0.102	9.893	1.213	-0.061	-0.061	0	1506697276
-9.654	-1.971	-0.86	0	0	-0.061	3.752	-8.51	1.042	-0.061	0.061	0	4.286	9.189	2.972	0	-0.122	-0.122	-9.65	-1.473	-1.486	0.061	-0.122	0	-0.413	9.711	2.205	0	-0.122	-0.122	-0.08	9.904	1.223	0	-0.061	0	1506697276
-9.656	-1.986	-0.848	0	-0.061	-0.061	3.713	-8.475	0.983	-0.061	0.061	0	4.313	9.166	2.937	0	-0.122	-0.122	-9.65	-1.473	-1.486	0.061	-0.122	0	-0.398	9.696	2.194	0	-0.122	-0.122	-0.08	9.904	1.22	-0.061	-0.061	0	1506697276
-9.679	-1.967	-0.839	0	-0.061	-0.061	3.676	-8.441	0.916	0	0.061	-0.061	4.337	9.159	2.914	0	-0.061	-0.122	-9.627	-1.5	-1.426	0.061	-0.122	-0.061	-0.421	9.698	2.152	0	-0.061	-0.122	-0.055	9.886	1.263	0	-0.061	0	1506697276
-9.674	-1.969	-0.843	0	0	-0.061	3.638	-8.41	0.847	-0.061	0.061	-0.061	4.338	9.174	2.887	0	-0.061	-0.122	-9.627	-1.5	-1.426	0.061	-0.122	-0.061	-0.421	9.698	2.152	0	-0.061	-0.061	-0.08	9.9	1.251	0	-0.061	0	1506697276
-9.672	-1.955	-0.845	0	-0.061	0	3.58	-8.409	0.804	-0.061	0.061	-0.061	4.363	9.228	2.895	0	-0.061	-0.061	-9.603	-1.543	-1.431	0	-0.061	0	-0.445	9.746	2.108	0	0	-0.061	-0.049	9.902	1.263	0	-0.061	0	1506697277
-9.661	-1.927	-0.833	0	-0.061	0	3.524	-8.404	0.778	-0.061	0	-0.122	4.363	9.245	2.929	0	-0.061	0	-9.591	-1.547	-1.415	0	-0.061	0	-0.473	9.725	2.116	0	-0.061	-0.061	-0.022	9.912	1.287	-0.061	-0.061	0	1506697277
-9.666	-1.951	-0.836	-0.061	-0.061	-0.061	3.48	-8.375	0.794	-0.122	0	-0.122	4.295	9.213	2.964	-0.061	-0.061	0	-9.591	-1.547	-1.415	0	-0.061	0	-0.446	9.711	2.127	0	0	0	-0.037	9.887	1.244	0	-0.061	0	1506697277
-9.691	-1.942	-0.858	-0.061	-0.122	0	3.458	-8.392	0.841	-0.122	0	-0.061	4.295	9.213	2.964	-0.061	-0.061	0	-9.624	-1.532	-1.425	0	0	0	-0.446	9.711	2.127	-0.061	0	0	-0.02	9.885	1.286	0	-0.061	-0.061	1506697277
-9.715	-1.91	-0.884	-0.061	-0.244	0	3.485	-8.467	0.879	-0.122	0	0	4.278	9.233	2.978	-0.061	-0.061	0	-9.599	-1.531	-1.456	0	0	0	-0.48	9.735	2.145	-0.061	-0.061	0.061	0.013	9.899	1.253	0	0	0	1506697277
-9.684	-1.915	-0.792	-0.061	-0.305	-0.061	3.577	-8.508	0.919	-0.122	0	0	4.268	9.276	2.997	-0.122	-0.061	0	-9.599	-1.531	-1.456	0	0	0	-0.569	9.758	2.19	-0.061	-0.061	0.061	0	9.899	1.262	-0.061	0	0	1506697277
-9.664	-1.981	-0.736	-0.122	-0.183	-0.061	3.706	-8.547	1.016	-0.061	0	0	4.268	9.276	2.997	-0.122	-0.122	0.061	-9.655	-1.47	-1.477	0	0	-0.061	-0.569	9.758	2.19	-0.061	-0.244	0.122	-0.028	9.885	1.245	0	-0.061	-0.061	1506697277
-9.64	-2.029	-0.67	0	0	-0.061	3.813	-8.567	1.121	0	0.061	-0.061	4.303	9.247	3.047	-0.183	-0.122	0.061	-9.655	-1.448	-1.529	0	0.061	-0.061	-0.433	9.749	2.16	-0.061	-0.305	0.183	-0.047	9.904	1.199	0	0	-0.061	1506697277
-9.635	-2.071	-0.703	0	0	-0.061	3.81	-8.418	1.06	0.122	0	-0.122	4.28	9.065	2.999	-0.183	-0.061	0.061	-9.655	-1.448	-1.529	0	0.061	0	-0.293	9.604	2.217	-0.061	-0.183	0.122	-0.129	9.896	1.2	0	-0.061	-0.061	1506697277
-9.647	-2.025	-0.724	0	0	0	3.805	-8.351	0.941	0.122	-0.122	-0.183	4.28	9.065	2.999	-0.122	-0.061	0.122	-9.639	-1.541	-1.497	0	0.061	-0.061	-0.293	9.604	2.217	-0.061	-0.061	0.061	-0.14	9.905	1.236	0	-0.061	-0.061	1506697277
-9.66	-1.997	-0.707	0	0	0	3.792	-8.321	0.784	0.122	0.061	-0.122	4.21	9.054	2.921	-0.183	-0.061	0.061	-9.643	-1.562	-1.535	0	0.061	-0.061	-0.304	9.633	2.111	-0.061	-0.122	0.122	-0.068	9.899	1.247	0	-0.061	-0.061	1506697277
-9.682	-2.032	-0.706	0	0	0	3.753	-8.283	0.685	0	0	-0.122	4.28	9.19	2.664	-0.183	-0.183	0	-9.643	-1.562	-1.535	0.061	0	-0.061	-0.298	9.758	2.17	0	-0.122	0.122	-0.026	9.899	1.269	-0.061	0	0	1506697277
-9.654	-2.006	-0.729	0	0.061	0	3.732	-8.284	0.671	-0.061	0.061	-0.183	4.28	9.19	2.664	-0.061	-0.183	0	-9.659	-1.56	-1.595	0.061	0	-0.061	-0.298	9.758	2.17	0	-0.061	0	-0.036	9.92	1.248	-0.061	-0.061	0	1506697277
-9.678	-1.961	-0.764	0	0.061	0	3.614	-8.285	0.725	-0.122	0.122	-0.122	4.259	9.244	2.7	0.061	-0.061	0	-9.672	-1.58	-1.597	0	0	0	-0.316	9.802	2.141	0	0	-0.061	-0.042	9.909	1.242	-0.061	0	0	1506697277
-9.644	-2.007	-0.8	0	0	0	3.508	-8.29	0.758	-0.122	-0.061	-0.122	4.065	9.155	2.858	0.061	-0.122	-0.061	-9.672	-1.58	-1.597	0.061	0	0	-0.336	9.658	2.127	0	-0.061	-0.122	-0.104	9.917	1.22	0	-0.061	0	1506697277
-9.661	-2.019	-0.782	0	0	0	3.502	-8.392	0.786	-0.183	0	0	4.065	9.155	2.858	0.061	-0.183	-0.122	-9.644	-1.544	-1.579	0.061	0	0	-0.336	9.658	2.127	0.061	-0.122	-0.183	-0.08	9.887	1.231	-0.061	-0.061	0	1506697277
-9.686	-1.955	-0.778	0	0	0	3.505	-8.425	0.863	-0.244	0.122	0.061	4.128	9.182	2.914	0.122	-0.183	-0.183	-9.644	-1.544	-1.579	0.061	-0.061	-0.061	-0.301	9.717	2.169	0.061	-0.122	-0.183	-0.045	9.898	1.227	-0.061	-0.061	0	1506697277
-9.694	-1.924	-0.802	0	-0.061	0	3.523	-8.488	0.958	-0.183	0.061	0.122	4.311	9.254	3.047	0.061	-0.122	-0.244	-9.635	-1.509	-1.562	0.061	-0.061	-0.061	-0.407	9.758	2.153	0.061	-0.122	-0.183	-0.092	9.899	1.221	-0.061	-0.061	0	1506697277
-9.688	-1.977	-0.822	0	-0.061	0	3.621	-8.536	1.017	-0.122	0	0.122	4.311	9.254	3.047	0	-0.183	-0.244	-9.609	-1.518	-1.555	0.061	-0.061	-0.061	-0.407	9.758	2.153	0	-0.183	-0.183	-0.11	9.892	1.199	-0.061	-0.061	0	1506697277
-9.72	-1.894	-0.824	0	-0.244	0	3.711	-8.533	1.066	-0.061	0	0.061	4.41	9.257	3.082	0	-0.183	-0.183	-9.634	-1.55	-1.564	0	0	-0.061	-0.38	9.781	2.141	0	-0.244	-0.122	-0.074	9.904	1.23	0	-0.061	0	1506697277
-9.653	-1.93	-0.699	-0.061	-0.122	0	3.772	-8.466	1.093	0	0.061	0	4.491	9.21	3.08	-0.061	-0.122	-0.122	-9.634	-1.55	-1.564	0.061	-0.061	-0.061	-0.274	9.811	2.103	-0.061	-0.183	-0.061	-0.048	9.903	1.255	0	-0.061	0	1506697277
-9.655	-1.981	-0.683	0	-0.061	0	3.764	-8.439	1.108	0	0.061	0	4.569	9.235	3.07	-0.061	-0.061	-0.122	-9.622	-1.544	-1.561	0.061	-0.061	-0.061	-0.274	9.811	2.103	-0.061	-0.122	-0.061	0.007	9.884	1.27	0	-0.061	0	1506697277
-9.673	-1.95	-0.695	-0.061	0	-0.061	3.771	-8.404	1.032	0	0.061	0	4.571	9.18	3.037	-0.122	0	-0.061	-9.618	-1.507	-1.577	0	0	0	-0.26	9.758	2.077	-0.061	-0.061	0	-0.024	9.904	1.255	-0.061	-0.061	0	1506697277
-9.688	-1.942	-0.723	0	-0.061	-0.061	3.74	-8.394	0.886	0.122	-0.061	-0.061	4.547	9.122	2.927	-0.122	-0.061	0	-9.618	-1.507	-1.577	-0.061	-0.061	0	-0.243	9.67	2.098	-0.061	-0.061	0.061	-0.103	9.909	1.227	0	-0.061	0	1506697277
-9.659	-1.938	-0.703	-0.061	0	0	3.754	-8.348	0.762	0.061	0	-0.122	4.547	9.122	2.927	-0.122	-0.061	0	-9.576	-1.542	-1.493	0	-0.122	-0.061	-0.243	9.67	2.098	-0.061	0.061	0.061	-0.065	9.899	1.229	0	-0.061	0	1506697277
-9.69	-1.885	-0.737	-0.061	0	0	3.699	-8.305	0.733	0	0	-0.122	4.547	9.122	2.927	-0.122	-0.061	0	-9.607	-1.544	-1.5	-0.061	-0.061	0	-0.304	9.697	2.047	-0.061	0.061	0.122	0.019	9.9	1.264	0	-0.061	0	1506697278
-9.667	-1.901	-0.745	-0.061	0	0	3.65	-8.349	0.694	-0.061	-0.122	-0.183	4.547	9.122	2.927	-0.122	-0.061	0	-9.607	-1.544	-1.5	-0.122	0	-0.061	-0.402	9.679	2.076	0	0.061	0.122	0.016	9.912	1.202	-0.061	-0.061	0	1506697278
-9.673	-1.893	-0.732	-0.061	0	0	3.627	-8.408	0.715	-0.061	-0.061	-0.244	4.547	9.122	2.927	-0.122	-0.061	0	-9.664	-1.499	-1.603	-0.122	0.061	-0.061	-0.38	9.697	2.104	0	0.061	0.061	0.004	9.909	1.207	0	0	0	1506697278
-9.694	-1.933	-0.758	-0.061	0.061	-0.061	3.497	-8.385	0.79	-0.061	-0.183	-0.183	4.177	9.125	2.789	0	0	0.122	-9.662	-1.505	-1.62	-0.122	0.061	-0.061	-0.257	9.676	2.116	0	0.061	0	-0.007	9.908	1.19	0	0	-0.061	1506697278
-9.694	-1.931	-0.793	-0.122	0	-0.061	3.403	-8.379	0.8	-0.061	-0.244	-0.061	4.102	9.149	2.781	0.061	0.061	0	-9.662	-1.505	-1.62	-0.183	0	-0.061	-0.291	9.755	2.135	0.061	0.122	0	-0.023	9.905	1.184	0	0.061	-0.061	1506697278
-9.673	-1.902	-0.782	-0.122	0	-0.061	3.456	-8.458	0.891	-0.122	-0.183	0.061	4.159	9.221	2.854	0.122	0.061	-0.122	-9.682	-1.554	-1.662	-0.122	0	-0.061	-0.291	9.755	2.135	0.061	0.183	-0.061	-0.06	9.9	1.208	0	0.061	-0.061	1506697278
-9.696	-1.939	-0.758	-0.122	0	-0.122	3.5	-8.52	0.946	-0.122	-0.061	0.061	4.212	9.234	2.937	0.122	0	-0.061	-9.655	-1.542	-1.663	-0.183	0	-0.061	-0.38	9.727	2.138	0	0.061	-0.122	-0.071	9.89	1.192	0	0.061	-0.061	1506697278
-9.692	-1.977	-0.78	-0.122	-0.061	-0.122	3.499	-8.54	1.054	-0.061	-0.183	0.122	4.225	9.28	2.976	0.061	0.061	-0.122	-9.655	-1.542	-1.663	-0.122	-0.122	-0.061	-0.315	9.798	2.132	0	0	-0.122	-0.055	9.904	1.195	0	0.061	-0.061	1506697278
-9.673	-1.981	-0.767	-0.122	-0.061	-0.122	3.589	-8.482	1.083	0	-0.183	0.244	4.28	9.228	3.013	0.061	0.061	-0.183	-9.634	-1.576	-1.632	-0.122	-0.061	-0.061	-0.273	9.786	2.101	0	0.061	-0.122	-0.093	9.92	1.205	0	0.061	-0.061	1506697278
-9.665	-1.988	-0.766	-0.122	0	-0.061	3.703	-8.47	1.058	0.061	-0.122	0.244	4.38	9.209	2.99	0.061	0.061	-0.183	-9.634	-1.576	-1.632	-0.183	-0.122	-0.061	-0.365	9.745	2.067	0	0.061	-0.122	-0.067	9.908	1.213	0	0.061	-0.061	1506697278
-9.659	-2.016	-0.754	-0.061	0	-0.061	3.783	-8.427	0.967	0.061	-0.183	0.122	4.46	9.213	2.968	0	0.061	-0.122	-9.598	-1.565	-1.593	-0.122	-0.122	-0.061	-0.395	9.723	2.074	0	0.061	-0.061	-0.074	9.898	1.214	0	0.061	-0.061	1506697278
-9.666	-2.005	-0.754	-0.061	0	-0.061	3.871	-8.361	0.886	0.061	-0.122	0.122	4.512	9.199	2.883	0	0.061	0	-9.603	-1.562	-1.585	-0.122	-0.122	-0.061	-0.395	9.723	2.074	-0.061	0.061	-0.061	-0.056	9.904	1.249	0	0	-0.061	1506697278
-9.659	-1.975	-0.763	-0.061	0	-0.061	3.882	-8.311	0.791	0	-0.061	0.122	4.451	9.174	2.811	0	0	0.061	-9.603	-1.562	-1.585	-0.122	-0.122	-0.061	-0.364	9.723	2.056	0	0.061	0	-0.054	9.903	1.239	0	0	-0.061	1506697278
-9.644	-1.951	-0.761	-0.061	0	-0.061	3.905	-8.303	0.754	0	-0.061	0.061	4.407	9.152	2.76	0	0	0.061	-9.594	-1.572	-1.576	-0.061	-0.122	-0.061	-0.368	9.701	2.049	0	0.061	0	-0.047	9.905	1.22	0	-0.061	-0.061	1506697278
-9.671	-1.945	-0.762	-0.061	0	-0.061	3.932	-8.309	0.738	-0.061	0	-0.061	4.347	9.166	2.786	0.061	0	0.122	-9.579	-1.534	-1.566	-0.061	-0.061	-0.061	-0.407	9.673	2.066	0	0.061	0.061	0.018	9.889	1.243	-0.061	0	0	1506697278
-9.662	-1.927	-0.774	-0.061	0	0	3.869	-8.342	0.772	-0.061	-0.061	-0.122	4.268	9.189	2.787	0.122	-0.061	0.244	-9.579	-1.534	-1.566	-0.061	-0.061	-0.061	-0.432	9.698	2.078	0	0.061	0	-0.016	9.9	1.225	-0.061	0	-0.061	1506697278
-9.666	-1.906	-0.76	-0.122	-0.061	0	3.791	-8.364	0.859	-0.061	0	-0.183	4.364	9.216	2.775	0.183	-0.061	0.244	-9.579	-1.525	-1.55	-0.122	-0.061	-0.061	-0.4	9.733	2.062	0	0.061	0	0.006	9.903	1.256	-0.061	0	0	1506697278
-9.666	-1.927	-0.754	-0.122	-0.061	0	3.705	-8.435	0.876	-0.061	-0.061	-0.244	4.297	9.217	2.762	0.183	0.183	0.183	-9.582	-1.572	-1.549	-0.122	0	-0.061	-0.4	9.733	2.062	0	0.061	0	0.026	9.895	1.224	-0.061	0	0	1506697278
-9.676	-1.94	-0.764	-0.122	0	0	3.579	-8.451	0.919	0	-0.061	-0.183	4.224	9.189	2.774	0.183	0.061	0.183	-9.582	-1.572	-1.549	-0.122	0	-0.061	-0.413	9.7	2.037	0	0.061	0	-0.01	9.908	1.235	-0.061	0	0	1506697278
-9.679	-1.955	-0.762	-0.122	-0.061	0	3.515	-8.471	0.926	0	0	-0.183	4.416	9.241	2.802	0.122	0	0.183	-9.58	-1.579	-1.568	-0.122	0.061	-0.061	-0.398	9.765	2.061	0	0	0	-0.062	9.896	1.208	-0.061	0	-0.061	1506697278
-9.659	-1.992	-0.767	-0.061	0	0	3.45	-8.472	0.956	0.061	-0.061	-0.122	4.445	9.253	2.781	0.061	0.061	0.122	-9.593	-1.589	-1.586	-0.122	0.061	-0.061	-0.398	9.765	2.061	0	0	0	-0.093	9.905	1.212	-0.061	0	-0.061	1506697278
-9.656	-2.025	-0.772	-0.061	-0.061	0	3.474	-8.443	0.941	0.061	-0.122	-0.061	4.407	9.232	2.821	0	-0.061	0.061	-9.609	-1.598	-1.622	-0.061	0.061	-0.061	-0.347	9.764	2.065	-0.061	0	0	-0.089	9.905	1.208	0	0	-0.061	1506697278
-9.658	-2.035	-0.781	-0.061	0	0	3.485	-8.416	0.927	0.061	-0.122	0	4.481	9.217	2.817	0	0.061	0	-9.629	-1.597	-1.638	-0.122	0	-0.061	-0.297	9.761	2.079	-0.061	-0.061	0.061	-0.116	9.902	1.188	0	0	-0.061	1506697278
-9.671	-2.003	-0.784	-0.061	0	0	3.582	-8.402	0.86	0.061	-0.061	0.061	4.484	9.201	2.781	-0.061	0	0	-9.644	-1.597	-1.66	-0.061	0	-0.061	-0.297	9.761	2.079	-0.061	0	0	-0.108	9.9	1.207	0	0	-0.061	1506697278
-9.676	-1.981	-0.792	-0.061	0	0	3.642	-8.366	0.816	0	-0.061	0.061	4.515	9.202	2.706	-0.061	0.061	0	-9.644	-1.597	-1.66	-0.061	0	-0.061	-0.315	9.761	2.055	-0.061	0	0	-0.091	9.911	1.207	-0.061	0	0	1506697278
-9.664	-1.991	-0.784	-0.061	0	-0.061	3.716	-8.356	0.788	0	-0.061	0.061	4.523	9.183	2.641	-0.061	0	0	-9.649	-1.595	-1.686	-0.061	-0.061	-0.061	-0.303	9.728	2.047	-0.061	0	0	-0.096	9.908	1.197	-0.061	0	0	1506697279
-9.664	-2.013	-0.794	-0.061	0	-0.061	3.792	-8.362	0.797	-0.061	-0.061	0	4.494	9.168	2.623	-0.061	0	0	-9.635	-1.586	-1.674	-0.061	-0.061	-0.061	-0.303	9.728	2.047	0	0	0	-0.098	9.903	1.211	0	0	0	1506697279
-9.67	-2.023	-0.804	-0.061	0	0	3.813	-8.36	0.831	-0.061	-0.061	0	4.484	9.162	2.601	0	0	-0.061	-9.642	-1.586	-1.668	-0.061	-0.061	0	-0.29	9.74	2.031	0	0	0	-0.096	9.903	1.203	0	0	0	1506697279
-9.676	-1.994	-0.807	-0.061	0	-0.061	3.786	-8.361	0.873	-0.122	-0.061	-0.061	4.461	9.188	2.604	0	0.061	-0.061	-9.64	-1.587	-1.66	-0.061	-0.122	0	-0.328	9.738	2.05	0	0.061	-0.061	-0.102	9.904	1.192	0	0	0	1506697279
-9.66	-1.967	-0.798	-0.061	0	-0.061	3.759	-8.398	0.91	-0.061	0	-0.061	4.439	9.19	2.669	0	0	0	-9.619	-1.577	-1.632	-0.061	-0.061	-0.061	-0.377	9.725	2.053	0	0.061	-0.061	-0.086	9.896	1.178	-0.061	-0.061	0	1506697279
-9.682	-1.96	-0.785	-0.061	0	-0.061	3.713	-8.434	0.909	-0.061	0	-0.061	4.481	9.19	2.734	0.061	0	0	-9.612	-1.628	-1.621	0	-0.122	-0.061	-0.395	9.72	2.044	0	0	-0.061	-0.067	9.899	1.181	-0.061	0	0	1506697279
-9.671	-1.981	-0.813	-0.061	0	-0.061	3.704	-8.419	0.981	-0.061	0.061	-0.061	4.445	9.216	2.735	0.061	0	0	-9.576	-1.591	-1.592	-0.061	-0.061	-0.061	-0.414	9.743	2.018	0	0.061	-0.061	-0.087	9.9	1.197	0	-0.061	0	1506697279
-9.673	-2.007	-0.823	-0.061	-0.061	0	3.657	-8.451	0.975	0	0	-0.061	4.432	9.226	2.768	0	0	0	-9.593	-1.592	-1.542	-0.061	-0.061	0	-0.414	9.743	2.018	-0.061	0	-0.061	-0.073	9.906	1.205	0	0	0	1506697279
-9.637	-2.018	-0.819	0	0	0	3.63	-8.442	0.941	0.061	-0.061	-0.061	4.451	9.239	2.711	0	0	0	-9.588	-1.619	-1.581	0	-0.061	-0.061	-0.439	9.74	2.022	0	-0.061	0	-0.079	9.908	1.188	0	0	0	1506697279
-9.655	-2.011	-0.818	0	0	0	3.636	-8.409	0.827	0	-0.061	-0.061	4.442	9.216	2.656	-0.061	-0.061	0	-9.603	-1.604	-1.598	0	-0.061	0	-0.414	9.729	2.037	-0.061	0	0	-0.092	9.902	1.192	0	-0.061	0	1506697279
-9.672	-1.999	-0.848	0	0	0	3.671	-8.364	0.781	-0.122	0.122	0	4.461	9.209	2.665	-0.061	-0.061	0	-9.603	-1.616	-1.579	0	-0.061	0	-0.414	9.729	2.037	-0.061	-0.061	0	-0.063	9.899	1.193	0	-0.061	0	1506697279
-9.659	-1.983	-0.854	0	-0.061	0	3.725	-8.37	0.775	-0.122	0.122	0	4.449	9.199	2.67	-0.061	-0.122	0	-9.619	-1.613	-1.603	0.061	-0.061	-0.061	-0.41	9.701	2.034	0	-0.061	0	-0.083	9.911	1.177	-0.061	-0.061	0	1506697279
-9.673	-1.949	-0.828	0	-0.061	-0.061	3.768	-8.386	0.802	-0.122	0.061	-0.061	4.46	9.178	2.613	-0.061	-0.122	0	-9.644	-1.595	-1.639	0.061	-0.061	-0.061	-0.29	9.737	2.044	0	-0.122	0	-0.085	9.891	1.201	0	-0.061	0	1506697279
-9.697	-1.927	-0.825	-0.061	-0.122	-0.061	3.825	-8.393	0.886	-0.122	0.061	-0.122	4.456	9.166	2.596	-0.061	-0.122	-0.061	-9.636	-1.56	-1.646	0	-0.061	-0.061	-0.29	9.737	2.044	0	-0.122	-0.061	-0.074	9.896	1.158	-0.061	-0.061	0	1506697279
-9.701	-1.871	-0.813	-0.061	-0.244	-0.061	3.774	-8.423	0.947	-0.122	0.061	-0.122	4.514	9.18	2.696	0	-0.061	-0.061	-9.646	-1.587	-1.658	0	-0.061	-0.061	-0.263	9.751	2.052	0	0	-0.061	-0.041	9.898	1.186	0	-0.061	0	1506697279
-9.679	-1.948	-0.749	-0.061	-0.122	-0.061	3.752	-8.494	1.047	-0.122	0.061	-0.122	4.547	9.217	2.738	0	-0.061	-0.061	-9.628	-1.598	-1.608	0.061	-0.122	-0.061	-0.329	9.794	2.043	0	-0.061	-0.061	-0.042	9.903	1.181	0	-0.061	0	1506697279
-9.655	-1.943	-0.678	-0.061	-0.061	-0.061	3.658	-8.501	1.09	0	0.183	-0.122	4.578	9.249	2.787	0	0	-0.061	-9.607	-1.623	-1.573	0	-0.061	-0.061	-0.346	9.801	1.992	-0.061	-0.122	0	-0.024	9.905	1.188	0	-0.061	0	1506697279
-9.622	-2.017	-0.694	0	0	-0.061	3.521	-8.378	1.031	0.061	0.061	-0.122	4.552	9.171	2.79	-0.061	-0.061	-0.061	-9.585	-1.61	-1.558	0	0	0	-0.343	9.704	1.962	0	-0.122	0	-0.045	9.91	1.184	0	-0.061	-0.061	1506697279
-9.653	-1.998	-0.735	0	0	0	3.522	-8.333	0.928	0.061	0	-0.061	4.541	9.107	2.742	-0.122	-0.122	0	-9.564	-1.604	-1.566	0	-0.061	0	-0.294	9.67	1.997	-0.061	-0.122	0	-0.029	9.887	1.229	0	-0.061	0	1506697279
-9.684	-1.926	-0.73	0	0	0	3.546	-8.347	0.823	0.061	0.061	0	4.563	9.101	2.652	-0.061	0	0	-9.583	-1.625	-1.581	0	-0.061	-0.061	-0.263	9.673	1.974	-0.061	0	0	0.008	9.899	1.248	-0.061	-0.061	0	1506697279
-9.688	-1.91	-0.719	0	0	0	3.516	-8.349	0.746	0	-0.061	0	4.523	9.155	2.578	-0.061	-0.061	0	-9.61	-1.596	-1.587	0	-0.061	-0.061	-0.263	9.722	1.995	0	0	0	0	9.897	1.218	-0.061	-0.061	0	1506697279
-9.674	-1.916	-0.743	0	0.061	0	3.558	-8.348	0.715	-0.061	-0.061	0	4.564	9.219	2.583	0	-0.061	0	-9.612	-1.559	-1.587	0	-0.061	0	-0.267	9.805	1.995	0	0	-0.061	0.011	9.92	1.197	-0.061	-0.061	0	1506697279
-9.69	-1.902	-0.815	-0.061	0	0	3.621	-8.349	0.73	-0.122	-0.061	0.061	4.553	9.213	2.64	0	0	0	-9.628	-1.603	-1.609	-0.061	-0.061	0	-0.267	9.805	1.995	0	0	-0.061	0.043	9.916	1.195	-0.061	0	0	1506697279
-9.689	-1.894	-0.829	-0.061	-0.061	0	3.682	-8.33	0.784	-0.122	-0.061	0.061	4.539	9.186	2.719	0.061	0	-0.061	-9.658	-1.572	-1.62	-0.061	-0.061	0	-0.233	9.787	2.035	0	0.061	-0.061	0.006	9.895	1.189	-0.061	0	0	1506697279
-9.686	-1.858	-0.779	-0.061	-0.061	-0.061	3.771	-8.364	0.843	-0.122	-0.061	0	4.545	9.162	2.81	0	0	-0.061	-9.601	-1.598	-1.602	-0.061	-0.061	0	-0.318	9.725	2.006	-0.061	0.061	-0.061	-0.023	9.9	1.183	-0.061	-0.061	0	1506697279
-9.695	-1.908	-0.799	-0.061	0	-0.061	3.738	-8.43	0.926	-0.122	-0.061	0	4.484	9.18	2.835	-0.061	0	-0.061	-9.624	-1.59	-1.596	-0.061	-0.061	0	-0.318	9.725	2.006	-0.061	-0.061	-0.061	0.01	9.883	1.202	0	0	0	1506697280
-9.683	-1.928	-0.81	-0.061	0	-0.061	3.701	-8.433	0.983	-0.061	-0.183	-0.061	4.545	9.229	2.809	-0.061	0	-0.122	-9.644	-1.578	-1.605	-0.061	-0.061	0	-0.272	9.804	2.031	-0.061	0	-0.061	0.026	9.916	1.195	0	0.061	0	1506697280
-9.673	-1.926	-0.787	-0.061	-0.061	-0.061	3.748	-8.423	0.999	-0.061	-0.061	0	4.577	9.207	2.781	-0.061	0.061	-0.061	-9.625	-1.562	-1.62	-0.061	-0.061	0	-0.335	9.704	2.03	-0.061	0	-0.061	0.004	9.914	1.218	-0.061	0	0	1506697280
-9.677	-1.896	-0.785	-0.061	0	-0.061	3.686	-8.425	0.999	-0.061	-0.061	0	4.544	9.142	2.763	-0.061	0	0	-9.624	-1.556	-1.605	-0.122	0	0	-0.335	9.704	2.03	-0.061	0	-0.061	0.018	9.903	1.233	-0.061	0	0	1506697280
-9.696	-1.915	-0.786	-0.061	-0.061	0	3.697	-8.445	0.968	-0.061	-0.061	0	4.533	9.141	2.716	-0.061	0	-0.061	-9.595	-1.61	-1.616	-0.061	-0.122	0	-0.323	9.694	2.023	-0.061	0	-0.061	0.041	9.897	1.235	-0.061	0	0	1506697280
-9.671	-1.907	-0.784	-0.061	0	-0.061	3.746	-8.431	0.919	0	0	0	4.532	9.143	2.689	-0.061	0	-0.061	-9.618	-1.559	-1.586	-0.061	-0.061	0	-0.333	9.714	2.031	-0.061	0.061	0	0.031	9.906	1.232	-0.061	0	0	1506697280
-9.671	-1.916	-0.8	0	-0.061	-0.061	3.734	-8.421	0.88	0	0	0	4.535	9.146	2.644	-0.061	0	0	-9.61	-1.556	-1.58	-0.061	-0.122	0	-0.358	9.721	2.03	-0.061	0	0	-0.006	9.904	1.211	0	-0.061	0	1506697280
-9.665	-1.921	-0.807	0	0	-0.061	3.723	-8.384	0.841	0	0	0	4.522	9.149	2.629	0	0	0	-9.623	-1.554	-1.578	-0.061	-0.061	0	-0.361	9.725	2.023	0	0	0	0.025	9.9	1.188	-0.061	0	-0.061	1506697280
-9.672	-1.889	-0.797	0	0	-0.061	3.731	-8.372	0.78	0	0	0	4.491	9.135	2.658	0	-0.061	0	-9.64	-1.554	-1.585	-0.061	-0.061	0	-0.36	9.713	2.029	0	0	0	0.029	9.9	1.217	-0.061	0	-0.061	1506697280
-9.703	-1.878	-0.778	0	0	-0.061	3.705	-8.356	0.752	-0.061	0	0	4.463	9.131	2.686	0	0	0	-9.616	-1.549	-1.579	0	-0.061	-0.061	-0.351	9.694	2.034	0	0	-0.061	-0.023	9.898	1.178	0	-0.061	-0.061	1506697280
-9.764	-1.826	-0.733	0.061	-0.183	-0.061	3.722	-8.367	0.785	-0.061	0	0	4.437	9.121	2.678	0	-0.061	-0.061	-9.625	-1.546	-1.599	-0.061	-0.061	-0.061	-0.319	9.682	2.035	0	0	-0.061	-0.049	9.903	1.17	0	0	-0.061	1506697280
-9.741	-1.743	-0.778	0.061	-0.244	-0.183	3.692	-8.372	0.831	-0.061	-0.061	-0.061	4.5	9.17	2.663	0.061	0	-0.061	-9.628	-1.611	-1.654	-0.061	-0.061	0	-0.286	9.733	2.003	0.061	0	-0.061	-0.164	9.917	1.087	0	-0.061	-0.183	1506697280
-9.78	-1.751	-1.068	-0.061	-0.366	-0.427	3.627	-8.311	0.866	-0.122	-0.122	-0.061	4.595	9.192	2.628	0.061	0.061	-0.122	-9.592	-1.695	-1.742	-0.122	0	0.061	-0.213	9.826	1.956	0.061	0	-0.061	-0.19	9.954	1.013	-0.061	0	-0.366	1506697280
-9.625	-2.017	-1.159	-0.061	-0.305	-0.488	3.5	-8.122	0.908	-0.183	-0.122	-0.061	4.762	9.087	2.527	0.122	0.244	-0.244	-9.605	-1.875	-1.859	-0.122	-0.061	0.061	-0.083	9.762	1.858	0.183	0.061	0	-0.255	9.989	0.932	-0.061	0.061	-0.61	1506697280
-9.621	-2.104	-1.178	0.122	-0.244	-0.427	3.353	-8.004	0.865	-0.305	-0.183	0.061	4.851	9.021	2.375	0.183	0.366	-0.366	-9.746	-1.968	-1.896	-0.183	-0.305	0.122	0.304	9.805	1.604	0.183	0.122	-0.061	-0.237	9.932	0.898	-0.061	0.061	-0.61	1506697280
-9.585	-1.993	-1.285	0.305	-0.183	-0.366	3.308	-8.117	0.861	-0.488	-0.183	0.244	4.965	9.075	2.241	0.244	0.427	-0.488	-9.715	-2.145	-1.979	-0.183	-0.427	0.122	0.522	9.908	1.43	0.122	0.427	-0.244	-0.246	9.973	1.007	-0.122	-0.244	-0.61	1506697280
-9.631	-1.7	-1.377	0.305	-0.122	-0.366	3.332	-8.264	0.983	-0.488	-0.183	0.244	5.059	9.204	2.186	0.305	0.488	-0.549	-9.688	-2.32	-2.027	-0.061	-0.61	0.122	0.423	10.02	1.26	0	0.61	-0.366	0.016	9.936	0.885	-0.183	-0.488	-0.549	1506697280
-9.591	-1.45	-1.427	0.122	-0.061	-0.427	3.272	-8.361	1.205	-0.732	-0.183	0.366	5.018	9.341	2.214	0.305	0.305	-0.427	-9.605	-2.338	-2.055	0	-0.671	0.183	0.135	10.014	1.202	-0.061	0.488	-0.488	0.218	9.947	0.908	-0.244	-0.488	-0.549	1506697280
-9.604	-1.412	-1.493	0	-0.183	-0.427	3.24	-8.361	1.477	-0.732	-0.183	0.549	4.844	9.384	2.268	0.244	0	-0.305	-9.533	-2.212	-2.041	0	-0.671	0.183	-0.035	9.993	1.212	-0.183	0.183	-0.61	0.335	9.912	0.866	-0.366	-0.427	-0.549	1506697280
-9.522	-1.559	-1.422	-0.305	-0.244	-0.366	3.24	-8.361	1.477	-0.732	-0.183	0.549	4.661	9.277	2.372	0.183	-0.061	-0.305	-9.482	-2.022	-1.926	-0.061	-0.732	0.183	-0.001	9.867	1.345	-0.244	-0.061	-0.793	0.428	9.889	0.999	-0.488	-0.305	-0.61	1506697280
-9.32	-2.049	-1.249	-0.549	-0.183	-0.122	3.24	-8.361	1.477	-0.732	-0.183	0.549	4.479	9.11	2.483	0.183	0	-0.488	-9.51	-1.98	-1.8	-0.122	-0.793	0.061	0.103	9.739	1.44	-0.366	-0.061	-0.916	1.014	9.811	1.437	-0.732	-0.061	-0.366	1506697280
-8.911	-2.369	-0.664	-0.366	-0.244	0.549	3.508	-8.583	1.711	-0.671	-0.122	0.732	4.333	9.111	2.675	0.061	0	-0.671	-9.56	-1.922	-1.615	-0.061	-0.916	0	0.062	9.671	1.529	-0.549	0	-1.099	2.414	9.653	2.902	-0.977	0.854	0.671	1506697280
-10.04	-2.292	-0.104	-0.366	-0.061	1.038	3.639	-8.678	1.431	-0.305	-0.183	0.671	4.167	9.116	2.797	-0.183	-0.244	-0.671	-9.556	-1.73	-1.4	0.122	-1.343	-0.122	-0.41	9.428	1.779	-0.488	-0.061	-1.16	4.131	9.692	3.951	-2.014	2.014	2.686	1506697280
-10.913	-1.662	0.294	-0.366	-1.953	0.427	3.576	-8.329	1.194	-0.061	0.061	0.732	4.096	9.034	2.747	-0.183	-0.427	-0.549	-9.763	-1.346	-1.047	0.244	-1.221	0	-0.909	9.283	2.271	-0.305	0	-1.038	3.541	11.338	4.268	-3.54	1.404	3.357	1506697280
-11.019	-0.886	1.424	-0.793	-1.587	-0.183	3.613	-8.524	0.831	0.183	0.366	1.038	4.145	9.357	2.704	-0.061	-0.305	-0.427	-9.889	-1.059	-1.02	0.366	-1.16	0.061	-1.286	9.548	2.818	-0.122	0.305	-0.977	4.217	12.304	4.761	-4.517	0.61	5.005	1506697280
-10.566	-1.002	1.694	-1.038	-1.221	-0.793	3.633	-8.766	0.248	0.183	0.366	1.038	4.022	9.631	2.678	0.305	-0.122	-0.244	-10.113	-0.463	-1.215	0.366	-0.977	0.183	-1.487	9.903	3.38	0.061	0.122	-0.977	1.267	12.347	3.726	-3.052	0.732	5.615	1506697281
-10.09	-1.601	1.354	-0.244	-1.099	-0.854	3.761	-8.995	-0.263	0.549	-0.427	1.221	3.882	9.727	2.908	0.732	0	-0.244	-10.246	0.042	-1.373	0.122	-0.488	0.366	-1.175	10.209	3.742	0.183	0.061	-1.16	-1.814	10.94	1.858	-2.075	-1.709	4.456	1506697281
-8.981	-1.016	1.625	-0.061	-0.916	-0.244	3.955	-9.039	-0.745	0.549	-0.793	1.038	3.84	9.392	3.438	1.099	0.488	-0.488	-9.977	-0.1	-1.637	0.061	-1.038	0.244	-0.827	9.981	3.72	0.122	-0.061	-1.343	-0.104	8.62	2.166	0.183	-3.235	3.113	1506697281
-8.315	0.03	1.659	-0.671	-0.183	-0.244	4.06	-8.235	-0.993	0.244	-0.854	0.671	3.646	8.47	3.932	1.099	0.916	-0.61	-9.135	-0.172	-1.346	0.183	-0.732	0.061	-0.761	8.993	3.582	0.122	-0.061	-1.221	2.464	7.306	1.841	1.77	-1.709	2.502	1506697281
-8.777	0.193	1.515	-0.793	-0.183	-0.305	4.072	-7.551	-0.92	-0.183	-0.183	0.61	3.409	7.807	4.228	0.854	0.549	-0.671	-8.823	0.114	-0.901	0.183	-0.793	0	-0.908	8.119	3.371	0.061	0.122	-0.977	3.384	6.742	2.273	1.221	2.258	0.977	1506697281
-8.762	-0.549	1.846	-0.977	0.122	-0.427	4.072	-7.551	-0.92	-0.183	-0.183	0.61	3.364	7.784	4.313	0.427	-0.061	-0.671	-8.897	0.319	-0.848	0.122	-0.671	-0.244	-1.102	7.819	3.353	0.122	-0.122	-0.671	2.851	6.155	3.33	1.587	4.883	0.549	1506697281
-9.399	-1.212	1.933	-0.549	0.244	-0.061	4.079	-7.508	-0.735	-0.244	0.549	0.854	3.525	8.296	4.264	0.122	-0.549	-0.732	-9.259	0.608	-0.87	-0.122	-0.366	-0.366	-0.959	8.399	3.519	0.244	-0.122	-0.427	1.292	6.888	4.894	2.197	4.639	0.366	1506697281
-10.185	-1.401	1.853	-0.549	0.183	0.244	3.987	-8.057	-0.725	-0.061	0.366	0.854	3.927	8.835	4.181	0.061	-0.549	-0.793	-9.323	0.529	-0.964	-0.488	0.061	-0.427	-0.941	9.123	3.63	0.244	0	-0.244	1.713	7.375	5.57	1.77	0	-0.732	1506697281
-9.869	-0.701	2.371	-0.366	0.366	0.549	4.399	-9.16	-0.75	-0.122	-0.61	-0.183	3.927	8.835	4.181	0.061	-0.549	-0.793	-9.572	-0.111	-1.086	-0.427	-0.061	-0.61	-1.052	9.337	3.59	0.183	-0.183	0.061	5.234	8.933	7.857	0.183	-1.16	-0.122	1506697281
-10.977	-0.482	2.517	-1.526	0.61	0.61	4.392	-9.054	-0.434	-0.427	-0.122	-0.671	3.927	8.835	4.181	0.061	-0.549	-0.793	-9.43	-0.41	-0.925	-0.244	0.244	-0.732	-1.391	9.351	3.53	0.122	0	0.305	6.223	8.711	6.985	0.793	-0.183	1.831	1506697281
-11.787	-2.607	1.513	-0.183	-0.366	0.854	4.133	-9.542	0.061	-0.427	-0.122	-0.671	4.496	10.069	4.03	-0.244	-0.854	0.061	-11.215	-0.401	-0.793	-0.427	0.793	-0.488	-1.781	10.068	3.509	0.244	-0.061	0.732	3.948	7.258	2.299	1.831	-2.014	0.305	1506697281
-12.062	-3.176	0.877	0.671	0.305	1.038	3.911	-11.173	0.524	0.366	0	-0.427	4.78	11.578	3.903	-0.549	-1.099	0.366	-11.214	-0.956	-0.153	-0.427	0.854	-0.366	-1.908	11.456	3.342	0.366	-0.183	0.977	4.928	10.401	3.665	-1.038	-1.953	-1.526	1506697281
-8.951	-2.186	1.451	0.488	0.061	0.061	3.665	-11.378	0.69	0.488	-1.221	-0.854	5.115	12.426	3.606	-0.549	-0.977	0.916	-12.306	-1.565	-0.343	0.061	0	-0.488	-2.315	12.415	3.168	0.366	-0.183	1.221	5.011	12.702	3.293	-2.869	1.892	-0.854	1506697281
-9.411	-3.387	-1.242	0.549	2.747	-1.221	4.412	-11.085	1.135	0.488	-1.221	-0.854	5.328	12.287	3.554	-0.61	0.122	1.587	-10.814	-1.812	0.175	0	1.16	-0.305	-2.655	12.22	2.674	-0.122	-0.122	1.282	-1.962	7.65	0.786	2.747	-3.235	-2.014	1506697281
-9.503	-3.735	-1.678	1.526	0.244	-0.061	4.13	-9.61	1.183	0.366	1.587	-2.197	4.749	10.641	3.017	-0.732	0.854	2.441	-10.458	-1.751	0.693	-0.977	0.977	-0.122	-2.55	10.497	2.041	-0.427	-0.488	1.099	1.732	11.374	-0.078	1.648	-2.136	-2.319	1506697281
-8.528	-3.417	-0.965	0.854	1.953	0.244	3.019	-8.693	1.077	0.427	1.038	-3.235	4.008	9.591	2.517	-1.038	0.549	2.563	-9.659	-2.915	0.499	-0.305	0.305	-0.427	-1.774	9.259	1.169	-0.793	-0.549	1.16	2.317	9.932	0.075	1.465	-0.671	-2.136	1506697281
-8.807	-2.614	-1.341	1.221	2.441	-0.122	2.268	-8.708	0.953	0.549	0.244	-3.357	3.646	9.344	1.983	-1.648	0.122	1.953	-9.361	-3.212	0.38	0	0.061	-0.366	-1.183	9.112	0.641	-0.671	0.366	1.343	1.325	9.814	0.054	1.526	-1.404	-2.625	1506697281
-9.433	-2.084	-1.757	1.099	0.854	-0.366	1.992	-8.299	0.738	0.427	0.305	-3.052	3.456	9.137	1.363	-2.075	-0.488	1.404	-9.238	-3.011	-0.086	0.366	-0.305	-0.244	-1.04	9.128	0.577	-0.122	0.854	1.526	0.297	9.664	0.197	1.282	-2.563	-2.686	1506697281
-8.849	-1.682	-1.61	0.854	0.671	-0.488	1.737	-7.506	0.786	0	1.038	-2.258	3.504	8.698	0.809	-1.953	-1.221	1.038	-8.774	-2.595	-0.354	0.183	-0.244	0.061	-1.085	8.991	0.861	0.183	0.366	1.465	1.254	10.046	0.056	0.977	-2.808	-2.93	1506697281
-8.591	-1.709	-1.565	0.916	0.488	-0.671	1.164	-6.7	0.901	0	1.038	-2.258	3.772	8.275	0.557	-1.404	-1.404	0.793	-8.427	-2.725	-0.573	0.244	-0.427	0.061	-0.892	8.88	1.042	0.061	-0.183	1.221	2.406	9.74	0.306	1.16	-1.282	-2.563	1506697281
-8.734	-1.848	-1.537	1.099	0.549	-0.61	0.647	-6.312	1.024	-0.366	0.244	-0.305	4.095	8.154	0.51	-0.671	-1.038	0.549	-8.277	-2.473	-0.712	0.183	-0.427	0.061	-0.304	8.959	1.17	-0.061	-0.122	0.732	2.22	9.412	0.532	0.977	-0.61	-2.38	1506697281
-9.045	-1.622	-1.723	0.977	0.427	-0.61	0.77	-6.297	1.068	-0.366	-0.488	0.732	4.296	8.019	0.556	0.061	-0.366	0.305	-8.257	-2.579	-0.837	0.122	-0.183	0.183	-0.066	8.966	1.254	-0.183	0.244	0.061	1.68	9.316	0.682	0.61	-1.221	-2.258	1506697281
-9.447	-1.235	-1.681	1.038	-0.183	-0.61	1.207	-6.673	1.079	-0.488	-1.038	1.587	4.334	8.108	0.674	0.549	0.305	-0.061	-8.424	-2.683	-0.898	0.244	-0.122	0.305	-0.035	9.038	1.17	-0.183	0.488	-0.427	1.208	9.44	0.751	0.061	-1.648	-2.014	1506697281
-9.532	-0.926	-1.559	0.854	-0.244	-0.671	1.869	-7.217	1.196	-0.61	-0.977	2.319	4.27	8.307	0.981	0.916	0.305	-0.549	-8.41	-2.789	-1.042	0.244	0.061	0.366	-0.151	9.235	1.01	-0.183	0.244	-0.732	0.816	9.583	0.688	-0.122	-1.526	-2.136	1506697281
-9.558	-1.108	-1.766	0.854	0.122	-0.793	2.387	-7.61	1.346	-0.793	-0.793	2.991	4.351	8.55	1.384	0.977	-0.061	-0.977	-8.571	-2.921	-1.215	0.427	0.305	0.488	-0.249	9.452	0.959	-0.183	-0.488	-0.916	0.652	9.701	0.244	0.244	-1.038	-2.197	1506697281
-10.101	-1.285	-2.268	1.038	0.061	-0.366	2.871	-8.12	1.656	-0.793	-0.793	2.991	4.593	8.975	1.772	0.916	-0.305	-1.526	-8.924	-2.853	-1.345	0.427	0.671	0.61	-0.128	9.878	1.086	-0.061	-0.916	-1.038	0.805	9.926	-0.114	0.488	-1.038	-2.258	1506697282
-10.072	-1.077	-2.049	1.099	-0.427	0.366	3.321	-8.731	1.919	-0.732	-0.732	3.723	4.871	9.463	2.323	0.732	-0.305	-2.014	-9.012	-2.744	-1.555	0.427	0.854	0.732	0.02	10.323	1.166	-0.122	-1.221	-1.16	1.353	10.691	1.231	-0.427	-1.038	-2.319	1506697282
-10.709	-1.538	-1.653	-0.732	-1.282	1.587	3.955	-9.189	2.102	-0.732	-0.732	3.723	5.075	9.909	3.03	0.366	-0.427	-2.197	-9.009	-3.307	-1.214	0.183	1.831	0.61	-0.228	10.441	1.141	-0.61	-1.648	-1.404	2.918	10.877	3.094	-1.892	-1.465	-1.587	1506697282
-10.907	-2.744	-1.733	-2.38	-0.549	2.258	4.913	-10.336	2.402	-0.549	-0.488	3.174	5.19	11.305	3.46	-0.183	-0.854	-2.38	-12.14	-2.718	-0.793	1.709	0.977	0.061	-0.995	11.301	1.53	-0.793	-2.014	-1.038	5.389	11.533	3.864	-4.272	-0.549	-0.244	1506697282
-11.504	-4.416	-1.085	-0.732	-1.282	2.197	6.188	-12.968	2.492	0.671	0.305	2.38	5.294	12.419	3.432	-0.793	-1.587	-2.136	-12.697	1.291	-0.267	0.244	0.61	1.282	-1.107	12.193	3.218	0.061	-1.831	-1.038	5.668	12.225	5.235	-6.226	2.014	2.197	1506697282
-10.252	-5.496	0.705	-0.366	-0.671	2.38	6.501	-11.867	1.42	0.671	0.305	2.38	5.636	10.562	3.876	-0.305	-1.343	-0.916	-11.172	-0.063	0.904	-1.099	0.671	0.793	-1.617	11.056	4.176	0.061	-0.61	-1.282	2.364	11.83	3.268	-4.028	2.197	3.967	1506697282
-11.72	-3.972	0.45	-0.061	0.671	1.587	5.386	-11.35	0.772	1.099	0.122	-3.784	6.223	9.424	4.372	0.366	1.831	0.122	-11.837	-0.873	0.989	0.305	-0.122	0	-2.634	9.572	3.997	-1.282	0.305	-0.671	-0.834	13.537	0.413	-2.686	1.465	4.517	1506697282
-10.855	-2.332	-0.49	-1.282	-2.197	0.488	3.988	-12.983	-0.349	1.709	-1.709	-5.798	5.108	10.439	3.774	-0.061	2.808	0.671	-11.669	-0.228	0.421	-0.061	0.305	0.122	-3.028	9.82	3.519	-1.282	-0.061	0.122	-2.488	13.678	1.487	-1.953	-1.099	5.127	1506697282
-8.93	-2.336	0.205	-1.16	-1.77	0.549	3.181	-11.914	-1.298	2.075	-2.991	-6.836	3.632	10.324	2.991	-0.854	0.061	1.221	-10.336	0.284	0.196	-0.244	0.488	0.061	-2.678	9.798	3.65	-0.122	0.244	0.305	-3.395	11.911	2.128	-1.465	-2.441	5.005	1506697282
-8.246	-1.737	0.183	-1.526	-0.854	-0.061	3.074	-9.804	-1.394	2.075	-2.991	-6.836	3.797	8.995	2.745	-0.793	-1.038	1.953	-9.558	0.633	-0.164	-0.549	-0.366	0	-2.541	8.798	3.543	-0.061	0.244	0.305	-1.843	9.975	2.365	0.854	-1.221	4.761	1506697282
-7.516	-1.7	0.473	-1.465	-0.732	0.061	2.799	-8.67	-1.341	0.244	1.038	-5.554	4.163	7.954	2.75	-0.305	0.427	2.441	-8.495	0.228	-0.384	-0.671	-0.183	-0.244	-1.988	7.698	3.324	-0.366	-0.183	0.244	-1.083	9.137	1.713	1.099	0.854	4.089	1506697282
-7.506	-1.803	1.048	-0.977	-0.122	0.305	1.928	-7.71	-1.162	0.244	1.709	-4.639	3.748	7.21	2.531	0	1.526	2.563	-8.168	0.301	-0.385	-0.854	-0.427	-0.427	-1.247	7.129	3.299	-0.488	0.305	0	-0.526	7.801	1.725	1.526	2.991	3.967	1506697282
-7.808	-0.999	0.927	-1.221	0.183	-0.061	1.359	-6.986	-0.937	0.244	0.977	-3.723	3.223	6.93	2.545	0.122	1.282	2.197	-8.416	0.097	-0.544	-0.793	-0.488	-0.549	-1.041	7.078	3.174	-0.549	1.038	0.122	-0.134	7.411	1.925	0.488	4.333	2.747	1506697282
-8.722	-0.821	0.762	-1.282	0.488	0.061	1.342	-6.728	-0.731	0.122	-0.122	-2.502	3.061	7.379	2.649	0.183	0.61	1.526	-8.841	0.335	-0.854	-0.732	-0.549	-0.427	-1.158	7.576	3.378	-0.061	1.282	0.427	0.325	7.275	2.208	0.854	3.662	1.77	1506697282
-9.594	-0.877	0.361	-1.343	0.061	0.244	1.834	-6.966	-0.79	0.244	-0.793	-1.343	3.394	7.986	2.888	0.305	0	1.099	-9.013	0.258	-1.105	-0.977	-0.61	-0.366	-1.27	8.269	3.772	0.366	1.404	0.427	1.546	7.074	1.926	1.526	0.793	0.732	1506697282
-9.677	-1.302	0.895	-1.587	0.061	0.061	2.385	-7.084	-0.925	0.183	-1.831	-0.427	3.98	8.283	3.196	0.549	0	1.099	-9.263	-0.043	-1.274	-1.099	-0.732	-0.671	-1.506	8.527	3.949	0.244	0.977	0.244	3.058	8.555	3.171	0.122	1.526	-0.061	1506697282
-9.805	-0.548	1.348	-1.099	0.549	0.061	3.155	-7.235	-0.953	0	-2.258	0.427	4.358	8.402	3.371	0.671	0.427	1.038	-9.56	-0.467	-1.297	-0.854	-0.793	-0.793	-1.677	8.701	3.865	0.061	0.671	0.061	5.428	9.61	6.796	-1.526	3.54	1.099	1506697282
-9.747	-0.142	1.721	-1.343	0.305	0	3.965	-7.419	-0.863	0	-2.136	1.343	4.376	8.571	3.369	0.671	0	0.732	-9.576	-0.416	-1.337	-0.671	-0.427	-0.671	-1.53	9.064	3.835	0.244	0.488	0.061	3.485	8.653	5.958	1.038	0.488	1.465	1506697282
-11.886	-2.583	0.337	-1.77	0.916	-0.244	4.971	-7.453	-0.321	0	-2.38	1.953	4.64	8.425	3.214	0.671	-0.549	0.488	-9.652	-0.233	-1.101	-0.916	0.61	-0.61	-1.407	9.21	3.874	0.427	0.427	-0.061	0.931	6.507	2.389	1.648	-2.197	-0.488	1506697282
-12.273	-4.77	-1.69	0.061	-0.854	-0.916	6.078	-7.765	0.042	0.366	-2.808	2.258	5.022	8.692	2.972	0.977	-1.099	0	-11.996	-1.011	-1.529	-1.282	-0.427	-0.732	-1.129	9.872	3.662	0.671	0.183	0	1.196	10.959	2.027	-0.366	-0.977	-3.052	1506697282
-9.124	-3.487	0.006	0.671	-1.282	-0.977	7.057	-8.569	-0.041	1.038	-3.662	2.441	5.624	10.057	2.564	0.977	-1.099	-0.977	-12.551	-2.012	-1.02	-1.16	-0.427	-0.793	-0.626	11.317	3.242	1.099	0.977	0	7.308	14.602	7.49	-0.183	2.197	0.244	1506697282
-8.051	-3.088	-0.617	-2.136	2.808	-1.282	8.423	-8.385	-0.031	0.977	-2.808	2.38	6.343	10.281	1.811	1.038	-0.305	-1.282	-10.637	-2.256	0.055	-0.61	-2.991	-0.854	-0.928	11.493	2.558	1.221	2.136	-0.305	-2.675	8.715	1.333	1.221	-0.305	0.061	1506697282
-10.179	-4.865	-3.51	0.488	0.427	-0.977	9.056	-6.657	0.697	-0.122	0.305	1.709	6.509	9.022	1.287	1.587	1.404	-0.671	-10.603	-2.434	1.349	-1.587	-2.991	-0.366	-1.861	10.042	1.75	0.427	3.113	-0.671	1.114	9.642	0.423	1.099	-0.916	-0.61	1506697282
-9.156	-4.25	-2.14	0.916	0.854	0.183	8.665	-6.217	1.369	-0.61	2.625	0.854	6.205	9.367	0.886	1.648	2.686	-0.366	-9.497	-4.469	1.409	-0.183	-3.418	-0.549	-2.713	9.475	0.303	-0.305	3.235	-0.305	1.726	10.19	0.214	0.671	-0.916	-0.061	1506697282
-8.88	-2.406	-1.553	-0.183	1.404	-1.282	7.139	-7.058	1.469	0.061	2.686	-0.061	5.393	9.593	0.148	1.038	2.075	0.061	-9.702	-3.865	1.541	-0.366	-2.808	-0.61	-3.313	9.245	-0.16	-0.183	2.869	0	3.505	10.659	1.451	0.793	0.244	0.671	1506697282
-9.612	-2.755	-1.887	-0.183	1.892	-1.709	5.352	-7.486	0.91	0.427	0	-0.671	4.706	9.189	-0.427	0.61	0.61	0.549	-8.63	-3.128	2.07	-0.549	-2.686	-0.488	-3.663	8.97	0.012	0.732	2.197	-0.061	1.175	9.795	1.481	0.122	-0.977	-0.305	1506697283
-8.975	-2.745	-2.285	0.488	0.061	-1.282	5.333	-7.093	0.733	0	0.488	-0.488	4.634	8.94	-0.769	0.549	-0.244	0.671	-8.144	-3.638	2.278	0.183	-3.479	-0.488	-3.517	8.88	-0.298	0.854	2.014	0	2.214	9.422	1.834	0.916	-1.099	-0.244	1506697283
-8.152	-2.673	-2.043	0.122	1.221	-1.221	4.875	-6.198	0.626	-0.61	2.319	-0.366	4.71	8.35	-0.775	0.61	-0.122	0.793	-7.454	-3.484	2.56	0.305	-2.625	-0.549	-3.366	8.306	-0.324	0.916	1.526	0.244	3.519	9.293	1.882	0.244	-0.549	0.122	1506697283
-8.725	-3.322	-2.59	0.549	0.61	-0.977	3.988	-5.576	0.548	-0.916	2.747	-0.427	4.539	7.939	-0.633	0.732	-0.061	0.977	-7.36	-3.291	2.857	0.427	-2.686	-0.549	-3.177	7.925	-0.343	1.038	1.099	0.427	3.981	8.758	2.316	0.244	-0.183	0.305	1506697283
-8.354	-3.717	-2.271	1.282	0.671	-0.671	3.988	-5.576	0.548	-0.916	2.747	-0.427	4.481	8.199	-0.5	0.61	-0.366	0.732	-7.246	-3.569	3.169	0.366	-2.502	-0.732	-2.656	8.307	-0.494	1.16	1.16	0.427	3.309	9.062	2.225	-0.305	-0.549	0.427	1506697283
-8.119	-3.137	-2.308	1.587	0.916	-0.671	3.062	-5.812	0.317	-0.793	1.953	-0.305	4.663	8.312	-0.422	0.488	-0.488	0.427	-7.236	-3.677	3.375	0.854	-2.197	-0.427	-2.553	8.575	-0.647	1.282	1.465	0.488	2.92	8.961	2.226	-0.549	-1.465	0.671	1506697283
-8.68	-2.94	-2.141	1.282	0.183	-1.282	3.025	-6.257	0.392	-0.61	1.16	0.183	4.846	8.235	-0.158	0.366	-0.183	0.122	-6.794	-3.64	3.57	1.221	-2.258	-0.61	-2.723	8.637	-0.721	1.465	1.221	1.038	3.327	8.881	2.241	-0.977	-1.404	0.793	1506697283
-8.89	-2.956	-2.352	0.732	0.122	-2.014	2.976	-6.666	0.317	-0.549	0.427	0.366	4.826	8.631	-0.109	0.061	-0.671	0	-7.692	-3.179	3.595	1.709	-2.258	-0.854	-2.486	8.796	-0.883	1.282	0.549	1.099	3.969	8.78	1.443	-1.099	-0.549	0.549	1506697283
-8.228	-3.485	-2.024	0.732	0.793	-1.953	3.101	-7.398	0.446	-0.488	-0.122	0.671	4.655	8.82	-0.067	-0.122	-1.709	-0.061	-7.714	-2.027	3.887	1.099	-2.502	-0.671	-2.139	8.948	-0.591	1.526	0.122	1.038	4.197	9.653	1.924	-1.831	0.488	0.61	1506697283
-8.922	-4.406	-1.526	1.16	0.793	-1.465	3.463	-7.803	0.288	-0.366	0.061	0.854	4.867	8.735	0.032	0.061	-2.258	-0.183	-7.563	-2.035	4.668	0.854	-2.136	-0.427	-1.731	9.004	-0.397	2.075	0.244	0.61	3.517	8.976	2.323	-1.77	-0.305	0.305	1506697283
-9.691	-4.232	-1.887	0.366	-0.061	-2.197	3.463	-7.803	0.288	-0.366	0.061	0.854	5.163	9.051	-0.161	0.427	-1.343	-0.305	-7.746	-1.853	5.107	0.671	-2.38	-0.488	-1.61	9.599	-0.461	1.831	0.671	0.366	3.342	8.664	2.338	-0.977	-0.977	0.488	1506697283
-9.153	-5.033	-1.75	0.244	-0.061	-2.502	3.659	-8.483	0.555	-0.366	0.061	0.854	5.272	9.379	-0.104	0.854	-0.427	-0.488	-7.75	-2.053	5.478	0.427	-2.258	-0.488	-1.715	9.786	-0.611	1.587	0.977	0.122	4.264	9.593	2.597	-1.404	-0.061	0.366	1506697283
-8.675	-5.103	-1.511	0.122	-0.244	-2.197	3.908	-9.154	0.385	-0.122	0.122	1.038	5.028	9.845	0.232	0.977	-0.427	-0.61	-7.308	-2.054	5.856	0.366	-2.136	-0.244	-2.074	10.012	-1.085	1.587	0.854	0.061	3.961	9.449	3.261	-0.916	0.61	0.244	1506697283
-8.514	-5.404	-1.181	0.61	-0.183	-1.953	3.969	-9.142	0.476	-0.122	0.366	0.916	4.99	10.122	0.569	0.732	-1.526	-0.549	-6.601	-2.499	6.459	0.244	-2.441	-0.244	-2.091	10.148	-1.583	1.526	0.671	-0.061	3.71	9.015	4.045	-1.099	-0.061	0.183	1506697283
-8.392	-5.479	-1.227	0.549	-0.183	-1.648	3.626	-9.03	0.391	-0.61	0.488	0.549	5.406	10.267	0.421	0.61	-1.709	-0.488	-6.278	-2.602	6.978	0.488	-1.831	-0.061	-2.289	10.184	-1.993	1.221	0.244	-0.061	3.78	8.363	3.972	-0.854	-0.244	0.061	1506697283
-8.477	-5.418	-1.299	0.488	-0.183	-1.343	3.61	-8.997	0.455	-0.793	0.366	0.549	5.437	10.737	0.3	0.305	-1.404	-0.305	-6.276	-2.614	7.295	0.549	-1.831	0	-2.402	10.521	-2.352	0.916	0.244	0	3.895	8.308	3.817	-0.671	-0.793	0	1506697283
-8.544	-5.544	-1.347	0.61	-0.427	-0.854	3.412	-9.478	0.312	-0.854	-0.183	0.488	5.698	11.149	-0.028	0	-1.526	0.061	-5.926	-2.675	7.625	0.671	-1.587	0.122	-2.463	10.811	-2.488	0.793	0.244	-0.183	4.963	8.168	4.035	-0.61	-0.549	0.183	1506697283
-8.234	-5.697	-1.053	0.305	-0.061	-0.366	3.621	-10.023	0.26	-0.854	-0.61	0.366	5.724	11.486	0.14	-0.488	-1.465	0.488	-5.865	-2.089	7.984	0.549	-0.977	0.244	-2.491	11.07	-2.467	0.61	0.427	-0.427	5.225	8.076	3.854	-0.61	0.183	0.244	1506697283
-8.502	-5.941	-1.166	0	0.183	-0.061	3.801	-10.418	-0.191	-0.854	-0.61	0.366	6.123	11.118	0.629	-0.549	-0.916	1.099	-5.919	-1.987	8.14	0.427	-0.671	0.244	-2.781	10.941	-2.623	0.183	0.305	-0.549	4.906	7.925	3.777	-0.488	0.061	0.305	1506697283
-8.661	-5.912	-1.358	0	-0.488	0	4.028	-10.621	-0.889	-1.587	-1.404	0	5.809	10.483	0.122	-0.061	-1.587	1.221	-6.026	-1.741	8.152	0.305	-0.305	0.183	-2.692	10.744	-2.306	-0.122	-0.366	-0.488	4.919	8.125	3.815	-0.366	0	0.305	1506697283
-8.375	-5.979	-1.148	-0.122	-0.366	0.122	4.308	-10.247	-1.235	-1.343	-1.77	-1.038	6.651	9.849	-0.024	0.061	0.366	1.038	-6.077	-1.656	8.224	0.061	-0.061	0.244	-2.305	10.561	-2.122	-0.366	-0.305	-0.366	5.083	8.28	3.969	-0.183	0.183	0.244	1506697283
-8.46	-6.145	-1.175	-0.122	-0.122	0.183	4.602	-9.859	-0.632	-0.366	-0.977	-0.977	5.688	9.634	-0.158	-0.122	-1.282	0.549	-6.242	-1.761	8.259	-0.061	0.183	0.244	-1.616	10.435	-2.383	-0.366	0.183	-0.305	4.96	8.296	4.144	-0.183	0.488	0.183	1506697283
-8.685	-6.382	-1.322	0	-0.183	0.122	4.18	-9.476	-0.672	-0.366	-0.977	-0.977	5.893	9.599	-0.574	-0.732	-2.136	0.122	-6.489	-1.857	8.234	-0.122	0.366	0.244	-1.665	10.524	-2.454	-0.305	0.122	0.061	4.546	8.398	4.236	-0.122	0.183	0.122	1506697283
-8.788	-6.447	-1.379	0	-0.183	0.122	5.069	-9.463	-1.258	-0.488	-1.404	-0.671	6.416	10.063	-0.532	-0.732	-0.732	-0.061	-6.694	-2.038	8.143	-0.122	0.488	0.305	-1.95	10.664	-2.399	-0.244	-0.122	0.366	4.616	8.751	4.183	-0.061	0.183	-0.061	1506697283
-8.837	-6.599	-1.559	0.122	-0.061	0.122	6.327	-9.635	-1.463	-0.366	0.366	-0.671	6.55	10.555	-1.06	-0.366	-0.732	0.122	-6.832	-2.341	8.087	-0.061	0.61	0.183	-2.19	10.928	-2.342	-0.549	0	0.244	4.648	8.882	4.179	0	0.183	-0.244	1506697283
-8.842	-6.604	-1.67	0.305	0.061	0.305	6.227	-9.806	-1.325	-0.732	-0.732	-1.099	6.79	11.026	-0.833	-0.305	-0.61	0.549	-7.027	-2.369	8.046	0.061	0.732	0	-2.872	11.118	-2.32	-0.549	-0.427	0.061	4.602	9.059	4.18	0	0.305	-0.549	1506697284
-8.856	-6.58	-1.918	0.427	0.122	0.305	6.228	-10	-1.209	-0.732	-0.732	-1.099	6.613	11.263	-0.618	-0.305	-0.61	0.854	-7.104	-2.527	8.086	0.183	0.977	-0.122	-2.92	11.188	-2.639	-0.61	-0.732	-0.061	4.427	9.071	4.011	0.061	0	-0.793	1506697284
-8.75	-6.483	-2.165	0.732	0.122	0.488	6.175	-9.932	-1.656	-1.404	-0.366	-1.221	6.598	11.396	-1.077	-0.122	-0.854	1.343	-7.104	-2.527	8.086	0.183	0.977	-0.122	-3.324	11.191	-2.576	-0.671	-1.526	-0.244	4.498	9.227	3.738	0.183	0	-1.099	1506697284
-8.455	-6.418	-2.32	1.16	0.244	0.671	6.205	-9.658	-2.07	-1.77	0.244	-1.038	6.631	11.28	-1.292	0	-0.977	1.709	-7.104	-2.527	8.086	0.183	0.977	-0.122	-3.58	11.069	-2.531	-0.916	-2.319	-0.549	4.229	9.283	3.578	0.122	0	-1.343	1506697284
-8.128	-6.266	-2.326	1.709	0.549	0.977	5.956	-9.063	-2.402	-2.136	0.427	-0.793	6.502	10.88	-1.497	-0.122	-1.099	2.136	-6.778	-3.103	7.254	0.977	1.709	-1.16	-3.597	10.676	-2.614	-0.977	-2.747	-0.793	3.858	9.232	3.217	0.183	-0.488	-1.648	1506697284
-8.068	-6.193	-2.245	2.441	0.854	1.221	5.824	-8.302	-2.626	-2.563	0.732	-0.427	6.265	10.263	-1.788	-0.366	-1.16	2.319	-6.596	-3.478	6.819	1.465	2.136	-1.587	-3.688	10.255	-2.704	-0.977	-3.235	-0.793	3.601	9.204	3.079	0.183	-0.61	-1.831	1506697284
-8.306	-6.346	-2.004	3.296	0.977	1.404	5.824	-8.302	-2.626	-2.563	0.732	-0.427	6.166	9.612	-2.054	-0.793	-1.709	2.319	-6.779	-3.793	6.337	2.136	2.502	-1.892	-3.738	9.874	-2.805	-1.099	-3.967	-0.671	3.124	9.277	2.986	0.061	-1.099	-2.075	1506697284
-8.422	-6.699	-1.69	3.906	1.038	1.282	5.814	-6.747	-2.9	-2.869	0.854	-0.183	6.258	9.038	-2.19	-1.465	-2.502	2.319	-7.192	-3.951	5.892	2.991	2.808	-2.075	-3.77	9.625	-2.927	-0.916	-4.883	-0.305	2.541	9.577	2.854	0.183	-1.648	-2.258	1506697284
-8.064	-6.657	-0.928	4.822	1.465	0.977	5.722	-6.141	-2.85	-3.113	1.404	0.488	6.586	8.349	-2.352	-2.197	-2.441	2.38	-7.77	-3.799	5.387	3.845	2.869	-2.258	-3.53	9.402	-3.047	-0.549	-5.493	-0.122	1.547	10.28	2.76	0.244	-2.258	-2.625	1506697284
-7.836	-5.88	-0.316	5.371	1.892	0.793	5.722	-6.141	-2.85	-3.113	1.404	0.488	6.423	7.696	-2.565	-2.747	-2.686	2.197	-7.697	-3.437	4.699	4.761	2.808	-2.319	-3.024	9.144	-2.694	-0.305	-5.981	0.305	0.551	10.633	2.762	0.061	-3.54	-3.052	1506697284
-7.764	-5.151	0.227	5.798	1.709	0.549	5.706	-5.284	-3.765	-3.296	2.319	1.221	6.154	7.092	-2.308	-3.052	-2.808	1.953	-7.477	-2.805	4.035	5.432	2.625	-2.319	-2.665	8.875	-2.094	-0.244	-6.226	0.244	0.645	10.191	2.73	0.671	-4.578	-2.991	1506697284
-7.233	-4.71	0.562	6.042	1.892	0.549	5.28	-4.743	-3.372	-3.296	2.319	1.221	5.914	6.466	-1.61	-3.235	-2.38	1.648	-6.95	-1.986	3.704	5.737	2.686	-2.136	-2.267	8.295	-1.388	-0.305	-6.409	0.122	0.428	9.624	2.879	0.732	-4.272	-2.686	1506697284
-6.508	-4.335	0.932	5.798	1.709	0.244	5.28	-4.743	-3.372	-3.601	2.747	1.221	5.973	6.036	-1.42	-3.357	-2.502	1.282	-6.699	-1.412	3.169	5.737	2.991	-1.892	-1.973	8.093	-0.757	-0.427	-5.92	0.305	-0.499	9.799	2.878	0.366	-5.371	-2.808	1506697284
-6.86	-3.557	0.869	5.615	2.502	0.366	4.624	-3.933	-4.508	-3.784	3.052	1.038	6.614	6.17	-1.492	-3.296	-2.625	1.099	-6.965	-0.377	2.756	5.615	3.479	-1.404	-1.719	8.263	-0.215	-0.793	-5.676	0.427	-0.234	8.532	1.483	-1.282	-10.498	-2.808	1506697284
-8.038	-2.87	0.609	4.639	1.892	0.061	4.259	-3.826	-4.644	-3.601	3.479	0.916	7.149	6.34	-1.285	-3.296	-2.625	1.099	-7.412	0.502	2.485	4.883	3.479	-1.16	-1.775	8.555	0.318	-1.038	-5.798	0.183	0.818	8.344	0.312	-0.427	-14.954	-2.747	1506697284
-8.29	-3.305	0.83	3.662	1.709	0	4.17	-3.795	-5.106	-3.357	3.174	1.16	7.479	6.309	-0.989	-3.235	-2.563	1.282	-8.271	0.957	2.367	4.761	3.54	-0.977	-1.89	8.46	1.04	-0.854	-5.92	0.122	2.836	8.716	0.475	-1.953	-11.658	-2.808	1506697284
-8.736	-4.127	1.29	3.296	1.892	0.427	4.774	-4.206	-5.999	-3.113	3.418	1.221	7.503	6.415	-0.611	-3.235	-2.563	1.343	-9.17	1.395	2.16	4.333	3.113	-0.854	-1.674	8.376	1.665	-0.977	-5.676	0.122	2.906	9.593	1.474	-2.747	-5.554	-3.113	1506697284
-8.646	-4.197	1.391	3.235	1.587	0.366	5.401	-4.723	-7.044	-2.991	3.418	1.038	7.364	6.666	-0.364	-3.418	-2.502	1.282	-9.56	1.556	1.954	4.089	2.502	-1.038	-1.513	8.525	2.181	-0.671	-5.249	0	1.763	9.886	1.573	-1.465	-2.808	-3.174	1506697284
-7.916	-4.261	1.565	3.174	1.892	0.305	5.731	-5.052	-7.473	-3.113	3.601	0.732	7.321	6.88	-0.112	-3.723	-2.502	1.282	-9.463	1.543	1.861	3.845	2.197	-1.221	-1.611	8.514	2.43	-0.488	-4.639	-0.244	-0.196	9.96	1.599	-1.343	-2.502	-3.967	1506697284
-7.594	-4.387	1.506	2.441	2.014	0.305	5.416	-5.033	-7.291	-3.479	3.845	0.244	7.147	6.9	0.062	-4.028	-2.502	1.465	-9.116	1.364	1.743	3.662	1.953	-1.16	-2.128	8.219	2.531	-0.366	-4.7	-0.305	-1.932	10.045	2.37	-1.648	-3.235	-3.967	1506697284
-7.703	-4.632	1.249	2.991	2.014	0.366	4.731	-4.772	-7.081	-3.662	3.845	0.122	7.206	6.742	-0.24	-4.089	-2.686	1.648	-8.812	1.453	1.634	3.54	2.197	-1.221	-2.468	7.929	2.667	-0.122	-5.249	-0.183	-1.76	9.765	3.004	-1.221	-4.456	-3.357	1506697284
-6.978	-4.229	1.28	2.808	1.892	0.854	4.285	-4.917	-6.687	-3.418	4.028	0.183	7.291	6.577	-0.451	-3.967	-2.686	1.831	-9.319	1.633	1.28	3.357	2.136	-1.099	-2.183	7.884	2.927	0.061	-5.31	0	0.03	9.532	2.728	-1.648	-7.08	-2.563	1506697284
-6.696	-4.487	1.857	3.113	3.418	0.854	3.92	-4.917	-6.382	-3.052	3.235	0.061	7.259	6.338	-0.679	-3.967	-2.686	1.831	-9.286	1.136	1.052	3.662	1.526	-0.916	-1.909	7.879	3.144	0.244	-4.883	0	1.248	8.014	3.216	-1.648	-7.08	-2.563	1506697284
-9.387	-4.956	0.03	3.662	3.723	1.587	3.894	-4.759	-6.351	-2.747	2.869	0.061	7.354	6.334	-0.641	-3.479	-2.197	1.831	-9.278	0.568	0.833	3.906	1.648	-1.099	-1.749	7.922	3.295	0.305	-4.395	0.061	0.822	6.277	0.794	1.404	-7.263	-0.061	1506697284
-12.167	-3.71	-0.957	4.028	0.183	1.404	4.083	-4.719	-6.066	-2.563	2.319	0.549	7.63	6.533	-0.528	-3.479	-2.38	1.709	-11.078	-0.641	0.412	3.601	0.916	-1.465	-1.863	8.317	2.913	0.122	-4.456	0.061	4.311	9.018	3.121	1.587	-5.432	0.488	1506697284
-9.869	-3.644	1.293	3.479	0.305	0.671	4.789	-4.602	-5.849	-2.441	1.709	1.221	8.314	6.959	-1.125	-3.845	-2.625	1.282	-10.581	-1.567	-0.261	4.7	-0.427	-1.831	-1.584	9.75	2.217	0.244	-5.005	0.061	6.757	11.611	6.577	-0.244	-1.221	1.709	1506697285
-10.531	-4.052	-0.191	3.906	0.732	0.977	6.121	-4.603	-5.676	-2.747	1.465	1.892	9.207	7.269	-2.096	-4.211	-2.563	0.916	-10.488	-1.52	-0.279	4.456	1.282	-1.099	-0.76	11.264	1.692	0.244	-4.883	-0.488	1.062	8.155	2.434	1.16	-3.662	1.465	1506697285
-8.427	-3.211	-0.799	5.92	2.075	0.671	7.525	-4.789	-4.944	-3.54	1.892	2.136	9.665	6.962	-2.284	-4.639	-2.502	0.549	-10.75	-2.14	-1.025	4.578	0.366	-0.549	-0.364	11.902	1.181	0.244	-5.066	-1.221	1.623	9.664	1.769	2.502	-4.7	1.038	1506697285
-8.588	-3.097	-1.739	5.493	2.93	0.61	8.217	-4.762	-3.785	-4.456	2.686	2.075	9.872	6.137	-2.629	-4.7	-3.113	0.427	-9.77	-3.048	-0.92	4.578	1.16	-0.549	0.293	11.511	0.628	-0.305	-5.676	-1.709	1.45	9.965	2.122	3.174	-2.38	1.465	1506697285
-9.138	-3.179	-2.933	5.737	3.113	0.244	7.844	-4.459	-3.1	-4.7	2.991	1.892	10.161	4.959	-3.401	-4.517	-2.686	0.427	-10.119	-3.129	-0.945	4.761	0.793	-0.549	0.718	10.963	0.605	-0.671	-5.615	-1.892	-1.554	10.829	1.422	2.197	-4.578	0	1506697285
-9.587	-3.133	-3.699	5.92	3.357	0.122	7.456	-4.426	-3.225	-4.395	2.441	1.892	10.167	4.149	-3.894	-4.456	-2.502	0.244	-10.94	-3.287	-0.864	4.883	0.732	-0.366	1.153	10.765	0.27	-0.854	-5.188	-1.892	0.47	10.456	0.159	1.953	-3.845	0.061	1506697285
-10.3	-2.401	-4.036	5.554	3.906	0.366	7.299	-4.965	-3.768	-4.028	2.075	2.014	10.166	3.773	-4.108	-4.639	-2.808	0.244	-11.209	-2.908	-1.043	5.249	-0.122	-0.244	1.189	10.695	0.334	-0.305	-5.066	-1.892	1.114	10.731	-1.937	1.831	-4.639	0.244	1506697285
-10.572	-2.056	-4.467	5.066	3.052	0.305	7.372	-5.481	-4.104	-3.723	2.014	2.197	10.246	3.826	-3.833	-4.822	-2.747	0.427	-10.684	-2.737	-0.951	5.127	-0.122	-0.427	0.988	10.395	0.543	0.549	-4.944	-1.709	2.004	10.871	-1.782	1.099	-4.7	-0.549	1506697285
-10.028	-2.003	-3.936	4.944	2.625	0.244	7.622	-5.804	-4.076	-3.662	2.075	2.441	10.074	3.918	-3.191	-4.822	-2.747	0.549	-10.207	-2.62	-0.776	5.127	-0.183	-0.732	0.829	10.033	0.766	0.793	-4.578	-1.648	2.225	10.792	-1.671	0.977	-4.333	-1.343	1506697285
-9.589	-1.706	-3.6	4.883	2.625	0.244	7.714	-5.813	-3.981	-3.784	2.319	2.38	9.908	3.827	-2.895	-4.639	-2.686	0.61	-9.658	-2.231	-0.616	5.127	-0.244	-0.793	0.719	9.702	0.796	0.732	-4.7	-1.465	2.554	10.43	-1.908	0.916	-4.456	-1.465	1506697285
-9.428	-1.754	-3.377	5.005	2.197	0.305	7.382	-5.424	-3.713	-3.845	2.563	2.258	9.811	3.659	-2.814	-4.395	-2.563	0.793	-8.874	-1.906	-0.446	4.822	-0.183	-0.977	0.774	9.473	1.017	0.61	-4.578	-1.282	2.797	9.999	-1.193	0.793	-4.15	-1.587	1506697285
-8.989	-1.639	-3.156	5.31	1.282	0.366	6.964	-4.823	-3.36	-3.662	2.563	2.014	9.726	3.365	-2.677	-3.967	-2.441	0.977	-8.376	-1.875	-0.407	4.517	0.122	-1.16	0.642	9.026	1.236	0.61	-4.211	-1.038	2.255	9.811	-0.461	0.427	-4.517	-1.831	1506697285
-8.403	-0.9	-2.75	5.188	1.404	0.244	6.615	-4.261	-3.157	-3.357	2.319	1.709	9.744	3.108	-2.289	-3.601	-2.014	1.16	-8.251	-2.102	-0.496	4.456	0.305	-1.099	0.605	8.774	1.237	0.427	-4.089	-0.671	2.765	9.446	-0.465	0.183	-4.639	-1.648	1506697285
-8.971	-0.676	-2.693	4.822	1.16	0.183	6.394	-3.723	-3.206	-3.113	2.136	1.404	9.867	3.018	-1.92	-3.418	-1.831	1.282	-8.162	-1.981	-0.669	4.517	0.366	-1.038	0.906	8.902	1.262	0.122	-3.906	-0.366	3.479	8.78	-0.663	0.183	-3.906	-1.282	1506697285
-9.595	-0.696	-2.189	4.7	0.854	0.183	6.205	-3.173	-3.345	-2.991	1.953	1.16	9.965	2.987	-1.627	-3.235	-1.648	1.282	-8.263	-1.631	-0.741	4.089	0.61	-0.793	1.159	8.997	1.537	0.061	-3.845	-0.305	2.089	9.002	-0.432	0.061	-3.479	-1.709	1506697285
-9.86	-0.116	-1.912	4.211	0.671	0.122	6.224	-2.769	-3.476	-2.808	1.709	1.038	9.965	3.14	-1.331	-3.235	-1.343	1.099	-8.594	-1.912	-0.871	3.784	1.038	-0.488	1.354	9.332	1.64	-0.061	-3.601	-0.244	1.511	9.611	0.121	0.122	-3.601	-2.014	1506697285
-9.905	0.352	-2.085	3.54	0.671	0.244	6.401	-2.818	-3.834	-2.747	1.343	0.977	10.085	3.506	-1.23	-3.296	-1.16	0.671	-8.729	-2.205	-1.134	3.601	1.16	-0.122	1.517	10.1	1.625	-0.183	-3.357	-0.244	2.283	9.929	0.711	0.122	-3.418	-2.136	1506697285
-11.118	-1.243	-2.193	1.404	-0.366	0.793	6.671	-3.147	-4.353	-2.93	1.16	0.854	10.417	3.996	-1.247	-3.357	-0.916	0.305	-9.287	-2.229	-0.951	3.113	1.892	0.183	1.518	10.639	1.629	-0.732	-3.784	-0.488	3.53	10.002	1.871	-0.366	-2.563	-1.77	1506697285
-11.974	-2.434	-2.065	0.732	0.427	1.709	7.029	-3.588	-4.728	-2.991	0.854	0.977	10.635	4.554	-1.316	-3.601	-0.977	-0.488	-13.065	-1.904	-0.762	3.418	0.366	-0.305	1.555	11.5	2.025	-0.977	-4.517	-0.854	4.779	11.504	3.324	-1.892	-2.136	-0.671	1506697285
-12.16	-3.468	-1.631	1.038	-1.343	2.38	7.851	-5.173	-6.382	-2.502	0	1.709	11.188	5.237	-2.03	-3.479	-1.16	-1.465	-12.489	1.12	0.595	2.38	2.075	1.892	1.711	12.871	3.115	-0.549	-3.906	-1.221	5.777	13.403	6.497	-5.005	-1.709	1.282	1506697285
-9.6	-4.352	0.102	0.977	0	2.747	8.771	-6.467	-7.001	-2.686	1.526	1.709	11.263	5.929	-1.331	-3.052	0.244	-1.343	-10.55	-1.194	1.51	1.892	0.61	0.732	0.397	11.658	3.549	-0.183	-2.258	-1.343	2.128	12.898	6.109	-5.493	-2.502	2.563	1506697285
-11.746	-3.582	-0.153	1.282	-0.061	1.648	8.087	-6.578	-5.807	-2.991	2.441	1.099	10.343	6.096	-0.269	-2.747	-0.366	-0.366	-11.035	-0.513	1.637	2.38	0.977	0.061	-1.574	9.287	3.791	-0.549	-1.343	-0.732	1.006	12.877	1.815	-3.845	-1.648	3.906	1506697285
-11.649	-2.982	-0.679	0.671	-2.197	0.671	7.069	-6.552	-5.706	-2.258	1.343	1.038	10.134	6.18	-0.647	-2.38	-0.854	0.122	-11.085	0.386	1.078	1.831	1.221	-0.122	-2.578	8.957	3.296	-0.366	-3.052	-0.061	-0.784	13.508	1.299	-2.563	-2.014	4.272	1506697285
-9.33	-3.015	0.385	0.854	-1.038	0.488	6.325	-6.209	-6.176	-1.587	0.916	0.916	9.89	6.038	-1.06	-2.197	-0.916	0.244	-11.027	0.319	0.353	1.587	0.427	-0.366	-1.071	9.717	3.645	0.305	-3.174	-0.183	-2.37	12.316	1.605	-1.648	-3.662	5.31	1506697285
-8.617	-1.591	0.041	0.427	-0.793	0.305	5.828	-5.669	-5.876	-1.099	0.793	0.549	9.396	5.407	-0.566	-1.892	-1.038	0.183	-9.78	0.737	-0.055	1.16	0.061	-0.427	-0.093	9.613	3.894	0.671	-1.648	-0.61	-1.117	10.804	1.938	-0.061	-3.296	5.249	1506697285
-7.513	-1.188	0.244	-0.549	-1.221	-0.183	5.629	-4.823	-4.944	-0.793	0.916	0.244	8.8	4.528	0.151	-1.465	-0.977	0.366	-8.685	0.786	-0.23	0.671	-0.183	-0.427	-0.199	8.376	3.603	0.61	-1.77	-0.671	-0.484	8.85	2.394	0.732	-1.038	4.761	1506697286
-6.379	-1.452	0.78	-0.366	-0.122	-0.305	5.423	-3.833	-4.097	-0.793	0.671	0.305	8.184	3.646	0.755	-1.099	-0.854	0.549	-7.813	0.784	-0.234	0.549	0.122	-0.366	-0.097	7.21	3.347	0.427	-2.075	-0.61	0.111	7.905	1.653	0	0.732	3.479	1506697286
-6.336	-1.178	1.196	-0.488	0	-0.061	5.344	-3.018	-3.832	-0.854	0.732	0.244	7.814	2.944	0.831	-0.916	-0.549	0.671	-7.659	0.807	-0.309	0.183	0.61	-0.305	0.486	6.479	3.181	0.244	-1.77	-0.61	-0.432	6.188	1.101	0.305	1.831	1.953	1506697286
-7.007	-0.663	1.378	-0.977	0.916	-0.305	5.46	-2.425	-3.956	-0.732	0.671	0.061	7.896	2.614	0.772	-0.61	-0.488	0.549	-7.959	0.763	-0.459	0.061	0.366	-0.366	0.959	6.515	3.259	0.427	-0.916	-0.61	-0.744	5.152	1.385	1.16	1.587	1.038	1506697286
-9.231	-0.624	0.679	-1.16	0.916	-0.122	5.747	-2.192	-4.024	-0.305	0.366	-0.183	8.587	2.765	0.901	-0.305	-0.488	0.244	-8.524	0.697	-0.851	-0.244	0.793	-0.244	1.062	7.429	3.486	0.366	-0.183	-0.488	1.177	5.864	2.314	2.197	0.793	0.488	1506697286
-11.033	-0.852	0.069	-1.465	-0.427	0.427	6.241	-2.336	-4.27	0.244	0.122	-0.183	9.579	3.268	0.919	0	-0.366	0	-9.179	0.435	-1.139	-0.671	0.427	-0.488	0.796	8.51	3.994	0.427	0.061	0	4.49	7.212	2.567	1.892	0.244	0.244	1506697286
-11.019	-1.068	1.785	-1.038	0.061	0.793	6.886	-2.919	-4.929	0.732	-0.305	-0.122	10.478	3.828	0.882	0.244	-0.244	0.122	-9.708	0.098	-1.567	-0.977	-0.183	-0.854	0.703	9.144	4.106	0.488	0.244	0.183	8.665	9.627	6.395	-0.549	2.563	0	1506697286
-11.701	-1.641	1.546	-2.93	-1.221	0.61	7.754	-3.683	-5.399	0.916	-0.549	-0.122	10.934	4.356	0.985	0.427	0	0.305	-9.678	-0.14	-1.339	-0.916	0.671	-0.854	0.346	9.542	3.978	0.427	0.427	0.305	8.025	9.96	7.007	-0.732	2.93	1.343	1506697286
-12.138	-5.279	-1.14	0	-1.16	0.305	8.507	-4.411	-5.381	0.977	-0.183	-0.183	11.143	5.138	0.524	0.427	-0.183	0.122	-12.017	-0.785	-1.506	-1.343	0.061	-0.671	0.033	10.616	3.723	0.183	0.122	0.488	2.339	7.711	1.297	1.892	-5.676	0.183	1506697286
-8.847	-4.4	0.169	2.075	-0.122	0.61	8.715	-5.18	-5.639	0.916	-0.427	0.183	11.931	6.129	-0.828	0.427	-0.61	-0.427	-12.144	-2.233	-0.036	-1.465	1.404	-0.488	-0.339	12.567	3.219	0.183	-0.244	0.61	5.369	12.849	7.02	-1.16	0.244	1.282	1506697286
-9.16	-3.704	-0.475	0.916	2.869	0.244	8.983	-5.284	-5.356	0.916	-0.427	0.183	12.493	7.057	-1.432	0.61	0.488	-0.366	-10.805	-3.346	0.657	-0.061	-1.16	-0.61	-0.853	13.025	2.554	0.366	1.16	0.793	-1.482	9.479	0.733	-1.892	0.671	-0.244	1506697286
-11.061	-3.854	-3.005	1.77	0.427	0.122	8.862	-5.022	-4.378	0.427	0.488	-0.305	11.524	6.913	-1.197	0.549	1.465	0.427	-11.434	-3.866	1.071	-0.488	-0.549	-0.488	-2.023	11.764	1.572	-0.488	1.709	0.854	0.718	9.67	-1.066	1.831	-2.38	-1.465	1506697286
-9.793	-3.043	-1.37	1.16	1.16	0.488	8.161	-5.044	-4.138	0.427	0.488	-0.305	10.607	6.459	-1.536	0.183	1.099	0.549	-10.599	-4.065	1.205	0.488	-0.244	-0.061	-2.487	10.988	0.505	-0.732	0.854	1.282	1.713	10.773	-0.234	1.16	-0.854	-1.038	1506697286
-9.934	-2.644	-1.567	1.221	1.953	0.183	7.509	-5.285	-4.065	0.183	0.244	-0.549	10.067	5.992	-1.638	-0.183	1.16	0.671	-9.957	-3.711	0.709	0.854	-0.427	-0.061	-1.751	10.596	0.471	-0.549	0.366	1.587	0.49	9.89	0.693	1.648	-2.136	-2.38	1506697286
-9.526	-2.28	-1.918	1.587	0.183	-0.366	7.074	-5.139	-3.809	0.122	0.122	-0.671	9.49	5.498	-1.66	-0.427	0.977	0.793	-9.026	-3.321	0.286	0.977	0	0.061	-0.939	10.191	0.818	-0.061	0.671	1.343	1.299	10.607	1.005	1.343	-2.563	-2.991	1506697286
-8.063	-2.243	-1.627	1.526	1.099	-0.305	6.714	-4.395	-3.217	-0.122	0.366	-0.793	8.8	4.975	-1.091	-0.732	0.549	0.854	-8.687	-2.773	0.139	0.977	0	0.366	-0.455	9.475	0.991	0.183	0.61	0.977	2.019	10.192	-0.051	0.916	-3.723	-2.869	1506697286
-8.443	-2.074	-2.237	1.526	0.61	-0.122	6.314	-3.662	-2.674	-0.366	0.305	-0.793	8.488	4.408	-0.675	-0.793	0.488	0.793	-8.202	-2.536	0.065	0.854	-0.183	0.427	-0.215	8.686	1.104	0.244	0.549	0.732	3.488	9.304	0.24	0.549	-2.38	-2.502	1506697286
-8.246	-1.956	-2.299	1.77	0.122	-0.244	6.103	-3.17	-2.693	-0.427	0.183	-0.671	8.354	3.876	-0.41	-0.61	0.732	0.549	-7.954	-2.658	-0.069	0.916	-0.122	0.183	0.083	8.339	1.22	-0.122	0.122	0.732	2.772	9.31	0.589	-0.122	-1.648	-2.38	1506697286
-8.765	-1.814	-2.151	1.892	-0.061	-0.244	6.295	-3.108	-2.917	-0.427	0.122	-0.61	8.4	3.442	-0.01	-0.61	0.732	0.549	-7.997	-2.604	-0.153	0.977	-0.305	0.061	0.676	8.18	1.461	-0.549	0.244	0.671	1.992	8.923	1.018	-0.366	-1.77	-1.953	1506697286
-9.008	-1.349	-1.907	2.197	0	-0.366	6.563	-3.256	-3.199	-0.488	-0.122	-0.427	8.868	3.183	0.252	-0.549	0.793	0.183	-8.258	-2.718	-0.359	1.099	-0.244	0	1.011	8.209	1.506	-0.671	0.488	0.61	1.559	9.11	0.469	-0.671	-2.075	-1.831	1506697286
-9.593	-0.816	-2.035	2.075	-0.122	-0.427	7.242	-3.377	-3.299	-0.732	0.061	-0.366	9.52	3.229	0.299	-0.732	0.671	0.061	-8.428	-2.903	-0.598	1.221	0	-0.061	1.232	8.677	1.443	-0.732	0.183	0.793	1.934	9.217	0.44	-0.61	-1.587	-1.953	1506697286
-9.877	-0.525	-2.07	1.892	-0.305	-0.671	7.906	-3.387	-3.163	-0.793	0.244	-0.244	10.197	3.399	0.245	-0.732	0.671	0.061	-8.994	-2.723	-0.879	1.16	0.183	-0.061	1.358	9.235	1.601	-0.61	-0.488	0.854	1.827	9.824	0.891	-0.671	-1.16	-2.136	1506697286
-9.739	-0.365	-1.799	1.709	-0.366	-0.61	8.312	-3.299	-2.949	-0.793	0.244	-0.244	10.505	3.572	0.362	-0.916	0.488	0.061	-9.276	-2.384	-1.099	0.916	0.305	0.122	1.921	9.628	1.846	-0.488	-1.038	0.732	1.693	10.04	0.935	-0.854	-1.343	-2.38	1506697286
-9.683	-0.153	-1.348	1.221	-0.183	-0.061	8.713	-3.202	-2.986	-0.732	0.549	-0.122	10.53	3.561	0.5	-0.916	0.61	0.061	-9.176	-2.479	-1.195	0.732	0.244	0.366	2.499	9.588	2.097	-0.427	-0.732	0.244	2.332	10.024	1.134	-1.16	-1.038	-2.319	1506697286
-10.296	-1.506	-1.267	-0.366	-0.61	0.488	8.719	-3.138	-2.98	-0.916	0.549	-0.122	10.42	3.577	0.663	-0.916	0.854	-0.122	-10.155	-3.296	-0.646	0.549	1.282	0.366	2.511	9.582	2.135	-0.61	-0.244	0	2.573	10.084	1.875	-1.648	-0.854	-2.38	1506697286
-11.422	-2.545	-1.51	-1.099	0.488	0.854	8.867	-3.484	-3.124	-0.732	0.854	0.122	10.548	4.203	0.572	-0.793	0.366	-0.732	-12.749	-2.09	-0.245	1.465	-0.671	0	2.186	10.564	2.366	-0.427	-0.916	0.183	4.996	10.883	3.103	-2.625	0.305	-1.282	1506697287
-12.459	-3.65	-1.948	-0.916	-1.343	0.793	9.093	-4.716	-4.018	0	0.549	0.793	10.715	4.819	0.723	-0.549	0.061	-1.038	-12.553	0.404	0.221	0.305	-1.038	0.916	2.39	11.184	3.418	0.244	-1.221	-0.183	6.215	12.164	5.461	-3.845	1.709	1.526	1506697287
-9.753	-5.553	0.775	-0.549	-1.16	1.526	9.068	-5.368	-4.621	0.183	0.61	0.977	10.334	4.936	1.158	-0.244	0.488	-1.099	-11.605	-0.665	1.529	-0.61	-0.732	0.671	2.116	10.602	3.796	0.732	0.916	-0.854	3.146	12.701	4.993	-4.028	1.709	2.869	1506697287
-10.832	-3.993	0.87	-1.16	1.038	0.366	8.464	-5.187	-4.081	0.244	1.526	0.732	9.749	5.267	1.664	0	0.977	-1.404	-11.478	-0.824	2.116	0.61	-2.136	0.122	0.896	10.235	3.329	0.671	2.441	-0.488	-0.474	11.771	1.787	-1.892	1.099	4.028	1506697287
-11.903	-3.359	-1.528	-1.404	-2.686	-1.282	7.437	-5.205	-3.541	0.854	1.953	1.221	9.497	6.064	1.869	0.061	0.61	-1.404	-11.298	0.297	1.952	-0.671	-1.404	0.305	-0.47	10.133	3.092	0.549	1.648	0.122	-1.893	12.648	1.488	-1.892	-0.488	3.967	1506697287
-8.55	-3.786	-0.089	-0.916	-1.709	-1.465	6.665	-5.163	-3.388	1.221	1.038	2.075	9.22	6.545	1.631	0.061	0.61	-1.404	-9.965	-0.284	1.873	-0.916	-1.709	0.183	-0.646	10.244	2.894	0.793	1.099	-0.122	-3.07	12.167	1.878	-0.366	-3.052	4.15	1506697287
-7.492	-3.638	0.703	-0.549	0	-0.854	6.46	-4.959	-4.13	1.221	1.038	2.075	9.065	6.092	1.725	0.488	1.343	-1.404	-9.026	-0.634	2.027	-0.732	-1.953	0.122	-0.3	9.701	2.683	0.732	1.465	-0.427	-2.176	9.323	2.143	2.319	-1.831	3.54	1506697287
-8.44	-2.889	0.288	-0.671	-0.244	-0.732	6.353	-4.79	-4.142	1.526	1.77	1.77	8.341	5.637	1.897	0.488	1.343	-1.404	-8.414	-0.871	2.257	-0.549	-1.709	0.183	-0.577	9.032	2.213	0.183	1.404	-0.183	0.025	8.525	2.36	2.136	1.343	3.784	1506697287
-8.604	-2.673	0.307	-0.61	-0.122	-0.916	6.368	-4.776	-3.536	1.221	2.197	0.732	7.753	5.664	1.986	0.549	2.014	-1.709	-8.229	-0.957	2.555	-0.366	-1.526	0.061	-0.796	8.622	2.021	0.122	1.038	0.244	0.292	8.62	2.223	0.977	4.639	2.258	1506697287
-8.251	-3.097	0.697	-0.61	0.122	-0.977	6.154	-4.783	-3.031	1.16	1.77	0.793	7.556	5.876	2.178	0.244	2.441	-1.953	-8.58	-0.562	2.588	-0.244	-1.587	0.122	-0.646	8.655	1.794	0.427	0.732	0.549	-1.15	8.278	1.811	0.549	4.944	1.038	1506697287
-8.595	-3.033	0.595	-0.488	0.549	-0.549	6.459	-4.863	-2.621	0.732	2.38	0.671	7.123	6.284	1.871	0.244	1.526	-1.831	-8.725	-0.129	2.656	-0.427	-1.343	0.244	-0.061	8.857	1.918	0.793	0.854	0.61	-0.717	7.851	1.562	1.77	0	0.061	1506697287
-9.052	-2.814	0.224	-0.977	0.427	-0.549	6.743	-5.194	-1.949	0.488	4.089	0.916	7.433	6.883	2.086	0.244	1.526	-1.831	-8.976	-0.05	2.736	-0.671	-1.282	0.366	0.205	9.049	2.309	1.099	1.77	0.305	1.767	8.327	2.469	1.77	-2.502	-0.488	1506697287
-9.221	-2.779	0.14	-1.282	0.061	-0.977	5.806	-5.548	-1.288	0.671	2.869	0.916	6.921	7.098	2.4	0.549	2.014	-1.709	-8.972	0.005	2.738	-0.854	-1.526	0.244	-0.054	9.306	2.261	1.16	2.014	0	2.755	8.887	3.687	1.465	-0.305	-0.732	1506697287
-9.454	-3.64	0.013	-1.221	0.183	-0.854	6.151	-6.004	-0.316	1.099	4.822	1.282	6.441	7.356	2.608	0.549	2.014	-1.709	-8.874	-0.496	2.951	-1.16	-1.282	0.366	-0.049	9.44	2.03	1.343	1.77	0	2.293	9.272	3.363	1.282	0.977	-0.732	1506697287
-9.434	-4.229	-0.451	-0.793	0.366	-0.977	5.633	-7.025	-0.598	0.549	1.282	1.953	6.809	7.998	2.298	1.221	1.099	-1.77	-9.137	-0.941	3.155	-1.16	-1.526	0.183	-0.124	9.804	1.893	1.038	1.648	0	2.535	9.508	2.314	2.319	0.183	-0.305	1506697287
-9.122	-4.407	-0.551	-0.427	0.427	-0.732	7.088	-7.498	0.065	0.244	3.54	2.014	6.692	8.521	2.389	1.404	1.221	-1.587	-9.04	-0.986	3.649	-1.221	-1.404	0.122	-0.255	9.978	1.549	1.038	1.526	-0.244	1.735	10.35	1.223	1.648	-0.122	-1.648	1506697287
-8.998	-3.875	-0.697	-0.427	0.305	-0.549	6.473	-7.456	0.719	0.183	2.991	2.014	6.722	8.851	2.32	1.404	1.221	-1.587	-8.941	-1.322	3.942	-0.977	-1.526	0.122	-0.34	10.068	1.004	1.038	1.77	-0.549	2.834	10.472	2.23	0.61	0.427	-0.183	1506697287
-9.008	-3.551	-1.182	-0.61	0.244	-0.854	6.473	-7.456	0.719	0.183	2.991	2.014	6.979	9.071	2.018	1.526	0.427	-0.916	-8.622	-1.536	4.083	-0.793	-1.16	0.122	-0.774	10.25	0.551	0.916	1.404	-0.61	1.614	9.495	2.655	0.793	-1.16	-0.732	1506697287
-8.867	-3.803	-1.425	-0.793	0	-0.732	6.473	-7.456	0.719	0.183	2.991	2.014	6.912	8.878	2.318	1.465	1.038	-0.549	-8.252	-1.503	4.2	-0.732	-0.916	0.122	-0.975	10.013	0.207	1.038	1.038	-0.61	2.641	9.711	1.102	0.366	-0.549	-0.427	1506697287
-8.722	-4.337	-1.498	-0.671	0.183	-0.61	6.459	-7.697	1.553	0.305	1.038	1.343	6.434	8.769	2.36	1.465	1.038	-0.549	-8.157	-1.733	4.441	-0.549	-0.61	0	-0.833	9.71	-0.017	1.038	0.671	-0.61	2.564	9.439	0.461	0.366	0	-0.549	1506697287
-8.713	-4.627	-1.741	-0.305	0.488	-0.488	5.971	-7.272	1.893	0.549	1.038	1.221	6.164	8.984	2.058	1.282	0.122	-0.549	-8.288	-1.893	4.48	-0.488	-0.671	-0.122	-0.562	9.989	-0.126	0.732	0.183	-0.488	2.486	9.726	0.61	0.427	0.977	-0.244	1506697287
-8.795	-4.645	-1.994	-0.122	0.244	-0.366	5.34	-7.423	1.665	0	-0.305	1.587	7.896	9.525	2.773	0.793	1.404	0.305	-8.331	-2.157	4.587	-0.427	-0.488	-0.183	-0.614	10.257	-0.182	0.793	0.366	-0.549	1.32	9.865	0.963	0.061	-0.427	-0.305	1506697287
-8.684	-4.687	-2.158	0.183	0.183	-0.244	5.302	-7.721	2.198	0.122	0.061	1.221	6.779	9.219	2.647	0.793	1.404	0.305	-8.223	-2.627	4.701	-0.183	-0.427	-0.244	-1.038	10.542	-0.449	0.671	-0.061	-0.732	1.683	9.777	0.621	0.61	-1.16	-0.305	1506697287
-8.594	-4.719	-2.26	0.488	0.366	-0.061	6.909	-8.051	2.759	0.366	-0.366	0.305	6.715	8.897	2.302	0.732	0.854	0.244	-7.98	-2.692	4.844	0.061	0	-0.366	-0.595	10.5	-0.501	-0.061	-0.427	-0.244	2.352	10.017	0.042	0.183	-0.488	-0.122	1506697287
-8.416	-4.762	-2.364	0.854	0.549	0	5.985	-7.531	2.501	0.122	0.61	0.183	6.537	8.14	2.363	0.427	1.709	-0.061	-8.102	-2.47	4.797	0.244	0	-0.488	-0.573	10.063	-0.666	0	-0.488	-0.183	2.091	9.916	0.065	0	-0.061	-0.122	1506697287
-8.628	-4.802	-2.634	1.038	0.671	0.061	4.688	-7.122	2.267	-0.122	0.671	0.854	6.259	7.842	2.346	0.427	1.709	-0.061	-8.073	-2.609	4.789	0.366	0.122	-0.61	0.007	9.703	-0.817	0	-0.366	0.244	1.397	9.728	0.014	0.061	-0.793	-0.122	1506697288
-8.746	-4.829	-2.84	1.343	0.549	0.183	6.011	-7.459	2.184	-0.122	0.671	0.854	7.102	7.946	2.202	0.061	0.244	-0.183	-8.16	-2.957	4.644	0.366	0	-0.732	-0.071	9.735	-0.737	0	-0.061	0.549	1.866	10.025	-0.157	-0.061	-1.099	-0.061	1506697288
-8.603	-5	-2.818	1.587	0.549	0.427	5.581	-6.876	2.212	-0.427	0.671	0.488	6.022	8.303	2.029	-0.427	-0.488	-0.122	-7.872	-3.559	4.675	0.793	0.305	-0.732	-0.013	10	-1.127	-0.183	-0.549	0.732	1.976	10.142	0.048	-0.549	-0.854	-0.061	1506697288
-8.492	-5.337	-2.713	2.38	0.61	0.793	4.945	-7.126	2.601	-0.61	0	0.305	6.759	9.441	2.062	-0.427	-0.488	-0.122	-7.808	-4.229	4.558	1.465	1.099	-0.671	-0.037	10.517	-1.544	-0.671	0.183	0.732	1.614	9.995	-0.031	-0.732	-1.038	0.061	1506697288
-8.646	-4.803	-2.944	3.174	0.793	0.854	4.917	-7.54	2.842	-0.793	-0.305	0.122	6.796	10.891	1.901	-1.465	0.061	0.122	-7.952	-4.538	4.217	2.502	1.526	-0.549	-1.144	10.966	-1.893	-1.038	-1.038	0.427	1.44	10.009	0.01	-0.793	-1.892	0.122	1506697288
-8.842	-3.953	-3.155	3.113	0.549	0.732	4.872	-7.259	2.187	-0.793	-0.305	0.122	6.007	11.268	1.822	-2.197	-1.587	0.793	-8.035	-4.486	3.991	2.991	1.221	-0.549	-1.833	11.197	-2	-1.099	-2.869	-0.061	1.711	10.042	-0.139	-0.977	-2.197	0.183	1506697288
-8.863	-4.278	-3.187	3.174	0.244	0.732	5.012	-7.339	1.92	-1.221	0.854	-0.732	5.286	10.97	1.507	-2.197	-1.587	0.793	-7.921	-4.581	3.842	3.784	1.404	-0.61	-2.067	10.879	-2.077	-1.221	-3.967	-0.671	2.254	9.875	-0.362	-1.221	-2.075	0	1506697288
-8.722	-5.108	-2.957	3.357	-0.427	0.854	5.083	-7.788	2.272	-1.221	0.854	-0.732	5.326	10.846	0.977	-2.625	-1.587	1.038	-8.259	-4.186	3.491	4.456	1.709	-0.732	-1.806	10.616	-2.052	-1.892	-5.188	-1.099	2.568	9.784	-0.297	-1.343	-1.831	0.183	1506697288
-8.399	-4.998	-2.561	3.906	0.122	0.366	5.743	-8.013	1.616	-1.16	0.854	-1.648	4.538	10.284	0.569	-2.869	-2.93	0.488	-9.04	-3.263	2.823	5.188	1.77	-0.916	-1.469	10.326	-1.816	-2.136	-5.981	-1.77	2.716	10.13	-0.383	-1.343	-1.831	0.183	1506697288
-9.063	-5.553	-1.475	4.211	0.061	-0.671	6.529	-7.919	1.501	-1.16	0.854	-1.648	4.283	9.411	0.104	-2.869	-2.93	0.488	-9.865	-2.253	2.379	5.371	1.404	-1.038	-1.119	9.869	-1.452	-1.953	-6.897	-2.502	0.702	10.456	0.323	-1.953	-1.831	0.854	1506697288
-9.207	-4.522	-0.366	5.371	1.282	-0.671	6.529	-7.919	1.501	-1.038	3.723	-2.319	4.406	8.684	-0.453	-3.174	-3.845	-0.427	-10.724	-1.262	1.763	5.981	0.244	-0.977	-0.709	9.472	-0.848	-1.16	-7.751	-3.113	-1.351	11.263	0.517	-2.136	-2.869	0.305	1506697288
-9.762	-3.018	-0.372	4.944	1.648	-0.549	6.529	-7.919	1.501	-1.038	3.723	-2.319	4.687	8.356	-0.969	-3.418	-5.493	-3.662	-10.02	0.044	1.891	5.493	0.244	-0.916	-0.217	9.963	-0.215	-0.244	-8.057	-3.54	-1.559	10.304	0.488	-2.014	-5.066	-0.549	1506697288
-10.408	-3.546	-0.513	5.127	1.221	-0.671	6.636	-7.028	1.287	-2.014	3.54	-2.197	5.45	8.518	-1.123	-3.418	-5.493	-3.662	-9.814	0.066	1.974	5.432	0.305	-1.038	-0.141	10.331	0.409	0.366	-7.446	-3.845	1.774	9.299	1.032	-0.854	-6.592	-1.343	1506697288
-9.972	-3.195	0.193	5.798	1.648	-0.488	7.12	-6.653	1.135	-3.418	3.845	-2.014	6.167	8.863	-0.999	-3.296	-6.287	-5.31	-9.909	-0.042	1.883	5.615	0.366	-1.16	-0.672	10.403	1.041	0.732	-6.836	-3.723	3.784	10.862	0.754	-1.526	-6.531	-1.099	1506697288
-9.103	-2.838	-0.038	5.615	1.709	-0.183	7.12	-6.653	1.135	-4.7	5.066	-2.197	7.275	9.707	-0.678	-2.197	-5.066	-6.714	-9.314	0.349	1.824	5.676	0.793	-1.038	-1.288	10.651	1.008	0.366	-7.385	-3.296	1.836	9.758	0.572	-1.526	-6.531	-1.099	1506697288
-8.581	-2.823	-0.138	5.554	1.648	-0.122	7.12	-6.653	1.135	-4.7	5.066	-2.197	7.48	10.188	-0.315	-2.197	-5.066	-6.714	-8.951	0.546	1.84	5.554	1.221	-1.221	-1.427	10.541	1.132	0.122	-7.385	-2.991	2.389	8.998	2.16	-1.831	-7.08	-2.319	1506697288
-8.588	-3.194	0.03	5.554	2.197	-0.244	7.503	-6.386	0.383	-4.7	5.066	-2.197	7.1	10.118	-0.092	-1.465	-4.517	-6.104	-8.987	0.888	1.802	5.432	1.404	-1.282	-1.626	10.151	1.331	-0.305	-7.08	-2.869	2.178	9.211	1.958	-1.953	-6.714	-2.686	1506697288
-8.894	-3.301	0.166	5.493	2.014	0.122	7.819	-5.679	-0.66	-6.348	4.883	-1.343	6.888	10.128	0.151	-1.648	-5.005	-5.554	-9.11	1.13	1.607	5.188	1.465	-1.16	-1.832	9.656	1.378	-0.244	-6.958	-2.625	1.091	9.854	0.961	-1.953	-6.714	-2.686	1506697288
-8.952	-3.253	0.245	5.31	1.587	0.244	7.435	-5.17	-0.297	-5.798	4.15	0.061	6.346	9.794	0.139	-1.648	-5.005	-5.554	-9.203	1.182	1.448	5.005	1.587	-1.16	-2.085	9.063	1.609	0.122	-6.897	-2.319	0.785	10.75	0.812	-3.418	-5.798	-3.54	1506697288
-8.646	-3.189	0.646	4.761	1.648	0	7.577	-5.557	-0.492	-4.822	4.822	-0.427	5.877	9.347	0.099	-2.38	-6.958	-3.845	-9.353	1.073	1.261	4.944	1.465	-1.099	-2.216	8.63	1.827	0.427	-6.653	-2.075	0.66	10.576	1.418	-4.333	-6.165	-3.54	1506697288
-8.649	-3.637	0.959	4.456	1.587	-0.061	7.492	-5.923	-0.659	-3.662	5.066	-0.549	5.56	9.209	0.14	-2.38	-6.958	-3.845	-9.39	0.903	1.017	5.127	1.648	-0.977	-2.294	8.441	1.863	0.549	-6.592	-1.892	0.327	10.04	1.756	-4.333	-6.165	-3.54	1506697288
-8.714	-3.774	0.904	4.456	1.892	-0.122	6.794	-6.007	-1.258	-3.662	5.066	-0.549	5.289	8.894	0.11	-2.563	-7.446	-2.93	-9.665	0.842	0.644	5.249	1.282	-1.038	-2.34	8.332	2.305	0.793	-6.714	-1.77	0.622	10.015	1.578	-2.563	-7.019	-2.869	1506697288
-8.729	-3.485	0.92	4.578	2.258	-0.183	6.361	-6.417	-1.902	-1.77	3.418	-0.183	5.034	8.764	0.294	-1.77	-6.531	-1.587	-9.764	0.979	0.315	5.371	1.038	-0.916	-2.041	8.563	2.708	0.977	-6.592	-1.648	1.732	9.404	1.796	-2.319	-6.714	-2.258	1506697288
-8.593	-2.991	1.055	4.395	2.258	-0.061	6.09	-6.606	-2.309	-1.77	3.418	-0.183	4.761	8.665	0.665	-1.77	-6.531	-1.587	-9.661	1.211	0.077	5.31	0.732	-1.038	-1.683	8.725	3.098	1.038	-5.92	-1.709	2.546	8.782	2.241	-2.319	-6.714	-2.258	1506697288
-8.326	-2.479	1.172	4.028	2.625	0.122	5.673	-6.671	-2.473	-1.648	2.991	0.183	4.481	8.562	1.104	-1.221	-5.676	-1.282	-9.384	1.603	-0.199	5.188	0.854	-0.916	-1.66	8.687	3.449	1.16	-5.188	-1.77	2.444	8.104	2.457	-1.282	-5.859	-1.343	1506697288
-8.728	-2.117	1.069	3.601	2.808	0.61	5.184	-6.808	-2.329	-1.953	3.357	0.488	4.154	8.373	1.553	-0.244	-4.7	-0.793	-9.137	2.05	-0.28	4.7	1.099	-0.854	-1.76	8.458	3.689	1.343	-5.005	-1.709	1.733	7.104	3.031	0.244	-6.714	-1.221	1506697289
-10.679	-3.423	-0.632	2.747	1.648	0.488	4.479	-7.131	-1.951	-2.686	3.967	1.77	3.972	8.396	1.888	0.061	-4.517	-0.732	-9.904	1.763	-0.06	4.211	1.343	-0.732	-1.648	8.296	3.693	1.465	-5.005	-1.77	1.325	7.35	1.215	1.282	-8.118	-1.587	1506697289
-9.357	-2.682	-0.322	5.859	2.075	2.197	2.972	-9.295	-1.168	-2.319	1.404	3.54	4.907	10.481	2.034	-0.305	-4.333	-1.648	-9.872	-1.276	0.011	4.578	1.038	-1.099	-1.967	10.268	2.415	1.709	-4.272	-1.16	9.272	9.628	3.65	0.549	-2.258	1.404	1506697289
-9.065	-1.016	-1.381	3.479	2.93	0.671	3.186	-9.522	-0.516	-2.258	0.732	4.089	5.824	10.908	2.022	-0.305	-4.333	-1.648	-10.012	-1.341	-0.384	4.639	0.732	-1.16	-2.822	10.544	1.773	1.648	-4.517	-0.793	1.666	8.976	1.29	0.549	-2.258	1.404	1506697289
-10.05	-2.882	-3.311	4.272	1.404	0	4.055	-9.555	0.601	-2.686	2.686	4.028	5.163	10.712	1.647	-0.977	-4.089	-1.282	-10.396	-1.489	-0.607	4.211	0.732	-1.16	-2.824	10.454	1.213	1.404	-5.737	-0.854	1.103	10.68	1.914	0.916	-5.371	-0.732	1506697289
-9.25	-3.243	-2.577	3.967	1.892	0.854	4.055	-9.555	0.601	-2.686	2.686	4.028	5.034	10.225	1.17	-1.77	-6.287	-0.183	-10.798	-1.45	-0.463	3.967	0.244	-0.977	-1.605	10.564	0.812	1.221	-6.104	-1.099	1.964	10.051	1.08	0.977	-3.174	-0.183	1506697289
-9.41	-2.761	-2.69	3.418	2.869	0.732	4.07	-9.961	2.061	-2.808	6.47	2.38	5.661	9.618	0.717	-1.77	-6.287	-0.183	-10.978	-1.291	-0.128	3.479	-0.122	-0.854	-0.47	10.674	0.851	1.221	-5.127	-1.343	2.126	10.299	-0.093	0.977	-3.174	-0.183	1506697289
-10.137	-2.675	-3.405	3.662	2.014	0.427	3.003	-9.917	1.852	-2.014	4.761	1.282	6.315	9.059	0.444	-1.831	-6.287	-0.61	-10.353	-1.76	0.037	3.296	-0.122	-0.732	-0.035	10.515	1.104	1.343	-3.601	-1.343	1.358	10.637	-0.084	1.038	-2.319	-0.671	1506697289
-9.31	-2.509	-3.004	3.662	1.282	0.366	2.396	-10.073	1.733	-2.014	4.761	1.282	6.662	8.648	0.511	-0.732	-3.479	-0.854	-9.671	-2.345	0.099	3.235	-0.244	-0.854	-0.566	10.147	1.249	1.038	-2.625	-0.977	1.41	10.435	0.068	0.916	-2.625	-0.977	1506697289
-9.021	-2.041	-2.361	3.784	2.136	0.427	2.289	-9.469	1.592	-0.854	2.808	0.366	6.617	8.63	0.749	-0.732	-3.479	-0.854	-9.238	-2.469	-0.011	3.296	-0.122	-0.916	-1.261	9.583	1.164	0.793	-2.441	-0.61	1.493	9.942	-0.06	0.916	-2.625	-0.977	1506697289
-9.625	-1.451	-2.527	3.723	1.404	0.366	2.289	-9.469	1.592	-0.854	2.808	0.366	6.186	8.683	0.708	-0.366	-2.502	-0.244	-9.135	-2.193	-0.197	3.296	-0.366	-0.916	-1.656	9.298	1.171	0.671	-2.563	-0.488	2.32	9.758	0.023	0.549	-3.479	-0.977	1506697289
-9.609	-1.275	-2.298	3.418	0.977	0.244	2.285	-8.101	1.407	-0.366	2.625	-0.183	5.965	8.649	0.906	-0.366	-2.991	0.977	-8.916	-2.166	-0.217	3.235	-0.488	-0.916	-1.643	9.203	1.23	0.916	-2.625	-0.488	2.945	9.716	0.644	0.488	-2.502	-1.038	1506697289
-9.304	-1.357	-1.985	3.296	0.977	0.305	2.141	-7.662	1.107	-0.366	2.625	-0.183	5.791	8.685	1.109	-0.366	-2.991	0.977	-8.765	-2.091	-0.239	3.235	-0.488	-0.916	-1.474	9.251	1.192	1.221	-2.563	-0.366	2.522	9.538	0.848	0.488	-2.502	-1.038	1506697289
-9.579	-1.243	-2.168	3.418	0.793	0.244	2.105	-7.355	0.714	-0.488	2.808	0.427	5.745	8.821	1.331	-0.488	-3.174	1.099	-8.845	-2.056	-0.288	3.113	0.427	-0.427	-1.183	9.543	1.268	1.282	-2.38	-0.366	2.427	9.463	1.022	0.244	-1.953	-0.977	1506697289
-9.721	-1.089	-2.233	3.296	0.427	0.122	2.33	-7.299	0.501	-0.488	2.686	0.793	5.706	8.996	1.665	-0.488	-2.93	1.099	-8.894	-2.206	-0.402	2.93	0.549	-0.366	-1.036	9.886	1.404	1.038	-2.258	-0.427	2.157	9.767	0.89	-0.183	-2.258	-1.282	1506697289
-9.758	-1.207	-2.17	3.113	0.305	0	2.517	-7.439	0.343	-0.549	2.197	0.916	5.57	9.223	2.134	-0.366	-2.441	0.916	-8.881	-2.462	-0.49	2.808	0.732	-0.244	-1.043	10.2	1.375	0.61	-2.563	-0.427	1.914	9.802	0.879	-0.183	-2.258	-1.282	1506697289
-9.85	-1.33	-2.222	3.052	-0.244	0.061	2.834	-7.46	0.274	-0.671	2.014	0.732	5.418	9.423	2.458	-0.244	-1.892	0.549	-8.914	-2.573	-0.589	2.686	0.916	0	-0.979	10.392	1.237	0.122	-2.747	-0.427	1.495	9.952	1.012	-1.038	-2.93	-1.587	1506697289
-9.47	-1.576	-2.223	2.686	-0.671	0.122	3.163	-7.489	0.407	-1.038	2.197	0.549	5.23	9.619	2.473	-0.488	-1.343	0.122	-8.76	-2.656	-0.522	2.625	1.526	0.305	-1.034	10.468	1.037	-0.366	-2.93	-0.488	1.638	9.987	1.162	-1.099	-2.93	-1.587	1506697289
-10.198	-2.628	-1.829	2.014	-0.671	0.854	3.435	-7.49	0.559	-1.465	2.563	0.183	4.937	10	2.305	-0.977	-1.282	-0.427	-10.351	-2.868	-0.062	2.563	2.441	0.549	-1.205	10.513	0.901	-0.854	-3.113	-0.61	2.54	9.93	1.646	-1.099	-2.93	-1.587	1506697289
-11.487	-3.083	-1.506	1.587	-0.488	1.526	3.435	-7.49	0.559	-1.465	2.563	0.183	4.768	11.1	1.811	-1.587	-1.831	-0.854	-12.222	-1.183	-0.407	3.357	0.427	0.977	-1.357	11.053	1.526	-0.916	-3.235	-0.732	3.832	10.874	3.582	-2.93	-2.747	0.061	1506697289
-11.463	-3.273	-1.101	1.77	-1.831	1.404	3.364	-10.712	0.112	-0.732	2.258	0.122	5.05	11.414	1.39	-2.258	-2.808	-1.465	-11.523	-0.449	0.169	2.319	0.122	1.038	-1.765	11.649	3.036	0.244	-2.563	-0.977	3.951	12.633	5.916	-4.578	-1.587	1.587	1506697289
-9.97	-3.616	1.069	1.099	-1.404	1.221	3.364	-10.712	0.112	-0.732	2.258	0.122	5.05	11.414	1.39	-2.38	-3.052	-1.709	-11.523	-0.449	0.169	2.319	0.122	1.038	-2.476	10.744	3.682	-0.244	-2.197	-0.977	3.951	12.633	5.916	-4.578	-1.587	1.587	1506697289
-10.474	-2.711	1.164	0.549	-1.343	0.122	3.478	-11.228	-1.302	-0.061	1.282	-0.61	4.648	9.61	2.359	-1.526	-2.136	-1.16	-10.927	1.303	0.87	2.075	-0.305	0.488	-2.597	9.482	4.145	-0.671	-2.319	-0.854	-0.358	11.502	1.744	-2.441	-2.014	3.052	1506697289
-9.899	-3.052	0.444	0.916	-1.709	-0.671	3.208	-11.556	-1.389	-0.183	1.343	-1.831	3.985	9.246	2.139	-0.793	-0.977	-0.61	-10.837	1.489	0.452	2.075	-0.305	0.488	-2.292	9.024	4.484	-0.427	-1.709	-0.916	-1.457	11.445	1.567	-2.319	-2.319	3.357	1506697289
-8.128	-2.93	1.072	1.099	-0.427	-0.61	2.35	-11.602	-2.062	0.061	1.526	-3.845	3.734	8.698	2.193	-0.549	-0.916	-0.61	-9.959	1.404	0.476	1.343	-0.061	0.244	-2.06	8.77	4.344	-0.061	-1.526	-0.854	-1.771	10.542	1.662	-2.319	-2.319	3.357	1506697290
-7.967	-2.528	1.245	0.61	-0.061	-0.305	1.709	-10.605	-2.406	0.183	0.244	-4.517	3.723	7.923	2.518	-0.427	-1.282	-0.732	-9.351	1.687	0.573	0.977	-0.366	-0.061	-1.912	7.97	4.288	0.244	-1.16	-0.793	-1.12	8.414	2.05	-0.366	-2.93	1.526	1506697290
-8.213	-2.132	1.345	0.549	0.183	-0.183	1.709	-10.605	-2.406	0.183	0.244	-4.517	3.723	7.923	2.518	-0.305	-1.099	-0.61	-8.967	1.349	0.7	0.977	-0.366	-0.061	-1.932	7.246	4.231	0.244	-0.732	-0.732	1.069	7.539	2.163	1.038	0.549	1.648	1506697290
-8.695	-2.042	1.76	0.122	0.122	-0.244	1.525	-9.587	-2.286	0	0.061	-4.578	3.584	7.483	2.584	-0.061	-0.916	-0.366	-8.989	1.419	0.756	0.732	-0.488	-0.427	-2.056	7.173	4.163	0.305	-0.488	-0.488	1.788	7.779	2.611	1.038	0.549	1.648	1506697290
-9.071	-1.808	1.999	-0.061	0.427	-0.061	1.136	-8.542	-1.979	-0.183	0.549	-3.784	3.497	8.226	2.558	0.061	-0.793	-0.305	-9.207	1.516	0.829	0.244	-0.305	-0.671	-2.244	7.588	4.176	0.488	-0.183	-0.366	0.185	7.903	2.698	1.16	4.822	0.183	1506697290
-9.266	-1.865	1.682	-0.854	-0.122	-0.183	0.794	-8.223	-1.864	-0.183	0.549	-1.221	3.497	8.226	2.558	0.122	-0.793	-0.244	-9.422	1.448	0.773	0.244	-0.305	-0.671	-2.456	8.169	4.416	0.916	0.183	-0.183	0.573	7.807	1.954	2.808	1.16	-0.427	1506697290
-8.987	-2.365	1.581	-1.099	0.061	-0.122	0.841	-8.252	-1.605	-0.122	0.305	0.244	3.883	9.209	2.735	0.305	-0.854	-0.244	-9.481	1.223	0.646	-0.122	-0.061	-0.61	-2.611	8.707	4.487	0.793	0.427	0.061	2.562	9.251	3.56	2.808	1.16	-0.427	1506697290
-8.988	-2.957	1.805	-0.977	0.061	0.122	1.092	-8.291	-1.324	0.061	0.122	1.465	3.963	9.417	2.987	0.671	-0.183	-0.183	-9.502	1.111	0.569	-0.732	0.183	-0.61	-2.68	8.851	4.512	0.671	0.427	0.122	2.871	9.319	5.384	0.183	1.648	-0.671	1506697290
-9.534	-2.98	1.202	-0.854	0.61	0.061	1.414	-8.337	-1.023	0.061	0.122	1.465	3.963	9.417	2.987	0.977	0.427	0.122	-9.995	0.76	0.565	-0.732	0.183	-0.61	-2.651	8.772	4.337	0.427	0.427	0.061	3.378	9.036	3.987	1.831	0.732	0.122	1506697290
-9.258	-3.369	1.142	-0.488	0.854	-0.183	1.647	-8.765	-0.886	0.366	-0.122	2.502	3.686	9.835	2.647	1.099	0.61	0.366	-9.881	0.005	0.827	-1.038	0	-0.671	-2.707	9.009	3.903	0.366	0.61	0.061	0.1	9.796	3.006	1.831	0.732	0.122	1506697290
-9.477	-3.685	0.614	-0.549	0.854	0	2.071	-9.271	-0.818	0.61	-0.732	3.418	3.591	10.215	2.199	0.916	0.671	0.366	-10.209	-0.621	0.956	-0.977	-0.61	-0.671	-2.944	9.458	3.323	0.427	0.793	0.122	1.891	10.237	3.604	1.282	1.648	-0.549	1506697290
-9.451	-3.17	-0.592	-0.244	1.343	-0.183	2.743	-9.649	-0.616	0.671	-1.16	4.333	3.591	10.215	2.199	0.671	0.488	0.183	-10.014	-1.334	1.091	-0.977	-0.61	-0.671	-3.134	9.828	2.695	0.488	0.793	0.244	0.279	9.667	1.826	0.854	-1.526	-0.671	1506697290
-9.817	-3.11	-1.814	-0.61	0.671	-0.488	2.743	-9.649	-0.616	0.671	-1.16	4.333	3.988	10.458	1.415	0.488	0.305	-0.061	-9.572	-2.283	1.316	-1.221	-0.488	-0.61	-3.152	10.045	1.955	0.244	0.977	0.305	1.201	10.41	1.712	0.854	-1.526	-0.671	1506697290
-9.768	-3.708	-1.926	-0.488	0.549	-0.061	3.681	-9.484	0.196	0.366	-0.427	3.906	4.235	10.366	1.055	0.244	0.305	-0.183	-9.564	-3.354	1.324	-1.038	-0.244	-0.549	-3.456	9.926	1.195	-0.183	0.793	0.305	1.378	10.009	1.249	0.793	-0.122	-0.427	1506697290
-9.459	-3.508	-1.873	-0.244	0.61	0	3.731	-9.318	0.883	-0.61	0.305	1.709	4.235	10.366	1.055	-0.061	0.61	-0.183	-9.715	-3.758	1.22	-1.038	-0.244	-0.549	-3.591	9.946	0.561	-0.427	0.305	0.427	1.068	10.189	0.053	1.038	0.183	-0.305	1506697290
-9.469	-3.005	-1.955	-0.244	0.732	-0.061	3.78	-9.343	1.627	-0.793	0.427	0.854	4.076	10.415	-0.413	-0.61	0.183	-0.305	-9.647	-3.255	0.992	-0.732	-0.061	-0.549	-3.344	10.147	0.4	-0.061	0	0.427	0.67	10.026	0.072	1.038	0.183	-0.305	1506697290
-9.38	-2.702	-2.147	-0.183	0.366	-0.427	3.659	-9.268	2.232	-0.61	0.366	0.183	4.405	9.851	-0.806	-1.099	-1.221	-0.427	-9.091	-3.344	0.895	-0.488	-0.122	-0.244	-3.185	10.014	0.695	0.305	0.061	0.183	1.086	10.073	0.281	0.793	-0.61	-0.732	1506697290
-9.188	-2.943	-2.163	-0.122	0	-0.366	3.426	-8.605	2.513	-0.305	0.305	-0.427	4.405	9.851	-0.806	-1.038	-1.831	-0.244	-8.799	-3.536	1.004	-0.488	-0.122	-0.244	-3.076	9.499	0.775	0.183	-0.183	0.122	1.482	10.005	0.343	0.61	-0.305	-0.793	1506697290
-9.118	-3.311	-1.962	0.183	0.122	-0.244	3.165	-7.992	2.687	0	0.366	-0.916	4.89	9.064	-0.456	-0.488	-1.038	0	-8.734	-3.615	1.055	-0.305	-0.122	-0.305	-2.936	9.176	0.714	-0.122	-0.305	0.122	1.877	9.859	0.592	0.61	-0.305	-0.793	1506697290
-9.209	-3.254	-1.885	0.366	0.061	-0.122	3.165	-7.992	2.687	0	0.366	-0.916	4.528	9.239	-0.469	-0.122	0.122	0.183	-8.83	-3.807	0.951	0.305	-0.122	-0.305	-2.832	9.174	0.623	-0.183	-0.244	0.122	1.465	9.843	0.754	0.244	0.061	-0.366	1506697290
-9.312	-2.955	-1.873	0.427	0	-0.061	2.75	-8.106	2.367	0.305	0.122	-1.038	4.528	9.239	-0.469	-0.061	0.183	0.183	-9.178	-3.485	0.885	0.305	-0.122	-0.305	-2.722	9.349	0.562	-0.061	-0.366	0.061	1.158	9.93	0.895	0.122	-0.488	-0.183	1506697290
-9.722	-2.523	-1.84	0.488	-0.061	-0.122	2.777	-8.409	2.029	0.549	-0.061	-1.099	4.231	9.621	-0.209	-0.183	-0.427	0.122	-9.089	-3.364	0.885	0.488	-0.244	-0.244	-2.725	9.56	0.711	0.427	-0.244	-0.061	1.386	9.93	0.842	0.122	-0.488	-0.183	1506697290
-9.767	-2.652	-1.778	0.549	-0.305	-0.061	2.784	-8.588	1.652	0.61	0.061	-1.221	4.231	9.621	-0.209	-0.244	-1.038	0.061	-8.93	-3.553	0.993	0.61	-0.305	-0.061	-2.842	9.708	0.89	0.488	-0.244	-0.061	1.617	9.951	0.484	-0.122	-0.427	-0.061	1506697290
-9.627	-2.929	-1.487	0.916	-0.183	0.183	2.784	-8.588	1.652	0.488	0.427	-1.282	4.45	9.665	0.115	-0.183	-0.916	0	-9.326	-3.509	0.854	0.671	-0.122	-0.061	-2.909	9.94	0.907	0.244	-0.671	0.061	1.683	9.989	0.468	0	-0.244	-0.244	1506697290
-9.524	-2.533	-1.299	0.671	0.061	0.183	2.687	-8.751	1.322	0.244	0.671	-1.404	4.54	10.353	0.796	-0.122	-0.671	-0.122	-9.845	-3.017	0.864	0.977	0.122	-0.122	-2.649	10.354	1.074	0.183	-0.916	0.061	1.121	10.017	0.621	0	-0.244	-0.244	1506697290
-9.574	-2.263	-1.477	0.488	0.244	-0.061	2.506	-9.104	0.959	0.183	0.61	-1.465	4.547	10.263	1.098	-0.183	-0.61	-0.305	-9.743	-2.395	0.823	0.793	0.122	0.183	-2.345	10.574	1.538	0.305	-0.732	-0.061	1.195	9.935	0.273	-0.183	-1.099	-0.488	1506697291
-9.692	-2.528	-1.528	0.488	-0.183	0	2.542	-9.287	0.776	-0.122	0.732	-1.282	4.547	10.263	1.098	-0.244	-0.732	-0.427	-9.282	-1.943	0.851	0.793	0.122	0.183	-2.257	10.227	1.942	0.183	-0.61	-0.061	1.571	10.005	0.291	-0.183	-0.427	-0.61	1506697291
-9.252	-3.022	-0.895	0.61	-0.122	0.244	2.567	-8.921	0.706	-0.183	1.038	-1.282	4.661	9.207	2.201	-0.122	-0.366	-0.366	-9.115	-2.134	0.888	0.427	0.366	0.183	-2.268	9.505	1.974	-0.183	-0.916	0.061	1.248	9.941	0.714	-0.183	-0.427	-0.61	1506697291
-9.136	-2.816	-0.613	0.793	0.305	0.305	2.341	-8.727	0.63	-0.183	0.854	-1.221	4.416	9.244	2.336	-0.061	0.183	-0.244	-9.42	-2.09	0.701	0.488	0.671	0	-2.119	9.176	1.848	-0.488	-1.038	0.305	0.843	9.763	1.119	-0.305	-0.427	-0.61	1506697291
-9.471	-2.559	-0.668	0.732	0.244	0.244	2.341	-8.727	0.63	-0.183	0.854	-1.221	4.416	9.244	2.336	-0.427	0.305	-0.244	-9.56	-1.864	0.529	0.488	0.671	0	-1.939	9.318	1.981	-0.244	-0.793	0.427	0.726	9.765	1.304	-0.488	-0.977	-0.549	1506697291
-9.544	-2.456	-0.629	0.549	0.183	0.183	2.254	-8.782	0.587	-0.122	0.427	-1.038	4.115	9.617	1.848	-0.916	-0.427	-0.366	-9.775	-1.668	0.3	0.488	0.793	0.061	-1.971	9.54	2.186	0.061	-0.671	0.549	0.918	9.859	1.163	-0.488	-0.977	-0.549	1506697291
-9.556	-2.464	-0.583	0.427	0.183	0.061	2.315	-8.813	0.56	-0.122	0.427	-1.038	4.309	9.609	1.906	-1.16	-1.221	-0.305	-9.765	-1.398	0.218	0.305	0.671	0.122	-1.926	9.619	2.485	0.122	-0.732	0.549	0.836	9.893	1.171	-0.305	-0.244	-0.61	1506697291
-9.445	-2.545	-0.489	0.427	0.122	0.122	2.42	-8.717	0.513	-0.122	0.366	-0.305	4.309	9.609	1.906	-1.038	-1.282	-0.061	-9.63	-1.432	0.152	0.305	0.671	0.122	-1.792	9.624	2.675	-0.061	-0.671	0.366	0.391	9.865	1.451	-0.305	-0.366	-0.671	1506697291
-9.388	-2.61	-0.426	0.427	0.183	0.244	2.61	-8.412	0.42	-0.122	0.366	0.122	4.466	9.477	1.944	-0.61	-0.732	0.183	-9.641	-1.462	0.053	0.183	0.61	0.122	-1.7	9.507	2.736	-0.366	-0.671	0.244	0.477	9.783	1.55	-0.305	-0.366	-0.671	1506697291
-9.556	-2.474	-0.495	0.427	0.122	0.244	2.71	-8.412	0.421	-0.183	0.244	0.427	4.121	9.301	2.113	-0.366	-0.183	0.305	-9.623	-1.449	0	0.183	0.61	0.061	-1.678	9.399	2.658	-0.366	-0.61	0.244	0.627	9.745	1.657	-0.244	-0.305	-0.549	1506697291
-9.673	-2.322	-0.59	0.366	0	0.183	2.868	-8.394	0.4	-0.122	-0.122	0.977	4.121	9.301	2.113	-0.427	-0.061	0.305	-9.628	-1.498	-0.103	0.183	0.671	0.061	-1.689	9.384	2.576	-0.244	-0.61	0.305	0.508	9.865	1.677	-0.183	0	-0.427	1506697291
-9.628	-2.437	-0.53	0.366	-0.061	0.183	3.107	-8.514	0.444	-0.122	-0.122	0.977	4.057	9.314	2.175	-0.549	-0.488	0.183	-9.617	-1.574	-0.231	0.122	0.732	0	-1.65	9.447	2.561	-0.061	-0.671	0.427	0.206	9.92	1.556	-0.183	0	-0.427	1506697291
-9.507	-2.573	-0.423	0.366	0	0.183	3.107	-8.514	0.444	-0.183	-0.061	1.16	4.057	9.314	2.175	-0.549	-0.61	0.122	-9.698	-1.621	-0.386	0.183	0.732	0	-1.519	9.457	2.608	-0.061	-0.671	0.427	0.084	9.897	1.627	-0.061	-0.122	-0.549	1506697291
-9.508	-2.59	-0.504	0.305	0.061	0.183	3.365	-8.582	0.5	-0.244	0.122	1.221	4.194	9.277	2.256	-0.549	-0.427	0.122	-9.747	-1.637	-0.565	0.183	0.671	0	-1.342	9.453	2.64	-0.122	-0.61	0.366	0.031	9.825	1.689	-0.122	-0.122	-0.427	1506697291
-9.509	-2.562	-0.526	0.366	0.061	0.061	3.786	-8.691	0.715	-0.305	0.366	1.099	4.194	9.277	2.256	-0.549	-0.427	0.122	-9.831	-1.601	-0.664	0.305	0.427	0	-1.177	9.53	2.632	-0.122	-0.61	0.244	-0.083	9.868	1.719	-0.122	-0.122	-0.427	1506697291
-9.593	-2.533	-0.508	0.305	0.122	0.061	3.738	-8.784	0.741	-0.427	0.61	0.854	4.194	9.277	2.256	-0.549	-0.427	0.122	-9.899	-1.543	-0.705	0.244	0.305	0	-0.985	9.666	2.659	-0.061	-0.549	0.183	-0.248	9.829	1.581	-0.061	-0.061	-0.366	1506697291
-9.639	-2.448	-0.579	0.244	0	0	3.803	-8.764	0.793	-0.366	0.366	0.488	4.238	9.336	2.33	-0.427	-0.427	-0.183	-9.868	-1.619	-0.697	0.244	0.122	0.061	-0.859	9.744	2.683	-0.061	-0.305	0.122	-0.215	9.899	1.603	-0.061	-0.061	-0.305	1506697291
-9.56	-2.445	-0.508	0.244	0	-0.061	3.852	-8.649	0.839	-0.305	0.244	0.122	4.387	9.313	2.485	-0.305	-0.244	-0.305	-9.783	-1.517	-0.636	0.183	-0.061	0.061	-0.919	9.684	2.717	-0.122	-0.244	0.122	-0.274	9.872	1.581	-0.061	-0.061	-0.305	1506697291
-9.58	-2.346	-0.557	0.122	0.061	0	3.73	-8.62	0.842	-0.244	0.366	-0.488	4.387	9.313	2.485	-0.244	-0.122	-0.366	-9.762	-1.485	-0.587	0.122	0	0.061	-0.973	9.665	2.722	-0.183	-0.183	0.061	-0.295	9.877	1.607	0	-0.061	-0.305	1506697291
-9.619	-2.299	-0.584	0.122	0.061	0	3.572	-8.634	0.807	-0.122	0.122	-0.732	4.421	9.337	2.594	-0.244	-0.061	-0.366	-9.704	-1.526	-0.565	0.061	-0.061	0.122	-1.024	9.637	2.708	-0.183	-0.122	0.061	-0.206	9.865	1.601	0	-0.183	-0.244	1506697291
-9.615	-2.2	-0.597	0.061	0	0.061	3.503	-8.659	0.756	-0.061	0.061	-0.916	4.465	9.368	2.686	-0.244	-0.061	-0.305	-9.655	-1.522	-0.537	0	-0.122	0.122	-1.074	9.64	2.696	-0.244	-0.122	0.122	-0.006	9.883	1.721	0	-0.183	-0.244	1506697291
-9.605	-2.206	-0.592	0	0	0.061	3.39	-8.699	0.645	-0.061	0.061	-0.916	4.465	9.368	2.686	-0.305	0	-0.244	-9.655	-1.522	-0.537	-0.061	0.061	0.122	-1.129	9.597	2.695	-0.244	-0.122	0.122	-0.065	9.843	1.644	-0.061	-0.061	-0.183	1506697291
-9.606	-2.201	-0.633	-0.061	-0.061	0	3.269	-8.728	0.565	-0.061	0.061	-1.221	4.492	9.336	2.706	-0.366	0	-0.122	-9.642	-1.483	-0.563	-0.061	0.061	0.122	-1.111	9.564	2.716	-0.244	-0.183	0.183	-0.132	9.839	1.639	-0.061	0	-0.122	1506697291
-9.609	-2.33	-0.723	-0.122	-0.122	0	3.129	-8.738	0.504	-0.061	0.061	-1.221	4.453	9.301	2.638	-0.366	0	-0.061	-9.714	-1.483	-0.652	-0.122	0.183	0.122	-1.014	9.576	2.732	-0.244	-0.122	0.183	-0.202	9.819	1.576	-0.061	0	-0.122	1506697291
-9.56	-2.432	-0.695	-0.122	-0.183	0	3.003	-8.678	0.467	-0.061	0	-1.16	4.453	9.301	2.638	-0.366	0	0.061	-9.744	-1.504	-0.76	-0.183	0.305	0.122	-0.928	9.579	2.779	-0.244	-0.183	0.183	-0.193	9.862	1.597	-0.061	0.061	-0.122	1506697291
-9.561	-2.449	-0.599	0	-0.061	0	2.882	-8.614	0.415	-0.061	0	-1.16	4.451	9.283	2.622	-0.366	0.061	0.122	-9.771	-1.586	-0.829	-0.183	0.183	0.122	-0.843	9.56	2.778	-0.244	-0.122	0.122	-0.339	9.839	1.632	-0.122	0.061	0	1506697292
-9.653	-2.318	-0.608	0	-0.122	-0.061	2.814	-8.467	0.434	-0.061	-0.122	-1.038	4.28	9.164	2.596	-0.305	0.061	0.122	-9.69	-1.583	-0.812	-0.183	0.122	0.122	-0.865	9.493	2.792	-0.244	-0.122	0.183	-0.455	9.872	1.537	-0.122	0.061	0	1506697292
-9.733	-2.256	-0.657	0	-0.183	-0.122	2.816	-8.378	0.535	-0.183	-0.061	-0.732	4.28	9.164	2.596	-0.305	0.061	0.122	-9.732	-1.507	-0.836	-0.122	0.183	0.061	-0.883	9.452	2.783	-0.244	-0.061	0.183	-0.587	9.886	1.432	-0.122	-0.122	0	1506697292
-9.597	-2.316	-0.626	-0.061	-0.183	-0.061	2.816	-8.378	0.535	-0.244	0	-0.244	4.273	9.13	2.576	-0.305	0	0.122	-9.753	-1.468	-0.854	-0.122	0.183	0.061	-0.908	9.421	2.811	-0.122	-0.122	0.183	-0.465	9.933	1.48	0.061	-0.244	-0.183	1506697292
-9.545	-2.324	-0.622	-0.061	-0.122	0	2.952	-8.415	0.666	-0.244	0.061	0.305	4.18	9.123	2.495	-0.244	-0.122	0.122	-9.735	-1.463	-0.898	-0.061	0.183	0.061	-0.854	9.458	2.847	-0.061	-0.122	0.122	-0.17	9.893	1.561	0.061	-0.244	-0.183	1506697292
-9.569	-2.28	-0.641	-0.061	-0.122	-0.061	3.147	-8.459	0.694	-0.122	0	0.61	4.18	9.123	2.495	-0.183	-0.122	0.122	-9.697	-1.461	-0.93	-0.061	0.183	0	-0.791	9.448	2.844	-0.061	-0.061	0.061	-0.154	9.873	1.603	0	-0.183	-0.122	1506697292
-9.588	-2.263	-0.635	-0.122	-0.122	-0.061	3.298	-8.514	0.708	-0.061	-0.122	0.793	4.173	9.088	2.529	-0.061	-0.061	0.061	-9.704	-1.456	-0.952	-0.061	0.183	0	-0.798	9.446	2.833	-0.061	-0.061	0	-0.244	9.839	1.547	-0.061	-0.122	-0.061	1506697292
-9.576	-2.28	-0.648	-0.122	-0.122	0	3.423	-8.625	0.688	0	-0.244	0.854	4.17	9.11	2.668	-0.061	-0.122	0	-9.702	-1.43	-1.016	-0.122	0.244	0	-0.774	9.447	2.828	0	-0.122	0	-0.177	9.862	1.487	-0.061	-0.122	-0.061	1506697292
-9.6	-2.308	-0.622	-0.122	-0.122	0	3.592	-8.665	0.635	0.061	-0.366	0.793	4.17	9.11	2.668	0	-0.244	-0.061	-9.689	-1.421	-1.016	-0.061	0.244	0	-0.717	9.475	2.882	0.061	-0.061	-0.061	-0.182	9.879	1.501	-0.061	-0.061	0	1506697292
-9.586	-2.323	-0.605	-0.122	-0.122	0	3.875	-8.675	0.615	0.122	-0.366	0.671	4.268	9.1	2.734	0	-0.183	-0.122	-9.689	-1.421	-1.016	-0.122	0.244	0	-0.714	9.496	2.866	0.061	0	0	-0.337	9.867	1.492	-0.061	0	0	1506697292
-9.593	-2.363	-0.618	-0.122	-0.122	0	4.12	-8.69	0.685	0	-0.244	0.488	4.551	9.125	2.841	0	-0.183	-0.122	-9.717	-1.519	-1.12	-0.061	0.244	-0.061	-0.727	9.484	2.809	0.122	-0.061	0.061	-0.286	9.847	1.47	-0.061	-0.061	0	1506697292
-9.573	-2.4	-0.634	-0.061	0	-0.061	4.12	-8.69	0.685	0	-0.244	0.183	4.551	9.125	2.841	0	-0.183	-0.061	-9.717	-1.519	-1.12	0	0.244	-0.061	-0.69	9.563	2.799	0.122	-0.061	0.061	-0.286	9.847	1.47	-0.061	0	0	1506697292
-9.593	-2.379	-0.622	-0.122	-0.061	0	4.194	-8.583	0.699	0.061	-0.305	-0.122	4.683	9.19	2.774	-0.061	-0.183	0.061	-9.743	-1.485	-1.154	-0.061	0.122	-0.061	-0.636	9.619	2.793	0.122	0	0.061	-0.423	9.898	1.43	-0.061	0.061	0	1506697292
-9.605	-2.361	-0.601	-0.122	0	0	4.266	-8.479	0.757	0.061	-0.305	-0.122	4.76	9.161	2.742	0	-0.183	0.122	-9.75	-1.531	-1.239	0	0.061	-0.061	-0.61	9.639	2.751	0.122	0.061	0.061	-0.355	9.908	1.449	-0.061	0	0	1506697292
-9.581	-2.379	-0.598	-0.122	0	-0.061	4.242	-8.351	0.714	0.061	-0.183	-0.305	4.758	9.179	2.696	0	-0.122	0.183	-9.75	-1.531	-1.239	0	-0.061	-0.061	-0.63	9.684	2.704	0.122	0.061	0.061	-0.329	9.892	1.465	-0.061	0	0	1506697292
-9.603	-2.389	-0.617	-0.122	0	-0.061	3.943	-8.448	0.675	0	0.183	-0.488	4.694	9.239	2.674	0.061	-0.061	0.183	-9.733	-1.616	-1.256	0	-0.061	-0.122	-0.688	9.689	2.671	0.061	0.122	0.061	-0.392	9.868	1.434	0	0.061	0	1506697292
-9.598	-2.396	-0.636	-0.061	0.061	-0.061	3.767	-8.437	0.641	0	0.244	-0.61	4.554	9.258	2.687	0.061	-0.061	0.244	-9.704	-1.622	-1.302	0	-0.061	-0.061	-0.715	9.671	2.65	0.061	0.061	0.061	-0.384	9.88	1.45	0	0.061	0	1506697292
-9.583	-2.436	-0.634	-0.061	0	-0.061	3.597	-8.453	0.591	-0.061	0.244	-0.671	4.459	9.265	2.675	0	-0.061	0.183	-9.733	-1.605	-1.315	0	-0.122	-0.061	-0.677	9.689	2.651	0.061	0	0	-0.368	9.872	1.465	0	0.061	0	1506697292
-9.613	-2.382	-0.638	0	0.061	-0.061	3.597	-8.453	0.591	-0.122	0.244	-0.732	4.372	9.239	2.634	0	-0.122	0.122	-9.756	-1.659	-1.322	0	-0.122	-0.061	-0.614	9.672	2.626	0.061	0	0	-0.34	9.904	1.491	0	0.061	0.061	1506697292
-9.66	-2.311	-0.627	0	0	-0.122	3.431	-8.464	0.578	-0.122	0.244	-0.732	4.345	9.211	2.611	0.061	-0.122	0	-9.685	-1.654	-1.267	0.061	-0.183	-0.061	-0.622	9.713	2.61	0	0.061	-0.122	-0.309	9.912	1.513	0	0.061	0.061	1506697292
-9.624	-2.249	-0.596	0	0	-0.122	3.362	-8.478	0.579	-0.122	0.122	-0.732	4.365	9.247	2.644	0.061	-0.061	-0.122	-9.685	-1.654	-1.267	0.061	-0.244	-0.061	-0.658	9.705	2.594	0.061	0.061	-0.122	-0.297	9.912	1.477	0	0	0.061	1506697292
-9.643	-2.214	-0.63	0	0.061	-0.122	3.362	-8.478	0.579	-0.122	0	-0.61	4.399	9.253	2.669	0.061	-0.061	-0.244	-9.649	-1.622	-1.197	0.061	-0.183	-0.061	-0.752	9.66	2.566	0.061	0.061	-0.122	-0.196	9.881	1.529	0	-0.061	0	1506697292
-9.618	-2.211	-0.644	-0.061	-0.061	-0.122	3.286	-8.333	0.72	-0.183	0.122	-0.366	4.435	9.231	2.664	0	-0.122	-0.244	-9.637	-1.623	-1.178	0.061	-0.183	0	-0.768	9.636	2.565	0	-0.122	-0.183	-0.122	9.899	1.564	0	0	0	1506697292
-9.607	-2.251	-0.628	0	0	-0.061	3.236	-8.329	0.774	-0.244	0.183	-0.061	4.496	9.222	2.652	0	-0.122	-0.305	-9.618	-1.579	-1.166	0.061	-0.183	0	-0.706	9.646	2.58	0	-0.122	-0.183	-0.071	9.884	1.567	0	0	0	1506697292
-9.637	-2.202	-0.615	0	-0.061	0	3.285	-8.356	0.785	-0.183	0.122	0.122	4.577	9.177	2.64	0	-0.122	-0.305	-9.598	-1.53	-1.091	0.061	-0.183	0	-0.67	9.642	2.572	0	-0.061	-0.183	-0.016	9.886	1.625	-0.061	0	0.061	1506697292
-9.646	-2.156	-0.626	0	-0.061	0	3.424	-8.392	0.721	-0.061	0	0.244	4.663	9.155	2.657	0	-0.061	-0.305	-9.598	-1.53	-1.091	0	-0.122	0	-0.688	9.624	2.577	-0.061	0	-0.122	-0.016	9.886	1.625	-0.061	0	0.061	1506697293
-9.655	-2.146	-0.66	-0.061	-0.061	0	3.557	-8.4	0.711	-0.061	0	0.427	4.71	9.153	2.689	0	-0.061	-0.244	-9.598	-1.538	-1.089	-0.061	-0.061	0	-0.729	9.628	2.55	-0.061	-0.061	-0.061	-0.065	9.869	1.552	-0.061	-0.061	0.061	1506697293
-9.621	-2.194	-0.63	-0.061	-0.061	0	3.681	-8.464	0.69	0	-0.061	0.427	4.75	9.18	2.694	-0.061	-0.061	-0.183	-9.611	-1.535	-1.097	-0.061	0	0	-0.691	9.652	2.578	0	-0.061	0	-0.065	9.877	1.522	-0.061	-0.061	0.061	1506697293
-9.599	-2.239	-0.63	-0.061	-0.061	0	3.681	-8.464	0.69	0.061	-0.183	0.427	4.789	9.166	2.728	-0.061	-0.061	-0.061	-9.625	-1.504	-1.134	-0.061	0.061	0	-0.656	9.625	2.609	-0.061	0	0	-0.053	9.868	1.549	0	0	0	1506697293
-9.604	-2.237	-0.62	-0.061	-0.061	0	3.827	-8.412	0.691	0.061	-0.183	0.366	4.78	9.134	2.735	-0.061	0	0	-9.634	-1.5	-1.139	-0.122	0	0	-0.633	9.591	2.611	-0.061	0	0	-0.066	9.878	1.529	0	0	0	1506697293
-9.618	-2.245	-0.638	-0.061	-0.061	0	3.834	-8.451	0.693	0.061	-0.183	0.244	4.729	9.098	2.755	-0.061	0.061	0.061	-9.684	-1.522	-1.172	-0.122	0	0	-0.636	9.58	2.601	-0.061	0.061	0.061	-0.075	9.877	1.537	-0.061	0	0	1506697293
-9.621	-2.244	-0.633	-0.061	-0.061	0	3.844	-8.476	0.674	0.061	-0.183	0.183	4.673	9.121	2.718	-0.061	0.061	0.122	-9.684	-1.522	-1.172	-0.122	0	0	-0.642	9.593	2.611	-0.061	0.061	0.122	-0.075	9.877	1.537	-0.061	0	0	1506697293
-9.629	-2.238	-0.617	-0.122	-0.061	0	3.848	-8.466	0.669	0.061	-0.183	0.122	4.645	9.135	2.663	-0.061	0.061	0.122	-9.683	-1.515	-1.18	-0.122	0	-0.061	-0.646	9.594	2.622	-0.061	0.061	0.122	-0.071	9.887	1.517	-0.061	0	0	1506697293
-9.611	-2.227	-0.614	-0.122	-0.061	0	3.799	-8.479	0.668	0.061	-0.122	0.061	4.599	9.128	2.604	-0.061	0.061	0.183	-9.688	-1.511	-1.22	-0.122	0	-0.061	-0.651	9.591	2.616	0	0.122	0.122	-0.1	9.887	1.537	-0.061	0	0	1506697293
-9.621	-2.222	-0.597	-0.122	0	0	3.759	-8.475	0.679	0	-0.122	-0.061	4.545	9.138	2.56	0	0.061	0.183	-9.679	-1.497	-1.226	-0.122	-0.061	-0.061	-0.639	9.6	2.607	0	0.122	0.061	-0.079	9.863	1.525	-0.061	0	0	1506697293
-9.607	-2.229	-0.599	-0.122	-0.061	0	3.693	-8.454	0.696	0	-0.061	-0.061	4.475	9.147	2.556	0	0.061	0.122	-9.689	-1.525	-1.23	-0.122	0	-0.061	-0.66	9.595	2.6	0	0.122	0.061	-0.063	9.873	1.536	-0.061	0.061	0	1506697293
-9.599	-2.222	-0.574	-0.122	0	0	3.634	-8.446	0.705	0	-0.122	-0.122	4.441	9.158	2.574	0.061	0	0.122	-9.688	-1.531	-1.251	-0.122	-0.061	-0.061	-0.674	9.599	2.616	0.061	0.061	0	-0.078	9.859	1.544	-0.061	0.061	0	1506697293
-9.635	-2.18	-0.578	-0.122	-0.061	-0.061	3.573	-8.46	0.703	0	-0.122	-0.122	4.436	9.144	2.578	0.061	0	0.061	-9.691	-1.532	-1.244	-0.122	-0.061	-0.061	-0.653	9.58	2.614	0	0.061	0	-0.078	9.859	1.544	-0.061	0.061	0	1506697293
-9.655	-2.213	-0.567	-0.122	-0.061	-0.061	3.573	-8.46	0.703	0.061	-0.122	-0.122	4.411	9.143	2.611	0.122	0	0	-9.704	-1.543	-1.299	-0.061	-0.122	-0.061	-0.604	9.611	2.616	0.061	0.061	-0.061	-0.017	9.872	1.58	-0.061	0	0	1506697293
-9.631	-2.2	-0.562	-0.122	0	-0.061	3.561	-8.467	0.729	0	-0.061	-0.061	4.437	9.16	2.658	0.122	0	-0.061	-9.665	-1.537	-1.256	-0.122	-0.061	-0.122	-0.61	9.625	2.58	0.061	0.122	-0.061	-0.081	9.89	1.586	-0.061	0.061	0	1506697293
-9.6	-2.198	-0.55	-0.122	0	-0.061	3.482	-8.475	0.742	0.061	-0.183	0	4.497	9.16	2.696	0.122	0.061	-0.122	-9.665	-1.537	-1.256	-0.122	-0.061	-0.061	-0.641	9.621	2.57	0.061	0.061	-0.061	-0.081	9.89	1.586	-0.061	0.061	0	1506697293
-9.627	-2.21	-0.543	-0.122	0	0	3.527	-8.449	0.721	0.122	-0.183	0	4.547	9.183	2.698	0.061	0	-0.122	-9.634	-1.534	-1.245	-0.122	-0.061	-0.061	-0.648	9.635	2.574	0.061	0.061	-0.061	-0.048	9.856	1.579	0	0	0	1506697293
-9.701	-2.194	-0.575	-0.061	0	0	3.563	-8.421	0.658	0.122	-0.183	0	4.631	9.167	2.707	0.061	0	-0.122	-9.653	-1.526	-1.264	-0.122	-0.061	-0.061	-0.618	9.668	2.582	0	0.061	-0.061	-0.029	9.878	1.614	-0.061	0	0	1506697293
-9.65	-2.186	-0.55	-0.061	0	-0.061	3.583	-8.445	0.636	0.061	-0.061	0.061	4.683	9.216	2.711	0.061	0	-0.061	-9.697	-1.547	-1.287	-0.122	-0.122	-0.061	-0.634	9.715	2.596	0	0.061	-0.061	-0.071	9.905	1.622	0	0	0	1506697293
-9.606	-2.18	-0.579	-0.061	0	-0.061	3.573	-8.429	0.621	0.061	-0.061	0.061	4.682	9.24	2.717	0.061	0	-0.061	-9.656	-1.58	-1.291	-0.061	-0.061	-0.061	-0.641	9.697	2.556	0	0	-0.061	-0.072	9.872	1.609	0	0	0	1506697293
-9.644	-2.201	-0.605	-0.061	0	-0.061	3.664	-8.357	0.639	0.061	-0.183	0.122	4.682	9.24	2.717	0.061	0	-0.061	-9.667	-1.58	-1.291	-0.061	-0.061	-0.061	-0.61	9.661	2.578	0	0	-0.061	0.005	9.869	1.609	0	-0.061	0	1506697293
-9.641	-2.199	-0.601	-0.061	0.061	-0.061	3.72	-8.369	0.662	0	-0.183	0.122	4.682	9.24	2.717	0.061	0	-0.061	-9.671	-1.579	-1.297	-0.061	-0.122	-0.061	-0.589	9.652	2.566	0	0.061	0	-0.022	9.877	1.597	0	0.061	0	1506697293
-9.649	-2.21	-0.62	-0.061	0	-0.061	3.704	-8.375	0.697	-0.061	0	0.061	4.645	9.15	2.661	0	0	-0.061	-9.668	-1.572	-1.253	-0.061	-0.122	-0.061	-0.585	9.646	2.534	0	0.061	0	-0.044	9.884	1.574	0	0.061	0	1506697293
-9.621	-2.168	-0.618	-0.061	0	-0.061	3.704	-8.375	0.697	-0.061	-0.061	0.061	4.667	9.17	2.625	0	0.061	0	-9.641	-1.641	-1.232	-0.061	-0.122	-0.061	-0.636	9.67	2.527	-0.061	0.061	0	-0.033	9.879	1.566	0	0	0	1506697293
-9.637	-2.144	-0.636	-0.122	0.061	-0.061	3.744	-8.429	0.735	-0.061	0	0	4.669	9.209	2.604	0	0.061	0	-9.641	-1.641	-1.232	-0.061	-0.122	-0.061	-0.679	9.709	2.483	-0.061	0.061	0	-0.036	9.868	1.544	0	0	0	1506697293
-9.671	-2.19	-0.699	-0.122	0	-0.061	3.661	-8.451	0.817	-0.061	-0.061	-0.122	4.634	9.243	2.568	0	0	0	-9.662	-1.627	-1.22	-0.061	-0.122	0	-0.67	9.705	2.5	-0.061	0	0	0.029	9.872	1.548	0.061	0	0	1506697294
-9.623	-2.223	-0.695	-0.122	0	-0.061	3.661	-8.451	0.817	-0.061	-0.061	-0.122	4.6	9.205	2.548	0	0	0	-9.644	-1.605	-1.188	-0.061	-0.122	0	-0.597	9.695	2.486	-0.061	0.061	-0.061	0.005	9.899	1.51	0	0	0	1506697294
-9.6	-2.256	-0.718	-0.061	0	-0.061	3.557	-8.412	0.824	0	-0.122	-0.122	4.572	9.18	2.582	0	0.061	-0.061	-9.644	-1.605	-1.188	-0.122	-0.122	0	-0.605	9.668	2.483	-0.061	0.122	-0.061	-0.054	9.885	1.485	0	0.061	0	1506697294
-9.629	-2.245	-0.739	-0.061	-0.061	-0.061	3.508	-8.448	0.798	0	-0.122	-0.122	4.554	9.193	2.594	0	0.122	-0.061	-9.635	-1.656	-1.154	-0.061	-0.183	0	-0.689	9.678	2.45	-0.122	0.061	0	0.002	9.884	1.504	0	-0.061	0	1506697294
-9.622	-2.227	-0.746	-0.061	0	-0.061	3.472	-8.467	0.779	0	-0.122	-0.122	4.595	9.259	2.606	-0.061	0.061	-0.061	-9.639	-1.705	-1.119	-0.061	-0.122	0	-0.781	9.716	2.448	-0.122	0.061	0	0.038	9.909	1.486	0	-0.061	0	1506697294
-9.605	-2.261	-0.776	-0.061	-0.061	-0.061	3.438	-8.429	0.744	0	-0.183	-0.122	4.612	9.31	2.585	-0.061	0	0	-9.639	-1.705	-1.119	-0.061	-0.061	0.061	-0.793	9.702	2.468	-0.122	-0.061	0	0.016	9.914	1.482	0	0	0	1506697294
-9.542	-2.255	-0.743	0	0	0	3.438	-8.429	0.744	-0.061	-0.122	-0.061	4.582	9.249	2.585	-0.122	0	0	-9.643	-1.665	-1.098	-0.061	-0.122	0.061	-0.724	9.653	2.475	-0.122	-0.061	0	0.016	9.914	1.482	0	-0.061	0	1506697294
-9.622	-2.244	-0.774	0	0.061	-0.061	3.481	-8.431	0.726	-0.061	-0.061	0	4.523	9.188	2.548	-0.122	0.061	0	-9.67	-1.67	-1.11	0	-0.122	0.061	-0.671	9.65	2.493	-0.122	0	-0.061	0.073	9.845	1.422	-0.061	-0.061	0	1506697294
-9.625	-2.245	-0.803	-0.061	0	-0.061	3.53	-8.471	0.752	-0.122	-0.061	0.061	4.502	9.205	2.541	-0.122	0.061	-0.061	-9.642	-1.602	-1.059	0	-0.122	0.061	-0.709	9.634	2.523	-0.122	0.061	-0.061	-0.051	9.9	1.365	-0.061	-0.061	0	1506697294
-9.639	-2.278	-0.798	0	-0.061	-0.061	3.551	-8.489	0.754	-0.122	-0.061	0.061	4.512	9.166	2.534	-0.061	0.061	-0.061	-9.654	-1.556	-1.024	-0.061	-0.122	0.061	-0.779	9.586	2.549	-0.122	0	-0.061	-0.1	9.903	1.376	-0.061	-0.061	0	1506697294
-9.569	-2.311	-0.781	-0.061	0	-0.061	3.551	-8.489	0.754	-0.061	-0.061	0	4.516	9.177	2.527	-0.061	0	-0.061	-9.678	-1.576	-1.019	-0.061	-0.061	0	-0.739	9.615	2.56	-0.122	0	-0.061	-0.047	9.899	1.4	0	-0.061	-0.061	1506697294
-9.594	-2.309	-0.782	0	0	-0.061	3.565	-8.532	0.723	-0.061	-0.061	0	4.532	9.185	2.51	-0.061	0	-0.061	-9.714	-1.549	-1.035	-0.061	-0.061	0	-0.709	9.628	2.594	-0.061	0	-0.061	0.032	9.89	1.398	0	-0.061	-0.061	1506697294
-9.616	-2.272	-0.782	0	-0.061	-0.061	3.565	-8.532	0.723	0	-0.183	-0.061	4.555	9.174	2.516	0	0.061	-0.061	-9.702	-1.535	-1.047	-0.061	-0.122	0	-0.736	9.616	2.583	-0.061	0	-0.061	0.007	9.903	1.416	0	0	0	1506697294
-9.609	-2.274	-0.73	0	-0.061	-0.061	3.565	-8.532	0.723	0	-0.183	-0.061	4.535	9.135	2.548	0	0	-0.061	-9.671	-1.546	-1.024	-0.061	-0.122	0	-0.745	9.534	2.567	-0.061	0	-0.061	-0.016	9.899	1.433	-0.061	-0.061	0	1506697294
-9.594	-2.275	-0.706	0	-0.061	-0.061	3.565	-8.532	0.723	0	-0.183	-0.061	4.535	9.135	2.548	0	0	-0.061	-9.679	-1.53	-0.985	-0.061	-0.122	0	-0.774	9.543	2.578	0	0.061	-0.061	-0.016	9.899	1.433	0	-0.061	-0.061	1506697294
-9.6	-2.251	-0.717	0	-0.061	-0.061	3.563	-8.536	0.701	0	-0.122	-0.061	4.535	9.135	2.548	0	0	-0.061	-9.658	-1.537	-0.98	0	-0.061	0	-0.806	9.587	2.583	0	0.061	-0.061	0.042	9.881	1.481	-0.061	-0.061	-0.061	1506697294
-9.623	-2.267	-0.742	-0.061	-0.061	-0.061	3.519	-8.506	0.703	0	-0.122	-0.061	4.524	9.197	2.554	0	0	0	-9.682	-1.51	-0.971	0	-0.061	0	-0.834	9.598	2.611	0	0	-0.061	0.031	9.893	1.443	-0.061	-0.061	-0.061	1506697294
-9.588	-2.289	-0.748	-0.061	-0.061	-0.061	3.519	-8.506	0.703	0	-0.122	-0.061	4.484	9.205	2.585	0.061	-0.061	0.061	-9.696	-1.483	-0.977	0	-0.061	0	-0.811	9.615	2.629	0	0	-0.061	-0.006	9.915	1.42	-0.061	-0.061	-0.061	1506697294
-9.577	-2.345	-0.749	-0.061	0	-0.061	3.519	-8.506	0.703	0	-0.122	-0.061	4.451	9.211	2.613	0.061	-0.061	0.061	-9.705	-1.457	-0.995	-0.061	-0.061	0	-0.774	9.595	2.644	0	0	-0.061	-0.038	9.887	1.424	-0.061	0	-0.061	1506697294
-9.573	-2.36	-0.782	-0.061	0	-0.061	3.535	-8.476	0.711	0	-0.061	0	4.424	9.183	2.645	0.061	-0.061	0	-9.704	-1.459	-0.98	-0.061	-0.061	-0.061	-0.748	9.585	2.627	0	0	-0.061	-0.025	9.873	1.404	-0.061	0	-0.061	1506697294
-9.587	-2.338	-0.76	-0.061	0	-0.061	3.546	-8.495	0.706	0	-0.061	0	4.431	9.182	2.65	0.061	0	-0.061	-9.713	-1.474	-0.953	-0.061	-0.061	-0.061	-0.79	9.598	2.62	0	0	-0.061	-0.024	9.905	1.431	-0.061	0	-0.061	1506697294
-9.612	-2.314	-0.755	-0.061	-0.061	-0.061	3.546	-8.495	0.706	0	-0.061	0	4.471	9.229	2.616	0.061	0	-0.061	-9.695	-1.492	-0.95	-0.061	-0.061	-0.061	-0.841	9.615	2.604	0	0	-0.061	-0.036	9.904	1.459	-0.061	0	-0.061	1506697294
-9.595	-2.34	-0.723	-0.061	-0.061	-0.061	3.541	-8.49	0.672	0	-0.061	0	4.517	9.233	2.591	0	0	-0.061	-9.708	-1.479	-0.943	-0.061	-0.061	-0.061	-0.857	9.623	2.595	0	0	-0.061	-0.019	9.898	1.452	-0.061	0	-0.061	1506697294
-9.588	-2.364	-0.713	-0.061	-0.061	-0.061	3.53	-8.477	0.584	0	-0.061	0	4.551	9.222	2.576	0.061	0	0	-9.676	-1.5	-0.93	-0.061	-0.061	-0.061	-0.869	9.612	2.571	0	0	-0.061	-0.019	9.898	1.452	-0.061	0	-0.061	1506697294
-9.576	-2.363	-0.683	0	-0.061	-0.061	3.527	-8.506	0.56	0	-0.061	0	4.546	9.215	2.565	0	0	0	-9.66	-1.524	-0.902	-0.061	-0.061	-0.061	-0.898	9.6	2.528	0.061	0	0	-0.081	9.89	1.475	-0.061	0.061	-0.061	1506697294
-9.581	-2.346	-0.674	-0.061	0	-0.061	3.487	-8.525	0.662	0	-0.122	-0.061	4.54	9.22	2.552	0	-0.061	0	-9.643	-1.544	-0.921	-0.061	0	-0.061	-0.903	9.617	2.558	0.061	0	0	-0.098	9.863	1.486	-0.061	0	-0.061	1506697295
-9.6	-2.329	-0.708	-0.061	0	-0.061	3.469	-8.518	0.717	-0.061	-0.061	0	4.544	9.217	2.541	0	-0.061	0.061	-9.672	-1.505	-0.93	-0.061	0	-0.061	-0.876	9.634	2.562	0.061	0	0	-0.061	9.873	1.518	-0.061	0	-0.061	1506697295
-9.606	-2.355	-0.678	-0.061	-0.061	-0.061	3.504	-8.51	0.739	-0.061	-0.061	0	4.533	9.245	2.548	0.061	-0.061	0.061	-9.715	-1.512	-0.979	0	-0.061	-0.061	-0.822	9.68	2.586	0.061	0	0	-0.062	9.878	1.505	-0.061	0	-0.061	1506697295
-9.585	-2.357	-0.678	-0.061	-0.061	-0.061	3.523	-8.515	0.725	0.061	-0.061	0	4.512	9.259	2.606	0.061	0	0.061	-9.703	-1.5	-0.968	-0.061	-0.061	-0.061	-0.796	9.671	2.573	0	0.061	0	-0.122	9.875	1.517	-0.061	0.061	-0.061	1506697295
-9.612	-2.35	-0.696	-0.061	-0.061	-0.061	3.575	-8.507	0.688	0.061	-0.061	0.061	4.529	9.234	2.67	0	0.061	0	-9.671	-1.507	-0.944	-0.061	0	-0.061	-0.866	9.628	2.534	0	0	0	-0.096	9.884	1.54	-0.061	0	-0.061	1506697295
-9.593	-2.363	-0.672	-0.061	-0.061	0	3.637	-8.422	0.629	0	-0.061	0	4.502	9.258	2.681	-0.061	0	0	-9.671	-1.532	-0.962	-0.061	0	-0.061	-0.858	9.668	2.53	0	0	0	-0.062	9.881	1.532	0	0	-0.061	1506697295
-9.593	-2.328	-0.651	0	-0.061	0	3.63	-8.416	0.584	0.061	-0.061	-0.061	4.526	9.282	2.673	-0.061	-0.061	0	-9.67	-1.524	-0.975	-0.061	0	-0.061	-0.863	9.701	2.548	-0.061	-0.061	0	-0.085	9.89	1.549	0	0	-0.061	1506697295
-9.6	-2.327	-0.652	-0.061	-0.061	0	3.615	-8.408	0.546	0	-0.122	-0.122	4.563	9.294	2.639	-0.061	0	0	-9.689	-1.54	-1.002	-0.061	0	0	-0.859	9.705	2.54	-0.061	-0.061	0	-0.038	9.884	1.544	0	0	-0.061	1506697295
-9.604	-2.335	-0.645	-0.061	0	0	3.596	-8.396	0.559	-0.061	0	-0.061	4.539	9.259	2.634	-0.122	-0.061	0	-9.666	-1.528	-1.024	-0.061	0.061	0	-0.846	9.641	2.562	-0.061	-0.122	0	0.007	9.883	1.548	-0.061	-0.061	-0.061	1506697295
-9.619	-2.318	-0.648	-0.061	-0.061	0	3.577	-8.364	0.585	-0.061	0	-0.061	4.524	9.196	2.61	-0.122	-0.061	0	-9.7	-1.51	-1.029	0	-0.061	0	-0.791	9.636	2.578	-0.061	-0.061	0	-0.114	9.893	1.532	-0.061	0	0	1506697295
-9.601	-2.36	-0.623	0	-0.061	0	3.597	-8.385	0.597	-0.061	0	-0.061	4.528	9.191	2.586	-0.122	0	-0.061	-9.67	-1.498	-1.017	-0.061	0	0	-0.767	9.637	2.571	-0.061	-0.061	0	-0.114	9.893	1.532	-0.061	0	0	1506697295
-9.613	-2.292	-0.602	0	-0.061	0	3.608	-8.424	0.617	-0.122	0	-0.061	4.529	9.184	2.602	-0.061	0	-0.061	-9.666	-1.509	-1.024	-0.061	0	0	-0.81	9.621	2.561	-0.061	-0.061	0	-0.02	9.873	1.583	-0.061	-0.061	0	1506697295
-9.623	-2.237	-0.596	0	-0.061	0	3.595	-8.453	0.657	-0.122	0	-0.122	4.571	9.202	2.606	-0.122	-0.061	-0.061	-9.671	-1.526	-1.048	0	0.061	0	-0.817	9.63	2.572	-0.122	-0.061	0	-0.092	9.878	1.573	-0.061	-0.061	0	1506697295
-9.615	-2.267	-0.624	-0.061	-0.061	0	3.577	-8.455	0.691	-0.122	-0.061	-0.122	4.593	9.221	2.627	-0.122	-0.061	0	-9.694	-1.512	-1.069	0	0.061	0.061	-0.8	9.665	2.603	-0.061	-0.122	0	-0.023	9.875	1.538	-0.061	-0.061	0	1506697295
-9.612	-2.308	-0.657	-0.061	-0.061	0	3.567	-8.453	0.7	-0.061	-0.061	-0.122	4.593	9.238	2.645	-0.122	-0.061	0	-9.72	-1.439	-1.125	0	0.061	0.061	-0.727	9.676	2.661	-0.122	-0.122	0	-0.023	9.875	1.538	0	-0.061	0	1506697295
-9.597	-2.314	-0.685	-0.061	-0.061	-0.061	3.606	-8.449	0.674	-0.061	-0.061	-0.061	4.588	9.173	2.71	-0.061	0	0	-9.722	-1.419	-1.141	0	0	0.061	-0.66	9.633	2.677	-0.122	-0.061	-0.061	-0.117	9.878	1.512	0	0	0	1506697295
-9.599	-2.327	-0.701	-0.061	-0.061	0	3.651	-8.452	0.635	-0.061	-0.061	-0.061	4.553	9.126	2.745	-0.061	0	-0.061	-9.721	-1.398	-1.135	-0.061	0	0.061	-0.656	9.588	2.662	-0.122	-0.061	0	-0.051	9.892	1.481	0	-0.061	0	1506697295
-9.621	-2.268	-0.675	-0.061	-0.061	0	3.664	-8.465	0.574	-0.061	-0.061	-0.122	4.569	9.119	2.748	-0.122	0	-0.122	-9.716	-1.41	-1.138	-0.061	-0.061	0	-0.693	9.574	2.653	-0.122	-0.061	0	-0.011	9.885	1.498	0	-0.061	0	1506697295
-9.597	-2.241	-0.657	-0.122	-0.061	-0.061	3.644	-8.471	0.572	-0.061	-0.061	-0.122	4.608	9.136	2.716	-0.122	0	-0.061	-9.727	-1.404	-1.147	-0.061	-0.061	0	-0.713	9.582	2.667	-0.122	0	0	-0.024	9.897	1.491	0	-0.061	0	1506697295
-9.601	-2.267	-0.652	-0.122	0	-0.061	3.644	-8.471	0.572	-0.061	-0.061	-0.061	4.621	9.119	2.65	-0.122	0	-0.061	-9.711	-1.401	-1.154	-0.061	-0.061	0	-0.718	9.57	2.671	-0.061	0	0	0.035	9.874	1.506	0	-0.061	0	1506697295
-9.613	-2.272	-0.671	-0.061	-0.061	0	3.614	-8.458	0.591	-0.061	-0.061	-0.061	4.597	9.099	2.591	-0.061	0	-0.061	-9.702	-1.382	-1.119	-0.061	-0.122	0	-0.708	9.57	2.653	-0.061	0	-0.061	0.063	9.89	1.497	0	0	0	1506697295
-9.598	-2.271	-0.639	-0.061	0	-0.061	3.604	-8.486	0.641	-0.061	-0.061	-0.061	4.595	9.07	2.589	0	0	-0.061	-9.668	-1.402	-1.111	-0.061	-0.061	0	-0.737	9.544	2.647	-0.061	0	-0.061	0.012	9.889	1.485	0	0	0	1506697295
-9.629	-2.226	-0.644	-0.061	0	0	3.607	-8.465	0.648	-0.061	0	0	4.571	9.089	2.577	0	0	0	-9.673	-1.436	-1.097	-0.061	-0.061	-0.061	-0.77	9.55	2.653	-0.061	0	-0.061	0.012	9.889	1.485	0	0	0	1506697295
-9.619	-2.216	-0.644	-0.061	-0.061	0	3.592	-8.477	0.648	-0.061	-0.061	0	4.563	9.109	2.6	0	-0.061	0	-9.691	-1.389	-1.087	-0.061	0	-0.061	-0.769	9.57	2.65	0	0	0	0.018	9.884	1.513	-0.061	-0.061	0	1506697295
-9.631	-2.242	-0.662	-0.061	-0.061	-0.061	3.606	-8.502	0.634	0	-0.061	0	4.538	9.131	2.646	0	-0.061	0	-9.666	-1.443	-1.132	0	-0.061	-0.061	-0.723	9.619	2.664	0.061	0	0	0.077	9.875	1.506	0	0	0	1506697295
-9.623	-2.231	-0.66	-0.061	0	0	3.673	-8.494	0.675	0	0	0.061	4.552	9.129	2.72	0.061	0	0	-9.679	-1.407	-1.113	-0.061	0	-0.061	-0.718	9.58	2.639	0.061	0	0	0.05	9.898	1.513	0	0	0	1506697296
-9.616	-2.25	-0.665	-0.061	-0.061	0	3.71	-8.423	0.714	0	0	0	4.57	9.144	2.771	0	0	0	-9.656	-1.433	-1.114	-0.061	0	-0.061	-0.764	9.587	2.606	0	-0.061	0	0.09	9.881	1.485	0	-0.061	0	1506697296
-9.621	-2.245	-0.678	-0.061	-0.061	0	3.72	-8.447	0.707	0	0	0	4.59	9.182	2.754	-0.061	-0.061	0	-9.676	-1.44	-1.129	-0.061	0	-0.061	-0.755	9.634	2.639	0	-0.061	0	0.102	9.899	1.518	0	0	0	1506697296
-9.609	-2.208	-0.684	-0.061	0	0	3.747	-8.433	0.668	0.061	-0.061	0	4.652	9.165	2.718	-0.061	-0.061	0	-9.679	-1.452	-1.139	-0.061	0	-0.061	-0.712	9.644	2.652	-0.061	-0.061	0	0.059	9.897	1.471	-0.061	0	0	1506697296
-9.615	-2.273	-0.712	-0.061	0	0	3.734	-8.408	0.609	0.061	-0.061	-0.061	4.648	9.16	2.699	-0.061	0	0.061	-9.686	-1.442	-1.145	-0.061	0	-0.061	-0.712	9.629	2.631	0	-0.061	0	0.059	9.88	1.443	-0.061	0	0	1506697296
-9.598	-2.249	-0.723	-0.061	0	0	3.711	-8.378	0.604	0	0	-0.061	4.614	9.118	2.68	-0.061	-0.061	0	-9.697	-1.469	-1.174	-0.061	0.061	-0.061	-0.678	9.588	2.603	0	-0.061	0.061	0.085	9.892	1.467	-0.061	0	-0.061	1506697296
