# Supplementary material for: A deep learning approach for lower back-pain risk prediction during manual lifting
Source: PLoS One. 2021 Feb 19;16(2):e0247162. doi: 10.1371/journal.pone.0247162 (PMC7894914; doi:10.1371/journal.pone.0247162)
Supplement: S1 Data — (ZIP) [file pone.0247162.s001.zip › source-used/Subject_03_P1_Zone07_T3.csv]

Side_A_x	Side_A_y	Side_A_z	Side_G_x	Side_G_y	Side_G_z	LtWt_A_x	LtWt_A_y	LtWt_A_z	LtWt_G_x	LtWt_G_y	LtWt_G_z	RtWt_A_x	RtWt_A_y	RtWt_A_z	RtWt_G_x	RtWt_G_y	RtWt_G_z	Back_A_x	Back_A_y	Back_A_z	Back_G_x	Back_G_y	Back_G_z	UArm_A_x	UArm_A_y	UArm_A_z	UArm_G_x	UArm_G_y	UArm_G_z	Thig_A_x	Thig_A_y	Thig_A_z	Thig_G_x	Thig_G_y	Thig_G_z	Time_stp
-9.678	-1.979	-0.334	0	0	0	3.673	-8.851	0.769	-0.061	0	-0.061	3.273	9.524	1.637	-0.061	-0.061	0	-9.624	0.09	-2.15	0	0	0	-0.479	9.728	2.114	0	-0.061	-0.061	0.822	9.877	0.191	-0.061	-0.061	-0.061	1506694359
-9.688	-1.986	-0.346	0	-0.061	0	3.68	-8.859	0.788	-0.061	0	-0.061	3.303	9.507	1.659	-0.061	-0.061	0	-9.622	0.096	-2.157	0	0	0	-0.479	9.728	2.114	-0.061	-0.061	0	0.818	9.875	0.205	-0.061	-0.061	-0.061	1506694359
-9.682	-1.989	-0.347	0	0	0	3.663	-8.851	0.787	0	0	0	3.317	9.506	1.663	-0.061	0	0	-9.621	0.106	-2.166	0	0	0	-0.508	9.741	2.119	-0.061	-0.061	0	0.809	9.877	0.191	0	0	-0.061	1506694359
-9.676	-1.968	-0.336	0	-0.061	0	3.645	-8.853	0.784	0	0	0	3.323	9.527	1.653	-0.061	-0.061	0	-9.621	0.106	-2.166	0	0	0	-0.508	9.741	2.119	-0.061	-0.122	0	0.803	9.881	0.188	0	0	-0.061	1506694359
-9.694	-1.977	-0.327	0	0	-0.061	3.656	-8.872	0.739	0	-0.061	-0.061	3.326	9.496	1.654	-0.061	-0.061	0	-9.634	0.085	-2.187	0	0	0	-0.457	9.719	2.135	-0.061	-0.061	0	0.824	9.872	0.164	0	-0.061	-0.061	1506694359
-9.685	-1.985	-0.322	0	-0.061	-0.061	3.67	-8.879	0.738	-0.061	-0.061	-0.061	3.295	9.495	1.665	-0.061	-0.061	0	-9.649	0.14	-2.168	0	-0.061	-0.061	-0.447	9.733	2.127	0	-0.061	0	0.83	9.895	0.201	0	0	-0.061	1506694359
-9.683	-1.969	-0.331	-0.061	0	-0.061	3.656	-8.835	0.784	-0.061	0	0	3.303	9.505	1.693	-0.061	0	0	-9.613	0.104	-2.159	-0.061	0	0	-0.476	9.719	2.113	-0.061	0	-0.061	0.823	9.877	0.205	0	-0.061	-0.061	1506694359
-9.685	-1.988	-0.346	-0.061	-0.061	0	3.656	-8.835	0.784	-0.061	0	0	3.302	9.515	1.686	-0.061	0	0	-9.613	0.104	-2.159	-0.061	0	0	-0.476	9.719	2.113	-0.061	0	-0.061	0.828	9.869	0.194	-0.061	0	-0.061	1506694359
-9.68	-2.006	-0.315	0	0	0	3.647	-8.825	0.743	0	-0.122	-0.061	3.297	9.519	1.662	-0.061	0	0	-9.639	0.123	-2.18	-0.061	-0.061	0	-0.467	9.751	2.133	-0.061	0	0	0.839	9.883	0.203	-0.061	0	-0.061	1506694359
-9.695	-2.006	-0.327	-0.061	0	-0.061	3.645	-8.825	0.689	0	-0.061	-0.061	3.323	9.521	1.637	-0.061	0	0	-9.639	0.123	-2.18	-0.061	-0.061	0	-0.467	9.751	2.133	-0.061	0	0	0.829	9.877	0.203	-0.061	0	-0.061	1506694359
-9.678	-2.018	-0.334	-0.061	0	-0.061	3.642	-8.82	0.675	-0.061	-0.061	0	3.273	9.516	1.659	0	0	0	-9.634	0.104	-2.18	-0.061	-0.061	0	-0.471	9.749	2.117	-0.061	0	0	0.803	9.889	0.194	-0.061	0	-0.061	1506694359
-9.661	-2.034	-0.334	0	0	-0.061	3.639	-8.823	0.705	-0.061	-0.061	0	3.275	9.519	1.67	0	0	-0.061	-9.636	0.105	-2.183	-0.061	-0.061	0	-0.483	9.734	2.11	-0.061	0	0	0.799	9.881	0.197	-0.061	0	-0.061	1506694359
-9.673	-2.025	-0.333	0	0.061	0	3.681	-8.83	0.718	-0.061	-0.061	0	3.271	9.51	1.671	0	0	0	-9.643	0.109	-2.165	-0.061	-0.061	0	-0.484	9.739	2.111	-0.061	0	-0.061	0.787	9.878	0.185	-0.061	0	-0.061	1506694360
-9.697	-1.985	-0.361	0	0	-0.061	3.689	-8.842	0.741	-0.061	-0.061	0	3.271	9.513	1.668	0	0	-0.061	-9.63	0.135	-2.151	-0.061	-0.061	0	-0.464	9.749	2.137	-0.061	0	-0.061	0.796	9.884	0.191	-0.061	0	0	1506694360
-9.682	-2.017	-0.378	0	0	0	3.697	-8.859	0.78	-0.061	-0.061	-0.061	3.272	9.527	1.681	0	0.061	-0.061	-9.625	0.111	-2.138	-0.061	-0.061	0	-0.536	9.755	2.14	-0.061	0	-0.061	0.798	9.89	0.194	-0.061	-0.061	-0.061	1506694360
-9.678	-2.004	-0.361	0	0	0	3.694	-8.884	0.793	-0.061	-0.061	-0.061	3.254	9.544	1.713	0	0	-0.061	-9.625	0.111	-2.138	-0.061	-0.061	0	-0.536	9.755	2.14	-0.061	0	-0.061	0.83	9.878	0.237	0	0	0	1506694360
-9.67	-1.981	-0.362	0	0	0	3.7	-8.863	0.798	-0.061	-0.061	-0.061	3.241	9.549	1.723	-0.061	0	-0.061	-9.606	0.122	-2.129	-0.061	-0.061	0	-0.519	9.731	2.139	-0.061	-0.061	0	0.827	9.884	0.206	-0.061	0	0	1506694360
-9.685	-1.994	-0.383	0	0	0	3.698	-8.835	0.778	0	0	0	3.226	9.533	1.726	-0.061	0	-0.061	-9.606	0.122	-2.129	0	-0.061	0	-0.536	9.731	2.178	-0.061	0	0	0.8	9.875	0.196	-0.061	-0.061	0	1506694360
-9.68	-2.017	-0.376	0	0	0	3.714	-8.838	0.726	0	0	0	3.224	9.528	1.72	-0.061	0	-0.061	-9.609	0.132	-2.126	0	-0.061	0	-0.536	9.731	2.178	-0.061	-0.061	0	0.819	9.881	0.22	0	-0.061	-0.061	1506694360
-9.679	-1.985	-0.378	0	0	0	3.744	-8.859	0.702	0	0	-0.061	3.212	9.54	1.696	-0.061	0	-0.061	-9.624	0.129	-2.133	0	-0.061	0	-0.536	9.741	2.163	-0.061	-0.061	0	0.825	9.893	0.225	-0.061	0	0	1506694360
-9.677	-1.982	-0.401	0	0	0	3.754	-8.818	0.658	-0.061	0	-0.061	3.222	9.52	1.665	-0.061	-0.061	-0.061	-9.622	0.141	-2.128	0	-0.061	0	-0.525	9.731	2.181	-0.061	-0.061	0	0.812	9.863	0.185	-0.061	0	0	1506694360
-9.682	-1.971	-0.403	0	0	0	3.738	-8.782	0.659	-0.061	0.061	-0.061	3.246	9.513	1.662	-0.061	0	-0.061	-9.629	0.16	-2.128	0	-0.061	0	-0.523	9.722	2.18	-0.061	-0.061	-0.061	0.827	9.874	0.213	-0.061	-0.061	0	1506694360
-9.685	-1.977	-0.403	0	0	0	3.723	-8.794	0.668	-0.061	0	-0.061	3.228	9.503	1.674	-0.061	-0.061	-0.061	-9.637	0.181	-2.138	0	-0.061	0	-0.506	9.714	2.176	-0.061	-0.061	0	0.823	9.879	0.236	-0.061	-0.061	0	1506694360
-9.692	-1.982	-0.396	0	0	0	3.738	-8.845	0.669	-0.061	0	-0.061	3.243	9.521	1.689	-0.061	-0.061	-0.061	-9.637	0.181	-2.138	0	-0.061	0	-0.492	9.735	2.21	-0.061	-0.061	-0.061	0.822	9.872	0.194	-0.061	-0.061	0	1506694360
-9.69	-1.969	-0.406	0	0	0	3.722	-8.85	0.712	-0.061	0	-0.061	3.243	9.53	1.723	-0.061	-0.061	-0.061	-9.639	0.184	-2.147	0	-0.061	0	-0.486	9.733	2.205	-0.061	-0.061	-0.061	0.807	9.884	0.221	-0.061	-0.061	0	1506694360
-9.684	-1.975	-0.409	0	0	0	3.703	-8.854	0.75	-0.061	0	-0.061	3.237	9.505	1.776	-0.061	-0.061	-0.061	-9.633	0.187	-2.14	0	-0.061	0	-0.484	9.7	2.204	-0.061	-0.061	-0.061	0.807	9.877	0.219	-0.061	-0.061	0	1506694360
-9.676	-1.969	-0.416	0	0	0	3.701	-8.853	0.756	-0.061	0	-0.061	3.253	9.516	1.775	-0.061	-0.061	-0.061	-9.637	0.189	-2.146	0	-0.061	0	-0.475	9.711	2.237	-0.061	-0.061	0	0.823	9.879	0.218	-0.061	-0.061	0	1506694360
-9.685	-1.956	-0.413	0	0	0	3.686	-8.862	0.75	-0.061	0	-0.061	3.249	9.52	1.755	-0.061	-0.061	-0.061	-9.646	0.221	-2.149	0	-0.061	0	-0.475	9.711	2.237	-0.061	-0.061	-0.061	0.833	9.877	0.22	-0.061	-0.061	0	1506694360
-9.705	-1.957	-0.407	0	0	-0.061	3.663	-8.857	0.672	0	0	-0.061	3.202	9.473	1.742	-0.061	-0.061	-0.061	-9.633	0.224	-2.11	0	-0.122	0	-0.428	9.701	2.239	-0.061	-0.061	-0.061	0.842	9.881	0.233	-0.061	-0.061	0	1506694360
-9.696	-1.928	-0.432	0	0	-0.061	3.674	-8.831	0.697	0	0	-0.061	3.222	9.479	1.738	-0.061	0	-0.122	-9.633	0.224	-2.11	0	-0.061	0	-0.522	9.689	2.225	-0.061	0	-0.061	0.834	9.892	0.249	-0.061	-0.061	0	1506694360
-9.7	-1.918	-0.42	0	-0.061	-0.061	3.674	-8.845	0.67	-0.061	0.061	0	3.268	9.487	1.738	0	0	-0.061	-9.635	0.215	-2.099	0	-0.122	0	-0.522	9.689	2.225	-0.061	0	-0.061	0.843	9.879	0.257	0	-0.061	0	1506694360
-9.684	-1.949	-0.42	0	0	0	3.653	-8.843	0.683	0	0	0	3.257	9.489	1.718	-0.061	-0.061	-0.061	-9.648	0.238	-2.085	0	-0.061	0	-0.518	9.691	2.226	-0.061	-0.061	-0.061	0.872	9.873	0.232	0	0	0	1506694360
-9.689	-1.937	-0.416	-0.061	-0.061	-0.061	3.651	-8.835	0.639	0	0	0	3.263	9.485	1.684	-0.061	-0.061	-0.061	-9.648	0.238	-2.085	-0.061	-0.061	0	-0.48	9.716	2.227	0	-0.061	0	0.876	9.885	0.218	0	0	0	1506694360
-9.7	-1.946	-0.429	-0.061	-0.061	-0.061	3.664	-8.843	0.641	0	-0.061	0	3.269	9.489	1.682	0	0	-0.061	-9.641	0.233	-2.092	-0.061	-0.061	0	-0.463	9.727	2.244	0	0	-0.061	0.874	9.881	0.23	-0.061	0	0	1506694360
-9.67	-1.962	-0.409	-0.061	-0.122	-0.061	3.664	-8.843	0.641	-0.061	0	0	3.265	9.488	1.72	0	0	-0.061	-9.646	0.233	-2.07	-0.061	-0.061	-0.061	-0.492	9.703	2.225	0	0	-0.061	0.845	9.874	0.215	0	0	-0.061	1506694360
-9.66	-1.988	-0.394	-0.061	-0.061	-0.061	3.671	-8.843	0.674	-0.061	-0.061	0	3.237	9.482	1.749	0	0	0	-9.641	0.237	-2.049	-0.061	-0.061	-0.061	-0.518	9.666	2.22	0	0	-0.061	0.841	9.861	0.209	0	0	-0.061	1506694360
-9.679	-1.974	-0.395	-0.061	-0.061	0	3.671	-8.843	0.674	0	-0.061	0	3.207	9.487	1.731	0	-0.061	0	-9.631	0.219	-2.032	-0.061	-0.061	-0.061	-0.493	9.701	2.225	0	0.061	-0.061	0.847	9.865	0.238	-0.061	-0.061	0	1506694360
-9.692	-1.968	-0.406	-0.061	-0.061	-0.061	3.647	-8.829	0.685	0	-0.122	-0.061	3.206	9.514	1.712	0	0.061	0	-9.629	0.212	-2.025	-0.061	-0.061	-0.061	-0.546	9.707	2.225	0	0.061	0	0.834	9.875	0.215	-0.061	0	0	1506694361
-9.68	-2.017	-0.386	-0.061	-0.122	-0.061	3.632	-8.859	0.658	0	-0.122	-0.061	3.174	9.548	1.725	0	0	0	-9.629	0.212	-2.025	-0.061	0	-0.061	-0.596	9.707	2.18	0	0	-0.061	0.835	9.875	0.212	-0.061	0	-0.061	1506694361
-9.674	-2.022	-0.388	-0.061	-0.061	0	3.647	-8.866	0.632	0	-0.122	0	3.162	9.545	1.709	0	-0.061	0	-9.647	0.19	-2.042	-0.061	0	-0.061	-0.596	9.707	2.18	0	0	0	0.825	9.873	0.248	-0.061	0	-0.061	1506694361
-9.684	-2.004	-0.388	0	-0.061	-0.061	3.644	-8.855	0.633	0	-0.122	0	3.161	9.534	1.698	0	-0.061	0	-9.653	0.214	-2.064	-0.061	0	-0.061	-0.555	9.722	2.208	0	-0.061	0	0.821	9.872	0.22	-0.061	-0.061	0	1506694361
-9.668	-1.998	-0.371	0	-0.061	-0.061	3.644	-8.843	0.651	-0.061	-0.122	0	3.158	9.551	1.69	0	-0.061	-0.061	-9.653	0.214	-2.064	-0.061	0	-0.061	-0.575	9.729	2.184	0	0	-0.061	0.805	9.872	0.234	0	-0.061	-0.061	1506694361
-9.674	-1.987	-0.347	0	-0.061	0	3.688	-8.848	0.656	-0.061	-0.061	0	3.141	9.552	1.701	0	-0.061	-0.061	-9.649	0.197	-2.074	-0.061	0	-0.061	-0.575	9.729	2.184	0	-0.061	-0.061	0.812	9.871	0.227	-0.061	-0.061	0	1506694361
-9.698	-1.971	-0.34	0	-0.061	0	3.688	-8.848	0.656	-0.061	-0.061	0.061	3.152	9.539	1.717	0	-0.061	-0.061	-9.646	0.197	-2.099	0	0	-0.061	-0.557	9.715	2.189	0	-0.061	-0.061	0.819	9.869	0.231	0	0	0	1506694361
-9.704	-1.952	-0.335	0	-0.061	-0.061	3.743	-8.862	0.699	-0.061	-0.061	0	3.169	9.539	1.715	0	-0.061	-0.061	-9.646	0.197	-2.099	0	-0.061	-0.061	-0.528	9.719	2.198	0	-0.061	-0.061	0.833	9.884	0.224	-0.061	-0.061	-0.061	1506694361
-9.713	-1.962	-0.36	-0.061	-0.061	-0.061	3.743	-8.862	0.699	-0.061	-0.061	0	3.206	9.56	1.719	0	-0.061	-0.061	-9.631	0.207	-2.094	0	-0.061	-0.061	-0.534	9.741	2.188	0	-0.061	-0.061	0.817	9.872	0.23	0	0	-0.061	1506694361
-9.676	-2.006	-0.354	0	-0.061	-0.061	3.767	-8.857	0.701	-0.061	0	0	3.22	9.536	1.713	0	-0.061	-0.061	-9.65	0.176	-2.128	0	-0.061	-0.061	-0.516	9.733	2.181	0	-0.061	-0.061	0.781	9.896	0.212	0	-0.061	-0.061	1506694361
-9.673	-2.01	-0.334	0	-0.061	-0.061	3.744	-8.855	0.709	-0.061	0	0	3.267	9.532	1.727	0	-0.061	-0.061	-9.65	0.176	-2.128	0	-0.061	-0.061	-0.495	9.738	2.16	0	-0.061	-0.061	0.817	9.886	0.225	0	-0.061	-0.061	1506694361
-9.68	-1.985	-0.337	0	-0.061	-0.061	3.731	-8.844	0.678	0	0	-0.061	3.265	9.534	1.714	0	-0.061	-0.061	-9.662	0.144	-2.145	0	-0.061	-0.061	-0.513	9.739	2.153	0	-0.061	-0.061	0.842	9.886	0.246	0	-0.061	-0.061	1506694361
-9.683	-1.958	-0.34	0	-0.061	-0.061	3.689	-8.815	0.679	0	0	0	3.279	9.539	1.676	0	-0.122	-0.061	-9.649	0.175	-2.143	0	-0.122	-0.061	-0.51	9.746	2.16	0	-0.122	-0.061	0.845	9.873	0.242	0	-0.061	-0.061	1506694361
-9.67	-1.976	-0.339	0	0	-0.061	3.665	-8.814	0.701	-0.061	0	0	3.263	9.52	1.652	0	-0.061	-0.061	-9.649	0.175	-2.143	0	-0.122	-0.061	-0.499	9.723	2.171	0	-0.061	-0.061	0.861	9.885	0.233	0	-0.061	-0.061	1506694361
-9.69	-1.969	-0.33	0	-0.061	-0.061	3.665	-8.814	0.701	-0.061	0.061	0.061	3.191	9.503	1.64	0	-0.122	-0.061	-9.647	0.126	-2.146	0.061	-0.183	-0.061	-0.493	9.717	2.14	0	-0.061	-0.122	0.895	9.872	0.256	0	-0.061	-0.061	1506694361
-9.679	-1.916	-0.323	0	0	-0.061	3.682	-8.869	0.718	-0.061	0.061	0.061	3.179	9.532	1.653	0	-0.122	-0.061	-9.641	0.175	-2.121	0	-0.122	-0.061	-0.5	9.743	2.15	0	-0.061	-0.122	0.903	9.868	0.27	-0.061	0	0	1506694361
-9.722	-1.918	-0.36	-0.061	-0.061	-0.061	3.639	-8.859	0.737	-0.061	0.061	0	3.191	9.525	1.662	0	-0.061	-0.122	-9.603	0.153	-2.066	0	-0.122	-0.061	-0.571	9.711	2.131	0	-0.061	-0.122	0.883	9.849	0.23	0	-0.061	0	1506694361
-9.694	-1.958	-0.333	-0.061	-0.061	-0.061	3.621	-8.862	0.744	0	0.061	0	3.196	9.531	1.64	0	-0.122	-0.122	-9.61	0.148	-2.036	0	-0.061	-0.061	-0.593	9.728	2.126	0	-0.122	-0.061	0.898	9.877	0.223	0	-0.061	0	1506694361
-9.686	-1.976	-0.309	-0.061	-0.061	-0.061	3.606	-8.893	0.706	0	0.061	0	3.26	9.563	1.627	0	-0.061	-0.122	-9.621	0.156	-2.023	0	-0.061	-0.061	-0.584	9.758	2.121	0	-0.122	-0.061	0.91	9.877	0.236	0	0	0	1506694361
-9.677	-1.98	-0.335	-0.061	-0.061	-0.061	3.589	-8.885	0.679	0	0	0	3.285	9.552	1.648	0	-0.122	0	-9.625	0.14	-2.017	0	-0.061	-0.061	-0.579	9.749	2.132	0	-0.061	-0.061	0.853	9.871	0.228	0	0	0	1506694361
-9.683	-1.991	-0.321	-0.061	-0.061	0	3.566	-8.849	0.687	0	0	0	3.293	9.528	1.686	0	-0.061	-0.061	-9.622	0.135	-2.003	0	-0.061	-0.061	-0.579	9.726	2.104	0	-0.061	-0.061	0.866	9.869	0.211	-0.061	0	-0.061	1506694361
-9.686	-2.001	-0.322	0	-0.061	0	3.604	-8.845	0.689	-0.061	-0.061	0	3.299	9.519	1.692	-0.061	-0.061	0	-9.625	0.136	-2.001	0	0	-0.061	-0.58	9.702	2.12	0	-0.061	0	0.849	9.85	0.223	0	0	0	1506694361
-9.683	-1.997	-0.342	0	-0.061	-0.061	3.612	-8.867	0.656	0	0	0	3.322	9.542	1.662	-0.061	-0.061	0.061	-9.633	0.135	-2.017	0	0	-0.061	-0.598	9.747	2.111	0	-0.061	0	0.819	9.866	0.197	0	-0.061	-0.061	1506694361
-9.677	-2.011	-0.329	0	-0.061	-0.061	3.603	-8.876	0.656	0	0	-0.061	3.315	9.558	1.644	-0.061	0	0.061	-9.633	0.146	-2	-0.061	0	-0.061	-0.605	9.775	2.125	-0.061	0	0	0.837	9.879	0.194	0	-0.061	-0.061	1506694361
-9.656	-2.031	-0.324	0	-0.061	0	3.607	-8.88	0.685	-0.061	-0.061	-0.061	3.238	9.556	1.639	-0.061	0	0.061	-9.649	0.126	-2.024	0	0	-0.061	-0.585	9.746	2.11	-0.061	0	0	0.824	9.871	0.182	0	0	-0.061	1506694361
-9.662	-2.023	-0.33	0	-0.061	0	3.588	-8.857	0.712	-0.061	0	-0.061	3.183	9.527	1.626	-0.061	0	0	-9.656	0.118	-2.028	0	0	-0.061	-0.59	9.725	2.102	-0.061	0	0	0.822	9.878	0.187	0	0	-0.061	1506694362
-9.684	-2.015	-0.313	-0.061	-0.061	-0.061	3.582	-8.856	0.702	-0.061	0	-0.061	3.176	9.543	1.615	-0.061	-0.061	0	-9.664	0.106	-2.035	0	0	-0.061	-0.585	9.739	2.109	-0.061	0	0	0.842	9.871	0.2	0	0	-0.061	1506694362
-9.686	-2.013	-0.333	-0.061	-0.061	-0.061	3.576	-8.861	0.7	-0.061	-0.061	-0.061	3.152	9.564	1.585	-0.061	-0.061	0	-9.671	0.118	-2.055	0	-0.061	0	-0.599	9.756	2.111	-0.061	0	0	0.836	9.879	0.194	0	0	0	1506694362
-9.671	-2.015	-0.339	-0.061	0	-0.061	3.57	-8.886	0.684	-0.061	0	0	3.139	9.566	1.556	-0.061	-0.061	-0.061	-9.671	0.116	-2.06	0	-0.061	0	-0.587	9.756	2.102	0	-0.061	-0.061	0.792	9.879	0.182	0	0	0	1506694362
-9.679	-2.007	-0.316	-0.061	-0.061	-0.061	3.573	-8.886	0.688	-0.061	0	0	3.127	9.537	1.579	0	-0.061	-0.061	-9.668	0.122	-2.061	0	-0.061	0	-0.572	9.741	2.111	0	-0.061	-0.061	0.836	9.873	0.205	0	0	-0.061	1506694362
-9.67	-2.018	-0.317	-0.061	-0.061	-0.061	3.573	-8.886	0.688	-0.061	0	0	3.151	9.542	1.598	0	-0.061	-0.122	-9.654	0.123	-2.041	0	-0.061	0	-0.569	9.738	2.109	0	-0.061	-0.061	0.811	9.873	0.177	0	0	-0.061	1506694362
-9.671	-2.028	-0.298	0	-0.061	-0.061	3.566	-8.87	0.688	-0.061	-0.061	0	3.191	9.56	1.608	0	-0.061	-0.122	-9.667	0.13	-2.04	-0.061	-0.061	0	-0.572	9.738	2.111	0	-0.061	-0.122	0.831	9.869	0.207	0	0	-0.061	1506694362
-9.683	-1.997	-0.303	-0.061	0	-0.061	3.57	-8.867	0.699	-0.061	-0.061	0	3.281	9.582	1.656	-0.122	0	-0.122	-9.668	0.117	-2.04	0	-0.061	0	-0.569	9.746	2.102	0	0	-0.122	0.865	9.879	0.215	0	0	0	1506694362
-9.684	-2.009	-0.321	0	0	-0.061	3.57	-8.867	0.699	-0.061	0	0.061	3.226	9.574	1.744	-0.244	0	-0.183	-9.649	0.115	-2.018	0	-0.122	0	-0.584	9.733	2.101	0	0	-0.061	0.831	9.867	0.184	0	0	-0.061	1506694362
-9.673	-2.035	-0.319	0	0	-0.061	3.61	-8.865	0.703	-0.061	0	0.061	3.291	9.562	1.794	-0.366	-0.061	-0.061	-9.644	0.112	-2.029	0	-0.061	0	-0.623	9.737	2.117	-0.061	0	-0.061	0.829	9.88	0.213	0	-0.061	-0.061	1506694362
-9.677	-2.03	-0.331	0	0	-0.061	3.61	-8.865	0.703	-0.061	0	0.061	3.519	9.604	2.079	-0.488	0.183	0	-9.655	0.104	-2.016	0	-0.061	0	-0.602	9.723	2.097	-0.061	0	0	0.811	9.874	0.182	0	-0.061	-0.061	1506694362
-9.673	-2.027	-0.33	0	0	-0.061	3.63	-8.869	0.687	-0.061	0	0.061	3.152	9.536	1.952	-0.244	0.305	-0.183	-9.648	0.142	-2.04	0	-0.061	0	-0.607	9.802	2.14	-0.061	-0.061	0	0.819	9.878	0.173	0	-0.061	-0.061	1506694362
-9.69	-2.001	-0.31	0	0	-0.061	3.634	-8.865	0.685	-0.061	0	0	2.903	9.405	1.68	-0.061	0	-0.061	-9.678	0.153	-2.038	0	-0.122	0	-0.586	9.776	2.181	-0.061	0.061	-0.061	0.837	9.877	0.182	0	-0.061	-0.061	1506694362
-9.674	-1.994	-0.322	0	0	-0.061	3.634	-8.892	0.693	-0.061	0	0	3.086	9.484	1.769	0.122	-0.244	-0.061	-9.64	0.129	-1.999	0	-0.122	0	-0.671	9.757	2.126	-0.122	-0.061	-0.061	0.847	9.879	0.194	0	-0.061	-0.061	1506694362
-9.68	-1.988	-0.329	0	0	-0.061	3.615	-8.898	0.707	-0.122	0.061	0	3.217	9.491	1.743	0.244	0.122	-0.183	-9.668	0.153	-1.968	0	-0.122	0	-0.626	9.728	2.11	-0.061	0	-0.061	0.86	9.872	0.203	0	-0.061	-0.061	1506694362
-9.679	-2.031	-0.349	0	0	-0.061	3.615	-8.898	0.707	-0.122	0.061	0	3.079	9.47	1.695	0.427	-0.122	-0.122	-9.639	0.123	-1.979	0	-0.122	0	-0.66	9.689	2.121	-0.061	-0.061	-0.061	0.872	9.866	0.191	0	-0.061	-0.061	1506694362
-9.674	-2.016	-0.343	0	0.061	-0.061	3.566	-8.905	0.7	-0.122	0	-0.061	3.101	9.464	1.648	0.732	0.061	-0.122	-9.654	0.151	-1.944	0	-0.122	0	-0.645	9.707	2.122	-0.061	-0.122	-0.061	0.863	9.884	0.191	0	0	-0.061	1506694362
-9.692	-2.001	-0.361	0	0	-0.061	3.566	-8.905	0.7	-0.122	0	-0.061	3.191	9.558	1.471	0.977	-0.183	-0.244	-9.661	0.175	-1.96	0	-0.122	0	-0.587	9.75	2.164	-0.061	0	-0.061	0.854	9.874	0.191	0	-0.061	0	1506694362
-9.68	-2.012	-0.392	0	0	-0.061	3.479	-8.922	0.697	-0.061	0.061	-0.122	3.21	9.583	1.281	0.977	0.183	-0.122	-9.668	0.173	-1.945	0	-0.122	0	-0.62	9.735	2.14	-0.061	0	-0.122	0.839	9.871	0.166	0	-0.061	0	1506694362
-9.677	-2.019	-0.398	0	0	-0.061	3.479	-8.922	0.697	-0.122	0	-0.061	3.092	9.582	1.267	0.671	0	-0.183	-9.656	0.14	-1.919	0	-0.122	0	-0.653	9.667	2.099	0	-0.061	-0.061	0.84	9.857	0.177	0	-0.061	-0.061	1506694362
-9.69	-2.022	-0.402	0	0	-0.061	3.6	-8.908	0.627	-0.122	0.061	-0.122	3.091	9.668	1.351	0.366	0.244	-0.183	-9.67	0.123	-1.906	0	-0.122	0	-0.599	9.665	2.12	0	0	-0.061	0.864	9.857	0.202	0	-0.061	0	1506694362
-9.691	-2	-0.402	0	0	-0.061	3.6	-8.908	0.627	-0.122	0.061	-0.122	2.972	9.751	1.366	0	0.122	-0.122	-9.662	0.164	-1.908	0	-0.122	-0.061	-0.633	9.749	2.138	0	0.061	-0.061	0.878	9.873	0.178	0	-0.061	0	1506694362
-9.671	-2.015	-0.425	0	0	-0.061	3.608	-8.881	0.644	-0.122	0	-0.061	2.943	9.835	1.479	-0.366	-0.061	-0.061	-9.665	0.153	-1.873	0	-0.122	0	-0.727	9.764	2.151	-0.061	0	-0.061	0.861	9.883	0.151	-0.061	-0.061	-0.061	1506694362
-9.661	-2.052	-0.429	0	0	0	3.655	-8.887	0.622	-0.122	0	-0.061	2.992	9.851	1.638	-0.549	-0.183	0	-9.665	0.129	-1.833	0	-0.122	0	-0.709	9.776	2.135	-0.061	-0.061	0	0.874	9.886	0.166	0	-0.061	-0.061	1506694362
-9.659	-2.056	-0.421	0	0	0	3.665	-8.874	0.587	-0.122	0.061	-0.122	3.066	9.799	1.522	-0.61	-0.061	0	-9.67	0.14	-1.818	0	-0.122	-0.061	-0.668	9.777	2.149	-0.122	-0.061	0.061	0.877	9.875	0.158	0	-0.061	-0.061	1506694362
-9.658	-2.043	-0.404	0	0	0	3.649	-8.848	0.571	-0.061	0.061	-0.122	3.054	9.697	1.384	-0.793	0	0.061	-9.674	0.176	-1.804	0	-0.122	0	-0.664	9.733	2.152	-0.122	0	0	0.818	9.871	0.16	-0.061	-0.061	-0.061	1506694363
-9.674	-2.023	-0.408	0	0	0	3.649	-8.848	0.571	-0.061	0.061	-0.061	2.992	9.561	1.396	-0.732	0	0.061	-9.667	0.147	-1.776	0	-0.061	0	-0.697	9.643	2.105	-0.061	0	0	0.845	9.877	0.171	-0.061	-0.061	0	1506694363
-9.686	-2.023	-0.414	0	0	0	3.663	-8.829	0.524	-0.061	0.061	-0.122	2.954	9.552	1.554	-0.61	-0.183	-0.061	-9.637	0.132	-1.772	0	-0.061	-0.061	-0.736	9.649	2.103	-0.061	-0.061	0.061	0.791	9.867	0.145	-0.061	-0.061	0	1506694363
-9.702	-2.05	-0.404	0	-0.061	0	3.663	-8.829	0.524	-0.122	0.183	-0.122	3.079	9.549	1.426	-0.305	-0.122	0	-9.654	0.152	-1.778	0	0	-0.061	-0.706	9.741	2.165	-0.061	-0.061	0.061	0.805	9.88	0.189	-0.061	-0.061	-0.061	1506694363
-9.671	-2.028	-0.379	0	0	-0.061	3.542	-8.885	0.574	-0.061	0	-0.122	3.101	9.567	1.386	-0.183	0	0.061	-9.704	0.156	-1.802	0	0	0	-0.688	9.757	2.14	-0.061	0	0	0.809	9.889	0.188	-0.061	-0.061	-0.061	1506694363
-9.667	-2.024	-0.416	0	-0.061	-0.061	3.57	-8.891	0.563	0	0	-0.122	2.985	9.548	1.44	-0.122	-0.183	0.122	-9.701	0.164	-1.809	0	0	0	-0.691	9.709	2.121	0	-0.061	0	0.786	9.872	0.179	-0.061	-0.061	-0.061	1506694363
-9.667	-2.047	-0.407	-0.061	-0.061	0	3.557	-8.87	0.535	0	0	-0.122	3.01	9.502	1.561	0	-0.183	0.061	-9.691	0.158	-1.816	0	0	0	-0.691	9.709	2.121	0	-0.061	0	0.828	9.862	0.179	0	-0.061	-0.061	1506694363
-9.655	-2.042	-0.402	-0.061	-0.061	-0.061	3.563	-8.853	0.535	-0.061	0	-0.061	3.047	9.522	1.662	0.183	-0.122	0.061	-9.682	0.178	-1.824	0	0	0	-0.691	9.709	2.121	0	-0.061	0	0.807	9.874	0.196	-0.061	0	-0.061	1506694363
-9.659	-2.035	-0.402	0	-0.061	-0.061	3.583	-8.841	0.524	-0.061	0	-0.061	3.068	9.582	1.68	0.183	0	0.061	-9.683	0.193	-1.84	0	0	0	-0.663	9.703	2.192	0	-0.061	-0.061	0.786	9.879	0.166	-0.061	0	-0.061	1506694363
-9.647	-2.042	-0.386	-0.061	-0.061	-0.061	3.603	-8.839	0.531	0	0	0	3.046	9.605	1.695	0.061	0	0	-9.688	0.187	-1.829	0	0.061	0	-0.662	9.719	2.184	0	-0.061	-0.061	0.8	9.881	0.195	0	-0.061	-0.061	1506694363
-9.691	-2.035	-0.396	-0.061	-0.061	-0.061	3.59	-8.836	0.473	0	-0.061	-0.061	3.004	9.603	1.753	0	-0.122	-0.061	-9.71	0.183	-1.877	0	-0.061	0	-0.618	9.72	2.184	0	-0.061	-0.061	0.786	9.885	0.182	0	-0.061	-0.061	1506694363
-9.685	-2.03	-0.394	-0.061	-0.061	-0.061	3.601	-8.818	0.48	-0.061	-0.122	0	3.037	9.619	1.738	-0.061	-0.061	-0.061	-9.7	0.218	-1.865	-0.061	0.061	0	-0.63	9.744	2.211	0	-0.061	-0.061	0.776	9.893	0.201	0	-0.061	-0.061	1506694363
-9.683	-2.022	-0.373	-0.061	-0.061	-0.061	3.601	-8.818	0.48	-0.061	-0.122	0	3.064	9.606	1.743	-0.061	-0.061	-0.061	-9.679	0.224	-1.869	-0.061	0.061	0	-0.653	9.729	2.201	-0.061	-0.061	-0.061	0.772	9.881	0.19	0	-0.061	-0.061	1506694363
-9.658	-2.056	-0.345	-0.061	-0.061	-0.061	3.626	-8.841	0.428	-0.061	-0.122	0	3.078	9.587	1.664	-0.061	-0.061	-0.061	-9.682	0.223	-1.887	-0.061	0	-0.061	-0.638	9.747	2.187	0	-0.061	-0.061	0.793	9.896	0.184	0	0	-0.061	1506694363
-9.672	-2.055	-0.329	-0.061	-0.061	-0.061	3.652	-8.854	0.439	-0.061	-0.183	0	3.124	9.588	1.603	-0.061	-0.061	-0.061	-9.698	0.252	-1.924	-0.061	0	0	-0.608	9.758	2.213	0	-0.061	-0.061	0.8	9.889	0.19	0	0	-0.061	1506694363
-9.666	-2.07	-0.347	-0.061	-0.061	-0.061	3.692	-8.866	0.473	-0.061	-0.183	0	3.17	9.561	1.59	0	0	-0.061	-9.679	0.246	-1.939	-0.061	0	0	-0.607	9.745	2.225	0	0	-0.061	0.774	9.883	0.173	0	0	-0.061	1506694363
-9.66	-2.078	-0.345	-0.061	-0.061	-0.061	3.693	-8.857	0.531	-0.122	-0.122	0	3.173	9.543	1.621	0.061	0	-0.061	-9.683	0.236	-1.937	-0.061	0	0	-0.611	9.722	2.211	0	0	-0.061	0.749	9.883	0.16	0	0	-0.061	1506694363
-9.655	-2.079	-0.341	-0.061	-0.061	-0.061	3.722	-8.896	0.568	-0.122	-0.122	0	3.171	9.549	1.677	0.061	0	-0.061	-9.694	0.209	-1.931	-0.061	-0.061	0	-0.633	9.682	2.192	0	0	-0.061	0.764	9.872	0.153	0	0	-0.061	1506694363
-9.659	-2.07	-0.352	-0.061	-0.061	-0.061	3.741	-8.908	0.597	-0.061	-0.122	0	3.149	9.567	1.676	0	0	-0.061	-9.685	0.206	-1.921	-0.061	-0.122	-0.061	-0.602	9.722	2.184	0	0	-0.061	0.785	9.879	0.185	0	0	-0.061	1506694363
-9.676	-2.066	-0.37	-0.061	-0.061	-0.061	3.728	-8.9	0.614	-0.061	-0.061	0	3.158	9.591	1.687	0	0	-0.061	-9.672	0.202	-1.903	-0.061	-0.122	-0.061	-0.629	9.746	2.205	0	0.061	-0.061	0.786	9.875	0.16	0	0	-0.061	1506694363
-9.676	-2.071	-0.365	-0.061	-0.061	-0.061	3.71	-8.904	0.607	0	-0.061	0	3.128	9.594	1.678	0	0.061	0	-9.67	0.177	-1.883	-0.061	-0.061	-0.061	-0.681	9.727	2.153	-0.061	0.061	-0.061	0.796	9.874	0.156	0	0	-0.061	1506694363
-9.665	-2.065	-0.377	-0.061	-0.061	-0.061	3.692	-8.899	0.584	0	-0.061	0	3.082	9.607	1.662	-0.061	0	-0.061	-9.672	0.17	-1.887	-0.061	-0.061	-0.061	-0.717	9.722	2.123	0	0	0	0.788	9.887	0.156	0	0	-0.061	1506694363
-9.679	-2.079	-0.397	-0.061	-0.061	-0.061	3.677	-8.882	0.534	0	-0.061	0	3.07	9.605	1.603	-0.061	0	-0.061	-9.671	0.161	-1.887	-0.061	-0.061	-0.061	-0.719	9.732	2.129	0	0	0	0.819	9.884	0.146	0	0	-0.061	1506694363
-9.652	-2.09	-0.402	-0.061	-0.122	-0.061	3.647	-8.856	0.493	0	0	0	3.077	9.598	1.546	0	0	0	-9.665	0.158	-1.866	-0.061	-0.061	-0.061	-0.724	9.728	2.137	0	0	-0.061	0.824	9.885	0.132	0	0	-0.061	1506694363
-9.634	-2.102	-0.38	-0.061	-0.061	-0.061	3.649	-8.854	0.469	0	0	0	3.036	9.591	1.515	0	0	-0.061	-9.654	0.14	-1.863	-0.061	-0.061	-0.061	-0.737	9.714	2.103	0	0	0	0.805	9.856	0.086	0	0	-0.061	1506694363
-9.644	-2.08	-0.376	-0.061	-0.061	-0.061	3.64	-8.863	0.465	-0.061	0	0	3.054	9.586	1.524	0	-0.061	-0.061	-9.656	0.134	-1.833	0	-0.061	-0.061	-0.737	9.714	2.103	0	0	0	0.794	9.849	0.11	0	0	0	1506694364
-9.671	-2.099	-0.378	-0.061	-0.061	-0.061	3.64	-8.854	0.514	-0.061	0	0	3.068	9.577	1.535	0	-0.061	0	-9.666	0.134	-1.816	0	0	-0.061	-0.737	9.714	2.103	0	0	0	0.804	9.871	0.105	0	0	0	1506694364
-9.664	-2.11	-0.378	-0.061	-0.061	0	3.602	-8.869	0.555	0	0	0	3.07	9.591	1.538	0	-0.061	-0.061	-9.654	0.134	-1.814	0	0	-0.061	-0.737	9.725	2.089	0	-0.061	0	0.792	9.885	0.099	0	0	0	1506694364
-9.654	-2.098	-0.376	-0.061	-0.061	0	3.618	-8.92	0.575	0	0	0	3.072	9.6	1.541	0	-0.061	0	-9.676	0.127	-1.828	0	0	-0.061	-0.736	9.726	2.089	0	-0.061	0	0.786	9.879	0.108	0	0	0	1506694364
-9.66	-2.133	-0.379	-0.061	0	0	3.634	-8.951	0.589	0	0	0	3.109	9.61	1.562	0	-0.061	0	-9.659	0.126	-1.814	0	0	-0.061	-0.731	9.732	2.086	0	-0.061	0	0.758	9.875	0.062	0	0	0	1506694364
-9.654	-2.135	-0.361	0	-0.061	0	3.554	-8.903	0.64	0	0	-0.061	3.113	9.593	1.591	0	-0.061	0	-9.67	0.109	-1.806	0	0	-0.061	-0.72	9.723	2.073	0	-0.061	0	0.762	9.887	0.068	-0.061	0	-0.061	1506694364
-9.658	-2.122	-0.354	-0.061	-0.061	0	3.547	-8.888	0.629	0.061	0	-0.061	3.133	9.612	1.607	-0.061	-0.061	0	-9.668	0.106	-1.827	0	0	-0.061	-0.727	9.734	2.078	0	-0.061	0	0.719	9.878	0.084	0	-0.061	-0.061	1506694364
-9.665	-2.12	-0.347	0	-0.061	-0.061	3.554	-8.902	0.577	0.061	0	0	3.152	9.624	1.587	-0.061	-0.061	0.061	-9.684	0.118	-1.842	0	0.061	-0.061	-0.729	9.752	2.072	0	-0.061	0	0.751	9.88	0.079	0	-0.061	-0.061	1506694364
-9.68	-2.123	-0.349	0	-0.061	-0.061	3.522	-8.903	0.526	0.061	0	0	3.103	9.616	1.564	-0.061	-0.061	0.061	-9.683	0.08	-1.87	0	-0.061	-0.061	-0.679	9.772	2.078	0	-0.061	0	0.75	9.883	0.06	0	-0.061	-0.061	1506694364
-9.639	-2.128	-0.355	0	-0.061	-0.061	3.566	-8.87	0.556	0	0	0	3.089	9.619	1.586	-0.061	-0.061	0	-9.707	0.138	-1.877	0	0	-0.061	-0.659	9.769	2.098	0	0	0	0.732	9.89	0.108	0	-0.061	-0.061	1506694364
-9.653	-2.122	-0.352	-0.061	-0.061	-0.061	3.555	-8.844	0.546	0.061	0	0	3.083	9.598	1.567	-0.061	0	0	-9.679	0.099	-1.896	0	0	-0.061	-0.694	9.739	2.079	-0.061	-0.061	0	0.761	9.868	0.085	0	-0.061	-0.061	1506694364
-9.646	-2.127	-0.327	-0.061	0	-0.061	3.555	-8.844	0.546	0.061	0	0	3.061	9.605	1.554	-0.061	-0.061	0	-9.702	0.109	-1.885	0	0	-0.061	-0.671	9.759	2.077	0	-0.061	0	0.735	9.874	0.106	-0.061	-0.061	-0.061	1506694364
-9.658	-2.122	-0.334	0	-0.061	-0.061	3.557	-8.867	0.537	0	-0.061	0	3.101	9.616	1.532	-0.061	-0.061	-0.061	-9.697	0.099	-1.899	0	0	-0.061	-0.668	9.778	2.097	-0.061	-0.061	0	0.756	9.89	0.121	0	-0.061	-0.061	1506694364
-9.653	-2.131	-0.325	-0.061	-0.061	0	3.53	-8.872	0.551	0	-0.061	0	3.119	9.63	1.548	0	-0.061	-0.061	-9.679	0.106	-1.902	0	-0.061	0	-0.668	9.782	2.111	-0.061	-0.061	-0.061	0.769	9.883	0.114	0	-0.061	-0.061	1506694364
-9.652	-2.126	-0.329	-0.061	0	-0.061	3.541	-8.863	0.599	0	0	0	3.112	9.595	1.58	0	-0.061	-0.061	-9.677	0.085	-1.885	0	-0.061	0	-0.654	9.733	2.084	-0.061	-0.061	-0.061	0.749	9.881	0.122	0	0	0	1506694364
-9.677	-2.108	-0.331	0	-0.061	0	3.565	-8.874	0.615	-0.061	-0.061	0	3.147	9.575	1.597	-0.061	0	-0.061	-9.666	0.1	-1.895	0	-0.061	0	-0.671	9.72	2.085	-0.061	-0.061	-0.061	0.749	9.884	0.129	0	0	0	1506694364
-9.68	-2.085	-0.319	-0.061	-0.061	0	3.565	-8.891	0.653	-0.061	-0.061	0	3.15	9.593	1.591	-0.061	-0.061	-0.061	-9.665	0.11	-1.889	-0.061	-0.061	0	-0.654	9.746	2.097	-0.061	-0.061	-0.061	0.768	9.887	0.103	0	0	0	1506694364
-9.66	-2.089	-0.327	-0.061	-0.061	-0.061	3.565	-8.899	0.652	0	-0.061	0	3.188	9.6	1.591	-0.061	0	-0.061	-9.652	0.115	-1.893	0	-0.061	0	-0.669	9.762	2.102	-0.061	0	-0.061	0.769	9.874	0.132	-0.061	-0.061	0	1506694364
-9.673	-2.095	-0.312	0	-0.061	0	3.573	-8.897	0.645	-0.061	-0.061	0	3.164	9.592	1.617	-0.061	-0.061	0	-9.649	0.127	-1.893	-0.061	0	0	-0.677	9.739	2.104	-0.061	0	0	0.774	9.869	0.15	0	-0.061	0	1506694364
-9.672	-2.071	-0.301	-0.061	-0.061	0	3.583	-8.902	0.628	0	-0.061	-0.061	3.156	9.583	1.616	-0.061	-0.061	-0.061	-9.659	0.132	-1.902	0	0	0	-0.687	9.729	2.091	-0.061	-0.061	0	0.774	9.878	0.138	0	-0.061	0	1506694364
-9.677	-2.072	-0.328	0	-0.061	0	3.583	-8.902	0.628	0	-0.061	-0.061	3.155	9.566	1.622	-0.061	-0.061	-0.061	-9.656	0.145	-1.903	0	0	0	-0.654	9.737	2.109	-0.061	0	0	0.778	9.884	0.151	-0.061	0	0	1506694364
-9.658	-2.079	-0.312	-0.061	-0.061	0	3.592	-8.886	0.61	0	-0.061	-0.061	3.167	9.58	1.616	-0.061	0	0	-9.653	0.144	-1.89	0	0	0	-0.668	9.752	2.121	-0.061	0	0	0.79	9.89	0.133	-0.061	-0.061	0	1506694364
-9.66	-2.084	-0.321	0	-0.061	0	3.606	-8.884	0.613	0	-0.061	-0.061	3.149	9.576	1.627	-0.061	-0.061	0	-9.656	0.136	-1.914	0	0	0	-0.674	9.721	2.117	-0.061	-0.061	0	0.764	9.877	0.111	0	-0.061	0	1506694364
-9.674	-2.073	-0.323	-0.061	-0.061	0	3.585	-8.867	0.61	0	0	-0.061	3.147	9.569	1.619	-0.061	-0.061	0	-9.674	0.152	-1.937	0	0	0	-0.646	9.725	2.116	-0.061	-0.061	0	0.792	9.878	0.122	-0.061	-0.061	0	1506694364
-9.656	-2.065	-0.318	-0.061	-0.061	0	3.585	-8.867	0.61	0	-0.061	-0.061	3.155	9.568	1.613	-0.061	0	0	-9.662	0.159	-1.955	0	0	0	-0.633	9.731	2.123	-0.061	-0.061	0	0.79	9.873	0.13	-0.061	-0.061	0	1506694364
-9.664	-2.06	-0.304	-0.061	-0.061	0	3.583	-8.876	0.629	0	-0.061	-0.061	3.146	9.562	1.628	-0.061	0	0	-9.673	0.16	-1.96	-0.061	0	0	-0.626	9.722	2.141	-0.061	0	0	0.785	9.873	0.136	-0.061	-0.061	0	1506694365
-9.658	-2.056	-0.311	-0.061	-0.061	0	3.59	-8.899	0.654	0	0	-0.061	3.137	9.554	1.633	-0.061	0	0	-9.667	0.156	-1.976	-0.061	0	0	-0.64	9.714	2.129	-0.061	-0.061	0	0.787	9.877	0.127	-0.061	-0.061	0	1506694365
-9.673	-2.053	-0.304	-0.061	-0.061	0	3.558	-8.905	0.65	0	0	-0.061	3.135	9.556	1.629	-0.061	-0.061	0	-9.667	0.152	-1.969	0	0	0	-0.623	9.719	2.134	-0.061	-0.061	0	0.782	9.869	0.139	0	-0.061	0	1506694365
-9.656	-2.067	-0.315	0	-0.061	0	3.536	-8.911	0.664	0	-0.061	-0.061	3.139	9.556	1.622	-0.061	-0.061	0	-9.678	0.152	-1.982	0	0	0	-0.62	9.729	2.131	-0.061	0	0	0.798	9.891	0.139	0	-0.061	0	1506694365
-9.661	-2.064	-0.315	0	0	-0.061	3.536	-8.911	0.664	0	-0.061	-0.061	3.143	9.564	1.598	-0.061	-0.061	0	-9.674	0.161	-2.006	0	0	0	-0.622	9.743	2.144	-0.061	-0.061	0	0.786	9.874	0.124	-0.061	-0.061	0	1506694365
-9.66	-2.056	-0.303	-0.061	-0.061	-0.061	3.546	-8.876	0.654	0	0	0	3.149	9.545	1.628	0	-0.061	0	-9.682	0.184	-2.004	-0.061	0	0	-0.598	9.705	2.157	-0.061	-0.061	-0.061	0.774	9.877	0.154	0	-0.061	0	1506694365
-9.697	-2.042	-0.307	0	0	-0.061	3.533	-8.894	0.623	0	0	0	3.124	9.519	1.64	0	-0.061	-0.061	-9.674	0.133	-2.022	0	-0.122	-0.061	-0.557	9.708	2.151	-0.061	0	-0.061	0.81	9.869	0.142	0	-0.061	0	1506694365
-9.673	-2.054	-0.317	-0.061	0	-0.061	3.598	-8.88	0.648	0	-0.061	0	3.129	9.561	1.645	0	0	-0.122	-9.679	0.185	-2	0	-0.061	-0.061	-0.562	9.751	2.162	0	0	-0.061	0.802	9.884	0.138	0	-0.061	0	1506694365
-9.667	-2.076	-0.303	0	0	-0.061	3.58	-8.879	0.644	-0.061	0	0	3.173	9.572	1.671	0	0	-0.061	-9.655	0.158	-1.983	-0.061	-0.061	0	-0.626	9.75	2.139	-0.061	0	-0.061	0.8	9.879	0.16	0	0	-0.061	1506694365
-9.661	-2.067	-0.311	0	0	0	3.602	-8.886	0.651	-0.061	-0.061	0	3.179	9.579	1.663	0	-0.061	-0.061	-9.668	0.146	-1.981	-0.061	-0.061	-0.061	-0.636	9.744	2.133	0	-0.061	-0.061	0.8	9.865	0.134	0	0	-0.061	1506694365
-9.67	-2.044	-0.328	0	0	-0.061	3.588	-8.862	0.621	0	0	0	3.212	9.564	1.654	-0.061	0	-0.061	-9.662	0.166	-1.977	0	-0.061	0	-0.627	9.752	2.147	-0.061	0	-0.061	0.818	9.877	0.153	0	0	0	1506694365
-9.686	-2.058	-0.342	0	0	0	3.63	-8.876	0.624	-0.061	-0.061	0	3.222	9.57	1.652	0	0	-0.061	-9.654	0.158	-1.985	0	-0.061	0	-0.627	9.734	2.152	-0.061	0	-0.061	0.821	9.874	0.133	-0.061	-0.061	0	1506694365
-9.647	-2.048	-0.322	0	0	0	3.639	-8.891	0.682	-0.061	0	0.061	3.204	9.536	1.67	0	0	-0.061	-9.647	0.15	-1.951	0	-0.061	-0.061	-0.615	9.713	2.126	-0.061	0	0	0.799	9.875	0.132	-0.061	-0.061	0	1506694365
-9.658	-2.019	-0.335	-0.061	0	0	3.639	-8.891	0.682	-0.061	0	0.061	3.198	9.54	1.659	-0.061	0	-0.061	-9.649	0.157	-1.949	0	-0.061	-0.061	-0.635	9.705	2.134	-0.061	0	0	0.817	9.861	0.158	-0.061	0	-0.061	1506694365
-9.688	-2.023	-0.347	-0.061	0	0	3.619	-8.915	0.729	-0.061	0	0	3.182	9.557	1.629	-0.061	-0.061	0	-9.647	0.164	-1.94	0	-0.061	-0.061	-0.636	9.74	2.145	-0.061	0	0	0.834	9.85	0.138	0	0	0	1506694365
-9.676	-2.047	-0.347	-0.061	0	0	3.595	-8.921	0.717	-0.061	0	-0.061	3.196	9.57	1.64	0	0	0	-9.664	0.172	-1.915	0	-0.061	0	-0.641	9.743	2.147	-0.061	0	0	0.819	9.884	0.153	0	0	0	1506694365
-9.664	-2.06	-0.352	-0.061	0	0	3.553	-8.906	0.711	-0.061	0	-0.061	3.152	9.561	1.647	0	0	0	-9.644	0.159	-1.907	0	-0.061	0	-0.653	9.723	2.128	-0.061	0	0	0.816	9.885	0.127	0	0	0	1506694365
-9.659	-2.073	-0.354	0	0	0	3.539	-8.916	0.653	0	0	-0.061	3.127	9.558	1.663	-0.061	-0.061	0	-9.646	0.147	-1.895	0	-0.061	-0.061	-0.697	9.7	2.122	-0.061	0	0	0.785	9.871	0.13	0	0	0	1506694365
-9.671	-2.086	-0.373	0	0	0	3.541	-8.896	0.618	0	0	-0.061	3.115	9.56	1.666	-0.061	-0.061	0	-9.665	0.158	-1.894	0	0	-0.061	-0.67	9.727	2.135	-0.061	-0.061	0	0.754	9.879	0.105	0	0	0	1506694365
-9.674	-2.086	-0.372	0	0	0	3.509	-8.891	0.626	0	0	-0.061	3.128	9.583	1.625	-0.061	0	0	-9.664	0.166	-1.909	0	-0.061	-0.061	-0.659	9.745	2.145	-0.061	0	0	0.78	9.88	0.126	0	0	-0.061	1506694365
-9.658	-2.071	-0.352	0	0	0	3.509	-8.891	0.626	0	0	-0.061	3.119	9.579	1.617	-0.061	0	0	-9.667	0.152	-1.894	0	-0.061	-0.061	-0.67	9.732	2.141	-0.061	-0.061	0	0.785	9.878	0.12	0	-0.061	0	1506694365
-9.656	-2.065	-0.364	0	0	-0.061	3.516	-8.876	0.64	0	0	-0.061	3.115	9.564	1.628	-0.061	-0.061	0	-9.673	0.146	-1.899	0	-0.061	-0.061	-0.675	9.717	2.145	-0.061	-0.061	0	0.755	9.873	0.093	0	-0.061	0	1506694365
-9.676	-2.073	-0.36	0	0	0	3.525	-8.875	0.657	-0.061	0	-0.061	3.125	9.563	1.64	-0.061	-0.061	0	-9.673	0.151	-1.899	0	-0.061	-0.061	-0.659	9.725	2.143	-0.061	-0.061	0	0.767	9.877	0.133	-0.061	0	-0.061	1506694365
-9.674	-2.055	-0.364	0	0	0	3.535	-8.886	0.659	-0.061	0	0	3.115	9.563	1.641	-0.061	-0.061	-0.061	-9.695	0.159	-1.912	0	-0.061	0	-0.63	9.738	2.144	-0.061	-0.061	0	0.785	9.877	0.124	-0.061	-0.061	-0.061	1506694365
-9.671	-2.053	-0.361	0	0	-0.061	3.558	-8.923	0.651	-0.061	0	0	3.122	9.575	1.626	0	-0.061	-0.061	-9.683	0.171	-1.922	0	-0.061	0	-0.613	9.743	2.166	-0.061	0	-0.061	0.763	9.881	0.108	0	-0.061	0	1506694365
-9.671	-2.048	-0.378	-0.061	0	-0.061	3.563	-8.915	0.675	-0.061	0	0	3.152	9.558	1.639	0	0	-0.061	-9.668	0.175	-1.896	0	-0.061	0	-0.605	9.735	2.172	-0.061	0	-0.061	0.776	9.877	0.123	-0.061	0	-0.061	1506694366
-9.66	-2.052	-0.373	-0.061	0	-0.061	3.546	-8.905	0.684	0	0	-0.061	3.156	9.562	1.681	0	0	-0.061	-9.683	0.167	-1.903	-0.061	-0.061	0	-0.616	9.731	2.169	-0.061	0	-0.061	0.782	9.871	0.108	-0.061	0	-0.061	1506694366
-9.649	-2.036	-0.37	-0.061	0	-0.061	3.529	-8.894	0.684	0	0	0	3.183	9.573	1.696	0	0	-0.061	-9.691	0.175	-1.899	0	-0.122	0	-0.614	9.744	2.176	-0.061	0	0	0.786	9.869	0.121	-0.061	0	-0.061	1506694366
-9.677	-2.022	-0.373	-0.061	0	-0.061	3.516	-8.897	0.685	0	0	0	3.191	9.575	1.712	0	0	-0.061	-9.683	0.175	-1.904	-0.061	-0.061	0	-0.591	9.741	2.184	-0.061	0	-0.061	0.782	9.86	0.136	-0.061	-0.061	0	1506694366
-9.714	-2.025	-0.373	-0.061	0	-0.061	3.506	-8.88	0.653	0	0	0	3.143	9.544	1.715	0	0	-0.061	-9.695	0.154	-1.915	-0.061	-0.183	-0.061	-0.567	9.731	2.168	-0.061	0	-0.061	0.791	9.879	0.132	-0.061	0	0	1506694366
-9.685	-2.025	-0.38	-0.061	0	-0.061	3.529	-8.887	0.684	0	0	0	3.161	9.585	1.708	-0.061	0.061	-0.061	-9.677	0.184	-1.896	-0.061	-0.122	0	-0.586	9.758	2.172	-0.061	0.061	-0.061	0.796	9.891	0.163	-0.061	0	0	1506694366
-9.686	-2.006	-0.397	-0.061	-0.061	-0.061	3.529	-8.887	0.684	-0.061	0	0.061	3.182	9.581	1.7	-0.061	0	-0.061	-9.665	0.158	-1.871	-0.061	-0.061	0	-0.651	9.735	2.16	-0.061	0	-0.061	0.818	9.88	0.167	0	-0.061	0	1506694366
-9.664	-2.013	-0.377	-0.061	0	-0.061	3.541	-8.886	0.684	0	-0.061	0	3.175	9.554	1.674	-0.061	0	-0.061	-9.671	0.167	-1.863	-0.061	-0.061	-0.061	-0.62	9.708	2.15	-0.061	0	-0.061	0.863	9.867	0.167	0	0	-0.061	1506694366
-9.678	-2.009	-0.401	-0.061	-0.061	-0.061	3.546	-8.855	0.664	0	-0.061	0	3.159	9.534	1.644	-0.061	0	-0.061	-9.676	0.178	-1.87	-0.061	-0.061	0	-0.608	9.703	2.156	-0.061	0	0	0.852	9.871	0.16	0	0	0	1506694366
-9.677	-2.007	-0.385	-0.061	-0.061	-0.061	3.563	-8.868	0.65	0	-0.061	0	3.155	9.544	1.62	0	0	-0.061	-9.661	0.172	-1.858	-0.061	-0.061	-0.061	-0.623	9.722	2.176	-0.061	0	-0.061	0.836	9.865	0.152	0	0	-0.061	1506694366
-9.671	-2.024	-0.41	-0.061	-0.061	-0.061	3.563	-8.868	0.65	0	-0.061	0	3.159	9.539	1.614	0	0	-0.061	-9.661	0.172	-1.854	-0.061	-0.061	-0.061	-0.658	9.71	2.156	-0.061	0	0	0.819	9.871	0.14	0	0	-0.061	1506694366
-9.665	-2.049	-0.386	-0.061	-0.061	-0.061	3.601	-8.89	0.676	-0.061	-0.061	0	3.133	9.519	1.625	0	0	0	-9.684	0.151	-1.835	-0.061	-0.061	-0.061	-0.645	9.683	2.144	0	0	-0.061	0.823	9.866	0.11	0	0	-0.061	1506694366
-9.666	-2.06	-0.391	-0.061	-0.061	-0.061	3.592	-8.882	0.705	-0.061	-0.061	-0.061	3.122	9.539	1.615	0	-0.061	-0.061	-9.694	0.173	-1.84	-0.061	-0.061	-0.061	-0.628	9.717	2.166	0	0	0	0.807	9.866	0.123	0	0	-0.061	1506694366
-9.668	-2.073	-0.389	-0.061	-0.061	-0.061	3.56	-8.89	0.725	-0.061	-0.061	-0.061	3.138	9.57	1.646	0	0	-0.061	-9.689	0.15	-1.84	-0.061	-0.061	-0.061	-0.648	9.732	2.176	0	0	-0.061	0.821	9.861	0.109	0	0	-0.061	1506694366
-9.67	-2.078	-0.382	-0.061	-0.061	-0.061	3.56	-8.89	0.725	-0.061	-0.061	0	3.115	9.569	1.682	0	0	0	-9.682	0.141	-1.82	0	-0.061	-0.061	-0.688	9.717	2.149	0	0	-0.061	0.806	9.878	0.111	0	0	-0.061	1506694366
-9.672	-2.089	-0.394	0	-0.061	-0.061	3.54	-8.912	0.746	-0.061	0	0	3.079	9.567	1.696	-0.061	-0.061	-0.061	-9.683	0.139	-1.81	0	-0.061	-0.061	-0.689	9.708	2.129	0	0	0	0.781	9.867	0.086	0	0	-0.061	1506694366
-9.658	-2.089	-0.377	0	-0.061	-0.061	3.519	-8.914	0.73	0	0	0	3.096	9.579	1.627	-0.061	-0.061	-0.061	-9.695	0.134	-1.811	0	-0.061	-0.061	-0.677	9.735	2.146	0	0	-0.061	0.805	9.891	0.112	0	0	-0.061	1506694366
-9.658	-2.105	-0.389	0	-0.061	-0.061	3.519	-8.914	0.73	0	-0.061	-0.061	3.103	9.579	1.608	0	-0.061	-0.061	-9.686	0.134	-1.81	0	-0.061	-0.061	-0.677	9.735	2.146	0	0	-0.061	0.802	9.866	0.091	0	0	-0.061	1506694366
-9.655	-2.109	-0.386	0	-0.061	-0.061	3.498	-8.886	0.669	0	0	0	3.097	9.566	1.574	0	-0.061	-0.061	-9.684	0.129	-1.802	0	-0.061	-0.061	-0.677	9.735	2.146	0	0	-0.061	0.778	9.871	0.083	0	0	-0.061	1506694366
-9.662	-2.103	-0.397	0	-0.061	-0.061	3.498	-8.886	0.669	0	0	0	3.098	9.555	1.561	0	-0.122	-0.061	-9.683	0.122	-1.786	0	0	-0.061	-0.707	9.709	2.114	0	-0.061	-0.061	0.784	9.879	0.078	0	-0.061	-0.061	1506694366
-9.652	-2.098	-0.384	0	-0.061	-0.061	3.486	-8.898	0.628	-0.061	-0.061	0	3.119	9.557	1.541	0	-0.061	-0.061	-9.695	0.126	-1.781	0	0	-0.061	-0.702	9.719	2.108	0	-0.061	-0.061	0.813	9.88	0.09	0	-0.061	-0.061	1506694366
-9.644	-2.099	-0.395	-0.061	-0.061	-0.061	3.486	-8.898	0.628	-0.061	-0.061	0	3.131	9.567	1.553	0	-0.061	-0.061	-9.69	0.136	-1.791	0	0	-0.061	-0.702	9.72	2.096	0	-0.061	-0.061	0.782	9.877	0.073	0	0	-0.061	1506694366
-9.65	-2.117	-0.386	-0.061	-0.061	-0.061	3.476	-8.897	0.652	-0.061	-0.061	0	3.131	9.573	1.581	0	-0.061	-0.061	-9.672	0.134	-1.793	0	0	-0.061	-0.708	9.735	2.103	0	-0.061	-0.061	0.775	9.868	0.08	0	-0.061	-0.061	1506694366
-9.664	-2.127	-0.378	-0.061	-0.061	-0.061	3.476	-8.918	0.685	-0.061	-0.061	0	3.138	9.585	1.605	0	-0.061	0	-9.695	0.121	-1.786	0	0	-0.061	-0.72	9.729	2.094	0	-0.061	-0.061	0.792	9.877	0.063	0	-0.061	-0.061	1506694366
-9.65	-2.116	-0.37	0	-0.061	-0.061	3.476	-8.93	0.7	-0.061	-0.061	0	3.132	9.601	1.616	0	-0.061	-0.061	-9.685	0.117	-1.81	0	0	-0.061	-0.701	9.757	2.091	0	-0.061	-0.061	0.769	9.88	0.078	0	0	-0.061	1506694366
-9.65	-2.109	-0.364	-0.061	-0.061	-0.061	3.458	-8.928	0.688	-0.061	-0.061	0	3.134	9.619	1.638	0	-0.061	0	-9.684	0.146	-1.823	-0.061	0	-0.061	-0.717	9.772	2.125	0	-0.061	0	0.761	9.88	0.069	-0.061	-0.061	-0.061	1506694367
-9.66	-2.126	-0.359	-0.061	-0.061	-0.061	3.454	-8.949	0.684	-0.061	-0.061	-0.061	3.128	9.594	1.658	0	-0.061	0	-9.702	0.134	-1.838	-0.061	0	0	-0.714	9.744	2.101	0	-0.061	-0.061	0.766	9.878	0.081	-0.061	-0.061	-0.061	1506694367
-9.66	-2.138	-0.364	0	-0.061	-0.061	3.452	-8.971	0.67	-0.061	-0.061	0	3.104	9.595	1.641	0	-0.061	-0.061	-9.688	0.127	-1.833	0	-0.061	-0.061	-0.671	9.763	2.108	0	-0.061	-0.061	0.769	9.875	0.1	-0.061	0	-0.061	1506694367
-9.654	-2.11	-0.365	-0.061	-0.061	-0.061	3.452	-8.971	0.67	-0.061	-0.061	0	3.119	9.612	1.635	-0.061	-0.061	-0.061	-9.692	0.156	-1.827	-0.061	-0.061	0	-0.681	9.757	2.107	0	0	0	0.742	9.875	0.079	-0.061	-0.061	-0.061	1506694367
-9.66	-2.122	-0.351	0	-0.061	-0.061	3.492	-8.915	0.689	-0.061	-0.061	0	3.14	9.61	1.616	-0.061	0	-0.061	-9.661	0.127	-1.84	-0.061	0	-0.061	-0.723	9.746	2.092	-0.061	0	0	0.729	9.865	0.063	-0.061	-0.061	-0.061	1506694367
-9.694	-2.079	-0.297	0	-0.061	0	3.492	-8.915	0.689	0	0	0	3.121	9.589	1.589	-0.061	-0.061	-0.061	-9.686	0.136	-1.839	-0.061	0	0	-0.703	9.745	2.086	-0.061	0	0	0.724	9.878	0.054	-0.061	-0.061	-0.061	1506694367
-9.708	-1.936	-0.263	0.122	-0.244	0	3.491	-8.894	0.608	0	-0.061	-0.061	3.161	9.591	1.542	-0.061	0	-0.061	-9.631	0.129	-1.902	-0.061	0	0	-0.662	9.765	2.071	-0.061	0	0	0.628	9.867	-0.095	0	-0.244	-0.122	1506694367
-9.69	-1.885	-0.383	0	-0.488	-0.122	3.491	-8.894	0.608	0	-0.061	-0.061	3.139	9.554	1.553	0	0	-0.061	-9.513	0.083	-1.982	-0.061	0	0	-0.608	9.747	2.058	-0.061	0	-0.061	0.573	9.796	-0.166	0	-0.244	-0.122	1506694367
-9.643	-1.92	-0.513	0.061	-0.427	-0.122	3.371	-8.649	0.735	-0.061	-0.183	-0.061	3.131	9.454	1.61	0	0	-0.122	-9.597	-0.061	-2.119	-0.122	0.061	0	-0.517	9.647	1.956	-0.061	-0.122	-0.061	0.712	9.872	0.067	0.122	-0.427	-0.366	1506694367
-9.588	-1.966	-0.556	0.183	-0.183	-0.122	3.366	-8.69	0.751	-0.122	-0.183	0	3.207	9.397	1.577	-0.061	0	-0.244	-9.69	-0.178	-2.237	-0.183	0	0	-0.27	9.682	1.866	0	-0.122	0	0.959	9.924	0.079	0	0.122	-0.61	1506694367
-9.594	-1.802	-0.562	0.305	-0.122	-0.061	3.419	-8.691	0.817	-0.183	-0.183	0.122	3.468	9.414	1.47	0	0.244	-0.427	-9.674	-0.396	-2.324	-0.183	-0.183	0	0.002	9.854	1.76	0.061	0.122	-0.061	0.981	9.816	-0.146	0	0.122	-0.61	1506694367
-9.644	-1.542	-0.764	0.244	0	-0.183	3.455	-8.705	1.028	-0.366	-0.122	0.183	3.752	9.435	1.327	0.122	0.427	-0.488	-9.653	-0.517	-2.372	-0.122	-0.183	0.061	0.002	9.854	1.76	0.061	0.122	-0.061	0.969	9.82	-0.134	0	0.122	-0.427	1506694367
-9.817	-1.389	-0.904	0.061	-0.122	-0.244	3.399	-8.751	1.241	-0.488	0	0.244	3.909	9.485	1.227	0.122	0.427	-0.366	-9.664	-0.505	-2.46	-0.122	-0.183	0.122	0.002	9.854	1.76	0.061	0.122	-0.061	1.214	9.762	-0.191	-0.122	0	-0.427	1506694367
-9.772	-1.386	-0.941	-0.122	-0.305	-0.366	3.399	-8.751	1.241	-0.488	-0.122	0.305	3.825	9.543	1.213	0.122	0.183	-0.183	-9.653	-0.443	-2.54	-0.183	-0.244	0.061	-0.039	9.944	1.422	-0.122	0	-0.244	1.114	9.825	-0.29	-0.122	0	-0.427	1506694367
-9.637	-1.687	-0.997	-0.366	-0.366	-0.366	3.445	-8.859	1.358	-0.488	-0.122	0.305	3.664	9.475	1.209	0.061	-0.244	-0.122	-9.686	-0.356	-2.55	-0.244	-0.366	0.061	0.133	9.898	1.474	-0.122	-0.061	-0.366	1.069	9.865	-0.141	-0.183	0	-0.488	1506694367
-9.326	-2.06	-0.944	-0.488	-0.366	-0.061	3.445	-8.859	1.358	-0.427	-0.244	0.305	3.604	9.356	1.318	0.122	-0.061	-0.244	-9.734	-0.366	-2.458	-0.305	-0.488	0	0.274	9.792	1.555	-0.183	0.122	-0.549	1.733	9.866	0.526	-0.671	0.183	-0.183	1506694367
-9.257	-2.261	-0.479	-0.488	0.122	0.61	3.602	-8.998	1.408	-0.427	-0.244	0.305	3.486	9.215	1.372	0.183	0.183	-0.488	-9.771	-0.45	-2.222	-0.183	-0.793	0	0.209	9.655	1.598	-0.183	0.366	-0.61	1.733	9.866	0.526	-0.671	0.183	-0.183	1506694367
-10.439	-2.402	-0.347	-0.488	-0.61	0.977	3.572	-9.086	1.464	-0.366	-0.244	0.305	3.4	9.283	1.414	0.122	0.244	-0.549	-10.023	-0.335	-2.011	-0.122	-1.099	-0.061	-0.178	9.573	1.68	-0.305	0.549	-0.671	4.083	10.468	1.863	-1.526	1.831	0.916	1506694367
-10.007	-2.192	0.841	-0.244	-2.075	0.977	3.417	-9.065	1.493	-0.183	-0.305	0.244	3.286	9.628	1.325	0.061	-0.061	-0.366	-10.028	-0.078	-1.954	0.061	-1.404	-0.061	-0.818	9.822	1.948	-0.183	0.61	-0.61	4.615	12.051	3.4	-4.639	1.465	3.479	1506694367
-10.685	-0.84	1.688	-0.671	-1.038	0.61	3.24	-9.265	1.041	0	0.244	0.854	3.143	9.952	1.293	0.061	-0.366	-0.061	-9.532	0.445	-1.828	0.305	-1.099	0.183	-1.36	9.808	2.475	0.122	0.427	-0.671	5.522	13.107	4.149	-4.639	1.465	3.479	1506694367
-10.619	-0.245	1.871	-0.61	-1.221	-0.488	3.283	-8.928	0.699	0.061	0.244	0.977	2.787	9.716	1.327	0.366	-0.549	0.366	-9.825	1.253	-2.001	0.244	-1.038	0.366	-1.298	9.611	3.06	0.183	0.244	-0.916	0.118	12.574	1.692	-4.822	2.869	5.676	1506694367
-10.234	-0.908	1.733	-0.244	-1.038	-0.671	3.449	-8.972	0.378	0.244	0.244	1.16	2.588	9.794	1.62	0.793	-0.122	0.244	-10.05	1.524	-2.232	-0.061	-0.305	0.305	-0.86	9.958	3.387	0.305	0.061	-1.221	-2.007	9.546	0.586	-2.869	-3.052	3.479	1506694367
-8.707	-0.561	2.016	0.061	-0.916	-0.122	3.836	-9.069	-0.706	0.549	-0.061	1.221	2.35	10.008	2.238	1.099	0.244	-0.366	-9.191	1.141	-2.32	-0.183	-0.671	0.122	-0.556	10.209	3.348	0.244	-0.061	-1.16	1.215	7.556	0.949	-2.869	-3.052	3.479	1506694367
-7.945	-0.133	2.204	-0.305	0.122	-0.061	3.889	-7.948	-0.727	0.427	-0.916	0.793	2.361	9.386	2.978	1.16	0.549	-0.854	-8.591	1.187	-2.18	0.183	-0.366	0.183	-0.633	9.226	3.334	0.122	-0.183	-1.099	2.942	6.094	0.938	-0.488	-3.052	2.075	1506694367
-8.228	0.013	1.875	-0.427	0.244	-0.549	3.979	-7.525	-0.412	0	-0.916	0.549	2.327	8.635	3.595	0.854	0.671	-0.916	-8.756	1.227	-1.957	0.244	-0.488	0.122	-0.798	8.21	3.129	-0.183	-0.305	-1.038	2.986	5.511	1.467	0.671	-0.488	0.671	1506694367
-8.811	-0.42	1.83	-0.793	0.427	-0.854	3.979	-7.525	-0.412	-0.244	0.061	1.038	2.09	8.524	3.736	0.183	-0.183	-0.916	-8.941	1.611	-2.015	0.244	-0.366	0	-0.778	8.19	3.181	-0.061	-0.488	-0.732	2.283	6.645	3.083	2.014	2.808	-0.244	1506694368
-9.869	-1.046	1.546	-0.488	0.671	-0.488	4.238	-8.751	-0.432	-0.122	0.549	1.526	2.249	8.99	3.397	-0.427	-1.282	-1.099	-9.411	2.165	-2.19	-0.061	-0.305	-0.061	-0.59	8.948	3.522	0.244	-0.427	-0.61	2.152	7.678	4.194	3.052	4.211	-0.61	1506694368
-10.938	-1.058	1.699	-0.244	0.061	0.061	4.479	-9.46	-0.705	0	0.061	1.465	2.749	9.4	3.122	-0.427	-1.587	-1.221	-9.832	2.029	-2.287	-0.427	-0.671	-0.366	-0.402	9.442	3.748	0.183	-0.427	-0.61	3.79	8.769	5.027	1.709	-1.526	-0.671	1506694368
-11.425	-1.028	2.248	-1.343	-0.793	0	4.627	-9.979	-0.845	0.061	-0.488	0.977	3.327	9.355	2.896	-0.061	-0.854	-1.221	-9.851	1.379	-2.047	-0.488	-0.854	-0.732	-0.519	9.481	3.714	0	-0.061	-0.671	3.79	8.769	5.027	1.709	-1.526	-0.671	1506694368
-11.171	-1.554	2.346	-0.793	-0.366	-0.183	4.627	-9.979	-0.845	-0.244	-0.549	0.427	3.57	9.643	2.609	0.183	0.061	-1.038	-10.527	0.94	-1.838	-0.305	-0.549	-0.916	-1.223	9.841	3.246	-0.305	0	-0.488	6.178	10.752	6.515	0.916	0.122	0.122	1506694368
-11.024	-0.772	2.7	-0.122	0.488	1.221	4.078	-11.736	-0.044	-0.549	-0.366	0	3.387	10.877	2.071	-0.061	-0.305	-0.732	-10.848	0.859	-1.262	0.183	-0.671	-0.671	-2.158	10.716	2.943	0	-0.549	-0.244	5.239	10.066	1.517	0.671	-1.16	0.427	1506694368
-10.342	-1.287	2.475	-0.549	0.061	0.061	4.079	-11.489	0.879	-0.488	-0.916	-0.61	3.241	11.61	1.286	-0.305	-1.343	-0.183	-11.279	1.444	-0.607	0.244	-1.282	-0.244	-2.545	11.346	3.265	0.671	-0.427	-0.122	4.279	9.152	2.394	0.671	-1.16	0.427	1506694368
-9.734	-2.717	0.995	0.488	0.366	-0.61	4.079	-11.489	0.879	-0.244	-0.916	-1.038	3.503	11.657	0.824	0.244	-1.404	0.305	-11.19	0.965	0.037	-0.244	0.61	-0.305	-2.667	11.847	3.198	0.488	0	0.183	1.689	9.087	2.245	-2.075	0.366	-1.282	1506694368
-8.516	-2.649	-0.525	0.488	1.343	-0.854	4.115	-11.603	1.66	-0.244	-0.916	-1.038	4.234	11.846	1.199	1.038	0.854	0.366	-10.201	1.335	0.42	-0.916	0.488	0.061	-2.14	11.757	2.696	0.122	0.244	0.427	2.199	9.762	0.154	2.625	-0.977	-1.648	1506694368
-9.039	-3.701	-1.43	0.366	1.221	-0.366	2.799	-9.228	1.207	1.343	-0.122	-2.869	3.935	10.672	1.774	1.221	2.686	0.671	-9.763	0.001	0.671	-1.526	0.977	-0.122	-1.779	10.085	2.239	-0.183	0.916	0.427	2.578	9.354	-0.439	1.892	-1.221	-1.526	1506694368
-8.363	-3.554	-0.757	0.61	1.831	-0.061	2.552	-8.998	1.06	1.465	-1.587	-4.517	3.238	9.497	2.067	0.793	2.747	1.099	-9.757	-1.407	0.513	-1.038	0	-0.427	-1.926	8.892	1.285	-0.854	1.648	0.793	1.086	9.619	-0.459	2.502	0.183	-1.831	1506694368
-8.94	-2.851	-0.816	1.099	2.197	0.183	2.078	-8.96	0.642	1.221	-1.282	-4.822	2.827	9.567	2.121	-0.366	2.502	1.099	-9.538	-1.385	0.489	-0.671	0.61	-0.061	-2.34	8.747	0.532	-0.977	1.77	1.404	1.154	9.295	-0.507	1.953	-0.916	-1.77	1506694368
-9.524	-1.934	-1.339	0.732	0.61	0	1.7	-8.338	0.535	0.977	-0.366	-4.333	2.341	9.979	1.176	-1.709	1.404	1.038	-9.061	-1.415	-0.145	-0.305	-0.366	0.061	-2.657	9.002	0.44	-0.61	1.404	1.831	1.908	9.581	-0.496	2.136	-2.563	-1.709	1506694368
-8.998	-1.811	-1.061	0.671	0.366	-0.427	1.7	-8.338	0.535	0.549	0.244	-3.235	2.055	9.774	0.193	-2.319	-0.183	1.343	-8.623	-1.471	-0.467	-0.183	0	0.061	-2.456	8.854	0.807	-0.183	0.671	1.831	2.223	9.524	-0.613	1.831	-2.502	-1.648	1506694368
-8.835	-2.239	-0.806	1.099	0.549	-0.488	1.336	-6.511	0.924	-0.122	0.916	-1.892	2.183	9.099	-0.351	-2.075	-1.038	1.892	-8.512	-1.55	-0.648	0.122	-0.366	0	-2.113	8.531	0.994	-0.305	0.427	1.526	2.262	9.428	-0.508	1.709	-2.014	-1.526	1506694368
-9.002	-2.182	-1.02	1.465	0.854	-0.305	1.336	-6.511	0.924	-0.549	0.977	-0.671	2.515	8.733	-0.447	-1.465	-0.671	2.075	-8.551	-1.402	-0.835	0.427	-0.244	0	-1.669	8.454	0.945	-0.732	0	1.16	2.015	9.408	-0.352	1.526	-1.465	-1.587	1506694368
-9.26	-1.648	-1.091	1.526	0.305	-0.549	1.306	-6.375	1.272	-0.732	0.793	0.671	2.458	8.677	-0.479	-1.465	-0.671	2.075	-8.577	-1.275	-1.016	0.671	-0.244	0.061	-1.19	8.543	1.042	-0.427	-0.366	0.854	1.782	9.424	-0.36	1.221	-2.136	-1.526	1506694368
-9.466	-1.321	-1.104	1.587	0.244	-0.793	1.306	-6.375	1.272	-0.732	0.244	1.953	2.119	8.687	-0.453	-0.793	-0.305	1.526	-8.597	-1.347	-1.229	0.854	0.183	0.183	-0.774	9	1.073	-0.122	-0.427	0.549	0.985	9.398	-0.738	0.671	-2.625	-1.282	1506694368
-9.574	-1.291	-1.37	1.526	-0.061	-0.854	1.683	-6.812	1.428	-0.732	0.244	1.953	2.071	8.857	-0.263	-0.549	-0.793	0.854	-8.922	-1.648	-1.414	1.099	0.549	0.183	-0.66	9.398	0.987	-0.061	-0.549	0.183	1.213	9.449	-1.253	0.366	-2.686	-1.404	1506694368
-9.61	-1.51	-1.797	0.671	0.244	-0.916	2.988	-8.582	2.004	-0.854	-0.244	3.174	2.151	9.118	-0.063	-0.366	-1.099	0.122	-9.733	-1.053	-1.711	1.221	0.305	0.366	-0.62	9.837	1.037	0.061	-1.465	-0.122	1.357	9.46	-1.657	0.488	-2.625	-1.709	1506694368
-10.423	-1.725	-1.81	1.465	0.427	-0.183	3.588	-9.741	2.137	-1.16	0.244	5.005	2.256	9.515	0.151	-0.122	-1.343	-0.61	-10.279	-0.5	-1.878	0.977	0.183	0.793	0.047	10.451	1.382	0.183	-2.014	-0.854	1.495	10.228	-1.708	0.244	-2.502	-1.831	1506694368
-10.625	-1.341	-1.14	0.977	0	0.732	3.588	-9.741	2.137	-0.916	-0.122	4.883	2.462	9.999	0.601	0.305	-1.465	-1.526	-10.009	-1.404	-1.462	0.793	1.282	0.671	0.323	11.184	1.572	-0.366	-1.526	-1.648	2.533	10.836	-0.617	-0.183	-2.686	-1.648	1506694368
-12.103	-1.069	-1.593	-2.319	-0.61	1.404	3.588	-9.741	2.137	-0.916	-0.122	4.883	3.03	10.939	1.386	0.61	-0.793	-2.563	-12.177	-0.669	-1.285	1.709	0.793	0.305	-0.595	11.782	1.855	-0.671	-1.526	-1.587	4.627	11.306	0.039	-1.343	-3.174	-1.404	1506694368
-12.25	-2.907	-2.025	-2.075	-1.099	0.732	6.198	-13.735	1.675	-0.671	-0.366	3.967	3.301	12.549	1.82	0.488	-0.305	-3.296	-12.587	2.592	-0.729	0.916	0.305	1.099	-1.43	12.568	3.009	-0.061	-2.197	-1.404	5.892	12.341	1.163	-2.747	-1.77	-0.61	1506694368
-9.918	-5.504	0.278	0.549	-3.357	1.221	6.295	-11.865	1.014	0.427	-0.061	1.099	3.323	12.67	2.196	0.244	-1.099	-3.052	-10.657	1.937	0.276	-0.305	0.549	0.793	-1.759	11.593	3.929	0.122	-1.099	-1.709	4.965	11.892	1.988	-4.333	0.671	0.854	1506694368
-8.926	-5.435	2.062	-0.671	1.77	2.686	5.498	-11.233	0.475	0.854	0.244	-1.343	4.072	10.817	3.061	0.61	-0.366	-1.892	-11.258	1.05	0.736	0.488	0.244	-0.061	-2.891	9.388	3.57	-0.977	-0.916	-1.465	2.248	11.441	-0.142	-4.395	2.747	2.686	1506694369
-11.322	-2.302	0.144	-0.671	-0.061	0.977	4.213	-11.909	-0.135	0.977	0.549	-3.479	4.031	10.127	3.018	0.427	1.404	-0.793	-10.566	2.285	0.816	0.488	0.732	0.305	-3.052	8.994	3.38	-0.977	-0.916	-0.732	-0.258	13.047	0.132	-2.991	2.625	4.395	1506694369
-10.168	-2.181	-0.78	-1.038	-3.662	0.183	3.246	-10.99	-0.75	1.709	-0.183	-4.761	2.902	10.323	2.449	-0.671	0.305	-0.122	-10.05	1.743	0.008	0.305	-0.183	-0.061	-3.015	9.119	3.534	-0.305	-0.305	-0.427	-0.258	13.047	0.132	-2.625	1.038	4.578	1506694369
-7.764	-2.985	0.903	-1.099	-1.648	0.427	3.246	-10.99	-0.75	1.831	-1.404	-5.554	2.559	9.684	2.017	-1.16	-1.465	0.793	-9.056	2.049	-0.11	-0.122	0.061	-0.183	-3.006	8.382	3.431	0.061	-0.854	-0.122	-1.147	10.853	0.365	-1.526	-1.099	5.005	1506694369
-7.507	-2.439	1.164	-0.977	-0.122	0.427	3.017	-9.658	-0.958	1.221	-0.977	-5.493	2.779	8.624	1.826	-0.854	-1.343	1.648	-8.406	1.815	-0.31	-0.122	-0.122	-0.305	-2.236	7.692	3.43	-0.061	-0.854	-0.122	0.248	9.397	0.49	-1.343	-1.404	4.089	1506694369
-7.387	-2.182	1.104	-0.671	-0.488	0.488	2.698	-9.032	-1.098	0.793	0.488	-5.005	2.829	7.955	1.696	-0.366	0.061	1.953	-8.227	1.57	-0.682	0	-0.061	-0.366	-1.52	7.363	3.431	-0.244	-0.061	-0.244	0.341	8.098	-0.01	-0.793	1.099	3.906	1506694369
-7.462	-1.208	1.171	-0.61	0.366	0	1.629	-8.069	-0.973	0.549	0.793	-4.578	2.372	7.657	1.573	-0.122	0.793	1.892	-8.242	1.782	-0.865	-0.122	-0.061	-0.427	-1.357	7.339	3.317	-0.244	0.183	-0.183	-0.882	7.194	0.114	0.671	3.723	3.113	1506694369
-8.568	-1.142	1.303	-0.916	0.793	-0.488	1.272	-7.929	-0.807	0.305	0.671	-3.906	1.853	7.704	1.591	0.122	0.488	1.587	-8.469	2.07	-1.036	-0.366	0	-0.488	-1.461	7.668	3.582	0.122	0.366	0.061	-0.482	7.467	1.201	1.343	4.456	2.014	1506694369
-9.432	-1.02	1.341	-0.061	1.099	0.244	1.05	-7.93	-0.693	0.244	0.488	-2.808	1.662	8.024	1.72	0.366	0.061	1.16	-8.898	1.794	-1.446	-0.549	0	-0.61	-1.565	8.168	3.881	0.488	0.61	0.305	-0.482	7.467	1.201	0.793	5.249	0.732	1506694369
-10.213	-1.261	0.825	-1.282	0.305	0.061	1.092	-7.844	-0.565	0.244	0	-1.343	1.873	8.544	1.945	0.366	0.061	1.16	-9.15	1.937	-1.467	-0.916	0.061	-0.793	-1.54	8.561	3.991	0.61	0.549	0.366	2.579	8.098	2.822	1.282	2.258	0	1506694369
-9.982	-0.784	1.666	-0.427	0.305	0.549	1.092	-7.844	-0.565	0.244	-0.366	0.244	2.088	8.872	2.147	0.977	0.366	0.305	-9.168	1.554	-1.5	-1.038	-0.183	-0.977	-1.617	8.717	3.926	0.61	0.488	0.183	6.143	10.652	5.395	1.465	-0.854	-0.732	1506694369
-10.643	-0.86	1.973	-1.953	0.732	0.488	2.048	-8.091	-0.195	0.061	-0.793	1.831	2.297	9.007	2.273	1.16	0.549	0.061	-9.116	1.652	-1.126	-0.854	0.61	-0.854	-1.693	8.818	3.823	0.549	0.61	0.183	3.125	8.708	4.229	0.244	2.136	-0.183	1506694369
-11.812	-3.804	-0.148	-0.977	0.183	-0.671	2.814	-9.534	0.169	-0.305	-0.732	3.418	2.462	9.442	2.119	1.16	0.549	0.061	-11.062	1.217	-1.4	-1.16	0.977	-0.671	-1.873	9.763	3.482	0.61	0.732	0.305	0.535	9.222	-0.575	-0.244	-1.648	0.793	1506694369
-10.727	-4.161	-0.591	0.854	-1.526	-0.549	3.412	-11.248	0.312	-0.488	-0.305	4.944	2.944	10.934	1.737	1.099	0.366	-0.854	-12.596	0.495	-1.398	-1.526	0.122	-0.732	-1.83	11.376	3.037	1.099	0.793	0.488	7.229	14.568	3.583	1.465	-5.31	-2.258	1506694369
-8.97	-3.237	-0.377	-0.671	1.465	-0.183	3.789	-10.856	0.354	-0.488	-1.404	4.822	3.796	12.287	1.461	0.977	0.366	-1.221	-10.476	-0.587	-0.554	-1.16	-1.038	-0.61	-2.11	12.114	2.515	0.916	1.77	0.244	-1.665	9.018	1.067	1.16	-1.953	-0.854	1506694369
-9.971	-3.537	-2.396	0.183	0.793	-0.183	4.935	-9.923	1.193	-0.488	-1.404	4.822	4.536	11.703	1.402	1.038	1.465	-0.366	-11.246	-1.12	0.254	-1.953	-0.977	-0.427	-2.885	10.934	1.786	-0.183	1.892	-0.183	2.645	10.021	-0.76	1.16	-1.953	-0.854	1506694369
-9.307	-3.536	-1.615	0	-0.244	0.671	4.935	-9.923	1.193	-1.282	-0.854	3.967	4.282	11.281	1.416	0.916	2.625	0.549	-10.628	-2.578	0.593	-0.549	-0.488	-0.244	-3.633	10.551	0.644	-1.221	1.77	0.244	2.637	9.691	-0.499	1.282	-0.916	-0.61	1506694369
-9.257	-2.079	-0.88	-0.427	1.465	0.366	4.282	-10.464	2.265	-1.648	1.038	2.991	3.63	11.691	0.981	-0.244	2.441	0.549	-10.104	-1.499	0.145	-0.427	-0.916	0	-3.925	10.532	0.392	-0.977	1.526	0.61	2.637	9.691	-0.499	0.549	-0.793	-0.244	1506694369
-10.249	-2.016	-1.997	0.183	-0.122	-0.549	4.282	-10.464	2.265	-0.732	-0.305	1.099	2.713	11.081	0.148	-0.244	2.441	0.549	-9.549	-1.297	0.115	-0.916	-0.305	0	-3.86	9.801	0.727	-0.183	0.732	0.488	1.946	9.516	-1.075	0.854	-0.916	-0.244	1506694369
-9.323	-2.369	-1.426	0	-0.488	-0.671	4.179	-9.658	2.596	0.122	-2.197	-0.488	2.421	9.93	-0.469	-1.831	-1.343	1.526	-9.35	-1.847	0.205	-0.61	-0.305	-0.122	-3.458	9.184	0.768	-0.244	0	0.427	2.488	10.034	-0.397	1.282	-0.671	-0.977	1506694369
-9.058	-2.591	-1.136	0	0.305	-0.244	4.065	-8.232	2.504	0.427	-1.343	-0.793	2.781	9.31	-0.678	-1.343	-1.404	1.587	-9.109	-1.796	0.273	-0.244	-0.427	-0.122	-3.033	9.024	0.78	-0.427	-0.122	0.549	2.241	9.829	0.531	1.465	-0.183	-1.099	1506694369
-9.336	-2.554	-1.415	0.427	-0.305	0.122	3.628	-7.907	2.096	0.427	-0.061	-0.671	3.062	9.046	-0.869	-1.343	-1.404	1.587	-9.05	-1.899	0.495	-0.061	-0.549	-0.122	-2.653	8.927	0.855	-0.427	0.183	0.427	2.2	9.47	0.205	0.854	-0.122	-0.977	1506694369
-9.393	-2.58	-1.34	0.916	0.183	0.183	3.628	-7.907	2.096	0.305	0.366	-0.427	2.885	8.891	-1.004	-0.854	-0.122	1.282	-9.192	-1.991	0.499	0.427	-0.916	-0.061	-2.781	8.922	0.873	-0.305	0.488	0.305	2.44	9.505	-0.154	0.916	-0.671	-0.854	1506694369
-9.589	-2.14	-1.415	1.099	-0.061	-0.183	3.476	-8.091	1.872	0.061	0.854	-0.305	2.944	9.042	-0.798	-0.366	0.305	0.916	-9.348	-1.93	0.282	0.732	-0.549	-0.061	-3.017	9.054	0.825	-0.122	0.305	0.488	1.973	9.786	-0.224	0.61	-0.671	-0.61	1506694369
-9.644	-1.987	-1.465	0.916	-0.244	-0.305	3.448	-8.66	1.536	0.061	1.038	-0.549	3.299	9.29	-0.445	-0.366	0.305	0.916	-9.753	-1.724	0.074	0.793	-0.61	-0.183	-2.976	9.164	0.997	0	-0.244	0.366	1.652	9.825	-0.41	0.305	-1.343	-0.488	1506694369
-9.582	-2.015	-1.499	1.038	0	-0.366	3.196	-9.143	1.171	0.061	1.038	-0.549	3.475	9.361	-0.084	-0.305	0.183	0.854	-9.861	-1.342	-0.105	0.977	-0.732	-0.122	-2.516	9.412	1.186	0.244	-0.793	0.183	2.454	9.668	-0.873	0.061	-1.709	-0.671	1506694370
-9.44	-1.932	-1.605	1.282	-0.244	-0.488	2.988	-9.361	0.847	0.244	0.793	-1.038	3.707	9.186	0.223	-0.366	-1.038	0.916	-9.752	-1.096	-0.367	0.977	-0.366	-0.183	-1.736	9.664	1.564	0.549	-0.732	0.061	2.367	9.598	-0.708	0.122	-1.526	-0.61	1506694370
-9.21	-1.613	-1.488	0.793	-0.061	-0.488	3.06	-9.264	0.761	-0.305	0.977	-1.282	4.139	8.759	0.415	-0.366	-1.038	0.916	-9.967	-0.912	-0.373	0.854	-0.793	-0.427	-1.031	9.752	1.704	0.671	-0.488	-0.122	1.903	9.451	-0.999	-0.183	-0.977	-0.61	1506694370
-9.832	-1.159	-1.547	0.427	-0.244	-0.427	2.698	-9.112	0.89	-0.732	1.526	-1.221	4.429	8.242	0.532	0.366	-0.61	0.122	-9.634	-0.557	-0.181	0.671	-0.854	-0.305	-0.439	9.613	1.692	0.61	-0.366	-0.427	2.635	9.254	-0.939	-0.305	-1.16	-0.793	1506694370
-9.917	-1.085	-1.755	0.122	-0.671	-0.549	2.524	-9.012	1.056	-0.793	1.526	-1.16	4.718	7.834	0.723	0.854	-0.061	-0.305	-9.54	-0.642	-0.159	0.305	-0.793	-0.427	-0.214	9.508	1.629	0.366	0	-0.61	3.315	9.438	-0.84	-0.366	-0.793	-0.732	1506694370
-9.296	-1.811	-1.331	-0.061	-0.488	-0.488	2.403	-9.037	1.135	-0.854	1.465	-0.977	4.963	7.77	0.967	0.854	-0.061	-0.305	-9.617	-1.209	0.124	0.061	-0.671	-0.732	-0.451	9.426	1.528	0.183	0.366	-0.61	2.966	9.592	-0.654	-0.305	0	-0.671	1506694370
-8.501	-2.594	-0.817	-0.183	0.061	-0.244	2.426	-9.094	1.11	-0.854	1.221	-0.793	5.087	8.069	1.245	1.221	0.793	-0.793	-10.099	-1.518	0.364	0.305	-1.038	-0.732	-0.723	9.624	1.109	0	0.488	-0.488	2.676	9.493	0.112	-0.549	0.427	-0.732	1506694370
-9.178	-3.383	-0.848	-0.244	0.122	0.122	2.645	-8.741	1.08	-0.916	1.038	-0.549	5.236	8.489	1.452	0.916	0.793	-0.916	-9.667	-1.077	0.569	0.488	-1.77	-0.488	-1.148	9.599	1.14	0.122	0.427	-0.244	3.068	9.351	0.937	-1.099	-0.366	-0.488	1506694370
-9.55	-4.788	-0.391	1.16	-0.244	0.061	2.645	-8.741	1.08	-1.221	1.404	-0.244	5.278	8.528	1.593	0.916	0.793	-0.916	-9.671	-1.323	1.12	0.366	-1.221	-0.61	-1.68	9.222	1.444	0.366	0.366	0	3.066	10.532	1.628	-1.892	-0.244	0.61	1506694370
-9.398	-4.78	1.168	2.197	-0.488	0.183	2.561	-8.465	0.975	-1.221	1.404	-0.244	5.047	8.653	1.762	0.122	0.244	-0.122	-10.268	-2.217	1.501	1.099	-2.319	-0.854	-2.31	9.295	1.488	0.183	0.244	0.549	2.967	12.464	3.749	-2.747	0.244	1.648	1506694370
-10.308	-2.653	2.091	1.282	0.427	-0.305	3.064	-8.19	0.556	-1.343	0.305	0.427	4.624	9.009	1.765	-0.427	-0.366	0.061	-9.885	-0.845	2.017	1.77	-2.686	-0.366	-2.324	9.448	1.767	0.366	-0.183	1.16	2.967	12.464	3.749	-4.578	1.709	2.991	1506694370
-11.819	-2.058	0.453	0.61	-1.404	-1.648	3.237	-8.257	0.304	-1.038	0.854	1.038	4.076	9.272	1.59	-0.427	-0.366	0.061	-10.844	0.831	2.035	1.16	-2.319	-0.122	-2.135	9.623	2.324	1.099	0.122	1.343	2.967	12.464	3.749	-4.578	1.709	2.991	1506694370
-9.654	-2.73	1.512	0.977	-0.793	-1.343	3.6	-8.496	-0.264	-0.671	0.732	1.831	3.775	9.733	1.343	-0.977	-1.404	0.183	-10.062	0.365	2.268	0.854	-2.38	-0.183	-1.832	10.002	2.777	1.648	0.854	1.221	2.967	12.464	3.749	-4.578	1.709	2.991	1506694370
-8.534	-1.936	1.851	0.183	-0.183	-1.16	3.829	-8.335	-0.995	-0.061	0.427	1.953	3.585	9.849	1.148	-0.793	-1.221	0.061	-9.338	0.824	2.501	0.61	-2.808	-0.122	-1.355	9.979	2.806	1.465	1.892	0.305	2.967	12.464	3.749	-4.578	1.709	2.991	1506694370
-8.129	-1.689	1.561	-0.244	-0.244	-1.16	3.829	-8.335	-0.995	0.427	0.244	1.282	3.295	9.231	1.159	-0.793	-1.221	0.061	-8.361	1.089	2.735	0.366	-2.502	0.122	-1.708	9.36	2.389	0.977	1.831	-0.061	2.967	12.464	3.749	-4.578	1.709	2.991	1506694370
-7.979	-1.648	1.377	-0.366	0.671	-1.16	3.802	-7.601	-1.449	0.488	0.244	0.427	3.139	8.448	1.3	0.488	0.549	0	-8.08	0.849	2.878	0.183	-2.136	-0.061	-1.708	9.36	2.389	0.977	1.831	-0.061	2.967	12.464	3.749	-4.578	1.709	2.991	1506694370
-8.038	-2.153	0.998	-1.526	0.977	-1.526	3.478	-7.429	-1.297	0.305	0.793	-0.122	2.548	8.02	1.352	0.549	0.916	0	-7.63	1.169	2.851	-0.183	-2.319	0.061	-1.708	9.36	2.389	0.977	1.831	-0.061	2.967	12.464	3.749	-4.578	1.709	2.991	1506694370
-8.341	-2.844	0.167	-0.793	1.038	-2.808	2.804	-7.519	-1.096	0.366	1.77	-0.427	2.259	8.031	1.526	0.549	0.916	0	-7.634	0.924	2.878	-0.916	-2.319	0.122	-1.211	7.9	1.398	1.16	1.282	-0.671	1.122	12.195	2.273	-4.089	0.061	4.15	1506694370
-7.983	-3.642	0.965	-1.16	0.427	-2.563	2.086	-7.632	-1.035	0.61	1.648	-0.793	2.23	8.068	1.58	-0.061	-0.549	-0.244	-7.047	-0.29	3.784	-1.099	-1.831	0.244	-1.168	7.961	0.961	1.221	1.587	-1.099	1.955	10.262	3.579	-4.089	0.061	4.15	1506694370
-8.635	-4.505	-0.389	-1.404	0.671	-3.357	1.939	-8.069	-0.664	0.854	0.244	-1.16	2.623	8.169	1.203	-0.061	-0.549	-0.244	-7.936	-1.004	3.951	-1.404	-2.991	0.244	-1.453	8.41	0.395	1.16	1.404	-1.221	3.412	7.71	5.3	-3.418	2.625	-0.305	1506694370
-8.399	-4.956	-0.64	0	-0.549	-2.502	1.828	-8.417	-0.115	0.793	-1.099	-1.587	3.125	8.366	1.06	-0.244	-0.854	-0.549	-7.253	-1.994	4.666	-0.854	-2.502	0.305	-1.689	8.91	-0.419	1.16	1.221	-1.038	2.547	10.325	2.805	0.427	-0.854	1.099	1506694370
-7.933	-5.193	-0.507	-0.549	-0.427	-1.648	1.828	-8.417	-0.115	0.549	-1.587	-1.648	3.75	8.934	1.111	-0.427	-0.793	-0.793	-7.065	-2.077	5.356	-0.122	-2.075	0.549	-1.847	9.764	-1.398	1.038	1.404	-0.732	3.877	8.181	3.297	-1.648	-0.366	0.916	1506694370
-8.067	-5.345	-0.153	-0.305	0.305	-2.014	2.084	-9.094	0.609	-0.122	-1.831	-1.221	4.381	9.855	0.987	-0.427	-0.488	-1.282	-7.173	-1.469	5.904	0	-1.953	0.366	-2.568	10.048	-1.823	0.732	0.732	-0.549	3.877	8.181	3.297	-1.282	0.061	1.16	1506694370
-9.071	-6.334	-0.974	0	-0.305	-2.075	2.084	-9.094	0.609	-0.488	-1.099	-0.671	4.728	10.335	0.796	-0.61	-1.099	-1.221	-7.605	-1.544	6.227	-0.061	-2.197	0.427	-3.314	10.067	-1.702	1.038	-0.061	-0.427	4.892	8.63	2.431	-1.16	-0.305	1.221	1506694370
-8.805	-6.205	-0.546	-0.366	-0.305	-1.526	2.096	-10.307	0.796	-0.488	-0.244	-0.183	4.815	10.471	0.526	-0.427	-1.953	0.122	-7.593	-1.264	6.611	0.061	-2.197	0.366	-2.943	10.32	-1.379	1.16	-0.305	-0.488	4.861	8.638	2.546	-1.038	-0.488	1.282	1506694370
-8.62	-6.738	-0.163	-0.732	0.122	-0.977	2.096	-10.307	0.796	-0.427	-2.258	-0.183	4.6	10.335	0.48	-0.122	-1.892	0.61	-7.851	-0.578	7.068	0.122	-2.014	0.427	-2.454	10.288	-1.282	0.977	0.61	-0.854	4.861	8.638	2.546	-0.793	0.122	1.282	1506694371
-9.36	-6.092	-0.761	-0.244	0.244	-1.221	3.025	-10.53	1.304	-0.732	-2.686	-0.244	3.993	10.283	0.603	-0.122	-1.892	0.61	-7.037	-0.903	7.593	0	-2.136	0.61	-2.284	10.457	-1.361	0.977	1.221	-1.221	4.819	8.953	3.429	0	-0.061	1.221	1506694371
-8.375	-5.94	-0.695	-0.305	-0.916	-1.587	4.148	-11.062	0.384	-0.916	-3.662	-0.793	4.035	10.402	0.607	0.488	-3.54	0.488	-6.485	-0.646	7.802	-0.244	-1.77	0.61	-2.688	10.677	-1.669	0.977	1.648	-1.221	4.51	8.725	4.221	-0.427	0.61	1.038	1506694371
-7.753	-6.602	-0.214	-0.549	0.305	-0.854	4.148	-11.062	0.384	-0.854	-6.104	-1.221	4.242	10.515	0.42	0.488	-3.54	0.488	-6.204	-0.882	8.041	-0.244	-1.77	0.61	-3.535	10.562	-2.065	0.793	0.977	-0.916	4.51	8.725	4.221	-0.244	0	0.488	1506694371
-8.266	-6.593	-0.763	-0.305	-0.061	-0.854	6.278	-10.068	-1.936	-1.038	-4.639	-1.343	4.797	10.485	0.066	0.916	-5.92	0.183	-6.015	-0.676	8.092	-0.305	-1.16	0.549	-3.514	10.386	-2.238	0.427	0.183	-0.671	4.797	8.234	3.754	-0.183	-0.061	0.305	1506694371
-8.091	-6.828	-0.766	-0.183	-0.305	-0.732	6.278	-10.068	-1.936	-0.854	1.587	-1.526	6.125	10.326	-1.12	0.977	-4.333	0.61	-6.068	-0.768	8.335	-0.366	-1.16	0.366	-3.257	10.176	-2.065	0.366	0.305	-0.793	5.557	8.14	3.437	-0.244	-0.305	0.366	1506694371
-7.771	-6.645	-0.656	-0.183	-0.183	-0.427	5.429	-9.375	-1.378	-0.183	3.54	-0.916	4.719	9.519	-0.802	0.916	0.122	0.366	-5.831	-0.896	8.522	-0.183	-0.854	0.427	-2.75	10.111	-2.19	0.183	1.343	-0.61	5.557	8.14	3.437	-0.183	-0.305	0.183	1506694371
-7.612	-6.76	-0.736	-0.183	-0.122	-0.244	3.688	-8.284	-1.585	-1.77	-2.808	-1.343	4.122	9.599	-0.837	0.916	0.122	0.366	-5.524	-0.865	8.575	-0.183	-0.61	0.366	-3.021	9.985	-2.616	0.244	1.404	-0.183	5.455	7.884	3.53	-0.061	0.183	0.183	1506694371
-7.739	-6.81	-0.86	0.061	-0.366	-0.061	5.736	-8.668	-1.895	-1.282	-1.404	-1.099	5.284	9.887	-0.541	-0.488	-0.854	0.244	-5.557	-0.811	8.606	-0.122	-0.244	0.305	-3.536	9.884	-2.943	0.305	0.671	0.183	5.368	7.992	3.561	-0.061	0.122	0.122	1506694371
-7.689	-6.77	-0.794	0.061	-0.183	0.183	5.736	-8.668	-1.895	0	-1.77	-1.16	4.951	10.063	-0.474	-0.244	-1.526	0.366	-5.577	-0.925	8.626	0	-0.061	0.183	-3.906	10.112	-2.866	0.183	0.122	0.366	5.368	7.992	3.561	-0.061	-0.122	0.122	1506694371
-7.738	-6.813	-0.798	0.183	-0.061	0.305	5.572	-8.855	-1.957	-0.122	-2.747	-1.465	4.755	10.298	-0.328	-0.244	-1.526	0.366	-5.666	-0.61	8.667	0.061	0.305	0.183	-3.609	10.316	-2.562	-0.305	-0.061	0.427	5.656	7.966	3.329	-0.061	0.122	0.061	1506694371
-7.882	-6.759	-0.76	0.122	0.061	0.427	5.702	-9.048	-2.211	-0.244	-0.488	-0.671	4.889	10.064	-0.086	-0.366	-0.366	-0.244	-5.785	-0.55	8.656	0	0.488	0.122	-3.304	10.288	-2.324	-0.244	0.427	0.305	5.611	7.986	3.407	0.061	0.183	0.061	1506694371
-8.215	-6.931	-0.824	0.244	0.061	0.61	5.702	-9.048	-2.211	-0.732	-0.244	-0.183	5.2	10.407	-0.481	-0.122	0	-0.122	-5.968	-0.603	8.685	0	0.793	0	-3.722	10.525	-2.39	-0.732	-0.122	0.244	5.611	7.986	3.407	0.122	-0.061	-0.061	1506694371
-8.349	-6.991	-0.75	0.488	0.061	0.793	5.99	-9.355	-2.464	-0.793	-0.305	-0.244	5.54	10.813	-0.979	-0.122	0	-0.122	-6.336	-0.839	8.655	0.061	0.977	-0.122	-3.807	10.629	-2.641	-0.671	-0.305	0.183	5.693	8.203	3.429	0.183	0	-0.183	1506694371
-8.36	-6.946	-0.776	0.671	0.183	0.854	6.082	-9.527	-2.912	-0.671	0.061	-0.488	5.758	11.02	-1.392	0.244	0	0.793	-6.526	-1.047	8.604	0.305	1.221	-0.183	-3.774	10.834	-2.918	-0.793	-0.916	0.122	5.424	8.351	3.418	0.122	-0.061	-0.305	1506694371
-8.571	-6.793	-0.73	0.977	0	1.099	6.082	-9.527	-2.912	-0.549	-0.122	-0.427	5.757	11.11	-1.581	0.183	-0.122	0.977	-6.623	-0.963	8.448	0.427	1.465	-0.244	-3.649	10.948	-2.75	-0.793	-1.221	0.061	5.424	8.351	3.418	0.183	-0.061	-0.549	1506694371
-8.662	-6.41	-0.654	0.916	0.183	1.221	5.862	-9.548	-2.93	-0.732	-0.732	-0.366	5.642	11.246	-1.617	0.183	-0.122	0.977	-6.722	-1.024	8.134	0.549	1.77	-0.366	-3.92	11.093	-2.487	-0.854	-1.831	-0.122	5.407	8.343	3.267	0.061	-0.183	-0.793	1506694371
-8.824	-6.234	-0.657	0.916	0.122	1.404	5.964	-8.976	-2.948	-0.977	-0.427	-0.366	5.38	11.053	-1.54	0.549	-0.488	1.282	-6.889	-1.016	7.806	0.671	2.014	-0.427	-4.016	10.975	-2.18	-1.221	-2.319	-0.427	5.463	8.367	3.169	0.305	-0.366	-1.038	1506694371
-8.668	-6.178	-0.717	1.099	-0.061	1.648	5.964	-8.976	-2.948	-1.343	-0.366	-0.488	5.144	10.702	-1.896	0.61	-0.793	1.221	-6.983	-1.125	7.373	0.671	2.014	-0.427	-3.773	10.738	-1.981	-1.465	-2.136	-0.488	5.463	8.367	3.169	0.244	-0.366	-1.221	1506694371
-8.428	-6.229	-0.977	1.404	0	1.77	5.98	-8.459	-3.224	-1.587	-0.061	-0.366	4.865	10.36	-2.2	0.61	-0.793	1.221	-7.127	-1.296	6.819	1.221	2.625	-0.61	-3.848	10.527	-1.97	-1.465	-2.319	-0.732	5.018	8.788	2.731	0.549	-0.244	-1.404	1506694371
-8.073	-6.225	-1.061	2.014	0.427	1.77	5.587	-7.081	-3.124	-1.648	0.427	-0.122	4.423	9.842	-2.411	0.305	-1.16	1.038	-7.412	-1.549	6.188	1.587	2.625	-0.916	-4.054	9.923	-1.951	-1.343	-2.625	-0.793	4.01	9.302	2.434	0.488	0	-1.526	1506694371
-8.043	-6.223	-1.208	2.502	0.671	1.709	5.587	-7.081	-3.124	-1.831	0.793	0.122	4.215	9.083	-2.467	-0.183	-1.709	1.038	-7.625	-1.86	5.513	2.197	2.686	-1.282	-4.211	8.958	-2.005	-0.854	-2.93	-0.61	4.01	9.302	2.434	0.305	-0.366	-1.77	1506694371
-7.679	-6.216	-1.013	3.174	1.221	1.526	5.551	-6.325	-3.389	-1.953	1.038	0.488	4.083	8.414	-2.492	-0.183	-1.709	1.038	-7.766	-2.013	4.819	2.991	2.625	-1.648	-4.372	8.24	-2.168	-0.427	-3.845	-0.244	2.614	9.89	1.641	0.427	-1.16	-1.953	1506694371
-7.803	-6.215	-0.67	4.211	1.465	1.526	5.95	-5.073	-3.189	-2.197	1.587	0.854	3.732	7.916	-2.383	-1.465	-2.258	1.526	-8.025	-2.044	4.277	3.784	2.441	-2.075	-4.459	7.704	-2.098	-0.061	-5.005	-0.122	2.145	9.999	1.269	0.366	-1.587	-2.258	1506694371
-7.73	-5.674	-0.366	5.188	1.77	1.465	6.025	-4.479	-3.346	-2.441	2.197	1.16	3.515	7.532	-2.439	-2.075	-2.991	1.648	-8.204	-1.95	3.622	3.784	2.441	-2.075	-4.204	7.381	-2.009	0.366	-5.981	-0.061	2.145	9.999	1.269	0.305	-2.136	-2.319	1506694371
-7.793	-5.262	0.188	5.371	2.258	0.671	6.025	-4.479	-3.346	-2.808	2.563	1.648	3.487	7.284	-2.53	-2.075	-2.991	1.648	-8.317	-1.615	3.223	5.493	1.953	-2.38	-3.679	7.562	-1.84	0.671	-6.531	0	1.348	9.82	1.181	0.977	-3.052	-2.502	1506694372
-7.748	-4.445	0.377	5.432	1.282	-0.183	6.04	-3.874	-4.125	-3.174	3.418	1.953	3.439	7.092	-2.586	-2.686	-3.296	1.831	-8.168	-1.119	2.647	5.493	1.953	-2.38	-3.229	7.839	-1.602	1.099	-6.653	-0.061	1.348	9.82	1.181	1.16	-3.357	-2.38	1506694372
-7.174	-4.45	0.743	5.432	2.319	-1.099	5.344	-3.836	-4.661	-3.662	3.784	2.136	3.862	6.922	-2.61	-3.845	-4.211	1.709	-8.168	-1.119	2.647	6.226	1.282	-2.258	-2.821	7.925	-1.205	1.221	-6.836	-0.122	0.812	10.184	1.623	0.793	-4.089	-2.136	1506694372
-7.364	-4.4	0.787	5.676	1.709	-0.793	5.344	-3.836	-4.661	-3.967	4.15	1.953	3.862	6.922	-2.61	-3.845	-4.211	1.709	-8.168	-1.119	2.647	6.226	1.282	-2.258	-2.456	7.99	-0.69	1.221	-6.714	-0.244	0.858	10.183	2.172	-0.183	-4.883	-1.648	1506694372
-7.735	-3.242	0.752	6.226	2.747	0	3.865	-3.95	-5.552	-4.15	4.272	1.709	5.002	6.637	-2.14	-4.333	-4.211	2.136	-7.995	1.58	2.376	6.226	1.282	-2.258	-2.263	8.309	-0.219	1.16	-6.714	-0.122	0.022	10.088	1.993	-1.465	-7.202	-1.16	1506694372
-8.534	-2.634	0.719	5.066	2.258	0.122	3.534	-4.255	-5.837	-4.15	4.15	1.404	5.392	6.727	-2.141	-4.456	-3.967	2.136	-8.297	2.381	2.407	5.615	1.526	-1.343	-2.163	8.673	0.565	1.16	-6.348	0.061	0.38	8.881	0.1	-2.136	-12.024	-0.61	1506694372
-9.185	-2.731	0.857	4.211	2.075	-0.183	3.534	-4.255	-5.837	-3.784	4.089	1.282	5.705	6.946	-1.876	-4.456	-3.967	2.136	-8.86	2.644	2.263	5.188	1.465	-1.343	-2.037	8.971	1.292	1.16	-5.798	0.122	3.863	9.146	0.897	-2.258	-12.756	-0.916	1506694372
-9.143	-3.084	1.377	3.479	1.77	-0.427	4.085	-5.441	-6.804	-3.235	4.089	1.465	5.879	7.236	-1.693	-4.272	-3.601	2.014	-9.128	2.932	2.08	5.188	1.465	-1.343	-2.103	9.3	1.634	0.916	-5.676	0.061	3.863	9.146	0.897	-3.296	-7.629	-1.953	1506694372
-8.636	-3.713	1.505	3.174	1.709	-0.427	5.168	-5.935	-7.105	-2.808	3.357	1.526	5.966	7.453	-1.41	-3.784	-3.479	1.404	-9.092	2.737	1.928	4.7	1.221	-1.343	-2.12	9.402	1.8	0.488	-5.615	-0.122	1.247	9.923	0.209	-2.686	-2.808	-2.747	1506694372
-8.299	-4.402	1.745	3.479	2.014	-0.61	5.168	-5.935	-7.105	-2.991	3.418	1.465	6.045	7.588	-1.034	-3.784	-3.479	1.404	-9.229	2.225	1.741	4.395	1.16	-1.465	-2.326	8.934	2.03	0.427	-5.188	-0.366	-0.846	10.02	1.373	-2.38	-3.113	-3.235	1506694372
-8.059	-4.766	1.865	3.601	2.686	-0.488	5.696	-5.827	-6.932	-3.418	3.784	1.282	5.94	7.623	-0.89	-3.662	-3.357	1.404	-9.452	2.216	1.609	4.395	1.16	-1.465	-2.778	8.832	1.881	0.244	-5.066	-0.427	-0.846	10.02	1.373	-1.831	-5.188	-3.662	1506694372
-8.157	-4.491	1.62	3.723	3.54	-0.305	5.016	-4.54	-6.533	-3.784	3.784	1.343	5.746	7.87	-1.199	-3.662	-3.418	1.526	-9.361	2.21	1.385	4.456	0.916	-1.343	-3.006	8.912	1.962	0.366	-5.188	-0.61	-2.378	10.661	1.335	-1.77	-7.568	-3.479	1506694372
-8.384	-3.698	0.957	3.418	2.625	-0.122	5.016	-4.54	-6.533	-3.784	3.723	1.587	5.648	8.113	-1.395	-3.662	-3.418	1.526	-8.97	2.303	1.29	4.578	0.549	-0.977	-3.194	8.978	2.318	0.671	-5.188	-0.732	2.068	9.058	1.189	-2.197	-7.507	-2.441	1506694372
-7.686	-3.143	1.002	3.052	1.77	0.122	4.613	-4.089	-6.941	-3.784	3.784	1.709	5.529	8.067	-1.169	-3.662	-3.479	1.526	-8.738	2.11	1.132	4.578	0.549	-0.977	-3.277	8.707	2.436	0.732	-5.005	-0.854	2.068	9.058	1.189	-1.465	-6.897	-1.526	1506694372
-8.769	-3.834	0.67	2.686	2.747	1.465	4.578	-4.643	-7.582	-3.662	3.418	1.77	5.528	7.934	-0.799	-3.784	-3.418	1.465	-9.294	1.979	1.072	4.761	0.305	-0.732	-3.351	8.664	2.242	0.427	-5.249	-0.854	3.552	7.775	1.212	-1.16	-6.592	-1.16	1506694372
-10.737	-4.632	-0.043	3.906	1.038	1.038	4.578	-4.643	-7.582	-3.784	2.625	1.953	5.574	8.035	-0.645	-3.784	-3.418	1.465	-10.844	1.785	0.664	4.456	-0.061	-0.793	-3.284	8.917	2.28	0.61	-5.676	-1.099	4.607	9.432	2.82	-0.122	-5.432	0.488	1506694372
-10.29	-5.344	1.232	4.822	1.038	1.038	5.145	-5.125	-6.831	-4.395	2.869	1.831	6.062	8.299	-1.129	-4.089	-3.662	1.343	-10.844	1.785	0.664	4.456	-0.061	-0.793	-3.171	10.09	1.93	0.916	-5.798	-1.16	4.607	9.432	2.82	1.404	-2.319	0.61	1506694372
-9.805	-4.21	-0.402	5.127	2.441	1.343	5.94	-5.578	-5.974	-4.211	2.686	1.892	6.995	8.308	-2.29	-4.517	-3.906	0.916	-10.739	0.681	0.284	4.944	0.122	-0.916	-2.451	11.149	1.488	0.793	-5.798	-1.038	4.638	9.393	4.138	0.671	-2.686	2.014	1506694372
-9.245	-3.005	-2.199	5.798	1.709	0.671	5.94	-5.578	-5.974	-4.028	2.747	1.831	7.967	7.818	-3.013	-4.517	-3.906	0.916	-10.219	0.182	0.109	4.639	0.122	-0.427	-1.82	11.381	1.028	0.366	-5.554	-0.977	0.988	10.468	0.877	2.686	-5.615	1.465	1506694372
-8.72	-4.329	-1.918	5.432	1.892	0.488	6.732	-5.9	-4.008	-4.089	2.625	1.465	8.454	7.307	-3.815	-4.517	-3.601	0.854	-10.429	-0.587	-0.17	4.639	0.122	-0.427	-1.559	11.032	0.732	0.183	-5.188	-0.854	0.988	10.468	0.877	2.93	-5.005	0.61	1506694372
-8.052	-3.933	-2.458	6.287	5.005	0.549	6.915	-6.059	-3.534	-4.028	2.319	1.221	8.288	6.706	-4.174	-4.211	-2.563	1.526	-11.306	-0.428	-0.372	4.639	0.732	-0.366	-1.631	10.579	0.412	0.061	-5.432	-0.549	-0.87	10.936	0.669	1.892	-5.615	-0.122	1506694372
-9.725	-2.592	-4.231	6.104	5.432	0.427	6.915	-6.059	-3.534	-3.723	2.625	1.038	7.911	6.233	-4.402	-4.211	-2.563	1.526	-11.715	0.394	-0.685	4.822	-1.343	-0.61	-0.833	10.22	0.574	0.122	-5.798	-0.488	3.127	10.39	-3.006	1.892	-5.859	-0.183	1506694372
-10.355	-2.525	-4.652	5.493	2.869	0.122	6.807	-6.052	-3.619	-3.113	2.075	1.343	7.592	5.76	-4.238	-4.089	-2.563	1.648	-11.715	0.394	-0.685	4.822	-1.343	-0.61	0.039	9.976	1.359	0.671	-4.456	-0.854	3.127	10.39	-3.006	2.258	-4.089	-0.122	1506694372
-8.995	-2.902	-3.713	5.737	3.235	0.488	6.997	-6.2	-3.974	-2.563	1.77	2.014	7.395	5.245	-3.533	-3.54	-1.404	1.526	-10.454	0.526	-0.261	4.395	-1.587	-0.732	-0.124	9.201	1.598	0.671	-3.052	-0.854	1.895	10.604	-2.64	1.953	-4.089	-0.61	1506694372
-8.843	-2.403	-3.86	5.554	3.54	0.854	6.997	-6.2	-3.974	-2.686	1.16	2.319	7.395	5.245	-3.533	-3.54	-1.404	1.526	-8.744	-0.367	0.069	4.517	-1.709	-0.977	-0.725	8.531	1.287	0.183	-2.93	-0.427	1.932	10.307	-2.165	1.892	-5.432	-0.854	1506694372
-9.214	-1.848	-3.674	5.981	0.549	0.61	7.05	-5.755	-3.603	-3.113	1.526	2.075	7.076	4.639	-2.192	-3.418	-0.427	1.404	-8.323	-0.309	0.012	4.944	-1.282	-1.343	-1.064	8.235	1.192	0.061	-3.235	-0.122	2.84	9.417	-2.077	1.648	-5.127	-0.793	1506694373
-8.784	-1.262	-2.661	5.432	0.427	0.854	6.642	-4.425	-3.252	-2.991	1.221	1.892	7.064	4.538	-1.858	-2.991	-1.038	1.465	-8.172	-0.623	-0.147	4.822	-1.16	-1.404	-1.064	8.362	1.196	0.244	-3.479	0.183	3.098	9.263	-1.51	1.404	-5.798	-0.488	1506694373
-8.741	-0.374	-2.414	5.127	1.343	0.732	6.642	-4.425	-3.252	-2.808	1.465	1.587	7.064	4.538	-1.858	-2.991	-1.038	1.465	-8.492	-0.032	-0.372	4.944	-0.549	-1.465	-0.535	8.696	1.495	0.488	-3.479	0.427	3.119	8.961	-0.353	0.854	-6.531	-0.061	1506694373
-10.686	-0.102	-2.885	4.944	-0.244	0.366	6.497	-3.514	-3.586	-2.563	1.892	1.343	7.064	4.538	-1.858	-2.991	-1.038	1.465	-8.695	0.865	-0.571	4.944	-0.549	-1.465	0.016	9.35	2.005	0.671	-3.601	0.427	3.698	8.423	-1.633	0.427	-5.554	0.305	1506694373
-10.324	-0.327	-1.471	4.211	-1.404	0	6.686	-3.298	-3.906	-2.258	1.77	1.16	7.064	4.538	-1.858	-2.991	-1.038	1.465	-8.695	0.865	-0.571	4.272	0.122	-1.099	0.674	9.818	2.479	0.61	-3.54	0.305	3.316	8.659	-1.946	0.671	-4.272	-0.244	1506694373
-9.032	0.526	-0.51	3.357	1.343	0	6.686	-3.298	-3.906	-2.197	2.014	0.977	7.064	4.538	-1.858	-2.991	-1.038	1.465	-9.313	0.662	-0.752	3.479	0.793	-0.732	1.357	10.147	2.723	0.427	-2.747	-0.183	1.974	9.715	-1.489	0.305	-4.7	-0.793	1506694373
-10.551	-0.225	-1.497	2.319	0.854	0.244	6.706	-3.235	-4.261	-2.197	1.709	0.854	7.064	4.538	-1.858	-2.991	-1.038	1.465	-10.08	0.51	-1.144	3.479	0.549	-0.427	1.3	10.554	2.815	0.427	-2.747	-0.183	2.893	9.355	-1.814	0.183	-4.272	-0.977	1506694373
-11.519	-1.863	-1.474	0.61	0.854	0.854	6.79	-3.333	-4.547	-2.258	1.465	0.793	7.064	4.538	-1.858	-2.991	-1.038	1.465	-12.471	0.889	-1.055	3.174	0.977	0.183	1.119	10.875	3.125	-0.061	-3.662	-0.977	3.522	9.491	-1.19	-0.305	-3.174	-0.916	1506694373
-12.547	-2.266	-1.136	-0.305	5.005	1.282	6.826	-3.645	-4.81	-2.258	1.099	1.038	7.064	4.538	-1.858	-2.991	-1.038	1.465	-13.27	2.637	-0.041	2.686	0.488	-0.244	1.248	12.075	3.525	-0.061	-3.967	-1.465	4.716	10.763	-0.423	-1.221	-2.93	-0.549	1506694373
-13.209	-3.001	-1.724	2.075	-5.798	0.916	7.471	-4.712	-5.795	-1.648	0.488	1.892	7.321	4.499	-1.765	-2.991	-1.038	1.465	-11.459	1.732	1.321	2.747	-0.549	0.427	0.63	12.118	3.689	0	-3.113	-2.075	5.347	12.72	1.293	-3.54	-1.587	1.221	1506694373
-9.506	-4.033	0.457	-0.427	-1.343	2.075	8.996	-6.31	-6.871	-1.587	0.793	2.014	7.321	4.499	-1.765	-2.869	-1.343	1.404	-10.521	0.467	2.201	1.16	-1.099	0.61	-1.03	10.381	3.552	0.427	-1.465	-1.648	5.39	14.492	3.857	-5.92	-0.427	2.686	1506694373
-11.066	-4.212	0.828	1.221	1.343	1.221	9.402	-6.552	-6.053	-2.38	2.136	1.038	9.942	6.708	-0.49	-2.93	-1.16	-0.793	-10.447	2.299	2.029	2.075	-0.061	-0.549	-2.818	9.305	3.479	-0.305	-1.709	-0.854	2.936	12.541	-0.738	-4.395	0.671	4.028	1506694373
-11.856	-2.655	-1.012	1.404	-4.761	0	7.427	-6.308	-5.388	-2.258	1.77	0.671	9.445	6.739	-0.261	-2.808	-1.526	0.183	-10.447	2.299	2.029	2.075	-0.061	-0.549	-2.737	9.481	3.332	0.244	-2.93	-0.366	2.936	12.541	-0.738	-2.93	1.526	4.761	1506694373
-8.162	-2.373	0.81	1.038	-0.488	0.122	7.427	-6.308	-5.388	-1.831	1.892	0.549	8.649	6.187	-0.884	-2.075	-1.892	0.549	-9.117	1.823	1.133	1.465	-0.061	-0.488	-1.139	9.605	3.652	0.732	-2.136	-0.549	0.822	13.826	-0.639	-1.953	1.526	5.676	1506694373
-8.128	-1.333	0.502	-0.061	-1.099	0.183	6.438	-5.613	-4.942	-1.404	1.648	0.305	8.649	6.187	-0.884	-1.77	-1.526	0.61	-9.117	1.823	1.133	0.977	-0.122	-0.671	-1.014	8.859	3.511	0.916	-1.343	-0.671	0.193	12.982	0.604	-2.869	1.404	5.188	1506694373
-7.165	-1.253	0.915	-0.61	-1.831	-0.061	5.663	-4.516	-3.948	-0.916	1.343	0.183	7.836	4.81	-0.278	-1.526	-1.587	0.61	-7.169	1.826	0.749	0.671	-0.549	-0.854	-1.208	7.617	3.133	0.549	-1.648	-0.427	-0.315	10.447	1.125	-2.991	1.953	4.272	1506694373
-5.662	-1.372	1.904	-0.244	-0.305	0.366	5.365	-3.549	-3.335	-0.732	1.099	0.244	7.836	4.81	-0.278	-1.099	-1.099	0.916	-7.169	1.826	0.749	0.488	0.244	-0.671	-1.208	7.617	3.133	0.549	-1.648	-0.427	-0.571	7.422	0.653	-1.587	0.732	2.686	1506694373
-5.897	-0.175	2.058	-0.61	1.526	0.549	5.511	-2.997	-3.281	-0.793	1.038	0	6.843	3.339	0.58	-0.854	-0.671	1.343	-6.905	1.7	0.731	0.366	0.854	-0.549	-0.484	6.574	2.876	0.549	-1.526	0	-1.05	4.593	0.528	0.122	0.427	1.709	1506694373
-8.575	0.208	1.345	-1.343	1.587	0.305	5.728	-2.71	-3.368	-0.671	0.854	-0.427	6.999	3.049	0.346	-0.732	-0.732	1.404	-6.905	1.7	0.731	0.366	0.854	-0.549	-0.133	7.362	3.336	0.793	-0.977	0.366	-1.05	4.593	0.528	0.793	0.854	0.854	1506694373
-10.371	-0.487	0.607	-1.587	0.366	0.732	6.013	-2.881	-3.527	-0.244	0.732	-0.732	7.698	3.2	0.305	-0.427	-0.793	1.099	-8.546	2.056	-0.721	0.366	0.854	-0.549	0.066	8.507	3.862	1.038	-0.61	0.61	0.683	4.919	1.437	1.709	1.526	-0.427	1506694373
-10.968	-0.733	1.787	-0.916	0.122	1.404	6.318	-3.378	-3.78	0.427	0.244	-0.916	8.685	3.594	0.388	-0.427	-0.793	1.099	-9.183	1.643	-1.446	-0.671	2.319	-0.183	0.343	9.319	4.067	0.854	-0.488	0.671	6.009	7.288	3.158	1.221	1.526	-0.305	1506694373
-10.764	0.019	2.706	-2.502	-0.549	1.282	6.802	-3.905	-4.357	0.916	0	-1.099	9.55	3.752	0.543	-0.122	-0.793	0.916	-9.075	1.3	-1.67	-1.099	1.831	-0.61	0.502	9.641	3.905	0.244	-0.366	0.671	10.652	9.984	6.879	-1.404	2.747	0	1506694373
-13.558	-6.539	-0.88	-2.014	-0.244	-1.343	7.418	-4.157	-4.577	0.977	-0.549	-1.16	9.835	3.645	0.701	0.671	0.427	0.916	-12.473	0.938	-1.598	-0.732	1.953	-0.61	0.543	10.373	3.63	0	-0.366	0.793	5.678	8.167	4.917	-1.038	1.648	0.488	1506694373
-9.923	-6.239	-0.578	4.15	-2.197	0.366	8.12	-4.244	-4.622	0.916	-0.977	-0.854	9.956	4.083	-0.018	0.671	0.427	0.916	-14.218	-0.334	-2.32	-1.648	3.662	-0.366	0.333	12.976	2.761	-0.732	-0.732	1.099	7.515	15.914	6.007	2.869	-4.639	-2.991	1506694373
-7.406	-2.811	1.566	-0.488	1.221	0.977	8.972	-4.833	-4.791	1.099	-0.977	-0.183	11.043	5.42	-1.501	0.61	-0.061	0	-10.46	-1.351	0.684	-1.465	-1.648	-0.61	0.44	13.284	2.379	0.305	1.16	0.793	7.515	15.914	6.007	-1.038	-2.625	2.991	1506694373
-11.079	-4.715	-3.663	1.282	2.502	-0.61	9.008	-4.654	-4.25	0.61	-0.671	-0.244	11.066	5.99	-2.071	0.488	1.648	-0.244	-13.166	-1.975	0.213	-0.793	0.061	-0.305	-1.111	11.63	1.834	-0.488	3.54	0.549	-5.29	5.908	-0.537	0.305	-3.601	0	1506694374
-10.962	-3.342	-2.015	0.61	-1.465	0.488	8.891	-4.205	-3.084	0.549	0.549	-0.427	10.152	5.881	-1.537	0.488	1.648	-0.244	-11.297	-2.797	0.781	-1.465	-2.197	-0.244	-2.619	11.204	0.12	-1.709	2.258	1.465	2.546	10.978	-2.566	2.502	-1.404	-1.221	1506694374
-9.186	-2.838	-0.279	0.549	2.38	-0.916	8.33	-4.368	-2.765	0.061	-0.122	-0.183	9.495	6.148	-1.635	0.549	2.075	0.122	-10.393	-2.034	0.309	0.183	-0.244	0.183	-2.458	10.984	0.331	-1.465	0.549	1.953	1.113	10.457	-1.163	0.671	-0.488	-0.854	1506694374
-9.589	-3.017	-1.791	2.014	-0.244	-0.732	8.539	-4.75	-2.973	0.061	0.854	-0.061	8.827	5.814	-2.235	0.122	1.099	0.061	-9.472	-2.299	-0.006	0.61	-0.793	0.183	-1.53	10.397	0.907	-0.366	0.732	1.709	0.78	10.572	-0.66	2.014	-2.197	-2.441	1506694374
-8.547	-2.83	-0.846	2.075	1.038	-0.793	8.445	-4.71	-3.365	0.122	0.549	-0.061	7.977	5.28	-2.137	-0.244	0.732	0.305	-8.704	-1.552	0.065	1.099	-0.977	0.061	-0.779	9.399	1.018	-0.366	1.099	1.526	1.285	10.718	-0.641	1.465	-2.197	-2.625	1506694374
-8.043	-2.366	-1.34	2.197	0.488	-0.488	8.234	-3.966	-2.751	-0.183	0.61	-0.305	6.958	4.672	-1.184	-0.427	0.977	0.305	-8.114	-1.457	0.112	1.343	-0.61	0.366	-0.455	8.463	1.086	-0.061	1.282	1.404	1.982	9.774	-0.318	1.404	-3.052	-2.441	1506694374
-8.274	-2.542	-1.586	2.625	0.061	-0.122	7.884	-3.134	-2.046	-0.366	0.732	-0.488	6.735	4.09	-0.553	-0.793	0.732	0.244	-7.653	-1.859	0.017	1.404	-0.488	0.61	-0.322	7.881	1.107	-0.305	0.793	1.526	2.674	9.532	0.093	1.221	-3.113	-2.075	1506694374
-8.431	-2.372	-1.491	3.052	0.183	-0.366	7.508	-2.498	-1.928	-0.427	0.549	-0.549	7.153	3.802	-0.358	-0.793	0.732	0.244	-7.96	-1.622	-0.346	1.709	-0.366	0.244	0.312	7.808	1.406	-0.549	0.183	1.526	2.919	8.77	-0.016	1.038	-2.93	-1.648	1506694374
-8.869	-2.211	-1.375	3.357	0.305	-0.244	7.543	-2.365	-2.036	-0.427	0.732	-0.732	7.801	3.431	-0.195	-0.854	0.793	0.183	-8.305	-1.529	-0.62	1.831	-0.488	0.061	0.89	8.147	1.611	-0.671	-0.061	1.526	2.515	8.863	0	0.488	-2.38	-1.404	1506694374
-9.776	-1.333	-1.607	3.418	0.366	-0.488	7.825	-2.467	-2.064	-0.244	1.404	-0.977	8.536	3.278	0.221	-0.793	1.038	0.305	-9.1	-1.341	-0.947	1.77	-0.366	0	1.689	8.319	1.761	-0.793	-0.305	1.648	1.861	8.777	-0.227	0.244	-2.808	-1.16	1506694374
-9.822	-0.425	-1.833	2.869	-0.183	-0.732	7.866	-2.5	-1.741	-0.244	1.038	-0.732	8.918	3.167	0.398	-0.793	1.465	0.427	-9.694	-0.496	-1.151	2.075	-0.244	-0.183	2.314	8.581	2.175	-0.61	-0.854	1.404	1.887	9.349	-0.547	0.061	-2.747	-1.16	1506694374
-9.705	0.087	-1.485	2.075	0.366	-0.183	8.331	-2.537	-1.768	-0.366	0.732	-0.244	8.918	3.167	0.398	-0.977	1.038	0.61	-9.694	-0.496	-1.151	1.77	-0.427	-0.122	3.365	8.923	2.566	-0.305	-0.793	1.099	1.494	9.927	-0.852	-0.366	-2.747	-1.77	1506694374
-10.354	-0.889	-0.962	1.343	-0.183	0.366	8.628	-2.772	-1.854	-0.427	1.465	0.061	9.086	3.101	0.453	-1.16	0.793	0.549	-10.2	-0.962	-0.504	1.343	-0.854	0.244	3.894	9.348	2.78	-0.244	0.122	0.61	2.495	9.694	-1.159	-0.793	-2.38	-2.075	1506694374
-11.365	-3.394	0.2	-0.305	-0.854	1.221	9.073	-2.974	-1.8	-0.793	1.77	0.183	9.086	3.101	0.453	-1.099	1.038	0.305	-10.2	-0.962	-0.504	0.793	0.854	0.305	3.436	9.886	2.908	0.061	0.244	0.671	3.659	10.037	-0.379	-1.343	-2.136	-2.197	1506694374
-12.333	-1.848	-0.112	-0.793	1.343	0.61	9.489	-3.713	-1.93	-0.732	1.77	0.61	8.987	4.262	0.679	-1.221	0.61	-0.366	-12.54	3.249	0.669	2.014	-1.404	-0.183	3.042	10.671	3.573	0.488	-0.732	0.305	6.082	10.847	1.272	-2.319	-1.038	-0.977	1506694374
-12.275	-3.083	0.557	0.366	-5.554	0.732	9.862	-5.172	-2.189	-0.366	2.38	1.526	8.567	5.192	0.611	-0.916	-0.793	-1.526	-10.81	2.586	2.256	0.854	-2.991	0.854	2.744	10.384	4.158	1.648	0.122	-0.183	7.059	12.27	3.588	-3.54	0.916	2.625	1506694374
-9.426	-4.277	3.293	-2.258	-0.122	0.305	9.386	-5.741	-2.597	-0.366	1.831	1.526	8.567	5.192	0.611	-0.916	-0.793	-1.526	-10.81	2.586	2.256	-0.854	-1.587	0.793	1.852	10.271	3.651	1.77	2.686	-0.61	4.686	13.558	2.614	-3.906	2.502	3.54	1506694374
-10.969	-3.292	1.128	-2.136	-0.61	-1.099	8.915	-5.571	-2.515	-0.244	2.686	1.221	8.125	6.253	1.227	-0.61	-0.916	-1.587	-10.716	3.067	2.481	-0.305	-2.441	0.244	0.327	10.3	3.03	1.343	3.174	-0.366	-0.388	11.978	-0.624	-2.075	1.404	3.601	1506694374
-9.494	-3.295	0.565	-1.16	-2.869	-1.77	7.977	-5.914	-2.255	0.122	2.808	1.343	7.826	7.2	1.804	-0.183	-0.732	-1.831	-9.409	1.81	2.445	-1.404	-1.77	0.488	-0.62	10.201	2.684	1.648	1.709	-0.61	-1.602	12.293	-0.249	-1.099	0.488	3.967	1506694374
-6.76	-4.249	1.742	-1.709	0.061	-0.916	7.392	-6.286	-2.482	0.305	1.038	1.404	7.875	7.497	1.92	-0.183	-0.732	-1.831	-8.918	1.055	2.607	-1.831	-1.587	0.549	-0.416	9.726	2.372	1.648	0.732	-1.099	-1.997	11.161	-0.252	-0.244	-1.892	3.662	1506694374
-8.386	-3.185	1.33	-1.587	0.122	-1.038	7.208	-5.846	-2.434	0.366	1.831	0.916	7.348	6.613	2.164	0	-0.122	-1.343	-8.269	0.817	2.979	-1.709	-2.075	0.427	-0.364	8.947	1.909	1.404	1.038	-1.221	-0.481	9.478	0.766	0.61	-0.854	2.197	1506694374
-8.41	-2.865	1.169	-1.77	-0.61	-1.038	6.434	-5.131	-2.065	0.549	0.671	0.671	6.682	5.78	2.172	0.122	0.549	-1.221	-7.905	1.115	3.387	-1.282	-2.197	0.244	-0.383	8.448	1.675	1.099	1.16	-0.977	1.766	8.354	0.402	2.075	2.991	1.831	1506694374
-7.192	-3.856	1.437	-1.831	0.061	-1.282	6.04	-4.663	-1.682	0.671	0.549	0.793	6.682	5.78	2.172	0.122	0.549	-1.221	-7.905	1.115	3.387	-1.221	-2.136	0.183	-0.461	8.424	1.512	1.16	1.038	-0.793	0.384	9.019	0.62	1.099	7.751	0.61	1506694374
-7.763	-3.713	0.803	-1.648	1.038	-1.038	5.684	-4.599	-1.129	0.916	0.366	1.221	6.545	6.062	1.564	0.061	0.183	-1.221	-7.89	1.398	3.536	-1.404	-2.197	0.305	-0.298	8.802	1.291	1.16	0.854	-0.732	-2.006	7.677	-0.38	2.991	4.456	-0.122	1506694374
-8.501	-3.659	0.76	-2.075	0.793	-1.343	6.095	-5.017	-0.549	0.916	1.831	2.014	6.267	6.367	1.488	0.244	0.488	-1.221	-7.819	1.194	4.059	-1.648	-2.014	0.366	-0.145	9.143	1.144	1.221	1.404	-0.793	0.264	8.643	1.273	2.563	0.793	-0.305	1506694374
-9.414	-4.82	0.505	-2.563	-0.061	-1.892	6.727	-6.246	-0.23	0.854	1.831	2.747	6.267	6.367	1.488	0.366	0.732	-1.343	-7.819	1.194	4.059	-1.953	-1.831	0.427	-0.538	9.403	0.912	1.221	1.77	-0.916	1.407	9.205	2.787	1.343	1.038	-1.221	1506694374
-9.31	-6.286	0.011	-1.343	0.427	-2.319	7.575	-7.535	0.42	0.549	2.014	2.93	6.849	7.467	1.565	0.366	-0.549	-1.587	-8.902	-0.163	4.64	-2.014	-1.587	0.244	-0.985	9.781	0.465	1.221	1.77	-0.916	1.016	9.509	0.879	1.099	1.526	-1.282	1506694375
-9.077	-5.938	0.335	-0.366	-0.488	-0.977	8.014	-8.367	0.618	0.061	1.404	2.869	6.836	7.983	1.571	0.244	0.671	-1.282	-8.902	-0.163	4.64	-1.709	-2.075	0.183	-1.072	10.452	0.014	1.526	0.61	-1.16	-0.264	10.617	-0.609	2.136	0.366	-2.136	1506694375
-8.136	-4.423	0.334	-0.793	0.305	-1.221	7.977	-8.574	0.178	-0.061	1.892	1.77	7.202	8.391	1.511	0.244	-0.061	-1.343	-8.439	-0.735	5.18	-1.343	-2.136	0.122	-1.255	10.788	-0.599	1.282	0.427	-1.099	2.408	12.152	1.928	0.549	3.113	-0.488	1506694375
-8.544	-4.645	-0.295	-0.854	0.427	-1.343	7.945	-7.838	1.251	-0.61	3.479	1.465	7.415	8.683	1.592	0.183	-0.977	-1.465	-7.258	-0.367	5.881	-0.732	-1.526	0.122	-1.564	10.649	-0.804	1.038	0.488	-0.977	0.604	9.741	1.515	0.732	-1.77	-0.977	1506694375
-8.617	-5.319	-0.672	-0.549	-0.366	-0.793	7.163	-7.328	2	-0.671	4.517	1.404	7.407	8.664	1.284	-0.122	-0.61	-1.221	-7.258	-0.367	5.881	-0.549	-1.16	0.183	-2.097	10.472	-0.675	0.916	0.061	-1.099	0.979	9.263	0.449	0.977	-0.305	-1.526	1506694375
-8.061	-5.283	-0.31	-0.305	0.061	-0.61	6.42	-7.153	1.989	-0.61	3.418	1.343	7.349	8.339	1.236	0.122	-0.549	-0.793	-7.45	-0.406	5.849	-0.549	-0.977	0.183	-1.638	10.323	-0.644	0.854	-0.183	-1.038	3.327	9.856	-0.541	1.099	-0.061	-0.549	1506694375
-8.191	-5.368	-0.589	-0.244	0.427	-0.61	6.606	-7.327	1.938	-0.549	2.869	1.16	7.189	7.797	1.253	0.427	-0.061	-0.366	-7.222	-0.496	5.997	-0.244	-0.854	0.122	-0.974	10.08	-0.745	0.61	0.061	-0.916	2.44	9.807	0.285	0.732	1.038	-0.61	1506694375
-8.411	-5.356	-0.847	-0.244	0.122	-0.61	8.021	-7.787	2.017	0.061	2.93	-0.122	6.983	7.373	1.275	0.427	0.61	-0.244	-7.222	-0.496	5.997	-0.122	-0.671	0	-1.104	9.811	-0.715	0.61	0.244	-0.732	1.425	9.737	0.482	0.488	0.366	-0.305	1506694375
-8.341	-5.274	-0.639	-0.244	0.305	-0.549	7.248	-7.452	2.75	0.122	2.258	-0.061	8.317	7.675	1.389	0.244	0.549	-0.427	-7.461	-0.156	6.003	-0.061	-0.366	0	-1.739	9.933	-0.823	0.61	-0.183	-0.61	1.511	9.935	0.244	0.183	-0.427	-0.183	1506694375
-8.385	-5.44	-0.691	-0.183	0.305	-0.427	6.387	-7.464	3.333	0.305	2.38	0	7.935	7.795	1.469	0.122	2.197	0.061	-7.533	-0.468	6.075	-0.244	-0.427	0.061	-1.605	10.265	-0.883	0.549	-0.916	-0.61	1.622	9.917	-0.376	-0.061	-0.244	-0.122	1506694375
-8.375	-5.761	-0.841	0.183	0.122	-0.244	5.23	-7.364	3.444	0.366	1.892	-0.061	6.885	7.547	2.043	0.427	2.869	0.366	-7.533	-0.468	6.075	-0.183	-0.366	0	-1.052	10.251	-0.87	0.305	-0.305	-0.549	1.437	9.676	-0.49	0.122	-0.061	-0.183	1506694375
-8.215	-5.584	-0.805	0.366	0.122	-0.122	4.663	-7.138	3.297	0	1.648	0.122	6.036	7.194	2.315	0.244	2.258	0.122	-7.565	-0.684	6.077	0	-0.305	-0.061	-1.203	10.075	-0.93	0.122	-0.061	-0.427	1.37	9.793	-0.285	0.183	-0.183	-0.305	1506694375
-8.222	-5.325	-0.839	0.366	0.183	-0.061	5.71	-7.216	3.448	-0.427	2.136	0.244	5.728	7.022	2.336	0.183	0.427	-0.427	-7.362	-0.578	6.08	0.183	-0.244	-0.183	-1.453	9.739	-1.012	-0.122	-0.183	-0.061	1.47	9.979	-0.161	0	-0.366	-0.122	1506694375
-8.38	-5.326	-0.962	0.366	0	0	5.74	-6.999	3.799	-0.488	2.197	0	6.437	7.155	2.589	0.122	0.61	-0.671	-7.362	-0.578	6.08	0.305	-0.183	-0.244	-1.625	9.532	-1.113	-0.061	-0.366	0.122	1.583	9.78	-0.181	-0.122	-0.305	0	1506694375
-8.325	-5.49	-1.012	0.427	0	0.061	4.968	-6.757	4.035	-0.61	1.465	0.122	6.66	7.222	2.45	-0.122	1.526	-0.305	-7.374	-0.421	6.02	0.244	-0.061	-0.305	-1.61	9.744	-1.052	-0.244	-0.549	0.183	1.741	9.738	-0.205	-0.183	-0.305	0	1506694375
-8.339	-5.753	-1.024	0.61	-0.122	0.244	5.108	-6.87	4.082	-0.732	1.282	0.305	6.623	7.23	2.292	-0.183	-0.122	0.061	-7.37	-0.903	6.045	0.305	0.061	-0.366	-1.321	9.892	-1.024	-0.427	-0.366	0.366	1.664	9.804	-0.249	-0.244	-0.305	0	1506694375
-8.161	-5.822	-0.965	0.977	-0.061	0.549	5.539	-7.203	4.192	-0.732	1.099	0.244	6.932	7.276	2.417	-0.122	-0.549	0.122	-7.37	-0.903	6.045	0.488	0.122	-0.427	-1.232	9.958	-1.293	-0.549	-0.244	0.61	1.471	9.897	-0.226	-0.427	-0.427	0	1506694375
-8.216	-5.981	-1.152	1.282	-0.061	0.732	5.35	-7.355	4.383	-0.488	0.671	0.061	7.04	7.436	2.521	-0.244	0.549	0	-7.338	-1.14	6.118	0.793	0.366	-0.488	-1.542	10.238	-1.398	-0.793	-0.488	0.854	1.55	9.911	-0.089	-0.61	-0.732	0.244	1506694375
-8.221	-6.004	-1.193	1.831	-0.122	0.732	4.898	-7.522	4.479	-0.305	0.061	-0.122	7.118	7.966	2.317	-0.305	0.549	-0.183	-7.563	-1.412	6.082	1.282	0.549	-0.61	-1.737	10.526	-1.325	-1.038	-0.854	1.221	1.744	9.935	-0.055	-0.732	-0.854	0.488	1506694375
-8.306	-6.007	-1.006	2.441	0.244	0.916	4.658	-7.496	4.247	-0.244	-0.244	-0.061	6.742	8.686	2.327	-0.427	0.61	0	-7.563	-1.412	6.082	1.77	0.732	-0.854	-2.046	10.757	-1.251	-1.038	-0.916	1.221	1.817	10.166	0.032	-1.282	-1.282	0.793	1506694375
-8.912	-6.001	-1.001	3.052	0.671	0.793	4.589	-7.445	4.094	-0.183	-0.488	0	7.016	9.552	2.268	-0.427	0.061	0.183	-7.831	-1.293	5.974	2.441	1.221	-0.916	-2.609	10.903	-1.366	-0.916	-1.526	0.854	1.867	10.31	-0.037	-1.648	-1.526	1.221	1506694375
-9.065	-5.619	-0.549	3.967	0.854	0.61	4.963	-8.058	4.182	-0.305	-0.793	0.061	6.825	10.099	1.945	-0.671	0.488	0.488	-8.896	-1.141	5.191	3.113	1.282	-1.16	-2.943	11.051	-1.213	-1.16	-3.052	0.549	1.747	10.573	-0.141	-1.892	-1.892	1.404	1506694375
-8.721	-4.713	0.165	4.089	1.282	0.61	4.74	-8.603	3.642	-0.488	-1.221	0.122	5.893	10.061	1.946	-0.61	0.977	0.793	-8.896	-1.141	5.191	3.967	1.099	-1.526	-2.562	10.883	-0.828	-1.221	-4.028	0.244	1.398	10.983	-0.28	-2.014	-2.136	1.221	1506694375
-8.632	-4.517	0.316	3.784	1.526	-0.061	4.706	-9.019	2.647	-0.61	-1.221	-0.183	5.893	10.061	1.946	-0.122	1.221	0.977	-8.807	-0.412	4.636	4.517	1.16	-1.709	-2.171	10.158	-0.603	-1.282	-4.395	-0.488	0.607	10.389	0.069	-2.136	-2.625	0.671	1506694375
-8.783	-5.044	0.257	4.333	1.221	-0.427	4.706	-9.019	2.647	-0.61	-1.221	-0.183	4.175	9.015	1.982	0.305	0.793	1.038	-8.772	0.565	3.527	4.7	1.038	-1.831	-1.808	9.621	-0.597	-1.099	-5.188	-1.038	-0.074	9.545	0.236	-1.892	-3.601	-0.244	1506694375
-7.88	-5.04	0.451	5.127	1.709	-0.427	4.706	-9.019	2.647	-0.61	-1.221	-0.183	4.175	9.015	1.982	0.366	0.427	0.732	-8.772	0.565	3.527	4.7	1.099	-1.892	-1.458	9.583	-0.562	-1.16	-6.104	-1.465	-0.486	9.768	0.074	-1.831	-4.944	-0.916	1506694376
-7.686	-4.761	0.444	5.371	2.319	-0.61	4.706	-9.019	2.647	-0.61	-1.221	-0.183	3.222	8.361	2.054	0.977	-0.854	-0.183	-8.516	0.441	3.304	4.944	1.16	-1.892	-1.04	9.668	-0.569	-1.099	-6.47	-1.77	-1.418	9.654	-0.379	-1.465	-7.874	-1.404	1506694376
-8.214	-4.721	0.304	5.493	2.563	-0.732	4.706	-9.019	2.647	-0.61	-1.221	-0.183	3.783	8.321	0.218	0.854	-1.831	-1.404	-8.61	0.767	3.22	5.127	1.099	-1.709	-1	9.708	-0.548	-1.099	-6.042	-2.319	-1.444	9.393	-0.364	-1.892	-9.033	-2.686	1506694376
-8.677	-4.863	0.281	5.371	2.502	-0.61	4.706	-9.019	2.647	-0.61	-1.221	-0.183	3.798	8.39	0.65	0.122	-1.648	-2.747	-8.61	0.767	3.22	5.432	0.916	-1.709	-1.615	9.369	-0.452	-0.427	-5.493	-2.869	-1.193	9.848	-0.599	-1.953	-8.667	-3.601	1506694376
-8.538	-5.091	0.5	5.249	2.747	-0.366	4.706	-9.019	2.647	-0.61	-1.221	-0.183	4.112	8.69	0.721	-0.61	-2.502	-4.15	-8.979	1.245	3.139	5.615	0.854	-1.709	-2.771	9.324	-0.731	0.366	-6.47	-2.686	-0.737	10.789	-1.775	-1.648	-8.057	-3.845	1506694376
-8.215	-5.222	0.61	5.371	2.869	-0.183	6.117	-9.351	2.641	-0.61	-1.221	-0.183	4.709	9.557	-0.415	-1.038	-4.7	-5.127	-9.121	1.733	3.043	5.615	0.732	-1.648	-3.185	9.627	-0.918	0.488	-8.484	-2.258	-0.458	11.415	-1.815	-1.831	-7.385	-3.723	1506694376
-8.009	-5.113	0.626	5.188	3.174	-0.366	6.117	-9.351	2.641	-0.427	1.831	-1.099	5.242	10.03	-1.136	-1.953	-5.92	-5.371	-8.984	1.977	2.95	5.737	0.61	-1.587	-2.763	9.788	-0.729	0.732	-9.033	-2.258	-0.122	11.325	-1.237	-1.709	-7.324	-3.418	1506694376
-8.252	-4.943	0.585	5.371	2.93	-0.183	4.969	-6.054	1.343	-0.427	1.831	-1.099	5.242	10.03	-1.136	-2.93	-6.287	-5.249	-8.803	2.206	2.781	5.737	0.61	-1.465	-2.238	9.66	-0.219	0.732	-8.423	-2.136	0.507	10.831	-0.873	-1.282	-7.996	-2.991	1506694376
-8.311	-3.942	0.73	5.005	2.136	0.061	2.656	-7.1	1.648	-5.737	-1.526	4.761	4.979	9.944	-2.125	-3.54	-7.202	-4.822	-8.671	2.308	2.445	5.92	0.366	-1.404	-2.317	9.491	0.051	0.305	-7.629	-2.136	1.9	9.952	-0.1	-1.221	-7.812	-2.38	1506694376
-8.157	-3.441	1.304	4.272	2.563	0.061	4.4	-8.223	1.664	-3.296	4.15	5.92	5.023	9.881	-2.205	-3.845	-8.24	-4.15	-8.671	2.308	2.445	6.104	0.427	-1.343	-2.67	9.225	0.337	0	-7.446	-2.075	3.005	9.089	1.079	-0.977	-6.287	-1.892	1506694376
-8.239	-3.912	1.385	4.028	2.808	0.244	3.351	-8.989	0.544	-1.709	3.723	6.226	4.705	9.747	-2.339	-3.418	-8.606	-3.479	-8.672	2.786	2.201	6.042	0.488	-1.343	-3.001	9.082	0.885	0.427	-7.324	-1.953	2.371	8.764	1.982	-0.732	-4.578	-1.465	1506694376
-8.215	-4.349	1.524	4.395	2.563	0.549	2.387	-10.977	-1.354	-1.709	3.723	6.226	4.364	9.575	-2.347	-3.052	-8.057	-2.869	-8.576	3.214	1.863	5.981	0.549	-1.16	-3.097	8.923	1.353	0.854	-7.324	-1.953	0.785	8.865	2.694	-1.221	-4.272	-0.977	1506694376
-9.284	-4.92	0.873	4.456	2.197	0.732	3.744	-11.937	-3.128	2.197	-1.343	3.052	4.232	9.107	-1.946	-2.686	-7.324	-2.258	-8.54	3.397	1.614	5.798	0.793	-1.099	-2.974	8.628	1.562	1.099	-7.263	-1.709	-1.048	8.349	2.533	-0.549	-6.104	-0.916	1506694376
-10.674	-5.46	-0.495	4.944	1.953	0.793	4.674	-11.306	-3.749	2.563	1.892	0.244	4.232	9.107	-1.946	-2.075	-6.836	-1.77	-9.496	2.781	1.189	5.432	1.282	-1.099	-2.541	9.002	1.248	1.099	-7.202	-1.526	-2.283	9.057	2.028	0.366	-8.179	0.488	1506694376
-10.889	-5.44	0.342	7.324	-0.122	1.587	3.717	-10.751	-3.858	1.709	3.174	-1.587	4.01	9.318	-1.166	-1.526	-6.592	-1.343	-11.176	1.626	0.822	5.432	0.977	-1.282	-2.061	10.228	0.671	1.465	-7.019	-1.465	2.07	10.179	1.708	0.854	-8.545	-0.122	1506694376
-9.697	-2.754	-0.063	5.615	1.16	1.221	2.817	-10.472	-3.852	0.793	1.892	-2.258	4.398	10.279	-1.126	-1.282	-6.47	-1.404	-10.873	0.802	-0.349	6.165	-1.16	-1.343	-1.87	11.139	0.365	1.587	-6.714	-1.343	7.001	9.555	4.619	0.916	-3.479	1.77	1506694376
-8.887	-2.454	-1.205	5.615	1.404	0.061	2.845	-9.454	-3.159	-0.305	1.465	-1.953	5.172	10.581	-1.168	-1.465	-6.897	-1.892	-10.122	1.077	-0.231	5.371	0.793	-0.793	-1.958	10.981	0.215	1.282	-6.836	-1.282	2.225	9.442	1.902	2.014	-4.089	1.892	1506694376
-8.224	-3.638	-1.666	6.47	2.625	0	3.394	-8.248	-2.224	-1.343	3.54	-1.404	5.413	10.38	-0.691	-1.953	-7.263	-1.892	-10.039	0.2	-0.812	5.554	-0.244	-0.793	-1.529	10.532	-0.239	1.282	-6.836	-1.282	0.129	10.298	0.986	2.197	-5.005	0.977	1506694376
-8.441	-3.158	-2.507	5.981	3.418	1.038	3.682	-7.832	-1.444	-2.197	6.287	-0.793	5.114	9.884	-0.516	-2.197	-7.324	-1.099	-10.609	-0.014	-0.802	5.432	0.061	-0.793	-0.644	10.564	-0.443	0.732	-7.385	-1.465	0.794	9.972	0.039	1.831	-5.066	0.61	1506694376
-9.983	-2.05	-3.524	5.31	2.991	0.671	3.529	-8.498	-0.967	-2.441	7.69	-0.427	5	9.609	-1.091	-2.258	-7.568	-0.427	-11.094	0.522	-0.88	5.371	-0.793	-0.61	0.111	10.702	-0.157	0.977	-6.287	-1.587	2.05	9.855	-1.081	1.648	-4.272	0.671	1506694376
-10.414	-1.684	-3.557	5.249	1.892	-0.183	2.902	-9.561	-0.95	-2.258	6.958	-0.61	5.355	9.282	-1.665	-2.808	-7.568	-0.61	-11.115	0.38	-0.711	4.883	-1.099	-0.427	0.05	10.508	0.297	1.343	-4.944	-1.404	2	9.982	-2.145	1.77	-3.967	0.427	1506694376
-9.636	-1.774	-2.546	4.7	1.648	-0.122	2.547	-10.495	-1.052	-1.831	5.371	-1.099	5.955	8.808	-1.768	-3.296	-7.507	-1.099	-10.078	-0.233	-0.456	4.761	-0.977	-0.732	-0.584	9.847	0.373	1.038	-4.456	-1.038	1.934	10.282	-2.084	1.526	-3.235	0	1506694376
-9.355	-1.596	-1.881	4.944	1.831	0	2.541	-10.488	-0.987	-1.648	5.127	-1.892	5.955	8.808	-1.768	-2.991	-6.775	-1.038	-9.636	-0.301	-0.565	4.822	-1.099	-1.038	-0.924	9.245	0.349	0.671	-4.639	-0.793	1.262	9.952	-1.751	1.404	-4.578	-0.183	1506694376
-9.765	-1.056	-1.768	4.639	1.343	-0.061	2.491	-10.121	-0.708	-1.648	5.737	-2.38	5.574	7.929	-1.696	-2.136	-5.554	-0.488	-9.204	0.129	-0.615	4.761	-0.916	-0.977	-0.677	8.873	0.513	0.854	-4.517	-0.916	3.131	9.372	-1.459	1.465	-4.028	-0.183	1506694376
-9.557	-1.098	-1.3	4.333	1.038	-0.305	1.999	-9.521	-0.441	-1.526	6.042	-2.441	5.123	7.669	-1.741	-1.343	-4.883	0.183	-9.045	0.14	-0.702	4.517	-0.916	-0.916	-0.492	8.83	0.745	1.282	-3.784	-1.099	3.353	9.272	-0.802	1.282	-3.723	-0.183	1506694376
-9.572	-1.085	-1.107	4.395	1.282	-0.122	1.209	-8.695	-0.367	-1.526	6.042	-2.441	5.123	7.669	-1.741	-0.916	-4.944	0.427	-8.976	0.077	-0.572	4.333	-0.977	-0.916	-0.544	9.069	0.73	1.404	-3.357	-0.977	3.345	9.477	-0.175	0.793	-4.333	0	1506694377
-9.944	-0.91	-1.398	4.089	0.793	0	0.618	-7.899	-0.419	-1.16	4.028	-1.221	5.461	7.897	-1.117	-0.61	-4.578	0.488	-9.019	0.103	-0.498	4.211	-0.61	-0.732	-0.645	9.434	0.944	1.587	-3.052	-0.793	2.934	9.458	-0.307	0.183	-4.639	0.244	1506694377
-9.885	-0.987	-1.526	4.456	0.916	-0.244	0.714	-7.466	-0.473	-1.16	3.174	0	6.01	8.256	-0.384	-0.183	-3.845	0.427	-8.995	-0.08	-0.483	4.089	-0.183	-0.549	-0.54	9.849	1.184	1.465	-2.747	-0.61	3.159	9.257	-0.915	-0.122	-4.333	0	1506694377
-9.898	-1.004	-1.206	4.517	0.366	-0.427	0.925	-7.64	-0.622	-1.343	2.747	1.038	6.334	8.744	0.367	0.366	-2.93	0.488	-9.02	-0.2	-0.656	3.784	0	-0.671	-0.496	10.225	1.26	0.977	-2.747	-0.488	3.119	9.318	-1.231	-0.122	-3.418	-0.122	1506694377
-9.723	-0.835	-0.799	3.845	0.732	-0.244	1.272	-7.971	-0.654	-1.465	2.563	1.77	6.211	8.987	1.041	0.793	-1.77	0.61	-9.033	0.122	-0.719	3.296	0.183	-0.61	-0.446	10.261	1.174	0.732	-2.991	-0.427	1.686	9.623	-0.985	-0.732	-3.784	-0.427	1506694377
-10.43	-0.243	-0.898	3.845	0.305	-0.122	1.739	-8.021	-0.361	-1.709	2.258	2.319	5.673	9.088	1.487	0.854	-0.854	0.793	-9.319	0.213	-0.67	2.991	0.244	-0.305	-0.33	10.447	1.018	0.183	-2.93	-0.305	1.26	9.404	-1.498	-0.488	-5.005	-0.61	1506694377
-10.101	-0.2	-0.931	3.418	-0.549	0.183	2.556	-8.071	0.415	-2.075	2.563	2.869	5.673	9.088	1.487	0.488	-1.038	0.793	-9.156	0.024	-0.933	2.686	0.427	-0.122	-0.605	10.669	0.987	-0.244	-2.747	-0.183	2.778	9.67	-1.072	-0.61	-4.028	-0.793	1506694377
-10.872	-2.082	-0.194	0.244	-0.854	0.916	3.409	-8.39	1.309	-2.197	3.601	3.174	5.359	9.841	1.845	-0.183	-1.526	0.488	-9.433	-0.659	-0.407	2.563	2.625	0.183	-1.316	11.076	0.882	-0.732	-3.601	0	3.457	9.924	-0.03	-1.16	-3.357	-1.099	1506694377
-12.214	-2.972	-0.17	-0.061	0.549	0.854	3.467	-9.101	1.397	-1.953	3.54	3.357	4.837	11.203	1.747	-1.16	-1.282	0.305	-12.762	0.321	-0.482	3.601	1.526	-0.122	-0.965	12.055	2.131	-0.183	-3.967	-0.183	4.508	10.386	0.468	-2.197	-2.869	-0.427	1506694377
-11.322	-4.273	0.916	0.366	-1.648	1.404	3.418	-11.937	0.933	-0.793	1.526	3.418	4.071	11.931	0.758	-2.441	-1.404	-0.122	-13.077	4.096	-0.331	2.38	-1.648	1.526	-0.803	11.669	4.118	0.854	-0.916	-0.916	4.939	12.191	1.938	-3.845	-1.282	1.77	1506694377
-9.918	-5.188	2.566	0.061	-0.183	0.916	4.384	-12.883	-0.202	0.977	0	1.892	4.344	11.124	0.014	-3.418	-3.784	-0.244	-11.414	1.893	1.735	1.282	0.488	0.488	-2.882	10.755	4.088	-1.038	0.061	-0.488	2.748	13.285	2.53	-4.578	0.305	2.502	1506694377
-10.849	-4.551	1.465	0.732	-0.183	-0.122	4.88	-12.33	-1.275	1.221	0.427	-0.854	4.461	10.916	0.988	-2.869	-3.296	0.061	-11.627	2.574	1.361	1.709	-1.709	0.183	-3.624	10.256	3.786	-0.977	-0.916	-0.122	-0.428	12.718	-0.518	-3.967	-1.282	2.625	1506694377
-9.561	-3.622	1.017	0.61	-2.93	-1.099	3.887	-13.158	-1.83	1.465	1.465	-3.845	3.311	10.995	1.026	-0.916	0.549	0.305	-10.665	3.525	1.611	0.61	0.061	0.366	-3.269	9.793	3.744	-0.305	-0.366	-0.732	-1.33	11.873	0.115	-2.686	-0.977	3.052	1506694377
-7.367	-3.868	1.916	0.732	0.061	-0.732	2.84	-12.404	-2.347	1.282	-0.183	-6.042	1.971	10.101	0.224	0.122	2.502	0.183	-9.884	2.467	1.042	0.793	-1.282	0.061	-3.49	8.604	3.309	-0.427	-0.61	-0.793	-2.269	11.788	0.971	-1.587	-2.319	2.991	1506694377
-7.845	-3.017	1.772	0.427	0.122	-0.366	2.283	-11.068	-2.458	0.61	-0.977	-6.958	1.724	8.926	0.633	-0.427	0.488	0.061	-8.789	2.33	1.309	0.549	-0.793	0	-3.53	7.446	2.97	-0.183	-0.916	-0.732	-1.463	10.107	0.792	-1.16	-2.38	2.197	1506694377
-8.338	-2.732	1.933	0.244	-0.366	0	1.908	-9.573	-2.379	-0.244	-0.427	-6.653	1.724	8.926	0.633	-0.671	-1.282	0.122	-8.209	2.138	1.482	0.671	-0.854	-0.183	-3.205	6.976	2.951	-0.183	-0.916	-0.732	0.032	8.72	0.965	-0.488	-0.549	1.892	1506694377
-8.329	-2.235	2.456	0.122	-0.122	0.183	1.359	-8.472	-2.353	-0.671	0.854	-5.432	1.785	7.943	0.869	-0.671	-0.854	0.244	-8.216	2.285	1.546	0.61	-0.671	-0.305	-3.007	7.328	3.116	0.427	-0.366	-0.549	1.415	7.923	0.403	0.854	1.953	1.343	1506694377
-8.497	-1.553	2.291	-0.549	-0.122	-0.061	0.816	-7.857	-2.25	-0.732	1.282	-3.784	1.873	8.263	0.829	-0.854	-0.977	0.061	-8.562	2.675	1.638	0.488	-0.671	-0.366	-3.091	8.081	3.517	0.61	-0.122	-0.366	1.172	7.939	0.284	1.282	4.578	0.61	1506694377
-8.425	-1.9	2.071	-1.038	0	-0.488	0.361	-7.672	-2.222	-0.549	0.732	-1.892	2.238	8.939	0.853	-0.854	-1.465	-0.305	-8.731	3.145	1.526	0.061	-0.305	-0.305	-3.135	8.856	3.944	0.793	0.183	-0.183	0.29	8.056	0.742	2.258	4.883	0.061	1506694377
-8.428	-2.556	2.132	-1.16	0.366	-0.183	0.367	-8.057	-2.013	-0.427	-0.122	-0.061	2.75	9.416	1.025	-0.488	-1.343	-0.732	-8.788	3.228	1.37	-0.549	0.183	-0.305	-3.086	9.028	4.078	0.427	0.061	-0.244	0.47	8.423	2.273	2.441	2.563	-0.793	1506694377
-8.029	-2.153	2.58	-0.793	0.732	0.366	0.755	-8.685	-1.794	-0.427	-0.122	-0.061	3.114	9.268	1.486	0.183	-0.549	-0.977	-8.675	3.084	1.353	-0.916	0.244	-0.427	-3.071	8.648	4.003	0.122	-0.122	-0.244	1.353	9.171	3.019	1.221	0.061	-1.099	1506694377
-9.922	-2.728	1.846	-2.258	1.892	0.183	1.31	-8.983	-1.389	0	-0.366	2.441	3.114	9.268	1.486	1.038	0.427	-0.977	-8.477	2.879	1.433	-1.038	0.488	-0.488	-3.005	8.54	3.796	0	0.244	0.061	1.351	8.894	2.474	0.732	-0.488	-0.916	1506694377
-11.111	-4.494	0.365	0	-0.671	-0.732	1.864	-9.265	-0.739	0	0	3.418	3.103	9.226	1.903	1.465	1.16	-0.732	-9.551	2.668	1.67	-1.526	1.892	-0.427	-3.144	9.221	3.162	0.244	0.61	0.549	0.821	8.061	-0.293	2.441	-0.61	-1.343	1506694377
-8.319	-2.997	0.748	0.122	0.488	-0.427	2.204	-10.277	-0.362	0.183	-0.122	4.333	3.054	10.365	1.876	1.343	1.221	-0.793	-10.598	0.791	0.207	-1.221	-0.366	-0.854	-3.018	9.868	2.204	0.488	0.366	0.671	1.459	12.717	1.647	0.427	-0.61	-2.197	1506694377
-8.496	-3.925	0.276	-1.953	0.977	0.122	2.306	-10.669	-0.639	0.671	-1.282	4.578	3.054	10.365	1.876	0.671	0.366	-0.977	-8.931	0.016	1.066	-1.343	1.038	-0.671	-3.208	9.308	1.664	0.244	0.305	0.366	3.451	10.594	0.835	0.366	1.587	-0.183	1506694377
-9.813	-4.152	-0.87	0.061	1.038	-0.732	2.944	-9.159	-0.248	0.671	-1.282	4.578	3.469	9.828	1.067	-0.244	-0.366	-0.916	-10.407	-0.718	0.973	-1.099	0.61	-0.671	-3.153	9.398	1.061	-0.305	-0.183	0.427	0.671	9.308	0.201	1.282	0.061	-0.977	1506694378
-9.695	-3.492	-1.314	-0.549	0.427	-0.183	2.944	-9.159	-0.248	0.366	-1.953	4.578	3.164	10.573	0.233	-0.61	-0.427	-0.305	-10.773	-0.828	0.407	-0.549	0	-0.427	-2.501	10.546	1.028	-0.305	-0.183	0.427	1.034	10.212	-0.251	0.916	-0.061	-0.488	1506694378
-9.307	-3.287	-0.871	-0.671	0.854	-0.061	4.219	-9.399	0.997	0.366	-1.953	4.578	3.164	10.573	0.233	-1.038	-1.099	-0.366	-10.103	-0.733	0.354	-0.977	-0.244	-0.366	-2.46	10.359	1.154	0.366	0.488	-0.305	1.182	10.028	-0.7	0.793	-0.732	-0.061	1506694378
-9.75	-3.33	-1.09	0.305	0.366	-0.427	4.219	-9.399	0.997	-0.61	-0.122	4.883	3.326	9.678	-1.199	-1.465	-2.014	-0.732	-9.926	-1.565	0.481	-0.854	-0.549	-0.427	-2.722	9.688	0.757	-0.305	0.305	-0.244	1.726	9.838	-1.083	0.61	0	-0.122	1506694378
-9.6	-3.019	-0.906	0.305	0.122	-0.061	4.219	-9.399	0.997	-0.61	-0.122	4.883	3.592	9.445	-0.921	-0.916	-1.77	-0.61	-9.476	-1.829	0.647	-0.305	-0.366	-0.366	-3.021	9.403	0.536	-0.366	0.183	-0.183	1.556	9.82	-0.871	0.61	-0.061	-0.244	1506694378
-9.583	-2.571	-0.919	0.549	0.061	0.366	4.219	-10.253	1.061	-0.671	1.343	4.517	3.592	9.445	-0.921	0	-0.183	-0.549	-9.07	-1.994	0.831	0	-0.366	-0.366	-3.359	9.097	0.33	-0.366	0.183	-0.183	1.477	9.991	-0.208	0.305	-0.366	-0.244	1506694378
-9.963	-2.25	-1.036	0.61	-0.366	0.305	4.433	-8.629	1.853	0.122	0.305	-0.488	2.931	9.244	-1.205	0.244	0.977	-0.549	-8.792	-2.094	1.129	0.305	0.061	-0.366	-3.713	8.958	0.221	0.061	-0.427	0.244	1.948	9.739	-0.184	0.183	-0.732	-0.122	1506694378
-9.947	-2.651	-0.402	0.183	-0.671	0.549	4.182	-8.16	2.166	0.122	0.916	-0.732	2.87	9.467	-0.928	-0.122	0.122	-0.366	-8.996	-2.037	1.12	0.549	0.549	-0.305	-3.656	9.249	0.069	0.061	-0.427	0.244	2.698	9.653	-0.358	0.122	-0.244	-0.244	1506694378
-9.448	-2.644	0.072	-0.305	0.061	0.427	3.969	-8.47	2.22	0.122	1.343	-0.854	2.87	9.467	-0.928	-0.488	-1.099	-0.122	-10.526	-1.816	0.755	0.671	0.732	-0.305	-3.656	9.249	0.069	0.366	-1.16	0.549	2.358	9.822	-0.318	-0.061	-0.061	-0.244	1506694378
-9.826	-2.287	-1.055	-0.061	0.122	-0.244	3.674	-9.886	1.739	0.488	0.122	-1.587	3.138	10.829	-1.055	-0.793	-1.953	-0.061	-10.468	-0.322	0.263	0.671	-0.244	0	-1.723	11.103	1.84	1.343	-0.244	0.244	1.489	9.799	-0.779	0.122	-0.122	-0.122	1506694378
-9.246	-3.237	-0.816	0.122	-0.854	0	3.808	-10.908	0.906	1.221	-0.366	-2.686	3.82	10.04	-0.348	-0.854	-2.563	-0.366	-9.581	0.184	0.254	0.061	0.61	0.366	-1.719	10.256	2.181	0.488	0.244	-0.122	1.048	9.927	-1.087	0.244	-0.427	-0.427	1506694378
-8.915	-3.552	0.389	0.305	0.183	0.549	3.773	-9.995	0.56	0.977	-0.305	-3.784	3.82	10.04	-0.348	0.061	-1.648	-0.427	-9.396	-0.8	0.371	0	0.305	-0.122	-1.719	10.256	2.181	0.488	0.244	-0.122	1.732	9.672	-1.186	0.122	0.427	-0.61	1506694378
-9.483	-2.713	0.193	0.366	0.122	0.549	3.401	-9.582	0.354	0.549	0.305	-4.517	4.418	9.266	1.925	1.526	0.977	-0.061	-9.694	-0.657	0.465	0.244	0.244	-0.244	-1.702	9.317	1.632	-0.732	0	0.427	1.148	9.674	-0.453	-0.061	0.244	-0.305	1506694378
-9.756	-2.501	-0.042	0.488	-0.122	0.305	2.962	-9.861	-0.031	0.549	0.61	-4.578	3.393	9.972	1.616	2.136	3.784	0	-9.886	-0.244	0.274	0.366	0.244	0.061	-1.987	9.77	1.69	-0.305	0.732	0.549	0.561	9.869	0.011	-0.183	-0.916	-0.183	1506694378
-9.603	-2.616	0.189	0.488	-0.183	0.061	2.417	-9.753	-0.194	0.549	0.427	-4.15	3.393	9.972	1.616	1.16	3.418	0.061	-9.848	-0.219	0.055	0.366	0.61	0.122	-2.649	9.855	1.747	0	0	0.793	1.337	9.812	-0.487	-0.183	-0.61	-0.183	1506694378
-9.316	-2.562	0.373	0.427	0.061	-0.061	2.293	-9.205	-0.091	0.183	0.549	-3.174	2.614	10.404	1.148	-0.427	0.244	0.122	-9.918	-0.213	-0.193	0.366	0.244	-0.061	-2.51	9.572	1.985	0.122	-0.793	0.793	1.165	9.891	-0.549	-0.122	0	-0.244	1506694378
-9.343	-2.598	0.392	0.427	0.183	0.122	2.201	-8.666	-0.022	-0.183	0.854	-1.953	2.973	10.173	1.291	-1.343	-1.709	0.732	-9.817	0.103	-0.248	0.488	0.488	0.122	-1.916	9.527	2.329	0	-0.671	0.488	0.394	9.929	-0.221	-0.183	-0.488	-0.366	1506694378
-9.542	-2.578	0.432	0.671	0.305	0.183	2.034	-8.08	0.005	-0.427	0.793	-0.732	2.973	10.173	1.291	-1.404	-1.709	1.282	-9.865	0.122	-0.252	0.427	0.244	0.061	-1.608	9.582	2.365	-0.305	-0.549	0.305	0.633	9.823	-0.152	-0.305	-0.977	-0.305	1506694378
-9.637	-2.346	0.479	0.488	0.122	0	2.038	-7.862	0.063	-0.549	0.488	0.427	2.895	9.619	0.989	-1.099	-0.916	1.404	-9.853	0.053	-0.275	0.427	0.122	-0.061	-1.48	9.684	2.28	-0.366	-0.549	0.305	1.386	9.737	-0.087	-0.183	-0.488	-0.183	1506694378
-9.562	-2.391	0.524	0.488	0.183	-0.061	2.208	-7.985	-0.002	-0.61	0.244	1.465	2.546	9.621	0.921	-0.732	-0.061	1.099	-9.903	0.26	-0.336	0.427	0.183	0.061	-1.401	9.819	2.248	-0.244	-0.366	0.305	0.855	9.897	0.017	-0.183	-0.305	-0.183	1506694378
-9.581	-2.369	0.578	0.61	0.122	0.061	2.431	-8.27	-0.089	-0.671	0.122	2.319	2.546	9.621	0.921	-0.488	0.061	0.549	-9.863	0.266	-0.42	0.366	0.122	0.122	-1.457	9.65	2.294	-0.244	-0.366	0.305	0.414	9.945	-0.028	-0.244	-0.61	-0.244	1506694378
-9.576	-2.198	0.583	0.488	0	0	2.75	-8.594	-0.138	-0.671	0.122	2.319	2.527	9.441	0.977	-0.427	-0.305	0.061	-9.823	0.194	-0.457	0.305	0.122	0.122	-1.541	9.495	2.33	-0.183	-0.366	0.183	0.781	9.842	0.081	-0.183	-0.671	-0.244	1506694378
-9.665	-2.146	0.496	0.366	0	-0.061	2.75	-8.594	-0.138	-0.916	0.061	2.991	2.635	9.497	1.117	-0.305	-0.366	-0.183	-9.802	0.169	-0.468	0.366	0.122	0.061	-1.525	9.562	2.371	-0.122	-0.549	0	1.055	9.801	0.254	-0.122	-0.427	-0.183	1506694378
-9.686	-2.178	0.465	0.366	-0.061	-0.061	3.147	-8.948	-0.098	-1.099	0.244	3.357	2.635	9.497	1.117	-0.244	-0.366	-0.366	-9.822	0.317	-0.444	0.366	0.183	0.122	-1.468	9.618	2.419	-0.122	-0.549	0	0.87	9.799	0.176	0	-0.366	-0.122	1506694378
-9.604	-2.199	0.484	0.183	-0.122	0	3.558	-9.326	0.051	-1.099	0.244	3.357	2.695	9.58	1.221	-0.305	-0.427	-0.549	-9.854	0.425	-0.474	0.244	0.244	0.061	-1.312	9.619	2.481	0	-0.61	-0.061	0.812	9.879	0.1	-0.061	-0.366	-0.183	1506694378
-9.534	-2.225	0.459	0.183	0	-0.061	3.878	-9.587	0.246	-1.16	0.549	3.418	2.789	9.551	1.321	-0.244	-0.549	-0.732	-9.801	0.507	-0.467	0.122	0.244	0.061	-1.312	9.619	2.481	0	-0.61	-0.061	0.846	9.841	0.095	0	-0.244	-0.122	1506694379
-9.538	-2.186	0.446	0.061	-0.061	-0.061	4.159	-9.702	0.477	-1.16	0.732	3.113	2.931	9.538	1.395	-0.244	-0.549	-0.916	-9.811	0.505	-0.479	0.061	0.244	0.061	-1.11	9.562	2.458	0	-0.488	-0.122	0.825	9.823	0.028	0.061	-0.122	-0.122	1506694379
-9.631	-2.21	0.391	-0.122	0	-0.061	4.159	-9.702	0.477	-1.038	0.671	2.563	3.254	9.464	1.535	-0.122	-0.366	-0.977	-9.793	0.443	-0.5	0	0.244	0	-1.138	9.519	2.45	-0.061	-0.366	-0.122	0.684	9.806	-0.051	0.061	-0.183	-0.122	1506694379
-9.55	-2.261	0.385	-0.122	0	-0.061	4.36	-9.721	0.696	-1.038	0.671	2.563	3.354	9.493	1.489	-0.122	-0.244	-0.977	-9.878	0.459	-0.589	-0.061	0.183	0	-1.09	9.53	2.437	0	-0.122	0	0.737	9.862	-0.049	0.061	-0.122	-0.183	1506694379
-9.582	-2.292	0.401	-0.244	0.061	0	4.453	-9.633	0.854	-0.793	0.549	1.831	3.354	9.493	1.489	-0.183	-0.305	-0.916	-9.825	0.44	-0.62	-0.122	0.061	0	-1.065	9.603	2.446	0	0.061	0	0.84	9.845	-0.019	0	0	-0.122	1506694379
-9.664	-2.304	0.304	-0.244	0.122	0	4.423	-9.494	0.879	-0.488	0.305	0.977	3.486	9.531	1.427	-0.183	-0.244	-0.732	-9.859	0.368	-0.64	-0.183	0	-0.061	-1.127	9.705	2.388	0	0.061	0	0.672	9.832	-0.11	0.061	0	-0.122	1506694379
-9.65	-2.371	0.263	-0.244	0	0	4.423	-9.494	0.879	-0.061	-0.061	0.122	3.682	9.72	1.348	-0.061	-0.061	-0.488	-9.881	0.227	-0.632	-0.183	-0.061	-0.061	-1.285	9.774	2.291	0	0.183	0.061	0.696	9.893	-0.06	0.061	0	-0.122	1506694379
-9.592	-2.394	0.29	-0.183	0.122	0	4.248	-9.266	0.616	0.488	-0.427	-0.977	3.682	9.72	1.348	0	0.183	-0.183	-9.866	0.14	-0.64	-0.061	-0.122	-0.061	-1.377	9.761	2.243	-0.061	0.183	0.122	0.742	9.899	-0.053	0.061	0.122	-0.061	1506694379
-9.564	-2.359	0.244	-0.122	0.061	0	3.632	-9.214	-0.156	0.488	-0.366	-1.343	3.462	9.808	1.306	0	0.183	0.183	-9.822	0.123	-0.601	-0.061	-0.183	0	-1.383	9.731	2.217	-0.122	0.183	0.122	0.633	9.905	-0.087	0.061	0.122	0	1506694379
-9.629	-2.358	0.159	-0.122	0.061	-0.061	3.405	-9.081	-0.246	0.122	0.122	-2.075	3.329	9.801	1.315	-0.061	0.122	0.549	-9.789	0.079	-0.591	-0.061	-0.122	0	-1.351	9.71	2.192	-0.122	0.183	0.122	0.514	9.887	-0.153	0.061	0	0	1506694379
-9.637	-2.327	0.126	-0.061	0	0	3.191	-9.008	-0.264	-0.061	0.305	-2.014	3.329	9.801	1.315	-0.061	0.244	0.732	-9.81	0.078	-0.569	-0.061	-0.122	0	-1.311	9.734	2.192	-0.122	0.122	0.122	0.571	9.863	-0.177	0	0	0	1506694379
-9.601	-2.241	0.138	-0.122	0.061	0	2.933	-8.94	-0.261	-0.183	0.305	-1.77	2.972	9.77	1.278	-0.061	0.305	0.793	-9.788	0.092	-0.542	-0.122	-0.122	0	-1.287	9.765	2.198	-0.122	0.183	0.183	0.65	9.893	-0.173	0	0	0	1506694379
-9.568	-2.239	0.122	-0.061	0.061	0	2.781	-8.853	-0.183	-0.305	0.244	-1.465	2.879	9.738	1.309	-0.061	0.305	0.793	-9.733	0.075	-0.518	-0.061	-0.061	0.061	-1.334	9.727	2.211	-0.183	0.183	0.183	0.664	9.874	-0.157	0	-0.061	0.061	1506694379
-9.591	-2.262	0.072	-0.061	0.061	0	2.705	-8.778	-0.084	-0.366	0.244	-1.038	2.879	9.738	1.309	-0.061	0.305	0.61	-9.739	0.087	-0.52	-0.061	0	0.061	-1.321	9.656	2.242	-0.183	0.183	0.183	0.712	9.822	-0.183	0	0	0	1506694379
-9.653	-2.266	0.03	-0.061	0.061	-0.061	2.665	-8.726	0.057	-0.427	0.305	-0.549	2.801	9.707	1.365	-0.061	0.305	0.488	-9.787	0.13	-0.551	-0.122	0.061	0.061	-1.308	9.655	2.266	-0.183	0.061	0.183	0.65	9.781	-0.242	0	-0.061	0	1506694379
-9.621	-2.28	0.024	0	0.061	-0.061	2.647	-8.788	0.166	-0.427	0.244	-0.061	2.656	9.68	1.395	-0.122	0.244	0.366	-9.842	0.126	-0.596	-0.122	0	0	-1.212	9.743	2.286	-0.122	-0.061	0.061	0.684	9.845	-0.251	0	0	0	1506694379
-9.641	-2.306	-0.03	-0.061	0.061	-0.061	2.701	-8.881	0.263	-0.366	0.122	0.427	2.656	9.68	1.395	-0.183	0.122	0.183	-9.843	0.167	-0.609	-0.122	0	0.061	-1.163	9.684	2.32	-0.183	0	0	0.654	9.865	-0.278	0.061	-0.061	0	1506694379
-9.63	-2.298	-0.053	-0.061	-0.061	-0.061	2.822	-8.929	0.336	-0.244	0	0.854	2.671	9.649	1.407	-0.183	0.061	-0.122	-9.841	0.157	-0.632	-0.122	0	0	-1.159	9.589	2.323	-0.183	0	0	0.66	9.851	-0.27	0	0	0	1506694379
-9.594	-2.292	-0.006	-0.061	0.061	-0.061	3.027	-8.947	0.42	-0.183	0	1.221	2.818	9.528	1.337	-0.122	0.061	-0.305	-9.856	0.164	-0.635	-0.122	-0.061	0	-1.147	9.603	2.333	-0.122	-0.061	-0.122	0.699	9.862	-0.294	0	0	0	1506694379
-9.652	-2.26	-0.039	-0.061	0	-0.061	3.152	-9.012	0.428	-0.183	0	1.221	2.818	9.528	1.337	-0.122	0	-0.427	-9.855	0.175	-0.622	-0.122	-0.061	0	-1.147	9.603	2.333	-0.122	-0.061	-0.122	0.691	9.847	-0.307	0	0	0	1506694379
-9.654	-2.242	-0.065	-0.061	-0.061	-0.061	3.316	-9.095	0.42	-0.061	-0.061	1.465	2.929	9.531	1.278	-0.122	-0.061	-0.549	-9.816	0.142	-0.585	-0.122	-0.061	0	-1.171	9.636	2.334	-0.061	-0.061	-0.122	0.721	9.865	-0.317	0	0	0	1506694379
-9.619	-2.247	-0.02	-0.061	0	0	3.704	-9.176	0.317	0.183	-0.305	1.587	3.155	9.526	1.235	0	-0.122	-0.549	-9.816	0.135	-0.587	-0.061	-0.122	0	-1.184	9.609	2.312	-0.061	0	-0.122	0.78	9.856	-0.285	0	0	0	1506694379
-9.619	-2.217	-0.047	-0.061	0	-0.061	3.704	-9.176	0.317	0.244	-0.366	1.404	3.155	9.526	1.235	0	-0.122	-0.549	-9.816	0.135	-0.587	-0.061	-0.122	0	-1.208	9.618	2.308	-0.061	0	-0.122	0.78	9.856	-0.285	0	0	0	1506694379
-9.646	-2.211	-0.067	-0.061	-0.061	-0.061	3.887	-9.112	0.233	0.244	-0.366	1.099	3.314	9.561	1.333	0.061	-0.122	-0.427	-9.764	0.134	-0.547	-0.061	-0.061	-0.061	-1.233	9.579	2.303	0	0	-0.122	0.786	9.857	-0.291	0	0	0	1506694379
-9.647	-2.204	-0.071	-0.061	-0.061	0	3.997	-9.049	0.165	0.183	-0.244	0.732	3.326	9.566	1.378	0.061	-0.061	-0.305	-9.758	0.11	-0.536	-0.061	-0.061	-0.061	-1.217	9.609	2.283	0	-0.061	-0.061	0.77	9.836	-0.278	-0.061	0	0	1506694379
-9.625	-2.233	-0.033	-0.061	-0.061	0	4.031	-9.027	0.098	0.122	-0.183	0.305	3.326	9.566	1.378	0.061	-0.061	-0.183	-9.762	0.096	-0.555	-0.061	0	-0.061	-1.19	9.652	2.28	0	-0.061	-0.061	0.806	9.847	-0.273	-0.061	0	0	1506694380
-9.648	-2.225	-0.081	-0.061	-0.061	0	3.981	-8.947	0.035	0.061	-0.244	-0.122	3.323	9.607	1.395	0	-0.061	-0.061	-9.788	0.115	-0.591	-0.061	0	-0.061	-1.192	9.672	2.298	0	0	0	0.779	9.833	-0.294	0	0	0	1506694380
-9.625	-2.229	-0.056	-0.061	-0.061	0	3.908	-8.884	0.029	-0.061	-0.122	-0.427	3.291	9.621	1.426	0	-0.061	0.061	-9.794	0.106	-0.607	-0.061	0	-0.061	-1.176	9.664	2.287	0	0.061	0	0.78	9.856	-0.282	-0.061	0	0	1506694380
-9.636	-2.218	-0.031	-0.061	0	0	3.771	-8.866	0.031	-0.122	0	-0.61	3.291	9.621	1.426	0.061	0	0.122	-9.796	0.08	-0.629	0	0	-0.061	-1.166	9.655	2.277	0	0.061	0	0.788	9.832	-0.28	-0.061	0	0	1506694380
-9.654	-2.233	-0.03	-0.061	-0.061	-0.061	3.598	-8.881	0.035	-0.183	0	-0.793	3.106	9.647	1.388	0	0	0.183	-9.808	0.087	-0.648	0	0	-0.061	-1.192	9.698	2.262	0	0.061	0.061	0.779	9.836	-0.279	-0.061	0	0	1506694380
-9.676	-2.255	-0.041	0	-0.061	0	3.492	-8.935	0.013	-0.244	0.061	-0.916	3.033	9.691	1.346	0	-0.061	0.244	-9.816	0.083	-0.687	0	0.061	-0.061	-1.201	9.723	2.283	0.061	0	0	0.782	9.838	-0.266	-0.061	0	-0.061	1506694380
-9.636	-2.2	0.023	0	-0.061	0	3.351	-8.982	0.035	-0.305	0.061	-0.916	3.033	9.691	1.346	0	-0.061	0.183	-9.85	0.111	-0.751	0	-0.061	-0.061	-1.162	9.741	2.311	0	-0.061	-0.061	0.813	9.879	-0.257	-0.061	0	0	1506694380
-9.649	-2.182	0.047	0	0	-0.061	3.216	-9.036	0.044	-0.305	0.061	-0.916	2.957	9.698	1.304	0	-0.122	0.183	-9.83	0.105	-0.713	0	0	0	-1.162	9.741	2.311	0	-0.061	-0.061	0.756	9.877	-0.239	-0.061	-0.061	0	1506694380
-9.679	-2.189	0.036	0.061	-0.061	-0.061	3.138	-9.028	0.081	-0.366	0.122	-0.732	2.873	9.665	1.357	0.061	-0.061	0.122	-9.806	0.083	-0.723	0.061	-0.122	0	-1.207	9.697	2.269	0	-0.122	-0.061	0.806	9.851	-0.188	-0.061	-0.061	0	1506694380
-9.643	-2.139	0.056	0.061	-0.061	0	3.079	-9.042	0.197	-0.366	0.183	-0.549	2.873	9.665	1.357	0.061	-0.061	0	-9.772	0.123	-0.682	0.061	-0.061	0	-1.235	9.653	2.285	0	-0.122	-0.061	0.813	9.853	-0.165	-0.061	-0.061	0	1506694380
-9.644	-2.129	0.055	0	-0.061	-0.061	3.015	-8.995	0.28	-0.244	0.244	-0.305	2.875	9.656	1.438	0	-0.183	-0.061	-9.768	0.111	-0.688	0.122	0	0	-1.245	9.655	2.285	0	-0.183	-0.061	0.802	9.861	-0.181	-0.061	-0.061	0	1506694380
-9.647	-2.207	0.047	0.061	-0.061	-0.061	2.984	-8.995	0.343	-0.122	0.122	-0.061	2.968	9.674	1.452	-0.061	-0.183	-0.122	-9.778	0.156	-0.701	0.122	0	0	-1.189	9.729	2.327	0	-0.183	-0.061	0.821	9.829	-0.176	-0.061	-0.061	-0.061	1506694380
-9.634	-2.195	0.072	0.061	-0.061	0	3.022	-9.026	0.342	0	0.061	0.183	2.968	9.674	1.452	-0.061	-0.183	-0.183	-9.804	0.19	-0.714	0.061	0	0	-1.148	9.715	2.33	0	-0.183	-0.122	0.824	9.854	-0.161	-0.061	0	-0.061	1506694380
-9.643	-2.182	0.083	0	-0.061	-0.061	3.12	-9.007	0.254	0.061	-0.061	0.305	3.048	9.668	1.418	-0.061	-0.183	-0.244	-9.783	0.188	-0.718	0.061	0	0	-1.125	9.679	2.326	0	-0.183	-0.122	0.807	9.843	-0.177	-0.061	-0.061	0	1506694380
-9.644	-2.172	0.061	0	-0.061	-0.061	3.225	-8.978	0.156	0.122	0	0.427	3.171	9.589	1.452	0	-0.122	-0.244	-9.783	0.188	-0.718	0.061	0	0	-1.127	9.643	2.293	0	-0.122	-0.061	0.798	9.838	-0.19	-0.061	-0.061	0	1506694380
-9.65	-2.196	0.065	0	-0.061	-0.061	3.301	-8.953	0.051	0.122	-0.061	0.488	3.171	9.589	1.452	-0.061	-0.122	-0.244	-9.783	0.188	-0.718	0.061	0	0	-1.093	9.68	2.298	0	-0.122	-0.061	0.76	9.845	-0.196	-0.061	-0.061	-0.061	1506694380
-9.652	-2.19	0.072	0	-0.061	-0.061	3.364	-8.924	-0.037	0.122	-0.122	0.488	3.202	9.569	1.431	-0.061	-0.183	-0.183	-9.783	0.188	-0.718	0.061	0	0	-1.065	9.717	2.297	0	-0.061	-0.061	0.802	9.847	-0.185	0	-0.061	-0.061	1506694380
-9.64	-2.166	0.072	-0.061	-0.061	-0.061	3.447	-8.917	-0.11	0.061	-0.122	0.427	3.31	9.592	1.366	-0.061	-0.122	-0.183	-9.783	0.188	-0.718	0.061	0	0	-1.101	9.686	2.296	0	0	-0.061	0.833	9.863	-0.159	-0.061	-0.061	0	1506694380
-9.647	-2.175	0.072	-0.061	-0.061	-0.061	3.516	-8.898	-0.124	0	-0.122	0.366	3.31	9.592	1.366	0	0	-0.122	-9.813	0.202	-0.701	-0.061	-0.061	0	-1.121	9.647	2.278	0	0	-0.061	0.833	9.841	-0.188	0	-0.061	0	1506694380
-9.627	-2.184	0.081	-0.061	-0.061	0	3.571	-8.881	-0.103	-0.061	-0.061	0.244	3.309	9.587	1.388	0	0	-0.061	-9.795	0.205	-0.689	-0.061	-0.061	0	-1.121	9.649	2.267	0	0.061	0	0.84	9.849	-0.187	-0.061	0	0	1506694380
-9.646	-2.219	0.102	-0.061	-0.061	0	3.601	-8.924	-0.075	-0.061	-0.061	0.061	3.278	9.574	1.384	0	0	0	-9.768	0.214	-0.664	-0.122	0	-0.061	-1.156	9.643	2.304	0	0.122	0.061	0.83	9.83	-0.159	0	0	0	1506694380
-9.635	-2.165	0.15	-0.122	-0.061	0.061	3.625	-8.954	-0.016	-0.122	0	-0.061	3.278	9.574	1.384	0	0.061	0.061	-9.854	0.279	-0.666	-0.122	-0.061	-0.061	-1.086	9.64	2.329	0	0.122	0.061	0.886	9.848	-0.114	-0.061	0	0	1506694380
-9.603	-2.09	0.177	-0.244	0	0	3.628	-8.977	0.047	-0.122	0.122	-0.122	3.23	9.538	1.382	0	0.122	0.122	-9.796	0.397	-0.636	-0.183	-0.122	-0.061	-1.06	9.697	2.4	0.061	0.366	0.122	0.885	9.871	-0.098	-0.061	0	0.061	1506694380
-9.624	-2.15	0.177	-0.305	-0.061	-0.061	3.614	-9.07	0.098	-0.061	0.183	-0.244	3.21	9.57	1.377	0.061	0.183	0.122	-9.768	0.434	-0.644	-0.244	-0.061	-0.061	-1.158	9.647	2.408	0.061	0.427	0.122	0.794	9.83	-0.177	-0.061	0.061	0	1506694380
-9.586	-2.196	0.167	-0.366	-0.061	-0.061	3.534	-9.039	0.121	0.061	0.122	-0.366	3.21	9.57	1.377	0.122	0.305	0.183	-9.774	0.438	-0.659	-0.305	-0.061	-0.061	-1.141	9.615	2.402	0.061	0.427	0.122	0.793	9.812	-0.164	0	0.122	0	1506694380
-9.612	-2.235	0.215	-0.427	0	0	3.444	-9.067	0.079	0.122	0	-0.488	3.157	9.575	1.449	0.183	0.366	0.244	-9.782	0.467	-0.634	-0.366	-0.061	-0.122	-1.111	9.551	2.397	0.061	0.488	0.122	0.79	9.805	-0.116	0	0.183	0	1506694381
-9.666	-2.275	0.203	-0.366	-0.061	0	3.323	-9.085	-0.01	0.244	-0.244	-0.549	2.972	9.525	1.503	0.183	0.366	0.244	-9.832	0.374	-0.633	-0.427	-0.122	-0.122	-1.125	9.617	2.354	0.061	0.488	0.122	0.779	9.806	-0.136	0	0.183	0	1506694381
-9.643	-2.275	0.278	-0.427	-0.061	0.061	3.268	-9.097	-0.081	0.244	-0.305	-0.549	2.972	9.525	1.503	0.122	0.366	0.183	-9.796	0.33	-0.562	-0.427	-0.122	-0.183	-1.166	9.664	2.336	0	0.488	0.122	0.851	9.885	-0.036	0	0.244	0.061	1506694381
-9.572	-2.132	0.425	-0.549	0.061	0.122	3.22	-9.112	-0.102	0.244	-0.305	-0.549	2.979	9.605	1.47	0.183	0.427	0.122	-9.877	0.373	-0.49	-0.427	-0.061	-0.122	-1.225	9.685	2.353	0.061	0.61	0.183	0.891	9.879	0.037	0	0.183	0.122	1506694381
-9.527	-1.683	0.677	-0.977	0.183	0.122	3.22	-9.112	-0.102	0.183	-0.183	-0.488	3.078	9.686	1.333	0.183	0.427	0.061	-9.934	0.598	-0.486	-0.427	-0.244	-0.122	-1.119	9.75	2.533	0.183	0.732	0.122	1.044	9.873	0.158	-0.122	0.244	0.183	1506694381
-9.765	-1.501	0.538	-1.831	0	-0.061	3.133	-9.143	-0.105	0.183	-0.183	-0.488	3.078	9.686	1.333	0.183	0.488	0.122	-9.824	1.115	-0.458	-0.671	-0.244	0	-1.119	9.75	2.533	0.183	0.732	0.122	1.028	9.78	0.227	-0.183	0.305	0.305	1506694381
-9.734	-1.797	0.298	-2.258	-0.183	-0.183	3.039	-9.245	-0.089	0.305	-0.427	-0.366	3.128	9.583	1.263	0.366	0.549	0.122	-9.892	1.681	-0.496	-1.099	-0.427	0.061	-0.353	9.708	3.059	0.183	1.404	-0.183	1.017	9.74	0.218	-0.061	0.488	0.183	1506694381
-9.58	-2.26	0.25	-2.686	-0.061	-0.427	2.887	-9.283	-0.161	0.488	-0.671	-0.427	3.163	9.366	1.312	0.854	0.977	0.061	-9.915	1.873	-0.513	-1.831	-0.183	0	0.065	9.673	3.052	0.183	1.404	-0.183	1.178	9.704	-0.023	0.183	1.099	0.122	1506694381
-9.434	-2.424	0.018	-2.991	-0.061	-0.61	2.7	-9.479	-0.419	1.282	-1.892	-0.977	3.222	9.213	1.523	1.343	1.831	-0.244	-10.057	1.988	-0.565	-2.502	-0.427	0	0.065	9.673	3.052	0.122	2.136	-0.244	0.659	9.74	-0.11	0.427	1.526	0.061	1506694381
-9.32	-2.422	-0.438	-3.296	0	-0.732	2.479	-9.629	-0.818	1.587	-2.869	-1.404	3.314	9.135	1.798	1.709	2.747	-0.61	-10.117	1.973	-0.694	-3.113	-0.671	-0.061	0.264	9.566	2.607	-0.061	3.479	-0.427	0.243	9.891	-0.073	0.305	1.099	0.061	1506694381
-9.349	-2.37	-0.799	-3.662	0.061	-0.977	2.317	-9.747	-1.187	1.77	-3.601	-1.709	3.462	9.158	2.021	1.892	3.418	-0.854	-10.068	1.683	-0.751	-3.784	-1.099	-0.244	0.144	9.331	2.204	-0.122	3.967	-0.488	0.713	9.771	-0.239	0.305	1.282	0.122	1506694381
-9.312	-2.513	-1.258	-3.845	0.305	-1.221	2.206	-9.607	-1.382	1.709	-3.845	-1.709	3.462	9.158	2.021	1.892	3.723	-0.854	-10.115	1.342	-0.81	-4.333	-1.465	-0.366	0.144	9.331	2.204	-0.122	3.967	-0.488	0.517	9.812	-0.483	0.305	1.831	0.122	1506694381
-9.271	-2.582	-1.482	-4.028	0.183	-1.465	2.074	-9.579	-1.385	1.709	-3.723	-1.282	3.47	9.062	1.812	1.831	3.967	-0.916	-10.037	0.877	-0.778	-4.822	-1.526	-0.488	0.026	9.324	1.671	-0.305	4.456	-0.549	0.193	9.985	-0.805	0.305	1.709	-0.061	1506694381
-9.044	-2.479	-1.687	-4.211	0.671	-1.526	1.881	-9.628	-1.333	1.648	-3.662	-0.488	3.414	9.402	0.813	1.709	4.15	-1.038	-9.993	0.172	-0.797	-5.066	-1.648	-0.61	-0.569	9.807	0.493	-0.427	5.005	-0.488	0.196	10.026	-0.727	0.244	1.587	-0.244	1506694381
-9.615	-2.51	-2.328	-4.028	0.122	-1.404	1.704	-9.644	-1.134	1.648	-3.845	0.488	3.414	9.402	0.813	1.587	4.15	-1.16	-9.739	-0.568	-0.616	-5.188	-1.526	-0.549	-1.024	9.898	-0.044	-0.427	5.005	-0.488	0.73	9.885	-0.779	0.183	1.77	-0.183	1506694381
-9.607	-2.467	-2.515	-3.845	-0.305	-1.16	1.775	-9.372	-0.815	1.587	-3.845	1.648	3.454	9.607	0.217	1.526	4.15	-1.282	-9.479	-1.345	-0.28	-5.188	-1.282	-0.427	-1.7	10	-0.546	-0.671	5.249	-0.244	1.815	9.756	-0.804	0.427	1.892	-0.122	1506694381
-9.585	-2.577	-2.439	-4.028	-0.427	-0.916	2.006	-9.098	-0.416	1.465	-3.662	2.869	3.656	10.098	-0.693	1.343	4.211	-1.16	-9.397	-2.336	0.24	-4.761	-0.488	-0.305	-2.54	10.227	-1.086	-0.916	4.944	0.122	2.611	9.738	-0.611	0.366	2.258	-0.122	1506694381
-9.689	-2.594	-2.379	-4.15	-0.183	-0.732	2.297	-9.167	-0.095	1.404	-3.54	3.967	3.656	10.098	-0.693	1.038	4.272	-0.916	-9.343	-2.604	0.506	-4.211	-0.977	-0.305	-3.249	10.264	-1.142	-0.916	4.944	0.122	2.986	9.721	-0.5	0.305	2.686	0	1506694381
-9.701	-2.897	-2.512	-3.784	-1.038	-0.732	2.64	-9.67	0.06	1.587	-3.601	4.822	3.695	10.634	-1.141	0.61	4.15	-0.488	-9.164	-2.443	0.744	-4.028	-0.61	0	-3.537	10.156	-0.809	-0.61	3.662	0.61	2.114	9.838	-0.38	0.305	2.625	0.061	1506694381
-9.227	-3.157	-2.556	-3.113	-0.793	-0.488	3.064	-9.932	0.069	1.77	-4.211	4.944	3.196	10.523	-1.867	0.244	3.54	0.305	-8.998	-2.555	0.932	-3.784	-0.061	0.183	-3.541	10.021	-0.615	-0.61	3.662	0.61	1.926	9.783	-0.502	0.244	2.197	-0.183	1506694381
-9.241	-3.121	-2.845	-2.808	-0.916	-0.366	3.693	-9.855	-0.01	1.831	-4.517	4.211	3.196	10.523	-1.867	0.061	2.686	1.099	-9.076	-2.693	0.95	-3.479	0.183	0.244	-3.541	10.021	-0.615	-0.61	3.235	0.854	2.187	9.671	-0.567	0.244	2.38	-0.305	1506694381
-9.263	-3.196	-3.024	-2.563	-1.221	-0.305	4.175	-9.594	-0.342	1.831	-4.517	2.747	3.14	10.426	-1.885	0.183	2.38	1.709	-9.258	-2.712	0.811	-3.174	0.366	0.366	-2.954	9.979	-0.306	-0.549	2.808	1.099	2.255	9.753	-0.586	0.183	2.38	-0.183	1506694381
-9.015	-3.248	-3.092	-2.441	-1.221	-0.305	4.308	-9.259	-0.566	1.587	-4.761	1.099	2.806	10.45	-1.767	0.305	2.441	2.075	-9.378	-2.646	0.745	-2.93	0.305	0.427	-2.545	10.007	-0.257	-0.488	2.563	1.038	1.738	9.861	-0.66	-0.122	2.319	-0.122	1506694381
-9.155	-3.22	-3.229	-2.38	-1.16	-0.305	4.255	-8.731	-0.593	0.977	-5.005	-0.244	2.806	10.45	-1.767	0.427	2.502	2.258	-9.732	-2.615	0.574	-2.869	0.122	0.488	-2.139	10.076	-0.26	-0.61	2.686	0.854	1.571	9.838	-0.72	-0.244	2.136	-0.183	1506694381
-9.004	-3.108	-3.408	-2.441	-1.282	-0.671	4.241	-8.348	-0.386	0.366	-4.395	-1.16	2.572	10.386	-1.579	0.549	2.563	2.197	-9.725	-2.473	0.425	-2.808	-0.183	0.549	-1.848	10.194	-0.133	-0.671	2.625	0.488	1.672	9.855	-0.958	-0.305	2.441	-0.183	1506694381
-8.661	-3.467	-3.484	-2.319	-1.16	-0.854	4.136	-8.41	0.161	-0.183	-3.174	-1.709	2.361	10.31	-1.347	0.61	2.686	1.77	-9.683	-2.476	0.377	-2.747	-0.122	0.549	-1.848	10.194	-0.133	-0.671	2.625	0.488	1.08	9.904	-1.158	-0.427	2.258	-0.366	1506694382
-8.461	-3.811	-3.421	-2.014	-1.038	-0.793	3.677	-8.715	0.897	-0.61	-1.77	-1.953	2.255	10.042	-1.128	0.671	2.747	1.16	-9.692	-2.371	0.426	-2.686	0	0.61	-1.805	9.887	-0.15	-0.793	2.563	0.427	0.774	9.917	-1.08	-0.549	2.136	-0.244	1506694382
-8.35	-3.876	-3.43	-1.587	-0.671	-0.854	2.713	-8.781	1.647	-0.732	-0.732	-1.831	2.219	9.814	-0.918	0.732	2.808	0.488	-9.707	-2.439	0.471	-2.563	-0.244	0.61	-1.889	9.67	-0.214	-0.854	2.38	0.305	0.551	9.979	-0.994	-0.916	2.014	-0.122	1506694382
-8.314	-3.842	-3.512	-1.16	-0.61	-0.732	1.566	-8.853	2.328	-0.61	-0.977	-1.282	2.274	9.545	-0.81	0.671	2.808	-0.061	-9.368	-2.75	0.567	-2.258	-0.122	0.549	-2.306	9.482	-0.331	-0.916	2.563	0.122	0.413	9.951	-1.047	-1.221	1.526	0	1506694382
-8.25	-3.804	-3.4	-0.732	-0.549	-0.549	1.055	-8.872	2.779	-0.488	-1.404	-0.549	2.274	9.545	-0.81	0.488	2.686	-0.488	-9.253	-3.132	0.646	-1.831	-0.549	0.488	-2.306	9.482	-0.331	-0.916	2.38	0	0.376	9.893	-1.043	-1.404	1.221	0	1506694382
-8.18	-3.577	-3.374	-0.305	-0.488	-0.488	0.955	-8.909	2.884	-0.183	-1.831	-0.061	2.334	9.56	-0.853	0.244	2.319	-0.671	-8.82	-3.342	0.769	-1.343	-0.183	0.488	-3.244	9.228	-0.705	-0.916	1.953	0	0.676	9.804	-0.77	-1.587	1.038	0	1506694382
-8.062	-3.433	-3.575	-0.122	-0.549	-0.244	1.73	-8.77	2.84	-0.061	-1.892	0	2.373	9.696	-0.994	-0.061	1.77	-0.671	-8.515	-3.47	0.895	-0.977	-0.366	0.427	-3.244	9.228	-0.705	-0.977	1.221	0	1.108	9.71	-0.459	-1.831	1.099	0	1506694382
-8.295	-3.685	-3.262	-0.244	-0.732	0.183	2.389	-8.4	2.635	-0.244	-1.282	0.122	2.388	9.723	-1.199	-0.427	1.099	-0.427	-8.475	-3.447	1.162	-0.549	0.305	0.488	-3.524	9.125	-0.873	-0.916	0.549	-0.122	1.121	9.616	-0.213	-2.075	0.732	0.122	1506694382
-8.533	-3.88	-2.604	-0.488	-0.732	0.427	2.791	-8.013	2.37	-0.427	-0.488	0	2.316	9.715	-1.407	-0.732	0.366	-0.183	-9.025	-3.09	1.322	0.061	0.244	0.549	-3.583	9.499	-0.648	-1.099	-0.183	-0.183	0.963	9.522	-0.02	-2.319	-0.122	0.366	1506694382
-9.172	-4.155	-2.103	-0.671	0.061	0.488	3.017	-8.138	2.117	-0.549	-0.183	-0.061	2.143	10.541	-1.546	-0.854	-0.305	0	-10.221	-2.462	1.162	0.671	0.427	0.671	-3.662	10.196	0.587	-1.099	-0.854	-0.244	0.652	9.685	0.685	-2.563	-0.916	0.488	1506694382
-10.714	-3.902	-0.94	-0.244	-0.061	0.244	3.058	-8.954	1.729	-0.305	-0.427	0.061	2.143	10.541	-1.546	-0.854	-0.854	0.061	-11.242	-1.29	0.806	1.038	0.244	0.671	-3.523	11.157	2.436	-0.549	-1.404	-0.305	0.935	10.027	1.103	-2.625	-0.916	0.732	1506694382
-11.896	-3.597	-0.17	-1.038	0	-0.122	3.058	-8.954	1.729	-0.305	-0.427	0.061	2.134	11.408	-1.242	-0.671	-1.343	0.061	-12.011	0.044	0.792	1.038	-0.488	0.549	-2.812	11.511	4.011	0.244	-0.977	-1.282	1.099	10.173	1.249	-2.197	-1.038	0.793	1506694382
-11.769	-3.827	-0.138	-0.671	-0.793	-0.305	3.309	-11.562	0.348	0.183	-0.854	0.366	2.445	11.758	-0.272	-0.061	-1.16	0.061	-11.989	1.897	0.614	0.793	-1.282	0.732	-2.812	11.511	4.011	0.244	-0.977	-1.282	1.988	9.758	2.469	-0.732	0.183	0.366	1506694382
