# Supplementary material for: A deep learning approach for lower back-pain risk prediction during manual lifting
Source: PLoS One. 2021 Feb 19;16(2):e0247162. doi: 10.1371/journal.pone.0247162 (PMC7894914; doi:10.1371/journal.pone.0247162)
Supplement: S1 Data — (ZIP) [file pone.0247162.s001.zip › source-used/Subject_03_P1_Zone08_T1.csv]

Side_A_x	Side_A_y	Side_A_z	Side_G_x	Side_G_y	Side_G_z	LtWt_A_x	LtWt_A_y	LtWt_A_z	LtWt_G_x	LtWt_G_y	LtWt_G_z	RtWt_A_x	RtWt_A_y	RtWt_A_z	RtWt_G_x	RtWt_G_y	RtWt_G_z	Back_A_x	Back_A_y	Back_A_z	Back_G_x	Back_G_y	Back_G_z	UArm_A_x	UArm_A_y	UArm_A_z	UArm_G_x	UArm_G_y	UArm_G_z	Thig_A_x	Thig_A_y	Thig_A_z	Thig_G_x	Thig_G_y	Thig_G_z	Time_stp
-9.544	-2.5	-1.151	0.061	-0.061	-0.061	3.424	-8.546	0.566	0	0.061	-0.061	4.533	9.249	2.44	-0.061	0	-0.061	-9.615	-1.589	-1.61	0.061	-0.122	0	-0.614	9.735	2.056	-0.061	-0.122	-0.061	0.328	9.905	0.919	0	-0.061	0	1506696722
-9.526	-2.48	-1.154	0.061	-0.061	-0.061	3.418	-8.514	0.516	-0.061	0.061	-0.061	4.52	9.223	2.43	-0.061	-0.061	-0.122	-9.609	-1.585	-1.593	0.061	-0.061	0	-0.572	9.695	2.064	-0.061	-0.122	-0.061	0.315	9.915	0.91	0	-0.061	0	1506696722
-9.495	-2.498	-1.147	0	-0.061	-0.061	3.397	-8.494	0.486	-0.061	0.061	-0.061	4.522	9.178	2.421	-0.061	-0.061	-0.122	-9.628	-1.589	-1.61	0.061	-0.061	0	-0.567	9.668	2.074	-0.061	-0.122	-0.061	0.345	9.902	0.906	0	-0.061	-0.061	1506696722
-9.516	-2.525	-1.144	0.061	0	-0.061	3.368	-8.478	0.476	-0.061	0.061	-0.061	4.496	9.19	2.402	-0.061	-0.122	-0.122	-9.628	-1.565	-1.589	0.061	-0.061	0	-0.535	9.691	2.058	0	-0.061	-0.061	0.388	9.896	0.94	0	-0.061	-0.061	1506696722
-9.525	-2.487	-1.15	0	0	-0.061	3.321	-8.497	0.465	-0.122	0	-0.061	4.56	9.196	2.409	0	-0.122	-0.122	-9.631	-1.548	-1.586	0.061	-0.061	0	-0.547	9.694	2.088	0	-0.061	-0.122	0.368	9.914	0.958	0	-0.061	-0.061	1506696722
-9.534	-2.455	-1.156	0	0	-0.061	3.293	-8.509	0.469	-0.122	0	-0.061	4.559	9.197	2.418	0	-0.122	-0.122	-9.612	-1.548	-1.574	0	-0.061	0	-0.585	9.7	2.072	0	-0.061	-0.122	0.406	9.906	0.97	0	-0.122	-0.061	1506696722
-9.528	-2.478	-1.14	0	-0.061	-0.061	3.259	-8.558	0.476	-0.122	0	0	4.551	9.207	2.431	0	-0.122	-0.061	-9.603	-1.546	-1.572	0	0	0	-0.593	9.7	2.071	0	-0.122	-0.061	0.447	9.898	0.944	0	-0.061	0	1506696722
-9.533	-2.46	-1.117	0	0	-0.061	3.244	-8.573	0.498	-0.122	-0.061	0	4.557	9.209	2.451	0	-0.122	-0.061	-9.605	-1.528	-1.553	0	0	0	-0.563	9.708	2.084	0	-0.061	-0.061	0.404	9.911	0.952	0	-0.061	0	1506696722
-9.532	-2.448	-1.14	-0.061	0	-0.061	3.24	-8.58	0.547	-0.122	-0.061	0	4.571	9.198	2.476	0	-0.061	-0.061	-9.583	-1.54	-1.543	0	0	-0.061	-0.59	9.707	2.06	0	-0.061	-0.061	0.413	9.892	0.956	0	0	0	1506696722
-9.531	-2.445	-1.148	-0.061	-0.061	0	3.261	-8.607	0.581	-0.122	-0.061	0.061	4.584	9.216	2.48	0	-0.061	-0.061	-9.582	-1.55	-1.543	-0.061	0.061	-0.061	-0.622	9.682	2.035	0	-0.061	-0.061	0.459	9.9	0.951	0	0	0	1506696722
-9.53	-2.448	-1.134	-0.061	-0.061	0	3.311	-8.623	0.616	-0.061	-0.122	0	4.601	9.201	2.457	-0.061	-0.122	0	-9.566	-1.547	-1.547	-0.061	0.122	-0.061	-0.632	9.685	2.032	0	-0.061	0	0.422	9.9	0.934	0	0	0	1506696722
-9.536	-2.461	-1.132	-0.061	-0.061	0	3.333	-8.604	0.608	0	-0.122	0	4.588	9.198	2.407	-0.061	-0.122	0	-9.577	-1.543	-1.562	-0.061	0.122	-0.061	-0.621	9.696	2.038	0	-0.061	0	0.419	9.898	0.943	0	0	-0.061	1506696722
-9.527	-2.474	-1.145	-0.061	-0.061	0	3.347	-8.585	0.56	0	-0.183	-0.061	4.613	9.196	2.395	0	-0.061	0	-9.587	-1.546	-1.604	-0.122	0.122	-0.061	-0.572	9.71	2.041	0.061	-0.061	0	0.409	9.91	0.897	0	0	-0.061	1506696722
-9.51	-2.522	-1.135	-0.061	-0.061	0	3.371	-8.553	0.5	0.061	-0.183	-0.061	4.612	9.202	2.387	0	-0.061	0.061	-9.583	-1.567	-1.621	-0.122	0.122	-0.061	-0.579	9.717	2.032	0	0	0.061	0.366	9.911	0.896	0	0	-0.061	1506696723
-9.505	-2.516	-1.126	-0.061	-0.061	0	3.397	-8.536	0.476	0	-0.122	-0.061	4.606	9.237	2.418	0	-0.061	0.061	-9.591	-1.592	-1.688	-0.122	0.183	-0.061	-0.609	9.721	2.007	0.061	-0.061	0.061	0.358	9.908	0.916	0	0	-0.061	1506696723
-9.519	-2.493	-1.115	-0.061	-0.061	0	3.395	-8.542	0.465	0	-0.122	-0.061	4.589	9.26	2.43	0	-0.061	0.061	-9.592	-1.592	-1.748	-0.122	0.122	-0.061	-0.569	9.751	2.035	0.061	0	0.061	0.364	9.905	0.901	0	0	-0.061	1506696723
-9.524	-2.505	-1.115	-0.061	-0.061	0	3.408	-8.543	0.496	0	-0.122	-0.061	4.567	9.235	2.44	0	-0.061	0.061	-9.636	-1.611	-1.794	-0.061	0.061	-0.061	-0.522	9.763	2.001	0	0	0.061	0.334	9.895	0.894	0	0	-0.061	1506696723
-9.512	-2.517	-1.098	-0.061	-0.061	0	3.396	-8.516	0.531	-0.061	-0.061	0	4.536	9.271	2.467	0	0	0.061	-9.593	-1.598	-1.796	-0.061	0.061	-0.061	-0.524	9.758	2.024	0	0	0	0.316	9.909	0.896	0	0	-0.061	1506696723
-9.531	-2.479	-1.096	-0.061	-0.061	-0.061	3.445	-8.555	0.61	-0.061	0	0	4.512	9.216	2.499	0	-0.061	0	-9.616	-1.572	-1.804	-0.061	0.061	-0.061	-0.556	9.676	2.018	0	-0.061	0	0.301	9.914	0.902	0	0	-0.061	1506696723
-9.534	-2.443	-1.093	-0.061	-0.061	-0.061	3.491	-8.63	0.653	0	0	0	4.502	9.201	2.439	0	-0.122	0	-9.58	-1.559	-1.804	-0.061	0.061	-0.122	-0.493	9.723	2.032	0.061	-0.061	0	0.315	9.892	0.894	0	0	-0.061	1506696723
-9.539	-2.45	-1.098	-0.061	-0.061	-0.061	3.497	-8.671	0.681	0.061	-0.061	-0.061	4.595	9.228	2.383	0	-0.061	-0.061	-9.618	-1.543	-1.847	-0.122	0.061	-0.122	-0.438	9.799	2.022	0.061	0	0	0.354	9.922	0.907	0	0.061	-0.061	1506696723
-9.522	-2.448	-1.075	-0.122	-0.061	-0.061	3.484	-8.607	0.682	0.122	-0.122	-0.122	4.669	9.263	2.385	0.061	0	-0.061	-9.612	-1.568	-1.872	-0.183	0	-0.061	-0.433	9.835	1.988	0	0	-0.061	0.373	9.906	0.919	0	0.061	-0.061	1506696723
-9.521	-2.454	-1.097	-0.122	-0.061	-0.061	3.394	-8.503	0.646	0.122	-0.122	-0.122	4.71	9.254	2.442	0.061	0	-0.061	-9.574	-1.622	-1.878	-0.183	0	-0.061	-0.438	9.792	1.961	0	0	-0.061	0.407	9.885	0.93	0	0.122	-0.061	1506696723
-9.537	-2.454	-1.075	-0.122	-0.061	0	3.335	-8.47	0.541	0.122	-0.122	-0.061	4.741	9.205	2.486	0.061	0	-0.061	-9.579	-1.657	-1.882	-0.183	-0.061	-0.061	-0.419	9.763	1.948	0	0.061	0	0.398	9.899	0.952	0	0.061	-0.061	1506696723
-9.546	-2.475	-1.098	-0.122	0	0	3.363	-8.476	0.464	0.061	-0.061	-0.061	4.77	9.229	2.495	0	0.061	-0.061	-9.558	-1.701	-1.885	-0.122	-0.061	-0.061	-0.394	9.842	1.944	-0.061	0.122	0	0.38	9.905	0.915	0	0.061	-0.061	1506696723
-9.558	-2.451	-1.115	-0.122	-0.061	-0.061	3.334	-8.454	0.455	0	-0.122	-0.061	4.804	9.3	2.524	0	0.122	0	-9.56	-1.684	-1.871	-0.183	-0.061	0	-0.484	9.871	1.932	-0.061	0.122	0	0.327	9.921	0.882	0	0.061	0	1506696723
-9.533	-2.466	-1.113	-0.122	-0.061	-0.061	3.327	-8.458	0.51	-0.061	-0.122	0	4.752	9.298	2.519	-0.061	0.122	0.061	-9.55	-1.678	-1.877	-0.183	-0.061	0	-0.5	9.822	1.939	-0.122	0.061	0.061	0.323	9.915	0.889	-0.061	0	0	1506696723
-9.515	-2.461	-1.091	-0.122	0	0	3.374	-8.486	0.562	-0.061	-0.122	0	4.717	9.262	2.545	-0.122	0.061	0.061	-9.556	-1.678	-1.87	-0.183	-0.061	0	-0.469	9.802	1.937	-0.122	0.122	0.061	0.38	9.908	0.928	0	0	-0.061	1506696723
-9.54	-2.436	-1.107	-0.122	0	0	3.443	-8.504	0.615	-0.061	-0.183	0	4.723	9.225	2.523	-0.122	0.183	0.061	-9.549	-1.687	-1.883	-0.183	-0.061	0	-0.468	9.772	1.962	-0.122	0.122	0.061	0.377	9.898	0.889	0	0	0	1506696723
-9.536	-2.418	-1.114	-0.122	0	-0.061	3.482	-8.489	0.676	-0.061	-0.122	0	4.652	9.204	2.458	-0.122	0.122	0.061	-9.563	-1.637	-1.869	-0.183	-0.061	0	-0.467	9.74	1.981	-0.183	0.122	0.061	0.371	9.905	0.874	0	0	0	1506696723
-9.534	-2.444	-1.127	-0.122	-0.061	-0.061	3.518	-8.497	0.706	-0.061	-0.061	0	4.606	9.179	2.401	-0.122	0.061	0.061	-9.555	-1.631	-1.87	-0.183	-0.061	0	-0.473	9.707	1.974	-0.122	0.061	0.061	0.371	9.905	0.874	0	0	0	1506696723
-9.542	-2.45	-1.142	-0.061	0	0	3.555	-8.506	0.735	0	-0.122	-0.061	4.575	9.159	2.344	-0.122	0.122	0	-9.581	-1.628	-1.881	-0.183	-0.061	0	-0.453	9.716	1.992	-0.122	0.061	0.061	0.41	9.911	0.884	0	0	0	1506696723
-9.543	-2.413	-1.15	-0.122	0	-0.061	3.561	-8.533	0.682	0	-0.122	-0.122	4.589	9.173	2.329	-0.061	0.061	0	-9.583	-1.628	-1.885	-0.122	-0.061	0	-0.452	9.725	2.013	-0.061	0.061	0	0.384	9.908	0.889	-0.061	0	0	1506696723
-9.544	-2.43	-1.182	-0.122	-0.061	-0.061	3.542	-8.525	0.645	0.061	-0.122	-0.122	4.593	9.18	2.332	0	0.061	0	-9.597	-1.61	-1.897	-0.122	-0.061	0	-0.457	9.737	2.043	-0.061	0.061	0	0.362	9.911	0.858	0	0	0	1506696723
-9.513	-2.467	-1.162	-0.061	0	-0.061	3.537	-8.485	0.613	0	-0.061	-0.061	4.597	9.17	2.376	0	0.061	0	-9.579	-1.621	-1.86	-0.122	-0.061	0	-0.476	9.713	2.031	-0.061	0.061	0	0.385	9.928	0.855	0	0	-0.061	1506696723
-9.521	-2.487	-1.184	-0.061	0	-0.061	3.504	-8.463	0.601	0	-0.061	-0.061	4.608	9.189	2.449	0	0.061	0	-9.575	-1.656	-1.857	-0.061	-0.061	0	-0.495	9.704	2.034	-0.061	0.061	0	0.345	9.906	0.852	0	0	-0.061	1506696723
-9.524	-2.486	-1.201	-0.061	0	-0.061	3.484	-8.478	0.602	0	-0.061	-0.061	4.578	9.215	2.498	-0.061	0	0	-9.581	-1.64	-1.881	-0.061	-0.061	0	-0.489	9.729	2.04	-0.061	0	0	0.345	9.906	0.852	0	0	0	1506696723
-9.522	-2.488	-1.184	0	0	-0.061	3.468	-8.52	0.599	-0.061	-0.061	-0.061	4.585	9.199	2.521	-0.061	0	0	-9.616	-1.634	-1.865	-0.061	-0.061	0	-0.463	9.727	2.043	-0.061	0	-0.061	0.333	9.909	0.828	0	0	-0.061	1506696723
-9.534	-2.473	-1.208	0	0	-0.122	3.463	-8.524	0.615	-0.061	-0.061	0	4.555	9.197	2.481	-0.061	-0.061	-0.061	-9.616	-1.632	-1.866	0	-0.183	-0.061	-0.406	9.739	2.061	0	0	-0.061	0.297	9.929	0.822	0	0	-0.061	1506696724
-9.513	-2.487	-1.215	0	0	-0.122	3.47	-8.521	0.657	-0.061	0.061	0	4.563	9.188	2.488	-0.061	0	-0.061	-9.592	-1.622	-1.832	0	-0.061	-0.061	-0.455	9.714	2.037	-0.061	0	-0.061	0.282	9.916	0.841	0	-0.061	-0.061	1506696724
-9.518	-2.481	-1.182	0	0	-0.122	3.474	-8.5	0.7	-0.061	0.061	0	4.567	9.158	2.452	-0.061	-0.061	-0.061	-9.58	-1.651	-1.803	0	-0.061	-0.061	-0.518	9.682	2.013	0	-0.061	-0.061	0.351	9.908	0.858	0	-0.061	-0.061	1506696724
-9.525	-2.498	-1.186	0	0	-0.122	3.438	-8.504	0.695	0	0	0	4.533	9.189	2.382	-0.061	-0.122	-0.061	-9.598	-1.635	-1.793	0	-0.122	-0.061	-0.488	9.711	2.028	0	-0.061	-0.061	0.364	9.906	0.858	0	-0.061	-0.061	1506696724
-9.525	-2.472	-1.184	0	-0.061	-0.122	3.426	-8.467	0.614	0	-0.061	0	4.563	9.155	2.312	0	-0.122	-0.122	-9.594	-1.607	-1.765	0	-0.122	-0.061	-0.487	9.686	2.055	0	-0.061	-0.122	0.364	9.906	0.858	0	-0.061	-0.061	1506696724
-9.51	-2.452	-1.205	0	-0.061	-0.061	3.472	-8.501	0.561	-0.061	0.061	0.061	4.554	9.144	2.328	0.061	-0.122	-0.122	-9.566	-1.586	-1.721	0	-0.061	-0.061	-0.516	9.667	2.048	0.061	-0.061	-0.122	0.374	9.91	0.87	0	-0.122	-0.061	1506696724
-9.52	-2.456	-1.195	-0.061	-0.122	-0.061	3.45	-8.52	0.554	-0.061	0.061	0	4.583	9.161	2.355	0.061	-0.061	-0.122	-9.554	-1.58	-1.707	0	0	-0.061	-0.56	9.673	2.025	0.061	-0.061	-0.122	0.415	9.896	0.863	0	-0.122	-0.061	1506696724
-9.512	-2.498	-1.171	-0.061	-0.061	-0.061	3.408	-8.516	0.555	0	-0.122	-0.061	4.59	9.184	2.402	0.061	-0.122	-0.061	-9.577	-1.584	-1.73	0	0	-0.061	-0.535	9.731	2.036	0.061	-0.061	-0.122	0.415	9.896	0.863	0	0	-0.061	1506696724
-9.522	-2.517	-1.165	0	-0.061	-0.061	3.377	-8.492	0.541	0	-0.122	-0.061	4.618	9.245	2.461	0.061	-0.061	-0.122	-9.557	-1.595	-1.735	-0.061	0.061	0	-0.512	9.799	2.032	0.061	0	-0.122	0.428	9.897	0.888	0	0	-0.061	1506696724
-9.532	-2.505	-1.16	0	-0.061	0	3.323	-8.473	0.541	-0.061	-0.122	-0.061	4.669	9.287	2.541	0.061	0	-0.122	-9.558	-1.614	-1.724	-0.061	0	0	-0.554	9.802	2.023	0	0	-0.061	0.341	9.915	0.894	-0.061	0	-0.061	1506696724
-9.522	-2.512	-1.169	0	-0.061	-0.061	3.293	-8.492	0.535	-0.061	-0.061	0	4.661	9.283	2.65	0	-0.061	-0.061	-9.551	-1.638	-1.741	-0.061	0	0	-0.607	9.762	2.003	0	-0.061	-0.061	0.341	9.915	0.894	0	0	-0.061	1506696724
-9.494	-2.57	-1.158	0	-0.061	-0.061	3.33	-8.54	0.548	-0.122	-0.061	0.061	4.63	9.269	2.634	-0.061	-0.122	0	-9.551	-1.635	-1.75	-0.061	0.061	0	-0.598	9.751	1.994	-0.061	-0.122	0	0.268	9.905	0.846	0	0	-0.061	1506696724
-9.502	-2.573	-1.156	0	-0.061	0	3.394	-8.564	0.616	-0.061	-0.061	0	4.616	9.256	2.559	-0.122	-0.122	0	-9.605	-1.611	-1.78	-0.061	0.061	0	-0.535	9.764	2.023	-0.061	-0.122	0	0.3	9.923	0.866	0	0	-0.061	1506696724
-9.495	-2.541	-1.133	0	-0.061	0	3.415	-8.532	0.646	-0.061	-0.061	0	4.591	9.225	2.474	-0.122	-0.122	0	-9.599	-1.577	-1.799	-0.061	0	0	-0.501	9.764	2.03	-0.061	0	0	0.3	9.923	0.866	-0.061	0	-0.061	1506696724
-9.522	-2.518	-1.135	0	-0.061	-0.061	3.458	-8.522	0.66	-0.061	-0.061	0	4.595	9.207	2.432	-0.061	0	0	-9.583	-1.58	-1.8	-0.061	0	0	-0.546	9.728	2.025	-0.061	-0.061	0	0.316	9.902	0.896	0	-0.061	-0.061	1506696724
-9.538	-2.499	-1.122	0	-0.061	0	3.517	-8.516	0.63	-0.061	0	0	4.584	9.196	2.376	-0.061	-0.061	0	-9.593	-1.607	-1.804	-0.061	0	0	-0.565	9.727	2.015	-0.061	-0.061	0	0.333	9.923	0.883	0	0	-0.061	1506696724
-9.534	-2.516	-1.119	-0.061	-0.061	0	3.529	-8.53	0.597	0	-0.061	-0.061	4.589	9.219	2.352	-0.061	-0.061	0	-9.6	-1.592	-1.838	-0.061	0	0	-0.553	9.721	2.018	0	-0.061	0	0.333	9.921	0.866	0	0	-0.061	1506696724
-9.521	-2.515	-1.123	-0.061	-0.061	0	3.517	-8.525	0.535	0	-0.122	-0.061	4.578	9.196	2.338	0	-0.061	0	-9.572	-1.576	-1.822	-0.061	0	0	-0.528	9.728	2.031	0	0	0	0.323	9.914	0.895	0	0	-0.061	1506696724
-9.521	-2.521	-1.108	-0.061	-0.061	0	3.512	-8.518	0.506	-0.061	-0.061	-0.061	4.573	9.199	2.367	0	-0.061	0	-9.554	-1.601	-1.823	-0.061	0	0	-0.543	9.713	2.01	0	0	0	0.33	9.911	0.894	0	0	-0.061	1506696724
-9.507	-2.513	-1.116	-0.061	-0.061	0	3.469	-8.476	0.53	-0.061	0	-0.122	4.57	9.215	2.418	0	-0.061	0	-9.573	-1.609	-1.822	0	0	0	-0.579	9.716	2.007	0	-0.061	0	0.293	9.906	0.853	-0.061	0	0	1506696724
-9.518	-2.522	-1.116	0	-0.061	0	3.406	-8.495	0.554	-0.061	-0.061	-0.061	4.581	9.237	2.458	0	-0.122	0	-9.577	-1.566	-1.852	-0.061	0.061	0	-0.584	9.735	2.043	0	-0.061	0	0.303	9.92	0.865	0	-0.061	0	1506696724
-9.519	-2.528	-1.087	0	-0.061	0	3.415	-8.542	0.573	-0.061	-0.061	-0.061	4.571	9.219	2.497	0	-0.061	0	-9.582	-1.587	-1.887	0	0.061	0	-0.52	9.729	2.031	0	-0.061	0	0.295	9.902	0.866	-0.061	-0.061	-0.061	1506696724
-9.519	-2.535	-1.115	0	0	0	3.412	-8.583	0.56	-0.061	-0.061	-0.061	4.551	9.238	2.521	-0.061	-0.061	-0.061	-9.56	-1.574	-1.865	0	0	-0.061	-0.467	9.772	2.048	0	0	-0.061	0.286	9.905	0.871	-0.061	0	-0.061	1506696724
-9.522	-2.522	-1.125	0	-0.061	0	3.432	-8.546	0.599	-0.061	0	0	4.596	9.246	2.567	-0.061	0	-0.061	-9.591	-1.585	-1.861	-0.061	0	0	-0.553	9.749	1.998	-0.061	-0.061	0	0.306	9.902	0.88	-0.061	-0.061	-0.061	1506696724
-9.539	-2.512	-1.097	-0.061	-0.061	0	3.442	-8.53	0.63	0	0	0	4.615	9.26	2.527	-0.122	-0.061	-0.061	-9.555	-1.602	-1.87	-0.061	0	0	-0.562	9.767	1.986	-0.061	-0.122	0	0.298	9.9	0.858	-0.061	-0.061	-0.061	1506696724
-9.521	-2.545	-1.089	0	-0.061	0	3.447	-8.539	0.602	0	-0.061	-0.061	4.655	9.247	2.474	-0.122	-0.122	0	-9.585	-1.572	-1.875	-0.061	0	0	-0.528	9.781	2.027	-0.061	-0.061	0	0.293	9.915	0.869	0	0	0	1506696725
-9.514	-2.542	-1.101	0	-0.061	0	3.486	-8.502	0.529	0	-0.122	-0.061	4.672	9.223	2.428	-0.061	-0.061	0	-9.591	-1.57	-1.89	-0.061	0	0	-0.489	9.771	2.018	-0.061	-0.061	0	0.299	9.912	0.872	0	0	-0.061	1506696725
-9.518	-2.541	-1.086	0	-0.061	0	3.5	-8.486	0.49	0	0.061	-0.061	4.634	9.189	2.405	-0.061	-0.061	0	-9.57	-1.574	-1.899	-0.061	0	0	-0.476	9.732	2.005	-0.061	0	0	0.286	9.917	0.87	0	-0.061	0	1506696725
-9.525	-2.518	-1.092	-0.061	-0.061	0	3.473	-8.475	0.47	-0.061	0	-0.061	4.627	9.172	2.409	-0.061	-0.061	0	-9.587	-1.57	-1.915	-0.061	0	0	-0.494	9.714	1.991	0	-0.061	0	0.285	9.911	0.869	0	-0.061	0	1506696725
-9.536	-2.517	-1.093	-0.061	-0.061	0	3.504	-8.476	0.473	-0.061	-0.061	-0.061	4.607	9.19	2.383	-0.061	-0.061	0	-9.587	-1.556	-1.908	-0.061	0	0	-0.481	9.74	2.007	0	0	0	0.292	9.914	0.849	-0.061	-0.061	0	1506696725
-9.53	-2.51	-1.099	0	-0.061	0	3.486	-8.485	0.488	-0.061	0	-0.061	4.612	9.222	2.393	0	-0.061	0	-9.582	-1.553	-1.924	0	0	0	-0.487	9.767	2.016	0	0	0	0.278	9.918	0.853	-0.061	0	0	1506696725
-9.519	-2.521	-1.09	-0.061	-0.061	0	3.475	-8.521	0.526	-0.061	0	-0.061	4.594	9.231	2.456	0	-0.061	-0.061	-9.58	-1.562	-1.938	-0.061	0	0	-0.501	9.75	2.012	0	0	-0.061	0.321	9.905	0.861	-0.061	0	0	1506696725
-9.539	-2.501	-1.107	-0.061	-0.061	0	3.433	-8.528	0.562	-0.061	-0.061	-0.061	4.587	9.21	2.476	0	-0.061	-0.061	-9.568	-1.554	-1.921	-0.061	-0.061	0	-0.505	9.749	2.013	0	-0.061	-0.061	0.321	9.905	0.861	0	0	0	1506696725
-9.539	-2.486	-1.075	-0.061	-0.061	0	3.411	-8.531	0.597	-0.061	-0.061	-0.061	4.584	9.204	2.494	-0.061	-0.061	-0.061	-9.57	-1.571	-1.91	-0.061	-0.061	0	-0.49	9.725	2.024	0	0	-0.061	0.315	9.908	0.88	-0.061	0	0	1506696725
-9.544	-2.468	-1.078	-0.061	-0.061	0	3.403	-8.526	0.604	-0.061	0	0	4.615	9.207	2.491	-0.061	0	-0.061	-9.558	-1.554	-1.896	-0.061	0	0	-0.506	9.739	2.01	-0.061	0	-0.061	0.315	9.908	0.88	0	0	0	1506696725
-9.548	-2.464	-1.078	-0.061	-0.061	0	3.435	-8.527	0.586	0	-0.061	0	4.649	9.228	2.48	-0.061	0	-0.061	-9.546	-1.568	-1.852	-0.061	0	0	-0.538	9.757	1.998	-0.061	-0.061	0	0.345	9.905	0.864	0	0	0	1506696725
-9.527	-2.511	-1.075	-0.061	-0.061	0	3.468	-8.533	0.553	0	-0.061	0	4.683	9.229	2.468	-0.061	0	-0.061	-9.561	-1.572	-1.878	-0.061	0	0	-0.51	9.768	1.967	-0.061	0	0	0.337	9.914	0.883	0	0	0	1506696725
-9.528	-2.547	-1.06	-0.061	-0.061	0	3.499	-8.495	0.507	0	-0.122	-0.061	4.728	9.245	2.472	-0.122	0	0	-9.561	-1.572	-1.878	-0.061	0	0	-0.52	9.777	1.987	-0.061	0	0	0.337	9.914	0.883	0	0	0	1506696725
-9.508	-2.577	-1.047	0	-0.061	0	3.467	-8.453	0.474	0	-0.122	-0.061	4.676	9.208	2.449	-0.122	0	0.061	-9.561	-1.572	-1.878	-0.061	0	0	-0.525	9.731	2.009	-0.061	0	0	0.251	9.922	0.846	-0.061	0	0	1506696725
-9.515	-2.591	-1.066	0	0	0	3.447	-8.457	0.425	-0.061	-0.061	-0.061	4.585	9.22	2.462	-0.122	-0.061	0.061	-9.561	-1.572	-1.878	-0.061	0	0	-0.475	9.756	2.023	-0.061	0	0	0.262	9.924	0.854	-0.061	-0.061	0	1506696725
-9.513	-2.589	-1.085	0.061	0	0	3.473	-8.489	0.394	-0.122	0	0	4.493	9.233	2.463	-0.122	-0.061	0	-9.561	-1.572	-1.878	-0.061	0	0	-0.468	9.77	2.06	-0.061	0	-0.061	0.215	9.923	0.847	-0.061	0	0	1506696725
-9.524	-2.555	-1.089	0.061	0.061	-0.061	3.476	-8.537	0.449	-0.183	0.061	0.061	4.447	9.227	2.493	-0.061	-0.061	-0.061	-9.631	-1.538	-2.003	0.061	-0.122	0	-0.524	9.717	2.073	-0.061	-0.061	-0.061	0.215	9.923	0.847	-0.061	-0.122	0	1506696725
-9.522	-2.483	-1.09	0.061	0.061	-0.061	3.498	-8.556	0.534	-0.183	0.061	0.122	4.376	9.211	2.518	-0.061	-0.122	-0.122	-9.629	-1.493	-1.98	0.061	-0.122	0	-0.52	9.703	2.098	0	-0.122	-0.122	0.207	9.921	0.837	0	-0.122	0	1506696725
-9.531	-2.457	-1.101	0	0.061	-0.061	3.566	-8.593	0.608	-0.183	0.122	0.122	4.408	9.166	2.488	0	-0.183	-0.183	-9.63	-1.482	-1.94	0.061	-0.122	-0.061	-0.487	9.678	2.102	0	-0.122	-0.183	0.269	9.908	0.843	-0.061	-0.122	0	1506696725
-9.562	-2.407	-1.107	0	0	-0.061	3.622	-8.631	0.653	-0.122	0.183	0.122	4.413	9.154	2.487	0	-0.183	-0.244	-9.579	-1.504	-1.915	0.061	-0.244	-0.061	-0.449	9.701	2.088	0	-0.122	-0.183	0.382	9.898	0.883	0	-0.061	0	1506696725
-9.555	-2.391	-1.096	0	0	-0.061	3.607	-8.611	0.721	-0.061	0.122	0.061	4.529	9.153	2.475	0.061	-0.061	-0.244	-9.579	-1.494	-1.845	0.061	-0.122	-0.061	-0.511	9.679	2.056	0	-0.122	-0.183	0.378	9.905	0.89	-0.061	-0.061	0	1506696725
-9.551	-2.413	-1.11	-0.061	-0.061	-0.061	3.541	-8.534	0.693	0	0.061	0.061	4.652	9.167	2.497	0.061	-0.061	-0.244	-9.551	-1.548	-1.851	0.061	-0.122	-0.061	-0.526	9.705	2.006	0.061	-0.122	-0.122	0.378	9.905	0.89	0	-0.061	0	1506696725
-9.555	-2.431	-1.099	0	-0.061	-0.061	3.503	-8.51	0.624	0.061	0.122	0	4.736	9.185	2.466	0.061	-0.183	-0.183	-9.55	-1.574	-1.829	0	-0.122	-0.061	-0.529	9.733	1.997	0.061	-0.122	-0.122	0.426	9.898	0.928	0	0	0	1506696725
-9.569	-2.431	-1.134	0	-0.061	-0.061	3.482	-8.498	0.476	0.061	0	-0.061	4.81	9.159	2.481	0	-0.061	-0.061	-9.537	-1.613	-1.794	0.061	-0.061	-0.061	-0.522	9.713	1.968	0.061	-0.122	-0.061	0.379	9.92	0.913	0	0	0	1506696725
-9.558	-2.445	-1.134	-0.061	-0.183	0	3.457	-8.492	0.386	0	0.061	-0.061	4.802	9.156	2.486	0	-0.122	0	-9.549	-1.608	-1.811	0.061	-0.061	-0.061	-0.553	9.709	1.97	0.061	-0.061	0	0.379	9.92	0.913	0	-0.061	-0.061	1506696725
-9.522	-2.426	-1.048	-0.061	-0.183	0	3.369	-8.457	0.366	-0.061	0.061	-0.061	4.771	9.195	2.494	0	-0.122	0.061	-9.531	-1.643	-1.771	0.061	-0.061	-0.061	-0.592	9.737	1.958	0.061	-0.061	0.061	0.404	9.909	0.898	0	-0.061	-0.061	1506696726
-9.528	-2.413	-1.035	0	-0.061	0	3.356	-8.51	0.455	-0.122	0.061	-0.061	4.741	9.253	2.537	-0.061	-0.122	0.122	-9.51	-1.651	-1.757	0.061	0	-0.122	-0.616	9.746	1.95	0.061	-0.122	0.122	0.432	9.915	0.884	0	-0.061	0	1506696726
-9.519	-2.45	-0.994	0	0	-0.061	3.371	-8.564	0.592	-0.122	0.122	0	4.622	9.24	2.541	-0.122	-0.183	0.183	-9.534	-1.614	-1.775	0.061	0.061	-0.122	-0.535	9.758	1.952	0	-0.122	0.061	0.432	9.915	0.884	-0.061	-0.061	0	1506696726
-9.506	-2.482	-1.023	0.061	0	0	3.383	-8.559	0.688	0	0.122	0	4.561	9.223	2.541	-0.122	-0.061	0.061	-9.549	-1.562	-1.787	-0.061	0.061	-0.061	-0.419	9.767	1.981	0	-0.061	0.061	0.421	9.902	0.877	0	-0.061	-0.061	1506696726
-9.53	-2.444	-1.026	0	0	0	3.365	-8.537	0.681	0.061	0	-0.122	4.426	9.18	2.501	-0.061	0	0	-9.552	-1.607	-1.821	-0.061	0	-0.061	-0.422	9.738	1.969	0	-0.061	0	0.431	9.902	0.901	0	-0.061	-0.061	1506696726
-9.558	-2.397	-1.038	0	0	0	3.34	-8.496	0.605	0.061	-0.061	-0.122	4.444	9.199	2.426	-0.061	0	-0.061	-9.543	-1.674	-1.814	-0.061	0.061	-0.061	-0.49	9.721	1.895	0	-0.061	0	0.431	9.902	0.901	-0.061	-0.061	0	1506696726
-9.56	-2.39	-1.031	0	0	0	3.378	-8.482	0.501	0.061	-0.061	-0.122	4.517	9.222	2.401	-0.122	0	-0.122	-9.552	-1.7	-1.818	-0.061	0.061	-0.061	-0.543	9.737	1.871	0.061	-0.122	0	0.422	9.915	0.927	-0.061	-0.061	0	1506696726
-9.56	-2.42	-1.072	0	0	0	3.346	-8.466	0.439	-0.061	-0.061	-0.061	4.579	9.223	2.359	-0.122	-0.122	-0.061	-9.549	-1.687	-1.838	-0.061	0.061	-0.061	-0.518	9.802	1.908	0	-0.122	0	0.419	9.908	0.897	-0.061	-0.061	0	1506696726
-9.554	-2.451	-1.091	0	-0.061	0	3.342	-8.484	0.437	-0.061	0	-0.061	4.63	9.243	2.403	-0.061	-0.122	-0.061	-9.575	-1.677	-1.903	-0.061	0.061	0	-0.428	9.83	1.933	0	-0.122	0	0.419	9.908	0.897	-0.061	0	0	1506696726
-9.538	-2.466	-1.073	0	0	0	3.426	-8.464	0.473	-0.122	-0.061	-0.061	4.692	9.203	2.45	0	-0.061	-0.061	-9.587	-1.686	-1.907	-0.061	0.061	0	-0.384	9.8	1.942	0	-0.061	-0.061	0.33	9.916	0.884	-0.061	0	0	1506696726
-9.54	-2.466	-1.075	0	-0.061	0	3.415	-8.475	0.535	-0.122	0	-0.061	4.692	9.201	2.542	0	-0.061	-0.061	-9.576	-1.711	-1.918	-0.061	0.061	0	-0.396	9.777	1.904	0	-0.061	0	0.354	9.9	0.897	-0.061	0	-0.061	1506696726
-9.557	-2.438	-1.068	0	-0.061	0	3.391	-8.488	0.613	-0.122	-0.061	-0.061	4.701	9.216	2.606	-0.061	-0.122	0	-9.577	-1.709	-1.926	-0.061	0	0	-0.416	9.786	1.902	0	-0.061	0	0.354	9.9	0.897	0	-0.061	0	1506696726
-9.562	-2.401	-1.053	0	0	0	3.417	-8.526	0.644	-0.122	-0.061	0	4.725	9.226	2.616	-0.122	-0.061	0	-9.573	-1.72	-1.933	0	0.061	0	-0.397	9.775	1.927	-0.061	-0.061	0	0.341	9.912	0.851	-0.061	-0.061	-0.061	1506696726
-9.55	-2.418	-1.074	0	0	0	3.461	-8.536	0.701	-0.061	0	0	4.669	9.203	2.586	-0.122	-0.061	0	-9.566	-1.711	-1.938	0	0	0	-0.401	9.774	1.907	-0.061	0	0	0.391	9.911	0.916	-0.061	-0.061	-0.061	1506696726
-9.54	-2.408	-1.073	0	-0.061	0	3.442	-8.522	0.701	-0.061	-0.061	0	4.621	9.227	2.55	-0.122	-0.061	0	-9.556	-1.682	-1.951	0	0	0	-0.42	9.789	1.907	-0.061	-0.061	0	0.391	9.911	0.916	-0.061	-0.061	-0.061	1506696726
-9.561	-2.383	-1.061	0	-0.061	0	3.467	-8.519	0.666	0	0	0	4.595	9.202	2.468	-0.122	-0.122	0	-9.566	-1.659	-1.948	0	0	0	-0.425	9.768	1.918	-0.061	-0.061	0	0.372	9.903	0.886	-0.061	-0.061	-0.061	1506696726
-9.566	-2.378	-1.047	0	-0.061	0	3.461	-8.508	0.605	-0.061	-0.061	0	4.565	9.171	2.413	-0.061	-0.061	-0.061	-9.587	-1.665	-1.976	0	-0.061	0	-0.407	9.751	1.926	-0.061	-0.061	-0.061	0.415	9.918	0.922	-0.061	-0.061	-0.061	1506696726
-9.563	-2.387	-1.049	0	-0.061	-0.061	3.525	-8.532	0.532	0	0	-0.061	4.558	9.185	2.412	0	-0.061	-0.122	-9.557	-1.639	-1.945	-0.061	0	0	-0.389	9.768	1.943	-0.061	0	-0.061	0.415	9.918	0.922	-0.061	0	-0.061	1506696726
-9.551	-2.391	-1.042	0	-0.061	-0.061	3.435	-8.49	0.557	-0.122	-0.061	0	4.609	9.184	2.457	0	0	-0.122	-9.569	-1.633	-1.944	-0.061	0	0	-0.459	9.759	1.921	-0.061	-0.061	-0.122	0.352	9.91	0.869	-0.061	-0.061	-0.061	1506696726
-9.546	-2.436	-1.037	0	-0.061	-0.061	3.475	-8.501	0.531	-0.122	0.061	0	4.582	9.19	2.501	0	-0.122	-0.122	-9.562	-1.647	-1.986	-0.061	0	0	-0.444	9.762	1.94	0	-0.061	-0.122	0.377	9.9	0.903	-0.061	-0.061	-0.061	1506696726
-9.543	-2.442	-1.019	0	-0.061	-0.061	3.377	-8.508	0.524	-0.122	-0.061	0.061	4.637	9.197	2.524	0.061	-0.122	-0.122	-9.58	-1.62	-1.991	-0.061	-0.061	0	-0.416	9.798	1.969	-0.061	-0.061	-0.122	0.377	9.9	0.903	0	0	-0.061	1506696726
-9.546	-2.433	-1.018	0	-0.061	-0.061	3.356	-8.486	0.465	-0.183	-0.122	0.061	4.691	9.205	2.548	0.061	-0.061	-0.122	-9.576	-1.629	-1.981	0	-0.061	0	-0.439	9.78	1.979	-0.061	0	-0.122	0.366	9.906	0.925	-0.061	0	-0.061	1506696726
-9.533	-2.44	-1.019	0	-0.061	-0.061	3.482	-8.527	0.483	-0.183	0	0.122	4.654	9.198	2.621	0	-0.061	-0.061	-9.561	-1.599	-1.942	0	-0.061	0	-0.469	9.735	1.977	-0.061	-0.061	-0.122	0.339	9.912	0.924	0	-0.061	-0.061	1506696726
-9.52	-2.445	-0.989	0	0	-0.061	3.437	-8.539	0.496	-0.183	0	0.122	4.63	9.162	2.603	-0.061	-0.122	-0.061	-9.555	-1.586	-1.936	0	-0.061	0	-0.47	9.704	1.988	-0.061	-0.061	-0.061	0.339	9.912	0.924	0	-0.061	-0.061	1506696726
-9.563	-2.421	-0.997	0	0	-0.061	3.536	-8.544	0.514	-0.122	0	0	4.645	9.154	2.554	-0.061	-0.061	-0.061	-9.554	-1.578	-1.921	0	-0.061	0	-0.458	9.727	1.995	-0.061	0	-0.061	0.358	9.895	0.928	-0.061	-0.061	-0.061	1506696726
-9.561	-2.413	-0.995	0	-0.061	-0.061	3.53	-8.545	0.507	-0.061	0	0	4.602	9.19	2.518	0	-0.061	-0.061	-9.557	-1.555	-1.904	0	-0.061	0	-0.493	9.761	2.001	-0.061	0	-0.061	0.361	9.915	0.939	0	-0.061	-0.061	1506696727
-9.539	-2.415	-0.999	0	0	-0.061	3.484	-8.522	0.483	-0.061	0.061	0	4.597	9.202	2.499	0	-0.122	-0.061	-9.54	-1.552	-1.897	0	-0.061	0	-0.518	9.749	1.995	-0.061	-0.061	-0.061	0.361	9.915	0.939	-0.061	-0.061	-0.061	1506696727
-9.556	-2.432	-0.989	0	0	-0.061	3.469	-8.553	0.453	0.061	0.061	-0.122	4.579	9.183	2.505	0	-0.122	-0.061	-9.545	-1.568	-1.881	0	-0.061	0	-0.537	9.704	2.004	-0.061	-0.061	-0.061	0.383	9.903	0.952	0	0	-0.061	1506696727
-9.545	-2.426	-0.989	0	0	-0.061	3.401	-8.531	0.464	0.061	0	-0.061	4.564	9.182	2.468	0	-0.122	-0.061	-9.543	-1.57	-1.853	0	-0.061	0	-0.528	9.717	1.994	-0.061	-0.061	-0.061	0.371	9.91	0.944	0	0	-0.061	1506696727
-9.549	-2.424	-0.989	0	0	-0.061	3.454	-8.542	0.438	0	0.061	-0.061	4.612	9.191	2.458	0	-0.061	-0.061	-9.557	-1.567	-1.859	0	0	0	-0.538	9.72	1.991	0	-0.061	-0.061	0.371	9.91	0.944	0	0	-0.061	1506696727
-9.551	-2.452	-0.995	0	-0.061	-0.061	3.38	-8.544	0.428	0	-0.061	-0.061	4.607	9.202	2.487	0	-0.061	0	-9.567	-1.572	-1.86	0	0	0	-0.556	9.72	1.983	0	-0.061	-0.061	0.359	9.903	0.939	0	0	-0.061	1506696727
-9.538	-2.468	-0.989	0	0	-0.061	3.469	-8.531	0.441	0	0	-0.122	4.585	9.202	2.494	0	-0.061	0	-9.572	-1.562	-1.867	0	0	0	-0.517	9.737	2.009	0	-0.061	-0.061	0.339	9.903	0.928	0	-0.061	-0.061	1506696727
-9.545	-2.475	-1.012	0	0	-0.061	3.347	-8.542	0.492	0	-0.061	-0.122	4.584	9.228	2.497	0	-0.061	-0.061	-9.592	-1.546	-1.882	0	0	0	-0.501	9.757	2.005	0	-0.061	-0.061	0.339	9.903	0.928	0	0	-0.061	1506696727
-9.538	-2.473	-1.028	0	0	-0.061	3.354	-8.573	0.476	0	0	-0.061	4.602	9.223	2.509	0	0	-0.061	-9.609	-1.566	-1.887	0	-0.061	0	-0.51	9.767	2.013	0	-0.061	-0.061	0.323	9.915	0.912	0	0	-0.061	1506696727
-9.525	-2.501	-1.011	0	-0.061	-0.061	3.279	-8.575	0.476	0	-0.061	0	4.583	9.222	2.523	0	-0.061	-0.061	-9.604	-1.559	-1.885	0	-0.061	0	-0.508	9.755	2.015	0	-0.061	-0.061	0.295	9.909	0.898	0	0	-0.061	1506696727
-9.53	-2.511	-1.025	0	-0.061	-0.061	3.37	-8.568	0.517	0.061	0	-0.122	4.575	9.215	2.474	0	0	-0.061	-9.589	-1.541	-1.845	-0.061	-0.061	0	-0.513	9.749	1.998	-0.061	0	-0.061	0.295	9.909	0.898	0	0	-0.061	1506696727
-9.542	-2.509	-1.012	0	-0.061	-0.061	3.403	-8.552	0.572	0.061	-0.122	-0.061	4.542	9.226	2.442	0	0	-0.122	-9.591	-1.573	-1.846	-0.061	-0.061	0	-0.553	9.753	1.98	-0.061	0	-0.061	0.297	9.903	0.912	0	0	-0.061	1506696727
-9.539	-2.475	-1	-0.061	-0.061	-0.061	3.417	-8.502	0.592	0	-0.061	0	4.583	9.238	2.444	0	-0.061	-0.061	-9.587	-1.573	-1.863	-0.061	-0.061	0	-0.607	9.75	1.999	0	0	-0.061	0.275	9.916	0.869	0	-0.061	-0.061	1506696727
-9.542	-2.486	-1.025	-0.061	-0.061	-0.061	3.395	-8.539	0.534	0	-0.061	0	4.552	9.211	2.444	0	-0.061	-0.061	-9.599	-1.581	-1.863	-0.061	-0.061	0	-0.616	9.732	1.995	-0.061	-0.061	-0.061	0.275	9.916	0.869	0	0	-0.061	1506696727
-9.561	-2.493	-1.012	-0.061	-0.183	-0.061	3.409	-8.559	0.483	-0.061	0	0.061	4.518	9.226	2.428	0	-0.061	-0.061	-9.572	-1.597	-1.846	0	-0.122	-0.061	-0.56	9.762	2.018	0	-0.061	-0.061	0.313	9.902	0.898	0	0	-0.061	1506696727
-9.548	-2.498	-0.957	-0.061	-0.061	-0.061	3.429	-8.577	0.557	-0.061	0.061	0.061	4.535	9.263	2.47	0	-0.061	-0.122	-9.574	-1.561	-1.806	0	-0.061	0	-0.591	9.786	2.01	-0.061	0	-0.061	0.284	9.914	0.934	0	0	-0.061	1506696727
-9.552	-2.489	-0.976	-0.061	-0.122	-0.122	3.431	-8.604	0.696	-0.122	0.061	0.061	4.612	9.298	2.54	-0.061	0	-0.061	-9.549	-1.608	-1.79	0	-0.061	-0.061	-0.683	9.759	1.936	0	-0.122	0	0.284	9.914	0.934	0	0	-0.061	1506696727
-9.494	-2.548	-0.952	-0.061	-0.061	-0.122	3.514	-8.638	0.778	0	0.122	0.061	4.603	9.271	2.512	-0.122	-0.122	0	-9.557	-1.577	-1.779	0	0	0	-0.623	9.723	1.975	-0.061	-0.122	0.061	0.299	9.9	0.89	0	-0.061	-0.061	1506696727
-9.465	-2.633	-0.975	0	0	-0.061	3.514	-8.538	0.744	0.061	0.061	0	4.622	9.168	2.472	-0.122	-0.122	0.061	-9.564	-1.571	-1.765	0	0	0	-0.528	9.668	1.987	-0.061	-0.122	0	0.301	9.906	0.891	0	0	-0.061	1506696727
-9.49	-2.6	-0.977	0.061	0	0	3.54	-8.445	0.659	0.122	-0.061	-0.061	4.561	9.115	2.422	-0.122	-0.061	0	-9.575	-1.571	-1.771	0	-0.061	-0.061	-0.49	9.623	1.946	0	-0.061	0.061	0.301	9.906	0.891	0	0	-0.061	1506696727
-9.505	-2.548	-0.946	0.061	0.061	0	3.582	-8.381	0.561	0.122	0.122	-0.061	4.52	9.103	2.336	-0.122	-0.122	0	-9.573	-1.587	-1.775	0	-0.061	-0.061	-0.489	9.634	1.938	0	-0.061	0	0.299	9.91	0.879	0	-0.061	0	1506696727
-9.537	-2.555	-1.002	0.061	0.061	0	3.524	-8.414	0.456	0.061	0.061	-0.061	4.552	9.152	2.269	-0.061	-0.122	0	-9.612	-1.615	-1.829	0	-0.122	-0.061	-0.498	9.717	1.946	0.061	0	0	0.348	9.923	0.88	0	-0.122	-0.061	1506696727
-9.536	-2.522	-1.067	0	0.061	0	3.567	-8.428	0.368	-0.061	0.061	-0.122	4.587	9.253	2.211	0	-0.122	0	-9.64	-1.609	-1.843	0	-0.122	-0.061	-0.49	9.825	1.975	0.061	0.061	-0.061	0.348	9.923	0.88	0	-0.061	0	1506696727
-9.51	-2.518	-1.038	0	0	-0.061	3.531	-8.469	0.382	-0.122	0.061	-0.183	4.584	9.281	2.284	0.122	-0.061	0	-9.616	-1.596	-1.82	0	-0.061	-0.061	-0.585	9.805	1.957	0.061	0	-0.122	0.255	9.906	0.842	0	-0.061	0	1506696727
-9.542	-2.512	-1.044	0	0	-0.061	3.381	-8.48	0.438	-0.122	0	-0.183	4.466	9.246	2.378	0.122	-0.122	0	-9.6	-1.635	-1.804	0	-0.061	-0.061	-0.567	9.741	1.921	0.061	-0.061	-0.122	0.306	9.917	0.863	0	-0.061	0	1506696727
-9.527	-2.577	-1.023	0	0	-0.061	3.247	-8.509	0.52	-0.183	0	-0.122	4.454	9.251	2.439	0.061	-0.122	-0.122	-9.598	-1.639	-1.772	0	-0.061	-0.061	-0.504	9.77	1.956	0.061	0	-0.122	0.306	9.917	0.863	0	-0.061	-0.061	1506696728
-9.537	-2.567	-1.043	0	0	-0.061	3.222	-8.549	0.613	-0.183	0.061	0	4.548	9.272	2.518	0.061	-0.061	-0.183	-9.606	-1.65	-1.753	0.061	-0.122	-0.061	-0.586	9.771	1.939	0.061	0	-0.122	0.345	9.927	0.869	0	0	-0.061	1506696728
-9.516	-2.556	-1.05	0.061	0.061	-0.061	3.347	-8.563	0.75	-0.244	0.183	0.061	4.572	9.289	2.522	0	-0.122	-0.122	-9.569	-1.648	-1.702	0.061	-0.122	-0.061	-0.63	9.768	1.924	0	-0.061	-0.122	0.243	9.908	0.855	-0.061	-0.061	0	1506696728
-9.514	-2.535	-1.04	0	0	-0.061	3.509	-8.521	0.895	-0.122	0.061	-0.061	4.612	9.286	2.468	-0.061	-0.122	-0.122	-9.543	-1.652	-1.639	0	-0.061	-0.061	-0.644	9.782	1.876	0	-0.122	-0.061	0.243	9.908	0.855	0	-0.061	-0.061	1506696728
-9.518	-2.556	-1.066	0	0	-0.061	3.759	-8.531	0.927	0.061	-0.122	-0.122	4.676	9.249	2.424	-0.061	-0.061	-0.122	-9.536	-1.647	-1.585	0	0	-0.061	-0.666	9.777	1.872	0	-0.061	0	0.258	9.906	0.839	0	-0.061	-0.061	1506696728
-9.527	-2.545	-1.054	0	-0.061	0	4.132	-8.5	0.849	0.061	0.061	-0.305	4.71	9.234	2.366	-0.061	-0.061	-0.061	-9.527	-1.634	-1.542	0	0	-0.061	-0.707	9.746	1.883	0	-0.061	0.061	0.335	9.924	0.88	0	-0.061	-0.061	1506696728
-9.497	-2.555	-1.052	-0.061	0	0	4.437	-8.48	0.897	0.061	0.183	-0.549	4.704	9.198	2.304	-0.061	-0.061	0.061	-9.6	-1.586	-1.601	-0.061	0	-0.061	-0.662	9.69	1.902	0	-0.061	0.061	0.335	9.924	0.88	-0.061	-0.061	-0.061	1506696728
-9.479	-2.55	-1.075	-0.122	-0.061	0	4.687	-8.357	0.885	0.122	0.427	-0.732	4.596	9.161	2.251	0	-0.122	0.122	-9.603	-1.608	-1.634	-0.061	0	-0.061	-0.512	9.723	1.861	0	0.061	0	0.328	9.895	0.892	-0.061	-0.061	-0.061	1506696728
-9.499	-2.604	-1.081	-0.122	0	0	4.595	-8.32	0.828	0.122	0.549	-1.038	4.566	9.204	2.236	0	0	0	-9.644	-1.68	-1.753	-0.122	-0.122	-0.061	-0.477	9.771	1.846	0.061	0.122	0	0.307	9.895	0.871	-0.061	0	-0.061	1506696728
-9.528	-2.6	-1.06	-0.061	0	0	4.297	-8.336	0.693	0.183	0.366	-1.221	4.529	9.275	2.241	0.061	0	-0.061	-9.68	-1.725	-1.823	-0.061	-0.122	-0.061	-0.489	9.839	1.863	0.061	0.122	-0.061	0.307	9.895	0.871	-0.061	0.061	0	1506696728
-9.538	-2.576	-1.05	-0.061	0	-0.061	4.015	-8.269	0.518	0.122	0.244	-1.282	4.516	9.341	2.283	0.122	0	-0.061	-9.627	-1.739	-1.81	-0.061	-0.183	0	-0.568	9.878	1.872	0	0.061	-0.122	0.157	9.933	0.853	-0.061	0.061	0	1506696728
-9.526	-2.586	-1.072	0	0	-0.122	3.754	-8.297	0.367	-0.061	0.366	-1.099	4.488	9.343	2.37	0.061	0	-0.122	-9.616	-1.828	-1.809	0	-0.122	0	-0.656	9.83	1.816	0	0	-0.122	0.205	9.926	0.865	-0.061	-0.061	-0.061	1506696728
-9.507	-2.625	-1.072	0.061	0	-0.061	3.415	-8.318	0.335	-0.183	0.366	-0.916	4.468	9.354	2.424	0	-0.061	-0.122	-9.575	-1.817	-1.759	0.061	-0.122	0	-0.681	9.812	1.821	0	-0.061	-0.122	0.205	9.926	0.865	0	0	-0.061	1506696728
-9.485	-2.622	-1.067	0.122	0	-0.061	3.199	-8.153	0.359	-0.305	0.244	-0.549	4.491	9.335	2.446	-0.061	-0.122	-0.122	-9.568	-1.772	-1.699	0.061	-0.122	0	-0.696	9.787	1.799	-0.061	-0.122	-0.122	0.209	9.924	0.884	0	-0.061	-0.061	1506696728
-9.512	-2.568	-1.073	0.122	0	0	3.055	-8.044	0.421	-0.427	0.366	-0.122	4.498	9.318	2.395	-0.061	-0.122	-0.183	-9.524	-1.755	-1.627	0.061	-0.122	0	-0.694	9.802	1.797	-0.061	-0.122	-0.122	0.243	9.916	0.906	0	-0.122	-0.061	1506696728
-9.531	-2.517	-1.043	0.183	0	0	2.981	-8.016	0.483	-0.549	0.366	0.427	4.534	9.353	2.371	-0.122	-0.122	-0.183	-9.53	-1.755	-1.605	0.122	-0.061	0.061	-0.748	9.813	1.806	-0.061	-0.122	-0.122	0.293	9.912	0.933	0	-0.183	0	1506696728
-9.538	-2.501	-1.047	0.183	0	0	3.058	-8.074	0.54	-0.61	0.366	0.854	4.558	9.357	2.35	-0.122	-0.183	-0.122	-9.533	-1.731	-1.586	0.122	0	0.061	-0.784	9.82	1.8	-0.122	-0.244	-0.061	0.349	9.92	0.941	-0.061	-0.183	-0.061	1506696728
-9.543	-2.483	-1.053	0.122	0	0	3.198	-8.219	0.608	-0.671	0.366	1.16	4.512	9.331	2.348	-0.183	-0.244	-0.122	-9.551	-1.704	-1.593	0.122	0.061	0.061	-0.723	9.799	1.822	-0.122	-0.244	-0.061	0.333	9.912	0.912	0	-0.122	0	1506696728
-9.526	-2.451	-1.032	0.122	-0.061	0	3.297	-8.368	0.729	-0.61	0.305	1.404	4.527	9.252	2.342	-0.183	-0.183	-0.122	-9.57	-1.647	-1.623	0.122	0.061	0.061	-0.63	9.749	1.849	-0.122	-0.244	-0.061	0.333	9.912	0.912	0	-0.183	-0.061	1506696728
-9.564	-2.403	-1.014	0.183	-0.061	0	3.441	-8.495	0.837	-0.488	0.122	1.526	4.557	9.202	2.32	-0.122	-0.122	-0.183	-9.589	-1.587	-1.647	0.061	0.061	0.061	-0.548	9.729	1.891	-0.122	-0.183	-0.061	0.331	9.891	0.908	0	-0.122	-0.061	1506696728
-9.543	-2.409	-1.036	0.244	-0.183	0	3.695	-8.646	0.882	-0.366	0.061	1.404	4.621	9.176	2.304	-0.122	-0.061	-0.183	-9.615	-1.56	-1.729	0	0.061	0.122	-0.487	9.749	1.916	-0.122	-0.122	-0.061	0.221	9.885	0.761	0	-0.061	-0.122	1506696728
-9.551	-2.345	-1.142	0.122	-0.305	-0.061	3.876	-8.741	0.888	-0.366	0.061	1.404	4.674	9.193	2.336	-0.061	0	-0.183	-9.525	-1.591	-1.847	-0.061	0.061	0.122	-0.401	9.764	1.878	-0.122	-0.122	-0.122	0.221	9.885	0.761	0.122	0.061	-0.244	1506696728
-9.539	-2.298	-1.311	0	-0.427	-0.244	3.993	-8.809	0.919	-0.122	-0.244	0.793	4.674	9.069	2.369	0	0.061	-0.244	-9.641	-1.779	-1.949	-0.183	0	0.061	-0.236	9.685	1.763	-0.122	-0.183	-0.183	0.111	9.853	0.797	0.061	0	-0.366	1506696728
-9.522	-2.363	-1.43	-0.061	-0.427	-0.305	3.95	-8.597	0.885	-0.061	-0.488	0.366	4.719	9.052	2.265	0	0.244	-0.427	-9.649	-1.94	-2.064	-0.183	-0.183	0.061	0.036	9.751	1.565	-0.122	0	-0.244	0.305	9.922	0.413	0.061	0.061	-0.549	1506696728
-9.418	-2.275	-1.577	0.122	-0.305	-0.305	3.853	-8.422	0.842	-0.061	-0.671	0.061	4.815	9.16	2.149	0	0.366	-0.61	-9.639	-2.088	-2.15	-0.244	-0.305	0.061	0.123	9.896	1.418	-0.122	0.244	-0.305	0.305	9.922	0.413	0.122	0.305	-0.61	1506696728
-9.406	-2.072	-1.786	0.061	-0.122	-0.305	3.738	-8.412	0.802	-0.122	-0.732	0	4.942	9.243	1.956	0	0.305	-0.671	-9.631	-2.184	-2.259	-0.305	-0.366	0	0.001	9.977	1.337	-0.122	0.244	-0.366	0.37	9.944	0.453	0.061	0.061	-0.671	1506696729
-9.438	-1.943	-1.944	-0.122	-0.122	-0.366	3.657	-8.475	0.818	-0.305	-0.671	-0.122	5.051	9.259	1.824	0.061	0.244	-0.671	-9.6	-2.153	-2.317	-0.305	-0.549	-0.061	-0.011	9.973	1.355	-0.122	0.122	-0.488	0.896	9.935	0.484	-0.061	-0.122	-0.671	1506696729
-9.327	-2.098	-1.966	-0.488	-0.061	-0.305	3.597	-8.531	0.913	-0.305	-0.671	-0.122	5.083	9.098	1.786	0.183	0.183	-0.61	-9.586	-2.109	-2.218	-0.427	-0.793	-0.122	0.073	9.798	1.381	-0.122	0.244	-0.671	0.896	9.935	0.484	-0.305	-0.122	-0.61	1506696729
-9.318	-2.586	-1.866	-0.732	-0.183	-0.122	3.431	-8.5	1.083	-0.488	-0.305	-0.122	5.057	8.866	1.799	0.305	0.366	-0.549	-9.557	-2.169	-1.976	-0.427	-0.793	-0.122	0.083	9.539	1.31	-0.122	0.427	-0.732	1.401	9.878	0.671	-0.549	0.183	-0.488	1506696729
-9.428	-2.809	-1.507	-0.793	0	0.244	3.285	-8.486	1.224	-0.488	-0.183	-0.061	4.959	8.821	1.835	0.366	0.488	-0.549	-9.629	-2.339	-1.677	-0.305	-1.282	-0.244	-0.1	9.448	1.214	-0.244	0.732	-0.732	2.579	10.244	2.515	-0.793	1.282	0.183	1506696729
-9.885	-3.007	-1.26	-0.732	0.061	0.549	3.114	-8.569	1.288	-0.366	-0.183	0.061	4.786	9.13	1.879	0.244	0.244	-0.366	-9.767	-2.408	-1.473	-0.183	-1.404	-0.305	-0.652	9.56	1.325	-0.183	0.977	-0.732	2.579	10.244	2.515	-1.709	1.892	1.099	1506696729
-10.118	-2.952	-0.388	-0.488	-1.16	0.732	2.978	-8.808	1.25	-0.366	-0.183	0.061	4.579	9.586	1.875	0.122	-0.244	-0.122	-9.659	-2.208	-1.459	0.061	-1.404	-0.244	-1.33	9.817	1.596	0.061	0.732	-0.732	2.555	10.995	3.109	-2.991	1.465	2.319	1506696729
-10.172	-1.92	0.882	-0.488	-1.282	0.61	2.978	-8.808	1.25	-0.305	-0.183	0.183	4.125	9.408	2.109	0.183	-0.61	0.244	-9.691	-0.997	-1.361	0.427	-1.404	0	-1.53	9.763	2.208	0.244	0.488	-0.854	4.364	12.425	3.835	-4.272	1.648	5.493	1506696729
-10.413	-0.866	1.116	-0.488	-1.099	-0.488	2.978	-8.808	1.25	-0.305	-0.183	0.183	4.125	9.408	2.109	0.671	-0.366	0.427	-9.691	-0.997	-1.361	0.305	-1.038	0.305	-1.388	9.819	2.899	0.183	0.793	-1.16	4.364	12.425	3.835	-4.272	1.648	5.493	1506696729
-10.515	-1.266	0.676	-0.427	-0.916	-0.854	2.781	-8.796	0.997	0.061	-0.183	0.549	4.048	9.7	2.639	1.099	0.549	0.244	-9.893	-0.725	-1.392	0.305	-1.038	0.305	-1.365	10.226	3.255	0.183	0.793	-1.16	0.592	11.493	2.537	-2.808	-0.366	5.188	1506696729
-9.554	-1.645	0.702	0.122	-1.221	-0.61	2.705	-8.341	0.565	0.061	0	0.916	3.783	10.074	3.408	1.282	1.099	-0.183	-9.656	-0.705	-1.729	0.122	-0.854	0.305	-1.381	10.428	3.269	-0.061	0	-0.977	0.577	8.067	1.531	-1.831	-1.038	4.211	1506696729
-8.437	-0.974	1.245	0.122	-0.366	-0.061	2.692	-8.772	0.024	0.916	-0.793	2.38	3.59	9.551	4.143	1.099	1.16	-0.488	-9.137	-0.571	-1.603	0.183	-0.305	0.305	-1.25	9.574	3.307	-0.244	-0.366	-0.916	0.577	8.067	1.531	-0.916	-3.052	2.319	1506696729
-8.508	-0.337	1.095	-0.488	0	-0.366	3.187	-8.61	-0.63	1.038	-1.526	2.502	3.442	8.687	4.494	0.671	0.977	-0.549	-8.969	-0.403	-1.359	0.366	-0.427	0.244	-1.274	8.531	3.199	-0.366	-0.488	-0.854	2.232	6.544	1.553	0.977	-1.526	1.526	1506696729
-8.689	-0.402	1.056	-0.61	0.061	-0.549	3.991	-8.073	-0.889	0.549	-1.16	2.197	3.206	8.229	4.425	0	0.244	-0.671	-9.077	-0.067	-1.376	0.366	-0.427	0.122	-1.163	8.077	3.151	-0.244	-0.793	-0.671	3.045	6.386	3.252	1.892	2.014	0.305	1506696729
-9.122	-0.895	1.066	-1.099	0.305	-0.61	4.424	-8.001	-0.871	0	-0.61	2.014	3.15	8.178	4.046	-0.488	-0.916	-0.916	-9.406	0.377	-1.385	0.061	-0.183	-0.061	-0.732	8.323	3.389	0.061	-0.732	-0.549	3.045	6.386	3.252	2.502	3.174	-0.061	1506696729
-10.221	-1.487	0.697	-0.916	0.122	-0.122	4.703	-8.294	-0.884	-0.122	-0.122	1.526	3.6	8.317	3.694	-0.61	-1.282	-1.282	-9.783	0.671	-1.426	0.061	-0.183	-0.061	-0.254	8.823	3.61	0.061	-0.732	-0.549	2.378	7.065	4.267	2.686	2.197	-0.061	1506696729
-10.72	-1.109	0.774	-0.671	0.427	0.366	4.758	-8.836	-0.872	0.061	-0.122	0.916	4.23	8.344	3.383	-0.244	-0.732	-1.587	-9.853	0.569	-1.214	-0.671	-0.732	-0.549	-0.053	9.115	3.787	0.244	0.061	-0.366	6.866	9.513	8.149	1.953	-1.038	-0.183	1506696729
-11.433	-0.866	1.154	-1.77	0.305	0.183	4.572	-9.272	-0.83	0.122	-0.977	0.061	4.722	8.494	3.171	0.244	0	-1.709	-9.818	0.291	-0.822	-1.16	0.061	-0.916	-0.616	9.341	3.76	0.183	0.732	0.061	6.866	9.513	8.149	0.305	0.916	0.183	1506696729
-11.797	-2.847	0.642	-0.793	-0.244	0.183	4.412	-9.895	-0.738	0.244	-1.648	-0.916	5.139	9.557	2.899	0.549	0.549	-1.404	-11.021	-0.775	-1.257	-1.099	-0.061	-1.099	-1.604	10.069	3.143	0.183	0.305	0.488	7.403	9.159	6.69	0.671	-0.488	1.16	1506696729
-11.303	-3.497	0.846	0	0.427	1.282	4.345	-10.795	-0.575	0.183	-1.892	-1.587	5.26	10.999	2.357	0.427	0.061	-0.671	-11.492	-1.443	-0.455	-0.916	0.61	-1.038	-2.153	11.084	2.863	0.854	0	0.793	7.248	11.326	4.299	0.732	-2.258	-0.61	1506696729
-9.465	-2.846	0.988	0.244	-0.122	0.305	4.093	-11.533	-0.29	0.122	-1.587	-2.136	5.469	11.805	1.952	0.427	-0.671	0.366	-11.47	-2.309	0.059	-0.305	-0.122	-0.854	-2.884	11.885	2.582	1.099	0.793	0.977	7.248	11.326	4.299	-1.77	2.197	0.183	1506696729
-9.109	-3.937	-0.754	0.244	1.343	-0.61	4.04	-11.22	0.28	-0.366	-0.427	-2.197	5.926	12.183	2.155	0.488	0	1.709	-10.471	-2.269	0.587	-0.305	0.793	-0.549	-3.494	11.703	1.962	0.61	0.549	1.099	-0.403	8.838	2.042	0.488	0.427	-1.404	1506696729
-9.025	-4.454	-1.906	1.16	0.427	-0.061	4.411	-10.43	1.105	-0.793	2.686	-1.709	5.449	11.256	2.188	0.427	0.793	3.296	-9.878	-2.425	0.865	-0.793	0.549	-0.305	-3.315	10.378	1.486	0.183	-0.061	0.854	2.289	10.439	-0.051	1.587	-2.441	-1.953	1506696729
-8.408	-3.925	-1.442	0.793	1.587	0.305	3.77	-9.27	1.306	-0.549	4.944	-2.258	4.59	10.536	1.982	0.183	0.793	4.028	-9.526	-3.695	0.727	-0.305	0.061	-0.488	-2.611	9.548	0.829	0.183	-0.061	0.854	2.289	10.439	-0.051	1.282	-1.953	-2.014	1506696729
-8.697	-3.326	-1.597	0.854	1.831	0.061	1.881	-8.574	1.197	0.183	2.991	-3.418	3.969	10.672	1.643	-0.549	0.793	3.845	-9.262	-3.714	0.639	-0.305	0.061	-0.488	-2.12	9.573	0.223	-0.488	0.977	1.099	2.596	9.653	-0.017	1.587	-0.305	-1.587	1506696729
-9.031	-2.89	-1.859	0.671	1.343	-0.122	0.741	-8.689	1.169	0.977	-0.61	-3.845	3.334	10.515	0.933	-1.16	0.305	3.174	-9.281	-3.261	0.087	0.427	-0.366	0.122	-2.097	9.725	0.287	-0.122	0.854	1.099	0.547	9.604	-0.005	1.404	-1.282	-2.014	1506696730
-9.013	-2.588	-1.733	0.854	1.221	-0.244	1.069	-8.337	1.001	1.221	-1.953	-3.296	2.945	9.749	0.404	-1.343	-0.366	2.563	-8.789	-2.996	-0.157	0.427	-0.366	0.122	-1.812	9.522	0.598	-0.122	0.854	1.099	0.547	9.604	-0.005	1.709	-2.808	-2.197	1506696730
-8.969	-2.199	-1.849	1.038	0.916	-0.305	1.736	-7.696	0.979	0.793	-0.854	-2.197	2.984	8.837	0.295	-0.854	-0.61	1.77	-8.531	-3.058	-0.295	0.244	-0.183	0.183	-1.467	9.253	0.744	-0.061	0.305	0.732	1.83	9.826	0.1	1.648	-2.563	-2.319	1506696730
-8.902	-1.987	-1.834	1.099	0.793	-0.427	1.843	-7.175	0.953	0.122	0.671	-1.221	3.272	8.466	0.458	-0.366	0	0.793	-8.274	-3.131	-0.433	0.427	-0.427	0.244	-1.113	9.097	0.763	-0.366	0.366	0.427	2.255	9.616	0.065	1.465	-1.587	-2.258	1506696730
-8.825	-1.846	-2.071	0.977	0.549	-0.61	1.391	-6.844	0.86	-0.305	0.793	-0.305	3.403	8.327	0.536	-0.061	0.732	-0.061	-8.179	-3.108	-0.562	0.427	-0.427	0.244	-1.105	8.971	0.764	-0.549	0.305	0.061	2.255	9.616	0.065	1.465	-1.404	-2.197	1506696730
-8.908	-2.009	-2.176	0.854	0.305	-0.671	1.282	-6.676	0.9	-0.488	0.366	0.61	3.338	8.314	0.715	0.061	0.732	-0.793	-8.326	-2.877	-0.766	0.549	-0.183	0.244	-1.087	8.928	0.69	-0.549	-0.122	-0.305	1.979	9.365	-0.237	1.404	-1.648	-2.075	1506696730
-8.911	-2.125	-2.162	1.16	0.061	-0.61	1.381	-6.724	0.949	-0.549	-0.061	1.404	3.408	8.513	0.927	0	0.183	-1.526	-8.38	-2.872	-0.877	0.61	0.061	0.427	-0.998	9.067	0.586	-0.427	-0.671	-0.61	1.526	9.481	0.105	0.916	-1.587	-2.075	1506696730
-8.893	-1.922	-2.174	1.099	0.183	-0.61	1.657	-6.934	1.067	-0.549	-0.061	1.404	3.758	8.775	1.093	-0.183	-0.427	-2.258	-8.626	-3.023	-0.969	0.61	0.244	0.488	-0.858	9.373	0.572	-0.305	-1.282	-0.854	1.692	9.461	0.279	0.671	-1.465	-1.831	1506696730
-9.144	-1.936	-2.536	1.038	0.244	-0.366	1.961	-7.236	1.144	-0.732	-0.671	2.747	4.297	9.1	1.227	-0.366	-0.793	-2.808	-8.775	-2.887	-0.959	0.61	0.427	0.549	-0.66	9.633	0.705	-0.305	-1.526	-1.038	1.682	9.454	-0.002	0.488	-1.404	-1.709	1506696730
-9.959	-1.646	-2.683	1.221	-0.427	0.366	2.322	-7.614	1.285	-0.854	-0.732	3.296	4.821	9.472	1.456	-0.488	-0.977	-3.052	-8.939	-2.811	-1.024	0.793	0.427	0.732	-0.666	10.006	0.891	-0.427	-1.648	-1.221	0.987	9.603	-0.629	0.061	-1.648	-1.648	1506696730
-10.195	-1.644	-2.628	0.061	-0.793	0.854	2.712	-8.113	1.468	-0.916	-0.854	3.601	5.301	10.103	1.849	-0.549	-1.16	-3.113	-9.611	-3.463	-0.48	0.793	0.305	0.916	-1.038	10.695	0.912	-0.916	-1.892	-1.099	2.042	10.289	0.167	-0.61	-1.648	-1.587	1506696730
-11.1	-3.118	-2.541	-1.587	-1.343	1.77	3.43	-8.727	1.615	-0.916	-0.61	3.784	5.606	11.675	2.227	-0.854	-1.465	-3.052	-12.63	-2.139	-0.636	0.549	1.892	0.732	-1.631	11.763	1.741	-0.793	-2.136	-0.732	4.13	10.682	1.442	-1.709	-0.916	-1.038	1506696730
-11.501	-4.278	-2.537	-0.671	-1.038	1.892	3.966	-10.653	1.743	-0.916	-0.183	3.967	5.727	12.402	2.345	-1.099	-2.014	-2.502	-11.464	0.549	0.042	1.526	0.305	0.244	-1.489	12.036	3.194	0.244	-1.709	-1.038	6.617	11.726	2.906	-3.723	0.916	0.366	1506696730
-10.117	-5.669	0.049	0	-1.831	2.075	5.118	-13.432	1.632	0.366	0	3.296	5.958	9.957	2.896	-0.427	-1.526	-1.099	-11.06	-1.114	1.266	0.61	-0.122	1.404	-2.103	9.997	3.663	-0.488	-0.427	-0.916	5.763	13.489	4.488	-5.188	2.625	2.869	1506696730
-10.75	-4.867	0.602	0.122	1.099	1.587	5.802	-11.792	0.955	0.61	0.488	0.916	6.398	8.939	3.594	-0.427	-1.526	-1.099	-11.73	-0.391	1.445	-0.122	0.244	0.366	-2.834	8.957	3.547	-0.488	-0.427	-0.916	1.765	12.244	1.711	-3.601	1.221	4.15	1506696730
-11.915	-2.578	-1.294	-0.244	-2.502	0.244	5.367	-11.292	0.87	0.183	1.77	-2.075	5.242	10.057	3.109	-0.305	1.526	0.977	-11.257	0.404	0.952	0.671	-0.61	-0.061	-2.878	9.647	3.683	-0.244	0.549	0.305	-0.614	14.013	-1.107	-2.747	0.427	4.761	1506696730
-9.003	-2.507	-0.75	-0.916	-2.502	-0.244	3.905	-12.651	-0.063	1.343	0.305	-3.967	4.029	10.332	2.511	-0.732	-0.793	1.831	-10.124	0.568	0.719	0	-0.244	0.122	-3.013	9.709	3.767	-0.244	0.549	0.305	-1.787	13.556	-0.577	-2.014	-1.282	6.165	1506696730
-7.701	-2.56	0.258	-1.038	-0.427	-0.183	2.696	-11.733	-1.028	2.38	-2.014	-5.432	4.225	9.123	2.698	-0.732	-0.793	1.831	-9.4	0.676	0.459	-0.366	-0.244	-0.183	-3.013	9.709	3.767	0.366	0.549	0.488	-2.17	11.585	0.218	-2.93	-2.686	4.578	1506696730
-7.514	-2.08	0.207	-1.221	-0.183	-0.244	2.578	-9.967	-1.115	1.831	-2.502	-5.981	4.408	8.262	2.775	0.305	0.977	3.418	-8.394	0.19	0.38	-0.61	-0.183	-0.366	-3.013	9.709	3.767	0.366	0.549	0.488	0.029	7.963	0.546	-0.854	-0.122	3.357	1506696730
-7.229	-2.11	0.678	-0.977	-0.122	0.061	2.662	-8.878	-1.244	1.16	-1.038	-5.554	3.689	7.762	2.552	0.366	2.014	3.479	-8.205	0.124	0.25	-0.61	-0.183	-0.366	-1.548	7.206	3.089	0.366	0.549	0.488	0.029	7.963	0.546	0.061	2.014	2.625	1506696730
-7.76	-1.486	0.683	-1.221	0.305	-0.061	2.188	-8.156	-1.39	0.854	0.549	-4.883	2.862	7.471	2.426	0.305	1.404	2.991	-8.476	0.145	0.243	-0.732	-0.427	-0.488	-1.5	7.211	2.933	-0.244	0.977	0.244	-0.116	6.661	1.244	0.183	4.15	1.648	1506696730
-8.8	-1.448	0.471	-1.343	0.549	-0.183	1.415	-7.532	-1.275	0.671	0.549	-4.089	2.56	7.645	2.397	0.244	0.61	2.197	-8.948	0.234	-0.02	-0.916	-0.488	-0.305	-1.528	7.858	3.257	0.305	1.404	0.427	1.857	7.257	2.036	1.038	5.127	1.221	1506696730
-9.348	-1.897	0.013	-1.648	0	-0.061	1.084	-7.282	-0.993	0.549	0.122	-2.93	2.823	8.085	2.415	0.427	0.427	1.221	-9.099	0.08	-0.191	-0.916	-0.488	-0.305	-1.621	8.539	3.515	0.549	1.709	0.305	1.857	7.257	2.036	1.526	3.235	0.61	1506696730
-9.493	-2.413	0.268	-1.526	0.305	0	1.159	-7.269	-0.792	0.549	-0.244	-1.465	3.321	8.452	2.592	0.916	0.671	0.61	-9.508	-0.127	-0.351	-1.221	-0.244	-0.366	-1.976	8.959	3.679	0.488	1.526	0.244	2.521	7.677	2.135	2.319	1.343	-0.183	1506696730
-10.101	-1.635	0.775	-0.916	0.854	0.427	1.538	-7.458	-0.709	0.549	-0.427	-0.122	3.755	8.708	2.777	1.282	0.977	0.305	-9.689	-0.284	-0.359	-1.404	-0.488	-0.61	-2.176	9.083	3.584	0.488	1.526	0.244	4.817	9.845	6.1	0.549	3.174	0	1506696730
-10.671	-1.695	0.614	-2.197	0.244	0	2.128	-7.827	-0.726	0.488	-0.916	1.038	4.045	8.899	2.946	1.404	0.916	0	-9.845	-0.451	-0.02	-1.404	-0.488	-0.61	-2.229	9.275	3.493	0.305	1.038	0.061	3.741	9.77	6.214	0.122	1.465	1.038	1506696731
-11.371	-4.455	-1.676	-1.282	0.183	-0.854	3.029	-8.166	-0.615	0.244	-1.404	1.953	4.479	9.433	2.969	1.343	0.549	-0.366	-11.646	-1.476	-0.518	-1.465	0.366	-0.61	-2.229	10.116	3.012	0.549	0.916	0	0.603	7.199	2.936	1.953	-2.502	-0.122	1506696731
-10.106	-4.663	-0.903	0.732	0.488	-0.793	4.195	-8.796	-0.331	0	-1.77	2.625	5.01	10.566	2.857	1.038	0.061	-0.916	-11.927	-2.236	-0.02	-1.404	-0.793	-0.671	-2.153	11.258	2.562	1.038	1.038	0.061	4.234	14.101	5.014	1.709	-2.808	-1.587	1506696731
-8.454	-3.18	-0.605	-0.793	0.793	-0.916	5.064	-9.409	-0.205	0.183	-2.502	2.747	5.953	10.972	2.507	0.793	0.122	-1.038	-10.459	-2.6	0.815	-1.404	-0.793	-0.671	-2.259	11.386	1.945	1.038	1.038	0.061	4.234	14.101	5.014	-2.075	2.014	0.854	1506696731
-8.921	-4.404	-3.646	-1.404	3.479	-1.953	6.283	-9.11	0.177	0.183	-2.502	2.747	5.953	10.972	2.507	0.793	0.122	-1.038	-10.459	-2.6	0.815	-0.793	-1.77	-0.61	-2.259	11.386	1.945	0.854	1.77	-0.122	-2.097	7.354	0.542	2.258	-2.014	-0.61	1506696731
-9.88	-5.637	-4.457	0.793	-1.465	-0.61	7.494	-7.967	1.316	-0.244	-1.953	1.648	6.214	9.244	1.97	0.916	1.77	0.183	-9.639	-4.027	1.877	-1.404	-1.892	-0.305	-2.917	9.616	0.418	-0.488	1.953	-0.183	1.854	10.995	0.194	0.671	-0.244	-0.732	1506696731
-7.998	-4.481	-2.28	-0.122	1.465	-0.061	7.494	-7.967	1.316	-0.244	-1.953	1.648	5.935	9.442	1.415	0.305	1.648	0.122	-9.116	-4.492	2.172	-1.343	-2.319	-0.671	-3.027	9.704	-0.263	-0.488	1.953	-0.183	2.036	10.429	0.426	0.427	-0.549	-0.122	1506696731
-9.034	-3.259	-3.037	-0.183	1.77	-1.221	7.081	-7.663	2.375	-0.427	0.061	0.488	5.615	9.024	0.794	-0.427	0.793	0.366	-8.754	-3.871	2.225	-0.916	-2.136	-0.732	-3.086	9.174	-0.214	-0.244	1.831	0.793	2.079	9.771	0.634	0.732	-0.916	-0.122	1506696731
-9.138	-3.695	-3.713	0.305	-0.61	-1.587	5.916	-8.169	2.286	0.366	0.366	-0.916	5.407	8.364	0.273	-0.671	-0.244	0.793	-8.333	-3.865	2.206	-0.183	-2.258	-0.793	-3.119	8.589	-0.211	0.183	1.404	1.099	1.788	10.003	0.63	0.732	-0.977	-0.549	1506696731
-7.687	-3.627	-2.653	-0.061	0.61	-1.282	5.306	-7.641	2.138	0	0.549	-1.038	5.251	8.058	-0.1	-0.732	-0.732	1.038	-7.996	-3.804	2.329	-0.183	-2.258	-0.793	-2.875	8.282	-0.279	0.366	0.793	1.465	2.07	10.027	0.829	0.549	-0.916	-0.854	1506696731
-7.903	-3.768	-2.854	0.183	1.16	-1.221	4.75	-6.983	1.774	-0.366	1.953	-0.854	5.14	7.903	-0.419	-0.61	-0.854	1.16	-7.727	-3.656	2.688	0.061	-2.136	-0.793	-2.473	8.174	-0.215	0.549	0.427	1.709	2.853	9.552	1.087	0.244	-0.549	-0.61	1506696731
-8.113	-4.052	-3.25	0.427	0.61	-1.099	3.85	-6.298	1.322	-0.549	2.441	-0.549	5.054	7.772	-0.658	-0.305	-0.732	1.16	-7.644	-3.658	2.858	0.244	-2.258	-0.916	-2	8.447	-0.257	0.549	0.427	1.709	3.194	9.138	1.196	0.122	-0.549	-0.183	1506696731
-7.686	-4.156	-2.969	0.671	0.793	-0.793	3.193	-5.79	1.108	-0.671	2.075	-0.305	4.95	8.329	-0.914	-0.305	-0.732	1.16	-7.348	-4.009	3.022	0.244	-2.258	-0.916	-1.671	8.973	-0.366	0.977	0.732	1.587	3.028	9.241	1.354	-0.305	-1.099	-0.061	1506696731
-8.033	-3.78	-3.216	0.671	0.427	-0.671	3.043	-5.809	0.863	-0.671	1.648	0.122	4.955	8.424	-0.937	0.366	-0.916	0.61	-7.122	-4.25	3.265	0.427	-2.319	-0.854	-1.593	9.024	-0.443	1.16	1.282	1.404	3.301	9.304	1.733	-0.732	-1.16	0.305	1506696731
-7.831	-3.907	-3.183	0.549	0.061	-0.977	3.077	-6.023	0.78	-0.61	1.343	0.305	5.091	8.412	-0.92	0.366	-0.916	0.61	-7.122	-4.25	3.265	0.732	-2.014	-0.671	-1.593	9.024	-0.443	1.16	1.282	1.404	3.573	8.894	1.267	-0.916	-0.793	0.671	1506696731
-7.484	-4.365	-2.801	0.793	0.793	-0.977	3.127	-5.999	0.63	-0.549	0.671	0.061	5.237	8.726	-0.484	0.793	-0.732	0.427	-7.072	-3.981	3.533	1.038	-2.258	-0.488	-1.064	9.325	-0.889	1.282	1.343	1.343	4.015	9.116	1.354	-0.977	0	0.854	1506696731
-8.031	-4.636	-2.675	0.977	0.549	-0.732	3.175	-6.208	0.498	-0.61	-0.427	-0.244	5.21	8.875	0.045	0.977	-0.427	0.122	-7.065	-3.917	4.108	1.221	-2.38	-0.305	-0.805	9.341	-0.935	1.343	1.221	0.549	3.464	9.141	1.402	-1.343	0.366	1.099	1506696731
-8.738	-4.705	-2.762	0.427	-0.122	-1.099	3.713	-6.686	0.632	-0.549	-0.549	-0.366	5.389	8.875	0.351	0.793	-0.793	0.183	-7.399	-3.015	4.307	1.038	-2.014	-0.183	-0.805	9.341	-0.935	1.343	1.221	0.549	2.326	9.027	2.055	-2.014	-0.488	0.793	1506696731
-8.04	-4.249	-2.734	0.916	-0.305	-1.038	4.083	-7.24	0.89	-0.305	-0.244	-0.549	5.538	8.772	0.603	0.793	-0.793	0.183	-6.576	-2.767	4.835	1.343	-2.808	0	-0.792	9.423	-0.608	1.343	0.916	0.122	3.236	9.026	1.446	-0.671	-1.77	1.099	1506696731
-7.46	-4.081	-2.284	1.587	0.244	-0.366	4.219	-7.728	0.98	0.122	-0.488	-0.854	5.591	8.758	0.955	0.427	-1.404	0.366	-5.932	-3.031	5.363	0.671	-2.258	0.305	-0.828	9.518	-0.55	1.343	0.793	-0.244	4.383	9.339	2.31	-1.648	0.366	0.854	1506696731
-8.166	-3.838	-2.649	1.099	-0.61	-0.366	4.652	-7.759	1.113	0.244	-0.854	-1.221	5.891	8.747	0.915	0.488	-1.343	0.244	-5.69	-2.632	5.747	0.916	-2.136	0.366	-1.014	9.799	-0.701	1.343	0.793	-0.244	3.582	8.24	3.317	-1.831	0.549	0.916	1506696731
-7.971	-4.138	-2.015	1.221	-0.854	-0.244	4.749	-7.776	1.415	0.427	-0.183	-1.465	6.141	9.109	1.424	0.488	-1.343	0.244	-5.725	-2.69	6.176	0.854	-1.587	0.244	-1.116	10.076	-1.011	1.038	0.793	-0.061	3.876	7.976	2.68	-1.343	-1.526	0.793	1506696731
-8.124	-4.643	-1.833	1.16	-0.305	0.549	4.399	-8.062	1.104	0.427	-0.366	-1.221	6.2	9.47	1.605	-0.183	-1.343	0.244	-6.059	-2.445	6.606	0.854	-1.038	0.305	-1.242	10.239	-1.153	0.366	1.038	0.122	5.213	7.712	2.348	-1.648	-0.122	0.916	1506696731
-8.756	-4.701	-2.109	1.099	-0.427	0.793	4.331	-8.562	0.778	0.244	-0.488	-0.793	6.222	9.787	1.439	-0.183	-1.343	0.244	-6.059	-2.445	6.606	1.099	-0.671	0.488	-1.242	10.239	-1.153	0.366	1.038	0.122	5.503	7.867	2.92	-1.526	-0.366	1.404	1506696731
-9.176	-5.053	-1.827	0.977	-0.61	0.671	4.587	-8.952	0.553	-0.061	-0.183	-0.305	6.472	10.005	1.123	-0.61	-1.892	0.305	-6.996	-1.852	7.147	0.977	-0.549	0.427	-1.41	10.846	-1.005	0.183	0.366	0.305	4.929	7.936	2.932	-1.465	0.061	1.343	1506696731
-9.592	-5.266	-1.659	0.61	-0.366	0.671	4.948	-9.629	0.642	-0.183	-1.038	-0.244	6.778	10.078	0.985	-0.61	-1.77	0.549	-7.528	-1.768	7.35	0.793	-0.305	0.244	-1.209	11.133	-0.818	-0.244	-0.122	0.305	4.803	8.37	3.278	-0.854	0.061	1.099	1506696732
-9.69	-5.283	-1.652	0.488	-0.61	0.183	5.44	-10.067	0.578	-0.366	-1.953	-0.61	6.971	9.93	0.59	-0.61	-1.77	0.549	-7.528	-1.768	7.35	0.732	-0.244	0.183	-1.209	11.133	-0.818	-0.244	-0.122	0.305	4.906	8.848	3.467	-1.099	-0.122	0.977	1506696732
-9.567	-5.477	-1.437	0.366	-0.488	0.122	5.839	-9.923	0.199	-0.671	-0.61	-0.732	6.734	9.772	0.41	-0.488	-1.465	0.549	-7.721	-1.468	7.742	0.549	-0.305	0.183	-0.525	11.055	-0.802	-0.488	-0.122	0	5.066	9.141	3.882	-0.916	0.183	0.732	1506696732
-9.648	-5.242	-1.377	0.244	-0.305	0.061	5.839	-9.923	0.199	-0.671	-0.61	-0.732	6.761	9.75	0.086	-0.427	-1.221	0.366	-7.711	-1.336	7.965	0.427	-0.305	0.122	-0.571	11.073	-0.997	-0.305	0.061	-0.061	5.053	9.134	3.814	-0.488	0.122	0.488	1506696732
-9.886	-5.477	-1.388	0	-0.305	-0.183	5.539	-9.683	-0.053	-0.916	0.793	-0.305	7.216	9.987	-0.618	-0.366	-2.075	0.122	-7.718	-1.528	8.053	0.305	-0.183	0.183	-0.79	11.377	-1.058	-0.305	0.122	0	4.992	8.806	3.871	-0.549	0.122	0.244	1506696732
-9.918	-5.529	-1.324	0.122	-0.305	-0.122	5.302	-9.467	-0.242	-1.465	-0.061	0.183	7.334	10.168	-0.565	-0.366	-2.075	0.122	-7.736	-1.704	8.096	0.122	-0.122	0.122	-0.659	11.489	-1.203	-0.244	-0.183	0.061	5.221	8.886	3.979	-0.366	0.183	0	1506696732
-9.784	-5.441	-1.298	0	-0.244	-0.183	5.481	-9.674	-0.87	-0.977	-2.014	-0.061	7.075	10.391	-0.078	-0.793	-1.587	0.061	-7.569	-1.711	8.148	0.183	-0.122	0.122	-0.806	11.733	-1.127	-0.183	0.061	-0.061	5.467	8.949	4.051	-0.244	0.183	-0.122	1506696732
-9.79	-5.545	-1.384	0	-0.244	-0.244	6.155	-9.463	-0.714	-0.366	-0.549	-0.427	7.398	10.47	-0.371	-0.488	-1.16	0.183	-7.569	-1.711	8.148	0.244	0.061	0.122	-1.227	11.829	-0.97	-0.183	0.061	-0.061	5.346	8.717	4.031	0.061	0.244	-0.366	1506696732
-9.781	-5.565	-1.404	0.122	-0.183	-0.122	6.338	-9.738	-0.688	-0.671	-2.686	-0.854	7.587	10.579	-0.287	-0.488	-1.16	0.183	-7.538	-1.434	8.015	0.366	0.305	0.061	-1.325	11.605	-0.944	-0.366	-0.366	0	5.45	8.857	4.185	0.183	0.122	-0.488	1506696732
-9.759	-5.457	-1.428	0.122	-0.061	-0.122	7.118	-9.691	-1.419	-1.16	-0.122	-1.038	7.297	10.676	-0.026	-0.488	-0.183	0.61	-7.628	-1.677	7.921	0.183	0.549	-0.122	-1.463	11.718	-0.854	-0.671	-0.366	-0.305	5.187	8.884	4.104	0.244	0.122	-0.732	1506696732
-9.647	-5.585	-1.602	0.183	-0.061	-0.122	6.871	-9.885	-1.226	-1.16	-0.122	-1.038	7.02	10.665	-0.206	-0.366	-0.366	0.61	-7.701	-1.937	7.723	0.244	0.793	-0.244	-1.853	11.742	-1.008	-0.671	-0.366	-0.305	5.063	8.811	3.932	0.488	-0.122	-0.977	1506696732
-9.326	-5.751	-1.662	0.549	0	0.061	6.509	-9.796	-1.308	-1.526	0.305	-1.221	7.189	10.698	-0.761	-0.366	-0.366	0.61	-7.71	-1.92	7.501	0.366	1.038	-0.488	-1.951	11.681	-0.913	-0.671	-1.343	-0.427	5.051	9.074	3.978	0.549	0	-1.221	1506696732
-9.008	-5.819	-1.809	0.854	0.244	0.244	6.73	-9.268	-1.739	-1.526	-0.549	-1.526	7.189	10.698	-0.761	0	-0.061	0.854	-7.71	-1.92	7.501	0.488	1.16	-0.61	-1.951	11.681	-0.913	-0.854	-2.319	-0.671	4.536	9.227	3.858	0.366	-0.061	-1.526	1506696732
-8.725	-6.015	-1.96	1.404	0.427	0.305	6.465	-8.625	-1.879	-1.892	0.305	-0.977	6.697	10.04	-0.995	0.305	-0.366	0.977	-7.539	-1.903	7.215	0.671	1.77	-0.671	-1.966	11.03	-0.904	-0.916	-2.197	-1.282	4.106	9.317	3.57	0.488	-0.488	-1.709	1506696732
-8.597	-6.493	-2.126	2.075	0.61	0.366	6.153	-7.851	-1.937	-1.892	0.305	-0.977	6.697	10.04	-0.995	0.305	-0.366	0.977	-7.421	-2.401	6.773	1.038	1.648	-0.916	-1.966	11.03	-0.904	-0.793	-1.953	-1.526	3.481	9.521	3.25	0.427	-0.61	-2.014	1506696732
-8.104	-6.729	-2.155	2.93	0.61	0.244	6.284	-7.022	-2.149	-2.258	-0.244	-0.061	6.227	9.01	-1.28	0	-0.793	1.099	-7.416	-3.028	5.846	1.587	1.892	-1.465	-3.106	9.606	-1.309	-0.732	-2.319	-1.465	2.902	9.941	2.745	0.488	-1.099	-2.319	1506696732
-7.118	-6.394	-1.268	3.967	1.221	0.305	6.193	-6.253	-2.492	-2.197	0.427	0.488	6.15	8.301	-1.353	-0.793	-2.014	1.221	-7.416	-3.028	5.846	2.197	1.648	-1.953	-3.112	9.147	-1.596	-0.366	-3.479	-1.343	1.925	10.574	2.644	0.305	-1.404	-2.563	1506696732
-6.982	-5.332	-0.608	5.066	2.136	0.671	6.252	-5.485	-2.846	-2.197	0.427	0.488	6.252	7.756	-1.53	-0.793	-2.014	1.221	-6.866	-2.629	4.673	3.235	1.77	-2.258	-2.921	8.67	-1.48	-0.366	-4.456	-1.099	0.855	10.466	2.675	-0.122	-2.93	-2.869	1506696732
-7.821	-3.369	-0.218	5.005	1.709	1.038	6.581	-4.819	-3.163	-2.319	-0.061	1.16	6.252	7.756	-1.53	-1.343	-2.136	1.343	-6.866	-2.629	4.673	4.028	1.892	-2.441	-2.921	8.67	-1.48	-0.244	-5.127	-0.732	0.979	9.53	2.545	0.122	-3.906	-2.686	1506696732
-7.227	-2.627	0.382	4.089	1.77	0.427	6.836	-4.154	-2.798	-2.93	1.343	1.892	5.789	6.866	-0.988	-1.892	-2.502	1.343	-6.587	-1.759	4.225	4.333	1.892	-2.441	-2.156	8.248	-0.654	-0.183	-5.676	-0.61	1.653	7.984	1.706	1.16	-4.333	-2.502	1506696732
-6.882	-3.708	0.629	4.089	3.052	-0.244	6.502	-3.525	-2.545	-3.296	1.892	2.319	5.918	6.624	-1.208	-2.38	-2.869	1.221	-6.367	-0.971	3.799	4.395	2.075	-2.319	-1.756	8.272	-0.16	0	-5.92	-0.671	2.405	7.369	0.365	0.732	-5.066	-3.052	1506696732
-7.836	-3.508	0.258	4.578	1.831	0.488	6.174	-3.335	-2.711	-3.662	3.052	2.441	6.027	6.581	-1.403	-2.869	-3.357	0.793	-6.962	0.244	3.328	4.028	2.747	-1.892	-1.712	8.521	0.218	0.061	-5.981	-1.099	2.997	8.99	2.05	-0.305	-6.592	-2.747	1506696732
-7.594	-3.147	0.053	3.784	0.793	0.854	5.791	-3.653	-2.891	-3.906	4.333	2.197	6.492	6.385	-1.605	-2.869	-3.357	0.793	-6.962	0.244	3.328	3.418	2.808	-1.526	-1.64	8.788	0.355	0.061	-5.981	-1.099	1.674	8.156	1.404	-0.122	-8.667	-1.953	1506696732
-7.756	-3.436	0.346	3.479	2.319	0.61	5.435	-4.076	-3.591	-3.723	2.747	1.648	7.138	6.315	-1.668	-2.93	-3.601	0.488	-8.351	0.132	3.244	3.052	3.174	-1.282	-1.526	8.842	0.785	0.366	-6.042	-1.282	1.755	7.87	2.391	-0.61	-8.057	-2.991	1506696732
-9.077	-4.054	0.02	3.235	1.526	0.549	6.004	-4.449	-4.39	-3.235	2.991	1.038	7.477	6.281	-1.431	-2.747	-2.991	0.366	-8.351	0.132	3.244	3.174	3.174	-0.977	-2.07	8.575	1.432	-0.183	-4.822	-1.038	1.737	8.94	2.26	-0.916	-7.324	-3.296	1506696732
-8.8	-4.443	0.252	2.93	1.282	0.549	6.315	-4.66	-5.057	-2.747	3.052	0.671	7.718	6.468	-1.093	-2.563	-2.869	0.366	-8.613	-0.211	3.065	3.296	3.113	-1.099	-2.452	8.477	1.471	-0.183	-4.822	-1.038	0.882	10.349	0.756	-1.038	-5.005	-3.54	1506696733
-8.336	-5.044	0.463	3.052	1.831	0.427	6.521	-4.564	-5.386	-2.563	2.93	0.366	7.779	6.592	-0.891	-2.686	-2.991	0.732	-9.35	-0.078	2.308	3.479	2.808	-1.099	-2.7	8.281	1.448	-0.122	-4.822	-0.793	0.607	10.909	0.443	-1.526	-4.028	-3.54	1506696733
-8.185	-5.296	0.484	3.052	2.075	0	6.651	-4.401	-5.529	-2.747	3.113	0.366	7.564	6.527	-0.805	-2.93	-3.052	1.16	-9.35	-0.078	2.308	3.662	2.747	-1.221	-2.589	8.098	1.708	-0.061	-5.127	-0.61	-0.481	11.037	1.589	-1.221	-3.723	-3.418	1506696733
-7.939	-5.934	0.333	3.296	2.808	0	6.752	-4.282	-5.43	-3.113	3.357	0.549	7.287	6.355	-1.031	-3.296	-3.54	1.648	-9.53	-0.135	1.991	3.845	2.258	-1.343	-2.33	8.12	1.934	0.366	-5.432	-0.488	-1.92	11.093	1.829	-1.648	-5.615	-2.991	1506696733
-7.644	-5.636	0.136	4.395	3.052	0.732	6.419	-4.213	-5.295	-3.296	3.235	0.854	7.229	6.233	-1.558	-3.479	-3.723	1.892	-9.685	-0.134	1.654	4.028	1.831	-1.343	-2.273	8.414	2.134	0.732	-5.188	-0.366	-0.183	10.127	1.659	-1.831	-6.958	-1.526	1506696733
-8.091	-3.944	-0.304	4.639	3.296	1.404	6.222	-4.46	-5.846	-3.296	3.662	1.038	7.372	6.31	-2.05	-3.418	-3.723	1.831	-9.685	-0.134	1.654	4.333	1.282	-1.404	-2.433	8.532	2.089	1.099	-4.578	-0.183	1.409	8.532	1.414	-1.282	-9.827	-0.549	1506696733
-9.799	-2.182	-0.824	3.662	1.77	1.77	5.959	-4.777	-6.535	-3.113	4.028	1.099	7.557	6.631	-2.011	-3.113	-3.601	1.831	-9.312	-0.392	1.639	4.761	0.977	-1.465	-2.818	8.563	1.998	1.221	-4.272	0.122	3.949	7.971	2.546	-0.977	-8.667	0.549	1506696733
-9.837	-2.024	-0.104	2.014	0.793	0.427	5.577	-4.692	-6.447	-2.93	4.517	1.038	7.795	7.126	-1.84	-2.93	-3.54	2.014	-9.41	-0.543	1.302	4.883	1.099	-1.77	-2.857	9.091	1.696	1.221	-4.089	0.366	5.518	7.868	0.969	1.526	-4.578	0.61	1506696733
-10.594	-4.054	-0.657	2.258	0.61	0.549	5.194	-4.68	-6.27	-2.747	4.15	1.16	7.991	7.413	-2.005	-2.93	-3.296	2.197	-9.77	-0.384	1.225	4.7	1.404	-1.831	-2.18	10.403	1.389	1.221	-4.578	0.366	3.485	8.826	3.347	0.671	-0.977	0.122	1506696733
-9.467	-4.448	-0.457	4.028	1.16	1.038	5.148	-4.904	-6.409	-2.686	3.845	1.282	8.772	7.674	-2.619	-3.235	-3.418	1.892	-10.728	-0.639	0.668	4.639	1.16	-1.526	-1.224	11.903	1.064	1.404	-5.188	0.122	3.97	10.076	3.931	1.221	-0.061	1.099	1506696733
-8.796	-3.362	-1.263	4.456	2.258	1.099	4.853	-5.334	-6.708	-2.93	2.808	1.404	9.463	7.391	-2.74	-3.54	-3.601	1.221	-9.55	-2.512	0.41	4.333	1.099	-0.732	-0.749	11.854	0.635	1.282	-5.127	-0.427	0.583	10.002	2.714	2.014	-1.282	1.343	1506696733
-8.287	-3.686	-2.043	4.822	2.808	0.671	4.782	-5.325	-6.07	-3.235	2.38	1.526	9.583	6.703	-2.383	-3.662	-3.662	0.916	-9.55	-2.512	0.41	3.845	1.343	-0.793	-0.839	11.227	-0.018	-0.488	-4.761	-1.16	-1.211	9.813	0.827	1.831	-5.005	0.488	1506696733
-8.503	-4.116	-2.772	5.127	3.174	1.16	4.954	-5.505	-4.679	-3.54	2.502	1.343	9.623	6.328	-3.034	-3.906	-2.686	0.854	-9.591	-3.758	0.258	4.15	1.526	-0.854	-0.958	10.977	-0.652	-0.488	-4.761	-1.16	1.047	9.714	0.596	2.625	-4.883	-0.061	1506696733
-8.918	-3.052	-3.865	4.639	3.662	1.221	5.212	-5.986	-3.692	-3.967	1.831	1.099	9.402	6.137	-4.033	-4.456	-2.258	0.916	-10.793	-2.96	-0.172	4.517	1.648	-0.61	-0.863	10.904	-0.784	-0.977	-5.005	-1.099	1.866	10.017	0.097	2.38	-2.502	0.549	1506696733
-9.288	-3.217	-4.246	4.578	3.967	0.671	5.827	-6.649	-3.238	-4.395	1.77	1.099	9.095	5.703	-4.987	-5.066	-2.502	1.16	-10.793	-2.96	-0.172	4.517	0.916	-0.122	-0.341	10.96	-0.212	0.061	-5.981	-1.404	1.302	10.259	-1.101	2.014	-2.625	0.305	1506696733
-9.906	-3.786	-4.609	5.127	2.991	1.16	6.348	-7.051	-2.712	-4.456	1.892	1.282	8.916	5.388	-5.237	-5.066	-2.625	1.099	-10.703	-2.913	-0.256	4.578	-0.061	0.061	0.019	10.712	0.426	0.061	-5.981	-1.404	0.412	10.487	-1.759	1.648	-3.967	-0.183	1506696733
-9.22	-3.588	-4.2	5.371	2.197	1.404	6.912	-7.223	-2.322	-4.15	1.587	1.465	8.719	5.231	-4.703	-4.517	-2.258	0.732	-9.234	-3.109	-0.117	4.272	0.427	0.061	-0.444	9.909	0.409	0.061	-4.7	-1.465	0.701	10.698	-1.663	1.77	-5.188	-0.61	1506696733
-8.418	-2.64	-3.691	6.042	3.235	1.343	7.287	-7.131	-2.375	-3.906	1.648	1.404	8.458	4.825	-3.953	-3.967	-2.075	0.732	-9.234	-3.109	-0.117	4.578	-0.122	-0.183	-0.944	9.003	0.223	-0.427	-4.333	-1.587	1.907	10.342	-1.641	1.648	-4.517	-0.732	1506696733
-9.093	-1.878	-4.232	5.554	1.526	1.16	7.328	-6.6	-2.334	-4.089	2.075	1.221	8.458	4.825	-3.953	-3.784	-2.014	0.977	-8.632	-3.084	-0.185	4.883	-0.183	-0.549	-0.944	9.003	0.223	-0.427	-4.333	-1.587	2.066	9.728	-1.421	1.587	-4.395	-0.488	1506696733
-8.843	-1.698	-3.64	5.554	0.854	0.977	6.992	-5.687	-2.391	-4.211	1.831	1.221	8.391	3.719	-3.098	-3.723	-1.953	1.282	-8.408	-2.531	-0.437	5.249	0.122	-0.793	-1	7.967	0.339	-0.427	-4.7	-1.221	2.096	9.484	-1.004	1.343	-5.188	-0.549	1506696733
-8.775	-1.306	-3.56	4.944	0.732	1.099	6.809	-4.807	-2.71	-4.089	2.258	1.343	8.561	3.732	-2.907	-3.723	-1.709	1.587	-8.408	-2.531	-0.437	5.554	0.427	-0.916	-0.481	8.28	0.742	0.122	-4.761	-0.366	2.766	9.388	-0.349	0.854	-5.31	-0.061	1506696733
-9.42	-1.081	-3.534	4.761	0.488	0.977	6.693	-3.937	-3.058	-3.784	2.258	1.343	8.496	4.042	-2.902	-3.845	-1.77	1.831	-8.674	-2.105	-0.674	5.676	0.732	-0.793	0.073	9.024	1.244	0.122	-4.761	-0.366	3.419	8.91	-1.071	0.305	-3.906	0	1506696733
-10.118	-0.937	-3.255	5.066	0.061	0.61	6.9	-3.455	-3.472	-3.296	2.136	1.282	8.696	4.289	-3.134	-4.15	-2.441	1.831	-9.479	-0.985	-1.101	5.249	0.977	-0.549	0.373	9.802	1.584	1.038	-4.578	-0.488	2.784	9.117	-1.315	0.427	-3.479	-0.061	1506696733
-9.867	-0.068	-2.793	4.089	0.122	0.61	7.471	-3.228	-4.069	-2.991	2.502	1.099	9.02	4.371	-2.789	-4.211	-3.113	1.648	-9.479	-0.985	-1.101	4.517	1.038	-0.427	0.561	10.427	1.739	1.648	-4.578	-1.16	1.676	10.107	-0.691	0	-3.784	-0.366	1506696733
-10.207	-0.311	-2.51	2.808	-0.183	0.793	7.762	-3.287	-4.34	-2.93	2.258	0.854	9.679	4.442	-2.269	-4.15	-3.235	1.099	-9.422	-1.308	-0.925	4.089	1.099	-0.305	0.573	10.846	1.771	1.648	-4.578	-1.16	2.498	9.929	-0.835	-0.549	-3.784	-0.671	1506696733
-11.124	-2.582	-1.888	1.831	-0.61	1.221	7.943	-3.449	-4.465	-3.052	2.197	0.671	10.568	5	-1.96	-3.906	-2.93	0.549	-12.262	-1.274	-0.745	3.784	1.709	0	0.248	11.635	1.955	0.977	-4.456	-1.221	3.339	9.918	-0.091	-1.16	-3.052	-0.671	1506696734
-11.257	-3.248	-1.894	1.77	1.587	1.709	7.681	-3.692	-4.681	-3.296	1.831	0.61	11.475	6.054	-2.067	-3.784	-2.319	0.061	-12.262	-1.274	-0.745	3.54	1.221	-0.244	-0.141	12.444	3.047	-0.061	-4.822	-1.343	4.596	11.323	1.291	-1.953	-2.93	0.244	1506696734
-10.779	-3.719	-1.316	1.587	-2.258	2.075	7.374	-4.59	-5.62	-3.052	0.671	1.16	11.732	6.581	-2.158	-3.662	-2.502	-0.244	-11.666	0.517	0.197	3.418	1.587	0.854	-0.878	11.598	3.784	0	-4.944	-1.526	4.473	13.303	4.151	-4.822	-2.38	1.953	1506696734
-10.028	-4.221	0.634	2.014	1.282	1.77	7.777	-5.675	-6.997	-3.113	0.671	1.709	10.826	6.37	-1.075	-3.296	-2.441	0	-11.236	0.476	1.058	2.686	0.549	0.427	-1.89	9.768	4.04	0.305	-3.967	-1.404	1.842	13.073	3.701	-5.127	-3.296	3.052	1506696734
-11.392	-3.876	-0.328	2.197	-2.075	0.427	7.654	-5.644	-6.519	-3.418	3.357	1.16	9.665	6.176	-0.376	-2.747	-0.793	0.549	-11.236	0.476	1.058	3.235	0.732	0.305	-2.426	8.937	3.955	-0.488	-2.625	-0.916	-0.471	12.1	0.055	-3.418	-3.845	4.211	1506696734
-9.664	-4.045	-0.194	2.563	-0.977	0.427	6.72	-5.541	-6.119	-3.235	2.747	1.221	9.377	6.101	-0.772	-2.563	-0.854	0.671	-10.745	1.024	0.937	2.686	0.732	-0.122	-1.866	9.211	4.017	-0.244	-3.174	-0.427	-0.81	12.874	0.648	-3.052	-3.784	4.7	1506696734
-8.506	-2.769	0.288	2.991	-0.061	0.183	6.056	-5.435	-6.405	-2.808	1.709	1.343	9.32	5.825	-1.074	-2.563	-1.221	0.793	-9.611	0.806	-0.029	2.502	0.183	-0.488	-1.506	8.983	4.008	0.061	-2.991	-0.305	-1.401	12.063	0.662	-2.808	-3.784	5.127	1506696734
-7.986	-1.159	0.304	1.892	0	-0.183	5.847	-5.142	-6.367	-2.441	1.953	1.16	9.32	5.825	-1.074	-2.38	-1.099	0.854	-9.611	0.806	-0.029	2.502	0.183	-0.549	-1.504	7.878	3.887	0.305	-2.502	-0.305	-0.469	10.708	0.874	-2.502	-3.601	3.967	1506696734
-7.38	-1.061	0.671	1.465	0.244	-0.427	5.466	-4.423	-5.204	-2.075	1.953	0.916	7.994	4.599	0.211	-2.136	-0.977	1.221	-8.728	1.174	-0.139	2.38	-0.122	-0.61	-1.275	6.806	3.669	0.305	-2.441	-0.305	0.106	8.244	1.491	-2.014	-1.648	2.869	1506696734
-7.159	-1.158	1.11	1.343	0.549	-0.183	5.109	-3.407	-4.146	-1.648	0.916	0.732	7.324	3.955	0.353	-1.953	-0.671	1.465	-8.132	1.296	-0.133	2.197	-0.366	-0.671	-0.726	6.415	3.625	0.183	-2.625	-0.305	0.866	6.893	1.345	-1.16	0	1.648	1506696734
-7.393	-0.413	1.504	0.671	0.916	-0.183	5.344	-2.683	-4.095	-1.465	0.61	0.854	7.324	3.955	0.353	-1.77	-0.61	1.404	-7.967	1.47	-0.184	1.77	0.061	-0.732	-0.172	6.861	3.768	0.366	-2.563	-0.305	0.828	5.786	1.464	-0.122	0	0.854	1506696734
-8.494	-0.574	1.432	-0.366	1.404	-0.61	5.922	-2.504	-4.406	-1.404	0.732	0.793	7.322	3.671	0.148	-1.648	-0.732	1.099	-8.305	1.431	-0.261	1.404	0.488	-0.793	-0.172	6.861	3.768	0.488	-2.075	-0.366	1.413	5.295	1.701	0.977	1.587	0.793	1506696734
-10.378	-0.987	0.739	-0.061	0.854	0.366	6.425	-2.633	-4.648	-1.221	0.977	0.488	8.879	4.131	-0.059	-1.404	-1.038	0.61	-8.94	1.419	-0.59	1.038	0.671	-0.61	0.109	8.853	4.704	0.671	-1.648	-0.427	2.657	6.308	1.822	1.526	0.61	-0.305	1506696734
-10.907	-0.822	0.756	-0.183	0.366	0.488	6.889	-3.079	-4.7	-0.732	0.549	0.305	8.879	4.131	-0.059	-1.099	-1.343	0.183	-9.685	1.516	-0.973	0.488	0.671	-0.549	0.156	9.472	4.956	0.977	-1.404	-0.549	5.292	7.212	2.771	1.77	-1.587	-0.244	1506696734
-11.53	-0.699	1.601	-1.648	-0.122	0.366	7.378	-3.464	-4.789	-0.244	0.305	0.061	10.814	4.421	0.197	-0.671	-1.526	0	-9.764	1.292	-1.317	-0.305	0.183	-0.977	-0.059	9.661	4.808	1.099	-1.282	-0.793	9.641	9.759	7.701	-0.671	1.282	0	1506696734
-12.553	-3.881	-0.059	-0.916	-0.488	-0.061	7.983	-3.809	-4.771	-0.061	0.366	0	11.368	4.469	0.307	-0.122	-1.099	0.061	-9.863	0.731	-0.933	-0.61	1.465	-0.977	-0.395	10.347	4.308	0.793	-0.977	-0.793	7.059	8.857	5.709	-0.305	2.502	0.61	1506696734
-10.708	-5.473	-0.447	2.014	-0.854	0.732	8.283	-4.32	-4.694	0.122	0.244	0.061	11.368	4.469	0.307	0.122	-0.732	-0.061	-12.104	-0.694	-1.321	-0.366	0.488	-0.916	-0.736	11.659	3.842	0.366	-0.977	-0.427	1.049	10.036	1.285	1.77	-4.7	-1.16	1506696734
-7.622	-3.207	1.087	0.671	-0.244	0.305	8.397	-4.718	-5.105	0.244	-0.366	0.488	12.525	5.294	-1.615	0.061	-0.793	-0.244	-11.989	-1.483	-0.339	-0.427	-0.916	-1.099	-1.187	12.017	3.313	0.183	-1.099	-0.061	8.235	14.621	5.501	-2.502	1.953	1.343	1506696734
-9.422	-5.227	-2.214	1.16	4.272	-0.305	8.769	-4.724	-5.471	0.122	-0.366	0.854	12.187	5.664	-1.51	0	-0.061	-0.244	-10.118	-1.93	1.11	0.061	-0.793	-0.793	-2.394	10.842	2.399	0.793	0.427	0.488	-4.101	6.565	-0.322	0.305	-2.869	-1.526	1506696734
-10.465	-4.371	-2.802	2.197	-0.305	0.916	9.067	-4.582	-4.492	-0.244	0.549	0.427	12.187	5.664	-1.51	0.244	1.038	0.305	-11.173	-3.145	1.625	-0.61	0.549	-0.61	-3.143	10.769	1.172	-0.488	1.282	0.977	2.747	11.038	-1.402	4.272	-2.869	-0.61	1506696734
-9.205	-3.149	-1.236	1.221	2.38	0.305	8.781	-4.522	-3.63	-0.244	0.732	-0.183	11.373	6.004	-1.203	-0.061	1.343	0.732	-10.942	-4.463	1.377	0.916	-0.732	-0.427	-3.143	10.769	1.172	-1.282	0.122	1.709	2.224	10.479	-0.91	0.793	-0.61	-1.038	1506696734
-9.929	-2.897	-2.174	1.77	2.136	0.122	8.085	-4.896	-3.448	-0.366	0.244	-0.427	10.241	5.863	-3.22	-0.671	1.038	0.732	-10.399	-3.685	1.04	1.221	0.183	-0.183	-1.782	10.903	1.626	-0.793	-0.244	2.197	0.691	10.202	-0.345	1.526	-2.197	-2.38	1506696734
-9.076	-2.449	-2.066	2.136	0.488	-0.122	7.308	-5.139	-3.957	-0.305	-0.122	-0.488	10.241	5.863	-3.22	-0.916	1.16	0.793	-9.332	-3.046	0.456	1.038	0.244	0.244	-1.163	9.996	1.696	-0.244	0.427	2.014	0.883	10.373	-0.311	1.831	-2.991	-2.93	1506696734
-8.002	-1.86	-1.689	1.953	1.038	-0.427	6.906	-4.588	-3.624	-0.427	0.122	-0.488	8.247	4.725	-1.828	-0.916	1.038	0.916	-8.557	-2.604	0.073	1.099	0.122	0.427	-0.821	8.742	1.666	0.061	0.549	1.343	2.144	10.141	-0.297	1.526	-3.113	-2.686	1506696734
-8.357	-1.651	-2.418	1.526	0.244	-0.488	6.418	-3.714	-2.454	-0.549	0.183	-0.671	7.771	4.132	-1.253	-0.854	0.793	0.793	-7.918	-2.385	-0.022	0.916	0.122	0.488	-0.41	7.936	1.645	0.061	0.366	0.916	2.655	9.299	-0.016	1.831	-2.808	-2.502	1506696734
-8.24	-2.013	-2.315	1.526	0.305	-0.549	6.115	-2.991	-2.052	-0.488	-0.122	-0.671	7.771	4.132	-1.253	-0.61	0.61	0.61	-7.73	-2.363	-0.175	0.916	0.244	0.366	0.047	7.802	1.763	-0.244	0.122	0.732	2.929	8.91	0.275	1.587	-1.709	-2.319	1506696735
-8.695	-1.891	-2.202	1.526	-0.244	-0.488	6.144	-2.724	-2.36	-0.427	-0.305	-0.61	8.135	3.37	-0.607	-0.488	0.854	0.366	-7.942	-2.279	-0.323	0.916	0.183	0.305	0.614	8.04	1.822	-0.671	-0.061	0.61	2.67	8.964	0.304	1.16	-1.77	-1.892	1506696735
-8.912	-1.531	-1.698	1.526	-0.305	-0.305	6.377	-2.815	-2.938	-0.427	-0.488	-0.671	8.734	3.412	-0.481	-0.549	0.732	0.061	-8.046	-2.231	-0.53	0.793	0.122	0.366	0.86	8.513	1.776	-0.61	0	0.305	2.152	9.056	0.679	0.305	-1.831	-1.465	1506696735
-9.329	-0.891	-1.9	0.916	-0.549	-0.427	6.928	-3.009	-3.444	-0.366	-0.732	-0.61	8.734	3.412	-0.481	-0.854	0.427	-0.122	-8.351	-2.438	-0.542	0.916	0.183	0.488	0.702	9.158	1.83	-0.488	0.122	0.061	1.459	9.094	0.373	0	-2.319	-1.404	1506696735
-9.656	-0.921	-2.125	0.671	-0.122	-0.488	7.391	-2.943	-3.578	-0.488	-0.793	-0.549	10.049	3.85	-0.617	-1.16	0.305	-0.183	-8.891	-2.26	-0.727	0.916	0.122	0.671	0.62	9.701	2.14	-0.244	-0.122	-0.061	1.781	9.345	-0.752	0.061	-1.77	-1.709	1506696735
-10.213	-1.836	-2.121	-0.244	-0.549	-0.122	7.861	-2.841	-3.493	-0.61	-0.488	-0.488	10.049	3.85	-0.617	-1.282	0.122	-0.183	-9.362	-2.091	-0.807	0.549	0.854	0.916	0.62	9.701	2.14	0	-0.732	-0.122	1.64	9.53	-0.87	0.122	-1.648	-1.831	1506696735
-11.519	-3.508	-2.485	-0.366	-0.061	0.977	8.18	-2.848	-3.734	-0.305	0.183	-0.244	10.68	4.24	-0.474	-1.282	-0.183	-0.305	-11.336	-2.372	-0.742	0.305	1.709	0.61	0.927	12.165	3.208	0.244	-0.793	-0.244	3.701	10.344	-0.115	-0.427	-0.793	-1.526	1506696735
-12.347	-3.7	-3.115	0.061	-0.977	1.648	8.722	-3.466	-4.064	0.122	-0.366	0.305	11.303	4.942	-0.415	-1.221	-0.61	-0.854	-12.653	-1.148	-0.824	0.977	-0.122	0.732	0.927	12.165	3.208	0.183	-0.977	-0.366	6.705	12.115	2.311	-2.502	0.916	-0.061	1506696735
-10.19	-4.716	-0.772	0.183	-2.563	2.136	9.594	-4.656	-5.498	0.244	-1.038	0.916	11.285	4.852	0.69	-0.854	-0.427	-0.916	-11.556	-0.817	0.139	0.366	-0.183	0.671	-0.252	10.141	3.821	0.244	-0.61	-0.732	6.106	14.103	4.192	-4.395	1.892	2.014	1506696735
-9.478	-4.344	0.743	0.061	1.526	1.648	9.723	-4.444	-5.392	-0.305	1.709	1.038	11.285	4.852	0.69	-0.366	0.671	-0.671	-10.919	-1.028	1.379	1.099	-1.16	-0.061	-0.252	10.141	3.821	0.183	0.488	-0.305	2.905	12.929	2.594	-4.333	0.244	3.662	1506696735
-11.249	-2.768	-0.885	-0.183	-1.282	0.122	8.946	-4.13	-4.677	-0.488	2.197	1.16	9.863	5.162	1.465	-0.183	2.014	-0.549	-10.511	0.156	1.625	1.099	-0.488	0.061	-1.309	9.33	3.637	-0.366	1.099	0.732	0.234	12.321	0.006	-2.747	0.488	4.639	1506696735
-9.958	-2.53	-0.992	0.244	-2.014	0.122	8.486	-4.368	-4.61	-0.183	0.916	1.099	9.623	5.557	1.253	-0.244	2.563	-0.671	-10.671	0.4	1.078	0.366	0.549	-0.122	-0.671	9.619	3.81	0	1.038	1.404	-0.731	12.853	-0.426	-2.014	-0.977	5.432	1506696735
-8.174	-2.062	0.325	-0.183	-0.854	0	7.88	-4.511	-4.978	-0.183	0.916	1.099	9.623	5.557	1.253	0.061	2.747	-0.732	-10.014	0.318	0.543	0	-0.183	-0.427	-0.152	9.039	3.726	0.305	0.854	1.282	-0.455	11.639	-0.755	-2.808	-2.014	4.517	1506696735
-7.692	-1.325	0.607	-0.854	-0.061	-0.183	6.938	-4.337	-4.67	0.793	2.563	0.244	8.46	4.601	2.193	0.488	3.174	-0.671	-9.124	0.589	0.221	-0.183	-0.244	-0.488	0.036	8.08	3.643	0.122	0.977	0.977	-0.583	9.128	0.268	-1.404	-0.854	2.991	1506696735
-7.872	-1.237	0.555	-0.854	-0.366	0.122	6.072	-3.944	-3.74	0.793	2.563	0.244	7.838	4.115	2.76	0.854	3.113	-0.61	-8.796	0.546	0.038	-0.427	-0.122	-0.366	0.362	7.501	3.478	-0.061	1.038	0.916	0.231	7.011	0.145	0.671	2.014	2.014	1506696735
-8.024	-0.786	0.973	-0.916	1.099	0.488	5.78	-3.725	-3.107	1.404	1.282	0.427	7.838	4.115	2.76	0.977	3.418	-0.61	-8.556	0.419	-0.056	-0.61	-0.61	-0.549	0.745	7.305	3.469	-0.183	0.793	1.099	-0.039	6.211	0.122	1.892	2.625	0.427	1506696735
-9.221	-0.745	0.281	-2.197	0.366	-0.244	5.648	-3.564	-2.663	1.648	2.441	0.549	7.008	3.851	2.504	1.038	2.686	-0.61	-8.489	0.934	0.284	-1.099	-0.732	-0.61	0.745	7.305	3.469	0.122	0.671	1.282	0.453	6.532	2.036	1.709	5.371	-0.854	1506696735
-9.203	-1.883	0.425	-1.587	0.488	0.183	5.797	-3.774	-2.549	1.648	2.625	1.16	7.454	4.154	2.107	1.221	2.38	-0.793	-8.629	1.042	0.067	-1.709	-0.244	-0.366	1.263	8.287	3.397	0.793	1.404	1.465	2.622	8.175	2.475	2.502	4.211	-0.916	1506696735
-9.555	-2.754	0.613	-1.892	0.488	0.854	6.279	-4.49	-2.168	2.136	3.662	1.892	7.744	4.828	2.023	1.404	1.831	-0.854	-8.647	0.274	0.001	-2.136	-0.549	-0.305	1.263	8.287	3.397	1.099	2.502	1.404	5.099	9.366	4.554	0.977	0.244	-0.732	1506696735
-10.395	-3.376	-0.97	-1.77	1.465	-0.61	6.27	-5.422	-1.762	2.197	2.014	1.892	8.104	5.577	1.9	1.831	2.38	-0.732	-9.988	-0.504	0.351	-2.38	-0.122	-0.305	1.263	8.287	3.397	1.099	2.502	1.404	4.244	9.668	5.387	-1.343	-4.639	0.549	1506696735
-11.274	-4.475	-3.141	-0.793	0	-1.404	7.531	-6.359	-0.685	2.197	2.014	1.892	8.15	6.919	1.761	2.075	2.136	-0.793	-11.322	-1.589	0.517	-2.441	-0.732	-0.061	1.247	11.666	1.914	1.099	2.502	1.404	-2.915	10.904	0.812	1.648	0.183	-1.709	1506696735
-9.234	-4.517	-1.732	-0.916	-0.366	-0.977	6.746	-7.689	-0.179	2.075	2.808	2.625	8.638	8.375	1.573	2.441	0.488	-0.916	-12.054	-2.757	0.507	-2.747	-1.953	-0.122	1.59	12.066	0.941	1.77	3.113	0.549	2.304	13.772	1.847	-2.075	3.723	-0.366	1506696735
-8.886	-4.051	-2.804	-0.854	1.648	-1.038	6.385	-8.416	0.073	1.953	1.099	2.991	8.708	9.015	1.238	2.625	0.488	-1.16	-10.86	-3.207	1.365	-2.38	-2.258	0.122	1.59	12.066	0.941	1.892	3.357	-0.183	-1.343	10.054	-0.501	0.366	-0.61	-0.977	1506696735
-9.455	-3.915	-3.97	-0.122	0.488	-1.099	6.328	-8.049	0.827	1.526	2.625	2.991	8.253	8.593	1.035	2.686	1.77	-1.282	-10.049	-3.396	1.816	-2.319	-2.014	0.366	-0.133	10.178	-0.593	1.709	4.211	-0.671	0.647	10.317	-1.717	1.526	-1.282	-1.099	1506696735
-8.997	-3.827	-3.089	-0.122	0.244	-0.61	5.416	-7.641	1.397	0.916	2.197	3.113	7.264	8.424	0.764	2.625	0.916	-1.343	-9.361	-4.205	2.078	-1.77	-1.282	0.122	-0.133	10.178	-0.593	1.282	3.662	-0.488	2.05	10.641	-0.489	1.038	0	-1.099	1506696735
-9.019	-3.199	-3.029	-0.183	1.16	-0.732	4.84	-7.785	1.912	0.61	1.587	2.869	7.095	8.613	0.863	2.319	0.732	-1.465	-8.995	-4.557	2.166	-0.793	-1.282	-0.244	-0.487	9.865	-1.535	1.038	1.892	-0.122	1.922	10.152	-0.365	0.916	0.061	-0.854	1506696736
-9.051	-3.338	-3.45	0.183	0.244	-0.977	4.455	-8.214	2.144	0.305	0.427	2.686	6.852	8.766	0.878	1.648	0.244	-1.587	-8.957	-3.994	2.172	-0.244	-1.282	-0.244	-0.304	9.904	-1.183	1.038	0.854	-0.061	1.839	9.947	-0.553	1.16	-0.488	-1.038	1506696736
-8.632	-3.726	-3.297	0.305	0.427	-0.732	4.783	-8.215	2.015	-0.183	0.366	2.38	6.948	9.025	0.815	0.977	-0.977	-1.404	-8.734	-3.864	2.178	0	-1.221	-0.244	-0.304	9.904	-1.183	1.465	0.916	-0.183	1.829	10.045	-0.316	0.732	-0.549	-1.16	1506696736
-8.542	-3.878	-3.481	0.427	0.427	-0.549	5.09	-7.886	2.139	-0.61	1.404	1.892	7.439	9.143	0.628	0.671	-1.465	-0.916	-8.53	-3.816	2.333	0.244	-1.038	-0.305	-0.47	10.034	-1.046	1.404	0.549	-0.671	1.894	9.866	-0.264	0.671	-0.488	-1.038	1506696736
-8.53	-4.305	-3.509	0.854	0.488	-0.488	4.627	-7.834	2.42	-0.793	0.732	1.282	7.288	8.949	0.885	0.549	-0.305	-0.671	-8.47	-3.659	2.556	0.183	-0.854	-0.183	-0.072	10.123	-1.095	0.977	-0.549	-0.732	1.828	9.868	-0.31	0.366	-0.183	-0.854	1506696736
-8.568	-4.602	-3.557	1.526	0.366	-0.183	4.674	-8.199	2.852	-0.671	0.61	0.671	6.876	8.78	1.066	0.427	-0.732	-0.793	-8.47	-3.956	2.729	0.61	-0.549	-0.061	-0.072	10.123	-1.095	0.671	-1.038	-0.793	1.464	9.884	-0.455	0.061	-0.61	-0.61	1506696736
-8.552	-4.023	-3.68	2.014	0.366	-0.122	4.697	-8.174	2.665	-0.793	-0.61	-0.183	6.96	8.732	0.915	0.244	-0.366	-0.916	-8.429	-4.079	2.719	0.854	-0.61	-0.183	0.106	9.964	-1.315	0.305	-1.038	-0.916	1.525	10.184	-0.274	-0.305	-0.977	-0.305	1506696736
-8.634	-3.588	-3.652	1.892	0.244	0	4.359	-7.759	2.009	-1.404	0.427	-0.488	6.728	8.655	1.166	-0.244	-0.366	-1.038	-8.214	-4.144	2.836	1.221	-0.61	-0.305	-0.246	9.715	-1.507	0.183	-0.977	-0.977	1.464	10.085	-0.121	-0.61	-1.343	-0.122	1506696736
-9.062	-3.759	-3.433	1.648	0	0.244	4.057	-7.587	2.034	-1.892	1.587	-0.366	6.4	8.544	1.303	-0.793	-1.282	-1.16	-8.069	-4.101	3.161	1.465	-0.427	-0.427	-0.246	9.715	-1.507	-0.061	-1.221	-0.916	1.634	9.755	-0.482	-0.916	-1.465	-0.122	1506696736
-9.433	-3.694	-3.119	1.587	-0.305	0.305	4.102	-7.519	2.071	-1.953	1.16	-0.732	6.743	8.732	1.007	-1.404	-1.465	-0.793	-8.643	-3.803	3.228	2.075	-0.305	-0.427	-0.563	9.597	-1.587	-0.366	-2.014	-0.671	2.029	9.847	-0.604	-0.916	-1.099	0	1506696736
-9.507	-3.547	-2.792	1.465	-0.305	0.122	4.102	-7.519	2.071	-1.953	1.16	-0.732	7.484	8.966	1.363	-2.075	-1.343	-0.549	-9.221	-3.112	3.146	2.319	-0.366	-0.488	-0.738	10.032	-1.507	-0.427	-2.625	-0.61	1.922	10.092	-0.322	-0.916	-0.793	0	1506696736
-9.406	-3.909	-2.248	1.221	-0.916	0	5.128	-8.098	1.963	-2.014	0.305	-0.61	6.98	8.854	1.17	-2.258	-1.831	-1.038	-9.039	-2.468	3.214	2.258	-0.244	-0.305	-0.191	10.682	-1.128	-0.366	-3.235	0	1.596	10.305	-0.016	-0.916	-0.671	-0.122	1506696736
-8.924	-4.698	-1.566	1.709	-1.282	0	5.479	-8.148	1.352	-2.197	0.549	0.183	6.728	8.402	1.412	-2.197	-0.61	-1.343	-8.947	-2.17	3.152	2.38	0.061	-0.244	0.437	9.708	0.461	-0.61	-2.502	0.122	0.913	10.064	0.584	-0.793	-0.671	-0.305	1506696736
-8.266	-4.366	-0.896	2.563	-0.427	-0.061	5.063	-7.612	0.812	-2.197	0.427	0.183	6.082	8.238	1.786	-2.197	-1.343	-1.404	-8.811	-2.117	2.923	2.502	0.122	-0.427	-0.333	9.484	0.894	-0.671	-1.465	-0.061	0.796	10.079	0.83	-0.854	-0.305	-0.061	1506696736
-8.943	-4.042	-0.613	2.869	0	-0.122	5.418	-8.012	0.267	-2.197	-0.061	-0.183	5.992	8.52	2.131	-2.38	-1.526	-1.282	-8.861	-1.61	2.925	2.747	-0.061	-0.549	-0.333	9.484	0.894	-0.183	-1.343	0.244	0.321	9.941	1.168	-1.099	-0.366	0.183	1506696736
-9.262	-3.717	-0.316	3.113	-0.122	-0.122	4.686	-8.221	0.081	-2.197	0.793	-0.183	5.745	9.115	2.664	-2.441	-2.014	-0.854	-9.125	-1.28	2.93	2.93	0.122	-0.61	-1.749	10.397	0.676	-0.366	-1.831	0.549	0.056	9.874	1.504	-1.16	-1.282	-0.122	1506696736
-9.371	-3.888	-0.072	3.235	0.427	-0.305	4.784	-8.058	0.061	-1.892	1.038	-0.183	5.676	9.839	2.506	-2.38	-3.052	-0.488	-9.107	-1.366	2.962	3.357	0.427	-0.549	-1.875	10.728	0.977	-0.671	-2.991	0.732	0.445	9.867	1.247	-0.977	-2.502	-0.427	1506696736
-9.304	-4.042	-0.133	3.784	0.732	-0.183	4.963	-7.823	-0.469	-1.465	-0.122	-0.183	5.998	10.465	2.003	-2.075	-3.113	0.549	-9.372	-1.01	2.876	3.601	0.549	-0.488	-1.875	10.728	0.977	-0.61	-3.296	0.183	0.615	9.911	0.943	-0.671	-3.296	-0.732	1506696736
-8.977	-3.604	-0.176	4.15	1.16	-0.244	5.201	-7.799	-0.84	-1.343	0	-0.122	6.176	10.862	1.894	-1.892	-0.977	1.221	-9.522	-0.709	2.665	3.662	0.671	-0.305	-1.793	10.914	1.157	-0.549	-3.052	-0.671	0.878	10.253	1.369	-0.916	-4.517	-0.549	1506696736
-8.808	-3.736	-0.301	4.272	1.221	-0.244	4.906	-7.977	-0.772	-1.099	0.122	0.122	5.243	10.591	2.157	-1.465	-0.122	1.16	-9.121	-0.8	2.549	3.967	0.916	-0.305	-1.733	10.605	0.901	-0.854	-3.662	-1.099	0.462	9.756	1.053	-0.732	-6.348	-0.977	1506696736
-8.809	-3.883	-0.321	4.517	1.16	-0.183	5.021	-7.989	-0.56	-1.099	0.122	0.122	4.326	9.861	2.291	-1.038	-0.244	0.671	-8.961	-0.553	2.438	4.211	1.038	-0.427	-1.733	10.605	0.901	-1.16	-4.578	-1.221	0.534	9.65	1.609	-1.282	-6.409	-1.526	1506696736
-8.866	-4	-0.251	4.639	1.16	-0.122	5.021	-7.989	-0.56	-0.977	0.305	0.244	4.039	9.287	1.925	-0.854	-1.038	0	-9.097	-0.108	2.375	4.272	1.221	-0.427	-1.621	10.074	0.8	-1.404	-5.127	-1.404	0.386	9.679	1.337	-1.282	-6.47	-1.709	1506696736
-8.93	-4.067	-0.187	4.7	1.465	-0.061	5.197	-8.345	-1.026	-0.793	0.488	0.427	3.949	9.138	2.007	-0.854	-1.465	-0.793	-9.155	-0.091	2.201	4.456	1.038	-0.488	-1.78	9.606	0.45	-1.404	-5.188	-1.77	0.169	9.816	0.669	-1.221	-5.737	-2.014	1506696736
-8.96	-3.986	-0.193	4.761	1.404	0.061	5.131	-8.561	-1.601	-0.793	0.488	0.427	3.828	9.177	1.75	-1.099	-2.625	-1.587	-9.209	0.001	2.144	4.761	1.221	-0.671	-1.78	9.606	0.45	-1.221	-5.493	-2.197	-0.08	10.117	0.358	-1.343	-5.127	-2.319	1506696736
-8.824	-3.981	-0.102	4.7	1.404	0.122	5.131	-8.561	-1.601	-0.732	1.892	0.427	4.053	9.264	0.724	-1.465	-3.906	-2.197	-9.33	0.361	1.988	4.944	1.16	-0.793	-2.206	9.482	0.372	-0.854	-6.226	-2.258	-0.197	10.325	0.685	-1.404	-5.188	-2.563	1506696736
-8.636	-4.108	0.095	4.761	1.953	0.183	5.102	-8.12	-0.555	0.427	4.089	0.305	4.499	9.467	-0.103	-2.014	-4.822	-2.686	-9.381	0.733	1.887	4.944	1.221	-0.977	-2.51	9.272	0.591	-0.671	-7.019	-2.441	-0.516	10.416	0.933	-1.343	-5.554	-2.625	1506696737
-8.637	-3.98	0.102	4.7	1.953	0.061	5.102	-8.12	-0.555	0.427	4.089	0.305	4.765	9.386	-0.537	-2.38	-5.493	-2.991	-9.493	0.796	1.69	5.005	1.221	-1.16	-2.51	9.272	0.591	-0.061	-7.263	-2.869	-0.435	10.344	1.056	-1.343	-6.104	-2.319	1506696737
-8.47	-3.927	0.286	4.639	2.197	0	5.809	-7.836	-0.798	0.244	5.798	0	4.96	9.257	-0.829	-2.625	-6.165	-3.235	-9.574	0.913	1.487	5.127	1.343	-1.221	-2.521	9.286	0.556	0.244	-7.935	-2.991	-0.057	10.074	1.166	-1.404	-6.653	-2.014	1506696737
-8.466	-3.698	0.401	4.578	2.38	0.061	6.483	-7.698	-1.567	0.244	5.798	0	5.199	9.185	-1.098	-2.686	-6.531	-3.479	-9.581	1.081	1.348	5.188	1.282	-1.282	-2.011	9.318	0.994	0.366	-8.484	-2.991	0.295	9.729	1.077	-1.282	-6.287	-1.587	1506696737
-8.558	-3.317	0.397	4.272	2.197	0.122	7.082	-6.757	-2.382	-2.869	6.104	-0.977	5.469	9.07	-1.099	-2.686	-6.714	-3.662	-9.568	1.243	1.177	5.188	1.16	-1.343	-2.011	9.318	0.994	0.488	-8.179	-3.113	1.187	9.143	1.327	-1.221	-6.226	-1.099	1506696737
-8.515	-2.9	0.613	3.845	2.258	0.183	7.418	-6.318	-2.725	-3.357	6.409	-1.16	5.652	8.906	-1.183	-2.625	-6.897	-3.723	-9.461	1.424	1.025	5.188	1.099	-1.343	-1.889	9.081	1.431	0.977	-7.568	-3.052	2.401	8.369	2.056	-0.549	-5.676	-0.488	1506696737
-8.861	-2.83	0.799	3.357	2.319	0.549	7.283	-5.953	-2.647	-3.357	6.409	-1.16	5.655	8.68	-1.324	-2.441	-7.019	-3.662	-9.286	1.544	0.956	5.066	0.916	-1.343	-2.058	8.719	1.841	1.099	-7.324	-2.93	2.582	7.948	2.652	-0.061	-4.456	-0.122	1506696737
-9.745	-2.779	0.517	3.052	1.892	0.549	7.283	-5.953	-2.647	-3.357	6.409	-1.16	5.826	8.466	-1.269	-2.014	-7.019	-3.418	-9.225	1.552	0.854	4.761	0.916	-1.221	-2.058	8.719	1.841	1.465	-7.202	-2.563	1.988	8.446	3.6	-0.122	-4.639	0.366	1506696737
-10.517	-4.542	-0.614	3.418	1.404	0.488	7.283	-5.953	-2.647	-3.54	5.92	-1.16	6.353	8.631	-1.006	-1.587	-6.592	-3.174	-9.619	1.019	0.796	4.211	1.404	-1.16	-1.924	8.942	1.968	1.587	-6.775	-2.319	0.39	8.393	1.964	1.953	-6.897	-0.244	1506696737
-10.031	-4.431	-0.456	5.31	0.793	1.648	5.655	-7.888	-3.107	-2.136	4.639	-1.892	6.871	9.128	-0.712	-1.221	-5.859	-2.869	-10.5	-0.434	0.376	4.089	0.793	-1.16	-1.938	10.563	0.945	1.77	-6.104	-2.014	4.026	10.686	4.389	-0.732	-6.897	-0.183	1506696737
-9.478	-2.619	-1.317	4.15	0.977	1.16	4.363	-8.728	-3.449	-1.465	1.953	-2.625	7.411	9.881	-0.341	-1.16	-5.493	-2.625	-9.891	-1.626	0.272	4.456	1.16	-0.977	-1.938	10.563	0.945	1.648	-5.676	-1.526	4.585	9.495	3.235	0.732	-1.892	1.587	1506696737
-9.292	-3.516	-2.452	5.127	2.258	0.916	3.243	-8.244	-2.891	-2.441	2.014	-1.892	7.861	10.22	0.142	-1.404	-5.676	-2.075	-10.093	-2.225	-0.106	4.456	0.977	-0.671	-2.122	10.948	0.432	1.404	-5.31	-1.099	0.439	10.093	1.177	1.77	-3.967	0.61	1506696737
-9.71	-3.931	-3.051	5.188	1.709	1.526	2.937	-7.324	-1.69	-3.967	4.028	-0.366	7.958	10.153	0.422	-1.892	-5.798	-1.221	-10.524	-2.917	-0.397	4.7	1.221	-0.854	-2.316	10.791	-0.061	1.099	-5.737	-0.61	1.245	9.895	0.496	2.136	-3.723	0.488	1506696737
-9.129	-3.25	-3.098	5.249	2.808	1.282	3.065	-7.192	-0.269	-5.493	6.958	1.648	7.752	9.979	0.193	-2.319	-5.615	-0.427	-10.829	-2.438	-0.717	5.005	0.793	-0.549	-1.859	10.843	-0.331	0.977	-6.226	-0.244	0.129	10.799	-0.349	2.075	-3.418	0.244	1506696737
-9.381	-2.95	-3.718	5.92	2.747	0.854	3.051	-8.091	0.703	-6.287	9.094	3.418	7.571	9.526	0.023	-2.563	-5.676	0	-10.575	-2.706	-0.761	4.944	1.16	-0.549	-1.06	10.624	-0.182	1.221	-5.615	-0.183	-0.159	10.822	-1.174	1.526	-4.395	-0.122	1506696737
-9.112	-2.509	-3.749	5.981	2.625	0.732	2.553	-9.216	1.288	-6.348	8.85	4.517	7.222	8.934	-0.118	-2.625	-5.737	0.427	-10.124	-2.878	-1.001	5.249	0.732	-0.854	-0.958	9.436	-0.025	1.343	-4.7	0	0.724	10.514	-1.54	1.404	-4.639	-0.366	1506696737
-8.863	-2.256	-3.515	6.042	2.319	0.854	2.018	-10.025	2.006	-5.432	6.714	4.517	6.839	8.329	-0.138	-2.441	-5.493	0.854	-9.737	-2.632	-1.153	5.432	0.427	-1.038	-0.958	9.436	-0.025	1.343	-4.578	0.244	1.273	10.17	-1.64	1.282	-4.883	-0.488	1506696737
-8.997	-1.498	-3.315	5.859	2.136	0.793	2.192	-10.055	2.432	-4.089	5.066	4.028	6.348	8.018	-0.31	-2.136	-5.31	1.221	-9.399	-2.3	-1.162	5.432	0.488	-1.16	-0.802	9.039	-0.063	1.343	-4.7	0.366	2.079	9.63	-1.385	1.221	-4.944	-0.366	1506696737
-9.524	-0.767	-3.272	5.371	1.953	0.427	2.192	-10.055	2.432	-4.089	5.066	4.028	5.961	7.903	-0.39	-1.892	-5.188	1.282	-9.4	-2.061	-1.255	5.432	0.366	-1.099	-0.44	8.996	0.001	1.465	-4.395	0.122	3.4	9.268	-1.064	1.038	-3.784	-0.244	1506696737
-9.698	-0.707	-2.702	4.7	1.465	0.183	2.192	-10.055	2.432	-4.089	5.066	4.028	5.771	8.044	-0.475	-1.587	-5.066	1.099	-9.392	-1.855	-1.291	5.127	0.427	-1.038	-0.183	9.237	0.087	1.709	-4.028	-0.183	2.934	9.531	-0.648	0.916	-3.601	-0.183	1506696737
-9.616	-0.674	-2.303	4.15	1.343	0.183	3.187	-9.627	2.969	-2.686	5.005	3.479	5.792	8.246	-0.233	-1.16	-4.7	0.671	-9.457	-1.792	-1.267	4.944	0.366	-0.854	-0.02	9.751	0.188	1.831	-3.967	-0.549	2.998	9.458	-0.536	0.732	-3.601	-0.244	1506696737
-9.767	-0.488	-2.366	3.723	1.099	-0.122	3.293	-8.982	2.528	0.732	3.296	1.953	5.962	8.41	0.252	-0.671	-4.028	0.061	-9.46	-1.787	-1.211	4.578	0.366	-0.549	0.523	10.678	0.44	1.77	-3.784	-0.854	3.236	9.359	-0.656	0.793	-2.869	-0.122	1506696737
-9.646	-0.89	-2.302	3.479	0.793	-0.244	3.417	-8.679	1.924	0.732	3.296	1.953	6.178	8.678	0.679	-0.305	-3.174	-0.671	-9.46	-1.787	-1.211	4.578	0.366	-0.549	0.523	10.678	0.44	1.343	-3.601	-1.038	2.745	9.446	-0.632	0.549	-2.502	-0.427	1506696737
-9.683	-1.077	-2.232	3.296	0.671	-0.183	3.463	-8.325	1.14	1.831	1.587	0.427	6.395	8.933	1.151	0	-2.502	-1.282	-9.46	-1.787	-1.211	4.578	0.366	-0.549	0.553	10.921	0.718	0.916	-3.54	-1.282	2.466	9.51	-0.579	0.488	-2.441	-0.671	1506696737
-9.533	-0.931	-2.184	2.991	0.244	-0.244	3.475	-8.02	0.386	1.831	1.587	0.427	6.529	9.006	1.817	0.244	-1.892	-1.648	-9.122	-1.808	-1.105	3.174	0.244	0.061	0.275	10.514	0.706	0.427	-3.418	-1.343	2.134	9.577	-0.627	0.061	-2.319	-0.732	1506696737
-9.331	-1.147	-2.21	2.686	0.305	-0.305	3.475	-8.02	0.386	1.953	0.732	-0.549	6.57	9.057	2.358	0.122	-1.465	-1.892	-9.004	-1.944	-0.97	2.808	0.305	0.122	0.275	10.514	0.706	-0.244	-3.174	-1.404	2.049	9.519	-0.507	0	-2.38	-0.854	1506696738
-9.763	-1.644	-2.274	2.502	0.793	0	3.385	-7.462	-0.663	1.038	0.488	-2.197	6.423	9.22	2.55	-0.366	-1.404	-2.014	-8.939	-1.841	-0.755	2.502	0.183	0.244	-0.077	10.341	0.566	-0.732	-3.235	-1.343	1.659	9.311	-0.556	-0.122	-2.38	-0.977	1506696738
-11.121	-2.14	-2.925	1.038	-0.488	0.488	3.224	-7.407	-0.88	1.038	0.488	-2.197	6.063	9.496	2.448	-1.16	-2.136	-2.014	-9.915	-1.976	-0.327	1.831	0.916	0.183	-1.053	10.982	0.761	-1.221	-3.418	-1.282	1.964	9.786	-0.453	-0.427	-3.174	-0.732	1506696738
-11.685	-3.072	-2.448	0.122	-0.793	1.343	3.07	-8.053	-1.025	-0.977	1.038	-2.625	5.786	10.569	1.901	-2.075	-3.479	-2.136	-11.611	-1.528	0.111	2.319	0.977	0.549	-1.053	10.982	0.761	-1.099	-3.418	-1.099	4.317	11.298	0.973	-1.892	-2.258	-0.427	1506696738
-10.718	-3.517	-1.302	1.038	-1.648	1.648	2.921	-10.145	-1.212	-1.587	0.916	-2.319	5.84	11.565	1.067	-2.93	-4.395	-2.136	-11.462	-1.151	0.522	1.831	-0.793	0.793	-1.718	11.549	1.455	-0.244	-2.991	-0.977	5.721	12.718	3.35	-3.723	-1.526	1.709	1506696738
-10.028	-4.152	0.349	0.61	-0.854	1.892	3.043	-10.633	-1.276	-2.136	1.221	-2.258	6.109	10.757	0.671	-2.686	-3.906	-1.282	-9.765	-1.781	1.924	1.831	0.427	0.305	-3.687	9.423	2.664	0.061	-1.953	-0.671	3.994	13.316	4.6	-5.066	-0.671	3.174	1506696738
-11.172	-3.061	0.134	0.671	-0.671	0.977	3.371	-10.119	-0.804	-3.174	2.808	-2.38	5.847	9.836	1.331	-1.953	-1.953	0	-10.872	-0.444	1.896	2.38	-0.122	0.122	-3.687	9.423	2.664	-1.099	-1.587	0	0.679	12.264	1.324	-3.296	-1.77	4.15	1506696738
-11.274	-3.317	-0.998	0.427	-2.625	-0.122	3.448	-11.149	-0.371	-3.174	2.808	-2.38	4.867	10.302	1.419	-1.648	-1.221	0.732	-10.837	0.971	1.648	1.16	0.61	0.183	-3.612	9.38	3.158	-0.488	-1.953	0.366	-0.342	12.995	-0.039	-3.479	-1.465	4.028	1506696738
-8.88	-3.535	0.25	0.732	-1.709	-0.366	2.858	-12.191	-0.427	-2.441	5.066	-2.502	4.114	10.35	0.988	-1.526	-2.075	1.038	-11.145	0.543	0.839	0.732	-0.427	-0.122	-2.743	9.883	3.6	0.183	-1.404	0.183	-0.937	12.411	-0.048	-2.502	-2.075	4.333	1506696738
-7.724	-2.589	0.756	0.305	-0.427	-0.061	1.848	-12.018	-0.836	-1.343	2.808	-2.93	4.106	9.404	1.329	-1.099	-1.892	1.099	-9.723	0.496	0.857	0.488	-0.061	-0.183	-2.076	9.329	3.383	0.183	-1.099	-0.061	-0.501	11.246	0.209	-2.808	-1.526	3.418	1506696738
-7.405	-1.95	0.78	0.122	-0.366	-0.122	1.476	-10.64	-0.629	-0.854	0.61	-3.479	4.149	8.214	1.792	-0.549	-0.305	1.221	-8.701	0.428	0.859	0.427	-0.061	-0.183	-1.848	8.244	3.278	-0.061	-0.488	-0.183	-0.274	8.36	0.921	-1.709	-0.244	2.319	1506696738
-7.568	-1.676	0.775	-0.244	0	0	1.945	-9.128	0.011	-1.16	0.671	-3.54	3.668	7.567	1.906	-0.122	0.549	1.221	-8.36	0.355	0.749	0.244	-0.061	-0.305	-1.879	7.525	3.096	-0.366	-0.366	-0.183	0.754	6.812	0.834	-0.488	2.014	1.343	1506696738
-8.094	-1.713	1.316	-0.366	0.671	-0.061	2.006	-8.325	0.303	-1.099	1.831	-3.052	3.124	7.506	1.997	-0.061	0.366	1.099	-8.525	0.638	0.706	0	0.061	-0.366	-1.91	7.324	3.089	-0.305	-0.305	-0.183	0.484	6.294	0.987	0.61	2.93	0.427	1506696738
-9.317	-1.767	1.066	-0.427	0.793	0.061	1.468	-7.912	0.39	-0.61	1.953	-2.136	2.811	7.799	1.979	0	-0.305	0.61	-9.189	0.721	0.595	-0.305	0.122	-0.244	-1.976	7.745	3.287	0.061	-0.122	-0.122	0.372	6.962	1.599	0.549	4.639	-0.305	1506696738
-9.752	-2.025	0.773	-1.099	0.122	0	0.741	-7.909	0.279	0.305	0.61	-0.916	2.987	8.431	2.007	0.183	-0.61	-0.122	-9.542	0.45	0.488	-0.61	0.122	-0.183	-1.983	9.321	3.735	0.488	0.427	0	1.866	7.745	1.529	1.831	1.587	-0.732	1506696738
-9.323	-2.305	0.981	-0.916	0.244	0.244	0.562	-8.079	-0.051	1.099	-1.404	0.793	3.409	9.042	2.333	0.488	-0.244	-0.854	-9.629	0.197	0.494	-0.916	0.183	-0.305	-1.983	9.321	3.735	0.549	0.854	0.061	3.28	8.784	3.147	2.258	0.122	-1.343	1506696738
-9.137	-1.829	1.651	-1.099	0.305	0.488	1.062	-8.215	-0.233	1.587	-2.441	2.441	3.795	9.377	2.686	0.854	0.61	-1.16	-9.256	0.291	0.37	-0.916	0.305	-0.244	-2.273	9.448	3.683	0.244	0.732	0.244	4.121	9.549	4.62	1.709	0.854	-0.549	1506696738
-10.457	-2.467	-0.182	-1.587	0.732	0.122	1.973	-8.235	-0.304	1.587	-2.441	2.441	4.021	9.467	2.939	1.038	1.099	-1.038	-9.44	0.16	0.735	-1.404	1.038	-0.183	-2.839	9.286	3.257	-0.061	0.671	0.183	3.506	8.208	2.619	1.953	-1.221	0.488	1506696738
-10.853	-4.037	-0.839	-0.366	-0.305	-0.488	2.851	-8.653	-0.209	1.343	-1.587	4.822	3.941	9.891	2.718	0.854	1.038	-0.854	-10.654	-1.044	0.042	-0.977	0.122	-0.366	-2.839	9.286	3.257	-0.305	0.366	0.122	1.121	10.923	1.712	1.404	1.16	-2.869	1506696738
-9.258	-3.726	0.39	-0.427	-0.122	0.305	3.047	-10.061	-0.52	1.343	-1.587	4.822	3.864	10.872	2.088	0.305	0.183	-0.916	-10.966	-1.235	0.067	-1.343	0.122	-0.244	-2.818	10.161	2.826	0.183	0.122	0.244	4.392	12.861	5.194	-0.793	2.686	-0.427	1506696738
-9.398	-3.059	-1.397	-0.366	2.502	-0.244	3.186	-11.039	-1.183	1.709	-2.686	4.944	4.142	11.021	1.482	0	-0.549	-0.977	-10.552	-1.571	0.63	-1.16	0.061	0	-2.903	10.34	2.139	0.488	0.61	0	-0.732	8.721	0.517	0.977	-0.916	-0.732	1506696738
-10.21	-3.175	-3.163	0	-0.061	-1.038	3.896	-10.593	-1.123	1.16	-3.052	4.456	4.573	10.521	1.125	0.244	0	-0.671	-10.45	-2.134	0.568	-1.099	-0.61	-0.183	-2.903	10.34	2.139	0.244	0.854	-0.061	1.361	10.834	-0.299	0.732	-1.709	-0.427	1506696738
-9.028	-3.756	-2.377	-0.732	0	-0.366	4.974	-9.977	-0.2	1.16	-3.052	4.456	4.7	10.153	0.9	0.366	1.099	-0.427	-9.521	-2.912	0.802	-1.282	-0.122	-0.488	-3.14	9.906	1.446	-0.183	0.671	0	0.635	10.497	0.421	0.916	-1.343	-1.526	1506696738
-8.739	-3.724	-2.07	-0.549	0.977	-0.488	5.167	-9.296	0.31	-0.854	0.61	2.38	4.341	9.877	0.359	0.244	1.282	-0.183	-9.6	-3.406	0.873	-0.732	-0.427	-0.61	-2.961	9.326	0.256	-0.366	0.305	-0.061	2.353	9.934	-0.654	1.282	1.404	-0.854	1506696738
-9.129	-3.592	-2.394	-0.061	0.61	-0.488	4.642	-8.765	0.804	-0.854	0.61	2.38	3.863	9.625	-0.348	-0.061	0.244	-0.122	-9.772	-3.232	0.756	-0.549	-0.732	-0.366	-2.961	9.326	0.256	-0.488	0.305	-0.183	0.958	9.774	-0.566	1.038	-0.183	-0.793	1506696738
-8.995	-3.109	-2.249	-0.183	0.549	-0.427	4.314	-8.685	1.815	-1.404	0.977	1.038	3.708	9.568	-1.065	-0.305	-0.793	-0.244	-9.262	-3.22	0.775	-0.549	-0.732	-0.244	-2.9	9.362	0.279	0.183	0.671	-0.244	0.805	9.971	0.084	0.977	-1.16	-0.854	1506696739
-9.154	-2.816	-2.528	-0.183	0	-0.549	4.042	-8.469	2.602	-1.282	0.854	-0.977	3.918	9.367	-1.479	-0.122	-1.099	-0.183	-8.774	-3.351	0.93	-0.305	-0.671	-0.244	-3.346	9.122	0.427	0.427	0.671	-0.305	1.603	9.78	-0.176	0.793	-0.854	-0.732	1506696739
-9.052	-3.127	-2.693	-0.061	-0.183	-0.61	3.528	-7.994	2.805	-1.282	0.854	-0.977	4.161	9.24	-1.215	0.366	-0.488	0	-8.66	-3.484	1.148	-0.183	-0.61	-0.183	-3.346	9.122	0.427	0.366	0.488	-0.244	2.45	9.759	-0.11	0.793	0	-0.61	1506696739
-9.062	-3.944	-2.417	0.488	0.183	-0.183	3.121	-7.641	2.996	-0.732	0.732	-1.526	4.179	9.473	-0.876	0.671	0.366	0.183	-8.617	-3.795	1.343	0.122	-0.61	-0.122	-3.54	9.148	0.307	0.122	0.488	-0.244	1.949	9.835	-0.1	0.366	0.671	-0.427	1506696739
-9.351	-3.688	-2.523	1.221	-0.061	0.305	2.762	-7.89	3.062	0.183	0.793	-1.953	3.951	9.878	-0.827	0.671	0.488	0.305	-8.549	-4.024	1.457	0.549	-0.122	-0.061	-4.176	9.488	-0.042	0.061	0.366	-0.122	1.123	9.865	-0.144	0.183	-0.61	-0.305	1506696739
-9.466	-2.78	-2.542	1.038	-0.244	0.122	2.572	-8.284	2.797	0.183	0.793	-1.953	3.726	10.225	-0.58	0.305	0.122	0.427	-8.702	-3.988	1.376	0.793	0	-0.061	-4.176	9.488	-0.042	0.122	0	0	1.186	10.033	-0.231	-0.061	-1.282	-0.244	1506696739
-9.767	-2.844	-2.09	1.16	-0.244	0.244	2.653	-8.727	2.388	0.305	0.488	-1.709	3.493	10.294	-0.319	-0.244	-0.732	0.488	-8.88	-3.92	1.305	0.977	0.366	0	-4.285	9.519	-0.087	0.244	-0.732	0.061	1.602	9.935	-0.641	-0.183	-1.038	-0.427	1506696739
-9.479	-3.095	-1.666	0.916	-0.488	0.427	2.669	-8.861	2.003	0.366	0.793	-1.587	3.433	10.366	-0.036	-0.671	-1.648	0.366	-8.91	-3.64	1.278	1.282	0.549	0	-3.45	10.009	0.382	0.366	-1.343	0.244	1.858	10.052	-0.318	-0.366	-0.732	-0.366	1506696739
-9.124	-3.086	-1.294	0.854	0.305	0.366	2.591	-8.926	1.641	0.122	1.465	-1.404	3.631	10.369	0.269	-0.977	-2.075	0.061	-10.067	-3.175	0.907	1.587	0.488	0	-3.45	10.009	0.382	0.366	-1.709	0.366	1.395	9.899	-0.053	-0.183	-0.854	-0.305	1506696739
-9.671	-2.888	-1.781	0.793	0.061	0.061	2.437	-9.359	1.322	0.183	1.099	-1.282	3.931	10.569	0.489	-1.038	-2.014	-0.305	-9.959	-1.509	0.736	1.221	0.488	0.366	-2.696	10.485	1.197	0.61	-1.404	0.366	1.069	9.867	-0.421	-0.122	-0.854	-0.183	1506696739
-9.176	-3.309	-1.138	0.977	-0.366	0.183	2.437	-9.359	1.322	0.183	1.099	-1.282	4.261	10.058	0.951	-0.61	-1.404	-0.366	-9.562	-1.224	0.815	0.671	0.61	0.366	-2.336	9.585	2.122	0.549	-0.732	0.061	0.851	10.121	-0.325	-0.244	-0.793	-0.488	1506696739
-8.803	-3.007	-0.483	1.16	0.305	0.366	2.341	-9.688	0.849	0.61	0.305	-1.221	4.597	9.252	1.788	0	0	-0.183	-9.228	-1.724	0.878	0.732	0.732	0.061	-2.336	9.585	2.122	-0.244	-0.916	0.244	0.998	9.886	0.179	-0.244	0.122	-0.427	1506696739
-9.241	-2.589	-0.657	1.16	0.244	0.305	2.545	-8.64	-0.074	0.61	-0.305	-1.587	4.615	9.228	2.517	-0.122	1.221	-0.061	-9.355	-1.358	0.816	0.916	0.732	0	-2.397	9.024	2.023	-0.732	-0.916	0.549	0.433	9.568	0.52	-0.244	-0.61	-0.488	1506696739
-9.548	-2.389	-0.793	0.793	-0.122	0.366	2.65	-8.521	-0.276	0.305	0.122	-1.343	4.087	9.599	2.177	-0.732	0.671	0.122	-9.582	-0.909	0.559	0.732	0.977	0.122	-2.571	9.083	2.052	-0.427	-0.61	0.671	0.926	9.635	0.836	-0.488	-1.099	-0.427	1506696739
-9.564	-2.314	-0.549	0.671	-0.061	0.183	2.623	-8.825	-0.425	0.183	0.366	-1.038	3.61	9.777	1.528	-1.221	-1.038	0.427	-9.729	-0.969	0.252	0.61	0.916	0.061	-2.744	9.317	2.208	-0.061	-1.099	0.854	1.632	9.847	0.652	-0.427	-0.183	-0.305	1506696739
-9.593	-2.458	-0.573	0.488	-0.183	0	2.583	-8.593	-0.616	-0.183	0.183	-0.549	3.907	9.667	1.809	-1.343	-1.77	0.732	-9.756	-0.901	0.061	0.488	0.977	-0.061	-2.433	9.355	2.427	0.061	-1.282	0.793	0.872	9.772	0.464	-0.244	0.305	-0.488	1506696739
-9.411	-2.818	-0.414	0.488	-0.122	0.183	2.749	-8.262	-0.607	-0.61	0.366	0	4.188	9.429	1.988	-1.16	-1.099	0.916	-9.747	-0.934	-0.085	0.427	0.977	-0.122	-2.012	9.305	2.507	0	-1.282	0.61	0.185	9.912	0.595	-0.122	-0.244	-0.732	1506696739
-9.338	-2.786	-0.354	0.549	0	0.305	2.993	-8.196	-0.5	-0.916	0.916	0.488	4.095	9.122	1.981	-0.854	-0.488	0.793	-9.729	-1.145	-0.214	0.427	0.854	-0.183	-1.578	9.274	2.494	-0.183	-1.221	0.61	0.493	9.859	0.858	-0.183	-0.305	-0.61	1506696739
-9.453	-2.603	-0.419	0.427	0	0.183	3.122	-8.137	-0.34	-1.343	1.221	0.854	3.887	9.112	1.985	-0.793	-0.427	0.427	-9.81	-1.241	-0.463	0.366	0.916	-0.122	-1.229	9.368	2.397	-0.244	-0.916	0.61	0.69	9.778	1.026	-0.061	-0.122	-0.427	1506696739
-9.536	-2.577	-0.463	0.366	0	0.061	3.231	-8.379	-0.06	-1.465	1.404	0.916	3.853	9.27	1.952	-0.854	-0.549	0.061	-9.932	-1.346	-0.64	0.366	0.61	-0.061	-1.144	9.552	2.338	-0.061	-0.732	0.549	0.484	9.836	0.857	-0.122	-0.122	-0.366	1506696739
-9.576	-2.675	-0.517	0.305	0	0	3.332	-8.466	0.236	-1.465	1.404	0.916	3.973	9.314	2.065	-0.854	-0.793	-0.183	-9.941	-1.351	-0.739	0.305	0.427	0.061	-1.132	9.647	2.358	0.061	-0.549	0.488	0.343	9.912	0.809	-0.122	-0.183	-0.366	1506696739
-9.525	-2.651	-0.52	0.244	0	0	3.411	-8.58	0.595	-1.709	1.526	0.916	4.212	9.348	2.213	-0.732	-0.671	-0.366	-9.866	-1.37	-0.852	0.183	0.427	0.061	-1.064	9.697	2.39	0	-0.488	0.427	0.262	9.921	0.8	-0.061	-0.122	-0.305	1506696739
-9.563	-2.68	-0.528	0.183	0.061	0	3.492	-8.736	0.903	-1.587	1.526	0.854	4.347	9.418	2.171	-0.61	-0.305	-0.488	-9.945	-1.355	-0.912	0.061	0.366	0.061	-0.944	9.825	2.411	-0.122	-0.488	0.244	0.188	9.906	0.774	-0.061	-0.122	-0.244	1506696739
-9.589	-2.534	-0.604	0.244	0.061	-0.061	3.466	-8.815	1.142	-1.343	1.282	0.671	4.389	9.377	2.146	-0.427	-0.183	-0.61	-9.932	-1.346	-0.963	0.061	0.061	0.122	-0.772	9.88	2.413	-0.061	-0.244	0.122	0.148	9.964	0.769	-0.061	-0.244	-0.183	1506696739
-9.581	-2.408	-0.678	0.122	0.061	-0.061	3.442	-8.863	1.345	-0.977	0.793	0.549	4.468	9.369	2.138	-0.305	-0.122	-0.793	-9.798	-1.425	-0.997	-0.061	0.061	0.183	-0.737	9.918	2.332	-0.061	0	0.061	0.284	9.921	0.796	-0.061	-0.305	-0.122	1506696739
-9.633	-2.367	-0.66	0.061	0	-0.061	3.484	-8.8	1.426	-0.61	0.366	0.366	4.594	9.338	2.169	-0.244	0	-0.854	-9.771	-1.504	-0.961	-0.183	0.061	0.061	-0.849	9.853	2.218	-0.122	0	0.061	0.488	9.941	0.817	0	-0.122	-0.122	1506696740
-9.627	-2.378	-0.665	0.061	0	0	3.53	-8.765	1.376	-0.183	0.061	0.244	4.654	9.245	2.278	-0.183	0.061	-0.671	-9.705	-1.503	-0.903	-0.122	0	0.122	-0.943	9.673	2.18	-0.122	-0.061	0	0.372	9.945	0.756	-0.061	-0.122	-0.122	1506696740
-9.573	-2.353	-0.675	0	0.061	0	3.563	-8.829	1.233	0.183	-0.244	0.183	4.683	9.24	2.251	-0.183	0	-0.488	-9.659	-1.534	-0.836	-0.122	0	0.061	-0.964	9.597	2.137	-0.122	0	0	0.465	9.951	0.841	-0.061	-0.183	-0.122	1506696740
-9.543	-2.375	-0.729	0	0.061	0	3.703	-8.823	1.062	0.366	-0.366	0.061	4.729	9.225	2.223	-0.183	0	-0.244	-9.612	-1.578	-0.848	-0.061	0	0.061	-1.054	9.574	2.111	-0.122	0	0	0.524	9.932	0.825	-0.122	-0.061	-0.061	1506696740
-9.552	-2.412	-0.787	0	-0.061	0.061	3.764	-8.792	0.837	0.427	-0.244	-0.183	4.722	9.251	2.204	-0.183	-0.061	-0.061	-9.6	-1.531	-0.839	-0.122	0.061	0.061	-1.064	9.604	2.086	-0.122	0	0.061	0.432	9.877	0.743	-0.122	-0.061	0	1506696740
-9.556	-2.468	-0.773	0	-0.061	0.061	3.747	-8.747	0.646	0.427	-0.183	-0.427	4.709	9.223	2.193	-0.122	-0.061	0.122	-9.646	-1.524	-0.896	-0.061	0.061	0.061	-1.012	9.621	2.172	-0.061	0	0.122	0.354	9.868	0.727	-0.122	-0.061	0	1506696740
-9.552	-2.533	-0.812	0	0.061	0	3.577	-8.766	0.469	0.427	-0.183	-0.427	4.68	9.232	2.278	0	0.061	0.305	-9.682	-1.505	-0.963	-0.061	0.061	0.061	-0.92	9.646	2.206	-0.061	0.122	0.122	0.27	9.89	0.669	-0.061	-0.061	0	1506696740
-9.588	-2.5	-0.845	0	0	0	3.413	-8.71	0.334	0.427	-0.305	-0.61	4.554	9.223	2.355	0	0.122	0.427	-9.734	-1.488	-1.017	-0.061	0	0	-0.885	9.633	2.218	0	0.122	0.122	0.194	9.926	0.65	-0.122	-0.061	0	1506696740
-9.595	-2.403	-0.842	-0.061	0	-0.061	3.348	-8.6	0.245	0.366	-0.488	-0.671	4.442	9.296	2.417	0.061	0.061	0.427	-9.761	-1.479	-1.018	-0.061	0	0	-0.863	9.682	2.213	0	0.122	0.122	0.142	9.944	0.648	-0.061	-0.122	-0.061	1506696740
-9.581	-2.417	-0.845	-0.122	0	-0.061	3.321	-8.579	0.212	0.244	-0.183	-0.549	4.401	9.387	2.498	0	0.122	0.366	-9.728	-1.492	-1.035	-0.122	0	0	-0.884	9.752	2.202	0	0.183	0.183	0.213	9.935	0.647	-0.061	-0.122	-0.061	1506696740
-9.536	-2.452	-0.841	-0.061	0	-0.061	3.242	-8.476	0.218	0.244	-0.183	-0.549	4.311	9.398	2.545	0	0.122	0.366	-9.728	-1.492	-1.035	-0.122	0	0	-0.92	9.761	2.222	0	0.122	0.183	0.347	9.912	0.682	0	0	-0.061	1506696740
-9.522	-2.426	-0.822	-0.122	0	-0.061	3.18	-8.397	0.263	-0.061	0	-0.244	4.25	9.379	2.576	-0.061	0.061	0.366	-9.728	-1.492	-1.035	-0.122	0	0	-0.915	9.737	2.243	-0.061	0.122	0.122	0.34	9.914	0.714	0	0	-0.061	1506696740
-9.544	-2.424	-0.812	-0.061	0.061	-0.061	3.143	-8.419	0.351	-0.061	0	-0.244	4.212	9.348	2.547	-0.061	0.122	0.305	-9.728	-1.547	-1.047	-0.122	-0.122	-0.061	-0.914	9.705	2.196	-0.122	0.061	0.061	0.378	9.892	0.755	-0.061	0	-0.061	1506696740
-9.57	-2.388	-0.825	-0.061	0	-0.061	3.121	-8.415	0.422	-0.061	0.061	-0.122	4.13	9.337	2.517	-0.122	0.061	0.122	-9.662	-1.516	-1.008	-0.122	-0.061	-0.061	-0.861	9.729	2.187	-0.061	0	0.061	0.366	9.884	0.725	-0.061	0	0	1506696740
-9.58	-2.419	-0.843	-0.061	0	-0.122	3.212	-8.461	0.548	-0.183	0	0.183	4.152	9.256	2.464	-0.122	0	-0.061	-9.676	-1.542	-1.023	-0.183	0	-0.061	-0.84	9.703	2.171	-0.122	0.061	0.061	0.269	9.886	0.713	0	0	-0.061	1506696740
-9.582	-2.434	-0.867	-0.122	0	-0.061	3.295	-8.508	0.603	-0.183	0	0.183	4.219	9.241	2.366	-0.122	0	-0.183	-9.714	-1.544	-1.048	-0.183	0	-0.061	-0.822	9.665	2.174	-0.061	0	0.061	0.293	9.893	0.72	0	0.061	-0.061	1506696740
-9.587	-2.461	-0.848	-0.122	0	-0.061	3.341	-8.575	0.705	-0.122	0	0.305	4.285	9.253	2.318	-0.061	-0.061	-0.244	-9.727	-1.537	-1.069	-0.183	0	-0.061	-0.792	9.701	2.177	-0.061	0	0	0.313	9.909	0.752	0	0.061	-0.061	1506696740
-9.555	-2.408	-0.827	-0.122	0	-0.061	3.407	-8.556	0.732	-0.122	0	0.305	4.375	9.219	2.297	0	-0.061	-0.244	-9.71	-1.554	-1.068	-0.122	-0.061	-0.061	-0.786	9.696	2.193	0	0	-0.061	0.307	9.932	0.797	-0.061	0	-0.061	1506696740
-9.558	-2.415	-0.855	-0.122	0	-0.061	3.506	-8.506	0.758	-0.061	-0.061	0.305	4.486	9.225	2.31	0.061	0	-0.244	-9.678	-1.55	-1.035	-0.122	-0.061	-0.061	-0.784	9.692	2.182	0	0	-0.061	0.321	9.906	0.751	0	0	-0.061	1506696740
-9.572	-2.439	-0.884	-0.122	-0.061	-0.061	3.563	-8.449	0.761	0	0.061	0.366	4.536	9.222	2.365	0.061	0	-0.244	-9.696	-1.562	-1.036	-0.122	-0.061	-0.061	-0.799	9.673	2.158	0	0.061	-0.061	0.327	9.885	0.764	0	0.061	-0.061	1506696740
-9.551	-2.466	-0.878	-0.122	0	-0.061	3.598	-8.453	0.757	0	0	0.366	4.584	9.265	2.428	0.061	-0.061	-0.183	-9.677	-1.566	-1.043	-0.122	-0.061	-0.061	-0.797	9.705	2.184	0.061	0.061	-0.061	0.319	9.903	0.764	0	0.061	-0.061	1506696740
-9.554	-2.454	-0.869	-0.122	0	-0.061	3.64	-8.497	0.709	0	0	0.366	4.624	9.276	2.486	0.061	0	-0.122	-9.68	-1.576	-1.054	-0.122	-0.061	-0.061	-0.793	9.732	2.159	0	0	-0.061	0.313	9.914	0.745	0	0	-0.061	1506696740
-9.57	-2.454	-0.901	-0.122	-0.061	-0.061	3.688	-8.518	0.668	0.061	-0.061	0.244	4.621	9.276	2.528	0.061	0.061	-0.061	-9.662	-1.592	-1.079	-0.122	-0.061	-0.061	-0.79	9.722	2.155	0	0.061	-0.061	0.33	9.899	0.729	0	0	-0.061	1506696740
-9.538	-2.475	-0.885	-0.122	0	-0.061	3.741	-8.496	0.613	0.061	-0.122	0.122	4.593	9.266	2.561	0	0	0.061	-9.671	-1.577	-1.058	-0.122	0	-0.061	-0.809	9.7	2.139	0	0.061	0	0.324	9.906	0.756	0	0	-0.061	1506696740
-9.551	-2.454	-0.915	-0.061	0	-0.061	3.704	-8.483	0.598	0	-0.061	-0.183	4.554	9.252	2.53	-0.061	-0.061	0.061	-9.672	-1.593	-1.047	-0.122	0	-0.061	-0.79	9.676	2.137	0	0.061	0.061	0.301	9.915	0.721	0	0	0	1506696740
-9.566	-2.438	-0.924	-0.061	-0.061	0	3.598	-8.483	0.585	0	-0.061	-0.183	4.54	9.254	2.475	-0.061	0	0.061	-9.647	-1.605	-1.058	-0.122	0	-0.061	-0.754	9.7	2.126	0	0.061	0.061	0.337	9.897	0.725	0	0	0	1506696741
-9.54	-2.409	-0.932	-0.122	-0.061	0	3.517	-8.446	0.599	0	-0.122	-0.305	4.482	9.238	2.409	-0.061	0	0.122	-9.677	-1.596	-1.066	-0.122	0.061	-0.061	-0.782	9.685	2.094	0	0.061	0.061	0.353	9.918	0.726	0	0	0	1506696741
-9.551	-2.413	-0.921	-0.061	-0.061	-0.061	3.432	-8.424	0.597	0	-0.122	-0.366	4.448	9.249	2.348	-0.061	-0.061	0.122	-9.639	-1.587	-1.062	-0.122	0.061	0	-0.798	9.69	2.089	0	0.061	0.061	0.335	9.898	0.689	0	0	0	1506696741
-9.561	-2.431	-0.938	-0.061	-0.061	0	3.335	-8.446	0.575	0	-0.122	-0.366	4.426	9.275	2.293	-0.061	-0.061	0.061	-9.66	-1.604	-1.081	-0.122	0.122	0	-0.798	9.717	2.086	0	0.061	0.061	0.323	9.909	0.684	0	0	-0.061	1506696741
-9.543	-2.451	-0.925	-0.122	-0.061	-0.061	3.291	-8.459	0.53	-0.061	-0.244	-0.305	4.389	9.286	2.274	0	-0.061	0.061	-9.69	-1.614	-1.152	-0.122	0.061	0	-0.804	9.732	2.068	0	0	0	0.351	9.911	0.679	0	0	-0.061	1506696741
-9.566	-2.464	-0.934	-0.122	-0.061	-0.061	3.254	-8.501	0.535	-0.061	-0.244	-0.305	4.386	9.283	2.32	0.061	-0.061	0	-9.71	-1.608	-1.17	-0.122	0.061	0	-0.746	9.757	2.098	0.061	0	-0.061	0.323	9.908	0.689	0	0	-0.061	1506696741
-9.585	-2.507	-0.951	-0.061	-0.061	-0.061	3.229	-8.534	0.549	-0.183	-0.183	-0.122	4.399	9.282	2.353	0.061	-0.061	-0.061	-9.723	-1.613	-1.209	-0.061	-0.122	0	-0.705	9.761	2.107	0	0	-0.122	0.309	9.92	0.67	0	0	-0.061	1506696741
-9.551	-2.512	-0.956	-0.061	-0.061	-0.061	3.253	-8.55	0.634	-0.244	-0.061	0.061	4.389	9.319	2.43	0.122	0	-0.183	-9.716	-1.578	-1.178	-0.061	-0.061	0	-0.689	9.801	2.12	0.061	0.061	-0.122	0.257	9.938	0.652	0	0	-0.061	1506696741
-9.527	-2.488	-0.969	-0.061	-0.061	-0.122	3.272	-8.55	0.729	-0.244	-0.061	0.061	4.431	9.323	2.464	0.061	0.061	-0.183	-9.7	-1.591	-1.164	-0.061	-0.061	0	-0.757	9.786	2.088	0	0.061	-0.122	0.268	9.923	0.664	0	0	-0.061	1506696741
-9.54	-2.492	-0.947	-0.061	-0.061	-0.061	3.284	-8.562	0.774	-0.122	-0.061	0.183	4.462	9.336	2.48	0.061	0	-0.183	-9.686	-1.601	-1.153	-0.061	-0.122	0	-0.816	9.762	2.073	0	0	-0.122	0.303	9.904	0.638	0	0	-0.061	1506696741
-9.544	-2.534	-0.962	-0.061	0	-0.122	3.338	-8.588	0.77	-0.061	-0.183	0.183	4.492	9.339	2.47	0	-0.061	-0.183	-9.711	-1.584	-1.13	-0.061	-0.122	0	-0.828	9.769	2.077	0	0	-0.122	0.316	9.903	0.629	0	0	-0.061	1506696741
-9.54	-2.545	-0.953	-0.061	-0.061	-0.061	3.458	-8.57	0.714	-0.061	-0.183	0.183	4.541	9.33	2.462	0	0	-0.183	-9.703	-1.558	-1.101	-0.061	-0.122	0	-0.815	9.775	2.072	-0.061	0	-0.122	0.36	9.929	0.653	0	0	0	1506696741
-9.519	-2.499	-0.937	-0.061	-0.061	-0.061	3.515	-8.587	0.672	0	-0.061	0.244	4.536	9.269	2.421	0	0	-0.122	-9.674	-1.558	-1.075	-0.061	-0.122	0	-0.812	9.741	2.083	-0.061	0	-0.122	0.337	9.922	0.65	0	-0.061	0	1506696741
-9.52	-2.464	-0.935	-0.061	-0.061	-0.061	3.527	-8.545	0.599	0	-0.061	0.244	4.527	9.227	2.367	0	0	-0.061	-9.618	-1.572	-1.049	-0.061	-0.122	0	-0.859	9.67	2.073	-0.061	0.061	-0.122	0.284	9.906	0.608	0	-0.061	0	1506696741
-9.54	-2.503	-0.953	-0.061	-0.061	-0.061	3.589	-8.5	0.562	0	-0.061	0.122	4.515	9.24	2.31	-0.061	0	-0.061	-9.635	-1.548	-1.012	-0.061	-0.061	0	-0.909	9.644	2.052	-0.061	0.061	-0.061	0.287	9.859	0.609	0	0	-0.061	1506696741
-9.558	-2.516	-0.95	-0.061	-0.061	-0.061	3.584	-8.489	0.52	0	-0.061	0.122	4.5	9.284	2.291	0	-0.061	0	-9.673	-1.532	-1.016	-0.061	-0.061	0	-0.906	9.697	2.049	0	0.061	-0.061	0.337	9.896	0.636	0	0	-0.061	1506696741
-9.538	-2.506	-0.912	-0.061	-0.061	-0.061	3.549	-8.538	0.495	0	-0.061	0	4.485	9.298	2.274	0	0	0	-9.652	-1.524	-1.018	-0.061	-0.061	0	-0.919	9.727	2.072	0	0.061	-0.061	0.335	9.905	0.636	0	0	-0.061	1506696741
-9.532	-2.518	-0.922	-0.061	-0.061	-0.061	3.519	-8.555	0.446	0	-0.122	-0.061	4.441	9.299	2.285	0.061	0	0.061	-9.664	-1.518	-1.013	-0.061	-0.061	0	-0.913	9.733	2.082	0	0.061	-0.061	0.334	9.918	0.638	0	0	-0.061	1506696741
-9.538	-2.547	-0.928	-0.061	-0.061	-0.061	3.499	-8.534	0.455	-0.061	-0.061	-0.122	4.39	9.293	2.35	0.061	0	0.061	-9.664	-1.524	-1.002	-0.061	-0.061	0	-0.925	9.696	2.076	0	0.061	-0.061	0.34	9.903	0.663	0	0	-0.061	1506696741
-9.531	-2.554	-0.931	-0.061	-0.061	-0.061	3.499	-8.534	0.455	-0.061	-0.061	-0.122	4.36	9.317	2.4	0	0	0	-9.678	-1.532	-1.034	-0.061	-0.061	-0.061	-0.935	9.692	2.06	0	0.061	0	0.319	9.908	0.639	0	0	-0.061	1506696741
-9.533	-2.555	-0.941	-0.061	-0.061	-0.061	3.336	-8.571	0.529	-0.061	-0.061	-0.183	4.337	9.341	2.422	0	-0.061	0	-9.696	-1.53	-1.02	-0.061	-0.061	-0.061	-0.934	9.713	2.059	0	0.061	0	0.31	9.928	0.632	0	0	-0.061	1506696741
-9.515	-2.553	-0.921	-0.061	-0.061	-0.061	3.311	-8.591	0.553	-0.061	-0.061	-0.183	4.366	9.35	2.401	0	0	0	-9.68	-1.525	-1.024	-0.061	-0.061	-0.061	-0.944	9.725	2.084	0	0	0	0.353	9.928	0.651	0	0	-0.061	1506696741
-9.526	-2.566	-0.915	-0.061	0	-0.061	3.303	-8.576	0.577	-0.061	0	-0.061	4.362	9.341	2.393	0	0	0	-9.664	-1.538	-0.988	-0.061	-0.061	0	-0.933	9.728	2.08	0	0	0	0.31	9.903	0.607	0	0	-0.061	1506696741
-9.545	-2.576	-0.939	0	-0.061	-0.061	3.275	-8.567	0.595	-0.061	0	0	4.358	9.35	2.355	-0.061	-0.061	-0.061	-9.673	-1.549	-1.016	-0.061	0	-0.061	-0.952	9.723	2.04	-0.061	0	0	0.297	9.91	0.614	0	-0.061	-0.061	1506696741
-9.522	-2.555	-0.91	-0.061	-0.061	-0.061	3.256	-8.562	0.574	0	-0.061	0	4.356	9.336	2.321	-0.061	-0.061	-0.061	-9.676	-1.525	-1.023	-0.061	0	-0.061	-0.953	9.732	2.054	0	-0.061	0	0.291	9.938	0.63	0	-0.061	-0.061	1506696741
-9.53	-2.578	-0.908	-0.061	0	-0.061	3.279	-8.589	0.543	0	-0.061	0	4.366	9.308	2.281	-0.061	-0.061	-0.061	-9.728	-1.534	-1.038	-0.061	-0.061	-0.061	-0.922	9.72	2.071	0	-0.061	-0.061	0.279	9.909	0.603	0	-0.061	-0.061	1506696742
-9.55	-2.589	-0.932	0	-0.061	-0.061	3.334	-8.61	0.495	0	-0.122	0	4.366	9.329	2.279	0	-0.061	-0.061	-9.705	-1.531	-1.031	-0.061	-0.061	-0.061	-0.879	9.75	2.065	0	-0.061	-0.061	0.282	9.917	0.62	0	0	-0.061	1506696742
-9.516	-2.608	-0.933	-0.061	0	-0.061	3.374	-8.571	0.529	-0.061	0	0.061	4.393	9.301	2.308	0	0	-0.122	-9.713	-1.528	-1.006	-0.061	-0.061	-0.061	-0.854	9.749	2.067	0	0	-0.061	0.25	9.929	0.623	0	-0.061	-0.061	1506696742
-9.507	-2.608	-0.943	-0.061	-0.061	-0.061	3.374	-8.571	0.529	-0.061	0	0.061	4.421	9.281	2.323	0	0	-0.122	-9.696	-1.558	-0.982	-0.061	-0.061	-0.061	-0.931	9.7	2.034	0	0	-0.061	0.262	9.906	0.597	0	-0.061	-0.061	1506696742
-9.483	-2.606	-0.919	-0.061	0	-0.061	3.369	-8.543	0.518	0	0	0.061	4.438	9.305	2.309	0	-0.061	-0.061	-9.679	-1.524	-0.98	-0.061	-0.061	-0.061	-0.931	9.714	2.036	0	0	-0.061	0.278	9.897	0.617	0	0	-0.061	1506696742
-9.51	-2.617	-0.941	-0.061	0	-0.061	3.369	-8.543	0.518	0	-0.122	0	4.474	9.307	2.277	0	-0.061	-0.061	-9.685	-1.528	-0.957	-0.061	-0.061	-0.061	-0.91	9.744	2.055	0	0	-0.061	0.264	9.891	0.574	0	0	-0.061	1506696742
-9.514	-2.614	-0.933	-0.061	0	-0.061	3.43	-8.524	0.462	0	-0.122	0	4.461	9.311	2.308	0.061	0	-0.061	-9.691	-1.552	-0.962	-0.061	-0.061	-0.061	-0.927	9.733	2.043	0	0.061	-0.061	0.268	9.918	0.592	0	0	-0.061	1506696742
-9.515	-2.597	-0.925	-0.061	0	-0.061	3.351	-8.551	0.467	-0.061	0	0	4.421	9.318	2.304	0	0	0	-9.688	-1.55	-0.975	-0.061	-0.061	-0.061	-0.944	9.71	2.019	0	0.061	-0.061	0.266	9.915	0.604	0	0	-0.061	1506696742
-9.516	-2.609	-0.926	-0.061	-0.061	-0.061	3.345	-8.567	0.473	-0.061	-0.061	0	4.395	9.319	2.314	0	-0.061	0	-9.678	-1.565	-0.952	-0.061	-0.061	-0.061	-0.969	9.705	2.019	0	0.061	-0.061	0.278	9.912	0.591	0	0	-0.061	1506696742
-9.497	-2.637	-0.922	-0.061	0	-0.061	3.358	-8.556	0.498	-0.061	-0.122	-0.061	4.408	9.354	2.329	0	0	0	-9.684	-1.562	-0.95	-0.061	-0.061	-0.061	-0.955	9.731	2.011	0	0.061	-0.061	0.258	9.916	0.607	0	0	-0.061	1506696742
-9.509	-2.653	-0.941	-0.061	-0.061	-0.061	3.313	-8.567	0.532	-0.061	-0.061	-0.061	4.371	9.359	2.316	0	0	0	-9.688	-1.562	-0.949	-0.061	-0.061	-0.061	-0.974	9.752	2.01	0	0.061	-0.061	0.284	9.91	0.617	0	0	-0.061	1506696742
-9.489	-2.638	-0.909	-0.061	-0.061	-0.061	3.289	-8.58	0.557	-0.061	-0.061	-0.061	4.345	9.357	2.321	0	-0.061	0	-9.677	-1.585	-0.924	-0.061	-0.061	-0.061	-1	9.734	2.003	0	0.061	-0.061	0.287	9.914	0.62	0	0	0	1506696742
-9.499	-2.625	-0.939	-0.061	0	-0.061	3.28	-8.579	0.56	0	-0.061	0	4.335	9.368	2.296	-0.061	-0.061	-0.061	-9.66	-1.579	-0.901	-0.061	-0.061	0	-1.018	9.734	2	0	0	-0.061	0.263	9.899	0.584	0	-0.061	0	1506696742
-9.505	-2.652	-0.952	-0.061	-0.061	-0.061	3.296	-8.553	0.547	-0.061	-0.061	0	4.338	9.369	2.277	-0.061	-0.061	-0.061	-9.665	-1.579	-0.92	-0.061	-0.061	0	-1.022	9.75	2.006	0	0	-0.061	0.291	9.916	0.591	0	0	0	1506696742
-9.495	-2.656	-0.957	-0.061	0	-0.061	3.308	-8.57	0.543	-0.061	0	0.061	4.325	9.371	2.269	-0.061	-0.061	-0.061	-9.68	-1.586	-0.9	0	-0.061	-0.061	-1.02	9.727	1.997	-0.061	-0.061	-0.061	0.257	9.895	0.584	0	0	0	1506696742
-9.509	-2.637	-0.959	0	0	-0.061	3.317	-8.573	0.493	-0.061	0	0.061	4.323	9.348	2.254	-0.061	-0.061	-0.061	-9.695	-1.578	-0.916	-0.061	-0.061	0	-0.999	9.734	2	0	-0.061	-0.061	0.257	9.905	0.593	0	-0.061	0	1506696742
-9.52	-2.614	-0.956	0	-0.061	-0.061	3.317	-8.573	0.493	0	-0.061	0	4.344	9.343	2.227	-0.061	-0.061	-0.122	-9.685	-1.576	-0.904	-0.061	-0.061	0	-0.994	9.734	2.001	-0.061	-0.061	-0.061	0.285	9.91	0.595	0	-0.061	0	1506696742
-9.503	-2.637	-0.947	0	0	-0.061	3.357	-8.558	0.458	-0.061	-0.061	0	4.36	9.33	2.232	0	-0.061	-0.122	-9.666	-1.576	-0.889	-0.061	-0.061	0	-1.001	9.722	2.004	0	-0.061	-0.061	0.276	9.91	0.566	0	-0.061	0	1506696742
-9.515	-2.657	-0.952	0	0	0	3.351	-8.561	0.492	-0.061	-0.061	0	4.389	9.338	2.266	0	-0.061	-0.061	-9.676	-1.593	-0.876	-0.061	-0.061	0	-1.012	9.729	1.994	-0.061	0	-0.061	0.288	9.911	0.571	0	0	0	1506696742
-9.513	-2.652	-0.953	0	0	0	3.339	-8.551	0.494	-0.061	-0.061	0	4.394	9.354	2.251	-0.061	-0.122	-0.061	-9.691	-1.587	-0.864	0	-0.061	0	-1.047	9.725	1.993	0	-0.061	-0.061	0.298	9.917	0.567	0	-0.061	0	1506696742
-9.491	-2.661	-0.967	0	0	0	3.31	-8.556	0.5	-0.061	-0.061	-0.061	4.402	9.323	2.269	-0.061	-0.122	-0.061	-9.689	-1.57	-0.872	-0.061	0	0	-1.031	9.726	2.006	0	-0.061	-0.061	0.276	9.934	0.575	0	-0.061	0	1506696742
-9.518	-2.662	-0.943	0	0	0	3.31	-8.556	0.5	-0.061	-0.061	-0.061	4.389	9.335	2.267	-0.061	-0.061	-0.061	-9.655	-1.615	-0.884	0	-0.122	-0.061	-1.013	9.716	1.998	0	-0.061	-0.061	0.294	9.908	0.566	-0.061	-0.061	0	1506696742
-9.493	-2.659	-0.963	0	0	0	3.339	-8.577	0.53	-0.122	0.061	0	4.389	9.354	2.31	-0.061	-0.061	-0.061	-9.688	-1.544	-0.872	0	-0.061	0	-0.973	9.755	2.004	0	0	-0.061	0.279	9.912	0.574	0	-0.061	0	1506696742
-9.496	-2.651	-0.987	0	0	0	3.326	-8.567	0.554	-0.122	0.061	0	4.408	9.36	2.309	-0.061	-0.061	-0.061	-9.658	-1.579	-0.871	0	-0.061	0	-1.022	9.735	1.995	-0.061	0	-0.061	0.267	9.92	0.58	0	-0.061	0	1506696742
-9.491	-2.653	-0.965	0	0	0	3.326	-8.567	0.554	-0.122	0.061	0	4.401	9.377	2.287	-0.061	-0.061	0	-9.659	-1.574	-0.872	0	-0.061	0	-1.046	9.759	1.994	-0.061	-0.061	0	0.291	9.911	0.555	0	-0.061	0	1506696742
-9.488	-2.657	-0.976	0	0	0	3.309	-8.608	0.578	0	0.061	-0.061	4.431	9.384	2.324	-0.061	-0.061	0	-9.695	-1.571	-0.867	0	-0.061	0	-1.02	9.763	2.01	-0.061	0	0	0.304	9.927	0.607	-0.061	-0.061	0	1506696743
-9.505	-2.633	-0.986	0	0	0	3.299	-8.605	0.573	0	-0.061	-0.122	4.405	9.354	2.293	-0.061	0	0	-9.67	-1.555	-0.863	0	-0.061	0	-1.014	9.746	2.021	-0.061	-0.061	0	0.322	9.91	0.568	-0.061	-0.061	0	1506696743
-9.488	-2.609	-0.992	0	0	0	3.311	-8.595	0.542	0	0	-0.061	4.374	9.331	2.292	-0.061	-0.061	0	-9.68	-1.573	-0.861	0	-0.061	0	-1.001	9.726	2.013	-0.061	-0.061	0	0.31	9.908	0.578	-0.061	-0.061	0	1506696743
-9.488	-2.625	-0.971	0	0	0	3.285	-8.573	0.541	0	0.122	-0.061	4.366	9.304	2.261	-0.061	-0.061	0	-9.683	-1.561	-0.857	0	-0.061	0	-0.995	9.685	2	-0.061	-0.061	0	0.313	9.898	0.596	-0.061	0	0	1506696743
-9.5	-2.628	-0.98	0	0	0	3.283	-8.6	0.534	0	0.122	-0.061	4.378	9.314	2.263	-0.061	-0.061	0	-9.69	-1.555	-0.858	0	-0.061	0	-0.961	9.71	2.027	-0.061	0	0	0.31	9.89	0.578	-0.061	0	0	1506696743
-9.514	-2.603	-1.007	0	0	0	3.297	-8.562	0.525	0	0	-0.061	4.404	9.337	2.273	-0.061	-0.061	0	-9.7	-1.547	-0.863	-0.061	0	0	-0.985	9.74	2.022	-0.061	0	0	0.299	9.9	0.596	-0.061	0	0	1506696743
-9.505	-2.61	-0.992	-0.061	0	0	3.252	-8.574	0.519	0	0	-0.122	4.413	9.324	2.302	-0.061	-0.061	0	-9.688	-1.565	-0.86	-0.061	-0.061	0	-1.001	9.737	2.035	-0.061	0	0	0.305	9.92	0.587	-0.061	-0.061	0	1506696743
-9.497	-2.621	-0.992	0	0	0	3.28	-8.579	0.51	0	-0.061	-0.061	4.396	9.33	2.341	-0.061	-0.061	0	-9.688	-1.565	-0.86	-0.061	-0.061	0	-0.982	9.727	2.037	-0.061	0	0	0.321	9.902	0.598	-0.061	0	0	1506696743
-9.499	-2.619	-0.992	0	0	0	3.279	-8.539	0.513	0	-0.061	-0.061	4.398	9.318	2.346	-0.061	-0.061	0	-9.688	-1.565	-0.86	-0.061	-0.061	0	-0.982	9.709	2.05	-0.061	0	0	0.317	9.9	0.614	-0.061	0	0	1506696743
-9.515	-2.603	-1	0	0	0	3.278	-8.555	0.524	-0.061	0.061	0	4.4	9.329	2.35	-0.061	-0.061	0	-9.688	-1.549	-0.884	-0.061	-0.061	-0.061	-0.975	9.732	2.049	-0.061	-0.061	0	0.304	9.899	0.623	-0.061	0	0	1506696743
-9.515	-2.622	-1.019	0	0	0	3.319	-8.575	0.535	0	0	0	4.392	9.31	2.365	-0.061	-0.061	0	-9.711	-1.552	-0.879	-0.061	-0.061	-0.061	-0.961	9.72	2.065	-0.061	-0.061	0	0.322	9.912	0.622	-0.061	0	0	1506696743
-9.515	-2.597	-1.004	0	0	0	3.356	-8.57	0.532	-0.061	0	0	4.401	9.306	2.363	-0.061	-0.061	-0.061	-9.685	-1.56	-0.873	-0.061	0	0	-0.943	9.726	2.064	-0.061	0	0	0.307	9.917	0.636	-0.061	0	0	1506696743
-9.516	-2.548	-0.999	0	0	0	3.362	-8.569	0.55	-0.061	0	0	4.433	9.31	2.35	-0.061	-0.061	-0.061	-9.694	-1.567	-0.879	-0.061	-0.061	0	-0.956	9.721	2.05	-0.061	0	0	0.31	9.909	0.642	-0.061	-0.061	0	1506696743
-9.522	-2.53	-1.011	0	0	0	3.333	-8.538	0.585	0	0	-0.061	4.444	9.311	2.335	-0.061	-0.061	0	-9.697	-1.564	-0.87	-0.061	-0.061	0	-0.963	9.731	2.071	-0.061	0	0	0.367	9.904	0.642	-0.061	-0.061	0	1506696743
-9.512	-2.547	-1.018	0	0	0	3.351	-8.513	0.561	0	0	-0.061	4.42	9.304	2.341	-0.061	-0.061	0	-9.703	-1.556	-0.88	0	-0.061	0	-0.965	9.719	2.053	-0.061	-0.061	0	0.391	9.906	0.644	-0.061	0	0	1506696743
-9.515	-2.541	-0.988	0	0	0	3.372	-8.501	0.537	0	0	0	4.393	9.293	2.339	-0.061	-0.061	0	-9.684	-1.532	-0.889	0	-0.061	0	-0.945	9.702	2.062	-0.061	-0.061	0	0.389	9.893	0.674	-0.061	0	0	1506696743
-9.546	-2.517	-0.975	0	-0.061	0	3.374	-8.522	0.514	0	0	0	4.364	9.263	2.35	-0.061	-0.061	-0.061	-9.723	-1.522	-0.904	0	-0.061	0	-0.92	9.685	2.092	-0.061	-0.061	-0.061	0.377	9.892	0.684	-0.061	-0.061	0	1506696743
-9.594	-2.498	-1.007	0	-0.061	-0.061	3.364	-8.526	0.456	-0.061	-0.061	-0.061	4.362	9.296	2.347	0	-0.061	-0.122	-9.725	-1.546	-0.924	0	-0.061	0	-0.888	9.705	2.07	-0.061	-0.061	-0.061	0.408	9.908	0.676	-0.061	0	0	1506696743
-9.562	-2.509	-1.004	-0.061	-0.061	-0.061	3.372	-8.546	0.469	-0.061	-0.061	-0.061	4.412	9.339	2.384	0	-0.061	-0.122	-9.739	-1.507	-0.92	-0.061	0	0	-0.891	9.771	2.085	0	0	-0.061	0.383	9.938	0.684	0	-0.061	0	1506696743
-9.509	-2.57	-1.018	-0.061	-0.122	-0.061	3.369	-8.525	0.462	-0.061	-0.061	-0.061	4.431	9.305	2.382	0	-0.061	-0.061	-9.664	-1.516	-0.883	-0.061	0	0	-0.989	9.714	2.08	-0.061	-0.061	-0.061	0.395	9.928	0.685	0	0	0	1506696743
-9.475	-2.59	-1.013	0	-0.061	0	3.369	-8.525	0.462	-0.061	0	0	4.413	9.254	2.381	-0.061	-0.122	-0.061	-9.67	-1.55	-0.882	-0.061	0.061	0	-0.989	9.714	2.08	-0.061	-0.061	-0.061	0.382	9.892	0.659	0	0	0	1506696743
-9.495	-2.545	-1.002	0	0	0	3.292	-8.492	0.487	-0.061	-0.061	-0.061	4.451	9.24	2.358	-0.061	-0.122	-0.061	-9.705	-1.571	-0.903	0	0	-0.061	-0.989	9.714	2.08	-0.061	-0.061	-0.061	0.374	9.879	0.644	0	-0.061	0	1506696743
-9.534	-2.546	-1.035	-0.061	-0.061	0	3.346	-8.509	0.462	-0.061	-0.061	0	4.453	9.301	2.299	-0.061	-0.122	-0.061	-9.709	-1.47	-0.882	0	0	0	-0.962	9.705	2.065	0	-0.061	0	0.451	9.887	0.659	0	-0.061	0	1506696743
-9.525	-2.597	-1.025	0	-0.061	0	3.354	-8.57	0.476	-0.122	0	0.061	4.447	9.292	2.244	0	-0.122	0	-9.707	-1.488	-0.902	-0.061	0	0	-0.95	9.744	2.11	0	-0.061	-0.061	0.467	9.902	0.638	0	0	0	1506696743
-9.519	-2.596	-0.97	-0.061	-0.061	-0.061	3.354	-8.57	0.476	-0.122	0	0.061	4.427	9.263	2.283	0.061	-0.061	0	-9.71	-1.543	-0.919	-0.061	0	-0.061	-0.941	9.692	2.08	0	-0.061	-0.061	0.318	9.905	0.618	0	0	0	1506696743
-9.501	-2.559	-0.988	0	-0.061	0	3.396	-8.601	0.481	-0.122	0	0.061	4.386	9.304	2.302	0.061	-0.061	-0.061	-9.691	-1.493	-0.9	-0.061	0	-0.061	-0.937	9.695	2.065	0	0	-0.061	0.306	9.912	0.652	0	-0.061	0	1506696744
-9.497	-2.537	-0.994	-0.061	0	-0.061	3.329	-8.629	0.59	-0.122	-0.061	-0.061	4.407	9.308	2.339	0.061	-0.061	-0.061	-9.686	-1.516	-0.883	-0.061	0	-0.061	-0.975	9.714	2.066	0.061	0	-0.061	0.438	9.902	0.652	0	-0.061	0	1506696744
-9.526	-2.547	-1.001	-0.122	-0.061	-0.061	3.344	-8.601	0.627	-0.061	-0.122	-0.061	4.439	9.33	2.36	0.061	-0.061	0	-9.698	-1.513	-0.888	-0.061	0	-0.061	-1.012	9.725	2.068	0	0	-0.061	0.453	9.89	0.648	0	0	0	1506696744
-9.51	-2.597	-1.025	-0.122	-0.061	-0.061	3.335	-8.619	0.629	-0.061	-0.061	0	4.414	9.367	2.39	0	-0.061	0	-9.711	-1.491	-0.896	-0.061	-0.061	-0.061	-1.006	9.758	2.065	0	0	-0.061	0.394	9.904	0.597	0	0	0	1506696744
-9.521	-2.633	-1.004	-0.122	-0.061	0	3.356	-8.632	0.585	0	0	0	4.408	9.341	2.394	0	-0.061	0	-9.69	-1.501	-0.869	-0.061	-0.061	-0.061	-0.963	9.751	2.066	0	0	-0.061	0.421	9.904	0.611	0	0	0	1506696744
-9.488	-2.621	-1.004	-0.061	-0.061	0	3.36	-8.597	0.53	0.061	0	0	4.414	9.311	2.377	0	0	-0.061	-9.678	-1.537	-0.872	-0.061	-0.061	-0.061	-0.949	9.722	2.031	0	0	-0.061	0.388	9.92	0.618	0	0.061	0	1506696744
-9.502	-2.592	-0.997	-0.061	-0.061	0	3.346	-8.577	0.474	0.061	-0.061	-0.061	4.412	9.336	2.323	-0.061	0	-0.061	-9.661	-1.548	-0.847	-0.122	-0.061	-0.061	-0.982	9.714	1.997	0	0.061	0	0.36	9.904	0.61	-0.061	0	0	1506696744
-9.519	-2.561	-0.997	-0.061	-0.061	0	3.299	-8.561	0.418	0.061	-0.061	-0.061	4.448	9.351	2.254	-0.061	-0.061	0	-9.666	-1.578	-0.848	-0.061	0	-0.061	-1.043	9.719	1.977	0	0.061	0	0.414	9.903	0.634	-0.061	0	0	1506696744
